# Supplementary material for: Properties of traditional bamboo carrying poles have implications for user interactions
Source: PLoS One. 2018 May 10;13(5):e0196208. doi: 10.1371/journal.pone.0196208 (PMC5945030; doi:10.1371/journal.pone.0196208)
Supplement: S1 Text — (ZIP) [file pone.0196208.s005.zip]

Archive with 132 entries (132 files):
- ResTest_PoleA_HiLoad1.txt
- ResTest_PoleA_HiLoad2.txt
- ResTest_PoleA_LoLoad1.txt
- ResTest_PoleA_LoLoad2.txt
- ResTest_PoleA_MeLoad1.txt
- ResTest_PoleA_MeLoad2.txt
- ResTest_PoleB_HiLoad1.txt
- ResTest_PoleB_HiLoad2.txt
- ResTest_PoleB_LoLoad1.txt
- ResTest_PoleB_LoLoad2.txt
- ResTest_PoleB_MeLoad1.txt
- ResTest_PoleB_MeLoad2.txt
- ResTest_PoleC_L1Load1.txt
- ResTest_PoleC_L1Load2.txt
- ResTest_PoleC_L2Load1.txt
- ResTest_PoleC_L2Load2.txt
- ResTest_PoleC_L3Load1.txt
- ResTest_PoleC_L3Load2.txt
- ResTest_PoleC_L4Load1.txt
- ResTest_PoleC_L4Load2.txt
- ResTest_PoleC_L5Load1.txt
- ResTest_PoleC_L5Load2.txt
- ResTest_PoleC_L6Load1.txt
- ResTest_PoleC_L6Load2.txt
- ResTest_PoleC_L7Load1.txt
- ResTest_PoleC_L7Load2.txt
- ResTest_PoleC_L8Load1.txt
- ResTest_PoleC_L8Load2.txt
- ResTest_PoleC_L9Load1.txt
- ResTest_PoleC_L9Load2.txt
- ResTest_PoleD_L1Load1.txt
- ResTest_PoleD_L1Load2.txt
- ResTest_PoleD_L2Load1.txt
- ResTest_PoleD_L2Load2.txt
- ResTest_PoleD_L3Load1.txt
- ResTest_PoleD_L3Load2.txt
- ResTest_PoleD_L4Load1.txt
- ResTest_PoleD_L4Load2.txt
- ResTest_PoleD_L5Load1.txt
- ResTest_PoleD_L5Load2.txt
- ResTest_PoleD_L6Load1.txt
- ResTest_PoleD_L6Load2.txt
- ResTest_PoleD_L7Load1.txt
- ResTest_PoleD_L7Load2.txt
- ResTest_PoleD_L8Load1.txt
- ResTest_PoleD_L8Load2.txt
- ResTest_PoleD_L9Load1.txt
- ResTest_PoleD_L9Load2.txt
- ResTest_PoleE_L1Load1.txt
- ResTest_PoleE_L1Load2.txt
- ResTest_PoleE_L2Load1.txt
- ResTest_PoleE_L2Load2.txt
- ResTest_PoleE_L3Load1.txt
- ResTest_PoleE_L3Load2.txt
- ResTest_PoleE_L4Load1.txt
- ResTest_PoleE_L4Load2.txt
- ResTest_PoleE_L5Load1.txt
- ResTest_PoleE_L5Load2.txt
- ResTest_PoleE_L6Load1.txt
- ResTest_PoleE_L6Load2.txt
- ResTest_PoleE_L7Load1.txt
- ResTest_PoleE_L7Load2.txt
- ResTest_PoleE_L8Load1.txt
- ResTest_PoleE_L8Load2.txt
- ResTest_PoleE_L9Load1.txt
- ResTest_PoleE_L9Load2.txt
- ResTest_PoleF_L1Load1.txt
- ResTest_PoleF_L1Load2.txt
- ResTest_PoleF_L2Load1.txt
- ResTest_PoleF_L2Load2.txt
- ResTest_PoleF_L3Load1.txt
- ResTest_PoleF_L3Load2.txt
- ResTest_PoleF_L4Load1.txt
- ResTest_PoleF_L4Load2.txt
- ResTest_PoleF_L5Load1.txt
- ResTest_PoleF_L5Load2.txt
- ResTest_PoleF_L6Load1.txt
- ResTest_PoleF_L6Load2.txt
- ResTest_PoleF_L7Load1.txt
- ResTest_PoleF_L7Load2.txt
- ResTest_PoleF_L8Load1.txt
- ResTest_PoleF_L8Load2.txt
- ResTest_PoleF_L9Load1.txt
- ResTest_PoleF_L9Load2.txt
- ResTest_PoleG_HiLoad1.txt
- ResTest_PoleG_HiLoad2.txt
- ResTest_PoleG_LoLoad1.txt
- ResTest_PoleG_LoLoad2.txt
- ResTest_PoleG_MeLoad1.txt
- ResTest_PoleG_MeLoad2.txt
- ResTest_PoleH_HiLoad1.txt
- ResTest_PoleH_HiLoad2.txt
- ResTest_PoleH_LoLoad1.txt
- ResTest_PoleH_LoLoad2.txt
- ResTest_PoleH_MeLoad1.txt
- ResTest_PoleH_MeLoad2.txt
- ResTest_PoleI_HiLoad1.txt
- ResTest_PoleI_HiLoad2.txt
- ResTest_PoleI_LoLoad1.txt
- ResTest_PoleI_LoLoad2.txt
- ResTest_PoleI_MeLoad1.txt
- ResTest_PoleI_MeLoad2.txt
- ResTest_PoleJ_HiLoad1.txt
- ResTest_PoleJ_HiLoad2.txt
- ResTest_PoleJ_LoLoad1.txt
- ResTest_PoleJ_LoLoad2.txt
- ResTest_PoleJ_MeLoad1.txt
- ResTest_PoleJ_MeLoad2.txt
- ResTest_PoleK_HiLoad1.txt
- ResTest_PoleK_HiLoad2.txt
- ResTest_PoleK_LoLoad1.txt
- ResTest_PoleK_LoLoad2.txt
- ResTest_PoleK_MeLoad1.txt
- ResTest_PoleK_MeLoad2.txt
- ResTest_PoleL_HiLoad1.txt
- ResTest_PoleL_HiLoad2.txt
- ResTest_PoleL_LoLoad1.txt
- ResTest_PoleL_LoLoad2.txt
- ResTest_PoleL_MeLoad1.txt
- ResTest_PoleL_MeLoad2.txt
- ResTest_PoleM_HiLoad1.txt
- ResTest_PoleM_HiLoad2.txt
- ResTest_PoleM_LoLoad1.txt
- ResTest_PoleM_LoLoad2.txt
- ResTest_PoleM_MeLoad1.txt
- ResTest_PoleM_MeLoad2.txt
- ResTest_PoleN_HiLoad1.txt
- ResTest_PoleN_HiLoad2.txt
- ResTest_PoleN_LoLoad1.txt
- ResTest_PoleN_LoLoad2.txt
- ResTest_PoleN_MeLoad1.txt
- ResTest_PoleN_MeLoad2.txt
