# Supplementary material for: Properties of traditional bamboo carrying poles have implications for user interactions
Source: PLoS One. 2018 May 10;13(5):e0196208. doi: 10.1371/journal.pone.0196208 (PMC5945030; doi:10.1371/journal.pone.0196208)
Supplement: S1 Text — (ZIP) [file pone.0196208.s005.zip › ResTest_PoleA_HiLoad1.txt]

// Start Time: Unknown
// Update Rate: 100.0Hz
// Filter Profile: human (34.3)
// Firmware Version: 2.1.4
PacketCounter	SampleTimeFine	Acc_X	Acc_Y	Acc_Z	VelInc_X	VelInc_Y	VelInc_Z	Roll	Pitch	Yaw	Latitude	Longitude	Altitude	Vel_X	Vel_Y	Vel_Z
3427	0	1.855283	-0.916983	10.781889	0.018738	-0.009155	0.107788	1.203658	-8.925024	1.576115
3428	0	1.820204	-0.944284	10.293631	0.018384	-0.009428	0.102905	1.190273	-8.723238	1.568183
3429	0	1.783233	-1.087839	9.811359	0.018005	-0.010864	0.098083	1.176880	-8.522062	1.561183
3430	0	1.736385	-1.145848	9.792656	0.017537	-0.011442	0.097898	1.160959	-8.320485	1.559212
3431	0	1.740340	-1.019944	9.793097	0.017578	-0.010193	0.097900	1.156362	-8.116952	1.553493
3432	0	1.702291	-0.959846	9.347300	0.017183	-0.009596	0.093444	1.156179	-7.921188	1.547975
3433	0	1.585322	-0.976872	8.822040	0.015991	-0.009766	0.088196	1.154797	-7.742781	1.540889
3434	0	1.497200	-0.971443	8.863072	0.015103	-0.009711	0.088609	1.153198	-7.573871	1.539529
3435	0	1.464773	-0.935121	8.900823	0.014771	-0.009338	0.088989	1.138924	-7.416543	1.535813
3436	0	1.358099	-0.956344	8.464442	0.013682	-0.009546	0.084630	1.117544	-7.279892	1.527447
3437	0	1.315663	-1.081520	8.234898	0.013245	-0.010803	0.082336	1.102507	-7.158009	1.519647
3438	0	1.330329	-1.040671	8.224978	0.013373	-0.010401	0.082239	1.095596	-7.060979	1.517688
3439	0	1.336869	-0.946567	8.405424	0.013428	-0.009460	0.084045	1.089556	-6.980871	1.514101
3440	0	1.376448	-1.081390	8.071212	0.013803	-0.010814	0.080706	1.090057	-6.927222	1.512933
3441	0	1.322639	-1.043492	7.831147	0.013245	-0.010437	0.078308	1.093507	-6.900759	1.513300
3442	0	1.320300	-0.878645	7.947410	0.013207	-0.008785	0.079473	1.092042	-6.894540	1.519266
3443	0	1.295625	-0.946506	8.202807	0.012939	-0.009460	0.082031	1.085256	-6.917815	1.517659
3444	0	1.282177	-0.996022	8.024905	0.012789	-0.009958	0.080255	1.081869	-6.964715	1.520722
3445	0	1.261763	-1.007327	7.976563	0.012573	-0.010071	0.079773	1.077600	-7.028358	1.529360
3446	0	1.309429	-0.836416	8.200611	0.013030	-0.008368	0.082016	1.081131	-7.117730	1.533656
3447	0	1.393433	-0.860014	8.476543	0.013855	-0.008606	0.084778	1.087568	-7.224547	1.540491
3448	0	1.423407	-0.999722	8.443032	0.014134	-0.009998	0.084447	1.087177	-7.359068	1.545163
3449	0	1.451178	-1.031060	8.518739	0.014404	-0.010315	0.085205	1.091047	-7.502977	1.554350
3450	0	1.512600	-0.975439	8.935765	0.014996	-0.009757	0.089379	1.092129	-7.669466	1.563651
3451	0	1.564315	-1.012604	9.232321	0.015503	-0.010132	0.092346	1.096831	-7.842645	1.570518
3452	0	1.569028	-1.109530	9.313024	0.015541	-0.011098	0.093155	1.097443	-8.025324	1.580374
3453	0	1.614523	-1.140568	9.427407	0.015991	-0.011414	0.094299	1.104345	-8.211665	1.592355
3454	0	1.739839	-1.004380	9.885512	0.017229	-0.010055	0.098884	1.113922	-8.407063	1.602423
3455	0	1.769244	-0.908864	10.257055	0.017517	-0.009094	0.102600	1.117277	-8.602192	1.614236
3456	0	1.803738	-0.999282	10.171669	0.017864	-0.009999	0.101747	1.121601	-8.796456	1.627228
3457	0	1.866482	-1.067180	10.305854	0.018494	-0.010681	0.103088	1.129081	-8.986024	1.642632
3458	0	1.902345	-1.035268	10.879683	0.018855	-0.010357	0.108826	1.130802	-9.162613	1.651903
3459	0	1.932098	-0.951624	10.983646	0.019165	-0.009521	0.109863	1.133736	-9.324683	1.660409
3460	0	1.938048	-1.035505	10.984606	0.019233	-0.010366	0.109871	1.143145	-9.478191	1.671692
3461	0	2.009408	-1.171468	11.173153	0.019958	-0.011719	0.111755	1.145066	-9.616697	1.682409
3462	0	2.035517	-1.127886	11.522663	0.020238	-0.011284	0.115247	1.148140	-9.732854	1.691613
3463	0	2.077664	-1.031307	11.650104	0.020691	-0.010315	0.116516	1.148538	-9.816867	1.703388
3464	0	2.111593	-1.116152	11.580062	0.021044	-0.011167	0.115813	1.152324	-9.888015	1.710383
3465	0	2.147671	-1.086119	11.791050	0.021423	-0.010864	0.117920	1.154420	-9.939701	1.715313
3466	0	2.113394	-1.176883	11.905570	0.021104	-0.011774	0.119061	1.158927	-9.968566	1.719039
3467	0	2.087329	-1.043610	11.883566	0.020874	-0.010437	0.118835	1.159757	-9.967871	1.721984
3468	0	2.097120	-1.055057	11.768056	0.020994	-0.010558	0.117676	1.167475	-9.945566	1.718714
3469	0	2.094395	-1.142389	11.811129	0.020996	-0.011414	0.118103	1.158296	-9.895182	1.716277
3470	0	2.124793	-1.094969	11.721638	0.021319	-0.010946	0.117204	1.156118	-9.825571	1.709136
3471	0	2.121217	-1.074732	11.500624	0.021301	-0.010742	0.114990	1.152424	-9.737172	1.710122
3472	0	2.088401	-1.124336	11.327361	0.021004	-0.011241	0.113252	1.151927	-9.616647	1.711202
3473	0	2.037923	-1.154054	11.324296	0.020508	-0.011536	0.113220	1.149014	-9.487159	1.710468
3474	0	1.938469	-1.045551	11.041840	0.019525	-0.010448	0.110394	1.142952	-9.342581	1.707832
3475	0	1.882865	-0.964824	10.793663	0.018982	-0.009644	0.107910	1.140494	-9.180439	1.700280
3476	0	1.851934	-0.971766	10.695236	0.018678	-0.009715	0.106925	1.140307	-9.011393	1.695474
3477	0	1.845366	-1.032556	10.397075	0.018616	-0.010315	0.103943	1.131353	-8.833495	1.687285
3478	0	1.813770	-1.089299	10.140104	0.018299	-0.010886	0.101373	1.126489	-8.651962	1.682150
3479	0	1.815142	-1.050578	9.811229	0.018311	-0.010498	0.098083	1.120352	-8.466950	1.675162
3480	0	1.796651	-1.058023	9.676464	0.018118	-0.010575	0.096737	1.117258	-8.288476	1.667546
3481	0	1.694178	-1.105764	9.524015	0.017090	-0.011047	0.095215	1.107650	-8.111363	1.665592
3482	0	1.611639	-0.991155	9.260146	0.016253	-0.009909	0.092578	1.106605	-7.943734	1.661845
3483	0	1.525530	-0.915343	9.035354	0.015381	-0.009155	0.090332	1.111229	-7.785219	1.658342
3484	0	1.471334	-0.885150	8.929277	0.014827	-0.008847	0.089274	1.107751	-7.640230	1.650424
3485	0	1.442445	-0.940354	8.796801	0.014526	-0.009399	0.087952	1.104199	-7.508075	1.645109
3486	0	1.418216	-1.026672	8.561636	0.014267	-0.010262	0.085603	1.100044	-7.395068	1.637775
3487	0	1.433066	-1.050534	8.491147	0.014404	-0.010498	0.084900	1.091562	-7.296201	1.633190
3488	0	1.395547	-1.070030	8.438162	0.014013	-0.010696	0.084373	1.087427	-7.218264	1.633973
3489	0	1.363242	-1.068094	8.270918	0.013672	-0.010681	0.082703	1.088522	-7.164068	1.635436
3490	0	1.338437	-1.104263	8.156031	0.013411	-0.011047	0.081555	1.095780	-7.127829	1.641374
3491	0	1.317025	-0.994270	8.215619	0.013184	-0.009949	0.082153	1.104460	-7.109462	1.644629
3492	0	1.310641	-0.919914	8.258430	0.013096	-0.009205	0.082585	1.112108	-7.123968	1.641897
3493	0	1.351017	-0.927593	8.239411	0.013489	-0.009277	0.082397	1.113634	-7.153598	1.643194
3494	0	1.362685	-0.988378	8.275067	0.013593	-0.009886	0.082756	1.115732	-7.200626	1.644860
3495	0	1.402760	-0.970993	8.391429	0.013977	-0.009705	0.083923	1.107713	-7.269606	1.657755
3496	0	1.438843	-0.983924	8.425908	0.014322	-0.009838	0.084270	1.104999	-7.359267	1.666237
3497	0	1.467172	-1.018773	8.592377	0.014587	-0.010193	0.085938	1.110307	-7.471251	1.674114
3498	0	1.479078	-0.999036	8.662731	0.014696	-0.010000	0.086642	1.121665	-7.596016	1.685576
3499	0	1.494096	-1.012597	8.860536	0.014832	-0.010132	0.088623	1.127254	-7.736898	1.694321
3500	0	1.560178	-0.925715	9.064142	0.015482	-0.009266	0.090661	1.136200	-7.887836	1.707632
3501	0	1.593928	-0.933788	9.330052	0.015808	-0.009338	0.093323	1.134589	-8.048375	1.723635
3502	0	1.645615	-1.043080	9.477975	0.016318	-0.010437	0.094803	1.139664	-8.214314	1.734552
3503	0	1.680819	-1.092171	9.720438	0.016663	-0.010925	0.097229	1.141338	-8.385151	1.743039
3504	0	1.765761	-1.054654	9.953237	0.017509	-0.010552	0.099558	1.145528	-8.555012	1.753944
3505	0	1.803747	-1.072976	10.214709	0.017883	-0.010742	0.102173	1.156797	-8.727199	1.762158
3506	0	1.792433	-1.064193	10.417159	0.017770	-0.010656	0.104197	1.170035	-8.896552	1.777190
3507	0	1.852025	-1.073302	10.568791	0.018372	-0.010742	0.105713	1.177450	-9.057182	1.792340
3508	0	1.906382	-0.973543	10.752887	0.018918	-0.009748	0.107553	1.187845	-9.211982	1.806636
3509	0	1.948400	-0.957531	10.996202	0.019348	-0.009583	0.109985	1.193078	-9.353056	1.818243
3510	0	1.992040	-1.017730	11.034410	0.019804	-0.010179	0.110365	1.192426	-9.473511	1.828530
3511	0	1.975511	-1.104170	11.265367	0.019653	-0.011047	0.112671	1.196467	-9.576690	1.836636
3512	0	2.025025	-1.115520	11.365817	0.020164	-0.011159	0.113673	1.198789	-9.663793	1.841701
3513	0	2.045409	-1.036968	11.449034	0.020386	-0.010376	0.114502	1.203945	-9.731951	1.843432
3514	0	2.081635	-1.078553	11.501904	0.020767	-0.010791	0.115027	1.208305	-9.780795	1.852330
3515	0	2.108121	-1.116672	11.523024	0.021057	-0.011169	0.115234	1.210511	-9.804730	1.858832
3516	0	2.098680	-1.092382	11.614045	0.020984	-0.010921	0.116141	1.207118	-9.807828	1.862608
3517	0	2.104515	-1.013300	11.596887	0.021057	-0.010132	0.115967	1.206103	-9.796052	1.860513
3518	0	2.075257	-1.099543	11.567141	0.020789	-0.010989	0.115665	1.200393	-9.760024	1.863430
3519	0	2.014366	-1.123059	11.493954	0.020203	-0.011230	0.114929	1.201078	-9.701521	1.863811
3520	0	1.969936	-1.061189	11.441471	0.019780	-0.010621	0.114400	1.211437	-9.620920	1.860439
3521	0	1.986257	-0.994984	11.274879	0.019958	-0.009949	0.112732	1.211754	-9.523797	1.855982
3522	0	1.959674	-1.087090	11.107561	0.019708	-0.010867	0.111056	1.209549	-9.409837	1.851955
3523	0	1.965719	-1.105086	11.006723	0.019775	-0.011047	0.110046	1.207748	-9.287302	1.847158
3524	0	1.941244	-1.027373	10.791268	0.019544	-0.010262	0.107890	1.196908	-9.148546	1.842922
3525	0	1.884786	-1.063197	10.579674	0.018982	-0.010620	0.105774	1.186265	-9.004037	1.843395
3526	0	1.827308	-1.064784	10.413302	0.018413	-0.010644	0.104109	1.184262	-8.851258	1.842741
3527	0	1.762142	-1.062666	10.195233	0.017761	-0.010620	0.101929	1.179192	-8.694854	1.838829
3528	0	1.728308	-0.966426	10.041231	0.017425	-0.009657	0.100389	1.173111	-8.534003	1.830408
3529	0	1.695623	-0.970999	9.859435	0.017090	-0.009705	0.098572	1.169089	-8.379443	1.830587
3530	0	1.693828	-0.966600	9.613686	0.017073	-0.009655	0.096114	1.158255	-8.219901	1.821583
3531	0	1.690222	-1.044999	9.389353	0.017029	-0.010437	0.093872	1.144771	-8.066287	1.821663
3532	0	1.642233	-0.967983	9.210219	0.016536	-0.009669	0.092083	1.133712	-7.925828	1.816932
3533	0	1.588876	-1.008199	9.083707	0.015991	-0.010071	0.090820	1.121403	-7.797209	1.811269
3534	0	1.539627	-0.998084	8.921910	0.015485	-0.009972	0.089205	1.111140	-7.684087	1.807948
3535	0	1.469112	-0.976776	8.851397	0.014771	-0.009766	0.088501	1.109690	-7.581796	1.802502
3536	0	1.442277	-0.935261	8.694937	0.014492	-0.009343	0.086939	1.098391	-7.490944	1.797526
3537	0	1.398432	-0.922001	8.588484	0.014038	-0.009216	0.085876	1.094338	-7.419576	1.794282
3538	0	1.419865	-0.947073	8.522730	0.014236	-0.009468	0.085221	1.091461	-7.369138	1.796364
3539	0	1.400926	-1.019579	8.520948	0.014038	-0.010193	0.085205	1.088027	-7.330720	1.798038
3540	0	1.396866	-1.032733	8.466566	0.013981	-0.010322	0.084664	1.080533	-7.314518	1.803189
3541	0	1.434654	-1.013269	8.380060	0.014343	-0.010132	0.083801	1.079228	-7.319086	1.804982
3542	0	1.381640	-0.982953	8.465117	0.013801	-0.009829	0.084654	1.077508	-7.340370	1.804880
3543	0	1.388614	-0.982341	8.477311	0.013855	-0.009827	0.084778	1.081305	-7.382527	1.813140
3544	0	1.390199	-0.963529	8.598201	0.013857	-0.009638	0.085989	1.083775	-7.442451	1.818205
3545	0	1.385285	-0.915637	8.696563	0.013794	-0.009155	0.086975	1.081189	-7.519828	1.826149
3546	0	1.447465	-0.921611	8.749248	0.014400	-0.009219	0.087504	1.083666	-7.616517	1.826821
3547	0	1.467180	-0.946323	8.909719	0.014587	-0.009460	0.089111	1.078481	-7.724645	1.833486
3548	0	1.552308	-1.013263	9.016395	0.015429	-0.010138	0.090179	1.082909	-7.843065	1.840112
3549	0	1.603368	-1.037306	9.165711	0.015930	-0.010376	0.091675	1.084612	-7.971991	1.849762
3550	0	1.619175	-1.066944	9.314562	0.016079	-0.010675	0.093164	1.089891	-8.110287	1.861620
3551	0	1.660287	-1.018867	9.519388	0.016479	-0.010193	0.095215	1.092631	-8.258209	1.869883
3552	0	1.685673	-1.011531	9.734850	0.016731	-0.010124	0.097369	1.100805	-8.405403	1.883962
3553	0	1.709776	-1.018627	9.891632	0.016968	-0.010193	0.098938	1.106085	-8.555490	1.898023
3554	0	1.737173	-1.035888	10.149570	0.017235	-0.010363	0.101519	1.107853	-8.709539	1.910746
3555	0	1.795330	-1.012848	10.312705	0.017822	-0.010132	0.103149	1.109215	-8.854629	1.921561
3556	0	1.833604	-0.999726	10.485235	0.018210	-0.010003	0.104874	1.113313	-8.991400	1.926930
3557	0	1.904887	-1.043473	10.660588	0.018921	-0.010437	0.106628	1.113458	-9.128443	1.934756
3558	0	1.960289	-1.060395	10.802653	0.019485	-0.010616	0.108047	1.124395	-9.252484	1.937303
3559	0	1.988197	-1.030631	10.972278	0.019775	-0.010315	0.109741	1.131457	-9.363401	1.942918
3560	0	1.959404	-1.115042	11.078751	0.019502	-0.011152	0.110804	1.131647	-9.458656	1.952448
3561	0	1.948389	-1.116776	11.265818	0.019409	-0.011169	0.112671	1.132001	-9.534367	1.953279
3562	0	1.955985	-1.104857	11.367187	0.019499	-0.011045	0.113683	1.126686	-9.595751	1.961703
3563	0	1.987333	-1.043497	11.364120	0.019836	-0.010437	0.113647	1.127964	-9.632871	1.963365
3564	0	1.987464	-1.032457	11.442204	0.019850	-0.010311	0.114428	1.113910	-9.657740	1.967539
3565	0	2.027015	-1.037457	11.443990	0.020264	-0.010376	0.114441	1.114976	-9.664278	1.972182
3566	0	2.050636	-1.025483	11.437925	0.020520	-0.010252	0.114377	1.112170	-9.650510	1.972625
3567	0	2.028880	-1.074827	11.359227	0.020325	-0.010742	0.113586	1.106385	-9.614536	1.976244
3568	0	2.025850	-1.112791	11.360696	0.020313	-0.011121	0.113598	1.099915	-9.559572	1.972971
3569	0	2.019265	-1.154308	11.243878	0.020264	-0.011536	0.112427	1.093295	-9.487600	1.971865
3570	0	1.973685	-1.119009	11.148683	0.019817	-0.011185	0.111473	1.088836	-9.405314	1.971981
3571	0	1.931766	-1.099211	10.963474	0.019409	-0.010986	0.109619	1.084087	-9.310147	1.969855
3572	0	1.924078	-1.008507	10.863132	0.019350	-0.010083	0.108612	1.083701	-9.195407	1.969178
3573	0	1.880533	-1.020095	10.677016	0.018921	-0.010193	0.106750	1.076771	-9.071933	1.964680
3574	0	1.863466	-0.991205	10.528416	0.018754	-0.009904	0.105264	1.069736	-8.942595	1.958479
3575	0	1.794192	-1.014203	10.347528	0.018066	-0.010132	0.103455	1.060363	-8.805394	1.954622
3576	0	1.793758	-1.009459	10.162591	0.018065	-0.010092	0.101604	1.059197	-8.661861	1.948295
3577	0	1.775840	-1.007838	9.969200	0.017883	-0.010071	0.099670	1.052510	-8.519004	1.944913
3578	0	1.727491	-1.040368	9.784010	0.017394	-0.010391	0.097820	1.039886	-8.380185	1.941801
3579	0	1.691675	-1.032125	9.627155	0.017029	-0.010315	0.096252	1.034191	-8.247503	1.938239
3580	0	1.627426	-1.033477	9.429242	0.016382	-0.010327	0.094275	1.026912	-8.117041	1.934898
3581	0	1.595119	-0.952352	9.266863	0.016052	-0.009521	0.092651	1.026010	-7.992716	1.931065
3582	0	1.539172	-0.953369	9.141829	0.015487	-0.009526	0.091403	1.018188	-7.874247	1.925265
3583	0	1.517412	-0.928365	8.997950	0.015259	-0.009277	0.089966	1.011494	-7.766985	1.922001
3584	0	1.489484	-0.972743	8.914941	0.014969	-0.009718	0.089138	1.000466	-7.672395	1.919520
3585	0	1.495758	-0.964965	8.765558	0.015015	-0.009644	0.087646	0.993370	-7.598271	1.917095
3586	0	1.461151	-1.008755	8.767059	0.014656	-0.010083	0.087664	0.988317	-7.540512	1.918452
3587	0	1.479670	-1.031679	8.637050	0.014832	-0.010315	0.086365	0.986415	-7.494826	1.922422
3588	0	1.461587	-1.026032	8.637899	0.014640	-0.010258	0.086375	0.983168	-7.463301	1.920634
3589	0	1.402736	-1.025291	8.600040	0.014038	-0.010254	0.085999	0.984470	-7.449321	1.924567
3590	0	1.426488	-0.939644	8.630593	0.014260	-0.009398	0.086307	0.985532	-7.455505	1.926301
3591	0	1.442254	-0.933898	8.605645	0.014404	-0.009338	0.086060	0.984194	-7.479888	1.931930
3592	0	1.453267	-0.879485	8.653557	0.014502	-0.008791	0.086541	0.978236	-7.521020	1.936978
3593	0	1.475010	-0.946122	8.690710	0.014709	-0.009460	0.086914	0.976201	-7.574495	1.941219
3594	0	1.484689	-0.995923	8.829330	0.014791	-0.009951	0.088304	0.963849	-7.646313	1.950560
3595	0	1.514418	-1.050128	8.928247	0.015076	-0.010498	0.089294	0.958157	-7.733950	1.955742
3596	0	1.547248	-1.087568	9.023274	0.015397	-0.010871	0.090246	0.950568	-7.829605	1.969116
3597	0	1.552918	-1.062123	9.153785	0.015442	-0.010620	0.091553	0.947347	-7.938629	1.980299
3598	0	1.578003	-1.043541	9.327594	0.015680	-0.010440	0.093292	0.950705	-8.060691	1.987767
3599	0	1.615661	-0.969805	9.519788	0.016052	-0.009705	0.095215	0.956378	-8.185904	1.995763
3600	0	1.649587	-0.986995	9.583235	0.016384	-0.009875	0.095851	0.960411	-8.319043	2.002366
3601	0	1.689922	-0.957879	9.788107	0.016785	-0.009583	0.097900	0.962428	-8.452736	2.012985
3602	0	1.731382	-0.982060	9.936649	0.017200	-0.009820	0.099386	0.959378	-8.583034	2.022903
3603	0	1.769420	-1.049740	10.190871	0.017578	-0.010498	0.101929	0.957748	-8.713168	2.033451
3604	0	1.780485	-1.092084	10.296800	0.017691	-0.010924	0.102987	0.959304	-8.839926	2.047780
3605	0	1.842821	-1.085991	10.538768	0.018311	-0.010864	0.105408	0.961647	-8.967491	2.059445
3606	0	1.858896	-1.072685	10.595975	0.018486	-0.010734	0.105977	0.966793	-9.078492	2.067477
3607	0	1.883563	-1.018536	10.801594	0.018738	-0.010193	0.108032	0.972702	-9.181988	2.072761
3608	0	1.926763	-1.004735	10.896069	0.019179	-0.010056	0.108975	0.980413	-9.274602	2.078153
3609	0	1.912085	-1.043904	11.070417	0.019043	-0.010437	0.110718	0.976646	-9.355017	2.081137
3610	0	1.944582	-1.093212	11.006711	0.019381	-0.010930	0.110079	0.973017	-9.422775	2.083709
3611	0	1.951274	-1.117320	11.119823	0.019470	-0.011169	0.111206	0.968001	-9.466583	2.088473
3612	0	1.952204	-1.117831	11.277205	0.019495	-0.011178	0.112777	0.966851	-9.494056	2.088802
3613	0	1.967062	-1.110613	11.236292	0.019653	-0.011108	0.112366	0.968434	-9.511775	2.090792
3614	0	1.998907	-1.080355	11.272553	0.019993	-0.010799	0.112725	0.963857	-9.508118	2.091295
3615	0	1.975799	-1.067872	11.279625	0.019775	-0.010681	0.112793	0.966176	-9.490644	2.089057
3616	0	1.982833	-1.031220	11.176701	0.019862	-0.010311	0.111761	0.965219	-9.456205	2.084934
3617	0	1.954228	-1.050529	11.127520	0.019592	-0.010498	0.111267	0.958178	-9.405045	2.082459
3618	0	1.930438	-1.082742	11.025557	0.019371	-0.010818	0.110245	0.949574	-9.336202	2.078225
3619	0	1.914444	-1.062491	10.908373	0.019226	-0.010620	0.109070	0.945460	-9.250969	2.078022
3620	0	1.909744	-1.063276	10.807537	0.019186	-0.010631	0.108060	0.944232	-9.157591	2.075444
3621	0	1.870295	-1.056254	10.713316	0.018799	-0.010559	0.107117	0.941714	-9.055612	2.069862
3622	0	1.844948	-1.014651	10.551796	0.018549	-0.010139	0.105501	0.935335	-8.948176	2.068701
3623	0	1.814151	-0.995151	10.316822	0.018250	-0.009949	0.103149	0.933701	-8.828869	2.067117
3624	0	1.756615	-1.038809	10.137212	0.017671	-0.010382	0.101355	0.927872	-8.711462	2.065441
3625	0	1.746749	-1.062586	10.005541	0.017578	-0.010620	0.100037	0.922780	-8.585420	2.053768
3626	0	1.724965	-1.063439	9.923807	0.017359	-0.010632	0.099219	0.920997	-8.460152	2.050341
3627	0	1.704815	-1.013805	9.712439	0.017151	-0.010132	0.097107	0.915050	-8.339621	2.042119
3628	0	1.697008	-1.051289	9.569391	0.017070	-0.010510	0.095676	0.913550	-8.221012	2.039926
3629	0	1.662900	-1.019269	9.370584	0.016724	-0.010193	0.093689	0.915051	-8.105998	2.035363
3630	0	1.608300	-0.940201	9.257672	0.016171	-0.009399	0.092562	0.912935	-7.998307	2.026525
3631	0	1.560919	-0.933885	9.138275	0.015686	-0.009338	0.091370	0.913207	-7.902494	2.017941
3632	0	1.497688	-0.958885	9.073378	0.015045	-0.009583	0.090723	0.907155	-7.816801	2.016126
3633	0	1.502023	-0.976931	8.893721	0.015076	-0.009766	0.088928	0.902952	-7.745896	2.015301
3634	0	1.498312	-0.983790	8.876915	0.015026	-0.009834	0.088762	0.898619	-7.690926	2.015629
3635	0	1.492017	-1.001634	8.832278	0.014954	-0.010010	0.088318	0.890214	-7.647971	2.014133
3636	0	1.517115	-1.021062	8.741499	0.015192	-0.010206	0.087412	0.884241	-7.620854	2.009639
3637	0	1.488348	-1.049828	8.685456	0.014893	-0.010498	0.086853	0.883605	-7.609221	2.011860
3638	0	1.463363	-1.037838	8.673309	0.014630	-0.010377	0.086734	0.881031	-7.613747	2.008574
3639	0	1.435742	-1.007068	8.715589	0.014343	-0.010071	0.087158	0.880389	-7.632600	2.013923
3640	0	1.464056	-0.988465	8.745374	0.014615	-0.009888	0.087458	0.883243	-7.666001	2.011922
3641	0	1.468354	-1.006717	8.794622	0.014648	-0.010071	0.087952	0.886722	-7.711777	2.016495
3642	0	1.494685	-0.969736	8.842101	0.014902	-0.009698	0.088428	0.886062	-7.769799	2.024197
3643	0	1.531925	-0.976711	8.977226	0.015259	-0.009766	0.089783	0.882463	-7.846890	2.031163
3644	0	1.569800	-1.013046	9.084742	0.015625	-0.010136	0.090859	0.887030	-7.938812	2.038447
3645	0	1.576150	-1.030634	9.196805	0.015686	-0.010315	0.091980	0.895701	-8.032660	2.044672
3646	0	1.623750	-1.022898	9.352691	0.016145	-0.010237	0.093542	0.902800	-8.145955	2.048693
3647	0	1.669666	-0.951682	9.446615	0.016602	-0.009521	0.094482	0.906012	-8.261027	2.052938
3648	0	1.646894	-0.975203	9.638644	0.016368	-0.009757	0.096403	0.909494	-8.380876	2.062031
3649	0	1.688846	-0.970062	9.745563	0.016785	-0.009705	0.097473	0.911629	-8.502648	2.070366
3650	0	1.710318	-1.011914	9.918990	0.016995	-0.010124	0.099208	0.914881	-8.626858	2.080100
3651	0	1.781420	-1.001024	10.093207	0.017700	-0.010010	0.100952	0.911673	-8.756041	2.094865
3652	0	1.791935	-1.086210	10.241811	0.017809	-0.010865	0.102437	0.912513	-8.879346	2.104328
3653	0	1.829561	-1.073607	10.416890	0.018188	-0.010742	0.104187	0.916650	-8.996933	2.110803
3654	0	1.838551	-1.102905	10.541540	0.018283	-0.011036	0.105433	0.921604	-9.108248	2.117627
3655	0	1.870819	-1.109766	10.679650	0.018616	-0.011108	0.106812	0.930763	-9.207315	2.123812
3656	0	1.894643	-1.089728	10.829316	0.018864	-0.010904	0.108307	0.936007	-9.294820	2.133350
3657	0	1.899552	-1.092063	10.936254	0.018921	-0.010925	0.109375	0.938854	-9.372946	2.137934
3658	0	1.925554	-1.042144	11.007137	0.019193	-0.010428	0.110082	0.944319	-9.438341	2.136954
3659	0	1.933954	-1.018955	11.113622	0.019287	-0.010193	0.111145	0.946075	-9.492442	2.142959
3660	0	1.973426	-1.005842	11.173131	0.019697	-0.010065	0.111737	0.951545	-9.530558	2.137955
3661	0	2.016240	-0.994404	11.181308	0.020142	-0.009949	0.111816	0.955218	-9.552037	2.137643
3662	0	1.988124	-1.012459	11.180893	0.019877	-0.010123	0.111810	0.952978	-9.556177	2.143076
3663	0	2.000916	-1.037486	11.126906	0.020020	-0.010376	0.111267	0.953525	-9.545792	2.141281
3664	0	1.978848	-1.086465	11.182477	0.019815	-0.010862	0.111820	0.950788	-9.518572	2.145374
3665	0	1.961275	-1.056276	11.048049	0.019653	-0.010559	0.110474	0.946829	-9.476965	2.150848
3666	0	1.921107	-1.074823	10.970351	0.019267	-0.010750	0.109694	0.948563	-9.419020	2.154887
3667	0	1.897303	-1.068148	10.926507	0.019043	-0.010681	0.109253	0.948562	-9.346255	2.155897
3668	0	1.870132	-1.086738	10.770380	0.018783	-0.010865	0.107690	0.946828	-9.260380	2.150344
3669	0	1.827966	-1.080197	10.664435	0.018372	-0.010803	0.106628	0.948882	-9.162317	2.147355
3670	0	1.852323	-1.074267	10.527234	0.018617	-0.010740	0.105256	0.947068	-9.061326	2.145236
3671	0	1.833062	-1.080528	10.359456	0.018433	-0.010803	0.103577	0.945753	-8.949292	2.141017
3672	0	1.794817	-1.062596	10.222472	0.018048	-0.010625	0.102207	0.945472	-8.837845	2.136801
3673	0	1.772218	-1.001253	10.090849	0.017822	-0.010010	0.100891	0.943276	-8.724948	2.135028
3674	0	1.697242	-0.989765	9.929382	0.017076	-0.009893	0.099277	0.939354	-8.606705	2.128599
3675	0	1.686877	-0.994803	9.791759	0.016968	-0.009949	0.097900	0.941085	-8.491635	2.124702
3676	0	1.649249	-1.007455	9.642400	0.016589	-0.010070	0.096408	0.936371	-8.377555	2.119304
3677	0	1.645240	-0.983120	9.461940	0.016541	-0.009827	0.094604	0.931604	-8.271554	2.113101
3678	0	1.609904	-0.990133	9.397554	0.016182	-0.009897	0.093962	0.927260	-8.171230	2.109303
3679	0	1.579335	-0.958791	9.248069	0.015869	-0.009583	0.092468	0.921151	-8.078108	2.108534
3680	0	1.534880	-1.008374	9.073318	0.015415	-0.010082	0.090722	0.919638	-7.995057	2.109911
3681	0	1.532453	-0.989228	8.997493	0.015381	-0.009888	0.089966	0.913926	-7.923949	2.105748
3682	0	1.503694	-0.984001	8.938035	0.015085	-0.009836	0.089373	0.909014	-7.862675	2.103572
3683	0	1.509809	-0.982767	8.862953	0.015137	-0.009827	0.088623	0.907430	-7.813229	2.097069
3684	0	1.472543	-1.007363	8.802993	0.014754	-0.010074	0.088025	0.907020	-7.776148	2.092416
3685	0	1.457411	-1.007275	8.746537	0.014587	-0.010071	0.087463	0.903741	-7.759171	2.090959
3686	0	1.443549	-0.964922	8.795589	0.014439	-0.009648	0.087955	0.901686	-7.755533	2.095848
3687	0	1.441328	-0.970753	8.764468	0.014404	-0.009705	0.087646	0.896738	-7.767700	2.102304
3688	0	1.456191	-0.983201	8.763977	0.014544	-0.009833	0.087643	0.897111	-7.792003	2.105002
3689	0	1.492472	-1.007282	8.800702	0.014893	-0.010071	0.088013	0.892848	-7.834023	2.107156
3690	0	1.505910	-1.001451	8.860360	0.015018	-0.010015	0.088611	0.890987	-7.887842	2.105270
3691	0	1.543599	-0.982422	8.965144	0.015381	-0.009827	0.089661	0.892049	-7.958419	2.114132
3692	0	1.561389	-1.006158	9.060808	0.015553	-0.010066	0.090618	0.895344	-8.035901	2.110344
3693	0	1.557928	-1.000754	9.208942	0.015503	-0.010010	0.092102	0.895634	-8.130909	2.119001
3694	0	1.568014	-0.914968	9.310002	0.015596	-0.009151	0.093114	0.895181	-8.233924	2.124602
3695	0	1.601661	-0.921049	9.422421	0.015930	-0.009216	0.094238	0.899538	-8.338955	2.130083
3696	0	1.620311	-0.968969	9.614695	0.016107	-0.009693	0.096163	0.900788	-8.453872	2.137578
3697	0	1.706711	-1.050059	9.672299	0.016968	-0.010498	0.096741	0.894877	-8.571497	2.147805
3698	0	1.696863	-1.080602	9.864109	0.016865	-0.010809	0.098659	0.895238	-8.691913	2.151346
3699	0	1.774126	-1.030745	10.026354	0.017639	-0.010315	0.100281	0.900812	-8.808559	2.163227
3700	0	1.789061	-1.084035	10.181494	0.017785	-0.010850	0.101832	0.908529	-8.927162	2.165398
3701	0	1.834896	-1.036929	10.313246	0.018250	-0.010376	0.103149	0.912992	-9.037602	2.174920
3702	0	1.830554	-1.011301	10.450215	0.018207	-0.010118	0.104519	0.916039	-9.146030	2.179445
3703	0	1.809297	-0.939559	10.557620	0.018005	-0.009399	0.105591	0.917417	-9.241110	2.187027
3704	0	1.839009	-0.956623	10.743878	0.018306	-0.009575	0.107452	0.923962	-9.331063	2.193811
3705	0	1.887274	-1.099092	10.807992	0.018799	-0.010986	0.108093	0.916615	-9.409470	2.197621
3706	0	1.913411	-1.074994	10.793198	0.019068	-0.010752	0.107944	0.916091	-9.480018	2.201349
3707	0	1.934192	-1.116735	10.906033	0.019287	-0.011169	0.109070	0.916064	-9.537762	2.204798
3708	0	1.956473	-1.079277	11.032423	0.019520	-0.010799	0.110332	0.920890	-9.584623	2.211045
3709	0	1.955897	-1.103954	11.101885	0.019531	-0.011047	0.111023	0.927182	-9.613507	2.212830
3710	0	1.953506	-1.060393	11.113485	0.019526	-0.010605	0.111136	0.926622	-9.623700	2.219930
3711	0	1.958503	-1.013388	11.084094	0.019592	-0.010132	0.110840	0.923373	-9.616595	2.218914
3712	0	1.937791	-1.038396	11.145459	0.019394	-0.010381	0.111452	0.919063	-9.600557	2.217468
3713	0	1.943665	-1.032266	11.072295	0.019470	-0.010315	0.110718	0.910326	-9.566329	2.218400
3714	0	1.935572	-1.064166	11.055190	0.019403	-0.010636	0.110544	0.904269	-9.518414	2.220120
3715	0	1.929065	-1.043881	10.962911	0.019348	-0.010437	0.109619	0.902046	-9.458926	2.217929
3716	0	1.904120	-1.074661	10.824693	0.019113	-0.010746	0.108234	0.901262	-9.384091	2.219873
3717	0	1.890073	-1.062127	10.706993	0.018982	-0.010620	0.107056	0.900095	-9.297924	2.217760
3718	0	1.867409	-1.026518	10.599901	0.018760	-0.010257	0.105985	0.891171	-9.206098	2.217947
3719	0	1.827798	-1.007482	10.511849	0.018372	-0.010071	0.105103	0.887072	-9.104848	2.217001
3720	0	1.766096	-1.027056	10.313517	0.017760	-0.010262	0.103119	0.878495	-8.995364	2.216165
3721	0	1.759602	-1.014052	10.200692	0.017700	-0.010132	0.101990	0.869237	-8.879231	2.214846
3722	0	1.745314	-1.021791	10.057537	0.017555	-0.010211	0.100558	0.861845	-8.763822	2.213823
3723	0	1.735695	-1.013818	9.883274	0.017456	-0.010132	0.098816	0.854946	-8.649793	2.208133
3724	0	1.692249	-1.051430	9.746059	0.017016	-0.010511	0.097445	0.851851	-8.540193	2.198413
3725	0	1.662968	-1.032158	9.529162	0.016724	-0.010315	0.095276	0.844298	-8.428228	2.197069
3726	0	1.614710	-1.009179	9.470968	0.016232	-0.010084	0.094696	0.835195	-8.326882	2.189206
3727	0	1.579436	-0.971177	9.309059	0.015869	-0.009705	0.093079	0.826347	-8.235632	2.184466
3728	0	1.565242	-0.960269	9.207514	0.015721	-0.009598	0.092064	0.820123	-8.150689	2.181010
3729	0	1.525979	-0.994965	9.095238	0.015320	-0.009949	0.090942	0.818582	-8.075719	2.169102
3730	0	1.551338	-0.982927	9.011706	0.015567	-0.009829	0.090108	0.817243	-8.008490	2.167708
3731	0	1.509190	-0.989269	8.899632	0.015137	-0.009888	0.088989	0.810239	-7.951542	2.168290
3732	0	1.482779	-0.990149	8.876415	0.014864	-0.009898	0.088758	0.805189	-7.905534	2.167813
3733	0	1.462441	-1.013547	8.807731	0.014648	-0.010132	0.088074	0.799420	-7.874915	2.166823
3734	0	1.464624	-1.008378	8.796015	0.014661	-0.010078	0.087958	0.791213	-7.856473	2.166494
3735	0	1.446546	-1.044356	8.801190	0.014465	-0.010437	0.088013	0.781139	-7.857097	2.166865
3736	0	1.466283	-0.996232	8.733696	0.014648	-0.009962	0.087339	0.778970	-7.876344	2.165893
3737	0	1.466951	-0.976563	8.800919	0.014648	-0.009766	0.088013	0.776956	-7.904087	2.163538
3738	0	1.472214	-0.976692	8.897635	0.014690	-0.009767	0.088982	0.774295	-7.945221	2.162803
3739	0	1.475532	-0.976654	8.971406	0.014709	-0.009766	0.089722	0.770622	-8.003961	2.162496
3740	0	1.534452	-0.983109	9.012317	0.015289	-0.009830	0.090133	0.765895	-8.074241	2.160702
3741	0	1.514067	-1.001265	9.099232	0.015076	-0.010010	0.091003	0.759414	-8.156290	2.171082
3742	0	1.546506	-1.056299	9.212802	0.015390	-0.010566	0.092140	0.759743	-8.249145	2.172358
3743	0	1.613297	-1.068222	9.385812	0.016052	-0.010681	0.093872	0.755221	-8.347683	2.175933
3744	0	1.642066	-1.055856	9.401212	0.016335	-0.010562	0.094027	0.756032	-8.451564	2.185362
3745	0	1.681471	-1.025438	9.580922	0.016724	-0.010254	0.095825	0.752021	-8.560485	2.191880
3746	0	1.731345	-1.031335	9.723936	0.017214	-0.010317	0.097257	0.752516	-8.677840	2.197645
3747	0	1.755581	-0.957815	9.940914	0.017456	-0.009583	0.099426	0.753949	-8.792827	2.204917
3748	0	1.751090	-0.993623	10.029085	0.017413	-0.009940	0.100307	0.754855	-8.904540	2.213184
3749	0	1.786203	-1.007036	10.191116	0.017761	-0.010071	0.101929	0.751727	-9.017900	2.223327
3750	0	1.787852	-1.049624	10.340290	0.017782	-0.010498	0.103419	0.750192	-9.124640	2.228313
3751	0	1.845997	-1.055943	10.472076	0.018372	-0.010559	0.104736	0.746400	-9.221459	2.238476
3752	0	1.876059	-1.092186	10.597046	0.018672	-0.010926	0.105986	0.747725	-9.317316	2.242474
3753	0	1.900337	-1.129196	10.740728	0.018921	-0.011292	0.107422	0.743937	-9.405393	2.246523
3754	0	1.897279	-1.110930	10.792936	0.018903	-0.011109	0.107942	0.740942	-9.479831	2.244153
3755	0	1.928359	-1.086546	10.930372	0.019226	-0.010864	0.109314	0.736849	-9.540328	2.244087
3756	0	1.920378	-1.050157	10.946790	0.019157	-0.010501	0.109476	0.733449	-9.589146	2.249420
3757	0	1.932576	-1.056296	11.003924	0.019287	-0.010559	0.110046	0.726835	-9.629699	2.253380
3758	0	1.932602	-1.069651	11.075894	0.019303	-0.010690	0.110764	0.717559	-9.653536	2.252968
3759	0	1.922997	-1.074167	11.102232	0.019226	-0.010742	0.111023	0.716055	-9.658012	2.257768
3760	0	1.977149	-1.068375	11.096181	0.019783	-0.010681	0.110960	0.711688	-9.646611	2.260199
3761	0	1.987774	-1.049844	11.072128	0.019897	-0.010498	0.110718	0.709777	-9.626725	2.251532
3762	0	1.957799	-1.068423	10.999828	0.019614	-0.010682	0.109992	0.706310	-9.589587	2.249084
3763	0	1.954786	-1.043907	10.950482	0.019592	-0.010437	0.109497	0.703011	-9.543746	2.253561
3764	0	1.931818	-1.063437	10.909540	0.019382	-0.010625	0.109085	0.692254	-9.477949	2.253416
3765	0	1.884794	-1.069202	10.767774	0.018921	-0.010681	0.107666	0.680098	-9.401080	2.248671
3766	0	1.844774	-1.046413	10.672641	0.018532	-0.010459	0.106712	0.674142	-9.311647	2.244138
3767	0	1.834429	-1.031907	10.548376	0.018433	-0.010315	0.105469	0.669338	-9.216534	2.238670
3768	0	1.810471	-1.026281	10.386649	0.018197	-0.010262	0.103850	0.668759	-9.115503	2.228443
3769	0	1.778634	-1.080414	10.231174	0.017883	-0.010803	0.102295	0.667590	-9.007778	2.214806
3770	0	1.783869	-1.044648	10.130691	0.017935	-0.010439	0.101291	0.658903	-8.899989	2.209059
3771	0	1.729352	-1.050500	9.980941	0.017395	-0.010498	0.099792	0.650881	-8.784426	2.202830
3772	0	1.697464	-1.051453	9.801178	0.017074	-0.010512	0.097995	0.648232	-8.669663	2.193447
3773	0	1.656636	-1.055979	9.700129	0.016663	-0.010559	0.096985	0.647229	-8.556984	2.187586
3774	0	1.620041	-1.026141	9.538301	0.016290	-0.010256	0.095368	0.640239	-8.450708	2.185393
3775	0	1.615060	-0.970701	9.443568	0.016235	-0.009705	0.094421	0.636919	-8.348773	2.177396
3776	0	1.562615	-0.978248	9.342289	0.015701	-0.009771	0.093411	0.622730	-8.257513	2.175811
3777	0	1.561521	-0.995268	9.125928	0.015686	-0.009949	0.091248	0.617104	-8.169413	2.165821
3778	0	1.542425	-1.002355	9.079175	0.015484	-0.010018	0.090782	0.609702	-8.095048	2.163741
3779	0	1.544759	-1.007289	9.034128	0.015503	-0.010071	0.090332	0.606100	-8.025695	2.157758
3780	0	1.529498	-1.014012	8.974560	0.015331	-0.010137	0.089740	0.600312	-7.980161	2.158979
3781	0	1.462221	-1.044066	8.832179	0.014648	-0.010437	0.088318	0.593992	-7.946801	2.153776
3782	0	1.457729	-1.008398	8.857193	0.014595	-0.010078	0.088570	0.585098	-7.924563	2.158163
3783	0	1.463999	-1.006957	8.801424	0.014648	-0.010071	0.088013	0.584738	-7.914157	2.157114
3784	0	1.439037	-0.982508	8.838120	0.014387	-0.009825	0.088382	0.582068	-7.918804	2.152610
3785	0	1.453823	-0.957972	8.807208	0.014526	-0.009583	0.088074	0.583302	-7.934688	2.152698
3786	0	1.475474	-0.988534	8.812710	0.014733	-0.009883	0.088131	0.577550	-7.962912	2.153791
3787	0	1.486618	-0.988809	8.818993	0.014832	-0.009888	0.088196	0.574175	-8.008282	2.159655
3788	0	1.501117	-1.007665	9.000592	0.014963	-0.010072	0.090014	0.564756	-8.069565	2.155925
3789	0	1.550032	-1.024999	9.026143	0.015442	-0.010254	0.090271	0.566290	-8.143861	2.157490
3790	0	1.550306	-1.005514	9.140053	0.015438	-0.010063	0.091411	0.572835	-8.225536	2.167248
3791	0	1.564259	-0.982489	9.294354	0.015564	-0.009827	0.092957	0.571233	-8.322570	2.173803
3792	0	1.604331	-0.939534	9.352717	0.015966	-0.009397	0.093540	0.568968	-8.416900	2.182305
3793	0	1.632254	-0.982265	9.434574	0.016235	-0.009827	0.094360	0.569866	-8.522872	2.190601
3794	0	1.669156	-1.005395	9.657278	0.016597	-0.010063	0.096588	0.576679	-8.635369	2.200825
3795	0	1.681585	-1.024645	9.745808	0.016724	-0.010254	0.097473	0.581347	-8.743803	2.202562
3796	0	1.718857	-1.029685	9.858509	0.017093	-0.010301	0.098601	0.581595	-8.855292	2.212000
3797	0	1.743470	-1.068151	10.075165	0.017334	-0.010681	0.100769	0.576966	-8.969825	2.216384
3798	0	1.812968	-1.055180	10.297416	0.018028	-0.010560	0.102991	0.581879	-9.082692	2.219460
3799	0	1.810080	-1.067947	10.288872	0.018005	-0.010681	0.102905	0.579608	-9.188993	2.220572
3800	0	1.835406	-1.079645	10.486927	0.018261	-0.010800	0.104885	0.579761	-9.290832	2.230693
3801	0	1.851731	-1.067608	10.618696	0.018433	-0.010681	0.106201	0.581290	-9.382356	2.238722
3802	0	1.892158	-1.005573	10.725772	0.018847	-0.010061	0.107270	0.583500	-9.461731	2.235644
3803	0	1.916661	-1.013104	10.783809	0.019104	-0.010132	0.107849	0.580797	-9.528487	2.241440
3804	0	1.928357	-1.037331	10.848826	0.019230	-0.010375	0.108498	0.579252	-9.585469	2.244354
3805	0	1.951208	-1.044142	10.918400	0.019470	-0.010437	0.109192	0.571527	-9.629727	2.240250
3806	0	1.946570	-1.056568	11.026867	0.019432	-0.010569	0.110274	0.571559	-9.665029	2.243020
3807	0	1.919074	-1.074767	11.016345	0.019165	-0.010742	0.110168	0.562994	-9.692145	2.244826
3808	0	1.934375	-1.087877	11.046194	0.019339	-0.010876	0.110463	0.557342	-9.697942	2.242631
3809	0	1.946119	-1.043388	10.986518	0.019470	-0.010437	0.109863	0.558388	-9.689047	2.240134
3810	0	1.973383	-1.037131	10.962612	0.019757	-0.010370	0.109622	0.555340	-9.665126	2.237357
3811	0	1.961690	-1.073884	10.932084	0.019653	-0.010742	0.109314	0.557119	-9.627597	2.235599
3812	0	1.934937	-1.074272	10.915192	0.019397	-0.010736	0.109144	0.548065	-9.578519	2.233559
3813	0	1.886129	-1.081037	10.773679	0.018921	-0.010803	0.107727	0.539196	-9.515858	2.228035
3814	0	1.885734	-1.063835	10.702504	0.018924	-0.010634	0.107014	0.533847	-9.445525	2.225937
3815	0	1.884298	-1.080268	10.652023	0.018921	-0.010803	0.106506	0.533482	-9.362543	2.221595
3816	0	1.807129	-1.055679	10.471602	0.018157	-0.010558	0.104701	0.534141	-9.269599	2.212925
3817	0	1.834252	-0.994850	10.359269	0.018433	-0.009949	0.103577	0.533718	-9.170809	2.205751
3818	0	1.809899	-1.025570	10.246499	0.018193	-0.010254	0.102448	0.531118	-9.066299	2.195724
3819	0	1.778766	-1.038353	10.078521	0.017883	-0.010376	0.100769	0.521991	-8.958506	2.188901
3820	0	1.753806	-1.003610	9.947350	0.017633	-0.010025	0.099458	0.508718	-8.849574	2.181691
3821	0	1.718096	-1.031597	9.791648	0.017273	-0.010315	0.097900	0.506902	-8.742879	2.174713
3822	0	1.663815	-1.032299	9.654149	0.016725	-0.010318	0.096527	0.500037	-8.641269	2.170244
3823	0	1.615030	-1.007528	9.510679	0.016235	-0.010071	0.095093	0.493885	-8.539701	2.159192
3824	0	1.623339	-1.008003	9.440138	0.016311	-0.010080	0.094388	0.493345	-8.446785	2.152860
3825	0	1.579372	-1.007248	9.327435	0.015869	-0.010071	0.093262	0.490340	-8.355079	2.149940
3826	0	1.559560	-0.977190	9.207621	0.015658	-0.009769	0.092066	0.486079	-8.277792	2.141446
3827	0	1.532615	-1.037476	9.119588	0.015381	-0.010376	0.091187	0.486211	-8.209885	2.136153
3828	0	1.510518	-0.995262	9.096718	0.015149	-0.009947	0.090961	0.477300	-8.155284	2.131684
3829	0	1.528404	-1.031403	8.978892	0.015320	-0.010315	0.089783	0.476655	-8.110309	2.124361
3830	0	1.522133	-0.976474	8.924944	0.015248	-0.009765	0.089245	0.474655	-8.076407	2.126980
3831	0	1.493829	-0.995134	8.917464	0.014954	-0.009949	0.089172	0.469125	-8.057403	2.131007
3832	0	1.498099	-0.965517	8.929798	0.014983	-0.009649	0.089298	0.459109	-8.055160	2.133808
3833	0	1.489259	-0.909020	8.947795	0.014893	-0.009094	0.089478	0.461736	-8.055700	2.136702
3834	0	1.502963	-0.963287	8.892602	0.015015	-0.009636	0.088928	0.462800	-8.075443	2.136613
3835	0	1.540395	-0.958227	8.855803	0.015381	-0.009583	0.088562	0.460161	-8.105755	2.140909
3836	0	1.521251	-1.025610	8.921945	0.015182	-0.010254	0.089225	0.454185	-8.144711	2.144479
3837	0	1.554731	-1.006827	9.020261	0.015503	-0.010071	0.090210	0.453886	-8.201359	2.146987
3838	0	1.589103	-0.981784	9.116226	0.015837	-0.009822	0.091171	0.455313	-8.269890	2.154121
3839	0	1.574917	-0.994578	9.154222	0.015686	-0.009949	0.091553	0.455150	-8.349147	2.163828
3840	0	1.576002	-1.000218	9.310735	0.015692	-0.010004	0.093119	0.453459	-8.433341	2.171335
3841	0	1.618785	-0.982425	9.434785	0.016113	-0.009827	0.094360	0.452258	-8.524039	2.176850
3842	0	1.603914	-1.024187	9.493300	0.015958	-0.010249	0.094946	0.456749	-8.622251	2.180981
3843	0	1.662850	-1.006217	9.690968	0.016541	-0.010071	0.096924	0.462554	-8.726357	2.189326
3844	0	1.723229	-1.029525	9.834432	0.017146	-0.010298	0.098359	0.461156	-8.826875	2.197834
3845	0	1.754910	-1.012729	9.934932	0.017456	-0.010132	0.099365	0.461893	-8.934232	2.198281
3846	0	1.786064	-1.017952	10.053724	0.017766	-0.010184	0.100554	0.462796	-9.042141	2.196178
3847	0	1.821935	-1.000477	10.154656	0.018127	-0.010010	0.101562	0.463967	-9.145953	2.203635
3848	0	1.840355	-1.024194	10.304015	0.018313	-0.010244	0.103056	0.462257	-9.246298	2.208108
3849	0	1.858309	-0.994517	10.502607	0.018494	-0.009949	0.105042	0.461768	-9.344007	2.213021
3850	0	1.844919	-1.036754	10.566742	0.018368	-0.010369	0.105681	0.459469	-9.432448	2.213639
3851	0	1.850349	-1.055597	10.606708	0.018433	-0.010559	0.106079	0.458822	-9.509212	2.217571
3852	0	1.845892	-1.042940	10.738588	0.018393	-0.010431	0.107397	0.456940	-9.580241	2.221523
3853	0	1.921608	-1.055007	10.820716	0.019165	-0.010559	0.108215	0.462826	-9.634575	2.224898
3854	0	1.936448	-1.053714	10.892459	0.019328	-0.010542	0.108931	0.464506	-9.673171	2.227010
3855	0	1.937904	-1.068258	10.949147	0.019348	-0.010681	0.109497	0.459751	-9.705855	2.229371
3856	0	1.948241	-1.080987	10.948318	0.019470	-0.010807	0.109486	0.453914	-9.719056	2.228575
3857	0	1.916402	-1.074223	10.986345	0.019165	-0.010742	0.109863	0.451193	-9.718486	2.232698
3858	0	1.915104	-1.073931	10.992663	0.019162	-0.010743	0.109924	0.452696	-9.707403	2.235853
3859	0	1.926305	-1.013002	10.944044	0.019287	-0.010132	0.109436	0.452364	-9.682735	2.236751
3860	0	1.920900	-1.019149	10.975482	0.019238	-0.010190	0.109750	0.448792	-9.652558	2.233157
3861	0	1.899474	-1.025534	10.846780	0.019043	-0.010254	0.108459	0.445542	-9.602231	2.229853
3862	0	1.919637	-1.038323	10.720364	0.019253	-0.010379	0.107194	0.439329	-9.542623	2.226065
3863	0	1.903868	-1.049843	10.609081	0.019104	-0.010498	0.106079	0.437546	-9.472805	2.226693
3864	0	1.901761	-1.068645	10.544424	0.019095	-0.010682	0.105431	0.431759	-9.389025	2.211416
3865	0	1.853403	-1.044168	10.383496	0.018616	-0.010437	0.103821	0.425608	-9.299691	2.201193
3866	0	1.824224	-0.965950	10.313128	0.018332	-0.009653	0.103116	0.417654	-9.201314	2.197471
3867	0	1.785478	-0.989064	10.218827	0.017944	-0.009888	0.102173	0.413495	-9.101720	2.194911
3868	0	1.767364	-0.971893	10.081524	0.017767	-0.009711	0.100800	0.404063	-8.996547	2.186195
3869	0	1.718399	-1.019824	9.962422	0.017273	-0.010193	0.099609	0.397071	-8.895123	2.180868
3870	0	1.682456	-1.033191	9.843194	0.016913	-0.010326	0.098417	0.389827	-8.792603	2.176005
3871	0	1.657822	-1.056317	9.651068	0.016663	-0.010559	0.096497	0.384088	-8.693356	2.171508
3872	0	1.641252	-1.050744	9.580586	0.016495	-0.010507	0.095792	0.382186	-8.595959	2.168935
3873	0	1.646364	-1.025784	9.443441	0.016541	-0.010254	0.094421	0.376381	-8.503544	2.160298
3874	0	1.620455	-1.001969	9.280899	0.016267	-0.010018	0.092798	0.373427	-8.427489	2.158822
3875	0	1.574556	-0.983294	9.223416	0.015808	-0.009827	0.092224	0.364287	-8.350577	2.149402
3876	0	1.538860	-0.984806	9.145754	0.015440	-0.009840	0.091450	0.352670	-8.286978	2.148461
3877	0	1.545752	-0.952246	9.076692	0.015503	-0.009521	0.090759	0.349715	-8.230357	2.140038
3878	0	1.513566	-0.953056	8.986288	0.015168	-0.009524	0.089858	0.339844	-8.189530	2.137898
3879	0	1.499052	-0.977102	9.033546	0.015015	-0.009766	0.090332	0.330848	-8.159506	2.133363
3880	0	1.495206	-1.038978	8.948643	0.014967	-0.010387	0.089484	0.325501	-8.141033	2.134844
3881	0	1.500814	-0.976558	8.935657	0.015015	-0.009766	0.089355	0.323083	-8.133233	2.136999
3882	0	1.500688	-1.019501	8.892894	0.015001	-0.010193	0.088930	0.317553	-8.140874	2.135456
3883	0	1.533388	-0.995203	8.923062	0.015320	-0.009949	0.089233	0.310369	-8.159334	2.137197
3884	0	1.512213	-1.007096	9.014078	0.015103	-0.010077	0.090143	0.315553	-8.183584	2.139591
3885	0	1.498664	-0.988792	8.989926	0.014954	-0.009888	0.089905	0.311889	-8.225979	2.144182
3886	0	1.530814	-0.989061	9.074027	0.015265	-0.009889	0.090748	0.305803	-8.281270	2.143128
3887	0	1.579330	-0.952226	9.178886	0.015747	-0.009521	0.091797	0.301216	-8.339191	2.146162
3888	0	1.577682	-0.976362	9.213716	0.015718	-0.009768	0.092147	0.302141	-8.413080	2.148211
3889	0	1.605837	-0.994701	9.300620	0.015991	-0.009949	0.093018	0.300162	-8.495907	2.151047
3890	0	1.644256	-1.025092	9.438526	0.016372	-0.010251	0.094398	0.296152	-8.581978	2.155091
3891	0	1.655890	-1.013084	9.556745	0.016479	-0.010132	0.095581	0.292996	-8.677211	2.155923
3892	0	1.678271	-1.018820	9.712665	0.016702	-0.010191	0.097140	0.291901	-8.772822	2.161081
3893	0	1.693206	-1.031306	9.782466	0.016846	-0.010315	0.097839	0.289633	-8.873971	2.164801
3894	0	1.729246	-1.006149	9.919782	0.017203	-0.010068	0.099213	0.292558	-8.976936	2.172578
3895	0	1.723443	-1.037328	10.075508	0.017151	-0.010376	0.100769	0.291252	-9.071990	2.176325
3896	0	1.789281	-1.037084	10.206746	0.017808	-0.010371	0.102082	0.287274	-9.167282	2.182054
3897	0	1.814637	-1.086467	10.319639	0.018066	-0.010864	0.103210	0.282508	-9.256151	2.192852
3898	0	1.830736	-1.062161	10.451079	0.018229	-0.010621	0.104525	0.277632	-9.342642	2.201660
3899	0	1.856451	-1.031213	10.509033	0.018494	-0.010315	0.105103	0.276581	-9.419998	2.203538
3900	0	1.906854	-1.024984	10.585822	0.019002	-0.010249	0.105870	0.271846	-9.492213	2.201987
3901	0	1.915970	-1.037375	10.698489	0.019104	-0.010376	0.106995	0.270452	-9.552042	2.208267
3902	0	1.919524	-1.049812	10.824893	0.019156	-0.010494	0.108256	0.262882	-9.594343	2.213181
3903	0	1.944448	-1.032334	10.875755	0.019409	-0.010315	0.108765	0.250701	-9.631795	2.220693
3904	0	1.919896	-1.063767	10.862393	0.019175	-0.010637	0.108628	0.247153	-9.657821	2.225137
3905	0	1.923897	-1.080482	10.955568	0.019226	-0.010803	0.109558	0.242621	-9.671658	2.221374
3906	0	1.888589	-1.092983	10.906398	0.018886	-0.010929	0.109064	0.239214	-9.672356	2.222406
3907	0	1.915555	-1.062007	10.937667	0.019165	-0.010620	0.109375	0.236837	-9.662847	2.221367
3908	0	1.924732	-1.038054	10.938108	0.019268	-0.010376	0.109378	0.229871	-9.641614	2.220686
3909	0	1.925286	-1.056366	10.840408	0.019287	-0.010559	0.108398	0.223145	-9.605945	2.219284
3910	0	1.911399	-1.027299	10.792744	0.019157	-0.010263	0.107921	0.211280	-9.560356	2.220438
3911	0	1.916847	-1.031654	10.730996	0.019226	-0.010315	0.107300	0.208188	-9.499486	2.215014
3912	0	1.874534	-1.037987	10.641413	0.018806	-0.010380	0.106403	0.206773	-9.434314	2.211363
3913	0	1.823516	-1.025441	10.596999	0.018311	-0.010254	0.105957	0.205171	-9.353487	2.205543
3914	0	1.839304	-1.007960	10.398123	0.018468	-0.010073	0.103969	0.196602	-9.271699	2.198908
3915	0	1.823539	-1.007796	10.316204	0.018311	-0.010071	0.103149	0.187685	-9.188894	2.193137
3916	0	1.789178	-1.002785	10.221237	0.017978	-0.010024	0.102198	0.182731	-9.093363	2.178124
3917	0	1.755489	-1.068893	10.029473	0.017639	-0.010681	0.100281	0.173108	-8.997905	2.173517
3918	0	1.751055	-1.051987	9.959002	0.017593	-0.010514	0.099576	0.165895	-8.903395	2.164584
3919	0	1.700718	-1.032043	9.858551	0.017090	-0.010315	0.098572	0.158749	-8.808114	2.156539
3920	0	1.648294	-1.008834	9.714526	0.016561	-0.010082	0.097133	0.150699	-8.717339	2.151310
3921	0	1.652113	-0.970772	9.577776	0.016602	-0.009705	0.095764	0.146183	-8.621900	2.141898
3922	0	1.619171	-0.990334	9.433686	0.016260	-0.009894	0.094326	0.134322	-8.539513	2.140063
3923	0	1.616844	-0.983183	9.394411	0.016235	-0.009827	0.093933	0.127007	-8.458650	2.136060
3924	0	1.580042	-0.984334	9.316988	0.015859	-0.009837	0.093161	0.118195	-8.387742	2.133049
3925	0	1.569674	-1.013642	9.168293	0.015747	-0.010132	0.091675	0.111151	-8.325568	2.134267
3926	0	1.560914	-1.026603	9.120797	0.015647	-0.010263	0.091202	0.106222	-8.278664	2.126337
3927	0	1.547402	-1.025374	9.100836	0.015503	-0.010254	0.091003	0.104588	-8.242836	2.122347
3928	0	1.536502	-1.007153	8.979554	0.015385	-0.010071	0.089792	0.101672	-8.218305	2.125389
3929	0	1.511780	-0.970780	8.996866	0.015137	-0.009705	0.089966	0.095541	-8.194718	2.123202
3930	0	1.497392	-1.008272	8.997043	0.014977	-0.010077	0.089971	0.086455	-8.191826	2.121600
3931	0	1.508176	-1.007251	8.972047	0.015076	-0.010071	0.089722	0.081658	-8.199917	2.118384
3932	0	1.534487	-0.964652	9.038799	0.015331	-0.009647	0.090390	0.079949	-8.217457	2.116501
3933	0	1.522140	-0.976276	9.026732	0.015198	-0.009766	0.090271	0.080621	-8.247723	2.122007
3934	0	1.521827	-0.970080	9.044052	0.015183	-0.009700	0.090446	0.076158	-8.291998	2.121541
3935	0	1.554499	-1.001002	9.111830	0.015503	-0.010010	0.091125	0.072518	-8.345042	2.130715
3936	0	1.570055	-1.019814	9.262689	0.015649	-0.010194	0.092636	0.063596	-8.409036	2.126559
3937	0	1.562106	-1.031918	9.251921	0.015564	-0.010315	0.092529	0.054669	-8.479764	2.127561
3938	0	1.586755	-1.038567	9.383992	0.015801	-0.010386	0.093851	0.050591	-8.560459	2.129460
3939	0	1.618264	-1.037579	9.514207	0.016113	-0.010376	0.095154	0.046873	-8.643946	2.134847
3940	0	1.614364	-1.037428	9.615548	0.016070	-0.010376	0.096168	0.044877	-8.731196	2.140169
3941	0	1.698456	-0.994048	9.709421	0.016907	-0.009949	0.097107	0.050471	-8.822962	2.140763
3942	0	1.689889	-1.011307	9.810549	0.016820	-0.010116	0.098119	0.049339	-8.915068	2.149184
3943	0	1.753765	-1.031872	9.965571	0.017456	-0.010315	0.099670	0.040867	-9.008786	2.164164
3944	0	1.751677	-1.026410	10.054235	0.017437	-0.010262	0.100556	0.034934	-9.099637	2.171074
3945	0	1.765850	-1.074397	10.148733	0.017578	-0.010742	0.101501	0.028835	-9.190294	2.174661
3946	0	1.787641	-1.104719	10.219244	0.017800	-0.011051	0.102205	0.029277	-9.275513	2.176632
3947	0	1.795750	-1.049605	10.380820	0.017883	-0.010498	0.103821	0.027544	-9.357356	2.177601
3948	0	1.779119	-1.018350	10.445606	0.017727	-0.010189	0.104466	0.029891	-9.427852	2.182122
3949	0	1.812311	-1.031279	10.545924	0.018066	-0.010315	0.105469	0.028685	-9.489475	2.181711
3950	0	1.860023	-1.049136	10.678253	0.018547	-0.010494	0.106791	0.028313	-9.546565	2.188145
3951	0	1.902951	-1.050162	10.680271	0.018982	-0.010498	0.106812	0.021135	-9.597618	2.194835
3952	0	1.892555	-1.093356	10.770336	0.018894	-0.010933	0.107709	0.017484	-9.631105	2.196819
3953	0	1.912313	-1.104223	10.796833	0.019104	-0.011047	0.107971	0.020208	-9.651586	2.197773
3954	0	1.891112	-1.139913	10.826887	0.018898	-0.011404	0.108271	0.022837	-9.665653	2.193313
3955	0	1.892010	-1.055586	10.845993	0.018921	-0.010559	0.108459	0.023927	-9.665037	2.191056
3956	0	1.872676	-1.036518	10.846153	0.018736	-0.010370	0.108459	0.027166	-9.655658	2.188520
3957	0	1.895992	-0.994682	10.797524	0.018982	-0.009949	0.107971	0.027413	-9.632641	2.186247
3958	0	1.897050	-0.988774	10.731223	0.018999	-0.009885	0.107307	0.022645	-9.602389	2.187058
3959	0	1.869861	-1.038668	10.651219	0.018738	-0.010376	0.106506	0.009785	-9.560646	2.180623
3960	0	1.879513	-1.088480	10.622119	0.018843	-0.010886	0.106213	0.010104	-9.509798	2.174350
3961	0	1.855759	-1.098832	10.553982	0.018616	-0.010986	0.105530	0.006962	-9.447186	2.169901
3962	0	1.867871	-1.087171	10.488989	0.018744	-0.010869	0.104878	0.003220	-9.375882	2.169831
3963	0	1.824327	-1.038019	10.291680	0.018311	-0.010376	0.102905	-0.002215	-9.301499	2.170310
3964	0	1.804310	-1.026696	10.220724	0.018116	-0.010262	0.102195	-0.007820	-9.220348	2.164493
3965	0	1.762430	-1.007486	10.139222	0.017700	-0.010071	0.101379	-0.012945	-9.135121	2.158217
3966	0	1.729130	-0.989977	10.031820	0.017366	-0.009896	0.100306	-0.017460	-9.049880	2.154672
3967	0	1.707300	-1.013529	9.956139	0.017151	-0.010132	0.099548	-0.021896	-8.960825	2.148297
3968	0	1.711052	-1.020071	9.793837	0.017180	-0.010201	0.097926	-0.022723	-8.879579	2.141361
3969	0	1.707937	-1.037246	9.675376	0.017151	-0.010376	0.096741	-0.019097	-8.795494	2.132046
3970	0	1.663744	-1.043225	9.598335	0.016704	-0.010430	0.095972	-0.022027	-8.717099	2.127205
3971	0	1.641440	-1.044175	9.467632	0.016479	-0.010437	0.094666	-0.028402	-8.638926	2.121365
3972	0	1.605089	-1.014297	9.408535	0.016106	-0.010141	0.094076	-0.031235	-8.572768	2.119337
3973	0	1.594539	-0.976873	9.363542	0.015991	-0.009766	0.093628	-0.036106	-8.517145	2.113346
3974	0	1.567744	-0.989245	9.261164	0.015718	-0.009894	0.092605	-0.034908	-8.468006	2.114597
3975	0	1.552783	-0.970222	9.174222	0.015564	-0.009705	0.091736	-0.033199	-8.423274	2.113436
3976	0	1.552746	-0.982443	9.071493	0.015553	-0.009823	0.090711	-0.036665	-8.390778	2.109623
3977	0	1.524206	-1.049800	9.094519	0.015259	-0.010498	0.090942	-0.038282	-8.370061	2.111264
3978	0	1.539789	-1.019668	9.082645	0.015409	-0.010193	0.090825	-0.044885	-8.356950	2.111364
3979	0	1.544220	-1.013249	9.155261	0.015442	-0.010132	0.091553	-0.047743	-8.357544	2.116009
3980	0	1.550899	-1.025330	9.075757	0.015503	-0.010256	0.090758	-0.046760	-8.365375	2.117058
3981	0	1.539483	-0.988556	9.106233	0.015381	-0.009888	0.091064	-0.046441	-8.383061	2.119064
3982	0	1.568050	-0.993963	9.215416	0.015653	-0.009945	0.092158	-0.042547	-8.417693	2.117428
3983	0	1.559503	-0.964321	9.203579	0.015564	-0.009644	0.092041	-0.044835	-8.456358	2.121664
3984	0	1.560316	-0.982469	9.214539	0.015565	-0.009827	0.092152	-0.045263	-8.503854	2.123536
3985	0	1.573328	-0.976662	9.252117	0.015686	-0.009766	0.092529	-0.049571	-8.562265	2.128684
3986	0	1.608123	-1.031465	9.451734	0.016026	-0.010318	0.094526	-0.048984	-8.628460	2.128845
3987	0	1.629276	-1.037473	9.477789	0.016235	-0.010376	0.094788	-0.050745	-8.697711	2.139701
3988	0	1.641449	-1.024519	9.579500	0.016351	-0.010252	0.095805	-0.046026	-8.773757	2.146937
3989	0	1.685602	-1.006153	9.648512	0.016785	-0.010071	0.096497	-0.038605	-8.858251	2.152746
3990	0	1.712212	-1.016926	9.829213	0.017052	-0.010175	0.098304	-0.035723	-8.940102	2.155243
3991	0	1.709793	-1.006650	9.856026	0.017029	-0.010071	0.098572	-0.034215	-9.020221	2.165810
3992	0	1.724652	-0.968990	10.000004	0.017169	-0.009696	0.100013	-0.030848	-9.108803	2.169242
3993	0	1.758617	-0.982475	10.106242	0.017517	-0.009827	0.101074	-0.032116	-9.186875	2.176529
3994	0	1.778536	-1.018598	10.152702	0.017716	-0.010190	0.101539	-0.030967	-9.264487	2.180505
3995	0	1.801526	-1.055526	10.283224	0.017944	-0.010559	0.102844	-0.030115	-9.343280	2.176643
3996	0	1.814894	-1.036148	10.348068	0.018086	-0.010369	0.103491	-0.024696	-9.412303	2.179421
3997	0	1.824773	-1.043200	10.490965	0.018188	-0.010437	0.104919	-0.022359	-9.476849	2.184057
3998	0	1.884419	-1.054732	10.464570	0.018795	-0.010550	0.104654	-0.022868	-9.530549	2.188061
3999	0	1.890115	-1.061347	10.625554	0.018860	-0.010620	0.106262	-0.018473	-9.574956	2.192494
4000	0	1.879258	-1.030128	10.697459	0.018760	-0.010302	0.106980	-0.020668	-9.610089	2.188910
4001	0	1.876527	-1.013319	10.729488	0.018738	-0.010132	0.107300	-0.024472	-9.639418	2.186009
4002	0	1.868451	-1.049849	10.740911	0.018670	-0.010501	0.107411	-0.023985	-9.654851	2.185871
4003	0	1.862675	-1.055434	10.717629	0.018616	-0.010559	0.107178	-0.020977	-9.666634	2.187595
4004	0	1.881627	-1.055093	10.772398	0.018821	-0.010550	0.107723	-0.023054	-9.661982	2.180236
4005	0	1.878137	-1.056019	10.730275	0.018799	-0.010559	0.107300	-0.025624	-9.643485	2.175646
4006	0	1.867955	-1.044393	10.663777	0.018703	-0.010440	0.106634	-0.031303	-9.618915	2.175971
4007	0	1.852292	-1.062116	10.657281	0.018555	-0.010620	0.106567	-0.033507	-9.584939	2.171880
4008	0	1.857192	-1.044271	10.621855	0.018613	-0.010440	0.106212	-0.037461	-9.540965	2.170337
4009	0	1.869034	-1.031341	10.541629	0.018738	-0.010315	0.105408	-0.036529	-9.489594	2.168055
4010	0	1.847156	-1.049275	10.470054	0.018521	-0.010495	0.104692	-0.034510	-9.435400	2.163341
4011	0	1.843195	-1.044153	10.364824	0.018494	-0.010437	0.103638	-0.039843	-9.367527	2.154484
4012	0	1.782069	-1.045245	10.220322	0.017883	-0.010447	0.102193	-0.046767	-9.297672	2.147973
4013	0	1.769557	-1.025622	10.187888	0.017761	-0.010254	0.101868	-0.049635	-9.224150	2.144543
4014	0	1.732546	-1.038154	10.037436	0.017387	-0.010381	0.100364	-0.050858	-9.153786	2.138145
4015	0	1.744717	-1.007221	9.980459	0.017517	-0.010071	0.099792	-0.052582	-9.073905	2.127760
4016	0	1.718682	-1.001686	9.891238	0.017256	-0.010013	0.098901	-0.057595	-8.994407	2.116707
4017	0	1.684275	-1.031825	9.730079	0.016907	-0.010315	0.097290	-0.061692	-8.919414	2.108990
4018	0	1.659468	-1.026397	9.726010	0.016656	-0.010261	0.097250	-0.065943	-8.847614	2.098118
4019	0	1.666448	-1.019327	9.540826	0.016724	-0.010193	0.095398	-0.066706	-8.776924	2.093077
4020	0	1.655008	-1.019889	9.402354	0.016606	-0.010194	0.094014	-0.073194	-8.708723	2.085367
4021	0	1.600620	-1.007542	9.400150	0.016052	-0.010071	0.093994	-0.079384	-8.652869	2.081207
4022	0	1.585460	-1.007759	9.426031	0.015899	-0.010080	0.094253	-0.076678	-8.599515	2.077966
4023	0	1.528842	-1.001076	9.308367	0.015320	-0.010010	0.093079	-0.078815	-8.561041	2.073773
4024	0	1.596588	-0.934532	9.236032	0.015989	-0.009341	0.092357	-0.084906	-8.532107	2.070377
4025	0	1.590743	-0.989411	9.222736	0.015930	-0.009888	0.092224	-0.093898	-8.503988	2.066752
4026	0	1.575197	-1.027087	9.143777	0.015762	-0.010267	0.091436	-0.099728	-8.491089	2.070410
4027	0	1.568141	-1.025635	9.149222	0.015686	-0.010254	0.091492	-0.104253	-8.485329	2.067136
4028	0	1.561586	-1.038264	9.191877	0.015615	-0.010382	0.091919	-0.106982	-8.485865	2.074112
4029	0	1.533307	-1.025437	9.173357	0.015320	-0.010254	0.091736	-0.109436	-8.502336	2.077239
4030	0	1.560777	-1.007092	9.203328	0.015590	-0.010072	0.092036	-0.110377	-8.524693	2.075409
4031	0	1.583113	-0.964866	9.221964	0.015808	-0.009644	0.092224	-0.118778	-8.553142	2.073199
4032	0	1.570312	-0.996012	9.269730	0.015671	-0.009959	0.092703	-0.122162	-8.592911	2.071591
4033	0	1.640236	-0.982752	9.355894	0.016357	-0.009827	0.093567	-0.125732	-8.647649	2.078542
4034	0	1.630686	-1.007189	9.287170	0.016263	-0.010073	0.092879	-0.127235	-8.701477	2.084485
4035	0	1.616808	-1.007213	9.538854	0.016113	-0.010071	0.095398	-0.131561	-8.766971	2.083558
4036	0	1.646702	-1.031828	9.524512	0.016405	-0.010318	0.095256	-0.135045	-8.841063	2.084440
4037	0	1.666017	-1.031748	9.709663	0.016602	-0.010315	0.097107	-0.140848	-8.909856	2.089532
4038	0	1.678049	-1.025581	9.756406	0.016719	-0.010260	0.097574	-0.139231	-8.981865	2.091377
4039	0	1.690697	-0.988595	9.819522	0.016846	-0.009888	0.098206	-0.140051	-9.052966	2.098305
4040	0	1.733795	-1.018607	9.939376	0.017275	-0.010190	0.099404	-0.138407	-9.125281	2.108567
4041	0	1.746080	-1.000336	10.039206	0.017395	-0.010010	0.100403	-0.133992	-9.199982	2.109508
4042	0	1.771360	-1.017982	10.165159	0.017650	-0.010180	0.101663	-0.136080	-9.271678	2.111495
4043	0	1.794401	-0.994788	10.210126	0.017883	-0.009949	0.102112	-0.137880	-9.339422	2.113590
4044	0	1.800149	-1.037661	10.317841	0.017944	-0.010375	0.103189	-0.142266	-9.402552	2.117184
4045	0	1.812057	-1.031408	10.375041	0.018066	-0.010315	0.103760	-0.143884	-9.462017	2.117380
4046	0	1.834483	-1.037371	10.501442	0.018298	-0.010375	0.105022	-0.144790	-9.512673	2.113679
4047	0	1.871267	-1.006988	10.534040	0.018677	-0.010071	0.105347	-0.145934	-9.551455	2.115992
4048	0	1.884372	-1.043474	10.581562	0.018809	-0.010436	0.105822	-0.146599	-9.588440	2.119274
4049	0	1.882950	-1.031370	10.674520	0.018799	-0.010315	0.106750	-0.147211	-9.621153	2.116092
4050	0	1.881613	-1.049409	10.667516	0.018799	-0.010496	0.106678	-0.146679	-9.639565	2.113499
4051	0	1.856251	-1.068343	10.650476	0.018555	-0.010681	0.106506	-0.150658	-9.647787	2.115976
4052	0	1.862991	-1.056570	10.717392	0.018631	-0.010564	0.107174	-0.153919	-9.646508	2.113799
4053	0	1.829872	-1.080599	10.638603	0.018311	-0.010803	0.106384	-0.157882	-9.633720	2.108242
4054	0	1.851578	-1.038199	10.620663	0.018531	-0.010382	0.106204	-0.159139	-9.617385	2.105523
4055	0	1.840547	-1.044122	10.614443	0.018433	-0.010437	0.106140	-0.164339	-9.588059	2.103927
4056	0	1.852815	-1.019975	10.609366	0.018561	-0.010201	0.106088	-0.163014	-9.552185	2.098797
4057	0	1.875887	-0.988715	10.468251	0.018799	-0.009888	0.104675	-0.162719	-9.508537	2.090120
4058	0	1.843136	-1.013232	10.463510	0.018475	-0.010131	0.104628	-0.164498	-9.461307	2.081015
4059	0	1.807292	-1.007899	10.340231	0.018127	-0.010071	0.103394	-0.173525	-9.400993	2.074033
4060	0	1.784239	-0.997681	10.238154	0.017897	-0.009966	0.102373	-0.185671	-9.340357	2.067178
4061	0	1.727580	-1.032561	10.157133	0.017334	-0.010315	0.101562	-0.197543	-9.274858	2.056118
4062	0	1.740361	-1.046688	10.116163	0.017462	-0.010459	0.101152	-0.206370	-9.209097	2.052872
4063	0	1.709329	-1.025678	9.986310	0.017151	-0.010254	0.099854	-0.209502	-9.143146	2.047480
4064	0	1.721882	-1.002258	9.872300	0.017281	-0.010015	0.098713	-0.217432	-9.071597	2.042499
4065	0	1.708993	-1.013775	9.809353	0.017151	-0.010132	0.098083	-0.224043	-9.000532	2.036568
4066	0	1.697162	-1.032938	9.689186	0.017030	-0.010327	0.096882	-0.226219	-8.931938	2.028891
4067	0	1.672584	-1.025932	9.620108	0.016785	-0.010254	0.096191	-0.232390	-8.862037	2.020081
4068	0	1.667588	-1.026862	9.524278	0.016728	-0.010265	0.095234	-0.236185	-8.798984	2.013274
4069	0	1.619138	-1.001511	9.552693	0.016235	-0.010010	0.095520	-0.242664	-8.746322	2.004859
4070	0	1.622580	-0.959447	9.432034	0.016271	-0.009594	0.094313	-0.243301	-8.691917	1.999362
4071	0	1.583145	-0.964510	9.314590	0.015869	-0.009644	0.093140	-0.245385	-8.645588	1.993778
4072	0	1.564484	-0.946487	9.291142	0.015672	-0.009464	0.092907	-0.246543	-8.612438	1.981517
4073	0	1.578942	-0.970707	9.265429	0.015808	-0.009705	0.092651	-0.250198	-8.589241	1.978851
4074	0	1.563735	-1.020513	9.198598	0.015649	-0.010199	0.091985	-0.259077	-8.574810	1.972636
4075	0	1.561851	-0.995854	9.228520	0.015625	-0.009949	0.092285	-0.272089	-8.566589	1.972461
4076	0	1.542994	-1.027467	9.149043	0.015429	-0.010274	0.091491	-0.274066	-8.568132	1.968749
4077	0	1.556980	-1.056127	9.234496	0.015564	-0.010559	0.092346	-0.277921	-8.575172	1.973076
4078	0	1.583463	-1.056186	9.203579	0.015820	-0.010564	0.092038	-0.276808	-8.593658	1.974268
4079	0	1.595288	-1.018877	9.222065	0.015930	-0.010193	0.092224	-0.273267	-8.621517	1.975197
4080	0	1.570187	-0.969899	9.251602	0.015670	-0.009697	0.092522	-0.277521	-8.660808	1.977074
4081	0	1.590606	-0.940209	9.319412	0.015869	-0.009399	0.093201	-0.282646	-8.705714	1.983177
4082	0	1.604724	-0.970730	9.397383	0.016005	-0.009710	0.093981	-0.280943	-8.757287	1.979572
4083	0	1.634575	-0.988571	9.441307	0.016296	-0.009888	0.094421	-0.280641	-8.816682	1.981433
4084	0	1.663297	-0.995192	9.598119	0.016580	-0.009945	0.095991	-0.291151	-8.879786	1.987375
4085	0	1.708381	-1.001372	9.630333	0.017029	-0.010010	0.096313	-0.298031	-8.944647	1.991792
4086	0	1.725953	-1.026127	9.689248	0.017200	-0.010262	0.096903	-0.298870	-9.013903	1.998377
4087	0	1.757704	-1.025611	9.807255	0.017517	-0.010254	0.098083	-0.303723	-9.083357	2.007276
4088	0	1.709135	-1.044001	9.963780	0.017028	-0.010442	0.099648	-0.304025	-9.155801	2.008094
4089	0	1.715229	-1.006834	9.990410	0.017090	-0.010071	0.099915	-0.303551	-9.226785	2.017750
4090	0	1.733543	-1.025327	10.159136	0.017278	-0.010249	0.101602	-0.310382	-9.291302	2.023067
4091	0	1.745160	-1.050408	10.197946	0.017395	-0.010498	0.101990	-0.319300	-9.354299	2.028728
4092	0	1.774777	-1.075450	10.275255	0.017692	-0.010755	0.102762	-0.321369	-9.416319	2.031980
4093	0	1.781046	-1.098473	10.375150	0.017761	-0.010986	0.103760	-0.321530	-9.470170	2.030844
4094	0	1.796163	-1.055658	10.440705	0.017921	-0.010556	0.104414	-0.323707	-9.513731	2.034090
4095	0	1.834527	-1.043457	10.503569	0.018311	-0.010437	0.105042	-0.322697	-9.551085	2.042790
4096	0	1.846644	-1.043419	10.532967	0.018441	-0.010432	0.105334	-0.326227	-9.578061	2.050158
4097	0	1.840124	-1.049961	10.613485	0.018372	-0.010498	0.106140	-0.329376	-9.609598	2.052710
4098	0	1.875125	-0.995167	10.582088	0.018736	-0.009953	0.105824	-0.329549	-9.625824	2.052680
4099	0	1.856883	-1.025329	10.577150	0.018555	-0.010254	0.105774	-0.329915	-9.640786	2.047890
4100	0	1.858598	-1.031333	10.588970	0.018582	-0.010314	0.105890	-0.330032	-9.644346	2.051223
4101	0	1.885037	-1.025470	10.675209	0.018860	-0.010254	0.106750	-0.331408	-9.633838	2.051395
4102	0	1.864116	-1.050174	10.602366	0.018658	-0.010500	0.106021	-0.333703	-9.615690	2.050847
4103	0	1.877413	-1.062419	10.535067	0.018799	-0.010620	0.105347	-0.338272	-9.588602	2.051443
4104	0	1.828905	-1.063509	10.493216	0.018322	-0.010629	0.104927	-0.345205	-9.552456	2.046838
4105	0	1.857786	-1.092579	10.449888	0.018616	-0.010925	0.104492	-0.345561	-9.510820	2.044517
4106	0	1.800610	-1.068352	10.432922	0.018051	-0.010683	0.104321	-0.345724	-9.461257	2.040058
4107	0	1.783240	-1.105093	10.352403	0.017883	-0.011047	0.103516	-0.349172	-9.404885	2.027552
4108	0	1.779016	-1.086843	10.287002	0.017843	-0.010872	0.102860	-0.344829	-9.345676	2.027336
4109	0	1.770090	-1.031727	10.187795	0.017761	-0.010315	0.101868	-0.346694	-9.277846	2.014859
4110	0	1.739570	-1.025603	10.098320	0.017458	-0.010259	0.100972	-0.342957	-9.207134	2.014946
4111	0	1.721380	-1.013575	9.992437	0.017273	-0.010132	0.099915	-0.346736	-9.139235	2.010866
4112	0	1.722476	-1.002589	9.896554	0.017278	-0.010018	0.098957	-0.354830	-9.077836	2.000321
4113	0	1.697047	-1.019551	9.772716	0.017029	-0.010193	0.097717	-0.357169	-9.009406	1.996013
4114	0	1.691770	-1.014030	9.792867	0.016973	-0.010138	0.097919	-0.359694	-8.945207	1.987190
4115	0	1.691279	-1.025762	9.681099	0.016968	-0.010254	0.096802	-0.363377	-8.880120	1.978196
4116	0	1.668527	-1.014184	9.554694	0.016737	-0.010139	0.095538	-0.365578	-8.818059	1.976175
4117	0	1.661710	-1.043833	9.473441	0.016663	-0.010437	0.094727	-0.366645	-8.762971	1.971867
4118	0	1.622801	-1.020347	9.425940	0.016267	-0.010196	0.094254	-0.375677	-8.715689	1.966126
4119	0	1.620030	-1.044305	9.393849	0.016235	-0.010437	0.093933	-0.382771	-8.672835	1.957188
4120	0	1.607605	-1.014563	9.315494	0.016105	-0.010144	0.093150	-0.384371	-8.637457	1.950384
4121	0	1.596843	-1.024701	9.296122	0.015991	-0.010254	0.092957	-0.375903	-8.609187	1.946444
4122	0	1.556293	-1.023776	9.302920	0.015579	-0.010241	0.093026	-0.372642	-8.588896	1.935566
4123	0	1.579977	-1.000914	9.240872	0.015808	-0.010010	0.092407	-0.372206	-8.578252	1.933798
4124	0	1.554698	-0.988732	9.234801	0.015547	-0.009887	0.092348	-0.373468	-8.578124	1.931722
4125	0	1.563324	-1.007139	9.264991	0.015625	-0.010071	0.092651	-0.374928	-8.587910	1.929169
4126	0	1.577402	-1.013473	9.282873	0.015763	-0.010134	0.092831	-0.376931	-8.600744	1.925006
4127	0	1.540099	-1.013201	9.295319	0.015381	-0.010132	0.092957	-0.378160	-8.625052	1.930189
4128	0	1.581631	-1.001236	9.355416	0.015787	-0.010011	0.093559	-0.381362	-8.660244	1.931443
4129	0	1.614788	-1.013230	9.331673	0.016113	-0.010132	0.093323	-0.383263	-8.702147	1.928796
4130	0	1.634062	-0.995039	9.409766	0.016305	-0.009951	0.094104	-0.384301	-8.744961	1.933828
4131	0	1.658799	-1.025092	9.532899	0.016541	-0.010254	0.095337	-0.382322	-8.801359	1.931476
4132	0	1.662816	-1.049098	9.567782	0.016575	-0.010492	0.095687	-0.382440	-8.864467	1.938182
4133	0	1.653752	-1.043192	9.648721	0.016479	-0.010437	0.096497	-0.378242	-8.932638	1.941929
4134	0	1.653226	-1.024838	9.707750	0.016474	-0.010244	0.097088	-0.384785	-9.000943	1.943693
4135	0	1.683717	-1.037256	9.770862	0.016785	-0.010376	0.097717	-0.382476	-9.061818	1.948499
4136	0	1.701401	-1.054891	9.897057	0.016952	-0.010552	0.098981	-0.380352	-9.133330	1.955322
4137	0	1.739539	-0.987958	10.033198	0.017334	-0.009888	0.100342	-0.372935	-9.202749	1.955408
4138	0	1.764388	-0.986605	10.079927	0.017579	-0.009871	0.100810	-0.368693	-9.275598	1.960595
4139	0	1.799678	-0.964016	10.130938	0.017944	-0.009644	0.101318	-0.366460	-9.334298	1.960567
4140	0	1.797883	-1.018497	10.196266	0.017927	-0.010186	0.101972	-0.366696	-9.391592	1.969634
4141	0	1.811625	-1.067919	10.307984	0.018066	-0.010681	0.103088	-0.366026	-9.446324	1.968793
4142	0	1.808850	-1.073735	10.342984	0.018044	-0.010738	0.103437	-0.366323	-9.494395	1.976658
4143	0	1.847157	-1.049602	10.393616	0.018433	-0.010498	0.103943	-0.365354	-9.536699	1.979888
4144	0	1.817256	-1.079986	10.514535	0.018145	-0.010799	0.105150	-0.366871	-9.566571	1.982452
4145	0	1.821048	-1.055875	10.552603	0.018188	-0.010559	0.105530	-0.367348	-9.589926	1.983238
4146	0	1.837557	-1.037706	10.539534	0.018354	-0.010376	0.105399	-0.369339	-9.612368	1.980733
4147	0	1.837822	-1.019072	10.632230	0.018372	-0.010193	0.106323	-0.367498	-9.619043	1.979785
4148	0	1.869115	-1.061759	10.619800	0.018690	-0.010616	0.106198	-0.369231	-9.619704	1.980995
4149	0	1.860277	-1.062367	10.565378	0.018616	-0.010620	0.105652	-0.373058	-9.605318	1.974984
4150	0	1.839509	-1.087190	10.583970	0.018406	-0.010872	0.105838	-0.373108	-9.593216	1.972858
4151	0	1.853848	-1.049892	10.528841	0.018555	-0.010498	0.105286	-0.373948	-9.575237	1.965234
4152	0	1.867413	-1.025445	10.541816	0.018705	-0.010256	0.105412	-0.372009	-9.541024	1.953934
4153	0	1.845768	-1.037547	10.437654	0.018494	-0.010376	0.104370	-0.370932	-9.501205	1.950180
4154	0	1.777116	-1.012681	10.347342	0.017812	-0.010131	0.103466	-0.365748	-9.456008	1.941827
4155	0	1.783971	-1.013446	10.303465	0.017883	-0.010132	0.103027	-0.367989	-9.407175	1.945675
4156	0	1.781120	-1.014596	10.249957	0.017858	-0.010138	0.102492	-0.376549	-9.355091	1.941002
4157	0	1.746859	-1.037489	10.175406	0.017517	-0.010376	0.101746	-0.374435	-9.300274	1.933522
4158	0	1.754808	-1.013380	10.134370	0.017603	-0.010130	0.101335	-0.377755	-9.238087	1.928447
4159	0	1.757973	-1.019316	10.035220	0.017639	-0.010193	0.100342	-0.376910	-9.170083	1.922505
4160	0	1.734132	-1.044233	9.921177	0.017399	-0.010438	0.099202	-0.380808	-9.103491	1.922996
4161	0	1.703295	-1.062034	9.821543	0.017090	-0.010620	0.098206	-0.379945	-9.036988	1.915092
4162	0	1.680218	-1.031777	9.689089	0.016855	-0.010316	0.096882	-0.381098	-8.974076	1.911077
4163	0	1.661309	-1.025320	9.674932	0.016663	-0.010254	0.096741	-0.379305	-8.915243	1.907076
4164	0	1.651819	-1.025738	9.572685	0.016564	-0.010253	0.095719	-0.383687	-8.859767	1.903715
4165	0	1.625037	-0.995600	9.552710	0.016296	-0.009949	0.095520	-0.391500	-8.804306	1.906337
4166	0	1.628909	-0.984184	9.425819	0.016327	-0.009842	0.094252	-0.390660	-8.758063	1.906614
4167	0	1.583976	-1.006884	9.369415	0.015869	-0.010071	0.093689	-0.387741	-8.721836	1.901531
4168	0	1.627433	-1.000687	9.376456	0.016298	-0.010006	0.093760	-0.388448	-8.692226	1.899380
4169	0	1.627698	-1.012940	9.357054	0.016296	-0.010132	0.093567	-0.385165	-8.668138	1.892157
4170	0	1.612027	-1.012460	9.321032	0.016135	-0.010128	0.093207	-0.380755	-8.649396	1.888805
4171	0	1.622167	-0.989169	9.283644	0.016235	-0.009888	0.092834	-0.385464	-8.632120	1.889145
4172	0	1.572160	-0.971269	9.277598	0.015719	-0.009713	0.092776	-0.385052	-8.634347	1.885238
4173	0	1.563267	-0.976887	9.289388	0.015625	-0.009766	0.092896	-0.389360	-8.643293	1.883938
4174	0	1.540808	-1.001637	9.227935	0.015396	-0.010016	0.092281	-0.389684	-8.657600	1.882440
4175	0	1.534017	-1.025510	9.325824	0.015320	-0.010254	0.093262	-0.391733	-8.682000	1.877512
4176	0	1.550631	-1.043930	9.245662	0.015482	-0.010440	0.092461	-0.391740	-8.711547	1.881947
4177	0	1.626352	-1.036984	9.362372	0.016235	-0.010376	0.093628	-0.385043	-8.745360	1.881480
4178	0	1.645543	-1.048374	9.391659	0.016414	-0.010487	0.093924	-0.382664	-8.795525	1.885472
4179	0	1.664391	-1.031679	9.532933	0.016602	-0.010315	0.095337	-0.385983	-8.845656	1.892305
4180	0	1.654631	-1.001476	9.555824	0.016503	-0.010014	0.095566	-0.388517	-8.896425	1.895961
4181	0	1.677512	-0.982941	9.636529	0.016724	-0.009827	0.096375	-0.393082	-8.956850	1.899780
4182	0	1.699982	-0.989252	9.738439	0.016950	-0.009893	0.097393	-0.393282	-9.015117	1.898391
4183	0	1.726744	-0.994732	9.850117	0.017212	-0.009949	0.098511	-0.393002	-9.078934	1.898505
4184	0	1.725705	-0.963619	9.878656	0.017200	-0.009642	0.098796	-0.388062	-9.143737	1.900745
4185	0	1.732850	-0.988277	9.923397	0.017273	-0.009888	0.099243	-0.383728	-9.207069	1.902436
4186	0	1.743936	-0.999763	9.988618	0.017385	-0.010000	0.099895	-0.382054	-9.269161	1.901142
4187	0	1.811979	-0.988476	10.143120	0.018066	-0.009888	0.101440	-0.380005	-9.328615	1.909939
4188	0	1.804356	-1.049592	10.226624	0.017991	-0.010492	0.102276	-0.385266	-9.386587	1.916686
4189	0	1.787111	-1.068764	10.289613	0.017822	-0.010681	0.102905	-0.393598	-9.440201	1.918827
4190	0	1.802616	-1.099933	10.324450	0.017981	-0.011000	0.103252	-0.394245	-9.490037	1.922150
4191	0	1.810234	-1.092114	10.344875	0.018066	-0.010925	0.103455	-0.390467	-9.529149	1.924613
4192	0	1.793063	-1.048752	10.471808	0.017895	-0.010490	0.104724	-0.388183	-9.567636	1.930747
4193	0	1.815119	-1.043221	10.522099	0.018127	-0.010437	0.105225	-0.383512	-9.592819	1.932478
4194	0	1.837509	-1.018175	10.515308	0.018357	-0.010184	0.105156	-0.381122	-9.611608	1.932599
4195	0	1.868550	-1.019488	10.540597	0.018677	-0.010193	0.105408	-0.383441	-9.620564	1.928274
4196	0	1.869633	-1.050482	10.546431	0.018694	-0.010503	0.105465	-0.385613	-9.622638	1.926616
4197	0	1.916228	-1.049768	10.559136	0.019165	-0.010498	0.105591	-0.385086	-9.619123	1.924530
4198	0	1.872113	-1.068496	10.510505	0.018732	-0.010681	0.105103	-0.388897	-9.606747	1.920752
4199	0	1.853985	-1.007170	10.534921	0.018555	-0.010071	0.105347	-0.389460	-9.590137	1.916839
4200	0	1.850284	-0.995237	10.505004	0.018525	-0.009951	0.105046	-0.390768	-9.565353	1.916570
4201	0	1.809357	-0.995455	10.504679	0.018127	-0.009949	0.105042	-0.396209	-9.528074	1.906621
4202	0	1.814179	-1.020773	10.395916	0.018182	-0.010205	0.103952	-0.397872	-9.483672	1.899330
4203	0	1.814867	-1.031989	10.315593	0.018188	-0.010315	0.103149	-0.402325	-9.439124	1.895575
4204	0	1.836950	-1.075508	10.292529	0.018414	-0.010753	0.102918	-0.403857	-9.389781	1.893013
4205	0	1.789443	-1.080562	10.193723	0.017944	-0.010803	0.101929	-0.405252	-9.333462	1.883375
4206	0	1.760613	-1.086471	10.171088	0.017661	-0.010870	0.101701	-0.397954	-9.271323	1.877961
4207	0	1.752303	-1.025346	10.065663	0.017578	-0.010254	0.100647	-0.396078	-9.208313	1.877634
4208	0	1.704455	-0.977168	10.049095	0.017101	-0.009765	0.100482	-0.402660	-9.143297	1.875907
4209	0	1.696720	-0.977158	9.882593	0.017029	-0.009766	0.098816	-0.407994	-9.071598	1.871996
4210	0	1.661350	-0.990247	9.756139	0.016663	-0.009900	0.097553	-0.409488	-9.013645	1.866704
4211	0	1.661533	-1.013724	9.741962	0.016663	-0.010132	0.097412	-0.414562	-8.957782	1.859703
4212	0	1.676541	-0.996734	9.621333	0.016813	-0.009960	0.096206	-0.421768	-8.900462	1.859036
4213	0	1.649737	-1.037689	9.540532	0.016541	-0.010376	0.095398	-0.421669	-8.848381	1.849349
4214	0	1.647775	-1.025927	9.517426	0.016515	-0.010257	0.095168	-0.423611	-8.803491	1.842196
4215	0	1.620144	-0.994851	9.485446	0.016235	-0.009949	0.094849	-0.422369	-8.762174	1.836571
4216	0	1.644298	-0.976362	9.382792	0.016473	-0.009766	0.093822	-0.418994	-8.725352	1.827283
4217	0	1.608816	-1.007324	9.302166	0.016113	-0.010071	0.093018	-0.421201	-8.694041	1.823316
4218	0	1.610314	-0.989546	9.345580	0.016124	-0.009893	0.093452	-0.423016	-8.668312	1.823969
4219	0	1.610054	-1.006842	9.326418	0.016113	-0.010071	0.093262	-0.419615	-8.652228	1.817686
4220	0	1.596268	-0.988618	9.277749	0.015965	-0.009884	0.092777	-0.422176	-8.648270	1.815146
4221	0	1.586927	-0.994987	9.338365	0.015869	-0.009949	0.093384	-0.423376	-8.647868	1.816322
4222	0	1.575667	-1.000771	9.289346	0.015747	-0.010013	0.092895	-0.417357	-8.659110	1.815220
4223	0	1.588943	-1.019146	9.313635	0.015869	-0.010193	0.093140	-0.415897	-8.683384	1.817232
4224	0	1.580596	-0.951853	9.367922	0.015787	-0.009520	0.093682	-0.414851	-8.705730	1.819307
4225	0	1.589931	-1.007027	9.368391	0.015869	-0.010071	0.093689	-0.414698	-8.741885	1.821576
4226	0	1.626736	-1.007088	9.446615	0.016234	-0.010070	0.094472	-0.416500	-8.781093	1.825926
4227	0	1.615708	-1.019735	9.496278	0.016113	-0.010193	0.094971	-0.422704	-8.833073	1.834543
4228	0	1.654724	-1.032406	9.543476	0.016506	-0.010324	0.095442	-0.422947	-8.881549	1.836367
4229	0	1.652796	-1.056112	9.642703	0.016479	-0.010559	0.096436	-0.426283	-8.938262	1.845923
4230	0	1.698804	-1.056065	9.683713	0.016943	-0.010564	0.096845	-0.423331	-8.990746	1.849460
4231	0	1.678020	-1.049842	9.770755	0.016724	-0.010498	0.097717	-0.424854	-9.056166	1.853476
4232	0	1.719164	-0.976510	9.848227	0.017142	-0.009767	0.098491	-0.424044	-9.112702	1.858226
4233	0	1.702320	-0.982939	9.947757	0.016968	-0.009827	0.099487	-0.428229	-9.175603	1.864270
4234	0	1.731872	-0.989176	10.043432	0.017262	-0.009893	0.100444	-0.427384	-9.238842	1.868035
4235	0	1.732510	-1.007036	10.106534	0.017273	-0.010071	0.101074	-0.427826	-9.297051	1.873379
4236	0	1.797907	-1.019210	10.214474	0.017927	-0.010193	0.102154	-0.427842	-9.354442	1.872162
4237	0	1.775080	-1.031280	10.246949	0.017700	-0.010315	0.102478	-0.426325	-9.410131	1.877020
4238	0	1.802581	-1.061334	10.288021	0.017984	-0.010616	0.102887	-0.423679	-9.455444	1.879143
4239	0	1.816855	-1.012929	10.375283	0.018127	-0.010132	0.103760	-0.421531	-9.499967	1.885018
4240	0	1.824211	-1.013095	10.471613	0.018210	-0.010127	0.104722	-0.426221	-9.533784	1.888315
4241	0	1.827773	-1.044291	10.515809	0.018250	-0.010437	0.105164	-0.432938	-9.563775	1.887348
4242	0	1.820424	-1.112480	10.508712	0.018184	-0.011121	0.105091	-0.437414	-9.585462	1.882167
4243	0	1.796024	-1.123423	10.546564	0.017944	-0.011230	0.105469	-0.441506	-9.602062	1.877756
4244	0	1.828718	-1.099733	10.546065	0.018281	-0.010994	0.105462	-0.444995	-9.608133	1.879917
4245	0	1.837122	-1.074121	10.577409	0.018372	-0.010742	0.105774	-0.443563	-9.607142	1.878689
4246	0	1.860373	-1.043851	10.534839	0.018615	-0.010436	0.105347	-0.445666	-9.594501	1.884525
4247	0	1.871850	-1.013209	10.522802	0.018738	-0.010132	0.105225	-0.445116	-9.573026	1.880055
4248	0	1.855475	-1.014019	10.474617	0.018577	-0.010133	0.104743	-0.452330	-9.548544	1.878178
4249	0	1.858466	-1.038114	10.406998	0.018616	-0.010376	0.104065	-0.456878	-9.513935	1.871763
4250	0	1.839892	-1.050886	10.365302	0.018432	-0.010509	0.103647	-0.456101	-9.477272	1.868613
4251	0	1.827678	-1.049970	10.370452	0.018311	-0.010498	0.103699	-0.456729	-9.439576	1.857877
4252	0	1.826094	-1.025941	10.261919	0.018305	-0.010258	0.102612	-0.457187	-9.390221	1.851767
4253	0	1.807930	-1.031536	10.273061	0.018127	-0.010315	0.102722	-0.456128	-9.336195	1.844390
4254	0	1.755257	-1.007700	10.128209	0.017605	-0.010072	0.101274	-0.460463	-9.276687	1.845410
4255	0	1.746533	-1.025514	10.053379	0.017517	-0.010254	0.100525	-0.460240	-9.217399	1.835532
4256	0	1.711137	-1.001756	10.006333	0.017170	-0.010013	0.100054	-0.464106	-9.150027	1.833005
4257	0	1.709693	-1.031936	9.912996	0.017151	-0.010315	0.099121	-0.467510	-9.087403	1.823620
4258	0	1.704802	-1.057497	9.835387	0.017104	-0.010569	0.098345	-0.473167	-9.021709	1.824099
4259	0	1.692036	-1.043495	9.729852	0.016968	-0.010437	0.097290	-0.469196	-8.965539	1.820276
4260	0	1.676331	-1.031584	9.688700	0.016812	-0.010311	0.096879	-0.473171	-8.907282	1.814123
4261	0	1.637528	-1.037684	9.583249	0.016418	-0.010376	0.095825	-0.472756	-8.855329	1.806537
4262	0	1.623238	-1.032306	9.511311	0.016272	-0.010317	0.095107	-0.478862	-8.807758	1.795855
4263	0	1.632545	-1.013088	9.473218	0.016357	-0.010132	0.094727	-0.476517	-8.768692	1.792223
4264	0	1.632541	-0.982820	9.431460	0.016355	-0.009826	0.094310	-0.478407	-8.732840	1.788801
4265	0	1.615026	-0.964074	9.473095	0.016174	-0.009644	0.094727	-0.474001	-8.703242	1.785306
4266	0	1.611212	-1.025482	9.394356	0.016127	-0.010249	0.093942	-0.480119	-8.685013	1.783973
4267	0	1.604108	-0.995077	9.344652	0.016052	-0.009949	0.093445	-0.481893	-8.670775	1.781896
4268	0	1.602530	-1.013686	9.247180	0.016029	-0.010137	0.092471	-0.481652	-8.665156	1.782364
4269	0	1.611257	-0.989096	9.283425	0.016113	-0.009888	0.092834	-0.485194	-8.663679	1.780543
4270	0	1.575207	-1.044630	9.374760	0.015745	-0.010444	0.093749	-0.488107	-8.671458	1.783338
4271	0	1.587965	-1.043991	9.295442	0.015869	-0.010437	0.092957	-0.491478	-8.683751	1.780707
4272	0	1.572317	-0.995382	9.337647	0.015707	-0.009955	0.093379	-0.489493	-8.702824	1.786337
4273	0	1.601379	-1.000821	9.441773	0.015991	-0.010010	0.094421	-0.487703	-8.729438	1.789660
4274	0	1.576367	-1.019139	9.422502	0.015731	-0.010190	0.094231	-0.489702	-8.768502	1.790963
4275	0	1.583969	-1.019154	9.496558	0.015808	-0.010193	0.094971	-0.488384	-8.805806	1.787503
4276	0	1.651893	-1.031328	9.507479	0.016481	-0.010313	0.095081	-0.489120	-8.850201	1.784177
4277	0	1.670565	-1.019129	9.618411	0.016663	-0.010193	0.096191	-0.487787	-8.900585	1.783447
4278	0	1.709960	-1.055727	9.622891	0.017054	-0.010556	0.096237	-0.489656	-8.954426	1.788517
4279	0	1.708133	-1.006832	9.795254	0.017029	-0.010071	0.097961	-0.487510	-9.014898	1.792086
4280	0	1.706643	-0.999820	9.848384	0.017012	-0.010005	0.098493	-0.480424	-9.077650	1.791421
4281	0	1.708015	-1.000473	9.899069	0.017029	-0.010010	0.098999	-0.475309	-9.136148	1.793841
4282	0	1.742736	-0.981508	9.982759	0.017376	-0.009817	0.099836	-0.473647	-9.194261	1.791711
4283	0	1.750639	-1.012914	10.045538	0.017456	-0.010132	0.100464	-0.471218	-9.250787	1.791463
4284	0	1.785259	-1.049069	10.104732	0.017801	-0.010493	0.101056	-0.468984	-9.307981	1.801713
4285	0	1.787133	-1.043415	10.210354	0.017822	-0.010437	0.102112	-0.466378	-9.362134	1.802460
4286	0	1.796363	-1.079541	10.202619	0.017920	-0.010798	0.102034	-0.463483	-9.410745	1.806569
4287	0	1.798515	-1.104140	10.302087	0.017944	-0.011047	0.103027	-0.457271	-9.455289	1.804840
4288	0	1.824465	-1.066808	10.398456	0.018209	-0.010670	0.103991	-0.455742	-9.493255	1.801466
4289	0	1.803605	-1.055330	10.436541	0.018005	-0.010559	0.104370	-0.449553	-9.526151	1.798908
4290	0	1.809003	-1.030530	10.459951	0.018066	-0.010303	0.104604	-0.451521	-9.551251	1.797369
4291	0	1.832769	-1.031171	10.467261	0.018311	-0.010315	0.104675	-0.447760	-9.569377	1.787995
4292	0	1.817369	-1.030799	10.466762	0.018162	-0.010309	0.104670	-0.446151	-9.581672	1.788700
4293	0	1.855720	-1.018914	10.473625	0.018555	-0.010193	0.104736	-0.441608	-9.583665	1.794095
4294	0	1.843338	-1.037010	10.485807	0.018437	-0.010369	0.104857	-0.441843	-9.578607	1.793318
4295	0	1.866262	-1.086624	10.473864	0.018677	-0.010864	0.104736	-0.443122	-9.562546	1.794417
4296	0	1.856406	-1.025833	10.480530	0.018587	-0.010259	0.104801	-0.441697	-9.536711	1.797232
4297	0	1.864870	-1.037571	10.425310	0.018677	-0.010376	0.104248	-0.440181	-9.505350	1.794448
4298	0	1.859302	-1.055815	10.456774	0.018620	-0.010559	0.104563	-0.437933	-9.474761	1.790878
4299	0	1.797076	-1.038172	10.364313	0.018005	-0.010376	0.103638	-0.442862	-9.436060	1.784991
4300	0	1.789336	-1.032701	10.328936	0.017936	-0.010327	0.103282	-0.440951	-9.388576	1.789073
4301	0	1.801883	-1.025510	10.236423	0.018066	-0.010254	0.102356	-0.440576	-9.334952	1.782396
4302	0	1.804706	-1.001169	10.164820	0.018094	-0.010013	0.101640	-0.437792	-9.281690	1.771664
4303	0	1.771024	-1.037470	10.096124	0.017761	-0.010376	0.100952	-0.434581	-9.223403	1.775197
4304	0	1.767184	-1.037306	10.024667	0.017721	-0.010374	0.100238	-0.431667	-9.166633	1.771481
4305	0	1.734679	-1.013131	9.973990	0.017395	-0.010132	0.099731	-0.429334	-9.110827	1.768082
4306	0	1.719164	-1.037761	9.841283	0.017239	-0.010375	0.098405	-0.430612	-9.055781	1.761196
4307	0	1.685888	-0.976857	9.821350	0.016907	-0.009766	0.098206	-0.432292	-8.999616	1.748619
4308	0	1.651702	-0.995465	9.713083	0.016567	-0.009955	0.097122	-0.429607	-8.940043	1.741705
4309	0	1.637170	-0.982672	9.626040	0.016418	-0.009827	0.096252	-0.427943	-8.884072	1.728094
4310	0	1.598475	-1.013550	9.529690	0.016021	-0.010133	0.095291	-0.429720	-8.840343	1.721421
4311	0	1.608141	-1.049637	9.515939	0.016113	-0.010498	0.095154	-0.426338	-8.801523	1.720703
4312	0	1.601854	-1.043132	9.498671	0.016049	-0.010434	0.094981	-0.421582	-8.763883	1.712101
4313	0	1.590087	-1.043738	9.418216	0.015930	-0.010437	0.094177	-0.420727	-8.727780	1.707285
4314	0	1.609293	-1.050306	9.382394	0.016115	-0.010499	0.093821	-0.424524	-8.700113	1.700263
4315	0	1.597444	-1.049601	9.393619	0.015991	-0.010498	0.093933	-0.421044	-8.679137	1.692482
4316	0	1.594659	-0.982241	9.339148	0.015958	-0.009823	0.093390	-0.419624	-8.664733	1.693937
4317	0	1.604627	-0.963887	9.338530	0.016052	-0.009644	0.093384	-0.413132	-8.656792	1.690448
4318	0	1.573631	-0.951046	9.302041	0.015735	-0.009513	0.093020	-0.409547	-8.658110	1.692680
4319	0	1.600088	-0.970262	9.362648	0.015991	-0.009705	0.093628	-0.406748	-8.669243	1.690646
4320	0	1.590116	-1.006337	9.325609	0.015888	-0.010067	0.093258	-0.402003	-8.684443	1.685751
4321	0	1.613370	-0.982888	9.447871	0.016113	-0.009827	0.094482	-0.404539	-8.708426	1.684697
4322	0	1.624078	-1.032083	9.453117	0.016214	-0.010320	0.094536	-0.405889	-8.739623	1.686498
4323	0	1.602451	-1.025674	9.465959	0.015991	-0.010254	0.094666	-0.409462	-8.779059	1.687027
4324	0	1.615370	-1.019932	9.531867	0.016119	-0.010200	0.095325	-0.409374	-8.819887	1.690410
4325	0	1.627549	-1.025048	9.600187	0.016235	-0.010254	0.096008	-0.405589	-8.866901	1.690743
4326	0	1.635803	-1.018735	9.586551	0.016315	-0.010186	0.095873	-0.407339	-8.916837	1.696599
4327	0	1.664708	-1.018851	9.746584	0.016602	-0.010193	0.097473	-0.402617	-8.969458	1.694401
4328	0	1.680186	-1.017710	9.781650	0.016753	-0.010184	0.097824	-0.394714	-9.025465	1.700431
4329	0	1.695735	-1.007144	9.874615	0.016907	-0.010071	0.098755	-0.395971	-9.083200	1.701053
4330	0	1.736611	-1.050372	9.884912	0.017313	-0.010500	0.098859	-0.400891	-9.143783	1.696966
4331	0	1.750557	-1.037156	10.057779	0.017456	-0.010376	0.100586	-0.396342	-9.199245	1.698686
4332	0	1.784358	-1.024682	10.056062	0.017798	-0.010245	0.100569	-0.398419	-9.249773	1.700362
4333	0	1.781242	-1.019153	10.130951	0.017761	-0.010193	0.101318	-0.397417	-9.306681	1.703429
4334	0	1.784729	-1.012430	10.226968	0.017803	-0.010130	0.102277	-0.391445	-9.355202	1.699730
4335	0	1.792231	-1.031360	10.241031	0.017883	-0.010315	0.102417	-0.390190	-9.397911	1.702831
4336	0	1.823907	-0.994151	10.319076	0.018206	-0.009947	0.103196	-0.384362	-9.434207	1.700878
4337	0	1.828296	-1.018720	10.393755	0.018250	-0.010193	0.103943	-0.378201	-9.470197	1.704130
4338	0	1.858406	-0.999550	10.478209	0.018560	-0.009999	0.104786	-0.373929	-9.495203	1.707488
4339	0	1.857807	-1.025145	10.522072	0.018555	-0.010254	0.105225	-0.371080	-9.519852	1.706080
4340	0	1.837531	-1.037061	10.478551	0.018356	-0.010371	0.104789	-0.370082	-9.539904	1.699135
4341	0	1.849833	-1.031291	10.516295	0.018494	-0.010315	0.105164	-0.367290	-9.544254	1.702426
4342	0	1.807166	-1.055556	10.491807	0.018075	-0.010555	0.104918	-0.366832	-9.539949	1.700825
4343	0	1.842008	-1.031508	10.449438	0.018433	-0.010315	0.104492	-0.365968	-9.525608	1.698700
4344	0	1.839432	-1.043670	10.480351	0.018407	-0.010438	0.104801	-0.363595	-9.511237	1.702656
4345	0	1.829143	-1.019174	10.437358	0.018311	-0.010193	0.104370	-0.361241	-9.489589	1.705281
4346	0	1.800683	-1.037012	10.383159	0.018028	-0.010374	0.103827	-0.355681	-9.465378	1.699173
4347	0	1.790966	-1.037589	10.382680	0.017944	-0.010376	0.103821	-0.354014	-9.426695	1.687640
4348	0	1.790169	-1.044142	10.359355	0.017936	-0.010437	0.103588	-0.357411	-9.388483	1.682617
4349	0	1.766003	-1.007122	10.279007	0.017700	-0.010071	0.102783	-0.356253	-9.343206	1.680296
4350	0	1.764448	-1.055852	10.255888	0.017681	-0.010560	0.102552	-0.353050	-9.301718	1.683067
4351	0	1.771783	-1.031823	10.108150	0.017761	-0.010315	0.101074	-0.355014	-9.252111	1.669967
4352	0	1.756947	-1.020401	10.079057	0.017613	-0.010200	0.100783	-0.358325	-9.201708	1.666905
4353	0	1.740423	-1.031476	10.022876	0.017456	-0.010315	0.100220	-0.356178	-9.142099	1.656626
4354	0	1.724334	-1.056724	9.902381	0.017292	-0.010559	0.099016	-0.363745	-9.085347	1.655589
4355	0	1.716324	-1.025945	9.821351	0.017212	-0.010254	0.098206	-0.368333	-9.028145	1.652037
4356	0	1.682901	-1.008616	9.719018	0.016871	-0.010082	0.097183	-0.371211	-8.977687	1.643668
4357	0	1.698190	-0.976786	9.693184	0.017029	-0.009766	0.096924	-0.372010	-8.921852	1.635389
4358	0	1.659208	-0.995419	9.535891	0.016631	-0.009953	0.095352	-0.371169	-8.874499	1.629928
4359	0	1.668144	-1.007534	9.558795	0.016724	-0.010071	0.095581	-0.374856	-8.823496	1.625578
4360	0	1.642264	-0.971865	9.529446	0.016456	-0.009714	0.095289	-0.378769	-8.783298	1.626335
4361	0	1.651096	-0.989054	9.479246	0.016541	-0.009888	0.094788	-0.380758	-8.747083	1.619619
4362	0	1.615154	-1.013957	9.425099	0.016176	-0.010139	0.094247	-0.380710	-8.716539	1.622034
4363	0	1.603407	-1.013581	9.430198	0.016052	-0.010132	0.094299	-0.384362	-8.693883	1.622696
4364	0	1.570201	-0.977693	9.406113	0.015711	-0.009774	0.094060	-0.386746	-8.682459	1.626259
4365	0	1.574208	-0.994933	9.387284	0.015747	-0.009949	0.093872	-0.386633	-8.675687	1.628066
4366	0	1.585519	-1.007630	9.436150	0.015859	-0.010073	0.094361	-0.390164	-8.670822	1.629861
4367	0	1.587768	-1.031757	9.380930	0.015869	-0.010315	0.093811	-0.392832	-8.680517	1.631487
4368	0	1.584016	-1.050570	9.423175	0.015825	-0.010504	0.094234	-0.394793	-8.697834	1.635595
4369	0	1.613467	-0.994938	9.423455	0.016113	-0.009949	0.094238	-0.395340	-8.723048	1.629857
4370	0	1.629898	-1.050390	9.440879	0.016278	-0.010500	0.094413	-0.399872	-8.747385	1.624622
4371	0	1.619827	-1.012923	9.533313	0.016174	-0.010132	0.095337	-0.396572	-8.775339	1.627470
4372	0	1.600582	-1.012637	9.569090	0.015978	-0.010127	0.095695	-0.395651	-8.807962	1.630656
4373	0	1.639191	-0.995094	9.642947	0.016357	-0.009949	0.096436	-0.398324	-8.848037	1.632575
4374	0	1.664696	-1.007433	9.666093	0.016609	-0.010076	0.096667	-0.396987	-8.891877	1.635815
4375	0	1.676349	-1.013580	9.734381	0.016724	-0.010132	0.097351	-0.401823	-8.937845	1.638528
4376	0	1.702940	-0.989623	9.769446	0.016986	-0.009896	0.097702	-0.402013	-8.987920	1.640936
4377	0	1.695322	-1.019563	9.862455	0.016907	-0.010193	0.098633	-0.405528	-9.040940	1.643199
4378	0	1.698744	-1.031888	9.915689	0.016939	-0.010321	0.099165	-0.403821	-9.095740	1.647538
4379	0	1.707106	-1.019645	9.917450	0.017029	-0.010193	0.099182	-0.408131	-9.143651	1.644712
4380	0	1.734253	-1.007947	10.074503	0.017298	-0.010078	0.100753	-0.409564	-9.193617	1.649257
4381	0	1.725883	-1.031669	10.094396	0.017212	-0.010315	0.100952	-0.411876	-9.245837	1.658369
4382	0	1.747530	-1.025707	10.159838	0.017428	-0.010258	0.101606	-0.411446	-9.297730	1.660716
4383	0	1.767507	-1.043623	10.259400	0.017639	-0.010437	0.102600	-0.410605	-9.336921	1.663246
4384	0	1.792629	-1.049329	10.331409	0.017895	-0.010497	0.103319	-0.406297	-9.371045	1.662690
4385	0	1.797611	-1.075053	10.326509	0.017944	-0.010742	0.103271	-0.415460	-9.405401	1.664491
4386	0	1.809915	-1.058014	10.398496	0.018069	-0.010576	0.103991	-0.419618	-9.437436	1.664944
4387	0	1.833406	-1.056111	10.399956	0.018311	-0.010559	0.104004	-0.421566	-9.462516	1.665512
4388	0	1.837637	-1.032103	10.423502	0.018357	-0.010320	0.104239	-0.422617	-9.482733	1.659245
4389	0	1.825828	-1.019263	10.467379	0.018250	-0.010193	0.104675	-0.421766	-9.491533	1.659918
4390	0	1.832723	-1.001516	10.467105	0.018328	-0.010010	0.104671	-0.426848	-9.490245	1.657897
4391	0	1.836738	-1.019159	10.418788	0.018372	-0.010193	0.104187	-0.424481	-9.485006	1.651179
4392	0	1.847478	-1.025585	10.431148	0.018485	-0.010252	0.104310	-0.427665	-9.472989	1.651156
4393	0	1.847437	-1.025873	10.437306	0.018494	-0.010254	0.104370	-0.431700	-9.451163	1.653642
4394	0	1.830719	-1.038956	10.376964	0.018332	-0.010386	0.103765	-0.433679	-9.422705	1.648338
4395	0	1.790991	-1.081003	10.376501	0.017944	-0.010803	0.103760	-0.439578	-9.384183	1.644376
4396	0	1.765974	-1.082241	10.395732	0.017692	-0.010818	0.103952	-0.443466	-9.348475	1.645238
4397	0	1.754237	-1.055641	10.303371	0.017578	-0.010559	0.103027	-0.438867	-9.308196	1.642254
4398	0	1.716450	-1.043807	10.200682	0.017201	-0.010432	0.102001	-0.443742	-9.266199	1.637773
4399	0	1.704625	-1.043799	10.187488	0.017090	-0.010437	0.101868	-0.443035	-9.216687	1.632701
4400	0	1.738623	-1.026195	10.146178	0.017430	-0.010257	0.101455	-0.447023	-9.166459	1.623650
4401	0	1.759659	-1.031842	10.010479	0.017639	-0.010315	0.100098	-0.449167	-9.117242	1.615664
4402	0	1.756758	-1.038466	9.969208	0.017615	-0.010384	0.099684	-0.448426	-9.061921	1.613743
4403	0	1.740794	-1.025920	9.864077	0.017456	-0.010254	0.098633	-0.452589	-9.005619	1.605759
4404	0	1.725543	-0.996324	9.810607	0.017299	-0.009960	0.098099	-0.454299	-8.954605	1.603256
4405	0	1.698951	-0.964993	9.772350	0.017029	-0.009644	0.097717	-0.459983	-8.907998	1.601592
4406	0	1.660293	-0.941719	9.736935	0.016645	-0.009413	0.097363	-0.463353	-8.857411	1.603763
4407	0	1.656328	-0.983232	9.644156	0.016602	-0.009827	0.096436	-0.468303	-8.811443	1.600288
4408	0	1.655288	-0.990592	9.578069	0.016586	-0.009899	0.095776	-0.474748	-8.770971	1.592429
4409	0	1.644509	-1.007656	9.515915	0.016479	-0.010071	0.095154	-0.479989	-8.729078	1.585748
4410	0	1.638308	-1.051457	9.480148	0.016411	-0.010510	0.094797	-0.483438	-8.695037	1.581872
4411	0	1.627869	-1.062477	9.436288	0.016296	-0.010620	0.094360	-0.487789	-8.672966	1.585021
4412	0	1.624641	-1.063554	9.424492	0.016261	-0.010630	0.094243	-0.493703	-8.654501	1.594146
4413	0	1.610722	-1.049539	9.521616	0.016113	-0.010498	0.095215	-0.489522	-8.646560	1.589103
4414	0	1.597893	-0.994459	9.454528	0.015979	-0.009944	0.094545	-0.489432	-8.645979	1.590131
4415	0	1.581001	-1.037280	9.429935	0.015808	-0.010376	0.094299	-0.484773	-8.647613	1.582216
4416	0	1.582535	-0.975982	9.417405	0.015812	-0.009760	0.094176	-0.484136	-8.663135	1.583828
4417	0	1.588524	-1.001152	9.466264	0.015869	-0.010010	0.094666	-0.485786	-8.681769	1.591056
4418	0	1.597814	-0.995883	9.508267	0.015962	-0.009953	0.095086	-0.492881	-8.700824	1.590528
4419	0	1.619467	-1.013355	9.521120	0.016174	-0.010132	0.095215	-0.494562	-8.724433	1.597381
4420	0	1.648563	-1.001452	9.617920	0.016459	-0.010014	0.096184	-0.495422	-8.754724	1.600223
4421	0	1.662927	-1.013185	9.667493	0.016602	-0.010132	0.096680	-0.495213	-8.786658	1.603360
4422	0	1.681127	-1.031528	9.629742	0.016779	-0.010316	0.096303	-0.494365	-8.824204	1.603301
4423	0	1.682369	-1.037486	9.764966	0.016785	-0.010376	0.097656	-0.493089	-8.869043	1.604461
4424	0	1.666674	-1.055615	9.794003	0.016619	-0.010557	0.097948	-0.492128	-8.924198	1.605547
4425	0	1.706724	-1.031424	9.850417	0.017029	-0.010315	0.098511	-0.491325	-8.967990	1.602842
4426	0	1.678282	-1.037715	9.867281	0.016739	-0.010375	0.098680	-0.493928	-9.018035	1.602632
4427	0	1.688854	-1.031388	9.935808	0.016846	-0.010315	0.099365	-0.492833	-9.066428	1.608624
4428	0	1.716598	-1.025119	10.019577	0.017115	-0.010252	0.100204	-0.492183	-9.124143	1.610010
4429	0	1.756368	-1.037758	10.039453	0.017517	-0.010376	0.100403	-0.494188	-9.176313	1.612120
4430	0	1.771334	-1.055697	10.123348	0.017672	-0.010563	0.101240	-0.487570	-9.222589	1.615049
4431	0	1.773867	-1.049632	10.204428	0.017700	-0.010498	0.102051	-0.485643	-9.264799	1.621454
4432	0	1.805701	-1.055434	10.258071	0.018022	-0.010556	0.102587	-0.483458	-9.303453	1.623057
4433	0	1.803759	-1.037295	10.357136	0.018005	-0.010376	0.103577	-0.479949	-9.338190	1.625591
4434	0	1.773002	-1.042679	10.374512	0.017703	-0.010431	0.103749	-0.474708	-9.367082	1.626151
4435	0	1.815306	-1.049988	10.338887	0.018127	-0.010498	0.103394	-0.476389	-9.394630	1.624072
4436	0	1.819864	-1.019783	10.447911	0.018179	-0.010197	0.104483	-0.477163	-9.415404	1.626679
4437	0	1.802064	-1.013121	10.424547	0.018005	-0.010132	0.104248	-0.475941	-9.431283	1.631556
4438	0	1.846593	-1.012756	10.393698	0.018463	-0.010131	0.103937	-0.471435	-9.433555	1.633618
4439	0	1.831494	-1.043750	10.418619	0.018311	-0.010437	0.104187	-0.471136	-9.437619	1.633125
4440	0	1.843286	-1.093257	10.455223	0.018441	-0.010927	0.104551	-0.475866	-9.427825	1.628879
4441	0	1.829868	-1.068276	10.412790	0.018311	-0.010681	0.104126	-0.476419	-9.414132	1.622821
4442	0	1.814854	-1.074535	10.364344	0.018165	-0.010746	0.103641	-0.474379	-9.395737	1.619648
4443	0	1.798385	-1.068213	10.388546	0.018005	-0.010681	0.103882	-0.474080	-9.371345	1.620138
4444	0	1.805828	-1.037816	10.297766	0.018085	-0.010379	0.102973	-0.471770	-9.341606	1.613078
4445	0	1.785006	-0.970758	10.291076	0.017883	-0.009705	0.102905	-0.473400	-9.303991	1.611141
4446	0	1.753637	-1.008068	10.261644	0.017572	-0.010077	0.102611	-0.475234	-9.263187	1.607664
4447	0	1.771784	-1.007224	10.187509	0.017761	-0.010071	0.101868	-0.474877	-9.213955	1.597891
4448	0	1.770050	-1.074659	10.091167	0.017736	-0.010746	0.100905	-0.473735	-9.172685	1.590245
4449	0	1.771710	-1.037763	10.095974	0.017761	-0.010376	0.100952	-0.473627	-9.122131	1.587206
4450	0	1.738754	-1.080672	9.999721	0.017429	-0.010807	0.099990	-0.471329	-9.073810	1.576157
4451	0	1.728842	-1.068235	9.925099	0.017334	-0.010681	0.099243	-0.470693	-9.020820	1.564751
4452	0	1.671190	-1.074326	9.908170	0.016754	-0.010745	0.099074	-0.466734	-8.971507	1.562406
4453	0	1.661860	-1.000966	9.784685	0.016663	-0.010010	0.097839	-0.464659	-8.919507	1.557197
4454	0	1.659519	-0.964324	9.773854	0.016636	-0.009644	0.097732	-0.462390	-8.871331	1.548857
4455	0	1.668887	-1.013329	9.692967	0.016724	-0.010132	0.096924	-0.462337	-8.829696	1.551063
4456	0	1.674653	-1.007637	9.596369	0.016776	-0.010075	0.095959	-0.462765	-8.793864	1.552212
4457	0	1.681738	-1.025761	9.656216	0.016846	-0.010254	0.096558	-0.465518	-8.759751	1.543758
4458	0	1.671049	-1.044666	9.553152	0.016728	-0.010445	0.095529	-0.466546	-8.737697	1.536496
4459	0	1.682941	-1.019389	9.460728	0.016846	-0.010193	0.094604	-0.466440	-8.717405	1.530189
4460	0	1.618810	-1.013477	9.534403	0.016202	-0.010135	0.095342	-0.465248	-8.700158	1.523951
4461	0	1.616857	-0.976426	9.430044	0.016174	-0.009766	0.094299	-0.462491	-8.692511	1.519756
4462	0	1.597793	-0.976135	9.479006	0.015980	-0.009764	0.094790	-0.458633	-8.689558	1.521566
4463	0	1.605483	-0.983326	9.442026	0.016052	-0.009827	0.094421	-0.465718	-8.692014	1.516058
4464	0	1.618615	-1.002355	9.484452	0.016179	-0.010023	0.094846	-0.465440	-8.699835	1.507669
4465	0	1.630341	-1.025228	9.478657	0.016296	-0.010254	0.094788	-0.462683	-8.707601	1.504531
4466	0	1.638572	-1.055696	9.441585	0.016371	-0.010556	0.094419	-0.462965	-8.724947	1.510089
4467	0	1.643762	-1.043295	9.478472	0.016418	-0.010437	0.094788	-0.457548	-8.747270	1.519602
4468	0	1.599276	-1.060787	9.490035	0.015968	-0.010612	0.094904	-0.451608	-8.775934	1.518407
4469	0	1.638861	-1.025318	9.606410	0.016357	-0.010254	0.096069	-0.450518	-8.812232	1.519654
4470	0	1.633000	-1.012694	9.660211	0.016297	-0.010131	0.096607	-0.445651	-8.850070	1.525537
4471	0	1.657465	-0.969944	9.758994	0.016541	-0.009705	0.097595	-0.439444	-8.889216	1.528347
4472	0	1.670207	-0.969670	9.757800	0.016669	-0.009695	0.097584	-0.441168	-8.926808	1.530333
4473	0	1.706969	-0.988200	9.844320	0.017029	-0.009888	0.098450	-0.434509	-8.973450	1.527854
4474	0	1.679163	-1.054916	9.848917	0.016744	-0.010549	0.098497	-0.435300	-9.028249	1.531038
4475	0	1.755880	-1.018901	9.954139	0.017517	-0.010193	0.099548	-0.430835	-9.075322	1.531795
4476	0	1.757884	-1.073231	10.007678	0.017540	-0.010735	0.100083	-0.428172	-9.118879	1.535160
4477	0	1.749440	-1.049155	10.039684	0.017456	-0.010498	0.100403	-0.420684	-9.161697	1.539593
4478	0	1.738497	-1.042115	10.105620	0.017350	-0.010425	0.101062	-0.416582	-9.200210	1.541807
4479	0	1.749059	-0.994637	10.161783	0.017456	-0.009949	0.101624	-0.413777	-9.238141	1.548054
4480	0	1.774185	-0.994098	10.166663	0.017708	-0.009945	0.101672	-0.409123	-9.275601	1.549906
4481	0	1.797321	-1.025331	10.222887	0.017944	-0.010254	0.102234	-0.408097	-9.307132	1.546088
4482	0	1.833464	-1.043370	10.325645	0.018308	-0.010436	0.103261	-0.405097	-9.336159	1.551407
4483	0	1.821002	-1.049242	10.277996	0.018188	-0.010498	0.102783	-0.398311	-9.359378	1.552266
4484	0	1.824698	-1.079072	10.375056	0.018231	-0.010793	0.103753	-0.395439	-9.375823	1.553284
4485	0	1.795701	-1.092570	10.345235	0.017944	-0.010925	0.103455	-0.395192	-9.389076	1.560876
4486	0	1.810218	-1.062281	10.399705	0.018091	-0.010621	0.103999	-0.396366	-9.400395	1.560899
4487	0	1.788394	-1.007058	10.424796	0.017883	-0.010071	0.104248	-0.395131	-9.400388	1.560254
4488	0	1.806320	-1.012891	10.363775	0.018067	-0.010132	0.103637	-0.390774	-9.395153	1.552342
4489	0	1.805473	-1.019100	10.363991	0.018066	-0.010193	0.103638	-0.387459	-9.381555	1.553844
4490	0	1.808990	-1.061851	10.352171	0.018104	-0.010617	0.103519	-0.387523	-9.365767	1.550305
4491	0	1.804910	-1.044086	10.394549	0.018066	-0.010437	0.103943	-0.390337	-9.346092	1.544780
4492	0	1.800947	-1.069119	10.328005	0.018032	-0.010690	0.103276	-0.390388	-9.320496	1.535374
4493	0	1.797875	-1.037796	10.284870	0.018005	-0.010376	0.102844	-0.390971	-9.290280	1.536292
4494	0	1.798086	-1.032088	10.212595	0.018013	-0.010320	0.102120	-0.390513	-9.253743	1.528316
4495	0	1.784823	-0.994830	10.132459	0.017883	-0.009949	0.101318	-0.388195	-9.213595	1.522199
4496	0	1.759003	-0.995529	10.121398	0.017630	-0.009949	0.101208	-0.393696	-9.168245	1.521996
4497	0	1.705237	-0.995333	10.040875	0.017090	-0.009949	0.100403	-0.397058	-9.125001	1.516481
4498	0	1.734260	-1.002689	10.005392	0.017381	-0.010019	0.100048	-0.403834	-9.080835	1.513599
4499	0	1.742018	-1.007827	9.937078	0.017456	-0.010071	0.099365	-0.410556	-9.039000	1.504840
4500	0	1.722746	-1.063579	9.895454	0.017262	-0.010635	0.098948	-0.409193	-8.998025	1.495832
4501	0	1.668615	-1.073964	9.790707	0.016724	-0.010742	0.097900	-0.404321	-8.953726	1.488555
4502	0	1.667795	-1.031097	9.804012	0.016709	-0.010310	0.098035	-0.403510	-8.916568	1.483036
4503	0	1.644920	-1.001051	9.698993	0.016479	-0.010010	0.096985	-0.402669	-8.880281	1.475255
4504	0	1.645196	-0.988424	9.614534	0.016480	-0.009890	0.096140	-0.394599	-8.845871	1.465734
4505	0	1.651174	-0.970338	9.595235	0.016541	-0.009705	0.095947	-0.391458	-8.810988	1.458691
4506	0	1.652024	-0.982664	9.498424	0.016544	-0.009825	0.094980	-0.392126	-8.781356	1.460319
4507	0	1.664579	-0.976781	9.527859	0.016663	-0.009766	0.095276	-0.393321	-8.760578	1.454650
4508	0	1.667560	-1.007630	9.473384	0.016690	-0.010076	0.094731	-0.392807	-8.742246	1.454922
4509	0	1.671192	-1.013434	9.472836	0.016724	-0.010132	0.094727	-0.394509	-8.727457	1.456221
4510	0	1.645168	-0.995177	9.497453	0.016456	-0.009954	0.094974	-0.390160	-8.722025	1.451700
4511	0	1.629873	-1.013384	9.551941	0.016296	-0.010132	0.095520	-0.391592	-8.724142	1.452743
4512	0	1.599960	-0.995240	9.521244	0.015996	-0.009953	0.095213	-0.389328	-8.727800	1.449103
4513	0	1.605703	-0.964672	9.551890	0.016052	-0.009644	0.095520	-0.392215	-8.732760	1.453586
4514	0	1.614094	-0.953020	9.514767	0.016123	-0.009528	0.095151	-0.394053	-8.753780	1.454497
4515	0	1.637701	-1.025057	9.533391	0.016357	-0.010254	0.095337	-0.389474	-8.776517	1.455716
4516	0	1.648147	-1.024659	9.569240	0.016458	-0.010247	0.095696	-0.388229	-8.804318	1.454521
4517	0	1.681158	-1.055545	9.606503	0.016785	-0.010559	0.096069	-0.383487	-8.835557	1.456953
4518	0	1.693036	-1.036981	9.690895	0.016900	-0.010369	0.096914	-0.383751	-8.870495	1.466537
4519	0	1.657643	-1.007055	9.685668	0.016541	-0.010071	0.096863	-0.383243	-8.912076	1.466824
4520	0	1.670173	-0.994685	9.727197	0.016673	-0.009949	0.097277	-0.380676	-8.944910	1.472750
4521	0	1.663869	-0.988589	9.826051	0.016602	-0.009888	0.098267	-0.378403	-8.987251	1.479411
4522	0	1.677314	-0.988144	9.849254	0.016737	-0.009885	0.098498	-0.374256	-9.028382	1.486981
4523	0	1.712997	-0.994592	9.850406	0.017090	-0.009949	0.098511	-0.370846	-9.074219	1.481443
4524	0	1.763379	-1.012323	9.946708	0.017598	-0.010127	0.099473	-0.366195	-9.114376	1.482167
4525	0	1.792429	-1.043524	9.990739	0.017883	-0.010437	0.099915	-0.364048	-9.160452	1.483249
4526	0	1.763694	-1.037015	10.056531	0.017599	-0.010373	0.100572	-0.360484	-9.202665	1.484388
4527	0	1.760964	-1.012904	10.106901	0.017578	-0.010132	0.101074	-0.356998	-9.237484	1.489846
4528	0	1.760956	-1.012601	10.197331	0.017580	-0.010127	0.101978	-0.355434	-9.269784	1.491619
4529	0	1.730361	-0.994736	10.222884	0.017273	-0.009949	0.102234	-0.353472	-9.303347	1.489685
4530	0	1.766309	-0.982194	10.289095	0.017639	-0.009825	0.102895	-0.349854	-9.329099	1.494541
4531	0	1.790365	-1.013939	10.326722	0.017883	-0.010132	0.103271	-0.357587	-9.350870	1.495802
4532	0	1.812075	-1.069813	10.283201	0.018106	-0.010696	0.102835	-0.358733	-9.366035	1.489954
4533	0	1.832069	-1.062295	10.363561	0.018311	-0.010620	0.103638	-0.361005	-9.376509	1.488378
4534	0	1.840081	-1.063317	10.363064	0.018392	-0.010627	0.103633	-0.367179	-9.385903	1.490446
4535	0	1.812768	-1.037586	10.339353	0.018127	-0.010376	0.103394	-0.365944	-9.385529	1.484488
4536	0	1.781988	-1.049702	10.321001	0.017822	-0.010498	0.103209	-0.363689	-9.382186	1.481940
4537	0	1.781301	-1.007568	10.351674	0.017822	-0.010071	0.103516	-0.367774	-9.371310	1.477954
4538	0	1.797048	-0.996043	10.272673	0.017986	-0.009959	0.102724	-0.367682	-9.353026	1.477490
4539	0	1.774884	-0.970754	10.302920	0.017761	-0.009705	0.103027	-0.369582	-9.338614	1.475418
4540	0	1.808249	-1.026060	10.242341	0.018103	-0.010261	0.102420	-0.368027	-9.315525	1.472171
4541	0	1.804538	-1.074618	10.211512	0.018066	-0.010742	0.102112	-0.370918	-9.291360	1.469318
4542	0	1.787222	-1.057378	10.151187	0.017902	-0.010568	0.101507	-0.376005	-9.256847	1.462623
4543	0	1.766654	-1.038309	10.132351	0.017700	-0.010376	0.101318	-0.382174	-9.218300	1.456137
4544	0	1.747882	-1.057541	10.060092	0.017511	-0.010573	0.100595	-0.382635	-9.180758	1.447430
4545	0	1.729681	-1.019576	10.028689	0.017334	-0.010193	0.100281	-0.384004	-9.137811	1.443363
4546	0	1.722327	-0.995668	9.950492	0.017260	-0.009955	0.099499	-0.383535	-9.095530	1.437465
4547	0	1.699226	-1.007764	9.930977	0.017029	-0.010071	0.099304	-0.389502	-9.052863	1.438049
4548	0	1.709787	-1.002397	9.858950	0.017139	-0.010024	0.098582	-0.387351	-9.004053	1.438480
4549	0	1.711754	-1.031687	9.802809	0.017151	-0.010315	0.098022	-0.387737	-8.964574	1.438824
4550	0	1.711438	-1.032572	9.809873	0.017145	-0.010320	0.098094	-0.392937	-8.928122	1.436010
4551	0	1.699430	-1.019948	9.735641	0.017029	-0.010193	0.097351	-0.398807	-8.887014	1.434165
4552	0	1.674423	-1.014998	9.693854	0.016777	-0.010145	0.096933	-0.402616	-8.847764	1.427638
4553	0	1.638944	-1.007443	9.656217	0.016418	-0.010071	0.096558	-0.405163	-8.812845	1.422337
4554	0	1.633795	-1.002123	9.583719	0.016360	-0.010017	0.095834	-0.408131	-8.785610	1.412768
4555	0	1.627812	-0.970624	9.546193	0.016296	-0.009705	0.095459	-0.408603	-8.763093	1.412208
4556	0	1.643192	-0.959105	9.552705	0.016442	-0.009586	0.095526	-0.412902	-8.749997	1.408565
4557	0	1.652829	-1.044048	9.552176	0.016541	-0.010437	0.095520	-0.415681	-8.734741	1.401988
4558	0	1.650903	-1.032799	9.582863	0.016516	-0.010323	0.095828	-0.420906	-8.726092	1.400816
4559	0	1.660148	-1.025884	9.539743	0.016602	-0.010254	0.095398	-0.425725	-8.725314	1.402084
4560	0	1.642616	-1.020490	9.496713	0.016418	-0.010203	0.094969	-0.426691	-8.735011	1.405979
4561	0	1.594300	-1.031313	9.496875	0.015930	-0.010315	0.094971	-0.423719	-8.749745	1.402674
4562	0	1.603022	-1.000222	9.545248	0.016017	-0.010007	0.095454	-0.417334	-8.764908	1.400646
4563	0	1.612906	-0.970508	9.496798	0.016113	-0.009705	0.094971	-0.417204	-8.783161	1.398905
4564	0	1.635225	-0.977225	9.587587	0.016328	-0.009768	0.095881	-0.422309	-8.811488	1.401426
4565	0	1.699424	-1.019503	9.606443	0.016968	-0.010193	0.096069	-0.424390	-8.842195	1.404453
4566	0	1.692374	-1.056580	9.690883	0.016899	-0.010564	0.096913	-0.426177	-8.870502	1.403588
4567	0	1.717850	-1.044218	9.710150	0.017151	-0.010437	0.097107	-0.431795	-8.902225	1.409736
4568	0	1.693024	-1.032802	9.763947	0.016901	-0.010325	0.097645	-0.434413	-8.935638	1.417653
4569	0	1.663697	-1.043407	9.844404	0.016602	-0.010437	0.098450	-0.430706	-8.975967	1.419204
4570	0	1.688668	-0.993929	9.879853	0.016855	-0.009943	0.098804	-0.426032	-9.011564	1.420042
4571	0	1.669832	-1.025574	9.935905	0.016663	-0.010254	0.099365	-0.427881	-9.051832	1.423569
4572	0	1.719578	-1.007868	9.934552	0.017161	-0.010075	0.099352	-0.432244	-9.090651	1.422078
4573	0	1.742839	-1.025671	9.990845	0.017395	-0.010254	0.099915	-0.435114	-9.128024	1.426753
4574	0	1.761949	-1.099982	10.111591	0.017584	-0.010993	0.101123	-0.442529	-9.167513	1.427180
4575	0	1.785351	-1.098612	10.100769	0.017822	-0.010986	0.101013	-0.441909	-9.202099	1.424340
4576	0	1.809916	-1.055934	10.185073	0.018068	-0.010559	0.101856	-0.441805	-9.235894	1.429613
4577	0	1.803049	-1.037257	10.168047	0.018005	-0.010376	0.101685	-0.437436	-9.263445	1.422041
4578	0	1.753231	-1.024646	10.228201	0.017507	-0.010247	0.102286	-0.436073	-9.291392	1.422695
4579	0	1.790385	-0.976472	10.284075	0.017883	-0.009766	0.102844	-0.434425	-9.313461	1.423248
4580	0	1.757343	-0.988552	10.344447	0.017558	-0.009887	0.103447	-0.432322	-9.329630	1.425823
4581	0	1.776847	-1.037771	10.339214	0.017761	-0.010376	0.103394	-0.433331	-9.336859	1.429367
4582	0	1.778912	-1.087255	10.332590	0.017776	-0.010868	0.103329	-0.437477	-9.351150	1.429627
4583	0	1.788117	-1.086382	10.339397	0.017883	-0.010864	0.103394	-0.435859	-9.348094	1.429169
4584	0	1.824234	-1.074367	10.388211	0.018245	-0.010742	0.103882	-0.436334	-9.344728	1.431774
4585	0	1.805956	-1.068613	10.296699	0.018066	-0.010681	0.102966	-0.440631	-9.336392	1.437371
4586	0	1.773272	-1.051231	10.339656	0.017747	-0.010509	0.103395	-0.443410	-9.319987	1.438077
4587	0	1.774302	-1.043854	10.296929	0.017761	-0.010437	0.102966	-0.443599	-9.299102	1.439374
4588	0	1.776038	-1.013758	10.346437	0.017785	-0.010136	0.103460	-0.444030	-9.271229	1.434626
4589	0	1.773137	-1.031454	10.168982	0.017761	-0.010315	0.101685	-0.441795	-9.237013	1.435029
4590	0	1.791903	-1.049934	10.255385	0.017944	-0.010498	0.102550	-0.441522	-9.208223	1.426308
4591	0	1.779707	-1.056243	10.156657	0.017822	-0.010559	0.101562	-0.443571	-9.179292	1.417096
4592	0	1.761858	-1.099708	10.133106	0.017650	-0.010994	0.101326	-0.445246	-9.143680	1.412785
4593	0	1.779140	-1.031882	10.052997	0.017822	-0.010315	0.100525	-0.447818	-9.107977	1.408221
4594	0	1.723882	-1.020033	10.029612	0.017272	-0.010201	0.100290	-0.444670	-9.069551	1.409042
4595	0	1.729849	-1.007171	9.998164	0.017334	-0.010071	0.099976	-0.443770	-9.028398	1.402183
4596	0	1.679872	-0.970842	9.901664	0.016836	-0.009706	0.099010	-0.444031	-8.984525	1.403564
4597	0	1.656780	-1.013580	9.882118	0.016602	-0.010132	0.098816	-0.446703	-8.944914	1.397992
4598	0	1.680758	-1.008506	9.828189	0.016839	-0.010079	0.098277	-0.451445	-8.907761	1.395084
4599	0	1.693821	-1.025264	9.760048	0.016968	-0.010254	0.097595	-0.448144	-8.872610	1.383557
4600	0	1.687449	-1.031240	9.706145	0.016909	-0.010313	0.097055	-0.445469	-8.831814	1.379456
4601	0	1.676321	-1.068457	9.637787	0.016785	-0.010681	0.096375	-0.447881	-8.805760	1.378172
4602	0	1.671737	-1.056406	9.595753	0.016742	-0.010567	0.095953	-0.443014	-8.776135	1.375202
4603	0	1.621574	-1.056148	9.656065	0.016235	-0.010559	0.096558	-0.444293	-8.752316	1.371558
4604	0	1.649214	-1.019816	9.564946	0.016501	-0.010199	0.095648	-0.442428	-8.740550	1.372159
4605	0	1.647339	-0.952279	9.558198	0.016479	-0.009521	0.095581	-0.442712	-8.732509	1.375056
4606	0	1.621664	-1.013963	9.594876	0.016223	-0.010135	0.095948	-0.447329	-8.724308	1.375201
4607	0	1.617340	-1.007082	9.497086	0.016174	-0.010071	0.094971	-0.446204	-8.722497	1.381325
4608	0	1.642118	-1.025631	9.490871	0.016417	-0.010255	0.094910	-0.446937	-8.727405	1.374960
4609	0	1.667079	-1.013212	9.545752	0.016663	-0.010132	0.095459	-0.446354	-8.736540	1.369992
4610	0	1.638606	-1.037663	9.545307	0.016374	-0.010377	0.095455	-0.445162	-8.750673	1.373321
4611	0	1.643390	-1.037745	9.612757	0.016418	-0.010376	0.096130	-0.446152	-8.768291	1.374258
4612	0	1.634329	-1.013905	9.563321	0.016327	-0.010136	0.095636	-0.449478	-8.787092	1.382119
4613	0	1.650176	-1.013283	9.618748	0.016479	-0.010132	0.096191	-0.450056	-8.812768	1.387462
4614	0	1.673358	-1.019537	9.660542	0.016706	-0.010196	0.096610	-0.449125	-8.844048	1.391006
4615	0	1.651010	-1.067779	9.777353	0.016479	-0.010681	0.097778	-0.444744	-8.879070	1.385542
4616	0	1.675569	-1.042495	9.739669	0.016724	-0.010430	0.097402	-0.438034	-8.915918	1.385727
4617	0	1.687921	-1.043415	9.740662	0.016846	-0.010437	0.097412	-0.434329	-8.954457	1.383173
4618	0	1.700579	-1.042663	9.800602	0.016973	-0.010432	0.098011	-0.427413	-8.991315	1.389910
4619	0	1.754935	-1.006547	9.850555	0.017517	-0.010071	0.098511	-0.420848	-9.027971	1.391768
4620	0	1.737362	-0.987289	9.934892	0.017338	-0.009877	0.099355	-0.415577	-9.068349	1.399276
4621	0	1.718647	-1.031469	10.082405	0.017151	-0.010315	0.100830	-0.414961	-9.107899	1.400738
4622	0	1.762143	-1.007380	10.068846	0.017588	-0.010071	0.100695	-0.417980	-9.145466	1.398974
4623	0	1.736064	-1.037681	10.033710	0.017334	-0.010376	0.100342	-0.418394	-9.175075	1.397401
4624	0	1.741383	-1.037668	10.173167	0.017387	-0.010378	0.101736	-0.416500	-9.204001	1.397504
4625	0	1.760712	-1.031479	10.192372	0.017578	-0.010315	0.101929	-0.415812	-9.235783	1.394110
4626	0	1.729052	-1.044242	10.228043	0.017270	-0.010437	0.102284	-0.421212	-9.257827	1.396058
4627	0	1.766261	-1.061920	10.253512	0.017639	-0.010620	0.102539	-0.419555	-9.283219	1.396690
4628	0	1.794539	-1.067854	10.222278	0.017930	-0.010680	0.102225	-0.416910	-9.299649	1.398253
4629	0	1.825923	-1.050150	10.253698	0.018250	-0.010498	0.102539	-0.419814	-9.309792	1.393221
4630	0	1.834166	-1.013918	10.308150	0.018330	-0.010139	0.103084	-0.418602	-9.322441	1.391894
4631	0	1.794758	-1.043382	10.302710	0.017944	-0.010437	0.103027	-0.413979	-9.325327	1.396185
4632	0	1.801151	-1.061117	10.314872	0.018011	-0.010614	0.103148	-0.409251	-9.325114	1.396294
4633	0	1.781548	-1.006332	10.315132	0.017822	-0.010071	0.103149	-0.399638	-9.316951	1.390544
4634	0	1.810035	-1.011412	10.321589	0.018113	-0.010118	0.103213	-0.394405	-9.302139	1.393187
4635	0	1.817370	-1.012857	10.266407	0.018188	-0.010132	0.102661	-0.389274	-9.284979	1.397261
4636	0	1.832627	-1.024807	10.224244	0.018342	-0.010248	0.102240	-0.387613	-9.266694	1.394250
4637	0	1.798150	-1.037620	10.229910	0.018005	-0.010376	0.102295	-0.386158	-9.239411	1.389165
4638	0	1.775390	-1.007285	10.139054	0.017775	-0.010072	0.101387	-0.385743	-9.215477	1.389761
4639	0	1.767286	-1.013091	10.071290	0.017700	-0.010132	0.100708	-0.382889	-9.183845	1.387363
4640	0	1.724802	-1.031299	10.096598	0.017279	-0.010313	0.100961	-0.380956	-9.148595	1.382742
4641	0	1.729971	-1.049867	10.046971	0.017334	-0.010498	0.100464	-0.379750	-9.108981	1.387631
4642	0	1.692525	-1.068331	9.993093	0.016960	-0.010683	0.099925	-0.378094	-9.068507	1.383948
4643	0	1.681408	-1.068368	9.906516	0.016846	-0.010681	0.099060	-0.379122	-9.031459	1.380935
4644	0	1.723612	-1.056898	9.913610	0.017270	-0.010565	0.099131	-0.382008	-8.991696	1.385036
4645	0	1.693488	-1.018695	9.845599	0.016968	-0.010193	0.098450	-0.373233	-8.952909	1.380112
4646	0	1.687466	-1.017857	9.791780	0.016902	-0.010181	0.097913	-0.368117	-8.920421	1.378109
4647	0	1.675618	-0.989549	9.717209	0.016785	-0.009888	0.097168	-0.375471	-8.886323	1.372681
4648	0	1.676125	-0.959972	9.663091	0.016788	-0.009599	0.096626	-0.374842	-8.853463	1.373055
4649	0	1.658057	-1.013559	9.656083	0.016602	-0.010132	0.096558	-0.377644	-8.828009	1.368479
4650	0	1.659625	-1.026337	9.614011	0.016621	-0.010262	0.096136	-0.378100	-8.798450	1.358794
4651	0	1.676897	-1.013179	9.619415	0.016785	-0.010132	0.096191	-0.376516	-8.779185	1.352769
4652	0	1.637659	-1.031761	9.540421	0.016387	-0.010315	0.095403	-0.378309	-8.766060	1.357370
4653	0	1.622850	-1.012648	9.588796	0.016235	-0.010132	0.095886	-0.370627	-8.757215	1.357197
4654	0	1.627718	-0.993811	9.588994	0.016282	-0.009938	0.095889	-0.369202	-8.750719	1.355351
4655	0	1.629402	-1.007082	9.539835	0.016296	-0.010071	0.095398	-0.368014	-8.747187	1.358228
4656	0	1.617440	-0.976922	9.496951	0.016170	-0.009766	0.094971	-0.371302	-8.752274	1.360232
4657	0	1.623941	-1.025574	9.570224	0.016235	-0.010254	0.095703	-0.372432	-8.756424	1.361986
4658	0	1.656001	-1.025361	9.618790	0.016548	-0.010258	0.096189	-0.366664	-8.769800	1.360689
4659	0	1.679979	-1.043492	9.588381	0.016785	-0.010437	0.095886	-0.363341	-8.787087	1.361160
4660	0	1.689302	-1.012539	9.581662	0.016875	-0.010128	0.095819	-0.359438	-8.807517	1.364719
4661	0	1.650346	-1.055874	9.600422	0.016479	-0.010559	0.096008	-0.358433	-8.835283	1.370763
4662	0	1.655331	-0.994809	9.672774	0.016527	-0.009949	0.096732	-0.357118	-8.865468	1.366367
4663	0	1.662995	-0.976588	9.746828	0.016602	-0.009766	0.097473	-0.356910	-8.897971	1.369464
4664	0	1.668956	-0.964478	9.794551	0.016658	-0.009645	0.097951	-0.356795	-8.934189	1.374215
4665	0	1.706316	-1.006787	9.826094	0.017029	-0.010071	0.098267	-0.352997	-8.973358	1.374663
4666	0	1.700522	-0.999863	9.879990	0.016975	-0.010004	0.098804	-0.346251	-9.007070	1.378223
4667	0	1.736696	-1.043914	9.917614	0.017334	-0.010437	0.099182	-0.348287	-9.044255	1.384780
4668	0	1.743332	-1.049825	9.959160	0.017400	-0.010503	0.099597	-0.342630	-9.081985	1.378993
4669	0	1.742843	-1.062135	10.064107	0.017395	-0.010620	0.100647	-0.343625	-9.119123	1.386714
4670	0	1.749362	-1.074362	10.038488	0.017461	-0.010745	0.100390	-0.341575	-9.155691	1.382928
4671	0	1.724462	-1.037701	10.045815	0.017212	-0.010376	0.100464	-0.342330	-9.192103	1.388376
4672	0	1.743133	-1.013336	10.093444	0.017400	-0.010135	0.100940	-0.340338	-9.227074	1.382874
4673	0	1.760509	-0.976302	10.222950	0.017578	-0.009766	0.102234	-0.336831	-9.256487	1.379882
4674	0	1.765385	-0.994146	10.264800	0.017632	-0.009944	0.102652	-0.333334	-9.280629	1.382961
4675	0	1.784574	-1.025236	10.229099	0.017822	-0.010254	0.102295	-0.330962	-9.306071	1.386366
4676	0	1.813107	-1.043493	10.264931	0.018113	-0.010434	0.102653	-0.331051	-9.325274	1.386949
4677	0	1.807768	-1.085882	10.314801	0.018066	-0.010864	0.103149	-0.324089	-9.337051	1.389839
4678	0	1.822026	-1.091397	10.338809	0.018210	-0.010915	0.103390	-0.322207	-9.347222	1.390863
4679	0	1.824667	-1.031617	10.351600	0.018250	-0.010315	0.103516	-0.322311	-9.343418	1.390738
4680	0	1.799679	-0.995141	10.351597	0.017999	-0.009952	0.103516	-0.320893	-9.340609	1.392321
4681	0	1.787761	-0.958187	10.327253	0.017883	-0.009583	0.103271	-0.318847	-9.333650	1.386268
4682	0	1.791615	-0.976710	10.290987	0.017933	-0.009765	0.102907	-0.319976	-9.314399	1.385056
4683	0	1.793044	-1.001343	10.278527	0.017944	-0.010010	0.102783	-0.322532	-9.298308	1.381482
4684	0	1.808241	-1.032630	10.266764	0.018100	-0.010323	0.102665	-0.325081	-9.278353	1.379690
4685	0	1.779812	-1.062900	10.223717	0.017822	-0.010620	0.102234	-0.333305	-9.250718	1.381209
4686	0	1.781353	-1.033324	10.218224	0.017835	-0.010333	0.102179	-0.331861	-9.226398	1.382766
4687	0	1.773460	-1.031699	10.181108	0.017761	-0.010315	0.101807	-0.332376	-9.195864	1.382539
4688	0	1.736944	-1.007179	10.194333	0.017403	-0.010076	0.101937	-0.326219	-9.158026	1.378934
4689	0	1.730010	-1.013225	10.040864	0.017334	-0.010132	0.100403	-0.324738	-9.118846	1.375969
4690	0	1.680392	-1.013297	9.962578	0.016839	-0.010133	0.099620	-0.322972	-9.077975	1.369458
4691	0	1.718209	-0.995021	9.979747	0.017212	-0.009949	0.099792	-0.322806	-9.043184	1.365014
4692	0	1.706073	-1.050896	9.907403	0.017091	-0.010502	0.099070	-0.329135	-9.007883	1.364045
4693	0	1.693618	-1.080894	9.857659	0.016968	-0.010803	0.098572	-0.333858	-8.970680	1.357689
4694	0	1.705544	-1.008714	9.785406	0.017088	-0.010082	0.097849	-0.337641	-8.932112	1.355291
4695	0	1.657370	-1.013457	9.729451	0.016602	-0.010132	0.097290	-0.339032	-8.898770	1.351768
4696	0	1.669815	-0.995584	9.730368	0.016728	-0.009954	0.097299	-0.338786	-8.862670	1.345189
4697	0	1.657562	-1.013570	9.637857	0.016602	-0.010132	0.096375	-0.341586	-8.831317	1.334621
4698	0	1.622392	-0.995682	9.675176	0.016244	-0.009957	0.096748	-0.339375	-8.807040	1.332457
4699	0	1.634189	-1.007447	9.576643	0.016357	-0.010071	0.095764	-0.342218	-8.787840	1.336339
4700	0	1.637280	-1.007958	9.619752	0.016387	-0.010078	0.096195	-0.342075	-8.770321	1.339002
4701	0	1.646756	-1.019678	9.576580	0.016479	-0.010193	0.095764	-0.345277	-8.755428	1.337639
4702	0	1.626822	-1.044719	9.582862	0.016273	-0.010446	0.095828	-0.345906	-8.749602	1.332753
4703	0	1.623242	-1.031391	9.588684	0.016235	-0.010315	0.095886	-0.343439	-8.745427	1.330361
4704	0	1.629010	-1.007125	9.564289	0.016291	-0.010069	0.095643	-0.345071	-8.744067	1.328658
4705	0	1.618087	-0.988449	9.527510	0.016174	-0.009888	0.095276	-0.340204	-8.751188	1.330874
4706	0	1.625915	-0.994879	9.655336	0.016249	-0.009943	0.096556	-0.346123	-8.762759	1.337758
4707	0	1.631114	-0.983082	9.594433	0.016296	-0.009827	0.095947	-0.350247	-8.779535	1.340038
4708	0	1.634381	-1.026637	9.618128	0.016326	-0.010262	0.096185	-0.354087	-8.799984	1.340209
4709	0	1.662427	-1.019561	9.649238	0.016602	-0.010193	0.096497	-0.356671	-8.826140	1.334059
4710	0	1.649185	-1.038027	9.672743	0.016463	-0.010382	0.096732	-0.354454	-8.859097	1.331533
4711	0	1.680764	-1.019136	9.710312	0.016785	-0.010193	0.097107	-0.352018	-8.885403	1.323036
4712	0	1.692354	-1.018974	9.752007	0.016891	-0.010190	0.097526	-0.351247	-8.922164	1.322338
4713	0	1.693322	-1.025164	9.862851	0.016907	-0.010254	0.098633	-0.348026	-8.952087	1.320781
4714	0	1.699254	-1.018961	9.843436	0.016959	-0.010189	0.098440	-0.348239	-8.990011	1.318462
4715	0	1.724509	-1.001454	9.887069	0.017212	-0.010010	0.098877	-0.353317	-9.027562	1.316363
4716	0	1.712537	-1.002099	9.928547	0.017095	-0.010020	0.099291	-0.353692	-9.062110	1.322649
4717	0	1.724808	-1.013192	10.039662	0.017212	-0.010132	0.100403	-0.353438	-9.102401	1.327678
4718	0	1.762115	-1.031220	10.032312	0.017589	-0.010316	0.100328	-0.348763	-9.138643	1.330047
4719	0	1.742248	-1.043962	10.125233	0.017395	-0.010437	0.101257	-0.351166	-9.168794	1.338845
4720	0	1.784551	-1.020067	10.093616	0.017816	-0.010199	0.100942	-0.353001	-9.201792	1.347896
4721	0	1.760339	-1.025678	10.198510	0.017578	-0.010254	0.101990	-0.355602	-9.229289	1.355572
4722	0	1.783971	-1.026282	10.179199	0.017812	-0.010261	0.101797	-0.357519	-9.259883	1.354550
4723	0	1.814694	-1.031743	10.253536	0.018127	-0.010315	0.102539	-0.359541	-9.280762	1.359931
4724	0	1.787732	-1.026043	10.295583	0.017861	-0.010260	0.102959	-0.359561	-9.297740	1.358034
4725	0	1.777076	-1.031067	10.302613	0.017761	-0.010315	0.103027	-0.353798	-9.307618	1.356771
4726	0	1.809395	-0.987556	10.351162	0.018085	-0.009879	0.103513	-0.348851	-9.316209	1.358240
4727	0	1.794542	-1.043888	10.327111	0.017944	-0.010437	0.103271	-0.349740	-9.316664	1.355314
4728	0	1.806689	-1.044516	10.290413	0.018068	-0.010441	0.102904	-0.353307	-9.314354	1.353885
4729	0	1.818653	-1.031975	10.290514	0.018188	-0.010315	0.102905	-0.357375	-9.311476	1.351824
4730	0	1.823417	-1.057361	10.339422	0.018246	-0.010570	0.103393	-0.360358	-9.298063	1.349952
4731	0	1.799125	-1.056113	10.290753	0.018005	-0.010559	0.102905	-0.361102	-9.281714	1.348297
4732	0	1.766178	-1.069178	10.211671	0.017672	-0.010686	0.102116	-0.366214	-9.270071	1.346541
4733	0	1.786316	-0.988836	10.223734	0.017883	-0.009888	0.102234	-0.365273	-9.246911	1.347585
4734	0	1.751515	-1.068423	10.206015	0.017537	-0.010683	0.102057	-0.364883	-9.221668	1.350927
4735	0	1.755069	-1.044300	10.174973	0.017578	-0.010437	0.101746	-0.369792	-9.190197	1.348886
4736	0	1.761761	-1.020738	10.065933	0.017646	-0.010205	0.100655	-0.370329	-9.157510	1.342444
4737	0	1.766648	-1.025505	10.046969	0.017700	-0.010254	0.100464	-0.369651	-9.118507	1.341380
4738	0	1.747985	-1.007481	10.005330	0.017510	-0.010074	0.100048	-0.369040	-9.082985	1.340157
4739	0	1.748045	-1.056504	9.955415	0.017517	-0.010559	0.099548	-0.373829	-9.040312	1.343593
4740	0	1.728996	-1.033090	9.944285	0.017322	-0.010327	0.099438	-0.375989	-9.003328	1.339841
4741	0	1.711390	-1.050409	9.839447	0.017151	-0.010498	0.098389	-0.380943	-8.959799	1.333688
4742	0	1.704399	-0.990177	9.883281	0.017076	-0.009900	0.098827	-0.380929	-8.921561	1.333607
4743	0	1.687673	-1.037911	9.821040	0.016907	-0.010376	0.098206	-0.382685	-8.886047	1.330768
4744	0	1.657424	-1.044472	9.736437	0.016603	-0.010444	0.097360	-0.382038	-8.852260	1.325879
4745	0	1.633560	-1.013307	9.680531	0.016357	-0.010132	0.096802	-0.381796	-8.825866	1.325059
4746	0	1.671897	-1.013492	9.656805	0.016741	-0.010135	0.096564	-0.380350	-8.799435	1.320283
4747	0	1.695046	-1.025826	9.668226	0.016968	-0.010254	0.096680	-0.383865	-8.778305	1.322037
4748	0	1.630808	-1.062736	9.656501	0.016322	-0.010630	0.096562	-0.379625	-8.761033	1.318138
4749	0	1.659383	-1.000954	9.613173	0.016602	-0.010010	0.096130	-0.377965	-8.751159	1.318268
4750	0	1.651551	-1.001322	9.503498	0.016525	-0.010010	0.095034	-0.380674	-8.738756	1.316255
4751	0	1.635761	-0.976746	9.527566	0.016357	-0.009766	0.095276	-0.381671	-8.738249	1.320198
4752	0	1.641473	-0.995529	9.606873	0.016418	-0.009953	0.096068	-0.383641	-8.733095	1.328986
4753	0	1.629651	-1.000672	9.582549	0.016296	-0.010010	0.095825	-0.378809	-8.732552	1.327756
4754	0	1.611991	-0.983113	9.600614	0.016113	-0.009821	0.096008	-0.389882	-8.739748	1.324179
4755	0	1.648570	-1.031940	9.570158	0.016479	-0.010315	0.095703	-0.394134	-8.746446	1.326110
4756	0	1.632600	-1.069224	9.630657	0.016309	-0.010691	0.096310	-0.395166	-8.766129	1.325070
4757	0	1.649472	-1.080388	9.612768	0.016479	-0.010803	0.096130	-0.395099	-8.783509	1.319912
4758	0	1.659188	-1.049778	9.654855	0.016571	-0.010500	0.096552	-0.391803	-8.807428	1.318834
4759	0	1.686884	-1.019488	9.673648	0.016846	-0.010193	0.096741	-0.393508	-8.834033	1.314340
4760	0	1.679918	-1.025737	9.745957	0.016769	-0.010259	0.097465	-0.391448	-8.868194	1.311401
4761	0	1.644109	-1.007136	9.814069	0.016418	-0.010071	0.098145	-0.391420	-8.893776	1.311467
4762	0	1.679926	-0.995321	9.800834	0.016768	-0.009951	0.098014	-0.393926	-8.928845	1.319525
4763	0	1.706181	-1.007087	9.868814	0.017029	-0.010071	0.098694	-0.393538	-8.966254	1.319395
4764	0	1.724995	-1.018960	9.940854	0.017217	-0.010194	0.099414	-0.388216	-9.003714	1.323085
4765	0	1.748999	-1.013190	9.923718	0.017456	-0.010132	0.099243	-0.387843	-9.041996	1.322433
4766	0	1.755821	-1.043888	9.959082	0.017524	-0.010438	0.099597	-0.388456	-9.080696	1.326442
4767	0	1.760818	-1.067766	9.990963	0.017578	-0.010681	0.099915	-0.383917	-9.114301	1.326703
4768	0	1.754543	-1.073373	10.050949	0.017516	-0.010736	0.100514	-0.381363	-9.146795	1.331087
4769	0	1.753832	-1.043697	10.186403	0.017517	-0.010437	0.101868	-0.380600	-9.169819	1.331969
4770	0	1.733398	-1.055699	10.240635	0.017315	-0.010559	0.102409	-0.377494	-9.190330	1.337434
4771	0	1.766017	-1.019819	10.210765	0.017639	-0.010193	0.102112	-0.382684	-9.213115	1.334773
4772	0	1.751157	-1.020225	10.204008	0.017498	-0.010204	0.102042	-0.379432	-9.227594	1.332938
4773	0	1.765439	-1.050033	10.278035	0.017639	-0.010498	0.102783	-0.381074	-9.243807	1.324566
4774	0	1.792042	-1.080722	10.222597	0.017913	-0.010808	0.102227	-0.379150	-9.251557	1.325149
4775	0	1.800695	-1.055800	10.259993	0.018005	-0.010559	0.102600	-0.376757	-9.252605	1.322717
4776	0	1.807288	-1.068050	10.259838	0.018069	-0.010679	0.102599	-0.377023	-9.255906	1.322686
4777	0	1.830745	-1.049335	10.321148	0.018311	-0.010498	0.103210	-0.370521	-9.251789	1.320691
4778	0	1.786936	-1.043386	10.302996	0.017877	-0.010428	0.103029	-0.375162	-9.243061	1.319058
4779	0	1.769235	-1.006819	10.217447	0.017700	-0.010071	0.102173	-0.370872	-9.233523	1.323740
4780	0	1.785066	-0.982683	10.248328	0.017867	-0.009822	0.102481	-0.374784	-9.214507	1.319093
4781	0	1.792980	-1.001316	10.284644	0.017944	-0.010010	0.102844	-0.376975	-9.197742	1.309564
4782	0	1.758686	-1.038614	10.163119	0.017611	-0.010384	0.101627	-0.378057	-9.170484	1.305380
4783	0	1.785539	-1.043894	10.126205	0.017883	-0.010437	0.101257	-0.378358	-9.138416	1.300065
4784	0	1.768051	-1.056010	10.096541	0.017705	-0.010564	0.100961	-0.372308	-9.110148	1.293593
4785	0	1.749211	-1.055885	10.059031	0.017517	-0.010559	0.100586	-0.370246	-9.081163	1.289360
4786	0	1.750208	-1.049591	10.029402	0.017528	-0.010498	0.100289	-0.366006	-9.051487	1.287605
4787	0	1.718147	-1.056143	10.010264	0.017212	-0.010559	0.100098	-0.366749	-9.016188	1.276665
4788	0	1.694380	-1.044124	9.962305	0.016968	-0.010442	0.099619	-0.364337	-8.988112	1.267147
4789	0	1.669230	-1.049546	9.930975	0.016724	-0.010498	0.099304	-0.359400	-8.951502	1.257895
4790	0	1.687667	-1.048648	9.822179	0.016906	-0.010493	0.098216	-0.349597	-8.917047	1.252242
4791	0	1.669363	-1.013067	9.784460	0.016724	-0.010132	0.097839	-0.346343	-8.881392	1.247413
4792	0	1.706525	-1.000865	9.761009	0.017091	-0.010008	0.097606	-0.345457	-8.850858	1.246295
4793	0	1.688645	-1.019387	9.729346	0.016907	-0.010193	0.097290	-0.344945	-8.826411	1.242378
4794	0	1.690566	-1.001031	9.669030	0.016927	-0.010013	0.096686	-0.340496	-8.800845	1.240512
4795	0	1.676516	-1.007095	9.631686	0.016785	-0.010071	0.096313	-0.338993	-8.777081	1.237204
4796	0	1.654622	-1.007284	9.644394	0.016562	-0.010072	0.096441	-0.338689	-8.757177	1.238894
4797	0	1.671625	-1.037722	9.625359	0.016724	-0.010376	0.096252	-0.338771	-8.747755	1.238325
4798	0	1.615232	-1.037867	9.576722	0.016159	-0.010379	0.095766	-0.337217	-8.739041	1.241427
4799	0	1.641352	-1.019801	9.576446	0.016418	-0.010193	0.095764	-0.342018	-8.732469	1.243129
4800	0	1.616650	-1.050523	9.613028	0.016164	-0.010509	0.096130	-0.336942	-8.734960	1.245157
4801	0	1.611767	-1.049501	9.588583	0.016113	-0.010498	0.095886	-0.332231	-8.739488	1.247800
4802	0	1.637183	-1.048883	9.625088	0.016366	-0.010492	0.096251	-0.327011	-8.745711	1.251559
4803	0	1.654617	-1.037470	9.588539	0.016541	-0.010376	0.095886	-0.324420	-8.751746	1.245747
4804	0	1.644048	-1.006647	9.631002	0.016430	-0.010069	0.096312	-0.320585	-8.763573	1.253391
4805	0	1.643410	-0.982254	9.655538	0.016418	-0.009827	0.096558	-0.314852	-8.781392	1.248659
4806	0	1.653120	-1.024658	9.715973	0.016511	-0.010246	0.097163	-0.314466	-8.804459	1.248839
4807	0	1.644502	-0.982689	9.649204	0.016418	-0.009827	0.096497	-0.314119	-8.835218	1.244694
4808	0	1.668012	-1.006826	9.678825	0.016655	-0.010072	0.096792	-0.309355	-8.864164	1.247353
4809	0	1.687852	-1.019487	9.868804	0.016846	-0.010193	0.098694	-0.311191	-8.901391	1.247944
4810	0	1.699966	-1.074825	9.831025	0.016972	-0.010747	0.098315	-0.312113	-8.933260	1.248807
4811	0	1.748987	-1.068432	9.862648	0.017456	-0.010681	0.098633	-0.315330	-8.971648	1.252033
4812	0	1.749794	-1.037868	9.940714	0.017463	-0.010383	0.099413	-0.310339	-9.011290	1.262034
4813	0	1.736295	-1.018572	9.984922	0.017334	-0.010193	0.099854	-0.301596	-9.043647	1.264392
4814	0	1.748630	-1.023681	9.953321	0.017452	-0.010241	0.099539	-0.296855	-9.081981	1.268957
4815	0	1.711957	-0.988797	10.021463	0.017090	-0.009888	0.100220	-0.296642	-9.115063	1.270832
4816	0	1.730249	-0.970222	10.136402	0.017272	-0.009706	0.101369	-0.292368	-9.148623	1.273346
4817	0	1.766369	-1.012965	10.119223	0.017639	-0.010132	0.101196	-0.289229	-9.175571	1.272476
4818	0	1.778025	-1.043076	10.148764	0.017749	-0.010433	0.101493	-0.285926	-9.210230	1.269764
4819	0	1.790010	-1.062379	10.174227	0.017883	-0.010620	0.101746	-0.289222	-9.228341	1.273986
4820	0	1.774852	-1.081046	10.240681	0.017734	-0.010811	0.102409	-0.287869	-9.244327	1.268343
4821	0	1.776960	-1.031247	10.278200	0.017761	-0.010315	0.102783	-0.284090	-9.252923	1.265955
4822	0	1.772313	-1.000192	10.277948	0.017716	-0.010005	0.102780	-0.279596	-9.259680	1.264552
4823	0	1.770491	-1.025320	10.259935	0.017700	-0.010254	0.102600	-0.277709	-9.264213	1.265753
4824	0	1.776602	-1.006697	10.259929	0.017771	-0.010070	0.102598	-0.273175	-9.258255	1.265907
4825	0	1.782969	-1.013679	10.272039	0.017822	-0.010132	0.102722	-0.277608	-9.265823	1.261842
4826	0	1.770710	-1.063468	10.235300	0.017715	-0.010631	0.102352	-0.280793	-9.256866	1.266085
4827	0	1.793260	-1.068202	10.260206	0.017944	-0.010681	0.102600	-0.280283	-9.243140	1.264313
4828	0	1.772409	-1.068239	10.217809	0.017737	-0.010683	0.102176	-0.278026	-9.227613	1.265753
4829	0	1.780780	-0.989023	10.260237	0.017822	-0.009888	0.102600	-0.279286	-9.210889	1.258067
4830	0	1.734463	-1.020218	10.175278	0.017366	-0.010199	0.101749	-0.281647	-9.185749	1.257656
4831	0	1.755927	-1.013394	10.162659	0.017578	-0.010132	0.101624	-0.282387	-9.163853	1.254942
4832	0	1.733401	-1.007829	10.126669	0.017357	-0.010076	0.101263	-0.283717	-9.137440	1.252584
4833	0	1.773226	-0.988904	10.132330	0.017761	-0.009888	0.101318	-0.283346	-9.104197	1.247260
4834	0	1.755384	-1.062472	10.005091	0.017582	-0.010623	0.100046	-0.283459	-9.071535	1.235027
4835	0	1.742866	-1.038023	10.010199	0.017456	-0.010376	0.100098	-0.286461	-9.039694	1.228791
4836	0	1.774096	-1.050801	9.876816	0.017768	-0.010507	0.098763	-0.286190	-9.007892	1.232010
4837	0	1.742549	-1.031906	9.918708	0.017456	-0.010315	0.099182	-0.289022	-8.972100	1.227445
4838	0	1.694094	-1.020266	9.919518	0.016968	-0.010201	0.099191	-0.288593	-8.940591	1.224532
4839	0	1.682005	-1.019545	9.833176	0.016846	-0.010193	0.098328	-0.289809	-8.910156	1.221429
4840	0	1.664883	-0.971522	9.846080	0.016672	-0.009710	0.098457	-0.293781	-8.882447	1.220914
4841	0	1.651858	-0.964640	9.741555	0.016541	-0.009644	0.097412	-0.295396	-8.856114	1.216942
4842	0	1.690579	-0.989669	9.754366	0.016924	-0.009893	0.097541	-0.297599	-8.834274	1.215688
4843	0	1.689094	-1.031534	9.741481	0.016907	-0.010315	0.097412	-0.296484	-8.815090	1.214323
4844	0	1.661683	-0.995125	9.632055	0.016631	-0.009950	0.096318	-0.296791	-8.797478	1.215766
4845	0	1.683433	-1.001126	9.655945	0.016846	-0.010010	0.096558	-0.297068	-8.783370	1.215146
4846	0	1.663008	-1.031952	9.674516	0.016640	-0.010319	0.096744	-0.296534	-8.771327	1.217151
4847	0	1.647926	-1.025346	9.619149	0.016479	-0.010254	0.096191	-0.294776	-8.770365	1.215368
4848	0	1.617096	-0.982425	9.643619	0.016173	-0.009827	0.096436	-0.290655	-8.766845	1.211174
4849	0	1.611716	-0.976440	9.637399	0.016113	-0.009766	0.096375	-0.288050	-8.770795	1.205380
4850	0	1.630799	-1.007171	9.612749	0.016304	-0.010069	0.096128	-0.290275	-8.774792	1.212093
4851	0	1.654751	-1.031768	9.594577	0.016541	-0.010315	0.095947	-0.292478	-8.782415	1.209819
4852	0	1.686902	-1.008004	9.691791	0.016859	-0.010077	0.096920	-0.295633	-8.793469	1.209258
4853	0	1.673615	-1.025428	9.722681	0.016724	-0.010254	0.097229	-0.295131	-8.807469	1.208025
4854	0	1.744082	-1.001160	9.709830	0.017420	-0.010011	0.097102	-0.295400	-8.831419	1.211555
4855	0	1.693190	-1.031798	9.698015	0.016907	-0.010315	0.096985	-0.298326	-8.860298	1.217524
4856	0	1.667228	-1.001595	9.825369	0.016652	-0.010016	0.098257	-0.296982	-8.883046	1.219051
4857	0	1.692959	-0.946291	9.838451	0.016907	-0.009460	0.098389	-0.299124	-8.908787	1.224215
4858	0	1.667393	-1.026123	9.807007	0.016646	-0.010260	0.098075	-0.300380	-8.940128	1.229455
4859	0	1.717316	-1.019719	9.826226	0.017151	-0.010193	0.098267	-0.304676	-8.965292	1.232377
4860	0	1.709908	-1.020451	9.910695	0.017074	-0.010202	0.099112	-0.306436	-8.993882	1.230542
4861	0	1.705738	-1.031399	9.978770	0.017029	-0.010315	0.099792	-0.304738	-9.025851	1.233658
4862	0	1.742053	-1.043068	10.044886	0.017391	-0.010436	0.100453	-0.298030	-9.058447	1.235984
4863	0	1.741910	-1.012854	10.027692	0.017395	-0.010132	0.100281	-0.293586	-9.085104	1.238902
4864	0	1.758877	-1.024676	10.081746	0.017565	-0.010248	0.100821	-0.291272	-9.111532	1.237428
4865	0	1.748171	-1.007184	10.137487	0.017456	-0.010071	0.101379	-0.291777	-9.139684	1.238414
4866	0	1.753116	-1.049838	10.136588	0.017507	-0.010501	0.101370	-0.288224	-9.166628	1.239517
4867	0	1.753523	-1.043297	10.210912	0.017517	-0.010437	0.102112	-0.282831	-9.186232	1.237203
4868	0	1.763219	-1.067429	10.210294	0.017614	-0.010674	0.102106	-0.282852	-9.205434	1.240368
4869	0	1.752666	-1.067834	10.253772	0.017517	-0.010681	0.102539	-0.278655	-9.215423	1.233343
4870	0	1.785396	-1.049179	10.210690	0.017841	-0.010493	0.102109	-0.276023	-9.228826	1.232801
4871	0	1.758063	-1.056074	10.253846	0.017578	-0.010559	0.102539	-0.276723	-9.230893	1.235760
4872	0	1.801174	-0.989261	10.265884	0.018010	-0.009892	0.102659	-0.276735	-9.231981	1.234841
4873	0	1.794232	-0.995250	10.327147	0.017944	-0.009949	0.103271	-0.279628	-9.229025	1.239165
4874	0	1.793214	-1.026861	10.198939	0.017940	-0.010262	0.101989	-0.286132	-9.220045	1.234707
4875	0	1.793539	-1.043977	10.260138	0.017944	-0.010437	0.102600	-0.287763	-9.209410	1.227837
4876	0	1.779683	-1.075271	10.241967	0.017804	-0.010748	0.102419	-0.291734	-9.200559	1.229546
4877	0	1.774581	-1.038265	10.241899	0.017761	-0.010376	0.102417	-0.297614	-9.182680	1.230812
4878	0	1.771261	-1.039366	10.175213	0.017731	-0.010389	0.101749	-0.300863	-9.161647	1.235761
4879	0	1.743574	-1.025979	10.174850	0.017456	-0.010254	0.101746	-0.305775	-9.138214	1.231112
4880	0	1.775700	-0.990458	10.144996	0.017781	-0.009900	0.101446	-0.309040	-9.110279	1.225231
4881	0	1.780041	-1.001377	10.150491	0.017822	-0.010010	0.101501	-0.311810	-9.085061	1.221756
4882	0	1.757235	-1.057276	10.022894	0.017595	-0.010568	0.100225	-0.315856	-9.058299	1.222059
4883	0	1.743197	-1.068528	10.028451	0.017456	-0.010681	0.100281	-0.318784	-9.030230	1.221132
4884	0	1.762515	-1.044268	9.968206	0.017652	-0.010446	0.099677	-0.313601	-8.999353	1.216172
4885	0	1.730491	-1.037539	9.937037	0.017334	-0.010376	0.099365	-0.311030	-8.965304	1.215548
4886	0	1.737211	-1.037958	9.901261	0.017398	-0.010375	0.099009	-0.314463	-8.934950	1.213535
4887	0	1.712202	-1.000725	9.845499	0.017151	-0.010010	0.098450	-0.309653	-8.900909	1.204399
4888	0	1.682422	-0.964320	9.827988	0.016849	-0.009639	0.098276	-0.313009	-8.871932	1.198524
4889	0	1.694794	-0.946414	9.753727	0.016968	-0.009460	0.097534	-0.315628	-8.848029	1.198052
4890	0	1.678714	-1.014271	9.729862	0.016806	-0.010139	0.097296	-0.317774	-8.825660	1.204196
4891	0	1.694943	-1.049770	9.637778	0.016968	-0.010498	0.096375	-0.315692	-8.803308	1.198567
4892	0	1.679657	-1.037723	9.662632	0.016809	-0.010376	0.096624	-0.315661	-8.788563	1.194627
4893	0	1.701759	-1.000835	9.686491	0.017029	-0.010010	0.096863	-0.312499	-8.774716	1.188558
4894	0	1.638552	-1.043637	9.589163	0.016396	-0.010435	0.095890	-0.312542	-8.762127	1.181827
4895	0	1.647266	-1.007246	9.649758	0.016479	-0.010071	0.096497	-0.313120	-8.753400	1.179975
4896	0	1.658510	-0.977252	9.698683	0.016587	-0.009769	0.096987	-0.315469	-8.750163	1.177694
4897	0	1.672323	-0.976744	9.661854	0.016724	-0.009766	0.096619	-0.316365	-8.749034	1.179496
4898	0	1.648162	-1.001557	9.588454	0.016479	-0.010014	0.095885	-0.317562	-8.752006	1.181837
4899	0	1.672536	-1.037957	9.674004	0.016724	-0.010376	0.096741	-0.320598	-8.753377	1.183375
4900	0	1.673709	-1.062790	9.655386	0.016726	-0.010628	0.096556	-0.319779	-8.765228	1.187816
4901	0	1.673417	-1.086762	9.722682	0.016724	-0.010864	0.097229	-0.322735	-8.776934	1.192947
4902	0	1.681901	-1.044618	9.703865	0.016806	-0.010445	0.097041	-0.323615	-8.791977	1.195914
4903	0	1.668099	-1.037678	9.710369	0.016663	-0.010376	0.097107	-0.323749	-8.812911	1.194359
4904	0	1.671944	-1.025484	9.813461	0.016700	-0.010256	0.098138	-0.321839	-8.835049	1.199821
4905	0	1.680644	-1.007242	9.814064	0.016785	-0.010071	0.098145	-0.322974	-8.859702	1.197789
4906	0	1.709637	-1.013782	9.843662	0.017072	-0.010136	0.098441	-0.324814	-8.887592	1.202109
4907	0	1.705704	-1.013561	9.899378	0.017029	-0.010132	0.098999	-0.328568	-8.919440	1.203681
4908	0	1.735281	-1.051494	9.940983	0.017329	-0.010507	0.099415	-0.337408	-8.945849	1.203862
4909	0	1.723889	-1.068241	9.936042	0.017212	-0.010681	0.099365	-0.338217	-8.976156	1.201192
4910	0	1.710908	-1.056008	10.002190	0.017083	-0.010562	0.100026	-0.335438	-9.005034	1.196189
4911	0	1.723717	-1.055807	10.045964	0.017212	-0.010559	0.100464	-0.333634	-9.033015	1.199014
4912	0	1.746612	-1.019277	10.087784	0.017446	-0.010191	0.100882	-0.334887	-9.055634	1.193331
4913	0	1.748190	-1.037426	10.137512	0.017456	-0.010376	0.101379	-0.332296	-9.084000	1.195691
4914	0	1.759194	-1.012955	10.118264	0.017569	-0.010129	0.101187	-0.332224	-9.109653	1.194253
4915	0	1.796338	-1.037516	10.137611	0.017944	-0.010376	0.101379	-0.330480	-9.130395	1.196308
4916	0	1.793864	-1.025899	10.130708	0.017921	-0.010253	0.101311	-0.336432	-9.149076	1.197031
4917	0	1.807726	-1.061798	10.137768	0.018066	-0.010620	0.101379	-0.333012	-9.160653	1.194347
4918	0	1.773174	-1.074035	10.180094	0.017722	-0.010738	0.101803	-0.334219	-9.170740	1.200628
4919	0	1.740213	-1.055563	10.211096	0.017395	-0.010559	0.102112	-0.329250	-9.178064	1.195621
4920	0	1.741164	-1.024674	10.174319	0.017408	-0.010247	0.101744	-0.327538	-9.181061	1.196629
4921	0	1.769446	-1.019588	10.272286	0.017700	-0.010193	0.102722	-0.329521	-9.174039	1.195403
4922	0	1.780988	-1.050655	10.223482	0.017811	-0.010505	0.102235	-0.330280	-9.172365	1.190525
4923	0	1.787457	-1.080273	10.260167	0.017883	-0.010803	0.102600	-0.328305	-9.162006	1.185848
4924	0	1.792077	-1.056141	10.150511	0.017927	-0.010558	0.101504	-0.330610	-9.154174	1.184478
4925	0	1.805142	-1.061691	10.156550	0.018066	-0.010620	0.101562	-0.325412	-9.136725	1.181854
4926	0	1.807861	-1.018594	10.157161	0.018097	-0.010187	0.101568	-0.322392	-9.115510	1.174165
4927	0	1.793056	-0.964561	10.174784	0.017944	-0.009644	0.101746	-0.323141	-9.099364	1.174940
4928	0	1.740738	-1.044215	10.163092	0.017428	-0.010442	0.101627	-0.321850	-9.075145	1.171449
4929	0	1.731178	-1.007987	10.113815	0.017334	-0.010071	0.101135	-0.330356	-9.049490	1.167820
4930	0	1.702325	-1.051668	10.010608	0.017045	-0.010516	0.100102	-0.329214	-9.024060	1.165894
4931	0	1.694605	-1.049427	9.967451	0.016968	-0.010498	0.099670	-0.323184	-8.998538	1.166685
4932	0	1.708299	-1.079790	9.913272	0.017107	-0.010797	0.099129	-0.322957	-8.970293	1.163842
4933	0	1.718670	-1.092595	9.961366	0.017212	-0.010925	0.099609	-0.321915	-8.940816	1.162013
4934	0	1.719835	-1.074543	9.888863	0.017222	-0.010744	0.098885	-0.321685	-8.912451	1.164773
4935	0	1.706875	-1.061872	9.906385	0.017090	-0.010620	0.099060	-0.318370	-8.887564	1.151284
4936	0	1.683650	-1.037856	9.864385	0.016865	-0.010374	0.098639	-0.321731	-8.854227	1.152079
4937	0	1.658382	-1.043247	9.808698	0.016602	-0.010437	0.098083	-0.314829	-8.832956	1.153162
4938	0	1.630254	-1.030907	9.736075	0.016322	-0.010306	0.097358	-0.316382	-8.809343	1.159815
4939	0	1.670786	-0.994966	9.717059	0.016724	-0.009949	0.097168	-0.315898	-8.790199	1.155838
4940	0	1.673796	-0.976859	9.717535	0.016753	-0.009768	0.097173	-0.314449	-8.771674	1.156468
4941	0	1.665143	-1.019093	9.655975	0.016663	-0.010193	0.096558	-0.310665	-8.757843	1.159359
4942	0	1.669565	-1.030941	9.625732	0.016701	-0.010311	0.096256	-0.307293	-8.751199	1.149898
4943	0	1.659671	-1.025354	9.600918	0.016602	-0.010254	0.096008	-0.305525	-8.744811	1.146525
4944	0	1.665049	-1.031397	9.643688	0.016652	-0.010315	0.096437	-0.303107	-8.742248	1.148198
4945	0	1.672055	-1.019540	9.600857	0.016724	-0.010193	0.096008	-0.304819	-8.737940	1.150471
4946	0	1.660250	-0.983374	9.643410	0.016595	-0.009832	0.096436	-0.305372	-8.746258	1.155639
4947	0	1.618019	-1.019521	9.673949	0.016174	-0.010193	0.096741	-0.307059	-8.752524	1.157836
4948	0	1.644031	-1.019877	9.618665	0.016430	-0.010198	0.096189	-0.307422	-8.764197	1.160175
4949	0	1.642996	-1.025366	9.673880	0.016418	-0.010254	0.096741	-0.306162	-8.777129	1.157067
4950	0	1.682688	-1.086264	9.728211	0.016808	-0.010864	0.097285	-0.303480	-8.799136	1.158378
4951	0	1.692159	-1.061807	9.716561	0.016907	-0.010620	0.097168	-0.300196	-8.815934	1.154665
4952	0	1.640976	-1.060851	9.740436	0.016387	-0.010616	0.097407	-0.290340	-8.841952	1.152763
4953	0	1.662298	-1.025298	9.820204	0.016602	-0.010254	0.098206	-0.288557	-8.866131	1.157773
4954	0	1.673160	-1.006509	9.819399	0.016706	-0.010070	0.098198	-0.282381	-8.895767	1.158321
4955	0	1.717817	-0.976331	9.899452	0.017151	-0.009766	0.098999	-0.279094	-8.926515	1.160562
4956	0	1.699049	-0.975751	9.953421	0.016961	-0.009762	0.099539	-0.273565	-8.959578	1.156305
4957	0	1.724059	-1.025018	9.936065	0.017212	-0.010254	0.099365	-0.268692	-8.991822	1.158093
4958	0	1.747882	-1.067266	9.990056	0.017452	-0.010674	0.099905	-0.265977	-9.021497	1.161476
4959	0	1.754371	-1.074400	10.015384	0.017517	-0.010742	0.100159	-0.267420	-9.051139	1.168490
4960	0	1.740861	-1.056181	9.959513	0.017386	-0.010563	0.099599	-0.265451	-9.075855	1.171439
4961	0	1.741257	-1.061995	10.046084	0.017395	-0.010620	0.100464	-0.264444	-9.095117	1.175674
4962	0	1.708154	-1.061669	10.137014	0.017064	-0.010620	0.101373	-0.259756	-9.114082	1.177101
4963	0	1.729136	-1.018769	10.192611	0.017273	-0.010193	0.101929	-0.253143	-9.134010	1.178714
4964	0	1.757054	-0.993638	10.204237	0.017553	-0.009939	0.102045	-0.249146	-9.152570	1.178739
4965	0	1.765266	-1.055759	10.210964	0.017639	-0.010559	0.102112	-0.246547	-9.166989	1.179228
4966	0	1.816497	-1.036997	10.198337	0.018154	-0.010373	0.101985	-0.242033	-9.178461	1.173525
4967	0	1.800975	-1.049683	10.211117	0.018005	-0.010498	0.102112	-0.239547	-9.182695	1.171801
4968	0	1.801655	-1.043199	10.229287	0.018014	-0.010435	0.102293	-0.234899	-9.184937	1.169192
4969	0	1.782145	-1.031296	10.211216	0.017822	-0.010315	0.102112	-0.231440	-9.183386	1.166095
4970	0	1.751403	-1.031323	10.198983	0.017515	-0.010312	0.101990	-0.231492	-9.181435	1.161756
4971	0	1.751027	-0.995282	10.186845	0.017517	-0.009949	0.101868	-0.234701	-9.173157	1.161492
4972	0	1.737260	-1.025654	10.229785	0.017381	-0.010262	0.102296	-0.226655	-9.163463	1.162487
4973	0	1.756670	-1.037378	10.168677	0.017578	-0.010376	0.101685	-0.222709	-9.150011	1.160823
4974	0	1.747569	-1.055220	10.199705	0.017494	-0.010555	0.101994	-0.217644	-9.128684	1.154224
4975	0	1.750024	-1.056089	10.113798	0.017517	-0.010559	0.101135	-0.218098	-9.109050	1.155883
4976	0	1.764919	-1.056192	10.108200	0.017666	-0.010563	0.101079	-0.215412	-9.089595	1.152285
4977	0	1.785944	-1.043663	10.046815	0.017883	-0.010437	0.100464	-0.213228	-9.061896	1.146065
4978	0	1.769042	-1.006946	10.023158	0.017714	-0.010071	0.100227	-0.209970	-9.034958	1.139874
4979	0	1.785842	-0.995018	9.997989	0.017883	-0.009949	0.099976	-0.209838	-9.005919	1.140500
4980	0	1.756966	-1.001094	9.962069	0.017590	-0.010013	0.099617	-0.206247	-8.982510	1.129823
4981	0	1.731143	-0.994817	9.930819	0.017334	-0.009949	0.099304	-0.203883	-8.955980	1.126859
4982	0	1.695828	-1.001298	9.907151	0.016983	-0.010009	0.099068	-0.206943	-8.926825	1.127512
4983	0	1.688504	-0.982623	9.851451	0.016907	-0.009827	0.098511	-0.204748	-8.901067	1.122575
4984	0	1.708743	-0.982479	9.852100	0.017107	-0.009827	0.098517	-0.200923	-8.877721	1.126943
4985	0	1.688774	-1.019720	9.802529	0.016907	-0.010193	0.098022	-0.204338	-8.854966	1.126662
4986	0	1.661407	-1.038259	9.760196	0.016624	-0.010385	0.097600	-0.200599	-8.842189	1.124748
4987	0	1.707456	-1.001005	9.704856	0.017090	-0.010010	0.097046	-0.199359	-8.823587	1.122892
4988	0	1.676783	-1.043849	9.723175	0.016785	-0.010437	0.097229	-0.199514	-8.803215	1.123638
4989	0	1.655409	-1.013675	9.773364	0.016566	-0.010137	0.097732	-0.198215	-8.788353	1.119882
4990	0	1.619732	-0.982819	9.712320	0.016208	-0.009830	0.097121	-0.194097	-8.775531	1.119737
4991	0	1.622951	-0.970164	9.668097	0.016235	-0.009705	0.096680	-0.189279	-8.767983	1.120644
4992	0	1.640601	-0.988276	9.668152	0.016406	-0.009882	0.096682	-0.188999	-8.767278	1.119561
4993	0	1.660323	-1.007711	9.698392	0.016602	-0.010071	0.096985	-0.195260	-8.768571	1.121427
4994	0	1.685785	-1.020410	9.630922	0.016849	-0.010206	0.096311	-0.191751	-8.778932	1.116913
4995	0	1.709820	-1.025235	9.649527	0.017090	-0.010254	0.096497	-0.188861	-8.788153	1.121259
4996	0	1.674912	-1.055214	9.685877	0.016740	-0.010556	0.096860	-0.183041	-8.798438	1.123760
4997	0	1.679947	-1.001354	9.692087	0.016785	-0.010010	0.096924	-0.186613	-8.815194	1.126475
4998	0	1.670805	-0.977485	9.679218	0.016692	-0.009773	0.096795	-0.187642	-8.833255	1.131457
4999	0	1.649292	-0.951963	9.734898	0.016479	-0.009521	0.097351	-0.184564	-8.848321	1.134891
5000	0	1.640251	-0.994428	9.795374	0.016384	-0.009946	0.097957	-0.181912	-8.869068	1.136836
5001	0	1.680452	-1.013209	9.759177	0.016785	-0.010132	0.097595	-0.181442	-8.891615	1.138305
5002	0	1.697214	-1.013425	9.862068	0.016947	-0.010133	0.098625	-0.182491	-8.920238	1.140901
5003	0	1.699108	-1.025706	9.807913	0.016968	-0.010254	0.098083	-0.185475	-8.946655	1.146388
5004	0	1.752677	-1.032169	9.898524	0.017503	-0.010322	0.098989	-0.184881	-8.973645	1.145708
5005	0	1.723636	-1.025417	9.960512	0.017212	-0.010254	0.099609	-0.184510	-9.000976	1.146628
5006	0	1.722637	-1.031698	9.916877	0.017200	-0.010316	0.099174	-0.185145	-9.031192	1.146266
5007	0	1.705317	-1.013702	10.064233	0.017029	-0.010132	0.100647	-0.190361	-9.058133	1.147062
5008	0	1.734330	-1.014086	10.051177	0.017322	-0.010142	0.100515	-0.187939	-9.082145	1.144678
5009	0	1.735637	-1.019010	10.143688	0.017334	-0.010193	0.101440	-0.184078	-9.106665	1.143546
5010	0	1.758169	-0.987812	10.161295	0.017562	-0.009883	0.101616	-0.177864	-9.128235	1.141636
5011	0	1.771614	-1.013140	10.131562	0.017700	-0.010132	0.101318	-0.176503	-9.145515	1.143281
5012	0	1.780508	-0.964457	10.173753	0.017793	-0.009643	0.101740	-0.177767	-9.158694	1.148013
5013	0	1.777211	-1.031728	10.131621	0.017761	-0.010315	0.101318	-0.179420	-9.170277	1.149868
5014	0	1.807434	-1.019640	10.143866	0.018066	-0.010193	0.101440	-0.182332	-9.178582	1.147499
5015	0	1.788814	-1.069679	10.197527	0.017881	-0.010697	0.101976	-0.180603	-9.185489	1.145024
5016	0	1.805956	-1.038491	10.197887	0.018056	-0.010387	0.101979	-0.176646	-9.188904	1.150739
5017	0	1.787825	-1.056296	10.174609	0.017883	-0.010559	0.101746	-0.179686	-9.182581	1.153011
5018	0	1.756518	-1.014481	10.192860	0.017568	-0.010139	0.101929	-0.184409	-9.179184	1.157358
5019	0	1.745409	-1.025845	10.211170	0.017456	-0.010254	0.102112	-0.188211	-9.176367	1.157557
5020	0	1.768846	-1.039044	10.223380	0.017696	-0.010386	0.102233	-0.192336	-9.166880	1.159185
5021	0	1.756690	-1.068778	10.192995	0.017578	-0.010681	0.101929	-0.198306	-9.153683	1.159816
5022	0	1.765898	-1.069507	10.156754	0.017677	-0.010695	0.101564	-0.197349	-9.132462	1.161113
5023	0	1.798962	-1.012484	10.132186	0.018005	-0.010132	0.101318	-0.187886	-9.114094	1.155086
5024	0	1.753087	-1.017866	10.120579	0.017547	-0.010180	0.101203	-0.185360	-9.095657	1.153213
5025	0	1.755603	-1.031888	10.058939	0.017578	-0.010315	0.100586	-0.188145	-9.069957	1.153477
5026	0	1.757968	-0.983937	9.992357	0.017595	-0.009835	0.099921	-0.191302	-9.051497	1.153936
5027	0	1.755998	-0.994846	10.003984	0.017578	-0.009949	0.100037	-0.189371	-9.030142	1.149298
5028	0	1.696838	-1.025957	9.955761	0.016993	-0.010254	0.099554	-0.194130	-9.001806	1.146228
5029	0	1.724361	-1.049882	9.875993	0.017273	-0.010498	0.098755	-0.193160	-8.967316	1.142314
5030	0	1.731188	-1.056453	9.889032	0.017336	-0.010561	0.098886	-0.195507	-8.939012	1.144788
5031	0	1.707470	-1.049876	9.820812	0.017090	-0.010498	0.098206	-0.194800	-8.920799	1.144506
5032	0	1.697552	-1.013683	9.821396	0.016998	-0.010134	0.098210	-0.196679	-8.893745	1.138023
5033	0	1.676499	-1.025342	9.863621	0.016785	-0.010254	0.098633	-0.194492	-8.870365	1.136525
5034	0	1.679172	-0.982608	9.735933	0.016807	-0.009826	0.097357	-0.193392	-8.852294	1.134561
5035	0	1.658421	-1.025825	9.747564	0.016602	-0.010254	0.097473	-0.196905	-8.831376	1.134030
5036	0	1.674067	-0.990166	9.723482	0.016749	-0.009897	0.097234	-0.200712	-8.820503	1.132892
5037	0	1.671344	-1.019374	9.729170	0.016724	-0.010193	0.097290	-0.200310	-8.807938	1.132176
5038	0	1.656775	-1.032725	9.656157	0.016581	-0.010317	0.096560	-0.211142	-8.792153	1.140692
5039	0	1.659903	-1.031643	9.649686	0.016602	-0.010315	0.096497	-0.211650	-8.788525	1.140012
5040	0	1.677820	-0.971098	9.667956	0.016779	-0.009708	0.096680	-0.213479	-8.787008	1.134958
5041	0	1.659933	-0.989151	9.643554	0.016602	-0.009888	0.096436	-0.216758	-8.783724	1.135277
5042	0	1.647769	-0.995882	9.625073	0.016475	-0.009956	0.096251	-0.218548	-8.786626	1.128269
5043	0	1.660538	-1.018882	9.625221	0.016602	-0.010193	0.096252	-0.212631	-8.790531	1.123828
5044	0	1.686292	-0.969645	9.698229	0.016853	-0.009697	0.096984	-0.211035	-8.801136	1.128637
5045	0	1.691725	-1.012686	9.686148	0.016907	-0.010132	0.096863	-0.204194	-8.812873	1.127888
5046	0	1.706136	-1.042383	9.759072	0.017050	-0.010427	0.097592	-0.198978	-8.825761	1.128378
5047	0	1.692220	-1.080186	9.759269	0.016907	-0.010803	0.097595	-0.196538	-8.843199	1.127466
5048	0	1.671390	-1.013406	9.764654	0.016693	-0.010130	0.097651	-0.200645	-8.866832	1.128636
5049	0	1.692206	-1.013429	9.753127	0.016907	-0.010132	0.097534	-0.202673	-8.884087	1.132225
5050	0	1.689944	-1.020072	9.849987	0.016876	-0.010199	0.098504	-0.204467	-8.910317	1.133195
5051	0	1.692620	-1.013259	9.856836	0.016907	-0.010132	0.098572	-0.204578	-8.932198	1.130454
5052	0	1.709337	-1.025355	9.941450	0.017068	-0.010256	0.099419	-0.201342	-8.960764	1.127937
5053	0	1.741620	-1.013050	9.905647	0.017395	-0.010132	0.099060	-0.199078	-8.984529	1.126315
5054	0	1.733830	-1.043199	9.947593	0.017315	-0.010435	0.099480	-0.194816	-9.010710	1.126787
5055	0	1.729170	-1.068346	10.009417	0.017273	-0.010681	0.100098	-0.196676	-9.031438	1.128503
5056	0	1.727032	-1.038403	9.971980	0.017249	-0.010381	0.099724	-0.199746	-9.055023	1.138807
5057	0	1.753388	-1.007664	10.082658	0.017517	-0.010071	0.100830	-0.205536	-9.073383	1.140129
5058	0	1.726244	-1.003160	10.075754	0.017245	-0.010022	0.100761	-0.215438	-9.092117	1.141445
5059	0	1.746989	-1.007063	10.113288	0.017456	-0.010071	0.101135	-0.214364	-9.107048	1.143956
5060	0	1.749341	-1.025425	10.124989	0.017484	-0.010254	0.101252	-0.213775	-9.117339	1.144362
5061	0	1.770818	-1.055838	10.137807	0.017700	-0.010559	0.101379	-0.211956	-9.125697	1.141380
5062	0	1.803408	-1.080519	10.167901	0.018021	-0.010802	0.101682	-0.214336	-9.140151	1.139567
5063	0	1.813042	-1.037635	10.241643	0.018127	-0.010376	0.102417	-0.213619	-9.142819	1.141999
5064	0	1.758305	-1.061832	10.253758	0.017584	-0.010621	0.102537	-0.209348	-9.141315	1.139646
5065	0	1.800296	-1.025395	10.199017	0.018005	-0.010254	0.101990	-0.208142	-9.138001	1.136921
5066	0	1.794116	-1.019313	10.174523	0.017939	-0.010194	0.101746	-0.206217	-9.140250	1.136362
5067	0	1.775725	-0.971042	10.186781	0.017761	-0.009705	0.101868	-0.211463	-9.135184	1.132635
5068	0	1.762328	-1.014647	10.180768	0.017631	-0.010144	0.101807	-0.212617	-9.126389	1.130081
5069	0	1.763141	-1.025399	10.186901	0.017639	-0.010254	0.101868	-0.211344	-9.117077	1.133712
5070	0	1.760644	-1.001388	10.144489	0.017623	-0.010011	0.101442	-0.213347	-9.097889	1.133824
5071	0	1.761993	-1.000873	10.193214	0.017639	-0.010010	0.101929	-0.210564	-9.075774	1.128704
5072	0	1.782466	-1.031873	10.132806	0.017845	-0.010313	0.101325	-0.215332	-9.052053	1.131868
5073	0	1.761952	-1.044161	10.046684	0.017639	-0.010437	0.100464	-0.218923	-9.029170	1.128552
5074	0	1.715501	-0.996152	10.035024	0.017173	-0.009958	0.100348	-0.221027	-9.008347	1.122699
5075	0	1.706876	-1.062376	10.010087	0.017090	-0.010620	0.100098	-0.223534	-8.983722	1.117519
5076	0	1.696471	-1.063176	9.949638	0.016987	-0.010628	0.099493	-0.226468	-8.957748	1.118957
5077	0	1.700409	-1.074522	9.930811	0.017029	-0.010742	0.099304	-0.228214	-8.928775	1.113918
5078	0	1.677132	-1.069021	9.864440	0.016796	-0.010688	0.098640	-0.229232	-8.899521	1.106853
5079	0	1.713120	-1.031592	9.845303	0.017151	-0.010315	0.098450	-0.228746	-8.876146	1.098430
5080	0	1.696705	-1.050089	9.821504	0.016989	-0.010501	0.098211	-0.227055	-8.850350	1.096044
5081	0	1.737466	-1.013444	9.814787	0.017395	-0.010132	0.098145	-0.228429	-8.826071	1.096229
5082	0	1.721905	-0.983073	9.711511	0.017232	-0.009832	0.097113	-0.225002	-8.810324	1.091763
5083	0	1.695319	-0.957833	9.747609	0.016968	-0.009583	0.097473	-0.218572	-8.792616	1.090749
5084	0	1.686105	-0.969571	9.748178	0.016877	-0.009697	0.097479	-0.215548	-8.773103	1.092677
5085	0	1.653227	-1.013358	9.704712	0.016541	-0.010132	0.097046	-0.216231	-8.762786	1.092132
5086	0	1.651208	-1.008190	9.729311	0.016523	-0.010075	0.097292	-0.223359	-8.748968	1.091732
5087	0	1.671878	-1.000629	9.643675	0.016724	-0.010010	0.096436	-0.217937	-8.742616	1.097877
5088	0	1.658643	-1.055387	9.686533	0.016591	-0.010552	0.096865	-0.218382	-8.736559	1.092025
5089	0	1.677966	-1.068798	9.667980	0.016785	-0.010681	0.096680	-0.225166	-8.730062	1.089906
5090	0	1.635240	-1.075821	9.722789	0.016347	-0.010756	0.097229	-0.226141	-8.735875	1.088325
5091	0	1.649244	-1.019409	9.649424	0.016479	-0.010193	0.096497	-0.226700	-8.750569	1.083656
5092	0	1.651067	-1.086912	9.667377	0.016505	-0.010867	0.096675	-0.228028	-8.756387	1.084398
5093	0	1.660780	-1.067665	9.698429	0.016602	-0.010681	0.096985	-0.221696	-8.763120	1.083804
5094	0	1.668747	-1.024855	9.734669	0.016675	-0.010245	0.097349	-0.224595	-8.777109	1.082455
5095	0	1.686137	-0.982237	9.765398	0.016846	-0.009827	0.097656	-0.218753	-8.794804	1.081474
5096	0	1.726394	-1.018273	9.838046	0.017243	-0.010184	0.098384	-0.216210	-8.817976	1.086298
5097	0	1.747503	-0.976105	9.899613	0.017456	-0.009766	0.098999	-0.210158	-8.839209	1.091977
5098	0	1.738772	-0.951319	9.850112	0.017371	-0.009513	0.098504	-0.209660	-8.857707	1.097545
5099	0	1.710944	-0.982399	9.832450	0.017090	-0.009827	0.098328	-0.205799	-8.879813	1.100251
5100	0	1.721036	-1.019433	9.898817	0.017190	-0.010188	0.098992	-0.212251	-8.902661	1.105042
5101	0	1.704787	-1.074245	9.930090	0.017029	-0.010742	0.099304	-0.211793	-8.923945	1.105010
5102	0	1.733232	-1.025262	9.984243	0.017311	-0.010255	0.099846	-0.208506	-8.947594	1.103684
5103	0	1.735604	-1.073875	10.009420	0.017334	-0.010742	0.100098	-0.203883	-8.972115	1.106326
5104	0	1.703199	-1.079383	10.014790	0.017012	-0.010797	0.100151	-0.200070	-8.994683	1.112127
5105	0	1.717459	-1.091986	10.046041	0.017151	-0.010925	0.100464	-0.193232	-9.020982	1.109492
5106	0	1.728098	-1.066134	10.100288	0.017260	-0.010671	0.101006	-0.181988	-9.044509	1.114133
5107	0	1.771583	-1.049564	10.125484	0.017700	-0.010498	0.101257	-0.178436	-9.061535	1.112589
5108	0	1.774672	-1.042999	10.161542	0.017732	-0.010432	0.101618	-0.175049	-9.077838	1.111270
5109	0	1.771263	-1.019096	10.137742	0.017700	-0.010193	0.101379	-0.171991	-9.091202	1.112929
5110	0	1.767339	-0.969710	10.149550	0.017664	-0.009702	0.101497	-0.165818	-9.101147	1.124571
5111	0	1.770495	-0.982971	10.162241	0.017700	-0.009827	0.101624	-0.168176	-9.105865	1.122687
5112	0	1.764999	-1.007527	10.149860	0.017649	-0.010077	0.101499	-0.164549	-9.106677	1.123182
5113	0	1.769830	-1.031524	10.180694	0.017700	-0.010315	0.101807	-0.163687	-9.103920	1.128913
5114	0	1.781407	-1.031427	10.235688	0.017818	-0.010316	0.102356	-0.160584	-9.098477	1.125282
5115	0	1.769209	-1.068223	10.144173	0.017700	-0.010681	0.101440	-0.160462	-9.088766	1.129697
5116	0	1.815955	-1.068984	10.101676	0.018172	-0.010684	0.101015	-0.165576	-9.073821	1.133538
5117	0	1.799389	-1.098544	10.138153	0.018005	-0.010986	0.101379	-0.163155	-9.060335	1.127832
5118	0	1.766289	-1.079644	10.120324	0.017677	-0.010802	0.101200	-0.155096	-9.043509	1.125041
5119	0	1.732155	-1.080273	10.083227	0.017334	-0.010803	0.100830	-0.153121	-9.028872	1.128254
5120	0	1.741623	-1.049326	10.059276	0.017431	-0.010497	0.100590	-0.147301	-9.011231	1.128181
5121	0	1.762028	-1.001104	10.071119	0.017639	-0.010010	0.100708	-0.147184	-8.989214	1.132625
5122	0	1.728259	-1.001078	10.034999	0.017296	-0.010013	0.100348	-0.143629	-8.973588	1.128056
5123	0	1.731889	-1.007427	10.028302	0.017334	-0.010071	0.100281	-0.146105	-8.955811	1.127202
5124	0	1.752671	-0.989414	9.961699	0.017548	-0.009895	0.099613	-0.143120	-8.931270	1.131322
5125	0	1.755744	-0.989119	9.979578	0.017578	-0.009888	0.099792	-0.145508	-8.907066	1.127251
5126	0	1.703289	-1.007598	9.925187	0.017049	-0.010078	0.099249	-0.141181	-8.888169	1.128194
5127	0	1.706574	-1.000275	9.943112	0.017090	-0.010010	0.099426	-0.131440	-8.859958	1.124444
5128	0	1.690311	-1.006093	9.846085	0.016920	-0.010057	0.098458	-0.133954	-8.839700	1.123833
5129	0	1.688234	-0.970235	9.802689	0.016907	-0.009705	0.098022	-0.129646	-8.810763	1.117623
5130	0	1.678278	-1.006667	9.754525	0.016797	-0.010067	0.097543	-0.127800	-8.793491	1.112610
5131	0	1.652833	-1.056132	9.808531	0.016541	-0.010559	0.098083	-0.128981	-8.778742	1.103297
5132	0	1.662648	-1.031758	9.729506	0.016638	-0.010320	0.097293	-0.125074	-8.764908	1.098920
5133	0	1.689908	-1.025512	9.741331	0.016907	-0.010254	0.097412	-0.125162	-8.755354	1.102456
5134	0	1.658168	-1.055825	9.686589	0.016586	-0.010562	0.096865	-0.119554	-8.749347	1.100731
5135	0	1.671891	-1.019208	9.686369	0.016724	-0.010193	0.096863	-0.117371	-8.743214	1.100262
5136	0	1.659396	-0.982184	9.661967	0.016592	-0.009826	0.096620	-0.111690	-8.744925	1.099658
5137	0	1.690219	-0.939938	9.680256	0.016907	-0.009399	0.096802	-0.110391	-8.738953	1.104126
5138	0	1.677805	-0.977064	9.710688	0.016775	-0.009766	0.097108	-0.115207	-8.741817	1.104965
5139	0	1.679091	-0.970369	9.704491	0.016785	-0.009705	0.097046	-0.113118	-8.748542	1.103739
5140	0	1.668070	-0.983442	9.722428	0.016675	-0.009826	0.097226	-0.122331	-8.754616	1.107857
5141	0	1.667644	-1.013520	9.771458	0.016663	-0.010132	0.097717	-0.125415	-8.770180	1.109988
5142	0	1.646231	-1.050437	9.746483	0.016446	-0.010506	0.097467	-0.123092	-8.788546	1.113448
5143	0	1.716550	-1.025395	9.759264	0.017151	-0.010254	0.097595	-0.122324	-8.805067	1.112580
5144	0	1.677337	-1.025228	9.770821	0.016752	-0.010255	0.097712	-0.118621	-8.829133	1.114218
5145	0	1.692642	-0.988541	9.814137	0.016907	-0.009888	0.098145	-0.115237	-8.851480	1.105461
5146	0	1.684389	-1.012822	9.843957	0.016824	-0.010128	0.098443	-0.114767	-8.874189	1.112859
5147	0	1.711166	-0.976155	9.820217	0.017090	-0.009766	0.098206	-0.109352	-8.898968	1.109886
5148	0	1.739889	-0.987984	9.898772	0.017378	-0.009880	0.098991	-0.108392	-8.922630	1.108885
5149	0	1.729793	-0.994499	9.972749	0.017273	-0.009949	0.099731	-0.103488	-8.950609	1.112016
5150	0	1.740924	-1.036794	9.941334	0.017384	-0.010369	0.099418	-0.101316	-8.979452	1.113687
5151	0	1.729568	-1.061997	9.997167	0.017273	-0.010620	0.099976	-0.100476	-9.004809	1.109995
5152	0	1.734205	-1.019899	10.057272	0.017319	-0.010193	0.100577	-0.106789	-9.030657	1.113477
5153	0	1.752700	-1.031641	10.052302	0.017517	-0.010315	0.100525	-0.107518	-9.041341	1.108457
5154	0	1.749329	-1.019565	9.996775	0.017475	-0.010197	0.099971	-0.105570	-9.061492	1.107863
5155	0	1.728769	-1.037483	10.131596	0.017273	-0.010376	0.101318	-0.103450	-9.077496	1.109999
5156	0	1.768014	-1.006954	10.173784	0.017669	-0.010069	0.101740	-0.103276	-9.089682	1.117132
5157	0	1.759026	-1.013182	10.149936	0.017578	-0.010132	0.101501	-0.102350	-9.102769	1.111377
5158	0	1.773134	-1.018979	10.167884	0.017724	-0.010193	0.101680	-0.097875	-9.110418	1.103464
5159	0	1.801051	-1.019446	10.241593	0.018005	-0.010193	0.102417	-0.098596	-9.115553	1.104259
5160	0	1.777021	-1.044319	10.168156	0.017771	-0.010441	0.101682	-0.100074	-9.114393	1.100292
5161	0	1.788318	-1.013311	10.180653	0.017883	-0.010132	0.101807	-0.100341	-9.113694	1.101730
5162	0	1.782032	-1.019347	10.143988	0.017821	-0.010196	0.101439	-0.096617	-9.111997	1.101681
5163	0	1.750880	-1.031729	10.119748	0.017517	-0.010315	0.101196	-0.097951	-9.102071	1.102353
5164	0	1.767080	-1.007515	10.144451	0.017683	-0.010076	0.101442	-0.096061	-9.087772	1.099837
5165	0	1.738801	-1.031719	10.125830	0.017395	-0.010315	0.101257	-0.097288	-9.079324	1.099682
5166	0	1.767000	-1.026125	10.113968	0.017686	-0.010259	0.101137	-0.098707	-9.060840	1.098509
5167	0	1.768721	-1.025926	10.016044	0.017700	-0.010254	0.100159	-0.103373	-9.045463	1.102412
5168	0	1.765760	-1.014622	10.010302	0.017673	-0.010143	0.100101	-0.105225	-9.026778	1.098068
5169	0	1.750164	-1.007470	10.040514	0.017517	-0.010071	0.100403	-0.108174	-9.008674	1.092158
5170	0	1.734472	-1.045449	10.047001	0.017364	-0.010446	0.100468	-0.116759	-8.986728	1.094815
5171	0	1.731278	-0.994907	10.046749	0.017334	-0.009949	0.100464	-0.115554	-8.962070	1.094692
5172	0	1.690419	-1.007351	10.035178	0.016925	-0.010072	0.100348	-0.116005	-8.937978	1.101250
5173	0	1.707025	-0.995485	9.985626	0.017090	-0.009949	0.099854	-0.121446	-8.915006	1.100692
5174	0	1.739775	-0.983677	9.973979	0.017417	-0.009839	0.099736	-0.117252	-8.892420	1.103378
5175	0	1.750148	-0.989078	9.894044	0.017517	-0.009888	0.098938	-0.119323	-8.873883	1.098537
5176	0	1.728485	-1.013876	9.784627	0.017303	-0.010139	0.097843	-0.118062	-8.852737	1.094442
5177	0	1.719453	-1.025276	9.820873	0.017212	-0.010254	0.098206	-0.115184	-8.831997	1.093428
5178	0	1.697804	-1.031455	9.766451	0.016994	-0.010313	0.097662	-0.115463	-8.813366	1.096627
5179	0	1.676897	-1.031525	9.765892	0.016785	-0.010315	0.097656	-0.114341	-8.794499	1.092603
5180	0	1.655755	-1.001116	9.796827	0.016570	-0.010011	0.097966	-0.113435	-8.779388	1.086127
5181	0	1.646990	-0.970440	9.692548	0.016479	-0.009705	0.096924	-0.111858	-8.767567	1.082438
5182	0	1.657432	-0.988955	9.759911	0.016582	-0.009888	0.097598	-0.112738	-8.758564	1.084967
5183	0	1.690426	-1.025211	9.668031	0.016907	-0.010254	0.096680	-0.109427	-8.755095	1.077659
5184	0	1.701882	-1.037569	9.686422	0.017023	-0.010373	0.096864	-0.111215	-8.749525	1.075711
5185	0	1.696801	-1.025100	9.729030	0.016968	-0.010254	0.097290	-0.106672	-8.749259	1.071559
5186	0	1.673089	-0.994922	9.679996	0.016724	-0.009944	0.096802	-0.111897	-8.757234	1.076532
5187	0	1.654933	-0.982332	9.716681	0.016541	-0.009827	0.097168	-0.107027	-8.767014	1.074297
5188	0	1.650780	-0.939645	9.722399	0.016497	-0.009394	0.097226	-0.109383	-8.779476	1.076209
5189	0	1.667018	-0.964263	9.716676	0.016663	-0.009644	0.097168	-0.107321	-8.787815	1.078082
5190	0	1.669316	-0.989184	9.783337	0.016678	-0.009887	0.097836	-0.112455	-8.805113	1.075939
5191	0	1.673982	-1.056248	9.722585	0.016724	-0.010559	0.097229	-0.115667	-8.823541	1.075689
5192	0	1.701545	-1.068950	9.807410	0.017000	-0.010689	0.098077	-0.115696	-8.840723	1.077978
5193	0	1.723227	-1.092952	9.887294	0.017212	-0.010925	0.098877	-0.119890	-8.863652	1.079434
5194	0	1.708943	-1.087144	9.868186	0.017069	-0.010873	0.098685	-0.117586	-8.886864	1.080586
5195	0	1.716755	-1.043314	9.856929	0.017151	-0.010437	0.098572	-0.112328	-8.905593	1.084235
5196	0	1.720564	-0.993464	9.880713	0.017184	-0.009941	0.098810	-0.104190	-8.929723	1.084465
5197	0	1.686701	-0.933721	9.850721	0.016846	-0.009338	0.098511	-0.102175	-8.953772	1.090042
5198	0	1.691454	-0.964598	10.002419	0.016889	-0.009642	0.100029	-0.106572	-8.982709	1.096212
5199	0	1.728902	-0.982910	10.039983	0.017273	-0.009827	0.100403	-0.108567	-9.000374	1.096945
5200	0	1.726062	-0.983720	9.990443	0.017243	-0.009832	0.099908	-0.113311	-9.019453	1.101188
5201	0	1.753561	-1.025815	10.082643	0.017517	-0.010254	0.100830	-0.117381	-9.039820	1.103770
5202	0	1.781148	-1.032223	10.082011	0.017797	-0.010324	0.100822	-0.115068	-9.055112	1.104198
5203	0	1.771305	-1.049623	10.088905	0.017700	-0.010498	0.100891	-0.112148	-9.069066	1.107589
5204	0	1.761630	-1.043339	10.112840	0.017604	-0.010434	0.101130	-0.110402	-9.082549	1.104908
5205	0	1.771074	-1.044029	10.076685	0.017700	-0.010437	0.100769	-0.113205	-9.093930	1.103055
5206	0	1.730677	-1.038736	10.137195	0.017294	-0.010383	0.101375	-0.117681	-9.107786	1.109671
5207	0	1.757794	-1.044245	10.131783	0.017578	-0.010437	0.101318	-0.122693	-9.107005	1.112669
5208	0	1.721570	-1.039356	10.149813	0.017211	-0.010387	0.101500	-0.128561	-9.111782	1.110873
5209	0	1.757931	-1.001373	10.168398	0.017578	-0.010010	0.101685	-0.131906	-9.112532	1.108990
5210	0	1.739554	-1.062814	10.198813	0.017397	-0.010629	0.101988	-0.130132	-9.110420	1.109528
5211	0	1.763687	-1.055737	10.168515	0.017639	-0.010559	0.101685	-0.127009	-9.107306	1.105783
5212	0	1.775239	-1.037117	10.138126	0.017756	-0.010373	0.101380	-0.123594	-9.102167	1.102948
5213	0	1.780855	-1.025250	10.138195	0.017822	-0.010254	0.101379	-0.120567	-9.086201	1.101732
5214	0	1.759626	-1.012992	10.047131	0.017612	-0.010130	0.100469	-0.119089	-9.068350	1.098146
5215	0	1.775023	-0.976820	10.070970	0.017761	-0.009766	0.100708	-0.120630	-9.055331	1.095364
5216	0	1.766028	-1.020575	10.053020	0.017678	-0.010199	0.100528	-0.127240	-9.034357	1.096373
5217	0	1.731305	-0.982963	10.010099	0.017334	-0.009827	0.100098	-0.129048	-9.009907	1.097864
5218	0	1.715242	-1.032716	10.041082	0.017169	-0.010322	0.100409	-0.133861	-8.990534	1.092310
5219	0	1.719323	-1.044150	10.010040	0.017212	-0.010437	0.100098	-0.137462	-8.968687	1.093306
5220	0	1.728235	-1.069020	9.998274	0.017296	-0.010691	0.099980	-0.135468	-8.952764	1.080703
5221	0	1.743680	-1.049618	9.918571	0.017456	-0.010498	0.099182	-0.131757	-8.930088	1.078223
5222	0	1.739381	-1.049709	9.876544	0.017417	-0.010495	0.098762	-0.132315	-8.902829	1.074816
5223	0	1.737654	-1.037380	9.888043	0.017395	-0.010376	0.098877	-0.128266	-8.880982	1.075046
5224	0	1.716088	-1.037369	9.888587	0.017175	-0.010372	0.098884	-0.128609	-8.864487	1.070625
5225	0	1.688725	-1.031232	9.845333	0.016907	-0.010315	0.098450	-0.124031	-8.841383	1.069012
5226	0	1.672899	-1.006984	9.858088	0.016746	-0.010066	0.098578	-0.126970	-8.821675	1.062780
5227	0	1.658823	-0.976763	9.802452	0.016602	-0.009766	0.098022	-0.127917	-8.805580	1.065218
5228	0	1.680926	-0.977291	9.796666	0.016819	-0.009770	0.097965	-0.129520	-8.793680	1.066440
5229	0	1.670909	-1.001735	9.759693	0.016724	-0.010010	0.097595	-0.136965	-8.776131	1.065981
5230	0	1.662112	-1.009407	9.698893	0.016633	-0.010086	0.096988	-0.145028	-8.761577	1.065158
5231	0	1.702057	-1.019633	9.710802	0.017029	-0.010193	0.097107	-0.147763	-8.751336	1.070766
5232	0	1.700884	-1.050784	9.680392	0.017012	-0.010506	0.096804	-0.149126	-8.747500	1.074800
5233	0	1.696368	-1.068607	9.747332	0.016968	-0.010681	0.097473	-0.153681	-8.742180	1.076734
5234	0	1.671724	-1.020947	9.716695	0.016715	-0.010203	0.097168	-0.159806	-8.744198	1.076204
5235	0	1.648055	-1.007372	9.759473	0.016479	-0.010071	0.097595	-0.162133	-8.744907	1.074200
5236	0	1.612208	-1.032206	9.728694	0.016115	-0.010322	0.097288	-0.161719	-8.752428	1.074564
5237	0	1.673205	-0.994879	9.741066	0.016724	-0.009949	0.097412	-0.160867	-8.761731	1.072819
5238	0	1.686938	-1.019652	9.722361	0.016862	-0.010194	0.097225	-0.163073	-8.769925	1.077663
5239	0	1.698259	-1.043806	9.747045	0.016968	-0.010437	0.097473	-0.163522	-8.786715	1.075381
5240	0	1.737724	-1.043843	9.789239	0.017364	-0.010440	0.097895	-0.161006	-8.802117	1.077644
5241	0	1.722672	-1.073906	9.759295	0.017212	-0.010742	0.097595	-0.156544	-8.818876	1.079281
5242	0	1.731930	-1.030938	9.813678	0.017303	-0.010309	0.098140	-0.155981	-8.837824	1.081283
5243	0	1.698574	-0.994825	9.862977	0.016968	-0.009949	0.098633	-0.154711	-8.858018	1.086021
5244	0	1.677551	-1.001163	9.929460	0.016760	-0.010009	0.099298	-0.157195	-8.875420	1.089495
5245	0	1.668123	-1.025195	9.966750	0.016663	-0.010254	0.099670	-0.154287	-8.896145	1.096195
5246	0	1.678041	-1.007059	9.929395	0.016761	-0.010068	0.099298	-0.156663	-8.918074	1.095795
5247	0	1.705149	-1.044082	10.015444	0.017029	-0.010437	0.100159	-0.160381	-8.943361	1.091822
5248	0	1.745663	-1.050510	10.032940	0.017440	-0.010506	0.100332	-0.158980	-8.961860	1.097266
5249	0	1.778081	-1.061416	10.052207	0.017761	-0.010620	0.100525	-0.151523	-8.983531	1.095262
5250	0	1.769625	-1.066778	10.069838	0.017678	-0.010670	0.100701	-0.148611	-9.003358	1.094315
5251	0	1.789772	-1.062348	10.027783	0.017883	-0.010620	0.100281	-0.151635	-9.019204	1.097691
5252	0	1.774120	-1.074996	10.021084	0.017729	-0.010750	0.100213	-0.150967	-9.032773	1.097529
5253	0	1.740223	-1.062155	10.107283	0.017395	-0.010620	0.101074	-0.151661	-9.040360	1.097800
5254	0	1.723242	-1.025988	10.125224	0.017226	-0.010258	0.101254	-0.153133	-9.046805	1.098783
5255	0	1.703315	-1.025616	10.113429	0.017029	-0.010254	0.101135	-0.154686	-9.051146	1.098739
5256	0	1.734919	-1.013562	10.088721	0.017343	-0.010137	0.100888	-0.152630	-9.058056	1.108006
5257	0	1.782006	-1.007268	10.076925	0.017822	-0.010071	0.100769	-0.153603	-9.055009	1.107302
5258	0	1.799341	-1.044084	10.131964	0.018001	-0.010441	0.101318	-0.152353	-9.046394	1.105281
5259	0	1.781624	-1.068600	10.144098	0.017822	-0.010681	0.101440	-0.156581	-9.039095	1.099751
5260	0	1.755599	-1.075286	10.113693	0.017566	-0.010753	0.101135	-0.155480	-9.027588	1.097573
5261	0	1.744583	-1.055785	10.095404	0.017456	-0.010559	0.100952	-0.152794	-9.015477	1.101151
5262	0	1.742853	-1.025231	10.095611	0.017435	-0.010252	0.100955	-0.151916	-9.007551	1.099403
5263	0	1.701774	-1.037772	10.156418	0.017029	-0.010376	0.101562	-0.152551	-8.994600	1.098586
5264	0	1.692679	-1.044118	10.065300	0.016946	-0.010441	0.100650	-0.151446	-8.972502	1.092686
5265	0	1.719677	-1.031661	10.058836	0.017212	-0.010315	0.100586	-0.151919	-8.954806	1.084905
5266	0	1.740815	-1.044018	9.998345	0.017426	-0.010441	0.099980	-0.149706	-8.934466	1.078455
5267	0	1.774251	-1.086435	10.016200	0.017761	-0.010864	0.100159	-0.148308	-8.912631	1.077709
5268	0	1.764382	-1.061743	9.937475	0.017663	-0.010621	0.099371	-0.142572	-8.890084	1.085079
5269	0	1.749876	-1.012925	9.936873	0.017517	-0.010132	0.099365	-0.138114	-8.868536	1.079870
5270	0	1.727625	-0.994346	9.937553	0.017297	-0.009944	0.099372	-0.136003	-8.844441	1.080507
5271	0	1.707595	-0.970354	9.863532	0.017090	-0.009705	0.098633	-0.133395	-8.827828	1.078673
5272	0	1.655387	-1.019344	9.900673	0.016573	-0.010191	0.099004	-0.134796	-8.805288	1.082577
5273	0	1.701600	-1.001104	9.857386	0.017029	-0.010010	0.098572	-0.134901	-8.789935	1.085552
5274	0	1.704980	-1.025651	9.839499	0.017064	-0.010257	0.098392	-0.133206	-8.772869	1.084014
5275	0	1.732148	-1.056049	9.790245	0.017334	-0.010559	0.097900	-0.133509	-8.757793	1.077082
5276	0	1.723423	-1.056376	9.778433	0.017247	-0.010563	0.097782	-0.133136	-8.742161	1.078074
5277	0	1.695733	-1.031323	9.747514	0.016968	-0.010315	0.097473	-0.129812	-8.729428	1.079816
5278	0	1.681844	-1.024913	9.784445	0.016825	-0.010251	0.097843	-0.126368	-8.721598	1.076673
5279	0	1.653481	-1.006881	9.814570	0.016541	-0.010071	0.098145	-0.122861	-8.714419	1.077668
5280	0	1.634115	-1.012893	9.710956	0.016346	-0.010128	0.097109	-0.122759	-8.708231	1.073560
5281	0	1.641666	-0.970485	9.741239	0.016418	-0.009705	0.097412	-0.121959	-8.705550	1.077574
5282	0	1.647995	-0.988702	9.704534	0.016476	-0.009889	0.097046	-0.119051	-8.710047	1.076467
5283	0	1.678895	-1.043624	9.698421	0.016785	-0.010437	0.096985	-0.117142	-8.714557	1.079507
5284	0	1.692086	-1.074476	9.753092	0.016915	-0.010741	0.097532	-0.120314	-8.720534	1.085833
5285	0	1.715938	-1.049352	9.747214	0.017151	-0.010498	0.097473	-0.114123	-8.729959	1.080819
5286	0	1.718039	-0.999879	9.783457	0.017168	-0.010001	0.097836	-0.110501	-8.743813	1.086339
5287	0	1.685445	-1.043513	9.802116	0.016846	-0.010437	0.098022	-0.107432	-8.753480	1.080421
5288	0	1.681983	-1.006365	9.826110	0.016802	-0.010068	0.098264	-0.101762	-8.773835	1.083040
5289	0	1.698478	-0.952406	9.850756	0.016968	-0.009521	0.098511	-0.104042	-8.792989	1.089258
5290	0	1.720203	-0.952948	9.837867	0.017184	-0.009527	0.098382	-0.105971	-8.813018	1.091904
5291	0	1.680256	-1.019477	9.948409	0.016785	-0.010193	0.099487	-0.107468	-8.832988	1.091368
5292	0	1.701584	-1.038039	9.947848	0.017003	-0.010381	0.099481	-0.106266	-8.847120	1.093812
5293	0	1.723174	-1.074078	9.960610	0.017212	-0.010742	0.099609	-0.104003	-8.869304	1.093747
5294	0	1.732990	-1.061391	9.935591	0.017312	-0.010618	0.099359	-0.098363	-8.889279	1.098326
5295	0	1.747445	-1.067619	9.966772	0.017456	-0.010681	0.099670	-0.091999	-8.909817	1.094210
5296	0	1.726458	-1.024108	10.008944	0.017248	-0.010244	0.100092	-0.087519	-8.928031	1.095275
5297	0	1.729299	-1.025296	10.015533	0.017273	-0.010254	0.100159	-0.085793	-8.950322	1.097140
5298	0	1.744947	-0.989081	10.057541	0.017435	-0.009887	0.100578	-0.089654	-8.966074	1.102894
5299	0	1.728573	-1.000631	10.107238	0.017273	-0.010010	0.101074	-0.084944	-8.979965	1.105386
5300	0	1.731065	-1.036437	10.131301	0.017299	-0.010369	0.101315	-0.078563	-8.992886	1.105020
5301	0	1.746561	-0.994796	10.125575	0.017456	-0.009949	0.101257	-0.076812	-9.003138	1.100167
5302	0	1.803405	-1.000150	10.137459	0.018024	-0.010009	0.101376	-0.067675	-9.013391	1.103635
5303	0	1.788620	-1.006824	10.082982	0.017883	-0.010071	0.100830	-0.063752	-9.016172	1.106390
5304	0	1.771256	-1.030969	10.088904	0.017706	-0.010310	0.100890	-0.062258	-9.023138	1.109230
5305	0	1.770044	-1.031105	10.119664	0.017700	-0.010315	0.101196	-0.056790	-9.022890	1.112751
5306	0	1.745398	-1.049271	10.137951	0.017456	-0.010490	0.101379	-0.058279	-9.020029	1.122507
5307	0	1.751633	-1.050084	10.156234	0.017517	-0.010498	0.101562	-0.060333	-9.018662	1.124859
5308	0	1.738196	-1.032139	10.089201	0.017393	-0.010321	0.100890	-0.059832	-9.005571	1.118479
5309	0	1.738069	-1.037668	10.113765	0.017395	-0.010376	0.101135	-0.059246	-8.988923	1.112985
5310	0	1.760154	-1.019394	10.083555	0.017611	-0.010195	0.100834	-0.057029	-8.978193	1.120481
5311	0	1.732061	-1.055967	10.144265	0.017334	-0.010559	0.101440	-0.056338	-8.962658	1.113790
5312	0	1.760106	-1.068137	10.059193	0.017612	-0.010683	0.100590	-0.053105	-8.949238	1.111136
5313	0	1.743657	-1.013084	10.083355	0.017456	-0.010132	0.100830	-0.050507	-8.926677	1.114657
5314	0	1.733698	-1.006860	10.010764	0.017356	-0.010069	0.100104	-0.048704	-8.904578	1.118566
5315	0	1.700768	-1.019389	9.949081	0.017029	-0.010193	0.099487	-0.048361	-8.879870	1.113037
5316	0	1.696434	-1.013191	9.925381	0.016986	-0.010135	0.099250	-0.043643	-8.854588	1.111924
5317	0	1.725749	-1.007510	9.936748	0.017273	-0.010071	0.099365	-0.047183	-8.836294	1.117938
5318	0	1.740326	-0.989694	9.894549	0.017425	-0.009896	0.098942	-0.046416	-8.811205	1.117643
5319	0	1.732032	-1.019274	9.936763	0.017334	-0.010193	0.099365	-0.044912	-8.795045	1.116045
5320	0	1.704620	-1.049421	9.870083	0.017062	-0.010498	0.098698	-0.039064	-8.776090	1.114769
5321	0	1.738048	-1.025439	9.875739	0.017395	-0.010254	0.098755	-0.038234	-8.758799	1.114862
5322	0	1.722794	-1.019582	9.833491	0.017243	-0.010194	0.098332	-0.039161	-8.740408	1.114185
5323	0	1.683054	-1.025423	9.747573	0.016846	-0.010254	0.097473	-0.038158	-8.722192	1.111891
5324	0	1.668218	-1.050292	9.760143	0.016693	-0.010499	0.097600	-0.041472	-8.708941	1.109653
5325	0	1.658948	-1.037799	9.784119	0.016602	-0.010376	0.097839	-0.042528	-8.694374	1.112773
5326	0	1.675713	-0.995251	9.717140	0.016760	-0.009953	0.097171	-0.040261	-8.690675	1.109885
5327	0	1.665963	-1.000835	9.753483	0.016663	-0.010010	0.097534	-0.037493	-8.686713	1.109252
5328	0	1.665513	-1.012829	9.716913	0.016656	-0.010129	0.097169	-0.035622	-8.685293	1.105996
5329	0	1.684215	-0.994660	9.729087	0.016846	-0.009949	0.097290	-0.031980	-8.680622	1.107439
5330	0	1.696446	-1.013003	9.722899	0.016960	-0.010128	0.097230	-0.033395	-8.685206	1.105767
5331	0	1.697400	-1.013472	9.771590	0.016968	-0.010132	0.097717	-0.035845	-8.691983	1.107231
5332	0	1.692859	-1.032362	9.752947	0.016919	-0.010322	0.097531	-0.037354	-8.702559	1.103454
5333	0	1.697441	-1.032000	9.777663	0.016968	-0.010315	0.097778	-0.042360	-8.709825	1.108732
5334	0	1.687000	-0.995948	9.826088	0.016859	-0.009959	0.098263	-0.041848	-8.722022	1.111900
5335	0	1.704279	-0.994818	9.789801	0.017029	-0.009949	0.097900	-0.040459	-8.737825	1.109374
5336	0	1.689018	-1.019026	9.795298	0.016873	-0.010192	0.097956	-0.037845	-8.756919	1.110815
5337	0	1.673472	-1.031544	9.838673	0.016724	-0.010315	0.098389	-0.037631	-8.769291	1.106126
5338	0	1.693932	-1.050554	9.862562	0.016929	-0.010500	0.098628	-0.043296	-8.781127	1.108667
5339	0	1.705163	-1.019434	9.868976	0.017029	-0.010193	0.098694	-0.044442	-8.806996	1.114560
5340	0	1.727618	-1.007433	9.910932	0.017258	-0.010075	0.099113	-0.043468	-8.827786	1.117546
5341	0	1.729198	-1.012836	9.887398	0.017273	-0.010132	0.098877	-0.038824	-8.849278	1.112721
5342	0	1.744863	-0.994382	9.959982	0.017433	-0.009942	0.099603	-0.040145	-8.866516	1.105832
5343	0	1.735386	-0.976473	10.027741	0.017334	-0.009766	0.100281	-0.038499	-8.888647	1.103245
5344	0	1.720466	-1.013567	9.972080	0.017190	-0.010131	0.099724	-0.043253	-8.904973	1.101348
5345	0	1.716658	-1.013150	10.076640	0.017151	-0.010132	0.100769	-0.042143	-8.922304	1.093938
5346	0	1.725904	-1.013717	10.106529	0.017243	-0.010132	0.101068	-0.047454	-8.939499	1.095677
5347	0	1.765269	-1.013426	10.088850	0.017639	-0.010132	0.100891	-0.049441	-8.954334	1.094180
5348	0	1.737158	-1.050688	10.088319	0.017361	-0.010504	0.100885	-0.052158	-8.966172	1.094823
5349	0	1.759401	-0.995152	10.137637	0.017578	-0.009949	0.101379	-0.054593	-8.983535	1.097434
5350	0	1.779426	-1.044528	10.118908	0.017793	-0.010443	0.101190	-0.056457	-8.984833	1.096775
5351	0	1.758399	-1.037560	10.162256	0.017578	-0.010376	0.101624	-0.055121	-8.990940	1.096386
5352	0	1.771638	-1.043757	10.131461	0.017712	-0.010437	0.101315	-0.054809	-8.995819	1.094691
5353	0	1.764022	-1.031871	10.137883	0.017639	-0.010315	0.101379	-0.058038	-8.996524	1.095910
5354	0	1.745802	-1.032240	10.162173	0.017458	-0.010324	0.101622	-0.055744	-8.996110	1.101635
5355	0	1.781787	-1.031878	10.137978	0.017822	-0.010315	0.101379	-0.058934	-8.990683	1.103098
5356	0	1.780904	-1.032889	10.150157	0.017813	-0.010324	0.101501	-0.063852	-8.986061	1.104496
5357	0	1.751082	-1.049717	10.095333	0.017517	-0.010498	0.100952	-0.061695	-8.978509	1.106025
5358	0	1.749428	-1.025625	10.126053	0.017504	-0.010253	0.101259	-0.064192	-8.967368	1.113121
5359	0	1.768632	-1.031641	10.064926	0.017700	-0.010315	0.100647	-0.064523	-8.951204	1.111047
5360	0	1.765908	-1.014151	10.095756	0.017672	-0.010136	0.100956	-0.069846	-8.936634	1.108249
5361	0	1.774925	-1.025688	10.040465	0.017761	-0.010254	0.100403	-0.071926	-8.922564	1.108795
5362	0	1.766073	-1.020587	10.016367	0.017676	-0.010200	0.100162	-0.077756	-8.904316	1.106359
5363	0	1.743660	-1.025504	9.949060	0.017456	-0.010254	0.099487	-0.077610	-8.881594	1.104764
5364	0	1.709503	-1.056674	9.986160	0.017112	-0.010562	0.099859	-0.081726	-8.862024	1.103189
5365	0	1.719586	-1.019662	9.930660	0.017212	-0.010193	0.099304	-0.084666	-8.843131	1.104268
5366	0	1.710121	-0.996154	9.961563	0.017118	-0.009956	0.099613	-0.089214	-8.822946	1.099487
5367	0	1.725588	-1.013023	9.881906	0.017273	-0.010132	0.098816	-0.085950	-8.802795	1.097883
5368	0	1.698121	-1.068008	9.900683	0.016994	-0.010678	0.099005	-0.086703	-8.787082	1.094777
5369	0	1.695289	-1.025851	9.796352	0.016968	-0.010254	0.097961	-0.090724	-8.769330	1.089951
5370	0	1.680095	-1.033101	9.790596	0.016815	-0.010324	0.097904	-0.097017	-8.752317	1.088083
5371	0	1.707769	-1.037676	9.796346	0.017090	-0.010376	0.097961	-0.096628	-8.737728	1.087720
5372	0	1.681360	-1.050450	9.692842	0.016821	-0.010500	0.096928	-0.100793	-8.728699	1.093201
5373	0	1.665822	-1.025732	9.783974	0.016663	-0.010254	0.097839	-0.103669	-8.723170	1.088676
5374	0	1.701325	-0.978105	9.735151	0.017020	-0.009773	0.097351	-0.111642	-8.714565	1.088189
5375	0	1.684246	-0.970602	9.716839	0.016846	-0.009705	0.097168	-0.112230	-8.710309	1.086435
5376	0	1.702041	-1.019695	9.759539	0.017022	-0.010196	0.097595	-0.112605	-8.707874	1.084906
5377	0	1.672346	-1.001398	9.728963	0.016724	-0.010010	0.097290	-0.116525	-8.707241	1.082867
5378	0	1.727161	-0.995717	9.826573	0.017272	-0.009957	0.098266	-0.115307	-8.706343	1.085428
5379	0	1.702718	-1.031885	9.777819	0.017029	-0.010315	0.097778	-0.118788	-8.704001	1.091886
5380	0	1.684937	-1.038943	9.704313	0.016842	-0.010385	0.097045	-0.123643	-8.712355	1.099051
5381	0	1.685086	-1.013597	9.747182	0.016846	-0.010132	0.097473	-0.127560	-8.717936	1.108358
5382	0	1.680232	-1.002125	9.746859	0.016794	-0.010018	0.097470	-0.130115	-8.726998	1.107063
5383	0	1.709408	-1.007069	9.796070	0.017090	-0.010071	0.097961	-0.129047	-8.731502	1.107160
5384	0	1.674964	-1.062264	9.783419	0.016732	-0.010620	0.097837	-0.131351	-8.751374	1.109619
5385	0	1.679583	-1.050405	9.838613	0.016785	-0.010498	0.098389	-0.137551	-8.763889	1.106747
5386	0	1.700237	-0.984895	9.874600	0.016990	-0.009839	0.098749	-0.148249	-8.778007	1.114108
5387	0	1.698273	-1.038009	9.899603	0.016968	-0.010376	0.098999	-0.152296	-8.794784	1.117581
5388	0	1.732154	-1.056652	9.923329	0.017303	-0.010568	0.099236	-0.150376	-8.816231	1.115924
5389	0	1.741165	-1.007007	9.936240	0.017395	-0.010071	0.099365	-0.148884	-8.834920	1.108551
5390	0	1.732092	-1.006958	9.978330	0.017306	-0.010070	0.099786	-0.147866	-8.851161	1.107346
5391	0	1.746959	-1.001209	9.985092	0.017456	-0.010010	0.099854	-0.149777	-8.866159	1.111120
5392	0	1.737719	-1.056358	10.002806	0.017361	-0.010564	0.100031	-0.148790	-8.884539	1.118128
5393	0	1.752970	-1.025253	10.033974	0.017517	-0.010254	0.100342	-0.146455	-8.898426	1.121451
5394	0	1.725062	-1.031625	10.076157	0.017237	-0.010313	0.100764	-0.149378	-8.913723	1.124222
5395	0	1.704069	-1.037853	10.058366	0.017029	-0.010376	0.100586	-0.151500	-8.926774	1.122691
5396	0	1.743788	-1.093559	10.088161	0.017419	-0.010931	0.100885	-0.156055	-8.947843	1.123506
5397	0	1.740650	-1.025043	10.113363	0.017395	-0.010254	0.101135	-0.151343	-8.960363	1.123489
5398	0	1.754993	-1.024840	10.155685	0.017540	-0.010247	0.101559	-0.151838	-8.971113	1.126184
5399	0	1.776774	-1.019464	10.131704	0.017761	-0.010193	0.101318	-0.152935	-8.977989	1.126383
5400	0	1.765542	-1.050302	10.161988	0.017652	-0.010502	0.101621	-0.153280	-8.981903	1.124699
5401	0	1.745683	-1.068394	10.137897	0.017456	-0.010681	0.101379	-0.155411	-8.982355	1.124732
5402	0	1.733074	-1.069228	10.131660	0.017335	-0.010687	0.101316	-0.160369	-8.977230	1.120958
5403	0	1.739071	-1.043976	10.186813	0.017395	-0.010437	0.101868	-0.162359	-8.971942	1.126111
5404	0	1.726511	-1.074478	10.095321	0.017273	-0.010742	0.100952	-0.164079	-8.962684	1.120964
5405	0	1.753742	-1.075695	10.107851	0.017545	-0.010758	0.101077	-0.161256	-8.954011	1.120276
5406	0	1.765134	-1.020139	10.071545	0.017661	-0.010201	0.100714	-0.159939	-8.942560	1.117066
5407	0	1.750434	-1.025989	10.077065	0.017517	-0.010254	0.100769	-0.165421	-8.927702	1.118421
5408	0	1.754109	-1.057256	10.046859	0.017552	-0.010571	0.100467	-0.165375	-8.914475	1.120300
5409	0	1.744180	-1.062471	10.028276	0.017456	-0.010620	0.100281	-0.169273	-8.897872	1.116210
5410	0	1.753459	-1.007826	10.004326	0.017550	-0.010080	0.100040	-0.165541	-8.880444	1.116908
5411	0	1.762248	-0.969853	9.973498	0.017639	-0.009705	0.099731	-0.157190	-8.860952	1.115536
5412	0	1.758860	-1.011729	9.925320	0.017606	-0.010120	0.099250	-0.152194	-8.840792	1.116746
5413	0	1.731466	-1.013831	9.961208	0.017334	-0.010132	0.099609	-0.158173	-8.818263	1.115030
5414	0	1.721746	-0.990252	9.925063	0.017234	-0.009901	0.099248	-0.158475	-8.799014	1.120135
5415	0	1.725253	-1.013126	9.924678	0.017273	-0.010132	0.099243	-0.156342	-8.775173	1.111620
5416	0	1.715587	-1.086391	9.888617	0.017171	-0.010863	0.098884	-0.155676	-8.757458	1.115130
5417	0	1.707517	-1.074076	9.857448	0.017090	-0.010742	0.098572	-0.152677	-8.740102	1.113755
5418	0	1.680304	-1.025393	9.839548	0.016816	-0.010252	0.098393	-0.153611	-8.724529	1.110898
5419	0	1.683488	-1.031495	9.826846	0.016846	-0.010315	0.098267	-0.152364	-8.711566	1.109009
5420	0	1.681218	-1.043406	9.790556	0.016824	-0.010437	0.097903	-0.147648	-8.697675	1.107445
5421	0	1.671118	-1.037370	9.771966	0.016724	-0.010376	0.097717	-0.143687	-8.682739	1.107150
[truncated: 515 more rows]
