# Supplementary material for: Properties of traditional bamboo carrying poles have implications for user interactions
Source: PLoS One. 2018 May 10;13(5):e0196208. doi: 10.1371/journal.pone.0196208 (PMC5945030; doi:10.1371/journal.pone.0196208)
Supplement: S1 Text — (ZIP) [file pone.0196208.s005.zip › ResTest_PoleA_HiLoad2.txt]

// Start Time: Unknown
// Update Rate: 100.0Hz
// Filter Profile: human (34.3)
// Firmware Version: 2.1.4
PacketCounter	SampleTimeFine	Acc_X	Acc_Y	Acc_Z	VelInc_X	VelInc_Y	VelInc_Z	Roll	Pitch	Yaw	Latitude	Longitude	Altitude	Vel_X	Vel_Y	Vel_Z
3427	0	-1.883337	-1.227749	10.555534	-0.018982	-0.012268	0.105530	-0.908261	8.933562	-0.275739
3428	0	-1.799467	-1.199049	10.218618	-0.018146	-0.011982	0.102160	-0.914406	8.765466	-0.265353
3429	0	-1.718504	-1.190988	10.006140	-0.017334	-0.011902	0.100037	-0.920225	8.596037	-0.253840
3430	0	-1.677316	-1.161696	9.864490	-0.016919	-0.011613	0.098620	-0.921654	8.427579	-0.237006
3431	0	-1.597035	-1.080638	9.627594	-0.016113	-0.010803	0.096252	-0.922166	8.258554	-0.222207
3432	0	-1.558510	-1.075678	9.284049	-0.015717	-0.010749	0.092819	-0.928858	8.097370	-0.210582
3433	0	-1.544259	-1.191127	9.059573	-0.015564	-0.011902	0.090576	-0.937845	7.944988	-0.200842
3434	0	-1.545368	-1.156894	9.002278	-0.015568	-0.011555	0.090005	-0.953189	7.800788	-0.189704
3435	0	-1.534182	-1.129681	8.833465	-0.015442	-0.011292	0.088318	-0.957661	7.671877	-0.178769
3436	0	-1.498093	-1.179865	8.519035	-0.015066	-0.011790	0.085176	-0.966700	7.558198	-0.174013
3437	0	-1.469886	-1.275784	8.460699	-0.014771	-0.012756	0.084595	-0.966892	7.462028	-0.169281
3438	0	-1.432629	-1.166954	8.432216	-0.014384	-0.011662	0.084313	-0.976237	7.383951	-0.168731
3439	0	-1.381154	-1.123227	8.356408	-0.013855	-0.011230	0.083557	-0.977661	7.324813	-0.163448
3440	0	-1.331391	-1.153517	8.259904	-0.013342	-0.011539	0.082594	-0.971007	7.286364	-0.164944
3441	0	-1.335178	-1.152957	8.240073	-0.013367	-0.011536	0.082397	-0.962244	7.265733	-0.161795
3442	0	-1.327589	-1.097324	8.264758	-0.013276	-0.010975	0.082647	-0.959946	7.265459	-0.163270
3443	0	-1.356814	-1.153512	8.312697	-0.013550	-0.011536	0.083130	-0.959678	7.290519	-0.164472
3444	0	-1.391952	-1.122871	8.263044	-0.013892	-0.011230	0.082635	-0.959228	7.328164	-0.168190
3445	0	-1.420365	-1.062001	8.428225	-0.014160	-0.010620	0.084290	-0.960148	7.386859	-0.171571
3446	0	-1.448965	-1.171903	8.524104	-0.014432	-0.011719	0.085251	-0.961908	7.463834	-0.177593
3447	0	-1.441039	-1.213492	8.537846	-0.014343	-0.012146	0.085388	-0.948691	7.553248	-0.185742
3448	0	-1.444044	-1.077330	8.651504	-0.014358	-0.010781	0.086528	-0.940112	7.662235	-0.194943
3449	0	-1.480833	-1.061425	8.885149	-0.014709	-0.010620	0.088867	-0.934905	7.788837	-0.201065
3450	0	-1.550371	-1.213064	9.034232	-0.015399	-0.012135	0.090360	-0.932422	7.920659	-0.210591
3451	0	-1.580204	-1.256511	9.263278	-0.015686	-0.012573	0.092651	-0.925033	8.063181	-0.227569
3452	0	-1.623383	-1.114700	9.540035	-0.016109	-0.011153	0.095421	-0.920422	8.212676	-0.236474
3453	0	-1.673487	-1.165107	9.818376	-0.016602	-0.011658	0.098206	-0.915656	8.367169	-0.244917
3454	0	-1.725712	-1.273694	10.009086	-0.017118	-0.012743	0.100114	-0.911798	8.524764	-0.256050
3455	0	-1.728775	-1.213718	10.166247	-0.017151	-0.012146	0.101685	-0.904870	8.677956	-0.264465
3456	0	-1.781044	-1.156662	10.411969	-0.017675	-0.011580	0.104141	-0.893642	8.825592	-0.276259
3457	0	-1.838416	-1.127557	10.642386	-0.018250	-0.011292	0.106445	-0.879425	8.969647	-0.287704
3458	0	-1.865270	-1.142668	10.863958	-0.018525	-0.011442	0.108660	-0.865792	9.103375	-0.296044
3459	0	-1.916131	-1.176676	11.094294	-0.019043	-0.011780	0.110962	-0.854786	9.224871	-0.300597
3460	0	-1.926847	-1.260064	11.224909	-0.019161	-0.012609	0.112267	-0.848952	9.333639	-0.307650
3461	0	-1.931873	-1.171217	11.351035	-0.019226	-0.011719	0.113525	-0.844246	9.426594	-0.315378
3462	0	-1.961591	-1.176697	11.476304	-0.019536	-0.011767	0.114777	-0.845518	9.505835	-0.324873
3463	0	-1.946963	-1.293290	11.553012	-0.019409	-0.012939	0.115540	-0.840157	9.565417	-0.324416
3464	0	-1.982100	-1.365655	11.740443	-0.019776	-0.013659	0.117412	-0.838222	9.608713	-0.328554
3465	0	-1.997858	-1.202072	11.767270	-0.019958	-0.012024	0.117676	-0.835576	9.628111	-0.333221
3466	0	-2.054421	-1.176782	11.760933	-0.020548	-0.011774	0.117608	-0.829429	9.624573	-0.332553
3467	0	-2.054313	-1.257902	11.767966	-0.020569	-0.012573	0.117676	-0.834537	9.599677	-0.331878
3468	0	-2.016735	-1.271048	11.762882	-0.020212	-0.012708	0.117621	-0.836361	9.556269	-0.330540
3469	0	-2.001525	-1.171912	11.677144	-0.020081	-0.011719	0.116760	-0.835352	9.492584	-0.322638
3470	0	-1.943971	-1.227663	11.496376	-0.019525	-0.012269	0.114950	-0.841165	9.408517	-0.314919
3471	0	-1.894591	-1.294193	11.451779	-0.019043	-0.012939	0.114502	-0.841638	9.312012	-0.305451
3472	0	-1.879590	-1.215618	11.229453	-0.018914	-0.012152	0.112275	-0.843732	9.192016	-0.294387
3473	0	-1.849298	-1.043302	11.018953	-0.018616	-0.010437	0.110168	-0.837005	9.065159	-0.280969
3474	0	-1.879239	-1.184426	10.840199	-0.018924	-0.011833	0.108380	-0.845847	8.927190	-0.261499
3475	0	-1.908669	-1.228508	10.622438	-0.019226	-0.012268	0.106201	-0.861131	8.777794	-0.248587
3476	0	-1.831988	-1.206941	10.389012	-0.018466	-0.012057	0.103866	-0.871266	8.617665	-0.237201
3477	0	-1.798296	-1.227729	10.201425	-0.018127	-0.012268	0.101990	-0.878433	8.456439	-0.222930
3478	0	-1.673237	-1.265763	9.992169	-0.016869	-0.012653	0.099899	-0.880356	8.301263	-0.207866
3479	0	-1.628397	-1.282149	9.780030	-0.016418	-0.012817	0.097778	-0.882203	8.144739	-0.192567
3480	0	-1.566515	-1.166665	9.552149	-0.015790	-0.011666	0.095501	-0.879865	7.995943	-0.176149
3481	0	-1.568663	-1.104748	9.340428	-0.015808	-0.011047	0.093384	-0.877312	7.847868	-0.160085
3482	0	-1.563697	-1.062099	9.173567	-0.015753	-0.010621	0.091716	-0.874569	7.704113	-0.149335
3483	0	-1.503500	-1.092695	8.998269	-0.015137	-0.010925	0.089966	-0.874388	7.575429	-0.136583
3484	0	-1.503151	-1.191040	8.793880	-0.015121	-0.011906	0.087924	-0.878480	7.459015	-0.124939
3485	0	-1.481408	-1.160115	8.619458	-0.014893	-0.011597	0.086182	-0.882496	7.355452	-0.119697
3486	0	-1.437197	-1.149052	8.560533	-0.014432	-0.011484	0.085596	-0.889583	7.275750	-0.114162
3487	0	-1.374305	-1.172203	8.441947	-0.013794	-0.011719	0.084412	-0.892900	7.207065	-0.104110
3488	0	-1.377468	-1.245466	8.321349	-0.013816	-0.012458	0.083206	-0.887623	7.150632	-0.095624
3489	0	-1.383242	-1.183578	8.343952	-0.013855	-0.011841	0.083435	-0.880208	7.119854	-0.092968
3490	0	-1.355667	-1.084801	8.259157	-0.013566	-0.010855	0.082589	-0.870710	7.106976	-0.092593
3491	0	-1.416467	-1.109975	8.343544	-0.014160	-0.011108	0.083435	-0.859035	7.113076	-0.091061
3492	0	-1.412511	-1.181650	8.300603	-0.014109	-0.011824	0.083008	-0.849703	7.135473	-0.087997
3493	0	-1.425108	-1.135015	8.349132	-0.014221	-0.011353	0.083496	-0.847093	7.176252	-0.094462
3494	0	-1.390219	-1.115623	8.457856	-0.013855	-0.011165	0.084585	-0.836831	7.239718	-0.098038
3495	0	-1.385186	-1.103817	8.525792	-0.013794	-0.011047	0.085266	-0.825888	7.316957	-0.101247
3496	0	-1.417075	-1.205425	8.688638	-0.014095	-0.012067	0.086897	-0.811139	7.415529	-0.101421
3497	0	-1.460820	-1.133852	8.824514	-0.014526	-0.011353	0.088257	-0.794919	7.520961	-0.104112
3498	0	-1.515786	-1.039574	8.962086	-0.015059	-0.010409	0.089636	-0.779801	7.645924	-0.114349
3499	0	-1.585439	-1.103541	9.159672	-0.015747	-0.011047	0.091614	-0.767287	7.779284	-0.127323
3500	0	-1.626745	-1.168271	9.387917	-0.016150	-0.011695	0.093898	-0.754997	7.921114	-0.141370
3501	0	-1.672598	-1.189633	9.598742	-0.016602	-0.011902	0.096008	-0.751154	8.068628	-0.153398
3502	0	-1.680282	-1.157952	9.863084	-0.016674	-0.011586	0.098652	-0.746203	8.217247	-0.162222
3503	0	-1.716149	-1.238293	10.025906	-0.017029	-0.012390	0.100281	-0.740812	8.367892	-0.177243
3504	0	-1.749254	-1.218509	10.186307	-0.017360	-0.012193	0.101885	-0.735075	8.516263	-0.184581
3505	0	-1.819942	-1.261162	10.428873	-0.018066	-0.012634	0.104309	-0.713060	8.661418	-0.193774
3506	0	-1.846876	-1.214359	10.662716	-0.018339	-0.012161	0.106647	-0.696807	8.799799	-0.200052
3507	0	-1.880028	-1.194220	10.819625	-0.018677	-0.011963	0.108215	-0.677499	8.929804	-0.207678
3508	0	-1.892542	-1.154052	11.072110	-0.018807	-0.011555	0.110740	-0.665171	9.051246	-0.211366
3509	0	-1.938577	-1.195483	11.173918	-0.019287	-0.011963	0.111755	-0.658919	9.151810	-0.217749
3510	0	-1.975795	-1.206384	11.256164	-0.019670	-0.012070	0.112576	-0.654778	9.241270	-0.226338
3511	0	-2.027806	-1.122415	11.491654	-0.020203	-0.011230	0.114929	-0.650004	9.316057	-0.231334
3512	0	-1.986252	-1.231083	11.574983	-0.019806	-0.012317	0.115759	-0.645220	9.371803	-0.228167
3513	0	-1.993083	-1.323917	11.590065	-0.019897	-0.013245	0.115906	-0.640519	9.404591	-0.231118
3514	0	-1.991504	-1.243500	11.772508	-0.019904	-0.012441	0.117726	-0.635253	9.415135	-0.233501
3515	0	-1.946665	-1.189752	11.749371	-0.019470	-0.011902	0.117493	-0.631005	9.411668	-0.233935
3516	0	-1.931176	-1.201166	11.713365	-0.019341	-0.012015	0.117128	-0.626833	9.382771	-0.230372
3517	0	-1.923299	-1.214710	11.658598	-0.019287	-0.012146	0.116577	-0.626935	9.329868	-0.228939
3518	0	-1.965959	-1.184451	11.587467	-0.019730	-0.011844	0.115863	-0.626361	9.261035	-0.220805
3519	0	-1.998907	-1.184580	11.445643	-0.020081	-0.011841	0.114441	-0.629538	9.169947	-0.213410
3520	0	-1.992595	-1.252889	11.296194	-0.020022	-0.012523	0.112946	-0.633901	9.072693	-0.207678
3521	0	-1.936087	-1.276356	11.091921	-0.019470	-0.012756	0.110901	-0.639136	8.960414	-0.198059
3522	0	-1.894500	-1.234620	10.961516	-0.019072	-0.012344	0.109593	-0.638496	8.828874	-0.184294
3523	0	-1.823753	-1.148273	10.799308	-0.018372	-0.011475	0.107971	-0.644419	8.687438	-0.175781
3524	0	-1.785696	-1.168434	10.534976	-0.017988	-0.011674	0.105329	-0.653026	8.545535	-0.160862
3525	0	-1.750091	-1.142149	10.353825	-0.017639	-0.011414	0.103516	-0.658927	8.393434	-0.148982
3526	0	-1.747829	-1.119684	10.101940	-0.017614	-0.011186	0.100997	-0.668747	8.239998	-0.134418
3527	0	-1.707129	-1.142506	9.993740	-0.017212	-0.011414	0.099915	-0.678954	8.079734	-0.119109
3528	0	-1.693346	-1.230131	9.686789	-0.017062	-0.012291	0.096847	-0.688433	7.928416	-0.105226
3529	0	-1.647838	-1.270194	9.535743	-0.016602	-0.012695	0.095337	-0.693757	7.781347	-0.091974
3530	0	-1.569381	-1.210154	9.313730	-0.015812	-0.012098	0.093118	-0.695155	7.637025	-0.082824
3531	0	-1.520925	-1.166397	9.108221	-0.015320	-0.011658	0.091064	-0.700603	7.498837	-0.071902
3532	0	-1.445496	-1.130288	8.995410	-0.014552	-0.011305	0.089938	-0.696015	7.375877	-0.062349
3533	0	-1.443614	-1.116837	8.839384	-0.014526	-0.011169	0.088379	-0.692739	7.259608	-0.050895
3534	0	-1.446132	-1.086039	8.634574	-0.014534	-0.010862	0.086333	-0.688527	7.163798	-0.046239
3535	0	-1.434529	-1.068061	8.558127	-0.014404	-0.010681	0.085571	-0.686489	7.085319	-0.041474
3536	0	-1.442046	-1.129367	8.541620	-0.014470	-0.011291	0.085408	-0.689640	7.019121	-0.034184
3537	0	-1.424287	-1.166051	8.447892	-0.014282	-0.011658	0.084473	-0.692509	6.966180	-0.032791
3538	0	-1.412308	-1.202983	8.363311	-0.014144	-0.012030	0.083630	-0.692265	6.937858	-0.034141
3539	0	-1.378863	-1.165545	8.307005	-0.013794	-0.011658	0.083069	-0.689126	6.930492	-0.030860
3540	0	-1.354400	-1.170809	8.337613	-0.013539	-0.011715	0.083376	-0.679888	6.936880	-0.031521
3541	0	-1.363563	-1.165166	8.410327	-0.013611	-0.011658	0.084106	-0.672178	6.970537	-0.040098
3542	0	-1.387520	-1.108822	8.336325	-0.013844	-0.011097	0.083367	-0.661042	7.013689	-0.040756
3543	0	-1.414425	-1.054925	8.495466	-0.014099	-0.010559	0.084961	-0.648894	7.074147	-0.043961
3544	0	-1.461674	-1.071403	8.634258	-0.014558	-0.010723	0.086351	-0.638368	7.151723	-0.042651
3545	0	-1.490102	-1.104347	8.702477	-0.014832	-0.011047	0.087036	-0.634922	7.242551	-0.046833
3546	0	-1.511777	-1.152221	8.840254	-0.015034	-0.011528	0.088416	-0.629348	7.350724	-0.053878
3547	0	-1.529389	-1.220284	9.025534	-0.015198	-0.012207	0.090271	-0.626147	7.471968	-0.065416
3548	0	-1.507123	-1.164015	9.217694	-0.014967	-0.011650	0.092193	-0.616051	7.600805	-0.080487
3549	0	-1.555185	-1.189053	9.379433	-0.015442	-0.011902	0.093811	-0.604645	7.734217	-0.089712
3550	0	-1.615791	-1.180015	9.607656	-0.016034	-0.011818	0.096095	-0.586155	7.880871	-0.099380
3551	0	-1.666590	-1.170609	9.855219	-0.016541	-0.011719	0.098572	-0.574101	8.025733	-0.111910
3552	0	-1.741499	-1.162028	10.058498	-0.017285	-0.011632	0.100606	-0.563546	8.172505	-0.121105
3553	0	-1.777054	-1.146849	10.227290	-0.017639	-0.011475	0.102295	-0.559419	8.318827	-0.136121
3554	0	-1.828500	-1.200565	10.466815	-0.018152	-0.012012	0.104691	-0.555736	8.463288	-0.146393
3555	0	-1.861805	-1.219730	10.648581	-0.018494	-0.012207	0.106506	-0.547844	8.596329	-0.154082
3556	0	-1.862624	-1.241561	10.852140	-0.018503	-0.012432	0.108541	-0.532965	8.725472	-0.161692
3557	0	-1.896744	-1.243714	10.960219	-0.018860	-0.012451	0.109619	-0.520520	8.837277	-0.170156
3558	0	-1.881233	-1.191923	11.182817	-0.018713	-0.011935	0.111843	-0.506174	8.938477	-0.180103
3559	0	-1.882832	-1.188439	11.308496	-0.018738	-0.011902	0.113098	-0.490269	9.029706	-0.185041
3560	0	-1.954189	-1.185969	11.440176	-0.019470	-0.011867	0.114413	-0.484802	9.101118	-0.187721
3561	0	-1.988898	-1.184080	11.492012	-0.019836	-0.011841	0.114929	-0.485843	9.153245	-0.192462
3562	0	-2.034450	-1.178542	11.606318	-0.020309	-0.011781	0.116070	-0.491200	9.187662	-0.197343
3563	0	-2.040170	-1.221457	11.657357	-0.020386	-0.012207	0.116577	-0.498930	9.203284	-0.197487
3564	0	-2.004717	-1.265377	11.632574	-0.020052	-0.012650	0.116325	-0.503060	9.198618	-0.197795
3565	0	-2.005687	-1.257365	11.621499	-0.020081	-0.012573	0.116211	-0.503010	9.175410	-0.189984
3566	0	-1.980493	-1.238635	11.549452	-0.019851	-0.012391	0.115486	-0.497518	9.130244	-0.187235
3567	0	-1.971000	-1.184456	11.500108	-0.019775	-0.011841	0.114990	-0.500039	9.065473	-0.181342
3568	0	-1.950746	-1.228027	11.386448	-0.019586	-0.012276	0.113852	-0.503226	8.987287	-0.178291
3569	0	-1.919358	-1.167469	11.347848	-0.019287	-0.011658	0.113464	-0.518615	8.893362	-0.172327
3570	0	-1.923750	-1.262682	11.179980	-0.019347	-0.012608	0.111783	-0.536240	8.781622	-0.166637
3571	0	-1.886514	-1.229165	10.914848	-0.018982	-0.012268	0.109131	-0.558673	8.659737	-0.152322
3572	0	-1.893441	-1.269369	10.784338	-0.019056	-0.012681	0.107823	-0.569751	8.530976	-0.139329
3573	0	-1.805784	-1.215205	10.579564	-0.018188	-0.012146	0.105774	-0.573752	8.390315	-0.123025
3574	0	-1.785848	-1.185729	10.339865	-0.017995	-0.011853	0.103375	-0.575544	8.240076	-0.114721
3575	0	-1.726204	-1.111378	10.146258	-0.017395	-0.011108	0.101440	-0.578957	8.090781	-0.105277
3576	0	-1.693832	-1.113036	9.967503	-0.017073	-0.011120	0.099653	-0.588309	7.937253	-0.096547
3577	0	-1.647135	-1.154802	9.773789	-0.016602	-0.011536	0.097717	-0.600161	7.785551	-0.084687
3578	0	-1.604420	-1.138967	9.502990	-0.016166	-0.011377	0.095011	-0.612500	7.639946	-0.076047
3579	0	-1.562941	-1.173084	9.358513	-0.015747	-0.011719	0.093567	-0.624792	7.496894	-0.069785
3580	0	-1.540656	-1.156773	9.148459	-0.015517	-0.011559	0.091467	-0.632846	7.359153	-0.059052
3581	0	-1.497706	-1.148021	8.992057	-0.015076	-0.011475	0.089905	-0.637903	7.234353	-0.052144
3582	0	-1.497749	-1.136857	8.848573	-0.015065	-0.011364	0.088471	-0.641921	7.121624	-0.048676
3583	0	-1.481825	-1.166181	8.698725	-0.014893	-0.011658	0.086975	-0.645815	7.024348	-0.040953
3584	0	-1.474339	-1.154423	8.633840	-0.014807	-0.011544	0.086328	-0.644473	6.940905	-0.036826
3585	0	-1.429337	-1.196066	8.564098	-0.014343	-0.011963	0.085632	-0.640484	6.874673	-0.033449
3586	0	-1.353391	-1.147270	8.431190	-0.013574	-0.011471	0.084306	-0.642210	6.821202	-0.033949
3587	0	-1.371256	-1.159744	8.441483	-0.013733	-0.011597	0.084412	-0.642951	6.793742	-0.030160
3588	0	-1.355888	-1.159884	8.448026	-0.013571	-0.011599	0.084478	-0.643124	6.777772	-0.031452
3589	0	-1.373210	-1.110692	8.422884	-0.013733	-0.011108	0.084229	-0.641177	6.776759	-0.033756
3590	0	-1.386761	-1.135124	8.416516	-0.013854	-0.011351	0.084167	-0.642502	6.795097	-0.032042
3591	0	-1.412561	-1.073508	8.404187	-0.014099	-0.010742	0.084045	-0.633458	6.831079	-0.039409
3592	0	-1.425600	-1.090627	8.500801	-0.014215	-0.010911	0.085014	-0.628343	6.886547	-0.037065
3593	0	-1.427742	-1.110111	8.623433	-0.014221	-0.011108	0.086243	-0.620097	6.960772	-0.040965
3594	0	-1.452258	-1.120994	8.676464	-0.014457	-0.011216	0.086775	-0.613500	7.047167	-0.047480
3595	0	-1.466717	-1.116552	8.812203	-0.014587	-0.011169	0.088135	-0.610332	7.150221	-0.053665
3596	0	-1.520687	-1.226019	9.022935	-0.015118	-0.012260	0.090244	-0.612054	7.262814	-0.065779
3597	0	-1.548205	-1.214559	9.165784	-0.015381	-0.012146	0.091675	-0.613758	7.388616	-0.080363
3598	0	-1.587817	-1.213552	9.357589	-0.015771	-0.012146	0.093593	-0.603360	7.519137	-0.092002
3599	0	-1.641123	-1.176950	9.537955	-0.016296	-0.011780	0.095398	-0.593644	7.656241	-0.100429
3600	0	-1.677653	-1.155982	9.802652	-0.016655	-0.011576	0.098045	-0.577784	7.797514	-0.112665
3601	0	-1.732894	-1.201016	10.001809	-0.017212	-0.012024	0.100037	-0.564601	7.930816	-0.122967
3602	0	-1.757594	-1.161450	10.223722	-0.017451	-0.011630	0.102257	-0.549870	8.069760	-0.132576
3603	0	-1.782469	-1.189462	10.343407	-0.017700	-0.011902	0.103455	-0.544490	8.206942	-0.146543
3604	0	-1.813513	-1.169822	10.546810	-0.018016	-0.011704	0.105488	-0.540277	8.335834	-0.152268
3605	0	-1.855051	-1.146763	10.709711	-0.018433	-0.011475	0.107117	-0.535319	8.461329	-0.162096
3606	0	-1.859666	-1.218098	10.901399	-0.018490	-0.012194	0.109031	-0.524242	8.573028	-0.171489
3607	0	-1.914029	-1.225700	11.058014	-0.019043	-0.012268	0.110596	-0.514848	8.673372	-0.176796
3608	0	-1.926547	-1.254665	11.170961	-0.019179	-0.012551	0.111724	-0.511903	8.761287	-0.181751
3609	0	-1.990153	-1.232002	11.308770	-0.019836	-0.012329	0.113098	-0.504150	8.826971	-0.185851
3610	0	-1.995765	-1.224835	11.373985	-0.019907	-0.012250	0.113749	-0.503686	8.877807	-0.189444
3611	0	-1.980738	-1.268983	11.449703	-0.019775	-0.012695	0.114502	-0.498983	8.909737	-0.188112
3612	0	-1.998137	-1.256248	11.576994	-0.019962	-0.012563	0.115773	-0.499229	8.928605	-0.184449
3613	0	-1.990298	-1.269777	11.492797	-0.019897	-0.012695	0.114929	-0.502000	8.934192	-0.191248
3614	0	-1.958755	-1.257691	11.529552	-0.019604	-0.012579	0.115293	-0.499776	8.918308	-0.184049
3615	0	-1.973809	-1.263385	11.585114	-0.019775	-0.012634	0.115845	-0.498857	8.881730	-0.182411
3616	0	-1.940358	-1.208420	11.482879	-0.019458	-0.012085	0.114820	-0.497271	8.828017	-0.179069
3617	0	-1.964054	-1.202387	11.298895	-0.019714	-0.012024	0.112976	-0.495998	8.753675	-0.173826
3618	0	-1.953968	-1.178541	11.283261	-0.019629	-0.011780	0.112818	-0.500197	8.664046	-0.167030
3619	0	-1.888069	-1.172887	11.110019	-0.018982	-0.011719	0.111084	-0.508868	8.560307	-0.161167
3620	0	-1.873020	-1.193385	10.985178	-0.018843	-0.011923	0.109834	-0.518360	8.443739	-0.149891
3621	0	-1.880699	-1.184981	10.744091	-0.018921	-0.011841	0.107422	-0.525875	8.323057	-0.141690
3622	0	-1.838792	-1.211546	10.546568	-0.018515	-0.012103	0.105445	-0.536969	8.186315	-0.132781
3623	0	-1.812247	-1.233648	10.414732	-0.018250	-0.012329	0.104126	-0.542751	8.047486	-0.122549
3624	0	-1.787377	-1.271634	10.174837	-0.018002	-0.012711	0.101727	-0.546882	7.904558	-0.109353
3625	0	-1.726674	-1.209428	10.017979	-0.017395	-0.012085	0.100159	-0.555153	7.758835	-0.097711
3626	0	-1.677571	-1.247760	9.722993	-0.016902	-0.012470	0.097209	-0.561365	7.611170	-0.089815
3627	0	-1.624160	-1.227272	9.608841	-0.016357	-0.012268	0.096069	-0.564757	7.474053	-0.079644
3628	0	-1.571564	-1.160818	9.368368	-0.015827	-0.011606	0.093665	-0.565045	7.338632	-0.072319
3629	0	-1.551996	-1.123842	9.254603	-0.015625	-0.011230	0.092529	-0.572874	7.209543	-0.066693
3630	0	-1.514046	-1.063831	9.099053	-0.015236	-0.010636	0.090975	-0.573648	7.090206	-0.058179
3631	0	-1.504915	-1.099315	8.924738	-0.015137	-0.010986	0.089233	-0.580725	6.978657	-0.049932
3632	0	-1.519359	-1.125073	8.860177	-0.015268	-0.011245	0.088590	-0.587082	6.882767	-0.043363
3633	0	-1.482857	-1.129754	8.771759	-0.014893	-0.011292	0.087708	-0.593763	6.799910	-0.040354
3634	0	-1.447105	-1.185877	8.645274	-0.014523	-0.011853	0.086445	-0.600262	6.732277	-0.038894
3635	0	-1.412019	-1.184098	8.588303	-0.014160	-0.011841	0.085876	-0.599826	6.679559	-0.036398
3636	0	-1.393356	-1.190172	8.461162	-0.013960	-0.011903	0.084607	-0.598169	6.644223	-0.032517
3637	0	-1.384052	-1.165481	8.471956	-0.013855	-0.011658	0.084717	-0.594224	6.624973	-0.030627
3638	0	-1.407067	-1.183476	8.441641	-0.014071	-0.011835	0.084416	-0.594074	6.625368	-0.029533
3639	0	-1.410800	-1.171568	8.465471	-0.014099	-0.011719	0.084656	-0.590511	6.637415	-0.027891
3640	0	-1.432314	-1.183221	8.532087	-0.014300	-0.011835	0.085324	-0.587444	6.668011	-0.031273
3641	0	-1.431921	-1.171618	8.599274	-0.014282	-0.011719	0.085999	-0.585208	6.717103	-0.034089
3642	0	-1.434652	-1.195053	8.658927	-0.014297	-0.011958	0.086596	-0.576569	6.783015	-0.042162
3643	0	-1.476885	-1.238114	8.788194	-0.014709	-0.012390	0.087891	-0.566370	6.860225	-0.053654
3644	0	-1.490316	-1.168903	8.883830	-0.014830	-0.011701	0.088849	-0.553398	6.954602	-0.058252
3645	0	-1.485019	-1.121864	9.086983	-0.014771	-0.011230	0.090881	-0.540528	7.054661	-0.064491
3646	0	-1.520994	-1.101284	9.194190	-0.015116	-0.011024	0.091956	-0.529521	7.171580	-0.076001
3647	0	-1.572458	-1.097301	9.434538	-0.015625	-0.010986	0.094360	-0.515766	7.292030	-0.086852
3648	0	-1.623692	-1.119565	9.577702	-0.016132	-0.011204	0.095794	-0.508495	7.416651	-0.097352
3649	0	-1.646838	-1.116341	9.745517	-0.016357	-0.011169	0.097473	-0.504057	7.546576	-0.106243
3650	0	-1.706812	-1.139494	9.991940	-0.016952	-0.011402	0.099938	-0.498486	7.679717	-0.117125
3651	0	-1.745109	-1.207103	10.178831	-0.017334	-0.012085	0.101807	-0.485497	7.811017	-0.126708
3652	0	-1.762640	-1.253699	10.278813	-0.017509	-0.012546	0.102807	-0.478594	7.940854	-0.138240
3653	0	-1.769585	-1.224966	10.447450	-0.017578	-0.012268	0.104492	-0.461091	8.069524	-0.151062
3654	0	-1.829524	-1.252297	10.608533	-0.018184	-0.012536	0.106103	-0.449524	8.189576	-0.164162
3655	0	-1.859102	-1.225110	10.832267	-0.018494	-0.012268	0.108337	-0.433876	8.292264	-0.171857
3656	0	-1.896664	-1.246975	10.932936	-0.018873	-0.012479	0.109344	-0.426559	8.389916	-0.180442
3657	0	-1.937199	-1.207749	11.131421	-0.019287	-0.012085	0.111328	-0.420889	8.477107	-0.184869
3658	0	-1.928398	-1.249122	11.171636	-0.019214	-0.012498	0.111728	-0.415768	8.549121	-0.189851
3659	0	-1.958717	-1.244308	11.333353	-0.019531	-0.012451	0.113342	-0.409052	8.605659	-0.191898
3660	0	-1.937772	-1.224184	11.374594	-0.019339	-0.012253	0.113751	-0.399171	8.645169	-0.193463
3661	0	-1.918541	-1.128117	11.449956	-0.019165	-0.011292	0.114502	-0.389636	8.665787	-0.193339
3662	0	-1.914561	-1.169314	11.474179	-0.019145	-0.011699	0.114741	-0.384489	8.666719	-0.191561
3663	0	-1.927443	-1.165217	11.480982	-0.019287	-0.011658	0.114807	-0.379166	8.654454	-0.192547
3664	0	-1.941980	-1.097368	11.457231	-0.019445	-0.010976	0.114568	-0.376959	8.629320	-0.189609
3665	0	-1.942236	-1.172286	11.359420	-0.019470	-0.011719	0.113586	-0.380625	8.581647	-0.183050
3666	0	-1.949243	-1.283257	11.288002	-0.019559	-0.012826	0.112869	-0.386502	8.514868	-0.175036
3667	0	-1.945246	-1.294744	11.170717	-0.019531	-0.012939	0.111694	-0.393630	8.434867	-0.171629
3668	0	-1.886116	-1.295925	11.057400	-0.018949	-0.012956	0.110559	-0.396148	8.345186	-0.165960
3669	0	-1.900461	-1.281862	10.914808	-0.019104	-0.012817	0.109131	-0.395995	8.241827	-0.164430
3670	0	-1.843371	-1.227144	10.729082	-0.018542	-0.012271	0.107272	-0.394945	8.126864	-0.157060
3671	0	-1.837755	-1.189916	10.573346	-0.018494	-0.011902	0.105713	-0.390233	8.002123	-0.155265
3672	0	-1.796528	-1.171514	10.351514	-0.018084	-0.011714	0.103495	-0.389739	7.872249	-0.146067
3673	0	-1.783135	-1.173089	10.170307	-0.017944	-0.011719	0.101685	-0.401610	7.746068	-0.138819
3674	0	-1.760592	-1.193506	10.027546	-0.017722	-0.011927	0.100256	-0.409370	7.614438	-0.131167
3675	0	-1.684920	-1.185494	9.865147	-0.016968	-0.011841	0.098633	-0.423931	7.477879	-0.120494
3676	0	-1.626012	-1.150580	9.606293	-0.016371	-0.011502	0.096045	-0.426433	7.347062	-0.109644
3677	0	-1.612707	-1.147759	9.492779	-0.016235	-0.011475	0.094910	-0.428274	7.217600	-0.104212
3678	0	-1.598486	-1.172653	9.355797	-0.016084	-0.011725	0.093541	-0.428109	7.097699	-0.098074
3679	0	-1.553277	-1.147513	9.181248	-0.015625	-0.011475	0.091797	-0.427525	6.983631	-0.085350
3680	0	-1.536764	-1.123537	9.055825	-0.015444	-0.011232	0.090546	-0.430121	6.888381	-0.086744
3681	0	-1.476227	-1.123414	8.875621	-0.014832	-0.011230	0.088745	-0.434033	6.799888	-0.077521
3682	0	-1.487764	-1.161047	8.810513	-0.014938	-0.011604	0.088096	-0.441329	6.721884	-0.073400
3683	0	-1.441569	-1.147921	8.850848	-0.014465	-0.011475	0.088501	-0.446764	6.658544	-0.071941
3684	0	-1.451016	-1.135915	8.663046	-0.014551	-0.011362	0.086623	-0.442546	6.605188	-0.067744
3685	0	-1.450251	-1.159788	8.606343	-0.014526	-0.011597	0.086060	-0.444352	6.574010	-0.063938
3686	0	-1.464306	-1.159982	8.613138	-0.014662	-0.011600	0.086128	-0.444997	6.549713	-0.060954
3687	0	-1.464643	-1.190018	8.606014	-0.014648	-0.011902	0.086060	-0.443079	6.547817	-0.069599
3688	0	-1.428971	-1.146828	8.624222	-0.014278	-0.011472	0.086244	-0.439286	6.563298	-0.072372
3689	0	-1.442449	-1.141402	8.678858	-0.014404	-0.011414	0.086792	-0.440844	6.590386	-0.077238
3690	0	-1.417313	-1.153254	8.690160	-0.014140	-0.011537	0.086906	-0.437006	6.633980	-0.070320
3691	0	-1.463221	-1.159129	8.739557	-0.014587	-0.011597	0.087402	-0.431476	6.692960	-0.078721
3692	0	-1.467123	-1.127356	8.847865	-0.014617	-0.011281	0.088487	-0.423572	6.763409	-0.090024
3693	0	-1.495998	-1.103916	9.019982	-0.014893	-0.011047	0.090210	-0.415176	6.849118	-0.098870
3694	0	-1.547351	-1.157428	9.096994	-0.015395	-0.011580	0.090982	-0.409725	6.947747	-0.106441
3695	0	-1.583127	-1.153022	9.263771	-0.015747	-0.011536	0.092651	-0.405390	7.051882	-0.115720
3696	0	-1.600983	-1.182068	9.382999	-0.015918	-0.011830	0.093844	-0.396203	7.164197	-0.123992
3697	0	-1.645294	-1.164874	9.562682	-0.016357	-0.011658	0.095642	-0.388184	7.278530	-0.128678
3698	0	-1.616057	-1.193581	9.681724	-0.016063	-0.011946	0.096832	-0.379112	7.394258	-0.136353
3699	0	-1.670410	-1.225283	9.983830	-0.016602	-0.012268	0.099854	-0.364427	7.511797	-0.136436
3700	0	-1.709829	-1.185739	10.096552	-0.016993	-0.011871	0.100982	-0.351345	7.631805	-0.154220
3701	0	-1.750110	-1.158271	10.301097	-0.017395	-0.011597	0.103027	-0.338618	7.749817	-0.160368
3702	0	-1.771060	-1.131045	10.401600	-0.017610	-0.011325	0.104032	-0.325434	7.861162	-0.168164
3703	0	-1.834798	-1.189326	10.557474	-0.018250	-0.011902	0.105591	-0.318698	7.968165	-0.179342
3704	0	-1.872321	-1.175633	10.749574	-0.018634	-0.011763	0.107511	-0.314379	8.063650	-0.193792
3705	0	-1.870145	-1.176858	10.844595	-0.018616	-0.011780	0.108459	-0.304956	8.154451	-0.197030
3706	0	-1.867879	-1.211366	10.976341	-0.018606	-0.012124	0.109775	-0.296229	8.230584	-0.207610
3707	0	-1.873866	-1.244526	11.070798	-0.018677	-0.012451	0.110718	-0.292035	8.295083	-0.217025
3708	0	-1.909285	-1.267614	11.191148	-0.019047	-0.012684	0.111918	-0.285773	8.342729	-0.219030
3709	0	-1.908336	-1.219909	11.235974	-0.019043	-0.012207	0.112366	-0.279227	8.384448	-0.218113
3710	0	-1.920767	-1.200026	11.308297	-0.019186	-0.012009	0.113086	-0.271936	8.407034	-0.223711
3711	0	-1.928932	-1.196230	11.364715	-0.019287	-0.011963	0.113647	-0.272201	8.410020	-0.221198
3712	0	-1.964363	-1.195764	11.352739	-0.019658	-0.011962	0.113524	-0.268445	8.396278	-0.220301
3713	0	-1.950438	-1.209008	11.310224	-0.019531	-0.012085	0.113098	-0.273958	8.369987	-0.220700
3714	0	-1.913087	-1.191381	11.274651	-0.019173	-0.011912	0.112740	-0.275527	8.328525	-0.220642
3715	0	-1.910887	-1.226807	11.176499	-0.019165	-0.012268	0.111755	-0.275362	8.272038	-0.214659
3716	0	-1.880139	-1.202517	11.038159	-0.018871	-0.012025	0.110370	-0.275227	8.200668	-0.213455
3717	0	-1.865812	-1.202979	10.969312	-0.018738	-0.012024	0.109680	-0.280744	8.118705	-0.205192
3718	0	-1.867553	-1.210197	10.892693	-0.018763	-0.012097	0.108912	-0.284843	8.028450	-0.198170
3719	0	-1.864001	-1.234103	10.701035	-0.018738	-0.012329	0.106995	-0.296644	7.925158	-0.190581
3720	0	-1.819662	-1.211558	10.557759	-0.018301	-0.012109	0.105560	-0.302933	7.813324	-0.182520
3721	0	-1.795911	-1.179260	10.341080	-0.018066	-0.011780	0.103394	-0.315882	7.695982	-0.181983
3722	0	-1.750509	-1.181255	10.173552	-0.017612	-0.011806	0.101718	-0.322656	7.577659	-0.170736
3723	0	-1.734713	-1.160231	10.048210	-0.017456	-0.011597	0.100464	-0.327933	7.454996	-0.161134
3724	0	-1.707921	-1.210272	9.868508	-0.017181	-0.012096	0.098668	-0.334084	7.338012	-0.159918
3725	0	-1.643650	-1.141552	9.681927	-0.016541	-0.011414	0.096802	-0.335147	7.216589	-0.156482
3726	0	-1.611973	-1.155067	9.544693	-0.016213	-0.011540	0.095432	-0.346565	7.105683	-0.149431
3727	0	-1.608500	-1.191053	9.388633	-0.016174	-0.011902	0.093872	-0.356268	6.998323	-0.145740
3728	0	-1.567034	-1.162592	9.275281	-0.015754	-0.011615	0.092740	-0.369271	6.896880	-0.140884
3729	0	-1.555205	-1.154129	9.156445	-0.015625	-0.011536	0.091553	-0.375922	6.807066	-0.135564
3730	0	-1.553387	-1.124597	9.030548	-0.015604	-0.011242	0.090294	-0.380546	6.719641	-0.132838
3731	0	-1.489662	-1.147700	8.960880	-0.014954	-0.011475	0.089600	-0.383534	6.648170	-0.129020
3732	0	-1.473312	-1.130258	8.816010	-0.014781	-0.011296	0.088153	-0.391782	6.587339	-0.126362
3733	0	-1.448960	-1.135610	8.777417	-0.014526	-0.011353	0.087769	-0.396568	6.540808	-0.132779
3734	0	-1.473453	-1.154284	8.760092	-0.014758	-0.011543	0.087597	-0.396544	6.511257	-0.131306
3735	0	-1.451630	-1.159923	8.715954	-0.014526	-0.011597	0.087158	-0.400701	6.499232	-0.132835
3736	0	-1.463107	-1.184804	8.734257	-0.014628	-0.011847	0.087343	-0.403919	6.503696	-0.134921
3737	0	-1.435502	-1.147628	8.746123	-0.014343	-0.011475	0.087463	-0.407419	6.520148	-0.140081
3738	0	-1.469395	-1.147961	8.837038	-0.014672	-0.011478	0.088374	-0.410534	6.549182	-0.141311
3739	0	-1.473937	-1.128888	8.794699	-0.014709	-0.011292	0.087952	-0.408794	6.589102	-0.147340
3740	0	-1.511668	-1.177056	8.842384	-0.015075	-0.011775	0.088430	-0.405007	6.644322	-0.155033
3741	0	-1.543399	-1.159406	8.940769	-0.015381	-0.011597	0.089417	-0.403873	6.713208	-0.163269
3742	0	-1.548694	-1.164895	9.097589	-0.015429	-0.011653	0.090985	-0.401186	6.787536	-0.168128
3743	0	-1.550669	-1.189864	9.184742	-0.015442	-0.011902	0.091858	-0.399732	6.869055	-0.172900
3744	0	-1.564877	-1.177037	9.328870	-0.015574	-0.011774	0.093301	-0.397974	6.962131	-0.177417
3745	0	-1.564706	-1.183740	9.465227	-0.015564	-0.011841	0.094666	-0.396736	7.063339	-0.183568
3746	0	-1.625043	-1.164151	9.596655	-0.016160	-0.011651	0.095981	-0.388406	7.171924	-0.188910
3747	0	-1.669417	-1.152418	9.782496	-0.016602	-0.011536	0.097839	-0.378104	7.281041	-0.192760
3748	0	-1.706700	-1.168630	9.962601	-0.016973	-0.011696	0.099641	-0.370324	7.389217	-0.191999
3749	0	-1.748965	-1.171073	10.148614	-0.017395	-0.011719	0.101501	-0.364365	7.496788	-0.200792
3750	0	-1.774102	-1.169769	10.224782	-0.017647	-0.011703	0.102263	-0.360984	7.603139	-0.206420
3751	0	-1.766643	-1.208210	10.423346	-0.017578	-0.012085	0.104248	-0.360775	7.701042	-0.212835
3752	0	-1.797091	-1.213597	10.524097	-0.017879	-0.012141	0.105256	-0.358063	7.802451	-0.221062
3753	0	-1.832918	-1.268176	10.643325	-0.018250	-0.012695	0.106445	-0.346323	7.889123	-0.228656
3754	0	-1.836055	-1.204853	10.769111	-0.018289	-0.012058	0.107702	-0.338689	7.966633	-0.227513
3755	0	-1.861735	-1.213659	10.851083	-0.018555	-0.012146	0.108521	-0.331295	8.033860	-0.230679
3756	0	-1.897917	-1.242713	10.995678	-0.018926	-0.012433	0.109965	-0.327495	8.090730	-0.229728
3757	0	-1.908276	-1.207973	11.083357	-0.019043	-0.012085	0.110840	-0.324198	8.133107	-0.232201
3758	0	-1.903385	-1.183228	11.124802	-0.019001	-0.011831	0.111254	-0.327188	8.168233	-0.236484
3759	0	-1.918075	-1.221127	11.156910	-0.019165	-0.012207	0.111572	-0.333202	8.185758	-0.236842
3760	0	-1.901380	-1.221648	11.254215	-0.019014	-0.012216	0.112542	-0.335468	8.186679	-0.235307
3761	0	-1.878673	-1.202449	11.194045	-0.018799	-0.012024	0.111938	-0.337217	8.175868	-0.230464
3762	0	-1.881106	-1.208977	11.115275	-0.018836	-0.012087	0.111149	-0.341140	8.151794	-0.232727
3763	0	-1.869929	-1.183850	11.084660	-0.018738	-0.011841	0.110840	-0.339453	8.113720	-0.231669
3764	0	-1.897601	-1.184355	11.061724	-0.019028	-0.011837	0.110609	-0.346632	8.061987	-0.234537
3765	0	-1.885534	-1.160586	10.920227	-0.018921	-0.011597	0.109192	-0.356437	7.995109	-0.229547
3766	0	-1.859988	-1.211224	10.800226	-0.018669	-0.012104	0.107991	-0.365255	7.923604	-0.227556
3767	0	-1.847628	-1.221452	10.706838	-0.018555	-0.012207	0.107056	-0.373245	7.841724	-0.219789
3768	0	-1.830661	-1.271386	10.569252	-0.018400	-0.012711	0.105677	-0.376511	7.742431	-0.212672
3769	0	-1.797490	-1.239702	10.462922	-0.018066	-0.012390	0.104614	-0.383731	7.644424	-0.208194
3770	0	-1.766820	-1.246602	10.313437	-0.017764	-0.012465	0.103118	-0.384040	7.540086	-0.199849
3771	0	-1.736193	-1.202537	10.157848	-0.017456	-0.012024	0.101562	-0.385340	7.436167	-0.194423
3772	0	-1.730309	-1.166944	9.971680	-0.017394	-0.011662	0.099702	-0.394155	7.333870	-0.184975
3773	0	-1.693157	-1.147987	9.852691	-0.017029	-0.011475	0.098511	-0.399961	7.223072	-0.171773
3774	0	-1.687074	-1.155333	9.684896	-0.016960	-0.011546	0.096834	-0.408102	7.119657	-0.168237
3775	0	-1.633030	-1.154449	9.577818	-0.016418	-0.011536	0.095764	-0.418409	7.016560	-0.164418
3776	0	-1.604502	-1.186809	9.421625	-0.016124	-0.011859	0.094204	-0.429435	6.923158	-0.163982
3777	0	-1.579798	-1.203021	9.315094	-0.015869	-0.012024	0.093140	-0.437319	6.837917	-0.157147
3778	0	-1.523492	-1.161435	9.188933	-0.015302	-0.011609	0.091879	-0.444196	6.756895	-0.154180
3779	0	-1.514115	-1.159662	9.095184	-0.015198	-0.011597	0.090942	-0.444513	6.687886	-0.150478
3780	0	-1.522007	-1.172194	9.017495	-0.015269	-0.011719	0.090167	-0.449080	6.627658	-0.152003
3781	0	-1.509879	-1.160221	8.966633	-0.015137	-0.011597	0.089661	-0.457025	6.581338	-0.151139
3782	0	-1.491136	-1.172829	8.894382	-0.014940	-0.011730	0.088939	-0.455594	6.546251	-0.150039
3783	0	-1.493379	-1.202420	8.838222	-0.014954	-0.012024	0.088379	-0.457329	6.522525	-0.144839
3784	0	-1.496571	-1.214827	8.826405	-0.014976	-0.012147	0.088263	-0.460561	6.511739	-0.146056
3785	0	-1.495567	-1.183818	8.831788	-0.014954	-0.011841	0.088318	-0.458882	6.516377	-0.153134
3786	0	-1.491166	-1.159131	8.855873	-0.014897	-0.011592	0.088561	-0.459880	6.536948	-0.165681
3787	0	-1.485132	-1.165298	8.868140	-0.014832	-0.011658	0.088684	-0.455816	6.564437	-0.175133
3788	0	-1.484192	-1.139845	8.922330	-0.014811	-0.011405	0.089228	-0.449897	6.606444	-0.177586
3789	0	-1.530052	-1.159484	9.020313	-0.015259	-0.011597	0.090210	-0.450226	6.661157	-0.182397
3790	0	-1.538767	-1.146973	9.055450	-0.015343	-0.011472	0.090562	-0.450371	6.719775	-0.185883
3791	0	-1.561632	-1.171523	9.209364	-0.015564	-0.011719	0.092102	-0.448858	6.786615	-0.190104
3792	0	-1.561375	-1.182419	9.347912	-0.015549	-0.011834	0.093489	-0.439794	6.867977	-0.198229
3793	0	-1.606396	-1.171209	9.422675	-0.015991	-0.011719	0.094238	-0.435009	6.958043	-0.204865
3794	0	-1.615880	-1.157482	9.548358	-0.016078	-0.011583	0.095496	-0.428292	7.056593	-0.212996
3795	0	-1.637784	-1.158619	9.758284	-0.016296	-0.011597	0.097595	-0.419494	7.153847	-0.222406
3796	0	-1.659987	-1.168725	9.871740	-0.016522	-0.011698	0.098729	-0.410705	7.245439	-0.229990
3797	0	-1.698842	-1.189840	10.020633	-0.016907	-0.011902	0.100220	-0.410249	7.340514	-0.235728
3798	0	-1.709213	-1.200998	10.109474	-0.017011	-0.012017	0.101108	-0.405527	7.434506	-0.241143
3799	0	-1.729649	-1.232295	10.289184	-0.017212	-0.012329	0.102905	-0.402207	7.530390	-0.245953
3800	0	-1.807363	-1.249592	10.353460	-0.017993	-0.012501	0.103548	-0.400333	7.621429	-0.258212
3801	0	-1.784183	-1.226060	10.563915	-0.017761	-0.012268	0.105652	-0.395744	7.710630	-0.263928
3802	0	-1.799350	-1.199413	10.677589	-0.017924	-0.012010	0.106786	-0.382438	7.786771	-0.269296
3803	0	-1.824591	-1.206936	10.759701	-0.018188	-0.012085	0.107605	-0.368904	7.849933	-0.275324
3804	0	-1.817262	-1.136904	10.788670	-0.018121	-0.011383	0.107894	-0.356992	7.907071	-0.280140
3805	0	-1.865901	-1.183559	10.955131	-0.018616	-0.011841	0.109558	-0.354305	7.954468	-0.283994
3806	0	-1.867118	-1.170803	10.996613	-0.018641	-0.011709	0.109971	-0.355622	7.987643	-0.285115
3807	0	-1.875489	-1.220212	11.016609	-0.018738	-0.012207	0.110168	-0.352849	8.007723	-0.287532
3808	0	-1.902236	-1.250577	11.052755	-0.019016	-0.012503	0.110529	-0.358128	8.016441	-0.291524
3809	0	-1.860616	-1.269144	11.078086	-0.018616	-0.012695	0.110779	-0.355987	8.009014	-0.291158
3810	0	-1.858081	-1.249834	11.035875	-0.018597	-0.012505	0.110355	-0.351256	7.995108	-0.293337
3811	0	-1.852187	-1.214230	11.005233	-0.018555	-0.012146	0.110046	-0.348841	7.963576	-0.296752
3812	0	-1.875356	-1.194966	10.976046	-0.018795	-0.011956	0.109753	-0.343287	7.922993	-0.298926
3813	0	-1.862423	-1.165536	10.932318	-0.018677	-0.011658	0.109314	-0.341932	7.870694	-0.297615
3814	0	-1.838964	-1.178041	10.745015	-0.018452	-0.011776	0.107440	-0.347598	7.807353	-0.290457
3815	0	-1.830568	-1.203030	10.651698	-0.018372	-0.012024	0.106506	-0.355290	7.739343	-0.286920
3816	0	-1.828668	-1.228681	10.629557	-0.018362	-0.012281	0.106283	-0.361797	7.661062	-0.282622
3817	0	-1.816735	-1.263781	10.438403	-0.018250	-0.012634	0.104370	-0.366232	7.573917	-0.276661
3818	0	-1.775737	-1.258470	10.355647	-0.017842	-0.012581	0.103542	-0.371000	7.483036	-0.271193
3819	0	-1.730178	-1.172052	10.237157	-0.017395	-0.011719	0.102356	-0.373341	7.381836	-0.267257
3820	0	-1.730912	-1.129657	10.038720	-0.017396	-0.011295	0.100372	-0.375277	7.285825	-0.258891
3821	0	-1.675810	-1.117216	9.962386	-0.016846	-0.011169	0.099609	-0.378883	7.188238	-0.253392
3822	0	-1.665336	-1.148748	9.745405	-0.016736	-0.011480	0.097441	-0.387723	7.094281	-0.253746
3823	0	-1.633836	-1.123858	9.657027	-0.016418	-0.011230	0.096558	-0.397933	7.002441	-0.247287
3824	0	-1.648557	-1.180011	9.519212	-0.016566	-0.011796	0.095179	-0.403467	6.908556	-0.241071
3825	0	-1.585976	-1.208868	9.418866	-0.015930	-0.012085	0.094177	-0.408831	6.826088	-0.235869
3826	0	-1.596952	-1.239689	9.268587	-0.016036	-0.012398	0.092674	-0.408757	6.747024	-0.229418
3827	0	-1.569081	-1.232822	9.198972	-0.015747	-0.012329	0.091980	-0.408883	6.680060	-0.221833
3828	0	-1.540355	-1.171582	9.139720	-0.015452	-0.011718	0.091389	-0.407584	6.622084	-0.222046
3829	0	-1.521873	-1.183685	9.058343	-0.015259	-0.011841	0.090576	-0.403977	6.574614	-0.225032
3830	0	-1.539438	-1.121831	8.955851	-0.015424	-0.011223	0.089553	-0.399856	6.540111	-0.226756
3831	0	-1.511604	-1.098354	8.942035	-0.015137	-0.010986	0.089417	-0.398211	6.516640	-0.226219
3832	0	-1.501986	-1.104069	8.924280	-0.015035	-0.011043	0.089240	-0.397908	6.500589	-0.223432
3833	0	-1.500897	-1.153149	8.960110	-0.015015	-0.011536	0.089600	-0.394831	6.496303	-0.225157
3834	0	-1.525219	-1.170869	8.935782	-0.015247	-0.011711	0.089358	-0.394127	6.505485	-0.233341
3835	0	-1.508681	-1.183765	8.910987	-0.015076	-0.011841	0.089111	-0.392574	6.522762	-0.239192
3836	0	-1.493913	-1.164379	9.008122	-0.014915	-0.011652	0.090084	-0.385069	6.555670	-0.241880
3837	0	-1.523310	-1.152820	9.069326	-0.015198	-0.011536	0.090698	-0.378930	6.603007	-0.240217
3838	0	-1.536893	-1.132958	9.129269	-0.015330	-0.011338	0.091298	-0.371367	6.654215	-0.247375
3839	0	-1.555298	-1.177161	9.246090	-0.015503	-0.011780	0.092468	-0.364769	6.718906	-0.251825
3840	0	-1.608649	-1.151643	9.305325	-0.016031	-0.011519	0.093062	-0.364723	6.789595	-0.256428
3841	0	-1.605252	-1.195741	9.459481	-0.015991	-0.011963	0.094604	-0.361836	6.866518	-0.263191
3842	0	-1.624312	-1.225291	9.536716	-0.016176	-0.012258	0.095378	-0.360076	6.949555	-0.268300
3843	0	-1.667288	-1.232507	9.703419	-0.016602	-0.012329	0.097046	-0.359261	7.036437	-0.276127
3844	0	-1.658052	-1.200332	9.780374	-0.016501	-0.012016	0.097816	-0.348181	7.131754	-0.282993
3845	0	-1.686367	-1.176847	9.929217	-0.016785	-0.011780	0.099304	-0.339235	7.225635	-0.290535
3846	0	-1.696330	-1.149680	10.116019	-0.016885	-0.011513	0.101171	-0.325232	7.317330	-0.297041
3847	0	-1.723055	-1.146399	10.179439	-0.017151	-0.011475	0.101807	-0.317364	7.409811	-0.307727
3848	0	-1.756697	-1.156493	10.347908	-0.017496	-0.011576	0.103490	-0.309374	7.491160	-0.314323
3849	0	-1.764703	-1.183742	10.484722	-0.017578	-0.011841	0.104858	-0.309520	7.569373	-0.321102
3850	0	-1.814997	-1.176908	10.537292	-0.018084	-0.011773	0.105384	-0.308957	7.644525	-0.324457
3851	0	-1.812585	-1.250383	10.619204	-0.018066	-0.012512	0.106201	-0.303631	7.711672	-0.332337
3852	0	-1.854013	-1.254679	10.727358	-0.018492	-0.012557	0.107281	-0.296321	7.766368	-0.330278
3853	0	-1.841150	-1.232199	10.857559	-0.018372	-0.012329	0.108582	-0.292179	7.811668	-0.336881
3854	0	-1.829836	-1.225036	10.929724	-0.018270	-0.012255	0.109302	-0.290763	7.845152	-0.344734
3855	0	-1.827235	-1.189157	10.937231	-0.018250	-0.011902	0.109375	-0.283026	7.872392	-0.358671
3856	0	-1.842617	-1.175581	10.961236	-0.018417	-0.011760	0.109613	-0.281698	7.884989	-0.362270
3857	0	-1.849486	-1.159790	10.955777	-0.018494	-0.011597	0.109558	-0.285643	7.889684	-0.364597
3858	0	-1.879251	-1.215248	10.949729	-0.018802	-0.012149	0.109496	-0.291953	7.883564	-0.360195
3859	0	-1.896128	-1.251264	10.950060	-0.018982	-0.012512	0.109497	-0.294685	7.865555	-0.361468
3860	0	-1.853968	-1.214564	10.908261	-0.018575	-0.012147	0.109076	-0.295309	7.832464	-0.368563
3861	0	-1.839221	-1.244967	10.846651	-0.018433	-0.012451	0.108459	-0.295669	7.793514	-0.367913
3862	0	-1.829542	-1.183776	10.781117	-0.018353	-0.011838	0.107801	-0.297130	7.736660	-0.367430
3863	0	-1.794836	-1.159574	10.688226	-0.018005	-0.011597	0.106873	-0.297766	7.679381	-0.365935
3864	0	-1.788633	-1.148211	10.586456	-0.017954	-0.011474	0.105854	-0.308353	7.610192	-0.364277
3865	0	-1.780704	-1.172654	10.462640	-0.017883	-0.011719	0.104614	-0.318185	7.530661	-0.359039
3866	0	-1.765610	-1.210870	10.336859	-0.017733	-0.012101	0.103356	-0.327777	7.449884	-0.357985
3867	0	-1.737716	-1.190206	10.249142	-0.017456	-0.011902	0.102478	-0.329251	7.365766	-0.356155
3868	0	-1.704240	-1.203342	10.062359	-0.017118	-0.012025	0.100612	-0.340334	7.283195	-0.346213
3869	0	-1.725348	-1.214939	9.998911	-0.017334	-0.012146	0.099976	-0.345403	7.195113	-0.342523
3870	0	-1.691132	-1.203477	9.812307	-0.016994	-0.012032	0.098109	-0.350324	7.103332	-0.337367
3871	0	-1.682879	-1.177829	9.730375	-0.016907	-0.011780	0.097290	-0.350000	7.015651	-0.324516
3872	0	-1.662323	-1.177862	9.568076	-0.016693	-0.011777	0.095669	-0.353433	6.936161	-0.323109
3873	0	-1.629347	-1.184476	9.546944	-0.016357	-0.011841	0.095459	-0.359809	6.863524	-0.316686
3874	0	-1.598667	-1.179254	9.439035	-0.016048	-0.011788	0.094380	-0.366406	6.792797	-0.314736
3875	0	-1.581204	-1.160062	9.247755	-0.015869	-0.011597	0.092468	-0.373045	6.726209	-0.308627
3876	0	-1.552002	-1.154585	9.194575	-0.015573	-0.011544	0.091937	-0.376920	6.664912	-0.302143
3877	0	-1.570764	-1.159686	9.137640	-0.015747	-0.011597	0.091370	-0.379237	6.619595	-0.303073
3878	0	-1.569780	-1.135242	9.071729	-0.015730	-0.011353	0.090712	-0.380132	6.583143	-0.301617
3879	0	-1.529978	-1.110701	9.057973	-0.015320	-0.011108	0.090576	-0.380981	6.561776	-0.299249
3880	0	-1.514347	-1.122944	9.015788	-0.015158	-0.011229	0.090156	-0.384912	6.547609	-0.294525
3881	0	-1.507105	-1.153347	8.996687	-0.015076	-0.011536	0.089966	-0.385007	6.545669	-0.294174
3882	0	-1.501020	-1.196056	9.002788	-0.015006	-0.011959	0.090029	-0.389771	6.554996	-0.300562
3883	0	-1.520704	-1.202335	9.020847	-0.015198	-0.012024	0.090210	-0.392153	6.570749	-0.305708
3884	0	-1.554289	-1.201519	9.026462	-0.015522	-0.012023	0.090267	-0.385742	6.601095	-0.310490
3885	0	-1.522336	-1.177811	9.081624	-0.015198	-0.011780	0.090820	-0.387176	6.637222	-0.312277
3886	0	-1.577312	-1.170845	9.190538	-0.015738	-0.011716	0.091910	-0.381727	6.684154	-0.315014
3887	0	-1.572975	-1.134598	9.288892	-0.015686	-0.011353	0.092896	-0.377600	6.741827	-0.320194
3888	0	-1.576427	-1.109188	9.342345	-0.015714	-0.011096	0.093431	-0.376624	6.807613	-0.324011
3889	0	-1.610790	-1.140559	9.422976	-0.016052	-0.011414	0.094238	-0.371172	6.879000	-0.329928
3890	0	-1.622499	-1.151498	9.549346	-0.016166	-0.011520	0.095503	-0.369009	6.953813	-0.334624
3891	0	-1.624600	-1.159038	9.715677	-0.016174	-0.011597	0.097168	-0.366141	7.041982	-0.334211
3892	0	-1.644433	-1.176793	9.817192	-0.016380	-0.011767	0.098183	-0.371094	7.120464	-0.339913
3893	0	-1.672986	-1.201732	9.886641	-0.016663	-0.012024	0.098877	-0.367864	7.202176	-0.347219
3894	0	-1.693368	-1.200528	10.043046	-0.016861	-0.012012	0.100442	-0.365270	7.288874	-0.353783
3895	0	-1.734277	-1.207624	10.149061	-0.017273	-0.012085	0.101501	-0.359911	7.371491	-0.362423
3896	0	-1.754700	-1.200386	10.250520	-0.017475	-0.012007	0.102517	-0.361173	7.455644	-0.368391
3897	0	-1.770344	-1.177058	10.326154	-0.017639	-0.011780	0.103271	-0.355357	7.530848	-0.372624
3898	0	-1.801223	-1.163679	10.507172	-0.017953	-0.011640	0.105082	-0.356578	7.599478	-0.378598
3899	0	-1.799792	-1.195650	10.576555	-0.017944	-0.011963	0.105774	-0.353817	7.661523	-0.381102
3900	0	-1.779443	-1.195517	10.684713	-0.017748	-0.011950	0.106855	-0.362845	7.715480	-0.384002
3901	0	-1.792249	-1.171574	10.765983	-0.017883	-0.011719	0.107666	-0.363584	7.761278	-0.379805
3902	0	-1.823672	-1.170729	10.862479	-0.018207	-0.011713	0.108629	-0.361286	7.797209	-0.379388
3903	0	-1.857569	-1.220882	10.857775	-0.018555	-0.012207	0.108582	-0.366725	7.823589	-0.381740
3904	0	-1.842813	-1.184699	10.967000	-0.018414	-0.011845	0.109673	-0.372581	7.842105	-0.384553
3905	0	-1.874073	-1.172265	10.949615	-0.018738	-0.011719	0.109497	-0.379851	7.849526	-0.388523
3906	0	-1.873499	-1.221255	11.010635	-0.018744	-0.012216	0.110105	-0.379694	7.845055	-0.385640
3907	0	-1.853351	-1.226987	10.889012	-0.018555	-0.012268	0.108887	-0.384366	7.827269	-0.384216
3908	0	-1.848323	-1.257766	10.847111	-0.018513	-0.012577	0.108466	-0.387649	7.800652	-0.383413
3909	0	-1.821231	-1.202969	10.785477	-0.018250	-0.012024	0.107849	-0.396237	7.765742	-0.383095
3910	0	-1.843487	-1.155438	10.817282	-0.018480	-0.011548	0.108166	-0.405307	7.722277	-0.378636
3911	0	-1.813490	-1.159955	10.743063	-0.018188	-0.011597	0.107422	-0.410560	7.669842	-0.374495
3912	0	-1.790068	-1.179396	10.573943	-0.017962	-0.011786	0.105730	-0.421666	7.608737	-0.376565
3913	0	-1.763151	-1.142161	10.438087	-0.017700	-0.011414	0.104370	-0.432328	7.538173	-0.373081
3914	0	-1.767890	-1.186637	10.336426	-0.017748	-0.011857	0.103354	-0.444517	7.466571	-0.369569
3915	0	-1.749932	-1.203099	10.291789	-0.017578	-0.012024	0.102905	-0.454088	7.383764	-0.363490
3916	0	-1.710287	-1.241338	10.141494	-0.017179	-0.012404	0.101403	-0.465897	7.303236	-0.360253
3917	0	-1.683272	-1.239607	10.023146	-0.016907	-0.012390	0.100220	-0.474370	7.223656	-0.358161
3918	0	-1.705054	-1.203711	9.891393	-0.017127	-0.012036	0.098901	-0.476992	7.140055	-0.352305
3919	0	-1.664718	-1.190243	9.785233	-0.016724	-0.011902	0.097839	-0.479359	7.055581	-0.346797
3920	0	-1.637616	-1.160386	9.665551	-0.016451	-0.011599	0.096643	-0.487218	6.972126	-0.349897
3921	0	-1.629110	-1.172197	9.534788	-0.016357	-0.011719	0.095337	-0.492995	6.897451	-0.345605
3922	0	-1.628506	-1.154684	9.420968	-0.016349	-0.011542	0.094199	-0.500339	6.824976	-0.347223
3923	0	-1.581344	-1.165819	9.345421	-0.015869	-0.011658	0.093445	-0.503151	6.761639	-0.339091
3924	0	-1.552314	-1.159890	9.273913	-0.015575	-0.011598	0.092731	-0.506944	6.702067	-0.337198
3925	0	-1.552422	-1.184211	9.198653	-0.015564	-0.011841	0.091980	-0.510999	6.657519	-0.334881
3926	0	-1.545164	-1.178336	9.175374	-0.015485	-0.011783	0.091748	-0.514591	6.620965	-0.333666
3927	0	-1.541667	-1.184285	9.106847	-0.015442	-0.011841	0.091064	-0.519943	6.594092	-0.333541
3928	0	-1.512675	-1.166299	9.101439	-0.015147	-0.011662	0.091011	-0.523389	6.573257	-0.336825
3929	0	-1.524524	-1.165788	9.021223	-0.015259	-0.011658	0.090210	-0.526683	6.560871	-0.338812
3930	0	-1.528946	-1.159483	9.033683	-0.015293	-0.011598	0.090336	-0.526468	6.560957	-0.337387
3931	0	-1.538771	-1.153714	9.094103	-0.015381	-0.011536	0.090942	-0.531854	6.574305	-0.340327
3932	0	-1.547206	-1.141198	9.087647	-0.015456	-0.011417	0.090878	-0.528711	6.598987	-0.344579
3933	0	-1.558645	-1.147244	9.191541	-0.015564	-0.011475	0.091919	-0.529861	6.631651	-0.349286
3934	0	-1.533379	-1.171366	9.215076	-0.015305	-0.011715	0.092155	-0.532332	6.672532	-0.348947
3935	0	-1.548210	-1.183688	9.233997	-0.015442	-0.011841	0.092346	-0.531659	6.726962	-0.355235
3936	0	-1.556739	-1.158185	9.324202	-0.015524	-0.011589	0.093248	-0.527087	6.784937	-0.358121
3937	0	-1.592152	-1.189693	9.435215	-0.015869	-0.011902	0.094360	-0.525596	6.853014	-0.362231
3938	0	-1.615404	-1.194795	9.543287	-0.016097	-0.011953	0.095442	-0.523801	6.925815	-0.364138
3939	0	-1.635900	-1.171673	9.660832	-0.016296	-0.011719	0.096619	-0.525930	7.004621	-0.379388
3940	0	-1.648644	-1.170908	9.713683	-0.016422	-0.011715	0.097147	-0.523822	7.084771	-0.387150
3941	0	-1.685689	-1.201330	9.868284	-0.016785	-0.012024	0.098694	-0.516401	7.173057	-0.395257
3942	0	-1.688105	-1.212082	10.012523	-0.016809	-0.012125	0.100137	-0.516456	7.259446	-0.402190
3943	0	-1.709583	-1.207660	10.112495	-0.017029	-0.012085	0.101135	-0.511703	7.339939	-0.412712
3944	0	-1.704752	-1.199830	10.244729	-0.016982	-0.012008	0.102457	-0.505895	7.417686	-0.418486
3945	0	-1.764151	-1.140969	10.332215	-0.017578	-0.011414	0.103333	-0.506232	7.492588	-0.425686
3946	0	-1.807088	-1.176862	10.452154	-0.018012	-0.011772	0.104531	-0.506976	7.561728	-0.430206
3947	0	-1.818587	-1.195690	10.576458	-0.018127	-0.011963	0.105774	-0.505021	7.629702	-0.439339
3948	0	-1.847755	-1.206684	10.623526	-0.018428	-0.012074	0.106243	-0.502244	7.688029	-0.442658
3949	0	-1.847077	-1.220353	10.680533	-0.018433	-0.012207	0.106812	-0.502534	7.733826	-0.457955
3950	0	-1.829833	-1.244004	10.789275	-0.018266	-0.012444	0.107898	-0.501842	7.773316	-0.464237
3951	0	-1.826879	-1.244697	10.809049	-0.018250	-0.012451	0.108093	-0.501238	7.798659	-0.463704
3952	0	-1.830064	-1.250213	10.894029	-0.018289	-0.012505	0.108942	-0.502337	7.816287	-0.468556
3953	0	-1.862018	-1.226154	10.913083	-0.018616	-0.012268	0.109131	-0.499037	7.825987	-0.469108
3954	0	-1.862143	-1.200863	10.974122	-0.018625	-0.012012	0.109740	-0.499375	7.827080	-0.473268
3955	0	-1.860382	-1.190039	10.974339	-0.018616	-0.011902	0.109741	-0.501062	7.819783	-0.472363
3956	0	-1.863010	-1.165833	10.895520	-0.018653	-0.011656	0.108952	-0.506703	7.800993	-0.473391
3957	0	-1.858457	-1.202537	10.828156	-0.018616	-0.012024	0.108276	-0.511071	7.773278	-0.470657
3958	0	-1.863545	-1.202818	10.810972	-0.018676	-0.012028	0.108103	-0.514171	7.735822	-0.470908
3959	0	-1.819757	-1.190377	10.761357	-0.018250	-0.011902	0.107605	-0.518658	7.685901	-0.465122
3960	0	-1.790587	-1.202997	10.628815	-0.017964	-0.012029	0.106278	-0.522291	7.628285	-0.462880
3961	0	-1.763294	-1.208931	10.517438	-0.017700	-0.012085	0.105164	-0.529160	7.560509	-0.457592
3962	0	-1.719029	-1.166905	10.385356	-0.017262	-0.011667	0.103842	-0.533191	7.486408	-0.451705
3963	0	-1.756223	-1.209402	10.340560	-0.017639	-0.012085	0.103394	-0.545202	7.406716	-0.443784
3964	0	-1.728888	-1.247558	10.220796	-0.017365	-0.012469	0.102196	-0.554197	7.326453	-0.436784
3965	0	-1.744321	-1.227184	10.017113	-0.017517	-0.012268	0.100159	-0.560452	7.247558	-0.430821
3966	0	-1.717641	-1.240060	9.982835	-0.017248	-0.012398	0.099816	-0.565634	7.170881	-0.429112
3967	0	-1.671501	-1.189986	9.888900	-0.016785	-0.011902	0.098877	-0.565269	7.095833	-0.429309
3968	0	-1.633301	-1.177675	9.689761	-0.016404	-0.011776	0.096886	-0.568169	7.017374	-0.422791
3969	0	-1.628898	-1.165593	9.638633	-0.016357	-0.011658	0.096375	-0.568219	6.941625	-0.414489
3970	0	-1.585348	-1.165655	9.524810	-0.015917	-0.011655	0.095238	-0.572385	6.871074	-0.412363
3971	0	-1.562552	-1.166162	9.467506	-0.015686	-0.011658	0.094666	-0.579125	6.803569	-0.416859
3972	0	-1.533445	-1.142675	9.334842	-0.015384	-0.011422	0.093341	-0.587145	6.748685	-0.415933
3973	0	-1.563800	-1.165843	9.241528	-0.015686	-0.011658	0.092407	-0.590374	6.694772	-0.416732
3974	0	-1.567699	-1.159914	9.218436	-0.015713	-0.011599	0.092178	-0.593670	6.655895	-0.417945
3975	0	-1.547327	-1.202220	9.113076	-0.015503	-0.012024	0.091125	-0.594200	6.624187	-0.422708
3976	0	-1.554444	-1.189550	9.144526	-0.015566	-0.011899	0.091441	-0.592763	6.602825	-0.424394
3977	0	-1.524935	-1.201908	9.045634	-0.015259	-0.012024	0.090454	-0.590156	6.596052	-0.414347
3978	0	-1.529892	-1.158274	9.088603	-0.015301	-0.011587	0.090885	-0.588024	6.599084	-0.420098
3979	0	-1.513756	-1.189781	9.082070	-0.015137	-0.011902	0.090820	-0.586243	6.605597	-0.430970
3980	0	-1.526886	-1.176705	9.100271	-0.015261	-0.011772	0.091003	-0.583609	6.621072	-0.429353
3981	0	-1.540187	-1.177618	9.136656	-0.015381	-0.011780	0.091370	-0.583087	6.652571	-0.431088
3982	0	-1.526792	-1.164638	9.154195	-0.015240	-0.011651	0.091546	-0.581330	6.693030	-0.436171
3983	0	-1.541298	-1.140905	9.240243	-0.015381	-0.011414	0.092407	-0.579831	6.738032	-0.443756
3984	0	-1.597375	-1.195108	9.306172	-0.015934	-0.011954	0.093068	-0.580242	6.792053	-0.446794
3985	0	-1.591750	-1.183565	9.441390	-0.015869	-0.011841	0.094421	-0.578502	6.855776	-0.454076
3986	0	-1.595833	-1.157992	9.452016	-0.015905	-0.011587	0.094528	-0.574462	6.924947	-0.456132
3987	0	-1.635289	-1.183275	9.587761	-0.016296	-0.011841	0.095886	-0.569639	6.997426	-0.457185
3988	0	-1.635102	-1.206277	9.695809	-0.016289	-0.012070	0.096968	-0.566319	7.075960	-0.463034
3989	0	-1.654376	-1.226237	9.843965	-0.016479	-0.012268	0.098450	-0.564516	7.155749	-0.467787
3990	0	-1.661126	-1.200158	9.915204	-0.016548	-0.012013	0.099161	-0.555675	7.233678	-0.473490
3991	0	-1.697939	-1.207653	10.039160	-0.016907	-0.012085	0.100403	-0.551080	7.321545	-0.478883
3992	0	-1.724068	-1.162966	10.079730	-0.017175	-0.011642	0.100807	-0.542519	7.401571	-0.487775
3993	0	-1.776197	-1.164532	10.295708	-0.017700	-0.011658	0.102966	-0.533532	7.475409	-0.494462
3994	0	-1.764248	-1.162575	10.360898	-0.017581	-0.011633	0.103619	-0.530316	7.548530	-0.503984
3995	0	-1.794301	-1.152972	10.448261	-0.017883	-0.011536	0.104492	-0.528521	7.619132	-0.507532
3996	0	-1.811308	-1.224775	10.580782	-0.018065	-0.012257	0.105815	-0.523429	7.675903	-0.513503
3997	0	-1.847444	-1.238033	10.680544	-0.018433	-0.012390	0.106812	-0.517319	7.725992	-0.515588
3998	0	-1.812646	-1.193865	10.715963	-0.018089	-0.011944	0.107165	-0.516044	7.771011	-0.519399
3999	0	-1.804177	-1.202065	10.729406	-0.018005	-0.012024	0.107300	-0.516781	7.815144	-0.518780
4000	0	-1.816249	-1.213527	10.856608	-0.018141	-0.012140	0.108569	-0.515428	7.843409	-0.523841
4001	0	-1.832286	-1.201514	10.870251	-0.018311	-0.012024	0.108704	-0.509976	7.861794	-0.522482
4002	0	-1.864032	-1.188122	10.833496	-0.018641	-0.011885	0.108335	-0.509801	7.867081	-0.526207
4003	0	-1.860708	-1.201787	10.913300	-0.018616	-0.012024	0.109131	-0.506845	7.863537	-0.522849
4004	0	-1.851690	-1.195044	10.797866	-0.018538	-0.011951	0.107975	-0.508913	7.847260	-0.520475
4005	0	-1.834366	-1.214517	10.803706	-0.018372	-0.012146	0.108032	-0.511008	7.823294	-0.520326
4006	0	-1.864331	-1.214280	10.749950	-0.018682	-0.012145	0.107492	-0.511386	7.787255	-0.517983
4007	0	-1.826737	-1.208592	10.681881	-0.018311	-0.012085	0.106812	-0.515071	7.746677	-0.515907
4008	0	-1.829625	-1.196527	10.652940	-0.018347	-0.011966	0.106521	-0.517065	7.698110	-0.513912
4009	0	-1.769899	-1.196517	10.560102	-0.017761	-0.011963	0.105591	-0.521848	7.636430	-0.509749
4010	0	-1.751432	-1.172340	10.452279	-0.017577	-0.011724	0.104512	-0.524002	7.573389	-0.504237
4011	0	-1.750925	-1.202657	10.340494	-0.017578	-0.012024	0.103394	-0.528996	7.503020	-0.503436
4012	0	-1.737259	-1.203521	10.220608	-0.017443	-0.012030	0.102195	-0.537320	7.430348	-0.500328
4013	0	-1.719915	-1.196580	10.139161	-0.017273	-0.011963	0.101379	-0.542594	7.352939	-0.498514
4014	0	-1.723722	-1.191103	9.988984	-0.017311	-0.011909	0.099877	-0.547476	7.274183	-0.493485
4015	0	-1.689346	-1.209130	9.894994	-0.016968	-0.012085	0.098938	-0.556919	7.194075	-0.481023
4016	0	-1.607994	-1.179535	9.756846	-0.016150	-0.011793	0.097557	-0.561585	7.117243	-0.478682
4017	0	-1.629481	-1.202324	9.705652	-0.016357	-0.012024	0.097046	-0.563095	7.049221	-0.470557
4018	0	-1.604907	-1.141427	9.573454	-0.016112	-0.011413	0.095724	-0.567241	6.979489	-0.468622
4019	0	-1.580807	-1.153775	9.412624	-0.015869	-0.011536	0.094116	-0.571952	6.911157	-0.468103
4020	0	-1.563434	-1.136278	9.414323	-0.015686	-0.011357	0.094135	-0.580925	6.854199	-0.472764
4021	0	-1.563862	-1.110869	9.302553	-0.015686	-0.011108	0.093018	-0.583837	6.801665	-0.466136
4022	0	-1.567412	-1.135660	9.218486	-0.015715	-0.011353	0.092178	-0.590328	6.757154	-0.463051
4023	0	-1.553313	-1.159492	9.210748	-0.015564	-0.011597	0.092102	-0.590997	6.724598	-0.462712
4024	0	-1.523202	-1.196513	9.168908	-0.015259	-0.011960	0.091685	-0.600202	6.696988	-0.464432
4025	0	-1.536486	-1.202398	9.143335	-0.015381	-0.012024	0.091431	-0.603428	6.682648	-0.461342
4026	0	-1.497225	-1.135160	9.088815	-0.014983	-0.011353	0.090886	-0.604305	6.674547	-0.460051
4027	0	-1.495370	-1.159076	9.124830	-0.014954	-0.011597	0.091248	-0.600365	6.680265	-0.462495
4028	0	-1.490270	-1.121335	9.082046	-0.014894	-0.011219	0.090821	-0.596917	6.697361	-0.464422
4029	0	-1.557890	-1.158793	9.155130	-0.015564	-0.011597	0.091553	-0.589918	6.721497	-0.464578
4030	0	-1.567842	-1.145536	9.136215	-0.015656	-0.011457	0.091366	-0.591302	6.755673	-0.470066
4031	0	-1.571724	-1.166093	9.179113	-0.015686	-0.011658	0.091797	-0.599376	6.800072	-0.476241
4032	0	-1.578824	-1.159714	9.342674	-0.015750	-0.011603	0.093432	-0.596171	6.852365	-0.478998
4033	0	-1.567176	-1.165221	9.410912	-0.015625	-0.011658	0.094116	-0.593952	6.914597	-0.484757
4034	0	-1.583266	-1.139405	9.470368	-0.015780	-0.011403	0.094711	-0.587751	6.982997	-0.484131
4035	0	-1.604721	-1.128305	9.563371	-0.015991	-0.011292	0.095642	-0.582387	7.055326	-0.484155
4036	0	-1.628425	-1.151185	9.677584	-0.016227	-0.011519	0.096785	-0.578028	7.128684	-0.493725
4037	0	-1.678387	-1.177367	9.795186	-0.016724	-0.011780	0.097961	-0.575606	7.204412	-0.499367
4038	0	-1.672677	-1.194565	9.927504	-0.016663	-0.011951	0.099285	-0.573708	7.283711	-0.502993
4039	0	-1.690930	-1.196148	9.972086	-0.016846	-0.011963	0.099731	-0.576927	7.361996	-0.502394
4040	0	-1.716226	-1.232034	10.116423	-0.017097	-0.012327	0.101174	-0.573928	7.440645	-0.512849
4041	0	-1.721450	-1.201521	10.149173	-0.017151	-0.012024	0.101501	-0.568873	7.517738	-0.522117
4042	0	-1.746573	-1.181105	10.257065	-0.017402	-0.011824	0.102580	-0.559614	7.594543	-0.527432
4043	0	-1.758023	-1.170780	10.436074	-0.017517	-0.011719	0.104370	-0.552312	7.669164	-0.537170
4044	0	-1.782321	-1.181150	10.525790	-0.017767	-0.011819	0.105267	-0.548876	7.735740	-0.543578
4045	0	-1.804833	-1.141149	10.588891	-0.018005	-0.011414	0.105896	-0.550906	7.787659	-0.550483
4046	0	-1.795396	-1.189813	10.666759	-0.017909	-0.011898	0.106675	-0.555299	7.841305	-0.557457
4047	0	-1.828628	-1.239205	10.772060	-0.018250	-0.012390	0.107727	-0.561484	7.885866	-0.563910
4048	0	-1.822518	-1.239548	10.783160	-0.018201	-0.012395	0.107836	-0.566028	7.917197	-0.567450
4049	0	-1.832424	-1.238586	10.821350	-0.018311	-0.012390	0.108215	-0.565264	7.937248	-0.566118
4050	0	-1.834471	-1.231658	10.839408	-0.018338	-0.012321	0.108395	-0.563679	7.949731	-0.571955
4051	0	-1.837277	-1.220411	10.827649	-0.018372	-0.012207	0.108276	-0.564065	7.956617	-0.573188
4052	0	-1.866698	-1.214189	10.840054	-0.018680	-0.012141	0.108398	-0.567959	7.948964	-0.573055
4053	0	-1.865902	-1.209281	10.791235	-0.018677	-0.012085	0.107910	-0.579313	7.935871	-0.578937
4054	0	-1.866657	-1.235079	10.779750	-0.018703	-0.012345	0.107792	-0.587915	7.903504	-0.574277
4055	0	-1.826790	-1.239811	10.748925	-0.018311	-0.012390	0.107483	-0.599088	7.863877	-0.560350
4056	0	-1.787165	-1.210591	10.677054	-0.017920	-0.012101	0.106763	-0.606627	7.817371	-0.560612
4057	0	-1.788751	-1.178515	10.517266	-0.017944	-0.011780	0.105164	-0.614735	7.761421	-0.560218
4058	0	-1.764737	-1.130431	10.506886	-0.017709	-0.011303	0.105059	-0.618381	7.700421	-0.563163
4059	0	-1.763773	-1.116919	10.438072	-0.017700	-0.011169	0.104370	-0.620196	7.637790	-0.564844
4060	0	-1.769266	-1.123656	10.330341	-0.017760	-0.011230	0.103292	-0.628931	7.568806	-0.564526
4061	0	-1.737815	-1.136186	10.230716	-0.017456	-0.011353	0.102295	-0.641078	7.487645	-0.566499
4062	0	-1.747387	-1.235887	10.110937	-0.017547	-0.012348	0.101098	-0.655021	7.411281	-0.565219
4063	0	-1.677402	-1.203500	9.949809	-0.016846	-0.012024	0.099487	-0.669677	7.334814	-0.560250
4064	0	-1.675575	-1.260093	9.836011	-0.016827	-0.012596	0.098349	-0.677195	7.258350	-0.556838
4065	0	-1.629317	-1.233517	9.736109	-0.016357	-0.012329	0.097351	-0.686407	7.188785	-0.548608
4066	0	-1.604339	-1.197995	9.609873	-0.016109	-0.011975	0.096088	-0.693917	7.117266	-0.547755
4067	0	-1.574966	-1.159552	9.571291	-0.015808	-0.011597	0.095703	-0.694648	7.053350	-0.547379
4068	0	-1.612411	-1.129200	9.487806	-0.016181	-0.011290	0.094869	-0.699620	6.990708	-0.547641
4069	0	-1.612257	-1.141723	9.381950	-0.016174	-0.011414	0.093811	-0.706303	6.933530	-0.547621
4070	0	-1.590255	-1.111877	9.298059	-0.015950	-0.011116	0.092973	-0.711983	6.880801	-0.546465
4071	0	-1.589567	-1.123292	9.229081	-0.015930	-0.011230	0.092285	-0.717742	6.843831	-0.540301
4072	0	-1.552229	-1.154509	9.223988	-0.015556	-0.011541	0.092235	-0.724986	6.807461	-0.540297
4073	0	-1.542131	-1.172051	9.137288	-0.015442	-0.011719	0.091370	-0.729887	6.787580	-0.548272
4074	0	-1.532565	-1.159628	9.101207	-0.015340	-0.011600	0.091009	-0.727651	6.775473	-0.551126
4075	0	-1.561898	-1.165773	9.130962	-0.015625	-0.011658	0.091309	-0.730731	6.773721	-0.558380
4076	0	-1.548862	-1.172153	9.094442	-0.015491	-0.011719	0.090944	-0.737495	6.775832	-0.562990
4077	0	-1.538556	-1.190395	9.155167	-0.015381	-0.011902	0.091553	-0.743477	6.787431	-0.571146
4078	0	-1.546780	-1.160401	9.154678	-0.015451	-0.011601	0.091550	-0.750571	6.813392	-0.565516
4079	0	-1.546602	-1.184058	9.228115	-0.015442	-0.011841	0.092285	-0.754215	6.848811	-0.565149
4080	0	-1.545863	-1.196233	9.251593	-0.015429	-0.011963	0.092521	-0.757543	6.890329	-0.567086
4081	0	-1.578526	-1.171295	9.313392	-0.015747	-0.011719	0.093140	-0.754556	6.942744	-0.573717
4082	0	-1.586620	-1.175727	9.403711	-0.015824	-0.011768	0.094043	-0.745436	6.999122	-0.575184
4083	0	-1.591601	-1.140412	9.526920	-0.015869	-0.011414	0.095276	-0.738433	7.060864	-0.579347
4084	0	-1.607880	-1.126458	9.598597	-0.016025	-0.011273	0.095994	-0.732409	7.130908	-0.583663
4085	0	-1.622955	-1.091941	9.636590	-0.016174	-0.010925	0.096375	-0.729855	7.201923	-0.594086
4086	0	-1.622188	-1.127883	9.811809	-0.016165	-0.011280	0.098127	-0.732896	7.273929	-0.601785
4087	0	-1.666473	-1.135528	9.831664	-0.016602	-0.011353	0.098328	-0.740721	7.352817	-0.606531
4088	0	-1.728000	-1.184098	9.969860	-0.017219	-0.011847	0.099709	-0.738929	7.428681	-0.614752
4089	0	-1.751430	-1.226501	10.075931	-0.017456	-0.012268	0.100769	-0.739863	7.500275	-0.627206
4090	0	-1.745276	-1.225868	10.147116	-0.017390	-0.012262	0.101481	-0.740281	7.576167	-0.635912
4091	0	-1.757140	-1.201671	10.271374	-0.017517	-0.012024	0.102722	-0.736758	7.642083	-0.635328
4092	0	-1.792971	-1.188104	10.415970	-0.017872	-0.011888	0.104169	-0.734054	7.711065	-0.641217
4093	0	-1.823718	-1.195838	10.424006	-0.018188	-0.011963	0.104248	-0.733369	7.770016	-0.649272
4094	0	-1.821041	-1.213022	10.526252	-0.018166	-0.012137	0.105269	-0.729811	7.824223	-0.647167
4095	0	-1.828319	-1.220754	10.625636	-0.018250	-0.012207	0.106262	-0.734378	7.866041	-0.645558
4096	0	-1.834549	-1.214580	10.728298	-0.018318	-0.012148	0.107287	-0.736006	7.900755	-0.641120
4097	0	-1.815092	-1.220545	10.705187	-0.018127	-0.012207	0.107056	-0.738091	7.931442	-0.638293
4098	0	-1.837320	-1.219970	10.777746	-0.018358	-0.012204	0.107780	-0.736940	7.952958	-0.636764
4099	0	-1.825465	-1.177451	10.797090	-0.018250	-0.011780	0.107971	-0.734682	7.964060	-0.641763
4100	0	-1.831929	-1.134321	10.760430	-0.018321	-0.011343	0.107604	-0.738094	7.967893	-0.642747
4101	0	-1.817302	-1.129090	10.748559	-0.018188	-0.011292	0.107483	-0.740337	7.957150	-0.643958
4102	0	-1.819523	-1.147724	10.822372	-0.018219	-0.011474	0.108220	-0.746822	7.937770	-0.647782
4103	0	-1.815338	-1.209505	10.712152	-0.018188	-0.012085	0.107117	-0.760038	7.906113	-0.653468
4104	0	-1.843813	-1.253929	10.603506	-0.018485	-0.012533	0.106028	-0.768901	7.861332	-0.646457
4105	0	-1.832403	-1.288349	10.578156	-0.018372	-0.012878	0.105774	-0.776573	7.815809	-0.645649
4106	0	-1.834852	-1.270737	10.500442	-0.018399	-0.012706	0.104996	-0.780427	7.766453	-0.643928
4107	0	-1.806930	-1.245266	10.444106	-0.018127	-0.012451	0.104431	-0.784017	7.708719	-0.645976
4108	0	-1.789049	-1.159787	10.372856	-0.017951	-0.011600	0.103718	-0.783201	7.647917	-0.632070
4109	0	-1.757602	-1.153663	10.212260	-0.017639	-0.011536	0.102112	-0.786174	7.583140	-0.626674
4110	0	-1.750820	-1.123349	10.190003	-0.017574	-0.011233	0.101889	-0.788136	7.514887	-0.623274
4111	0	-1.720470	-1.129866	10.041375	-0.017273	-0.011292	0.100403	-0.798004	7.443118	-0.620308
4112	0	-1.701006	-1.162126	9.939658	-0.017077	-0.011611	0.099386	-0.811565	7.371557	-0.611661
4113	0	-1.665815	-1.203286	9.894796	-0.016724	-0.012024	0.098938	-0.823693	7.301827	-0.603782
4114	0	-1.641024	-1.186727	9.744074	-0.016473	-0.011859	0.097431	-0.835204	7.234370	-0.602455
4115	0	-1.636158	-1.226929	9.620095	-0.016418	-0.012268	0.096191	-0.838595	7.172695	-0.595441
4116	0	-1.618677	-1.184464	9.536480	-0.016245	-0.011844	0.095355	-0.841641	7.108954	-0.591651
4117	0	-1.599815	-1.159198	9.504144	-0.016052	-0.011597	0.095032	-0.837874	7.049829	-0.590781
4118	0	-1.602285	-1.183414	9.365442	-0.016068	-0.011832	0.093647	-0.842412	7.001182	-0.587737
4119	0	-1.595124	-1.214624	9.332957	-0.015991	-0.012146	0.093323	-0.844943	6.958115	-0.589006
4120	0	-1.581714	-1.184188	9.260947	-0.015851	-0.011842	0.092604	-0.847440	6.922152	-0.590037
4121	0	-1.554070	-1.202311	9.204505	-0.015564	-0.012024	0.092041	-0.849004	6.899076	-0.591310
4122	0	-1.537615	-1.190113	9.144162	-0.015396	-0.011901	0.091438	-0.852003	6.879893	-0.592972
4123	0	-1.555168	-1.190336	9.143256	-0.015564	-0.011902	0.091431	-0.856787	6.870263	-0.591683
4124	0	-1.547122	-1.147632	9.161806	-0.015478	-0.011478	0.091617	-0.857004	6.867421	-0.600804
4125	0	-1.550183	-1.128910	9.191943	-0.015503	-0.011292	0.091919	-0.857150	6.871754	-0.602544
4126	0	-1.557199	-1.122305	9.155149	-0.015562	-0.011227	0.091553	-0.856037	6.889803	-0.602458
4127	0	-1.575986	-1.135430	9.246587	-0.015747	-0.011353	0.092468	-0.861568	6.911272	-0.604092
4128	0	-1.579675	-1.147821	9.209225	-0.015773	-0.011478	0.092096	-0.864933	6.946577	-0.609345
4129	0	-1.565419	-1.178097	9.331771	-0.015625	-0.011780	0.093323	-0.870039	6.987942	-0.620196
4130	0	-1.578240	-1.189637	9.373431	-0.015745	-0.011905	0.093740	-0.863758	7.038882	-0.623803
4131	0	-1.584869	-1.195384	9.423262	-0.015808	-0.011963	0.094238	-0.856817	7.093593	-0.624894
4132	0	-1.611738	-1.194002	9.537870	-0.016073	-0.011945	0.095386	-0.855200	7.152001	-0.632192
4133	0	-1.610301	-1.165166	9.618366	-0.016052	-0.011658	0.096191	-0.852189	7.217808	-0.637528
4134	0	-1.670079	-1.189029	9.750820	-0.016644	-0.011890	0.097518	-0.856350	7.290400	-0.644855
4135	0	-1.678244	-1.189735	9.819609	-0.016724	-0.011902	0.098206	-0.855423	7.364315	-0.652900
4136	0	-1.708271	-1.188497	9.921438	-0.017026	-0.011893	0.099223	-0.850112	7.435200	-0.661991
4137	0	-1.696553	-1.189337	10.021080	-0.016907	-0.011902	0.100220	-0.844782	7.507721	-0.661694
4138	0	-1.707882	-1.211524	10.117101	-0.017026	-0.012130	0.101178	-0.832516	7.572952	-0.669511
4139	0	-1.720419	-1.164553	10.247048	-0.017151	-0.011658	0.102478	-0.823061	7.637916	-0.676253
4140	0	-1.768093	-1.174100	10.330843	-0.017625	-0.011756	0.103316	-0.810686	7.705446	-0.690227
4141	0	-1.756830	-1.127506	10.424121	-0.017517	-0.011292	0.104248	-0.796774	7.767136	-0.691879
4142	0	-1.796948	-1.168246	10.508128	-0.017926	-0.011686	0.105088	-0.796471	7.819737	-0.697410
4143	0	-1.816742	-1.220207	10.534037	-0.018127	-0.012207	0.105347	-0.794915	7.868660	-0.703014
4144	0	-1.830361	-1.213094	10.624362	-0.018270	-0.012136	0.106249	-0.792694	7.910885	-0.707299
4145	0	-1.827565	-1.232644	10.656321	-0.018250	-0.012329	0.106567	-0.793411	7.944503	-0.706493
4146	0	-1.825531	-1.231794	10.680122	-0.018241	-0.012324	0.106803	-0.789893	7.965523	-0.706185
4147	0	-1.844213	-1.250178	10.699421	-0.018433	-0.012512	0.106995	-0.781991	7.981313	-0.705453
4148	0	-1.863881	-1.200017	10.711451	-0.018635	-0.012004	0.107115	-0.781092	7.991258	-0.706539
4149	0	-1.830465	-1.189952	10.803348	-0.018311	-0.011902	0.108032	-0.781499	7.990711	-0.705950
4150	0	-1.816468	-1.195784	10.736498	-0.018177	-0.011959	0.107363	-0.782924	7.983262	-0.707236
4151	0	-1.791849	-1.232794	10.724323	-0.017944	-0.012329	0.107239	-0.784161	7.961452	-0.703855
4152	0	-1.816535	-1.263110	10.676479	-0.018198	-0.012632	0.106759	-0.785170	7.932217	-0.694143
4153	0	-1.778250	-1.208300	10.651322	-0.017822	-0.012085	0.106506	-0.785241	7.895317	-0.691238
4154	0	-1.794418	-1.195649	10.542897	-0.017988	-0.011960	0.105421	-0.783502	7.853371	-0.685600
4155	0	-1.807465	-1.177512	10.486804	-0.018127	-0.011780	0.104858	-0.780309	7.801638	-0.682079
4156	0	-1.803462	-1.128029	10.372678	-0.018085	-0.011283	0.103718	-0.779397	7.752462	-0.673834
4157	0	-1.794362	-1.147737	10.328193	-0.018005	-0.011475	0.103271	-0.784134	7.689970	-0.667379
4158	0	-1.764037	-1.191194	10.220272	-0.017700	-0.011908	0.102193	-0.790695	7.628908	-0.663188
4159	0	-1.727020	-1.226975	10.090185	-0.017334	-0.012268	0.100891	-0.794169	7.562542	-0.660893
4160	0	-1.690340	-1.234038	9.970076	-0.016964	-0.012333	0.099691	-0.804319	7.499025	-0.657734
4161	0	-1.672102	-1.239247	9.894848	-0.016785	-0.012390	0.098938	-0.808586	7.431403	-0.657733
4162	0	-1.678257	-1.220833	9.793199	-0.016842	-0.012212	0.097921	-0.806256	7.368015	-0.650475
4163	0	-1.660690	-1.153950	9.754323	-0.016663	-0.011536	0.097534	-0.812483	7.308598	-0.648176
4164	0	-1.631565	-1.136320	9.652268	-0.016370	-0.011361	0.096514	-0.816693	7.250297	-0.644187
4165	0	-1.636416	-1.147700	9.565111	-0.016418	-0.011475	0.095642	-0.821238	7.191273	-0.646085
4166	0	-1.607969	-1.148281	9.505672	-0.016128	-0.011480	0.095049	-0.826082	7.139510	-0.645359
4167	0	-1.594765	-1.196409	9.436757	-0.015991	-0.011963	0.094360	-0.829512	7.092569	-0.645131
4168	0	-1.550620	-1.190506	9.328052	-0.015539	-0.011905	0.093275	-0.832129	7.057933	-0.640748
4169	0	-1.528977	-1.183688	9.351128	-0.015320	-0.011841	0.093506	-0.829499	7.026993	-0.645125
4170	0	-1.530110	-1.127503	9.223912	-0.015322	-0.011284	0.092235	-0.820952	7.007140	-0.648029
4171	0	-1.511800	-1.122451	9.283825	-0.015137	-0.011230	0.092834	-0.816101	6.989777	-0.647099
4172	0	-1.569993	-1.115132	9.272252	-0.015710	-0.011158	0.092720	-0.810488	6.983177	-0.652425
4173	0	-1.586426	-1.105041	9.265184	-0.015869	-0.011047	0.092651	-0.817105	6.982785	-0.650156
4174	0	-1.586255	-1.130022	9.240647	-0.015860	-0.011298	0.092407	-0.822637	6.992015	-0.645125
4175	0	-1.594274	-1.190789	9.283154	-0.015930	-0.011902	0.092834	-0.833108	7.013095	-0.652435
4176	0	-1.566724	-1.228097	9.325221	-0.015651	-0.012280	0.093255	-0.836921	7.038878	-0.659387
4177	0	-1.558614	-1.232513	9.319750	-0.015564	-0.012329	0.093201	-0.835396	7.071601	-0.664798
4178	0	-1.545950	-1.231200	9.373900	-0.015426	-0.012321	0.093743	-0.827522	7.118225	-0.670375
4179	0	-1.536167	-1.176964	9.466001	-0.015320	-0.011780	0.094666	-0.819088	7.174122	-0.673929
4180	0	-1.569195	-1.181041	9.538071	-0.015649	-0.011821	0.095387	-0.810473	7.231166	-0.677328
4181	0	-1.621982	-1.134560	9.655080	-0.016174	-0.011353	0.096558	-0.806148	7.290436	-0.680198
4182	0	-1.655810	-1.145775	9.720710	-0.016511	-0.011461	0.097215	-0.805835	7.351280	-0.688133
4183	0	-1.652873	-1.141413	9.734267	-0.016479	-0.011414	0.097351	-0.810382	7.414501	-0.697365
4184	0	-1.675362	-1.171499	9.830232	-0.016702	-0.011721	0.098310	-0.807780	7.480246	-0.702419
4185	0	-1.683901	-1.171330	9.947877	-0.016785	-0.011719	0.099487	-0.805540	7.548052	-0.709293
4186	0	-1.670622	-1.188248	10.049965	-0.016651	-0.011891	0.100508	-0.799423	7.616043	-0.717917
4187	0	-1.689678	-1.177251	10.124966	-0.016846	-0.011780	0.101257	-0.795178	7.679067	-0.720632
4188	0	-1.706482	-1.175978	10.275867	-0.017011	-0.011765	0.102767	-0.792828	7.744633	-0.724767
4189	0	-1.750302	-1.171782	10.332468	-0.017456	-0.011719	0.103333	-0.795630	7.801979	-0.724895
4190	0	-1.789281	-1.208003	10.337138	-0.017856	-0.012084	0.103377	-0.794911	7.848485	-0.728907
4191	0	-1.828932	-1.214230	10.460774	-0.018250	-0.012146	0.104614	-0.794589	7.897386	-0.730681
4192	0	-1.836292	-1.280320	10.538948	-0.018330	-0.012811	0.105394	-0.790028	7.938907	-0.731200
4193	0	-1.853028	-1.219896	10.601260	-0.018494	-0.012207	0.106018	-0.784870	7.983815	-0.741615
4194	0	-1.828772	-1.181999	10.624694	-0.018262	-0.011826	0.106251	-0.782200	8.017034	-0.748729
4195	0	-1.802020	-1.189464	10.693190	-0.018005	-0.011902	0.106934	-0.777642	8.038388	-0.744775
4196	0	-1.822140	-1.151038	10.662521	-0.018218	-0.011521	0.106625	-0.768808	8.047528	-0.743640
4197	0	-1.799711	-1.116378	10.711868	-0.018005	-0.011169	0.107117	-0.765428	8.044286	-0.740075
4198	0	-1.804027	-1.134810	10.687741	-0.018050	-0.011342	0.106876	-0.774466	8.039196	-0.744892
4199	0	-1.786693	-1.190707	10.644748	-0.017883	-0.011902	0.106445	-0.782502	8.027180	-0.745622
4200	0	-1.795138	-1.222453	10.620783	-0.017973	-0.012218	0.106205	-0.792369	8.009552	-0.746326
4201	0	-1.809545	-1.232816	10.547436	-0.018127	-0.012329	0.105469	-0.793483	7.980487	-0.744515
4202	0	-1.796397	-1.208683	10.542446	-0.018003	-0.012084	0.105418	-0.798525	7.944324	-0.740044
4203	0	-1.765629	-1.220743	10.486576	-0.017700	-0.012207	0.104858	-0.800846	7.902108	-0.732560
4204	0	-1.732120	-1.183910	10.439272	-0.017369	-0.011842	0.104384	-0.799698	7.855116	-0.730027
4205	0	-1.740992	-1.202590	10.297389	-0.017456	-0.012024	0.102966	-0.803672	7.809541	-0.729719
4206	0	-1.761197	-1.166640	10.256381	-0.017670	-0.011662	0.102554	-0.809607	7.750906	-0.723619
4207	0	-1.751871	-1.214499	10.132878	-0.017578	-0.012146	0.101318	-0.809945	7.689591	-0.724223
4208	0	-1.740323	-1.215050	9.988282	-0.017461	-0.012144	0.099874	-0.818927	7.629333	-0.710427
4209	0	-1.733755	-1.166464	9.986271	-0.017395	-0.011658	0.099854	-0.828399	7.569242	-0.706598
4210	0	-1.679752	-1.161390	9.865932	-0.016854	-0.011611	0.098650	-0.833284	7.509163	-0.703795
4211	0	-1.642553	-1.092943	9.864136	-0.016479	-0.010925	0.098633	-0.839756	7.452322	-0.693343
4212	0	-1.626133	-1.154689	9.792466	-0.016312	-0.011544	0.097917	-0.844575	7.399232	-0.687150
4213	0	-1.607093	-1.129657	9.601481	-0.016113	-0.011292	0.096008	-0.852424	7.354432	-0.683586
4214	0	-1.586084	-1.197877	9.523432	-0.015907	-0.011973	0.095227	-0.860709	7.304261	-0.674099
4215	0	-1.576877	-1.166339	9.503758	-0.015808	-0.011658	0.095032	-0.869427	7.262549	-0.671034
4216	0	-1.563531	-1.198121	9.437649	-0.015669	-0.011974	0.094372	-0.879815	7.227427	-0.663245
4217	0	-1.571981	-1.203170	9.399771	-0.015747	-0.012024	0.093994	-0.891309	7.199878	-0.668474
4218	0	-1.566917	-1.173277	9.351692	-0.015694	-0.011735	0.093513	-0.890879	7.175451	-0.662943
4219	0	-1.554450	-1.177722	9.381458	-0.015564	-0.011780	0.093811	-0.890004	7.157270	-0.671795
4220	0	-1.551529	-1.189423	9.308741	-0.015526	-0.011897	0.093085	-0.888965	7.149810	-0.675870
4221	0	-1.531316	-1.141013	9.332427	-0.015320	-0.011414	0.093323	-0.887244	7.147112	-0.679234
4222	0	-1.555604	-1.079742	9.301943	-0.015551	-0.010797	0.093020	-0.891150	7.159171	-0.679635
4223	0	-1.575175	-1.111075	9.295547	-0.015747	-0.011108	0.092957	-0.896898	7.170314	-0.680522
4224	0	-1.583198	-1.147893	9.343959	-0.015818	-0.011479	0.093442	-0.899375	7.193192	-0.682563
4225	0	-1.595115	-1.166290	9.380683	-0.015930	-0.011658	0.093811	-0.908831	7.224067	-0.685602
4226	0	-1.587749	-1.167061	9.440806	-0.015851	-0.011668	0.094413	-0.914934	7.261428	-0.692398
4227	0	-1.602770	-1.214092	9.490416	-0.015991	-0.012146	0.094910	-0.912354	7.310559	-0.695265
4228	0	-1.604146	-1.207122	9.544172	-0.016004	-0.012075	0.095448	-0.910767	7.361149	-0.702137
4229	0	-1.615434	-1.189806	9.630707	-0.016113	-0.011902	0.096313	-0.909774	7.415116	-0.710963
4230	0	-1.623688	-1.164547	9.739282	-0.016197	-0.011651	0.097399	-0.906704	7.466915	-0.720398
4231	0	-1.640040	-1.183920	9.801548	-0.016357	-0.011841	0.098022	-0.908461	7.522217	-0.725285
4232	0	-1.655855	-1.208038	9.897603	-0.016505	-0.012082	0.098985	-0.910328	7.588901	-0.727208
4233	0	-1.683279	-1.214353	9.941844	-0.016785	-0.012146	0.099426	-0.911158	7.649415	-0.737405
4234	0	-1.699547	-1.189019	10.037857	-0.016943	-0.011897	0.100387	-0.907109	7.714327	-0.743316
4235	0	-1.689351	-1.177047	10.100629	-0.016846	-0.011780	0.101013	-0.900263	7.773594	-0.746172
4236	0	-1.729700	-1.187789	10.166249	-0.017247	-0.011884	0.101670	-0.897428	7.834739	-0.750589
4237	0	-1.731681	-1.140543	10.253257	-0.017273	-0.011414	0.102539	-0.891908	7.888812	-0.757870
4238	0	-1.764304	-1.138969	10.319158	-0.017606	-0.011397	0.103197	-0.886858	7.935293	-0.760748
4239	0	-1.774032	-1.159521	10.375308	-0.017700	-0.011597	0.103760	-0.888741	7.984697	-0.762062
4240	0	-1.787701	-1.190189	10.422746	-0.017842	-0.011899	0.104234	-0.895268	8.027974	-0.765637
4241	0	-1.796814	-1.238872	10.522071	-0.017944	-0.012390	0.105225	-0.896874	8.059071	-0.764948
4242	0	-1.807039	-1.287880	10.515173	-0.018053	-0.012877	0.105155	-0.902359	8.083172	-0.765601
4243	0	-1.825947	-1.269823	10.571082	-0.018250	-0.012695	0.105713	-0.908315	8.099246	-0.773705
4244	0	-1.833311	-1.276314	10.589077	-0.018331	-0.012763	0.105891	-0.911183	8.107276	-0.767330
4245	0	-1.825064	-1.220829	10.693326	-0.018250	-0.012207	0.106934	-0.915182	8.113789	-0.768585
4246	0	-1.805969	-1.196623	10.626283	-0.018069	-0.011966	0.106261	-0.918145	8.108842	-0.764205
4247	0	-1.774893	-1.147724	10.601984	-0.017761	-0.011475	0.106018	-0.923336	8.100926	-0.765597
4248	0	-1.771596	-1.203037	10.626856	-0.017737	-0.012030	0.106265	-0.926286	8.083255	-0.762701
4249	0	-1.773488	-1.196810	10.504536	-0.017761	-0.011963	0.105042	-0.934000	8.059964	-0.760590
4250	0	-1.754891	-1.197861	10.499383	-0.017587	-0.011973	0.104988	-0.941488	8.024229	-0.759020
4251	0	-1.753968	-1.208596	10.413235	-0.017578	-0.012085	0.104126	-0.944348	7.987429	-0.757880
4252	0	-1.763550	-1.178400	10.371940	-0.017685	-0.011783	0.103711	-0.947380	7.938393	-0.753357
4253	0	-1.765112	-1.196322	10.321882	-0.017700	-0.011963	0.103210	-0.949292	7.889494	-0.752267
4254	0	-1.767448	-1.178820	10.262417	-0.017725	-0.011781	0.102616	-0.959054	7.838676	-0.754320
4255	0	-1.728625	-1.178870	10.169167	-0.017334	-0.011780	0.101685	-0.970646	7.790463	-0.745267
4256	0	-1.749734	-1.192943	10.115666	-0.017545	-0.011920	0.101150	-0.982828	7.742336	-0.743239
4257	0	-1.679389	-1.197230	9.992215	-0.016846	-0.011963	0.099915	-0.994984	7.688527	-0.744352
4258	0	-1.669210	-1.167919	9.926571	-0.016743	-0.011677	0.099257	-0.999291	7.635704	-0.729318
4259	0	-1.636823	-1.195983	9.833639	-0.016418	-0.011963	0.098328	-0.997225	7.582750	-0.721755
4260	0	-1.639073	-1.220883	9.816907	-0.016440	-0.012201	0.098162	-1.007429	7.530377	-0.719640
4261	0	-1.612788	-1.202885	9.680890	-0.016174	-0.012024	0.096802	-1.014731	7.480995	-0.718630
4262	0	-1.652648	-1.197309	9.603033	-0.016571	-0.011973	0.096023	-1.015950	7.433372	-0.711986
4263	0	-1.613629	-1.196210	9.528243	-0.016174	-0.011963	0.095276	-1.016717	7.393136	-0.709836
4264	0	-1.606518	-1.177832	9.450064	-0.016099	-0.011779	0.094495	-1.017878	7.357633	-0.709506
4265	0	-1.577489	-1.208424	9.461013	-0.015808	-0.012085	0.094604	-1.018696	7.322937	-0.716460
4266	0	-1.577578	-1.177628	9.394855	-0.015803	-0.011779	0.093944	-1.017525	7.294740	-0.711036
4267	0	-1.584998	-1.178176	9.411919	-0.015869	-0.011780	0.094116	-1.022050	7.276756	-0.708030
4268	0	-1.532778	-1.172621	9.308661	-0.015344	-0.011724	0.093084	-1.027514	7.262529	-0.709701
4269	0	-1.555774	-1.189841	9.332423	-0.015564	-0.011902	0.093323	-1.025754	7.260096	-0.706601
4270	0	-1.578865	-1.159036	9.308263	-0.015796	-0.011590	0.093081	-1.028532	7.256676	-0.709904
4271	0	-1.605020	-1.165829	9.332303	-0.016052	-0.011658	0.093323	-1.031787	7.259363	-0.707309
4272	0	-1.599440	-1.184564	9.356533	-0.015987	-0.011843	0.093567	-1.038002	7.273098	-0.709943
4273	0	-1.588505	-1.190060	9.344228	-0.015869	-0.011902	0.093445	-1.039352	7.297677	-0.711068
4274	0	-1.616392	-1.189991	9.392426	-0.016146	-0.011900	0.093927	-1.042167	7.324985	-0.714953
4275	0	-1.595548	-1.146725	9.484527	-0.015930	-0.011475	0.094849	-1.036448	7.360552	-0.716447
4276	0	-1.576850	-1.182426	9.526436	-0.015738	-0.011827	0.095269	-1.036947	7.402748	-0.723006
4277	0	-1.608406	-1.207916	9.600371	-0.016052	-0.012085	0.096008	-1.033264	7.445663	-0.727683
4278	0	-1.603149	-1.164463	9.684743	-0.015995	-0.011646	0.096853	-1.034632	7.493717	-0.729222
4279	0	-1.615191	-1.134933	9.697881	-0.016113	-0.011353	0.096985	-1.034230	7.544263	-0.734105
4280	0	-1.666191	-1.176684	9.824680	-0.016619	-0.011774	0.098253	-1.029276	7.599485	-0.739159
4281	0	-1.682728	-1.183367	9.862641	-0.016785	-0.011841	0.098633	-1.024390	7.653855	-0.749346
4282	0	-1.710091	-1.182126	9.964974	-0.017055	-0.011827	0.099657	-1.021874	7.711990	-0.751068
4283	0	-1.707156	-1.183383	10.051848	-0.017029	-0.011841	0.100525	-1.017408	7.765596	-0.750020
4284	0	-1.746467	-1.237314	10.154206	-0.017421	-0.012377	0.101549	-1.016746	7.819982	-0.758302
4285	0	-1.713163	-1.220197	10.198334	-0.017090	-0.012207	0.101990	-1.014489	7.871791	-0.757833
4286	0	-1.733317	-1.261814	10.270350	-0.017297	-0.012625	0.102709	-1.010426	7.917263	-0.760643
4287	0	-1.755122	-1.232506	10.393759	-0.017517	-0.012329	0.103943	-1.009201	7.959810	-0.761731
4288	0	-1.761340	-1.243685	10.343925	-0.017586	-0.012444	0.103443	-1.004915	7.995383	-0.761247
4289	0	-1.779246	-1.214517	10.448697	-0.017761	-0.012146	0.104492	-1.007196	8.034571	-0.760560
4290	0	-1.784037	-1.201937	10.484557	-0.017824	-0.012023	0.104848	-1.006085	8.057306	-0.767634
4291	0	-1.802591	-1.202010	10.577086	-0.018005	-0.012024	0.105774	-1.004829	8.084545	-0.776535
4292	0	-1.793322	-1.170861	10.594923	-0.017924	-0.011712	0.105950	-1.003722	8.099242	-0.780382
4293	0	-1.800884	-1.220441	10.571260	-0.018005	-0.012207	0.105713	-1.003411	8.108102	-0.780350
4294	0	-1.776157	-1.177120	10.632393	-0.017769	-0.011775	0.106322	-1.001593	8.105405	-0.781983
4295	0	-1.768772	-1.189917	10.559321	-0.017700	-0.011902	0.105591	-1.000855	8.097051	-0.784295
4296	0	-1.747215	-1.183295	10.498799	-0.017492	-0.011836	0.104984	-0.999491	8.080326	-0.780862
4297	0	-1.761637	-1.183874	10.547279	-0.017639	-0.011841	0.105469	-0.999177	8.060813	-0.778273
4298	0	-1.780572	-1.202158	10.523762	-0.017838	-0.012020	0.105232	-1.002497	8.030444	-0.775410
4299	0	-1.760278	-1.202107	10.443762	-0.017639	-0.012024	0.104431	-1.001004	7.995844	-0.775194
4300	0	-1.770933	-1.226656	10.383972	-0.017750	-0.012263	0.103833	-1.006151	7.956549	-0.768685
4301	0	-1.753720	-1.227005	10.297305	-0.017578	-0.012268	0.102966	-1.009835	7.916371	-0.769274
4302	0	-1.738797	-1.227318	10.231641	-0.017436	-0.012273	0.102308	-1.011581	7.867958	-0.768342
4303	0	-1.691977	-1.202296	10.163166	-0.016968	-0.012024	0.101624	-1.011838	7.819237	-0.767047
4304	0	-1.694677	-1.208242	10.018334	-0.016995	-0.012084	0.100175	-1.011302	7.768996	-0.769693
4305	0	-1.673352	-1.189938	9.998446	-0.016785	-0.011902	0.099976	-1.009753	7.715797	-0.763882
4306	0	-1.712585	-1.147548	9.932961	-0.017172	-0.011470	0.099322	-1.017575	7.668098	-0.762860
4307	0	-1.679715	-1.159740	9.809174	-0.016846	-0.011597	0.098083	-1.019624	7.616789	-0.765930
4308	0	-1.657935	-1.184388	9.835165	-0.016626	-0.011843	0.098344	-1.022376	7.567408	-0.757488
4309	0	-1.661917	-1.202596	9.699207	-0.016663	-0.012024	0.096985	-1.026216	7.521468	-0.753784
4310	0	-1.641171	-1.196768	9.639519	-0.016455	-0.011968	0.096388	-1.027652	7.475754	-0.750245
4311	0	-1.595247	-1.201901	9.546609	-0.015991	-0.012024	0.095459	-1.023309	7.434589	-0.745631
4312	0	-1.618324	-1.164560	9.517454	-0.016219	-0.011648	0.095168	-1.021835	7.396679	-0.740657
4313	0	-1.596142	-1.196096	9.467080	-0.015991	-0.011963	0.094666	-1.021236	7.365891	-0.734926
4314	0	-1.590663	-1.177568	9.431319	-0.015932	-0.011776	0.094309	-1.022611	7.340243	-0.734968
4315	0	-1.578888	-1.153696	9.418031	-0.015808	-0.011536	0.094177	-1.026159	7.322048	-0.735130
4316	0	-1.582102	-1.178392	9.381828	-0.015831	-0.011783	0.093817	-1.029942	7.314950	-0.731880
4317	0	-1.586091	-1.202249	9.387365	-0.015869	-0.012024	0.093872	-1.030414	7.309991	-0.731787
4318	0	-1.560913	-1.146694	9.418075	-0.015609	-0.011473	0.094180	-1.025787	7.315447	-0.736095
4319	0	-1.569048	-1.153295	9.429891	-0.015686	-0.011536	0.094299	-1.025015	7.325840	-0.730595
4320	0	-1.570173	-1.122422	9.429751	-0.015696	-0.011226	0.094298	-1.025651	7.338322	-0.735495
4321	0	-1.564269	-1.140878	9.423593	-0.015625	-0.011414	0.094238	-1.022604	7.364723	-0.738796
4322	0	-1.592378	-1.152248	9.538960	-0.015905	-0.011526	0.095392	-1.021042	7.391707	-0.741114
4323	0	-1.589074	-1.171525	9.478441	-0.015869	-0.011719	0.094788	-1.019647	7.422681	-0.744479
4324	0	-1.630445	-1.177013	9.520422	-0.016279	-0.011773	0.095208	-1.018941	7.457890	-0.752230
4325	0	-1.651274	-1.214667	9.642978	-0.016479	-0.012146	0.096436	-1.022783	7.502180	-0.755151
4326	0	-1.634115	-1.183983	9.678313	-0.016302	-0.011843	0.096789	-1.022543	7.553137	-0.762156
4327	0	-1.676040	-1.201811	9.734547	-0.016724	-0.012024	0.097351	-1.018824	7.601177	-0.771442
4328	0	-1.659601	-1.200305	9.794401	-0.016554	-0.012012	0.097950	-1.011023	7.655198	-0.779890
4329	0	-1.682695	-1.189482	9.856542	-0.016785	-0.011902	0.098572	-1.006162	7.709063	-0.783901
4330	0	-1.691303	-1.163616	9.995601	-0.016870	-0.011644	0.099962	-1.000051	7.762549	-0.785132
4331	0	-1.719164	-1.159078	10.064070	-0.017151	-0.011597	0.100647	-0.996578	7.813702	-0.790232
4332	0	-1.691034	-1.145954	10.136014	-0.016867	-0.011463	0.101367	-0.995713	7.867751	-0.804259
4333	0	-1.731161	-1.202198	10.210550	-0.017273	-0.012024	0.102112	-0.996659	7.915881	-0.808855
4334	0	-1.720449	-1.213931	10.239787	-0.017168	-0.012142	0.102404	-0.996565	7.961418	-0.808055
4335	0	-1.748954	-1.171302	10.332751	-0.017456	-0.011719	0.103333	-0.993282	8.003350	-0.808738
4336	0	-1.748949	-1.175694	10.386814	-0.017463	-0.011768	0.103871	-0.983641	8.037720	-0.805392
4337	0	-1.747976	-1.158932	10.430593	-0.017456	-0.011597	0.104309	-0.978369	8.068601	-0.807932
4338	0	-1.770763	-1.163549	10.429976	-0.017687	-0.011643	0.104302	-0.972464	8.096326	-0.802580
4339	0	-1.783651	-1.159420	10.461211	-0.017822	-0.011597	0.104614	-0.972362	8.116847	-0.803051
4340	0	-1.785678	-1.189791	10.509668	-0.017851	-0.011897	0.105098	-0.975644	8.128220	-0.806185
4341	0	-1.781966	-1.214438	10.601869	-0.017822	-0.012146	0.106018	-0.976110	8.130389	-0.809700
4342	0	-1.793560	-1.244241	10.553211	-0.017940	-0.012448	0.105531	-0.971926	8.131070	-0.808265
4343	0	-1.793605	-1.220857	10.522584	-0.017944	-0.012207	0.105225	-0.975684	8.127067	-0.808008
4344	0	-1.779094	-1.165938	10.492414	-0.017806	-0.011662	0.104921	-0.975278	8.115614	-0.811187
4345	0	-1.779905	-1.171408	10.498493	-0.017822	-0.011719	0.104980	-0.971953	8.095377	-0.807671
4346	0	-1.756923	-1.140259	10.432200	-0.017593	-0.011405	0.104318	-0.971077	8.073998	-0.799935
4347	0	-1.773275	-1.135614	10.455767	-0.017761	-0.011353	0.104553	-0.976617	8.047898	-0.799702
4348	0	-1.754912	-1.149304	10.395597	-0.017583	-0.011482	0.103951	-0.989998	8.015849	-0.793683
4349	0	-1.747480	-1.209130	10.278966	-0.017517	-0.012085	0.102783	-0.998358	7.973928	-0.789870
4350	0	-1.745407	-1.180023	10.219130	-0.017494	-0.011793	0.102185	-1.007619	7.934130	-0.788533
4351	0	-1.722407	-1.190445	10.175359	-0.017273	-0.011902	0.101746	-1.011667	7.884358	-0.788378
4352	0	-1.707143	-1.172427	10.066976	-0.017116	-0.011724	0.100662	-1.012670	7.839328	-0.783591
4353	0	-1.704525	-1.177948	10.028839	-0.017090	-0.011780	0.100281	-1.013526	7.793609	-0.784997
4354	0	-1.646414	-1.141465	9.975369	-0.016513	-0.011414	0.099746	-1.015887	7.742887	-0.782028
4355	0	-1.649299	-1.141515	9.870162	-0.016541	-0.011414	0.098694	-1.018809	7.692947	-0.781079
4356	0	-1.634266	-1.172588	9.749529	-0.016386	-0.011723	0.097488	-1.023926	7.647200	-0.778540
4357	0	-1.619481	-1.160064	9.729633	-0.016235	-0.011597	0.097290	-1.029850	7.604662	-0.776746
4358	0	-1.635710	-1.203533	9.614962	-0.016399	-0.012033	0.096143	-1.034471	7.559490	-0.773352
4359	0	-1.607546	-1.196148	9.638101	-0.016113	-0.011963	0.096375	-1.034150	7.519710	-0.770224
4360	0	-1.594523	-1.177609	9.596515	-0.015977	-0.011778	0.095960	-1.033532	7.487007	-0.771060
4361	0	-1.578144	-1.134589	9.509800	-0.015808	-0.011353	0.095093	-1.027134	7.459969	-0.765483
4362	0	-1.597732	-1.103672	9.492358	-0.015999	-0.011035	0.094920	-1.030880	7.439039	-0.769042
4363	0	-1.578836	-1.092607	9.436357	-0.015808	-0.010925	0.094360	-1.033534	7.420098	-0.770693
4364	0	-1.569471	-1.135335	9.412428	-0.015708	-0.011354	0.094122	-1.034088	7.408944	-0.767851
4365	0	-1.574495	-1.159770	9.423851	-0.015747	-0.011597	0.094238	-1.037456	7.411255	-0.767654
4366	0	-1.592448	-1.172599	9.332253	-0.015926	-0.011722	0.093323	-1.044910	7.413849	-0.771585
4367	0	-1.623908	-1.202135	9.411590	-0.016235	-0.012024	0.094116	-1.044015	7.423243	-0.773114
4368	0	-1.612860	-1.177217	9.448051	-0.016121	-0.011775	0.094481	-1.042932	7.437387	-0.771449
4369	0	-1.588221	-1.165741	9.484648	-0.015869	-0.011658	0.094849	-1.044990	7.457968	-0.778704
4370	0	-1.621765	-1.177407	9.557417	-0.016201	-0.011780	0.095576	-1.040670	7.482669	-0.784581
4371	0	-1.589221	-1.128848	9.527239	-0.015869	-0.011292	0.095276	-1.039687	7.515128	-0.791370
4372	0	-1.606397	-1.146930	9.569108	-0.016038	-0.011469	0.095695	-1.042910	7.550983	-0.792402
4373	0	-1.620389	-1.178070	9.649151	-0.016174	-0.011780	0.096497	-1.046819	7.590749	-0.796611
4374	0	-1.645502	-1.171261	9.660260	-0.016417	-0.011721	0.096608	-1.040264	7.640959	-0.805523
4375	0	-1.658095	-1.171582	9.758871	-0.016541	-0.011719	0.097595	-1.039897	7.692986	-0.806830
4376	0	-1.684397	-1.189015	9.849157	-0.016806	-0.011896	0.098497	-1.035931	7.742155	-0.812738
4377	0	-1.670029	-1.189590	9.868820	-0.016663	-0.011902	0.098694	-1.031976	7.790519	-0.823434
4378	0	-1.683556	-1.139689	9.971364	-0.016800	-0.011402	0.099719	-1.028834	7.836068	-0.831316
4379	0	-1.707015	-1.147186	10.064029	-0.017029	-0.011475	0.100647	-1.028701	7.887695	-0.843479
4380	0	-1.715001	-1.177309	10.056630	-0.017112	-0.011775	0.100573	-1.029426	7.935844	-0.851691
4381	0	-1.719143	-1.183362	10.192272	-0.017151	-0.011841	0.101929	-1.024357	7.986013	-0.852906
4382	0	-1.751314	-1.188606	10.282587	-0.017477	-0.011888	0.102832	-1.025590	8.030859	-0.857196
4383	0	-1.718401	-1.177861	10.308300	-0.017151	-0.011780	0.103088	-1.027094	8.072304	-0.862018
4384	0	-1.754983	-1.238661	10.380499	-0.017523	-0.012388	0.103809	-1.028001	8.106788	-0.867842
4385	0	-1.778702	-1.256777	10.381705	-0.017761	-0.012573	0.103821	-1.024633	8.139919	-0.872446
4386	0	-1.765099	-1.225779	10.466420	-0.017631	-0.012258	0.104668	-1.027408	8.166959	-0.874541
4387	0	-1.758979	-1.214372	10.534500	-0.017578	-0.012146	0.105347	-1.027293	8.184391	-0.876699
4388	0	-1.755223	-1.177328	10.528025	-0.017541	-0.011776	0.105282	-1.026711	8.201418	-0.883259
4389	0	-1.782370	-1.196285	10.571265	-0.017822	-0.011963	0.105713	-1.028803	8.207791	-0.882829
4390	0	-1.764006	-1.177883	10.528539	-0.017643	-0.011781	0.105285	-1.028759	8.209449	-0.881125
4391	0	-1.744654	-1.146922	10.595918	-0.017456	-0.011475	0.105957	-1.024829	8.204027	-0.881800
4392	0	-1.766325	-1.176812	10.553672	-0.017681	-0.011769	0.105534	-1.025252	8.189539	-0.878887
4393	0	-1.749438	-1.153905	10.492285	-0.017517	-0.011536	0.104919	-1.030535	8.169643	-0.880814
4394	0	-1.750665	-1.191399	10.419765	-0.017533	-0.011909	0.104194	-1.036962	8.145307	-0.874470
4395	0	-1.760937	-1.166663	10.461828	-0.017639	-0.011658	0.104614	-1.048104	8.117634	-0.874086
4396	0	-1.766296	-1.223105	10.340735	-0.017703	-0.012225	0.103401	-1.055814	8.078254	-0.871602
4397	0	-1.772255	-1.239061	10.285086	-0.017761	-0.012390	0.102844	-1.057533	8.040200	-0.871277
4398	0	-1.764544	-1.251595	10.188658	-0.017685	-0.012513	0.101880	-1.061852	8.000830	-0.866326
4399	0	-1.759490	-1.190751	10.169158	-0.017639	-0.011902	0.101685	-1.069364	7.956047	-0.858352
4400	0	-1.738425	-1.228391	10.048466	-0.017430	-0.012280	0.100477	-1.075402	7.908635	-0.852228
4401	0	-1.698138	-1.178208	10.047163	-0.017029	-0.011780	0.100464	-1.079038	7.859652	-0.850512
4402	0	-1.652100	-1.166817	9.932586	-0.016569	-0.011662	0.099319	-1.086539	7.809229	-0.845836
4403	0	-1.643383	-1.147436	9.894562	-0.016479	-0.011475	0.098938	-1.087280	7.761438	-0.840900
4404	0	-1.634517	-1.148127	9.834844	-0.016389	-0.011475	0.098342	-1.096053	7.715565	-0.837294
4405	0	-1.643852	-1.160431	9.754019	-0.016479	-0.011597	0.097534	-1.106097	7.672498	-0.832887
4406	0	-1.611424	-1.149326	9.663638	-0.016154	-0.011490	0.096630	-1.111239	7.630060	-0.829872
4407	0	-1.643578	-1.178170	9.662587	-0.016479	-0.011780	0.096619	-1.114516	7.583312	-0.826532
4408	0	-1.623980	-1.178678	9.566057	-0.016272	-0.011785	0.095655	-1.118450	7.550236	-0.822994
4409	0	-1.589965	-1.172027	9.540286	-0.015930	-0.011719	0.095398	-1.121600	7.518557	-0.822988
4410	0	-1.590857	-1.202860	9.498391	-0.015931	-0.012028	0.094980	-1.124198	7.496232	-0.816226
4411	0	-1.585350	-1.172073	9.454584	-0.015869	-0.011719	0.094543	-1.128269	7.482131	-0.811900
4412	0	-1.594386	-1.178400	9.461122	-0.015961	-0.011785	0.094608	-1.129230	7.466611	-0.815320
4413	0	-1.592206	-1.184034	9.460592	-0.015930	-0.011841	0.094604	-1.130486	7.461576	-0.813827
4414	0	-1.566917	-1.171997	9.332478	-0.015671	-0.011719	0.093325	-1.133955	7.464355	-0.814113
4415	0	-1.599323	-1.183622	9.362817	-0.015991	-0.011841	0.093628	-1.130476	7.471513	-0.811148
4416	0	-1.600449	-1.146547	9.411483	-0.015996	-0.011466	0.094116	-1.132006	7.486548	-0.814071
4417	0	-1.618164	-1.122699	9.460365	-0.016174	-0.011230	0.094604	-1.129914	7.500100	-0.823832
4418	0	-1.608380	-1.128485	9.466085	-0.016068	-0.011285	0.094664	-1.132269	7.524432	-0.829820
4419	0	-1.619333	-1.134908	9.527306	-0.016174	-0.011353	0.095276	-1.130586	7.551899	-0.832335
4420	0	-1.593433	-1.165157	9.587595	-0.015907	-0.011651	0.095881	-1.133840	7.588745	-0.833750
4421	0	-1.626307	-1.209023	9.655229	-0.016235	-0.012085	0.096558	-1.142755	7.626135	-0.829121
4422	0	-1.632554	-1.203321	9.678487	-0.016292	-0.012035	0.096790	-1.142996	7.670743	-0.831575
4423	0	-1.644909	-1.226577	9.746827	-0.016418	-0.012268	0.097473	-1.142984	7.711246	-0.840605
4424	0	-1.676119	-1.238555	9.818893	-0.016725	-0.012386	0.098195	-1.144900	7.758411	-0.846658
4425	0	-1.688189	-1.214028	9.868837	-0.016846	-0.012146	0.098694	-1.141107	7.804871	-0.851387
4426	0	-1.713592	-1.194851	9.898206	-0.017101	-0.011952	0.098988	-1.139389	7.849433	-0.857824
4427	0	-1.731056	-1.201810	10.051913	-0.017273	-0.012024	0.100525	-1.135611	7.896766	-0.860921
4428	0	-1.726422	-1.158174	10.111694	-0.017227	-0.011585	0.101123	-1.134475	7.943222	-0.863785
4429	0	-1.725100	-1.202417	10.125065	-0.017212	-0.012024	0.101257	-1.137619	7.991908	-0.865176
4430	0	-1.732660	-1.177731	10.190877	-0.017291	-0.011781	0.101914	-1.136525	8.036318	-0.871792
4431	0	-1.724737	-1.232819	10.271633	-0.017212	-0.012329	0.102722	-1.138265	8.080336	-0.877962
4432	0	-1.724693	-1.201755	10.343874	-0.017222	-0.012023	0.103442	-1.134787	8.112039	-0.884592
4433	0	-1.766114	-1.201958	10.369549	-0.017639	-0.012024	0.103699	-1.132446	8.140867	-0.892061
4434	0	-1.794836	-1.177040	10.405487	-0.017928	-0.011771	0.104058	-1.134006	8.167753	-0.890474
4435	0	-1.807891	-1.189501	10.449081	-0.018066	-0.011902	0.104492	-1.128766	8.186087	-0.894165
4436	0	-1.785511	-1.170506	10.461022	-0.017848	-0.011705	0.104611	-1.130536	8.198576	-0.888488
4437	0	-1.770528	-1.202726	10.485716	-0.017700	-0.012024	0.104858	-1.136230	8.208812	-0.886899
4438	0	-1.782949	-1.221115	10.491742	-0.017833	-0.012214	0.104917	-1.135336	8.209970	-0.887838
4439	0	-1.757099	-1.244956	10.540909	-0.017578	-0.012451	0.105408	-1.135394	8.206954	-0.890426
4440	0	-1.754930	-1.232808	10.522872	-0.017564	-0.012326	0.105227	-1.139030	8.195941	-0.887797
4441	0	-1.749658	-1.239034	10.461767	-0.017517	-0.012390	0.104614	-1.140754	8.178309	-0.883483
4442	0	-1.745456	-1.209145	10.499009	-0.017476	-0.012086	0.104987	-1.148259	8.159649	-0.880466
4443	0	-1.785937	-1.214896	10.388561	-0.017883	-0.012146	0.103882	-1.152946	8.138099	-0.876017
4444	0	-1.786279	-1.184373	10.365065	-0.017897	-0.011847	0.103644	-1.149986	8.105579	-0.871466
4445	0	-1.754226	-1.214665	10.272822	-0.017578	-0.012146	0.102722	-1.151863	8.070514	-0.866207
4446	0	-1.728613	-1.178229	10.194659	-0.017324	-0.011782	0.101940	-1.153624	8.032393	-0.866641
4447	0	-1.722979	-1.189986	10.163110	-0.017273	-0.011902	0.101624	-1.152343	7.988706	-0.863909
4448	0	-1.720053	-1.140928	10.109670	-0.017248	-0.011410	0.101089	-1.152671	7.939745	-0.858523
4449	0	-1.698320	-1.183940	10.083794	-0.017029	-0.011841	0.100830	-1.152010	7.892930	-0.851313
4450	0	-1.689576	-1.153360	9.987614	-0.016939	-0.011534	0.099869	-1.152829	7.848129	-0.847710
4451	0	-1.686405	-1.221265	9.937180	-0.016907	-0.012207	0.099365	-1.160262	7.803880	-0.846982
4452	0	-1.696252	-1.179654	9.834690	-0.017006	-0.011791	0.098340	-1.167461	7.758310	-0.836114
4453	0	-1.668185	-1.215101	9.747968	-0.016724	-0.012146	0.097473	-1.174328	7.714173	-0.832957
4454	0	-1.636147	-1.209381	9.694235	-0.016397	-0.012095	0.096936	-1.173480	7.677684	-0.836232
4455	0	-1.620134	-1.214649	9.692946	-0.016235	-0.012146	0.096924	-1.175199	7.642398	-0.835897
4456	0	-1.588857	-1.159753	9.632986	-0.015924	-0.011599	0.096324	-1.175086	7.605782	-0.833958
4457	0	-1.571826	-1.159516	9.515876	-0.015747	-0.011597	0.095154	-1.174492	7.575978	-0.832785
4458	0	-1.560263	-1.153189	9.498465	-0.015629	-0.011533	0.094980	-1.174694	7.549251	-0.834892
4459	0	-1.596878	-1.159909	9.448592	-0.015991	-0.011597	0.094482	-1.178962	7.526879	-0.835322
4460	0	-1.599297	-1.147664	9.467509	-0.016007	-0.011480	0.094672	-1.176069	7.514143	-0.836642
4461	0	-1.579458	-1.165909	9.424038	-0.015808	-0.011658	0.094238	-1.179323	7.502455	-0.836328
4462	0	-1.583653	-1.190150	9.430453	-0.015842	-0.011905	0.094303	-1.177080	7.500006	-0.841569
4463	0	-1.592742	-1.183895	9.466622	-0.015930	-0.011841	0.094666	-1.176651	7.501342	-0.841929
4464	0	-1.586698	-1.170925	9.466686	-0.015864	-0.011716	0.094666	-1.170565	7.509126	-0.843708
4465	0	-1.575317	-1.177008	9.478779	-0.015747	-0.011780	0.094788	-1.160908	7.521089	-0.841724
4466	0	-1.613616	-1.175390	9.484769	-0.016126	-0.011761	0.094849	-1.154869	7.538299	-0.841005
4467	0	-1.582915	-1.183650	9.576122	-0.015808	-0.011841	0.095764	-1.152105	7.567941	-0.840165
4468	0	-1.618163	-1.219546	9.544822	-0.016155	-0.012198	0.095452	-1.150993	7.604047	-0.848589
4469	0	-1.650496	-1.190056	9.624824	-0.016479	-0.011902	0.096252	-1.151949	7.638802	-0.846865
4470	0	-1.686735	-1.214085	9.660408	-0.016836	-0.012144	0.096609	-1.150643	7.680210	-0.856592
4471	0	-1.663254	-1.195354	9.740797	-0.016602	-0.011963	0.097412	-1.142247	7.721059	-0.862576
4472	0	-1.657768	-1.175539	9.758125	-0.016541	-0.011762	0.097587	-1.137567	7.767927	-0.870553
4473	0	-1.676178	-1.158500	9.874979	-0.016724	-0.011597	0.098755	-1.126772	7.816538	-0.877348
4474	0	-1.683796	-1.138470	9.928812	-0.016801	-0.011391	0.099294	-1.122595	7.863715	-0.877283
4475	0	-1.681637	-1.189375	9.936085	-0.016785	-0.011902	0.099365	-1.115923	7.904686	-0.875757
4476	0	-1.670594	-1.169919	10.087543	-0.016666	-0.011703	0.100882	-1.114888	7.953955	-0.875218
4477	0	-1.694412	-1.208200	10.131247	-0.016907	-0.012085	0.101318	-1.114236	8.000597	-0.879033
4478	0	-1.732483	-1.189059	10.227697	-0.017288	-0.011896	0.102283	-1.110745	8.046013	-0.878300
4479	0	-1.748372	-1.232468	10.247384	-0.017456	-0.012329	0.102478	-1.108275	8.081380	-0.885004
4480	0	-1.741675	-1.176655	10.277067	-0.017390	-0.011771	0.102775	-1.105545	8.115361	-0.890094
4481	0	-1.760422	-1.183397	10.338990	-0.017578	-0.011841	0.103394	-1.100424	8.148736	-0.891810
4482	0	-1.771029	-1.175245	10.411691	-0.017693	-0.011766	0.104118	-1.087347	8.172767	-0.891412
4483	0	-1.753040	-1.140981	10.388001	-0.017517	-0.011414	0.103882	-1.085347	8.191984	-0.892389
4484	0	-1.755314	-1.189749	10.442550	-0.017544	-0.011895	0.104427	-1.089921	8.206794	-0.895864
4485	0	-1.770268	-1.208473	10.467490	-0.017700	-0.012085	0.104675	-1.091568	8.214116	-0.897622
4486	0	-1.776648	-1.184038	10.497964	-0.017767	-0.011841	0.104980	-1.092930	8.218220	-0.899432
4487	0	-1.781189	-1.184530	10.516483	-0.017822	-0.011841	0.105164	-1.099413	8.211593	-0.901748
4488	0	-1.809895	-1.172021	10.467957	-0.018107	-0.011728	0.104677	-1.092255	8.206997	-0.901595
4489	0	-1.780907	-1.183504	10.455613	-0.017822	-0.011841	0.104553	-1.087476	8.197216	-0.902551
4490	0	-1.771489	-1.188525	10.413579	-0.017735	-0.011890	0.104132	-1.083188	8.179292	-0.901692
4491	0	-1.748741	-1.189940	10.425331	-0.017517	-0.011902	0.104248	-1.081684	8.151476	-0.899660
4492	0	-1.737050	-1.202104	10.365145	-0.017397	-0.012019	0.103647	-1.084996	8.127029	-0.898955
4493	0	-1.736411	-1.177718	10.260563	-0.017395	-0.011780	0.102600	-1.083231	8.097306	-0.900153
4494	0	-1.711706	-1.165580	10.182250	-0.017151	-0.011653	0.101817	-1.087489	8.064065	-0.898613
4495	0	-1.711182	-1.177778	10.205757	-0.017151	-0.011780	0.102051	-1.086189	8.025063	-0.898440
4496	0	-1.740068	-1.147234	10.133827	-0.017440	-0.011471	0.101332	-1.088811	7.985606	-0.898391
4497	0	-1.723073	-1.141175	10.041030	-0.017273	-0.011414	0.100403	-1.087549	7.942283	-0.900743
4498	0	-1.690052	-1.159566	9.993616	-0.016945	-0.011594	0.099929	-1.090473	7.896325	-0.892943
4499	0	-1.686444	-1.190719	9.973797	-0.016907	-0.011902	0.099731	-1.097408	7.852619	-0.896219
4500	0	-1.641694	-1.167322	9.877356	-0.016458	-0.011669	0.098767	-1.102956	7.810370	-0.898197
4501	0	-1.625483	-1.172111	9.766290	-0.016296	-0.011719	0.097656	-1.106609	7.766503	-0.887437
4502	0	-1.648066	-1.178420	9.694385	-0.016520	-0.011785	0.096937	-1.107122	7.725402	-0.884186
4503	0	-1.638526	-1.165439	9.638057	-0.016418	-0.011658	0.096375	-1.104285	7.690753	-0.875747
4504	0	-1.632059	-1.177197	9.602546	-0.016353	-0.011774	0.096020	-1.102865	7.657312	-0.875319
4505	0	-1.651405	-1.153413	9.631820	-0.016541	-0.011536	0.096313	-1.102191	7.630589	-0.879410
4506	0	-1.615817	-1.171365	9.577719	-0.016183	-0.011716	0.095773	-1.100776	7.605771	-0.871203
4507	0	-1.572906	-1.147594	9.533973	-0.015747	-0.011475	0.095337	-1.103751	7.588846	-0.866992
4508	0	-1.575118	-1.184270	9.546745	-0.015773	-0.011844	0.095464	-1.103912	7.567598	-0.864229
4509	0	-1.561275	-1.153129	9.515635	-0.015625	-0.011536	0.095154	-1.100180	7.557507	-0.863971
4510	0	-1.589869	-1.146500	9.436665	-0.015906	-0.011467	0.094365	-1.099352	7.552858	-0.868912
4511	0	-1.580726	-1.117087	9.454343	-0.015808	-0.011169	0.094543	-1.102898	7.556420	-0.863895
4512	0	-1.623689	-1.148102	9.454176	-0.016234	-0.011478	0.094543	-1.107800	7.563994	-0.866921
4513	0	-1.624179	-1.135374	9.515257	-0.016235	-0.011353	0.095154	-1.111176	7.576262	-0.871127
4514	0	-1.595564	-1.171781	9.508835	-0.015944	-0.011722	0.095090	-1.108582	7.595345	-0.877055
4515	0	-1.600242	-1.177997	9.515190	-0.015991	-0.011780	0.095154	-1.110797	7.613333	-0.881354
4516	0	-1.590875	-1.184048	9.563566	-0.015892	-0.011842	0.095638	-1.111435	7.637785	-0.880845
4517	0	-1.607525	-1.159007	9.618836	-0.016052	-0.011597	0.096191	-1.105909	7.669572	-0.879818
4518	0	-1.606574	-1.151824	9.630277	-0.016038	-0.011523	0.096307	-1.102385	7.706991	-0.882261
4519	0	-1.675593	-1.165144	9.795666	-0.016724	-0.011658	0.097961	-1.097484	7.749078	-0.891490
4520	0	-1.676210	-1.152216	9.788506	-0.016727	-0.011523	0.097891	-1.098769	7.793945	-0.895489
4521	0	-1.706471	-1.159377	9.862695	-0.017029	-0.011597	0.098633	-1.097995	7.839962	-0.896053
4522	0	-1.701856	-1.183448	9.922410	-0.016979	-0.011835	0.099231	-1.099911	7.889669	-0.903433
4523	0	-1.657912	-1.177408	9.978675	-0.016541	-0.011780	0.099792	-1.096012	7.938264	-0.904033
4524	0	-1.653782	-1.194207	10.081300	-0.016497	-0.011951	0.100819	-1.088044	7.989304	-0.907144
4525	0	-1.682273	-1.189042	10.106924	-0.016785	-0.011902	0.101074	-1.077700	8.036728	-0.909731
4526	0	-1.664918	-1.169038	10.173061	-0.016618	-0.011696	0.101735	-1.073984	8.076425	-0.914807
4527	0	-1.754871	-1.147201	10.228980	-0.017517	-0.011475	0.102295	-1.073509	8.116151	-0.921407
4528	0	-1.761216	-1.177518	10.313359	-0.017581	-0.011775	0.103139	-1.076129	8.155124	-0.921903
4529	0	-1.803012	-1.171571	10.345063	-0.018005	-0.011719	0.103455	-1.075062	8.186911	-0.922570
4530	0	-1.795424	-1.232712	10.301460	-0.017933	-0.012323	0.103019	-1.081427	8.215052	-0.925135
4531	0	-1.778055	-1.214097	10.394016	-0.017761	-0.012146	0.103943	-1.078067	8.240754	-0.926857
4532	0	-1.762795	-1.219092	10.381403	-0.017617	-0.012197	0.103815	-1.072816	8.257060	-0.926287
4533	0	-1.746070	-1.195945	10.394249	-0.017456	-0.011963	0.103943	-1.070882	8.266688	-0.925988
4534	0	-1.746875	-1.182971	10.424707	-0.017466	-0.011834	0.104247	-1.067826	8.274648	-0.929477
4535	0	-1.763929	-1.165661	10.510264	-0.017639	-0.011658	0.105103	-1.068362	8.279323	-0.930503
4536	0	-1.787235	-1.159421	10.443325	-0.017884	-0.011595	0.104431	-1.069215	8.270870	-0.927647
4537	0	-1.811188	-1.172362	10.498261	-0.018127	-0.011719	0.104980	-1.075905	8.258515	-0.926036
4538	0	-1.801476	-1.191483	10.456040	-0.018036	-0.011912	0.104557	-1.079876	8.240017	-0.926100
4539	0	-1.779957	-1.215137	10.419027	-0.017822	-0.012146	0.104187	-1.086986	8.219737	-0.924251
4540	0	-1.750279	-1.203549	10.358753	-0.017533	-0.012035	0.103582	-1.088171	8.190705	-0.925325
4541	0	-1.729976	-1.165798	10.370442	-0.017334	-0.011658	0.103699	-1.089435	8.157647	-0.920297
4542	0	-1.741160	-1.153986	10.255656	-0.017449	-0.011537	0.102551	-1.093947	8.120209	-0.917045
4543	0	-1.729859	-1.166989	10.205540	-0.017334	-0.011658	0.102051	-1.108541	8.085271	-0.905960
4544	0	-1.734959	-1.175341	10.151521	-0.017386	-0.011744	0.101510	-1.120522	8.048460	-0.901553
4545	0	-1.710482	-1.179072	10.053147	-0.017151	-0.011780	0.100525	-1.133618	8.000816	-0.896109
4546	0	-1.714216	-1.229382	10.005528	-0.017181	-0.012290	0.100049	-1.138837	7.960674	-0.891905
4547	0	-1.686516	-1.238711	9.955577	-0.016907	-0.012390	0.099548	-1.136122	7.917637	-0.891788
4548	0	-1.672293	-1.183285	9.963064	-0.016763	-0.011835	0.099624	-1.134364	7.876652	-0.889421
4549	0	-1.656059	-1.165429	9.796877	-0.016602	-0.011658	0.097961	-1.131155	7.833548	-0.882109
4550	0	-1.648377	-1.122033	9.761613	-0.016521	-0.011224	0.097610	-1.127972	7.795210	-0.876307
4551	0	-1.632309	-1.123227	9.747869	-0.016357	-0.011230	0.097473	-1.130983	7.759605	-0.874600
4552	0	-1.632014	-1.123905	9.669480	-0.016351	-0.011234	0.096690	-1.137592	7.728070	-0.873042
4553	0	-1.632762	-1.123495	9.662317	-0.016357	-0.011230	0.096619	-1.143898	7.697455	-0.868520
4554	0	-1.651881	-1.185718	9.565408	-0.016543	-0.011850	0.095651	-1.153127	7.672715	-0.870447
4555	0	-1.627393	-1.196336	9.570689	-0.016296	-0.011963	0.095703	-1.154924	7.650492	-0.865459
4556	0	-1.610843	-1.220765	9.516438	-0.016130	-0.012209	0.095160	-1.154561	7.628661	-0.863796
4557	0	-1.603917	-1.177753	9.552249	-0.016052	-0.011780	0.095520	-1.153291	7.617569	-0.860706
4558	0	-1.571665	-1.140908	9.497633	-0.015721	-0.011410	0.094975	-1.154018	7.616470	-0.864920
4559	0	-1.574227	-1.147158	9.509393	-0.015747	-0.011475	0.095093	-1.151932	7.615219	-0.866955
4560	0	-1.597867	-1.104148	9.497313	-0.015982	-0.011042	0.094973	-1.153333	7.616121	-0.869186
4561	0	-1.611681	-1.141587	9.515294	-0.016113	-0.011414	0.095154	-1.157857	7.624843	-0.872294
4562	0	-1.638039	-1.147864	9.521039	-0.016365	-0.011479	0.095213	-1.159013	7.647672	-0.873723
4563	0	-1.643335	-1.214417	9.521251	-0.016418	-0.012146	0.095215	-1.158858	7.669964	-0.874633
4564	0	-1.615730	-1.189183	9.502541	-0.016143	-0.011899	0.095027	-1.152260	7.691772	-0.878808
4565	0	-1.619552	-1.171538	9.643240	-0.016174	-0.011719	0.096436	-1.150383	7.721306	-0.883331
4566	0	-1.600375	-1.122029	9.721769	-0.015973	-0.011224	0.097222	-1.148617	7.761708	-0.884254
4567	0	-1.620479	-1.153225	9.698018	-0.016174	-0.011536	0.096985	-1.146968	7.801964	-0.892752
4568	0	-1.632828	-1.128425	9.770265	-0.016297	-0.011285	0.097708	-1.148631	7.842488	-0.903081
4569	0	-1.664007	-1.166176	9.819857	-0.016602	-0.011658	0.098206	-1.155894	7.891623	-0.903689
4570	0	-1.708195	-1.166811	9.891727	-0.017046	-0.011666	0.098924	-1.160465	7.937517	-0.904888
4571	0	-1.730644	-1.238843	9.990897	-0.017273	-0.012390	0.099915	-1.160899	7.980171	-0.913605
4572	0	-1.725201	-1.238497	9.995867	-0.017219	-0.012387	0.099964	-1.160640	8.022728	-0.921060
4573	0	-1.699911	-1.207709	10.064263	-0.016968	-0.012085	0.100647	-1.154066	8.062658	-0.922781
4574	0	-1.700375	-1.199755	10.106028	-0.016970	-0.012009	0.101065	-1.143917	8.105518	-0.928191
4575	0	-1.706010	-1.158977	10.149700	-0.017029	-0.011597	0.101501	-1.138498	8.145110	-0.929416
4576	0	-1.718147	-1.151693	10.240341	-0.017154	-0.011522	0.102407	-1.134800	8.180475	-0.928999
4577	0	-1.754149	-1.165907	10.271785	-0.017517	-0.011658	0.102722	-1.138517	8.212020	-0.931467
4578	0	-1.759101	-1.172491	10.264689	-0.017566	-0.011722	0.102652	-1.144374	8.244507	-0.940700
4579	0	-1.783976	-1.178201	10.308510	-0.017822	-0.011780	0.103088	-1.148874	8.268304	-0.942521
4580	0	-1.786801	-1.233700	10.375092	-0.017858	-0.012334	0.103753	-1.154219	8.284259	-0.943497
4581	0	-1.783119	-1.208181	10.375860	-0.017822	-0.012085	0.103760	-1.152579	8.298515	-0.946692
4582	0	-1.783879	-1.195705	10.363512	-0.017840	-0.011957	0.103635	-1.154089	8.301266	-0.941059
4583	0	-1.770223	-1.165516	10.443109	-0.017700	-0.011658	0.104431	-1.152975	8.307956	-0.942104
4584	0	-1.751722	-1.164849	10.449251	-0.017522	-0.011653	0.104491	-1.149633	8.307404	-0.938370
4585	0	-1.756906	-1.166095	10.394404	-0.017578	-0.011658	0.103943	-1.154620	8.301933	-0.938583
4586	0	-1.772272	-1.203532	10.388668	-0.017743	-0.012031	0.103884	-1.160978	8.284035	-0.939924
4587	0	-1.780480	-1.215278	10.370094	-0.017822	-0.012146	0.103699	-1.169693	8.269324	-0.935843
4588	0	-1.794221	-1.228160	10.321937	-0.017971	-0.012282	0.103214	-1.169795	8.241984	-0.935445
4589	0	-1.766948	-1.214355	10.333807	-0.017700	-0.012146	0.103333	-1.168053	8.212615	-0.927289
4590	0	-1.742759	-1.177279	10.255476	-0.017456	-0.011776	0.102550	-1.165504	8.185464	-0.928309
4591	0	-1.729879	-1.190600	10.193421	-0.017334	-0.011902	0.101929	-1.170990	8.150618	-0.923753
4592	0	-1.704438	-1.167206	10.127337	-0.017081	-0.011666	0.101268	-1.178278	8.113610	-0.920645
4593	0	-1.698798	-1.196603	10.083660	-0.017029	-0.011963	0.100830	-1.182542	8.071972	-0.911708
4594	0	-1.679068	-1.172678	10.023784	-0.016826	-0.011725	0.100232	-1.184914	8.036666	-0.912476
4595	0	-1.680552	-1.184336	9.943277	-0.016846	-0.011841	0.099426	-1.188509	7.995099	-0.912287
4596	0	-1.678853	-1.166593	9.950585	-0.016827	-0.011663	0.099500	-1.192132	7.955953	-0.908684
4597	0	-1.686616	-1.202673	9.815117	-0.016907	-0.012024	0.098145	-1.196094	7.913337	-0.901208
4598	0	-1.666676	-1.190754	9.736996	-0.016705	-0.011908	0.097363	-1.196780	7.873591	-0.896751
4599	0	-1.675465	-1.183897	9.778369	-0.016785	-0.011841	0.097778	-1.195512	7.843084	-0.898154
4600	0	-1.651217	-1.195937	9.687853	-0.016542	-0.011960	0.096873	-1.195692	7.811961	-0.890919
4601	0	-1.645125	-1.208538	9.601309	-0.016479	-0.012085	0.096008	-1.197179	7.782908	-0.886714
4602	0	-1.596987	-1.220763	9.650953	-0.015996	-0.012208	0.096505	-1.197767	7.756568	-0.883914
4603	0	-1.596450	-1.190112	9.625697	-0.015991	-0.011902	0.096252	-1.197905	7.729417	-0.883547
4604	0	-1.597591	-1.208297	9.498344	-0.016000	-0.012084	0.094979	-1.197677	7.705259	-0.885044
4605	0	-1.609695	-1.183742	9.509596	-0.016113	-0.011841	0.095093	-1.194904	7.690134	-0.877398
4606	0	-1.619429	-1.152444	9.510052	-0.016203	-0.011529	0.095098	-1.190910	7.684232	-0.876200
4607	0	-1.579923	-1.146829	9.466777	-0.015808	-0.011475	0.094666	-1.184629	7.677997	-0.884424
4608	0	-1.603146	-1.133718	9.460928	-0.016035	-0.011340	0.094608	-1.182571	7.678077	-0.884798
4609	0	-1.569193	-1.128302	9.533695	-0.015686	-0.011292	0.095337	-1.174164	7.689546	-0.882961
4610	0	-1.582618	-1.175861	9.545865	-0.015821	-0.011764	0.095459	-1.169957	7.700742	-0.885827
4611	0	-1.606200	-1.171336	9.521386	-0.016052	-0.011719	0.095215	-1.165332	7.716829	-0.886529
4612	0	-1.621198	-1.200691	9.563706	-0.016194	-0.012013	0.095639	-1.159566	7.742231	-0.889067
4613	0	-1.619372	-1.195725	9.643299	-0.016174	-0.011963	0.096436	-1.154907	7.769570	-0.894001
4614	0	-1.654306	-1.231267	9.648743	-0.016519	-0.012319	0.096491	-1.150048	7.802851	-0.895987
4615	0	-1.662855	-1.214076	9.673675	-0.016602	-0.012146	0.096741	-1.146116	7.839015	-0.899465
4616	0	-1.674055	-1.182114	9.752267	-0.016717	-0.011830	0.097526	-1.137455	7.870979	-0.912889
4617	0	-1.657057	-1.195418	9.783534	-0.016541	-0.011963	0.097839	-1.129585	7.910353	-0.922029
4618	0	-1.651168	-1.200080	9.886372	-0.016479	-0.012007	0.098868	-1.125033	7.951840	-0.928843
4619	0	-1.687390	-1.220597	9.936058	-0.016846	-0.012207	0.099365	-1.126037	7.988580	-0.938191
4620	0	-1.674950	-1.183180	10.026711	-0.016720	-0.011839	0.100271	-1.120225	8.026699	-0.942195
4621	0	-1.681425	-1.177394	10.100895	-0.016785	-0.011780	0.101013	-1.115906	8.064471	-0.943303
4622	0	-1.699482	-1.170204	10.124354	-0.016966	-0.011707	0.101248	-1.112239	8.101466	-0.944187
4623	0	-1.711758	-1.171538	10.192445	-0.017090	-0.011719	0.101929	-1.110683	8.136837	-0.953066
4624	0	-1.711534	-1.164379	10.228211	-0.017085	-0.011651	0.102286	-1.104864	8.174938	-0.957178
4625	0	-1.742016	-1.183819	10.284029	-0.017395	-0.011841	0.102844	-1.104123	8.207208	-0.954714
4626	0	-1.722196	-1.189520	10.344281	-0.017201	-0.011897	0.103446	-1.104092	8.234223	-0.954561
4627	0	-1.778229	-1.250808	10.296318	-0.017761	-0.012512	0.102966	-1.101594	8.261899	-0.958888
4628	0	-1.757374	-1.237718	10.399554	-0.017560	-0.012383	0.103997	-1.097664	8.281329	-0.961261
4629	0	-1.752739	-1.213845	10.400305	-0.017517	-0.012146	0.104004	-1.091225	8.296996	-0.961839
4630	0	-1.753985	-1.212396	10.388053	-0.017538	-0.012132	0.103880	-1.084391	8.303338	-0.965569
4631	0	-1.763736	-1.189695	10.418788	-0.017639	-0.011902	0.104187	-1.080593	8.305766	-0.964316
4632	0	-1.793569	-1.189250	10.406687	-0.017941	-0.011892	0.104066	-1.082297	8.303842	-0.963322
4633	0	-1.756501	-1.171542	10.461683	-0.017578	-0.011719	0.104614	-1.079990	8.293982	-0.959791
4634	0	-1.741463	-1.183165	10.401169	-0.017430	-0.011835	0.104009	-1.077467	8.281261	-0.948824
4635	0	-1.737790	-1.220551	10.394591	-0.017395	-0.012207	0.103943	-1.077029	8.266893	-0.944499
4636	0	-1.745726	-1.190088	10.389163	-0.017483	-0.011899	0.103888	-1.080159	8.243313	-0.947914
4637	0	-1.742888	-1.178071	10.327597	-0.017456	-0.011780	0.103271	-1.082190	8.217719	-0.948131
4638	0	-1.755436	-1.171719	10.249250	-0.017586	-0.011722	0.102487	-1.078184	8.187217	-0.944492
4639	0	-1.748461	-1.190053	10.242270	-0.017517	-0.011902	0.102417	-1.077629	8.155500	-0.937931
4640	0	-1.747868	-1.220436	10.157921	-0.017514	-0.012205	0.101573	-1.077556	8.120034	-0.939254
4641	0	-1.736256	-1.226697	10.144612	-0.017395	-0.012268	0.101440	-1.077213	8.087976	-0.936951
4642	0	-1.716773	-1.233005	10.017592	-0.017209	-0.012327	0.100169	-1.081182	8.045383	-0.932709
4643	0	-1.693021	-1.238695	10.022647	-0.016968	-0.012390	0.100220	-1.078332	8.007090	-0.931473
4644	0	-1.697708	-1.189407	9.944643	-0.017015	-0.011896	0.099440	-1.076752	7.967520	-0.927116
4645	0	-1.674815	-1.165406	9.931080	-0.016785	-0.011658	0.099304	-1.073316	7.930013	-0.928648
4646	0	-1.679706	-1.158277	9.853007	-0.016833	-0.011589	0.098523	-1.066852	7.892500	-0.926831
4647	0	-1.656780	-1.147536	9.784499	-0.016602	-0.011475	0.097839	-1.068566	7.857581	-0.926257
4648	0	-1.625621	-1.154178	9.706166	-0.016291	-0.011538	0.097056	-1.074343	7.821541	-0.928928
4649	0	-1.608116	-1.141714	9.686771	-0.016113	-0.011414	0.096863	-1.079412	7.788152	-0.928787
4650	0	-1.620771	-1.184970	9.730356	-0.016232	-0.011848	0.097300	-1.081928	7.763519	-0.927261
4651	0	-1.584028	-1.183720	9.625764	-0.015869	-0.011841	0.096252	-1.078580	7.733754	-0.925694
4652	0	-1.597600	-1.158851	9.608222	-0.015995	-0.011590	0.096079	-1.077999	7.715569	-0.923897
4653	0	-1.633826	-1.177863	9.595067	-0.016357	-0.011780	0.095947	-1.077778	7.697199	-0.923789
4654	0	-1.630729	-1.146840	9.540719	-0.016319	-0.011473	0.095405	-1.073992	7.687257	-0.921373
4655	0	-1.628751	-1.177828	9.546069	-0.016296	-0.011780	0.095459	-1.073564	7.681047	-0.925642
4656	0	-1.633589	-1.195557	9.509695	-0.016340	-0.011960	0.095096	-1.069722	7.680184	-0.925032
4657	0	-1.623916	-1.196095	9.515340	-0.016235	-0.011963	0.095154	-1.069099	7.689106	-0.926195
4658	0	-1.612580	-1.195587	9.490829	-0.016121	-0.011959	0.094909	-1.067004	7.699318	-0.924848
4659	0	-1.588074	-1.177272	9.576311	-0.015869	-0.011780	0.095764	-1.060436	7.717480	-0.931455
4660	0	-1.602553	-1.157435	9.643202	-0.016015	-0.011583	0.096433	-1.051660	7.734209	-0.935196
4661	0	-1.643871	-1.158668	9.637226	-0.016418	-0.011597	0.096375	-1.041905	7.762495	-0.935315
4662	0	-1.654244	-1.115218	9.691500	-0.016521	-0.011149	0.096919	-1.047324	7.792662	-0.933920
4663	0	-1.662725	-1.140844	9.740833	-0.016602	-0.011414	0.097412	-1.043464	7.827056	-0.937812
4664	0	-1.655897	-1.183045	9.770502	-0.016531	-0.011831	0.097710	-1.044752	7.864016	-0.939170
4665	0	-1.650619	-1.165164	9.844596	-0.016479	-0.011658	0.098450	-1.039920	7.899257	-0.939210
4666	0	-1.625526	-1.206720	9.837727	-0.016228	-0.012074	0.098381	-1.034804	7.935494	-0.943815
4667	0	-1.632655	-1.195217	9.911742	-0.016296	-0.011963	0.099121	-1.024730	7.974499	-0.951595
4668	0	-1.669539	-1.181382	9.935186	-0.016663	-0.011820	0.099357	-1.020168	8.016432	-0.948416
4669	0	-1.663172	-1.140658	10.088694	-0.016602	-0.011414	0.100891	-1.014524	8.054824	-0.951849
4670	0	-1.699635	-1.127208	10.075537	-0.016968	-0.011278	0.100760	-1.009880	8.091469	-0.958356
4671	0	-1.730250	-1.159844	10.161831	-0.017273	-0.011597	0.101624	-1.014085	8.128915	-0.965528
4672	0	-1.778685	-1.196878	10.197326	-0.017759	-0.011967	0.101978	-1.018599	8.164006	-0.971988
4673	0	-1.753822	-1.196346	10.198605	-0.017517	-0.011963	0.101990	-1.021331	8.191956	-0.970371
4674	0	-1.763968	-1.189826	10.277301	-0.017621	-0.011904	0.102776	-1.017253	8.216970	-0.969506
4675	0	-1.728549	-1.183469	10.265973	-0.017273	-0.011841	0.102661	-1.012320	8.235227	-0.973699
4676	0	-1.737037	-1.170323	10.283909	-0.017360	-0.011707	0.102840	-1.009643	8.251373	-0.969467
4677	0	-1.765097	-1.165609	10.314758	-0.017639	-0.011658	0.103149	-1.009702	8.268730	-0.977168
4678	0	-1.736509	-1.196034	10.363263	-0.017358	-0.011960	0.103634	-1.011820	8.281053	-0.980682
4679	0	-1.757999	-1.190594	10.382002	-0.017578	-0.011902	0.103821	-1.017974	8.287450	-0.978542
4680	0	-1.757677	-1.184865	10.394192	-0.017582	-0.011849	0.103941	-1.018653	8.286147	-0.974150
4681	0	-1.800037	-1.214239	10.363899	-0.018005	-0.012146	0.103638	-1.016226	8.285004	-0.966852
4682	0	-1.767967	-1.183743	10.327490	-0.017691	-0.011834	0.103273	-1.021231	8.277237	-0.964655
4683	0	-1.719832	-1.153256	10.321306	-0.017212	-0.011536	0.103210	-1.019133	8.266556	-0.963929
4684	0	-1.740848	-1.128530	10.291363	-0.017429	-0.011286	0.102910	-1.019743	8.247780	-0.965296
4685	0	-1.718824	-1.153858	10.272580	-0.017212	-0.011536	0.102722	-1.024100	8.225879	-0.963516
4686	0	-1.707793	-1.142053	10.261111	-0.017104	-0.011420	0.102607	-1.025438	8.201131	-0.960630
4687	0	-1.712165	-1.196556	10.211641	-0.017151	-0.011963	0.102112	-1.029375	8.172859	-0.961839
4688	0	-1.730830	-1.173016	10.108720	-0.017338	-0.011724	0.101083	-1.036750	8.143959	-0.958834
4689	0	-1.711920	-1.178325	10.071299	-0.017151	-0.011780	0.100708	-1.041567	8.112468	-0.957633
4690	0	-1.711980	-1.221486	10.041732	-0.017149	-0.012215	0.100412	-1.042765	8.083702	-0.956621
4691	0	-1.723455	-1.184416	9.973769	-0.017273	-0.011841	0.099731	-1.047373	8.044202	-0.946305
4692	0	-1.692030	-1.172403	9.950451	-0.016953	-0.011726	0.099499	-1.045553	8.011656	-0.946286
4693	0	-1.681043	-1.171598	9.857813	-0.016846	-0.011719	0.098572	-1.043190	7.975241	-0.940010
4694	0	-1.661902	-1.165935	9.877226	-0.016653	-0.011653	0.098767	-1.051439	7.940326	-0.937048
4695	0	-1.644724	-1.165590	9.815016	-0.016479	-0.011658	0.098145	-1.050225	7.907231	-0.929291
4696	0	-1.638751	-1.171641	9.748830	-0.016416	-0.011716	0.097484	-1.051832	7.878742	-0.920650
4697	0	-1.614797	-1.122868	9.705049	-0.016174	-0.011230	0.097046	-1.050743	7.852158	-0.913266
4698	0	-1.621687	-1.165180	9.644906	-0.016244	-0.011655	0.096444	-1.048143	7.824520	-0.907262
4699	0	-1.627573	-1.147705	9.656081	-0.016296	-0.011475	0.096558	-1.052224	7.804479	-0.899568
4700	0	-1.623973	-1.147898	9.558976	-0.016256	-0.011480	0.095587	-1.051826	7.789022	-0.898710
4701	0	-1.590813	-1.128973	9.607320	-0.015930	-0.011292	0.096069	-1.050836	7.767217	-0.893249
4702	0	-1.605671	-1.141302	9.546848	-0.016069	-0.011411	0.095467	-1.054903	7.756387	-0.891757
4703	0	-1.623404	-1.184200	9.515389	-0.016235	-0.011841	0.095154	-1.057886	7.759120	-0.890240
4704	0	-1.586054	-1.141510	9.533819	-0.015867	-0.011416	0.095337	-1.057753	7.755438	-0.887177
4705	0	-1.611079	-1.153405	9.606994	-0.016113	-0.011536	0.096069	-1.057429	7.756800	-0.886065
4706	0	-1.593205	-1.140854	9.570323	-0.015925	-0.011411	0.095704	-1.056589	7.769006	-0.888076
4707	0	-1.624599	-1.159741	9.625056	-0.016235	-0.011597	0.096252	-1.059306	7.785894	-0.891037
4708	0	-1.602481	-1.153666	9.667405	-0.016013	-0.011538	0.096676	-1.060100	7.803937	-0.892838
4709	0	-1.612558	-1.171715	9.704405	-0.016113	-0.011719	0.097046	-1.060099	7.822663	-0.894253
4710	0	-1.621551	-1.183736	9.722253	-0.016199	-0.011838	0.097225	-1.061336	7.846182	-0.897168
4711	0	-1.637427	-1.220647	9.734831	-0.016357	-0.012207	0.097351	-1.062674	7.870173	-0.895089
4712	0	-1.617194	-1.196137	9.782969	-0.016148	-0.011962	0.097834	-1.064169	7.902763	-0.892648
4713	0	-1.656285	-1.207910	9.795838	-0.016541	-0.012085	0.097961	-1.059448	7.933002	-0.895066
4714	0	-1.654932	-1.170433	9.807296	-0.016524	-0.011707	0.098077	-1.058146	7.966322	-0.901102
4715	0	-1.681350	-1.171448	9.881152	-0.016785	-0.011719	0.098816	-1.055453	8.003837	-0.907509
4716	0	-1.699519	-1.164747	9.971695	-0.016965	-0.011649	0.099722	-1.055816	8.042700	-0.913568
4717	0	-1.705933	-1.135023	10.051999	-0.017029	-0.011353	0.100525	-1.055486	8.081598	-0.917319
4718	0	-1.717708	-1.202121	10.014358	-0.017151	-0.012020	0.100148	-1.058923	8.115686	-0.923326
4719	0	-1.717985	-1.183914	10.100846	-0.017151	-0.011841	0.101013	-1.059274	8.152645	-0.922012
4720	0	-1.704924	-1.225973	10.191610	-0.017027	-0.012265	0.101919	-1.055233	8.181892	-0.921506
4721	0	-1.705150	-1.159304	10.229156	-0.017029	-0.011597	0.102295	-1.053267	8.211458	-0.923512
4722	0	-1.751956	-1.195525	10.301681	-0.017502	-0.011956	0.103020	-1.054184	8.235344	-0.926063
4723	0	-1.722743	-1.153669	10.302463	-0.017212	-0.011536	0.103027	-1.057285	8.256782	-0.928514
4724	0	-1.768869	-1.142144	10.344523	-0.017671	-0.011416	0.103449	-1.064777	8.280898	-0.936986
4725	0	-1.764561	-1.172065	10.339224	-0.017639	-0.011719	0.103394	-1.068619	8.292294	-0.938614
4726	0	-1.765422	-1.190772	10.424466	-0.017653	-0.011906	0.104245	-1.072487	8.298435	-0.941691
4727	0	-1.757607	-1.190647	10.351544	-0.017578	-0.011902	0.103516	-1.079118	8.300452	-0.941632
4728	0	-1.756878	-1.203606	10.382048	-0.017574	-0.012033	0.103820	-1.083444	8.298655	-0.945103
4729	0	-1.744448	-1.251121	10.425010	-0.017456	-0.012512	0.104248	-1.083703	8.290290	-0.947187
4730	0	-1.723543	-1.220300	10.364431	-0.017250	-0.012206	0.103642	-1.081587	8.278490	-0.947581
4731	0	-1.713852	-1.165686	10.345673	-0.017151	-0.011658	0.103455	-1.081966	8.269140	-0.949524
4732	0	-1.753566	-1.165506	10.291246	-0.017554	-0.011657	0.102909	-1.081244	8.252782	-0.952852
4733	0	-1.737805	-1.196124	10.290833	-0.017395	-0.011963	0.102905	-1.080638	8.238280	-0.946254
4734	0	-1.752259	-1.196363	10.285332	-0.017545	-0.011960	0.102850	-1.085734	8.218014	-0.947283
4735	0	-1.748676	-1.166234	10.193339	-0.017517	-0.011658	0.101929	-1.091807	8.188379	-0.949648
4736	0	-1.718378	-1.197366	10.163690	-0.017213	-0.011972	0.101632	-1.094107	8.160044	-0.954316
4737	0	-1.712109	-1.171881	10.120133	-0.017151	-0.011719	0.101196	-1.095103	8.130800	-0.947225
4738	0	-1.711892	-1.171839	10.096759	-0.017153	-0.011720	0.100962	-1.094417	8.096862	-0.946426
4739	0	-1.668676	-1.153430	10.059222	-0.016724	-0.011536	0.100586	-1.093652	8.059383	-0.943363
4740	0	-1.679716	-1.165948	10.035983	-0.016833	-0.011656	0.100354	-1.098592	8.022623	-0.940703
4741	0	-1.662818	-1.160540	9.930895	-0.016663	-0.011597	0.099304	-1.109396	7.987403	-0.947328
4742	0	-1.674374	-1.210803	9.919574	-0.016777	-0.012103	0.099191	-1.115890	7.953458	-0.948094
4743	0	-1.662759	-1.220477	9.894416	-0.016663	-0.012207	0.098938	-1.114075	7.917435	-0.943421
4744	0	-1.625924	-1.208174	9.779461	-0.016289	-0.012081	0.097790	-1.115701	7.887308	-0.940158
4745	0	-1.621156	-1.220585	9.766035	-0.016235	-0.012207	0.097656	-1.115384	7.863800	-0.934115
4746	0	-1.615878	-1.183757	9.748573	-0.016188	-0.011839	0.097481	-1.114764	7.834309	-0.931126
4747	0	-1.652167	-1.208271	9.619493	-0.016541	-0.012085	0.096191	-1.113220	7.816255	-0.933103
4748	0	-1.624531	-1.183985	9.638318	-0.016259	-0.011837	0.096381	-1.117884	7.804095	-0.930042
4749	0	-1.622551	-1.140720	9.625486	-0.016235	-0.011414	0.096252	-1.111711	7.796704	-0.925104
4750	0	-1.614516	-1.158715	9.607450	-0.016155	-0.011584	0.096073	-1.116489	7.789003	-0.922500
4751	0	-1.623109	-1.135413	9.552056	-0.016235	-0.011353	0.095520	-1.119828	7.788167	-0.925454
4752	0	-1.634358	-1.178024	9.637677	-0.016349	-0.011784	0.096375	-1.117321	7.786208	-0.922325
4753	0	-1.623458	-1.129027	9.594754	-0.016235	-0.011292	0.095947	-1.117471	7.789559	-0.917019
4754	0	-1.653829	-1.183769	9.545936	-0.016540	-0.011839	0.095459	-1.117541	7.792288	-0.918714
4755	0	-1.612069	-1.202319	9.594611	-0.016113	-0.012024	0.095947	-1.118413	7.805335	-0.919806
4756	0	-1.632207	-1.183605	9.594310	-0.016312	-0.011840	0.095944	-1.115697	7.821958	-0.917041
4757	0	-1.612498	-1.214268	9.655608	-0.016113	-0.012146	0.096558	-1.113654	7.839974	-0.912469
4758	0	-1.652368	-1.232274	9.722169	-0.016503	-0.012322	0.097225	-1.116096	7.868026	-0.914142
4759	0	-1.631650	-1.238902	9.716474	-0.016296	-0.012390	0.097168	-1.116833	7.895837	-0.917673
4760	0	-1.647913	-1.171400	9.801282	-0.016459	-0.011717	0.098016	-1.115573	7.922930	-0.918717
4761	0	-1.686369	-1.190053	9.753123	-0.016846	-0.011902	0.097534	-1.116073	7.948173	-0.920576
4762	0	-1.678381	-1.171635	9.850005	-0.016760	-0.011717	0.098504	-1.117645	7.980094	-0.925134
4763	0	-1.662261	-1.183490	9.899620	-0.016602	-0.011841	0.098999	-1.112892	8.008548	-0.927316
4764	0	-1.678928	-1.164157	9.941631	-0.016767	-0.011646	0.099420	-1.109607	8.038835	-0.928814
4765	0	-1.668512	-1.159401	10.015525	-0.016663	-0.011597	0.100159	-1.108656	8.068695	-0.929211
4766	0	-1.642994	-1.219947	10.057428	-0.016403	-0.012202	0.100578	-1.107671	8.103208	-0.935590
4767	0	-1.680713	-1.214317	10.113186	-0.016785	-0.012146	0.101135	-1.106580	8.132724	-0.939847
4768	0	-1.703387	-1.195695	10.075796	-0.017013	-0.011958	0.100761	-1.107326	8.161002	-0.942535
4769	0	-1.723118	-1.201809	10.168200	-0.017212	-0.012024	0.101685	-1.102816	8.186818	-0.938416
4770	0	-1.745062	-1.219172	10.185959	-0.017434	-0.012196	0.101862	-1.100444	8.209502	-0.940055
4771	0	-1.747000	-1.201838	10.217112	-0.017456	-0.012024	0.102173	-1.096183	8.229288	-0.938782
4772	0	-1.779912	-1.213708	10.289967	-0.017790	-0.012136	0.102901	-1.099720	8.243795	-0.944912
4773	0	-1.764734	-1.213837	10.266063	-0.017639	-0.012146	0.102661	-1.093012	8.257107	-0.948872
4774	0	-1.754206	-1.243002	10.314689	-0.017534	-0.012436	0.103148	-1.088271	8.269957	-0.947641
4775	0	-1.721403	-1.207937	10.351593	-0.017212	-0.012085	0.103516	-1.083754	8.276523	-0.949050
4776	0	-1.708994	-1.219430	10.345563	-0.017095	-0.012197	0.103455	-1.082801	8.275610	-0.954704
4777	0	-1.714003	-1.201946	10.333484	-0.017151	-0.012024	0.103333	-1.079236	8.267893	-0.951352
4778	0	-1.705433	-1.152772	10.382677	-0.017068	-0.011527	0.103825	-1.081277	8.257209	-0.953129
4779	0	-1.737869	-1.147054	10.309159	-0.017395	-0.011475	0.103088	-1.078017	8.243404	-0.949144
4780	0	-1.764361	-1.146847	10.297601	-0.017668	-0.011467	0.102972	-1.080726	8.220890	-0.953377
4781	0	-1.773852	-1.172084	10.266482	-0.017761	-0.011719	0.102661	-1.084148	8.199934	-0.952057
4782	0	-1.756333	-1.197001	10.175736	-0.017594	-0.011968	0.101752	-1.087693	8.169474	-0.948520
4783	0	-1.693828	-1.196515	10.168922	-0.016968	-0.011963	0.101685	-1.091178	8.140669	-0.951422
4784	0	-1.693669	-1.202636	10.127187	-0.016971	-0.012029	0.101266	-1.089389	8.106738	-0.948917
4785	0	-1.712018	-1.208394	10.132367	-0.017151	-0.012085	0.101318	-1.089137	8.076470	-0.952413
4786	0	-1.712316	-1.227192	10.060045	-0.017151	-0.012266	0.100596	-1.096652	8.049333	-0.951656
4787	0	-1.693089	-1.196353	10.047001	-0.016968	-0.011963	0.100464	-1.098161	8.011772	-0.948251
4788	0	-1.710195	-1.214457	10.011671	-0.017138	-0.012148	0.100110	-1.095169	7.974451	-0.943968
4789	0	-1.712205	-1.202208	9.924837	-0.017151	-0.012024	0.099243	-1.094030	7.945610	-0.935405
4790	0	-1.681917	-1.189683	9.852573	-0.016850	-0.011899	0.098520	-1.092411	7.914784	-0.936267
4791	0	-1.663334	-1.195552	9.833349	-0.016663	-0.011963	0.098328	-1.084788	7.885145	-0.932869
4792	0	-1.627276	-1.115684	9.815922	-0.016299	-0.011155	0.098155	-1.087785	7.858658	-0.927192
4793	0	-1.638748	-1.153397	9.772268	-0.016418	-0.011536	0.097717	-1.086727	7.826799	-0.926847
4794	0	-1.608644	-1.122446	9.742740	-0.016113	-0.011228	0.097423	-1.084019	7.799653	-0.927655
4795	0	-1.596562	-1.141044	9.668429	-0.015991	-0.011414	0.096680	-1.081343	7.773748	-0.922936
4796	0	-1.622695	-1.177378	9.687458	-0.016246	-0.011774	0.096871	-1.082196	7.755766	-0.921038
4797	0	-1.615746	-1.171844	9.631634	-0.016174	-0.011719	0.096313	-1.083045	7.740075	-0.922026
4798	0	-1.643028	-1.190063	9.589482	-0.016446	-0.011902	0.095892	-1.082898	7.725480	-0.914076
4799	0	-1.628553	-1.195647	9.607198	-0.016296	-0.011963	0.096069	-1.076658	7.716824	-0.911730
4800	0	-1.632510	-1.225112	9.595455	-0.016336	-0.012256	0.095952	-1.072611	7.707589	-0.911512
4801	0	-1.647981	-1.213495	9.613171	-0.016479	-0.012146	0.096130	-1.061027	7.712233	-0.917093
4802	0	-1.593458	-1.168581	9.576684	-0.015931	-0.011697	0.095766	-1.049591	7.720569	-0.918984
4803	0	-1.593472	-1.152897	9.625249	-0.015930	-0.011536	0.096252	-1.043376	7.730180	-0.918449
4804	0	-1.582684	-1.120823	9.637308	-0.015818	-0.011217	0.096374	-1.034656	7.745289	-0.916134
4805	0	-1.606904	-1.146974	9.704370	-0.016052	-0.011475	0.097046	-1.030883	7.769226	-0.918967
4806	0	-1.628742	-1.096933	9.697796	-0.016270	-0.010977	0.096980	-1.024087	7.794296	-0.920540
4807	0	-1.680411	-1.171632	9.740905	-0.016785	-0.011719	0.097412	-1.023302	7.821256	-0.922516
4808	0	-1.696619	-1.214059	9.727990	-0.016946	-0.012141	0.097283	-1.024612	7.849314	-0.926278
4809	0	-1.668698	-1.165484	9.765243	-0.016663	-0.011658	0.097656	-1.023430	7.881980	-0.925627
4810	0	-1.649143	-1.189044	9.831678	-0.016468	-0.011896	0.098320	-1.018953	7.913296	-0.928055
4811	0	-1.638243	-1.165306	9.905647	-0.016357	-0.011658	0.099060	-1.015745	7.946290	-0.931360
4812	0	-1.668181	-1.200613	9.953685	-0.016652	-0.012015	0.099541	-1.007438	7.984498	-0.933459
4813	0	-1.687208	-1.171070	9.966690	-0.016846	-0.011719	0.099670	-1.000397	8.018870	-0.938082
4814	0	-1.698522	-1.121440	9.971964	-0.016960	-0.011215	0.099724	-1.001630	8.051757	-0.943537
4815	0	-1.729510	-1.158977	10.162056	-0.017273	-0.011597	0.101624	-0.995936	8.080819	-0.947012
4816	0	-1.734021	-1.163933	10.106428	-0.017318	-0.011644	0.101068	-0.992344	8.110348	-0.950990
4817	0	-1.698575	-1.189805	10.125476	-0.016968	-0.011902	0.101257	-0.990057	8.134816	-0.946036
4818	0	-1.683994	-1.164423	10.222570	-0.016821	-0.011650	0.102228	-0.985531	8.160251	-0.952849
4819	0	-1.685808	-1.171699	10.272034	-0.016846	-0.011719	0.102722	-0.985443	8.178218	-0.956254
4820	0	-1.706154	-1.195027	10.265714	-0.017054	-0.011960	0.102657	-0.976360	8.191257	-0.957819
4821	0	-1.758530	-1.201960	10.302662	-0.017578	-0.012024	0.103027	-0.973327	8.203421	-0.960020
4822	0	-1.747984	-1.158568	10.314617	-0.017470	-0.011588	0.103148	-0.972461	8.218145	-0.956296
4823	0	-1.757982	-1.177187	10.351624	-0.017578	-0.011780	0.103516	-0.965383	8.224275	-0.948728
4824	0	-1.758276	-1.194488	10.345572	-0.017582	-0.011948	0.103456	-0.963969	8.229410	-0.947828
4825	0	-1.738667	-1.214254	10.284606	-0.017395	-0.012146	0.102844	-0.961549	8.224407	-0.951965
4826	0	-1.731041	-1.171457	10.290909	-0.017318	-0.011712	0.102908	-0.965756	8.220481	-0.957018
4827	0	-1.726421	-1.152853	10.272444	-0.017273	-0.011536	0.102722	-0.959251	8.215009	-0.955991
4828	0	-1.760689	-1.182326	10.242389	-0.017622	-0.011827	0.102421	-0.955843	8.202455	-0.952230
4829	0	-1.737387	-1.159237	10.254314	-0.017395	-0.011597	0.102539	-0.952201	8.183211	-0.949954
4830	0	-1.745061	-1.146939	10.212337	-0.017475	-0.011467	0.102119	-0.955961	8.160096	-0.950833
4831	0	-1.743161	-1.141798	10.174930	-0.017456	-0.011414	0.101746	-0.961970	8.136976	-0.950803
4832	0	-1.750209	-1.191431	10.084134	-0.017530	-0.011911	0.100837	-0.966282	8.109201	-0.946518
4833	0	-1.718223	-1.208380	10.101838	-0.017212	-0.012085	0.101013	-0.965940	8.079976	-0.940849
4834	0	-1.681458	-1.207937	10.029629	-0.016848	-0.012083	0.100290	-0.962645	8.046706	-0.933024
4835	0	-1.650591	-1.171389	10.040910	-0.016541	-0.011719	0.100403	-0.957967	8.011680	-0.937695
4836	0	-1.631622	-1.152588	10.005453	-0.016350	-0.011526	0.100049	-0.958586	7.977702	-0.937084
4837	0	-1.669471	-1.172021	9.930889	-0.016724	-0.011719	0.099304	-0.961219	7.948779	-0.933233
4838	0	-1.663860	-1.178336	9.846302	-0.016666	-0.011784	0.098458	-0.961950	7.920844	-0.926796
4839	0	-1.694166	-1.172235	9.906410	-0.016968	-0.011719	0.099060	-0.967120	7.895065	-0.924615
4840	0	-1.670798	-1.215311	9.797342	-0.016733	-0.012154	0.097969	-0.967583	7.870021	-0.922736
4841	0	-1.645322	-1.184039	9.790486	-0.016479	-0.011841	0.097900	-0.968104	7.843706	-0.925919
4842	0	-1.621891	-1.165724	9.718095	-0.016245	-0.011658	0.097177	-0.968548	7.817518	-0.929264
4843	0	-1.645745	-1.177521	9.711123	-0.016479	-0.011780	0.097107	-0.964312	7.795906	-0.926721
4844	0	-1.617343	-1.121664	9.669095	-0.016191	-0.011222	0.096687	-0.959397	7.778894	-0.919304
4845	0	-1.609758	-1.141075	9.668264	-0.016113	-0.011414	0.096680	-0.957361	7.764637	-0.916710
4846	0	-1.594991	-1.086670	9.613691	-0.015960	-0.010859	0.096136	-0.967297	7.757229	-0.920509
4847	0	-1.628613	-1.123623	9.631454	-0.016296	-0.011230	0.096313	-0.975469	7.749345	-0.924672
4848	0	-1.633592	-1.155123	9.637629	-0.016337	-0.011548	0.096376	-0.980824	7.751842	-0.926574
4849	0	-1.660092	-1.214725	9.619136	-0.016602	-0.012146	0.096191	-0.983915	7.755322	-0.927003
4850	0	-1.635985	-1.165987	9.612893	-0.016356	-0.011661	0.096129	-0.984779	7.763575	-0.928263
4851	0	-1.612292	-1.146741	9.606858	-0.016113	-0.011475	0.096069	-0.978004	7.779245	-0.936232
4852	0	-1.607504	-1.182067	9.686114	-0.016072	-0.011827	0.096861	-0.972788	7.786745	-0.937856
4853	0	-1.630838	-1.159130	9.728867	-0.016296	-0.011597	0.097290	-0.968373	7.805024	-0.937473
4854	0	-1.640061	-1.139908	9.704024	-0.016381	-0.011403	0.097043	-0.965739	7.831968	-0.939850
4855	0	-1.637391	-1.129144	9.740935	-0.016357	-0.011292	0.097412	-0.967641	7.855490	-0.942474
4856	0	-1.659226	-1.172267	9.819628	-0.016574	-0.011719	0.098200	-0.974199	7.881027	-0.947502
4857	0	-1.650362	-1.189960	9.844594	-0.016479	-0.011902	0.098450	-0.973725	7.913182	-0.953084
4858	0	-1.685523	-1.183238	9.843793	-0.016833	-0.011837	0.098441	-0.970447	7.942791	-0.959396
4859	0	-1.662510	-1.146762	9.905692	-0.016602	-0.011475	0.099060	-0.964529	7.974105	-0.956185
4860	0	-1.691969	-1.139950	10.002558	-0.016893	-0.011400	0.100030	-0.965898	8.008302	-0.956385
4861	0	-1.687239	-1.141121	10.033758	-0.016846	-0.011414	0.100342	-0.965418	8.042860	-0.953416
4862	0	-1.680538	-1.110652	10.045033	-0.016777	-0.011105	0.100455	-0.969838	8.079237	-0.958762
4863	0	-1.698703	-1.147332	10.064387	-0.016968	-0.011475	0.100647	-0.970423	8.105287	-0.959276
4864	0	-1.721111	-1.153230	10.106411	-0.017190	-0.011534	0.101068	-0.970877	8.133349	-0.962316
4865	0	-1.741555	-1.257396	10.223030	-0.017395	-0.012573	0.102234	-0.973727	8.160474	-0.965076
4866	0	-1.739313	-1.221089	10.155153	-0.017375	-0.012209	0.101555	-0.977938	8.185063	-0.967429
4867	0	-1.741479	-1.214651	10.216942	-0.017395	-0.012146	0.102173	-0.980570	8.211340	-0.970145
4868	0	-1.756724	-1.226573	10.246918	-0.017557	-0.012270	0.102470	-0.977664	8.226819	-0.980545
4869	0	-1.752641	-1.171568	10.259886	-0.017517	-0.011719	0.102600	-0.976079	8.241422	-0.981198
4870	0	-1.736147	-1.159196	10.271777	-0.017353	-0.011591	0.102719	-0.978995	8.254971	-0.987143
4871	0	-1.763973	-1.171720	10.302742	-0.017639	-0.011719	0.103027	-0.978925	8.259860	-0.986998
4872	0	-1.757931	-1.202640	10.327099	-0.017580	-0.012021	0.103271	-0.986452	8.263317	-0.985700
4873	0	-1.733109	-1.190283	10.260047	-0.017334	-0.011902	0.102600	-0.989100	8.264352	-0.982983
4874	0	-1.713245	-1.190439	10.260226	-0.017145	-0.011905	0.102600	-0.990094	8.254494	-0.985664
4875	0	-1.725505	-1.165203	10.260376	-0.017273	-0.011658	0.102600	-0.985013	8.238891	-0.980558
4876	0	-1.710000	-1.140663	10.248691	-0.017116	-0.011403	0.102485	-0.990255	8.225810	-0.978951
4877	0	-1.737471	-1.147481	10.223732	-0.017395	-0.011475	0.102234	-0.991649	8.207422	-0.976073
4878	0	-1.739591	-1.154372	10.181594	-0.017416	-0.011537	0.101813	-1.000816	8.189194	-0.974597
4879	0	-1.755564	-1.172348	10.187101	-0.017578	-0.011719	0.101868	-1.007243	8.168304	-0.972544
4880	0	-1.714267	-1.203666	10.132784	-0.017167	-0.012033	0.101324	-1.011940	8.145107	-0.967714
4881	0	-1.706598	-1.232832	10.046802	-0.017090	-0.012329	0.100464	-1.012171	8.122274	-0.960934
4882	0	-1.682820	-1.233038	10.017124	-0.016859	-0.012328	0.100166	-1.015662	8.091450	-0.959421
4883	0	-1.644730	-1.184063	10.034710	-0.016479	-0.011841	0.100342	-1.016364	8.059159	-0.957565
4884	0	-1.699806	-1.171614	9.938081	-0.017026	-0.011719	0.099376	-1.014385	8.031447	-0.954265
4885	0	-1.681653	-1.153685	9.949210	-0.016846	-0.011536	0.099487	-1.016746	8.002300	-0.949655
4886	0	-1.694195	-1.142084	9.883003	-0.016972	-0.011416	0.098825	-1.022799	7.972396	-0.949026
4887	0	-1.669790	-1.178457	9.888073	-0.016724	-0.011780	0.098877	-1.029367	7.947007	-0.948016
4888	0	-1.677314	-1.192128	9.784872	-0.016795	-0.011912	0.097846	-1.040912	7.925639	-0.945716
4889	0	-1.663860	-1.208707	9.753802	-0.016663	-0.012085	0.097534	-1.044478	7.901865	-0.941694
4890	0	-1.647329	-1.197014	9.742179	-0.016493	-0.011968	0.097419	-1.048571	7.883258	-0.937933
4891	0	-1.639749	-1.172030	9.711029	-0.016418	-0.011719	0.097107	-1.051531	7.862931	-0.938513
4892	0	-1.623431	-1.172385	9.748206	-0.016254	-0.011723	0.097479	-1.054183	7.843694	-0.938845
4893	0	-1.615839	-1.141082	9.619441	-0.016174	-0.011414	0.096191	-1.052191	7.829093	-0.933354
4894	0	-1.619416	-1.128624	9.687020	-0.016204	-0.011287	0.096869	-1.052996	7.821899	-0.935826
4895	0	-1.635243	-1.172331	9.582549	-0.016357	-0.011719	0.095825	-1.059981	7.820202	-0.933581
4896	0	-1.658741	-1.185128	9.637519	-0.016592	-0.011850	0.096375	-1.062628	7.818993	-0.931203
4897	0	-1.653603	-1.190174	9.637530	-0.016541	-0.011902	0.096375	-1.063999	7.817935	-0.932366
4898	0	-1.641318	-1.189902	9.661939	-0.016410	-0.011902	0.096620	-1.062325	7.826094	-0.939080
4899	0	-1.618198	-1.171513	9.631263	-0.016174	-0.011719	0.096313	-1.059852	7.839395	-0.937880
4900	0	-1.607378	-1.170903	9.655503	-0.016068	-0.011712	0.096556	-1.057997	7.851058	-0.946598
4901	0	-1.642823	-1.165297	9.704481	-0.016418	-0.011658	0.097046	-1.054233	7.866780	-0.951542
4902	0	-1.644862	-1.189266	9.722450	-0.016438	-0.011893	0.097226	-1.055405	7.882887	-0.954638
4903	0	-1.661349	-1.202503	9.692165	-0.016602	-0.012024	0.096924	-1.058613	7.901150	-0.954991
4904	0	-1.669923	-1.208510	9.813809	-0.016687	-0.012088	0.098140	-1.057379	7.919115	-0.955395
4905	0	-1.674879	-1.207905	9.753060	-0.016724	-0.012085	0.097534	-1.052704	7.952704	-0.956834
4906	0	-1.649349	-1.163801	9.843896	-0.016469	-0.011646	0.098442	-1.045308	7.985275	-0.956628
4907	0	-1.680749	-1.146594	9.948445	-0.016785	-0.011475	0.099487	-1.037499	8.015640	-0.962654
4908	0	-1.685110	-1.151586	9.941640	-0.016830	-0.011518	0.099420	-1.036616	8.043569	-0.962000
4909	0	-1.668804	-1.110744	10.015456	-0.016663	-0.011108	0.100159	-1.037722	8.076746	-0.966046
4910	0	-1.704371	-1.177968	10.032897	-0.017019	-0.011779	0.100333	-1.040853	8.108729	-0.970192
4911	0	-1.723055	-1.196353	10.076578	-0.017212	-0.011963	0.100769	-1.043630	8.134040	-0.976044
4912	0	-1.727220	-1.239329	10.100241	-0.017249	-0.012392	0.101007	-1.047214	8.164305	-0.972944
4913	0	-1.716758	-1.226820	10.180381	-0.017151	-0.012268	0.101807	-1.049367	8.187239	-0.975829
4914	0	-1.714093	-1.244683	10.124926	-0.017123	-0.012452	0.101252	-1.045453	8.211357	-0.973077
4915	0	-1.710114	-1.195888	10.186625	-0.017090	-0.011963	0.101868	-1.042849	8.228228	-0.978079
4916	0	-1.754670	-1.170280	10.284022	-0.017540	-0.011711	0.102840	-1.035389	8.239892	-0.985685
4917	0	-1.740471	-1.135025	10.241560	-0.017395	-0.011353	0.102417	-1.034699	8.254929	-0.984278
4918	0	-1.748375	-1.147247	10.277885	-0.017476	-0.011471	0.102780	-1.038376	8.267677	-0.987021
4919	0	-1.770657	-1.178410	10.290368	-0.017700	-0.011780	0.102905	-1.044943	8.278983	-0.986426
4920	0	-1.771242	-1.234008	10.271837	-0.017714	-0.012339	0.102718	-1.048159	8.281987	-0.987148
4921	0	-1.775286	-1.269519	10.333397	-0.017761	-0.012695	0.103333	-1.049483	8.277020	-0.989054
4922	0	-1.743083	-1.238285	10.248235	-0.017440	-0.012390	0.102480	-1.042817	8.271254	-0.985054
4923	0	-1.725995	-1.232516	10.315206	-0.017273	-0.012329	0.103149	-1.039828	8.261151	-0.982808
4924	0	-1.710982	-1.170020	10.266970	-0.017125	-0.011711	0.102666	-1.029003	8.248398	-0.986147
4925	0	-1.688586	-1.135123	10.223748	-0.016907	-0.011353	0.102234	-1.028746	8.229341	-0.991034
4926	0	-1.697198	-1.135751	10.212036	-0.016988	-0.011351	0.102118	-1.037737	8.215908	-0.992780
4927	0	-1.712801	-1.178409	10.260342	-0.017151	-0.011780	0.102600	-1.043671	8.194754	-0.991873
4928	0	-1.702325	-1.197573	10.059484	-0.017045	-0.011971	0.100592	-1.049656	8.174348	-0.988724
4929	0	-1.706445	-1.196470	10.095623	-0.017090	-0.011963	0.100952	-1.052767	8.149944	-0.989590
4930	0	-1.725055	-1.221003	10.096550	-0.017283	-0.012211	0.100960	-1.052760	8.117088	-0.980740
4931	0	-1.693635	-1.202252	10.046934	-0.016968	-0.012024	0.100464	-1.052114	8.085715	-0.977017
4932	0	-1.693804	-1.183952	9.962469	-0.016967	-0.011839	0.099620	-1.053809	8.057056	-0.974468
4933	0	-1.669315	-1.153533	9.918730	-0.016724	-0.011536	0.099182	-1.054404	8.026294	-0.973287
4934	0	-1.645455	-1.171925	9.895162	-0.016479	-0.011719	0.098948	-1.056064	8.001819	-0.972780
4935	0	-1.663315	-1.202248	9.912622	-0.016663	-0.012024	0.099121	-1.055386	7.972231	-0.970213
4936	0	-1.657764	-1.172130	9.791393	-0.016604	-0.011717	0.097910	-1.061606	7.945330	-0.971809
4937	0	-1.669710	-1.189713	9.760033	-0.016724	-0.011902	0.097595	-1.057147	7.918608	-0.966717
4938	0	-1.664933	-1.189024	9.687646	-0.016671	-0.011893	0.096872	-1.054758	7.897146	-0.960152
4939	0	-1.682342	-1.201847	9.778283	-0.016846	-0.012024	0.097778	-1.049503	7.875454	-0.962937
4940	0	-1.641875	-1.188535	9.705807	-0.016436	-0.011891	0.097054	-1.043743	7.859884	-0.956803
4941	0	-1.621734	-1.134872	9.674419	-0.016235	-0.011353	0.096741	-1.040508	7.842927	-0.952366
4942	0	-1.618297	-1.128172	9.632339	-0.016200	-0.011285	0.096320	-1.038087	7.826959	-0.953339
4943	0	-1.610646	-1.128843	9.655911	-0.016113	-0.011292	0.096558	-1.035948	7.823154	-0.952161
4944	0	-1.621458	-1.152617	9.637907	-0.016222	-0.011530	0.096377	-1.032979	7.818631	-0.948842
4945	0	-1.617549	-1.165562	9.643560	-0.016174	-0.011658	0.096436	-1.032222	7.824231	-0.945416
4946	0	-1.630331	-1.146592	9.680165	-0.016299	-0.011471	0.096802	-1.028175	7.833247	-0.952078
4947	0	-1.642510	-1.177150	9.625232	-0.016418	-0.011780	0.096252	-1.020195	7.845312	-0.945324
4948	0	-1.637326	-1.230939	9.667876	-0.016371	-0.012313	0.096679	-1.017805	7.852438	-0.940203
4949	0	-1.630090	-1.214244	9.661834	-0.016296	-0.012146	0.096619	-1.015322	7.862025	-0.945740
4950	0	-1.631930	-1.201002	9.747084	-0.016306	-0.012017	0.097472	-1.008788	7.881886	-0.949155
4951	0	-1.649222	-1.207910	9.814312	-0.016479	-0.012085	0.098145	-1.003891	7.900898	-0.953862
4952	0	-1.634214	-1.170175	9.795590	-0.016322	-0.011707	0.097959	-0.999530	7.928373	-0.951270
4953	0	-1.637828	-1.159087	9.832485	-0.016357	-0.011597	0.098328	-0.994893	7.956758	-0.953886
4954	0	-1.666397	-1.145503	9.911288	-0.016644	-0.011463	0.099115	-0.987657	7.984499	-0.949456
4955	0	-1.716777	-1.152913	9.893582	-0.017151	-0.011536	0.098938	-0.982224	8.008190	-0.948509
4956	0	-1.726573	-1.176349	9.978480	-0.017246	-0.011767	0.099788	-0.979861	8.034662	-0.948410
4957	0	-1.680466	-1.171181	10.009511	-0.016785	-0.011719	0.100098	-0.974037	8.061650	-0.953133
4958	0	-1.690792	-1.188355	10.008878	-0.016886	-0.011889	0.100092	-0.970536	8.091096	-0.950759
4959	0	-1.692484	-1.189482	10.052269	-0.016907	-0.011902	0.100525	-0.964606	8.115834	-0.949874
4960	0	-1.708689	-1.194553	10.112743	-0.017066	-0.011950	0.101130	-0.962203	8.143592	-0.949885
4961	0	-1.722862	-1.183731	10.198733	-0.017212	-0.011841	0.101990	-0.960303	8.166490	-0.948650
4962	0	-1.756390	-1.195236	10.228734	-0.017550	-0.011956	0.102289	-0.957972	8.185691	-0.947723
4963	0	-1.759449	-1.201825	10.210967	-0.017578	-0.012024	0.102112	-0.953670	8.208179	-0.943206
4964	0	-1.744305	-1.207315	10.216574	-0.017428	-0.012074	0.102168	-0.954184	8.228747	-0.948088
4965	0	-1.752499	-1.202270	10.168335	-0.017517	-0.012024	0.101685	-0.954647	8.241839	-0.951809
4966	0	-1.747934	-1.189508	10.210831	-0.017472	-0.011900	0.102109	-0.951026	8.253966	-0.956218
4967	0	-1.733107	-1.201229	10.339540	-0.017334	-0.012024	0.103394	-0.939784	8.254994	-0.956949
4968	0	-1.732470	-1.174576	10.284897	-0.017328	-0.011757	0.102847	-0.929016	8.255297	-0.956905
4969	0	-1.714644	-1.165117	10.296779	-0.017151	-0.011658	0.102966	-0.923328	8.254633	-0.955739
4970	0	-1.737928	-1.182756	10.315358	-0.017386	-0.011828	0.103152	-0.923897	8.250972	-0.951094
4971	0	-1.732639	-1.202529	10.260122	-0.017334	-0.012024	0.102600	-0.926927	8.246781	-0.948924
4972	0	-1.767475	-1.178208	10.254279	-0.017685	-0.011783	0.102541	-0.927775	8.239719	-0.941537
4973	0	-1.786497	-1.166003	10.211476	-0.017883	-0.011658	0.102112	-0.931666	8.223524	-0.939328
4974	0	-1.745694	-1.184372	10.224296	-0.017481	-0.011846	0.102239	-0.930736	8.201143	-0.934468
4975	0	-1.731486	-1.208789	10.211472	-0.017334	-0.012085	0.102112	-0.935265	8.184057	-0.933869
4976	0	-1.721130	-1.202562	10.163383	-0.017235	-0.012031	0.101629	-0.930822	8.161968	-0.933357
4977	0	-1.694364	-1.171753	10.101738	-0.016968	-0.011719	0.101013	-0.930596	8.139000	-0.931521
4978	0	-1.677205	-1.183706	10.114741	-0.016798	-0.011839	0.101143	-0.929624	8.114004	-0.927427
4979	0	-1.682269	-1.190306	10.028448	-0.016846	-0.011902	0.100281	-0.932187	8.092102	-0.926662
4980	0	-1.683484	-1.172141	9.974256	-0.016861	-0.011722	0.099738	-0.933058	8.066519	-0.924207
4981	0	-1.699477	-1.141460	10.004230	-0.017029	-0.011414	0.100037	-0.935160	8.032004	-0.925276
4982	0	-1.718097	-1.141039	9.938157	-0.017205	-0.011416	0.099377	-0.929351	8.008427	-0.922979
4983	0	-1.718848	-1.171305	9.900377	-0.017212	-0.011719	0.098999	-0.923886	7.985721	-0.923771
4984	0	-1.683558	-1.158697	9.821841	-0.016861	-0.011586	0.098214	-0.925911	7.960545	-0.922840
4985	0	-1.651594	-1.153289	9.839313	-0.016541	-0.011536	0.098389	-0.923858	7.936329	-0.919570
4986	0	-1.640784	-1.195812	9.766870	-0.016431	-0.011958	0.097665	-0.925046	7.913729	-0.915638
4987	0	-1.652629	-1.208062	9.753713	-0.016541	-0.012085	0.097534	-0.921339	7.901340	-0.913856
4988	0	-1.655567	-1.194989	9.736044	-0.016574	-0.011954	0.097357	-0.917419	7.884265	-0.914099
4989	0	-1.635021	-1.153509	9.753546	-0.016357	-0.011536	0.097534	-0.918294	7.880081	-0.911147
4990	0	-1.639463	-1.165555	9.631715	-0.016404	-0.011657	0.096315	-0.918346	7.873057	-0.908990
4991	0	-1.671248	-1.177718	9.655987	-0.016724	-0.011780	0.096558	-0.916771	7.864123	-0.905017
4992	0	-1.675685	-1.177148	9.692909	-0.016763	-0.011775	0.096928	-0.914185	7.861450	-0.901727
4993	0	-1.617367	-1.207794	9.692481	-0.016174	-0.012085	0.096924	-0.907581	7.864940	-0.900634
4994	0	-1.617686	-1.187947	9.686522	-0.016173	-0.011889	0.096865	-0.898692	7.873303	-0.900855
4995	0	-1.593501	-1.195731	9.655751	-0.015930	-0.011963	0.096558	-0.893905	7.883226	-0.898784
4996	0	-1.606782	-1.164059	9.747199	-0.016062	-0.011647	0.097472	-0.887995	7.894498	-0.893342
4997	0	-1.624741	-1.147128	9.673909	-0.016235	-0.011475	0.096741	-0.886066	7.912922	-0.891595
4998	0	-1.638684	-1.115686	9.765233	-0.016382	-0.011163	0.097652	-0.880987	7.922570	-0.888080
4999	0	-1.649216	-1.134981	9.716614	-0.016479	-0.011353	0.097168	-0.879786	7.941665	-0.887121
5000	0	-1.706709	-1.152965	9.795557	-0.017055	-0.011531	0.097958	-0.880379	7.960477	-0.885777
5001	0	-1.680730	-1.159338	9.820209	-0.016785	-0.011597	0.098206	-0.878709	7.990983	-0.893733
5002	0	-1.690997	-1.201547	9.837820	-0.016891	-0.012018	0.098381	-0.877609	8.016672	-0.904663
5003	0	-1.674425	-1.171186	9.942361	-0.016724	-0.011719	0.099426	-0.871845	8.044542	-0.906616
5004	0	-1.653978	-1.201031	9.966168	-0.016521	-0.012011	0.099665	-0.873649	8.069720	-0.905157
5005	0	-1.674503	-1.147384	9.960587	-0.016724	-0.011475	0.099609	-0.874971	8.098442	-0.901922
5006	0	-1.684748	-1.196016	10.020913	-0.016829	-0.011962	0.100212	-0.875058	8.124227	-0.910592
5007	0	-1.723014	-1.201822	10.046143	-0.017212	-0.012024	0.100464	-0.870714	8.149121	-0.909883
5008	0	-1.714724	-1.200654	10.124889	-0.017127	-0.012012	0.101252	-0.866172	8.176079	-0.910345
5009	0	-1.722542	-1.177616	10.180477	-0.017212	-0.011780	0.101807	-0.864117	8.195442	-0.912951
5010	0	-1.706893	-1.158501	10.198441	-0.017056	-0.011590	0.101986	-0.860517	8.213607	-0.917786
5011	0	-1.722425	-1.140713	10.235460	-0.017212	-0.011414	0.102356	-0.855314	8.231576	-0.920346
5012	0	-1.699872	-1.176241	10.174202	-0.016992	-0.011766	0.101743	-0.852671	8.243777	-0.922621
5013	0	-1.709635	-1.116722	10.217201	-0.017090	-0.011169	0.102173	-0.852061	8.255276	-0.922908
5014	0	-1.721474	-1.153903	10.241614	-0.017212	-0.011536	0.102417	-0.857621	8.262656	-0.926891
5015	0	-1.725089	-1.184458	10.295756	-0.017242	-0.011839	0.102960	-0.865803	8.276247	-0.931313
5016	0	-1.736977	-1.191944	10.253018	-0.017370	-0.011916	0.102530	-0.871167	8.279975	-0.934235
5017	0	-1.739527	-1.190430	10.241666	-0.017395	-0.011902	0.102417	-0.875620	8.284490	-0.935507
5018	0	-1.757193	-1.220532	10.308964	-0.017578	-0.012207	0.103088	-0.875328	8.281870	-0.936450
5019	0	-1.732666	-1.201897	10.272398	-0.017334	-0.012024	0.102722	-0.871385	8.277985	-0.939369
5020	0	-1.749659	-1.176676	10.309269	-0.017503	-0.011770	0.103091	-0.869114	8.275364	-0.938974
5021	0	-1.744294	-1.184108	10.254126	-0.017456	-0.011841	0.102539	-0.870854	8.265029	-0.938769
5022	0	-1.747548	-1.171992	10.260659	-0.017491	-0.011720	0.102604	-0.872479	8.251650	-0.936325
5023	0	-1.731309	-1.154541	10.168702	-0.017334	-0.011536	0.101685	-0.884726	8.232481	-0.935880
5024	0	-1.714506	-1.149744	10.083893	-0.017171	-0.011495	0.100835	-0.889073	8.207526	-0.933364
5025	0	-1.719002	-1.178281	10.132172	-0.017212	-0.011780	0.101318	-0.893743	8.187150	-0.931368
5026	0	-1.714212	-1.172622	10.132933	-0.017168	-0.011725	0.101325	-0.895803	8.162239	-0.935233
5027	0	-1.688370	-1.147589	10.071173	-0.016907	-0.011475	0.100708	-0.898481	8.140406	-0.932813
5028	0	-1.707948	-1.160516	9.974202	-0.017106	-0.011600	0.099738	-0.906055	8.114291	-0.931348
5029	0	-1.688056	-1.160162	9.924704	-0.016907	-0.011597	0.099243	-0.912865	8.088481	-0.934842
5030	0	-1.664409	-1.197390	9.955949	-0.016671	-0.011973	0.099555	-0.914616	8.061704	-0.929674
5031	0	-1.663832	-1.215249	9.924644	-0.016663	-0.012146	0.099243	-0.923303	8.038055	-0.921879
5032	0	-1.683424	-1.222142	9.919178	-0.016858	-0.012220	0.099188	-0.925753	8.014854	-0.915652
5033	0	-1.682531	-1.184869	9.887948	-0.016846	-0.011841	0.098877	-0.936105	7.995609	-0.917442
5034	0	-1.666080	-1.204397	9.790857	-0.016684	-0.012040	0.097905	-0.941765	7.973383	-0.920579
5035	0	-1.634029	-1.159624	9.778124	-0.016357	-0.011597	0.097778	-0.942632	7.957653	-0.915222
5036	0	-1.637110	-1.154298	9.735828	-0.016385	-0.011536	0.097357	-0.952673	7.945523	-0.911994
5037	0	-1.646729	-1.160227	9.765764	-0.016479	-0.011597	0.097656	-0.960679	7.935521	-0.911412
5038	0	-1.644412	-1.160740	9.698881	-0.016456	-0.011608	0.096987	-0.961316	7.926200	-0.909916
5039	0	-1.652607	-1.189956	9.741484	-0.016541	-0.011902	0.097412	-0.960069	7.913515	-0.906053
5040	0	-1.644300	-1.171706	9.674657	-0.016451	-0.011715	0.096745	-0.964136	7.908467	-0.907449
5041	0	-1.629306	-1.160014	9.710708	-0.016296	-0.011597	0.097107	-0.969865	7.908789	-0.907513
5042	0	-1.634913	-1.172853	9.716798	-0.016351	-0.011726	0.097168	-0.974075	7.911130	-0.912793
5043	0	-1.648415	-1.141358	9.735028	-0.016479	-0.011414	0.097351	-0.975903	7.920800	-0.917213
5044	0	-1.643619	-1.202696	9.673716	-0.016428	-0.012025	0.096739	-0.980274	7.934681	-0.920572
5045	0	-1.630313	-1.183852	9.765540	-0.016296	-0.011841	0.097656	-0.979495	7.946752	-0.919514
5046	0	-1.643884	-1.165348	9.765321	-0.016432	-0.011654	0.097654	-0.980898	7.959177	-0.925554
5047	0	-1.648993	-1.147817	9.808133	-0.016479	-0.011475	0.098083	-0.987003	7.975518	-0.924856
5048	0	-1.712435	-1.227659	9.813729	-0.017111	-0.012276	0.098140	-0.990114	7.995417	-0.928007
5049	0	-1.741197	-1.190179	9.795842	-0.017395	-0.011902	0.097961	-0.992169	8.019351	-0.931592
5050	0	-1.695652	-1.202337	9.844044	-0.016941	-0.012024	0.098443	-0.993606	8.041454	-0.935775
5051	0	-1.698138	-1.171496	9.918025	-0.016968	-0.011719	0.099182	-0.991311	8.061305	-0.936675
5052	0	-1.689837	-1.195252	9.960176	-0.016873	-0.011956	0.099606	-0.989386	8.094122	-0.941038
5053	0	-1.674470	-1.177638	9.942313	-0.016724	-0.011780	0.099426	-0.987680	8.122476	-0.948616
5054	0	-1.690793	-1.146348	10.033238	-0.016889	-0.011468	0.100335	-0.984799	8.148637	-0.947574
5055	0	-1.704877	-1.177947	10.113193	-0.017029	-0.011780	0.101135	-0.986618	8.175330	-0.954437
5056	0	-1.733374	-1.196417	10.112392	-0.017313	-0.011963	0.101128	-0.990260	8.202910	-0.963164
5057	0	-1.716795	-1.184223	10.125427	-0.017151	-0.011841	0.101257	-0.993986	8.226332	-0.962324
5058	0	-1.744287	-1.214989	10.185856	-0.017429	-0.012149	0.101861	-0.997217	8.245661	-0.961509
5059	0	-1.771077	-1.245303	10.156043	-0.017700	-0.012451	0.101562	-1.001251	8.261779	-0.968830
5060	0	-1.731072	-1.208926	10.247053	-0.017295	-0.012089	0.102473	-1.003902	8.283595	-0.972256
5061	0	-1.704005	-1.214436	10.278153	-0.017029	-0.012146	0.102783	-1.004099	8.300265	-0.978122
5062	0	-1.705790	-1.189629	10.247349	-0.017052	-0.011899	0.102474	-1.002985	8.311376	-0.979604
5063	0	-1.727627	-1.232530	10.290517	-0.017273	-0.012329	0.102905	-1.000603	8.319253	-0.975990
5064	0	-1.722131	-1.226128	10.241560	-0.017219	-0.012261	0.102416	-1.002303	8.326488	-0.978318
5065	0	-1.720657	-1.202406	10.321133	-0.017212	-0.012024	0.103210	-1.004091	8.324808	-0.971959
5066	0	-1.731570	-1.183963	10.296882	-0.017323	-0.011842	0.102967	-1.003308	8.320408	-0.971319
5067	0	-1.751197	-1.184003	10.278417	-0.017517	-0.011841	0.102783	-1.004085	8.318949	-0.969116
5068	0	-1.761497	-1.171401	10.235987	-0.017630	-0.011718	0.102357	-1.001301	8.306858	-0.969493
5069	0	-1.756193	-1.153752	10.199232	-0.017578	-0.011536	0.101990	-1.004813	8.292988	-0.968148
5070	0	-1.734186	-1.147897	10.205901	-0.017363	-0.011478	0.102056	-1.006726	8.274038	-0.973190
5071	0	-1.756224	-1.172620	10.193059	-0.017578	-0.011719	0.101929	-1.016484	8.260500	-0.971998
5072	0	-1.722094	-1.192122	10.156836	-0.017241	-0.011917	0.101565	-1.022414	8.241695	-0.965743
5073	0	-1.712986	-1.159894	10.144372	-0.017151	-0.011597	0.101440	-1.026247	8.222302	-0.965958
5074	0	-1.751566	-1.239933	10.065684	-0.017537	-0.012395	0.100654	-1.032540	8.202255	-0.966880
5075	0	-1.749418	-1.257657	10.095571	-0.017517	-0.012573	0.100952	-1.037571	8.180621	-0.963828
5076	0	-1.744726	-1.240252	10.047419	-0.017472	-0.012397	0.100471	-1.045284	8.156494	-0.962403
5077	0	-1.724550	-1.226355	10.010294	-0.017273	-0.012268	0.100098	-1.041287	8.129496	-0.960411
5078	0	-1.682853	-1.231988	9.962302	-0.016852	-0.012321	0.099619	-1.041806	8.106431	-0.953130
5079	0	-1.676830	-1.239064	9.918483	-0.016785	-0.012390	0.099182	-1.043792	8.091847	-0.947900
5080	0	-1.648799	-1.196421	9.931238	-0.016508	-0.011965	0.099309	-1.044432	8.073007	-0.950930
5081	0	-1.651082	-1.202123	9.869915	-0.016541	-0.012024	0.098694	-1.042432	8.042945	-0.943820
5082	0	-1.627363	-1.098031	9.803623	-0.016298	-0.010982	0.098032	-1.042206	8.018531	-0.940812
5083	0	-1.633564	-1.141001	9.827064	-0.016357	-0.011414	0.098267	-1.039342	7.997501	-0.940343
5084	0	-1.641670	-1.103947	9.772839	-0.016437	-0.011041	0.097725	-1.039252	7.978563	-0.935973
5085	0	-1.658637	-1.129174	9.753674	-0.016602	-0.011292	0.097534	-1.040971	7.965049	-0.929923
5086	0	-1.675052	-1.135443	9.772257	-0.016754	-0.011353	0.097722	-1.043784	7.965036	-0.921502
5087	0	-1.635173	-1.208921	9.698529	-0.016357	-0.012085	0.096985	-1.050423	7.962557	-0.919118
5088	0	-1.652407	-1.215861	9.710728	-0.016529	-0.012155	0.097107	-1.056802	7.960894	-0.922503
5089	0	-1.641540	-1.232972	9.716841	-0.016418	-0.012329	0.097168	-1.059211	7.961527	-0.924518
5090	0	-1.659794	-1.251101	9.735112	-0.016596	-0.012514	0.097351	-1.057438	7.968115	-0.919682
5091	0	-1.672774	-1.263102	9.674044	-0.016724	-0.012634	0.096741	-1.055450	7.977155	-0.923070
5092	0	-1.673600	-1.225737	9.704492	-0.016732	-0.012262	0.097045	-1.051498	7.985775	-0.919872
5093	0	-1.667018	-1.226387	9.698409	-0.016663	-0.012268	0.096985	-1.048511	7.998882	-0.920606
5094	0	-1.638434	-1.213664	9.789675	-0.016373	-0.012138	0.097898	-1.048534	8.016654	-0.926168
5095	0	-1.661194	-1.177314	9.765529	-0.016602	-0.011780	0.097656	-1.042782	8.032954	-0.923359
5096	0	-1.626760	-1.133432	9.826255	-0.016256	-0.011340	0.098264	-1.038048	8.050216	-0.926489
5097	0	-1.643251	-1.103978	9.863132	-0.016418	-0.011047	0.098633	-1.031349	8.070647	-0.931551
5098	0	-1.664692	-1.126973	9.899324	-0.016630	-0.011277	0.098995	-1.024863	8.094110	-0.934398
5099	0	-1.674409	-1.128662	9.966753	-0.016724	-0.011292	0.099670	-1.021491	8.121692	-0.937259
5100	0	-1.678672	-1.158661	9.953801	-0.016765	-0.011587	0.099542	-1.023150	8.151146	-0.938011
5101	0	-1.698362	-1.196567	9.954530	-0.016968	-0.011963	0.099548	-1.028465	8.173470	-0.938871
5102	0	-1.695281	-1.251731	9.941735	-0.016939	-0.012518	0.099420	-1.029817	8.193330	-0.946946
5103	0	-1.722726	-1.256939	10.058379	-0.017212	-0.012573	0.100586	-1.027575	8.214884	-0.945879
5104	0	-1.732112	-1.280289	10.070124	-0.017304	-0.012810	0.100703	-1.021922	8.237998	-0.951763
5105	0	-1.741219	-1.269021	10.058361	-0.017395	-0.012695	0.100586	-1.018286	8.261644	-0.959209
5106	0	-1.737905	-1.255430	10.106894	-0.017369	-0.012564	0.101069	-1.009691	8.276832	-0.957991
5107	0	-1.734812	-1.220488	10.198760	-0.017334	-0.012207	0.101990	-1.009394	8.296803	-0.957323
5108	0	-1.712918	-1.152429	10.180092	-0.017118	-0.011532	0.101802	-1.002963	8.312994	-0.959728
5109	0	-1.721961	-1.153363	10.253800	-0.017212	-0.011536	0.102539	-1.002675	8.325729	-0.963441
5110	0	-1.753687	-1.110671	10.204691	-0.017532	-0.011105	0.102048	-1.006941	8.334966	-0.967424
5111	0	-1.745590	-1.109863	10.247911	-0.017456	-0.011108	0.102478	-0.997830	8.338961	-0.970454
5112	0	-1.757906	-1.127128	10.260197	-0.017578	-0.011272	0.102602	-0.998337	8.344184	-0.971210
5113	0	-1.739234	-1.147328	10.211242	-0.017395	-0.011475	0.102112	-0.998558	8.345390	-0.970657
5114	0	-1.732728	-1.195587	10.229680	-0.017329	-0.011961	0.102296	-0.994573	8.347427	-0.967508
5115	0	-1.738424	-1.189927	10.205292	-0.017395	-0.011902	0.102051	-0.993211	8.339592	-0.969208
5116	0	-1.742450	-1.213519	10.297262	-0.017435	-0.012141	0.102970	-0.988050	8.332092	-0.966316
5117	0	-1.743584	-1.244922	10.242067	-0.017456	-0.012451	0.102417	-0.987206	8.313807	-0.964056
5118	0	-1.709110	-1.244452	10.206111	-0.017111	-0.012447	0.102057	-0.985379	8.295997	-0.964216
5119	0	-1.725473	-1.238415	10.138323	-0.017273	-0.012390	0.101379	-0.980007	8.279723	-0.962054
5120	0	-1.752400	-1.200686	10.126872	-0.017542	-0.012012	0.101265	-0.975059	8.263800	-0.961014
5121	0	-1.724922	-1.195981	10.120070	-0.017273	-0.011963	0.101196	-0.972839	8.241295	-0.961950
5122	0	-1.738565	-1.152884	10.072081	-0.017409	-0.011530	0.100717	-0.972866	8.218721	-0.960993
5123	0	-1.706205	-1.134997	10.077404	-0.017090	-0.011353	0.100769	-0.971130	8.191516	-0.956423
5124	0	-1.700835	-1.128450	9.962380	-0.017035	-0.011287	0.099619	-0.969743	8.164688	-0.951774
5125	0	-1.670065	-1.122799	9.973558	-0.016724	-0.011230	0.099731	-0.968173	8.142639	-0.946736
5126	0	-1.665424	-1.141108	9.901037	-0.016678	-0.011409	0.099007	-0.972025	8.119655	-0.947825
5127	0	-1.694138	-1.190249	9.851521	-0.016968	-0.011902	0.098511	-0.973932	8.093345	-0.947282
5128	0	-1.658489	-1.153953	9.852335	-0.016610	-0.011538	0.098519	-0.977424	8.068343	-0.950173
5129	0	-1.663836	-1.177648	9.839317	-0.016663	-0.011780	0.098389	-0.974797	8.044483	-0.947976
5130	0	-1.671838	-1.219957	9.803444	-0.016737	-0.012201	0.098031	-0.974118	8.027067	-0.947079
5131	0	-1.676742	-1.214595	9.802542	-0.016785	-0.012146	0.098022	-0.975421	8.011257	-0.950104
5132	0	-1.655349	-1.214320	9.729845	-0.016567	-0.012146	0.097296	-0.973598	7.999373	-0.951714
5133	0	-1.640520	-1.208453	9.753646	-0.016418	-0.012085	0.097534	-0.974577	7.988084	-0.951038
5134	0	-1.656433	-1.183890	9.723501	-0.016576	-0.011841	0.097233	-0.973892	7.978806	-0.946161
5135	0	-1.647108	-1.141152	9.723067	-0.016479	-0.011414	0.097229	-0.973103	7.973137	-0.943171
5136	0	-1.645744	-1.146865	9.723311	-0.016463	-0.011471	0.097232	-0.972220	7.970485	-0.946716
5137	0	-1.628694	-1.122433	9.747543	-0.016296	-0.011230	0.097473	-0.966603	7.963642	-0.944239
5138	0	-1.670191	-1.146067	9.717270	-0.016706	-0.011463	0.097172	-0.965316	7.963618	-0.947487
5139	0	-1.672905	-1.141135	9.759455	-0.016724	-0.011414	0.097595	-0.964579	7.974126	-0.951732
5140	0	-1.637370	-1.177573	9.698217	-0.016369	-0.011776	0.096983	-0.966196	7.983982	-0.948504
5141	0	-1.654611	-1.214748	9.753305	-0.016541	-0.012146	0.097534	-0.969847	7.994670	-0.946406
5142	0	-1.662081	-1.190319	9.789651	-0.016613	-0.011906	0.097898	-0.968885	8.007945	-0.951180
5143	0	-1.649223	-1.226657	9.820362	-0.016479	-0.012268	0.098206	-0.969214	8.026881	-0.953344
5144	0	-1.657766	-1.195435	9.746714	-0.016566	-0.011960	0.097468	-0.964617	8.044343	-0.950654
5145	0	-1.661699	-1.214304	9.893576	-0.016602	-0.012146	0.098938	-0.963334	8.066268	-0.950261
5146	0	-1.689644	-1.152521	9.862530	-0.016877	-0.011530	0.098628	-0.960101	8.092696	-0.948188
5147	0	-1.686389	-1.140659	9.875259	-0.016846	-0.011414	0.098755	-0.954234	8.117865	-0.948099
5148	0	-1.678191	-1.170044	9.935749	-0.016761	-0.011705	0.099360	-0.950807	8.146206	-0.946046
5149	0	-1.692619	-1.183498	9.960677	-0.016907	-0.011841	0.099609	-0.946343	8.172626	-0.946950
5150	0	-1.702439	-1.164069	9.996753	-0.017007	-0.011646	0.099970	-0.942143	8.196768	-0.948529
5151	0	-1.685979	-1.134701	10.003488	-0.016846	-0.011353	0.100037	-0.937920	8.216983	-0.951799
5152	0	-1.725148	-1.182573	10.003146	-0.017241	-0.011830	0.100033	-0.934702	8.233642	-0.952304
5153	0	-1.746861	-1.171257	10.082862	-0.017456	-0.011719	0.100830	-0.929789	8.252015	-0.949290
5154	0	-1.731099	-1.182326	10.149616	-0.017299	-0.011828	0.101498	-0.926048	8.269997	-0.947469
5155	0	-1.752974	-1.196084	10.113331	-0.017517	-0.011963	0.101135	-0.925792	8.288429	-0.952251
5156	0	-1.712451	-1.195916	10.186140	-0.017116	-0.011959	0.101863	-0.927867	8.302591	-0.954515
5157	0	-1.740100	-1.220248	10.247755	-0.017395	-0.012207	0.102478	-0.924714	8.313432	-0.960647
5158	0	-1.729198	-1.170277	10.223171	-0.017285	-0.011710	0.102232	-0.918385	8.325009	-0.963443
5159	0	-1.727966	-1.158579	10.198985	-0.017273	-0.011597	0.101990	-0.908122	8.336682	-0.966191
5160	0	-1.716087	-1.169542	10.247886	-0.017164	-0.011698	0.102478	-0.907227	8.337131	-0.964737
5161	0	-1.757817	-1.178040	10.211174	-0.017578	-0.011780	0.102112	-0.909707	8.341364	-0.965065
5162	0	-1.720964	-1.153813	10.266066	-0.017213	-0.011538	0.102660	-0.912073	8.341943	-0.969796
5163	0	-1.738279	-1.184179	10.205275	-0.017395	-0.011841	0.102051	-0.914685	8.332485	-0.969313
5164	0	-1.766170	-1.202646	10.211821	-0.017676	-0.012027	0.102116	-0.915782	8.320330	-0.969745
5165	0	-1.725765	-1.177433	10.187090	-0.017273	-0.011780	0.101868	-0.911129	8.307414	-0.962465
5166	0	-1.728698	-1.182459	10.144963	-0.017303	-0.011830	0.101446	-0.906109	8.293087	-0.956269
5167	0	-1.725511	-1.178016	10.156549	-0.017273	-0.011780	0.101562	-0.907944	8.277261	-0.952413
5168	0	-1.709655	-1.171737	10.126653	-0.017116	-0.011720	0.101263	-0.906688	8.260023	-0.952024
5169	0	-1.706699	-1.172403	10.119954	-0.017090	-0.011719	0.101196	-0.913939	8.238479	-0.952790
5170	0	-1.702616	-1.124250	10.053376	-0.017045	-0.011242	0.100531	-0.915981	8.221290	-0.947170
5171	0	-1.718978	-1.184759	10.016169	-0.017212	-0.011841	0.100159	-0.924981	8.200311	-0.949302
5172	0	-1.696065	-1.161473	10.022913	-0.016985	-0.011611	0.100225	-0.930501	8.176892	-0.944398
5173	0	-1.718963	-1.190079	9.924716	-0.017212	-0.011902	0.099243	-0.930561	8.155498	-0.941236
5174	0	-1.689690	-1.147320	9.962137	-0.016923	-0.011473	0.099617	-0.932359	8.129908	-0.934591
5175	0	-1.688445	-1.153426	9.906402	-0.016907	-0.011536	0.099060	-0.932054	8.108463	-0.933015
5176	0	-1.665655	-1.153358	9.913265	-0.016680	-0.011534	0.099129	-0.933150	8.085976	-0.932530
5177	0	-1.639482	-1.160077	9.894143	-0.016418	-0.011597	0.098938	-0.939137	8.062947	-0.929470
5178	0	-1.683458	-1.172803	9.846065	-0.016860	-0.011727	0.098456	-0.941188	8.037713	-0.923845
5179	0	-1.701241	-1.202534	9.796410	-0.017029	-0.012024	0.097961	-0.944290	8.022808	-0.920177
5180	0	-1.667598	-1.203106	9.735804	-0.016691	-0.012028	0.097356	-0.949619	8.009194	-0.919238
5181	0	-1.683141	-1.226957	9.729232	-0.016846	-0.012268	0.097290	-0.952828	7.996674	-0.921016
5182	0	-1.632043	-1.196616	9.766153	-0.016329	-0.011967	0.097660	-0.953780	7.991108	-0.925424
5183	0	-1.677543	-1.183940	9.741387	-0.016785	-0.011841	0.097412	-0.953701	7.984489	-0.928204
5184	0	-1.639797	-1.159307	9.765971	-0.016400	-0.011595	0.097659	-0.953487	7.985891	-0.923585
5185	0	-1.623135	-1.147189	9.698585	-0.016235	-0.011475	0.096985	-0.952009	7.985374	-0.918882
5186	0	-1.634626	-1.104320	9.747558	-0.016350	-0.011043	0.097475	-0.954423	7.985423	-0.916460
5187	0	-1.654310	-1.117461	9.704486	-0.016541	-0.011169	0.097046	-0.962378	7.992624	-0.916730
5188	0	-1.679404	-1.142742	9.704201	-0.016790	-0.011424	0.097043	-0.968180	8.001095	-0.920532
5189	0	-1.673282	-1.178322	9.759323	-0.016724	-0.011780	0.097595	-0.974143	8.016017	-0.926864
5190	0	-1.662976	-1.221328	9.734476	-0.016620	-0.012215	0.097346	-0.974578	8.031939	-0.924296
5191	0	-1.673478	-1.220610	9.777653	-0.016724	-0.012207	0.097778	-0.975525	8.049110	-0.925636
5192	0	-1.657683	-1.214708	9.777198	-0.016563	-0.012145	0.097775	-0.979997	8.068931	-0.932480
5193	0	-1.643154	-1.202267	9.869182	-0.016418	-0.012024	0.098694	-0.980632	8.088219	-0.937604
5194	0	-1.663999	-1.201970	9.929775	-0.016628	-0.012022	0.099299	-0.980030	8.105839	-0.939794
5195	0	-1.686913	-1.214549	9.984962	-0.016846	-0.012146	0.099854	-0.981767	8.136720	-0.943398
5196	0	-1.690729	-1.171606	9.978159	-0.016892	-0.011718	0.099784	-0.981901	8.157851	-0.947570
5197	0	-1.697895	-1.159185	9.960803	-0.016968	-0.011597	0.099609	-0.978438	8.174812	-0.945017
5198	0	-1.743616	-1.158244	10.027527	-0.017418	-0.011587	0.100278	-0.975287	8.199710	-0.949240
5199	0	-1.716577	-1.104749	10.003405	-0.017151	-0.011047	0.100037	-0.977561	8.220839	-0.954711
5200	0	-1.725737	-1.153748	10.008926	-0.017242	-0.011537	0.100092	-0.980690	8.242013	-0.960430
5201	0	-1.698036	-1.165842	10.101099	-0.016968	-0.011658	0.101013	-0.983565	8.260381	-0.965740
5202	0	-1.700682	-1.208526	10.106741	-0.016994	-0.012087	0.101069	-0.983837	8.279531	-0.965439
5203	0	-1.704290	-1.172274	10.143760	-0.017029	-0.011719	0.101440	-0.990440	8.299528	-0.964856
5204	0	-1.737043	-1.203108	10.155465	-0.017363	-0.012033	0.101556	-0.990810	8.312487	-0.963163
5205	0	-1.740302	-1.239274	10.235428	-0.017395	-0.012390	0.102356	-0.995690	8.325560	-0.963882
5206	0	-1.766234	-1.208876	10.229013	-0.017655	-0.012091	0.102291	-0.995502	8.337495	-0.965720
5207	0	-1.782705	-1.202330	10.198898	-0.017822	-0.012024	0.101990	-0.996692	8.347017	-0.968665
5208	0	-1.770974	-1.171888	10.235409	-0.017711	-0.011718	0.102354	-0.999664	8.350129	-0.972098
5209	0	-1.787940	-1.208878	10.290550	-0.017883	-0.012085	0.102905	-1.005605	8.349999	-0.976505
5210	0	-1.756561	-1.178608	10.260109	-0.017570	-0.011787	0.102600	-1.005820	8.348769	-0.972436
5211	0	-1.726805	-1.190172	10.253990	-0.017273	-0.011902	0.102539	-1.007364	8.347510	-0.971284
5212	0	-1.731445	-1.165634	10.217566	-0.017324	-0.011658	0.102174	-1.007401	8.340547	-0.971928
5213	0	-1.725665	-1.183492	10.187112	-0.017273	-0.011841	0.101868	-1.002224	8.326512	-0.966470
5214	0	-1.734778	-1.176956	10.151053	-0.017363	-0.011768	0.101508	-1.005071	8.314068	-0.965069
5215	0	-1.713248	-1.147758	10.150424	-0.017151	-0.011475	0.101501	-1.009798	8.297607	-0.963272
5216	0	-1.752159	-1.148343	10.132640	-0.017542	-0.011481	0.101323	-1.013525	8.278954	-0.965648
5217	0	-1.761941	-1.196445	10.058921	-0.017639	-0.011963	0.100586	-1.016623	8.260782	-0.967291
5218	0	-1.763855	-1.227487	10.077835	-0.017661	-0.012272	0.100775	-1.021328	8.239482	-0.963597
5219	0	-1.724792	-1.233296	10.058976	-0.017273	-0.012329	0.100586	-1.026930	8.215362	-0.966653
5220	0	-1.744661	-1.239725	9.998705	-0.017467	-0.012399	0.099983	-1.026574	8.195758	-0.965300
5221	0	-1.700564	-1.227091	9.936885	-0.017029	-0.012268	0.099365	-1.031123	8.173405	-0.962276
5222	0	-1.671702	-1.184758	9.943662	-0.016739	-0.011847	0.099433	-1.032525	8.152550	-0.958887
5223	0	-1.676477	-1.202234	9.814813	-0.016785	-0.012024	0.098145	-1.032070	8.133621	-0.953576
5224	0	-1.672446	-1.183580	9.833800	-0.016745	-0.011838	0.098334	-1.030940	8.114457	-0.944746
5225	0	-1.701315	-1.165890	9.802504	-0.017029	-0.011658	0.098022	-1.033764	8.100457	-0.940649
5226	0	-1.673183	-1.160242	9.821380	-0.016754	-0.011600	0.098210	-1.038432	8.078768	-0.935960
5227	0	-1.700913	-1.178213	9.814766	-0.017029	-0.011780	0.098145	-1.042561	8.060130	-0.929195
5228	0	-1.703439	-1.178730	9.766461	-0.017051	-0.011786	0.097662	-1.046076	8.045262	-0.927157
5229	0	-1.671204	-1.147449	9.735308	-0.016724	-0.011475	0.097351	-1.047459	8.035892	-0.927932
5230	0	-1.632298	-1.172023	9.753975	-0.016335	-0.011719	0.097538	-1.050753	8.026587	-0.920194
5231	0	-1.653285	-1.159587	9.753558	-0.016541	-0.011597	0.097534	-1.051430	8.021815	-0.917811
5232	0	-1.603412	-1.183678	9.778107	-0.016037	-0.011840	0.097780	-1.049551	8.022660	-0.915378
5233	0	-1.635159	-1.159718	9.729096	-0.016357	-0.011597	0.097290	-1.051784	8.020027	-0.920520
5234	0	-1.670968	-1.178724	9.710765	-0.016712	-0.011782	0.097108	-1.060065	8.021268	-0.918178
5235	0	-1.684746	-1.190383	9.741156	-0.016846	-0.011902	0.097412	-1.064227	8.027509	-0.916451
5236	0	-1.685219	-1.202827	9.722669	-0.016850	-0.012029	0.097227	-1.065597	8.034824	-0.916887
5237	0	-1.697444	-1.190004	9.789946	-0.016968	-0.011902	0.097900	-1.065442	8.046764	-0.916440
5238	0	-1.655995	-1.238036	9.795937	-0.016554	-0.012387	0.097960	-1.059324	8.057994	-0.917099
5239	0	-1.624212	-1.196076	9.850989	-0.016235	-0.011963	0.098511	-1.058807	8.070004	-0.921990
5240	0	-1.607582	-1.183374	9.838564	-0.016067	-0.011837	0.098387	-1.057025	8.084907	-0.920637
5241	0	-1.649737	-1.189332	9.875293	-0.016479	-0.011902	0.098755	-1.049353	8.109683	-0.919318
5242	0	-1.659265	-1.157434	9.850402	-0.016577	-0.011580	0.098506	-1.044414	8.132220	-0.916560
5243	0	-1.710854	-1.184258	9.905662	-0.017090	-0.011841	0.099060	-1.048666	8.157891	-0.921750
5244	0	-1.732575	-1.178827	9.947657	-0.017311	-0.011784	0.099480	-1.056146	8.178847	-0.924490
5245	0	-1.747696	-1.177865	9.917858	-0.017456	-0.011780	0.099182	-1.057104	8.207024	-0.926707
5246	0	-1.738983	-1.171657	9.972143	-0.017376	-0.011717	0.099724	-1.058941	8.227072	-0.925398
5247	0	-1.716481	-1.189993	10.076690	-0.017151	-0.011902	0.100769	-1.058870	8.247003	-0.927372
5248	0	-1.712987	-1.219989	10.076285	-0.017118	-0.012204	0.100764	-1.056089	8.264073	-0.923395
5249	0	-1.691803	-1.189491	10.119522	-0.016907	-0.011902	0.101196	-1.050298	8.280958	-0.928019
5250	0	-1.694535	-1.218384	10.131405	-0.016930	-0.012194	0.101315	-1.041350	8.302802	-0.929882
5251	0	-1.673282	-1.202251	10.150012	-0.016724	-0.012024	0.101501	-1.041755	8.317283	-0.930656
5252	0	-1.711947	-1.189767	10.155813	-0.017109	-0.011900	0.101560	-1.041232	8.333284	-0.935067
5253	0	-1.758037	-1.202318	10.198945	-0.017578	-0.012024	0.101990	-1.042252	8.339964	-0.937341
5254	0	-1.794988	-1.207978	10.205019	-0.017949	-0.012084	0.102050	-1.039335	8.345004	-0.937953
5255	0	-1.764172	-1.214487	10.217254	-0.017639	-0.012146	0.102173	-1.039946	8.352030	-0.933674
5256	0	-1.764382	-1.189542	10.137916	-0.017645	-0.011900	0.101378	-1.036644	8.355020	-0.928182
5257	0	-1.726670	-1.165421	10.199121	-0.017273	-0.011658	0.101990	-1.034380	8.352234	-0.928299
5258	0	-1.701158	-1.182345	10.266603	-0.017016	-0.011834	0.102664	-1.024187	8.351038	-0.930475
5259	0	-1.726266	-1.128665	10.217513	-0.017273	-0.011292	0.102173	-1.020324	8.343692	-0.937038
5260	0	-1.748619	-1.133959	10.181270	-0.017497	-0.011343	0.101810	-1.018050	8.335733	-0.931750
5261	0	-1.725731	-1.177652	10.217587	-0.017273	-0.011780	0.102173	-1.015849	8.322492	-0.924662
5262	0	-1.777407	-1.226526	10.132683	-0.017792	-0.012262	0.101324	-1.020522	8.306819	-0.927591
5263	0	-1.755842	-1.202042	10.120013	-0.017578	-0.012024	0.101196	-1.017891	8.288825	-0.931608
5264	0	-1.758247	-1.231970	10.108524	-0.017600	-0.012322	0.101082	-1.016208	8.273190	-0.931003
5265	0	-1.743573	-1.263042	10.101718	-0.017456	-0.012634	0.101013	-1.013198	8.254460	-0.929622
5266	0	-1.709040	-1.244142	10.053639	-0.017111	-0.012444	0.100533	-1.011057	8.235494	-0.924663
5267	0	-1.694515	-1.165143	9.985809	-0.016968	-0.011658	0.099854	-1.005162	8.213875	-0.920301
5268	0	-1.684397	-1.182534	10.017066	-0.016862	-0.011828	0.100167	-1.003041	8.197649	-0.922938
5269	0	-1.670008	-1.135318	10.034565	-0.016724	-0.011353	0.100342	-1.005043	8.175109	-0.920509
5270	0	-1.683991	-1.153743	9.925438	-0.016861	-0.011538	0.099251	-1.006242	8.155142	-0.915130
5271	0	-1.701286	-1.159909	9.961182	-0.017029	-0.011597	0.099609	-1.010434	8.141081	-0.913127
5272	0	-1.691178	-1.209444	9.900753	-0.016936	-0.012091	0.099004	-1.016025	8.117057	-0.910240
5273	0	-1.688744	-1.208115	9.851452	-0.016907	-0.012085	0.098511	-1.012953	8.098935	-0.910257
5274	0	-1.642244	-1.183169	9.815455	-0.016441	-0.011833	0.098151	-1.012582	8.081178	-0.908777
5275	0	-1.621680	-1.183732	9.820905	-0.016235	-0.011841	0.098206	-1.009899	8.063845	-0.907375
5276	0	-1.648484	-1.158620	9.772770	-0.016504	-0.011590	0.097724	-1.006814	8.045358	-0.904761
5277	0	-1.658744	-1.165392	9.765910	-0.016602	-0.011658	0.097656	-1.003870	8.033058	-0.900964
5278	0	-1.680684	-1.146947	9.711442	-0.016818	-0.011468	0.097113	-1.007228	8.024090	-0.899948
5279	0	-1.708009	-1.172253	9.777957	-0.017090	-0.011719	0.097778	-1.013238	8.016909	-0.897595
5280	0	-1.687740	-1.184819	9.772100	-0.016888	-0.011848	0.097719	-1.014492	8.009135	-0.897000
5281	0	-1.653738	-1.232379	9.710814	-0.016541	-0.012329	0.097107	-1.009974	8.009616	-0.898003
5282	0	-1.653521	-1.213431	9.771927	-0.016535	-0.012136	0.097719	-1.010385	8.014262	-0.898250
5283	0	-1.654239	-1.232364	9.759559	-0.016541	-0.012329	0.097595	-1.005834	8.020617	-0.901619
5284	0	-1.636356	-1.157803	9.710751	-0.016361	-0.011586	0.097107	-0.998067	8.027527	-0.907177
5285	0	-1.636141	-1.158958	9.796160	-0.016357	-0.011597	0.097961	-0.991691	8.036335	-0.901407
5286	0	-1.655848	-1.157587	9.808279	-0.016549	-0.011583	0.098083	-0.984984	8.051393	-0.908683
5287	0	-1.642608	-1.129094	9.857057	-0.016418	-0.011292	0.098572	-0.986305	8.064391	-0.906743
5288	0	-1.680613	-1.177797	9.814071	-0.016800	-0.011779	0.098142	-0.987271	8.075763	-0.907035
5289	0	-1.703713	-1.165082	9.826598	-0.017029	-0.011658	0.098267	-0.981273	8.089580	-0.906490
5290	0	-1.693526	-1.200513	9.887376	-0.016924	-0.012011	0.098875	-0.977019	8.106841	-0.908999
5291	0	-1.722488	-1.170976	9.844851	-0.017212	-0.011719	0.098450	-0.968643	8.126027	-0.912683
5292	0	-1.712803	-1.181807	9.905588	-0.017117	-0.011824	0.099057	-0.964295	8.143408	-0.909930
5293	0	-1.673586	-1.189740	10.009614	-0.016724	-0.011902	0.100098	-0.961280	8.161498	-0.913050
5294	0	-1.681906	-1.201206	9.972641	-0.016809	-0.012015	0.099728	-0.959540	8.176644	-0.919902
5295	0	-1.685991	-1.208528	9.966797	-0.016846	-0.012085	0.099670	-0.962020	8.197058	-0.919599
5296	0	-1.676432	-1.202300	10.015117	-0.016752	-0.012025	0.100153	-0.961952	8.214972	-0.922053
5297	0	-1.722379	-1.201374	10.076823	-0.017212	-0.012024	0.100769	-0.952477	8.232571	-0.926921
5298	0	-1.736942	-1.193788	10.094884	-0.017358	-0.011943	0.100950	-0.948896	8.249834	-0.931027
5299	0	-1.716178	-1.158816	10.076817	-0.017151	-0.011597	0.100769	-0.941287	8.266334	-0.933535
5300	0	-1.742035	-1.132822	10.143789	-0.017417	-0.011336	0.101438	-0.934052	8.274347	-0.931096
5301	0	-1.728006	-1.177375	10.198924	-0.017273	-0.011780	0.101990	-0.929254	8.286476	-0.928876
5302	0	-1.735433	-1.146285	10.198685	-0.017348	-0.011463	0.101988	-0.930842	8.297413	-0.930683
5303	0	-1.714924	-1.159788	10.192885	-0.017151	-0.011597	0.101929	-0.933956	8.299757	-0.931923
5304	0	-1.714375	-1.159872	10.162435	-0.017148	-0.011600	0.101624	-0.934741	8.299154	-0.932975
5305	0	-1.727156	-1.190660	10.217253	-0.017273	-0.011902	0.102173	-0.941820	8.301783	-0.937876
5306	0	-1.751228	-1.215074	10.168453	-0.017514	-0.012156	0.101684	-0.938192	8.303781	-0.940162
5307	0	-1.745207	-1.165582	10.247892	-0.017456	-0.011658	0.102478	-0.937798	8.303541	-0.939550
5308	0	-1.761797	-1.201766	10.211551	-0.017632	-0.012021	0.102113	-0.935512	8.292593	-0.938053
5309	0	-1.726178	-1.226905	10.150325	-0.017273	-0.012268	0.101501	-0.938170	8.284262	-0.940326
5310	0	-1.735843	-1.257887	10.144546	-0.017373	-0.012576	0.101443	-0.942782	8.271974	-0.936793
5311	0	-1.707775	-1.183824	10.132070	-0.017090	-0.011841	0.101318	-0.941422	8.262561	-0.934264
5312	0	-1.686563	-1.183705	10.120287	-0.016883	-0.011836	0.101200	-0.943983	8.247306	-0.932089
5313	0	-1.694642	-1.171470	10.101724	-0.016968	-0.011719	0.101013	-0.940754	8.227416	-0.929767
5314	0	-1.696512	-1.188836	10.053689	-0.016987	-0.011894	0.100533	-0.935429	8.206983	-0.928502
5315	0	-1.700627	-1.159726	9.997936	-0.017029	-0.011597	0.099976	-0.937399	8.185486	-0.927839
5316	0	-1.683970	-1.141643	10.041313	-0.016862	-0.011415	0.100410	-0.939792	8.164445	-0.931897
5317	0	-1.706566	-1.165811	9.991864	-0.017090	-0.011658	0.099915	-0.941505	8.141059	-0.933257
5318	0	-1.701883	-1.227208	9.986475	-0.017042	-0.012269	0.099861	-0.946289	8.118651	-0.931595
5319	0	-1.670704	-1.202348	9.906291	-0.016724	-0.012024	0.099060	-0.947233	8.103739	-0.929956
5320	0	-1.655070	-1.177347	9.912953	-0.016568	-0.011780	0.099126	-0.941376	8.087826	-0.931853
5321	0	-1.670734	-1.183899	9.833063	-0.016724	-0.011841	0.098328	-0.940732	8.073117	-0.924742
5322	0	-1.655552	-1.152878	9.882439	-0.016569	-0.011533	0.098822	-0.937608	8.061598	-0.924502
5323	0	-1.676976	-1.183932	9.833036	-0.016785	-0.011841	0.098328	-0.937348	8.048503	-0.921652
5324	0	-1.705175	-1.171722	9.778442	-0.017060	-0.011716	0.097783	-0.940534	8.042736	-0.921641
5325	0	-1.707838	-1.177979	9.771929	-0.017090	-0.011780	0.097717	-0.942096	8.033558	-0.922503
5326	0	-1.705755	-1.172149	9.717322	-0.017067	-0.011720	0.097172	-0.945810	8.026715	-0.922457
5327	0	-1.683836	-1.165251	9.741400	-0.016846	-0.011658	0.097412	-0.941363	8.022319	-0.923172
5328	0	-1.640204	-1.146015	9.759901	-0.016404	-0.011465	0.097598	-0.937376	8.024033	-0.921033
5329	0	-1.653970	-1.147279	9.716832	-0.016541	-0.011475	0.097168	-0.937024	8.027246	-0.922105
5330	0	-1.660016	-1.128527	9.753465	-0.016601	-0.011289	0.097534	-0.934892	8.030910	-0.920890
5331	0	-1.672654	-1.135504	9.789960	-0.016724	-0.011353	0.097900	-0.939666	8.038477	-0.925385
5332	0	-1.679366	-1.160162	9.783698	-0.016790	-0.011602	0.097837	-0.940612	8.046480	-0.930927
5333	0	-1.660809	-1.141270	9.783835	-0.016602	-0.011414	0.097839	-0.941549	8.058261	-0.931652
5334	0	-1.662203	-1.202411	9.838447	-0.016615	-0.012023	0.098386	-0.944840	8.070689	-0.931738
5335	0	-1.685396	-1.220598	9.777703	-0.016846	-0.012207	0.097778	-0.945604	8.084491	-0.934774
5336	0	-1.675487	-1.226615	9.813927	-0.016741	-0.012266	0.098142	-0.947709	8.105033	-0.940506
5337	0	-1.686008	-1.238806	9.820336	-0.016846	-0.012390	0.098206	-0.947461	8.125857	-0.938993
5338	0	-1.682810	-1.195841	9.923613	-0.016814	-0.011959	0.099238	-0.948807	8.145965	-0.943709
5339	0	-1.643230	-1.177549	9.942449	-0.016418	-0.011780	0.099426	-0.946002	8.165996	-0.945882
5340	0	-1.694731	-1.170782	9.905443	-0.016934	-0.011711	0.099056	-0.944322	8.185024	-0.945192
5341	0	-1.704466	-1.166187	10.046070	-0.017029	-0.011658	0.100464	-0.951215	8.207178	-0.946829
5342	0	-1.664527	-1.160074	10.015051	-0.016633	-0.011605	0.100152	-0.948156	8.225273	-0.951746
5343	0	-1.734709	-1.165712	10.015649	-0.017334	-0.011658	0.100159	-0.949614	8.244356	-0.948829
5344	0	-1.712827	-1.177766	10.015206	-0.017117	-0.011779	0.100154	-0.950360	8.261866	-0.955035
5345	0	-1.722298	-1.135047	10.058428	-0.017212	-0.011353	0.100586	-0.950098	8.278597	-0.951089
5346	0	-1.724590	-1.128423	10.094682	-0.017235	-0.011288	0.100948	-0.948244	8.295287	-0.955060
5347	0	-1.721919	-1.165676	10.088998	-0.017212	-0.011658	0.100891	-0.949139	8.307679	-0.958684
5348	0	-1.741551	-1.184149	10.082612	-0.017410	-0.011840	0.100827	-0.952912	8.317773	-0.961878
5349	0	-1.727943	-1.202289	10.156152	-0.017273	-0.012024	0.101562	-0.953711	8.329217	-0.962433
5350	0	-1.728560	-1.214277	10.223130	-0.017286	-0.012144	0.102231	-0.954048	8.332613	-0.960875
5351	0	-1.739905	-1.232879	10.168392	-0.017395	-0.012329	0.101685	-0.955607	8.341322	-0.964989
5352	0	-1.740288	-1.190414	10.149941	-0.017404	-0.011902	0.101500	-0.959985	8.344694	-0.968425
5353	0	-1.738684	-1.177727	10.162523	-0.017395	-0.011780	0.101624	-0.958807	8.339710	-0.969132
5354	0	-1.731033	-1.201871	10.162772	-0.017318	-0.012019	0.101626	-0.959976	8.335547	-0.967035
5355	0	-1.744206	-1.183753	10.162632	-0.017456	-0.011841	0.101624	-0.957800	8.324047	-0.967008
5356	0	-1.741928	-1.177707	10.169055	-0.017428	-0.011774	0.101689	-0.962804	8.318021	-0.965380
5357	0	-1.720368	-1.153622	10.089245	-0.017212	-0.011536	0.100891	-0.965098	8.312905	-0.964336
5358	0	-1.718500	-1.184648	10.162682	-0.017196	-0.011843	0.101625	-0.970899	8.305087	-0.962464
5359	0	-1.732242	-1.196302	10.107619	-0.017334	-0.011963	0.101074	-0.972616	8.296240	-0.961848
5360	0	-1.729492	-1.203111	10.065282	-0.017311	-0.012025	0.100651	-0.981164	8.282115	-0.959751
5361	0	-1.719113	-1.184350	10.083331	-0.017212	-0.011841	0.100830	-0.985580	8.262822	-0.955189
5362	0	-1.739413	-1.190694	10.022916	-0.017415	-0.011908	0.100225	-0.986235	8.243242	-0.950500
5363	0	-1.707501	-1.172449	10.034365	-0.017090	-0.011719	0.100342	-0.994268	8.230592	-0.949451
5364	0	-1.716135	-1.179900	9.955402	-0.017182	-0.011792	0.099551	-1.003450	8.210761	-0.944583
5365	0	-1.689063	-1.178318	10.046618	-0.016907	-0.011780	0.100464	-1.008767	8.196677	-0.947668
5366	0	-1.710047	-1.215377	9.973849	-0.017119	-0.012154	0.099735	-1.010338	8.179242	-0.949104
5367	0	-1.700815	-1.184296	9.936852	-0.017029	-0.011841	0.099365	-1.014175	8.159748	-0.946766
5368	0	-1.684454	-1.184821	9.870288	-0.016866	-0.011846	0.098700	-1.018560	8.139482	-0.940880
5369	0	-1.688651	-1.190217	9.888037	-0.016907	-0.011902	0.098877	-1.020301	8.120372	-0.938619
5370	0	-1.678498	-1.202589	9.876495	-0.016806	-0.012025	0.098762	-1.022827	8.100743	-0.939923
5371	0	-1.688787	-1.190204	9.814776	-0.016907	-0.011902	0.098145	-1.024455	8.083040	-0.935762
5372	0	-1.679199	-1.154024	9.809162	-0.016809	-0.011537	0.098089	-1.030164	8.068054	-0.932458
5373	0	-1.689760	-1.159506	9.778009	-0.016907	-0.011597	0.097778	-1.029897	8.061591	-0.931469
5374	0	-1.663434	-1.171453	9.821031	-0.016644	-0.011716	0.098208	-1.029917	8.054025	-0.925933
5375	0	-1.640850	-1.165653	9.802427	-0.016418	-0.011658	0.098022	-1.030139	8.046643	-0.924645
5376	0	-1.633224	-1.134910	9.729410	-0.016338	-0.011351	0.097293	-1.030032	8.043680	-0.922054
5377	0	-1.659548	-1.172316	9.759572	-0.016602	-0.011719	0.097595	-1.036867	8.040769	-0.924879
5378	0	-1.658542	-1.185084	9.741285	-0.016590	-0.011850	0.097412	-1.039142	8.039466	-0.927810
5379	0	-1.660532	-1.178059	9.728930	-0.016602	-0.011780	0.097290	-1.041990	8.048048	-0.932466
5380	0	-1.636416	-1.172055	9.734933	-0.016365	-0.011721	0.097349	-1.043663	8.051190	-0.934094
5381	0	-1.654723	-1.208756	9.771583	-0.016541	-0.012085	0.097717	-1.048691	8.063173	-0.933485
5382	0	-1.674099	-1.227371	9.795694	-0.016737	-0.012274	0.097958	-1.050516	8.072012	-0.935287
5383	0	-1.691632	-1.208140	9.808228	-0.016907	-0.012085	0.098083	-1.048422	8.087314	-0.938854
5384	0	-1.675215	-1.165090	9.850645	-0.016744	-0.011651	0.098508	-1.050276	8.101308	-0.942308
5385	0	-1.697811	-1.147057	9.881461	-0.016968	-0.011475	0.098816	-1.047691	8.117407	-0.941860
5386	0	-1.693705	-1.201051	9.881216	-0.016928	-0.012016	0.098813	-1.043044	8.132335	-0.941799
5387	0	-1.703910	-1.220439	9.899758	-0.017029	-0.012207	0.098999	-1.042051	8.148357	-0.943352
5388	0	-1.675694	-1.207872	9.929944	-0.016745	-0.012080	0.099301	-1.042471	8.166663	-0.940957
5389	0	-1.710626	-1.189521	9.930217	-0.017090	-0.011902	0.099304	-1.037041	8.189658	-0.939297
5390	0	-1.695804	-1.200613	10.009039	-0.016940	-0.012011	0.100093	-1.034202	8.214228	-0.940843
5391	0	-1.691844	-1.171278	9.985223	-0.016907	-0.011719	0.099854	-1.029464	8.231755	-0.938900
5392	0	-1.724433	-1.158373	9.997142	-0.017236	-0.011585	0.099973	-1.029794	8.245719	-0.937191
5393	0	-1.703841	-1.166168	10.064489	-0.017029	-0.011658	0.100647	-1.036337	8.260771	-0.940562
5394	0	-1.748385	-1.203050	10.076300	-0.017475	-0.012033	0.100764	-1.036101	8.274811	-0.937006
5395	0	-1.734034	-1.226692	10.082912	-0.017334	-0.012268	0.100830	-1.036772	8.286182	-0.944965
5396	0	-1.729078	-1.190138	10.113241	-0.017286	-0.011900	0.101133	-1.040319	8.295411	-0.947849
5397	0	-1.721837	-1.220586	10.131740	-0.017212	-0.012207	0.101318	-1.040976	8.306838	-0.943783
5398	0	-1.722768	-1.201720	10.168187	-0.017225	-0.012022	0.101682	-1.037449	8.313726	-0.944781
5399	0	-1.727107	-1.158979	10.131947	-0.017273	-0.011597	0.101318	-1.031466	8.315797	-0.943859
5400	0	-1.750925	-1.164561	10.144289	-0.017513	-0.011644	0.101442	-1.034593	8.315455	-0.948068
5401	0	-1.739675	-1.159593	10.162333	-0.017395	-0.011597	0.101624	-1.035615	8.321582	-0.946641
5402	0	-1.726814	-1.232950	10.156285	-0.017277	-0.012328	0.101562	-1.038771	8.316092	-0.943833
5403	0	-1.738727	-1.238827	10.083164	-0.017395	-0.012390	0.100830	-1.038317	8.311524	-0.941018
5404	0	-1.731150	-1.250743	10.162786	-0.017319	-0.012509	0.101626	-1.037831	8.307617	-0.941146
5405	0	-1.744360	-1.202096	10.113776	-0.017456	-0.012024	0.101135	-1.036045	8.297787	-0.939670
5406	0	-1.735399	-1.220317	10.126465	-0.017370	-0.012201	0.101262	-1.039625	8.283727	-0.937558
5407	0	-1.725889	-1.201686	10.095539	-0.017273	-0.012024	0.100952	-1.033159	8.272055	-0.937626
5408	0	-1.710584	-1.164618	10.059441	-0.017123	-0.011644	0.100592	-1.036672	8.256576	-0.932957
5409	0	-1.688967	-1.165459	10.022297	-0.016907	-0.011658	0.100220	-1.034563	8.241379	-0.930766
5410	0	-1.685142	-1.171667	10.065579	-0.016872	-0.011713	0.100653	-1.040066	8.221835	-0.926872
5411	0	-1.695098	-1.238885	10.058893	-0.016968	-0.012390	0.100586	-1.040070	8.206996	-0.920405
5412	0	-1.673280	-1.165799	9.961795	-0.016751	-0.011656	0.099615	-1.043993	8.190053	-0.918131
5413	0	-1.713011	-1.177561	9.943034	-0.017151	-0.011780	0.099426	-1.040564	8.170459	-0.914901
5414	0	-1.672311	-1.182959	9.937675	-0.016744	-0.011833	0.099373	-1.037793	8.151098	-0.915130
5415	0	-1.682338	-1.202027	9.918636	-0.016846	-0.012024	0.099182	-1.034913	8.129664	-0.913297
5416	0	-1.678073	-1.171475	9.864372	-0.016802	-0.011712	0.098640	-1.039353	8.109490	-0.912967
5417	0	-1.695352	-1.202529	9.887923	-0.016968	-0.012024	0.098877	-1.042466	8.097257	-0.908624
5418	0	-1.679792	-1.233090	9.857916	-0.016818	-0.012332	0.098576	-1.042640	8.078174	-0.903066
5419	0	-1.695102	-1.245273	9.784206	-0.016968	-0.012451	0.097839	-1.045915	8.062878	-0.902564
5420	0	-1.679710	-1.208615	9.754190	-0.016812	-0.012089	0.097539	-1.044348	8.049289	-0.899856
5421	0	-1.652928	-1.214269	9.784167	-0.016541	-0.012146	0.097839	-1.042091	8.040380	-0.896968
[truncated: 515 more rows]
