# Supplementary material for: Properties of traditional bamboo carrying poles have implications for user interactions
Source: PLoS One. 2018 May 10;13(5):e0196208. doi: 10.1371/journal.pone.0196208 (PMC5945030; doi:10.1371/journal.pone.0196208)
Supplement: S1 Text — (ZIP) [file pone.0196208.s005.zip › ResTest_PoleA_LoLoad1.txt]

// Start Time: Unknown
// Update Rate: 100.0Hz
// Filter Profile: human (34.3)
// Firmware Version: 2.1.4
PacketCounter	SampleTimeFine	Acc_X	Acc_Y	Acc_Z	VelInc_X	VelInc_Y	VelInc_Z	Roll	Pitch	Yaw	Latitude	Longitude	Altitude	Vel_X	Vel_Y	Vel_Z
43890	0	-0.419642	-1.542584	9.050717	-0.004117	-0.015423	0.090511	-3.413583	1.684325	11.112185
43891	0	-0.410313	-1.098833	6.920917	-0.004028	-0.010986	0.069214	-3.417778	1.806470	11.094117
43892	0	-0.350227	-0.723262	5.656253	-0.003419	-0.007206	0.056571	-3.473006	1.973089	11.069663
43893	0	-0.501403	-1.540229	7.164165	-0.004883	-0.015381	0.071655	-3.508932	2.179856	11.036940
43894	0	-0.739339	-1.565319	11.097063	-0.007181	-0.015631	0.110988	-3.534044	2.396069	11.008108
43895	0	-0.833645	-1.099669	12.944084	-0.008118	-0.010986	0.129456	-3.544994	2.587367	10.980475
43896	0	-0.698667	-2.103315	10.531780	-0.006827	-0.021074	0.105320	-3.501940	2.757985	10.956539
43897	0	-0.507096	-0.184797	7.872835	-0.004944	-0.001892	0.078735	-3.439650	2.940913	10.928600
43898	0	-0.668923	-0.937032	12.045882	-0.006494	-0.009326	0.120473	-3.483562	3.125714	10.912028
43899	0	-0.861188	-1.171734	14.494263	-0.008423	-0.011658	0.144958	-3.532205	3.273821	10.896125
43900	0	-1.143344	-1.923562	16.674882	-0.011300	-0.019180	0.166764	-3.571249	3.364072	10.879633
43901	0	-1.173027	-0.660090	16.009400	-0.011719	-0.006592	0.160095	-3.577845	3.373059	10.884850
43902	0	-0.859080	-1.536640	11.224620	-0.008624	-0.015394	0.112240	-3.549089	3.339648	10.892756
43903	0	-0.878978	-1.429710	13.049562	-0.008850	-0.014282	0.130493	-3.561555	3.287110	10.896282
43904	0	-0.997667	-1.092691	15.510816	-0.010111	-0.010962	0.155097	-3.534906	3.188898	10.907843
43905	0	-0.966388	-1.300325	15.107631	-0.009888	-0.013000	0.151062	-3.535172	3.021003	10.929785
43906	0	-0.887811	-1.059321	12.150607	-0.009101	-0.010626	0.121487	-3.502201	2.813468	10.960121
43907	0	-0.637768	-1.271061	8.307845	-0.006531	-0.012695	0.083069	-3.521267	2.605426	10.998968
43908	0	-0.624165	-1.871322	7.808858	-0.006366	-0.018706	0.078080	-3.529640	2.426157	11.026440
43909	0	-0.742466	-0.973549	10.023344	-0.007568	-0.009766	0.100220	-3.493629	2.263597	11.045501
43910	0	-0.803235	-0.835896	11.704498	-0.008210	-0.008353	0.117033	-3.497796	2.091955	11.074701
43911	0	-0.649140	-1.542608	10.065998	-0.006653	-0.015442	0.100647	-3.478288	1.910668	11.098479
43912	0	-0.478955	-1.272409	7.235465	-0.004895	-0.012734	0.072346	-3.460681	1.745727	11.122431
43913	0	-0.346954	-0.726649	6.140501	-0.003540	-0.007263	0.061401	-3.465952	1.616004	11.143887
43914	0	-0.333892	-1.074467	6.678241	-0.003387	-0.010750	0.066779	-3.456576	1.533888	11.154999
43915	0	-0.398470	-1.582068	8.630344	-0.004028	-0.015808	0.086304	-3.472886	1.476843	11.163208
43916	0	-0.473650	-1.106794	10.065106	-0.004782	-0.011077	0.100648	-3.462319	1.425890	11.168480
43917	0	-0.435577	-0.567688	9.375177	-0.004395	-0.005676	0.093750	-3.462798	1.379478	11.179055
43918	0	-0.279974	-1.214788	6.689688	-0.002814	-0.012147	0.066896	-3.464222	1.354916	11.181833
43919	0	-0.245415	-1.348242	5.627538	-0.002441	-0.013489	0.056274	-3.451457	1.380100	11.183046
43920	0	-0.251152	-0.957164	6.835828	-0.002472	-0.009567	0.068360	-3.459170	1.445509	11.171447
43921	0	-0.337061	-0.829973	8.758272	-0.003296	-0.008301	0.087585	-3.458365	1.541995	11.156615
43922	0	-0.453647	-1.192513	9.959454	-0.004443	-0.011900	0.099602	-3.487996	1.647932	11.140928
43923	0	-0.460778	-1.179897	9.679514	-0.004517	-0.011780	0.096802	-3.511420	1.754810	11.132459
43924	0	-0.419747	-1.213382	7.895925	-0.004117	-0.012116	0.078966	-3.537438	1.869910	11.113240
43925	0	-0.430896	-1.118754	7.158563	-0.004211	-0.011169	0.071594	-3.567592	2.023855	11.092377
43926	0	-0.496339	-0.914726	8.951201	-0.004822	-0.009140	0.089520	-3.578300	2.203063	11.069820
43927	0	-0.713173	-1.245875	11.272028	-0.006958	-0.012451	0.112732	-3.587532	2.377561	11.047775
43928	0	-0.783146	-1.901190	11.245816	-0.007672	-0.019059	0.112461	-3.540930	2.537351	11.030553
43929	0	-0.740248	-0.924860	11.003955	-0.007263	-0.009277	0.110046	-3.512383	2.680541	11.008545
43930	0	-0.734033	-0.286774	12.173847	-0.007205	-0.002806	0.121748	-3.571916	2.807121	10.994347
43931	0	-0.773970	-1.939371	12.431471	-0.007629	-0.019348	0.124329	-3.614853	2.907453	10.984201
43932	0	-0.917558	-1.777284	13.881615	-0.009096	-0.017741	0.138825	-3.641601	2.972077	10.973377
43933	0	-0.911470	-1.161097	13.928480	-0.009094	-0.011658	0.139282	-3.603303	2.989209	10.976456
43934	0	-0.867854	-1.235155	12.495409	-0.008704	-0.012428	0.124945	-3.532710	2.966192	10.982516
43935	0	-0.843202	-0.963051	12.921580	-0.008484	-0.009644	0.129211	-3.520625	2.921148	10.993281
43936	0	-0.851049	-1.488621	13.777025	-0.008617	-0.014865	0.137766	-3.537361	2.833422	11.006930
43937	0	-0.797000	-1.205741	13.678555	-0.008118	-0.012024	0.136780	-3.564115	2.711434	11.027165
43938	0	-0.734310	-0.975562	11.507362	-0.007504	-0.009762	0.115063	-3.556372	2.553936	11.053405
43939	0	-0.580264	-1.177225	8.844878	-0.005920	-0.011780	0.088440	-3.545144	2.403392	11.074745
43940	0	-0.529009	-1.478814	8.370726	-0.005392	-0.014818	0.083695	-3.502770	2.265768	11.096803
43941	0	-0.629685	-1.369308	10.065948	-0.006409	-0.013733	0.100647	-3.456333	2.140166	11.115352
43942	0	-0.687960	-0.758274	11.172514	-0.007015	-0.007603	0.111715	-3.434683	2.002534	11.133551
43943	0	-0.695214	-1.128048	10.254906	-0.007080	-0.011292	0.102539	-3.421153	1.861277	11.152269
43944	0	-0.598622	-1.219974	8.223707	-0.006082	-0.012190	0.082232	-3.433799	1.730209	11.170143
43945	0	-0.445340	-1.318615	7.007193	-0.004517	-0.013184	0.070068	-3.437156	1.628403	11.183069
43946	0	-0.410232	-1.197305	7.154153	-0.004144	-0.011969	0.071540	-3.443685	1.563040	11.188421
43947	0	-0.589044	-1.306629	8.667125	-0.005920	-0.013062	0.086670	-3.449596	1.523939	11.192198
43948	0	-0.613668	-0.994282	9.692988	-0.006159	-0.009960	0.096927	-3.428957	1.498435	11.200744
43949	0	-0.504883	-1.225410	9.228795	-0.005066	-0.012268	0.092285	-3.411385	1.477410	11.201217
43950	0	-0.406118	-1.521683	7.514409	-0.004062	-0.015237	0.075140	-3.380869	1.476390	11.207826
43951	0	-0.386531	-0.884285	6.640605	-0.003845	-0.008850	0.066406	-3.368459	1.510462	11.198488
43952	0	-0.461252	-0.749609	7.769252	-0.004564	-0.007491	0.077696	-3.376211	1.580863	11.190306
43953	0	-0.537994	-1.209500	9.496550	-0.005310	-0.012085	0.094971	-3.388807	1.664104	11.178281
43954	0	-0.535798	-1.341585	10.215462	-0.005278	-0.013389	0.102162	-3.419869	1.753205	11.169267
43955	0	-0.465077	-1.125510	9.398761	-0.004578	-0.011230	0.093994	-3.450422	1.841265	11.157062
43956	0	-0.478060	-0.989193	8.372038	-0.004708	-0.009871	0.083727	-3.479005	1.938738	11.138782
43957	0	-0.472434	-1.147856	8.245310	-0.004639	-0.011475	0.082458	-3.485316	2.056211	11.121826
43958	0	-0.514409	-1.293065	9.757906	-0.005025	-0.012949	0.097583	-3.464813	2.194228	11.099875
43959	0	-0.580663	-1.596220	11.681888	-0.005676	-0.015991	0.116821	-3.437338	2.320284	11.078867
43960	0	-0.571905	-1.135660	10.912556	-0.005615	-0.011421	0.109124	-3.370389	2.427679	11.059016
43961	0	-0.706405	-0.294043	12.108737	-0.006958	-0.002930	0.121094	-3.381322	2.527451	11.048642
43962	0	-0.743829	-0.658504	12.668555	-0.007363	-0.006493	0.126695	-3.465333	2.595499	11.047950
43963	0	-0.682506	-2.051425	11.528048	-0.006775	-0.020447	0.115295	-3.532646	2.644640	11.052463
43964	0	-0.818520	-1.654061	13.290367	-0.008171	-0.016514	0.132908	-3.555708	2.656642	11.050313
43965	0	-0.730617	-1.168692	11.725897	-0.007324	-0.011780	0.117249	-3.464720	2.638999	11.049303
43966	0	-0.670551	-0.719248	11.915985	-0.006739	-0.007258	0.119154	-3.400919	2.607569	11.053941
43967	0	-0.810529	-1.357627	13.501768	-0.008179	-0.013611	0.135010	-3.370878	2.546181	11.064605
43968	0	-0.792358	-1.328481	12.941229	-0.008039	-0.013240	0.129410	-3.409564	2.445510	11.076842
43969	0	-0.754340	-1.387180	12.403062	-0.007690	-0.013855	0.124023	-3.423738	2.311398	11.096253
43970	0	-0.565907	-0.452991	8.931458	-0.005771	-0.004541	0.089307	-3.407606	2.169586	11.114515
43971	0	-0.413544	-1.524982	7.373664	-0.004211	-0.015259	0.073730	-3.392576	2.053192	11.133230
43972	0	-0.539924	-1.684758	9.621748	-0.005478	-0.016884	0.096207	-3.348488	1.960826	11.140784
43973	0	-0.630954	-1.351825	11.139867	-0.006409	-0.013550	0.111389	-3.315090	1.859973	11.151587
43974	0	-0.647250	-0.863714	10.836263	-0.006582	-0.008667	0.108354	-3.282481	1.744998	11.165092
43975	0	-0.551920	-0.426727	9.766197	-0.005615	-0.004272	0.097656	-3.275452	1.633821	11.182337
43976	0	-0.388310	-1.208587	7.282551	-0.003946	-0.012077	0.072824	-3.288069	1.535776	11.198925
43977	0	-0.344798	-1.519844	6.195225	-0.003479	-0.015198	0.061951	-3.288805	1.479143	11.208889
43978	0	-0.460459	-1.240292	8.197312	-0.004618	-0.012392	0.081974	-3.303722	1.461144	11.213409
43979	0	-0.597503	-0.750301	10.492011	-0.005981	-0.007507	0.104919	-3.298743	1.454079	11.212566
43980	0	-0.570923	-0.798749	10.125920	-0.005725	-0.007988	0.101258	-3.297998	1.437300	11.223585
43981	0	-0.457943	-1.744609	8.459668	-0.004578	-0.017456	0.084595	-3.284406	1.439440	11.230035
43982	0	-0.380610	-1.431341	7.068331	-0.003787	-0.014327	0.070682	-3.262339	1.469752	11.229155
43983	0	-0.394512	-0.750275	6.939527	-0.003906	-0.007507	0.069397	-3.254885	1.532743	11.212287
43984	0	-0.542694	-0.943975	8.910285	-0.005349	-0.009449	0.089107	-3.243457	1.631615	11.199039
43985	0	-0.705119	-1.234280	11.095452	-0.006958	-0.012329	0.110962	-3.258203	1.727195	11.194118
43986	0	-0.684783	-1.372337	10.727664	-0.006773	-0.013699	0.107285	-3.285026	1.806197	11.184171
43987	0	-0.641352	-1.319710	9.075269	-0.006348	-0.013184	0.090759	-3.302415	1.888255	11.170046
43988	0	-0.593853	-0.876404	8.524828	-0.005861	-0.008754	0.085255	-3.316806	1.990971	11.157162
43989	0	-0.583460	-0.854897	9.368260	-0.005737	-0.008545	0.093689	-3.322463	2.108730	11.141813
43990	0	-0.632063	-1.586866	10.984429	-0.006210	-0.015880	0.109849	-3.311707	2.222346	11.127656
43991	0	-0.681249	-1.911719	11.920376	-0.006714	-0.019165	0.119202	-3.266273	2.315851	11.111895
43992	0	-0.711901	-0.353078	11.937219	-0.007033	-0.003567	0.119376	-3.232208	2.397180	11.099573
43993	0	-0.714074	-0.653621	11.980481	-0.007080	-0.006470	0.119812	-3.295972	2.454938	11.094418
43994	0	-0.601849	-1.276662	12.161429	-0.005983	-0.012709	0.121622	-3.350486	2.487988	11.094087
43995	0	-0.647408	-1.864504	12.926802	-0.006470	-0.018616	0.129272	-3.376142	2.491974	11.097827
43996	0	-0.675164	-1.466636	12.426633	-0.006783	-0.014706	0.124260	-3.339357	2.463083	11.102878
43997	0	-0.684195	-0.840207	11.615912	-0.006897	-0.008484	0.116150	-3.257906	2.409265	11.108125
43998	0	-0.678339	-0.561966	11.458214	-0.006850	-0.005637	0.114577	-3.239501	2.343393	11.118766
43999	0	-0.698064	-1.460182	12.280673	-0.007080	-0.014587	0.122803	-3.251829	2.252002	11.134355
44000	0	-0.731144	-1.596671	12.025342	-0.007435	-0.015959	0.120247	-3.258076	2.136053	11.153285
44001	0	-0.623390	-0.476799	10.132510	-0.006348	-0.004761	0.101318	-3.264854	2.008590	11.169665
44002	0	-0.501323	-1.325912	8.937027	-0.005109	-0.013258	0.089365	-3.265034	1.887680	11.186780
44003	0	-0.486440	-1.658843	8.490707	-0.004944	-0.016602	0.084900	-3.246172	1.782038	11.200494
44004	0	-0.505790	-1.326448	9.437957	-0.005134	-0.013277	0.094374	-3.229902	1.691306	11.212070
44005	0	-0.614294	-1.274117	10.663504	-0.006226	-0.012756	0.106628	-3.212579	1.603481	11.220758
44006	0	-0.622555	-0.727722	10.274017	-0.006311	-0.007296	0.102734	-3.191082	1.508986	11.234777
44007	0	-0.518559	-0.945161	8.191425	-0.005249	-0.009460	0.081909	-3.177683	1.421234	11.242796
44008	0	-0.431113	-1.407792	7.197313	-0.004344	-0.014084	0.071970	-3.167577	1.369579	11.253880
44009	0	-0.431795	-1.195656	7.818786	-0.004333	-0.011963	0.078186	-3.157797	1.347158	11.257834
44010	0	-0.429666	-0.755180	8.954170	-0.004298	-0.007554	0.089541	-3.154471	1.345142	11.257505
44011	0	-0.464626	-0.726089	9.643535	-0.004639	-0.007263	0.096436	-3.151379	1.354283	11.258938
44012	0	-0.442119	-1.129614	9.405267	-0.004410	-0.011288	0.094054	-3.161355	1.368337	11.263233
44013	0	-0.399023	-1.617914	8.123571	-0.003967	-0.016174	0.081238	-3.167929	1.400199	11.261998
44014	0	-0.398367	-1.215924	7.286957	-0.003947	-0.012156	0.072872	-3.173604	1.456752	11.248564
44015	0	-0.452022	-0.616865	8.257676	-0.004456	-0.006165	0.082581	-3.179365	1.545324	11.233154
44016	0	-0.566609	-1.253046	9.782326	-0.005586	-0.012523	0.097829	-3.188626	1.638443	11.220591
44017	0	-0.655610	-1.691791	10.503436	-0.006470	-0.016907	0.105042	-3.200967	1.731477	11.206048
44018	0	-0.622962	-1.301561	10.166721	-0.006149	-0.013022	0.101671	-3.193386	1.820722	11.186614
44019	0	-0.605870	-0.855283	9.447679	-0.005981	-0.008545	0.094482	-3.203150	1.913254	11.170197
44020	0	-0.591956	-0.978173	9.458762	-0.005832	-0.009782	0.094593	-3.203344	2.018535	11.156849
44021	0	-0.662898	-1.226086	10.759981	-0.006531	-0.012268	0.107605	-3.196002	2.121980	11.142955
44022	0	-0.707412	-1.479545	11.503711	-0.006986	-0.014816	0.115040	-3.175491	2.209211	11.135391
44023	0	-0.746229	-1.060874	11.931996	-0.007385	-0.010620	0.119324	-3.164637	2.282264	11.122522
44024	0	-0.791095	-0.355792	12.327640	-0.007850	-0.003517	0.123281	-3.202449	2.339060	11.116483
44025	0	-0.717253	-1.444744	11.809586	-0.007141	-0.014404	0.118103	-3.243970	2.369321	11.111512
44026	0	-0.739773	-1.386008	12.430994	-0.007391	-0.013824	0.124314	-3.276248	2.375737	11.112794
44027	0	-0.730470	-1.675942	12.256321	-0.007324	-0.016785	0.122559	-3.251909	2.357800	11.116074
44028	0	-0.723364	-1.077611	12.452466	-0.007285	-0.010814	0.124518	-3.216308	2.310782	11.118275
44029	0	-0.742933	-0.914043	12.183208	-0.007507	-0.009155	0.121826	-3.201116	2.238452	11.130644
44030	0	-0.726404	-1.458675	11.604281	-0.007359	-0.014560	0.116040	-3.226341	2.146360	11.143159
44031	0	-0.715408	-1.301308	11.481257	-0.007263	-0.013000	0.114807	-3.237347	2.038776	11.156505
44032	0	-0.641435	-1.125466	10.035822	-0.006523	-0.011253	0.100351	-3.237184	1.916114	11.172205
44033	0	-0.527700	-1.311958	9.399990	-0.005371	-0.013123	0.093994	-3.232019	1.802914	11.184254
44034	0	-0.508644	-1.023321	9.700177	-0.005177	-0.010248	0.096995	-3.212897	1.696618	11.196457
44035	0	-0.497876	-1.457922	9.674649	-0.005066	-0.014587	0.096741	-3.201799	1.594764	11.204286
44036	0	-0.492745	-0.937218	9.803833	-0.005013	-0.009383	0.098033	-3.187541	1.496303	11.212547
44037	0	-0.565947	-0.719911	9.607419	-0.005737	-0.007202	0.096069	-3.182678	1.405018	11.229700
44038	0	-0.486994	-1.367137	8.356863	-0.004931	-0.013667	0.083566	-3.187188	1.321903	11.235283
44039	0	-0.429218	-0.958277	7.647935	-0.004333	-0.009583	0.076477	-3.186354	1.260672	11.237780
44040	0	-0.488878	-0.934728	8.411182	-0.004914	-0.009339	0.084111	-3.196151	1.226295	11.238784
44041	0	-0.462399	-1.330630	9.094304	-0.004639	-0.013306	0.090942	-3.196108	1.208191	11.242976
44042	0	-0.411371	-1.037951	8.929557	-0.004122	-0.010378	0.089295	-3.197333	1.197958	11.240572
44043	0	-0.397668	-1.233365	8.721817	-0.003967	-0.012329	0.087219	-3.202609	1.210332	11.240238
44044	0	-0.357631	-1.374045	8.227192	-0.003558	-0.013741	0.082273	-3.200490	1.235387	11.236221
44045	0	-0.412350	-0.977169	7.800038	-0.004089	-0.009766	0.078003	-3.208926	1.285210	11.232099
44046	0	-0.446738	-1.063927	8.550078	-0.004409	-0.010633	0.085505	-3.216333	1.362810	11.221219
44047	0	-0.556772	-1.337795	9.887127	-0.005493	-0.013367	0.098877	-3.229054	1.448212	11.206476
44048	0	-0.583950	-1.065221	9.849387	-0.005764	-0.010643	0.098499	-3.239530	1.535305	11.195978
44049	0	-0.581211	-1.007146	9.539336	-0.005737	-0.010071	0.095398	-3.240044	1.624152	11.182567
44050	0	-0.602895	-1.173341	9.580911	-0.005949	-0.011721	0.095816	-3.255109	1.718782	11.170532
44051	0	-0.594811	-1.270365	9.746670	-0.005859	-0.012695	0.097473	-3.264886	1.822235	11.163319
44052	0	-0.651566	-1.197576	10.496066	-0.006416	-0.011981	0.104966	-3.259108	1.929659	11.148123
44053	0	-0.705122	-1.322980	11.162922	-0.006958	-0.013245	0.111633	-3.243674	2.024106	11.128729
44054	0	-0.703854	-0.985086	11.186375	-0.006962	-0.009858	0.111868	-3.235928	2.102060	11.117326
44055	0	-0.769774	-0.956076	12.133049	-0.007629	-0.009521	0.121338	-3.272617	2.166606	11.114754
44056	0	-0.775037	-1.336576	12.033552	-0.007705	-0.013323	0.120343	-3.312841	2.209754	11.108331
44057	0	-0.764570	-1.811031	12.291733	-0.007629	-0.018066	0.122925	-3.352827	2.224856	11.103108
44058	0	-0.771079	-1.319706	12.236534	-0.007724	-0.013210	0.122363	-3.339338	2.213150	11.106693
44059	0	-0.723118	-1.173266	11.511914	-0.007263	-0.011780	0.115112	-3.291121	2.181553	11.105010
44060	0	-0.750684	-1.111373	12.172252	-0.007563	-0.011131	0.121717	-3.273154	2.130204	11.115832
44061	0	-0.761036	-1.207098	12.164950	-0.007690	-0.012085	0.121643	-3.258326	2.056042	11.127667
44062	0	-0.694272	-1.043302	11.964435	-0.007045	-0.010410	0.119640	-3.278225	1.959965	11.144375
44063	0	-0.684863	-0.867232	10.748952	-0.006958	-0.008667	0.107483	-3.281917	1.845161	11.161420
44064	0	-0.552494	-1.356545	9.120056	-0.005613	-0.013559	0.091196	-3.287686	1.735864	11.180547
44065	0	-0.559614	-1.244383	9.247415	-0.005676	-0.012451	0.092468	-3.276742	1.638085	11.196190
44066	0	-0.572315	-1.365581	10.029720	-0.005808	-0.013657	0.100292	-3.273986	1.542718	11.207451
44067	0	-0.589240	-1.153143	10.150717	-0.005981	-0.011536	0.101501	-3.267404	1.443725	11.221351
44068	0	-0.566259	-1.055402	9.950231	-0.005746	-0.010551	0.099498	-3.268515	1.349086	11.230139
44069	0	-0.524289	-1.232793	8.978683	-0.005310	-0.012329	0.089783	-3.265223	1.264615	11.238198
44070	0	-0.459877	-1.269420	7.685283	-0.004646	-0.012694	0.076850	-3.263205	1.194915	11.242468
44071	0	-0.461237	-1.190132	7.892008	-0.004639	-0.011902	0.078918	-3.260937	1.157451	11.246246
44072	0	-0.480329	-1.104549	9.137363	-0.004823	-0.011046	0.091372	-3.258369	1.133589	11.247267
44073	0	-0.505464	-1.037407	9.478841	-0.005066	-0.010376	0.094788	-3.254739	1.120495	11.250428
44074	0	-0.473670	-1.379090	9.002800	-0.004740	-0.013791	0.090028	-3.253146	1.116871	11.247946
44075	0	-0.397692	-1.147303	8.428931	-0.003967	-0.011475	0.084290	-3.249734	1.130008	11.240837
44076	0	-0.389003	-0.897745	7.799982	-0.003863	-0.008970	0.078002	-3.259158	1.168976	11.232213
44077	0	-0.419643	-1.117737	8.208887	-0.004150	-0.011169	0.082092	-3.269283	1.232798	11.226290
44078	0	-0.517286	-1.138109	9.684996	-0.005114	-0.011372	0.096854	-3.279597	1.302554	11.219891
44079	0	-0.574516	-1.051018	10.167946	-0.005676	-0.010498	0.101685	-3.292389	1.379751	11.210362
44080	0	-0.531568	-1.235791	9.520031	-0.005257	-0.012352	0.095204	-3.298558	1.450226	11.200391
44081	0	-0.526199	-1.221162	9.331802	-0.005188	-0.012207	0.093323	-3.303418	1.540436	11.194270
44082	0	-0.535570	-1.172744	9.568942	-0.005279	-0.011728	0.095694	-3.301558	1.631890	11.178854
44083	0	-0.606706	-1.274826	9.984940	-0.005981	-0.012756	0.099854	-3.291476	1.729127	11.162759
44084	0	-0.693452	-1.407454	11.161916	-0.006845	-0.014082	0.111624	-3.283074	1.820722	11.151326
44085	0	-0.727549	-1.419981	11.095988	-0.007202	-0.014221	0.110962	-3.260085	1.895839	11.139556
44086	0	-0.735685	-0.722320	11.387961	-0.007292	-0.007220	0.113884	-3.262030	1.961235	11.132334
44087	0	-0.767667	-1.236033	11.986682	-0.007629	-0.012329	0.119873	-3.290681	2.006453	11.128925
44088	0	-0.738809	-1.625105	11.820681	-0.007357	-0.016236	0.118211	-3.303630	2.036968	11.127682
44089	0	-0.696490	-1.166430	11.840715	-0.006958	-0.011658	0.118408	-3.308384	2.043578	11.121575
44090	0	-0.743968	-1.323402	11.712758	-0.007460	-0.013258	0.117124	-3.283114	2.024488	11.123204
44091	0	-0.662240	-0.919365	11.133181	-0.006653	-0.009216	0.111328	-3.257832	1.993507	11.122283
44092	0	-0.739247	-1.300442	11.903129	-0.007442	-0.013014	0.119027	-3.246725	1.946563	11.132980
44093	0	-0.742754	-1.262904	12.335742	-0.007507	-0.012634	0.123352	-3.239581	1.873864	11.144297
44094	0	-0.696430	-0.835698	11.231976	-0.007057	-0.008353	0.112314	-3.240914	1.780590	11.156693
44095	0	-0.625735	-1.189964	10.108012	-0.006348	-0.011902	0.101074	-3.235859	1.679880	11.170878
44096	0	-0.549574	-1.427297	9.248418	-0.005572	-0.014278	0.092479	-3.226693	1.586663	11.187018
44097	0	-0.506125	-1.403519	9.216717	-0.005127	-0.014038	0.092163	-3.220665	1.506365	11.192138
44098	0	-0.527581	-1.157450	10.133172	-0.005349	-0.011591	0.101326	-3.199745	1.425144	11.209907
44099	0	-0.572684	-1.074110	10.455728	-0.005798	-0.010742	0.104553	-3.196161	1.348091	11.219553
44100	0	-0.541710	-1.195206	9.376287	-0.005487	-0.011961	0.093758	-3.182810	1.263581	11.231587
44101	0	-0.495482	-1.329605	8.380577	-0.005005	-0.013306	0.083801	-3.167379	1.196446	11.241871
44102	0	-0.486926	-1.279314	8.137172	-0.004908	-0.012799	0.081368	-3.156394	1.143518	11.242097
44103	0	-0.528954	-0.951614	8.557316	-0.005310	-0.009521	0.085571	-3.146994	1.116586	11.242857
44104	0	-0.586178	-1.054686	9.375477	-0.005876	-0.010548	0.093754	-3.143929	1.100337	11.243195
44105	0	-0.591234	-1.293403	9.759642	-0.005920	-0.012939	0.097595	-3.135400	1.091321	11.239841
44106	0	-0.523320	-1.115804	9.015115	-0.005235	-0.011160	0.090151	-3.130997	1.089913	11.238326
44107	0	-0.447146	-1.074661	8.056494	-0.004456	-0.010742	0.080566	-3.135414	1.112829	11.237634
44108	0	-0.434141	-1.154694	8.257465	-0.004306	-0.011545	0.082577	-3.136028	1.162026	11.228887
44109	0	-0.443803	-1.098685	9.228302	-0.004395	-0.010986	0.092285	-3.134882	1.216002	11.221394
44110	0	-0.466880	-1.318736	9.831985	-0.004610	-0.013186	0.098323	-3.135273	1.284026	11.208397
44111	0	-0.500670	-1.330485	10.137642	-0.004944	-0.013306	0.101379	-3.132587	1.354626	11.196504
44112	0	-0.500012	-1.104542	9.770782	-0.004943	-0.011046	0.097711	-3.129693	1.421737	11.192714
44113	0	-0.500564	-1.153318	9.362496	-0.004944	-0.011536	0.093628	-3.124896	1.496807	11.177491
44114	0	-0.550753	-1.177188	9.801239	-0.005440	-0.011775	0.098016	-3.119456	1.575444	11.161751
44115	0	-0.642149	-1.067697	10.845555	-0.006348	-0.010681	0.108459	-3.113258	1.652976	11.148638
44116	0	-0.693632	-1.231828	11.387921	-0.006869	-0.012321	0.113883	-3.109170	1.720184	11.140459
44117	0	-0.676485	-1.237227	11.041149	-0.006714	-0.012390	0.110413	-3.088684	1.773064	11.133101
44118	0	-0.655167	-0.680072	11.199342	-0.006513	-0.006801	0.111996	-3.086652	1.813266	11.129347
44119	0	-0.612795	-1.411582	11.443755	-0.006104	-0.014099	0.114441	-3.101131	1.838224	11.133575
44120	0	-0.659283	-1.291705	11.638618	-0.006580	-0.012913	0.116387	-3.102986	1.850929	11.132138
44121	0	-0.700482	-1.074456	12.017884	-0.007019	-0.010742	0.120178	-3.102626	1.838015	11.132467
44122	0	-0.707807	-1.474860	11.530202	-0.007114	-0.014775	0.115296	-3.073399	1.803096	11.143692
44123	0	-0.661214	-1.004714	10.809796	-0.006653	-0.010071	0.108093	-3.045389	1.760780	11.145723
44124	0	-0.688212	-1.611022	11.140613	-0.006935	-0.016126	0.111401	-3.026550	1.707568	11.153198
44125	0	-0.689233	-1.072711	11.194399	-0.006958	-0.010742	0.111938	-3.007960	1.641478	11.157838
44126	0	-0.707045	-0.857050	10.719327	-0.007138	-0.008577	0.107188	-2.997465	1.570396	11.166143
44127	0	-0.627401	-1.293727	10.449691	-0.006348	-0.012939	0.104492	-2.991922	1.491436	11.182624
44128	0	-0.510731	-1.378984	9.534833	-0.005177	-0.013790	0.095345	-2.988353	1.409939	11.194278
44129	0	-0.464005	-1.177510	9.137329	-0.004700	-0.011780	0.091370	-2.979242	1.336555	11.200731
44130	0	-0.512924	-0.975060	9.815550	-0.005182	-0.009756	0.098152	-2.969651	1.275917	11.207583
44131	0	-0.555944	-1.140491	9.943040	-0.005615	-0.011414	0.099426	-2.956476	1.213029	11.214840
44132	0	-0.528187	-1.303437	9.321262	-0.005328	-0.013046	0.093208	-2.938668	1.157427	11.216935
44133	0	-0.515433	-1.250143	8.990822	-0.005188	-0.012512	0.089905	-2.921747	1.115641	11.217274
44134	0	-0.479475	-0.930768	8.771555	-0.004818	-0.009317	0.087713	-2.905917	1.086182	11.217844
44135	0	-0.456365	-0.921665	8.557200	-0.004578	-0.009216	0.085571	-2.903331	1.068353	11.216579
44136	0	-0.497482	-1.275785	9.191985	-0.004975	-0.012757	0.091920	-2.901027	1.068432	11.214207
44137	0	-0.544173	-1.166309	9.649539	-0.005432	-0.011658	0.096497	-2.904521	1.080544	11.216110
44138	0	-0.522641	-1.131030	9.185293	-0.005207	-0.011302	0.091855	-2.912090	1.105351	11.219752
44139	0	-0.515367	-1.226915	8.788891	-0.005127	-0.012268	0.087891	-2.910576	1.140447	11.210218
44140	0	-0.497393	-1.110718	8.922805	-0.004937	-0.011111	0.089230	-2.902531	1.187865	11.201157
44141	0	-0.505421	-1.189457	9.148994	-0.005005	-0.011902	0.091492	-2.890740	1.249828	11.194908
44142	0	-0.547270	-1.303571	9.838317	-0.005417	-0.013046	0.098385	-2.875682	1.314821	11.181831
44143	0	-0.549211	-1.109981	10.461204	-0.005432	-0.011108	0.104614	-2.863517	1.380713	11.174286
44144	0	-0.554260	-1.072601	10.161583	-0.005488	-0.010726	0.101619	-2.860647	1.441721	11.160566
44145	0	-0.584943	-1.251295	9.966734	-0.005798	-0.012512	0.099670	-2.858596	1.500552	11.152550
44146	0	-0.583449	-1.080952	10.350561	-0.005783	-0.010805	0.103509	-2.860547	1.557744	11.147277
44147	0	-0.652322	-1.074689	10.699091	-0.006470	-0.010742	0.106995	-2.862656	1.615363	11.143450
44148	0	-0.675192	-1.318936	11.137821	-0.006703	-0.013194	0.111381	-2.854729	1.665488	11.133237
44149	0	-0.662170	-0.938951	11.529451	-0.006592	-0.009399	0.115295	-2.841706	1.695998	11.134395
44150	0	-0.623904	-1.181242	11.138733	-0.006223	-0.011822	0.111387	-2.828762	1.713404	11.128634
44151	0	-0.634684	-1.202509	11.352531	-0.006348	-0.012024	0.113525	-2.826433	1.713487	11.127377
44152	0	-0.627532	-1.166817	11.541632	-0.006286	-0.011661	0.115417	-2.830352	1.704230	11.125798
44153	0	-0.662550	-1.355515	11.560153	-0.006653	-0.013550	0.115601	-2.831869	1.678340	11.128288
44154	0	-0.667478	-1.063435	11.383497	-0.006721	-0.010632	0.113832	-2.830799	1.633090	11.138690
44155	0	-0.672044	-1.335409	10.724377	-0.006775	-0.013367	0.107239	-2.813277	1.576496	11.146332
44156	0	-0.649660	-1.223414	10.273623	-0.006549	-0.012244	0.102732	-2.797827	1.519558	11.147570
44157	0	-0.623004	-0.975570	10.510684	-0.006287	-0.009766	0.105103	-2.782858	1.459456	11.151610
44158	0	-0.635194	-1.230638	10.615302	-0.006416	-0.012310	0.106149	-2.774733	1.391774	11.161023
44159	0	-0.579472	-1.275673	10.217650	-0.005859	-0.012756	0.102173	-2.770795	1.320896	11.165133
44160	0	-0.494730	-1.214479	9.650555	-0.005005	-0.012147	0.096502	-2.763957	1.254257	11.173451
44161	0	-0.483215	-1.104545	9.161669	-0.004883	-0.011047	0.091614	-2.757277	1.192501	11.175988
44162	0	-0.492450	-1.073143	9.064612	-0.004966	-0.010739	0.090643	-2.743086	1.141904	11.181315
44163	0	-0.558108	-1.043485	9.448469	-0.005615	-0.010437	0.094482	-2.736288	1.102025	11.188120
44164	0	-0.606271	-1.201216	9.705367	-0.006095	-0.012020	0.097051	-2.722661	1.065427	11.191622
44165	0	-0.577430	-1.207701	9.363044	-0.005798	-0.012085	0.093628	-2.708617	1.037271	11.188208
44166	0	-0.519117	-0.962694	8.826167	-0.005204	-0.009629	0.088261	-2.701347	1.021406	11.184584
44167	0	-0.482070	-1.099159	8.734071	-0.004822	-0.010986	0.087341	-2.704166	1.021155	11.184242
44168	0	-0.464991	-1.198235	8.886351	-0.004637	-0.011974	0.088865	-2.710456	1.039027	11.180310
44169	0	-0.484418	-1.252165	9.405277	-0.004822	-0.012512	0.094055	-2.717867	1.067061	11.173093
44170	0	-0.520043	-1.284152	9.679406	-0.005174	-0.012837	0.096796	-2.718742	1.099550	11.169905
44171	0	-0.527823	-1.086237	9.484723	-0.005249	-0.010864	0.094849	-2.712435	1.135618	11.163316
44172	0	-0.509872	-1.116430	9.234159	-0.005062	-0.011167	0.092343	-2.705604	1.181724	11.155187
44173	0	-0.585049	-1.195764	9.478506	-0.005798	-0.011963	0.094788	-2.695199	1.245078	11.140201
44174	0	-0.596448	-1.085446	10.076004	-0.005910	-0.010854	0.100763	-2.691925	1.307452	11.125350
44175	0	-0.646500	-1.055918	10.479390	-0.006409	-0.010559	0.104797	-2.687931	1.369405	11.115297
44176	0	-0.584326	-1.141182	10.716855	-0.005792	-0.011415	0.107171	-2.681005	1.425495	11.114289
44177	0	-0.554125	-1.117180	10.632050	-0.005493	-0.011169	0.106323	-2.679383	1.478016	11.107322
44178	0	-0.568964	-1.056923	10.436162	-0.005649	-0.010564	0.104364	-2.680957	1.523574	11.098296
44179	0	-0.576977	-1.129891	10.754143	-0.005737	-0.011292	0.107544	-2.684462	1.559018	11.094308
44180	0	-0.625599	-1.131339	11.211397	-0.006232	-0.011308	0.112116	-2.685769	1.584255	11.088934
44181	0	-0.654582	-1.178211	11.443982	-0.006531	-0.011780	0.114441	-2.683569	1.600735	11.091961
44182	0	-0.667314	-1.343630	11.382786	-0.006683	-0.013433	0.113828	-2.682572	1.591844	11.093521
44183	0	-0.681419	-1.129171	11.279426	-0.006836	-0.011292	0.112793	-2.677809	1.571154	11.093722
44184	0	-0.682726	-1.166669	10.998814	-0.006855	-0.011659	0.109987	-2.681112	1.543814	11.094046
44185	0	-0.686163	-1.281835	10.986538	-0.006897	-0.012817	0.109863	-2.676988	1.508680	11.097445
44186	0	-0.714570	-1.215026	10.913767	-0.007194	-0.012149	0.109135	-2.673115	1.460148	11.096396
44187	0	-0.641238	-1.409229	10.651073	-0.006470	-0.014099	0.106506	-2.660445	1.400559	11.102694
44188	0	-0.599068	-0.993115	10.364945	-0.006053	-0.009936	0.103645	-2.649246	1.333647	11.107808
44189	0	-0.555413	-1.049743	10.107767	-0.005615	-0.010498	0.101074	-2.643069	1.266483	11.114498
44190	0	-0.531261	-1.348031	9.894805	-0.005374	-0.013488	0.098944	-2.628851	1.197633	11.119045
44191	0	-0.531767	-1.000831	9.796449	-0.005371	-0.010010	0.097961	-2.621693	1.137313	11.127160
44192	0	-0.564618	-1.068424	9.674867	-0.005693	-0.010679	0.096746	-2.622114	1.083399	11.132768
44193	0	-0.545805	-1.147676	9.417903	-0.005493	-0.011475	0.094177	-2.619318	1.042698	11.140764
44194	0	-0.521083	-1.086722	9.161864	-0.005242	-0.010869	0.091617	-2.611659	1.005317	11.146897
44195	0	-0.479998	-1.122769	9.106595	-0.004822	-0.011230	0.091064	-2.602750	0.979749	11.149600
44196	0	-0.452315	-1.170934	9.051822	-0.004535	-0.011714	0.090517	-2.591521	0.966854	11.149974
44197	0	-0.444795	-1.141338	9.130899	-0.004456	-0.011414	0.091309	-2.585808	0.958867	11.149080
44198	0	-0.480546	-1.098872	9.344460	-0.004807	-0.010986	0.093445	-2.583298	0.959117	11.148903
44199	0	-0.506967	-1.104816	9.234589	-0.005066	-0.011047	0.092346	-2.578826	0.965248	11.145389
44200	0	-0.539377	-1.197168	9.087860	-0.005379	-0.011965	0.090880	-2.582198	0.985675	11.141149
44201	0	-0.576313	-1.214997	9.197784	-0.005737	-0.012146	0.091980	-2.581719	1.019077	11.135752
44202	0	-0.588705	-1.160680	9.447527	-0.005852	-0.011605	0.094478	-2.578488	1.063340	11.136022
44203	0	-0.590482	-1.141613	9.588314	-0.005859	-0.011414	0.095886	-2.576228	1.118704	11.125807
44204	0	-0.594532	-1.251917	9.984363	-0.005894	-0.012518	0.099847	-2.572323	1.178962	11.117587
44205	0	-0.590592	-1.141267	10.088851	-0.005859	-0.011414	0.100891	-2.565967	1.233036	11.108966
44206	0	-0.575531	-1.050139	10.124852	-0.005709	-0.010497	0.101252	-2.565448	1.287083	11.102305
44207	0	-0.632737	-1.172292	10.278023	-0.006287	-0.011719	0.102783	-2.564645	1.333871	11.097407
44208	0	-0.659803	-1.155440	10.588556	-0.006554	-0.011545	0.105889	-2.569069	1.383111	11.088024
44209	0	-0.657400	-1.160594	10.784550	-0.006531	-0.011597	0.107849	-2.573382	1.430519	11.085173
44210	0	-0.659242	-1.235440	10.973084	-0.006558	-0.012348	0.109734	-2.574205	1.467494	11.080299
44211	0	-0.672480	-1.220975	10.961817	-0.006714	-0.012207	0.109619	-2.571240	1.480811	11.082095
44212	0	-0.656349	-1.166762	11.223978	-0.006554	-0.011663	0.112241	-2.569564	1.492616	11.079336
44213	0	-0.622161	-1.233806	11.334153	-0.006226	-0.012329	0.113342	-2.572576	1.490630	11.078114
44214	0	-0.626423	-1.222578	11.242561	-0.006279	-0.012225	0.112425	-2.567027	1.477705	11.081639
44215	0	-0.655347	-1.178066	11.181857	-0.006592	-0.011780	0.111816	-2.561536	1.440824	11.089659
44216	0	-0.659431	-1.140522	11.017599	-0.006639	-0.011415	0.110172	-2.544422	1.397391	11.098186
44217	0	-0.642205	-1.201633	10.583873	-0.006470	-0.012024	0.105835	-2.529628	1.348318	11.107950
44218	0	-0.590144	-1.133783	10.492879	-0.005948	-0.011338	0.104926	-2.522610	1.299980	11.114097
44219	0	-0.598783	-1.153644	10.400698	-0.006042	-0.011536	0.104004	-2.516812	1.242489	11.123024
44220	0	-0.581724	-1.153449	10.315868	-0.005874	-0.011538	0.103155	-2.506693	1.182575	11.131882
44221	0	-0.531330	-1.177874	9.888021	-0.005371	-0.011780	0.098877	-2.498671	1.118371	11.140170
44222	0	-0.533348	-1.214146	9.644422	-0.005381	-0.012144	0.096441	-2.488824	1.065103	11.148411
44223	0	-0.544868	-1.117119	9.442376	-0.005493	-0.011169	0.094421	-2.484210	1.013853	11.154813
44224	0	-0.573229	-1.080442	9.455086	-0.005771	-0.010807	0.094548	-2.474168	0.969843	11.158056
44225	0	-0.601126	-1.165283	9.448502	-0.006042	-0.011658	0.094482	-2.461379	0.934473	11.160342
44226	0	-0.577165	-1.164707	9.296311	-0.005798	-0.011648	0.092961	-2.453154	0.904056	11.161611
44227	0	-0.529663	-1.171656	9.204207	-0.005310	-0.011719	0.092041	-2.443733	0.889771	11.164753
44228	0	-0.460577	-1.177600	9.008921	-0.004613	-0.011776	0.090089	-2.437141	0.883129	11.172111
44229	0	-0.421289	-1.178173	9.014860	-0.004211	-0.011780	0.090149	-2.432901	0.887206	11.169186
44230	0	-0.477402	-1.191311	9.191666	-0.004765	-0.011907	0.091918	-2.434273	0.901099	11.161657
44231	0	-0.521078	-1.245419	9.435870	-0.005188	-0.012451	0.094360	-2.431185	0.930686	11.154989
44232	0	-0.574903	-1.147998	9.398884	-0.005722	-0.011481	0.093990	-2.422882	0.965491	11.150020
44233	0	-0.595449	-1.135388	9.325939	-0.005920	-0.011353	0.093262	-2.417681	1.009057	11.137603
44234	0	-0.584484	-1.110740	9.423163	-0.005807	-0.011111	0.094234	-2.406334	1.057062	11.133301
44235	0	-0.553703	-1.110901	9.667712	-0.005493	-0.011108	0.096680	-2.400409	1.110943	11.127689
44236	0	-0.575787	-1.227261	10.051595	-0.005707	-0.012270	0.100519	-2.396684	1.170907	11.119017
44237	0	-0.584809	-1.239498	10.442781	-0.005798	-0.012390	0.104431	-2.395219	1.227274	11.109489
44238	0	-0.563491	-1.136602	10.527643	-0.005593	-0.011363	0.105279	-2.391635	1.274514	11.101835
44239	0	-0.602466	-1.178017	10.461174	-0.005981	-0.011780	0.104614	-2.385332	1.324084	11.101938
44240	0	-0.646944	-1.184473	10.478915	-0.006434	-0.011842	0.104792	-2.381738	1.364660	11.103139
44241	0	-0.705218	-1.250843	10.778636	-0.007019	-0.012512	0.107788	-2.370734	1.402065	11.099425
44242	0	-0.674735	-1.200934	10.985859	-0.006721	-0.012016	0.109859	-2.356537	1.432598	11.104873
44243	0	-0.672294	-1.141733	11.401276	-0.006714	-0.011414	0.114014	-2.353093	1.444324	11.107130
44244	0	-0.660850	-1.142446	11.364531	-0.006610	-0.011421	0.113646	-2.348988	1.445504	11.108209
44245	0	-0.675978	-1.154179	11.212186	-0.006775	-0.011536	0.112122	-2.347691	1.432711	11.107669
44246	0	-0.671808	-1.191486	11.029213	-0.006745	-0.011914	0.110291	-2.340615	1.407206	11.107420
44247	0	-0.673337	-1.226551	10.821822	-0.006775	-0.012268	0.108215	-2.330331	1.366680	11.119717
44248	0	-0.683353	-1.231728	10.627155	-0.006877	-0.012324	0.106268	-2.314844	1.322987	11.123739
44249	0	-0.653998	-1.219672	10.681589	-0.006592	-0.012207	0.106812	-2.295932	1.270790	11.132515
44250	0	-0.588288	-1.217930	10.444300	-0.005941	-0.012187	0.104439	-2.279480	1.210008	11.142067
44251	0	-0.525789	-1.189655	10.229824	-0.005310	-0.011902	0.102295	-2.265506	1.154843	11.145838
44252	0	-0.460555	-1.158516	9.980095	-0.004660	-0.011587	0.099798	-2.255196	1.096137	11.151995
44253	0	-0.483103	-1.183644	9.576733	-0.004883	-0.011841	0.095764	-2.241897	1.037646	11.162547
44254	0	-0.486015	-1.146154	9.479606	-0.004903	-0.011466	0.094793	-2.228505	0.989482	11.171539
44255	0	-0.533169	-1.110185	9.509576	-0.005371	-0.011108	0.095093	-2.212576	0.945348	11.178828
44256	0	-0.538076	-1.145616	9.485704	-0.005415	-0.011462	0.094854	-2.197207	0.907329	11.186175
44257	0	-0.540573	-1.128344	9.308113	-0.005432	-0.011292	0.093079	-2.179179	0.877972	11.186337
44258	0	-0.505806	-1.102929	9.143578	-0.005075	-0.011032	0.091434	-2.167636	0.859312	11.189728
44259	0	-0.511559	-1.110610	9.137055	-0.005127	-0.011108	0.091370	-2.156636	0.848065	11.189700
44260	0	-0.498190	-1.110383	9.167591	-0.004983	-0.011105	0.091676	-2.147610	0.849665	11.190252
44261	0	-0.519678	-1.147848	9.362697	-0.005188	-0.011475	0.093628	-2.144379	0.863310	11.188869
44262	0	-0.528541	-1.173240	9.368444	-0.005267	-0.011727	0.093686	-2.142558	0.888399	11.185151
44263	0	-0.545767	-1.257351	9.197843	-0.005432	-0.012573	0.091980	-2.134984	0.922928	11.182437
44264	0	-0.551366	-1.244720	9.295161	-0.005484	-0.012452	0.092953	-2.120893	0.962565	11.173330
44265	0	-0.571170	-1.201524	9.600729	-0.005676	-0.012024	0.096008	-2.102720	1.007606	11.173201
44266	0	-0.566998	-1.187927	9.832295	-0.005627	-0.011885	0.098325	-2.088547	1.060739	11.171020
44267	0	-0.602870	-1.231881	10.101163	-0.005981	-0.012329	0.101013	-2.068877	1.116836	11.157871
44268	0	-0.606240	-1.188163	10.277673	-0.006017	-0.011882	0.102779	-2.060797	1.170568	11.158676
44269	0	-0.584251	-1.098568	10.192626	-0.005798	-0.010986	0.101929	-2.051986	1.222801	11.149768
44270	0	-0.574469	-1.085857	10.338613	-0.005705	-0.010863	0.103388	-2.038716	1.269820	11.146091
44271	0	-0.590229	-1.092590	10.680910	-0.005859	-0.010925	0.106812	-2.031168	1.318447	11.135986
44272	0	-0.621794	-1.141484	10.955099	-0.006192	-0.011415	0.109552	-2.022196	1.348284	11.132473
44273	0	-0.630551	-1.134824	11.138853	-0.006287	-0.011353	0.111389	-2.009427	1.370829	11.131153
44274	0	-0.639100	-1.151814	10.961791	-0.006385	-0.011528	0.109617	-1.990646	1.380526	11.131972
44275	0	-0.720089	-1.129140	11.010752	-0.007202	-0.011292	0.110107	-1.981968	1.382569	11.133864
44276	0	-0.725288	-1.306264	11.151176	-0.007261	-0.013062	0.111511	-1.973471	1.377378	11.135904
44277	0	-0.687494	-1.336506	11.108555	-0.006897	-0.013367	0.111084	-1.963013	1.358220	11.135341
44278	0	-0.676096	-1.171281	11.041770	-0.006792	-0.011716	0.110415	-1.950955	1.329647	11.141061
44279	0	-0.636029	-1.268734	10.760880	-0.006409	-0.012695	0.107605	-1.933574	1.282144	11.152745
44280	0	-0.608661	-1.291618	10.261073	-0.006134	-0.012925	0.102607	-1.914604	1.233203	11.162458
44281	0	-0.587010	-1.256400	10.315342	-0.005920	-0.012573	0.103149	-1.895245	1.181263	11.165318
44282	0	-0.601260	-1.132449	10.413764	-0.006063	-0.011334	0.104134	-1.875276	1.129354	11.173031
44283	0	-0.580825	-1.158678	10.174967	-0.005859	-0.011597	0.101746	-1.855132	1.075977	11.184472
44284	0	-0.564966	-1.157204	9.791172	-0.005700	-0.011579	0.097908	-1.838343	1.021028	11.192814
44285	0	-0.526514	-1.067262	9.515727	-0.005310	-0.010681	0.095154	-1.818874	0.970899	11.194435
44286	0	-0.530741	-1.041300	9.400372	-0.005343	-0.010421	0.094001	-1.800224	0.930962	11.200089
44287	0	-0.576928	-1.018310	9.527869	-0.005798	-0.010193	0.095276	-1.779360	0.899931	11.202785
44288	0	-0.583695	-1.145018	9.668752	-0.005861	-0.011456	0.096685	-1.763877	0.874976	11.203779
44289	0	-0.553549	-1.159155	9.405691	-0.005554	-0.011597	0.094055	-1.748606	0.856126	11.208915
44290	0	-0.508273	-1.128006	9.057977	-0.005092	-0.011282	0.090579	-1.737243	0.848684	11.213436
44291	0	-0.488253	-1.190000	9.033229	-0.004883	-0.011902	0.090332	-1.725940	0.852081	11.216550
44292	0	-0.446447	-1.232614	9.112507	-0.004456	-0.012326	0.091125	-1.716834	0.866926	11.216617
44293	0	-0.484129	-1.269028	9.429900	-0.004822	-0.012695	0.094299	-1.701774	0.894204	11.215929
44294	0	-0.500610	-1.140301	9.698289	-0.004984	-0.011404	0.096984	-1.691568	0.923945	11.212059
44295	0	-0.545652	-1.141184	9.570195	-0.005432	-0.011414	0.095703	-1.680678	0.956811	11.215341
44296	0	-0.581749	-1.128610	9.502725	-0.005786	-0.011289	0.095029	-1.668626	0.998311	11.209665
44297	0	-0.614356	-1.134477	9.698325	-0.006104	-0.011353	0.096985	-1.650530	1.049075	11.205224
44298	0	-0.616628	-1.042005	10.045773	-0.006125	-0.010422	0.100460	-1.639531	1.098986	11.196225
44299	0	-0.632798	-1.080219	10.265870	-0.006287	-0.010803	0.102661	-1.629328	1.148575	11.187969
44300	0	-0.610592	-1.183730	10.479048	-0.006066	-0.011839	0.104793	-1.618592	1.195498	11.185214
44301	0	-0.571429	-1.135756	10.479475	-0.005676	-0.011353	0.104797	-1.615090	1.240793	11.185146
44302	0	-0.565970	-1.148876	10.521692	-0.005630	-0.011485	0.105219	-1.609933	1.276273	11.180091
44303	0	-0.625646	-1.141705	10.760282	-0.006226	-0.011414	0.107605	-1.604563	1.313016	11.182372
44304	0	-0.655071	-1.233791	10.924695	-0.006533	-0.012337	0.109248	-1.596619	1.335902	11.184491
44305	0	-0.672412	-1.263001	11.004625	-0.006714	-0.012634	0.110046	-1.583054	1.350786	11.195677
44306	0	-0.698075	-1.231308	10.998523	-0.006979	-0.012321	0.109984	-1.564975	1.356748	11.197518
44307	0	-0.609102	-1.171109	10.919341	-0.006104	-0.011719	0.109192	-1.547505	1.347976	11.203739
44308	0	-0.618087	-1.169737	10.889147	-0.006201	-0.011704	0.108890	-1.530543	1.331382	11.206922
44309	0	-0.601386	-1.177336	10.901107	-0.006042	-0.011780	0.109009	-1.514093	1.305626	11.209108
44310	0	-0.589196	-1.066207	10.803852	-0.005925	-0.010669	0.108036	-1.497342	1.274942	11.214990
44311	0	-0.649001	-1.097861	10.614344	-0.006531	-0.010986	0.106140	-1.479261	1.235589	11.224370
44312	0	-0.634444	-1.145423	10.321970	-0.006391	-0.011460	0.103216	-1.462731	1.189076	11.231297
44313	0	-0.630125	-1.196745	10.113762	-0.006348	-0.011963	0.101135	-1.457912	1.141152	11.235115
44314	0	-0.621240	-1.166790	9.967689	-0.006256	-0.011667	0.099674	-1.448882	1.095679	11.244291
44315	0	-0.606313	-1.153189	9.906298	-0.006104	-0.011536	0.099060	-1.434699	1.053658	11.248060
44316	0	-0.635032	-1.232107	9.833608	-0.006390	-0.012322	0.098333	-1.423269	1.012633	11.255676
44317	0	-0.612957	-1.263093	9.692649	-0.006165	-0.012634	0.096924	-1.409524	0.976031	11.263631
44318	0	-0.563664	-1.213834	9.546590	-0.005669	-0.012140	0.095464	-1.397377	0.942337	11.267137
44319	0	-0.522860	-1.177668	9.332429	-0.005249	-0.011780	0.093323	-1.383782	0.921879	11.268850
44320	0	-0.476776	-1.195085	9.271584	-0.004782	-0.011957	0.092714	-1.366380	0.909221	11.275715
44321	0	-0.487360	-1.232118	9.308015	-0.004883	-0.012329	0.093079	-1.347012	0.902421	11.279398
44322	0	-0.498574	-1.096464	9.546163	-0.004986	-0.010971	0.095461	-1.329686	0.906836	11.281111
44323	0	-0.525521	-1.031316	9.527573	-0.005249	-0.010315	0.095276	-1.317901	0.918740	11.283953
44324	0	-0.527234	-1.000259	9.448132	-0.005261	-0.010007	0.094481	-1.303270	0.936646	11.292470
44325	0	-0.544514	-1.067863	9.381057	-0.005432	-0.010681	0.093811	-1.290563	0.956939	11.289942
44326	0	-0.547956	-1.055270	9.454053	-0.005459	-0.010554	0.094542	-1.278991	0.986406	11.286737
44327	0	-0.521871	-1.031547	9.771560	-0.005188	-0.010315	0.097717	-1.270119	1.026821	11.286219
44328	0	-0.522226	-1.130211	9.996910	-0.005190	-0.011293	0.099972	-1.270485	1.068154	11.278114
44329	0	-0.534258	-1.202817	10.119407	-0.005310	-0.012024	0.101196	-1.265698	1.109287	11.273575
44330	0	-0.565327	-1.215903	10.094494	-0.005619	-0.012155	0.100947	-1.261157	1.152473	11.271031
44331	0	-0.564997	-1.215100	10.174309	-0.005615	-0.012146	0.101746	-1.257222	1.195928	11.267244
44332	0	-0.626568	-1.227832	10.247047	-0.006235	-0.012279	0.102472	-1.247502	1.234581	11.270576
44333	0	-0.643283	-1.263413	10.552833	-0.006409	-0.012634	0.105530	-1.237762	1.265328	11.271595
44334	0	-0.660307	-1.244878	10.796627	-0.006580	-0.012451	0.107967	-1.225530	1.293946	11.267650
44335	0	-0.648227	-1.178075	10.797033	-0.006470	-0.011780	0.107971	-1.216936	1.312063	11.275970
44336	0	-0.601094	-1.153330	10.705405	-0.006006	-0.011539	0.107054	-1.201580	1.321811	11.275036
44337	0	-0.616584	-1.110393	10.705605	-0.006165	-0.011108	0.107056	-1.186970	1.327976	11.276718
44338	0	-0.634020	-1.110148	10.772749	-0.006351	-0.011100	0.107727	-1.178836	1.321947	11.282518
44339	0	-0.644817	-1.080214	10.986466	-0.006470	-0.010803	0.109863	-1.167656	1.304403	11.284300
44340	0	-0.652474	-1.122645	10.834104	-0.006550	-0.011229	0.108339	-1.155375	1.282942	11.290318
44341	0	-0.650074	-1.129474	10.553129	-0.006531	-0.011292	0.105530	-1.148649	1.255379	11.291844
44342	0	-0.576674	-1.118159	10.199301	-0.005801	-0.011176	0.101992	-1.144536	1.221757	11.292991
44343	0	-0.564258	-1.129032	10.193071	-0.005676	-0.011292	0.101929	-1.133098	1.189127	11.299552
44344	0	-0.544657	-1.202525	10.260566	-0.005486	-0.012022	0.102604	-1.126567	1.149874	11.309067
44345	0	-0.539432	-1.238519	10.180926	-0.005432	-0.012390	0.101807	-1.110843	1.112604	11.314111
44346	0	-0.531732	-1.201156	9.992182	-0.005358	-0.012014	0.099919	-1.097531	1.071626	11.324903
44347	0	-0.533651	-1.214031	9.643818	-0.005371	-0.012146	0.096436	-1.080590	1.035812	11.325237
44348	0	-0.502997	-1.249655	9.485564	-0.005059	-0.012502	0.094853	-1.064305	1.005756	11.333518
44349	0	-0.546997	-1.244804	9.552176	-0.005493	-0.012451	0.095520	-1.050473	0.983186	11.336249
44350	0	-0.573842	-1.152618	9.674481	-0.005752	-0.011530	0.096744	-1.036023	0.972685	11.335491
44351	0	-0.651679	-1.079953	9.759656	-0.006531	-0.010803	0.097595	-1.021486	0.961369	11.331807
44352	0	-0.631483	-1.092166	9.552198	-0.006321	-0.010919	0.095522	-1.015303	0.959231	11.337654
44353	0	-0.591987	-1.141674	9.338344	-0.005920	-0.011414	0.093384	-1.009323	0.963740	11.341943
44354	0	-0.537647	-1.093679	9.210015	-0.005370	-0.010932	0.092101	-1.005430	0.976695	11.340483
44355	0	-0.520244	-1.050383	9.435891	-0.005188	-0.010498	0.094360	-1.002627	0.999307	11.342409
44356	0	-0.505136	-1.094111	9.789537	-0.005035	-0.010938	0.097897	-0.996826	1.023019	11.341263
44357	0	-0.514522	-1.191054	10.009569	-0.005127	-0.011902	0.100098	-0.997010	1.049009	11.344255
44358	0	-0.512464	-1.198720	9.887016	-0.005102	-0.011980	0.098872	-0.995536	1.080093	11.344103
44359	0	-0.539838	-1.197249	9.801979	-0.005371	-0.011963	0.098022	-0.997081	1.117000	11.345562
44360	0	-0.576487	-1.260367	9.783028	-0.005731	-0.012593	0.097834	-0.999571	1.162052	11.342761
44361	0	-0.619758	-1.221648	10.064380	-0.006165	-0.012207	0.100647	-1.000552	1.204618	11.336079
44362	0	-0.656645	-1.229415	10.594798	-0.006539	-0.012288	0.105950	-0.997324	1.238981	11.332101
44363	0	-0.667059	-1.171786	10.681051	-0.006653	-0.011719	0.106812	-0.986653	1.263201	11.331094
44364	0	-0.591203	-1.085924	10.558836	-0.005895	-0.010863	0.105589	-0.972538	1.287328	11.335540
44365	0	-0.587061	-1.178254	10.381985	-0.005859	-0.011780	0.103821	-0.965796	1.305006	11.337923
44366	0	-0.515965	-1.178487	10.400158	-0.005150	-0.011786	0.104002	-0.955312	1.321086	11.338683
44367	0	-0.568139	-1.129452	10.736025	-0.005676	-0.011292	0.107361	-0.948660	1.331810	11.336680
44368	0	-0.574181	-1.093803	11.041040	-0.005748	-0.010932	0.110411	-0.944972	1.330862	11.333223
44369	0	-0.676272	-1.081085	10.961914	-0.006775	-0.010803	0.109619	-0.942951	1.323565	11.334781
44370	0	-0.666766	-1.210796	10.601770	-0.006691	-0.012100	0.106017	-0.941201	1.303912	11.335048
44371	0	-0.681090	-1.215013	10.302851	-0.006836	-0.012146	0.103027	-0.935692	1.281680	11.335341
44372	0	-0.651678	-1.203406	10.272551	-0.006542	-0.012033	0.102724	-0.927391	1.259035	11.342725
44373	0	-0.643571	-1.251146	10.492162	-0.006470	-0.012512	0.104919	-0.916518	1.227626	11.346418
44374	0	-0.600308	-1.262891	10.425429	-0.006036	-0.012633	0.104252	-0.901677	1.197432	11.353089
44375	0	-0.533334	-1.257124	10.162577	-0.005371	-0.012573	0.101624	-0.889431	1.160703	11.361521
44376	0	-0.520409	-1.183414	9.802841	-0.005238	-0.011837	0.098026	-0.876171	1.127436	11.375655
44377	0	-0.552397	-1.129059	9.686463	-0.005554	-0.011292	0.096863	-0.865039	1.097434	11.376606
44378	0	-0.595821	-1.153287	9.717349	-0.005982	-0.011535	0.097172	-0.853148	1.074675	11.384999
44379	0	-0.602029	-1.202140	9.820724	-0.006042	-0.012024	0.098206	-0.840271	1.054565	11.389768
44380	0	-0.543547	-1.153256	9.772072	-0.005449	-0.011531	0.097720	-0.832371	1.044039	11.390687
44381	0	-0.486795	-1.116500	9.436165	-0.004883	-0.011169	0.094360	-0.817055	1.031669	11.387411
44382	0	-0.472694	-1.061040	9.332505	-0.004732	-0.010612	0.093325	-0.805923	1.030975	11.392356
44383	0	-0.506557	-1.025719	9.454312	-0.005066	-0.010254	0.094543	-0.800143	1.036163	11.393900
44384	0	-0.561852	-1.105875	9.765468	-0.005615	-0.011055	0.097655	-0.794864	1.045637	11.397135
44385	0	-0.598739	-1.190474	9.832693	-0.005981	-0.011902	0.098328	-0.788594	1.058156	11.399053
44386	0	-0.594321	-1.178850	9.661574	-0.005933	-0.011786	0.096617	-0.782576	1.076104	11.403829
44387	0	-0.520625	-1.117419	9.429775	-0.005188	-0.011169	0.094299	-0.778723	1.103792	11.399920
44388	0	-0.531102	-1.191433	9.527044	-0.005286	-0.011912	0.095272	-0.771700	1.139061	11.402198
44389	0	-0.521589	-1.215000	9.972950	-0.005188	-0.012146	0.099731	-0.766866	1.176604	11.405143
44390	0	-0.546149	-1.234034	10.399714	-0.005429	-0.012338	0.103999	-0.760359	1.217553	11.404721
44391	0	-0.600889	-1.208620	10.424633	-0.005981	-0.012085	0.104248	-0.752228	1.253221	11.402423
44392	0	-0.654532	-1.202633	10.149628	-0.006523	-0.012027	0.101498	-0.742307	1.283832	11.403580
44393	0	-0.686323	-1.245657	10.058341	-0.006836	-0.012451	0.100586	-0.739024	1.320510	11.404871
44394	0	-0.654778	-1.252386	10.216565	-0.006525	-0.012524	0.102167	-0.729997	1.351611	11.410157
44395	0	-0.667712	-1.178040	10.766445	-0.006653	-0.011780	0.107666	-0.721320	1.383153	11.415271
44396	0	-0.591929	-1.129924	10.973719	-0.005909	-0.011293	0.109738	-0.717891	1.399647	11.415059
44397	0	-0.567328	-1.128627	10.766672	-0.005676	-0.011292	0.107666	-0.702739	1.402275	11.415753
44398	0	-0.578890	-1.128327	10.540873	-0.005793	-0.011282	0.105409	-0.694592	1.404066	11.417032
44399	0	-0.579142	-1.128447	10.431023	-0.005798	-0.011292	0.104309	-0.677258	1.402312	11.417770
44400	0	-0.620278	-1.170034	10.571591	-0.006212	-0.011705	0.105715	-0.662240	1.398002	11.423648
44401	0	-0.639046	-1.232478	10.870518	-0.006409	-0.012329	0.108704	-0.648144	1.384817	11.432645
44402	0	-0.646577	-1.183444	10.620571	-0.006495	-0.011833	0.106204	-0.639972	1.358910	11.444589
44403	0	-0.582610	-1.190280	10.315119	-0.005859	-0.011902	0.103149	-0.631313	1.328104	11.451175
44404	0	-0.545871	-1.220727	10.065170	-0.005489	-0.012209	0.100650	-0.619809	1.299383	11.461080
44405	0	-0.515567	-1.196014	9.948932	-0.005188	-0.011963	0.099487	-0.607053	1.268288	11.468773
44406	0	-0.557939	-1.213497	10.150774	-0.005610	-0.012141	0.101505	-0.590367	1.239319	11.470917
44407	0	-0.570389	-1.171090	10.156529	-0.005737	-0.011719	0.101562	-0.571834	1.207741	11.471312
44408	0	-0.612868	-1.157870	9.931222	-0.006161	-0.011581	0.099310	-0.559139	1.176910	11.476851
44409	0	-0.564940	-1.146782	9.570553	-0.005676	-0.011475	0.095703	-0.541458	1.150904	11.481018
44410	0	-0.572514	-1.115370	9.454892	-0.005746	-0.011157	0.094547	-0.528025	1.131881	11.489063
44411	0	-0.584421	-1.165500	9.515507	-0.005859	-0.011658	0.095154	-0.515459	1.119686	11.497017
44412	0	-0.563712	-1.201328	9.723214	-0.005646	-0.012019	0.097231	-0.499235	1.115557	11.502968
44413	0	-0.555060	-1.202336	9.790066	-0.005554	-0.012024	0.097900	-0.489390	1.117311	11.508692
44414	0	-0.554434	-1.208290	9.631380	-0.005548	-0.012084	0.096313	-0.478868	1.119460	11.508469
44415	0	-0.506900	-1.171333	9.368948	-0.005066	-0.011719	0.093689	-0.463107	1.129210	11.513740
44416	0	-0.538634	-1.170628	9.368967	-0.005378	-0.011708	0.093690	-0.451457	1.145643	11.508555
44417	0	-0.532311	-1.159621	9.588556	-0.005310	-0.011597	0.095886	-0.441734	1.167175	11.504673
44418	0	-0.536351	-1.171959	9.954495	-0.005338	-0.011719	0.099546	-0.433621	1.202659	11.495444
44419	0	-0.557645	-1.110079	10.107383	-0.005554	-0.011108	0.101074	-0.415997	1.233750	11.495422
44420	0	-0.537290	-1.115152	9.942470	-0.005354	-0.011155	0.099425	-0.402843	1.261507	11.495189
44421	0	-0.527480	-1.172242	9.832582	-0.005249	-0.011719	0.098328	-0.398244	1.297384	11.497024
44422	0	-0.575160	-1.160198	10.051910	-0.005729	-0.011604	0.100520	-0.386769	1.329302	11.498995
44423	0	-0.625193	-1.208479	10.455167	-0.006226	-0.012085	0.104553	-0.377791	1.364043	11.502122
44424	0	-0.648082	-1.214773	10.601291	-0.006462	-0.012146	0.106014	-0.370933	1.390208	11.508484
44425	0	-0.654440	-1.202098	10.571238	-0.006531	-0.012024	0.105713	-0.358912	1.410982	11.512675
44426	0	-0.638462	-1.165344	10.448955	-0.006375	-0.011652	0.104490	-0.351524	1.427187	11.509793
44427	0	-0.634885	-1.159040	10.363832	-0.006348	-0.011597	0.103638	-0.335665	1.434582	11.510725
44428	0	-0.665735	-1.194349	10.571453	-0.006656	-0.011950	0.105714	-0.319292	1.442469	11.516732
44429	0	-0.646271	-1.202417	10.833779	-0.006470	-0.012024	0.108337	-0.310695	1.441204	11.521711
44430	0	-0.644916	-1.208404	10.803287	-0.006456	-0.012086	0.108032	-0.299962	1.439734	11.532416
44431	0	-0.644724	-1.189673	10.638622	-0.006470	-0.011902	0.106384	-0.285443	1.421768	11.533602
44432	0	-0.597209	-1.145834	10.327669	-0.006000	-0.011465	0.103274	-0.268939	1.397593	11.534690
44433	0	-0.607709	-1.122034	10.309104	-0.006104	-0.011230	0.103088	-0.248719	1.374527	11.537321
44434	0	-0.577565	-1.102457	10.376658	-0.005807	-0.011027	0.103765	-0.236723	1.346339	11.542193
44435	0	-0.582621	-1.177354	10.339614	-0.005859	-0.011780	0.103394	-0.220863	1.315942	11.545830
44436	0	-0.570431	-1.127024	10.157000	-0.005733	-0.011280	0.101567	-0.200858	1.289375	11.548699
44437	0	-0.516173	-1.140963	9.875672	-0.005188	-0.011414	0.098755	-0.187505	1.265235	11.558727
44438	0	-0.517095	-1.158581	9.698953	-0.005198	-0.011589	0.096988	-0.174973	1.240138	11.570545
44439	0	-0.541148	-1.165269	9.716972	-0.005432	-0.011658	0.097168	-0.160238	1.222090	11.570005
44440	0	-0.580267	-1.213185	9.820993	-0.005818	-0.012136	0.098208	-0.146194	1.210026	11.573435
44441	0	-0.577927	-1.177401	9.820738	-0.005798	-0.011780	0.098206	-0.130868	1.194042	11.580235
44442	0	-0.568563	-1.176396	9.613474	-0.005700	-0.011769	0.096133	-0.115759	1.183141	11.577398
44443	0	-0.554694	-1.195809	9.460552	-0.005554	-0.011963	0.094604	-0.101478	1.180546	11.582090
44444	0	-0.578163	-1.189154	9.436262	-0.005784	-0.011893	0.094362	-0.090805	1.183930	11.580852
44445	0	-0.574004	-1.177755	9.564220	-0.005737	-0.011780	0.095642	-0.079772	1.193408	11.585846
44446	0	-0.569169	-1.134024	9.759564	-0.005682	-0.011349	0.097595	-0.061552	1.210965	11.592037
44447	0	-0.562661	-1.128922	9.783897	-0.005615	-0.011292	0.097839	-0.050623	1.230458	11.596706
44448	0	-0.528914	-1.115902	9.673959	-0.005272	-0.011166	0.096740	-0.034541	1.256994	11.594729
44449	0	-0.545438	-1.116294	9.631297	-0.005432	-0.011169	0.096313	-0.018599	1.289517	11.588960
44450	0	-0.519402	-1.182291	9.918061	-0.005173	-0.011827	0.099181	-0.005255	1.320147	11.592974
44451	0	-0.564093	-1.202386	10.113383	-0.005615	-0.012024	0.101135	0.002875	1.355309	11.594180
44452	0	-0.562904	-1.208258	10.259534	-0.005607	-0.012085	0.102596	0.013560	1.386347	11.594449
44453	0	-0.600955	-1.177261	10.223307	-0.005981	-0.011780	0.102234	0.029545	1.423881	11.597478
44454	0	-0.600373	-1.134117	10.223018	-0.005977	-0.011339	0.102232	0.035328	1.460217	11.592670
44455	0	-0.630515	-1.159614	10.351456	-0.006287	-0.011597	0.103516	0.043868	1.486830	11.594808
44456	0	-0.622109	-1.135253	10.546470	-0.006203	-0.011352	0.105466	0.050765	1.512941	11.597636
44457	0	-0.653715	-1.201875	10.681171	-0.006531	-0.012024	0.106812	0.064361	1.525998	11.595649
44458	0	-0.660023	-1.201405	10.711704	-0.006605	-0.012014	0.107117	0.072805	1.527042	11.596367
44459	0	-0.628563	-1.153461	10.626238	-0.006287	-0.011536	0.106262	0.081858	1.532261	11.604087
44460	0	-0.621991	-1.238277	10.553076	-0.006224	-0.012389	0.105530	0.096797	1.534444	11.605763
44461	0	-0.614771	-1.213756	10.559277	-0.006165	-0.012146	0.105591	0.114062	1.522610	11.604728
44462	0	-0.599389	-1.212666	10.614517	-0.006009	-0.012130	0.106144	0.125426	1.512535	11.605204
44463	0	-0.565037	-1.141157	10.486002	-0.005676	-0.011414	0.104858	0.135591	1.490648	11.611194
44464	0	-0.559115	-1.146830	10.321547	-0.005626	-0.011471	0.103213	0.146351	1.458728	11.618759
44465	0	-0.546103	-1.122267	10.193130	-0.005493	-0.011230	0.101929	0.163063	1.429057	11.626367
44466	0	-0.527735	-1.102650	10.059294	-0.005308	-0.011032	0.100591	0.177357	1.400401	11.634210
44467	0	-0.546445	-1.086347	10.083172	-0.005493	-0.010864	0.100830	0.186141	1.374181	11.640285
44468	0	-0.583807	-1.134867	10.016335	-0.005863	-0.011352	0.100162	0.197331	1.351833	11.644371
44469	0	-0.571285	-1.159537	9.893956	-0.005737	-0.011597	0.098938	0.206722	1.329955	11.647188
44470	0	-0.572761	-1.134513	9.705077	-0.005751	-0.011351	0.097049	0.220990	1.309154	11.652997
44471	0	-0.559583	-1.123111	9.546005	-0.005615	-0.011230	0.095459	0.227889	1.292210	11.659228
44472	0	-0.574761	-1.184097	9.588911	-0.005760	-0.011843	0.095888	0.237607	1.283481	11.662242
44473	0	-0.590864	-1.214126	9.643687	-0.005920	-0.012146	0.096436	0.250819	1.275857	11.666588
44474	0	-0.558730	-1.243948	9.710947	-0.005591	-0.012443	0.097109	0.262017	1.277380	11.667269
44475	0	-0.524737	-1.171785	9.582540	-0.005249	-0.011719	0.095825	0.270486	1.281664	11.673462
44476	0	-0.531118	-1.159351	9.533696	-0.005307	-0.011596	0.095337	0.280488	1.292686	11.677312
44477	0	-0.538192	-1.183948	9.545854	-0.005371	-0.011841	0.095459	0.289280	1.311757	11.682355
44478	0	-0.552876	-1.159213	9.747173	-0.005515	-0.011595	0.097472	0.299591	1.333987	11.685265
44479	0	-0.593835	-1.086211	9.857094	-0.005920	-0.010864	0.098572	0.309299	1.361006	11.683798
44480	0	-0.609720	-1.104477	9.972828	-0.006079	-0.011044	0.099730	0.315032	1.388403	11.685045
44481	0	-0.594377	-1.153306	9.893689	-0.005920	-0.011536	0.098938	0.324987	1.421485	11.688821
44482	0	-0.574546	-1.140536	9.960567	-0.005724	-0.011409	0.099607	0.335988	1.452378	11.689969
44483	0	-0.575953	-1.135111	10.101208	-0.005737	-0.011353	0.101013	0.344673	1.483726	11.684949
44484	0	-0.519480	-1.116462	10.345083	-0.005173	-0.011167	0.103452	0.353816	1.514300	11.686921
44485	0	-0.545336	-1.116805	10.461330	-0.005432	-0.011169	0.104614	0.362271	1.543667	11.690402
44486	0	-0.561829	-1.148045	10.564703	-0.005597	-0.011473	0.105649	0.360841	1.572757	11.688222
44487	0	-0.593158	-1.129095	10.455265	-0.005920	-0.011292	0.104553	0.368375	1.591172	11.694284
44488	0	-0.607413	-1.178197	10.503874	-0.006065	-0.011779	0.105040	0.371916	1.606913	11.695073
44489	0	-0.634441	-1.245203	10.650644	-0.006348	-0.012451	0.106506	0.377972	1.609690	11.697533
44490	0	-0.651745	-1.245690	10.705562	-0.006524	-0.012453	0.107056	0.380752	1.608808	11.707036
44491	0	-0.657580	-1.233022	10.675135	-0.006592	-0.012329	0.106750	0.386473	1.597941	11.713407
44492	0	-0.635941	-1.190629	10.553164	-0.006377	-0.011905	0.105531	0.391774	1.584997	11.714114
44493	0	-0.590327	-1.122852	10.455440	-0.005920	-0.011230	0.104553	0.400818	1.572569	11.719739
44494	0	-0.616778	-1.134499	10.388561	-0.006192	-0.011349	0.103884	0.411856	1.552007	11.725187
44495	0	-0.601904	-1.141285	10.400535	-0.006042	-0.011414	0.104004	0.419556	1.532545	11.727956
44496	0	-0.621143	-1.190782	10.223774	-0.006241	-0.011901	0.102237	0.418740	1.506029	11.731242
44497	0	-0.607661	-1.165922	10.144187	-0.006104	-0.011658	0.101440	0.423849	1.482025	11.738571
44498	0	-0.571599	-1.099155	10.004009	-0.005746	-0.010990	0.100039	0.429070	1.454192	11.743414
44499	0	-0.577533	-1.092950	9.875577	-0.005798	-0.010925	0.098755	0.430961	1.433863	11.746688
44500	0	-0.566983	-1.142684	9.796309	-0.005692	-0.011422	0.097962	0.432164	1.414809	11.752587
44501	0	-0.541224	-1.202217	9.771861	-0.005432	-0.012024	0.097717	0.440905	1.397882	11.756364
44502	0	-0.501047	-1.195547	9.735439	-0.005027	-0.011960	0.097353	0.452880	1.384986	11.758083
44503	0	-0.511472	-1.165839	9.606991	-0.005127	-0.011658	0.096069	0.458572	1.376673	11.766176
44504	0	-0.533718	-1.202714	9.515516	-0.005347	-0.012026	0.095155	0.463508	1.370878	11.768102
44505	0	-0.561212	-1.257592	9.545881	-0.005615	-0.012573	0.095459	0.466723	1.373435	11.766612
44506	0	-0.586091	-1.227406	9.521341	-0.005854	-0.012274	0.095214	0.472703	1.388385	11.766371
44507	0	-0.568312	-1.092447	9.606902	-0.005676	-0.010925	0.096069	0.479876	1.402733	11.772562
44508	0	-0.594596	-1.086459	9.686101	-0.005935	-0.010863	0.096862	0.484431	1.422122	11.779267
44509	0	-0.605863	-1.141367	9.698385	-0.006042	-0.011414	0.096985	0.490337	1.447237	11.784098
44510	0	-0.590715	-1.153980	9.826250	-0.005893	-0.011537	0.098264	0.492644	1.470103	11.787551
44511	0	-0.557580	-1.098770	9.930284	-0.005554	-0.010986	0.099304	0.497166	1.501176	11.783089
44512	0	-0.549668	-1.099304	10.058153	-0.005476	-0.010989	0.100583	0.498768	1.530822	11.785151
44513	0	-0.576147	-1.214599	10.150010	-0.005737	-0.012146	0.101501	0.504623	1.564018	11.792357
44514	0	-0.537920	-1.239447	10.198540	-0.005359	-0.012391	0.101987	0.506733	1.593071	11.793809
44515	0	-0.575606	-1.209107	10.253729	-0.005737	-0.012085	0.102539	0.505865	1.620201	11.789935
44516	0	-0.640316	-1.136872	10.405975	-0.006386	-0.011366	0.104061	0.508614	1.645401	11.792015
44517	0	-0.636113	-1.233285	10.534543	-0.006348	-0.012329	0.105347	0.510328	1.666081	11.795908
44518	0	-0.632815	-1.221226	10.577051	-0.006314	-0.012215	0.105771	0.518760	1.687216	11.794640
44519	0	-0.665766	-1.195788	10.614040	-0.006653	-0.011963	0.106140	0.529959	1.698560	11.799445
44520	0	-0.647651	-1.171093	10.565183	-0.006479	-0.011709	0.105652	0.533931	1.701725	11.799586
44521	0	-0.628214	-1.202400	10.601832	-0.006287	-0.012024	0.106018	0.539687	1.703119	11.804035
44522	0	-0.620233	-1.214648	10.626312	-0.006217	-0.012147	0.106262	0.546025	1.693530	11.808105
44523	0	-0.590248	-1.196948	10.607936	-0.005920	-0.011963	0.106079	0.544763	1.680448	11.810416
44524	0	-0.580395	-1.142956	10.540854	-0.005824	-0.011427	0.105408	0.547703	1.664799	11.816460
44525	0	-0.577614	-1.195937	10.394451	-0.005798	-0.011963	0.103943	0.557385	1.646616	11.821142
44526	0	-0.591162	-1.220205	10.284840	-0.005938	-0.012200	0.102847	0.561355	1.624097	11.820827
44527	0	-0.613582	-1.196085	10.156448	-0.006165	-0.011963	0.101562	0.569493	1.598076	11.821671
44528	0	-0.619983	-1.164962	10.150758	-0.006229	-0.011654	0.101505	0.580063	1.571020	11.826190
44529	0	-0.626087	-1.141593	10.077038	-0.006287	-0.011414	0.100769	0.583074	1.548038	11.830145
44530	0	-0.608986	-1.190817	9.942947	-0.006114	-0.011907	0.099428	0.586928	1.526500	11.833895
44531	0	-0.626573	-1.214845	9.802350	-0.006287	-0.012146	0.098022	0.589554	1.508276	11.843642
44532	0	-0.579616	-1.215218	9.619364	-0.005818	-0.012152	0.096192	0.594531	1.488086	11.846651
44533	0	-0.572202	-1.257348	9.729091	-0.005737	-0.012573	0.097290	0.599762	1.476474	11.846972
44534	0	-0.532574	-1.251128	9.655963	-0.005341	-0.012513	0.096559	0.607359	1.465073	11.851771
44535	0	-0.542039	-1.190094	9.655839	-0.005432	-0.011902	0.096558	0.613831	1.457446	11.851448
44536	0	-0.552552	-1.153179	9.655925	-0.005531	-0.011535	0.096559	0.622431	1.456677	11.864572
44537	0	-0.549327	-1.153508	9.661871	-0.005493	-0.011536	0.096619	0.628347	1.463015	11.864874
44538	0	-0.586801	-1.116792	9.612997	-0.005860	-0.011168	0.096130	0.633993	1.478122	11.872427
44539	0	-0.592808	-1.104986	9.704515	-0.005920	-0.011047	0.097046	0.636107	1.493219	11.872780
44540	0	-0.595336	-1.172954	9.789686	-0.005937	-0.011724	0.097898	0.635163	1.518823	11.873452
44541	0	-0.533029	-1.214653	9.893684	-0.005310	-0.012146	0.098938	0.639444	1.548149	11.878417
44542	0	-0.518794	-1.190260	9.954458	-0.005168	-0.011904	0.099545	0.645679	1.577158	11.881590
44543	0	-0.527403	-1.159323	10.046296	-0.005249	-0.011597	0.100464	0.654470	1.611642	11.880462
44544	0	-0.556027	-1.171316	10.119239	-0.005544	-0.011712	0.101193	0.658066	1.636337	11.884664
44545	0	-0.569540	-1.208287	10.266032	-0.005676	-0.012085	0.102661	0.665277	1.663762	11.878160
44546	0	-0.628238	-1.190252	10.351213	-0.006265	-0.011898	0.103514	0.665105	1.689314	11.878790
44547	0	-0.660491	-1.184164	10.375884	-0.006592	-0.011841	0.103760	0.668992	1.709830	11.881491
44548	0	-0.663615	-1.233855	10.473242	-0.006618	-0.012331	0.104734	0.665420	1.735093	11.886967
44549	0	-0.641925	-1.239376	10.540665	-0.006409	-0.012390	0.105408	0.666219	1.752592	11.888003
44550	0	-0.655237	-1.251915	10.595427	-0.006553	-0.012520	0.105954	0.671764	1.758403	11.887860
44551	0	-0.622432	-1.220736	10.650638	-0.006226	-0.012207	0.106506	0.676138	1.763128	11.889942
44552	0	-0.585136	-1.146843	10.675159	-0.005857	-0.011476	0.106750	0.688491	1.762658	11.897325
44553	0	-0.603106	-1.140799	10.601932	-0.006042	-0.011414	0.106018	0.699194	1.756350	11.904920
44554	0	-0.613024	-1.182708	10.553272	-0.006142	-0.011830	0.105532	0.707387	1.749973	11.910584
44555	0	-0.620509	-1.135486	10.449316	-0.006226	-0.011353	0.104492	0.709554	1.733627	11.917754
44556	0	-0.591565	-1.117232	10.315205	-0.005941	-0.011174	0.103150	0.716384	1.711190	11.922635
44557	0	-0.595403	-1.135370	10.321191	-0.005981	-0.011353	0.103210	0.719821	1.686899	11.926023
44558	0	-0.583533	-1.147705	10.217657	-0.005866	-0.011477	0.102175	0.725040	1.658681	11.930354
44559	0	-0.564867	-1.177991	10.125885	-0.005676	-0.011780	0.101257	0.729589	1.633651	11.932257
44560	0	-0.577767	-1.201880	9.955353	-0.005805	-0.012025	0.099551	0.741232	1.608367	11.935443
44561	0	-0.552446	-1.238792	9.869580	-0.005554	-0.012390	0.098694	0.748409	1.580015	11.940118
44562	0	-0.553575	-1.244562	9.802765	-0.005556	-0.012447	0.098026	0.755027	1.562518	11.936247
44563	0	-0.547492	-1.201984	9.784088	-0.005493	-0.012024	0.097839	0.764258	1.547256	11.941921
44564	0	-0.537882	-1.201757	9.753783	-0.005396	-0.012016	0.097537	0.767182	1.533311	11.945538
44565	0	-0.554378	-1.159382	9.686373	-0.005554	-0.011597	0.096863	0.774815	1.526885	11.955254
44566	0	-0.534447	-1.109862	9.662049	-0.005350	-0.011104	0.096620	0.785024	1.526185	11.960310
44567	0	-0.542884	-1.122115	9.637578	-0.005432	-0.011230	0.096375	0.800192	1.528038	11.974685
44568	0	-0.530815	-1.145535	9.649836	-0.005303	-0.011456	0.096498	0.805700	1.539617	11.978560
44569	0	-0.531318	-1.146757	9.655828	-0.005310	-0.011475	0.096558	0.818178	1.549242	11.982624
44570	0	-0.489929	-1.120991	9.668098	-0.004889	-0.011217	0.096681	0.830796	1.566734	11.981885
44571	0	-0.532105	-1.177638	9.728985	-0.005310	-0.011780	0.097290	0.838817	1.585517	11.985841
44572	0	-0.522936	-1.103806	9.905842	-0.005211	-0.011041	0.099059	0.845808	1.612698	11.990167
44573	0	-0.532996	-1.086567	10.052370	-0.005310	-0.010864	0.100525	0.848124	1.641152	11.993733
44574	0	-0.603885	-1.226940	9.997187	-0.006021	-0.012271	0.099973	0.853789	1.666858	11.995792
44575	0	-0.648977	-1.245021	10.058477	-0.006470	-0.012451	0.100586	0.858689	1.695393	11.998782
44576	0	-0.671121	-1.183429	10.113178	-0.006694	-0.011839	0.101132	0.867806	1.720943	11.998257
44577	0	-0.636011	-1.147137	10.296590	-0.006348	-0.011475	0.102966	0.875225	1.740620	12.002861
44578	0	-0.638601	-1.268578	10.442989	-0.006373	-0.012690	0.104430	0.883258	1.760388	12.002001
44579	0	-0.617612	-1.293112	10.516392	-0.006165	-0.012939	0.105164	0.896036	1.778678	12.007146
44580	0	-0.582785	-1.249082	10.528589	-0.005821	-0.012496	0.105286	0.905426	1.791770	12.009546
44581	0	-0.574183	-1.116024	10.455396	-0.005737	-0.011169	0.104553	0.919243	1.802590	12.013710
44582	0	-0.574352	-1.114418	10.540960	-0.005747	-0.011151	0.105409	0.930767	1.804870	12.019020
44583	0	-0.579594	-1.171538	10.528615	-0.005798	-0.011719	0.105286	0.938218	1.808207	12.015885
44584	0	-0.596525	-1.145968	10.547029	-0.005977	-0.011468	0.105469	0.951001	1.801774	12.013758
44585	0	-0.578081	-1.146600	10.498238	-0.005798	-0.011475	0.104980	0.964137	1.788491	12.021137
44586	0	-0.568835	-1.115232	10.376353	-0.005703	-0.011153	0.103763	0.968892	1.778259	12.021688
44587	0	-0.602920	-1.158939	10.315101	-0.006042	-0.011597	0.103149	0.980644	1.769313	12.031234
44588	0	-0.599209	-1.212671	10.193362	-0.006017	-0.012132	0.101932	0.989967	1.747520	12.035620
44589	0	-0.595802	-1.159420	10.223554	-0.005981	-0.011597	0.102234	0.996403	1.727119	12.043144
44590	0	-0.590522	-1.152618	10.144555	-0.005935	-0.011531	0.101443	1.005432	1.699804	12.047473
44591	0	-0.607997	-1.208365	9.979408	-0.006104	-0.012085	0.099792	1.010628	1.678797	12.049961
44592	0	-0.603484	-1.268361	9.815007	-0.006058	-0.012693	0.098147	1.025653	1.657989	12.052983
44593	0	-0.572103	-1.226224	9.808518	-0.005737	-0.012268	0.098083	1.035901	1.644700	12.062773
44594	0	-0.543959	-1.194377	9.796640	-0.005461	-0.011951	0.097964	1.048451	1.626073	12.058519
44595	0	-0.535585	-1.189706	9.747457	-0.005371	-0.011902	0.097473	1.057513	1.614030	12.061363
44596	0	-0.551572	-1.164130	9.741529	-0.005524	-0.011648	0.097414	1.068926	1.610412	12.067199
44597	0	-0.567077	-1.110160	9.680286	-0.005676	-0.011108	0.096802	1.080348	1.609797	12.063543
44598	0	-0.535570	-1.060057	9.643841	-0.005361	-0.010607	0.096437	1.091003	1.609780	12.064940
44599	0	-0.549376	-1.098423	9.692403	-0.005493	-0.010986	0.096924	1.096651	1.616113	12.071267
44600	0	-0.537758	-1.092231	9.771694	-0.005373	-0.010921	0.097717	1.098885	1.627241	12.069627
44601	0	-0.562113	-1.152863	9.796191	-0.005615	-0.011536	0.097961	1.110253	1.639904	12.071261
44602	0	-0.515143	-1.170640	9.857198	-0.005139	-0.011705	0.098573	1.112180	1.659656	12.071930
44603	0	-0.496121	-1.135128	9.881519	-0.004944	-0.011353	0.098816	1.116657	1.685345	12.075737
44604	0	-0.542140	-1.214074	9.960706	-0.005406	-0.012144	0.099607	1.123541	1.708370	12.073131
44605	0	-0.581806	-1.213656	10.058594	-0.005798	-0.012146	0.100586	1.137265	1.736548	12.070001
44606	0	-0.609871	-1.230395	10.131729	-0.006083	-0.012311	0.101317	1.148159	1.760547	12.070704
44607	0	-0.599823	-1.189662	10.186730	-0.005981	-0.011902	0.101868	1.156979	1.785155	12.066406
44608	0	-0.621619	-1.188738	10.253763	-0.006199	-0.011892	0.102538	1.165357	1.810132	12.064999
44609	0	-0.580804	-1.116484	10.333247	-0.005798	-0.011169	0.103333	1.173343	1.826574	12.064808
44610	0	-0.588853	-1.177068	10.345318	-0.005879	-0.011771	0.103454	1.176776	1.842349	12.064142
44611	0	-0.598580	-1.189753	10.461450	-0.005981	-0.011902	0.104614	1.184357	1.852793	12.064940
44612	0	-0.605206	-1.127359	10.467634	-0.006051	-0.011284	0.104675	1.198442	1.859538	12.067298
44613	0	-0.610313	-1.153173	10.388229	-0.006104	-0.011536	0.103882	1.205591	1.864781	12.066246
44614	0	-0.652570	-1.177156	10.443154	-0.006531	-0.011772	0.104431	1.209082	1.864937	12.069607
44615	0	-0.639862	-1.202144	10.443206	-0.006409	-0.012024	0.104431	1.214593	1.859520	12.076037
44616	0	-0.607129	-1.134475	10.400590	-0.006083	-0.011348	0.104005	1.220724	1.851787	12.081629
44617	0	-0.596579	-1.135391	10.321120	-0.005981	-0.011353	0.103210	1.221956	1.840014	12.090442
44618	0	-0.556619	-1.220160	10.278615	-0.005585	-0.012210	0.102784	1.233991	1.825143	12.090801
44619	0	-0.553177	-1.220431	10.180819	-0.005554	-0.012207	0.101807	1.239808	1.805599	12.092627
44620	0	-0.548708	-1.139734	10.083550	-0.005510	-0.011409	0.100833	1.255620	1.785062	12.089655
44621	0	-0.577517	-1.116372	10.107618	-0.005798	-0.011169	0.101074	1.264815	1.764513	12.096418
44622	0	-0.561204	-1.134006	9.967454	-0.005630	-0.011342	0.099673	1.269741	1.748905	12.100330
44623	0	-0.565381	-1.141038	9.985516	-0.005676	-0.011414	0.099854	1.276024	1.728720	12.110397
44624	0	-0.567481	-1.128574	9.808744	-0.005693	-0.011286	0.098086	1.278731	1.712745	12.113159
44625	0	-0.578171	-1.123135	9.808438	-0.005798	-0.011230	0.098083	1.280302	1.699025	12.115909
44626	0	-0.575270	-1.178137	9.808521	-0.005765	-0.011782	0.098084	1.283204	1.690344	12.118949
44627	0	-0.560769	-1.220359	9.771815	-0.005615	-0.012207	0.097717	1.289659	1.687013	12.125161
44628	0	-0.559601	-1.244624	9.777928	-0.005600	-0.012444	0.097779	1.290020	1.687983	12.126743
44629	0	-0.524763	-1.165684	9.704608	-0.005249	-0.011658	0.097046	1.293381	1.691855	12.131238
44630	0	-0.555248	-1.159456	9.741224	-0.005552	-0.011596	0.097412	1.297064	1.697642	12.130836
44631	0	-0.573903	-1.177561	9.783976	-0.005737	-0.011780	0.097839	1.304190	1.705139	12.133743
44632	0	-0.593492	-1.213849	9.893733	-0.005924	-0.012138	0.098938	1.306234	1.723032	12.134907
44633	0	-0.604975	-1.140942	9.960941	-0.006042	-0.011414	0.099609	1.313186	1.736905	12.138590
44634	0	-0.595200	-1.122288	10.009573	-0.005936	-0.011223	0.100097	1.315206	1.760976	12.141775
44635	0	-0.574884	-1.159519	10.076856	-0.005737	-0.011597	0.100769	1.319012	1.779595	12.141714
44636	0	-0.571541	-1.140690	10.040044	-0.005699	-0.011411	0.100401	1.325396	1.803540	12.145610
44637	0	-0.580719	-1.116935	10.211132	-0.005798	-0.011169	0.102112	1.327608	1.819076	12.143641
44638	0	-0.577006	-1.116691	10.259764	-0.005755	-0.011169	0.102598	1.332448	1.840870	12.142302
44639	0	-0.562610	-1.153680	10.363698	-0.005615	-0.011536	0.103638	1.333140	1.858107	12.148763
44640	0	-0.533582	-1.178345	10.278101	-0.005332	-0.011783	0.102781	1.334256	1.867717	12.153964
44641	0	-0.568376	-1.184874	10.320913	-0.005676	-0.011841	0.103210	1.327455	1.881482	12.154904
44642	0	-0.562753	-1.179851	10.339057	-0.005630	-0.011796	0.103391	1.326681	1.883686	12.157563
44643	0	-0.567208	-1.184356	10.424796	-0.005676	-0.011841	0.104248	1.325651	1.884513	12.161994
44644	0	-0.596739	-1.202823	10.443073	-0.005974	-0.012030	0.104430	1.329142	1.882802	12.165395
44645	0	-0.591202	-1.159558	10.376037	-0.005920	-0.011597	0.103760	1.332322	1.879032	12.169561
44646	0	-0.632188	-1.122761	10.327313	-0.006331	-0.011229	0.103272	1.335286	1.873820	12.173729
44647	0	-0.608636	-1.135824	10.278359	-0.006104	-0.011353	0.102783	1.330944	1.860278	12.172769
44648	0	-0.617412	-1.167029	10.266204	-0.006191	-0.011669	0.102661	1.331633	1.846659	12.175914
44649	0	-0.578422	-1.177636	10.223508	-0.005798	-0.011780	0.102234	1.337378	1.836345	12.177901
44650	0	-0.575164	-1.171323	10.083294	-0.005771	-0.011712	0.100832	1.337963	1.820180	12.183753
44651	0	-0.596714	-1.220728	10.113607	-0.005981	-0.012207	0.101135	1.339574	1.809592	12.182061
44652	0	-0.557143	-1.190134	9.991658	-0.005588	-0.011903	0.099916	1.343101	1.796633	12.182503
44653	0	-0.529701	-1.116932	9.997629	-0.005310	-0.011169	0.099976	1.345056	1.787264	12.177139
44654	0	-0.526689	-1.092672	9.912282	-0.005284	-0.010925	0.099122	1.345177	1.772522	12.184539
44655	0	-0.529606	-1.122940	9.893886	-0.005310	-0.011230	0.098938	1.348174	1.761755	12.188456
44656	0	-0.551922	-1.159382	9.875636	-0.005527	-0.011595	0.098756	1.350943	1.758571	12.193042
44657	0	-0.554926	-1.153667	9.844987	-0.005554	-0.011536	0.098450	1.351384	1.758102	12.201402
44658	0	-0.535987	-1.184494	9.802240	-0.005362	-0.011844	0.098022	1.351523	1.761494	12.205229
44659	0	-0.555230	-1.184223	9.735101	-0.005554	-0.011841	0.097351	1.351441	1.764608	12.206663
44660	0	-0.573747	-1.179004	9.820361	-0.005733	-0.011784	0.098205	1.345444	1.774545	12.207528
44661	0	-0.580548	-1.153438	9.869358	-0.005798	-0.011536	0.098694	1.348443	1.788277	12.203647
44662	0	-0.557591	-1.147442	9.966885	-0.005569	-0.011473	0.099669	1.347926	1.802070	12.206609
44663	0	-0.587343	-1.184294	9.942519	-0.005859	-0.011841	0.099426	1.346927	1.823669	12.201844
44664	0	-0.595953	-1.142053	9.997185	-0.005949	-0.011418	0.099973	1.345850	1.841074	12.202050
44665	0	-0.592711	-1.172139	10.046316	-0.005920	-0.011719	0.100464	1.344218	1.853963	12.205158
44666	0	-0.563914	-1.179033	10.186468	-0.005630	-0.011786	0.101866	1.340141	1.869991	12.207988
44667	0	-0.569184	-1.202890	10.247658	-0.005676	-0.012024	0.102478	1.335860	1.892558	12.210806
44668	0	-0.577973	-1.167214	10.283936	-0.005769	-0.011668	0.102840	1.332757	1.909952	12.213650
44669	0	-0.586820	-1.147653	10.290456	-0.005859	-0.011475	0.102905	1.331904	1.924986	12.216734
44670	0	-0.625136	-1.179054	10.278014	-0.006244	-0.011785	0.102781	1.326533	1.938806	12.215384
44671	0	-0.586109	-1.190243	10.375960	-0.005859	-0.011902	0.103760	1.327203	1.946046	12.215779
44672	0	-0.579832	-1.190335	10.406425	-0.005802	-0.011904	0.104064	1.328945	1.947077	12.218732
44673	0	-0.598596	-1.141395	10.418671	-0.005981	-0.011414	0.104187	1.329762	1.957260	12.220016
44674	0	-0.567515	-1.209164	10.375873	-0.005686	-0.012086	0.103759	1.324730	1.950762	12.222558
44675	0	-0.554344	-1.172121	10.363799	-0.005554	-0.011719	0.103638	1.323289	1.944180	12.224051
44676	0	-0.588429	-1.184763	10.302809	-0.005899	-0.011847	0.103027	1.323352	1.932615	12.227585
44677	0	-0.614588	-1.141316	10.272333	-0.006165	-0.011414	0.102722	1.325081	1.917065	12.231849
44678	0	-0.629530	-1.117185	10.272474	-0.006310	-0.011169	0.102724	1.323683	1.905521	12.232406
44679	0	-0.602302	-1.183934	10.180797	-0.006042	-0.011841	0.101807	1.326607	1.888943	12.235749
44680	0	-0.598715	-1.195962	10.138248	-0.006004	-0.011961	0.101381	1.329333	1.874738	12.237394
44681	0	-0.553686	-1.214711	9.961020	-0.005554	-0.012146	0.099609	1.329223	1.860030	12.245168
44682	0	-0.501457	-1.171916	9.991665	-0.005032	-0.011722	0.099916	1.333192	1.845779	12.248956
44683	0	-0.504916	-1.195520	9.948908	-0.005066	-0.011963	0.099487	1.343162	1.831642	12.255379
44684	0	-0.507725	-1.164566	9.985684	-0.005094	-0.011642	0.099856	1.340600	1.818169	12.258124
44685	0	-0.560513	-1.153923	9.930435	-0.005615	-0.011536	0.099304	1.337555	1.811799	12.258250
44686	0	-0.595470	-1.123874	9.814487	-0.005961	-0.011238	0.098145	1.337799	1.809057	12.265334
44687	0	-0.585107	-1.165929	9.802277	-0.005859	-0.011658	0.098022	1.336888	1.804352	12.272133
44688	0	-0.583932	-1.227282	9.808361	-0.005843	-0.012272	0.098083	1.336743	1.805026	12.273742
44689	0	-0.567791	-1.189902	9.790064	-0.005676	-0.011902	0.097900	1.340991	1.812187	12.273857
44690	0	-0.550326	-1.171564	9.851019	-0.005497	-0.011714	0.098511	1.339915	1.824572	12.276348
44691	0	-0.531381	-1.147732	9.930369	-0.005310	-0.011475	0.099304	1.337642	1.834050	12.276154
44692	0	-0.544715	-1.160569	9.917943	-0.005440	-0.011602	0.099180	1.334675	1.847781	12.275233
44693	0	-0.568470	-1.190413	9.936448	-0.005676	-0.011902	0.099365	1.332835	1.862580	12.277117
44694	0	-0.601093	-1.196962	10.021685	-0.005999	-0.011968	0.100218	1.331298	1.881628	12.282275
44695	0	-0.611829	-1.220698	10.058505	-0.006104	-0.012207	0.100586	1.332042	1.903469	12.284269
44696	0	-0.620404	-1.239810	10.198537	-0.006195	-0.012390	0.101987	1.323739	1.918419	12.290759
44697	0	-0.580929	-1.239466	10.211065	-0.005798	-0.012390	0.102112	1.319318	1.935657	12.293285
44698	0	-0.564986	-1.191211	10.308479	-0.005638	-0.011911	0.103086	1.319160	1.953704	12.297096
44699	0	-0.550209	-1.122941	10.327112	-0.005493	-0.011230	0.103271	1.320973	1.968514	12.307528
44700	0	-0.619332	-1.146955	10.314817	-0.006183	-0.011473	0.103148	1.325123	1.985422	12.306453
44701	0	-0.635298	-1.135407	10.357617	-0.006348	-0.011353	0.103577	1.324071	1.996344	12.308650
44702	0	-0.642317	-1.154070	10.473410	-0.006420	-0.011539	0.104734	1.323388	2.004792	12.306495
44703	0	-0.628078	-1.178117	10.443135	-0.006287	-0.011780	0.104431	1.322582	2.003580	12.304080
44704	0	-0.590389	-1.141713	10.473654	-0.005909	-0.011416	0.104736	1.322502	2.003138	12.306794
44705	0	-0.578560	-1.214982	10.424831	-0.005798	-0.012146	0.104248	1.319017	1.994371	12.308181
44706	0	-0.526815	-1.178335	10.351696	-0.005285	-0.011787	0.103516	1.324210	1.980461	12.315030
44707	0	-0.571981	-1.196223	10.339460	-0.005737	-0.011963	0.103394	1.325592	1.966013	12.324640
44708	0	-0.562881	-1.214355	10.296911	-0.005642	-0.012145	0.102968	1.327886	1.956461	12.330734
44709	0	-0.577799	-1.232562	10.260166	-0.005798	-0.012329	0.102600	1.332426	1.938869	12.332285
44710	0	-0.586103	-1.232024	10.089537	-0.005880	-0.012322	0.100894	1.335587	1.922239	12.328213
44711	0	-0.596018	-1.238756	10.070959	-0.005981	-0.012390	0.100708	1.339145	1.903212	12.330395
44712	0	-0.598322	-1.170991	10.028513	-0.006001	-0.011714	0.100284	1.344339	1.888425	12.339364
44713	0	-0.602307	-1.153056	9.967217	-0.006042	-0.011536	0.099670	1.350712	1.871100	12.349261
44714	0	-0.537524	-1.121424	9.967504	-0.005394	-0.011221	0.099673	1.358942	1.854619	12.350777
44715	0	-0.560246	-1.134694	9.857315	-0.005615	-0.011353	0.098572	1.365959	1.844822	12.356470
44716	0	-0.545756	-1.134071	9.826927	-0.005468	-0.011342	0.098269	1.368016	1.837268	12.361432
44717	0	-0.536322	-1.128806	9.747398	-0.005371	-0.011292	0.097473	1.372503	1.832945	12.369571
44718	0	-0.577508	-1.159055	9.790175	-0.005783	-0.011590	0.097901	1.372245	1.828480	12.371946
44719	0	-0.555313	-1.153117	9.814512	-0.005554	-0.011536	0.098145	1.377846	1.832215	12.374617
44720	0	-0.561792	-1.152996	9.820592	-0.005613	-0.011527	0.098207	1.374815	1.842565	12.377320
44721	0	-0.555818	-1.190104	9.820544	-0.005554	-0.011902	0.098206	1.376066	1.852107	12.380239
44722	0	-0.526621	-1.202047	9.881481	-0.005258	-0.012023	0.098815	1.379233	1.866956	12.384698
44723	0	-0.550757	-1.238432	9.875481	-0.005493	-0.012390	0.098755	1.386169	1.888420	12.390886
44724	0	-0.583718	-1.243471	9.979161	-0.005828	-0.012440	0.099792	1.392148	1.904015	12.389379
44725	0	-0.574989	-1.159293	10.034151	-0.005737	-0.011597	0.100342	1.396562	1.923090	12.396424
44726	0	-0.583803	-1.165150	10.113344	-0.005824	-0.011651	0.101134	1.396214	1.943806	12.395855
44727	0	-0.592987	-1.165536	10.180636	-0.005920	-0.011658	0.101807	1.399026	1.959341	12.397370
44728	0	-0.625706	-1.146811	10.253765	-0.006245	-0.011471	0.102538	1.402153	1.978076	12.396142
44729	0	-0.605309	-1.129234	10.290456	-0.006042	-0.011292	0.102905	1.401376	1.994813	12.394186
44730	0	-0.594790	-1.153269	10.363601	-0.005942	-0.011538	0.103636	1.406866	2.005715	12.399244
44731	0	-0.580581	-1.153314	10.345445	-0.005798	-0.011536	0.103455	1.409760	2.018792	12.405334
44732	0	-0.569120	-1.176945	10.369843	-0.005692	-0.011775	0.103698	1.416065	2.023267	12.410620
44733	0	-0.567508	-1.177585	10.437063	-0.005676	-0.011780	0.104370	1.420543	2.026908	12.409532
44734	0	-0.621889	-1.207177	10.406683	-0.006224	-0.012077	0.104066	1.426755	2.026312	12.421413
44735	0	-0.621914	-1.232858	10.449263	-0.006226	-0.012329	0.104492	1.427449	2.024100	12.424781
44736	0	-0.590036	-1.214470	10.321104	-0.005908	-0.012146	0.103210	1.429044	2.020623	12.426028
44737	0	-0.621717	-1.232505	10.369972	-0.006226	-0.012329	0.103699	1.433621	2.016169	12.432626
44738	0	-0.594763	-1.219425	10.229752	-0.005965	-0.012199	0.102296	1.439555	2.001473	12.435694
44739	0	-0.633010	-1.188840	10.241964	-0.006348	-0.011902	0.102417	1.454689	1.986691	12.441007
44740	0	-0.611394	-1.180828	10.169111	-0.006130	-0.011815	0.101689	1.462461	1.973343	12.443331
44741	0	-0.621280	-1.146811	10.125885	-0.006226	-0.011475	0.101257	1.469896	1.963847	12.444827
44742	0	-0.587707	-1.140157	10.016260	-0.005896	-0.011401	0.100162	1.469571	1.947709	12.443018
44743	0	-0.571922	-1.097520	9.997784	-0.005737	-0.010986	0.099976	1.482386	1.931887	12.448592
44744	0	-0.556385	-1.139095	9.955313	-0.005580	-0.011392	0.099552	1.483227	1.918275	12.452083
44745	0	-0.517229	-1.177810	9.875591	-0.005188	-0.011780	0.098755	1.485199	1.904855	12.455519
44746	0	-0.539366	-1.219760	9.790356	-0.005402	-0.012204	0.097902	1.492856	1.900386	12.461763
44747	0	-0.524479	-1.171529	9.845034	-0.005249	-0.011719	0.098450	1.496805	1.900257	12.465058
44748	0	-0.517245	-1.140383	9.771897	-0.005179	-0.011407	0.097718	1.500349	1.897087	12.465983
44749	0	-0.555444	-1.140996	9.796183	-0.005554	-0.011414	0.097961	1.504420	1.902006	12.476004
44750	0	-0.573909	-1.133995	9.765689	-0.005738	-0.011346	0.097656	1.511227	1.907824	12.479581
44751	0	-0.555616	-1.159034	9.777896	-0.005554	-0.011597	0.097778	1.518493	1.914931	12.481782
44752	0	-0.538138	-1.164245	9.851168	-0.005375	-0.011645	0.098512	1.521628	1.927290	12.481388
44753	0	-0.562233	-1.177102	9.869449	-0.005615	-0.011780	0.098694	1.531564	1.940216	12.487700
44754	0	-0.545791	-1.212586	9.961006	-0.005446	-0.012129	0.099610	1.534696	1.958084	12.489580
44755	0	-0.550304	-1.134574	9.991478	-0.005493	-0.011353	0.099915	1.542226	1.974191	12.492290
44756	0	-0.558830	-1.127516	10.082963	-0.005574	-0.011278	0.100830	1.545328	1.994889	12.496357
44757	0	-0.624031	-1.140721	10.113507	-0.006226	-0.011414	0.101135	1.552176	2.016194	12.500332
44758	0	-0.620611	-1.114958	10.162267	-0.006194	-0.011157	0.101623	1.560253	2.034412	12.503075
44759	0	-0.580539	-1.117006	10.259963	-0.005798	-0.011169	0.102600	1.559242	2.046951	12.508428
44760	0	-0.600268	-1.172189	10.259764	-0.005996	-0.011721	0.102598	1.557577	2.059523	12.508614
44761	0	-0.574318	-1.183813	10.327147	-0.005737	-0.011841	0.103271	1.560253	2.070806	12.512364
44762	0	-0.575227	-1.171334	10.357564	-0.005750	-0.011714	0.103576	1.560653	2.078417	12.514324
44763	0	-0.585828	-1.177599	10.455371	-0.005859	-0.011780	0.104553	1.564484	2.081845	12.522508
44764	0	-0.622369	-1.195103	10.351622	-0.006224	-0.011956	0.103516	1.569908	2.086704	12.520622
44765	0	-0.634244	-1.214032	10.394385	-0.006348	-0.012146	0.103943	1.575820	2.085625	12.527806
44766	0	-0.644945	-1.200254	10.412879	-0.006459	-0.012013	0.104127	1.587492	2.079650	12.530947
44767	0	-0.621115	-1.189706	10.363911	-0.006226	-0.011902	0.103638	1.592477	2.068441	12.537332
44768	0	-0.575406	-1.188584	10.394650	-0.005770	-0.011893	0.103945	1.600348	2.055960	12.540405
44769	0	-0.553607	-1.165525	10.290653	-0.005554	-0.011658	0.102905	1.602764	2.040502	12.544923
44770	0	-0.531674	-1.158621	10.193226	-0.005336	-0.011592	0.101931	1.608846	2.023649	12.557331
44771	0	-0.553301	-1.153446	10.168586	-0.005554	-0.011536	0.101685	1.609857	2.004519	12.564804
44772	0	-0.561355	-1.116419	10.126075	-0.005634	-0.011168	0.101259	1.613292	1.985829	12.568058
44773	0	-0.584130	-1.098392	10.040415	-0.005859	-0.010986	0.100403	1.615663	1.969898	12.574177
44774	0	-0.593207	-1.147242	9.985607	-0.005946	-0.011471	0.099855	1.613460	1.958651	12.574421
44775	0	-0.572041	-1.147115	9.948868	-0.005737	-0.011475	0.099487	1.617039	1.943924	12.577823
44776	0	-0.574810	-1.146636	9.900209	-0.005765	-0.011468	0.099001	1.618488	1.929308	12.577278
44777	0	-0.559740	-1.178145	9.832846	-0.005615	-0.011780	0.098328	1.616097	1.913106	12.585615
44778	0	-0.556981	-1.196681	9.826812	-0.005580	-0.011967	0.098268	1.615477	1.905935	12.591397
44779	0	-0.560325	-1.159973	9.783968	-0.005615	-0.011597	0.097839	1.611430	1.896662	12.595646
44780	0	-0.595170	-1.196319	9.784049	-0.005958	-0.011970	0.097839	1.618275	1.894231	12.600761
44781	0	-0.597925	-1.214513	9.790063	-0.005981	-0.012146	0.097900	1.618696	1.896331	12.604769
44782	0	-0.573446	-1.177332	9.857238	-0.005733	-0.011779	0.098572	1.624452	1.902029	12.609530
44783	0	-0.543676	-1.159499	9.857172	-0.005432	-0.011597	0.098572	1.625735	1.911950	12.611704
44784	0	-0.550993	-1.134473	9.954755	-0.005503	-0.011350	0.099547	1.630760	1.924981	12.611500
44785	0	-0.513245	-1.104429	9.954840	-0.005127	-0.011047	0.099548	1.633618	1.935941	12.611744
44786	0	-0.514742	-1.103952	10.028053	-0.005138	-0.011042	0.100281	1.635335	1.950863	12.613489
44787	0	-0.531739	-1.079864	10.046397	-0.005310	-0.010803	0.100464	1.639854	1.963878	12.612456
44788	0	-0.546306	-1.061356	10.052384	-0.005447	-0.010612	0.100525	1.636777	1.986107	12.625855
44789	0	-0.568594	-1.111021	10.174487	-0.005676	-0.011108	0.101746	1.634007	2.001516	12.630488
44790	0	-0.594938	-1.159827	10.265896	-0.005940	-0.011600	0.102659	1.635754	2.016044	12.635729
44791	0	-0.574249	-1.202471	10.253868	-0.005737	-0.012024	0.102539	1.634156	2.026444	12.637741
44792	0	-0.587207	-1.190755	10.253754	-0.005870	-0.011904	0.102538	1.629168	2.033383	12.641964
44793	0	-0.579887	-1.177601	10.351602	-0.005798	-0.011780	0.103516	1.632625	2.038715	12.638447
44794	0	-0.604928	-1.232374	10.345409	-0.006043	-0.012322	0.103455	1.630437	2.050022	12.633125
44795	0	-0.627894	-1.183701	10.357756	-0.006287	-0.011841	0.103577	1.633953	2.046246	12.635150
44796	0	-0.626375	-1.122008	10.345630	-0.006271	-0.011223	0.103456	1.636286	2.042441	12.642040
44797	0	-0.651950	-1.177645	10.302844	-0.006531	-0.011780	0.103027	1.639314	2.034699	12.639695
44798	0	-0.594520	-1.176925	10.315259	-0.005960	-0.011773	0.103151	1.642894	2.023505	12.643277
44799	0	-0.584609	-1.177921	10.290609	-0.005859	-0.011780	0.102905	1.642770	2.013258	12.649622
44800	0	-0.575899	-1.177663	10.260207	-0.005773	-0.011779	0.102601	1.644492	2.002723	12.656835
44801	0	-0.566457	-1.122939	10.162431	-0.005676	-0.011230	0.101624	1.644942	1.994240	12.655012
44802	0	-0.545648	-1.153150	10.205273	-0.005470	-0.011534	0.102052	1.646666	1.983180	12.666970
44803	0	-0.547650	-1.110498	10.138067	-0.005493	-0.011108	0.101379	1.649774	1.969030	12.670309
44804	0	-0.581149	-1.134889	10.052747	-0.005827	-0.011347	0.100527	1.646615	1.955968	12.675199
44805	0	-0.596544	-1.159959	9.979310	-0.005981	-0.011597	0.099792	1.642465	1.942136	12.681471
44806	0	-0.563289	-1.172862	9.985477	-0.005645	-0.011725	0.099854	1.637968	1.933078	12.683185
44807	0	-0.541768	-1.142029	9.924318	-0.005432	-0.011414	0.099243	1.629396	1.920933	12.691017
44808	0	-0.545727	-1.149124	9.918131	-0.005465	-0.011489	0.099181	1.625803	1.916972	12.695683
44809	0	-0.536631	-1.184611	9.936486	-0.005371	-0.011841	0.099365	1.618808	1.916029	12.697105
44810	0	-0.565745	-1.191463	9.918155	-0.005667	-0.011913	0.099181	1.616384	1.909904	12.701526
44811	0	-0.548937	-1.190567	9.838842	-0.005493	-0.011902	0.098389	1.611016	1.910109	12.703493
44812	0	-0.560242	-1.153978	9.844957	-0.005608	-0.011544	0.098449	1.615240	1.908648	12.704897
44813	0	-0.568383	-1.159838	9.820493	-0.005676	-0.011597	0.098206	1.612203	1.921893	12.707741
44814	0	-0.575750	-1.172222	9.917998	-0.005753	-0.011723	0.099180	1.611599	1.932230	12.707268
44815	0	-0.567797	-1.129323	9.991426	-0.005676	-0.011292	0.099915	1.608592	1.938689	12.708294
44816	0	-0.568518	-1.129915	10.064530	-0.005680	-0.011295	0.100646	1.603161	1.948904	12.713407
44817	0	-0.599360	-1.165992	10.046289	-0.005981	-0.011658	0.100464	1.599543	1.967212	12.717068
44818	0	-0.583401	-1.154329	10.027694	-0.005823	-0.011540	0.100278	1.595108	1.983910	12.725188
44819	0	-0.568827	-1.172571	10.107274	-0.005676	-0.011719	0.101074	1.586108	2.002065	12.721598
44820	0	-0.595150	-1.149278	10.222927	-0.005945	-0.011489	0.102230	1.580670	2.013582	12.724212
44821	0	-0.580236	-1.177939	10.272199	-0.005798	-0.011780	0.102722	1.580018	2.022612	12.723220
44822	0	-0.556774	-1.184411	10.265953	-0.005563	-0.011841	0.102660	1.575261	2.032776	12.721387
44823	0	-0.543469	-1.165887	10.314915	-0.005432	-0.011658	0.103149	1.572870	2.039862	12.733918
44824	0	-0.580491	-1.190830	10.351421	-0.005804	-0.011905	0.103515	1.567795	2.045219	12.737919
44825	0	-0.592019	-1.226627	10.284446	-0.005920	-0.012268	0.102844	1.568655	2.049356	12.741632
44826	0	-0.579490	-1.226282	10.382127	-0.005798	-0.012265	0.103821	1.570172	2.050011	12.747139
44827	0	-0.603776	-1.226949	10.388194	-0.006042	-0.012268	0.103882	1.567470	2.049225	12.752603
44828	0	-0.596566	-1.184932	10.272205	-0.005973	-0.011845	0.102722	1.561173	2.045912	12.748766
44829	0	-0.578662	-1.183673	10.278434	-0.005798	-0.011841	0.102783	1.564659	2.037535	12.748558
44830	0	-0.558459	-1.140415	10.260263	-0.005592	-0.011406	0.102602	1.565526	2.033272	12.756717
44831	0	-0.566866	-1.128854	10.217360	-0.005676	-0.011292	0.102173	1.567733	2.029364	12.754778
44832	0	-0.582901	-1.098514	10.168596	-0.005845	-0.010981	0.101686	1.561540	2.015803	12.760789
44833	0	-0.596940	-1.122881	10.125822	-0.005981	-0.011230	0.101257	1.562286	2.006651	12.765610
44834	0	-0.569879	-1.171486	10.095405	-0.005713	-0.011716	0.100953	1.562312	1.994382	12.771613
44835	0	-0.602974	-1.184342	9.997605	-0.006042	-0.011841	0.099976	1.558187	1.984286	12.775336
44836	0	-0.594194	-1.233838	9.954878	-0.005957	-0.012335	0.099548	1.552960	1.971949	12.775848
44837	0	-0.536229	-1.220884	9.924342	-0.005371	-0.012207	0.099243	1.549680	1.966227	12.781905
44838	0	-0.558811	-1.226614	9.936650	-0.005598	-0.012272	0.099365	1.555122	1.959369	12.784567
44839	0	-0.548738	-1.190009	9.906059	-0.005493	-0.011902	0.099060	1.555890	1.957016	12.787583
44840	0	-0.560218	-1.202462	9.899964	-0.005604	-0.012021	0.099000	1.550491	1.959540	12.791541
44841	0	-0.616285	-1.202261	9.887722	-0.006165	-0.012024	0.098877	1.550706	1.962021	12.790712
44842	0	-0.598271	-1.220292	9.869387	-0.005979	-0.012205	0.098694	1.551889	1.971090	12.799362
44843	0	-0.592422	-1.159766	9.905972	-0.005920	-0.011597	0.099060	1.549396	1.979858	12.804392
44844	0	-0.544368	-1.135454	9.985245	-0.005440	-0.011355	0.099853	1.549023	1.988783	12.804664
44845	0	-0.549896	-1.183626	9.967063	-0.005493	-0.011841	0.099670	1.552898	1.999914	12.805141
44846	0	-0.545110	-1.134363	9.985314	-0.005444	-0.011344	0.099854	1.551882	2.012920	12.807555
44847	0	-0.525318	-1.104494	10.058599	-0.005249	-0.011047	0.100586	1.553275	2.022292	12.798096
44848	0	-0.550944	-1.134867	10.052438	-0.005502	-0.011348	0.100525	1.550857	2.035451	12.801321
44849	0	-0.574182	-1.190524	10.107356	-0.005737	-0.011902	0.101074	1.545634	2.044946	12.805657
44850	0	-0.617717	-1.252183	10.156016	-0.006174	-0.012520	0.101561	1.541990	2.052838	12.809150
44851	0	-0.616949	-1.178319	10.192802	-0.006165	-0.011780	0.101929	1.536743	2.062764	12.814566
44852	0	-0.642595	-1.227961	10.192591	-0.006419	-0.012276	0.101927	1.530933	2.074899	12.811812
44853	0	-0.604845	-1.239267	10.247737	-0.006042	-0.012390	0.102478	1.526675	2.086183	12.804418
44854	0	-0.623487	-1.233604	10.314755	-0.006238	-0.012335	0.103148	1.523904	2.087162	12.805605
44855	0	-0.586147	-1.196076	10.290540	-0.005859	-0.011963	0.102905	1.524819	2.093914	12.807439
44856	0	-0.567638	-1.159171	10.302773	-0.005681	-0.011593	0.103027	1.524671	2.093124	12.809334
44857	0	-0.585392	-1.153100	10.241783	-0.005859	-0.011536	0.102417	1.528446	2.091528	12.808273
44858	0	-0.583840	-1.213569	10.278496	-0.005849	-0.012137	0.102784	1.528965	2.084360	12.809512
44859	0	-0.591025	-1.177493	10.266228	-0.005920	-0.011780	0.102661	1.532947	2.077430	12.810703
44860	0	-0.533357	-1.121638	10.254238	-0.005351	-0.011221	0.102541	1.536663	2.062400	12.814320
44861	0	-0.560446	-1.147672	10.253942	-0.005615	-0.011475	0.102539	1.532914	2.054905	12.816699
44862	0	-0.551982	-1.141721	10.138025	-0.005533	-0.011418	0.101379	1.532790	2.044259	12.818034
44863	0	-0.547463	-1.147294	10.107541	-0.005493	-0.011475	0.101074	1.533292	2.027646	12.825515
44864	0	-0.550323	-1.165378	10.052774	-0.005518	-0.011655	0.100527	1.533100	2.015315	12.828719
44865	0	-0.542432	-1.178049	10.034214	-0.005432	-0.011780	0.100342	1.530836	2.010792	12.832158
44866	0	-0.558557	-1.208409	9.967156	-0.005600	-0.012087	0.099670	1.532608	1.998738	12.834677
44867	0	-0.584707	-1.221095	9.967065	-0.005859	-0.012207	0.099670	1.526669	1.989130	12.835047
44868	0	-0.576940	-1.233641	9.881637	-0.005774	-0.012338	0.098816	1.526637	1.987675	12.837318
44869	0	-0.579011	-1.281322	9.924418	-0.005798	-0.012817	0.099243	1.529926	1.982600	12.840534
44870	0	-0.571905	-1.207255	9.887956	-0.005721	-0.012077	0.098879	1.533901	1.984683	12.840087
44871	0	-0.567551	-1.213907	9.893888	-0.005676	-0.012146	0.098938	1.540310	1.988113	12.843029
44872	0	-0.573629	-1.237091	9.912278	-0.005736	-0.012377	0.099122	1.545496	1.992428	12.845873
44873	0	-0.543122	-1.153294	9.906042	-0.005432	-0.011536	0.099060	1.547019	1.995720	12.851307
44874	0	-0.567468	-1.140377	9.936579	-0.005674	-0.011409	0.099365	1.551227	2.000601	12.847996
44875	0	-0.555895	-1.147190	9.979253	-0.005554	-0.011475	0.099792	1.552681	2.010402	12.849960
44876	0	-0.544561	-1.140909	10.021948	-0.005442	-0.011409	0.100220	1.550680	2.019101	12.856039
44877	0	-0.586692	-1.153402	10.040258	-0.005859	-0.011536	0.100403	1.550843	2.032018	12.858622
44878	0	-0.563778	-1.146878	10.095113	-0.005630	-0.011472	0.100951	1.552528	2.044594	12.861473
44879	0	-0.580180	-1.183780	10.052506	-0.005798	-0.011841	0.100525	1.554255	2.052679	12.868136
44880	0	-0.575132	-1.213553	10.156271	-0.005745	-0.012140	0.101562	1.557908	2.064240	12.868907
44881	0	-0.586678	-1.238727	10.156242	-0.005859	-0.012390	0.101562	1.559409	2.076830	12.870902
44882	0	-0.581662	-1.195581	10.229396	-0.005814	-0.011957	0.102294	1.559201	2.084389	12.876870
44883	0	-0.573919	-1.177733	10.260027	-0.005737	-0.011780	0.102600	1.560234	2.090801	12.878540
44884	0	-0.574204	-1.195603	10.296650	-0.005741	-0.011958	0.102966	1.560880	2.096369	12.875197
44885	0	-0.567195	-1.208718	10.253904	-0.005676	-0.012085	0.102539	1.556718	2.095807	12.882510
44886	0	-0.553909	-1.184486	10.235544	-0.005546	-0.011846	0.102355	1.555849	2.092777	12.887921
44887	0	-0.555136	-1.165549	10.235636	-0.005554	-0.011658	0.102356	1.556632	2.093763	12.898254
44888	0	-0.572698	-1.170726	10.254020	-0.005732	-0.011715	0.102539	1.563499	2.093041	12.895591
44889	0	-0.579069	-1.165160	10.266226	-0.005798	-0.011658	0.102661	1.568636	2.088969	12.894112
44890	0	-0.565167	-1.121766	10.199232	-0.005661	-0.011219	0.101992	1.568464	2.082749	12.898114
44891	0	-0.572669	-1.140499	10.150303	-0.005737	-0.011414	0.101501	1.576466	2.075093	12.903540
44892	0	-0.588962	-1.181898	10.034590	-0.005899	-0.011825	0.100345	1.581190	2.068289	12.904383
44893	0	-0.590864	-1.165465	10.034285	-0.005920	-0.011658	0.100342	1.582999	2.059210	12.909480
44894	0	-0.564057	-1.171169	10.028355	-0.005653	-0.011713	0.100283	1.582835	2.048943	12.912372
44895	0	-0.566128	-1.184014	10.015962	-0.005676	-0.011841	0.100159	1.581931	2.036230	12.916023
44896	0	-0.563498	-1.177726	9.991635	-0.005647	-0.011779	0.099916	1.582021	2.027179	12.918847
44897	0	-0.572715	-1.202352	9.997622	-0.005737	-0.012024	0.099976	1.580741	2.019884	12.921587
44898	0	-0.546842	-1.189594	9.930612	-0.005473	-0.011902	0.099305	1.585772	2.018682	12.925066
44899	0	-0.573197	-1.195744	9.967137	-0.005737	-0.011963	0.099670	1.590230	2.016807	12.926699
44900	0	-0.584531	-1.207127	9.961093	-0.005849	-0.012074	0.099610	1.592105	2.017060	12.926683
44901	0	-0.555009	-1.184101	9.948751	-0.005554	-0.011841	0.099487	1.590087	2.016815	12.923484
44902	0	-0.554849	-1.171233	9.887772	-0.005547	-0.011720	0.098877	1.596774	2.023316	12.928404
44903	0	-0.549914	-1.189232	9.936605	-0.005493	-0.011902	0.099365	1.605830	2.034177	12.933427
44904	0	-0.538307	-1.150894	9.985537	-0.005383	-0.011517	0.099854	1.612711	2.037866	12.938215
44905	0	-0.519346	-1.152912	10.064744	-0.005188	-0.011536	0.100647	1.618242	2.048373	12.939582
44906	0	-0.532731	-1.146205	10.113497	-0.005322	-0.011462	0.101135	1.616521	2.059318	12.935599
44907	0	-0.543587	-1.135014	10.107429	-0.005432	-0.011353	0.101074	1.617335	2.067781	12.937716
44908	0	-0.544617	-1.110424	10.119588	-0.005440	-0.011104	0.101196	1.614739	2.079321	12.937030
44909	0	-0.617232	-1.141147	10.168434	-0.006165	-0.011414	0.101685	1.615154	2.092257	12.937715
44910	0	-0.606507	-1.140549	10.198889	-0.006059	-0.011410	0.101989	1.618010	2.103565	12.944258
44911	0	-0.598534	-1.214313	10.235607	-0.005981	-0.012146	0.102356	1.619286	2.112100	12.946080
44912	0	-0.629313	-1.201892	10.229491	-0.006294	-0.012018	0.102295	1.616610	2.115219	12.945010
44913	0	-0.622383	-1.256853	10.199043	-0.006226	-0.012573	0.101990	1.619975	2.117538	12.942070
44914	0	-0.567458	-1.207043	10.211341	-0.005673	-0.012076	0.102113	1.624716	2.123183	12.943461
44915	0	-0.567000	-1.183773	10.278391	-0.005676	-0.011841	0.102783	1.626258	2.120530	12.943934
44916	0	-0.577989	-1.164404	10.272436	-0.005786	-0.011652	0.102723	1.633217	2.118204	12.940804
44917	0	-0.615858	-1.134967	10.296698	-0.006165	-0.011353	0.102966	1.634474	2.115792	12.944525
44918	0	-0.589757	-1.164835	10.278533	-0.005909	-0.011653	0.102784	1.637688	2.107350	12.947055
44919	0	-0.572502	-1.159701	10.235661	-0.005737	-0.011597	0.102356	1.635454	2.098119	12.944068
44920	0	-0.582335	-1.135164	10.162539	-0.005836	-0.011353	0.101624	1.635673	2.088773	12.948315
44921	0	-0.560600	-1.097759	10.180809	-0.005615	-0.010986	0.101807	1.643581	2.082556	12.956612
44922	0	-0.558389	-1.102158	10.168814	-0.005597	-0.011030	0.101686	1.651374	2.071808	12.964012
44923	0	-0.560134	-1.116445	10.125864	-0.005615	-0.011169	0.101257	1.655108	2.060437	12.961833
44924	0	-0.582134	-1.127822	10.071094	-0.005832	-0.011282	0.100710	1.657431	2.052801	12.967195
44925	0	-0.566206	-1.110844	10.076984	-0.005676	-0.011108	0.100769	1.655493	2.040958	12.970759
44926	0	-0.582396	-1.141221	10.009933	-0.005832	-0.011415	0.100099	1.656236	2.036454	12.970305
44927	0	-0.578745	-1.190183	9.967105	-0.005798	-0.011902	0.099670	1.654335	2.028195	12.975969
44928	0	-0.583006	-1.220066	9.961154	-0.005837	-0.012207	0.099610	1.659665	2.023828	12.980678
44929	0	-0.566913	-1.213824	9.930556	-0.005676	-0.012146	0.099304	1.666658	2.020038	12.977611
44930	0	-0.559203	-1.170120	9.948998	-0.005601	-0.011703	0.099489	1.667340	2.014205	12.975593
44931	0	-0.573299	-1.147001	9.912188	-0.005737	-0.011475	0.099121	1.670645	2.013430	12.980287
44932	0	-0.572786	-1.152196	9.918373	-0.005729	-0.011527	0.099183	1.674516	2.016659	12.987143
44933	0	-0.574361	-1.141386	9.893759	-0.005737	-0.011414	0.098938	1.672096	2.028111	12.992262
44934	0	-0.545018	-1.153667	9.991333	-0.005445	-0.011537	0.099914	1.669952	2.037845	12.990220
44935	0	-0.531644	-1.104365	9.948738	-0.005310	-0.011047	0.099487	1.672153	2.049438	12.993359
44936	0	-0.502721	-1.104194	10.028017	-0.005018	-0.011041	0.100281	1.668624	2.063902	12.993188
44937	0	-0.555969	-1.135252	10.028046	-0.005554	-0.011353	0.100281	1.666551	2.074390	12.991300
44938	0	-0.575824	-1.159608	10.107279	-0.005749	-0.011597	0.101073	1.665123	2.089301	12.996608
44939	0	-0.599031	-1.153048	10.137946	-0.005981	-0.011536	0.101379	1.668818	2.103440	12.998321
44940	0	-0.624729	-1.164228	10.235641	-0.006244	-0.011648	0.102356	1.673310	2.111565	13.005273
44941	0	-0.647654	-1.208374	10.211153	-0.006470	-0.012085	0.102112	1.672542	2.123385	13.006458
44942	0	-0.612880	-1.147736	10.247590	-0.006118	-0.011473	0.102477	1.665158	2.139721	13.010783
44943	0	-0.585864	-1.177693	10.229529	-0.005859	-0.011780	0.102295	1.666249	2.143124	13.011015
44944	0	-0.585505	-1.189380	10.321102	-0.005858	-0.011897	0.103210	1.667793	2.143533	13.014791
44945	0	-0.567303	-1.202874	10.333214	-0.005676	-0.012024	0.103333	1.660361	2.144230	13.015613
44946	0	-0.572653	-1.203375	10.333187	-0.005731	-0.012034	0.103332	1.659001	2.143922	13.019707
44947	0	-0.566921	-1.147956	10.296615	-0.005676	-0.011475	0.102966	1.651388	2.140221	13.022227
44948	0	-0.602282	-1.129861	10.302713	-0.006029	-0.011302	0.103026	1.653043	2.137418	13.024289
44949	0	-0.584762	-1.135651	10.284447	-0.005859	-0.011353	0.102844	1.646555	2.128601	13.024367
44950	0	-0.600146	-1.142519	10.253979	-0.006020	-0.011422	0.102539	1.641189	2.112879	13.019919
44951	0	-0.566257	-1.154080	10.137957	-0.005676	-0.011536	0.101379	1.633307	2.101722	13.021398
44952	0	-0.551101	-1.136296	10.138030	-0.005527	-0.011363	0.101379	1.631333	2.087354	13.025006
44953	0	-0.523643	-1.135369	10.083060	-0.005249	-0.011353	0.100830	1.627936	2.077290	13.025311
44954	0	-0.539124	-1.153709	10.034378	-0.005407	-0.011539	0.100343	1.627467	2.062975	13.033947
44955	0	-0.566480	-1.184142	10.089169	-0.005676	-0.011841	0.100891	1.624667	2.054060	13.037484
44956	0	-0.570366	-1.190257	10.003839	-0.005715	-0.011904	0.100038	1.623906	2.044776	13.040328
44957	0	-0.578753	-1.220643	9.936594	-0.005798	-0.012207	0.099365	1.622437	2.036362	13.045708
44958	0	-0.595174	-1.208238	9.881760	-0.005960	-0.012084	0.098817	1.622197	2.030610	13.043478
44959	0	-0.597309	-1.135448	9.887723	-0.005981	-0.011353	0.098877	1.617727	2.024963	13.049133
44960	0	-0.583994	-1.178087	9.918276	-0.005843	-0.011785	0.099182	1.619782	2.025462	13.047893
44961	0	-0.566901	-1.171654	9.961005	-0.005676	-0.011719	0.099609	1.620149	2.021401	13.044861
44962	0	-0.529687	-1.152925	9.881711	-0.005296	-0.011532	0.098817	1.620908	2.026853	13.046764
44963	0	-0.561807	-1.141483	9.851043	-0.005615	-0.011414	0.098511	1.617218	2.034430	13.044169
44964	0	-0.562669	-1.129545	9.881451	-0.005621	-0.011294	0.098815	1.613725	2.045396	13.042495
44965	0	-0.549564	-1.153993	9.918149	-0.005493	-0.011536	0.099182	1.606540	2.052513	13.043616
44966	0	-0.556392	-1.124441	10.021710	-0.005560	-0.011240	0.100218	1.599247	2.061266	13.043346
44967	0	-0.537611	-1.147542	10.095179	-0.005371	-0.011475	0.100952	1.596061	2.071140	13.044605
44968	0	-0.575213	-1.129522	10.052350	-0.005748	-0.011293	0.100524	1.591697	2.080064	13.049485
44969	0	-0.537633	-1.159739	10.101282	-0.005371	-0.011597	0.101013	1.588617	2.090111	13.052672
44970	0	-0.575701	-1.184712	10.143844	-0.005748	-0.011843	0.101439	1.581354	2.104610	13.055851
44971	0	-0.592364	-1.153974	10.241634	-0.005920	-0.011536	0.102417	1.574475	2.112271	13.058452
44972	0	-0.611106	-1.197752	10.217018	-0.006110	-0.011971	0.102171	1.565425	2.117417	13.058522
44973	0	-0.610277	-1.226985	10.205061	-0.006104	-0.012268	0.102051	1.561130	2.120643	13.062798
44974	0	-0.573347	-1.227496	10.308722	-0.005736	-0.012272	0.103087	1.555426	2.121518	13.063389
44975	0	-0.586272	-1.166019	10.229445	-0.005859	-0.011658	0.102295	1.550358	2.129506	13.060679
44976	0	-0.573711	-1.172948	10.290318	-0.005744	-0.011724	0.102903	1.542520	2.125917	13.067793
44977	0	-0.591595	-1.227054	10.302731	-0.005920	-0.012268	0.103027	1.537506	2.125219	13.067051
44978	0	-0.608951	-1.185382	10.290380	-0.006095	-0.011847	0.102904	1.527135	2.123446	13.063300
44979	0	-0.554726	-1.178057	10.253935	-0.005554	-0.011780	0.102539	1.523989	2.119872	13.065334
44980	0	-0.589994	-1.153940	10.253926	-0.005907	-0.011538	0.102539	1.519653	2.116166	13.063154
44981	0	-0.584988	-1.165746	10.186825	-0.005859	-0.011658	0.101868	1.517686	2.109766	13.061525
44982	0	-0.588949	-1.160038	10.174682	-0.005901	-0.011597	0.101747	1.511301	2.100732	13.062639
44983	0	-0.572253	-1.135379	10.138009	-0.005737	-0.011353	0.101379	1.507664	2.088287	13.065481
44984	0	-0.533249	-1.153627	10.113699	-0.005342	-0.011539	0.101136	1.507926	2.081140	13.067760
44985	0	-0.511924	-1.172078	9.997574	-0.005127	-0.011719	0.099976	1.503321	2.076270	13.077277
44986	0	-0.534868	-1.220995	9.918274	-0.005356	-0.012212	0.099182	1.503167	2.072115	13.082357
44987	0	-0.548259	-1.215036	9.997564	-0.005493	-0.012146	0.099976	1.495888	2.064316	13.079345
44988	0	-0.527856	-1.215741	9.997591	-0.005289	-0.012156	0.099976	1.491439	2.056162	13.089971
44989	0	-0.554499	-1.184203	10.009802	-0.005554	-0.011841	0.100098	1.487749	2.049843	13.089839
44990	0	-0.589844	-1.154200	9.960920	-0.005902	-0.011539	0.099609	1.481387	2.049550	13.091079
44991	0	-0.598284	-1.153969	9.869329	-0.005981	-0.011536	0.098694	1.474298	2.055245	13.094091
44992	0	-0.592244	-1.197460	9.960714	-0.005923	-0.011971	0.099607	1.468312	2.058383	13.092108
44993	0	-0.610115	-1.238758	9.936570	-0.006104	-0.012390	0.099365	1.468831	2.059592	13.097962
44994	0	-0.585723	-1.182971	9.936583	-0.005855	-0.011836	0.099365	1.473765	2.066973	13.089746
44995	0	-0.555346	-1.202300	9.899918	-0.005554	-0.012024	0.098999	1.472459	2.070415	13.088259
44996	0	-0.543525	-1.220342	9.967040	-0.005431	-0.012205	0.099670	1.471984	2.079239	13.086330
44997	0	-0.555556	-1.159413	10.009788	-0.005554	-0.011597	0.100098	1.472485	2.085015	13.083010
44998	0	-0.549966	-1.111035	10.058500	-0.005496	-0.011104	0.100586	1.462423	2.093375	13.080847
44999	0	-0.562050	-1.129123	10.064671	-0.005615	-0.011292	0.100647	1.460287	2.103312	13.087851
45000	0	-0.562997	-1.178578	10.040094	-0.005626	-0.011780	0.100402	1.451033	2.112512	13.080010
45001	0	-0.568574	-1.172022	10.089041	-0.005676	-0.011719	0.100891	1.446883	2.127322	13.078901
45002	0	-0.539123	-1.154229	10.204850	-0.005390	-0.011539	0.102049	1.441283	2.132646	13.076235
45003	0	-0.555441	-1.190301	10.241685	-0.005554	-0.011902	0.102417	1.437573	2.137043	13.076824
45004	0	-0.568056	-1.245107	10.143965	-0.005677	-0.012454	0.101439	1.438466	2.144876	13.075426
45005	0	-0.609870	-1.232419	10.162442	-0.006104	-0.012329	0.101624	1.441560	2.143394	13.084069
45006	0	-0.609490	-1.177070	10.205163	-0.006094	-0.011770	0.102052	1.438575	2.148422	13.086936
45007	0	-0.646619	-1.202456	10.241714	-0.006470	-0.012024	0.102417	1.435418	2.148515	13.090675
45008	0	-0.615294	-1.221351	10.253881	-0.006158	-0.012209	0.102539	1.427905	2.147183	13.091773
45009	0	-0.585587	-1.226928	10.223394	-0.005859	-0.012268	0.102234	1.424115	2.147412	13.093197
45010	0	-0.596700	-1.208884	10.192905	-0.005975	-0.012088	0.101929	1.420571	2.142910	13.093294
45011	0	-0.560717	-1.183538	10.186875	-0.005615	-0.011841	0.101868	1.424270	2.137983	13.096024
45012	0	-0.570693	-1.195192	10.156526	-0.005721	-0.011952	0.101564	1.422438	2.126296	13.095498
45013	0	-0.597005	-1.190006	10.138028	-0.005981	-0.011902	0.101379	1.422031	2.117419	13.102903
45014	0	-0.576502	-1.141064	10.095371	-0.005775	-0.011411	0.100953	1.419713	2.109797	13.101948
45015	0	-0.621796	-1.147563	9.991491	-0.006226	-0.011475	0.099915	1.416153	2.105347	13.097355
45016	0	-0.608135	-1.196381	9.936589	-0.006088	-0.011966	0.099365	1.415992	2.101676	13.096050
45017	0	-0.566726	-1.208837	9.942637	-0.005676	-0.012085	0.099426	1.409634	2.095427	13.102073
45018	0	-0.547086	-1.196533	9.930506	-0.005475	-0.011971	0.099304	1.413145	2.094681	13.103271
45019	0	-0.548463	-1.214476	10.046448	-0.005493	-0.012146	0.100464	1.412096	2.089028	13.107251
45020	0	-0.565108	-1.220655	9.967170	-0.005660	-0.012205	0.099671	1.408013	2.083008	13.104455
45021	0	-0.567137	-1.220612	9.893838	-0.005676	-0.012207	0.098938	1.406604	2.081638	13.099791
45022	0	-0.584296	-1.190117	9.924354	-0.005850	-0.011901	0.099243	1.403810	2.077830	13.101074
45023	0	-0.555245	-1.165392	9.893853	-0.005554	-0.011658	0.098938	1.405690	2.079905	13.103301
45024	0	-0.542861	-1.171387	9.967119	-0.005429	-0.011712	0.099671	1.401115	2.083310	13.104225
45025	0	-0.537236	-1.153543	9.960933	-0.005371	-0.011536	0.099609	1.398829	2.088979	13.098778
45026	0	-0.525250	-1.171658	9.985278	-0.005252	-0.011719	0.099853	1.398783	2.093784	13.100881
45027	0	-0.562321	-1.153571	10.003617	-0.005615	-0.011536	0.100037	1.396142	2.107020	13.100700
45028	0	-0.551215	-1.171979	10.015757	-0.005509	-0.011720	0.100158	1.393503	2.114316	13.102493
45029	0	-0.592308	-1.177619	10.076931	-0.005920	-0.011780	0.100769	1.395019	2.121361	13.104264
45030	0	-0.592820	-1.170763	10.089151	-0.005926	-0.011712	0.100891	1.397527	2.127842	13.103076
45031	0	-0.567517	-1.183387	10.125820	-0.005676	-0.011841	0.101257	1.402878	2.130938	13.097183
45032	0	-0.567657	-1.206871	10.138057	-0.005674	-0.012072	0.101380	1.403596	2.137512	13.099938
45033	0	-0.574179	-1.190024	10.125726	-0.005737	-0.011902	0.101257	1.402842	2.146605	13.102650
45034	0	-0.562447	-1.165671	10.204963	-0.005625	-0.011655	0.102050	1.398209	2.150362	13.100977
45035	0	-0.586110	-1.202487	10.211161	-0.005859	-0.012024	0.102112	1.394564	2.156240	13.103629
45036	0	-0.610606	-1.202433	10.180594	-0.006107	-0.012026	0.101806	1.393698	2.158874	13.105253
45037	0	-0.579480	-1.226308	10.223469	-0.005798	-0.012268	0.102234	1.396724	2.158794	13.112414
45038	0	-0.548266	-1.170112	10.199183	-0.005486	-0.011709	0.101991	1.403273	2.158509	13.117079
45039	0	-0.566961	-1.146649	10.217413	-0.005676	-0.011475	0.102173	1.409847	2.155185	13.115780
45040	0	-0.559216	-1.187993	10.260320	-0.005602	-0.011886	0.102602	1.413709	2.148471	13.116938
45041	0	-0.578711	-1.140873	10.199093	-0.005798	-0.011414	0.101990	1.416637	2.139873	13.123412
45042	0	-0.601326	-1.133742	10.193167	-0.006021	-0.011343	0.101931	1.420393	2.135810	13.122404
45043	0	-0.621824	-1.171338	10.150254	-0.006226	-0.011719	0.101501	1.423937	2.131644	13.122817
45044	0	-0.632083	-1.188502	10.083352	-0.006333	-0.011891	0.100832	1.428622	2.121487	13.126137
45045	0	-0.603486	-1.232355	10.064811	-0.006042	-0.012329	0.100647	1.432431	2.117068	13.123777
45046	0	-0.589538	-1.206859	10.083326	-0.005905	-0.012074	0.100832	1.436567	2.110012	13.126437
45047	0	-0.548316	-1.207797	10.034319	-0.005493	-0.012085	0.100342	1.442007	2.102626	13.129156
45048	0	-0.546409	-1.188398	10.010060	-0.005473	-0.011889	0.100100	1.444632	2.096205	13.137599
45049	0	-0.561031	-1.177849	9.979291	-0.005615	-0.011780	0.099792	1.443528	2.094549	13.140665
45050	0	-0.584379	-1.178023	9.954842	-0.005850	-0.011778	0.099548	1.438276	2.091875	13.134221
45051	0	-0.591719	-1.158998	9.954931	-0.005920	-0.011597	0.099548	1.443374	2.092091	13.144109
45052	0	-0.566502	-1.158168	9.961095	-0.005671	-0.011584	0.099610	1.443765	2.089757	13.144509
45053	0	-0.579658	-1.183547	9.973218	-0.005798	-0.011841	0.099731	1.447299	2.091802	13.145506
45054	0	-0.567139	-1.182835	9.967171	-0.005673	-0.011830	0.099671	1.446961	2.093424	13.155267
45055	0	-0.543224	-1.152783	10.003752	-0.005432	-0.011536	0.100037	1.453283	2.097502	13.159481
45056	0	-0.561956	-1.182325	10.009869	-0.005616	-0.011826	0.100099	1.453284	2.105403	13.162355
45057	0	-0.598162	-1.135197	10.095220	-0.005981	-0.011353	0.100952	1.451299	2.109617	13.165470
45058	0	-0.592753	-1.134754	10.040293	-0.005921	-0.011352	0.100403	1.453232	2.120587	13.168373
45059	0	-0.598154	-1.165427	10.046426	-0.005981	-0.011658	0.100464	1.454534	2.124777	13.167457
45060	0	-0.568230	-1.171098	10.089095	-0.005677	-0.011712	0.100891	1.453117	2.134581	13.167134
45061	0	-0.574477	-1.195747	10.101340	-0.005737	-0.011963	0.101013	1.456578	2.147085	13.165220
45062	0	-0.538682	-1.194855	10.119672	-0.005386	-0.011952	0.101196	1.458294	2.151616	13.169640
45063	0	-0.542770	-1.183921	10.174603	-0.005432	-0.011841	0.101746	1.457487	2.150681	13.168896
45064	0	-0.560783	-1.152790	10.229541	-0.005607	-0.011533	0.102295	1.460308	2.156114	13.166543
45065	0	-0.628714	-1.183532	10.223449	-0.006287	-0.011841	0.102234	1.463762	2.160502	13.176069
45066	0	-0.604241	-1.133681	10.186927	-0.006043	-0.011342	0.101869	1.466979	2.163212	13.185403
45067	0	-0.615920	-1.141046	10.199042	-0.006165	-0.011414	0.101990	1.467855	2.161295	13.184353
45068	0	-0.602624	-1.158214	10.223618	-0.006032	-0.011591	0.102235	1.475123	2.158972	13.182401
45069	0	-0.591691	-1.141089	10.235646	-0.005920	-0.011414	0.102356	1.475512	2.159146	13.183633
45070	0	-0.590418	-1.115937	10.272425	-0.005914	-0.011165	0.102723	1.478851	2.152788	13.175671
45071	0	-0.578711	-1.104096	10.211315	-0.005798	-0.011047	0.102112	1.483474	2.144383	13.176541
45072	0	-0.558089	-1.133706	10.144337	-0.005593	-0.011340	0.101442	1.484394	2.134532	13.177290
45073	0	-0.566675	-1.110494	10.083100	-0.005676	-0.011108	0.100830	1.485731	2.127827	13.173536
45074	0	-0.577156	-1.152889	10.064838	-0.005779	-0.011529	0.100648	1.483236	2.123210	13.171310
45075	0	-0.566359	-1.159612	10.107499	-0.005676	-0.011597	0.101074	1.481303	2.113074	13.166898
45076	0	-0.570575	-1.214339	10.046541	-0.005713	-0.012145	0.100465	1.480579	2.109501	13.164767
45077	0	-0.572411	-1.214081	9.997697	-0.005737	-0.012146	0.099976	1.483952	2.098591	13.164839
45078	0	-0.582729	-1.188678	9.979542	-0.005834	-0.011892	0.099794	1.487691	2.095450	13.163856
45079	0	-0.579272	-1.183411	10.028188	-0.005798	-0.011841	0.100281	1.492734	2.093223	13.161596
45080	0	-0.608681	-1.151961	10.034439	-0.006093	-0.011522	0.100344	1.493158	2.090194	13.164163
45081	0	-0.603725	-1.152679	10.064830	-0.006042	-0.011536	0.100647	1.500587	2.088294	13.167249
45082	0	-0.584280	-1.121096	9.985604	-0.005849	-0.011213	0.099855	1.500617	2.085312	13.170484
45083	0	-0.567270	-1.159130	9.942710	-0.005676	-0.011597	0.099426	1.504136	2.085249	13.168509
45084	0	-0.572873	-1.128191	9.887791	-0.005731	-0.011281	0.098878	1.500417	2.087102	13.167291
45085	0	-0.531108	-1.092640	9.985334	-0.005310	-0.010925	0.099854	1.496466	2.092355	13.165993
45086	0	-0.543322	-1.086475	10.040223	-0.005435	-0.010867	0.100402	1.496496	2.094258	13.171554
45087	0	-0.567500	-1.104978	10.089092	-0.005676	-0.011047	0.100891	1.491102	2.096922	13.171788
45088	0	-0.573633	-1.123366	10.034107	-0.005735	-0.011236	0.100341	1.491308	2.102015	13.173615
45089	0	-0.573634	-1.128803	9.997603	-0.005737	-0.011292	0.099976	1.492625	2.104932	13.177405
45090	0	-0.598276	-1.183162	10.034190	-0.005980	-0.011834	0.100342	1.492801	2.112560	13.182866
45091	0	-0.580062	-1.190372	10.156215	-0.005798	-0.011902	0.101562	1.488010	2.119190	13.182409
45092	0	-0.586599	-1.209119	10.204955	-0.005864	-0.012090	0.102050	1.483688	2.125372	13.181147
45093	0	-0.610452	-1.196346	10.198962	-0.006104	-0.011963	0.101990	1.480340	2.130484	13.182305
45094	0	-0.598387	-1.184144	10.162276	-0.005984	-0.011843	0.101623	1.479095	2.134021	13.185821
45095	0	-0.616585	-1.178039	10.131821	-0.006165	-0.011780	0.101318	1.475688	2.139506	13.184031
45096	0	-0.610592	-1.178216	10.186670	-0.006106	-0.011782	0.101867	1.472454	2.142977	13.188613
45097	0	-0.591195	-1.153505	10.205134	-0.005920	-0.011536	0.102051	1.470444	2.137452	13.194312
45098	0	-0.565527	-1.208180	10.168605	-0.005660	-0.012084	0.101686	1.470234	2.136020	13.198772
45099	0	-0.554473	-1.134918	10.168546	-0.005554	-0.011353	0.101685	1.471373	2.129505	13.199103
45100	0	-0.540727	-1.103697	10.199141	-0.005413	-0.011041	0.101991	1.472871	2.127016	13.201861
45101	0	-0.585393	-1.068470	10.150141	-0.005859	-0.010681	0.101501	1.466202	2.124963	13.202074
45102	0	-0.596741	-1.197060	10.150071	-0.005971	-0.011971	0.101501	1.463427	2.125009	13.204117
45103	0	-0.621680	-1.196061	10.070882	-0.006226	-0.011963	0.100708	1.463367	2.119109	13.207259
45104	0	-0.601862	-1.049485	10.046516	-0.006025	-0.010494	0.100465	1.460000	2.115577	13.207667
45105	0	-0.597578	-1.105237	10.137918	-0.005981	-0.011047	0.101379	1.451677	2.113239	13.210505
45106	0	-0.560041	-1.148897	10.162233	-0.005604	-0.011485	0.101623	1.444625	2.113441	13.212438
45107	0	-0.511530	-1.232628	10.064791	-0.005127	-0.012329	0.100647	1.445173	2.104494	13.207336
45108	0	-0.546163	-1.177685	10.016085	-0.005470	-0.011775	0.100161	1.440408	2.098703	13.208096
45109	0	-0.548902	-1.123011	9.997585	-0.005493	-0.011230	0.099976	1.438132	2.098028	13.208588
45110	0	-0.584449	-1.209001	9.954815	-0.005852	-0.012085	0.099548	1.429652	2.093840	13.204501
45111	0	-0.591278	-1.220534	10.052556	-0.005920	-0.012207	0.100525	1.428873	2.089107	13.208740
45112	0	-0.645594	-1.238905	9.961001	-0.006454	-0.012387	0.099610	1.424058	2.094759	13.211262
45113	0	-0.615855	-1.153260	9.991527	-0.006165	-0.011536	0.099915	1.424846	2.091957	13.212312
45114	0	-0.596965	-1.159202	9.887780	-0.005970	-0.011591	0.098878	1.420844	2.095516	13.214823
45115	0	-0.561667	-1.141504	9.979223	-0.005615	-0.011414	0.099792	1.416409	2.101244	13.214094
45116	0	-0.556213	-1.154012	10.021847	-0.005558	-0.011539	0.100219	1.412885	2.110052	13.210119
45117	0	-0.585719	-1.147329	10.125760	-0.005859	-0.011475	0.101257	1.411642	2.111607	13.212291
45118	0	-0.591513	-1.135161	10.095212	-0.005917	-0.011351	0.100952	1.407806	2.114067	13.209863
45119	0	-0.586005	-1.135517	10.046353	-0.005859	-0.011353	0.100464	1.402061	2.118929	13.207527
45120	0	-0.580366	-1.160637	9.997397	-0.005800	-0.011602	0.099975	1.394750	2.126862	13.208555
45121	0	-0.610198	-1.172536	10.119562	-0.006104	-0.011719	0.101196	1.384549	2.129196	13.213685
45122	0	-0.597772	-1.216100	10.210976	-0.005979	-0.012159	0.102110	1.379928	2.132167	13.218053
45123	0	-0.555732	-1.196590	10.278268	-0.005554	-0.011963	0.102783	1.373797	2.139613	13.218818
45124	0	-0.550069	-1.197240	10.162125	-0.005500	-0.011970	0.101622	1.367840	2.144577	13.218556
45125	0	-0.555110	-1.202418	10.101332	-0.005554	-0.012024	0.101013	1.364795	2.145045	13.221175
45126	0	-0.578937	-1.196436	10.131848	-0.005793	-0.011964	0.101318	1.361471	2.145458	13.221309
45127	0	-0.579284	-1.165836	10.247826	-0.005798	-0.011658	0.102478	1.358001	2.143306	13.225639
45128	0	-0.602825	-1.190617	10.229486	-0.006032	-0.011904	0.102295	1.352540	2.143119	13.225464
45129	0	-0.609530	-1.184712	10.211158	-0.006104	-0.011841	0.102112	1.342751	2.138029	13.223067
45130	0	-0.614068	-1.124728	10.015782	-0.006148	-0.011244	0.100158	1.336097	2.133463	13.220089
45131	0	-0.585429	-1.135127	10.113569	-0.005859	-0.011353	0.101135	1.334783	2.131720	13.223111
45132	0	-0.578362	-1.177849	10.144065	-0.005789	-0.011778	0.101440	1.331354	2.129966	13.221182
45133	0	-0.585339	-1.190392	10.241709	-0.005859	-0.011902	0.102417	1.326315	2.127411	13.219586
45134	0	-0.559108	-1.172359	10.131905	-0.005604	-0.011724	0.101318	1.323538	2.117189	13.219512
45135	0	-0.578878	-1.154085	10.015864	-0.005798	-0.011536	0.100159	1.314885	2.110485	13.215584
45136	0	-0.534534	-1.154719	9.997487	-0.005352	-0.011546	0.099975	1.310942	2.106904	13.216373
45137	0	-0.579376	-1.202362	9.954864	-0.005798	-0.012024	0.099548	1.308514	2.105490	13.225026
45138	0	-0.596503	-1.202592	10.107439	-0.005972	-0.012024	0.101074	1.303469	2.101579	13.231733
45139	0	-0.591432	-1.214256	10.064775	-0.005920	-0.012146	0.100647	1.304622	2.098744	13.230397
45140	0	-0.596839	-1.171016	9.997686	-0.005970	-0.011712	0.099977	1.304055	2.101076	13.226750
45141	0	-0.578988	-1.226440	9.912204	-0.005798	-0.012268	0.099121	1.305565	2.095466	13.228301
45142	0	-0.578229	-1.207803	9.985449	-0.005782	-0.012078	0.099854	1.303029	2.099538	13.231515
45143	0	-0.579443	-1.171769	10.034215	-0.005798	-0.011719	0.100342	1.301468	2.099201	13.230169
45144	0	-0.572897	-1.178376	10.095150	-0.005730	-0.011778	0.100952	1.292003	2.102521	13.229070
45145	0	-0.591938	-1.165794	10.150150	-0.005920	-0.011658	0.101501	1.288944	2.105392	13.229256
45146	0	-0.567605	-1.202849	9.997506	-0.005674	-0.012025	0.099976	1.281973	2.111174	13.236294
45147	0	-0.561885	-1.159892	9.991409	-0.005615	-0.011597	0.099915	1.276569	2.119337	13.236451
45148	0	-0.580923	-1.166521	10.040042	-0.005806	-0.011662	0.100401	1.270637	2.127133	13.233923
45149	0	-0.586527	-1.196875	10.204976	-0.005859	-0.011963	0.102051	1.261219	2.137792	13.232985
45150	0	-0.563034	-1.185453	10.210865	-0.005628	-0.011853	0.102109	1.256932	2.145009	13.228664
45151	0	-0.585872	-1.202449	10.186765	-0.005859	-0.012024	0.101868	1.253505	2.148424	13.228190
45152	0	-0.573605	-1.153350	10.131788	-0.005736	-0.011538	0.101317	1.255277	2.152144	13.227824
45153	0	-0.573837	-1.196129	10.137952	-0.005737	-0.011963	0.101379	1.254266	2.157428	13.226164
45154	0	-0.586179	-1.269428	10.162333	-0.005862	-0.012692	0.101624	1.249391	2.160963	13.226655
45155	0	-0.604411	-1.238800	10.247819	-0.006042	-0.012390	0.102478	1.248964	2.166962	13.221298
45156	0	-0.628668	-1.232585	10.278337	-0.006290	-0.012325	0.102783	1.245558	2.166933	13.220763
45157	0	-0.609958	-1.214217	10.211251	-0.006104	-0.012146	0.102112	1.247040	2.166637	13.216992
45158	0	-0.560359	-1.207416	10.132003	-0.005608	-0.012078	0.101319	1.248896	2.166176	13.217970
45159	0	-0.555306	-1.196158	10.186789	-0.005554	-0.011963	0.101868	1.247547	2.168849	13.225081
45160	0	-0.566645	-1.128400	10.217391	-0.005674	-0.011290	0.102173	1.251016	2.163946	13.230324
45161	0	-0.572954	-1.104719	10.229538	-0.005737	-0.011047	0.102295	1.248422	2.159257	13.235772
45162	0	-0.570790	-1.116881	10.211268	-0.005722	-0.011169	0.102112	1.246372	2.147480	13.235711
45163	0	-0.554035	-1.159068	10.144187	-0.005554	-0.011597	0.101440	1.250412	2.136042	13.234909
45164	0	-0.557732	-1.207187	10.004031	-0.005589	-0.012074	0.100039	1.249531	2.127274	13.236337
45165	0	-0.566674	-1.202356	10.040341	-0.005676	-0.012024	0.100403	1.247168	2.120500	13.235691
45166	0	-0.534424	-1.220713	10.058729	-0.005352	-0.012207	0.100587	1.244263	2.115708	13.235970
45167	0	-0.554495	-1.220542	9.997630	-0.005554	-0.012207	0.099976	1.243315	2.109121	13.237373
45168	0	-0.510150	-1.201805	10.022142	-0.005109	-0.012021	0.100221	1.243965	2.104761	13.240022
45169	0	-0.530342	-1.171817	9.899945	-0.005310	-0.011719	0.098999	1.241823	2.101008	13.243486
45170	0	-0.523142	-1.116419	9.979318	-0.005236	-0.011168	0.099792	1.243928	2.100067	13.248651
45171	0	-0.585615	-1.177974	9.924336	-0.005859	-0.011780	0.099243	1.241151	2.100355	13.250335
45172	0	-0.610148	-1.196138	9.973140	-0.006098	-0.011963	0.099731	1.239997	2.108482	13.255933
45173	0	-0.592094	-1.238572	9.991507	-0.005920	-0.012390	0.099915	1.242227	2.113221	13.254396
45174	0	-0.579954	-1.188903	9.930565	-0.005799	-0.011893	0.099305	1.244294	2.117656	13.251883
45175	0	-0.549472	-1.159506	9.875499	-0.005493	-0.011597	0.098755	1.243309	2.123465	13.251587
45176	0	-0.537314	-1.158837	10.052562	-0.005375	-0.011594	0.100525	1.246671	2.125487	13.253887
45177	0	-0.567934	-1.159558	10.168452	-0.005676	-0.011597	0.101685	1.245046	2.132981	13.254750
45178	0	-0.587333	-1.171695	10.186629	-0.005866	-0.011717	0.101867	1.242042	2.145152	13.256706
45179	0	-0.592178	-1.153467	10.040286	-0.005920	-0.011536	0.100403	1.240282	2.150673	13.258566
45180	0	-0.580495	-1.208581	10.052447	-0.005801	-0.012084	0.100525	1.235369	2.159132	13.250994
45181	0	-0.586402	-1.232739	10.125726	-0.005859	-0.012329	0.101257	1.234431	2.168545	13.245168
45182	0	-0.550478	-1.225885	10.296600	-0.005503	-0.012265	0.102965	1.238621	2.174952	13.240926
45183	0	-0.537052	-1.208081	10.290579	-0.005371	-0.012085	0.102905	1.240385	2.178191	13.244894
45184	0	-0.512777	-1.176481	10.217361	-0.005126	-0.011772	0.102173	1.245724	2.184280	13.240931
45185	0	-0.536484	-1.165258	10.138032	-0.005371	-0.011658	0.101379	1.248692	2.181180	13.243620
45186	0	-0.559587	-1.164354	10.150334	-0.005603	-0.011648	0.101502	1.251097	2.177240	13.248263
45187	0	-0.573504	-1.183911	10.278353	-0.005737	-0.011841	0.102783	1.250153	2.178696	13.251539
45188	0	-0.590941	-1.195434	10.357773	-0.005917	-0.011960	0.103577	1.253629	2.174845	13.249350
45189	0	-0.615701	-1.189981	10.247872	-0.006165	-0.011902	0.102478	1.253079	2.170403	13.248695
45190	0	-0.590333	-1.195761	10.162482	-0.005906	-0.011959	0.101624	1.251884	2.171270	13.250545
45191	0	-0.572882	-1.177674	10.113609	-0.005737	-0.011780	0.101135	1.252513	2.165717	13.251721
45192	0	-0.589537	-1.195119	10.095427	-0.005903	-0.011957	0.100953	1.256459	2.160753	13.254438
45193	0	-0.585187	-1.201644	10.199106	-0.005859	-0.012024	0.101990	1.262018	2.156308	13.255530
45194	0	-0.565606	-1.200546	10.144316	-0.005662	-0.012010	0.101442	1.263875	2.153656	13.259210
45195	0	-0.578318	-1.196113	10.040392	-0.005798	-0.011963	0.100403	1.263100	2.140513	13.256673
45196	0	-0.551445	-1.134960	10.028324	-0.005525	-0.011350	0.100283	1.260375	2.133022	13.253042
45197	0	-0.566656	-1.207692	9.979401	-0.005676	-0.012085	0.099792	1.266765	2.125883	13.253769
45198	0	-0.546623	-1.169954	10.089486	-0.005474	-0.011703	0.100894	1.268405	2.120924	13.254607
45199	0	-0.572662	-1.122624	10.089219	-0.005737	-0.011230	0.100891	1.270387	2.112834	13.254355
45200	0	-0.552912	-1.146668	10.009982	-0.005533	-0.011467	0.100100	1.267886	2.112301	13.248946
45201	0	-0.535943	-1.092100	9.869496	-0.005371	-0.010925	0.098694	1.270065	2.102914	13.245280
45202	0	-0.536380	-1.183170	9.851224	-0.005371	-0.011841	0.098511	1.277825	2.098381	13.248284
45203	0	-0.512604	-1.147323	10.021993	-0.005127	-0.011475	0.100220	1.276533	2.101187	13.251708
45204	0	-0.536932	-1.171522	10.064715	-0.005369	-0.011717	0.100647	1.275491	2.105149	13.254710
45205	0	-0.531243	-1.183913	10.040291	-0.005310	-0.011841	0.100403	1.274518	2.111725	13.252912
45206	0	-0.555028	-1.202113	9.985407	-0.005554	-0.012024	0.099854	1.274847	2.111137	13.255210
45207	0	-0.549680	-1.189537	9.906064	-0.005493	-0.011902	0.099060	1.279427	2.119259	13.253482
45208	0	-0.611586	-1.176025	10.040433	-0.006111	-0.011767	0.100404	1.284683	2.128722	13.250687
45209	0	-0.604327	-1.225823	10.150261	-0.006042	-0.012268	0.101501	1.292909	2.133736	13.247442
45210	0	-0.622549	-1.244150	10.186886	-0.006226	-0.012451	0.101868	1.300879	2.137641	13.247104
45211	0	-0.586360	-1.182885	10.186882	-0.005859	-0.011841	0.101868	1.311379	2.146182	13.252345
45212	0	-0.592787	-1.150786	10.125985	-0.005929	-0.011513	0.101259	1.314006	2.148867	13.251460
45213	0	-0.591816	-1.147286	10.241732	-0.005920	-0.011475	0.102417	1.313084	2.150447	13.244558
45214	0	-0.598114	-1.177543	10.266165	-0.005981	-0.011780	0.102661	1.315033	2.154067	13.246406
45215	0	-0.573574	-1.153515	10.284438	-0.005737	-0.011536	0.102844	1.312679	2.156311	13.243459
45216	0	-0.573508	-1.134945	10.211212	-0.005734	-0.011353	0.102112	1.313257	2.161105	13.241750
45217	0	-0.560741	-1.128787	10.211265	-0.005615	-0.011292	0.102112	1.314489	2.156465	13.237115
45218	0	-0.542865	-1.183908	10.186806	-0.005432	-0.011841	0.101868	1.313566	2.156419	13.242243
45219	0	-0.548709	-1.219994	10.260127	-0.005493	-0.012207	0.102600	1.318600	2.153610	13.241647
45220	0	-0.547556	-1.194811	10.266354	-0.005482	-0.011950	0.102663	1.317318	2.150748	13.242162
45221	0	-0.554882	-1.177588	10.247877	-0.005554	-0.011780	0.102478	1.318808	2.148721	13.244105
45222	0	-0.554763	-1.171445	10.205163	-0.005554	-0.011719	0.102051	1.320758	2.145322	13.242120
45223	0	-0.585378	-1.177335	10.138047	-0.005859	-0.011780	0.101379	1.325125	2.142835	13.249490
45224	0	-0.602086	-1.121607	10.168730	-0.006031	-0.011218	0.101686	1.324505	2.135306	13.251484
45225	0	-0.670463	-1.116520	10.150254	-0.006714	-0.011169	0.101501	1.326431	2.128897	13.251752
45226	0	-0.621361	-1.116610	10.156360	-0.006226	-0.011169	0.101562	1.327319	2.119310	13.257899
45227	0	-0.615415	-1.171229	10.064836	-0.006165	-0.011719	0.100647	1.331827	2.111528	13.257328
45228	0	-0.582870	-1.170575	10.022232	-0.005839	-0.011706	0.100222	1.329675	2.103414	13.258835
45229	0	-0.585000	-1.110513	9.973236	-0.005859	-0.011108	0.099731	1.330539	2.096562	13.260944
45230	0	-0.571108	-1.147155	10.101424	-0.005718	-0.011469	0.101014	1.324643	2.092381	13.265641
45231	0	-0.579489	-1.190363	10.137938	-0.005798	-0.011902	0.101379	1.319728	2.092378	13.269679
45232	0	-0.529810	-1.214848	10.015818	-0.005303	-0.012150	0.100158	1.318357	2.090123	13.276635
45233	0	-0.536916	-1.171679	9.887729	-0.005371	-0.011719	0.098877	1.317715	2.091892	13.273807
45234	0	-0.548860	-1.140964	9.875510	-0.005490	-0.011411	0.098755	1.316032	2.093770	13.278188
45235	0	-0.573545	-1.153186	9.979302	-0.005737	-0.011536	0.099792	1.317468	2.095641	13.279148
45236	0	-0.579139	-1.158474	10.180826	-0.005795	-0.011589	0.101808	1.319420	2.096192	13.275580
45237	0	-0.574341	-1.098507	10.198954	-0.005737	-0.010986	0.101990	1.317875	2.106959	13.278281
45238	0	-0.604227	-1.079912	10.052536	-0.006042	-0.010803	0.100525	1.319653	2.110756	13.274796
45239	0	-0.610149	-1.141217	9.979277	-0.006104	-0.011414	0.099792	1.318386	2.112481	13.274334
45240	0	-0.586019	-1.195919	10.003645	-0.005856	-0.011960	0.100037	1.316414	2.121822	13.271024
45241	0	-0.579935	-1.214283	10.162386	-0.005798	-0.012146	0.101624	1.317056	2.126895	13.275549
45242	0	-0.580346	-1.208163	10.272227	-0.005798	-0.012085	0.102722	1.317804	2.136449	13.277556
45243	0	-0.542766	-1.159446	10.253955	-0.005432	-0.011597	0.102539	1.317384	2.135526	13.273809
45244	0	-0.536263	-1.177568	10.095218	-0.005363	-0.011776	0.100952	1.314785	2.139573	13.276276
45245	0	-0.531083	-1.111023	10.095191	-0.005310	-0.011108	0.100952	1.309784	2.144415	13.277833
45246	0	-0.573557	-1.136006	10.235490	-0.005739	-0.011357	0.102355	1.303797	2.144288	13.276556
45247	0	-0.591963	-1.128838	10.376015	-0.005920	-0.011292	0.103760	1.304337	2.147419	13.279410
45248	0	-0.579255	-1.146751	10.321087	-0.005797	-0.011469	0.103210	1.302967	2.146050	13.278032
45249	0	-0.597456	-1.159319	10.174641	-0.005981	-0.011597	0.101746	1.304022	2.142292	13.280293
45250	0	-0.578181	-1.127561	10.113742	-0.005785	-0.011285	0.101136	1.311544	2.142607	13.281951
45251	0	-0.536258	-1.159711	10.156290	-0.005371	-0.011597	0.101562	1.308193	2.137029	13.282302
45252	0	-0.577197	-1.183809	10.223483	-0.005781	-0.011842	0.102234	1.309462	2.130786	13.280384
45253	0	-0.603091	-1.208672	10.168505	-0.006042	-0.012085	0.101685	1.304650	2.121894	13.279628
45254	0	-0.582682	-1.160523	10.150148	-0.005836	-0.011600	0.101501	1.296450	2.115037	13.282068
45255	0	-0.578767	-1.141534	9.967083	-0.005798	-0.011414	0.099670	1.291540	2.106716	13.286046
45256	0	-0.564628	-1.166536	9.991461	-0.005655	-0.011662	0.099915	1.284304	2.100575	13.282055
45257	0	-0.591630	-1.166116	10.028060	-0.005920	-0.011658	0.100281	1.277465	2.099871	13.280748
45258	0	-0.591736	-1.190145	10.144066	-0.005920	-0.011902	0.101440	1.275012	2.100400	13.282497
45259	0	-0.567143	-1.153026	10.040372	-0.005676	-0.011536	0.100403	1.278250	2.098861	13.285305
45260	0	-0.535168	-1.146170	9.887872	-0.005362	-0.011464	0.098878	1.278184	2.091505	13.283504
45261	0	-0.542555	-1.202501	9.851097	-0.005432	-0.012024	0.098511	1.274018	2.087826	13.284202
45262	0	-0.573568	-1.208369	9.985376	-0.005737	-0.012085	0.099854	1.272534	2.089849	13.288815
45263	0	-0.579551	-1.166091	10.076884	-0.005798	-0.011658	0.100769	1.265950	2.090466	13.296181
45264	0	-0.585344	-1.178368	10.101257	-0.005854	-0.011786	0.101012	1.266117	2.093996	13.302184
45265	0	-0.585402	-1.184620	9.954801	-0.005859	-0.011841	0.099548	1.257010	2.091876	13.299468
45266	0	-0.561618	-1.226606	9.906025	-0.005615	-0.012268	0.099060	1.256396	2.097140	13.294888
45267	0	-0.543795	-1.184080	9.924285	-0.005432	-0.011841	0.099243	1.253427	2.107798	13.294829
45268	0	-0.551005	-1.116830	10.113418	-0.005506	-0.011169	0.101134	1.251734	2.116852	13.294967
45269	0	-0.555528	-1.141255	10.229498	-0.005554	-0.011414	0.102295	1.249920	2.121964	13.298573
45270	0	-0.585731	-1.153322	10.223423	-0.005862	-0.011534	0.102234	1.247549	2.120338	13.300882
45271	0	-0.591776	-1.110706	10.113556	-0.005920	-0.011108	0.101135	1.246115	2.121241	13.308062
45272	0	-0.616631	-1.092548	10.058531	-0.006160	-0.010923	0.100586	1.240730	2.132590	13.308089
45273	0	-0.579770	-1.104946	10.144024	-0.005798	-0.011047	0.101440	1.235408	2.135753	13.314303
45274	0	-0.579560	-1.178754	10.235476	-0.005797	-0.011785	0.102355	1.229141	2.137824	13.310293
45275	0	-0.579575	-1.190203	10.284436	-0.005798	-0.011902	0.102844	1.226012	2.138811	13.316604
45276	0	-0.536228	-1.178191	10.180672	-0.005366	-0.011781	0.101807	1.221767	2.138379	13.311373
45277	0	-0.566921	-1.135380	10.107447	-0.005676	-0.011353	0.101074	1.217439	2.134436	13.308804
45278	0	-0.571799	-1.184701	10.180653	-0.005723	-0.011844	0.101807	1.210771	2.132758	13.309325
45279	0	-0.579650	-1.227464	10.143974	-0.005798	-0.012268	0.101440	1.200407	2.134665	13.308310
45280	0	-0.591100	-1.198469	10.259764	-0.005917	-0.011977	0.102598	1.189121	2.132395	13.308646
45281	0	-0.627974	-1.190805	10.156220	-0.006287	-0.011902	0.101562	1.179219	2.128646	13.308189
45282	0	-0.601680	-1.222080	10.052452	-0.006029	-0.012219	0.100524	1.174774	2.118651	13.306468
45283	0	-0.603103	-1.232895	10.015940	-0.006042	-0.012329	0.100159	1.172084	2.109734	13.302219
45284	0	-0.589239	-1.201869	10.101506	-0.005898	-0.012024	0.101014	1.175070	2.107850	13.304934
45285	0	-0.578712	-1.165168	10.217418	-0.005798	-0.011658	0.102173	1.178953	2.099409	13.301687
45286	0	-0.570763	-1.091277	10.180910	-0.005715	-0.010914	0.101809	1.177264	2.094746	13.303819
45287	0	-0.560548	-1.129547	10.015879	-0.005615	-0.011292	0.100159	1.169832	2.087690	13.297680
45288	0	-0.564685	-1.087584	9.960964	-0.005657	-0.010873	0.099609	1.163521	2.079917	13.295056
45289	0	-0.573360	-1.129739	9.973099	-0.005737	-0.011292	0.099731	1.153812	2.079572	13.299345
45290	0	-0.535964	-1.112615	10.003437	-0.005364	-0.011121	0.100035	1.144764	2.078017	13.304884
45291	0	-0.536732	-1.184964	10.034096	-0.005371	-0.011841	0.100342	1.131771	2.077716	13.304288
45292	0	-0.529977	-1.192097	9.948547	-0.005303	-0.011920	0.099485	1.127697	2.077590	13.299060
45293	0	-0.512089	-1.215189	9.954793	-0.005127	-0.012146	0.099548	1.118002	2.074753	13.295782
45294	0	-0.523696	-1.185338	9.918119	-0.005238	-0.011853	0.099181	1.114870	2.078058	13.293725
45295	0	-0.555582	-1.257341	10.003651	-0.005554	-0.012573	0.100037	1.111719	2.084008	13.288821
45296	0	-0.543658	-1.220569	10.021902	-0.005436	-0.012208	0.100219	1.111386	2.088827	13.284438
45297	0	-0.580446	-1.195755	10.162381	-0.005798	-0.011963	0.101624	1.114410	2.099723	13.280417
45298	0	-0.630196	-1.164344	10.064723	-0.006299	-0.011647	0.100647	1.115715	2.106974	13.284062
45299	0	-0.653098	-1.153273	10.046419	-0.006531	-0.011536	0.100464	1.116108	2.111271	13.280157
45300	0	-0.622397	-1.195454	10.034227	-0.006227	-0.011957	0.100342	1.116188	2.112415	13.277392
45301	0	-0.623194	-1.190007	10.137921	-0.006226	-0.011902	0.101379	1.115167	2.123439	13.281497
45302	0	-0.599572	-1.171509	10.186676	-0.005995	-0.011716	0.101867	1.113110	2.128501	13.282463
45303	0	-0.568033	-1.141023	10.174575	-0.005676	-0.011414	0.101746	1.113899	2.137117	13.280542
45304	0	-0.538149	-1.128649	10.162336	-0.005380	-0.011286	0.101624	1.110135	2.143025	13.283813
45305	0	-0.555075	-1.141515	10.198976	-0.005554	-0.011414	0.101990	1.105433	2.143164	13.284371
45306	0	-0.548621	-1.148289	10.174416	-0.005486	-0.011478	0.101745	1.097466	2.146788	13.288769
45307	0	-0.561197	-1.129590	10.180633	-0.005615	-0.011292	0.101807	1.089594	2.147163	13.285266
45308	0	-0.584904	-1.203641	10.217176	-0.005853	-0.012033	0.102172	1.083362	2.147073	13.282844
45309	0	-0.591388	-1.190420	10.144054	-0.005920	-0.011902	0.101440	1.077810	2.143726	13.283675
45310	0	-0.595768	-1.183841	10.205239	-0.005969	-0.011847	0.102051	1.084083	2.135120	13.280917
45311	0	-0.584902	-1.183713	10.168560	-0.005859	-0.011841	0.101685	1.085336	2.127382	13.285487
45312	0	-0.564914	-1.134222	10.119900	-0.005656	-0.011346	0.101198	1.086556	2.123374	13.286209
45313	0	-0.578931	-1.183732	10.064790	-0.005798	-0.011841	0.100647	1.087645	2.117099	13.290269
45314	0	-0.614020	-1.183274	10.113675	-0.006146	-0.011834	0.101136	1.086384	2.114222	13.287622
45315	0	-0.591165	-1.123087	10.046434	-0.005920	-0.011230	0.100464	1.083031	2.108274	13.284801
45316	0	-0.626475	-1.214945	10.070800	-0.006269	-0.012147	0.100708	1.077273	2.106940	13.282228
45317	0	-0.603470	-1.251481	10.009780	-0.006042	-0.012512	0.100098	1.071379	2.102024	13.283760
45318	0	-0.626280	-1.245528	9.967115	-0.006271	-0.012457	0.099670	1.070342	2.096283	13.283130
45319	0	-0.621748	-1.183562	9.954946	-0.006226	-0.011841	0.099548	1.073432	2.091064	13.280312
45320	0	-0.572045	-1.145832	10.022233	-0.005721	-0.011464	0.100222	1.077128	2.094452	13.276053
45321	0	-0.573544	-1.146980	10.119694	-0.005737	-0.011475	0.101196	1.079614	2.096273	13.281171
45322	0	-0.572970	-1.176328	10.003872	-0.005733	-0.011771	0.100038	1.085747	2.095902	13.282940
45323	0	-0.555105	-1.110964	9.930424	-0.005554	-0.011108	0.099304	1.081392	2.096340	13.281363
45324	0	-0.536232	-1.129603	9.930322	-0.005365	-0.011294	0.099303	1.076536	2.096827	13.280036
45325	0	-0.519371	-1.135070	9.948722	-0.005188	-0.011353	0.099487	1.075672	2.107234	13.284128
45326	0	-0.532264	-1.140425	10.058566	-0.005322	-0.011411	0.100585	1.080090	2.112511	13.286190
45327	0	-0.543359	-1.159740	10.168441	-0.005432	-0.011597	0.101685	1.076329	2.118176	13.282106
45328	0	-0.562104	-1.135744	10.076764	-0.005619	-0.011354	0.100768	1.069965	2.124308	13.288012
45329	0	-0.579812	-1.171699	10.052512	-0.005798	-0.011719	0.100525	1.069052	2.128142	13.283603
45330	0	-0.610072	-1.226959	10.107386	-0.006104	-0.012265	0.101074	1.061184	2.129061	13.284517
45331	0	-0.616330	-1.257508	10.174545	-0.006165	-0.012573	0.101746	1.056221	2.131828	13.278827
45332	0	-0.628062	-1.202663	10.205021	-0.006285	-0.012028	0.102050	1.054559	2.131283	13.279518
45333	0	-0.616394	-1.201979	10.217337	-0.006165	-0.012024	0.102173	1.056215	2.134495	13.282627
45334	0	-0.591699	-1.237547	10.125928	-0.005919	-0.012383	0.101258	1.061256	2.135856	13.279038
45335	0	-0.585702	-1.238674	10.095270	-0.005859	-0.012390	0.100952	1.062175	2.137249	13.276722
45336	0	-0.561009	-1.164124	10.180874	-0.005610	-0.011651	0.101808	1.070225	2.140661	13.280578
45337	0	-0.579441	-1.146981	10.211258	-0.005798	-0.011475	0.102112	1.072702	2.140386	13.278691
45338	0	-0.560293	-1.146256	10.272366	-0.005608	-0.011465	0.102723	1.072593	2.139258	13.278059
45339	0	-0.603042	-1.135003	10.247902	-0.006042	-0.011353	0.102478	1.072545	2.129922	13.274629
45340	0	-0.576285	-1.129063	10.119843	-0.005774	-0.011287	0.101198	1.065275	2.120851	13.272052
45341	0	-0.572688	-1.159693	10.095271	-0.005737	-0.011597	0.100952	1.062095	2.113019	13.272873
45342	0	-0.576695	-1.190208	10.211344	-0.005777	-0.011903	0.102113	1.060021	2.105329	13.271216
45343	0	-0.590640	-1.177291	10.144205	-0.005920	-0.011780	0.101440	1.064934	2.093620	13.270502
45344	0	-0.570312	-1.218816	10.126122	-0.005710	-0.012194	0.101260	1.068272	2.090262	13.270318
45345	0	-0.561053	-1.165356	10.095289	-0.005615	-0.011658	0.100952	1.070073	2.089000	13.268638
45346	0	-0.577757	-1.188974	9.991674	-0.005790	-0.011894	0.099916	1.072353	2.079139	13.268966
45347	0	-0.591584	-1.190076	9.997599	-0.005920	-0.011902	0.099976	1.070702	2.077957	13.270011
45348	0	-0.596917	-1.189459	10.064782	-0.005973	-0.011900	0.100647	1.073835	2.077648	13.276250
45349	0	-0.585138	-1.171536	9.991542	-0.005859	-0.011719	0.099915	1.074821	2.072554	13.276251
45350	0	-0.565802	-1.146472	9.973294	-0.005661	-0.011468	0.099732	1.075598	2.073210	13.274567
45351	0	-0.555605	-1.110870	9.942613	-0.005554	-0.011108	0.099426	1.072297	2.079365	13.273549
45352	0	-0.530712	-1.116285	9.942652	-0.005314	-0.011170	0.099425	1.078081	2.075695	13.271719
45353	0	-0.530944	-1.128636	9.967103	-0.005310	-0.011292	0.099670	1.081058	2.078906	13.276879
45354	0	-0.536519	-1.133456	9.967259	-0.005370	-0.011343	0.099671	1.087842	2.077119	13.283704
45355	0	-0.524734	-1.147422	9.899916	-0.005249	-0.011475	0.098999	1.085377	2.079229	13.283463
45356	0	-0.567702	-1.153360	9.967044	-0.005673	-0.011536	0.099670	1.084774	2.087397	13.279969
45357	0	-0.598188	-1.195947	10.022011	-0.005981	-0.011963	0.100220	1.085744	2.091918	13.276557
45358	0	-0.591999	-1.207056	10.034281	-0.005921	-0.012078	0.100342	1.091600	2.094223	13.279648
45359	0	-0.610804	-1.183476	10.064741	-0.006104	-0.011841	0.100647	1.095487	2.103216	13.285062
45360	0	-0.617888	-1.207005	10.070813	-0.006174	-0.012074	0.100708	1.096381	2.112408	13.293374
45361	0	-0.659398	-1.183308	10.009843	-0.006592	-0.011841	0.100098	1.102253	2.118884	13.292787
45362	0	-0.610895	-1.182218	10.150277	-0.006108	-0.011826	0.101502	1.103122	2.123670	13.291392
45363	0	-0.653484	-1.225853	10.156339	-0.006531	-0.012268	0.101562	1.110930	2.132375	13.285664
45364	0	-0.617686	-1.188185	10.290611	-0.006173	-0.011883	0.102906	1.108999	2.140574	13.281583
45365	0	-0.628632	-1.214350	10.247834	-0.006287	-0.012146	0.102478	1.108826	2.144261	13.280849
45366	0	-0.610082	-1.189514	10.235645	-0.006104	-0.011898	0.102356	1.109128	2.145266	13.283521
45367	0	-0.597678	-1.171295	10.217379	-0.005981	-0.011719	0.102173	1.112707	2.144121	13.280632
45368	0	-0.597156	-1.121406	10.211339	-0.005973	-0.011219	0.102113	1.115309	2.146597	13.288279
45369	0	-0.578953	-1.153310	10.192950	-0.005798	-0.011536	0.101929	1.115287	2.140860	13.286604
45370	0	-0.589574	-1.158411	10.272443	-0.005903	-0.011592	0.102723	1.121101	2.136672	13.280995
45371	0	-0.579408	-1.122520	10.260091	-0.005798	-0.011230	0.102600	1.124049	2.135915	13.284158
45372	0	-0.559542	-1.128436	10.229623	-0.005607	-0.011282	0.102296	1.118492	2.127410	13.285361
45373	0	-0.554500	-1.098032	10.162469	-0.005554	-0.010986	0.101624	1.122396	2.121196	13.283201
45374	0	-0.583638	-1.145908	10.138204	-0.005841	-0.011463	0.101381	1.124118	2.119775	13.284999
45375	0	-0.572937	-1.177838	10.156311	-0.005737	-0.011780	0.101562	1.122797	2.114777	13.290839
45376	0	-0.582983	-1.195710	10.138163	-0.005844	-0.011961	0.101380	1.124360	2.102885	13.286796
45377	0	-0.584604	-1.153142	10.058720	-0.005859	-0.011536	0.100586	1.126307	2.091801	13.287315
45378	0	-0.576106	-1.158391	10.028387	-0.005772	-0.011589	0.100283	1.129302	2.083825	13.287087
45379	0	-0.566827	-1.189792	9.954927	-0.005676	-0.011902	0.099548	1.130965	2.078842	13.281990
45380	0	-0.565411	-1.152148	9.967251	-0.005661	-0.011528	0.099671	1.135572	2.075004	13.279503
45381	0	-0.579035	-1.141033	10.046470	-0.005798	-0.011414	0.100464	1.136358	2.069893	13.283984
45382	0	-0.553313	-1.122329	10.040427	-0.005539	-0.011225	0.100404	1.135111	2.067328	13.284167
45383	0	-0.567228	-1.122739	9.930477	-0.005676	-0.011230	0.099304	1.135744	2.066770	13.287129
45384	0	-0.535924	-1.176542	9.900123	-0.005363	-0.011774	0.099000	1.142833	2.065918	13.287803
45385	0	-0.555205	-1.098579	9.948748	-0.005554	-0.010986	0.099487	1.140528	2.067466	13.289406
45386	0	-0.561573	-1.110591	10.009769	-0.005611	-0.011108	0.100098	1.140415	2.076375	13.292738
45387	0	-0.567644	-1.129094	10.083013	-0.005676	-0.011292	0.100830	1.138125	2.080575	13.294533
45388	0	-0.543908	-1.141676	9.973075	-0.005433	-0.011414	0.099731	1.131496	2.091412	13.296107
45389	0	-0.537429	-1.171855	9.942612	-0.005371	-0.011719	0.099426	1.128782	2.098998	13.302747
45390	0	-0.557007	-1.134708	10.015785	-0.005561	-0.011353	0.100158	1.132034	2.113467	13.303943
45391	0	-0.543981	-1.153051	10.101336	-0.005432	-0.011536	0.101013	1.134882	2.126122	13.305888
45392	0	-0.569281	-1.225545	10.083038	-0.005692	-0.012259	0.100830	1.135426	2.131493	13.308192
45393	0	-0.561610	-1.171566	10.131867	-0.005615	-0.011719	0.101318	1.135983	2.136511	13.307049
45394	0	-0.592518	-1.195530	10.070806	-0.005922	-0.011957	0.100708	1.135148	2.143774	13.307691
45395	0	-0.617062	-1.140769	10.125762	-0.006165	-0.011414	0.101257	1.138825	2.154612	13.308658
45396	0	-0.654388	-1.151815	10.186831	-0.006543	-0.011524	0.101868	1.142678	2.159463	13.304637
45397	0	-0.646991	-1.158919	10.266197	-0.006470	-0.011597	0.102661	1.148092	2.163702	13.305768
45398	0	-0.628577	-1.139931	10.254012	-0.006288	-0.011399	0.102540	1.145158	2.165841	13.302662
45399	0	-0.628286	-1.153701	10.223396	-0.006287	-0.011536	0.102234	1.140752	2.165775	13.298925
45400	0	-0.578953	-1.117207	10.241708	-0.005791	-0.011172	0.102417	1.138108	2.168652	13.291203
45401	0	-0.573589	-1.123220	10.229481	-0.005737	-0.011230	0.102295	1.133256	2.171196	13.285101
45402	0	-0.548234	-1.111026	10.205047	-0.005490	-0.011112	0.102050	1.132569	2.166182	13.292691
45403	0	-0.566999	-1.160163	10.247781	-0.005676	-0.011597	0.102478	1.124149	2.163170	13.295538
45404	0	-0.578027	-1.197656	10.204978	-0.005786	-0.011973	0.102050	1.117683	2.160802	13.298924
45405	0	-0.566955	-1.202405	10.162390	-0.005676	-0.012024	0.101624	1.114642	2.157155	13.303876
45406	0	-0.583859	-1.208397	10.076971	-0.005846	-0.012086	0.100769	1.113951	2.152660	13.308203
45407	0	-0.591369	-1.196321	10.119664	-0.005920	-0.011963	0.101196	1.110693	2.149097	13.310278
45408	0	-0.602006	-1.183819	10.125828	-0.006029	-0.011842	0.101257	1.111840	2.142824	13.314946
45409	0	-0.597219	-1.153067	10.113637	-0.005981	-0.011536	0.101135	1.114594	2.136459	13.314780
45410	0	-0.614013	-1.140275	10.095458	-0.006146	-0.011404	0.100954	1.113144	2.133338	13.317006
45411	0	-0.639759	-1.135427	10.083059	-0.006409	-0.011353	0.100830	1.108280	2.124758	13.321531
45412	0	-0.619454	-1.153940	10.064754	-0.006204	-0.011539	0.100647	1.105452	2.118419	13.326070
45413	0	-0.616438	-1.189968	10.040310	-0.006165	-0.011902	0.100403	1.104960	2.122156	13.330606
45414	0	-0.628276	-1.214659	9.991426	-0.006287	-0.012142	0.099915	1.097001	2.121832	13.331192
45415	0	-0.585357	-1.111289	10.021957	-0.005859	-0.011108	0.100220	1.088997	2.119405	13.325905
45416	0	-0.615279	-1.148868	10.076759	-0.006153	-0.011484	0.100768	1.080928	2.123173	13.323604
45417	0	-0.603873	-1.165579	10.046432	-0.006042	-0.011658	0.100464	1.080158	2.122806	13.331215
45418	0	-0.609286	-1.183548	10.095262	-0.006096	-0.011838	0.100952	1.080066	2.123525	13.325418
45419	0	-0.597522	-1.135493	10.137949	-0.005981	-0.011353	0.101379	1.074479	2.120631	13.323935
45420	0	-0.547631	-1.135718	10.046412	-0.005481	-0.011357	0.100464	1.071718	2.119684	13.322911
45421	0	-0.549240	-1.141501	10.015857	-0.005493	-0.011414	0.100159	1.067159	2.122889	13.325385
45422	0	-0.561043	-1.215371	10.082887	-0.005614	-0.012150	0.100829	1.059817	2.122581	13.326420
45423	0	-0.561989	-1.172422	10.156161	-0.005615	-0.011719	0.101562	1.050696	2.131909	13.324903
45424	0	-0.543945	-1.100194	10.186544	-0.005442	-0.010998	0.101866	1.043095	2.133526	13.321166
45425	0	-0.548747	-1.098556	10.125772	-0.005493	-0.010986	0.101257	1.041078	2.131177	13.318883
45426	0	-0.554253	-1.135368	10.162331	-0.005543	-0.011352	0.101624	1.035800	2.135015	13.319874
45427	0	-0.573460	-1.171788	10.131861	-0.005737	-0.011719	0.101318	1.033880	2.136036	13.319030
45428	0	-0.566198	-1.147813	10.168460	-0.005672	-0.011474	0.101685	1.025978	2.129377	13.322401
45429	0	-0.586245	-1.153784	10.168414	-0.005859	-0.011536	0.101685	1.020563	2.136839	13.323477
45430	0	-0.610823	-1.215479	10.143911	-0.006110	-0.012151	0.101439	1.013140	2.138837	13.315995
45431	0	-0.609903	-1.233062	10.113534	-0.006104	-0.012329	0.101135	1.008520	2.137833	13.317261
45432	0	-0.608797	-1.190221	10.101401	-0.006095	-0.011906	0.101013	1.009546	2.134004	13.318371
45433	0	-0.640040	-1.177800	10.070874	-0.006409	-0.011780	0.100708	1.008649	2.128580	13.323026
45434	0	-0.620325	-1.116828	10.095329	-0.006209	-0.011167	0.100953	1.003821	2.125738	13.322804
45435	0	-0.603908	-1.196560	10.052478	-0.006042	-0.011963	0.100525	0.997837	2.125973	13.321577
45436	0	-0.578691	-1.191125	10.046275	-0.005792	-0.011908	0.100463	0.990763	2.124673	13.321950
45437	0	-0.567001	-1.135572	10.052490	-0.005676	-0.011353	0.100525	0.984268	2.121700	13.320662
45438	0	-0.548007	-1.154902	10.015700	-0.005481	-0.011542	0.100158	0.973703	2.125035	13.319881
45439	0	-0.572812	-1.190688	10.034173	-0.005737	-0.011902	0.100342	0.965108	2.118698	13.317484
45440	0	-0.559462	-1.258845	10.034039	-0.005597	-0.012584	0.100341	0.956804	2.119827	13.319774
45441	0	-0.530320	-1.208195	9.997631	-0.005310	-0.012085	0.099976	0.957361	2.116100	13.317486
45442	0	-0.559816	-1.146487	10.016031	-0.005602	-0.011469	0.100160	0.959050	2.115982	13.312737
45443	0	-0.573310	-1.171419	10.046464	-0.005737	-0.011719	0.100464	0.961341	2.115302	13.310781
45444	0	-0.609500	-1.243848	10.058745	-0.006096	-0.012443	0.100587	0.963053	2.118225	13.315630
45445	0	-0.610176	-1.178187	10.076891	-0.006104	-0.011780	0.100769	0.957783	2.120393	13.310801
45446	0	-0.622355	-1.123546	10.040180	-0.006223	-0.011235	0.100402	0.954620	2.125464	13.309265
45447	0	-0.634156	-1.154083	10.021952	-0.006348	-0.011536	0.100220	0.945771	2.122547	13.309036
45448	0	-0.578218	-1.197654	10.076810	-0.005787	-0.011974	0.100768	0.940370	2.121351	13.308893
45449	0	-0.586101	-1.196198	10.101320	-0.005859	-0.011963	0.101013	0.938461	2.127265	13.310942
45450	0	-0.556016	-1.123302	10.113475	-0.005558	-0.011230	0.101135	0.931555	2.133822	13.304920
45451	0	-0.562050	-1.159351	10.162361	-0.005615	-0.011597	0.101624	0.932163	2.143802	13.301716
45452	0	-0.544007	-1.214111	10.125736	-0.005443	-0.012140	0.101257	0.928310	2.145045	13.301003
45453	0	-0.579728	-1.221398	10.119551	-0.005798	-0.012207	0.101196	0.917526	2.147932	13.300785
45454	0	-0.598287	-1.191264	10.211012	-0.005980	-0.011916	0.102110	0.918502	2.155649	13.303119
45455	0	-0.640259	-1.184177	10.180691	-0.006409	-0.011841	0.101807	0.914509	2.152816	13.304757
45456	0	-0.602651	-1.197250	10.211124	-0.006030	-0.011966	0.102112	0.904016	2.152839	13.310269
45457	0	-0.616330	-1.190374	10.162339	-0.006165	-0.011902	0.101624	0.898975	2.155546	13.308233
45458	0	-0.585187	-1.172346	10.168395	-0.005857	-0.011724	0.101684	0.896174	2.153454	13.306433
45459	0	-0.622366	-1.141457	10.180665	-0.006226	-0.011414	0.101807	0.892117	2.155335	13.307873
45460	0	-0.566460	-1.166232	10.156178	-0.005672	-0.011661	0.101562	0.887274	2.150607	13.307354
45461	0	-0.536252	-1.160160	10.137929	-0.005371	-0.011597	0.101379	0.878846	2.145001	13.309811
45462	0	-0.522489	-1.154697	10.125664	-0.005232	-0.011546	0.101256	0.875033	2.141219	13.310540
45463	0	-0.536622	-1.166134	10.089095	-0.005371	-0.011658	0.100891	0.868033	2.139861	13.306110
45464	0	-0.560045	-1.154279	10.040223	-0.005606	-0.011543	0.100402	0.865704	2.137938	13.309128
45465	0	-0.567323	-1.190744	10.046338	-0.005676	-0.011902	0.100464	0.856466	2.138672	13.304988
45466	0	-0.591083	-1.142450	10.064535	-0.005915	-0.011425	0.100645	0.854172	2.138367	13.307105
45467	0	-0.573025	-1.172022	10.052513	-0.005737	-0.011719	0.100525	0.849632	2.134415	13.307376
45468	0	-0.571632	-1.165241	9.979398	-0.005724	-0.011662	0.099792	0.857238	2.129734	13.310780
45469	0	-0.567409	-1.171496	9.924374	-0.005676	-0.011719	0.099243	0.858719	2.131316	13.311827
45470	0	-0.567076	-1.189174	9.967187	-0.005672	-0.011895	0.099671	0.859791	2.133549	13.307744
45471	0	-0.566524	-1.202225	9.997641	-0.005676	-0.012024	0.099976	0.858862	2.124974	13.310454
45472	0	-0.546756	-1.183631	9.985487	-0.005471	-0.011838	0.099854	0.857872	2.124896	13.310896
45473	0	-0.543099	-1.208600	9.948724	-0.005432	-0.012085	0.099487	0.853771	2.127670	13.310288
45474	0	-0.536654	-1.196355	9.869330	-0.005369	-0.011966	0.098693	0.853430	2.128666	13.308758
45475	0	-0.549252	-1.178150	9.979231	-0.005493	-0.011780	0.099792	0.848551	2.131915	13.312671
45476	0	-0.561358	-1.153957	10.046294	-0.005614	-0.011539	0.100463	0.845520	2.135166	13.315156
45477	0	-0.574169	-1.171277	10.052535	-0.005737	-0.011719	0.100525	0.849417	2.144286	13.310002
45478	0	-0.629983	-1.225600	10.144028	-0.006296	-0.012257	0.101440	0.847203	2.152515	13.309531
45479	0	-0.128756	-0.980800	9.955011	-0.001282	-0.009827	0.099548	0.865939	2.163219	13.312745
45480	0	-0.703340	-1.363133	9.601251	-0.007030	-0.013636	0.096012	0.868033	2.170453	13.316985
45481	0	-0.477092	-0.878699	10.388154	-0.004761	-0.008789	0.103882	0.867394	2.185696	13.318237
45482	0	-0.545624	-1.012137	10.485792	-0.005453	-0.010128	0.104857	0.871769	2.193154	13.310414
45483	0	-0.836367	-1.452860	10.015821	-0.008362	-0.014526	0.100159	0.866336	2.199351	13.308477
45484	0	-0.550265	-1.086700	9.973040	-0.005497	-0.010869	0.099730	0.865747	2.209914	13.305189
45485	0	-0.702478	-1.251204	9.869346	-0.007019	-0.012512	0.098694	0.863073	2.220726	13.300645
45486	0	-0.741056	-0.946737	10.155996	-0.007398	-0.009460	0.101562	0.852257	2.239307	13.303611
45487	0	-0.549938	-1.556167	10.504152	-0.005493	-0.015564	0.105042	0.851828	2.250248	13.298032
45488	0	-0.691068	-1.299082	10.522429	-0.006909	-0.012997	0.105224	0.855345	2.255875	13.292560
45489	0	-0.597605	-1.086350	10.199014	-0.005981	-0.010864	0.101990	0.853337	2.253929	13.288425
45490	0	-0.529862	-1.317384	9.948852	-0.005300	-0.013183	0.099487	0.860584	2.256853	13.290945
45491	0	-0.653291	-0.995176	10.162310	-0.006531	-0.009949	0.101624	0.854267	2.263338	13.292883
45492	0	-0.531261	-1.452838	10.418587	-0.005315	-0.014533	0.104185	0.856518	2.264885	13.293582
45493	0	-0.640306	-1.080368	10.577422	-0.006409	-0.010803	0.105774	0.853177	2.262891	13.291563
45494	0	-0.651442	-1.140434	10.327298	-0.006520	-0.011415	0.103271	0.861607	2.260460	13.295159
45495	0	-0.481241	-1.067243	10.064835	-0.004822	-0.010681	0.100647	0.868693	2.253946	13.294031
45496	0	-0.558933	-0.999085	9.997810	-0.005597	-0.009993	0.099977	0.867881	2.249118	13.298254
45497	0	-0.511939	-1.293285	10.302855	-0.005127	-0.012939	0.103027	0.872386	2.244852	13.295385
45498	0	-0.558729	-1.109462	10.382354	-0.005600	-0.011096	0.103823	0.871128	2.234914	13.301227
45499	0	-0.584646	-0.958044	10.199068	-0.005859	-0.009583	0.101990	0.870689	2.224525	13.304984
45500	0	-0.514307	-1.361344	9.845083	-0.005163	-0.013607	0.098451	0.860491	2.205194	13.308408
45501	0	-0.585157	-1.129304	9.747344	-0.005859	-0.011292	0.097473	0.855889	2.200131	13.308032
45502	0	-0.577453	-1.105321	10.015896	-0.005783	-0.011051	0.100159	0.850765	2.194446	13.307193
45503	0	-0.627651	-1.323846	10.186910	-0.006287	-0.013245	0.101868	0.854906	2.187212	13.306097
45504	0	-0.626013	-1.120760	10.113883	-0.006267	-0.011219	0.101137	0.865030	2.183997	13.304425
45505	0	-0.609521	-1.293478	9.912222	-0.006104	-0.012939	0.099121	0.867598	2.178402	13.306708
45506	0	-0.596210	-1.200733	9.753727	-0.005965	-0.012015	0.097536	0.874157	2.178796	13.306101
45507	0	-0.597971	-1.116306	9.796226	-0.005981	-0.011169	0.097961	0.878751	2.180833	13.306438
45508	0	-0.634425	-1.255487	10.150319	-0.006345	-0.012561	0.101502	0.882624	2.184305	13.304727
45509	0	-0.622458	-1.123028	10.266121	-0.006226	-0.011230	0.102661	0.879968	2.187231	13.306296
45510	0	-0.610161	-1.269783	9.954802	-0.006102	-0.012695	0.099548	0.874194	2.191274	13.307107
45511	0	-0.573786	-1.092092	9.893844	-0.005737	-0.010925	0.098938	0.876399	2.196037	13.302854
45512	0	-0.574531	-1.085654	9.887650	-0.005739	-0.010856	0.098877	0.872497	2.207114	13.303690
45513	0	-0.562115	-1.268837	10.083062	-0.005615	-0.012695	0.100830	0.877477	2.217862	13.299960
45514	0	-0.556834	-1.164000	10.321085	-0.005567	-0.011644	0.103210	0.879439	2.223805	13.299008
45515	0	-0.524865	-1.061194	10.253993	-0.005249	-0.010620	0.102539	0.885710	2.227457	13.296470
45516	0	-0.501025	-1.127310	10.058698	-0.005005	-0.011276	0.100587	0.886419	2.237526	13.298375
45517	0	-0.531515	-1.134983	9.948734	-0.005310	-0.011353	0.099487	0.886648	2.247557	13.289955
45518	0	-0.514144	-1.146963	10.198957	-0.005137	-0.011470	0.101990	0.884002	2.256103	13.286438
45519	0	-0.580098	-1.177339	10.327206	-0.005798	-0.011780	0.103271	0.888227	2.263028	13.287317
45520	0	-0.567745	-1.115209	10.363943	-0.005682	-0.011157	0.103639	0.890887	2.261979	13.295440
45521	0	-0.597777	-1.116283	10.107517	-0.005981	-0.011169	0.101074	0.895548	2.261856	13.294262
45522	0	-0.603072	-1.261464	10.058906	-0.006036	-0.012622	0.100588	0.900965	2.260047	13.297599
45523	0	-0.598170	-1.201670	10.125817	-0.005981	-0.012024	0.101257	0.906299	2.264426	13.293169
45524	0	-0.640832	-1.072395	10.205223	-0.006410	-0.010728	0.102052	0.907872	2.266960	13.297052
45525	0	-0.640525	-1.165614	10.302774	-0.006409	-0.011658	0.103027	0.906807	2.267194	13.297710
45526	0	-0.627635	-1.189637	10.199027	-0.006280	-0.011899	0.101990	0.906947	2.267213	13.300566
45527	0	-0.616356	-1.202357	10.015880	-0.006165	-0.012024	0.100159	0.904543	2.270184	13.298801
45528	0	-0.609924	-1.140698	9.997654	-0.006103	-0.011414	0.099976	0.909271	2.270401	13.302907
45529	0	-0.640311	-1.177584	10.162434	-0.006409	-0.011780	0.101624	0.910913	2.268154	13.304962
45530	0	-0.645430	-1.262283	10.144217	-0.006459	-0.012627	0.101441	0.912448	2.266796	13.302221
45531	0	-0.640039	-1.219920	10.174707	-0.006409	-0.012207	0.101746	0.918463	2.261509	13.302662
45532	0	-0.596020	-1.188076	10.010056	-0.005965	-0.011887	0.100100	0.922313	2.259774	13.300649
45533	0	-0.597832	-1.189459	9.893905	-0.005981	-0.011902	0.098938	0.927880	2.260186	13.301162
45534	0	-0.591228	-1.145716	10.040524	-0.005915	-0.011460	0.100405	0.928654	2.261593	13.298665
45535	0	-0.610129	-1.183202	10.235711	-0.006104	-0.011841	0.102356	0.935650	2.263079	13.304641
45536	0	-0.579601	-1.218995	10.217466	-0.005795	-0.012190	0.102175	0.932687	2.268740	13.305220
45537	0	-0.597852	-1.067825	10.107470	-0.005981	-0.010681	0.101074	0.933165	2.269534	13.302875
45538	0	-0.609154	-1.122605	9.942661	-0.006098	-0.011226	0.099426	0.929986	2.266505	13.294909
45539	0	-0.585680	-1.183624	9.997628	-0.005859	-0.011841	0.099976	0.932402	2.267624	13.294576
45540	0	-0.591034	-1.061066	10.162489	-0.005916	-0.010612	0.101624	0.930595	2.265749	13.292054
45541	0	-0.603523	-1.122865	10.253969	-0.006042	-0.011230	0.102539	0.929821	2.261653	13.296485
45542	0	-0.565629	-1.153697	10.138019	-0.005662	-0.011533	0.101380	0.922295	2.259367	13.293437
45543	0	-0.536766	-1.159232	10.058662	-0.005371	-0.011597	0.100586	0.924462	2.259456	13.296286
45544	0	-0.572430	-1.164786	9.991602	-0.005731	-0.011649	0.099916	0.923128	2.256308	13.294137
45545	0	-0.567501	-1.177472	10.046453	-0.005676	-0.011780	0.100464	0.926081	2.258885	13.295579
45546	0	-0.591181	-1.158331	10.235773	-0.005919	-0.011587	0.102357	0.927574	2.255461	13.292154
45547	0	-0.566811	-1.116773	10.192935	-0.005676	-0.011169	0.101929	0.926715	2.250321	13.296543
45548	0	-0.601742	-1.128541	10.040468	-0.006026	-0.011289	0.100404	0.927642	2.244358	13.293708
45549	0	-0.610152	-1.129390	10.046372	-0.006104	-0.011292	0.100464	0.922118	2.246171	13.291779
45550	0	-0.585324	-1.117195	10.034123	-0.005856	-0.011174	0.100341	0.921869	2.247497	13.298857
45551	0	-0.597708	-1.184519	10.186742	-0.005981	-0.011841	0.101868	0.914148	2.246518	13.302009
45552	0	-0.572367	-1.203544	10.217195	-0.005729	-0.012033	0.102172	0.909147	2.245027	13.296657
45553	0	-0.609832	-1.147303	10.064747	-0.006104	-0.011475	0.100647	0.908155	2.243168	13.296792
45554	0	-0.602612	-1.135158	9.991469	-0.006032	-0.011350	0.099915	0.903217	2.240574	13.292805
45555	0	-0.603552	-1.147489	10.064736	-0.006042	-0.011475	0.100647	0.900158	2.236840	13.288653
45556	0	-0.621287	-1.177669	10.131879	-0.006212	-0.011781	0.101318	0.901894	2.241531	13.293021
45557	0	-0.609398	-1.159603	10.199039	-0.006104	-0.011597	0.101990	0.899837	2.234820	13.296829
45558	0	-0.558578	-1.202144	10.089288	-0.005597	-0.012023	0.100892	0.898827	2.225948	13.300347
45559	0	-0.604110	-1.147633	9.881580	-0.006042	-0.011475	0.098816	0.894017	2.228377	13.301334
45560	0	-0.481982	-1.172425	9.905891	-0.004820	-0.011723	0.099059	0.889258	2.232350	13.301443
45561	0	-0.524551	-1.147030	10.040351	-0.005249	-0.011475	0.100403	0.891389	2.232349	13.305095
45562	0	-0.573009	-1.060777	10.199112	-0.005731	-0.010612	0.101991	0.892815	2.235790	13.304532
45563	0	-0.567152	-1.122803	10.199028	-0.005676	-0.011230	0.101990	0.892780	2.234478	13.306384
45564	0	-0.566682	-1.110630	9.991536	-0.005668	-0.011105	0.099916	0.888015	2.237521	13.307178
45565	0	-0.567374	-1.117844	9.832676	-0.005676	-0.011169	0.098328	0.874750	2.238612	13.308362
45566	0	-0.573089	-1.082517	9.985139	-0.005733	-0.010822	0.099852	0.868675	2.240794	13.306869
45567	0	-0.616594	-1.086962	10.180598	-0.006165	-0.010864	0.101807	0.859839	2.246363	13.308804
45568	0	-0.616861	-1.234416	10.143801	-0.006167	-0.012341	0.101439	0.852956	2.251705	13.306726
45569	0	-0.622527	-1.196387	10.082998	-0.006226	-0.011963	0.100830	0.849078	2.255479	13.305230
45570	0	-0.610995	-1.239747	9.948540	-0.006104	-0.012393	0.099486	0.841065	2.266744	13.307452
45571	0	-0.586307	-1.165957	10.089068	-0.005859	-0.011658	0.100891	0.836133	2.274929	13.305200
45572	0	-0.629237	-1.124101	10.204920	-0.006294	-0.011234	0.102050	0.825800	2.276836	13.307225
45573	0	-0.640780	-1.251659	10.205030	-0.006409	-0.012512	0.102051	0.818059	2.279741	13.310959
45574	0	-0.682829	-1.270936	10.082806	-0.006835	-0.012705	0.100828	0.810195	2.276254	13.307067
45575	0	-0.616255	-1.165589	10.040317	-0.006165	-0.011658	0.100403	0.809492	2.278071	13.303885
45576	0	-0.622085	-1.110268	10.107459	-0.006222	-0.011106	0.101074	0.809947	2.281091	13.302589
45577	0	-0.616260	-1.171826	10.241717	-0.006165	-0.011719	0.102417	0.807712	2.282967	13.303720
45578	0	-0.567096	-1.146589	10.339460	-0.005672	-0.011475	0.103394	0.814589	2.285359	13.303055
45579	0	-0.554732	-1.147303	10.217340	-0.005554	-0.011475	0.102173	0.813615	2.281720	13.303285
45580	0	-0.547092	-1.110021	10.046589	-0.005480	-0.011106	0.100465	0.816960	2.275650	13.304315
45581	0	-0.524555	-1.056048	10.101322	-0.005249	-0.010559	0.101013	0.812630	2.275732	13.305953
45582	0	-0.560170	-1.098957	10.144077	-0.005609	-0.010989	0.101440	0.809473	2.272020	13.307918
45583	0	-0.578799	-1.172653	10.278290	-0.005798	-0.011719	0.102783	0.798107	2.264534	13.310158
45584	0	-0.589261	-1.143319	10.223300	-0.005900	-0.011430	0.102233	0.791588	2.259952	13.306496
45585	0	-0.609860	-1.110995	10.015882	-0.006104	-0.011108	0.100159	0.787089	2.258394	13.305636
45586	0	-0.620932	-1.117458	9.948758	-0.006216	-0.011173	0.099487	0.782853	2.254744	13.301996
45587	0	-0.603320	-1.202419	10.070853	-0.006042	-0.012024	0.100708	0.779837	2.248217	13.303557
45588	0	-0.607475	-1.196532	10.070943	-0.006085	-0.011964	0.100709	0.775452	2.240134	13.307552
45589	0	-0.591060	-1.160183	10.107420	-0.005920	-0.011597	0.101074	0.766934	2.233149	13.305572
45590	0	-0.546347	-1.173074	9.954779	-0.005474	-0.011729	0.099547	0.762519	2.225090	13.303534
45591	0	-0.524429	-1.190071	9.826699	-0.005249	-0.011902	0.098267	0.761125	2.223615	13.303507
45592	0	-0.608763	-1.208096	9.869450	-0.006094	-0.012083	0.098694	0.760843	2.220343	13.301657
45593	0	-0.591980	-1.178019	10.144042	-0.005920	-0.011780	0.101440	0.757639	2.223731	13.297761
45594	0	-0.621896	-1.037806	10.198912	-0.006225	-0.010378	0.101989	0.754738	2.221430	13.297363
45595	0	-0.659091	-1.123137	9.997554	-0.006592	-0.011230	0.099976	0.750941	2.224417	13.300496
45596	0	-0.634600	-1.355092	9.802179	-0.006347	-0.013553	0.098022	0.750218	2.227598	13.300599
45597	0	-0.598662	-1.207944	9.765662	-0.005981	-0.012085	0.097656	0.753901	2.237720	13.295730
45598	0	-0.587483	-0.987737	10.089086	-0.005871	-0.009877	0.100891	0.750940	2.246307	13.292875
45599	0	-0.592055	-1.074688	10.302685	-0.005920	-0.010742	0.103027	0.742983	2.250503	13.293236
45600	0	-0.574019	-1.240181	10.247575	-0.005738	-0.012400	0.102476	0.737843	2.256587	13.296097
45601	0	-0.524796	-1.300089	9.991455	-0.005249	-0.013000	0.099915	0.734627	2.259504	13.293372
45602	0	-0.561446	-1.062104	9.863285	-0.005613	-0.010622	0.098633	0.733022	2.264860	13.289592
45603	0	-0.592212	-1.043740	9.991441	-0.005920	-0.010437	0.099915	0.729866	2.270901	13.280230
45604	0	-0.574255	-1.184556	10.363623	-0.005741	-0.011842	0.103637	0.722945	2.276513	13.276489
45605	0	-0.598101	-1.275898	10.418671	-0.005981	-0.012756	0.104187	0.717324	2.280191	13.271494
45606	0	-0.604058	-1.245938	10.259890	-0.006042	-0.012457	0.102599	0.711808	2.283094	13.274762
45607	0	-0.616291	-1.013334	10.021968	-0.006165	-0.010132	0.100220	0.707382	2.285262	13.273607
45608	0	-0.598002	-1.099224	10.003535	-0.005979	-0.010990	0.100036	0.702251	2.290928	13.273555
45609	0	-0.604474	-1.281694	10.308830	-0.006042	-0.012817	0.103088	0.700010	2.297489	13.272297
45610	0	-0.652648	-1.263513	10.412549	-0.006536	-0.012634	0.104125	0.696407	2.291640	13.268152
45611	0	-0.640352	-1.153395	10.272268	-0.006409	-0.011536	0.102722	0.695585	2.289909	13.270772
45612	0	-0.663400	-1.104302	10.034258	-0.006643	-0.011045	0.100342	0.694613	2.283378	13.271848
45613	0	-0.628027	-1.202237	10.009824	-0.006287	-0.012024	0.100098	0.693707	2.280180	13.273546
45614	0	-0.620701	-1.207980	10.174721	-0.006213	-0.012082	0.101747	0.693606	2.277276	13.277624
45615	0	-0.621966	-1.233053	10.327167	-0.006226	-0.012329	0.103271	0.689320	2.274727	13.280578
45616	0	-0.589258	-1.147938	10.260093	-0.005909	-0.011478	0.102600	0.685644	2.260582	13.281645
45617	0	-0.578607	-1.117199	10.022015	-0.005798	-0.011169	0.100220	0.680099	2.250740	13.275787
45618	0	-0.637695	-1.233679	9.912136	-0.006385	-0.012335	0.099121	0.675171	2.245733	13.274919
45619	0	-0.701145	-1.135444	10.131867	-0.007019	-0.011353	0.101318	0.670346	2.241240	13.274156
45620	0	-0.656661	-1.227988	10.284403	-0.006577	-0.012273	0.102844	0.659896	2.234391	13.269082
45621	0	-0.639900	-1.226370	10.131950	-0.006409	-0.012268	0.101318	0.662221	2.227656	13.265885
45622	0	-0.503425	-1.146384	9.875678	-0.005048	-0.011466	0.098756	0.662121	2.216102	13.266117
45623	0	-0.523923	-1.068515	9.808358	-0.005249	-0.010681	0.098083	0.654801	2.208836	13.261077
45624	0	-0.565079	-1.032082	10.076963	-0.005656	-0.010324	0.100769	0.655216	2.206724	13.260731
45625	0	-0.622683	-1.361151	10.436996	-0.006226	-0.013611	0.104370	0.651766	2.212128	13.261229
45626	0	-0.591552	-1.342855	10.235559	-0.005923	-0.013430	0.102355	0.650312	2.207480	13.264429
45627	0	-0.536333	-1.202109	9.814530	-0.005371	-0.012024	0.098145	0.650953	2.202601	13.261906
45628	0	-0.577685	-0.976201	9.686406	-0.005784	-0.009761	0.096864	0.646940	2.198196	13.262176
45629	0	-0.085326	-0.859796	9.558179	-0.000854	-0.008606	0.095581	0.653711	2.200724	13.257801
45630	0	-0.713546	-1.603263	10.028341	-0.007138	-0.016036	0.100283	0.654835	2.201332	13.259017
45631	0	-0.702486	-0.866533	10.571264	-0.007019	-0.008667	0.105713	0.653909	2.211653	13.254985
45632	0	-0.403532	-1.244566	10.400344	-0.004040	-0.012448	0.104003	0.654117	2.210877	13.250888
45633	0	-0.744371	-0.970781	9.936511	-0.007446	-0.009705	0.099365	0.647570	2.211959	13.260312
45634	0	-0.664402	-0.873741	9.576324	-0.006648	-0.008735	0.095763	0.641606	2.211238	13.268208
45635	0	-0.561620	-1.849545	9.704550	-0.005615	-0.018494	0.097046	0.636778	2.216501	13.267502
45636	0	-0.843251	-0.598811	10.192708	-0.008426	-0.005986	0.101928	0.631746	2.228457	13.272925
45637	0	-0.598282	-1.519815	10.528551	-0.005981	-0.015198	0.105286	0.628637	2.234085	13.269450
45638	0	-0.568500	-1.159347	10.406424	-0.005679	-0.011599	0.104064	0.631557	2.244534	13.270594
45639	0	-0.609697	-1.147397	9.906054	-0.006104	-0.011475	0.099060	0.629683	2.241092	13.267074
45640	0	-0.432055	-1.506965	9.722982	-0.004321	-0.015075	0.097229	0.633017	2.244256	13.272649
45641	0	-0.592494	-0.793066	10.125737	-0.005920	-0.007935	0.101257	0.634710	2.253578	13.279125
45642	0	-0.562794	-1.445366	10.406538	-0.005626	-0.014458	0.104065	0.636463	2.260073	13.276234
45643	0	-0.518936	-1.098311	10.418728	-0.005188	-0.010986	0.104187	0.637328	2.265614	13.278142
45644	0	-0.646796	-1.195397	10.260076	-0.006473	-0.011957	0.102600	0.638280	2.264550	13.276068
45645	0	-0.554813	-1.152878	10.022085	-0.005554	-0.011536	0.100220	0.643490	2.261698	13.276493
45646	0	-0.541169	-0.828328	10.034358	-0.005421	-0.008287	0.100343	0.645640	2.255434	13.271803
45647	0	-0.597866	-1.354144	10.296757	-0.005981	-0.013550	0.102966	0.652299	2.256314	13.272964
45648	0	-0.523487	-1.151378	10.333548	-0.005243	-0.011519	0.103334	0.655953	2.251086	13.269935
45649	0	-0.615358	-0.908943	10.192980	-0.006165	-0.009094	0.101929	0.658780	2.242868	13.273965
45650	0	-0.607747	-1.196235	9.973270	-0.006083	-0.011954	0.099733	0.646909	2.240970	13.277347
45651	0	-0.597650	-1.190362	9.924325	-0.005981	-0.011902	0.099243	0.642300	2.239424	13.274197
45652	0	-0.687888	-1.227425	10.070830	-0.006887	-0.012272	0.100708	0.637058	2.233844	13.268727
45653	0	-0.634380	-1.269631	10.235607	-0.006348	-0.012695	0.102356	0.633304	2.233512	13.273206
45654	0	-0.639134	-1.251238	10.028172	-0.006401	-0.012515	0.100281	0.633826	2.226593	13.270526
45655	0	-0.634268	-1.208411	9.832806	-0.006348	-0.012085	0.098328	0.632184	2.224835	13.272437
45656	0	-0.621593	-1.280950	9.899993	-0.006216	-0.012816	0.098999	0.637572	2.228840	13.266169
45657	0	-0.653043	-1.219719	9.942750	-0.006531	-0.012207	0.099426	0.646252	2.232532	13.262020
45658	0	-0.616645	-1.120302	10.260270	-0.006165	-0.011210	0.102602	0.651859	2.238666	13.264684
45659	0	-0.603548	-1.153525	10.339401	-0.006042	-0.011536	0.103394	0.649694	2.235003	13.261480
45660	0	-0.602434	-1.257274	9.930455	-0.006029	-0.012573	0.099304	0.647659	2.233609	13.261179
45661	0	-0.573397	-1.153567	9.844990	-0.005737	-0.011536	0.098450	0.645009	2.233824	13.263219
45662	0	-0.609626	-0.988499	9.985391	-0.006097	-0.009889	0.099854	0.646542	2.237218	13.265663
45663	0	-0.573667	-1.122600	10.144096	-0.005737	-0.011230	0.101440	0.648966	2.240613	13.261175
45664	0	-0.591972	-1.170754	10.260134	-0.005919	-0.011710	0.102601	0.649268	2.244947	13.265529
45665	0	-0.573355	-1.092371	10.205116	-0.005737	-0.010925	0.102051	0.648441	2.244808	13.263054
45666	0	-0.554438	-1.055366	9.954879	-0.005548	-0.010556	0.099548	0.648792	2.245268	13.263783
45667	0	-0.543201	-1.141412	9.985346	-0.005432	-0.011414	0.099854	0.645565	2.249146	13.267647
45668	0	-0.555276	-1.123208	10.174476	-0.005554	-0.011232	0.101745	0.643308	2.251564	13.269168
45669	0	-0.567286	-1.220566	10.302769	-0.005676	-0.012207	0.103027	0.642252	2.251757	13.272497
45670	0	-0.554532	-1.299642	10.174600	-0.005548	-0.012999	0.101746	0.642088	2.253384	13.272380
45671	0	-0.524677	-1.043379	10.022018	-0.005249	-0.010437	0.100220	0.643166	2.254890	13.266049
45672	0	-0.542696	-1.213000	9.991587	-0.005428	-0.012140	0.099915	0.652346	2.257353	13.268931
45673	0	-0.603641	-1.256207	10.101494	-0.006042	-0.012573	0.101013	0.662441	2.254543	13.267539
45674	0	-0.614764	-1.150446	10.217703	-0.006152	-0.011514	0.102176	0.670219	2.253527	13.269896
45675	0	-0.634088	-1.128481	10.205194	-0.006348	-0.011292	0.102051	0.675157	2.249977	13.271436
45676	0	-0.650609	-1.152563	10.101555	-0.006517	-0.011523	0.101015	0.669922	2.241234	13.272825
45677	0	-0.603918	-1.190261	9.893810	-0.006042	-0.011902	0.098938	0.666467	2.241476	13.271290
45678	0	-0.621744	-1.129041	10.009809	-0.006219	-0.011293	0.100098	0.667291	2.243816	13.272644
45679	0	-0.603493	-1.152935	10.192987	-0.006042	-0.011536	0.101929	0.671803	2.239404	13.272794
45680	0	-0.620691	-1.176381	10.174814	-0.006210	-0.011767	0.101748	0.673250	2.239596	13.274475
45681	0	-0.597879	-1.189596	10.040369	-0.005981	-0.011902	0.100403	0.677421	2.240726	13.270609
45682	0	-0.579076	-1.194528	9.930606	-0.005794	-0.011951	0.099305	0.681943	2.241503	13.270471
45683	0	-0.567718	-1.165523	9.875512	-0.005676	-0.011658	0.098755	0.682227	2.246673	13.264840
45684	0	-0.567867	-1.104037	10.107443	-0.005678	-0.011043	0.101074	0.682149	2.251255	13.267614
45685	0	-0.598042	-1.117195	10.192850	-0.005981	-0.011169	0.101929	0.676753	2.254206	13.263259
45686	0	-0.573468	-1.288389	10.143955	-0.005735	-0.012884	0.101439	0.674441	2.257359	13.266373
45687	0	-0.536932	-1.110570	10.022012	-0.005371	-0.011108	0.100220	0.674944	2.259384	13.268341
45688	0	-0.573285	-1.060553	9.936638	-0.005734	-0.010615	0.099365	0.683686	2.261593	13.270007
45689	0	-0.549661	-1.195533	9.997630	-0.005493	-0.011963	0.099976	0.689742	2.269430	13.277453
45690	0	-0.550180	-1.133131	10.156401	-0.005500	-0.011337	0.101563	0.693876	2.275656	13.278140
45691	0	-0.554806	-1.123086	10.217314	-0.005554	-0.011230	0.102173	0.690901	2.272842	13.279521
45692	0	-0.529757	-1.141656	10.119612	-0.005299	-0.011415	0.101196	0.686046	2.275663	13.282320
45693	0	-0.531010	-1.098852	10.064673	-0.005310	-0.010986	0.100647	0.680988	2.279734	13.281693
45694	0	-0.561508	-1.117413	10.064609	-0.005616	-0.011174	0.100646	0.678510	2.282460	13.286464
45695	0	-0.555482	-1.214579	10.076903	-0.005554	-0.012146	0.100769	0.676170	2.287133	13.289684
45696	0	-0.610008	-1.183997	10.229438	-0.006105	-0.011841	0.102294	0.674570	2.285147	13.292150
45697	0	-0.615709	-1.098176	10.192965	-0.006165	-0.010986	0.101929	0.677198	2.280845	13.288369
45698	0	-0.608825	-1.134105	10.022107	-0.006089	-0.011344	0.100221	0.677975	2.283798	13.287265
45699	0	-0.603811	-1.147143	10.083070	-0.006042	-0.011475	0.100830	0.679014	2.282737	13.296453
45700	0	-0.609394	-1.159266	10.174642	-0.006095	-0.011591	0.101747	0.674541	2.285642	13.294756
45701	0	-0.603911	-1.092701	10.192873	-0.006042	-0.010925	0.101929	0.670071	2.285852	13.296971
45702	0	-0.602737	-1.251638	10.131792	-0.006037	-0.012516	0.101317	0.667158	2.279202	13.301147
45703	0	-0.615686	-1.232719	10.144113	-0.006165	-0.012329	0.101440	0.666808	2.274598	13.301030
45704	0	-0.620448	-1.202007	10.003806	-0.006210	-0.012021	0.100038	0.665407	2.271914	13.301403
45705	0	-0.603727	-1.220372	10.083079	-0.006042	-0.012207	0.100830	0.666614	2.269956	13.304925
45706	0	-0.627356	-1.133793	10.156450	-0.006276	-0.011346	0.101563	0.672993	2.271058	13.304861
45707	0	-0.597414	-1.189585	10.180777	-0.005981	-0.011902	0.101807	0.677250	2.266990	13.300426
45708	0	-0.578172	-1.194791	10.144289	-0.005784	-0.011951	0.101442	0.678702	2.268475	13.297471
45709	0	-0.561219	-1.129480	10.034160	-0.005615	-0.011292	0.100342	0.672402	2.268998	13.300941
45710	0	-0.585198	-1.081117	9.997459	-0.005854	-0.010810	0.099975	0.668410	2.271127	13.298719
45711	0	-0.555234	-1.129402	10.058576	-0.005554	-0.011292	0.100586	0.663009	2.272995	13.301344
45712	0	-0.548408	-1.147795	10.137900	-0.005489	-0.011480	0.101378	0.663195	2.271044	13.304971
45713	0	-0.549193	-1.128754	10.125783	-0.005493	-0.011292	0.101257	0.665148	2.273647	13.303614
45714	0	-0.518341	-1.103409	10.040454	-0.005186	-0.011040	0.100404	0.669076	2.274608	13.307035
45715	0	-0.548791	-1.128959	10.009816	-0.005493	-0.011292	0.100098	0.668758	2.272643	13.308101
45716	0	-0.566121	-1.116536	10.040418	-0.005666	-0.011167	0.100404	0.667638	2.271507	13.304158
45717	0	-0.567414	-1.129802	10.119568	-0.005676	-0.011292	0.101196	0.657745	2.273102	13.304818
45718	0	-0.603344	-1.222035	10.101159	-0.006039	-0.012220	0.101011	0.655277	2.271162	13.308282
45719	0	-0.659152	-1.160107	10.082959	-0.006592	-0.011597	0.100830	0.647724	2.274802	13.311076
45720	0	-0.744621	-1.081851	10.186516	-0.007446	-0.010813	0.101866	0.638764	2.278756	13.308834
45721	0	-0.628989	-1.416087	10.040253	-0.006287	-0.014160	0.100403	0.635378	2.286460	13.308074
45722	0	-0.666174	-1.323871	9.912104	-0.006660	-0.013247	0.099120	0.641840	2.293019	13.308418
45723	0	-0.586139	-1.128785	10.058623	-0.005859	-0.011292	0.100586	0.643431	2.299288	13.310834
45724	0	-0.543748	-1.103705	10.162390	-0.005437	-0.011041	0.101624	0.644978	2.303982	13.305529
45725	0	-0.586145	-1.123147	10.211159	-0.005859	-0.011230	0.102112	0.641300	2.310316	13.307682
45726	0	-0.549391	-1.196614	10.327070	-0.005498	-0.011966	0.103271	0.638358	2.309867	13.307483
45727	0	-0.543033	-1.153812	10.107403	-0.005432	-0.011536	0.101074	0.633018	2.311915	13.304765
45728	0	-0.548876	-1.074655	9.887623	-0.005490	-0.010748	0.098876	0.632073	2.314111	13.309194
45729	0	-0.579695	-1.123178	10.046380	-0.005798	-0.011230	0.100464	0.628053	2.316487	13.309568
45730	0	-0.597606	-1.208874	10.137848	-0.005979	-0.012088	0.101378	0.624502	2.317688	13.306292
45731	0	-0.597693	-1.153286	10.272274	-0.005981	-0.011536	0.102722	0.625113	2.316678	13.305823
45732	0	-0.602553	-1.061044	10.309033	-0.006034	-0.010615	0.103089	0.628104	2.311440	13.305573
45733	0	-0.590977	-1.140995	10.040387	-0.005920	-0.011414	0.100403	0.629807	2.303433	13.301374
45734	0	-0.570911	-1.237903	10.052777	-0.005716	-0.012383	0.100527	0.632379	2.299164	13.305234
45735	0	-0.596716	-1.196160	10.113625	-0.005981	-0.011963	0.101135	0.631409	2.287013	13.308888
45736	0	-0.601000	-1.159660	10.089304	-0.006014	-0.011595	0.100893	0.626818	2.286533	13.313414
45737	0	-0.628185	-1.257549	10.125734	-0.006287	-0.012573	0.101257	0.621824	2.285313	13.305666
45738	0	-0.627149	-1.264094	9.997474	-0.006277	-0.012639	0.099975	0.617177	2.282992	13.302316
45739	0	-0.634171	-1.122760	9.912180	-0.006348	-0.011230	0.099121	0.617966	2.280114	13.305569
45740	0	-0.621028	-1.159247	10.077006	-0.006214	-0.011591	0.100770	0.613768	2.279814	13.301817
45741	0	-0.634353	-1.196308	10.125756	-0.006348	-0.011963	0.101257	0.611073	2.279254	13.296200
45742	0	-0.609135	-1.244686	9.997652	-0.006096	-0.012452	0.099976	0.614608	2.278139	13.292619
45743	0	-0.579768	-1.226938	9.954822	-0.005798	-0.012268	0.099548	0.610573	2.281494	13.286763
45744	0	-0.591339	-1.129508	9.966974	-0.005919	-0.011294	0.099669	0.607274	2.278619	13.284608
45745	0	-0.568000	-1.160043	10.064633	-0.005676	-0.011597	0.100647	0.600451	2.286843	13.288190
45746	0	-0.599053	-1.185265	10.137691	-0.005989	-0.011848	0.101377	0.593151	2.292419	13.291819
45747	0	-0.616431	-1.184657	10.095149	-0.006165	-0.011841	0.100952	0.584096	2.296161	13.290726
45748	0	-0.615989	-1.154424	9.960809	-0.006165	-0.011547	0.099607	0.584868	2.294851	13.290152
45749	0	-0.610305	-1.086306	10.064713	-0.006104	-0.010864	0.100647	0.583721	2.298361	13.289904
45750	0	-0.610161	-1.190268	10.070780	-0.006104	-0.011900	0.100708	0.578117	2.300284	13.287168
45751	0	-0.610557	-1.178230	10.198933	-0.006104	-0.011780	0.101990	0.572746	2.306554	13.290879
45752	0	-0.561851	-1.136165	10.253782	-0.005620	-0.011358	0.102538	0.566463	2.308872	13.294690
45753	0	-0.585746	-1.153935	10.113494	-0.005859	-0.011536	0.101135	0.559766	2.310701	13.297564
45754	0	-0.597387	-1.179054	10.082898	-0.005978	-0.011787	0.100829	0.553710	2.310368	13.305595
45755	0	-0.591946	-1.214599	10.083013	-0.005920	-0.012146	0.100830	0.551212	2.313351	13.302467
45756	0	-0.621804	-1.275503	10.162417	-0.006224	-0.012757	0.101624	0.551294	2.311083	13.300042
45757	0	-0.652870	-1.275487	10.266145	-0.006531	-0.012756	0.102661	0.550387	2.312698	13.302644
45758	0	-0.719455	-1.269303	10.266133	-0.007198	-0.012692	0.102661	0.547257	2.312571	13.299582
45759	0	-0.707149	-1.269835	10.052512	-0.007080	-0.012695	0.100525	0.541403	2.307026	13.294908
45760	0	-0.626508	-0.971164	10.247826	-0.006269	-0.009711	0.102478	0.538494	2.306212	13.294163
45761	0	-0.572772	-1.318249	10.046456	-0.005737	-0.013184	0.100464	0.537291	2.299404	13.291691
45762	0	-0.571581	-1.226666	9.930523	-0.005718	-0.012266	0.099305	0.534200	2.300675	13.290800
45763	0	-0.505648	-1.043035	10.327262	-0.005066	-0.010437	0.103271	0.539119	2.294296	13.290418
45764	0	-0.546944	-0.816767	10.406691	-0.005474	-0.008165	0.104067	0.534109	2.293173	13.286609
45765	0	-0.578518	-1.153462	10.290613	-0.005798	-0.011536	0.102905	0.532846	2.282567	13.290876
45766	0	-0.581900	-1.599122	10.064852	-0.005835	-0.015989	0.100648	0.528249	2.268722	13.296486
45767	0	-0.548898	-1.165778	9.741234	-0.005493	-0.011658	0.097412	0.525690	2.268027	13.286295
45768	0	-0.565968	-0.885518	9.844985	-0.005669	-0.008851	0.098450	0.518461	2.261659	13.285747
45769	0	-0.609854	-0.989239	10.302719	-0.006104	-0.009888	0.103027	0.510794	2.260184	13.285266
45770	0	-0.663858	-1.539508	10.308703	-0.006643	-0.015390	0.103087	0.503049	2.258643	13.293454
45771	0	-0.621387	-1.446122	10.077036	-0.006226	-0.014465	0.100769	0.505290	2.249522	13.293987
45772	0	-0.607221	-0.957578	9.845205	-0.006081	-0.009575	0.098452	0.501783	2.243819	13.297101
45773	0	-0.585141	-0.957734	9.649758	-0.005859	-0.009583	0.096497	0.505484	2.238442	13.297623
45774	0	-0.596004	-1.238011	9.985568	-0.005965	-0.012380	0.099855	0.502475	2.236461	13.301972
45775	0	-0.609960	-1.477055	10.235618	-0.006104	-0.014771	0.102356	0.499937	2.236172	13.299371
45776	0	-0.450621	-1.146734	10.040390	-0.004509	-0.011476	0.100403	0.506797	2.237105	13.297463
45777	0	-0.494011	-0.872769	9.857199	-0.004944	-0.008728	0.098572	0.504720	2.236803	13.295525
45778	0	-0.591071	-1.141701	9.826638	-0.005914	-0.011414	0.098267	0.498261	2.237368	13.290580
45779	0	-0.494797	-1.221093	10.034112	-0.004944	-0.012207	0.100342	0.491281	2.246107	13.288397
45780	0	-0.586619	-1.178355	10.308712	-0.005868	-0.011788	0.103086	0.494147	2.248119	13.290282
45781	0	-0.628425	-1.263048	10.131898	-0.006287	-0.012634	0.101318	0.495966	2.249509	13.287648
45782	0	-0.512380	-1.048894	9.790062	-0.005123	-0.010491	0.097900	0.496323	2.254279	13.288076
45783	0	-0.579912	-1.000937	9.875488	-0.005798	-0.010010	0.098755	0.494278	2.259195	13.292866
45784	0	-0.629339	-1.330916	10.162182	-0.006289	-0.013306	0.101623	0.487793	2.268516	13.296941
45785	0	-0.585904	-1.256907	10.430960	-0.005859	-0.012573	0.104309	0.489900	2.272251	13.292268
45786	0	-0.634567	-1.140001	10.376149	-0.006348	-0.011406	0.103761	0.493983	2.274089	13.293193
45787	0	-0.604175	-1.056084	9.881577	-0.006042	-0.010559	0.098816	0.489507	2.277306	13.290551
45788	0	-0.598419	-1.251979	9.808184	-0.005980	-0.012516	0.098083	0.482603	2.285592	13.288876
45789	0	-0.659666	-1.470752	10.131833	-0.006592	-0.014709	0.101318	0.482220	2.294784	13.296122
45790	0	-0.648189	-1.025002	10.381969	-0.006479	-0.010250	0.103820	0.479802	2.301693	13.291887
45791	0	-0.640757	-1.214301	10.461467	-0.006409	-0.012146	0.104614	0.480587	2.304449	13.295792
45792	0	-0.609948	-1.189539	10.217307	-0.006102	-0.011896	0.102173	0.478947	2.306062	13.299205
45793	0	-0.554992	-1.195890	9.838940	-0.005554	-0.011963	0.098389	0.481136	2.305032	13.303423
45794	0	-0.596916	-1.304990	10.034349	-0.005973	-0.013054	0.100343	0.483232	2.304877	13.302263
45795	0	-0.585740	-0.939971	10.357675	-0.005859	-0.009399	0.103577	0.480451	2.306732	13.301679
45796	0	-0.554772	-1.147487	10.369895	-0.005550	-0.011476	0.103699	0.478779	2.307813	13.301844
45797	0	-0.572926	-1.263114	10.223473	-0.005737	-0.012634	0.102234	0.479886	2.302858	13.303835
45798	0	-0.558761	-1.122511	10.003823	-0.005600	-0.011225	0.100038	0.477094	2.292827	13.300227
45799	0	-0.590990	-1.087110	9.893786	-0.005920	-0.010864	0.098938	0.466821	2.284812	13.292531
45800	0	-0.607396	-1.155210	10.180596	-0.006083	-0.011550	0.101806	0.462004	2.279212	13.292202
45801	0	-0.609422	-1.385404	10.241767	-0.006104	-0.013855	0.102417	0.460646	2.272780	13.296120
45802	0	-0.613585	-1.219656	10.150420	-0.006146	-0.012206	0.101502	0.468970	2.264839	13.299012
45803	0	-0.627482	-1.104212	9.948863	-0.006287	-0.011047	0.099487	0.472632	2.255361	13.297235
45804	0	-0.588850	-1.189042	9.875756	-0.005898	-0.011892	0.098757	0.472455	2.249075	13.292144
45805	0	-0.603913	-1.263166	9.930474	-0.006042	-0.012634	0.099304	0.472994	2.249089	13.296801
45806	0	-0.615443	-1.213772	10.241857	-0.006158	-0.012141	0.102418	0.474465	2.249263	13.297889
45807	0	-0.597667	-1.012588	10.217372	-0.005981	-0.010132	0.102173	0.478715	2.247968	13.298110
45808	0	-0.571907	-1.139731	9.918419	-0.005729	-0.011402	0.099183	0.481899	2.240908	13.297572
45809	0	-0.530127	-1.196530	9.844989	-0.005310	-0.011963	0.098450	0.476713	2.234657	13.304069
45810	0	-0.528825	-1.233379	9.906044	-0.005293	-0.012335	0.099060	0.475484	2.233343	13.302934
45811	0	-0.506623	-1.079792	10.083063	-0.005066	-0.010803	0.100830	0.479054	2.237729	13.297933
45812	0	-0.506466	-1.030247	10.260136	-0.005067	-0.010304	0.102601	0.478841	2.239287	13.298548
45813	0	-0.530871	-1.245177	10.101318	-0.005310	-0.012451	0.101013	0.475743	2.241732	13.298114
45814	0	-0.560589	-1.324330	9.747306	-0.005613	-0.013247	0.097472	0.477147	2.236992	13.299776
45815	0	-0.543210	-1.055460	9.930468	-0.005432	-0.010559	0.099304	0.479876	2.240977	13.297668
45816	0	-0.598370	-1.091238	10.119758	-0.005981	-0.010917	0.101197	0.482310	2.247502	13.299926
45817	0	-0.603913	-1.226078	10.272323	-0.006042	-0.012268	0.102722	0.488000	2.247711	13.303809
45818	0	-0.596956	-1.249011	10.193188	-0.005975	-0.012498	0.101931	0.494328	2.245808	13.305264
45819	0	-0.579686	-1.189654	9.997630	-0.005798	-0.011902	0.099976	0.497991	2.248143	13.303483
45820	0	-0.597800	-1.090912	9.869547	-0.005979	-0.010915	0.098695	0.502154	2.251468	13.301444
45821	0	-0.646890	-1.147042	10.083061	-0.006470	-0.011475	0.100830	0.504434	2.254464	13.304801
45822	0	-0.665055	-1.201446	10.284549	-0.006652	-0.012016	0.102845	0.504057	2.257016	13.304701
45823	0	-0.646841	-1.220701	10.314950	-0.006470	-0.012207	0.103149	0.501671	2.259601	13.301487
45824	0	-0.622070	-1.190329	10.113538	-0.006224	-0.011903	0.101135	0.498726	2.260298	13.300070
45825	0	-0.592088	-1.147296	9.906022	-0.005920	-0.011475	0.099060	0.498197	2.264843	13.298031
45826	0	-0.597888	-1.220038	9.948798	-0.005982	-0.012204	0.099487	0.500143	2.264804	13.298881
45827	0	-0.573915	-1.269193	10.235627	-0.005737	-0.012695	0.102356	0.501481	2.270770	13.304008
45828	0	-0.543299	-1.133949	10.302820	-0.005436	-0.011346	0.103027	0.506165	2.271488	13.306238
45829	0	-0.554807	-1.134860	10.266190	-0.005554	-0.011353	0.102661	0.508169	2.268700	13.306807
45830	0	-0.547252	-1.152315	10.028278	-0.005482	-0.011528	0.100282	0.511361	2.262236	13.309814
45831	0	-0.542639	-1.073826	9.961011	-0.005432	-0.010742	0.099609	0.513491	2.259660	13.310344
45832	0	-0.553952	-1.140453	10.107551	-0.005543	-0.011406	0.101075	0.512696	2.259953	13.314033
45833	0	-0.579183	-1.220444	10.290595	-0.005798	-0.012207	0.102905	0.513210	2.256808	13.312268
45834	0	-0.602169	-1.122116	10.193066	-0.006030	-0.011226	0.101930	0.515966	2.251456	13.310791
45835	0	-0.554463	-1.098254	10.046481	-0.005554	-0.010986	0.100464	0.517941	2.244613	13.310954
45836	0	-0.571731	-1.195350	9.942856	-0.005718	-0.011956	0.099428	0.518663	2.247545	13.311630
45837	0	-0.597430	-1.177445	9.985457	-0.005981	-0.011780	0.099854	0.522414	2.243398	13.310319
45838	0	-0.626927	-1.158680	10.199177	-0.006272	-0.011586	0.101992	0.519360	2.244036	13.306416
45839	0	-0.645878	-1.208601	10.229549	-0.006470	-0.012085	0.102295	0.515883	2.235933	13.300631
45840	0	-0.631933	-1.245771	10.003758	-0.006327	-0.012454	0.100038	0.509306	2.231555	13.301110
45841	0	-0.640434	-1.251216	9.924345	-0.006409	-0.012512	0.099243	0.506964	2.230553	13.300668
45842	0	-0.596558	-1.171533	9.875573	-0.005973	-0.011719	0.098755	0.508576	2.226227	13.299252
45843	0	-0.585680	-1.195538	10.083112	-0.005859	-0.011963	0.100830	0.514688	2.227275	13.302712
45844	0	-0.566844	-1.163258	10.217616	-0.005672	-0.011643	0.102175	0.524425	2.227772	13.313515
45845	0	-0.579439	-1.219940	10.113640	-0.005798	-0.012207	0.101135	0.530671	2.227380	13.311296
45846	0	-0.554092	-1.175694	9.930743	-0.005547	-0.011765	0.099306	0.538134	2.224912	13.312286
45847	0	-0.518403	-1.068089	9.997582	-0.005188	-0.010681	0.099976	0.536039	2.224425	13.308018
45848	0	-0.554772	-1.141368	10.058586	-0.005547	-0.011414	0.100586	0.533504	2.229695	13.314141
45849	0	-0.536699	-1.190490	10.259996	-0.005371	-0.011902	0.102600	0.527702	2.229246	13.307251
45850	0	-0.572405	-1.154250	10.241633	-0.005730	-0.011542	0.102416	0.525124	2.226938	13.309396
45851	0	-0.573199	-1.092263	10.052549	-0.005737	-0.010925	0.100525	0.525789	2.224923	13.308069
45852	0	-0.554383	-1.127975	9.955008	-0.005544	-0.011287	0.099549	0.531427	2.229054	13.309798
45853	0	-0.573873	-1.122422	10.095276	-0.005737	-0.011230	0.100952	0.536105	2.234649	13.309267
45854	0	-0.573758	-1.152318	10.211292	-0.005740	-0.011523	0.102113	0.533797	2.235700	13.314819
45855	0	-0.603721	-1.202310	10.229533	-0.006042	-0.012024	0.102295	0.532357	2.233814	13.314711
45856	0	-0.597156	-1.202466	10.144019	-0.005971	-0.012023	0.101440	0.528036	2.238409	13.317379
45857	0	-0.572776	-1.178101	9.918254	-0.005737	-0.011780	0.099182	0.524295	2.231479	13.316692
45858	0	-0.589697	-1.178000	10.028133	-0.005901	-0.011783	0.100281	0.524941	2.230500	13.319622
45859	0	-0.598188	-1.190328	10.131817	-0.005981	-0.011902	0.101318	0.520927	2.234989	13.319248
45860	0	-0.634346	-1.208625	10.186734	-0.006349	-0.012089	0.101867	0.521398	2.233236	13.316133
45861	0	-0.616133	-1.189772	10.125801	-0.006165	-0.011902	0.101257	0.523704	2.233663	13.313584
45862	0	-0.591136	-1.158511	9.967202	-0.005915	-0.011589	0.099671	0.525859	2.233883	13.310800
45863	0	-0.604182	-1.129358	9.991436	-0.006042	-0.011292	0.099915	0.521061	2.237097	13.314011
45864	0	-0.591555	-1.135172	10.076895	-0.005919	-0.011357	0.100768	0.525044	2.236690	13.313256
45865	0	-0.585872	-1.153373	10.241725	-0.005859	-0.011536	0.102417	0.524807	2.240011	13.309963
45866	0	-0.573379	-1.104448	10.150161	-0.005736	-0.011045	0.101501	0.522470	2.241169	13.309595
45867	0	-0.567007	-1.117124	10.034195	-0.005676	-0.011169	0.100342	0.518063	2.238118	13.311828
45868	0	-0.548164	-1.184385	9.991460	-0.005481	-0.011845	0.099915	0.516575	2.243196	13.307464
45869	0	-0.536970	-1.183505	10.040359	-0.005371	-0.011841	0.100403	0.520776	2.245620	13.306705
45870	0	-0.561171	-1.152477	10.180757	-0.005612	-0.011524	0.101808	0.517757	2.248909	13.303827
45871	0	-0.579289	-1.153471	10.235637	-0.005798	-0.011536	0.102356	0.516453	2.246806	13.305375
45872	0	-0.553780	-1.196519	10.052484	-0.005544	-0.011962	0.100525	0.510408	2.244069	13.305485
45873	0	-0.567508	-1.184075	9.985359	-0.005676	-0.011841	0.099854	0.508120	2.246727	13.305360
45874	0	-0.578830	-1.159510	10.034256	-0.005796	-0.011598	0.100342	0.508671	2.241417	13.310466
45875	0	-0.573533	-1.141273	10.131857	-0.005737	-0.011414	0.101318	0.507267	2.243206	13.311769
45876	0	-0.621610	-1.196085	10.168505	-0.006222	-0.011962	0.101685	0.506157	2.240873	13.310858
45877	0	-0.609972	-1.220398	10.076964	-0.006104	-0.012207	0.100769	0.507271	2.240596	13.309139
45878	0	-0.609191	-1.207637	9.985512	-0.006097	-0.012079	0.099854	0.508187	2.238900	13.312004
45879	0	-0.585428	-1.092272	10.040341	-0.005859	-0.010925	0.100403	0.508778	2.237144	13.307404
45880	0	-0.608938	-1.123065	10.119697	-0.006094	-0.011226	0.101197	0.500826	2.235958	13.307746
45881	0	-0.597421	-1.178403	10.119622	-0.005981	-0.011780	0.101196	0.493693	2.231816	13.307952
45882	0	-0.584166	-1.203455	10.076804	-0.005845	-0.012033	0.100768	0.489022	2.231979	13.307279
45883	0	-0.591331	-1.159475	9.985416	-0.005920	-0.011597	0.099854	0.488901	2.227882	13.306964
45884	0	-0.541437	-1.159465	10.009859	-0.005418	-0.011593	0.100099	0.484510	2.227917	13.310092
[truncated: 515 more rows]
