# Supplementary material for: Properties of traditional bamboo carrying poles have implications for user interactions
Source: PLoS One. 2018 May 10;13(5):e0196208. doi: 10.1371/journal.pone.0196208 (PMC5945030; doi:10.1371/journal.pone.0196208)
Supplement: S1 Text — (ZIP) [file pone.0196208.s005.zip › ResTest_PoleA_LoLoad2.txt]

// Start Time: Unknown
// Update Rate: 100.0Hz
// Filter Profile: human (34.3)
// Firmware Version: 2.1.4
PacketCounter	SampleTimeFine	Acc_X	Acc_Y	Acc_Z	VelInc_X	VelInc_Y	VelInc_Z	Roll	Pitch	Yaw	Latitude	Longitude	Altitude	Vel_X	Vel_Y	Vel_Z
43890	0	0.468560	-0.765091	8.831098	0.004583	-0.007677	0.088314	1.458594	-2.265574	-6.332265
43891	0	0.432201	-0.817546	8.953362	0.004211	-0.008179	0.089539	1.462090	-2.406546	-6.325483
43892	0	0.467917	-1.331371	8.890914	0.004553	-0.013300	0.088918	1.443540	-2.568518	-6.314828
43893	0	0.471913	-1.051891	8.708714	0.004578	-0.010498	0.087097	1.415095	-2.753982	-6.298321
43894	0	0.598542	-0.599223	9.859913	0.005813	-0.005968	0.098611	1.385913	-2.954002	-6.281678
43895	0	0.658356	-1.416369	10.747192	0.006409	-0.014160	0.107483	1.381075	-3.139357	-6.273732
43896	0	0.700997	-1.091532	9.805115	0.006849	-0.010932	0.098061	1.399327	-3.326338	-6.260155
43897	0	0.909898	-1.233204	11.302855	0.008911	-0.012390	0.113037	1.456904	-3.516013	-6.245470
43898	0	0.978794	-1.691331	11.979137	0.009614	-0.016968	0.119798	1.507835	-3.681820	-6.230136
43899	0	1.151247	-0.417090	14.262756	0.011353	-0.004211	0.142639	1.539465	-3.809992	-6.221357
43900	0	1.073616	-0.554975	15.097344	0.010653	-0.005530	0.150980	1.524315	-3.872525	-6.216624
43901	0	0.874513	-1.213986	13.781148	0.008728	-0.012085	0.137817	1.478671	-3.886675	-6.219912
43902	0	0.992687	-1.239111	14.287414	0.009984	-0.012383	0.142871	1.472091	-3.841012	-6.222207
43903	0	1.022141	-0.552609	13.739827	0.010315	-0.005554	0.137390	1.496057	-3.763202	-6.226437
43904	0	1.013009	-0.982189	14.242614	0.010303	-0.009830	0.142413	1.503153	-3.624171	-6.237168
43905	0	0.944008	-1.608416	12.830709	0.009644	-0.016052	0.128296	1.475889	-3.443199	-6.250553
43906	0	0.762576	-0.900918	11.105358	0.007826	-0.008967	0.111043	1.434126	-3.237431	-6.260326
43907	0	0.587811	-0.993227	9.033804	0.006042	-0.009888	0.090332	1.378905	-3.029793	-6.275304
43908	0	0.518533	-1.182680	9.126209	0.005343	-0.011809	0.091255	1.358140	-2.832222	-6.288244
43909	0	0.485805	-0.999595	9.156219	0.005005	-0.010010	0.091553	1.376405	-2.649280	-6.298512
43910	0	0.349960	-1.630672	8.718428	0.003626	-0.016332	0.087174	1.410030	-2.484172	-6.310487
43911	0	0.348474	-0.900759	8.563986	0.003601	-0.009033	0.085632	1.444956	-2.329264	-6.314867
43912	0	0.332646	-0.604460	8.564939	0.003429	-0.006053	0.085645	1.456726	-2.191927	-6.319789
43913	0	0.375819	-1.161320	8.593913	0.003845	-0.011597	0.085938	1.435215	-2.076501	-6.326144
43914	0	0.373792	-0.853308	8.160905	0.003802	-0.008516	0.081608	1.412078	-1.986491	-6.330880
43915	0	0.294924	-0.703889	7.415750	0.002991	-0.007019	0.074158	1.381689	-1.922643	-6.335106
43916	0	0.221987	-1.067517	7.171069	0.002238	-0.010659	0.071712	1.356326	-1.893393	-6.337249
43917	0	0.214338	-1.275988	7.031164	0.002136	-0.012756	0.070312	1.350471	-1.905240	-6.333660
43918	0	0.211594	-1.049969	6.561081	0.002089	-0.010505	0.065611	1.358957	-1.953297	-6.323724
43919	0	0.323146	-0.553728	6.963982	0.003174	-0.005554	0.069641	1.386366	-2.047826	-6.321604
43920	0	0.437566	-0.892002	8.062111	0.004284	-0.008933	0.080625	1.404286	-2.177708	-6.311282
43921	0	0.524182	-0.939126	8.886137	0.005127	-0.009399	0.088867	1.414077	-2.325258	-6.298719
43922	0	0.561829	-0.865584	9.458422	0.005493	-0.008650	0.094592	1.405996	-2.476240	-6.291657
43923	0	0.580982	-0.966152	9.325167	0.005676	-0.009644	0.093262	1.383053	-2.639678	-6.279245
43924	0	0.582238	-0.872455	8.962990	0.005689	-0.008702	0.089641	1.353649	-2.809953	-6.263703
43925	0	0.589117	-1.143009	9.080843	0.005737	-0.011414	0.090820	1.331673	-3.003307	-6.247187
43926	0	0.699212	-1.473306	10.231761	0.006816	-0.014748	0.102327	1.346742	-3.199673	-6.233210
43927	0	0.738449	-0.881788	10.875509	0.007202	-0.008850	0.108765	1.379422	-3.391065	-6.218471
43928	0	0.755691	-0.534726	11.135716	0.007392	-0.005367	0.111367	1.398871	-3.560207	-6.204110
43929	0	0.926236	-1.437160	12.444210	0.009094	-0.014404	0.124451	1.427891	-3.714281	-6.195449
43930	0	1.041250	-1.691850	14.096601	0.010268	-0.016955	0.140972	1.456988	-3.831213	-6.182524
43931	0	1.113165	-0.665847	14.086225	0.011047	-0.006653	0.140869	1.451893	-3.899188	-6.168285
43932	0	1.092901	-0.667578	14.457642	0.010915	-0.006665	0.144578	1.443439	-3.910316	-6.165254
43933	0	1.001246	-1.515081	14.288591	0.010071	-0.015137	0.142883	1.432487	-3.863681	-6.170464
43934	0	1.003065	-1.282487	13.948079	0.010139	-0.012845	0.139471	1.449609	-3.774663	-6.168290
43935	0	1.027186	-0.683669	13.605993	0.010437	-0.006836	0.136047	1.449934	-3.635782	-6.172131
43936	0	0.949319	-0.857818	13.119985	0.009690	-0.008547	0.131187	1.423727	-3.464187	-6.183737
43937	0	0.864970	-1.168691	11.091368	0.008850	-0.011658	0.110901	1.394975	-3.258028	-6.195209
43938	0	0.698831	-1.064136	9.597661	0.007160	-0.010611	0.095967	1.359584	-3.053823	-6.202899
43939	0	0.642490	-1.270188	9.498131	0.006592	-0.012695	0.094971	1.352888	-2.853622	-6.212193
43940	0	0.570196	-0.727132	8.938558	0.005851	-0.007277	0.089375	1.360697	-2.663444	-6.214153
43941	0	0.487128	-0.535618	8.802113	0.005005	-0.005371	0.088013	1.381009	-2.490003	-6.222967
43942	0	0.435391	-1.228615	9.151767	0.004481	-0.012299	0.091510	1.397338	-2.331340	-6.231214
43943	0	0.318023	-1.286567	8.930049	0.003296	-0.012878	0.089294	1.414278	-2.183873	-6.236818
43944	0	0.262989	-0.644990	8.063881	0.002721	-0.006447	0.080636	1.410373	-2.055049	-6.239141
43945	0	0.262106	-1.021061	7.427966	0.002686	-0.010193	0.074280	1.383358	-1.956300	-6.241000
43946	0	0.208730	-1.024739	7.323884	0.002131	-0.010228	0.073240	1.353470	-1.889213	-6.242138
43947	0	0.113812	-1.203849	7.299599	0.001160	-0.012024	0.072998	1.330500	-1.856135	-6.237050
43948	0	0.105651	-1.168434	7.329890	0.001055	-0.011687	0.073298	1.335057	-1.858850	-6.236813
43949	0	0.185685	-1.078977	7.373180	0.001831	-0.010803	0.073730	1.355699	-1.898962	-6.230163
43950	0	0.253638	-0.642858	7.141093	0.002491	-0.006444	0.071411	1.380067	-1.971498	-6.223701
43951	0	0.250732	-0.994203	7.281363	0.002441	-0.009949	0.072815	1.390151	-2.074736	-6.216467
43952	0	0.274940	-1.396142	8.159811	0.002650	-0.013963	0.081601	1.391334	-2.213416	-6.204427
43953	0	0.420852	-0.873590	9.288947	0.004089	-0.008728	0.092896	1.380866	-2.359846	-6.189774
43954	0	0.506551	-0.680626	9.366689	0.004940	-0.006791	0.093675	1.361536	-2.512744	-6.177032
43955	0	0.550310	-0.953042	8.983485	0.005371	-0.009521	0.089844	1.349197	-2.680357	-6.167289
43956	0	0.528725	-1.113054	8.878006	0.005143	-0.011127	0.088789	1.342919	-2.865806	-6.144465
43957	0	0.669920	-1.231081	9.642638	0.006531	-0.012329	0.096436	1.363410	-3.065059	-6.129761
43958	0	0.867656	-0.793132	10.817608	0.008495	-0.007956	0.108189	1.387773	-3.256358	-6.118088
43959	0	0.952442	-0.638477	11.436593	0.009338	-0.006409	0.114380	1.410447	-3.442126	-6.104542
43960	0	0.939872	-0.892464	11.739163	0.009232	-0.008924	0.117405	1.408210	-3.604714	-6.095956
43961	0	0.936481	-2.335285	12.389472	0.009216	-0.023376	0.123901	1.429059	-3.740964	-6.089379
43962	0	1.084336	-0.868252	14.120674	0.010713	-0.008736	0.141213	1.471346	-3.846611	-6.077419
43963	0	1.134946	-0.432779	14.171918	0.011292	-0.004333	0.141724	1.475595	-3.892850	-6.065186
43964	0	1.122713	-0.523415	14.446069	0.011226	-0.005238	0.144461	1.478288	-3.894171	-6.069170
43965	0	1.048895	-1.754008	14.074946	0.010559	-0.017517	0.140747	1.459942	-3.837452	-6.069380
43966	0	1.036542	-1.103328	13.514763	0.010486	-0.011031	0.135139	1.458824	-3.735831	-6.069094
43967	0	0.972145	-0.922071	13.209215	0.009888	-0.009216	0.132080	1.455966	-3.592057	-6.077229
43968	0	0.901011	-0.717054	12.521909	0.009206	-0.007150	0.125206	1.438074	-3.413488	-6.089296
43969	0	0.714439	-1.381486	10.413575	0.007324	-0.013794	0.104126	1.416309	-3.216580	-6.101097
43970	0	0.654445	-1.245023	9.231149	0.006700	-0.012428	0.092303	1.390323	-3.025612	-6.099528
43971	0	0.685882	-1.385810	9.931500	0.007019	-0.013855	0.099304	1.387836	-2.841909	-6.106656
43972	0	0.609136	-0.140272	9.213185	0.006235	-0.001410	0.092122	1.398518	-2.663109	-6.112895
43973	0	0.506620	-0.756313	8.728791	0.005188	-0.007568	0.087280	1.406210	-2.503817	-6.122951
43974	0	0.426414	-1.536147	8.980448	0.004387	-0.015370	0.089797	1.418279	-2.348149	-6.131826
43975	0	0.362188	-1.232104	8.600403	0.003723	-0.012329	0.085999	1.429585	-2.213964	-6.139389
43976	0	0.381462	-0.762320	8.131251	0.003898	-0.007615	0.081309	1.418646	-2.097401	-6.141419
43977	0	0.336038	-0.373683	7.708928	0.003418	-0.003723	0.077087	1.398643	-2.011902	-6.144280
43978	0	0.271667	-0.828077	7.653891	0.002753	-0.008267	0.076539	1.378875	-1.957258	-6.152101
43979	0	0.230426	-1.367803	7.659848	0.002319	-0.013672	0.076599	1.369712	-1.934850	-6.153366
43980	0	0.210924	-1.270136	7.391269	0.002107	-0.012708	0.073912	1.379422	-1.939102	-6.148971
43981	0	0.259194	-0.609482	7.110567	0.002563	-0.006104	0.071106	1.393193	-1.984781	-6.145973
43982	0	0.266980	-0.620513	7.214109	0.002621	-0.006208	0.072143	1.398017	-2.062456	-6.137967
43983	0	0.300391	-1.476440	7.696366	0.002930	-0.014771	0.076965	1.406517	-2.172747	-6.126040
43984	0	0.350625	-1.243460	8.757711	0.003404	-0.012438	0.087581	1.410005	-2.306519	-6.112464
43985	0	0.444691	-0.879196	9.533145	0.004333	-0.008789	0.095337	1.405792	-2.442292	-6.101961
43986	0	0.394525	-0.825185	9.379604	0.003824	-0.008246	0.093801	1.398385	-2.589542	-6.092419
43987	0	0.408501	-0.831011	8.788438	0.003967	-0.008301	0.087891	1.385357	-2.742403	-6.080992
43988	0	0.466215	-1.436853	9.195677	0.004519	-0.014363	0.091965	1.377747	-2.920631	-6.066064
43989	0	0.687105	-1.408393	10.405678	0.006714	-0.014099	0.104065	1.393356	-3.093344	-6.044362
43990	0	0.807901	-0.501054	11.233179	0.007909	-0.005033	0.112343	1.415603	-3.266208	-6.028257
43991	0	0.888113	-0.614963	11.589496	0.008728	-0.006165	0.115906	1.429282	-3.417135	-6.019679
43992	0	0.868236	-1.003835	11.666953	0.008548	-0.010041	0.116679	1.431167	-3.548790	-6.013070
43993	0	0.921495	-2.262433	12.060003	0.009094	-0.022644	0.120605	1.449018	-3.663121	-6.001548
43994	0	1.190211	-0.601925	13.833879	0.011812	-0.006059	0.138345	1.481125	-3.737023	-5.988375
43995	0	1.145042	-0.128442	13.848570	0.011414	-0.001282	0.138489	1.478630	-3.767342	-5.984954
43996	0	1.091503	-1.302243	13.964210	0.010939	-0.013006	0.139642	1.465401	-3.748034	-5.983138
43997	0	1.029679	-1.167048	13.251239	0.010376	-0.011658	0.132507	1.454790	-3.679796	-5.982741
43998	0	0.931815	-1.187818	12.873858	0.009428	-0.011866	0.128732	1.444210	-3.582357	-5.987865
43999	0	0.955779	-0.575444	12.476643	0.009705	-0.005737	0.124756	1.429366	-3.447544	-5.988696
44000	0	0.781481	-0.988008	11.416081	0.007970	-0.009858	0.114152	1.408283	-3.292457	-5.992502
44001	0	0.698923	-1.349924	10.486732	0.007141	-0.013489	0.104858	1.397814	-3.127464	-5.998029
44002	0	0.660842	-1.412673	9.493428	0.006743	-0.014119	0.094926	1.389622	-2.965732	-6.002635
44003	0	0.676265	-0.773803	9.797188	0.006897	-0.007751	0.097961	1.406208	-2.809143	-6.009481
44004	0	0.601865	-0.692361	9.542487	0.006146	-0.006932	0.095416	1.417375	-2.656203	-6.019553
44005	0	0.483559	-1.257541	9.131411	0.004944	-0.012573	0.091309	1.415296	-2.520927	-6.030634
44006	0	0.365823	-1.379567	8.906246	0.003756	-0.013799	0.089058	1.419684	-2.396522	-6.036426
44007	0	0.364175	-0.945781	8.710091	0.003723	-0.009460	0.087097	1.423473	-2.290055	-6.035600
44008	0	0.337916	-0.208099	8.240576	0.003448	-0.002070	0.082403	1.409072	-2.194739	-6.035500
44009	0	0.300630	-0.806877	7.598930	0.003052	-0.008057	0.075989	1.391045	-2.126387	-6.044110
44010	0	0.305836	-1.321359	7.672030	0.003082	-0.013208	0.076720	1.383319	-2.091037	-6.045001
44011	0	0.329256	-1.129318	7.983389	0.003296	-0.011292	0.079834	1.380800	-2.086520	-6.040432
44012	0	0.366879	-0.860488	7.934466	0.003655	-0.008610	0.079345	1.387655	-2.105817	-6.033326
44013	0	0.356960	-0.671123	7.592659	0.003540	-0.006714	0.075928	1.391305	-2.150238	-6.021629
44014	0	0.304229	-0.994749	7.647258	0.002989	-0.009944	0.076475	1.385580	-2.229842	-6.019195
44015	0	0.349530	-1.404590	8.605520	0.003418	-0.014038	0.086060	1.374593	-2.332219	-6.013108
44016	0	0.441148	-1.082107	9.269737	0.004316	-0.010820	0.092702	1.373028	-2.449392	-6.001813
44017	0	0.456189	-0.610305	9.411117	0.004456	-0.006104	0.094116	1.372817	-2.578369	-5.992617
44018	0	0.471467	-0.909738	9.342859	0.004605	-0.009094	0.093434	1.368140	-2.711947	-5.982789
44019	0	0.530446	-1.257515	9.301078	0.005188	-0.012573	0.093018	1.364877	-2.854612	-5.975157
44020	0	0.605006	-1.330450	9.818329	0.005921	-0.013310	0.098190	1.370773	-3.004323	-5.959244
44021	0	0.709884	-0.932456	10.997755	0.006958	-0.009338	0.109985	1.384132	-3.150450	-5.945817
44022	0	0.732835	-0.551599	11.563642	0.007193	-0.005526	0.115644	1.392669	-3.284468	-5.935151
44023	0	0.750275	-0.897535	11.473824	0.007385	-0.008972	0.114746	1.388601	-3.401301	-5.923748
44024	0	0.773094	-1.757581	12.040017	0.007631	-0.017585	0.120405	1.396335	-3.495996	-5.910438
44025	0	0.831601	-0.926313	11.901437	0.008240	-0.009277	0.119019	1.409356	-3.569059	-5.901029
44026	0	0.986345	-0.459370	13.383557	0.009815	-0.004607	0.133839	1.420498	-3.610143	-5.897126
44027	0	0.969772	-1.215627	13.323931	0.009705	-0.012146	0.133240	1.411577	-3.604214	-5.897201
44028	0	0.953080	-1.144527	12.982262	0.009569	-0.011434	0.129821	1.401383	-3.570434	-5.895935
44029	0	0.882622	-1.240784	12.524841	0.008911	-0.012390	0.125244	1.385568	-3.493063	-5.896692
44030	0	0.761553	-1.031062	11.561187	0.007716	-0.010287	0.115607	1.362951	-3.393638	-5.900952
44031	0	0.775001	-1.171717	11.713488	0.007874	-0.011719	0.117126	1.365105	-3.273328	-5.902212
44032	0	0.703336	-0.758031	10.854280	0.007156	-0.007565	0.108536	1.350143	-3.143783	-5.907644
44033	0	0.707844	-1.525744	10.248687	0.007202	-0.015259	0.102478	1.352359	-3.006161	-5.916149
44034	0	0.666914	-0.963271	9.707101	0.006784	-0.009642	0.097062	1.363643	-2.870694	-5.913344
44035	0	0.617000	-0.427801	9.772450	0.006287	-0.004272	0.097717	1.357790	-2.734144	-5.919680
44036	0	0.546241	-1.320489	9.565831	0.005569	-0.013195	0.095654	1.346540	-2.607765	-5.925640
44037	0	0.473283	-1.141584	8.868860	0.004822	-0.011414	0.088684	1.344048	-2.493461	-5.930127
44038	0	0.433008	-0.525768	8.704816	0.004403	-0.005254	0.087045	1.339233	-2.397353	-5.927434
44039	0	0.360471	-0.928390	8.447441	0.003662	-0.009277	0.084473	1.330541	-2.319813	-5.932113
44040	0	0.308671	-1.155170	8.105765	0.003124	-0.011549	0.081057	1.326733	-2.267223	-5.930985
44041	0	0.364047	-0.793919	8.075004	0.003662	-0.007935	0.080750	1.320161	-2.236580	-5.933643
44042	0	0.391385	-1.044739	8.404578	0.003922	-0.010448	0.084045	1.320188	-2.226175	-5.934362
44043	0	0.446285	-1.116938	8.239707	0.004456	-0.011169	0.082397	1.320025	-2.236141	-5.936207
44044	0	0.424812	-0.848454	7.879411	0.004225	-0.008484	0.078795	1.318734	-2.269962	-5.930283
44045	0	0.407564	-1.246039	8.300412	0.004028	-0.012451	0.083008	1.305499	-2.335024	-5.924310
44046	0	0.419349	-1.039706	8.684207	0.004127	-0.010396	0.086845	1.303450	-2.422985	-5.915430
44047	0	0.416611	-0.763085	8.745964	0.004089	-0.007629	0.087463	1.300782	-2.523077	-5.904606
44048	0	0.471062	-1.177982	9.288275	0.004618	-0.011784	0.092887	1.304606	-2.637238	-5.893285
44049	0	0.498621	-1.079292	9.746907	0.004883	-0.010803	0.097473	1.315791	-2.758309	-5.880645
44050	0	0.572297	-0.756611	9.655149	0.005615	-0.007568	0.096558	1.317537	-2.885685	-5.878063
44051	0	0.656386	-1.045409	10.255731	0.006450	-0.010451	0.102565	1.313471	-3.012644	-5.869174
44052	0	0.705849	-1.029576	10.914233	0.006944	-0.010293	0.109150	1.309619	-3.132606	-5.859587
44053	0	0.749294	-0.897406	11.278573	0.007385	-0.008972	0.112793	1.306783	-3.241479	-5.848454
44054	0	0.749937	-1.075286	11.026870	0.007412	-0.010746	0.110275	1.298857	-3.331869	-5.843988
44055	0	0.764819	-1.763425	11.632854	0.007568	-0.017639	0.116333	1.302934	-3.410101	-5.837722
44056	0	0.834353	-0.821045	12.132369	0.008284	-0.008230	0.121326	1.320929	-3.466185	-5.823723
44057	0	0.864168	-0.804839	12.475392	0.008606	-0.008057	0.124756	1.328064	-3.498856	-5.823662
44058	0	0.891842	-1.213399	12.951281	0.008924	-0.012130	0.129513	1.324131	-3.493456	-5.819867
44059	0	0.881295	-0.934750	12.396436	0.008850	-0.009338	0.123962	1.315709	-3.459154	-5.821607
44060	0	0.828204	-1.054092	11.981745	0.008350	-0.010516	0.119815	1.292259	-3.393976	-5.824752
44061	0	0.785558	-1.044553	11.670381	0.007935	-0.010437	0.116699	1.284180	-3.316648	-5.832715
44062	0	0.755321	-1.015344	11.512731	0.007656	-0.010149	0.115121	1.280188	-3.214556	-5.839336
44063	0	0.721389	-1.086759	10.797830	0.007324	-0.010864	0.107971	1.277160	-3.097932	-5.843708
44064	0	0.652062	-1.129875	10.200896	0.006627	-0.011298	0.102002	1.276996	-2.978904	-5.847789
44065	0	0.636197	-0.757156	9.992125	0.006470	-0.007568	0.099915	1.273828	-2.855706	-5.856743
44066	0	0.597805	-0.813489	9.828402	0.006074	-0.008124	0.098279	1.261958	-2.744222	-5.862831
44067	0	0.527722	-1.355259	9.424320	0.005371	-0.013550	0.094238	1.258945	-2.630761	-5.868602
44068	0	0.450502	-1.215524	8.918347	0.004582	-0.012152	0.089180	1.254629	-2.532082	-5.870570
44069	0	0.420963	-0.897315	8.563534	0.004272	-0.008972	0.085632	1.253440	-2.448382	-5.870226
44070	0	0.385510	-1.001848	8.399072	0.003904	-0.010013	0.083989	1.245508	-2.381457	-5.876059
44071	0	0.387449	-0.939771	8.416914	0.003906	-0.009399	0.084167	1.247714	-2.338437	-5.874937
44072	0	0.382121	-0.988026	8.630795	0.003840	-0.009885	0.086307	1.253592	-2.312999	-5.874518
44073	0	0.414499	-1.012789	8.648754	0.004150	-0.010132	0.086487	1.258549	-2.305792	-5.875885
44074	0	0.371949	-0.939323	8.282530	0.003713	-0.009393	0.082826	1.257555	-2.315015	-5.879854
44075	0	0.423964	-0.848812	8.166314	0.004211	-0.008484	0.081665	1.251117	-2.354304	-5.882284
44076	0	0.425247	-1.100381	8.385428	0.004209	-0.010996	0.083858	1.239631	-2.413983	-5.877817
44077	0	0.475560	-0.957730	8.648435	0.004700	-0.009583	0.086487	1.245834	-2.487508	-5.878536
44078	0	0.482949	-0.882898	9.056756	0.004755	-0.008840	0.090570	1.258427	-2.581260	-5.868739
44079	0	0.539822	-1.018616	9.478335	0.005310	-0.010193	0.094788	1.265627	-2.687236	-5.865828
44080	0	0.564008	-0.913491	9.568892	0.005548	-0.009142	0.095694	1.273058	-2.796383	-5.856025
44081	0	0.651073	-0.946182	9.789354	0.006409	-0.009460	0.097900	1.270410	-2.915223	-5.848586
44082	0	0.697460	-1.270869	10.459095	0.006870	-0.012699	0.104599	1.258894	-3.028844	-5.843692
44083	0	0.754864	-1.061379	11.052835	0.007446	-0.010620	0.110535	1.264434	-3.134427	-5.834203
44084	0	0.732360	-0.956472	11.112665	0.007225	-0.009570	0.111133	1.269003	-3.235547	-5.825416
44085	0	0.698013	-1.073863	10.979735	0.006897	-0.010742	0.109802	1.271819	-3.321850	-5.822979
44086	0	0.689728	-1.396246	11.455018	0.006826	-0.013970	0.114553	1.278819	-3.392563	-5.811092
44087	0	0.817288	-1.096495	11.913883	0.008118	-0.010986	0.119141	1.298615	-3.445352	-5.800290
44088	0	0.874959	-0.690440	12.462663	0.008721	-0.006914	0.124628	1.307010	-3.470936	-5.793308
44089	0	0.866034	-1.141281	12.646537	0.008667	-0.011414	0.126465	1.307369	-3.464818	-5.791469
44090	0	0.830872	-0.995623	12.048545	0.008348	-0.009948	0.120483	1.299216	-3.427031	-5.793736
44091	0	0.799362	-1.178763	11.713000	0.008057	-0.011780	0.117126	1.291581	-3.365535	-5.796407
44092	0	0.809334	-0.899026	11.646731	0.008175	-0.008988	0.116462	1.289889	-3.285410	-5.798488
44093	0	0.784053	-0.622935	11.383689	0.007935	-0.006226	0.113831	1.286362	-3.190635	-5.796924
44094	0	0.674006	-1.417489	10.652239	0.006842	-0.014168	0.106517	1.279019	-3.081798	-5.805395
44095	0	0.643385	-1.098468	10.181300	0.006531	-0.010986	0.101807	1.281145	-2.973124	-5.810315
44096	0	0.643364	-0.676984	9.773610	0.006528	-0.006772	0.097730	1.284014	-2.862874	-5.819911
44097	0	0.631567	-1.032248	9.814978	0.006409	-0.010315	0.098145	1.275465	-2.754589	-5.829749
44098	0	0.589382	-1.161123	9.571826	0.005982	-0.011612	0.095713	1.276519	-2.648971	-5.836990
44099	0	0.487247	-1.080125	9.045822	0.004944	-0.010803	0.090454	1.279097	-2.558856	-5.843508
44100	0	0.449826	-1.116356	8.747467	0.004561	-0.011167	0.087471	1.283029	-2.476549	-5.844993
44101	0	0.423272	-0.848338	8.398644	0.004272	-0.008484	0.083984	1.283566	-2.422447	-5.848498
44102	0	0.379559	-0.879045	8.472075	0.003825	-0.008788	0.084720	1.280144	-2.382469	-5.850627
44103	0	0.346220	-1.202358	8.789134	0.003479	-0.012024	0.087891	1.280268	-2.360493	-5.855034
44104	0	0.307143	-1.067865	8.587802	0.003079	-0.010681	0.085877	1.283177	-2.349784	-5.855024
44105	0	0.318099	-0.768900	8.325181	0.003174	-0.007690	0.083252	1.284544	-2.359467	-5.849489
44106	0	0.309247	-0.951677	8.288410	0.003065	-0.009520	0.082885	1.287629	-2.397179	-5.838900
44107	0	0.370439	-0.952469	8.355490	0.003662	-0.009521	0.083557	1.282456	-2.454776	-5.835251
44108	0	0.479156	-0.995503	8.788159	0.004727	-0.009956	0.087885	1.283267	-2.537940	-5.830395
44109	0	0.556641	-1.158797	9.331951	0.005493	-0.011597	0.093323	1.292964	-2.627239	-5.827626
44110	0	0.578370	-0.949722	9.605771	0.005705	-0.009504	0.096062	1.300390	-2.720705	-5.822942
44111	0	0.582861	-0.957503	9.502695	0.005737	-0.009583	0.095032	1.308279	-2.830149	-5.819034
44112	0	0.626587	-1.206449	9.812864	0.006170	-0.012070	0.098134	1.313184	-2.941254	-5.808839
44113	0	0.663074	-1.012953	10.296016	0.006531	-0.010132	0.102966	1.314545	-3.051929	-5.801963
44114	0	0.757381	-0.915187	10.965905	0.007476	-0.009151	0.109666	1.311951	-3.153710	-5.792372
44115	0	0.735403	-1.036661	11.260484	0.007263	-0.010376	0.112610	1.320348	-3.245626	-5.783445
44116	0	0.733410	-0.809462	10.960386	0.007257	-0.008100	0.109609	1.324453	-3.326267	-5.776789
44117	0	0.769801	-1.092204	11.230033	0.007629	-0.010925	0.112305	1.326762	-3.395857	-5.769898
44118	0	0.836882	-1.145883	11.796905	0.008323	-0.011468	0.117971	1.334752	-3.440336	-5.763120
44119	0	0.899970	-0.896502	12.212985	0.008972	-0.008972	0.122131	1.340742	-3.465834	-5.758933
44120	0	0.932685	-1.017194	12.627896	0.009334	-0.010179	0.126278	1.346255	-3.459525	-5.758438
44121	0	0.856729	-0.958840	12.048569	0.008606	-0.009583	0.120483	1.340374	-3.422676	-5.758704
44122	0	0.792487	-1.228825	11.646183	0.007981	-0.012280	0.116459	1.331591	-3.367261	-5.758470
44123	0	0.773864	-1.062253	11.505605	0.007812	-0.010620	0.115051	1.329094	-3.293842	-5.758209
44124	0	0.720797	-0.843567	11.329522	0.007301	-0.008428	0.113290	1.320983	-3.199514	-5.762262
44125	0	0.673658	-1.105284	10.773276	0.006836	-0.011047	0.107727	1.315261	-3.094095	-5.772413
44126	0	0.611642	-1.350127	10.249361	0.006219	-0.013500	0.102488	1.314152	-2.980144	-5.776458
44127	0	0.594869	-0.842125	9.863867	0.006042	-0.008423	0.098633	1.316069	-2.871401	-5.782843
44128	0	0.643730	-0.762852	9.688124	0.006530	-0.007627	0.096875	1.313813	-2.762147	-5.788775
44129	0	0.589920	-1.117047	9.723392	0.005981	-0.011169	0.097229	1.312549	-2.665557	-5.792117
44130	0	0.495722	-1.123001	9.260233	0.005031	-0.011233	0.092598	1.316525	-2.575031	-5.796637
44131	0	0.457579	-1.031855	8.819867	0.004639	-0.010315	0.088196	1.311622	-2.493634	-5.799737
44132	0	0.410557	-0.879900	8.490666	0.004151	-0.008797	0.084905	1.308172	-2.431953	-5.802582
44133	0	0.411740	-0.702491	8.422965	0.004150	-0.007019	0.084229	1.299790	-2.387037	-5.807757
44134	0	0.406655	-1.069674	8.679327	0.004082	-0.010694	0.086793	1.295032	-2.366916	-5.809011
44135	0	0.402708	-1.208557	8.709714	0.004028	-0.012085	0.087097	1.293513	-2.365462	-5.800913
44136	0	0.385159	-0.836120	8.471572	0.003843	-0.008364	0.084716	1.296199	-2.376404	-5.801014
44137	0	0.374403	-0.854843	8.428827	0.003723	-0.008545	0.084290	1.290617	-2.404456	-5.801449
44138	0	0.361514	-1.112161	8.465076	0.003582	-0.011116	0.084653	1.282099	-2.449030	-5.794867
44139	0	0.401801	-0.964664	8.642310	0.003967	-0.009644	0.086426	1.276911	-2.515863	-5.787688
44140	0	0.481792	-1.008090	9.184715	0.004746	-0.010077	0.091851	1.271466	-2.604375	-5.784838
44141	0	0.538514	-1.006706	9.545518	0.005310	-0.010071	0.095459	1.274762	-2.693754	-5.788759
44142	0	0.548756	-0.896103	9.465222	0.005398	-0.008965	0.094657	1.278821	-2.801738	-5.784554
44143	0	0.619387	-1.122909	9.820008	0.006104	-0.011230	0.098206	1.279071	-2.906559	-5.775094
44144	0	0.675313	-1.116687	10.270368	0.006659	-0.011168	0.102710	1.278417	-3.011427	-5.767443
44145	0	0.723657	-0.970189	10.729367	0.007141	-0.009705	0.107300	1.279914	-3.112725	-5.757808
44146	0	0.712229	-1.115738	11.100563	0.007033	-0.011165	0.111011	1.286071	-3.203949	-5.749860
44147	0	0.739569	-0.891054	11.071308	0.007324	-0.008911	0.110718	1.285446	-3.277413	-5.747998
44148	0	0.753170	-0.958290	11.113103	0.007467	-0.009582	0.111135	1.282859	-3.343331	-5.740656
44149	0	0.792680	-1.086003	11.626875	0.007874	-0.010864	0.116272	1.285889	-3.395384	-5.734060
44150	0	0.832485	-0.859260	11.888659	0.008287	-0.008597	0.118889	1.289477	-3.431067	-5.732662
44151	0	0.903857	-1.116816	12.347384	0.009033	-0.011169	0.123474	1.289859	-3.435779	-5.731592
44152	0	0.883495	-1.117115	12.072813	0.008861	-0.011168	0.120727	1.285810	-3.411300	-5.733237
44153	0	0.837425	-0.959362	11.670181	0.008423	-0.009583	0.116699	1.274468	-3.363523	-5.739327
44154	0	0.776677	-1.229714	11.542548	0.007838	-0.012291	0.115421	1.268007	-3.292643	-5.745707
44155	0	0.736989	-0.861472	11.188184	0.007446	-0.008606	0.111877	1.258738	-3.214314	-5.744887
44156	0	0.666155	-0.886618	10.816746	0.006749	-0.008867	0.108162	1.259671	-3.121586	-5.748794
44157	0	0.613570	-1.214218	10.553550	0.006226	-0.012146	0.105530	1.263587	-3.024212	-5.753116
44158	0	0.615016	-0.951067	9.968683	0.006239	-0.009515	0.099681	1.268141	-2.922331	-5.761667
44159	0	0.596264	-0.897017	9.814961	0.006042	-0.008972	0.098145	1.270201	-2.829227	-5.764778
44160	0	0.616540	-1.104347	9.828236	0.006248	-0.011044	0.098277	1.270022	-2.732495	-5.776139
44161	0	0.560057	-0.946482	9.442548	0.005676	-0.009460	0.094421	1.264405	-2.640815	-5.776257
44162	0	0.492194	-1.057399	8.912071	0.004984	-0.010568	0.089118	1.255854	-2.561318	-5.781136
44163	0	0.380099	-1.098620	8.716016	0.003845	-0.010986	0.087158	1.255385	-2.503348	-5.781277
44164	0	0.372662	-0.702099	8.679603	0.003757	-0.007019	0.086795	1.252080	-2.462427	-5.780363
44165	0	0.358325	-0.799534	8.697586	0.003601	-0.007996	0.086975	1.251646	-2.438753	-5.783109
44166	0	0.355737	-1.135147	8.728167	0.003565	-0.011353	0.087281	1.252163	-2.428817	-5.780919
44167	0	0.409589	-1.037333	8.673097	0.004089	-0.010376	0.086731	1.254702	-2.437112	-5.780102
44168	0	0.436666	-0.988428	8.611845	0.004346	-0.009883	0.086120	1.251824	-2.464388	-5.775811
44169	0	0.460465	-0.988866	8.544766	0.004578	-0.009888	0.085449	1.249405	-2.500139	-5.775777
44170	0	0.473641	-0.971193	8.776197	0.004694	-0.009707	0.087765	1.242303	-2.555054	-5.769136
44171	0	0.426899	-1.116843	9.063464	0.004211	-0.011169	0.090637	1.242192	-2.627248	-5.762878
44172	0	0.494951	-1.012678	9.300753	0.004879	-0.010130	0.093011	1.244602	-2.713428	-5.757722
44173	0	0.526564	-0.878969	9.502742	0.005188	-0.008789	0.095032	1.242336	-2.806350	-5.753785
44174	0	0.549311	-0.994454	9.941286	0.005411	-0.009951	0.099417	1.247807	-2.900101	-5.747350
44175	0	0.618944	-0.988413	10.241219	0.006104	-0.009888	0.102417	1.250213	-2.995510	-5.741521
44176	0	0.654980	-0.878475	10.636841	0.006465	-0.008782	0.106374	1.246118	-3.086212	-5.739293
44177	0	0.716191	-1.019753	10.918613	0.007080	-0.010193	0.109192	1.239678	-3.171402	-5.731412
44178	0	0.774307	-1.001714	10.966294	0.007671	-0.010019	0.109668	1.240456	-3.245691	-5.720855
44179	0	0.756939	-0.873149	10.961460	0.007507	-0.008728	0.109619	1.235410	-3.309942	-5.715459
44180	0	0.774538	-1.184594	11.375698	0.007697	-0.011848	0.113760	1.236564	-3.358147	-5.701324
44181	0	0.808994	-1.012086	11.724719	0.008057	-0.010132	0.117249	1.246062	-3.390220	-5.703120
44182	0	0.837773	-0.889010	11.876981	0.008368	-0.008889	0.118771	1.244113	-3.399662	-5.703629
44183	0	0.785789	-1.214670	12.042331	0.007874	-0.012146	0.120422	1.242505	-3.384508	-5.704938
44184	0	0.737100	-1.038557	11.645819	0.007416	-0.010378	0.116456	1.234188	-3.340258	-5.708124
44185	0	0.732695	-0.996149	11.523700	0.007385	-0.009949	0.115234	1.220827	-3.282112	-5.707109
44186	0	0.665548	-1.046693	11.115245	0.006723	-0.010462	0.111149	1.214905	-3.212019	-5.705341
44187	0	0.651991	-0.965160	10.687625	0.006592	-0.009644	0.106873	1.205711	-3.134861	-5.710856
44188	0	0.655437	-1.179366	10.529750	0.006633	-0.011796	0.105292	1.207723	-3.049524	-5.716630
44189	0	0.657126	-1.086178	10.187325	0.006653	-0.010864	0.101868	1.210007	-2.957919	-5.716345
44190	0	0.623568	-0.890952	9.901404	0.006311	-0.008906	0.099010	1.205811	-2.870232	-5.723124
44191	0	0.602980	-0.964516	9.772171	0.006104	-0.009644	0.097717	1.203360	-2.783774	-5.729300
44192	0	0.545993	-0.947509	9.559172	0.005531	-0.009464	0.095589	1.189783	-2.698179	-5.735157
44193	0	0.463866	-0.842891	9.088393	0.004700	-0.008423	0.090881	1.181468	-2.621129	-5.739189
44194	0	0.441306	-1.063429	8.881198	0.004457	-0.010633	0.088810	1.178364	-2.563710	-5.746427
44195	0	0.485032	-0.940003	8.886890	0.004883	-0.009399	0.088867	1.176661	-2.521671	-5.745828
44196	0	0.479262	-0.879191	8.789478	0.004818	-0.008791	0.087893	1.174489	-2.488362	-5.750583
44197	0	0.481030	-1.104312	8.813592	0.004822	-0.011047	0.088135	1.178925	-2.473193	-5.752096
44198	0	0.443495	-1.030222	8.777094	0.004433	-0.010307	0.087770	1.184364	-2.475800	-5.750356
44199	0	0.434843	-0.934274	8.770632	0.004333	-0.009338	0.087708	1.177374	-2.494811	-5.752134
44200	0	0.420588	-0.996660	8.794662	0.004180	-0.009958	0.087949	1.165132	-2.528033	-5.749284
44201	0	0.400870	-0.910117	8.910877	0.003967	-0.009094	0.089111	1.154673	-2.580660	-5.743790
44202	0	0.434367	-1.021461	9.142198	0.004296	-0.010208	0.091425	1.144995	-2.639337	-5.740243
44203	0	0.494367	-1.104531	9.313669	0.004883	-0.011047	0.093140	1.145847	-2.713484	-5.732343
44204	0	0.555793	-0.993921	9.496002	0.005495	-0.009945	0.094963	1.151042	-2.788563	-5.725220
44205	0	0.587877	-1.019240	9.984887	0.005798	-0.010193	0.099854	1.149779	-2.880000	-5.720335
44206	0	0.616435	-1.080527	10.325616	0.006086	-0.010803	0.103261	1.145717	-2.965705	-5.715768
44207	0	0.629713	-0.964598	10.497599	0.006226	-0.009644	0.104980	1.141309	-3.043003	-5.709005
44208	0	0.668239	-0.995757	10.722481	0.006616	-0.009954	0.107229	1.136226	-3.113569	-5.696979
44209	0	0.677475	-1.044136	10.857735	0.006714	-0.010437	0.108582	1.129925	-3.177079	-5.688682
44210	0	0.676960	-1.001674	10.966846	0.006715	-0.010019	0.109672	1.130975	-3.233594	-5.689010
44211	0	0.711877	-1.104256	11.114303	0.007080	-0.011047	0.111145	1.134374	-3.272804	-5.691722
44212	0	0.785561	-1.188747	11.431287	0.007831	-0.011892	0.114314	1.137762	-3.297268	-5.691699
44213	0	0.824954	-1.037234	11.706506	0.008240	-0.010376	0.117065	1.139948	-3.306324	-5.692663
44214	0	0.825101	-0.963665	11.657677	0.008259	-0.009637	0.116576	1.138929	-3.298158	-5.692695
44215	0	0.777834	-1.062112	11.480936	0.007812	-0.010620	0.114807	1.136836	-3.263704	-5.690481
44216	0	0.745483	-0.959720	11.249371	0.007502	-0.009585	0.112492	1.123811	-3.215718	-5.691991
44217	0	0.738220	-0.940910	11.035505	0.007446	-0.009399	0.110352	1.112899	-3.148943	-5.701606
44218	0	0.695461	-1.008846	10.737071	0.007016	-0.010090	0.107367	1.113532	-3.083000	-5.711687
44219	0	0.658600	-1.062186	10.437419	0.006653	-0.010620	0.104370	1.110762	-3.009453	-5.717798
44220	0	0.645143	-1.092794	10.194098	0.006522	-0.010929	0.101936	1.111231	-2.929786	-5.723617
44221	0	0.640515	-1.043999	10.046770	0.006470	-0.010437	0.100464	1.106949	-2.855995	-5.725818
44222	0	0.604028	-0.885834	9.858192	0.006099	-0.008857	0.098578	1.104186	-2.787790	-5.729748
44223	0	0.543097	-1.056325	9.588932	0.005493	-0.010559	0.095886	1.098270	-2.713322	-5.737027
44224	0	0.471080	-1.008547	9.302428	0.004762	-0.010079	0.093022	1.089698	-2.650489	-5.737417
44225	0	0.428846	-0.903464	9.112748	0.004333	-0.009033	0.091125	1.086814	-2.593581	-5.743335
44226	0	0.415111	-0.983216	8.990893	0.004183	-0.009830	0.089908	1.083459	-2.552859	-5.745626
44227	0	0.443690	-1.055890	8.844090	0.004456	-0.010559	0.088440	1.082390	-2.528334	-5.745744
44228	0	0.471982	-1.043189	8.941916	0.004723	-0.010437	0.089418	1.087509	-2.524389	-5.740164
44229	0	0.512623	-1.037591	8.996587	0.005127	-0.010376	0.089966	1.086145	-2.522927	-5.741196
44230	0	0.483086	-1.019549	8.941572	0.004820	-0.010194	0.089417	1.082463	-2.536380	-5.743357
44231	0	0.459993	-0.946491	8.917074	0.004578	-0.009460	0.089172	1.075093	-2.564355	-5.741000
44232	0	0.434948	-0.941243	9.008217	0.004317	-0.009409	0.090084	1.068918	-2.604600	-5.735216
44233	0	0.456672	-0.927740	9.222165	0.004517	-0.009277	0.092224	1.067063	-2.665978	-5.737903
44234	0	0.479682	-0.976218	9.490163	0.004742	-0.009767	0.094904	1.070498	-2.731682	-5.735008
44235	0	0.543388	-1.048986	9.753159	0.005371	-0.010498	0.097534	1.078153	-2.804541	-5.728934
44236	0	0.574799	-0.986415	9.978371	0.005682	-0.009871	0.099787	1.084605	-2.879399	-5.724292
44237	0	0.647379	-1.007298	10.253477	0.006409	-0.010071	0.102539	1.080199	-2.951230	-5.721226
44238	0	0.690850	-1.117510	10.490574	0.006846	-0.011174	0.104910	1.077249	-3.018166	-5.711933
44239	0	0.677230	-1.049749	10.686893	0.006714	-0.010498	0.106873	1.075909	-3.079942	-5.710063
44240	0	0.688813	-0.958260	10.887547	0.006832	-0.009582	0.108879	1.072894	-3.138044	-5.705821
44241	0	0.657727	-1.000396	10.918964	0.006531	-0.010010	0.109192	1.077112	-3.186032	-5.701868
44242	0	0.702794	-0.938169	11.107649	0.006991	-0.009388	0.111078	1.081791	-3.222954	-5.697947
44243	0	0.752770	-1.104389	11.273092	0.007507	-0.011047	0.112732	1.083614	-3.242982	-5.691845
44244	0	0.792204	-1.055176	11.449863	0.007915	-0.010552	0.114499	1.082665	-3.249828	-5.690100
44245	0	0.736865	-1.050625	11.517366	0.007385	-0.010498	0.115173	1.073076	-3.232757	-5.694954
44246	0	0.695645	-1.046047	11.303830	0.006987	-0.010453	0.113037	1.064370	-3.201663	-5.700254
44247	0	0.691696	-0.983060	11.004863	0.006958	-0.009827	0.110046	1.058991	-3.158455	-5.701806
44248	0	0.664377	-1.020644	10.852693	0.006694	-0.010201	0.108524	1.052509	-3.105167	-5.707661
44249	0	0.641298	-1.031074	10.608296	0.006470	-0.010315	0.106079	1.055859	-3.043504	-5.710269
44250	0	0.666234	-1.061340	10.389337	0.006724	-0.010612	0.103889	1.053712	-2.974762	-5.715876
44251	0	0.665035	-1.032166	10.205427	0.006714	-0.010315	0.102051	1.045056	-2.903153	-5.715065
44252	0	0.665025	-1.044914	9.919310	0.006712	-0.010450	0.099189	1.045344	-2.831596	-5.719800
44253	0	0.647673	-0.995444	9.710997	0.006531	-0.009949	0.097107	1.037410	-2.767489	-5.724776
44254	0	0.588479	-0.947707	9.442888	0.005937	-0.009472	0.094426	1.029905	-2.704251	-5.726828
44255	0	0.514626	-0.958446	9.344694	0.005188	-0.009583	0.093445	1.026192	-2.652679	-5.730584
44256	0	0.464173	-0.922095	9.235089	0.004678	-0.009221	0.092349	1.024982	-2.607499	-5.736480
44257	0	0.449449	-0.945861	9.100471	0.004517	-0.009460	0.091003	1.025774	-2.579161	-5.738236
44258	0	0.457591	-0.939517	9.118948	0.004594	-0.009397	0.091188	1.025986	-2.556043	-5.743723
44259	0	0.463283	-1.007124	9.112574	0.004639	-0.010071	0.091125	1.023808	-2.548087	-5.744562
44260	0	0.438539	-1.020057	8.990386	0.004382	-0.010194	0.089905	1.013482	-2.551608	-5.742907
44261	0	0.434676	-1.019608	8.953757	0.004333	-0.010193	0.089539	1.007562	-2.567881	-5.739928
44262	0	0.451048	-1.069173	8.990005	0.004482	-0.010688	0.089902	1.000678	-2.602957	-5.739789
44263	0	0.485490	-1.019241	9.100171	0.004822	-0.010193	0.091003	0.999300	-2.643730	-5.741397
44264	0	0.529802	-1.049796	9.362174	0.005256	-0.010498	0.093624	0.997364	-2.694587	-5.739991
44265	0	0.548172	-1.067701	9.686046	0.005432	-0.010681	0.096863	1.000133	-2.752373	-5.729162
44266	0	0.571495	-1.048538	9.850206	0.005654	-0.010490	0.098505	1.003791	-2.821860	-5.726749
44267	0	0.567224	-1.019711	10.052128	0.005615	-0.010193	0.100525	0.996785	-2.885825	-5.723437
44268	0	0.615787	-0.971801	10.277068	0.006098	-0.009714	0.102775	0.990255	-2.951782	-5.718043
44269	0	0.658375	-1.013118	10.546552	0.006531	-0.010132	0.105469	0.988831	-3.008360	-5.721309
44270	0	0.668958	-1.049136	10.631388	0.006638	-0.010497	0.106317	0.992868	-3.063420	-5.720396
44271	0	0.730742	-0.982371	10.772433	0.007263	-0.009827	0.107727	0.993929	-3.109516	-5.713331
44272	0	0.739101	-0.962887	10.997786	0.007353	-0.009638	0.109980	1.001226	-3.148367	-5.708614
44273	0	0.722563	-0.982293	11.096072	0.007202	-0.009827	0.110962	1.003142	-3.171767	-5.708006
44274	0	0.713761	-1.048973	11.217922	0.007127	-0.010491	0.112180	1.002967	-3.182010	-5.707935
44275	0	0.731966	-1.049727	11.346472	0.007324	-0.010498	0.113464	1.002017	-3.176682	-5.708632
44276	0	0.698766	-0.994774	11.285536	0.007010	-0.009948	0.112854	1.000432	-3.153842	-5.710804
44277	0	0.674511	-1.001095	11.090259	0.006775	-0.010010	0.110901	0.997624	-3.122408	-5.710689
44278	0	0.685694	-1.147810	10.956354	0.006899	-0.011477	0.109561	0.995472	-3.078010	-5.715015
44279	0	0.666367	-1.135537	10.711954	0.006714	-0.011353	0.107117	0.990984	-3.023859	-5.714305
44280	0	0.674388	-0.995474	10.553894	0.006798	-0.009954	0.105536	0.989259	-2.964807	-5.716029
44281	0	0.641557	-1.001151	10.327470	0.006470	-0.010010	0.103271	0.985898	-2.904230	-5.711993
44282	0	0.581857	-1.050047	10.120540	0.005875	-0.010502	0.101202	0.986048	-2.840282	-5.717538
44283	0	0.604758	-0.988769	9.784283	0.006104	-0.009888	0.097839	0.984648	-2.774330	-5.718170
44284	0	0.570234	-0.958377	9.650494	0.005749	-0.009583	0.096502	0.981682	-2.718717	-5.718276
44285	0	0.550751	-0.933555	9.540094	0.005554	-0.009338	0.095398	0.983586	-2.662123	-5.718195
44286	0	0.505378	-0.988371	9.326873	0.005096	-0.009883	0.093266	0.981096	-2.609182	-5.723796
44287	0	0.460958	-0.921938	9.216424	0.004639	-0.009216	0.092163	0.975669	-2.572369	-5.731715
44288	0	0.462472	-0.897747	9.167770	0.004642	-0.008979	0.091677	0.975635	-2.550661	-5.734021
44289	0	0.480967	-0.903731	9.167504	0.004822	-0.009033	0.091675	0.968734	-2.534807	-5.731285
44290	0	0.467319	-1.057101	9.185761	0.004675	-0.010568	0.091858	0.962710	-2.531912	-5.730194
44291	0	0.495196	-1.074276	9.112498	0.004944	-0.010742	0.091125	0.960046	-2.541371	-5.726330
44292	0	0.503948	-1.037802	9.063426	0.005021	-0.010378	0.090635	0.957846	-2.563724	-5.725558
44293	0	0.558096	-1.019109	9.112405	0.005554	-0.010193	0.091125	0.957985	-2.596392	-5.727015
44294	0	0.546691	-1.098005	9.307373	0.005425	-0.010983	0.093076	0.959969	-2.646209	-5.733595
44295	0	0.492999	-1.043678	9.588385	0.004883	-0.010437	0.095886	0.957957	-2.701559	-5.728265
44296	0	0.491022	-0.921382	9.789321	0.004857	-0.009216	0.097896	0.958555	-2.762667	-5.724404
44297	0	0.530400	-0.891087	9.924027	0.005249	-0.008911	0.099243	0.956521	-2.825000	-5.719516
44298	0	0.547851	-0.970175	10.124786	0.005422	-0.009705	0.101251	0.957399	-2.888227	-5.714018
44299	0	0.622054	-0.945881	10.302413	0.006165	-0.009460	0.103027	0.956885	-2.949346	-5.704803
44300	0	0.663598	-1.006459	10.539716	0.006584	-0.010068	0.105400	0.958239	-3.004567	-5.698920
44301	0	0.700128	-1.062109	10.686964	0.006958	-0.010620	0.106873	0.954973	-3.049917	-5.695134
44302	0	0.727015	-1.080757	10.722909	0.007228	-0.010806	0.107232	0.951164	-3.094024	-5.691849
44303	0	0.686474	-1.104643	10.857982	0.006836	-0.011047	0.108582	0.949989	-3.123460	-5.685466
44304	0	0.716379	-1.037582	11.052913	0.007138	-0.010375	0.110531	0.947043	-3.148949	-5.681009
44305	0	0.733192	-0.958457	11.212090	0.007324	-0.009583	0.112122	0.942977	-3.155944	-5.682967
44306	0	0.702995	-1.001319	11.199800	0.007034	-0.010015	0.111998	0.942482	-3.150667	-5.687921
44307	0	0.743289	-1.050535	11.175558	0.007446	-0.010498	0.111755	0.933182	-3.136124	-5.689888
44308	0	0.732764	-1.008781	10.980415	0.007359	-0.010086	0.109802	0.929666	-3.103130	-5.689310
44309	0	0.728364	-1.018984	10.834043	0.007324	-0.010193	0.108337	0.931254	-3.059532	-5.692994
44310	0	0.689172	-1.055674	10.645377	0.006939	-0.010553	0.106451	0.926039	-3.008105	-5.691919
44311	0	0.629767	-1.007335	10.406774	0.006348	-0.010071	0.104065	0.921669	-2.952453	-5.694306
44312	0	0.595170	-0.958828	10.175352	0.006005	-0.009588	0.101750	0.920091	-2.891506	-5.698695
44313	0	0.543821	-0.940430	10.034434	0.005493	-0.009399	0.100342	0.912959	-2.828149	-5.698778
44314	0	0.533608	-1.008266	9.815186	0.005385	-0.010081	0.098149	0.909774	-2.769977	-5.701608
44315	0	0.489704	-1.086929	9.692564	0.004944	-0.010864	0.096924	0.902191	-2.714077	-5.704682
44316	0	0.481395	-1.075954	9.466957	0.004852	-0.010753	0.094668	0.892172	-2.667086	-5.703249
44317	0	0.478825	-1.050146	9.289686	0.004822	-0.010498	0.092896	0.886220	-2.625095	-5.704767
44318	0	0.454785	-1.056266	9.186148	0.004572	-0.010567	0.091860	0.889401	-2.594439	-5.702118
44319	0	0.498749	-1.092355	9.234734	0.005005	-0.010925	0.092346	0.889692	-2.572042	-5.707731
44320	0	0.502325	-1.025271	9.228728	0.005031	-0.010251	0.092287	0.885670	-2.561986	-5.712638
44321	0	0.500600	-1.013241	9.112536	0.005005	-0.010132	0.091125	0.882928	-2.562447	-5.716637
44322	0	0.513969	-0.970515	9.063578	0.005129	-0.009706	0.090636	0.882524	-2.575152	-5.716682
44323	0	0.465447	-0.933805	9.069747	0.004639	-0.009338	0.090698	0.880789	-2.594081	-5.717582
44324	0	0.482777	-0.867018	9.240317	0.004792	-0.008667	0.092405	0.874568	-2.637037	-5.717784
44325	0	0.516418	-0.842099	9.435849	0.005127	-0.008423	0.094360	0.874523	-2.681033	-5.710145
44326	0	0.543552	-0.939415	9.618406	0.005385	-0.009397	0.096187	0.875022	-2.739517	-5.708498
44327	0	0.615353	-0.964454	9.801924	0.006104	-0.009644	0.098022	0.871520	-2.796771	-5.704580
44328	0	0.631754	-1.049815	9.953868	0.006266	-0.010501	0.099542	0.872310	-2.855329	-5.697496
44329	0	0.646630	-1.037646	10.180295	0.006409	-0.010376	0.101807	0.869339	-2.918937	-5.693599
44330	0	0.676129	-1.093497	10.411321	0.006709	-0.010927	0.104117	0.858399	-2.975173	-5.688947
44331	0	0.670268	-1.129573	10.546515	0.006653	-0.011292	0.105469	0.851417	-3.028172	-5.682524
44332	0	0.649122	-1.069119	10.667914	0.006448	-0.010691	0.106682	0.848525	-3.073666	-5.679327
44333	0	0.632456	-1.043425	10.778614	0.006287	-0.010437	0.107788	0.849138	-3.112855	-5.676122
44334	0	0.657553	-1.049102	10.955184	0.006547	-0.010493	0.109553	0.849263	-3.141620	-5.676817
44335	0	0.715628	-1.024702	11.206021	0.007141	-0.010254	0.112061	0.854156	-3.156051	-5.672522
44336	0	0.747973	-1.047967	11.273125	0.007477	-0.010485	0.112731	0.857228	-3.158048	-5.670259
44337	0	0.768699	-1.038316	11.169390	0.007690	-0.010376	0.111694	0.847886	-3.153582	-5.674160
44338	0	0.717289	-1.045487	11.077812	0.007195	-0.010452	0.110777	0.843354	-3.129351	-5.676028
44339	0	0.704302	-0.995066	10.894998	0.007080	-0.009949	0.108948	0.839591	-3.089575	-5.675205
44340	0	0.684393	-0.941037	10.779387	0.006885	-0.009403	0.107792	0.830312	-3.045557	-5.678564
44341	0	0.665951	-0.958283	10.687594	0.006714	-0.009583	0.106873	0.828396	-2.986544	-5.681213
44342	0	0.637512	-0.995228	10.413451	0.006425	-0.009950	0.104132	0.823934	-2.931032	-5.687441
44343	0	0.635277	-1.007029	10.156607	0.006409	-0.010071	0.101562	0.822955	-2.867269	-5.693675
44344	0	0.624641	-1.008234	9.980124	0.006298	-0.010071	0.099799	0.808144	-2.807282	-5.698127
44345	0	0.623533	-1.025793	9.857462	0.006287	-0.010254	0.098572	0.801893	-2.747008	-5.703504
44346	0	0.546927	-1.081990	9.595375	0.005515	-0.010812	0.095952	0.790577	-2.691646	-5.703972
44347	0	0.521164	-1.123101	9.393513	0.005249	-0.011230	0.093933	0.788186	-2.645376	-5.707899
44348	0	0.514212	-1.006900	9.247435	0.005176	-0.010073	0.092472	0.790998	-2.603228	-5.703627
44349	0	0.510403	-0.969999	9.240898	0.005127	-0.009705	0.092407	0.794845	-2.574013	-5.702794
44350	0	0.452057	-1.036574	9.210565	0.004532	-0.010367	0.092105	0.794945	-2.559088	-5.703440
44351	0	0.377741	-1.037821	9.149173	0.003784	-0.010376	0.091492	0.790087	-2.549729	-5.701121
44352	0	0.395437	-0.947031	9.069769	0.003954	-0.009465	0.090698	0.781592	-2.549280	-5.700647
44353	0	0.416277	-0.860736	9.100272	0.004150	-0.008606	0.091003	0.777701	-2.563770	-5.701490
44354	0	0.468339	-0.946625	9.148857	0.004663	-0.009464	0.091490	0.772994	-2.587605	-5.693921
44355	0	0.503452	-1.019431	9.289375	0.005005	-0.010193	0.092896	0.768971	-2.622957	-5.696627
44356	0	0.516284	-1.032177	9.441524	0.005126	-0.010319	0.094418	0.763003	-2.666427	-5.694731
44357	0	0.596580	-0.989125	9.624928	0.005920	-0.009888	0.096252	0.756412	-2.719197	-5.685185
44358	0	0.636113	-1.032322	9.801198	0.006318	-0.010323	0.098015	0.753299	-2.768259	-5.681449
44359	0	0.614862	-1.086646	9.930118	0.006104	-0.010864	0.099304	0.748376	-2.819030	-5.679675
44360	0	0.618091	-1.074565	10.161416	0.006134	-0.010747	0.101617	0.747437	-2.870664	-5.670486
44361	0	0.584851	-1.006886	10.302470	0.005798	-0.010071	0.103027	0.747183	-2.925165	-5.668906
44362	0	0.582362	-1.024715	10.478942	0.005778	-0.010250	0.104792	0.747977	-2.973439	-5.659063
44363	0	0.607814	-1.049627	10.662657	0.006042	-0.010498	0.106628	0.747557	-3.010526	-5.654020
44364	0	0.664141	-1.073989	10.839128	0.006603	-0.010739	0.108394	0.744648	-3.049635	-5.651005
44365	0	0.784094	-1.007264	11.034938	0.007812	-0.010071	0.110352	0.740505	-3.078021	-5.656637
44366	0	0.770458	-1.026029	11.174913	0.007687	-0.010258	0.111751	0.735738	-3.095347	-5.660947
44367	0	0.787728	-1.031703	11.090042	0.007874	-0.010315	0.110901	0.731562	-3.098184	-5.660981
44368	0	0.756891	-1.099543	11.004447	0.007575	-0.010991	0.110044	0.725109	-3.090818	-5.664859
44369	0	0.669745	-1.050390	10.961958	0.006714	-0.010498	0.109619	0.717127	-3.072728	-5.668533
44370	0	0.653105	-0.972289	10.974232	0.006558	-0.009717	0.109741	0.709172	-3.043214	-5.668859
44371	0	0.636825	-0.957685	10.852339	0.006409	-0.009583	0.108521	0.713489	-2.999660	-5.675963
44372	0	0.628236	-1.042693	10.700304	0.006329	-0.010427	0.107000	0.711410	-2.949353	-5.677447
44373	0	0.641479	-1.056057	10.400716	0.006470	-0.010559	0.104004	0.708221	-2.888101	-5.678197
44374	0	0.636885	-1.044178	10.236491	0.006422	-0.010441	0.102362	0.705601	-2.827824	-5.683562
44375	0	0.629305	-1.099109	9.924612	0.006348	-0.010986	0.099243	0.698569	-2.764082	-5.693727
44376	0	0.576610	-1.136279	9.772473	0.005813	-0.011362	0.097722	0.696098	-2.708773	-5.699641
44377	0	0.551334	-1.073939	9.570580	0.005554	-0.010742	0.095703	0.697758	-2.659095	-5.704437
44378	0	0.500688	-0.987827	9.491699	0.005046	-0.009883	0.094914	0.701654	-2.611218	-5.705983
44379	0	0.503549	-0.866705	9.436198	0.005066	-0.008667	0.094360	0.699833	-2.573406	-5.710703
44380	0	0.491834	-0.879273	9.412016	0.004944	-0.008790	0.094119	0.694755	-2.541448	-5.715264
44381	0	0.559896	-0.951789	9.430065	0.005615	-0.009521	0.094299	0.697292	-2.520731	-5.720921
44382	0	0.557522	-0.969732	9.283690	0.005583	-0.009698	0.092836	0.696150	-2.510411	-5.716044
44383	0	0.500398	-1.031693	9.179670	0.005005	-0.010315	0.091797	0.691726	-2.508227	-5.724290
44384	0	0.464370	-0.989938	9.087929	0.004637	-0.009892	0.090880	0.680961	-2.515950	-5.717720
44385	0	0.435714	-0.897255	9.173468	0.004333	-0.008972	0.091736	0.678348	-2.544291	-5.716149
44386	0	0.465720	-0.939975	9.435603	0.004626	-0.009400	0.094357	0.676907	-2.580620	-5.709937
44387	0	0.485444	-1.043070	9.588527	0.004822	-0.010437	0.095886	0.682275	-2.618385	-5.712090
44388	0	0.596249	-1.036087	9.722415	0.005925	-0.010364	0.097226	0.683247	-2.661093	-5.710533
44389	0	0.626785	-1.055885	9.881327	0.006226	-0.010559	0.098816	0.681270	-2.708831	-5.705435
44390	0	0.592823	-1.117379	9.990568	0.005883	-0.011169	0.099909	0.673987	-2.759154	-5.705919
44391	0	0.590962	-1.141633	10.168136	0.005859	-0.011414	0.101685	0.668543	-2.814454	-5.704099
44392	0	0.563459	-1.129926	10.301825	0.005594	-0.011297	0.103021	0.664010	-2.858045	-5.701618
44393	0	0.583786	-0.999839	10.485729	0.005798	-0.010010	0.104858	0.674155	-2.899932	-5.698178
44394	0	0.597879	-1.009975	10.552563	0.005939	-0.010110	0.105527	0.682909	-2.942367	-5.692411
44395	0	0.619287	-1.037272	10.827506	0.006165	-0.010376	0.108276	0.684202	-2.971115	-5.690230
44396	0	0.740473	-1.023905	10.998082	0.007381	-0.010248	0.109982	0.691617	-2.994205	-5.690172
44397	0	0.769474	-1.025619	11.071726	0.007690	-0.010254	0.110718	0.687318	-2.997564	-5.690887
44398	0	0.739449	-1.081268	10.961673	0.007394	-0.010808	0.109617	0.680508	-2.997195	-5.688599
44399	0	0.738019	-1.055939	10.778840	0.007385	-0.010559	0.107788	0.678331	-2.990787	-5.685051
44400	0	0.686118	-0.976211	10.852251	0.006886	-0.009767	0.108521	0.681342	-2.963135	-5.686061
44401	0	0.650593	-0.976444	10.858314	0.006531	-0.009766	0.108582	0.680871	-2.935924	-5.685510
44402	0	0.663142	-0.975214	10.748886	0.006664	-0.009764	0.107486	0.691598	-2.900045	-5.695843
44403	0	0.649405	-1.025166	10.583744	0.006531	-0.010254	0.105835	0.692449	-2.859446	-5.701067
44404	0	0.665970	-1.055955	10.315658	0.006703	-0.010555	0.103154	0.686182	-2.810141	-5.706216
44405	0	0.630641	-1.087331	10.095376	0.006348	-0.010864	0.100952	0.674375	-2.762549	-5.712177
44406	0	0.652947	-1.058303	9.900406	0.006572	-0.010577	0.099002	0.666128	-2.712864	-5.711492
44407	0	0.569780	-1.031076	9.796417	0.005737	-0.010315	0.097961	0.669440	-2.665899	-5.710795
44408	0	0.519831	-0.981773	9.668640	0.005232	-0.009819	0.096684	0.669386	-2.625326	-5.714756
44409	0	0.466646	-0.975844	9.582755	0.004700	-0.009766	0.095825	0.676340	-2.584743	-5.717508
44410	0	0.485467	-0.968397	9.619699	0.004877	-0.009690	0.096195	0.682186	-2.557138	-5.724636
44411	0	0.492859	-1.013303	9.576482	0.004944	-0.010132	0.095764	0.679019	-2.537938	-5.728573
44412	0	0.471527	-1.026031	9.356821	0.004730	-0.010257	0.093568	0.672928	-2.518674	-5.735434
44413	0	0.500254	-1.056709	9.265058	0.005005	-0.010559	0.092651	0.661178	-2.514821	-5.733557
44414	0	0.494358	-1.051818	9.130599	0.004939	-0.010514	0.091307	0.654345	-2.519481	-5.729558
44415	0	0.489582	-1.043554	9.204049	0.004883	-0.010437	0.092041	0.654183	-2.534627	-5.726634
44416	0	0.511684	-0.993915	9.417474	0.005093	-0.009946	0.094175	0.660300	-2.562907	-5.727177
44417	0	0.527430	-0.951482	9.582447	0.005249	-0.009521	0.095825	0.666209	-2.591942	-5.727871
44418	0	0.551669	-0.962593	9.618808	0.005483	-0.009631	0.096189	0.670319	-2.631220	-5.717117
44419	0	0.607472	-0.952116	9.765428	0.006042	-0.009521	0.097656	0.668618	-2.667828	-5.715803
44420	0	0.608308	-0.989109	9.880855	0.006046	-0.009888	0.098811	0.662580	-2.709246	-5.712818
44421	0	0.656830	-0.976771	10.033915	0.006531	-0.009766	0.100342	0.658107	-2.750869	-5.708780
44422	0	0.640494	-1.031628	10.198174	0.006363	-0.010320	0.101984	0.659828	-2.796846	-5.707007
44423	0	0.632580	-1.001141	10.326893	0.006287	-0.010010	0.103271	0.655900	-2.839092	-5.702336
44424	0	0.640362	-0.958160	10.485081	0.006366	-0.009586	0.104853	0.658998	-2.879242	-5.700385
44425	0	0.650370	-1.000616	10.656566	0.006470	-0.010010	0.106567	0.660852	-2.914567	-5.701436
44426	0	0.656574	-1.018471	10.888140	0.006538	-0.010186	0.108883	0.660447	-2.942170	-5.699662
44427	0	0.642407	-1.068363	10.943489	0.006409	-0.010681	0.109436	0.655987	-2.957184	-5.700676
44428	0	0.686996	-1.080663	10.894490	0.006866	-0.010809	0.108945	0.656639	-2.959831	-5.698598
44429	0	0.688949	-1.031315	10.772770	0.006897	-0.010315	0.107727	0.656856	-2.950874	-5.701360
44430	0	0.711397	-1.043192	10.785108	0.007126	-0.010434	0.107850	0.657568	-2.937314	-5.709399
44431	0	0.682131	-1.049569	10.760614	0.006836	-0.010498	0.107605	0.658459	-2.920806	-5.713294
44432	0	0.671685	-0.981335	10.730437	0.006745	-0.009823	0.107302	0.667083	-2.889535	-5.721159
44433	0	0.655404	-1.000979	10.718005	0.006592	-0.010010	0.107178	0.665628	-2.848371	-5.728887
44434	0	0.641900	-0.915903	10.437605	0.006457	-0.009156	0.104374	0.661153	-2.805461	-5.730237
44435	0	0.636840	-0.959086	10.223563	0.006409	-0.009583	0.102234	0.650462	-2.759466	-5.729853
44436	0	0.616571	-0.991053	10.083489	0.006207	-0.009905	0.100833	0.642679	-2.712329	-5.731133
44437	0	0.642896	-1.043670	9.881861	0.006470	-0.010437	0.098816	0.641725	-2.664360	-5.726286
44438	0	0.604807	-1.025059	9.802977	0.006083	-0.010254	0.098027	0.644208	-2.622209	-5.731881
44439	0	0.576779	-1.049259	9.686521	0.005798	-0.010498	0.096863	0.649222	-2.585303	-5.736867
44440	0	0.552988	-0.999723	9.674614	0.005554	-0.009999	0.096745	0.650156	-2.555695	-5.739854
44441	0	0.480187	-0.994747	9.594840	0.004822	-0.009949	0.095947	0.650118	-2.531087	-5.742135
44442	0	0.495096	-1.013288	9.478992	0.004965	-0.010130	0.094790	0.644969	-2.513466	-5.742538
44443	0	0.475025	-1.013080	9.338444	0.004761	-0.010132	0.093384	0.644645	-2.499684	-5.748656
44444	0	0.449425	-1.024935	9.301889	0.004496	-0.010252	0.093019	0.646240	-2.497030	-5.753645
44445	0	0.482414	-1.019163	9.313966	0.004822	-0.010193	0.093140	0.646050	-2.498982	-5.751571
44446	0	0.478090	-0.964130	9.283276	0.004766	-0.009642	0.092834	0.644676	-2.516912	-5.748659
44447	0	0.514344	-0.951825	9.466496	0.005127	-0.009521	0.094666	0.646800	-2.535783	-5.749093
44448	0	0.549355	-0.970036	9.673708	0.005466	-0.009699	0.096739	0.643182	-2.567854	-5.746737
44449	0	0.570806	-0.946181	9.765427	0.005676	-0.009460	0.097656	0.639715	-2.604001	-5.748967
44450	0	0.571616	-1.019974	9.868653	0.005679	-0.010196	0.098689	0.633163	-2.645814	-5.745051
44451	0	0.632026	-0.994923	9.991238	0.006287	-0.009949	0.099915	0.630724	-2.683229	-5.740764
44452	0	0.633038	-1.025554	10.082302	0.006293	-0.010256	0.100825	0.629141	-2.724206	-5.742063
44453	0	0.645214	-1.049355	10.198747	0.006409	-0.010498	0.101990	0.632249	-2.771823	-5.741507
44454	0	0.646493	-0.993670	10.387556	0.006435	-0.009940	0.103877	0.634232	-2.803289	-5.739001
44455	0	0.638089	-0.958330	10.516149	0.006348	-0.009583	0.105164	0.631560	-2.838379	-5.739764
44456	0	0.632274	-0.958858	10.656044	0.006292	-0.009584	0.106563	0.625302	-2.869916	-5.737149
44457	0	0.636482	-0.928216	10.784770	0.006348	-0.009277	0.107849	0.618506	-2.887032	-5.733524
44458	0	0.663177	-1.050940	10.796695	0.006626	-0.010509	0.107967	0.616012	-2.892030	-5.734290
44459	0	0.677995	-1.123266	10.821479	0.006775	-0.011230	0.108215	0.612123	-2.896411	-5.735164
44460	0	0.659809	-1.099241	10.735900	0.006601	-0.010991	0.107359	0.609197	-2.892028	-5.726559
44461	0	0.700516	-1.049939	10.821610	0.007019	-0.010498	0.108215	0.606355	-2.876456	-5.730632
44462	0	0.709178	-1.013246	10.803482	0.007113	-0.010135	0.108033	0.607377	-2.852653	-5.737883
44463	0	0.686973	-0.988768	10.717949	0.006897	-0.009888	0.107178	0.606110	-2.822693	-5.737219
44464	0	0.712274	-0.964299	10.535129	0.007148	-0.009644	0.105350	0.605483	-2.794589	-5.735194
44465	0	0.686183	-0.940287	10.363972	0.006897	-0.009399	0.103638	0.600455	-2.755059	-5.740592
44466	0	0.648282	-0.996246	10.181142	0.006522	-0.009956	0.101810	0.592467	-2.710068	-5.741264
44467	0	0.631204	-0.988973	10.003868	0.006348	-0.009888	0.100037	0.588996	-2.668574	-5.739013
44468	0	0.581723	-0.952878	9.827116	0.005850	-0.009526	0.098269	0.584866	-2.629877	-5.744764
44469	0	0.594860	-0.921686	9.784131	0.005981	-0.009216	0.097839	0.583054	-2.590709	-5.752207
44470	0	0.539830	-0.995335	9.778252	0.005427	-0.009951	0.097781	0.578670	-2.555961	-5.752459
44471	0	0.504111	-1.031584	9.692503	0.005066	-0.010315	0.096924	0.576365	-2.525925	-5.752666
44472	0	0.512213	-1.001415	9.576668	0.005138	-0.010012	0.095766	0.572105	-2.505700	-5.754104
44473	0	0.481018	-1.013468	9.484892	0.004822	-0.010132	0.094849	0.567304	-2.490911	-5.748283
44474	0	0.478926	-1.032149	9.423863	0.004798	-0.010321	0.094238	0.564938	-2.479554	-5.749604
44475	0	0.530894	-1.104981	9.295632	0.005310	-0.011047	0.092957	0.560504	-2.477418	-5.748116
44476	0	0.512702	-1.068433	9.393228	0.005124	-0.010687	0.093932	0.562139	-2.480151	-5.742149
44477	0	0.508560	-1.031157	9.497002	0.005066	-0.010315	0.094971	0.564606	-2.502937	-5.738964
44478	0	0.500088	-0.957483	9.594453	0.004983	-0.009576	0.095945	0.564257	-2.523373	-5.738607
44479	0	0.485034	-0.952121	9.692243	0.004822	-0.009521	0.096924	0.562943	-2.556074	-5.734834
44480	0	0.508973	-0.940051	9.777297	0.005062	-0.009399	0.097775	0.560066	-2.587414	-5.735675
44481	0	0.552939	-0.952482	9.887462	0.005493	-0.009521	0.098877	0.554558	-2.628294	-5.736912
44482	0	0.571872	-0.989880	9.996775	0.005688	-0.009895	0.099970	0.548968	-2.662755	-5.735228
44483	0	0.638251	-0.989099	10.156000	0.006348	-0.009888	0.101562	0.543646	-2.700977	-5.732216
44484	0	0.663859	-1.032068	10.259210	0.006600	-0.010323	0.102594	0.544119	-2.742559	-5.734205
44485	0	0.687276	-1.007310	10.375711	0.006836	-0.010071	0.103760	0.539965	-2.782165	-5.734954
44486	0	0.699931	-0.971203	10.527782	0.006971	-0.009709	0.105280	0.535551	-2.811537	-5.724966
44487	0	0.679876	-0.982482	10.583360	0.006775	-0.009827	0.105835	0.536064	-2.836362	-5.724963
44488	0	0.659728	-1.031939	10.644058	0.006578	-0.010312	0.106442	0.526766	-2.855704	-5.728213
44489	0	0.660502	-1.038163	10.699327	0.006592	-0.010376	0.106995	0.519322	-2.868913	-5.721545
44490	0	0.643453	-1.050497	10.760261	0.006435	-0.010509	0.107602	0.522863	-2.867146	-5.725176
44491	0	0.659062	-1.037959	10.809299	0.006592	-0.010376	0.108093	0.517785	-2.865075	-5.731327
44492	0	0.669802	-1.019848	10.723882	0.006711	-0.010201	0.107238	0.518784	-2.850395	-5.729427
44493	0	0.633153	-1.080474	10.711750	0.006348	-0.010803	0.107117	0.516017	-2.832388	-5.726242
44494	0	0.660048	-1.025727	10.595927	0.006620	-0.010258	0.105958	0.515417	-2.810123	-5.732176
44495	0	0.631584	-0.977115	10.498188	0.006348	-0.009766	0.104980	0.508400	-2.774683	-5.729773
44496	0	0.618976	-0.947657	10.229851	0.006225	-0.009472	0.102297	0.502214	-2.734977	-5.733862
44497	0	0.570770	-0.977140	10.022086	0.005737	-0.009766	0.100220	0.494638	-2.700469	-5.743241
44498	0	0.582985	-1.032608	9.949119	0.005861	-0.010327	0.099489	0.495133	-2.663636	-5.749432
44499	0	0.589302	-0.988440	9.845168	0.005920	-0.009888	0.098450	0.497981	-2.631117	-5.759933
44500	0	0.571508	-0.939882	9.894198	0.005743	-0.009394	0.098941	0.491082	-2.598080	-5.764284
44501	0	0.577490	-0.976777	9.838984	0.005798	-0.009766	0.098389	0.487607	-2.570090	-5.762074
44502	0	0.566968	-0.995574	9.692673	0.005691	-0.009953	0.096926	0.483959	-2.544708	-5.764073
44503	0	0.578314	-1.074611	9.576464	0.005798	-0.010742	0.095764	0.478242	-2.525860	-5.764813
44504	0	0.550951	-1.056734	9.484949	0.005524	-0.010568	0.094849	0.477574	-2.508051	-5.767017
44505	0	0.506568	-1.061817	9.423851	0.005066	-0.010620	0.094238	0.478767	-2.506954	-5.774435
44506	0	0.494688	-1.018657	9.472672	0.004943	-0.010190	0.094727	0.481707	-2.510962	-5.774399
44507	0	0.501680	-1.043699	9.509215	0.005005	-0.010437	0.095093	0.480464	-2.524443	-5.778811
44508	0	0.492383	-0.982662	9.533413	0.004907	-0.009827	0.095335	0.479203	-2.544162	-5.780041
44509	0	0.490397	-0.921662	9.722791	0.004883	-0.009216	0.097229	0.477527	-2.568156	-5.779905
44510	0	0.543865	-0.915838	9.765177	0.005413	-0.009156	0.097653	0.473686	-2.597278	-5.785579
44511	0	0.582849	-0.989213	9.838645	0.005798	-0.009888	0.098389	0.467174	-2.631375	-5.779116
44512	0	0.600821	-1.051428	9.911394	0.005980	-0.010508	0.099116	0.458111	-2.662450	-5.769304
44513	0	0.631575	-1.012829	10.119483	0.006287	-0.010132	0.101196	0.460810	-2.694430	-5.762045
44514	0	0.613238	-1.006322	10.241233	0.006101	-0.010064	0.102414	0.460485	-2.728933	-5.762199
44515	0	0.668573	-1.025384	10.333040	0.006653	-0.010254	0.103333	0.459242	-2.764403	-5.759150
44516	0	0.644292	-1.037889	10.448532	0.006413	-0.010376	0.104487	0.454748	-2.795749	-5.763633
44517	0	0.624348	-1.000937	10.479634	0.006226	-0.010010	0.104797	0.453980	-2.814423	-5.765139
44518	0	0.640318	-0.933926	10.589189	0.006384	-0.009338	0.105893	0.451838	-2.834374	-5.766391
44519	0	0.666618	-1.001462	10.656609	0.006653	-0.010010	0.106567	0.445497	-2.847880	-5.769102
44520	0	0.644417	-1.099584	10.595368	0.006434	-0.010997	0.105954	0.445444	-2.857563	-5.764829
44521	0	0.652950	-1.092522	10.656747	0.006531	-0.010925	0.106567	0.444510	-2.855436	-5.766577
44522	0	0.700458	-0.994565	10.632438	0.007016	-0.009950	0.106323	0.447926	-2.842233	-5.771674
44523	0	0.676092	-1.025882	10.675090	0.006775	-0.010254	0.106750	0.441763	-2.826533	-5.774729
44524	0	0.715591	-1.020443	10.571405	0.007174	-0.010203	0.105713	0.439770	-2.805726	-5.776130
44525	0	0.681678	-1.013116	10.522592	0.006836	-0.010132	0.105225	0.439679	-2.784211	-5.777185
44526	0	0.640133	-0.952296	10.412953	0.006432	-0.009521	0.104128	0.436280	-2.750350	-5.782252
44527	0	0.570929	-1.031497	10.174718	0.005737	-0.010315	0.101746	0.435477	-2.718198	-5.779291
44528	0	0.559313	-1.025548	10.046822	0.005621	-0.010255	0.100467	0.434003	-2.685864	-5.776699
44529	0	0.559004	-1.019445	9.924443	0.005615	-0.010193	0.099243	0.431427	-2.656176	-5.782595
44530	0	0.559827	-0.982903	9.900263	0.005626	-0.009830	0.099001	0.432358	-2.623796	-5.784212
44531	0	0.540823	-0.983092	9.796232	0.005432	-0.009827	0.097961	0.426629	-2.595226	-5.784359
44532	0	0.554473	-1.056602	9.784178	0.005568	-0.010568	0.097840	0.427795	-2.567901	-5.788208
44533	0	0.535706	-1.019434	9.619203	0.005371	-0.010193	0.096191	0.425226	-2.550523	-5.792497
44534	0	0.545880	-1.025790	9.503306	0.005466	-0.010258	0.095033	0.424130	-2.541734	-5.796383
44535	0	0.567190	-1.062192	9.515387	0.005676	-0.010620	0.095154	0.421083	-2.535808	-5.796897
44536	0	0.524058	-1.056521	9.521453	0.005239	-0.010563	0.095215	0.417351	-2.536366	-5.798373
44537	0	0.537719	-0.970714	9.545838	0.005371	-0.009705	0.095459	0.413315	-2.542910	-5.801617
44538	0	0.502803	-0.934401	9.576165	0.005016	-0.009344	0.095762	0.412408	-2.556079	-5.800570
44539	0	0.502050	-0.970908	9.649532	0.005005	-0.009705	0.096497	0.406000	-2.573732	-5.792919
44540	0	0.536554	-0.971308	9.740803	0.005342	-0.009714	0.097409	0.406155	-2.601083	-5.794458
44541	0	0.594764	-0.958280	9.759353	0.005920	-0.009583	0.097595	0.404728	-2.632153	-5.799702
44542	0	0.618422	-0.995126	9.838305	0.006158	-0.009950	0.098385	0.401827	-2.661929	-5.796970
44543	0	0.619316	-1.092140	9.942492	0.006165	-0.010925	0.099426	0.405223	-2.694019	-5.793803
44544	0	0.607111	-1.054940	10.149694	0.006040	-0.010551	0.101499	0.406423	-2.728643	-5.785278
44545	0	0.625331	-0.988862	10.211003	0.006226	-0.009888	0.102112	0.404319	-2.758838	-5.781669
44546	0	0.581908	-0.976798	10.332727	0.005793	-0.009768	0.103329	0.403830	-2.787284	-5.779325
44547	0	0.600215	-1.056382	10.449052	0.005981	-0.010559	0.104492	0.397645	-2.809147	-5.785923
44548	0	0.628812	-1.032315	10.540284	0.006267	-0.010325	0.105404	0.399123	-2.831664	-5.783444
44549	0	0.648088	-1.050376	10.607786	0.006470	-0.010498	0.106079	0.392048	-2.842908	-5.786083
44550	0	0.625901	-1.092716	10.625975	0.006248	-0.010938	0.106259	0.402509	-2.854512	-5.791492
44551	0	0.653171	-1.111133	10.620081	0.006531	-0.011108	0.106201	0.398517	-2.854793	-5.792190
44552	0	0.664914	-1.080932	10.620063	0.006655	-0.010810	0.106200	0.398372	-2.848037	-5.791733
44553	0	0.651748	-1.007295	10.638489	0.006531	-0.010071	0.106384	0.395350	-2.833062	-5.794035
44554	0	0.648558	-1.013151	10.565443	0.006504	-0.010137	0.105653	0.400218	-2.812351	-5.793307
44555	0	0.601844	-1.000840	10.467681	0.006042	-0.010010	0.104675	0.401099	-2.785407	-5.793222
44556	0	0.603582	-0.946242	10.290895	0.006056	-0.009459	0.102908	0.396167	-2.762446	-5.790340
44557	0	0.632046	-0.995207	10.150284	0.006348	-0.009949	0.101501	0.391865	-2.731160	-5.793262
44558	0	0.614549	-0.983386	10.089454	0.006171	-0.009833	0.100893	0.390737	-2.701321	-5.789782
44559	0	0.601321	-1.006972	10.022160	0.006042	-0.010071	0.100220	0.391457	-2.667320	-5.794613
44560	0	0.571270	-1.067843	9.973592	0.005739	-0.010679	0.099734	0.391858	-2.636309	-5.797956
44561	0	0.565103	-1.061636	9.839053	0.005676	-0.010620	0.098389	0.395677	-2.606363	-5.807886
44562	0	0.566584	-1.037013	9.729403	0.005687	-0.010369	0.097293	0.394117	-2.581156	-5.808784
44563	0	0.547295	-1.049624	9.570448	0.005493	-0.010498	0.095703	0.395684	-2.556381	-5.812373
44564	0	0.550354	-1.043612	9.662090	0.005513	-0.010434	0.096621	0.392672	-2.544290	-5.816518
44565	0	0.536339	-1.037223	9.649741	0.005371	-0.010376	0.096497	0.396423	-2.534485	-5.824876
44566	0	0.517191	-0.981808	9.539914	0.005173	-0.009820	0.095399	0.397956	-2.532785	-5.823061
44567	0	0.525416	-0.970326	9.527573	0.005249	-0.009705	0.095276	0.398779	-2.538213	-5.824250
44568	0	0.533136	-0.969808	9.570198	0.005320	-0.009703	0.095702	0.403462	-2.551509	-5.826256
44569	0	0.569039	-0.891290	9.625144	0.005676	-0.008911	0.096252	0.400549	-2.567442	-5.820780
44570	0	0.676537	-0.952541	9.814018	0.006742	-0.009526	0.098142	0.400680	-2.593320	-5.819798
44571	0	0.594270	-0.970355	9.844847	0.005920	-0.009705	0.098450	0.401035	-2.618432	-5.820868
44572	0	0.617000	-1.110806	9.844525	0.006147	-0.011106	0.098447	0.398351	-2.643955	-5.817161
44573	0	0.589053	-1.098717	9.924123	0.005859	-0.010986	0.099243	0.396439	-2.679073	-5.814383
44574	0	0.528210	-0.970334	10.094701	0.005251	-0.009706	0.100948	0.399083	-2.713560	-5.811161
44575	0	0.545833	-0.988864	10.253758	0.005432	-0.009888	0.102539	0.397130	-2.741954	-5.804336
44576	0	0.520153	-1.086359	10.387729	0.005179	-0.010867	0.103878	0.400200	-2.765531	-5.806243
44577	0	0.576127	-1.055713	10.357553	0.005737	-0.010559	0.103577	0.401510	-2.791191	-5.807509
44578	0	0.592598	-1.122207	10.436668	0.005907	-0.011227	0.104367	0.405725	-2.811143	-5.809795
44579	0	0.647637	-1.025877	10.522373	0.006470	-0.010254	0.105225	0.399713	-2.817626	-5.812456
44580	0	0.685401	-1.044904	10.589268	0.006849	-0.010448	0.105893	0.397354	-2.822024	-5.814402
44581	0	0.695420	-1.109880	10.547001	0.006958	-0.011108	0.105469	0.407152	-2.817219	-5.817074
44582	0	0.700121	-0.986444	10.498345	0.007011	-0.009869	0.104982	0.411181	-2.805383	-5.816195
44583	0	0.664622	-0.951940	10.553039	0.006653	-0.009521	0.105530	0.412877	-2.797479	-5.814803
44584	0	0.662406	-0.908685	10.614236	0.006639	-0.009090	0.106141	0.416250	-2.780192	-5.816016
44585	0	0.651190	-0.921416	10.492080	0.006531	-0.009216	0.104919	0.418165	-2.758958	-5.818279
44586	0	0.646548	-1.031176	10.303096	0.006494	-0.010311	0.103029	0.417104	-2.727195	-5.819139
44587	0	0.644416	-1.031645	10.205225	0.006470	-0.010315	0.102051	0.415044	-2.697967	-5.822840
44588	0	0.596169	-1.014149	10.065009	0.005992	-0.010136	0.100649	0.408056	-2.663047	-5.827316
44589	0	0.571469	-1.038288	9.954892	0.005737	-0.010376	0.099548	0.399718	-2.636494	-5.832560
44590	0	0.542364	-1.038612	9.955103	0.005447	-0.010390	0.099549	0.404095	-2.608640	-5.834716
44591	0	0.534767	-0.970440	9.881721	0.005371	-0.009705	0.098816	0.403918	-2.580936	-5.836602
44592	0	0.536722	-0.964166	9.765935	0.005385	-0.009644	0.097658	0.405720	-2.559047	-5.838711
44593	0	0.541800	-1.043409	9.655873	0.005432	-0.010437	0.096558	0.408738	-2.541714	-5.847213
44594	0	0.557457	-1.079920	9.631589	0.005587	-0.010798	0.096315	0.406234	-2.526769	-5.849808
44595	0	0.536910	-1.062071	9.576421	0.005371	-0.010620	0.095764	0.404970	-2.523751	-5.844163
44596	0	0.548876	-0.976769	9.558107	0.005489	-0.009768	0.095581	0.404219	-2.522391	-5.848552
44597	0	0.507046	-0.964454	9.564175	0.005066	-0.009644	0.095642	0.402428	-2.527109	-5.843795
44598	0	0.502215	-1.001094	9.594603	0.005013	-0.010013	0.095946	0.403824	-2.536765	-5.847904
44599	0	0.520255	-0.952061	9.680106	0.005188	-0.009521	0.096802	0.404214	-2.553263	-5.850259
44600	0	0.535909	-0.945800	9.808067	0.005340	-0.009459	0.098082	0.405270	-2.575201	-5.849919
44601	0	0.581685	-0.970623	9.869260	0.005798	-0.009705	0.098694	0.402706	-2.595889	-5.848384
44602	0	0.628629	-0.952591	9.783487	0.006262	-0.009525	0.097836	0.401320	-2.623697	-5.844921
44603	0	0.625424	-1.080826	9.972911	0.006226	-0.010803	0.099731	0.394803	-2.655804	-5.848980
44604	0	0.606107	-1.081425	10.064080	0.006039	-0.010814	0.100642	0.393505	-2.680535	-5.847096
44605	0	0.618997	-1.025105	10.137814	0.006165	-0.010254	0.101379	0.396032	-2.708451	-5.840762
44606	0	0.611976	-1.018905	10.253448	0.006094	-0.010187	0.102536	0.393205	-2.736448	-5.840789
44607	0	0.594268	-0.982277	10.320954	0.005920	-0.009827	0.103210	0.396857	-2.760384	-5.838860
44608	0	0.616753	-1.012619	10.454904	0.006148	-0.010124	0.104550	0.394045	-2.780643	-5.838553
44609	0	0.648029	-1.013400	10.577307	0.006470	-0.010132	0.105774	0.391146	-2.791354	-5.836384
44610	0	0.668030	-0.995581	10.534414	0.006674	-0.009953	0.105345	0.388113	-2.797793	-5.845447
44611	0	0.659561	-1.031582	10.565153	0.006592	-0.010315	0.105652	0.386674	-2.801263	-5.847420
44612	0	0.684063	-1.049910	10.528497	0.006844	-0.010500	0.105285	0.387183	-2.797434	-5.844945
44613	0	0.651881	-1.031324	10.620207	0.006531	-0.010315	0.106201	0.388662	-2.783934	-5.844147
44614	0	0.612498	-0.976172	10.540968	0.006141	-0.009763	0.105409	0.389478	-2.766263	-5.846718
44615	0	0.608620	-0.988635	10.485953	0.006104	-0.009888	0.104858	0.390643	-2.746766	-5.848890
44616	0	0.604931	-1.025630	10.382344	0.006069	-0.010252	0.103823	0.385636	-2.724320	-5.852540
44617	0	0.607748	-1.019997	10.272301	0.006104	-0.010193	0.102722	0.377505	-2.694801	-5.858203
44618	0	0.627201	-1.002412	10.132081	0.006296	-0.010024	0.101319	0.377243	-2.666987	-5.861587
44619	0	0.619752	-0.970490	10.009937	0.006226	-0.009705	0.100098	0.376724	-2.634368	-5.864591
44620	0	0.608394	-1.037321	9.936998	0.006108	-0.010377	0.099368	0.380813	-2.605828	-5.864751
44621	0	0.559469	-1.055746	9.875622	0.005615	-0.010559	0.098755	0.382451	-2.581511	-5.861796
44622	0	0.536630	-0.969462	9.888091	0.005391	-0.009702	0.098879	0.390470	-2.552279	-5.861618
44623	0	0.529279	-0.945821	9.790154	0.005310	-0.009460	0.097900	0.392836	-2.531565	-5.871079
44624	0	0.526268	-0.939651	9.674325	0.005276	-0.009396	0.096743	0.391486	-2.515560	-5.874284
44625	0	0.511953	-1.007392	9.637458	0.005127	-0.010071	0.096375	0.387455	-2.506153	-5.870997
44626	0	0.498635	-1.050575	9.606939	0.004990	-0.010505	0.096069	0.385857	-2.501662	-5.867526
44627	0	0.537105	-1.025804	9.466508	0.005371	-0.010254	0.094666	0.380473	-2.501000	-5.868413
44628	0	0.519562	-1.007911	9.563980	0.005188	-0.010079	0.095640	0.380373	-2.509477	-5.878752
44629	0	0.544459	-1.068038	9.619079	0.005432	-0.010681	0.096191	0.380816	-2.523618	-5.880083
44630	0	0.528681	-1.043797	9.685997	0.005274	-0.010436	0.096861	0.378074	-2.538265	-5.881565
44631	0	0.533044	-1.019343	9.747197	0.005310	-0.010193	0.097473	0.376871	-2.561463	-5.878878
44632	0	0.519379	-0.970615	9.838449	0.005168	-0.009706	0.098386	0.376707	-2.590764	-5.881453
44633	0	0.540091	-0.988671	9.887543	0.005371	-0.009888	0.098877	0.377244	-2.624479	-5.878817
44634	0	0.551834	-1.050180	10.009181	0.005492	-0.010496	0.100094	0.370176	-2.653581	-5.871256
44635	0	0.570658	-1.019133	10.088956	0.005676	-0.010193	0.100891	0.371327	-2.687187	-5.876213
44636	0	0.600659	-0.970761	10.289950	0.005982	-0.009702	0.102901	0.364245	-2.713318	-5.874907
44637	0	0.613025	-1.025326	10.284271	0.006104	-0.010254	0.102844	0.364414	-2.742294	-5.873382
44638	0	0.648304	-0.994341	10.344989	0.006462	-0.009948	0.103451	0.368773	-2.764674	-5.866974
44639	0	0.697408	-0.976374	10.436922	0.006958	-0.009766	0.104370	0.370406	-2.781587	-5.868462
44640	0	0.663335	-1.018369	10.558895	0.006624	-0.010190	0.105589	0.376888	-2.790782	-5.865823
44641	0	0.690203	-1.019092	10.632310	0.006897	-0.010193	0.106323	0.378648	-2.795581	-5.869494
44642	0	0.660420	-1.055908	10.528422	0.006601	-0.010556	0.105285	0.375216	-2.798068	-5.870054
44643	0	0.676930	-1.062110	10.528591	0.006775	-0.010620	0.105286	0.373896	-2.791384	-5.869967
44644	0	0.663053	-0.995209	10.546939	0.006641	-0.009952	0.105469	0.373159	-2.778973	-5.865416
44645	0	0.639385	-1.001219	10.553046	0.006409	-0.010010	0.105530	0.370351	-2.762277	-5.866880
44646	0	0.629966	-0.958829	10.510460	0.006318	-0.009588	0.105103	0.370165	-2.741527	-5.859633
44647	0	0.601601	-0.982717	10.302885	0.006042	-0.009827	0.103027	0.369532	-2.711544	-5.851014
44648	0	0.572490	-1.019849	10.223655	0.005745	-0.010195	0.102236	0.365251	-2.688576	-5.850728
44649	0	0.601561	-1.031129	10.168653	0.006042	-0.010315	0.101685	0.369313	-2.657845	-5.849799
44650	0	0.583854	-1.066956	10.101821	0.005867	-0.010674	0.101016	0.374833	-2.625136	-5.851998
44651	0	0.571385	-1.037557	9.930560	0.005737	-0.010376	0.099304	0.375222	-2.597609	-5.849696
44652	0	0.591220	-1.013203	9.869709	0.005935	-0.010132	0.098696	0.374923	-2.571002	-5.851725
44653	0	0.590082	-1.019519	9.814547	0.005920	-0.010193	0.098145	0.372129	-2.547651	-5.850020
44654	0	0.549856	-0.989665	9.747461	0.005515	-0.009892	0.097474	0.367078	-2.527715	-5.850960
44655	0	0.566259	-0.946247	9.680236	0.005676	-0.009460	0.096802	0.364553	-2.511008	-5.853785
44656	0	0.545363	-0.989666	9.564329	0.005466	-0.009892	0.095643	0.359369	-2.496279	-5.860316
44657	0	0.536854	-1.001356	9.570287	0.005371	-0.010010	0.095703	0.354605	-2.492662	-5.862285
44658	0	0.512374	-1.050756	9.533562	0.005121	-0.010506	0.095336	0.352074	-2.495074	-5.866053
44659	0	0.519457	-1.030996	9.582537	0.005188	-0.010315	0.095825	0.357716	-2.502322	-5.866537
44660	0	0.515299	-1.036856	9.649568	0.005140	-0.010366	0.096497	0.354857	-2.516720	-5.874611
44661	0	0.538764	-1.031996	9.704445	0.005371	-0.010315	0.097046	0.348550	-2.535562	-5.872686
44662	0	0.542372	-0.996217	9.759003	0.005404	-0.009959	0.097591	0.344683	-2.557446	-5.874364
44663	0	0.563496	-0.994621	9.918126	0.005615	-0.009949	0.099182	0.347198	-2.579515	-5.872902
44664	0	0.567862	-1.037233	9.942286	0.005654	-0.010371	0.099424	0.345477	-2.606768	-5.877369
44665	0	0.582375	-1.055456	10.027977	0.005798	-0.010559	0.100281	0.350208	-2.635065	-5.877698
44666	0	0.606313	-1.005928	10.088668	0.006032	-0.010062	0.100888	0.353081	-2.669631	-5.872371
44667	0	0.594149	-1.019376	10.186636	0.005920	-0.010193	0.101868	0.351688	-2.692614	-5.868418
44668	0	0.622847	-1.032604	10.259498	0.006207	-0.010317	0.102597	0.341035	-2.716409	-5.866926
44669	0	0.606327	-1.001495	10.369702	0.006042	-0.010010	0.103699	0.334930	-2.738668	-5.867322
44670	0	0.647027	-1.008837	10.491382	0.006451	-0.010082	0.104916	0.327890	-2.759383	-5.869216
44671	0	0.642051	-1.000599	10.571253	0.006409	-0.010010	0.105713	0.331698	-2.771580	-5.870798
44672	0	0.656060	-1.012566	10.577249	0.006554	-0.010125	0.105773	0.330918	-2.778465	-5.871694
44673	0	0.683457	-1.061891	10.546896	0.006836	-0.010620	0.105469	0.332053	-2.776419	-5.877228
44674	0	0.683032	-1.049620	10.534685	0.006833	-0.010496	0.105347	0.331843	-2.772867	-5.878629
44675	0	0.701170	-1.049751	10.546929	0.007019	-0.010498	0.105469	0.332330	-2.764351	-5.875864
44676	0	0.650353	-0.988834	10.516512	0.006516	-0.009887	0.105165	0.330530	-2.750716	-5.871348
44677	0	0.613978	-1.044058	10.296743	0.006165	-0.010437	0.102966	0.326584	-2.722702	-5.865222
44678	0	0.591362	-1.014584	10.309071	0.005932	-0.010139	0.103090	0.319473	-2.701988	-5.870550
44679	0	0.565572	-0.940242	10.290613	0.005676	-0.009399	0.102905	0.316114	-2.678599	-5.870252
44680	0	0.585690	-0.983226	10.235831	0.005879	-0.009833	0.102357	0.317363	-2.653034	-5.878492
44681	0	0.619986	-1.025522	10.070946	0.006226	-0.010254	0.100708	0.315932	-2.623362	-5.881120
44682	0	0.596568	-1.074506	9.979590	0.005991	-0.010745	0.099794	0.315971	-2.593930	-5.885093
44683	0	0.620119	-1.055715	9.875662	0.006226	-0.010559	0.098755	0.318279	-2.565249	-5.885649
44684	0	0.597780	-1.025342	9.729354	0.005994	-0.010250	0.097293	0.314358	-2.545918	-5.887797
44685	0	0.523915	-1.013598	9.741221	0.005249	-0.010132	0.097412	0.309410	-2.533832	-5.890132
44686	0	0.509440	-1.002083	9.680216	0.005107	-0.010018	0.096802	0.306422	-2.518548	-5.894423
44687	0	0.505922	-0.945689	9.735177	0.005066	-0.009460	0.097351	0.310510	-2.510137	-5.896457
44688	0	0.530018	-0.938978	9.698591	0.005297	-0.009393	0.096986	0.313855	-2.513626	-5.894112
44689	0	0.537622	-1.025500	9.698446	0.005371	-0.010254	0.096985	0.312408	-2.519103	-5.896603
44690	0	0.563089	-1.025682	9.698355	0.005625	-0.010257	0.096984	0.312182	-2.525739	-5.893247
44691	0	0.593245	-1.050065	9.667867	0.005920	-0.010498	0.096680	0.308880	-2.539392	-5.894935
44692	0	0.553650	-1.038181	9.746917	0.005517	-0.010382	0.097470	0.308477	-2.561642	-5.896292
44693	0	0.544873	-0.982857	9.771617	0.005432	-0.009827	0.097717	0.305993	-2.580462	-5.896216
44694	0	0.530726	-1.001501	9.868961	0.005282	-0.010015	0.098691	0.305130	-2.608608	-5.896096
44695	0	0.575875	-0.994315	10.028009	0.005737	-0.009949	0.100281	0.311231	-2.632413	-5.896567
44696	0	0.549725	-1.030425	10.107113	0.005475	-0.010304	0.101072	0.311180	-2.656897	-5.897883
44697	0	0.600386	-1.019189	10.192749	0.005981	-0.010193	0.101929	0.312013	-2.681448	-5.907714
44698	0	0.629280	-1.037547	10.259573	0.006270	-0.010374	0.102597	0.310183	-2.705790	-5.910701
44699	0	0.654883	-1.061951	10.290419	0.006531	-0.010620	0.102905	0.310642	-2.725242	-5.905589
44700	0	0.640240	-1.025620	10.320612	0.006384	-0.010253	0.103208	0.306810	-2.745131	-5.902883
44701	0	0.629631	-1.019122	10.418659	0.006287	-0.010193	0.104187	0.308467	-2.755135	-5.896225
44702	0	0.582792	-0.975940	10.418579	0.005817	-0.009763	0.104186	0.312007	-2.766090	-5.902177
44703	0	0.628611	-0.970366	10.473645	0.006287	-0.009705	0.104736	0.312967	-2.764934	-5.901176
44704	0	0.640572	-1.025820	10.565147	0.006408	-0.010253	0.105652	0.307246	-2.762126	-5.894606
44705	0	0.683276	-1.007219	10.510261	0.006836	-0.010071	0.105103	0.305730	-2.758122	-5.896407
44706	0	0.669566	-1.044689	10.437016	0.006707	-0.010440	0.104370	0.298091	-2.744971	-5.895075
44707	0	0.657980	-1.068263	10.315003	0.006592	-0.010681	0.103149	0.296512	-2.731180	-5.894435
44708	0	0.642776	-1.068673	10.296815	0.006445	-0.010685	0.102967	0.294650	-2.711647	-5.895235
44709	0	0.633816	-1.061716	10.241789	0.006348	-0.010620	0.102417	0.297971	-2.700583	-5.904249
44710	0	0.588441	-1.030726	10.186981	0.005901	-0.010309	0.101869	0.300259	-2.681171	-5.918390
44711	0	0.596005	-1.006660	10.113694	0.005981	-0.010071	0.101135	0.305136	-2.656550	-5.922025
44712	0	0.573439	-1.036551	10.010202	0.005755	-0.010368	0.100101	0.308492	-2.632084	-5.926380
44713	0	0.608383	-1.000874	9.973275	0.006104	-0.010010	0.099731	0.309789	-2.609059	-5.925899
44714	0	0.574578	-1.000523	9.912405	0.005759	-0.010008	0.099123	0.312894	-2.593067	-5.926133
44715	0	0.566296	-0.988248	9.845100	0.005676	-0.009888	0.098450	0.319032	-2.577142	-5.928536
44716	0	0.557631	-0.993613	9.741503	0.005589	-0.009939	0.097414	0.322700	-2.562319	-5.929744
44717	0	0.542276	-1.000701	9.710774	0.005432	-0.010010	0.097107	0.325987	-2.550811	-5.932226
44718	0	0.546971	-0.994728	9.735194	0.005474	-0.009944	0.097352	0.322090	-2.545160	-5.932291
44719	0	0.530719	-0.976832	9.704578	0.005310	-0.009766	0.097046	0.318908	-2.541265	-5.933177
44720	0	0.542845	-1.013493	9.686200	0.005426	-0.010138	0.096862	0.321974	-2.543143	-5.931942
44721	0	0.549602	-1.001441	9.692319	0.005493	-0.010010	0.096924	0.316439	-2.545975	-5.933019
44722	0	0.575047	-1.026245	9.728780	0.005743	-0.010263	0.097288	0.317547	-2.554175	-5.929773
44723	0	0.575140	-1.049400	9.851035	0.005737	-0.010498	0.098511	0.322135	-2.569974	-5.923469
44724	0	0.571973	-1.042939	9.881405	0.005704	-0.010429	0.098815	0.321982	-2.587696	-5.927440
44725	0	0.575385	-1.091944	9.967010	0.005737	-0.010925	0.099670	0.328559	-2.606092	-5.927763
44726	0	0.603297	-1.011019	10.034078	0.006015	-0.010120	0.100341	0.340044	-2.626192	-5.927840
44727	0	0.587958	-0.958139	10.058487	0.005859	-0.009583	0.100586	0.341160	-2.648577	-5.929802
44728	0	0.598238	-0.976338	10.131424	0.005960	-0.009764	0.101315	0.341370	-2.672723	-5.928286
44729	0	0.624259	-0.970510	10.174452	0.006226	-0.009705	0.101746	0.340657	-2.691312	-5.931218
44730	0	0.645763	-1.006718	10.339032	0.006443	-0.010073	0.103391	0.346680	-2.706908	-5.929270
44731	0	0.672471	-1.000539	10.406466	0.006714	-0.010010	0.104065	0.351464	-2.718226	-5.925501
44732	0	0.643376	-0.975332	10.381994	0.006430	-0.009757	0.103820	0.355570	-2.722185	-5.924852
44733	0	0.690340	-1.025744	10.510177	0.006897	-0.010254	0.105103	0.351698	-2.728698	-5.930934
44734	0	0.660911	-1.044374	10.461213	0.006604	-0.010445	0.104612	0.352696	-2.733556	-5.930885
44735	0	0.665650	-1.037398	10.388180	0.006653	-0.010376	0.103882	0.354930	-2.737074	-5.929408
44736	0	0.616164	-1.061657	10.430867	0.006171	-0.010616	0.104308	0.354729	-2.726095	-5.925513
44737	0	0.615717	-1.043481	10.253973	0.006165	-0.010437	0.102539	0.357279	-2.717427	-5.931331
44738	0	0.607494	-1.042621	10.321289	0.006088	-0.010433	0.103211	0.365153	-2.702233	-5.930579
44739	0	0.572006	-1.055880	10.327247	0.005737	-0.010559	0.103271	0.365618	-2.682728	-5.933196
44740	0	0.562211	-1.006980	10.211396	0.005642	-0.010071	0.102113	0.366934	-2.660148	-5.944826
44741	0	0.559458	-0.988716	10.156369	0.005615	-0.009888	0.101562	0.367716	-2.636453	-5.948458
44742	0	0.549461	-0.964500	10.052760	0.005513	-0.009643	0.100527	0.365156	-2.614888	-5.954229
44743	0	0.584283	-0.982217	9.961079	0.005859	-0.009827	0.099609	0.370494	-2.595470	-5.960070
44744	0	0.593435	-1.048909	9.887972	0.005948	-0.010489	0.098879	0.371085	-2.579186	-5.958847
44745	0	0.608943	-1.025619	9.887759	0.006104	-0.010254	0.098877	0.368588	-2.562465	-5.960199
44746	0	0.637028	-0.946783	9.790173	0.006380	-0.009465	0.097901	0.365679	-2.550554	-5.959700
44747	0	0.597486	-1.025345	9.808394	0.005981	-0.010254	0.098083	0.366326	-2.542431	-5.958637
44748	0	0.572150	-0.988449	9.802283	0.005724	-0.009887	0.098022	0.369037	-2.539099	-5.956046
44749	0	0.567464	-0.976488	9.735124	0.005676	-0.009766	0.097351	0.369984	-2.536723	-5.959486
44750	0	0.543302	-0.988618	9.667948	0.005428	-0.009887	0.096680	0.370674	-2.541818	-5.962376
44751	0	0.555964	-0.952098	9.722874	0.005554	-0.009521	0.097229	0.371292	-2.547705	-5.961911
44752	0	0.545500	-1.019182	9.698322	0.005443	-0.010192	0.096984	0.371376	-2.561807	-5.970249
44753	0	0.593356	-1.055473	9.851042	0.005920	-0.010559	0.098511	0.376396	-2.576577	-5.971337
44754	0	0.589872	-1.042117	9.844871	0.005885	-0.010428	0.098449	0.384795	-2.591862	-5.969164
44755	0	0.593743	-1.037317	10.003590	0.005920	-0.010376	0.100037	0.387933	-2.610797	-5.966872
44756	0	0.584839	-1.019248	10.100993	0.005833	-0.010188	0.101011	0.382899	-2.628085	-5.970646
44757	0	0.587817	-0.976678	10.107302	0.005859	-0.009766	0.101074	0.381504	-2.648836	-5.975966
44758	0	0.579258	-0.989502	10.168025	0.005774	-0.009891	0.101682	0.376397	-2.668615	-5.971535
44759	0	0.611938	-0.970461	10.229397	0.006104	-0.009705	0.102295	0.376324	-2.685838	-5.974831
44760	0	0.626801	-1.025502	10.290173	0.006257	-0.010255	0.102902	0.376136	-2.697550	-5.980793
44761	0	0.672455	-1.067818	10.400352	0.006714	-0.010681	0.104004	0.379414	-2.708809	-5.982098
44762	0	0.643563	-1.037159	10.375831	0.006430	-0.010370	0.103759	0.377971	-2.714910	-5.985277
44763	0	0.623457	-1.031655	10.394217	0.006226	-0.010315	0.103943	0.376209	-2.724314	-5.986932
44764	0	0.617993	-1.044636	10.412362	0.006182	-0.010441	0.104124	0.370203	-2.721871	-5.984290
44765	0	0.622309	-0.988994	10.406488	0.006226	-0.009888	0.104065	0.367832	-2.718648	-5.985952
44766	0	0.584913	-0.971247	10.381981	0.005854	-0.009709	0.103820	0.364526	-2.713237	-5.990958
44767	0	0.603361	-0.988278	10.345558	0.006042	-0.009888	0.103455	0.370140	-2.703062	-6.001881
44768	0	0.644321	-1.042527	10.345724	0.006452	-0.010427	0.103456	0.372741	-2.693374	-6.009143
44769	0	0.669636	-1.055566	10.278470	0.006714	-0.010559	0.102783	0.376795	-2.673518	-6.011197
44770	0	0.647700	-1.049353	10.144425	0.006495	-0.010491	0.101443	0.374626	-2.652328	-6.012739
44771	0	0.633432	-1.013363	10.064763	0.006348	-0.010132	0.100647	0.372767	-2.636806	-6.017005
44772	0	0.594125	-0.970874	9.948903	0.005955	-0.009708	0.099488	0.372583	-2.620894	-6.018228
44773	0	0.559978	-0.958513	9.930482	0.005615	-0.009583	0.099304	0.369776	-2.602672	-6.017337
44774	0	0.563217	-0.940531	9.954999	0.005645	-0.009405	0.099549	0.369781	-2.587752	-6.019077
44775	0	0.554019	-0.933523	9.985459	0.005554	-0.009338	0.099854	0.373625	-2.571366	-6.027228
44776	0	0.594256	-1.006520	9.894056	0.005954	-0.010065	0.098940	0.373685	-2.558012	-6.032389
44777	0	0.560569	-1.062166	9.820594	0.005615	-0.010620	0.098206	0.372074	-2.546516	-6.033713
44778	0	0.546911	-1.037908	9.777867	0.005474	-0.010380	0.097778	0.373049	-2.540295	-6.032428
44779	0	0.524303	-1.049914	9.729024	0.005249	-0.010498	0.097290	0.371908	-2.532856	-6.040529
44780	0	0.511631	-1.062548	9.716760	0.005115	-0.010623	0.097168	0.369035	-2.534487	-6.041659
44781	0	0.513430	-1.019046	9.777819	0.005127	-0.010193	0.097778	0.371924	-2.542607	-6.043824
44782	0	0.503354	-0.969905	9.863120	0.005019	-0.009700	0.098632	0.372764	-2.558688	-6.037692
44783	0	0.581024	-1.019502	9.899810	0.005798	-0.010193	0.098999	0.370291	-2.571934	-6.036940
44784	0	0.608389	-1.013788	9.942221	0.006066	-0.010137	0.099423	0.368800	-2.591632	-6.038669
44785	0	0.648581	-0.971008	9.997401	0.006470	-0.009705	0.099976	0.362519	-2.609515	-6.041087
44786	0	0.670072	-0.935698	9.942068	0.006684	-0.009350	0.099422	0.354324	-2.627833	-6.033690
44787	0	0.642561	-0.940192	10.076773	0.006409	-0.009399	0.100769	0.351506	-2.646492	-6.025969
44788	0	0.603259	-0.989847	10.082566	0.006015	-0.009893	0.100827	0.345770	-2.666170	-6.028846
44789	0	0.612073	-0.976190	10.259943	0.006104	-0.009766	0.102600	0.349948	-2.684841	-6.026208
44790	0	0.590791	-0.975845	10.308571	0.005894	-0.009759	0.103086	0.350546	-2.700112	-6.027238
44791	0	0.642176	-1.001207	10.369770	0.006409	-0.010010	0.103699	0.348063	-2.714081	-6.032974
44792	0	0.619874	-1.087174	10.418337	0.006190	-0.010869	0.104184	0.345174	-2.722897	-6.034081
44793	0	0.647666	-1.074407	10.388121	0.006470	-0.010742	0.103882	0.343212	-2.730088	-6.033396
44794	0	0.630198	-1.050745	10.357406	0.006300	-0.010502	0.103575	0.337170	-2.731845	-6.029337
44795	0	0.603950	-1.019555	10.375968	0.006042	-0.010193	0.103760	0.334387	-2.728110	-6.024173
44796	0	0.609424	-1.044034	10.388127	0.006097	-0.010443	0.103881	0.337194	-2.724826	-6.022483
44797	0	0.554606	-1.025241	10.333310	0.005554	-0.010254	0.103333	0.339056	-2.715420	-6.024518
44798	0	0.564913	-1.012704	10.351737	0.005660	-0.010129	0.103517	0.341440	-2.702954	-6.024407
44799	0	0.620911	-0.982683	10.302832	0.006226	-0.009827	0.103027	0.341550	-2.684272	-6.024052
44800	0	0.635974	-1.031823	10.235860	0.006375	-0.010316	0.102358	0.339224	-2.666513	-6.029555
44801	0	0.614635	-1.038005	10.113594	0.006165	-0.010376	0.101135	0.334925	-2.645577	-6.032401
44802	0	0.617991	-1.050751	9.942772	0.006189	-0.010507	0.099427	0.334173	-2.634348	-6.032035
44803	0	0.602727	-0.964338	9.936618	0.006042	-0.009644	0.099365	0.334661	-2.616465	-6.035848
44804	0	0.587150	-0.946245	9.900088	0.005890	-0.009460	0.099000	0.332668	-2.594798	-6.031266
44805	0	0.578557	-0.927395	9.893905	0.005798	-0.009277	0.098938	0.336885	-2.579592	-6.032527
44806	0	0.564157	-0.933218	9.790277	0.005651	-0.009332	0.097902	0.336586	-2.568753	-6.036858
44807	0	0.572826	-1.031586	9.759565	0.005737	-0.010315	0.097595	0.335754	-2.557794	-6.047789
44808	0	0.613941	-1.050555	9.747298	0.006146	-0.010500	0.097473	0.329443	-2.549198	-6.047984
44809	0	0.585723	-1.050483	9.716737	0.005859	-0.010498	0.097168	0.321649	-2.546283	-6.046973
44810	0	0.555193	-1.039010	9.728801	0.005549	-0.010390	0.097288	0.322011	-2.548818	-6.048494
44811	0	0.555942	-1.037818	9.796090	0.005554	-0.010376	0.097961	0.319570	-2.554491	-6.052041
44812	0	0.544813	-1.025519	9.856993	0.005443	-0.010259	0.098570	0.323729	-2.560446	-6.050437
44813	0	0.581181	-0.964606	9.893695	0.005798	-0.009644	0.098938	0.320906	-2.575520	-6.051536
44814	0	0.583987	-0.977048	9.936159	0.005825	-0.009771	0.099362	0.321973	-2.592124	-6.054401
44815	0	0.587304	-1.031866	9.936404	0.005859	-0.010315	0.099365	0.317760	-2.607403	-6.054952
44816	0	0.590407	-1.075294	10.009346	0.005887	-0.010750	0.100095	0.314236	-2.626411	-6.057515
44817	0	0.569627	-1.001520	10.015701	0.005676	-0.010010	0.100159	0.308048	-2.648757	-6.056730
44818	0	0.586181	-1.014496	10.106888	0.005838	-0.010143	0.101070	0.306151	-2.674758	-6.056651
44819	0	0.594215	-1.013448	10.272065	0.005920	-0.010132	0.102722	0.303220	-2.698422	-6.053131
44820	0	0.628123	-1.001675	10.259538	0.006269	-0.010015	0.102596	0.301906	-2.712163	-6.054501
44821	0	0.654458	-0.994772	10.327071	0.006531	-0.009949	0.103271	0.303130	-2.726986	-6.054880
44822	0	0.668914	-0.988838	10.357395	0.006680	-0.009886	0.103575	0.300410	-2.736110	-6.054796
44823	0	0.665830	-1.074769	10.345367	0.006653	-0.010742	0.103455	0.294486	-2.741749	-6.057843
44824	0	0.629790	-1.075798	10.320804	0.006297	-0.010754	0.103209	0.289862	-2.742231	-6.058683
44825	0	0.616573	-1.013123	10.394286	0.006165	-0.010132	0.103943	0.290727	-2.743102	-6.057431
44826	0	0.603837	-1.019111	10.430856	0.006044	-0.010192	0.104308	0.291867	-2.736133	-6.061674
44827	0	0.609798	-1.031308	10.479787	0.006104	-0.010315	0.104797	0.294150	-2.729714	-6.067264
44828	0	0.650850	-1.019394	10.394412	0.006519	-0.010190	0.103944	0.290120	-2.717466	-6.071727
44829	0	0.609035	-1.019155	10.351653	0.006104	-0.010193	0.103516	0.291906	-2.702541	-6.067895
44830	0	0.642404	-1.013752	10.180804	0.006443	-0.010130	0.101808	0.283747	-2.680886	-6.069459
44831	0	0.608724	-1.001000	10.101414	0.006104	-0.010010	0.101013	0.283841	-2.662110	-6.071174
44832	0	0.599144	-1.031434	9.997782	0.006010	-0.010316	0.099977	0.285989	-2.640511	-6.076502
44833	0	0.547754	-1.007362	9.997616	0.005493	-0.010071	0.099976	0.283102	-2.622302	-6.077036
44834	0	0.562755	-0.958670	9.985559	0.005645	-0.009588	0.099854	0.285231	-2.602199	-6.078169
44835	0	0.530172	-1.007132	9.948770	0.005310	-0.010071	0.099487	0.284921	-2.592240	-6.077210
44836	0	0.570623	-1.007321	9.997633	0.005720	-0.010073	0.099976	0.284693	-2.575959	-6.076321
44837	0	0.591548	-1.061804	9.857230	0.005920	-0.010620	0.098572	0.287388	-2.569868	-6.075423
44838	0	0.596296	-1.061901	9.735222	0.005971	-0.010616	0.097352	0.284502	-2.560129	-6.075481
44839	0	0.579862	-1.092972	9.680124	0.005798	-0.010925	0.096802	0.279481	-2.560064	-6.074584
44840	0	0.549427	-1.075708	9.753162	0.005493	-0.010752	0.097532	0.273402	-2.560968	-6.078580
44841	0	0.531135	-1.019162	9.729010	0.005310	-0.010193	0.097290	0.275089	-2.562104	-6.084943
44842	0	0.543811	-0.976081	9.820468	0.005434	-0.009764	0.098205	0.278657	-2.566419	-6.087413
44843	0	0.543950	-0.995388	9.887603	0.005432	-0.009949	0.098877	0.272843	-2.574479	-6.082872
44844	0	0.607174	-0.959350	9.942245	0.006057	-0.009593	0.099423	0.272396	-2.591222	-6.083357
44845	0	0.617808	-0.933676	9.954765	0.006165	-0.009338	0.099548	0.274414	-2.606253	-6.082002
44846	0	0.626895	-1.000843	9.997248	0.006252	-0.010007	0.099974	0.272801	-2.624839	-6.079323
44847	0	0.612050	-1.037068	9.997510	0.006104	-0.010376	0.099976	0.278983	-2.643814	-6.077082
44848	0	0.615561	-1.048611	10.082724	0.006138	-0.010488	0.100828	0.280747	-2.663486	-6.071146
44849	0	0.593320	-1.025345	10.143973	0.005920	-0.010254	0.101440	0.281410	-2.677484	-6.073184
44850	0	0.590723	-0.952129	10.314626	0.005885	-0.009521	0.103148	0.281714	-2.701474	-6.072299
44851	0	0.568813	-1.043949	10.345369	0.005676	-0.010437	0.103455	0.279166	-2.714197	-6.081031
44852	0	0.577190	-1.068527	10.400157	0.005761	-0.010687	0.104002	0.281103	-2.725586	-6.081569
44853	0	0.604905	-1.043662	10.284389	0.006042	-0.010437	0.102844	0.281751	-2.732475	-6.083293
44854	0	0.623991	-1.074156	10.351468	0.006239	-0.010742	0.103515	0.282694	-2.733150	-6.084478
44855	0	0.604381	-1.116868	10.418702	0.006042	-0.011169	0.104187	0.283761	-2.734217	-6.085937
44856	0	0.622597	-1.043331	10.382021	0.006227	-0.010436	0.103820	0.287060	-2.732144	-6.086709
44857	0	0.627803	-1.037830	10.406523	0.006287	-0.010376	0.104065	0.284829	-2.722288	-6.080916
44858	0	0.631655	-0.982928	10.333358	0.006330	-0.009831	0.103333	0.287580	-2.706484	-6.083126
44859	0	0.627074	-0.982789	10.296716	0.006287	-0.009827	0.102966	0.286605	-2.688502	-6.084841
44860	0	0.630606	-0.982673	10.247981	0.006315	-0.009830	0.102479	0.290078	-2.677865	-6.083178
44861	0	0.620811	-1.006872	10.125860	0.006226	-0.010071	0.101257	0.292845	-2.657788	-6.088936
44862	0	0.611693	-1.000664	10.052749	0.006129	-0.010006	0.100527	0.292431	-2.643424	-6.090932
44863	0	0.584253	-0.976928	9.985415	0.005859	-0.009766	0.099854	0.288658	-2.623766	-6.086856
44864	0	0.574926	-0.977318	9.893986	0.005765	-0.009773	0.098939	0.289146	-2.605300	-6.092467
44865	0	0.572318	-1.000863	9.942720	0.005737	-0.010010	0.099426	0.290851	-2.588726	-6.097400
44866	0	0.551046	-1.019344	9.930574	0.005526	-0.010191	0.099305	0.288379	-2.570943	-6.091806
44867	0	0.566562	-1.025377	9.832827	0.005676	-0.010254	0.098328	0.288905	-2.558200	-6.092206
44868	0	0.558522	-1.086596	9.790162	0.005593	-0.010864	0.097901	0.287251	-2.548398	-6.094666
44869	0	0.573776	-1.043762	9.771719	0.005737	-0.010437	0.097717	0.286810	-2.548539	-6.097167
44870	0	0.537547	-1.086804	9.789899	0.005371	-0.010866	0.097899	0.284853	-2.553250	-6.096057
44871	0	0.550212	-1.043677	9.741163	0.005493	-0.010437	0.097412	0.285338	-2.563337	-6.094655
44872	0	0.533766	-0.994511	9.820351	0.005328	-0.009949	0.098204	0.289747	-2.573951	-6.098323
44873	0	0.538062	-0.994373	9.844969	0.005371	-0.009949	0.098450	0.295770	-2.584605	-6.108830
44874	0	0.570482	-0.999530	9.887595	0.005695	-0.010000	0.098876	0.301677	-2.595143	-6.116192
44875	0	0.599720	-0.988398	9.985294	0.005981	-0.009888	0.099854	0.306102	-2.612711	-6.116583
44876	0	0.597116	-0.981399	9.960691	0.005952	-0.009820	0.099607	0.313142	-2.634342	-6.113412
44877	0	0.562603	-0.976497	10.015815	0.005615	-0.009766	0.100159	0.314089	-2.646215	-6.115314
44878	0	0.571806	-1.007070	10.101002	0.005697	-0.010070	0.101011	0.313265	-2.669296	-6.112851
44879	0	0.611901	-1.013012	10.217210	0.006104	-0.010132	0.102173	0.315369	-2.686145	-6.108983
44880	0	0.645470	-0.982116	10.302472	0.006439	-0.009824	0.103025	0.318483	-2.702889	-6.111678
44881	0	0.623517	-1.007189	10.266044	0.006226	-0.010071	0.102661	0.317500	-2.713089	-6.111002
44882	0	0.631737	-1.062312	10.296367	0.006306	-0.010623	0.102964	0.317558	-2.725624	-6.112630
44883	0	0.666132	-1.056189	10.327065	0.006653	-0.010559	0.103271	0.314685	-2.734601	-6.115401
44884	0	0.661414	-1.007795	10.381842	0.006609	-0.010077	0.103819	0.313379	-2.739897	-6.118092
44885	0	0.653344	-1.013580	10.400335	0.006531	-0.010132	0.104004	0.309299	-2.742458	-6.125018
44886	0	0.647121	-0.983206	10.424664	0.006474	-0.009835	0.104246	0.313145	-2.738446	-6.123960
44887	0	0.670714	-1.000745	10.388249	0.006714	-0.010010	0.103882	0.316099	-2.730614	-6.124337
44888	0	0.608241	-0.982491	10.369994	0.006090	-0.009823	0.103700	0.314203	-2.721700	-6.128444
44889	0	0.621985	-1.000984	10.333286	0.006226	-0.010010	0.103333	0.314506	-2.714983	-6.126039
44890	0	0.632570	-1.007815	10.260012	0.006336	-0.010072	0.102600	0.307792	-2.702886	-6.124913
44891	0	0.608937	-1.056033	10.211253	0.006104	-0.010559	0.102112	0.306839	-2.686694	-6.120956
44892	0	0.606095	-1.032063	10.064848	0.006075	-0.010318	0.100648	0.304053	-2.670532	-6.128747
44893	0	0.597012	-1.007051	10.009836	0.005981	-0.010071	0.100098	0.304805	-2.657265	-6.134860
44894	0	0.582299	-1.025663	10.058740	0.005836	-0.010254	0.100587	0.302140	-2.641590	-6.134171
44895	0	0.615503	-1.007516	10.003677	0.006165	-0.010071	0.100037	0.297562	-2.630356	-6.137271
44896	0	0.558376	-1.014210	9.930482	0.005596	-0.010141	0.099304	0.297139	-2.615731	-6.135182
44897	0	0.578739	-1.006990	9.808424	0.005798	-0.010071	0.098083	0.298613	-2.602614	-6.135123
44898	0	0.589241	-1.019137	9.796280	0.005898	-0.010192	0.097962	0.299636	-2.595178	-6.137367
44899	0	0.554500	-1.067977	9.722968	0.005554	-0.010681	0.097229	0.301652	-2.584032	-6.137857
44900	0	0.547172	-1.055785	9.747416	0.005474	-0.010557	0.097474	0.301188	-2.580893	-6.139707
44901	0	0.549292	-1.012820	9.753457	0.005493	-0.010132	0.097534	0.305775	-2.580227	-6.142243
44902	0	0.562058	-1.006029	9.869388	0.005614	-0.010064	0.098694	0.310499	-2.587149	-6.150534
44903	0	0.593186	-0.982558	9.826602	0.005920	-0.009827	0.098267	0.311997	-2.600048	-6.150920
44904	0	0.601734	-0.988483	9.930160	0.006004	-0.009886	0.099302	0.313348	-2.614564	-6.148928
44905	0	0.611276	-1.007404	9.912019	0.006104	-0.010071	0.099121	0.309851	-2.624845	-6.154156
44906	0	0.618907	-0.995764	9.881339	0.006183	-0.009955	0.098814	0.307548	-2.631849	-6.153868
44907	0	0.630020	-1.019135	9.954764	0.006287	-0.010193	0.099548	0.309521	-2.647035	-6.158497
44908	0	0.602677	-0.988341	10.082726	0.006009	-0.009885	0.100828	0.311345	-2.666630	-6.155299
44909	0	0.599820	-1.006551	10.198928	0.005981	-0.010071	0.101990	0.317495	-2.684959	-6.152136
44910	0	0.596800	-0.988063	10.204771	0.005954	-0.009877	0.102049	0.313889	-2.700450	-6.152566
44911	0	0.581652	-0.970776	10.235463	0.005798	-0.009705	0.102356	0.310559	-2.720315	-6.153726
44912	0	0.597196	-1.020191	10.284026	0.005957	-0.010200	0.102841	0.308163	-2.736899	-6.154565
44913	0	0.586718	-1.080204	10.253874	0.005859	-0.010803	0.102539	0.309755	-2.745188	-6.146746
44914	0	0.612402	-1.061592	10.339253	0.006119	-0.010618	0.103393	0.312596	-2.750570	-6.142269
44915	0	0.660005	-1.043486	10.382049	0.006592	-0.010437	0.103821	0.315269	-2.759239	-6.141405
44916	0	0.654316	-1.037317	10.381999	0.006547	-0.010372	0.103820	0.314542	-2.754663	-6.141101
44917	0	0.634337	-1.019539	10.375978	0.006348	-0.010193	0.103760	0.312147	-2.749569	-6.145487
44918	0	0.639598	-1.001314	10.363818	0.006400	-0.010015	0.103638	0.315133	-2.744687	-6.152165
44919	0	0.645934	-0.958991	10.327145	0.006470	-0.009583	0.103271	0.307396	-2.732797	-6.154890
44920	0	0.643920	-0.984246	10.333211	0.006449	-0.009842	0.103332	0.307258	-2.721822	-6.152890
44921	0	0.627345	-1.025618	10.296689	0.006287	-0.010254	0.102966	0.305207	-2.706839	-6.151487
44922	0	0.642910	-1.001507	10.174739	0.006443	-0.010015	0.101747	0.305103	-2.690842	-6.154019
44923	0	0.620959	-0.982770	10.150234	0.006226	-0.009827	0.101501	0.304444	-2.672484	-6.155254
44924	0	0.618237	-0.976922	10.009926	0.006194	-0.009768	0.100099	0.304083	-2.658749	-6.159080
44925	0	0.584807	-0.988801	10.003725	0.005859	-0.009888	0.100037	0.304197	-2.645464	-6.156521
44926	0	0.576657	-1.032281	9.954909	0.005775	-0.010316	0.099549	0.296690	-2.634943	-6.161005
44927	0	0.591092	-1.043872	9.875527	0.005920	-0.010437	0.098755	0.295166	-2.623632	-6.161872
44928	0	0.571024	-1.037623	9.893882	0.005718	-0.010380	0.098938	0.299721	-2.614079	-6.169685
44929	0	0.585428	-1.001209	9.857184	0.005859	-0.010010	0.098572	0.297442	-2.607829	-6.171785
44930	0	0.541720	-1.062594	9.844888	0.005422	-0.010625	0.098449	0.296613	-2.602335	-6.171375
44931	0	0.555522	-1.019797	9.851016	0.005554	-0.010193	0.098511	0.291047	-2.603141	-6.169836
44932	0	0.531888	-0.971376	9.850859	0.005312	-0.009715	0.098509	0.292936	-2.610836	-6.178661
44933	0	0.543911	-0.958369	9.869335	0.005432	-0.009583	0.098694	0.291906	-2.618530	-6.180836
44934	0	0.575376	-0.982533	9.826493	0.005751	-0.009830	0.098265	0.297153	-2.621730	-6.178597
44935	0	0.617592	-0.995161	9.985253	0.006165	-0.009949	0.099854	0.294169	-2.634318	-6.178932
44936	0	0.631990	-1.007469	9.972815	0.006309	-0.010077	0.099729	0.297687	-2.646906	-6.178813
44937	0	0.611978	-1.031875	9.973006	0.006104	-0.010315	0.099731	0.293588	-2.665132	-6.179600
44938	0	0.572153	-1.026308	10.039918	0.005709	-0.010262	0.100400	0.293191	-2.679321	-6.180952
44939	0	0.587573	-1.007517	10.143905	0.005859	-0.010071	0.101440	0.288530	-2.697308	-6.178785
44940	0	0.547369	-0.983553	10.168128	0.005465	-0.009836	0.101682	0.289591	-2.707135	-6.174835
44941	0	0.580941	-1.025592	10.198891	0.005798	-0.010254	0.101990	0.287647	-2.719124	-6.175885
44942	0	0.565107	-1.069000	10.235286	0.005637	-0.010686	0.102354	0.283382	-2.734230	-6.179435
44943	0	0.605283	-1.062254	10.266027	0.006042	-0.010620	0.102661	0.281003	-2.745343	-6.180470
44944	0	0.618936	-1.068540	10.278116	0.006185	-0.010687	0.102781	0.283004	-2.750276	-6.185810
44945	0	0.647390	-1.037286	10.278325	0.006470	-0.010376	0.102783	0.286838	-2.754532	-6.189006
44946	0	0.629688	-0.994768	10.363709	0.006294	-0.009943	0.103638	0.282065	-2.757042	-6.188024
44947	0	0.616020	-1.038010	10.314926	0.006165	-0.010376	0.103149	0.277922	-2.751837	-6.186733
44948	0	0.651917	-1.008167	10.314837	0.006521	-0.010079	0.103148	0.275817	-2.749184	-6.190150
44949	0	0.628141	-0.957925	10.284486	0.006287	-0.009583	0.102844	0.279912	-2.742982	-6.193656
44950	0	0.633062	-0.988395	10.272334	0.006337	-0.009882	0.102723	0.278183	-2.735329	-6.195889
44951	0	0.657691	-0.964431	10.229581	0.006592	-0.009644	0.102295	0.277875	-2.718389	-6.202269
44952	0	0.600049	-1.007758	10.186888	0.006013	-0.010073	0.101869	0.272923	-2.704110	-6.204590
44953	0	0.621185	-1.025692	10.125786	0.006226	-0.010254	0.101257	0.270061	-2.688254	-6.205215
44954	0	0.606372	-1.032404	10.107565	0.006076	-0.010322	0.101075	0.267839	-2.674192	-6.206117
44955	0	0.591460	-1.050071	10.064704	0.005920	-0.010498	0.100647	0.265282	-2.667247	-6.209736
44956	0	0.583580	-1.007784	9.979306	0.005848	-0.010077	0.099792	0.264286	-2.653016	-6.212749
44957	0	0.609446	-1.001090	9.954878	0.006104	-0.010010	0.099548	0.263502	-2.642234	-6.210517
44958	0	0.558659	-1.074363	9.875563	0.005597	-0.010745	0.098755	0.265652	-2.629726	-6.210448
44959	0	0.560881	-1.067738	9.820634	0.005615	-0.010681	0.098206	0.270513	-2.621914	-6.216795
44960	0	0.541934	-1.024818	9.869467	0.005419	-0.010247	0.098695	0.269825	-2.622187	-6.215506
44961	0	0.573619	-1.007510	9.887658	0.005737	-0.010071	0.098877	0.265268	-2.620513	-6.217029
44962	0	0.561415	-1.001870	9.869276	0.005612	-0.010018	0.098693	0.265261	-2.622163	-6.212488
44963	0	0.543379	-1.025380	9.869377	0.005432	-0.010254	0.098694	0.265776	-2.623670	-6.204778
44964	0	0.562075	-1.013347	9.875361	0.005618	-0.010132	0.098754	0.264285	-2.626368	-6.208397
44965	0	0.616678	-0.976318	9.942637	0.006165	-0.009766	0.099426	0.267520	-2.628509	-6.208541
44966	0	0.624213	-0.982642	9.991331	0.006229	-0.009822	0.099915	0.262676	-2.642637	-6.209101
44967	0	0.623901	-1.007230	9.985253	0.006226	-0.010071	0.099854	0.261310	-2.657542	-6.205547
44968	0	0.602089	-0.982642	10.052168	0.006008	-0.009830	0.100522	0.266277	-2.671607	-6.205478
44969	0	0.617151	-0.994851	10.101278	0.006165	-0.009949	0.101013	0.266919	-2.679068	-6.207320
44970	0	0.575619	-1.007285	10.076757	0.005751	-0.010071	0.100768	0.264979	-2.684940	-6.206561
44971	0	0.599105	-1.001013	10.131776	0.005981	-0.010010	0.101318	0.264941	-2.695381	-6.211432
44972	0	0.600959	-1.037592	10.241466	0.006001	-0.010377	0.102415	0.266451	-2.705099	-6.213093
44973	0	0.604833	-0.994673	10.266098	0.006042	-0.009949	0.102661	0.269099	-2.711230	-6.212456
44974	0	0.587183	-1.068248	10.320891	0.005871	-0.010677	0.103209	0.263809	-2.711936	-6.208362
44975	0	0.610042	-1.080219	10.284453	0.006104	-0.010803	0.102844	0.265433	-2.708129	-6.206807
44976	0	0.621956	-1.043622	10.247787	0.006219	-0.010435	0.102478	0.264636	-2.708461	-6.203646
44977	0	0.628499	-1.043423	10.333290	0.006287	-0.010437	0.103333	0.268181	-2.706292	-6.208181
44978	0	0.596825	-1.031291	10.345486	0.005978	-0.010310	0.103455	0.265657	-2.695561	-6.210228
44979	0	0.597612	-1.038076	10.302717	0.005981	-0.010376	0.103027	0.260828	-2.689290	-6.214065
44980	0	0.571362	-1.008384	10.235540	0.005727	-0.010080	0.102355	0.257439	-2.674175	-6.211428
44981	0	0.603342	-0.970284	10.278390	0.006042	-0.009705	0.102783	0.259920	-2.663704	-6.211475
44982	0	0.607575	-0.927535	10.174706	0.006085	-0.009274	0.101747	0.259492	-2.652505	-6.215083
44983	0	0.584799	-1.007085	10.131901	0.005859	-0.010071	0.101318	0.260000	-2.639319	-6.217942
44984	0	0.625176	-1.019294	10.058773	0.006264	-0.010194	0.100587	0.261585	-2.625361	-6.219641
44985	0	0.621397	-0.989446	10.034185	0.006226	-0.009888	0.100342	0.254442	-2.611760	-6.219308
44986	0	0.594948	-1.039484	9.997464	0.005958	-0.010390	0.099975	0.249759	-2.602116	-6.219606
44987	0	0.603430	-1.043974	9.942648	0.006042	-0.010437	0.099426	0.247159	-2.592371	-6.221722
44988	0	0.552967	-1.050335	9.899948	0.005537	-0.010504	0.098999	0.248162	-2.583527	-6.224677
44989	0	0.561502	-1.031199	9.881624	0.005615	-0.010315	0.098816	0.252051	-2.582910	-6.228013
44990	0	0.542936	-1.018745	9.851081	0.005431	-0.010187	0.098511	0.252184	-2.580441	-6.233898
44991	0	0.525500	-1.019078	9.924306	0.005249	-0.010193	0.099243	0.255045	-2.586945	-6.240966
44992	0	0.513861	-1.013324	9.887545	0.005138	-0.010128	0.098876	0.249472	-2.586808	-6.243116
44993	0	0.555509	-0.982296	9.918245	0.005554	-0.009827	0.099182	0.254204	-2.587434	-6.246350
44994	0	0.580890	-1.012790	9.899824	0.005800	-0.010125	0.098999	0.251437	-2.597016	-6.249838
44995	0	0.604678	-1.031503	9.948703	0.006042	-0.010315	0.099487	0.251777	-2.601549	-6.247086
44996	0	0.606163	-1.031598	9.997398	0.006051	-0.010316	0.099975	0.252085	-2.613190	-6.244239
44997	0	0.599267	-1.037795	9.991367	0.005981	-0.010376	0.099915	0.250211	-2.625603	-6.246885
44998	0	0.601227	-1.013801	10.040025	0.006003	-0.010137	0.100401	0.249020	-2.635310	-6.247012
44999	0	0.623729	-0.957841	10.192838	0.006226	-0.009583	0.101929	0.254044	-2.647969	-6.243217
45000	0	0.607899	-0.951185	10.156092	0.006065	-0.009514	0.101562	0.256689	-2.662920	-6.248599
45001	0	0.611374	-0.964419	10.186700	0.006104	-0.009644	0.101868	0.256394	-2.674018	-6.251099
45002	0	0.619880	-1.001436	10.216982	0.006185	-0.010012	0.102171	0.253777	-2.689542	-6.254570
45003	0	0.653938	-1.043996	10.296546	0.006531	-0.010437	0.102966	0.250952	-2.698686	-6.253686
45004	0	0.612996	-1.038465	10.247536	0.006121	-0.010383	0.102476	0.249154	-2.708638	-6.256955
45005	0	0.610511	-1.037456	10.333257	0.006104	-0.010376	0.103333	0.251213	-2.710006	-6.257330
45006	0	0.598311	-1.043054	10.314994	0.005984	-0.010435	0.103149	0.256791	-2.708310	-6.257669
45007	0	0.591501	-1.038141	10.278297	0.005920	-0.010376	0.102783	0.251271	-2.701903	-6.250316
45008	0	0.577935	-1.001739	10.278305	0.005787	-0.010021	0.102782	0.256066	-2.693075	-6.245622
45009	0	0.603842	-1.012755	10.278386	0.006042	-0.010132	0.102783	0.261390	-2.688199	-6.250273
45010	0	0.614667	-1.054841	10.247975	0.006156	-0.010550	0.102479	0.264304	-2.677479	-6.252684
45011	0	0.633581	-1.092730	10.156302	0.006348	-0.010925	0.101562	0.262636	-2.663819	-6.256664
45012	0	0.594528	-1.068654	10.119695	0.005958	-0.010686	0.101196	0.262529	-2.649545	-6.251719
45013	0	0.609657	-0.981998	10.040391	0.006104	-0.009827	0.100403	0.270721	-2.641256	-6.253017
45014	0	0.571142	-1.011096	10.058926	0.005723	-0.010118	0.100588	0.279878	-2.627749	-6.257536
45015	0	0.572532	-0.958107	9.961020	0.005737	-0.009583	0.099609	0.282153	-2.613645	-6.255271
45016	0	0.563563	-0.945373	9.997780	0.005651	-0.009458	0.099977	0.287205	-2.595150	-6.254008
45017	0	0.597464	-1.001099	9.942656	0.005981	-0.010010	0.099426	0.286355	-2.587016	-6.263715
45018	0	0.559351	-1.074660	9.881617	0.005601	-0.010745	0.098816	0.285122	-2.578099	-6.264601
45019	0	0.560769	-1.074309	9.881625	0.005615	-0.010742	0.098816	0.284635	-2.569024	-6.262574
45020	0	0.571446	-1.086753	9.820586	0.005722	-0.010866	0.098206	0.283599	-2.559857	-6.263795
45021	0	0.543308	-1.031362	9.851083	0.005432	-0.010315	0.098511	0.285633	-2.560583	-6.269816
45022	0	0.549706	-0.994419	9.796153	0.005494	-0.009947	0.097961	0.289182	-2.563611	-6.267990
45023	0	0.550100	-0.982213	9.857179	0.005493	-0.009827	0.098572	0.294893	-2.572291	-6.266928
45024	0	0.570013	-0.999435	9.875413	0.005692	-0.010001	0.098754	0.303260	-2.581822	-6.265631
45025	0	0.599172	-0.982890	9.991372	0.005981	-0.009827	0.099915	0.301118	-2.593163	-6.269259
45026	0	0.589106	-1.044119	9.954581	0.005879	-0.010442	0.099546	0.302213	-2.606111	-6.264779
45027	0	0.599848	-1.031441	9.985255	0.005981	-0.010315	0.099854	0.303207	-2.625158	-6.265914
45028	0	0.566301	-1.000595	10.088874	0.005650	-0.010009	0.100889	0.306851	-2.639940	-6.264192
45029	0	0.574756	-1.000715	10.082975	0.005737	-0.010010	0.100830	0.310236	-2.651083	-6.261413
45030	0	0.564751	-1.006526	10.156094	0.005635	-0.010066	0.101562	0.311515	-2.664406	-6.259421
45031	0	0.593149	-1.013324	10.211103	0.005920	-0.010132	0.102112	0.310380	-2.676405	-6.261583
45032	0	0.607716	-1.049789	10.247567	0.006064	-0.010501	0.102476	0.314175	-2.690173	-6.259379
45033	0	0.635183	-1.068157	10.278290	0.006348	-0.010681	0.102783	0.314188	-2.694417	-6.262406
45034	0	0.605676	-1.068387	10.333099	0.006050	-0.010682	0.103332	0.312691	-2.701355	-6.262675
45035	0	0.592014	-1.019293	10.339356	0.005920	-0.010193	0.103394	0.313129	-2.700639	-6.259868
45036	0	0.622189	-0.994617	10.302785	0.006225	-0.009950	0.103027	0.317571	-2.697195	-6.260653
45037	0	0.622426	-0.964276	10.327164	0.006226	-0.009644	0.103271	0.318978	-2.695322	-6.264011
45038	0	0.639759	-1.036778	10.339479	0.006406	-0.010375	0.103394	0.327575	-2.685874	-6.271968
45039	0	0.622022	-1.031504	10.302766	0.006226	-0.010315	0.103027	0.328029	-2.679547	-6.275000
45040	0	0.626317	-1.025639	10.223447	0.006275	-0.010255	0.102234	0.326926	-2.665782	-6.278775
45041	0	0.633742	-1.043315	10.180767	0.006348	-0.010437	0.101807	0.331861	-2.653947	-6.281675
45042	0	0.594981	-1.043151	10.168593	0.005960	-0.010429	0.101686	0.330058	-2.641624	-6.284606
45043	0	0.572746	-0.988851	10.137987	0.005737	-0.009888	0.101379	0.329723	-2.630174	-6.286957
45044	0	0.552220	-0.994568	10.101433	0.005534	-0.009951	0.101013	0.335928	-2.616230	-6.287997
45045	0	0.571868	-0.970540	10.077002	0.005737	-0.009705	0.100769	0.335661	-2.594775	-6.289634
45046	0	0.587222	-1.013483	10.046631	0.005883	-0.010134	0.100466	0.335027	-2.581926	-6.296992
45047	0	0.585164	-1.092304	9.954904	0.005859	-0.010925	0.099548	0.338195	-2.572691	-6.298287
45048	0	0.595825	-1.043826	9.869475	0.005966	-0.010433	0.098695	0.332917	-2.563132	-6.291513
45049	0	0.578705	-1.019080	9.838955	0.005798	-0.010193	0.098389	0.335926	-2.549670	-6.294920
45050	0	0.565299	-1.006377	9.814584	0.005653	-0.010067	0.098145	0.340183	-2.548826	-6.297292
45051	0	0.543558	-0.952123	9.869368	0.005432	-0.009521	0.098694	0.340958	-2.552401	-6.294040
45052	0	0.550317	-0.969477	9.973126	0.005500	-0.009705	0.099730	0.352724	-2.555788	-6.292314
45053	0	0.568059	-0.982333	9.887704	0.005676	-0.009827	0.098877	0.357066	-2.560372	-6.292008
45054	0	0.581103	-1.006374	9.905995	0.005807	-0.010065	0.099060	0.359094	-2.564709	-6.295222
45055	0	0.575040	-1.068454	9.875375	0.005737	-0.010681	0.098755	0.355580	-2.579425	-6.290728
45056	0	0.595736	-1.044888	9.899504	0.005946	-0.010445	0.098996	0.351105	-2.591935	-6.291127
45057	0	0.581034	-1.031645	9.905920	0.005798	-0.010315	0.099060	0.349774	-2.605355	-6.291593
45058	0	0.540880	-0.989103	10.052230	0.005395	-0.009892	0.100523	0.350704	-2.620639	-6.289491
45059	0	0.586827	-0.963909	10.101309	0.005859	-0.009644	0.101013	0.356214	-2.630258	-6.290568
45060	0	0.606922	-0.981313	10.180559	0.006060	-0.009818	0.101806	0.362224	-2.640559	-6.290983
45061	0	0.629647	-1.001229	10.302650	0.006287	-0.010010	0.103027	0.359873	-2.651045	-6.287197
45062	0	0.643819	-1.050396	10.229234	0.006428	-0.010504	0.102293	0.360117	-2.662262	-6.283539
45063	0	0.659732	-1.068400	10.180598	0.006592	-0.010681	0.101807	0.357405	-2.668067	-6.280153
45064	0	0.605780	-1.062756	10.217048	0.006053	-0.010626	0.102171	0.355947	-2.673076	-6.281824
45065	0	0.580453	-1.043604	10.253881	0.005798	-0.010437	0.102539	0.357490	-2.679565	-6.278099
45066	0	0.599337	-0.963483	10.351542	0.005994	-0.009643	0.103515	0.366613	-2.678685	-6.280431
45067	0	0.610197	-0.982535	10.382102	0.006104	-0.009827	0.103821	0.368591	-2.676614	-6.282117
45068	0	0.567109	-1.000810	10.382085	0.005672	-0.010008	0.103821	0.368855	-2.674730	-6.286216
45069	0	0.603759	-1.013116	10.333287	0.006042	-0.010132	0.103333	0.370158	-2.668880	-6.282097
45070	0	0.626353	-1.019951	10.156257	0.006277	-0.010192	0.101562	0.362229	-2.653271	-6.282645
45071	0	0.639923	-1.013303	10.186815	0.006409	-0.010132	0.101868	0.361486	-2.642311	-6.289567
45072	0	0.601381	-1.026196	10.150151	0.006023	-0.010257	0.101501	0.356222	-2.631157	-6.290854
45073	0	0.615539	-0.976343	10.113602	0.006165	-0.009766	0.101135	0.359310	-2.620445	-6.290328
45074	0	0.607078	-0.988389	10.132013	0.006084	-0.009884	0.101319	0.359935	-2.604671	-6.289969
45075	0	0.602995	-0.988433	10.064805	0.006042	-0.009888	0.100647	0.364386	-2.590099	-6.293465
45076	0	0.576505	-1.001030	9.997726	0.005774	-0.010003	0.099977	0.356720	-2.580035	-6.292062
45077	0	0.603340	-1.056187	10.009791	0.006042	-0.010559	0.100098	0.354127	-2.569332	-6.296149
45078	0	0.583206	-1.038171	9.863336	0.005841	-0.010382	0.098633	0.354709	-2.558336	-6.297404
45079	0	0.566696	-1.067624	9.802353	0.005676	-0.010681	0.098022	0.361033	-2.547170	-6.293672
45080	0	0.541174	-1.085012	9.851323	0.005413	-0.010855	0.098513	0.366902	-2.545278	-6.293590
45081	0	0.537430	-1.031348	9.851072	0.005371	-0.010315	0.098511	0.369079	-2.548623	-6.299769
45082	0	0.538408	-0.981630	9.857117	0.005377	-0.009824	0.098571	0.378256	-2.556673	-6.304390
45083	0	0.549936	-0.952329	9.899851	0.005493	-0.009521	0.098999	0.376625	-2.563366	-6.298021
45084	0	0.581123	-0.977498	9.911861	0.005811	-0.009769	0.099119	0.370732	-2.563537	-6.295742
45085	0	0.641629	-0.982605	9.881549	0.006409	-0.009827	0.098816	0.371912	-2.571913	-6.294812
45086	0	0.618851	-1.001131	9.960763	0.006180	-0.010009	0.099608	0.369498	-2.581501	-6.295017
45087	0	0.630032	-0.970552	9.954738	0.006287	-0.009705	0.099548	0.368866	-2.596792	-6.290153
45088	0	0.620255	-0.927526	10.015556	0.006192	-0.009279	0.100156	0.373892	-2.608172	-6.288673
45089	0	0.605908	-0.951983	10.064613	0.006042	-0.009521	0.100647	0.376175	-2.626636	-6.295853
45090	0	0.602987	-0.982725	10.192558	0.006015	-0.009824	0.101927	0.372720	-2.643111	-6.297958
45091	0	0.629843	-1.044043	10.180556	0.006287	-0.010437	0.101807	0.369339	-2.655962	-6.293551
45092	0	0.625873	-1.099490	10.210823	0.006248	-0.010994	0.102109	0.368749	-2.667073	-6.291429
45093	0	0.611343	-1.104878	10.168382	0.006104	-0.011047	0.101685	0.367601	-2.677847	-6.289233
45094	0	0.582208	-1.074782	10.229261	0.005818	-0.010746	0.102293	0.366052	-2.681627	-6.286147
45095	0	0.574214	-1.006995	10.308819	0.005737	-0.010071	0.103088	0.367457	-2.686556	-6.279829
45096	0	0.605150	-0.970402	10.302638	0.006052	-0.009704	0.103026	0.367550	-2.685534	-6.272369
45097	0	0.628822	-0.933778	10.382076	0.006287	-0.009338	0.103821	0.368738	-2.686876	-6.270698
45098	0	0.652864	-0.982385	10.382034	0.006534	-0.009826	0.103820	0.371377	-2.681016	-6.271894
45099	0	0.658906	-1.056530	10.314895	0.006592	-0.010559	0.103149	0.365018	-2.677659	-6.280181
45100	0	0.645750	-1.179449	10.186591	0.006464	-0.011792	0.101866	0.363015	-2.670082	-6.278788
45101	0	0.615772	-1.080448	10.125761	0.006165	-0.010803	0.101257	0.362165	-2.662059	-6.282908
45102	0	0.565338	-0.934429	10.168477	0.005662	-0.009341	0.101685	0.359298	-2.652058	-6.286511
45103	0	0.584728	-0.884566	10.186876	0.005859	-0.008850	0.101868	0.364905	-2.638102	-6.287160
45104	0	0.551650	-0.975704	10.150407	0.005529	-0.009757	0.101503	0.365511	-2.623208	-6.286784
45105	0	0.572604	-1.062419	10.040304	0.005737	-0.010620	0.100403	0.361476	-2.610068	-6.286340
45106	0	0.600851	-0.977955	10.021987	0.006020	-0.009774	0.100220	0.355982	-2.597120	-6.286292
45107	0	0.627666	-1.001636	9.912106	0.006287	-0.010010	0.099121	0.348952	-2.585344	-6.292737
45108	0	0.613574	-1.057535	9.863209	0.006145	-0.010572	0.098632	0.346175	-2.574853	-6.294593
45109	0	0.609854	-1.123310	9.838868	0.006104	-0.011230	0.098389	0.343670	-2.568755	-6.297422
45110	0	0.578364	-1.080875	9.869316	0.005788	-0.010809	0.098693	0.344437	-2.563561	-6.299477
45111	0	0.567650	-0.982741	9.954825	0.005676	-0.009827	0.099548	0.344083	-2.563471	-6.298322
45112	0	0.542995	-0.952568	10.082903	0.005432	-0.009523	0.100829	0.342019	-2.560676	-6.301196
45113	0	0.543400	-1.001083	9.991434	0.005432	-0.010010	0.099915	0.341298	-2.562458	-6.301613
45114	0	0.537853	-1.038142	9.905859	0.005374	-0.010379	0.099059	0.338774	-2.567364	-6.301965
45115	0	0.592794	-1.019263	9.802203	0.005920	-0.010193	0.098022	0.339518	-2.575763	-6.303376
45116	0	0.600580	-1.019394	9.881335	0.005997	-0.010193	0.098814	0.338747	-2.585890	-6.299393
45117	0	0.580830	-1.037609	9.954775	0.005798	-0.010376	0.099548	0.339057	-2.596948	-6.303381
45118	0	0.564438	-1.037708	10.040040	0.005635	-0.010377	0.100401	0.339330	-2.606941	-6.301641
45119	0	0.593366	-0.982691	10.113445	0.005920	-0.009827	0.101135	0.339463	-2.621547	-6.305313
45120	0	0.601479	-0.982644	10.137715	0.006007	-0.009828	0.101377	0.341249	-2.629726	-6.307490
45121	0	0.611389	-0.994912	10.162287	0.006104	-0.009949	0.101624	0.341258	-2.641011	-6.308180
45122	0	0.619746	-1.031652	10.247534	0.006186	-0.010316	0.102476	0.341007	-2.653913	-6.307166
45123	0	0.647832	-1.032014	10.174453	0.006470	-0.010315	0.101746	0.335632	-2.663190	-6.309320
45124	0	0.649550	-1.044302	10.204783	0.006487	-0.010448	0.102048	0.341127	-2.672463	-6.308300
45125	0	0.628613	-1.043295	10.241744	0.006287	-0.010437	0.102417	0.346196	-2.671561	-6.306528
45126	0	0.628955	-1.018885	10.308779	0.006286	-0.010185	0.103088	0.342681	-2.675528	-6.311414
45127	0	0.634886	-1.037575	10.375971	0.006348	-0.010376	0.103760	0.343450	-2.676506	-6.310781
45128	0	0.616195	-1.013236	10.314868	0.006166	-0.010132	0.103148	0.343427	-2.671162	-6.310030
45129	0	0.621817	-0.982776	10.247837	0.006226	-0.009827	0.102478	0.342776	-2.662606	-6.314007
45130	0	0.601588	-1.032202	10.260034	0.006027	-0.010318	0.102600	0.338675	-2.649671	-6.316411
45131	0	0.597022	-1.025047	10.272316	0.005981	-0.010254	0.102722	0.343112	-2.636879	-6.319663
45132	0	0.613414	-1.030544	10.260274	0.006142	-0.010308	0.102602	0.346849	-2.628182	-6.322694
45133	0	0.602711	-0.982675	10.168547	0.006042	-0.009827	0.101685	0.347389	-2.610609	-6.325008
45134	0	0.624711	-1.031615	10.144185	0.006255	-0.010316	0.101441	0.347689	-2.601246	-6.328222
45135	0	0.615086	-1.025975	10.095239	0.006165	-0.010254	0.100952	0.341687	-2.585463	-6.331801
45136	0	0.618792	-1.032564	10.015949	0.006198	-0.010327	0.100159	0.344219	-2.573763	-6.334502
45137	0	0.603133	-1.000926	9.954907	0.006042	-0.010010	0.099548	0.345425	-2.560656	-6.332014
45138	0	0.576678	-0.994787	9.985496	0.005775	-0.009948	0.099854	0.345916	-2.550403	-6.329528
45139	0	0.524104	-1.043737	9.899941	0.005249	-0.010437	0.098999	0.346050	-2.540881	-6.324869
45140	0	0.528588	-1.043836	9.893837	0.005294	-0.010438	0.098938	0.346157	-2.531380	-6.325168
45141	0	0.567435	-1.006565	9.961000	0.005676	-0.010071	0.099609	0.352608	-2.528840	-6.325758
45142	0	0.579272	-1.018022	9.985489	0.005795	-0.010183	0.099854	0.356721	-2.526438	-6.326719
45143	0	0.549884	-1.056034	9.851029	0.005493	-0.010559	0.098511	0.355735	-2.532685	-6.329829
45144	0	0.550614	-1.056526	9.850834	0.005504	-0.010562	0.098509	0.352365	-2.535231	-6.326794
45145	0	0.555381	-1.013888	9.783865	0.005554	-0.010132	0.097839	0.344625	-2.534453	-6.328493
45146	0	0.562416	-0.977849	9.838634	0.005614	-0.009780	0.098387	0.346739	-2.545534	-6.321505
45147	0	0.574916	-0.946074	9.985281	0.005737	-0.009460	0.099854	0.346833	-2.558761	-6.324837
45148	0	0.576887	-0.976465	10.052274	0.005761	-0.009767	0.100523	0.349496	-2.567175	-6.329160
45149	0	0.599147	-0.970281	10.046344	0.005981	-0.009705	0.100464	0.351982	-2.578202	-6.328722
45150	0	0.601170	-0.982554	10.070627	0.006001	-0.009824	0.100707	0.350462	-2.589416	-6.326329
45151	0	0.616828	-1.019405	10.131801	0.006165	-0.010193	0.101318	0.349626	-2.593289	-6.330670
45152	0	0.606049	-1.074496	10.052328	0.006049	-0.010745	0.100524	0.350174	-2.605824	-6.329621
45153	0	0.604949	-1.061969	10.107384	0.006042	-0.010620	0.101074	0.351136	-2.613398	-6.326945
45154	0	0.606889	-1.061601	10.180534	0.006056	-0.010620	0.101806	0.356180	-2.627699	-6.325931
45155	0	0.598812	-1.049643	10.314919	0.005981	-0.010498	0.103149	0.358449	-2.634755	-6.328367
45156	0	0.618341	-1.031541	10.320883	0.006178	-0.010312	0.103209	0.355234	-2.640535	-6.330626
45157	0	0.592088	-1.061879	10.302745	0.005920	-0.010620	0.103027	0.357217	-2.640744	-6.335238
45158	0	0.616418	-0.988731	10.314929	0.006165	-0.009886	0.103149	0.356052	-2.640004	-6.331846
45159	0	0.628383	-1.025269	10.174590	0.006287	-0.010254	0.101746	0.357961	-2.636553	-6.334503
45160	0	0.621778	-1.019021	10.211202	0.006220	-0.010191	0.102112	0.359346	-2.633909	-6.334427
45161	0	0.640160	-1.025104	10.186841	0.006409	-0.010254	0.101868	0.363156	-2.625639	-6.334351
45162	0	0.583533	-1.018689	10.186921	0.005845	-0.010187	0.101869	0.364037	-2.614410	-6.333982
45163	0	0.591438	-0.952349	10.180680	0.005920	-0.009521	0.101807	0.362346	-2.607329	-6.334818
45164	0	0.589851	-0.964960	10.131879	0.005908	-0.009648	0.101318	0.361500	-2.596320	-6.338376
45165	0	0.585401	-1.050396	10.052460	0.005859	-0.010498	0.100525	0.355337	-2.589923	-6.338015
45166	0	0.608229	-1.050965	10.095187	0.006092	-0.010510	0.100951	0.356830	-2.578574	-6.341230
45167	0	0.609148	-1.030949	10.022102	0.006104	-0.010315	0.100220	0.363690	-2.564561	-6.338148
45168	0	0.607246	-1.067261	9.979456	0.006079	-0.010671	0.099794	0.362024	-2.557109	-6.339272
45169	0	0.634620	-1.018974	9.954875	0.006348	-0.010193	0.099548	0.366145	-2.555146	-6.345156
45170	0	0.591264	-1.030542	9.979316	0.005918	-0.010309	0.099792	0.371060	-2.549230	-6.350312
45171	0	0.561366	-0.982496	9.942653	0.005615	-0.009827	0.099426	0.373547	-2.547101	-6.348470
45172	0	0.536821	-0.921056	9.942649	0.005367	-0.009213	0.099426	0.377396	-2.547877	-6.348921
45173	0	0.543015	-0.982699	10.003670	0.005432	-0.009827	0.100037	0.377556	-2.545304	-6.350833
45174	0	0.542704	-1.007054	9.954848	0.005427	-0.010072	0.099548	0.379478	-2.544621	-6.350458
45175	0	0.562193	-1.080249	9.942597	0.005615	-0.010803	0.099426	0.380797	-2.551979	-6.350368
45176	0	0.563342	-1.049701	9.899780	0.005629	-0.010497	0.098998	0.381370	-2.557230	-6.346356
45177	0	0.568066	-0.994801	9.954816	0.005676	-0.009949	0.099548	0.382677	-2.561931	-6.344129
45178	0	0.556769	-1.025313	10.009641	0.005563	-0.010253	0.100097	0.382951	-2.567206	-6.346831
45179	0	0.574429	-1.006976	10.028047	0.005737	-0.010071	0.100281	0.384600	-2.574813	-6.347389
45180	0	0.581846	-1.031215	10.021847	0.005812	-0.010313	0.100219	0.386069	-2.582185	-6.346737
45181	0	0.574629	-1.012769	10.082998	0.005737	-0.010132	0.100830	0.391224	-2.592009	-6.343200
45182	0	0.612607	-1.036849	10.052361	0.006121	-0.010368	0.100524	0.391535	-2.597798	-6.344348
45183	0	0.659361	-1.037469	10.058595	0.006592	-0.010376	0.100586	0.393526	-2.599527	-6.335569
45184	0	0.642391	-1.024528	10.204978	0.006413	-0.010252	0.102050	0.401474	-2.611982	-6.342588
45185	0	0.665546	-1.013103	10.260001	0.006653	-0.010132	0.102600	0.402871	-2.614590	-6.344900
45186	0	0.623628	-1.006610	10.186673	0.006230	-0.010070	0.101867	0.407563	-2.620901	-6.345573
45187	0	0.610825	-1.000967	10.211154	0.006104	-0.010010	0.102112	0.408145	-2.625897	-6.349858
45188	0	0.599258	-0.994989	10.211066	0.005991	-0.009949	0.102111	0.407345	-2.627375	-6.352341
45189	0	0.598556	-1.007475	10.223326	0.005981	-0.010071	0.102234	0.403414	-2.631659	-6.353441
45190	0	0.610964	-1.007939	10.235414	0.006111	-0.010079	0.102354	0.403936	-2.629699	-6.357176
45191	0	0.591744	-1.037723	10.174565	0.005920	-0.010376	0.101746	0.403060	-2.626067	-6.358290
45192	0	0.584603	-1.055368	10.144072	0.005853	-0.010562	0.101439	0.412944	-2.618275	-6.356132
45193	0	0.603065	-1.061920	10.199054	0.006042	-0.010620	0.101990	0.414567	-2.604757	-6.354910
45194	0	0.588482	-1.013367	10.138075	0.005897	-0.010131	0.101380	0.412005	-2.591245	-6.355793
45195	0	0.609473	-1.043585	10.052556	0.006104	-0.010437	0.100525	0.413916	-2.580979	-6.354109
45196	0	0.589795	-1.006341	10.070976	0.005902	-0.010069	0.100709	0.420694	-2.575753	-6.354670
45197	0	0.609194	-1.013118	9.985429	0.006104	-0.010132	0.099854	0.422063	-2.562219	-6.350222
45198	0	0.570933	-0.957815	9.967198	0.005714	-0.009582	0.099671	0.426530	-2.556080	-6.349963
45199	0	0.573082	-0.982796	10.034204	0.005737	-0.009827	0.100342	0.425598	-2.548401	-6.351574
45200	0	0.573637	-0.994877	10.040288	0.005737	-0.009949	0.100403	0.426063	-2.547036	-6.352386
45201	0	0.597671	-0.958722	9.948714	0.005981	-0.009583	0.099487	0.421231	-2.541235	-6.344863
45202	0	0.585831	-0.988711	9.973157	0.005859	-0.009888	0.099731	0.422425	-2.539708	-6.343552
45203	0	0.617008	-1.001818	9.966922	0.006165	-0.010010	0.099670	0.413238	-2.545740	-6.343058
45204	0	0.611099	-1.061667	9.954825	0.006104	-0.010620	0.099548	0.417660	-2.554011	-6.340845
45205	0	0.592211	-1.061430	9.979300	0.005920	-0.010620	0.099792	0.424840	-2.555679	-6.337661
45206	0	0.598514	-1.025535	10.009729	0.005981	-0.010254	0.100098	0.423680	-2.559583	-6.330247
45207	0	0.598524	-1.001086	9.997525	0.005981	-0.010010	0.099976	0.422893	-2.563632	-6.332272
45208	0	0.574434	-1.031574	10.028028	0.005737	-0.010315	0.100281	0.422426	-2.571337	-6.332911
45209	0	0.568297	-1.001252	10.064632	0.005676	-0.010010	0.100647	0.419745	-2.578634	-6.333973
45210	0	0.549377	-1.025227	10.101332	0.005493	-0.010254	0.101013	0.422070	-2.579013	-6.331697
45211	0	0.586346	-1.013516	10.070744	0.005859	-0.010132	0.100708	0.418768	-2.583332	-6.328373
45212	0	0.598773	-1.080365	10.076862	0.005981	-0.010803	0.100769	0.418737	-2.590162	-6.325263
45213	0	0.586439	-1.025060	10.150151	0.005859	-0.010254	0.101501	0.422924	-2.595489	-6.323715
45214	0	0.586561	-0.976507	10.192841	0.005859	-0.009766	0.101929	0.423996	-2.602139	-6.325369
45215	0	0.598180	-0.952208	10.211174	0.005981	-0.009521	0.102112	0.423829	-2.602204	-6.327068
45216	0	0.604280	-0.989117	10.259974	0.006042	-0.009888	0.102600	0.420458	-2.602261	-6.328753
45217	0	0.634982	-1.007707	10.198899	0.006348	-0.010071	0.101990	0.413908	-2.604386	-6.330663
45218	0	0.665083	-0.970684	10.186759	0.006653	-0.009705	0.101868	0.411943	-2.601821	-6.329037
45219	0	0.634363	-0.976760	10.211188	0.006348	-0.009766	0.102112	0.410275	-2.597045	-6.329778
45220	0	0.634582	-1.043670	10.186782	0.006348	-0.010437	0.101868	0.411167	-2.594716	-6.332116
45221	0	0.640424	-1.061822	10.192919	0.006409	-0.010620	0.101929	0.413839	-2.589468	-6.335001
45222	0	0.622277	-1.019318	10.076919	0.006226	-0.010193	0.100769	0.414039	-2.585999	-6.330628
45223	0	0.573519	-1.025185	10.125765	0.005737	-0.010254	0.101257	0.416878	-2.583337	-6.329615
45224	0	0.561014	-1.025270	10.107462	0.005615	-0.010254	0.101074	0.418787	-2.577326	-6.331761
45225	0	0.523874	-1.031927	10.070810	0.005249	-0.010315	0.100708	0.414430	-2.565412	-6.333833
45226	0	0.525024	-1.007101	10.089103	0.005249	-0.010071	0.100891	0.414696	-2.566513	-6.340246
45227	0	0.528116	-0.961990	10.011622	0.005288	-0.009621	0.100116	0.416129	-2.558310	-6.346491
45228	0	0.575193	-1.011931	10.015198	0.005754	-0.010118	0.100152	0.414617	-2.555149	-6.352202
45229	0	0.597464	-1.080471	9.985376	0.005981	-0.010803	0.099854	0.413478	-2.547118	-6.351532
45230	0	0.578279	-1.080724	9.967046	0.005784	-0.010807	0.099670	0.413750	-2.545424	-6.352975
45231	0	0.567624	-1.025332	9.906012	0.005676	-0.010254	0.099060	0.414913	-2.545104	-6.354144
45232	0	0.579978	-0.994579	9.973156	0.005798	-0.009948	0.099731	0.417678	-2.546453	-6.353582
45233	0	0.586058	-0.988631	9.973151	0.005859	-0.009888	0.099731	0.419758	-2.547529	-6.353840
45234	0	0.604900	-1.067670	10.021972	0.006044	-0.010679	0.100220	0.423117	-2.552496	-6.354309
45235	0	0.574177	-1.019363	9.973111	0.005737	-0.010193	0.099731	0.422695	-2.557327	-6.358929
45236	0	0.592494	-0.971022	9.973063	0.005920	-0.009705	0.099731	0.416682	-2.562220	-6.358450
45237	0	0.580346	-1.001037	9.985316	0.005798	-0.010010	0.099854	0.416435	-2.567805	-6.362276
45238	0	0.568235	-1.007656	10.027984	0.005676	-0.010071	0.100281	0.410301	-2.574438	-6.365825
45239	0	0.556310	-1.025284	10.064659	0.005554	-0.010254	0.100647	0.411950	-2.584255	-6.376613
45240	0	0.586845	-0.970381	10.076859	0.005859	-0.009705	0.100769	0.413260	-2.594224	-6.374022
45241	0	0.605060	-0.970398	10.095172	0.006042	-0.009705	0.100952	0.414394	-2.603079	-6.372157
45242	0	0.629608	-1.055611	10.125705	0.006287	-0.010559	0.101257	0.418188	-2.613442	-6.370549
45243	0	0.678441	-1.025193	10.235553	0.006775	-0.010254	0.102356	0.420879	-2.623726	-6.368244
45244	0	0.629325	-1.000952	10.205040	0.006287	-0.010010	0.102051	0.421618	-2.630826	-6.366780
45245	0	0.663816	-0.967431	10.161064	0.006631	-0.009674	0.101611	0.421836	-2.638652	-6.365398
45246	0	0.628649	-0.983012	10.229460	0.006287	-0.009827	0.102295	0.418486	-2.638185	-6.362467
45247	0	0.581917	-0.961144	10.166232	0.005813	-0.009612	0.101663	0.419666	-2.645233	-6.364915
45248	0	0.573027	-0.972270	10.307676	0.005729	-0.009722	0.103077	0.419127	-2.646688	-6.367841
45249	0	0.597740	-0.958370	10.351575	0.005981	-0.009583	0.103516	0.418362	-2.641964	-6.371650
45250	0	0.615149	-1.037988	10.278337	0.006156	-0.010379	0.102783	0.417755	-2.636714	-6.373109
45251	0	0.622216	-1.067581	10.223465	0.006226	-0.010681	0.102234	0.424280	-2.632634	-6.374735
45252	0	0.609210	-1.030631	10.186867	0.006096	-0.010304	0.101869	0.422732	-2.628130	-6.378728
45253	0	0.627882	-1.006982	10.205136	0.006287	-0.010071	0.102051	0.424406	-2.619133	-6.380517
45254	0	0.595952	-1.025056	10.107566	0.005965	-0.010252	0.101075	0.426595	-2.612404	-6.374084
45255	0	0.578605	-1.013238	10.083073	0.005798	-0.010132	0.100830	0.426579	-2.598233	-6.373656
45256	0	0.564367	-1.007720	10.089205	0.005651	-0.010073	0.100892	0.422034	-2.589134	-6.375400
45257	0	0.560649	-1.001218	10.083033	0.005615	-0.010010	0.100830	0.419860	-2.578962	-6.374855
45258	0	0.597204	-0.976843	10.070829	0.005981	-0.009766	0.100708	0.417255	-2.568032	-6.378292
45259	0	0.590908	-1.001125	9.985404	0.005920	-0.010010	0.099854	0.416162	-2.554797	-6.374510
45260	0	0.604159	-1.031477	9.924324	0.006042	-0.010315	0.099243	0.416901	-2.553501	-6.369624
45261	0	0.591567	-1.013379	9.893807	0.005920	-0.010132	0.098938	0.415184	-2.547775	-6.370907
45262	0	0.592212	-0.976634	9.899885	0.005920	-0.009766	0.098999	0.414871	-2.549435	-6.368024
45263	0	0.573677	-1.056196	9.887668	0.005737	-0.010559	0.098877	0.412047	-2.548561	-6.366126
45264	0	0.555152	-1.062419	9.887667	0.005554	-0.010620	0.098877	0.407844	-2.545209	-6.366249
45265	0	0.574131	-1.037637	9.869357	0.005737	-0.010376	0.098694	0.407848	-2.549575	-6.370468
45266	0	0.574196	-0.982584	9.930401	0.005737	-0.009827	0.099304	0.409261	-2.554666	-6.372921
45267	0	0.586706	-1.025250	9.960907	0.005859	-0.010254	0.099609	0.411325	-2.563196	-6.370947
45268	0	0.599179	-1.066131	9.972346	0.005980	-0.010655	0.099725	0.404953	-2.575845	-6.370215
45269	0	0.574561	-1.019020	10.009745	0.005737	-0.010193	0.100098	0.408443	-2.585039	-6.370716
45270	0	0.557966	-0.982311	10.070642	0.005570	-0.009822	0.100707	0.407493	-2.595267	-6.375368
45271	0	0.599059	-0.933951	10.052425	0.005981	-0.009338	0.100525	0.406643	-2.605374	-6.375963
45272	0	0.588646	-0.989077	10.143798	0.005877	-0.009891	0.101439	0.406844	-2.615131	-6.370775
45273	0	0.593052	-0.995025	10.125658	0.005920	-0.009949	0.101257	0.405560	-2.626197	-6.363890
45274	0	0.607248	-0.971007	10.131570	0.006063	-0.009708	0.101316	0.404116	-2.637169	-6.368120
45275	0	0.617246	-0.976652	10.223332	0.006165	-0.009766	0.102234	0.403572	-2.645698	-6.367876
45276	0	0.637237	-1.037978	10.235337	0.006363	-0.010379	0.102354	0.402966	-2.655963	-6.368491
45277	0	0.629354	-1.074496	10.278249	0.006287	-0.010742	0.102783	0.400344	-2.663375	-6.370235
45278	0	0.641927	-1.038310	10.290340	0.006422	-0.010382	0.102903	0.399337	-2.660022	-6.368015
45279	0	0.616337	-0.988749	10.229501	0.006165	-0.009888	0.102295	0.400089	-2.658422	-6.369433
45280	0	0.567180	-1.050056	10.144026	0.005673	-0.010498	0.101440	0.397764	-2.656349	-6.371478
45281	0	0.585347	-1.049998	10.144057	0.005859	-0.010498	0.101440	0.396130	-2.649460	-6.376721
45282	0	0.572240	-1.044358	10.192867	0.005725	-0.010442	0.101929	0.394624	-2.646388	-6.378751
45283	0	0.573437	-1.019238	10.192893	0.005737	-0.010193	0.101929	0.395693	-2.642808	-6.375200
45284	0	0.584578	-1.049536	10.211239	0.005853	-0.010497	0.102112	0.398182	-2.634811	-6.371878
45285	0	0.591153	-1.056177	10.156274	0.005920	-0.010559	0.101562	0.395717	-2.624570	-6.368507
45286	0	0.613747	-1.032044	10.119686	0.006146	-0.010321	0.101196	0.396540	-2.614201	-6.368501
45287	0	0.597442	-0.958522	10.040299	0.005981	-0.009583	0.100403	0.394011	-2.605955	-6.373494
45288	0	0.546984	-1.001609	9.973188	0.005479	-0.010015	0.099731	0.393892	-2.595390	-6.376423
45289	0	0.597738	-0.927463	10.003712	0.005981	-0.009277	0.100037	0.397548	-2.590412	-6.373047
45290	0	0.596583	-0.932777	9.967138	0.005973	-0.009334	0.099670	0.404833	-2.582045	-6.371476
45291	0	0.585336	-0.952160	10.028110	0.005859	-0.009521	0.100281	0.405269	-2.574920	-6.375819
45292	0	0.608858	-0.989435	9.985311	0.006091	-0.009889	0.099854	0.399289	-2.571724	-6.374407
45293	0	0.604425	-1.031673	10.028047	0.006042	-0.010315	0.100281	0.397773	-2.573456	-6.370826
45294	0	0.598577	-1.086749	9.979150	0.005984	-0.010868	0.099792	0.398947	-2.574869	-6.369546
45295	0	0.622651	-1.074389	9.905982	0.006226	-0.010742	0.099060	0.397472	-2.575664	-6.375769
45296	0	0.592522	-1.019262	9.918136	0.005921	-0.010197	0.099181	0.402644	-2.579841	-6.380870
45297	0	0.562488	-1.019104	9.936488	0.005615	-0.010193	0.099365	0.405189	-2.590639	-6.381463
45298	0	0.527522	-1.049655	10.027929	0.005268	-0.010495	0.100280	0.404070	-2.598468	-6.377979
45299	0	0.500901	-1.025372	10.040265	0.005005	-0.010254	0.100403	0.404795	-2.602894	-6.381825
45300	0	0.539038	-0.970623	10.058420	0.005379	-0.009705	0.100585	0.403371	-2.615856	-6.386717
45301	0	0.574615	-0.964702	10.150064	0.005737	-0.009644	0.101501	0.399913	-2.625515	-6.388662
45302	0	0.582501	-1.013945	10.204833	0.005816	-0.010139	0.102049	0.400374	-2.635878	-6.398345
45303	0	0.647551	-1.007216	10.131786	0.006470	-0.010071	0.101318	0.399330	-2.642084	-6.399221
45304	0	0.654527	-1.031200	10.119477	0.006542	-0.010318	0.101194	0.406373	-2.645269	-6.402213
45305	0	0.641283	-0.994900	10.162325	0.006409	-0.009949	0.101624	0.406576	-2.649605	-6.397202
45306	0	0.642275	-0.964431	10.192737	0.006416	-0.009645	0.101928	0.407274	-2.656525	-6.403309
45307	0	0.622825	-0.994829	10.259998	0.006226	-0.009949	0.102600	0.408272	-2.659214	-6.408795
45308	0	0.611172	-0.982560	10.259904	0.006108	-0.009827	0.102599	0.409956	-2.662742	-6.408583
45309	0	0.586093	-0.982325	10.217309	0.005859	-0.009827	0.102173	0.414304	-2.664267	-6.416818
45310	0	0.610714	-1.043128	10.223374	0.006106	-0.010430	0.102234	0.413773	-2.664854	-6.422481
45311	0	0.604406	-1.019575	10.192833	0.006042	-0.010193	0.101929	0.411052	-2.666331	-6.421553
45312	0	0.622206	-1.031981	10.235557	0.006228	-0.010322	0.102355	0.413655	-2.658943	-6.420965
45313	0	0.591149	-1.025306	10.192931	0.005920	-0.010254	0.101929	0.415196	-2.648706	-6.426208
45314	0	0.589356	-1.037675	10.144171	0.005902	-0.010375	0.101441	0.413836	-2.638645	-6.433404
45315	0	0.573071	-1.110857	10.095250	0.005737	-0.011108	0.100952	0.414197	-2.630944	-6.432933
45316	0	0.571786	-1.019322	10.101359	0.005724	-0.010194	0.101013	0.415445	-2.623797	-6.436163
45317	0	0.536422	-1.007285	10.101334	0.005371	-0.010071	0.101013	0.413674	-2.615746	-6.437016
45318	0	0.540891	-1.056378	10.101367	0.005418	-0.010564	0.101013	0.414316	-2.605408	-6.436396
45319	0	0.573270	-1.037768	9.997567	0.005737	-0.010376	0.099976	0.412910	-2.599869	-6.435539
45320	0	0.553923	-1.050023	9.918260	0.005545	-0.010502	0.099182	0.415329	-2.593349	-6.433689
45321	0	0.579549	-1.012905	9.997603	0.005798	-0.010132	0.099976	0.419047	-2.589799	-6.432494
45322	0	0.542286	-0.975991	9.967070	0.005426	-0.009761	0.099670	0.420670	-2.585467	-6.435167
45323	0	0.592034	-0.951878	9.942653	0.005920	-0.009521	0.099426	0.424299	-2.585089	-6.435179
45324	0	0.616249	-0.981864	9.942666	0.006164	-0.009822	0.099426	0.428581	-2.583518	-6.433509
45325	0	0.592423	-0.964311	9.960919	0.005920	-0.009644	0.099609	0.429582	-2.587611	-6.436938
45326	0	0.623535	-0.958335	9.973028	0.006233	-0.009583	0.099730	0.429152	-2.589739	-6.434057
45327	0	0.598417	-0.988593	9.997560	0.005981	-0.009888	0.099976	0.431685	-2.592555	-6.433201
45328	0	0.593317	-1.043695	9.997387	0.005925	-0.010434	0.099975	0.428945	-2.601384	-6.427389
45329	0	0.568272	-1.086497	9.960893	0.005676	-0.010864	0.099609	0.428586	-2.608478	-6.433309
45330	0	0.557308	-1.038011	10.015619	0.005567	-0.010378	0.100157	0.426489	-2.615565	-6.428579
45331	0	0.556258	-1.025522	10.021913	0.005554	-0.010254	0.100220	0.425422	-2.624805	-6.428484
45332	0	0.576166	-1.050568	10.052203	0.005754	-0.010501	0.100523	0.420429	-2.633753	-6.427856
45333	0	0.586760	-1.018817	10.101318	0.005859	-0.010193	0.101013	0.426196	-2.642717	-6.425002
45334	0	0.600550	-1.006337	10.168304	0.005998	-0.010062	0.101684	0.425349	-2.651194	-6.424765
45335	0	0.605098	-0.988887	10.247741	0.006042	-0.009888	0.102478	0.424488	-2.660362	-6.424294
45336	0	0.618793	-1.031364	10.192679	0.006181	-0.010318	0.101927	0.429624	-2.668085	-6.423303
45337	0	0.634707	-1.043860	10.272204	0.006348	-0.010437	0.102722	0.428368	-2.667137	-6.423630
45338	0	0.598456	-1.012937	10.198912	0.005980	-0.010136	0.101989	0.435894	-2.672447	-6.424765
45339	0	0.616358	-0.976486	10.235609	0.006165	-0.009766	0.102356	0.437267	-2.671065	-6.426749
45340	0	0.610391	-0.975835	10.192912	0.006101	-0.009765	0.101929	0.444865	-2.674402	-6.426674
45341	0	0.604048	-0.976310	10.247839	0.006042	-0.009766	0.102478	0.448224	-2.671858	-6.425645
45342	0	0.609609	-1.024779	10.272246	0.006099	-0.010249	0.102722	0.450271	-2.668589	-6.418111
45343	0	0.616138	-1.037828	10.186763	0.006165	-0.010376	0.101868	0.448215	-2.664762	-6.422845
45344	0	0.585013	-1.055849	10.156225	0.005853	-0.010564	0.101562	0.454801	-2.661596	-6.426989
45345	0	0.603804	-1.074396	10.119637	0.006042	-0.010742	0.101196	0.453338	-2.656300	-6.430026
45346	0	0.590417	-1.037900	10.156297	0.005911	-0.010380	0.101562	0.454785	-2.648485	-6.431345
45347	0	0.566720	-1.001292	10.058614	0.005676	-0.010010	0.100586	0.451760	-2.637904	-6.431693
45348	0	0.547195	-1.001437	10.089143	0.005474	-0.010016	0.100891	0.454646	-2.635210	-6.438974
45349	0	0.566809	-1.006783	9.948807	0.005676	-0.010071	0.099487	0.458629	-2.625539	-6.440146
45350	0	0.596137	-0.982215	9.997659	0.005964	-0.009821	0.099977	0.457769	-2.621930	-6.444989
45351	0	0.579413	-0.994674	10.076948	0.005798	-0.009949	0.100769	0.460566	-2.616878	-6.450333
45352	0	0.585021	-0.982660	9.979214	0.005851	-0.009823	0.099792	0.456768	-2.615922	-6.455721
45353	0	0.615761	-0.988983	9.973166	0.006165	-0.009888	0.099731	0.454888	-2.607673	-6.455530
45354	0	0.584332	-0.977297	9.979233	0.005845	-0.009770	0.099792	0.452460	-2.605349	-6.450172
45355	0	0.579992	-0.976348	9.948742	0.005798	-0.009766	0.099487	0.455430	-2.606847	-6.451441
45356	0	0.611105	-1.012821	9.979218	0.006106	-0.010128	0.099792	0.455696	-2.611891	-6.456187
45357	0	0.604570	-0.988738	9.991439	0.006042	-0.009888	0.099915	0.456546	-2.615267	-6.455443
45358	0	0.604872	-1.019555	10.064572	0.006048	-0.010193	0.100646	0.454003	-2.615555	-6.456854
45359	0	0.549460	-0.995277	10.028028	0.005493	-0.009949	0.100281	0.449882	-2.616871	-6.452464
45360	0	0.532218	-1.038614	10.021716	0.005313	-0.010385	0.100218	0.448527	-2.627110	-6.456217
45361	0	0.543812	-1.043859	10.101270	0.005432	-0.010437	0.101013	0.447193	-2.633564	-6.457060
45362	0	0.544880	-1.067956	10.095053	0.005444	-0.010685	0.100950	0.453770	-2.639164	-6.454952
45363	0	0.537661	-1.062138	10.162311	0.005371	-0.010620	0.101624	0.452792	-2.645039	-6.457177
45364	0	0.537912	-1.086549	10.149986	0.005382	-0.010867	0.101500	0.455121	-2.641962	-6.457756
45365	0	0.555232	-1.036967	10.192946	0.005554	-0.010376	0.101929	0.462719	-2.639543	-6.464393
45366	0	0.579662	-1.018195	10.138008	0.005795	-0.010180	0.101380	0.461520	-2.641569	-6.465075
45367	0	0.586155	-0.994705	10.217289	0.005859	-0.009949	0.102173	0.463877	-2.643636	-6.459686
45368	0	0.592138	-0.939510	10.199005	0.005924	-0.009397	0.101990	0.466029	-2.640090	-6.461417
45369	0	0.609954	-0.994485	10.168519	0.006104	-0.009949	0.101685	0.470927	-2.635312	-6.462124
45370	0	0.603293	-0.981506	10.193010	0.006034	-0.009819	0.101930	0.475898	-2.633894	-6.457991
45371	0	0.622410	-0.969967	10.211237	0.006226	-0.009705	0.102112	0.481942	-2.631889	-6.458776
45372	0	0.639940	-0.999856	10.113678	0.006406	-0.010000	0.101136	0.484397	-2.624309	-6.461222
45373	0	0.646766	-1.031714	10.101309	0.006470	-0.010315	0.101013	0.482453	-2.621650	-6.458045
45374	0	0.615838	-1.019986	10.082898	0.006160	-0.010198	0.100829	0.480452	-2.619746	-6.452511
45375	0	0.567708	-1.019352	10.076893	0.005676	-0.010193	0.100769	0.480210	-2.620348	-6.459204
45376	0	0.573690	-0.976442	10.040226	0.005738	-0.009768	0.100402	0.484274	-2.618460	-6.452917
45377	0	0.554929	-1.055555	10.034244	0.005554	-0.010559	0.100342	0.488842	-2.612563	-6.458198
45378	0	0.560153	-1.000885	10.070857	0.005605	-0.010003	0.100709	0.482808	-2.608586	-6.454599
45379	0	0.591802	-0.994972	10.034184	0.005920	-0.009949	0.100342	0.482199	-2.605532	-6.451272
45380	0	0.578976	-1.001774	9.960813	0.005794	-0.010013	0.099608	0.476849	-2.600840	-6.453483
45381	0	0.579709	-1.043837	9.924309	0.005798	-0.010437	0.099243	0.475789	-2.599090	-6.452499
45382	0	0.573296	-1.068246	9.912039	0.005734	-0.010684	0.099120	0.478085	-2.597077	-6.451625
45383	0	0.604843	-0.976299	9.960927	0.006042	-0.009766	0.099609	0.481567	-2.603562	-6.450767
45384	0	0.581321	-0.963981	10.034055	0.005810	-0.009639	0.100341	0.480869	-2.607130	-6.448575
45385	0	0.580004	-0.989065	10.003623	0.005798	-0.009888	0.100037	0.477963	-2.608723	-6.445024
45386	0	0.599077	-0.995916	10.003491	0.005984	-0.009955	0.100036	0.474116	-2.615754	-6.445941
45387	0	0.580343	-0.982831	10.058548	0.005798	-0.009827	0.100586	0.472702	-2.621188	-6.443755
45388	0	0.605811	-1.007449	9.997332	0.006052	-0.010075	0.099974	0.473303	-2.627813	-6.444432
45389	0	0.616776	-0.964672	10.064647	0.006165	-0.009644	0.100647	0.470182	-2.631121	-6.448937
45390	0	0.635929	-1.062609	10.082787	0.006353	-0.010627	0.100828	0.471432	-2.637498	-6.450452
45391	0	0.659636	-1.043737	10.082974	0.006592	-0.010437	0.100830	0.471480	-2.642346	-6.453486
45392	0	0.623820	-1.025735	10.088966	0.006234	-0.010255	0.100890	0.469123	-2.646581	-6.454235
45393	0	0.604479	-1.037888	10.180621	0.006042	-0.010376	0.101807	0.466333	-2.648849	-6.453721
45394	0	0.605024	-1.032153	10.113407	0.006046	-0.010322	0.101134	0.466883	-2.653003	-6.461114
45395	0	0.598328	-1.043491	10.162364	0.005981	-0.010437	0.101624	0.469720	-2.654746	-6.460357
45396	0	0.580187	-1.025067	10.162349	0.005802	-0.010250	0.101624	0.469558	-2.654126	-6.461974
45397	0	0.567847	-1.001290	10.198932	0.005676	-0.010010	0.101990	0.466509	-2.656272	-6.462134
45398	0	0.555584	-1.032328	10.204882	0.005558	-0.010322	0.102049	0.465147	-2.653533	-6.469995
45399	0	0.572948	-1.019480	10.131861	0.005737	-0.010193	0.101318	0.463502	-2.644415	-6.473710
45400	0	0.602597	-0.971532	10.131781	0.006026	-0.009709	0.101318	0.457260	-2.643758	-6.474410
45401	0	0.610136	-1.019666	10.150121	0.006104	-0.010193	0.101501	0.453498	-2.641006	-6.469333
45402	0	0.639321	-0.996029	10.101252	0.006404	-0.009956	0.101012	0.449616	-2.628605	-6.475372
45403	0	0.621652	-1.025181	10.101395	0.006226	-0.010254	0.101013	0.452529	-2.618074	-6.482819
45404	0	0.620231	-1.031795	10.015926	0.006207	-0.010311	0.100160	0.445266	-2.611890	-6.483172
45405	0	0.615882	-0.995081	10.058608	0.006165	-0.009949	0.100586	0.443430	-2.605074	-6.485705
45406	0	0.571656	-1.007615	9.985399	0.005726	-0.010076	0.099854	0.443316	-2.594144	-6.482855
45407	0	0.591278	-1.013202	9.973188	0.005920	-0.010132	0.099731	0.443651	-2.585109	-6.484190
45408	0	0.571953	-1.032079	9.979212	0.005722	-0.010316	0.099792	0.438528	-2.581925	-6.481274
45409	0	0.530460	-1.006722	9.967106	0.005310	-0.010071	0.099670	0.443139	-2.575357	-6.479423
45410	0	0.517954	-1.006372	9.912193	0.005177	-0.010064	0.099122	0.444036	-2.578476	-6.473890
45411	0	0.524802	-1.049921	9.942620	0.005249	-0.010498	0.099426	0.443167	-2.577018	-6.474304
45412	0	0.518513	-1.068888	9.924169	0.005185	-0.010684	0.099242	0.438000	-2.576706	-6.475517
45413	0	0.531171	-1.013573	9.991407	0.005310	-0.010132	0.099915	0.433989	-2.578266	-6.475827
45414	0	0.537631	-1.050579	9.930225	0.005374	-0.010507	0.099302	0.435395	-2.580649	-6.472445
45415	0	0.555991	-1.080827	9.924229	0.005554	-0.010803	0.099243	0.429985	-2.586896	-6.471833
45416	0	0.532326	-1.051070	9.948507	0.005322	-0.010509	0.099485	0.427907	-2.588582	-6.463216
45417	0	0.555956	-1.007055	9.936496	0.005554	-0.010071	0.099365	0.428611	-2.594389	-6.463503
45418	0	0.600049	-0.988659	9.954698	0.005992	-0.009888	0.099547	0.430292	-2.603831	-6.459267
45419	0	0.611201	-1.007289	10.101246	0.006104	-0.010071	0.101013	0.428330	-2.613074	-6.461561
45420	0	0.607043	-1.068337	10.082774	0.006059	-0.010686	0.100828	0.431612	-2.626021	-6.453470
45421	0	0.635794	-1.007121	10.113457	0.006348	-0.010071	0.101135	0.431535	-2.637281	-6.456901
45422	0	0.606790	-0.970996	10.119364	0.006063	-0.009706	0.101194	0.426967	-2.643016	-6.458435
45423	0	0.611259	-1.025785	10.150052	0.006104	-0.010254	0.101501	0.422919	-2.652883	-6.456420
45424	0	0.625004	-1.026840	10.076519	0.006244	-0.010262	0.100766	0.416635	-2.659714	-6.451032
45425	0	0.653697	-1.007098	10.144001	0.006531	-0.010071	0.101440	0.416874	-2.666360	-6.450723
45426	0	0.618121	-0.982932	10.223251	0.006177	-0.009828	0.102233	0.415409	-2.670771	-6.449353
45427	0	0.629785	-0.976706	10.253824	0.006287	-0.009766	0.102539	0.414207	-2.682887	-6.445479
45428	0	0.625044	-1.007790	10.284183	0.006248	-0.010075	0.102842	0.411000	-2.685819	-6.446867
45429	0	0.610923	-1.062315	10.314876	0.006104	-0.010620	0.103149	0.408064	-2.691803	-6.444176
45430	0	0.593015	-1.056433	10.253735	0.005931	-0.010566	0.102537	0.410134	-2.690649	-6.443683
45431	0	0.591450	-0.982781	10.229515	0.005920	-0.009827	0.102295	0.409367	-2.683750	-6.447631
45432	0	0.590347	-1.043535	10.180737	0.005908	-0.010440	0.101807	0.414954	-2.678343	-6.449629
45433	0	0.573065	-1.061822	10.119687	0.005737	-0.010620	0.101196	0.417603	-2.670525	-6.444784
45434	0	0.608782	-1.025177	10.174653	0.006090	-0.010250	0.101747	0.416212	-2.667546	-6.442624
45435	0	0.615606	-0.982548	10.211244	0.006165	-0.009827	0.102112	0.418082	-2.657692	-6.438376
45436	0	0.613934	-0.982511	10.156391	0.006147	-0.009825	0.101563	0.418218	-2.648338	-6.437093
45437	0	0.639747	-0.995256	10.095248	0.006409	-0.009949	0.100952	0.414433	-2.635354	-6.439797
45438	0	0.607387	-1.057019	10.009780	0.006081	-0.010568	0.100098	0.412072	-2.627354	-6.441595
45439	0	0.585410	-1.007360	9.979251	0.005859	-0.010071	0.099792	0.409373	-2.621006	-6.443197
45440	0	0.590327	-0.988940	9.967025	0.005910	-0.009893	0.099669	0.414521	-2.613040	-6.438501
45441	0	0.597797	-1.007328	9.942623	0.005981	-0.010071	0.099426	0.412171	-2.608730	-6.441308
45442	0	0.566506	-1.087242	9.881490	0.005669	-0.010870	0.098815	0.409836	-2.604266	-6.447178
45443	0	0.549385	-1.044061	9.936482	0.005493	-0.010437	0.099365	0.406137	-2.604735	-6.446906
45444	0	0.543417	-0.995529	9.893708	0.005433	-0.009956	0.098937	0.407846	-2.605684	-6.451049
45445	0	0.543423	-1.019671	9.954783	0.005432	-0.010193	0.099548	0.403878	-2.607773	-6.451523
45446	0	0.555836	-1.050754	9.997356	0.005558	-0.010507	0.099974	0.403274	-2.607838	-6.443811
45447	0	0.512903	-1.043739	9.924302	0.005127	-0.010437	0.099243	0.403264	-2.609891	-6.445913
45448	0	0.556472	-1.013056	9.960837	0.005558	-0.010134	0.099608	0.407347	-2.617251	-6.455974
45449	0	0.580489	-0.958608	9.997486	0.005798	-0.009583	0.099976	0.403681	-2.624364	-6.456687
45450	0	0.630780	-1.032610	10.033897	0.006299	-0.010323	0.100340	0.400040	-2.634015	-6.458474
45451	0	0.611525	-1.056025	10.040199	0.006104	-0.010559	0.100403	0.399082	-2.647013	-6.459764
45452	0	0.607256	-1.007604	10.003404	0.006065	-0.010074	0.100035	0.396769	-2.654875	-6.460896
45453	0	0.605293	-1.031812	10.052395	0.006042	-0.010315	0.100525	0.393532	-2.666386	-6.461265
45454	0	0.588800	-1.062538	10.076588	0.005880	-0.010627	0.100766	0.395536	-2.674712	-6.458729
45455	0	0.562266	-1.050086	10.119559	0.005615	-0.010498	0.101196	0.392754	-2.682742	-6.459810
45456	0	0.569718	-1.007401	10.174358	0.005691	-0.010077	0.101744	0.395992	-2.689803	-6.459178
45457	0	0.622950	-0.976204	10.235606	0.006226	-0.009766	0.102356	0.400439	-2.693852	-6.462244
45458	0	0.611271	-0.981968	10.247796	0.006111	-0.009820	0.102478	0.401242	-2.695234	-6.460018
45459	0	0.604117	-1.037857	10.229474	0.006042	-0.010376	0.102295	0.398814	-2.693423	-6.455765
45460	0	0.640520	-1.038031	10.180587	0.006406	-0.010382	0.101806	0.400849	-2.692394	-6.458199
45461	0	0.646705	-1.019600	10.241685	0.006470	-0.010193	0.102417	0.397865	-2.689053	-6.454727
45462	0	0.640315	-1.026165	10.223281	0.006403	-0.010261	0.102233	0.397150	-2.688920	-6.452231
45463	0	0.652422	-1.006978	10.186820	0.006531	-0.010071	0.101868	0.398825	-2.681263	-6.451956
45464	0	0.657193	-1.031267	10.174606	0.006578	-0.010313	0.101746	0.399778	-2.673625	-6.450345
45465	0	0.578821	-1.031473	10.186827	0.005798	-0.010315	0.101868	0.400552	-2.661965	-6.452718
45466	0	0.601112	-1.031899	10.156366	0.006021	-0.010315	0.101563	0.396529	-2.649991	-6.451035
45467	0	0.566893	-0.983262	10.107405	0.005676	-0.009827	0.101074	0.390298	-2.641371	-6.448369
45468	0	0.571856	-1.002289	10.082925	0.005722	-0.010022	0.100829	0.389976	-2.637123	-6.451897
45469	0	0.585377	-1.049658	10.083056	0.005859	-0.010498	0.100830	0.392160	-2.630470	-6.453893
45470	0	0.596080	-1.012875	10.040340	0.005970	-0.010129	0.100403	0.392956	-2.619699	-6.459248
45471	0	0.609789	-1.000950	9.997596	0.006104	-0.010010	0.099976	0.393780	-2.612957	-6.459734
45472	0	0.596933	-1.025203	10.003685	0.005970	-0.010254	0.100037	0.396414	-2.611866	-6.457520
45473	0	0.591677	-1.025626	9.985349	0.005920	-0.010254	0.099854	0.394215	-2.607390	-6.459520
45474	0	0.596892	-0.995438	9.991380	0.005974	-0.009953	0.099914	0.393715	-2.601485	-6.462697
45475	0	0.586136	-1.018882	9.930450	0.005859	-0.010193	0.099304	0.398852	-2.603440	-6.463992
45476	0	0.604347	-0.999598	9.961016	0.006046	-0.010002	0.099609	0.406418	-2.599907	-6.467326
45477	0	0.580002	-1.043569	9.967045	0.005798	-0.010437	0.099670	0.408398	-2.601516	-6.469696
45478	0	0.556188	-0.945812	9.942604	0.005557	-0.009459	0.099426	0.409334	-2.606790	-6.478024
45479	0	1.043651	-0.560987	10.113560	0.010437	-0.005615	0.101135	0.415938	-2.605919	-6.476395
45480	0	0.427623	-1.384907	10.260024	0.004272	-0.013844	0.102601	0.411239	-2.610937	-6.476080
45481	0	0.635194	-1.148408	9.857040	0.006348	-0.011475	0.098572	0.400684	-2.615615	-6.478039
45482	0	0.672763	-0.941307	10.241438	0.006722	-0.009419	0.102414	0.408267	-2.621072	-6.478350
45483	0	0.354079	-1.006537	10.113577	0.003540	-0.010071	0.101135	0.414910	-2.621621	-6.480588
45484	0	0.623405	-0.738088	10.137849	0.006227	-0.007375	0.101379	0.408455	-2.629749	-6.487074
45485	0	0.445582	-1.537525	10.211265	0.004456	-0.015381	0.102112	0.415113	-2.629991	-6.484020
45486	0	0.421413	-0.719449	10.076877	0.004212	-0.007192	0.100769	0.412352	-2.631604	-6.483974
45487	0	0.658761	-1.196512	10.180665	0.006592	-0.011963	0.101807	0.410338	-2.626574	-6.489337
45488	0	0.553615	-1.105205	10.101276	0.005546	-0.011052	0.101012	0.410954	-2.615588	-6.487411
45489	0	0.634533	-0.897704	10.229464	0.006348	-0.008972	0.102295	0.406004	-2.612617	-6.486524
45490	0	0.621376	-1.532476	10.028008	0.006220	-0.015330	0.100279	0.412852	-2.605696	-6.483131
45491	0	0.469344	-0.890532	9.722984	0.004700	-0.008911	0.097229	0.420159	-2.597986	-6.482497
45492	0	0.663801	-0.804556	10.162456	0.006639	-0.008045	0.101624	0.420244	-2.595943	-6.483920
45493	0	0.585717	-0.982147	10.205141	0.005859	-0.009827	0.102051	0.426558	-2.593179	-6.488189
45494	0	0.591187	-0.847138	10.089254	0.005916	-0.008474	0.100892	0.430431	-2.588585	-6.489499
45495	0	0.676923	-1.055641	10.034246	0.006775	-0.010559	0.100342	0.434065	-2.581824	-6.491476
45496	0	0.529993	-0.982421	9.979314	0.005299	-0.009822	0.099793	0.431844	-2.582960	-6.487233
45497	0	0.628674	-0.793586	9.692371	0.006287	-0.007935	0.096924	0.430797	-2.582829	-6.492077
45498	0	0.592252	-1.135165	10.052425	0.005920	-0.011355	0.100524	0.435531	-2.584861	-6.500443
45499	0	0.567868	-1.000039	10.125812	0.005676	-0.010010	0.101257	0.446609	-2.587275	-6.504491
45500	0	0.592560	-0.913235	9.936660	0.005925	-0.009137	0.099366	0.452640	-2.587387	-6.501793
45501	0	0.561814	-1.001289	10.095168	0.005615	-0.010010	0.100952	0.449567	-2.590350	-6.502909
45502	0	0.580792	-1.013810	10.058385	0.005804	-0.010139	0.100584	0.450500	-2.594389	-6.502428
45503	0	0.567859	-1.063049	9.948606	0.005676	-0.010620	0.099487	0.439024	-2.596733	-6.502413
45504	0	0.550141	-1.094975	10.143711	0.005498	-0.010947	0.101438	0.436631	-2.600327	-6.503569
45505	0	0.555700	-1.092384	10.046387	0.005554	-0.010925	0.100464	0.438734	-2.603192	-6.504400
45506	0	0.544643	-0.988559	9.985211	0.005438	-0.009886	0.099853	0.439376	-2.612660	-6.508284
45507	0	0.556042	-1.195453	10.089176	0.005554	-0.011963	0.100891	0.449281	-2.619388	-6.508086
45508	0	0.575951	-0.980790	10.235565	0.005750	-0.009810	0.102356	0.452530	-2.629964	-6.508985
45509	0	0.537456	-0.940271	10.198926	0.005371	-0.009399	0.101990	0.449257	-2.633459	-6.508701
45510	0	0.562700	-1.118319	10.101021	0.005622	-0.011176	0.101011	0.441659	-2.638865	-6.510931
45511	0	0.579849	-0.970719	9.997533	0.005798	-0.009705	0.099976	0.439151	-2.638651	-6.508185
45512	0	0.580355	-1.086198	10.101279	0.005798	-0.010870	0.101012	0.448652	-2.644196	-6.509868
45513	0	0.628785	-0.969969	10.168496	0.006287	-0.009705	0.101685	0.454639	-2.645218	-6.508400
45514	0	0.683974	-0.846792	10.253947	0.006838	-0.008474	0.102539	0.462306	-2.646956	-6.506858
45515	0	0.677253	-1.055773	10.229522	0.006775	-0.010559	0.102295	0.464346	-2.643986	-6.505561
45516	0	0.639917	-0.976562	10.150158	0.006404	-0.009764	0.101501	0.462718	-2.638322	-6.507057
45517	0	0.628214	-0.946855	10.174513	0.006287	-0.009460	0.101746	0.454144	-2.632910	-6.503648
45518	0	0.639797	-0.972271	10.229300	0.006399	-0.009722	0.102293	0.453587	-2.631261	-6.505446
45519	0	0.610289	-0.964019	10.076940	0.006104	-0.009644	0.100769	0.457918	-2.630221	-6.507765
45520	0	0.609837	-1.078994	10.058684	0.006102	-0.010797	0.100586	0.465963	-2.626250	-6.504679
45521	0	0.597804	-0.957802	10.138002	0.005981	-0.009583	0.101379	0.471572	-2.622078	-6.503925
45522	0	0.590916	-0.908540	10.192990	0.005913	-0.009086	0.101930	0.472382	-2.617617	-6.497635
45523	0	0.585300	-1.043861	10.150167	0.005859	-0.010437	0.101501	0.471129	-2.610146	-6.500431
45524	0	0.529144	-1.032182	10.034176	0.005297	-0.010319	0.100342	0.468141	-2.603841	-6.500432
45525	0	0.561005	-1.050023	9.973151	0.005615	-0.010498	0.099731	0.466159	-2.597604	-6.497720
45526	0	0.535426	-1.044246	9.899930	0.005361	-0.010442	0.098999	0.465896	-2.589978	-6.498719
45527	0	0.561507	-0.988489	10.046415	0.005615	-0.009888	0.100464	0.469582	-2.589435	-6.498704
45528	0	0.573183	-1.067169	10.199049	0.005736	-0.010676	0.101990	0.475375	-2.584056	-6.503849
45529	0	0.572842	-1.098308	10.028163	0.005737	-0.010986	0.100281	0.479624	-2.573648	-6.504001
45530	0	0.552785	-0.945375	9.997709	0.005536	-0.009455	0.099977	0.481275	-2.563864	-6.504160
45531	0	0.573157	-0.983256	10.003637	0.005737	-0.009827	0.100037	0.475048	-2.556976	-6.504279
45532	0	0.571996	-1.087754	9.930349	0.005726	-0.010877	0.099303	0.474548	-2.549916	-6.502604
45533	0	0.555333	-1.043534	9.857200	0.005554	-0.010437	0.098572	0.476964	-2.548590	-6.500233
45534	0	0.579928	-1.055558	9.936514	0.005796	-0.010556	0.099365	0.478158	-2.551539	-6.497065
45535	0	0.592159	-0.951839	9.844994	0.005920	-0.009521	0.098450	0.482217	-2.552589	-6.502874
45536	0	0.574042	-0.987601	9.979300	0.005739	-0.009882	0.099792	0.489529	-2.553633	-6.503918
45537	0	0.579766	-1.025540	10.131825	0.005798	-0.010254	0.101318	0.488322	-2.552519	-6.498545
45538	0	0.549711	-0.921996	10.070675	0.005491	-0.009220	0.100707	0.488945	-2.558778	-6.493532
45539	0	0.623067	-0.946195	9.991409	0.006226	-0.009460	0.099915	0.487708	-2.564187	-6.489716
45540	0	0.599797	-0.995452	9.887538	0.005991	-0.009953	0.098876	0.485855	-2.571919	-6.489781
45541	0	0.555774	-1.013306	9.936491	0.005554	-0.010132	0.099365	0.484901	-2.575651	-6.492248
45542	0	0.581637	-1.025770	10.046216	0.005805	-0.010257	0.100463	0.484242	-2.588209	-6.493533
45543	0	0.611756	-1.037511	10.180589	0.006104	-0.010376	0.101807	0.485600	-2.603610	-6.497145
45544	0	0.625637	-0.952014	10.229286	0.006253	-0.009521	0.102293	0.486491	-2.606814	-6.504033
45545	0	0.635011	-1.025091	10.125747	0.006348	-0.010254	0.101257	0.490352	-2.609250	-6.506036
45546	0	0.586765	-1.018645	10.223375	0.005864	-0.010187	0.102234	0.491594	-2.612852	-6.511382
45547	0	0.604783	-0.940525	10.204993	0.006042	-0.009399	0.102051	0.485495	-2.618512	-6.512835
45548	0	0.605567	-1.013744	10.223249	0.006053	-0.010144	0.102232	0.493576	-2.621195	-6.512821
45549	0	0.579984	-0.982570	10.156251	0.005798	-0.009827	0.101562	0.495140	-2.622534	-6.511169
45550	0	0.610428	-1.013292	10.198872	0.006106	-0.010131	0.101989	0.493362	-2.619861	-6.511856
45551	0	0.610226	-1.000961	10.235605	0.006104	-0.010010	0.102356	0.494049	-2.618113	-6.510842
45552	0	0.621996	-0.958429	10.272217	0.006223	-0.009583	0.102722	0.492598	-2.614684	-6.507707
45553	0	0.622211	-1.056432	10.284391	0.006226	-0.010559	0.102844	0.487288	-2.610511	-6.506619
45554	0	0.578570	-1.088161	10.150006	0.005791	-0.010875	0.101501	0.480068	-2.604580	-6.506547
45555	0	0.579201	-1.013403	10.089126	0.005798	-0.010132	0.100891	0.478115	-2.597090	-6.503459
45556	0	0.534905	-1.056588	10.119654	0.005358	-0.010564	0.101196	0.476342	-2.586981	-6.503666
45557	0	0.572995	-0.964545	10.064721	0.005737	-0.009644	0.100647	0.474724	-2.578336	-6.507658
45558	0	0.626106	-0.983139	10.107486	0.006271	-0.009831	0.101074	0.475372	-2.566335	-6.505256
45559	0	0.566831	-1.037953	10.101327	0.005676	-0.010376	0.101013	0.471885	-2.557031	-6.505683
45560	0	0.638907	-0.971500	10.058589	0.006392	-0.009712	0.100586	0.469268	-2.552814	-6.506389
45561	0	0.652374	-1.037779	9.948758	0.006531	-0.010376	0.099487	0.467759	-2.544462	-6.505666
45562	0	0.590506	-1.025728	9.948741	0.005906	-0.010258	0.099487	0.468776	-2.542952	-6.505070
45563	0	0.634389	-0.964751	9.930406	0.006348	-0.009644	0.099304	0.464748	-2.538310	-6.506895
45564	0	0.566343	-0.952482	9.857163	0.005669	-0.009530	0.098571	0.471373	-2.531941	-6.498780
45565	0	0.598201	-0.896868	9.985380	0.005981	-0.008972	0.099854	0.475890	-2.532203	-6.495253
45566	0	0.580055	-0.994401	10.034153	0.005799	-0.009942	0.100342	0.474159	-2.533300	-6.490707
45567	0	0.573744	-1.007510	10.028032	0.005737	-0.010071	0.100281	0.469753	-2.533146	-6.489004
45568	0	0.567805	-0.983669	10.070691	0.005676	-0.009836	0.100707	0.469685	-2.534876	-6.492295
45569	0	0.555601	-1.012803	9.985380	0.005554	-0.010132	0.099854	0.474542	-2.536640	-6.498350
45570	0	0.537752	-1.104122	9.936498	0.005374	-0.011041	0.099365	0.474389	-2.540440	-6.498284
45571	0	0.549476	-1.123646	9.954758	0.005493	-0.011230	0.099548	0.467971	-2.541946	-6.503025
45572	0	0.561854	-1.106035	10.064498	0.005618	-0.011060	0.100645	0.467770	-2.542149	-6.508231
45573	0	0.543489	-1.019029	10.137951	0.005432	-0.010193	0.101379	0.471137	-2.544938	-6.509745
45574	0	0.507542	-0.975732	10.168472	0.005072	-0.009761	0.101685	0.475549	-2.548838	-6.509877
45575	0	0.555815	-1.019378	10.192841	0.005554	-0.010193	0.101929	0.474980	-2.552924	-6.509290
45576	0	0.544020	-1.062122	10.119540	0.005440	-0.010622	0.101195	0.476374	-2.553106	-6.513625
45577	0	0.598034	-1.037918	10.058567	0.005981	-0.010376	0.100586	0.473212	-2.551538	-6.515290
45578	0	0.621865	-0.995701	10.052404	0.006223	-0.009955	0.100524	0.471890	-2.546606	-6.519597
45579	0	0.647033	-0.952461	10.089078	0.006470	-0.009521	0.100891	0.468821	-2.546967	-6.521035
45580	0	0.653112	-1.001379	10.180599	0.006532	-0.010016	0.101806	0.472296	-2.545995	-6.521138
45581	0	0.695626	-0.988812	10.241707	0.006958	-0.009888	0.102417	0.472340	-2.543733	-6.522688
45582	0	0.640640	-0.958784	10.168415	0.006405	-0.009584	0.101685	0.468997	-2.545109	-6.518048
45583	0	0.634445	-0.958240	10.150168	0.006348	-0.009583	0.101501	0.469674	-2.541169	-6.516540
45584	0	0.579171	-1.014020	10.076820	0.005792	-0.010132	0.100769	0.460666	-2.540917	-6.515887
45585	0	0.586007	-1.000856	10.107430	0.005859	-0.010010	0.101074	0.462524	-2.541408	-6.518523
45586	0	0.567990	-1.073793	10.028086	0.005677	-0.010740	0.100281	0.465680	-2.544154	-6.525820
45587	0	0.567569	-0.970515	10.046385	0.005676	-0.009705	0.100464	0.465535	-2.543224	-6.527302
45588	0	0.561292	-1.037951	10.150037	0.005613	-0.010378	0.101501	0.464182	-2.542462	-6.526643
45589	0	0.603785	-0.995030	10.101331	0.006042	-0.009949	0.101013	0.462947	-2.536899	-6.521639
45590	0	0.633674	-1.020030	9.979220	0.006338	-0.010197	0.099792	0.459312	-2.535030	-6.524590
45591	0	0.628133	-1.007231	10.083026	0.006287	-0.010071	0.100830	0.458156	-2.528742	-6.519600
45592	0	0.566423	-1.056048	10.015903	0.005666	-0.010563	0.100159	0.461418	-2.526694	-6.522326
45593	0	0.579537	-1.098644	9.991471	0.005798	-0.010986	0.099915	0.461794	-2.523033	-6.524115
45594	0	0.560924	-1.153525	10.028088	0.005609	-0.011537	0.100281	0.463798	-2.523548	-6.525015
45595	0	0.487950	-0.964094	10.058635	0.004883	-0.009644	0.100586	0.467252	-2.519492	-6.524512
45596	0	0.511665	-0.866146	10.168482	0.005120	-0.008662	0.101685	0.468573	-2.515007	-6.519570
45597	0	0.536467	-0.946632	10.076883	0.005371	-0.009460	0.100769	0.462428	-2.507419	-6.520933
45598	0	0.572397	-1.154780	9.954741	0.005724	-0.011548	0.099547	0.463189	-2.507153	-6.524315
45599	0	0.597980	-1.232908	9.875499	0.005981	-0.012329	0.098755	0.463695	-2.504986	-6.523510
45600	0	0.597471	-0.915302	10.003709	0.005978	-0.009156	0.100037	0.467867	-2.501308	-6.519341
45601	0	0.653351	-0.848297	10.058584	0.006531	-0.008484	0.100586	0.469357	-2.504158	-6.522127
45602	0	0.598472	-1.068101	10.082913	0.005986	-0.010680	0.100829	0.468929	-2.502191	-6.519580
45603	0	0.592215	-1.135330	10.028057	0.005920	-0.011353	0.100281	0.468518	-2.503902	-6.520799
45604	0	0.567629	-0.915695	10.095138	0.005679	-0.009157	0.100951	0.469273	-2.500368	-6.521890
45605	0	0.617076	-0.830293	10.168402	0.006165	-0.008301	0.101685	0.467312	-2.506963	-6.523602
45606	0	0.599607	-1.019892	10.082785	0.005993	-0.010198	0.100828	0.466334	-2.510265	-6.521768
45607	0	0.567865	-1.147644	10.046352	0.005676	-0.011475	0.100464	0.464706	-2.512669	-6.525519
45608	0	0.586901	-1.080462	9.985254	0.005864	-0.010807	0.099853	0.467925	-2.517957	-6.523545
45609	0	0.555333	-0.927260	10.028125	0.005554	-0.009277	0.100281	0.473814	-2.516638	-6.522863
45610	0	0.543785	-0.926713	10.137905	0.005430	-0.009268	0.101379	0.474992	-2.524854	-6.518479
45611	0	0.518664	-1.061876	10.180685	0.005188	-0.010620	0.101807	0.477023	-2.523057	-6.523988
45612	0	0.500590	-1.117142	10.119567	0.005002	-0.011168	0.101196	0.473056	-2.527144	-6.528028
45613	0	0.543101	-1.049678	10.089131	0.005432	-0.010498	0.100891	0.474977	-2.525593	-6.530301
45614	0	0.548906	-0.939510	10.083037	0.005490	-0.009398	0.100830	0.478196	-2.523898	-6.533265
45615	0	0.592127	-1.024998	9.997594	0.005920	-0.010254	0.099976	0.483155	-2.524593	-6.536960
45616	0	0.592392	-1.121919	10.009791	0.005921	-0.011223	0.100098	0.487789	-2.527249	-6.533615
45617	0	0.591624	-1.110581	10.131889	0.005920	-0.011108	0.101318	0.491209	-2.522275	-6.535542
45618	0	0.548193	-1.085967	10.064710	0.005485	-0.010859	0.100647	0.491459	-2.519007	-6.528902
45619	0	0.469741	-0.989412	9.997506	0.004700	-0.009888	0.099976	0.484494	-2.516045	-6.523090
45620	0	0.530866	-0.965666	9.991249	0.005305	-0.009657	0.099913	0.485211	-2.519577	-6.524173
45621	0	0.549522	-0.805751	10.070783	0.005493	-0.008057	0.100708	0.484670	-2.521547	-6.525042
45622	0	0.629282	-0.970661	10.113414	0.006290	-0.009706	0.101134	0.484999	-2.523931	-6.528407
45623	0	0.629368	-1.128830	10.040275	0.006287	-0.011292	0.100403	0.489059	-2.531624	-6.532399
45624	0	0.551016	-1.183522	9.911992	0.005507	-0.011835	0.099120	0.489348	-2.535496	-6.533784
45625	0	0.580814	-1.000963	10.015814	0.005798	-0.010010	0.100159	0.489897	-2.546333	-6.528307
45626	0	0.551716	-0.854430	10.137732	0.005513	-0.008545	0.101377	0.491025	-2.550394	-6.525446
45627	0	0.598931	-1.006587	10.028079	0.005981	-0.010071	0.100281	0.497064	-2.559028	-6.527915
45628	0	0.581829	-1.139966	9.924339	0.005814	-0.011404	0.099243	0.502540	-2.564114	-6.529441
45629	0	1.069345	-0.707189	10.302663	0.010681	-0.007080	0.103027	0.511872	-2.577582	-6.533216
45630	0	0.460521	-1.261089	10.315028	0.004602	-0.012619	0.103149	0.521293	-2.580439	-6.529845
45631	0	0.433473	-0.708186	9.924298	0.004333	-0.007080	0.099243	0.519756	-2.581666	-6.531248
45632	0	0.775897	-1.252321	10.107202	0.007754	-0.012516	0.101073	0.512137	-2.586733	-6.530580
45633	0	0.439969	-1.141962	10.070710	0.004395	-0.011414	0.100708	0.505717	-2.592265	-6.535290
45634	0	0.502055	-0.740008	10.235357	0.005014	-0.007398	0.102354	0.503342	-2.598470	-6.526098
45635	0	0.646928	-1.220386	10.308878	0.006470	-0.012207	0.103088	0.507327	-2.597687	-6.527871
45636	0	0.366367	-0.615555	10.198985	0.003661	-0.006159	0.101990	0.511401	-2.600035	-6.529398
45637	0	0.585600	-1.501316	10.180705	0.005859	-0.015015	0.101807	0.513550	-2.596011	-6.528699
45638	0	0.609497	-1.006686	10.095237	0.006097	-0.010068	0.100952	0.515228	-2.593615	-6.538395
45639	0	0.548437	-0.867641	10.168424	0.005493	-0.008667	0.101685	0.505143	-2.583411	-6.539888
45640	0	0.717896	-1.338914	10.217086	0.007184	-0.013386	0.102171	0.501856	-2.577483	-6.541569
45641	0	0.609694	-1.037452	9.869441	0.006104	-0.010376	0.098694	0.504038	-2.569602	-6.540975
45642	0	0.621045	-1.037380	10.095314	0.006212	-0.010373	0.100953	0.503750	-2.567289	-6.536406
45643	0	0.688795	-0.780668	10.168563	0.006897	-0.007812	0.101685	0.510817	-2.556898	-6.538892
45644	0	0.534591	-0.932081	10.064887	0.005353	-0.009327	0.100648	0.518266	-2.548546	-6.537535
45645	0	0.652367	-1.043937	10.070822	0.006531	-0.010437	0.100708	0.516098	-2.540239	-6.540306
45646	0	0.639053	-0.952949	10.089105	0.006394	-0.009526	0.100891	0.512910	-2.535599	-6.542724
45647	0	0.591820	-0.867078	9.771708	0.005920	-0.008667	0.097717	0.508990	-2.532620	-6.538307
45648	0	0.634101	-0.812453	9.869316	0.006343	-0.008126	0.098693	0.511456	-2.530269	-6.543874
45649	0	0.549359	-1.134762	10.186820	0.005493	-0.011353	0.101868	0.517462	-2.530428	-6.553065
45650	0	0.537232	-1.060681	9.900032	0.005371	-0.010611	0.099000	0.522278	-2.531572	-6.552742
45651	0	0.567697	-0.890383	10.052551	0.005676	-0.008911	0.100525	0.531070	-2.532103	-6.555754
45652	0	0.537360	-1.140096	10.180732	0.005372	-0.011399	0.101808	0.529608	-2.533586	-6.556591
45653	0	0.524602	-0.977408	9.912042	0.005249	-0.009766	0.099121	0.520308	-2.529838	-6.553558
45654	0	0.499358	-1.124724	9.942464	0.004998	-0.011248	0.099424	0.521241	-2.524264	-6.552915
45655	0	0.525173	-1.226649	9.954839	0.005249	-0.012268	0.099548	0.523483	-2.527044	-6.556677
45656	0	0.543700	-0.914730	9.918164	0.005437	-0.009152	0.099181	0.529829	-2.526874	-6.558912
45657	0	0.531451	-1.141055	9.924327	0.005310	-0.011414	0.099243	0.533726	-2.531690	-6.561093
45658	0	0.593450	-1.110459	10.137886	0.005929	-0.011103	0.101379	0.531971	-2.537634	-6.559900
45659	0	0.561955	-0.958378	10.040247	0.005615	-0.009583	0.100403	0.530937	-2.542225	-6.559821
45660	0	0.556680	-1.038472	10.015690	0.005563	-0.010379	0.100158	0.524610	-2.546507	-6.557723
45661	0	0.592537	-0.952300	9.905962	0.005920	-0.009521	0.099060	0.523272	-2.551863	-6.550603
45662	0	0.581306	-1.050225	9.966816	0.005808	-0.010502	0.099669	0.523220	-2.557513	-6.542086
45663	0	0.623448	-1.049319	10.076900	0.006226	-0.010498	0.100769	0.529112	-2.567282	-6.538449
45664	0	0.613055	-0.870969	10.131757	0.006121	-0.008718	0.101317	0.539424	-2.578093	-6.540642
45665	0	0.646897	-0.891446	10.247779	0.006470	-0.008911	0.102478	0.536176	-2.576907	-6.536116
45666	0	0.652449	-1.026211	10.107339	0.006529	-0.010261	0.101073	0.534897	-2.571709	-6.537504
45667	0	0.634880	-0.983186	10.095157	0.006348	-0.009827	0.100952	0.529452	-2.572703	-6.537005
45668	0	0.653685	-0.959489	10.125506	0.006533	-0.009594	0.101255	0.528879	-2.577070	-6.529684
45669	0	0.653455	-0.970597	10.058556	0.006531	-0.009705	0.100586	0.527765	-2.581073	-6.526677
45670	0	0.636201	-1.019485	10.015740	0.006355	-0.010196	0.100158	0.529224	-2.588447	-6.518646
45671	0	0.665561	-1.067495	10.156297	0.006653	-0.010681	0.101562	0.536697	-2.591321	-6.513973
45672	0	0.660016	-1.023675	10.235626	0.006598	-0.010242	0.102356	0.542464	-2.594005	-6.515825
45673	0	0.628148	-1.007807	10.266073	0.006287	-0.010071	0.102661	0.534853	-2.588022	-6.514068
45674	0	0.572167	-1.027170	10.180572	0.005727	-0.010269	0.101806	0.532475	-2.581999	-6.515279
45675	0	0.561299	-0.995078	10.058586	0.005615	-0.009949	0.100586	0.530599	-2.579192	-6.511772
45676	0	0.542208	-1.117459	9.997487	0.005427	-0.011174	0.099975	0.530607	-2.572952	-6.511083
45677	0	0.573091	-1.030482	10.107561	0.005737	-0.010315	0.101074	0.542553	-2.565479	-6.508781
45678	0	0.577788	-0.937778	10.180910	0.005785	-0.009379	0.101809	0.544843	-2.557276	-6.510172
45679	0	0.585650	-1.129069	10.272242	0.005859	-0.011292	0.102722	0.546201	-2.553837	-6.511393
45680	0	0.554307	-0.988691	10.095243	0.005548	-0.009887	0.100952	0.546470	-2.547453	-6.511585
45681	0	0.548766	-0.940234	10.180667	0.005493	-0.009399	0.101807	0.543636	-2.540978	-6.508255
45682	0	0.583438	-1.056366	10.021978	0.005848	-0.010566	0.100219	0.546558	-2.525309	-6.506390
45683	0	0.591662	-1.013202	9.851095	0.005920	-0.010132	0.098511	0.546815	-2.520665	-6.506662
45684	0	0.596976	-1.098225	10.022052	0.005974	-0.010987	0.100220	0.553025	-2.515825	-6.504956
45685	0	0.598121	-1.013264	9.948724	0.005981	-0.010132	0.099487	0.552534	-2.515296	-6.506977
45686	0	0.579965	-0.903535	9.948620	0.005797	-0.009035	0.099486	0.552673	-2.517638	-6.507180
45687	0	0.622717	-0.958656	10.143995	0.006226	-0.009583	0.101440	0.548551	-2.519134	-6.504952
45688	0	0.592477	-0.977256	10.082824	0.005923	-0.009774	0.100828	0.550846	-2.520559	-6.505547
45689	0	0.622676	-0.940082	9.967020	0.006226	-0.009399	0.099670	0.549659	-2.521656	-6.509823
45690	0	0.605021	-0.940332	9.997427	0.006044	-0.009403	0.099975	0.549956	-2.528050	-6.510598
45691	0	0.604765	-0.982694	9.979214	0.006042	-0.009827	0.099792	0.550064	-2.533679	-6.507235
45692	0	0.624350	-1.007011	9.857046	0.006235	-0.010072	0.098571	0.552417	-2.543117	-6.495071
45693	0	0.604920	-1.092670	10.125677	0.006042	-0.010925	0.101257	0.551206	-2.550427	-6.500525
45694	0	0.625304	-0.903472	10.229227	0.006239	-0.009036	0.102293	0.553045	-2.565949	-6.502504
45695	0	0.579984	-0.946527	10.089058	0.005798	-0.009460	0.100891	0.548012	-2.567370	-6.502230
45696	0	0.586588	-1.051573	10.149860	0.005862	-0.010509	0.101500	0.540313	-2.571218	-6.504705
45697	0	0.586001	-1.019682	10.125689	0.005859	-0.010193	0.101257	0.536293	-2.571666	-6.497341
45698	0	0.586476	-1.050236	10.137767	0.005860	-0.010507	0.101377	0.541521	-2.576407	-6.501708
45699	0	0.592054	-1.043399	10.186798	0.005920	-0.010437	0.101868	0.545351	-2.576313	-6.505003
45700	0	0.579392	-1.024207	10.180751	0.005798	-0.010248	0.101807	0.552697	-2.571114	-6.502701
45701	0	0.579938	-1.086578	10.198952	0.005798	-0.010864	0.101990	0.551408	-2.572041	-6.503401
45702	0	0.567523	-1.038546	10.107285	0.005678	-0.010380	0.101073	0.545438	-2.568470	-6.507705
45703	0	0.603500	-1.050294	10.229486	0.006042	-0.010498	0.102295	0.540447	-2.559886	-6.510201
45704	0	0.559464	-1.032310	10.168415	0.005600	-0.010325	0.101684	0.543529	-2.553662	-6.511280
45705	0	0.579361	-1.092551	10.052515	0.005798	-0.010925	0.100525	0.543730	-2.548077	-6.505852
45706	0	0.584418	-1.086471	10.156288	0.005850	-0.010865	0.101562	0.544747	-2.541495	-6.503353
45707	0	0.591601	-0.939659	10.156302	0.005920	-0.009399	0.101562	0.548392	-2.536255	-6.500123
45708	0	0.602403	-0.939766	10.125758	0.006033	-0.009395	0.101257	0.545469	-2.525976	-6.502653
45709	0	0.615906	-1.025329	10.113565	0.006165	-0.010254	0.101135	0.546611	-2.519551	-6.509140
45710	0	0.602950	-0.970451	9.954835	0.006031	-0.009704	0.099548	0.546020	-2.517569	-6.517183
45711	0	0.615780	-0.982779	9.924347	0.006165	-0.009827	0.099243	0.545221	-2.509550	-6.513608
45712	0	0.608553	-0.946065	10.040331	0.006089	-0.009463	0.100403	0.548726	-2.505108	-6.513666
45713	0	0.585990	-0.939693	10.040303	0.005859	-0.009399	0.100403	0.551981	-2.505488	-6.519591
45714	0	0.610377	-1.000602	9.997553	0.006104	-0.010005	0.099976	0.551222	-2.504474	-6.529360
45715	0	0.610520	-0.988564	9.942637	0.006104	-0.009888	0.099426	0.553996	-2.506190	-6.532347
45716	0	0.604883	-0.995295	10.034079	0.006045	-0.009945	0.100342	0.545239	-2.509915	-6.533761
45717	0	0.567855	-1.086918	10.009699	0.005676	-0.010864	0.100098	0.540017	-2.512279	-6.535340
45718	0	0.550183	-1.044862	9.942398	0.005497	-0.010448	0.099424	0.539114	-2.517614	-6.536644
45719	0	0.500164	-1.099051	9.905976	0.005005	-0.010986	0.099060	0.534663	-2.513723	-6.527678
45720	0	0.432680	-1.099190	9.899841	0.004327	-0.010995	0.098998	0.538492	-2.513500	-6.522352
45721	0	0.525743	-1.037096	10.034188	0.005249	-0.010376	0.100342	0.544567	-2.522803	-6.524863
45722	0	0.563909	-0.828899	10.125613	0.005631	-0.008291	0.101256	0.547485	-2.531132	-6.521246
45723	0	0.591924	-1.086377	10.247815	0.005920	-0.010864	0.102478	0.548450	-2.529581	-6.527241
45724	0	0.616285	-1.239349	10.052442	0.006162	-0.012390	0.100525	0.545035	-2.530718	-6.526392
45725	0	0.610542	-1.037766	9.967012	0.006104	-0.010376	0.099670	0.543493	-2.532664	-6.525219
45726	0	0.665846	-0.897431	10.046294	0.006657	-0.008976	0.100463	0.545813	-2.534455	-6.524913
45727	0	0.677651	-0.940149	10.064667	0.006775	-0.009399	0.100647	0.543874	-2.536022	-6.525890
45728	0	0.635266	-1.013235	10.076838	0.006351	-0.010137	0.100768	0.549120	-2.538215	-6.522917
45729	0	0.592558	-0.933655	10.186754	0.005920	-0.009338	0.101868	0.551555	-2.543744	-6.526164
45730	0	0.611461	-0.879245	10.143884	0.006113	-0.008786	0.101439	0.544903	-2.545309	-6.538278
45731	0	0.610209	-0.989326	10.247757	0.006104	-0.009888	0.102478	0.539117	-2.543494	-6.540506
45732	0	0.621727	-1.051402	10.168253	0.006223	-0.010509	0.101683	0.534473	-2.537161	-6.544369
45733	0	0.628717	-1.081024	10.113447	0.006287	-0.010803	0.101135	0.526945	-2.537571	-6.545124
45734	0	0.616772	-1.026711	9.972951	0.006166	-0.010268	0.099730	0.528638	-2.539893	-6.540881
45735	0	0.604157	-1.031018	10.113579	0.006042	-0.010315	0.101135	0.534460	-2.538644	-6.540974
45736	0	0.597984	-1.000182	10.205156	0.005980	-0.010000	0.102052	0.533093	-2.538744	-6.539999
45737	0	0.537005	-1.013071	10.198991	0.005371	-0.010132	0.101990	0.534758	-2.537346	-6.539712
45738	0	0.548868	-1.012611	10.260056	0.005490	-0.010130	0.102600	0.539436	-2.535312	-6.537669
45739	0	0.573013	-1.013977	10.040244	0.005737	-0.010132	0.100403	0.530845	-2.526946	-6.545233
45740	0	0.583958	-1.082863	9.942464	0.005845	-0.010819	0.099425	0.520700	-2.520436	-6.546283
45741	0	0.573166	-1.061965	9.985389	0.005737	-0.010620	0.099854	0.521675	-2.513768	-6.549829
45742	0	0.559979	-0.957939	10.113577	0.005604	-0.009583	0.101135	0.525639	-2.509001	-6.545057
45743	0	0.591230	-0.988257	10.015968	0.005920	-0.009888	0.100159	0.531970	-2.499530	-6.544551
45744	0	0.595904	-1.090877	9.985656	0.005965	-0.010916	0.099855	0.540429	-2.492262	-6.544585
45745	0	0.579831	-1.025675	10.003633	0.005798	-0.010254	0.100037	0.537572	-2.492013	-6.544066
45746	0	0.579321	-0.971450	10.040177	0.005798	-0.009710	0.100402	0.533224	-2.485973	-6.546812
45747	0	0.573580	-0.995447	10.046339	0.005737	-0.009949	0.100464	0.527102	-2.484016	-6.543695
45748	0	0.572863	-0.995909	9.838716	0.005733	-0.009960	0.098387	0.528795	-2.478169	-6.546189
45749	0	0.555106	-1.043426	9.771776	0.005554	-0.010437	0.097717	0.532438	-2.474310	-6.544426
45750	0	0.579508	-1.018433	9.967060	0.005792	-0.010188	0.099670	0.537151	-2.477998	-6.540058
45751	0	0.567337	-0.921044	10.113595	0.005676	-0.009216	0.101135	0.544218	-2.474442	-6.533430
45752	0	0.597567	-0.987422	10.119744	0.005976	-0.009876	0.101197	0.546924	-2.474160	-6.533852
45753	0	0.549763	-1.105705	9.954702	0.005493	-0.011047	0.099548	0.536145	-2.479087	-6.531907
45754	0	0.575142	-1.070857	9.856779	0.005746	-0.010701	0.098569	0.527908	-2.485272	-6.534709
45755	0	0.586637	-1.037627	9.966997	0.005859	-0.010376	0.099670	0.527928	-2.493065	-6.533784
45756	0	0.575999	-0.982634	10.101188	0.005752	-0.009828	0.101012	0.529708	-2.502292	-6.527937
45757	0	0.549673	-1.116435	10.034217	0.005493	-0.011169	0.100342	0.535866	-2.506110	-6.532171
45758	0	0.507555	-1.201131	10.070823	0.005073	-0.012014	0.100708	0.539701	-2.509268	-6.532672
45759	0	0.464122	-1.019345	10.070783	0.004639	-0.010193	0.100708	0.539342	-2.511919	-6.533526
45760	0	0.556517	-0.995182	10.131695	0.005559	-0.009951	0.101317	0.538323	-2.518641	-6.527887
45761	0	0.623234	-0.903254	10.229457	0.006226	-0.009033	0.102295	0.539405	-2.525912	-6.526259
45762	0	0.624423	-0.689400	10.168343	0.006239	-0.006896	0.101684	0.542065	-2.531494	-6.526944
45763	0	0.695934	-1.202992	10.082927	0.006958	-0.012024	0.100830	0.535601	-2.532746	-6.530006
45764	0	0.574172	-1.264319	9.893638	0.005739	-0.012647	0.098936	0.539983	-2.535472	-6.531510
45765	0	0.592256	-0.946044	10.015856	0.005920	-0.009460	0.100159	0.540350	-2.537690	-6.530341
45766	0	0.648092	-0.677065	10.302627	0.006474	-0.006776	0.103026	0.546475	-2.545706	-6.533184
45767	0	0.646848	-0.811763	10.345467	0.006470	-0.008118	0.103455	0.546953	-2.544106	-6.535757
45768	0	0.610067	-1.422479	10.076867	0.006101	-0.014222	0.100769	0.544328	-2.543883	-6.537403
45769	0	0.537316	-1.202039	9.808382	0.005371	-0.012024	0.098083	0.548800	-2.546165	-6.535332
45770	0	0.550014	-0.737575	10.076913	0.005498	-0.007379	0.100769	0.552383	-2.548361	-6.534950
45771	0	0.555156	-0.933822	10.272233	0.005554	-0.009338	0.102722	0.552976	-2.545239	-6.539678
45772	0	0.536376	-1.184533	10.101274	0.005365	-0.011841	0.101013	0.548250	-2.543227	-6.537182
45773	0	0.549146	-1.324013	9.912179	0.005493	-0.013245	0.099121	0.553812	-2.541074	-6.537795
45774	0	0.561136	-0.932594	9.918345	0.005611	-0.009330	0.099183	0.558628	-2.540747	-6.536235
45775	0	0.567464	-0.683857	10.192862	0.005676	-0.006836	0.101929	0.556056	-2.538489	-6.533118
45776	0	0.744516	-0.891545	10.272114	0.007442	-0.008917	0.102721	0.557991	-2.541271	-6.536285
45777	0	0.653086	-1.275429	10.021998	0.006531	-0.012756	0.100220	0.560708	-2.541156	-6.540390
45778	0	0.554898	-1.060900	9.808458	0.005554	-0.010616	0.098083	0.569632	-2.534909	-6.538770
45779	0	0.647725	-1.116810	9.887661	0.006470	-0.011169	0.098877	0.571515	-2.543419	-6.537579
45780	0	0.612149	-0.646655	10.150043	0.006119	-0.006468	0.101501	0.573317	-2.546204	-6.541707
45781	0	0.537404	-0.945621	10.211205	0.005371	-0.009460	0.102112	0.578443	-2.549283	-6.543164
45782	0	0.647246	-1.225762	10.180717	0.006475	-0.012260	0.101807	0.582030	-2.545805	-6.541092
45783	0	0.586076	-0.859312	9.912213	0.005859	-0.008606	0.099121	0.597233	-2.547194	-6.542297
45784	0	0.562063	-0.993505	10.052548	0.005618	-0.009923	0.100527	0.583848	-2.549860	-6.539769
45785	0	0.634762	-0.958476	10.082987	0.006348	-0.009583	0.100830	0.581698	-2.549618	-6.543209
45786	0	0.537485	-1.074903	10.088969	0.005370	-0.010747	0.100890	0.579702	-2.554737	-6.542865
45787	0	0.567273	-1.201862	10.211264	0.005676	-0.012024	0.102112	0.586036	-2.550636	-6.544124
45788	0	0.566449	-0.975194	9.967201	0.005669	-0.009756	0.099671	0.591196	-2.545683	-6.542146
45789	0	0.537437	-0.854611	10.015841	0.005371	-0.008545	0.100159	0.590194	-2.549193	-6.544446
45790	0	0.586713	-1.105893	10.320850	0.005866	-0.011050	0.103209	0.580906	-2.550166	-6.550842
45791	0	0.548943	-1.129040	10.229524	0.005493	-0.011292	0.102295	0.582533	-2.545800	-6.553559
45792	0	0.603427	-1.037114	10.040317	0.006035	-0.010374	0.100403	0.586234	-2.544932	-6.554270
45793	0	0.609668	-0.884807	9.881652	0.006104	-0.008850	0.098816	0.589024	-2.536781	-6.553485
45794	0	0.590552	-0.988264	9.906117	0.005906	-0.009884	0.099061	0.590838	-2.535894	-6.553949
45795	0	0.616838	-1.037054	10.095247	0.006165	-0.010376	0.100952	0.597346	-2.540022	-6.553514
45796	0	0.654007	-0.999266	10.339409	0.006538	-0.009999	0.103394	0.605048	-2.541654	-6.552755
45797	0	0.615657	-0.799767	10.095247	0.006165	-0.007996	0.100952	0.603151	-2.532383	-6.554441
45798	0	0.583874	-0.996137	9.838814	0.005843	-0.009953	0.098389	0.594415	-2.527059	-6.553876
45799	0	0.549399	-1.184589	10.015805	0.005493	-0.011841	0.100159	0.588974	-2.527834	-6.553423
45800	0	0.579278	-0.904681	10.143862	0.005799	-0.009044	0.101439	0.585873	-2.520308	-6.554111
45801	0	0.561597	-1.025199	10.076920	0.005615	-0.010254	0.100769	0.588418	-2.520939	-6.550600
45802	0	0.543834	-0.994164	9.906019	0.005433	-0.009946	0.099060	0.593637	-2.526787	-6.552595
45803	0	0.531638	-1.158986	9.960983	0.005310	-0.011597	0.099609	0.601795	-2.533823	-6.553702
45804	0	0.550798	-1.115739	9.960909	0.005506	-0.011156	0.099609	0.600628	-2.536379	-6.556417
45805	0	0.604106	-0.897370	10.150141	0.006042	-0.008972	0.101501	0.599291	-2.534484	-6.553934
45806	0	0.573231	-1.019712	10.113438	0.005734	-0.010197	0.101134	0.599174	-2.531878	-6.557334
45807	0	0.574200	-1.079897	9.808369	0.005737	-0.010803	0.098083	0.604464	-2.537164	-6.555684
45808	0	0.605707	-0.981535	9.857183	0.006052	-0.009819	0.098572	0.609088	-2.542787	-6.548658
45809	0	0.636010	-0.939465	10.095181	0.006348	-0.009399	0.100952	0.614753	-2.556662	-6.548459
45810	0	0.649793	-0.884100	10.235475	0.006495	-0.008841	0.102355	0.614619	-2.560223	-6.547724
45811	0	0.659741	-1.049851	10.186726	0.006592	-0.010498	0.101868	0.614433	-2.566315	-6.542800
45812	0	0.654240	-1.068682	10.082865	0.006541	-0.010683	0.100829	0.610552	-2.567443	-6.539483
45813	0	0.659679	-0.909279	9.979228	0.006592	-0.009094	0.099792	0.612616	-2.572878	-6.533103
45814	0	0.624426	-0.909268	10.113362	0.006235	-0.009091	0.101134	0.611447	-2.583006	-6.534008
45815	0	0.635196	-1.092250	10.192874	0.006348	-0.010925	0.101929	0.614917	-2.587634	-6.539404
45816	0	0.587279	-1.079111	10.143998	0.005868	-0.010798	0.101439	0.623534	-2.592901	-6.535944
45817	0	0.580240	-1.000443	10.076934	0.005798	-0.010010	0.100769	0.629933	-2.597308	-6.536786
45818	0	0.605214	-0.907957	10.241724	0.006050	-0.009084	0.102417	0.634964	-2.599377	-6.540304
45819	0	0.591757	-0.965140	10.284367	0.005920	-0.009644	0.102844	0.626616	-2.596041	-6.541315
45820	0	0.566701	-1.155279	10.265932	0.005671	-0.011552	0.102659	0.625959	-2.591922	-6.546044
45821	0	0.549231	-1.092625	10.101313	0.005493	-0.010925	0.101013	0.625219	-2.590794	-6.542756
45822	0	0.536629	-0.971162	9.985222	0.005369	-0.009706	0.099853	0.619711	-2.587283	-6.544343
45823	0	0.542693	-1.055876	10.040315	0.005432	-0.010559	0.100403	0.620459	-2.581196	-6.544152
45824	0	0.547796	-1.018927	10.168519	0.005483	-0.010193	0.101685	0.624891	-2.575712	-6.545652
45825	0	0.567009	-1.037516	10.205121	0.005676	-0.010376	0.102051	0.626189	-2.568608	-6.542681
45826	0	0.571723	-1.056063	10.101336	0.005725	-0.010558	0.101013	0.623745	-2.559759	-6.539432
45827	0	0.603837	-0.946059	9.967065	0.006042	-0.009460	0.099670	0.623969	-2.554837	-6.540607
45828	0	0.615037	-1.013276	9.930455	0.006156	-0.010133	0.099304	0.624392	-2.548215	-6.539112
45829	0	0.609540	-1.049541	9.967119	0.006104	-0.010498	0.099670	0.627819	-2.538734	-6.543626
45830	0	0.620193	-1.000395	9.912262	0.006209	-0.010005	0.099122	0.629445	-2.529978	-6.542738
45831	0	0.647101	-0.982370	10.015890	0.006470	-0.009827	0.100159	0.633171	-2.531245	-6.544350
45832	0	0.622397	-0.902420	9.948782	0.006227	-0.009027	0.099487	0.637328	-2.527002	-6.545538
45833	0	0.610042	-0.934315	9.905980	0.006104	-0.009338	0.099060	0.632205	-2.523226	-6.543597
45834	0	0.585767	-0.983989	10.064546	0.005853	-0.009837	0.100646	0.629414	-2.528658	-6.540407
45835	0	0.597813	-0.989123	10.040268	0.005981	-0.009888	0.100403	0.625753	-2.524713	-6.542566
45836	0	0.573165	-1.032663	9.893655	0.005731	-0.010323	0.098937	0.621389	-2.525700	-6.545024
45837	0	0.556184	-1.019331	9.796095	0.005554	-0.010193	0.097961	0.621166	-2.534411	-6.544738
45838	0	0.520851	-1.043980	9.960795	0.005203	-0.010438	0.099608	0.619330	-2.540272	-6.537372
45839	0	0.537576	-1.062140	10.101280	0.005371	-0.010620	0.101013	0.618172	-2.545364	-6.536914
45840	0	0.551284	-1.013276	10.168326	0.005503	-0.010135	0.101684	0.620608	-2.556525	-6.531857
45841	0	0.561985	-1.013145	10.125711	0.005615	-0.010132	0.101257	0.621335	-2.561518	-6.525022
45842	0	0.544358	-1.068097	9.991346	0.005441	-0.010681	0.099914	0.621823	-2.564663	-6.513831
45843	0	0.580233	-1.068351	10.021924	0.005798	-0.010681	0.100220	0.619423	-2.569010	-6.515570
45844	0	0.605204	-1.038234	10.174352	0.006050	-0.010382	0.101744	0.619007	-2.570977	-6.518133
45845	0	0.628963	-0.988600	10.137937	0.006287	-0.009888	0.101379	0.621243	-2.574148	-6.515718
45846	0	0.623518	-1.006692	10.082899	0.006231	-0.010068	0.100829	0.622697	-2.578338	-6.518879
45847	0	0.634840	-1.006793	10.052514	0.006348	-0.010071	0.100525	0.626307	-2.578994	-6.519124
45848	0	0.641258	-0.988590	10.229436	0.006410	-0.009882	0.102295	0.622226	-2.582067	-6.519447
45849	0	0.634795	-0.934451	10.241642	0.006348	-0.009338	0.102417	0.615724	-2.582158	-6.520178
45850	0	0.652827	-0.972020	10.180459	0.006531	-0.009717	0.101805	0.612512	-2.579136	-6.515641
45851	0	0.640821	-1.006375	10.058667	0.006409	-0.010071	0.100586	0.620895	-2.578411	-6.514265
45852	0	0.610109	-0.987052	10.070943	0.006103	-0.009874	0.100709	0.625586	-2.576574	-6.516658
45853	0	0.634758	-1.013140	10.211186	0.006348	-0.010132	0.102112	0.626414	-2.576315	-6.517126
45854	0	0.634508	-0.994625	10.278354	0.006347	-0.009949	0.102783	0.629519	-2.574352	-6.521319
45855	0	0.634614	-1.001159	10.186759	0.006348	-0.010010	0.101868	0.627812	-2.572489	-6.525716
45856	0	0.621717	-1.038406	10.101217	0.006222	-0.010381	0.101012	0.624416	-2.567138	-6.524790
45857	0	0.573110	-1.019422	10.070822	0.005737	-0.010193	0.100708	0.623251	-2.559942	-6.523108
45858	0	0.583895	-1.068719	10.040296	0.005847	-0.010684	0.100403	0.620009	-2.550687	-6.520617
45859	0	0.573628	-1.104855	10.107415	0.005737	-0.011047	0.101074	0.618982	-2.549383	-6.522136
45860	0	0.579093	-1.013425	10.064633	0.005795	-0.010135	0.100646	0.619834	-2.544057	-6.523744
45861	0	0.567191	-1.013776	9.997523	0.005676	-0.010132	0.099976	0.613386	-2.538915	-6.530024
45862	0	0.566325	-1.038948	10.101231	0.005667	-0.010388	0.101012	0.612475	-2.534813	-6.538937
45863	0	0.579325	-1.007195	10.064715	0.005798	-0.010071	0.100647	0.611509	-2.528880	-6.543730
45864	0	0.547865	-1.020044	10.076879	0.005483	-0.010196	0.100769	0.606500	-2.524152	-6.547464
45865	0	0.573423	-0.988579	9.893836	0.005737	-0.009888	0.098938	0.609039	-2.520437	-6.549031
45866	0	0.597536	-1.006995	9.826636	0.005975	-0.010068	0.098267	0.607006	-2.520950	-6.551415
45867	0	0.622549	-1.013398	10.003641	0.006226	-0.010132	0.100037	0.604881	-2.520664	-6.552008
45868	0	0.616312	-0.971120	10.064587	0.006164	-0.009709	0.100646	0.603104	-2.519951	-6.552764
45869	0	0.622857	-0.964201	10.095211	0.006226	-0.009644	0.100952	0.605142	-2.523160	-6.553246
45870	0	0.599130	-1.019794	10.040083	0.005987	-0.010190	0.100402	0.596391	-2.527683	-6.551016
45871	0	0.586165	-1.026198	9.881495	0.005859	-0.010254	0.098816	0.587335	-2.530145	-6.552923
45872	0	0.580487	-1.039409	9.948419	0.005802	-0.010393	0.099484	0.586541	-2.533115	-6.549285
45873	0	0.579496	-0.994925	10.015884	0.005798	-0.009949	0.100159	0.586283	-2.529102	-6.547323
45874	0	0.604035	-1.038233	10.101240	0.006035	-0.010378	0.101013	0.581517	-2.535147	-6.545361
45875	0	0.598646	-1.024922	10.076922	0.005981	-0.010254	0.100769	0.587103	-2.540669	-6.547601
45876	0	0.587762	-1.006580	10.143957	0.005869	-0.010062	0.101440	0.583307	-2.550294	-6.550502
45877	0	0.592625	-0.995238	10.162284	0.005920	-0.009949	0.101624	0.579467	-2.556674	-6.548196
45878	0	0.580935	-1.007803	10.204894	0.005810	-0.010078	0.102049	0.580228	-2.556023	-6.548927
45879	0	0.592448	-1.050196	10.131772	0.005920	-0.010498	0.101318	0.576085	-2.560450	-6.549221
45880	0	0.580908	-1.032607	10.094980	0.005806	-0.010324	0.100950	0.573483	-2.563801	-6.548642
45881	0	0.574025	-1.037754	10.095182	0.005737	-0.010376	0.100952	0.571992	-2.566966	-6.550518
45882	0	0.598842	-0.976667	10.192795	0.005987	-0.009769	0.101928	0.575404	-2.568175	-6.548047
45883	0	0.634301	-1.000245	10.290627	0.006348	-0.010010	0.102905	0.583890	-2.562859	-6.546701
45884	0	0.633592	-1.029689	10.248045	0.006338	-0.010301	0.102480	0.588391	-2.560258	-6.550427
[truncated: 515 more rows]
