# Supplementary material for: Properties of traditional bamboo carrying poles have implications for user interactions
Source: PLoS One. 2018 May 10;13(5):e0196208. doi: 10.1371/journal.pone.0196208 (PMC5945030; doi:10.1371/journal.pone.0196208)
Supplement: S1 Text — (ZIP) [file pone.0196208.s005.zip › ResTest_PoleA_MeLoad1.txt]

// Start Time: Unknown
// Update Rate: 100.0Hz
// Filter Profile: human (34.3)
// Firmware Version: 2.1.4
PacketCounter	SampleTimeFine	Acc_X	Acc_Y	Acc_Z	VelInc_X	VelInc_Y	VelInc_Z	Roll	Pitch	Yaw	Latitude	Longitude	Altitude	Vel_X	Vel_Y	Vel_Z
53785	0	-1.285488	-1.121911	13.240046	-0.013000	-0.011230	0.132385	0.872501	4.364992	-1.683478
53786	0	-1.245927	-2.194350	11.894632	-0.012617	-0.021953	0.118928	0.882615	4.214025	-1.676370
53787	0	-1.207753	-1.318897	12.214981	-0.012268	-0.013184	0.122131	0.879090	4.036082	-1.669251
53788	0	-1.165645	-0.733458	12.456929	-0.011881	-0.007336	0.124548	0.881754	3.830146	-1.659336
53789	0	-1.094867	-0.755998	11.153376	-0.011169	-0.007568	0.111511	0.892094	3.604083	-1.641830
53790	0	-1.034231	-1.397192	9.741489	-0.010540	-0.013963	0.097395	0.883128	3.372601	-1.626816
53791	0	-0.981469	-1.557265	9.804087	-0.010010	-0.015564	0.098022	0.874692	3.145766	-1.612677
53792	0	-0.885958	-1.350760	10.082115	-0.009060	-0.013507	0.100803	0.875565	2.919497	-1.606313
53793	0	-0.806143	-0.914998	9.083691	-0.008240	-0.009155	0.090820	0.883809	2.695459	-1.595818
53794	0	-0.772238	-0.957306	7.988047	-0.007865	-0.009574	0.079866	0.886470	2.491857	-1.584749
53795	0	-0.757311	-1.391885	7.715956	-0.007690	-0.013916	0.077148	0.883384	2.318601	-1.573951
53796	0	-0.751805	-1.642310	8.127027	-0.007627	-0.016425	0.081260	0.887184	2.166538	-1.564330
53797	0	-0.686719	-1.048941	7.972094	-0.006958	-0.010498	0.079712	0.900348	2.036592	-1.556680
53798	0	-0.654535	-0.773128	7.234937	-0.006611	-0.007736	0.072343	0.908942	1.933354	-1.556043
53799	0	-0.618620	-0.799480	6.854614	-0.006226	-0.007996	0.068542	0.910597	1.867727	-1.550128
53800	0	-0.630713	-1.324629	7.154112	-0.006327	-0.013244	0.071540	0.906535	1.836438	-1.546528
53801	0	-0.653561	-1.336170	7.611130	-0.006531	-0.013367	0.076111	0.913814	1.843163	-1.541085
53802	0	-0.655688	-1.146333	7.672004	-0.006540	-0.011465	0.076721	0.916456	1.868200	-1.548642
53803	0	-0.583950	-0.727062	7.073560	-0.005798	-0.007263	0.070740	0.904164	1.934696	-1.557079
53804	0	-0.594447	-1.246899	7.170121	-0.005882	-0.012466	0.071707	0.899453	2.033326	-1.560469
53805	0	-0.625533	-1.410452	7.707912	-0.006165	-0.014099	0.077087	0.890651	2.167453	-1.568134
53806	0	-0.702502	-1.166760	8.414039	-0.006912	-0.011670	0.084149	0.892959	2.319851	-1.568737
53807	0	-0.720787	-0.987743	8.641642	-0.007080	-0.009888	0.086426	0.905404	2.488404	-1.573159
53808	0	-0.789580	-1.523378	8.352515	-0.007756	-0.015240	0.083537	0.912320	2.678903	-1.586470
53809	0	-0.840339	-0.371555	9.092777	-0.008240	-0.003723	0.090942	0.920424	2.884734	-1.596059
53810	0	-0.914203	-1.347502	9.663255	-0.008956	-0.013474	0.096650	0.917044	3.104166	-1.606611
53811	0	-1.014359	-1.159121	10.514562	-0.009949	-0.011597	0.105164	0.921347	3.315481	-1.613487
53812	0	-1.035527	-1.633859	10.626963	-0.010161	-0.016347	0.106287	0.928629	3.522807	-1.617075
53813	0	-1.147919	-0.983151	10.862252	-0.011292	-0.009827	0.108643	0.921955	3.720068	-1.629079
53814	0	-1.219302	-1.399804	11.736805	-0.012003	-0.013988	0.117389	0.911091	3.904688	-1.636082
53815	0	-1.274967	-1.159400	12.663060	-0.012573	-0.011597	0.126648	0.912180	4.063727	-1.643690
53816	0	-1.343809	-1.474973	12.678144	-0.013293	-0.014766	0.126795	0.925497	4.194057	-1.651260
53817	0	-1.329263	-1.043210	12.694217	-0.013184	-0.010437	0.126953	0.929052	4.292151	-1.654709
53818	0	-1.318549	-1.110165	13.430875	-0.013109	-0.011099	0.134316	0.926109	4.357019	-1.655389
53819	0	-1.326910	-1.739749	13.677710	-0.013245	-0.017395	0.136780	0.923861	4.377211	-1.651325
53820	0	-1.260622	-1.734260	13.439479	-0.012622	-0.017340	0.134394	0.921484	4.363994	-1.652008
53821	0	-1.306058	-1.165282	13.220872	-0.013123	-0.011658	0.132202	0.926168	4.310493	-1.653396
53822	0	-1.289053	-0.945152	13.259128	-0.012999	-0.009451	0.132581	0.926411	4.217425	-1.646239
53823	0	-1.285701	-0.994099	13.001977	-0.013000	-0.009949	0.130005	0.934224	4.091438	-1.633086
53824	0	-1.250592	-1.646798	12.242154	-0.012670	-0.016465	0.122405	0.932856	3.938945	-1.623284
53825	0	-1.177652	-1.301323	11.866964	-0.011963	-0.013000	0.118652	0.922107	3.759981	-1.623137
53826	0	-1.115349	-1.077714	11.534788	-0.011357	-0.010768	0.115329	0.914649	3.558322	-1.620376
53827	0	-1.011214	-1.263937	10.927136	-0.010315	-0.012634	0.109253	0.910849	3.346448	-1.604607
53828	0	-0.967184	-1.263941	10.247232	-0.009874	-0.012645	0.102452	0.918528	3.121132	-1.595060
53829	0	-0.927662	-1.019032	9.688090	-0.009460	-0.010193	0.096863	0.923072	2.904575	-1.582967
53830	0	-0.887388	-1.171551	9.282547	-0.009048	-0.011715	0.092809	0.923775	2.691139	-1.569011
53831	0	-0.826571	-1.305684	8.985907	-0.008423	-0.013062	0.089844	0.931093	2.491897	-1.559987
53832	0	-0.750308	-1.183060	8.396391	-0.007642	-0.011833	0.083951	0.935650	2.303221	-1.543987
53833	0	-0.690828	-1.147619	7.880597	-0.007019	-0.011475	0.078796	0.934396	2.143181	-1.537972
53834	0	-0.701039	-1.245489	7.778656	-0.007106	-0.012455	0.077778	0.935341	2.003319	-1.529409
53835	0	-0.645388	-1.024880	7.715560	-0.006531	-0.010254	0.077148	0.943395	1.889462	-1.518272
53836	0	-0.620311	-1.005813	7.515269	-0.006259	-0.010061	0.075148	0.948665	1.804825	-1.515896
53837	0	-0.607249	-0.885012	7.269547	-0.006104	-0.008850	0.072693	0.948835	1.756125	-1.512609
53838	0	-0.621331	-1.183864	7.263808	-0.006225	-0.011842	0.072637	0.953850	1.738421	-1.512739
53839	0	-0.641928	-1.324136	7.440152	-0.006409	-0.013245	0.074402	0.958673	1.754451	-1.511742
53840	0	-0.639870	-1.201622	7.537532	-0.006370	-0.012018	0.075377	0.961329	1.798316	-1.512258
53841	0	-0.596580	-0.903483	7.586295	-0.005920	-0.009033	0.075867	0.958451	1.866584	-1.516185
53842	0	-0.638496	-1.233513	7.652353	-0.006317	-0.012333	0.076530	0.954530	1.967633	-1.522467
53843	0	-0.668135	-1.293963	7.982653	-0.006592	-0.012939	0.079834	0.953513	2.095583	-1.531116
53844	0	-0.694984	-1.024778	8.347271	-0.006841	-0.010255	0.083481	0.962199	2.244594	-1.535859
53845	0	-0.800254	-1.067556	8.525484	-0.007874	-0.010681	0.085266	0.968421	2.417020	-1.540925
53846	0	-0.852780	-1.432958	8.785357	-0.008385	-0.014333	0.087867	0.971061	2.602034	-1.543488
53847	0	-0.870279	-0.859685	9.245443	-0.008545	-0.008606	0.092468	0.980918	2.796974	-1.552830
53848	0	-0.954092	-0.894791	9.730419	-0.009366	-0.008954	0.097321	0.986333	3.002066	-1.551808
53849	0	-1.044030	-1.562869	10.422905	-0.010254	-0.015625	0.104248	0.980617	3.205570	-1.557530
53850	0	-1.094729	-1.465081	10.748687	-0.010760	-0.014657	0.107505	0.985707	3.404036	-1.570017
53851	0	-1.184579	-1.152987	11.198042	-0.011658	-0.011536	0.112000	0.990037	3.595752	-1.580325
53852	0	-1.229255	-1.219698	11.816771	-0.012116	-0.012196	0.118186	0.987248	3.765856	-1.588031
53853	0	-1.285162	-1.281067	12.437432	-0.012695	-0.012817	0.124390	0.992123	3.909216	-1.590580
53854	0	-1.314049	-1.376792	12.629950	-0.013013	-0.013781	0.126311	1.002604	4.024594	-1.598569
53855	0	-1.279542	-1.012432	12.993463	-0.012695	-0.010132	0.129944	1.008388	4.112665	-1.595988
53856	0	-1.277204	-1.414712	13.175126	-0.012716	-0.014146	0.131757	1.006794	4.160828	-1.592419
53857	0	-1.259098	-1.605184	13.281087	-0.012573	-0.016052	0.132812	1.006941	4.176152	-1.594725
53858	0	-1.264343	-1.433616	13.201851	-0.012670	-0.014343	0.132015	1.013191	4.153575	-1.592431
53859	0	-1.318127	-1.074093	13.165930	-0.013245	-0.010742	0.131653	1.014654	4.098653	-1.590317
53860	0	-1.325907	-1.006631	12.984513	-0.013364	-0.010069	0.129834	1.017584	4.006544	-1.582848
53861	0	-1.335386	-1.197392	12.653917	-0.013489	-0.011963	0.126526	1.008531	3.884856	-1.576147
53862	0	-1.269712	-1.504546	12.272150	-0.012861	-0.015037	0.122705	1.001393	3.732305	-1.567445
53863	0	-1.214601	-1.472353	11.903569	-0.012329	-0.014709	0.119019	0.989105	3.556708	-1.554329
53864	0	-1.087821	-1.273076	11.320702	-0.011065	-0.012723	0.113190	0.982649	3.368153	-1.549866
53865	0	-0.987779	-1.263648	10.829395	-0.010071	-0.012634	0.108276	0.981781	3.165054	-1.545238
53866	0	-0.951487	-1.116728	10.301915	-0.009705	-0.011174	0.103001	0.990971	2.955088	-1.540918
53867	0	-0.934129	-1.116720	9.791806	-0.009521	-0.011169	0.097900	0.994940	2.745128	-1.529441
53868	0	-0.895764	-1.245100	9.312808	-0.009118	-0.012447	0.093113	0.991757	2.548818	-1.520740
53869	0	-0.845859	-1.238850	8.900365	-0.008606	-0.012390	0.088989	0.995023	2.360136	-1.511698
53870	0	-0.777216	-1.147510	8.365662	-0.007902	-0.011472	0.083645	0.991395	2.182924	-1.500744
53871	0	-0.733596	-1.068247	8.021021	-0.007446	-0.010681	0.080200	0.990419	2.026193	-1.493715
53872	0	-0.683044	-1.178295	7.967685	-0.006922	-0.011783	0.079669	0.990776	1.895922	-1.492589
53873	0	-0.639802	-1.098499	7.813110	-0.006470	-0.010986	0.078125	0.993192	1.791325	-1.486845
53874	0	-0.609371	-0.939062	7.698174	-0.006145	-0.009398	0.076977	1.003594	1.714493	-1.478769
53875	0	-0.552257	-0.909387	7.385496	-0.005554	-0.009094	0.073853	1.004208	1.665586	-1.473632
53876	0	-0.590902	-1.263863	7.538313	-0.005918	-0.012634	0.075383	0.997424	1.652437	-1.469479
53877	0	-0.586702	-1.305980	7.617158	-0.005859	-0.013062	0.076172	0.999675	1.663507	-1.465574
53878	0	-0.626764	-1.147175	7.580250	-0.006241	-0.011472	0.075805	0.999500	1.704310	-1.474989
53879	0	-0.645569	-1.025899	7.683865	-0.006409	-0.010254	0.076843	0.991338	1.774049	-1.477848
53880	0	-0.681455	-1.258375	7.835300	-0.006749	-0.012584	0.078359	0.990580	1.869170	-1.482368
53881	0	-0.710356	-1.256842	8.104809	-0.007019	-0.012573	0.081055	0.996545	1.988112	-1.489074
53882	0	-0.760448	-1.267959	8.329006	-0.007499	-0.012686	0.083299	1.004053	2.133016	-1.498884
53883	0	-0.787060	-0.786557	8.665994	-0.007751	-0.007874	0.086670	1.013399	2.290049	-1.506972
53884	0	-0.782698	-1.218478	8.871518	-0.007691	-0.012192	0.088726	1.021009	2.464096	-1.511377
53885	0	-0.845308	-0.970313	9.214944	-0.008301	-0.009705	0.092163	1.021317	2.652713	-1.518187
53886	0	-0.896829	-1.537880	9.779626	-0.008808	-0.015379	0.097811	1.020048	2.839403	-1.527894
53887	0	-0.993937	-1.086873	10.380389	-0.009766	-0.010864	0.103821	1.013461	3.030380	-1.532114
53888	0	-1.048563	-1.264496	10.767485	-0.010310	-0.012645	0.107692	1.011685	3.216319	-1.540539
53889	0	-1.091662	-1.006850	11.234916	-0.010742	-0.010071	0.112366	1.012439	3.393654	-1.545680
53890	0	-1.182404	-1.427303	11.872374	-0.011662	-0.014278	0.118739	1.016164	3.549757	-1.549904
53891	0	-1.234936	-1.146362	12.199601	-0.012207	-0.011475	0.122009	1.025234	3.683071	-1.558185
53892	0	-1.201509	-1.058679	12.636742	-0.011892	-0.010598	0.126378	1.034439	3.794125	-1.558927
53893	0	-1.205025	-1.568307	12.670108	-0.011963	-0.015686	0.126709	1.036264	3.872762	-1.559617
53894	0	-1.182619	-1.689395	12.894732	-0.011775	-0.016901	0.128951	1.041951	3.918113	-1.560470
53895	0	-1.246051	-1.305871	12.921081	-0.012451	-0.013062	0.129211	1.044153	3.926509	-1.562163
53896	0	-1.268952	-0.968876	13.037243	-0.012714	-0.009700	0.130369	1.053796	3.904846	-1.560565
53897	0	-1.330373	-1.097991	12.830300	-0.013367	-0.010986	0.128296	1.059702	3.848910	-1.555105
53898	0	-1.332801	-1.409334	12.648877	-0.013426	-0.014087	0.126479	1.054159	3.760733	-1.549482
53899	0	-1.275508	-1.435342	12.372988	-0.012878	-0.014343	0.123718	1.045402	3.647074	-1.542246
53900	0	-1.266861	-1.346050	12.125327	-0.012820	-0.013448	0.121239	1.034276	3.504515	-1.535973
53901	0	-1.198350	-1.294952	11.671494	-0.012146	-0.012939	0.116699	1.025438	3.345854	-1.530520
53902	0	-1.080796	-1.197599	11.180159	-0.010981	-0.011983	0.111784	1.033552	3.169726	-1.520575
53903	0	-1.020808	-1.104287	10.701129	-0.010376	-0.011047	0.106995	1.039376	2.990778	-1.511525
53904	0	-0.987596	-1.140344	10.326026	-0.010053	-0.011406	0.103243	1.043345	2.795718	-1.506133
53905	0	-0.948070	-1.165698	9.852668	-0.009644	-0.011658	0.098511	1.045091	2.607112	-1.492166
53906	0	-0.924117	-1.257601	9.324723	-0.009397	-0.012572	0.093232	1.041511	2.417207	-1.481452
53907	0	-0.847132	-1.239186	8.869684	-0.008606	-0.012390	0.088684	1.040144	2.244337	-1.473850
53908	0	-0.791808	-1.185078	8.591085	-0.008040	-0.011845	0.085900	1.032624	2.082032	-1.464941
53909	0	-0.722496	-1.190574	8.319906	-0.007324	-0.011902	0.083191	1.027846	1.946311	-1.460807
53910	0	-0.686306	-1.093284	8.058909	-0.006949	-0.010933	0.080582	1.028434	1.824421	-1.457495
53911	0	-0.634034	-1.159388	7.861925	-0.006409	-0.011597	0.078613	1.032755	1.725523	-1.454339
53912	0	-0.616748	-1.049050	7.826243	-0.006212	-0.010493	0.078259	1.036776	1.660379	-1.449052
53913	0	-0.601442	-1.171989	7.788286	-0.006042	-0.011719	0.077881	1.034914	1.619352	-1.447470
53914	0	-0.653031	-1.239621	7.831185	-0.006536	-0.012393	0.078312	1.029942	1.612023	-1.449213
53915	0	-0.641878	-1.190767	7.775707	-0.006409	-0.011902	0.077759	1.020888	1.626876	-1.448019
53916	0	-0.664183	-1.191719	7.769101	-0.006613	-0.011914	0.077694	1.015849	1.669470	-1.446559
53917	0	-0.675945	-1.190565	7.903607	-0.006714	-0.011902	0.079041	1.009764	1.735746	-1.457236
53918	0	-0.711521	-1.172216	8.049099	-0.007051	-0.011727	0.080496	1.016245	1.826280	-1.463402
53919	0	-0.758500	-1.201919	8.281833	-0.007507	-0.012024	0.082825	1.021700	1.933298	-1.469771
53920	0	-0.782436	-1.102634	8.481816	-0.007728	-0.011038	0.084826	1.035846	2.063376	-1.473128
53921	0	-0.780200	-0.994138	8.818685	-0.007690	-0.009949	0.088196	1.043954	2.207798	-1.476322
53922	0	-0.811150	-0.901502	9.097333	-0.007982	-0.009019	0.090984	1.047277	2.370112	-1.481578
53923	0	-0.849824	-1.623808	9.526337	-0.008362	-0.016235	0.095276	1.042492	2.533350	-1.489802
53924	0	-0.928084	-1.276516	9.944688	-0.009135	-0.012763	0.099461	1.038558	2.700701	-1.502348
53925	0	-1.016219	-1.147676	10.386684	-0.010010	-0.011475	0.103882	1.034431	2.868228	-1.505338
53926	0	-1.035816	-1.057132	10.823073	-0.010205	-0.010565	0.108246	1.025858	3.029651	-1.509290
53927	0	-1.101568	-1.421266	11.418337	-0.010864	-0.014221	0.114197	1.032707	3.180852	-1.509732
53928	0	-1.130763	-1.242454	11.678182	-0.011174	-0.012434	0.116794	1.040615	3.311598	-1.522326
53929	0	-1.153084	-0.914848	12.120525	-0.011414	-0.009155	0.121216	1.045672	3.422405	-1.523675
53930	0	-1.149490	-1.342181	12.161290	-0.011406	-0.013414	0.121622	1.037517	3.506010	-1.523413
53931	0	-1.141559	-1.690626	12.450602	-0.011353	-0.016907	0.124512	1.036998	3.563856	-1.524037
53932	0	-1.193804	-1.378684	12.486321	-0.011907	-0.013793	0.124866	1.041977	3.593042	-1.533788
53933	0	-1.209242	-1.031292	12.536566	-0.012085	-0.010315	0.125366	1.043296	3.600116	-1.537982
53934	0	-1.286198	-1.104195	12.640527	-0.012894	-0.011044	0.126402	1.044401	3.571753	-1.535964
53935	0	-1.281779	-1.354799	12.518953	-0.012878	-0.013550	0.125183	1.045941	3.516751	-1.533217
53936	0	-1.236797	-1.410414	12.251788	-0.012455	-0.014096	0.122510	1.038667	3.436013	-1.530549
53937	0	-1.228049	-1.282577	12.079890	-0.012390	-0.012817	0.120789	1.030915	3.332660	-1.523061
53938	0	-1.192556	-1.290167	11.673203	-0.012056	-0.012896	0.116719	1.025386	3.205133	-1.516924
53939	0	-1.078324	-1.251270	11.317278	-0.010925	-0.012512	0.113159	1.025368	3.062229	-1.510466
53940	0	-1.020389	-1.183522	10.819471	-0.010349	-0.011843	0.108180	1.033874	2.909271	-1.506054
53941	0	-1.004507	-1.208055	10.548347	-0.010193	-0.012085	0.105469	1.039097	2.749602	-1.493964
53942	0	-0.994467	-1.232203	10.063040	-0.010095	-0.012321	0.100616	1.039046	2.579923	-1.486493
53943	0	-0.931826	-1.275892	9.614395	-0.009460	-0.012756	0.096130	1.036520	2.411632	-1.478287
53944	0	-0.850974	-1.196872	9.213892	-0.008639	-0.011969	0.092127	1.036908	2.251731	-1.473891
53945	0	-0.830805	-1.171915	8.857283	-0.008423	-0.011719	0.088562	1.036889	2.104556	-1.473153
53946	0	-0.816090	-1.190047	8.615144	-0.008261	-0.011903	0.086142	1.040174	1.972804	-1.466926
53947	0	-0.772949	-1.128731	8.460292	-0.007812	-0.011292	0.084595	1.045911	1.861366	-1.463428
53948	0	-0.740070	-1.201297	8.217518	-0.007468	-0.012016	0.082169	1.050252	1.767788	-1.456676
53949	0	-0.690875	-1.067725	8.130355	-0.006958	-0.010681	0.081299	1.055287	1.698831	-1.449800
53950	0	-0.676431	-1.274682	8.057827	-0.006800	-0.012749	0.080575	1.057564	1.649204	-1.447596
53951	0	-0.681654	-1.165673	8.142267	-0.006836	-0.011658	0.081421	1.058326	1.622344	-1.444118
53952	0	-0.716042	-1.086225	8.081387	-0.007164	-0.010863	0.080813	1.059035	1.617593	-1.442560
53953	0	-0.685056	-1.104812	7.971055	-0.006836	-0.011047	0.079712	1.057020	1.638818	-1.443037
53954	0	-0.714227	-1.227170	8.074256	-0.007110	-0.012270	0.080746	1.053715	1.685620	-1.450540
53955	0	-0.731361	-1.189895	8.227135	-0.007263	-0.011902	0.082275	1.056617	1.755990	-1.456605
53956	0	-0.767447	-1.134147	8.415389	-0.007611	-0.011347	0.084159	1.062534	1.841978	-1.461887
53957	0	-0.813143	-1.495089	8.525950	-0.008057	-0.014954	0.085266	1.064827	1.942466	-1.469913
53958	0	-0.799767	-0.786019	8.890761	-0.007908	-0.007869	0.088915	1.074191	2.058239	-1.471562
53959	0	-0.773326	-1.092013	9.044592	-0.007629	-0.010925	0.090454	1.078952	2.189483	-1.473127
53960	0	-0.839757	-1.317634	9.542990	-0.008277	-0.013173	0.095441	1.073337	2.334095	-1.479893
53961	0	-0.861063	-1.385566	9.911010	-0.008484	-0.013855	0.099121	1.070739	2.480283	-1.485928
53962	0	-0.967090	-1.099007	10.195223	-0.009538	-0.010988	0.101965	1.066779	2.629847	-1.491874
53963	0	-1.032676	-1.196894	10.618758	-0.010193	-0.011963	0.106201	1.058368	2.774202	-1.500891
53964	0	-1.072243	-1.239250	11.080017	-0.010594	-0.012403	0.110811	1.067858	2.906554	-1.505591
53965	0	-1.134505	-1.415293	11.339284	-0.011230	-0.014160	0.113403	1.073528	3.022554	-1.514941
53966	0	-1.144463	-1.028997	11.654633	-0.011344	-0.010301	0.116555	1.082380	3.121748	-1.520400
53967	0	-1.144260	-1.123077	11.888783	-0.011353	-0.011230	0.118896	1.080464	3.208739	-1.521190
53968	0	-1.117491	-1.489329	12.113162	-0.011109	-0.014894	0.121138	1.079299	3.271059	-1.526972
53969	0	-1.108457	-1.586451	12.261687	-0.011047	-0.015869	0.122620	1.082359	3.306076	-1.526142
53970	0	-1.131383	-1.061448	12.242876	-0.011305	-0.010612	0.122430	1.078582	3.315032	-1.529430
53971	0	-1.188660	-1.049744	12.310944	-0.011902	-0.010498	0.123108	1.078227	3.301453	-1.526556
53972	0	-1.224993	-1.269331	12.262747	-0.012299	-0.012694	0.122622	1.078557	3.256775	-1.524757
53973	0	-1.201075	-1.519835	12.073488	-0.012085	-0.015198	0.120728	1.077461	3.187235	-1.523299
53974	0	-1.184244	-1.294133	11.922562	-0.011939	-0.012941	0.119216	1.077058	3.095291	-1.514948
53975	0	-1.136231	-1.294396	11.689281	-0.011475	-0.012939	0.116882	1.072314	2.986193	-1.507635
53976	0	-1.076651	-1.282638	11.325223	-0.010891	-0.012827	0.113240	1.072631	2.861381	-1.500559
53977	0	-1.030456	-1.244517	10.865594	-0.010437	-0.012451	0.108643	1.078888	2.723021	-1.496464
53978	0	-0.992548	-1.225533	10.550727	-0.010058	-0.012257	0.105494	1.080323	2.580139	-1.497928
53979	0	-0.956710	-1.232441	10.212539	-0.009705	-0.012329	0.102112	1.085471	2.427199	-1.490692
53980	0	-0.937814	-1.213798	9.812202	-0.009501	-0.012137	0.098110	1.084575	2.284471	-1.484656
53981	0	-0.867481	-1.201977	9.437148	-0.008789	-0.012024	0.094360	1.089261	2.146982	-1.476807
53982	0	-0.840443	-1.152576	9.121739	-0.008508	-0.011528	0.091208	1.091744	2.018552	-1.473432
53983	0	-0.808384	-1.147679	8.838737	-0.008179	-0.011475	0.088379	1.088415	1.896770	-1.468119
53984	0	-0.754497	-1.105105	8.754672	-0.007625	-0.011052	0.087540	1.089116	1.793580	-1.462639
53985	0	-0.738362	-1.104760	8.496638	-0.007446	-0.011047	0.084961	1.087913	1.710013	-1.456869
53986	0	-0.720690	-1.177966	8.351154	-0.007262	-0.011781	0.083507	1.088509	1.635134	-1.454172
53987	0	-0.686019	-1.336525	8.276697	-0.006897	-0.013367	0.082764	1.089710	1.585744	-1.461665
53988	0	-0.692473	-1.189567	8.240550	-0.006947	-0.011899	0.082403	1.093105	1.556162	-1.460369
53989	0	-0.689630	-1.080317	8.288581	-0.006897	-0.010803	0.082886	1.091886	1.556051	-1.461680
53990	0	-0.702916	-1.111107	8.221318	-0.007018	-0.011109	0.082214	1.087993	1.572103	-1.462323
53991	0	-0.710827	-1.263414	8.208987	-0.007080	-0.012634	0.082092	1.086572	1.611989	-1.463891
53992	0	-0.748348	-1.189766	8.299901	-0.007442	-0.011902	0.083002	1.090725	1.669253	-1.470269
53993	0	-0.799453	-1.092496	8.605407	-0.007935	-0.010925	0.086060	1.089209	1.749466	-1.472567
53994	0	-0.874166	-1.385255	8.738291	-0.008667	-0.013855	0.087390	1.090449	1.847823	-1.479747
53995	0	-0.844729	-1.067891	8.916459	-0.008362	-0.010681	0.089172	1.091063	1.957910	-1.481171
53996	0	-0.869507	-1.049240	9.146657	-0.008598	-0.010494	0.091475	1.091109	2.079448	-1.490792
53997	0	-0.877471	-1.342402	9.569385	-0.008667	-0.013428	0.095703	1.093215	2.208596	-1.497067
53998	0	-0.882431	-1.299095	9.945825	-0.008708	-0.012993	0.099468	1.093039	2.342833	-1.505633
53999	0	-0.921632	-1.183565	10.228462	-0.009094	-0.011841	0.102295	1.096372	2.479888	-1.512311
54000	0	-0.989487	-1.220103	10.586236	-0.009774	-0.012197	0.105874	1.089126	2.610923	-1.521776
54001	0	-1.036822	-1.220441	10.979182	-0.010254	-0.012207	0.109802	1.089306	2.730493	-1.520429
54002	0	-1.120383	-1.366296	11.214972	-0.011098	-0.013667	0.112160	1.091059	2.839050	-1.523759
54003	0	-1.144765	-1.128210	11.565318	-0.011353	-0.011292	0.115662	1.098236	2.934034	-1.536144
54004	0	-1.131981	-1.139187	11.734612	-0.011241	-0.011395	0.117353	1.098564	3.011717	-1.538518
54005	0	-1.128419	-1.427650	11.938039	-0.011230	-0.014282	0.119385	1.102003	3.064052	-1.543339
54006	0	-1.125287	-1.512504	12.040952	-0.011217	-0.015125	0.120413	1.100357	3.099115	-1.548501
54007	0	-1.099373	-1.146868	12.115467	-0.010986	-0.011475	0.121155	1.104287	3.107232	-1.554801
54008	0	-1.147097	-1.061483	12.084991	-0.011490	-0.010609	0.120849	1.096996	3.090490	-1.560824
54009	0	-1.180177	-1.208423	12.164694	-0.011841	-0.012085	0.121643	1.096135	3.054860	-1.555496
54010	0	-1.176340	-1.447113	12.043518	-0.011825	-0.014464	0.120430	1.088354	2.997939	-1.552881
54011	0	-1.169597	-1.337331	11.786649	-0.011780	-0.013367	0.117859	1.080638	2.917791	-1.542125
54012	0	-1.126811	-1.320406	11.544114	-0.011372	-0.013197	0.115432	1.072522	2.816643	-1.539876
54013	0	-1.087247	-1.306197	11.213265	-0.010986	-0.013062	0.112122	1.071194	2.702135	-1.539331
54014	0	-1.033415	-1.140524	10.898183	-0.010460	-0.011415	0.108969	1.081056	2.571658	-1.534926
54015	0	-0.988737	-1.123232	10.535806	-0.010010	-0.011230	0.105347	1.078152	2.440335	-1.535140
54016	0	-0.940649	-1.141121	10.214574	-0.009528	-0.011417	0.102134	1.084210	2.305758	-1.534508
54017	0	-0.909665	-1.208284	9.888832	-0.009216	-0.012085	0.098877	1.085552	2.168829	-1.525451
54018	0	-0.893283	-1.184041	9.536917	-0.009047	-0.011837	0.095359	1.080376	2.034030	-1.520838
54019	0	-0.856416	-1.227456	9.204979	-0.008667	-0.012268	0.092041	1.071232	1.908042	-1.518774
54020	0	-0.831967	-1.234472	8.895336	-0.008408	-0.012342	0.088945	1.067131	1.796806	-1.516741
54021	0	-0.773943	-1.123213	8.740864	-0.007812	-0.011230	0.087402	1.063563	1.702842	-1.515201
54022	0	-0.760727	-1.116888	8.552878	-0.007669	-0.011173	0.085523	1.067961	1.621383	-1.515643
54023	0	-0.721754	-1.183838	8.459898	-0.007263	-0.011841	0.084595	1.069549	1.561221	-1.516307
54024	0	-0.713973	-1.256648	8.399510	-0.007173	-0.012568	0.083992	1.070367	1.517911	-1.514991
54025	0	-0.693905	-1.208010	8.398664	-0.006958	-0.012085	0.083984	1.075126	1.493772	-1.518080
54026	0	-0.667229	-1.042734	8.350028	-0.006677	-0.010427	0.083500	1.073240	1.489249	-1.520360
54027	0	-0.684421	-1.104755	8.245779	-0.006836	-0.011047	0.082458	1.070856	1.502286	-1.529488
54028	0	-0.718410	-1.190337	8.324774	-0.007158	-0.011903	0.083250	1.067621	1.538996	-1.534905
54029	0	-0.760448	-1.183686	8.392064	-0.007568	-0.011841	0.083923	1.070485	1.589497	-1.538830
54030	0	-0.824837	-1.133632	8.592658	-0.008192	-0.011345	0.085931	1.079279	1.665767	-1.542471
54031	0	-0.837271	-1.293008	8.727480	-0.008301	-0.012939	0.087280	1.088596	1.761045	-1.548354
54032	0	-0.846782	-1.065411	8.951958	-0.008388	-0.010662	0.089526	1.095664	1.864680	-1.550636
54033	0	-0.869841	-1.055274	9.148370	-0.008606	-0.010559	0.091492	1.100283	1.981302	-1.550106
54034	0	-0.872243	-1.299081	9.537175	-0.008616	-0.012988	0.095382	1.093735	2.109377	-1.554842
54035	0	-0.878111	-1.208295	9.935548	-0.008667	-0.012085	0.099365	1.092757	2.241878	-1.561145
54036	0	-0.896254	-1.166022	10.177516	-0.008840	-0.011654	0.101787	1.082202	2.381093	-1.563034
54037	0	-0.969682	-1.209043	10.454207	-0.009583	-0.012085	0.104553	1.072983	2.507542	-1.576133
54038	0	-1.097170	-1.307168	10.860554	-0.010858	-0.013073	0.108617	1.070895	2.628918	-1.578133
54039	0	-1.145676	-1.366349	11.095225	-0.011353	-0.013672	0.110962	1.076243	2.737730	-1.583086
54040	0	-1.196978	-1.206146	11.373892	-0.011871	-0.012068	0.113749	1.079177	2.838092	-1.585033
54041	0	-1.167537	-1.177585	11.577619	-0.011597	-0.011780	0.115784	1.079872	2.917360	-1.587946
54042	0	-1.126784	-1.384133	11.704597	-0.011207	-0.013847	0.117051	1.082699	2.978753	-1.591113
54043	0	-1.096339	-1.428251	11.925917	-0.010925	-0.014282	0.119263	1.079495	3.016925	-1.592482
54044	0	-1.113724	-1.227102	12.041336	-0.011125	-0.012269	0.120415	1.074756	3.030591	-1.589290
54045	0	-1.116172	-1.140995	12.011825	-0.011169	-0.011414	0.120117	1.075556	3.025053	-1.589476
54046	0	-1.167567	-1.226443	12.036563	-0.011703	-0.012261	0.120363	1.070069	3.000433	-1.587561
54047	0	-1.172349	-1.318053	12.000097	-0.011780	-0.013184	0.119995	1.070496	2.948605	-1.582282
54048	0	-1.183164	-1.244972	11.842739	-0.011913	-0.012445	0.118420	1.064226	2.871832	-1.581930
54049	0	-1.125741	-1.239544	11.609758	-0.011353	-0.012390	0.116089	1.056882	2.780232	-1.579811
54050	0	-1.081339	-1.234177	11.208739	-0.010925	-0.012340	0.112077	1.052647	2.668243	-1.576369
54051	0	-1.026374	-1.189808	10.944705	-0.010376	-0.011902	0.109436	1.054546	2.553165	-1.572519
54052	0	-0.997685	-1.207455	10.623400	-0.010098	-0.012078	0.106222	1.056557	2.425552	-1.570163
54053	0	-0.964127	-1.269844	10.273355	-0.009766	-0.012695	0.102722	1.051201	2.289651	-1.568702
54054	0	-0.934703	-1.288310	9.854433	-0.009466	-0.012885	0.098533	1.051406	2.153723	-1.562539
54055	0	-0.922794	-1.269386	9.644639	-0.009338	-0.012695	0.096436	1.050988	2.025206	-1.559183
54056	0	-0.896638	-1.257432	9.298667	-0.009065	-0.012571	0.092978	1.045098	1.906804	-1.553993
54057	0	-0.863732	-1.202648	9.125587	-0.008728	-0.012024	0.091248	1.039628	1.795658	-1.550821
54058	0	-0.822812	-1.105261	8.852381	-0.008308	-0.011053	0.088516	1.038037	1.694595	-1.552838
54059	0	-0.768759	-1.085823	8.698153	-0.007751	-0.010864	0.086975	1.043196	1.612833	-1.545844
54060	0	-0.738706	-1.140087	8.577176	-0.007442	-0.011402	0.085767	1.042019	1.541192	-1.543327
54061	0	-0.698313	-1.195785	8.435428	-0.007019	-0.011963	0.084351	1.045751	1.494548	-1.537538
54062	0	-0.692514	-1.140098	8.374918	-0.006948	-0.011404	0.083747	1.046999	1.466519	-1.540588
54063	0	-0.670491	-1.092395	8.368009	-0.006714	-0.010925	0.083679	1.045760	1.456746	-1.544478
54064	0	-0.682350	-1.116975	8.319119	-0.006819	-0.011168	0.083192	1.039322	1.465432	-1.544921
54065	0	-0.722503	-1.165759	8.300584	-0.007202	-0.011658	0.083008	1.036131	1.499389	-1.554551
54066	0	-0.770781	-1.116768	8.348864	-0.007676	-0.011169	0.083491	1.034963	1.545058	-1.559998
54067	0	-0.779902	-1.116624	8.605569	-0.007751	-0.011169	0.086060	1.035567	1.610584	-1.570509
54068	0	-0.809063	-1.177149	8.726653	-0.008031	-0.011774	0.087272	1.034942	1.690896	-1.574138
54069	0	-0.837954	-1.244522	8.898272	-0.008301	-0.012451	0.088989	1.038138	1.793713	-1.573287
54070	0	-0.873351	-1.213710	9.183509	-0.008647	-0.012135	0.091844	1.030769	1.903602	-1.580871
54071	0	-0.882548	-1.190345	9.447318	-0.008728	-0.011902	0.094482	1.024401	2.023544	-1.585494
54072	0	-0.910077	-1.239780	9.799281	-0.008991	-0.012394	0.098003	1.015397	2.153376	-1.589229
54073	0	-0.920057	-1.190179	10.106462	-0.009094	-0.011902	0.101074	1.011012	2.275838	-1.592458
54074	0	-1.003090	-1.171670	10.372866	-0.009923	-0.011719	0.103739	1.008907	2.397180	-1.604186
54075	0	-1.035990	-1.263266	10.667942	-0.010254	-0.012634	0.106689	1.006132	2.513062	-1.610390
54076	0	-1.069688	-1.262316	10.965021	-0.010594	-0.012631	0.109659	1.010298	2.622373	-1.619822
54077	0	-1.058738	-1.177681	11.241870	-0.010498	-0.011780	0.112427	1.008883	2.715659	-1.625451
54078	0	-1.075935	-1.182858	11.460014	-0.010680	-0.011835	0.114607	1.010936	2.797061	-1.627556
54079	0	-1.080397	-1.251628	11.632685	-0.010742	-0.012512	0.116333	1.002624	2.860299	-1.631080
54080	0	-1.073128	-1.264595	11.802506	-0.010685	-0.012643	0.118030	0.995474	2.907835	-1.638440
54081	0	-1.095259	-1.245080	11.919919	-0.010925	-0.012451	0.119202	0.991771	2.936744	-1.644696
54082	0	-1.134761	-1.269163	11.950143	-0.011347	-0.012695	0.119501	0.991220	2.940113	-1.639914
54083	0	-1.133090	-1.361422	12.017988	-0.011353	-0.013611	0.120178	0.984192	2.922379	-1.640385
54084	0	-1.206121	-1.362088	11.975779	-0.012103	-0.013618	0.119754	0.978254	2.885388	-1.640520
54085	0	-1.171804	-1.288391	11.810858	-0.011780	-0.012878	0.118103	0.969409	2.828655	-1.642519
54086	0	-1.163662	-1.289124	11.549736	-0.011721	-0.012890	0.115489	0.964628	2.748568	-1.642688
54087	0	-1.101205	-1.275116	11.243684	-0.011108	-0.012756	0.112427	0.966382	2.653600	-1.635101
54088	0	-1.044548	-1.237854	11.025909	-0.010553	-0.012381	0.110249	0.965148	2.544903	-1.631250
54089	0	-0.989562	-1.201851	10.773822	-0.010010	-0.012024	0.107727	0.967529	2.426978	-1.627048
54090	0	-0.949338	-1.159233	10.385170	-0.009607	-0.011587	0.103842	0.958320	2.304676	-1.613968
54091	0	-0.940576	-1.153953	10.084052	-0.009521	-0.011536	0.100830	0.950400	2.176638	-1.601816
54092	0	-0.912807	-1.142433	9.799125	-0.009236	-0.011421	0.097981	0.943159	2.053530	-1.592492
54093	0	-0.875183	-1.196818	9.510122	-0.008850	-0.011963	0.095093	0.933354	1.938924	-1.592337
54094	0	-0.850880	-1.215889	9.304163	-0.008597	-0.012156	0.093034	0.926726	1.833494	-1.589933
54095	0	-0.834532	-1.202450	9.046122	-0.008423	-0.012024	0.090454	0.922207	1.738921	-1.586180
54096	0	-0.789706	-1.208842	8.833730	-0.007967	-0.012087	0.088331	0.916441	1.652041	-1.588006
54097	0	-0.738752	-1.232822	8.752952	-0.007446	-0.012329	0.087524	0.913710	1.578988	-1.592466
54098	0	-0.703939	-1.220703	8.619493	-0.007087	-0.012206	0.086191	0.908358	1.519751	-1.593357
54099	0	-0.692340	-1.165615	8.478088	-0.006958	-0.011658	0.084778	0.906139	1.476455	-1.594781
54100	0	-0.718239	-1.140444	8.411406	-0.007195	-0.011411	0.084112	0.910183	1.463344	-1.597213
54101	0	-0.707823	-1.135070	8.398478	-0.007080	-0.011353	0.083984	0.908292	1.464496	-1.607001
54102	0	-0.721337	-1.158804	8.422803	-0.007198	-0.011594	0.084229	0.911274	1.488106	-1.606758
54103	0	-0.722821	-1.153101	8.508143	-0.007202	-0.011536	0.085083	0.912378	1.526143	-1.607248
54104	0	-0.742032	-1.127968	8.568621	-0.007377	-0.011283	0.085690	0.911546	1.587577	-1.612825
54105	0	-0.749952	-1.122731	8.752028	-0.007446	-0.011230	0.087524	0.910277	1.660158	-1.613729
54106	0	-0.762539	-1.109991	8.982965	-0.007556	-0.011103	0.089835	0.908518	1.751884	-1.623767
54107	0	-0.801284	-1.110835	9.166801	-0.007935	-0.011108	0.091675	0.903019	1.852690	-1.627869
54108	0	-0.848446	-1.177958	9.403353	-0.008401	-0.011781	0.094041	0.898824	1.957485	-1.633629
54109	0	-0.930641	-1.238964	9.758674	-0.009216	-0.012390	0.097595	0.893649	2.066244	-1.640645
54110	0	-0.956206	-1.244951	9.970383	-0.009461	-0.012450	0.099713	0.888682	2.184967	-1.645776
54111	0	-0.992708	-1.238677	10.283502	-0.009827	-0.012390	0.102844	0.886658	2.300041	-1.658028
54112	0	-1.025546	-1.298753	10.495230	-0.010154	-0.012994	0.104961	0.887476	2.414023	-1.660588
54113	0	-1.047325	-1.275485	10.838927	-0.010376	-0.012756	0.108398	0.883084	2.519983	-1.665117
54114	0	-1.036202	-1.231831	11.038670	-0.010269	-0.012326	0.110394	0.885445	2.619682	-1.669626
54115	0	-1.051330	-1.268828	11.254253	-0.010437	-0.012695	0.112549	0.886852	2.700827	-1.676056
54116	0	-1.060049	-1.267357	11.454420	-0.010531	-0.012682	0.114550	0.889500	2.773432	-1.680272
54117	0	-1.078386	-1.244723	11.602439	-0.010742	-0.012451	0.116028	0.887843	2.818285	-1.682363
54118	0	-1.121999	-1.237889	11.742184	-0.011193	-0.012383	0.117424	0.885810	2.848073	-1.680247
54119	0	-1.130370	-1.208146	11.810222	-0.011292	-0.012085	0.118103	0.883688	2.863722	-1.682578
54120	0	-1.154574	-1.243930	11.779793	-0.011560	-0.012444	0.117796	0.883459	2.853432	-1.683357
54121	0	-1.137842	-1.226616	11.755732	-0.011414	-0.012268	0.117554	0.879975	2.823150	-1.676916
54122	0	-1.110823	-1.220049	11.719956	-0.011161	-0.012204	0.117194	0.878365	2.775816	-1.667782
54123	0	-1.109784	-1.232731	11.469221	-0.011169	-0.012329	0.114685	0.875107	2.708555	-1.659479
54124	0	-1.076075	-1.269620	11.244790	-0.010846	-0.012692	0.112440	0.866374	2.625976	-1.654712
54125	0	-1.058822	-1.287724	10.975037	-0.010681	-0.012878	0.109741	0.862660	2.533433	-1.652074
54126	0	-1.058562	-1.312320	10.775440	-0.010682	-0.013121	0.107745	0.854996	2.435376	-1.649490
54127	0	-1.027039	-1.287386	10.456423	-0.010376	-0.012878	0.104553	0.855256	2.324525	-1.648752
54128	0	-1.000809	-1.231926	10.159373	-0.010110	-0.012321	0.101583	0.851810	2.214486	-1.647726
54129	0	-0.960343	-1.196308	9.882580	-0.009705	-0.011963	0.098816	0.846600	2.101939	-1.640915
54130	0	-0.904792	-1.177921	9.670676	-0.009141	-0.011781	0.096698	0.843475	1.996611	-1.642365
54131	0	-0.857603	-1.190130	9.449081	-0.008667	-0.011902	0.094482	0.838997	1.891110	-1.637093
54132	0	-0.841144	-1.220583	9.212548	-0.008490	-0.012206	0.092118	0.834321	1.799055	-1.641978
54133	0	-0.768515	-1.178043	9.052072	-0.007751	-0.011780	0.090515	0.828184	1.720006	-1.641708
54134	0	-0.768615	-1.208604	8.851661	-0.007744	-0.012087	0.088511	0.823781	1.650161	-1.637938
54135	0	-0.740181	-1.177549	8.710154	-0.007446	-0.011780	0.087097	0.823744	1.596354	-1.638609
54136	0	-0.744925	-1.146220	8.662081	-0.007481	-0.011467	0.086617	0.824295	1.559578	-1.637801
54137	0	-0.754956	-1.128789	8.551239	-0.007568	-0.011292	0.085510	0.823185	1.539010	-1.638469
54138	0	-0.764194	-1.177147	8.630875	-0.007653	-0.011773	0.086308	0.819430	1.528776	-1.642249
54139	0	-0.757291	-1.165365	8.569351	-0.007568	-0.011658	0.085693	0.818607	1.539350	-1.642794
54140	0	-0.783900	-1.171182	8.563068	-0.007822	-0.011711	0.085632	0.811259	1.566469	-1.643989
54141	0	-0.778603	-1.159357	8.636206	-0.007751	-0.011597	0.086365	0.808854	1.616752	-1.647849
54142	0	-0.810965	-1.195280	8.800357	-0.008066	-0.011957	0.088007	0.807989	1.677899	-1.658584
54143	0	-0.817624	-1.183557	8.965602	-0.008118	-0.011841	0.089661	0.807759	1.756939	-1.659619
54144	0	-0.842875	-1.139957	9.263612	-0.008361	-0.011403	0.092642	0.805381	1.845456	-1.669204
54145	0	-0.862408	-1.128759	9.398739	-0.008545	-0.011292	0.093994	0.802923	1.946140	-1.670648
54146	0	-0.885052	-1.183407	9.665786	-0.008769	-0.011833	0.096665	0.794996	2.047321	-1.681790
54147	0	-0.918434	-1.189882	9.941836	-0.009094	-0.011902	0.099426	0.791290	2.155534	-1.686611
54148	0	-0.967458	-1.213909	10.202526	-0.009584	-0.012140	0.102034	0.785330	2.261166	-1.690286
54149	0	-0.973557	-1.226677	10.369030	-0.009644	-0.012268	0.103699	0.779577	2.367409	-1.698995
54150	0	-0.973480	-1.232293	10.635982	-0.009649	-0.012327	0.106367	0.776889	2.464082	-1.704132
54151	0	-1.039694	-1.232167	10.881873	-0.010315	-0.012329	0.108826	0.777289	2.554920	-1.703957
54152	0	-1.061892	-1.200412	11.100209	-0.010544	-0.012010	0.111009	0.775717	2.637170	-1.709576
54153	0	-1.061362	-1.189620	11.315468	-0.010559	-0.011902	0.113159	0.774371	2.697294	-1.712134
54154	0	-1.077656	-1.225121	11.406154	-0.010731	-0.012258	0.114065	0.773602	2.748185	-1.711115
54155	0	-1.101587	-1.239117	11.559767	-0.010986	-0.012390	0.115601	0.765555	2.782487	-1.712611
54156	0	-1.136501	-1.312837	11.565320	-0.011351	-0.013125	0.115655	0.755734	2.801878	-1.713286
54157	0	-1.134467	-1.300182	11.621156	-0.011353	-0.013000	0.116211	0.747628	2.799379	-1.709458
54158	0	-1.149444	-1.275678	11.621473	-0.011520	-0.012759	0.116212	0.743315	2.779181	-1.708422
54159	0	-1.142934	-1.305962	11.572735	-0.011475	-0.013062	0.115723	0.738670	2.739945	-1.712133
54160	0	-1.102328	-1.238207	11.347911	-0.011081	-0.012387	0.113473	0.737382	2.687521	-1.709818
54161	0	-1.072821	-1.220494	11.182387	-0.010803	-0.012207	0.111816	0.733052	2.616351	-1.706556
54162	0	-1.057356	-1.214297	11.006851	-0.010655	-0.012142	0.110061	0.725804	2.536920	-1.700219
54163	0	-0.997861	-1.214773	10.779648	-0.010071	-0.012146	0.107788	0.717692	2.444900	-1.701304
54164	0	-0.973821	-1.245406	10.451725	-0.009831	-0.012455	0.104508	0.712444	2.348792	-1.701149
54165	0	-0.961092	-1.214311	10.169382	-0.009705	-0.012146	0.101685	0.709290	2.249277	-1.699308
54166	0	-0.930518	-1.189191	9.957594	-0.009399	-0.011897	0.099566	0.708853	2.146941	-1.696036
54167	0	-0.931241	-1.208515	9.742045	-0.009399	-0.012085	0.097412	0.701936	2.050531	-1.688448
54168	0	-0.883789	-1.177693	9.584887	-0.008924	-0.011781	0.095840	0.700062	1.954416	-1.691916
54169	0	-0.859549	-1.128698	9.320786	-0.008667	-0.011292	0.093201	0.698879	1.872562	-1.685169
54170	0	-0.809258	-1.122332	9.126680	-0.008161	-0.011222	0.091261	0.690354	1.793339	-1.685660
54171	0	-0.794174	-1.190034	8.905532	-0.007996	-0.011902	0.089050	0.685435	1.730190	-1.686405
54172	0	-0.790819	-1.220352	8.820917	-0.007950	-0.012204	0.088205	0.679338	1.682298	-1.687161
54173	0	-0.796373	-1.202162	8.758867	-0.007996	-0.012024	0.087585	0.675357	1.646832	-1.687299
54174	0	-0.809516	-1.208368	8.722652	-0.008116	-0.012081	0.087225	0.664634	1.625651	-1.685813
54175	0	-0.823414	-1.207802	8.703763	-0.008240	-0.012085	0.087036	0.666328	1.624241	-1.688171
54176	0	-0.817600	-1.231237	8.728288	-0.008168	-0.012316	0.087283	0.662995	1.640159	-1.687474
54177	0	-0.801487	-1.147335	8.642416	-0.007996	-0.011475	0.086426	0.656804	1.671440	-1.689129
54178	0	-0.794630	-1.140724	8.745709	-0.007913	-0.011412	0.087460	0.654714	1.721348	-1.692826
54179	0	-0.797250	-1.134925	8.947459	-0.007935	-0.011353	0.089478	0.650904	1.775685	-1.694243
54180	0	-0.806818	-1.189474	9.056468	-0.008012	-0.011896	0.090569	0.644471	1.852667	-1.698694
54181	0	-0.830323	-1.177986	9.276778	-0.008240	-0.011780	0.092773	0.636106	1.936764	-1.703035
54182	0	-0.856129	-1.177987	9.489112	-0.008492	-0.011781	0.094897	0.628792	2.026725	-1.711333
54183	0	-0.862042	-1.141269	9.728349	-0.008545	-0.011414	0.097290	0.621638	2.121603	-1.726747
54184	0	-0.908184	-1.159690	9.940481	-0.009005	-0.011596	0.099412	0.611925	2.216506	-1.734874
54185	0	-0.911100	-1.190366	10.210470	-0.009033	-0.011902	0.102112	0.601475	2.309682	-1.743267
54186	0	-0.933283	-1.196400	10.355452	-0.009253	-0.011967	0.103561	0.595868	2.404309	-1.749167
54187	0	-0.990674	-1.226643	10.613289	-0.009827	-0.012268	0.106140	0.588905	2.496506	-1.749229
54188	0	-1.012582	-1.257164	10.855926	-0.010052	-0.012570	0.108566	0.579046	2.580681	-1.757266
54189	0	-1.050057	-1.293415	11.016305	-0.010437	-0.012939	0.110168	0.575936	2.652733	-1.760197
54190	0	-1.055993	-1.316604	11.180069	-0.010506	-0.013173	0.111805	0.574706	2.714464	-1.764300
54191	0	-1.084031	-1.275378	11.303385	-0.010803	-0.012756	0.113037	0.569117	2.758475	-1.775246
54192	0	-1.114862	-1.250090	11.473666	-0.011123	-0.012507	0.114738	0.567351	2.790716	-1.777229
54193	0	-1.087382	-1.245178	11.486719	-0.010864	-0.012451	0.114868	0.558609	2.806753	-1.780881
54194	0	-1.081183	-1.214606	11.529372	-0.010822	-0.012148	0.115293	0.552347	2.802916	-1.779767
54195	0	-1.059194	-1.201872	11.548165	-0.010620	-0.012024	0.115479	0.549560	2.781654	-1.780881
54196	0	-1.076912	-1.226198	11.383969	-0.010809	-0.012259	0.113836	0.538206	2.748333	-1.779674
54197	0	-1.050326	-1.220423	11.231023	-0.010559	-0.012207	0.112305	0.533295	2.698280	-1.779923
54198	0	-1.038270	-1.245052	11.110018	-0.010448	-0.012446	0.111094	0.521249	2.637372	-1.777068
54199	0	-1.035786	-1.214930	10.871082	-0.010437	-0.012146	0.108704	0.510201	2.561072	-1.778536
54200	0	-1.008011	-1.184749	10.634425	-0.010160	-0.011847	0.106337	0.502715	2.481725	-1.778489
54201	0	-0.967673	-1.202415	10.382911	-0.009766	-0.012024	0.103821	0.494870	2.390841	-1.775864
54202	0	-0.950586	-1.202749	10.176961	-0.009592	-0.012025	0.101762	0.484392	2.301129	-1.776917
54203	0	-0.925540	-1.251198	9.949510	-0.009338	-0.012512	0.099487	0.477084	2.212991	-1.777039
54204	0	-0.898285	-1.245015	9.731110	-0.009054	-0.012451	0.097304	0.470481	2.136278	-1.775781
54205	0	-0.865489	-1.257331	9.491637	-0.008728	-0.012573	0.094910	0.462517	2.055260	-1.771635
54206	0	-0.839549	-1.281752	9.285311	-0.008463	-0.012818	0.092847	0.455713	1.979573	-1.770103
54207	0	-0.824533	-1.177459	9.125326	-0.008301	-0.011780	0.091248	0.454294	1.917357	-1.769715
54208	0	-0.814287	-1.182727	9.028638	-0.008191	-0.011831	0.090281	0.451383	1.863561	-1.771634
54209	0	-0.814376	-1.189833	8.923707	-0.008179	-0.011902	0.089233	0.447715	1.826013	-1.775331
54210	0	-0.814457	-1.146367	8.869366	-0.008170	-0.011468	0.088691	0.444877	1.800224	-1.774248
54211	0	-0.810225	-1.135047	8.807542	-0.008118	-0.011353	0.088074	0.439224	1.787467	-1.779854
54212	0	-0.796207	-1.159243	8.795485	-0.007965	-0.011593	0.087955	0.431392	1.790894	-1.788841
54213	0	-0.775949	-1.178042	8.801190	-0.007751	-0.011780	0.088013	0.421993	1.808618	-1.796394
54214	0	-0.803195	-1.147580	8.807008	-0.008012	-0.011477	0.088072	0.413972	1.841758	-1.799009
54215	0	-0.772018	-1.129102	8.874260	-0.007690	-0.011292	0.088745	0.405600	1.887152	-1.805433
54216	0	-0.791647	-1.177757	9.020077	-0.007874	-0.011780	0.090204	0.399323	1.948655	-1.813151
54217	0	-0.840799	-1.183818	9.167093	-0.008362	-0.011841	0.091675	0.393410	2.013273	-1.817043
54218	0	-0.875905	-1.220256	9.336969	-0.008700	-0.012202	0.093375	0.383789	2.092241	-1.826910
54219	0	-0.897924	-1.227329	9.539090	-0.008911	-0.012268	0.095398	0.368083	2.180900	-1.832755
54220	0	-0.912459	-1.276584	9.769643	-0.009051	-0.012768	0.097703	0.360732	2.273540	-1.834046
54221	0	-0.953721	-1.281649	10.009050	-0.009460	-0.012817	0.100098	0.352087	2.368216	-1.839205
54222	0	-0.963163	-1.257026	10.233394	-0.009557	-0.012572	0.102341	0.344843	2.459053	-1.848772
54223	0	-0.965823	-1.232248	10.424185	-0.009583	-0.012329	0.104248	0.342391	2.549153	-1.850937
54224	0	-0.968911	-1.188151	10.685433	-0.009616	-0.011889	0.106860	0.340268	2.634708	-1.856811
54225	0	-0.976923	-1.177384	10.869847	-0.009705	-0.011780	0.108704	0.336930	2.709937	-1.860001
54226	0	-0.982735	-1.164425	11.009250	-0.009775	-0.011646	0.110097	0.329653	2.771517	-1.868056
54227	0	-1.066287	-1.177873	11.120208	-0.010620	-0.011780	0.111206	0.321341	2.822855	-1.870616
54228	0	-1.049758	-1.190424	11.302485	-0.010463	-0.011900	0.113029	0.307721	2.865530	-1.874543
54229	0	-1.094542	-1.257363	11.382859	-0.010925	-0.012573	0.113831	0.298120	2.893253	-1.877669
54230	0	-1.109640	-1.233254	11.455717	-0.011088	-0.012330	0.114558	0.286455	2.908796	-1.877602
54231	0	-1.109865	-1.244707	11.450334	-0.011108	-0.012451	0.114502	0.281498	2.906650	-1.874503
54232	0	-1.100153	-1.250396	11.365203	-0.011028	-0.012505	0.113649	0.273165	2.887388	-1.872823
54233	0	-1.076509	-1.239635	11.334524	-0.010803	-0.012390	0.113342	0.258109	2.856691	-1.872998
54234	0	-1.067522	-1.301290	11.176614	-0.010728	-0.013013	0.111761	0.249392	2.810651	-1.874598
54235	0	-1.030965	-1.288574	10.980764	-0.010376	-0.012878	0.109802	0.233172	2.749501	-1.872674
54236	0	-1.010708	-1.307740	10.872124	-0.010184	-0.013077	0.108714	0.223899	2.676182	-1.865493
54237	0	-1.023693	-1.287772	10.578160	-0.010315	-0.012878	0.105774	0.216225	2.599951	-1.865434
54238	0	-0.965552	-1.226060	10.347713	-0.009735	-0.012267	0.103469	0.214899	2.520047	-1.862089
54239	0	-0.955979	-1.202348	10.175357	-0.009644	-0.012024	0.101746	0.206929	2.434019	-1.858398
54240	0	-0.897392	-1.153005	9.957040	-0.009052	-0.011536	0.099563	0.204885	2.352203	-1.861870
54241	0	-0.859109	-1.153777	9.735756	-0.008667	-0.011536	0.097351	0.193698	2.271094	-1.856152
54242	0	-0.814139	-1.141474	9.566105	-0.008213	-0.011418	0.095654	0.189385	2.193573	-1.852205
54243	0	-0.798623	-1.190018	9.339006	-0.008057	-0.011902	0.093384	0.182889	2.115648	-1.853223
54244	0	-0.792285	-1.165525	9.157008	-0.007980	-0.011655	0.091565	0.173459	2.051820	-1.844082
54245	0	-0.782501	-1.177856	9.088570	-0.007874	-0.011780	0.090881	0.166290	1.999079	-1.847387
54246	0	-0.792130	-1.171358	8.979526	-0.007961	-0.011717	0.089791	0.161537	1.956352	-1.850634
54247	0	-0.791106	-1.165559	8.886956	-0.007935	-0.011658	0.088867	0.155084	1.934089	-1.848150
54248	0	-0.812433	-1.164939	8.795773	-0.008132	-0.011654	0.087956	0.151473	1.931974	-1.845692
54249	0	-0.811406	-1.165502	8.825752	-0.008118	-0.011658	0.088257	0.145640	1.935317	-1.848116
54250	0	-0.799586	-1.195995	8.819588	-0.007989	-0.011958	0.088197	0.133833	1.952319	-1.852322
54251	0	-0.819557	-1.232709	8.795037	-0.008179	-0.012329	0.087952	0.126924	1.982256	-1.857844
54252	0	-0.763482	-1.207976	8.910591	-0.007603	-0.012081	0.089108	0.119005	2.031430	-1.867028
54253	0	-0.797422	-1.208192	9.038999	-0.007935	-0.012085	0.090393	0.113127	2.089576	-1.873741
54254	0	-0.830882	-1.183090	9.172528	-0.008260	-0.011835	0.091729	0.108300	2.158448	-1.874141
54255	0	-0.841780	-1.183582	9.301317	-0.008362	-0.011841	0.093018	0.104386	2.235093	-1.879490
54256	0	-0.884776	-1.195154	9.574884	-0.008782	-0.011953	0.095755	0.096454	2.321027	-1.885927
54257	0	-0.916621	-1.196322	9.789365	-0.009094	-0.011963	0.097900	0.085839	2.412907	-1.888408
54258	0	-0.931831	-1.233057	10.025935	-0.009242	-0.012330	0.100266	0.075069	2.507793	-1.899300
54259	0	-0.935301	-1.196292	10.186076	-0.009277	-0.011963	0.101868	0.064684	2.600549	-1.900301
54260	0	-0.944630	-1.208513	10.392183	-0.009371	-0.012086	0.103929	0.055342	2.691569	-1.907716
54261	0	-0.965040	-1.177411	10.625670	-0.009583	-0.011780	0.106262	0.051280	2.772613	-1.912557
54262	0	-0.966608	-1.207435	10.831988	-0.009599	-0.012074	0.108326	0.040337	2.851777	-1.923532
54263	0	-1.019165	-1.202308	11.022408	-0.010132	-0.012024	0.110229	0.031210	2.921941	-1.934347
54264	0	-1.036062	-1.238613	11.082431	-0.010313	-0.012389	0.110828	0.024396	2.979162	-1.940273
54265	0	-1.077476	-1.275829	11.260653	-0.010742	-0.012756	0.112610	0.012560	3.020401	-1.943378
54266	0	-1.112849	-1.312820	11.327201	-0.011113	-0.013127	0.113274	0.001987	3.044139	-1.947105
54267	0	-1.099256	-1.342856	11.370780	-0.010986	-0.013428	0.113708	-0.008497	3.058682	-1.946983
54268	0	-1.098722	-1.330879	11.401273	-0.010999	-0.013308	0.114012	-0.019250	3.055499	-1.947982
54269	0	-1.102107	-1.256664	11.346764	-0.011047	-0.012573	0.113464	-0.021799	3.037516	-1.956434
54270	0	-1.095356	-1.261800	11.292522	-0.010995	-0.012622	0.112921	-0.027120	3.004153	-1.957748
54271	0	-1.099870	-1.232855	11.139404	-0.011047	-0.012329	0.111389	-0.035669	2.962766	-1.959434
54272	0	-1.046353	-1.220749	10.987756	-0.010525	-0.012206	0.109872	-0.046267	2.907634	-1.955108
54273	0	-1.012209	-1.226830	10.761164	-0.010193	-0.012268	0.107605	-0.055474	2.841080	-1.952283
54274	0	-1.004285	-1.257328	10.567122	-0.010115	-0.012574	0.105664	-0.063529	2.771987	-1.944863
54275	0	-0.950488	-1.226998	10.394978	-0.009583	-0.012268	0.103943	-0.074520	2.695316	-1.941190
54276	0	-0.934820	-1.202730	10.146150	-0.009431	-0.012028	0.101454	-0.082928	2.610865	-1.935390
54277	0	-0.913400	-1.202092	9.949527	-0.009216	-0.012024	0.099487	-0.088392	2.525016	-1.928157
54278	0	-0.885753	-1.202317	9.773882	-0.008933	-0.012018	0.097733	-0.103082	2.445475	-1.926651
54279	0	-0.841567	-1.202123	9.601465	-0.008484	-0.012024	0.096008	-0.108944	2.372946	-1.921548
54280	0	-0.829086	-1.196090	9.364535	-0.008351	-0.011958	0.093640	-0.121379	2.307907	-1.919471
54281	0	-0.818283	-1.208131	9.229070	-0.008240	-0.012085	0.092285	-0.125911	2.246203	-1.917964
54282	0	-0.820556	-1.195095	9.114062	-0.008249	-0.011956	0.091136	-0.128551	2.200051	-1.918475
54283	0	-0.783669	-1.208151	9.009157	-0.007874	-0.012085	0.090088	-0.133361	2.162114	-1.921387
54284	0	-0.765036	-1.177076	8.820536	-0.007680	-0.011773	0.088202	-0.139647	2.132508	-1.924792
54285	0	-0.773049	-1.153236	8.850324	-0.007751	-0.011536	0.088501	-0.144826	2.114086	-1.926215
54286	0	-0.788884	-1.140661	8.862736	-0.007893	-0.011408	0.088627	-0.152875	2.117793	-1.929704
54287	0	-0.806066	-1.147547	8.856153	-0.008057	-0.011475	0.088562	-0.163728	2.131507	-1.931403
54288	0	-0.826341	-1.190683	8.800896	-0.008248	-0.011904	0.088011	-0.177437	2.159711	-1.937802
54289	0	-0.844913	-1.190194	8.910883	-0.008423	-0.011902	0.089111	-0.187533	2.201871	-1.942263
54290	0	-0.845494	-1.165205	9.099495	-0.008416	-0.011659	0.090998	-0.189434	2.258871	-1.940095
54291	0	-0.834526	-1.165730	9.215913	-0.008301	-0.011658	0.092163	-0.198968	2.322527	-1.949117
54292	0	-0.850314	-1.201702	9.337149	-0.008452	-0.012024	0.093375	-0.200675	2.393049	-1.956732
54293	0	-0.854716	-1.183822	9.539263	-0.008484	-0.011841	0.095398	-0.207884	2.477210	-1.961866
54294	0	-0.892645	-1.183508	9.721140	-0.008858	-0.011836	0.097218	-0.217059	2.566423	-1.969978
54295	0	-0.922691	-1.184023	9.990804	-0.009155	-0.011841	0.099915	-0.226710	2.656802	-1.978184
54296	0	-0.955362	-1.232545	10.148099	-0.009484	-0.012328	0.101487	-0.234049	2.743285	-1.984774
54297	0	-0.952792	-1.232713	10.308241	-0.009460	-0.012329	0.103088	-0.242195	2.826528	-1.991700
54298	0	-0.972814	-1.232014	10.508444	-0.009660	-0.012325	0.105090	-0.246923	2.909334	-1.996812
54299	0	-1.000882	-1.250274	10.741740	-0.009949	-0.012512	0.107422	-0.247090	2.981770	-2.003349
54300	0	-1.012643	-1.218340	10.893357	-0.010071	-0.012188	0.108938	-0.252478	3.048679	-2.009803
54301	0	-1.035784	-1.263267	11.022566	-0.010315	-0.012634	0.110229	-0.260793	3.101793	-2.021013
54302	0	-1.000664	-1.275703	11.137824	-0.009974	-0.012753	0.111382	-0.274365	3.143413	-2.025696
54303	0	-1.057615	-1.250698	11.303609	-0.010559	-0.012512	0.113037	-0.278947	3.169295	-2.023236
54304	0	-1.060107	-1.256613	11.230083	-0.010593	-0.012564	0.112302	-0.291234	3.185737	-2.018943
54305	0	-1.073799	-1.232142	11.273317	-0.010742	-0.012329	0.112732	-0.293064	3.190222	-2.019840
54306	0	-1.114066	-1.267872	11.273599	-0.011161	-0.012680	0.112734	-0.301093	3.178562	-2.022737
54307	0	-1.113426	-1.244825	11.249160	-0.011169	-0.012451	0.112488	-0.307398	3.151660	-2.021112
54308	0	-1.092855	-1.225849	11.121811	-0.010978	-0.012263	0.111213	-0.311560	3.110003	-2.020377
54309	0	-1.037757	-1.202798	11.011260	-0.010437	-0.012024	0.110107	-0.324769	3.057240	-2.018567
54310	0	-1.006954	-1.227658	10.786504	-0.010138	-0.012277	0.107859	-0.333666	2.994127	-2.012352
54311	0	-0.981490	-1.263177	10.590308	-0.009888	-0.012634	0.105896	-0.339956	2.924489	-2.002317
54312	0	-0.936417	-1.201846	10.384115	-0.009440	-0.012019	0.103834	-0.348048	2.849565	-1.995630
54313	0	-0.932274	-1.177507	10.163115	-0.009399	-0.011780	0.101624	-0.351477	2.772393	-1.994235
54314	0	-0.936074	-1.219436	9.993700	-0.009432	-0.012198	0.099930	-0.355571	2.700155	-1.993092
54315	0	-0.938553	-1.202602	9.845663	-0.009460	-0.012024	0.098450	-0.366750	2.622287	-1.991871
54316	0	-0.924666	-1.251493	9.639467	-0.009315	-0.012517	0.096388	-0.373067	2.550945	-1.989146
54317	0	-0.866510	-1.239007	9.399998	-0.008728	-0.012390	0.093994	-0.381931	2.483457	-1.984303
54318	0	-0.830202	-1.202457	9.297214	-0.008360	-0.012024	0.092967	-0.391699	2.421321	-1.982427
54319	0	-0.794714	-1.165850	9.131273	-0.007996	-0.011658	0.091309	-0.401695	2.369693	-1.981570
54320	0	-0.768006	-1.128762	9.058768	-0.007717	-0.011293	0.090584	-0.403683	2.331734	-1.971642
54321	0	-0.765847	-1.134958	9.021305	-0.007690	-0.011353	0.090210	-0.409165	2.300132	-1.968294
54322	0	-0.785351	-1.128372	8.936305	-0.007872	-0.011286	0.089361	-0.415741	2.285892	-1.972254
54323	0	-0.817124	-1.135167	8.905109	-0.008179	-0.011353	0.089050	-0.424081	2.285091	-1.969390
54324	0	-0.828648	-1.153621	8.947830	-0.008286	-0.011535	0.089478	-0.435547	2.293849	-1.965770
54325	0	-0.782556	-1.165737	8.947644	-0.007812	-0.011658	0.089478	-0.444664	2.319277	-1.966439
54326	0	-0.798602	-1.153294	8.928971	-0.007961	-0.011536	0.089292	-0.450868	2.359665	-1.973007
54327	0	-0.803006	-1.196220	9.100048	-0.007996	-0.011963	0.091003	-0.459697	2.411659	-1.982469
54328	0	-0.816834	-1.177529	9.264153	-0.008127	-0.011779	0.092645	-0.465123	2.471055	-1.989276
54329	0	-0.859387	-1.165648	9.374568	-0.008545	-0.011658	0.093750	-0.473509	2.539339	-1.994633
54330	0	-0.888555	-1.189896	9.574944	-0.008828	-0.011900	0.095755	-0.482177	2.616503	-2.008391
54331	0	-0.922198	-1.214446	9.783329	-0.009155	-0.012146	0.097839	-0.490481	2.702953	-2.013661
54332	0	-0.941614	-1.262942	9.879766	-0.009352	-0.012631	0.098804	-0.498252	2.785991	-2.018907
54333	0	-0.970843	-1.238476	10.094660	-0.009644	-0.012390	0.100952	-0.502208	2.868032	-2.027422
54334	0	-0.941539	-1.188679	10.288830	-0.009349	-0.011891	0.102894	-0.507170	2.950513	-2.033106
54335	0	-0.971060	-1.238300	10.485306	-0.009644	-0.012390	0.104858	-0.509481	3.032139	-2.035492
54336	0	-0.971324	-1.169727	10.679585	-0.009658	-0.011704	0.106800	-0.511639	3.100068	-2.043153
54337	0	-0.963127	-1.177791	10.839432	-0.009583	-0.011780	0.108398	-0.519448	3.160122	-2.045358
54338	0	-0.996984	-1.153403	10.972851	-0.009926	-0.011533	0.109733	-0.530460	3.214619	-2.047611
54339	0	-1.035559	-1.208796	11.083573	-0.010315	-0.012085	0.110840	-0.543136	3.265255	-2.058758
54340	0	-1.066656	-1.276850	11.137751	-0.010641	-0.012763	0.111381	-0.558253	3.300107	-2.061574
54341	0	-1.075019	-1.269258	11.218216	-0.010742	-0.012695	0.112183	-0.564783	3.317043	-2.062748
54342	0	-1.069369	-1.231906	11.218164	-0.010697	-0.012324	0.112181	-0.568585	3.322144	-2.064720
54343	0	-1.060498	-1.238281	11.169659	-0.010620	-0.012390	0.111694	-0.570114	3.315524	-2.066132
54344	0	-1.068353	-1.243581	11.206717	-0.010712	-0.012437	0.112064	-0.577907	3.295720	-2.066411
54345	0	-1.021370	-1.245129	11.084355	-0.010254	-0.012451	0.110840	-0.586741	3.263233	-2.069600
54346	0	-1.036009	-1.264113	10.908142	-0.010419	-0.012635	0.109076	-0.601433	3.210649	-2.069220
54347	0	-1.031403	-1.251426	10.773277	-0.010376	-0.012512	0.107727	-0.612123	3.153949	-2.065776
54348	0	-1.018754	-1.245665	10.591291	-0.010255	-0.012456	0.105906	-0.621286	3.090364	-2.062949
54349	0	-1.012622	-1.257297	10.407149	-0.010193	-0.012573	0.104065	-0.629501	3.026157	-2.051873
54350	0	-0.950391	-1.208380	10.231399	-0.009574	-0.012085	0.102307	-0.636434	2.957051	-2.054104
54351	0	-0.932950	-1.226731	10.010430	-0.009399	-0.012268	0.100098	-0.643826	2.886355	-2.054360
54352	0	-0.901441	-1.159625	9.907821	-0.009078	-0.011596	0.099072	-0.652757	2.822046	-2.054071
54353	0	-0.860014	-1.165676	9.772331	-0.008667	-0.011658	0.097717	-0.659939	2.752939	-2.052220
54354	0	-0.835692	-1.190305	9.523116	-0.008415	-0.011901	0.095226	-0.670789	2.692084	-2.055317
54355	0	-0.855402	-1.214241	9.406038	-0.008606	-0.012146	0.094055	-0.674863	2.637992	-2.054036
54356	0	-0.827934	-1.195258	9.254303	-0.008321	-0.011956	0.092539	-0.678990	2.595673	-2.050759
54357	0	-0.814377	-1.146961	9.137338	-0.008179	-0.011475	0.091370	-0.681353	2.560855	-2.045776
54358	0	-0.838959	-1.128183	9.113541	-0.008414	-0.011282	0.091133	-0.689687	2.538877	-2.054448
54359	0	-0.828404	-1.178274	9.045525	-0.008301	-0.011780	0.090454	-0.702083	2.526608	-2.057097
54360	0	-0.807678	-1.142068	9.045663	-0.008084	-0.011420	0.090456	-0.711482	2.525882	-2.056127
54361	0	-0.824061	-1.177558	9.045457	-0.008240	-0.011780	0.090454	-0.715050	2.535728	-2.058867
54362	0	-0.795145	-1.171340	9.008627	-0.007936	-0.011711	0.090088	-0.726861	2.563482	-2.068963
54363	0	-0.819827	-1.214250	9.094109	-0.008179	-0.012146	0.090942	-0.731489	2.596736	-2.075587
54364	0	-0.830711	-1.219824	9.154768	-0.008280	-0.012200	0.091550	-0.737929	2.639483	-2.083472
54365	0	-0.845995	-1.183821	9.283143	-0.008423	-0.011841	0.092834	-0.743938	2.693717	-2.089587
54366	0	-0.841896	-1.146546	9.367899	-0.008376	-0.011470	0.093682	-0.747838	2.754512	-2.095861
54367	0	-0.859411	-1.177929	9.569879	-0.008545	-0.011780	0.095703	-0.756548	2.821763	-2.103135
54368	0	-0.894710	-1.196643	9.782408	-0.008890	-0.011962	0.097830	-0.771095	2.896809	-2.116162
54369	0	-0.952248	-1.244789	9.929869	-0.009460	-0.012451	0.099304	-0.776939	2.976540	-2.115337
54370	0	-0.922211	-1.232605	10.099577	-0.009160	-0.012323	0.101002	-0.789319	3.055240	-2.126237
54371	0	-0.927468	-1.208460	10.259489	-0.009216	-0.012085	0.102600	-0.798208	3.128741	-2.138107
54372	0	-0.933355	-1.202408	10.453746	-0.009274	-0.012024	0.104543	-0.807699	3.201781	-2.144969
54373	0	-0.982169	-1.177323	10.613570	-0.009766	-0.011780	0.106140	-0.809888	3.270589	-2.150434
54374	0	-0.980470	-1.200583	10.734760	-0.009757	-0.012012	0.107351	-0.812926	3.329817	-2.160036
54375	0	-1.016731	-1.232532	10.894488	-0.010132	-0.012329	0.108948	-0.817953	3.375536	-2.163742
54376	0	-1.066056	-1.238547	10.954829	-0.010631	-0.012383	0.109551	-0.829047	3.415340	-2.164452
54377	0	-1.058271	-1.245511	11.053197	-0.010559	-0.012451	0.110535	-0.841978	3.448322	-2.164809
54378	0	-1.061460	-1.251816	11.083367	-0.010607	-0.012521	0.110834	-0.847994	3.465028	-2.160597
54379	0	-1.043398	-1.263450	11.084010	-0.010437	-0.012634	0.110840	-0.856758	3.470526	-2.158772
54380	0	-1.053016	-1.263553	11.090305	-0.010553	-0.012635	0.110901	-0.865365	3.455340	-2.157472
54381	0	-1.053557	-1.251509	11.102486	-0.010559	-0.012512	0.111023	-0.876577	3.439854	-2.158856
54382	0	-1.034716	-1.245489	10.980961	-0.010391	-0.012458	0.109805	-0.881423	3.402740	-2.163655
54383	0	-0.996176	-1.221004	10.840252	-0.010010	-0.012207	0.108398	-0.892518	3.360916	-2.163319
54384	0	-1.004543	-1.263971	10.712947	-0.010098	-0.012641	0.107124	-0.899036	3.313151	-2.162358
54385	0	-0.982322	-1.232423	10.510916	-0.009888	-0.012329	0.105103	-0.901379	3.251913	-2.164947
54386	0	-0.987621	-1.201424	10.383969	-0.009944	-0.012014	0.103833	-0.908924	3.186180	-2.154884
54387	0	-0.957659	-1.141522	10.156866	-0.009644	-0.011414	0.101562	-0.918461	3.119700	-2.147334
54388	0	-0.908194	-1.178450	10.035894	-0.009146	-0.011784	0.100353	-0.927145	3.055852	-2.138340
54389	0	-0.890858	-1.183750	9.863898	-0.008972	-0.011841	0.098633	-0.930894	2.991008	-2.133953
54390	0	-0.872861	-1.232377	9.724559	-0.008786	-0.012323	0.097240	-0.938964	2.932138	-2.131327
54391	0	-0.855614	-1.208681	9.540220	-0.008606	-0.012085	0.095398	-0.948891	2.881224	-2.127692
54392	0	-0.852284	-1.233601	9.461587	-0.008569	-0.012333	0.094612	-0.960376	2.834491	-2.125808
54393	0	-0.850536	-1.257163	9.308246	-0.008545	-0.012573	0.093079	-0.966143	2.794653	-2.125652
54394	0	-0.849674	-1.226398	9.241692	-0.008528	-0.012265	0.092414	-0.972398	2.765018	-2.128892
54395	0	-0.846107	-1.213983	9.161670	-0.008484	-0.012146	0.091614	-0.972614	2.745182	-2.128955
54396	0	-0.830340	-1.195044	9.119266	-0.008317	-0.011951	0.091191	-0.979431	2.736675	-2.128899
54397	0	-0.829567	-1.184290	9.088154	-0.008301	-0.011841	0.090881	-0.990148	2.738753	-2.130560
54398	0	-0.823397	-1.165635	9.106490	-0.008230	-0.011662	0.091064	-0.990531	2.751957	-2.136731
54399	0	-0.818929	-1.207970	9.088109	-0.008179	-0.012085	0.090881	-0.992138	2.773681	-2.143324
54400	0	-0.840660	-1.195258	9.154966	-0.008384	-0.011952	0.091552	-1.000632	2.810591	-2.152317
54401	0	-0.839188	-1.184230	9.270950	-0.008362	-0.011841	0.092712	-1.010853	2.855946	-2.158414
54402	0	-0.821371	-1.147365	9.386388	-0.008179	-0.011478	0.093866	-1.013462	2.906826	-2.166048
54403	0	-0.852479	-1.165652	9.606586	-0.008484	-0.011658	0.096069	-1.020526	2.963711	-2.173001
54404	0	-0.892126	-1.165544	9.715588	-0.008872	-0.011656	0.097160	-1.028641	3.029799	-2.181103
54405	0	-0.926597	-1.171618	9.838432	-0.009216	-0.011719	0.098389	-1.034232	3.095668	-2.188105
54406	0	-0.955370	-1.244690	10.026620	-0.009501	-0.012446	0.100271	-1.043410	3.163359	-2.194227
54407	0	-0.945401	-1.276000	10.149594	-0.009399	-0.012756	0.101501	-1.056104	3.232963	-2.202239
54408	0	-0.956516	-1.282369	10.392662	-0.009511	-0.012825	0.103931	-1.063162	3.300661	-2.211717
54409	0	-0.993828	-1.250844	10.479303	-0.009888	-0.012512	0.104797	-1.067462	3.363975	-2.224644
54410	0	-0.979560	-1.213887	10.643217	-0.009747	-0.012138	0.106437	-1.076420	3.424806	-2.234805
54411	0	-0.992869	-1.195730	10.741872	-0.009888	-0.011963	0.107422	-1.078785	3.476611	-2.241738
54412	0	-0.999503	-1.170569	10.881705	-0.009971	-0.011708	0.108819	-1.084233	3.510503	-2.240994
54413	0	-1.034326	-1.214252	10.949479	-0.010315	-0.012146	0.109497	-1.088772	3.548291	-2.239199
54414	0	-1.050713	-1.251246	11.034478	-0.010494	-0.012506	0.110347	-1.103870	3.569945	-2.244814
54415	0	-1.049773	-1.245505	11.108358	-0.010498	-0.012451	0.111084	-1.115641	3.577952	-2.244503
54416	0	-1.061401	-1.258213	11.041220	-0.010620	-0.012582	0.110412	-1.123580	3.579946	-2.250441
54417	0	-1.053867	-1.269013	11.053721	-0.010559	-0.012695	0.110535	-1.125710	3.567205	-2.249418
54418	0	-1.030801	-1.237529	10.999334	-0.010336	-0.012381	0.109990	-1.127515	3.546554	-2.252936
54419	0	-1.015605	-1.201863	10.931798	-0.010193	-0.012024	0.109314	-1.129158	3.516397	-2.256537
54420	0	-1.001712	-1.183468	10.755515	-0.010059	-0.011831	0.107552	-1.139933	3.479958	-2.252075
54421	0	-0.995471	-1.257357	10.651147	-0.010010	-0.012573	0.106506	-1.147280	3.429349	-2.246660
54422	0	-1.009063	-1.282050	10.487303	-0.010146	-0.012818	0.104868	-1.156646	3.377306	-2.237635
54423	0	-0.964534	-1.293808	10.346031	-0.009705	-0.012939	0.103455	-1.162042	3.320341	-2.232764
54424	0	-0.952725	-1.269321	10.078544	-0.009589	-0.012693	0.100780	-1.168565	3.258619	-2.233817
54425	0	-0.921435	-1.225773	10.010475	-0.009277	-0.012268	0.100098	-1.163508	3.195176	-2.230485
54426	0	-0.903662	-1.206165	9.877375	-0.009092	-0.012065	0.098768	-1.166547	3.139155	-2.226315
54427	0	-0.867723	-1.153444	9.692854	-0.008728	-0.011536	0.096924	-1.172038	3.087653	-2.216904
54428	0	-0.858195	-1.165147	9.583843	-0.008628	-0.011656	0.095834	-1.173791	3.041265	-2.215013
54429	0	-0.825625	-1.153682	9.405896	-0.008301	-0.011536	0.094055	-1.182069	2.995554	-2.218400
54430	0	-0.835654	-1.172086	9.308895	-0.008396	-0.011722	0.093085	-1.188038	2.955279	-2.219197
54431	0	-0.839557	-1.183518	9.302076	-0.008423	-0.011841	0.093018	-1.188134	2.930013	-2.217761
54432	0	-0.816873	-1.158336	9.156039	-0.008186	-0.011586	0.091558	-1.191664	2.916251	-2.223244
54433	0	-0.822679	-1.196076	9.167625	-0.008240	-0.011963	0.091675	-1.196099	2.908283	-2.226877
54434	0	-0.845538	-1.159011	9.161723	-0.008458	-0.011593	0.091617	-1.199966	2.912929	-2.228518
54435	0	-0.830684	-1.153213	9.136952	-0.008301	-0.011536	0.091370	-1.202901	2.928536	-2.231789
54436	0	-0.808372	-1.207482	9.252751	-0.008069	-0.012078	0.092528	-1.206032	2.954641	-2.236619
54437	0	-0.850678	-1.214979	9.283188	-0.008484	-0.012146	0.092834	-1.218232	2.990729	-2.240312
54438	0	-0.855744	-1.239989	9.307019	-0.008530	-0.012399	0.093073	-1.227306	3.032661	-2.242390
54439	0	-0.876651	-1.245199	9.490602	-0.008728	-0.012451	0.094910	-1.235985	3.086799	-2.248690
54440	0	-0.872470	-1.213926	9.563187	-0.008684	-0.012148	0.095634	-1.233326	3.143026	-2.253797
54441	0	-0.877655	-1.195464	9.746980	-0.008728	-0.011963	0.097473	-1.231377	3.207649	-2.260694
54442	0	-0.868866	-1.193960	9.813470	-0.008643	-0.011947	0.098138	-1.230808	3.268397	-2.267526
54443	0	-0.884059	-1.153354	10.064271	-0.008789	-0.011536	0.100647	-1.236169	3.334659	-2.269254
54444	0	-0.925035	-1.171053	10.179297	-0.009199	-0.011715	0.101797	-1.238921	3.399901	-2.277628
54445	0	-0.926838	-1.177642	10.345033	-0.009216	-0.011780	0.103455	-1.242868	3.465104	-2.282596
54446	0	-0.967637	-1.201625	10.514965	-0.009627	-0.012017	0.105154	-1.249402	3.526110	-2.287789
54447	0	-1.005262	-1.239246	10.637997	-0.010010	-0.012390	0.106384	-1.259405	3.579850	-2.293874
54448	0	-1.019620	-1.220836	10.789748	-0.010158	-0.012213	0.107901	-1.262131	3.628433	-2.304478
54449	0	-1.028254	-1.244538	10.839639	-0.010254	-0.012451	0.108398	-1.263304	3.666362	-2.310827
54450	0	-1.039212	-1.243707	10.881941	-0.010373	-0.012440	0.108821	-1.267633	3.694077	-2.319445
54451	0	-1.014199	-1.202232	10.980148	-0.010132	-0.012024	0.109802	-1.273013	3.712483	-2.317104
54452	0	-1.027668	-1.244890	11.034942	-0.010275	-0.012448	0.110350	-1.280513	3.722145	-2.320947
54453	0	-1.061014	-1.275336	10.986459	-0.010620	-0.012756	0.109863	-1.284107	3.719613	-2.326973
54454	0	-1.046218	-1.256931	10.974442	-0.010478	-0.012568	0.109743	-1.292611	3.710993	-2.330740
54455	0	-1.058932	-1.281709	10.895079	-0.010620	-0.012817	0.108948	-1.298767	3.686611	-2.327747
54456	0	-1.027404	-1.275137	10.761521	-0.010315	-0.012756	0.107611	-1.299801	3.651145	-2.324801
54457	0	-1.008733	-1.244808	10.699920	-0.010132	-0.012451	0.106995	-1.302798	3.611595	-2.315704
54458	0	-0.993267	-1.256353	10.548257	-0.009983	-0.012568	0.105477	-1.304623	3.564986	-2.313198
54459	0	-0.934231	-1.190128	10.455841	-0.009399	-0.011902	0.104553	-1.310079	3.510607	-2.303861
54460	0	-0.922650	-1.189784	10.279862	-0.009288	-0.011901	0.102793	-1.312660	3.450457	-2.297149
54461	0	-0.909509	-1.178010	10.144581	-0.009155	-0.011780	0.101440	-1.319011	3.390672	-2.286436
54462	0	-0.922045	-1.221015	9.962524	-0.009281	-0.012208	0.099620	-1.327428	3.329047	-2.279669
54463	0	-0.879367	-1.220577	9.821080	-0.008850	-0.012207	0.098206	-1.331893	3.271373	-2.276983
54464	0	-0.880718	-1.195971	9.706141	-0.008861	-0.011961	0.097056	-1.336388	3.216448	-2.269817
54465	0	-0.855746	-1.171612	9.595193	-0.008606	-0.011719	0.095947	-1.339271	3.166615	-2.265449
54466	0	-0.865429	-1.183304	9.473913	-0.008694	-0.011836	0.094735	-1.341741	3.126953	-2.260913
54467	0	-0.814284	-1.190457	9.344761	-0.008179	-0.011902	0.093445	-1.351139	3.090934	-2.261869
54468	0	-0.807406	-1.184652	9.229292	-0.008108	-0.011847	0.092290	-1.357212	3.056575	-2.263023
54469	0	-0.803848	-1.159166	9.198220	-0.008057	-0.011597	0.091980	-1.357203	3.041727	-2.266216
54470	0	-0.819189	-1.201002	9.161920	-0.008204	-0.012014	0.091618	-1.358116	3.034877	-2.263995
54471	0	-0.860343	-1.232527	9.161452	-0.008606	-0.012329	0.091614	-1.359664	3.039386	-2.273521
54472	0	-0.847919	-1.238391	9.198074	-0.008479	-0.012383	0.091981	-1.367942	3.047019	-2.274212
54473	0	-0.837210	-1.214341	9.191835	-0.008362	-0.012146	0.091919	-1.371236	3.067348	-2.283917
54474	0	-0.828164	-1.152913	9.276988	-0.008261	-0.011531	0.092772	-1.375784	3.100542	-2.285865
54475	0	-0.863783	-1.183319	9.441943	-0.008606	-0.011841	0.094421	-1.373313	3.146490	-2.293173
54476	0	-0.871229	-1.182569	9.520628	-0.008671	-0.011826	0.095210	-1.380372	3.203602	-2.302194
54477	0	-0.889225	-1.190081	9.692010	-0.008850	-0.011902	0.096924	-1.385970	3.260602	-2.314099
54478	0	-0.891986	-1.189960	9.776664	-0.008875	-0.011900	0.097771	-1.392448	3.320443	-2.321245
54479	0	-0.914497	-1.153422	9.984905	-0.009094	-0.011536	0.099854	-1.397756	3.385758	-2.326519
54480	0	-0.937010	-1.214305	10.081596	-0.009319	-0.012144	0.100821	-1.403477	3.450571	-2.336401
54481	0	-0.933103	-1.251228	10.198484	-0.009277	-0.012512	0.101990	-1.410449	3.517920	-2.346414
54482	0	-0.949698	-1.226817	10.325652	-0.009447	-0.012269	0.103261	-1.416394	3.580390	-2.351745
54483	0	-0.987111	-1.214537	10.503741	-0.009827	-0.012146	0.105042	-1.422479	3.636006	-2.359039
54484	0	-1.032378	-1.208594	10.606534	-0.010283	-0.012084	0.106070	-1.431251	3.687685	-2.365584
54485	0	-1.016665	-1.208455	10.705241	-0.010132	-0.012085	0.107056	-1.437406	3.732094	-2.370263
54486	0	-1.028684	-1.226483	10.838991	-0.010263	-0.012268	0.108392	-1.440462	3.764136	-2.369195
54487	0	-1.032954	-1.245173	10.919045	-0.010315	-0.012451	0.109192	-1.447360	3.786790	-2.372447
54488	0	-1.029293	-1.275969	10.943116	-0.010283	-0.012758	0.109432	-1.455060	3.803978	-2.378191
54489	0	-1.031494	-1.251294	10.992423	-0.010315	-0.012512	0.109924	-1.461900	3.811360	-2.382552
54490	0	-1.024307	-1.262932	10.980318	-0.010255	-0.012636	0.109801	-1.460674	3.806500	-2.383341
54491	0	-1.004749	-1.226498	11.004886	-0.010071	-0.012268	0.110046	-1.463219	3.789706	-2.385273
54492	0	-1.017691	-1.213908	10.919971	-0.010208	-0.012140	0.109197	-1.467591	3.764499	-2.386617
54493	0	-1.027792	-1.214556	10.840200	-0.010315	-0.012146	0.108398	-1.472714	3.733048	-2.378564
54494	0	-1.007948	-1.226781	10.663900	-0.010120	-0.012268	0.106635	-1.477876	3.696681	-2.379187
54495	0	-0.995689	-1.226793	10.535171	-0.010010	-0.012268	0.105347	-1.482997	3.646879	-2.379966
54496	0	-0.966919	-1.220787	10.395731	-0.009723	-0.012207	0.103952	-1.489170	3.595602	-2.378742
54497	0	-0.958722	-1.232387	10.285014	-0.009644	-0.012329	0.102844	-1.488526	3.540564	-2.377563
54498	0	-0.941373	-1.237876	10.048110	-0.009473	-0.012381	0.100475	-1.491568	3.480914	-2.373786
54499	0	-0.909820	-1.226437	9.967610	-0.009155	-0.012268	0.099670	-1.492469	3.423041	-2.371133
54500	0	-0.893181	-1.195663	9.791549	-0.008983	-0.011956	0.097911	-1.498187	3.371239	-2.364950
54501	0	-0.874357	-1.177945	9.705005	-0.008789	-0.011780	0.097046	-1.503038	3.325159	-2.360294
54502	0	-0.889600	-1.178200	9.547079	-0.008944	-0.011780	0.095467	-1.510795	3.275706	-2.364492
54503	0	-0.887247	-1.202123	9.515777	-0.008911	-0.012024	0.095154	-1.512805	3.236713	-2.363602
54504	0	-0.843278	-1.158870	9.406547	-0.008469	-0.011592	0.094062	-1.514186	3.200572	-2.362197
54505	0	-0.821079	-1.171539	9.314263	-0.008240	-0.011719	0.093140	-1.515385	3.172407	-2.366666
54506	0	-0.810306	-1.170991	9.217083	-0.008121	-0.011713	0.092169	-1.516965	3.156835	-2.367255
54507	0	-0.804546	-1.153247	9.234756	-0.008057	-0.011536	0.092346	-1.518577	3.150224	-2.369741
54508	0	-0.791210	-1.177103	9.179922	-0.007913	-0.011774	0.091799	-1.520460	3.156705	-2.372197
54509	0	-0.824439	-1.201844	9.155304	-0.008240	-0.012024	0.091553	-1.519354	3.169589	-2.370590
54510	0	-0.807566	-1.164876	9.222310	-0.008066	-0.011647	0.092224	-1.526989	3.188411	-2.379167
54511	0	-0.838304	-1.208683	9.295439	-0.008362	-0.012085	0.092957	-1.535160	3.221484	-2.382998
54512	0	-0.886126	-1.221349	9.441375	-0.008833	-0.012212	0.094417	-1.543260	3.262699	-2.383540
54513	0	-0.870229	-1.195739	9.490713	-0.008667	-0.011963	0.094910	-1.542661	3.312083	-2.391925
54514	0	-0.883967	-1.194891	9.654875	-0.008801	-0.011952	0.096552	-1.544621	3.365303	-2.395844
54515	0	-0.901960	-1.183810	9.795740	-0.008972	-0.011841	0.097961	-1.547636	3.427468	-2.395395
54516	0	-0.893321	-1.183621	9.953546	-0.008885	-0.011836	0.099540	-1.553936	3.489170	-2.403575
54517	0	-0.895665	-1.208550	10.076495	-0.008911	-0.012085	0.100769	-1.560651	3.547636	-2.405985
54518	0	-0.923865	-1.232473	10.234346	-0.009187	-0.012331	0.102347	-1.559778	3.612360	-2.410549
54519	0	-0.919775	-1.208377	10.381719	-0.009155	-0.012085	0.103821	-1.564459	3.665887	-2.417736
54520	0	-0.971221	-1.238541	10.484705	-0.009668	-0.012388	0.104851	-1.567408	3.720498	-2.417109
54521	0	-1.005117	-1.256882	10.625882	-0.010010	-0.012573	0.106262	-1.568576	3.771776	-2.427246
54522	0	-1.000364	-1.243627	10.692371	-0.009972	-0.012443	0.106926	-1.567623	3.812789	-2.430540
54523	0	-1.028157	-1.220304	10.815212	-0.010254	-0.012207	0.108154	-1.569148	3.848873	-2.433798
54524	0	-1.020307	-1.213851	10.869743	-0.010188	-0.012138	0.108699	-1.574857	3.871550	-2.436665
54525	0	-0.995935	-1.238556	10.913041	-0.009949	-0.012390	0.109131	-1.575535	3.889608	-2.435413
54526	0	-1.009095	-1.213766	10.955633	-0.010093	-0.012137	0.109556	-1.581094	3.894598	-2.438540
54527	0	-0.999648	-1.233282	10.925373	-0.010010	-0.012329	0.109253	-1.590123	3.887606	-2.440694
54528	0	-0.990358	-1.214665	10.901220	-0.009922	-0.012154	0.109010	-1.587859	3.875285	-2.435349
54529	0	-1.004133	-1.232369	10.821869	-0.010071	-0.012329	0.108215	-1.587046	3.851268	-2.427900
54530	0	-1.004008	-1.237880	10.761489	-0.010074	-0.012380	0.107612	-1.590978	3.822677	-2.421624
54531	0	-1.033306	-1.263500	10.644940	-0.010376	-0.012634	0.106445	-1.596409	3.783653	-2.422345
54532	0	-1.005941	-1.238655	10.548167	-0.010108	-0.012392	0.105476	-1.595035	3.738097	-2.417056
54533	0	-0.989055	-1.238830	10.431484	-0.009949	-0.012390	0.104309	-1.597468	3.681499	-2.414388
54534	0	-0.965499	-1.220293	10.218901	-0.009713	-0.012204	0.102183	-1.600526	3.623599	-2.405273
54535	0	-0.928337	-1.190161	10.089622	-0.009338	-0.011902	0.100891	-1.604715	3.568464	-2.398471
54536	0	-0.924005	-1.214352	9.974599	-0.009291	-0.012146	0.099741	-1.606301	3.517499	-2.400206
54537	0	-0.898341	-1.202159	9.808836	-0.009033	-0.012024	0.098083	-1.607973	3.466529	-2.404090
54538	0	-0.851979	-1.196111	9.681442	-0.008569	-0.011959	0.096810	-1.614795	3.415770	-2.407835
54539	0	-0.874516	-1.220972	9.570681	-0.008789	-0.012207	0.095703	-1.622510	3.370389	-2.404932
54540	0	-0.885300	-1.245477	9.473655	-0.008885	-0.012457	0.094733	-1.624628	3.338283	-2.398325
54541	0	-0.875945	-1.208749	9.448485	-0.008789	-0.012085	0.094482	-1.632301	3.309411	-2.401742
54542	0	-0.888851	-1.239726	9.357390	-0.008914	-0.012396	0.093572	-1.638741	3.285202	-2.395324
54543	0	-0.864816	-1.172086	9.314113	-0.008667	-0.011719	0.093140	-1.646051	3.268952	-2.398313
54544	0	-0.825574	-1.153838	9.234905	-0.008264	-0.011540	0.092348	-1.648457	3.266039	-2.396320
54545	0	-0.805598	-1.171455	9.252989	-0.008057	-0.011719	0.092529	-1.648224	3.271947	-2.398735
54546	0	-0.806150	-1.207588	9.307925	-0.008056	-0.012077	0.093080	-1.651500	3.285761	-2.401535
54547	0	-0.806758	-1.189949	9.326108	-0.008057	-0.011902	0.093262	-1.653676	3.305786	-2.408668
54548	0	-0.833942	-1.232574	9.423484	-0.008323	-0.012325	0.094236	-1.659388	3.332625	-2.412048
54549	0	-0.850939	-1.208424	9.460229	-0.008484	-0.012085	0.094604	-1.663816	3.369950	-2.414581
54550	0	-0.857114	-1.219979	9.587907	-0.008535	-0.012206	0.095881	-1.661686	3.419001	-2.424172
54551	0	-0.876364	-1.190179	9.673751	-0.008728	-0.011902	0.096741	-1.666965	3.467507	-2.432104
54552	0	-0.896763	-1.177310	9.819559	-0.008923	-0.011780	0.098199	-1.664699	3.526390	-2.431344
54553	0	-0.913723	-1.220899	9.942209	-0.009094	-0.012207	0.099426	-1.672398	3.582207	-2.433130
54554	0	-0.935216	-1.208687	10.087843	-0.009304	-0.012090	0.100883	-1.674668	3.643131	-2.432106
54555	0	-0.944506	-1.214363	10.168063	-0.009399	-0.012146	0.101685	-1.677444	3.700828	-2.432944
54556	0	-0.947474	-1.232069	10.374771	-0.009432	-0.012324	0.103751	-1.678805	3.754510	-2.433701
54557	0	-0.962555	-1.238822	10.412224	-0.009583	-0.012390	0.104126	-1.682056	3.808110	-2.435403
54558	0	-0.964564	-1.214050	10.551903	-0.009609	-0.012142	0.105522	-1.685463	3.853854	-2.444828
54559	0	-0.979721	-1.178141	10.686949	-0.009766	-0.011780	0.106873	-1.692365	3.894100	-2.446274
54560	0	-1.009556	-1.233077	10.729132	-0.010074	-0.012333	0.107293	-1.695088	3.923848	-2.451586
54561	0	-1.020853	-1.257536	10.845775	-0.010193	-0.012573	0.108459	-1.702226	3.946730	-2.461964
54562	0	-1.011080	-1.251485	10.888236	-0.010102	-0.012517	0.108883	-1.704794	3.962133	-2.468786
54563	0	-1.025133	-1.256846	10.919269	-0.010254	-0.012573	0.109192	-1.704451	3.966000	-2.467212
54564	0	-1.035912	-1.256324	10.852278	-0.010371	-0.012565	0.108521	-1.707490	3.959893	-2.466133
54565	0	-1.004658	-1.257083	10.901130	-0.010071	-0.012573	0.109009	-1.709307	3.941042	-2.470685
54566	0	-1.018003	-1.250154	10.816233	-0.010206	-0.012508	0.108159	-1.706363	3.919960	-2.471240
54567	0	-0.997461	-1.232705	10.748642	-0.010010	-0.012329	0.107483	-1.708358	3.889248	-2.466732
54568	0	-1.007897	-1.201967	10.621211	-0.010123	-0.012020	0.106208	-1.711904	3.848267	-2.468540
54569	0	-1.014535	-1.245086	10.486305	-0.010193	-0.012451	0.104858	-1.715572	3.803254	-2.459674
54570	0	-0.968632	-1.208486	10.322346	-0.009733	-0.012085	0.103219	-1.719385	3.758003	-2.462560
54571	0	-0.952900	-1.202730	10.175024	-0.009583	-0.012024	0.101746	-1.726982	3.704565	-2.466226
54572	0	-0.911861	-1.184643	10.072152	-0.009171	-0.011847	0.100717	-1.729605	3.651293	-2.464748
54573	0	-0.928923	-1.220859	9.997998	-0.009338	-0.012207	0.099976	-1.735263	3.601832	-2.462219
54574	0	-0.894996	-1.202613	9.852294	-0.008998	-0.012028	0.098518	-1.737222	3.552856	-2.466129
54575	0	-0.868477	-1.208297	9.723313	-0.008728	-0.012085	0.097229	-1.738774	3.508668	-2.465162
54576	0	-0.842496	-1.201648	9.577534	-0.008460	-0.012020	0.095772	-1.738457	3.473434	-2.457418
54577	0	-0.862525	-1.220514	9.558508	-0.008667	-0.012207	0.095581	-1.740117	3.430172	-2.452983
54578	0	-0.861292	-1.202062	9.479821	-0.008645	-0.012021	0.094795	-1.743591	3.398001	-2.451532
54579	0	-0.833513	-1.238893	9.369150	-0.008362	-0.012390	0.093689	-1.746177	3.371986	-2.452877
54580	0	-0.835814	-1.232229	9.284100	-0.008370	-0.012327	0.092839	-1.744411	3.363325	-2.447733
54581	0	-0.847239	-1.202130	9.350724	-0.008484	-0.012024	0.093506	-1.745475	3.355695	-2.445804
54582	0	-0.851810	-1.207567	9.253216	-0.008522	-0.012080	0.092531	-1.744230	3.357194	-2.447794
54583	0	-0.848607	-1.208509	9.289529	-0.008484	-0.012085	0.092896	-1.748837	3.366199	-2.447478
54584	0	-0.862030	-1.153580	9.356516	-0.008611	-0.011537	0.093566	-1.752407	3.384192	-2.444081
54585	0	-0.856309	-1.159199	9.387099	-0.008545	-0.011597	0.093872	-1.751331	3.412540	-2.444240
54586	0	-0.884997	-1.170893	9.459957	-0.008826	-0.011710	0.094602	-1.754454	3.447324	-2.455770
54587	0	-0.869762	-1.196040	9.557859	-0.008667	-0.011963	0.095581	-1.756192	3.490037	-2.464182
54588	0	-0.882978	-1.189884	9.715852	-0.008791	-0.011897	0.097162	-1.763080	3.541745	-2.472555
54589	0	-0.894973	-1.189928	9.777511	-0.008911	-0.011902	0.097778	-1.764887	3.592931	-2.473902
54590	0	-0.890457	-1.201456	9.966105	-0.008868	-0.012019	0.099664	-1.764363	3.640658	-2.485986
54591	0	-0.919719	-1.189699	10.100995	-0.009155	-0.011902	0.101013	-1.763639	3.694055	-2.495794
54592	0	-0.958960	-1.213603	10.185594	-0.009545	-0.012136	0.101860	-1.767984	3.749733	-2.501183
54593	0	-0.949806	-1.238806	10.345140	-0.009460	-0.012390	0.103455	-1.770392	3.797252	-2.511479
54594	0	-0.944973	-1.244376	10.417759	-0.009415	-0.012447	0.104180	-1.771124	3.841760	-2.517770
54595	0	-0.998188	-1.244812	10.497769	-0.009949	-0.012451	0.104980	-1.772426	3.883853	-2.523390
54596	0	-0.998274	-1.250385	10.558274	-0.009954	-0.012506	0.105585	-1.774131	3.920506	-2.530281
54597	0	-1.015007	-1.251495	10.717569	-0.010132	-0.012512	0.107178	-1.781488	3.946072	-2.536841
54598	0	-1.023940	-1.251272	10.766097	-0.010230	-0.012518	0.107661	-1.780249	3.962139	-2.541685
54599	0	-1.007584	-1.232787	10.778776	-0.010071	-0.012329	0.107788	-1.783161	3.973643	-2.544720
54600	0	-1.007550	-1.195966	10.778782	-0.010081	-0.011961	0.107787	-1.785819	3.973695	-2.547548
54601	0	-1.012467	-1.263004	10.803339	-0.010132	-0.012634	0.108032	-1.785364	3.972344	-2.545856
54602	0	-1.003764	-1.219432	10.809750	-0.010056	-0.012199	0.108095	-1.783854	3.958668	-2.544938
54603	0	-1.029097	-1.220290	10.718051	-0.010315	-0.012207	0.107178	-1.783229	3.939411	-2.542820
54604	0	-1.023836	-1.219833	10.663609	-0.010267	-0.012199	0.106633	-1.785785	3.914795	-2.538642
54605	0	-0.997187	-1.202275	10.583867	-0.010010	-0.012024	0.105835	-1.788080	3.880241	-2.535741
54606	0	-0.964725	-1.238638	10.425902	-0.009691	-0.012388	0.104255	-1.789512	3.838373	-2.538445
54607	0	-0.965777	-1.214332	10.315413	-0.009705	-0.012146	0.103149	-1.789952	3.792906	-2.534945
54608	0	-0.900656	-1.220372	10.194211	-0.009063	-0.012202	0.101937	-1.794873	3.736279	-2.535605
54609	0	-0.892240	-1.202721	10.077307	-0.008972	-0.012024	0.100769	-1.801940	3.686225	-2.535395
54610	0	-0.901070	-1.227057	9.956069	-0.009057	-0.012275	0.099556	-1.800525	3.639417	-2.529626
54611	0	-0.905116	-1.208329	9.863698	-0.009094	-0.012085	0.098633	-1.801971	3.595851	-2.526011
54612	0	-0.896965	-1.226661	9.705703	-0.009009	-0.012265	0.097054	-1.807046	3.555424	-2.523689
54613	0	-0.881448	-1.183515	9.613434	-0.008850	-0.011841	0.096130	-1.803790	3.519404	-2.519658
54614	0	-0.868735	-1.195179	9.534746	-0.008718	-0.011952	0.095345	-1.806546	3.488327	-2.520301
54615	0	-0.894890	-1.208148	9.491231	-0.008972	-0.012085	0.094910	-1.805937	3.466526	-2.520077
54616	0	-0.842055	-1.171006	9.393970	-0.008438	-0.011712	0.093938	-1.807173	3.451353	-2.517506
54617	0	-0.871195	-1.159420	9.393490	-0.008728	-0.011597	0.093933	-1.807834	3.437951	-2.516499
54618	0	-0.850774	-1.153223	9.369218	-0.008513	-0.011531	0.093692	-1.813267	3.437042	-2.521981
54619	0	-0.854916	-1.165746	9.356654	-0.008545	-0.011658	0.093567	-1.816853	3.448215	-2.528438
54620	0	-0.868449	-1.220949	9.350376	-0.008676	-0.012207	0.093505	-1.823855	3.465084	-2.532538
54621	0	-0.855843	-1.214482	9.411514	-0.008545	-0.012146	0.094116	-1.826465	3.487428	-2.537804
54622	0	-0.889770	-1.232675	9.417256	-0.008878	-0.012327	0.094174	-1.830072	3.517525	-2.539090
54623	0	-0.876055	-1.251071	9.600554	-0.008728	-0.012512	0.096008	-1.832580	3.562054	-2.539169
54624	0	-0.870585	-1.231743	9.673306	-0.008672	-0.012326	0.096735	-1.826450	3.608117	-2.545639
54625	0	-0.888408	-1.232257	9.710466	-0.008850	-0.012329	0.097107	-1.823018	3.653872	-2.555466
54626	0	-0.864912	-1.176289	9.899178	-0.008615	-0.011767	0.098994	-1.822084	3.699579	-2.560254
54627	0	-0.900685	-1.202154	9.997276	-0.008972	-0.012024	0.099976	-1.823624	3.745047	-2.563320
54628	0	-0.926715	-1.219898	10.100313	-0.009226	-0.012202	0.101007	-1.824247	3.797548	-2.566355
54629	0	-0.931561	-1.202134	10.229175	-0.009277	-0.012024	0.102295	-1.825626	3.846075	-2.566385
54630	0	-0.939074	-1.195939	10.368873	-0.009356	-0.011958	0.103692	-1.831231	3.890494	-2.578871
54631	0	-0.967950	-1.214175	10.461143	-0.009644	-0.012146	0.104614	-1.830799	3.935518	-2.584150
54632	0	-0.986350	-1.225305	10.515538	-0.009838	-0.012260	0.105157	-1.826837	3.968944	-2.585256
54633	0	-0.991053	-1.226345	10.583336	-0.009888	-0.012268	0.105835	-1.825853	3.999341	-2.591544
54634	0	-1.007766	-1.219746	10.643961	-0.010056	-0.012198	0.106441	-1.828779	4.027929	-2.589556
54635	0	-1.008255	-1.202340	10.772601	-0.010071	-0.012024	0.107727	-1.832055	4.046256	-2.590657
54636	0	-1.034061	-1.233293	10.747943	-0.010339	-0.012329	0.107480	-1.839824	4.054105	-2.591393
54637	0	-1.031433	-1.238641	10.778857	-0.010315	-0.012390	0.107788	-1.839535	4.059429	-2.592048
54638	0	-1.011875	-1.244618	10.791110	-0.010131	-0.012444	0.107910	-1.844801	4.052419	-2.598989
54639	0	-1.035379	-1.244810	10.705817	-0.010376	-0.012451	0.107056	-1.844855	4.034716	-2.598168
54640	0	-1.006006	-1.250362	10.639203	-0.010088	-0.012506	0.106389	-1.845054	4.010907	-2.588058
54641	0	-0.979588	-1.257174	10.602109	-0.009827	-0.012573	0.106018	-1.846636	3.983759	-2.588486
54642	0	-0.972354	-1.239076	10.505072	-0.009766	-0.012387	0.105047	-1.853477	3.944007	-2.589550
54643	0	-0.929852	-1.220689	10.419060	-0.009338	-0.012207	0.104187	-1.856377	3.906411	-2.583552
54644	0	-0.945924	-1.221123	10.267148	-0.009504	-0.012207	0.102668	-1.864024	3.862328	-2.581936
54645	0	-0.929464	-1.220679	10.126138	-0.009338	-0.012207	0.101257	-1.866724	3.819046	-2.581810
54646	0	-0.933436	-1.196015	10.102478	-0.009374	-0.011963	0.101021	-1.866635	3.780621	-2.579617
54647	0	-0.917472	-1.184037	9.955224	-0.009216	-0.011841	0.099548	-1.869096	3.738979	-2.573961
54648	0	-0.884909	-1.178183	9.870397	-0.008890	-0.011780	0.098701	-1.874412	3.697440	-2.574320
54649	0	-0.881128	-1.202826	9.759820	-0.008850	-0.012024	0.097595	-1.882485	3.658065	-2.569670
54650	0	-0.861925	-1.209307	9.687159	-0.008652	-0.012094	0.096869	-1.883848	3.625726	-2.567975
54651	0	-0.833011	-1.202412	9.497347	-0.008362	-0.012024	0.094971	-1.887126	3.593559	-2.566064
54652	0	-0.864128	-1.208602	9.473349	-0.008665	-0.012086	0.094731	-1.890423	3.570794	-2.562449
54653	0	-0.877106	-1.214541	9.387383	-0.008789	-0.012146	0.093872	-1.892926	3.554756	-2.566392
54654	0	-0.879910	-1.226483	9.430385	-0.008814	-0.012267	0.094302	-1.893436	3.542749	-2.564062
54655	0	-0.878516	-1.214316	9.399487	-0.008789	-0.012146	0.093994	-1.893383	3.543788	-2.565675
54656	0	-0.896900	-1.207392	9.460582	-0.008965	-0.012080	0.094605	-1.889329	3.554914	-2.565229
54657	0	-0.885714	-1.141778	9.411504	-0.008850	-0.011414	0.094116	-1.897981	3.569197	-2.563685
54658	0	-0.857163	-1.160171	9.490612	-0.008559	-0.011605	0.094907	-1.897279	3.589774	-2.569908
54659	0	-0.856115	-1.208084	9.503080	-0.008545	-0.012085	0.095032	-1.895961	3.614927	-2.570411
54660	0	-0.872171	-1.182834	9.545478	-0.008700	-0.011833	0.095456	-1.893841	3.646061	-2.573126
54661	0	-0.869540	-1.159151	9.625050	-0.008667	-0.011597	0.096252	-1.891468	3.685319	-2.580074
54662	0	-0.905871	-1.194864	9.783254	-0.009030	-0.011953	0.097835	-1.889706	3.723965	-2.586572
54663	0	-0.919109	-1.171916	9.942292	-0.009155	-0.011719	0.099426	-1.894041	3.770667	-2.592204
54664	0	-0.926241	-1.190058	9.990398	-0.009228	-0.011903	0.099907	-1.895320	3.815863	-2.592673
54665	0	-0.949648	-1.214451	10.119309	-0.009460	-0.012146	0.101196	-1.897486	3.862062	-2.597966
54666	0	-0.950624	-1.220318	10.277356	-0.009473	-0.012204	0.102777	-1.900169	3.904703	-2.605896
54667	0	-0.949481	-1.233177	10.400046	-0.009460	-0.012329	0.104004	-1.906876	3.947954	-2.608569
54668	0	-0.949657	-1.245620	10.490940	-0.009469	-0.012457	0.104912	-1.909785	3.983528	-2.607688
54669	0	-0.985272	-1.226741	10.546640	-0.009827	-0.012268	0.105469	-1.912717	4.017244	-2.614039
54670	0	-1.002221	-1.251415	10.613209	-0.010001	-0.012511	0.106134	-1.919406	4.045446	-2.616767
54671	0	-1.020555	-1.238742	10.699374	-0.010193	-0.012390	0.106995	-1.919953	4.064616	-2.618005
54672	0	-1.010226	-1.232406	10.729739	-0.010097	-0.012324	0.107298	-1.923005	4.076330	-2.618460
54673	0	-1.019216	-1.208173	10.772748	-0.010193	-0.012085	0.107727	-1.922831	4.081294	-2.619372
54674	0	-1.036818	-1.232188	10.784995	-0.010375	-0.012323	0.107849	-1.924400	4.079825	-2.616236
54675	0	-1.005486	-1.220655	10.778963	-0.010071	-0.012207	0.107788	-1.926907	4.068573	-2.619325
54676	0	-1.013469	-1.214767	10.724386	-0.010161	-0.012145	0.107242	-1.932560	4.045844	-2.619151
54677	0	-0.967766	-1.196418	10.663072	-0.009705	-0.011963	0.106628	-1.936794	4.022639	-2.623421
54678	0	-0.949563	-1.208666	10.523159	-0.009529	-0.012088	0.105228	-1.938274	3.991990	-2.626473
54679	0	-0.960575	-1.202738	10.480044	-0.009644	-0.012024	0.104797	-1.944706	3.956553	-2.625683
54680	0	-0.965186	-1.209226	10.321990	-0.009691	-0.012093	0.103216	-1.946950	3.918777	-2.622881
54681	0	-0.954553	-1.220856	10.248130	-0.009583	-0.012207	0.102478	-1.951291	3.883366	-2.616381
54682	0	-0.952470	-1.227290	10.126730	-0.009571	-0.012272	0.101263	-1.954964	3.836944	-2.611075
54683	0	-0.941903	-1.226563	10.028496	-0.009460	-0.012268	0.100281	-1.954753	3.795620	-2.606493
54684	0	-0.903619	-1.244304	9.876654	-0.009074	-0.012447	0.098763	-1.952344	3.757447	-2.603161
54685	0	-0.893374	-1.226715	9.827022	-0.008972	-0.012268	0.098267	-1.953848	3.718570	-2.600440
54686	0	-0.873970	-1.220856	9.662819	-0.008775	-0.012206	0.096625	-1.959405	3.682927	-2.592956
54687	0	-0.863847	-1.208325	9.680452	-0.008667	-0.012085	0.096802	-1.960076	3.654977	-2.593569
54688	0	-0.858494	-1.195698	9.601576	-0.008611	-0.011960	0.096013	-1.959176	3.630010	-2.590934
54689	0	-0.877019	-1.165083	9.540053	-0.008789	-0.011658	0.095398	-1.953727	3.613064	-2.588478
54690	0	-0.867540	-1.182776	9.467168	-0.008691	-0.011827	0.094670	-1.956938	3.600076	-2.588511
54691	0	-0.872262	-1.201976	9.460552	-0.008728	-0.012024	0.094604	-1.954883	3.599133	-2.585003
54692	0	-0.865757	-1.170962	9.436235	-0.008657	-0.011711	0.094362	-1.956123	3.605951	-2.586121
54693	0	-0.854749	-1.202550	9.429888	-0.008545	-0.012024	0.094299	-1.961111	3.614594	-2.584241
54694	0	-0.850334	-1.184167	9.405336	-0.008490	-0.011845	0.094054	-1.960746	3.636736	-2.583273
54695	0	-0.874370	-1.202465	9.496917	-0.008728	-0.012024	0.094971	-1.964854	3.660982	-2.589184
54696	0	-0.890538	-1.239182	9.588024	-0.008882	-0.012392	0.095882	-1.967917	3.694663	-2.601995
54697	0	-0.887322	-1.208080	9.680016	-0.008850	-0.012085	0.096802	-1.966328	3.727310	-2.606498
54698	0	-0.886403	-1.213346	9.777256	-0.008836	-0.012138	0.097775	-1.963975	3.765616	-2.613021
54699	0	-0.900408	-1.227108	9.887368	-0.008972	-0.012268	0.098877	-1.970906	3.807822	-2.615480
54700	0	-0.937834	-1.251983	9.923201	-0.009342	-0.012519	0.099236	-1.975468	3.854644	-2.628794
54701	0	-0.943488	-1.257411	10.009421	-0.009399	-0.012573	0.100098	-1.979933	3.900348	-2.639497
54702	0	-0.920154	-1.208632	10.155179	-0.009167	-0.012087	0.101555	-1.982770	3.944756	-2.647375
54703	0	-0.943092	-1.177700	10.278064	-0.009399	-0.011780	0.102783	-1.983061	3.985062	-2.649762
54704	0	-0.943751	-1.194937	10.381289	-0.009402	-0.011958	0.103815	-1.976832	4.029091	-2.655192
54705	0	-0.948813	-1.153848	10.461144	-0.009460	-0.011536	0.104614	-1.983226	4.064695	-2.657145
54706	0	-0.959747	-1.191054	10.564306	-0.009578	-0.011908	0.105645	-1.989603	4.091461	-2.656580
54707	0	-1.002702	-1.208568	10.583325	-0.010010	-0.012085	0.105835	-1.993510	4.115544	-2.650286
54708	0	-1.011886	-1.220992	10.631810	-0.010106	-0.012209	0.106319	-1.997633	4.134698	-2.649690
54709	0	-1.038511	-1.287788	10.681070	-0.010376	-0.012878	0.106812	-2.000059	4.149778	-2.656292
54710	0	-1.002674	-1.275416	10.662677	-0.010028	-0.012755	0.106627	-2.001608	4.153885	-2.663371
54711	0	-0.981677	-1.256849	10.699609	-0.009827	-0.012573	0.106995	-1.999277	4.148763	-2.664343
54712	0	-0.985477	-1.256426	10.663261	-0.009869	-0.012565	0.106631	-2.001516	4.139460	-2.661172
54713	0	-0.968809	-1.221093	10.699568	-0.009705	-0.012207	0.106995	-2.008319	4.127266	-2.664382
54714	0	-1.007038	-1.245812	10.602293	-0.010099	-0.012460	0.106020	-2.008992	4.101424	-2.666502
54715	0	-1.016133	-1.232870	10.498357	-0.010193	-0.012329	0.104980	-2.010962	4.072673	-2.665307
54716	0	-1.002754	-1.239231	10.450163	-0.010069	-0.012390	0.104498	-2.015598	4.033092	-2.660708
54717	0	-0.972826	-1.232872	10.303093	-0.009766	-0.012329	0.103027	-2.017466	3.997199	-2.659755
54718	0	-0.922568	-1.202679	10.193861	-0.009265	-0.012024	0.101935	-2.022942	3.958784	-2.656782
54719	0	-0.893060	-1.195568	10.107876	-0.008972	-0.011963	0.101074	-2.016991	3.917476	-2.650283
54720	0	-0.890903	-1.176344	10.011035	-0.008951	-0.011766	0.100106	-2.015765	3.875000	-2.644086
54721	0	-0.887433	-1.171972	9.930738	-0.008911	-0.011719	0.099304	-2.019134	3.838275	-2.638035
54722	0	-0.880433	-1.184821	9.778659	-0.008839	-0.011844	0.097784	-2.026713	3.803752	-2.635417
54723	0	-0.863808	-1.172178	9.717018	-0.008667	-0.011719	0.097168	-2.032612	3.775274	-2.631171
54724	0	-0.870173	-1.190952	9.619783	-0.008732	-0.011909	0.096195	-2.036109	3.745105	-2.622426
54725	0	-0.876718	-1.220501	9.564436	-0.008789	-0.012207	0.095642	-2.036112	3.724450	-2.616072
54726	0	-0.866759	-1.238205	9.497668	-0.008685	-0.012386	0.094975	-2.033453	3.708821	-2.610347
54727	0	-0.865401	-1.244804	9.497230	-0.008667	-0.012451	0.094971	-2.032234	3.698607	-2.606894
54728	0	-0.850747	-1.225675	9.485327	-0.008519	-0.012262	0.094851	-2.028018	3.689841	-2.612598
54729	0	-0.836119	-1.202413	9.472659	-0.008362	-0.012024	0.094727	-2.030972	3.694372	-2.614399
54730	0	-0.879171	-1.177844	9.448237	-0.008788	-0.011781	0.094482	-2.030910	3.703915	-2.624745
54731	0	-0.861930	-1.189761	9.484795	-0.008606	-0.011902	0.094849	-2.028668	3.725143	-2.631585
54732	0	-0.858692	-1.207051	9.551769	-0.008573	-0.012077	0.095518	-2.023404	3.747499	-2.632756
54733	0	-0.881312	-1.159073	9.692236	-0.008789	-0.011597	0.096924	-2.019378	3.780864	-2.644761
54734	0	-0.898354	-1.188801	9.685707	-0.008960	-0.011890	0.096859	-2.019561	3.814056	-2.644835
54735	0	-0.887737	-1.183824	9.777616	-0.008850	-0.011841	0.097778	-2.019579	3.850994	-2.649353
54736	0	-0.881890	-1.183324	9.923558	-0.008783	-0.011836	0.099238	-2.019467	3.896985	-2.653795
54737	0	-0.912773	-1.196116	9.978963	-0.009094	-0.011963	0.099792	-2.020588	3.940378	-2.658373
54738	0	-0.907180	-1.171431	10.112599	-0.009041	-0.011716	0.101129	-2.021851	3.980447	-2.663159
54739	0	-0.925039	-1.226786	10.155943	-0.009216	-0.012268	0.101562	-2.024706	4.023819	-2.669352
54740	0	-0.931466	-1.269167	10.283542	-0.009286	-0.012695	0.102838	-2.023665	4.060790	-2.674529
54741	0	-0.955108	-1.275548	10.363508	-0.009521	-0.012756	0.103638	-2.025712	4.098515	-2.671071
54742	0	-0.960622	-1.251228	10.497237	-0.009582	-0.012511	0.104975	-2.029779	4.130415	-2.676776
54743	0	-0.990615	-1.251192	10.540602	-0.009888	-0.012512	0.105408	-2.032324	4.155471	-2.682343
54744	0	-1.024569	-1.281649	10.619596	-0.010230	-0.012817	0.106197	-2.034177	4.177403	-2.684688
54745	0	-1.008219	-1.237964	10.656753	-0.010071	-0.012390	0.106567	-2.025658	4.194704	-2.688408
54746	0	-1.003869	-1.212595	10.742121	-0.010033	-0.012125	0.107422	-2.029304	4.206264	-2.689479
54747	0	-0.994438	-1.183840	10.717841	-0.009949	-0.011841	0.107178	-2.029208	4.206935	-2.685387
54748	0	-0.986946	-1.201637	10.711886	-0.009879	-0.012019	0.107118	-2.028662	4.201753	-2.691234
54749	0	-0.980747	-1.201798	10.656982	-0.009827	-0.012024	0.106567	-2.024559	4.186415	-2.691675
54750	0	-0.976410	-1.188574	10.608664	-0.009789	-0.011890	0.106084	-2.021703	4.165478	-2.688576
54751	0	-0.985673	-1.184176	10.547154	-0.009888	-0.011841	0.105469	-2.024812	4.137342	-2.684054
54752	0	-0.942582	-1.227082	10.456113	-0.009460	-0.012271	0.104558	-2.026706	4.104910	-2.676223
54753	0	-0.942237	-1.220678	10.406843	-0.009460	-0.012207	0.104065	-2.028384	4.068540	-2.666578
54754	0	-0.946738	-1.226920	10.242731	-0.009508	-0.012268	0.102424	-2.031575	4.028352	-2.672306
54755	0	-0.953939	-1.208542	10.187167	-0.009583	-0.012085	0.101868	-2.033973	3.985365	-2.668733
54756	0	-0.945861	-1.214472	10.041453	-0.009498	-0.012148	0.100410	-2.032265	3.946327	-2.663850
54757	0	-0.923728	-1.226866	9.955199	-0.009277	-0.012268	0.099548	-2.034839	3.905706	-2.659959
54758	0	-0.891752	-1.257294	9.845998	-0.008954	-0.012575	0.098456	-2.034217	3.868712	-2.649918
54759	0	-0.881343	-1.220758	9.808673	-0.008850	-0.012207	0.098083	-2.036807	3.831368	-2.646382
54760	0	-0.862299	-1.220614	9.723797	-0.008656	-0.012209	0.097235	-2.035508	3.798410	-2.644439
54761	0	-0.863683	-1.208187	9.582831	-0.008667	-0.012085	0.095825	-2.033830	3.767724	-2.642873
54762	0	-0.864483	-1.183478	9.564994	-0.008668	-0.011835	0.095648	-2.035555	3.745313	-2.643504
54763	0	-0.858962	-1.184330	9.546015	-0.008606	-0.011841	0.095459	-2.040719	3.730898	-2.647973
54764	0	-0.862399	-1.160502	9.527843	-0.008635	-0.011602	0.095278	-2.046124	3.723328	-2.650082
54765	0	-0.847623	-1.153866	9.454378	-0.008484	-0.011536	0.094543	-2.052068	3.719171	-2.652111
54766	0	-0.871465	-1.178385	9.429947	-0.008713	-0.011786	0.094299	-2.051357	3.726554	-2.650067
54767	0	-0.818635	-1.178174	9.478670	-0.008179	-0.011780	0.094788	-2.056210	3.740795	-2.650405
54768	0	-0.838834	-1.203078	9.563902	-0.008378	-0.012029	0.095640	-2.061237	3.758122	-2.649020
54769	0	-0.844272	-1.190143	9.557936	-0.008423	-0.011902	0.095581	-2.063380	3.786787	-2.651830
54770	0	-0.853905	-1.226365	9.636992	-0.008524	-0.012268	0.096371	-2.060730	3.809577	-2.661468
54771	0	-0.869186	-1.220474	9.747122	-0.008667	-0.012207	0.097473	-2.060763	3.843645	-2.660659
54772	0	-0.892646	-1.214070	9.795449	-0.008901	-0.012142	0.097957	-2.061767	3.878588	-2.667176
54773	0	-0.912302	-1.239071	9.893527	-0.009094	-0.012390	0.098938	-2.065212	3.916730	-2.664622
54774	0	-0.942990	-1.214493	10.051651	-0.009398	-0.012148	0.100519	-2.064649	3.958393	-2.667783
54775	0	-0.937182	-1.232440	10.094963	-0.009338	-0.012329	0.100952	-2.062148	4.001106	-2.668616
54776	0	-0.949708	-1.207183	10.185971	-0.009467	-0.012076	0.101862	-2.059806	4.039544	-2.674301
54777	0	-0.936851	-1.177914	10.284157	-0.009338	-0.011780	0.102844	-2.061853	4.077773	-2.683269
54778	0	-0.948670	-1.177422	10.350803	-0.009460	-0.011779	0.103510	-2.059428	4.111700	-2.682399
54779	0	-0.984333	-1.159089	10.510162	-0.009827	-0.011597	0.105103	-2.055669	4.134647	-2.687261
54780	0	-0.994304	-1.183076	10.595300	-0.009922	-0.011829	0.105955	-2.059745	4.162250	-2.687849
54781	0	-1.008692	-1.214940	10.577200	-0.010071	-0.012146	0.105774	-2.065934	4.184596	-2.689732
54782	0	-1.011132	-1.245830	10.582948	-0.010103	-0.012459	0.105830	-2.067790	4.198199	-2.696768
54783	0	-0.982986	-1.226648	10.662831	-0.009827	-0.012268	0.106628	-2.068430	4.206463	-2.705593
54784	0	-0.977054	-1.250807	10.632260	-0.009772	-0.012509	0.106322	-2.069309	4.209480	-2.709748
54785	0	-0.944643	-1.232438	10.705745	-0.009460	-0.012329	0.107056	-2.066350	4.199520	-2.711141
54786	0	-0.983994	-1.250562	10.669394	-0.009860	-0.012504	0.106692	-2.070471	4.183087	-2.710117
54787	0	-0.974512	-1.220620	10.559281	-0.009766	-0.012207	0.105591	-2.071538	4.165884	-2.713791
54788	0	-0.963603	-1.201691	10.504863	-0.009665	-0.012023	0.105045	-2.066772	4.139991	-2.710777
54789	0	-0.967128	-1.183926	10.443442	-0.009705	-0.011841	0.104431	-2.066811	4.108807	-2.702120
54790	0	-0.960707	-1.208069	10.340239	-0.009639	-0.012082	0.103399	-2.067016	4.078917	-2.696123
54791	0	-0.972913	-1.202003	10.303125	-0.009766	-0.012024	0.103027	-2.064392	4.043596	-2.694115
54792	0	-0.934916	-1.195232	10.126814	-0.009389	-0.011956	0.101264	-2.061639	4.003983	-2.689059
54793	0	-0.899817	-1.171688	9.997897	-0.009033	-0.011719	0.099976	-2.061190	3.969085	-2.687306
54794	0	-0.910950	-1.165296	9.888738	-0.009148	-0.011655	0.098884	-2.060636	3.930146	-2.685957
54795	0	-0.899626	-1.171710	9.894155	-0.009033	-0.011719	0.098938	-2.060378	3.892504	-2.690702
54796	0	-0.905121	-1.195764	9.766615	-0.009083	-0.011960	0.097663	-2.059296	3.860685	-2.687810
54797	0	-0.906277	-1.190461	9.662127	-0.009094	-0.011902	0.096619	-2.064252	3.828587	-2.685885
54798	0	-0.888836	-1.197169	9.570954	-0.008910	-0.011969	0.095708	-2.069784	3.807635	-2.682720
54799	0	-0.907250	-1.183706	9.594979	-0.009094	-0.011841	0.095947	-2.067139	3.786828	-2.680174
54800	0	-0.860867	-1.177144	9.467191	-0.008624	-0.011773	0.094670	-2.067029	3.773241	-2.680424
54801	0	-0.847220	-1.184204	9.503263	-0.008484	-0.011841	0.095032	-2.070454	3.764151	-2.681562
54802	0	-0.845696	-1.171919	9.497231	-0.008461	-0.011722	0.094972	-2.069595	3.764166	-2.685373
54803	0	-0.836398	-1.171747	9.484860	-0.008362	-0.011719	0.094849	-2.070193	3.771691	-2.682436
54804	0	-0.855564	-1.177808	9.478608	-0.008550	-0.011778	0.094787	-2.072628	3.783759	-2.679410
54805	0	-0.873584	-1.226327	9.460439	-0.008728	-0.012268	0.094604	-2.069060	3.798023	-2.680577
54806	0	-0.882536	-1.206987	9.576206	-0.008805	-0.012075	0.095763	-2.064820	3.826748	-2.682640
54807	0	-0.893511	-1.190155	9.667751	-0.008911	-0.011902	0.096680	-2.066898	3.859772	-2.689157
54808	0	-0.923280	-1.214305	9.740498	-0.009204	-0.012146	0.097407	-2.065931	3.898350	-2.691702
54809	0	-0.894063	-1.183624	9.850862	-0.008911	-0.011841	0.098511	-2.063116	3.937240	-2.696252
54810	0	-0.893862	-1.182427	9.899264	-0.008910	-0.011832	0.098994	-2.056398	3.974651	-2.706540
54811	0	-0.894098	-1.196407	10.015589	-0.008911	-0.011963	0.100159	-2.060242	4.013357	-2.712502
54812	0	-0.888286	-1.196710	10.161480	-0.008850	-0.011966	0.101618	-2.064269	4.054901	-2.715513
54813	0	-0.924397	-1.177915	10.204835	-0.009216	-0.011780	0.102051	-2.065997	4.090595	-2.718188
54814	0	-0.960468	-1.189962	10.295823	-0.009578	-0.011901	0.102961	-2.067007	4.125074	-2.726649
54815	0	-0.978640	-1.214299	10.375816	-0.009766	-0.012146	0.103760	-2.066027	4.152541	-2.733888
54816	0	-1.007254	-1.214126	10.442522	-0.010052	-0.012140	0.104427	-2.069428	4.179996	-2.738243
54817	0	-0.984976	-1.233063	10.534434	-0.009827	-0.012329	0.105347	-2.073441	4.209748	-2.742665
54818	0	-0.958120	-1.221250	10.625608	-0.009568	-0.012211	0.106257	-2.077412	4.228501	-2.744381
54819	0	-0.995598	-1.244976	10.650584	-0.009949	-0.012451	0.106506	-2.078012	4.241092	-2.744521
54820	0	-0.972208	-1.238840	10.644309	-0.009719	-0.012388	0.106443	-2.080254	4.249308	-2.745864
54821	0	-0.988583	-1.256961	10.669005	-0.009888	-0.012573	0.106689	-2.078325	4.252212	-2.743339
54822	0	-0.987418	-1.220115	10.681328	-0.009884	-0.012200	0.106812	-2.081031	4.246752	-2.741973
54823	0	-1.023682	-1.208072	10.583710	-0.010254	-0.012085	0.105835	-2.078196	4.233165	-2.743557
54824	0	-1.019185	-1.231999	10.559758	-0.010221	-0.012321	0.105595	-2.078184	4.207066	-2.743889
54825	0	-1.028784	-1.214328	10.473931	-0.010315	-0.012146	0.104736	-2.076830	4.182557	-2.737531
54826	0	-0.962140	-1.189899	10.431639	-0.009651	-0.011897	0.104314	-2.080476	4.154890	-2.738715
54827	0	-0.991323	-1.183943	10.284783	-0.009949	-0.011841	0.102844	-2.080365	4.120357	-2.738924
54828	0	-0.923515	-1.171742	10.224334	-0.009268	-0.011716	0.102241	-2.083572	4.088849	-2.737624
54829	0	-0.911620	-1.189748	10.083414	-0.009155	-0.011902	0.100830	-2.080005	4.049574	-2.734752
54830	0	-0.904361	-1.183703	10.047404	-0.009078	-0.011832	0.100471	-2.086917	4.015354	-2.737826
54831	0	-0.887478	-1.202599	9.924617	-0.008911	-0.012024	0.099243	-2.090707	3.978566	-2.732239
54832	0	-0.898818	-1.203350	9.851904	-0.009023	-0.012029	0.098516	-2.097715	3.943571	-2.724406
54833	0	-0.918643	-1.245243	9.759787	-0.009216	-0.012451	0.097595	-2.100677	3.913549	-2.723914
54834	0	-0.907058	-1.251552	9.741920	-0.009096	-0.012515	0.097417	-2.102752	3.888512	-2.720688
54835	0	-0.876745	-1.189961	9.662089	-0.008789	-0.011902	0.096619	-2.101698	3.867877	-2.718937
54836	0	-0.866305	-1.177060	9.552650	-0.008685	-0.011776	0.095524	-2.096855	3.846420	-2.713831
54837	0	-0.846805	-1.141060	9.539971	-0.008484	-0.011414	0.095398	-2.094958	3.832335	-2.712377
54838	0	-0.862602	-1.201756	9.534072	-0.008636	-0.012018	0.095340	-2.095944	3.825783	-2.710796
54839	0	-0.872146	-1.208552	9.503227	-0.008728	-0.012085	0.095032	-2.098419	3.822710	-2.707963
54840	0	-0.865793	-1.238958	9.454443	-0.008655	-0.012392	0.094544	-2.097380	3.831458	-2.709842
54841	0	-0.873488	-1.178170	9.521398	-0.008728	-0.011780	0.095215	-2.101666	3.844358	-2.714535
54842	0	-0.863204	-1.190575	9.539509	-0.008620	-0.011907	0.095396	-2.102666	3.863115	-2.718049
54843	0	-0.862246	-1.177915	9.637312	-0.008606	-0.011780	0.096375	-2.104022	3.887273	-2.722839
54844	0	-0.872003	-1.171837	9.704120	-0.008700	-0.011718	0.097043	-2.106849	3.914982	-2.729202
54845	0	-0.880980	-1.159522	9.808181	-0.008789	-0.011597	0.098083	-2.107303	3.943800	-2.729716
54846	0	-0.879620	-1.183831	9.874870	-0.008770	-0.011838	0.098751	-2.109937	3.978669	-2.734914
54847	0	-0.894183	-1.263505	9.978964	-0.008911	-0.012634	0.099792	-2.113094	4.018363	-2.736953
54848	0	-0.930520	-1.250985	10.021109	-0.009278	-0.012514	0.100213	-2.110469	4.053542	-2.744727
54849	0	-0.930617	-1.251056	10.076659	-0.009277	-0.012512	0.100769	-2.110848	4.090819	-2.742328
54850	0	-0.978860	-1.250402	10.204324	-0.009763	-0.012509	0.102045	-2.107107	4.124314	-2.744002
54851	0	-0.973082	-1.232502	10.302536	-0.009705	-0.012329	0.103027	-2.104793	4.157956	-2.746231
54852	0	-1.014302	-1.249891	10.357074	-0.010124	-0.012505	0.103572	-2.100652	4.183288	-2.751144
54853	0	-1.008878	-1.202268	10.424645	-0.010071	-0.012024	0.104248	-2.101377	4.207488	-2.760026
54854	0	-0.999984	-1.189811	10.442612	-0.009985	-0.011900	0.104427	-2.101399	4.228485	-2.758211
54855	0	-1.026176	-1.220526	10.528509	-0.010254	-0.012207	0.105286	-2.101409	4.241599	-2.764149
54856	0	-1.003396	-1.226263	10.571053	-0.010026	-0.012265	0.105711	-2.100544	4.254929	-2.763622
54857	0	-0.964369	-1.214659	10.614006	-0.009644	-0.012146	0.106140	-2.102994	4.259803	-2.763439
54858	0	-0.976338	-1.184106	10.687208	-0.009767	-0.011843	0.106872	-2.102955	4.261134	-2.763567
54859	0	-0.975401	-1.213872	10.638617	-0.009766	-0.012146	0.106384	-2.096753	4.253508	-2.761315
54860	0	-0.953446	-1.207032	10.577910	-0.009560	-0.012071	0.105777	-2.097829	4.231159	-2.761298
54861	0	-0.949979	-1.190124	10.467733	-0.009521	-0.011902	0.104675	-2.098639	4.212237	-2.763499
54862	0	-0.975601	-1.239211	10.449825	-0.009784	-0.012389	0.104496	-2.103236	4.186692	-2.765537
54863	0	-0.979571	-1.244864	10.339680	-0.009827	-0.012451	0.103394	-2.101757	4.157323	-2.763154
54864	0	-0.942791	-1.256542	10.303642	-0.009460	-0.012568	0.103033	-2.099666	4.126145	-2.758158
54865	0	-0.929823	-1.244718	10.181081	-0.009338	-0.012451	0.101807	-2.096374	4.086040	-2.750474
54866	0	-0.934295	-1.225947	10.102449	-0.009381	-0.012260	0.101021	-2.096495	4.047598	-2.743637
54867	0	-0.942814	-1.220696	10.022278	-0.009460	-0.012207	0.100220	-2.097702	4.015665	-2.736085
54868	0	-0.930182	-1.196455	9.931289	-0.009336	-0.011963	0.099310	-2.100875	3.981693	-2.738309
54869	0	-0.912758	-1.178385	9.832973	-0.009155	-0.011780	0.098328	-2.106942	3.954292	-2.739285
54870	0	-0.888608	-1.190740	9.754126	-0.008918	-0.011910	0.097538	-2.104670	3.921997	-2.736109
54871	0	-0.888404	-1.190212	9.680422	-0.008911	-0.011902	0.096802	-2.106330	3.894876	-2.730656
54872	0	-0.840591	-1.184236	9.686867	-0.008430	-0.011842	0.096867	-2.108418	3.870674	-2.732418
54873	0	-0.870842	-1.196482	9.607088	-0.008728	-0.011963	0.096069	-2.112154	3.852058	-2.736447
54874	0	-0.880096	-1.197129	9.607266	-0.008811	-0.011968	0.096072	-2.118056	3.844833	-2.737265
54875	0	-0.877902	-1.190175	9.613130	-0.008789	-0.011902	0.096130	-2.119513	3.837617	-2.736542
54876	0	-0.901339	-1.220653	9.570412	-0.009013	-0.012207	0.095704	-2.120617	3.842498	-2.737904
54877	0	-0.879477	-1.239272	9.533605	-0.008789	-0.012390	0.095337	-2.125493	3.853887	-2.744152
54878	0	-0.850032	-1.214940	9.521279	-0.008495	-0.012152	0.095213	-2.124493	3.864437	-2.749669
54879	0	-0.867528	-1.220623	9.655697	-0.008667	-0.012207	0.096558	-2.125374	3.878814	-2.751943
54880	0	-0.851619	-1.196084	9.649348	-0.008501	-0.011962	0.096495	-2.125992	3.901232	-2.755331
54881	0	-0.868539	-1.171851	9.692221	-0.008667	-0.011719	0.096924	-2.127679	3.927370	-2.761595
54882	0	-0.896848	-1.183866	9.807810	-0.008948	-0.011841	0.098080	-2.127148	3.955324	-2.766640
54883	0	-0.912228	-1.214073	9.918020	-0.009094	-0.012146	0.099182	-2.123165	3.992027	-2.772953
54884	0	-0.948034	-1.201091	9.966369	-0.009457	-0.012013	0.099666	-2.122291	4.023636	-2.777272
54885	0	-0.973311	-1.220138	10.088905	-0.009705	-0.012207	0.100891	-2.117979	4.060392	-2.778728
54886	0	-0.972941	-1.200563	10.192222	-0.009702	-0.012013	0.101924	-2.111292	4.095889	-2.782175
54887	0	-0.954552	-1.165033	10.284285	-0.009521	-0.011658	0.102844	-2.105072	4.127128	-2.782366
54888	0	-0.940538	-1.218826	10.332852	-0.009387	-0.012193	0.103330	-2.102051	4.151922	-2.784640
54889	0	-0.942273	-1.244830	10.369696	-0.009399	-0.012451	0.103699	-2.100841	4.182145	-2.784331
54890	0	-0.982505	-1.256817	10.412089	-0.009812	-0.012568	0.104122	-2.103395	4.200615	-2.784754
54891	0	-1.002371	-1.263209	10.491837	-0.010010	-0.012634	0.104919	-2.102859	4.220338	-2.786638
54892	0	-1.017427	-1.269225	10.552550	-0.010160	-0.012691	0.105527	-2.105518	4.239805	-2.789524
54893	0	-1.031706	-1.287512	10.534688	-0.010315	-0.012878	0.105347	-2.103614	4.246630	-2.794234
54894	0	-1.043808	-1.249722	10.559228	-0.010442	-0.012506	0.105591	-2.095166	4.247160	-2.799353
54895	0	-0.987816	-1.232618	10.559205	-0.009888	-0.012329	0.105591	-2.093523	4.241430	-2.800699
54896	0	-0.955050	-1.226085	10.541097	-0.009563	-0.012262	0.105410	-2.093381	4.232021	-2.801354
54897	0	-0.937754	-1.153509	10.516559	-0.009399	-0.011536	0.105164	-2.094131	4.212903	-2.802382
54898	0	-0.902780	-1.177527	10.504766	-0.009050	-0.011779	0.105045	-2.091589	4.193009	-2.800870
54899	0	-0.918826	-1.196677	10.443318	-0.009216	-0.011963	0.104431	-2.097050	4.167112	-2.795553
54900	0	-0.962112	-1.221441	10.327807	-0.009649	-0.012216	0.103275	-2.096908	4.140803	-2.784437
54901	0	-0.973668	-1.214682	10.272482	-0.009766	-0.012146	0.102722	-2.099022	4.113352	-2.783110
54902	0	-0.985588	-1.220781	10.181500	-0.009892	-0.012209	0.101811	-2.098855	4.078116	-2.783275
54903	0	-0.967595	-1.208552	10.071070	-0.009705	-0.012085	0.100708	-2.100652	4.050272	-2.786603
54904	0	-0.912565	-1.220515	9.973983	-0.009160	-0.012209	0.099736	-2.097418	4.015648	-2.784535
54905	0	-0.900544	-1.220532	9.833040	-0.009033	-0.012207	0.098328	-2.096621	3.988183	-2.778090
54906	0	-0.870364	-1.207980	9.864053	-0.008734	-0.012082	0.098638	-2.095114	3.958045	-2.775890
54907	0	-0.852107	-1.208346	9.808576	-0.008545	-0.012085	0.098083	-2.094610	3.934976	-2.772743
54908	0	-0.883893	-1.238737	9.747926	-0.008864	-0.012387	0.097477	-2.095945	3.909845	-2.770682
54909	0	-0.895580	-1.226820	9.692532	-0.008972	-0.012268	0.096924	-2.097446	3.895203	-2.769468
54910	0	-0.917063	-1.239600	9.680525	-0.009184	-0.012391	0.096805	-2.104630	3.884195	-2.769423
54911	0	-0.908420	-1.208294	9.607054	-0.009094	-0.012085	0.096069	-2.103646	3.876850	-2.771875
54912	0	-0.894456	-1.164890	9.619462	-0.008952	-0.011654	0.096193	-2.099169	3.872428	-2.774826
54913	0	-0.854177	-1.165272	9.631436	-0.008545	-0.011658	0.096313	-2.094749	3.873384	-2.766401
54914	0	-0.823585	-1.195247	9.637542	-0.008234	-0.011953	0.096375	-2.095300	3.880066	-2.770491
54915	0	-0.849196	-1.171771	9.619082	-0.008484	-0.011719	0.096191	-2.095744	3.894115	-2.773452
54916	0	-0.863500	-1.238956	9.685957	-0.008622	-0.012388	0.096861	-2.099056	3.913689	-2.776302
54917	0	-0.892805	-1.256758	9.716715	-0.008911	-0.012573	0.097168	-2.094195	3.937990	-2.778406
54918	0	-0.921186	-1.262637	9.789606	-0.009190	-0.012624	0.097898	-2.099102	3.968333	-2.782967
54919	0	-0.929883	-1.250545	9.838750	-0.009277	-0.012512	0.098389	-2.093122	3.997651	-2.787691
54920	0	-0.946738	-1.218627	9.929995	-0.009443	-0.012194	0.099301	-2.086488	4.029677	-2.796767
54921	0	-0.918418	-1.183336	9.960760	-0.009155	-0.011841	0.099609	-2.079882	4.067208	-2.799047
54922	0	-0.899565	-1.157853	10.094652	-0.008970	-0.011582	0.100948	-2.077406	4.100437	-2.798186
54923	0	-0.942604	-1.165648	10.192639	-0.009399	-0.011658	0.101929	-2.077933	4.134638	-2.801896
54924	0	-0.923056	-1.208355	10.259339	-0.009210	-0.012083	0.102595	-2.080325	4.162314	-2.805472
54925	0	-0.972696	-1.245020	10.314743	-0.009705	-0.012451	0.103149	-2.081092	4.191496	-2.805058
54926	0	-0.982633	-1.165510	10.344839	-0.009810	-0.011656	0.103450	-2.082067	4.213421	-2.807755
54927	0	-1.008675	-1.184359	10.351375	-0.010071	-0.011841	0.103516	-2.086890	4.235528	-2.806902
54928	0	-1.047369	-1.221319	10.485315	-0.010469	-0.012213	0.104854	-2.088955	4.244639	-2.809272
54929	0	-0.989180	-1.232726	10.504133	-0.009888	-0.012329	0.105042	-2.088513	4.253725	-2.805479
54930	0	-0.995765	-1.243799	10.540795	-0.009957	-0.012448	0.105407	-2.078844	4.258472	-2.813865
54931	0	-1.000993	-1.220665	10.565188	-0.010010	-0.012207	0.105652	-2.079930	4.263249	-2.809588
54932	0	-0.969344	-1.226840	10.498155	-0.009706	-0.012268	0.104980	-2.081643	4.254599	-2.812535
54933	0	-0.968644	-1.257103	10.492138	-0.009705	-0.012573	0.104919	-2.080489	4.239414	-2.813064
54934	0	-0.995467	-1.268750	10.486449	-0.009974	-0.012691	0.104862	-2.077363	4.223460	-2.811778
54935	0	-0.955889	-1.208561	10.449428	-0.009583	-0.012085	0.104492	-2.079238	4.202307	-2.807678
54936	0	-0.993890	-1.171788	10.315587	-0.009963	-0.011721	0.103153	-2.077302	4.180165	-2.806495
54937	0	-0.955400	-1.226609	10.248093	-0.009583	-0.012268	0.102478	-2.076182	4.152982	-2.807038
54938	0	-0.949672	-1.207897	10.187642	-0.009526	-0.012081	0.101873	-2.074803	4.124511	-2.805207
54939	0	-0.924480	-1.207946	10.107786	-0.009277	-0.012085	0.101074	-2.069588	4.092462	-2.798848
54940	0	-0.918161	-1.213436	9.998533	-0.009213	-0.012136	0.099982	-2.069305	4.060727	-2.799493
54941	0	-0.906230	-1.202095	9.967368	-0.009094	-0.012024	0.099670	-2.066907	4.028820	-2.792757
54942	0	-0.894261	-1.226077	9.894641	-0.008970	-0.012262	0.098944	-2.066158	4.001576	-2.787799
54943	0	-0.906444	-1.208329	9.826956	-0.009094	-0.012085	0.098267	-2.065268	3.971576	-2.787970
54944	0	-0.918991	-1.190069	9.735927	-0.009218	-0.011899	0.097357	-2.068311	3.942950	-2.791144
54945	0	-0.901382	-1.153798	9.753570	-0.009033	-0.011536	0.097534	-2.072229	3.924836	-2.788995
54946	0	-0.873329	-1.160162	9.662309	-0.008751	-0.011601	0.096622	-2.073634	3.908649	-2.782423
54947	0	-0.858893	-1.196597	9.649772	-0.008606	-0.011963	0.096497	-2.078493	3.893070	-2.781512
54948	0	-0.874218	-1.209102	9.595048	-0.008756	-0.012092	0.095949	-2.079026	3.881570	-2.780043
54949	0	-0.878376	-1.214281	9.576505	-0.008789	-0.012146	0.095764	-2.076585	3.879684	-2.785497
54950	0	-0.865618	-1.214272	9.558173	-0.008657	-0.012140	0.095582	-2.080959	3.883740	-2.790302
54951	0	-0.891360	-1.238991	9.606914	-0.008911	-0.012390	0.096069	-2.082177	3.891100	-2.796185
54952	0	-0.904718	-1.208279	9.686134	-0.009039	-0.012085	0.096862	-2.081169	3.905189	-2.804147
54953	0	-0.892406	-1.202295	9.649551	-0.008911	-0.012024	0.096497	-2.081655	3.924904	-2.804818
54954	0	-0.913499	-1.183408	9.679807	-0.009120	-0.011839	0.096799	-2.077603	3.946973	-2.807383
54955	0	-0.923927	-1.214215	9.826492	-0.009216	-0.012146	0.098267	-2.074888	3.977930	-2.814894
54956	0	-0.928465	-1.213547	9.905458	-0.009263	-0.012138	0.099056	-2.073301	4.007233	-2.815041
54957	0	-0.923920	-1.220750	9.905787	-0.009216	-0.012207	0.099060	-2.075607	4.038069	-2.809121
54958	0	-0.916602	-1.214587	10.064006	-0.009141	-0.012147	0.100642	-2.076174	4.070784	-2.815636
54959	0	-0.923879	-1.202040	10.076741	-0.009216	-0.012024	0.100769	-2.073919	4.100599	-2.818136
54960	0	-0.940568	-1.219461	10.143531	-0.009384	-0.012200	0.101437	-2.069180	4.129161	-2.820781
54961	0	-0.941972	-1.195982	10.290377	-0.009399	-0.011963	0.102905	-2.067506	4.155912	-2.830695
54962	0	-0.964337	-1.195335	10.363248	-0.009624	-0.011957	0.103634	-2.064993	4.182124	-2.834840
54963	0	-0.972003	-1.196221	10.406358	-0.009705	-0.011963	0.104065	-2.065879	4.203405	-2.838533
54964	0	-1.005428	-1.214070	10.485479	-0.010041	-0.012145	0.104856	-2.062741	4.221995	-2.840261
54965	0	-0.989823	-1.195968	10.522398	-0.009888	-0.011963	0.105225	-2.060798	4.237825	-2.840052
54966	0	-0.991166	-1.201989	10.467291	-0.009909	-0.012018	0.104673	-2.064082	4.245623	-2.835944
54967	0	-0.976337	-1.220682	10.479760	-0.009766	-0.012207	0.104797	-2.065220	4.247645	-2.836321
54968	0	-0.981600	-1.214308	10.510352	-0.009823	-0.012146	0.105103	-2.063347	4.244647	-2.837432
54969	0	-0.969606	-1.226299	10.540909	-0.009705	-0.012268	0.105408	-2.059118	4.239854	-2.839939
54970	0	-0.942479	-1.250203	10.467903	-0.009444	-0.012503	0.104677	-2.059569	4.223121	-2.842449
54971	0	-0.987104	-1.232675	10.431094	-0.009888	-0.012329	0.104309	-2.058141	4.209416	-2.838889
54972	0	-0.983137	-1.219828	10.394849	-0.009854	-0.012203	0.103946	-2.053768	4.188755	-2.834593
54973	0	-0.967603	-1.208439	10.333527	-0.009705	-0.012085	0.103333	-2.054129	4.161748	-2.834324
54974	0	-0.961968	-1.220262	10.193660	-0.009648	-0.012206	0.101933	-2.051225	4.134267	-2.830146
54975	0	-0.925002	-1.196183	10.174822	-0.009277	-0.011963	0.101746	-2.051043	4.108083	-2.832936
54976	0	-0.937390	-1.189978	10.071589	-0.009407	-0.011900	0.100713	-2.051757	4.075154	-2.828384
54977	0	-0.906578	-1.171903	10.028331	-0.009094	-0.011719	0.100281	-2.053035	4.047370	-2.824484
54978	0	-0.900710	-1.190187	9.925085	-0.009038	-0.011903	0.099248	-2.052884	4.016462	-2.822871
54979	0	-0.930633	-1.226391	9.912462	-0.009338	-0.012268	0.099121	-2.048987	3.984175	-2.816169
54980	0	-0.924739	-1.238464	9.784842	-0.009275	-0.012383	0.097846	-2.052443	3.956029	-2.815187
54981	0	-0.913470	-1.251285	9.741396	-0.009155	-0.012512	0.097412	-2.054262	3.936483	-2.810126
54982	0	-0.921587	-1.275834	9.656251	-0.009237	-0.012758	0.096560	-2.055438	3.915727	-2.807073
54983	0	-0.877720	-1.220502	9.680309	-0.008789	-0.012207	0.096802	-2.054250	3.906264	-2.801640
54984	0	-0.887340	-1.244385	9.637815	-0.008887	-0.012447	0.096376	-2.051263	3.894300	-2.802986
54985	0	-0.884592	-1.190239	9.637483	-0.008850	-0.011902	0.096375	-2.053203	3.893771	-2.805103
54986	0	-0.883905	-1.214336	9.686359	-0.008842	-0.012148	0.096863	-2.049176	3.895227	-2.815044
54987	0	-0.878888	-1.183403	9.643640	-0.008789	-0.011841	0.096436	-2.042476	3.899407	-2.815532
54988	0	-0.867570	-1.176415	9.686324	-0.008667	-0.011766	0.096864	-2.041264	3.914065	-2.816267
54989	0	-0.873835	-1.189502	9.667960	-0.008728	-0.011902	0.096680	-2.034673	3.930641	-2.814798
54990	0	-0.894737	-1.176409	9.741004	-0.008932	-0.011766	0.097411	-2.033497	3.952899	-2.814647
54991	0	-0.886606	-1.195942	9.820455	-0.008850	-0.011963	0.098206	-2.031033	3.975786	-2.817880
54992	0	-0.884232	-1.158574	9.801823	-0.008821	-0.011590	0.098020	-2.027695	4.004344	-2.820429
54993	0	-0.924265	-1.171720	9.954608	-0.009216	-0.011719	0.099548	-2.027621	4.038812	-2.824968
54994	0	-0.917077	-1.178042	10.045658	-0.009148	-0.011777	0.100459	-2.033261	4.069362	-2.828869
54995	0	-0.942402	-1.184362	10.094953	-0.009399	-0.011841	0.100952	-2.038116	4.101433	-2.833467
54996	0	-0.935175	-1.233468	10.161555	-0.009327	-0.012335	0.101618	-2.039635	4.133545	-2.839406
54997	0	-0.960029	-1.251516	10.235393	-0.009583	-0.012512	0.102356	-2.044524	4.157636	-2.844977
54998	0	-0.969583	-1.275928	10.283842	-0.009680	-0.012763	0.102839	-2.041929	4.179794	-2.844751
54999	0	-0.972538	-1.293482	10.284286	-0.009705	-0.012939	0.102844	-2.038409	4.207144	-2.848958
55000	0	-0.982348	-1.293105	10.357132	-0.009808	-0.012931	0.103573	-2.040184	4.228957	-2.853333
55001	0	-0.983863	-1.226542	10.430827	-0.009827	-0.012268	0.104309	-2.038793	4.246430	-2.855818
55002	0	-0.979814	-1.213856	10.479495	-0.009789	-0.012141	0.104795	-2.037345	4.260242	-2.857162
55003	0	-0.976731	-1.190009	10.455327	-0.009766	-0.011902	0.104553	-2.036772	4.266481	-2.859072
55004	0	-0.976679	-1.207630	10.534759	-0.009769	-0.012082	0.105347	-2.031752	4.268104	-2.854133
55005	0	-0.950769	-1.177647	10.504312	-0.009521	-0.011780	0.105042	-2.029273	4.257611	-2.851802
55006	0	-0.936047	-1.189706	10.467906	-0.009372	-0.011896	0.104678	-2.031451	4.249750	-2.853872
55007	0	-0.968961	-1.196046	10.437179	-0.009705	-0.011963	0.104370	-2.029899	4.237825	-2.853877
55008	0	-0.972000	-1.220400	10.461841	-0.009736	-0.012202	0.104617	-2.032864	4.224890	-2.845565
55009	0	-0.980445	-1.257172	10.357895	-0.009827	-0.012573	0.103577	-2.032182	4.204837	-2.847670
55010	0	-0.944654	-1.232362	10.285123	-0.009478	-0.012326	0.102848	-2.030160	4.174794	-2.849450
55011	0	-0.991962	-1.226810	10.193155	-0.009949	-0.012268	0.101929	-2.031097	4.146729	-2.844899
55012	0	-0.931103	-1.220546	10.114320	-0.009342	-0.012208	0.101140	-2.029112	4.116092	-2.841605
55013	0	-0.918766	-1.208254	10.095505	-0.009216	-0.012085	0.100952	-2.027269	4.088254	-2.835670
55014	0	-0.900397	-1.219848	10.016710	-0.009038	-0.012203	0.100163	-2.022707	4.053983	-2.837396
55015	0	-0.900118	-1.196241	9.949027	-0.009033	-0.011963	0.099487	-2.022996	4.021812	-2.830110
55016	0	-0.888617	-1.196021	9.857991	-0.008909	-0.011963	0.098577	-2.020843	3.999668	-2.822266
55017	0	-0.913238	-1.221072	9.796310	-0.009155	-0.012207	0.097961	-2.026136	3.977550	-2.814727
55018	0	-0.890614	-1.221229	9.747824	-0.008927	-0.012215	0.097476	-2.024351	3.957137	-2.818027
55019	0	-0.901417	-1.190169	9.692562	-0.009033	-0.011902	0.096924	-2.025180	3.939156	-2.818149
55020	0	-0.867619	-1.190240	9.668371	-0.008690	-0.011902	0.096683	-2.026931	3.927435	-2.818070
55021	0	-0.890093	-1.159337	9.637585	-0.008911	-0.011597	0.096375	-2.024152	3.919761	-2.818750
55022	0	-0.925231	-1.165061	9.601086	-0.009257	-0.011652	0.096010	-2.023727	3.918220	-2.816346
55023	0	-0.884785	-1.153133	9.649730	-0.008850	-0.011536	0.096497	-2.019863	3.919902	-2.819594
55024	0	-0.866620	-1.164809	9.649739	-0.008663	-0.011649	0.096498	-2.019948	3.927832	-2.820717
55025	0	-0.867201	-1.202493	9.649601	-0.008667	-0.012024	0.096497	-2.022486	3.938109	-2.819728
55026	0	-0.917731	-1.276089	9.710372	-0.009166	-0.012759	0.097105	-2.025915	3.955975	-2.819759
55027	0	-0.904490	-1.251353	9.741085	-0.009033	-0.012512	0.097412	-2.028924	3.973943	-2.827283
55028	0	-0.938038	-1.251516	9.813993	-0.009362	-0.012515	0.098142	-2.030573	3.999320	-2.828284
55029	0	-0.935489	-1.250980	9.893673	-0.009338	-0.012512	0.098938	-2.029321	4.022650	-2.830121
55030	0	-0.933001	-1.232186	9.936087	-0.009311	-0.012324	0.099362	-2.028043	4.049015	-2.838962
55031	0	-0.948012	-1.189873	10.015720	-0.009460	-0.011902	0.100159	-2.026039	4.075695	-2.841738
55032	0	-0.933884	-1.146370	10.131316	-0.009317	-0.011469	0.101315	-2.021773	4.103994	-2.850507
55033	0	-0.954191	-1.165408	10.156100	-0.009521	-0.011658	0.101562	-2.019242	4.131227	-2.851259
55034	0	-0.921268	-1.183422	10.180133	-0.009196	-0.011834	0.101803	-2.020847	4.153856	-2.857679
55035	0	-0.935192	-1.165650	10.327040	-0.009338	-0.011658	0.103271	-2.020958	4.173101	-2.861318
55036	0	-0.950402	-1.202079	10.375559	-0.009488	-0.012022	0.103757	-2.021067	4.194994	-2.859156
55037	0	-0.941108	-1.214625	10.388075	-0.009399	-0.012146	0.103882	-2.022794	4.212018	-2.869338
55038	0	-0.979776	-1.232843	10.345114	-0.009789	-0.012330	0.103452	-2.022365	4.225451	-2.869264
55039	0	-0.958862	-1.220863	10.485765	-0.009583	-0.012207	0.104858	-2.025454	4.236396	-2.871904
55040	0	-0.965724	-1.257073	10.442989	-0.009656	-0.012577	0.104429	-2.019794	4.242161	-2.869403
55041	0	-0.994230	-1.269383	10.467608	-0.009949	-0.012695	0.104675	-2.019335	4.239512	-2.865908
55042	0	-0.992606	-1.305417	10.443365	-0.009936	-0.013059	0.104432	-2.015538	4.232660	-2.868066
55043	0	-1.024269	-1.281391	10.455475	-0.010254	-0.012817	0.104553	-2.012841	4.224804	-2.865986
55044	0	-1.003119	-1.287070	10.413067	-0.010049	-0.012872	0.104129	-2.012712	4.209888	-2.860738
55045	0	-0.986825	-1.232891	10.370061	-0.009888	-0.012329	0.103699	-2.013506	4.192963	-2.858446
55046	0	-0.946046	-1.219949	10.339940	-0.009483	-0.012207	0.103396	-2.006120	4.172133	-2.857386
55047	0	-0.956429	-1.202311	10.247983	-0.009583	-0.012024	0.102478	-2.006211	4.156270	-2.855538
55048	0	-0.945698	-1.183611	10.156844	-0.009485	-0.011840	0.101565	-2.002841	4.129037	-2.850266
55049	0	-0.931121	-1.178186	10.144269	-0.009338	-0.011780	0.101440	-2.006059	4.102917	-2.848403
55050	0	-0.901469	-1.178320	10.101949	-0.009041	-0.011785	0.101017	-2.005403	4.077897	-2.845355
55051	0	-0.906843	-1.196209	10.003906	-0.009094	-0.011963	0.100037	-2.005367	4.052935	-2.839724
55052	0	-0.895387	-1.214752	9.967738	-0.008982	-0.012145	0.099675	-2.009074	4.025465	-2.840455
55053	0	-0.901202	-1.226759	9.851274	-0.009033	-0.012268	0.098511	-2.009454	4.005383	-2.833924
55054	0	-0.890746	-1.251417	9.778396	-0.008930	-0.012512	0.097782	-2.012677	3.983313	-2.827971
55055	0	-0.907617	-1.208787	9.765757	-0.009094	-0.012085	0.097656	-2.017076	3.966637	-2.823583
55056	0	-0.886170	-1.233267	9.747673	-0.008876	-0.012336	0.097475	-2.014475	3.954454	-2.824568
55057	0	-0.883947	-1.232873	9.692485	-0.008850	-0.012329	0.096924	-2.015139	3.946313	-2.824318
55058	0	-0.894247	-1.227001	9.717043	-0.008951	-0.012268	0.097170	-2.018546	3.940416	-2.825979
55059	0	-0.890227	-1.232649	9.668084	-0.008911	-0.012329	0.096680	-2.016576	3.934293	-2.827461
55060	0	-0.883284	-1.202000	9.704771	-0.008833	-0.012019	0.097048	-2.018821	3.938535	-2.826260
55061	0	-0.927378	-1.232262	9.680293	-0.009277	-0.012329	0.096802	-2.012338	3.938604	-2.834917
55062	0	-0.897282	-1.212995	9.680344	-0.008965	-0.012134	0.096804	-2.009401	3.951585	-2.831167
55063	0	-0.910387	-1.196309	9.759429	-0.009094	-0.011963	0.097595	-2.011033	3.967132	-2.833539
55064	0	-0.900471	-1.196304	9.826365	-0.008992	-0.011964	0.098265	-2.011524	3.985899	-2.838952
55065	0	-0.917340	-1.135340	9.918036	-0.009155	-0.011353	0.099182	-2.014009	4.010950	-2.842324
55066	0	-0.908767	-1.147720	9.929864	-0.009069	-0.011477	0.099300	-2.016285	4.036092	-2.846320
55067	0	-0.917870	-1.196237	9.948521	-0.009155	-0.011963	0.099487	-2.017254	4.067173	-2.850770
55068	0	-0.915828	-1.214432	10.045770	-0.009142	-0.012145	0.100459	-2.017911	4.089886	-2.859635
55069	0	-0.929479	-1.251409	10.076720	-0.009277	-0.012512	0.100769	-2.021537	4.113863	-2.863029
55070	0	-0.920721	-1.239499	10.180131	-0.009191	-0.012395	0.101803	-2.023098	4.136769	-2.862672
55071	0	-0.935405	-1.257296	10.211042	-0.009338	-0.012573	0.102112	-2.024230	4.158549	-2.863705
55072	0	-0.956925	-1.256362	10.296216	-0.009553	-0.012573	0.102962	-2.015003	4.180863	-2.864065
55073	0	-1.002107	-1.268977	10.406453	-0.010010	-0.012695	0.104065	-2.010307	4.197567	-2.859805
55074	0	-0.961190	-1.201728	10.418502	-0.009605	-0.012013	0.104186	-2.015861	4.208959	-2.861556
55075	0	-1.001346	-1.244313	10.424865	-0.010010	-0.012451	0.104248	-2.008322	4.217229	-2.866558
55076	0	-0.971416	-1.237654	10.424862	-0.009712	-0.012375	0.104249	-2.011414	4.223602	-2.869828
55077	0	-1.000492	-1.244261	10.449367	-0.010010	-0.012451	0.104492	-2.003214	4.222669	-2.868856
55078	0	-0.962878	-1.224800	10.504518	-0.009634	-0.012251	0.105044	-2.001214	4.221361	-2.870077
55079	0	-0.993998	-1.220233	10.437150	-0.009949	-0.012207	0.104370	-1.997166	4.216123	-2.868728
55080	0	-0.973310	-1.232109	10.394615	-0.009748	-0.012321	0.103945	-1.998812	4.203628	-2.868072
55081	0	-0.963231	-1.196120	10.382204	-0.009644	-0.011963	0.103821	-1.998006	4.195647	-2.865227
55082	0	-0.972309	-1.201959	10.297034	-0.009744	-0.012021	0.102968	-1.997311	4.177161	-2.866905
55083	0	-0.949381	-1.232881	10.248063	-0.009521	-0.012329	0.102478	-1.997812	4.150850	-2.857739
55084	0	-0.950376	-1.294266	10.169121	-0.009528	-0.012939	0.101689	-2.002314	4.127860	-2.859165
55085	0	-0.943278	-1.232593	10.144339	-0.009460	-0.012329	0.101440	-1.999585	4.101181	-2.856648
55086	0	-0.937787	-1.250281	10.077785	-0.009406	-0.012506	0.100775	-1.996242	4.073675	-2.852588
55087	0	-0.906642	-1.214264	9.991749	-0.009094	-0.012146	0.099915	-1.993236	4.046327	-2.850902
55088	0	-0.913261	-1.231991	9.949607	-0.009161	-0.012323	0.099493	-1.990073	4.018262	-2.843251
55089	0	-0.912738	-1.208527	9.900156	-0.009155	-0.012085	0.098999	-1.991277	3.990503	-2.845549
55090	0	-0.925952	-1.190189	9.809060	-0.009283	-0.011903	0.098088	-1.991107	3.967565	-2.839993
55091	0	-0.882771	-1.165364	9.802497	-0.008850	-0.011658	0.098022	-1.987255	3.945907	-2.838289
55092	0	-0.884526	-1.189076	9.760240	-0.008867	-0.011894	0.097600	-1.984113	3.924556	-2.838527
55093	0	-0.877692	-1.214261	9.753569	-0.008789	-0.012146	0.097534	-1.981190	3.914715	-2.836169
55094	0	-0.887526	-1.201517	9.741632	-0.008887	-0.012017	0.097415	-1.979805	3.904975	-2.836852
55095	0	-0.908532	-1.220806	9.698557	-0.009094	-0.012207	0.096985	-1.982131	3.898875	-2.830132
55096	0	-0.846514	-1.226891	9.662000	-0.008467	-0.012271	0.096620	-1.980937	3.901307	-2.830503
55097	0	-0.897360	-1.208527	9.674055	-0.008972	-0.012085	0.096741	-1.982538	3.907277	-2.829746
55098	0	-0.885457	-1.196141	9.722820	-0.008853	-0.011964	0.097228	-1.980918	3.913499	-2.827338
55099	0	-0.903829	-1.214364	9.704572	-0.009033	-0.012146	0.097046	-1.979431	3.923767	-2.826037
55100	0	-0.905484	-1.232608	9.753209	-0.009044	-0.012325	0.097533	-1.981745	3.941021	-2.831868
55101	0	-0.923187	-1.232941	9.826510	-0.009216	-0.012329	0.098267	-1.983539	3.963306	-2.833298
55102	0	-0.926311	-1.245108	9.832251	-0.009248	-0.012452	0.098324	-1.983770	3.985322	-2.835513
55103	0	-0.923740	-1.238914	9.918029	-0.009216	-0.012390	0.099182	-1.984143	4.013752	-2.841383
55104	0	-0.927562	-1.207881	9.997076	-0.009259	-0.012083	0.099972	-1.980748	4.036693	-2.842966
55105	0	-0.930093	-1.202364	10.101105	-0.009277	-0.012024	0.101013	-1.981970	4.067563	-2.842812
55106	0	-0.940528	-1.171898	10.149489	-0.009386	-0.011719	0.101497	-1.983710	4.093447	-2.840376
55107	0	-0.941655	-1.183901	10.192734	-0.009399	-0.011841	0.101929	-1.983137	4.116884	-2.842285
55108	0	-0.957843	-1.220037	10.277869	-0.009556	-0.012204	0.102780	-1.980439	4.146230	-2.845415
55109	0	-0.941380	-1.195807	10.302659	-0.009399	-0.011963	0.103027	-1.976487	4.166401	-2.845683
55110	0	-0.944171	-1.213036	10.375741	-0.009429	-0.012136	0.103758	-1.971138	4.184692	-2.847387
55111	0	-0.983291	-1.239237	10.418616	-0.009827	-0.012390	0.104187	-1.974893	4.195815	-2.850397
55112	0	-0.990424	-1.270306	10.394021	-0.009900	-0.012700	0.103941	-1.979441	4.204674	-2.848664
55113	0	-0.982557	-1.250466	10.418802	-0.009827	-0.012512	0.104187	-1.972351	4.207763	-2.849736
55114	0	-1.006987	-1.243372	10.412817	-0.010069	-0.012437	0.104128	-1.970118	4.213128	-2.849024
55115	0	-1.012710	-1.208261	10.461499	-0.010132	-0.012085	0.104614	-1.968682	4.212270	-2.847998
55116	0	-0.981323	-1.195436	10.400586	-0.009818	-0.011959	0.104005	-1.964627	4.211317	-2.845169
55117	0	-0.974843	-1.202332	10.400559	-0.009766	-0.012024	0.104004	-1.964940	4.196780	-2.850294
55118	0	-0.964709	-1.220680	10.425297	-0.009670	-0.012206	0.104251	-1.966620	4.175834	-2.848816
55119	0	-0.949881	-1.214474	10.333475	-0.009521	-0.012146	0.103333	-1.966109	4.155220	-2.842744
55120	0	-0.957074	-1.226648	10.303373	-0.009599	-0.012266	0.103031	-1.967279	4.128609	-2.841518
55121	0	-0.937367	-1.196852	10.217456	-0.009399	-0.011963	0.102173	-1.974421	4.104320	-2.838067
55122	0	-0.932142	-1.215782	10.162887	-0.009349	-0.012157	0.101626	-1.975659	4.077953	-2.834768
55123	0	-0.937486	-1.183778	10.077169	-0.009399	-0.011841	0.100769	-1.973050	4.054555	-2.830562
55124	0	-0.914183	-1.214160	10.016566	-0.009168	-0.012140	0.100163	-1.975394	4.029547	-2.826776
55125	0	-0.907008	-1.208920	9.948900	-0.009094	-0.012085	0.099487	-1.981114	4.006304	-2.818920
55126	0	-0.890398	-1.233699	9.882072	-0.008924	-0.012338	0.098819	-1.981217	3.986968	-2.821874
55127	0	-0.913661	-1.251013	9.790240	-0.009155	-0.012512	0.097900	-1.979722	3.969605	-2.817570
55128	0	-0.909970	-1.250808	9.760079	-0.009118	-0.012508	0.097599	-1.980288	3.952495	-2.814622
55129	0	-0.882951	-1.244698	9.747555	-0.008850	-0.012451	0.097473	-1.976282	3.932787	-2.812436
55130	0	-0.836646	-1.170470	9.680768	-0.008382	-0.011711	0.096806	-1.969679	3.918994	-2.814180
55131	0	-0.865356	-1.170957	9.692614	-0.008667	-0.011719	0.096924	-1.959855	3.907438	-2.820390
55132	0	-0.875645	-1.145229	9.735592	-0.008762	-0.011456	0.097355	-1.956014	3.904821	-2.817714
55133	0	-0.903279	-1.196173	9.643573	-0.009033	-0.011963	0.096436	-1.955810	3.908603	-2.817757
55134	0	-0.903490	-1.214316	9.704586	-0.009033	-0.012144	0.097046	-1.955932	3.914876	-2.818759
55135	0	-0.891581	-1.202437	9.704541	-0.008911	-0.012024	0.097046	-1.957695	3.924568	-2.824664
55136	0	-0.905239	-1.220897	9.740918	-0.009043	-0.012208	0.097410	-1.960171	3.940073	-2.830920
55137	0	-0.892223	-1.208002	9.899863	-0.008911	-0.012085	0.098999	-1.955804	3.957069	-2.835936
55138	0	-0.901191	-1.231969	9.881341	-0.008995	-0.012320	0.098815	-1.957374	3.980724	-2.839473
55139	0	-0.904840	-1.195762	9.924242	-0.009033	-0.011963	0.099243	-1.952706	4.002370	-2.844936
55140	0	-0.896266	-1.201386	10.009390	-0.008943	-0.012013	0.100096	-1.954633	4.029483	-2.843004
55141	0	-0.911209	-1.226681	10.040137	-0.009094	-0.012268	0.100403	-1.954639	4.053963	-2.846669
55142	0	-0.945520	-1.232317	10.100803	-0.009436	-0.012327	0.101009	-1.951541	4.080261	-2.845639
55143	0	-0.954020	-1.245234	10.168267	-0.009521	-0.012451	0.101685	-1.954298	4.105435	-2.850376
55144	0	-0.939097	-1.233185	10.180151	-0.009377	-0.012332	0.101803	-1.955562	4.125855	-2.850991
55145	0	-0.965862	-1.227274	10.290330	-0.009644	-0.012268	0.102905	-1.962158	4.146752	-2.856099
55146	0	-0.950310	-1.221906	10.344841	-0.009491	-0.012217	0.103450	-1.966265	4.164353	-2.857672
55147	0	-0.928494	-1.184086	10.400322	-0.009277	-0.011841	0.104004	-1.967594	4.176898	-2.859834
55148	0	-0.960683	-1.232807	10.400140	-0.009598	-0.012330	0.104002	-1.966709	4.191068	-2.859850
55149	0	-0.946019	-1.245374	10.412569	-0.009460	-0.012451	0.104126	-1.970711	4.195069	-2.859872
55150	0	-0.988824	-1.227087	10.430842	-0.009888	-0.012274	0.104308	-1.968693	4.199922	-2.861041
55151	0	-0.993984	-1.220731	10.406576	-0.009949	-0.012207	0.104065	-1.970064	4.194499	-2.859865
55152	0	-0.998537	-1.257167	10.394483	-0.009993	-0.012574	0.103944	-1.968362	4.190766	-2.869391
55153	0	-0.981251	-1.220114	10.394490	-0.009827	-0.012207	0.103943	-1.962865	4.179623	-2.865099
55154	0	-0.972163	-1.201534	10.339858	-0.009738	-0.012012	0.103397	-1.966984	4.165868	-2.867576
55155	0	-0.956621	-1.208446	10.327306	-0.009583	-0.012085	0.103271	-1.967371	4.152210	-2.865511
55156	0	-0.946312	-1.196324	10.254428	-0.009489	-0.011963	0.102542	-1.968578	4.127683	-2.863777
55157	0	-0.943485	-1.226845	10.254138	-0.009460	-0.012268	0.102539	-1.969815	4.103663	-2.856015
55158	0	-0.926198	-1.227238	10.156827	-0.009288	-0.012269	0.101566	-1.974417	4.078990	-2.854106
55159	0	-0.894347	-1.239158	10.113762	-0.008972	-0.012390	0.101135	-1.976815	4.051028	-2.850612
55160	0	-0.931797	-1.239434	10.077601	-0.009342	-0.012394	0.100774	-1.978095	4.027928	-2.853717
55161	0	-0.930765	-1.239165	10.071067	-0.009338	-0.012390	0.100708	-1.980557	3.997474	-2.854650
55162	0	-0.918729	-1.227075	9.943395	-0.009217	-0.012272	0.099431	-1.980015	3.967482	-2.851608
55163	0	-0.901010	-1.189942	9.906246	-0.009033	-0.011902	0.099060	-1.978041	3.945272	-2.845667
55164	0	-0.878654	-1.189552	9.808921	-0.008804	-0.011898	0.098087	-1.976016	3.928926	-2.842725
55165	0	-0.865036	-1.183765	9.802431	-0.008667	-0.011841	0.098022	-1.973251	3.913866	-2.842119
55166	0	-0.861931	-1.183027	9.747794	-0.008635	-0.011835	0.097476	-1.968536	3.900326	-2.841899
55167	0	-0.871385	-1.196154	9.716941	-0.008728	-0.011963	0.097168	-1.967905	3.887983	-2.840582
55168	0	-0.900120	-1.214308	9.680515	-0.009006	-0.012144	0.096805	-1.967821	3.887158	-2.836606
55169	0	-0.884468	-1.183920	9.722969	-0.008850	-0.011841	0.097229	-1.966992	3.885038	-2.838381
55170	0	-0.908720	-1.214759	9.655769	-0.009084	-0.012143	0.096559	-1.973467	3.893350	-2.838773
55171	0	-0.909470	-1.220835	9.686258	-0.009094	-0.012207	0.096863	-1.976185	3.898158	-2.836265
55172	0	-0.935286	-1.202304	9.698316	-0.009340	-0.012027	0.096984	-1.973102	3.917157	-2.837693
55173	0	-0.898373	-1.226597	9.735027	-0.008972	-0.012268	0.097351	-1.971960	3.934929	-2.836420
55174	0	-0.937776	-1.257107	9.814093	-0.009362	-0.012569	0.098143	-1.975264	3.957214	-2.831105
55175	0	-0.929623	-1.257083	9.869238	-0.009277	-0.012573	0.098694	-1.973911	3.983252	-2.829590
55176	0	-0.915269	-1.207600	9.929903	-0.009132	-0.012080	0.099300	-1.970526	4.010778	-2.831741
55177	0	-0.917468	-1.214410	9.924160	-0.009155	-0.012146	0.099243	-1.969783	4.037238	-2.837377
55178	0	-0.891099	-1.184152	9.984734	-0.008889	-0.011838	0.099850	-1.975325	4.066295	-2.841259
55179	0	-0.917505	-1.177859	10.095049	-0.009155	-0.011780	0.100952	-1.975408	4.092814	-2.844283
55180	0	-0.939811	-1.183358	10.155749	-0.009378	-0.011839	0.101559	-1.970825	4.119152	-2.844704
55181	0	-0.935603	-1.184046	10.253749	-0.009338	-0.011841	0.102539	-1.971827	4.142949	-2.849832
55182	0	-0.939182	-1.189963	10.235074	-0.009374	-0.011902	0.102352	-1.970729	4.167452	-2.849644
55183	0	-0.959986	-1.196214	10.302582	-0.009583	-0.011963	0.103027	-1.971280	4.190816	-2.852628
55184	0	-0.962858	-1.220582	10.406016	-0.009618	-0.012206	0.104061	-1.972277	4.206898	-2.851740
55185	0	-0.970697	-1.232821	10.388172	-0.009705	-0.012329	0.103882	-1.972476	4.213743	-2.853787
55186	0	-0.964901	-1.239043	10.363653	-0.009648	-0.012389	0.103637	-1.975008	4.218716	-2.856365
55187	0	-1.001004	-1.256919	10.455368	-0.010010	-0.012573	0.104553	-1.971725	4.223337	-2.851834
55188	0	-1.019161	-1.286806	10.449274	-0.010194	-0.012871	0.104492	-1.969861	4.225250	-2.844552
55189	0	-0.993671	-1.269154	10.382241	-0.009949	-0.012695	0.103821	-1.966687	4.216318	-2.843462
55190	0	-0.997142	-1.244068	10.394758	-0.009986	-0.012444	0.103946	-1.963431	4.204659	-2.845562
55191	0	-1.017532	-1.269054	10.364001	-0.010193	-0.012695	0.103638	-1.959084	4.189727	-2.840211
55192	0	-1.013662	-1.231715	10.309475	-0.010159	-0.012321	0.103092	-1.956197	4.169818	-2.838006
55193	0	-0.962166	-1.177394	10.272489	-0.009644	-0.011780	0.102722	-1.950542	4.149850	-2.838945
55194	0	-0.963586	-1.182882	10.211909	-0.009662	-0.011829	0.102117	-1.950712	4.125516	-2.830746
55195	0	-0.937379	-1.190196	10.162589	-0.009399	-0.011902	0.101624	-1.951619	4.101108	-2.828576
55196	0	-0.944778	-1.184511	10.126291	-0.009471	-0.011842	0.101261	-1.956196	4.079350	-2.828380
55197	0	-0.925396	-1.178678	10.034314	-0.009277	-0.011780	0.100342	-1.964977	4.057113	-2.826611
55198	0	-0.926508	-1.179181	10.016333	-0.009292	-0.011794	0.100161	-1.963126	4.031239	-2.822606
55199	0	-0.901009	-1.238768	9.973384	-0.009033	-0.012390	0.099731	-1.961102	4.009239	-2.811336
55200	0	-0.933538	-1.195555	9.888376	-0.009354	-0.011958	0.098882	-1.958994	3.992521	-2.808387
55201	0	-0.919826	-1.189831	9.826872	-0.009216	-0.011902	0.098267	-1.955736	3.975943	-2.803549
55202	0	-0.898098	-1.220154	9.784458	-0.008998	-0.012200	0.097843	-1.958008	3.960578	-2.797335
55203	0	-0.913593	-1.196190	9.771922	-0.009155	-0.011963	0.097717	-1.957717	3.942383	-2.794467
55204	0	-0.891861	-1.208080	9.753873	-0.008934	-0.012083	0.097537	-1.955995	3.928728	-2.792325
55205	0	-0.909156	-1.220726	9.692405	-0.009094	-0.012207	0.096924	-1.957357	3.929860	-2.791323
55206	0	-0.927169	-1.238836	9.680219	-0.009273	-0.012391	0.096802	-1.955256	3.933102	-2.789589
55207	0	-0.915985	-1.257349	9.716751	-0.009155	-0.012573	0.097168	-1.956728	3.942693	-2.795420
55208	0	-0.923067	-1.226535	9.643364	-0.009226	-0.012269	0.096434	-1.953604	3.952681	-2.792682
55209	0	-0.885406	-1.202047	9.771735	-0.008850	-0.012024	0.097717	-1.950746	3.961559	-2.792390
55210	0	-0.898933	-1.189036	9.692362	-0.008981	-0.011895	0.096924	-1.946312	3.975907	-2.790686
55211	0	-0.898168	-1.171899	9.814363	-0.008972	-0.011719	0.098145	-1.947856	3.991137	-2.796212
55212	0	-0.876007	-1.165455	9.869128	-0.008747	-0.011659	0.098692	-1.944395	4.010254	-2.801625
55213	0	-0.911071	-1.165383	9.899797	-0.009094	-0.011658	0.098999	-1.941263	4.033425	-2.804700
55214	0	-0.884189	-1.195342	10.009330	-0.008822	-0.011955	0.100095	-1.940540	4.059778	-2.808695
55215	0	-0.935712	-1.208363	10.058436	-0.009338	-0.012085	0.100586	-1.940407	4.085232	-2.810770
55216	0	-0.933356	-1.220432	10.088573	-0.009315	-0.012205	0.100887	-1.940863	4.109852	-2.814097
55217	0	-0.959669	-1.269469	10.107295	-0.009583	-0.012695	0.101074	-1.941476	4.130019	-2.817584
55218	0	-0.975013	-1.251302	10.210712	-0.009733	-0.012511	0.102109	-1.944809	4.153114	-2.820421
55219	0	-0.941240	-1.256740	10.272169	-0.009399	-0.012573	0.102722	-1.939610	4.171717	-2.822282
55220	0	-0.968841	-1.225783	10.296255	-0.009670	-0.012257	0.102964	-1.942329	4.196009	-2.824238
55221	0	-0.971232	-1.269815	10.314834	-0.009705	-0.012695	0.103149	-1.946731	4.208714	-2.832946
55222	0	-0.978931	-1.233294	10.400068	-0.009782	-0.012336	0.104001	-1.944841	4.221168	-2.836166
55223	0	-0.976957	-1.220443	10.382074	-0.009766	-0.012207	0.103821	-1.943154	4.229778	-2.834756
55224	0	-1.001857	-1.213622	10.406455	-0.010018	-0.012141	0.104064	-1.938778	4.234338	-2.831939
55225	0	-0.988193	-1.202107	10.412685	-0.009888	-0.012024	0.104126	-1.936684	4.232317	-2.830860
55226	0	-0.968024	-1.208158	10.406693	-0.009693	-0.012080	0.104066	-1.939162	4.222486	-2.832398
55227	0	-0.963094	-1.196372	10.376084	-0.009644	-0.011963	0.103760	-1.941024	4.212919	-2.833783
55228	0	-0.971915	-1.208420	10.297058	-0.009741	-0.012087	0.102968	-1.938889	4.193173	-2.836654
55229	0	-0.950205	-1.214398	10.327351	-0.009521	-0.012146	0.103271	-1.937493	4.176129	-2.830399
55230	0	-0.957946	-1.238181	10.272895	-0.009605	-0.012386	0.102726	-1.933227	4.151752	-2.823857
55231	0	-0.974460	-1.269551	10.180863	-0.009766	-0.012695	0.101807	-1.934277	4.132574	-2.816790
55232	0	-0.933373	-1.226282	10.120305	-0.009357	-0.012269	0.101200	-1.928052	4.110244	-2.811772
55233	0	-0.974006	-1.232527	10.040579	-0.009766	-0.012329	0.100403	-1.924452	4.085568	-2.809386
55234	0	-0.944898	-1.243845	10.028835	-0.009471	-0.012444	0.100286	-1.918364	4.064909	-2.811741
55235	0	-0.919030	-1.208316	10.010027	-0.009216	-0.012085	0.100098	-1.917059	4.039632	-2.807099
55236	0	-0.889891	-1.220122	9.955542	-0.008921	-0.012204	0.099553	-1.914482	4.019077	-2.803858
55237	0	-0.938149	-1.257015	9.894008	-0.009399	-0.012573	0.098938	-1.911786	4.002746	-2.803621
55238	0	-0.904043	-1.207368	9.876107	-0.009059	-0.012079	0.098759	-1.906215	3.985700	-2.802240
55239	0	-0.901894	-1.232439	9.839057	-0.009033	-0.012329	0.098389	-1.901663	3.973501	-2.799190
55240	0	-0.899589	-1.207486	9.778226	-0.009006	-0.012076	0.097781	-1.900870	3.966572	-2.793816
55241	0	-0.896905	-1.201935	9.765710	-0.008972	-0.012024	0.097656	-1.896590	3.967198	-2.793905
55242	0	-0.895990	-1.188829	9.741427	-0.008966	-0.011893	0.097413	-1.891769	3.963802	-2.794314
55243	0	-0.890580	-1.195790	9.796252	-0.008911	-0.011963	0.097961	-1.886986	3.961887	-2.793562
55244	0	-0.877715	-1.158390	9.759763	-0.008779	-0.011587	0.097597	-1.884285	3.964521	-2.791703
55245	0	-0.921919	-1.208408	9.735091	-0.009216	-0.012085	0.097351	-1.884414	3.972141	-2.792992
55246	0	-0.898166	-1.202706	9.802066	-0.008978	-0.012023	0.098022	-1.890358	3.980770	-2.794808
55247	0	-0.898516	-1.232790	9.875385	-0.008972	-0.012329	0.098755	-1.890263	3.999977	-2.795574
55248	0	-0.882699	-1.238831	9.862894	-0.008816	-0.012388	0.098630	-1.891639	4.017140	-2.797434
55249	0	-0.910864	-1.207898	9.966982	-0.009094	-0.012085	0.099670	-1.886103	4.037778	-2.804333
55250	0	-0.932422	-1.188895	9.985017	-0.009307	-0.011890	0.099852	-1.885776	4.061745	-2.803022
55251	0	-0.935214	-1.226527	10.027982	-0.009338	-0.012268	0.100281	-1.883898	4.081645	-2.797752
55252	0	-0.956491	-1.232270	10.100903	-0.009549	-0.012324	0.101010	-1.883394	4.103702	-2.794453
55253	0	-0.965926	-1.208683	10.168286	-0.009644	-0.012085	0.101685	-1.886832	4.125509	-2.796842
55254	0	-0.944613	-1.202742	10.180145	-0.009431	-0.012028	0.101803	-1.887810	4.146756	-2.801128
55255	0	-0.934861	-1.189920	10.192808	-0.009338	-0.011902	0.101929	-1.886078	4.162466	-2.797111
55256	0	-0.918568	-1.195385	10.278095	-0.009176	-0.011958	0.102781	-1.882582	4.177089	-2.801386
55257	0	-0.928717	-1.214292	10.302682	-0.009277	-0.012146	0.103027	-1.880425	4.192150	-2.804570
55258	0	-0.966773	-1.220426	10.363505	-0.009664	-0.012201	0.103636	-1.884857	4.200917	-2.807689
55259	0	-0.971026	-1.202152	10.351537	-0.009705	-0.012024	0.103516	-1.883389	4.211382	-2.809832
55260	0	-0.983708	-1.214296	10.388089	-0.009838	-0.012142	0.103881	-1.885334	4.214546	-2.805468
55261	0	-0.994539	-1.233051	10.351578	-0.009949	-0.012329	0.103516	-1.887958	4.215080	-2.806728
55262	0	-0.987286	-1.239493	10.376031	-0.009881	-0.012393	0.103760	-1.891092	4.210333	-2.810295
55263	0	-0.969618	-1.232766	10.388279	-0.009705	-0.012329	0.103882	-1.890509	4.205345	-2.810856
55264	0	-0.967401	-1.226335	10.339703	-0.009688	-0.012265	0.103395	-1.889374	4.193819	-2.808594
55265	0	-0.938595	-1.232453	10.309015	-0.009399	-0.012329	0.103088	-1.885226	4.183194	-2.805914
55266	0	-0.959975	-1.244309	10.217726	-0.009617	-0.012443	0.102176	-1.886663	4.168403	-2.804864
55267	0	-0.931752	-1.238748	10.193094	-0.009338	-0.012390	0.101929	-1.884503	4.149424	-2.800670
55268	0	-0.921319	-1.201662	10.150768	-0.009236	-0.012019	0.101505	-1.882447	4.127733	-2.800371
55269	0	-0.962046	-1.208187	10.132092	-0.009644	-0.012085	0.101318	-1.879747	4.106070	-2.794676
55270	0	-0.951589	-1.213975	10.028758	-0.009537	-0.012140	0.100286	-1.879973	4.086693	-2.792871
55271	0	-0.925402	-1.189776	10.003927	-0.009277	-0.011902	0.100037	-1.876086	4.064417	-2.793166
55272	0	-0.897079	-1.164684	9.967706	-0.008987	-0.011650	0.099675	-1.873234	4.049658	-2.793432
55273	0	-0.901629	-1.184192	9.936664	-0.009033	-0.011841	0.099365	-1.875377	4.034545	-2.794519
55274	0	-0.898013	-1.171795	9.839282	-0.009000	-0.011722	0.098391	-1.871958	4.015971	-2.796797
55275	0	-0.920513	-1.202218	9.802373	-0.009216	-0.012024	0.098022	-1.870877	4.007271	-2.794483
55276	0	-0.899721	-1.256828	9.784283	-0.009011	-0.012570	0.097841	-1.869333	3.995170	-2.795483
55277	0	-0.908224	-1.184133	9.759627	-0.009094	-0.011841	0.097595	-1.870870	3.985405	-2.797122
55278	0	-0.924532	-1.220962	9.735367	-0.009254	-0.012209	0.097353	-1.872658	3.980065	-2.798417
55279	0	-0.915130	-1.202202	9.796203	-0.009155	-0.012024	0.097961	-1.871491	3.979690	-2.799934
55280	0	-0.902388	-1.238048	9.759719	-0.009026	-0.012387	0.097596	-1.864614	3.981890	-2.810230
55281	0	-0.885439	-1.251102	9.783912	-0.008850	-0.012512	0.097839	-1.864395	3.991109	-2.809714
55282	0	-0.880050	-1.220161	9.820479	-0.008798	-0.012205	0.098205	-1.861451	3.998665	-2.806899
55283	0	-0.885376	-1.208359	9.838851	-0.008850	-0.012085	0.098389	-1.861033	4.007102	-2.808853
55284	0	-0.874628	-1.196153	9.869189	-0.008736	-0.011961	0.098693	-1.862933	4.023545	-2.813580
55285	0	-0.898631	-1.207999	9.887628	-0.008972	-0.012085	0.098877	-1.858493	4.044018	-2.817760
55286	0	-0.932027	-1.177076	9.954503	-0.009306	-0.011770	0.099546	-1.860384	4.064595	-2.817573
55287	0	-0.916663	-1.171346	9.973102	-0.009155	-0.011719	0.099731	-1.855600	4.081662	-2.826607
55288	0	-0.943555	-1.219263	10.046214	-0.009422	-0.012197	0.100463	-1.852451	4.100887	-2.830092
55289	0	-0.941214	-1.221029	10.119471	-0.009399	-0.012207	0.101196	-1.857421	4.119433	-2.830182
55290	0	-0.925826	-1.203226	10.100769	-0.009242	-0.012031	0.101009	-1.860620	4.141957	-2.826807
55291	0	-0.941798	-1.196359	10.186588	-0.009399	-0.011963	0.101868	-1.862755	4.166968	-2.824668
55292	0	-0.945402	-1.202363	10.277813	-0.009438	-0.012026	0.102779	-1.861632	4.189397	-2.826871
55293	0	-0.946729	-1.202568	10.314858	-0.009460	-0.012024	0.103149	-1.864808	4.201034	-2.833480
55294	0	-0.972372	-1.196525	10.345240	-0.009719	-0.011967	0.103453	-1.864371	4.210563	-2.834772
55295	0	-0.964930	-1.220978	10.345373	-0.009644	-0.012207	0.103455	-1.868584	4.221155	-2.830995
55296	0	-0.965170	-1.245038	10.284343	-0.009655	-0.012457	0.102842	-1.862398	4.221765	-2.827199
55297	0	-1.006946	-1.257177	10.339386	-0.010071	-0.012573	0.103394	-1.861862	4.224532	-2.826024
55298	0	-0.951367	-1.238505	10.400483	-0.009520	-0.012388	0.104004	-1.859353	4.222426	-2.817014
55299	0	-0.950819	-1.195738	10.327335	-0.009521	-0.011963	0.103271	-1.854172	4.212004	-2.815755
55300	0	-0.935784	-1.207091	10.352025	-0.009373	-0.012074	0.103518	-1.851133	4.199912	-2.813150
55301	0	-0.938642	-1.171375	10.296806	-0.009399	-0.011719	0.102966	-1.846511	4.189743	-2.815128
55302	0	-0.947903	-1.195045	10.278794	-0.009496	-0.011953	0.102786	-1.844149	4.175467	-2.812861
55303	0	-0.980637	-1.214559	10.241899	-0.009827	-0.012146	0.102417	-1.844510	4.157101	-2.813282
55304	0	-0.982689	-1.215008	10.236128	-0.009848	-0.012146	0.102360	-1.849890	4.138297	-2.808031
55305	0	-0.956285	-1.214265	10.125959	-0.009583	-0.012146	0.101257	-1.846934	4.120477	-2.800692
55306	0	-0.933694	-1.208027	10.089697	-0.009360	-0.012079	0.100895	-1.848885	4.098347	-2.799434
55307	0	-0.925350	-1.233119	10.022167	-0.009277	-0.012329	0.100220	-1.852042	4.075503	-2.798440
55308	0	-0.920700	-1.214843	9.961566	-0.009231	-0.012151	0.099613	-1.850146	4.052759	-2.800317
55309	0	-0.882897	-1.190367	9.918379	-0.008850	-0.011902	0.099182	-1.853063	4.032714	-2.802127
55310	0	-0.891501	-1.178138	9.875938	-0.008930	-0.011784	0.098758	-1.851376	4.019484	-2.799572
55311	0	-0.931936	-1.195943	9.826883	-0.009338	-0.011963	0.098267	-1.848166	4.001663	-2.799207
55312	0	-0.947289	-1.244366	9.796645	-0.009484	-0.012444	0.097965	-1.848122	3.992649	-2.797206
55313	0	-0.938944	-1.232794	9.820667	-0.009399	-0.012329	0.098206	-1.847731	3.985323	-2.792615
55314	0	-0.924819	-1.245007	9.808616	-0.009257	-0.012449	0.098085	-1.849648	3.978943	-2.797512
55315	0	-0.908719	-1.220622	9.796218	-0.009094	-0.012207	0.097961	-1.849712	3.974938	-2.803660
55316	0	-0.901928	-1.220425	9.759645	-0.009020	-0.012206	0.097596	-1.848677	3.978515	-2.801641
55317	0	-0.885644	-1.202027	9.771716	-0.008850	-0.012024	0.097717	-1.845585	3.990081	-2.804109
55318	0	-0.874669	-1.189204	9.820452	-0.008741	-0.011895	0.098205	-1.843101	4.000480	-2.802279
55319	0	-0.873908	-1.201947	9.826617	-0.008728	-0.012024	0.098267	-1.839155	4.017499	-2.800048
55320	0	-0.961512	-1.225940	9.820263	-0.009604	-0.012259	0.098204	-1.840313	4.034044	-2.802858
55321	0	-0.910726	-1.190034	9.869283	-0.009094	-0.011902	0.098694	-1.839846	4.053295	-2.800262
55322	0	-0.925527	-1.201956	9.893416	-0.009243	-0.012021	0.098935	-1.839387	4.071575	-2.800869
55323	0	-0.916755	-1.184110	9.960821	-0.009155	-0.011841	0.099609	-1.840992	4.089734	-2.806324
55324	0	-0.888929	-1.202292	10.021583	-0.008875	-0.012025	0.100217	-1.840075	4.110219	-2.811958
55325	0	-0.892487	-1.208139	10.113447	-0.008911	-0.012085	0.101135	-1.837320	4.129868	-2.812787
55326	0	-0.907935	-1.226188	10.131474	-0.009061	-0.012261	0.101316	-1.839219	4.154811	-2.812681
55327	0	-0.965974	-1.245369	10.186584	-0.009644	-0.012451	0.101868	-1.843373	4.177036	-2.815427
55328	0	-0.962720	-1.196647	10.222917	-0.009615	-0.011969	0.102230	-1.842243	4.194912	-2.812701
55329	0	-0.989864	-1.263249	10.247719	-0.009888	-0.012634	0.102478	-1.841513	4.211263	-2.814093
55330	0	-1.004398	-1.269429	10.357334	-0.010032	-0.012692	0.103575	-1.844827	4.228969	-2.812678
55331	0	-1.001681	-1.281246	10.327141	-0.010010	-0.012817	0.103271	-1.840595	4.240932	-2.811292
55332	0	-0.966040	-1.250256	10.296513	-0.009658	-0.012503	0.102965	-1.841628	4.247929	-2.812589
55333	0	-0.970201	-1.238477	10.351651	-0.009705	-0.012390	0.103516	-1.836804	4.249202	-2.820167
55334	0	-0.926777	-1.225851	10.357793	-0.009273	-0.012258	0.103578	-1.838876	4.248166	-2.816947
55335	0	-0.938956	-1.177714	10.296751	-0.009399	-0.011780	0.102966	-1.836931	4.241459	-2.815866
55336	0	-0.955338	-1.208101	10.327423	-0.009563	-0.012080	0.103273	-1.838833	4.234515	-2.818103
55337	0	-0.956638	-1.208978	10.296724	-0.009583	-0.012085	0.102966	-1.845090	4.220876	-2.815806
55338	0	-0.959782	-1.221749	10.266342	-0.009612	-0.012218	0.102662	-1.845979	4.209287	-2.814992
55339	0	-0.968756	-1.208766	10.229622	-0.009705	-0.012085	0.102295	-1.849874	4.194572	-2.813722
55340	0	-0.953070	-1.196962	10.223740	-0.009549	-0.011969	0.102236	-1.851859	4.178276	-2.809534
55341	0	-0.944197	-1.220861	10.119782	-0.009460	-0.012207	0.101196	-1.854504	4.161710	-2.809017
55342	0	-0.928370	-1.221061	10.138398	-0.009302	-0.012211	0.101382	-1.855081	4.145264	-2.803465
55343	0	-0.949907	-1.232874	10.040500	-0.009521	-0.012329	0.100403	-1.855478	4.124127	-2.800371
55344	0	-0.902702	-1.207884	9.973812	-0.009050	-0.012085	0.099735	-1.849260	4.101666	-2.802675
55345	0	-0.925757	-1.214464	9.967241	-0.009277	-0.012146	0.099670	-1.848547	4.083330	-2.799313
55346	0	-0.922180	-1.232277	9.900492	-0.009238	-0.012327	0.099003	-1.844320	4.068667	-2.796752
55347	0	-0.926267	-1.226560	9.863450	-0.009277	-0.012268	0.098633	-1.842370	4.055965	-2.792374
55348	0	-0.899184	-1.189704	9.827064	-0.009005	-0.011897	0.098269	-1.843254	4.045425	-2.789340
55349	0	-0.914217	-1.184052	9.814579	-0.009155	-0.011841	0.098145	-1.843834	4.034430	-2.790599
55350	0	-0.930085	-1.196253	9.790346	-0.009313	-0.011963	0.097902	-1.844362	4.024946	-2.791364
55351	0	-0.927304	-1.245176	9.790072	-0.009277	-0.012451	0.097900	-1.846099	4.024125	-2.795532
55352	0	-0.920433	-1.183905	9.765702	-0.009208	-0.011843	0.097656	-1.842849	4.024310	-2.799007
55353	0	-0.879133	-1.189807	9.826686	-0.008789	-0.011902	0.098267	-1.839593	4.031060	-2.800733
55354	0	-0.885687	-1.189501	9.790023	-0.008855	-0.011895	0.097900	-1.840542	4.037547	-2.805036
55355	0	-0.909962	-1.220659	9.728959	-0.009094	-0.012207	0.097290	-1.841218	4.048020	-2.806297
55356	0	-0.880581	-1.189623	9.838792	-0.008801	-0.011902	0.098388	-1.835875	4.058309	-2.808793
55357	0	-0.886514	-1.220586	9.857057	-0.008850	-0.012207	0.098572	-1.835861	4.079789	-2.815731
55358	0	-0.907378	-1.232736	9.911729	-0.009064	-0.012327	0.099118	-1.837308	4.095496	-2.817303
55359	0	-0.916745	-1.275196	9.966985	-0.009155	-0.012756	0.099670	-1.833556	4.113558	-2.817424
55360	0	-0.943693	-1.262641	9.997239	-0.009424	-0.012626	0.099974	-1.835676	4.132184	-2.819121
55361	0	-0.929189	-1.250860	9.966951	-0.009277	-0.012512	0.099670	-1.832857	4.152991	-2.812670
55362	0	-0.956521	-1.231922	10.046101	-0.009551	-0.012322	0.100462	-1.830543	4.173200	-2.814757
55363	0	-0.941160	-1.153195	10.162283	-0.009399	-0.011536	0.101624	-1.827703	4.190867	-2.821043
55364	0	-0.962115	-1.170843	10.210902	-0.009607	-0.011712	0.102110	-1.824941	4.210400	-2.824820
55365	0	-0.965314	-1.190531	10.265983	-0.009644	-0.011902	0.102661	-1.830041	4.225203	-2.825804
55366	0	-0.936626	-1.191236	10.247403	-0.009357	-0.011909	0.102475	-1.834510	4.239115	-2.831883
55367	0	-0.939675	-1.202425	10.284444	-0.009399	-0.012024	0.102844	-1.835976	4.240277	-2.836069
55368	0	-0.982394	-1.263345	10.284426	-0.009822	-0.012635	0.102844	-1.835149	4.246702	-2.836214
55369	0	-0.964010	-1.281936	10.345467	-0.009644	-0.012817	0.103455	-1.838411	4.247082	-2.834553
55370	0	-0.981566	-1.263442	10.363867	-0.009820	-0.012639	0.103638	-1.834365	4.246563	-2.829741
55371	0	-0.988232	-1.250980	10.339436	-0.009888	-0.012512	0.103394	-1.832757	4.244832	-2.824988
55372	0	-0.974615	-1.232111	10.357896	-0.009755	-0.012325	0.103578	-1.829158	4.239131	-2.824360
55373	0	-0.951324	-1.245092	10.333331	-0.009521	-0.012451	0.103333	-1.829880	4.234273	-2.819802
55374	0	-0.955094	-1.244758	10.272499	-0.009566	-0.012451	0.102723	-1.826820	4.221364	-2.824684
55375	0	-0.920225	-1.238982	10.241830	-0.009216	-0.012390	0.102417	-1.827406	4.209916	-2.823378
55376	0	-0.935020	-1.220517	10.217696	-0.009372	-0.012207	0.102175	-1.826152	4.190134	-2.818651
55377	0	-0.919548	-1.171526	10.156479	-0.009216	-0.011719	0.101562	-1.823068	4.170992	-2.815688
55378	0	-0.903462	-1.158445	10.162964	-0.009053	-0.011590	0.101627	-1.817724	4.154225	-2.820859
55379	0	-0.907513	-1.177249	10.071059	-0.009094	-0.011780	0.100708	-1.810289	4.136809	-2.816484
55380	0	-0.915730	-1.121626	10.034846	-0.009178	-0.011216	0.100347	-1.811225	4.117338	-2.811931
55381	0	-0.944364	-1.166329	9.924411	-0.009460	-0.011658	0.099243	-1.818524	4.102270	-2.807527
55382	0	-0.940811	-1.197940	9.918427	-0.009427	-0.011974	0.099183	-1.825208	4.084656	-2.810158
55383	0	-0.944361	-1.257399	9.863433	-0.009460	-0.012573	0.098633	-1.826963	4.069415	-2.807458
55384	0	-0.923376	-1.257440	9.888086	-0.009244	-0.012575	0.098880	-1.827075	4.061824	-2.810192
55385	0	-0.920285	-1.238722	9.802410	-0.009216	-0.012390	0.098022	-1.824601	4.050367	-2.809843
55386	0	-0.893317	-1.214094	9.808740	-0.008945	-0.012140	0.098086	-1.826331	4.040264	-2.808928
55387	0	-0.896396	-1.226440	9.784057	-0.008972	-0.012268	0.097839	-1.823057	4.034874	-2.806793
55388	0	-0.913107	-1.232517	9.747545	-0.009139	-0.012322	0.097475	-1.827298	4.029723	-2.806260
55389	0	-0.909279	-1.208109	9.765686	-0.009094	-0.012085	0.097656	-1.823873	4.032244	-2.800432
55390	0	-0.927387	-1.214117	9.729070	-0.009274	-0.012138	0.097291	-1.828294	4.035672	-2.804138
55391	0	-0.940660	-1.183678	9.741191	-0.009399	-0.011841	0.097412	-1.824793	4.048254	-2.801093
55392	0	-0.893204	-1.177105	9.771586	-0.008925	-0.011772	0.097716	-1.824715	4.060090	-2.802127
55393	0	-0.910221	-1.177718	9.887653	-0.009094	-0.011780	0.098877	-1.822940	4.073397	-2.805179
55394	0	-0.899803	-1.207395	9.869278	-0.008988	-0.012080	0.098693	-1.816961	4.088657	-2.806814
55395	0	-0.892555	-1.202139	9.887596	-0.008911	-0.012024	0.098877	-1.815342	4.109412	-2.806150
55396	0	-0.907955	-1.189486	9.930007	-0.009063	-0.011897	0.099301	-1.814132	4.132803	-2.805305
55397	0	-0.898085	-1.214606	10.034101	-0.008972	-0.012146	0.100342	-1.815481	4.146718	-2.811931
55398	0	-0.943216	-1.245215	10.064369	-0.009418	-0.012452	0.100645	-1.816837	4.167392	-2.813934
55399	0	-0.947193	-1.263076	10.119565	-0.009460	-0.012634	0.101196	-1.814143	4.184469	-2.813013
55400	0	-0.973259	-1.232171	10.156019	-0.009727	-0.012322	0.101561	-1.814549	4.194357	-2.818084
55401	0	-0.959278	-1.232715	10.247730	-0.009583	-0.012329	0.102478	-1.813645	4.209881	-2.821269
55402	0	-0.961515	-1.237911	10.259797	-0.009604	-0.012386	0.102598	-1.806902	4.226899	-2.826339
55403	0	-0.977620	-1.244929	10.266035	-0.009766	-0.012451	0.102661	-1.806088	4.242742	-2.830933
55404	0	-0.955001	-1.238282	10.253708	-0.009543	-0.012387	0.102537	-1.802333	4.254222	-2.828502
55405	0	-0.952631	-1.201968	10.272222	-0.009521	-0.012024	0.102722	-1.798795	4.263755	-2.826642
55406	0	-0.928401	-1.176870	10.363835	-0.009287	-0.011772	0.103638	-1.796075	4.264752	-2.826890
55407	0	-0.952240	-1.190175	10.351555	-0.009521	-0.011902	0.103516	-1.797122	4.269840	-2.833419
55408	0	-0.939459	-1.214796	10.394230	-0.009401	-0.012146	0.103942	-1.800303	4.266675	-2.830513
55409	0	-0.963255	-1.178025	10.315039	-0.009644	-0.011780	0.103149	-1.801801	4.258668	-2.829249
55410	0	-1.009607	-1.221159	10.309133	-0.010110	-0.012209	0.103090	-1.805679	4.247577	-2.826702
55411	0	-0.987131	-1.233028	10.290671	-0.009888	-0.012329	0.102905	-1.807891	4.233620	-2.823342
55412	0	-0.959502	-1.251521	10.260350	-0.009611	-0.012515	0.102602	-1.808958	4.219915	-2.819592
55413	0	-0.944414	-1.263130	10.205266	-0.009460	-0.012634	0.102051	-1.806517	4.205920	-2.814115
55414	0	-0.916846	-1.244431	10.138379	-0.009184	-0.012445	0.101382	-1.806141	4.192780	-2.813935
55415	0	-0.913380	-1.226576	10.095437	-0.009155	-0.012268	0.100952	-1.804362	4.172744	-2.810929
55416	0	-0.915306	-1.171625	10.010327	-0.009174	-0.011715	0.100101	-1.806702	4.152701	-2.810461
55417	0	-0.943907	-1.232832	10.009977	-0.009460	-0.012329	0.100098	-1.806646	4.132524	-2.813531
55418	0	-0.933913	-1.196094	10.004227	-0.009357	-0.011962	0.100040	-1.806391	4.115819	-2.813006
55419	0	-0.937714	-1.190369	9.924505	-0.009399	-0.011902	0.099243	-1.809332	4.094402	-2.815606
55420	0	-0.945878	-1.190604	9.918674	-0.009478	-0.011906	0.099185	-1.810619	4.076951	-2.812299
55421	0	-0.932616	-1.202051	9.918369	-0.009338	-0.012024	0.099182	-1.807634	4.066980	-2.820829
55422	0	-0.875390	-1.207562	9.814873	-0.008765	-0.012078	0.098147	-1.805522	4.057963	-2.824800
55423	0	-0.889839	-1.190370	9.832857	-0.008911	-0.011902	0.098328	-1.808626	4.047325	-2.826829
55424	0	-0.894344	-1.196688	9.777961	-0.008947	-0.011967	0.097779	-1.809901	4.046904	-2.825011
55425	0	-0.877947	-1.190305	9.796214	-0.008789	-0.011902	0.097961	-1.812281	4.039952	-2.821702
55426	0	-0.907296	-1.239171	9.771861	-0.009075	-0.012393	0.097718	-1.811871	4.041481	-2.825254
55427	0	-0.903627	-1.245154	9.759488	-0.009033	-0.012451	0.097595	-1.813482	4.049182	-2.825149
55428	0	-0.922568	-1.208029	9.789988	-0.009223	-0.012086	0.097899	-1.808085	4.056490	-2.819260
55429	0	-0.916095	-1.220303	9.851071	-0.009155	-0.012207	0.098511	-1.804648	4.067192	-2.814145
55430	0	-0.898998	-1.219421	9.905917	-0.008984	-0.012199	0.099059	-1.799870	4.078622	-2.814536
55431	0	-0.916181	-1.208352	9.875445	-0.009155	-0.012085	0.098755	-1.799424	4.090305	-2.812137
55432	0	-0.936550	-1.244591	9.954639	-0.009352	-0.012448	0.099547	-1.798001	4.110108	-2.821612
55433	0	-0.928841	-1.238766	10.046315	-0.009277	-0.012390	0.100464	-1.796470	4.126762	-2.819470
55434	0	-0.949379	-1.244889	10.015540	-0.009482	-0.012446	0.100157	-1.800609	4.143809	-2.825313
55435	0	-0.972016	-1.263036	10.076803	-0.009705	-0.012634	0.100769	-1.797526	4.165492	-2.829311
55436	0	-0.950525	-1.219615	10.149775	-0.009492	-0.012199	0.101499	-1.795194	4.184489	-2.834466
55437	0	-0.977027	-1.238144	10.199036	-0.009766	-0.012390	0.101990	-1.786664	4.193857	-2.828297
55438	0	-0.978255	-1.194463	10.229530	-0.009775	-0.011946	0.102296	-1.786690	4.206226	-2.824961
55439	0	-0.977793	-1.208381	10.266010	-0.009766	-0.012085	0.102661	-1.786713	4.224038	-2.823214
55440	0	-0.967132	-1.226417	10.296341	-0.009668	-0.012266	0.102963	-1.785707	4.231386	-2.831342
55441	0	-0.940379	-1.201824	10.314968	-0.009399	-0.012024	0.103149	-1.780567	4.240433	-2.824149
55442	0	-0.959531	-1.225827	10.284376	-0.009591	-0.012258	0.102844	-1.782540	4.249206	-2.822178
55443	0	-0.939643	-1.196096	10.308888	-0.009399	-0.011963	0.103088	-1.781480	4.250106	-2.818870
55444	0	-0.962983	-1.244463	10.339558	-0.009638	-0.012447	0.103395	-1.779500	4.245441	-2.817534
55445	0	-0.969729	-1.281613	10.339440	-0.009705	-0.012817	0.103394	-1.779158	4.241547	-2.817196
55446	0	-0.949817	-1.226455	10.266311	-0.009507	-0.012266	0.102662	-1.778402	4.235669	-2.820982
55447	0	-0.957076	-1.238992	10.266226	-0.009583	-0.012390	0.102661	-1.779140	4.226801	-2.816539
55448	0	-0.954075	-1.220864	10.315279	-0.009559	-0.012207	0.103151	-1.781843	4.211117	-2.818543
55449	0	-0.962466	-1.245419	10.235737	-0.009644	-0.012451	0.102356	-1.786107	4.194276	-2.817657
55450	0	-0.946696	-1.208524	10.181092	-0.009484	-0.012092	0.101809	-1.779821	4.179131	-2.810069
55451	0	-0.938374	-1.202003	10.113717	-0.009399	-0.012024	0.101135	-1.776347	4.165638	-2.805716
55452	0	-0.947055	-1.189157	10.089612	-0.009490	-0.011894	0.100894	-1.774217	4.147782	-2.805413
55453	0	-0.925641	-1.183891	10.022189	-0.009277	-0.011841	0.100220	-1.772893	4.128164	-2.801902
55454	0	-0.897189	-1.189542	10.034777	-0.008991	-0.011899	0.100346	-1.769694	4.110380	-2.800182
55455	0	-0.931910	-1.196602	9.948874	-0.009338	-0.011963	0.099487	-1.774169	4.092521	-2.790220
55456	0	-0.885587	-1.190929	9.930754	-0.008873	-0.011909	0.099306	-1.775946	4.077066	-2.786367
55457	0	-0.920715	-1.233170	9.899955	-0.009216	-0.012329	0.098999	-1.779963	4.070701	-2.780300
55458	0	-0.936995	-1.239582	9.900106	-0.009381	-0.012396	0.099000	-1.780908	4.061782	-2.781321
55459	0	-0.945233	-1.239076	9.845041	-0.009460	-0.012390	0.098450	-1.782666	4.056501	-2.784787
55460	0	-0.925601	-1.233122	9.826801	-0.009261	-0.012331	0.098268	-1.783988	4.054710	-2.781994
55461	0	-0.926651	-1.250748	9.747478	-0.009277	-0.012512	0.097473	-1.779444	4.046190	-2.781920
55462	0	-0.900360	-1.231973	9.808704	-0.009011	-0.012320	0.098086	-1.780688	4.041416	-2.780884
55463	0	-0.909096	-1.214647	9.802271	-0.009094	-0.012146	0.098022	-1.782351	4.041763	-2.776357
55464	0	-0.884739	-1.220484	9.753442	-0.008844	-0.012209	0.097534	-1.778745	4.049368	-2.777703
55465	0	-0.915546	-1.226413	9.881639	-0.009155	-0.012268	0.098816	-1.775357	4.053680	-2.782064
55466	0	-0.879973	-1.176889	9.905958	-0.008790	-0.011772	0.099060	-1.772872	4.068942	-2.786022
55467	0	-0.903914	-1.171885	9.966986	-0.009033	-0.011719	0.099670	-1.774245	4.079732	-2.792992
55468	0	-0.893402	-1.184081	9.985078	-0.008924	-0.011842	0.099852	-1.774425	4.095826	-2.793045
55469	0	-0.904665	-1.214356	10.052399	-0.009033	-0.012146	0.100525	-1.772968	4.115198	-2.790780
55470	0	-0.925072	-1.220196	9.997205	-0.009243	-0.012202	0.099973	-1.773890	4.128062	-2.793984
55471	0	-0.910288	-1.238958	10.064626	-0.009094	-0.012390	0.100647	-1.774546	4.141901	-2.800923
55472	0	-0.924931	-1.245148	10.143701	-0.009234	-0.012450	0.101439	-1.777338	4.162677	-2.805130
55473	0	-0.904735	-1.239158	10.125589	-0.009033	-0.012390	0.101257	-1.780314	4.182662	-2.805276
55474	0	-0.961991	-1.232803	10.180259	-0.009611	-0.012333	0.101803	-1.776106	4.196567	-2.809607
55475	0	-0.977381	-1.232498	10.229464	-0.009766	-0.012329	0.102295	-1.772768	4.209785	-2.808208
55476	0	-0.966602	-1.238321	10.198811	-0.009660	-0.012383	0.101989	-1.774805	4.220876	-2.808620
55477	0	-0.982867	-1.257350	10.302712	-0.009827	-0.012573	0.103027	-1.776292	4.227201	-2.813139
55478	0	-0.989579	-1.257022	10.314863	-0.009892	-0.012574	0.103148	-1.773102	4.235026	-2.808095
55479	0	-0.951894	-1.220747	10.302753	-0.009521	-0.012207	0.103027	-1.774737	4.236298	-2.812608
55480	0	-0.939117	-1.263087	10.321142	-0.009395	-0.012636	0.103210	-1.769942	4.236625	-2.808293
55481	0	-0.945343	-1.220661	10.253976	-0.009460	-0.012207	0.102539	-1.770566	4.232891	-2.811504
55482	0	-0.919754	-1.208425	10.321197	-0.009203	-0.012085	0.103211	-1.770885	4.231004	-2.812365
55483	0	-0.945057	-1.189932	10.290647	-0.009460	-0.011902	0.102905	-1.769092	4.224216	-2.809665
55484	0	-0.967597	-1.195836	10.272495	-0.009686	-0.011958	0.102724	-1.770386	4.217739	-2.807851
55485	0	-0.938881	-1.208859	10.253961	-0.009399	-0.012085	0.102539	-1.775458	4.210064	-2.808369
55486	0	-0.942895	-1.179049	10.217442	-0.009439	-0.011787	0.102174	-1.779925	4.202423	-2.811067
55487	0	-0.920130	-1.226325	10.138134	-0.009216	-0.012268	0.101379	-1.775482	4.189605	-2.818107
55488	0	-0.935333	-1.232031	10.132361	-0.009370	-0.012320	0.101322	-1.777264	4.175154	-2.815743
55489	0	-0.920164	-1.202144	10.077068	-0.009216	-0.012024	0.100769	-1.775394	4.162724	-2.809057
55490	0	-0.917279	-1.207952	9.985783	-0.009188	-0.012080	0.099856	-1.775571	4.149854	-2.807372
55491	0	-0.889943	-1.220999	9.942695	-0.008911	-0.012207	0.099426	-1.779996	4.140525	-2.810514
55492	0	-0.942004	-1.233729	9.924559	-0.009438	-0.012336	0.099244	-1.782654	4.124491	-2.816958
55493	0	-0.944742	-1.233158	9.899996	-0.009460	-0.012329	0.098999	-1.786505	4.113602	-2.819482
55494	0	-0.960700	-1.239185	9.839119	-0.009618	-0.012396	0.098390	-1.782867	4.105214	-2.815578
55495	0	-0.926557	-1.238506	9.832939	-0.009277	-0.012390	0.098328	-1.777971	4.095681	-2.816298
55496	0	-0.924297	-1.243853	9.869818	-0.009254	-0.012442	0.098697	-1.775388	4.086545	-2.815127
55497	0	-0.920508	-1.226369	9.851234	-0.009216	-0.012268	0.098511	-1.771327	4.077698	-2.813151
55498	0	-0.894405	-1.237932	9.765996	-0.008950	-0.012382	0.097659	-1.769791	4.074607	-2.808841
55499	0	-0.890529	-1.189995	9.808426	-0.008911	-0.011902	0.098083	-1.768668	4.071920	-2.809247
55500	0	-0.865249	-1.208301	9.832875	-0.008656	-0.012082	0.098329	-1.770867	4.072469	-2.808751
55501	0	-0.915663	-1.214451	9.802252	-0.009155	-0.012146	0.098022	-1.770334	4.078112	-2.811508
55502	0	-0.928316	-1.232896	9.881542	-0.009280	-0.012327	0.098816	-1.773600	4.085598	-2.812612
55503	0	-0.909842	-1.208612	9.844918	-0.009094	-0.012085	0.098450	-1.776193	4.094500	-2.816308
55504	0	-0.898627	-1.215136	9.917941	-0.008981	-0.012149	0.099180	-1.780341	4.104905	-2.817746
55505	0	-0.904278	-1.202203	9.942563	-0.009033	-0.012024	0.099426	-1.779473	4.119927	-2.818562
55506	0	-0.881795	-1.220370	10.040020	-0.008809	-0.012204	0.100401	-1.780246	4.134017	-2.821288
55507	0	-0.904416	-1.226646	10.082929	-0.009033	-0.012268	0.100830	-1.779755	4.150447	-2.826255
55508	0	-0.943479	-1.214511	10.070460	-0.009421	-0.012143	0.100706	-1.783371	4.169665	-2.831495
55509	0	-0.952948	-1.208736	10.125629	-0.009521	-0.012085	0.101257	-1.787386	4.182642	-2.838320
55510	0	-0.966817	-1.233766	10.143642	-0.009660	-0.012335	0.101438	-1.791887	4.196137	-2.840881
55511	0	-0.953075	-1.226860	10.223296	-0.009521	-0.012268	0.102234	-1.793799	4.210493	-2.842902
55512	0	-0.954694	-1.244800	10.223200	-0.009541	-0.012453	0.102232	-1.789383	4.221668	-2.843902
55513	0	-0.977027	-1.214346	10.272203	-0.009766	-0.012146	0.102722	-1.787804	4.230902	-2.844476
55514	0	-0.959180	-1.201635	10.327088	-0.009592	-0.012019	0.103271	-1.785888	4.234612	-2.850953
55515	0	-0.970573	-1.250916	10.351589	-0.009705	-0.012512	0.103516	-1.783719	4.239919	-2.851256
55516	0	-0.970852	-1.214073	10.375961	-0.009707	-0.012140	0.103760	-1.785408	4.245180	-2.849081
55517	0	-0.945522	-1.239117	10.327184	-0.009460	-0.012390	0.103271	-1.787659	4.243519	-2.846812
55518	0	-0.962847	-1.227075	10.357711	-0.009633	-0.012271	0.103577	-1.788585	4.242524	-2.849532
55519	0	-0.951475	-1.226239	10.290657	-0.009521	-0.012268	0.102905	-1.783352	4.239178	-2.846826
55520	0	-0.986196	-1.244082	10.266421	-0.009874	-0.012441	0.102663	-1.784514	4.229535	-2.845195
55521	0	-0.999790	-1.208433	10.296754	-0.010010	-0.012085	0.102966	-1.784826	4.220480	-2.846466
55522	0	-0.936619	-1.195903	10.242018	-0.009377	-0.011962	0.102419	-1.782605	4.213113	-2.844202
55523	0	-0.938139	-1.190463	10.241832	-0.009399	-0.011902	0.102417	-1.786651	4.197099	-2.846494
55524	0	-0.928520	-1.160330	10.150491	-0.009303	-0.011602	0.101503	-1.788598	4.181085	-2.848096
55525	0	-0.914127	-1.177490	10.138123	-0.009155	-0.011780	0.101379	-1.784064	4.169419	-2.850690
55526	0	-0.886804	-1.201310	10.107859	-0.008883	-0.012014	0.101077	-1.783538	4.156149	-2.845644
55527	0	-0.913733	-1.202320	10.034352	-0.009155	-0.012024	0.100342	-1.783620	4.139884	-2.842587
55528	0	-0.940547	-1.232656	9.967533	-0.009425	-0.012328	0.099673	-1.782691	4.121525	-2.835351
55529	0	-0.950770	-1.232506	9.973326	-0.009521	-0.012329	0.099731	-1.779029	4.109856	-2.836698
55530	0	-0.941739	-1.262545	9.906463	-0.009434	-0.012627	0.099063	-1.778582	4.095128	-2.840436
55531	0	-0.950961	-1.275624	9.924432	-0.009521	-0.012756	0.099243	-1.779466	4.085600	-2.837571
55532	0	-0.936529	-1.263083	9.875821	-0.009376	-0.012634	0.098757	-1.776500	4.077818	-2.839851
55533	0	-0.926820	-1.214448	9.826765	-0.009277	-0.012146	0.098267	-1.775792	4.071348	-2.833982
55534	0	-0.894582	-1.177121	9.851408	-0.008954	-0.011777	0.098513	-1.770221	4.065904	-2.833621
55535	0	-0.890899	-1.202195	9.820600	-0.008911	-0.012024	0.098206	-1.769071	4.067450	-2.837728
55536	0	-0.915075	-1.189341	9.802309	-0.009151	-0.011898	0.098022	-1.764827	4.070680	-2.835968
55537	0	-0.915401	-1.208213	9.838914	-0.009155	-0.012085	0.098389	-1.762697	4.073266	-2.839011
55538	0	-0.915546	-1.189657	9.838854	-0.009153	-0.011897	0.098389	-1.763294	4.079774	-2.834138
55539	0	-0.916178	-1.202194	9.875452	-0.009155	-0.012024	0.098755	-1.762262	4.091292	-2.837409
55540	0	-0.905620	-1.201588	9.832631	-0.009047	-0.012020	0.098327	-1.758643	4.106517	-2.839077
55541	0	-0.928623	-1.184231	9.973044	-0.009277	-0.011841	0.099731	-1.761639	4.120717	-2.839865
55542	0	-0.912907	-1.184289	9.972726	-0.009112	-0.011845	0.099729	-1.761014	4.143884	-2.837803
55543	0	-0.941320	-1.195691	10.015811	-0.009399	-0.011963	0.100159	-1.755536	4.163621	-2.838434
55544	0	-0.943555	-1.249915	10.064447	-0.009427	-0.012501	0.100645	-1.754991	4.177274	-2.836653
55545	0	-0.934573	-1.244785	10.082981	-0.009338	-0.012451	0.100830	-1.752484	4.189644	-2.834624
55546	0	-0.961037	-1.262606	10.162158	-0.009598	-0.012628	0.101623	-1.752094	4.207779	-2.834006
55547	0	-0.958806	-1.244797	10.180651	-0.009583	-0.012451	0.101807	-1.749758	4.217996	-2.838892
55548	0	-0.941672	-1.226259	10.247651	-0.009411	-0.012262	0.102477	-1.751305	4.228535	-2.842781
55549	0	-0.964737	-1.201783	10.229528	-0.009644	-0.012024	0.102295	-1.745722	4.236808	-2.846246
55550	0	-0.990023	-1.176421	10.290527	-0.009895	-0.011768	0.102905	-1.742366	4.246266	-2.849052
55551	0	-0.958206	-1.165400	10.284470	-0.009583	-0.011658	0.102844	-1.739395	4.249851	-2.849583
55552	0	-0.951965	-1.183686	10.308815	-0.009521	-0.011834	0.103088	-1.743564	4.252914	-2.849299
55553	0	-0.958354	-1.214375	10.296648	-0.009583	-0.012146	0.102966	-1.742240	4.258122	-2.847759
55554	0	-0.976706	-1.202096	10.302738	-0.009768	-0.012020	0.103027	-1.744323	4.260612	-2.847531
55555	0	-0.945384	-1.214447	10.266192	-0.009460	-0.012146	0.102661	-1.743695	4.257350	-2.850654
55556	0	-0.949545	-1.207767	10.260275	-0.009508	-0.012082	0.102601	-1.739745	4.247357	-2.848186
55557	0	-0.932242	-1.220235	10.315141	-0.009338	-0.012207	0.103149	-1.735474	4.233877	-2.843288
55558	0	-0.965844	-1.225694	10.260560	-0.009673	-0.012259	0.102604	-1.733600	4.221672	-2.841114
55559	0	-0.944255	-1.269490	10.199146	-0.009460	-0.012695	0.101990	-1.734070	4.205757	-2.844942
55560	0	-0.971670	-1.226872	10.162762	-0.009730	-0.012268	0.101626	-1.735789	4.194612	-2.837848
55561	0	-0.944674	-1.233202	10.131928	-0.009460	-0.012329	0.101318	-1.740070	4.183261	-2.838233
55562	0	-0.953763	-1.251896	10.058861	-0.009556	-0.012519	0.100587	-1.741073	4.166745	-2.837888
55563	0	-0.962452	-1.238721	10.003882	-0.009644	-0.012390	0.100037	-1.738639	4.149196	-2.832653
55564	0	-0.940813	-1.225910	10.004217	-0.009422	-0.012262	0.100040	-1.735909	4.137107	-2.838058
55565	0	-0.926253	-1.172405	9.979323	-0.009277	-0.011719	0.099792	-1.742959	4.124234	-2.840011
55566	0	-0.935734	-1.215660	9.955057	-0.009370	-0.012157	0.099549	-1.742997	4.114058	-2.834218
55567	0	-0.926710	-1.171854	9.930518	-0.009277	-0.011719	0.099304	-1.743778	4.106425	-2.832877
55568	0	-0.906624	-1.177941	9.869558	-0.009074	-0.011780	0.098695	-1.744392	4.101316	-2.831245
55569	0	-0.926909	-1.214339	9.893908	-0.009277	-0.012146	0.098938	-1.742432	4.095884	-2.832125
55570	0	-0.925106	-1.208080	9.912387	-0.009261	-0.012080	0.099123	-1.744158	4.088397	-2.832849
55571	0	-0.915245	-1.202300	9.887733	-0.009155	-0.012024	0.098877	-1.744221	4.089185	-2.836832
55572	0	-0.902550	-1.214524	9.844986	-0.009027	-0.012145	0.098450	-1.745585	4.090950	-2.833608
55573	0	-0.891151	-1.238494	9.863343	-0.008911	-0.012390	0.098633	-1.740733	4.095428	-2.836428
55574	0	-0.903626	-1.225604	9.851181	-0.009034	-0.012259	0.098512	-1.739038	4.101901	-2.837303
55575	0	-0.891570	-1.202208	9.875470	-0.008911	-0.012024	0.098755	-1.738130	4.111204	-2.837797
55576	0	-0.941850	-1.220193	9.924158	-0.009409	-0.012204	0.099242	-1.736849	4.126190	-2.836866
55577	0	-0.934453	-1.232342	9.924329	-0.009338	-0.012329	0.099243	-1.731562	4.137283	-2.837089
55578	0	-0.930334	-1.219232	9.948655	-0.009290	-0.012197	0.099487	-1.728061	4.156888	-2.836175
55579	0	-0.946524	-1.189772	10.058598	-0.009460	-0.011902	0.100586	-1.724590	4.166460	-2.830903
55580	0	-0.954228	-1.182937	10.034022	-0.009531	-0.011833	0.100341	-1.721557	4.183305	-2.829202
55581	0	-0.916632	-1.220563	10.070717	-0.009155	-0.012207	0.100708	-1.721303	4.199810	-2.833180
55582	0	-0.912549	-1.220916	10.149832	-0.009117	-0.012205	0.101500	-1.727141	4.213225	-2.834365
55583	0	-0.892661	-1.220725	10.180526	-0.008911	-0.012207	0.101807	-1.728751	4.234567	-2.835773
55584	0	-0.944554	-1.233032	10.216765	-0.009431	-0.012330	0.102169	-1.730417	4.254907	-2.836267
55585	0	-0.958799	-1.220704	10.278269	-0.009583	-0.012207	0.102783	-1.731696	4.264936	-2.843862
55586	0	-0.965778	-1.238864	10.259822	-0.009655	-0.012391	0.102598	-1.730186	4.272038	-2.846013
55587	0	-0.983111	-1.226812	10.296588	-0.009827	-0.012268	0.102966	-1.731478	4.281033	-2.843738
55588	0	-0.989926	-1.214655	10.290417	-0.009897	-0.012147	0.102904	-1.732237	4.287283	-2.846512
55589	0	-0.988718	-1.244715	10.382133	-0.009888	-0.012451	0.103821	-1.728970	4.290811	-2.843015
55590	0	-0.963856	-1.262676	10.315073	-0.009643	-0.012627	0.103150	-1.730212	4.290395	-2.842646
55591	0	-0.945383	-1.232728	10.266196	-0.009460	-0.012329	0.102661	-1.729257	4.287135	-2.838100
55592	0	-0.938063	-1.238206	10.309045	-0.009386	-0.012387	0.103089	-1.724552	4.285206	-2.833666
55593	0	-0.932746	-1.208389	10.290639	-0.009338	-0.012085	0.102905	-1.724369	4.277228	-2.827421
55594	0	-0.960902	-1.244701	10.266449	-0.009622	-0.012449	0.102663	-1.722860	4.267325	-2.824918
55595	0	-0.962770	-1.214444	10.199143	-0.009644	-0.012146	0.101990	-1.722076	4.253690	-2.823308
55596	0	-0.966193	-1.214166	10.144453	-0.009673	-0.012143	0.101443	-1.721430	4.245191	-2.821103
55597	0	-0.962515	-1.214273	10.162567	-0.009644	-0.012146	0.101624	-1.718682	4.228614	-2.820958
55598	0	-0.940504	-1.207432	10.059214	-0.009424	-0.012079	0.100590	-1.713995	4.211028	-2.816091
55599	0	-0.913905	-1.196073	10.070974	-0.009155	-0.011963	0.100708	-1.712496	4.196730	-2.813904
55600	0	-0.910265	-1.201970	10.040758	-0.009123	-0.012020	0.100406	-1.712932	4.177884	-2.810488
55601	0	-0.901883	-1.190307	9.997674	-0.009033	-0.011902	0.099976	-1.715280	4.165620	-2.804578
55602	0	-0.905211	-1.233040	9.936857	-0.009066	-0.012332	0.099367	-1.714462	4.154200	-2.800049
55603	0	-0.925958	-1.244775	9.961146	-0.009277	-0.012451	0.099609	-1.711472	4.137953	-2.798492
55604	0	-0.922833	-1.220009	9.888208	-0.009242	-0.012200	0.098881	-1.712150	4.126219	-2.796300
55605	0	-0.932952	-1.239543	9.881609	-0.009338	-0.012390	0.098816	-1.719342	4.120082	-2.789268
55606	0	-0.943447	-1.222054	9.820616	-0.009443	-0.012218	0.098206	-1.722814	4.113907	-2.787767
55607	0	-0.927015	-1.196036	9.863380	-0.009277	-0.011963	0.098633	-1.720968	4.109632	-2.788724
55608	0	-0.907525	-1.207880	9.875739	-0.009080	-0.012080	0.098757	-1.720476	4.108290	-2.788282
55609	0	-0.897307	-1.196146	9.881601	-0.008972	-0.011963	0.098816	-1.720020	4.113329	-2.789781
55610	0	-0.922031	-1.220231	9.838882	-0.009218	-0.012205	0.098389	-1.717956	4.119782	-2.787976
55611	0	-0.903409	-1.208551	9.826645	-0.009033	-0.012085	0.098267	-1.719796	4.124843	-2.788032
55612	0	-0.897639	-1.202403	9.930326	-0.008974	-0.012026	0.099303	-1.718928	4.131526	-2.788547
55613	0	-0.928441	-1.214323	9.954802	-0.009277	-0.012146	0.099548	-1.717034	4.143627	-2.791173
55614	0	-0.936115	-1.189328	10.003533	-0.009353	-0.011897	0.100036	-1.713991	4.157211	-2.800734
55615	0	-0.934840	-1.202703	9.973013	-0.009338	-0.012024	0.099731	-1.718868	4.172690	-2.799914
55616	0	-0.936749	-1.215230	10.076547	-0.009359	-0.012153	0.100766	-1.719743	4.185862	-2.802566
55617	0	-0.946978	-1.233021	10.040182	-0.009460	-0.012329	0.100403	-1.722327	4.200454	-2.806632
55618	0	-0.949438	-1.251754	10.094758	-0.009480	-0.012515	0.100949	-1.726522	4.221208	-2.808428
55619	0	-0.947214	-1.239323	10.131689	-0.009460	-0.012390	0.101318	-1.731364	4.238344	-2.810854
55620	0	-0.937318	-1.246085	10.186249	-0.009362	-0.012458	0.101864	-1.736063	4.254612	-2.809609
55621	0	-0.934411	-1.208219	10.241680	-0.009338	-0.012085	0.102417	-1.734209	4.265051	-2.805218
55622	0	-0.953988	-1.232307	10.278176	-0.009533	-0.012324	0.102782	-1.734086	4.276745	-2.806218
55623	0	-0.940438	-1.226667	10.296602	-0.009399	-0.012268	0.102966	-1.733812	4.286215	-2.809845
55624	0	-0.965422	-1.208544	10.327024	-0.009654	-0.012083	0.103271	-1.737663	4.290348	-2.816128
55625	0	-0.952388	-1.196365	10.308807	-0.009521	-0.011963	0.103088	-1.739743	4.296932	-2.821401
55626	0	-0.940416	-1.178369	10.302616	-0.009404	-0.011782	0.103026	-1.743141	4.300931	-2.820854
55627	0	-0.939717	-1.196217	10.302763	-0.009399	-0.011963	0.103027	-1.743471	4.302519	-2.816125
55628	0	-0.938814	-1.189930	10.260097	-0.009396	-0.011901	0.102600	-1.742752	4.298279	-2.814121
55629	0	-0.951328	-1.159558	10.253995	-0.009521	-0.011597	0.102539	-1.742588	4.293169	-2.813796
55630	0	-0.943194	-1.202482	10.290703	-0.009444	-0.012022	0.102906	-1.746725	4.283549	-2.815579
55631	0	-0.944520	-1.238904	10.254060	-0.009460	-0.012390	0.102539	-1.746465	4.270632	-2.814099
55632	0	-0.947588	-1.245039	10.168879	-0.009492	-0.012449	0.101687	-1.748694	4.256673	-2.813998
55633	0	-0.956871	-1.257160	10.125883	-0.009583	-0.012573	0.101257	-1.747834	4.245147	-2.816479
55634	0	-0.971819	-1.244778	10.126215	-0.009738	-0.012448	0.101260	-1.748140	4.226868	-2.827239
55635	0	-0.962816	-1.238521	10.089319	-0.009644	-0.012390	0.100891	-1.743517	4.213516	-2.825889
55636	0	-0.941659	-1.250218	10.095727	-0.009430	-0.012503	0.100956	-1.743945	4.202531	-2.821602
55637	0	-0.920264	-1.202351	10.058724	-0.009216	-0.012024	0.100586	-1.744457	4.191084	-2.820777
55638	0	-0.923466	-1.220462	9.967410	-0.009251	-0.012207	0.099672	-1.742642	4.176867	-2.819241
55639	0	-0.920184	-1.202386	9.851210	-0.009216	-0.012024	0.098511	-1.743536	4.164176	-2.817206
55640	0	-0.912016	-1.214809	9.906231	-0.009127	-0.012146	0.099062	-1.747057	4.160654	-2.822399
55641	0	-0.908500	-1.226357	9.881733	-0.009094	-0.012268	0.098816	-1.742894	4.154047	-2.815892
55642	0	-0.906601	-1.188783	9.869734	-0.009076	-0.011893	0.098696	-1.737634	4.146340	-2.817282
55643	0	-0.896382	-1.196197	9.887782	-0.008972	-0.011963	0.098877	-1.737619	4.140751	-2.816309
55644	0	-0.888917	-1.220506	9.863441	-0.008895	-0.012206	0.098634	-1.737527	4.138133	-2.812270
55645	0	-0.897308	-1.202068	9.857209	-0.008972	-0.012024	0.098572	-1.734972	4.143105	-2.818574
55646	0	-0.909604	-1.207608	9.912149	-0.009096	-0.012079	0.099121	-1.732506	4.146954	-2.820017
55647	0	-0.934214	-1.226748	9.863253	-0.009338	-0.012268	0.098633	-1.733053	4.155289	-2.817329
55648	0	-0.928614	-1.257384	9.905880	-0.009285	-0.012572	0.099059	-1.736053	4.160614	-2.819781
55649	0	-0.922047	-1.226067	9.918266	-0.009216	-0.012268	0.099182	-1.728758	4.169377	-2.820335
55650	0	-0.922953	-1.243210	9.961049	-0.009225	-0.012437	0.099610	-1.724536	4.178670	-2.820941
55651	0	-0.922289	-1.214638	10.003597	-0.009216	-0.012146	0.100037	-1.726250	4.190131	-2.819436
55652	0	-0.911536	-1.227158	9.991162	-0.009108	-0.012269	0.099913	-1.730482	4.202935	-2.822606
55653	0	-0.904485	-1.220521	10.107340	-0.009033	-0.012207	0.101074	-1.729750	4.220045	-2.820754
55654	0	-0.918988	-1.220285	10.052217	-0.009179	-0.012204	0.100523	-1.729578	4.236210	-2.818583
55655	0	-0.934671	-1.177359	10.083003	-0.009338	-0.011780	0.100830	-1.723832	4.249641	-2.817252
55656	0	-0.960702	-1.225689	10.125553	-0.009600	-0.012256	0.101256	-1.726500	4.261829	-2.818339
55657	0	-0.964781	-1.244630	10.150166	-0.009644	-0.012451	0.101501	-1.722261	4.270586	-2.818548
55658	0	-0.929137	-1.219656	10.217247	-0.009286	-0.012197	0.102173	-1.722470	4.280618	-2.819737
55659	0	-0.964904	-1.226492	10.241685	-0.009644	-0.012268	0.102417	-1.720232	4.290633	-2.826282
55660	0	-0.941793	-1.238434	10.253747	-0.009411	-0.012384	0.102538	-1.721425	4.302459	-2.825754
55661	0	-0.921876	-1.250799	10.327178	-0.009216	-0.012512	0.103271	-1.717944	4.309151	-2.819897
55662	0	-0.946501	-1.244333	10.278325	-0.009465	-0.012444	0.102783	-1.718902	4.312879	-2.819753
55663	0	-0.946077	-1.196175	10.308848	-0.009460	-0.011963	0.103088	-1.718815	4.317236	-2.817228
55664	0	-0.963836	-1.220149	10.272318	-0.009645	-0.012205	0.102722	-1.715853	4.314448	-2.811925
55665	0	-0.981813	-1.251263	10.223465	-0.009827	-0.012512	0.102234	-1.717407	4.308924	-2.812511
55666	0	-0.955525	-1.227249	10.211339	-0.009566	-0.012269	0.102113	-1.722332	4.300589	-2.810164
55667	0	-0.950813	-1.226935	10.260118	-0.009521	-0.012268	0.102600	-1.724780	4.289748	-2.811634
55668	0	-0.960231	-1.239293	10.229820	-0.009617	-0.012393	0.102297	-1.725712	4.277530	-2.814531
55669	0	-0.944922	-1.226775	10.156358	-0.009460	-0.012268	0.101562	-1.726397	4.268910	-2.813657
55670	0	-0.930174	-1.239077	10.144361	-0.009316	-0.012390	0.101442	-1.728123	4.256347	-2.816765
55671	0	-0.925948	-1.239337	10.125856	-0.009277	-0.012390	0.101257	-1.732732	4.240244	-2.815711
55672	0	-0.946576	-1.215119	10.107822	-0.009486	-0.012153	0.101076	-1.731970	4.221196	-2.813191
55673	0	-0.932138	-1.220459	10.064885	-0.009338	-0.012207	0.100647	-1.730144	4.205974	-2.808312
55674	0	-0.923230	-1.232370	9.985753	-0.009244	-0.012324	0.099856	-1.730461	4.196625	-2.809993
55675	0	-0.913836	-1.202410	9.997711	-0.009155	-0.012024	0.099976	-1.731631	4.181326	-2.810702
55676	0	-0.904687	-1.226302	9.967528	-0.009061	-0.012269	0.099673	-1.725739	4.169339	-2.805766
55677	0	-0.902406	-1.214620	9.924397	-0.009033	-0.012146	0.099243	-1.727036	4.162840	-2.804109
55678	0	-0.931416	-1.238932	9.826836	-0.009320	-0.012391	0.098268	-1.726085	4.159727	-2.805281
55679	0	-0.902816	-1.233136	9.875506	-0.009033	-0.012329	0.098755	-1.729812	4.157904	-2.800035
55680	0	-0.883561	-1.196857	9.863315	-0.008841	-0.011968	0.098633	-1.732002	4.156147	-2.800915
55681	0	-0.921701	-1.214490	9.881599	-0.009216	-0.012146	0.098816	-1.731937	4.160920	-2.798986
55682	0	-0.927783	-1.238681	9.942658	-0.009279	-0.012388	0.099426	-1.731481	4.163236	-2.798267
55683	0	-0.914922	-1.214228	9.918314	-0.009155	-0.012146	0.099182	-1.728320	4.160236	-2.798593
55684	0	-0.932731	-1.207681	9.875694	-0.009327	-0.012078	0.098757	-1.727822	4.164583	-2.803298
55685	0	-0.909621	-1.202516	9.899869	-0.009094	-0.012024	0.098999	-1.730465	4.170824	-2.802677
55686	0	-0.928649	-1.202617	9.899773	-0.009282	-0.012027	0.098998	-1.731015	4.179789	-2.804200
55687	0	-0.922681	-1.214637	9.979146	-0.009216	-0.012146	0.099792	-1.732774	4.195735	-2.802772
55688	0	-0.899589	-1.214701	9.985040	-0.008993	-0.012147	0.099851	-1.734076	4.202814	-2.802535
55689	0	-0.940475	-1.244829	9.997544	-0.009399	-0.012451	0.099976	-1.732049	4.212837	-2.802489
55690	0	-0.917776	-1.220417	10.027836	-0.009166	-0.012201	0.100280	-1.736692	4.230351	-2.808245
55691	0	-0.935031	-1.220056	10.082976	-0.009338	-0.012207	0.100830	-1.730724	4.247716	-2.811612
55692	0	-0.931813	-1.237763	10.082757	-0.009301	-0.012378	0.100829	-1.731998	4.270808	-2.805808
55693	0	-0.940997	-1.251347	10.162240	-0.009399	-0.012512	0.101624	-1.734754	4.286575	-2.801337
55694	0	-0.936871	-1.232474	10.180388	-0.009360	-0.012332	0.101804	-1.727961	4.299878	-2.802174
55695	0	-0.915854	-1.214322	10.247806	-0.009155	-0.012146	0.102478	-1.726117	4.307439	-2.804427
55696	0	-0.946567	-1.202086	10.223287	-0.009467	-0.012019	0.102233	-1.729219	4.309732	-2.806521
55697	0	-0.970543	-1.220605	10.290531	-0.009705	-0.012207	0.102905	-1.729316	4.314673	-2.797875
55698	0	-0.952540	-1.214418	10.259990	-0.009523	-0.012144	0.102600	-1.730660	4.320793	-2.801153
55699	0	-0.951713	-1.202101	10.223463	-0.009521	-0.012024	0.102234	-1.728535	4.319905	-2.799788
55700	0	-0.950892	-1.189747	10.302851	-0.009513	-0.011896	0.103028	-1.731162	4.319440	-2.799213
55701	0	-0.969624	-1.238675	10.308957	-0.009705	-0.012390	0.103088	-1.728490	4.314137	-2.799049
55702	0	-0.943639	-1.219639	10.278630	-0.009444	-0.012200	0.102785	-1.725179	4.309359	-2.801426
55703	0	-0.951170	-1.220753	10.217370	-0.009521	-0.012207	0.102173	-1.726803	4.302377	-2.799459
55704	0	-0.948901	-1.251480	10.174773	-0.009502	-0.012514	0.101747	-1.728591	4.291324	-2.799192
55705	0	-0.980991	-1.232508	10.150357	-0.009827	-0.012329	0.101501	-1.725028	4.276502	-2.796535
55706	0	-0.977762	-1.268707	10.077446	-0.009793	-0.012688	0.100773	-1.725323	4.262771	-2.791650
55707	0	-0.932070	-1.244339	10.156508	-0.009338	-0.012451	0.101562	-1.717516	4.246907	-2.789831
55708	0	-0.953189	-1.219038	10.022622	-0.009548	-0.012192	0.100224	-1.716900	4.232344	-2.788058
55709	0	-0.951358	-1.220589	9.991544	-0.009521	-0.012207	0.099915	-1.716683	4.227268	-2.789394
55710	0	-0.906901	-1.195982	10.016069	-0.009079	-0.011961	0.100160	-1.716428	4.219846	-2.790931
55711	0	-0.895903	-1.196172	9.948863	-0.008972	-0.011963	0.099487	-1.716095	4.208752	-2.788707
55712	0	-0.923877	-1.140748	10.004019	-0.009252	-0.011412	0.100039	-1.712320	4.198146	-2.785327
55713	0	-0.902056	-1.165557	9.979388	-0.009033	-0.011658	0.099792	-1.710888	4.187633	-2.785397
55714	0	-0.930334	-1.196121	9.942888	-0.009314	-0.011959	0.099428	-1.714390	4.179852	-2.783150
55715	0	-0.896413	-1.208245	9.918316	-0.008972	-0.012085	0.099182	-1.712582	4.174538	-2.784107
55716	0	-0.907006	-1.207637	9.967351	-0.009078	-0.012080	0.099672	-1.709266	4.169403	-2.780775
55717	0	-0.890085	-1.189568	9.887862	-0.008911	-0.011902	0.098877	-1.703168	4.161502	-2.776454
55718	0	-0.888997	-1.219690	9.863561	-0.008891	-0.012196	0.098636	-1.705836	4.164141	-2.772741
55719	0	-0.885066	-1.214215	9.912151	-0.008850	-0.012146	0.099121	-1.702588	4.168695	-2.773063
55720	0	-0.927937	-1.244153	9.912125	-0.009278	-0.012444	0.099121	-1.701471	4.173850	-2.770685
55721	0	-0.922002	-1.208253	9.869380	-0.009216	-0.012085	0.098694	-1.699891	4.182044	-2.770238
55722	0	-0.916998	-1.219918	9.911987	-0.009163	-0.012202	0.099120	-1.697620	4.194062	-2.770825
55723	0	-0.940555	-1.251043	9.973109	-0.009399	-0.012512	0.099731	-1.696866	4.204971	-2.770564
55724	0	-0.923552	-1.232165	9.948629	-0.009229	-0.012326	0.099486	-1.692877	4.216668	-2.769432
55725	0	-0.916425	-1.183805	9.966991	-0.009155	-0.011841	0.099670	-1.691019	4.230815	-2.769447
55726	0	-0.900202	-1.177269	10.052222	-0.008990	-0.011775	0.100523	-1.689726	4.247976	-2.770130
55727	0	-0.904410	-1.171220	10.107400	-0.009033	-0.011719	0.101074	-1.683650	4.264113	-2.771004
55728	0	-0.887881	-1.188939	10.125578	-0.008872	-0.011889	0.101256	-1.684845	4.275642	-2.770691
55729	0	-0.910719	-1.220878	10.125595	-0.009094	-0.012207	0.101257	-1.688214	4.294040	-2.775093
55730	0	-0.955421	-1.215374	10.137445	-0.009547	-0.012150	0.101376	-1.693950	4.305692	-2.779891
55731	0	-0.927491	-1.214313	10.186824	-0.009277	-0.012146	0.101868	-1.691889	4.306876	-2.779375
55732	0	-0.940130	-1.238449	10.211226	-0.009395	-0.012385	0.102113	-1.692185	4.318175	-2.780598
55733	0	-0.958211	-1.226510	10.290566	-0.009583	-0.012268	0.102905	-1.690064	4.321634	-2.777767
55734	0	-0.933390	-1.219745	10.217363	-0.009337	-0.012201	0.102173	-1.686882	4.321600	-2.777241
55735	0	-0.939884	-1.232541	10.229542	-0.009399	-0.012329	0.102295	-1.683961	4.324811	-2.779666
55736	0	-0.939336	-1.232300	10.211222	-0.009398	-0.012322	0.102112	-1.685761	4.322953	-2.783826
55737	0	-0.963496	-1.244851	10.241812	-0.009644	-0.012451	0.102417	-1.683873	4.317284	-2.783430
55738	0	-0.968281	-1.232459	10.284655	-0.009687	-0.012324	0.102846	-1.685296	4.316042	-2.786053
55739	0	-0.951143	-1.226299	10.235750	-0.009521	-0.012268	0.102356	-1.680685	4.308749	-2.786170
55740	0	-0.937256	-1.207623	10.193210	-0.009379	-0.012075	0.101932	-1.682714	4.304959	-2.788895
55741	0	-0.926478	-1.183589	10.223560	-0.009277	-0.011841	0.102234	-1.678233	4.294834	-2.787762
55742	0	-0.954028	-1.201570	10.168892	-0.009558	-0.012014	0.101687	-1.680667	4.279186	-2.788377
55743	0	-0.902092	-1.184090	10.156358	-0.009033	-0.011841	0.101562	-1.681743	4.269359	-2.781680
55744	0	-0.936111	-1.202719	10.126030	-0.009376	-0.012025	0.101259	-1.685361	4.256949	-2.783124
55745	0	-0.944916	-1.214839	10.095292	-0.009460	-0.012146	0.100952	-1.689123	4.248050	-2.787208
55746	0	-0.936355	-1.233499	10.028288	-0.009377	-0.012334	0.100282	-1.691396	4.236131	-2.781902
55747	0	-0.933008	-1.214565	9.942709	-0.009338	-0.012146	0.099426	-1.692075	4.230508	-2.781974
55748	0	-0.919084	-1.220388	9.942847	-0.009200	-0.012207	0.099427	-1.689505	4.223788	-2.780563
55749	0	-0.926979	-1.232983	9.906067	-0.009277	-0.012329	0.099060	-1.691448	4.218958	-2.785604
55750	0	-0.900801	-1.245249	9.906199	-0.009018	-0.012453	0.099061	-1.691842	4.211400	-2.785896
55751	0	-0.890479	-1.214194	9.912216	-0.008911	-0.012146	0.099121	-1.688252	4.208012	-2.781915
55752	0	-0.913453	-1.201235	9.955149	-0.009143	-0.012016	0.099550	-1.684810	4.202320	-2.784269
55753	0	-0.896779	-1.184229	9.863303	-0.008972	-0.011841	0.098633	-1.687648	4.201139	-2.783530
55754	0	-0.920672	-1.202767	9.869395	-0.009208	-0.012028	0.098694	-1.688739	4.203854	-2.783857
55755	0	-0.927932	-1.196310	9.881571	-0.009277	-0.011963	0.098816	-1.690204	4.209991	-2.784314
55756	0	-0.910000	-1.183899	9.869314	-0.009099	-0.011842	0.098693	-1.688180	4.214979	-2.783618
55757	0	-0.958337	-1.208668	9.893770	-0.009583	-0.012085	0.098938	-1.691375	4.219817	-2.782989
55758	0	-0.928104	-1.208566	9.893725	-0.009279	-0.012089	0.098937	-1.688997	4.225733	-2.786578
55759	0	-0.915683	-1.208332	9.912115	-0.009155	-0.012085	0.099121	-1.688320	4.231380	-2.788146
55760	0	-0.941459	-1.219801	9.893767	-0.009403	-0.012204	0.098938	-1.682551	4.248281	-2.791411
55761	0	-0.885282	-1.208368	10.034171	-0.008850	-0.012085	0.100342	-1.682328	4.255225	-2.792951
55762	0	-0.935262	-1.220311	10.034029	-0.009344	-0.012205	0.100341	-1.681351	4.268723	-2.794181
55763	0	-0.922966	-1.220371	10.070719	-0.009216	-0.012207	0.100708	-1.678973	4.287628	-2.798383
55764	0	-0.924552	-1.213746	10.095035	-0.009243	-0.012140	0.100950	-1.677020	4.294290	-2.800139
55765	0	-0.946969	-1.244644	10.156222	-0.009460	-0.012451	0.101562	-1.672994	4.308514	-2.797972
55766	0	-0.917755	-1.213773	10.107294	-0.009174	-0.012137	0.101073	-1.674583	4.315987	-2.795950
55767	0	-0.934678	-1.214315	10.137896	-0.009338	-0.012146	0.101379	-1.672673	4.329267	-2.796144
55768	0	-0.966700	-1.213870	10.192735	-0.009661	-0.012140	0.101928	-1.672171	4.340170	-2.791476
55769	0	-0.964938	-1.220393	10.217267	-0.009644	-0.012207	0.102173	-1.669994	4.350437	-2.798395
55770	0	-0.947352	-1.202396	10.211012	-0.009473	-0.012018	0.102111	-1.677649	4.355027	-2.798031
55771	0	-0.945678	-1.183915	10.241752	-0.009460	-0.011841	0.102417	-1.676922	4.354808	-2.796492
55772	0	-0.969467	-1.214534	10.260110	-0.009698	-0.012143	0.102601	-1.680519	4.355080	-2.793152
55773	0	-0.970333	-1.226509	10.247850	-0.009705	-0.012268	0.102478	-1.678377	4.357498	-2.795244
55774	0	-0.982041	-1.238332	10.205133	-0.009825	-0.012384	0.102051	-1.678281	4.356501	-2.794507
55775	0	-0.932691	-1.214372	10.266245	-0.009338	-0.012146	0.102661	-1.676823	4.347573	-2.797557
55776	0	-0.948686	-1.207726	10.223734	-0.009499	-0.012081	0.102236	-1.673490	4.338402	-2.792884
55777	0	-0.944839	-1.208717	10.168543	-0.009460	-0.012085	0.101685	-1.676973	4.328826	-2.784010
55778	0	-0.918196	-1.202943	10.205260	-0.009192	-0.012029	0.102052	-1.678857	4.320929	-2.786390
55779	0	-0.962824	-1.190208	10.174703	-0.009644	-0.011902	0.101746	-1.680094	4.307622	-2.788901
[truncated: 514 more rows]
