# Supplementary material for: Properties of traditional bamboo carrying poles have implications for user interactions
Source: PLoS One. 2018 May 10;13(5):e0196208. doi: 10.1371/journal.pone.0196208 (PMC5945030; doi:10.1371/journal.pone.0196208)
Supplement: S1 Text — (ZIP) [file pone.0196208.s005.zip › ResTest_PoleA_MeLoad2.txt]

// Start Time: Unknown
// Update Rate: 100.0Hz
// Filter Profile: human (34.3)
// Firmware Version: 2.1.4
PacketCounter	SampleTimeFine	Acc_X	Acc_Y	Acc_Z	VelInc_X	VelInc_Y	VelInc_Z	Roll	Pitch	Yaw	Latitude	Longitude	Altitude	Vel_X	Vel_Y	Vel_Z
53785	0	1.539626	-1.239164	13.429657	0.015564	-0.012390	0.134277	0.773488	-5.615167	1.328458
53786	0	1.537748	-0.135152	13.452392	0.015597	-0.001347	0.134499	0.771316	-5.427762	1.321429
53787	0	1.480896	-0.387523	13.101108	0.015076	-0.003845	0.130981	0.747557	-5.194922	1.308201
53788	0	1.367050	-1.652020	11.591848	0.013930	-0.016472	0.115894	0.702559	-4.939683	1.294854
53789	0	1.249305	-1.212519	11.117065	0.012756	-0.012085	0.111145	0.663949	-4.669647	1.283845
53790	0	1.191354	-0.743224	10.866183	0.012181	-0.007403	0.108634	0.636325	-4.388198	1.268159
53791	0	1.139093	-0.613057	10.561848	0.011658	-0.006104	0.105591	0.609730	-4.099633	1.249917
53792	0	1.052082	-0.861155	9.364267	0.010756	-0.008594	0.093617	0.590552	-3.812428	1.237087
53793	0	0.883212	-1.173727	8.430836	0.009033	-0.011719	0.084290	0.567726	-3.540597	1.217204
53794	0	0.767671	-1.116568	8.091909	0.007854	-0.011145	0.080905	0.540066	-3.291845	1.204958
53795	0	0.704789	-0.631344	7.844209	0.007202	-0.006287	0.078430	0.502762	-3.067303	1.195313
53796	0	0.612926	-0.703632	7.149981	0.006249	-0.007008	0.071492	0.458109	-2.875598	1.177493
53797	0	0.551080	-1.026420	7.392003	0.005615	-0.010254	0.073914	0.443266	-2.714637	1.165844
53798	0	0.480756	-1.436797	6.672474	0.004876	-0.014362	0.066721	0.434366	-2.597879	1.158155
53799	0	0.416959	-1.214548	6.647002	0.004211	-0.012146	0.066467	0.435709	-2.526654	1.157775
53800	0	0.482779	-0.822981	7.453211	0.004850	-0.008239	0.074530	0.449741	-2.492172	1.162534
53801	0	0.432987	-0.469119	7.031329	0.004333	-0.004700	0.070312	0.463645	-2.486240	1.163919
53802	0	0.453307	-0.919054	7.086330	0.004509	-0.009199	0.070864	0.477300	-2.524958	1.165731
53803	0	0.541780	-1.111343	7.268864	0.005371	-0.011108	0.072693	0.468931	-2.598290	1.173639
53804	0	0.560080	-0.862268	7.585229	0.005529	-0.008617	0.075858	0.460311	-2.705680	1.186971
53805	0	0.619532	-0.702515	7.640808	0.006104	-0.007019	0.076416	0.450179	-2.842732	1.194493
53806	0	0.683214	-0.922678	7.785315	0.006718	-0.009230	0.077863	0.453233	-3.010343	1.208666
53807	0	0.720958	-0.853631	7.695430	0.007080	-0.008545	0.076965	0.464672	-3.202248	1.227245
53808	0	0.590682	-1.347784	6.424089	0.005770	-0.013475	0.064254	0.458509	-3.445399	1.249213
53809	0	0.955948	-0.814338	9.684429	0.009338	-0.008179	0.096863	0.498229	-3.705735	1.277068
53810	0	0.956751	-1.660830	9.517142	0.009345	-0.016655	0.095185	0.552159	-3.972483	1.305932
53811	0	1.093502	-0.341848	10.642160	0.010681	-0.003479	0.106445	0.614827	-4.244796	1.329627
53812	0	1.116838	-0.845569	10.424496	0.010934	-0.008488	0.104267	0.647507	-4.501547	1.343105
53813	0	1.147614	-0.793145	10.806778	0.011230	-0.007935	0.108093	0.648318	-4.760999	1.361096
53814	0	1.289223	-1.044242	12.296388	0.012644	-0.010430	0.122991	0.634797	-4.991492	1.377470
53815	0	1.329056	-1.012048	12.577045	0.013062	-0.010132	0.125793	0.643003	-5.199245	1.395685
53816	0	1.340582	-1.062342	12.670756	0.013218	-0.010659	0.126724	0.673549	-5.368437	1.409970
53817	0	1.359040	-1.453688	12.681957	0.013428	-0.014587	0.126831	0.717559	-5.514740	1.422742
53818	0	1.444020	-1.109051	13.289659	0.014318	-0.011126	0.132907	0.746604	-5.620105	1.430398
53819	0	1.557037	-0.512841	13.652792	0.015503	-0.005127	0.136536	0.744758	-5.676300	1.438683
53820	0	1.564528	-0.803366	13.572294	0.015636	-0.007999	0.135726	0.715821	-5.683736	1.438442
53821	0	1.497633	-1.248735	13.592620	0.015015	-0.012451	0.135925	0.685714	-5.651567	1.438053
53822	0	1.460892	-1.503204	13.373671	0.014695	-0.015025	0.133728	0.680579	-5.578097	1.437150
53823	0	1.415077	-1.108847	13.453704	0.014282	-0.011108	0.134521	0.698695	-5.466562	1.431692
53824	0	1.434566	-0.661501	12.810111	0.014521	-0.006616	0.128081	0.700930	-5.310301	1.426533
53825	0	1.371829	-0.667606	12.349505	0.013916	-0.006653	0.123474	0.681324	-5.127369	1.415116
53826	0	1.307318	-1.047372	11.858912	0.013291	-0.010422	0.118569	0.633363	-4.917382	1.404888
53827	0	1.294876	-0.993699	11.476866	0.013184	-0.009888	0.114746	0.586585	-4.683873	1.387931
53828	0	1.215180	-1.190194	10.779047	0.012376	-0.011873	0.107768	0.558592	-4.446950	1.378415
53829	0	1.131407	-1.026673	10.250152	0.011536	-0.010254	0.102478	0.546718	-4.200387	1.365517
53830	0	0.982544	-0.882814	9.405642	0.010031	-0.008813	0.094036	0.530448	-3.951361	1.347248
53831	0	0.915174	-0.849773	9.059399	0.009338	-0.008484	0.090576	0.515068	-3.716327	1.333047
53832	0	0.844439	-0.871832	8.787673	0.008610	-0.008695	0.087863	0.486099	-3.501673	1.321235
53833	0	0.803843	-0.832530	8.173754	0.008179	-0.008301	0.081726	0.453441	-3.305959	1.309928
53834	0	0.635395	-0.892344	7.350941	0.006461	-0.008895	0.073503	0.410347	-3.139821	1.300309
53835	0	0.662429	-1.038894	7.556767	0.006714	-0.010376	0.075562	0.391752	-3.004825	1.291463
53836	0	0.597769	-1.150653	7.551566	0.006046	-0.011501	0.075511	0.384602	-2.901479	1.285851
53837	0	0.575401	-1.122652	7.471106	0.005798	-0.011230	0.074707	0.391112	-2.833867	1.280206
53838	0	0.592923	-0.944013	7.563355	0.005952	-0.009453	0.075630	0.410552	-2.799729	1.277315
53839	0	0.512668	-0.676411	7.000839	0.005127	-0.006775	0.070007	0.428227	-2.799287	1.281115
53840	0	0.533297	-0.870114	7.379228	0.005309	-0.008706	0.073793	0.435673	-2.836189	1.285917
53841	0	0.596560	-0.995203	7.812115	0.005920	-0.009949	0.078125	0.430393	-2.902171	1.292830
53842	0	0.638261	-0.813156	8.030796	0.006318	-0.008125	0.080314	0.420839	-2.993795	1.301324
53843	0	0.703807	-0.855255	7.848326	0.006958	-0.008545	0.078491	0.408847	-3.110103	1.309787
53844	0	0.716361	-1.081678	7.883105	0.007057	-0.010819	0.078840	0.411522	-3.263944	1.322281
53845	0	0.706936	-0.556077	7.298688	0.006958	-0.005554	0.072998	0.399790	-3.438041	1.333988
53846	0	0.754561	-1.758274	8.290974	0.007395	-0.017593	0.082921	0.412859	-3.645810	1.357902
53847	0	0.927920	-1.020625	9.623992	0.009094	-0.010254	0.096252	0.467617	-3.864924	1.371904
53848	0	0.984817	-1.017501	9.749250	0.009652	-0.010219	0.097507	0.516775	-4.094219	1.390735
53849	0	1.101231	-0.820105	10.618276	0.010803	-0.008240	0.106201	0.556438	-4.318859	1.410843
53850	0	1.083993	-0.758910	9.992084	0.010647	-0.007618	0.099939	0.587411	-4.539335	1.430848
53851	0	1.162448	-0.793538	11.454179	0.011414	-0.007935	0.114563	0.584584	-4.749466	1.446987
53852	0	1.217803	-1.191412	11.962482	0.011976	-0.011905	0.119646	0.573690	-4.941861	1.461192
53853	0	1.244940	-1.084987	12.229745	0.012268	-0.010864	0.122314	0.585412	-5.110982	1.479436
53854	0	1.264805	-1.182668	12.153762	0.012506	-0.011874	0.121548	0.628779	-5.244745	1.484494
53855	0	1.330724	-1.111716	12.663964	0.013184	-0.011169	0.126648	0.674823	-5.356152	1.494923
53856	0	1.407387	-0.957633	12.845082	0.013984	-0.009599	0.128459	0.693900	-5.436114	1.508846
53857	0	1.535855	-0.557517	13.256300	0.015320	-0.005554	0.132568	0.675453	-5.469364	1.513181
53858	0	1.440950	-1.063148	12.962479	0.014419	-0.010601	0.129626	0.648675	-5.461335	1.513852
53859	0	1.386553	-1.234945	13.129005	0.013916	-0.012329	0.131287	0.631398	-5.417471	1.511756
53860	0	1.354631	-1.407955	12.934826	0.013633	-0.014079	0.129339	0.631760	-5.341320	1.511670
53861	0	1.336552	-0.931857	12.794409	0.013489	-0.009338	0.127930	0.650619	-5.231396	1.502964
53862	0	1.291610	-0.759368	12.235841	0.013070	-0.007592	0.122342	0.650710	-5.087582	1.495810
53863	0	1.264448	-0.771866	11.866910	0.012817	-0.007690	0.118652	0.625192	-4.921166	1.486054
53864	0	1.235427	-0.938061	11.540526	0.012542	-0.009333	0.115389	0.579498	-4.735756	1.471138
53865	0	1.255949	-1.212036	11.134672	0.012756	-0.012085	0.111328	0.545150	-4.534149	1.457398
53866	0	1.170121	-1.222822	10.509609	0.011896	-0.012214	0.105076	0.531405	-4.322696	1.442227
53867	0	1.049932	-1.025107	9.938496	0.010681	-0.010254	0.099365	0.536706	-4.114074	1.433291
53868	0	0.942991	-0.799889	9.465651	0.009603	-0.007991	0.094640	0.528891	-3.905914	1.422682
53869	0	0.905148	-0.776917	9.162875	0.009216	-0.007751	0.091614	0.508606	-3.700634	1.411221
53870	0	0.815207	-0.836279	8.737850	0.008291	-0.008335	0.087368	0.473876	-3.518965	1.398954
53871	0	0.769183	-0.857360	8.393159	0.007812	-0.008545	0.083923	0.436084	-3.355018	1.385972
53872	0	0.676813	-0.825422	7.613096	0.006861	-0.008231	0.076125	0.402538	-3.216368	1.377237
53873	0	0.688492	-1.056607	7.605550	0.006958	-0.010559	0.076050	0.392909	-3.107013	1.371159
53874	0	0.687513	-1.203995	7.881143	0.006928	-0.012039	0.078807	0.392426	-3.030177	1.367996
53875	0	0.668087	-1.103665	7.635943	0.006714	-0.011047	0.076355	0.408932	-2.981208	1.369852
53876	0	0.651505	-0.881730	7.593768	0.006526	-0.008829	0.075935	0.426938	-2.964887	1.372786
53877	0	0.593254	-0.725236	7.348642	0.005920	-0.007263	0.073486	0.443683	-2.983736	1.376988
53878	0	0.592011	-0.913055	7.690187	0.005884	-0.009133	0.076904	0.447454	-3.037057	1.382227
53879	0	0.640302	-0.934624	8.123255	0.006348	-0.009338	0.081238	0.435793	-3.114755	1.386075
53880	0	0.677690	-0.930097	8.213502	0.006703	-0.009294	0.082142	0.424715	-3.216853	1.395611
53881	0	0.685991	-0.958312	8.300078	0.006775	-0.009583	0.083008	0.423043	-3.333761	1.412198
53882	0	0.640488	-0.696285	7.077860	0.006310	-0.006960	0.070787	0.417069	-3.487439	1.423931
53883	0	0.812969	-1.335833	8.781859	0.007996	-0.013367	0.087830	0.426541	-3.661392	1.437904
53884	0	0.910538	-1.629768	9.268090	0.008949	-0.016340	0.092689	0.477486	-3.853363	1.456017
53885	0	1.025345	-0.538783	9.995948	0.010071	-0.005432	0.099976	0.526409	-4.061770	1.477225
53886	0	1.098350	-0.811315	10.169739	0.010808	-0.008150	0.101713	0.566137	-4.258749	1.490319
53887	0	1.055288	-0.737959	9.983545	0.010376	-0.007385	0.099854	0.570750	-4.460943	1.507544
53888	0	1.150873	-0.981958	11.175773	0.011321	-0.009814	0.111777	0.563462	-4.652532	1.521210
53889	0	1.158891	-1.007862	11.307966	0.011414	-0.010071	0.113098	0.553806	-4.829467	1.531603
53890	0	1.262596	-1.018625	12.164914	0.012462	-0.010210	0.121664	0.574624	-4.983625	1.541049
53891	0	1.246550	-1.307075	11.809449	0.012329	-0.013123	0.118103	0.623454	-5.115419	1.553932
53892	0	1.345758	-1.033582	12.246789	0.013344	-0.010391	0.122476	0.674118	-5.221421	1.567527
53893	0	1.399856	-0.700538	12.541883	0.013916	-0.007019	0.125427	0.685793	-5.296486	1.575901
53894	0	1.468535	-0.511587	12.943110	0.014635	-0.005099	0.129437	0.670687	-5.340713	1.581677
53895	0	1.380560	-1.175655	12.725355	0.013794	-0.011719	0.127258	0.636588	-5.351191	1.585059
53896	0	1.348150	-1.473108	12.688312	0.013512	-0.014725	0.126881	0.631166	-5.324063	1.579117
53897	0	1.287380	-1.273633	12.745006	0.012939	-0.012756	0.127441	0.649683	-5.265378	1.581856
53898	0	1.289421	-0.812052	12.630835	0.012993	-0.008140	0.126297	0.667890	-5.176269	1.574763
53899	0	1.256509	-0.719781	12.251126	0.012695	-0.007202	0.122498	0.673174	-5.054926	1.566261
53900	0	1.216872	-0.838902	11.838724	0.012321	-0.008354	0.118374	0.640992	-4.907708	1.553341
53901	0	1.197799	-1.042156	11.500378	0.012146	-0.010376	0.114990	0.597305	-4.741050	1.541946
53902	0	1.158155	-1.189911	11.100222	0.011760	-0.011868	0.110987	0.567542	-4.558036	1.533001
53903	0	1.122750	-1.178510	10.737993	0.011414	-0.011780	0.107361	0.563814	-4.360521	1.523055
53904	0	1.046058	-1.002545	10.125028	0.010635	-0.010020	0.101233	0.559792	-4.163637	1.509855
53905	0	0.966190	-0.886071	9.529179	0.009827	-0.008850	0.095276	0.548846	-3.966419	1.496415
53906	0	0.886237	-0.809988	9.251096	0.009018	-0.008078	0.092498	0.523016	-3.774553	1.486707
53907	0	0.859024	-0.832908	8.991547	0.008728	-0.008301	0.089905	0.488453	-3.599788	1.472438
53908	0	0.797363	-0.881396	8.608712	0.008098	-0.008783	0.086079	0.449146	-3.435563	1.464330
53909	0	0.740769	-1.027334	8.191584	0.007507	-0.010254	0.081909	0.423133	-3.297041	1.455881
53910	0	0.699678	-0.950883	7.789883	0.007073	-0.009498	0.077893	0.407581	-3.184994	1.447523
53911	0	0.672129	-1.153911	7.648126	0.006775	-0.011536	0.076477	0.403035	-3.105339	1.443799
53912	0	0.693425	-0.995055	7.911389	0.006968	-0.009956	0.079110	0.411786	-3.056025	1.438383
53913	0	0.669969	-0.957362	7.702871	0.006714	-0.009583	0.077026	0.425216	-3.035190	1.439359
53914	0	0.614029	-0.900956	7.721370	0.006136	-0.009016	0.077213	0.434837	-3.041836	1.448093
53915	0	0.600912	-0.903114	7.739068	0.005981	-0.009033	0.077393	0.437595	-3.082685	1.452436
53916	0	0.608408	-0.927566	7.952026	0.006038	-0.009274	0.079524	0.434035	-3.149221	1.457269
53917	0	0.690328	-0.897479	8.349028	0.006836	-0.008972	0.083496	0.429761	-3.241277	1.467113
53918	0	0.693341	-0.976741	8.433178	0.006849	-0.009771	0.084338	0.434177	-3.354928	1.469134
53919	0	0.686611	-0.549748	7.640758	0.006775	-0.005493	0.076416	0.426636	-3.491139	1.481456
53920	0	0.734289	-1.423027	8.413798	0.007219	-0.014232	0.084148	0.427172	-3.658374	1.493196
53921	0	0.857160	-1.370534	9.148206	0.008423	-0.013733	0.091492	0.460071	-3.843686	1.507802
53922	0	0.987389	-0.698944	9.627176	0.009711	-0.007023	0.096286	0.498078	-4.036484	1.524011
53923	0	1.085800	-0.795690	10.282877	0.010681	-0.007996	0.102844	0.539247	-4.232897	1.534066
53924	0	1.051085	-0.864060	9.828296	0.010347	-0.008655	0.098299	0.553776	-4.422709	1.550521
53925	0	1.147065	-0.964046	10.972295	0.011292	-0.009644	0.109741	0.555198	-4.609051	1.563814
53926	0	1.151253	-1.056085	11.066384	0.011348	-0.010553	0.110682	0.545785	-4.778940	1.580092
53927	0	1.267950	-0.907265	11.991819	0.012512	-0.009094	0.119934	0.564770	-4.938226	1.591383
53928	0	1.267438	-1.108450	11.769451	0.012535	-0.011127	0.117705	0.605133	-5.073321	1.596492
53929	0	1.269381	-1.173951	12.041367	0.012573	-0.011780	0.120422	0.642201	-5.187633	1.608891
53930	0	1.358826	-0.905274	12.252833	0.013490	-0.009074	0.122538	0.661276	-5.279496	1.615931
53931	0	1.476451	-0.526348	12.743445	0.014709	-0.005249	0.127441	0.647753	-5.329103	1.613951
53932	0	1.423111	-1.024852	12.644497	0.014209	-0.010222	0.126450	0.623940	-5.349300	1.616530
53933	0	1.346850	-1.381408	12.689205	0.013489	-0.013794	0.126892	0.605949	-5.331250	1.620611
53934	0	1.279222	-1.284299	12.555455	0.012838	-0.012857	0.125548	0.619487	-5.289471	1.624697
53935	0	1.291183	-0.834189	12.592598	0.013000	-0.008362	0.125916	0.638424	-5.209173	1.618787
53936	0	1.277429	-0.777010	12.307904	0.012888	-0.007774	0.123067	0.643477	-5.103872	1.609906
53937	0	1.237577	-0.863786	11.921362	0.012512	-0.008606	0.119202	0.614198	-4.973272	1.601717
53938	0	1.184574	-1.010918	11.502532	0.012004	-0.010072	0.115012	0.578555	-4.816420	1.594585
53939	0	1.197646	-1.131950	11.274731	0.012146	-0.011292	0.112732	0.551888	-4.645013	1.586591
53940	0	1.139774	-1.099361	10.899461	0.011574	-0.010981	0.108977	0.540039	-4.460869	1.572346
53941	0	1.069101	-0.971005	10.298397	0.010864	-0.009705	0.102966	0.535795	-4.269050	1.558890
53942	0	0.964117	-0.917659	9.721587	0.009805	-0.009167	0.097200	0.525919	-4.077219	1.543296
53943	0	0.918712	-0.820153	9.431223	0.009338	-0.008179	0.094299	0.499896	-3.894291	1.533106
53944	0	0.883956	-0.867675	9.195511	0.008982	-0.008651	0.091944	0.469106	-3.718053	1.519700
53945	0	0.823685	-0.936785	8.771623	0.008362	-0.009338	0.087708	0.432054	-3.555716	1.508670
53946	0	0.752216	-1.002308	8.510602	0.007630	-0.010007	0.085098	0.411505	-3.410965	1.500237
53947	0	0.699552	-0.989952	8.051133	0.007080	-0.009888	0.080505	0.395700	-3.291473	1.495089
53948	0	0.673492	-1.095111	7.789621	0.006794	-0.010949	0.077891	0.393529	-3.205416	1.493237
53949	0	0.666818	-0.866613	7.959378	0.006714	-0.008667	0.079590	0.395251	-3.140083	1.487156
53950	0	0.647767	-0.914713	7.801249	0.006502	-0.009154	0.078010	0.406048	-3.104398	1.483106
53951	0	0.640378	-0.878605	7.812574	0.006409	-0.008789	0.078125	0.410553	-3.097410	1.487547
53952	0	0.659598	-0.969345	7.849160	0.006581	-0.009699	0.078492	0.418267	-3.118801	1.487459
53953	0	0.619614	-0.915633	7.818342	0.006165	-0.009155	0.078186	0.416392	-3.165062	1.495550
53954	0	0.653068	-0.891551	8.269241	0.006475	-0.008914	0.082697	0.413735	-3.241372	1.504422
53955	0	0.678718	-0.927346	8.434516	0.006714	-0.009277	0.084351	0.418252	-3.340618	1.513247
53956	0	0.687864	-0.725158	8.366150	0.006798	-0.007256	0.083668	0.422792	-3.451055	1.514789
53957	0	0.626001	-1.141861	7.506460	0.006165	-0.011414	0.075073	0.413923	-3.595797	1.521987
53958	0	0.885627	-0.939655	9.383725	0.008721	-0.009413	0.093848	0.432289	-3.759875	1.532667
53959	0	0.880966	-1.383269	9.142044	0.008667	-0.013855	0.091431	0.458635	-3.937812	1.547584
53960	0	1.060990	-0.749107	10.151921	0.010448	-0.007520	0.101534	0.489221	-4.120527	1.557814
53961	0	1.052721	-0.845569	9.697107	0.010376	-0.008484	0.096985	0.520811	-4.298573	1.570714
53962	0	1.111116	-0.822958	10.469031	0.010946	-0.008241	0.104707	0.531196	-4.478502	1.580057
53963	0	1.126935	-1.074356	10.862591	0.011108	-0.010742	0.108643	0.528090	-4.647628	1.589629
53964	0	1.154910	-0.927527	11.500137	0.011388	-0.009281	0.115017	0.532368	-4.807753	1.603516
53965	0	1.235609	-0.912259	11.796800	0.012207	-0.009155	0.117981	0.562605	-4.952079	1.615014
53966	0	1.231994	-1.210493	11.746002	0.012198	-0.012142	0.117469	0.597670	-5.070215	1.626286
53967	0	1.322676	-1.089834	12.065758	0.013123	-0.010925	0.120667	0.622201	-5.168884	1.637389
53968	0	1.395666	-0.616529	12.320020	0.013885	-0.006171	0.123208	0.627021	-5.235801	1.642756
53969	0	1.426729	-0.844955	12.645787	0.014221	-0.008423	0.126465	0.602448	-5.277500	1.646471
53970	0	1.371142	-1.258789	12.516356	0.013701	-0.012566	0.125167	0.581996	-5.286764	1.647657
53971	0	1.377045	-1.391098	12.622382	0.013794	-0.013916	0.126221	0.586786	-5.265722	1.648059
53972	0	1.308036	-0.936963	12.452397	0.013137	-0.009390	0.124516	0.605930	-5.214071	1.646141
53973	0	1.284556	-0.755678	12.397289	0.012939	-0.007568	0.123962	0.617522	-5.127755	1.637396
53974	0	1.227693	-0.768477	12.075811	0.012390	-0.007668	0.120748	0.603182	-5.020582	1.638995
53975	0	1.236976	-1.004225	11.677267	0.012512	-0.010010	0.116760	0.572812	-4.881503	1.632085
53976	0	1.214272	-1.132435	11.350172	0.012296	-0.011294	0.113488	0.544172	-4.727912	1.622250
53977	0	1.168034	-1.198109	11.158727	0.011841	-0.011963	0.111572	0.527175	-4.564111	1.614034
53978	0	1.112320	-1.016802	10.655242	0.011290	-0.010167	0.106535	0.528029	-4.386125	1.609213
53979	0	1.027910	-0.946600	10.133403	0.010437	-0.009460	0.101318	0.523423	-4.208523	1.592963
53980	0	0.938052	-0.826450	9.629426	0.009526	-0.008251	0.096281	0.509216	-4.035977	1.583148
53981	0	0.907520	-0.820714	9.437160	0.009216	-0.008179	0.094360	0.476328	-3.865498	1.574894
53982	0	0.894234	-0.862987	9.030262	0.009068	-0.008600	0.090293	0.440207	-3.707537	1.564487
53983	0	0.800599	-1.009274	8.722705	0.008118	-0.010071	0.087219	0.412728	-3.561849	1.558862
53984	0	0.750437	-1.061279	8.406669	0.007597	-0.010602	0.084060	0.399094	-3.436544	1.549928
53985	0	0.724665	-1.074796	8.222049	0.007324	-0.010742	0.082214	0.391973	-3.329365	1.543983
53986	0	0.675247	-0.849679	7.984994	0.006807	-0.008495	0.079845	0.390555	-3.251270	1.541423
53987	0	0.698278	-0.817912	7.812821	0.007019	-0.008179	0.078125	0.390394	-3.198558	1.537104
53988	0	0.662335	-0.909527	7.874250	0.006640	-0.009095	0.078741	0.390529	-3.174107	1.538914
53989	0	0.640790	-1.043865	7.879623	0.006409	-0.010437	0.078796	0.388218	-3.173433	1.545665
53990	0	0.667199	-0.976458	8.068637	0.006651	-0.009769	0.080688	0.394922	-3.203505	1.551913
53991	0	0.650873	-0.878769	8.025823	0.006470	-0.008789	0.080261	0.396447	-3.259118	1.552793
53992	0	0.672886	-0.945478	8.244763	0.006672	-0.009459	0.082452	0.401073	-3.338133	1.561975
53993	0	0.611320	-0.836261	8.117139	0.006042	-0.008362	0.081177	0.399194	-3.437686	1.568774
53994	0	0.663976	-1.166370	8.225537	0.006552	-0.011660	0.082263	0.392539	-3.559928	1.578818
53995	0	0.792761	-0.957095	9.050638	0.007812	-0.009583	0.090515	0.405966	-3.705164	1.592504
53996	0	0.791963	-1.069847	9.030680	0.007798	-0.010719	0.090315	0.431050	-3.858661	1.603481
53997	0	0.984732	-0.919650	9.862055	0.009705	-0.009216	0.098633	0.452572	-4.023950	1.617622
53998	0	0.994154	-0.909219	9.493331	0.009796	-0.009118	0.094946	0.482198	-4.198858	1.633964
53999	0	1.071770	-0.908698	10.478193	0.010559	-0.009094	0.104797	0.488499	-4.371775	1.644988
54000	0	1.108624	-1.030117	10.450598	0.010936	-0.010302	0.104522	0.487436	-4.536211	1.662259
54001	0	1.181124	-0.957270	11.186221	0.011658	-0.009583	0.111877	0.495948	-4.692986	1.676935
54002	0	1.168300	-0.953902	11.281081	0.011539	-0.009563	0.112823	0.519263	-4.838429	1.683472
54003	0	1.184942	-1.034306	11.552920	0.011719	-0.010376	0.115540	0.550553	-4.967685	1.697310
54004	0	1.221362	-1.089126	11.764641	0.012107	-0.010920	0.117655	0.577022	-5.071427	1.705910
54005	0	1.296365	-0.634413	12.004718	0.012878	-0.006348	0.120056	0.579563	-5.152450	1.717839
54006	0	1.359851	-0.818660	12.253210	0.013540	-0.008172	0.122540	0.565426	-5.206852	1.725503
54007	0	1.345474	-1.148978	12.334770	0.013428	-0.011475	0.123352	0.551118	-5.232099	1.722261
54008	0	1.323427	-1.309017	12.401449	0.013238	-0.013092	0.124014	0.552890	-5.229017	1.724457
54009	0	1.284787	-1.091547	12.317301	0.012878	-0.010925	0.123169	0.562299	-5.200923	1.727817
54010	0	1.263455	-0.857185	12.147414	0.012696	-0.008587	0.121467	0.577106	-5.143274	1.719494
54011	0	1.206071	-0.830820	12.085765	0.012146	-0.008301	0.120850	0.570927	-5.062900	1.713882
54012	0	1.229359	-0.919361	11.806822	0.012406	-0.009171	0.118058	0.549728	-4.954177	1.703792
54013	0	1.208081	-1.076906	11.518416	0.012207	-0.010742	0.115173	0.524358	-4.829423	1.694659
54014	0	1.163949	-1.142057	11.123928	0.011780	-0.011405	0.111226	0.509847	-4.685873	1.688332
54015	0	1.151229	-1.038195	10.816933	0.011658	-0.010376	0.108154	0.505151	-4.532782	1.681720
54016	0	1.067843	-0.953406	10.429115	0.010828	-0.009534	0.104276	0.506592	-4.369417	1.672910
54017	0	0.986186	-0.892421	10.011121	0.010010	-0.008911	0.100098	0.493278	-4.201117	1.661625
54018	0	0.983450	-0.828919	9.598591	0.009970	-0.008265	0.095974	0.466654	-4.040611	1.653319
54019	0	0.884875	-0.912613	9.327042	0.008972	-0.009094	0.093262	0.428952	-3.889971	1.645023
54020	0	0.849922	-0.936087	8.980742	0.008612	-0.009339	0.089799	0.402841	-3.747498	1.635006
54021	0	0.790020	-1.056854	8.826431	0.007996	-0.010559	0.088257	0.391639	-3.624537	1.621891
54022	0	0.779211	-1.052158	8.534821	0.007872	-0.010517	0.085341	0.386566	-3.518614	1.610806
54023	0	0.732341	-0.939897	8.301335	0.007385	-0.009399	0.083008	0.387964	-3.434083	1.610242
54024	0	0.715842	-0.848273	8.180156	0.007202	-0.008484	0.081798	0.390123	-3.373456	1.603758
54025	0	0.674943	-0.861158	7.959140	0.006775	-0.008606	0.079590	0.382377	-3.337301	1.602268
54026	0	0.707934	-1.051198	8.179058	0.007089	-0.010510	0.081790	0.380351	-3.324619	1.601407
54027	0	0.702865	-1.044085	8.099232	0.007019	-0.010437	0.080994	0.374858	-3.338543	1.604054
54028	0	0.700672	-0.946385	8.214854	0.006977	-0.009469	0.082150	0.381739	-3.379949	1.603635
54029	0	0.694404	-0.926760	8.239461	0.006897	-0.009277	0.082397	0.394778	-3.445430	1.610300
54030	0	0.662384	-0.802982	8.257084	0.006564	-0.008038	0.082575	0.404885	-3.528209	1.621802
54031	0	0.703655	-0.970084	8.355100	0.006958	-0.009705	0.083557	0.409166	-3.635764	1.634124
54032	0	0.795147	-0.962988	8.841781	0.007856	-0.009636	0.088426	0.415949	-3.758705	1.639898
54033	0	0.846947	-1.005844	9.032340	0.008362	-0.010071	0.090332	0.430513	-3.895035	1.657694
54034	0	0.950913	-1.009581	9.591595	0.009383	-0.010106	0.095927	0.441447	-4.045088	1.669300
54035	0	1.020146	-0.961987	9.679046	0.010071	-0.009644	0.096802	0.468005	-4.199393	1.678022
54036	0	1.073004	-0.981864	10.225844	0.010591	-0.009838	0.102271	0.488306	-4.355340	1.687421
54037	0	1.075881	-0.957459	10.429563	0.010620	-0.009583	0.104309	0.495552	-4.507402	1.697634
54038	0	1.086702	-0.955958	10.884569	0.010726	-0.009566	0.108859	0.501205	-4.655582	1.710063
54039	0	1.105523	-0.883867	11.229290	0.010925	-0.008850	0.112305	0.511573	-4.787986	1.717695
54040	0	1.100053	-1.149644	11.385912	0.010883	-0.011513	0.113869	0.526810	-4.905768	1.727527
54041	0	1.181997	-1.084554	11.577517	0.011719	-0.010864	0.115784	0.544300	-5.005869	1.738899
54042	0	1.248904	-0.886034	11.789385	0.012413	-0.008874	0.117901	0.556763	-5.079868	1.743906
54043	0	1.329724	-0.908334	11.956286	0.013245	-0.009094	0.119568	0.566686	-5.130524	1.744371
54044	0	1.344386	-1.084771	12.138448	0.013412	-0.010842	0.121388	0.561349	-5.160388	1.748826
54045	0	1.324755	-1.189973	12.164296	0.013245	-0.011902	0.121643	0.563353	-5.163520	1.747132
54046	0	1.273398	-1.031122	12.146185	0.012761	-0.010311	0.121459	0.563565	-5.138395	1.747476
54047	0	1.264625	-0.908652	12.012295	0.012695	-0.009094	0.120117	0.571447	-5.092100	1.748299
54048	0	1.203504	-0.852909	11.958586	0.012109	-0.008530	0.119578	0.572771	-5.022030	1.744437
54049	0	1.192765	-0.880317	11.701320	0.012024	-0.008789	0.117004	0.560005	-4.928509	1.738421
54050	0	1.215458	-0.982130	11.416215	0.012263	-0.009793	0.114153	0.533119	-4.820232	1.730878
54051	0	1.165366	-1.094476	11.091231	0.011780	-0.010925	0.110901	0.514441	-4.690933	1.724818
54052	0	1.164685	-1.121756	10.831231	0.011777	-0.011208	0.108299	0.505356	-4.554390	1.717288
54053	0	1.085026	-1.075077	10.535994	0.010986	-0.010742	0.105347	0.497546	-4.407521	1.707612
54054	0	1.016554	-0.997429	10.117263	0.010298	-0.009966	0.101160	0.489613	-4.258876	1.706675
54055	0	0.964031	-0.899345	9.772780	0.009766	-0.008972	0.097717	0.466163	-4.112986	1.702599
54056	0	0.898760	-0.915789	9.438774	0.009096	-0.009136	0.094379	0.441069	-3.982251	1.685642
54057	0	0.831660	-0.953530	9.198824	0.008423	-0.009521	0.091980	0.425118	-3.850987	1.678135
54058	0	0.830564	-0.998309	9.029494	0.008397	-0.009976	0.090287	0.417675	-3.735930	1.669423
54059	0	0.804010	-1.032041	8.685961	0.008118	-0.010315	0.086853	0.411445	-3.634656	1.664485
54060	0	0.784429	-0.922950	8.455156	0.007905	-0.009228	0.084546	0.409840	-3.553244	1.660334
54061	0	0.770257	-0.891233	8.362256	0.007751	-0.008911	0.083618	0.408890	-3.487093	1.661063
54062	0	0.762440	-0.885678	8.301873	0.007654	-0.008853	0.083016	0.403992	-3.446638	1.655253
54063	0	0.755714	-0.970967	8.221479	0.007568	-0.009705	0.082214	0.397164	-3.431658	1.657475
54064	0	0.693865	-0.935548	8.227434	0.006935	-0.009349	0.082275	0.387959	-3.437022	1.656290
54065	0	0.691878	-0.952274	8.196823	0.006897	-0.009521	0.081970	0.386004	-3.467851	1.657840
54066	0	0.692213	-1.000809	8.330526	0.006880	-0.010013	0.083308	0.391804	-3.526298	1.663148
54067	0	0.744278	-0.969448	8.526227	0.007385	-0.009705	0.085266	0.404772	-3.603728	1.669052
54068	0	0.781514	-0.930615	8.683954	0.007746	-0.009318	0.086844	0.420137	-3.695383	1.677414
54069	0	0.802047	-0.945500	8.983671	0.007935	-0.009460	0.089844	0.426191	-3.804933	1.687841
54070	0	0.857361	-0.974890	9.140692	0.008475	-0.009755	0.091415	0.432945	-3.928081	1.696073
54071	0	0.926274	-1.037113	9.453354	0.009155	-0.010376	0.094543	0.437755	-4.058322	1.712373
54072	0	0.961270	-1.059904	9.744225	0.009499	-0.010611	0.097452	0.450066	-4.192325	1.719117
54073	0	1.013718	-1.029667	10.081924	0.010010	-0.010315	0.100830	0.469460	-4.336971	1.728793
54074	0	1.033313	-0.995099	10.378887	0.010211	-0.009973	0.103799	0.491977	-4.471734	1.736562
54075	0	1.086460	-0.889173	10.728911	0.010742	-0.008911	0.107300	0.511424	-4.602434	1.748381
54076	0	1.128990	-0.909878	10.970804	0.011175	-0.009116	0.109718	0.528410	-4.722324	1.757719
54077	0	1.182800	-0.957094	11.241632	0.011719	-0.009583	0.112427	0.539117	-4.833725	1.766734
54078	0	1.222488	-0.967560	11.489721	0.012125	-0.009682	0.114907	0.544220	-4.933441	1.772046
54079	0	1.233904	-1.031130	11.632583	0.012268	-0.010315	0.116333	0.547127	-5.003597	1.776375
54080	0	1.283661	-1.005736	11.765465	0.012777	-0.010064	0.117661	0.553173	-5.061586	1.785125
54081	0	1.290799	-1.067234	11.871096	0.012878	-0.010681	0.118713	0.561421	-5.090557	1.788710
54082	0	1.288991	-1.053850	11.901168	0.012877	-0.010542	0.119013	0.564623	-5.103978	1.788508
54083	0	1.268031	-0.982437	11.920345	0.012695	-0.009827	0.119202	0.567033	-5.090144	1.790429
54084	0	1.213598	-0.964066	11.841515	0.012177	-0.009640	0.118411	0.566612	-5.051657	1.783832
54085	0	1.208036	-1.014185	11.755962	0.012146	-0.010132	0.117554	0.557580	-4.988483	1.781072
54086	0	1.175050	-0.991820	11.568061	0.011833	-0.009908	0.115673	0.548109	-4.907418	1.781129
54087	0	1.161495	-0.983203	11.316943	0.011719	-0.009827	0.113159	0.543821	-4.803304	1.777055
54088	0	1.158973	-0.978839	11.080931	0.011699	-0.009777	0.110799	0.533351	-4.691648	1.766909
54089	0	1.123770	-0.995742	10.822654	0.011353	-0.009949	0.108215	0.525455	-4.571178	1.756366
54090	0	1.094420	-0.991969	10.501404	0.011068	-0.009905	0.105002	0.510706	-4.436913	1.747114
54091	0	1.019407	-1.014736	10.145112	0.010315	-0.010132	0.101440	0.494612	-4.301637	1.742652
54092	0	0.978250	-0.931890	9.860214	0.009896	-0.009308	0.098592	0.483144	-4.170605	1.734543
54093	0	0.929195	-0.905043	9.491863	0.009399	-0.009033	0.094910	0.463634	-4.042073	1.723711
54094	0	0.854245	-0.932645	9.328531	0.008638	-0.009312	0.093278	0.446645	-3.925408	1.714487
54095	0	0.833766	-0.977977	9.021636	0.008423	-0.009766	0.090210	0.429739	-3.818389	1.707465
54096	0	0.793644	-0.968093	8.845715	0.008011	-0.009672	0.088451	0.419341	-3.723150	1.703815
54097	0	0.806215	-0.995728	8.643000	0.008118	-0.009949	0.086426	0.408746	-3.650601	1.702234
54098	0	0.784533	-0.978716	8.509389	0.007886	-0.009783	0.085091	0.403401	-3.596874	1.699407
54099	0	0.759994	-0.982566	8.471956	0.007629	-0.009827	0.084717	0.405121	-3.557877	1.694932
54100	0	0.743721	-0.988711	8.435617	0.007448	-0.009886	0.084355	0.403527	-3.543764	1.696552
54101	0	0.726360	-0.903304	8.319090	0.007263	-0.009033	0.083191	0.403778	-3.544996	1.694823
54102	0	0.697958	-0.878614	8.349365	0.006958	-0.008789	0.083495	0.407589	-3.575128	1.695179
54103	0	0.729810	-0.884383	8.453134	0.007263	-0.008850	0.084534	0.415718	-3.622895	1.696351
54104	0	0.750626	-0.919626	8.653867	0.007457	-0.009204	0.086542	0.425338	-3.688790	1.705452
54105	0	0.806200	-0.927108	8.715276	0.007996	-0.009277	0.087158	0.432836	-3.776330	1.711112
54106	0	0.851980	-0.961796	8.970385	0.008437	-0.009631	0.089710	0.448829	-3.882108	1.721775
54107	0	0.888308	-0.975955	9.233785	0.008789	-0.009766	0.092346	0.455410	-3.998960	1.737065
54108	0	0.908625	-1.004851	9.579941	0.008984	-0.010058	0.095808	0.466158	-4.121846	1.746255
54109	0	0.969282	-0.939152	9.770719	0.009583	-0.009399	0.097717	0.474225	-4.251313	1.751729
54110	0	0.950088	-0.979903	10.092224	0.009383	-0.009810	0.100932	0.485967	-4.385011	1.765623
54111	0	1.012003	-0.993991	10.356681	0.010010	-0.009949	0.103577	0.494596	-4.507157	1.780142
54112	0	1.029108	-1.003911	10.684278	0.010176	-0.010053	0.106853	0.507970	-4.631034	1.795627
54113	0	1.096901	-0.999716	10.942675	0.010864	-0.010010	0.109436	0.520113	-4.740951	1.804278
54114	0	1.172394	-1.040189	11.215350	0.011628	-0.010411	0.112163	0.528739	-4.839101	1.810849
54115	0	1.210926	-1.024692	11.363904	0.012024	-0.010254	0.113647	0.534942	-4.925491	1.818573
54116	0	1.226139	-1.035604	11.508885	0.012197	-0.010363	0.115095	0.540870	-4.990508	1.822514
54117	0	1.268620	-0.969443	11.699962	0.012634	-0.009705	0.117004	0.550328	-5.041916	1.823688
54118	0	1.252271	-0.980787	11.809046	0.012495	-0.009807	0.118093	0.548923	-5.069349	1.828412
54119	0	1.245910	-0.958221	11.871257	0.012451	-0.009583	0.118713	0.549221	-5.077697	1.828068
54120	0	1.238945	-0.958833	11.810232	0.012405	-0.009583	0.118101	0.543838	-5.062973	1.829491
54121	0	1.241115	-0.940417	11.835100	0.012451	-0.009399	0.118347	0.539751	-5.025114	1.826401
54122	0	1.182012	-0.984285	11.622354	0.011884	-0.009836	0.116218	0.533966	-4.963424	1.820235
54123	0	1.176476	-1.013769	11.499753	0.011841	-0.010132	0.114990	0.529034	-4.888679	1.817521
54124	0	1.135153	-1.039976	11.287596	0.011447	-0.010388	0.112867	0.518590	-4.792985	1.809839
54125	0	1.149346	-1.002009	11.066659	0.011597	-0.010010	0.110657	0.509122	-4.687311	1.804370
54126	0	1.055142	-0.986148	10.769388	0.010663	-0.009848	0.107684	0.495706	-4.569858	1.790511
54127	0	1.020029	-0.989945	10.486853	0.010315	-0.009888	0.104858	0.484205	-4.445903	1.778325
54128	0	0.961583	-1.023093	10.165164	0.009727	-0.010216	0.101643	0.468428	-4.322480	1.774522
54129	0	0.941260	-0.965679	9.900817	0.009521	-0.009644	0.098999	0.454430	-4.197804	1.768955
54130	0	0.890060	-0.992457	9.548486	0.009006	-0.009913	0.095476	0.442366	-4.073242	1.757577
54131	0	0.869735	-0.977413	9.308635	0.008789	-0.009766	0.093079	0.433051	-3.961672	1.750716
54132	0	0.828314	-0.961086	9.108504	0.008365	-0.009600	0.091079	0.420063	-3.860416	1.749362
54133	0	0.829378	-0.916227	8.868976	0.008362	-0.009155	0.088684	0.411959	-3.773752	1.747028
54134	0	0.805096	-0.899436	8.680682	0.008106	-0.008986	0.086802	0.402316	-3.701957	1.741516
54135	0	0.789401	-0.927982	8.581891	0.007935	-0.009277	0.085815	0.399593	-3.648888	1.735988
54136	0	0.758291	-0.959429	8.545661	0.007609	-0.009588	0.085455	0.391926	-3.614481	1.738917
54137	0	0.718912	-0.934034	8.392424	0.007202	-0.009338	0.083923	0.389520	-3.597663	1.741622
54138	0	0.711895	-0.928125	8.398504	0.007114	-0.009282	0.083985	0.390727	-3.604650	1.740773
54139	0	0.703695	-0.964829	8.422648	0.007019	-0.009644	0.084229	0.384175	-3.629772	1.747119
54140	0	0.757774	-0.958962	8.525870	0.007544	-0.009593	0.085261	0.388426	-3.676335	1.751412
54141	0	0.774082	-0.969714	8.666627	0.007690	-0.009705	0.086670	0.397755	-3.743444	1.754121
54142	0	0.767444	-0.938109	8.842712	0.007609	-0.009385	0.088432	0.402307	-3.828200	1.763105
54143	0	0.819450	-0.926860	9.069224	0.008118	-0.009277	0.090698	0.412558	-3.925641	1.768012
54144	0	0.854468	-0.962345	9.281343	0.008457	-0.009626	0.092821	0.415280	-4.033982	1.773914
54145	0	0.931480	-0.951428	9.581640	0.009216	-0.009521	0.095825	0.422901	-4.152063	1.786636
54146	0	0.945825	-0.961961	9.756816	0.009356	-0.009629	0.097577	0.433159	-4.272963	1.793328
54147	0	0.999906	-0.975462	10.051498	0.009888	-0.009766	0.100525	0.444544	-4.400189	1.802228
54148	0	1.028944	-0.991883	10.324021	0.010178	-0.009927	0.103251	0.452236	-4.524608	1.807367
54149	0	1.097966	-0.981935	10.582375	0.010864	-0.009827	0.105835	0.458991	-4.649852	1.819092
54150	0	1.108223	-0.986380	10.818268	0.010978	-0.009873	0.108192	0.468107	-4.760902	1.827977
54151	0	1.162761	-0.969376	11.144159	0.011536	-0.009705	0.111450	0.478363	-4.855883	1.836572
54152	0	1.199296	-0.961204	11.386524	0.011907	-0.009622	0.113873	0.487200	-4.943267	1.841953
54153	0	1.203074	-0.969615	11.492284	0.011963	-0.009705	0.114929	0.495014	-5.011566	1.842772
54154	0	1.233308	-1.023437	11.564317	0.012282	-0.010238	0.115648	0.497893	-5.062492	1.844137
54155	0	1.204890	-1.043343	11.742940	0.012024	-0.010437	0.117432	0.501252	-5.087643	1.844936
54156	0	1.220090	-1.006646	11.791440	0.012196	-0.010064	0.117915	0.499042	-5.093598	1.847655
54157	0	1.231580	-1.019221	11.743309	0.012329	-0.010193	0.117432	0.499964	-5.081552	1.847775
54158	0	1.184131	-1.007467	11.725345	0.011875	-0.010070	0.117250	0.495741	-5.049478	1.845788
54159	0	1.209174	-0.995812	11.639889	0.012146	-0.009949	0.116394	0.487226	-4.997143	1.843307
54160	0	1.178230	-0.984765	11.500615	0.011855	-0.009846	0.114999	0.486242	-4.925767	1.838393
54161	0	1.163092	-0.970979	11.267956	0.011719	-0.009705	0.112671	0.482052	-4.837745	1.827378
54162	0	1.132486	-1.027407	10.995000	0.011425	-0.010264	0.109941	0.473246	-4.734688	1.827646
54163	0	1.100448	-1.002080	10.724847	0.011108	-0.010010	0.107239	0.462794	-4.625026	1.822439
54164	0	1.061406	-0.992099	10.500842	0.010721	-0.009910	0.104999	0.451773	-4.509525	1.816570
54165	0	1.008101	-0.983978	10.145036	0.010193	-0.009827	0.101440	0.438427	-4.384656	1.815828
54166	0	0.968462	-0.968143	9.884434	0.009791	-0.009669	0.098835	0.425758	-4.262378	1.806523
54167	0	0.947971	-0.904425	9.656675	0.009583	-0.009033	0.096558	0.414044	-4.141822	1.799245
54168	0	0.886057	-0.937278	9.426210	0.008954	-0.009360	0.094254	0.400141	-4.029651	1.791103
54169	0	0.853242	-0.922664	9.186374	0.008606	-0.009216	0.091858	0.388307	-3.939296	1.786966
54170	0	0.815013	-0.979698	8.937103	0.008218	-0.009787	0.089366	0.375968	-3.853891	1.779577
54171	0	0.794288	-0.928273	8.783381	0.007996	-0.009277	0.087830	0.369711	-3.786381	1.770244
54172	0	0.748080	-0.953993	8.704676	0.007524	-0.009533	0.087044	0.361174	-3.730132	1.767761
54173	0	0.741979	-0.995450	8.612223	0.007446	-0.009949	0.086121	0.353951	-3.695949	1.759471
54174	0	0.725595	-1.039172	8.551397	0.007271	-0.010388	0.085513	0.349800	-3.677159	1.759184
54175	0	0.702131	-0.983030	8.477722	0.007019	-0.009827	0.084778	0.345005	-3.681261	1.763855
54176	0	0.704076	-0.940525	8.501878	0.007023	-0.009407	0.085020	0.347344	-3.706231	1.765818
54177	0	0.705526	-0.976200	8.562976	0.007019	-0.009766	0.085632	0.351895	-3.755396	1.768769
54178	0	0.762374	-0.981935	8.708777	0.007581	-0.009820	0.087091	0.352363	-3.812635	1.776104
54179	0	0.805576	-0.963816	8.886235	0.007996	-0.009644	0.088867	0.358776	-3.890825	1.786484
54180	0	0.812590	-0.944667	9.019361	0.008057	-0.009450	0.090199	0.362292	-3.979350	1.796631
54181	0	0.893020	-0.927020	9.252233	0.008850	-0.009277	0.092529	0.370370	-4.079041	1.804385
54182	0	0.910463	-0.955782	9.439937	0.009013	-0.009568	0.094407	0.382031	-4.190471	1.808501
54183	0	0.986108	-0.920554	9.703728	0.009766	-0.009216	0.097046	0.393796	-4.303624	1.816225
54184	0	0.988192	-0.924649	9.970488	0.009778	-0.009255	0.099714	0.403003	-4.423458	1.821965
54185	0	1.035894	-0.920280	10.265182	0.010254	-0.009216	0.102661	0.417052	-4.541149	1.828840
54186	0	1.076018	-0.960942	10.543840	0.010653	-0.009616	0.105449	0.423069	-4.658565	1.839750
54187	0	1.133208	-0.999790	10.802273	0.011230	-0.010010	0.108032	0.434706	-4.766834	1.849353
54188	0	1.141059	-1.039802	11.007996	0.011315	-0.010413	0.110088	0.449594	-4.866522	1.855436
54189	0	1.137478	-1.030627	11.193085	0.011292	-0.010315	0.111938	0.457735	-4.952385	1.861586
54190	0	1.195886	-1.010630	11.405189	0.011889	-0.010115	0.114058	0.465557	-5.023752	1.866108
54191	0	1.183267	-1.000660	11.547339	0.011780	-0.010010	0.115479	0.468305	-5.076950	1.874638
54192	0	1.161518	-1.023903	11.601468	0.011580	-0.010248	0.116017	0.477149	-5.112068	1.877734
54193	0	1.196968	-0.988632	11.743106	0.011963	-0.009888	0.117432	0.478573	-5.119539	1.886358
54194	0	1.203130	-1.006367	11.712562	0.012037	-0.010069	0.117125	0.483956	-5.114721	1.883217
54195	0	1.235960	-1.007402	11.700735	0.012390	-0.010071	0.117004	0.481344	-5.085923	1.877921
54196	0	1.215995	-1.014090	11.481679	0.012208	-0.010139	0.114812	0.479699	-5.039179	1.874883
54197	0	1.183265	-0.988897	11.408180	0.011902	-0.009888	0.114075	0.479379	-4.970926	1.870887
54198	0	1.161934	-0.977704	11.269223	0.011703	-0.009768	0.112684	0.471823	-4.886693	1.864688
54199	0	1.156571	-0.941505	11.011580	0.011658	-0.009399	0.110107	0.456849	-4.792263	1.862696
54200	0	1.113413	-0.968157	10.817914	0.011232	-0.009675	0.108170	0.451245	-4.689661	1.851962
54201	0	1.051425	-1.002001	10.572252	0.010620	-0.010010	0.105713	0.441576	-4.576400	1.849572
54202	0	1.037346	-0.985842	10.256736	0.010475	-0.009847	0.102558	0.429879	-4.464297	1.841429
54203	0	0.991040	-0.983745	9.998444	0.010010	-0.009827	0.099976	0.418907	-4.351952	1.832575
54204	0	0.953904	-0.961450	9.792570	0.009632	-0.009604	0.097918	0.408477	-4.244561	1.824816
54205	0	0.912350	-0.977714	9.461231	0.009216	-0.009766	0.094604	0.395839	-4.133700	1.810227
54206	0	0.889216	-0.967367	9.303978	0.008972	-0.009666	0.093033	0.388120	-4.036664	1.801009
54207	0	0.841066	-1.007701	9.082644	0.008484	-0.010071	0.090820	0.381380	-3.945790	1.793267
54208	0	0.822149	-0.929973	8.912705	0.008279	-0.009290	0.089123	0.369463	-3.873441	1.787470
54209	0	0.788881	-0.946675	8.734477	0.007935	-0.009460	0.087341	0.361984	-3.814768	1.780675
54210	0	0.769550	-0.947823	8.649536	0.007722	-0.009474	0.086493	0.356665	-3.781013	1.777555
54211	0	0.736485	-0.970974	8.606074	0.007385	-0.009705	0.086060	0.350271	-3.755057	1.774458
54212	0	0.752295	-0.928784	8.618393	0.007527	-0.009288	0.086184	0.350536	-3.750288	1.775300
54213	0	0.739708	-0.933910	8.557019	0.007385	-0.009338	0.085571	0.349667	-3.767141	1.782706
54214	0	0.761742	-0.945908	8.599381	0.007592	-0.009462	0.085996	0.353955	-3.801647	1.785172
54215	0	0.797131	-0.957981	8.782656	0.007935	-0.009583	0.087830	0.357296	-3.850437	1.790216
54216	0	0.793630	-1.000404	8.824576	0.007886	-0.010005	0.088250	0.358149	-3.916564	1.794944
54217	0	0.830316	-0.939587	9.038764	0.008240	-0.009399	0.090393	0.362123	-3.997639	1.804892
54218	0	0.862550	-0.993991	9.177876	0.008552	-0.009942	0.091785	0.364154	-4.090528	1.812792
54219	0	0.832601	-1.006293	9.429259	0.008240	-0.010071	0.094299	0.372924	-4.195875	1.812868
54220	0	0.923754	-0.980404	9.641257	0.009149	-0.009811	0.096420	0.380830	-4.302119	1.814757
54221	0	0.943036	-0.969668	9.893005	0.009338	-0.009705	0.098938	0.389131	-4.409212	1.819059
54222	0	0.998746	-0.955482	10.159826	0.009893	-0.009566	0.101606	0.401226	-4.515827	1.831120
54223	0	1.066042	-0.968880	10.448338	0.010559	-0.009705	0.104492	0.417590	-4.627539	1.834578
54224	0	1.104147	-0.948024	10.666174	0.010949	-0.009490	0.106670	0.427299	-4.727289	1.847336
54225	0	1.131889	-0.963761	10.942746	0.011230	-0.009644	0.109436	0.432774	-4.820565	1.848061
54226	0	1.142948	-1.011742	11.111890	0.011349	-0.010120	0.111127	0.435192	-4.904517	1.853006
54227	0	1.173013	-1.000033	11.248111	0.011658	-0.010010	0.112488	0.444258	-4.979009	1.858851
54228	0	1.167701	-0.986177	11.411732	0.011621	-0.009869	0.114122	0.450780	-5.035554	1.865029
54229	0	1.175355	-0.945539	11.523125	0.011719	-0.009460	0.115234	0.455708	-5.071093	1.863307
54230	0	1.168728	-0.963327	11.540874	0.011666	-0.009634	0.115411	0.456518	-5.092900	1.864014
54231	0	1.189734	-0.988814	11.547894	0.011902	-0.009888	0.115479	0.456424	-5.089491	1.861842
54232	0	1.193205	-1.001344	11.572462	0.011953	-0.010011	0.115723	0.454258	-5.069498	1.862001
54233	0	1.186072	-1.037551	11.462833	0.011902	-0.010376	0.114624	0.455461	-5.029586	1.858416
54234	0	1.164484	-1.056633	11.353770	0.011698	-0.010558	0.113533	0.448051	-4.977402	1.863520
54235	0	1.140537	-1.026106	11.212800	0.011475	-0.010254	0.112122	0.441808	-4.907982	1.857746
54236	0	1.125612	-1.015473	11.006643	0.011338	-0.010146	0.110059	0.434086	-4.823893	1.852975
54237	0	1.089515	-1.014214	10.804051	0.010986	-0.010132	0.108032	0.424480	-4.728668	1.839434
54238	0	1.059815	-0.991998	10.518771	0.010687	-0.009909	0.105180	0.413480	-4.633482	1.829015
54239	0	1.028253	-0.946701	10.297509	0.010376	-0.009460	0.102966	0.407556	-4.531001	1.817966
54240	0	0.979722	-0.941764	10.054953	0.009888	-0.009413	0.100541	0.403357	-4.429375	1.812072
54241	0	0.949434	-0.928547	9.796925	0.009583	-0.009277	0.097961	0.395214	-4.327731	1.807602
54242	0	0.956567	-0.948527	9.651962	0.009652	-0.009477	0.096512	0.386357	-4.226603	1.799525
54243	0	0.932606	-0.940715	9.387862	0.009399	-0.009399	0.093872	0.378159	-4.138546	1.794664
54244	0	0.912433	-0.936452	9.163207	0.009194	-0.009354	0.091626	0.365766	-4.052446	1.786946
54245	0	0.854999	-0.971333	9.076364	0.008606	-0.009705	0.090759	0.355753	-3.983240	1.782455
54246	0	0.808906	-0.960055	8.875640	0.008130	-0.009600	0.088753	0.355446	-3.931633	1.778587
54247	0	0.759732	-0.976762	8.838145	0.007629	-0.009766	0.088379	0.353540	-3.891311	1.770377
54248	0	0.778879	-0.928349	8.740883	0.007810	-0.009282	0.087407	0.352306	-3.865206	1.771235
54249	0	0.744435	-0.977010	8.727994	0.007446	-0.009766	0.087280	0.346765	-3.863772	1.770440
54250	0	0.757238	-0.965204	8.709565	0.007565	-0.009653	0.087096	0.348353	-3.875117	1.771005
54251	0	0.777519	-0.933850	8.721711	0.007751	-0.009338	0.087219	0.348217	-3.907223	1.776009
54252	0	0.789145	-1.006645	8.867714	0.007860	-0.010072	0.088679	0.354981	-3.948498	1.779597
54253	0	0.822446	-0.975810	8.965728	0.008179	-0.009766	0.089661	0.364331	-4.007752	1.784691
54254	0	0.856873	-0.980546	9.135765	0.008515	-0.009811	0.091362	0.371419	-4.075428	1.785354
54255	0	0.866897	-0.994341	9.282919	0.008606	-0.009949	0.092834	0.377505	-4.153871	1.788895
54256	0	0.874761	-0.968737	9.464789	0.008673	-0.009694	0.094654	0.385049	-4.245181	1.790785
54257	0	0.898942	-0.969855	9.728345	0.008911	-0.009705	0.097290	0.391530	-4.338029	1.800683
54258	0	0.952837	-0.950037	9.915999	0.009437	-0.009510	0.099168	0.401932	-4.444649	1.803923
54259	0	0.967481	-0.957294	10.143259	0.009583	-0.009583	0.101440	0.411993	-4.549496	1.808348
54260	0	1.022010	-0.925153	10.300245	0.010136	-0.009258	0.103010	0.418826	-4.644061	1.817466
54261	0	1.076323	-0.933146	10.607142	0.010681	-0.009338	0.106079	0.425687	-4.733384	1.821455
54262	0	1.154322	-0.974915	10.812840	0.011458	-0.009752	0.108137	0.428388	-4.823914	1.830399
54263	0	1.154269	-1.012858	10.900191	0.011475	-0.010132	0.109009	0.431390	-4.896202	1.840131
54264	0	1.143006	-0.987690	11.106384	0.011369	-0.009882	0.111070	0.436280	-4.960245	1.845794
54265	0	1.158432	-0.982130	11.260534	0.011536	-0.009827	0.112610	0.441538	-5.010596	1.853789
54266	0	1.135814	-1.048547	11.369621	0.011329	-0.010488	0.113699	0.443626	-5.041170	1.861053
54267	0	1.136951	-1.013393	11.431698	0.011353	-0.010132	0.114319	0.441702	-5.059169	1.860199
54268	0	1.156542	-0.995115	11.370430	0.011569	-0.009953	0.113704	0.444464	-5.056596	1.858635
54269	0	1.151858	-1.007259	11.407627	0.011536	-0.010071	0.114075	0.443195	-5.040524	1.858560
54270	0	1.164527	-1.013898	11.377611	0.011684	-0.010136	0.113772	0.440645	-5.002322	1.851006
54271	0	1.124240	-1.013859	11.206488	0.011292	-0.010132	0.112061	0.434623	-4.953307	1.851109
54272	0	1.100840	-0.984366	11.121969	0.011071	-0.009841	0.111214	0.432914	-4.889897	1.848518
54273	0	1.109845	-0.996183	10.901485	0.011169	-0.009949	0.109009	0.420329	-4.816629	1.840645
54274	0	1.107036	-0.949587	10.658652	0.011152	-0.009486	0.106579	0.411279	-4.729910	1.838387
54275	0	1.053821	-0.958884	10.419476	0.010620	-0.009583	0.104187	0.405663	-4.641250	1.832849
54276	0	1.049700	-0.972744	10.219588	0.010581	-0.009718	0.102188	0.396407	-4.548495	1.827730
54277	0	0.992549	-0.983922	10.040998	0.010010	-0.009827	0.100403	0.383458	-4.453794	1.820618
54278	0	0.951716	-0.992238	9.865318	0.009600	-0.009912	0.098646	0.373330	-4.359421	1.813374
54279	0	0.907865	-0.971657	9.613644	0.009155	-0.009705	0.096130	0.360349	-4.269551	1.805259
54280	0	0.960666	-0.943270	9.462292	0.009675	-0.009423	0.094617	0.350146	-4.188197	1.798261
54281	0	0.873068	-0.928390	9.161869	0.008789	-0.009277	0.091614	0.343051	-4.116570	1.791438
54282	0	0.862181	-0.941630	9.126156	0.008673	-0.009413	0.091257	0.339614	-4.054018	1.786228
54283	0	0.893303	-0.933827	9.003076	0.008972	-0.009338	0.090027	0.340630	-4.005505	1.784529
54284	0	0.819618	-0.946618	8.905879	0.008223	-0.009460	0.089057	0.333975	-3.972773	1.782509
54285	0	0.828821	-0.957951	8.801421	0.008301	-0.009583	0.088013	0.338452	-3.957589	1.783177
54286	0	0.790334	-0.982019	8.764992	0.007909	-0.009821	0.087649	0.339870	-3.951551	1.785544
54287	0	0.757906	-0.952045	8.886639	0.007568	-0.009521	0.088867	0.341443	-3.966377	1.791013
54288	0	0.779522	-0.933488	8.880242	0.007772	-0.009336	0.088804	0.343595	-3.996708	1.796377
54289	0	0.784557	-0.976546	8.929155	0.007812	-0.009766	0.089294	0.343773	-4.040020	1.802073
54290	0	0.822796	-0.964805	9.068715	0.008184	-0.009644	0.090692	0.337955	-4.095836	1.809380
54291	0	0.847098	-0.994615	9.209792	0.008423	-0.009949	0.092102	0.340960	-4.156504	1.814581
54292	0	0.901001	-0.963620	9.330746	0.008947	-0.009639	0.093313	0.343766	-4.234118	1.823328
54293	0	0.934476	-0.970202	9.508644	0.009277	-0.009705	0.095093	0.346431	-4.316023	1.830386
54294	0	0.973937	-0.981703	9.702500	0.009659	-0.009822	0.097033	0.351582	-4.411755	1.837551
54295	0	0.984470	-1.012481	9.954128	0.009766	-0.010132	0.099548	0.359114	-4.503414	1.847835
54296	0	1.031493	-0.962809	10.153906	0.010232	-0.009630	0.101547	0.360898	-4.597662	1.852521
54297	0	1.039479	-0.939402	10.393541	0.010315	-0.009399	0.103943	0.366305	-4.686324	1.862107
54298	0	1.079892	-0.944120	10.611693	0.010722	-0.009450	0.106124	0.375266	-4.769885	1.867509
54299	0	1.117763	-0.969650	10.772063	0.011108	-0.009705	0.107727	0.383480	-4.844238	1.872268
54300	0	1.113089	-1.029245	10.935561	0.011065	-0.010299	0.109362	0.389721	-4.913517	1.874564
54301	0	1.147003	-1.006272	11.065164	0.011414	-0.010071	0.110657	0.397855	-4.972806	1.872989
54302	0	1.174886	-0.992613	11.143525	0.011710	-0.009933	0.111439	0.404398	-5.013470	1.877902
54303	0	1.174966	-1.012721	11.181358	0.011719	-0.010132	0.111816	0.409211	-5.046090	1.878067
54304	0	1.142804	-1.036304	11.321353	0.011415	-0.010367	0.113214	0.413892	-5.060768	1.876988
54305	0	1.134961	-0.976329	11.340381	0.011353	-0.009766	0.113403	0.416699	-5.058831	1.875189
54306	0	1.114755	-0.970746	11.328227	0.011164	-0.009701	0.113281	0.410562	-5.043557	1.875612
54307	0	1.125819	-0.958519	11.304021	0.011292	-0.009583	0.113037	0.408655	-5.010885	1.874827
54308	0	1.105569	-1.008660	11.133771	0.011104	-0.010077	0.111334	0.399275	-4.962745	1.868375
54309	0	1.080934	-1.014136	10.992886	0.010864	-0.010132	0.109924	0.390455	-4.906770	1.856975
54310	0	1.087137	-0.985396	10.835202	0.010939	-0.009846	0.108346	0.382983	-4.836899	1.854779
54311	0	1.078966	-0.989533	10.633014	0.010864	-0.009888	0.106323	0.376088	-4.757826	1.852623
54312	0	1.075957	-1.003474	10.445184	0.010839	-0.010025	0.104445	0.366855	-4.671567	1.848883
54313	0	1.017595	-1.007993	10.181357	0.010254	-0.010071	0.101807	0.357979	-4.585231	1.845265
54314	0	0.965646	-0.979291	10.036082	0.009734	-0.009784	0.100354	0.348897	-4.497923	1.839581
54315	0	0.931968	-0.989169	9.815174	0.009399	-0.009888	0.098145	0.345633	-4.406274	1.832055
54316	0	0.874361	-0.959810	9.633272	0.008816	-0.009591	0.096327	0.338615	-4.321829	1.823544
54317	0	0.903082	-0.928349	9.369450	0.009094	-0.009277	0.093689	0.332333	-4.245618	1.816627
54318	0	0.879125	-0.941785	9.236133	0.008846	-0.009412	0.092357	0.325982	-4.178665	1.811344
54319	0	0.868483	-0.946445	9.149540	0.008728	-0.009460	0.091492	0.321961	-4.125819	1.805367
54320	0	0.873111	-0.971736	9.003630	0.008764	-0.009713	0.090034	0.317525	-4.084843	1.801660
54321	0	0.796912	-0.989400	8.947921	0.007996	-0.009888	0.089478	0.310227	-4.052055	1.792574
54322	0	0.811049	-0.966140	8.923712	0.008125	-0.009657	0.089236	0.305104	-4.034171	1.796415
54323	0	0.769284	-0.964203	8.898921	0.007690	-0.009644	0.088989	0.307466	-4.038262	1.793183
54324	0	0.801209	-0.927662	8.843770	0.008000	-0.009274	0.088439	0.305009	-4.054376	1.794755
54325	0	0.759015	-0.933764	8.929266	0.007568	-0.009338	0.089294	0.306137	-4.083166	1.794365
54326	0	0.831742	-0.939410	8.959208	0.008283	-0.009398	0.089595	0.311726	-4.128387	1.796221
54327	0	0.822455	-0.982312	9.106071	0.008179	-0.009827	0.091064	0.316057	-4.186753	1.798464
54328	0	0.899425	-0.981604	9.337076	0.008944	-0.009820	0.093375	0.320733	-4.249635	1.804013
54329	0	0.921745	-1.000789	9.478178	0.009155	-0.010010	0.094788	0.322696	-4.325407	1.809774
54330	0	0.928757	-1.018724	9.635594	0.009220	-0.010190	0.096362	0.325628	-4.406214	1.819534
54331	0	0.965465	-0.969342	9.819961	0.009583	-0.009705	0.098206	0.338227	-4.490950	1.827978
54332	0	0.961956	-0.961858	10.020062	0.009546	-0.009622	0.100207	0.341285	-4.575313	1.834306
54333	0	1.015102	-0.927365	10.198214	0.010071	-0.009277	0.101990	0.344950	-4.666003	1.838192
54334	0	1.013174	-0.975164	10.410357	0.010051	-0.009759	0.104111	0.352520	-4.755677	1.839509
54335	0	1.087498	-0.927022	10.546201	0.010803	-0.009277	0.105469	0.359896	-4.834270	1.843988
54336	0	1.120113	-0.974571	10.758404	0.011132	-0.009751	0.107591	0.365556	-4.908275	1.847845
54337	0	1.147384	-1.012306	10.906432	0.011414	-0.010132	0.109070	0.374568	-4.972254	1.850489
54338	0	1.134289	-0.998590	11.039650	0.011292	-0.009993	0.110401	0.381408	-5.026259	1.856032
54339	0	1.150836	-0.982274	11.193536	0.011475	-0.009827	0.111938	0.385528	-5.061562	1.861071
54340	0	1.132180	-0.938830	11.205178	0.011298	-0.009392	0.112054	0.389295	-5.086408	1.870743
54341	0	1.160055	-0.915729	11.285344	0.011597	-0.009155	0.112854	0.387747	-5.091280	1.865792
54342	0	1.141511	-0.946596	11.285265	0.011421	-0.009465	0.112852	0.387606	-5.086020	1.864632
54343	0	1.163694	-0.976911	11.267274	0.011658	-0.009766	0.112671	0.384868	-5.065906	1.859837
54344	0	1.139827	-1.007794	11.182282	0.011433	-0.010078	0.111819	0.386326	-5.031755	1.852958
54345	0	1.136376	-0.989478	11.060020	0.011414	-0.009888	0.110596	0.380139	-4.981305	1.845589
54346	0	1.144000	-1.014980	10.884009	0.011498	-0.010146	0.108834	0.377539	-4.920960	1.842064
54347	0	1.122638	-1.013550	10.730630	0.011292	-0.010132	0.107300	0.374966	-4.852635	1.836372
54348	0	1.053905	-0.971790	10.542620	0.010614	-0.009712	0.105419	0.370246	-4.772026	1.828850
54349	0	1.018093	-0.947316	10.382683	0.010254	-0.009460	0.103821	0.357667	-4.692729	1.824271
54350	0	1.003482	-0.961171	10.152014	0.010111	-0.009608	0.101513	0.355264	-4.608189	1.820295
54351	0	0.993148	-0.928710	10.028765	0.010010	-0.009277	0.100281	0.345656	-4.520018	1.812516
54352	0	0.953936	-0.967226	9.804112	0.009612	-0.009664	0.098035	0.336975	-4.436316	1.804405
54353	0	0.933136	-0.958671	9.552628	0.009399	-0.009583	0.095520	0.333368	-4.355977	1.795019
54354	0	0.920431	-0.947834	9.407260	0.009265	-0.009469	0.094068	0.323389	-4.283373	1.793107
54355	0	0.910188	-0.952719	9.308327	0.009155	-0.009521	0.093079	0.317623	-4.218876	1.787690
54356	0	0.876556	-0.966133	9.144249	0.008806	-0.009655	0.091439	0.310820	-4.169116	1.788708
54357	0	0.832859	-0.964969	9.063962	0.008362	-0.009644	0.090637	0.304060	-4.128242	1.781783
54358	0	0.802531	-0.929151	9.046001	0.008051	-0.009290	0.090458	0.302707	-4.096869	1.782512
54359	0	0.780028	-0.927852	8.953952	0.007812	-0.009277	0.089539	0.301928	-4.082214	1.780915
54360	0	0.779038	-0.946563	8.917284	0.007788	-0.009463	0.089173	0.299490	-4.086529	1.780393
54361	0	0.812716	-0.994873	8.959875	0.008118	-0.009949	0.089600	0.299942	-4.099489	1.781169
54362	0	0.797239	-1.001216	9.051142	0.007954	-0.010011	0.090513	0.298450	-4.123992	1.782697
54363	0	0.826687	-1.007102	9.118405	0.008240	-0.010071	0.091187	0.298398	-4.158821	1.788472
54364	0	0.876533	-0.976116	9.203169	0.008721	-0.009767	0.092035	0.305148	-4.214177	1.791354
54365	0	0.866343	-0.957493	9.362341	0.008606	-0.009583	0.093628	0.314301	-4.285067	1.796391
54366	0	0.890083	-0.980444	9.446822	0.008843	-0.009811	0.094473	0.322595	-4.355241	1.804926
54367	0	0.897582	-0.939386	9.704048	0.008911	-0.009399	0.097046	0.328938	-4.432130	1.813023
54368	0	0.911325	-0.974330	9.843285	0.009042	-0.009755	0.098438	0.342426	-4.515789	1.814989
54369	0	0.971946	-0.969978	9.978559	0.009644	-0.009705	0.099792	0.347617	-4.603373	1.830420
54370	0	1.030148	-0.980768	10.172358	0.010225	-0.009817	0.101730	0.357914	-4.689643	1.837315
54371	0	1.051417	-0.957752	10.405764	0.010437	-0.009583	0.104065	0.363099	-4.775053	1.841524
54372	0	1.096558	-0.980767	10.563055	0.010899	-0.009817	0.105637	0.373151	-4.848232	1.849402
54373	0	1.086513	-0.969368	10.796597	0.010803	-0.009705	0.107971	0.384597	-4.914458	1.857000
54374	0	1.116552	-0.966996	10.942020	0.011111	-0.009683	0.109425	0.397852	-4.971840	1.862500
54375	0	1.103391	-0.976083	11.016413	0.010986	-0.009766	0.110168	0.402888	-5.021915	1.864055
54376	0	1.117591	-0.975245	11.064426	0.011143	-0.009757	0.110647	0.407881	-5.056957	1.864500
54377	0	1.131369	-0.988880	11.163096	0.011292	-0.009888	0.111633	0.407134	-5.080471	1.860654
54378	0	1.164766	-0.970651	11.211520	0.011641	-0.009707	0.112116	0.408653	-5.088546	1.856954
54379	0	1.134844	-0.988616	11.187799	0.011353	-0.009888	0.111877	0.410905	-5.085163	1.856798
54380	0	1.144162	-0.994653	11.188084	0.011466	-0.009946	0.111878	0.411141	-5.061056	1.853335
54381	0	1.144034	-0.988631	11.108764	0.011475	-0.009888	0.111084	0.413606	-5.026643	1.848566
54382	0	1.123652	-1.019256	11.017983	0.011284	-0.010191	0.110175	0.413120	-4.978381	1.847139
54383	0	1.087019	-0.989119	10.907502	0.010925	-0.009888	0.109070	0.410694	-4.921471	1.847461
54384	0	1.087896	-0.953649	10.707063	0.010939	-0.009529	0.107065	0.404160	-4.858623	1.844236
54385	0	1.067022	-0.965013	10.632990	0.010742	-0.009644	0.106323	0.398576	-4.782203	1.835034
54386	0	1.034851	-0.942235	10.353422	0.010419	-0.009413	0.103528	0.389468	-4.705425	1.826126
54387	0	1.011652	-0.953304	10.163009	0.010193	-0.009521	0.101624	0.378033	-4.620483	1.824417
54388	0	0.971910	-0.943541	10.023859	0.009798	-0.009422	0.100232	0.364662	-4.531394	1.818746
54389	0	0.993787	-0.983752	9.802870	0.010010	-0.009827	0.098022	0.353556	-4.448544	1.814369
54390	0	0.931654	-0.973398	9.590314	0.009380	-0.009727	0.095898	0.346088	-4.373458	1.808191
54391	0	0.909649	-0.995631	9.491453	0.009155	-0.009949	0.094910	0.338336	-4.303660	1.806717
54392	0	0.874812	-0.966556	9.296892	0.008796	-0.009659	0.092965	0.331267	-4.246031	1.797364
54393	0	0.850337	-0.976993	9.173925	0.008545	-0.009766	0.091736	0.327055	-4.195197	1.793689
54394	0	0.824793	-0.989753	9.125595	0.008279	-0.009896	0.091253	0.326500	-4.157389	1.791264
54395	0	0.815481	-0.970531	9.057825	0.008179	-0.009705	0.090576	0.326501	-4.128040	1.783613
54396	0	0.805463	-0.995268	9.033699	0.008070	-0.009951	0.090336	0.324717	-4.109506	1.788572
54397	0	0.793242	-0.994495	9.014953	0.007935	-0.009949	0.090149	0.330157	-4.107553	1.785457
54398	0	0.781709	-0.975896	8.966078	0.007808	-0.009759	0.089662	0.330633	-4.120230	1.787026
54399	0	0.819966	-0.939976	9.039113	0.008179	-0.009399	0.090393	0.330550	-4.147413	1.790009
54400	0	0.861646	-0.939818	9.069090	0.008587	-0.009400	0.090693	0.333578	-4.185376	1.795925
54401	0	0.852506	-0.957809	9.197664	0.008484	-0.009583	0.091980	0.339205	-4.237183	1.802232
54402	0	0.879902	-0.956994	9.306677	0.008750	-0.009574	0.093071	0.344138	-4.298061	1.809384
54403	0	0.896975	-0.982443	9.429400	0.008911	-0.009827	0.094299	0.346741	-4.369704	1.813054
54404	0	0.940174	-0.982202	9.617360	0.009336	-0.009823	0.096180	0.347540	-4.448984	1.817660
54405	0	0.934953	-0.982263	9.777186	0.009277	-0.009827	0.097778	0.352007	-4.533938	1.824888
54406	0	0.955979	-0.975379	9.965036	0.009485	-0.009758	0.099657	0.356572	-4.619996	1.830707
54407	0	0.971520	-0.969844	10.173938	0.009644	-0.009705	0.101746	0.363278	-4.701068	1.834722
54408	0	1.040877	-0.938059	10.306857	0.010338	-0.009388	0.103075	0.371264	-4.780344	1.835193
54409	0	1.044854	-0.988058	10.540122	0.010376	-0.009888	0.105408	0.378774	-4.859586	1.842237
54410	0	1.082978	-1.016743	10.721930	0.010768	-0.010179	0.107224	0.390579	-4.926107	1.845393
54411	0	1.098103	-1.000386	10.821024	0.010925	-0.010010	0.108215	0.396815	-4.985588	1.847988
54412	0	1.120758	-0.993222	10.984840	0.011160	-0.009937	0.109853	0.402185	-5.035830	1.848161
54413	0	1.120721	-0.970325	10.998163	0.011169	-0.009705	0.109985	0.403774	-5.075683	1.852753
54414	0	1.096521	-0.970043	11.076894	0.010941	-0.009703	0.110771	0.406465	-5.101762	1.855882
54415	0	1.105924	-0.976558	11.181524	0.011047	-0.009766	0.111816	0.407039	-5.114568	1.853061
54416	0	1.119378	-0.976851	11.126383	0.011192	-0.009766	0.111264	0.404733	-5.116747	1.850670
54417	0	1.139685	-0.988906	11.120765	0.011414	-0.009888	0.111206	0.404197	-5.100257	1.846997
54418	0	1.128851	-1.013457	11.054068	0.011319	-0.010135	0.110538	0.405348	-5.069295	1.842101
54419	0	1.100775	-1.050351	11.023294	0.011047	-0.010498	0.110229	0.400773	-5.028952	1.838787
54420	0	1.085849	-1.057067	10.834905	0.010908	-0.010571	0.108344	0.401844	-4.977353	1.832734
54421	0	1.092791	-0.977125	10.724423	0.010986	-0.009766	0.107239	0.397176	-4.915814	1.833169
54422	0	1.062490	-0.924006	10.548453	0.010688	-0.009228	0.105479	0.385220	-4.848342	1.831354
54423	0	1.012763	-0.989941	10.376504	0.010193	-0.009888	0.103760	0.373736	-4.777260	1.828364
54424	0	0.999286	-0.979719	10.206659	0.010064	-0.009789	0.102060	0.366581	-4.698239	1.821695
54425	0	0.975853	-1.002214	9.992000	0.009827	-0.010010	0.099915	0.353879	-4.621107	1.816671
54426	0	0.968737	-0.979529	9.810003	0.009753	-0.009790	0.098094	0.349656	-4.545170	1.806225
54427	0	0.958512	-0.952642	9.723430	0.009644	-0.009521	0.097229	0.345217	-4.477262	1.798085
54428	0	0.953048	-0.965323	9.480324	0.009590	-0.009654	0.094797	0.347588	-4.406119	1.789848
54429	0	0.904835	-0.921805	9.387634	0.009094	-0.009216	0.093872	0.346688	-4.351007	1.785555
54430	0	0.872070	-0.891997	9.223494	0.008759	-0.008915	0.092232	0.341603	-4.303670	1.781158
54431	0	0.845515	-0.921963	9.216540	0.008484	-0.009216	0.092163	0.338489	-4.268740	1.776213
54432	0	0.810002	-0.953387	9.143579	0.008121	-0.009528	0.091434	0.332271	-4.242578	1.769213
54433	0	0.822782	-0.958330	9.045510	0.008240	-0.009583	0.090454	0.332083	-4.228171	1.764271
54434	0	0.821133	-0.965172	9.063791	0.008216	-0.009645	0.090638	0.324880	-4.223057	1.766882
54435	0	0.843251	-0.988830	9.081935	0.008423	-0.009888	0.090820	0.324653	-4.235832	1.766588
54436	0	0.821436	-0.995449	9.142590	0.008198	-0.009951	0.091428	0.320254	-4.257149	1.769727
54437	0	0.814767	-0.964374	9.130590	0.008118	-0.009644	0.091309	0.320282	-4.295230	1.771636
54438	0	0.864317	-0.939803	9.264138	0.008605	-0.009400	0.092645	0.323348	-4.342823	1.781727
54439	0	0.871114	-0.952252	9.344062	0.008667	-0.009521	0.093445	0.322179	-4.397300	1.784707
54440	0	0.881403	-0.951819	9.507951	0.008757	-0.009524	0.095084	0.329532	-4.466724	1.791254
54441	0	0.915366	-0.994184	9.649168	0.009094	-0.009949	0.096497	0.337624	-4.537549	1.795530
54442	0	0.977385	-0.998806	9.825001	0.009704	-0.009996	0.098256	0.347139	-4.619620	1.794316
54443	0	0.995621	-0.969700	9.996953	0.009888	-0.009705	0.099976	0.355654	-4.698366	1.795442
54444	0	1.015276	-0.949235	10.166703	0.010088	-0.009506	0.101672	0.371149	-4.771621	1.799157
54445	0	1.044426	-0.988442	10.344804	0.010376	-0.009888	0.103455	0.374623	-4.847493	1.803289
54446	0	1.057920	-0.969011	10.520556	0.010514	-0.009699	0.105211	0.384053	-4.918478	1.805541
54447	0	1.025341	-0.969730	10.674536	0.010193	-0.009705	0.106750	0.391825	-4.983722	1.810261
54448	0	1.066639	-0.950362	10.789447	0.010620	-0.009507	0.107899	0.395736	-5.033186	1.810879
54449	0	1.090918	-0.964185	10.918757	0.010864	-0.009644	0.109192	0.397696	-5.080661	1.811711
54450	0	1.110455	-1.012584	11.058368	0.011077	-0.010129	0.110586	0.401289	-5.109672	1.815752
54451	0	1.137371	-1.019515	11.016606	0.011353	-0.010193	0.110168	0.399365	-5.132118	1.817263
54452	0	1.146184	-1.013609	11.016213	0.011456	-0.010137	0.110163	0.400507	-5.139169	1.818366
54453	0	1.134786	-0.995123	11.084010	0.011353	-0.009949	0.110840	0.398652	-5.134850	1.819484
54454	0	1.138766	-1.001819	11.047508	0.011404	-0.010015	0.110474	0.396734	-5.118450	1.816115
54455	0	1.108380	-1.001543	10.986525	0.011108	-0.010010	0.109863	0.391815	-5.093406	1.812024
54456	0	1.102073	-1.002719	10.907695	0.011059	-0.010021	0.109074	0.386664	-5.054065	1.812744
54457	0	1.062984	-1.007407	10.834215	0.010681	-0.010071	0.108337	0.384513	-5.000549	1.804220
54458	0	1.058304	-0.977582	10.731372	0.010640	-0.009772	0.107308	0.382106	-4.940309	1.798726
54459	0	1.074116	-0.995397	10.474222	0.010803	-0.009949	0.104736	0.377820	-4.873212	1.790446
54460	0	1.043336	-0.978168	10.365410	0.010497	-0.009776	0.103648	0.373123	-4.803530	1.790664
54461	0	1.000914	-0.971025	10.248354	0.010071	-0.009705	0.102478	0.368224	-4.735384	1.783572
54462	0	0.994721	-0.893062	9.999180	0.010012	-0.008923	0.099986	0.360508	-4.662311	1.777424
54463	0	0.964711	-0.940613	9.839369	0.009705	-0.009399	0.098389	0.354100	-4.596164	1.768020
54464	0	0.946928	-0.972254	9.736609	0.009529	-0.009719	0.097361	0.351248	-4.526563	1.762727
54465	0	0.897956	-0.995530	9.540233	0.009033	-0.009949	0.095398	0.344718	-4.462939	1.756607
54466	0	0.863299	-0.966223	9.431093	0.008682	-0.009657	0.094307	0.339537	-4.403855	1.755631
54467	0	0.875146	-0.946711	9.271528	0.008789	-0.009460	0.092712	0.332476	-4.358104	1.760186
54468	0	0.868895	-0.941838	9.253582	0.008714	-0.009413	0.092534	0.326527	-4.328044	1.757175
54469	0	0.858366	-1.019835	9.112698	0.008606	-0.010193	0.091125	0.320608	-4.300650	1.755775
54470	0	0.842835	-0.996322	9.118909	0.008439	-0.009960	0.091188	0.317587	-4.287729	1.755975
54471	0	0.824098	-1.013218	9.149155	0.008240	-0.010132	0.091492	0.317792	-4.289777	1.755348
54472	0	0.806318	-0.976700	9.106304	0.008059	-0.009767	0.091063	0.317844	-4.296072	1.757349
54473	0	0.806918	-0.976734	9.167352	0.008057	-0.009766	0.091675	0.316198	-4.312115	1.752752
54474	0	0.816887	-1.007719	9.215761	0.008142	-0.010075	0.092160	0.313310	-4.345235	1.752610
54475	0	0.864056	-0.951945	9.307562	0.008606	-0.009521	0.093079	0.316026	-4.388063	1.756309
54476	0	0.871614	-0.951243	9.465565	0.008676	-0.009518	0.094659	0.322521	-4.437360	1.755982
54477	0	0.889780	-0.982875	9.551538	0.008850	-0.009827	0.095520	0.320070	-4.494753	1.762832
54478	0	0.948659	-0.982637	9.666464	0.009435	-0.009831	0.096669	0.326073	-4.556401	1.764586
54479	0	0.957823	-0.969861	9.874999	0.009521	-0.009705	0.098755	0.332973	-4.622366	1.764138
54480	0	1.000308	-0.944186	10.032592	0.009942	-0.009449	0.100331	0.341055	-4.692149	1.771128
54481	0	1.013057	-0.957598	10.198445	0.010071	-0.009583	0.101990	0.348339	-4.759376	1.783789
54482	0	1.018478	-0.956133	10.319443	0.010130	-0.009570	0.103199	0.358097	-4.820413	1.792863
54483	0	1.055848	-1.006128	10.528052	0.010498	-0.010071	0.105286	0.368403	-4.886288	1.800727
54484	0	1.036576	-0.986209	10.612521	0.010314	-0.009869	0.106130	0.375527	-4.942344	1.803491
54485	0	1.066637	-0.994758	10.778363	0.010620	-0.009949	0.107788	0.376910	-4.991714	1.800203
54486	0	1.093283	-0.975645	10.869101	0.010896	-0.009764	0.108694	0.384828	-5.031062	1.799733
54487	0	1.077130	-1.007042	10.955528	0.010742	-0.010071	0.109558	0.385572	-5.061756	1.802327
54488	0	1.136922	-0.977177	10.997611	0.011350	-0.009766	0.109979	0.379654	-5.082417	1.801613
54489	0	1.117851	-1.001275	11.035037	0.011169	-0.010010	0.110352	0.377181	-5.092216	1.793426
54490	0	1.124236	-1.007448	11.034961	0.011249	-0.010077	0.110349	0.381040	-5.086126	1.794692
54491	0	1.126849	-0.989009	10.992646	0.011292	-0.009888	0.109924	0.379505	-5.062597	1.790992
54492	0	1.091406	-1.020448	10.913669	0.010941	-0.010198	0.109135	0.373331	-5.035263	1.791373
54493	0	1.070769	-0.977060	10.864554	0.010742	-0.009766	0.108643	0.369205	-4.999404	1.787136
54494	0	1.075156	-0.959772	10.737056	0.010796	-0.009593	0.107367	0.365415	-4.952991	1.781574
54495	0	1.044574	-0.976986	10.577872	0.010498	-0.009766	0.105774	0.362139	-4.896896	1.782316
54496	0	1.046146	-0.953638	10.462871	0.010516	-0.009530	0.104624	0.356596	-4.837610	1.777365
54497	0	1.037812	-0.983212	10.284968	0.010437	-0.009827	0.102844	0.351941	-4.772637	1.774150
54498	0	1.007567	-0.972120	10.188372	0.010137	-0.009716	0.101878	0.347577	-4.704770	1.767910
54499	0	0.976508	-1.001943	9.985859	0.009827	-0.010010	0.099854	0.337947	-4.634793	1.763004
54500	0	0.983199	-0.978480	9.803769	0.009889	-0.009785	0.098032	0.339249	-4.569236	1.763529
54501	0	0.959084	-0.958089	9.674613	0.009644	-0.009583	0.096741	0.342526	-4.507445	1.754942
54502	0	0.911925	-0.946212	9.553421	0.009172	-0.009458	0.095530	0.338447	-4.444294	1.749979
54503	0	0.899331	-0.946566	9.442467	0.009033	-0.009460	0.094421	0.333321	-4.396466	1.746002
54504	0	0.861481	-0.953341	9.320942	0.008649	-0.009532	0.093206	0.332681	-4.355140	1.739809
54505	0	0.882608	-0.952305	9.289763	0.008850	-0.009521	0.092896	0.331757	-4.326017	1.739475
54506	0	0.872198	-0.977283	9.253449	0.008740	-0.009769	0.092533	0.328488	-4.303670	1.742149
54507	0	0.877730	-0.995339	9.185853	0.008789	-0.009949	0.091858	0.323522	-4.289428	1.740047
54508	0	0.870317	-0.989811	9.173679	0.008704	-0.009897	0.091737	0.323126	-4.288554	1.742687
54509	0	0.891665	-0.976142	9.179679	0.008911	-0.009766	0.091797	0.328971	-4.295766	1.741005
54510	0	0.881834	-0.987647	9.155036	0.008800	-0.009880	0.091552	0.333914	-4.319534	1.741906
54511	0	0.857315	-0.976669	9.295383	0.008545	-0.009766	0.092957	0.332918	-4.354543	1.747398
54512	0	0.863127	-0.964511	9.355854	0.008601	-0.009646	0.093561	0.334808	-4.391585	1.753514
54513	0	0.859254	-0.963897	9.502791	0.008545	-0.009644	0.095032	0.340414	-4.449076	1.757726
54514	0	0.887459	-0.963078	9.544608	0.008823	-0.009635	0.095450	0.345506	-4.510588	1.757248
54515	0	0.926484	-0.975976	9.753017	0.009216	-0.009766	0.097534	0.352462	-4.567685	1.765282
54516	0	0.992197	-0.962346	9.916764	0.009864	-0.009632	0.099173	0.362426	-4.634865	1.770334
54517	0	1.000807	-0.957684	10.064164	0.009949	-0.009583	0.100647	0.368859	-4.702450	1.778638
54518	0	1.043396	-0.981342	10.185039	0.010374	-0.009816	0.101856	0.371930	-4.769845	1.786060
54519	0	1.042673	-0.988135	10.326698	0.010376	-0.009888	0.103271	0.379040	-4.826254	1.786373
54520	0	1.040871	-0.992946	10.435599	0.010356	-0.009936	0.104361	0.386642	-4.884259	1.791368
54521	0	1.017933	-0.988795	10.625765	0.010132	-0.009888	0.106262	0.386444	-4.935529	1.802078
54522	0	1.057095	-0.958130	10.716460	0.010532	-0.009583	0.107168	0.389010	-4.976900	1.804765
54523	0	1.070831	-0.975943	10.827424	0.010681	-0.009766	0.108276	0.395939	-5.005834	1.804795
54524	0	1.100561	-0.981192	10.857444	0.010980	-0.009815	0.108577	0.399817	-5.033434	1.806049
54525	0	1.155135	-0.976525	10.931234	0.011536	-0.009766	0.109314	0.400739	-5.050139	1.804626
54526	0	1.120739	-0.982920	10.973651	0.011201	-0.009827	0.109737	0.398733	-5.057183	1.804066
54527	0	1.134183	-0.982775	10.888774	0.011353	-0.009827	0.108887	0.398420	-5.046260	1.807072
54528	0	1.149570	-0.976921	10.852426	0.011514	-0.009768	0.108522	0.398588	-5.027659	1.800670
54529	0	1.077457	-0.988931	10.876735	0.010803	-0.009888	0.108765	0.397918	-4.997895	1.800885
54530	0	1.058739	-0.995636	10.791817	0.010624	-0.009953	0.107915	0.395009	-4.959582	1.797109
54531	0	1.045500	-1.001974	10.681481	0.010498	-0.010010	0.106812	0.385515	-4.913883	1.795644
54532	0	1.030383	-0.996978	10.529601	0.010352	-0.009969	0.105291	0.385678	-4.861846	1.791192
54533	0	1.038192	-1.013727	10.394786	0.010437	-0.010132	0.103943	0.381055	-4.801694	1.784134
54534	0	1.033153	-0.953834	10.292004	0.010388	-0.009533	0.102915	0.376427	-4.739005	1.776785
54535	0	1.020032	-0.934483	10.114008	0.010254	-0.009338	0.101135	0.370495	-4.678855	1.771533
54536	0	0.972746	-0.965935	9.992821	0.009782	-0.009657	0.099923	0.369053	-4.617076	1.767788
54537	0	0.959214	-0.983265	9.821001	0.009644	-0.009827	0.098206	0.363410	-4.557667	1.764277
54538	0	0.955484	-0.996580	9.724181	0.009603	-0.009961	0.097238	0.359200	-4.502023	1.759262
54539	0	0.917405	-0.983129	9.643911	0.009216	-0.009827	0.096436	0.354923	-4.452360	1.752955
54540	0	0.897211	-0.928843	9.455371	0.009011	-0.009287	0.094550	0.354228	-4.405418	1.750643
54541	0	0.857671	-0.946336	9.411859	0.008606	-0.009460	0.094116	0.351739	-4.370283	1.747946
54542	0	0.876948	-0.934919	9.314612	0.008792	-0.009345	0.093144	0.347640	-4.343097	1.744958
54543	0	0.840959	-0.915886	9.307946	0.008423	-0.009155	0.093079	0.344104	-4.327142	1.740178
54544	0	0.845352	-0.940600	9.265276	0.008457	-0.009407	0.092652	0.346143	-4.322930	1.738856
54545	0	0.861179	-0.957975	9.185765	0.008606	-0.009583	0.091858	0.350231	-4.330464	1.736859
54546	0	0.875424	-0.963989	9.167233	0.008739	-0.009639	0.091674	0.349392	-4.349159	1.740228
54547	0	0.881148	-0.970357	9.234416	0.008789	-0.009705	0.092346	0.351090	-4.377143	1.737006
54548	0	0.916809	-0.957374	9.337688	0.009139	-0.009581	0.093379	0.359873	-4.412910	1.741870
54549	0	0.894650	-0.963611	9.417466	0.008911	-0.009644	0.094177	0.369181	-4.456039	1.745512
54550	0	0.896100	-0.925739	9.471759	0.008921	-0.009263	0.094721	0.376207	-4.504888	1.749212
54551	0	0.920356	-0.915062	9.630932	0.009155	-0.009155	0.096313	0.381864	-4.562368	1.750897
54552	0	0.912164	-0.938760	9.813151	0.009070	-0.009391	0.098136	0.385736	-4.622215	1.751243
54553	0	0.951277	-0.951694	9.960483	0.009460	-0.009521	0.099609	0.391058	-4.682425	1.753444
54554	0	0.992573	-0.963104	10.032624	0.009871	-0.009635	0.100331	0.395615	-4.745481	1.749180
54555	0	0.988262	-0.982025	10.167977	0.009827	-0.009827	0.101685	0.402868	-4.808523	1.756657
54556	0	1.023631	-0.968690	10.313428	0.010184	-0.009692	0.103139	0.408841	-4.866319	1.763049
54557	0	1.066839	-0.926668	10.509859	0.010620	-0.009277	0.105103	0.420617	-4.918961	1.764247
54558	0	1.058602	-0.974036	10.692039	0.010535	-0.009745	0.106925	0.425353	-4.973400	1.767586
54559	0	1.047253	-0.987790	10.754139	0.010437	-0.009888	0.107544	0.436131	-5.011359	1.764696
54560	0	1.053872	-0.986401	10.851228	0.010509	-0.009869	0.108515	0.441388	-5.043332	1.768076
54561	0	1.088278	-0.976163	10.912937	0.010864	-0.009766	0.109131	0.446077	-5.062888	1.772386
54562	0	1.103175	-0.993312	10.943212	0.011024	-0.009941	0.109432	0.455057	-5.071678	1.771760
54563	0	1.086531	-1.025276	10.906983	0.010864	-0.010254	0.109070	0.456976	-5.073005	1.773415
54564	0	1.079422	-0.988746	10.937497	0.010805	-0.009886	0.109374	0.456056	-5.061812	1.775996
54565	0	1.114666	-0.963727	10.840134	0.011169	-0.009644	0.108398	0.463707	-5.038084	1.769925
54566	0	1.078912	-0.987603	10.816193	0.010818	-0.009875	0.108159	0.463988	-5.007304	1.771304
54567	0	1.082552	-0.976559	10.681546	0.010864	-0.009766	0.106812	0.465213	-4.966131	1.765791
54568	0	1.025514	-1.001741	10.621135	0.010299	-0.010010	0.106208	0.458174	-4.919505	1.767404
54569	0	1.038782	-0.934306	10.504597	0.010437	-0.009338	0.105042	0.454369	-4.866232	1.763670
54570	0	1.028603	-0.947389	10.328508	0.010340	-0.009470	0.103280	0.451415	-4.807097	1.763288
54571	0	1.019822	-0.940465	10.242208	0.010254	-0.009399	0.102417	0.446963	-4.745247	1.761028
54572	0	1.002401	-0.959981	10.121097	0.010082	-0.009593	0.101206	0.440702	-4.679815	1.756751
54573	0	0.959023	-0.958997	9.918658	0.009644	-0.009583	0.099182	0.433485	-4.618698	1.752979
54574	0	0.967176	-0.924054	9.772989	0.009721	-0.009232	0.097726	0.424316	-4.561663	1.747930
54575	0	0.929563	-0.946568	9.711053	0.009338	-0.009460	0.097107	0.419404	-4.511654	1.753293
54576	0	0.921408	-0.960131	9.571277	0.009254	-0.009593	0.095710	0.410702	-4.464884	1.745907
54577	0	0.887686	-0.952531	9.460733	0.008911	-0.009521	0.094604	0.407225	-4.423791	1.743072
54578	0	0.875422	-0.984039	9.375667	0.008781	-0.009834	0.093755	0.400835	-4.390900	1.738868
54579	0	0.858770	-0.970926	9.271361	0.008606	-0.009705	0.092712	0.396016	-4.368684	1.737588
54580	0	0.867637	-0.959398	9.216625	0.008692	-0.009592	0.092165	0.394537	-4.349841	1.739957
54581	0	0.841649	-0.982871	9.240759	0.008423	-0.009827	0.092407	0.392793	-4.342191	1.734188
54582	0	0.877823	-0.971123	9.216265	0.008776	-0.009709	0.092163	0.391147	-4.345519	1.735285
54583	0	0.850193	-0.995142	9.240528	0.008484	-0.009949	0.092407	0.388307	-4.367973	1.732866
54584	0	0.847804	-0.934194	9.313338	0.008459	-0.009344	0.093135	0.391440	-4.391375	1.731205
54585	0	0.857819	-0.951751	9.393048	0.008545	-0.009521	0.093933	0.396585	-4.431967	1.735776
54586	0	0.882738	-0.939140	9.483992	0.008795	-0.009392	0.094843	0.397363	-4.471359	1.736805
54587	0	0.925726	-0.945752	9.606569	0.009216	-0.009460	0.096069	0.401073	-4.520173	1.740099
54588	0	0.922351	-0.963411	9.685105	0.009176	-0.009638	0.096855	0.405632	-4.576006	1.734341
54589	0	0.932577	-0.970452	9.844514	0.009277	-0.009705	0.098450	0.405853	-4.632299	1.735099
54590	0	0.955299	-0.933706	10.008298	0.009498	-0.009338	0.100088	0.407417	-4.695542	1.739286
54591	0	0.994397	-0.952192	10.131282	0.009888	-0.009521	0.101318	0.406995	-4.759091	1.739878
54592	0	0.987148	-0.964239	10.203439	0.009817	-0.009645	0.102039	0.410510	-4.820023	1.747606
54593	0	1.036544	-0.945201	10.332824	0.010315	-0.009460	0.103333	0.419988	-4.875959	1.749910
54594	0	1.028206	-0.974549	10.496755	0.010234	-0.009749	0.104972	0.424432	-4.928478	1.754970
54595	0	1.041893	-0.964034	10.656349	0.010376	-0.009644	0.106567	0.428120	-4.974616	1.757257
54596	0	1.067962	-1.005660	10.698339	0.010645	-0.010065	0.106986	0.437512	-5.011781	1.760486
54597	0	1.040282	-1.001243	10.778525	0.010376	-0.010010	0.107788	0.435092	-5.040332	1.762049
54598	0	1.087891	-0.965117	10.820625	0.010857	-0.009649	0.108209	0.433573	-5.063951	1.760421
54599	0	1.093216	-1.007051	10.882502	0.010925	-0.010071	0.108826	0.434505	-5.071267	1.766068
54600	0	1.094087	-0.988245	10.888506	0.010939	-0.009888	0.108885	0.440741	-5.073749	1.762599
54601	0	1.103007	-0.946569	10.888802	0.011047	-0.009460	0.108887	0.436149	-5.055693	1.763359
54602	0	1.050413	-0.965724	10.785275	0.010525	-0.009654	0.107851	0.433696	-5.033954	1.764783
54603	0	1.064968	-0.965238	10.772938	0.010681	-0.009644	0.107727	0.425399	-5.000698	1.765286
54604	0	1.040336	-0.991253	10.718402	0.010435	-0.009906	0.107182	0.419332	-4.967016	1.763556
54605	0	1.051862	-0.977662	10.559384	0.010559	-0.009766	0.105591	0.408629	-4.923393	1.759317
54606	0	1.030879	-0.991018	10.492975	0.010356	-0.009910	0.104925	0.409307	-4.872220	1.756609
54607	0	1.032712	-0.952617	10.321492	0.010376	-0.009521	0.103210	0.405438	-4.818324	1.752388
54608	0	1.040542	-0.990362	10.182048	0.010463	-0.009897	0.101815	0.399691	-4.754198	1.749260
54609	0	1.001823	-0.971273	10.022421	0.010071	-0.009705	0.100220	0.391768	-4.694480	1.748080
54610	0	1.009690	-0.991039	9.925651	0.010149	-0.009905	0.099252	0.386763	-4.634742	1.741863
54611	0	0.965872	-0.964449	9.796587	0.009705	-0.009644	0.097961	0.386962	-4.581467	1.741278
54612	0	0.944998	-1.007834	9.644776	0.009492	-0.010074	0.096444	0.382649	-4.532012	1.739419
54613	0	0.887183	-0.958780	9.552315	0.008911	-0.009583	0.095520	0.377509	-4.485223	1.736805
54614	0	0.868053	-0.959728	9.479567	0.008711	-0.009593	0.094793	0.373436	-4.448858	1.736246
54615	0	0.876125	-0.915639	9.417973	0.008789	-0.009155	0.094177	0.373130	-4.415289	1.736090
54616	0	0.871921	-0.928152	9.302358	0.008734	-0.009280	0.093022	0.372422	-4.397584	1.735683
54617	0	0.889928	-0.964993	9.362840	0.008911	-0.009644	0.093628	0.365503	-4.383287	1.733722
54618	0	0.839129	-0.972347	9.320080	0.008399	-0.009718	0.093201	0.359504	-4.373980	1.735708
54619	0	0.891715	-0.940212	9.252844	0.008911	-0.009399	0.092529	0.356815	-4.381520	1.733815
54620	0	0.850950	-0.977265	9.283113	0.008495	-0.009771	0.092833	0.355746	-4.399053	1.735932
54621	0	0.862400	-0.988773	9.338212	0.008606	-0.009888	0.093384	0.356198	-4.421207	1.735245
54622	0	0.872910	-0.970430	9.429324	0.008703	-0.009706	0.094296	0.358100	-4.452614	1.740417
54623	0	0.888333	-0.994520	9.527316	0.008850	-0.009949	0.095276	0.362648	-4.492514	1.742016
54624	0	0.926042	-0.988111	9.630311	0.009222	-0.009881	0.096307	0.362783	-4.538091	1.743469
54625	0	0.956739	-0.970545	9.746857	0.009521	-0.009705	0.097473	0.361930	-4.591912	1.742295
54626	0	0.972051	-0.957702	9.788698	0.009674	-0.009584	0.097891	0.370743	-4.646122	1.749621
54627	0	0.993534	-0.982447	10.033731	0.009888	-0.009827	0.100342	0.373383	-4.700388	1.755844
54628	0	1.003479	-0.957432	10.112102	0.009983	-0.009579	0.101126	0.378451	-4.758859	1.756365
54629	0	1.018052	-0.921466	10.290062	0.010132	-0.009216	0.102905	0.380437	-4.812908	1.758873
54630	0	1.058494	-0.939592	10.374428	0.010535	-0.009397	0.103749	0.381286	-4.867672	1.760990
54631	0	1.060057	-0.988366	10.473252	0.010559	-0.009888	0.104736	0.385945	-4.912976	1.760099
54632	0	1.074335	-1.005813	10.594495	0.010704	-0.010063	0.105948	0.391650	-4.955401	1.767774
54633	0	1.071481	-1.000506	10.723585	0.010681	-0.010010	0.107239	0.397006	-4.991306	1.770574
54634	0	1.071177	-1.030298	10.771832	0.010688	-0.010306	0.107720	0.401037	-5.016757	1.772433
54635	0	1.076342	-0.995105	10.870130	0.010742	-0.009949	0.108704	0.399078	-5.039122	1.771222
54636	0	1.072969	-0.988974	10.851534	0.010723	-0.009892	0.108516	0.402590	-5.046114	1.775763
54637	0	1.074030	-0.939878	10.900903	0.010742	-0.009399	0.109009	0.403977	-5.044153	1.779933
54638	0	1.066457	-0.988917	10.839947	0.010677	-0.009887	0.108398	0.402310	-5.030811	1.778555
54639	0	1.072236	-0.982785	10.791202	0.010742	-0.009827	0.107910	0.402027	-5.009949	1.774658
54640	0	1.079331	-0.996038	10.699979	0.010824	-0.009952	0.106997	0.393716	-4.977073	1.773928
54641	0	1.058189	-1.001175	10.657100	0.010620	-0.010010	0.106567	0.392742	-4.936202	1.769971
54642	0	1.069381	-1.013881	10.529548	0.010727	-0.010137	0.105292	0.391480	-4.900404	1.767635
54643	0	1.063048	-0.989021	10.419196	0.010681	-0.009888	0.104187	0.390051	-4.845003	1.765394
54644	0	1.022050	-0.995714	10.328521	0.010275	-0.009954	0.103280	0.388438	-4.785021	1.762765
54645	0	0.996216	-0.946659	10.138351	0.010010	-0.009460	0.101379	0.382802	-4.731530	1.759354
54646	0	0.998623	-0.935231	10.023233	0.010037	-0.009351	0.100227	0.382412	-4.673324	1.755217
54647	0	0.953219	-0.922361	9.967457	0.009583	-0.009216	0.099670	0.375345	-4.615749	1.755920
54648	0	0.955628	-0.960015	9.785157	0.009605	-0.009598	0.097847	0.373900	-4.558581	1.745054
54649	0	0.947716	-0.958304	9.711122	0.009521	-0.009583	0.097107	0.374561	-4.506618	1.743054
54650	0	0.921386	-0.971131	9.577485	0.009251	-0.009706	0.095772	0.369997	-4.462909	1.735155
54651	0	0.936494	-0.983263	9.430213	0.009399	-0.009827	0.094299	0.363891	-4.421305	1.726420
54652	0	0.912343	-0.984702	9.400043	0.009148	-0.009839	0.093999	0.355231	-4.392051	1.726675
54653	0	0.877640	-0.976998	9.362866	0.008789	-0.009766	0.093628	0.350791	-4.376728	1.722592
54654	0	0.851186	-0.965377	9.362948	0.008519	-0.009653	0.093629	0.350765	-4.367930	1.724790
54655	0	0.854554	-0.940294	9.332234	0.008545	-0.009399	0.093323	0.347146	-4.368787	1.723969
54656	0	0.842992	-0.946904	9.356529	0.008424	-0.009468	0.093566	0.346630	-4.376328	1.720253
54657	0	0.867854	-1.006948	9.338286	0.008667	-0.010071	0.093384	0.348824	-4.390537	1.722654
54658	0	0.889731	-0.994221	9.405051	0.008873	-0.009947	0.094052	0.354856	-4.420137	1.727520
54659	0	0.893584	-0.945736	9.490765	0.008911	-0.009460	0.094910	0.358988	-4.449922	1.732510
54660	0	0.935924	-0.970005	9.569508	0.009327	-0.009699	0.095698	0.357897	-4.488518	1.730855
54661	0	0.956356	-0.963952	9.704217	0.009521	-0.009644	0.097046	0.362868	-4.538059	1.735269
54662	0	0.958840	-0.987645	9.764468	0.009544	-0.009880	0.097649	0.367288	-4.589584	1.743752
54663	0	0.950873	-0.945623	9.893377	0.009460	-0.009460	0.098938	0.372293	-4.645310	1.754786
54664	0	0.997115	-0.932361	10.026721	0.009924	-0.009331	0.100271	0.380608	-4.699109	1.759642
54665	0	0.975497	-0.982234	10.168017	0.009705	-0.009827	0.101685	0.385587	-4.755703	1.766485
54666	0	1.034252	-0.944999	10.276897	0.010294	-0.009452	0.102774	0.387838	-4.809667	1.775614
54667	0	1.054583	-0.969593	10.375573	0.010498	-0.009705	0.103760	0.397564	-4.862264	1.783167
54668	0	1.082035	-0.968649	10.490653	0.010777	-0.009687	0.104911	0.398827	-4.908966	1.785792
54669	0	1.071983	-1.018964	10.589240	0.010681	-0.010193	0.105896	0.402609	-4.950728	1.787080
54670	0	1.090752	-0.987320	10.637469	0.010880	-0.009882	0.106377	0.412464	-4.979823	1.789849
54671	0	1.094742	-0.982367	10.735886	0.010925	-0.009827	0.107361	0.416145	-5.003440	1.786864
54672	0	1.068137	-0.957000	10.747702	0.010664	-0.009577	0.107478	0.423914	-5.021959	1.788000
54673	0	1.050155	-0.958057	10.833723	0.010498	-0.009583	0.108337	0.426670	-5.025730	1.787857
54674	0	1.062705	-0.994377	10.815351	0.010627	-0.009946	0.108153	0.429624	-5.026071	1.787236
54675	0	1.066925	-0.976835	10.839936	0.010681	-0.009766	0.108398	0.427623	-5.013603	1.786572
54676	0	1.063698	-1.001785	10.766876	0.010657	-0.010015	0.107667	0.426105	-4.992142	1.781670
54677	0	1.071283	-1.031690	10.681428	0.010742	-0.010315	0.106812	0.425106	-4.960866	1.773637
54678	0	1.071190	-0.989468	10.620899	0.010744	-0.009892	0.106206	0.423842	-4.926360	1.767265
54679	0	1.058116	-0.971064	10.498384	0.010620	-0.009705	0.104980	0.418438	-4.884084	1.766894
54680	0	1.018996	-0.996704	10.370859	0.010238	-0.009961	0.103704	0.413205	-4.831648	1.763483
54681	0	1.002137	-0.959224	10.290920	0.010071	-0.009583	0.102905	0.403697	-4.776884	1.760269
54682	0	1.004647	-0.942112	10.249015	0.010094	-0.009419	0.102486	0.403121	-4.724397	1.753532
54683	0	0.972039	-0.995370	10.028467	0.009766	-0.009949	0.100281	0.398731	-4.673016	1.742943
54684	0	0.950835	-1.008632	9.900958	0.009554	-0.010081	0.099006	0.394184	-4.620618	1.744078
54685	0	0.947850	-0.976887	9.802631	0.009521	-0.009766	0.098022	0.391639	-4.570677	1.739075
54686	0	0.927696	-0.977502	9.668970	0.009315	-0.009772	0.096686	0.389604	-4.526423	1.734184
54687	0	0.930584	-1.001313	9.637731	0.009338	-0.010010	0.096375	0.386724	-4.488014	1.729894
54688	0	0.893549	-0.989835	9.552746	0.008968	-0.009894	0.095525	0.383066	-4.448851	1.724367
54689	0	0.876992	-0.988685	9.472843	0.008789	-0.009888	0.094727	0.385029	-4.425883	1.722133
54690	0	0.873478	-0.940001	9.424248	0.008751	-0.009398	0.094241	0.384045	-4.406427	1.720498
54691	0	0.854115	-0.946269	9.368908	0.008545	-0.009460	0.093689	0.382061	-4.401900	1.719660
54692	0	0.859604	-0.946668	9.307868	0.008598	-0.009465	0.093079	0.380990	-4.399168	1.721318
54693	0	0.873945	-0.964695	9.319926	0.008728	-0.009644	0.093201	0.377387	-4.413216	1.720842
54694	0	0.876736	-0.971071	9.325652	0.008751	-0.009712	0.093258	0.379743	-4.433388	1.722118
54695	0	0.862705	-0.994558	9.460290	0.008606	-0.009949	0.094604	0.383996	-4.458876	1.721369
54696	0	0.916498	-0.933217	9.539142	0.009136	-0.009333	0.095394	0.384936	-4.493345	1.717699
54697	0	0.924700	-1.000555	9.557853	0.009216	-0.010010	0.095581	0.390304	-4.530066	1.728271
54698	0	0.894990	-0.981740	9.679271	0.008912	-0.009819	0.096796	0.392470	-4.574673	1.730902
54699	0	0.943836	-0.969583	9.801959	0.009399	-0.009705	0.098022	0.402923	-4.620046	1.735596
54700	0	0.958050	-0.974088	9.898906	0.009539	-0.009748	0.098992	0.411883	-4.668312	1.738501
54701	0	0.999300	-0.926982	10.058225	0.009949	-0.009277	0.100586	0.420629	-4.718559	1.737905
54702	0	1.032655	-0.950094	10.154994	0.010282	-0.009507	0.101554	0.427837	-4.769136	1.742397
54703	0	1.042188	-0.982106	10.277910	0.010376	-0.009827	0.102783	0.434251	-4.820131	1.747429
54704	0	1.045101	-0.969166	10.393015	0.010407	-0.009694	0.103934	0.437150	-4.868007	1.745796
54705	0	1.071639	-0.963737	10.461123	0.010681	-0.009644	0.104614	0.444212	-4.906475	1.751696
54706	0	1.048381	-0.968473	10.558114	0.010447	-0.009692	0.105584	0.452594	-4.946794	1.748560
54707	0	1.015622	-0.995101	10.632070	0.010132	-0.009949	0.106323	0.450597	-4.973017	1.745397
54708	0	1.038184	-0.988943	10.692638	0.010364	-0.009892	0.106928	0.454288	-4.992499	1.753060
54709	0	1.075510	-0.939913	10.748164	0.010742	-0.009399	0.107483	0.455165	-5.006232	1.755317
54710	0	1.065065	-0.976066	10.802934	0.010646	-0.009766	0.108029	0.461067	-5.011298	1.757784
54711	0	1.098588	-1.007036	10.742196	0.010986	-0.010071	0.107422	0.462261	-5.010847	1.761216
54712	0	1.079222	-1.031492	10.699565	0.010802	-0.010315	0.106995	0.463109	-5.000161	1.762075
54713	0	1.096109	-1.024975	10.663142	0.010986	-0.010254	0.106628	0.468570	-4.973201	1.757476
54714	0	1.078388	-0.976076	10.675898	0.010814	-0.009758	0.106756	0.466664	-4.941360	1.756701
54715	0	1.028102	-0.976690	10.541091	0.010315	-0.009766	0.105408	0.466361	-4.904661	1.753529
54716	0	1.015056	-0.946763	10.498925	0.010186	-0.009463	0.104986	0.462756	-4.865944	1.750593
54717	0	1.009364	-0.946242	10.412951	0.010132	-0.009460	0.104126	0.461731	-4.824101	1.747674
54718	0	1.007571	-0.976988	10.285498	0.010117	-0.009770	0.102851	0.463491	-4.778794	1.743217
54719	0	1.020790	-0.964569	10.162797	0.010254	-0.009644	0.101624	0.462343	-4.727168	1.741065
54720	0	1.005266	-1.001880	9.968358	0.010102	-0.010015	0.099679	0.458737	-4.670423	1.729745
54721	0	1.027056	-0.970600	9.949176	0.010315	-0.009705	0.099487	0.458357	-4.619582	1.722181
54722	0	0.957427	-0.971135	9.888824	0.009616	-0.009707	0.098885	0.455029	-4.571604	1.717747
54723	0	0.929990	-0.940079	9.698843	0.009338	-0.009399	0.096985	0.454552	-4.526387	1.718523
54724	0	0.892291	-0.983422	9.613973	0.008957	-0.009830	0.096137	0.450039	-4.486116	1.718074
54725	0	0.863794	-0.988971	9.533934	0.008667	-0.009888	0.095337	0.448641	-4.451412	1.715331
54726	0	0.889816	-0.982803	9.491627	0.008914	-0.009831	0.094914	0.453602	-4.432442	1.716118
54727	0	0.883670	-0.946010	9.399544	0.008850	-0.009460	0.093994	0.454862	-4.416235	1.718735
54728	0	0.863484	-0.976129	9.381390	0.008640	-0.009766	0.093813	0.460887	-4.409660	1.715712
54729	0	0.897444	-0.976540	9.393291	0.008972	-0.009766	0.093933	0.461809	-4.412460	1.714280
54730	0	0.867694	-1.006843	9.417598	0.008671	-0.010071	0.094176	0.465272	-4.419924	1.717698
54731	0	0.867653	-0.982387	9.454287	0.008667	-0.009827	0.094543	0.469190	-4.431467	1.715046
54732	0	0.882828	-0.957284	9.466224	0.008808	-0.009578	0.094664	0.475543	-4.455783	1.717079
54733	0	0.887687	-0.994521	9.570101	0.008850	-0.009949	0.095703	0.480084	-4.487731	1.718174
54734	0	0.887510	-0.957375	9.642799	0.008842	-0.009576	0.096431	0.482840	-4.526349	1.720886
54735	0	0.901083	-0.927526	9.716459	0.008972	-0.009277	0.097168	0.485465	-4.571749	1.731112
54736	0	0.957378	-0.896591	9.874408	0.009539	-0.008968	0.098747	0.488551	-4.612339	1.733416
54737	0	0.962009	-0.964234	9.954484	0.009583	-0.009644	0.099548	0.490174	-4.655416	1.735927
54738	0	0.994634	-0.969822	10.051333	0.009902	-0.009703	0.100517	0.495401	-4.705756	1.742870
54739	0	1.012007	-0.994442	10.180218	0.010071	-0.009949	0.101807	0.500348	-4.760988	1.747974
54740	0	1.027087	-0.950678	10.307545	0.010231	-0.009513	0.103079	0.507355	-4.805107	1.753228
54741	0	1.035713	-1.006609	10.369499	0.010315	-0.010071	0.103699	0.512735	-4.851541	1.753860
54742	0	1.043915	-0.999742	10.478618	0.010400	-0.010001	0.104790	0.517055	-4.894385	1.756534
54743	0	1.016005	-1.007065	10.546605	0.010132	-0.010071	0.105469	0.517571	-4.924925	1.760252
54744	0	1.039829	-0.976589	10.662003	0.010371	-0.009766	0.106623	0.517645	-4.953918	1.764431
54745	0	1.069840	-0.952047	10.687092	0.010681	-0.009521	0.106873	0.519199	-4.972323	1.767657
54746	0	1.078568	-0.969993	10.747843	0.010777	-0.009703	0.107479	0.522675	-4.982024	1.772977
54747	0	1.092840	-0.982757	10.778769	0.010925	-0.009827	0.107788	0.522349	-4.985322	1.772515
54748	0	1.098966	-0.989359	10.766494	0.010992	-0.009890	0.107665	0.518804	-4.982769	1.774342
54749	0	1.073202	-0.970812	10.748361	0.010742	-0.009705	0.107483	0.515832	-4.971971	1.771392
54750	0	1.076338	-0.965941	10.687467	0.010782	-0.009651	0.106874	0.507934	-4.951872	1.762457
54751	0	1.059753	-0.989229	10.663024	0.010620	-0.009888	0.106628	0.503934	-4.927708	1.756085
54752	0	1.030145	-0.972054	10.498566	0.010331	-0.009714	0.104983	0.497919	-4.895401	1.758005
54753	0	1.015958	-0.989186	10.431194	0.010193	-0.009888	0.104309	0.494373	-4.858975	1.759004
54754	0	1.002375	-0.972162	10.315751	0.010066	-0.009713	0.103154	0.486154	-4.812211	1.753760
54755	0	1.009305	-1.001413	10.223730	0.010132	-0.010010	0.102234	0.482384	-4.768935	1.743956
54756	0	0.982749	-1.001847	10.151154	0.009871	-0.010019	0.101507	0.484496	-4.719501	1.732282
54757	0	0.972186	-0.989216	10.077284	0.009766	-0.009888	0.100769	0.480592	-4.669951	1.724096
54758	0	0.969671	-0.984511	9.974145	0.009740	-0.009836	0.099738	0.471505	-4.620591	1.727432
54759	0	0.966695	-0.958532	9.796488	0.009705	-0.009583	0.097961	0.469330	-4.576766	1.731104
54760	0	0.959713	-0.977350	9.723864	0.009629	-0.009771	0.097236	0.467822	-4.539108	1.730914
54761	0	0.918883	-1.007420	9.655988	0.009216	-0.010071	0.096558	0.464737	-4.506684	1.735326
54762	0	0.883243	-0.965135	9.491564	0.008857	-0.009650	0.094913	0.464290	-4.477461	1.738864
54763	0	0.889837	-0.976414	9.521619	0.008911	-0.009766	0.095215	0.466859	-4.462164	1.734779
54764	0	0.881543	-0.945988	9.479011	0.008824	-0.009458	0.094790	0.464811	-4.451437	1.737665
54765	0	0.878702	-0.964693	9.454330	0.008789	-0.009644	0.094543	0.461369	-4.448977	1.733821
54766	0	0.890798	-0.940814	9.448121	0.008906	-0.009407	0.094481	0.460651	-4.450919	1.728855
54767	0	0.928931	-0.951846	9.460362	0.009277	-0.009521	0.094604	0.464774	-4.465330	1.721171
54768	0	0.894895	-0.957431	9.515084	0.008935	-0.009577	0.095152	0.468213	-4.482108	1.728698
54769	0	0.905265	-0.988994	9.521276	0.009033	-0.009888	0.095215	0.465899	-4.505410	1.727662
54770	0	0.915927	-0.995548	9.679434	0.009133	-0.009953	0.096797	0.463877	-4.535943	1.723467
54771	0	0.918498	-0.970441	9.716518	0.009155	-0.009705	0.097168	0.464343	-4.570831	1.725152
54772	0	0.924705	-0.983093	9.758598	0.009214	-0.009827	0.097589	0.459539	-4.609000	1.733522
54773	0	0.950176	-0.976181	9.856818	0.009460	-0.009766	0.098572	0.464080	-4.656803	1.741639
54774	0	0.946275	-0.981837	9.929280	0.009421	-0.009820	0.099297	0.466079	-4.704347	1.741333
54775	0	0.968198	-1.000362	10.107116	0.009644	-0.010010	0.101074	0.473182	-4.747711	1.746154
54776	0	0.982279	-0.993465	10.216241	0.009782	-0.009936	0.102166	0.475217	-4.793425	1.747277
54777	0	1.010599	-0.958056	10.277993	0.010071	-0.009583	0.102783	0.477603	-4.832466	1.748911
54778	0	1.030182	-0.951672	10.381041	0.010263	-0.009518	0.103814	0.478824	-4.874617	1.751702
54779	0	1.028699	-0.970570	10.448883	0.010254	-0.009705	0.104492	0.477833	-4.910703	1.752823
54780	0	1.016463	-0.994831	10.503148	0.010137	-0.009952	0.105034	0.481689	-4.941116	1.754376
54781	0	1.033300	-0.983325	10.625984	0.010315	-0.009827	0.106262	0.474969	-4.960446	1.755701
54782	0	1.054727	-0.977531	10.643864	0.010534	-0.009779	0.106440	0.479391	-4.974349	1.752484
54783	0	1.068652	-0.982975	10.668863	0.010681	-0.009827	0.106689	0.476627	-4.980048	1.749372
54784	0	1.062680	-1.026491	10.656544	0.010631	-0.010261	0.106565	0.472624	-4.975936	1.749322
54785	0	1.085302	-0.995420	10.687319	0.010864	-0.009949	0.106873	0.467495	-4.963889	1.752718
54786	0	1.076720	-0.996437	10.663031	0.010780	-0.009960	0.106629	0.463762	-4.949807	1.752526
54787	0	1.066295	-1.014022	10.614117	0.010681	-0.010132	0.106140	0.455560	-4.930213	1.746092
54788	0	1.049372	-0.991173	10.565602	0.010523	-0.009905	0.105654	0.449056	-4.898730	1.744213
54789	0	1.040658	-1.001180	10.455606	0.010437	-0.010010	0.104553	0.447782	-4.865486	1.742385
54790	0	0.997567	-0.971286	10.419473	0.010010	-0.009709	0.104192	0.444900	-4.828096	1.744722
54791	0	0.997199	-0.940222	10.278662	0.010010	-0.009399	0.102783	0.442804	-4.786102	1.744700
54792	0	1.001159	-0.965367	10.187836	0.010056	-0.009649	0.101874	0.438997	-4.735782	1.737806
54793	0	0.972511	-0.989535	10.101635	0.009766	-0.009888	0.101013	0.431397	-4.689998	1.734214
54794	0	0.983495	-0.996877	9.961795	0.009869	-0.009964	0.099615	0.426910	-4.651417	1.730397
54795	0	0.966819	-1.007569	9.924622	0.009705	-0.010071	0.099243	0.422309	-4.609546	1.723074
54796	0	0.935439	-0.977892	9.803112	0.009388	-0.009776	0.098028	0.420022	-4.570446	1.723376
54797	0	0.887973	-0.982976	9.723156	0.008911	-0.009827	0.097229	0.417328	-4.533578	1.718858
54798	0	0.888443	-0.959433	9.632002	0.008909	-0.009589	0.096318	0.412119	-4.504177	1.711814
54799	0	0.870977	-0.970820	9.546029	0.008728	-0.009705	0.095459	0.408607	-4.482310	1.707938
54800	0	0.880104	-0.971704	9.540046	0.008813	-0.009712	0.095400	0.403548	-4.468094	1.705063
54801	0	0.914370	-0.964778	9.491035	0.009155	-0.009644	0.094910	0.399182	-4.454151	1.701924
54802	0	0.900324	-0.995575	9.491137	0.009009	-0.009957	0.094911	0.401720	-4.446808	1.706644
54803	0	0.927759	-0.988771	9.478757	0.009277	-0.009888	0.094788	0.402280	-4.447074	1.706973
54804	0	0.886325	-0.994964	9.509060	0.008850	-0.009950	0.095092	0.402750	-4.462831	1.709704
54805	0	0.880658	-0.988605	9.521340	0.008789	-0.009888	0.095215	0.405091	-4.483782	1.710844
54806	0	0.872438	-0.951528	9.612489	0.008702	-0.009519	0.096127	0.409436	-4.509960	1.702197
54807	0	0.900130	-0.976546	9.649389	0.008972	-0.009766	0.096497	0.409855	-4.544349	1.702466
54808	0	0.893773	-0.964077	9.685464	0.008908	-0.009644	0.096857	0.413356	-4.578988	1.704885
54809	0	0.925257	-0.976457	9.844641	0.009216	-0.009766	0.098450	0.414733	-4.620941	1.706214
54810	0	0.981227	-1.000470	9.941549	0.009777	-0.010008	0.099419	0.418531	-4.661280	1.713215
54811	0	0.980334	-1.019026	10.033839	0.009766	-0.010193	0.100342	0.421631	-4.704114	1.724253
54812	0	0.993960	-1.006252	10.130749	0.009903	-0.010066	0.101311	0.425735	-4.745324	1.730253
54813	0	1.017216	-0.982327	10.216917	0.010132	-0.009827	0.102173	0.429639	-4.790285	1.732672
54814	0	1.012864	-0.963234	10.319954	0.010091	-0.009637	0.103203	0.434806	-4.832017	1.737747
54815	0	1.010647	-0.976324	10.418378	0.010071	-0.009766	0.104187	0.437600	-4.871010	1.733984
54816	0	1.022722	-0.963976	10.472732	0.010203	-0.009640	0.104730	0.437884	-4.896930	1.734634
54817	0	0.997310	-0.982792	10.534426	0.009949	-0.009827	0.105347	0.436780	-4.923220	1.736571
54818	0	1.050278	-0.970614	10.631595	0.010486	-0.009707	0.106318	0.438579	-4.941528	1.736925
54819	0	1.050719	-1.007014	10.687172	0.010498	-0.010071	0.106873	0.439735	-4.951196	1.745165
54820	0	1.076200	-1.012769	10.705389	0.010760	-0.010131	0.107054	0.443698	-4.952911	1.750397
54821	0	1.086002	-1.037565	10.644578	0.010864	-0.010376	0.106445	0.444679	-4.948298	1.749072
54822	0	1.066119	-1.007266	10.650731	0.010673	-0.010071	0.106506	0.443376	-4.936023	1.753300
54823	0	1.035896	-1.006738	10.669143	0.010376	-0.010071	0.106689	0.447811	-4.917747	1.752529
54824	0	1.019809	-0.975825	10.626720	0.010220	-0.009759	0.106265	0.449362	-4.894585	1.749926
54825	0	1.029237	-0.927742	10.486061	0.010315	-0.009277	0.104858	0.450129	-4.869946	1.744657
54826	0	0.975342	-0.946570	10.474232	0.009781	-0.009461	0.104740	0.446339	-4.839936	1.737591
54827	0	1.034285	-0.952567	10.351856	0.010376	-0.009521	0.103516	0.442701	-4.803364	1.727515
54828	0	1.014975	-0.978072	10.279115	0.010188	-0.009774	0.102788	0.436479	-4.760706	1.726647
54829	0	1.003329	-1.007884	10.132128	0.010071	-0.010071	0.101318	0.428433	-4.718401	1.719671
54830	0	1.008051	-0.996781	10.004589	0.010118	-0.009965	0.100042	0.426191	-4.675040	1.722741
54831	0	0.991524	-0.983063	9.894096	0.009949	-0.009827	0.098938	0.422597	-4.636360	1.723141
54832	0	0.948398	-1.014399	9.827407	0.009516	-0.010140	0.098271	0.419395	-4.599399	1.714643
54833	0	0.936834	-0.940018	9.778123	0.009399	-0.009399	0.097778	0.419438	-4.563067	1.712295
54834	0	0.930978	-0.928053	9.668795	0.009337	-0.009279	0.096685	0.418839	-4.530376	1.706802
54835	0	0.900986	-0.958767	9.662032	0.009033	-0.009583	0.096619	0.413577	-4.502751	1.708023
54836	0	0.891186	-0.996086	9.534087	0.008925	-0.009959	0.095340	0.412346	-4.486452	1.706753
54837	0	0.933070	-0.989345	9.552017	0.009338	-0.009888	0.095520	0.406134	-4.477224	1.703094
54838	0	0.888929	-1.008302	9.454399	0.008896	-0.010082	0.094543	0.405831	-4.469238	1.703695
54839	0	0.915815	-1.000681	9.460453	0.009155	-0.010010	0.094604	0.409939	-4.472625	1.697849
54840	0	0.910712	-0.975550	9.442020	0.009100	-0.009760	0.094420	0.415747	-4.481234	1.701553
54841	0	0.891870	-0.958247	9.558035	0.008911	-0.009583	0.095581	0.416253	-4.490205	1.707225
54842	0	0.894262	-0.946144	9.539434	0.008925	-0.009460	0.095396	0.415409	-4.510679	1.712100
54843	0	0.917793	-0.957773	9.618972	0.009155	-0.009583	0.096191	0.421396	-4.537483	1.712793
54844	0	0.916506	-0.987493	9.685685	0.009139	-0.009878	0.096859	0.425448	-4.568053	1.717575
54845	0	0.924655	-0.988480	9.722643	0.009216	-0.009888	0.097229	0.429054	-4.603466	1.721315
54846	0	0.980304	-0.999639	9.874623	0.009766	-0.010004	0.098749	0.438046	-4.646616	1.725263
54847	0	0.979852	-0.958073	9.972839	0.009766	-0.009583	0.099731	0.440273	-4.684166	1.728777
54848	0	0.987377	-0.963883	10.130784	0.009832	-0.009641	0.101312	0.442445	-4.730677	1.738054
54849	0	1.004765	-1.000551	10.162022	0.010010	-0.010010	0.101624	0.447378	-4.773132	1.729828
54850	0	1.018543	-0.999357	10.326082	0.010147	-0.010001	0.103264	0.455941	-4.815409	1.728462
54851	0	1.022673	-1.019011	10.351256	0.010193	-0.010193	0.103516	0.459172	-4.852650	1.725373
54852	0	1.047592	-0.963802	10.332265	0.010444	-0.009639	0.103326	0.460200	-4.888144	1.731740
54853	0	1.046154	-0.988618	10.442884	0.010437	-0.009888	0.104431	0.462138	-4.914861	1.732401
54854	0	1.075250	-0.982096	10.564419	0.010731	-0.009824	0.105646	0.465530	-4.938297	1.731843
54855	0	1.038841	-0.958175	10.632210	0.010376	-0.009583	0.106323	0.466786	-4.951566	1.733508
54856	0	1.046995	-0.964085	10.625870	0.010462	-0.009643	0.106259	0.469152	-4.960231	1.734541
54857	0	1.049778	-0.945774	10.687282	0.010498	-0.009460	0.106873	0.472647	-4.959891	1.728424
54858	0	1.042862	-0.963544	10.638531	0.010436	-0.009639	0.106384	0.476947	-4.951872	1.720095
54859	0	1.061186	-0.970835	10.589648	0.010620	-0.009705	0.105896	0.473549	-4.942864	1.720873
54860	0	1.052622	-0.965205	10.589748	0.010542	-0.009651	0.105896	0.473369	-4.925862	1.723069
54861	0	1.047424	-0.964283	10.516602	0.010498	-0.009644	0.105164	0.475000	-4.899926	1.723821
54862	0	1.017523	-0.983362	10.431518	0.010206	-0.009826	0.104313	0.467271	-4.865956	1.717685
54863	0	1.052650	-0.976935	10.351859	0.010559	-0.009766	0.103516	0.464111	-4.829935	1.719783
54864	0	1.033463	-0.995972	10.340262	0.010371	-0.009956	0.103399	0.461390	-4.789495	1.716304
54865	0	1.009566	-1.013681	10.193181	0.010132	-0.010132	0.101929	0.456802	-4.748935	1.711664
54866	0	0.996004	-0.990229	10.065618	0.009999	-0.009898	0.100653	0.453163	-4.704396	1.708822
54867	0	0.979212	-0.976638	10.034510	0.009827	-0.009766	0.100342	0.453269	-4.665059	1.707825
54868	0	0.960682	-0.970843	9.925152	0.009636	-0.009706	0.099249	0.451949	-4.631536	1.704639
54869	0	0.955537	-0.933804	9.839135	0.009583	-0.009338	0.098389	0.453240	-4.599980	1.697815
54870	0	0.937970	-0.952251	9.705312	0.009406	-0.009521	0.097051	0.452918	-4.568895	1.693971
54871	0	0.919563	-0.946328	9.692552	0.009216	-0.009460	0.096924	0.450385	-4.544480	1.691754
54872	0	0.909316	-0.958892	9.607413	0.009114	-0.009588	0.096072	0.450403	-4.519343	1.685267
54873	0	0.889284	-0.989600	9.576500	0.008911	-0.009888	0.095764	0.441250	-4.497494	1.679374
54874	0	0.886310	-0.984806	9.552154	0.008874	-0.009844	0.095521	0.436854	-4.484502	1.681961
54875	0	0.859959	-0.945724	9.521574	0.008606	-0.009460	0.095215	0.441313	-4.476795	1.686369
54876	0	0.859876	-0.970037	9.503198	0.008593	-0.009699	0.095033	0.439967	-4.484113	1.688682
54877	0	0.880161	-0.958408	9.551871	0.008789	-0.009583	0.095520	0.438510	-4.499016	1.691515
54878	0	0.925920	-0.982733	9.557677	0.009241	-0.009830	0.095578	0.442621	-4.520521	1.690585
54879	0	0.954145	-1.006685	9.594570	0.009521	-0.010071	0.095947	0.447660	-4.544175	1.689159
54880	0	0.970793	-0.981235	9.685722	0.009684	-0.009819	0.096859	0.455816	-4.572735	1.686009
54881	0	0.973255	-0.969998	9.753185	0.009705	-0.009705	0.097534	0.461452	-4.605355	1.684472
54882	0	0.961072	-0.968845	9.795418	0.009578	-0.009696	0.097957	0.470445	-4.643669	1.686525
54883	0	0.967622	-0.939982	9.875165	0.009644	-0.009399	0.098755	0.470146	-4.681310	1.691239
54884	0	0.932027	-0.933540	9.996573	0.009282	-0.009339	0.099969	0.474752	-4.724761	1.694596
54885	0	0.967464	-0.921530	10.137653	0.009644	-0.009216	0.101379	0.476094	-4.759649	1.698436
54886	0	0.998713	-0.927372	10.179646	0.009950	-0.009275	0.101800	0.478165	-4.801527	1.702969
54887	0	1.028566	-0.976205	10.296348	0.010254	-0.009766	0.102966	0.482349	-4.836627	1.703220
54888	0	1.083584	-0.988129	10.381100	0.010806	-0.009881	0.103814	0.482290	-4.869240	1.709142
54889	0	1.058831	-1.000312	10.430676	0.010559	-0.010010	0.104309	0.489818	-4.901131	1.711435
54890	0	1.063961	-1.023879	10.497370	0.010617	-0.010242	0.104976	0.493086	-4.925353	1.716703
54891	0	1.045487	-0.988507	10.571137	0.010437	-0.009888	0.105713	0.496288	-4.944538	1.717060
54892	0	1.017614	-0.981825	10.589165	0.010167	-0.009822	0.105892	0.500656	-4.954145	1.720523
54893	0	1.032734	-0.964400	10.601682	0.010315	-0.009644	0.106018	0.500616	-4.967398	1.719572
54894	0	1.028299	-0.951976	10.601503	0.010279	-0.009522	0.106015	0.504047	-4.971931	1.715791
54895	0	1.049805	-0.964507	10.601793	0.010498	-0.009644	0.106018	0.502997	-4.971839	1.716748
54896	0	1.085512	-0.958953	10.540741	0.010864	-0.009586	0.105407	0.500227	-4.961868	1.713012
54897	0	1.078456	-0.982362	10.492164	0.010803	-0.009827	0.104919	0.504340	-4.941486	1.708006
54898	0	1.074112	-0.982507	10.516945	0.010765	-0.009821	0.105167	0.500703	-4.915398	1.707893
54899	0	1.047193	-0.970693	10.370115	0.010498	-0.009705	0.103699	0.498987	-4.886552	1.714025
54900	0	1.017115	-0.952874	10.321703	0.010201	-0.009526	0.103214	0.497145	-4.852947	1.716091
54901	0	0.991738	-0.922171	10.278575	0.009949	-0.009216	0.102783	0.492068	-4.818034	1.715404
54902	0	0.967084	-0.941494	10.169209	0.009704	-0.009411	0.101689	0.488463	-4.781165	1.705117
54903	0	0.967301	-0.952382	10.052773	0.009705	-0.009521	0.100525	0.486765	-4.745237	1.697062
54904	0	0.985600	-0.989811	10.004377	0.009886	-0.009892	0.100041	0.481227	-4.711199	1.705893
54905	0	0.967299	-0.995473	9.973392	0.009705	-0.009949	0.099731	0.475282	-4.674976	1.706542
54906	0	0.955210	-1.026862	9.802977	0.009581	-0.010266	0.098027	0.473493	-4.641733	1.702578
54907	0	0.937141	-1.038007	9.723127	0.009399	-0.010376	0.097229	0.469560	-4.608874	1.705144
54908	0	0.907454	-0.995823	9.613649	0.009100	-0.009957	0.096134	0.469322	-4.578633	1.697669
54909	0	0.883339	-0.958292	9.655911	0.008850	-0.009583	0.096558	0.469600	-4.558803	1.694713
54910	0	0.886361	-0.916487	9.613371	0.008878	-0.009156	0.096133	0.460042	-4.541916	1.689015
54911	0	0.853471	-0.915335	9.558215	0.008545	-0.009155	0.095581	0.463011	-4.529612	1.685144
54912	0	0.852078	-0.927439	9.533902	0.008524	-0.009274	0.095339	0.462553	-4.525713	1.682353
54913	0	0.873440	-0.952191	9.521422	0.008728	-0.009521	0.095215	0.462522	-4.533237	1.683628
54914	0	0.942090	-0.976922	9.582222	0.009412	-0.009768	0.095823	0.460968	-4.543952	1.680811
54915	0	0.953002	-0.989036	9.564096	0.009521	-0.009888	0.095642	0.458258	-4.554060	1.682477
54916	0	0.913106	-1.001255	9.594284	0.009111	-0.010015	0.095944	0.462071	-4.577336	1.686155
54917	0	0.899563	-1.006635	9.655590	0.008972	-0.010071	0.096558	0.467597	-4.604973	1.685966
54918	0	0.910732	-0.969388	9.801641	0.009081	-0.009696	0.098019	0.470333	-4.635619	1.678318
54919	0	0.888476	-0.964198	9.881296	0.008850	-0.009644	0.098816	0.472318	-4.675505	1.677451
54920	0	0.926284	-0.926893	9.905036	0.009225	-0.009274	0.099053	0.478797	-4.719053	1.688452
54921	0	0.942957	-0.982396	10.033923	0.009399	-0.009827	0.100342	0.482058	-4.753203	1.692942
54922	0	0.992303	-1.006242	10.143162	0.009888	-0.010066	0.101435	0.486275	-4.792816	1.696427
54923	0	1.022503	-0.988638	10.137629	0.010193	-0.009888	0.101379	0.487938	-4.828877	1.698715
54924	0	1.029180	-0.957688	10.228517	0.010258	-0.009581	0.102288	0.492277	-4.866753	1.705175
54925	0	1.021730	-0.945675	10.296423	0.010193	-0.009460	0.102966	0.496650	-4.893679	1.709266
54926	0	1.020660	-0.957974	10.436253	0.010181	-0.009576	0.104365	0.492649	-4.921053	1.707402
54927	0	1.051981	-0.958464	10.473395	0.010498	-0.009583	0.104736	0.490653	-4.944620	1.707962
54928	0	1.025249	-0.959021	10.576737	0.010237	-0.009587	0.105769	0.487874	-4.961462	1.709907
54929	0	1.031916	-0.982600	10.589565	0.010315	-0.009827	0.105896	0.489070	-4.965847	1.714735
54930	0	1.039510	-1.012986	10.546676	0.010384	-0.010131	0.105468	0.490597	-4.978131	1.719690
54931	0	1.074402	-1.044314	10.552899	0.010742	-0.010437	0.105530	0.484487	-4.979986	1.724133
54932	0	1.092291	-1.008373	10.540630	0.010928	-0.010083	0.105406	0.484542	-4.974174	1.722609
54933	0	1.078797	-0.982423	10.498227	0.010803	-0.009827	0.104980	0.487929	-4.957451	1.722578
54934	0	1.044472	-0.970335	10.541251	0.010468	-0.009700	0.105411	0.484917	-4.932618	1.717042
54935	0	1.029789	-0.946387	10.443253	0.010315	-0.009460	0.104431	0.481922	-4.913842	1.718562
54936	0	1.025348	-0.989889	10.339782	0.010281	-0.009895	0.103395	0.478854	-4.883769	1.711284
54937	0	1.016593	-0.934135	10.266353	0.010193	-0.009338	0.102661	0.476418	-4.853677	1.706814
54938	0	1.005075	-0.953406	10.199574	0.010078	-0.009528	0.101994	0.470686	-4.822573	1.704502
54939	0	1.016134	-0.988793	10.101634	0.010193	-0.009888	0.101013	0.471353	-4.786837	1.703789
54940	0	1.002892	-1.008064	10.028960	0.010069	-0.010072	0.100286	0.462243	-4.741257	1.701035
54941	0	0.973119	-0.995199	9.936829	0.009766	-0.009949	0.099365	0.459453	-4.701597	1.697372
54942	0	0.954313	-0.959091	9.845835	0.009575	-0.009589	0.098455	0.458381	-4.664662	1.696500
54943	0	0.949076	-0.934281	9.814709	0.009521	-0.009338	0.098145	0.454118	-4.628800	1.698192
54944	0	0.906561	-0.940929	9.784571	0.009093	-0.009409	0.097843	0.454625	-4.596413	1.686669
54945	0	0.883180	-0.964724	9.741341	0.008850	-0.009644	0.097412	0.451047	-4.574849	1.684722
54946	0	0.892016	-0.965524	9.595023	0.008936	-0.009651	0.095949	0.446957	-4.555963	1.682361
54947	0	0.883911	-0.952139	9.582622	0.008850	-0.009521	0.095825	0.447743	-4.542748	1.680928
54948	0	0.918762	-0.977338	9.582696	0.009194	-0.009766	0.095827	0.439118	-4.534567	1.681040
54949	0	0.897194	-0.988854	9.564202	0.008972	-0.009888	0.095642	0.438656	-4.534164	1.680150
54950	0	0.928217	-0.989569	9.576202	0.009276	-0.009890	0.095763	0.431859	-4.540905	1.680460
54951	0	0.916426	-0.952124	9.637368	0.009155	-0.009521	0.096375	0.432599	-4.551393	1.674852
54952	0	0.882035	-1.000783	9.606634	0.008806	-0.010010	0.096067	0.435279	-4.568007	1.674340
54953	0	0.911136	-1.006869	9.667830	0.009094	-0.010071	0.096680	0.438110	-4.588071	1.673218
54954	0	0.909407	-1.024904	9.618511	0.009067	-0.010250	0.096188	0.439583	-4.620505	1.672006
54955	0	0.929996	-0.970391	9.789831	0.009277	-0.009705	0.097900	0.440638	-4.646701	1.674209
54956	0	0.977890	-0.927467	9.868632	0.009749	-0.009276	0.098689	0.442832	-4.680632	1.675518
54957	0	0.998053	-0.952190	9.960616	0.009949	-0.009521	0.099609	0.442527	-4.716889	1.679561
54958	0	1.010406	-0.964373	10.082044	0.010074	-0.009645	0.100823	0.443600	-4.751133	1.687750
54959	0	0.991987	-0.982410	10.113235	0.009888	-0.009827	0.101135	0.446650	-4.787265	1.693766
54960	0	1.010480	-1.012483	10.210238	0.010075	-0.010127	0.102105	0.449355	-4.820841	1.696154
54961	0	1.009948	-0.964371	10.247519	0.010071	-0.009644	0.102478	0.449392	-4.852614	1.700390
54962	0	1.003867	-0.976725	10.368988	0.010007	-0.009767	0.103693	0.448836	-4.887405	1.700292
54963	0	1.009552	-0.964420	10.430663	0.010071	-0.009644	0.104309	0.448418	-4.914290	1.694601
54964	0	0.983528	-0.970892	10.478954	0.009815	-0.009706	0.104792	0.446043	-4.935942	1.696049
54965	0	1.020416	-0.970841	10.473487	0.010193	-0.009705	0.104736	0.442257	-4.948042	1.700447
54966	0	1.046793	-0.995834	10.497566	0.010459	-0.009957	0.104977	0.441593	-4.957637	1.696498
54967	0	1.056320	-1.025612	10.528502	0.010559	-0.010254	0.105286	0.439696	-4.961938	1.696151
54968	0	1.050305	-1.038632	10.632105	0.010506	-0.010381	0.106321	0.434263	-4.958953	1.699677
54969	0	1.061055	-1.007020	10.571391	0.010620	-0.010071	0.105713	0.435574	-4.948460	1.700214
54970	0	1.059002	-0.988737	10.473929	0.010601	-0.009887	0.104738	0.435578	-4.936296	1.697715
54971	0	1.023669	-0.982529	10.540952	0.010254	-0.009827	0.105408	0.437810	-4.917490	1.695794
54972	0	1.001455	-1.013045	10.437503	0.010036	-0.010130	0.104373	0.438032	-4.893361	1.694853
54973	0	1.041084	-0.976958	10.357892	0.010437	-0.009766	0.103577	0.434529	-4.864365	1.688578
54974	0	0.986973	-0.971655	10.297235	0.009896	-0.009713	0.102970	0.431641	-4.834780	1.682486
54975	0	1.010084	-0.958618	10.205351	0.010132	-0.009583	0.102051	0.428456	-4.799955	1.677022
54976	0	0.997428	-0.983859	10.132612	0.010009	-0.009834	0.101323	0.424555	-4.760903	1.675471
54977	0	0.985378	-0.977147	10.046663	0.009888	-0.009766	0.100464	0.418825	-4.722219	1.678734
54978	0	0.955028	-1.021173	10.004318	0.009576	-0.010205	0.100041	0.412269	-4.692911	1.675597
54979	0	0.955510	-0.977333	9.881781	0.009583	-0.009766	0.098816	0.404200	-4.661093	1.675621
54980	0	0.919873	-1.002697	9.778327	0.009223	-0.010025	0.097781	0.402747	-4.632641	1.669918
54981	0	0.925573	-0.976748	9.729191	0.009277	-0.009766	0.097290	0.401364	-4.607123	1.665869
54982	0	0.879083	-1.008038	9.711059	0.008806	-0.010075	0.097110	0.395291	-4.588854	1.659687
54983	0	0.895753	-0.970369	9.631493	0.008972	-0.009705	0.096313	0.397057	-4.571337	1.657962
54984	0	0.905484	-0.994851	9.625520	0.009065	-0.009948	0.096254	0.396831	-4.559506	1.651904
54985	0	0.902688	-0.982416	9.570398	0.009033	-0.009827	0.095703	0.400440	-4.551770	1.641926
54986	0	0.920498	-0.988161	9.539884	0.009203	-0.009883	0.095399	0.402527	-4.554029	1.646403
54987	0	0.928445	-1.013014	9.631297	0.009277	-0.010132	0.096313	0.404983	-4.562268	1.643834
54988	0	0.924218	-1.012796	9.618850	0.009231	-0.010129	0.096189	0.406582	-4.575801	1.637575
54989	0	0.929096	-0.964272	9.661743	0.009277	-0.009644	0.096619	0.407922	-4.591706	1.641313
54990	0	0.902091	-0.969791	9.722467	0.008999	-0.009704	0.097226	0.414919	-4.617377	1.641459
54991	0	0.930368	-0.933247	9.777638	0.009277	-0.009338	0.097778	0.422074	-4.647925	1.632605
54992	0	0.928920	-0.938210	9.856564	0.009269	-0.009388	0.098567	0.429161	-4.671381	1.639099
54993	0	0.942876	-0.946192	9.881298	0.009399	-0.009460	0.098816	0.427650	-4.705063	1.635919
54994	0	0.949128	-0.982655	10.008827	0.009459	-0.009830	0.100091	0.432264	-4.742177	1.643380
54995	0	0.985250	-1.001494	10.070497	0.009827	-0.010010	0.100708	0.426599	-4.771256	1.648593
54996	0	0.972700	-1.013843	10.185844	0.009695	-0.010143	0.101861	0.432205	-4.806840	1.651060
54997	0	1.004075	-1.012727	10.223130	0.010010	-0.010132	0.102234	0.437484	-4.841217	1.651733
54998	0	1.003770	-1.048626	10.222585	0.010011	-0.010489	0.102228	0.441266	-4.871137	1.656229
54999	0	0.991432	-1.012836	10.333031	0.009888	-0.010132	0.103333	0.445324	-4.900331	1.656451
55000	0	0.990265	-1.012101	10.448568	0.009880	-0.010125	0.104487	0.450108	-4.924771	1.657291
55001	0	0.996121	-0.994527	10.400304	0.009949	-0.009949	0.104004	0.454281	-4.938251	1.658239
55002	0	1.022529	-0.994002	10.479491	0.010218	-0.009942	0.104795	0.456955	-4.946347	1.657052
55003	0	1.031685	-0.957450	10.516412	0.010315	-0.009583	0.105164	0.466192	-4.948202	1.654568
55004	0	1.044532	-0.944404	10.516418	0.010441	-0.009445	0.105165	0.467905	-4.952827	1.658015
55005	0	1.091801	-0.915684	10.516419	0.010925	-0.009155	0.105164	0.466832	-4.944717	1.652371
55006	0	1.059296	-1.007932	10.479907	0.010605	-0.010075	0.104798	0.462364	-4.931554	1.652533
55007	0	1.036308	-1.037801	10.449327	0.010376	-0.010376	0.104492	0.460824	-4.917267	1.647380
55008	0	1.015168	-0.982886	10.437377	0.010167	-0.009831	0.104372	0.464350	-4.900174	1.645334
55009	0	1.004542	-0.976709	10.412829	0.010071	-0.009766	0.104126	0.463557	-4.872138	1.639264
55010	0	0.975200	-0.983364	10.272788	0.009776	-0.009830	0.102726	0.459746	-4.845136	1.639619
55011	0	0.967878	-1.025576	10.241925	0.009705	-0.010254	0.102417	0.458476	-4.816180	1.638122
55012	0	0.937857	-1.013874	10.175192	0.009409	-0.010136	0.101749	0.455848	-4.781900	1.636292
55013	0	0.961258	-0.995449	10.132074	0.009644	-0.009949	0.101318	0.450229	-4.746794	1.629414
55014	0	0.924603	-1.008559	10.034817	0.009276	-0.010083	0.100346	0.448355	-4.712060	1.624457
55015	0	0.949154	-1.019552	9.906266	0.009521	-0.010193	0.099060	0.446164	-4.677343	1.621181
55016	0	0.937164	-0.989899	9.900596	0.009400	-0.009893	0.099004	0.440545	-4.644018	1.626049
55017	0	0.968368	-0.983169	9.851230	0.009705	-0.009827	0.098511	0.435460	-4.619581	1.629726
55018	0	0.909388	-0.971290	9.686675	0.009113	-0.009715	0.096865	0.438775	-4.596459	1.626579
55019	0	0.931905	-0.946188	9.723072	0.009338	-0.009460	0.097229	0.437816	-4.573541	1.627343
55020	0	0.910688	-0.958334	9.668363	0.009116	-0.009585	0.096683	0.440853	-4.562338	1.625670
55021	0	0.915005	-0.940343	9.625255	0.009155	-0.009399	0.096252	0.436637	-4.555909	1.627945
55022	0	0.883761	-0.941093	9.631337	0.008840	-0.009408	0.096313	0.433702	-4.553303	1.623125
55023	0	0.934089	-0.976264	9.619147	0.009338	-0.009766	0.096191	0.437730	-4.556054	1.624931
55024	0	0.898606	-0.963414	9.643507	0.008977	-0.009638	0.096436	0.442519	-4.566603	1.619683
55025	0	0.928924	-0.988673	9.643450	0.009277	-0.009888	0.096436	0.444029	-4.580443	1.616312
55026	0	0.895279	-1.006616	9.655349	0.008935	-0.010070	0.096555	0.448667	-4.601282	1.619003
55027	0	0.905043	-0.982600	9.722747	0.009033	-0.009827	0.097229	0.449719	-4.621262	1.624715
55028	0	0.903108	-1.013132	9.819945	0.009007	-0.010131	0.098202	0.449429	-4.649559	1.626794
55029	0	0.918138	-0.952085	9.863045	0.009155	-0.009521	0.098633	0.450330	-4.679498	1.636303
55030	0	0.966796	-0.952116	9.899003	0.009635	-0.009521	0.098993	0.449711	-4.717244	1.643113
55031	0	0.967510	-0.988484	10.064423	0.009644	-0.009888	0.100647	0.453081	-4.752745	1.647444
55032	0	0.991773	-0.963739	10.051559	0.009890	-0.009639	0.100518	0.454858	-4.784426	1.644347
55033	0	1.016332	-0.982418	10.168167	0.010132	-0.009827	0.101685	0.457793	-4.819494	1.650005
55034	0	1.028262	-0.963376	10.191981	0.010256	-0.009639	0.101922	0.463629	-4.849246	1.653524
55035	0	1.034140	-0.933728	10.265857	0.010315	-0.009338	0.102661	0.465062	-4.878396	1.654712
55036	0	1.027334	-0.945161	10.393511	0.010246	-0.009459	0.103937	0.472900	-4.907840	1.655089
55037	0	1.027977	-0.958240	10.412344	0.010254	-0.009583	0.104126	0.473252	-4.935905	1.657234
55038	0	1.044794	-0.989122	10.393476	0.010427	-0.009888	0.103937	0.469654	-4.958114	1.658922
55039	0	1.027021	-1.013538	10.455128	0.010254	-0.010132	0.104553	0.466094	-4.975648	1.661226
55040	0	1.029218	-1.020237	10.509702	0.010286	-0.010201	0.105098	0.464499	-4.981746	1.662406
55041	0	1.025177	-1.025474	10.534681	0.010254	-0.010254	0.105347	0.464108	-4.979175	1.662713
55042	0	1.030161	-1.043767	10.498143	0.010310	-0.010439	0.104980	0.466060	-4.969617	1.663890
55043	0	0.999984	-1.007059	10.522557	0.010010	-0.010071	0.105225	0.466901	-4.958591	1.662762
55044	0	1.009482	-1.013399	10.443354	0.010112	-0.010132	0.104432	0.465234	-4.939765	1.659603
55045	0	1.005013	-1.006981	10.467738	0.010071	-0.010071	0.104675	0.467086	-4.916974	1.650445
55046	0	1.000189	-0.976315	10.364426	0.010030	-0.009764	0.103642	0.468543	-4.885997	1.643206
55047	0	1.016653	-0.982574	10.327417	0.010193	-0.009827	0.103271	0.470343	-4.856612	1.647190
55048	0	0.998871	-0.964347	10.230251	0.010018	-0.009643	0.102300	0.470223	-4.823288	1.647084
55049	0	1.016344	-0.946060	10.193164	0.010193	-0.009460	0.101929	0.470910	-4.790094	1.636802
55050	0	0.992022	-0.958760	10.065445	0.009952	-0.009583	0.100652	0.467084	-4.754254	1.634506
55051	0	0.997916	-0.928046	9.973422	0.010010	-0.009277	0.099731	0.464381	-4.718983	1.626566
55052	0	0.955671	-0.953270	9.912792	0.009583	-0.009528	0.099126	0.459953	-4.689015	1.626735
55053	0	0.937525	-0.989117	9.814649	0.009399	-0.009888	0.098145	0.456696	-4.660662	1.619592
55054	0	0.944841	-0.971798	9.784496	0.009473	-0.009712	0.097843	0.450747	-4.631914	1.617620
55055	0	0.937939	-0.983102	9.710843	0.009399	-0.009827	0.097107	0.446349	-4.608137	1.616637
55056	0	0.910094	-0.983748	9.643867	0.009115	-0.009836	0.096437	0.445486	-4.590999	1.621231
55057	0	0.901874	-0.988733	9.662004	0.009033	-0.009888	0.096619	0.446594	-4.573654	1.619729
55058	0	0.912449	-0.988855	9.631541	0.009126	-0.009888	0.096315	0.446097	-4.571939	1.619330
55059	0	0.940004	-0.964431	9.631334	0.009399	-0.009644	0.096313	0.445700	-4.572414	1.617991
55060	0	0.916032	-1.013635	9.606772	0.009156	-0.010134	0.096068	0.443045	-4.576995	1.613036
55061	0	0.916578	-0.989286	9.612884	0.009155	-0.009888	0.096130	0.437263	-4.589193	1.610235
55062	0	0.912642	-0.995704	9.691918	0.009115	-0.009959	0.096920	0.440174	-4.602130	1.615037
55063	0	0.923226	-0.945706	9.759404	0.009216	-0.009460	0.097595	0.444453	-4.620505	1.611835
55064	0	0.914636	-0.939380	9.771239	0.009126	-0.009393	0.097714	0.443464	-4.644341	1.614043
55065	0	0.923893	-0.933895	9.844753	0.009216	-0.009338	0.098450	0.443043	-4.670279	1.611221
55066	0	0.952480	-0.945868	9.893169	0.009505	-0.009462	0.098933	0.447564	-4.692516	1.608879
55067	0	0.985657	-0.945862	9.978971	0.009827	-0.009460	0.099792	0.449818	-4.726424	1.613356
55068	0	1.003432	-0.951784	10.002832	0.010008	-0.009519	0.100031	0.450912	-4.756319	1.619138
55069	0	1.016093	-1.013499	10.094891	0.010132	-0.010132	0.100952	0.447508	-4.788918	1.615008
55070	0	0.997366	-1.019468	10.185877	0.009946	-0.010200	0.101861	0.453157	-4.819777	1.617059
55071	0	1.034325	-1.012543	10.296410	0.010315	-0.010132	0.102966	0.460446	-4.850869	1.622479
55072	0	1.027200	-0.968766	10.277658	0.010249	-0.009692	0.102778	0.465728	-4.875975	1.626723
55073	0	1.015514	-0.982547	10.400175	0.010132	-0.009827	0.104004	0.467282	-4.901271	1.626310
55074	0	1.025692	-0.957960	10.424167	0.010240	-0.009581	0.104243	0.468693	-4.919947	1.628430
55075	0	1.032783	-1.006620	10.473550	0.010315	-0.010071	0.104736	0.474070	-4.933717	1.630968
55076	0	1.035164	-0.969542	10.546582	0.010341	-0.009696	0.105467	0.475090	-4.945285	1.634678
55077	0	1.050359	-0.976398	10.504110	0.010498	-0.009766	0.105042	0.477339	-4.951039	1.631315
55078	0	1.051149	-0.976082	10.449112	0.010509	-0.009763	0.104491	0.479949	-4.953981	1.631333
55079	0	1.043403	-0.970307	10.510298	0.010437	-0.009705	0.105103	0.482163	-4.950469	1.627937
55080	0	1.035807	-0.958122	10.473730	0.010369	-0.009580	0.104736	0.481094	-4.937943	1.625208
55081	0	1.023789	-0.989327	10.431013	0.010254	-0.009888	0.104309	0.475695	-4.920154	1.617938
55082	0	1.001969	-0.983899	10.376340	0.010038	-0.009838	0.103762	0.475406	-4.899314	1.619756
55083	0	0.980423	-0.995372	10.327314	0.009827	-0.009949	0.103271	0.470637	-4.874259	1.617386
55084	0	1.000213	-0.965417	10.327665	0.010026	-0.009654	0.103274	0.471272	-4.847620	1.615698
55085	0	0.991724	-0.989499	10.187004	0.009949	-0.009888	0.101868	0.463947	-4.812077	1.612044
55086	0	1.004224	-1.033602	10.108009	0.010069	-0.010330	0.101078	0.458174	-4.781743	1.614786
55087	0	1.004014	-1.013395	10.077189	0.010071	-0.010132	0.100769	0.456636	-4.746777	1.613059
55088	0	0.974448	-0.996154	10.028679	0.009766	-0.009953	0.100286	0.448218	-4.722446	1.607649
55089	0	0.949879	-0.965149	9.857319	0.009521	-0.009644	0.098572	0.439787	-4.695907	1.602525
55090	0	0.921306	-0.948134	9.802566	0.009232	-0.009477	0.098024	0.435062	-4.674086	1.597627
55091	0	0.925241	-0.958645	9.790237	0.009277	-0.009583	0.097900	0.431279	-4.644756	1.589787
55092	0	0.951803	-0.922375	9.735646	0.009533	-0.009225	0.097355	0.433309	-4.626997	1.595133
55093	0	0.920325	-0.964837	9.710769	0.009216	-0.009644	0.097107	0.428301	-4.611376	1.589532
55094	0	0.924025	-0.960008	9.674197	0.009251	-0.009593	0.096742	0.420571	-4.598840	1.589800
55095	0	0.933605	-0.958694	9.619119	0.009338	-0.009583	0.096191	0.415849	-4.595808	1.595005
55096	0	0.909183	-0.989970	9.582376	0.009089	-0.009897	0.095824	0.413375	-4.598345	1.594137
55097	0	0.897755	-0.988406	9.625231	0.008972	-0.009888	0.096252	0.418141	-4.604437	1.590886
55098	0	0.905117	-0.999942	9.619013	0.009044	-0.010003	0.096190	0.422895	-4.613047	1.594593
55099	0	0.892568	-1.007167	9.661722	0.008911	-0.010071	0.096619	0.422215	-4.629919	1.590513
55100	0	0.926197	-1.001241	9.746764	0.009245	-0.010012	0.097469	0.421664	-4.649560	1.583653
55101	0	0.923633	-1.012555	9.802123	0.009216	-0.010132	0.098022	0.429256	-4.672572	1.586047
55102	0	0.940222	-0.993848	9.868851	0.009378	-0.009936	0.098691	0.426944	-4.699791	1.595974
55103	0	0.942410	-1.012861	9.918012	0.009399	-0.010132	0.099182	0.430858	-4.727891	1.595703
55104	0	0.959703	-0.975865	10.002949	0.009571	-0.009760	0.100032	0.432467	-4.757187	1.596479
55105	0	0.973633	-0.970263	10.039995	0.009705	-0.009705	0.100403	0.434815	-4.792946	1.601840
55106	0	1.010066	-0.927135	10.149231	0.010074	-0.009274	0.101495	0.437449	-4.822957	1.609515
55107	0	0.997205	-0.939662	10.210980	0.009949	-0.009399	0.102112	0.440839	-4.848737	1.600878
55108	0	1.013944	-0.976131	10.241002	0.010118	-0.009761	0.102412	0.440598	-4.872846	1.599752
55109	0	1.033600	-1.000827	10.314745	0.010315	-0.010010	0.103149	0.442534	-4.895845	1.593258
55110	0	1.013217	-1.007003	10.338668	0.010113	-0.010068	0.103389	0.440501	-4.916958	1.594354
55111	0	0.990315	-1.006639	10.430804	0.009888	-0.010071	0.104309	0.445679	-4.933561	1.592396
55112	0	1.005596	-1.000343	10.497589	0.010040	-0.010001	0.104978	0.443530	-4.950277	1.595066
55113	0	1.050299	-0.976778	10.467460	0.010498	-0.009766	0.104675	0.441623	-4.955349	1.592414
55114	0	1.033023	-0.977126	10.467274	0.010324	-0.009770	0.104673	0.441103	-4.961286	1.594636
55115	0	1.018918	-1.013463	10.498056	0.010193	-0.010132	0.104980	0.438586	-4.956961	1.598051
55116	0	1.017760	-1.056613	10.479797	0.010185	-0.010565	0.104797	0.437694	-4.948352	1.598491
55117	0	1.055175	-1.007327	10.437062	0.010559	-0.010071	0.104370	0.435563	-4.940023	1.599231
55118	0	1.022484	-0.965183	10.382192	0.010239	-0.009649	0.103821	0.433386	-4.924506	1.600625
55119	0	1.017040	-0.983246	10.351729	0.010193	-0.009827	0.103516	0.427732	-4.899421	1.601247
55120	0	1.018433	-0.996715	10.284897	0.010209	-0.009961	0.102847	0.421821	-4.871660	1.602706
55121	0	1.010776	-0.982802	10.229717	0.010132	-0.009827	0.102295	0.421069	-4.844492	1.604891
55122	0	0.993968	-0.964992	10.217842	0.009961	-0.009646	0.102177	0.417924	-4.820253	1.594961
55123	0	0.985851	-1.013549	10.101567	0.009888	-0.010132	0.101013	0.414624	-4.786986	1.591062
55124	0	0.980385	-0.989637	10.047104	0.009830	-0.009895	0.100469	0.414230	-4.757526	1.588632
55125	0	0.986268	-0.970814	10.003875	0.009888	-0.009705	0.100037	0.410971	-4.728697	1.584215
55126	0	0.951041	-1.007747	9.918820	0.009533	-0.010078	0.099186	0.412830	-4.702503	1.584852
55127	0	0.943987	-0.982824	9.893980	0.009460	-0.009827	0.098938	0.411702	-4.678470	1.590644
55128	0	0.946645	-0.995464	9.833164	0.009480	-0.009953	0.098330	0.409919	-4.661903	1.592375
55129	0	0.938636	-0.995052	9.765732	0.009399	-0.009949	0.097656	0.408475	-4.646339	1.589262
55130	0	0.924035	-0.988866	9.704908	0.009251	-0.009892	0.097048	0.412452	-4.633930	1.588070
55131	0	0.914605	-0.958163	9.698582	0.009155	-0.009583	0.096985	0.414071	-4.622770	1.592819
55132	0	0.907058	-0.970774	9.784033	0.009075	-0.009704	0.097840	0.409812	-4.617113	1.587979
55133	0	0.921566	-0.994631	9.716828	0.009216	-0.009949	0.097168	0.413154	-4.616037	1.586465
55134	0	0.897801	-0.957242	9.759503	0.008970	-0.009578	0.097595	0.419804	-4.624767	1.583081
55135	0	0.928522	-0.988824	9.716716	0.009277	-0.009888	0.097168	0.419553	-4.633694	1.583663
55136	0	0.942997	-0.982698	9.771406	0.009415	-0.009829	0.097715	0.421730	-4.651219	1.581380
55137	0	0.947309	-0.982586	9.789925	0.009460	-0.009827	0.097900	0.422994	-4.665633	1.584737
55138	0	0.956621	-0.976631	9.838371	0.009546	-0.009765	0.098386	0.421335	-4.688422	1.588765
55139	0	0.960328	-1.000584	9.869223	0.009583	-0.010010	0.098694	0.426122	-4.712103	1.593632
55140	0	0.964357	-1.012264	9.929860	0.009624	-0.010124	0.099300	0.428188	-4.734797	1.593499
55141	0	0.979058	-0.994630	10.052272	0.009766	-0.009949	0.100525	0.431133	-4.762793	1.602995
55142	0	0.965432	-0.975698	10.015216	0.009632	-0.009761	0.100154	0.435781	-4.787766	1.605341
55143	0	0.997108	-0.951765	10.162170	0.009949	-0.009521	0.101624	0.440337	-4.812530	1.605472
55144	0	0.995402	-0.975200	10.228959	0.009933	-0.009758	0.102291	0.447302	-4.836189	1.603563
55145	0	1.033592	-0.982361	10.259828	0.010315	-0.009827	0.102600	0.450951	-4.859179	1.609752
55146	0	1.025583	-0.993501	10.320532	0.010235	-0.009943	0.103207	0.460079	-4.882063	1.608700
55147	0	1.057836	-0.988529	10.345285	0.010559	-0.009888	0.103455	0.463023	-4.903000	1.609365
55148	0	1.037047	-1.018589	10.412074	0.010353	-0.010189	0.104122	0.466786	-4.921719	1.615978
55149	0	1.038670	-0.994627	10.412514	0.010376	-0.009949	0.104126	0.469857	-4.933136	1.619077
55150	0	1.046151	-0.975915	10.479526	0.010458	-0.009761	0.104795	0.472177	-4.936640	1.618874
55151	0	1.025700	-0.964236	10.449199	0.010254	-0.009644	0.104492	0.473957	-4.939692	1.619662
55152	0	0.988627	-0.976161	10.437004	0.009893	-0.009764	0.104369	0.476841	-4.931552	1.615562
55153	0	1.018400	-0.970502	10.443198	0.010193	-0.009705	0.104431	0.476953	-4.921512	1.617352
55154	0	0.997530	-1.013466	10.394521	0.009992	-0.010133	0.103944	0.475535	-4.903242	1.622190
55155	0	1.042199	-1.007427	10.345577	0.010437	-0.010071	0.103455	0.472375	-4.886355	1.617123
55156	0	1.038354	-1.020371	10.303125	0.010406	-0.010201	0.103029	0.469571	-4.860626	1.615409
55157	0	1.041097	-0.994921	10.278580	0.010437	-0.009949	0.102783	0.469834	-4.831401	1.612385
55158	0	1.030420	-1.000740	10.236300	0.010324	-0.010011	0.102361	0.474257	-4.809550	1.611297
55159	0	1.010761	-0.995279	10.125935	0.010132	-0.009949	0.101257	0.470439	-4.781941	1.616177
55160	0	0.987534	-0.984025	10.101893	0.009900	-0.009835	0.101017	0.465527	-4.753670	1.617570
55161	0	0.992608	-0.940324	10.022161	0.009949	-0.009399	0.100220	0.461921	-4.727570	1.613331
55162	0	0.957609	-0.983558	9.991946	0.009598	-0.009835	0.099917	0.462274	-4.702496	1.609289
55163	0	0.986375	-0.946272	9.930636	0.009888	-0.009460	0.099304	0.460428	-4.674668	1.613096
55164	0	0.963714	-0.989459	9.894352	0.009657	-0.009892	0.098942	0.458695	-4.651561	1.606124
55165	0	0.962614	-0.958597	9.826797	0.009644	-0.009583	0.098267	0.455376	-4.631037	1.601290
55166	0	0.922941	-0.971442	9.753707	0.009242	-0.009712	0.097536	0.453407	-4.615941	1.601914
55167	0	0.926797	-0.989028	9.729067	0.009277	-0.009888	0.097290	0.450959	-4.604647	1.599546
55168	0	0.925155	-0.989001	9.729198	0.009258	-0.009893	0.097291	0.455523	-4.596462	1.599148
55169	0	0.927782	-0.964036	9.765652	0.009277	-0.009644	0.097656	0.459727	-4.596705	1.605001
55170	0	0.897686	-1.025240	9.753339	0.008973	-0.010248	0.097534	0.455198	-4.600788	1.607400
55171	0	0.916318	-1.031619	9.722813	0.009155	-0.010315	0.097229	0.454101	-4.609762	1.608534
55172	0	0.899800	-1.037638	9.789777	0.008987	-0.010379	0.097898	0.457321	-4.621766	1.607765
55173	0	0.948131	-1.000744	9.777654	0.009460	-0.010010	0.097778	0.460261	-4.645795	1.610400
55174	0	0.909143	-0.988147	9.820049	0.009075	-0.009884	0.098202	0.463344	-4.664366	1.608740
55175	0	0.942003	-0.982734	9.850871	0.009399	-0.009827	0.098511	0.462749	-4.687925	1.614004
55176	0	0.964559	-1.001002	9.948057	0.009624	-0.010012	0.099483	0.464869	-4.712885	1.612818
55177	0	0.978420	-0.982402	10.003507	0.009766	-0.009827	0.100037	0.468130	-4.733741	1.620315
55178	0	1.012885	-0.957652	10.082429	0.010108	-0.009578	0.100826	0.469755	-4.757006	1.622639
55179	0	1.003205	-0.946345	10.082758	0.010010	-0.009460	0.100830	0.466567	-4.781899	1.621576
55180	0	0.989507	-0.964532	10.149391	0.009871	-0.009650	0.101496	0.472303	-4.808088	1.620744
55181	0	0.996949	-0.970278	10.180478	0.009949	-0.009705	0.101807	0.474529	-4.831006	1.632698
55182	0	1.007268	-0.927311	10.265539	0.010052	-0.009274	0.102657	0.476299	-4.853964	1.634747
55183	0	1.020728	-0.964648	10.381911	0.010193	-0.009644	0.103821	0.473388	-4.869462	1.631587
55184	0	1.054066	-0.970839	10.338858	0.010527	-0.009711	0.103390	0.476898	-4.884594	1.626192
55185	0	1.038238	-1.000647	10.412566	0.010376	-0.010010	0.104126	0.480912	-4.891277	1.634022
55186	0	1.020993	-1.025067	10.406329	0.010205	-0.010248	0.104064	0.478617	-4.896069	1.630241
55187	0	1.050176	-1.013363	10.467475	0.010498	-0.010132	0.104675	0.477076	-4.899790	1.635277
55188	0	1.013985	-1.002147	10.394007	0.010139	-0.010014	0.103941	0.468856	-4.900928	1.632027
55189	0	1.024751	-1.019084	10.394370	0.010254	-0.010193	0.103943	0.471625	-4.893588	1.633200
55190	0	0.986546	-1.024982	10.418883	0.009874	-0.010250	0.104188	0.472468	-4.883536	1.633666
55191	0	0.999918	-1.007024	10.345567	0.010010	-0.010071	0.103455	0.473673	-4.871530	1.630354
55192	0	0.997088	-0.994706	10.327519	0.009989	-0.009948	0.103273	0.475119	-4.851424	1.628946
55193	0	0.999063	-0.989226	10.260152	0.010010	-0.009888	0.102600	0.470692	-4.829812	1.632781
55194	0	0.989078	-0.934954	10.260377	0.009911	-0.009348	0.102602	0.469557	-4.807431	1.634479
55195	0	0.992186	-0.964355	10.180927	0.009949	-0.009644	0.101807	0.470340	-4.776978	1.632198
55196	0	0.975493	-0.927876	10.144683	0.009773	-0.009277	0.101445	0.469405	-4.756002	1.632531
55197	0	0.992722	-0.940442	10.028242	0.009949	-0.009399	0.100281	0.464419	-4.731171	1.636344
55198	0	0.957783	-0.953846	9.955278	0.009601	-0.009532	0.099551	0.457717	-4.704700	1.631002
55199	0	0.980597	-0.952360	9.887880	0.009827	-0.009521	0.098877	0.456002	-4.680500	1.619134
55200	0	0.970633	-0.971443	9.827077	0.009725	-0.009709	0.098269	0.450799	-4.658952	1.615185
55201	0	0.962983	-0.988680	9.765770	0.009644	-0.009888	0.097656	0.452489	-4.642589	1.607011
55202	0	0.929482	-0.952219	9.820882	0.009311	-0.009521	0.098207	0.451209	-4.623790	1.608111
55203	0	0.933055	-0.970671	9.796196	0.009338	-0.009705	0.097961	0.449301	-4.614354	1.604728
55204	0	0.907322	-1.019939	9.661892	0.009078	-0.010198	0.096619	0.447753	-4.608361	1.605846
55205	0	0.933400	-0.957978	9.692452	0.009338	-0.009583	0.096924	0.451515	-4.602885	1.608129
55206	0	0.933190	-0.975908	9.722984	0.009329	-0.009761	0.097230	0.454039	-4.606156	1.607996
55207	0	0.916437	-0.970172	9.753361	0.009155	-0.009705	0.097534	0.457773	-4.616470	1.609103
55208	0	0.911823	-0.994393	9.771474	0.009112	-0.009943	0.097715	0.457090	-4.622998	1.611155
55209	0	0.910787	-0.976644	9.777697	0.009094	-0.009766	0.097778	0.456447	-4.638570	1.607011
55210	0	0.938010	-0.951945	9.850588	0.009365	-0.009523	0.098507	0.461307	-4.655625	1.614787
55211	0	0.966035	-0.957808	9.887574	0.009644	-0.009583	0.098877	0.466737	-4.674671	1.607414
55212	0	0.994208	-0.932499	9.929969	0.009921	-0.009330	0.099301	0.472510	-4.698464	1.607269
55213	0	0.978605	-0.958449	9.991236	0.009766	-0.009583	0.099915	0.470489	-4.721449	1.610685
55214	0	0.976436	-0.946601	10.045720	0.009746	-0.009465	0.100459	0.469852	-4.742416	1.613961
55215	0	0.997506	-0.951975	10.107179	0.009949	-0.009521	0.101074	0.472002	-4.771791	1.621180
55216	0	0.984112	-0.982450	10.161552	0.009818	-0.009824	0.101618	0.471416	-4.797320	1.623883
55217	0	0.996757	-1.000910	10.192694	0.009949	-0.010010	0.101929	0.472430	-4.818077	1.621780
55218	0	1.018982	-1.012897	10.198405	0.010169	-0.010131	0.101986	0.474820	-4.841007	1.624906
55219	0	1.039464	-0.976378	10.308667	0.010376	-0.009766	0.103088	0.477146	-4.861331	1.624620
55220	0	1.067289	-0.982398	10.387641	0.010657	-0.009824	0.103878	0.477263	-4.878110	1.625258
55221	0	1.020296	-0.988580	10.351481	0.010193	-0.009888	0.103516	0.479733	-4.888907	1.622613
55222	0	1.040139	-0.933533	10.418458	0.010396	-0.009336	0.104185	0.480366	-4.894456	1.624416
55223	0	1.050217	-0.958506	10.418636	0.010498	-0.009583	0.104187	0.478022	-4.898642	1.624564
55224	0	1.008018	-0.953274	10.430650	0.010078	-0.009527	0.104307	0.472402	-4.900200	1.628979
55225	0	1.012542	-0.970736	10.394324	0.010132	-0.009705	0.103943	0.469913	-4.892815	1.631947
55226	0	1.016654	-0.977463	10.394383	0.010180	-0.009771	0.103943	0.466928	-4.878229	1.630327
55227	0	1.030258	-0.982867	10.357770	0.010315	-0.009827	0.103577	0.465338	-4.864273	1.632695
55228	0	1.027714	-0.989342	10.284735	0.010290	-0.009892	0.102846	0.464929	-4.849520	1.633423
55229	0	1.023273	-0.976520	10.241915	0.010254	-0.009766	0.102417	0.466169	-4.825624	1.624282
55230	0	1.031418	-0.976305	10.236192	0.010333	-0.009766	0.102360	0.469766	-4.804252	1.623549
55231	0	1.017269	-0.958940	10.193008	0.010193	-0.009583	0.101929	0.462776	-4.781333	1.620409
55232	0	0.994547	-0.953963	10.156633	0.009969	-0.009536	0.101564	0.459204	-4.754835	1.619233
55233	0	0.986106	-0.934229	10.064922	0.009888	-0.009338	0.100647	0.455567	-4.724308	1.619818
55234	0	0.962544	-0.971278	10.004296	0.009651	-0.009713	0.100040	0.456811	-4.694628	1.615669
55235	0	0.968263	-0.952474	9.955017	0.009705	-0.009521	0.099548	0.453823	-4.669144	1.613399
55236	0	0.933758	-1.032648	9.875894	0.009356	-0.010322	0.098758	0.448897	-4.648081	1.606665
55237	0	0.944736	-1.001150	9.845079	0.009460	-0.010010	0.098450	0.447541	-4.632593	1.602253
55238	0	0.941722	-0.977058	9.826998	0.009434	-0.009769	0.098269	0.446891	-4.613099	1.601421
55239	0	0.956968	-0.946248	9.692490	0.009583	-0.009460	0.096924	0.445145	-4.597667	1.600186
55240	0	0.924715	-0.934061	9.759779	0.009252	-0.009343	0.097597	0.448684	-4.592167	1.596062
55241	0	0.933269	-0.988809	9.710744	0.009338	-0.009888	0.097107	0.448781	-4.585181	1.598131
55242	0	0.889383	-0.971248	9.674057	0.008900	-0.009706	0.096741	0.441117	-4.577961	1.598121
55243	0	0.909399	-0.977018	9.704546	0.009094	-0.009766	0.097046	0.436219	-4.577369	1.599287
55244	0	0.916113	-0.953228	9.722729	0.009154	-0.009531	0.097228	0.435163	-4.585043	1.597645
55245	0	0.947291	-0.964470	9.710560	0.009460	-0.009644	0.097107	0.434165	-4.599365	1.593021
55246	0	0.956219	-0.958455	9.759088	0.009546	-0.009585	0.097592	0.435457	-4.617643	1.598378
55247	0	0.941670	-0.976397	9.820408	0.009399	-0.009766	0.098206	0.437681	-4.637410	1.599166
55248	0	0.932862	-0.982556	9.850515	0.009312	-0.009824	0.098507	0.435950	-4.656710	1.593574
55249	0	0.984658	-0.982787	9.936314	0.009827	-0.009827	0.099365	0.434824	-4.679260	1.590884
55250	0	0.958578	-0.982839	10.015172	0.009562	-0.009830	0.100154	0.436324	-4.706547	1.594970
55251	0	0.948279	-0.964343	10.082799	0.009460	-0.009644	0.100830	0.436745	-4.731518	1.588545
55252	0	0.983062	-0.970845	10.118919	0.009810	-0.009705	0.101192	0.432629	-4.753920	1.593002
55253	0	0.984967	-0.958147	10.143830	0.009827	-0.009583	0.101440	0.434050	-4.779469	1.594573
55254	0	0.995739	-0.970138	10.222692	0.009933	-0.009703	0.102229	0.435737	-4.805832	1.593198
55255	0	1.027364	-0.982329	10.259845	0.010254	-0.009827	0.102600	0.439767	-4.827432	1.596038
55256	0	1.073749	-0.939092	10.296095	0.010720	-0.009394	0.102962	0.443168	-4.846191	1.598127
55257	0	1.045363	-0.970174	10.369732	0.010437	-0.009705	0.103699	0.446634	-4.864138	1.602411
55258	0	1.048064	-0.976054	10.418220	0.010470	-0.009761	0.104183	0.447393	-4.875049	1.597495
55259	0	1.044065	-0.982853	10.436958	0.010437	-0.009827	0.104370	0.445803	-4.878690	1.601133
55260	0	1.008222	-0.988707	10.442921	0.010077	-0.009892	0.104429	0.451088	-4.883537	1.604719
55261	0	1.019136	-0.970240	10.437047	0.010193	-0.009705	0.104370	0.454040	-4.881586	1.602468
55262	0	1.043221	-0.964413	10.449188	0.010433	-0.009640	0.104492	0.449762	-4.880179	1.601566
55263	0	1.030635	-0.989383	10.369900	0.010315	-0.009888	0.103699	0.443621	-4.870405	1.599749
55264	0	1.040640	-0.996716	10.369950	0.010420	-0.009961	0.103699	0.437643	-4.855302	1.598317
55265	0	1.048534	-0.994990	10.315059	0.010498	-0.009949	0.103149	0.437021	-4.840952	1.587758
55266	0	1.033301	-0.995351	10.296976	0.010350	-0.009952	0.102968	0.435608	-4.821564	1.590566
55267	0	1.005243	-0.988952	10.272379	0.010071	-0.009888	0.102722	0.434284	-4.800839	1.594998
55268	0	1.000824	-0.965578	10.156716	0.010035	-0.009647	0.101565	0.425629	-4.770962	1.593496
55269	0	0.992328	-0.952900	10.174739	0.009949	-0.009521	0.101746	0.417980	-4.742099	1.592684
55270	0	0.963401	-0.917772	10.059006	0.009654	-0.009171	0.100589	0.410553	-4.719050	1.591473
55271	0	0.974463	-0.927621	9.948947	0.009766	-0.009277	0.099487	0.412645	-4.694699	1.582687
55272	0	0.970555	-0.976768	9.961457	0.009724	-0.009764	0.099613	0.408843	-4.673649	1.580684
55273	0	0.974370	-0.994693	9.832999	0.009766	-0.009949	0.098328	0.411730	-4.647916	1.574862
55274	0	0.952489	-1.025161	9.839376	0.009539	-0.010251	0.098392	0.411744	-4.631710	1.580454
55275	0	0.944365	-0.964831	9.777948	0.009460	-0.009644	0.097778	0.406895	-4.611816	1.583387
55276	0	0.916929	-0.959575	9.729287	0.009183	-0.009592	0.097292	0.403219	-4.595518	1.584886
55277	0	0.921077	-0.982836	9.771764	0.009216	-0.009827	0.097717	0.401810	-4.588754	1.584213
55278	0	0.895513	-0.964998	9.765651	0.008961	-0.009647	0.097656	0.399339	-4.581910	1.581711
55279	0	0.927606	-0.971134	9.747259	0.009277	-0.009705	0.097473	0.391950	-4.580106	1.580627
55280	0	0.927629	-0.965855	9.716582	0.009274	-0.009658	0.097166	0.391642	-4.581921	1.583554
55281	0	0.959015	-0.988482	9.777786	0.009583	-0.009888	0.097778	0.395444	-4.590514	1.579408
55282	0	0.936383	-0.975603	9.747074	0.009354	-0.009761	0.097471	0.401503	-4.602146	1.584311
55283	0	0.940698	-0.982800	9.838782	0.009399	-0.009827	0.098389	0.400374	-4.610610	1.585560
55284	0	0.948914	-0.964470	9.838555	0.009475	-0.009646	0.098387	0.402732	-4.626980	1.583690
55285	0	0.959916	-0.951608	9.905897	0.009583	-0.009521	0.099060	0.409309	-4.645840	1.584397
55286	0	0.951788	-0.999839	9.960431	0.009494	-0.009999	0.099607	0.410569	-4.673079	1.590083
55287	0	0.960302	-0.982355	9.960771	0.009583	-0.009827	0.099609	0.414441	-4.696245	1.589357
55288	0	0.977269	-0.926550	10.045799	0.009746	-0.009272	0.100460	0.421638	-4.726709	1.588909
55289	0	0.960251	-0.982200	10.107278	0.009583	-0.009827	0.101074	0.427226	-4.748961	1.590180
55290	0	1.013410	-0.969323	10.125145	0.010111	-0.009696	0.101254	0.430642	-4.774842	1.590126
55291	0	1.009562	-1.012794	10.204872	0.010071	-0.010132	0.102051	0.435262	-4.802274	1.586568
55292	0	1.044299	-0.999907	10.228868	0.010426	-0.010002	0.102290	0.439027	-4.821398	1.588786
55293	0	1.020613	-0.995117	10.345305	0.010193	-0.009949	0.103455	0.436697	-4.835702	1.595658
55294	0	1.041481	-0.983435	10.375445	0.010402	-0.009832	0.103756	0.434913	-4.849773	1.598558
55295	0	1.014363	-0.976642	10.394165	0.010132	-0.009766	0.103943	0.434450	-4.862414	1.598072
55296	0	0.991863	-1.007189	10.387829	0.009911	-0.010073	0.103879	0.435811	-4.870949	1.593989
55297	0	1.001225	-0.977057	10.388113	0.010010	-0.009766	0.103882	0.430866	-4.873363	1.593809
55298	0	1.031482	-0.971015	10.320949	0.010320	-0.009715	0.103209	0.436923	-4.867637	1.594158
55299	0	1.037183	-1.007088	10.406535	0.010376	-0.010071	0.104065	0.437426	-4.862785	1.596683
55300	0	1.029913	-0.983096	10.467569	0.010306	-0.009828	0.104675	0.434396	-4.854594	1.592367
55301	0	1.042512	-0.994588	10.388330	0.010437	-0.009949	0.103882	0.438213	-4.841220	1.592506
55302	0	1.039693	-0.939831	10.345780	0.010413	-0.009395	0.103456	0.434890	-4.822966	1.594971
55303	0	0.999452	-0.964500	10.272352	0.010010	-0.009644	0.102722	0.433997	-4.805719	1.593797
55304	0	0.996021	-0.952078	10.187178	0.009979	-0.009524	0.101870	0.438754	-4.784063	1.594871
55305	0	0.986235	-0.952009	10.125993	0.009888	-0.009521	0.101257	0.441170	-4.755197	1.593422
55306	0	0.975343	-0.964386	10.132501	0.009775	-0.009642	0.101323	0.439451	-4.730415	1.594636
55307	0	0.962284	-0.989213	10.089266	0.009644	-0.009888	0.100891	0.435180	-4.706689	1.593883
55308	0	0.970209	-0.996138	10.028540	0.009724	-0.009958	0.100284	0.432423	-4.681844	1.592781
55309	0	0.956664	-1.007753	9.899988	0.009583	-0.010071	0.098999	0.425387	-4.663239	1.588849
55310	0	0.965359	-0.978381	9.875727	0.009672	-0.009780	0.098756	0.421652	-4.641481	1.581797
55311	0	0.944338	-0.964438	9.845127	0.009460	-0.009644	0.098450	0.421437	-4.621401	1.576020
55312	0	0.916875	-0.952438	9.802646	0.009182	-0.009523	0.098025	0.420990	-4.605702	1.575483
55313	0	0.920719	-0.958261	9.765710	0.009216	-0.009583	0.097656	0.421549	-4.594750	1.567102
55314	0	0.906891	-0.958396	9.753567	0.009075	-0.009583	0.097535	0.421591	-4.587119	1.562633
55315	0	0.890806	-1.007485	9.710680	0.008911	-0.010071	0.097107	0.417378	-4.583223	1.567193
55316	0	0.927047	-1.001846	9.777737	0.009271	-0.010018	0.097777	0.417798	-4.582680	1.566377
55317	0	0.940187	-1.025511	9.753382	0.009399	-0.010254	0.097534	0.416901	-4.585212	1.559362
55318	0	0.922965	-0.964175	9.759391	0.009221	-0.009646	0.097594	0.422804	-4.594916	1.556728
55319	0	0.934946	-1.007302	9.771600	0.009338	-0.010071	0.097717	0.420599	-4.607553	1.561239
55320	0	0.925770	-0.971044	9.838388	0.009238	-0.009709	0.098386	0.419637	-4.629790	1.566734
55321	0	0.929204	-0.940453	9.844783	0.009277	-0.009399	0.098450	0.414065	-4.646505	1.566886
55322	0	0.938718	-0.953073	9.929773	0.009368	-0.009532	0.099299	0.415830	-4.668296	1.563863
55323	0	0.954064	-0.964221	9.991285	0.009521	-0.009644	0.099915	0.417680	-4.689844	1.568925
55324	0	0.976243	-0.982229	10.094667	0.009743	-0.009825	0.100948	0.420780	-4.711772	1.569290
55325	0	0.991132	-0.982917	10.113270	0.009888	-0.009827	0.101135	0.418217	-4.738099	1.565794
55326	0	1.013734	-0.964513	10.137209	0.010118	-0.009649	0.101374	0.423218	-4.760070	1.564863
55327	0	0.997089	-1.025182	10.162158	0.009949	-0.010254	0.101624	0.425868	-4.784616	1.560517
55328	0	0.988971	-1.000342	10.210544	0.009871	-0.010006	0.102107	0.429014	-4.805722	1.562640
55329	0	0.971997	-0.988282	10.308740	0.009705	-0.009888	0.103088	0.434740	-4.822406	1.570052
55330	0	0.980817	-0.987681	10.369486	0.009796	-0.009878	0.103696	0.436634	-4.835310	1.568366
55331	0	0.971648	-0.994067	10.333218	0.009705	-0.009949	0.103333	0.445944	-4.848107	1.570494
55332	0	1.016006	-0.993256	10.388054	0.010156	-0.009933	0.103881	0.447445	-4.852589	1.569406
55333	0	1.001608	-1.000965	10.320985	0.010010	-0.010010	0.103210	0.448056	-4.859240	1.566536
55334	0	1.026901	-1.001161	10.394052	0.010266	-0.010010	0.103941	0.446551	-4.861885	1.564813
55335	0	1.043584	-1.000688	10.369913	0.010437	-0.010010	0.103699	0.450302	-4.860270	1.559890
55336	0	1.048892	-0.963670	10.388257	0.010495	-0.009638	0.103882	0.452169	-4.853044	1.560618
55337	0	1.006212	-0.920999	10.321186	0.010071	-0.009216	0.103210	0.459787	-4.843054	1.565424
55338	0	0.991939	-0.920528	10.284720	0.009932	-0.009204	0.102846	0.458974	-4.829241	1.558950
55339	0	0.981133	-0.946436	10.241810	0.009827	-0.009460	0.102417	0.455347	-4.811831	1.556802
55340	0	0.978135	-0.977683	10.211489	0.009796	-0.009774	0.102114	0.453129	-4.794967	1.553334
55341	0	0.999221	-0.988839	10.223554	0.010010	-0.009888	0.102234	0.453100	-4.775039	1.551972
55342	0	0.995539	-0.976880	10.162815	0.009974	-0.009768	0.101626	0.452447	-4.753273	1.552429
55343	0	0.992930	-1.001256	10.077068	0.009949	-0.010010	0.100769	0.450037	-4.730966	1.557145
55344	0	0.989196	-0.995478	10.046844	0.009910	-0.009954	0.100467	0.450425	-4.710577	1.551761
55345	0	0.968914	-0.989081	10.015988	0.009705	-0.009888	0.100159	0.447579	-4.692656	1.549950
55346	0	0.941414	-0.989383	9.949067	0.009429	-0.009894	0.099489	0.448915	-4.675316	1.549128
55347	0	0.937972	-0.957944	9.906222	0.009399	-0.009583	0.099060	0.453232	-4.652300	1.543606
55348	0	0.922886	-0.982179	9.845432	0.009238	-0.009821	0.098454	0.452917	-4.641092	1.539273
55349	0	0.926709	-0.976116	9.826801	0.009277	-0.009766	0.098267	0.458779	-4.628856	1.533464
55350	0	0.937321	-0.969360	9.753683	0.009378	-0.009696	0.097536	0.462204	-4.622409	1.532180
55351	0	0.927152	-0.977246	9.753405	0.009277	-0.009766	0.097534	0.454788	-4.615265	1.534783
55352	0	0.920076	-0.965754	9.716734	0.009204	-0.009658	0.097167	0.455711	-4.611247	1.538704
55353	0	0.927946	-1.001049	9.704562	0.009277	-0.010010	0.097046	0.455362	-4.613420	1.538990
55354	0	0.928895	-0.946545	9.838669	0.009281	-0.009462	0.098388	0.452209	-4.622105	1.539955
55355	0	0.934762	-0.963683	9.790017	0.009338	-0.009644	0.097900	0.460501	-4.632535	1.538229
55356	0	0.943145	-0.993186	9.802053	0.009418	-0.009935	0.098022	0.465002	-4.648375	1.535043
55357	0	0.959788	-0.976517	9.832618	0.009583	-0.009766	0.098328	0.465892	-4.665862	1.536663
55358	0	0.963081	-1.012813	9.850557	0.009613	-0.010132	0.098507	0.470514	-4.686128	1.543023
55359	0	0.947893	-0.976217	9.911967	0.009460	-0.009766	0.099121	0.474811	-4.707055	1.547339
55360	0	0.957591	-0.993876	9.942113	0.009559	-0.009942	0.099422	0.478933	-4.726482	1.548060
55361	0	0.961032	-1.000289	10.015672	0.009583	-0.010010	0.100159	0.487006	-4.757796	1.545455
55362	0	0.984492	-0.981124	10.173881	0.009822	-0.009813	0.101741	0.489590	-4.783265	1.549253
55363	0	1.002981	-0.951997	10.174377	0.010010	-0.009521	0.101746	0.491601	-4.805399	1.548562
55364	0	0.995141	-0.914995	10.228903	0.009928	-0.009152	0.102291	0.494608	-4.831404	1.554100
55365	0	1.008239	-0.934123	10.278181	0.010071	-0.009338	0.102783	0.491825	-4.843891	1.555613
55366	0	0.992352	-0.958766	10.308442	0.009911	-0.009589	0.103086	0.493946	-4.857868	1.550688
55367	0	1.002211	-0.964296	10.345345	0.010010	-0.009644	0.103455	0.495007	-4.871124	1.549076
55368	0	1.004921	-1.006894	10.369454	0.010035	-0.010070	0.103696	0.496382	-4.886891	1.548297
55369	0	1.001329	-0.994907	10.400353	0.010010	-0.009949	0.104004	0.496489	-4.890402	1.549002
55370	0	1.008334	-1.019805	10.375783	0.010077	-0.010194	0.103759	0.492293	-4.896496	1.548673
55371	0	1.012941	-1.013416	10.375978	0.010132	-0.010132	0.103760	0.490281	-4.893475	1.548106
55372	0	1.012274	-1.001240	10.424772	0.010127	-0.010015	0.104247	0.493207	-4.888381	1.549135
55373	0	1.006295	-0.988632	10.406583	0.010071	-0.009888	0.104065	0.495307	-4.879405	1.552525
55374	0	0.998349	-0.957828	10.315156	0.009994	-0.009581	0.103150	0.498556	-4.867917	1.548005
55375	0	1.023972	-0.958165	10.333401	0.010254	-0.009583	0.103333	0.500219	-4.851880	1.546869
55376	0	1.033152	-0.952124	10.242139	0.010347	-0.009521	0.102420	0.500154	-4.833866	1.545274
55377	0	1.048446	-0.964504	10.174687	0.010498	-0.009644	0.101746	0.499198	-4.818268	1.544334
55378	0	1.020606	-0.965399	10.162684	0.010226	-0.009647	0.101625	0.492527	-4.795255	1.539170
55379	0	1.005547	-0.903185	10.125897	0.010071	-0.009033	0.101257	0.494785	-4.777612	1.534724
55380	0	0.971527	-0.958295	10.034636	0.009735	-0.009581	0.100345	0.492892	-4.754696	1.536060
55381	0	0.968912	-0.952200	9.991600	0.009705	-0.009521	0.099915	0.493013	-4.736671	1.538669
55382	0	0.935264	-0.970897	9.894119	0.009369	-0.009706	0.098940	0.490886	-4.717579	1.538445
55383	0	0.920080	-0.958838	9.991542	0.009216	-0.009583	0.099915	0.484854	-4.699505	1.538574
55384	0	0.916899	-1.001739	9.863573	0.009185	-0.010022	0.098634	0.491110	-4.680833	1.538978
55385	0	0.932996	-1.031801	9.820604	0.009338	-0.010315	0.098206	0.488175	-4.670702	1.535253
55386	0	0.955823	-1.032646	9.802265	0.009565	-0.010322	0.098022	0.483138	-4.662100	1.537718
55387	0	0.933398	-1.031506	9.851115	0.009338	-0.010315	0.098511	0.483553	-4.656683	1.541679
55388	0	0.951243	-0.964581	9.747306	0.009513	-0.009645	0.097473	0.482559	-4.655781	1.546998
55389	0	0.927810	-0.989202	9.722849	0.009277	-0.009888	0.097229	0.477976	-4.656317	1.545922
55390	0	0.910156	-0.959710	9.808050	0.009095	-0.009592	0.098082	0.472551	-4.663358	1.542583
55391	0	0.916377	-0.933723	9.753349	0.009155	-0.009338	0.097534	0.474337	-4.672933	1.537812
55392	0	0.936388	-0.921459	9.820285	0.009356	-0.009214	0.098204	0.474556	-4.682247	1.539281
55393	0	0.947202	-0.939567	9.875413	0.009460	-0.009399	0.098755	0.479283	-4.695228	1.544876
55394	0	0.955669	-0.957370	9.875199	0.009544	-0.009576	0.098753	0.482165	-4.709086	1.544114
55395	0	1.002444	-0.940273	9.869204	0.010010	-0.009399	0.098694	0.478693	-4.725678	1.548146
55396	0	0.993607	-0.995385	9.997015	0.009917	-0.009956	0.099972	0.481885	-4.746778	1.549322
55397	0	1.014847	-0.951853	10.046247	0.010132	-0.009521	0.100464	0.485597	-4.765316	1.543362
55398	0	1.000069	-0.969753	10.039816	0.009981	-0.009699	0.100400	0.487439	-4.787153	1.543124
55399	0	0.960073	-0.964725	10.119421	0.009583	-0.009644	0.101196	0.483579	-4.807312	1.543605
55400	0	0.969799	-0.952619	10.198352	0.009680	-0.009529	0.101985	0.487174	-4.827287	1.546795
55401	0	0.972710	-0.982357	10.235412	0.009705	-0.009827	0.102356	0.490912	-4.852005	1.549294
55402	0	1.013287	-0.963873	10.222733	0.010116	-0.009638	0.102229	0.490257	-4.870873	1.546739
55403	0	1.002475	-0.964304	10.308697	0.010010	-0.009644	0.103088	0.491196	-4.887067	1.549237
55404	0	1.004898	-0.976476	10.320569	0.010039	-0.009765	0.103207	0.491540	-4.897367	1.549259
55405	0	1.026449	-0.995071	10.369749	0.010254	-0.009949	0.103699	0.489791	-4.908634	1.548333
55406	0	1.021531	-1.013831	10.369556	0.010214	-0.010137	0.103696	0.488428	-4.909867	1.547415
55407	0	1.025596	-0.964379	10.375954	0.010254	-0.009644	0.103760	0.488687	-4.911741	1.548470
55408	0	1.006670	-0.970530	10.339340	0.010075	-0.009706	0.103393	0.489557	-4.902608	1.552737
55409	0	1.000237	-0.921927	10.369918	0.010010	-0.009216	0.103699	0.486919	-4.894077	1.550294
55410	0	0.974182	-0.953002	10.327212	0.009750	-0.009528	0.103271	0.485465	-4.884224	1.551607
55411	0	1.012031	-0.946091	10.290636	0.010132	-0.009460	0.102905	0.485621	-4.871042	1.553983
55412	0	1.021907	-0.964971	10.235857	0.010231	-0.009645	0.102358	0.480512	-4.857351	1.547901
55413	0	1.011604	-1.007367	10.193000	0.010132	-0.010071	0.101929	0.478010	-4.839298	1.551627
55414	0	1.008202	-1.031985	10.144425	0.010100	-0.010321	0.101442	0.479685	-4.818303	1.549722
55415	0	1.017432	-0.976759	10.064866	0.010193	-0.009766	0.100647	0.478220	-4.796899	1.547821
55416	0	0.971423	-1.026109	10.040682	0.009728	-0.010259	0.100406	0.476172	-4.780393	1.547593
55417	0	0.950498	-0.946428	9.991576	0.009521	-0.009460	0.099915	0.472501	-4.761161	1.545312
55418	0	0.958790	-0.977797	10.004030	0.009610	-0.009774	0.100039	0.468983	-4.735379	1.545018
55419	0	0.908204	-0.946269	9.942717	0.009094	-0.009460	0.099426	0.467099	-4.721002	1.538409
55420	0	0.905624	-0.977311	9.918402	0.009069	-0.009770	0.099183	0.464691	-4.705431	1.534678
55421	0	0.944954	-0.983185	9.845024	0.009460	-0.009827	0.098450	0.459342	-4.692398	1.528166
55422	0	0.954966	-0.947195	9.808542	0.009561	-0.009471	0.098084	0.458837	-4.679301	1.524264
55423	0	0.951632	-0.994741	9.845034	0.009521	-0.009949	0.098450	0.460970	-4.672934	1.524884
55424	0	0.956447	-0.994771	9.839027	0.009572	-0.009947	0.098390	0.460563	-4.663793	1.521976
55425	0	0.940018	-0.989319	9.820494	0.009399	-0.009888	0.098206	0.454681	-4.664301	1.523811
55426	0	0.940179	-0.941224	9.795925	0.009400	-0.009411	0.097960	0.453582	-4.665559	1.524976
55427	0	0.934093	-0.934211	9.820497	0.009338	-0.009338	0.098206	0.449734	-4.668115	1.525365
55428	0	0.916798	-0.965213	9.838593	0.009160	-0.009651	0.098387	0.449045	-4.676926	1.531729
55429	0	0.934567	-0.958225	9.851008	0.009338	-0.009583	0.098511	0.449772	-4.684973	1.543385
55430	0	0.930284	-0.964138	9.838592	0.009292	-0.009644	0.098387	0.452729	-4.697553	1.541614
55431	0	0.959277	-0.982726	9.899797	0.009583	-0.009827	0.098999	0.452455	-4.708977	1.540488
55432	0	0.974219	-0.988818	9.899458	0.009725	-0.009890	0.098996	0.454442	-4.728826	1.538922
55433	0	0.978431	-1.007023	9.948553	0.009766	-0.010071	0.099487	0.455421	-4.749867	1.540815
55434	0	0.982057	-1.031880	10.039679	0.009803	-0.010314	0.100399	0.450249	-4.769676	1.550488
55435	0	0.960196	-0.969858	10.125606	0.009583	-0.009705	0.101257	0.457377	-4.791184	1.546130
55436	0	0.964015	-0.999500	10.149708	0.009621	-0.009998	0.101499	0.461421	-4.812679	1.550695
55437	0	0.947563	-0.982574	10.168325	0.009460	-0.009827	0.101685	0.462837	-4.829309	1.547321
55438	0	0.962899	-0.982987	10.241223	0.009613	-0.009826	0.102414	0.458519	-4.846662	1.549482
55439	0	0.971402	-0.964225	10.259933	0.009705	-0.009644	0.102600	0.460387	-4.856726	1.552350
55440	0	1.034386	-0.963883	10.296358	0.010333	-0.009642	0.102964	0.463929	-4.868264	1.557488
55441	0	0.977382	-0.994474	10.253867	0.009766	-0.009949	0.102539	0.468835	-4.876968	1.556927
55442	0	1.027434	-0.981720	10.339140	0.010270	-0.009819	0.103392	0.471334	-4.881197	1.561271
55443	0	0.994522	-1.007343	10.308846	0.009949	-0.010071	0.103088	0.468986	-4.876899	1.565869
55444	0	1.036877	-0.976926	10.290543	0.010368	-0.009771	0.102905	0.471849	-4.876959	1.565283
55445	0	1.018952	-0.970431	10.302770	0.010193	-0.009705	0.103027	0.472736	-4.872832	1.561820
55446	0	1.000078	-0.995046	10.278326	0.010003	-0.009949	0.102783	0.471370	-4.869849	1.558841
55447	0	0.999821	-1.007440	10.296708	0.010010	-0.010071	0.102966	0.468018	-4.856634	1.562841
55448	0	1.028161	-0.976873	10.254140	0.010291	-0.009773	0.102540	0.473726	-4.845680	1.549953
55449	0	1.023877	-0.964688	10.247923	0.010254	-0.009644	0.102478	0.470730	-4.828414	1.548318
55450	0	0.996377	-0.977241	10.199316	0.009979	-0.009772	0.101992	0.471319	-4.810689	1.546763
55451	0	0.968812	-0.964486	10.125878	0.009705	-0.009644	0.101257	0.470567	-4.791723	1.541867
55452	0	0.995921	-0.940407	10.144481	0.009976	-0.009402	0.101443	0.469293	-4.772002	1.535806
55453	0	0.981234	-0.976524	10.077048	0.009827	-0.009766	0.100769	0.470441	-4.755382	1.528661
55454	0	0.977593	-0.988635	9.997979	0.009798	-0.009888	0.099977	0.472764	-4.729745	1.528393
55455	0	0.987290	-1.012940	9.979419	0.009888	-0.010132	0.099792	0.476268	-4.712438	1.525488
55456	0	0.972133	-0.994443	9.906432	0.009736	-0.009944	0.099063	0.476441	-4.695064	1.519363
55457	0	0.950742	-1.001202	9.893911	0.009521	-0.010010	0.098938	0.474520	-4.678458	1.522015
55458	0	0.917573	-1.019749	9.887999	0.009188	-0.010198	0.098879	0.475322	-4.664266	1.520630
55459	0	0.932794	-1.000703	9.784063	0.009338	-0.010010	0.097839	0.479158	-4.651701	1.524407
55460	0	0.931228	-0.976078	9.857418	0.009317	-0.009761	0.098574	0.479803	-4.645374	1.523903
55461	0	0.903004	-1.013078	9.790079	0.009033	-0.010132	0.097900	0.481583	-4.641284	1.522215
55462	0	0.927002	-0.988512	9.826673	0.009271	-0.009886	0.098267	0.482884	-4.640117	1.520574
55463	0	0.928245	-0.970238	9.796116	0.009277	-0.009705	0.097961	0.485919	-4.645640	1.522695
55464	0	0.947773	-0.976030	9.765470	0.009470	-0.009762	0.097655	0.488113	-4.654270	1.519631
55465	0	0.940356	-0.970484	9.820515	0.009399	-0.009705	0.098206	0.488277	-4.658670	1.519444
55466	0	0.935636	-0.970047	9.863138	0.009346	-0.009706	0.098632	0.494573	-4.670218	1.514315
55467	0	0.965676	-0.945808	9.881486	0.009644	-0.009460	0.098816	0.497687	-4.685049	1.512392
55468	0	0.968562	-0.963484	9.893401	0.009669	-0.009640	0.098935	0.503681	-4.703445	1.516599
55469	0	0.972507	-0.976063	9.960787	0.009705	-0.009766	0.099609	0.509682	-4.726487	1.526374
55470	0	1.013144	-0.932865	9.990877	0.010112	-0.009329	0.099911	0.510196	-4.748483	1.523450
55471	0	0.990700	-0.958317	10.101123	0.009888	-0.009583	0.101013	0.509756	-4.769859	1.529890
55472	0	0.988299	-0.989135	10.094543	0.009865	-0.009890	0.100947	0.508083	-4.789989	1.535518
55473	0	1.014892	-1.000535	10.143916	0.010132	-0.010010	0.101440	0.513380	-4.808798	1.536065
55474	0	0.988020	-1.018296	10.192412	0.009861	-0.010184	0.101926	0.515164	-4.829883	1.537022
55475	0	0.960157	-1.006842	10.223233	0.009583	-0.010071	0.102234	0.518129	-4.850723	1.536508
55476	0	0.975264	-1.012625	10.290069	0.009743	-0.010128	0.102901	0.520476	-4.861292	1.536855
55477	0	0.977681	-1.000946	10.296528	0.009766	-0.010010	0.102966	0.521155	-4.873269	1.542735
55478	0	0.997496	-0.970088	10.290235	0.009971	-0.009705	0.102902	0.525766	-4.877612	1.538467
55479	0	1.013608	-0.945732	10.357653	0.010132	-0.009460	0.103577	0.529671	-4.881839	1.543514
55480	0	1.026563	-0.970016	10.284275	0.010262	-0.009699	0.102843	0.528706	-4.885959	1.537484
55481	0	1.043999	-1.001260	10.290470	0.010437	-0.010010	0.102905	0.526033	-4.888838	1.539863
55482	0	1.025426	-0.977082	10.314809	0.010260	-0.009771	0.103148	0.527202	-4.882475	1.536562
55483	0	1.012686	-0.970750	10.327170	0.010132	-0.009705	0.103271	0.524543	-4.876553	1.535164
55484	0	1.023450	-0.982979	10.278443	0.010243	-0.009833	0.102783	0.529122	-4.866241	1.530199
55485	0	1.018699	-0.958166	10.241766	0.010193	-0.009583	0.102417	0.530673	-4.859267	1.529068
55486	0	0.992234	-0.952282	10.235806	0.009936	-0.009521	0.102357	0.528784	-4.843238	1.526799
55487	0	0.974722	-0.934344	10.211311	0.009766	-0.009338	0.102112	0.523842	-4.822251	1.524214
55488	0	0.995884	-0.947026	10.138271	0.009973	-0.009471	0.101381	0.525286	-4.806378	1.520230
55489	0	0.980844	-0.976480	10.138124	0.009827	-0.009766	0.101379	0.526926	-4.785448	1.520666
55490	0	0.995874	-0.982513	10.071239	0.009974	-0.009826	0.100711	0.528266	-4.768284	1.519183
55491	0	0.968826	-1.019843	9.985453	0.009705	-0.010193	0.099854	0.522594	-4.749220	1.515877
55492	0	0.971814	-0.996413	9.942925	0.009733	-0.009960	0.099428	0.518717	-4.731536	1.517881
55493	0	0.944738	-0.982825	9.948839	0.009460	-0.009827	0.099487	0.517543	-4.716121	1.510849
55494	0	0.930081	-0.946720	9.881857	0.009312	-0.009464	0.098818	0.514743	-4.703147	1.514246
55495	0	0.933126	-0.951875	9.845065	0.009338	-0.009521	0.098450	0.518522	-4.694467	1.508900
55496	0	0.931700	-0.964107	9.839007	0.009324	-0.009639	0.098390	0.516441	-4.685835	1.507821
55497	0	0.921154	-0.977064	9.802241	0.009216	-0.009766	0.098022	0.511115	-4.679875	1.511771
55498	0	0.951045	-0.965610	9.777731	0.009512	-0.009654	0.097777	0.509228	-4.677695	1.510305
55499	0	0.952409	-1.025490	9.802210	0.009521	-0.010254	0.098022	0.508525	-4.680354	1.512588
55500	0	0.953106	-0.982572	9.765521	0.009526	-0.009830	0.097655	0.513413	-4.685570	1.514251
55501	0	0.934428	-0.982513	9.820516	0.009338	-0.009827	0.098206	0.515592	-4.692020	1.521745
55502	0	0.929583	-0.933225	9.881461	0.009289	-0.009336	0.098815	0.519776	-4.699705	1.523764
55503	0	0.928438	-0.945973	9.887636	0.009277	-0.009460	0.098877	0.521025	-4.707388	1.521243
55504	0	0.979362	-0.945645	9.887389	0.009779	-0.009459	0.098875	0.524883	-4.723845	1.518359
55505	0	0.984475	-0.958225	9.991280	0.009827	-0.009583	0.099915	0.525486	-4.744064	1.519975
55506	0	0.987589	-0.976351	10.003173	0.009863	-0.009766	0.100033	0.528251	-4.758446	1.522960
55507	0	0.996602	-0.988636	10.009607	0.009949	-0.009888	0.100098	0.530076	-4.777729	1.528222
55508	0	0.999776	-0.976710	10.027515	0.009983	-0.009764	0.100277	0.526543	-4.794018	1.529045
55509	0	0.978546	-0.988907	10.156046	0.009766	-0.009888	0.101562	0.525238	-4.815869	1.533883
55510	0	1.005495	-0.915437	10.155747	0.010049	-0.009158	0.101558	0.529919	-4.822280	1.530172
55511	0	0.971972	-0.958289	10.217138	0.009705	-0.009583	0.102173	0.529810	-4.838725	1.532388
55512	0	0.974366	-0.939743	10.271772	0.009734	-0.009400	0.102718	0.533473	-4.848837	1.535239
55513	0	0.971702	-0.995075	10.314805	0.009705	-0.009949	0.103149	0.531562	-4.862145	1.538595
55514	0	1.010524	-0.995761	10.302219	0.010096	-0.009953	0.103024	0.527364	-4.872389	1.543663
55515	0	1.006873	-1.000345	10.339437	0.010071	-0.010010	0.103394	0.534878	-4.869667	1.540535
55516	0	1.007110	-0.987587	10.363810	0.010066	-0.009875	0.103639	0.534696	-4.874798	1.540253
55517	0	1.012881	-0.976618	10.339380	0.010132	-0.009766	0.103394	0.534636	-4.871018	1.537921
55518	0	1.018496	-0.970301	10.345504	0.010186	-0.009706	0.103455	0.539005	-4.869205	1.538362
55519	0	1.012197	-0.982151	10.302881	0.010132	-0.009827	0.103027	0.545333	-4.857834	1.540898
55520	0	0.991675	-0.969177	10.315278	0.009929	-0.009695	0.103151	0.549574	-4.844152	1.546879
55521	0	0.975216	-0.958492	10.266219	0.009766	-0.009583	0.102661	0.547519	-4.828733	1.549743
55522	0	0.978568	-0.947246	10.254166	0.009799	-0.009466	0.102541	0.541165	-4.813456	1.545837
55523	0	0.993833	-0.934090	10.205156	0.009949	-0.009338	0.102051	0.538959	-4.801373	1.547255
55524	0	1.003549	-0.965111	10.168677	0.010050	-0.009649	0.101686	0.537571	-4.784842	1.544765
55525	0	1.005597	-0.970891	10.125838	0.010071	-0.009705	0.101257	0.533359	-4.767680	1.544103
55526	0	0.984305	-0.965609	10.058894	0.009858	-0.009652	0.100588	0.529562	-4.750132	1.537058
55527	0	0.956891	-0.952465	10.058693	0.009583	-0.009521	0.100586	0.526606	-4.734233	1.543079
55528	0	0.965840	-0.996087	10.003978	0.009677	-0.009955	0.100039	0.521074	-4.712656	1.539838
55529	0	0.963279	-1.019822	9.948780	0.009644	-0.010193	0.099487	0.515549	-4.699872	1.534590
55530	0	0.948466	-0.996241	9.906126	0.009500	-0.009960	0.099060	0.513646	-4.682279	1.531506
55531	0	0.920999	-0.970555	9.887745	0.009216	-0.009705	0.098877	0.513128	-4.674533	1.523716
55532	0	0.913729	-0.964642	9.912152	0.009142	-0.009646	0.099121	0.513692	-4.668754	1.519816
55533	0	0.939709	-0.994871	9.832786	0.009399	-0.009949	0.098328	0.514241	-4.665606	1.522129
55534	0	0.926761	-0.982992	9.863305	0.009273	-0.009828	0.098633	0.512092	-4.659425	1.523555
55535	0	0.952263	-0.958053	9.814461	0.009521	-0.009583	0.098145	0.514892	-4.660309	1.525401
55536	0	0.946492	-0.957979	9.790004	0.009462	-0.009579	0.097900	0.514101	-4.662839	1.522801
55537	0	0.922672	-0.970757	9.832637	0.009216	-0.009705	0.098328	0.510989	-4.674472	1.523777
55538	0	0.948705	-0.964664	9.765311	0.009480	-0.009650	0.097653	0.515610	-4.681701	1.524155
55539	0	0.959479	-0.927816	9.863154	0.009583	-0.009277	0.098633	0.515009	-4.695428	1.527275
55540	0	0.980189	-0.921818	9.905597	0.009789	-0.009218	0.099057	0.515400	-4.709270	1.529941
55541	0	0.953448	-0.939997	9.936394	0.009521	-0.009399	0.099365	0.515099	-4.723729	1.532073
55542	0	0.968596	-0.995642	9.966536	0.009669	-0.009951	0.099668	0.508775	-4.742331	1.531590
55543	0	0.959887	-1.006922	10.003521	0.009583	-0.010071	0.100037	0.510874	-4.760537	1.535907
55544	0	0.999466	-0.976408	10.027547	0.009981	-0.009763	0.100277	0.509710	-4.775449	1.535747
55545	0	0.972278	-0.964105	10.088960	0.009705	-0.009644	0.100891	0.512837	-4.795565	1.537554
55546	0	0.945354	-0.994743	10.186186	0.009436	-0.009944	0.101864	0.509199	-4.815138	1.539012
55547	0	0.972134	-0.976166	10.235475	0.009705	-0.009766	0.102356	0.513910	-4.833339	1.541299
55548	0	0.981211	-0.975603	10.137536	0.009798	-0.009758	0.101377	0.516443	-4.848692	1.546211
55549	0	0.996132	-1.000878	10.229379	0.009949	-0.010010	0.102295	0.517886	-4.862273	1.546316
55550	0	0.998102	-0.988062	10.247503	0.009974	-0.009887	0.102475	0.525103	-4.870154	1.546626
55551	0	1.007202	-0.994978	10.333230	0.010071	-0.009949	0.103333	0.524433	-4.871040	1.546259
55552	0	1.031738	-0.940305	10.272109	0.010317	-0.009402	0.102721	0.524054	-4.871148	1.543727
55553	0	1.013622	-0.958315	10.339307	0.010132	-0.009583	0.103394	0.523816	-4.875532	1.539207
55554	0	1.020013	-0.946449	10.333055	0.010201	-0.009462	0.103331	0.521962	-4.873589	1.538618
55555	0	1.000145	-0.958177	10.247891	0.010010	-0.009583	0.102478	0.523380	-4.863852	1.536031
55556	0	1.016907	-0.983108	10.266223	0.010176	-0.009826	0.102662	0.517962	-4.856016	1.538541
55557	0	1.024392	-1.001181	10.296710	0.010254	-0.010010	0.102966	0.516299	-4.844497	1.540177
55558	0	1.016020	-0.989693	10.211360	0.010173	-0.009892	0.102113	0.511934	-4.829911	1.536510
55559	0	1.012450	-1.013594	10.247835	0.010132	-0.010132	0.102478	0.507942	-4.821284	1.530364
55560	0	1.004016	-0.941249	10.138050	0.010056	-0.009408	0.101379	0.503538	-4.803491	1.534654
55561	0	0.975195	-0.995225	10.138037	0.009766	-0.009949	0.101379	0.500225	-4.787650	1.532234
55562	0	0.953826	-0.983502	10.150391	0.009555	-0.009834	0.101502	0.500083	-4.768525	1.530022
55563	0	0.968861	-0.977236	9.991544	0.009705	-0.009766	0.099915	0.493039	-4.749817	1.529597
55564	0	0.978012	-0.941861	9.997746	0.009794	-0.009414	0.099977	0.488090	-4.733230	1.530581
55565	0	0.981181	-0.994941	9.967181	0.009827	-0.009949	0.099670	0.487972	-4.715788	1.529228
55566	0	0.929165	-1.025287	9.955206	0.009308	-0.010256	0.099550	0.492055	-4.696737	1.520140
55567	0	0.944699	-0.988818	9.924440	0.009460	-0.009888	0.099243	0.492133	-4.680808	1.514821
55568	0	0.930148	-0.940575	9.900147	0.009312	-0.009401	0.099001	0.487585	-4.668580	1.516108
55569	0	0.933580	-0.946406	9.838857	0.009338	-0.009460	0.098389	0.483918	-4.665129	1.510504
55570	0	0.951282	-0.946971	9.826578	0.009516	-0.009468	0.098266	0.482549	-4.661249	1.510883
55571	0	0.958160	-0.976832	9.863263	0.009583	-0.009766	0.098633	0.479915	-4.659732	1.513112
55572	0	0.958008	-0.971395	9.863155	0.009581	-0.009710	0.098632	0.476192	-4.658651	1.511990
55573	0	0.958332	-1.007703	9.838796	0.009583	-0.010071	0.098389	0.469429	-4.659131	1.512175
55574	0	0.959275	-1.008392	9.875210	0.009583	-0.010084	0.098753	0.470084	-4.669383	1.514397
55575	0	0.965364	-1.037970	9.844833	0.009644	-0.010376	0.098450	0.466129	-4.680605	1.511067
55576	0	0.943117	-0.964634	9.875138	0.009419	-0.009651	0.098752	0.472097	-4.693687	1.511908
55577	0	0.953271	-0.939827	9.875391	0.009521	-0.009399	0.098755	0.473762	-4.706183	1.512979
55578	0	0.961434	-0.957644	9.991114	0.009604	-0.009581	0.099912	0.478904	-4.717010	1.515394
55579	0	0.972106	-0.958427	9.997382	0.009705	-0.009583	0.099976	0.477197	-4.735331	1.519052
55580	0	0.968626	-0.977211	10.058087	0.009676	-0.009769	0.100582	0.474535	-4.746529	1.514967
55581	0	0.965810	-0.939752	10.125611	0.009644	-0.009399	0.101257	0.477000	-4.762450	1.514077
55582	0	1.005424	-0.958070	10.076450	0.010038	-0.009580	0.100766	0.476139	-4.779951	1.511831
55583	0	1.008938	-1.007076	10.174377	0.010071	-0.010071	0.101746	0.476461	-4.800322	1.514670
55584	0	1.018400	-1.000327	10.210715	0.010169	-0.010010	0.102108	0.484062	-4.816585	1.515961
55585	0	1.014224	-0.988461	10.229419	0.010132	-0.009888	0.102295	0.487886	-4.827725	1.517428
55586	0	0.979823	-0.982088	10.284123	0.009787	-0.009821	0.102842	0.488285	-4.840155	1.519719
55587	0	0.971318	-0.964465	10.259918	0.009705	-0.009644	0.102600	0.487464	-4.849241	1.517457
55588	0	0.996943	-0.958018	10.326876	0.009966	-0.009585	0.103269	0.493668	-4.852668	1.519380
55589	0	1.013689	-0.940015	10.247746	0.010132	-0.009399	0.102478	0.493275	-4.857806	1.520000
55590	0	1.026485	-0.964545	10.308633	0.010263	-0.009645	0.103086	0.493764	-4.858888	1.520965
55591	0	1.037521	-1.007582	10.351521	0.010376	-0.010071	0.103516	0.488727	-4.857585	1.521525
55592	0	1.043330	-1.008496	10.253793	0.010435	-0.010081	0.102538	0.485149	-4.855122	1.523226
55593	0	1.024374	-0.989038	10.199051	0.010254	-0.009888	0.101990	0.482746	-4.843295	1.525547
55594	0	0.986046	-0.983434	10.247940	0.009867	-0.009832	0.102479	0.481089	-4.835858	1.527684
55595	0	1.017836	-0.952347	10.205204	0.010193	-0.009521	0.102051	0.479521	-4.819160	1.527868
55596	0	0.997101	-0.952911	10.205332	0.009980	-0.009526	0.102053	0.476938	-4.808437	1.521574
55597	0	0.969163	-0.964983	10.162418	0.009705	-0.009644	0.101624	0.470520	-4.793423	1.520283
55598	0	0.972288	-0.959873	10.168679	0.009739	-0.009596	0.101686	0.467974	-4.774957	1.518116
55599	0	0.999455	-0.964524	10.077039	0.010010	-0.009644	0.100769	0.466730	-4.757259	1.520850
55600	0	0.989884	-1.001459	10.077276	0.009918	-0.010014	0.100771	0.466296	-4.734879	1.521492
55601	0	0.968779	-1.008135	10.040340	0.009705	-0.010071	0.100403	0.454942	-4.715355	1.524925
55602	0	0.977571	-0.979501	10.016054	0.009792	-0.009788	0.100160	0.447122	-4.695973	1.521093
55603	0	0.969140	-0.983216	9.948805	0.009705	-0.009827	0.099487	0.441445	-4.680400	1.518520
55604	0	0.942679	-0.989918	9.906167	0.009434	-0.009899	0.099061	0.441961	-4.671943	1.519029
55605	0	0.939276	-0.983131	9.887712	0.009399	-0.009827	0.098877	0.437129	-4.663816	1.521790
55606	0	0.932130	-0.983879	9.832773	0.009325	-0.009836	0.098328	0.434646	-4.659039	1.518017
55607	0	0.932921	-0.970423	9.881682	0.009338	-0.009705	0.098816	0.435644	-4.647994	1.518119
55608	0	0.938136	-0.970519	9.826749	0.009381	-0.009705	0.098268	0.435450	-4.647606	1.513883
55609	0	0.958330	-0.952396	9.771697	0.009583	-0.009521	0.097717	0.433035	-4.648060	1.514242
55610	0	0.946627	-0.995540	9.881440	0.009461	-0.009954	0.098815	0.432358	-4.653237	1.522155
55611	0	0.928288	-0.971140	9.899784	0.009277	-0.009705	0.098999	0.424895	-4.659158	1.526003
55612	0	0.948318	-0.972085	9.862858	0.009471	-0.009719	0.098630	0.422973	-4.672855	1.527531
55613	0	0.959829	-0.945365	9.899815	0.009583	-0.009460	0.098999	0.431148	-4.690560	1.527381
55614	0	0.938306	-0.974838	9.978971	0.009370	-0.009752	0.099791	0.435948	-4.705199	1.527657
55615	0	0.977806	-0.964358	9.973022	0.009766	-0.009644	0.099731	0.436263	-4.718953	1.532059
55616	0	0.943748	-0.989072	9.997127	0.009424	-0.009889	0.099973	0.434232	-4.733633	1.530800
55617	0	0.947682	-1.001242	10.040102	0.009460	-0.010010	0.100403	0.431488	-4.751776	1.537841
55618	0	0.956460	-0.995984	10.045850	0.009554	-0.009954	0.100460	0.425707	-4.763458	1.542916
55619	0	0.978076	-1.006606	10.186669	0.009766	-0.010071	0.101868	0.431360	-4.779937	1.542317
55620	0	1.011465	-1.012015	10.198578	0.010100	-0.010123	0.101987	0.435176	-4.795453	1.542429
55621	0	0.996371	-0.981980	10.247723	0.009949	-0.009827	0.102478	0.443134	-4.811641	1.543761
55622	0	0.992829	-0.974865	10.210918	0.009917	-0.009752	0.102110	0.447569	-4.823490	1.545377
55623	0	0.995966	-0.958868	10.229328	0.009949	-0.009583	0.102295	0.441047	-4.835189	1.547055
55624	0	1.003853	-0.959892	10.241222	0.010032	-0.009596	0.102413	0.438052	-4.842311	1.549534
55625	0	1.019674	-0.970577	10.333203	0.010193	-0.009705	0.103333	0.437199	-4.846094	1.551109
55626	0	1.002088	-0.995145	10.314718	0.010017	-0.009952	0.103148	0.437841	-4.849482	1.545993
55627	0	1.019251	-0.982536	10.327164	0.010193	-0.009827	0.103271	0.439790	-4.848606	1.544047
55628	0	1.037220	-0.988812	10.327154	0.010375	-0.009886	0.103271	0.437748	-4.845019	1.542765
55629	0	1.031245	-0.952000	10.247842	0.010315	-0.009521	0.102478	0.439940	-4.841757	1.545172
55630	0	0.987243	-0.951938	10.247888	0.009882	-0.009519	0.102478	0.439697	-4.830650	1.548358
55631	0	0.993570	-0.958725	10.247885	0.009949	-0.009583	0.102478	0.435084	-4.815673	1.544720
55632	0	0.996675	-0.959578	10.235815	0.009983	-0.009592	0.102357	0.431621	-4.797022	1.540598
55633	0	0.975245	-1.007417	10.174654	0.009766	-0.010071	0.101746	0.428491	-4.781787	1.541458
55634	0	0.948176	-1.032182	10.150361	0.009495	-0.010322	0.101502	0.428891	-4.766705	1.542086
55635	0	0.968958	-1.007141	10.125870	0.009705	-0.010071	0.101257	0.428877	-4.749334	1.540996
55636	0	0.978415	-0.983222	10.052762	0.009796	-0.009829	0.100527	0.425373	-4.735253	1.536613
55637	0	0.969247	-0.982560	10.083135	0.009705	-0.009827	0.100830	0.427204	-4.721063	1.539086
55638	0	0.966680	-0.964393	10.022267	0.009680	-0.009642	0.100222	0.425260	-4.705808	1.533361
55639	0	0.950904	-0.970209	9.985494	0.009521	-0.009705	0.099854	0.428798	-4.691126	1.527693
55640	0	0.954497	-0.939385	9.936844	0.009558	-0.009395	0.099367	0.430369	-4.676007	1.526181
55641	0	0.957397	-0.976390	9.887795	0.009583	-0.009766	0.098877	0.432989	-4.665675	1.519920
55642	0	0.918979	-0.963870	9.930621	0.009199	-0.009641	0.099305	0.435933	-4.654459	1.512914
55643	0	0.938861	-0.976580	9.857279	0.009399	-0.009766	0.098572	0.436356	-4.641479	1.510034
55644	0	0.955803	-0.983177	9.881766	0.009561	-0.009828	0.098818	0.432089	-4.638058	1.507134
55645	0	0.964299	-0.940102	9.857168	0.009644	-0.009399	0.098572	0.430743	-4.636920	1.507766
55646	0	0.970437	-0.988737	9.887625	0.009703	-0.009892	0.098876	0.436028	-4.638395	1.505598
55647	0	0.940478	-0.970513	9.857121	0.009399	-0.009705	0.098572	0.435835	-4.644135	1.507808
55648	0	0.959556	-0.952470	9.869157	0.009593	-0.009523	0.098692	0.434797	-4.646606	1.509033
55649	0	0.977664	-0.946559	9.911952	0.009766	-0.009460	0.099121	0.429253	-4.658816	1.507133
55650	0	0.967496	-1.020429	9.923833	0.009665	-0.010203	0.099239	0.428582	-4.669240	1.508431
55651	0	0.983944	-1.006973	9.985237	0.009827	-0.010071	0.099854	0.430174	-4.683373	1.509091
55652	0	0.980255	-0.970452	9.960514	0.009790	-0.009703	0.099607	0.428436	-4.696796	1.513736
55653	0	0.977383	-0.963989	10.107378	0.009766	-0.009644	0.101074	0.433007	-4.705582	1.513609
55654	0	1.004339	-0.951171	10.149813	0.010026	-0.009515	0.101500	0.436823	-4.724695	1.510308
55655	0	0.965960	-0.976380	10.143908	0.009644	-0.009766	0.101440	0.439215	-4.742268	1.510371
55656	0	0.993077	-0.958231	10.168033	0.009919	-0.009580	0.101682	0.436618	-4.754814	1.507586
55657	0	0.996474	-0.946033	10.211027	0.009949	-0.009460	0.102112	0.437096	-4.772216	1.510560
55658	0	0.986748	-0.988885	10.198492	0.009858	-0.009888	0.101986	0.436204	-4.782202	1.511166
55659	0	1.026004	-1.001020	10.266048	0.010254	-0.010010	0.102661	0.436184	-4.788550	1.511960
55660	0	1.021386	-0.982582	10.284156	0.010204	-0.009828	0.102842	0.438604	-4.798674	1.513260
55661	0	1.019931	-0.952356	10.247719	0.010193	-0.009521	0.102478	0.436751	-4.805374	1.513713
55662	0	1.026706	-0.953315	10.265851	0.010266	-0.009526	0.102659	0.429593	-4.805746	1.511531
55663	0	1.019424	-0.958697	10.327094	0.010193	-0.009583	0.103271	0.425184	-4.806791	1.509933
55664	0	0.982773	-0.965659	10.302519	0.009829	-0.009653	0.103025	0.421809	-4.805373	1.512488
55665	0	1.018957	-0.945582	10.272292	0.010193	-0.009460	0.102722	0.427541	-4.801241	1.509183
55666	0	0.999389	-0.975661	10.290716	0.010003	-0.009757	0.102906	0.428690	-4.790605	1.498604
55667	0	1.006258	-0.976594	10.235674	0.010071	-0.009766	0.102356	0.428983	-4.780987	1.494833
55668	0	0.992018	-1.007523	10.229664	0.009932	-0.010072	0.102296	0.425760	-4.767839	1.492816
55669	0	0.999848	-0.983088	10.156320	0.010010	-0.009827	0.101562	0.421675	-4.754705	1.493349
55670	0	0.997596	-0.952975	10.162559	0.009987	-0.009530	0.101624	0.422695	-4.741984	1.491467
55671	0	0.993483	-0.958666	10.150244	0.009949	-0.009583	0.101501	0.418731	-4.725891	1.487956
55672	0	0.954473	-0.983515	10.022166	0.009555	-0.009835	0.100221	0.419506	-4.713905	1.483388
55673	0	0.968905	-0.945979	10.052646	0.009705	-0.009460	0.100525	0.420977	-4.695808	1.481794
55674	0	0.984424	-0.958460	9.967416	0.009856	-0.009582	0.099673	0.418184	-4.681652	1.473530
55675	0	0.975167	-0.958493	9.997672	0.009766	-0.009583	0.099976	0.416142	-4.665292	1.463573
55676	0	0.984842	-0.958662	9.991767	0.009859	-0.009588	0.099916	0.418674	-4.652661	1.461239
55677	0	0.981786	-0.970610	9.930492	0.009827	-0.009705	0.099304	0.417587	-4.642101	1.460047
55678	0	0.968344	-0.970710	9.887833	0.009686	-0.009708	0.098878	0.419683	-4.638152	1.459339
55679	0	0.970010	-0.976626	9.851112	0.009705	-0.009766	0.098511	0.419550	-4.632510	1.461439
55680	0	0.932173	-0.989056	9.875546	0.009329	-0.009890	0.098755	0.419045	-4.623860	1.464717
55681	0	0.945565	-0.958572	9.808365	0.009460	-0.009583	0.098083	0.415907	-4.617832	1.466479
55682	0	0.927077	-0.952651	9.863269	0.009268	-0.009528	0.098633	0.418338	-4.620813	1.467251
55683	0	0.934169	-0.970306	9.887679	0.009338	-0.009705	0.098877	0.420606	-4.624178	1.469824
55684	0	0.946702	-0.970303	9.832647	0.009466	-0.009702	0.098327	0.419630	-4.624720	1.466112
55685	0	0.940922	-0.964203	9.985274	0.009399	-0.009644	0.099854	0.421818	-4.635475	1.464719
55686	0	0.930667	-1.013047	9.960636	0.009296	-0.010129	0.099607	0.420512	-4.646778	1.467383
55687	0	0.947662	-0.988588	9.985216	0.009460	-0.009888	0.099854	0.422938	-4.664804	1.474960
55688	0	0.968552	-0.994314	10.070355	0.009676	-0.009946	0.100704	0.426471	-4.675159	1.475699
55689	0	0.965830	-0.982482	10.027952	0.009644	-0.009827	0.100281	0.428952	-4.691481	1.478129
55690	0	0.968714	-0.970044	10.113117	0.009673	-0.009702	0.101132	0.430798	-4.706835	1.478240
55691	0	0.971957	-0.976442	10.101186	0.009705	-0.009766	0.101013	0.432536	-4.723292	1.482019
55692	0	0.980568	-0.988353	10.161988	0.009795	-0.009886	0.101621	0.435491	-4.734610	1.488459
55693	0	1.002133	-0.994523	10.180585	0.010010	-0.009949	0.101807	0.439842	-4.747110	1.493093
55694	0	0.986059	-0.976112	10.186449	0.009850	-0.009759	0.101866	0.437829	-4.759015	1.491613
55695	0	1.020289	-0.982666	10.198874	0.010193	-0.009827	0.101990	0.438273	-4.769768	1.490596
55696	0	0.991247	-0.952680	10.265741	0.009908	-0.009522	0.102658	0.433912	-4.774585	1.491095
55697	0	1.001495	-0.952675	10.229392	0.010010	-0.009521	0.102295	0.428521	-4.779902	1.489124
55698	0	1.014860	-0.934689	10.271895	0.010142	-0.009350	0.102719	0.432280	-4.786405	1.490742
55699	0	1.007203	-0.915475	10.321037	0.010071	-0.009155	0.103210	0.433403	-4.787288	1.489732
55700	0	1.007464	-0.982447	10.333150	0.010073	-0.009826	0.103332	0.435318	-4.788962	1.489355
55701	0	1.000489	-0.970387	10.327202	0.010010	-0.009705	0.103271	0.436728	-4.783104	1.491875
55702	0	0.998984	-0.964164	10.290723	0.009999	-0.009643	0.102906	0.438468	-4.772184	1.492924
55703	0	0.981915	-1.000894	10.278400	0.009827	-0.010010	0.102783	0.440047	-4.763399	1.489233
55704	0	0.980297	-1.013627	10.296754	0.009811	-0.010131	0.102967	0.434729	-4.753601	1.489421
55705	0	0.969389	-1.025166	10.217409	0.009705	-0.010254	0.102173	0.437955	-4.741197	1.479481
55706	0	0.979196	-0.988732	10.180944	0.009805	-0.009884	0.101809	0.434797	-4.726441	1.477227
55707	0	0.981755	-0.964640	10.107483	0.009827	-0.009644	0.101074	0.432243	-4.715699	1.471361
55708	0	0.979491	-0.959247	10.168644	0.009808	-0.009589	0.101686	0.429273	-4.701017	1.470107
55709	0	0.987354	-0.970747	10.113636	0.009888	-0.009705	0.101135	0.426738	-4.684585	1.474106
55710	0	0.978088	-0.952993	9.967374	0.009798	-0.009527	0.099672	0.424378	-4.664479	1.471731
55711	0	1.005716	-0.922309	9.979323	0.010071	-0.009216	0.099792	0.417357	-4.648364	1.484917
55712	0	0.978899	-0.989883	9.942853	0.009799	-0.009902	0.099427	0.421693	-4.636430	1.482004
55713	0	0.951399	-0.964151	9.906098	0.009521	-0.009644	0.099060	0.424715	-4.627351	1.479172
55714	0	0.962026	-0.945900	9.912260	0.009628	-0.009457	0.099122	0.422652	-4.617654	1.480280
55715	0	0.939215	-0.939826	9.918293	0.009399	-0.009399	0.099182	0.424631	-4.608840	1.480177
55716	0	0.944064	-0.958393	9.900009	0.009445	-0.009581	0.099000	0.421419	-4.603147	1.479412
55717	0	0.952034	-0.988949	9.869378	0.009521	-0.009888	0.098694	0.419923	-4.601380	1.481513
55718	0	0.945341	-0.989039	9.863237	0.009458	-0.009892	0.098632	0.421828	-4.596117	1.488501
55719	0	0.970945	-0.970301	9.844938	0.009705	-0.009705	0.098450	0.424183	-4.601308	1.489331
55720	0	0.941335	-0.976975	9.869178	0.009409	-0.009763	0.098693	0.416611	-4.605954	1.487233
55721	0	0.940134	-0.982728	9.875464	0.009399	-0.009827	0.098755	0.416443	-4.607731	1.487567
55722	0	0.928900	-0.970736	9.930243	0.009281	-0.009706	0.099303	0.415920	-4.616286	1.488951
55723	0	0.922657	-0.951679	9.875438	0.009216	-0.009521	0.098755	0.421831	-4.627694	1.482498
55724	0	0.967819	-0.963552	9.997212	0.009664	-0.009634	0.099974	0.420522	-4.643914	1.480262
55725	0	0.952996	-0.977070	9.942496	0.009521	-0.009766	0.099426	0.415156	-4.653197	1.479416
55726	0	0.943237	-0.965771	10.003192	0.009417	-0.009654	0.100034	0.411340	-4.670737	1.485459
55727	0	0.977956	-0.970282	10.046268	0.009766	-0.009705	0.100464	0.413773	-4.686111	1.488474
55728	0	0.986978	-0.927244	10.119211	0.009854	-0.009274	0.101193	0.416487	-4.703084	1.487021
55729	0	1.008845	-0.958376	10.168270	0.010071	-0.009583	0.101685	0.415481	-4.722454	1.484974
55730	0	0.987380	-0.995123	10.210689	0.009862	-0.009952	0.102108	0.416340	-4.735250	1.482734
55731	0	0.996132	-0.976228	10.198884	0.009949	-0.009766	0.101990	0.420542	-4.748886	1.485410
55732	0	0.992007	-0.969861	10.235334	0.009912	-0.009699	0.102354	0.421332	-4.756885	1.482925
55733	0	1.001476	-0.988967	10.290460	0.010010	-0.009888	0.102905	0.419637	-4.761961	1.490383
55734	0	0.996455	-0.989166	10.241455	0.009958	-0.009892	0.102415	0.421039	-4.768501	1.496336
55735	0	0.995596	-1.007208	10.259927	0.009949	-0.010071	0.102600	0.420106	-4.776093	1.500372
55736	0	1.020598	-0.958788	10.265911	0.010207	-0.009585	0.102659	0.417916	-4.774291	1.503850
55737	0	0.982254	-0.964837	10.308832	0.009827	-0.009644	0.103088	0.413186	-4.769266	1.505545
55738	0	0.993231	-0.989834	10.339334	0.009940	-0.009898	0.103393	0.413696	-4.760168	1.505406
55739	0	0.988422	-0.952409	10.235605	0.009888	-0.009521	0.102356	0.411413	-4.755834	1.509003
55740	0	0.993474	-0.959002	10.223434	0.009941	-0.009588	0.102234	0.410103	-4.748298	1.505359
55741	0	1.048600	-0.940202	10.192971	0.010498	-0.009399	0.101929	0.407921	-4.734391	1.498838
55742	0	0.991013	-0.977389	10.186973	0.009924	-0.009771	0.101869	0.405813	-4.718481	1.499720
55743	0	0.999439	-0.971209	10.205157	0.010010	-0.009705	0.102051	0.398171	-4.700842	1.502255
55744	0	0.984130	-0.947674	10.174800	0.009857	-0.009476	0.101747	0.397802	-4.682611	1.495830
55745	0	0.962552	-0.958653	10.138073	0.009644	-0.009583	0.101379	0.394078	-4.661879	1.493224
55746	0	0.953196	-0.984033	10.077181	0.009546	-0.009835	0.100771	0.389059	-4.645227	1.490819
55747	0	0.993496	-0.982926	10.015980	0.009949	-0.009827	0.100159	0.386862	-4.629110	1.488484
55748	0	0.942201	-0.983809	10.034416	0.009433	-0.009832	0.100344	0.381081	-4.616415	1.486917
55749	0	0.963682	-0.976690	10.015921	0.009644	-0.009766	0.100159	0.380294	-4.608304	1.488344
55750	0	0.956482	-0.995422	9.973160	0.009569	-0.009952	0.099731	0.377937	-4.602899	1.491027
55751	0	0.933237	-1.013585	9.869400	0.009338	-0.010132	0.098694	0.373947	-4.595526	1.489336
55752	0	0.956743	-0.983068	9.869456	0.009570	-0.009835	0.098694	0.379867	-4.591982	1.487968
55753	0	0.952175	-0.958178	9.887700	0.009521	-0.009583	0.098877	0.381324	-4.591852	1.484907
55754	0	0.970505	-0.933809	9.844960	0.009705	-0.009337	0.098450	0.381159	-4.591962	1.481823
55755	0	0.921863	-0.982725	9.832736	0.009216	-0.009827	0.098328	0.381061	-4.594225	1.478710
55756	0	0.934526	-0.983215	9.820396	0.009342	-0.009829	0.098205	0.377454	-4.597349	1.478645
55757	0	0.940254	-0.970061	9.814462	0.009399	-0.009705	0.098145	0.382655	-4.600551	1.480354
55758	0	0.952952	-0.950642	9.954883	0.009527	-0.009514	0.099548	0.391781	-4.602763	1.477100
55759	0	0.940711	-0.970549	9.912028	0.009399	-0.009705	0.099121	0.391256	-4.611185	1.475145
55760	0	0.966445	-0.982780	10.027839	0.009659	-0.009829	0.100279	0.392669	-4.617163	1.476823
55761	0	0.941299	-0.994811	10.064577	0.009399	-0.009949	0.100647	0.393827	-4.632110	1.479981
55762	0	0.968470	-0.964062	10.052084	0.009670	-0.009643	0.100522	0.396518	-4.648050	1.484513
55763	0	0.984114	-0.970302	10.021846	0.009827	-0.009705	0.100220	0.398759	-4.664089	1.488829
55764	0	0.998617	-1.006764	10.058223	0.009977	-0.010068	0.100583	0.399612	-4.673684	1.490624
55765	0	0.978082	-0.994697	10.143914	0.009766	-0.009949	0.101440	0.402020	-4.690337	1.498216
55766	0	0.974787	-0.969751	10.180296	0.009735	-0.009702	0.101804	0.407215	-4.704192	1.498699
55767	0	0.989797	-0.970710	10.229369	0.009888	-0.009705	0.102295	0.404922	-4.715221	1.495302
55768	0	0.979561	-0.989294	10.247426	0.009786	-0.009893	0.102475	0.405938	-4.725857	1.498545
55769	0	0.989953	-0.994579	10.247717	0.009888	-0.009949	0.102478	0.409696	-4.738589	1.501157
55770	0	0.979295	-0.976014	10.204843	0.009789	-0.009760	0.102049	0.409978	-4.743099	1.503369
55771	0	0.994952	-0.994784	10.296632	0.009949	-0.009949	0.102966	0.411542	-4.743525	1.505711
55772	0	0.989375	-0.976634	10.265953	0.009889	-0.009765	0.102660	0.410213	-4.748726	1.512646
55773	0	1.001080	-0.958180	10.314938	0.010010	-0.009583	0.103149	0.411607	-4.749409	1.516489
55774	0	0.988606	-0.976350	10.302684	0.009890	-0.009765	0.103026	0.413568	-4.745050	1.513976
55775	0	1.000127	-1.007256	10.247868	0.010010	-0.010071	0.102478	0.412321	-4.735156	1.512526
55776	0	1.016902	-0.995248	10.272379	0.010176	-0.009953	0.102723	0.413082	-4.727293	1.518190
55777	0	0.999887	-0.964542	10.199064	0.010010	-0.009644	0.101990	0.411731	-4.714662	1.512976
55778	0	0.973405	-0.982959	10.211377	0.009744	-0.009830	0.102113	0.413426	-4.703447	1.519698
55779	0	0.975720	-0.970555	10.162425	0.009766	-0.009705	0.101624	0.413055	-4.693554	1.516689
[truncated: 514 more rows]
