# Supplementary material for: Properties of traditional bamboo carrying poles have implications for user interactions
Source: PLoS One. 2018 May 10;13(5):e0196208. doi: 10.1371/journal.pone.0196208 (PMC5945030; doi:10.1371/journal.pone.0196208)
Supplement: S1 Text — (ZIP) [file pone.0196208.s005.zip › ResTest_PoleB_HiLoad1.txt]

// Start Time: Unknown
// Update Rate: 100.0Hz
// Filter Profile: human (34.3)
// Firmware Version: 2.1.4
PacketCounter	SampleTimeFine	Acc_X	Acc_Y	Acc_Z	VelInc_X	VelInc_Y	VelInc_Z	Roll	Pitch	Yaw	Latitude	Longitude	Altitude	Vel_X	Vel_Y	Vel_Z
47298	0	3.223130	0.622329	10.115883	0.032455	0.006184	0.101089	0.083083	-16.429602	-3.856048
47299	0	3.120491	0.546966	9.894724	0.031433	0.005432	0.098877	0.121158	-16.165669	-3.843751
47300	0	3.051749	0.596963	9.713037	0.030741	0.005933	0.097062	0.159243	-15.902665	-3.831151
47301	0	3.005274	0.644389	9.479452	0.030273	0.006409	0.094727	0.196331	-15.636321	-3.822056
47302	0	2.889674	0.633249	9.302947	0.029108	0.006294	0.092966	0.238102	-15.376498	-3.815325
47303	0	2.817439	0.583132	9.124867	0.028381	0.005798	0.091187	0.274317	-15.117017	-3.801261
47304	0	2.766164	0.669336	8.910778	0.027855	0.006656	0.089050	0.317664	-14.868961	-3.791646
47305	0	2.660584	0.692449	8.776282	0.026794	0.006897	0.087708	0.348764	-14.623164	-3.775947
47306	0	2.563824	0.655650	8.615539	0.025814	0.006523	0.086105	0.388429	-14.389834	-3.768956
47307	0	2.492668	0.588237	8.396908	0.025085	0.005859	0.083923	0.415563	-14.173590	-3.758762
47308	0	2.419535	0.513075	8.326154	0.024343	0.005111	0.083220	0.439201	-13.970087	-3.746391
47309	0	2.336359	0.489787	8.133685	0.023499	0.004883	0.081299	0.456854	-13.780341	-3.733135
47310	0	2.311287	0.510945	8.012611	0.023232	0.005095	0.080092	0.474993	-13.609651	-3.721602
47311	0	2.296765	0.544922	7.906956	0.023071	0.005432	0.079041	0.497036	-13.459761	-3.706862
47312	0	2.283888	0.554095	7.796303	0.022927	0.005527	0.077938	0.515826	-13.330106	-3.695966
47313	0	2.269595	0.575397	7.674074	0.022766	0.005737	0.076721	0.538826	-13.225551	-3.684784
47314	0	2.232483	0.645064	7.653009	0.022382	0.006441	0.076514	0.551568	-13.140444	-3.676242
47315	0	2.211368	0.708793	7.575619	0.022156	0.007080	0.075745	0.562203	-13.076987	-3.673256
47316	0	2.198561	0.789667	7.607793	0.022010	0.007889	0.076072	0.573226	-13.040711	-3.674930
47317	0	2.190140	0.756976	7.538125	0.021912	0.007568	0.075378	0.575029	-13.025251	-3.675143
47318	0	2.195763	0.719981	7.513771	0.021952	0.007204	0.075139	0.568797	-13.034275	-3.674707
47319	0	2.180975	0.615638	7.604468	0.021790	0.006165	0.076050	0.557234	-13.064590	-3.672210
47320	0	2.198740	0.625906	7.651819	0.021952	0.006269	0.076528	0.542751	-13.117936	-3.674201
47321	0	2.183701	0.566379	7.719699	0.021790	0.005676	0.077209	0.525763	-13.188174	-3.671004
47322	0	2.194947	0.551594	7.734917	0.021884	0.005528	0.077367	0.509176	-13.284966	-3.672048
47323	0	2.247990	0.554112	7.871349	0.022400	0.005554	0.078735	0.492521	-13.401114	-3.670247
47324	0	2.289851	0.618569	7.976375	0.022806	0.006199	0.079789	0.476263	-13.533341	-3.668831
47325	0	2.373035	0.670060	8.071846	0.023621	0.006714	0.080750	0.460654	-13.688542	-3.666065
47326	0	2.476095	0.696909	8.199211	0.024637	0.006991	0.082027	0.433046	-13.860861	-3.669742
47327	0	2.497617	0.675380	8.339654	0.024841	0.006775	0.083435	0.407804	-14.045562	-3.673231
47328	0	2.550892	0.682439	8.484021	0.025359	0.006853	0.084883	0.373215	-14.247151	-3.674761
47329	0	2.566818	0.649735	8.662657	0.025513	0.006531	0.086670	0.333166	-14.452241	-3.681552
47330	0	2.636540	0.666610	8.842622	0.026196	0.006706	0.088473	0.285650	-14.670463	-3.683360
47331	0	2.690947	0.582681	9.034298	0.026733	0.005859	0.090393	0.248773	-14.893255	-3.692286
47332	0	2.740859	0.520818	9.273903	0.027217	0.005242	0.092793	0.211212	-15.129599	-3.699919
47333	0	2.838812	0.558289	9.351147	0.028198	0.005615	0.093567	0.176205	-15.361757	-3.706057
47334	0	2.854047	0.588825	9.608542	0.028344	0.005915	0.096142	0.149182	-15.595357	-3.707935
47335	0	2.913252	0.576889	9.778126	0.028931	0.005798	0.097839	0.119274	-15.831393	-3.714879
47336	0	2.917257	0.570520	9.968167	0.028975	0.005738	0.099737	0.085590	-16.057503	-3.717407
47337	0	3.010805	0.587987	10.199413	0.029907	0.005920	0.102051	0.044460	-16.282664	-3.723055
47338	0	3.056998	0.580572	10.322329	0.030375	0.005837	0.103279	0.013561	-16.499189	-3.733725
47339	0	3.155881	0.551259	10.468247	0.031372	0.005554	0.104736	-0.028021	-16.703265	-3.734561
47340	0	3.168704	0.482947	10.640676	0.031507	0.004859	0.106459	-0.056125	-16.896353	-3.737664
47341	0	3.233733	0.485707	10.792107	0.032166	0.004883	0.107971	-0.080111	-17.078557	-3.737328
47342	0	3.285195	0.536024	10.861687	0.032694	0.005380	0.108664	-0.097587	-17.245101	-3.736935
47343	0	3.285845	0.535127	11.061518	0.032715	0.005371	0.110657	-0.115257	-17.393622	-3.741805
47344	0	3.313469	0.562257	11.175574	0.033005	0.005635	0.111794	-0.126042	-17.526669	-3.738958
47345	0	3.349526	0.584613	11.215082	0.033386	0.005859	0.112183	-0.137687	-17.637907	-3.736694
47346	0	3.375990	0.636952	11.276294	0.033667	0.006382	0.112790	-0.148704	-17.732543	-3.735764
47347	0	3.400959	0.596527	11.338200	0.033936	0.005981	0.113403	-0.163621	-17.807256	-3.737043
47348	0	3.401145	0.581194	11.401785	0.033962	0.005826	0.114032	-0.176932	-17.856643	-3.734494
47349	0	3.421082	0.548554	11.418782	0.034180	0.005493	0.114197	-0.184228	-17.887880	-3.729519
47350	0	3.420034	0.529323	11.429486	0.034181	0.005294	0.114301	-0.184776	-17.907652	-3.724005
47351	0	3.460137	0.518990	11.468665	0.034607	0.005188	0.114685	-0.183235	-17.902149	-3.717912
47352	0	3.456783	0.543723	11.451306	0.034595	0.005435	0.114505	-0.181636	-17.874510	-3.714429
47353	0	3.406717	0.568491	11.433378	0.034119	0.005676	0.114319	-0.174145	-17.822979	-3.709261
47354	0	3.406897	0.595284	11.308685	0.034139	0.005937	0.113067	-0.159181	-17.752422	-3.705563
47355	0	3.372599	0.563181	11.233017	0.033813	0.005615	0.112305	-0.144165	-17.663282	-3.699327
47356	0	3.360220	0.573170	11.110224	0.033701	0.005709	0.111073	-0.122440	-17.561537	-3.697326
47357	0	3.351292	0.588237	11.056914	0.033630	0.005859	0.110535	-0.101094	-17.439951	-3.691721
47358	0	3.308346	0.586470	10.887145	0.033216	0.005843	0.108832	-0.081290	-17.301113	-3.683533
47359	0	3.269434	0.576407	10.721991	0.032837	0.005737	0.107178	-0.055768	-17.148904	-3.677455
47360	0	3.221928	0.569633	10.608486	0.032372	0.005668	0.106040	-0.028239	-16.984658	-3.666785
47361	0	3.163778	0.589025	10.460053	0.031799	0.005859	0.104553	0.002102	-16.807890	-3.662923
47362	0	3.149583	0.594861	10.323230	0.031663	0.005919	0.103183	0.030673	-16.622621	-3.652610
47363	0	3.120199	0.613500	10.130801	0.031372	0.006104	0.101257	0.062340	-16.430491	-3.641395
47364	0	3.080165	0.570705	9.982356	0.030975	0.005676	0.099771	0.093629	-16.231354	-3.632353
47365	0	3.040434	0.527392	9.838039	0.030579	0.005249	0.098328	0.118555	-16.028601	-3.623319
47366	0	2.957891	0.532312	9.652807	0.029748	0.005297	0.096478	0.145871	-15.828195	-3.609617
47367	0	2.931346	0.582761	9.477648	0.029480	0.005798	0.094727	0.177183	-15.627141	-3.601475
47368	0	2.862423	0.564073	9.334686	0.028786	0.005611	0.093299	0.209173	-15.429201	-3.590657
47369	0	2.834932	0.607310	9.178160	0.028503	0.006042	0.091736	0.243518	-15.237104	-3.578992
47370	0	2.780580	0.594847	8.942988	0.027959	0.005919	0.089384	0.278038	-15.041260	-3.562039
47371	0	2.726472	0.600365	8.860377	0.027405	0.005981	0.088562	0.303135	-14.860404	-3.553454
47372	0	2.675024	0.629035	8.685336	0.026886	0.006269	0.086813	0.328390	-14.681625	-3.544450
47373	0	2.612307	0.703714	8.566818	0.026245	0.007019	0.085632	0.349371	-14.518690	-3.536399
47374	0	2.601258	0.719482	8.451657	0.026126	0.007176	0.084483	0.371298	-14.365356	-3.528832
47375	0	2.528731	0.721984	8.346492	0.025391	0.007202	0.083435	0.392922	-14.223691	-3.515155
47376	0	2.442210	0.664524	8.260252	0.024514	0.006626	0.082577	0.416961	-14.096143	-3.504922
47377	0	2.390695	0.654659	8.248045	0.023987	0.006531	0.082458	0.436756	-13.985424	-3.500857
47378	0	2.321582	0.644670	8.093144	0.023280	0.006439	0.080914	0.445697	-13.894467	-3.491147
47379	0	2.301792	0.628845	8.033744	0.023071	0.006287	0.080322	0.447013	-13.818414	-3.479686
47380	0	2.255867	0.616786	7.975293	0.022599	0.006167	0.079741	0.446621	-13.760238	-3.474837
47381	0	2.298594	0.604221	7.971895	0.023010	0.006042	0.079712	0.445739	-13.725271	-3.464984
47382	0	2.307559	0.549271	7.960551	0.023084	0.005492	0.079603	0.446229	-13.713617	-3.465647
47383	0	2.319728	0.549281	7.897836	0.023193	0.005493	0.078979	0.445860	-13.719266	-3.465047
47384	0	2.328201	0.561177	7.939820	0.023262	0.005614	0.079404	0.442838	-13.748011	-3.464377
47385	0	2.328301	0.610062	8.007003	0.023254	0.006104	0.080078	0.439552	-13.788788	-3.462374
47386	0	2.317173	0.621175	8.017206	0.023129	0.006219	0.080184	0.430615	-13.850321	-3.459483
47387	0	2.368171	0.682759	8.097652	0.023621	0.006836	0.080994	0.420632	-13.936374	-3.455033
47388	0	2.393180	0.705355	8.167227	0.023866	0.007063	0.081691	0.409350	-14.028756	-3.455964
47389	0	2.461600	0.730997	8.249702	0.024536	0.007324	0.082520	0.391792	-14.139291	-3.459427
47390	0	2.527669	0.721741	8.299557	0.025185	0.007234	0.083022	0.372021	-14.265937	-3.463034
47391	0	2.537147	0.650761	8.505417	0.025269	0.006531	0.085083	0.343683	-14.404156	-3.465250
47392	0	2.558760	0.560759	8.627441	0.025477	0.005629	0.086306	0.318750	-14.550141	-3.467602
47393	0	2.594183	0.577413	8.755045	0.025818	0.005798	0.087585	0.290312	-14.711971	-3.472252
47394	0	2.589748	0.608844	8.869939	0.025764	0.006115	0.088737	0.259477	-14.884571	-3.474364
47395	0	2.693749	0.632298	8.980274	0.026794	0.006348	0.089844	0.231630	-15.066613	-3.477173
47396	0	2.728719	0.529510	9.063374	0.027143	0.005321	0.090675	0.203082	-15.247921	-3.479712
47397	0	2.829322	0.553064	9.254424	0.028137	0.005554	0.092590	0.177753	-15.440652	-3.487281
47398	0	2.910454	0.632644	9.446308	0.028944	0.006360	0.094510	0.140955	-15.634860	-3.486854
47399	0	2.951669	0.661629	9.516834	0.029358	0.006653	0.095215	0.100879	-15.825495	-3.486302
47400	0	2.990572	0.599248	9.702558	0.029742	0.006028	0.097074	0.062642	-16.018123	-3.493435
47401	0	2.995058	0.503201	9.931727	0.029785	0.005066	0.099365	0.027233	-16.208676	-3.493117
47402	0	3.046606	0.643176	10.019775	0.030302	0.006462	0.100245	-0.003839	-16.395786	-3.493264
47403	0	3.098653	0.638247	10.224712	0.030823	0.006409	0.102295	-0.029764	-16.578890	-3.492842
47404	0	3.100158	0.603195	10.392570	0.030850	0.006050	0.103970	-0.046552	-16.745214	-3.499667
47405	0	3.152119	0.577682	10.560868	0.031372	0.005798	0.105652	-0.066877	-16.906698	-3.501031
47406	0	3.205911	0.584500	10.637754	0.031917	0.005877	0.106419	-0.097900	-17.059888	-3.502171
47407	0	3.235696	0.644477	10.756737	0.032227	0.006470	0.107605	-0.121843	-17.198489	-3.503175
47408	0	3.254764	0.565593	10.871550	0.032429	0.005687	0.108749	-0.152038	-17.323598	-3.501130
47409	0	3.281510	0.510075	11.013987	0.032715	0.005127	0.110168	-0.177408	-17.427762	-3.500109
47410	0	3.281652	0.462368	11.094105	0.032733	0.004646	0.110965	-0.199134	-17.513939	-3.500801
47411	0	3.308997	0.462316	11.155219	0.033020	0.004639	0.111572	-0.213864	-17.585719	-3.498396
47412	0	3.333689	0.490450	11.237019	0.033283	0.004912	0.112386	-0.220854	-17.640306	-3.500112
47413	0	3.323405	0.517968	11.290632	0.033203	0.005188	0.112915	-0.228642	-17.671578	-3.501905
47414	0	3.365314	0.546975	11.313488	0.033631	0.005476	0.113141	-0.234942	-17.693636	-3.493150
47415	0	3.320041	0.579477	11.267188	0.033203	0.005798	0.112671	-0.238991	-17.690827	-3.484868
47416	0	3.324078	0.579091	11.237189	0.033258	0.005791	0.112367	-0.239253	-17.672771	-3.480737
47417	0	3.358650	0.562094	11.243959	0.033630	0.005615	0.112427	-0.234314	-17.628023	-3.478275
47418	0	3.367134	0.581592	11.155210	0.033726	0.005809	0.111536	-0.228196	-17.572121	-3.473933
47419	0	3.349350	0.617149	11.098445	0.033569	0.006165	0.110962	-0.222604	-17.493827	-3.468320
47420	0	3.320393	0.601159	11.048317	0.033296	0.005995	0.110456	-0.207082	-17.398736	-3.463060
47421	0	3.285147	0.623859	10.965069	0.032959	0.006226	0.109619	-0.195767	-17.286414	-3.455224
47422	0	3.250304	0.620333	10.886184	0.032623	0.006189	0.108827	-0.183505	-17.159883	-3.448332
47423	0	3.227854	0.587904	10.764335	0.032410	0.005859	0.107605	-0.165301	-17.020346	-3.440951
47424	0	3.176012	0.554819	10.631939	0.031906	0.005531	0.106277	-0.150040	-16.863035	-3.437490
47425	0	3.140662	0.533028	10.508503	0.031555	0.005310	0.105042	-0.131244	-16.701131	-3.425638
47426	0	3.067727	0.512955	10.352418	0.030835	0.005105	0.103478	-0.107487	-16.526455	-3.415916
47427	0	3.060165	0.527610	10.270762	0.030762	0.005249	0.102661	-0.080665	-16.347926	-3.410450
47428	0	3.003075	0.533190	10.097143	0.030203	0.005301	0.100922	-0.050020	-16.152727	-3.395509
47429	0	2.949326	0.552061	9.935330	0.029663	0.005493	0.099304	-0.022153	-15.956973	-3.385333
47430	0	2.885639	0.526960	9.761774	0.029024	0.005241	0.097569	0.007224	-15.760166	-3.378972
47431	0	2.827656	0.546633	9.611639	0.028442	0.005432	0.096069	0.044159	-15.562594	-3.369005
47432	0	2.813862	0.577772	9.382921	0.028301	0.005742	0.093782	0.083796	-15.364131	-3.361141
47433	0	2.736861	0.589095	9.257427	0.027527	0.005859	0.092529	0.119070	-15.168395	-3.350609
47434	0	2.699752	0.613534	9.107551	0.027154	0.006104	0.091031	0.155296	-14.971710	-3.338585
47435	0	2.652959	0.649765	8.982303	0.026672	0.006470	0.089783	0.187381	-14.789755	-3.332039
47436	0	2.570330	0.588155	8.861729	0.025841	0.005853	0.088579	0.221238	-14.612165	-3.326853
47437	0	2.562560	0.588317	8.676825	0.025757	0.005859	0.086731	0.249323	-14.438999	-3.319181
47438	0	2.531789	0.598838	8.543455	0.025437	0.005966	0.085401	0.275964	-14.278921	-3.313904
47439	0	2.497932	0.606342	8.425857	0.025085	0.006042	0.084229	0.301589	-14.134740	-3.311222
47440	0	2.465994	0.616371	8.309338	0.024754	0.006145	0.083067	0.325544	-14.005729	-3.305300
47441	0	2.408047	0.611866	8.242254	0.024170	0.006104	0.082397	0.344242	-13.881468	-3.299310
47442	0	2.355732	0.639142	8.106155	0.023627	0.006377	0.081042	0.362364	-13.782664	-3.297894
47443	0	2.362296	0.666260	8.033874	0.023682	0.006653	0.080322	0.374719	-13.699003	-3.293746
47444	0	2.351811	0.668363	8.061109	0.023563	0.006672	0.080599	0.390250	-13.634558	-3.285953
47445	0	2.304145	0.629372	7.929278	0.023071	0.006287	0.079285	0.399642	-13.591409	-3.285494
47446	0	2.293154	0.618052	8.003749	0.022950	0.006178	0.080032	0.402901	-13.564644	-3.285824
47447	0	2.276180	0.647080	7.928582	0.022766	0.006470	0.079285	0.404449	-13.558193	-3.281153
47448	0	2.325507	0.701974	7.952812	0.023246	0.007021	0.079531	0.403018	-13.571306	-3.280226
47449	0	2.278881	0.634231	7.909546	0.022766	0.006348	0.079102	0.395954	-13.603938	-3.281348
47450	0	2.290733	0.608879	7.962789	0.022873	0.006092	0.079638	0.392223	-13.653146	-3.280848
47451	0	2.281526	0.627912	8.006473	0.022766	0.006287	0.080078	0.382810	-13.723175	-3.286757
47452	0	2.341310	0.650916	8.070513	0.023354	0.006516	0.080722	0.375349	-13.807369	-3.294188
47453	0	2.375391	0.639925	8.170585	0.023682	0.006409	0.081726	0.364008	-13.908343	-3.302375
47454	0	2.385029	0.606833	8.196685	0.023766	0.006084	0.081990	0.343880	-14.026303	-3.304038
47455	0	2.408620	0.578189	8.310231	0.023987	0.005798	0.083130	0.323854	-14.162872	-3.310953
47456	0	2.441540	0.629385	8.365460	0.024309	0.006314	0.083684	0.298774	-14.307849	-3.315044
47457	0	2.520856	0.626712	8.517021	0.025085	0.006287	0.085205	0.275775	-14.472916	-3.323318
47458	0	2.582918	0.652944	8.662319	0.025702	0.006552	0.086659	0.249675	-14.641135	-3.323674
47459	0	2.601711	0.614413	8.791235	0.025879	0.006165	0.087952	0.226571	-14.820689	-3.331298
47460	0	2.673907	0.670980	8.947613	0.026587	0.006733	0.089520	0.200769	-15.014122	-3.334215
47461	0	2.743653	0.613527	9.095919	0.027283	0.006165	0.091003	0.167787	-15.207264	-3.334746
47462	0	2.812126	0.637905	9.233111	0.027961	0.006410	0.092378	0.133828	-15.405778	-3.336905
47463	0	2.860847	0.619289	9.425127	0.028442	0.006226	0.094299	0.098114	-15.607074	-3.339550
47464	0	2.925890	0.588834	9.647008	0.029087	0.005914	0.096520	0.071943	-15.810599	-3.342610
47465	0	2.947417	0.570925	9.754352	0.029297	0.005737	0.097595	0.043056	-16.018305	-3.346637
47466	0	2.989473	0.571392	9.902551	0.029717	0.005741	0.099077	0.015601	-16.222900	-3.352799
47467	0	3.032661	0.558881	10.041264	0.030151	0.005615	0.100464	-0.010710	-16.422363	-3.355705
47468	0	3.104680	0.595996	10.201701	0.030873	0.005988	0.102068	-0.038513	-16.616707	-3.360768
47469	0	3.166710	0.570754	10.401413	0.031494	0.005737	0.104065	-0.067535	-16.806742	-3.366124
47470	0	3.163552	0.607551	10.434432	0.031475	0.006104	0.104391	-0.096056	-16.982445	-3.364065
47471	0	3.207655	0.607402	10.670569	0.031921	0.006104	0.106750	-0.124541	-17.148593	-3.366752
47472	0	3.274345	0.583452	10.802121	0.032601	0.005860	0.108063	-0.149122	-17.298898	-3.366624
47473	0	3.296732	0.522723	10.939789	0.032837	0.005249	0.109436	-0.169345	-17.435120	-3.368720
47474	0	3.328183	0.561641	10.974978	0.033159	0.005632	0.109786	-0.183812	-17.562734	-3.365017
47475	0	3.361723	0.639816	11.123485	0.033508	0.006409	0.111267	-0.192673	-17.674541	-3.365928
47476	0	3.381406	0.618481	11.203174	0.033728	0.006204	0.112057	-0.210449	-17.762564	-3.361881
47477	0	3.400469	0.560261	11.246755	0.033936	0.005615	0.112488	-0.221963	-17.832689	-3.362352
47478	0	3.400442	0.570146	11.291974	0.033952	0.005712	0.112935	-0.231363	-17.885833	-3.359503
47479	0	3.396713	0.585532	11.314992	0.033936	0.005859	0.113159	-0.234957	-17.917521	-3.359021
47480	0	3.431327	0.565872	11.362594	0.034304	0.005668	0.113628	-0.243969	-17.926947	-3.353984
47481	0	3.423377	0.561415	11.395478	0.034241	0.005615	0.113953	-0.245261	-17.919687	-3.351787
47482	0	3.419984	0.561463	11.384226	0.034226	0.005612	0.113834	-0.243617	-17.892686	-3.348029
47483	0	3.413530	0.623502	11.353823	0.034180	0.006226	0.113525	-0.235288	-17.847641	-3.339145
47484	0	3.391161	0.594252	11.234688	0.033970	0.005939	0.112329	-0.232553	-17.787968	-3.330556
47485	0	3.385452	0.580865	11.184044	0.033936	0.005798	0.111816	-0.223738	-17.704730	-3.322875
47486	0	3.367862	0.589250	11.146485	0.033773	0.005879	0.111437	-0.212044	-17.607033	-3.320971
47487	0	3.309260	0.569574	11.026174	0.033203	0.005676	0.110229	-0.193925	-17.491929	-3.319735
47488	0	3.298499	0.536823	10.904761	0.033107	0.005348	0.109012	-0.175490	-17.363713	-3.311218
47489	0	3.257696	0.538890	10.782898	0.032715	0.005371	0.107788	-0.159451	-17.216975	-3.302175
47490	0	3.211077	0.567083	10.644708	0.032259	0.005650	0.106403	-0.139634	-17.057204	-3.295191
47491	0	3.182378	0.582377	10.575940	0.031982	0.005798	0.105713	-0.115425	-16.885120	-3.287955
47492	0	3.144962	0.581350	10.395943	0.031610	0.005787	0.103912	-0.089587	-16.708657	-3.278514
47493	0	3.089988	0.570942	10.240471	0.031067	0.005676	0.102356	-0.056133	-16.521572	-3.272672
47494	0	3.038611	0.546723	10.085366	0.030555	0.005436	0.100804	-0.024375	-16.329746	-3.264818
47495	0	2.985905	0.564759	9.892671	0.030029	0.005615	0.098877	0.009210	-16.132364	-3.254007
47496	0	2.946049	0.577250	9.749955	0.029633	0.005739	0.097449	0.044393	-15.929942	-3.250638
47497	0	2.894057	0.613052	9.654702	0.029114	0.006104	0.096497	0.072460	-15.724217	-3.240802
47498	0	2.811934	0.594150	9.438479	0.028287	0.005912	0.094337	0.104538	-15.520596	-3.235472
47499	0	2.761196	0.600481	9.263642	0.027771	0.005981	0.092590	0.129656	-15.323706	-3.224845
47500	0	2.711596	0.604926	9.132283	0.027274	0.006027	0.091277	0.153522	-15.125067	-3.210912
47501	0	2.664031	0.582192	8.994910	0.026794	0.005798	0.089905	0.179815	-14.928565	-3.199995
47502	0	2.599153	0.562147	8.771105	0.026127	0.005599	0.087672	0.205744	-14.751587	-3.195077
47503	0	2.562688	0.581851	8.743923	0.025757	0.005798	0.087402	0.228934	-14.581100	-3.189852
47504	0	2.513308	0.604015	8.616670	0.025256	0.006021	0.086132	0.251927	-14.417245	-3.181477
47505	0	2.509659	0.605887	8.444352	0.025208	0.006042	0.084412	0.271345	-14.266508	-3.176074
47506	0	2.445848	0.615537	8.401326	0.024559	0.006136	0.083985	0.295289	-14.129142	-3.165790
47507	0	2.401900	0.654490	8.315480	0.024109	0.006531	0.083130	0.312479	-14.005050	-3.160501
47508	0	2.355098	0.626745	8.203945	0.023626	0.006253	0.082019	0.330352	-13.899553	-3.157281
47509	0	2.349696	0.653965	8.119420	0.023560	0.006531	0.081177	0.341312	-13.810885	-3.153129
47510	0	2.320217	0.685761	8.030974	0.023252	0.006853	0.080296	0.346503	-13.738736	-3.147818
47511	0	2.302996	0.665833	8.021162	0.023071	0.006653	0.080200	0.353430	-13.679236	-3.140131
47512	0	2.290135	0.629928	7.998525	0.022927	0.006297	0.079978	0.356007	-13.641619	-3.135153
47513	0	2.305956	0.671512	8.002036	0.023071	0.006714	0.080017	0.357637	-13.624319	-3.132509
47514	0	2.280642	0.640867	8.032726	0.022803	0.006411	0.080328	0.355152	-13.628179	-3.127752
47515	0	2.284115	0.659040	7.964698	0.022827	0.006592	0.079651	0.353691	-13.647694	-3.125044
47516	0	2.288302	0.603387	7.932935	0.022855	0.006039	0.079337	0.347701	-13.687822	-3.122903
47517	0	2.311256	0.567130	7.994449	0.023071	0.005676	0.079956	0.341771	-13.746370	-3.125217
47518	0	2.339260	0.626590	8.101572	0.023337	0.006276	0.081031	0.328887	-13.823814	-3.128964
47519	0	2.320009	0.627567	8.134142	0.023132	0.006287	0.081360	0.315341	-13.918569	-3.135542
47520	0	2.358953	0.618947	8.172761	0.023512	0.006203	0.081749	0.299003	-14.026638	-3.137143
47521	0	2.395160	0.596900	8.298370	0.023865	0.005981	0.083008	0.284158	-14.145827	-3.143678
47522	0	2.444133	0.624147	8.396942	0.024345	0.006261	0.083996	0.260379	-14.275884	-3.143266
47523	0	2.477098	0.614883	8.553987	0.024658	0.006165	0.085571	0.242254	-14.426134	-3.151497
47524	0	2.543953	0.635261	8.663093	0.025313	0.006376	0.086666	0.214304	-14.592096	-3.156846
47525	0	2.576969	0.645043	8.791368	0.025635	0.006470	0.087952	0.192627	-14.766979	-3.156505
47526	0	2.635261	0.622553	8.844320	0.026211	0.006247	0.088484	0.168989	-14.949847	-3.169105
47527	0	2.700238	0.589830	8.980121	0.026855	0.005920	0.089844	0.144521	-15.136399	-3.171827
47528	0	2.700087	0.608775	9.136413	0.026849	0.006119	0.091407	0.109429	-15.326222	-3.176349
47529	0	2.763131	0.595207	9.254303	0.027466	0.005981	0.092590	0.077117	-15.530195	-3.181316
47530	0	2.857863	0.613785	9.458142	0.028414	0.006165	0.094629	0.048741	-15.729012	-3.187735
47531	0	2.910331	0.595298	9.571367	0.028931	0.005981	0.095764	0.018761	-15.934778	-3.189935
47532	0	2.951185	0.613449	9.744422	0.029343	0.006167	0.097493	-0.015968	-16.132830	-3.196220
47533	0	3.002280	0.607398	9.894748	0.029846	0.006104	0.098999	-0.046177	-16.336428	-3.198619
47534	0	3.055645	0.601226	10.030935	0.030387	0.006042	0.100359	-0.076909	-16.529192	-3.200968
47535	0	3.081274	0.601360	10.248893	0.030640	0.006042	0.102539	-0.105501	-16.721836	-3.202962
47536	0	3.127403	0.559174	10.397695	0.031113	0.005617	0.104024	-0.130147	-16.898858	-3.202361
47537	0	3.165182	0.589433	10.487349	0.031494	0.005920	0.104919	-0.155290	-17.070302	-3.204900
47538	0	3.214820	0.565492	10.606322	0.031996	0.005684	0.106108	-0.183491	-17.234182	-3.204049
47539	0	3.248911	0.541296	10.731941	0.032349	0.005432	0.107361	-0.200929	-17.383366	-3.214215
47540	0	3.288148	0.567935	10.839900	0.032754	0.005698	0.108437	-0.218286	-17.517394	-3.217911
47541	0	3.332251	0.559452	10.958399	0.033203	0.005615	0.109619	-0.237539	-17.641449	-3.220126
47542	0	3.359937	0.580613	11.049598	0.033504	0.005817	0.110524	-0.247343	-17.739081	-3.223547
47543	0	3.395856	0.609319	11.075365	0.033875	0.006104	0.110779	-0.256523	-17.825266	-3.219288
47544	0	3.411261	0.594729	11.168344	0.034043	0.005960	0.111704	-0.268668	-17.895606	-3.218395
47545	0	3.404511	0.560347	11.241266	0.033997	0.005615	0.112427	-0.279654	-17.944328	-3.220404
47546	0	3.406690	0.589617	11.232652	0.034032	0.005897	0.112337	-0.279351	-17.979306	-3.222560
47547	0	3.407330	0.585799	11.272727	0.034058	0.005859	0.112732	-0.280618	-17.994510	-3.218253
47548	0	3.420351	0.567452	11.327392	0.034211	0.005672	0.113272	-0.278588	-17.986018	-3.218138
47549	0	3.397464	0.549194	11.279964	0.033997	0.005493	0.112793	-0.280681	-17.963044	-3.205864
47550	0	3.434240	0.591983	11.116986	0.034380	0.005918	0.111158	-0.278943	-17.923572	-3.205895
47551	0	3.387294	0.561733	11.110299	0.033936	0.005615	0.111084	-0.278104	-17.858264	-3.199688
47552	0	3.386180	0.556883	11.132505	0.033932	0.005558	0.111304	-0.268240	-17.785502	-3.199838
47553	0	3.372400	0.581251	11.074433	0.033813	0.005798	0.110718	-0.255466	-17.692165	-3.189638
47554	0	3.353189	0.565864	10.982474	0.033636	0.005643	0.109794	-0.241012	-17.582665	-3.184460
47555	0	3.302441	0.563594	10.855533	0.033142	0.005615	0.108521	-0.221567	-17.457666	-3.178302
47556	0	3.265672	0.567602	10.758995	0.032786	0.005655	0.107552	-0.202161	-17.318809	-3.168994
47557	0	3.233343	0.569638	10.611998	0.032471	0.005676	0.106079	-0.183309	-17.169792	-3.161761
47558	0	3.193464	0.567813	10.437205	0.032079	0.005654	0.104329	-0.160187	-17.010793	-3.156172
47559	0	3.177351	0.570269	10.349869	0.031921	0.005676	0.103455	-0.133988	-16.846262	-3.151129
47560	0	3.140831	0.587530	10.255099	0.031567	0.005850	0.102504	-0.109004	-16.668577	-3.136543
47561	0	3.072083	0.576390	10.093939	0.030884	0.005737	0.100891	-0.082321	-16.482791	-3.126455
47562	0	3.002922	0.569513	9.975235	0.030195	0.005667	0.099704	-0.053349	-16.291286	-3.118615
47563	0	2.956142	0.582290	9.764321	0.029724	0.005798	0.097595	-0.028171	-16.099553	-3.107786
47564	0	2.930323	0.587155	9.657798	0.029463	0.005846	0.096531	-0.001480	-15.909400	-3.098414
47565	0	2.852662	0.570648	9.526112	0.028687	0.005676	0.095215	0.031189	-15.716246	-3.089291
47566	0	2.797279	0.588048	9.321466	0.028129	0.005857	0.093169	0.057060	-15.523875	-3.078910
47567	0	2.774633	0.576177	9.153481	0.027893	0.005737	0.091492	0.084230	-15.339368	-3.071208
47568	0	2.727544	0.605284	9.076355	0.027418	0.006029	0.090722	0.110802	-15.158403	-3.062339
47569	0	2.677827	0.643212	8.896830	0.026917	0.006409	0.088928	0.137661	-14.979571	-3.055820
47570	0	2.621080	0.623294	8.763936	0.026339	0.006210	0.087603	0.164109	-14.811702	-3.051824
47571	0	2.551616	0.612129	8.621560	0.025635	0.006104	0.086182	0.184888	-14.653217	-3.042447
47572	0	2.522725	0.627683	8.579132	0.025337	0.006260	0.085760	0.204801	-14.505524	-3.037788
47573	0	2.510845	0.617925	8.450110	0.025208	0.006165	0.084473	0.222326	-14.370331	-3.032166
47574	0	2.461884	0.638770	8.357624	0.024706	0.006376	0.083551	0.235914	-14.250105	-3.026474
47575	0	2.421255	0.593352	8.321316	0.024292	0.005920	0.083191	0.252045	-14.139813	-3.021570
47576	0	2.376283	0.638563	8.251942	0.023829	0.006373	0.082501	0.267435	-14.047710	-3.016782
47577	0	2.356620	0.660116	8.149693	0.023621	0.006592	0.081482	0.279340	-13.970252	-3.014055
47578	0	2.334804	0.606481	8.079113	0.023391	0.006061	0.080779	0.284338	-13.908682	-3.013531
47579	0	2.316540	0.659538	8.106239	0.023193	0.006592	0.081055	0.288811	-13.868167	-3.017020
47580	0	2.324121	0.623443	8.144112	0.023259	0.006232	0.081436	0.291565	-13.841857	-3.017128
47581	0	2.312528	0.622257	8.020246	0.023132	0.006226	0.080200	0.287283	-13.830715	-3.017570
47582	0	2.318242	0.609691	8.081339	0.023179	0.006097	0.080814	0.287689	-13.834352	-3.019114
47583	0	2.327446	0.609890	8.056096	0.023254	0.006104	0.080566	0.281876	-13.861717	-3.021738
47584	0	2.338705	0.585118	8.152238	0.023355	0.005850	0.081532	0.284774	-13.904871	-3.021090
47585	0	2.341859	0.615688	8.232503	0.023376	0.006165	0.082336	0.275386	-13.962284	-3.025412
47586	0	2.357352	0.625982	8.266476	0.023521	0.006270	0.082679	0.262287	-14.033224	-3.028458
47587	0	2.411213	0.658406	8.292874	0.024048	0.006592	0.082947	0.253442	-14.120741	-3.036336
47588	0	2.437867	0.631553	8.423100	0.024301	0.006331	0.084252	0.234082	-14.225584	-3.036296
47589	0	2.468456	0.645000	8.505921	0.024597	0.006470	0.085083	0.210033	-14.341879	-3.038730
47590	0	2.499702	0.634796	8.653278	0.024897	0.006368	0.086560	0.186671	-14.473408	-3.042952
47591	0	2.544111	0.638641	8.724949	0.025330	0.006409	0.087280	0.160447	-14.618414	-3.048261
47592	0	2.578871	0.603670	8.755162	0.025675	0.006059	0.087584	0.134771	-14.766032	-3.050481
47593	0	2.631147	0.565495	8.919731	0.026184	0.005676	0.089233	0.110743	-14.928245	-3.056226
47594	0	2.669631	0.579030	9.040429	0.026564	0.005816	0.090442	0.082250	-15.094960	-3.063778
47595	0	2.711376	0.577667	9.218556	0.026978	0.005798	0.092224	0.058736	-15.262841	-3.067376
47596	0	2.745790	0.602790	9.344862	0.027314	0.006059	0.093489	0.024586	-15.437588	-3.070756
47597	0	2.810098	0.601730	9.474580	0.027954	0.006042	0.094788	-0.002277	-15.613748	-3.074199
47598	0	2.840606	0.602527	9.606273	0.028252	0.006052	0.096107	-0.030449	-15.796449	-3.082136
47599	0	2.902154	0.589303	9.797929	0.028870	0.005920	0.098022	-0.058904	-15.972640	-3.086243
47600	0	2.950947	0.602185	9.880699	0.029359	0.006047	0.098850	-0.084847	-16.145818	-3.088093
47601	0	2.975086	0.553013	10.072658	0.029602	0.005554	0.100769	-0.108704	-16.313646	-3.096956
47602	0	3.022667	0.572251	10.161914	0.030085	0.005749	0.101660	-0.135080	-16.472395	-3.099318
47603	0	3.059685	0.559123	10.274287	0.030457	0.005615	0.102783	-0.158752	-16.627440	-3.099392
47604	0	3.099711	0.560136	10.388308	0.030862	0.005628	0.103922	-0.184892	-16.775206	-3.096074
47605	0	3.125047	0.577879	10.494516	0.031128	0.005798	0.104980	-0.203660	-16.907559	-3.094625
47606	0	3.173377	0.537367	10.603435	0.031619	0.005392	0.106068	-0.220977	-17.030076	-3.099826
47607	0	3.196713	0.566162	10.739094	0.031860	0.005676	0.107422	-0.234361	-17.142563	-3.100365
47608	0	3.241674	0.593403	10.849069	0.032320	0.005951	0.108519	-0.250102	-17.243248	-3.101010
47609	0	3.237110	0.578608	10.867944	0.032288	0.005798	0.108704	-0.261228	-17.329825	-3.102535
47610	0	3.277543	0.569761	10.991419	0.032701	0.005712	0.109936	-0.274304	-17.406437	-3.098861
47611	0	3.270838	0.578884	10.984755	0.032654	0.005798	0.109863	-0.282975	-17.461884	-3.099547
47612	0	3.280386	0.571894	11.067330	0.032763	0.005717	0.110685	-0.280268	-17.502194	-3.102929
47613	0	3.316582	0.566940	11.046686	0.033142	0.005676	0.110474	-0.286806	-17.525317	-3.100082
47614	0	3.319877	0.590633	11.082283	0.033190	0.005906	0.110826	-0.286147	-17.533099	-3.103515
47615	0	3.294821	0.580291	11.065971	0.032959	0.005798	0.110657	-0.281653	-17.520428	-3.097186
47616	0	3.285507	0.599801	11.066825	0.032876	0.005990	0.110662	-0.273536	-17.497182	-3.098302
47617	0	3.292370	0.555933	11.017875	0.032959	0.005554	0.110168	-0.268767	-17.458930	-3.094815
47618	0	3.259355	0.557585	10.977570	0.032644	0.005564	0.109761	-0.257074	-17.404408	-3.088076
47619	0	3.258933	0.550077	10.945488	0.032654	0.005493	0.109436	-0.250448	-17.335336	-3.077975
47620	0	3.244468	0.569989	10.839849	0.032526	0.005691	0.108375	-0.241949	-17.247739	-3.076389
47621	0	3.219960	0.588052	10.702000	0.032288	0.005859	0.106995	-0.220880	-17.151883	-3.076292
47622	0	3.207542	0.555705	10.591426	0.032174	0.005534	0.105886	-0.197844	-17.043445	-3.078414
47623	0	3.162892	0.575924	10.513432	0.031738	0.005737	0.105103	-0.175956	-16.922585	-3.078325
47624	0	3.128140	0.549289	10.416258	0.031400	0.005475	0.104128	-0.158672	-16.790753	-3.073103
47625	0	3.100288	0.569669	10.245381	0.031128	0.005676	0.102417	-0.138202	-16.649213	-3.070535
47626	0	3.068313	0.610186	10.155292	0.030819	0.006083	0.101513	-0.119025	-16.494302	-3.066749
47627	0	3.038460	0.600234	10.044194	0.030518	0.005981	0.100403	-0.097784	-16.340915	-3.066074
47628	0	3.012221	0.567511	9.856697	0.030256	0.005656	0.098527	-0.078560	-16.183355	-3.065719
47629	0	2.946805	0.569773	9.763454	0.029602	0.005676	0.097595	-0.056185	-16.024375	-3.059254
47630	0	2.926585	0.622845	9.636948	0.029398	0.006207	0.096331	-0.032862	-15.865595	-3.057133
47631	0	2.898438	0.624693	9.513092	0.029114	0.006226	0.095093	-0.009889	-15.708038	-3.049469
47632	0	2.811328	0.604343	9.465515	0.028246	0.006023	0.094617	0.011550	-15.545744	-3.042720
47633	0	2.783041	0.612225	9.268739	0.027954	0.006104	0.092651	0.032074	-15.391124	-3.038782
47634	0	2.722599	0.597668	9.135203	0.027344	0.005957	0.091318	0.054645	-15.241672	-3.033323
47635	0	2.704664	0.636659	9.024290	0.027161	0.006348	0.090210	0.076198	-15.095165	-3.030423
47636	0	2.664213	0.634259	8.896385	0.026752	0.006324	0.088932	0.097936	-14.951336	-3.026225
47637	0	2.626887	0.624328	8.840695	0.026367	0.006226	0.088379	0.118729	-14.822155	-3.022662
47638	0	2.595885	0.608580	8.809392	0.026049	0.006077	0.088068	0.128551	-14.703577	-3.017812
47639	0	2.555647	0.593560	8.681405	0.025635	0.005920	0.086792	0.146931	-14.598450	-3.014768
47640	0	2.528653	0.620631	8.593935	0.025357	0.006194	0.085919	0.161709	-14.502373	-3.012806
47641	0	2.484248	0.611299	8.491676	0.024902	0.006104	0.084900	0.173312	-14.419748	-3.008541
47642	0	2.449090	0.625145	8.433539	0.024539	0.006244	0.084322	0.182925	-14.352552	-3.007984
47643	0	2.431418	0.598623	8.399529	0.024353	0.005981	0.083984	0.188851	-14.297638	-3.004089
47644	0	2.418478	0.605569	8.352542	0.024215	0.006051	0.083517	0.194777	-14.254615	-3.001673
47645	0	2.432842	0.622221	8.368661	0.024353	0.006226	0.083679	0.189926	-14.219011	-3.003031
47646	0	2.411071	0.596981	8.339140	0.024120	0.005974	0.083388	0.184573	-14.203854	-3.002639
47647	0	2.411104	0.561290	8.331252	0.024109	0.005615	0.083313	0.181837	-14.204825	-3.000909
47648	0	2.418590	0.591155	8.300265	0.024174	0.005916	0.083006	0.176882	-14.219616	-3.003331
47649	0	2.406808	0.579467	8.300221	0.024048	0.005798	0.083008	0.172687	-14.245544	-3.006515
47650	0	2.436369	0.639777	8.304838	0.024332	0.006401	0.083057	0.169311	-14.287150	-3.010885
47651	0	2.457342	0.640117	8.434030	0.024536	0.006409	0.084351	0.160472	-14.335694	-3.010519
47652	0	2.478295	0.620326	8.480371	0.024733	0.006210	0.084818	0.152606	-14.401605	-3.009433
47653	0	2.502626	0.615361	8.592000	0.024963	0.006165	0.085938	0.140010	-14.483313	-3.012239
47654	0	2.522179	0.636707	8.630999	0.025150	0.006386	0.086329	0.117401	-14.576040	-3.015796
47655	0	2.571522	0.620802	8.689156	0.025635	0.006226	0.086914	0.096753	-14.679892	-3.015639
47656	0	2.613304	0.635737	8.818523	0.026042	0.006372	0.088211	0.079797	-14.796020	-3.025248
47657	0	2.616054	0.590246	8.877839	0.026062	0.005920	0.088806	0.059458	-14.920986	-3.030267
47658	0	2.654915	0.592620	9.012440	0.026445	0.005944	0.090154	0.039406	-15.050689	-3.032408
47659	0	2.690977	0.596203	9.115385	0.026794	0.005981	0.091187	0.018149	-15.193437	-3.038650
47660	0	2.744856	0.628414	9.188021	0.027332	0.006308	0.091913	-0.007911	-15.336190	-3.044245
47661	0	2.746070	0.577313	9.329000	0.027344	0.005798	0.093323	-0.035703	-15.477622	-3.051036
47662	0	2.794878	0.584517	9.444148	0.027824	0.005869	0.094477	-0.061289	-15.626274	-3.047500
47663	0	2.850948	0.589404	9.652151	0.028381	0.005920	0.096558	-0.089312	-15.776134	-3.048070
47664	0	2.858569	0.608552	9.760903	0.028458	0.006111	0.097645	-0.116198	-15.924167	-3.049686
47665	0	2.899602	0.564989	9.835305	0.028870	0.005676	0.098389	-0.143754	-16.069168	-3.053401
47666	0	2.955455	0.529256	9.937840	0.029430	0.005318	0.099414	-0.169627	-16.210108	-3.058402
47667	0	2.966985	0.553868	10.036572	0.029541	0.005554	0.100403	-0.184230	-16.354921	-3.065536
47668	0	3.010147	0.568431	10.145375	0.029984	0.005706	0.101487	-0.205652	-16.484789	-3.068143
47669	0	3.032697	0.577524	10.244551	0.030212	0.005798	0.102478	-0.228798	-16.610644	-3.067914
47670	0	3.085508	0.566871	10.335726	0.030748	0.005691	0.103388	-0.250488	-16.726662	-3.069885
47671	0	3.104629	0.522787	10.495158	0.030945	0.005249	0.104980	-0.271126	-16.835168	-3.072153
47672	0	3.118352	0.573816	10.599407	0.031089	0.005755	0.106021	-0.287510	-16.935206	-3.075855
47673	0	3.157764	0.577719	10.605544	0.031494	0.005798	0.106079	-0.308246	-17.023081	-3.077140
47674	0	3.167239	0.568427	10.704845	0.031601	0.005694	0.107069	-0.317270	-17.097199	-3.077286
47675	0	3.210226	0.572683	10.685548	0.032043	0.005737	0.106873	-0.326931	-17.157889	-3.079333
47676	0	3.202345	0.576702	10.774094	0.031979	0.005776	0.107754	-0.335527	-17.203205	-3.083453
47677	0	3.213908	0.627989	10.765609	0.032104	0.006287	0.107666	-0.341610	-17.237601	-3.084567
47678	0	3.219585	0.602053	10.782179	0.032173	0.006028	0.107828	-0.348940	-17.259283	-3.081705
47679	0	3.235721	0.585276	10.839623	0.032349	0.005859	0.108398	-0.355220	-17.265911	-3.084100
47680	0	3.236193	0.589971	10.790695	0.032366	0.005907	0.107905	-0.362570	-17.259343	-3.083892
47681	0	3.227328	0.591951	10.712106	0.032288	0.005920	0.107117	-0.363362	-17.241543	-3.081694
47682	0	3.204398	0.591846	10.774389	0.032075	0.005919	0.107735	-0.363561	-17.206125	-3.080048
47683	0	3.230867	0.556336	10.767754	0.032349	0.005554	0.107666	-0.354130	-17.161064	-3.078548
47684	0	3.197496	0.570266	10.672606	0.032025	0.005694	0.106711	-0.345849	-17.104422	-3.078137
47685	0	3.167490	0.568374	10.585355	0.031738	0.005676	0.105835	-0.338620	-17.033238	-3.074525
47686	0	3.141880	0.546111	10.564733	0.031489	0.005446	0.105627	-0.323793	-16.954098	-3.069723
47687	0	3.147499	0.556452	10.482094	0.031555	0.005554	0.104797	-0.313588	-16.863818	-3.070698
47688	0	3.112101	0.534647	10.334441	0.031214	0.005330	0.103317	-0.296825	-16.758343	-3.068979
47689	0	3.079259	0.569209	10.293174	0.030884	0.005676	0.102905	-0.280642	-16.654158	-3.066995
47690	0	3.035854	0.536007	10.182622	0.030459	0.005341	0.101797	-0.260345	-16.537985	-3.059748
47691	0	3.010596	0.551198	10.110497	0.030212	0.005493	0.101074	-0.240862	-16.414667	-3.055018
47692	0	2.976655	0.561728	10.019092	0.029880	0.005591	0.100159	-0.213226	-16.282711	-3.048209
47693	0	2.961462	0.557752	9.909156	0.029724	0.005554	0.099060	-0.188145	-16.153366	-3.048191
47694	0	2.933383	0.598979	9.793378	0.029447	0.005966	0.097901	-0.162574	-16.018692	-3.039759
47695	0	2.906227	0.569800	9.634623	0.029175	0.005676	0.096313	-0.138718	-15.882142	-3.043869
47696	0	2.853164	0.574253	9.512900	0.028647	0.005718	0.095096	-0.111561	-15.739968	-3.047598
47697	0	2.826682	0.588475	9.463723	0.028381	0.005859	0.094604	-0.083001	-15.598569	-3.043644
47698	0	2.811200	0.598570	9.299127	0.028217	0.005970	0.092960	-0.065578	-15.466054	-3.037140
47699	0	2.779113	0.600025	9.219268	0.027893	0.005981	0.092163	-0.044085	-15.336596	-3.029986
47700	0	2.716328	0.597176	9.121169	0.027264	0.005957	0.091183	-0.026937	-15.207757	-3.020999
47701	0	2.700515	0.630529	9.048107	0.027100	0.006287	0.090454	-0.005039	-15.085412	-3.019911
47702	0	2.689036	0.628020	8.955475	0.026974	0.006262	0.089531	0.016975	-14.975995	-3.017064
47703	0	2.665662	0.642510	8.852295	0.026733	0.006409	0.088501	0.036866	-14.873871	-3.014423
47704	0	2.626413	0.669734	8.819812	0.026336	0.006685	0.088178	0.051398	-14.778099	-3.008958
47705	0	2.557282	0.647728	8.784710	0.025635	0.006470	0.087830	0.060340	-14.694498	-3.003364
47706	0	2.570051	0.618516	8.659943	0.025757	0.006179	0.086583	0.067893	-14.617203	-3.002530
47707	0	2.522083	0.592637	8.625624	0.025269	0.005920	0.086243	0.075246	-14.551018	-3.002364
47708	0	2.501513	0.587386	8.634037	0.025050	0.005871	0.086330	0.079032	-14.501713	-3.001040
47709	0	2.481348	0.598298	8.564029	0.024841	0.005981	0.085632	0.081022	-14.461666	-3.004228
47710	0	2.488911	0.611163	8.504240	0.024908	0.006106	0.085037	0.088215	-14.433300	-3.005920
47711	0	2.489382	0.598307	8.514642	0.024902	0.005981	0.085144	0.090783	-14.418988	-3.008386
47712	0	2.488808	0.586384	8.563519	0.024885	0.005862	0.085636	0.093599	-14.420008	-3.014027
47713	0	2.460501	0.603908	8.532513	0.024597	0.006042	0.085327	0.089862	-14.427661	-3.014689
47714	0	2.481112	0.597009	8.519603	0.024796	0.005974	0.085200	0.085882	-14.445731	-3.016533
47715	0	2.529507	0.634093	8.538083	0.025269	0.006348	0.085388	0.078188	-14.478382	-3.015547
47716	0	2.517356	0.614426	8.554598	0.025138	0.006150	0.085556	0.071688	-14.523229	-3.018612
47717	0	2.543632	0.615623	8.696234	0.025391	0.006165	0.086975	0.062519	-14.580465	-3.019998
47718	0	2.571830	0.650722	8.687189	0.025664	0.006514	0.086887	0.056118	-14.648610	-3.018607
47719	0	2.600162	0.627555	8.750691	0.025940	0.006287	0.087524	0.043845	-14.726374	-3.020824
47720	0	2.601095	0.607177	8.844602	0.025942	0.006081	0.088466	0.034719	-14.812886	-3.022871
47721	0	2.625796	0.608509	8.902981	0.026184	0.006104	0.089050	0.013528	-14.904983	-3.028115
47722	0	2.635650	0.629196	8.922950	0.026271	0.006310	0.089253	-0.007453	-15.011909	-3.029058
47723	0	2.688389	0.627048	9.012343	0.026794	0.006287	0.090149	-0.025112	-15.122576	-3.032911
47724	0	2.731302	0.611036	9.116835	0.027219	0.006131	0.091195	-0.048295	-15.237951	-3.037228
47725	0	2.781197	0.596036	9.292745	0.027710	0.005981	0.092957	-0.071181	-15.360715	-3.044907
47726	0	2.795915	0.579376	9.329464	0.027854	0.005816	0.093325	-0.095889	-15.486887	-3.049783
47727	0	2.824366	0.626690	9.457410	0.028137	0.006287	0.094604	-0.116652	-15.612804	-3.054279
47728	0	2.834007	0.629251	9.524413	0.028230	0.006308	0.095276	-0.131665	-15.742502	-3.054142
47729	0	2.897893	0.614363	9.652623	0.028870	0.006165	0.096558	-0.153313	-15.869203	-3.061124
47730	0	2.920072	0.609549	9.749987	0.029090	0.006122	0.097531	-0.180858	-15.996345	-3.061369
47731	0	2.958619	0.595589	9.866363	0.029480	0.005981	0.098694	-0.207504	-16.116650	-3.061034
47732	0	2.980168	0.608821	9.994519	0.029695	0.006112	0.099976	-0.231850	-16.236407	-3.063450
47733	0	2.994758	0.577953	10.116743	0.029846	0.005798	0.101196	-0.250324	-16.348207	-3.066861
47734	0	3.026733	0.586486	10.165898	0.030171	0.005882	0.101686	-0.267232	-16.453296	-3.069465
47735	0	3.042531	0.578578	10.257392	0.030334	0.005798	0.102600	-0.278834	-16.551705	-3.065629
47736	0	3.067233	0.587808	10.386307	0.030580	0.005895	0.103889	-0.294612	-16.650946	-3.064036
47737	0	3.132858	0.639598	10.446944	0.031250	0.006409	0.104492	-0.306364	-16.733993	-3.058495
47738	0	3.104782	0.558361	10.497604	0.030980	0.005589	0.104996	-0.310738	-16.804818	-3.060280
47739	0	3.118607	0.529574	10.557439	0.031128	0.005310	0.105591	-0.324384	-16.864834	-3.061862
47740	0	3.117358	0.545428	10.621425	0.031122	0.005464	0.106229	-0.332956	-16.917142	-3.053972
47741	0	3.153335	0.585351	10.643403	0.031494	0.005859	0.106445	-0.337866	-16.956195	-3.054121
47742	0	3.159939	0.572061	10.659775	0.031572	0.005725	0.106606	-0.341385	-16.982091	-3.050603
47743	0	3.156925	0.574079	10.674614	0.031555	0.005737	0.106750	-0.336811	-16.994000	-3.044922
47744	0	3.158087	0.580530	10.674152	0.031583	0.005805	0.106741	-0.335835	-16.988674	-3.044360
47745	0	3.209203	0.592266	10.705928	0.032104	0.005920	0.107056	-0.332791	-16.972100	-3.047539
47746	0	3.174961	0.580508	10.713032	0.031774	0.005802	0.107123	-0.329279	-16.943221	-3.048675
47747	0	3.207803	0.586691	10.675803	0.032104	0.005859	0.106750	-0.320998	-16.911531	-3.047418
47748	0	3.164392	0.588272	10.573925	0.031686	0.005874	0.105727	-0.311157	-16.862823	-3.050329
47749	0	3.107309	0.580986	10.609455	0.031128	0.005798	0.106079	-0.298963	-16.800270	-3.049651
47750	0	3.120243	0.607323	10.515065	0.031263	0.006064	0.105133	-0.289806	-16.730533	-3.046803
47751	0	3.093338	0.605596	10.463494	0.031006	0.006042	0.104614	-0.275657	-16.647811	-3.046344
47752	0	3.090489	0.596247	10.412829	0.030983	0.005947	0.104106	-0.259658	-16.558497	-3.041152
47753	0	3.049348	0.581166	10.274673	0.030579	0.005798	0.102722	-0.245764	-16.460152	-3.037744
47754	0	3.025580	0.583713	10.224804	0.030348	0.005824	0.102221	-0.232165	-16.353618	-3.038617
47755	0	3.011518	0.581316	10.177360	0.030212	0.005798	0.101746	-0.216670	-16.240729	-3.034382
47756	0	2.973646	0.553947	10.012107	0.029838	0.005522	0.100092	-0.197729	-16.121530	-3.032997
47757	0	2.943267	0.551130	9.976249	0.029541	0.005493	0.099731	-0.178351	-15.993646	-3.032515
47758	0	2.897401	0.548078	9.829815	0.029083	0.005467	0.098267	-0.164259	-15.862847	-3.031308
47759	0	2.857347	0.575918	9.750508	0.028687	0.005737	0.097473	-0.140273	-15.726534	-3.021879
47760	0	2.859900	0.591814	9.683522	0.028706	0.005902	0.096805	-0.123034	-15.596935	-3.015091
47761	0	2.814994	0.594355	9.530682	0.028259	0.005920	0.095276	-0.096853	-15.462036	-3.010514
47762	0	2.793940	0.586332	9.438985	0.028043	0.005844	0.094360	-0.075050	-15.333082	-3.010006
47763	0	2.760693	0.600239	9.292485	0.027710	0.005981	0.092896	-0.050782	-15.202604	-3.011924
47764	0	2.722878	0.598048	9.145394	0.027324	0.005961	0.091427	-0.028312	-15.080204	-3.004936
47765	0	2.701042	0.624188	9.090680	0.027100	0.006226	0.090881	-0.009024	-14.964329	-3.002680
47766	0	2.665413	0.633739	9.022233	0.026739	0.006318	0.090199	0.014276	-14.852976	-3.000367
47767	0	2.628415	0.648434	8.913481	0.026367	0.006470	0.089111	0.031948	-14.742801	-2.996062
47768	0	2.600364	0.632760	8.808050	0.026081	0.006315	0.088058	0.047058	-14.638636	-2.993556
47769	0	2.581226	0.648071	8.748227	0.025879	0.006470	0.087463	0.060754	-14.547879	-2.988363
47770	0	2.556589	0.650060	8.660157	0.025624	0.006491	0.086585	0.073297	-14.467233	-2.985601
47771	0	2.533919	0.617232	8.650135	0.025391	0.006165	0.086487	0.083258	-14.395661	-2.982033
47772	0	2.500144	0.636881	8.634408	0.025043	0.006363	0.086332	0.090972	-14.336455	-2.984077
47773	0	2.487114	0.610684	8.564116	0.024902	0.006104	0.085632	0.095561	-14.291290	-2.986564
47774	0	2.500051	0.598912	8.559475	0.025023	0.005987	0.085588	0.098574	-14.258408	-2.985616
47775	0	2.488822	0.604578	8.447658	0.024902	0.006042	0.084473	0.103657	-14.235807	-2.987349
47776	0	2.468503	0.604939	8.521425	0.024691	0.006048	0.085213	0.106071	-14.224835	-2.990969
47777	0	2.466484	0.628545	8.526428	0.024658	0.006287	0.085266	0.105639	-14.230274	-2.992892
47778	0	2.487249	0.628351	8.476853	0.024854	0.006284	0.084774	0.106731	-14.252173	-2.994599
47779	0	2.474207	0.603776	8.538191	0.024719	0.006042	0.085388	0.101995	-14.279300	-2.992747
47780	0	2.485531	0.621105	8.591598	0.024826	0.006215	0.085924	0.098281	-14.314838	-2.988812
47781	0	2.512223	0.603874	8.623223	0.025085	0.006042	0.086243	0.095210	-14.360217	-2.986056
47782	0	2.496410	0.614856	8.687951	0.024915	0.006157	0.086893	0.086357	-14.421870	-2.994323
47783	0	2.520411	0.603246	8.744749	0.025146	0.006042	0.087463	0.075622	-14.493861	-2.994671
47784	0	2.550828	0.619177	8.777971	0.025445	0.006205	0.087797	0.061433	-14.572957	-2.995987
47785	0	2.582566	0.615259	8.872595	0.025757	0.006165	0.088745	0.048645	-14.658343	-3.000644
47786	0	2.634340	0.642826	8.880472	0.026260	0.006445	0.088828	0.030207	-14.761869	-2.999614
47787	0	2.651282	0.632809	8.957601	0.026428	0.006348	0.089600	0.008273	-14.866564	-3.003654
47788	0	2.668823	0.604651	9.038125	0.026599	0.006063	0.090406	-0.010052	-14.976243	-3.002705
47789	0	2.695114	0.584142	9.134262	0.026855	0.005859	0.091370	-0.029297	-15.092767	-3.007366
47790	0	2.769638	0.604178	9.256746	0.027598	0.006066	0.092595	-0.056290	-15.210581	-3.010608
47791	0	2.787497	0.590144	9.396457	0.027771	0.005920	0.093994	-0.076015	-15.333875	-3.013939
47792	0	2.833468	0.610681	9.475703	0.028225	0.006125	0.094789	-0.095024	-15.463080	-3.021727
47793	0	2.885987	0.602163	9.548749	0.028748	0.006042	0.095520	-0.116461	-15.594339	-3.021771
47794	0	2.890706	0.622233	9.737600	0.028793	0.006244	0.097408	-0.138082	-15.724655	-3.024352
47795	0	2.910130	0.620546	9.866288	0.028992	0.006226	0.098694	-0.158108	-15.848429	-3.022885
47796	0	2.962343	0.598204	9.927089	0.029517	0.006001	0.099301	-0.177228	-15.967598	-3.023066
47797	0	2.989068	0.608332	10.031166	0.029785	0.006104	0.100342	-0.197012	-16.084657	-3.023999
47798	0	3.004247	0.561212	10.122733	0.029937	0.005635	0.101257	-0.219974	-16.200816	-3.023802
47799	0	3.031273	0.571468	10.177810	0.030212	0.005737	0.101807	-0.242254	-16.310302	-3.029379
47800	0	3.081638	0.561063	10.318583	0.030721	0.005630	0.103213	-0.260376	-16.413079	-3.024359
47801	0	3.121527	0.571787	10.373461	0.031128	0.005737	0.103760	-0.279024	-16.506084	-3.026396
47802	0	3.113798	0.592389	10.484683	0.031060	0.005941	0.104869	-0.295588	-16.587579	-3.024752
47803	0	3.150220	0.577870	10.575445	0.031433	0.005798	0.105774	-0.314387	-16.658950	-3.027036
47804	0	3.144737	0.593003	10.584000	0.031388	0.005941	0.105857	-0.324544	-16.719403	-3.024727
47805	0	3.166746	0.608654	10.710253	0.031616	0.006104	0.107117	-0.340656	-16.770700	-3.023797
47806	0	3.139140	0.550857	10.726027	0.031352	0.005520	0.107271	-0.350843	-16.809212	-3.024912
47807	0	3.170163	0.530478	10.698767	0.031677	0.005310	0.106995	-0.355169	-16.831807	-3.018368
47808	0	3.174003	0.565510	10.709872	0.031726	0.005665	0.107102	-0.364302	-16.843377	-3.015384
47809	0	3.192831	0.604007	10.729788	0.031921	0.006042	0.107300	-0.365672	-16.847171	-3.014485
47810	0	3.156324	0.590858	10.711383	0.031569	0.005915	0.107112	-0.371303	-16.837886	-3.011154
47811	0	3.196018	0.585509	10.712357	0.031982	0.005859	0.107117	-0.375361	-16.810458	-3.003841
47812	0	3.215180	0.597050	10.750530	0.032182	0.005972	0.107496	-0.376425	-16.774894	-2.998224
47813	0	3.176032	0.586358	10.676187	0.031799	0.005859	0.106750	-0.371692	-16.729367	-2.991519
47814	0	3.148763	0.544609	10.599362	0.031538	0.005440	0.105979	-0.364716	-16.671217	-2.991414
47815	0	3.137908	0.543760	10.542353	0.031433	0.005432	0.105408	-0.358722	-16.608790	-2.991217
47816	0	3.113535	0.551080	10.484771	0.031203	0.005504	0.104828	-0.351208	-16.530849	-2.988519
47817	0	3.110974	0.556369	10.372203	0.031189	0.005554	0.103699	-0.341223	-16.439614	-2.987096
47818	0	3.070071	0.552159	10.340327	0.030787	0.005511	0.103378	-0.330537	-16.340798	-2.978084
47819	0	3.072671	0.581482	10.189577	0.030823	0.005798	0.101868	-0.312940	-16.229063	-2.971390
47820	0	3.016733	0.578370	10.109620	0.030266	0.005770	0.101068	-0.298078	-16.113712	-2.965252
47821	0	2.999088	0.617855	10.061480	0.030090	0.006165	0.100586	-0.283005	-15.996752	-2.970166
47822	0	2.936241	0.553609	9.920738	0.029467	0.005520	0.099177	-0.265330	-15.872640	-2.969516
47823	0	2.956128	0.611758	9.829642	0.029663	0.006104	0.098267	-0.249978	-15.750239	-2.968251
47824	0	2.904757	0.596592	9.744049	0.029156	0.005948	0.097409	-0.230200	-15.619315	-2.964346
47825	0	2.851671	0.569274	9.622276	0.028625	0.005676	0.096191	-0.211826	-15.486056	-2.959675
47826	0	2.799749	0.585145	9.506215	0.028105	0.005831	0.095032	-0.188147	-15.353029	-2.955538
47827	0	2.779329	0.563030	9.402281	0.027893	0.005615	0.093994	-0.170890	-15.227713	-2.951090
47828	0	2.741106	0.566131	9.298077	0.027513	0.005645	0.092952	-0.151696	-15.098966	-2.950543
47829	0	2.730933	0.556899	9.212953	0.027405	0.005554	0.092102	-0.134362	-14.976558	-2.946476
47830	0	2.693994	0.554115	9.071738	0.027034	0.005522	0.090691	-0.110988	-14.854328	-2.940013
47831	0	2.689272	0.587371	8.992927	0.026978	0.005859	0.089905	-0.093648	-14.742646	-2.941157
47832	0	2.624048	0.596028	8.930382	0.026320	0.005948	0.089281	-0.078700	-14.636375	-2.935874
47833	0	2.598697	0.593165	8.901046	0.026062	0.005920	0.088989	-0.064833	-14.536125	-2.931351
47834	0	2.584618	0.582803	8.856176	0.025912	0.005820	0.088543	-0.055215	-14.446975	-2.930016
47835	0	2.551719	0.599071	8.705210	0.025574	0.005981	0.087036	-0.043170	-14.368875	-2.924477
47836	0	2.529329	0.619641	8.671380	0.025339	0.006183	0.086701	-0.025035	-14.304705	-2.923508
47837	0	2.522543	0.598929	8.631578	0.025269	0.005981	0.086304	-0.014503	-14.243855	-2.921489
47838	0	2.496709	0.600162	8.603025	0.024999	0.005997	0.086021	-0.007626	-14.198261	-2.928240
47839	0	2.488103	0.592546	8.582126	0.024902	0.005920	0.085815	-0.000273	-14.166210	-2.927885
47840	0	2.466322	0.598924	8.534155	0.024676	0.005991	0.085338	-0.001711	-14.144993	-2.926265
47841	0	2.464985	0.573604	8.581791	0.024658	0.005737	0.085815	-0.002456	-14.130288	-2.930835
47842	0	2.470324	0.610241	8.545352	0.024702	0.006101	0.085454	0.001069	-14.128271	-2.932334
47843	0	2.472981	0.610318	8.593448	0.024719	0.006104	0.085938	0.002049	-14.138774	-2.936444
47844	0	2.500364	0.603855	8.555919	0.024984	0.006042	0.085565	-0.000248	-14.160966	-2.933414
47845	0	2.499044	0.585304	8.568591	0.024963	0.005859	0.085693	-0.006807	-14.193550	-2.935589
47846	0	2.517794	0.602770	8.603326	0.025140	0.006029	0.086044	-0.006636	-14.240750	-2.935824
47847	0	2.543772	0.627801	8.598525	0.025391	0.006287	0.085999	-0.015739	-14.299904	-2.939205
47848	0	2.560353	0.576847	8.723684	0.025547	0.005780	0.087253	-0.028562	-14.370526	-2.938872
47849	0	2.576126	0.596390	8.799476	0.025696	0.005981	0.088013	-0.048574	-14.452164	-2.940217
47850	0	2.571357	0.599647	8.801775	0.025643	0.006007	0.088037	-0.059642	-14.539969	-2.937686
47851	0	2.614085	0.603266	8.872261	0.026062	0.006042	0.088745	-0.069270	-14.638204	-2.938120
47852	0	2.636935	0.600934	8.971230	0.026282	0.006022	0.089737	-0.082780	-14.745782	-2.940819
47853	0	2.719202	0.572489	9.036612	0.027100	0.005737	0.090393	-0.095129	-14.859410	-2.942395
47854	0	2.701614	0.569393	9.153230	0.026920	0.005712	0.091559	-0.113768	-14.975830	-2.944542
47855	0	2.744173	0.608451	9.219629	0.027344	0.006104	0.092224	-0.133888	-15.094028	-2.945240
47856	0	2.795077	0.616570	9.378574	0.027848	0.006186	0.093815	-0.155737	-15.215735	-2.944899
47857	0	2.806119	0.571797	9.426870	0.027954	0.005737	0.094299	-0.175629	-15.342405	-2.948401
47858	0	2.858147	0.568366	9.518209	0.028476	0.005697	0.095213	-0.188459	-15.466203	-2.954839
47859	0	2.873283	0.578108	9.677101	0.028625	0.005798	0.096802	-0.205378	-15.589829	-2.956734
47860	0	2.895263	0.586870	9.707378	0.028841	0.005885	0.097106	-0.221162	-15.718092	-2.959931
47861	0	2.952277	0.578149	9.811436	0.029419	0.005798	0.098145	-0.237373	-15.835900	-2.967461
47862	0	2.967876	0.580808	9.994425	0.029570	0.005825	0.099976	-0.253324	-15.957562	-2.973360
47863	0	3.031383	0.572448	10.025090	0.030212	0.005737	0.100281	-0.264738	-16.070044	-2.968987
47864	0	3.051778	0.593985	10.092342	0.030416	0.005955	0.100953	-0.278364	-16.181587	-2.969338
47865	0	3.085921	0.614862	10.232758	0.030762	0.006165	0.102356	-0.293015	-16.287288	-2.969691
47866	0	3.092574	0.587141	10.318840	0.030836	0.005888	0.103214	-0.308372	-16.383384	-2.971252
47867	0	3.102463	0.584641	10.330933	0.030945	0.005859	0.103333	-0.319937	-16.468463	-2.972527
47868	0	3.124560	0.570268	10.454452	0.031167	0.005711	0.104568	-0.325860	-16.551127	-2.974428
47869	0	3.119877	0.584636	10.514331	0.031128	0.005859	0.105164	-0.337478	-16.624854	-2.975351
47870	0	3.169177	0.600667	10.492199	0.031635	0.006016	0.104939	-0.345085	-16.683071	-2.976146
47871	0	3.178053	0.554503	10.539547	0.031738	0.005554	0.105408	-0.352953	-16.725548	-2.978414
47872	0	3.210341	0.571669	10.653084	0.032067	0.005718	0.106542	-0.352706	-16.760922	-2.978133
47873	0	3.170335	0.554661	10.656002	0.031677	0.005554	0.106567	-0.359154	-16.785514	-2.978538
47874	0	3.174131	0.548208	10.685359	0.031730	0.005477	0.106857	-0.352205	-16.794468	-2.980154
47875	0	3.186907	0.567794	10.662572	0.031860	0.005676	0.106628	-0.349152	-16.800318	-2.976108
47876	0	3.192646	0.568382	10.662607	0.031939	0.005679	0.106623	-0.343070	-16.783800	-2.976790
47877	0	3.195975	0.574068	10.657400	0.031982	0.005737	0.106567	-0.338746	-16.755889	-2.972877
47878	0	3.178571	0.587669	10.591642	0.031815	0.005865	0.105908	-0.325603	-16.721106	-2.970139
47879	0	3.218347	0.592888	10.615274	0.032227	0.005920	0.106140	-0.316067	-16.671040	-2.970035
47880	0	3.172032	0.576517	10.550827	0.031775	0.005754	0.105493	-0.303360	-16.608616	-2.965191
47881	0	3.143729	0.592737	10.548533	0.031494	0.005920	0.105469	-0.295685	-16.543275	-2.964762
47882	0	3.142836	0.594497	10.497353	0.031503	0.005934	0.104952	-0.283773	-16.458524	-2.956831
47883	0	3.074495	0.569003	10.396517	0.030823	0.005676	0.103943	-0.268992	-16.369182	-2.955447
47884	0	3.082588	0.589914	10.334047	0.030912	0.005886	0.103315	-0.255140	-16.269646	-2.947482
47885	0	3.085598	0.581475	10.262594	0.030945	0.005798	0.102600	-0.237370	-16.166849	-2.950578
47886	0	3.036729	0.566386	10.084815	0.030465	0.005647	0.100820	-0.218655	-16.052098	-2.951270
47887	0	2.999485	0.575556	10.012528	0.030090	0.005737	0.100098	-0.198624	-15.939231	-2.945854
47888	0	2.967936	0.597567	9.926500	0.029778	0.005956	0.099236	-0.176495	-15.821233	-2.940802
47889	0	2.961869	0.599723	9.878562	0.029724	0.005981	0.098755	-0.159255	-15.695354	-2.931277
47890	0	2.904840	0.597341	9.744015	0.029150	0.005951	0.097411	-0.133820	-15.572315	-2.936389
47891	0	2.888619	0.594292	9.628279	0.028992	0.005920	0.096252	-0.108183	-15.443200	-2.931937
47892	0	2.843300	0.591957	9.554836	0.028538	0.005903	0.095518	-0.089692	-15.314063	-2.935163
47893	0	2.803797	0.593894	9.414467	0.028137	0.005920	0.094116	-0.068181	-15.189750	-2.930482
47894	0	2.795986	0.633886	9.328681	0.028063	0.006323	0.093257	-0.049655	-15.059822	-2.930580
47895	0	2.767010	0.594017	9.268031	0.027771	0.005920	0.092651	-0.026335	-14.931597	-2.926855
47896	0	2.741852	0.603635	9.145343	0.027511	0.006020	0.091427	-0.006293	-14.812728	-2.928076
47897	0	2.688827	0.600016	9.054047	0.026978	0.005981	0.090515	0.016494	-14.696311	-2.927526
47898	0	2.647595	0.615662	8.979378	0.026556	0.006140	0.089771	0.037326	-14.590710	-2.925890
47899	0	2.622784	0.593816	8.937732	0.026306	0.005920	0.089355	0.059392	-14.486916	-2.923126
47900	0	2.601911	0.627076	8.868594	0.026090	0.006260	0.088666	0.072999	-14.392323	-2.919125
47901	0	2.618427	0.611155	8.711492	0.026245	0.006104	0.087097	0.083487	-14.308839	-2.909258
47902	0	2.539826	0.612788	8.720747	0.025452	0.006119	0.087193	0.095508	-14.235225	-2.897680
47903	0	2.540911	0.604790	8.704819	0.025452	0.006042	0.087036	0.102957	-14.175796	-2.887675
47904	0	2.520460	0.624259	8.627778	0.025245	0.006236	0.086267	0.111847	-14.119210	-2.891337
47905	0	2.529841	0.616975	8.582426	0.025330	0.006165	0.085815	0.119384	-14.074193	-2.887641
47906	0	2.518544	0.660424	8.663170	0.025206	0.006601	0.086626	0.124080	-14.044115	-2.884178
47907	0	2.519777	0.623155	8.575683	0.025208	0.006226	0.085754	0.133076	-14.027741	-2.881893
47908	0	2.512253	0.605219	8.545527	0.025126	0.006054	0.085454	0.131963	-14.019167	-2.885842
47909	0	2.490471	0.586309	8.605863	0.024902	0.005859	0.086060	0.138142	-14.019057	-2.893830
47910	0	2.473485	0.586595	8.611464	0.024724	0.005866	0.086118	0.139584	-14.030174	-2.889987
47911	0	2.492356	0.628043	8.666427	0.024902	0.006287	0.086670	0.133216	-14.054924	-2.890712
47912	0	2.509922	0.632953	8.658733	0.025066	0.006334	0.086596	0.129015	-14.095044	-2.886860
47913	0	2.518390	0.597659	8.690357	0.025146	0.005981	0.086914	0.124861	-14.141061	-2.886199
47914	0	2.526683	0.620719	8.694039	0.025221	0.006215	0.086953	0.116868	-14.198340	-2.888682
47915	0	2.556693	0.603639	8.799738	0.025513	0.006042	0.088013	0.111468	-14.265709	-2.895764
47916	0	2.568301	0.614320	8.851332	0.025621	0.006152	0.088531	0.102652	-14.342147	-2.894918
47917	0	2.625390	0.627523	8.866426	0.026184	0.006287	0.088684	0.090929	-14.429087	-2.897826
47918	0	2.634099	0.612484	8.978229	0.026264	0.006141	0.089804	0.073907	-14.523787	-2.897996
47919	0	2.669051	0.614516	9.098155	0.026611	0.006165	0.091003	0.052742	-14.620227	-2.899356
47920	0	2.703811	0.641914	9.117829	0.026953	0.006431	0.091203	0.041619	-14.724240	-2.902150
47921	0	2.731241	0.633046	9.195428	0.027222	0.006348	0.091980	0.023714	-14.833995	-2.902633
47922	0	2.768034	0.599061	9.293873	0.027588	0.006007	0.092965	0.006746	-14.944765	-2.908297
47923	0	2.805139	0.608800	9.421039	0.027954	0.006104	0.094238	-0.008582	-15.059882	-2.910199
47924	0	2.861668	0.605414	9.506773	0.028517	0.006072	0.095097	-0.026557	-15.177126	-2.915957
47925	0	2.829446	0.602496	9.604216	0.028198	0.006042	0.096069	-0.043985	-15.288751	-2.921573
47926	0	2.873555	0.611305	9.690106	0.028636	0.006128	0.096930	-0.058517	-15.403319	-2.924639
47927	0	2.884456	0.559672	9.799504	0.028748	0.005615	0.098022	-0.076724	-15.513613	-2.928360
47928	0	2.946807	0.592701	9.928128	0.029371	0.005943	0.099309	-0.092154	-15.622196	-2.926285
47929	0	2.963483	0.584215	9.946043	0.029541	0.005859	0.099487	-0.108635	-15.727150	-2.930695
47930	0	2.988491	0.568629	10.105460	0.029793	0.005702	0.101081	-0.123202	-15.828490	-2.934274
47931	0	3.024084	0.566168	10.159778	0.030151	0.005676	0.101624	-0.136527	-15.926288	-2.934288
47932	0	3.016574	0.538467	10.222103	0.030087	0.005403	0.102243	-0.153784	-16.012040	-2.924398
47933	0	3.078081	0.584492	10.269902	0.030701	0.005859	0.102722	-0.166968	-16.098317	-2.925701
47934	0	3.075331	0.582165	10.436322	0.030680	0.005830	0.104384	-0.173167	-16.176017	-2.927918
47935	0	3.070269	0.554114	10.429125	0.030640	0.005554	0.104309	-0.185002	-16.242175	-2.924747
47936	0	3.118623	0.563930	10.505003	0.031133	0.005650	0.105065	-0.193953	-16.297462	-2.921340
47937	0	3.135562	0.596929	10.533411	0.031311	0.005981	0.105347	-0.205110	-16.342828	-2.916372
47938	0	3.155704	0.600835	10.555508	0.031522	0.006018	0.105565	-0.213271	-16.377954	-2.918617
47939	0	3.157841	0.567309	10.601132	0.031555	0.005676	0.106018	-0.215076	-16.399951	-2.915967
47940	0	3.136815	0.566683	10.575641	0.031357	0.005670	0.105760	-0.216568	-16.409107	-2.916051
47941	0	3.168203	0.567342	10.674922	0.031677	0.005676	0.106750	-0.218243	-16.411098	-2.916996
47942	0	3.167945	0.603638	10.626150	0.031687	0.006036	0.106259	-0.216575	-16.400035	-2.912047
47943	0	3.147676	0.580057	10.602311	0.031494	0.005798	0.106018	-0.213307	-16.378100	-2.909601
47944	0	3.130987	0.592395	10.609660	0.031337	0.005924	0.106089	-0.212864	-16.345865	-2.907433
47945	0	3.115463	0.592570	10.578375	0.031189	0.005920	0.105774	-0.206621	-16.305500	-2.901224
47946	0	3.113334	0.587448	10.519661	0.031181	0.005870	0.105183	-0.201380	-16.250044	-2.896716
47947	0	3.101226	0.610833	10.481327	0.031067	0.006104	0.104797	-0.196066	-16.187120	-2.890536
47948	0	3.077410	0.581356	10.393132	0.030836	0.005807	0.103913	-0.188797	-16.115578	-2.887336
47949	0	3.088017	0.575120	10.316802	0.030945	0.005737	0.103149	-0.173517	-16.040575	-2.883882
47950	0	3.080402	0.571384	10.216952	0.030877	0.005703	0.102148	-0.161643	-15.955418	-2.881223
47951	0	3.043434	0.574338	10.207531	0.030518	0.005737	0.102051	-0.155350	-15.858810	-2.872408
47952	0	2.989793	0.563778	10.059859	0.029987	0.005627	0.100573	-0.143336	-15.753813	-2.874817
47953	0	2.981500	0.599220	10.030759	0.029907	0.005981	0.100281	-0.131795	-15.645296	-2.871226
47954	0	2.956935	0.546749	9.895793	0.029664	0.005453	0.098930	-0.115970	-15.532495	-2.869589
47955	0	2.956850	0.581562	9.847716	0.029663	0.005798	0.098450	-0.096727	-15.419301	-2.869726
47956	0	2.895705	0.627318	9.724788	0.029049	0.006259	0.097221	-0.080793	-15.307907	-2.860802
47957	0	2.871369	0.617698	9.585289	0.028809	0.006165	0.095825	-0.066811	-15.191317	-2.851714
47958	0	2.840512	0.589756	9.541801	0.028498	0.005883	0.095391	-0.050446	-15.077048	-2.845360
47959	0	2.822677	0.605380	9.481479	0.028320	0.006042	0.094788	-0.037602	-14.960905	-2.840484
47960	0	2.810153	0.607872	9.389167	0.028195	0.006064	0.093864	-0.021076	-14.843339	-2.840737
47961	0	2.756233	0.599198	9.237141	0.027649	0.005981	0.092346	-0.008726	-14.732864	-2.832612
47962	0	2.744940	0.601243	9.211616	0.027537	0.006001	0.092091	0.004136	-14.620450	-2.826530
47963	0	2.683970	0.599030	9.181880	0.026917	0.005981	0.091797	0.014663	-14.521596	-2.826334
47964	0	2.669694	0.606961	9.057744	0.026765	0.006060	0.090558	0.026897	-14.432668	-2.825663
47965	0	2.642260	0.611323	9.053397	0.026489	0.006104	0.090515	0.038875	-14.345312	-2.821649
47966	0	2.654321	0.606945	9.020229	0.026600	0.006062	0.090186	0.048791	-14.270365	-2.823692
47967	0	2.619184	0.599050	8.912640	0.026245	0.005981	0.089111	0.060442	-14.198907	-2.819160
47968	0	2.578853	0.612695	8.829929	0.025834	0.006121	0.088286	0.068782	-14.136823	-2.817945
47969	0	2.553663	0.604872	8.747379	0.025574	0.006042	0.087463	0.077283	-14.085307	-2.817992
47970	0	2.497585	0.599594	8.755435	0.025011	0.005994	0.087544	0.080426	-14.036312	-2.815009
47971	0	2.530630	0.610836	8.734772	0.025330	0.006104	0.087341	0.087457	-14.002840	-2.814416
47972	0	2.502551	0.599395	8.735729	0.025039	0.005991	0.087354	0.092209	-13.982613	-2.816087
47973	0	2.519747	0.610501	8.667274	0.025208	0.006104	0.086670	0.095226	-13.966396	-2.812574
47974	0	2.512731	0.616522	8.624735	0.025126	0.006167	0.086247	0.093636	-13.964601	-2.813392
47975	0	2.552202	0.628448	8.691148	0.025513	0.006287	0.086914	0.092281	-13.974000	-2.815576
47976	0	2.524106	0.590782	8.659921	0.025226	0.005916	0.086603	0.083625	-13.991524	-2.816555
47977	0	2.529006	0.609585	8.709146	0.025269	0.006104	0.087097	0.075387	-14.016926	-2.815902
47978	0	2.564552	0.613989	8.732103	0.025617	0.006148	0.087329	0.066305	-14.051954	-2.821712
47979	0	2.549330	0.621604	8.794028	0.025452	0.006226	0.087952	0.056113	-14.103351	-2.829854
47980	0	2.588822	0.607378	8.846365	0.025840	0.006083	0.088477	0.045986	-14.163186	-2.831018
47981	0	2.629902	0.615103	8.879115	0.026245	0.006165	0.088806	0.031199	-14.229869	-2.829175
47982	0	2.616904	0.600181	8.961370	0.026110	0.006015	0.089630	0.017227	-14.302931	-2.831060
47983	0	2.649092	0.602707	9.055889	0.026428	0.006042	0.090576	0.000562	-14.379414	-2.830638
47984	0	2.699166	0.593249	9.058157	0.026919	0.005950	0.090602	-0.018518	-14.468039	-2.831283
47985	0	2.674739	0.590501	9.226444	0.026672	0.005920	0.092285	-0.034679	-14.558441	-2.838603
47986	0	2.708697	0.599696	9.258672	0.027006	0.006011	0.092609	-0.048961	-14.655648	-2.837011
47987	0	2.743092	0.614960	9.378658	0.027344	0.006165	0.093811	-0.064027	-14.759350	-2.842303
47988	0	2.766702	0.587664	9.398065	0.027579	0.005890	0.094006	-0.076976	-14.863513	-2.841800
47989	0	2.774076	0.590435	9.488388	0.027649	0.005920	0.094910	-0.093094	-14.971651	-2.845954
47990	0	2.816298	0.599253	9.501604	0.028077	0.006010	0.095040	-0.111043	-15.072439	-2.848392
47991	0	2.847099	0.608335	9.628831	0.028381	0.006104	0.096313	-0.131797	-15.176354	-2.845664
47992	0	2.877680	0.598526	9.776206	0.028686	0.006001	0.097788	-0.147595	-15.280543	-2.846050
47993	0	2.908614	0.596649	9.823962	0.028992	0.005981	0.098267	-0.161794	-15.387954	-2.845222
47994	0	2.951610	0.599553	9.965094	0.029428	0.006012	0.099676	-0.177575	-15.487081	-2.844022
47995	0	2.956707	0.578506	10.025590	0.029480	0.005798	0.100281	-0.189712	-15.583913	-2.843674
47996	0	3.016699	0.562776	10.099876	0.030083	0.005649	0.101023	-0.210324	-15.676849	-2.843017
47997	0	3.022982	0.566242	10.208940	0.030151	0.005676	0.102112	-0.223019	-15.762225	-2.843344
47998	0	3.008012	0.527207	10.235019	0.030004	0.005281	0.102372	-0.230702	-15.845265	-2.848512
47999	0	3.039749	0.548280	10.258201	0.030334	0.005493	0.102600	-0.239740	-15.912989	-2.852297
48000	0	3.058870	0.570507	10.339842	0.030522	0.005716	0.103417	-0.249666	-15.983833	-2.856419
48001	0	3.081546	0.573077	10.325583	0.030762	0.005737	0.103271	-0.254637	-16.040788	-2.858195
48002	0	3.109477	0.571437	10.420357	0.031053	0.005724	0.104216	-0.263041	-16.084504	-2.863206
48003	0	3.122640	0.560713	10.417624	0.031189	0.005615	0.104187	-0.269972	-16.123005	-2.866077
48004	0	3.123670	0.577955	10.476556	0.031203	0.005781	0.104775	-0.269868	-16.156889	-2.870538
48005	0	3.132930	0.543109	10.442573	0.031311	0.005432	0.104431	-0.269413	-16.174263	-2.873045
48006	0	3.105268	0.530691	10.447762	0.031042	0.005307	0.104481	-0.268293	-16.183187	-2.874019
48007	0	3.162272	0.567932	10.436798	0.031616	0.005676	0.104370	-0.263671	-16.187656	-2.872338
48008	0	3.131861	0.574528	10.400047	0.031323	0.005743	0.103999	-0.260020	-16.179670	-2.879770
48009	0	3.123009	0.562152	10.431471	0.031250	0.005615	0.104309	-0.252349	-16.155136	-2.878638
48010	0	3.130382	0.569749	10.426653	0.031332	0.005689	0.104259	-0.242001	-16.121478	-2.881806
48011	0	3.103057	0.550194	10.358709	0.031067	0.005493	0.103577	-0.231898	-16.078636	-2.875186
48012	0	3.107526	0.594946	10.366912	0.031116	0.005938	0.103658	-0.218393	-16.031455	-2.876730
48013	0	3.065366	0.568699	10.261357	0.030701	0.005676	0.102600	-0.206232	-15.976276	-2.874987
48014	0	3.073210	0.564551	10.252141	0.030789	0.005636	0.102505	-0.195846	-15.909602	-2.871898
48015	0	3.045522	0.562429	10.145867	0.030518	0.005615	0.101440	-0.185746	-15.836518	-2.872303
48016	0	3.026455	0.576488	10.125202	0.030332	0.005754	0.101233	-0.174218	-15.757963	-2.866176
48017	0	3.002105	0.580895	10.048399	0.030090	0.005798	0.100464	-0.162371	-15.676309	-2.871503
48018	0	2.987423	0.559152	9.918395	0.029953	0.005574	0.099161	-0.142941	-15.582669	-2.869234
48019	0	2.946368	0.575131	9.926535	0.029541	0.005737	0.099243	-0.127275	-15.490767	-2.869981
48020	0	2.943203	0.596189	9.821078	0.029510	0.005947	0.098188	-0.110566	-15.397697	-2.867504
48021	0	2.927723	0.551322	9.719119	0.029358	0.005493	0.097168	-0.087582	-15.299961	-2.867908
48022	0	2.886958	0.591424	9.662633	0.028953	0.005898	0.096602	-0.069578	-15.198922	-2.862974
48023	0	2.847931	0.587479	9.645980	0.028564	0.005859	0.096436	-0.052004	-15.095196	-2.861911
48024	0	2.874382	0.602674	9.516464	0.028824	0.006011	0.095141	-0.033694	-14.996244	-2.856266
48025	0	2.824587	0.593392	9.468693	0.028320	0.005920	0.094666	-0.017871	-14.903591	-2.850146
48026	0	2.809922	0.602168	9.356894	0.028172	0.006007	0.093548	-0.000646	-14.811311	-2.845891
48027	0	2.787919	0.630066	9.291708	0.027954	0.006287	0.092896	0.016086	-14.716414	-2.842549
48028	0	2.737325	0.626489	9.191873	0.027439	0.006253	0.091900	0.030248	-14.631781	-2.839887
48029	0	2.709794	0.611371	9.181473	0.027161	0.006104	0.091797	0.042696	-14.551019	-2.837085
48030	0	2.697982	0.631783	9.074968	0.027037	0.006307	0.090734	0.056661	-14.476742	-2.833549
48031	0	2.674034	0.647788	9.022543	0.026794	0.006470	0.090210	0.066932	-14.405572	-2.834074
48032	0	2.664258	0.643300	9.031368	0.026686	0.006425	0.090302	0.077418	-14.348327	-2.830477
48033	0	2.620084	0.592511	8.985637	0.026245	0.005920	0.089844	0.083564	-14.289416	-2.828130
48034	0	2.636952	0.618134	8.883988	0.026402	0.006173	0.088831	0.094533	-14.245694	-2.828134
48035	0	2.627565	0.598864	8.869264	0.026306	0.005981	0.088684	0.104369	-14.203818	-2.819611
48036	0	2.597481	0.575836	8.907343	0.026000	0.005752	0.089067	0.113623	-14.168971	-2.819480
48037	0	2.598464	0.647113	8.820051	0.026001	0.006470	0.088196	0.116204	-14.145367	-2.824765
48038	0	2.601907	0.586417	8.845115	0.026029	0.005861	0.088449	0.120939	-14.130564	-2.823576
48039	0	2.593891	0.604826	8.843985	0.025940	0.006042	0.088440	0.129533	-14.126830	-2.824689
48040	0	2.600042	0.642392	8.856011	0.025998	0.006420	0.088561	0.135623	-14.127429	-2.827025
48041	0	2.601613	0.604272	8.861858	0.026001	0.006042	0.088623	0.137437	-14.144632	-2.834115
48042	0	2.611219	0.616392	8.830229	0.026092	0.006165	0.088308	0.138322	-14.168968	-2.835810
48043	0	2.584509	0.579415	8.849331	0.025818	0.005798	0.088501	0.134689	-14.201841	-2.843121
48044	0	2.633042	0.603108	8.951346	0.026299	0.006034	0.089522	0.132961	-14.239092	-2.850161
48045	0	2.646819	0.610098	8.971007	0.026428	0.006104	0.089722	0.131887	-14.287740	-2.848990
48046	0	2.642848	0.603133	8.956341	0.026385	0.006037	0.089576	0.127233	-14.340579	-2.843066
48047	0	2.678366	0.597675	9.001223	0.026733	0.005981	0.090027	0.123638	-14.402198	-2.848865
48048	0	2.700841	0.639520	9.126420	0.026958	0.006398	0.091279	0.122236	-14.463747	-2.851755
48049	0	2.715681	0.645950	9.202488	0.027100	0.006470	0.092041	0.112152	-14.532538	-2.843910
48050	0	2.745840	0.643719	9.253962	0.027397	0.006449	0.092557	0.100558	-14.605985	-2.840303
48051	0	2.753318	0.603067	9.257110	0.027466	0.006042	0.092590	0.088751	-14.687032	-2.843690
48052	0	2.767384	0.624880	9.362960	0.027602	0.006262	0.093650	0.075696	-14.772371	-2.841587
48053	0	2.784779	0.596579	9.427767	0.027771	0.005981	0.094299	0.059656	-14.863395	-2.844409
48054	0	2.855198	0.630015	9.520896	0.028475	0.006315	0.095231	0.044488	-14.953968	-2.854034
48055	0	2.827350	0.597084	9.604788	0.028198	0.005981	0.096069	0.034716	-15.041468	-2.856989
48056	0	2.879061	0.618473	9.661458	0.028715	0.006204	0.096636	0.015236	-15.128701	-2.859664
48057	0	2.888593	0.639619	9.745109	0.028809	0.006409	0.097473	0.003453	-15.217321	-2.862865
48058	0	2.928545	0.618786	9.777191	0.029207	0.006200	0.097795	-0.007639	-15.306702	-2.861859
48059	0	2.924986	0.620908	9.897792	0.029175	0.006226	0.098999	-0.023892	-15.391318	-2.863458
48060	0	2.939847	0.636054	9.930170	0.029325	0.006375	0.099322	-0.038145	-15.473247	-2.860416
48061	0	2.991432	0.590758	9.983389	0.029846	0.005920	0.099854	-0.050185	-15.549208	-2.858257
48062	0	3.005092	0.606318	10.107601	0.029984	0.006077	0.101095	-0.062992	-15.623373	-2.860410
48063	0	3.002780	0.603688	10.130107	0.029968	0.006042	0.101318	-0.066872	-15.688489	-2.867412
48064	0	3.007743	0.571521	10.139064	0.030026	0.005726	0.101405	-0.076597	-15.743910	-2.870112
48065	0	3.044710	0.633725	10.221918	0.030396	0.006348	0.102234	-0.085961	-15.799508	-2.873216
48066	0	3.047859	0.595627	10.261961	0.030437	0.005960	0.102632	-0.088574	-15.843211	-2.876312
48067	0	3.055235	0.597708	10.289521	0.030518	0.005981	0.102905	-0.091463	-15.879714	-2.880342
48068	0	3.061953	0.633247	10.330231	0.030587	0.006338	0.103312	-0.095878	-15.913337	-2.878572
48069	0	3.060564	0.572958	10.356910	0.030579	0.005737	0.103577	-0.102693	-15.941027	-2.876835
48070	0	3.077159	0.578350	10.349414	0.030754	0.005782	0.103499	-0.099613	-15.958170	-2.883137
48071	0	3.082749	0.586180	10.406340	0.030823	0.005859	0.104065	-0.095684	-15.961163	-2.883796
48072	0	3.076596	0.561909	10.418481	0.030771	0.005620	0.104183	-0.095645	-15.953132	-2.882051
48073	0	3.050648	0.567716	10.419021	0.030518	0.005676	0.104187	-0.093756	-15.938709	-2.879424
48074	0	3.053728	0.568048	10.432003	0.030556	0.005677	0.104315	-0.089409	-15.916220	-2.875381
48075	0	3.061403	0.598717	10.340081	0.030640	0.005981	0.103394	-0.082481	-15.885592	-2.873537
48076	0	3.086147	0.636570	10.244043	0.030893	0.006358	0.102431	-0.073566	-15.847733	-2.875342
48077	0	3.066069	0.623212	10.261166	0.030701	0.006226	0.102600	-0.065958	-15.800843	-2.874441
48078	0	3.039678	0.569132	10.239079	0.030437	0.005689	0.102379	-0.062701	-15.753083	-2.871545
48079	0	3.003815	0.574240	10.200485	0.030090	0.005737	0.101990	-0.057026	-15.692259	-2.862232
48080	0	2.999341	0.599852	10.203448	0.030046	0.005991	0.102019	-0.048557	-15.630444	-2.858028
48081	0	2.972584	0.574972	10.078586	0.029785	0.005737	0.100769	-0.034604	-15.560773	-2.855436
48082	0	2.978182	0.595346	9.990671	0.029850	0.005944	0.099887	-0.024365	-15.480359	-2.856043
48083	0	2.977494	0.617390	9.926399	0.029846	0.006165	0.099243	-0.013984	-15.395907	-2.854130
48084	0	2.945565	0.619643	9.869249	0.029521	0.006183	0.098674	0.001656	-15.317842	-2.853656
48085	0	2.922332	0.618104	9.804339	0.029297	0.006165	0.098022	0.020399	-15.229698	-2.848617
48086	0	2.877247	0.614644	9.771794	0.028845	0.006136	0.097697	0.032241	-15.142663	-2.845636
48087	0	2.855314	0.629616	9.633434	0.028625	0.006287	0.096313	0.043106	-15.054448	-2.845276
48088	0	2.822649	0.619420	9.558155	0.028298	0.006183	0.095561	0.056431	-14.966098	-2.845407
48089	0	2.812441	0.611901	9.468650	0.028198	0.006104	0.094666	0.074586	-14.874596	-2.844489
48090	0	2.773612	0.596466	9.448216	0.027806	0.005951	0.094462	0.090750	-14.787345	-2.838543
48091	0	2.782590	0.599638	9.321981	0.027893	0.005981	0.093201	0.108590	-14.702663	-2.842600
48092	0	2.769599	0.614874	9.307240	0.027759	0.006133	0.093055	0.127440	-14.623478	-2.845208
48093	0	2.733772	0.605532	9.248728	0.027405	0.006042	0.092468	0.142899	-14.538278	-2.843449
48094	0	2.727591	0.632157	9.154502	0.027332	0.006311	0.091529	0.155382	-14.465582	-2.844826
48095	0	2.631339	0.598831	9.120162	0.026367	0.005981	0.091187	0.163849	-14.395902	-2.847458
48096	0	2.657738	0.642640	9.037577	0.026627	0.006422	0.090362	0.169375	-14.331414	-2.842521
48097	0	2.668795	0.647670	9.003984	0.026733	0.006470	0.090027	0.178275	-14.271509	-2.845953
48098	0	2.635915	0.612232	8.951361	0.026399	0.006117	0.089502	0.185412	-14.218869	-2.845014
48099	0	2.639821	0.610618	8.942519	0.026428	0.006104	0.089417	0.189268	-14.178338	-2.846549
48100	0	2.634230	0.611658	8.919660	0.026368	0.006108	0.089190	0.200452	-14.143067	-2.842460
48101	0	2.634797	0.604283	8.905596	0.026367	0.006042	0.089050	0.201657	-14.116273	-2.839807
48102	0	2.601183	0.640891	8.845396	0.026024	0.006409	0.088450	0.202770	-14.098649	-2.838778
48103	0	2.587473	0.622602	8.892941	0.025879	0.006226	0.088928	0.204342	-14.091223	-2.841116
48104	0	2.574831	0.622100	8.807595	0.025748	0.006226	0.088076	0.199524	-14.089262	-2.845323
48105	0	2.570218	0.622233	8.862143	0.025696	0.006226	0.088623	0.196686	-14.095429	-2.843060
48106	0	2.609052	0.633811	8.934709	0.026074	0.006340	0.089352	0.195787	-14.114012	-2.839873
48107	0	2.620566	0.609701	8.947167	0.026184	0.006104	0.089478	0.189158	-14.139600	-2.841672
48108	0	2.600876	0.577893	8.927489	0.025983	0.005785	0.089282	0.183174	-14.170817	-2.842186
48109	0	2.639863	0.591566	9.007900	0.026367	0.005920	0.090088	0.178957	-14.208790	-2.847827
48110	0	2.646478	0.621041	9.030409	0.026430	0.006215	0.090314	0.175021	-14.250705	-2.849071
48111	0	2.659447	0.627867	9.086898	0.026550	0.006287	0.090881	0.167212	-14.304365	-2.851162
48112	0	2.674557	0.601493	9.108685	0.026699	0.006026	0.091100	0.155296	-14.360823	-2.849241
48113	0	2.703049	0.609390	9.129358	0.026978	0.006104	0.091309	0.145698	-14.425232	-2.849258
48114	0	2.701874	0.576461	9.205585	0.026962	0.005778	0.092072	0.131158	-14.493499	-2.848788
48115	0	2.709829	0.621433	9.281782	0.027039	0.006226	0.092834	0.119811	-14.565185	-2.848460
48116	0	2.771417	0.612935	9.284169	0.027646	0.006142	0.092861	0.107383	-14.647214	-2.852773
48117	0	2.789774	0.602932	9.299875	0.027832	0.006042	0.093018	0.093863	-14.726186	-2.859220
48118	0	2.797500	0.600109	9.399674	0.027904	0.006016	0.094017	0.078839	-14.811261	-2.855469
48119	0	2.838865	0.645495	9.550074	0.028320	0.006470	0.095520	0.063846	-14.891260	-2.854762
48120	0	2.840771	0.636303	9.649832	0.028336	0.006378	0.096519	0.048652	-14.974903	-2.854260
48121	0	2.851589	0.614722	9.702543	0.028442	0.006165	0.097046	0.031005	-15.059733	-2.854576
48122	0	2.914604	0.611455	9.759507	0.029078	0.006129	0.097614	0.016409	-15.137097	-2.860292
48123	0	2.918252	0.584466	9.824709	0.029114	0.005859	0.098267	0.001929	-15.215337	-2.862902
48124	0	2.907828	0.605768	9.900127	0.029008	0.006073	0.099021	-0.013117	-15.294826	-2.862628
48125	0	2.948117	0.609058	10.008014	0.029419	0.006104	0.100098	-0.025461	-15.364128	-2.859482
48126	0	2.960519	0.600639	9.998349	0.029543	0.006016	0.100001	-0.033733	-15.433550	-2.862322
48127	0	2.984190	0.590800	10.063090	0.029785	0.005920	0.100647	-0.045519	-15.496243	-2.860581
48128	0	2.989523	0.594075	10.169742	0.029839	0.005956	0.101713	-0.060044	-15.558163	-2.859866
48129	0	3.026232	0.609319	10.185348	0.030212	0.006104	0.101868	-0.069468	-15.612393	-2.859214
48130	0	3.029386	0.607335	10.262058	0.030252	0.006083	0.102633	-0.077720	-15.657770	-2.859842
48131	0	3.031035	0.567154	10.277259	0.030273	0.005676	0.102783	-0.081115	-15.697012	-2.860720
48132	0	3.037992	0.596709	10.348450	0.030348	0.005971	0.103494	-0.083666	-15.730629	-2.855123
48133	0	3.054716	0.579613	10.356807	0.030518	0.005798	0.103577	-0.084381	-15.761425	-2.855982
48134	0	3.071513	0.590738	10.392039	0.030699	0.005916	0.103925	-0.092047	-15.777541	-2.853988
48135	0	3.070574	0.573403	10.357534	0.030701	0.005737	0.103577	-0.094432	-15.781230	-2.858644
48136	0	3.064863	0.591035	10.302484	0.030649	0.005914	0.103024	-0.097036	-15.778697	-2.856453
48137	0	3.044936	0.610300	10.351777	0.030457	0.006104	0.103516	-0.096624	-15.768831	-2.856300
48138	0	3.055240	0.579481	10.346201	0.030564	0.005796	0.103458	-0.097512	-15.753724	-2.857147
48139	0	3.055927	0.567699	10.339923	0.030579	0.005676	0.103394	-0.096018	-15.730381	-2.855013
48140	0	3.038944	0.580472	10.371713	0.030417	0.005799	0.103709	-0.089482	-15.697522	-2.856117
48141	0	3.054041	0.611171	10.279408	0.030579	0.006104	0.102783	-0.080057	-15.653031	-2.855285
48142	0	3.009874	0.594764	10.177695	0.030136	0.005936	0.101767	-0.066260	-15.609040	-2.856222
48143	0	3.053394	0.599030	10.181953	0.030579	0.005981	0.101807	-0.056174	-15.556861	-2.851441
48144	0	3.019144	0.588062	10.160294	0.030245	0.005877	0.101587	-0.051585	-15.494757	-2.851358
48145	0	2.991382	0.574837	10.108972	0.029968	0.005737	0.101074	-0.039147	-15.431147	-2.849584
48146	0	2.973778	0.576375	10.020723	0.029799	0.005758	0.100189	-0.033132	-15.358731	-2.839472
48147	0	2.965720	0.568894	9.914042	0.029724	0.005676	0.099121	-0.018895	-15.279515	-2.835538
48148	0	2.946068	0.577746	9.881271	0.029530	0.005762	0.098793	-0.001572	-15.197753	-2.839727
48149	0	2.892019	0.556404	9.779895	0.028992	0.005554	0.097778	0.009448	-15.112097	-2.838449
48150	0	2.877973	0.558383	9.735085	0.028849	0.005573	0.097331	0.021401	-15.029127	-2.833184
48151	0	2.855451	0.599394	9.669991	0.028625	0.005981	0.096680	0.035665	-14.943174	-2.832176
48152	0	2.822946	0.546922	9.606873	0.028301	0.005456	0.096048	0.050887	-14.855722	-2.830112
48153	0	2.801003	0.581173	9.547761	0.028076	0.005798	0.095459	0.066463	-14.774501	-2.832502
48154	0	2.799489	0.571103	9.496751	0.028067	0.005702	0.094947	0.076755	-14.686108	-2.829185
48155	0	2.758163	0.580968	9.395220	0.027649	0.005798	0.093933	0.090042	-14.602208	-2.831209
48156	0	2.763618	0.595833	9.325631	0.027699	0.005942	0.093239	0.109206	-14.523801	-2.829935
48157	0	2.741011	0.581707	9.236157	0.027466	0.005798	0.092346	0.132002	-14.452885	-2.836197
48158	0	2.741961	0.615594	9.208742	0.027476	0.006141	0.092072	0.150551	-14.380560	-2.841747
48159	0	2.686425	0.623654	9.175042	0.026917	0.006226	0.091736	0.163997	-14.313518	-2.839087
48160	0	2.676568	0.619305	9.159427	0.026812	0.006186	0.091581	0.173351	-14.254283	-2.834970
48161	0	2.644663	0.605149	9.101522	0.026489	0.006042	0.091003	0.184723	-14.198832	-2.831428
48162	0	2.655335	0.600621	9.012034	0.026587	0.005999	0.090111	0.194585	-14.153652	-2.830806
48163	0	2.633930	0.617389	8.954614	0.026367	0.006165	0.089539	0.206903	-14.116182	-2.827403
48164	0	2.610601	0.581707	8.992538	0.026128	0.005816	0.089919	0.208223	-14.086627	-2.826205
48165	0	2.610479	0.604967	8.936032	0.026123	0.006042	0.089355	0.218030	-14.061434	-2.822543
48166	0	2.601372	0.575412	8.930704	0.026025	0.005752	0.089304	0.221959	-14.045434	-2.823981
48167	0	2.600062	0.610628	8.917228	0.026001	0.006104	0.089172	0.226488	-14.043202	-2.823230
48168	0	2.587953	0.610717	8.880482	0.025878	0.006108	0.088805	0.226170	-14.043445	-2.819236
48169	0	2.612762	0.604379	8.843850	0.026123	0.006042	0.088440	0.228921	-14.047627	-2.825161
48170	0	2.608168	0.598272	8.898224	0.026071	0.005983	0.088985	0.229426	-14.060143	-2.822108
48171	0	2.607713	0.591839	8.922912	0.026062	0.005920	0.089233	0.228248	-14.077808	-2.821496
48172	0	2.617992	0.609413	8.939929	0.026153	0.006099	0.089407	0.223970	-14.111053	-2.826192
48173	0	2.616000	0.610011	9.056574	0.026123	0.006104	0.090576	0.221504	-14.156036	-2.831195
48174	0	2.660237	0.615015	9.035992	0.026563	0.006157	0.090371	0.214902	-14.204583	-2.834331
48175	0	2.659549	0.615992	9.092949	0.026550	0.006165	0.090942	0.211147	-14.259770	-2.837072
48176	0	2.687429	0.614914	9.126750	0.026824	0.006155	0.091282	0.206010	-14.321135	-2.838534
48177	0	2.715532	0.640166	9.141463	0.027100	0.006409	0.091431	0.199587	-14.389169	-2.835836
48178	0	2.726355	0.626441	9.181050	0.027211	0.006272	0.091825	0.191986	-14.452771	-2.839239
48179	0	2.740792	0.597316	9.214457	0.027344	0.005981	0.092163	0.184244	-14.530812	-2.839650
48180	0	2.753752	0.595287	9.289989	0.027472	0.005964	0.092918	0.172768	-14.609273	-2.838634
48181	0	2.777988	0.603272	9.354680	0.027710	0.006042	0.093567	0.163496	-14.693171	-2.845378
48182	0	2.816486	0.570530	9.399379	0.028094	0.005717	0.094014	0.151601	-14.777489	-2.846715
48183	0	2.845245	0.578948	9.476683	0.028381	0.005798	0.094788	0.143569	-14.861762	-2.850088
48184	0	2.848155	0.589002	9.600496	0.028403	0.005902	0.096027	0.131722	-14.953458	-2.853741
48185	0	2.900813	0.627519	9.665723	0.028931	0.006287	0.096680	0.120976	-15.043549	-2.854727
48186	0	2.903814	0.625251	9.758941	0.028965	0.006263	0.097610	0.111571	-15.127730	-2.859030
48187	0	2.900307	0.597050	9.812383	0.028931	0.005981	0.098145	0.101405	-15.210598	-2.863838
48188	0	2.921364	0.600475	9.881346	0.029138	0.006020	0.098835	0.086894	-15.297058	-2.866542
48189	0	2.948719	0.602907	9.946792	0.029419	0.006042	0.099487	0.073964	-15.373998	-2.866410
48190	0	2.981276	0.594512	10.009734	0.029739	0.005954	0.100119	0.066631	-15.456303	-2.868537
48191	0	2.990826	0.579044	10.050692	0.029846	0.005798	0.100525	0.059980	-15.525389	-2.876949
48192	0	3.015037	0.620273	10.102011	0.030092	0.006209	0.101037	0.054655	-15.589647	-2.872865
48193	0	3.033366	0.591558	10.142273	0.030273	0.005920	0.101440	0.051441	-15.656010	-2.876099
48194	0	3.056526	0.596454	10.187799	0.030516	0.005971	0.101892	0.046283	-15.710125	-2.873920
48195	0	3.056181	0.621857	10.228215	0.030518	0.006226	0.102295	0.040354	-15.758012	-2.872860
48196	0	3.058657	0.608199	10.182967	0.030544	0.006089	0.101842	0.034089	-15.803935	-2.865270
48197	0	3.073373	0.591509	10.259051	0.030701	0.005920	0.102600	0.029813	-15.839201	-2.865325
48198	0	3.097845	0.603208	10.269338	0.030950	0.006031	0.102702	0.032556	-15.869742	-2.866008
48199	0	3.096096	0.579794	10.381601	0.030945	0.005798	0.103821	0.033433	-15.885906	-2.872191
48200	0	3.092436	0.586393	10.374654	0.030916	0.005858	0.103749	0.040662	-15.893248	-2.876278
48201	0	3.119378	0.592182	10.333099	0.031189	0.005920	0.103333	0.043262	-15.896946	-2.874646
48202	0	3.100919	0.617247	10.320814	0.031015	0.006166	0.103207	0.050757	-15.888420	-2.877136
48203	0	3.092882	0.629479	10.339785	0.030945	0.006287	0.103394	0.060329	-15.869049	-2.874066
48204	0	3.058387	0.618409	10.267547	0.030607	0.006180	0.102669	0.065563	-15.841351	-2.873878
48205	0	3.073020	0.610980	10.297535	0.030762	0.006104	0.102966	0.072812	-15.804647	-2.874900
48206	0	3.060586	0.593791	10.226030	0.030638	0.005933	0.102251	0.078750	-15.767297	-2.876075
48207	0	3.060126	0.605381	10.242780	0.030640	0.006042	0.102417	0.091479	-15.722720	-2.878252
48208	0	3.051271	0.570861	10.208605	0.030562	0.005698	0.102072	0.102959	-15.665337	-2.873240
48209	0	3.034378	0.598836	10.133346	0.030396	0.005981	0.101318	0.110552	-15.605229	-2.868689
48210	0	3.011436	0.612726	10.130267	0.030169	0.006117	0.101287	0.122001	-15.541245	-2.867517
48211	0	2.960066	0.599265	10.048162	0.029663	0.005981	0.100464	0.134258	-15.468443	-2.865810
48212	0	2.971845	0.601349	9.960238	0.029783	0.006003	0.099584	0.145346	-15.392280	-2.863713
48213	0	2.941149	0.618020	9.889638	0.029480	0.006165	0.098877	0.162802	-15.311323	-2.862902
48214	0	2.970398	0.584440	9.826399	0.029771	0.005829	0.098245	0.180284	-15.231764	-2.852992
48215	0	2.910185	0.580966	9.834860	0.029175	0.005798	0.098328	0.192709	-15.145168	-2.851776
48216	0	2.889617	0.589451	9.729083	0.028969	0.005881	0.097270	0.207456	-15.058033	-2.846011
48217	0	2.886513	0.569387	9.651518	0.028931	0.005676	0.096497	0.227659	-14.978649	-2.841649
48218	0	2.830281	0.584617	9.496625	0.028374	0.005833	0.094946	0.243122	-14.891518	-2.838900
48219	0	2.812460	0.605992	9.486939	0.028198	0.006042	0.094849	0.263252	-14.801020	-2.841315
48220	0	2.816709	0.602791	9.350567	0.028235	0.006016	0.093486	0.277372	-14.715717	-2.834741
48221	0	2.752036	0.599205	9.358611	0.027588	0.005981	0.093567	0.289606	-14.631488	-2.832420
48222	0	2.769485	0.619984	9.307377	0.027759	0.006186	0.093056	0.306513	-14.551470	-2.829419
48223	0	2.764949	0.617659	9.175328	0.027710	0.006165	0.091736	0.320865	-14.474432	-2.829601
48224	0	2.722602	0.588811	9.154289	0.027284	0.005883	0.091526	0.326410	-14.400753	-2.831554
48225	0	2.729304	0.604907	9.089616	0.027344	0.006042	0.090881	0.334338	-14.335317	-2.828047
48226	0	2.682472	0.588462	9.055826	0.026876	0.005872	0.090544	0.350099	-14.268365	-2.830227
48227	0	2.669219	0.623376	9.003852	0.026733	0.006226	0.090027	0.360348	-14.214417	-2.828468
48228	0	2.661684	0.618696	9.048646	0.026650	0.006181	0.090477	0.368215	-14.170372	-2.827003
48229	0	2.621489	0.641246	8.899790	0.026245	0.006409	0.088989	0.373182	-14.129947	-2.829928
48230	0	2.616019	0.629607	8.956253	0.026184	0.006293	0.089556	0.377075	-14.097844	-2.827916
48231	0	2.616255	0.641098	8.936161	0.026184	0.006409	0.089355	0.380326	-14.068732	-2.829529
48232	0	2.606422	0.641569	8.888307	0.026080	0.006413	0.088879	0.384933	-14.046708	-2.828316
48233	0	2.636064	0.628294	8.880836	0.026367	0.006287	0.088806	0.381013	-14.036732	-2.826864
48234	0	2.641509	0.597516	8.868774	0.026415	0.005974	0.088688	0.383633	-14.035517	-2.825876
48235	0	2.607041	0.573615	8.910894	0.026062	0.005737	0.089111	0.383289	-14.044827	-2.825471
48236	0	2.621195	0.603480	8.934665	0.026200	0.006040	0.089350	0.378276	-14.058277	-2.824818
48237	0	2.614170	0.640897	8.886168	0.026123	0.006409	0.088867	0.379930	-14.080821	-2.828140
48238	0	2.618277	0.616038	8.958187	0.026160	0.006165	0.089588	0.375970	-14.108141	-2.835498
48239	0	2.621532	0.616009	8.928558	0.026184	0.006165	0.089294	0.371927	-14.146703	-2.837984
48240	0	2.622005	0.621108	8.951055	0.026185	0.006216	0.089520	0.367338	-14.189989	-2.839119
48241	0	2.677040	0.628201	9.038244	0.026733	0.006287	0.090393	0.363280	-14.235386	-2.841780
48242	0	2.691288	0.621161	9.090772	0.026869	0.006216	0.090920	0.359628	-14.289404	-2.844937
48243	0	2.702492	0.591068	9.160044	0.026978	0.005920	0.091614	0.349541	-14.347183	-2.843726
48244	0	2.718714	0.607580	9.230339	0.027134	0.006083	0.092319	0.342152	-14.411721	-2.847732
48245	0	2.752069	0.578401	9.275807	0.027466	0.005798	0.092773	0.326670	-14.478016	-2.854786
48246	0	2.757245	0.581645	9.296977	0.027514	0.005830	0.092986	0.312535	-14.548010	-2.854025
48247	0	2.753090	0.590835	9.385377	0.027466	0.005920	0.093872	0.300244	-14.625978	-2.854033
48248	0	2.772656	0.588479	9.460881	0.027658	0.005896	0.094628	0.289620	-14.708111	-2.855600
48249	0	2.826462	0.608998	9.470766	0.028198	0.006104	0.094727	0.275718	-14.786934	-2.855977
48250	0	2.846320	0.606619	9.527839	0.028393	0.006076	0.095299	0.266628	-14.870122	-2.855669
48251	0	2.863411	0.603066	9.647668	0.028564	0.006042	0.096497	0.255086	-14.951388	-2.855356
48252	0	2.847029	0.576094	9.661933	0.028399	0.005774	0.096640	0.241526	-15.035044	-2.857109
48253	0	2.875360	0.608838	9.794271	0.028687	0.006104	0.097961	0.226204	-15.112044	-2.860674
48254	0	2.913570	0.605908	9.784185	0.029064	0.006073	0.097862	0.212414	-15.194330	-2.856992
48255	0	2.923868	0.603420	9.885860	0.029175	0.006042	0.098877	0.205078	-15.266909	-2.858289
48256	0	2.942672	0.594927	9.918819	0.029364	0.005964	0.099206	0.190010	-15.338341	-2.855108
48257	0	2.954289	0.609474	10.032383	0.029480	0.006104	0.100342	0.182186	-15.408727	-2.858039
48258	0	2.977975	0.620052	10.010625	0.029727	0.006207	0.100121	0.176219	-15.467675	-2.858768
48259	0	3.026464	0.590575	10.087632	0.030212	0.005920	0.100891	0.161587	-15.525589	-2.857263
48260	0	3.048696	0.575353	10.127440	0.030439	0.005769	0.101288	0.146231	-15.578043	-2.849302
48261	0	3.043836	0.590990	10.258800	0.030396	0.005920	0.102600	0.136229	-15.624489	-2.849257
48262	0	3.057276	0.564795	10.250528	0.030541	0.005654	0.102514	0.130589	-15.658105	-2.854683
48263	0	3.048712	0.609637	10.277456	0.030457	0.006104	0.102783	0.124026	-15.690785	-2.848444
48264	0	3.047962	0.590119	10.233091	0.030456	0.005905	0.102338	0.120878	-15.716278	-2.847861
48265	0	3.047160	0.609898	10.375561	0.030457	0.006104	0.103760	0.116972	-15.731483	-2.848347
48266	0	3.061724	0.590656	10.295528	0.030608	0.005911	0.102958	0.113131	-15.740157	-2.850022
48267	0	3.075920	0.591629	10.315040	0.030762	0.005920	0.103149	0.109249	-15.735975	-2.845252
48268	0	3.038090	0.560631	10.272577	0.030390	0.005607	0.102723	0.109472	-15.724641	-2.849380
48269	0	3.068797	0.586065	10.303106	0.030701	0.005859	0.103027	0.111307	-15.709117	-2.844529
48270	0	3.059280	0.549773	10.255189	0.030614	0.005495	0.102546	0.114526	-15.684172	-2.840924
48271	0	3.060877	0.598851	10.236478	0.030640	0.005981	0.102356	0.122482	-15.648212	-2.836728
48272	0	3.054179	0.587883	10.244451	0.030578	0.005873	0.102434	0.129247	-15.606701	-2.834020
48273	0	3.041655	0.580347	10.187933	0.030457	0.005798	0.101868	0.134862	-15.560336	-2.828095
48274	0	3.021002	0.593267	10.104947	0.030255	0.005930	0.101036	0.137708	-15.507579	-2.824459
48275	0	2.985659	0.580297	10.114995	0.029907	0.005798	0.101135	0.142563	-15.448820	-2.826156
48276	0	2.987424	0.581691	10.075206	0.029928	0.005807	0.100737	0.153465	-15.386024	-2.827262
48277	0	2.978446	0.604997	10.005457	0.029846	0.006042	0.100037	0.161368	-15.313951	-2.821468
48278	0	2.984217	0.606485	9.935828	0.029906	0.006057	0.099339	0.169951	-15.238657	-2.812346
48279	0	2.941375	0.592959	9.859102	0.029480	0.005920	0.098572	0.179821	-15.160315	-2.809708
48280	0	2.940514	0.601193	9.905527	0.029469	0.006000	0.099037	0.193372	-15.085599	-2.809956
48281	0	2.898791	0.592532	9.798034	0.029053	0.005920	0.097961	0.198387	-15.008436	-2.799189
48282	0	2.885630	0.593967	9.655373	0.028925	0.005930	0.096534	0.209044	-14.925630	-2.795472
48283	0	2.837656	0.574585	9.602727	0.028442	0.005737	0.096008	0.218430	-14.845749	-2.789891
48284	0	2.806667	0.564198	9.581863	0.028128	0.005631	0.095801	0.230290	-14.771461	-2.784855
48285	0	2.819166	0.599414	9.499001	0.028259	0.005981	0.094971	0.244719	-14.688568	-2.775658
48286	0	2.787919	0.583069	9.478238	0.027941	0.005823	0.094765	0.253106	-14.612813	-2.773133
48287	0	2.777214	0.568518	9.401132	0.027832	0.005676	0.093994	0.263163	-14.538452	-2.777825
48288	0	2.771413	0.625103	9.294617	0.027774	0.006243	0.092929	0.272674	-14.463493	-2.773005
48289	0	2.741117	0.629214	9.260616	0.027466	0.006287	0.092590	0.278943	-14.394545	-2.765358
48290	0	2.730900	0.605979	9.202530	0.027357	0.006053	0.092011	0.286991	-14.333325	-2.762417
48291	0	2.717018	0.611181	9.144543	0.027222	0.006104	0.091431	0.296765	-14.267499	-2.764316
48292	0	2.707777	0.582182	9.159271	0.027118	0.005815	0.091581	0.305610	-14.216208	-2.760455
48293	0	2.669455	0.592808	9.089227	0.026733	0.005920	0.090881	0.314996	-14.165931	-2.760928
48294	0	2.638410	0.581607	9.060479	0.026411	0.005813	0.090597	0.319418	-14.130532	-2.755779
48295	0	2.646435	0.592120	9.027825	0.026489	0.005920	0.090271	0.320470	-14.097613	-2.759995
48296	0	2.616929	0.592232	9.010853	0.026195	0.005921	0.090101	0.321780	-14.064163	-2.758435
48297	0	2.640866	0.610771	8.948303	0.026428	0.006104	0.089478	0.327303	-14.037816	-2.758197
48298	0	2.619402	0.573871	8.906472	0.026206	0.005745	0.089061	0.319725	-14.021076	-2.759092
48299	0	2.617882	0.591965	8.886879	0.026184	0.005920	0.088867	0.319358	-14.012985	-2.754190
48300	0	2.617430	0.597770	8.929721	0.026174	0.005980	0.089297	0.317697	-14.012581	-2.754970
48301	0	2.631344	0.610330	8.947541	0.026306	0.006104	0.089478	0.318281	-14.020600	-2.757596
48302	0	2.621239	0.603633	8.965214	0.026198	0.006042	0.089656	0.312617	-14.037181	-2.761848
48303	0	2.657317	0.603430	9.002066	0.026550	0.006042	0.090027	0.303524	-14.064972	-2.758092
48304	0	2.638164	0.589608	9.000527	0.026352	0.005903	0.090014	0.295876	-14.101467	-2.757429
48305	0	2.627684	0.566403	9.007942	0.026245	0.005676	0.090088	0.281802	-14.140508	-2.759950
48306	0	2.646820	0.594859	9.097593	0.026431	0.005956	0.090986	0.274416	-14.185931	-2.761192
48307	0	2.689573	0.603190	9.117536	0.026855	0.006042	0.091187	0.262839	-14.235197	-2.760307
48308	0	2.661225	0.595139	9.121270	0.026569	0.005960	0.091225	0.254310	-14.287753	-2.766790
48309	0	2.678276	0.597379	9.233239	0.026733	0.005981	0.092346	0.246615	-14.347686	-2.773617
48310	0	2.718580	0.601814	9.242579	0.027137	0.006026	0.092440	0.238359	-14.407112	-2.778343
48311	0	2.715483	0.584977	9.300208	0.027100	0.005859	0.093018	0.228499	-14.473826	-2.782523
48312	0	2.733012	0.601120	9.394657	0.027272	0.006022	0.093963	0.216810	-14.543108	-2.783656
48313	0	2.764781	0.608983	9.397743	0.027588	0.006104	0.093994	0.202253	-14.614823	-2.786058
48314	0	2.788966	0.612610	9.467536	0.027830	0.006136	0.094692	0.192400	-14.685552	-2.788395
48315	0	2.795550	0.609470	9.519710	0.027893	0.006104	0.095215	0.183896	-14.759373	-2.789196
48316	0	2.838750	0.631952	9.540430	0.028323	0.006330	0.095423	0.174039	-14.835299	-2.787546
48317	0	2.856866	0.603346	9.678309	0.028503	0.006042	0.096802	0.165511	-14.911224	-2.789384
48318	0	2.869836	0.570392	9.680652	0.028634	0.005719	0.096825	0.149626	-14.986032	-2.789307
48319	0	2.875129	0.627154	9.818760	0.028687	0.006287	0.098206	0.134162	-15.060292	-2.788241
48320	0	2.917908	0.612121	9.827414	0.029121	0.006134	0.098290	0.121210	-15.126253	-2.783375
48321	0	2.923714	0.591133	9.843177	0.029175	0.005920	0.098450	0.112689	-15.197512	-2.790446
48322	0	2.935580	0.589433	9.949628	0.029301	0.005901	0.099512	0.106478	-15.259705	-2.791371
48323	0	2.978354	0.585455	9.965296	0.029724	0.005859	0.099670	0.102883	-15.326730	-2.792256
48324	0	2.965401	0.584403	9.992434	0.029599	0.005849	0.099940	0.099159	-15.388297	-2.797339
48325	0	3.007737	0.603322	10.032796	0.030029	0.006042	0.100342	0.090318	-15.441920	-2.795329
48326	0	3.010299	0.601524	10.115674	0.030065	0.006023	0.101168	0.082566	-15.484167	-2.797429
48327	0	3.049118	0.627937	10.167464	0.030457	0.006287	0.101685	0.075816	-15.521935	-2.799948
48328	0	3.025720	0.602198	10.202033	0.030221	0.006027	0.102031	0.071379	-15.561330	-2.804689
48329	0	3.048043	0.615805	10.216612	0.030457	0.006165	0.102173	0.065272	-15.586864	-2.804124
48330	0	3.021661	0.553988	10.197029	0.030199	0.005541	0.101975	0.065176	-15.605370	-2.802105
48331	0	3.059280	0.573089	10.271830	0.030579	0.005737	0.102722	0.058987	-15.619950	-2.801109
48332	0	3.079359	0.571779	10.228541	0.030789	0.005724	0.102286	0.052866	-15.623430	-2.802212
48333	0	3.045568	0.579392	10.192922	0.030457	0.005798	0.101929	0.048505	-15.621242	-2.795909
48334	0	3.038410	0.561063	10.187024	0.030394	0.005606	0.101868	0.054462	-15.609323	-2.797741
48335	0	3.007723	0.573811	10.211563	0.030090	0.005737	0.102112	0.055750	-15.593361	-2.806110
48336	0	3.035308	0.568123	10.151262	0.030369	0.005677	0.101508	0.060550	-15.574362	-2.810415
48337	0	3.025372	0.592287	10.187339	0.030273	0.005920	0.101868	0.063493	-15.550956	-2.805411
48338	0	3.026898	0.635531	10.115346	0.030295	0.006352	0.101146	0.066817	-15.519824	-2.805226
48339	0	2.999549	0.598576	10.083989	0.030029	0.005981	0.100830	0.071598	-15.480181	-2.800758
48340	0	3.004733	0.629990	10.037140	0.030084	0.006294	0.100361	0.077863	-15.437477	-2.794988
48341	0	2.992162	0.605284	10.017201	0.029968	0.006042	0.100159	0.089277	-15.382911	-2.792991
48342	0	2.970656	0.607164	9.946555	0.029754	0.006063	0.099452	0.099363	-15.327408	-2.788628
48343	0	2.967170	0.599134	9.864800	0.029724	0.005981	0.098633	0.110294	-15.265316	-2.786603
48344	0	2.950686	0.606877	9.843320	0.029558	0.006062	0.098418	0.118164	-15.204361	-2.788983
48345	0	2.918391	0.592807	9.828158	0.029236	0.005920	0.098267	0.126549	-15.142617	-2.783657
48346	0	2.895651	0.558089	9.763990	0.029010	0.005569	0.097625	0.140454	-15.078832	-2.789640
48347	0	2.881651	0.562520	9.638983	0.028870	0.005615	0.096375	0.151709	-15.014503	-2.781644
48348	0	2.852534	0.570209	9.635876	0.028580	0.005695	0.096343	0.159117	-14.948669	-2.776841
48349	0	2.844747	0.617616	9.565800	0.028503	0.006165	0.095642	0.172357	-14.880448	-2.768991
48350	0	2.833678	0.595363	9.574999	0.028391	0.005943	0.095735	0.184077	-14.814513	-2.766685
48351	0	2.838812	0.635509	9.510850	0.028442	0.006348	0.095093	0.192368	-14.747963	-2.769560
48352	0	2.822220	0.612645	9.446672	0.028274	0.006118	0.094452	0.202266	-14.684449	-2.767712
48353	0	2.784610	0.623564	9.339714	0.027893	0.006226	0.093384	0.214108	-14.625637	-2.761481
48354	0	2.781657	0.643874	9.281165	0.027861	0.006428	0.092799	0.227190	-14.570050	-2.761064
48355	0	2.766738	0.592663	9.309089	0.027710	0.005920	0.093079	0.234472	-14.516463	-2.760684
48356	0	2.734714	0.594099	9.219637	0.027381	0.005932	0.092187	0.245624	-14.473276	-2.757378
48357	0	2.761396	0.623361	9.186789	0.027649	0.006226	0.091858	0.255438	-14.428496	-2.751210
48358	0	2.700222	0.594249	9.206752	0.027029	0.005936	0.092060	0.263878	-14.393945	-2.748302
48359	0	2.725872	0.598575	9.101033	0.027283	0.005981	0.091003	0.269322	-14.362565	-2.752760
48360	0	2.678541	0.611667	9.144999	0.026807	0.006112	0.091444	0.275173	-14.334554	-2.750826
48361	0	2.695772	0.629133	9.100897	0.026978	0.006287	0.091003	0.281125	-14.308471	-2.760471
48362	0	2.667817	0.592903	9.101835	0.026693	0.005929	0.091014	0.281445	-14.288211	-2.763031
48363	0	2.660571	0.622706	9.027255	0.026611	0.006226	0.090271	0.283770	-14.279905	-2.768393
48364	0	2.677747	0.617126	9.082454	0.026783	0.006167	0.090823	0.289167	-14.271755	-2.765434
48365	0	2.667500	0.604185	9.057544	0.026672	0.006042	0.090576	0.289113	-14.273899	-2.762899
48366	0	2.655900	0.597962	9.075621	0.026555	0.005980	0.090757	0.289909	-14.277693	-2.769315
48367	0	2.674253	0.585846	9.087872	0.026733	0.005859	0.090881	0.289614	-14.288028	-2.771934
48368	0	2.683023	0.603782	9.080949	0.026813	0.006040	0.090815	0.288316	-14.309154	-2.781072
48369	0	2.700034	0.597812	9.117999	0.026978	0.005981	0.091187	0.285353	-14.336606	-2.785322
48370	0	2.704855	0.596811	9.128786	0.027022	0.005974	0.091295	0.279448	-14.368287	-2.788084
48371	0	2.688597	0.591798	9.111665	0.026855	0.005920	0.091125	0.277695	-14.405453	-2.797583
48372	0	2.731937	0.609135	9.170724	0.027283	0.006098	0.091718	0.271249	-14.450034	-2.797229
48373	0	2.732325	0.615597	9.282312	0.027283	0.006165	0.092834	0.262278	-14.498867	-2.802011
48374	0	2.752577	0.613523	9.304371	0.027486	0.006146	0.093055	0.250101	-14.546834	-2.803130
48375	0	2.769064	0.591768	9.318848	0.027649	0.005920	0.093201	0.248349	-14.596935	-2.807838
48376	0	2.784628	0.603304	9.309916	0.027793	0.006037	0.093115	0.245663	-14.661380	-2.812107
48377	0	2.775931	0.591068	9.428542	0.027710	0.005920	0.094299	0.235633	-14.720161	-2.817524
48378	0	2.816771	0.625865	9.480471	0.028114	0.006267	0.094820	0.227945	-14.783473	-2.814796
48379	0	2.849505	0.627876	9.550484	0.028442	0.006287	0.095520	0.220382	-14.845454	-2.822106
48380	0	2.866590	0.601715	9.577709	0.028608	0.006026	0.095794	0.211463	-14.913138	-2.826639
48381	0	2.892492	0.591497	9.629723	0.028870	0.005920	0.096313	0.206851	-14.977740	-2.837465
48382	0	2.867254	0.601948	9.693588	0.028614	0.006031	0.096952	0.195182	-15.045701	-2.841058
48383	0	2.904133	0.603384	9.721473	0.028992	0.006042	0.097229	0.186770	-15.103026	-2.847717
48384	0	2.908407	0.589596	9.791616	0.029030	0.005902	0.097932	0.181208	-15.165306	-2.852740
48385	0	2.910782	0.603562	9.861699	0.029053	0.006042	0.098633	0.175082	-15.228134	-2.856261
48386	0	2.939627	0.583659	9.840264	0.029346	0.005845	0.098417	0.167000	-15.286081	-2.855955
48387	0	2.958997	0.628207	9.855739	0.029541	0.006287	0.098572	0.163430	-15.341815	-2.860502
48388	0	2.980663	0.614513	9.993341	0.029762	0.006155	0.099946	0.153735	-15.391518	-2.860301
48389	0	2.988888	0.603920	10.039033	0.029846	0.006042	0.100403	0.151525	-15.439087	-2.863152
48390	0	2.991061	0.609049	10.122026	0.029871	0.006097	0.101232	0.145818	-15.482776	-2.863873
48391	0	2.994331	0.561209	10.063642	0.029907	0.005615	0.100647	0.143648	-15.522696	-2.865116
48392	0	3.006875	0.560631	10.086068	0.030040	0.005609	0.100869	0.142306	-15.554472	-2.865748
48393	0	3.011577	0.628335	10.094477	0.030090	0.006287	0.100952	0.139769	-15.582186	-2.867682
48394	0	3.015523	0.609533	10.142100	0.030141	0.006097	0.101425	0.138972	-15.597259	-2.864901
48395	0	3.034086	0.598033	10.131651	0.030334	0.005981	0.101318	0.138443	-15.603359	-2.859152
48396	0	3.016502	0.585906	10.155817	0.030164	0.005857	0.101559	0.141942	-15.603636	-2.860146
48397	0	3.039541	0.597870	10.144062	0.030396	0.005981	0.101440	0.139435	-15.602411	-2.851866
48398	0	3.032582	0.615478	10.138194	0.030334	0.006159	0.101379	0.135320	-15.592581	-2.852514
48399	0	3.014310	0.622231	10.156515	0.030151	0.006226	0.101562	0.132030	-15.582119	-2.848856
48400	0	3.005641	0.591680	10.114483	0.030073	0.005914	0.101140	0.135731	-15.561999	-2.848613
48401	0	3.007224	0.598114	10.114065	0.030090	0.005981	0.101135	0.135593	-15.540370	-2.846010
48402	0	3.027225	0.635292	10.121417	0.030298	0.006347	0.101207	0.142627	-15.509817	-2.847365
48403	0	3.012064	0.617007	10.053378	0.030151	0.006165	0.100525	0.148821	-15.473669	-2.847797
48404	0	2.993443	0.593350	9.988068	0.029968	0.005931	0.099871	0.151661	-15.433720	-2.851087
48405	0	2.998627	0.598281	9.950020	0.030029	0.005981	0.099487	0.152895	-15.383060	-2.851714
48406	0	2.965970	0.592837	9.921842	0.029699	0.005922	0.099207	0.159582	-15.336188	-2.848176
48407	0	2.955782	0.629632	9.895060	0.029602	0.006287	0.098938	0.170378	-15.283859	-2.847481
48408	0	2.952796	0.594754	9.854898	0.029574	0.005939	0.098536	0.179267	-15.228769	-2.844092
48409	0	2.936675	0.605122	9.791552	0.029419	0.006042	0.097900	0.188869	-15.166594	-2.846923
48410	0	2.908035	0.594344	9.745671	0.029132	0.005938	0.097442	0.195177	-15.104904	-2.848020
48411	0	2.894119	0.604835	9.736574	0.028992	0.006042	0.097351	0.201521	-15.044368	-2.847506
48412	0	2.847104	0.575739	9.721172	0.028524	0.005749	0.097197	0.211052	-14.980363	-2.850180
48413	0	2.857713	0.611373	9.663232	0.028625	0.006104	0.096619	0.222596	-14.921925	-2.848646
48414	0	2.835674	0.607012	9.592736	0.028407	0.006063	0.095913	0.231103	-14.860678	-2.841795
48415	0	2.826919	0.611313	9.480224	0.028320	0.006104	0.094788	0.242077	-14.797800	-2.841363
48416	0	2.804552	0.613061	9.434243	0.028096	0.006122	0.094328	0.252349	-14.735170	-2.838305
48417	0	2.827448	0.629103	9.412970	0.028320	0.006287	0.094116	0.257276	-14.678284	-2.835058
48418	0	2.818587	0.624197	9.378909	0.028229	0.006234	0.093777	0.266316	-14.624806	-2.837003
48419	0	2.803379	0.629020	9.309115	0.028076	0.006287	0.093079	0.270392	-14.571543	-2.830818
48420	0	2.776850	0.605376	9.348084	0.027807	0.006049	0.093470	0.275684	-14.522985	-2.834763
48421	0	2.730854	0.592664	9.253930	0.027344	0.005920	0.092529	0.283153	-14.478323	-2.829145
48422	0	2.711690	0.612511	9.249677	0.027151	0.006116	0.092487	0.294228	-14.434880	-2.832704
48423	0	2.731618	0.629154	9.198784	0.027344	0.006287	0.091980	0.300322	-14.399452	-2.827511
48424	0	2.720337	0.612005	9.145261	0.027227	0.006113	0.091446	0.309114	-14.368259	-2.824596
48425	0	2.695925	0.598509	9.137479	0.026978	0.005981	0.091370	0.313869	-14.344249	-2.820221
48426	0	2.704893	0.623557	9.107777	0.027062	0.006232	0.091074	0.318323	-14.326188	-2.821523
48427	0	2.690325	0.622867	9.149539	0.026917	0.006226	0.091492	0.322435	-14.308511	-2.823833
48428	0	2.657681	0.580122	9.101256	0.026585	0.005804	0.091010	0.319262	-14.297590	-2.825881
48429	0	2.673059	0.609916	9.069936	0.026733	0.006104	0.090698	0.314299	-14.292957	-2.828525
48430	0	2.679421	0.633600	9.051556	0.026789	0.006338	0.090517	0.312386	-14.298807	-2.827838
48431	0	2.686136	0.573912	9.057431	0.026855	0.005737	0.090576	0.315293	-14.305168	-2.834939
48432	0	2.675852	0.616518	9.166715	0.026745	0.006167	0.091671	0.313437	-14.321155	-2.834686
48433	0	2.711839	0.621944	9.191382	0.027100	0.006226	0.091919	0.306879	-14.343451	-2.833135
48434	0	2.740479	0.633111	9.123020	0.027381	0.006335	0.091237	0.302924	-14.372271	-2.833062
48435	0	2.724598	0.579365	9.197308	0.027222	0.005798	0.091980	0.298276	-14.401452	-2.837547
48436	0	2.735626	0.602567	9.220291	0.027331	0.006033	0.092210	0.290542	-14.431310	-2.834167
48437	0	2.743505	0.603446	9.245981	0.027405	0.006042	0.092468	0.281999	-14.467713	-2.835539
48438	0	2.737874	0.595758	9.231887	0.027343	0.005965	0.092329	0.273943	-14.511218	-2.843718
48439	0	2.786890	0.640162	9.325120	0.027832	0.006409	0.093262	0.266780	-14.555405	-2.845419
48440	0	2.788883	0.614345	9.359323	0.027844	0.006150	0.093606	0.260139	-14.608644	-2.846837
48441	0	2.799866	0.615646	9.343202	0.027954	0.006165	0.093445	0.251962	-14.662174	-2.846201
48442	0	2.784365	0.595550	9.413904	0.027800	0.005964	0.094151	0.242932	-14.714692	-2.849331
48443	0	2.836327	0.621138	9.526403	0.028320	0.006226	0.095276	0.227516	-14.765279	-2.849438
48444	0	2.851594	0.643412	9.517688	0.028467	0.006441	0.095191	0.220859	-14.822873	-2.850713
48445	0	2.861580	0.603118	9.629895	0.028564	0.006042	0.096313	0.209256	-14.882877	-2.849305
48446	0	2.858866	0.631527	9.621037	0.028544	0.006325	0.096223	0.199597	-14.934482	-2.850873
48447	0	2.861315	0.602875	9.697137	0.028564	0.006042	0.096985	0.185137	-14.990940	-2.850174
48448	0	2.901568	0.612619	9.718748	0.028967	0.006137	0.097201	0.174276	-15.047365	-2.850473
48449	0	2.922322	0.627803	9.745920	0.029175	0.006287	0.097473	0.165906	-15.103197	-2.853387
48450	0	2.938348	0.582881	9.828473	0.029333	0.005841	0.098299	0.153193	-15.160856	-2.852791
48451	0	2.922016	0.572512	9.855905	0.029175	0.005737	0.098572	0.140692	-15.212514	-2.858679
48452	0	2.954777	0.582289	9.938918	0.029510	0.005835	0.099400	0.128683	-15.254450	-2.859560
48453	0	2.933617	0.591326	9.990345	0.029297	0.005920	0.099915	0.121951	-15.298461	-2.861154
48454	0	2.947609	0.565208	10.012455	0.029436	0.005661	0.100136	0.113233	-15.343149	-2.860839
48455	0	2.963453	0.572932	9.978330	0.029602	0.005737	0.099792	0.105392	-15.379401	-2.861457
48456	0	2.969536	0.589363	10.043701	0.029667	0.005904	0.100445	0.094572	-15.410817	-2.858385
48457	0	2.974497	0.597768	10.021377	0.029724	0.005981	0.100220	0.091297	-15.433609	-2.855476
48458	0	2.977913	0.614964	10.057007	0.029766	0.006156	0.100574	0.085003	-15.447428	-2.857317
48459	0	3.010499	0.610041	10.064278	0.030090	0.006104	0.100647	0.082379	-15.463064	-2.858726
48460	0	3.006843	0.608966	10.118530	0.030059	0.006097	0.101188	0.075064	-15.472853	-2.853782
48461	0	2.996869	0.598248	10.150128	0.029968	0.005981	0.101501	0.076812	-15.472303	-2.857647
48462	0	3.021074	0.592095	10.113482	0.030212	0.005921	0.101134	0.076894	-15.469393	-2.856184
48463	0	3.014515	0.573541	10.138135	0.030151	0.005737	0.101379	0.075227	-15.461332	-2.853887
48464	0	2.987866	0.597423	10.096000	0.029895	0.005978	0.100955	0.071611	-15.441960	-2.854558
48465	0	3.007102	0.586399	10.077454	0.030090	0.005859	0.100769	0.077005	-15.418969	-2.854685
48466	0	2.990486	0.580983	10.042039	0.029929	0.005807	0.100413	0.080367	-15.390235	-2.847512
48467	0	2.981980	0.610809	10.053246	0.029846	0.006104	0.100525	0.085563	-15.359130	-2.843768
48468	0	2.976189	0.593466	10.024288	0.029793	0.005929	0.100234	0.091934	-15.322784	-2.845428
48469	0	2.962727	0.629672	9.949734	0.029663	0.006287	0.099487	0.103308	-15.280521	-2.846272
48470	0	2.949223	0.594094	9.884634	0.029531	0.005939	0.098835	0.104755	-15.235112	-2.847033
48471	0	2.937299	0.580582	9.907326	0.029419	0.005798	0.099060	0.112945	-15.180953	-2.852940
48472	0	2.928455	0.563414	9.861000	0.029327	0.005630	0.098598	0.117920	-15.130167	-2.849559
48473	0	2.912902	0.556034	9.858497	0.029175	0.005554	0.098572	0.124608	-15.075973	-2.845172
48474	0	2.879169	0.569314	9.769596	0.028840	0.005688	0.097682	0.130454	-15.018230	-2.845317
48475	0	2.864015	0.586798	9.638778	0.028687	0.005859	0.096375	0.140177	-14.962103	-2.842404
48476	0	2.872939	0.582344	9.726783	0.028775	0.005816	0.097255	0.149047	-14.907120	-2.838384
48477	0	2.845449	0.592955	9.675457	0.028503	0.005920	0.096741	0.159318	-14.848185	-2.829392
48478	0	2.835454	0.613240	9.543925	0.028406	0.006121	0.095425	0.172714	-14.785245	-2.829090
48479	0	2.827623	0.610912	9.541067	0.028320	0.006104	0.095398	0.179003	-14.731307	-2.826459
48480	0	2.794165	0.563495	9.482565	0.027988	0.005626	0.094812	0.189638	-14.673803	-2.819196
48481	0	2.791525	0.592601	9.431048	0.027954	0.005920	0.094299	0.196032	-14.625595	-2.825935
48482	0	2.759131	0.581706	9.347848	0.027633	0.005809	0.093467	0.205676	-14.573851	-2.826579
48483	0	2.748789	0.605097	9.302855	0.027527	0.006042	0.093018	0.215771	-14.524869	-2.825379
48484	0	2.753328	0.606388	9.323240	0.027571	0.006059	0.093222	0.221861	-14.477852	-2.821093
48485	0	2.743326	0.598909	9.223332	0.027466	0.005981	0.092224	0.231175	-14.436416	-2.815394
48486	0	2.743497	0.593611	9.176196	0.027462	0.005935	0.091754	0.232916	-14.401662	-2.810612
48487	0	2.719129	0.610890	9.229376	0.027222	0.006104	0.092285	0.239416	-14.362964	-2.808992
48488	0	2.713833	0.617422	9.175871	0.027161	0.006175	0.091752	0.238452	-14.334112	-2.806846
48489	0	2.701810	0.574273	9.235185	0.027039	0.005737	0.092346	0.245235	-14.307725	-2.808407
48490	0	2.667767	0.593034	9.132342	0.026692	0.005931	0.091319	0.244757	-14.288263	-2.811388
48491	0	2.659877	0.567746	9.112908	0.026611	0.005676	0.091125	0.246497	-14.271487	-2.812656
48492	0	2.664214	0.592290	9.088930	0.026647	0.005922	0.090888	0.247731	-14.264841	-2.810309
48493	0	2.685390	0.604274	9.094283	0.026855	0.006042	0.090942	0.248621	-14.261855	-2.810194
48494	0	2.691535	0.622544	9.051435	0.026913	0.006226	0.090515	0.249138	-14.264200	-2.807453
48495	0	2.661989	0.579834	9.039054	0.026611	0.005798	0.090393	0.249964	-14.274052	-2.805578
48496	0	2.701121	0.591799	9.080978	0.026995	0.005919	0.090815	0.249105	-14.293863	-2.805307
48497	0	2.699317	0.591965	9.105987	0.026978	0.005920	0.091064	0.249061	-14.312531	-2.812254
48498	0	2.666688	0.561347	9.184138	0.026643	0.005613	0.091848	0.250321	-14.341560	-2.815116
48499	0	2.724880	0.597912	9.203314	0.027222	0.005981	0.092041	0.248523	-14.374302	-2.826157
48500	0	2.718489	0.572931	9.225998	0.027154	0.005732	0.092269	0.246975	-14.411690	-2.827189
48501	0	2.731519	0.597649	9.233691	0.027283	0.005981	0.092346	0.242157	-14.450973	-2.830179
48502	0	2.762560	0.602708	9.274460	0.027592	0.006032	0.092754	0.237537	-14.491821	-2.824970
48503	0	2.769181	0.591298	9.288321	0.027649	0.005920	0.092896	0.230038	-14.543697	-2.821543
48504	0	2.783899	0.620214	9.267491	0.027795	0.006210	0.092688	0.221590	-14.597241	-2.819625
48505	0	2.806118	0.609450	9.379786	0.028015	0.006104	0.093811	0.212283	-14.652454	-2.820759
48506	0	2.809130	0.595772	9.334372	0.028046	0.005963	0.093357	0.207074	-14.707478	-2.818351
48507	0	2.825087	0.597204	9.489461	0.028198	0.005981	0.094910	0.197527	-14.770008	-2.822171
48508	0	2.822885	0.582605	9.529313	0.028181	0.005840	0.095306	0.182133	-14.826459	-2.824331
48509	0	2.874149	0.597591	9.617535	0.028687	0.005981	0.096191	0.177380	-14.890933	-2.823101
48510	0	2.860181	0.546749	9.571742	0.028551	0.005482	0.095732	0.162144	-14.950662	-2.823737
48511	0	2.874090	0.585117	9.696926	0.028687	0.005859	0.096985	0.154229	-15.013908	-2.830728
48512	0	2.915551	0.613833	9.644782	0.029099	0.006147	0.096464	0.145351	-15.079468	-2.832741
48513	0	2.916237	0.603582	9.758112	0.029114	0.006042	0.097595	0.139200	-15.135546	-2.832088
48514	0	2.932332	0.626200	9.810128	0.029272	0.006272	0.098116	0.128899	-15.194374	-2.826806
48515	0	2.958430	0.560593	9.880350	0.029541	0.005615	0.098816	0.119668	-15.243629	-2.823952
48516	0	2.912304	0.546447	9.890034	0.029078	0.005474	0.098913	0.110096	-15.295387	-2.827447
48517	0	2.970793	0.596995	9.959670	0.029663	0.005981	0.099609	0.098442	-15.345992	-2.822192
48518	0	3.009812	0.594890	9.993826	0.030058	0.005958	0.099950	0.089928	-15.391111	-2.825459
48519	0	3.000368	0.555256	10.002610	0.029968	0.005554	0.100037	0.089360	-15.430703	-2.827770
48520	0	2.982528	0.566683	10.012797	0.029795	0.005672	0.100137	0.084139	-15.464745	-2.828564
48521	0	3.011350	0.597415	10.064048	0.030090	0.005981	0.100647	0.076913	-15.490164	-2.829042
48522	0	3.009340	0.596437	10.105552	0.030075	0.005966	0.101061	0.075795	-15.509985	-2.831241
48523	0	3.029146	0.616193	10.113002	0.030273	0.006165	0.101135	0.073743	-15.529441	-2.829964
48524	0	2.989302	0.591669	10.081605	0.029881	0.005915	0.100820	0.076817	-15.541588	-2.837859
48525	0	3.003692	0.615924	10.149953	0.030029	0.006165	0.101501	0.071580	-15.549228	-2.842870
48526	0	3.017361	0.578717	10.198290	0.030167	0.005787	0.101985	0.072555	-15.556110	-2.841047
48527	0	3.009230	0.567481	10.119579	0.030090	0.005676	0.101196	0.071476	-15.557371	-2.844644
48528	0	3.039243	0.555510	10.119619	0.030399	0.005550	0.101194	0.077165	-15.548639	-2.837594
48529	0	2.989807	0.580282	10.089357	0.029907	0.005798	0.100891	0.082530	-15.537286	-2.838688
48530	0	2.980847	0.593552	10.126625	0.029827	0.005929	0.101261	0.089999	-15.515230	-2.836917
48531	0	3.000859	0.562020	10.077493	0.030029	0.005615	0.100769	0.095684	-15.490744	-2.836942
48532	0	3.002208	0.568826	10.011714	0.030049	0.005686	0.100109	0.098418	-15.458612	-2.840158
48533	0	2.994156	0.586904	10.016611	0.029968	0.005859	0.100159	0.109372	-15.427089	-2.846630
48534	0	2.981992	0.582342	9.975554	0.029854	0.005817	0.099746	0.116014	-15.387227	-2.839450
48535	0	2.956447	0.556427	9.888763	0.029602	0.005554	0.098877	0.127316	-15.342763	-2.833823
48536	0	2.960820	0.570861	9.890939	0.029649	0.005696	0.098898	0.141123	-15.294802	-2.834989
48537	0	2.931718	0.598863	9.846141	0.029358	0.005981	0.098450	0.149055	-15.246461	-2.829572
48538	0	2.941119	0.600300	9.781539	0.029460	0.005995	0.097801	0.158045	-15.188407	-2.832020
48539	0	2.937220	0.593098	9.730352	0.029419	0.005920	0.097290	0.169918	-15.132436	-2.827786
48540	0	2.897559	0.601153	9.647412	0.029020	0.006001	0.096461	0.181308	-15.078394	-2.826373
48541	0	2.882096	0.592989	9.681568	0.028870	0.005920	0.096802	0.191885	-15.019859	-2.830526
48542	0	2.890759	0.613157	9.617180	0.028955	0.006122	0.096158	0.203124	-14.961903	-2.826643
48543	0	2.845687	0.605397	9.565523	0.028503	0.006042	0.095642	0.216256	-14.905227	-2.829988
48544	0	2.823894	0.601131	9.543776	0.028288	0.006004	0.095424	0.224012	-14.845553	-2.822424
48545	0	2.839945	0.599249	9.492183	0.028442	0.005981	0.094910	0.236777	-14.792808	-2.825255
48546	0	2.776464	0.613422	9.409001	0.027807	0.006124	0.094078	0.248097	-14.740010	-2.822586
48547	0	2.797177	0.623165	9.351844	0.028015	0.006226	0.093506	0.255047	-14.685947	-2.819246
48548	0	2.782915	0.618520	9.366319	0.027866	0.006176	0.093653	0.265915	-14.639493	-2.817953
48549	0	2.785680	0.598722	9.333322	0.027893	0.005981	0.093323	0.272659	-14.594055	-2.816528
48550	0	2.754265	0.605945	9.225382	0.027576	0.006053	0.092244	0.280415	-14.551162	-2.814597
48551	0	2.755572	0.610697	9.235557	0.027588	0.006104	0.092346	0.284520	-14.510327	-2.812234
48552	0	2.724860	0.586927	9.200688	0.027279	0.005866	0.091998	0.288236	-14.471675	-2.817217
48553	0	2.744175	0.610870	9.192579	0.027466	0.006104	0.091919	0.294557	-14.440759	-2.824598
48554	0	2.727868	0.617776	9.163177	0.027295	0.006174	0.091627	0.299228	-14.419292	-2.828761
48555	0	2.732777	0.598326	9.137429	0.027344	0.005981	0.091370	0.301654	-14.398332	-2.826967
48556	0	2.692772	0.604635	9.144430	0.026945	0.006045	0.091439	0.303049	-14.375632	-2.821592
48557	0	2.709131	0.616880	9.124974	0.027100	0.006165	0.091248	0.308691	-14.364283	-2.823615
48558	0	2.707764	0.635966	9.094732	0.027082	0.006355	0.090946	0.314543	-14.357317	-2.828804
48559	0	2.715950	0.641128	9.112565	0.027161	0.006409	0.091125	0.318215	-14.354972	-2.833535
48560	0	2.692025	0.598625	9.136768	0.026914	0.005986	0.091370	0.318925	-14.362320	-2.836206
48561	0	2.723358	0.634958	9.148802	0.027222	0.006348	0.091492	0.322120	-14.376276	-2.838574
48562	0	2.701069	0.585689	9.117620	0.027000	0.005862	0.091179	0.316225	-14.388254	-2.838008
48563	0	2.730256	0.597818	9.136392	0.027283	0.005981	0.091370	0.313226	-14.412192	-2.837618
48564	0	2.722449	0.609177	9.251024	0.027201	0.006097	0.092517	0.308085	-14.440711	-2.839156
48565	0	2.730797	0.579441	9.136234	0.027283	0.005798	0.091370	0.304329	-14.471443	-2.840655
48566	0	2.742082	0.603000	9.220124	0.027394	0.006034	0.092209	0.300692	-14.503460	-2.840563
48567	0	2.768496	0.615786	9.294626	0.027649	0.006165	0.092957	0.293883	-14.546915	-2.837649
48568	0	2.757537	0.626846	9.335213	0.027538	0.006272	0.093363	0.290550	-14.591451	-2.841969
48569	0	2.781284	0.615224	9.331111	0.027771	0.006165	0.093323	0.277039	-14.641863	-2.844561
48570	0	2.790089	0.600813	9.395721	0.027855	0.006017	0.093970	0.268203	-14.696962	-2.847962
48571	0	2.805933	0.622050	9.453069	0.028015	0.006226	0.094543	0.263561	-14.749579	-2.855540
48572	0	2.802744	0.602336	9.474890	0.027982	0.006032	0.094762	0.254754	-14.803875	-2.854900
48573	0	2.849004	0.609500	9.568950	0.028442	0.006104	0.095703	0.246274	-14.859982	-2.847924
48574	0	2.864454	0.608004	9.566218	0.028599	0.006086	0.095675	0.240313	-14.913840	-2.851459
48575	0	2.854980	0.640736	9.648296	0.028503	0.006409	0.096497	0.240307	-14.967952	-2.850998
48576	0	2.877098	0.633792	9.675882	0.028718	0.006345	0.096774	0.233916	-15.029716	-2.859436
48577	0	2.891778	0.652069	9.672702	0.028870	0.006531	0.096741	0.223676	-15.085784	-2.862965
48578	0	2.913656	0.631682	9.785827	0.029089	0.006327	0.097872	0.213797	-15.140535	-2.866221
48579	0	2.922013	0.614852	9.752163	0.029175	0.006165	0.097534	0.196633	-15.192840	-2.864364
48580	0	2.942995	0.594311	9.835058	0.029387	0.005949	0.098363	0.191255	-15.241400	-2.864073
48581	0	2.940046	0.609538	9.880377	0.029358	0.006104	0.098816	0.183335	-15.289796	-2.869730
48582	0	2.954700	0.596115	9.877841	0.029504	0.005964	0.098791	0.181199	-15.338949	-2.865532
48583	0	2.957732	0.610281	9.959865	0.029541	0.006104	0.099609	0.181690	-15.379784	-2.869007
48584	0	2.982729	0.609961	9.951734	0.029797	0.006102	0.099526	0.180590	-15.414201	-2.866877
48585	0	3.006455	0.591682	10.020937	0.030029	0.005920	0.100220	0.177799	-15.453581	-2.869515
48586	0	3.006287	0.602949	10.049706	0.030039	0.006035	0.100504	0.172753	-15.480087	-2.865714
48587	0	2.993408	0.603273	10.082269	0.029907	0.006042	0.100830	0.162813	-15.509692	-2.862186
48588	0	2.991490	0.626086	10.081064	0.029900	0.006267	0.100815	0.157147	-15.526166	-2.856512
48589	0	3.009919	0.616006	10.149911	0.030090	0.006165	0.101501	0.152837	-15.535249	-2.857384
48590	0	3.011615	0.609393	10.112696	0.030107	0.006094	0.101130	0.153509	-15.544126	-2.860436
48591	0	3.015494	0.610337	10.143938	0.030151	0.006104	0.101440	0.153933	-15.547246	-2.862431
48592	0	3.021750	0.616197	10.101089	0.030219	0.006164	0.101010	0.152584	-15.544545	-2.860053
48593	0	3.008545	0.622521	10.125880	0.030090	0.006226	0.101257	0.152565	-15.538107	-2.859560
48594	0	3.007139	0.586057	10.053017	0.030080	0.005858	0.100528	0.155338	-15.527573	-2.856867
48595	0	3.007509	0.610106	10.046858	0.030090	0.006104	0.100464	0.152754	-15.509288	-2.854663
48596	0	2.991678	0.603682	9.980735	0.029938	0.006037	0.099801	0.152888	-15.484316	-2.855404
48597	0	2.957979	0.604352	10.028727	0.029602	0.006042	0.100281	0.154113	-15.457973	-2.856061
48598	0	2.964912	0.592842	9.987452	0.029679	0.005922	0.099866	0.160935	-15.422461	-2.854903
48599	0	2.975419	0.598703	9.949624	0.029785	0.005981	0.099487	0.167166	-15.385909	-2.853425
48600	0	2.962309	0.605436	9.988190	0.029661	0.006053	0.099871	0.168441	-15.341326	-2.853679
48601	0	2.949875	0.617020	9.870614	0.029541	0.006165	0.098694	0.174561	-15.291377	-2.853553
48602	0	2.960106	0.630209	9.836266	0.029639	0.006297	0.098351	0.180019	-15.246001	-2.851727
48603	0	2.931319	0.611091	9.754717	0.029358	0.006104	0.097534	0.188220	-15.192592	-2.842019
48604	0	2.897570	0.588117	9.714574	0.029024	0.005874	0.097132	0.196455	-15.134589	-2.841639
48605	0	2.870074	0.592889	9.675411	0.028748	0.005920	0.096741	0.205910	-15.078253	-2.844393
48606	0	2.879082	0.600630	9.617044	0.028837	0.005998	0.096157	0.215600	-15.022099	-2.849984
48607	0	2.870350	0.580162	9.638745	0.028748	0.005798	0.096375	0.219022	-14.968851	-2.846298
48608	0	2.843389	0.599091	9.549631	0.028477	0.005987	0.095484	0.223076	-14.916590	-2.840471
48609	0	2.845874	0.635464	9.534980	0.028503	0.006348	0.095337	0.230950	-14.862011	-2.839158
48610	0	2.818484	0.618388	9.506975	0.028231	0.006178	0.095057	0.237599	-14.805897	-2.840853
48611	0	2.809460	0.628990	9.498310	0.028137	0.006287	0.094971	0.241113	-14.753614	-2.838333
48612	0	2.813403	0.629580	9.458004	0.028174	0.006292	0.094568	0.244914	-14.703818	-2.833344
48613	0	2.772726	0.592511	9.394573	0.027771	0.005920	0.093933	0.250149	-14.649604	-2.830679
48614	0	2.734081	0.599196	9.372452	0.027378	0.005990	0.093714	0.252178	-14.603156	-2.824847
48615	0	2.761450	0.604995	9.266115	0.027649	0.006042	0.092651	0.261148	-14.559701	-2.817792
48616	0	2.712215	0.606003	9.225206	0.027153	0.006057	0.092243	0.264936	-14.520483	-2.817860
48617	0	2.707098	0.573832	9.223247	0.027100	0.005737	0.092224	0.266096	-14.484042	-2.815803
48618	0	2.708117	0.623310	9.188031	0.027103	0.006227	0.091874	0.273039	-14.455394	-2.816480
48619	0	2.695738	0.604619	9.265699	0.026978	0.006042	0.092651	0.277597	-14.429573	-2.826162
48620	0	2.698455	0.575044	9.168900	0.026999	0.005744	0.091685	0.285798	-14.411214	-2.823685
48621	0	2.702355	0.592155	9.094678	0.027039	0.005920	0.090942	0.287371	-14.391387	-2.828544
48622	0	2.729815	0.616369	9.156600	0.027313	0.006166	0.091561	0.284117	-14.371621	-2.829732
48623	0	2.685243	0.597909	9.124861	0.026855	0.005981	0.091248	0.281723	-14.366881	-2.824242
48624	0	2.672796	0.591498	9.082190	0.026727	0.005916	0.090822	0.281445	-14.367522	-2.824863
48625	0	2.686194	0.610381	9.081838	0.026855	0.006104	0.090820	0.282543	-14.374756	-2.822427
48626	0	2.711938	0.585699	9.142386	0.027112	0.005859	0.091426	0.280347	-14.383092	-2.817602
48627	0	2.710915	0.610279	9.191618	0.027100	0.006104	0.091919	0.280200	-14.394069	-2.817873
48628	0	2.707327	0.591498	9.166470	0.027058	0.005919	0.091669	0.276773	-14.412668	-2.817606
48629	0	2.693734	0.573462	9.209613	0.026917	0.005737	0.092102	0.274458	-14.437670	-2.818357
48630	0	2.728534	0.609172	9.220543	0.027263	0.006098	0.092212	0.267991	-14.464884	-2.822045
48631	0	2.742865	0.628002	9.221748	0.027405	0.006287	0.092224	0.260972	-14.493585	-2.820882
48632	0	2.735787	0.571356	9.299584	0.027330	0.005724	0.093003	0.249383	-14.526509	-2.821757
48633	0	2.756192	0.621773	9.282460	0.027527	0.006226	0.092834	0.241050	-14.568843	-2.827650
48634	0	2.751165	0.589666	9.408605	0.027475	0.005904	0.094096	0.233232	-14.612098	-2.831553
48635	0	2.781129	0.603476	9.386064	0.027771	0.006042	0.093872	0.225314	-14.660333	-2.832800
48636	0	2.764666	0.607664	9.444889	0.027608	0.006087	0.094460	0.213840	-14.706385	-2.833425
48637	0	2.775175	0.639858	9.489814	0.027710	0.006409	0.094910	0.203155	-14.755872	-2.838012
48638	0	2.820277	0.595445	9.566709	0.028160	0.005960	0.095679	0.197452	-14.806036	-2.837993
48639	0	2.842676	0.591010	9.532403	0.028381	0.005920	0.095337	0.186699	-14.859674	-2.836655
48640	0	2.852017	0.582476	9.651779	0.028473	0.005838	0.096531	0.172167	-14.914836	-2.841305
48641	0	2.848513	0.633796	9.636253	0.028442	0.006348	0.096375	0.162174	-14.964709	-2.842406
48642	0	2.875453	0.601522	9.676459	0.028711	0.006022	0.096777	0.155130	-15.014930	-2.844504
48643	0	2.879166	0.603479	9.703331	0.028748	0.006042	0.097046	0.147587	-15.066056	-2.847727
48644	0	2.900737	0.583146	9.798291	0.028958	0.005843	0.097997	0.135567	-15.122468	-2.850409
48645	0	2.915020	0.615430	9.819540	0.029114	0.006165	0.098206	0.124985	-15.164045	-2.855334
48646	0	2.922683	0.649852	9.811222	0.029186	0.006510	0.098124	0.113319	-15.210465	-2.854960
48647	0	2.927374	0.609479	9.917149	0.029236	0.006104	0.099182	0.104630	-15.253317	-2.857776
48648	0	2.922465	0.571566	9.908889	0.029189	0.005719	0.099099	0.101852	-15.293483	-2.857872
48649	0	2.926335	0.597113	9.899152	0.029236	0.005981	0.098999	0.091079	-15.324402	-2.852131
48650	0	2.956430	0.595207	9.989122	0.029535	0.005960	0.099899	0.082662	-15.356734	-2.854936
48651	0	2.932303	0.573116	10.002931	0.029297	0.005737	0.100037	0.076706	-15.385783	-2.855896
48652	0	2.949178	0.565868	9.995433	0.029470	0.005664	0.099960	0.071758	-15.409321	-2.855434
48653	0	2.986361	0.567855	9.978714	0.029846	0.005676	0.099792	0.075264	-15.428389	-2.856252
48654	0	2.970788	0.592034	9.990023	0.029697	0.005924	0.099903	0.071591	-15.439460	-2.857257
48655	0	2.979470	0.579139	10.015625	0.029785	0.005798	0.100159	0.064415	-15.449456	-2.862772
48656	0	2.986983	0.571731	10.051815	0.029865	0.005723	0.100519	0.058584	-15.453744	-2.864303
48657	0	2.959681	0.580162	9.961074	0.029602	0.005798	0.099609	0.062729	-15.446817	-2.863968
48658	0	3.007499	0.635206	9.979593	0.030080	0.006353	0.099794	0.061654	-15.440308	-2.856294
48659	0	2.971616	0.610616	10.022193	0.029724	0.006104	0.100220	0.065009	-15.430290	-2.858346
48660	0	2.975399	0.586419	9.980075	0.029769	0.005864	0.099796	0.065278	-15.412218	-2.857964
48661	0	2.983188	0.610667	9.949140	0.029846	0.006104	0.099487	0.069107	-15.394827	-2.855838
48662	0	2.961372	0.592946	9.919576	0.029634	0.005926	0.099190	0.073006	-15.369952	-2.851893
48663	0	2.957847	0.610628	9.918899	0.029602	0.006104	0.099182	0.076209	-15.341814	-2.856599
48664	0	2.952697	0.580662	9.877622	0.029554	0.005803	0.098768	0.080208	-15.309137	-2.855336
48665	0	2.938862	0.556138	9.906866	0.029419	0.005554	0.099060	0.088343	-15.273165	-2.856794
48666	0	2.932260	0.557259	9.804924	0.029359	0.005568	0.098039	0.093936	-15.229880	-2.861375
48667	0	2.902045	0.574340	9.851990	0.029053	0.005737	0.098511	0.100811	-15.191445	-2.856597
48668	0	2.882601	0.569717	9.774689	0.028867	0.005688	0.097735	0.111470	-15.142783	-2.852109
48669	0	2.895331	0.586405	9.736222	0.028992	0.005859	0.097351	0.116627	-15.096710	-2.853184
48670	0	2.894105	0.568902	9.689506	0.028976	0.005685	0.096885	0.121263	-15.053959	-2.852751
48671	0	2.883110	0.623123	9.608054	0.028870	0.006226	0.096069	0.127629	-15.007124	-2.854503
48672	0	2.844899	0.600094	9.610203	0.028487	0.005992	0.096091	0.137986	-14.960671	-2.849038
48673	0	2.877071	0.592318	9.571435	0.028809	0.005920	0.095703	0.140997	-14.914439	-2.846949
48674	0	2.833003	0.610852	9.573572	0.028366	0.006108	0.095725	0.141045	-14.870381	-2.836122
48675	0	2.827893	0.623118	9.467753	0.028320	0.006226	0.094666	0.147361	-14.819436	-2.840647
48676	0	2.820239	0.612268	9.457717	0.028237	0.006114	0.094567	0.157524	-14.776213	-2.844387
48677	0	2.804015	0.586728	9.418749	0.028076	0.005859	0.094177	0.166796	-14.731520	-2.846863
48678	0	2.760618	0.599908	9.329115	0.027638	0.005997	0.093282	0.169476	-14.691023	-2.848449
48679	0	2.743466	0.580602	9.308732	0.027466	0.005798	0.093079	0.178715	-14.651791	-2.847608
48680	0	2.743498	0.587425	9.298222	0.027464	0.005874	0.092974	0.179277	-14.615254	-2.847776
48681	0	2.725902	0.592403	9.229193	0.027283	0.005920	0.092285	0.183719	-14.584945	-2.849782
48682	0	2.721268	0.568869	9.273196	0.027235	0.005683	0.092726	0.190734	-14.556436	-2.855165
48683	0	2.726299	0.586342	9.186351	0.027283	0.005859	0.091858	0.195883	-14.530938	-2.851981
48684	0	2.680436	0.550563	9.168824	0.026815	0.005501	0.091685	0.202132	-14.516210	-2.853992
48685	0	2.714896	0.621969	9.180073	0.027161	0.006226	0.091797	0.195113	-14.500698	-2.854793
48686	0	2.688768	0.627693	9.235413	0.026893	0.006274	0.092353	0.198894	-14.493563	-2.850521
48687	0	2.697480	0.622881	9.155332	0.026978	0.006226	0.091553	0.203372	-14.489210	-2.851887
48688	0	2.697294	0.598976	9.149215	0.026972	0.005987	0.091493	0.207162	-14.489688	-2.853734
48689	0	2.722630	0.604175	9.161245	0.027222	0.006042	0.091614	0.206906	-14.494536	-2.853423
48690	0	2.736034	0.604040	9.148646	0.027352	0.006041	0.091489	0.207511	-14.503616	-2.848047
48691	0	2.735653	0.585584	9.167122	0.027344	0.005859	0.091675	0.203896	-14.518672	-2.853061
48692	0	2.707968	0.560600	9.221208	0.027064	0.005608	0.092216	0.202773	-14.536835	-2.858315
48693	0	2.717712	0.616159	9.240258	0.027161	0.006165	0.092407	0.200052	-14.556321	-2.857876
48694	0	2.751940	0.633777	9.275785	0.027498	0.006341	0.092764	0.197186	-14.581479	-2.852540
48695	0	2.767732	0.616134	9.239894	0.027649	0.006165	0.092407	0.194363	-14.615750	-2.861736
48696	0	2.779400	0.597513	9.268689	0.027766	0.005975	0.092695	0.195947	-14.649149	-2.869888
48697	0	2.798570	0.591998	9.306915	0.027954	0.005920	0.093079	0.196669	-14.687117	-2.871359
48698	0	2.786822	0.597515	9.347692	0.027834	0.005980	0.093487	0.191485	-14.728198	-2.875442
48699	0	2.798905	0.634126	9.428938	0.027954	0.006348	0.094299	0.185077	-14.769717	-2.879658
48700	0	2.793727	0.602436	9.439113	0.027902	0.006029	0.094401	0.180653	-14.812022	-2.884201
48701	0	2.805073	0.610355	9.428874	0.028015	0.006104	0.094299	0.182026	-14.854336	-2.889644
48702	0	2.812654	0.578808	9.444897	0.028086	0.005798	0.094460	0.171101	-14.902924	-2.891511
48703	0	2.823896	0.609783	9.502001	0.028198	0.006104	0.095032	0.165741	-14.951076	-2.895004
48704	0	2.850263	0.584087	9.572901	0.028463	0.005847	0.095740	0.159899	-14.997149	-2.894314
48705	0	2.884880	0.579156	9.611872	0.028809	0.005798	0.096130	0.153316	-15.044159	-2.892468
48706	0	2.887063	0.621017	9.658205	0.028828	0.006211	0.096595	0.153479	-15.094189	-2.899025
48707	0	2.884603	0.621837	9.666899	0.028809	0.006226	0.096680	0.146347	-15.137625	-2.897365
48708	0	2.904992	0.614563	9.749941	0.029006	0.006149	0.097512	0.143564	-15.188278	-2.903371
48709	0	2.915015	0.591129	9.764595	0.029114	0.005920	0.097656	0.134275	-15.230046	-2.900620
48710	0	2.934556	0.607678	9.738040	0.029308	0.006084	0.097391	0.126678	-15.272926	-2.905421
48711	0	2.957495	0.597632	9.807358	0.029541	0.005981	0.098083	0.122011	-15.311642	-2.910806
48712	0	2.933830	0.572066	9.866385	0.029304	0.005727	0.098674	0.116207	-15.351063	-2.916470
48713	0	2.957094	0.573218	9.874622	0.029541	0.005737	0.098755	0.111490	-15.384886	-2.914777
48714	0	2.975352	0.572548	9.958227	0.029723	0.005727	0.099591	0.111149	-15.418889	-2.918455
48715	0	2.974863	0.597872	9.948014	0.029724	0.005981	0.099487	0.109084	-15.446211	-2.918074
48716	0	2.967087	0.609656	9.940507	0.029651	0.006098	0.099411	0.108632	-15.468558	-2.916788
48717	0	2.986008	0.592424	10.015433	0.029846	0.005920	0.100159	0.113808	-15.483545	-2.915335
48718	0	3.006911	0.623165	9.977932	0.030057	0.006232	0.099783	0.113916	-15.496592	-2.917377
48719	0	2.979403	0.598321	10.015595	0.029785	0.005981	0.100159	0.116643	-15.505841	-2.918750
48720	0	2.974607	0.628892	10.045676	0.029741	0.006289	0.100458	0.116621	-15.510385	-2.912301
48721	0	2.984851	0.604150	9.997495	0.029846	0.006042	0.099976	0.116062	-15.512143	-2.907457
48722	0	2.991024	0.585728	9.954663	0.029911	0.005857	0.099546	0.117461	-15.510322	-2.905674
48723	0	2.984507	0.604420	10.009789	0.029846	0.006042	0.100098	0.119934	-15.508120	-2.909074
48724	0	3.020098	0.623303	9.991685	0.030210	0.006228	0.099915	0.125523	-15.497403	-2.910727
48725	0	2.995359	0.604748	9.997968	0.029968	0.006042	0.099976	0.131432	-15.479704	-2.907947
48726	0	2.967700	0.581031	9.962209	0.029695	0.005808	0.099617	0.134357	-15.458638	-2.902891
48727	0	2.994325	0.611101	9.900613	0.029968	0.006104	0.098999	0.142979	-15.428802	-2.908418
48728	0	2.971312	0.624397	9.883548	0.029735	0.006240	0.098829	0.147762	-15.402989	-2.909547
48729	0	2.957526	0.623506	9.857922	0.029602	0.006226	0.098572	0.158665	-15.370962	-2.902599
48730	0	2.939908	0.606843	9.877661	0.029426	0.006061	0.098769	0.167657	-15.339279	-2.903936
48731	0	2.926411	0.580363	9.772679	0.029297	0.005798	0.097717	0.173650	-15.299992	-2.903639
48732	0	2.944189	0.624172	9.786715	0.029475	0.006236	0.097857	0.180035	-15.260099	-2.901743
48733	0	2.913853	0.635049	9.766690	0.029175	0.006348	0.097656	0.183084	-15.216663	-2.905677
48734	0	2.869735	0.617454	9.713809	0.028736	0.006169	0.097127	0.188898	-15.170061	-2.907679
48735	0	2.858868	0.610623	9.681247	0.028625	0.006104	0.096802	0.191815	-15.125613	-2.900092
48736	0	2.863543	0.593000	9.665081	0.028674	0.005925	0.096640	0.197189	-15.078873	-2.896130
48737	0	2.852468	0.580546	9.571456	0.028564	0.005798	0.095703	0.205323	-15.030388	-2.893029
48738	0	2.838516	0.606261	9.622418	0.028423	0.006056	0.096213	0.213053	-14.984088	-2.884041
48739	0	2.852513	0.592648	9.528728	0.028564	0.005920	0.095276	0.219966	-14.935930	-2.882947
48740	0	2.844706	0.606087	9.512571	0.028485	0.006054	0.095115	0.227970	-14.889002	-2.878984
48741	0	2.822661	0.623420	9.479677	0.028259	0.006226	0.094788	0.238159	-14.848627	-2.874726
48742	0	2.815700	0.607077	9.396167	0.028194	0.006059	0.093951	0.252486	-14.802115	-2.874381
48743	0	2.822922	0.611136	9.351443	0.028259	0.006104	0.093506	0.261887	-14.764415	-2.876157
48744	0	2.798624	0.624646	9.365269	0.028016	0.006241	0.093644	0.268602	-14.727018	-2.873556
48745	0	2.786898	0.629029	9.332970	0.027893	0.006287	0.093323	0.273103	-14.696560	-2.870261
48746	0	2.782255	0.672572	9.303710	0.027844	0.006721	0.093031	0.279468	-14.668742	-2.874490
48747	0	2.744627	0.628672	9.290128	0.027466	0.006287	0.092896	0.279731	-14.643724	-2.870535
48748	0	2.741125	0.604670	9.291124	0.027427	0.006042	0.092907	0.285132	-14.623751	-2.868957
48749	0	2.769284	0.616480	9.253441	0.027710	0.006165	0.092529	0.285642	-14.601656	-2.867640
48750	0	2.747993	0.616649	9.211521	0.027493	0.006165	0.092112	0.288336	-14.585102	-2.865657
48751	0	2.757949	0.610359	9.234870	0.027588	0.006104	0.092346	0.288799	-14.573783	-2.865848
48752	0	2.713796	0.598187	9.198635	0.027143	0.005981	0.091985	0.289779	-14.566020	-2.862655
48753	0	2.721813	0.598264	9.185888	0.027222	0.005981	0.091858	0.291718	-14.560705	-2.861856
48754	0	2.733754	0.622651	9.259093	0.027336	0.006227	0.092591	0.291055	-14.561571	-2.866841
48755	0	2.741405	0.634647	9.234352	0.027405	0.006348	0.092346	0.290373	-14.572138	-2.866814
48756	0	2.755582	0.622214	9.221520	0.027545	0.006223	0.092218	0.290457	-14.584692	-2.873362
48757	0	2.753701	0.610094	9.240437	0.027527	0.006104	0.092407	0.288060	-14.596381	-2.879879
48758	0	2.756562	0.615473	9.251731	0.027547	0.006159	0.092523	0.284026	-14.618656	-2.881250
48759	0	2.742430	0.628730	9.264555	0.027405	0.006287	0.092651	0.285876	-14.641867	-2.880823
48760	0	2.752784	0.616500	9.275428	0.027505	0.006166	0.092761	0.286333	-14.669249	-2.886533
48761	0	2.767440	0.640239	9.355980	0.027649	0.006409	0.093567	0.279814	-14.699502	-2.890126
48762	0	2.748533	0.620699	9.323893	0.027455	0.006212	0.093247	0.274668	-14.735423	-2.891549
48763	0	2.767998	0.603482	9.349717	0.027649	0.006042	0.093506	0.266606	-14.772547	-2.894137
48764	0	2.786898	0.601731	9.372176	0.027833	0.006026	0.093732	0.257092	-14.815609	-2.898351
48765	0	2.817184	0.603781	9.416720	0.028137	0.006042	0.094177	0.252818	-14.856805	-2.901321
48766	0	2.805789	0.602710	9.487896	0.028024	0.006033	0.094889	0.247153	-14.897132	-2.898984
48767	0	2.829583	0.609495	9.489933	0.028259	0.006104	0.094910	0.238298	-14.940326	-2.898991
48768	0	2.824474	0.589446	9.542840	0.028211	0.005902	0.095438	0.230289	-14.980351	-2.901337
48769	0	2.817387	0.573043	9.599796	0.028137	0.005737	0.096008	0.223508	-15.023180	-2.903186
48770	0	2.843025	0.608106	9.603808	0.028394	0.006089	0.096048	0.215219	-15.065787	-2.904575
48771	0	2.896347	0.658320	9.630421	0.028931	0.006592	0.096313	0.206361	-15.103872	-2.906475
48772	0	2.890818	0.607663	9.671211	0.028874	0.006085	0.096722	0.197373	-15.142962	-2.902848
48773	0	2.890441	0.627783	9.685299	0.028870	0.006287	0.096863	0.188378	-15.183171	-2.906170
48774	0	2.915630	0.589732	9.780952	0.029122	0.005902	0.097819	0.183906	-15.222009	-2.909432
48775	0	2.957783	0.633872	9.788985	0.029541	0.006348	0.097900	0.174909	-15.264154	-2.905617
48776	0	2.934096	0.613784	9.823575	0.029309	0.006146	0.098245	0.166208	-15.300188	-2.906905
48777	0	2.950895	0.603483	9.831942	0.029480	0.006042	0.098328	0.158552	-15.333029	-2.907682
48778	0	2.944334	0.601788	9.805838	0.029415	0.006026	0.098066	0.150000	-15.365070	-2.903490
48779	0	2.968514	0.573028	9.850451	0.029663	0.005737	0.098511	0.142931	-15.389808	-2.908927
48780	0	2.966819	0.584209	9.940645	0.029646	0.005845	0.099413	0.140558	-15.414563	-2.911766
48781	0	2.955455	0.603375	9.917863	0.029541	0.006042	0.099182	0.131379	-15.429309	-2.906015
48782	0	2.995092	0.608504	9.941355	0.029934	0.006085	0.099419	0.131910	-15.447974	-2.907716
48783	0	2.979839	0.585339	9.997199	0.029785	0.005859	0.099976	0.125947	-15.462225	-2.910301
48784	0	2.969783	0.572175	9.996546	0.029689	0.005725	0.099968	0.123112	-15.471634	-2.914225
48785	0	2.954096	0.579276	10.003696	0.029541	0.005798	0.100037	0.117274	-15.470703	-2.909697
48786	0	2.966174	0.572394	9.985374	0.029662	0.005726	0.099854	0.115611	-15.469379	-2.907358
48787	0	2.953574	0.573448	9.900076	0.029541	0.005737	0.098999	0.112797	-15.462386	-2.909832
48788	0	2.921214	0.554638	9.986003	0.029224	0.005548	0.099856	0.111763	-15.447449	-2.908495
48789	0	2.976994	0.598258	9.912560	0.029785	0.005981	0.099121	0.113296	-15.428965	-2.911189
48790	0	2.968470	0.592501	9.919322	0.029694	0.005922	0.099191	0.116736	-15.417783	-2.907339
48791	0	2.964306	0.585885	9.949331	0.029663	0.005859	0.099487	0.116248	-15.393834	-2.902111
48792	0	2.935236	0.561243	9.926251	0.029379	0.005613	0.099255	0.115200	-15.362322	-2.904808
48793	0	2.945239	0.604559	9.925117	0.029480	0.006042	0.099243	0.118719	-15.329583	-2.901329
48794	0	2.921798	0.617262	9.889904	0.029242	0.006170	0.098892	0.121443	-15.301357	-2.900231
48795	0	2.921343	0.598232	9.839528	0.029236	0.005981	0.098389	0.122509	-15.274362	-2.894738
48796	0	2.940694	0.580483	9.834815	0.029435	0.005799	0.098340	0.128853	-15.240603	-2.895588
48797	0	2.895602	0.622479	9.809409	0.028992	0.006226	0.098083	0.127688	-15.198030	-2.891357
48798	0	2.882630	0.610570	9.719844	0.028859	0.006102	0.097189	0.132316	-15.158427	-2.884198
48799	0	2.877211	0.579892	9.723977	0.028809	0.005798	0.097229	0.132744	-15.114568	-2.879067
48800	0	2.863622	0.581151	9.738248	0.028674	0.005799	0.097372	0.146756	-15.069075	-2.881490
48801	0	2.877725	0.592086	9.681106	0.028809	0.005920	0.096802	0.147146	-15.031078	-2.880550
48802	0	2.846574	0.562242	9.646381	0.028502	0.005615	0.096454	0.155381	-14.987709	-2.877583
48803	0	2.846965	0.580488	9.577381	0.028503	0.005798	0.095764	0.162935	-14.946413	-2.879136
48804	0	2.821879	0.593840	9.560881	0.028253	0.005933	0.095599	0.169392	-14.905001	-2.878154
48805	0	2.804540	0.611141	9.491826	0.028076	0.006104	0.094910	0.178721	-14.866952	-2.876441
48806	0	2.785588	0.624143	9.432648	0.027893	0.006241	0.094316	0.179148	-14.820881	-2.871684
48807	0	2.779995	0.616516	9.430874	0.027832	0.006165	0.094299	0.179709	-14.781005	-2.874409
48808	0	2.761963	0.610440	9.383695	0.027646	0.006104	0.093829	0.179587	-14.747813	-2.868810
48809	0	2.762002	0.616724	9.327011	0.027649	0.006165	0.093262	0.182803	-14.711380	-2.865127
48810	0	2.744235	0.592812	9.359065	0.027469	0.005925	0.093583	0.186317	-14.678239	-2.865768
48811	0	2.756338	0.610736	9.314665	0.027588	0.006104	0.093140	0.191012	-14.647181	-2.865585
48812	0	2.770676	0.604651	9.266927	0.027721	0.006049	0.092665	0.187881	-14.628170	-2.872864
48813	0	2.738617	0.610636	9.277875	0.027405	0.006104	0.092773	0.191528	-14.604267	-2.875042
48814	0	2.741546	0.604767	9.248263	0.027429	0.006047	0.092479	0.192287	-14.587041	-2.876816
48815	0	2.721310	0.598034	9.234879	0.027222	0.005981	0.092346	0.191318	-14.575472	-2.875848
48816	0	2.744325	0.597684	9.253578	0.027449	0.005979	0.092534	0.189630	-14.567855	-2.871122
48817	0	2.715446	0.573311	9.192103	0.027161	0.005737	0.091919	0.184868	-14.559240	-2.868669
48818	0	2.708824	0.621855	9.271581	0.027087	0.006217	0.092716	0.187374	-14.559545	-2.862476
48819	0	2.685921	0.610122	9.295561	0.026855	0.006104	0.092957	0.185193	-14.563202	-2.864333
48820	0	2.681222	0.609629	9.295064	0.026801	0.006099	0.092954	0.182973	-14.575932	-2.862438
48821	0	2.711014	0.579718	9.258732	0.027100	0.005798	0.092590	0.182308	-14.588016	-2.863369
48822	0	2.707367	0.585491	9.239652	0.027060	0.005857	0.092401	0.181195	-14.604567	-2.863637
48823	0	2.754730	0.579886	9.319461	0.027527	0.005798	0.093201	0.182853	-14.628738	-2.864424
48824	0	2.740370	0.585438	9.208405	0.027384	0.005859	0.092090	0.177696	-14.652530	-2.868097
48825	0	2.749035	0.604164	9.282727	0.027466	0.006042	0.092834	0.177773	-14.681835	-2.868220
48826	0	2.760068	0.597005	9.372822	0.027576	0.005980	0.093735	0.167349	-14.710487	-2.867097
48827	0	2.767845	0.573678	9.319195	0.027649	0.005737	0.093201	0.167910	-14.745822	-2.872141
48828	0	2.779648	0.628168	9.378500	0.027769	0.006285	0.093793	0.165413	-14.778298	-2.873245
48829	0	2.774370	0.603914	9.416753	0.027710	0.006042	0.094177	0.162691	-14.818355	-2.871317
48830	0	2.793532	0.621553	9.451308	0.027900	0.006218	0.094523	0.161124	-14.860477	-2.874236
48831	0	2.817375	0.603667	9.465503	0.028137	0.006042	0.094666	0.155507	-14.903727	-2.879134
48832	0	2.812476	0.620463	9.469417	0.028088	0.006213	0.094705	0.146625	-14.947658	-2.878063
48833	0	2.835819	0.640249	9.495982	0.028320	0.006409	0.094971	0.140577	-14.992384	-2.886792
48834	0	2.819184	0.565844	9.597508	0.028152	0.005663	0.095986	0.136681	-15.038409	-2.892305
48835	0	2.835665	0.585734	9.673020	0.028320	0.005859	0.096741	0.135618	-15.080482	-2.893905
48836	0	2.873588	0.615184	9.676908	0.028698	0.006160	0.096780	0.127661	-15.124381	-2.895056
48837	0	2.878327	0.616195	9.666923	0.028748	0.006165	0.096680	0.125941	-15.165714	-2.891244
48838	0	2.898207	0.590290	9.762290	0.028941	0.005915	0.097634	0.113634	-15.212744	-2.890023
48839	0	2.896526	0.579376	9.813460	0.028931	0.005798	0.098145	0.109607	-15.252162	-2.892672
48840	0	2.903167	0.590612	9.799315	0.028999	0.005911	0.098002	0.105327	-15.289005	-2.887086
48841	0	2.926887	0.585725	9.807377	0.029236	0.005859	0.098083	0.104129	-15.326617	-2.891678
48842	0	2.945350	0.597232	9.854312	0.029424	0.005977	0.098552	0.100295	-15.360271	-2.888583
48843	0	2.950704	0.591947	9.844166	0.029480	0.005920	0.098450	0.100357	-15.390790	-2.890993
48844	0	2.949850	0.603417	9.909772	0.029473	0.006040	0.099105	0.095179	-15.418951	-2.889244
48845	0	2.980497	0.591636	9.935953	0.029785	0.005920	0.099365	0.091518	-15.440842	-2.887872
48846	0	2.947517	0.603307	9.940980	0.029458	0.006034	0.099415	0.091477	-15.459611	-2.887663
48847	0	2.979913	0.610732	9.966600	0.029785	0.006104	0.099670	0.096690	-15.474705	-2.893805
48848	0	2.969999	0.593054	9.929169	0.029691	0.005927	0.099295	0.101424	-15.484417	-2.896752
48849	0	2.955254	0.598210	9.936177	0.029541	0.005981	0.099365	0.102967	-15.496741	-2.896071
48850	0	2.937981	0.586012	9.984619	0.029381	0.005860	0.099846	0.103264	-15.494656	-2.894350
48851	0	2.959891	0.603867	9.985468	0.029602	0.006042	0.099854	0.099428	-15.490090	-2.895219
48852	0	2.971604	0.640054	9.906236	0.029717	0.006400	0.099062	0.100456	-15.487478	-2.895016
48853	0	2.959246	0.591781	9.869688	0.029602	0.005920	0.098694	0.097812	-15.475399	-2.894122
48854	0	2.932262	0.555295	9.931418	0.029338	0.005548	0.099310	0.103176	-15.456855	-2.890574
48855	0	2.952915	0.573998	9.875828	0.029541	0.005737	0.098755	0.106558	-15.442148	-2.886155
48856	0	2.950047	0.592997	9.864324	0.029517	0.005925	0.098639	0.112288	-15.421791	-2.885127
48857	0	2.933959	0.604513	9.876017	0.029358	0.006042	0.098755	0.115492	-15.399577	-2.884440
48858	0	2.924049	0.617691	9.840344	0.029260	0.006169	0.098398	0.124411	-15.376271	-2.880612
48859	0	2.903095	0.580213	9.833385	0.029053	0.005798	0.098328	0.128888	-15.349932	-2.880639
48860	0	2.916832	0.598837	9.816299	0.029192	0.005988	0.098156	0.129209	-15.321372	-2.875125
48861	0	2.908881	0.586415	9.766340	0.029114	0.005859	0.097656	0.134786	-15.291127	-2.877941
48862	0	2.891069	0.587581	9.719020	0.028942	0.005868	0.097181	0.143864	-15.253137	-2.884737
48863	0	2.920521	0.592687	9.681061	0.029236	0.005920	0.096802	0.151352	-15.215938	-2.884405
48864	0	2.896160	0.612314	9.701028	0.028991	0.006116	0.097002	0.159744	-15.180558	-2.885976
48865	0	2.871495	0.611166	9.620063	0.028748	0.006104	0.096191	0.169229	-15.140768	-2.884764
48866	0	2.871117	0.606550	9.603539	0.028743	0.006058	0.096026	0.178286	-15.102089	-2.886180
48867	0	2.829213	0.580225	9.571122	0.028320	0.005798	0.095703	0.182860	-15.067396	-2.886250
48868	0	2.835500	0.581188	9.542210	0.028386	0.005806	0.095413	0.189776	-15.029076	-2.891741
48869	0	2.859494	0.598286	9.485776	0.028625	0.005981	0.094849	0.191327	-14.991222	-2.894988
48870	0	2.822952	0.598982	9.469116	0.028259	0.005983	0.094683	0.198987	-14.954272	-2.892897
48871	0	2.810905	0.586565	9.449042	0.028137	0.005859	0.094482	0.206463	-14.919177	-2.892432
48872	0	2.805514	0.587740	9.450500	0.028081	0.005872	0.094498	0.213208	-14.886940	-2.892771
48873	0	2.780660	0.604918	9.424536	0.027832	0.006042	0.094238	0.221285	-14.855068	-2.889230
48874	0	2.800373	0.618458	9.352527	0.028026	0.006177	0.093519	0.230632	-14.827287	-2.890755
48875	0	2.793506	0.610827	9.363330	0.027954	0.006104	0.093628	0.236514	-14.803026	-2.895469
48876	0	2.783781	0.611809	9.315486	0.027855	0.006112	0.093150	0.244041	-14.781012	-2.896409
48877	0	2.745300	0.610695	9.289907	0.027466	0.006104	0.092896	0.248505	-14.764229	-2.898957
48878	0	2.773454	0.598896	9.278326	0.027745	0.005988	0.092780	0.249848	-14.750034	-2.902909
48879	0	2.776252	0.616572	9.259280	0.027771	0.006165	0.092590	0.251715	-14.738563	-2.892136
48880	0	2.774551	0.616466	9.290288	0.027754	0.006166	0.092900	0.249900	-14.727326	-2.893984
48881	0	2.727970	0.616765	9.265205	0.027283	0.006165	0.092651	0.254204	-14.722617	-2.896126
48882	0	2.758337	0.617113	9.277369	0.027581	0.006170	0.092774	0.255836	-14.724302	-2.904554
48883	0	2.753110	0.604477	9.222270	0.027527	0.006042	0.092224	0.259321	-14.728595	-2.906032
48884	0	2.729567	0.611157	9.264599	0.027291	0.006107	0.092648	0.265172	-14.733017	-2.908866
48885	0	2.747582	0.604083	9.246540	0.027466	0.006042	0.092468	0.263945	-14.744406	-2.913857
48886	0	2.737178	0.591580	9.264238	0.027364	0.005917	0.092645	0.263745	-14.753317	-2.910604
48887	0	2.754219	0.604221	9.319617	0.027527	0.006042	0.093201	0.264316	-14.771171	-2.914672
48888	0	2.782001	0.615998	9.318587	0.027802	0.006164	0.093191	0.260841	-14.792916	-2.924554
48889	0	2.803205	0.634787	9.313454	0.028015	0.006348	0.093140	0.262025	-14.812735	-2.931196
48890	0	2.745719	0.615941	9.403947	0.027438	0.006165	0.094045	0.256782	-14.834906	-2.931808
48891	0	2.785407	0.628479	9.386566	0.027832	0.006287	0.093872	0.255604	-14.860806	-2.937790
48892	0	2.771733	0.591264	9.379069	0.027693	0.005917	0.093798	0.251917	-14.889763	-2.946628
48893	0	2.792256	0.628198	9.380257	0.027893	0.006287	0.093811	0.247530	-14.924754	-2.951862
48894	0	2.816707	0.633396	9.470023	0.028135	0.006338	0.094709	0.243818	-14.962163	-2.954863
48895	0	2.835536	0.627750	9.502189	0.028320	0.006287	0.095032	0.234259	-15.003376	-2.951726
48896	0	2.830242	0.589513	9.494077	0.028268	0.005901	0.094951	0.228174	-15.044064	-2.948811
48897	0	2.847467	0.603581	9.569395	0.028442	0.006042	0.095703	0.221534	-15.081703	-2.951434
48898	0	2.817572	0.602428	9.530756	0.028140	0.006028	0.095318	0.218241	-15.123528	-2.957771
48899	0	2.823057	0.573269	9.642636	0.028198	0.005737	0.096436	0.214035	-15.160946	-2.951904
48900	0	2.860180	0.590692	9.646753	0.028567	0.005911	0.096478	0.210700	-15.200887	-2.953977
48901	0	2.877901	0.597588	9.679276	0.028748	0.005981	0.096802	0.205411	-15.237096	-2.956772
48902	0	2.884345	0.602592	9.646866	0.028810	0.006031	0.096478	0.200690	-15.276324	-2.960792
48903	0	2.920661	0.616344	9.764681	0.029175	0.006165	0.097656	0.200658	-15.312612	-2.961967
48904	0	2.920370	0.627908	9.689693	0.029177	0.006284	0.096905	0.196336	-15.343499	-2.966373
48905	0	2.945034	0.633957	9.758627	0.029419	0.006348	0.097595	0.188177	-15.379321	-2.968404
48906	0	2.926561	0.620511	9.824039	0.029238	0.006208	0.098248	0.185534	-15.410794	-2.976560
48907	0	2.889611	0.609758	9.838127	0.028870	0.006104	0.098389	0.179776	-15.440607	-2.974800
48908	0	2.924970	0.578832	9.842764	0.029227	0.005786	0.098434	0.183586	-15.465717	-2.978539
48909	0	2.956529	0.579424	9.862578	0.029541	0.005798	0.098633	0.179942	-15.492902	-2.977208
48910	0	2.948272	0.596895	9.873630	0.029468	0.005973	0.098741	0.176327	-15.509447	-2.979004
48911	0	2.961387	0.604169	9.942280	0.029602	0.006042	0.099426	0.176235	-15.522061	-2.979992
48912	0	2.951419	0.591656	9.898814	0.029503	0.005919	0.098991	0.174805	-15.534151	-2.980491
48913	0	2.948839	0.598130	9.917964	0.029480	0.005981	0.099182	0.175372	-15.542854	-2.979210
48914	0	2.955776	0.573913	9.942023	0.029557	0.005736	0.099421	0.179082	-15.542493	-2.972863
48915	0	2.960519	0.604449	9.918107	0.029602	0.006042	0.099182	0.182002	-15.545104	-2.971167
48916	0	2.967095	0.592573	9.911750	0.029669	0.005924	0.099118	0.184328	-15.546557	-2.974649
48917	0	2.941264	0.567628	9.906193	0.029419	0.005676	0.099060	0.184732	-15.538278	-2.968271
48918	0	2.927264	0.592058	9.943232	0.029284	0.005920	0.099429	0.185193	-15.524749	-2.966292
48919	0	2.977163	0.585684	9.930841	0.029785	0.005859	0.099304	0.182530	-15.508140	-2.963250
48920	0	2.980313	0.603865	9.864498	0.029819	0.006037	0.098640	0.184924	-15.489239	-2.956128
48921	0	2.934198	0.629087	9.869831	0.029358	0.006287	0.098694	0.190037	-15.469731	-2.959787
48922	0	2.954798	0.599435	9.834241	0.029570	0.005989	0.098336	0.196219	-15.443507	-2.961438
48923	0	2.920876	0.616462	9.790847	0.029236	0.006165	0.097900	0.196262	-15.410822	-2.962532
48924	0	2.915900	0.592584	9.779996	0.029181	0.005920	0.097794	0.202628	-15.383480	-2.959708
48925	0	2.908436	0.616601	9.784801	0.029114	0.006165	0.097839	0.204217	-15.348036	-2.957261
48926	0	2.908386	0.592401	9.719456	0.029116	0.005922	0.097185	0.206043	-15.309526	-2.959207
48927	0	2.865361	0.598348	9.742167	0.028687	0.005981	0.097412	0.208244	-15.269819	-2.960443
48928	0	2.858849	0.592472	9.689040	0.028621	0.005924	0.096881	0.208647	-15.230704	-2.959359
48929	0	2.865125	0.574605	9.632346	0.028687	0.005737	0.096313	0.218736	-15.187751	-2.958035
48930	0	2.852436	0.588064	9.591415	0.028555	0.005877	0.095905	0.223448	-15.150244	-2.953561
48931	0	2.858923	0.598719	9.583566	0.028625	0.005981	0.095825	0.229987	-15.105898	-2.951855
48932	0	2.851960	0.611849	9.597700	0.028553	0.006115	0.095967	0.233959	-15.065009	-2.953236
48933	0	2.828744	0.586329	9.510232	0.028320	0.005859	0.095093	0.238423	-15.024395	-2.959252
48934	0	2.828301	0.623267	9.524267	0.028316	0.006233	0.095233	0.237576	-14.984245	-2.957359
48935	0	2.811009	0.598352	9.400212	0.028137	0.005981	0.093994	0.239988	-14.950177	-2.965624
48936	0	2.811032	0.623031	9.450733	0.028143	0.006229	0.094498	0.240879	-14.909646	-2.968443
48937	0	2.823062	0.640963	9.424681	0.028259	0.006409	0.094238	0.241917	-14.873793	-2.965127
48938	0	2.780976	0.628874	9.395697	0.027836	0.006288	0.093949	0.243261	-14.840981	-2.967514
48939	0	2.792652	0.647109	9.394122	0.027954	0.006470	0.093933	0.244837	-14.806330	-2.969082
48940	0	2.793966	0.635434	9.309960	0.027960	0.006350	0.093094	0.250731	-14.780513	-2.968974
48941	0	2.793517	0.598497	9.259582	0.027954	0.005981	0.092590	0.255217	-14.756076	-2.966554
48942	0	2.777648	0.604872	9.291123	0.027794	0.006049	0.092906	0.254774	-14.733613	-2.974847
48943	0	2.757429	0.616608	9.302151	0.027588	0.006165	0.093018	0.256857	-14.715856	-2.979504
48944	0	2.748968	0.604785	9.272269	0.027499	0.006045	0.092720	0.260232	-14.703081	-2.986379
48945	0	2.757943	0.634910	9.222655	0.027588	0.006348	0.092224	0.262366	-14.691552	-2.990719
48946	0	2.744557	0.616875	9.314517	0.027449	0.006166	0.093144	0.265632	-14.686732	-2.993803
48947	0	2.758520	0.603611	9.289672	0.027588	0.006042	0.092896	0.258334	-14.682386	-2.987754
48948	0	2.757930	0.608893	9.289835	0.027582	0.006090	0.092897	0.257333	-14.677827	-2.986780
48949	0	2.728881	0.610102	9.277181	0.027283	0.006104	0.092773	0.254956	-14.684310	-2.989734
48950	0	2.766987	0.579001	9.337732	0.027660	0.005793	0.093380	0.252531	-14.694931	-2.991718
48951	0	2.765656	0.592097	9.258802	0.027649	0.005920	0.092590	0.253917	-14.703353	-2.994092
48952	0	2.761562	0.598375	9.258176	0.027603	0.005982	0.092586	0.256415	-14.717748	-2.996923
48953	0	2.754167	0.627947	9.313575	0.027527	0.006287	0.093140	0.248576	-14.734913	-2.990261
48954	0	2.745236	0.596032	9.312613	0.027434	0.005966	0.093131	0.242383	-14.756030	-2.984793
48955	0	2.742256	0.560816	9.331796	0.027405	0.005615	0.093323	0.234686	-14.776817	-2.988816
48956	0	2.758409	0.608278	9.385549	0.027562	0.006088	0.093862	0.229060	-14.802558	-2.994092
48957	0	2.761407	0.585287	9.343750	0.027588	0.005859	0.093445	0.222278	-14.833604	-2.992450
48958	0	2.772937	0.590425	9.439809	0.027701	0.005907	0.094406	0.220071	-14.866530	-2.989373
48959	0	2.804439	0.579193	9.453518	0.028015	0.005798	0.094543	0.213547	-14.900929	-2.994275
48960	0	2.828419	0.584095	9.457934	0.028256	0.005846	0.094587	0.208612	-14.933527	-2.993828
48961	0	2.816845	0.615316	9.532843	0.028137	0.006165	0.095337	0.196257	-14.970006	-2.992990
48962	0	2.829385	0.619561	9.579850	0.028260	0.006202	0.095808	0.190250	-15.009147	-2.997931
48963	0	2.841531	0.609571	9.630396	0.028381	0.006104	0.096313	0.182311	-15.048485	-2.998662
48964	0	2.830029	0.595697	9.603971	0.028266	0.005965	0.096049	0.173802	-15.088388	-2.996848
48965	0	2.853651	0.615755	9.654829	0.028503	0.006165	0.096558	0.166806	-15.126578	-2.994838
48966	0	2.841040	0.571372	9.653195	0.028386	0.005723	0.096539	0.156936	-15.154348	-2.998583
48967	0	2.914194	0.603536	9.715997	0.029114	0.006042	0.097168	0.149760	-15.186509	-3.000796
48968	0	2.925561	0.602161	9.751000	0.029231	0.006027	0.097517	0.144299	-15.214300	-3.000301
48969	0	2.889594	0.622144	9.764873	0.028870	0.006226	0.097656	0.140564	-15.244113	-2.996447
48970	0	2.882630	0.602729	9.751156	0.028800	0.006034	0.097519	0.133959	-15.273949	-2.993397
48971	0	2.877045	0.591462	9.826025	0.028748	0.005920	0.098267	0.128236	-15.299605	-2.987979
48972	0	2.912409	0.590480	9.867314	0.029099	0.005908	0.098680	0.125612	-15.328252	-2.988194
48973	0	2.943820	0.597481	9.838332	0.029419	0.005981	0.098389	0.118892	-15.349622	-2.989640
48974	0	2.935599	0.602697	9.843209	0.029335	0.006028	0.098438	0.118491	-15.372975	-2.988511
48975	0	2.924792	0.579763	9.917861	0.029236	0.005798	0.099182	0.118476	-15.385885	-2.993786
48976	0	2.951850	0.603915	9.886503	0.029504	0.006041	0.098869	0.117701	-15.401839	-2.996518
48977	0	2.948984	0.609680	9.893546	0.029480	0.006104	0.098938	0.110731	-15.412206	-2.993465
48978	0	2.950738	0.627009	9.868578	0.029499	0.006272	0.098688	0.108886	-15.420815	-2.992975
48979	0	2.930049	0.621808	9.912050	0.029297	0.006226	0.099121	0.100871	-15.423944	-2.991859
48980	0	2.942385	0.596038	9.930316	0.029426	0.005966	0.099302	0.094690	-15.420874	-2.986274
48981	0	2.911345	0.572820	9.918275	0.029114	0.005737	0.099182	0.084769	-15.419466	-2.986324
48982	0	2.922790	0.578105	9.869676	0.029235	0.005779	0.098695	0.087241	-15.410316	-2.991856
48983	0	2.934529	0.579790	9.894176	0.029358	0.005798	0.098938	0.086996	-15.394687	-2.986761
48984	0	2.950211	0.585914	9.931474	0.029515	0.005858	0.099311	0.088065	-15.378482	-2.982290
48985	0	2.922338	0.567571	9.906377	0.029236	0.005676	0.099060	0.087694	-15.363041	-2.981072
48986	0	2.919637	0.634473	9.833874	0.029211	0.006346	0.098334	0.086745	-15.344888	-2.979015
48987	0	2.945938	0.610542	9.808957	0.029480	0.006104	0.098083	0.089070	-15.319789	-2.979538
48988	0	2.905557	0.574452	9.779462	0.029073	0.005740	0.097790	0.094308	-15.298612	-2.977029
48989	0	2.902839	0.604632	9.772428	0.029053	0.006042	0.097717	0.098806	-15.269038	-2.977169
48990	0	2.909823	0.617514	9.822667	0.029125	0.006171	0.098219	0.103323	-15.236539	-2.983651
48991	0	2.908997	0.610716	9.815136	0.029114	0.006104	0.098145	0.107583	-15.207718	-2.976374
48992	0	2.897419	0.581272	9.725110	0.029005	0.005805	0.097242	0.116480	-15.170337	-2.972771
48993	0	2.920961	0.598775	9.674826	0.029236	0.005981	0.096741	0.123885	-15.138249	-2.969425
48994	0	2.873123	0.606421	9.560226	0.028756	0.006055	0.095595	0.135005	-15.107363	-2.967682
48995	0	2.859549	0.610668	9.620013	0.028625	0.006104	0.096191	0.138647	-15.070613	-2.964888
48996	0	2.865951	0.610947	9.572865	0.028687	0.006109	0.095720	0.138848	-15.036123	-2.964119
48997	0	2.835151	0.604693	9.552860	0.028381	0.006042	0.095520	0.144054	-14.999321	-2.963046
48998	0	2.817169	0.581157	9.493376	0.028199	0.005807	0.094926	0.149576	-14.965111	-2.961487
48999	0	2.817526	0.586036	9.479437	0.028198	0.005859	0.094788	0.150818	-14.936301	-2.959617
49000	0	2.812711	0.586324	9.450320	0.028152	0.005861	0.094496	0.153163	-14.904543	-2.959271
49001	0	2.817136	0.611132	9.473406	0.028198	0.006104	0.094727	0.162486	-14.871022	-2.962596
49002	0	2.781870	0.605828	9.383152	0.027840	0.006058	0.093825	0.163225	-14.844395	-2.960696
49003	0	2.768581	0.580132	9.406211	0.027710	0.005798	0.094055	0.166832	-14.813958	-2.966122
49004	0	2.734198	0.598673	9.388958	0.027356	0.005987	0.093885	0.166528	-14.795621	-2.965751
49005	0	2.781333	0.597896	9.320643	0.027832	0.005981	0.093201	0.163654	-14.771596	-2.963352
49006	0	2.753486	0.585861	9.358146	0.027550	0.005854	0.093577	0.169882	-14.752344	-2.967971
49007	0	2.805993	0.611090	9.351025	0.028076	0.006104	0.093506	0.179103	-14.731410	-2.966690
49008	0	2.755063	0.594275	9.345337	0.027555	0.005935	0.093452	0.189316	-14.724437	-2.967457
49009	0	2.758457	0.598210	9.301852	0.027588	0.005981	0.093018	0.190625	-14.719297	-2.962368
49010	0	2.745632	0.567483	9.338572	0.027459	0.005677	0.093385	0.188219	-14.714808	-2.956094
49011	0	2.764839	0.641180	9.332270	0.027649	0.006409	0.093323	0.192575	-14.713083	-2.954054
49012	0	2.746433	0.635278	9.301682	0.027465	0.006353	0.093017	0.192405	-14.711353	-2.952034
49013	0	2.765652	0.634493	9.319862	0.027649	0.006348	0.093201	0.189814	-14.719612	-2.949716
49014	0	2.748881	0.579358	9.349876	0.027481	0.005793	0.093501	0.191701	-14.728030	-2.953434
49015	0	2.741688	0.573597	9.289202	0.027405	0.005737	0.092896	0.190890	-14.741883	-2.958043
49016	0	2.774832	0.598062	9.294445	0.027734	0.005979	0.092949	0.194274	-14.758707	-2.963666
49017	0	2.790828	0.610064	9.301320	0.027893	0.006104	0.093018	0.191718	-14.776363	-2.964093
49018	0	2.763684	0.603141	9.404051	0.027618	0.006036	0.094046	0.187353	-14.797753	-2.965827
49019	0	2.784956	0.585809	9.398903	0.027832	0.005859	0.093994	0.186731	-14.818054	-2.971136
49020	0	2.764366	0.616296	9.385519	0.027622	0.006162	0.093862	0.189306	-14.843149	-2.970911
49021	0	2.761573	0.597572	9.374217	0.027588	0.005981	0.093750	0.183548	-14.876080	-2.972757
49022	0	2.785630	0.590302	9.464109	0.027827	0.005908	0.094649	0.178740	-14.910148	-2.969162
49023	0	2.810496	0.579926	9.471797	0.028076	0.005798	0.094727	0.181060	-14.943898	-2.969551
49024	0	2.816485	0.591491	9.506574	0.028133	0.005921	0.095075	0.174586	-14.980729	-2.967895
49025	0	2.835081	0.609924	9.502292	0.028320	0.006104	0.095032	0.170702	-15.016415	-2.969943
49026	0	2.811471	0.602479	9.518593	0.028076	0.006034	0.095197	0.161208	-15.061698	-2.973751
49027	0	2.860047	0.616251	9.581459	0.028564	0.006165	0.095825	0.160148	-15.103656	-2.976365
49028	0	2.818004	0.597603	9.567171	0.028148	0.005977	0.095681	0.160653	-15.141296	-2.983835
49029	0	2.840938	0.615785	9.667188	0.028381	0.006165	0.096680	0.153928	-15.173432	-2.986423
49030	0	2.852588	0.620083	9.616751	0.028498	0.006211	0.096175	0.142743	-15.205920	-2.991802
49031	0	2.883932	0.615999	9.630458	0.028809	0.006165	0.096313	0.138597	-15.241382	-2.999135
49032	0	2.902110	0.609041	9.665297	0.028992	0.006094	0.096662	0.135620	-15.275143	-2.995310
49033	0	2.920417	0.609585	9.758691	0.029175	0.006104	0.097595	0.127883	-15.308530	-2.999400
49034	0	2.901835	0.614211	9.842452	0.028990	0.006148	0.098433	0.121853	-15.340678	-3.002907
49035	0	2.895894	0.598008	9.844148	0.028931	0.005981	0.098450	0.121427	-15.372500	-3.004108
49036	0	2.937965	0.609764	9.805858	0.029353	0.006101	0.098066	0.119078	-15.402384	-3.005831
49037	0	2.937819	0.591813	9.813860	0.029358	0.005920	0.098145	0.117442	-15.424984	-3.008017
49038	0	2.911471	0.591332	9.830889	0.029093	0.005916	0.098315	0.115802	-15.449436	-3.014914
49039	0	2.900888	0.573027	9.856713	0.028992	0.005737	0.098572	0.108570	-15.468340	-3.011815
49040	0	2.934410	0.596686	9.880257	0.029331	0.005967	0.098806	0.109074	-15.482216	-3.010972
49041	0	2.937259	0.591775	9.930002	0.029358	0.005920	0.099304	0.106860	-15.498081	-3.008045
49042	0	2.951609	0.603755	9.929334	0.029509	0.006037	0.099296	0.108492	-15.505650	-3.009681
49043	0	2.954561	0.628960	9.881435	0.029541	0.006287	0.098816	0.112590	-15.509894	-3.009250
49044	0	2.955304	0.598975	9.911610	0.029550	0.005987	0.099117	0.116192	-15.512789	-3.008233
49045	0	2.935574	0.610705	9.893841	0.029358	0.006104	0.098938	0.120820	-15.509200	-3.017353
49046	0	2.934864	0.623291	9.869515	0.029353	0.006232	0.098694	0.122056	-15.502899	-3.019952
49047	0	2.922964	0.610385	9.924497	0.029236	0.006104	0.099243	0.122831	-15.494657	-3.015774
49048	0	2.921582	0.586050	9.821063	0.029223	0.005859	0.098208	0.124527	-15.484687	-3.015175
49049	0	2.941224	0.586122	9.863470	0.029419	0.005859	0.098633	0.127078	-15.475810	-3.016618
49050	0	2.926619	0.562164	9.876268	0.029284	0.005618	0.098758	0.131340	-15.454651	-3.015968
49051	0	2.934234	0.604616	9.759967	0.029358	0.006042	0.097595	0.135865	-15.435297	-3.016137
49052	0	2.924694	0.562517	9.797534	0.029265	0.005622	0.097970	0.139819	-15.412634	-3.015841
49053	0	2.884490	0.604599	9.748025	0.028870	0.006042	0.097473	0.143923	-15.382501	-3.014044
49054	0	2.892043	0.617779	9.724839	0.028942	0.006171	0.097242	0.151700	-15.355884	-3.014042
49055	0	2.908838	0.641436	9.760241	0.029114	0.006409	0.097595	0.158315	-15.324983	-3.010480
49056	0	2.891182	0.599597	9.761673	0.028940	0.005992	0.097609	0.162966	-15.290610	-3.011797
49057	0	2.903109	0.610506	9.638094	0.029053	0.006104	0.096375	0.164882	-15.263797	-3.011624
49058	0	2.874021	0.604769	9.663820	0.028765	0.006045	0.096631	0.167661	-15.233656	-3.003826
49059	0	2.884163	0.647024	9.644389	0.028870	0.006470	0.096436	0.168224	-15.199315	-3.006314
49060	0	2.872160	0.605136	9.639939	0.028752	0.006043	0.096391	0.177471	-15.161730	-3.007220
49061	0	2.853799	0.580457	9.601579	0.028564	0.005798	0.096008	0.184833	-15.129079	-3.009188
49062	0	2.800099	0.599526	9.523569	0.028024	0.005993	0.095229	0.187712	-15.100646	-3.007118
49063	0	2.817321	0.616770	9.546617	0.028198	0.006165	0.095459	0.191470	-15.069521	-3.007100
49064	0	2.842568	0.605653	9.548086	0.028453	0.006048	0.095473	0.201381	-15.035808	-3.002620
49065	0	2.816855	0.592903	9.491795	0.028198	0.005920	0.094910	0.211623	-14.998904	-3.001432
49066	0	2.805384	0.575916	9.438343	0.028078	0.005754	0.094377	0.218450	-14.968401	-3.002147
49067	0	2.817796	0.628908	9.442728	0.028198	0.006287	0.094421	0.221546	-14.942685	-2.996761
49068	0	2.801173	0.629307	9.462277	0.028035	0.006291	0.094616	0.223617	-14.913225	-2.994617
49069	0	2.799538	0.617053	9.387757	0.028015	0.006165	0.093872	0.230985	-14.888025	-2.996047
49070	0	2.783557	0.624296	9.425353	0.027853	0.006237	0.094249	0.238316	-14.865743	-2.996628
49071	0	2.775307	0.635031	9.375513	0.027771	0.006348	0.093750	0.241692	-14.842755	-2.998827
49072	0	2.772401	0.641855	9.345720	0.027735	0.006413	0.093454	0.248217	-14.828470	-2.999118
49073	0	2.795011	0.635183	9.356780	0.027954	0.006348	0.093567	0.253773	-14.822475	-3.001447
49074	0	2.781638	0.611394	9.308150	0.027823	0.006111	0.093080	0.257567	-14.812682	-3.006735
49075	0	2.764573	0.604561	9.314039	0.027649	0.006042	0.093140	0.261895	-14.807650	-3.010326
49076	0	2.757752	0.568096	9.259245	0.027581	0.005682	0.092591	0.261119	-14.801988	-3.010943
49077	0	2.771021	0.585708	9.350593	0.027710	0.005859	0.093506	0.258924	-14.801197	-3.007275
49078	0	2.771311	0.598122	9.319945	0.027710	0.005977	0.093201	0.265125	-14.803968	-3.007814
49079	0	2.777706	0.610452	9.350399	0.027771	0.006104	0.093506	0.267051	-14.810291	-3.007913
49080	0	2.761232	0.616589	9.447390	0.027599	0.006166	0.094478	0.267216	-14.824906	-3.009702
49081	0	2.790388	0.615994	9.356397	0.027893	0.006165	0.093567	0.262389	-14.837031	-3.017392
49082	0	2.774411	0.633099	9.343472	0.027731	0.006338	0.093438	0.254579	-14.852053	-3.020073
49083	0	2.784543	0.622234	9.350209	0.027832	0.006226	0.093506	0.251484	-14.867351	-3.029616
49084	0	2.775663	0.603529	9.367450	0.027737	0.006036	0.093680	0.251880	-14.890639	-3.030755
49085	0	2.803634	0.622130	9.356083	0.028015	0.006226	0.093567	0.247751	-14.915467	-3.032737
49086	0	2.802034	0.615513	9.421866	0.027996	0.006155	0.094226	0.249037	-14.943839	-3.030064
49087	0	2.809813	0.628628	9.526943	0.028076	0.006287	0.095276	0.249693	-14.969105	-3.029329
49088	0	2.795943	0.597377	9.482880	0.027936	0.005980	0.094835	0.242730	-14.996309	-3.031588
49089	0	2.803837	0.615686	9.514746	0.028015	0.006165	0.095154	0.234628	-15.023151	-3.036914
49090	0	2.839117	0.620337	9.586613	0.028367	0.006209	0.095873	0.228604	-15.050858	-3.040562
49091	0	2.841044	0.616121	9.575575	0.028381	0.006165	0.095764	0.225863	-15.084523	-3.041376
49092	0	2.852552	0.596899	9.561778	0.028501	0.005974	0.095625	0.221273	-15.113308	-3.043348
49093	0	2.840333	0.604259	9.642907	0.028381	0.006042	0.096436	0.222451	-15.138302	-3.039938
49094	0	2.857533	0.603897	9.665827	0.028547	0.006042	0.096666	0.219504	-15.170411	-3.036367
49095	0	2.871347	0.609674	9.691628	0.028687	0.006104	0.096924	0.212710	-15.201127	-3.035440
49096	0	2.882923	0.651050	9.726681	0.028801	0.006516	0.097275	0.206940	-15.233273	-3.043807
49097	0	2.871198	0.597470	9.789334	0.028687	0.005981	0.097900	0.200224	-15.261933	-3.044533
49098	0	2.839246	0.583945	9.739185	0.028371	0.005845	0.097398	0.194675	-15.286220	-3.045181
49099	0	2.876458	0.585294	9.734643	0.028748	0.005859	0.097351	0.188080	-15.305140	-3.040461
49100	0	2.898270	0.578124	9.751932	0.028964	0.005785	0.097525	0.184693	-15.325928	-3.040857
49101	0	2.919644	0.579340	9.850462	0.029175	0.005798	0.098511	0.180010	-15.349967	-3.041502
49102	0	2.911166	0.614756	9.843298	0.029096	0.006154	0.098437	0.173377	-15.367458	-3.036618
49103	0	2.930670	0.610236	9.838582	0.029297	0.006104	0.098389	0.172823	-15.377773	-3.038766
49104	0	2.926847	0.579414	9.886634	0.029255	0.005795	0.098870	0.172139	-15.392359	-3.040896
49105	0	2.948983	0.603868	9.863010	0.029480	0.006042	0.098633	0.168539	-15.402667	-3.039376
49106	0	2.944117	0.627775	9.880928	0.029438	0.006278	0.098810	0.168847	-15.405195	-3.040162
49107	0	2.935862	0.591828	9.857169	0.029358	0.005920	0.098572	0.166954	-15.404918	-3.036041
49108	0	2.893598	0.572854	9.875288	0.028932	0.005733	0.098754	0.163020	-15.408833	-3.040014
49109	0	2.935847	0.610067	9.838868	0.029358	0.006104	0.098389	0.160299	-15.408356	-3.038083
49110	0	2.935245	0.603540	9.845069	0.029359	0.006036	0.098449	0.160249	-15.399777	-3.034939
49111	0	2.922864	0.610405	9.869595	0.029236	0.006104	0.098694	0.161273	-15.390294	-3.037704
49112	0	2.933529	0.617226	9.851661	0.029344	0.006166	0.098515	0.169454	-15.379501	-3.033842
49113	0	2.946851	0.658430	9.894190	0.029480	0.006592	0.098938	0.161136	-15.365077	-3.031443
49114	0	2.914096	0.614986	9.839856	0.029152	0.006149	0.098395	0.162123	-15.351194	-3.031111
49115	0	2.903396	0.640580	9.802821	0.029053	0.006409	0.098022	0.158902	-15.328120	-3.024796
49116	0	2.905747	0.585392	9.809929	0.029076	0.005853	0.098094	0.160493	-15.305805	-3.026525
49117	0	2.909263	0.610192	9.796781	0.029114	0.006104	0.097961	0.158742	-15.279971	-3.020559
49118	0	2.874663	0.573904	9.797909	0.028766	0.005733	0.097974	0.165330	-15.256588	-3.020216
49119	0	2.890304	0.573799	9.729821	0.028931	0.005737	0.097290	0.166086	-15.222978	-3.013732
49120	0	2.897750	0.610897	9.725087	0.028997	0.006104	0.097245	0.171489	-15.198392	-3.016852
49121	0	2.878326	0.598267	9.723643	0.028809	0.005981	0.097229	0.172931	-15.167423	-3.017956
49122	0	2.842331	0.616277	9.719116	0.028453	0.006166	0.097182	0.168514	-15.131456	-3.011604
49123	0	2.860345	0.616637	9.662507	0.028625	0.006165	0.096619	0.170733	-15.104193	-3.008605
49124	0	2.837022	0.623256	9.615086	0.028399	0.006228	0.096143	0.175542	-15.069374	-3.015786
49125	0	2.841668	0.598211	9.625999	0.028442	0.005981	0.096252	0.176330	-15.037665	-3.014119
49126	0	2.824296	0.592356	9.615214	0.028269	0.005921	0.096145	0.178930	-15.005737	-3.017397
49127	0	2.805204	0.598774	9.540465	0.028076	0.005981	0.095398	0.186466	-14.975635	-3.020096
49128	0	2.824674	0.636392	9.572358	0.028272	0.006360	0.095716	0.191080	-14.944657	-3.015110
49129	0	2.817691	0.616546	9.491595	0.028198	0.006165	0.094910	0.192268	-14.917776	-3.014475
49130	0	2.800716	0.592169	9.468468	0.028033	0.005921	0.094677	0.192638	-14.885082	-3.011645
49131	0	2.805661	0.635435	9.430469	0.028076	0.006348	0.094299	0.200832	-14.860195	-3.014431
49132	0	2.789181	0.630125	9.486558	0.027914	0.006300	0.094859	0.202434	-14.832221	-3.015579
49133	0	2.781507	0.586454	9.351058	0.027832	0.005859	0.093506	0.208886	-14.810310	-3.017985
49134	0	2.765833	0.587166	9.382455	0.027676	0.005869	0.093820	0.212400	-14.788069	-3.017170
49135	0	2.763503	0.585767	9.369317	0.027649	0.005859	0.093689	0.210584	-14.769956	-3.014718
49136	0	2.754777	0.579548	9.321194	0.027560	0.005795	0.093208	0.212040	-14.753509	-3.014180
49137	0	2.751419	0.597933	9.326559	0.027527	0.005981	0.093262	0.209751	-14.736822	-3.013707
49138	0	2.755356	0.585723	9.369895	0.027562	0.005855	0.093697	0.213283	-14.725201	-3.019622
49139	0	2.727661	0.592260	9.387371	0.027283	0.005920	0.093872	0.216361	-14.716612	-3.023078
49140	0	2.732706	0.611158	9.296039	0.027331	0.006107	0.092959	0.222032	-14.710181	-3.019492
49141	0	2.734431	0.597831	9.338382	0.027344	0.005981	0.093384	0.218794	-14.709726	-3.018748
49142	0	2.722786	0.591173	9.386973	0.027223	0.005914	0.093871	0.217023	-14.714956	-3.022157
49143	0	2.734923	0.591987	9.301600	0.027344	0.005920	0.093018	0.217015	-14.720548	-3.027275
49144	0	2.735937	0.597793	9.356168	0.027354	0.005980	0.093563	0.215718	-14.725675	-3.026771
49145	0	2.741445	0.603946	9.356426	0.027405	0.006042	0.093567	0.212816	-14.736347	-3.031228
49146	0	2.767622	0.572650	9.447454	0.027668	0.005731	0.094477	0.208571	-14.745166	-3.029294
49147	0	2.741799	0.591698	9.386843	0.027405	0.005920	0.093872	0.205251	-14.760121	-3.033064
49148	0	2.769010	0.572354	9.404338	0.027675	0.005730	0.094048	0.198726	-14.777751	-3.033738
49149	0	2.760416	0.580026	9.411132	0.027588	0.005798	0.094116	0.201973	-14.796393	-3.034886
49150	0	2.770154	0.579858	9.471033	0.027681	0.005801	0.094716	0.199817	-14.819643	-3.036943
49151	0	2.785188	0.554678	9.411078	0.027832	0.005554	0.094116	0.191847	-14.842649	-3.037960
49152	0	2.795459	0.589604	9.440388	0.027932	0.005905	0.094410	0.181920	-14.868686	-3.034641
49153	0	2.846328	0.640241	9.527006	0.028442	0.006409	0.095276	0.175450	-14.892626	-3.032787
49154	0	2.832613	0.639146	9.513398	0.028300	0.006395	0.095141	0.171946	-14.922561	-3.032763
49155	0	2.816067	0.597225	9.545264	0.028137	0.005981	0.095459	0.162059	-14.949558	-3.033652
49156	0	2.832925	0.607723	9.623271	0.028306	0.006084	0.096239	0.154586	-14.976057	-3.036102
49157	0	2.822550	0.640233	9.618384	0.028198	0.006409	0.096191	0.148197	-15.007335	-3.033761
49158	0	2.821720	0.596145	9.629017	0.028192	0.005968	0.096297	0.141447	-15.036666	-3.025997
49159	0	2.846974	0.597495	9.648892	0.028442	0.005981	0.096497	0.134934	-15.067969	-3.029820
49160	0	2.852178	0.577785	9.647340	0.028497	0.005785	0.096480	0.127607	-15.096544	-3.029369
49161	0	2.852618	0.597417	9.673446	0.028503	0.005981	0.096741	0.120101	-15.122338	-3.032664
49162	0	2.857446	0.577831	9.726955	0.028549	0.005783	0.097277	0.115608	-15.150930	-3.035414
49163	0	2.919432	0.579072	9.795606	0.029175	0.005798	0.097961	0.107739	-15.172602	-3.037467
49164	0	2.868700	0.560109	9.757684	0.028664	0.005600	0.097584	0.110106	-15.198851	-3.043683
49165	0	2.882731	0.610308	9.813906	0.028809	0.006104	0.098145	0.110549	-15.219537	-3.047003
49166	0	2.892593	0.573258	9.782243	0.028907	0.005735	0.097828	0.108229	-15.240764	-3.046783
49167	0	2.918885	0.592080	9.856760	0.029175	0.005920	0.098572	0.109529	-15.255935	-3.044596
49168	0	2.903905	0.591998	9.800807	0.029019	0.005920	0.098014	0.110012	-15.277787	-3.046851
49169	0	2.912485	0.585670	9.820244	0.029114	0.005859	0.098206	0.107689	-15.289570	-3.043233
49170	0	2.921004	0.584807	9.831734	0.029197	0.005854	0.098321	0.102067	-15.303917	-3.046204
49171	0	2.906116	0.591383	9.826451	0.029053	0.005920	0.098267	0.095168	-15.312586	-3.045699
49172	0	2.901265	0.596765	9.862668	0.029008	0.005968	0.098628	0.095297	-15.316939	-3.045066
49173	0	2.917824	0.604470	9.814337	0.029175	0.006042	0.098145	0.098494	-15.319797	-3.044566
49174	0	2.930137	0.580209	9.869164	0.029304	0.005802	0.098691	0.098913	-15.316148	-3.037398
49175	0	2.910980	0.598322	9.832870	0.029114	0.005981	0.098328	0.101431	-15.310381	-3.034512
49176	0	2.934716	0.579814	9.906279	0.029349	0.005801	0.099062	0.098416	-15.306731	-3.033323
49177	0	2.917333	0.567786	9.887730	0.029175	0.005676	0.098877	0.100764	-15.303878	-3.031776
49178	0	2.910037	0.592179	9.869705	0.029111	0.005923	0.098694	0.099352	-15.290510	-3.025095
49179	0	2.922752	0.598230	9.771972	0.029236	0.005981	0.097717	0.100725	-15.279611	-3.027063
49180	0	2.896275	0.555791	9.790754	0.028975	0.005555	0.097904	0.104221	-15.264697	-3.027862
49181	0	2.916017	0.592584	9.741616	0.029175	0.005920	0.097412	0.110799	-15.246351	-3.036559
49182	0	2.900583	0.575621	9.724131	0.029023	0.005748	0.097237	0.120825	-15.224788	-3.036544
49183	0	2.866649	0.580272	9.723465	0.028687	0.005798	0.097229	0.126068	-15.200056	-3.037282
49184	0	2.887423	0.599075	9.712225	0.028891	0.005990	0.097117	0.127111	-15.179595	-3.035515
49185	0	2.872719	0.573829	9.747909	0.028748	0.005737	0.097473	0.128353	-15.154532	-3.028814
49186	0	2.850344	0.610807	9.712409	0.028523	0.006105	0.097118	0.131559	-15.129794	-3.025916
49187	0	2.860638	0.605020	9.668486	0.028625	0.006042	0.096680	0.140775	-15.106010	-3.024603
49188	0	2.850522	0.612388	9.663409	0.028526	0.006119	0.096628	0.146872	-15.079875	-3.023237
49189	0	2.842452	0.568383	9.601314	0.028442	0.005676	0.096008	0.155984	-15.057427	-3.022500
49190	0	2.857155	0.587578	9.620607	0.028589	0.005874	0.096201	0.158630	-15.035219	-3.018900
49191	0	2.842461	0.592329	9.546410	0.028442	0.005920	0.095459	0.162221	-15.012746	-3.014067
49192	0	2.832173	0.574597	9.517007	0.028345	0.005742	0.095163	0.166902	-14.983479	-3.012658
49193	0	2.811477	0.586536	9.497698	0.028137	0.005859	0.094971	0.174120	-14.955284	-3.012214
49194	0	2.782929	0.568991	9.498757	0.027848	0.005688	0.094982	0.176862	-14.931309	-3.006801
49195	0	2.793346	0.580045	9.491562	0.027954	0.005798	0.094910	0.179469	-14.905268	-3.009493
49196	0	2.801729	0.623044	9.437703	0.028035	0.006229	0.094372	0.180884	-14.882421	-3.004378
49197	0	2.818476	0.610151	9.430348	0.028198	0.006104	0.094299	0.178727	-14.864894	-3.003961
49198	0	2.779005	0.604544	9.431067	0.027804	0.006038	0.094307	0.188258	-14.846359	-3.010794
49199	0	2.769752	0.598881	9.436354	0.027710	0.005981	0.094360	0.197393	-14.830114	-3.016350
49200	0	2.767182	0.618034	9.351543	0.027685	0.006179	0.093512	0.199449	-14.812614	-3.013030
49201	0	2.788305	0.592034	9.375298	0.027893	0.005920	0.093750	0.199683	-14.799240	-3.013011
49202	0	2.774646	0.598650	9.320736	0.027751	0.005980	0.093206	0.207435	-14.792548	-3.017172
49203	0	2.770737	0.610530	9.350651	0.027710	0.006104	0.093506	0.210077	-14.788233	-3.022302
49204	0	2.794798	0.617061	9.326258	0.027948	0.006167	0.093263	0.214502	-14.786588	-3.025686
49205	0	2.808222	0.634458	9.387047	0.028076	0.006348	0.093872	0.211439	-14.792808	-3.026929
49206	0	2.784851	0.597529	9.380569	0.027843	0.005975	0.093807	0.212756	-14.797801	-3.023196
49207	0	2.789873	0.598006	9.313804	0.027893	0.005981	0.093140	0.211733	-14.803621	-3.025014
49208	0	2.736210	0.579054	9.350033	0.027355	0.005795	0.093502	0.206421	-14.810944	-3.024015
49209	0	2.772139	0.604458	9.301404	0.027710	0.006042	0.093018	0.209800	-14.823859	-3.022665
49210	0	2.811106	0.610626	9.349469	0.028099	0.006107	0.093498	0.209341	-14.837408	-3.023776
49211	0	2.778673	0.604453	9.411144	0.027771	0.006042	0.094116	0.212705	-14.855399	-3.028997
49212	0	2.800577	0.604696	9.379447	0.027986	0.006046	0.093801	0.214543	-14.878900	-3.029569
49213	0	2.809838	0.640787	9.417068	0.028076	0.006409	0.094177	0.214582	-14.904750	-3.033842
49214	0	2.813695	0.628651	9.440288	0.028120	0.006285	0.094408	0.217686	-14.924109	-3.035111
49215	0	2.816038	0.616174	9.471986	0.028137	0.006165	0.094727	0.215379	-14.950974	-3.038247
49216	0	2.820710	0.603410	9.470525	0.028183	0.006037	0.094712	0.213270	-14.978979	-3.041068
49217	0	2.815832	0.604085	9.533078	0.028137	0.006042	0.095337	0.212345	-15.003201	-3.042945
49218	0	2.832565	0.615670	9.556169	0.028301	0.006161	0.095569	0.208631	-15.031296	-3.043954
49219	0	2.858727	0.604550	9.539093	0.028564	0.006042	0.095398	0.213293	-15.057537	-3.052004
49220	0	2.826916	0.598761	9.629177	0.028244	0.005987	0.096299	0.214912	-15.086288	-3.053133
49221	0	2.840521	0.616447	9.703892	0.028381	0.006165	0.097046	0.215877	-15.113292	-3.051529
49222	0	2.851874	0.603789	9.549710	0.028489	0.006042	0.095506	0.212755	-15.147655	-3.050594
49223	0	2.877492	0.640522	9.593930	0.028748	0.006409	0.095947	0.209816	-15.179134	-3.050090
49224	0	2.871057	0.596700	9.689894	0.028680	0.005974	0.096908	0.203024	-15.214296	-3.042881
49225	0	2.889404	0.597662	9.667270	0.028870	0.005981	0.096680	0.198442	-15.242061	-3.048433
49226	0	2.881904	0.633167	9.690309	0.028796	0.006337	0.096910	0.193037	-15.267886	-3.042514
49227	0	2.877351	0.561377	9.673309	0.028748	0.005615	0.096741	0.192440	-15.297476	-3.047654
49228	0	2.912607	0.604305	9.726702	0.029104	0.006039	0.097274	0.198612	-15.322035	-3.051836
49229	0	2.901316	0.640653	9.844353	0.028992	0.006409	0.098450	0.197124	-15.345838	-3.052938
49230	0	2.911053	0.627858	9.751631	0.029095	0.006282	0.097521	0.194216	-15.363285	-3.054882
49231	0	2.931253	0.616171	9.801796	0.029297	0.006165	0.098022	0.191826	-15.380430	-3.059725
49232	0	2.897529	0.596967	9.782601	0.028961	0.005976	0.097830	0.185644	-15.395799	-3.061537
49233	0	2.942929	0.597435	9.844705	0.029419	0.005981	0.098450	0.178222	-15.406696	-3.061551
49234	0	2.938902	0.621202	9.813544	0.029378	0.006211	0.098139	0.179887	-15.418482	-3.063692
49235	0	2.912246	0.592263	9.826389	0.029114	0.005920	0.098267	0.183198	-15.427463	-3.063182
49236	0	2.932244	0.580520	9.819716	0.029314	0.005802	0.098200	0.187474	-15.436106	-3.067675
49237	0	2.929978	0.629037	9.832653	0.029297	0.006287	0.098328	0.192445	-15.438345	-3.072008
49238	0	2.960864	0.629109	9.832466	0.029608	0.006293	0.098325	0.190471	-15.438205	-3.071827
49239	0	2.941490	0.616441	9.857299	0.029419	0.006165	0.098572	0.190766	-15.432371	-3.069473
49240	0	2.910164	0.622354	9.845273	0.029105	0.006225	0.098452	0.189980	-15.427096	-3.070693
49241	0	2.923110	0.597621	9.826833	0.029236	0.005981	0.098267	0.184353	-15.420435	-3.068399
49242	0	2.909630	0.633780	9.845481	0.029104	0.006336	0.098453	0.186565	-15.410061	-3.070376
49243	0	2.904088	0.622823	9.802581	0.029053	0.006226	0.098022	0.189959	-15.395073	-3.078288
49244	0	2.914197	0.586977	9.796949	0.029151	0.005864	0.097967	0.196859	-15.383409	-3.081244
49245	0	2.909525	0.616508	9.735658	0.029114	0.006165	0.097351	0.197612	-15.360489	-3.073620
49246	0	2.906133	0.641001	9.736609	0.029077	0.006410	0.097362	0.198261	-15.341400	-3.074724
49247	0	2.897578	0.604394	9.747779	0.028992	0.006042	0.097473	0.200165	-15.321552	-3.073391
49248	0	2.900039	0.604691	9.699925	0.029020	0.006044	0.096993	0.203249	-15.296894	-3.079370
49249	0	2.909317	0.604307	9.686895	0.029114	0.006042	0.096863	0.204048	-15.271401	-3.076287
49250	0	2.862166	0.556055	9.675863	0.028645	0.005555	0.096752	0.210441	-15.243181	-3.075690
49251	0	2.884725	0.579978	9.644216	0.028870	0.005798	0.096436	0.212196	-15.215478	-3.077643
49252	0	2.861848	0.623485	9.663752	0.028642	0.006228	0.096631	0.219773	-15.186820	-3.072888
49253	0	2.853474	0.610386	9.638329	0.028564	0.006104	0.096375	0.220064	-15.150390	-3.071099
49254	0	2.842132	0.629056	9.572686	0.028444	0.006287	0.095720	0.224779	-15.121778	-3.072534
49255	0	2.823642	0.598682	9.509922	0.028259	0.005981	0.095093	0.231249	-15.093118	-3.074988
49256	0	2.806885	0.575183	9.474541	0.028091	0.005748	0.094739	0.236134	-15.064699	-3.071532
49257	0	2.835741	0.628713	9.491679	0.028381	0.006287	0.094910	0.236754	-15.034675	-3.073460
49258	0	2.813202	0.617098	9.450094	0.028151	0.006166	0.094496	0.243483	-15.011061	-3.074558
49259	0	2.806130	0.598623	9.436447	0.028076	0.005981	0.094360	0.249463	-14.991863	-3.078114
49260	0	2.815231	0.624076	9.467731	0.028168	0.006234	0.094673	0.257600	-14.972072	-3.080161
49261	0	2.812109	0.616520	9.393789	0.028137	0.006165	0.093933	0.258571	-14.951273	-3.080233
49262	0	2.814654	0.635247	9.376411	0.028166	0.006349	0.093759	0.263395	-14.926584	-3.076291
49263	0	2.824394	0.628630	9.338845	0.028259	0.006287	0.093384	0.263209	-14.906639	-3.074966
49264	0	2.778898	0.603999	9.370108	0.027801	0.006042	0.093698	0.261661	-14.891343	-3.070475
49265	0	2.764022	0.610434	9.387458	0.027649	0.006104	0.093872	0.263003	-14.879577	-3.073598
49266	0	2.792577	0.610539	9.387982	0.027936	0.006104	0.093877	0.264433	-14.865982	-3.076279
49267	0	2.764654	0.598040	9.344560	0.027649	0.005981	0.093445	0.263636	-14.861905	-3.084123
49268	0	2.782694	0.615766	9.350718	0.027827	0.006162	0.093507	0.259301	-14.860348	-3.080745
49269	0	2.789447	0.640688	9.374971	0.027893	0.006409	0.093750	0.257729	-14.860877	-3.078403
49270	0	2.777195	0.597411	9.362748	0.027773	0.005978	0.093627	0.254002	-14.858569	-3.073723
49271	0	2.795816	0.585806	9.417612	0.027954	0.005859	0.094177	0.253066	-14.862368	-3.074401
49272	0	2.747523	0.591543	9.344157	0.027473	0.005918	0.093442	0.251078	-14.863409	-3.071741
49273	0	2.790126	0.603663	9.380897	0.027893	0.006042	0.093811	0.244753	-14.872262	-3.069682
49274	0	2.767300	0.627056	9.417041	0.027665	0.006274	0.094172	0.241057	-14.880664	-3.073471
49275	0	2.778053	0.592277	9.386910	0.027771	0.005920	0.093872	0.244676	-14.891143	-3.078413
49276	0	2.786577	0.616804	9.392210	0.027851	0.006168	0.093926	0.245190	-14.907850	-3.077120
49277	0	2.821229	0.615940	9.374611	0.028198	0.006165	0.093750	0.239830	-14.923849	-3.079120
49278	0	2.805895	0.614738	9.422532	0.028043	0.006154	0.094230	0.232686	-14.942330	-3.078959
49279	0	2.815498	0.622092	9.429432	0.028137	0.006226	0.094299	0.228020	-14.962751	-3.074667
49280	0	2.824849	0.608563	9.416281	0.028234	0.006094	0.094167	0.218845	-14.979794	-3.078964
49281	0	2.791197	0.585563	9.484330	0.027893	0.005859	0.094849	0.215325	-15.001471	-3.080447
49282	0	2.788559	0.554209	9.495472	0.027869	0.005547	0.094959	0.210862	-15.020065	-3.080323
49283	0	2.828169	0.591678	9.514738	0.028259	0.005920	0.095154	0.207571	-15.045884	-3.088643
49284	0	2.844818	0.621373	9.489000	0.028426	0.006218	0.094896	0.203588	-15.071269	-3.083573
49285	0	2.901565	0.628190	9.569618	0.028992	0.006287	0.095703	0.199097	-15.098761	-3.079827
49286	0	2.875413	0.621495	9.562187	0.028734	0.006216	0.095628	0.198789	-15.121475	-3.085805
49287	0	2.858325	0.622099	9.649131	0.028564	0.006226	0.096497	0.194342	-15.142640	-3.086707
49288	0	2.850258	0.596977	9.672264	0.028480	0.005972	0.096729	0.192876	-15.168735	-3.083577
49289	0	2.877386	0.585565	9.685521	0.028748	0.005859	0.096863	0.189636	-15.198678	-3.085977
49290	0	2.863671	0.542270	9.726905	0.028617	0.005424	0.097275	0.188528	-15.220839	-3.090353
49291	0	2.864239	0.603671	9.740750	0.028625	0.006042	0.097412	0.182693	-15.239570	-3.092057
49292	0	2.873529	0.639044	9.758153	0.028720	0.006396	0.097586	0.176754	-15.256470	-3.094330
[truncated: 618 more rows]
