# Supplementary material for: Properties of traditional bamboo carrying poles have implications for user interactions
Source: PLoS One. 2018 May 10;13(5):e0196208. doi: 10.1371/journal.pone.0196208 (PMC5945030; doi:10.1371/journal.pone.0196208)
Supplement: S1 Text — (ZIP) [file pone.0196208.s005.zip › ResTest_PoleB_HiLoad2.txt]

// Start Time: Unknown
// Update Rate: 100.0Hz
// Filter Profile: human (34.3)
// Firmware Version: 2.1.4
PacketCounter	SampleTimeFine	Acc_X	Acc_Y	Acc_Z	VelInc_X	VelInc_Y	VelInc_Z	Roll	Pitch	Yaw	Latitude	Longitude	Altitude	Vel_X	Vel_Y	Vel_Z
47298	0	-2.686110	1.537357	9.489161	-0.027147	0.015335	0.094816	0.055887	14.013551	11.553310
47299	0	-2.645912	1.523405	9.217538	-0.026733	0.015198	0.092102	0.085355	13.676879	11.530817
47300	0	-2.576033	1.468910	8.889916	-0.026022	0.014657	0.088828	0.111262	13.343918	11.508781
47301	0	-2.489446	1.485792	8.655531	-0.025146	0.014832	0.086487	0.130981	13.014770	11.495182
47302	0	-2.418513	1.465808	8.351152	-0.024417	0.014638	0.083447	0.144195	12.701143	11.480345
47303	0	-2.353203	1.344670	8.141801	-0.023743	0.013428	0.081360	0.157465	12.408475	11.468037
47304	0	-2.259239	1.330106	7.859561	-0.022787	0.013281	0.078543	0.174380	12.128350	11.448418
47305	0	-2.209935	1.258758	7.689251	-0.022278	0.012573	0.076843	0.184183	11.865746	11.428875
47306	0	-2.140449	1.200263	7.515214	-0.021564	0.011991	0.075109	0.192151	11.626255	11.412347
47307	0	-2.116006	1.289436	7.376838	-0.021301	0.012878	0.073730	0.207239	11.409995	11.401304
47308	0	-2.078344	1.298192	7.157998	-0.020905	0.012970	0.071547	0.217770	11.217488	11.390723
47309	0	-2.009637	1.282877	7.070696	-0.020203	0.012817	0.070679	0.229123	11.047718	11.374387
47310	0	-1.953668	1.217867	7.014694	-0.019627	0.012168	0.070124	0.240496	10.902845	11.364419
47311	0	-1.909240	1.190763	6.898889	-0.019165	0.011902	0.068970	0.245122	10.783863	11.355499
47312	0	-1.835445	1.191735	6.865395	-0.018411	0.011912	0.068640	0.249443	10.691376	11.354692
47313	0	-1.790484	1.227438	6.775833	-0.017944	0.012268	0.067749	0.257175	10.625661	11.356039
47314	0	-1.784444	1.173404	6.716206	-0.017866	0.011731	0.067157	0.260644	10.589171	11.352817
47315	0	-1.775545	1.135471	6.695673	-0.017761	0.011353	0.066956	0.263673	10.579444	11.358773
47316	0	-1.788340	1.141701	6.689342	-0.017872	0.011417	0.066896	0.263927	10.598939	11.357434
47317	0	-1.815933	1.147314	6.713031	-0.018127	0.011475	0.067139	0.263874	10.652587	11.355174
47318	0	-1.842548	1.238239	6.716955	-0.018375	0.012386	0.067183	0.260954	10.736617	11.354855
47319	0	-1.880756	1.299651	6.821888	-0.018738	0.013000	0.068237	0.259396	10.851785	11.355794
47320	0	-1.927212	1.329159	6.909154	-0.019185	0.013297	0.069115	0.256558	10.993672	11.359395
47321	0	-1.982381	1.353731	7.040628	-0.019714	0.013550	0.070435	0.243951	11.168819	11.367167
47322	0	-2.079495	1.320200	7.156196	-0.020670	0.013218	0.071595	0.227438	11.365797	11.374992
47323	0	-2.114208	1.316138	7.418129	-0.020996	0.013184	0.074219	0.203181	11.587877	11.383236
47324	0	-2.151736	1.250418	7.562642	-0.021356	0.012527	0.075668	0.178990	11.829571	11.387891
47325	0	-2.190659	1.236322	7.746889	-0.021729	0.012390	0.077515	0.150965	12.089564	11.395152
47326	0	-2.253294	1.243520	7.950615	-0.022339	0.012457	0.079557	0.132070	12.365744	11.406158
47327	0	-2.340969	1.309749	8.234035	-0.023193	0.013123	0.082397	0.110495	12.662891	11.421164
47328	0	-2.435409	1.335463	8.478141	-0.024128	0.013375	0.084843	0.096209	12.964606	11.435751
47329	0	-2.533165	1.395110	8.721342	-0.025085	0.013977	0.087280	0.076793	13.283854	11.448784
47330	0	-2.639861	1.450013	8.963579	-0.026142	0.014533	0.089705	0.049952	13.607377	11.456620
47331	0	-2.724438	1.492080	9.221219	-0.026978	0.014954	0.092285	0.024522	13.934557	11.472613
47332	0	-2.817204	1.540151	9.492763	-0.027894	0.015435	0.095004	-0.000464	14.265669	11.476810
47333	0	-2.885438	1.546526	9.824904	-0.028564	0.015503	0.098328	-0.028684	14.599514	11.487009
47334	0	-2.945084	1.557323	10.114317	-0.029162	0.015609	0.101221	-0.053851	14.922273	11.499186
47335	0	-3.038106	1.577525	10.374125	-0.030090	0.015808	0.103821	-0.075138	15.239501	11.516185
47336	0	-3.158551	1.545854	10.662958	-0.031299	0.015496	0.106709	-0.101120	15.544351	11.527379
47337	0	-3.171255	1.571040	10.936079	-0.031433	0.015747	0.109436	-0.126153	15.834065	11.529563
47338	0	-3.228269	1.588588	11.165010	-0.032004	0.015916	0.111726	-0.143765	16.116680	11.538269
47339	0	-3.297547	1.620736	11.455339	-0.032715	0.016235	0.114624	-0.159648	16.374592	11.549155
47340	0	-3.361637	1.670340	11.685505	-0.033369	0.016727	0.116922	-0.171994	16.614490	11.558289
47341	0	-3.373718	1.718867	11.877412	-0.033508	0.017212	0.118835	-0.184278	16.832888	11.566291
47342	0	-3.405446	1.756963	12.048958	-0.033852	0.017591	0.120543	-0.196206	17.023663	11.573140
47343	0	-3.472064	1.767902	12.300077	-0.034546	0.017700	0.123047	-0.208391	17.184700	11.579587
47344	0	-3.485800	1.782733	12.279310	-0.034713	0.017840	0.122832	-0.214232	17.318715	11.586046
47345	0	-3.526850	1.823877	12.454261	-0.035156	0.018250	0.124573	-0.219513	17.420878	11.587450
47346	0	-3.527861	1.803910	12.510143	-0.035199	0.018044	0.125123	-0.221225	17.492885	11.588405
47347	0	-3.551449	1.806990	12.516756	-0.035461	0.018066	0.125183	-0.215847	17.540932	11.590158
47348	0	-3.551617	1.783509	12.563651	-0.035507	0.017829	0.125640	-0.210015	17.549027	11.589300
47349	0	-3.538470	1.832442	12.549068	-0.035400	0.018311	0.125488	-0.198041	17.534820	11.589979
47350	0	-3.530688	1.841317	12.520225	-0.035369	0.018398	0.125187	-0.187221	17.478639	11.586380
47351	0	-3.542620	1.778662	12.465758	-0.035522	0.017761	0.124634	-0.167924	17.390976	11.586618
47352	0	-3.502274	1.709842	12.422479	-0.035148	0.017078	0.124192	-0.155154	17.276897	11.577908
47353	0	-3.463827	1.712036	12.314649	-0.034790	0.017090	0.123108	-0.133274	17.136958	11.575390
47354	0	-3.442955	1.693375	12.097580	-0.034615	0.016906	0.120927	-0.115012	16.963363	11.570031
47355	0	-3.439831	1.651717	11.907386	-0.034607	0.016479	0.119019	-0.088165	16.764385	11.567673
47356	0	-3.359897	1.726832	11.772093	-0.033829	0.017224	0.117661	-0.056147	16.543084	11.555966
47357	0	-3.314348	1.694699	11.517661	-0.033386	0.016907	0.115112	-0.027778	16.304120	11.543145
47358	0	-3.265409	1.672086	11.280645	-0.032911	0.016680	0.112738	0.001450	16.045592	11.533179
47359	0	-3.189197	1.621648	11.054686	-0.032166	0.016174	0.110474	0.031548	15.764987	11.519592
47360	0	-3.148367	1.611230	10.745923	-0.031756	0.016073	0.107385	0.059255	15.477255	11.510040
47361	0	-3.054290	1.591523	10.536035	-0.030823	0.015869	0.105286	0.094737	15.176242	11.493661
47362	0	-3.005819	1.557228	10.294712	-0.030338	0.015532	0.102871	0.125096	14.867934	11.474897
47363	0	-2.926259	1.542190	9.950236	-0.029541	0.015381	0.099426	0.156938	14.550949	11.459469
47364	0	-2.829792	1.549899	9.641580	-0.028575	0.015460	0.096340	0.187525	14.225680	11.446391
47365	0	-2.756042	1.493108	9.437312	-0.027832	0.014893	0.094299	0.218566	13.899742	11.437046
47366	0	-2.686081	1.438963	9.158765	-0.027122	0.014357	0.091516	0.244324	13.576139	11.424659
47367	0	-2.629884	1.401043	8.936372	-0.026550	0.013977	0.089294	0.271811	13.257465	11.410986
47368	0	-2.540316	1.425498	8.625844	-0.025638	0.014224	0.086194	0.298209	12.949953	11.395711
47369	0	-2.437641	1.413072	8.434847	-0.024597	0.014099	0.084290	0.327151	12.653967	11.383451
47370	0	-2.348030	1.412465	8.146762	-0.023684	0.014098	0.081413	0.351166	12.372037	11.371330
47371	0	-2.276088	1.485528	7.988356	-0.022949	0.014832	0.079834	0.372934	12.105995	11.358024
47372	0	-2.253044	1.410658	7.827008	-0.022703	0.014084	0.078224	0.394445	11.856878	11.350426
47373	0	-2.157329	1.320181	7.627389	-0.021729	0.013184	0.076233	0.411227	11.626917	11.341803
47374	0	-2.079983	1.310683	7.433496	-0.020938	0.013097	0.074298	0.417256	11.417081	11.332136
47375	0	-2.020189	1.282809	7.333533	-0.020325	0.012817	0.073303	0.425527	11.227905	11.325917
47376	0	-2.009771	1.297102	7.278423	-0.020204	0.012960	0.072757	0.435129	11.063589	11.313128
47377	0	-2.011521	1.325392	7.076294	-0.020203	0.013245	0.070740	0.444007	10.924190	11.303749
47378	0	-2.020556	1.266050	7.007242	-0.020274	0.012652	0.070054	0.452258	10.813660	11.297310
47379	0	-1.996149	1.233783	6.996134	-0.020020	0.012329	0.069946	0.462274	10.719964	11.292576
47380	0	-1.962440	1.198516	6.913087	-0.019661	0.011980	0.069121	0.467999	10.660222	11.290276
47381	0	-1.914129	1.166025	6.922001	-0.019165	0.011658	0.069214	0.470424	10.621427	11.289656
47382	0	-1.886473	1.184723	6.880037	-0.018874	0.011846	0.068798	0.472496	10.605901	11.288021
47383	0	-1.862103	1.190335	6.915115	-0.018616	0.011902	0.069153	0.475354	10.614541	11.287304
47384	0	-1.852876	1.159887	6.895942	-0.018504	0.011600	0.068966	0.475958	10.654852	11.288736
47385	0	-1.883972	1.135651	7.042301	-0.018799	0.011353	0.070435	0.485016	10.720469	11.293774
47386	0	-1.942562	1.166442	7.045637	-0.019369	0.011665	0.070472	0.487620	10.811093	11.293754
47387	0	-1.960376	1.232891	7.114710	-0.019531	0.012329	0.071167	0.492193	10.926152	11.300932
47388	0	-2.013534	1.262979	7.256680	-0.020046	0.012633	0.072591	0.492619	11.064766	11.308276
47389	0	-2.037468	1.213981	7.370092	-0.020264	0.012146	0.073730	0.490676	11.234997	11.311115
47390	0	-2.091804	1.328381	7.442967	-0.020794	0.013292	0.074463	0.486179	11.423103	11.314924
47391	0	-2.157012	1.451412	7.588856	-0.021423	0.014526	0.075928	0.477572	11.640967	11.324644
47392	0	-2.219780	1.521709	7.836769	-0.022033	0.015233	0.078411	0.465353	11.877915	11.326250
47393	0	-2.306662	1.444865	8.002999	-0.022888	0.014465	0.080078	0.453093	12.129381	11.337139
47394	0	-2.405713	1.397930	8.236780	-0.023866	0.014003	0.082419	0.432925	12.391835	11.344008
47395	0	-2.431246	1.438945	8.453906	-0.024109	0.014404	0.084595	0.425221	12.663780	11.362429
47396	0	-2.486642	1.447451	8.649848	-0.024648	0.014496	0.086557	0.410256	12.949410	11.375942
47397	0	-2.525369	1.487349	8.868345	-0.025024	0.014893	0.088745	0.399121	13.241457	11.390254
47398	0	-2.598207	1.464173	9.111877	-0.025741	0.014669	0.091183	0.378331	13.541035	11.403963
47399	0	-2.667408	1.474412	9.417324	-0.026428	0.014771	0.094238	0.360011	13.836324	11.420236
47400	0	-2.756278	1.535478	9.745524	-0.027305	0.015387	0.097523	0.336669	14.135912	11.432759
47401	0	-2.845654	1.572110	9.990658	-0.028198	0.015747	0.099976	0.320681	14.428336	11.446875
47402	0	-2.935138	1.554667	10.245055	-0.029095	0.015571	0.102520	0.307349	14.711890	11.462397
47403	0	-2.985871	1.583830	10.424071	-0.029602	0.015869	0.104309	0.286764	14.990592	11.474460
47404	0	-3.080930	1.620516	10.684721	-0.030557	0.016232	0.106915	0.270310	15.258229	11.486243
47405	0	-3.143543	1.724285	10.869855	-0.031189	0.017273	0.108765	0.250969	15.514690	11.496444
47406	0	-3.192779	1.779133	11.125486	-0.031694	0.017821	0.111317	0.231381	15.751938	11.500849
47407	0	-3.245156	1.736703	11.309924	-0.032227	0.017395	0.113159	0.213988	15.977069	11.512997
47408	0	-3.313274	1.700400	11.554703	-0.032930	0.017033	0.115601	0.195185	16.175474	11.520274
47409	0	-3.345218	1.675866	11.695456	-0.033264	0.016785	0.117004	0.178549	16.357655	11.528453
47410	0	-3.387453	1.690146	11.874979	-0.033708	0.016914	0.118795	0.173906	16.516879	11.539125
47411	0	-3.395450	1.707427	12.007965	-0.033813	0.017090	0.120117	0.165388	16.649996	11.544530
47412	0	-3.421337	1.729309	12.074291	-0.034098	0.017303	0.120774	0.161665	16.758565	11.550411
47413	0	-3.451019	1.743851	12.229263	-0.034424	0.017456	0.122314	0.149007	16.838621	11.552644
47414	0	-3.446970	1.741281	12.280549	-0.034414	0.017421	0.122820	0.143970	16.889745	11.554472
47415	0	-3.426065	1.745637	12.322440	-0.034241	0.017456	0.123230	0.145371	16.907923	11.560516
47416	0	-3.427352	1.721785	12.309766	-0.034281	0.017212	0.123096	0.150809	16.901046	11.565628
47417	0	-3.444638	1.764196	12.342344	-0.034485	0.017639	0.123413	0.151591	16.865641	11.563194
47418	0	-3.433769	1.838779	12.314602	-0.034409	0.018376	0.123128	0.159133	16.800320	11.561917
47419	0	-3.396014	1.831902	12.227928	-0.034058	0.018311	0.122253	0.162449	16.709976	11.552328
47420	0	-3.361738	1.846322	12.062812	-0.033744	0.018449	0.120595	0.170253	16.591151	11.544352
47421	0	-3.360046	1.820412	11.973035	-0.033752	0.018188	0.119690	0.178243	16.447260	11.538465
47422	0	-3.315930	1.757313	11.810563	-0.033331	0.017548	0.118061	0.194807	16.282529	11.527331
47423	0	-3.294826	1.711254	11.583571	-0.033142	0.017090	0.115784	0.207857	16.092801	11.515739
47424	0	-3.248702	1.691486	11.453945	-0.032699	0.016890	0.114483	0.222897	15.883291	11.504992
47425	0	-3.217646	1.656930	11.175757	-0.032410	0.016541	0.111694	0.240742	15.646667	11.493005
47426	0	-3.177766	1.638396	10.956509	-0.032014	0.016353	0.109501	0.261318	15.402259	11.477802
47427	0	-3.143465	1.584038	10.724447	-0.031677	0.015808	0.107178	0.283061	15.145728	11.465096
47428	0	-3.082707	1.553169	10.512176	-0.031080	0.015505	0.105051	0.298838	14.872633	11.450739
47429	0	-3.014078	1.547346	10.254859	-0.030396	0.015442	0.102478	0.320191	14.591060	11.435645
47430	0	-2.952911	1.535039	9.963544	-0.029779	0.015320	0.099566	0.341259	14.306457	11.415441
47431	0	-2.855861	1.546759	9.760372	-0.028809	0.015442	0.097534	0.357285	14.016414	11.398509
47432	0	-2.789885	1.558221	9.499039	-0.028140	0.015553	0.094924	0.379051	13.729017	11.383668
47433	0	-2.747139	1.492330	9.271756	-0.027710	0.014893	0.092651	0.402659	13.437689	11.371793
47434	0	-2.659070	1.449036	9.101083	-0.026815	0.014463	0.090949	0.423097	13.158124	11.354818
47435	0	-2.615101	1.424768	8.843895	-0.026367	0.014221	0.088379	0.443967	12.881402	11.340012
47436	0	-2.513075	1.423611	8.641468	-0.025335	0.014211	0.086359	0.464800	12.613543	11.327141
47437	0	-2.452528	1.393835	8.452557	-0.024719	0.013916	0.084473	0.482683	12.353899	11.314584
47438	0	-2.373682	1.379445	8.236567	-0.023914	0.013776	0.082317	0.497229	12.110119	11.298823
47439	0	-2.266027	1.369083	8.085436	-0.022827	0.013672	0.080811	0.513342	11.876721	11.285870
47440	0	-2.223367	1.347952	7.892190	-0.022380	0.013464	0.078883	0.526363	11.667264	11.272484
47441	0	-2.189887	1.319584	7.755081	-0.022034	0.013184	0.077515	0.535217	11.470682	11.267147
47442	0	-2.152947	1.310051	7.633497	-0.021646	0.013085	0.076304	0.549640	11.297362	11.265378
47443	0	-2.083125	1.294947	7.516143	-0.020935	0.012939	0.075134	0.557838	11.141226	11.257420
47444	0	-2.058130	1.315193	7.441673	-0.020669	0.013142	0.074394	0.567769	11.008080	11.247166
47445	0	-2.025451	1.306905	7.326030	-0.020325	0.013062	0.073242	0.574725	10.899816	11.238685
47446	0	-2.012775	1.301887	7.304854	-0.020185	0.013015	0.073033	0.577296	10.810499	11.229409
47447	0	-1.997635	1.294131	7.185007	-0.020020	0.012939	0.071838	0.577368	10.742559	11.220794
47448	0	-1.978817	1.275704	7.137988	-0.019812	0.012759	0.071373	0.572395	10.705341	11.214149
47449	0	-1.964682	1.269085	7.141371	-0.019653	0.012695	0.071411	0.564908	10.694961	11.210390
47450	0	-1.958620	1.274295	7.104864	-0.019580	0.012747	0.071050	0.559210	10.704884	11.207791
47451	0	-1.961662	1.293639	7.195437	-0.019592	0.012939	0.071960	0.556071	10.742945	11.206200
47452	0	-1.980322	1.268458	7.199875	-0.019763	0.012689	0.072009	0.552577	10.805917	11.202477
47453	0	-2.037939	1.268890	7.328916	-0.020325	0.012695	0.073303	0.546233	10.890106	11.205580
47454	0	-2.069195	1.267151	7.423278	-0.020619	0.012682	0.074251	0.535125	11.000449	11.207850
47455	0	-2.120770	1.256051	7.547753	-0.021118	0.012573	0.075500	0.521803	11.134447	11.213444
47456	0	-2.152328	1.271688	7.646517	-0.021422	0.012730	0.076491	0.509295	11.283503	11.221910
47457	0	-2.184807	1.274094	7.827738	-0.021729	0.012756	0.078308	0.494556	11.456146	11.226330
47458	0	-2.229174	1.307801	7.973518	-0.022156	0.013090	0.079771	0.485864	11.648884	11.230814
47459	0	-2.297381	1.365874	8.083231	-0.022827	0.013672	0.080872	0.476448	11.853793	11.240181
47460	0	-2.353133	1.405541	8.264106	-0.023372	0.014071	0.082684	0.464225	12.071924	11.245507
47461	0	-2.385093	1.444321	8.510060	-0.023682	0.014465	0.085144	0.444613	12.296575	11.255575
47462	0	-2.464550	1.457698	8.720270	-0.024456	0.014603	0.087252	0.422261	12.542050	11.259961
47463	0	-2.503387	1.480049	8.906267	-0.024841	0.014832	0.089111	0.393587	12.786338	11.266667
47464	0	-2.550328	1.522648	9.152490	-0.025299	0.015256	0.091577	0.368208	13.038428	11.276369
47465	0	-2.663989	1.492622	9.393881	-0.026428	0.014954	0.093994	0.346593	13.293293	11.282524
47466	0	-2.726349	1.511533	9.632701	-0.027046	0.015141	0.096384	0.327234	13.548485	11.292329
47467	0	-2.743975	1.529122	9.863796	-0.027222	0.015320	0.098694	0.305434	13.798616	11.307194
47468	0	-2.831262	1.571671	10.035400	-0.028093	0.015749	0.100410	0.280025	14.045854	11.314210
47469	0	-2.890649	1.584263	10.290894	-0.028687	0.015869	0.102966	0.261606	14.287794	11.321819
47470	0	-2.941437	1.608920	10.523583	-0.029198	0.016120	0.105291	0.238822	14.520876	11.329370
47471	0	-2.999432	1.614304	10.730738	-0.029785	0.016174	0.107361	0.215430	14.741708	11.328750
47472	0	-3.040869	1.650584	10.933978	-0.030212	0.016538	0.109389	0.191383	14.944995	11.334854
47473	0	-3.107513	1.632700	11.103515	-0.030884	0.016357	0.111084	0.168836	15.140307	11.335823
47474	0	-3.157278	1.657382	11.264809	-0.031395	0.016601	0.112694	0.149817	15.319135	11.342360
47475	0	-3.183703	1.682344	11.458306	-0.031677	0.016846	0.114624	0.134794	15.477083	11.350444
47476	0	-3.219473	1.684418	11.523858	-0.032061	0.016861	0.115273	0.124070	15.608926	11.354878
47477	0	-3.252193	1.702013	11.666927	-0.032410	0.017029	0.116699	0.120503	15.717880	11.361461
47478	0	-3.260716	1.736122	11.692034	-0.032513	0.017377	0.116944	0.109243	15.809400	11.364970
47479	0	-3.266256	1.726320	11.820727	-0.032593	0.017273	0.118225	0.102647	15.876268	11.364918
47480	0	-3.308948	1.724721	11.884679	-0.033038	0.017253	0.118860	0.099289	15.925130	11.365827
47481	0	-3.310364	1.751217	11.913508	-0.033081	0.017517	0.119141	0.095449	15.946490	11.367794
47482	0	-3.294402	1.769014	11.961732	-0.032944	0.017690	0.119617	0.095697	15.946646	11.368730
47483	0	-3.280798	1.739828	11.865987	-0.032837	0.017395	0.118652	0.097362	15.918883	11.368293
47484	0	-3.242636	1.685780	11.892303	-0.032475	0.016851	0.118911	0.100989	15.872886	11.363470
47485	0	-3.251370	1.709981	11.824544	-0.032593	0.017090	0.118225	0.106559	15.797050	11.353161
47486	0	-3.245448	1.718256	11.707148	-0.032558	0.017170	0.117044	0.113921	15.696249	11.346877
47487	0	-3.222080	1.686292	11.581685	-0.032349	0.016846	0.115784	0.124674	15.571024	11.337440
47488	0	-3.189235	1.671796	11.436055	-0.032036	0.016696	0.114324	0.139504	15.428728	11.322641
47489	0	-3.164030	1.698971	11.259037	-0.031799	0.016968	0.112549	0.153980	15.268529	11.314752
47490	0	-3.131123	1.673395	11.096723	-0.031487	0.016706	0.110922	0.174595	15.089340	11.309043
47491	0	-3.057128	1.626560	10.936294	-0.030762	0.016235	0.109314	0.196743	14.891764	11.300810
47492	0	-3.043295	1.595573	10.745060	-0.030632	0.015928	0.107398	0.215746	14.681632	11.288777
47493	0	-3.007633	1.584073	10.515427	-0.030273	0.015808	0.105103	0.240889	14.468965	11.285466
47494	0	-2.986468	1.571498	10.263758	-0.030072	0.015688	0.102581	0.259771	14.239691	11.276457
47495	0	-2.902347	1.541352	10.125252	-0.029236	0.015381	0.101196	0.285104	14.001899	11.262430
47496	0	-2.861595	1.547479	9.831207	-0.028824	0.015444	0.098256	0.309355	13.762214	11.258203
47497	0	-2.787337	1.510581	9.624572	-0.028076	0.015076	0.096191	0.333501	13.523430	11.248697
47498	0	-2.729082	1.516312	9.452201	-0.027495	0.015135	0.094467	0.355863	13.278293	11.237865
47499	0	-2.672358	1.443317	9.288578	-0.026917	0.014404	0.092834	0.380042	13.042902	11.226267
47500	0	-2.628974	1.430109	9.072860	-0.026479	0.014277	0.090677	0.398590	12.806916	11.209910
47501	0	-2.545852	1.424090	8.842673	-0.025635	0.014221	0.088379	0.413488	12.581252	11.188155
47502	0	-2.488117	1.385471	8.638059	-0.025047	0.013832	0.086336	0.433021	12.363443	11.175985
47503	0	-2.444256	1.344538	8.500281	-0.024597	0.013428	0.084961	0.446816	12.157366	11.168004
47504	0	-2.365630	1.354441	8.367688	-0.023805	0.013523	0.083638	0.466455	11.956607	11.157136
47505	0	-2.330190	1.363409	8.157798	-0.023438	0.013611	0.081543	0.490139	11.768530	11.145885
47506	0	-2.299089	1.311962	8.017997	-0.023110	0.013106	0.080148	0.501194	11.599836	11.135495
47507	0	-2.241533	1.344316	7.864115	-0.022522	0.013428	0.078613	0.516343	11.446450	11.127095
47508	0	-2.209045	1.371678	7.777753	-0.022189	0.013701	0.077752	0.531959	11.303036	11.121231
47509	0	-2.183250	1.344162	7.710744	-0.021912	0.013428	0.077087	0.546877	11.187028	11.116209
47510	0	-2.138399	1.334458	7.647150	-0.021450	0.013332	0.076455	0.560515	11.089352	11.110889
47511	0	-2.100204	1.349492	7.527064	-0.021057	0.013489	0.075256	0.565856	11.006639	11.106701
47512	0	-2.097158	1.363014	7.529288	-0.021008	0.013622	0.075284	0.575188	10.951170	11.097992
47513	0	-2.097251	1.312814	7.446855	-0.020996	0.013123	0.074463	0.581756	10.915323	11.097400
47514	0	-2.069318	1.258818	7.496424	-0.020705	0.012584	0.074962	0.587421	10.897082	11.096732
47515	0	-2.093831	1.294144	7.421749	-0.020935	0.012939	0.074219	0.590508	10.901943	11.095276
47516	0	-2.071639	1.294212	7.524851	-0.020698	0.012943	0.075253	0.589877	10.930084	11.093358
47517	0	-2.121363	1.293908	7.524672	-0.021179	0.012939	0.075256	0.591717	10.981698	11.087541
47518	0	-2.141627	1.281587	7.589501	-0.021371	0.012816	0.075908	0.593578	11.049221	11.090355
47519	0	-2.178985	1.269236	7.646010	-0.021729	0.012695	0.076477	0.592762	11.139823	11.096847
47520	0	-2.174794	1.299144	7.752004	-0.021670	0.012994	0.077541	0.593869	11.252896	11.105984
47521	0	-2.206012	1.335699	7.932308	-0.021973	0.013367	0.079346	0.585210	11.377459	11.109473
47522	0	-2.261885	1.364208	7.982071	-0.022515	0.013652	0.079848	0.577539	11.523976	11.116858
47523	0	-2.269759	1.353990	8.126859	-0.022583	0.013550	0.081299	0.570541	11.683308	11.121656
47524	0	-2.343406	1.357847	8.278826	-0.023305	0.013590	0.082823	0.562751	11.859660	11.123409
47525	0	-2.388342	1.414770	8.492360	-0.023743	0.014160	0.084961	0.554203	12.046959	11.129181
47526	0	-2.429807	1.436724	8.606585	-0.024151	0.014379	0.086105	0.547664	12.240264	11.137968
47527	0	-2.512311	1.451059	8.723711	-0.024963	0.014526	0.087280	0.536385	12.447209	11.144857
47528	0	-2.552794	1.478129	9.013738	-0.025355	0.014798	0.090183	0.524563	12.663683	11.157909
47529	0	-2.629662	1.475055	9.107885	-0.026123	0.014771	0.091125	0.509274	12.879186	11.170038
47530	0	-2.653701	1.532283	9.348686	-0.026359	0.015340	0.093534	0.498131	13.094952	11.180484
47531	0	-2.709921	1.554418	9.522737	-0.026917	0.015564	0.095276	0.484193	13.311918	11.188471
47532	0	-2.753937	1.581156	9.695801	-0.027350	0.015828	0.097009	0.474611	13.532308	11.194792
47533	0	-2.813891	1.572778	9.876659	-0.027954	0.015747	0.098816	0.461884	13.744040	11.201436
47534	0	-2.870446	1.586606	10.153565	-0.028518	0.015890	0.101584	0.444200	13.952235	11.207476
47535	0	-2.930167	1.615351	10.358803	-0.029114	0.016174	0.103638	0.430516	14.157574	11.218044
47536	0	-2.973289	1.617853	10.483260	-0.029556	0.016192	0.104880	0.423960	14.348282	11.229434
47537	0	-3.038000	1.628386	10.658275	-0.030212	0.016296	0.106628	0.418545	14.526383	11.235286
47538	0	-3.065992	1.625412	10.826222	-0.030493	0.016271	0.108307	0.408957	14.701299	11.239933
47539	0	-3.097307	1.658842	10.976196	-0.030823	0.016602	0.109802	0.402189	14.856429	11.246768
47540	0	-3.108227	1.662963	11.090416	-0.030944	0.016636	0.110942	0.402070	14.997711	11.259002
47541	0	-3.137425	1.689114	11.276083	-0.031250	0.016907	0.112793	0.391693	15.122568	11.265188
47542	0	-3.154435	1.692444	11.331094	-0.031439	0.016936	0.113338	0.384205	15.228119	11.269750
47543	0	-3.164070	1.707616	11.417517	-0.031555	0.017090	0.114197	0.373929	15.313068	11.269677
47544	0	-3.197628	1.742497	11.498977	-0.031911	0.017428	0.115007	0.373044	15.377484	11.272085
47545	0	-3.202603	1.733809	11.570998	-0.031982	0.017334	0.115723	0.378491	15.420220	11.272940
47546	0	-3.221024	1.746510	11.587479	-0.032192	0.017464	0.115880	0.380148	15.437836	11.270473
47547	0	-3.253211	1.758145	11.578308	-0.032532	0.017578	0.115784	0.382926	15.438171	11.269716
47548	0	-3.250752	1.741329	11.584800	-0.032533	0.017401	0.115843	0.393626	15.413483	11.272225
47549	0	-3.218222	1.716808	11.573245	-0.032227	0.017151	0.115723	0.408112	15.369910	11.274834
47550	0	-3.206881	1.701993	11.551403	-0.032138	0.017001	0.115498	0.422884	15.302074	11.272970
47551	0	-3.177400	1.698814	11.452294	-0.031860	0.016968	0.114502	0.438352	15.216663	11.263929
47552	0	-3.164376	1.696464	11.359359	-0.031751	0.016947	0.113566	0.450623	15.109920	11.259137
47553	0	-3.148966	1.686290	11.209361	-0.031616	0.016846	0.112061	0.461191	14.982097	11.242262
47554	0	-3.129597	1.708595	11.100019	-0.031427	0.017062	0.110967	0.478475	14.847986	11.229804
47555	0	-3.092044	1.693277	10.922946	-0.031067	0.016907	0.109192	0.497739	14.696055	11.223708
47556	0	-3.055683	1.704333	10.790402	-0.030717	0.017018	0.107862	0.515509	14.528018	11.219005
47557	0	-2.991587	1.693197	10.630749	-0.030090	0.016907	0.106262	0.533055	14.342208	11.206500
47558	0	-2.981026	1.600777	10.499631	-0.029991	0.015980	0.104949	0.553440	14.147050	11.190945
47559	0	-2.911141	1.613548	10.325951	-0.029297	0.016113	0.103210	0.567649	13.943542	11.184678
47560	0	-2.886404	1.581373	10.128367	-0.029056	0.015790	0.101233	0.583489	13.729334	11.172845
47561	0	-2.849347	1.565001	9.911188	-0.028687	0.015625	0.099060	0.601007	13.508747	11.161584
47562	0	-2.793564	1.545024	9.762603	-0.028124	0.015429	0.097575	0.614172	13.290436	11.151056
47563	0	-2.752298	1.528123	9.544854	-0.027710	0.015259	0.095398	0.629664	13.068635	11.142370
47564	0	-2.673795	1.514108	9.310319	-0.026918	0.015119	0.093055	0.646083	12.849282	11.131297
47565	0	-2.612881	1.497492	9.160009	-0.026306	0.014954	0.091553	0.661803	12.630299	11.110979
47566	0	-2.560622	1.476827	9.004354	-0.025775	0.014750	0.089998	0.673635	12.418268	11.103946
47567	0	-2.516805	1.448853	8.762823	-0.025330	0.014465	0.087585	0.693220	12.209743	11.095248
47568	0	-2.474252	1.415751	8.594030	-0.024892	0.014144	0.085899	0.701384	12.013225	11.079695
47569	0	-2.421040	1.399614	8.512061	-0.024353	0.013977	0.085083	0.717462	11.823718	11.066196
47570	0	-2.382337	1.391021	8.323835	-0.023952	0.013892	0.083204	0.733246	11.648360	11.059467
47571	0	-2.331511	1.416982	8.255257	-0.023438	0.014160	0.082520	0.738102	11.480856	11.053319
47572	0	-2.302795	1.364033	8.102668	-0.023137	0.013629	0.080997	0.746294	11.328626	11.047109
47573	0	-2.230479	1.379945	7.967663	-0.022400	0.013794	0.079651	0.747354	11.193831	11.039329
47574	0	-2.230985	1.363040	7.905356	-0.022395	0.013621	0.079031	0.753956	11.072009	11.034536
47575	0	-2.165734	1.337373	7.753336	-0.021729	0.013367	0.077515	0.759126	10.968400	11.023884
47576	0	-2.141027	1.332348	7.701612	-0.021465	0.013319	0.077002	0.761323	10.887787	11.021076
47577	0	-2.168384	1.312614	7.679425	-0.021729	0.013123	0.076782	0.762820	10.822172	11.019474
47578	0	-2.148698	1.300875	7.650928	-0.021518	0.013007	0.076501	0.762682	10.776875	11.009657
47579	0	-2.110147	1.324508	7.666468	-0.021118	0.013245	0.076660	0.761614	10.752427	11.008377
47580	0	-2.126925	1.342580	7.611965	-0.021269	0.013428	0.076119	0.758102	10.753179	11.007584
47581	0	-2.125200	1.330482	7.574148	-0.021240	0.013306	0.075745	0.757062	10.770889	11.004906
47582	0	-2.122515	1.299633	7.615943	-0.021203	0.012999	0.076165	0.754515	10.803892	11.001703
47583	0	-2.139865	1.317849	7.634569	-0.021362	0.013184	0.076355	0.748386	10.857874	11.005319
47584	0	-2.160922	1.335067	7.766562	-0.021559	0.013356	0.077679	0.742833	10.931488	11.002977
47585	0	-2.185319	1.354298	7.835261	-0.021790	0.013550	0.078369	0.736126	11.023458	11.011572
47586	0	-2.205673	1.364853	7.910925	-0.021979	0.013658	0.079129	0.727496	11.134214	11.009508
47587	0	-2.261422	1.384455	8.060343	-0.022522	0.013855	0.080627	0.717835	11.263751	11.013220
47588	0	-2.299750	1.388150	8.158890	-0.022892	0.013894	0.081616	0.706310	11.410136	11.018150
47589	0	-2.318897	1.390324	8.285507	-0.023071	0.013916	0.082886	0.695256	11.570942	11.025833
47590	0	-2.392708	1.387431	8.400963	-0.023799	0.013889	0.084044	0.682058	11.743675	11.032182
47591	0	-2.443099	1.396127	8.651131	-0.024292	0.013977	0.086548	0.668735	11.925708	11.041764
47592	0	-2.490290	1.417192	8.753360	-0.024757	0.014189	0.087572	0.654716	12.114065	11.048791
47593	0	-2.524345	1.456804	8.937523	-0.025085	0.014587	0.089417	0.638386	12.314322	11.058435
47594	0	-2.581369	1.501881	9.075414	-0.025651	0.015036	0.090797	0.625949	12.517394	11.061448
47595	0	-2.665482	1.468903	9.242398	-0.026489	0.014709	0.092468	0.609353	12.720411	11.073571
47596	0	-2.693955	1.494917	9.471432	-0.026769	0.014973	0.094759	0.589733	12.924950	11.082590
47597	0	-2.752293	1.529410	9.638871	-0.027344	0.015320	0.096436	0.568326	13.135704	11.089552
47598	0	-2.800929	1.560904	9.830781	-0.027832	0.015633	0.098354	0.549724	13.340202	11.093404
47599	0	-2.856001	1.572093	10.029525	-0.028381	0.015747	0.100342	0.528631	13.542299	11.097112
47600	0	-2.886342	1.597422	10.197183	-0.028685	0.015999	0.102018	0.509499	13.741189	11.107121
47601	0	-2.941140	1.596807	10.346951	-0.029236	0.015991	0.103516	0.492130	13.933727	11.114755
47602	0	-2.964265	1.634622	10.588240	-0.029474	0.016371	0.105926	0.473107	14.114338	11.114766
47603	0	-3.030745	1.651923	10.732020	-0.030151	0.016541	0.107361	0.457306	14.279419	11.125145
47604	0	-3.043209	1.659446	10.913423	-0.030287	0.016619	0.109171	0.437995	14.430732	11.129769
47605	0	-3.095212	1.658362	11.044018	-0.030823	0.016602	0.110474	0.424674	14.563947	11.133680
47606	0	-3.102505	1.661344	11.147300	-0.030901	0.016626	0.111506	0.416365	14.690494	11.139501
47607	0	-3.135644	1.683112	11.264352	-0.031250	0.016846	0.112671	0.405476	14.798105	11.139755
47608	0	-3.185554	1.679930	11.381398	-0.031771	0.016815	0.113835	0.392488	14.883039	11.141587
47609	0	-3.186198	1.720139	11.442508	-0.031799	0.017212	0.114441	0.383809	14.945557	11.142629
47610	0	-3.190959	1.693587	11.494668	-0.031864	0.016946	0.114958	0.374825	14.990867	11.139937
47611	0	-3.200579	1.726656	11.504573	-0.031982	0.017273	0.115051	0.368329	15.014402	11.134647
47612	0	-3.203495	1.725688	11.571027	-0.032030	0.017260	0.115711	0.364746	15.019570	11.134558
47613	0	-3.190579	1.739833	11.548233	-0.031921	0.017395	0.115479	0.365995	15.004760	11.126614
47614	0	-3.191185	1.746765	11.561744	-0.031952	0.017462	0.115607	0.368819	14.965890	11.127979
47615	0	-3.186159	1.697444	11.531097	-0.031921	0.016968	0.115295	0.371483	14.907489	11.125934
47616	0	-3.202466	1.711628	11.394356	-0.032108	0.017102	0.113922	0.380379	14.824697	11.123483
47617	0	-3.170331	1.673170	11.355106	-0.031799	0.016724	0.113525	0.382668	14.729332	11.112539
47618	0	-3.130965	1.669584	11.269028	-0.031426	0.016678	0.112660	0.394124	14.612228	11.104262
47619	0	-3.093935	1.655816	11.154409	-0.031067	0.016541	0.111511	0.404840	14.482988	11.098233
47620	0	-3.073003	1.659264	10.984467	-0.030877	0.016575	0.109806	0.414948	14.331563	11.090752
47621	0	-3.066198	1.625885	10.831852	-0.030823	0.016235	0.108276	0.430455	14.163684	11.081668
47622	0	-3.021082	1.587541	10.687943	-0.030384	0.015854	0.106833	0.443458	13.980400	11.064693
47623	0	-2.960557	1.571113	10.496655	-0.029785	0.015686	0.104919	0.460301	13.786874	11.054377
47624	0	-2.931021	1.582003	10.329135	-0.029493	0.015796	0.103243	0.476389	13.586423	11.041986
47625	0	-2.898593	1.570240	10.137008	-0.029175	0.015686	0.101318	0.483566	13.375816	11.025100
47626	0	-2.830414	1.586940	9.994392	-0.028498	0.015840	0.099894	0.505952	13.156926	11.019684
47627	0	-2.770423	1.558798	9.795024	-0.027893	0.015564	0.097900	0.522395	12.939081	11.007175
47628	0	-2.739320	1.556766	9.622022	-0.027584	0.015550	0.096169	0.531956	12.715007	10.991614
47629	0	-2.654421	1.564663	9.502026	-0.026733	0.015625	0.094971	0.546211	12.490188	10.978410
47630	0	-2.600591	1.501670	9.273386	-0.026182	0.014996	0.092688	0.560987	12.275546	10.965146
47631	0	-2.540433	1.466758	9.080381	-0.025574	0.014648	0.090759	0.574030	12.064894	10.952661
47632	0	-2.483810	1.464207	8.899680	-0.024998	0.014625	0.088955	0.586015	11.862534	10.934566
47633	0	-2.444311	1.466656	8.695451	-0.024597	0.014648	0.086914	0.599349	11.662719	10.922275
47634	0	-2.414906	1.402689	8.581203	-0.024294	0.014012	0.085773	0.608770	11.472316	10.908381
47635	0	-2.336179	1.393047	8.371512	-0.023499	0.013916	0.083679	0.618763	11.288143	10.896653
47636	0	-2.322915	1.346590	8.256291	-0.023352	0.013455	0.082530	0.624390	11.120859	10.886042
47637	0	-2.265646	1.361815	8.138927	-0.022766	0.013611	0.081360	0.626751	10.969150	10.874128
47638	0	-2.239265	1.351448	8.022254	-0.022490	0.013503	0.080197	0.635486	10.833234	10.868746
47639	0	-2.225007	1.349907	7.900281	-0.022339	0.013489	0.078979	0.643382	10.706867	10.855842
47640	0	-2.196447	1.333456	7.782506	-0.022042	0.013326	0.077805	0.650001	10.594581	10.847117
47641	0	-2.154739	1.331069	7.716409	-0.021606	0.013306	0.077148	0.652491	10.508828	10.837107
47642	0	-2.150267	1.319999	7.621490	-0.021551	0.013193	0.076202	0.658299	10.437740	10.828350
47643	0	-2.145320	1.330855	7.691250	-0.021484	0.013306	0.076904	0.659356	10.392721	10.818856
47644	0	-2.110077	1.330921	7.619217	-0.021118	0.013310	0.076187	0.655086	10.367737	10.815102
47645	0	-2.129667	1.294208	7.623375	-0.021301	0.012939	0.076233	0.656821	10.361743	10.821084
47646	0	-2.130154	1.288344	7.635342	-0.021293	0.012883	0.076356	0.656514	10.375734	10.819215
47647	0	-2.126184	1.293434	7.604464	-0.021240	0.012939	0.076050	0.648905	10.408738	10.819286
47648	0	-2.125872	1.310697	7.688483	-0.021223	0.013112	0.076894	0.642170	10.462068	10.821539
47649	0	-2.159381	1.305493	7.719707	-0.021545	0.013062	0.077209	0.634343	10.533890	10.819093
47650	0	-2.158681	1.303937	7.814456	-0.021522	0.013047	0.078161	0.625671	10.629270	10.821081
47651	0	-2.192301	1.360358	7.877753	-0.021851	0.013611	0.078796	0.618349	10.734133	10.826169
47652	0	-2.202732	1.352989	8.026029	-0.021937	0.013535	0.080284	0.615850	10.861845	10.827701
47653	0	-2.225742	1.408851	8.139503	-0.022156	0.014099	0.081421	0.605668	11.003987	10.832832
47654	0	-2.308546	1.400377	8.298568	-0.022974	0.014016	0.083014	0.593982	11.156861	10.838391
47655	0	-2.343896	1.389972	8.376954	-0.023315	0.013916	0.083801	0.577818	11.324695	10.842895
47656	0	-2.394291	1.429048	8.516768	-0.023811	0.014310	0.085201	0.558448	11.500470	10.847096
47657	0	-2.461643	1.414357	8.748749	-0.024475	0.014160	0.087524	0.543754	11.684414	10.850650
47658	0	-2.491327	1.441806	8.832496	-0.024761	0.014431	0.088366	0.534404	11.880344	10.855721
47659	0	-2.518422	1.450690	9.035185	-0.025024	0.014526	0.090393	0.517237	12.081639	10.864735
47660	0	-2.576641	1.507796	9.215678	-0.025596	0.015097	0.092201	0.502108	12.292430	10.869798
47661	0	-2.647942	1.517369	9.413262	-0.026306	0.015198	0.094177	0.480876	12.501902	10.880560
47662	0	-2.714319	1.518263	9.574839	-0.026964	0.015209	0.095795	0.457453	12.714768	10.887898
47663	0	-2.739542	1.511648	9.736659	-0.027222	0.015137	0.097412	0.441341	12.918030	10.902381
47664	0	-2.811721	1.513091	9.861516	-0.027941	0.015156	0.098661	0.420317	13.121946	10.912185
47665	0	-2.849817	1.566352	10.023394	-0.028320	0.015686	0.100281	0.402421	13.324181	10.918798
47666	0	-2.910299	1.573778	10.288678	-0.028930	0.015761	0.102932	0.383465	13.516274	10.927383
47667	0	-2.983277	1.603363	10.408041	-0.029663	0.016052	0.104126	0.370056	13.702292	10.931151
47668	0	-3.011058	1.605356	10.643360	-0.029949	0.016075	0.106476	0.353240	13.875504	10.935224
47669	0	-3.043279	1.621754	10.786805	-0.030273	0.016235	0.107910	0.340477	14.044206	10.944380
47670	0	-3.067724	1.612655	10.858006	-0.030534	0.016138	0.108619	0.333606	14.195300	10.952607
47671	0	-3.088875	1.646221	11.037973	-0.030762	0.016479	0.110413	0.320057	14.327091	10.958348
47672	0	-3.118915	1.667237	11.141619	-0.031079	0.016688	0.111444	0.307169	14.440168	10.965052
47673	0	-3.159654	1.671002	11.282741	-0.031494	0.016724	0.112854	0.296354	14.544481	10.965176
47674	0	-3.135145	1.717680	11.284167	-0.031272	0.017184	0.112863	0.290711	14.625675	10.967737
47675	0	-3.174051	1.732777	11.350868	-0.031677	0.017334	0.113525	0.285631	14.690143	10.972006
47676	0	-3.208827	1.731927	11.409063	-0.032049	0.017321	0.114101	0.284247	14.730336	10.975090
47677	0	-3.200682	1.696790	11.400681	-0.031982	0.016968	0.114014	0.283712	14.755888	10.979712
47678	0	-3.202823	1.691478	11.503684	-0.032032	0.016907	0.115037	0.289552	14.753567	10.975216
47679	0	-3.165870	1.709680	11.523844	-0.031677	0.017090	0.115234	0.293667	14.736668	10.971313
47680	0	-3.178688	1.693097	11.470141	-0.031824	0.016920	0.114693	0.300785	14.701239	10.965584
47681	0	-3.180561	1.692717	11.408696	-0.031860	0.016907	0.114075	0.316628	14.648222	10.957037
47682	0	-3.167540	1.684546	11.387258	-0.031752	0.016825	0.113854	0.331837	14.573662	10.949772
47683	0	-3.152457	1.680461	11.299873	-0.031616	0.016785	0.112976	0.345681	14.483023	10.945925
47684	0	-3.144982	1.660223	11.127817	-0.031558	0.016580	0.111251	0.361635	14.374085	10.941628
47685	0	-3.105902	1.662559	11.020157	-0.031189	0.016602	0.110168	0.378190	14.241750	10.932932
47686	0	-3.060497	1.648745	10.941571	-0.030748	0.016465	0.109379	0.392436	14.094493	10.926992
47687	0	-3.030846	1.631922	10.825350	-0.030457	0.016296	0.108215	0.407174	13.940880	10.914656
47688	0	-3.018444	1.630808	10.699087	-0.030348	0.016280	0.106949	0.426737	13.769176	10.904300
47689	0	-2.961795	1.589487	10.435282	-0.029785	0.015869	0.104309	0.444241	13.588947	10.890179
47690	0	-2.909959	1.545910	10.248720	-0.029274	0.015430	0.102442	0.464962	13.397427	10.879327
47691	0	-2.875247	1.559141	10.099887	-0.028931	0.015564	0.100952	0.484458	13.198896	10.870791
47692	0	-2.827749	1.533899	9.962705	-0.028458	0.015312	0.099580	0.503427	12.995391	10.860732
47693	0	-2.789790	1.516377	9.794722	-0.028076	0.015137	0.097900	0.523113	12.790579	10.848645
47694	0	-2.736748	1.521778	9.632951	-0.027543	0.015189	0.096284	0.545163	12.585557	10.836878
47695	0	-2.661796	1.515857	9.440684	-0.026794	0.015137	0.094360	0.559730	12.375423	10.823283
47696	0	-2.616075	1.507940	9.260332	-0.026327	0.015057	0.092560	0.576282	12.173555	10.811721
47697	0	-2.565754	1.479950	9.086107	-0.025818	0.014771	0.090820	0.601058	11.975299	10.808296
47698	0	-2.534490	1.485070	8.923356	-0.025503	0.014827	0.089192	0.620049	11.776194	10.801561
47699	0	-2.469213	1.491547	8.780680	-0.024841	0.014893	0.087769	0.638896	11.585671	10.787546
47700	0	-2.434583	1.471191	8.659871	-0.024487	0.014693	0.086562	0.653023	11.403562	10.774210
47701	0	-2.391794	1.418035	8.505528	-0.024048	0.014160	0.085022	0.670250	11.232465	10.756875
47702	0	-2.300572	1.470794	8.346645	-0.023122	0.014688	0.083438	0.688932	11.076960	10.744729
47703	0	-2.289748	1.472761	8.248668	-0.023010	0.014709	0.082458	0.704789	10.924259	10.738734
47704	0	-2.250954	1.390136	8.143973	-0.022605	0.013890	0.081415	0.712283	10.793566	10.731148
47705	0	-2.231420	1.368066	8.077176	-0.022400	0.013672	0.080750	0.717084	10.675366	10.725181
47706	0	-2.234013	1.369765	7.983612	-0.022414	0.013689	0.079817	0.722551	10.572302	10.717462
47707	0	-2.179030	1.342799	7.850794	-0.021851	0.013428	0.078491	0.716969	10.487337	10.708636
47708	0	-2.180328	1.319028	7.859818	-0.021852	0.013184	0.078586	0.721291	10.418409	10.705086
47709	0	-2.175665	1.325258	7.794973	-0.021790	0.013245	0.077942	0.728511	10.372607	10.703763
47710	0	-2.127698	1.362968	7.716776	-0.021297	0.013626	0.077163	0.730348	10.344578	10.701231
47711	0	-2.159800	1.349376	7.696683	-0.021606	0.013489	0.076965	0.735085	10.334171	10.698112
47712	0	-2.159943	1.374141	7.720995	-0.021590	0.013742	0.077212	0.732266	10.349611	10.691678
47713	0	-2.144040	1.355309	7.781455	-0.021423	0.013550	0.077820	0.735982	10.376432	10.694850
47714	0	-2.179126	1.349327	7.786168	-0.021763	0.013494	0.077869	0.734015	10.419759	10.694192
47715	0	-2.183406	1.348431	7.847961	-0.021790	0.013489	0.078491	0.728078	10.485964	10.698160
47716	0	-2.205845	1.359713	7.924592	-0.022002	0.013601	0.079261	0.723580	10.568309	10.697318
47717	0	-2.210607	1.379149	7.969231	-0.022034	0.013794	0.079712	0.722243	10.673110	10.706201
47718	0	-2.225743	1.408265	8.111779	-0.022182	0.014093	0.081137	0.709778	10.781076	10.703931
47719	0	-2.297885	1.433657	8.231235	-0.022888	0.014343	0.082336	0.703895	10.907765	10.706021
47720	0	-2.335760	1.450369	8.299177	-0.023254	0.014512	0.083019	0.696636	11.050513	10.709550
47721	0	-2.361383	1.469962	8.462541	-0.023499	0.014709	0.084656	0.688094	11.206745	10.716319
47722	0	-2.403833	1.455401	8.566028	-0.023915	0.014567	0.085692	0.675421	11.371436	10.724948
47723	0	-2.460767	1.475676	8.694005	-0.024475	0.014771	0.086975	0.662985	11.546166	10.738236
47724	0	-2.482264	1.509261	8.821108	-0.024684	0.015108	0.088247	0.648943	11.726264	10.743190
47725	0	-2.516999	1.548884	9.004979	-0.025024	0.015503	0.090088	0.637328	11.911380	10.747988
47726	0	-2.596288	1.521450	9.167781	-0.025809	0.015229	0.091719	0.625665	12.103324	10.751108
47727	0	-2.640685	1.517895	9.364661	-0.026245	0.015198	0.093689	0.609486	12.301194	10.761399
47728	0	-2.728565	1.520228	9.502248	-0.027123	0.015220	0.095066	0.595491	12.496928	10.769017
47729	0	-2.756873	1.542395	9.712448	-0.027405	0.015442	0.097168	0.581073	12.690565	10.774071
47730	0	-2.778180	1.562712	9.856316	-0.027617	0.015649	0.098606	0.562468	12.882977	10.779982
47731	0	-2.818194	1.591066	10.023716	-0.028015	0.015930	0.100281	0.546684	13.073908	10.788644
47732	0	-2.893572	1.562383	10.198209	-0.028782	0.015646	0.102022	0.527612	13.247381	10.795324
47733	0	-2.896467	1.591122	10.359714	-0.028809	0.015930	0.103638	0.512330	13.420668	10.801159
47734	0	-2.976462	1.629843	10.498024	-0.029614	0.016318	0.105020	0.495988	13.585323	10.806182
47735	0	-2.986155	1.634118	10.628726	-0.029724	0.016357	0.106323	0.483040	13.734437	10.812054
47736	0	-3.025014	1.648710	10.756047	-0.030125	0.016507	0.107593	0.465604	13.869226	10.818955
47737	0	-3.033294	1.677164	10.934366	-0.030212	0.016785	0.109375	0.455386	13.996774	10.821004
47738	0	-3.081069	1.692460	11.044269	-0.030701	0.016941	0.110471	0.441214	14.112292	10.821914
47739	0	-3.079520	1.707339	11.099932	-0.030701	0.017090	0.111023	0.426354	14.211425	10.824662
47740	0	-3.109214	1.692404	11.199263	-0.031013	0.016934	0.112013	0.417032	14.293692	10.823070
47741	0	-3.149256	1.671508	11.289975	-0.031433	0.016724	0.112915	0.408585	14.356221	10.815684
47742	0	-3.128800	1.688449	11.305709	-0.031247	0.016890	0.113068	0.402895	14.399793	10.819961
47743	0	-3.157952	1.715049	11.321349	-0.031555	0.017151	0.113220	0.401073	14.426840	10.816693
47744	0	-3.148390	1.733529	11.344937	-0.031483	0.017333	0.113450	0.400794	14.430724	10.810759
47745	0	-3.172547	1.709143	11.322356	-0.031738	0.017090	0.113220	0.399260	14.420494	10.811156
47746	0	-3.168177	1.672635	11.347869	-0.031713	0.016726	0.113470	0.395051	14.392460	10.806253
47747	0	-3.126194	1.727669	11.323321	-0.031311	0.017273	0.113220	0.393906	14.345967	10.801648
47748	0	-3.109040	1.722735	11.185842	-0.031154	0.017219	0.111842	0.397207	14.284487	10.795979
47749	0	-3.110375	1.703752	11.159473	-0.031189	0.017029	0.111572	0.399426	14.200586	10.788694
47750	0	-3.073638	1.705895	11.072662	-0.030837	0.017046	0.110701	0.405327	14.100195	10.780467
47751	0	-3.083060	1.679627	10.952753	-0.030945	0.016785	0.109497	0.409217	13.984653	10.767525
47752	0	-3.071480	1.670189	10.849179	-0.030841	0.016685	0.108459	0.417610	13.855656	10.750931
47753	0	-3.038080	1.631025	10.703147	-0.030518	0.016296	0.106995	0.422923	13.713444	10.740604
47754	0	-2.985608	1.633784	10.600761	-0.030003	0.016323	0.105968	0.428831	13.559509	10.725505
47755	0	-2.920419	1.613558	10.471489	-0.029358	0.016113	0.104675	0.442730	13.395773	10.717106
47756	0	-2.901859	1.617216	10.241735	-0.029180	0.016156	0.102374	0.449523	13.220375	10.704360
47757	0	-2.858188	1.589252	10.154463	-0.028748	0.015869	0.101501	0.464512	13.038196	10.694510
47758	0	-2.832056	1.562804	9.943412	-0.028485	0.015609	0.099390	0.475154	12.853198	10.685108
47759	0	-2.797029	1.552484	9.745673	-0.028137	0.015503	0.097412	0.489027	12.661947	10.671167
47760	0	-2.764338	1.526296	9.638508	-0.027808	0.015241	0.096341	0.503581	12.470983	10.663399
47761	0	-2.693473	1.527590	9.507590	-0.027100	0.015259	0.095032	0.512495	12.277434	10.644517
47762	0	-2.631203	1.512855	9.339037	-0.026471	0.015109	0.093349	0.524621	12.087316	10.637235
47763	0	-2.596916	1.490745	9.189917	-0.026123	0.014893	0.091858	0.531721	11.900574	10.624269
47764	0	-2.554813	1.475461	9.045310	-0.025699	0.014738	0.090413	0.541380	11.715079	10.611874
47765	0	-2.506859	1.466294	8.957524	-0.025208	0.014648	0.089539	0.549215	11.542417	10.604665
47766	0	-2.467897	1.462890	8.769367	-0.024814	0.014615	0.087658	0.556697	11.371587	10.591389
47767	0	-2.398475	1.459939	8.639731	-0.024109	0.014587	0.086365	0.562644	11.212022	10.582194
47768	0	-2.369124	1.444295	8.468804	-0.023806	0.014427	0.084659	0.574254	11.062282	10.575445
47769	0	-2.345816	1.423389	8.364453	-0.023560	0.014221	0.083618	0.582620	10.928200	10.567604
47770	0	-2.302492	1.425594	8.265556	-0.023115	0.014246	0.082632	0.588434	10.807827	10.556176
47771	0	-2.262472	1.398542	8.186898	-0.022705	0.013977	0.081848	0.592715	10.699943	10.546604
47772	0	-2.241448	1.388079	8.117454	-0.022485	0.013871	0.081157	0.599324	10.605162	10.537720
47773	0	-2.215682	1.392045	8.046012	-0.022217	0.013916	0.080444	0.599132	10.524074	10.535631
47774	0	-2.205213	1.361925	7.969429	-0.022099	0.013619	0.079681	0.593579	10.461425	10.525812
47775	0	-2.199558	1.343322	7.911124	-0.022034	0.013428	0.079102	0.596389	10.410193	10.524022
47776	0	-2.199737	1.362274	7.882136	-0.022019	0.013621	0.078815	0.594392	10.381901	10.521721
47777	0	-2.190165	1.355238	7.898182	-0.021912	0.013550	0.078979	0.594835	10.370945	10.518508
47778	0	-2.207861	1.337047	7.904369	-0.022076	0.013371	0.079044	0.590850	10.378519	10.517415
47779	0	-2.180164	1.348645	7.891551	-0.021790	0.013489	0.078918	0.585866	10.399229	10.511617
47780	0	-2.226723	1.354190	7.957637	-0.022242	0.013544	0.079583	0.582217	10.439085	10.503807
47781	0	-2.225234	1.348539	7.909215	-0.022217	0.013489	0.079102	0.576909	10.493364	10.503684
47782	0	-2.233566	1.353572	8.065766	-0.022289	0.013542	0.080669	0.568107	10.561909	10.503926
47783	0	-2.258185	1.378508	8.146687	-0.022522	0.013794	0.081482	0.556570	10.648536	10.509379
47784	0	-2.277688	1.394997	8.204314	-0.022704	0.013959	0.082062	0.545921	10.752363	10.511172
47785	0	-2.327711	1.384348	8.323050	-0.023193	0.013855	0.083252	0.532536	10.869779	10.515094
47786	0	-2.375995	1.400196	8.409983	-0.023668	0.014014	0.084124	0.518821	10.996701	10.517545
47787	0	-2.384240	1.432734	8.566835	-0.023743	0.014343	0.085693	0.500716	11.132028	10.522551
47788	0	-2.435911	1.454101	8.640675	-0.024249	0.014555	0.086435	0.486268	11.279740	10.524226
47789	0	-2.428750	1.457039	8.847161	-0.024170	0.014587	0.088501	0.468356	11.433840	10.528320
47790	0	-2.508530	1.453684	8.926091	-0.024957	0.014552	0.089294	0.453421	11.600619	10.536422
47791	0	-2.527943	1.469309	9.090820	-0.025146	0.014709	0.090942	0.437515	11.769909	10.546529
47792	0	-2.573940	1.471822	9.266849	-0.025601	0.014736	0.092704	0.420351	11.942366	10.550046
47793	0	-2.602196	1.499466	9.444634	-0.025879	0.015015	0.094482	0.401118	12.117683	10.555295
47794	0	-2.674047	1.532038	9.534739	-0.026596	0.015340	0.095385	0.382970	12.292993	10.558045
47795	0	-2.718518	1.542410	9.645827	-0.027039	0.015442	0.096497	0.367036	12.468930	10.566975
47796	0	-2.742464	1.587055	9.845744	-0.027278	0.015893	0.098495	0.346015	12.641494	10.568447
47797	0	-2.816562	1.584143	10.036514	-0.028015	0.015869	0.100403	0.319613	12.815241	10.567959
47798	0	-2.834230	1.603582	10.138936	-0.028198	0.016057	0.101426	0.300307	12.980050	10.575608
47799	0	-2.888309	1.590417	10.329876	-0.028748	0.015930	0.103333	0.275602	13.132647	10.582231
47800	0	-2.902797	1.573646	10.445285	-0.028900	0.015755	0.104486	0.259172	13.275293	10.589450
47801	0	-2.923828	1.603416	10.568129	-0.029114	0.016052	0.105713	0.242886	13.412795	10.590972
47802	0	-2.929952	1.636635	10.726880	-0.029184	0.016381	0.107298	0.229648	13.538461	10.589290
47803	0	-2.983102	1.628199	10.763864	-0.029724	0.016296	0.107666	0.216664	13.655020	10.588695
47804	0	-2.990499	1.637408	10.862678	-0.029819	0.016389	0.108648	0.202362	13.749196	10.590237
47805	0	-3.053512	1.652627	10.978258	-0.030457	0.016541	0.109802	0.188397	13.834315	10.588354
47806	0	-3.067968	1.662202	11.035621	-0.030615	0.016633	0.110373	0.177168	13.904920	10.584090
47807	0	-3.062203	1.653108	11.150072	-0.030579	0.016541	0.111511	0.166620	13.953046	10.583389
47808	0	-3.088067	1.664243	11.123640	-0.030849	0.016644	0.111245	0.164099	13.989759	10.585065
47809	0	-3.089872	1.647754	11.126323	-0.030884	0.016479	0.111267	0.159876	14.008939	10.584050
47810	0	-3.085340	1.672323	11.107471	-0.030853	0.016719	0.111075	0.161439	14.013008	10.581182
47811	0	-3.080434	1.684787	11.133289	-0.030823	0.016846	0.111328	0.159913	13.998155	10.580154
47812	0	-3.081262	1.685066	11.091900	-0.030848	0.016850	0.110909	0.156569	13.966356	10.575174
47813	0	-3.089688	1.660756	11.030307	-0.030945	0.016602	0.110291	0.157598	13.920981	10.571034
47814	0	-3.072295	1.643411	11.014988	-0.030788	0.016430	0.110132	0.155970	13.857507	10.563393
47815	0	-3.031775	1.636992	10.969984	-0.030396	0.016357	0.109680	0.162384	13.781039	10.557501
47816	0	-3.033279	1.627288	10.840033	-0.030425	0.016259	0.108377	0.169449	13.688362	10.555155
47817	0	-3.004405	1.612819	10.793788	-0.030151	0.016113	0.107910	0.177146	13.579468	10.551998
47818	0	-2.983036	1.609385	10.604147	-0.029941	0.016081	0.106012	0.182810	13.465497	10.543696
47819	0	-2.935759	1.594579	10.531750	-0.029480	0.015930	0.105286	0.190779	13.337556	10.542628
47820	0	-2.892558	1.579660	10.410021	-0.029056	0.015778	0.104067	0.202281	13.199882	10.530429
47821	0	-2.861208	1.576682	10.330612	-0.028748	0.015747	0.103271	0.214440	13.055110	10.523263
47822	0	-2.846623	1.611249	10.099564	-0.028605	0.016090	0.100960	0.229326	12.902855	10.517875
47823	0	-2.811533	1.558767	9.982947	-0.028259	0.015564	0.099792	0.246085	12.743407	10.507174
47824	0	-2.770925	1.575162	9.886465	-0.027853	0.015732	0.098827	0.258587	12.582644	10.498825
47825	0	-2.744156	1.528112	9.708391	-0.027588	0.015259	0.097046	0.274129	12.415834	10.490906
47826	0	-2.716145	1.507878	9.520494	-0.027302	0.015058	0.095168	0.288976	12.252829	10.482194
47827	0	-2.647270	1.509667	9.457906	-0.026611	0.015076	0.094543	0.303881	12.090824	10.472091
47828	0	-2.614216	1.483089	9.263551	-0.026279	0.014811	0.092600	0.318402	11.927015	10.462685
47829	0	-2.556438	1.448661	9.128113	-0.025696	0.014465	0.091248	0.334507	11.767942	10.462214
47830	0	-2.525309	1.440221	8.951458	-0.025377	0.014384	0.089482	0.347441	11.614940	10.454897
47831	0	-2.490314	1.448723	8.865365	-0.025024	0.014465	0.088623	0.366091	11.464249	10.438494
47832	0	-2.449061	1.421897	8.718630	-0.024603	0.014203	0.087157	0.377436	11.322611	10.431696
47833	0	-2.430971	1.411770	8.633015	-0.024414	0.014099	0.086304	0.392808	11.189960	10.428794
47834	0	-2.399722	1.396760	8.485225	-0.024087	0.013952	0.084829	0.405111	11.074496	10.423982
47835	0	-2.347694	1.399155	8.394409	-0.023560	0.013977	0.083923	0.417060	10.967384	10.414913
47836	0	-2.320076	1.389457	8.270158	-0.023275	0.013883	0.082683	0.426108	10.869615	10.410065
47837	0	-2.288346	1.411200	8.247457	-0.022949	0.014099	0.082458	0.437051	10.783787	10.403906
47838	0	-2.276670	1.394937	8.231978	-0.022819	0.013941	0.082307	0.443113	10.716872	10.394702
47839	0	-2.291031	1.361731	8.143077	-0.022949	0.013611	0.081421	0.447187	10.667219	10.384691
47840	0	-2.272080	1.374980	8.034908	-0.022751	0.013745	0.080341	0.448781	10.629349	10.383519
47841	0	-2.268543	1.379730	8.063240	-0.022705	0.013794	0.080627	0.449897	10.606243	10.373050
47842	0	-2.259598	1.362191	8.021135	-0.022605	0.013617	0.080210	0.454105	10.598096	10.372603
47843	0	-2.258303	1.330737	8.013887	-0.022583	0.013306	0.080139	0.453787	10.602667	10.370649
47844	0	-2.204256	1.367486	8.056301	-0.022034	0.013675	0.080565	0.451341	10.619671	10.379360
47845	0	-2.272540	1.348935	8.080474	-0.022705	0.013489	0.080811	0.450438	10.652710	10.380742
47846	0	-2.229095	1.367193	8.127845	-0.022258	0.013673	0.081287	0.448330	10.703452	10.380570
47847	0	-2.262923	1.385331	8.177462	-0.022583	0.013855	0.081787	0.446036	10.772001	10.382158
47848	0	-2.272876	1.372587	8.229680	-0.022676	0.013729	0.082311	0.441794	10.848548	10.383203
47849	0	-2.319578	1.391178	8.305187	-0.023132	0.013916	0.083069	0.437055	10.939673	10.383122
47850	0	-2.364026	1.383620	8.399086	-0.023566	0.013845	0.084010	0.426201	11.044112	10.385841
47851	0	-2.382865	1.421477	8.499901	-0.023743	0.014221	0.085022	0.419862	11.163266	10.390377
47852	0	-2.395092	1.437989	8.635495	-0.023857	0.014391	0.086379	0.407876	11.290916	10.394724
47853	0	-2.426548	1.464139	8.707180	-0.024170	0.014648	0.087097	0.401124	11.419834	10.403719
47854	0	-2.465315	1.492545	8.860547	-0.024548	0.014938	0.088633	0.387693	11.559404	10.408321
47855	0	-2.514147	1.457452	8.963001	-0.025024	0.014587	0.089661	0.374887	11.712022	10.420359
47856	0	-2.538182	1.491515	9.103236	-0.025263	0.014927	0.091063	0.363874	11.864777	10.429066
47857	0	-2.594108	1.463688	9.231352	-0.025818	0.014648	0.092346	0.353429	12.020754	10.439967
47858	0	-2.619974	1.492308	9.401534	-0.026070	0.014930	0.094050	0.349416	12.182324	10.447325
47859	0	-2.680274	1.506809	9.530158	-0.026672	0.015076	0.095337	0.344474	12.342151	10.453170
47860	0	-2.706662	1.535596	9.675665	-0.026937	0.015365	0.096791	0.338088	12.498157	10.466691
47861	0	-2.729152	1.537034	9.792673	-0.027161	0.015381	0.097961	0.329846	12.654484	10.468161
47862	0	-2.792224	1.571305	9.987115	-0.027794	0.015725	0.099905	0.319756	12.804972	10.476618
47863	0	-2.802033	1.592008	10.073535	-0.027893	0.015930	0.100769	0.311893	12.952967	10.483395
47864	0	-2.845519	1.577839	10.207203	-0.028335	0.015787	0.102104	0.305294	13.091725	10.489974
47865	0	-2.867607	1.598091	10.324216	-0.028564	0.015991	0.103271	0.296580	13.219155	10.495127
47866	0	-2.896207	1.614654	10.415931	-0.028852	0.016153	0.104189	0.291714	13.344375	10.498971
47867	0	-2.946059	1.664862	10.525919	-0.029358	0.016663	0.105286	0.278733	13.459780	10.504201
47868	0	-2.972176	1.643973	10.630612	-0.029627	0.016451	0.106331	0.268503	13.565863	10.508823
47869	0	-2.986720	1.653612	10.709454	-0.029785	0.016541	0.107117	0.264871	13.657529	10.515527
47870	0	-3.020573	1.646329	10.809053	-0.030134	0.016470	0.108109	0.258371	13.737496	10.514903
47871	0	-3.038532	1.635736	10.875047	-0.030334	0.016357	0.108765	0.257811	13.795467	10.513480
47872	0	-3.017323	1.672478	10.915139	-0.030131	0.016723	0.109163	0.259045	13.843887	10.513289
47873	0	-3.072697	1.654454	10.924493	-0.030701	0.016541	0.109253	0.261551	13.876081	10.511059
47874	0	-3.058632	1.679487	10.953722	-0.030571	0.016792	0.109542	0.262025	13.896802	10.514199
47875	0	-3.057662	1.696846	10.919234	-0.030579	0.016968	0.109192	0.259734	13.899588	10.515372
47876	0	-3.050059	1.691709	10.992653	-0.030514	0.016908	0.109924	0.265923	13.890849	10.512793
47877	0	-3.061340	1.648754	10.938114	-0.030640	0.016479	0.109375	0.270099	13.868528	10.508435
47878	0	-3.054759	1.680371	10.951899	-0.030587	0.016800	0.109509	0.269211	13.832421	10.499945
47879	0	-3.003297	1.655119	10.871786	-0.030090	0.016541	0.108704	0.274714	13.777424	10.495517
47880	0	-3.027607	1.669678	10.813862	-0.030343	0.016684	0.108122	0.282443	13.712036	10.491688
47881	0	-2.982014	1.680287	10.719916	-0.029907	0.016785	0.107178	0.294626	13.624797	10.489338
47882	0	-2.988415	1.677367	10.700056	-0.029978	0.016760	0.106977	0.301840	13.530460	10.481455
47883	0	-2.980196	1.655485	10.476408	-0.029907	0.016541	0.104736	0.309259	13.421494	10.468363
47884	0	-2.946615	1.634214	10.420873	-0.029576	0.016324	0.104180	0.320581	13.306544	10.459945
47885	0	-2.905856	1.588972	10.305705	-0.029175	0.015869	0.103027	0.334545	13.183559	10.448272
47886	0	-2.851375	1.580202	10.226398	-0.028640	0.015787	0.102231	0.341824	13.048671	10.443260
47887	0	-2.843944	1.552100	10.110672	-0.028564	0.015503	0.101074	0.352784	12.913316	10.440555
47888	0	-2.818791	1.562314	9.946276	-0.028319	0.015599	0.099429	0.370271	12.768400	10.434580
47889	0	-2.806653	1.564788	9.830069	-0.028198	0.015625	0.098267	0.386899	12.621508	10.423847
47890	0	-2.743580	1.575067	9.690418	-0.027573	0.015731	0.096869	0.399977	12.466512	10.412469
47891	0	-2.702066	1.528001	9.641053	-0.027161	0.015259	0.096375	0.414537	12.306885	10.409890
47892	0	-2.663600	1.537998	9.422049	-0.026766	0.015361	0.094187	0.427572	12.155776	10.407912
47893	0	-2.623933	1.533556	9.268509	-0.026367	0.015320	0.092651	0.437074	12.004584	10.393816
47894	0	-2.580307	1.506590	9.244497	-0.025929	0.015045	0.092413	0.452704	11.854755	10.383074
47895	0	-2.508767	1.502910	9.072910	-0.025208	0.015015	0.090698	0.461200	11.710202	10.378248
47896	0	-2.498418	1.475439	8.877381	-0.025096	0.014737	0.088745	0.474007	11.572710	10.369774
47897	0	-2.491803	1.460297	8.797930	-0.025024	0.014587	0.087952	0.485295	11.440886	10.358917
47898	0	-2.435011	1.456785	8.729804	-0.024447	0.014557	0.087273	0.491299	11.319766	10.347000
47899	0	-2.408323	1.441876	8.589841	-0.024170	0.014404	0.085876	0.502530	11.210632	10.341284
47900	0	-2.403991	1.450466	8.490384	-0.024121	0.014493	0.084883	0.510410	11.107317	10.336257
47901	0	-2.397464	1.429033	8.400394	-0.024048	0.014282	0.083984	0.514199	11.013862	10.328445
47902	0	-2.347475	1.436691	8.397713	-0.023536	0.014359	0.083961	0.519192	10.936879	10.324084
47903	0	-2.350578	1.398517	8.289965	-0.023560	0.013977	0.082886	0.524210	10.868649	10.316402
47904	0	-2.304218	1.405775	8.255788	-0.023087	0.014053	0.082546	0.524748	10.813064	10.312102
47905	0	-2.291889	1.397714	8.203972	-0.022949	0.013977	0.082031	0.520416	10.776461	10.306936
47906	0	-2.268283	1.385510	8.290803	-0.022705	0.013855	0.082902	0.516482	10.751344	10.303183
47907	0	-2.287717	1.428488	8.203386	-0.022888	0.014282	0.082031	0.516973	10.741408	10.294545
47908	0	-2.292649	1.386105	8.191395	-0.022927	0.013860	0.081914	0.515930	10.745592	10.293812
47909	0	-2.289556	1.373441	8.202894	-0.022888	0.013733	0.082031	0.515327	10.761056	10.302109
47910	0	-2.255702	1.403826	8.238774	-0.022537	0.014041	0.082393	0.510233	10.793527	10.299669
47911	0	-2.309882	1.403568	8.251224	-0.023071	0.014038	0.082520	0.505823	10.836605	10.298920
47912	0	-2.304252	1.402454	8.280022	-0.023005	0.014032	0.082809	0.494573	10.893851	10.300470
47913	0	-2.348384	1.397074	8.372831	-0.023438	0.013977	0.083740	0.485941	10.961859	10.300868
47914	0	-2.364649	1.419969	8.431190	-0.023592	0.014208	0.084326	0.475489	11.040381	10.301783
47915	0	-2.374860	1.421311	8.494361	-0.023682	0.014221	0.084961	0.465944	11.134975	10.306359
47916	0	-2.389387	1.437862	8.582127	-0.023817	0.014387	0.085841	0.456244	11.241644	10.312729
47917	0	-2.437402	1.409157	8.670918	-0.024292	0.014099	0.086731	0.448398	11.354195	10.313036
47918	0	-2.454971	1.468222	8.782328	-0.024459	0.014693	0.087847	0.436601	11.476670	10.313370
47919	0	-2.488023	1.500585	8.890181	-0.024780	0.015015	0.088928	0.428435	11.609322	10.315982
47920	0	-2.539486	1.480394	9.043284	-0.025290	0.014813	0.090461	0.419766	11.746649	10.317764
47921	0	-2.543326	1.493913	9.134322	-0.025330	0.014954	0.091370	0.404675	11.880628	10.322948
47922	0	-2.590048	1.521578	9.238344	-0.025784	0.015229	0.092414	0.391832	12.029396	10.323383
47923	0	-2.605554	1.554764	9.329329	-0.025940	0.015564	0.093323	0.375402	12.175118	10.328222
47924	0	-2.678006	1.533444	9.506222	-0.026664	0.015347	0.095093	0.363351	12.319169	10.328497
47925	0	-2.715792	1.524219	9.652677	-0.027039	0.015259	0.096558	0.347355	12.464771	10.332230
47926	0	-2.733294	1.557759	9.744237	-0.027219	0.015591	0.097472	0.335217	12.602940	10.339973
47927	0	-2.758325	1.591186	9.884723	-0.027466	0.015930	0.098877	0.317394	12.743013	10.343992
47928	0	-2.782283	1.575059	10.055748	-0.027705	0.015770	0.100587	0.298551	12.881052	10.354237
47929	0	-2.836901	1.573094	10.135127	-0.028259	0.015747	0.101379	0.283225	13.009325	10.357264
47930	0	-2.846773	1.600129	10.239448	-0.028359	0.016019	0.102422	0.266322	13.134763	10.360274
47931	0	-2.915558	1.573042	10.403871	-0.029053	0.015747	0.104065	0.250381	13.252379	10.367144
47932	0	-2.929526	1.612832	10.453659	-0.029199	0.016140	0.104562	0.239627	13.362685	10.369863
47933	0	-2.931395	1.628641	10.526548	-0.029236	0.016296	0.105286	0.229829	13.452315	10.374630
47934	0	-2.959124	1.644821	10.693475	-0.029517	0.016459	0.106954	0.219584	13.536364	10.375728
47935	0	-2.979133	1.659716	10.703767	-0.029724	0.016602	0.107056	0.215297	13.613069	10.377651
47936	0	-2.972827	1.658363	10.761677	-0.029676	0.016592	0.107630	0.206057	13.673199	10.374022
47937	0	-3.019001	1.665726	10.844954	-0.030151	0.016663	0.108459	0.199472	13.719093	10.373690
47938	0	-3.000665	1.652177	10.861754	-0.029984	0.016529	0.108623	0.190027	13.747757	10.369461
47939	0	-3.010272	1.653733	10.882274	-0.030090	0.016541	0.108826	0.184420	13.766192	10.363185
47940	0	-3.011584	1.695789	10.875827	-0.030115	0.016961	0.108758	0.178276	13.772405	10.357379
47941	0	-3.001085	1.690705	10.913588	-0.030029	0.016907	0.109131	0.174942	13.758666	10.359929
47942	0	-2.995956	1.654445	10.914900	-0.029993	0.016541	0.109140	0.174634	13.729333	10.355166
47943	0	-3.016536	1.660733	10.834963	-0.030212	0.016602	0.108337	0.175650	13.685551	10.347611
47944	0	-2.988003	1.637726	10.819230	-0.029936	0.016369	0.108178	0.179024	13.632456	10.344210
47945	0	-2.971990	1.661018	10.743862	-0.029785	0.016602	0.107422	0.182242	13.568943	10.347156
47946	0	-2.951407	1.662891	10.674336	-0.029594	0.016618	0.106723	0.187474	13.488992	10.342885
47947	0	-2.932937	1.642881	10.634640	-0.029419	0.016418	0.106323	0.191472	13.398893	10.335943
47948	0	-2.932865	1.620387	10.553981	-0.029425	0.016194	0.105515	0.194297	13.301122	10.331920
47949	0	-2.882426	1.612253	10.458120	-0.028931	0.016113	0.104553	0.196429	13.191156	10.319152
47950	0	-2.884510	1.577701	10.384737	-0.028964	0.015765	0.103816	0.200767	13.066641	10.313212
47951	0	-2.844473	1.594135	10.208250	-0.028564	0.015930	0.102051	0.204530	12.939110	10.301219
47952	0	-2.832769	1.578929	10.147317	-0.028449	0.015769	0.101442	0.218415	12.808907	10.297077
47953	0	-2.813456	1.570520	9.951965	-0.028259	0.015686	0.099487	0.231125	12.672264	10.290408
47954	0	-2.757725	1.549079	9.805970	-0.027709	0.015479	0.098024	0.235081	12.525385	10.284834
47955	0	-2.733927	1.551375	9.720195	-0.027466	0.015503	0.097168	0.238470	12.383289	10.272264
47956	0	-2.666684	1.547667	9.567897	-0.026790	0.015463	0.095647	0.245655	12.243274	10.265160
47957	0	-2.654680	1.490721	9.457651	-0.026672	0.014893	0.094543	0.253866	12.098258	10.257660
47958	0	-2.599199	1.523841	9.323839	-0.026120	0.015226	0.093204	0.258856	11.947981	10.254223
47959	0	-2.575931	1.515011	9.182833	-0.025879	0.015137	0.091797	0.266039	11.805955	10.252594
47960	0	-2.522603	1.486451	9.121688	-0.025336	0.014857	0.091187	0.266309	11.674543	10.246889
47961	0	-2.492029	1.490619	8.968740	-0.025024	0.014893	0.089661	0.275205	11.548577	10.237571
47962	0	-2.459640	1.443755	8.797056	-0.024698	0.014431	0.087943	0.275219	11.422962	10.227724
47963	0	-2.456327	1.429546	8.687777	-0.024658	0.014282	0.086853	0.284322	11.304747	10.221231
47964	0	-2.420313	1.407698	8.606873	-0.024287	0.014064	0.086047	0.294021	11.199626	10.215651
47965	0	-2.397037	1.410731	8.607985	-0.024048	0.014099	0.086060	0.297589	11.103246	10.214000
47966	0	-2.357942	1.418500	8.501837	-0.023651	0.014175	0.085000	0.303641	11.013344	10.210381
47967	0	-2.331937	1.398183	8.406048	-0.023376	0.013977	0.084045	0.304205	10.942030	10.204015
47968	0	-2.333698	1.404809	8.317298	-0.023386	0.014047	0.083159	0.300598	10.880920	10.200382
47969	0	-2.308795	1.391497	8.265419	-0.023132	0.013916	0.082642	0.294067	10.825772	10.187147
47970	0	-2.295113	1.403585	8.267504	-0.022983	0.014035	0.082666	0.290607	10.788315	10.178732
47971	0	-2.305284	1.373921	8.234055	-0.023071	0.013733	0.082336	0.295263	10.768598	10.181371
47972	0	-2.277925	1.392800	8.222529	-0.022791	0.013928	0.082222	0.291269	10.758215	10.179731
47973	0	-2.276102	1.422250	8.221554	-0.022766	0.014221	0.082214	0.290224	10.756881	10.178706
47974	0	-2.289026	1.391625	8.172502	-0.022879	0.013918	0.081728	0.286070	10.778631	10.176297
47975	0	-2.278152	1.397330	8.202761	-0.022766	0.013977	0.082031	0.278998	10.805608	10.179533
47976	0	-2.331685	1.384383	8.286983	-0.023286	0.013846	0.082878	0.274679	10.853640	10.179222
47977	0	-2.335431	1.391105	8.324189	-0.023315	0.013916	0.083252	0.267509	10.912234	10.183244
47978	0	-2.307698	1.408451	8.370726	-0.023027	0.014089	0.083720	0.262099	10.984976	10.188316
47979	0	-2.343868	1.409083	8.482309	-0.023376	0.014099	0.084839	0.251938	11.073733	10.192427
47980	0	-2.369323	1.419630	8.527693	-0.023624	0.014204	0.085295	0.242993	11.170816	10.195168
47981	0	-2.400082	1.421034	8.561314	-0.023926	0.014221	0.085632	0.230382	11.275792	10.196437
47982	0	-2.434821	1.436744	8.709749	-0.024262	0.014381	0.087119	0.214426	11.393066	10.201998
47983	0	-2.487345	1.426852	8.835496	-0.024780	0.014282	0.088379	0.199478	11.518286	10.205131
47984	0	-2.488585	1.436284	8.934315	-0.024786	0.014376	0.089369	0.186134	11.650674	10.207628
47985	0	-2.519055	1.450875	9.018353	-0.025085	0.014526	0.090210	0.167273	11.788495	10.209928
47986	0	-2.547022	1.477962	9.177683	-0.025361	0.014795	0.091805	0.151224	11.929029	10.208699
47987	0	-2.592933	1.475543	9.268372	-0.025818	0.014771	0.092712	0.135978	12.071072	10.217500
47988	0	-2.616237	1.496607	9.421133	-0.026045	0.014983	0.094241	0.118993	12.218234	10.219584
47989	0	-2.666597	1.536471	9.487987	-0.026550	0.015381	0.094910	0.103187	12.362140	10.225224
47990	0	-2.696337	1.539363	9.634535	-0.026847	0.015409	0.096375	0.089080	12.504937	10.231859
47991	0	-2.764527	1.518165	9.793060	-0.027527	0.015198	0.097961	0.073895	12.647845	10.234988
47992	0	-2.794925	1.557342	9.908897	-0.027828	0.015592	0.099120	0.056576	12.792103	10.238192
47993	0	-2.800835	1.566980	9.994592	-0.027893	0.015686	0.099976	0.041332	12.928671	10.241521
47994	0	-2.835941	1.594469	10.129076	-0.028250	0.015958	0.101319	0.029449	13.057214	10.247545
47995	0	-2.860841	1.585424	10.275635	-0.028503	0.015869	0.102783	0.015484	13.178889	10.254540
47996	0	-2.862911	1.576595	10.319203	-0.028532	0.015778	0.103217	0.004760	13.291388	10.262122
47997	0	-2.920600	1.579830	10.422375	-0.029114	0.015808	0.104248	-0.004078	13.397574	10.267098
47998	0	-2.944871	1.626983	10.582352	-0.029363	0.016276	0.105846	-0.009606	13.495567	10.269240
47999	0	-2.961656	1.647194	10.642550	-0.029541	0.016479	0.106445	-0.016704	13.581850	10.268481
48000	0	-2.994162	1.633760	10.693672	-0.029876	0.016341	0.106955	-0.020020	13.657502	10.267389
48001	0	-2.983640	1.672295	10.746881	-0.029785	0.016724	0.107483	-0.020930	13.717347	10.265370
48002	0	-2.993016	1.647628	10.738177	-0.029888	0.016478	0.107393	-0.022914	13.767462	10.265910
48003	0	-3.011426	1.635671	10.796463	-0.030090	0.016357	0.107971	-0.025100	13.798324	10.273627
48004	0	-3.008956	1.623533	10.868676	-0.030078	0.016233	0.108690	-0.025186	13.816262	10.268797
48005	0	-3.003492	1.666900	10.870108	-0.030029	0.016663	0.108704	-0.020792	13.827839	10.270777
48006	0	-3.021311	1.655962	10.857779	-0.030224	0.016553	0.108576	-0.016830	13.822321	10.273983
48007	0	-2.982463	1.678642	10.828204	-0.029846	0.016785	0.108276	-0.018578	13.805466	10.266618
48008	0	-2.982830	1.661192	10.847873	-0.029864	0.016604	0.108470	-0.014938	13.773496	10.266524
48009	0	-2.974109	1.630177	10.761636	-0.029785	0.016296	0.107605	-0.013858	13.732729	10.259079
48010	0	-2.963781	1.638155	10.696998	-0.029697	0.016368	0.106956	-0.004683	13.675142	10.260400
48011	0	-2.915968	1.637374	10.689088	-0.029236	0.016357	0.106873	0.006643	13.599933	10.259376
48012	0	-2.906180	1.615711	10.570946	-0.029146	0.016145	0.105688	0.013424	13.515000	10.256630
48013	0	-2.901908	1.595074	10.506460	-0.029114	0.015930	0.105042	0.028646	13.418368	10.251416
48014	0	-2.907151	1.586515	10.413597	-0.029171	0.015848	0.104111	0.039872	13.315633	10.245170
48015	0	-2.840180	1.613066	10.305270	-0.028503	0.016113	0.103027	0.051608	13.209415	10.242081
48016	0	-2.837710	1.585757	10.133627	-0.028487	0.015841	0.101308	0.061691	13.091841	10.237447
48017	0	-2.838558	1.576573	10.061636	-0.028503	0.015747	0.100586	0.074359	12.964674	10.231805
48018	0	-2.778859	1.556348	9.908721	-0.027905	0.015539	0.099058	0.093821	12.836558	10.227552
48019	0	-2.759026	1.558303	9.829728	-0.027710	0.015564	0.098267	0.107278	12.704142	10.219931
48020	0	-2.698688	1.550051	9.664852	-0.027109	0.015479	0.096618	0.123662	12.566396	10.214609
48021	0	-2.685145	1.540076	9.591845	-0.026978	0.015381	0.095886	0.138228	12.423061	10.206428
48022	0	-2.679627	1.501261	9.439320	-0.026913	0.014993	0.094363	0.153575	12.288917	10.198609
48023	0	-2.619203	1.521685	9.322973	-0.026306	0.015198	0.093201	0.168273	12.155892	10.190324
48024	0	-2.572166	1.495074	9.194408	-0.025837	0.014930	0.091915	0.185427	12.019491	10.185266
48025	0	-2.577012	1.503145	9.078747	-0.025879	0.015015	0.090759	0.197764	11.889461	10.185405
48026	0	-2.519194	1.469952	9.023067	-0.025297	0.014681	0.090204	0.212820	11.763024	10.186955
48027	0	-2.462083	1.484557	8.925829	-0.024719	0.014832	0.089233	0.222950	11.643856	10.179460
48028	0	-2.437358	1.450512	8.759750	-0.024466	0.014492	0.087574	0.232338	11.530644	10.171371
48029	0	-2.438983	1.447923	8.638655	-0.024475	0.014465	0.086365	0.243195	11.424612	10.166596
48030	0	-2.404779	1.469065	8.593788	-0.024123	0.014675	0.085919	0.257096	11.331012	10.159794
48031	0	-2.385685	1.435643	8.540527	-0.023926	0.014343	0.085388	0.268289	11.245365	10.156887
48032	0	-2.373226	1.425788	8.470334	-0.023789	0.014247	0.084689	0.277265	11.174728	10.153497
48033	0	-2.368723	1.428938	8.436497	-0.023743	0.014282	0.084351	0.281373	11.106094	10.149671
48034	0	-2.359042	1.418196	8.384045	-0.023633	0.014174	0.083830	0.287943	11.054362	10.148631
48035	0	-2.315924	1.404665	8.350413	-0.023193	0.014038	0.083496	0.295204	11.013885	10.148101
48036	0	-2.334603	1.381847	8.309036	-0.023370	0.013810	0.083085	0.302789	10.987291	10.148981
48037	0	-2.305949	1.404257	8.294930	-0.023071	0.014038	0.082947	0.305643	10.976983	10.154133
48038	0	-2.304161	1.435819	8.276923	-0.023048	0.014352	0.082768	0.311537	10.973509	10.154012
48039	0	-2.320062	1.422558	8.294399	-0.023193	0.014221	0.082947	0.315664	10.989197	10.154673
48040	0	-2.322386	1.404973	8.281419	-0.023209	0.014047	0.082819	0.318661	11.015815	10.148080
48041	0	-2.340194	1.416067	8.318367	-0.023376	0.014160	0.083191	0.318592	11.056279	10.148566
48042	0	-2.321681	1.403952	8.377680	-0.023184	0.014039	0.083786	0.318911	11.106664	10.148422
48043	0	-2.372459	1.397690	8.385019	-0.023682	0.013977	0.083862	0.319223	11.170462	10.144110
48044	0	-2.369463	1.415578	8.394655	-0.023646	0.014159	0.083960	0.315146	11.241381	10.144018
48045	0	-2.416959	1.422076	8.573739	-0.024109	0.014221	0.085754	0.315847	11.327365	10.147021
48046	0	-2.399814	1.482667	8.637232	-0.023927	0.014831	0.086391	0.312514	11.426716	10.152593
48047	0	-2.430830	1.476303	8.738214	-0.024231	0.014771	0.087402	0.304937	11.532711	10.154243
48048	0	-2.446892	1.523691	8.819440	-0.024387	0.015244	0.088216	0.298741	11.643140	10.156329
48049	0	-2.486529	1.500360	8.860112	-0.024780	0.015015	0.088623	0.287061	11.757575	10.161510
48050	0	-2.528940	1.492258	8.983538	-0.025197	0.014931	0.089860	0.279614	11.879823	10.167794
48051	0	-2.555314	1.500490	9.128187	-0.025452	0.015015	0.091309	0.270596	12.011536	10.177455
48052	0	-2.582142	1.504445	9.214262	-0.025718	0.015056	0.092170	0.260118	12.144817	10.183396
48053	0	-2.616817	1.524394	9.353970	-0.026062	0.015259	0.093567	0.245489	12.279199	10.188672
48054	0	-2.645043	1.521654	9.451960	-0.026338	0.015228	0.094549	0.235050	12.420235	10.195002
48055	0	-2.690378	1.548972	9.561355	-0.026794	0.015503	0.095642	0.222859	12.555628	10.199386
48056	0	-2.706745	1.564803	9.640962	-0.026955	0.015659	0.096439	0.213182	12.694002	10.203844
48057	0	-2.757464	1.604000	9.823814	-0.027466	0.016052	0.098267	0.202294	12.825301	10.213257
48058	0	-2.809994	1.589290	9.940034	-0.027991	0.015904	0.099429	0.192345	12.954981	10.221500
48059	0	-2.829990	1.579429	10.019327	-0.028198	0.015808	0.100220	0.179583	13.075839	10.226249
48060	0	-2.838046	1.583005	10.081148	-0.028281	0.015841	0.100838	0.170503	13.193273	10.228756
48061	0	-2.860291	1.622448	10.275729	-0.028503	0.016235	0.102783	0.161101	13.308853	10.229282
48062	0	-2.879598	1.602136	10.313368	-0.028704	0.016030	0.103158	0.153484	13.416123	10.236930
48063	0	-2.925942	1.616740	10.416437	-0.029175	0.016174	0.104187	0.147798	13.514059	10.243765
48064	0	-2.935782	1.664527	10.503678	-0.029284	0.016648	0.105057	0.145792	13.599008	10.250494
48065	0	-2.954572	1.677435	10.551305	-0.029480	0.016785	0.105530	0.135575	13.675417	10.256297
48066	0	-2.973215	1.663693	10.578493	-0.029674	0.016642	0.105801	0.131099	13.743989	10.255665
48067	0	-3.001134	1.622930	10.612889	-0.029968	0.016235	0.106140	0.124428	13.795831	10.259078
48068	0	-2.990881	1.621989	10.751154	-0.029873	0.016223	0.107521	0.120593	13.839547	10.258683
48069	0	-2.998717	1.660076	10.698945	-0.029968	0.016602	0.106995	0.118365	13.865382	10.261895
48070	0	-3.014055	1.696997	10.789565	-0.030128	0.016966	0.107900	0.120957	13.883869	10.257125
48071	0	-2.996915	1.690919	10.754331	-0.029968	0.016907	0.107544	0.121315	13.890558	10.257008
48072	0	-3.013952	1.648634	10.748439	-0.030153	0.016483	0.107481	0.121590	13.881826	10.253497
48073	0	-2.999693	1.647696	10.700410	-0.030029	0.016479	0.106995	0.115086	13.853277	10.254109
48074	0	-2.986015	1.647796	10.708522	-0.029903	0.016474	0.107074	0.115192	13.813235	10.249647
48075	0	-2.973173	1.624206	10.676436	-0.029785	0.016235	0.106750	0.117508	13.762203	10.249392
48076	0	-3.004453	1.625673	10.648912	-0.030107	0.016248	0.106473	0.121824	13.701864	10.250491
48077	0	-2.953326	1.630989	10.591313	-0.029602	0.016296	0.105896	0.130734	13.633897	10.247006
48078	0	-2.920079	1.664034	10.527881	-0.029283	0.016628	0.105258	0.137562	13.551555	10.238925
48079	0	-2.932820	1.618281	10.445537	-0.029419	0.016174	0.104431	0.140092	13.458747	10.239201
48080	0	-2.883604	1.608354	10.291748	-0.028935	0.016068	0.102892	0.149583	13.354968	10.229151
48081	0	-2.864038	1.594121	10.226226	-0.028748	0.015930	0.102234	0.154275	13.241854	10.222894
48082	0	-2.848437	1.584488	10.158664	-0.028596	0.015829	0.101558	0.164101	13.123041	10.216625
48083	0	-2.827127	1.552363	10.012562	-0.028381	0.015503	0.100098	0.179755	13.004095	10.211200
48084	0	-2.793033	1.562107	9.859531	-0.028043	0.015604	0.098566	0.191343	12.880512	10.204317
48085	0	-2.759453	1.569853	9.780898	-0.027710	0.015686	0.097778	0.197716	12.752497	10.190775
48086	0	-2.712361	1.560369	9.628148	-0.027239	0.015588	0.096251	0.208178	12.622613	10.186428
48087	0	-2.698352	1.533466	9.542849	-0.027100	0.015320	0.095398	0.217335	12.490462	10.186516
48088	0	-2.663881	1.530254	9.365639	-0.026751	0.015287	0.093627	0.227513	12.361017	10.174112
48089	0	-2.619506	1.515125	9.322963	-0.026306	0.015137	0.093201	0.237004	12.231751	10.167593
48090	0	-2.579556	1.517849	9.151666	-0.025906	0.015164	0.091488	0.246147	12.101316	10.164965
48091	0	-2.559208	1.509157	9.078596	-0.025696	0.015076	0.090759	0.258072	11.977685	10.159936
48092	0	-2.502387	1.475062	8.986154	-0.025125	0.014740	0.089835	0.263831	11.856538	10.149253
48093	0	-2.492986	1.465955	8.895296	-0.025024	0.014648	0.088928	0.270634	11.741914	10.141995
48094	0	-2.462645	1.461682	8.820707	-0.024715	0.014609	0.088183	0.273006	11.633455	10.138861
48095	0	-2.420977	1.453994	8.742291	-0.024292	0.014526	0.087402	0.284006	11.532734	10.129313
48096	0	-2.405393	1.456320	8.660829	-0.024130	0.014553	0.086589	0.290832	11.439252	10.119038
48097	0	-2.397911	1.459412	8.638273	-0.024048	0.014587	0.086365	0.293577	11.354950	10.108494
48098	0	-2.373041	1.454594	8.531688	-0.023790	0.014539	0.085301	0.297483	11.281219	10.102069
48099	0	-2.351154	1.434882	8.491228	-0.023560	0.014343	0.084900	0.299998	11.222978	10.096957
48100	0	-2.342289	1.429400	8.438569	-0.023464	0.014293	0.084374	0.297257	11.173348	10.094074
48101	0	-2.328125	1.391886	8.368825	-0.023315	0.013916	0.083679	0.296891	11.132904	10.093175
48102	0	-2.341187	1.373995	8.358019	-0.023431	0.013738	0.083575	0.296687	11.113023	10.095087
48103	0	-2.317952	1.373390	8.356081	-0.023193	0.013733	0.083557	0.295052	11.100078	10.095168
48104	0	-2.328241	1.385147	8.350501	-0.023288	0.013856	0.083503	0.286512	11.098623	10.098908
48105	0	-2.320164	1.428049	8.373824	-0.023193	0.014282	0.083740	0.282340	11.115620	10.101985
48106	0	-2.341063	1.409438	8.348672	-0.023394	0.014095	0.083491	0.280050	11.144464	10.103591
48107	0	-2.333854	1.439953	8.361254	-0.023315	0.014404	0.083618	0.272707	11.181555	10.104239
48108	0	-2.351595	1.451300	8.433080	-0.023484	0.014516	0.084339	0.268574	11.229918	10.107257
48109	0	-2.360292	1.433570	8.470601	-0.023560	0.014343	0.084717	0.258898	11.293641	10.109192
48110	0	-2.387992	1.443989	8.559816	-0.023830	0.014449	0.085610	0.247431	11.364910	10.109096
48111	0	-2.398232	1.421227	8.622845	-0.023926	0.014221	0.086243	0.236752	11.444986	10.112082
48112	0	-2.410228	1.443492	8.705345	-0.024040	0.014447	0.087069	0.222090	11.531526	10.115550
48113	0	-2.418070	1.451678	8.787249	-0.024109	0.014526	0.087891	0.211489	11.629887	10.120762
48114	0	-2.475703	1.486048	8.856670	-0.024681	0.014873	0.088586	0.198142	11.732765	10.120789
48115	0	-2.522674	1.481954	8.976219	-0.025146	0.014832	0.089783	0.185459	11.839840	10.123876
48116	0	-2.509177	1.516295	9.075688	-0.025004	0.015173	0.090779	0.175562	11.954655	10.126413
48117	0	-2.536092	1.506378	9.116286	-0.025269	0.015076	0.091187	0.163507	12.075203	10.133314
48118	0	-2.567851	1.510030	9.233371	-0.025578	0.015112	0.092360	0.152438	12.203693	10.141106
48119	0	-2.579478	1.536378	9.384774	-0.025696	0.015381	0.093872	0.134933	12.328960	10.139977
48120	0	-2.636474	1.526781	9.507884	-0.026263	0.015285	0.095104	0.118127	12.455734	10.142969
48121	0	-2.646797	1.548757	9.634937	-0.026367	0.015503	0.096375	0.103082	12.580071	10.145200
48122	0	-2.691822	1.551517	9.696845	-0.026814	0.015532	0.096994	0.085974	12.707127	10.149831
48123	0	-2.702007	1.597598	9.860698	-0.026917	0.015991	0.098633	0.071443	12.831903	10.158383
48124	0	-2.753304	1.545520	9.940811	-0.027431	0.015471	0.099434	0.055871	12.954615	10.157696
48125	0	-2.792648	1.573319	10.050089	-0.027832	0.015747	0.100525	0.042701	13.066935	10.162451
48126	0	-2.811546	1.576578	10.149038	-0.028023	0.015779	0.101514	0.029740	13.176258	10.166145
48127	0	-2.828369	1.579868	10.257804	-0.028198	0.015808	0.102600	0.021310	13.276520	10.166429
48128	0	-2.839158	1.596142	10.302247	-0.028309	0.015972	0.103044	0.011346	13.373347	10.162257
48129	0	-2.869801	1.604318	10.380219	-0.028625	0.016052	0.103821	0.002765	13.458336	10.162817
48130	0	-2.889544	1.639097	10.413273	-0.028832	0.016399	0.104149	-0.005519	13.532672	10.170371
48131	0	-2.922948	1.640687	10.569959	-0.029175	0.016418	0.105713	-0.017528	13.597104	10.165869
48132	0	-2.914953	1.620491	10.634566	-0.029102	0.016212	0.106358	-0.024524	13.653217	10.166643
48133	0	-2.932927	1.641431	10.588767	-0.029297	0.016418	0.105896	-0.029571	13.693667	10.166554
48134	0	-2.932837	1.634212	10.678805	-0.029302	0.016349	0.106794	-0.037594	13.727768	10.168608
48135	0	-2.961724	1.647517	10.686902	-0.029602	0.016479	0.106873	-0.043607	13.749613	10.165592
48136	0	-2.963392	1.628000	10.662146	-0.029633	0.016287	0.106621	-0.052971	13.756780	10.160859
48137	0	-2.959384	1.629170	10.730278	-0.029602	0.016296	0.107300	-0.060426	13.753796	10.164052
48138	0	-2.944469	1.617042	10.737095	-0.029464	0.016165	0.107367	-0.057421	13.739284	10.165929
48139	0	-2.945029	1.642736	10.675731	-0.029480	0.016418	0.106750	-0.051419	13.713395	10.166458
48140	0	-2.931547	1.643937	10.628723	-0.029360	0.016436	0.106276	-0.051596	13.671746	10.163089
48141	0	-2.918499	1.624261	10.542069	-0.029236	0.016235	0.105408	-0.048275	13.622706	10.161122
48142	0	-2.931919	1.607460	10.441169	-0.029380	0.016067	0.104396	-0.044524	13.562472	10.157916
48143	0	-2.879786	1.612246	10.481571	-0.028870	0.016113	0.104797	-0.040054	13.490460	10.153685
48144	0	-2.871472	1.620508	10.357066	-0.028790	0.016192	0.103552	-0.031846	13.414222	10.146015
48145	0	-2.847965	1.612418	10.286606	-0.028564	0.016113	0.102844	-0.025989	13.326381	10.148742
48146	0	-2.848814	1.571676	10.187372	-0.028580	0.015707	0.101850	-0.021696	13.230068	10.145150
48147	0	-2.840843	1.533580	10.164774	-0.028503	0.015320	0.101624	-0.010525	13.129721	10.133935
48148	0	-2.791132	1.560609	10.041569	-0.028011	0.015595	0.100389	-0.005446	13.022436	10.123712
48149	0	-2.760624	1.539425	9.969714	-0.027710	0.015381	0.099670	0.002623	12.910092	10.119255
48150	0	-2.740552	1.523568	9.755250	-0.027508	0.015224	0.097526	0.009505	12.796862	10.117368
48151	0	-2.748025	1.520790	9.707487	-0.027588	0.015198	0.097046	0.013882	12.676804	10.104405
48152	0	-2.684025	1.505234	9.596979	-0.026948	0.015034	0.095942	0.028329	12.555182	10.101120
48153	0	-2.656735	1.515673	9.493595	-0.026672	0.015137	0.094910	0.044743	12.435454	10.095271
48154	0	-2.636237	1.513116	9.370586	-0.026465	0.015115	0.093679	0.057077	12.316489	10.086883
48155	0	-2.608823	1.459662	9.224984	-0.026184	0.014587	0.092224	0.061128	12.204347	10.090179
48156	0	-2.571233	1.443475	9.169017	-0.025811	0.014422	0.091664	0.069099	12.087786	10.083210
48157	0	-2.523712	1.496584	9.005081	-0.025330	0.014954	0.090027	0.077462	11.977155	10.078220
48158	0	-2.487277	1.493039	8.991303	-0.024962	0.014916	0.089890	0.088104	11.869917	10.077360
48159	0	-2.500679	1.453938	8.864316	-0.025085	0.014526	0.088623	0.098303	11.775070	10.076377
48160	0	-2.473548	1.444316	8.770375	-0.024808	0.014429	0.087686	0.110523	11.687180	10.071728
48161	0	-2.434353	1.453667	8.754236	-0.024414	0.014526	0.087524	0.117981	11.601623	10.063616
48162	0	-2.415462	1.443241	8.641525	-0.024214	0.014424	0.086400	0.123280	11.529784	10.061864
48163	0	-2.406035	1.422536	8.613350	-0.024109	0.014221	0.086121	0.124175	11.471639	10.053207
48164	0	-2.378364	1.411767	8.585114	-0.023829	0.014107	0.085840	0.134038	11.416886	10.048388
48165	0	-2.364650	1.435241	8.509124	-0.023682	0.014343	0.085083	0.142180	11.375837	10.050091
48166	0	-2.352362	1.424206	8.565534	-0.023550	0.014239	0.085649	0.142527	11.346602	10.043716
48167	0	-2.359882	1.404108	8.514959	-0.023621	0.014038	0.085144	0.143251	11.323334	10.042999
48168	0	-2.363075	1.435388	8.430144	-0.023639	0.014349	0.084300	0.147399	11.318325	10.043558
48169	0	-2.380266	1.416525	8.428899	-0.023804	0.014160	0.084290	0.152142	11.322632	10.044546
48170	0	-2.368394	1.410927	8.459154	-0.023680	0.014109	0.084593	0.151345	11.333974	10.043344
48171	0	-2.387882	1.428406	8.489564	-0.023865	0.014282	0.084900	0.152873	11.358427	10.039504
48172	0	-2.354831	1.416083	8.506894	-0.023527	0.014163	0.085074	0.149294	11.392307	10.043682
48173	0	-2.371382	1.427672	8.556330	-0.023682	0.014282	0.085571	0.141823	11.440595	10.043041
48174	0	-2.378096	1.433233	8.591167	-0.023746	0.014332	0.085921	0.142359	11.491752	10.048133
48175	0	-2.373042	1.452014	8.574197	-0.023682	0.014526	0.085754	0.134754	11.561866	10.057490
48176	0	-2.420199	1.444731	8.730138	-0.024148	0.014452	0.087316	0.129686	11.637622	10.059446
48177	0	-2.441279	1.458177	8.763080	-0.024353	0.014587	0.087646	0.123717	11.720544	10.062477
48178	0	-2.478844	1.456768	8.832804	-0.024718	0.014575	0.088346	0.116173	11.816194	10.072922
48179	0	-2.478830	1.488118	8.958243	-0.024719	0.014893	0.089600	0.103462	11.909206	10.079351
48180	0	-2.499842	1.479686	9.052118	-0.024920	0.014808	0.090541	0.092148	12.012447	10.077936
48181	0	-2.535590	1.463686	9.146940	-0.025269	0.014648	0.091492	0.080606	12.126358	10.075045
48182	0	-2.565434	1.479787	9.252225	-0.025568	0.014808	0.092545	0.071241	12.237798	10.074515
48183	0	-2.590829	1.525137	9.342102	-0.025818	0.015259	0.093445	0.064886	12.353128	10.082276
48184	0	-2.633670	1.517917	9.404226	-0.026244	0.015182	0.094068	0.063627	12.470307	10.095566
48185	0	-2.621586	1.555750	9.451884	-0.026123	0.015564	0.094543	0.058674	12.587219	10.107677
48186	0	-2.683437	1.548054	9.581054	-0.026739	0.015490	0.095836	0.050917	12.705536	10.115477
48187	0	-2.707071	1.567676	9.628886	-0.026978	0.015686	0.096313	0.042848	12.820845	10.122123
48188	0	-2.714141	1.529238	9.819206	-0.027046	0.015301	0.098217	0.035978	12.936461	10.121548
48189	0	-2.743055	1.573921	9.909837	-0.027344	0.015747	0.099121	0.029298	13.041417	10.128663
48190	0	-2.766460	1.578389	10.002987	-0.027580	0.015792	0.100052	0.022409	13.142664	10.133013
48191	0	-2.797737	1.598582	10.050234	-0.027893	0.015991	0.100525	0.018536	13.243404	10.135685
48192	0	-2.838290	1.591148	10.125248	-0.028307	0.015919	0.101273	0.012223	13.334108	10.135476
48193	0	-2.857388	1.598626	10.203186	-0.028503	0.015991	0.102051	0.008222	13.418073	10.136794
48194	0	-2.871177	1.603795	10.291030	-0.028646	0.016042	0.102928	0.005294	13.496737	10.139514
48195	0	-2.935553	1.604616	10.374413	-0.029297	0.016052	0.103760	-0.000460	13.566515	10.142855
48196	0	-2.916289	1.621823	10.487426	-0.029111	0.016223	0.104888	-0.005060	13.628367	10.149791
48197	0	-2.891309	1.629198	10.454190	-0.028870	0.016296	0.104553	-0.009726	13.681145	10.154327
48198	0	-2.904915	1.647017	10.549840	-0.029018	0.016470	0.105507	-0.010001	13.719835	10.153964
48199	0	-2.913482	1.623455	10.558514	-0.029114	0.016235	0.105591	-0.011810	13.748062	10.160138
48200	0	-2.947750	1.635977	10.636785	-0.029462	0.016356	0.106373	-0.008491	13.770373	10.159782
48201	0	-2.911689	1.642394	10.571118	-0.029114	0.016418	0.105713	-0.004436	13.779372	10.155964
48202	0	-2.935793	1.649355	10.595451	-0.029365	0.016490	0.105953	-0.002866	13.777852	10.155865
48203	0	-2.952233	1.630087	10.565639	-0.029541	0.016296	0.105652	-0.000882	13.763405	10.156592
48204	0	-2.929409	1.637350	10.517841	-0.029321	0.016366	0.105172	0.004007	13.740295	10.156457
48205	0	-2.901754	1.642511	10.511122	-0.029053	0.016418	0.105103	0.007592	13.707910	10.156437
48206	0	-2.881562	1.650023	10.458160	-0.028861	0.016492	0.104570	0.012551	13.664254	10.154486
48207	0	-2.893650	1.637715	10.426029	-0.028992	0.016357	0.104248	0.029474	13.609813	10.149460
48208	0	-2.894575	1.622507	10.318793	-0.029005	0.016212	0.103173	0.038524	13.550224	10.146335
48209	0	-2.879820	1.618879	10.286199	-0.028870	0.016174	0.102844	0.049087	13.477071	10.141213
48210	0	-2.846729	1.609474	10.253164	-0.028544	0.016081	0.102512	0.058782	13.397340	10.142694
48211	0	-2.836087	1.588323	10.085083	-0.028442	0.015869	0.100830	0.068672	13.311291	10.139539
48212	0	-2.831646	1.573132	10.107529	-0.028401	0.015714	0.101054	0.082306	13.221575	10.140509
48213	0	-2.810703	1.588638	9.969344	-0.028198	0.015869	0.099670	0.095424	13.123438	10.134017
48214	0	-2.749832	1.573261	9.864033	-0.027591	0.015719	0.098617	0.104059	13.022809	10.128206
48215	0	-2.736841	1.588857	9.743637	-0.027466	0.015869	0.097412	0.119766	12.915113	10.123403
48216	0	-2.693578	1.579792	9.626343	-0.027030	0.015785	0.096239	0.127957	12.809812	10.114305
48217	0	-2.688044	1.545180	9.615599	-0.026978	0.015442	0.096130	0.132745	12.700958	10.111361
48218	0	-2.644753	1.523176	9.510615	-0.026542	0.015217	0.095082	0.143792	12.594310	10.103422
48219	0	-2.657921	1.527590	9.420082	-0.026672	0.015259	0.094177	0.157517	12.487843	10.099167
48220	0	-2.614836	1.512630	9.320957	-0.026244	0.015109	0.093185	0.171411	12.376974	10.100526
48221	0	-2.603524	1.484686	9.200242	-0.026123	0.014832	0.091980	0.183568	12.274409	10.098739
48222	0	-2.592555	1.456779	9.137569	-0.026011	0.014556	0.091353	0.191712	12.174625	10.098961
48223	0	-2.549553	1.478490	9.065690	-0.025574	0.014771	0.090637	0.203526	12.082498	10.091713
48224	0	-2.535044	1.481050	8.929030	-0.025420	0.014798	0.089272	0.213222	11.999634	10.092044
48225	0	-2.495567	1.483957	8.919030	-0.025024	0.014832	0.089172	0.217779	11.917962	10.091264
48226	0	-2.470581	1.503827	8.794168	-0.024767	0.015030	0.087926	0.223321	11.844906	10.087298
48227	0	-2.435489	1.496460	8.723390	-0.024414	0.014954	0.087219	0.232447	11.773752	10.083447
48228	0	-2.449130	1.467611	8.707854	-0.024541	0.014669	0.087066	0.236672	11.714858	10.073528
48229	0	-2.424928	1.428917	8.686382	-0.024292	0.014282	0.086853	0.241571	11.664788	10.067080
48230	0	-2.429482	1.423806	8.621173	-0.024329	0.014235	0.086203	0.242441	11.625266	10.061485
48231	0	-2.389792	1.428396	8.600599	-0.023926	0.014282	0.085999	0.241393	11.594208	10.060670
48232	0	-2.379235	1.435077	8.565060	-0.023809	0.014346	0.085647	0.244625	11.577238	10.062134
48233	0	-2.348554	1.446925	8.569626	-0.023499	0.014465	0.085693	0.247282	11.565687	10.063413
48234	0	-2.395645	1.422923	8.539513	-0.023961	0.014229	0.085394	0.245838	11.565173	10.057312
48235	0	-2.423469	1.440584	8.575308	-0.024231	0.014404	0.085754	0.246207	11.575716	10.054926
48236	0	-2.388307	1.446875	8.611469	-0.023872	0.014468	0.086118	0.245609	11.595391	10.058672
48237	0	-2.406573	1.464882	8.556620	-0.024048	0.014648	0.085571	0.245215	11.624660	10.063760
48238	0	-2.416966	1.470836	8.598134	-0.024145	0.014709	0.085988	0.243456	11.662537	10.058984
48239	0	-2.438100	1.483085	8.611281	-0.024353	0.014832	0.086121	0.242316	11.704916	10.061412
48240	0	-2.426667	1.537450	8.688761	-0.024227	0.015379	0.086898	0.236729	11.762029	10.068523
48241	0	-2.403869	1.507212	8.769393	-0.023987	0.015076	0.087708	0.233262	11.834537	10.069838
48242	0	-2.451329	1.512133	8.876456	-0.024458	0.015129	0.088778	0.224583	11.910699	10.069010
48243	0	-2.483884	1.519213	8.891285	-0.024780	0.015198	0.088928	0.218817	11.990852	10.075740
48244	0	-2.514989	1.499381	8.997817	-0.025083	0.015003	0.089995	0.208879	12.081125	10.079032
48245	0	-2.509154	1.482418	9.061986	-0.025024	0.014832	0.090637	0.201541	12.170626	10.079875
48246	0	-2.572034	1.486643	9.119276	-0.025648	0.014877	0.091211	0.190181	12.265943	10.083463
48247	0	-2.589602	1.488376	9.256994	-0.025818	0.014893	0.092590	0.181707	12.367190	10.093453
48248	0	-2.624117	1.511054	9.350331	-0.026159	0.015119	0.093525	0.174456	12.471992	10.098567
48249	0	-2.627081	1.537124	9.433783	-0.026184	0.015381	0.094360	0.165650	12.581706	10.098209
48250	0	-2.644299	1.540711	9.496491	-0.026359	0.015422	0.094986	0.150610	12.687957	10.101991
48251	0	-2.669681	1.543533	9.641298	-0.026611	0.015442	0.096436	0.145467	12.794010	10.106038
48252	0	-2.699201	1.572157	9.746686	-0.026907	0.015734	0.097488	0.133830	12.898455	10.110238
48253	0	-2.718183	1.573729	9.775708	-0.027100	0.015747	0.097778	0.124819	12.999322	10.113219
48254	0	-2.789570	1.583740	9.869009	-0.027815	0.015849	0.098711	0.113682	13.097715	10.115011
48255	0	-2.790960	1.591820	10.013902	-0.027832	0.015930	0.100159	0.102151	13.191083	10.114342
48256	0	-2.818141	1.583747	10.071026	-0.028111	0.015844	0.100729	0.096079	13.276463	10.126893
48257	0	-2.814710	1.622328	10.136167	-0.028076	0.016235	0.101379	0.084216	13.361329	10.127074
48258	0	-2.834254	1.619830	10.218234	-0.028280	0.016211	0.102198	0.071796	13.435982	10.137300
48259	0	-2.813499	1.640725	10.289100	-0.028076	0.016418	0.102905	0.060392	13.506343	10.135074
48260	0	-2.855491	1.613962	10.371710	-0.028501	0.016151	0.103730	0.048212	13.571348	10.131520
48261	0	-2.873128	1.604295	10.350466	-0.028687	0.016052	0.103516	0.038330	13.625947	10.130848
48262	0	-2.880904	1.596448	10.372893	-0.028776	0.015972	0.103737	0.029696	13.667441	10.133320
48263	0	-2.883282	1.622924	10.405919	-0.028809	0.016235	0.104065	0.022358	13.699379	10.137287
48264	0	-2.888112	1.615514	10.484073	-0.028858	0.016162	0.104846	0.014242	13.729742	10.136406
48265	0	-2.887486	1.666044	10.516248	-0.028870	0.016663	0.105164	0.010314	13.740912	10.132948
48266	0	-2.905918	1.671696	10.504007	-0.029063	0.016719	0.105039	0.006214	13.742076	10.128869
48267	0	-2.910448	1.641359	10.535001	-0.029114	0.016418	0.105347	-0.001311	13.737607	10.132072
48268	0	-2.889130	1.610199	10.523629	-0.028913	0.016103	0.105230	-0.005020	13.720226	10.128710
48269	0	-2.871624	1.647993	10.474485	-0.028748	0.016479	0.104736	-0.007868	13.691839	10.124819
48270	0	-2.877090	1.660486	10.476212	-0.028808	0.016602	0.104753	-0.007866	13.657586	10.123213
48271	0	-2.894410	1.648466	10.419943	-0.028992	0.016479	0.104187	-0.006336	13.611311	10.117131
48272	0	-2.841932	1.637375	10.294232	-0.028471	0.016367	0.102929	-0.003163	13.559900	10.109915
48273	0	-2.856170	1.648598	10.310504	-0.028625	0.016479	0.103088	-0.000906	13.495264	10.099464
48274	0	-2.837047	1.631364	10.228446	-0.028439	0.016309	0.102266	-0.000630	13.425280	10.097164
48275	0	-2.812282	1.593526	10.182672	-0.028198	0.015930	0.101807	-0.000433	13.346776	10.098706
48276	0	-2.796917	1.576413	10.046315	-0.028049	0.015757	0.100442	0.002336	13.261652	10.086107
48277	0	-2.762195	1.551211	9.981546	-0.027710	0.015503	0.099792	0.006624	13.167155	10.081709
48278	0	-2.775286	1.552615	9.955654	-0.027840	0.015521	0.099533	0.006311	13.073769	10.077421
48279	0	-2.719508	1.557494	9.835019	-0.027283	0.015564	0.098328	0.012747	12.978217	10.079090
48280	0	-2.707718	1.529044	9.729836	-0.027171	0.015280	0.097274	0.018730	12.874238	10.068049
48281	0	-2.682481	1.545019	9.652080	-0.026917	0.015442	0.096497	0.022007	12.772042	10.065875
48282	0	-2.658228	1.528038	9.565351	-0.026674	0.015275	0.095629	0.021871	12.668510	10.061074
48283	0	-2.652094	1.514634	9.481141	-0.026611	0.015137	0.094788	0.026967	12.565940	10.054616
48284	0	-2.616374	1.492093	9.375816	-0.026250	0.014911	0.093736	0.032946	12.467262	10.056294
48285	0	-2.566289	1.502493	9.279782	-0.025757	0.015015	0.092773	0.038802	12.358032	10.051599
48286	0	-2.572823	1.498576	9.229504	-0.025815	0.014974	0.092273	0.047355	12.256986	10.049341
48287	0	-2.525096	1.514786	9.071832	-0.025330	0.015137	0.090698	0.055203	12.164322	10.048693
48288	0	-2.503791	1.486108	8.990258	-0.025113	0.014853	0.089883	0.058960	12.075064	10.044966
48289	0	-2.489248	1.471973	8.986175	-0.024963	0.014709	0.089844	0.066302	11.991180	10.043750
48290	0	-2.463404	1.473762	8.837080	-0.024702	0.014729	0.088353	0.071135	11.909511	10.046263
48291	0	-2.478555	1.453278	8.821044	-0.024841	0.014526	0.088196	0.074539	11.843407	10.047772
48292	0	-2.462240	1.436148	8.738256	-0.024671	0.014356	0.087370	0.077531	11.786421	10.048894
48293	0	-2.406817	1.434896	8.674133	-0.024109	0.014343	0.086731	0.081033	11.738733	10.045320
48294	0	-2.423621	1.447600	8.639479	-0.024272	0.014476	0.086385	0.077516	11.697358	10.044404
48295	0	-2.395636	1.452878	8.686103	-0.023987	0.014526	0.086853	0.077346	11.663133	10.039272
48296	0	-2.396748	1.434789	8.601931	-0.023988	0.014347	0.086014	0.075483	11.641914	10.036071
48297	0	-2.391244	1.403679	8.624659	-0.023926	0.014038	0.086243	0.071147	11.629889	10.039053
48298	0	-2.407090	1.397621	8.625313	-0.024082	0.013974	0.086250	0.071492	11.620569	10.035649
48299	0	-2.380385	1.391133	8.599926	-0.023804	0.013916	0.085999	0.063542	11.626244	10.037364
48300	0	-2.393267	1.421064	8.642526	-0.023927	0.014212	0.086427	0.060778	11.639516	10.039290
48301	0	-2.393943	1.415639	8.575121	-0.023926	0.014160	0.085754	0.054854	11.663042	10.041842
48302	0	-2.409353	1.415111	8.647535	-0.024076	0.014153	0.086480	0.052292	11.692149	10.041464
48303	0	-2.389567	1.433761	8.647922	-0.023865	0.014343	0.086487	0.044859	11.738121	10.039432
48304	0	-2.432635	1.444525	8.737838	-0.024294	0.014453	0.087386	0.035105	11.785645	10.032866
48305	0	-2.476194	1.457476	8.739237	-0.024719	0.014587	0.087402	0.019625	11.846422	10.029060
48306	0	-2.485372	1.430962	8.767406	-0.024805	0.014318	0.087687	0.010371	11.914772	10.034776
48307	0	-2.477525	1.445414	8.928073	-0.024719	0.014465	0.089294	-0.002453	11.991331	10.033492
48308	0	-2.464839	1.431732	8.973889	-0.024588	0.014320	0.089755	-0.004756	12.073552	10.033395
48309	0	-2.490789	1.433458	8.994880	-0.024841	0.014343	0.089966	-0.013830	12.162931	10.034255
48310	0	-2.529058	1.474086	9.095066	-0.025221	0.014752	0.090968	-0.026176	12.255243	10.036883
48311	0	-2.558851	1.476359	9.238738	-0.025513	0.014771	0.092407	-0.032484	12.353719	10.045244
48312	0	-2.574257	1.510996	9.283610	-0.025665	0.015122	0.092855	-0.045317	12.453493	10.042667
48313	0	-2.620416	1.518579	9.403455	-0.026123	0.015198	0.094055	-0.057298	12.556704	10.048051
48314	0	-2.637068	1.516053	9.484650	-0.026287	0.015173	0.094868	-0.069645	12.662061	10.053805
48315	0	-2.651456	1.561644	9.561960	-0.026428	0.015625	0.095642	-0.077186	12.769812	10.060254
48316	0	-2.662455	1.541328	9.710146	-0.026543	0.015424	0.097122	-0.087168	12.870860	10.066019
48317	0	-2.687634	1.543188	9.720800	-0.026794	0.015442	0.097229	-0.096512	12.971828	10.068914
48318	0	-2.735000	1.528771	9.856851	-0.027267	0.015299	0.098590	-0.106946	13.073347	10.072633
48319	0	-2.736062	1.543050	9.897931	-0.027283	0.015442	0.098999	-0.117934	13.168052	10.077798
48320	0	-2.775686	1.528745	10.010010	-0.027685	0.015296	0.100119	-0.125838	13.254777	10.078467
48321	0	-2.796700	1.543397	10.093291	-0.027893	0.015442	0.100952	-0.132917	13.343322	10.076905
48322	0	-2.792610	1.590473	10.071249	-0.027858	0.015914	0.100730	-0.141763	13.425664	10.079086
48323	0	-2.783023	1.647110	10.221914	-0.027771	0.016479	0.102234	-0.150054	13.496754	10.079628
48324	0	-2.831020	1.608901	10.212830	-0.028255	0.016096	0.102142	-0.157074	13.562947	10.079071
48325	0	-2.855076	1.598074	10.338211	-0.028503	0.015991	0.103394	-0.168095	13.620342	10.077113
48326	0	-2.851499	1.614794	10.336081	-0.028477	0.016152	0.103371	-0.172897	13.667755	10.079946
48327	0	-2.866366	1.568147	10.393304	-0.028625	0.015686	0.103943	-0.177843	13.714859	10.079844
48328	0	-2.848402	1.629079	10.403708	-0.028458	0.016287	0.104045	-0.174020	13.749015	10.083554
48329	0	-2.858292	1.599139	10.467023	-0.028564	0.015991	0.104675	-0.174720	13.774440	10.085178
48330	0	-2.890876	1.611462	10.515235	-0.028907	0.016113	0.105153	-0.174933	13.781943	10.083219
48331	0	-2.904622	1.630171	10.540869	-0.029053	0.016296	0.105408	-0.171250	13.780344	10.078291
48332	0	-2.909099	1.594716	10.467910	-0.029101	0.015941	0.104677	-0.166424	13.774486	10.078157
48333	0	-2.903385	1.605790	10.467967	-0.029053	0.016052	0.104675	-0.162908	13.759422	10.076084
48334	0	-2.904590	1.588468	10.456957	-0.029077	0.015880	0.104562	-0.160597	13.731526	10.072461
48335	0	-2.870410	1.593823	10.395365	-0.028748	0.015930	0.103943	-0.155565	13.689495	10.071935
48336	0	-2.861759	1.589621	10.360803	-0.028662	0.015884	0.103598	-0.146430	13.646549	10.068232
48337	0	-2.851065	1.576051	10.297917	-0.028564	0.015747	0.102966	-0.135893	13.592670	10.064506
48338	0	-2.827432	1.584760	10.294495	-0.028336	0.015835	0.102930	-0.126408	13.530554	10.062225
48339	0	-2.825616	1.618957	10.200512	-0.028320	0.016174	0.101990	-0.114228	13.464617	10.061675
48340	0	-2.799967	1.621761	10.118250	-0.028071	0.016204	0.101165	-0.104008	13.389621	10.057129
48341	0	-2.781667	1.588519	10.103174	-0.027893	0.015869	0.101013	-0.091371	13.309232	10.063137
48342	0	-2.784445	1.567077	10.003315	-0.027925	0.015656	0.100013	-0.080830	13.222725	10.064597
48343	0	-2.762914	1.551631	9.889748	-0.027710	0.015503	0.098877	-0.071167	13.135423	10.056156
48344	0	-2.716135	1.511798	9.765617	-0.027246	0.015101	0.097635	-0.057859	13.043027	10.055199
48345	0	-2.683307	1.515076	9.761602	-0.026917	0.015137	0.097595	-0.047404	12.951438	10.053455
48346	0	-2.709591	1.529951	9.601085	-0.027180	0.015286	0.095989	-0.037903	12.857855	10.045689
48347	0	-2.640402	1.527469	9.505292	-0.026489	0.015259	0.095032	-0.024963	12.761574	10.040680
48348	0	-2.654030	1.517950	9.448556	-0.026626	0.015168	0.094463	-0.017611	12.664582	10.040438
48349	0	-2.634038	1.502896	9.371142	-0.026428	0.015015	0.093689	-0.006550	12.563724	10.039472
48350	0	-2.580678	1.505476	9.259395	-0.025888	0.015042	0.092573	0.002715	12.469165	10.037812
48351	0	-2.586246	1.460407	9.212121	-0.025940	0.014587	0.092102	0.017385	12.379193	10.037656
48352	0	-2.540683	1.432990	9.142515	-0.025481	0.014315	0.091407	0.030556	12.292295	10.040704
48353	0	-2.519663	1.502696	9.004497	-0.025269	0.015015	0.090027	0.040426	12.207222	10.037755
48354	0	-2.505979	1.486743	9.020025	-0.025125	0.014855	0.090184	0.050314	12.131278	10.037866
48355	0	-2.478496	1.496393	8.949145	-0.024841	0.014954	0.089478	0.058787	12.065316	10.032528
48356	0	-2.449229	1.473627	8.866366	-0.024547	0.014729	0.088650	0.062903	12.001277	10.030947
48357	0	-2.455117	1.465593	8.808532	-0.024597	0.014648	0.088074	0.068289	11.947515	10.032889
48358	0	-2.440468	1.442943	8.725178	-0.024446	0.014419	0.087242	0.078331	11.899857	10.031331
48359	0	-2.431609	1.422923	8.759441	-0.024353	0.014221	0.087585	0.085046	11.857468	10.030644
48360	0	-2.394262	1.448969	8.675565	-0.023975	0.014481	0.086748	0.093572	11.820085	10.022885
48361	0	-2.402589	1.447597	8.624701	-0.024048	0.014465	0.086243	0.104614	11.796636	10.025281
48362	0	-2.429402	1.461391	8.655975	-0.024309	0.014608	0.086556	0.109299	11.782222	10.030019
48363	0	-2.397929	1.428719	8.673222	-0.023987	0.014282	0.086731	0.113737	11.777763	10.029871
48364	0	-2.409473	1.435622	8.691536	-0.024095	0.014353	0.086916	0.116598	11.783324	10.030271
48365	0	-2.411218	1.434574	8.556995	-0.024109	0.014343	0.085571	0.118460	11.793052	10.030058
48366	0	-2.394977	1.422784	8.696716	-0.023932	0.014226	0.086972	0.120255	11.820955	10.029409
48367	0	-2.419308	1.410341	8.641860	-0.024170	0.014099	0.086426	0.125408	11.856677	10.038096
48368	0	-2.430253	1.453256	8.677002	-0.024278	0.014534	0.086777	0.123249	11.894457	10.037659
48369	0	-2.420786	1.458632	8.769724	-0.024170	0.014587	0.087708	0.122340	11.948795	10.040717
48370	0	-2.458898	1.446039	8.822573	-0.024551	0.014462	0.088236	0.120068	12.002415	10.045487
48371	0	-2.452223	1.458680	8.830490	-0.024475	0.014587	0.088318	0.120153	12.068219	10.052973
48372	0	-2.468728	1.476073	8.894841	-0.024632	0.014769	0.088963	0.111529	12.144564	10.058722
48373	0	-2.514019	1.464306	8.958515	-0.025085	0.014648	0.089600	0.106118	12.219139	10.063666
48374	0	-2.525879	1.481987	9.059023	-0.025196	0.014820	0.090608	0.107487	12.302901	10.070596
48375	0	-2.551551	1.476339	9.147507	-0.025452	0.014771	0.091492	0.100416	12.387339	10.075485
48376	0	-2.571110	1.523618	9.198847	-0.025641	0.015244	0.092007	0.093403	12.478433	10.080850
48377	0	-2.607294	1.513060	9.269320	-0.026001	0.015137	0.092712	0.088101	12.571720	10.083165
48378	0	-2.622530	1.523798	9.375126	-0.026147	0.015245	0.093772	0.081607	12.671805	10.082366
48379	0	-2.650682	1.543100	9.495058	-0.026428	0.015442	0.094971	0.071007	12.770915	10.084108
48380	0	-2.672394	1.540562	9.545984	-0.026648	0.015419	0.095479	0.057425	12.866914	10.089704
48381	0	-2.674970	1.530905	9.611061	-0.026672	0.015320	0.096130	0.046981	12.963449	10.096831
48382	0	-2.715182	1.565483	9.729080	-0.027074	0.015664	0.097311	0.038461	13.059578	10.101043
48383	0	-2.724431	1.592441	9.800019	-0.027161	0.015930	0.098022	0.034359	13.161618	10.104641
48384	0	-2.746946	1.555186	9.838257	-0.027390	0.015552	0.098405	0.037075	13.259029	10.108184
48385	0	-2.753450	1.598392	9.977473	-0.027466	0.015991	0.099792	0.030511	13.342368	10.112044
48386	0	-2.773273	1.597039	9.979915	-0.027664	0.015976	0.099817	0.025935	13.425525	10.117640
48387	0	-2.814202	1.580053	10.093501	-0.028076	0.015808	0.100952	0.018996	13.504817	10.120252
48388	0	-2.808325	1.591023	10.163507	-0.028026	0.015915	0.101650	0.014902	13.574425	10.124347
48389	0	-2.843486	1.598663	10.246391	-0.028381	0.015991	0.102478	0.010750	13.638954	10.123296
48390	0	-2.865596	1.579667	10.274241	-0.028611	0.015799	0.102755	0.009162	13.693721	10.125438
48391	0	-2.866161	1.599212	10.271196	-0.028625	0.015991	0.102722	0.010262	13.738900	10.127738
48392	0	-2.897094	1.635802	10.312040	-0.028942	0.016358	0.103128	0.009603	13.775907	10.126769
48393	0	-2.895286	1.629200	10.393738	-0.028931	0.016296	0.103943	0.004201	13.805438	10.127149
48394	0	-2.892424	1.604308	10.386761	-0.028914	0.016043	0.103870	0.003393	13.821463	10.123506
48395	0	-2.905929	1.599391	10.436788	-0.029053	0.015991	0.104370	0.004963	13.833922	10.124853
48396	0	-2.900179	1.630446	10.387746	-0.029005	0.016301	0.103877	0.006749	13.835672	10.127369
48397	0	-2.903786	1.618002	10.388511	-0.029053	0.016174	0.103882	0.010599	13.824752	10.129066
48398	0	-2.906352	1.606697	10.419785	-0.029084	0.016063	0.104193	0.012535	13.807574	10.126690
48399	0	-2.890153	1.618022	10.431624	-0.028931	0.016174	0.104309	0.015875	13.781220	10.122781
48400	0	-2.883844	1.649763	10.353767	-0.028873	0.016491	0.103529	0.019831	13.748205	10.112883
48401	0	-2.870104	1.630370	10.328327	-0.028748	0.016296	0.103271	0.023928	13.702469	10.105354
48402	0	-2.860171	1.619527	10.275888	-0.028655	0.016189	0.102745	0.026988	13.648927	10.097979
48403	0	-2.875093	1.606080	10.218776	-0.028809	0.016052	0.102173	0.031971	13.590248	10.092000
48404	0	-2.844461	1.620073	10.154709	-0.028511	0.016191	0.101530	0.038429	13.521402	10.088744
48405	0	-2.819162	1.588112	10.109124	-0.028259	0.015869	0.101074	0.046879	13.450833	10.081783
48406	0	-2.816629	1.584330	10.106702	-0.028246	0.015832	0.101047	0.054060	13.366836	10.072720
48407	0	-2.776170	1.563643	9.950517	-0.027832	0.015625	0.099487	0.061873	13.291980	10.077315
48408	0	-2.767138	1.577837	9.899488	-0.027754	0.015769	0.098973	0.066790	13.202887	10.069888
48409	0	-2.731863	1.588081	9.780055	-0.027405	0.015869	0.097778	0.074274	13.108382	10.068429
48410	0	-2.702273	1.523187	9.766183	-0.027111	0.015221	0.097639	0.081214	13.011172	10.060048
48411	0	-2.694971	1.520685	9.713022	-0.027039	0.015198	0.097107	0.085669	12.912763	10.052631
48412	0	-2.684451	1.546862	9.558693	-0.026925	0.015459	0.095566	0.091138	12.822548	10.050498
48413	0	-2.640814	1.557517	9.529658	-0.026489	0.015564	0.095276	0.098640	12.731408	10.045060
48414	0	-2.637210	1.535160	9.405601	-0.026452	0.015342	0.094035	0.104570	12.640395	10.041838
48415	0	-2.628872	1.526771	9.322140	-0.026367	0.015259	0.093201	0.109633	12.550343	10.036709
48416	0	-2.576783	1.535038	9.228396	-0.025846	0.015337	0.092264	0.120354	12.459113	10.023186
48417	0	-2.537646	1.508523	9.175511	-0.025452	0.015076	0.091736	0.126520	12.371590	10.016705
48418	0	-2.535434	1.516259	9.075486	-0.025425	0.015155	0.090736	0.130636	12.288804	10.016957
48419	0	-2.507829	1.483840	9.028885	-0.025146	0.014832	0.090271	0.133775	12.208580	10.017882
48420	0	-2.495265	1.478793	8.946770	-0.025012	0.014784	0.089452	0.134067	12.138732	10.014048
48421	0	-2.472410	1.495906	8.802757	-0.024780	0.014954	0.088013	0.136332	12.071808	10.009519
48422	0	-2.455244	1.491007	8.836136	-0.024607	0.014903	0.088347	0.140644	12.007620	10.010532
48423	0	-2.448961	1.440647	8.814735	-0.024536	0.014404	0.088135	0.139182	11.953157	10.007242
48424	0	-2.422434	1.453194	8.633891	-0.024262	0.014530	0.086329	0.137665	11.908538	10.006881
48425	0	-2.407985	1.434798	8.722648	-0.024109	0.014343	0.087219	0.140700	11.876150	10.001655
48426	0	-2.408833	1.459731	8.693490	-0.024113	0.014596	0.086928	0.139512	11.849705	9.994291
48427	0	-2.421535	1.421940	8.716283	-0.024231	0.014221	0.087158	0.134781	11.834739	9.991441
48428	0	-2.412649	1.440124	8.649888	-0.024139	0.014400	0.086495	0.133395	11.823161	9.992282
48429	0	-2.434714	1.446180	8.697733	-0.024353	0.014465	0.086975	0.126638	11.820835	10.001459
48430	0	-2.440683	1.445910	8.648921	-0.024403	0.014458	0.086491	0.127039	11.831663	10.004283
48431	0	-2.424205	1.458116	8.654580	-0.024231	0.014587	0.086548	0.117939	11.851465	9.998069
48432	0	-2.451260	1.438609	8.708909	-0.024498	0.014391	0.087092	0.110870	11.875786	9.998857
48433	0	-2.425621	1.476312	8.733555	-0.024231	0.014771	0.087341	0.101094	11.913814	10.002324
48434	0	-2.443286	1.450443	8.774938	-0.024405	0.014511	0.087756	0.092441	11.955694	10.001941
48435	0	-2.438725	1.476475	8.873668	-0.024353	0.014771	0.088745	0.085257	12.004675	10.004079
48436	0	-2.482621	1.419777	8.822973	-0.024788	0.014209	0.088239	0.071547	12.059186	10.009804
48437	0	-2.476613	1.421239	8.891659	-0.024719	0.014221	0.088928	0.061321	12.124276	10.012699
48438	0	-2.474518	1.419514	8.968459	-0.024693	0.014203	0.089698	0.052654	12.196144	10.010314
48439	0	-2.502306	1.476015	9.043931	-0.024963	0.014771	0.090454	0.041274	12.276195	10.011781
48440	0	-2.538752	1.498483	9.077455	-0.025328	0.014994	0.090790	0.031851	12.356154	10.015132
48441	0	-2.594143	1.494349	9.171984	-0.025879	0.014954	0.091736	0.021015	12.438682	10.016071
48442	0	-2.576285	1.534944	9.248128	-0.025701	0.015360	0.092497	0.009809	12.520271	10.020497
48443	0	-2.595045	1.524358	9.330538	-0.025879	0.015259	0.093323	-0.006526	12.612414	10.020494
48444	0	-2.633950	1.484766	9.406307	-0.026268	0.014861	0.094081	-0.020610	12.703883	10.021329
48445	0	-2.625783	1.518057	9.501415	-0.026184	0.015198	0.095032	-0.038908	12.797157	10.022508
48446	0	-2.671258	1.533252	9.589239	-0.026638	0.015346	0.095911	-0.052167	12.890564	10.022144
48447	0	-2.674250	1.579405	9.721203	-0.026672	0.015808	0.097229	-0.066686	12.977591	10.020189
48448	0	-2.718929	1.551991	9.754274	-0.027119	0.015535	0.097560	-0.082687	13.064935	10.014675
48449	0	-2.704274	1.549256	9.861659	-0.026978	0.015503	0.098633	-0.093089	13.145189	10.021990
48450	0	-2.735906	1.577154	9.876629	-0.027291	0.015787	0.098783	-0.109294	13.228239	10.021978
48451	0	-2.764380	1.537130	9.977849	-0.027588	0.015381	0.099792	-0.119109	13.297070	10.031191
48452	0	-2.800328	1.553462	10.005409	-0.027945	0.015544	0.100069	-0.128399	13.368936	10.033729
48453	0	-2.801071	1.530695	10.112155	-0.027954	0.015320	0.101135	-0.141766	13.437757	10.034849
48454	0	-2.793645	1.582932	10.231668	-0.027886	0.015842	0.102328	-0.155631	13.498554	10.034541
48455	0	-2.818132	1.580009	10.210089	-0.028137	0.015808	0.102112	-0.164091	13.552849	10.038893
48456	0	-2.862897	1.578551	10.256791	-0.028592	0.015792	0.102577	-0.171040	13.598900	10.042661
48457	0	-2.853386	1.586123	10.289806	-0.028503	0.015869	0.102905	-0.179974	13.637764	10.044730
48458	0	-2.859130	1.615284	10.318858	-0.028564	0.016158	0.103195	-0.186154	13.672546	10.042229
48459	0	-2.858455	1.598636	10.308356	-0.028564	0.015991	0.103088	-0.192182	13.699951	10.046274
48460	0	-2.866963	1.610248	10.405363	-0.028666	0.016103	0.104054	-0.194002	13.708670	10.050266
48461	0	-2.844099	1.599138	10.321081	-0.028442	0.015991	0.103210	-0.195523	13.712434	10.051937
48462	0	-2.861668	1.574275	10.370129	-0.028624	0.015747	0.103699	-0.202241	13.710191	10.049337
48463	0	-2.842862	1.611393	10.400757	-0.028442	0.016113	0.104004	-0.203796	13.700463	10.052981
48464	0	-2.839268	1.617766	10.352824	-0.028416	0.016175	0.103522	-0.203883	13.680547	10.054672
48465	0	-2.853270	1.574849	10.309696	-0.028564	0.015747	0.103088	-0.205457	13.650879	10.055597
48466	0	-2.840336	1.581574	10.402913	-0.028440	0.015810	0.104020	-0.202510	13.616706	10.057115
48467	0	-2.839996	1.562745	10.212325	-0.028442	0.015625	0.102112	-0.203454	13.574870	10.052571
48468	0	-2.794093	1.588048	10.226858	-0.027991	0.015874	0.102256	-0.200158	13.524288	10.056701
48469	0	-2.796091	1.581700	10.120990	-0.028015	0.015808	0.101196	-0.194415	13.468787	10.049061
48470	0	-2.790443	1.564910	10.117856	-0.027968	0.015642	0.101162	-0.191322	13.402335	10.049280
48471	0	-2.782400	1.581946	10.029817	-0.027893	0.015808	0.100281	-0.183445	13.329530	10.050730
48472	0	-2.774917	1.559520	9.886833	-0.027819	0.015586	0.098850	-0.177837	13.255088	10.048497
48473	0	-2.776251	1.533207	9.889461	-0.027832	0.015320	0.098877	-0.168857	13.180612	10.043803
48474	0	-2.718961	1.529037	9.819926	-0.027267	0.015283	0.098179	-0.165341	13.095997	10.041052
48475	0	-2.708348	1.526869	9.706592	-0.027161	0.015259	0.097046	-0.159216	13.011132	10.034628
48476	0	-2.662083	1.504829	9.704400	-0.026702	0.015034	0.097024	-0.147768	12.921642	10.029798
48477	0	-2.653260	1.508922	9.615002	-0.026611	0.015076	0.096130	-0.137353	12.834069	10.026431
48478	0	-2.631595	1.499172	9.557884	-0.026394	0.014980	0.095559	-0.129327	12.746878	10.021854
48479	0	-2.586649	1.490284	9.443993	-0.025940	0.014893	0.094421	-0.122326	12.663962	10.014146
48480	0	-2.571995	1.510571	9.404907	-0.025794	0.015096	0.094030	-0.115605	12.579948	10.008781
48481	0	-2.568575	1.490133	9.260868	-0.025757	0.014893	0.092590	-0.110246	12.498217	10.005471
48482	0	-2.561221	1.491836	9.191076	-0.025677	0.014910	0.091894	-0.104617	12.423943	10.007046
48483	0	-2.514417	1.502225	9.156892	-0.025208	0.015015	0.091553	-0.100037	12.350796	9.996038
48484	0	-2.526766	1.442930	9.074544	-0.025327	0.014419	0.090731	-0.091364	12.282272	9.993204
48485	0	-2.478804	1.453851	9.034472	-0.024841	0.014526	0.090332	-0.080634	12.220721	9.996386
48486	0	-2.474575	1.449884	8.890482	-0.024797	0.014489	0.088892	-0.072694	12.160115	9.996434
48487	0	-2.467511	1.434742	8.948906	-0.024719	0.014343	0.089478	-0.071205	12.109488	9.987592
48488	0	-2.459303	1.448170	8.908239	-0.024632	0.014473	0.089073	-0.063814	12.065832	9.992176
48489	0	-2.462404	1.447366	8.820398	-0.024658	0.014465	0.088196	-0.056636	12.027231	9.993768
48490	0	-2.432228	1.460945	8.809467	-0.024346	0.014604	0.088089	-0.052009	12.001541	9.993070
48491	0	-2.451587	1.434365	8.814034	-0.024536	0.014343	0.088135	-0.054098	11.980743	9.988557
48492	0	-2.442056	1.464990	8.735561	-0.024435	0.014648	0.087352	-0.054748	11.967259	9.992569
48493	0	-2.421784	1.434585	8.722246	-0.024231	0.014343	0.087219	-0.053543	11.955463	9.985783
48494	0	-2.420282	1.410363	8.734773	-0.024205	0.014104	0.087347	-0.055507	11.957617	9.982895
48495	0	-2.423390	1.397546	8.727971	-0.024231	0.013977	0.087280	-0.058906	11.966704	9.982152
48496	0	-2.412214	1.397568	8.800834	-0.024115	0.013973	0.088011	-0.056876	11.981663	9.979790
48497	0	-2.449285	1.409967	8.751936	-0.024475	0.014099	0.087524	-0.056707	12.009902	9.981760
48498	0	-2.471706	1.434279	8.781297	-0.024694	0.014344	0.087819	-0.058929	12.044342	9.987366
48499	0	-2.444562	1.440569	8.843100	-0.024414	0.014404	0.088440	-0.056997	12.090005	9.987803
48500	0	-2.500237	1.458036	8.920567	-0.024966	0.014589	0.089214	-0.068008	12.141121	9.986731
48501	0	-2.481717	1.458982	8.910067	-0.024780	0.014587	0.089111	-0.064513	12.193278	9.987402
48502	0	-2.502346	1.434439	8.987044	-0.024977	0.014348	0.089883	-0.068259	12.257455	9.996312
48503	0	-2.531360	1.458370	9.013689	-0.025269	0.014587	0.090149	-0.072078	12.319335	9.998658
48504	0	-2.534962	1.463651	9.090420	-0.025299	0.014641	0.090918	-0.076322	12.387600	10.002088
48505	0	-2.544928	1.452025	9.178160	-0.025391	0.014526	0.091797	-0.082351	12.465290	10.002396
48506	0	-2.563148	1.487425	9.211547	-0.025570	0.014880	0.092132	-0.087939	12.546242	10.001484
48507	0	-2.582200	1.537350	9.287864	-0.025757	0.015381	0.092896	-0.095097	12.630915	10.001918
48508	0	-2.614415	1.523746	9.418508	-0.026073	0.015244	0.094204	-0.100322	12.722335	10.010209
48509	0	-2.625355	1.518888	9.428144	-0.026184	0.015198	0.094299	-0.109019	12.811055	10.015165
48510	0	-2.645490	1.523599	9.516004	-0.026385	0.015241	0.095179	-0.112638	12.899165	10.018210
48511	0	-2.668061	1.519036	9.635653	-0.026611	0.015198	0.096375	-0.119404	12.985912	10.022034
48512	0	-2.693532	1.505532	9.687098	-0.026873	0.015060	0.096888	-0.123819	13.064532	10.027049
48513	0	-2.698337	1.519372	9.818785	-0.026917	0.015198	0.098206	-0.126782	13.146990	10.031099
48514	0	-2.748020	1.512292	9.864088	-0.027417	0.015128	0.098658	-0.131247	13.224688	10.040463
48515	0	-2.746320	1.568356	9.916637	-0.027405	0.015686	0.099182	-0.132789	13.296706	10.045404
48516	0	-2.782899	1.561328	9.968247	-0.027766	0.015619	0.099699	-0.138144	13.373316	10.049075
48517	0	-2.782638	1.519410	10.063223	-0.027771	0.015198	0.100647	-0.141172	13.441002	10.054385
48518	0	-2.793182	1.555566	10.048055	-0.027882	0.015556	0.100494	-0.141092	13.502882	10.052031
48519	0	-2.799977	1.574152	10.081828	-0.027954	0.015747	0.100830	-0.146717	13.559482	10.058154
48520	0	-2.814506	1.591972	10.189439	-0.028108	0.015919	0.101905	-0.145413	13.606343	10.060836
48521	0	-2.804856	1.592943	10.265213	-0.028015	0.015930	0.102661	-0.146248	13.648479	10.063984
48522	0	-2.835356	1.568407	10.245135	-0.028326	0.015684	0.102459	-0.146592	13.684165	10.067158
48523	0	-2.828286	1.617381	10.277680	-0.028259	0.016174	0.102783	-0.147636	13.715390	10.068454
48524	0	-2.856633	1.629868	10.233769	-0.028551	0.016294	0.102343	-0.143824	13.737470	10.072876
48525	0	-2.826495	1.624076	10.326908	-0.028259	0.016235	0.103271	-0.139181	13.748918	10.077059
48526	0	-2.846045	1.600558	10.301919	-0.028454	0.016002	0.103022	-0.136166	13.761407	10.080274
48527	0	-2.825108	1.605733	10.315087	-0.028259	0.016052	0.103149	-0.132526	13.757592	10.081688
48528	0	-2.828678	1.607285	10.333840	-0.028304	0.016062	0.103335	-0.122722	13.743774	10.088699
48529	0	-2.847773	1.575663	10.278886	-0.028503	0.015747	0.102783	-0.114967	13.720640	10.088349
48530	0	-2.848369	1.559194	10.243439	-0.028514	0.015582	0.102427	-0.107084	13.692400	10.084621
48531	0	-2.853152	1.569429	10.169254	-0.028564	0.015686	0.101685	-0.101061	13.660882	10.077879
48532	0	-2.808888	1.608215	10.213691	-0.028132	0.016068	0.102127	-0.089501	13.617733	10.078034
48533	0	-2.802820	1.600038	10.114711	-0.028076	0.015991	0.101135	-0.083124	13.569171	10.073784
48534	0	-2.823552	1.553681	10.080461	-0.028286	0.015521	0.100793	-0.069437	13.517588	10.075233
48535	0	-2.807657	1.551995	10.041718	-0.028137	0.015503	0.100403	-0.054766	13.454306	10.077056
48536	0	-2.764741	1.579784	9.940808	-0.027712	0.015780	0.099393	-0.039673	13.386014	10.077312
48537	0	-2.746636	1.545591	9.901364	-0.027527	0.015442	0.098999	-0.028204	13.321922	10.076262
48538	0	-2.776504	1.517880	9.800858	-0.027835	0.015164	0.097991	-0.016665	13.246291	10.073077
48539	0	-2.727126	1.545269	9.761380	-0.027344	0.015442	0.097595	-0.009388	13.167314	10.071178
48540	0	-2.731125	1.541674	9.679606	-0.027384	0.015402	0.096778	0.002825	13.087569	10.064263
48541	0	-2.703108	1.527405	9.645237	-0.027100	0.015259	0.096436	0.015712	13.012239	10.057182
48542	0	-2.670575	1.524020	9.581558	-0.026781	0.015227	0.095797	0.025498	12.928340	10.055424
48543	0	-2.659944	1.521266	9.462264	-0.026672	0.015198	0.094604	0.037888	12.846218	10.051266
48544	0	-2.645777	1.530190	9.398583	-0.026527	0.015288	0.093968	0.049078	12.767491	10.043318
48545	0	-2.629905	1.514740	9.352333	-0.026367	0.015137	0.093506	0.056907	12.690161	10.036453
48546	0	-2.610651	1.504849	9.251893	-0.026172	0.015036	0.092503	0.067584	12.615573	10.034579
48547	0	-2.575699	1.484480	9.199492	-0.025818	0.014832	0.091980	0.079116	12.545817	10.031288
48548	0	-2.563543	1.505171	9.153661	-0.025697	0.015040	0.091521	0.088331	12.475165	10.029532
48549	0	-2.527871	1.508462	9.101609	-0.025330	0.015076	0.091003	0.095139	12.417072	10.026581
48550	0	-2.505606	1.497717	9.079694	-0.025106	0.014971	0.090784	0.098749	12.359475	10.032801
48551	0	-2.497697	1.495721	9.052765	-0.025024	0.014954	0.090515	0.099113	12.305350	10.033400
48552	0	-2.483151	1.478445	8.914563	-0.024870	0.014777	0.089136	0.104648	12.261783	10.033320
48553	0	-2.474170	1.465828	8.893734	-0.024780	0.014648	0.088928	0.113456	12.217888	10.033615
48554	0	-2.491743	1.418438	8.895413	-0.024948	0.014179	0.088946	0.116802	12.184020	10.034525
48555	0	-2.475504	1.441027	8.850707	-0.024780	0.014404	0.088501	0.121492	12.156951	10.029901
48556	0	-2.489613	1.478555	8.845576	-0.024914	0.014782	0.088451	0.123546	12.139569	10.031322
48557	0	-2.464601	1.441198	8.819795	-0.024658	0.014404	0.088196	0.131189	12.129132	10.030511
48558	0	-2.450171	1.454528	8.759146	-0.024512	0.014541	0.087589	0.134903	12.120695	10.033652
48559	0	-2.447325	1.458911	8.819603	-0.024475	0.014587	0.088196	0.135376	12.123544	10.034633
48560	0	-2.435539	1.495766	8.758379	-0.024350	0.014956	0.087585	0.135653	12.135505	10.035432
48561	0	-2.436186	1.507390	8.807159	-0.024353	0.015076	0.088074	0.132347	12.152049	10.034401
48562	0	-2.444974	1.494832	8.873576	-0.024432	0.014950	0.088740	0.129917	12.179634	10.033699
48563	0	-2.449215	1.464756	8.867952	-0.024475	0.014648	0.088684	0.128227	12.206617	10.034140
48564	0	-2.471795	1.489111	8.860635	-0.024693	0.014891	0.088614	0.128698	12.244281	10.033478
48565	0	-2.499469	1.489297	8.946873	-0.024963	0.014893	0.089478	0.129261	12.289128	10.038971
48566	0	-2.487792	1.464587	8.993853	-0.024843	0.014648	0.089948	0.126367	12.338044	10.041387
48567	0	-2.524598	1.446076	9.050515	-0.025208	0.014465	0.090515	0.121268	12.391426	10.038956
48568	0	-2.532945	1.482034	9.060498	-0.025285	0.014822	0.090617	0.120083	12.452486	10.043500
48569	0	-2.549858	1.488549	9.154084	-0.025452	0.014893	0.091553	0.112263	12.515745	10.048456
48570	0	-2.572300	1.487027	9.181891	-0.025668	0.014877	0.091833	0.104852	12.588617	10.053572
48571	0	-2.556879	1.506914	9.275906	-0.025513	0.015076	0.092773	0.098214	12.662307	10.057186
48572	0	-2.604791	1.529936	9.364514	-0.025992	0.015306	0.093659	0.091029	12.734647	10.057057
48573	0	-2.636639	1.537460	9.446666	-0.026306	0.015381	0.094482	0.085143	12.812061	10.054460
48574	0	-2.636429	1.517497	9.425260	-0.026304	0.015184	0.094268	0.075481	12.889443	10.051469
48575	0	-2.661280	1.518835	9.593144	-0.026550	0.015198	0.095947	0.066052	12.968506	10.052535
48576	0	-2.661215	1.553599	9.602229	-0.026554	0.015545	0.096037	0.056909	13.042184	10.055460
48577	0	-2.667212	1.561523	9.642034	-0.026611	0.015625	0.096436	0.046954	13.118800	10.054587
48578	0	-2.722036	1.566015	9.736518	-0.027162	0.015666	0.097381	0.041574	13.192368	10.056792
48579	0	-2.691126	1.586277	9.813028	-0.026855	0.015869	0.098145	0.035401	13.261969	10.064044
48580	0	-2.738936	1.585218	9.907715	-0.027335	0.015856	0.099092	0.032394	13.329132	10.066735
48581	0	-2.781773	1.573856	9.904830	-0.027771	0.015747	0.099060	0.023394	13.387795	10.073609
48582	0	-2.760729	1.614926	10.036744	-0.027561	0.016156	0.100379	0.016227	13.445033	10.078546
48583	0	-2.775653	1.604586	10.081829	-0.027710	0.016052	0.100830	0.009730	13.502561	10.079194
48584	0	-2.826861	1.572515	10.128432	-0.028231	0.015734	0.101294	0.000422	13.550267	10.076833
48585	0	-2.798770	1.592128	10.124944	-0.027954	0.015930	0.101257	-0.009500	13.593064	10.082447
48586	0	-2.805419	1.578440	10.166030	-0.028022	0.015790	0.101668	-0.015763	13.634360	10.083170
48587	0	-2.821814	1.622933	10.137482	-0.028198	0.016235	0.101379	-0.023120	13.661787	10.080004
48588	0	-2.831653	1.603672	10.228112	-0.028299	0.016040	0.102285	-0.027346	13.686028	10.081996
48589	0	-2.802261	1.623546	10.265908	-0.028015	0.016235	0.102661	-0.028448	13.699453	10.081318
48590	0	-2.833995	1.623097	10.277792	-0.028336	0.016235	0.102778	-0.034669	13.709454	10.081138
48591	0	-2.843731	1.593198	10.254019	-0.028442	0.015930	0.102539	-0.034492	13.709032	10.084948
48592	0	-2.817725	1.611916	10.284881	-0.028189	0.016116	0.102846	-0.033304	13.701583	10.079743
48593	0	-2.848486	1.587484	10.321470	-0.028503	0.015869	0.103210	-0.029495	13.686348	10.081056
48594	0	-2.844676	1.599794	10.200366	-0.028467	0.016002	0.101997	-0.036270	13.668823	10.081040
48595	0	-2.810464	1.586653	10.175502	-0.028137	0.015869	0.101746	-0.042365	13.637718	10.077747
48596	0	-2.834344	1.550378	10.158914	-0.028378	0.015497	0.101581	-0.038274	13.604812	10.075430
48597	0	-2.809514	1.569104	10.065795	-0.028137	0.015686	0.100647	-0.036305	13.562588	10.076771
48598	0	-2.794366	1.569602	10.074241	-0.027992	0.015696	0.100729	-0.039787	13.513089	10.069588
48599	0	-2.789974	1.599585	10.017311	-0.027954	0.015991	0.100159	-0.038824	13.456758	10.068312
48600	0	-2.773124	1.588085	9.983563	-0.027785	0.015878	0.099821	-0.039552	13.400540	10.071247
48601	0	-2.763977	1.556898	9.901786	-0.027710	0.015564	0.098999	-0.038922	13.325362	10.070255
48602	0	-2.750531	1.563916	9.868754	-0.027571	0.015635	0.098670	-0.038467	13.255402	10.070365
48603	0	-2.715920	1.575421	9.791660	-0.027222	0.015747	0.097900	-0.034921	13.188264	10.071237
48604	0	-2.703107	1.589151	9.727755	-0.027098	0.015882	0.097260	-0.029325	13.115825	10.062928
48605	0	-2.697074	1.520492	9.651444	-0.027039	0.015198	0.096497	-0.025921	13.041330	10.058385
48606	0	-2.665296	1.552159	9.630547	-0.026720	0.015516	0.096288	-0.024605	12.967563	10.049673
48607	0	-2.648389	1.539116	9.529270	-0.026550	0.015381	0.095276	-0.017276	12.893777	10.044464
48608	0	-2.616506	1.522308	9.453355	-0.026236	0.015218	0.094515	-0.016107	12.814428	10.041159
48609	0	-2.605484	1.508124	9.407321	-0.026123	0.015076	0.094055	-0.014561	12.737446	10.040064
48610	0	-2.598368	1.521500	9.416810	-0.026048	0.015208	0.094151	-0.011201	12.665570	10.031018
48611	0	-2.569677	1.496060	9.291102	-0.025757	0.014954	0.092896	-0.007367	12.597492	10.032420
48612	0	-2.564010	1.521927	9.172063	-0.025700	0.015211	0.091705	-0.002031	12.529197	10.032185
48613	0	-2.521195	1.520603	9.175005	-0.025269	0.015198	0.091736	0.003748	12.464477	10.021995
48614	0	-2.535044	1.509352	9.116768	-0.025400	0.015092	0.091154	0.001620	12.407855	10.012435
48615	0	-2.503571	1.458969	9.010136	-0.025085	0.014587	0.090088	0.000348	12.350490	10.007092
48616	0	-2.500525	1.483640	8.988200	-0.025047	0.014835	0.089870	-0.002059	12.302651	10.001521
48617	0	-2.480087	1.459448	8.893835	-0.024841	0.014587	0.088928	0.003115	12.256345	10.003194
48618	0	-2.461003	1.441740	8.932226	-0.024638	0.014418	0.089314	-0.000317	12.225808	10.003084
48619	0	-2.475144	1.434591	8.869171	-0.024780	0.014343	0.088684	-0.000001	12.194148	9.999483
48620	0	-2.445795	1.428506	8.888757	-0.024479	0.014287	0.088881	-0.005138	12.172602	9.998995
48621	0	-2.464042	1.440433	8.899418	-0.024658	0.014404	0.088989	-0.007616	12.155133	9.999479
48622	0	-2.473498	1.428029	8.833052	-0.024745	0.014282	0.088327	-0.012111	12.147458	9.990347
48623	0	-2.452973	1.452522	8.862501	-0.024536	0.014526	0.088623	-0.015426	12.144445	9.989909
48624	0	-2.440203	1.464129	8.832230	-0.024402	0.014646	0.088322	-0.022414	12.150064	9.988570
48625	0	-2.447782	1.452118	8.844004	-0.024475	0.014526	0.088440	-0.030467	12.158724	9.991864
48626	0	-2.461126	1.451120	8.892667	-0.024603	0.014516	0.088928	-0.037591	12.174557	9.993650
48627	0	-2.485685	1.433844	8.922985	-0.024841	0.014343	0.089233	-0.044361	12.199463	9.992646
48628	0	-2.465150	1.432582	8.934265	-0.024629	0.014333	0.089348	-0.053408	12.233616	9.988855
48629	0	-2.462702	1.452301	8.940883	-0.024597	0.014526	0.089417	-0.057616	12.276597	9.992339
48630	0	-2.474899	1.457527	8.969774	-0.024718	0.014580	0.089705	-0.063109	12.320518	9.988847
48631	0	-2.488054	1.482245	8.977335	-0.024841	0.014832	0.089783	-0.074018	12.375149	9.992578
48632	0	-2.520742	1.456202	9.030204	-0.025165	0.014568	0.090313	-0.081267	12.434024	9.999611
48633	0	-2.525416	1.470826	9.080756	-0.025208	0.014709	0.090820	-0.081763	12.497350	9.999123
48634	0	-2.534659	1.475978	9.151590	-0.025302	0.014768	0.091527	-0.090644	12.557785	10.000691
48635	0	-2.562463	1.518943	9.196720	-0.025574	0.015198	0.091980	-0.099817	12.625613	10.004739
48636	0	-2.603744	1.461889	9.328251	-0.025982	0.014631	0.093296	-0.113587	12.698253	10.011944
48637	0	-2.593419	1.500429	9.355325	-0.025879	0.015015	0.093567	-0.124816	12.770363	10.010550
48638	0	-2.616539	1.516692	9.425860	-0.026113	0.015177	0.094272	-0.135514	12.839032	10.014503
48639	0	-2.606466	1.531162	9.532085	-0.026001	0.015320	0.095337	-0.143645	12.919866	10.016955
48640	0	-2.631371	1.493198	9.614276	-0.026252	0.014936	0.096159	-0.147396	12.998020	10.023114
48641	0	-2.655394	1.525529	9.666250	-0.026489	0.015259	0.096680	-0.149851	13.079004	10.026086
48642	0	-2.673962	1.554664	9.730124	-0.026681	0.015556	0.097316	-0.159812	13.152475	10.029829
48643	0	-2.685315	1.579855	9.794690	-0.026794	0.015808	0.097961	-0.169557	13.225520	10.033950
48644	0	-2.721314	1.590396	9.834455	-0.027157	0.015910	0.098359	-0.175476	13.295521	10.039477
48645	0	-2.733550	1.518576	9.898631	-0.027283	0.015198	0.098999	-0.188223	13.361122	10.045525
48646	0	-2.731310	1.559477	9.981614	-0.027267	0.015600	0.099828	-0.193752	13.418110	10.053548
48647	0	-2.763326	1.555813	9.984188	-0.027588	0.015564	0.099854	-0.199737	13.474762	10.057359
48648	0	-2.790212	1.554821	10.091790	-0.027863	0.015552	0.100928	-0.203160	13.524365	10.058323
48649	0	-2.793056	1.543569	10.075961	-0.027893	0.015442	0.100769	-0.209905	13.571703	10.058540
48650	0	-2.799919	1.560913	10.074181	-0.027968	0.015612	0.100750	-0.212799	13.611492	10.059010
48651	0	-2.816608	1.568223	10.161612	-0.028137	0.015686	0.101624	-0.217230	13.648853	10.055701
48652	0	-2.821818	1.609832	10.141984	-0.028195	0.016105	0.101425	-0.224834	13.679445	10.054030
48653	0	-2.827860	1.611605	10.210603	-0.028259	0.016113	0.102112	-0.222362	13.706022	10.059215
48654	0	-2.831071	1.563292	10.240071	-0.028298	0.015630	0.102405	-0.219824	13.724804	10.060796
48655	0	-2.808041	1.580573	10.217206	-0.028076	0.015808	0.102173	-0.223820	13.734623	10.059509
48656	0	-2.826139	1.580186	10.241695	-0.028268	0.015802	0.102415	-0.226252	13.732587	10.061733
48657	0	-2.800557	1.611732	10.217484	-0.028015	0.016113	0.102173	-0.223743	13.727087	10.062068
48658	0	-2.840690	1.563986	10.224116	-0.028423	0.015633	0.102238	-0.218029	13.713996	10.061515
48659	0	-2.787033	1.606162	10.144520	-0.027893	0.016052	0.101440	-0.210121	13.693705	10.066596
48660	0	-2.812258	1.583609	10.109080	-0.028153	0.015826	0.101084	-0.202059	13.664233	10.062810
48661	0	-2.803769	1.593673	10.114490	-0.028076	0.015930	0.101135	-0.198080	13.626213	10.059499
48662	0	-2.789427	1.558550	10.061597	-0.027939	0.015576	0.100605	-0.191445	13.581096	10.060292
48663	0	-2.779000	1.539102	10.035189	-0.027832	0.015381	0.100342	-0.183519	13.538675	10.060709
48664	0	-2.782074	1.540876	9.964227	-0.027871	0.015401	0.099629	-0.178540	13.486448	10.059111
48665	0	-2.753038	1.563881	9.919594	-0.027588	0.015625	0.099182	-0.167082	13.425837	10.064071
48666	0	-2.753577	1.493312	9.830919	-0.027596	0.014919	0.098294	-0.155637	13.360914	10.062834
48667	0	-2.734631	1.545559	9.828075	-0.027405	0.015442	0.098267	-0.144271	13.298565	10.064965
48668	0	-2.728886	1.572676	9.714964	-0.027350	0.015713	0.097135	-0.132555	13.231887	10.068679
48669	0	-2.703662	1.539458	9.730540	-0.027100	0.015381	0.097290	-0.121237	13.163629	10.073049
48670	0	-2.709680	1.523864	9.617612	-0.027159	0.015224	0.096161	-0.109150	13.095752	10.073295
48671	0	-2.679770	1.532753	9.608424	-0.026855	0.015320	0.096069	-0.104511	13.032722	10.071783
48672	0	-2.649435	1.528921	9.513748	-0.026558	0.015273	0.095122	-0.090037	12.962113	10.063604
48673	0	-2.630216	1.514909	9.510882	-0.026367	0.015137	0.095093	-0.080108	12.889748	10.066729
48674	0	-2.599290	1.492696	9.404149	-0.026056	0.014916	0.094026	-0.072138	12.818473	10.064594
48675	0	-2.594082	1.490715	9.339820	-0.026001	0.014893	0.093384	-0.059162	12.750599	10.065645
48676	0	-2.600789	1.506294	9.257074	-0.026065	0.015043	0.092558	-0.039535	12.685981	10.062749
48677	0	-2.551905	1.490601	9.199300	-0.025574	0.014893	0.091980	-0.027371	12.623763	10.060373
48678	0	-2.584190	1.517287	9.201833	-0.025892	0.015163	0.092006	-0.019956	12.566921	10.064720
48679	0	-2.534386	1.484104	9.101491	-0.025391	0.014832	0.091003	-0.012106	12.513834	10.060319
48680	0	-2.544278	1.467645	9.097417	-0.025480	0.014667	0.090965	-0.003356	12.472265	10.062035
48681	0	-2.547457	1.440853	9.022006	-0.025513	0.014404	0.090210	-0.001422	12.429511	10.055023
48682	0	-2.485110	1.460410	9.023749	-0.024887	0.014595	0.090229	0.006509	12.389460	10.055340
48683	0	-2.499521	1.447358	8.966746	-0.025024	0.014465	0.089661	0.013909	12.357680	10.053636
48684	0	-2.488160	1.461468	8.906869	-0.024906	0.014604	0.089064	0.025207	12.331577	10.054679
48685	0	-2.500238	1.465577	8.966559	-0.025024	0.014648	0.089661	0.031872	12.308862	10.048042
48686	0	-2.484263	1.473030	8.949040	-0.024858	0.014724	0.089487	0.037664	12.293945	10.051862
48687	0	-2.495574	1.465230	8.868559	-0.024963	0.014648	0.088684	0.040630	12.289320	10.054370
48688	0	-2.494560	1.484453	8.856453	-0.024948	0.014838	0.088565	0.047089	12.291225	10.058970
48689	0	-2.478176	1.453077	8.843880	-0.024780	0.014526	0.088440	0.051379	12.298246	10.058876
48690	0	-2.491255	1.447759	8.873986	-0.024906	0.014474	0.088742	0.054921	12.311526	10.059960
48691	0	-2.467074	1.453052	8.947341	-0.024658	0.014526	0.089478	0.059343	12.332525	10.061580
48692	0	-2.494258	1.453389	8.885429	-0.024927	0.014534	0.088859	0.058477	12.357332	10.066801
48693	0	-2.510468	1.440704	8.941067	-0.025085	0.014404	0.089417	0.061501	12.386828	10.069106
48694	0	-2.521236	1.489937	8.994559	-0.025186	0.014897	0.089953	0.064005	12.425658	10.070839
48695	0	-2.529845	1.458240	9.038551	-0.025269	0.014587	0.090393	0.057787	12.468251	10.070385
48696	0	-2.511642	1.487583	9.079726	-0.025084	0.014882	0.090805	0.050208	12.513187	10.070882
48697	0	-2.536701	1.482711	9.093268	-0.025330	0.014832	0.090942	0.045136	12.564928	10.076493
48698	0	-2.526348	1.475618	9.182747	-0.025223	0.014761	0.091838	0.039769	12.620260	10.082068
48699	0	-2.562232	1.483074	9.208868	-0.025574	0.014832	0.092102	0.039865	12.685148	10.084266
48700	0	-2.571906	1.507290	9.285496	-0.025672	0.015074	0.092868	0.039749	12.747727	10.086682
48701	0	-2.599260	1.538316	9.355191	-0.025940	0.015381	0.093567	0.043809	12.816574	10.089726
48702	0	-2.634312	1.513791	9.401020	-0.026290	0.015141	0.094025	0.041907	12.885770	10.092273
48703	0	-2.648394	1.549967	9.471154	-0.026428	0.015503	0.094727	0.039385	12.957504	10.097857
48704	0	-2.653914	1.518710	9.553469	-0.026480	0.015191	0.095551	0.036206	13.033091	10.099583
48705	0	-2.678988	1.537959	9.562649	-0.026733	0.015381	0.095642	0.036098	13.105115	10.102865
48706	0	-2.690163	1.543686	9.663361	-0.026848	0.015439	0.096648	0.034787	13.173296	10.105130
48707	0	-2.691193	1.568682	9.703014	-0.026855	0.015686	0.097046	0.037062	13.244315	10.114836
48708	0	-2.702204	1.544090	9.724319	-0.026969	0.015443	0.097258	0.035968	13.311277	10.119934
48709	0	-2.709184	1.586202	9.776473	-0.027039	0.015869	0.097778	0.028871	13.378091	10.119704
48710	0	-2.744061	1.609809	9.920191	-0.027391	0.016098	0.099216	0.029887	13.439350	10.125273
48711	0	-2.769328	1.556110	9.904812	-0.027649	0.015564	0.099060	0.027324	13.495225	10.125046
48712	0	-2.765349	1.573401	9.957628	-0.027617	0.015740	0.099586	0.020362	13.542447	10.124042
48713	0	-2.780483	1.556479	9.996605	-0.027771	0.015564	0.099976	0.021466	13.585905	10.130456
48714	0	-2.774670	1.592966	10.013153	-0.027717	0.015931	0.100140	0.019776	13.625024	10.137435
48715	0	-2.792000	1.599032	10.063965	-0.027893	0.015991	0.100647	0.018573	13.660456	10.137626
48716	0	-2.814746	1.574323	10.135959	-0.028131	0.015744	0.101364	0.016781	13.684507	10.139431
48717	0	-2.833862	1.599124	10.113012	-0.028320	0.015991	0.101135	0.016193	13.710133	10.135008
48718	0	-2.824341	1.635919	10.112210	-0.028235	0.016356	0.101125	0.018128	13.724175	10.138266
48719	0	-2.808059	1.623718	10.149995	-0.028076	0.016235	0.101501	0.018877	13.734207	10.142516
48720	0	-2.832598	1.587321	10.168164	-0.028330	0.015872	0.101681	0.018507	13.735013	10.142336
48721	0	-2.807141	1.593529	10.168508	-0.028076	0.015930	0.101685	0.022459	13.734808	10.145962
48722	0	-2.811205	1.581772	10.175086	-0.028128	0.015818	0.101747	0.020262	13.722494	10.147706
48723	0	-2.811406	1.587789	10.150651	-0.028137	0.015869	0.101501	0.027398	13.701729	10.147653
48724	0	-2.800524	1.589195	10.151706	-0.028030	0.015886	0.101511	0.030946	13.678738	10.146049
48725	0	-2.828987	1.600121	10.108117	-0.028320	0.015991	0.101074	0.039140	13.649689	10.150241
48726	0	-2.816399	1.632682	10.060731	-0.028199	0.016315	0.100599	0.048683	13.615143	10.155269
48727	0	-2.773496	1.648831	10.010620	-0.027771	0.016479	0.100098	0.055377	13.579476	10.158338
48728	0	-2.783638	1.589389	9.945517	-0.027883	0.015886	0.099443	0.060183	13.531941	10.151748
48729	0	-2.790548	1.520648	9.919449	-0.027954	0.015198	0.099182	0.066163	13.481440	10.149204
48730	0	-2.762167	1.546689	9.915823	-0.027674	0.015459	0.099145	0.070995	13.427069	10.139756
48731	0	-2.753012	1.551675	9.907397	-0.027588	0.015503	0.099060	0.082387	13.366063	10.137798
48732	0	-2.717004	1.579009	9.824606	-0.027229	0.015774	0.098232	0.096717	13.302811	10.136538
48733	0	-2.698124	1.593814	9.736568	-0.027039	0.015930	0.097351	0.101549	13.241217	10.137958
48734	0	-2.717052	1.619385	9.648029	-0.027230	0.016190	0.096464	0.101957	13.176196	10.132452
48735	0	-2.721915	1.581664	9.620802	-0.027283	0.015808	0.096191	0.107189	13.106473	10.125074
48736	0	-2.715890	1.540377	9.514124	-0.027219	0.015397	0.095125	0.110509	13.040243	10.122597
48737	0	-2.660688	1.538534	9.547654	-0.026672	0.015381	0.095459	0.110884	12.967656	10.115634
48738	0	-2.654646	1.515371	9.434870	-0.026605	0.015145	0.094334	0.116422	12.902888	10.112955
48739	0	-2.593966	1.514279	9.413216	-0.026001	0.015137	0.094116	0.118964	12.834202	10.112987
48740	0	-2.588335	1.491468	9.373439	-0.025940	0.014904	0.093720	0.127343	12.770893	10.117848
48741	0	-2.552019	1.477727	9.327532	-0.025574	0.014771	0.093262	0.131259	12.710962	10.115371
48742	0	-2.590324	1.522002	9.250929	-0.025956	0.015211	0.092496	0.137938	12.651291	10.105608
48743	0	-2.551934	1.550986	9.223803	-0.025574	0.015503	0.092224	0.142044	12.589655	10.107300
48744	0	-2.536334	1.552005	9.134717	-0.025405	0.015516	0.091336	0.142958	12.543220	10.105663
48745	0	-2.553155	1.520125	9.095365	-0.025574	0.015198	0.090942	0.143515	12.495824	10.105019
48746	0	-2.538804	1.496234	9.103639	-0.025429	0.014960	0.091025	0.142306	12.450270	10.101351
48747	0	-2.493247	1.501835	9.046201	-0.024963	0.015015	0.090454	0.143832	12.416673	10.095574
48748	0	-2.486973	1.477885	8.986777	-0.024902	0.014777	0.089859	0.142583	12.380693	10.093336
48749	0	-2.493625	1.464920	8.997322	-0.024963	0.014648	0.089966	0.140527	12.351654	10.093176
48750	0	-2.519243	1.477405	8.943679	-0.025215	0.014771	0.089431	0.140953	12.328006	10.095422
48751	0	-2.494888	1.477385	8.966413	-0.024963	0.014771	0.089661	0.142812	12.314811	10.103369
48752	0	-2.492701	1.477168	8.967023	-0.024935	0.014776	0.089667	0.135212	12.310113	10.102561
48753	0	-2.501825	1.495040	8.935773	-0.025024	0.014954	0.089355	0.129235	12.307419	10.105833
48754	0	-2.500985	1.457574	8.942174	-0.025012	0.014581	0.089420	0.121278	12.309794	10.105078
48755	0	-2.490361	1.446482	8.966038	-0.024902	0.014465	0.089661	0.119242	12.316521	10.105068
48756	0	-2.503568	1.464292	8.923068	-0.025027	0.014647	0.089232	0.113538	12.332309	10.106153
48757	0	-2.491885	1.488653	8.971810	-0.024902	0.014893	0.089722	0.105412	12.358226	10.101174
48758	0	-2.471063	1.493907	9.025851	-0.024692	0.014941	0.090263	0.102127	12.387245	10.105450
48759	0	-2.479939	1.501083	8.990015	-0.024780	0.015015	0.089905	0.096866	12.416423	10.104567
48760	0	-2.515547	1.536395	9.013219	-0.025125	0.015372	0.090139	0.086542	12.460333	10.106740
48761	0	-2.536328	1.500739	9.069003	-0.025330	0.015015	0.090698	0.077858	12.507483	10.102309
48762	0	-2.525479	1.486805	9.158719	-0.025215	0.014877	0.091597	0.066961	12.561608	10.103189
48763	0	-2.548601	1.488371	9.239919	-0.025452	0.014893	0.092407	0.056418	12.608832	10.096659
48764	0	-2.574558	1.480189	9.299181	-0.025704	0.014813	0.093001	0.043108	12.664153	10.092715
48765	0	-2.598730	1.470349	9.294426	-0.025940	0.014709	0.092957	0.036805	12.727005	10.093746
48766	0	-2.626318	1.463064	9.346935	-0.026218	0.014636	0.093481	0.031180	12.786428	10.089893
48767	0	-2.617071	1.506882	9.410407	-0.026123	0.015076	0.094116	0.023878	12.848927	10.092111
48768	0	-2.632844	1.505360	9.426236	-0.026280	0.015061	0.094275	0.015493	12.911776	10.094873
48769	0	-2.648153	1.567706	9.459108	-0.026428	0.015686	0.094604	0.005967	12.980682	10.096224
48770	0	-2.677042	1.541357	9.633436	-0.026720	0.015423	0.096347	-0.003901	13.045034	10.094053
48771	0	-2.702848	1.536976	9.630097	-0.026978	0.015381	0.096313	-0.015928	13.110073	10.098478
48772	0	-2.682568	1.510359	9.706984	-0.026775	0.015114	0.097082	-0.026895	13.173968	10.099800
48773	0	-2.696563	1.512894	9.746078	-0.026917	0.015137	0.097473	-0.035013	13.236240	10.098823
48774	0	-2.706684	1.584373	9.780191	-0.027016	0.015853	0.097815	-0.044671	13.300584	10.099734
48775	0	-2.702084	1.586620	9.825518	-0.026978	0.015869	0.098267	-0.047466	13.355609	10.100072
48776	0	-2.722793	1.579053	9.884369	-0.027187	0.015801	0.098853	-0.059532	13.407231	10.101451
48777	0	-2.749895	1.592246	9.886899	-0.027466	0.015930	0.098877	-0.068271	13.450298	10.104348
48778	0	-2.756878	1.566468	9.964500	-0.027533	0.015670	0.099654	-0.073897	13.496574	10.107284
48779	0	-2.786018	1.579864	10.015236	-0.027832	0.015808	0.100159	-0.084780	13.533546	10.102990
48780	0	-2.797699	1.565952	10.050487	-0.027949	0.015666	0.100512	-0.092294	13.569880	10.093931
48781	0	-2.773249	1.555764	10.113005	-0.027710	0.015564	0.101135	-0.099884	13.600290	10.091102
48782	0	-2.795577	1.591317	10.124274	-0.027939	0.015917	0.101247	-0.104718	13.624351	10.090488
48783	0	-2.790661	1.617069	10.131521	-0.027893	0.016174	0.101318	-0.109672	13.644593	10.091171
48784	0	-2.792506	1.592066	10.100561	-0.027921	0.015923	0.101007	-0.113127	13.654561	10.091086
48785	0	-2.807250	1.580711	10.186884	-0.028076	0.015808	0.101868	-0.115953	13.655583	10.090581
48786	0	-2.819044	1.561909	10.138208	-0.028192	0.015622	0.101381	-0.120966	13.659420	10.090490
48787	0	-2.818287	1.568294	10.138415	-0.028198	0.015686	0.101379	-0.126725	13.647337	10.089360
48788	0	-2.809204	1.555564	10.139229	-0.028107	0.015557	0.101388	-0.130834	13.636065	10.085949
48789	0	-2.774746	1.586641	10.095905	-0.027771	0.015869	0.100952	-0.136607	13.614738	10.083869
48790	0	-2.800208	1.574254	10.103394	-0.028029	0.015741	0.101027	-0.138139	13.589142	10.079853
48791	0	-2.755351	1.593484	10.010638	-0.027588	0.015930	0.100098	-0.136063	13.555320	10.080490
48792	0	-2.772550	1.570173	9.981906	-0.027763	0.015695	0.099810	-0.131360	13.517414	10.075881
48793	0	-2.748295	1.605422	9.919399	-0.027527	0.016052	0.099182	-0.132796	13.472354	10.074977
48794	0	-2.763526	1.557725	9.964506	-0.027683	0.015568	0.099633	-0.125883	13.422844	10.078224
48795	0	-2.735647	1.575482	9.901116	-0.027405	0.015747	0.098999	-0.120908	13.372632	10.078215
48796	0	-2.725992	1.564753	9.818098	-0.027309	0.015640	0.098168	-0.116509	13.320588	10.074892
48797	0	-2.692537	1.544606	9.779205	-0.026978	0.015442	0.097778	-0.115808	13.265210	10.081375
48798	0	-2.700071	1.546099	9.708664	-0.027058	0.015450	0.097073	-0.106817	13.203842	10.086911
48799	0	-2.698016	1.532849	9.675567	-0.027039	0.015320	0.096741	-0.101129	13.140511	10.084460
48800	0	-2.674801	1.515853	9.611282	-0.026801	0.015153	0.096099	-0.098756	13.082979	10.085163
48801	0	-2.661614	1.520865	9.565603	-0.026672	0.015198	0.095642	-0.090239	13.021464	10.084744
48802	0	-2.626535	1.516402	9.494957	-0.026317	0.015158	0.094936	-0.086805	12.965335	10.078982
48803	0	-2.618706	1.508096	9.419257	-0.026245	0.015076	0.094177	-0.085014	12.900594	10.080733
48804	0	-2.601544	1.496956	9.391649	-0.026069	0.014964	0.093903	-0.082724	12.841435	10.079698
48805	0	-2.582718	1.490418	9.315216	-0.025879	0.014893	0.093140	-0.072844	12.783604	10.079849
48806	0	-2.573105	1.461875	9.305347	-0.025776	0.014610	0.093042	-0.066372	12.734051	10.080816
48807	0	-2.577261	1.477507	9.272427	-0.025818	0.014771	0.092712	-0.064695	12.683824	10.079849
48808	0	-2.574310	1.466432	9.158771	-0.025790	0.014657	0.091576	-0.059684	12.630639	10.080825
48809	0	-2.559553	1.501862	9.137998	-0.025635	0.015015	0.091370	-0.058301	12.587092	10.080251
48810	0	-2.533846	1.502739	9.097159	-0.025374	0.015022	0.090962	-0.055355	12.547431	10.081124
48811	0	-2.511413	1.477380	9.101182	-0.025146	0.014771	0.091003	-0.054485	12.512250	10.079510
48812	0	-2.517482	1.477865	9.029514	-0.025205	0.014776	0.090287	-0.054573	12.479921	10.080942
48813	0	-2.499855	1.459544	9.052099	-0.025024	0.014587	0.090515	-0.047326	12.452643	10.077385
48814	0	-2.513699	1.448342	8.986033	-0.025157	0.014481	0.089855	-0.046384	12.432553	10.079428
48815	0	-2.525364	1.410005	8.966470	-0.025269	0.014099	0.089661	-0.047490	12.418814	10.078920
48816	0	-2.479758	1.441031	8.997655	-0.024812	0.014405	0.089973	-0.043366	12.406078	10.080793
48817	0	-2.483699	1.452844	8.966150	-0.024841	0.014526	0.089661	-0.042429	12.405716	10.080124
48818	0	-2.501586	1.440861	8.990565	-0.025016	0.014408	0.089906	-0.043253	12.410843	10.080705
48819	0	-2.527296	1.440357	8.953745	-0.025269	0.014404	0.089539	-0.045442	12.421515	10.084613
48820	0	-2.510631	1.489333	8.947106	-0.025095	0.014891	0.089475	-0.042952	12.440925	10.084757
48821	0	-2.527819	1.446474	8.996321	-0.025269	0.014465	0.089966	-0.044749	12.458175	10.092456
48822	0	-2.518382	1.464720	8.995515	-0.025167	0.014647	0.089960	-0.044373	12.485052	10.090462
48823	0	-2.535134	1.440095	9.038750	-0.025330	0.014404	0.090393	-0.049030	12.517425	10.098777
48824	0	-2.534099	1.464049	9.086199	-0.025312	0.014641	0.090870	-0.049395	12.558137	10.097960
48825	0	-2.542147	1.452262	9.099541	-0.025391	0.014526	0.091003	-0.053964	12.601640	10.101018
48826	0	-2.530590	1.487979	9.171070	-0.025270	0.014885	0.091720	-0.060002	12.650502	10.100049
48827	0	-2.579276	1.476524	9.209284	-0.025757	0.014771	0.092102	-0.066027	12.699797	10.097678
48828	0	-2.562612	1.506570	9.243761	-0.025585	0.015064	0.092449	-0.063609	12.755067	10.102908
48829	0	-2.580010	1.495173	9.282277	-0.025757	0.014954	0.092834	-0.065191	12.812969	10.110785
48830	0	-2.583040	1.494761	9.310291	-0.025783	0.014950	0.093116	-0.066907	12.876248	10.118681
48831	0	-2.617087	1.488835	9.373734	-0.026123	0.014893	0.093750	-0.071147	12.939146	10.129632
48832	0	-2.626689	1.457931	9.468769	-0.026220	0.014578	0.094701	-0.068537	13.000014	10.128844
48833	0	-2.635620	1.501028	9.507961	-0.026306	0.015015	0.095093	-0.072747	13.064757	10.135815
48834	0	-2.682400	1.506494	9.523420	-0.026773	0.015066	0.095248	-0.073042	13.129995	10.135214
48835	0	-2.696536	1.526138	9.593314	-0.026917	0.015259	0.095947	-0.069000	13.192787	10.139209
48836	0	-2.688157	1.562273	9.596686	-0.026832	0.015630	0.095980	-0.076240	13.256806	10.139267
48837	0	-2.739382	1.525191	9.684973	-0.027344	0.015259	0.096863	-0.083229	13.320493	10.138813
48838	0	-2.712146	1.529691	9.755797	-0.027079	0.015306	0.097569	-0.092601	13.375372	10.136009
48839	0	-2.702341	1.556202	9.813222	-0.026978	0.015564	0.098145	-0.094104	13.433427	10.145094
48840	0	-2.747663	1.525364	9.896214	-0.027436	0.015254	0.098973	-0.094067	13.484782	10.145703
48841	0	-2.762730	1.531894	9.923234	-0.027588	0.015320	0.099243	-0.094657	13.534896	10.149935
48842	0	-2.733508	1.580733	9.945579	-0.027301	0.015806	0.099465	-0.093211	13.578998	10.155482
48843	0	-2.761690	1.549792	9.941900	-0.027588	0.015503	0.099426	-0.099040	13.617164	10.158393
48844	0	-2.779347	1.598014	10.050300	-0.027769	0.015981	0.100510	-0.100039	13.649739	10.160258
48845	0	-2.791556	1.556367	10.027455	-0.027893	0.015564	0.100281	-0.100802	13.680256	10.162519
48846	0	-2.789152	1.586977	10.069061	-0.027878	0.015868	0.100695	-0.099890	13.700784	10.159257
48847	0	-2.772160	1.593226	10.064344	-0.027710	0.015930	0.100647	-0.098530	13.718965	10.153859
48848	0	-2.774267	1.581555	10.039218	-0.027734	0.015812	0.100395	-0.095514	13.734048	10.157304
48849	0	-2.777121	1.563363	10.082868	-0.027771	0.015625	0.100830	-0.087300	13.739369	10.160363
48850	0	-2.782785	1.589270	10.119384	-0.027833	0.015886	0.101193	-0.081906	13.738681	10.160239
48851	0	-2.806861	1.593888	10.064770	-0.028076	0.015930	0.100647	-0.073973	13.735229	10.164172
48852	0	-2.817001	1.576964	10.101691	-0.028183	0.015764	0.101014	-0.070065	13.725745	10.162451
48853	0	-2.805921	1.581767	10.077227	-0.028076	0.015808	0.100769	-0.061646	13.711742	10.160698
48854	0	-2.820175	1.577357	10.016990	-0.028226	0.015765	0.100164	-0.054880	13.689476	10.161623
48855	0	-2.786590	1.588012	10.059174	-0.027893	0.015869	0.100586	-0.045341	13.663927	10.164207
48856	0	-2.780735	1.565700	9.981121	-0.027840	0.015646	0.099804	-0.035939	13.632297	10.166349
48857	0	-2.779376	1.539243	9.980136	-0.027832	0.015381	0.099792	-0.026204	13.593907	10.162218
48858	0	-2.759399	1.572170	9.987965	-0.027634	0.015709	0.099871	-0.015162	13.553932	10.166307
48859	0	-2.736199	1.594469	9.900853	-0.027405	0.015930	0.098999	-0.002172	13.510019	10.168169
48860	0	-2.745628	1.560395	9.805309	-0.027504	0.015593	0.098042	0.007040	13.459969	10.172844
48861	0	-2.729381	1.533042	9.797370	-0.027344	0.015320	0.097961	0.015256	13.407262	10.168224
48862	0	-2.700612	1.559679	9.726618	-0.027061	0.015584	0.097253	0.025848	13.347865	10.170444
48863	0	-2.692680	1.526974	9.718033	-0.026978	0.015259	0.097168	0.034522	13.293734	10.172137
48864	0	-2.707036	1.522705	9.604622	-0.027122	0.015219	0.096033	0.040148	13.238400	10.166821
48865	0	-2.704243	1.514692	9.638898	-0.027100	0.015137	0.096375	0.047638	13.176223	10.168876
48866	0	-2.674878	1.523048	9.525694	-0.026804	0.015218	0.095243	0.058390	13.115649	10.160206
48867	0	-2.662135	1.526715	9.455649	-0.026672	0.015259	0.094543	0.064115	13.059599	10.165436
48868	0	-2.633540	1.528636	9.427695	-0.026388	0.015275	0.094264	0.073500	13.001272	10.164063
48869	0	-2.613507	1.502439	9.376212	-0.026184	0.015015	0.093750	0.081208	12.947127	10.161881
48870	0	-2.579407	1.516330	9.262676	-0.025844	0.015156	0.092614	0.086159	12.891614	10.164910
48871	0	-2.595127	1.508625	9.333489	-0.026001	0.015076	0.093323	0.094798	12.836354	10.169928
48872	0	-2.579631	1.504329	9.207619	-0.025842	0.015035	0.092065	0.101404	12.785578	10.168221
48873	0	-2.571605	1.496230	9.186792	-0.025757	0.014954	0.091858	0.108428	12.740370	10.168375
48874	0	-2.551340	1.528612	9.152033	-0.025554	0.015276	0.091511	0.117369	12.695571	10.161858
48875	0	-2.535646	1.514434	9.131683	-0.025391	0.015137	0.091309	0.123573	12.658259	10.154389
48876	0	-2.541472	1.527970	9.066080	-0.025445	0.015273	0.090653	0.128709	12.625532	10.152672
48877	0	-2.524054	1.508272	9.021663	-0.025269	0.015076	0.090210	0.134588	12.595429	10.149368
48878	0	-2.524942	1.509074	9.029006	-0.025274	0.015089	0.090283	0.133914	12.569323	10.148166
48879	0	-2.518702	1.489607	9.045924	-0.025208	0.014893	0.090454	0.135660	12.548733	10.148593
48880	0	-2.527206	1.472598	9.034459	-0.025289	0.014716	0.090342	0.145606	12.533093	10.148830
48881	0	-2.507346	1.489806	9.002929	-0.025085	0.014893	0.090027	0.150300	12.523092	10.154644
48882	0	-2.499229	1.472843	8.942219	-0.025001	0.014720	0.089421	0.159041	12.517676	10.153472
48883	0	-2.514406	1.495905	8.978249	-0.025146	0.014954	0.089783	0.164293	12.519680	10.151579
48884	0	-2.508549	1.490243	9.039088	-0.025081	0.014903	0.090392	0.162204	12.530771	10.153860
48885	0	-2.558229	1.446484	9.002450	-0.025574	0.014465	0.090027	0.160453	12.546602	10.156382
48886	0	-2.541876	1.476770	9.056847	-0.025408	0.014769	0.090571	0.158524	12.565396	10.149497
48887	0	-2.510433	1.477126	9.050978	-0.025085	0.014771	0.090515	0.159065	12.594082	10.146526
48888	0	-2.501984	1.525988	9.135315	-0.025002	0.015260	0.091358	0.158708	12.621828	10.146717
48889	0	-2.523387	1.501702	9.142301	-0.025208	0.015015	0.091431	0.161520	12.659523	10.149110
48890	0	-2.540661	1.532280	9.165219	-0.025383	0.015324	0.091659	0.160239	12.693747	10.148977
48891	0	-2.553853	1.537698	9.160722	-0.025513	0.015381	0.091614	0.155243	12.730736	10.154324
48892	0	-2.596274	1.525097	9.262815	-0.025931	0.015250	0.092637	0.156342	12.774157	10.159015
48893	0	-2.591337	1.513000	9.282596	-0.025879	0.015137	0.092834	0.148509	12.821264	10.155627
48894	0	-2.598420	1.530223	9.323516	-0.025949	0.015306	0.093245	0.144898	12.869644	10.156029
48895	0	-2.603997	1.543961	9.373956	-0.026001	0.015442	0.093750	0.142709	12.921791	10.154483
48896	0	-2.612194	1.555696	9.451130	-0.026080	0.015559	0.094522	0.140720	12.976916	10.148685
48897	0	-2.629042	1.537566	9.502006	-0.026245	0.015381	0.095032	0.135354	13.035966	10.150131
48898	0	-2.650434	1.536003	9.566817	-0.026459	0.015369	0.095679	0.125024	13.095008	10.152455
48899	0	-2.696220	1.506737	9.581366	-0.026917	0.015076	0.095825	0.116059	13.154127	10.151230
48900	0	-2.662358	1.541919	9.603549	-0.026581	0.015425	0.096046	0.110176	13.209632	10.157886
48901	0	-2.671606	1.556552	9.636216	-0.026672	0.015564	0.096375	0.112720	13.266041	10.165871
48902	0	-2.680030	1.587030	9.682621	-0.026760	0.015872	0.096837	0.111262	13.318094	10.166457
48903	0	-2.701326	1.586389	9.770827	-0.026978	0.015869	0.097717	0.105441	13.364546	10.161371
48904	0	-2.714665	1.603619	9.811733	-0.027111	0.016041	0.098126	0.100368	13.410671	10.158834
48905	0	-2.719653	1.592708	9.868447	-0.027161	0.015930	0.098694	0.097071	13.456904	10.160997
48906	0	-2.738565	1.616418	9.897209	-0.027355	0.016168	0.098980	0.093097	13.496794	10.163647
48907	0	-2.767868	1.567956	9.905278	-0.027649	0.015686	0.099060	0.085648	13.535890	10.161887
48908	0	-2.767413	1.591843	10.038011	-0.027648	0.015917	0.100388	0.087234	13.570450	10.168819
48909	0	-2.797416	1.592780	10.009243	-0.027954	0.015930	0.100098	0.083997	13.598195	10.169513
48910	0	-2.795064	1.604878	10.050945	-0.027934	0.016047	0.100514	0.085844	13.621898	10.179186
48911	0	-2.796682	1.586789	9.978912	-0.027954	0.015869	0.099792	0.083524	13.641376	10.184730
48912	0	-2.792788	1.543502	10.100366	-0.027919	0.015439	0.101006	0.077892	13.656631	10.178918
48913	0	-2.801455	1.556221	10.052534	-0.028015	0.015564	0.100525	0.074321	13.661023	10.178637
48914	0	-2.801351	1.567986	10.052641	-0.028014	0.015682	0.100526	0.070064	13.665318	10.180105
48915	0	-2.812893	1.604792	10.046688	-0.028137	0.016052	0.100464	0.063197	13.661034	10.176614
48916	0	-2.798540	1.586016	10.071740	-0.027999	0.015860	0.100714	0.061594	13.650886	10.173062
48917	0	-2.793598	1.623439	10.065216	-0.027954	0.016235	0.100647	0.058049	13.635533	10.172835
48918	0	-2.801815	1.617143	10.035742	-0.028040	0.016171	0.100351	0.055380	13.615985	10.175041
48919	0	-2.786653	1.605403	9.979961	-0.027893	0.016052	0.099792	0.054516	13.590905	10.173400
48920	0	-2.780998	1.581401	10.024084	-0.027840	0.015811	0.100233	0.054926	13.562409	10.167897
48921	0	-2.767867	1.587020	9.961791	-0.027710	0.015869	0.099609	0.053002	13.531860	10.167836
48922	0	-2.767365	1.581374	9.939071	-0.027709	0.015810	0.099381	0.053925	13.496602	10.163388
48923	0	-2.754635	1.563148	9.888751	-0.027588	0.015625	0.098877	0.057714	13.454045	10.165669
48924	0	-2.752065	1.551978	9.878780	-0.027566	0.015515	0.098776	0.058991	13.407125	10.166151
48925	0	-2.742128	1.568706	9.846196	-0.027466	0.015686	0.098450	0.056374	13.360931	10.158828
48926	0	-2.696575	1.569097	9.732619	-0.027012	0.015688	0.097314	0.055997	13.312288	10.155125
48927	0	-2.704937	1.544723	9.718112	-0.027100	0.015442	0.097168	0.058127	13.258766	10.151124
48928	0	-2.688852	1.533721	9.671850	-0.026939	0.015330	0.096705	0.062064	13.204226	10.145923
48929	0	-2.674333	1.507942	9.632710	-0.026794	0.015076	0.096313	0.062267	13.149140	10.144272
48930	0	-2.670106	1.527111	9.507280	-0.026755	0.015265	0.095058	0.064571	13.089517	10.145352
48931	0	-2.625505	1.544197	9.498484	-0.026306	0.015442	0.094971	0.060455	13.033626	10.137446
48932	0	-2.621324	1.532218	9.489027	-0.026265	0.015320	0.094876	0.059029	12.976721	10.139056
48933	0	-2.588654	1.526001	9.437482	-0.025940	0.015259	0.094360	0.056151	12.917681	10.134633
48934	0	-2.596796	1.520342	9.403576	-0.026017	0.015200	0.094023	0.056566	12.863434	10.130437
48935	0	-2.564757	1.514148	9.327423	-0.025696	0.015137	0.093262	0.058320	12.809915	10.129691
48936	0	-2.568189	1.484074	9.305350	-0.025723	0.014840	0.093042	0.055379	12.765504	10.130492
48937	0	-2.553082	1.520210	9.241838	-0.025574	0.015198	0.092407	0.056883	12.717973	10.130223
48938	0	-2.538607	1.496258	9.201323	-0.025428	0.014961	0.092002	0.054748	12.671633	10.128885
48939	0	-2.553901	1.495191	9.156271	-0.025574	0.014954	0.091553	0.049241	12.633731	10.126163
48940	0	-2.510889	1.482721	9.139703	-0.025139	0.014828	0.091389	0.045465	12.601638	10.124511
48941	0	-2.517879	1.489466	9.101103	-0.025208	0.014893	0.091003	0.045021	12.570929	10.122335
48942	0	-2.530869	1.471791	9.139099	-0.025333	0.014713	0.091385	0.047839	12.545339	10.123370
48943	0	-2.481836	1.489490	9.033796	-0.024841	0.014893	0.090332	0.048003	12.521613	10.118457
48944	0	-2.489857	1.471357	9.053177	-0.024918	0.014713	0.090527	0.045705	12.502849	10.119734
48945	0	-2.507337	1.477045	8.984713	-0.025085	0.014771	0.089844	0.043402	12.492666	10.118538
48946	0	-2.523791	1.500942	8.997512	-0.025245	0.015014	0.089972	0.036129	12.489120	10.111714
48947	0	-2.507811	1.500894	9.057915	-0.025085	0.015015	0.090576	0.026947	12.485008	10.119026
48948	0	-2.513233	1.469449	9.015503	-0.025132	0.014697	0.090155	0.022191	12.490234	10.121028
48949	0	-2.508736	1.476527	9.008822	-0.025085	0.014771	0.090088	0.014184	12.497676	10.120784
48950	0	-2.516151	1.481814	9.057338	-0.025150	0.014820	0.090576	0.010852	12.516723	10.116886
48951	0	-2.509966	1.470692	9.069473	-0.025085	0.014709	0.090698	0.006840	12.539505	10.118503
48952	0	-2.531324	1.470145	9.099169	-0.025297	0.014704	0.090996	0.003241	12.564558	10.117648
48953	0	-2.510816	1.464508	9.130289	-0.025085	0.014648	0.091309	-0.001319	12.597778	10.122863
48954	0	-2.539598	1.499985	9.177995	-0.025375	0.015007	0.091784	-0.010748	12.628277	10.132135
48955	0	-2.547774	1.488422	9.172996	-0.025452	0.014893	0.091736	-0.021251	12.665515	10.134030
48956	0	-2.553552	1.486827	9.226522	-0.025504	0.014875	0.092273	-0.029899	12.709105	10.132248
48957	0	-2.548401	1.500839	9.294869	-0.025452	0.015015	0.092957	-0.037460	12.753564	10.139531
48958	0	-2.591489	1.481211	9.317650	-0.025883	0.014818	0.093184	-0.044690	12.797729	10.137159
48959	0	-2.579645	1.488460	9.361830	-0.025757	0.014893	0.093628	-0.053844	12.850705	10.135548
48960	0	-2.593872	1.529918	9.371943	-0.025898	0.015304	0.093730	-0.058667	12.904965	10.136786
48961	0	-2.592637	1.518878	9.477607	-0.025879	0.015198	0.094788	-0.068553	12.966713	10.137983
48962	0	-2.638455	1.510936	9.493610	-0.026340	0.015119	0.094947	-0.078951	13.024326	10.143830
48963	0	-2.641055	1.537095	9.526547	-0.026367	0.015381	0.095276	-0.090100	13.080912	10.144845
48964	0	-2.655777	1.522821	9.567223	-0.026516	0.015239	0.095682	-0.102040	13.135455	10.144742
48965	0	-2.677775	1.506737	9.605829	-0.026733	0.015076	0.096069	-0.111138	13.192817	10.146061
48966	0	-2.680495	1.517171	9.646317	-0.026762	0.015181	0.096474	-0.120970	13.248299	10.145481
48967	0	-2.701440	1.513464	9.734118	-0.026978	0.015137	0.097351	-0.123109	13.296267	10.148019
48968	0	-2.696806	1.543581	9.787006	-0.026930	0.015437	0.097880	-0.124292	13.345534	10.148897
48969	0	-2.701893	1.531626	9.856100	-0.026978	0.015320	0.098572	-0.127931	13.398177	10.146148
48970	0	-2.740082	1.530932	9.878469	-0.027366	0.015312	0.098794	-0.131053	13.443529	10.151608
48971	0	-2.750095	1.549807	9.953940	-0.027466	0.015503	0.099548	-0.136445	13.488570	10.148829
48972	0	-2.743880	1.573655	9.952348	-0.027414	0.015737	0.099530	-0.136836	13.521472	10.155073
48973	0	-2.743006	1.580439	9.948093	-0.027405	0.015808	0.099487	-0.141413	13.555272	10.150718
48974	0	-2.735867	1.579562	9.971190	-0.027333	0.015800	0.099718	-0.147270	13.589166	10.152967
48975	0	-2.760547	1.532110	9.978743	-0.027588	0.015320	0.099792	-0.146516	13.614155	10.156824
48976	0	-2.751208	1.531578	10.008506	-0.027501	0.015322	0.100087	-0.154337	13.631649	10.148497
48977	0	-2.771580	1.556703	9.979038	-0.027710	0.015564	0.099792	-0.152115	13.643307	10.150674
48978	0	-2.778564	1.556997	10.027533	-0.027783	0.015570	0.100276	-0.153254	13.650871	10.147308
48979	0	-2.771104	1.593571	10.009648	-0.027710	0.015930	0.100098	-0.148468	13.657104	10.152571
48980	0	-2.758134	1.606504	10.009702	-0.027591	0.016063	0.100095	-0.147870	13.651461	10.153812
48981	0	-2.788372	1.574791	10.089357	-0.027893	0.015747	0.100891	-0.148945	13.645975	10.152705
48982	0	-2.779535	1.538230	9.998544	-0.027814	0.015382	0.099980	-0.150866	13.629955	10.148428
48983	0	-2.745010	1.514267	10.040623	-0.027466	0.015137	0.100403	-0.146450	13.617205	10.149727
48984	0	-2.752798	1.540043	10.047709	-0.027556	0.015392	0.100471	-0.140207	13.590147	10.148436
48985	0	-2.743967	1.550956	10.004277	-0.027466	0.015503	0.100037	-0.135514	13.565517	10.147988
48986	0	-2.732466	1.558310	9.938350	-0.027353	0.015576	0.099377	-0.130788	13.537872	10.141259
48987	0	-2.712298	1.612301	9.870262	-0.027161	0.016113	0.098694	-0.122992	13.499661	10.143435
48988	0	-2.705227	1.577234	9.835317	-0.027086	0.015766	0.098345	-0.119081	13.465494	10.142599
48989	0	-2.724329	1.575148	9.809375	-0.027283	0.015747	0.098083	-0.117506	13.424956	10.137816
48990	0	-2.703462	1.527464	9.781045	-0.027082	0.015267	0.097798	-0.113002	13.374541	10.136781
48991	0	-2.724103	1.478183	9.742206	-0.027283	0.014771	0.097412	-0.103462	13.330997	10.140513
48992	0	-2.684733	1.504313	9.707704	-0.026895	0.015037	0.097065	-0.099719	13.280836	10.138333
48993	0	-2.675129	1.545358	9.638463	-0.026794	0.015442	0.096375	-0.089679	13.235110	10.140258
48994	0	-2.660211	1.565556	9.573454	-0.026648	0.015648	0.095723	-0.084441	13.186322	10.138465
48995	0	-2.668574	1.521328	9.589705	-0.026733	0.015198	0.095886	-0.070031	13.135002	10.138669
48996	0	-2.616248	1.542158	9.475977	-0.026213	0.015411	0.094748	-0.061944	13.079981	10.136567
48997	0	-2.632224	1.532932	9.400519	-0.026367	0.015320	0.093994	-0.054383	13.030821	10.135603
48998	0	-2.611021	1.491930	9.390524	-0.026155	0.014911	0.093894	-0.047909	12.981202	10.136818
48999	0	-2.595778	1.459647	9.339439	-0.026001	0.014587	0.093384	-0.040707	12.933774	10.138968
49000	0	-2.587334	1.491719	9.317106	-0.025915	0.014910	0.093161	-0.035299	12.887942	10.136770
49001	0	-2.571779	1.502779	9.235494	-0.025757	0.015015	0.092346	-0.022791	12.845060	10.141336
49002	0	-2.570450	1.492728	9.243274	-0.025740	0.014918	0.092424	-0.015214	12.806953	10.144428
49003	0	-2.560465	1.496132	9.137681	-0.025635	0.014954	0.091370	-0.008757	12.774614	10.143227
49004	0	-2.554675	1.497221	9.236674	-0.025575	0.014969	0.092360	-0.007678	12.745348	10.146140
49005	0	-2.530176	1.496238	9.113178	-0.025330	0.014954	0.091125	0.000221	12.715761	10.146899
49006	0	-2.549697	1.479746	9.102024	-0.025518	0.014788	0.091016	0.009721	12.694075	10.149253
49007	0	-2.519093	1.440838	9.137356	-0.025208	0.014404	0.091370	0.012399	12.678503	10.146110
49008	0	-2.534038	1.453859	9.052702	-0.025358	0.014534	0.090523	0.015653	12.661204	10.145328
49009	0	-2.543824	1.453340	9.070088	-0.025452	0.014526	0.090698	0.022267	12.649446	10.143100
49010	0	-2.492857	1.472896	9.064321	-0.024937	0.014723	0.090642	0.027970	12.644312	10.144296
49011	0	-2.508158	1.483710	9.008805	-0.025085	0.014832	0.090088	0.033243	12.644438	10.143785
49012	0	-2.538381	1.490868	9.020880	-0.025383	0.014903	0.090210	0.038763	12.650467	10.146950
49013	0	-2.533082	1.496045	9.069677	-0.025330	0.014954	0.090698	0.045900	12.656996	10.140575
49014	0	-2.533757	1.497095	9.075338	-0.025332	0.014967	0.090755	0.049582	12.668392	10.144402
49015	0	-2.540300	1.471161	9.075547	-0.025391	0.014709	0.090759	0.051349	12.688824	10.140937
49016	0	-2.549296	1.453082	9.117323	-0.025476	0.014530	0.091178	0.051529	12.714332	10.141153
49017	0	-2.534813	1.465123	9.105884	-0.025330	0.014648	0.091064	0.054473	12.742392	10.144475
49018	0	-2.557071	1.471842	9.141272	-0.025550	0.014714	0.091419	0.059181	12.773190	10.153882
49019	0	-2.553502	1.495635	9.209542	-0.025513	0.014954	0.092102	0.062193	12.805643	10.155790
49020	0	-2.570682	1.526540	9.305771	-0.025681	0.015264	0.093065	0.064280	12.842607	10.159230
49021	0	-2.578755	1.513759	9.300893	-0.025757	0.015137	0.093018	0.065362	12.885001	10.163973
49022	0	-2.590846	1.488726	9.299250	-0.025880	0.014894	0.092999	0.057676	12.924839	10.166488
49023	0	-2.585520	1.507396	9.373999	-0.025818	0.015076	0.093750	0.056063	12.974940	10.160440
49024	0	-2.635643	1.464250	9.335273	-0.026320	0.014645	0.093363	0.053948	13.024765	10.160866
49025	0	-2.597417	1.489549	9.398423	-0.025940	0.014893	0.093994	0.057718	13.071025	10.162212
49026	0	-2.611214	1.502084	9.475606	-0.026071	0.015020	0.094768	0.058881	13.125678	10.164684
49027	0	-2.628588	1.520023	9.483695	-0.026245	0.015198	0.094849	0.062417	13.179341	10.166829
49028	0	-2.636211	1.575663	9.518053	-0.026327	0.015752	0.095191	0.068385	13.225946	10.178771
49029	0	-2.683283	1.550678	9.611904	-0.026794	0.015503	0.096130	0.073364	13.276167	10.187381
49030	0	-2.666409	1.550995	9.615849	-0.026628	0.015511	0.096169	0.072965	13.324199	10.185586
49031	0	-2.689233	1.574729	9.654732	-0.026855	0.015747	0.096558	0.073557	13.372407	10.188962
49032	0	-2.720927	1.531643	9.689349	-0.027174	0.015320	0.096903	0.069846	13.418640	10.191582
49033	0	-2.706931	1.526305	9.758603	-0.027039	0.015259	0.097595	0.074813	13.459298	10.198357
49034	0	-2.743922	1.545229	9.744421	-0.027406	0.015450	0.097454	0.078217	13.503216	10.198027
49035	0	-2.700945	1.574771	9.850190	-0.026978	0.015747	0.098511	0.078977	13.544902	10.194339
49036	0	-2.737132	1.593343	9.891293	-0.027348	0.015931	0.098920	0.081257	13.577086	10.198355
49037	0	-2.748572	1.581206	9.923702	-0.027466	0.015808	0.099243	0.085234	13.604777	10.205020
49038	0	-2.758717	1.569164	9.916442	-0.027567	0.015694	0.099170	0.082372	13.632913	10.202148
49039	0	-2.778641	1.556616	9.978785	-0.027771	0.015564	0.099792	0.084079	13.655402	10.200163
49040	0	-2.787888	1.544809	10.008347	-0.027864	0.015446	0.100088	0.085985	13.677831	10.199278
49041	0	-2.771777	1.550727	9.997275	-0.027710	0.015503	0.099976	0.089753	13.691631	10.206998
49042	0	-2.760529	1.582176	9.966245	-0.027604	0.015816	0.099664	0.095123	13.697942	10.212445
49043	0	-2.752525	1.581452	9.985294	-0.027527	0.015808	0.099854	0.100771	13.701078	10.216894
49044	0	-2.757804	1.625415	9.985250	-0.027585	0.016248	0.099852	0.106125	13.698112	10.215580
49045	0	-2.770029	1.648334	9.979453	-0.027710	0.016479	0.099792	0.108454	13.692102	10.219054
49046	0	-2.786031	1.624965	9.943283	-0.027874	0.016243	0.099430	0.113804	13.681481	10.221826
49047	0	-2.756897	1.629750	9.930927	-0.027588	0.016296	0.099304	0.112538	13.664862	10.213945
49048	0	-2.777381	1.551043	9.858636	-0.027795	0.015505	0.098581	0.116333	13.645662	10.215466
49049	0	-2.737798	1.539173	9.943197	-0.027405	0.015381	0.099426	0.125833	13.620074	10.216100
49050	0	-2.737796	1.553013	9.938425	-0.027412	0.015524	0.099376	0.129613	13.585798	10.208954
49051	0	-2.736625	1.538953	9.858113	-0.027405	0.015381	0.098572	0.136057	13.546470	10.205664
49052	0	-2.747590	1.577342	9.811015	-0.027512	0.015764	0.098102	0.143276	13.510216	10.207617
49053	0	-2.736707	1.569200	9.803205	-0.027405	0.015686	0.098022	0.146678	13.471598	10.209129
49054	0	-2.728812	1.564561	9.744156	-0.027330	0.015636	0.097431	0.153609	13.427424	10.208450
49055	0	-2.730326	1.575040	9.748396	-0.027344	0.015747	0.097473	0.153808	13.385349	10.199377
49056	0	-2.721768	1.564249	9.658966	-0.027264	0.015631	0.096579	0.163676	13.336429	10.195510
49057	0	-2.699184	1.551065	9.656946	-0.027039	0.015503	0.096558	0.168755	13.286591	10.192199
49058	0	-2.653661	1.558935	9.561415	-0.026580	0.015578	0.095604	0.178056	13.240340	10.190086
49059	0	-2.656282	1.551195	9.534898	-0.026611	0.015503	0.095337	0.184671	13.187701	10.185956
49060	0	-2.634611	1.546827	9.543324	-0.026393	0.015459	0.095422	0.191649	13.137112	10.175335
49061	0	-2.644458	1.563621	9.467617	-0.026489	0.015625	0.094666	0.201126	13.088654	10.179839
49062	0	-2.641552	1.540743	9.414938	-0.026462	0.015403	0.094137	0.202703	13.038206	10.172581
49063	0	-2.625939	1.508033	9.431161	-0.026306	0.015076	0.094299	0.204213	12.987016	10.170261
49064	0	-2.598711	1.503022	9.329655	-0.026031	0.015023	0.093286	0.208783	12.939263	10.169528
49065	0	-2.571661	1.526346	9.315000	-0.025757	0.015259	0.093140	0.210721	12.895338	10.170101
49066	0	-2.581956	1.515341	9.268130	-0.025860	0.015145	0.092671	0.216912	12.851107	10.165613
49067	0	-2.559618	1.514408	9.259981	-0.025635	0.015137	0.092590	0.222324	12.808905	10.163138
49068	0	-2.582728	1.534073	9.213023	-0.025864	0.015334	0.092121	0.226902	12.769195	10.163375
49069	0	-2.554648	1.513736	9.247569	-0.025574	0.015137	0.092468	0.224655	12.740803	10.159648
49070	0	-2.530600	1.514160	9.151400	-0.025337	0.015138	0.091506	0.226222	12.707158	10.159912
49071	0	-2.536954	1.526191	9.100878	-0.025391	0.015259	0.091003	0.227411	12.685890	10.155551
49072	0	-2.545149	1.465473	9.040889	-0.025471	0.014654	0.090404	0.225461	12.666754	10.155652
49073	0	-2.549931	1.483134	9.100720	-0.025513	0.014832	0.091003	0.222850	12.655066	10.158052
49074	0	-2.528977	1.538002	9.101372	-0.025303	0.015380	0.091010	0.220727	12.643717	10.155715
49075	0	-2.513526	1.506901	9.125175	-0.025146	0.015076	0.091248	0.210194	12.634766	10.156025
49076	0	-2.542208	1.487613	9.064733	-0.025430	0.014878	0.090645	0.205457	12.630191	10.154659
49077	0	-2.514927	1.471119	9.088030	-0.025146	0.014709	0.090881	0.206219	12.638638	10.151214
49078	0	-2.527577	1.464640	9.087886	-0.025274	0.014651	0.090878	0.198635	12.645490	10.145150
49079	0	-2.527073	1.495094	9.136947	-0.025269	0.014954	0.091370	0.193850	12.653160	10.143132
49080	0	-2.540445	1.507197	9.075546	-0.025395	0.015070	0.090758	0.195285	12.669428	10.145438
49081	0	-2.540494	1.538373	9.209762	-0.025391	0.015381	0.092102	0.197979	12.691994	10.149290
49082	0	-2.530929	1.550455	9.154038	-0.025297	0.015508	0.091543	0.193146	12.711953	10.151992
49083	0	-2.516692	1.519225	9.228049	-0.025146	0.015198	0.092285	0.185890	12.741986	10.150952
49084	0	-2.557861	1.512080	9.196426	-0.025554	0.015125	0.091970	0.180104	12.777603	10.154114
49085	0	-2.559911	1.494682	9.215714	-0.025574	0.014954	0.092163	0.171503	12.813760	10.156223
49086	0	-2.571549	1.486893	9.196093	-0.025686	0.014878	0.091968	0.159932	12.854720	10.157669
49087	0	-2.578682	1.489069	9.337582	-0.025757	0.014893	0.093384	0.157616	12.896060	10.158001
49088	0	-2.584775	1.531281	9.342061	-0.025817	0.015316	0.093429	0.153742	12.938400	10.169271
49089	0	-2.609822	1.524987	9.368034	-0.026062	0.015259	0.093689	0.143302	12.987131	10.167403
49090	0	-2.616483	1.553671	9.409144	-0.026135	0.015546	0.094098	0.132224	13.027449	10.166687
49091	0	-2.646174	1.543675	9.410764	-0.026428	0.015442	0.094116	0.126227	13.072741	10.163165
49092	0	-2.647068	1.542471	9.476153	-0.026435	0.015431	0.094770	0.118496	13.120467	10.163379
49093	0	-2.640648	1.549785	9.520478	-0.026367	0.015503	0.095215	0.112890	13.172161	10.162875
49094	0	-2.672757	1.511886	9.628363	-0.026691	0.015126	0.096292	0.104476	13.219667	10.166497
49095	0	-2.683397	1.537619	9.666947	-0.026794	0.015381	0.096680	0.099395	13.270949	10.172793
49096	0	-2.660520	1.560680	9.719962	-0.026569	0.015615	0.097208	0.089465	13.317665	10.174239
49097	0	-2.700713	1.568447	9.752624	-0.026978	0.015686	0.097534	0.087538	13.357000	10.177788
49098	0	-2.706538	1.591849	9.708401	-0.027037	0.015926	0.097091	0.078191	13.395454	10.180229
49099	0	-2.737120	1.579864	9.813841	-0.027344	0.015808	0.098145	0.067033	13.432102	10.179697
49100	0	-2.760946	1.548117	9.769665	-0.027582	0.015484	0.097704	0.063733	13.468723	10.181787
49101	0	-2.749060	1.543770	9.887072	-0.027466	0.015442	0.098877	0.058576	13.502124	10.182475
49102	0	-2.741160	1.530411	9.892068	-0.027393	0.015311	0.098925	0.049692	13.528042	10.182017
49103	0	-2.741757	1.549862	9.875201	-0.027405	0.015503	0.098755	0.043762	13.547675	10.187534
49104	0	-2.750394	1.561127	9.917268	-0.027492	0.015615	0.099175	0.037960	13.566774	10.192597
49105	0	-2.753319	1.567977	9.954758	-0.027527	0.015686	0.099548	0.029507	13.578963	10.191555
49106	0	-2.778881	1.560736	9.930172	-0.027784	0.015612	0.099302	0.023205	13.589029	10.193453
49107	0	-2.770800	1.568422	9.942710	-0.027710	0.015686	0.099426	0.019417	13.591784	10.190243
49108	0	-2.788399	1.537529	9.924587	-0.027889	0.015377	0.099244	0.015527	13.590760	10.190043
49109	0	-2.764189	1.549700	9.997845	-0.027649	0.015503	0.099976	0.006806	13.587771	10.188872
49110	0	-2.780574	1.548847	9.980118	-0.027819	0.015491	0.099797	0.002187	13.578065	10.183730
49111	0	-2.750989	1.599073	9.973620	-0.027527	0.015991	0.099731	-0.000834	13.563775	10.183579
49112	0	-2.722811	1.568275	9.913573	-0.027249	0.015684	0.099130	-0.005103	13.544490	10.181073
49113	0	-2.738329	1.581167	9.967575	-0.027405	0.015808	0.099670	-0.003725	13.525022	10.182879
49114	0	-2.763852	1.575495	9.920038	-0.027667	0.015754	0.099193	-0.005409	13.497412	10.185030
49115	0	-2.750075	1.580957	9.900604	-0.027527	0.015808	0.098999	-0.006646	13.472518	10.181312
49116	0	-2.731878	1.593441	9.889947	-0.027353	0.015932	0.098890	-0.007309	13.437972	10.176411
49117	0	-2.749261	1.562106	9.845990	-0.027527	0.015625	0.098450	-0.015209	13.403538	10.175652
49118	0	-2.723712	1.525343	9.744252	-0.027276	0.015250	0.097432	-0.015051	13.363255	10.174596
49119	0	-2.706343	1.537881	9.760558	-0.027100	0.015381	0.097595	-0.020895	13.326227	10.172984
49120	0	-2.692957	1.532072	9.750264	-0.026967	0.015315	0.097493	-0.017796	13.287649	10.167996
49121	0	-2.693752	1.525977	9.650761	-0.026978	0.015259	0.096497	-0.020303	13.245647	10.163687
49122	0	-2.679429	1.532748	9.598032	-0.026837	0.015322	0.095969	-0.017294	13.199801	10.159753
49123	0	-2.656947	1.532186	9.620266	-0.026611	0.015320	0.096191	-0.018624	13.155485	10.154900
49124	0	-2.654618	1.520635	9.555321	-0.026589	0.015202	0.095542	-0.016770	13.109223	10.149374
49125	0	-2.632493	1.526663	9.492014	-0.026367	0.015259	0.094910	-0.011166	13.063769	10.146145
49126	0	-2.623466	1.496837	9.463809	-0.026283	0.014969	0.094625	-0.015876	13.010578	10.141394
49127	0	-2.608326	1.489560	9.437089	-0.026123	0.014893	0.094360	-0.015910	12.967785	10.137170
49128	0	-2.606396	1.490253	9.359889	-0.026106	0.014898	0.093588	-0.014569	12.922030	10.131892
49129	0	-2.632665	1.501672	9.302873	-0.026367	0.015015	0.093018	-0.015761	12.877658	10.125200
49130	0	-2.606604	1.508307	9.311033	-0.026103	0.015079	0.093101	-0.014941	12.837663	10.120950
49131	0	-2.566562	1.489514	9.211006	-0.025696	0.014893	0.092102	-0.014978	12.805524	10.113767
49132	0	-2.560705	1.490204	9.267380	-0.025636	0.014897	0.092667	-0.012324	12.775465	10.114661
49133	0	-2.554711	1.482896	9.217088	-0.025574	0.014832	0.092163	-0.018538	12.747735	10.115355
49134	0	-2.555817	1.483184	9.230587	-0.025581	0.014826	0.092300	-0.014036	12.724259	10.119587
49135	0	-2.543370	1.483470	9.137412	-0.025452	0.014832	0.091370	-0.012739	12.706982	10.124407
49136	0	-2.552197	1.477700	9.156579	-0.025538	0.014776	0.091561	-0.014249	12.691583	10.124099
49137	0	-2.562076	1.477185	9.125128	-0.025635	0.014771	0.091248	-0.014961	12.679189	10.124903
49138	0	-2.540947	1.459217	9.083059	-0.025424	0.014589	0.090827	-0.013772	12.666064	10.129040
49139	0	-2.537991	1.471386	9.100570	-0.025391	0.014709	0.091003	-0.010583	12.657737	10.133890
49140	0	-2.518531	1.496334	9.045807	-0.025187	0.014962	0.090458	-0.010810	12.661185	10.133375
49141	0	-2.539149	1.501444	9.106425	-0.025391	0.015015	0.091064	-0.012625	12.667251	10.136578
49142	0	-2.533425	1.507180	9.075804	-0.025331	0.015075	0.090758	-0.017671	12.675650	10.135166
49143	0	-2.527070	1.483327	9.106358	-0.025269	0.014832	0.091064	-0.017021	12.683314	10.138250
49144	0	-2.540649	1.483166	9.142612	-0.025395	0.014834	0.091429	-0.021421	12.702050	10.135504
49145	0	-2.540336	1.507677	9.124384	-0.025391	0.015076	0.091248	-0.021072	12.722865	10.140353
49146	0	-2.555591	1.422200	9.172352	-0.025538	0.014223	0.091728	-0.023003	12.749477	10.136959
49147	0	-2.565367	1.464760	9.166965	-0.025635	0.014648	0.091675	-0.024672	12.777831	10.136882
49148	0	-2.562979	1.464456	9.184274	-0.025612	0.014647	0.091847	-0.027744	12.804935	10.138590
49149	0	-2.560089	1.470802	9.258306	-0.025574	0.014709	0.092590	-0.029751	12.843155	10.143486
49150	0	-2.584160	1.470489	9.281088	-0.025811	0.014706	0.092819	-0.030683	12.885269	10.146821
49151	0	-2.590796	1.501129	9.307107	-0.025879	0.015015	0.093079	-0.034842	12.925620	10.147805
49152	0	-2.597084	1.524998	9.335934	-0.025937	0.015251	0.093369	-0.036127	12.971563	10.152338
49153	0	-2.578699	1.507062	9.349837	-0.025757	0.015076	0.093506	-0.042345	13.013091	10.157335
49154	0	-2.615806	1.499955	9.427509	-0.026123	0.015004	0.094284	-0.047675	13.060157	10.154337
49155	0	-2.615790	1.513327	9.459542	-0.026123	0.015137	0.094604	-0.051667	13.106883	10.164121
49156	0	-2.622891	1.512788	9.530833	-0.026194	0.015129	0.095318	-0.052918	13.153827	10.168906
49157	0	-2.652292	1.470804	9.557194	-0.026489	0.014709	0.095581	-0.054534	13.198738	10.173898
49158	0	-2.671872	1.525402	9.579522	-0.026679	0.015255	0.095806	-0.055254	13.250645	10.176407
49159	0	-2.682882	1.574444	9.618226	-0.026794	0.015747	0.096191	-0.058214	13.296107	10.177506
49160	0	-2.689836	1.561896	9.659009	-0.026864	0.015619	0.096600	-0.058454	13.341320	10.178259
49161	0	-2.683065	1.550214	9.721915	-0.026794	0.015503	0.097229	-0.059167	13.388503	10.180490
49162	0	-2.683421	1.525339	9.775133	-0.026807	0.015257	0.097758	-0.063475	13.425239	10.180870
49163	0	-2.712257	1.538291	9.758852	-0.027100	0.015381	0.097595	-0.061541	13.456891	10.182561
49164	0	-2.698758	1.513823	9.818588	-0.026963	0.015141	0.098192	-0.064609	13.489975	10.186073
49165	0	-2.754898	1.488994	9.832184	-0.027527	0.014893	0.098328	-0.068143	13.520513	10.185820
49166	0	-2.716589	1.519489	9.910238	-0.027144	0.015192	0.099109	-0.065436	13.550072	10.185798
49167	0	-2.730095	1.574609	9.893311	-0.027283	0.015747	0.098938	-0.067284	13.575935	10.181996
49168	0	-2.745358	1.581216	9.874006	-0.027442	0.015805	0.098744	-0.060366	13.594227	10.180081
49169	0	-2.747635	1.587048	9.887381	-0.027466	0.015869	0.098877	-0.059917	13.611276	10.181957
49170	0	-2.749550	1.557035	9.978297	-0.027488	0.015566	0.099786	-0.056041	13.625042	10.186872
49171	0	-2.758980	1.544198	9.979194	-0.027588	0.015442	0.099792	-0.057463	13.632168	10.194859
49172	0	-2.759214	1.550545	10.009524	-0.027592	0.015503	0.100096	-0.056192	13.637621	10.200549
49173	0	-2.740099	1.550736	9.979284	-0.027405	0.015503	0.099792	-0.052970	13.638290	10.199851
49174	0	-2.738990	1.570279	9.936621	-0.027398	0.015695	0.099365	-0.045665	13.633898	10.197499
49175	0	-2.733521	1.593720	9.985473	-0.027344	0.015930	0.099854	-0.039711	13.629166	10.199201
49176	0	-2.749555	1.582587	9.943165	-0.027511	0.015821	0.099428	-0.037040	13.616930	10.198932
49177	0	-2.750965	1.569333	9.881955	-0.027527	0.015686	0.098816	-0.031138	13.602155	10.203175
49178	0	-2.740910	1.546432	9.919373	-0.027431	0.015456	0.099189	-0.024561	13.581526	10.205911
49179	0	-2.731690	1.520801	9.906589	-0.027344	0.015198	0.099060	-0.015756	13.555741	10.206861
49180	0	-2.732466	1.517084	9.864950	-0.027351	0.015157	0.098644	-0.002482	13.529992	10.210613
49181	0	-2.700760	1.527032	9.790714	-0.027039	0.015259	0.097900	0.007712	13.499087	10.215070
49182	0	-2.700846	1.517251	9.791979	-0.027038	0.015160	0.097914	0.019575	13.470291	10.209476
49183	0	-2.724383	1.557813	9.754279	-0.027283	0.015564	0.097534	0.032465	13.430093	10.209364
49184	0	-2.728759	1.548087	9.695044	-0.027328	0.015470	0.096941	0.042014	13.388367	10.213238
49185	0	-2.693944	1.545260	9.650552	-0.026978	0.015442	0.096497	0.051018	13.348600	10.213041
49186	0	-2.674379	1.565735	9.633889	-0.026780	0.015646	0.096331	0.060906	13.310841	10.213375
49187	0	-2.662972	1.569645	9.553021	-0.026672	0.015686	0.095520	0.069422	13.265265	10.214484
49188	0	-2.666844	1.547244	9.548880	-0.026710	0.015462	0.095479	0.078155	13.221459	10.215019
49189	0	-2.626795	1.551263	9.504072	-0.026306	0.015503	0.095032	0.086147	13.180896	10.215556
49190	0	-2.631488	1.534801	9.481385	-0.026353	0.015339	0.094805	0.093461	13.140460	10.213065
49191	0	-2.632433	1.526630	9.431008	-0.026367	0.015259	0.094299	0.098577	13.093950	10.215151
49192	0	-2.617907	1.497853	9.402520	-0.026221	0.014968	0.094015	0.107536	13.048059	10.214974
49193	0	-2.608387	1.496220	9.369851	-0.026123	0.014954	0.093689	0.114206	13.005647	10.216751
49194	0	-2.600935	1.516401	9.304409	-0.026046	0.015153	0.093036	0.124067	12.966253	10.220984
49195	0	-2.590304	1.502108	9.345403	-0.025940	0.015015	0.093445	0.128302	12.926496	10.220249
49196	0	-2.571287	1.497503	9.292092	-0.025744	0.014966	0.092914	0.136023	12.892978	10.222258
49197	0	-2.615728	1.471863	9.247439	-0.026184	0.014709	0.092468	0.144142	12.865099	10.226797
49198	0	-2.580061	1.485799	9.224119	-0.025826	0.014850	0.092236	0.151419	12.839498	10.227757
49199	0	-2.560463	1.520909	9.198650	-0.025635	0.015198	0.091980	0.162094	12.807392	10.231209
49200	0	-2.549407	1.492150	9.205771	-0.025514	0.014915	0.092053	0.168015	12.788269	10.231872
49201	0	-2.543269	1.508110	9.167918	-0.025452	0.015076	0.091675	0.172047	12.769818	10.233353
49202	0	-2.551946	1.527802	9.174772	-0.025537	0.015269	0.091744	0.180345	12.753717	10.233885
49203	0	-2.531740	1.490169	9.112739	-0.025330	0.014893	0.091125	0.189384	12.743541	10.235876
49204	0	-2.523695	1.503727	9.186217	-0.025245	0.015033	0.091861	0.192892	12.738935	10.241106
49205	0	-2.557062	1.459213	9.112560	-0.025574	0.014587	0.091125	0.197018	12.740041	10.238788
49206	0	-2.532399	1.478277	9.197935	-0.025324	0.014779	0.091980	0.199857	12.745139	10.246844
49207	0	-2.515371	1.489892	9.191594	-0.025146	0.014893	0.091919	0.206412	12.758985	10.252281
49208	0	-2.547095	1.484642	9.148323	-0.025466	0.014844	0.091485	0.208118	12.770113	10.252145
49209	0	-2.564287	1.501720	9.148901	-0.025635	0.015015	0.091492	0.210112	12.785109	10.254226
49210	0	-2.530172	1.495853	9.154230	-0.025285	0.014958	0.091547	0.209533	12.811021	10.257974
49211	0	-2.577327	1.483430	9.234116	-0.025757	0.014832	0.092346	0.212223	12.836152	10.255556
49212	0	-2.562127	1.489836	9.275887	-0.025607	0.014897	0.092763	0.212558	12.858403	10.259491
49213	0	-2.553671	1.495370	9.276682	-0.025513	0.014954	0.092773	0.212304	12.892672	10.262786
49214	0	-2.576372	1.507602	9.312091	-0.025744	0.015076	0.093126	0.212114	12.921083	10.261724
49215	0	-2.578422	1.538195	9.252149	-0.025757	0.015381	0.092529	0.213317	12.959524	10.266334
49216	0	-2.577887	1.556893	9.348149	-0.025751	0.015566	0.093490	0.216887	12.998070	10.266998
49217	0	-2.614914	1.568829	9.337611	-0.026123	0.015686	0.093384	0.219369	13.034651	10.269114
49218	0	-2.632468	1.550955	9.415300	-0.026298	0.015507	0.094161	0.222548	13.072205	10.271739
49219	0	-2.634166	1.550056	9.447292	-0.026306	0.015503	0.094482	0.219980	13.119704	10.275689
49220	0	-2.622769	1.543521	9.475952	-0.026195	0.015436	0.094769	0.218933	13.164223	10.274106
49221	0	-2.639620	1.519843	9.551190	-0.026367	0.015198	0.095520	0.219623	13.203601	10.274213
49222	0	-2.676228	1.538166	9.561607	-0.026731	0.015382	0.095625	0.219447	13.246136	10.280852
49223	0	-2.682400	1.525563	9.545119	-0.026794	0.015259	0.095459	0.215587	13.286170	10.286630
49224	0	-2.657907	1.585685	9.616791	-0.026549	0.015862	0.096175	0.208842	13.326108	10.287598
49225	0	-2.688452	1.556173	9.636677	-0.026855	0.015564	0.096375	0.206088	13.365200	10.292032
49226	0	-2.718100	1.562143	9.677910	-0.027159	0.015620	0.096786	0.207010	13.396206	10.289546
49227	0	-2.700452	1.575021	9.777037	-0.026978	0.015747	0.097778	0.210392	13.432417	10.289945
49228	0	-2.717832	1.569044	9.781659	-0.027154	0.015692	0.097823	0.208470	13.465582	10.291038
49229	0	-2.730916	1.574715	9.783197	-0.027283	0.015747	0.097839	0.208273	13.501142	10.290610
49230	0	-2.680671	1.586804	9.781882	-0.026787	0.015869	0.097824	0.206361	13.529133	10.293677
49231	0	-2.729703	1.593292	9.820114	-0.027283	0.015930	0.098206	0.208625	13.550596	10.296361
49232	0	-2.732555	1.593462	9.849758	-0.027312	0.015935	0.098501	0.207269	13.570808	10.294228
49233	0	-2.723062	1.592886	9.887470	-0.027222	0.015930	0.098877	0.204551	13.586002	10.294283
49234	0	-2.742835	1.593307	9.838145	-0.027423	0.015927	0.098384	0.209823	13.597214	10.296928
49235	0	-2.728419	1.581110	9.936435	-0.027283	0.015808	0.099365	0.211660	13.603847	10.297771
49236	0	-2.741011	1.562904	9.960731	-0.027409	0.015631	0.099607	0.208136	13.610554	10.293253
49237	0	-2.733977	1.550156	9.906137	-0.027344	0.015503	0.099060	0.204698	13.610928	10.295645
49238	0	-2.757186	1.550088	9.875901	-0.027580	0.015500	0.098757	0.203529	13.606242	10.295480
49239	0	-2.739488	1.574893	9.942871	-0.027405	0.015747	0.099426	0.203466	13.599912	10.291388
49240	0	-2.743027	1.574840	9.967996	-0.027447	0.015750	0.099675	0.199204	13.586137	10.289832
49241	0	-2.769161	1.587615	9.961336	-0.027710	0.015869	0.099609	0.204585	13.570183	10.290834
49242	0	-2.741262	1.582190	9.888922	-0.027430	0.015821	0.098885	0.202538	13.555687	10.289600
49243	0	-2.732416	1.587161	9.863785	-0.027344	0.015869	0.098633	0.202690	13.538128	10.286136
49244	0	-2.715431	1.599601	9.883322	-0.027183	0.015996	0.098825	0.199600	13.510679	10.284152
49245	0	-2.713039	1.580535	9.827540	-0.027161	0.015808	0.098267	0.193181	13.480748	10.282351
49246	0	-2.713200	1.573943	9.804813	-0.027162	0.015741	0.098040	0.187757	13.451505	10.277134
49247	0	-2.719089	1.544766	9.717567	-0.027222	0.015442	0.097168	0.191225	13.420558	10.273906
49248	0	-2.713002	1.551660	9.682510	-0.027161	0.015513	0.096817	0.191658	13.389657	10.274967
49249	0	-2.681634	1.568782	9.656821	-0.026855	0.015686	0.096558	0.190038	13.348716	10.271496
49250	0	-2.655923	1.562918	9.603805	-0.026595	0.015628	0.096028	0.188055	13.311342	10.266008
49251	0	-2.657216	1.538399	9.589659	-0.026611	0.015381	0.095886	0.188045	13.270036	10.262946
49252	0	-2.667739	1.557293	9.609963	-0.026716	0.015570	0.096089	0.188198	13.229209	10.256564
49253	0	-2.669763	1.532070	9.614017	-0.026733	0.015320	0.096130	0.185683	13.192003	10.251874
49254	0	-2.643863	1.538601	9.524466	-0.026480	0.015382	0.095234	0.186857	13.148093	10.247776
49255	0	-2.645142	1.538404	9.424839	-0.026489	0.015381	0.094238	0.187012	13.107581	10.245360
49256	0	-2.625062	1.514193	9.481913	-0.026292	0.015142	0.094808	0.182559	13.063294	10.240701
49257	0	-2.608488	1.538621	9.437004	-0.026123	0.015381	0.094360	0.185283	13.022437	10.240814
49258	0	-2.589108	1.539377	9.371720	-0.025926	0.015391	0.093708	0.184725	12.985628	10.237642
49259	0	-2.584525	1.525954	9.345402	-0.025879	0.015259	0.093445	0.182169	12.949794	10.232897
49260	0	-2.584460	1.519647	9.365430	-0.025873	0.015199	0.093646	0.176280	12.920177	10.231096
49261	0	-2.572577	1.526001	9.314803	-0.025757	0.015259	0.093140	0.174473	12.887359	10.226825
49262	0	-2.566260	1.508167	9.291997	-0.025695	0.015078	0.092912	0.175932	12.852984	10.237616
49263	0	-2.554966	1.520248	9.223001	-0.025574	0.015198	0.092224	0.178818	12.828369	10.233487
49264	0	-2.531858	1.520844	9.211985	-0.025343	0.015206	0.092113	0.178444	12.803363	10.230783
49265	0	-2.567836	1.532591	9.192281	-0.025696	0.015320	0.091919	0.183280	12.786824	10.236788
49266	0	-2.534097	1.502658	9.162461	-0.025356	0.015026	0.091620	0.181406	12.772823	10.234484
49267	0	-2.525772	1.483281	9.179965	-0.025269	0.014832	0.091797	0.180737	12.764395	10.232332
49268	0	-2.560296	1.465032	9.168260	-0.025614	0.014650	0.091680	0.178386	12.755950	10.232437
49269	0	-2.544814	1.464548	9.173729	-0.025452	0.014648	0.091736	0.172811	12.756526	10.231581
49270	0	-2.544441	1.457418	9.210611	-0.025445	0.014581	0.092105	0.163073	12.760788	10.229533
49271	0	-2.538613	1.476549	9.198203	-0.025391	0.014771	0.091980	0.154986	12.760204	10.224954
49272	0	-2.550882	1.493877	9.192216	-0.025504	0.014943	0.091923	0.148223	12.770943	10.219434
49273	0	-2.545689	1.488646	9.191849	-0.025452	0.014893	0.091919	0.139200	12.782321	10.225274
49274	0	-2.553354	1.499523	9.148901	-0.025523	0.015002	0.091491	0.129328	12.800060	10.231069
49275	0	-2.552310	1.488995	9.179441	-0.025513	0.014893	0.091797	0.124958	12.817831	10.232794
49276	0	-2.567061	1.518903	9.264202	-0.025656	0.015192	0.092646	0.120310	12.840927	10.237614
49277	0	-2.559382	1.500864	9.234160	-0.025574	0.015015	0.092346	0.112298	12.870493	10.237225
49278	0	-2.544826	1.493599	9.245499	-0.025432	0.014941	0.092459	0.105063	12.895802	10.238127
49279	0	-2.541186	1.488778	9.368397	-0.025391	0.014893	0.093689	0.098663	12.926433	10.235716
49280	0	-2.582351	1.493174	9.349063	-0.025800	0.014943	0.093495	0.084383	12.960151	10.236609
49281	0	-2.614980	1.451709	9.343879	-0.026123	0.014526	0.093445	0.072850	12.997549	10.237392
49282	0	-2.602037	1.480672	9.354816	-0.025994	0.014812	0.093554	0.065543	13.034060	10.239050
49283	0	-2.627100	1.482460	9.404905	-0.026245	0.014832	0.094055	0.056819	13.070180	10.245503
49284	0	-2.620681	1.505348	9.415740	-0.026175	0.015061	0.094165	0.047269	13.112780	10.237957
49285	0	-2.633466	1.525109	9.514716	-0.026306	0.015259	0.095154	0.037816	13.151643	10.238718
49286	0	-2.639577	1.523802	9.519325	-0.026363	0.015243	0.095201	0.032367	13.195118	10.240039
49287	0	-2.603511	1.531081	9.557321	-0.026001	0.015320	0.095581	0.021675	13.240493	10.241242
49288	0	-2.664385	1.511588	9.622962	-0.026619	0.015118	0.096236	0.019136	13.274728	10.246772
49289	0	-2.657861	1.507047	9.691688	-0.026550	0.015076	0.096924	0.012730	13.312776	10.247254
49290	0	-2.663341	1.536646	9.678095	-0.026608	0.015370	0.096787	0.007721	13.348007	10.251474
49291	0	-2.663912	1.543706	9.746632	-0.026611	0.015442	0.097473	0.001746	13.385238	10.248186
49292	0	-2.705964	1.530695	9.702450	-0.027033	0.015309	0.097032	-0.001381	13.421443	10.249490
[truncated: 618 more rows]
