# Supplementary material for: Properties of traditional bamboo carrying poles have implications for user interactions
Source: PLoS One. 2018 May 10;13(5):e0196208. doi: 10.1371/journal.pone.0196208 (PMC5945030; doi:10.1371/journal.pone.0196208)
Supplement: S1 Text — (ZIP) [file pone.0196208.s005.zip › ResTest_PoleB_LoLoad1.txt]

// Start Time: Unknown
// Update Rate: 100.0Hz
// Filter Profile: human (34.3)
// Firmware Version: 2.1.4
PacketCounter	SampleTimeFine	Acc_X	Acc_Y	Acc_Z	VelInc_X	VelInc_Y	VelInc_Z	Roll	Pitch	Yaw	Latitude	Longitude	Altitude	Vel_X	Vel_Y	Vel_Z
59252	0	-0.332046	-0.127456	8.544202	-0.003235	-0.001329	0.085444	3.321921	1.388979	3.463274
59253	0	-0.292045	0.463846	7.189735	-0.002869	0.004639	0.071899	3.321470	1.471737	3.464251
59254	0	-0.366791	-1.158197	6.993172	-0.003642	-0.011537	0.069941	3.247108	1.514066	3.464510
59255	0	-0.372316	-1.419975	6.987722	-0.003723	-0.014160	0.069885	3.182163	1.513321	3.469036
59256	0	-0.180541	-0.664214	7.823820	-0.001831	-0.006620	0.078239	3.150539	1.475204	3.478297
59257	0	0.089730	-0.616549	8.825635	0.000854	-0.006165	0.088257	3.148969	1.420080	3.470572
59258	0	0.079311	-1.226995	7.116453	0.000741	-0.012270	0.071165	3.148953	1.336754	3.468531
59259	0	0.116997	-1.002027	6.109316	0.001099	-0.010010	0.061096	3.129541	1.202705	3.473063
59260	0	0.257897	-0.787216	8.433552	0.002455	-0.007842	0.084342	3.088943	1.033880	3.477749
59261	0	0.253286	-0.589225	9.459853	0.002380	-0.005859	0.094604	3.048764	0.849635	3.471045
59262	0	0.226536	0.058318	11.473723	0.002077	0.000651	0.114740	2.980415	0.661312	3.464552
59263	0	0.243006	-1.025990	11.449250	0.002258	-0.010193	0.114502	2.913284	0.489814	3.463135
59264	0	0.104623	-0.985510	8.341316	0.000921	-0.009803	0.083421	2.841432	0.318826	3.460665
59265	0	0.260771	-1.913866	10.118564	0.002441	-0.019104	0.101196	2.802415	0.130460	3.466216
59266	0	0.407515	0.163092	11.143276	0.003906	0.001632	0.111439	2.801853	-0.043090	3.472578
59267	0	0.610132	-0.987326	14.629485	0.005920	-0.009888	0.146301	2.812804	-0.184354	3.466705
59268	0	0.657176	-1.666732	15.446590	0.006486	-0.016694	0.154467	2.832351	-0.247436	3.461295
59269	0	0.721376	-0.525744	13.519193	0.007202	-0.005249	0.135193	2.825384	-0.257324	3.464258
59270	0	0.675329	-1.993040	14.110092	0.006798	-0.019855	0.141109	2.764226	-0.222206	3.472543
59271	0	0.306943	-1.505253	13.683905	0.003174	-0.015015	0.136841	2.732779	-0.135758	3.481665
59272	0	0.142463	-0.920890	14.495931	0.001611	-0.009235	0.144956	2.753897	0.010791	3.492048
59273	0	0.181317	-0.410032	11.932874	0.002014	-0.004150	0.119324	2.801980	0.203705	3.493502
59274	0	0.386989	-1.043879	10.214534	0.004049	-0.010474	0.102135	2.842022	0.404211	3.497590
59275	0	0.229567	-0.933556	8.667425	0.002441	-0.009338	0.086670	2.846074	0.595885	3.504320
59276	0	0.054563	-1.230690	8.844605	0.000678	-0.012323	0.088443	2.867477	0.766421	3.508738
59277	0	0.268384	-0.533838	8.710311	0.002808	-0.005371	0.087097	2.910927	0.928826	3.515356
59278	0	0.346574	-0.253053	7.954547	0.003558	-0.002565	0.079540	2.961020	1.061951	3.512988
59279	0	0.107257	-1.740442	8.857329	0.001160	-0.017456	0.088562	3.027889	1.173660	3.515353
59280	0	-0.050018	-1.089583	9.254555	-0.000426	-0.010940	0.092541	3.082501	1.263240	3.532493
59281	0	-0.042889	0.672462	8.788953	-0.000366	0.006714	0.087891	3.096616	1.345656	3.538128
59282	0	-0.052663	-0.774179	8.215305	-0.000485	-0.007731	0.082154	3.082005	1.403276	3.534972
59283	0	-0.068796	-1.405464	7.116357	-0.000671	-0.014038	0.071167	3.055356	1.429608	3.536543
59284	0	0.022386	-0.839760	6.475282	0.000214	-0.008392	0.064754	3.046339	1.410714	3.543947
59285	0	0.016280	-0.074736	7.531716	0.000122	-0.000732	0.075317	3.023669	1.348722	3.545129
59286	0	0.014664	-0.797762	7.885235	0.000085	-0.007966	0.078854	3.006741	1.259415	3.541420
59287	0	-0.058952	-1.306154	7.946843	-0.000671	-0.013062	0.079468	3.006760	1.141870	3.540369
59288	0	-0.055827	-0.989952	8.972223	-0.000670	-0.009889	0.089723	2.993026	0.998694	3.542696
59289	0	-0.073504	-0.259579	8.844010	-0.000854	-0.002563	0.088440	2.951335	0.843918	3.545823
59290	0	0.090906	-0.307566	10.222587	0.000764	-0.003005	0.102229	2.872106	0.681211	3.543226
59291	0	0.229114	-1.642847	10.984960	0.002136	-0.016357	0.109863	2.797970	0.520205	3.543256
59292	0	0.272350	-0.945689	9.683490	0.002591	-0.009403	0.096844	2.734838	0.363258	3.552314
59293	0	0.245802	-0.937198	9.941981	0.002319	-0.009338	0.099426	2.696132	0.203629	3.553848
59294	0	0.498716	-1.082172	11.532902	0.004838	-0.010820	0.115335	2.694638	0.055772	3.552724
59295	0	0.501846	-1.068467	12.072169	0.004883	-0.010681	0.120728	2.691170	-0.072726	3.552234
59296	0	0.666118	-0.975001	14.695433	0.006556	-0.009775	0.146957	2.711024	-0.155234	3.557934
59297	0	0.570873	-0.968669	13.903376	0.005676	-0.009644	0.139038	2.675630	-0.182182	3.562578
59298	0	0.503977	-1.245589	13.737701	0.005069	-0.012415	0.137380	2.641478	-0.158160	3.564208
59299	0	0.413355	-1.587356	13.031202	0.004211	-0.015869	0.130310	2.638000	-0.090900	3.574575
59300	0	0.423660	-0.363574	13.160165	0.004361	-0.003672	0.131597	2.669540	0.017490	3.580724
59301	0	0.490559	-0.892721	12.537583	0.005066	-0.008972	0.125366	2.710412	0.163968	3.576299
59302	0	0.278462	-1.191685	11.202281	0.002948	-0.011944	0.112016	2.738219	0.329947	3.582278
59303	0	0.143700	-1.047995	9.711126	0.001587	-0.010498	0.097107	2.759696	0.505863	3.588293
59304	0	0.144969	-0.887265	8.362889	0.001573	-0.008881	0.083626	2.770858	0.673178	3.596567
59305	0	0.159721	-0.497778	8.813842	0.001709	-0.005005	0.088135	2.806236	0.818134	3.601505
59306	0	0.077676	-0.802920	8.863373	0.000873	-0.008063	0.088630	2.850268	0.941680	3.602712
59307	0	0.058001	-1.484085	9.491839	0.000671	-0.014893	0.094910	2.912794	1.050797	3.607986
59308	0	-0.013637	-0.986822	9.217795	-0.000055	-0.009910	0.092174	2.964491	1.150300	3.619362
59309	0	-0.121735	0.337464	8.129726	-0.001160	0.003357	0.081299	2.989287	1.231714	3.619825
59310	0	-0.038978	-0.998885	7.776084	-0.000356	-0.009976	0.077763	2.970691	1.282069	3.616788
59311	0	0.041183	-1.318972	7.629297	0.000427	-0.013184	0.076294	2.961547	1.304495	3.620592
59312	0	0.046273	-0.532885	7.794053	0.000457	-0.005323	0.077941	2.953629	1.295552	3.624747
59313	0	0.063811	-0.372624	8.111537	0.000610	-0.003723	0.081116	2.949237	1.256271	3.626032
59314	0	0.046348	-0.940594	7.659697	0.000418	-0.009406	0.076597	2.949437	1.187798	3.627224
59315	0	-0.023808	-1.202590	7.427972	-0.000305	-0.012024	0.074280	2.946508	1.083883	3.632131
59316	0	0.031809	-0.525800	8.721780	0.000218	-0.005255	0.087218	2.942514	0.952620	3.641280
59317	0	0.085084	-0.369035	9.881394	0.000732	-0.003662	0.098816	2.909674	0.815301	3.640106
59318	0	0.141374	-0.858073	10.521154	0.001289	-0.008545	0.105216	2.870355	0.680367	3.633586
59319	0	0.244191	-0.900880	10.363173	0.002319	-0.008972	0.103638	2.829603	0.545179	3.630875
59320	0	0.247142	-1.451570	9.610504	0.002364	-0.014473	0.096114	2.778540	0.417603	3.631676
59321	0	0.231992	-0.779925	9.380415	0.002197	-0.007751	0.093811	2.720050	0.267930	3.632088
59322	0	0.330698	-0.709456	11.405429	0.003166	-0.007075	0.114059	2.700553	0.126580	3.631790
59323	0	0.403085	-1.299397	13.000175	0.003906	-0.013000	0.130005	2.706177	0.016862	3.632228
59324	0	0.497780	-0.801361	13.280260	0.004892	-0.008044	0.132804	2.732113	-0.056631	3.625168
59325	0	0.504132	-1.189532	13.098064	0.005005	-0.011902	0.130981	2.737667	-0.088541	3.625035
59326	0	0.403272	-1.235363	13.042695	0.004040	-0.012317	0.130430	2.705199	-0.082687	3.628123
59327	0	0.415586	-1.569489	13.165355	0.004211	-0.015686	0.131653	2.697669	-0.035267	3.635488
59328	0	0.399887	-0.390946	12.665467	0.004106	-0.003923	0.126651	2.710259	0.061110	3.637758
59329	0	0.486909	-1.069212	12.537587	0.005005	-0.010742	0.125366	2.755907	0.184888	3.637758
59330	0	0.370375	-1.452786	11.056401	0.003849	-0.014561	0.110555	2.790020	0.334447	3.641669
59331	0	0.145555	-0.364045	9.674364	0.001587	-0.003662	0.096741	2.815615	0.489787	3.645849
59332	0	0.151987	-0.874686	9.369965	0.001637	-0.008748	0.093698	2.817145	0.631512	3.653215
59333	0	0.226707	-0.864932	9.509717	0.002380	-0.008667	0.095093	2.838326	0.767539	3.654453
59334	0	0.151984	-0.781387	8.906112	0.001618	-0.007841	0.089057	2.873360	0.893691	3.658308
59335	0	0.113864	-1.374641	9.107272	0.001221	-0.013794	0.091064	2.933051	0.996094	3.660876
59336	0	0.050318	-0.615158	8.967060	0.000571	-0.006193	0.089667	2.986325	1.082360	3.670716
59337	0	-0.017376	-0.041098	8.197021	-0.000122	-0.000427	0.081970	3.008865	1.154535	3.672633
59338	0	0.047509	-1.290829	8.240317	0.000505	-0.012907	0.082403	3.006893	1.196375	3.672975
59339	0	0.071236	-1.385215	8.483950	0.000732	-0.013855	0.084839	3.010998	1.221512	3.684753
59340	0	-0.033846	-0.194810	8.087065	-0.000341	-0.001948	0.080871	3.011359	1.217143	3.691741
59341	0	-0.022105	-0.335814	7.916262	-0.000244	-0.003357	0.079163	3.009530	1.183506	3.695365
59342	0	-0.021605	-1.239110	7.678172	-0.000261	-0.012393	0.076781	3.012128	1.116205	3.693788
59343	0	-0.042899	-1.165553	8.136052	-0.000488	-0.011658	0.081360	3.015120	1.032287	3.697847
59344	0	0.003148	-0.451389	8.911130	-0.000053	-0.004513	0.089111	3.013536	0.923043	3.698004
59345	0	0.053121	-0.282830	9.692273	0.000427	-0.002808	0.096924	2.988778	0.800018	3.694687
59346	0	0.124593	-1.021082	10.307708	0.001137	-0.010177	0.103082	2.950517	0.678874	3.692587
59347	0	0.243230	-1.016203	10.302179	0.002319	-0.010132	0.103027	2.916670	0.553285	3.692338
59348	0	0.313625	-1.266998	10.111311	0.003029	-0.012633	0.101121	2.875206	0.431016	3.698788
59349	0	0.175795	-0.071681	9.551775	0.001648	-0.000671	0.095520	2.820273	0.298723	3.693985
59350	0	0.294352	-1.428328	11.264591	0.002825	-0.014268	0.112651	2.804292	0.178232	3.692174
59351	0	0.498171	-1.585223	12.286200	0.004883	-0.015869	0.122864	2.819797	0.085919	3.693342
59352	0	0.509859	-0.420659	12.730987	0.005026	-0.004238	0.127312	2.848117	0.020258	3.697706
59353	0	0.509763	-0.896998	13.348283	0.005066	-0.008972	0.133484	2.849521	-0.007029	3.693708
59354	0	0.395235	-1.346105	12.432311	0.003965	-0.013424	0.124327	2.815134	0.004398	3.697358
59355	0	0.379190	-1.733722	12.494015	0.003845	-0.017334	0.124939	2.812272	0.051747	3.707457
59356	0	0.316519	-0.304235	12.128158	0.003256	-0.003058	0.121279	2.827356	0.137145	3.712115
59357	0	0.390954	-0.850292	12.268745	0.004028	-0.008545	0.122681	2.866271	0.247681	3.712193
59358	0	0.338409	-1.325008	11.159613	0.003507	-0.013290	0.111588	2.907701	0.372256	3.719526
59359	0	0.116210	-0.595903	10.003944	0.001282	-0.005981	0.100037	2.933141	0.508682	3.725050
59360	0	0.026980	-0.757892	9.583000	0.000381	-0.007586	0.095829	2.941905	0.640202	3.732114
59361	0	0.221887	-0.506105	9.369168	0.002319	-0.005066	0.093689	2.947654	0.762569	3.736725
59362	0	0.148621	-1.060600	9.149761	0.001573	-0.010612	0.091496	2.954209	0.870113	3.738153
59363	0	-0.001590	-1.278459	8.954329	0.000061	-0.012817	0.089539	2.995698	0.967933	3.738065
59364	0	-0.003085	-0.905767	8.771769	0.000032	-0.009091	0.087714	3.039591	1.049244	3.747661
59365	0	0.026011	-0.071726	8.294707	0.000305	-0.000732	0.082947	3.060346	1.111327	3.755408
59366	0	0.049173	-0.736049	8.386482	0.000518	-0.007355	0.083865	3.051927	1.146827	3.752292
59367	0	0.145135	-1.575174	8.648619	0.001465	-0.015747	0.086487	3.045458	1.163756	3.755966
59368	0	0.131923	-0.519862	8.398332	0.001317	-0.005198	0.083983	3.043720	1.160257	3.760472
59369	0	0.045318	-0.183887	8.203094	0.000427	-0.001831	0.082031	3.032289	1.123717	3.758077
59370	0	0.021521	-1.015357	8.037964	0.000173	-0.010148	0.080380	3.023979	1.062834	3.757310
59371	0	-0.006221	-1.165438	7.946834	-0.000122	-0.011658	0.079468	3.028434	0.976108	3.758054
59372	0	-0.015260	-0.646262	8.819698	-0.000234	-0.006463	0.088197	3.028718	0.870309	3.762772
59373	0	0.053497	-0.348703	10.046309	0.000427	-0.003479	0.100464	3.019068	0.747179	3.759933
59374	0	0.143028	-0.766711	10.491179	0.001324	-0.007647	0.104915	2.996064	0.630687	3.757643
59375	0	0.211910	-0.930652	10.491480	0.002014	-0.009277	0.104919	2.963715	0.515876	3.757552
59376	0	0.242600	-1.157132	9.891951	0.002334	-0.011530	0.098927	2.915309	0.408613	3.758669
59377	0	0.162601	-0.499135	9.655356	0.001526	-0.004944	0.096558	2.858493	0.289432	3.760425
59378	0	0.376907	-1.289093	11.490319	0.003656	-0.012870	0.114909	2.837095	0.176553	3.764751
59379	0	0.436059	-1.201032	12.310616	0.004272	-0.012024	0.123108	2.849278	0.094139	3.766581
59380	0	0.402331	-0.878903	12.865888	0.003968	-0.008822	0.128658	2.878277	0.044932	3.761852
59381	0	0.398323	-0.787877	12.646402	0.003967	-0.007874	0.126465	2.872844	0.030161	3.758618
59382	0	0.379231	-1.115810	12.029451	0.003815	-0.011119	0.120297	2.835134	0.050623	3.763278
59383	0	0.471171	-1.655677	12.261933	0.004761	-0.016541	0.122620	2.819704	0.095071	3.769862
59384	0	0.361153	-0.452498	11.975524	0.003690	-0.004549	0.119752	2.842387	0.169369	3.775981
59385	0	0.416360	-1.087790	11.914884	0.004272	-0.010925	0.119141	2.886998	0.273861	3.768274
59386	0	0.251051	-1.061998	10.500039	0.002616	-0.010659	0.104994	2.929419	0.387710	3.774576
59387	0	0.160509	-0.627210	9.918480	0.001709	-0.006287	0.099182	2.945975	0.506596	3.787610
59388	0	0.175911	-0.888189	10.059457	0.001863	-0.008883	0.100593	2.946452	0.624007	3.799245
59389	0	0.106433	-0.347354	9.625376	0.001160	-0.003479	0.096252	2.952271	0.736933	3.800857
59390	0	0.089801	-0.754025	9.131383	0.000978	-0.007559	0.091311	2.975007	0.836927	3.806682
59391	0	0.060090	-1.565242	8.905672	0.000671	-0.015686	0.089050	3.017485	0.926662	3.806808
59392	0	-0.006223	-0.637521	8.466290	-0.000011	-0.006407	0.084661	3.059741	0.994197	3.816613
59393	0	-0.015544	0.043644	8.312978	-0.000122	0.000427	0.083130	3.071625	1.039719	3.816969
59394	0	0.106511	-1.195717	8.838024	0.001088	-0.011944	0.088382	3.053672	1.068551	3.820601
59395	0	0.108850	-1.307335	9.075770	0.001099	-0.013062	0.090759	3.038184	1.080043	3.825933
59396	0	0.029059	-0.387856	8.489751	0.000287	-0.003868	0.084898	3.023459	1.074582	3.831329
59397	0	0.045063	-0.410400	8.172522	0.000427	-0.004089	0.081726	3.002067	1.041304	3.830507
59398	0	-0.009529	-0.980249	7.866954	-0.000138	-0.009794	0.078671	2.989149	0.978586	3.827937
59399	0	0.018237	-1.099146	8.398360	0.000122	-0.010986	0.083984	2.981453	0.895565	3.831078
59400	0	0.119651	-0.813018	9.368505	0.001111	-0.008130	0.093686	2.980645	0.790358	3.833550
59401	0	0.162250	-0.318268	10.168281	0.001526	-0.003174	0.101685	2.969715	0.680951	3.830542
59402	0	0.193978	-0.724303	10.265300	0.001843	-0.007220	0.102656	2.943153	0.573283	3.822715
59403	0	0.253265	-1.321697	10.192218	0.002441	-0.013184	0.101929	2.904693	0.470427	3.820688
59404	0	0.209904	-0.902359	10.081469	0.002011	-0.008978	0.100821	2.852002	0.369955	3.824870
59405	0	0.167570	-0.144726	9.911902	0.001587	-0.001404	0.099121	2.800866	0.266652	3.824946
59406	0	0.359516	-1.708879	11.526769	0.003503	-0.017069	0.115273	2.780050	0.174595	3.822578
59407	0	0.348773	-1.004994	11.926244	0.003418	-0.010071	0.119263	2.799262	0.106817	3.824459
59408	0	0.360853	-0.670680	12.487610	0.003564	-0.006732	0.124876	2.821321	0.065256	3.821746
59409	0	0.360837	-1.002145	12.646371	0.003601	-0.010010	0.126465	2.809858	0.057765	3.824477
59410	0	0.334919	-1.129337	11.901250	0.003370	-0.011253	0.119016	2.770352	0.077196	3.824814
59411	0	0.409404	-1.504220	12.060397	0.004150	-0.015015	0.120605	2.743602	0.128863	3.834781
59412	0	0.287829	-0.473462	11.456544	0.002946	-0.004752	0.114563	2.760064	0.195716	3.834367
59413	0	0.368952	-1.186147	11.585194	0.003784	-0.011902	0.115845	2.799202	0.287958	3.838094
59414	0	0.192537	-0.825416	10.377312	0.002028	-0.008289	0.103768	2.836893	0.399826	3.838180
59415	0	0.167960	-0.932669	10.046652	0.001770	-0.009338	0.100464	2.849435	0.501302	3.846894
59416	0	0.179802	-0.851270	10.218009	0.001891	-0.008522	0.102178	2.858899	0.604491	3.849830
59417	0	0.125672	-0.274627	9.576535	0.001343	-0.002747	0.095764	2.858141	0.706617	3.851959
59418	0	0.097497	-0.969541	9.259407	0.001053	-0.009705	0.092592	2.868170	0.802179	3.848694
59419	0	0.121888	-1.658129	8.911599	0.001282	-0.016602	0.089111	2.893348	0.880405	3.856447
59420	0	0.008282	-0.305479	8.361991	0.000128	-0.003075	0.083619	2.919379	0.941126	3.858420
59421	0	0.021750	-0.213017	8.374046	0.000244	-0.002136	0.083740	2.926448	0.976734	3.858992
59422	0	0.120729	-1.433918	9.069904	0.001223	-0.014331	0.090700	2.914659	0.995120	3.858532
59423	0	0.109261	-0.952543	9.222379	0.001099	-0.009521	0.092224	2.908765	1.001094	3.864252
59424	0	0.042654	-0.368423	8.581381	0.000417	-0.003670	0.085814	2.888150	0.987120	3.864130
59425	0	0.044837	-0.703187	8.410526	0.000427	-0.007019	0.084106	2.869346	0.957474	3.863524
59426	0	0.002136	-0.998867	8.178157	-0.000020	-0.009974	0.081783	2.848148	0.898643	3.862483
59427	0	0.048668	-1.111667	8.685166	0.000427	-0.011108	0.086853	2.835861	0.819555	3.860546
59428	0	0.111786	-0.729057	9.460009	0.001044	-0.007281	0.094602	2.823238	0.729634	3.860574
59429	0	0.130389	-0.532775	10.095019	0.001221	-0.005310	0.100952	2.801762	0.634343	3.859589
59430	0	0.202226	-0.743846	10.277466	0.001939	-0.007421	0.102777	2.781290	0.540608	3.855554
59431	0	0.252649	-1.632602	10.381412	0.002441	-0.016296	0.103821	2.747058	0.446127	3.853850
59432	0	0.201548	-0.315564	10.307982	0.001938	-0.003111	0.103083	2.695973	0.358846	3.857569
59433	0	0.209855	-0.346088	10.265802	0.002014	-0.003418	0.102661	2.646303	0.263709	3.851624
59434	0	0.392989	-2.171825	11.544828	0.003855	-0.021703	0.115454	2.629551	0.187791	3.853524
59435	0	0.328645	-0.558716	11.737052	0.003235	-0.005615	0.117371	2.655633	0.136316	3.858432
59436	0	0.337071	-0.694636	12.353524	0.003344	-0.006961	0.123535	2.667485	0.110119	3.856721
59437	0	0.335486	-1.020043	12.335148	0.003357	-0.010193	0.123352	2.658872	0.110912	3.856286
59438	0	0.351141	-1.426986	11.724329	0.003535	-0.014236	0.117247	2.624663	0.132813	3.856712
59439	0	0.324694	-1.101212	11.730852	0.003296	-0.010986	0.117310	2.598163	0.178820	3.863643
59440	0	0.308064	-0.582955	11.175806	0.003142	-0.005848	0.111755	2.615318	0.240892	3.861831
59441	0	0.314846	-1.192889	11.340935	0.003235	-0.011963	0.113403	2.648112	0.326548	3.864283
59442	0	0.208308	-1.095779	10.047839	0.002166	-0.010987	0.100473	2.680319	0.418769	3.871388
59443	0	0.156344	-0.987779	10.083241	0.001648	-0.009888	0.100830	2.689897	0.513125	3.872937
59444	0	0.200746	-0.498183	10.187331	0.002088	-0.004986	0.101871	2.692907	0.601781	3.880748
59445	0	0.101678	-0.476560	9.722967	0.001099	-0.004761	0.097229	2.685354	0.696896	3.879634
59446	0	0.117774	-1.317078	9.302165	0.001246	-0.013193	0.093018	2.710899	0.780234	3.874386
59447	0	0.104257	-1.322532	8.905384	0.001099	-0.013245	0.089050	2.733931	0.850459	3.877068
59448	0	0.034589	-0.129280	8.245986	0.000385	-0.001307	0.082459	2.752554	0.903995	3.882708
59449	0	0.058865	-0.622462	8.551048	0.000610	-0.006226	0.085510	2.751920	0.931697	3.882179
59450	0	0.146627	-1.538092	9.253011	0.001478	-0.015379	0.092530	2.747555	0.944855	3.883395
59451	0	0.103538	-0.683881	9.234600	0.001038	-0.006836	0.092346	2.742211	0.945972	3.887553
59452	0	0.055400	-0.422661	8.788916	0.000545	-0.004217	0.087890	2.727783	0.932332	3.884497
59453	0	0.069260	-0.794483	8.660778	0.000671	-0.007935	0.086609	2.712282	0.902731	3.887304
59454	0	0.014025	-0.992400	8.288088	0.000101	-0.009908	0.082883	2.687655	0.847503	3.884576
59455	0	0.073380	-1.068842	9.063587	0.000671	-0.010681	0.090637	2.676469	0.767140	3.886525
59456	0	0.129846	-0.637310	9.600394	0.001230	-0.006364	0.096005	2.663333	0.684392	3.885337
59457	0	0.142248	-0.507442	10.113375	0.001343	-0.005066	0.101135	2.651686	0.592641	3.887663
59458	0	0.225207	-1.364943	10.277312	0.002175	-0.013629	0.102777	2.626490	0.506241	3.882790
59459	0	0.190474	-1.198808	10.290101	0.001831	-0.011963	0.102905	2.596438	0.422379	3.886806
59460	0	0.174802	-0.008307	10.430502	0.001676	-0.000051	0.104306	2.559681	0.341406	3.892060
59461	0	0.287817	-1.065984	10.576804	0.002808	-0.010620	0.105774	2.514021	0.264106	3.883719
59462	0	0.320806	-1.858197	11.551866	0.003145	-0.018581	0.115520	2.511380	0.199573	3.889075
59463	0	0.321314	-0.387811	11.425768	0.003174	-0.003906	0.114258	2.537569	0.158573	3.893654
59464	0	0.316098	-0.872194	11.975282	0.003134	-0.008731	0.119753	2.543864	0.130840	3.896286
59465	0	0.310073	-1.220207	11.908041	0.003113	-0.012207	0.119080	2.546232	0.140728	3.896567
59466	0	0.366725	-1.210233	11.767498	0.003699	-0.012075	0.117677	2.517799	0.169825	3.900671
59467	0	0.337048	-0.836757	11.309915	0.003418	-0.008362	0.113098	2.509624	0.216025	3.902036
59468	0	0.271708	-0.639293	11.084382	0.002775	-0.006420	0.110841	2.535436	0.274193	3.904386
59469	0	0.236672	-1.004727	10.840229	0.002441	-0.010071	0.108398	2.557709	0.351294	3.902754
59470	0	0.198937	-1.433393	10.011159	0.002059	-0.014361	0.100106	2.586933	0.427722	3.910639
59471	0	0.121040	-0.602594	10.168644	0.001282	-0.006042	0.101685	2.603234	0.505947	3.919614
59472	0	0.155833	-0.477977	10.059133	0.001629	-0.004789	0.100590	2.611666	0.584347	3.923330
59473	0	0.163922	-0.885053	9.771845	0.001709	-0.008850	0.097717	2.608512	0.664042	3.923175
59474	0	0.127417	-1.353515	9.241129	0.001332	-0.013551	0.092408	2.625274	0.733422	3.926198
59475	0	0.110973	-0.871426	8.868608	0.001160	-0.008728	0.088684	2.640578	0.795339	3.930968
59476	0	0.054954	-0.222251	8.416889	0.000577	-0.002233	0.084168	2.651336	0.830812	3.925318
59477	0	0.071851	-0.945943	8.886741	0.000732	-0.009460	0.088867	2.649737	0.846917	3.922732
59478	0	0.142714	-1.415094	9.423950	0.001435	-0.014158	0.094238	2.655900	0.854312	3.923753
59479	0	0.067045	-0.444824	9.173620	0.000671	-0.004456	0.091736	2.662248	0.853467	3.924789
59480	0	0.049917	-0.664258	8.795231	0.000486	-0.006639	0.087953	2.655234	0.834873	3.922067
59481	0	0.081855	-0.782117	8.758445	0.000793	-0.007812	0.087585	2.640863	0.800172	3.918041
59482	0	0.051912	-1.022305	8.788613	0.000477	-0.010211	0.087888	2.622096	0.743253	3.915997
59483	0	0.072834	-0.940767	9.405393	0.000671	-0.009399	0.094055	2.609049	0.671851	3.916322
59484	0	0.109715	-0.600126	9.649284	0.001032	-0.005999	0.096494	2.602810	0.592391	3.914261
59485	0	0.183909	-0.537723	10.247650	0.001770	-0.005371	0.102478	2.592591	0.513295	3.904085
59486	0	0.222677	-1.717942	10.307844	0.002154	-0.017163	0.103083	2.571581	0.430584	3.906132
59487	0	0.208522	-0.655200	10.461155	0.002014	-0.006531	0.104614	2.545370	0.350471	3.911333
59488	0	0.239989	-0.165639	10.637879	0.002342	-0.001631	0.106380	2.514492	0.286159	3.907735
59489	0	0.305013	-1.675099	11.040683	0.002991	-0.016724	0.110413	2.482819	0.222426	3.906661
59490	0	0.279481	-1.285753	11.186852	0.002745	-0.012874	0.111868	2.496178	0.168553	3.909474
59491	0	0.314343	-0.437980	11.334201	0.003113	-0.004395	0.113342	2.507660	0.135359	3.905667
59492	0	0.263913	-0.955158	11.749346	0.002626	-0.009553	0.117494	2.505716	0.120514	3.905599
59493	0	0.303549	-1.427873	11.608972	0.003052	-0.014282	0.116089	2.505731	0.134095	3.904445
59494	0	0.335122	-1.001797	11.492987	0.003386	-0.010003	0.114930	2.487621	0.165579	3.908165
59495	0	0.330379	-0.817127	11.114716	0.003357	-0.008179	0.111145	2.491965	0.217692	3.910425
59496	0	0.245872	-0.619114	10.999073	0.002520	-0.006211	0.109988	2.509466	0.278578	3.911260
59497	0	0.242930	-1.230320	10.474111	0.002502	-0.012329	0.104736	2.534180	0.355881	3.908606
59498	0	0.192731	-1.238039	10.078156	0.001995	-0.012402	0.100778	2.554795	0.429698	3.912145
59499	0	0.127831	-0.443972	9.942784	0.001343	-0.004456	0.099426	2.569468	0.501374	3.913941
59500	0	0.169502	-0.644118	9.961418	0.001762	-0.006438	0.099613	2.562176	0.576367	3.909459
59501	0	0.098159	-1.036388	9.662054	0.001038	-0.010376	0.096619	2.572855	0.639684	3.911183
59502	0	0.124564	-1.241544	9.284069	0.001295	-0.012428	0.092838	2.585015	0.697399	3.914835
59503	0	0.112447	-0.572210	8.911276	0.001160	-0.005737	0.089111	2.600927	0.739740	3.917868
59504	0	0.082627	-0.392602	8.722187	0.000847	-0.003938	0.087221	2.612455	0.764109	3.917584
59505	0	0.139453	-1.281564	9.063760	0.001404	-0.012817	0.090637	2.610578	0.773330	3.910974
59506	0	0.125941	-1.103444	9.295778	0.001263	-0.011045	0.092957	2.619081	0.774270	3.913232
59507	0	0.037414	-0.384417	8.972169	0.000366	-0.003845	0.089722	2.616199	0.761500	3.905967
59508	0	0.058763	-0.714117	9.045381	0.000566	-0.007139	0.090454	2.609515	0.730932	3.901018
59509	0	0.082898	-0.861002	8.880544	0.000793	-0.008606	0.088806	2.600148	0.682382	3.899803
59510	0	0.085501	-0.984436	9.185459	0.000806	-0.009835	0.091856	2.584662	0.618223	3.897815
59511	0	0.134186	-0.702596	9.557973	0.001282	-0.007019	0.095581	2.572167	0.543388	3.896131
59512	0	0.158694	-0.649116	9.991039	0.001529	-0.006485	0.099912	2.560820	0.473860	3.893938
59513	0	0.232143	-0.849200	10.284217	0.002258	-0.008484	0.102844	2.547257	0.400991	3.887676
59514	0	0.269444	-1.529018	10.356720	0.002630	-0.015276	0.103571	2.527188	0.327060	3.886990
59515	0	0.170733	-0.361593	10.485694	0.001648	-0.003601	0.104858	2.506726	0.259225	3.889709
59516	0	0.224692	-0.603850	10.515616	0.002193	-0.006012	0.105159	2.473327	0.198048	3.887151
59517	0	0.278757	-1.831404	11.297451	0.002747	-0.018311	0.112976	2.465345	0.153242	3.889541
59518	0	0.310714	-0.718858	11.156980	0.003072	-0.007210	0.111569	2.482684	0.113806	3.890799
59519	0	0.307404	-0.596915	11.511235	0.003052	-0.005981	0.115112	2.490314	0.088549	3.887725
59520	0	0.290950	-1.076483	11.493159	0.002913	-0.010779	0.114930	2.499825	0.088915	3.878611
59521	0	0.326821	-1.318817	11.547878	0.003296	-0.013184	0.115479	2.490763	0.112692	3.881018
59522	0	0.294911	-0.892435	11.285499	0.002997	-0.008921	0.112854	2.482560	0.158039	3.888544
59523	0	0.299772	-0.584761	11.035367	0.003052	-0.005859	0.110352	2.489915	0.210867	3.885224
59524	0	0.227636	-0.796122	10.761099	0.002336	-0.007974	0.107609	2.498153	0.270676	3.880048
59525	0	0.189212	-1.353486	10.113842	0.001953	-0.013550	0.101135	2.510277	0.335831	3.880580
59526	0	0.097866	-0.757964	10.010267	0.001040	-0.007600	0.100101	2.528454	0.401904	3.880128
59527	0	0.115978	-0.402229	9.942725	0.001221	-0.004028	0.099426	2.530415	0.468679	3.877350
59528	0	0.165342	-0.914368	9.729391	0.001711	-0.009144	0.097293	2.525770	0.532384	3.880542
59529	0	0.166083	-1.139960	9.442394	0.001709	-0.011414	0.094421	2.537711	0.586903	3.878299
59530	0	0.151163	-0.936417	9.247364	0.001554	-0.009373	0.092472	2.543334	0.634790	3.881011
59531	0	0.089262	-0.408092	8.929505	0.000916	-0.004089	0.089294	2.549224	0.660530	3.884344
59532	0	0.073358	-0.737201	8.917318	0.000747	-0.007369	0.089173	2.540053	0.673984	3.879715
59533	0	0.096997	-1.391645	9.240723	0.000977	-0.013916	0.092407	2.534501	0.677379	3.887047
59534	0	0.078606	-0.689697	9.106353	0.000781	-0.006898	0.091063	2.530281	0.667542	3.881000
59535	0	0.032265	-0.457868	8.984364	0.000305	-0.004578	0.089844	2.523727	0.641506	3.883909
59536	0	0.097832	-0.769752	9.124595	0.000950	-0.007693	0.091247	2.512841	0.602344	3.878079
59537	0	0.107565	-1.044152	9.088039	0.001038	-0.010437	0.090881	2.501678	0.550701	3.878006
59538	0	0.103953	-0.831906	9.508963	0.000995	-0.008310	0.095091	2.485761	0.492712	3.881744
59539	0	0.145680	-0.586460	9.747206	0.001404	-0.005859	0.097473	2.474126	0.426641	3.882893
59540	0	0.169705	-0.570790	10.180167	0.001637	-0.005688	0.101804	2.445563	0.354906	3.875278
59541	0	0.194998	-1.460616	10.210805	0.001892	-0.014587	0.102112	2.418974	0.285753	3.878034
59542	0	0.151645	-0.787100	10.350851	0.001460	-0.007851	0.103511	2.390761	0.219448	3.879036
59543	0	0.212643	-0.276727	10.430751	0.002075	-0.002747	0.104309	2.362277	0.159298	3.875460
59544	0	0.290610	-1.434525	10.924045	0.002853	-0.014326	0.109244	2.336144	0.100580	3.870156
59545	0	0.333081	-1.225708	11.163347	0.003296	-0.012268	0.111633	2.341623	0.060553	3.872215
59546	0	0.308581	-0.546620	11.199811	0.003060	-0.005471	0.111999	2.340943	0.030439	3.872812
59547	0	0.287309	-0.915564	11.370835	0.002869	-0.009155	0.113708	2.334419	0.022032	3.867563
59548	0	0.311157	-1.343237	11.279185	0.003121	-0.013429	0.112792	2.324735	0.027475	3.868861
59549	0	0.320436	-0.947058	11.383059	0.003235	-0.009460	0.113831	2.308535	0.053752	3.869932
59550	0	0.264103	-0.795139	11.004679	0.002687	-0.007955	0.110045	2.305840	0.097627	3.870736
59551	0	0.201982	-0.633774	10.870524	0.002075	-0.006348	0.108704	2.310024	0.151700	3.866376
59552	0	0.185202	-1.156407	10.370519	0.001908	-0.011579	0.103703	2.319720	0.209372	3.863154
59553	0	0.165321	-1.182424	10.162639	0.001709	-0.011841	0.101624	2.332128	0.267439	3.862892
59554	0	0.160110	-0.349498	9.936957	0.001661	-0.003509	0.099368	2.341402	0.332498	3.857516
59555	0	0.165187	-0.756841	9.991551	0.001709	-0.007568	0.099915	2.334903	0.393446	3.857358
59556	0	0.160894	-1.141003	9.686512	0.001658	-0.011415	0.096864	2.333651	0.447429	3.852413
59557	0	0.111820	-0.981890	9.350718	0.001160	-0.009827	0.093506	2.336747	0.493189	3.853150
59558	0	0.123350	-0.650878	9.161661	0.001262	-0.006516	0.091616	2.339670	0.523933	3.849250
59559	0	0.089719	-0.530764	9.039339	0.000916	-0.005310	0.090393	2.335979	0.542674	3.845689
59560	0	0.105412	-1.129187	9.149210	0.001061	-0.011287	0.091493	2.322690	0.547462	3.838911
59561	0	0.134302	-1.141151	9.387232	0.001343	-0.011414	0.093872	2.318624	0.541926	3.843405
59562	0	0.080637	-0.408917	9.014866	0.000794	-0.004086	0.090149	2.307217	0.522090	3.843092
59563	0	0.075284	-0.757148	9.149128	0.000732	-0.007568	0.091492	2.296287	0.492085	3.834903
59564	0	0.111156	-0.959890	9.136631	0.001079	-0.009589	0.091368	2.277295	0.445809	3.836573
59565	0	0.126099	-0.971429	9.368743	0.001221	-0.009705	0.093689	2.258584	0.391538	3.840083
59566	0	0.092649	-0.711198	9.685867	0.000876	-0.007101	0.096860	2.238711	0.327468	3.841966
59567	0	0.152174	-0.537608	10.034069	0.001465	-0.005371	0.100342	2.225983	0.257720	3.843528
59568	0	0.163605	-1.199474	10.131112	0.001579	-0.011973	0.101315	2.194693	0.188685	3.841755
59569	0	0.176062	-1.161332	10.326875	0.001709	-0.011597	0.103271	2.169212	0.126054	3.847576
59570	0	0.204813	-0.225310	10.528137	0.001998	-0.002232	0.105283	2.138596	0.066570	3.846610
59571	0	0.321911	-1.101689	11.016410	0.003174	-0.010986	0.110168	2.099301	0.014821	3.838868
59572	0	0.256715	-1.221577	10.759345	0.002529	-0.012206	0.107595	2.081476	-0.030440	3.831873
59573	0	0.264651	-0.921258	11.053445	0.002625	-0.009216	0.110535	2.077963	-0.058390	3.829340
59574	0	0.249871	-0.713872	11.114349	0.002485	-0.007134	0.111144	2.066089	-0.077361	3.828096
59575	0	0.244097	-1.227155	11.199914	0.002441	-0.012268	0.112000	2.055009	-0.082253	3.827471
59576	0	0.284380	-1.222166	11.389050	0.002868	-0.012215	0.113891	2.040476	-0.063808	3.827383
59577	0	0.308302	-0.756928	11.035234	0.003113	-0.007568	0.110352	2.031863	-0.038202	3.822871
59578	0	0.264485	-0.732691	10.888867	0.002687	-0.007326	0.108888	2.023469	0.001158	3.823047
59579	0	0.221078	-0.865982	10.339519	0.002258	-0.008667	0.103394	2.023391	0.048685	3.813830
59580	0	0.230334	-1.376474	10.382755	0.002346	-0.013780	0.103825	2.031948	0.090204	3.810083
59581	0	0.159997	-0.621219	10.077065	0.001648	-0.006226	0.100769	2.039277	0.139274	3.806010
59582	0	0.126083	-0.491534	9.894067	0.001309	-0.004918	0.098940	2.034593	0.190020	3.804585
59583	0	0.196974	-1.214083	9.924469	0.002014	-0.012146	0.099243	2.032697	0.235220	3.802542
59584	0	0.152097	-0.731177	9.509559	0.001563	-0.007315	0.095095	2.028225	0.280209	3.801650
59585	0	0.119111	-0.774482	9.320162	0.001221	-0.007751	0.093201	2.028510	0.310587	3.807964
59586	0	0.101805	-0.804043	9.179840	0.001040	-0.008044	0.091798	2.025131	0.331614	3.807383
59587	0	0.108460	-0.708217	9.051514	0.001099	-0.007080	0.090515	2.014251	0.343703	3.803529
59588	0	0.142946	-1.239551	9.362699	0.001435	-0.012395	0.093627	2.005330	0.344717	3.806705
59589	0	0.092150	-0.781288	9.167471	0.000916	-0.007812	0.091675	1.996552	0.331456	3.804011
59590	0	0.057909	-0.604819	9.258896	0.000561	-0.006043	0.092589	1.982179	0.303177	3.797637
59591	0	0.118370	-0.873302	9.387131	0.001160	-0.008728	0.093872	1.967552	0.268240	3.790841
59592	0	0.105668	-1.070105	9.417391	0.001024	-0.010692	0.094175	1.947493	0.223269	3.785487
59593	0	0.120213	-0.812743	9.466416	0.001160	-0.008118	0.094666	1.927130	0.166092	3.781220
59594	0	0.117623	-0.656048	9.746909	0.001124	-0.006552	0.097470	1.908262	0.099357	3.778019
59595	0	0.212534	-1.056519	10.082840	0.002075	-0.010559	0.100830	1.892556	0.036717	3.772972
59596	0	0.217188	-1.210489	10.265538	0.002116	-0.012098	0.102657	1.876499	-0.031377	3.772155
59597	0	0.157547	-0.415714	10.357565	0.001526	-0.004150	0.103577	1.860327	-0.092132	3.772772
59598	0	0.228318	-0.931076	10.808689	0.002239	-0.009292	0.108089	1.831123	-0.144533	3.765640
59599	0	0.278616	-1.063259	10.870139	0.002747	-0.010620	0.108704	1.809111	-0.192319	3.763260
59600	0	0.266715	-0.852057	10.656101	0.002641	-0.008509	0.106563	1.787355	-0.226777	3.760380
59601	0	0.220966	-1.087054	10.955723	0.002197	-0.010864	0.109558	1.771750	-0.245854	3.756619
59602	0	0.168469	-0.897543	10.809199	0.001672	-0.008986	0.108091	1.773367	-0.265687	3.753122
59603	0	0.279318	-1.196732	11.254872	0.002808	-0.011963	0.112549	1.759840	-0.257530	3.751368
59604	0	0.293897	-0.940342	11.163343	0.002962	-0.009409	0.111632	1.756406	-0.240191	3.748710
59605	0	0.314008	-0.757021	11.029137	0.003174	-0.007568	0.110291	1.745408	-0.211590	3.749978
59606	0	0.227110	-0.933378	10.669208	0.002315	-0.009342	0.106690	1.745274	-0.171532	3.748928
59607	0	0.203044	-0.957630	10.235744	0.002075	-0.009583	0.102356	1.742842	-0.127897	3.742775
59608	0	0.145331	-0.955982	9.991822	0.001499	-0.009571	0.099916	1.746403	-0.082020	3.738413
59609	0	0.130072	-0.914089	9.973333	0.001343	-0.009155	0.099731	1.753523	-0.040437	3.735431
59610	0	0.158271	-0.832481	9.857614	0.001626	-0.008334	0.098575	1.754871	0.003289	3.728447
59611	0	0.142879	-0.871385	9.820736	0.001465	-0.008728	0.098206	1.761884	0.038628	3.725527
59612	0	0.154424	-0.851023	9.631748	0.001576	-0.008517	0.096316	1.760623	0.070253	3.719040
59613	0	0.125658	-0.854386	9.362837	0.001282	-0.008545	0.093628	1.752177	0.094447	3.708680
59614	0	0.115194	-0.695137	9.198058	0.001171	-0.006956	0.091980	1.748305	0.111707	3.704582
59615	0	0.145805	-1.032067	9.307809	0.001465	-0.010315	0.093079	1.731523	0.113215	3.702276
59616	0	0.115129	-0.904409	9.216117	0.001146	-0.009045	0.092161	1.722498	0.100063	3.703588
59617	0	0.098970	-0.799491	9.143058	0.000977	-0.007996	0.091431	1.713456	0.076927	3.698759
59618	0	0.102622	-0.665710	9.454189	0.001003	-0.006652	0.094543	1.697153	0.042466	3.690448
59619	0	0.149501	-0.873346	9.576320	0.001465	-0.008728	0.095764	1.680558	-0.000153	3.683551
59620	0	0.143917	-1.002922	9.673651	0.001404	-0.010021	0.096738	1.660991	-0.048694	3.679490
59621	0	0.107705	-0.684334	9.735013	0.001038	-0.006836	0.097351	1.642132	-0.101807	3.671252
59622	0	0.171232	-0.875943	9.832255	0.001666	-0.008743	0.098325	1.613225	-0.162536	3.668236
59623	0	0.144794	-1.410681	10.107253	0.001404	-0.014099	0.101074	1.594239	-0.219179	3.663413
59624	0	0.153724	-0.606294	10.174181	0.001492	-0.006059	0.101743	1.579340	-0.277556	3.663352
59625	0	0.242157	-0.874021	10.632131	0.002380	-0.008728	0.106323	1.555935	-0.328884	3.660563
59626	0	0.255866	-1.070711	10.851494	0.002525	-0.010707	0.108516	1.545352	-0.371019	3.657690
59627	0	0.252404	-0.757039	10.717709	0.002502	-0.007568	0.107178	1.532756	-0.401088	3.653479
59628	0	0.286710	-1.172641	11.175279	0.002852	-0.011724	0.111753	1.519318	-0.423179	3.647677
59629	0	0.208220	-0.683356	10.656740	0.002075	-0.006836	0.106567	1.511439	-0.437836	3.643047
59630	0	0.244479	-1.294107	10.980172	0.002455	-0.012935	0.109802	1.494302	-0.434909	3.642231
59631	0	0.297743	-0.975841	10.974221	0.002991	-0.009766	0.109741	1.491579	-0.428713	3.647663
59632	0	0.306487	-0.639198	10.821712	0.003087	-0.006395	0.108216	1.484506	-0.412478	3.642724
59633	0	0.234713	-1.054995	10.870522	0.002380	-0.010559	0.108704	1.483348	-0.384675	3.630551
59634	0	0.196899	-0.839439	10.425168	0.002011	-0.008406	0.104250	1.485003	-0.345545	3.621121
59635	0	0.172796	-0.969961	10.131957	0.001770	-0.009705	0.101318	1.479822	-0.305427	3.609675
59636	0	0.188584	-1.041885	10.004028	0.001930	-0.010427	0.100039	1.478859	-0.262152	3.602909
59637	0	0.155087	-0.701308	9.796243	0.001587	-0.007019	0.097961	1.474905	-0.227420	3.595053
59638	0	0.159439	-1.114556	9.796545	0.001637	-0.011158	0.097963	1.478576	-0.186026	3.591954
59639	0	0.137163	-0.816441	9.655929	0.001404	-0.008179	0.096558	1.484616	-0.155512	3.589710
59640	0	0.125456	-0.826758	9.552368	0.001279	-0.008273	0.095523	1.480187	-0.133861	3.582223
59641	0	0.120418	-0.841453	9.454441	0.001221	-0.008423	0.094543	1.479075	-0.121245	3.572914
59642	0	0.111390	-0.792250	9.350661	0.001126	-0.007918	0.093507	1.462921	-0.113728	3.571127
59643	0	0.103774	-1.001297	9.399380	0.001038	-0.010010	0.093994	1.447729	-0.121264	3.560186
59644	0	0.122616	-0.891572	9.179605	0.001221	-0.008918	0.091796	1.439100	-0.135665	3.556133
59645	0	0.117340	-0.659326	9.252902	0.001160	-0.006592	0.092529	1.426129	-0.160345	3.555599
59646	0	0.170044	-0.769481	9.533548	0.001676	-0.007694	0.095336	1.414177	-0.197798	3.550231
59647	0	0.124643	-1.074881	9.698380	0.001221	-0.010742	0.096985	1.394914	-0.235608	3.542944
59648	0	0.112043	-0.807311	9.765381	0.001089	-0.008071	0.097654	1.381016	-0.280050	3.538396
59649	0	0.168733	-0.470967	9.991343	0.001648	-0.004700	0.099915	1.358297	-0.332851	3.539701
59650	0	0.183042	-1.406937	10.234904	0.001789	-0.014059	0.102351	1.335211	-0.386558	3.534392
59651	0	0.138086	-0.830928	10.034058	0.001343	-0.008301	0.100342	1.314100	-0.437939	3.533448
59652	0	0.194492	-0.667423	10.351189	0.001909	-0.006671	0.103513	1.298951	-0.485148	3.528362
59653	0	0.253300	-1.232653	10.858113	0.002502	-0.012329	0.108582	1.289926	-0.524898	3.516912
59654	0	0.234369	-0.676454	10.528350	0.002316	-0.006770	0.105284	1.284417	-0.562333	3.513552
59655	0	0.234044	-1.116603	11.029043	0.002319	-0.011169	0.110291	1.276209	-0.592004	3.506149
59656	0	0.218155	-0.755815	10.851971	0.002177	-0.007562	0.108520	1.268197	-0.604423	3.499324
59657	0	0.207684	-1.123037	10.784910	0.002075	-0.011230	0.107849	1.256516	-0.614084	3.491981
59658	0	0.242923	-1.073480	10.986348	0.002444	-0.010743	0.109862	1.253429	-0.606462	3.489938
59659	0	0.272122	-0.609600	10.656846	0.002747	-0.006104	0.106567	1.249896	-0.587240	3.488339
59660	0	0.223532	-0.973965	10.803576	0.002267	-0.009750	0.108034	1.249489	-0.562021	3.486151
59661	0	0.191411	-0.901843	10.522660	0.001953	-0.009033	0.105225	1.253725	-0.527772	3.479548
59662	0	0.165593	-0.826364	10.236013	0.001694	-0.008272	0.102359	1.251387	-0.493704	3.476172
59663	0	0.179073	-1.012536	10.119766	0.001831	-0.010132	0.101196	1.246814	-0.456442	3.473110
59664	0	0.153054	-0.675713	9.881880	0.001569	-0.006763	0.098818	1.240983	-0.420227	3.461633
59665	0	0.161291	-0.994356	9.826771	0.001648	-0.009949	0.098267	1.235034	-0.387805	3.457147
59666	0	0.148717	-0.773419	9.723104	0.001517	-0.007742	0.097230	1.232121	-0.360610	3.453290
59667	0	0.137983	-0.798845	9.472752	0.001404	-0.007996	0.094727	1.228755	-0.339996	3.450252
59668	0	0.127390	-0.932512	9.478968	0.001294	-0.009324	0.094790	1.215391	-0.323949	3.445418
59669	0	0.090558	-0.719825	9.356729	0.000916	-0.007202	0.093567	1.208021	-0.320073	3.440847
59670	0	0.138141	-0.975918	9.454431	0.001383	-0.009758	0.094544	1.194358	-0.326617	3.433357
59671	0	0.129321	-0.890695	9.307886	0.001282	-0.008911	0.093079	1.187393	-0.349267	3.436949
59672	0	0.113503	-0.762217	9.283428	0.001122	-0.007622	0.092834	1.174533	-0.374094	3.428933
59673	0	0.160642	-0.744672	9.503138	0.001587	-0.007446	0.095032	1.161814	-0.405990	3.426489
59674	0	0.128665	-0.989212	9.551834	0.001259	-0.009889	0.095519	1.145314	-0.447638	3.421609
59675	0	0.131462	-0.817724	9.741180	0.001282	-0.008179	0.097412	1.134696	-0.494628	3.418051
59676	0	0.144239	-0.475836	10.015726	0.001410	-0.004758	0.100158	1.121784	-0.539407	3.411600
59677	0	0.175599	-1.228198	10.235350	0.001709	-0.012268	0.102356	1.093577	-0.599670	3.394459
59678	0	0.165303	-1.028778	10.167862	0.001618	-0.010282	0.101680	1.074113	-0.647077	3.391028
59679	0	0.204509	-0.452585	10.217183	0.002014	-0.004517	0.102173	1.051140	-0.690166	3.375508
59680	0	0.290861	-1.150814	10.802508	0.002873	-0.011495	0.108027	1.024314	-0.735890	3.370186
59681	0	0.252263	-0.799803	10.473566	0.002502	-0.007996	0.104736	1.009155	-0.766410	3.362817
59682	0	0.304998	-0.958599	10.766379	0.003032	-0.009588	0.107664	0.999012	-0.794316	3.359711
59683	0	0.256554	-0.927599	10.986335	0.002563	-0.009277	0.109863	0.987840	-0.804976	3.351312
59684	0	0.226483	-0.835713	10.638444	0.002262	-0.008360	0.106384	0.978288	-0.816487	3.345062
59685	0	0.254939	-1.245631	10.949682	0.002563	-0.012451	0.109497	0.960377	-0.810657	3.344597
59686	0	0.245440	-0.702064	10.681163	0.002475	-0.007030	0.106811	0.957324	-0.797431	3.339649
59687	0	0.198658	-0.836447	10.760529	0.002014	-0.008362	0.107605	0.942017	-0.776932	3.342817
59688	0	0.223388	-0.963881	10.479900	0.002265	-0.009649	0.104797	0.940770	-0.751640	3.334032
59689	0	0.198320	-0.823439	10.223492	0.002014	-0.008240	0.102234	0.934160	-0.725772	3.331539
59690	0	0.185826	-1.016876	10.138328	0.001891	-0.010182	0.101381	0.936908	-0.697598	3.328556
59691	0	0.203940	-0.695321	9.936631	0.002075	-0.006958	0.099365	0.929825	-0.665146	3.327562
59692	0	0.203097	-0.896190	9.900170	0.002065	-0.008963	0.099001	0.918004	-0.635042	3.322385
59693	0	0.155444	-0.902688	9.808460	0.001587	-0.009033	0.098083	0.912597	-0.605935	3.313561
59694	0	0.131512	-0.767778	9.503315	0.001341	-0.007679	0.095033	0.901292	-0.583766	3.308940
59695	0	0.107932	-0.915677	9.515389	0.001099	-0.009155	0.095154	0.886686	-0.569430	3.305396
59696	0	0.117261	-0.671544	9.429960	0.001183	-0.006718	0.094299	0.876545	-0.566096	3.296725
59697	0	0.115609	-0.976783	9.503156	0.001160	-0.009766	0.095032	0.861030	-0.570642	3.291844
59698	0	0.128185	-0.921806	9.454269	0.001274	-0.009221	0.094543	0.851836	-0.588930	3.289609
59699	0	0.147536	-0.714329	9.387174	0.001465	-0.007141	0.093872	0.836281	-0.610523	3.281851
59700	0	0.138407	-0.703154	9.582338	0.001364	-0.007024	0.095824	0.814065	-0.643506	3.273628
59701	0	0.154806	-1.032673	9.600668	0.001526	-0.010315	0.096008	0.787116	-0.678934	3.270534
59702	0	0.166458	-0.900645	9.697961	0.001632	-0.008997	0.096981	0.762983	-0.726560	3.265889
59703	0	0.162239	-0.580322	9.820470	0.001587	-0.005798	0.098206	0.744335	-0.776670	3.259763
59704	0	0.175976	-1.069978	10.113086	0.001720	-0.010692	0.101132	0.722040	-0.829779	3.248721
59705	0	0.192424	-1.038462	10.198827	0.001892	-0.010376	0.101990	0.699380	-0.874848	3.247279
59706	0	0.187028	-0.509949	10.229065	0.001835	-0.005084	0.102292	0.669112	-0.923259	3.245291
59707	0	0.246947	-1.093557	10.748123	0.002441	-0.010925	0.107483	0.645129	-0.961999	3.236484
59708	0	0.233204	-0.857348	10.546389	0.002313	-0.008566	0.105465	0.623883	-0.991907	3.230702
59709	0	0.240113	-0.903775	10.656653	0.002380	-0.009033	0.106567	0.606015	-1.023144	3.228196
59710	0	0.236924	-1.014694	10.845687	0.002361	-0.010141	0.108458	0.587058	-1.040389	3.222059
59711	0	0.225684	-0.787961	10.546833	0.002258	-0.007874	0.105469	0.567429	-1.047729	3.215959
59712	0	0.260837	-1.222537	10.906765	0.002621	-0.012220	0.109068	0.549179	-1.043945	3.214101
59713	0	0.260807	-0.798925	10.784999	0.002625	-0.007996	0.107849	0.543032	-1.035537	3.214387
59714	0	0.250228	-0.731557	10.693497	0.002531	-0.007312	0.106935	0.526004	-1.013722	3.207772
59715	0	0.192188	-1.024716	10.498171	0.001953	-0.010254	0.104980	0.520324	-0.988745	3.201489
59716	0	0.197620	-0.846713	10.260311	0.002014	-0.008471	0.102602	0.512129	-0.955436	3.192458
59717	0	0.155595	-1.000902	10.180719	0.001587	-0.010010	0.101807	0.499871	-0.929681	3.184418
59718	0	0.149430	-0.780614	9.912200	0.001526	-0.007812	0.099121	0.493070	-0.902275	3.178457
59719	0	0.180242	-0.786945	9.961022	0.001831	-0.007874	0.099609	0.484742	-0.878443	3.172653
59720	0	0.180863	-0.963280	9.826835	0.001835	-0.009636	0.098268	0.475207	-0.856801	3.158158
59721	0	0.156824	-0.695510	9.539847	0.001587	-0.006958	0.095398	0.465584	-0.843399	3.149571
59722	0	0.153238	-0.915091	9.607042	0.001549	-0.009150	0.096070	0.450911	-0.833039	3.145445
59723	0	0.108261	-0.793461	9.527606	0.001099	-0.007935	0.095276	0.437770	-0.822861	3.139538
59724	0	0.143011	-0.855011	9.466518	0.001432	-0.008546	0.094666	0.419495	-0.829043	3.130271
59725	0	0.104358	-1.013510	9.478718	0.001038	-0.010132	0.094788	0.402394	-0.845266	3.122395
59726	0	0.124228	-0.757654	9.380983	0.001232	-0.007575	0.093810	0.387482	-0.866679	3.120623
59727	0	0.105334	-0.690243	9.509220	0.001038	-0.006897	0.095093	0.367775	-0.894573	3.112648
59728	0	0.133936	-0.983893	9.704355	0.001313	-0.009838	0.097044	0.353647	-0.934340	3.107201
59729	0	0.112606	-0.922598	9.747192	0.001099	-0.009216	0.097473	0.329121	-0.975475	3.101066
59730	0	0.142787	-0.576186	9.814096	0.001397	-0.005757	0.098142	0.310738	-1.020218	3.097272
59731	0	0.198429	-1.069301	10.095029	0.001953	-0.010681	0.100952	0.284064	-1.064302	3.086978
59732	0	0.204960	-1.004849	10.198389	0.002016	-0.010035	0.101986	0.255250	-1.110885	3.078149
59733	0	0.204879	-0.702733	10.217160	0.002014	-0.007019	0.102173	0.232906	-1.158616	3.079196
59734	0	0.211297	-0.980096	10.631730	0.002086	-0.009784	0.106319	0.201206	-1.196912	3.072714
59735	0	0.191281	-0.787706	10.406430	0.001892	-0.007874	0.104065	0.184178	-1.228635	3.062295
59736	0	0.219285	-1.038898	10.705294	0.002178	-0.010384	0.107054	0.165293	-1.253232	3.055339
59737	0	0.226398	-0.922011	10.784868	0.002258	-0.009216	0.107849	0.148222	-1.268313	3.053550
59738	0	0.177933	-0.910976	10.619956	0.001781	-0.009102	0.106200	0.126610	-1.276010	3.044030
59739	0	0.255677	-1.123620	10.687212	0.002563	-0.011230	0.106873	0.107376	-1.277842	3.035618
59740	0	0.290255	-0.885936	10.711630	0.002916	-0.008862	0.107116	0.096759	-1.272208	3.035390
59741	0	0.230143	-0.787080	10.632383	0.002319	-0.007874	0.106323	0.086708	-1.261949	3.027934
59742	0	0.237923	-1.030665	10.534857	0.002405	-0.010310	0.105348	0.077537	-1.242906	3.020064
59743	0	0.186312	-0.805630	10.290583	0.001892	-0.008057	0.102905	0.064918	-1.219744	3.013117
59744	0	0.162052	-1.043487	10.131909	0.001652	-0.010437	0.101318	0.054335	-1.193644	3.005918
59745	0	0.131435	-0.842555	9.942642	0.001343	-0.008423	0.099426	0.038202	-1.169974	2.995457
59746	0	0.144097	-0.817947	9.857261	0.001470	-0.008184	0.098572	0.031022	-1.145816	2.991883
59747	0	0.167894	-0.964209	9.954899	0.001709	-0.009644	0.099548	0.019720	-1.120369	2.983748
59748	0	0.162791	-0.719360	9.607111	0.001651	-0.007199	0.096070	0.013572	-1.102096	2.978300
59749	0	0.193595	-0.884967	9.680214	0.001953	-0.008850	0.096802	0.001024	-1.090695	2.961948
59750	0	0.129479	-0.805726	9.631361	0.001308	-0.008057	0.096313	-0.012645	-1.083502	2.957046
59751	0	0.127285	-0.787579	9.515374	0.001282	-0.007874	0.095154	-0.028269	-1.081814	2.952494
59752	0	0.157149	-1.093094	9.576306	0.001569	-0.010930	0.095763	-0.042257	-1.094146	2.949639
59753	0	0.104006	-0.843012	9.411553	0.001038	-0.008423	0.094116	-0.064030	-1.106192	2.949191
59754	0	0.117917	-0.667445	9.429678	0.001164	-0.006668	0.094297	-0.084668	-1.132918	2.946531
59755	0	0.148264	-0.964717	9.692320	0.001465	-0.009644	0.096924	-0.101942	-1.162662	2.933774
59756	0	0.109520	-1.032512	9.783693	0.001073	-0.010323	0.097837	-0.117862	-1.197708	2.931514
59757	0	0.143256	-0.684243	9.918127	0.001404	-0.006836	0.099182	-0.138230	-1.239702	2.934781
59758	0	0.216691	-1.045942	10.106971	0.002133	-0.010450	0.101071	-0.161434	-1.286490	2.927528
59759	0	0.167449	-0.898707	10.040106	0.001648	-0.008972	0.100403	-0.191375	-1.325509	2.916218
59760	0	0.221268	-0.943915	10.106809	0.002190	-0.009430	0.101069	-0.214692	-1.360466	2.910519
59761	0	0.240944	-0.922705	10.449057	0.002380	-0.009216	0.104492	-0.239376	-1.401085	2.900531
59762	0	0.221900	-0.753043	10.369524	0.002193	-0.007529	0.103696	-0.253516	-1.438094	2.893040
59763	0	0.228140	-1.129440	10.729901	0.002258	-0.011292	0.107300	-0.269432	-1.471569	2.886457
59764	0	0.219091	-0.848768	10.595517	0.002182	-0.008491	0.105955	-0.279092	-1.490006	2.878042
59765	0	0.189544	-1.002276	10.613885	0.001892	-0.010010	0.106140	-0.305901	-1.502451	2.866896
59766	0	0.207786	-1.027888	10.686994	0.002082	-0.010281	0.106870	-0.316822	-1.506958	2.852398
59767	0	0.249213	-0.915612	10.559099	0.002502	-0.009155	0.105591	-0.330447	-1.504625	2.842612
59768	0	0.228402	-0.823739	10.632388	0.002298	-0.008242	0.106323	-0.338494	-1.498012	2.835574
59769	0	0.235905	-0.951438	10.406608	0.002380	-0.009521	0.104065	-0.343306	-1.483438	2.826453
59770	0	0.206896	-0.834086	10.333553	0.002093	-0.008348	0.103334	-0.347462	-1.465296	2.816024
59771	0	0.186399	-1.036667	10.223535	0.001892	-0.010376	0.102234	-0.349616	-1.442764	2.809663
59772	0	0.180802	-0.840070	10.040560	0.001837	-0.008405	0.100405	-0.357556	-1.418855	2.805366
59773	0	0.168210	-0.841643	9.961038	0.001709	-0.008423	0.099609	-0.362705	-1.396802	2.798098
59774	0	0.144730	-0.895438	9.851256	0.001472	-0.008960	0.098512	-0.368966	-1.376395	2.788690
59775	0	0.162259	-0.823723	9.631412	0.001648	-0.008240	0.096313	-0.378466	-1.355064	2.779604
59776	0	0.133302	-0.896135	9.558286	0.001353	-0.008967	0.095582	-0.383697	-1.339642	2.772617
59777	0	0.145378	-0.823356	9.631417	0.001465	-0.008240	0.096313	-0.388794	-1.335244	2.766567
59778	0	0.149948	-0.859125	9.631469	0.001503	-0.008594	0.096314	-0.398514	-1.339772	2.758264
59779	0	0.164770	-1.037733	9.613023	0.001648	-0.010376	0.096130	-0.412614	-1.348117	2.748312
59780	0	0.147246	-0.854967	9.509160	0.001464	-0.008549	0.095092	-0.426151	-1.367153	2.749028
59781	0	0.135587	-0.695728	9.600817	0.001343	-0.006958	0.096008	-0.437692	-1.391374	2.741768
59782	0	0.127261	-0.897176	9.747182	0.001247	-0.008971	0.097472	-0.450746	-1.429508	2.733308
59783	0	0.142444	-0.963902	9.967056	0.001404	-0.009644	0.099670	-0.457914	-1.461789	2.728349
59784	0	0.171316	-0.663749	9.936432	0.001689	-0.006644	0.099364	-0.462468	-1.498224	2.717223
59785	0	0.167318	-1.074300	10.156200	0.001648	-0.010742	0.101562	-0.475723	-1.535213	2.710333
59786	0	0.172174	-0.854805	10.186528	0.001698	-0.008547	0.101866	-0.489388	-1.569832	2.705277
59787	0	0.216192	-0.995541	10.272098	0.002136	-0.009949	0.102722	-0.509129	-1.606938	2.697658
59788	0	0.221112	-0.960368	10.448820	0.002188	-0.009597	0.104489	-0.528918	-1.641032	2.690983
59789	0	0.203142	-0.665124	10.308814	0.002014	-0.006653	0.103088	-0.539352	-1.668673	2.680983
59790	0	0.243292	-1.122928	10.656586	0.002416	-0.011228	0.106566	-0.553327	-1.695724	2.674551
59791	0	0.189982	-0.805106	10.546904	0.001892	-0.008057	0.105469	-0.559379	-1.712563	2.669607
59792	0	0.209193	-1.012274	10.668929	0.002090	-0.010121	0.106689	-0.572971	-1.722604	2.660914
59793	0	0.206806	-1.049734	10.675070	0.002075	-0.010498	0.106750	-0.584270	-1.723485	2.653269
59794	0	0.254137	-0.927609	10.516379	0.002549	-0.009276	0.105164	-0.595938	-1.723491	2.651536
59795	0	0.248396	-0.896299	10.546997	0.002502	-0.008972	0.105469	-0.597939	-1.711896	2.639586
59796	0	0.208356	-0.967463	10.327493	0.002100	-0.009687	0.103273	-0.595684	-1.702185	2.632832
59797	0	0.187022	-0.853193	10.284572	0.001892	-0.008545	0.102844	-0.593131	-1.686303	2.619949
59798	0	0.139090	-0.985588	10.254292	0.001421	-0.009862	0.102542	-0.598240	-1.661172	2.605991
59799	0	0.161743	-0.798874	10.101422	0.001648	-0.007996	0.101013	-0.602302	-1.634991	2.597941
59800	0	0.143823	-0.871349	9.942868	0.001466	-0.008715	0.099428	-0.612763	-1.611658	2.586804
59801	0	0.162639	-0.792972	9.906080	0.001648	-0.007935	0.099060	-0.618932	-1.595100	2.580688
59802	0	0.176993	-0.817052	9.680301	0.001788	-0.008170	0.096803	-0.631168	-1.581890	2.566887
59803	0	0.169419	-0.884675	9.698543	0.001709	-0.008850	0.096985	-0.638951	-1.572751	2.556490
59804	0	0.173335	-0.768114	9.655898	0.001740	-0.007685	0.096559	-0.646425	-1.572589	2.546523
59805	0	0.188951	-0.860610	9.613041	0.001892	-0.008606	0.096130	-0.658232	-1.577809	2.546552
59806	0	0.133431	-1.013035	9.612971	0.001337	-0.010133	0.096129	-0.666993	-1.582845	2.543254
59807	0	0.116656	-0.849010	9.588560	0.001160	-0.008484	0.095886	-0.686086	-1.599241	2.533682
59808	0	0.143423	-0.764193	9.649449	0.001417	-0.007643	0.096495	-0.696749	-1.627602	2.526655
59809	0	0.148352	-0.885457	9.716728	0.001465	-0.008850	0.097168	-0.713634	-1.657703	2.519854
59810	0	0.158646	-1.032017	9.820374	0.001563	-0.010324	0.098204	-0.720212	-1.693036	2.515334
59811	0	0.167135	-0.725901	9.899894	0.001648	-0.007263	0.098999	-0.726933	-1.728155	2.507687
59812	0	0.166505	-1.066606	10.137969	0.001635	-0.010674	0.101379	-0.730051	-1.770523	2.502114
59813	0	0.167301	-0.891510	10.095139	0.001648	-0.008911	0.100952	-0.746090	-1.806931	2.501627
59814	0	0.215261	-0.862106	10.210880	0.002126	-0.008615	0.102110	-0.764886	-1.844997	2.498127
59815	0	0.222163	-0.995032	10.497981	0.002197	-0.009949	0.104980	-0.778086	-1.879502	2.486606
59816	0	0.208059	-0.683433	10.357474	0.002062	-0.006840	0.103575	-0.783454	-1.908161	2.477643
59817	0	0.245325	-0.940038	10.620081	0.002441	-0.009399	0.106201	-0.795800	-1.928891	2.475920
59818	0	0.253072	-0.835602	10.571249	0.002525	-0.008365	0.105712	-0.797668	-1.942688	2.469729
59819	0	0.238327	-0.952154	10.540764	0.002380	-0.009521	0.105408	-0.808942	-1.953794	2.464522
59820	0	0.274933	-1.013660	10.583372	0.002752	-0.010133	0.105834	-0.824222	-1.958575	2.461104
59821	0	0.273265	-0.909120	10.522523	0.002747	-0.009094	0.105225	-0.832006	-1.951370	2.457224
59822	0	0.245782	-0.774334	10.467682	0.002475	-0.007746	0.104676	-0.840445	-1.940786	2.445766
59823	0	0.181085	-0.981996	10.333351	0.001831	-0.009827	0.103333	-0.844043	-1.926360	2.434099
59824	0	0.176565	-0.827806	10.260233	0.001791	-0.008288	0.102601	-0.843512	-1.905947	2.432760
59825	0	0.162250	-0.969348	10.089259	0.001648	-0.009705	0.100891	-0.841866	-1.885022	2.423529
59826	0	0.126283	-0.864185	10.077159	0.001291	-0.008645	0.100771	-0.849156	-1.860592	2.417903
59827	0	0.137815	-0.853587	9.924430	0.001404	-0.008545	0.099243	-0.849598	-1.838848	2.405892
59828	0	0.151390	-0.876578	9.936793	0.001535	-0.008771	0.099367	-0.854508	-1.821886	2.400886
59829	0	0.150791	-0.786544	9.680270	0.001526	-0.007874	0.096802	-0.855748	-1.808414	2.392405
59830	0	0.123344	-0.919404	9.680344	0.001245	-0.009200	0.096803	-0.859400	-1.801905	2.383869
59831	0	0.139162	-0.719682	9.576474	0.001404	-0.007202	0.095764	-0.863809	-1.794898	2.389095
59832	0	0.113438	-0.810570	9.625353	0.001135	-0.008107	0.096253	-0.872766	-1.801970	2.377024
59833	0	0.171148	-1.007301	9.674045	0.001709	-0.010071	0.096741	-0.886122	-1.812535	2.370020
59834	0	0.122918	-0.824477	9.588521	0.001225	-0.008245	0.095885	-0.897166	-1.824525	2.369152
59835	0	0.159624	-0.702310	9.600785	0.001587	-0.007019	0.096008	-0.912669	-1.843145	2.361255
59836	0	0.180432	-0.880292	9.722632	0.001788	-0.008798	0.097227	-0.929532	-1.869679	2.353038
59837	0	0.165907	-1.007112	9.820535	0.001648	-0.010071	0.098206	-0.940513	-1.890066	2.337517
59838	0	0.187627	-0.689268	9.905903	0.001853	-0.006898	0.099059	-0.945016	-1.924342	2.334196
59839	0	0.204127	-0.977183	10.174447	0.002014	-0.009766	0.101746	-0.962567	-1.962227	2.325895
59840	0	0.178346	-0.868451	10.131469	0.001762	-0.008679	0.101315	-0.978862	-1.993428	2.320768
59841	0	0.209440	-0.922027	10.247728	0.002075	-0.009216	0.102478	-0.993770	-2.022246	2.316196
59842	0	0.207434	-0.959176	10.467291	0.002053	-0.009591	0.104673	-1.004943	-2.052641	2.311287
59843	0	0.184833	-0.683917	10.302682	0.001831	-0.006836	0.103027	-1.018923	-2.079030	2.308044
59844	0	0.175934	-1.050956	10.497781	0.001743	-0.010505	0.104979	-1.034524	-2.103758	2.292859
59845	0	0.214079	-0.860479	10.534668	0.002136	-0.008606	0.105347	-1.043522	-2.116014	2.287338
59846	0	0.177970	-0.927852	10.424680	0.001779	-0.009275	0.104247	-1.057131	-2.124515	2.276118
59847	0	0.194864	-0.958332	10.546876	0.001953	-0.009583	0.105469	-1.068163	-2.126940	2.265257
59848	0	0.260083	-0.831132	10.534540	0.002615	-0.008303	0.105346	-1.087636	-2.118835	2.259097
59849	0	0.206154	-0.867178	10.455310	0.002075	-0.008667	0.104553	-1.102932	-2.111166	2.247245
59850	0	0.196852	-0.928409	10.327113	0.001987	-0.009287	0.103271	-1.109830	-2.098524	2.233744
59851	0	0.199226	-0.835758	10.253984	0.002014	-0.008362	0.102539	-1.115052	-2.081306	2.225288
59852	0	0.164418	-1.042721	10.107574	0.001665	-0.010429	0.101075	-1.122539	-2.064878	2.219797
59853	0	0.199982	-0.835653	9.979321	0.002014	-0.008362	0.099792	-1.126365	-2.055613	2.213661
59854	0	0.166032	-0.908032	10.046545	0.001679	-0.009084	0.100465	-1.132325	-2.041033	2.202945
59855	0	0.143891	-0.817800	9.875532	0.001465	-0.008179	0.098755	-1.141314	-2.018129	2.192661
59856	0	0.151831	-0.786978	9.680226	0.001535	-0.007873	0.096802	-1.147793	-2.004979	2.185220
59857	0	0.151054	-0.920813	9.747416	0.001526	-0.009216	0.097473	-1.147922	-1.994064	2.173379
59858	0	0.142991	-0.754858	9.637589	0.001434	-0.007553	0.096375	-1.152308	-1.995751	2.166641
59859	0	0.121730	-0.750659	9.649668	0.001221	-0.007507	0.096497	-1.161113	-1.998704	2.155954
59860	0	0.145978	-1.019289	9.710679	0.001457	-0.010192	0.097107	-1.171958	-2.008712	2.151441
59861	0	0.128804	-0.769338	9.570280	0.001282	-0.007690	0.095703	-1.185158	-2.023111	2.144223
59862	0	0.136840	-0.703475	9.655582	0.001355	-0.007026	0.096557	-1.205486	-2.045627	2.135216
59863	0	0.154039	-0.892093	9.863170	0.001526	-0.008911	0.098633	-1.226444	-2.069276	2.130417
59864	0	0.156946	-0.875369	9.807989	0.001554	-0.008748	0.098081	-1.242534	-2.093558	2.117999
59865	0	0.148391	-0.903846	9.850997	0.001465	-0.009033	0.098511	-1.258168	-2.122456	2.111273
59866	0	0.164530	-0.934882	10.070587	0.001625	-0.009350	0.100706	-1.266482	-2.152173	2.100179
59867	0	0.178836	-0.849530	10.046258	0.001770	-0.008484	0.100464	-1.288898	-2.179816	2.085732
59868	0	0.201352	-1.040569	10.338870	0.001990	-0.010400	0.103390	-1.304846	-2.212158	2.080147
59869	0	0.233954	-0.799760	10.296570	0.002319	-0.007996	0.102966	-1.316438	-2.241223	2.073284
59870	0	0.212941	-0.831325	10.387902	0.002115	-0.008306	0.103880	-1.334222	-2.263486	2.062295
59871	0	0.221415	-0.946486	10.443040	0.002197	-0.009460	0.104431	-1.348333	-2.288592	2.060660
59872	0	0.205355	-0.898371	10.455102	0.002048	-0.008982	0.104551	-1.359723	-2.301789	2.054731
59873	0	0.226079	-0.903885	10.479682	0.002258	-0.009033	0.104797	-1.375041	-2.311092	2.049536
59874	0	0.225800	-0.849825	10.455119	0.002263	-0.008495	0.104551	-1.387333	-2.312043	2.042635
59875	0	0.206523	-0.897946	10.552936	0.002075	-0.008972	0.105530	-1.404264	-2.307810	2.035988
59876	0	0.216733	-0.911014	10.400310	0.002177	-0.009109	0.104003	-1.413907	-2.303524	2.022986
59877	0	0.181158	-0.842720	10.278319	0.001831	-0.008423	0.102783	-1.427643	-2.288405	2.014833
59878	0	0.189384	-0.990147	10.345359	0.001913	-0.009897	0.103454	-1.441225	-2.273685	2.006619
59879	0	0.180731	-0.945814	10.131900	0.001831	-0.009460	0.101318	-1.447417	-2.253424	1.994991
59880	0	0.152361	-0.921152	9.967171	0.001540	-0.009212	0.099671	-1.455127	-2.240871	1.992779
59881	0	0.150362	-0.933961	9.930442	0.001526	-0.009338	0.099304	-1.465352	-2.221684	1.987103
59882	0	0.171129	-0.800216	9.814449	0.001726	-0.007998	0.098145	-1.478445	-2.210638	1.985676
59883	0	0.157252	-0.921373	9.881639	0.001587	-0.009216	0.098816	-1.484176	-2.200355	1.975469
59884	0	0.166652	-0.853549	9.820621	0.001680	-0.008540	0.098206	-1.487424	-2.190509	1.974766
59885	0	0.152247	-0.805922	9.674056	0.001526	-0.008057	0.096741	-1.499113	-2.192789	1.967631
59886	0	0.182065	-0.904100	9.710586	0.001824	-0.009039	0.097106	-1.510178	-2.194676	1.959401
59887	0	0.140724	-0.873212	9.686237	0.001404	-0.008728	0.096863	-1.523624	-2.204951	1.954789
59888	0	0.178336	-0.788491	9.698356	0.001777	-0.007882	0.096984	-1.535477	-2.218998	1.947562
59889	0	0.147748	-0.812512	9.765544	0.001465	-0.008118	0.097656	-1.552717	-2.239963	1.939648
59890	0	0.144328	-0.813673	9.856934	0.001429	-0.008133	0.098570	-1.565629	-2.263062	1.934531
59891	0	0.148153	-0.922472	9.960835	0.001465	-0.009216	0.099609	-1.583798	-2.288269	1.934152
59892	0	0.133457	-0.832376	9.960672	0.001315	-0.008318	0.099607	-1.598917	-2.316612	1.930633
59893	0	0.160489	-0.922513	10.058484	0.001587	-0.009216	0.100586	-1.617330	-2.343067	1.920855
59894	0	0.219016	-1.015776	10.143641	0.002172	-0.010150	0.101438	-1.634509	-2.369004	1.919415
59895	0	0.166343	-0.873278	10.217219	0.001648	-0.008728	0.102173	-1.648190	-2.392220	1.917423
59896	0	0.224347	-0.948451	10.308488	0.002228	-0.009471	0.103086	-1.671567	-2.415518	1.914061
59897	0	0.184882	-0.885645	10.406409	0.001831	-0.008850	0.104065	-1.686772	-2.440957	1.908265
59898	0	0.175108	-0.935891	10.418435	0.001744	-0.009352	0.104185	-1.702822	-2.454335	1.903614
59899	0	0.177547	-0.945845	10.534677	0.001770	-0.009460	0.105347	-1.708740	-2.466148	1.898548
59900	0	0.202579	-0.842047	10.430894	0.002025	-0.008419	0.104309	-1.718342	-2.473242	1.892024
59901	0	0.201005	-0.915776	10.461412	0.002014	-0.009155	0.104614	-1.729068	-2.474546	1.886521
59902	0	0.230127	-0.928111	10.418644	0.002311	-0.009283	0.104186	-1.734816	-2.469996	1.878292
59903	0	0.205887	-0.866383	10.376036	0.002075	-0.008667	0.103760	-1.739126	-2.457884	1.865111
59904	0	0.208858	-0.871856	10.272375	0.002104	-0.008722	0.102723	-1.742758	-2.446707	1.858638
59905	0	0.223525	-0.854155	10.168536	0.002258	-0.008545	0.101685	-1.746688	-2.426526	1.851247
59906	0	0.176445	-0.957967	10.113619	0.001784	-0.009576	0.101136	-1.758667	-2.409903	1.841307
59907	0	0.169377	-0.878802	10.034215	0.001709	-0.008789	0.100342	-1.765215	-2.398224	1.835540
59908	0	0.160128	-0.793716	9.918203	0.001617	-0.007933	0.099182	-1.778055	-2.385258	1.828510
59909	0	0.169287	-0.933910	9.851095	0.001709	-0.009338	0.098511	-1.786441	-2.372309	1.813796
59910	0	0.161193	-0.927762	9.814474	0.001616	-0.009279	0.098145	-1.792077	-2.373817	1.802537
59911	0	0.139327	-0.866406	9.790080	0.001404	-0.008667	0.097900	-1.796226	-2.367082	1.798466
59912	0	0.149735	-0.902989	9.765614	0.001505	-0.009027	0.097656	-1.806617	-2.363778	1.795698
59913	0	0.152356	-0.885276	9.747294	0.001526	-0.008850	0.097473	-1.817286	-2.366550	1.791825
59914	0	0.146233	-0.910205	9.704471	0.001460	-0.009100	0.097045	-1.827269	-2.374681	1.784744
59915	0	0.147581	-0.818618	9.692303	0.001465	-0.008179	0.096924	-1.843624	-2.392953	1.783057
59916	0	0.113712	-0.838055	9.802007	0.001121	-0.008377	0.098021	-1.855130	-2.417643	1.777752
59917	0	0.147829	-0.866744	9.899878	0.001465	-0.008667	0.098999	-1.863103	-2.438462	1.776828
59918	0	0.156475	-0.909868	9.905868	0.001553	-0.009096	0.099059	-1.873455	-2.457792	1.776926
59919	0	0.172247	-0.898022	10.015774	0.001709	-0.008972	0.100159	-1.889999	-2.478489	1.770392
59920	0	0.199975	-0.905354	10.058240	0.001980	-0.009050	0.100583	-1.900899	-2.506426	1.763843
59921	0	0.203462	-0.891422	10.150079	0.002014	-0.008911	0.101501	-1.911625	-2.534747	1.756068
59922	0	0.213437	-0.855642	10.278052	0.002116	-0.008552	0.102781	-1.924141	-2.560309	1.747739
59923	0	0.184224	-0.891825	10.327067	0.001831	-0.008911	0.103271	-1.939175	-2.577913	1.740263
59924	0	0.186460	-0.947978	10.375728	0.001853	-0.009476	0.103758	-1.950749	-2.595927	1.730293
59925	0	0.189904	-0.958780	10.436951	0.001892	-0.009583	0.104370	-1.963644	-2.608658	1.729553
59926	0	0.202656	-0.947425	10.503940	0.002028	-0.009472	0.105040	-1.973193	-2.612788	1.720784
59927	0	0.182920	-0.921040	10.382136	0.001831	-0.009216	0.103821	-1.973600	-2.615894	1.717000
59928	0	0.200170	-0.914017	10.418845	0.002010	-0.009144	0.104188	-1.976414	-2.611588	1.707168
59929	0	0.194304	-0.896980	10.400430	0.001953	-0.008972	0.104004	-1.980588	-2.605660	1.696325
59930	0	0.180064	-0.884232	10.345511	0.001811	-0.008846	0.103455	-1.982914	-2.599346	1.687148
59931	0	0.199554	-0.920817	10.211292	0.002014	-0.009216	0.102112	-1.980463	-2.583620	1.677131
59932	0	0.129369	-0.913628	10.150291	0.001306	-0.009140	0.101502	-1.982952	-2.575269	1.670885
59933	0	0.187376	-0.866588	10.058638	0.001892	-0.008667	0.100586	-1.988299	-2.559477	1.663227
59934	0	0.171300	-0.883946	9.961051	0.001734	-0.008848	0.099609	-1.984795	-2.540702	1.653036
59935	0	0.187479	-0.890549	9.924400	0.001892	-0.008911	0.099243	-1.984807	-2.525785	1.642753
59936	0	0.190204	-0.853156	9.869537	0.001919	-0.008534	0.098695	-1.987965	-2.511349	1.635074
59937	0	0.176143	-0.890668	9.838923	0.001770	-0.008911	0.098389	-1.989285	-2.506280	1.630900
59938	0	0.150407	-0.841407	9.790143	0.001509	-0.008414	0.097901	-1.995589	-2.505647	1.628533
59939	0	0.176780	-0.902955	9.710731	0.001770	-0.009033	0.097107	-1.997745	-2.507881	1.620184
59940	0	0.127707	-0.914545	9.704619	0.001277	-0.009149	0.097046	-2.000433	-2.512862	1.610747
59941	0	0.135396	-0.835919	9.741218	0.001343	-0.008362	0.097412	-2.003735	-2.530811	1.601660
59942	0	0.137354	-0.865866	9.802265	0.001365	-0.008662	0.098022	-2.005931	-2.545887	1.592407
59943	0	0.141947	-0.842098	9.832757	0.001404	-0.008423	0.098328	-2.010103	-2.568804	1.586367
59944	0	0.144948	-0.896470	9.905932	0.001435	-0.008969	0.099059	-2.011130	-2.589836	1.583107
59945	0	0.160116	-0.903544	9.966998	0.001587	-0.009033	0.099670	-2.019931	-2.610893	1.576513
59946	0	0.175471	-0.830820	10.021730	0.001738	-0.008306	0.100218	-2.029195	-2.635081	1.567301
59947	0	0.173073	-0.940168	10.107364	0.001709	-0.009399	0.101074	-2.037958	-2.664308	1.557733
59948	0	0.231495	-0.861896	10.204789	0.002302	-0.008611	0.102049	-2.053347	-2.683268	1.548984
59949	0	0.190080	-0.854851	10.296585	0.001892	-0.008545	0.102966	-2.063472	-2.697449	1.542741
59950	0	0.167245	-0.959114	10.381868	0.001665	-0.009590	0.103819	-2.070611	-2.710098	1.534443
59951	0	0.208511	-0.909668	10.375935	0.002075	-0.009094	0.103760	-2.079373	-2.725482	1.528731
59952	0	0.185396	-0.921929	10.430832	0.001851	-0.009222	0.104308	-2.082250	-2.733249	1.518113
59953	0	0.244425	-0.926623	10.467621	0.002441	-0.009277	0.104675	-2.076026	-2.740811	1.514683
59954	0	0.214083	-0.882188	10.418852	0.002142	-0.008828	0.104188	-2.075024	-2.743988	1.509319
59955	0	0.237356	-0.932606	10.406620	0.002380	-0.009338	0.104065	-2.067245	-2.741028	1.501040
59956	0	0.228924	-0.851692	10.382340	0.002305	-0.008521	0.103823	-2.068410	-2.728033	1.495804
59957	0	0.212026	-0.871985	10.272319	0.002136	-0.008728	0.102722	-2.064983	-2.714699	1.489943
59958	0	0.184270	-0.913274	10.223667	0.001860	-0.009139	0.102236	-2.063644	-2.700066	1.487867
59959	0	0.169454	-0.872221	10.162428	0.001709	-0.008728	0.101624	-2.062684	-2.688278	1.477123
59960	0	0.123305	-0.919767	10.070987	0.001253	-0.009205	0.100709	-2.060079	-2.669903	1.470743
59961	0	0.138958	-0.854152	10.052539	0.001404	-0.008545	0.100525	-2.061832	-2.657996	1.468173
59962	0	0.160569	-0.786273	9.930475	0.001619	-0.007867	0.099304	-2.062614	-2.646557	1.461066
59963	0	0.163624	-0.890371	9.887782	0.001648	-0.008911	0.098877	-2.059621	-2.637188	1.457054
59964	0	0.143279	-0.871101	9.863413	0.001441	-0.008714	0.098634	-2.061968	-2.631917	1.451401
59965	0	0.127681	-0.860042	9.765680	0.001282	-0.008606	0.097656	-2.061002	-2.630311	1.444751
59966	0	0.157420	-0.896442	9.765699	0.001576	-0.008962	0.097657	-2.069713	-2.631861	1.440494
59967	0	0.128366	-0.903477	9.753401	0.001282	-0.009033	0.097534	-2.077121	-2.638169	1.437591
59968	0	0.129286	-0.873087	9.753322	0.001286	-0.008732	0.097533	-2.081467	-2.650775	1.431586
59969	0	0.141261	-0.860671	9.790020	0.001404	-0.008606	0.097900	-2.087764	-2.665125	1.425901
59970	0	0.167693	-0.879037	9.838757	0.001665	-0.008791	0.098388	-2.092412	-2.682945	1.419118
59971	0	0.172358	-0.884971	9.826638	0.001709	-0.008850	0.098267	-2.097299	-2.703970	1.409659
59972	0	0.175433	-0.861013	9.979089	0.001739	-0.008606	0.099792	-2.107507	-2.725919	1.408875
59973	0	0.172606	-0.873122	10.107365	0.001709	-0.008728	0.101074	-2.116553	-2.749024	1.408502
59974	0	0.188526	-0.861320	10.174328	0.001865	-0.008613	0.101744	-2.122447	-2.775310	1.401253
59975	0	0.166787	-0.811763	10.162321	0.001648	-0.008118	0.101624	-2.127554	-2.801736	1.392503
59976	0	0.176369	-0.884963	10.333136	0.001749	-0.008850	0.103332	-2.132235	-2.821808	1.389530
59977	0	0.214711	-0.836421	10.369831	0.002136	-0.008362	0.103699	-2.140004	-2.837672	1.382429
59978	0	0.185534	-0.861878	10.375816	0.001852	-0.008612	0.103759	-2.152963	-2.845079	1.379104
59979	0	0.201363	-0.940459	10.412552	0.002014	-0.009399	0.104126	-2.163644	-2.848381	1.372494
59980	0	0.176304	-0.935074	10.375873	0.001768	-0.009349	0.103759	-2.170604	-2.846717	1.359941
59981	0	0.207509	-0.915441	10.339363	0.002075	-0.009155	0.103394	-2.174583	-2.850426	1.353242
59982	0	0.206838	-0.934255	10.375942	0.002074	-0.009337	0.103760	-2.185088	-2.847852	1.343018
59983	0	0.218828	-0.884856	10.382112	0.002197	-0.008850	0.103821	-2.188220	-2.841761	1.335181
59984	0	0.192160	-0.920904	10.235661	0.001935	-0.009213	0.102356	-2.188027	-2.830657	1.326205
59985	0	0.187818	-0.866635	10.168488	0.001892	-0.008667	0.101685	-2.192167	-2.818621	1.325041
59986	0	0.148053	-0.884575	10.125788	0.001498	-0.008849	0.101257	-2.193146	-2.802281	1.326120
59987	0	0.162927	-0.866397	10.040340	0.001648	-0.008667	0.100403	-2.194371	-2.784746	1.318893
59988	0	0.171650	-0.810693	9.991619	0.001733	-0.008112	0.099916	-2.193238	-2.769792	1.309805
59989	0	0.200245	-0.823829	9.930456	0.002014	-0.008240	0.099304	-2.196203	-2.759941	1.303960
59990	0	0.185950	-0.823338	9.857224	0.001868	-0.008237	0.098572	-2.196756	-2.753391	1.298686
59991	0	0.158263	-0.854344	9.820576	0.001587	-0.008545	0.098206	-2.199612	-2.752033	1.293920
59992	0	0.127007	-0.896419	9.826711	0.001273	-0.008969	0.098267	-2.198262	-2.752005	1.288176
59993	0	0.146296	-0.848394	9.796145	0.001465	-0.008484	0.097961	-2.202927	-2.753300	1.286130
59994	0	0.158062	-0.898027	9.802089	0.001583	-0.008973	0.098022	-2.215838	-2.753925	1.281750
59995	0	0.153453	-0.848467	9.765605	0.001526	-0.008484	0.097656	-2.221322	-2.767501	1.276471
59996	0	0.142984	-0.836940	9.783779	0.001421	-0.008364	0.097838	-2.232429	-2.781391	1.266325
59997	0	0.111050	-0.897184	9.826650	0.001099	-0.008972	0.098267	-2.236659	-2.798524	1.265619
59998	0	0.138019	-0.891650	9.930258	0.001367	-0.008911	0.099303	-2.247444	-2.817431	1.264643
59999	0	0.184762	-0.842178	9.875467	0.001831	-0.008423	0.098755	-2.250707	-2.839900	1.259628
60000	0	0.187907	-0.866748	10.076761	0.001864	-0.008665	0.100768	-2.257834	-2.859877	1.255652
60001	0	0.209037	-0.830746	10.192786	0.002075	-0.008301	0.101929	-2.269774	-2.880119	1.252843
60002	0	0.199888	-0.874164	10.204862	0.001983	-0.008742	0.102049	-2.273398	-2.901463	1.249144
60003	0	0.208702	-0.842487	10.272176	0.002075	-0.008423	0.102722	-2.279967	-2.917864	1.244258
60004	0	0.205179	-0.849116	10.320902	0.002038	-0.008489	0.103209	-2.287036	-2.936366	1.239593
60005	0	0.189755	-0.934040	10.272188	0.001892	-0.009338	0.102722	-2.293550	-2.945662	1.237377
60006	0	0.196767	-0.867475	10.363641	0.001964	-0.008672	0.103637	-2.301006	-2.953400	1.230139
60007	0	0.177002	-0.878857	10.412602	0.001770	-0.008789	0.104126	-2.304534	-2.956697	1.222608
60008	0	0.170627	-0.879022	10.412592	0.001709	-0.008789	0.104126	-2.309928	-2.956874	1.219494
60009	0	0.188682	-0.909393	10.375989	0.001892	-0.009094	0.103760	-2.313671	-2.954209	1.216189
60010	0	0.193314	-0.909582	10.339359	0.001943	-0.009094	0.103394	-2.319369	-2.946970	1.208819
60011	0	0.193812	-0.884669	10.229550	0.001953	-0.008850	0.102295	-2.319529	-2.933317	1.203989
60012	0	0.190897	-0.915007	10.144151	0.001923	-0.009149	0.101441	-2.325060	-2.921180	1.193886
60013	0	0.175633	-0.903253	10.107452	0.001770	-0.009033	0.101074	-2.328241	-2.908781	1.190063
60014	0	0.197249	-0.847989	10.015923	0.001987	-0.008483	0.100159	-2.328567	-2.895988	1.180797
60015	0	0.139072	-0.879256	10.028064	0.001404	-0.008789	0.100281	-2.336451	-2.884131	1.175297
60016	0	0.173077	-0.818933	9.948632	0.001743	-0.008186	0.099486	-2.343694	-2.872786	1.169226
60017	0	0.151354	-0.854835	9.899892	0.001526	-0.008545	0.098999	-2.351426	-2.861619	1.161900
60018	0	0.131304	-0.916242	9.899818	0.001318	-0.009163	0.098998	-2.354783	-2.858833	1.162302
60019	0	0.128330	-0.836223	9.826655	0.001282	-0.008362	0.098267	-2.359082	-2.863574	1.159860
60020	0	0.170982	-0.823824	9.808278	0.001712	-0.008241	0.098083	-2.360000	-2.864097	1.158332
60021	0	0.159104	-0.885494	9.808299	0.001587	-0.008850	0.098083	-2.369340	-2.871916	1.150185
60022	0	0.154098	-0.855282	9.838687	0.001534	-0.008555	0.098387	-2.370066	-2.883486	1.143499
60023	0	0.153746	-0.867040	9.899855	0.001526	-0.008667	0.098999	-2.377705	-2.899752	1.137723
60024	0	0.143459	-0.867950	9.948581	0.001427	-0.008675	0.099486	-2.387055	-2.911621	1.135519
60025	0	0.129800	-0.891803	9.966958	0.001282	-0.008911	0.099670	-2.398756	-2.932998	1.132084
60026	0	0.151236	-0.917860	10.027780	0.001497	-0.009170	0.100279	-2.412768	-2.952951	1.129947
60027	0	0.142062	-0.873341	10.070731	0.001404	-0.008728	0.100708	-2.422495	-2.974828	1.123131
60028	0	0.187987	-0.917403	10.149861	0.001864	-0.009167	0.101500	-2.434377	-2.994932	1.117537
60029	0	0.196393	-0.934080	10.205035	0.001953	-0.009338	0.102051	-2.440711	-3.009702	1.115319
60030	0	0.161747	-0.910528	10.259852	0.001608	-0.009100	0.102599	-2.450214	-3.023060	1.112411
60031	0	0.196351	-0.891743	10.278246	0.001953	-0.008911	0.102783	-2.460725	-3.037324	1.106397
60032	0	0.209925	-0.917563	10.314680	0.002095	-0.009169	0.103148	-2.471943	-3.044507	1.100750
60033	0	0.201795	-0.885762	10.363698	0.002014	-0.008850	0.103638	-2.483648	-3.051411	1.092654
60034	0	0.214840	-0.899352	10.351309	0.002144	-0.008987	0.103514	-2.493803	-3.059042	1.087334
60035	0	0.231640	-0.867374	10.382030	0.002319	-0.008667	0.103821	-2.504543	-3.058515	1.081224
60036	0	0.194086	-0.917108	10.345265	0.001946	-0.009170	0.103453	-2.509568	-3.054888	1.078102
60037	0	0.188401	-0.927422	10.321088	0.001892	-0.009277	0.103210	-2.509291	-3.048659	1.067927
60038	0	0.192658	-0.890452	10.211209	0.001937	-0.008905	0.102112	-2.511532	-3.039682	1.061753
60039	0	0.187428	-0.921715	10.131861	0.001892	-0.009216	0.101318	-2.515656	-3.022206	1.059676
60040	0	0.184391	-0.872897	10.052522	0.001857	-0.008730	0.100525	-2.517744	-3.010087	1.054044
60041	0	0.175620	-0.891197	10.028093	0.001770	-0.008911	0.100281	-2.521831	-2.996905	1.047527
60042	0	0.148884	-0.866726	9.991483	0.001498	-0.008669	0.099915	-2.523129	-2.988643	1.043856
60043	0	0.164002	-0.866818	9.960940	0.001648	-0.008667	0.099609	-2.527588	-2.982078	1.037970
60044	0	0.156650	-0.897455	9.930431	0.001571	-0.008975	0.099304	-2.530197	-2.979673	1.033381
60045	0	0.182763	-0.872930	9.857173	0.001831	-0.008728	0.098572	-2.534875	-2.977993	1.034916
60046	0	0.176067	-0.867335	9.832641	0.001762	-0.008670	0.098327	-2.541971	-2.978498	1.027147
60047	0	0.171312	-0.885413	9.838824	0.001709	-0.008850	0.098389	-2.549551	-2.985970	1.013385
60048	0	0.165840	-0.898836	9.844706	0.001656	-0.008981	0.098448	-2.561403	-2.991697	1.009250
60049	0	0.208026	-0.848609	9.881562	0.002075	-0.008484	0.098816	-2.566863	-3.000121	1.000249
60050	0	0.197096	-0.843096	9.875348	0.001963	-0.008428	0.098754	-2.573633	-3.012271	0.988034
60051	0	0.171999	-0.909125	10.003670	0.001709	-0.009094	0.100037	-2.573245	-3.027140	0.984675
60052	0	0.155954	-0.891395	10.027982	0.001548	-0.008905	0.100281	-2.585966	-3.042832	0.979028
60053	0	0.203081	-0.861101	10.095138	0.002014	-0.008606	0.100952	-2.594681	-3.063934	0.976048
60054	0	0.187625	-0.880389	10.082756	0.001863	-0.008800	0.100828	-2.602627	-3.080542	0.976004
60055	0	0.196329	-0.860884	10.223345	0.001953	-0.008606	0.102234	-2.608868	-3.093940	0.978324
60056	0	0.180020	-0.910463	10.284183	0.001790	-0.009101	0.102842	-2.615948	-3.107356	0.979010
60057	0	0.219960	-0.909533	10.339341	0.002197	-0.009094	0.103394	-2.619891	-3.112270	0.971642
60058	0	0.196221	-0.922195	10.259879	0.001957	-0.009219	0.102599	-2.625634	-3.120567	0.960407
60059	0	0.189205	-0.964913	10.314889	0.001892	-0.009644	0.103149	-2.634576	-3.122759	0.954862
60060	0	0.207716	-0.922552	10.314767	0.002075	-0.009228	0.103148	-2.634670	-3.127352	0.942607
60061	0	0.176632	-0.885208	10.382069	0.001770	-0.008850	0.103821	-2.639460	-3.125580	0.934042
60062	0	0.200274	-0.903741	10.412514	0.002007	-0.009038	0.104125	-2.641338	-3.123810	0.923533
60063	0	0.225044	-0.909273	10.333282	0.002258	-0.009094	0.103333	-2.642234	-3.117311	0.916484
60064	0	0.198988	-0.933337	10.229528	0.001998	-0.009336	0.102295	-2.642439	-3.110420	0.914013
60065	0	0.181630	-0.921564	10.266146	0.001831	-0.009216	0.102661	-2.644268	-3.096088	0.909940
60066	0	0.185128	-0.897393	10.174557	0.001863	-0.008971	0.101746	-2.649739	-3.085736	0.898862
60067	0	0.200399	-0.915768	10.119627	0.002014	-0.009155	0.101196	-2.654972	-3.076361	0.892733
60068	0	0.179957	-0.891924	10.015765	0.001811	-0.008916	0.100158	-2.661192	-3.065505	0.886482
60069	0	0.157581	-0.842178	9.973171	0.001587	-0.008423	0.099731	-2.662431	-3.054823	0.882943
60070	0	0.155217	-0.890776	9.930452	0.001564	-0.008909	0.099304	-2.663159	-3.043278	0.876854
60071	0	0.163999	-0.927853	9.942629	0.001648	-0.009277	0.099426	-2.666931	-3.036220	0.868833
60072	0	0.144853	-0.909920	9.875374	0.001449	-0.009097	0.098754	-2.671811	-3.038124	0.864782
60073	0	0.164748	-0.903176	9.906020	0.001648	-0.009033	0.099060	-2.672595	-3.039539	0.861245
60074	0	0.152353	-0.927364	9.844981	0.001525	-0.009274	0.098450	-2.673943	-3.039983	0.855336
60075	0	0.141274	-0.915904	9.863234	0.001404	-0.009155	0.098633	-2.680685	-3.052351	0.848196
60076	0	0.118459	-0.940322	9.887532	0.001177	-0.009407	0.098875	-2.678703	-3.063236	0.842637
60077	0	0.147326	-0.885083	9.942608	0.001465	-0.008850	0.099426	-2.681811	-3.074969	0.832314
60078	0	0.149099	-0.891345	9.991341	0.001481	-0.008913	0.099914	-2.684647	-3.088222	0.827691
60079	0	0.190408	-0.885280	10.009719	0.001892	-0.008850	0.100098	-2.690072	-3.103798	0.820839
60080	0	0.193239	-0.886015	10.015704	0.001916	-0.008856	0.100158	-2.697383	-3.124404	0.816614
60081	0	0.221276	-0.891158	10.119591	0.002197	-0.008911	0.101196	-2.700216	-3.143699	0.812222
60082	0	0.169110	-0.898033	10.168277	0.001678	-0.008973	0.101684	-2.710628	-3.159709	0.807034
60083	0	0.196159	-0.927649	10.247794	0.001953	-0.009277	0.102478	-2.711759	-3.171173	0.795915
60084	0	0.179193	-0.915822	10.284284	0.001786	-0.009154	0.102843	-2.718368	-3.179238	0.792836
60085	0	0.165271	-0.909863	10.351516	0.001648	-0.009094	0.103516	-2.725439	-3.186248	0.788412
60086	0	0.184420	-0.922140	10.381922	0.001841	-0.009226	0.103819	-2.722798	-3.191834	0.790144
60087	0	0.182981	-0.945739	10.241730	0.001831	-0.009460	0.102417	-2.721501	-3.192221	0.783391
60088	0	0.194923	-0.926915	10.266138	0.001950	-0.009272	0.102661	-2.720849	-3.192804	0.778683
60089	0	0.194965	-0.951718	10.357712	0.001953	-0.009521	0.103577	-2.718110	-3.190771	0.769488
60090	0	0.260955	-0.908116	10.247870	0.002617	-0.009087	0.102478	-2.713957	-3.184448	0.759246
60091	0	0.206467	-0.920929	10.296715	0.002075	-0.009216	0.102966	-2.708093	-3.174549	0.753087
60092	0	0.185743	-0.901581	10.125889	0.001871	-0.009020	0.101258	-2.705542	-3.160752	0.751354
60093	0	0.193986	-0.865653	10.156365	0.001953	-0.008667	0.101562	-2.695560	-3.147684	0.740513
60094	0	0.185528	-0.870332	10.046637	0.001865	-0.008708	0.100466	-2.692204	-3.137786	0.736975
60095	0	0.146045	-0.860139	10.015915	0.001465	-0.008606	0.100159	-2.688847	-3.134508	0.728378
60096	0	0.138733	-0.871691	9.936557	0.001395	-0.008719	0.099365	-2.687744	-3.127176	0.717608
60097	0	0.145381	-0.884714	9.893842	0.001465	-0.008850	0.098938	-2.686217	-3.116039	0.714251
60098	0	0.168127	-0.871987	9.918243	0.001686	-0.008722	0.099182	-2.685209	-3.112164	0.705992
60099	0	0.170753	-0.866291	9.845009	0.001709	-0.008667	0.098450	-2.682285	-3.112112	0.696591
60100	0	0.164361	-0.902432	9.790053	0.001645	-0.009026	0.097900	-2.682685	-3.111940	0.694596
60101	0	0.183184	-0.897094	9.851084	0.001831	-0.008972	0.098511	-2.683021	-3.114518	0.686444
60102	0	0.171663	-0.879097	9.863236	0.001710	-0.008787	0.098633	-2.689345	-3.123750	0.684891
60103	0	0.159241	-0.866746	9.918200	0.001587	-0.008667	0.099182	-2.691809	-3.131467	0.685203
60104	0	0.166538	-0.921991	9.930297	0.001658	-0.009218	0.099303	-2.695675	-3.140851	0.686240
60105	0	0.172194	-0.896156	9.979321	0.001709	-0.008972	0.099792	-2.685377	-3.157088	0.686948
60106	0	0.181141	-0.865004	10.083041	0.001796	-0.008646	0.100831	-2.691688	-3.176382	0.677286
60107	0	0.171991	-0.896912	10.083016	0.001709	-0.008972	0.100830	-2.689987	-3.190225	0.672318
60108	0	0.210378	-0.835341	10.198983	0.002097	-0.008356	0.101990	-2.688553	-3.199354	0.659480
60109	0	0.226848	-0.878952	10.235569	0.002258	-0.008789	0.102356	-2.690795	-3.212113	0.654303
60110	0	0.198858	-0.928647	10.278130	0.001973	-0.009279	0.102782	-2.700503	-3.230773	0.647606
60111	0	0.214216	-0.884947	10.333245	0.002136	-0.008850	0.103333	-2.701595	-3.238531	0.647638
60112	0	0.172635	-0.903254	10.314834	0.001720	-0.009032	0.103148	-2.703653	-3.246368	0.646713
60113	0	0.201584	-0.903040	10.314963	0.002014	-0.009033	0.103149	-2.701994	-3.249832	0.634052
60114	0	0.152584	-0.939399	10.339366	0.001529	-0.009395	0.103394	-2.702837	-3.248031	0.628090
60115	0	0.182697	-0.927142	10.363830	0.001831	-0.009277	0.103638	-2.697754	-3.244997	0.619749
60116	0	0.187800	-0.889471	10.315090	0.001884	-0.008900	0.103150	-2.693735	-3.240258	0.616368
60117	0	0.163683	-0.933333	10.217349	0.001648	-0.009338	0.102173	-2.689476	-3.229286	0.606869
60118	0	0.155152	-0.920504	10.266243	0.001564	-0.009207	0.102662	-2.688942	-3.216794	0.597631
60119	0	0.181949	-0.878679	10.156291	0.001831	-0.008789	0.101562	-2.687781	-3.205146	0.589591
60120	0	0.161299	-0.902610	10.046436	0.001625	-0.009029	0.100464	-2.685506	-3.192683	0.588184
60121	0	0.181852	-0.853804	9.985433	0.001831	-0.008545	0.099854	-2.678869	-3.179828	0.577622
60122	0	0.173392	-0.877183	9.936671	0.001744	-0.008776	0.099366	-2.675852	-3.169126	0.574963
60123	0	0.145766	-0.872196	9.912173	0.001465	-0.008728	0.099121	-2.670112	-3.162268	0.565224
60124	0	0.181532	-0.858983	9.912248	0.001817	-0.008595	0.099122	-2.666093	-3.161860	0.561142
60125	0	0.188828	-0.866443	9.863311	0.001892	-0.008667	0.098633	-2.664510	-3.158643	0.556904
60126	0	0.169914	-0.817311	9.826671	0.001701	-0.008174	0.098267	-2.664830	-3.157385	0.547235
60127	0	0.152750	-0.866507	9.918227	0.001526	-0.008667	0.099182	-2.663812	-3.160646	0.534121
60128	0	0.171709	-0.865961	9.936546	0.001712	-0.008663	0.099365	-2.661046	-3.167864	0.528953
60129	0	0.177885	-0.811808	9.881573	0.001770	-0.008118	0.098816	-2.662847	-3.179250	0.521928
60130	0	0.167158	-0.879012	9.912002	0.001665	-0.008790	0.099120	-2.664280	-3.187876	0.518166
60131	0	0.147700	-0.879025	9.973116	0.001465	-0.008789	0.099731	-2.667052	-3.202860	0.515654
60132	0	0.174464	-0.872797	10.046296	0.001733	-0.008731	0.100463	-2.665076	-3.217360	0.512157
60133	0	0.147649	-0.873076	10.095174	0.001465	-0.008728	0.100952	-2.669515	-3.231586	0.509966
60134	0	0.198789	-0.873628	10.198835	0.001976	-0.008734	0.101989	-2.673579	-3.246049	0.502021
60135	0	0.184356	-0.885212	10.253866	0.001831	-0.008850	0.102539	-2.677142	-3.260999	0.497560
60136	0	0.186781	-0.897663	10.211067	0.001856	-0.008977	0.102111	-2.677969	-3.275531	0.489979
60137	0	0.195905	-0.903287	10.327140	0.001953	-0.009033	0.103271	-2.678831	-3.283104	0.486889
60138	0	0.227468	-0.885007	10.290421	0.002270	-0.008850	0.102904	-2.679954	-3.289650	0.478141
60139	0	0.183488	-0.891074	10.382077	0.001831	-0.008911	0.103821	-2.680625	-3.294970	0.470989
60140	0	0.196118	-0.884783	10.351486	0.001961	-0.008850	0.103515	-2.679332	-3.296329	0.471604
60141	0	0.201108	-0.842606	10.339335	0.002014	-0.008423	0.103394	-2.683975	-3.293919	0.467202
60142	0	0.200551	-0.867141	10.369800	0.002007	-0.008674	0.103698	-2.682484	-3.292842	0.457749
60143	0	0.194481	-0.921013	10.260081	0.001953	-0.009216	0.102600	-2.676603	-3.284612	0.449441
60144	0	0.235137	-0.907762	10.211350	0.002363	-0.009083	0.102113	-2.671651	-3.272572	0.434804
60145	0	0.224459	-0.866427	10.192925	0.002258	-0.008667	0.101929	-2.669446	-3.258368	0.423161
60146	0	0.203159	-0.878024	10.162421	0.002048	-0.008784	0.101624	-2.665710	-3.241574	0.411404
60147	0	0.181643	-0.866659	10.070831	0.001831	-0.008667	0.100708	-2.666077	-3.226120	0.401590
60148	0	0.142616	-0.835817	10.107465	0.001435	-0.008362	0.101074	-2.663044	-3.216558	0.401729
60149	0	0.121143	-0.860329	9.991489	0.001221	-0.008606	0.099915	-2.660856	-3.206975	0.395562
60150	0	0.125381	-0.896839	9.973147	0.001263	-0.008967	0.099731	-2.662934	-3.197765	0.389155
60151	0	0.109661	-0.915344	9.887715	0.001099	-0.009155	0.098877	-2.661826	-3.196293	0.384754
60152	0	0.163901	-0.872691	9.832755	0.001643	-0.008725	0.098328	-2.664958	-3.192128	0.385500
60153	0	0.189259	-0.836487	9.899876	0.001892	-0.008362	0.098999	-2.669374	-3.193634	0.375510
60154	0	0.171175	-0.867755	9.838734	0.001710	-0.008674	0.098388	-2.674811	-3.196599	0.371783
60155	0	0.176989	-0.873022	9.875469	0.001770	-0.008728	0.098755	-2.678220	-3.197344	0.364677
60156	0	0.147104	-0.867079	9.875391	0.001464	-0.008672	0.098754	-2.678101	-3.206336	0.363492
60157	0	0.141050	-0.842475	9.930394	0.001404	-0.008423	0.099304	-2.681114	-3.214955	0.352127
60158	0	0.192018	-0.879396	9.979123	0.001905	-0.008794	0.099792	-2.682063	-3.232786	0.342998
60159	0	0.171804	-0.842446	10.003633	0.001709	-0.008423	0.100037	-2.684841	-3.243829	0.338428
60160	0	0.179906	-0.849124	10.107277	0.001788	-0.008488	0.101073	-2.689627	-3.257082	0.329838
60161	0	0.172042	-0.903976	10.107344	0.001709	-0.009033	0.101074	-2.697904	-3.270797	0.325654
60162	0	0.217452	-0.874336	10.113285	0.002159	-0.008741	0.101133	-2.701028	-3.288905	0.321061
60163	0	0.189904	-0.884979	10.235586	0.001892	-0.008850	0.102356	-2.701571	-3.297292	0.321937
60164	0	0.215529	-0.916189	10.284258	0.002150	-0.009155	0.102843	-2.709728	-3.304375	0.318187
60165	0	0.213909	-0.909781	10.272179	0.002136	-0.009094	0.102722	-2.714459	-3.308309	0.313620
60166	0	0.190603	-0.898289	10.327011	0.001898	-0.008980	0.103271	-2.718807	-3.317927	0.313830
60167	0	0.158801	-0.891159	10.296625	0.001587	-0.008911	0.102966	-2.720117	-3.319778	0.312226
60168	0	0.170902	-0.879875	10.296472	0.001711	-0.008791	0.102965	-2.729441	-3.318447	0.307483
60169	0	0.188753	-0.909277	10.321066	0.001892	-0.009094	0.103210	-2.728553	-3.314015	0.304057
60170	0	0.175557	-0.878687	10.253909	0.001760	-0.008786	0.102539	-2.729825	-3.309399	0.292917
60171	0	0.206550	-0.867163	10.205058	0.002075	-0.008667	0.102051	-2.735502	-3.299436	0.280704
60172	0	0.198613	-0.897685	10.113491	0.001995	-0.008982	0.101134	-2.730574	-3.290032	0.273396
60173	0	0.200558	-0.848157	10.107458	0.002014	-0.008484	0.101074	-2.728435	-3.281145	0.263103
60174	0	0.198594	-0.860210	10.107444	0.001997	-0.008602	0.101074	-2.729017	-3.269187	0.256856
60175	0	0.175791	-0.848698	10.046382	0.001770	-0.008484	0.100464	-2.733032	-3.256150	0.248923
60176	0	0.173537	-0.843308	10.003554	0.001745	-0.008430	0.100036	-2.737579	-3.245623	0.240030
60177	0	0.164464	-0.872806	9.973150	0.001648	-0.008728	0.099731	-2.738155	-3.242481	0.235082
60178	0	0.170044	-0.897732	9.930385	0.001702	-0.008973	0.099304	-2.743524	-3.240986	0.228390
60179	0	0.188895	-0.884830	9.899924	0.001892	-0.008850	0.098999	-2.742039	-3.237873	0.228315
60180	0	0.170229	-0.891153	9.869355	0.001702	-0.008908	0.098694	-2.746381	-3.238431	0.223248
60181	0	0.177146	-0.896982	9.893818	0.001770	-0.008972	0.098938	-2.744150	-3.240745	0.216073
60182	0	0.123122	-0.933949	9.869329	0.001224	-0.009335	0.098694	-2.750491	-3.250123	0.214859
60183	0	0.122762	-0.879329	9.893753	0.001221	-0.008789	0.098938	-2.756095	-3.258491	0.215153
60184	0	0.154668	-0.867931	9.966815	0.001539	-0.008677	0.099669	-2.759818	-3.267576	0.208227
60185	0	0.171767	-0.891189	9.967019	0.001709	-0.008911	0.099670	-2.761175	-3.278093	0.204730
60186	0	0.149730	-0.855194	9.997397	0.001482	-0.008547	0.099975	-2.767446	-3.296222	0.195489
60187	0	0.202212	-0.836722	10.095154	0.002014	-0.008362	0.100952	-2.774023	-3.305779	0.189034
60188	0	0.216313	-0.862481	10.113247	0.002151	-0.008617	0.101133	-2.782869	-3.319471	0.184932
60189	0	0.183805	-0.885558	10.162293	0.001831	-0.008850	0.101624	-2.789554	-3.327759	0.182696
60190	0	0.209991	-0.892903	10.210911	0.002089	-0.008923	0.102110	-2.797256	-3.340942	0.177979
60191	0	0.201782	-0.903450	10.272198	0.002014	-0.009033	0.102722	-2.799212	-3.345351	0.175516
60192	0	0.208790	-0.928512	10.229340	0.002082	-0.009280	0.102294	-2.805246	-3.352399	0.174734
60193	0	0.195353	-0.928249	10.266066	0.001953	-0.009277	0.102661	-2.811394	-3.353284	0.170924
60194	0	0.189259	-0.886068	10.290335	0.001892	-0.008861	0.102903	-2.811778	-3.354400	0.162129
60195	0	0.207390	-0.897305	10.290522	0.002075	-0.008972	0.102905	-2.813169	-3.353295	0.162250
60196	0	0.170547	-0.915581	10.247721	0.001706	-0.009157	0.102477	-2.811882	-3.353102	0.155571
60197	0	0.213007	-0.872964	10.241698	0.002136	-0.008728	0.102417	-2.813937	-3.346701	0.148052
60198	0	0.187465	-0.879571	10.174450	0.001880	-0.008793	0.101745	-2.817361	-3.341523	0.141757
60199	0	0.151555	-0.903709	10.107403	0.001526	-0.009033	0.101074	-2.822028	-3.330267	0.139434
60200	0	0.179957	-0.873955	10.113423	0.001810	-0.008737	0.101134	-2.825717	-3.318625	0.138460
60201	0	0.194459	-0.854847	10.082994	0.001953	-0.008545	0.100830	-2.829987	-3.309309	0.133055
60202	0	0.180772	-0.873563	10.009682	0.001814	-0.008736	0.100097	-2.830035	-3.302850	0.121454
60203	0	0.163713	-0.902863	10.009825	0.001648	-0.009033	0.100098	-2.824898	-3.291006	0.112566
60204	0	0.168058	-0.921174	9.967110	0.001687	-0.009208	0.099671	-2.829644	-3.284065	0.102765
60205	0	0.188749	-0.879360	9.924285	0.001892	-0.008789	0.099243	-2.835006	-3.279229	0.095583
60206	0	0.194352	-0.898410	9.911992	0.001944	-0.008982	0.099120	-2.837988	-3.279500	0.091963
60207	0	0.195620	-0.879063	9.912089	0.001953	-0.008789	0.099121	-2.840009	-3.283377	0.085294
60208	0	0.171879	-0.879272	9.893698	0.001715	-0.008793	0.098937	-2.839998	-3.288473	0.075590
60209	0	0.177439	-0.860560	9.973140	0.001770	-0.008606	0.099731	-2.839731	-3.293861	0.066209
60210	0	0.160002	-0.903366	9.997452	0.001595	-0.009033	0.099975	-2.840542	-3.299224	0.064461
60211	0	0.183683	-0.879219	10.064659	0.001831	-0.008789	0.100647	-2.844295	-3.306058	0.057449
60212	0	0.141961	-0.880008	10.034040	0.001415	-0.008796	0.100341	-2.849483	-3.311228	0.057634
60213	0	0.159434	-0.861444	10.076820	0.001587	-0.008606	0.100769	-2.859299	-3.319913	0.051485
60214	0	0.167915	-0.887352	10.168192	0.001662	-0.008868	0.101683	-2.865564	-3.339013	0.049492
60215	0	0.171745	-0.903794	10.192815	0.001709	-0.009033	0.101929	-2.871109	-3.348651	0.046846
60216	0	0.173177	-0.910669	10.192652	0.001725	-0.009105	0.101927	-2.873592	-3.356071	0.046978
60217	0	0.165076	-0.921752	10.235580	0.001648	-0.009216	0.102356	-2.875047	-3.359441	0.042345
60218	0	0.183290	-0.915848	10.198942	0.001831	-0.009155	0.101990	-2.878833	-3.361606	0.041510
60219	0	0.183320	-0.915993	10.290482	0.001831	-0.009155	0.102905	-2.883902	-3.364435	0.028109
60220	0	0.183671	-0.922913	10.241476	0.001835	-0.009226	0.102415	-2.887481	-3.366891	0.015669
60221	0	0.158532	-0.878975	10.241696	0.001587	-0.008789	0.102417	-2.888216	-3.365386	0.008956
60222	0	0.194619	-0.879348	10.296520	0.001949	-0.008791	0.102965	-2.891028	-3.362089	0.004453
60223	0	0.164700	-0.921579	10.180670	0.001648	-0.009216	0.101807	-2.890274	-3.361402	-0.007797
60224	0	0.200378	-0.921262	10.199023	0.002011	-0.009216	0.101990	-2.886001	-3.353279	-0.016366
60225	0	0.213001	-0.939755	10.137970	0.002136	-0.009399	0.101379	-2.883845	-3.346461	-0.023461
60226	0	0.217934	-0.933278	10.089149	0.002185	-0.009336	0.100891	-2.880680	-3.340381	-0.028388
60227	0	0.182537	-0.940030	10.040285	0.001831	-0.009399	0.100403	-2.881735	-3.333983	-0.031795
60228	0	0.163061	-0.915906	10.034077	0.001637	-0.009157	0.100341	-2.883860	-3.327398	-0.035735
60229	0	0.170544	-0.872963	9.997551	0.001709	-0.008728	0.099976	-2.885689	-3.323416	-0.040717
60230	0	0.151468	-0.909438	9.973088	0.001518	-0.009098	0.099730	-2.881373	-3.319515	-0.051380
60231	0	0.152122	-0.885169	9.991448	0.001526	-0.008850	0.099915	-2.883165	-3.314252	-0.055673
60232	0	0.169753	-0.897042	9.954792	0.001699	-0.008976	0.099547	-2.876686	-3.312161	-0.059359
60233	0	0.183671	-0.891339	9.936493	0.001831	-0.008911	0.099365	-2.879147	-3.318874	-0.069092
60234	0	0.189988	-0.904034	10.015759	0.001904	-0.009038	0.100158	-2.881643	-3.314952	-0.080032
60235	0	0.201948	-0.866706	9.979237	0.002014	-0.008667	0.099792	-2.881685	-3.321040	-0.082776
60236	0	0.153966	-0.934501	9.942473	0.001536	-0.009339	0.099425	-2.888264	-3.324776	-0.082716
60237	0	0.159365	-0.915611	10.003644	0.001587	-0.009155	0.100037	-2.889216	-3.332447	-0.087038
60238	0	0.173007	-0.885030	10.052397	0.001722	-0.008852	0.100524	-2.887171	-3.341298	-0.092999
60239	0	0.189935	-0.884863	10.083007	0.001892	-0.008850	0.100830	-2.885449	-3.349485	-0.096852
60240	0	0.191151	-0.951988	10.204961	0.001906	-0.009519	0.102050	-2.886802	-3.355174	-0.100716
60241	0	0.159351	-0.933338	10.168493	0.001587	-0.009338	0.101685	-2.881084	-3.362586	-0.105654
60242	0	0.190717	-0.877993	10.162347	0.001905	-0.008780	0.101624	-2.881527	-3.364325	-0.100002
60243	0	0.238764	-0.909035	10.211199	0.002380	-0.009094	0.102112	-2.876982	-3.372513	-0.105270
60244	0	0.215394	-0.914925	10.229471	0.002151	-0.009148	0.102295	-2.878615	-3.376309	-0.109794
60245	0	0.189299	-0.896869	10.247832	0.001892	-0.008972	0.102478	-2.874517	-3.377328	-0.114441
60246	0	0.207900	-0.896567	10.192866	0.002077	-0.008965	0.101929	-2.874544	-3.379400	-0.118559
60247	0	0.195007	-0.867444	10.198917	0.001953	-0.008667	0.101990	-2.882669	-3.375968	-0.124397
60248	0	0.200587	-0.892476	10.229319	0.002007	-0.008926	0.102293	-2.880709	-3.373978	-0.123675
60249	0	0.175992	-0.878794	10.241726	0.001770	-0.008789	0.102417	-2.879140	-3.362723	-0.130062
60250	0	0.210534	-0.872675	10.137957	0.002116	-0.008726	0.101379	-2.879521	-3.350494	-0.136120
60251	0	0.163700	-0.921716	10.089121	0.001648	-0.009216	0.100891	-2.880229	-3.338036	-0.140379
60252	0	0.150357	-0.946016	10.131857	0.001504	-0.009462	0.101318	-2.877462	-3.337601	-0.146354
60253	0	0.176051	-0.952115	10.003682	0.001770	-0.009521	0.100037	-2.876733	-3.326765	-0.154657
60254	0	0.192737	-0.915324	10.058625	0.001934	-0.009155	0.100586	-2.874114	-3.319113	-0.160122
60255	0	0.201184	-0.909240	10.021994	0.002014	-0.009094	0.100220	-2.871690	-3.316431	-0.169602
60256	0	0.212284	-0.902422	10.022046	0.002131	-0.009030	0.100220	-2.864377	-3.306509	-0.174433
60257	0	0.189314	-0.884172	9.985424	0.001892	-0.008850	0.099854	-2.854401	-3.307706	-0.179917
60258	0	0.164757	-0.858990	9.918311	0.001650	-0.008590	0.099183	-2.854132	-3.305158	-0.188094
60259	0	0.177204	-0.842054	9.912125	0.001770	-0.008423	0.099121	-2.850978	-3.307615	-0.200257
60260	0	0.189977	-0.823363	9.942639	0.001896	-0.008236	0.099426	-2.848061	-3.311846	-0.201385
60261	0	0.201837	-0.860639	9.912097	0.002014	-0.008606	0.099121	-2.848219	-3.316594	-0.208968
60262	0	0.196606	-0.824239	9.966923	0.001962	-0.008241	0.099669	-2.849852	-3.321385	-0.213161
60263	0	0.153127	-0.878911	10.058585	0.001526	-0.008789	0.100586	-2.849567	-3.327378	-0.221319
60264	0	0.172504	-0.897081	9.979164	0.001719	-0.008973	0.099792	-2.846621	-3.333535	-0.222181
60265	0	0.190144	-0.903132	10.083007	0.001892	-0.009033	0.100830	-2.844172	-3.343919	-0.220712
60266	0	0.179842	-0.952156	10.162308	0.001788	-0.009519	0.101624	-2.847178	-3.355289	-0.221437
60267	0	0.159265	-0.915379	10.131840	0.001587	-0.009155	0.101318	-2.845180	-3.361549	-0.225486
60268	0	0.154398	-0.884418	10.180681	0.001537	-0.008847	0.101807	-2.841204	-3.369040	-0.235741
60269	0	0.158837	-0.915403	10.205087	0.001587	-0.009155	0.102051	-2.839342	-3.370564	-0.244287
60270	0	0.183945	-0.921283	10.235600	0.001834	-0.009214	0.102356	-2.837267	-3.376443	-0.244512
60271	0	0.207342	-0.896605	10.217342	0.002075	-0.008972	0.102173	-2.830025	-3.374169	-0.248270
60272	0	0.231573	-0.871169	10.211318	0.002316	-0.008717	0.102113	-2.823971	-3.374364	-0.257268
60273	0	0.201089	-0.897266	10.223391	0.002014	-0.008972	0.102234	-2.824089	-3.370457	-0.262993
60274	0	0.207251	-0.872546	10.278255	0.002069	-0.008730	0.102782	-2.818618	-3.374710	-0.268183
60275	0	0.188692	-0.835480	10.223456	0.001892	-0.008362	0.102234	-2.810126	-3.368886	-0.279863
60276	0	0.187170	-0.846761	10.260147	0.001882	-0.008471	0.102601	-2.806398	-3.357528	-0.283174
60277	0	0.194587	-0.878918	10.217298	0.001953	-0.008789	0.102173	-2.806066	-3.349084	-0.286878
60278	0	0.186694	-0.890907	10.150191	0.001877	-0.008912	0.101501	-2.802142	-3.337688	-0.290874
60279	0	0.194383	-0.860373	10.076941	0.001953	-0.008606	0.100769	-2.799057	-3.326896	-0.296722
60280	0	0.180152	-0.872102	10.070847	0.001812	-0.008724	0.100708	-2.794707	-3.314995	-0.306904
60281	0	0.170011	-0.872841	10.009777	0.001709	-0.008728	0.100098	-2.794470	-3.304757	-0.315693
60282	0	0.162116	-0.909123	9.942677	0.001630	-0.009095	0.099426	-2.789281	-3.294623	-0.322294
60283	0	0.127594	-0.896723	9.960989	0.001282	-0.008972	0.099609	-2.782923	-3.287857	-0.332464
60284	0	0.125987	-0.902568	9.893889	0.001270	-0.009024	0.098939	-2.784663	-3.275589	-0.337081
60285	0	0.158777	-0.921489	9.912121	0.001587	-0.009216	0.099121	-2.782591	-3.276194	-0.339197
60286	0	0.152284	-0.872302	9.918248	0.001528	-0.008726	0.099182	-2.778379	-3.270286	-0.347487
60287	0	0.158992	-0.872393	9.899934	0.001587	-0.008728	0.098999	-2.773127	-3.273401	-0.350044
60288	0	0.190266	-0.852902	9.936585	0.001898	-0.008537	0.099365	-2.762944	-3.278792	-0.357784
60289	0	0.184233	-0.885197	9.875451	0.001831	-0.008850	0.098755	-2.764540	-3.291568	-0.361393
60290	0	0.210670	-0.830424	9.930307	0.002097	-0.008305	0.099303	-2.763562	-3.302273	-0.366123
60291	0	0.177678	-0.836144	10.028067	0.001770	-0.008362	0.100281	-2.762512	-3.309710	-0.372888
60292	0	0.172956	-0.866851	10.021852	0.001722	-0.008667	0.100219	-2.763420	-3.317937	-0.387528
60293	0	0.171589	-0.854605	10.058572	0.001709	-0.008545	0.100586	-2.764021	-3.325579	-0.396774
60294	0	0.173322	-0.848831	10.088984	0.001722	-0.008487	0.100890	-2.765209	-3.337540	-0.399327
60295	0	0.153537	-0.903439	10.198950	0.001526	-0.009033	0.101990	-2.765958	-3.347812	-0.403020
60296	0	0.191905	-0.927993	10.211074	0.001911	-0.009280	0.102111	-2.765037	-3.356288	-0.405930
60297	0	0.196321	-0.915527	10.229473	0.001953	-0.009155	0.102295	-2.764334	-3.367295	-0.417061
60298	0	0.198150	-0.928049	10.259870	0.001973	-0.009277	0.102599	-2.767186	-3.376273	-0.425039
60299	0	0.207399	-0.927388	10.296664	0.002075	-0.009277	0.102966	-2.762676	-3.374565	-0.430347
60300	0	0.183123	-0.927047	10.272213	0.001828	-0.009271	0.102722	-2.761908	-3.377452	-0.431396
60301	0	0.194629	-0.878723	10.211210	0.001953	-0.008789	0.102112	-2.759217	-3.369333	-0.434324
60302	0	0.193728	-0.896590	10.260042	0.001939	-0.008969	0.102600	-2.754669	-3.367306	-0.440360
60303	0	0.194740	-0.891117	10.217296	0.001953	-0.008911	0.102173	-2.753943	-3.360596	-0.450248
60304	0	0.217915	-0.848073	10.186816	0.002186	-0.008485	0.101868	-2.748577	-3.352722	-0.455690
60305	0	0.212983	-0.860715	10.107425	0.002136	-0.008606	0.101074	-2.749133	-3.345172	-0.464001
60306	0	0.217649	-0.848817	10.113529	0.002184	-0.008487	0.101135	-2.750002	-3.336366	-0.467421
60307	0	0.188673	-0.848087	10.083043	0.001892	-0.008484	0.100830	-2.745822	-3.329890	-0.472508
60308	0	0.156477	-0.835760	10.052494	0.001575	-0.008356	0.100525	-2.746768	-3.317317	-0.480222
60309	0	0.164288	-0.854913	10.034152	0.001648	-0.008545	0.100342	-2.750697	-3.311285	-0.493463
60310	0	0.150861	-0.880021	9.973037	0.001515	-0.008798	0.099730	-2.752953	-3.303014	-0.497086
60311	0	0.152178	-0.909579	9.960930	0.001526	-0.009094	0.099609	-2.753978	-3.297897	-0.500998
60312	0	0.133027	-0.915904	9.942537	0.001334	-0.009159	0.099425	-2.752928	-3.293209	-0.514615
60313	0	0.158428	-0.885318	9.930397	0.001587	-0.008850	0.099304	-2.755761	-3.289684	-0.514933
60314	0	0.152329	-0.879525	9.930324	0.001520	-0.008796	0.099303	-2.754562	-3.292713	-0.515445
60315	0	0.183209	-0.884775	9.936542	0.001831	-0.008850	0.099365	-2.750888	-3.293705	-0.529065
60316	0	0.183579	-0.860857	9.924255	0.001833	-0.008602	0.099243	-2.757625	-3.296388	-0.529785
60317	0	0.153342	-0.860640	9.979233	0.001526	-0.008606	0.099792	-2.757501	-3.304399	-0.527383
60318	0	0.136569	-0.836562	9.991324	0.001357	-0.008363	0.099914	-2.759946	-3.313849	-0.536333
60319	0	0.165542	-0.830463	10.040239	0.001648	-0.008301	0.100403	-2.763543	-3.321885	-0.543643
60320	0	0.178939	-0.813579	10.070524	0.001784	-0.008126	0.100706	-2.773584	-3.327146	-0.550581
60321	0	0.195946	-0.854890	10.125687	0.001953	-0.008545	0.101257	-2.777412	-3.333603	-0.550936
60322	0	0.154915	-0.874257	10.107258	0.001538	-0.008737	0.101073	-2.783328	-3.345448	-0.556010
60323	0	0.183561	-0.854996	10.168406	0.001831	-0.008545	0.101685	-2.788108	-3.350162	-0.566395
60324	0	0.178410	-0.911145	10.180404	0.001779	-0.009105	0.101805	-2.794834	-3.355846	-0.572979
60325	0	0.183615	-0.946439	10.205032	0.001831	-0.009460	0.102051	-2.798451	-3.361022	-0.577575
60326	0	0.178542	-0.904819	10.339194	0.001780	-0.009042	0.103393	-2.804645	-3.367052	-0.584178
60327	0	0.146337	-0.891312	10.266098	0.001465	-0.008911	0.102661	-2.805984	-3.364904	-0.591795
60328	0	0.158557	-0.885776	10.192748	0.001584	-0.008855	0.101928	-2.808473	-3.365939	-0.592766
60329	0	0.170209	-0.903479	10.217283	0.001709	-0.009033	0.102173	-2.809312	-3.357743	-0.599940
60330	0	0.187917	-0.898021	10.192736	0.001878	-0.008976	0.101928	-2.813046	-3.358922	-0.610385
60331	0	0.206933	-0.885095	10.229497	0.002075	-0.008850	0.102295	-2.813080	-3.351808	-0.616063
60332	0	0.193430	-0.854383	10.162296	0.001941	-0.008547	0.101623	-2.808677	-3.344144	-0.625425
60333	0	0.175983	-0.891959	10.040226	0.001770	-0.008911	0.100403	-2.817320	-3.332070	-0.633243
60334	0	0.192632	-0.868583	10.058400	0.001932	-0.008684	0.100584	-2.818260	-3.324909	-0.636857
60335	0	0.182309	-0.867010	10.058581	0.001831	-0.008667	0.100586	-2.820813	-3.315336	-0.644590
60336	0	0.205462	-0.842903	10.076822	0.002059	-0.008430	0.100768	-2.819432	-3.309562	-0.643738
60337	0	0.176559	-0.866702	10.009773	0.001770	-0.008667	0.100098	-2.818452	-3.303999	-0.652160
60338	0	0.181425	-0.891309	9.930424	0.001822	-0.008912	0.099304	-2.818607	-3.295096	-0.660621
60339	0	0.158146	-0.867192	9.918179	0.001587	-0.008667	0.099182	-2.823269	-3.288312	-0.668380
60340	0	0.188031	-0.837592	9.942502	0.001881	-0.008372	0.099425	-2.826431	-3.287382	-0.673661
60341	0	0.170971	-0.860640	10.015864	0.001709	-0.008606	0.100159	-2.826013	-3.287556	-0.678906
60342	0	0.147038	-0.940353	10.009634	0.001466	-0.009400	0.100097	-2.828671	-3.292204	-0.683481
60343	0	0.152868	-0.903816	9.942578	0.001526	-0.009033	0.099426	-2.833378	-3.294878	-0.694388
60344	0	0.153739	-0.898548	9.966816	0.001532	-0.008983	0.099669	-2.835554	-3.301029	-0.702435
60345	0	0.183403	-0.910084	10.058529	0.001831	-0.009094	0.100586	-2.842181	-3.303691	-0.702743
60346	0	0.172478	-0.929173	10.003444	0.001715	-0.009291	0.100035	-2.842531	-3.314442	-0.701106
60347	0	0.165575	-0.885282	10.070764	0.001648	-0.008850	0.100708	-2.844673	-3.322650	-0.706693
60348	0	0.209492	-0.892009	10.088978	0.002090	-0.008917	0.100890	-2.847294	-3.327180	-0.711649
60349	0	0.207296	-0.860880	10.113506	0.002075	-0.008606	0.101135	-2.849604	-3.323841	-0.712967
60350	0	0.195150	-0.867571	10.180537	0.001948	-0.008673	0.101806	-2.852021	-3.326631	-0.716140
60351	0	0.220301	-0.872657	10.223389	0.002197	-0.008728	0.102234	-2.849409	-3.332327	-0.724051
60352	0	0.196819	-0.842113	10.156146	0.001965	-0.008421	0.101562	-2.848515	-3.335865	-0.731962
60353	0	0.189018	-0.854809	10.198952	0.001892	-0.008545	0.101990	-2.851033	-3.333041	-0.736405
60354	0	0.213274	-0.868013	10.168306	0.002132	-0.008674	0.101684	-2.857295	-3.332688	-0.736155
60355	0	0.164612	-0.916233	10.235535	0.001648	-0.009155	0.102356	-2.864131	-3.329993	-0.739043
60356	0	0.151834	-0.935526	10.192662	0.001522	-0.009353	0.101927	-2.865981	-3.325150	-0.743510
60357	0	0.182860	-0.878977	10.131834	0.001831	-0.008789	0.101318	-2.865660	-3.321760	-0.749300
60358	0	0.182492	-0.891700	10.156121	0.001825	-0.008913	0.101562	-2.868962	-3.320728	-0.754826
60359	0	0.194669	-0.933927	10.089116	0.001953	-0.009338	0.100891	-2.868937	-3.312686	-0.757840
60360	0	0.162848	-0.946108	10.064624	0.001635	-0.009462	0.100646	-2.866594	-3.304857	-0.756013
60361	0	0.176487	-0.897180	10.046399	0.001770	-0.008972	0.100464	-2.864989	-3.298427	-0.764896
60362	0	0.169566	-0.891449	10.028051	0.001698	-0.008911	0.100281	-2.867667	-3.294590	-0.771366
60363	0	0.176480	-0.897182	9.997571	0.001770	-0.008972	0.099976	-2.866115	-3.287982	-0.777981
60364	0	0.175647	-0.897995	9.966976	0.001760	-0.008972	0.099670	-2.873993	-3.283721	-0.782376
60365	0	0.176853	-0.836407	9.979232	0.001770	-0.008362	0.099792	-2.875341	-3.281496	-0.792705
60366	0	0.188716	-0.861240	9.997453	0.001889	-0.008611	0.099975	-2.876148	-3.278403	-0.795850
60367	0	0.195456	-0.885545	10.021923	0.001953	-0.008850	0.100220	-2.881073	-3.279436	-0.805201
60368	0	0.177511	-0.892847	9.972897	0.001773	-0.008923	0.099730	-2.886643	-3.281381	-0.812447
60369	0	0.177003	-0.891578	10.028035	0.001770	-0.008911	0.100281	-2.890839	-3.280655	-0.815986
60370	0	0.146769	-0.910697	9.997430	0.001465	-0.009104	0.099975	-2.893431	-3.283129	-0.817663
60371	0	0.190238	-0.940177	10.021931	0.001892	-0.009399	0.100220	-2.895070	-3.294077	-0.822552
60372	0	0.167263	-0.892172	10.027921	0.001668	-0.008916	0.100280	-2.900496	-3.298785	-0.833572
60373	0	0.159142	-0.855067	10.052434	0.001587	-0.008545	0.100525	-2.905856	-3.303249	-0.840753
60374	0	0.166347	-0.861858	10.101114	0.001657	-0.008618	0.101011	-2.904996	-3.310322	-0.844040
60375	0	0.171775	-0.927728	10.180650	0.001709	-0.009277	0.101807	-2.903626	-3.319615	-0.856160
60376	0	0.191024	-0.940269	10.156123	0.001909	-0.009399	0.101562	-2.906059	-3.320084	-0.861649
60377	0	0.195508	-0.915292	10.198992	0.001953	-0.009155	0.101990	-2.902155	-3.321631	-0.866065
60378	0	0.189503	-0.878535	10.211182	0.001896	-0.008785	0.102112	-2.901005	-3.319987	-0.871512
60379	0	0.201606	-0.896974	10.192889	0.002014	-0.008972	0.101929	-2.896850	-3.321689	-0.888341
60380	0	0.207844	-0.896796	10.180660	0.002079	-0.008967	0.101807	-2.896171	-3.320432	-0.895304
60381	0	0.170634	-0.927388	10.205114	0.001709	-0.009277	0.102051	-2.891043	-3.316744	-0.901976
60382	0	0.182156	-0.914481	10.168498	0.001825	-0.009149	0.101685	-2.885472	-3.311846	-0.908019
60383	0	0.182350	-0.872960	10.192871	0.001831	-0.008728	0.101929	-2.885912	-3.302714	-0.915870
60384	0	0.180860	-0.885012	10.192821	0.001816	-0.008854	0.101928	-2.880309	-3.293995	-0.921807
60385	0	0.201026	-0.878757	10.205099	0.002014	-0.008789	0.102051	-2.877408	-3.288801	-0.923727
60386	0	0.187489	-0.878615	10.150163	0.001884	-0.008786	0.101501	-2.876047	-3.278351	-0.927019
60387	0	0.158303	-0.897679	10.113491	0.001587	-0.008972	0.101135	-2.879915	-3.273312	-0.934858
60388	0	0.169528	-0.898106	10.040204	0.001701	-0.008982	0.100402	-2.877848	-3.265692	-0.943587
60389	0	0.152225	-0.897104	9.979264	0.001526	-0.008972	0.099792	-2.875234	-3.260826	-0.951418
60390	0	0.163307	-0.908949	10.034217	0.001640	-0.009092	0.100342	-2.870664	-3.251839	-0.957483
60391	0	0.152537	-0.872384	9.997596	0.001526	-0.008728	0.099976	-2.864532	-3.250533	-0.964413
60392	0	0.164786	-0.871740	9.942652	0.001647	-0.008720	0.099426	-2.859636	-3.250954	-0.975617
60393	0	0.171013	-0.872394	9.869419	0.001709	-0.008728	0.098694	-2.853650	-3.251416	-0.976780
60394	0	0.183568	-0.878044	9.979252	0.001833	-0.008781	0.099792	-2.851258	-3.253663	-0.978107
60395	0	0.171250	-0.866849	10.034161	0.001709	-0.008667	0.100342	-2.851582	-3.256994	-0.986238
60396	0	0.196298	-0.873305	9.936411	0.001960	-0.008732	0.099364	-2.851759	-3.259723	-0.984040
60397	0	0.158823	-0.921601	10.003663	0.001587	-0.009216	0.100037	-2.850244	-3.260281	-0.982105
60398	0	0.147309	-0.872936	10.015754	0.001468	-0.008728	0.100158	-2.850397	-3.265700	-0.993772
60399	0	0.183742	-0.885319	10.070762	0.001831	-0.008850	0.100708	-2.852605	-3.272105	-0.997697
60400	0	0.185380	-0.904372	10.149998	0.001843	-0.009040	0.101501	-2.855720	-3.282822	-1.000213
60401	0	0.171804	-0.916451	10.076805	0.001709	-0.009155	0.100769	-2.864947	-3.292239	-1.001423
60402	0	0.198241	-0.874451	10.131550	0.001971	-0.008747	0.101315	-2.860599	-3.304172	-1.008730
60403	0	0.146758	-0.909279	10.174570	0.001465	-0.009094	0.101746	-2.857849	-3.306167	-1.003645
60404	0	0.190380	-0.890860	10.156243	0.001897	-0.008909	0.101562	-2.855835	-3.313092	-1.010394
60405	0	0.189193	-0.915342	10.223406	0.001892	-0.009155	0.102234	-2.852476	-3.311966	-1.013433
60406	0	0.189039	-0.897167	10.168438	0.001891	-0.008969	0.101685	-2.853767	-3.310292	-1.018666
60407	0	0.158175	-0.885095	10.253907	0.001587	-0.008850	0.102539	-2.853379	-3.303628	-1.024217
60408	0	0.175528	-0.909207	10.198923	0.001760	-0.009096	0.101989	-2.847536	-3.297856	-1.022314
60409	0	0.207055	-0.903169	10.253929	0.002075	-0.009033	0.102539	-2.844440	-3.291837	-1.029622
60410	0	0.175702	-0.915026	10.211207	0.001760	-0.009152	0.102112	-2.840690	-3.287027	-1.034822
60411	0	0.188264	-0.890032	10.138052	0.001892	-0.008911	0.101379	-2.826965	-3.275626	-1.043450
60412	0	0.168047	-0.894434	10.107689	0.001690	-0.008951	0.101076	-2.817683	-3.264219	-1.051748
60413	0	0.176414	-0.872494	10.101355	0.001770	-0.008728	0.101013	-2.812688	-3.256810	-1.060006
60414	0	0.181039	-0.884229	10.113558	0.001819	-0.008844	0.101135	-2.808871	-3.246627	-1.063182
60415	0	0.158162	-0.872614	10.083032	0.001587	-0.008728	0.100830	-2.805283	-3.239770	-1.071302
60416	0	0.169015	-0.865738	10.015942	0.001698	-0.008664	0.100159	-2.796062	-3.229433	-1.079354
60417	0	0.158294	-0.890930	10.021995	0.001587	-0.008911	0.100220	-2.792623	-3.223908	-1.080582
60418	0	0.169447	-0.896402	10.040340	0.001700	-0.008969	0.100403	-2.785199	-3.216206	-1.082001
60419	0	0.152429	-0.890312	9.997632	0.001526	-0.008911	0.099976	-2.774497	-3.213610	-1.091914
60420	0	0.176723	-0.858934	9.942732	0.001766	-0.008591	0.099427	-2.771387	-3.214050	-1.102784
60421	0	0.177122	-0.872322	9.930460	0.001770	-0.008728	0.099304	-2.764558	-3.214330	-1.101914
60422	0	0.165754	-0.877517	9.997584	0.001650	-0.008780	0.099976	-2.758186	-3.222154	-1.101190
60423	0	0.152783	-0.854107	10.028106	0.001526	-0.008545	0.100281	-2.752250	-3.223598	-1.110571
60424	0	0.146871	-0.871811	10.095235	0.001469	-0.008720	0.100952	-2.748402	-3.222497	-1.112393
60425	0	0.183217	-0.854315	10.089124	0.001831	-0.008545	0.100891	-2.745134	-3.222537	-1.107580
60426	0	0.195964	-0.878670	10.064684	0.001955	-0.008786	0.100647	-2.744263	-3.226843	-1.109623
60427	0	0.195722	-0.873191	10.137898	0.001953	-0.008728	0.101379	-2.747179	-3.230557	-1.115923
60428	0	0.166454	-0.867376	10.204984	0.001656	-0.008676	0.102050	-2.743760	-3.239575	-1.114899
60429	0	0.183541	-0.884619	10.125759	0.001831	-0.008850	0.101257	-2.737760	-3.243720	-1.126206
60430	0	0.203332	-0.902299	10.156252	0.002023	-0.009026	0.101562	-2.733307	-3.254807	-1.129769
60431	0	0.202022	-0.896946	10.192883	0.002014	-0.008972	0.101929	-2.728799	-3.260659	-1.131343
60432	0	0.166129	-0.872231	10.260015	0.001659	-0.008723	0.102600	-2.726260	-3.261828	-1.136564
60433	0	0.164961	-0.872713	10.205083	0.001648	-0.008728	0.102051	-2.723687	-3.262843	-1.142329
60434	0	0.164959	-0.897273	10.180653	0.001651	-0.008971	0.101807	-2.723954	-3.260465	-1.144922
60435	0	0.183189	-0.909087	10.174589	0.001831	-0.009094	0.101746	-2.718808	-3.260270	-1.143849
60436	0	0.158558	-0.865795	10.192896	0.001589	-0.008660	0.101929	-2.714675	-3.255622	-1.146669
60437	0	0.152202	-0.860406	10.192893	0.001526	-0.008606	0.101929	-2.711048	-3.250296	-1.149644
60438	0	0.157214	-0.896662	10.089146	0.001579	-0.008969	0.100891	-2.706400	-3.241314	-1.152659
60439	0	0.188269	-0.909386	10.119650	0.001892	-0.009094	0.101196	-2.704355	-3.229837	-1.158744
60440	0	0.168637	-0.866695	10.064704	0.001690	-0.008667	0.100647	-2.702626	-3.225050	-1.173183
60441	0	0.158209	-0.872729	10.046401	0.001587	-0.008728	0.100464	-2.700225	-3.218611	-1.176831
60442	0	0.133099	-0.854337	9.936532	0.001333	-0.008544	0.099365	-2.698120	-3.214919	-1.177893
60443	0	0.158583	-0.867045	9.936495	0.001587	-0.008667	0.099365	-2.700594	-3.212664	-1.182248
60444	0	0.151916	-0.843336	9.960824	0.001523	-0.008430	0.099608	-2.702336	-3.207284	-1.190597
60445	0	0.146386	-0.860940	9.960909	0.001465	-0.008606	0.099609	-2.704757	-3.205165	-1.193612
60446	0	0.182657	-0.867357	10.027995	0.001829	-0.008675	0.100280	-2.701943	-3.201321	-1.199223
60447	0	0.164618	-0.872889	10.009761	0.001648	-0.008728	0.100098	-2.701490	-3.198164	-1.202727
60448	0	0.146254	-0.848793	9.924201	0.001461	-0.008486	0.099242	-2.702468	-3.198832	-1.204627
60449	0	0.158917	-0.860563	10.052489	0.001587	-0.008606	0.100525	-2.700630	-3.200295	-1.204797
60450	0	0.172157	-0.872288	10.107356	0.001713	-0.008728	0.101073	-2.693334	-3.209100	-1.205824
60451	0	0.165032	-0.848378	10.064694	0.001648	-0.008484	0.100647	-2.691588	-3.210866	-1.211843
60452	0	0.178429	-0.897006	10.095122	0.001775	-0.008972	0.100951	-2.687491	-3.220812	-1.221212
60453	0	0.177249	-0.835674	10.119666	0.001770	-0.008362	0.101196	-2.680045	-3.222784	-1.230276
60454	0	0.196618	-0.890049	10.156244	0.001958	-0.008902	0.101562	-2.677292	-3.231012	-1.231142
60455	0	0.164976	-0.878782	10.186775	0.001648	-0.008789	0.101868	-2.674310	-3.232037	-1.238241
60456	0	0.177854	-0.866077	10.223415	0.001773	-0.008665	0.102234	-2.667824	-3.237445	-1.248515
60457	0	0.170746	-0.872792	10.192875	0.001709	-0.008728	0.101929	-2.666046	-3.234796	-1.253896
60458	0	0.189126	-0.848492	10.205064	0.001888	-0.008484	0.102051	-2.665502	-3.237268	-1.266896
60459	0	0.189044	-0.884939	10.290536	0.001892	-0.008850	0.102905	-2.663167	-3.234319	-1.268397
60460	0	0.200681	-0.909098	10.192899	0.002010	-0.009093	0.101929	-2.658933	-3.229361	-1.273130
60461	0	0.189537	-0.903400	10.144030	0.001892	-0.009033	0.101440	-2.658221	-3.232042	-1.279017
60462	0	0.158942	-0.866324	10.137898	0.001593	-0.008669	0.101378	-2.650206	-3.227366	-1.284153
60463	0	0.176487	-0.854493	10.131845	0.001770	-0.008545	0.101318	-2.648529	-3.220582	-1.289235
60464	0	0.162759	-0.848772	10.119621	0.001637	-0.008485	0.101196	-2.650205	-3.208298	-1.290045
60465	0	0.158374	-0.885164	10.076896	0.001587	-0.008850	0.100769	-2.650262	-3.203734	-1.296383
60466	0	0.157520	-0.878927	10.070745	0.001580	-0.008793	0.100707	-2.644531	-3.196957	-1.299346
60467	0	0.188985	-0.903211	9.954848	0.001892	-0.009033	0.099548	-2.641649	-3.193343	-1.305719
60468	0	0.200695	-0.884882	10.076904	0.002009	-0.008848	0.100769	-2.640735	-3.189515	-1.310349
60469	0	0.176407	-0.885434	10.058567	0.001770	-0.008850	0.100586	-2.643892	-3.181742	-1.314416
60470	0	0.157069	-0.855936	10.034040	0.001575	-0.008554	0.100341	-2.648910	-3.176370	-1.319386
60471	0	0.146170	-0.842520	9.979233	0.001465	-0.008423	0.099792	-2.650057	-3.171593	-1.318830
60472	0	0.170455	-0.867498	9.966914	0.001702	-0.008672	0.099669	-2.652228	-3.172965	-1.318620
60473	0	0.177179	-0.848321	9.985354	0.001770	-0.008484	0.099854	-2.649923	-3.173771	-1.315700
60474	0	0.165078	-0.854333	9.985357	0.001651	-0.008544	0.099854	-2.647527	-3.172692	-1.321316
60475	0	0.152679	-0.891764	9.991396	0.001526	-0.008911	0.099915	-2.653346	-3.172673	-1.325802
60476	0	0.166195	-0.917059	9.942398	0.001650	-0.009169	0.099424	-2.653953	-3.185555	-1.330684
60477	0	0.165406	-0.873421	10.040219	0.001648	-0.008728	0.100403	-2.659468	-3.191333	-1.329565
60478	0	0.154634	-0.825118	10.046190	0.001537	-0.008252	0.100462	-2.656725	-3.200533	-1.333699
60479	0	0.159094	-0.866663	10.131833	0.001587	-0.008667	0.101318	-2.654665	-3.203993	-1.340882
60480	0	0.178264	-0.903936	10.113366	0.001778	-0.009033	0.101134	-2.660092	-3.208431	-1.342679
60481	0	0.189659	-0.884972	10.107417	0.001892	-0.008850	0.101074	-2.657995	-3.212453	-1.345485
60482	0	0.147962	-0.860673	10.143932	0.001473	-0.008606	0.101439	-2.657203	-3.218356	-1.346476
60483	0	0.171132	-0.867155	10.168414	0.001709	-0.008667	0.101685	-2.660451	-3.220190	-1.361927
60484	0	0.184101	-0.916597	10.186557	0.001836	-0.009165	0.101866	-2.660205	-3.224783	-1.360204
60485	0	0.195573	-0.903829	10.235546	0.001953	-0.009033	0.102356	-2.664189	-3.226642	-1.368006
60486	0	0.159013	-0.879778	10.198802	0.001592	-0.008800	0.101988	-2.660796	-3.223459	-1.362092
60487	0	0.207114	-0.836690	10.217252	0.002075	-0.008362	0.102173	-2.664765	-3.217855	-1.363866
60488	0	0.175616	-0.886356	10.156138	0.001761	-0.008861	0.101562	-2.666459	-3.210759	-1.365195
60489	0	0.194733	-0.867249	10.174525	0.001953	-0.008667	0.101746	-2.670958	-3.203104	-1.364961
60490	0	0.205733	-0.861713	10.235514	0.002063	-0.008617	0.102355	-2.668907	-3.195935	-1.367726
60491	0	0.182653	-0.866926	10.107411	0.001831	-0.008667	0.101074	-2.669631	-3.189904	-1.378313
60492	0	0.187696	-0.897796	10.034086	0.001883	-0.008977	0.100341	-2.669102	-3.182404	-1.383777
60493	0	0.188875	-0.915953	10.052458	0.001892	-0.009155	0.100525	-2.672227	-3.177526	-1.388797
60494	0	0.200040	-0.861722	10.034075	0.002007	-0.008615	0.100341	-2.673485	-3.168462	-1.395910
60495	0	0.170858	-0.903173	10.046401	0.001709	-0.009033	0.100464	-2.670138	-3.166850	-1.398740
60496	0	0.188841	-0.921984	9.985298	0.001891	-0.009213	0.099854	-2.675714	-3.162692	-1.407423
60497	0	0.188938	-0.878952	9.979249	0.001892	-0.008789	0.099792	-2.674556	-3.158423	-1.410324
60498	0	0.158293	-0.866618	10.015786	0.001581	-0.008668	0.100158	-2.670875	-3.159245	-1.412838
60499	0	0.140581	-0.879332	10.058554	0.001404	-0.008789	0.100586	-2.674042	-3.160383	-1.416760
60500	0	0.183620	-0.885855	10.003565	0.001835	-0.008859	0.100036	-2.672218	-3.160737	-1.421621
60501	0	0.189324	-0.872678	10.076913	0.001892	-0.008728	0.100769	-2.669047	-3.160979	-1.423692
60502	0	0.189865	-0.824250	10.015822	0.001894	-0.008238	0.100159	-2.672727	-3.165058	-1.426560
60503	0	0.189413	-0.849131	10.070734	0.001892	-0.008484	0.100708	-2.679591	-3.166032	-1.421259
60504	0	0.165615	-0.875143	10.003393	0.001652	-0.008743	0.100035	-2.687240	-3.169880	-1.422374
60505	0	0.135031	-0.873570	10.046310	0.001343	-0.008728	0.100464	-2.694261	-3.177350	-1.428457
60506	0	0.142480	-0.917509	10.131605	0.001419	-0.009171	0.101316	-2.696647	-3.182655	-1.429866
60507	0	0.165254	-0.910243	10.150066	0.001648	-0.009094	0.101501	-2.704249	-3.186607	-1.432507
60508	0	0.166143	-0.953889	10.180463	0.001657	-0.009539	0.101805	-2.702830	-3.190948	-1.436112
60509	0	0.238084	-0.903558	10.168435	0.002380	-0.009033	0.101685	-2.703779	-3.190329	-1.438109
60510	0	0.207808	-0.898465	10.162195	0.002076	-0.008978	0.101623	-2.709714	-3.191288	-1.436000
60511	0	0.170930	-0.921700	10.168450	0.001709	-0.009216	0.101685	-2.708721	-3.190560	-1.441288
60512	0	0.183446	-0.945713	10.229439	0.001831	-0.009462	0.102294	-2.701154	-3.193206	-1.442055
60513	0	0.225612	-0.885247	10.229476	0.002258	-0.008850	0.102295	-2.702034	-3.189663	-1.447740
60514	0	0.158238	-0.904213	10.198842	0.001582	-0.009038	0.101989	-2.704872	-3.188902	-1.451714
60515	0	0.182626	-0.903593	10.180648	0.001831	-0.009033	0.101807	-2.706105	-3.182484	-1.461746
60516	0	0.187914	-0.879846	10.137818	0.001883	-0.008795	0.101378	-2.708452	-3.177570	-1.465136
60517	0	0.207614	-0.866848	10.174546	0.002075	-0.008667	0.101746	-2.708246	-3.177687	-1.474996
60518	0	0.225695	-0.898120	10.198841	0.002260	-0.008976	0.101989	-2.712341	-3.172879	-1.475567
60519	0	0.201009	-0.915568	10.150151	0.002014	-0.009155	0.101501	-2.710986	-3.167218	-1.482427
60520	0	0.182306	-0.928047	10.089090	0.001822	-0.009278	0.100891	-2.711716	-3.166729	-1.486891
60521	0	0.182838	-0.940405	10.009727	0.001831	-0.009399	0.100098	-2.715289	-3.162517	-1.486682
60522	0	0.182104	-0.910563	10.064593	0.001825	-0.009104	0.100646	-2.715471	-3.156718	-1.497070
60523	0	0.158695	-0.909414	10.034181	0.001587	-0.009094	0.100342	-2.713532	-3.155699	-1.502547
60524	0	0.170680	-0.885467	9.985315	0.001709	-0.008850	0.099854	-2.716953	-3.152136	-1.506487
60525	0	0.176884	-0.909568	10.040272	0.001770	-0.009094	0.100403	-2.716795	-3.149701	-1.509804
60526	0	0.170629	-0.879154	10.009682	0.001706	-0.008793	0.100097	-2.713614	-3.148590	-1.507222
60527	0	0.170841	-0.903329	10.040283	0.001709	-0.009033	0.100403	-2.712049	-3.146664	-1.505405
60528	0	0.219984	-0.860904	10.009642	0.002195	-0.008607	0.100097	-2.712816	-3.150455	-1.504316
60529	0	0.201456	-0.909093	10.064726	0.002014	-0.009094	0.100647	-2.707397	-3.149585	-1.503140
60530	0	0.183591	-0.896839	10.052466	0.001832	-0.008966	0.100525	-2.707701	-3.153070	-1.514180
60531	0	0.201652	-0.866474	10.058608	0.002014	-0.008667	0.100586	-2.703393	-3.154551	-1.513890
60532	0	0.183788	-0.835377	10.083039	0.001836	-0.008358	0.100830	-2.696902	-3.155570	-1.510942
60533	0	0.189209	-0.891375	10.174538	0.001892	-0.008911	0.101746	-2.698008	-3.154500	-1.517899
60534	0	0.183326	-0.910084	10.186660	0.001831	-0.009100	0.101867	-2.697181	-3.155871	-1.520379
60535	0	0.171297	-0.909591	10.217264	0.001709	-0.009094	0.102173	-2.697419	-3.158995	-1.517460
60536	0	0.165256	-0.903741	10.125638	0.001656	-0.009037	0.101256	-2.696002	-3.154510	-1.522528
60537	0	0.176926	-0.909585	10.198962	0.001770	-0.009094	0.101990	-2.696038	-3.152468	-1.525955
60538	0	0.158523	-0.946683	10.162234	0.001585	-0.009464	0.101623	-2.696976	-3.151748	-1.536442
60539	0	0.195036	-0.933459	10.119669	0.001953	-0.009338	0.101196	-2.690926	-3.147415	-1.534721
60540	0	0.200730	-0.944895	10.156297	0.002008	-0.009454	0.101562	-2.683643	-3.145029	-1.538374
60541	0	0.189167	-0.909415	10.223390	0.001892	-0.009094	0.102234	-2.681694	-3.143464	-1.546126
60542	0	0.164163	-0.921426	10.150182	0.001647	-0.009217	0.101501	-2.676585	-3.136162	-1.545342
60543	0	0.201334	-0.890966	10.144058	0.002014	-0.008911	0.101440	-2.673144	-3.134026	-1.552680
60544	0	0.170308	-0.872192	10.137974	0.001707	-0.008725	0.101379	-2.667675	-3.128340	-1.552800
60545	0	0.183057	-0.915064	10.113568	0.001831	-0.009155	0.101135	-2.660572	-3.126700	-1.556630
60546	0	0.176818	-0.890227	10.064701	0.001769	-0.008903	0.100647	-2.658396	-3.124586	-1.561312
60547	0	0.183160	-0.866163	10.089156	0.001831	-0.008667	0.100891	-2.650482	-3.124050	-1.567008
60548	0	0.219397	-0.877975	10.052489	0.002198	-0.008779	0.100525	-2.649974	-3.118090	-1.570667
60549	0	0.195279	-0.896877	10.058625	0.001953	-0.008972	0.100586	-2.644300	-3.116519	-1.571839
60550	0	0.170619	-0.883886	10.009809	0.001708	-0.008843	0.100098	-2.637238	-3.113281	-1.577153
60551	0	0.189192	-0.860262	10.022002	0.001892	-0.008606	0.100220	-2.631682	-3.111782	-1.576690
60552	0	0.164576	-0.890697	9.960926	0.001647	-0.008905	0.099609	-2.631659	-3.109187	-1.579265
60553	0	0.152314	-0.933576	10.009794	0.001526	-0.009338	0.100098	-2.626896	-3.104849	-1.579150
60554	0	0.165058	-0.908696	10.015878	0.001642	-0.009089	0.100159	-2.622172	-3.113280	-1.583404
60555	0	0.170816	-0.908704	10.028143	0.001709	-0.009094	0.100281	-2.612171	-3.111114	-1.583796
60556	0	0.134471	-0.914150	9.997644	0.001341	-0.009141	0.099977	-2.611065	-3.114247	-1.580670
60557	0	0.158744	-0.915536	10.052489	0.001587	-0.009155	0.100525	-2.609473	-3.113547	-1.579154
60558	0	0.165445	-0.928275	10.070655	0.001649	-0.009278	0.100707	-2.612779	-3.118633	-1.582714
60559	0	0.189562	-0.854104	10.083034	0.001892	-0.008545	0.100830	-2.606468	-3.121581	-1.590803
60560	0	0.183945	-0.871781	10.095234	0.001838	-0.008720	0.100952	-2.601810	-3.122198	-1.589774
60561	0	0.195541	-0.909508	10.101306	0.001953	-0.009094	0.101013	-2.600991	-3.123544	-1.590797
60562	0	0.190044	-0.873077	10.150035	0.001896	-0.008730	0.101501	-2.600026	-3.127594	-1.601503
60563	0	0.201572	-0.915215	10.156275	0.002014	-0.009155	0.101562	-2.594609	-3.128261	-1.607391
60564	0	0.183982	-0.860097	10.137923	0.001834	-0.008600	0.101379	-2.593694	-3.133628	-1.606064
60565	0	0.183089	-0.866693	10.064698	0.001831	-0.008667	0.100647	-2.591792	-3.132250	-1.609277
60566	0	0.170314	-0.891252	10.095219	0.001708	-0.008912	0.100952	-2.590466	-3.125496	-1.608438
60567	0	0.139976	-0.927897	10.180655	0.001404	-0.009277	0.101807	-2.590540	-3.119685	-1.609672
60568	0	0.175729	-0.952673	10.192770	0.001761	-0.009525	0.101928	-2.590342	-3.113820	-1.611050
60569	0	0.195193	-0.933612	10.180687	0.001953	-0.009338	0.101807	-2.585989	-3.111259	-1.614963
60570	0	0.170304	-0.951354	10.107466	0.001706	-0.009518	0.101074	-2.579441	-3.106631	-1.620977
60571	0	0.207471	-0.903629	10.113499	0.002075	-0.009033	0.101135	-2.581064	-3.104959	-1.626590
60572	0	0.182769	-0.861141	10.076824	0.001830	-0.008613	0.100768	-2.577952	-3.100860	-1.627321
60573	0	0.207049	-0.853965	10.046441	0.002075	-0.008545	0.100464	-2.570131	-3.094236	-1.628994
60574	0	0.175821	-0.847432	10.107513	0.001760	-0.008473	0.101075	-2.569358	-3.090424	-1.629588
60575	0	0.152622	-0.854268	10.034198	0.001526	-0.008545	0.100342	-2.565026	-3.089536	-1.629689
60576	0	0.164732	-0.866221	10.052500	0.001648	-0.008663	0.100525	-2.562019	-3.087705	-1.634309
60577	0	0.189194	-0.878608	10.064724	0.001892	-0.008789	0.100647	-2.556859	-3.086228	-1.633395
60578	0	0.213719	-0.890629	10.009754	0.002135	-0.008905	0.100098	-2.556011	-3.087235	-1.637412
60579	0	0.183182	-0.897284	10.021965	0.001831	-0.008972	0.100220	-2.554885	-3.086979	-1.645122
60580	0	0.152365	-0.903335	10.028002	0.001527	-0.009035	0.100280	-2.551063	-3.082117	-1.643369
60581	0	0.158887	-0.891118	10.009762	0.001587	-0.008911	0.100098	-2.549313	-3.083111	-1.643025
60582	0	0.116459	-0.891316	10.052384	0.001163	-0.008912	0.100524	-2.548700	-3.083176	-1.647316
60583	0	0.128578	-0.878599	10.107443	0.001282	-0.008789	0.101074	-2.543380	-3.086551	-1.653513
60584	0	0.165823	-0.884268	10.040294	0.001656	-0.008844	0.100403	-2.539601	-3.088357	-1.656506
60585	0	0.189400	-0.885055	10.095207	0.001892	-0.008850	0.100952	-2.538310	-3.089247	-1.659738
60586	0	0.141169	-0.915554	10.101224	0.001408	-0.009156	0.101012	-2.535614	-3.092716	-1.667727
60587	0	0.207611	-0.927837	10.095204	0.002075	-0.009277	0.100952	-2.534860	-3.092635	-1.674015
60588	0	0.189604	-0.879390	10.125614	0.001893	-0.008792	0.101256	-2.535274	-3.094766	-1.675596
60589	0	0.189331	-0.860601	10.137937	0.001892	-0.008606	0.101379	-2.533505	-3.094886	-1.679214
60590	0	0.189688	-0.872790	10.143952	0.001894	-0.008729	0.101439	-2.530385	-3.096989	-1.681806
60591	0	0.189624	-0.866311	10.199000	0.001892	-0.008667	0.101990	-2.524149	-3.100453	-1.685595
60592	0	0.177847	-0.847374	10.192891	0.001778	-0.008476	0.101929	-2.519429	-3.100191	-1.691758
60593	0	0.176861	-0.909154	10.223415	0.001770	-0.009094	0.102234	-2.514509	-3.097436	-1.702148
60594	0	0.182738	-0.927320	10.162349	0.001828	-0.009273	0.101624	-2.513237	-3.095442	-1.710939
60595	0	0.189164	-0.884431	10.107473	0.001892	-0.008850	0.101074	-2.504751	-3.093789	-1.714442
60596	0	0.176687	-0.895553	10.138084	0.001769	-0.008961	0.101380	-2.497011	-3.090106	-1.716649
60597	0	0.158066	-0.890921	10.095242	0.001587	-0.008911	0.100952	-2.492885	-3.081879	-1.718924
60598	0	0.162894	-0.890736	10.101336	0.001635	-0.008908	0.101013	-2.489987	-3.074238	-1.721356
60599	0	0.158010	-0.885013	10.052501	0.001587	-0.008850	0.100525	-2.488151	-3.065265	-1.721053
60600	0	0.156730	-0.860864	10.119622	0.001573	-0.008607	0.101196	-2.488326	-3.057915	-1.721198
60601	0	0.164333	-0.872271	10.064751	0.001648	-0.008728	0.100647	-2.480424	-3.051401	-1.722339
60602	0	0.187708	-0.889712	10.022110	0.001883	-0.008901	0.100221	-2.474580	-3.043840	-1.723941
60603	0	0.170325	-0.879065	10.052486	0.001709	-0.008789	0.100525	-2.474525	-3.036073	-1.726912
60604	0	0.188218	-0.872937	10.052413	0.001881	-0.008732	0.100524	-2.469833	-3.036596	-1.731641
60605	0	0.177168	-0.891431	10.046356	0.001770	-0.008911	0.100464	-2.471709	-3.037104	-1.729959
60606	0	0.189759	-0.873254	9.991374	0.001895	-0.008735	0.099914	-2.467369	-3.038885	-1.730428
60607	0	0.189936	-0.879135	10.076871	0.001892	-0.008789	0.100769	-2.468089	-3.045958	-1.737117
60608	0	0.197422	-0.860725	10.070722	0.001967	-0.008611	0.100707	-2.462342	-3.052323	-1.735305
60609	0	0.189637	-0.866619	10.113524	0.001892	-0.008667	0.101135	-2.459510	-3.056019	-1.739578
60610	0	0.197146	-0.866610	10.088996	0.001962	-0.008666	0.100890	-2.457784	-3.065746	-1.740459
60611	0	0.189419	-0.872611	10.180677	0.001892	-0.008728	0.101807	-2.453761	-3.066867	-1.741621
60612	0	0.196092	-0.872372	10.235600	0.001957	-0.008725	0.102356	-2.450137	-3.070271	-1.750519
60613	0	0.177616	-0.866931	10.168427	0.001770	-0.008667	0.101685	-2.450857	-3.075983	-1.753052
60614	0	0.172386	-0.916036	10.107318	0.001720	-0.009160	0.101073	-2.449349	-3.078634	-1.754983
60615	0	0.170938	-0.897682	10.211140	0.001709	-0.008972	0.102112	-2.452624	-3.077931	-1.759733
60616	0	0.158893	-0.898139	10.162258	0.001587	-0.008982	0.101623	-2.450474	-3.078882	-1.764153
60617	0	0.140517	-0.891237	10.131823	0.001404	-0.008911	0.101318	-2.450115	-3.079052	-1.762973
60618	0	0.183093	-0.842794	10.204970	0.001834	-0.008426	0.102050	-2.450664	-3.074558	-1.770127
60619	0	0.164602	-0.903014	10.205108	0.001648	-0.009033	0.102051	-2.445368	-3.071119	-1.769164
60620	0	0.170131	-0.860281	10.137924	0.001705	-0.008600	0.101379	-2.446412	-3.065469	-1.769656
60621	0	0.194979	-0.861258	10.174511	0.001953	-0.008606	0.101746	-2.451964	-3.060497	-1.773783
60622	0	0.231049	-0.855742	10.156071	0.002313	-0.008558	0.101561	-2.449153	-3.056696	-1.769682
60623	0	0.189077	-0.897211	10.021976	0.001892	-0.008972	0.100220	-2.447192	-3.053952	-1.768849
60624	0	0.188927	-0.873204	10.125706	0.001889	-0.008729	0.101257	-2.448686	-3.052863	-1.775052
60625	0	0.164388	-0.860721	10.137935	0.001648	-0.008606	0.101379	-2.448297	-3.046903	-1.773795
60626	0	0.170420	-0.861442	10.101169	0.001700	-0.008609	0.101012	-2.452750	-3.049971	-1.778095
60627	0	0.146454	-0.891651	9.997511	0.001465	-0.008911	0.099976	-2.457037	-3.048367	-1.779609
60628	0	0.176943	-0.886819	9.979093	0.001769	-0.008862	0.099792	-2.462848	-3.047452	-1.780282
60629	0	0.195676	-0.897717	10.046335	0.001953	-0.008972	0.100464	-2.466671	-3.050344	-1.782633
60630	0	0.165609	-0.911024	10.088868	0.001655	-0.009105	0.100889	-2.471062	-3.050747	-1.784987
60631	0	0.177040	-0.885077	10.058587	0.001770	-0.008850	0.100586	-2.469896	-3.049992	-1.787165
60632	0	0.165111	-0.927829	10.015777	0.001648	-0.009279	0.100158	-2.466882	-3.052402	-1.792434
60633	0	0.189300	-0.891185	10.052482	0.001892	-0.008911	0.100525	-2.465839	-3.052163	-1.795077
60634	0	0.207882	-0.903235	10.131760	0.002076	-0.009035	0.101317	-2.460949	-3.053770	-1.792682
60635	0	0.164640	-0.879296	10.070769	0.001648	-0.008789	0.100708	-2.463538	-3.050711	-1.792162
60636	0	0.158859	-0.868108	10.143892	0.001583	-0.008676	0.101439	-2.467825	-3.055714	-1.798224
60637	0	0.171364	-0.836226	10.162342	0.001709	-0.008362	0.101624	-2.466504	-3.059601	-1.798119
60638	0	0.184351	-0.879370	10.186642	0.001840	-0.008791	0.101867	-2.467789	-3.062549	-1.798468
60639	0	0.189558	-0.897408	10.144020	0.001892	-0.008972	0.101440	-2.467996	-3.065312	-1.805634
60640	0	0.208666	-0.885778	10.131697	0.002082	-0.008854	0.101317	-2.470564	-3.069336	-1.805204
60641	0	0.220468	-0.885522	10.198914	0.002197	-0.008850	0.101990	-2.474484	-3.076315	-1.805449
60642	0	0.209017	-0.904448	10.217086	0.002090	-0.009044	0.102171	-2.473327	-3.076017	-1.815596
60643	0	0.183355	-0.904065	10.229422	0.001831	-0.009033	0.102295	-2.479774	-3.077550	-1.816086
60644	0	0.189470	-0.892890	10.168248	0.001897	-0.008926	0.101683	-2.480622	-3.073962	-1.817486
60645	0	0.195134	-0.866888	10.223376	0.001953	-0.008667	0.102234	-2.480702	-3.070905	-1.826808
60646	0	0.157732	-0.879471	10.168363	0.001583	-0.008794	0.101684	-2.479728	-3.063219	-1.828910
60647	0	0.158307	-0.928011	10.186748	0.001587	-0.009277	0.101868	-2.480938	-3.057649	-1.828272
60648	0	0.163727	-0.898010	10.162244	0.001640	-0.008978	0.101623	-2.481593	-3.052876	-1.828626
60649	0	0.182749	-0.915227	10.101352	0.001831	-0.009155	0.101013	-2.476310	-3.047543	-1.829832
60650	0	0.176136	-0.909026	10.125719	0.001762	-0.009089	0.101257	-2.476486	-3.045002	-1.826927
60651	0	0.207395	-0.915834	10.046361	0.002075	-0.009155	0.100464	-2.478027	-3.042398	-1.832741
60652	0	0.189029	-0.898472	10.070651	0.001889	-0.008979	0.100707	-2.482801	-3.042366	-1.836827
60653	0	0.158848	-0.884961	10.028078	0.001587	-0.008850	0.100281	-2.480294	-3.042963	-1.843335
60654	0	0.146223	-0.860636	10.028081	0.001468	-0.008606	0.100281	-2.478808	-3.035502	-1.851410
60655	0	0.146420	-0.860904	10.015844	0.001465	-0.008606	0.100159	-2.480438	-3.033501	-1.852290
60656	0	0.158750	-0.885808	9.985241	0.001585	-0.008857	0.099853	-2.480108	-3.035006	-1.850887
60657	0	0.176826	-0.860828	10.052473	0.001770	-0.008606	0.100525	-2.480834	-3.031754	-1.854158
60658	0	0.171152	-0.879355	9.985248	0.001705	-0.008794	0.099853	-2.478600	-3.037786	-1.857655
60659	0	0.183281	-0.928159	10.082966	0.001831	-0.009277	0.100830	-2.481503	-3.038538	-1.859220
60660	0	0.184001	-0.941198	10.070657	0.001834	-0.009408	0.100707	-2.484186	-3.044155	-1.861742
60661	0	0.189540	-0.928126	10.034137	0.001892	-0.009277	0.100342	-2.486837	-3.046574	-1.862636
60662	0	0.196735	-0.923198	10.021797	0.001960	-0.009225	0.100219	-2.493075	-3.053911	-1.864254
60663	0	0.147032	-0.916109	10.101258	0.001465	-0.009155	0.101013	-2.497825	-3.058803	-1.866287
60664	0	0.148386	-0.929713	10.046115	0.001475	-0.009290	0.100462	-2.504401	-3.067216	-1.865389
60665	0	0.171361	-0.903684	10.198935	0.001709	-0.009033	0.101990	-2.506787	-3.070900	-1.857978
60666	0	0.184777	-0.910164	10.168349	0.001840	-0.009102	0.101684	-2.504575	-3.078863	-1.864926
60667	0	0.207505	-0.885059	10.211178	0.002075	-0.008850	0.102112	-2.503290	-3.077314	-1.861579
60668	0	0.207378	-0.873327	10.162230	0.002074	-0.008730	0.101623	-2.505138	-3.075524	-1.862745
60669	0	0.183119	-0.897166	10.168461	0.001831	-0.008972	0.101685	-2.502569	-3.074519	-1.865364
60670	0	0.195279	-0.891070	10.125737	0.001953	-0.008911	0.101257	-2.500186	-3.072845	-1.865767
60671	0	0.220183	-0.860868	10.180631	0.002197	-0.008606	0.101807	-2.501314	-3.076739	-1.868803
60672	0	0.208266	-0.879832	10.223265	0.002084	-0.008795	0.102233	-2.503451	-3.074063	-1.865378
60673	0	0.189097	-0.915959	10.156213	0.001892	-0.009155	0.101562	-2.506411	-3.071527	-1.871251
60674	0	0.170581	-0.898181	10.186672	0.001706	-0.008982	0.101867	-2.504566	-3.069957	-1.875118
60675	0	0.170485	-0.909466	10.131839	0.001709	-0.009094	0.101318	-2.503100	-3.064044	-1.877965
60676	0	0.175744	-0.921743	10.101324	0.001761	-0.009217	0.101013	-2.501257	-3.058385	-1.884916
60677	0	0.170496	-0.921601	10.107431	0.001709	-0.009216	0.101074	-2.499060	-3.052494	-1.883632
60678	0	0.157349	-0.946002	10.095226	0.001578	-0.009460	0.100952	-2.496677	-3.045736	-1.887933
60679	0	0.170552	-0.921515	10.015886	0.001709	-0.009216	0.100159	-2.493352	-3.040610	-1.895574
60680	0	0.212779	-0.909440	10.052473	0.002129	-0.009092	0.100525	-2.493807	-3.038397	-1.894793
60681	0	0.176920	-0.903411	10.046380	0.001770	-0.009033	0.100464	-2.493086	-3.036002	-1.889952
60682	0	0.207777	-0.872713	10.076824	0.002073	-0.008730	0.100768	-2.488045	-3.039720	-1.887855
60683	0	0.176762	-0.934037	10.028062	0.001770	-0.009338	0.100281	-2.488456	-3.035662	-1.883827
60684	0	0.194772	-0.867581	10.027947	0.001948	-0.008672	0.100280	-2.491170	-3.033664	-1.886530
60685	0	0.201315	-0.909335	10.009776	0.002014	-0.009094	0.100098	-2.488154	-3.031358	-1.894797
60686	0	0.182777	-0.878598	10.015889	0.001828	-0.008788	0.100159	-2.483848	-3.029544	-1.895879
60687	0	0.165057	-0.897338	10.015854	0.001648	-0.008972	0.100159	-2.483392	-3.031185	-1.894662
60688	0	0.190119	-0.885200	10.058499	0.001897	-0.008853	0.100585	-2.480493	-3.034702	-1.894137
60689	0	0.177260	-0.890851	10.107440	0.001770	-0.008911	0.101074	-2.475695	-3.036244	-1.891835
60690	0	0.147498	-0.958012	10.119599	0.001470	-0.009578	0.101196	-2.476383	-3.041137	-1.899631
60691	0	0.158808	-0.934229	10.125695	0.001587	-0.009338	0.101257	-2.478946	-3.041140	-1.905093
60692	0	0.159732	-0.898011	10.125629	0.001589	-0.008981	0.101256	-2.476376	-3.049394	-1.904074
60693	0	0.183351	-0.940060	10.076889	0.001831	-0.009399	0.100769	-2.475820	-3.050896	-1.903355
60694	0	0.177353	-0.921499	10.101263	0.001775	-0.009219	0.101012	-2.469068	-3.048315	-1.909595
60695	0	0.195881	-0.897334	10.156229	0.001953	-0.008972	0.101562	-2.468480	-3.053442	-1.909963
60696	0	0.184007	-0.897565	10.174464	0.001842	-0.008975	0.101745	-2.467269	-3.049426	-1.908236
60697	0	0.182894	-0.866615	10.198986	0.001831	-0.008667	0.101990	-2.464402	-3.045776	-1.910831
60698	0	0.219152	-0.866246	10.223421	0.002192	-0.008666	0.102234	-2.458442	-3.043424	-1.911667
60699	0	0.188950	-0.909047	10.180703	0.001892	-0.009094	0.101807	-2.452369	-3.039111	-1.909838
60700	0	0.206598	-0.908840	10.131836	0.002069	-0.009088	0.101318	-2.451414	-3.033861	-1.910403
60701	0	0.201301	-0.902932	10.131873	0.002014	-0.009033	0.101318	-2.445020	-3.031384	-1.918511
60702	0	0.182268	-0.890341	10.101329	0.001828	-0.008904	0.101013	-2.443063	-3.023768	-1.916151
60703	0	0.170545	-0.903172	10.144062	0.001709	-0.009033	0.101440	-2.439506	-3.018453	-1.912368
60704	0	0.194273	-0.897011	10.101317	0.001945	-0.008969	0.101013	-2.438488	-3.014054	-1.910825
60705	0	0.182383	-0.885013	10.131849	0.001831	-0.008850	0.101318	-2.436570	-3.004653	-1.914766
60706	0	0.199870	-0.896903	10.022012	0.002000	-0.008973	0.100220	-2.429954	-3.002084	-1.914913
60707	0	0.183020	-0.903059	10.064722	0.001831	-0.009033	0.100647	-2.425114	-2.999765	-1.917413
60708	0	0.170670	-0.896416	10.040313	0.001707	-0.008967	0.100403	-2.419483	-2.998075	-1.917096
60709	0	0.152290	-0.884822	10.040304	0.001526	-0.008850	0.100403	-2.415423	-2.993396	-1.917065
60710	0	0.139549	-0.914768	10.022018	0.001397	-0.009152	0.100220	-2.408138	-2.990208	-1.920212
60711	0	0.152731	-0.896558	10.058650	0.001526	-0.008972	0.100586	-2.398568	-2.990727	-1.930265
60712	0	0.159101	-0.896076	10.022057	0.001590	-0.008960	0.100221	-2.397811	-2.990829	-1.932555
60713	0	0.213289	-0.854342	10.089131	0.002136	-0.008545	0.100891	-2.394170	-2.985761	-1.933901
60714	0	0.219347	-0.866156	10.083024	0.002191	-0.008664	0.100830	-2.389326	-2.987745	-1.936718
60715	0	0.213611	-0.885058	10.070797	0.002136	-0.008850	0.100708	-2.388006	-2.986238	-1.937035
60716	0	0.213754	-0.903869	10.027944	0.002135	-0.009035	0.100280	-2.390094	-2.987653	-1.944886
60717	0	0.189487	-0.872923	10.089096	0.001892	-0.008728	0.100891	-2.389564	-2.989489	-1.945650
60718	0	0.160034	-0.897291	10.119539	0.001592	-0.008975	0.101195	-2.385262	-2.997993	-1.944371
60719	0	0.183838	-0.909066	10.156269	0.001831	-0.009094	0.101562	-2.379186	-3.005125	-1.951851
60720	0	0.166713	-0.878043	10.150155	0.001662	-0.008782	0.101501	-2.374997	-3.009414	-1.957241
60721	0	0.158861	-0.897096	10.150154	0.001587	-0.008972	0.101501	-2.371613	-3.010161	-1.966921
60722	0	0.171517	-0.908735	10.192910	0.001712	-0.009092	0.101929	-2.364038	-3.012672	-1.971179
60723	0	0.165413	-0.890644	10.229523	0.001648	-0.008911	0.102295	-2.356845	-3.018323	-1.973625
60724	0	0.202666	-0.883961	10.229508	0.002027	-0.008842	0.102295	-2.352793	-3.017124	-1.977863
60725	0	0.171353	-0.884391	10.137986	0.001709	-0.008850	0.101379	-2.343856	-3.020987	-1.979884
60726	0	0.171741	-0.896157	10.174553	0.001718	-0.008961	0.101746	-2.342806	-3.019616	-1.986494
60727	0	0.170614	-0.872609	10.168478	0.001709	-0.008728	0.101685	-2.338655	-3.015173	-1.991823
60728	0	0.163996	-0.853591	10.180711	0.001642	-0.008541	0.101807	-2.330741	-3.011503	-1.999720
60729	0	0.140341	-0.884588	10.162391	0.001404	-0.008850	0.101624	-2.324113	-3.009696	-2.001127
60730	0	0.164574	-0.884249	10.186769	0.001647	-0.008842	0.101868	-2.322185	-3.006999	-2.002675
60731	0	0.164286	-0.878326	10.137998	0.001648	-0.008789	0.101379	-2.313609	-3.000039	-2.007932
60732	0	0.206473	-0.871645	10.009862	0.002065	-0.008717	0.100099	-2.311554	-2.998722	-2.006783
60733	0	0.176623	-0.890807	10.174594	0.001770	-0.008911	0.101746	-2.306168	-2.993151	-2.011293
60734	0	0.206766	-0.914694	10.156273	0.002068	-0.009150	0.101562	-2.301250	-2.992005	-2.017114
60735	0	0.189405	-0.878634	10.070821	0.001892	-0.008789	0.100708	-2.296167	-2.993009	-2.020410
60736	0	0.183400	-0.866154	10.064705	0.001835	-0.008662	0.100647	-2.293520	-2.990627	-2.021864
60737	0	0.171185	-0.866747	10.064688	0.001709	-0.008667	0.100647	-2.292261	-2.992426	-2.020660
60738	0	0.171782	-0.891130	10.052405	0.001715	-0.008913	0.100524	-2.288452	-2.994554	-2.020241
60739	0	0.158974	-0.860020	10.119673	0.001587	-0.008606	0.101196	-2.280024	-2.996415	-2.023616
60740	0	0.141161	-0.889740	10.070827	0.001410	-0.008901	0.100708	-2.274415	-2.997463	-2.026735
60741	0	0.164834	-0.872793	10.113526	0.001648	-0.008728	0.101135	-2.272341	-2.996630	-2.033648
60742	0	0.189459	-0.848992	10.095072	0.001892	-0.008485	0.100951	-2.276131	-2.998222	-2.037336
60743	0	0.213825	-0.854623	10.113510	0.002136	-0.008545	0.101135	-2.275790	-2.998998	-2.036367
60744	0	0.177793	-0.891262	10.089021	0.001774	-0.008914	0.100890	-2.272369	-3.002247	-2.037413
60745	0	0.177435	-0.884898	10.192873	0.001770	-0.008850	0.101929	-2.269230	-3.005738	-2.038576
60746	0	0.141445	-0.885017	10.162238	0.001412	-0.008848	0.101623	-2.269594	-3.006677	-2.038149
60747	0	0.171014	-0.915518	10.095214	0.001709	-0.009155	0.100952	-2.267524	-3.006708	-2.040343
60748	0	0.164923	-0.879467	10.204944	0.001650	-0.008790	0.102050	-2.270913	-3.004573	-2.038664
60749	0	0.189452	-0.896864	10.156277	0.001892	-0.008972	0.101562	-2.264921	-3.006094	-2.044277
60750	0	0.183356	-0.908558	10.144065	0.001836	-0.009088	0.101440	-2.260762	-3.002207	-2.045331
60751	0	0.213602	-0.903238	10.180672	0.002136	-0.009033	0.101807	-2.257916	-3.000638	-2.046717
60752	0	0.207037	-0.884566	10.131874	0.002074	-0.008849	0.101318	-2.252085	-2.994880	-2.045298
60753	0	0.201133	-0.878449	10.192916	0.002014	-0.008789	0.101929	-2.245062	-2.990306	-2.045826
60754	0	0.170117	-0.890324	10.162351	0.001703	-0.008903	0.101624	-2.243884	-2.986665	-2.047761
60755	0	0.177224	-0.872456	10.101344	0.001770	-0.008728	0.101013	-2.237998	-2.987890	-2.049344
60756	0	0.177166	-0.859985	10.076903	0.001774	-0.008599	0.100769	-2.236663	-2.984166	-2.053848
60757	0	0.176973	-0.842452	10.107409	0.001770	-0.008423	0.101074	-2.236751	-2.982331	-2.047106
60758	0	0.170936	-0.860985	10.119531	0.001708	-0.008610	0.101195	-2.234864	-2.982576	-2.051234
60759	0	0.139925	-0.903670	10.064672	0.001404	-0.009033	0.100647	-2.236931	-2.976063	-2.052125
60760	0	0.170251	-0.886030	10.009642	0.001699	-0.008858	0.100097	-2.238063	-2.978124	-2.049900
60761	0	0.183038	-0.879178	10.021950	0.001831	-0.008789	0.100220	-2.239263	-2.976004	-2.051983
60762	0	0.189354	-0.897913	10.034067	0.001890	-0.008978	0.100341	-2.238742	-2.978537	-2.054468
60763	0	0.189022	-0.903517	10.052476	0.001892	-0.009033	0.100525	-2.239082	-2.975067	-2.057107
60764	0	0.140055	-0.916028	10.058495	0.001400	-0.009160	0.100585	-2.237501	-2.974332	-2.055996
60765	0	0.152605	-0.878762	10.028089	0.001526	-0.008789	0.100281	-2.234054	-2.973073	-2.053439
60766	0	0.140500	-0.909534	10.052461	0.001404	-0.009092	0.100525	-2.235621	-2.973069	-2.050490
60767	0	0.147098	-0.872917	10.095196	0.001465	-0.008728	0.100952	-2.234986	-2.978718	-2.054307
60768	0	0.154466	-0.867136	10.095097	0.001538	-0.008670	0.100951	-2.234894	-2.984499	-2.050292
60769	0	0.208227	-0.861060	10.070747	0.002075	-0.008606	0.100708	-2.238299	-2.991155	-2.050394
60770	0	0.178698	-0.886049	10.113321	0.001783	-0.008860	0.101133	-2.237333	-2.993943	-2.055711
60771	0	0.207418	-0.891225	10.144035	0.002075	-0.008911	0.101440	-2.236699	-2.991441	-2.055591
60772	0	0.189264	-0.872992	10.082914	0.001889	-0.008731	0.100829	-2.233655	-2.994015	-2.059719
60773	0	0.164837	-0.836210	10.162350	0.001648	-0.008362	0.101624	-2.232015	-2.993207	-2.061999
60774	0	0.158959	-0.873084	10.137824	0.001587	-0.008729	0.101378	-2.232220	-2.994877	-2.068764
60775	0	0.158984	-0.860992	10.156212	0.001587	-0.008606	0.101562	-2.234894	-2.996692	-2.067898
60776	0	0.189947	-0.867227	10.192801	0.001898	-0.008676	0.101928	-2.229225	-2.997257	-2.073353
60777	0	0.164787	-0.872654	10.174573	0.001648	-0.008728	0.101746	-2.225705	-2.995746	-2.072147
60778	0	0.164781	-0.884734	10.174558	0.001647	-0.008847	0.101746	-2.223892	-2.995338	-2.075140
60779	0	0.176184	-0.934115	10.125721	0.001770	-0.009338	0.101257	-2.225126	-2.984749	-2.075702
60780	0	0.175468	-0.909915	10.162262	0.001753	-0.009100	0.101623	-2.222223	-2.985550	-2.081832
60781	0	0.182628	-0.884826	10.095240	0.001831	-0.008850	0.100952	-2.218281	-2.978726	-2.078430
60782	0	0.194002	-0.897550	10.119581	0.001944	-0.008969	0.101196	-2.223361	-2.973376	-2.082951
60783	0	0.188968	-0.921977	10.095188	0.001892	-0.009216	0.100952	-2.225342	-2.969358	-2.086009
60784	0	0.182475	-0.879806	10.089007	0.001826	-0.008797	0.100890	-2.224970	-2.966292	-2.089242
60785	0	0.170538	-0.879177	10.119611	0.001709	-0.008789	0.101196	-2.226088	-2.960921	-2.092570
60786	0	0.152647	-0.880146	10.040117	0.001518	-0.008795	0.100402	-2.231761	-2.968992	-2.100031
60787	0	0.176633	-0.915990	10.058558	0.001770	-0.009155	0.100586	-2.235121	-2.963470	-2.104153
60788	0	0.200428	-0.861531	10.095126	0.002007	-0.008615	0.100951	-2.232969	-2.959621	-2.106202
60789	0	0.183112	-0.866880	10.034164	0.001831	-0.008667	0.100342	-2.233076	-2.958416	-2.110306
60790	0	0.195380	-0.879630	10.113399	0.001953	-0.008793	0.101134	-2.235066	-2.957807	-2.111058
60791	0	0.183288	-0.885931	10.058509	0.001831	-0.008850	0.100586	-2.243638	-2.958564	-2.114652
60792	0	0.165162	-0.868935	10.107202	0.001651	-0.008686	0.101072	-2.245454	-2.958150	-2.121269
60793	0	0.152588	-0.903388	10.156244	0.001526	-0.009033	0.101562	-2.244284	-2.956844	-2.126156
60794	0	0.135002	-0.910140	10.076752	0.001343	-0.009096	0.100768	-2.248509	-2.963593	-2.124358
60795	0	0.183600	-0.903635	10.089074	0.001831	-0.009033	0.100891	-2.250270	-2.967765	-2.121956
60796	0	0.154077	-0.898510	10.082849	0.001535	-0.008979	0.100829	-2.255490	-2.972486	-2.120051
60797	0	0.189719	-0.915725	10.131809	0.001892	-0.009155	0.101318	-2.255876	-2.976853	-2.120845
60798	0	0.196791	-0.922356	10.162225	0.001963	-0.009221	0.101623	-2.256839	-2.981353	-2.117384
60799	0	0.202139	-0.909356	10.150138	0.002014	-0.009094	0.101501	-2.254279	-2.988034	-2.115357
60800	0	0.197181	-0.927580	10.101220	0.001967	-0.009276	0.101012	-2.251702	-2.991676	-2.120853
60801	0	0.189225	-0.909280	10.156263	0.001892	-0.009094	0.101562	-2.248283	-2.990394	-2.116790
60802	0	0.189108	-0.903394	10.144021	0.001892	-0.009031	0.101440	-2.249373	-2.987913	-2.115581
60803	0	0.213503	-0.890988	10.174574	0.002136	-0.008911	0.101746	-2.246037	-2.985259	-2.115873
60804	0	0.163824	-0.866318	10.150174	0.001645	-0.008665	0.101501	-2.241974	-2.976215	-2.119236
60805	0	0.152382	-0.866237	10.119672	0.001526	-0.008667	0.101196	-2.234806	-2.972578	-2.123370
60806	0	0.164115	-0.865819	10.144048	0.001643	-0.008658	0.101440	-2.232739	-2.968843	-2.123179
60807	0	0.207275	-0.842317	10.137942	0.002075	-0.008423	0.101379	-2.231192	-2.964730	-2.124338
60808	0	0.182767	-0.897646	10.125699	0.001825	-0.008973	0.101257	-2.233127	-2.965967	-2.127887
60809	0	0.189118	-0.890991	10.101331	0.001892	-0.008911	0.101013	-2.229841	-2.963592	-2.130372
60810	0	0.213223	-0.921741	10.131813	0.002134	-0.009214	0.101318	-2.231325	-2.959916	-2.132890
60811	0	0.182653	-0.915570	10.064702	0.001831	-0.009155	0.100647	-2.229918	-2.953426	-2.135637
60812	0	0.157504	-0.903521	10.101313	0.001577	-0.009034	0.101013	-2.229325	-2.949329	-2.131777
60813	0	0.152067	-0.922056	10.095184	0.001526	-0.009216	0.100952	-2.232241	-2.942113	-2.131770
60814	0	0.176177	-0.904346	10.101204	0.001760	-0.009042	0.101012	-2.232278	-2.943282	-2.133336
60815	0	0.170749	-0.915379	10.046403	0.001709	-0.009155	0.100464	-2.228725	-2.940215	-2.133269
60816	0	0.177446	-0.890805	10.015858	0.001767	-0.008908	0.100159	-2.226693	-2.947099	-2.130389
60817	0	0.182860	-0.873389	10.089065	0.001831	-0.008728	0.100891	-2.231548	-2.942864	-2.130861
60818	0	0.207088	-0.892746	10.046158	0.002069	-0.008924	0.100462	-2.234141	-2.943143	-2.133145
60819	0	0.195479	-0.879301	10.046349	0.001953	-0.008789	0.100464	-2.236880	-2.943545	-2.128350
60820	0	0.189670	-0.903926	10.089035	0.001895	-0.009042	0.100890	-2.232084	-2.944245	-2.131822
60821	0	0.165039	-0.891140	10.058587	0.001648	-0.008911	0.100586	-2.230453	-2.945736	-2.138684
60822	0	0.189932	-0.885295	10.082891	0.001897	-0.008851	0.100829	-2.230799	-2.947097	-2.137377
60823	0	0.189581	-0.872996	10.082984	0.001892	-0.008728	0.100830	-2.231116	-2.949972	-2.141577
60824	0	0.178066	-0.909843	10.107325	0.001777	-0.009099	0.101073	-2.228568	-2.953131	-2.140087
60825	0	0.153144	-0.934230	10.192827	0.001526	-0.009338	0.101929	-2.231151	-2.957979	-2.140019
60826	0	0.190475	-0.935408	10.198810	0.001903	-0.009347	0.101989	-2.237278	-2.959062	-2.142959
60827	0	0.176788	-0.940105	10.113514	0.001770	-0.009399	0.101135	-2.237354	-2.955214	-2.142541
60828	0	0.207126	-0.940071	10.180590	0.002070	-0.009403	0.101806	-2.232637	-2.954834	-2.144902
60829	0	0.164841	-0.970735	10.186741	0.001648	-0.009705	0.101868	-2.233914	-2.953985	-2.147063
60830	0	0.183373	-0.940212	10.137869	0.001832	-0.009405	0.101378	-2.228612	-2.954629	-2.152789
60831	0	0.171167	-0.922256	10.150085	0.001709	-0.009216	0.101501	-2.233894	-2.956235	-2.153241
60832	0	0.190074	-0.917191	10.094987	0.001897	-0.009169	0.100950	-2.235783	-2.959284	-2.157477
60833	0	0.201266	-0.872691	10.223401	0.002014	-0.008728	0.102234	-2.232698	-2.956215	-2.160636
60834	0	0.188476	-0.909207	10.137948	0.001888	-0.009092	0.101379	-2.230530	-2.950920	-2.160031
60835	0	0.201156	-0.872837	10.125735	0.002014	-0.008728	0.101257	-2.228972	-2.946753	-2.167372
60836	0	0.194590	-0.879215	10.089000	0.001947	-0.008790	0.100890	-2.229515	-2.943727	-2.168350
60837	0	0.200715	-0.860643	10.107432	0.002014	-0.008606	0.101074	-2.228214	-2.934383	-2.168921
60838	0	0.187974	-0.909261	10.095234	0.001878	-0.009095	0.100952	-2.223424	-2.935257	-2.171824
60839	0	0.194736	-0.915541	10.089121	0.001953	-0.009155	0.100891	-2.221828	-2.927261	-2.168211
60840	0	0.199968	-0.897814	10.009727	0.002003	-0.008973	0.100098	-2.225747	-2.922422	-2.168208
60841	0	0.177082	-0.933790	9.997562	0.001770	-0.009338	0.099976	-2.223313	-2.922037	-2.168137
60842	0	0.158599	-0.903392	10.070797	0.001588	-0.009033	0.100708	-2.222311	-2.918539	-2.167651
60843	0	0.176752	-0.909196	10.046412	0.001770	-0.009094	0.100464	-2.217856	-2.914367	-2.173192
60844	0	0.164382	-0.915015	10.028086	0.001642	-0.009151	0.100281	-2.214684	-2.914687	-2.165837
60845	0	0.171173	-0.915302	10.009782	0.001709	-0.009155	0.100098	-2.210309	-2.916450	-2.166248
60846	0	0.171711	-0.891183	10.064652	0.001714	-0.008907	0.100647	-2.213599	-2.918941	-2.164822
60847	0	0.170788	-0.890731	10.144078	0.001709	-0.008911	0.101440	-2.207469	-2.916314	-2.163562
60848	0	0.189199	-0.890155	10.064718	0.001889	-0.008904	0.100647	-2.202380	-2.918037	-2.165104
60849	0	0.189663	-0.896801	10.101347	0.001892	-0.008972	0.101013	-2.195910	-2.921730	-2.162085
60850	0	0.178066	-0.871972	10.052492	0.001779	-0.008720	0.100525	-2.193270	-2.922762	-2.163878
60851	0	0.190031	-0.890653	10.156275	0.001892	-0.008911	0.101562	-2.186298	-2.930611	-2.161284
60852	0	0.191052	-0.896180	10.156262	0.001908	-0.008964	0.101562	-2.182392	-2.931835	-2.168364
60853	0	0.171321	-0.903126	10.125743	0.001709	-0.009033	0.101257	-2.178333	-2.935289	-2.172860
60854	0	0.165568	-0.903161	10.107402	0.001656	-0.009029	0.101074	-2.178987	-2.934081	-2.176092
60855	0	0.164894	-0.945736	10.168484	0.001648	-0.009460	0.101685	-2.173672	-2.933860	-2.181585
60856	0	0.188963	-0.939180	10.137965	0.001894	-0.009394	0.101379	-2.169706	-2.927592	-2.185590
60857	0	0.182950	-0.921466	10.168475	0.001831	-0.009216	0.101685	-2.165988	-2.924538	-2.187608
60858	0	0.207114	-0.927191	10.119653	0.002071	-0.009274	0.101196	-2.161258	-2.922916	-2.193438
60859	0	0.195138	-0.921324	10.125764	0.001953	-0.009216	0.101257	-2.155956	-2.919609	-2.196132
60860	0	0.194365	-0.902390	10.089154	0.001949	-0.009027	0.100891	-2.150103	-2.911803	-2.193234
60861	0	0.188907	-0.878417	10.119677	0.001892	-0.008789	0.101196	-2.142854	-2.906903	-2.189423
60862	0	0.194392	-0.871683	10.131855	0.001946	-0.008718	0.101318	-2.139105	-2.902764	-2.194934
60863	0	0.176600	-0.896994	10.125759	0.001770	-0.008972	0.101257	-2.134833	-2.896800	-2.194694
60864	0	0.164113	-0.866035	10.064719	0.001639	-0.008663	0.100647	-2.129847	-2.897391	-2.194232
60865	0	0.176744	-0.841669	10.144099	0.001770	-0.008423	0.101440	-2.121079	-2.893115	-2.200686
60866	0	0.182550	-0.895621	10.046522	0.001825	-0.008961	0.100465	-2.114070	-2.892002	-2.206915
60867	0	0.200932	-0.884744	10.064730	0.002014	-0.008850	0.100647	-2.109208	-2.885172	-2.208856
60868	0	0.194473	-0.896412	10.089136	0.001943	-0.008967	0.100891	-2.103747	-2.886106	-2.204918
60869	0	0.176929	-0.909452	10.076903	0.001770	-0.009094	0.100769	-2.102222	-2.883967	-2.209581
60870	0	0.189182	-0.921453	10.009692	0.001890	-0.009217	0.100097	-2.097308	-2.884479	-2.207731
60871	0	0.213673	-0.902554	10.101386	0.002136	-0.009033	0.101013	-2.086820	-2.883687	-2.211992
60872	0	0.189812	-0.895997	10.052557	0.001893	-0.008958	0.100526	-2.087428	-2.888127	-2.216262
60873	0	0.159264	-0.872470	10.052510	0.001587	-0.008728	0.100525	-2.082039	-2.893081	-2.212996
60874	0	0.184630	-0.884028	10.040312	0.001842	-0.008844	0.100403	-2.075595	-2.896041	-2.215803
60875	0	0.164953	-0.879128	10.156228	0.001648	-0.008789	0.101562	-2.076276	-2.896511	-2.217616
60876	0	0.214058	-0.842548	10.137859	0.002139	-0.008428	0.101378	-2.072031	-2.896888	-2.221062
60877	0	0.170920	-0.903429	10.089101	0.001709	-0.009033	0.100891	-2.071491	-2.895769	-2.220515
60878	0	0.195457	-0.860834	10.119535	0.001953	-0.008609	0.101195	-2.069129	-2.896084	-2.224685
60879	0	0.201540	-0.873000	10.076885	0.002014	-0.008728	0.100769	-2.069595	-2.896113	-2.224665
60880	0	0.183416	-0.879326	10.162261	0.001833	-0.008794	0.101623	-2.067153	-2.896125	-2.229892
60881	0	0.176798	-0.885080	10.174558	0.001770	-0.008850	0.101746	-2.066132	-2.892498	-2.230138
60882	0	0.158078	-0.909626	10.186673	0.001582	-0.009096	0.101867	-2.064465	-2.889625	-2.233942
60883	0	0.170942	-0.891311	10.119611	0.001709	-0.008911	0.101196	-2.064949	-2.888733	-2.234035
60884	0	0.146638	-0.927809	10.082947	0.001465	-0.009282	0.100829	-2.058595	-2.889132	-2.235920
60885	0	0.158852	-0.878369	10.144087	0.001587	-0.008789	0.101440	-2.050777	-2.889545	-2.234747
60886	0	0.183197	-0.895662	10.131884	0.001834	-0.008962	0.101318	-2.043184	-2.886089	-2.239200
60887	0	0.170717	-0.903053	10.144070	0.001709	-0.009033	0.101440	-2.038383	-2.882684	-2.238987
60888	0	0.170419	-0.878179	10.040307	0.001705	-0.008784	0.100403	-2.033690	-2.880276	-2.241852
60889	0	0.207236	-0.866748	10.107424	0.002075	-0.008667	0.101074	-2.032518	-2.875616	-2.242280
60890	0	0.151678	-0.872427	10.058544	0.001520	-0.008729	0.100585	-2.025472	-2.870319	-2.242166
60891	0	0.170062	-0.866556	10.095241	0.001709	-0.008667	0.100952	-2.022145	-2.859390	-2.237512
60892	0	0.180973	-0.854130	10.070815	0.001814	-0.008542	0.100708	-2.019458	-2.853358	-2.241664
60893	0	0.164430	-0.860907	10.162333	0.001648	-0.008606	0.101624	-2.021168	-2.847916	-2.245339
60894	0	0.206767	-0.904313	10.046262	0.002068	-0.009040	0.100463	-2.023149	-2.846622	-2.245669
60895	0	0.225125	-0.847967	10.076956	0.002258	-0.008484	0.100769	-2.016521	-2.837323	-2.252600
60896	0	0.206273	-0.889953	10.113557	0.002061	-0.008904	0.101135	-2.010202	-2.838105	-2.257932
60897	0	0.195237	-0.902826	10.095261	0.001953	-0.009033	0.100952	-2.002843	-2.835869	-2.257974
60898	0	0.158535	-0.908437	10.119631	0.001585	-0.009085	0.101196	-2.000612	-2.835003	-2.264827
60899	0	0.170978	-0.884204	10.076880	0.001708	-0.008840	0.100769	-2.001643	-2.835619	-2.265961
60900	0	0.158872	-0.871942	10.076929	0.001589	-0.008722	0.100769	-1.996693	-2.834042	-2.259877
60901	0	0.146760	-0.909414	10.174558	0.001465	-0.009094	0.101746	-1.994796	-2.835810	-2.263756
60902	0	0.171940	-0.915225	10.119551	0.001714	-0.009155	0.101195	-1.989695	-2.840766	-2.261145
60903	0	0.195092	-0.878600	10.168488	0.001953	-0.008789	0.101685	-1.984480	-2.836933	-2.260183
60904	0	0.182794	-0.872871	10.101318	0.001831	-0.008728	0.101013	-1.983466	-2.832088	-2.264086
60905	0	0.218373	-0.841510	10.131810	0.002182	-0.008412	0.101318	-1.984808	-2.832670	-2.264331
60906	0	0.206731	-0.854567	10.125735	0.002068	-0.008546	0.101257	-1.982862	-2.830961	-2.260340
60907	0	0.195930	-0.860950	10.131794	0.001953	-0.008606	0.101318	-1.985188	-2.836500	-2.259173
60908	0	0.172433	-0.891531	10.205008	0.001721	-0.008919	0.102050	-1.979608	-2.838407	-2.260277
60909	0	0.201579	-0.842213	10.211184	0.002014	-0.008423	0.102112	-1.977064	-2.838834	-2.257309
60910	0	0.177300	-0.884506	10.137975	0.001773	-0.008849	0.101379	-1.970749	-2.837563	-2.255074
60911	0	0.170927	-0.872718	10.156257	0.001709	-0.008728	0.101562	-1.968034	-2.836542	-2.258866
60912	0	0.176943	-0.872787	10.198969	0.001770	-0.008727	0.101990	-1.967169	-2.834547	-2.258961
60913	0	0.189170	-0.903195	10.113537	0.001892	-0.009033	0.101135	-1.963966	-2.832804	-2.260787
60914	0	0.195391	-0.854468	10.144026	0.001952	-0.008543	0.101440	-1.964099	-2.833419	-2.260113
60915	0	0.188991	-0.878756	10.058611	0.001892	-0.008789	0.100586	-1.960644	-2.829591	-2.263477
60916	0	0.176488	-0.884752	10.083006	0.001765	-0.008847	0.100830	-1.959302	-2.827745	-2.260249
60917	0	0.189135	-0.861058	10.162316	0.001892	-0.008606	0.101624	-1.962708	-2.825646	-2.263969
60918	0	0.164176	-0.843766	10.150014	0.001646	-0.008432	0.101501	-1.966923	-2.819455	-2.264469
60919	0	0.170357	-0.836611	10.082981	0.001709	-0.008362	0.100830	-1.970085	-2.811918	-2.262372
60920	0	0.176093	-0.861934	10.046246	0.001759	-0.008615	0.100463	-1.973924	-2.813127	-2.257602
60921	0	0.195116	-0.861064	10.076868	0.001953	-0.008606	0.100769	-1.977546	-2.809499	-2.258197
60922	0	0.237647	-0.825720	10.095055	0.002377	-0.008249	0.100951	-1.984771	-2.808073	-2.255440
60923	0	0.201477	-0.897227	10.095213	0.002014	-0.008972	0.100952	-1.983205	-2.807354	-2.255659
60924	0	0.170934	-0.903730	10.101196	0.001710	-0.009034	0.101012	-1.985071	-2.805305	-2.255831
60925	0	0.177259	-0.885280	10.107394	0.001770	-0.008850	0.101074	-1.986392	-2.806892	-2.259429
60926	0	0.165321	-0.879680	10.076791	0.001653	-0.008795	0.100768	-1.986915	-2.806153	-2.260865
60927	0	0.152803	-0.909085	10.095242	0.001526	-0.009094	0.100952	-1.981424	-2.807179	-2.256792
60928	0	0.165128	-0.902425	10.119650	0.001652	-0.009027	0.101196	-1.977123	-2.805285	-2.257309
60929	0	0.207869	-0.860477	10.076907	0.002075	-0.008606	0.100769	-1.974004	-2.807980	-2.262548
60930	0	0.195635	-0.872802	10.131731	0.001960	-0.008726	0.101317	-1.974428	-2.802721	-2.263526
60931	0	0.213859	-0.897454	10.101292	0.002136	-0.008972	0.101013	-1.975412	-2.804033	-2.262438
60932	0	0.219845	-0.879427	10.137848	0.002202	-0.008794	0.101378	-1.974165	-2.798662	-2.262035
60933	0	0.195722	-0.891231	10.156232	0.001953	-0.008911	0.101562	-1.973771	-2.801953	-2.263583
60934	0	0.195876	-0.854820	10.143948	0.001961	-0.008548	0.101439	-1.972587	-2.798254	-2.256794
60935	0	0.164811	-0.866840	10.095202	0.001648	-0.008667	0.100952	-1.972393	-2.797205	-2.261688
60936	0	0.176449	-0.879656	10.180546	0.001770	-0.008793	0.101806	-1.974758	-2.789742	-2.262672
60937	0	0.170614	-0.897488	10.144024	0.001709	-0.008972	0.101440	-1.976068	-2.785258	-2.265665
60938	0	0.188415	-0.879902	10.143915	0.001886	-0.008795	0.101439	-1.979072	-2.781504	-2.271721
60939	0	0.164894	-0.872988	10.076887	0.001648	-0.008728	0.100769	-1.979478	-2.781290	-2.270793
60940	0	0.182665	-0.879303	10.082931	0.001833	-0.008794	0.100829	-1.976762	-2.772918	-2.276210
60941	0	0.158450	-0.915597	10.089109	0.001587	-0.009155	0.100891	-1.975817	-2.768885	-2.278185
60942	0	0.157361	-0.903345	10.107353	0.001581	-0.009035	0.101073	-1.972269	-2.758949	-2.277130
60943	0	0.151997	-0.903896	10.034137	0.001526	-0.009033	0.100342	-1.977095	-2.750939	-2.280047
60944	0	0.163389	-0.880399	10.046272	0.001636	-0.008801	0.100463	-1.978298	-2.747702	-2.281997
60945	0	0.164571	-0.848585	10.052477	0.001648	-0.008484	0.100525	-1.978846	-2.743804	-2.283537
60946	0	0.164648	-0.861594	10.076759	0.001643	-0.008611	0.100768	-1.983101	-2.746205	-2.283673
60947	0	0.164567	-0.897406	9.997545	0.001648	-0.008972	0.099976	-1.983495	-2.742351	-2.285558
60948	0	0.194940	-0.928541	10.027948	0.001948	-0.009282	0.100280	-1.985575	-2.742212	-2.284647
60949	0	0.188812	-0.897066	9.985373	0.001892	-0.008972	0.099854	-1.982112	-2.736384	-2.287898
60950	0	0.164658	-0.842335	10.076864	0.001639	-0.008420	0.100769	-1.984355	-2.743105	-2.280679
60951	0	0.165031	-0.848738	10.058560	0.001648	-0.008484	0.100586	-1.986678	-2.744431	-2.278668
60952	0	0.177825	-0.867599	10.082895	0.001775	-0.008675	0.100829	-1.986536	-2.747046	-2.278779
60953	0	0.170997	-0.916303	10.058521	0.001709	-0.009155	0.100586	-1.993761	-2.746781	-2.276683
60954	0	0.183396	-0.875049	10.070554	0.001833	-0.008744	0.100706	-1.999176	-2.746616	-2.279332
60955	0	0.171209	-0.885812	10.046311	0.001709	-0.008850	0.100464	-2.006590	-2.748899	-2.282088
60956	0	0.201999	-0.899070	10.113314	0.002020	-0.008988	0.101133	-2.007590	-2.747632	-2.277647
60957	0	0.201655	-0.934189	10.101281	0.002014	-0.009338	0.101013	-2.009913	-2.749010	-2.279337
60958	0	0.202033	-0.929291	10.113354	0.002019	-0.009285	0.101134	-2.017235	-2.749288	-2.281799
60959	0	0.140876	-0.891502	10.180623	0.001404	-0.008911	0.101807	-2.019919	-2.753562	-2.284464
60960	0	0.172011	-0.862045	10.174412	0.001719	-0.008615	0.101745	-2.024864	-2.754083	-2.286007
60961	0	0.146650	-0.897642	10.070760	0.001465	-0.008972	0.100708	-2.028046	-2.754641	-2.286684
60962	0	0.171485	-0.886481	10.174415	0.001712	-0.008860	0.101745	-2.032225	-2.756690	-2.283818
60963	0	0.170914	-0.879607	10.168396	0.001709	-0.008789	0.101685	-2.038445	-2.755558	-2.285022
60964	0	0.183293	-0.892761	10.192658	0.001831	-0.008925	0.101927	-2.039218	-2.756348	-2.286151
60965	0	0.195144	-0.934148	10.150121	0.001953	-0.009338	0.101501	-2.041011	-2.753194	-2.287578
60966	0	0.201174	-0.935101	10.211029	0.002010	-0.009345	0.102111	-2.046008	-2.753477	-2.290333
60967	0	0.189252	-0.916464	10.174475	0.001892	-0.009155	0.101746	-2.054907	-2.752642	-2.289487
60968	0	0.207852	-0.887527	10.137691	0.002076	-0.008869	0.101377	-2.060188	-2.753924	-2.288523
60969	0	0.201259	-0.903859	10.107377	0.002014	-0.009033	0.101074	-2.064568	-2.750920	-2.292487
60970	0	0.201189	-0.899041	10.119375	0.002010	-0.008984	0.101194	-2.070610	-2.751353	-2.290204
60971	0	0.195151	-0.873266	10.144006	0.001953	-0.008728	0.101440	-2.074131	-2.748305	-2.294410
60972	0	0.194935	-0.867674	10.174463	0.001949	-0.008677	0.101745	-2.072669	-2.747087	-2.296185
60973	0	0.201216	-0.927587	10.150164	0.002014	-0.009277	0.101501	-2.069354	-2.743524	-2.293318
60974	0	0.194814	-0.951532	10.101350	0.001948	-0.009519	0.101013	-2.063960	-2.741975	-2.293372
60975	0	0.213568	-0.879215	10.070775	0.002136	-0.008789	0.100708	-2.065790	-2.740094	-2.297867
60976	0	0.219600	-0.873072	10.076842	0.002195	-0.008735	0.100768	-2.059602	-2.739518	-2.297849
60977	0	0.188642	-0.927962	10.113515	0.001892	-0.009277	0.101135	-2.060410	-2.731948	-2.302286
60978	0	0.181481	-0.921772	10.113469	0.001820	-0.009221	0.101134	-2.054898	-2.725298	-2.306327
60979	0	0.201331	-0.873429	10.125680	0.002014	-0.008728	0.101257	-2.060359	-2.723001	-2.302621
60980	0	0.164237	-0.892434	10.174377	0.001646	-0.008924	0.101744	-2.058544	-2.717593	-2.300189
60981	0	0.170951	-0.921510	10.156260	0.001709	-0.009216	0.101562	-2.055538	-2.716899	-2.300603
60982	0	0.170721	-0.909858	10.107370	0.001710	-0.009092	0.101074	-2.061010	-2.712487	-2.298638
60983	0	0.201270	-0.897607	10.113494	0.002014	-0.008972	0.101135	-2.063779	-2.709558	-2.300892
60984	0	0.188867	-0.928533	10.082919	0.001889	-0.009286	0.100829	-2.061384	-2.707732	-2.304262
60985	0	0.182891	-0.939951	10.137942	0.001831	-0.009399	0.101379	-2.059896	-2.703997	-2.300131
60986	0	0.188484	-0.921791	10.082911	0.001887	-0.009217	0.100829	-2.058918	-2.700004	-2.302307
60987	0	0.189164	-0.915806	10.150122	0.001892	-0.009155	0.101501	-2.060446	-2.698199	-2.300051
60988	0	0.164615	-0.909766	10.174487	0.001647	-0.009100	0.101745	-2.056208	-2.695997	-2.299911
60989	0	0.165084	-0.909194	10.131852	0.001648	-0.009094	0.101318	-2.051967	-2.698003	-2.301835
60990	0	0.165435	-0.878461	10.119633	0.001654	-0.008785	0.101196	-2.049612	-2.697489	-2.302167
60991	0	0.164978	-0.921546	10.144048	0.001648	-0.009216	0.101440	-2.047008	-2.698298	-2.304624
60992	0	0.183559	-0.909212	10.101326	0.001834	-0.009093	0.101013	-2.044011	-2.698981	-2.304740
60993	0	0.201656	-0.878603	10.083029	0.002014	-0.008789	0.100830	-2.038937	-2.700415	-2.304523
60994	0	0.183228	-0.878631	10.058574	0.001836	-0.008783	0.100586	-2.040634	-2.695191	-2.308890
60995	0	0.183044	-0.872913	10.082999	0.001831	-0.008728	0.100830	-2.040260	-2.693212	-2.307553
60996	0	0.152493	-0.934414	10.076781	0.001524	-0.009341	0.100768	-2.041919	-2.693057	-2.311442
60997	0	0.146723	-0.915344	10.095228	0.001465	-0.009155	0.100952	-2.038324	-2.694401	-2.307116
60998	0	0.135126	-0.854373	10.064678	0.001348	-0.008542	0.100647	-2.038626	-2.697320	-2.304871
60999	0	0.152575	-0.872949	10.070788	0.001526	-0.008728	0.100708	-2.038654	-2.695910	-2.307237
61000	0	0.164712	-0.879348	10.076803	0.001647	-0.008793	0.100768	-2.037712	-2.694789	-2.310064
61001	0	0.201702	-0.908853	10.022019	0.002014	-0.009094	0.100220	-2.029539	-2.696804	-2.311226
61002	0	0.196382	-0.926140	10.113557	0.001959	-0.009266	0.101135	-2.022812	-2.701163	-2.310784
61003	0	0.189539	-0.885354	9.997522	0.001892	-0.008850	0.099976	-2.025115	-2.703702	-2.314722
61004	0	0.196439	-0.897695	10.021894	0.001960	-0.008980	0.100219	-2.020230	-2.707690	-2.314846
61005	0	0.177835	-0.909431	10.040268	0.001770	-0.009094	0.100403	-2.018767	-2.715846	-2.311446
61006	0	0.215696	-0.915554	10.064599	0.002152	-0.009156	0.100646	-2.016265	-2.719865	-2.321935
61007	0	0.171190	-0.921779	10.082989	0.001709	-0.009216	0.100830	-2.016238	-2.722016	-2.330034
61008	0	0.165704	-0.860702	10.168379	0.001654	-0.008610	0.101684	-2.011565	-2.724480	-2.327430
61009	0	0.183108	-0.897696	10.168415	0.001831	-0.008972	0.101685	-2.015440	-2.723125	-2.325191
61010	0	0.195674	-0.923308	10.082753	0.001953	-0.009227	0.100828	-2.020966	-2.725973	-2.328667
61011	0	0.213676	-0.927692	10.144046	0.002136	-0.009277	0.101440	-2.018865	-2.725317	-2.325361
61012	0	0.195317	-0.848084	10.144070	0.001954	-0.008484	0.101440	-2.013806	-2.723029	-2.325106
61013	0	0.189671	-0.878323	10.162395	0.001892	-0.008789	0.101624	-2.005576	-2.727036	-2.327987
61014	0	0.165770	-0.963554	10.137905	0.001657	-0.009632	0.101379	-2.007868	-2.727100	-2.326730
61015	0	0.165134	-0.909928	10.168406	0.001648	-0.009094	0.101685	-2.011914	-2.729703	-2.327942
61016	0	0.165499	-0.910219	10.168288	0.001655	-0.009105	0.101683	-2.007384	-2.728940	-2.330849
61017	0	0.189364	-0.860245	10.150173	0.001892	-0.008606	0.101501	-2.001756	-2.729514	-2.335537
61018	0	0.195229	-0.903047	10.131808	0.001956	-0.009027	0.101318	-2.004538	-2.724173	-2.339111
61019	0	0.231722	-0.945474	10.174618	0.002319	-0.009460	0.101746	-1.996510	-2.720523	-2.335395
61020	0	0.207274	-0.883404	10.211312	0.002070	-0.008839	0.102113	-1.989656	-2.721962	-2.339447
61021	0	0.201002	-0.909281	10.168478	0.002014	-0.009094	0.101685	-1.986482	-2.715989	-2.339279
61022	0	0.194423	-0.908846	10.174587	0.001945	-0.009091	0.101746	-1.981618	-2.714356	-2.336983
61023	0	0.188465	-0.945590	10.119685	0.001892	-0.009460	0.101196	-1.974854	-2.704722	-2.334977
61024	0	0.156507	-0.859987	10.156239	0.001572	-0.008597	0.101562	-1.976084	-2.696028	-2.331745
61025	0	0.158627	-0.860173	10.150183	0.001587	-0.008606	0.101501	-1.969695	-2.694066	-2.330103
61026	0	0.189572	-0.902416	10.083010	0.001890	-0.009026	0.100830	-1.966495	-2.699102	-2.329754
61027	0	0.219697	-0.878141	10.101386	0.002197	-0.008789	0.101013	-1.956189	-2.697532	-2.328788
61028	0	0.201059	-0.853066	10.095307	0.002013	-0.008530	0.100953	-1.955617	-2.693472	-2.336916
61029	0	0.244121	-0.854111	10.058627	0.002441	-0.008545	0.100586	-1.949641	-2.692044	-2.338932
61030	0	0.207228	-0.926811	10.083027	0.002074	-0.009270	0.100830	-1.946187	-2.688628	-2.340106
61031	0	0.189245	-0.903780	10.082966	0.001892	-0.009033	0.100830	-1.949770	-2.687869	-2.344187
61032	0	0.157868	-0.873084	10.034156	0.001587	-0.008738	0.100341	-1.940498	-2.677240	-2.340758
61033	0	0.159013	-0.885121	10.089097	0.001587	-0.008850	0.100891	-1.940086	-2.679759	-2.346111
61034	0	0.165506	-0.921464	10.125676	0.001654	-0.009219	0.101256	-1.933343	-2.680133	-2.347137
61035	0	0.152549	-0.945818	10.137961	0.001526	-0.009460	0.101379	-1.929208	-2.678467	-2.348687
61036	0	0.152792	-0.890166	10.144088	0.001525	-0.008907	0.101440	-1.921267	-2.680577	-2.346411
61037	0	0.208078	-0.865980	10.070851	0.002075	-0.008667	0.100708	-1.911559	-2.685593	-2.343001
61038	0	0.208072	-0.877292	10.070827	0.002086	-0.008775	0.100708	-1.907878	-2.678699	-2.342275
61039	0	0.201322	-0.872642	10.131852	0.002014	-0.008728	0.101318	-1.904457	-2.676427	-2.341310
61040	0	0.195347	-0.877743	10.174632	0.001951	-0.008786	0.101746	-1.893004	-2.677712	-2.340172
61041	0	0.182819	-0.860220	10.095252	0.001831	-0.008606	0.100952	-1.887193	-2.673174	-2.337593
61042	0	0.176077	-0.865717	10.107455	0.001764	-0.008660	0.101074	-1.882006	-2.667983	-2.337243
61043	0	0.170330	-0.847776	10.107483	0.001709	-0.008484	0.101074	-1.873434	-2.660349	-2.334633
61044	0	0.157243	-0.877455	10.101445	0.001575	-0.008778	0.101014	-1.868316	-2.655731	-2.335281
61045	0	0.188871	-0.890623	10.137989	0.001892	-0.008911	0.101379	-1.861235	-2.650622	-2.331766
61046	0	0.151993	-0.890405	10.052467	0.001519	-0.008902	0.100525	-1.862486	-2.650194	-2.329138
61047	0	0.201095	-0.842392	10.021970	0.002014	-0.008423	0.100220	-1.862018	-2.645464	-2.337418
61048	0	0.200868	-0.867391	10.082875	0.002007	-0.008670	0.100829	-1.865014	-2.645631	-2.337006
61049	0	0.176975	-0.915770	10.113504	0.001770	-0.009155	0.101135	-1.866248	-2.644045	-2.334208
61050	0	0.146690	-0.903943	10.070696	0.001464	-0.009039	0.100707	-1.865258	-2.646245	-2.334224
61051	0	0.189354	-0.873215	10.040245	0.001892	-0.008728	0.100403	-1.868285	-2.646833	-2.339951
61052	0	0.177880	-0.903840	10.034104	0.001773	-0.009042	0.100341	-1.862885	-2.652331	-2.337041
61053	0	0.152938	-0.885206	10.058571	0.001526	-0.008850	0.100586	-1.863574	-2.655081	-2.335535
61054	0	0.159318	-0.855135	10.070692	0.001594	-0.008550	0.100707	-1.863869	-2.653420	-2.334659
61055	0	0.152712	-0.902977	10.107451	0.001526	-0.009033	0.101074	-1.858416	-2.653606	-2.335619
61056	0	0.177757	-0.890698	10.137907	0.001772	-0.008904	0.101379	-1.859798	-2.658652	-2.331446
61057	0	0.201300	-0.854444	10.107428	0.002014	-0.008545	0.101074	-1.857638	-2.656183	-2.335452
61058	0	0.195252	-0.848535	10.144026	0.001950	-0.008484	0.101440	-1.857764	-2.657422	-2.329294
61059	0	0.183994	-0.860378	10.070803	0.001831	-0.008606	0.100708	-1.853841	-2.666144	-2.322347
61060	0	0.172545	-0.933622	10.125718	0.001726	-0.009335	0.101257	-1.854222	-2.664093	-2.315924
61061	0	0.195507	-0.854613	10.076890	0.001953	-0.008545	0.100769	-1.854050	-2.665065	-2.314988
61062	0	0.183785	-0.861082	10.168339	0.001835	-0.008609	0.101684	-1.854669	-2.667308	-2.316744
61063	0	0.189375	-0.884627	10.119659	0.001892	-0.008850	0.101196	-1.848770	-2.667985	-2.319015
61064	0	0.208447	-0.921458	10.113467	0.002078	-0.009210	0.101135	-1.852827	-2.674037	-2.318247
61065	0	0.214548	-0.885318	10.137893	0.002136	-0.008850	0.101379	-1.854738	-2.683296	-2.323408
61066	0	0.179004	-0.843332	10.113395	0.001788	-0.008430	0.101134	-1.857463	-2.684244	-2.323662
61067	0	0.207714	-0.891313	10.125711	0.002075	-0.008911	0.101257	-1.858170	-2.685226	-2.322845
61068	0	0.214145	-0.915913	10.113435	0.002140	-0.009160	0.101134	-1.855577	-2.685622	-2.320569
61069	0	0.158884	-0.903248	10.174564	0.001587	-0.009033	0.101746	-1.853236	-2.686568	-2.316137
61070	0	0.207917	-0.885141	10.186748	0.002079	-0.008849	0.101868	-1.854212	-2.685565	-2.317688
61071	0	0.207606	-0.873117	10.144014	0.002075	-0.008728	0.101440	-1.856204	-2.685340	-2.317972
61072	0	0.195231	-0.897922	10.143948	0.001954	-0.008979	0.101439	-1.855102	-2.682125	-2.315841
61073	0	0.213613	-0.897133	10.064705	0.002136	-0.008972	0.100647	-1.852572	-2.680845	-2.320026
61074	0	0.201626	-0.872195	10.113564	0.002013	-0.008727	0.101135	-1.845169	-2.683173	-2.324202
61075	0	0.182344	-0.903138	10.144073	0.001831	-0.009033	0.101440	-1.841590	-2.673367	-2.321211
61076	0	0.157396	-0.897031	10.089099	0.001572	-0.008969	0.100891	-1.841325	-2.674660	-2.313531
61077	0	0.195049	-0.885399	10.064668	0.001953	-0.008850	0.100647	-1.844201	-2.670485	-2.313726
61078	0	0.175991	-0.910529	10.180554	0.001764	-0.009103	0.101806	-1.845417	-2.664402	-2.314141
61079	0	0.170980	-0.897106	10.052499	0.001709	-0.008972	0.100525	-1.842629	-2.664140	-2.314686
61080	0	0.195063	-0.860330	10.052503	0.001954	-0.008604	0.100525	-1.840193	-2.659084	-2.314420
61081	0	0.176688	-0.886048	10.089026	0.001770	-0.008850	0.100891	-1.850396	-2.654405	-2.319284
61082	0	0.170553	-0.893000	10.113348	0.001702	-0.008932	0.101133	-1.846450	-2.656892	-2.319818
61083	0	0.158581	-0.873269	10.101280	0.001587	-0.008728	0.101013	-1.850215	-2.654458	-2.319112
61084	0	0.182698	-0.855662	10.137828	0.001828	-0.008554	0.101378	-1.851111	-2.651906	-2.322906
61085	0	0.195056	-0.879150	10.107406	0.001953	-0.008789	0.101074	-1.852380	-2.647749	-2.321529
61086	0	0.182761	-0.873507	10.101207	0.001825	-0.008734	0.101012	-1.852368	-2.649112	-2.316870
61087	0	0.232036	-0.860397	10.089126	0.002319	-0.008606	0.100891	-1.848558	-2.649107	-2.318815
61088	0	0.176878	-0.884804	10.107420	0.001772	-0.008847	0.101074	-1.847915	-2.644391	-2.322455
61089	0	0.189007	-0.928202	10.046347	0.001892	-0.009277	0.100464	-1.851746	-2.640906	-2.323518
61090	0	0.182617	-0.934890	10.089007	0.001826	-0.009348	0.100890	-1.851398	-2.639559	-2.317359
61091	0	0.164747	-0.885356	10.095185	0.001648	-0.008850	0.100952	-1.853766	-2.637895	-2.319970
61092	0	0.182739	-0.879536	10.156171	0.001830	-0.008797	0.101562	-1.850693	-2.633720	-2.320009
61093	0	0.171079	-0.915574	10.137932	0.001709	-0.009155	0.101379	-1.849750	-2.634542	-2.319132
61094	0	0.189689	-0.860372	10.150083	0.001895	-0.008608	0.101501	-1.843538	-2.635575	-2.323707
61095	0	0.183023	-0.872934	10.095205	0.001831	-0.008728	0.100952	-1.843594	-2.633336	-2.316100
61096	0	0.195027	-0.830859	10.082874	0.001951	-0.008304	0.100829	-1.847680	-2.631087	-2.315333
61097	0	0.169970	-0.927740	10.113541	0.001709	-0.009277	0.101135	-1.846204	-2.619454	-2.314183
61098	0	0.199206	-0.860568	10.021989	0.001995	-0.008607	0.100220	-1.843236	-2.614882	-2.316451
61099	0	0.170947	-0.860937	10.058564	0.001709	-0.008606	0.100586	-1.845533	-2.614368	-2.323391
61100	0	0.170582	-0.886068	10.088997	0.001710	-0.008858	0.100890	-1.847388	-2.608520	-2.322489
61101	0	0.158637	-0.860704	10.028068	0.001587	-0.008606	0.100281	-1.847102	-2.606740	-2.324488
61102	0	0.183059	-0.904473	10.070625	0.001829	-0.009036	0.100707	-1.855436	-2.607233	-2.328060
61103	0	0.171521	-0.897907	10.009693	0.001709	-0.008972	0.100098	-1.861853	-2.613170	-2.328329
61104	0	0.178647	-0.893081	10.094969	0.001782	-0.008925	0.100950	-1.866478	-2.616559	-2.321905
61105	0	0.183364	-0.909416	10.070797	0.001831	-0.009094	0.100708	-1.864876	-2.618353	-2.325266
61106	0	0.208020	-0.885139	9.979149	0.002080	-0.008851	0.099792	-1.863755	-2.617469	-2.325553
61107	0	0.195450	-0.921902	10.089084	0.001953	-0.009216	0.100891	-1.865308	-2.617901	-2.328964
61108	0	0.207930	-0.928676	10.058460	0.002077	-0.009283	0.100585	-1.868011	-2.619253	-2.328728
61109	0	0.183327	-0.903789	10.070755	0.001831	-0.009033	0.100708	-1.871886	-2.620576	-2.327955
61110	0	0.177658	-0.861676	10.125621	0.001774	-0.008615	0.101256	-1.871804	-2.622550	-2.330167
61111	0	0.189430	-0.836251	10.082998	0.001892	-0.008362	0.100830	-1.871076	-2.623925	-2.331182
61112	0	0.177938	-0.854855	10.088992	0.001774	-0.008547	0.100890	-1.871490	-2.629123	-2.332179
61113	0	0.152553	-0.842505	10.064679	0.001526	-0.008423	0.100647	-1.872439	-2.627642	-2.334534
61114	0	0.207531	-0.842907	10.143933	0.002074	-0.008428	0.101439	-1.872534	-2.627752	-2.339241
61115	0	0.183449	-0.873537	10.046317	0.001831	-0.008728	0.100464	-1.879434	-2.630481	-2.336517
61116	0	0.183854	-0.929435	10.107214	0.001838	-0.009293	0.101072	-1.879882	-2.630289	-2.338076
61117	0	0.183140	-0.957988	10.113550	0.001831	-0.009583	0.101135	-1.875406	-2.629548	-2.336004
61118	0	0.189351	-0.903338	10.143996	0.001892	-0.009028	0.101440	-1.879457	-2.630047	-2.335803
61119	0	0.177519	-0.946272	10.113495	0.001770	-0.009460	0.101135	-1.880467	-2.634827	-2.340701
61120	0	0.184548	-0.940778	10.119493	0.001842	-0.009404	0.101195	-1.882958	-2.638240	-2.345968
61121	0	0.189259	-0.909658	10.082986	0.001892	-0.009094	0.100830	-1.884130	-2.637676	-2.348974
61122	0	0.195657	-0.891233	10.101250	0.001954	-0.008916	0.101012	-1.878625	-2.639307	-2.347462
61123	0	0.207299	-0.909566	10.107414	0.002075	-0.009094	0.101074	-1.878690	-2.635751	-2.354235
61124	0	0.182905	-0.891345	10.125645	0.001826	-0.008915	0.101256	-1.875519	-2.637728	-2.352795
61125	0	0.200951	-0.872819	10.095223	0.002014	-0.008728	0.100952	-1.874266	-2.631225	-2.345057
61126	0	0.188817	-0.836227	10.089105	0.001883	-0.008363	0.100891	-1.872260	-2.636375	-2.342368
61127	0	0.177468	-0.884783	10.131848	0.001770	-0.008850	0.101318	-1.868235	-2.640475	-2.339369
61128	0	0.196175	-0.872539	10.137929	0.001962	-0.008724	0.101379	-1.868039	-2.639427	-2.340668
61129	0	0.176747	-0.867011	10.119607	0.001770	-0.008667	0.101196	-1.870049	-2.635450	-2.340953
61130	0	0.219251	-0.848679	10.070735	0.002192	-0.008491	0.100707	-1.864214	-2.635495	-2.345464
61131	0	0.182968	-0.872867	10.119626	0.001831	-0.008728	0.101196	-1.863367	-2.632915	-2.350169
61132	0	0.170550	-0.903768	10.088994	0.001706	-0.009035	0.100890	-1.864811	-2.631067	-2.347457
61133	0	0.176984	-0.952334	10.052473	0.001770	-0.009521	0.100525	-1.865433	-2.629760	-2.348912
61134	0	0.152533	-0.928200	10.101223	0.001525	-0.009282	0.101012	-1.863753	-2.629166	-2.351649
61135	0	0.152434	-0.958103	10.070817	0.001526	-0.009583	0.100708	-1.860596	-2.626305	-2.352592
61136	0	0.176943	-0.902748	10.083028	0.001766	-0.009030	0.100830	-1.855870	-2.628849	-2.353234
61137	0	0.195001	-0.940179	10.089095	0.001953	-0.009399	0.100891	-1.857099	-2.624204	-2.353352
61138	0	0.213176	-0.903542	10.113448	0.002130	-0.009038	0.101134	-1.852729	-2.625575	-2.352431
61139	0	0.232179	-0.909372	10.107421	0.002319	-0.009094	0.101074	-1.850633	-2.627296	-2.358726
61140	0	0.207583	-0.878804	10.113543	0.002080	-0.008789	0.101135	-1.848030	-2.621438	-2.353721
61141	0	0.195756	-0.878724	10.089119	0.001953	-0.008789	0.100891	-1.844555	-2.625268	-2.351274
61142	0	0.171796	-0.859973	10.137967	0.001718	-0.008603	0.101379	-1.839261	-2.624620	-2.353344
61143	0	0.189481	-0.830356	10.180636	0.001892	-0.008301	0.101807	-1.840949	-2.626507	-2.352417
61144	0	0.165173	-0.848677	10.131766	0.001653	-0.008490	0.101317	-1.836283	-2.624240	-2.348726
61145	0	0.183278	-0.872349	10.144079	0.001831	-0.008728	0.101440	-1.829743	-2.624981	-2.347064
61146	0	0.183121	-0.908635	10.131835	0.001834	-0.009086	0.101318	-1.829022	-2.620856	-2.348835
61147	0	0.182966	-0.909419	10.095218	0.001831	-0.009094	0.100952	-1.827410	-2.618262	-2.356804
61148	0	0.182759	-0.915557	10.137843	0.001828	-0.009155	0.101378	-1.826151	-2.616612	-2.365901
61149	0	0.176949	-0.940011	10.095209	0.001770	-0.009399	0.100952	-1.825469	-2.614927	-2.367810
61150	0	0.170547	-0.915657	10.107335	0.001707	-0.009157	0.101073	-1.823336	-2.611994	-2.365472
61151	0	0.176596	-0.884905	10.070817	0.001770	-0.008850	0.100708	-1.820716	-2.606222	-2.361579
61152	0	0.139252	-0.921461	10.113527	0.001395	-0.009214	0.101135	-1.819468	-2.602093	-2.364525
61153	0	0.146280	-0.952179	10.131836	0.001465	-0.009521	0.101318	-1.818345	-2.598708	-2.368706
61154	0	0.152204	-0.885136	10.113426	0.001521	-0.008851	0.101134	-1.817245	-2.598649	-2.370495
61155	0	0.219746	-0.835926	10.046408	0.002197	-0.008362	0.100464	-1.812902	-2.597656	-2.366993
61156	0	0.177072	-0.866326	10.052480	0.001770	-0.008662	0.100525	-1.812659	-2.597289	-2.366400
61157	0	0.219602	-0.842066	10.009787	0.002197	-0.008423	0.100098	-1.808703	-2.594702	-2.363628
61158	0	0.189174	-0.866842	10.107372	0.001889	-0.008663	0.101074	-1.813206	-2.596416	-2.364459
61159	0	0.207375	-0.836331	10.070791	0.002075	-0.008362	0.100708	-1.813367	-2.593790	-2.368734
61160	0	0.176755	-0.867217	10.052382	0.001767	-0.008671	0.100524	-1.813443	-2.593149	-2.370385
61161	0	0.159022	-0.909740	10.095181	0.001587	-0.009094	0.100952	-1.815644	-2.595730	-2.367718
61162	0	0.184394	-0.879288	10.119547	0.001838	-0.008796	0.101195	-1.810966	-2.601626	-2.369262
61163	0	0.171146	-0.927814	10.150135	0.001709	-0.009277	0.101501	-1.810417	-2.603320	-2.370146
61164	0	0.177690	-0.939802	10.143975	0.001775	-0.009401	0.101439	-1.805186	-2.604655	-2.371709
61165	0	0.195613	-0.952310	10.095194	0.001953	-0.009521	0.100952	-1.805615	-2.606935	-2.373501
61166	0	0.177545	-0.921731	10.174491	0.001776	-0.009220	0.101745	-1.801050	-2.605465	-2.371866
61167	0	0.170861	-0.897068	10.125746	0.001709	-0.008972	0.101257	-1.797935	-2.603932	-2.372379
61168	0	0.146739	-0.902624	10.156281	0.001464	-0.009030	0.101562	-1.791917	-2.606739	-2.367160
61169	0	0.159229	-0.848356	10.137934	0.001587	-0.008484	0.101379	-1.790161	-2.611639	-2.363546
61170	0	0.178142	-0.854346	10.150062	0.001781	-0.008545	0.101501	-1.787029	-2.611613	-2.367709
61171	0	0.183582	-0.853982	10.199009	0.001831	-0.008545	0.101990	-1.779795	-2.615941	-2.371707
61172	0	0.208332	-0.841096	10.131858	0.002085	-0.008413	0.101318	-1.775678	-2.613229	-2.370407
61173	0	0.219749	-0.872720	10.174567	0.002197	-0.008728	0.101746	-1.773282	-2.612381	-2.371418
61174	0	0.195225	-0.891124	10.144035	0.001953	-0.008910	0.101440	-1.773000	-2.610346	-2.375204
61175	0	0.207696	-0.908972	10.095252	0.002075	-0.009094	0.100952	-1.766460	-2.611205	-2.371647
61176	0	0.171283	-0.914385	10.095239	0.001712	-0.009147	0.100952	-1.761816	-2.611214	-2.371045
61177	0	0.158751	-0.915553	10.125729	0.001587	-0.009155	0.101257	-1.760586	-2.610871	-2.375195
61178	0	0.165033	-0.891446	10.088993	0.001649	-0.008912	0.100890	-1.761780	-2.611467	-2.380195
61179	0	0.146482	-0.915417	10.107432	0.001465	-0.009155	0.101074	-1.759124	-2.610329	-2.378698
61180	0	0.164941	-0.939135	10.107477	0.001648	-0.009398	0.101074	-1.750586	-2.610990	-2.390261
61181	0	0.189212	-0.897091	10.095226	0.001892	-0.008972	0.100952	-1.747689	-2.609979	-2.393569
61182	0	0.189138	-0.872569	10.095220	0.001892	-0.008726	0.100952	-1.745771	-2.608074	-2.392718
61183	0	0.189529	-0.885322	10.101285	0.001892	-0.008850	0.101013	-1.747900	-2.610586	-2.395983
61184	0	0.208081	-0.909732	10.082945	0.002081	-0.009101	0.100829	-1.742455	-2.609290	-2.390378
61185	0	0.201187	-0.860640	10.107423	0.002014	-0.008606	0.101074	-1.741537	-2.605593	-2.389850
61186	0	0.169883	-0.884432	10.137912	0.001704	-0.008851	0.101378	-1.732475	-2.598445	-2.391781
61187	0	0.177248	-0.896873	10.089138	0.001770	-0.008972	0.100891	-1.727151	-2.600148	-2.392443
61188	0	0.171467	-0.890394	10.095218	0.001714	-0.008904	0.100952	-1.725184	-2.600066	-2.391189
61189	0	0.183194	-0.890770	10.101347	0.001831	-0.008911	0.101013	-1.719867	-2.599989	-2.389895
61190	0	0.232047	-0.902510	10.119643	0.002321	-0.009027	0.101196	-1.716815	-2.598053	-2.392157
61191	0	0.189081	-0.903135	10.150165	0.001892	-0.009033	0.101501	-1.713343	-2.595488	-2.389002
61192	0	0.182765	-0.891176	10.119599	0.001828	-0.008908	0.101196	-1.715858	-2.593815	-2.390965
61193	0	0.134641	-0.903173	10.131844	0.001343	-0.009033	0.101318	-1.712890	-2.596764	-2.386054
61194	0	0.159073	-0.896290	10.150216	0.001594	-0.008970	0.101501	-1.703113	-2.592509	-2.390169
61195	0	0.152362	-0.902734	10.192926	0.001526	-0.009033	0.101929	-1.695042	-2.588960	-2.397527
61196	0	0.176363	-0.877703	10.156353	0.001765	-0.008778	0.101563	-1.693021	-2.585987	-2.392502
61197	0	0.164742	-0.878682	10.144063	0.001648	-0.008789	0.101440	-1.689136	-2.584243	-2.387845
61198	0	0.188917	-0.884583	10.125740	0.001891	-0.008846	0.101257	-1.687199	-2.580956	-2.388640
61199	0	0.207286	-0.921445	10.101340	0.002075	-0.009216	0.101013	-1.683703	-2.577212	-2.389821
61200	0	0.200808	-0.841714	10.162380	0.002009	-0.008420	0.101624	-1.679093	-2.574621	-2.388516
61201	0	0.188949	-0.872500	10.070832	0.001892	-0.008728	0.100708	-1.674240	-2.570584	-2.389860
61202	0	0.176378	-0.884065	10.137973	0.001764	-0.008844	0.101379	-1.668644	-2.568902	-2.391744
61203	0	0.164573	-0.903209	10.040297	0.001648	-0.009033	0.100403	-1.665983	-2.565299	-2.392302
61204	0	0.152593	-0.866259	10.076918	0.001521	-0.008665	0.100769	-1.661858	-2.569580	-2.385432
61205	0	0.158528	-0.854116	10.040318	0.001587	-0.008545	0.100403	-1.656223	-2.566576	-2.384279
61206	0	0.194302	-0.884612	10.125721	0.001949	-0.008843	0.101257	-1.657886	-2.558372	-2.380654
61207	0	0.170723	-0.927690	10.083015	0.001709	-0.009277	0.100830	-1.656003	-2.555311	-2.382240
61208	0	0.176664	-0.891341	10.095194	0.001766	-0.008911	0.100952	-1.657164	-2.554771	-2.388704
61209	0	0.177228	-0.891296	10.040263	0.001770	-0.008911	0.100403	-1.657848	-2.556293	-2.387516
61210	0	0.170915	-0.928050	10.046312	0.001713	-0.009282	0.100463	-1.654608	-2.551093	-2.387611
61211	0	0.183126	-0.909303	10.058604	0.001831	-0.009094	0.100586	-1.651851	-2.550262	-2.385947
61212	0	0.164646	-0.884672	10.137955	0.001648	-0.008848	0.101379	-1.648872	-2.547448	-2.383486
61213	0	0.146757	-0.842174	10.095220	0.001465	-0.008423	0.100952	-1.646278	-2.549414	-2.381454
61214	0	0.177194	-0.866096	10.180704	0.001775	-0.008665	0.101807	-1.640260	-2.545128	-2.382199
61215	0	0.183311	-0.903177	10.113534	0.001831	-0.009033	0.101135	-1.637338	-2.546304	-2.376896
61216	0	0.201906	-0.872929	10.113496	0.002018	-0.008726	0.101135	-1.639591	-2.546402	-2.372378
61217	0	0.189133	-0.824376	10.119598	0.001892	-0.008240	0.101196	-1.642851	-2.544308	-2.366788
61218	0	0.188858	-0.830556	10.131775	0.001890	-0.008309	0.101317	-1.637178	-2.541398	-2.366682
61219	0	0.164911	-0.866821	10.162341	0.001648	-0.008667	0.101624	-1.637220	-2.541583	-2.365651
61220	0	0.183313	-0.854650	10.125648	0.001833	-0.008548	0.101256	-1.634424	-2.540650	-2.364279
61221	0	0.183355	-0.848414	10.186761	0.001831	-0.008484	0.101868	-1.633291	-2.542445	-2.366767
61222	0	0.153066	-0.866915	10.143937	0.001531	-0.008668	0.101439	-1.633186	-2.541492	-2.371846
61223	0	0.177326	-0.891116	10.113519	0.001770	-0.008911	0.101135	-1.631856	-2.544077	-2.372027
61224	0	0.177901	-0.927778	10.150050	0.001776	-0.009278	0.101501	-1.629940	-2.546669	-2.370415
61225	0	0.189196	-0.927937	10.174542	0.001892	-0.009277	0.101746	-1.630904	-2.545416	-2.368973
61226	0	0.182932	-0.891737	10.143936	0.001830	-0.008916	0.101439	-1.631196	-2.543482	-2.370206
61227	0	0.183634	-0.891075	10.137933	0.001831	-0.008911	0.101379	-1.629408	-2.548381	-2.370778
61228	0	0.172036	-0.897108	10.125645	0.001719	-0.008972	0.101256	-1.626863	-2.548281	-2.367674
61229	0	0.165099	-0.866854	10.162335	0.001648	-0.008667	0.101624	-1.627228	-2.550659	-2.369309
61230	0	0.171796	-0.843176	10.107278	0.001715	-0.008427	0.101073	-1.631718	-2.553183	-2.365353
61231	0	0.152124	-0.854497	10.131842	0.001526	-0.008545	0.101318	-1.630441	-2.546849	-2.365345
61232	0	0.163909	-0.842557	10.064681	0.001638	-0.008424	0.100647	-1.631107	-2.546532	-2.364639
61233	0	0.170322	-0.848663	10.070787	0.001709	-0.008484	0.100708	-1.632886	-2.538893	-2.364540
61234	0	0.157584	-0.867944	10.131681	0.001575	-0.008673	0.101317	-1.639187	-2.539263	-2.363215
61235	0	0.170407	-0.891264	10.119624	0.001709	-0.008911	0.101196	-1.639462	-2.532724	-2.370703
61236	0	0.157329	-0.873821	10.070655	0.001576	-0.008732	0.100707	-1.645357	-2.528095	-2.373338
61237	0	0.170665	-0.885078	10.052488	0.001709	-0.008850	0.100525	-1.644755	-2.524399	-2.377253
61238	0	0.182735	-0.891583	10.095093	0.001826	-0.008913	0.100951	-1.646558	-2.524557	-2.379360
61239	0	0.177522	-0.903940	10.113461	0.001770	-0.009033	0.101135	-1.652245	-2.529365	-2.378879
61240	0	0.165913	-0.886786	10.064465	0.001657	-0.008863	0.100645	-1.655911	-2.530185	-2.381825
61241	0	0.207640	-0.903633	10.076874	0.002075	-0.009033	0.100769	-1.658145	-2.530468	-2.381195
61242	0	0.177077	-0.910778	10.113370	0.001772	-0.009101	0.101134	-1.664655	-2.528034	-2.375521
61243	0	0.183205	-0.885627	10.095159	0.001831	-0.008850	0.100952	-1.670325	-2.528105	-2.377785
61244	0	0.189342	-0.849363	10.119470	0.001894	-0.008497	0.101194	-1.664924	-2.526360	-2.376624
61245	0	0.195464	-0.873196	10.131753	0.001953	-0.008734	0.101317	-1.661578	-2.526994	-2.374159
61246	0	0.219934	-0.909883	10.131718	0.002200	-0.009096	0.101317	-1.663285	-2.525035	-2.372380
[truncated: 515 more rows]
