# Supplementary material for: Properties of traditional bamboo carrying poles have implications for user interactions
Source: PLoS One. 2018 May 10;13(5):e0196208. doi: 10.1371/journal.pone.0196208 (PMC5945030; doi:10.1371/journal.pone.0196208)
Supplement: S1 Text — (ZIP) [file pone.0196208.s005.zip › ResTest_PoleB_LoLoad2.txt]

// Start Time: Unknown
// Update Rate: 100.0Hz
// Filter Profile: human (34.3)
// Firmware Version: 2.1.4
PacketCounter	SampleTimeFine	Acc_X	Acc_Y	Acc_Z	VelInc_X	VelInc_Y	VelInc_Z	Roll	Pitch	Yaw	Latitude	Longitude	Altitude	Vel_X	Vel_Y	Vel_Z
59252	0	-1.028653	-1.473694	11.125236	-0.010385	-0.014809	0.111234	-5.761276	2.398466	-0.887304
59253	0	-0.743559	-1.193868	8.271263	-0.007507	-0.011963	0.082703	-5.727173	2.299895	-0.887088
59254	0	-0.670860	-0.063908	5.824222	-0.006737	-0.000638	0.058239	-5.728673	2.243936	-0.887340
59255	0	-0.634742	-0.148071	5.584678	-0.006348	-0.001465	0.055847	-5.760985	2.243027	-0.891343
59256	0	-0.576675	-0.920982	7.707814	-0.005736	-0.009199	0.077082	-5.777126	2.287899	-0.897147
59257	0	-0.505512	-0.933151	10.253723	-0.005005	-0.009338	0.102539	-5.770031	2.343347	-0.908828
59258	0	-0.465989	-0.405542	10.240872	-0.004618	-0.004015	0.102412	-5.815729	2.389883	-0.918104
59259	0	-0.328412	-0.430843	7.616775	-0.003235	-0.004272	0.076172	-5.870079	2.463780	-0.923054
59260	0	-0.264513	-0.693642	6.345922	-0.002585	-0.006896	0.063466	-5.943647	2.570979	-0.935170
59261	0	-0.436753	-0.667995	7.121975	-0.004272	-0.006653	0.071228	-5.988334	2.722742	-0.954101
59262	0	-0.727411	-1.303516	8.979932	-0.007137	-0.013008	0.089814	-6.024112	2.895853	-0.974323
59263	0	-0.678155	-0.250814	7.353545	-0.006653	-0.002502	0.073547	-6.034728	3.094314	-1.003850
59264	0	-0.902267	0.187418	12.532093	-0.008801	0.001933	0.125336	-6.090183	3.295207	-1.027221
59265	0	-0.946498	-0.459726	12.248026	-0.009277	-0.004517	0.122498	-6.166800	3.470134	-1.041111
59266	0	-0.980622	-1.531124	13.604040	-0.009635	-0.015256	0.136059	-6.214409	3.613382	-1.053107
59267	0	-1.054910	-0.681965	14.830826	-0.010437	-0.006836	0.148315	-6.202843	3.698943	-1.067107
59268	0	-0.926318	-1.343177	11.950204	-0.009214	-0.013524	0.119495	-6.115086	3.744895	-1.074090
59269	0	-0.783982	-0.219665	12.737978	-0.007812	-0.002258	0.127380	-6.060178	3.768829	-1.081162
59270	0	-0.913413	-0.346595	13.781625	-0.009153	-0.003407	0.137816	-6.108462	3.753085	-1.077897
59271	0	-1.357227	-0.622682	15.485007	-0.013672	-0.006104	0.154846	-6.198463	3.680700	-1.061784
59272	0	-1.402810	-0.132041	13.217217	-0.014174	-0.001248	0.132157	-6.259308	3.556637	-1.037619
59273	0	-1.173996	-2.122305	11.946491	-0.011902	-0.021240	0.119446	-6.241333	3.402811	-1.017967
59274	0	-0.747215	-1.013197	10.893080	-0.007640	-0.010223	0.108911	-6.144011	3.227310	-1.002784
59275	0	-0.757885	-0.035484	10.957049	-0.007751	-0.000427	0.109558	-6.066918	3.048075	-0.981754
59276	0	-0.856663	-0.487469	10.991406	-0.008748	-0.004922	0.109898	-6.016335	2.859964	-0.963265
59277	0	-0.480779	-1.374840	8.534231	-0.004944	-0.013794	0.085327	-5.954010	2.678673	-0.944255
59278	0	-0.175381	-0.510499	5.806019	-0.001830	-0.005127	0.058056	-5.909954	2.529000	-0.931022
59279	0	-0.410238	0.477425	6.042702	-0.004150	0.004761	0.060425	-5.883801	2.438076	-0.922730
59280	0	-0.659502	-0.696431	8.601651	-0.006638	-0.006981	0.086012	-5.861326	2.381853	-0.914546
59281	0	-0.691085	-1.336296	10.553336	-0.006958	-0.013367	0.105530	-5.857028	2.331033	-0.912811
59282	0	-0.657672	-0.505331	9.943558	-0.006626	-0.005059	0.099432	-5.849845	2.274359	-0.907918
59283	0	-0.466692	0.042174	7.690633	-0.004700	0.000427	0.076904	-5.857606	2.226209	-0.899417
59284	0	-0.257555	-0.550889	5.920436	-0.002575	-0.005502	0.059205	-5.871303	2.227526	-0.897723
59285	0	-0.338674	-1.183959	6.201034	-0.003357	-0.011841	0.062012	-5.869316	2.281996	-0.903439
59286	0	-0.540379	-0.788280	9.135893	-0.005337	-0.007871	0.091364	-5.884976	2.365458	-0.912265
59287	0	-0.721771	-0.073106	10.955310	-0.007141	-0.000732	0.109558	-5.884053	2.445056	-0.921419
59288	0	-0.801590	-0.575349	9.739411	-0.007949	-0.005735	0.097401	-5.905780	2.523523	-0.928052
59289	0	-0.683787	-0.740254	7.195273	-0.006775	-0.007385	0.071960	-5.933926	2.623171	-0.935151
59290	0	-0.671409	-1.530199	6.045489	-0.006638	-0.015288	0.060467	-5.960785	2.767036	-0.953916
59291	0	-0.691482	0.575551	8.617344	-0.006775	0.005798	0.086182	-6.018979	2.952177	-0.973778
59292	0	-0.845046	-0.370358	12.080336	-0.008267	-0.003600	0.120819	-6.117993	3.125370	-0.986388
59293	0	-0.949726	-2.129105	12.504047	-0.009338	-0.021240	0.125061	-6.165782	3.269891	-1.007201
59294	0	-0.738755	0.146274	11.887190	-0.007261	0.001490	0.118879	-6.192671	3.390758	-1.021498
59295	0	-0.748700	-1.457714	10.961362	-0.007385	-0.014587	0.109619	-6.182846	3.496033	-1.033405
59296	0	-0.869427	-0.202041	12.796853	-0.008598	-0.002051	0.127975	-6.156042	3.581047	-1.045648
59297	0	-1.060244	-0.930654	15.178963	-0.010559	-0.009277	0.151794	-6.178379	3.613354	-1.051553
59298	0	-1.090843	-0.547439	15.160423	-0.010951	-0.005430	0.151603	-6.211318	3.581372	-1.047693
59299	0	-1.095100	-0.296340	13.764127	-0.011047	-0.002930	0.137634	-6.238226	3.502572	-1.030507
59300	0	-0.931999	-1.120219	11.110302	-0.009428	-0.011225	0.111092	-6.213802	3.392172	-1.013506
59301	0	-0.840987	-1.222196	12.330491	-0.008545	-0.012268	0.123291	-6.170088	3.267355	-1.004383
59302	0	-0.951444	-0.409900	12.394069	-0.009679	-0.004180	0.123925	-6.094056	3.116343	-0.987062
59303	0	-0.916187	-0.374245	11.134425	-0.009338	-0.003784	0.111328	-6.049483	2.936664	-0.958922
59304	0	-0.689447	-0.631541	9.055478	-0.007038	-0.006342	0.090542	-6.014521	2.756086	-0.939782
59305	0	-0.552061	-1.316803	7.111627	-0.005615	-0.013184	0.071106	-5.988184	2.604741	-0.918118
59306	0	-0.549952	-0.367195	6.563562	-0.005563	-0.003695	0.065629	-5.947969	2.494940	-0.906928
59307	0	-0.689650	0.112481	9.338805	-0.006958	0.001099	0.093384	-5.915368	2.419493	-0.901051
59308	0	-0.778114	-0.975270	10.512487	-0.007856	-0.009768	0.105118	-5.897414	2.338373	-0.884771
59309	0	-0.708153	-1.170204	8.960653	-0.007141	-0.011719	0.089600	-5.875434	2.262730	-0.870930
59310	0	-0.498997	-0.449880	7.483867	-0.005028	-0.004489	0.074837	-5.890124	2.204922	-0.868885
59311	0	-0.383368	-0.042253	7.244937	-0.003845	-0.000427	0.072449	-5.882451	2.186812	-0.866574
59312	0	-0.401663	-0.878258	7.476896	-0.004004	-0.008780	0.074770	-5.887125	2.205247	-0.868721
59313	0	-0.484962	-1.104185	8.807289	-0.004822	-0.011047	0.088074	-5.880289	2.241018	-0.878889
59314	0	-0.560216	-0.303980	9.899269	-0.005557	-0.003040	0.098995	-5.879971	2.292604	-0.887521
59315	0	-0.572515	-0.250276	8.977961	-0.005676	-0.002502	0.089783	-5.880487	2.355176	-0.889064
59316	0	-0.563028	-0.781643	7.658833	-0.005578	-0.007813	0.076592	-5.885297	2.432713	-0.895721
59317	0	-0.624447	-0.794642	7.933828	-0.006165	-0.007935	0.079346	-5.903102	2.547105	-0.910969
59318	0	-0.697121	-0.954764	8.212831	-0.006880	-0.009546	0.082136	-5.905837	2.673454	-0.927424
59319	0	-0.671275	0.156679	9.264305	-0.006592	0.001587	0.092651	-5.931690	2.821842	-0.945886
59320	0	-0.777479	0.088980	11.636515	-0.007628	0.000986	0.116374	-6.027092	2.965623	-0.957427
59321	0	-0.860950	-2.101849	10.593042	-0.008484	-0.020935	0.105957	-6.117992	3.100522	-0.969531
59322	0	-0.901561	-0.243505	11.849478	-0.008887	-0.002384	0.118505	-6.168072	3.223259	-0.986915
59323	0	-0.974957	-0.731889	12.224534	-0.009644	-0.007324	0.122253	-6.163662	3.322209	-0.993118
59324	0	-0.976604	-1.724833	13.133662	-0.009689	-0.017323	0.131332	-6.098898	3.388066	-1.006926
59325	0	-1.014608	-0.001308	14.227195	-0.010132	-0.000061	0.142273	-6.060299	3.399456	-1.007800
59326	0	-1.049893	-0.433950	13.525485	-0.010526	-0.004304	0.135254	-6.090073	3.376524	-1.008286
59327	0	-1.073232	-0.439957	13.562363	-0.010803	-0.004333	0.135620	-6.145016	3.316999	-1.001354
59328	0	-0.953553	-1.408686	11.823057	-0.009642	-0.014092	0.118221	-6.138434	3.215041	-0.986285
59329	0	-0.775900	-0.923166	11.420834	-0.007874	-0.009277	0.114197	-6.091562	3.100830	-0.973578
59330	0	-0.787996	-0.027773	11.275777	-0.008014	-0.000338	0.112748	-6.029508	2.965914	-0.956673
59331	0	-0.870878	-0.796842	11.134125	-0.008850	-0.007996	0.111328	-6.000193	2.821575	-0.938017
59332	0	-0.800076	-0.732452	10.751863	-0.008150	-0.007334	0.107507	-5.989012	2.663340	-0.923141
59333	0	-0.610495	-0.743419	8.948688	-0.006226	-0.007446	0.089478	-5.972251	2.509914	-0.906428
59334	0	-0.494105	-0.381067	6.606060	-0.005011	-0.003828	0.066054	-5.941085	2.390104	-0.892340
59335	0	-0.501187	-0.302969	7.507777	-0.005066	-0.003052	0.075073	-5.906677	2.308132	-0.882236
59336	0	-0.610469	-1.030032	9.187808	-0.006155	-0.010323	0.091872	-5.878298	2.245731	-0.873813
59337	0	-0.660616	-1.187185	9.558803	-0.006653	-0.011902	0.095581	-5.841908	2.189950	-0.872546
59338	0	-0.579012	-0.157311	9.394252	-0.005830	-0.001590	0.093940	-5.821256	2.140939	-0.873620
59339	0	-0.479275	-0.078157	8.386408	-0.004822	-0.000793	0.083862	-5.804502	2.101606	-0.867298
59340	0	-0.440571	-1.157622	6.775519	-0.004409	-0.011578	0.067755	-5.801702	2.095974	-0.858665
59341	0	-0.459807	-1.091917	6.939659	-0.004578	-0.010925	0.069397	-5.791705	2.129401	-0.869362
59342	0	-0.590400	0.019626	9.215613	-0.005855	0.000199	0.092159	-5.795667	2.190001	-0.878794
59343	0	-0.696041	-0.146652	10.302306	-0.006897	-0.001465	0.103027	-5.797610	2.260405	-0.883591
59344	0	-0.731797	-0.935071	9.519999	-0.007259	-0.009342	0.095205	-5.808008	2.330320	-0.890443
59345	0	-0.622414	-0.837228	8.159842	-0.006165	-0.008362	0.081604	-5.823011	2.413113	-0.904176
59346	0	-0.609294	-0.764941	6.992854	-0.006022	-0.007648	0.069935	-5.826682	2.527421	-0.922442
59347	0	-0.584418	0.485996	8.062117	-0.005737	0.004883	0.080627	-5.859932	2.677682	-0.942089
59348	0	-0.768724	-0.577459	12.166686	-0.007524	-0.005685	0.121681	-5.944743	2.830608	-0.949941
59349	0	-0.940680	-2.202221	11.875508	-0.009277	-0.021973	0.118774	-5.993022	2.954321	-0.960846
59350	0	-0.879803	0.346943	12.192493	-0.008687	0.003499	0.121932	-6.021620	3.056043	-0.983853
59351	0	-0.770733	-0.651572	11.938059	-0.007629	-0.006531	0.119385	-6.007278	3.130514	-0.987761
59352	0	-0.807436	-1.659646	11.248308	-0.008022	-0.016635	0.112481	-5.968491	3.182747	-1.000691
59353	0	-0.936941	-0.386591	13.720606	-0.009338	-0.003906	0.137207	-5.934795	3.208147	-1.004886
59354	0	-1.029047	-0.279934	13.689973	-0.010316	-0.002789	0.136898	-5.943343	3.186505	-1.005312
59355	0	-1.000322	-0.228905	13.361052	-0.010071	-0.002258	0.133606	-5.968561	3.129522	-0.991817
59356	0	-0.937980	-1.061280	11.292619	-0.009469	-0.010612	0.112919	-5.968593	3.039720	-0.977971
59357	0	-0.826506	-1.250600	11.292286	-0.008362	-0.012512	0.112915	-5.961162	2.942138	-0.968813
59358	0	-0.834081	-0.108083	11.989655	-0.008463	-0.001147	0.119887	-5.896448	2.826205	-0.955027
59359	0	-0.878117	-0.588829	11.103504	-0.008911	-0.005920	0.111023	-5.861916	2.692857	-0.939076
59360	0	-0.895873	-0.862868	10.660734	-0.009089	-0.008667	0.106593	-5.819345	2.553165	-0.923553
59361	0	-0.599543	-0.779623	8.789953	-0.006104	-0.007812	0.087891	-5.796798	2.413063	-0.909826
59362	0	-0.532622	-0.618781	6.691621	-0.005390	-0.006202	0.066910	-5.771840	2.304001	-0.902888
59363	0	-0.678318	0.008168	8.148633	-0.006836	0.000061	0.081482	-5.741941	2.229710	-0.896435
59364	0	-0.738199	-0.549494	9.865016	-0.007441	-0.005505	0.098645	-5.729767	2.162210	-0.885986
59365	0	-0.659906	-1.622335	9.772293	-0.006653	-0.016235	0.097717	-5.714813	2.099392	-0.878451
59366	0	-0.535205	-0.351472	9.015824	-0.005394	-0.003518	0.090156	-5.709818	2.045893	-0.877437
59367	0	-0.388456	0.042847	8.038435	-0.003906	0.000427	0.080383	-5.707368	2.015027	-0.873783
59368	0	-0.344507	-1.031246	7.080257	-0.003441	-0.010313	0.070803	-5.705678	2.021470	-0.866685
59369	0	-0.472471	-1.189069	7.800312	-0.004700	-0.011902	0.078003	-5.689133	2.057673	-0.876656
59370	0	-0.583762	-0.253250	9.673475	-0.005800	-0.002536	0.096737	-5.685052	2.100966	-0.885405
59371	0	-0.669934	-0.109749	9.972835	-0.006653	-0.001099	0.099731	-5.683538	2.153731	-0.892857
59372	0	-0.690494	-0.646667	8.983363	-0.006859	-0.006468	0.089837	-5.681863	2.212029	-0.896922
59373	0	-0.689444	-0.721053	8.336849	-0.006836	-0.007202	0.083374	-5.693283	2.291749	-0.902904
59374	0	-0.671804	-0.960492	7.914403	-0.006642	-0.009599	0.079151	-5.702378	2.400267	-0.914122
59375	0	-0.638655	0.138726	8.904346	-0.006287	0.001404	0.089050	-5.723897	2.527903	-0.929110
59376	0	-0.789884	-0.346898	11.825682	-0.007773	-0.003402	0.118267	-5.788861	2.649337	-0.932360
59377	0	-0.907771	-1.950611	11.167956	-0.008972	-0.019470	0.111694	-5.825814	2.756683	-0.946541
59378	0	-0.818997	0.264869	11.564104	-0.008093	0.002672	0.115647	-5.849210	2.851649	-0.960474
59379	0	-0.874113	-0.702900	11.913463	-0.008667	-0.007019	0.119141	-5.858501	2.922624	-0.961948
59380	0	-0.898799	-1.409759	11.473015	-0.008933	-0.014119	0.114732	-5.836861	2.976636	-0.971819
59381	0	-1.003795	-0.419160	13.195650	-0.010010	-0.004211	0.131958	-5.819328	3.000199	-0.978208
59382	0	-0.943677	-0.625080	13.085772	-0.009456	-0.006248	0.130857	-5.821457	2.983240	-0.979585
59383	0	-0.873011	-0.343528	13.019150	-0.008789	-0.003418	0.130188	-5.835442	2.931716	-0.969521
59384	0	-0.872341	-1.003771	11.579512	-0.008807	-0.010041	0.115788	-5.830427	2.849454	-0.954176
59385	0	-0.795746	-0.963785	11.603516	-0.008057	-0.009644	0.116028	-5.823484	2.751704	-0.947386
59386	0	-0.829711	-0.366024	11.409917	-0.008412	-0.003713	0.114089	-5.769299	2.636655	-0.932727
59387	0	-0.806603	-0.656477	10.505193	-0.008179	-0.006592	0.105042	-5.738262	2.514149	-0.920785
59388	0	-0.760494	-0.516510	10.275100	-0.007714	-0.005197	0.102741	-5.701590	2.392805	-0.906556
59389	0	-0.710819	-0.907843	8.722861	-0.007202	-0.009094	0.087219	-5.679253	2.269946	-0.893636
59390	0	-0.605993	-0.611317	7.631620	-0.006123	-0.006138	0.076309	-5.640913	2.175959	-0.886956
59391	0	-0.623225	0.300550	9.039635	-0.006287	0.002991	0.090393	-5.620959	2.107065	-0.880094
59392	0	-0.666277	-0.778048	9.699932	-0.006720	-0.007781	0.096995	-5.618880	2.040577	-0.863443
59393	0	-0.679287	-1.476814	9.283801	-0.006836	-0.014771	0.092834	-5.614884	1.987751	-0.865414
59394	0	-0.580314	-0.165796	9.088811	-0.005838	-0.001643	0.090886	-5.632407	1.942956	-0.864878
59395	0	-0.529343	-0.227276	8.276434	-0.005310	-0.002258	0.082764	-5.651302	1.920034	-0.859771
59396	0	-0.485910	-1.102003	7.403136	-0.004853	-0.011013	0.074033	-5.661114	1.928627	-0.853472
59397	0	-0.588641	-0.951327	8.422756	-0.005859	-0.009521	0.084229	-5.649227	1.964773	-0.855588
59398	0	-0.644909	-0.357905	9.600193	-0.006409	-0.003583	0.096004	-5.643985	2.012007	-0.863756
59399	0	-0.639003	-0.256461	9.478472	-0.006348	-0.002563	0.094788	-5.644728	2.062376	-0.872225
59400	0	-0.611426	-0.562313	9.160437	-0.006063	-0.005618	0.091608	-5.650451	2.124994	-0.881607
59401	0	-0.634665	-0.788750	8.849546	-0.006287	-0.007874	0.088501	-5.668027	2.201704	-0.892505
59402	0	-0.596911	-1.010439	7.792437	-0.005904	-0.010096	0.077930	-5.680566	2.296054	-0.905283
59403	0	-0.645273	0.357116	9.874918	-0.006348	0.003601	0.098755	-5.714883	2.417400	-0.917727
59404	0	-0.811034	-0.649155	11.507934	-0.007998	-0.006418	0.115091	-5.787213	2.529356	-0.919648
59405	0	-0.912805	-1.876896	10.978909	-0.009033	-0.018738	0.109802	-5.819283	2.627150	-0.927540
59406	0	-0.809721	0.363356	11.863515	-0.008017	0.003655	0.118640	-5.839915	2.703701	-0.940621
59407	0	-0.884414	-0.822719	11.474277	-0.008789	-0.008240	0.114746	-5.826534	2.758357	-0.938519
59408	0	-0.888084	-1.143731	11.748425	-0.008842	-0.011450	0.117486	-5.813758	2.795627	-0.951122
59409	0	-1.002051	-0.577759	13.342295	-0.010010	-0.005798	0.133423	-5.794952	2.804160	-0.955150
59410	0	-0.957713	-0.602156	12.591667	-0.009604	-0.006003	0.125916	-5.810037	2.780113	-0.949638
59411	0	-0.879133	-0.331336	12.347786	-0.008850	-0.003296	0.123474	-5.824545	2.725660	-0.943411
59412	0	-0.848785	-1.193191	10.932381	-0.008563	-0.011933	0.109318	-5.821211	2.647116	-0.932682
59413	0	-0.809082	-0.688006	11.469232	-0.008179	-0.006897	0.114685	-5.802664	2.558939	-0.929099
59414	0	-0.857255	-0.444888	11.275568	-0.008677	-0.004484	0.112746	-5.764848	2.452623	-0.917477
59415	0	-0.819463	-0.717993	10.694329	-0.008301	-0.007202	0.106934	-5.739063	2.339083	-0.908005
59416	0	-0.750422	-0.342471	10.177020	-0.007611	-0.003437	0.101762	-5.723021	2.219344	-0.891351
59417	0	-0.651319	-1.255957	8.399257	-0.006592	-0.012573	0.083984	-5.702404	2.112486	-0.879095
59418	0	-0.578524	-0.465109	7.728828	-0.005837	-0.004675	0.077283	-5.665397	2.034815	-0.873903
59419	0	-0.556701	0.318766	9.314208	-0.005615	0.003174	0.093140	-5.646681	1.975354	-0.868779
59420	0	-0.668720	-1.076958	9.693729	-0.006736	-0.010775	0.096933	-5.638973	1.917906	-0.861553
59421	0	-0.625276	-1.207846	9.326484	-0.006287	-0.012085	0.093262	-5.629437	1.876115	-0.860978
59422	0	-0.546226	0.073901	9.155822	-0.005489	0.000745	0.091557	-5.634986	1.842397	-0.855786
59423	0	-0.511530	-0.458197	8.050587	-0.005127	-0.004578	0.080505	-5.639452	1.825919	-0.847664
59424	0	-0.523981	-1.136316	7.446182	-0.005229	-0.011361	0.074463	-5.641234	1.841988	-0.853431
59425	0	-0.582588	-0.811233	8.935416	-0.005798	-0.008118	0.089355	-5.633154	1.876373	-0.860044
59426	0	-0.656659	-0.279534	9.765006	-0.006531	-0.002796	0.097652	-5.630983	1.917034	-0.872078
59427	0	-0.650961	-0.470410	9.356391	-0.006470	-0.004700	0.093567	-5.635023	1.965321	-0.874166
59428	0	-0.659792	-0.667128	9.221331	-0.006549	-0.006662	0.092217	-5.644831	2.025416	-0.879423
59429	0	-0.652687	-0.989433	8.465061	-0.006470	-0.009888	0.084656	-5.652659	2.101655	-0.887886
59430	0	-0.622626	-0.252307	8.134447	-0.006152	-0.002516	0.081350	-5.661978	2.204409	-0.904660
59431	0	-0.724569	0.006305	11.223702	-0.007141	0.000122	0.112244	-5.720899	2.311044	-0.907366
59432	0	-0.841520	-1.498826	11.061311	-0.008327	-0.014948	0.110625	-5.761550	2.401757	-0.915495
59433	0	-0.819807	-0.930233	11.406693	-0.008118	-0.009277	0.114075	-5.785522	2.481238	-0.928732
59434	0	-0.773689	0.067380	11.442594	-0.007669	0.000682	0.114430	-5.792345	2.547642	-0.938339
59435	0	-0.828386	-0.931651	10.943457	-0.008240	-0.009338	0.109436	-5.768074	2.592831	-0.943513
59436	0	-0.928979	-0.990473	12.285692	-0.009254	-0.009900	0.122860	-5.770805	2.625025	-0.946915
59437	0	-0.970449	-0.651044	13.049419	-0.009705	-0.006531	0.130493	-5.751092	2.624636	-0.940857
59438	0	-0.863446	-0.109643	12.341506	-0.008667	-0.001060	0.123413	-5.782380	2.593590	-0.942122
59439	0	-0.873397	-0.782887	11.432196	-0.008789	-0.007812	0.114319	-5.796365	2.538469	-0.931155
59440	0	-0.831419	-1.406904	10.999428	-0.008379	-0.014071	0.109989	-5.792457	2.470902	-0.925747
59441	0	-0.797163	-0.369206	11.475305	-0.008057	-0.003723	0.114746	-5.759094	2.385328	-0.922206
59442	0	-0.822557	-0.602468	11.171753	-0.008319	-0.006043	0.111710	-5.737271	2.289667	-0.911682
59443	0	-0.826344	-0.608194	10.566086	-0.008362	-0.006104	0.105652	-5.711238	2.182906	-0.898504
59444	0	-0.681476	-0.624366	9.474859	-0.006904	-0.006248	0.094742	-5.702681	2.075647	-0.883017
59445	0	-0.640442	-1.286386	8.313720	-0.006470	-0.012878	0.083130	-5.680116	1.985758	-0.878940
59446	0	-0.580184	-0.006832	8.442361	-0.005851	-0.000093	0.084420	-5.645025	1.917872	-0.879592
59447	0	-0.636425	0.037350	9.491263	-0.006409	0.000366	0.094910	-5.633779	1.864036	-0.873525
59448	0	-0.676639	-1.590868	9.559381	-0.006808	-0.015916	0.095590	-5.622711	1.813387	-0.865920
59449	0	-0.594936	-0.658355	9.210472	-0.005981	-0.006592	0.092102	-5.610138	1.772833	-0.863526
59450	0	-0.498099	0.104534	8.887148	-0.005005	0.001053	0.088870	-5.617440	1.741430	-0.858379
59451	0	-0.543037	-0.714791	8.123731	-0.005432	-0.007141	0.081238	-5.624741	1.738308	-0.858658
59452	0	-0.562457	-1.021347	8.330949	-0.005612	-0.010207	0.083311	-5.631225	1.754242	-0.861953
59453	0	-0.643723	-0.750136	9.393163	-0.006409	-0.007507	0.093933	-5.622007	1.787546	-0.876312
59454	0	-0.613887	-0.212853	9.417087	-0.006101	-0.002125	0.094173	-5.624357	1.833710	-0.873863
59455	0	-0.645487	-0.647119	9.234288	-0.006409	-0.006470	0.092346	-5.624082	1.890093	-0.877971
59456	0	-0.679691	-0.733342	9.471504	-0.006748	-0.007328	0.094719	-5.628560	1.947746	-0.885674
59457	0	-0.622131	-1.116444	7.903679	-0.006165	-0.011169	0.079041	-5.619432	2.028500	-0.892619
59458	0	-0.651283	0.194337	9.861813	-0.006428	0.001965	0.098623	-5.642206	2.125501	-0.906741
59459	0	-0.814882	-0.580259	11.589609	-0.008057	-0.005737	0.115906	-5.704601	2.215575	-0.911738
59460	0	-0.854253	-1.577044	10.762559	-0.008472	-0.015747	0.107635	-5.727411	2.288888	-0.922324
59461	0	-0.781563	-0.442332	11.364196	-0.007751	-0.004395	0.113647	-5.754302	2.352121	-0.930580
59462	0	-0.810419	-0.375090	10.698046	-0.008056	-0.003778	0.106983	-5.723697	2.402493	-0.939427
59463	0	-0.834635	-0.689074	11.309517	-0.008301	-0.006897	0.113098	-5.715048	2.447583	-0.942023
59464	0	-0.958900	-1.370761	12.786142	-0.009564	-0.013720	0.127862	-5.701960	2.468428	-0.949815
59465	0	-0.938747	-0.207297	12.713715	-0.009399	-0.002075	0.127136	-5.697092	2.457290	-0.943821
59466	0	-0.822759	-0.124667	11.987723	-0.008279	-0.001217	0.119874	-5.722424	2.407503	-0.940369
59467	0	-0.782215	-1.252739	10.766800	-0.007874	-0.012512	0.107666	-5.735225	2.352572	-0.926349
59468	0	-0.831535	-1.020147	11.188900	-0.008377	-0.010225	0.111882	-5.707721	2.288660	-0.923981
59469	0	-0.816625	-0.296608	11.231072	-0.008240	-0.002991	0.112305	-5.679223	2.213585	-0.914099
59470	0	-0.800560	-0.590179	11.128760	-0.008095	-0.005933	0.111279	-5.643802	2.121709	-0.899166
59471	0	-0.790364	-0.632943	10.218115	-0.007996	-0.006348	0.102173	-5.619821	2.018317	-0.889749
59472	0	-0.659703	-0.820876	9.096219	-0.006673	-0.008208	0.090957	-5.616822	1.922734	-0.874090
59473	0	-0.610712	-1.126869	8.423576	-0.006165	-0.011292	0.084229	-5.582408	1.844150	-0.863496
59474	0	-0.569347	0.159701	8.966970	-0.005737	0.001574	0.089667	-5.549070	1.788040	-0.856352
59475	0	-0.618602	-0.475807	9.643823	-0.006226	-0.004761	0.096436	-5.542498	1.740566	-0.847108
59476	0	-0.666097	-1.633862	9.510349	-0.006698	-0.016353	0.095098	-5.522359	1.695945	-0.849997
59477	0	-0.583071	-0.218792	9.179893	-0.005859	-0.002197	0.091797	-5.507405	1.659178	-0.846733
59478	0	-0.523996	-0.114626	8.600237	-0.005257	-0.001143	0.086001	-5.508991	1.636590	-0.840134
59479	0	-0.537467	-0.934044	8.270217	-0.005371	-0.009338	0.082703	-5.508672	1.640460	-0.844038
59480	0	-0.631534	-1.087116	8.861938	-0.006294	-0.010869	0.088621	-5.508316	1.666503	-0.845661
59481	0	-0.625077	-0.414516	9.600689	-0.006226	-0.004150	0.096008	-5.499022	1.694856	-0.856131
59482	0	-0.618826	-0.353342	9.337754	-0.006153	-0.003531	0.093380	-5.499443	1.736809	-0.859284
59483	0	-0.669910	-0.726122	9.344167	-0.006653	-0.007263	0.093445	-5.493939	1.792186	-0.862383
59484	0	-0.679049	-0.830347	9.331223	-0.006745	-0.008297	0.093316	-5.498838	1.846047	-0.874158
59485	0	-0.628520	-0.701172	8.294291	-0.006226	-0.007019	0.082947	-5.485770	1.926674	-0.883890
59486	0	-0.695076	0.296692	10.752934	-0.006868	0.003009	0.107533	-5.527265	2.013228	-0.892769
59487	0	-0.794860	-1.249009	11.021971	-0.007874	-0.012451	0.110229	-5.564403	2.089869	-0.893900
59488	0	-0.778252	-1.133099	11.111941	-0.007720	-0.011310	0.111126	-5.583153	2.152888	-0.898936
59489	0	-0.779849	-0.488839	10.998178	-0.007751	-0.004883	0.109985	-5.585653	2.200242	-0.906417
59490	0	-0.781995	-0.419284	10.698542	-0.007782	-0.004223	0.106987	-5.550165	2.239334	-0.913539
59491	0	-0.857938	-0.835156	11.913887	-0.008545	-0.008362	0.119141	-5.536865	2.270867	-0.922799
59492	0	-0.990667	-1.228543	12.499782	-0.009899	-0.012308	0.124996	-5.512410	2.276448	-0.923736
59493	0	-0.901276	0.102962	12.555085	-0.009033	0.001038	0.125549	-5.515749	2.256284	-0.924715
59494	0	-0.803110	-0.552709	11.279749	-0.008080	-0.005508	0.112795	-5.530447	2.205261	-0.921131
59495	0	-0.775622	-1.312707	10.644888	-0.007812	-0.013123	0.106445	-5.531059	2.143971	-0.918484
59496	0	-0.824440	-0.821126	11.109906	-0.008307	-0.008249	0.111092	-5.487626	2.078873	-0.915055
59497	0	-0.768120	-0.241972	11.035696	-0.007751	-0.002441	0.110352	-5.460734	2.004857	-0.909731
59498	0	-0.813839	-0.535819	10.982245	-0.008223	-0.005389	0.109815	-5.423828	1.916360	-0.897605
59499	0	-0.766928	-0.664459	9.888393	-0.007751	-0.006653	0.098877	-5.409619	1.820543	-0.885103
59500	0	-0.668087	-0.901745	8.937308	-0.006748	-0.009019	0.089368	-5.403114	1.733643	-0.872801
59501	0	-0.629691	-0.693743	8.624806	-0.006348	-0.006958	0.086243	-5.371301	1.665242	-0.872010
59502	0	-0.620070	0.011733	9.150109	-0.006241	0.000104	0.091498	-5.350021	1.614295	-0.864410
59503	0	-0.643435	-1.055720	9.759776	-0.006470	-0.010559	0.097595	-5.343213	1.571913	-0.854629
59504	0	-0.612743	-1.145454	9.577288	-0.006157	-0.011472	0.095769	-5.318240	1.535491	-0.855108
59505	0	-0.559505	-0.085492	9.130983	-0.005615	-0.000854	0.091309	-5.314393	1.508061	-0.860332
59506	0	-0.514428	-0.378624	8.545141	-0.005150	-0.003785	0.085451	-5.311319	1.499708	-0.855378
59507	0	-0.592755	-0.983064	8.538723	-0.005920	-0.009827	0.085388	-5.312227	1.507905	-0.856956
59508	0	-0.668885	-0.952576	9.344108	-0.006669	-0.009531	0.093442	-5.301457	1.530511	-0.867637
59509	0	-0.625193	-0.115381	9.557941	-0.006226	-0.001160	0.095581	-5.290030	1.560540	-0.869689
59510	0	-0.637093	-0.554641	9.404900	-0.006339	-0.005543	0.094051	-5.290020	1.597863	-0.871274
59511	0	-0.651125	-0.677415	9.521207	-0.006470	-0.006775	0.095215	-5.284709	1.646114	-0.877916
59512	0	-0.647211	-0.999973	8.855388	-0.006425	-0.010009	0.088556	-5.268613	1.705313	-0.886375
59513	0	-0.641381	-0.176713	9.063261	-0.006348	-0.001770	0.090637	-5.260639	1.787163	-0.892473
59514	0	-0.781460	-0.107434	11.265345	-0.007733	-0.001031	0.112659	-5.300256	1.868337	-0.896265
59515	0	-0.854794	-1.613138	10.674265	-0.008484	-0.016113	0.106750	-5.315163	1.935188	-0.900899
59516	0	-0.830263	-0.543424	11.222633	-0.008252	-0.005409	0.112231	-5.336111	1.984317	-0.913130
59517	0	-0.828105	-0.530154	10.827364	-0.008240	-0.005310	0.108276	-5.322442	2.026069	-0.921389
59518	0	-0.792811	-0.575985	10.759799	-0.007895	-0.005782	0.107599	-5.293996	2.059936	-0.928342
59519	0	-0.874855	-1.133814	12.005602	-0.008728	-0.011353	0.120056	-5.275313	2.077951	-0.928135
59520	0	-0.894883	-0.593050	12.152050	-0.008953	-0.005953	0.121519	-5.249125	2.072596	-0.926529
59521	0	-0.820997	-0.007388	12.054646	-0.008240	-0.000061	0.120544	-5.255885	2.043152	-0.918909
59522	0	-0.796075	-0.845867	10.889081	-0.008003	-0.008447	0.108889	-5.262824	1.997676	-0.904106
59523	0	-0.769912	-1.195406	10.693837	-0.007751	-0.011963	0.106934	-5.247791	1.940448	-0.897468
59524	0	-0.831362	-0.404568	11.079304	-0.008376	-0.004071	0.110787	-5.215688	1.874757	-0.887532
59525	0	-0.786259	-0.351739	10.877062	-0.007935	-0.003540	0.108765	-5.185999	1.798167	-0.874822
59526	0	-0.845505	-0.603794	10.603841	-0.008527	-0.006060	0.106031	-5.156691	1.719617	-0.864855
59527	0	-0.731875	-0.792850	9.668525	-0.007385	-0.007935	0.096680	-5.143577	1.639674	-0.858379
59528	0	-0.629480	-0.937343	8.772267	-0.006350	-0.009389	0.087717	-5.117492	1.566959	-0.855809
59529	0	-0.594090	-0.065753	8.948035	-0.005981	-0.000671	0.089478	-5.093923	1.513464	-0.853540
59530	0	-0.597993	-0.466496	9.534622	-0.006018	-0.004670	0.095344	-5.081765	1.466936	-0.846331
59531	0	-0.680992	-1.378817	9.680442	-0.006836	-0.013794	0.096802	-5.069063	1.434660	-0.836887
59532	0	-0.639581	-0.553410	9.515969	-0.006418	-0.005544	0.095158	-5.051644	1.406103	-0.834406
59533	0	-0.602782	-0.141008	8.972257	-0.006042	-0.001404	0.089722	-5.053723	1.385727	-0.831195
59534	0	-0.601233	-0.654228	8.447386	-0.006015	-0.006543	0.084474	-5.046621	1.380881	-0.827153
59535	0	-0.666649	-1.085985	8.892774	-0.006653	-0.010864	0.088928	-5.035132	1.396700	-0.830343
59536	0	-0.646326	-0.553715	9.551692	-0.006438	-0.005546	0.095518	-5.019235	1.424402	-0.842608
59537	0	-0.631750	-0.201580	9.515173	-0.006287	-0.002014	0.095154	-5.015379	1.459359	-0.849665
59538	0	-0.662860	-0.665976	9.545152	-0.006593	-0.006657	0.095454	-5.013180	1.500758	-0.848840
59539	0	-0.663642	-0.733101	9.472293	-0.006592	-0.007324	0.094727	-5.015489	1.552792	-0.852397
59540	0	-0.616836	-0.746190	8.513283	-0.006123	-0.007459	0.085136	-5.013922	1.612387	-0.856968
59541	0	-0.714423	0.142547	10.503771	-0.007080	0.001465	0.105042	-5.050774	1.681035	-0.855844
59542	0	-0.818992	-0.982634	10.916669	-0.008130	-0.009787	0.109175	-5.086365	1.741996	-0.858541
59543	0	-0.823365	-1.087579	10.955285	-0.008179	-0.010864	0.109558	-5.092375	1.797330	-0.866994
59544	0	-0.796225	-0.454623	10.869091	-0.007922	-0.004540	0.108694	-5.092242	1.837748	-0.867171
59545	0	-0.754235	-0.492126	10.558938	-0.007507	-0.004944	0.105591	-5.061446	1.874132	-0.866613
59546	0	-0.791745	-0.752080	11.468015	-0.007889	-0.007520	0.114682	-5.056064	1.901038	-0.861124
59547	0	-0.884760	-1.139905	12.091220	-0.008850	-0.011414	0.120911	-5.035771	1.896797	-0.864311
59548	0	-0.846073	-0.004652	11.932510	-0.008480	-0.000032	0.119324	-5.042486	1.876478	-0.864429
59549	0	-0.796427	-0.550919	11.181786	-0.007996	-0.005493	0.111816	-5.051882	1.843077	-0.856375
59550	0	-0.764931	-1.084024	10.461777	-0.007693	-0.010834	0.104615	-5.051912	1.793500	-0.848763
59551	0	-0.849457	-0.839813	11.072353	-0.008545	-0.008423	0.110718	-5.019266	1.739749	-0.842061
59552	0	-0.783845	-0.206557	10.944826	-0.007896	-0.002088	0.109444	-4.988981	1.677868	-0.831026
59553	0	-0.793093	-0.504248	10.718365	-0.007996	-0.005066	0.107178	-4.956654	1.606980	-0.829928
59554	0	-0.743994	-0.801061	10.017645	-0.007508	-0.008014	0.100171	-4.945660	1.527525	-0.820251
59555	0	-0.690081	-0.775181	9.100775	-0.006958	-0.007751	0.091003	-4.938660	1.454162	-0.812231
59556	0	-0.631429	-0.493066	8.900080	-0.006358	-0.004945	0.088997	-4.913077	1.396292	-0.806655
59557	0	-0.631359	-0.255570	9.411872	-0.006348	-0.002563	0.094116	-4.896227	1.352999	-0.804188
59558	0	-0.679488	-0.956691	9.766421	-0.006826	-0.009567	0.097662	-4.888392	1.314389	-0.800283
59559	0	-0.668794	-0.957606	9.552249	-0.006714	-0.009583	0.095520	-4.873228	1.281571	-0.795916
59560	0	-0.585133	-0.236743	9.192306	-0.005871	-0.002368	0.091922	-4.865072	1.255439	-0.792464
59561	0	-0.573165	-0.360372	8.654812	-0.005737	-0.003601	0.086548	-4.861043	1.246614	-0.783951
59562	0	-0.604084	-1.002161	8.923211	-0.006032	-0.010015	0.089233	-4.861470	1.256029	-0.784541
59563	0	-0.654575	-0.903064	9.503095	-0.006531	-0.009033	0.095032	-4.850951	1.272071	-0.784357
59564	0	-0.615421	-0.170888	9.533267	-0.006134	-0.001704	0.095334	-4.849063	1.294201	-0.787441
59565	0	-0.656103	-0.635146	9.478525	-0.006531	-0.006348	0.094788	-4.846140	1.328798	-0.786357
59566	0	-0.675290	-0.618022	9.624360	-0.006715	-0.006173	0.096247	-4.847042	1.371863	-0.787668
59567	0	-0.638934	-0.927999	8.593413	-0.006348	-0.009277	0.085938	-4.843076	1.425144	-0.792010
59568	0	-0.717289	-0.021011	10.057432	-0.007117	-0.000190	0.100578	-4.858678	1.485362	-0.807090
59569	0	-0.841827	-0.614562	11.028390	-0.008362	-0.006104	0.110291	-4.894685	1.541831	-0.811153
59570	0	-0.778219	-1.151438	10.642290	-0.007738	-0.011496	0.106428	-4.907180	1.587066	-0.817703
59571	0	-0.760563	-0.507976	10.857829	-0.007568	-0.005066	0.108582	-4.913946	1.624055	-0.818974
59572	0	-0.748575	-0.813400	10.417812	-0.007457	-0.008144	0.104179	-4.894650	1.653754	-0.819823
59573	0	-0.784305	-0.360303	11.059348	-0.007812	-0.003601	0.110596	-4.888670	1.683393	-0.819750
59574	0	-0.905061	-1.165643	12.041635	-0.009039	-0.011662	0.120417	-4.874834	1.692299	-0.826384
59575	0	-0.853229	-0.501953	11.810332	-0.008545	-0.005005	0.118103	-4.880711	1.677924	-0.828697
59576	0	-0.788333	-0.205273	11.346704	-0.007911	-0.002043	0.113465	-4.882195	1.648897	-0.822114
59577	0	-0.759532	-1.032630	10.321183	-0.007629	-0.010315	0.103210	-4.886189	1.609337	-0.817186
59578	0	-0.781751	-0.953054	10.846701	-0.007863	-0.009546	0.108462	-4.860943	1.559355	-0.814115
59579	0	-0.757245	-0.468003	10.992910	-0.007629	-0.004700	0.109924	-4.831672	1.498232	-0.804715
59580	0	-0.758072	-0.342588	10.810649	-0.007640	-0.003441	0.108102	-4.806949	1.433807	-0.800387
59581	0	-0.750718	-0.713432	10.254404	-0.007568	-0.007141	0.102539	-4.790402	1.363882	-0.789348
59582	0	-0.709948	-0.840948	9.290929	-0.007153	-0.008411	0.092905	-4.779040	1.296594	-0.787883
59583	0	-0.649154	-0.560641	9.149503	-0.006531	-0.005615	0.091492	-4.759055	1.245430	-0.785870
59584	0	-0.678280	-0.356704	9.290445	-0.006818	-0.003584	0.092901	-4.729296	1.200483	-0.780107
59585	0	-0.680276	-0.708081	9.582750	-0.006836	-0.007080	0.095825	-4.721129	1.158973	-0.774789
59586	0	-0.649752	-0.957595	9.656413	-0.006525	-0.009584	0.096561	-4.702077	1.124303	-0.776963
59587	0	-0.620805	-0.469727	9.399542	-0.006226	-0.004700	0.093994	-4.690057	1.100853	-0.775260
59588	0	-0.582001	-0.287059	8.929655	-0.005826	-0.002865	0.089296	-4.688343	1.091054	-0.775032
59589	0	-0.580179	-0.708722	9.088057	-0.005798	-0.007080	0.090881	-4.688173	1.093652	-0.761847
59590	0	-0.667095	-1.008979	9.368496	-0.006660	-0.010086	0.093686	-4.683654	1.104308	-0.758895
59591	0	-0.648997	-0.482391	9.387056	-0.006470	-0.004822	0.093872	-4.677188	1.126323	-0.770623
59592	0	-0.659636	-0.525832	9.618573	-0.006573	-0.005254	0.096188	-4.673430	1.152149	-0.773867
59593	0	-0.735332	-0.732331	9.692169	-0.007324	-0.007324	0.096924	-4.663210	1.184280	-0.774828
59594	0	-0.631741	-0.902560	8.709120	-0.006278	-0.009032	0.087093	-4.645368	1.233574	-0.779528
59595	0	-0.683010	-0.202547	10.107028	-0.006775	-0.002014	0.101074	-4.649015	1.293443	-0.788010
59596	0	-0.737490	-0.439660	10.954352	-0.007322	-0.004358	0.109549	-4.679690	1.346386	-0.787540
59597	0	-0.797826	-0.979000	10.607358	-0.007935	-0.009766	0.106079	-4.696603	1.391222	-0.788817
59598	0	-0.763193	-0.739788	10.771237	-0.007596	-0.007374	0.107717	-4.712742	1.427065	-0.795270
59599	0	-0.735094	-0.742582	10.070757	-0.007324	-0.007446	0.100708	-4.680002	1.455044	-0.799724
59600	0	-0.777903	-0.458887	10.796637	-0.007748	-0.004596	0.107968	-4.663155	1.485682	-0.807985
59601	0	-0.861750	-0.767173	11.895789	-0.008606	-0.007690	0.118958	-4.635448	1.494510	-0.810240
59602	0	-0.911348	-0.589676	11.846889	-0.009117	-0.005884	0.118469	-4.637713	1.488548	-0.813955
59603	0	-0.808964	-0.477389	11.541891	-0.008118	-0.004761	0.115417	-4.640639	1.458812	-0.807168
59604	0	-0.718327	-0.760732	10.284620	-0.007214	-0.007592	0.102845	-4.647303	1.423003	-0.805743
59605	0	-0.771842	-0.993991	10.480064	-0.007751	-0.009949	0.104797	-4.627496	1.384821	-0.803853
59606	0	-0.781723	-0.588493	11.011748	-0.007865	-0.005902	0.110113	-4.599135	1.333139	-0.795427
59607	0	-0.787739	-0.687258	10.986893	-0.007935	-0.006897	0.109863	-4.563318	1.271343	-0.788428
59608	0	-0.782798	-0.519220	10.542303	-0.007886	-0.005202	0.105418	-4.541874	1.206410	-0.781511
59609	0	-0.696928	-0.536748	9.601213	-0.007019	-0.005371	0.096008	-4.527030	1.145105	-0.772181
59610	0	-0.681760	-0.854289	9.455372	-0.006860	-0.008538	0.094551	-4.522111	1.092027	-0.767839
59611	0	-0.661595	-0.657385	9.112947	-0.006653	-0.006592	0.091125	-4.489038	1.043501	-0.765868
59612	0	-0.642477	-0.562709	9.351543	-0.006455	-0.005640	0.093513	-4.462652	1.003707	-0.764831
59613	0	-0.668737	-0.816871	9.784201	-0.006714	-0.008179	0.097839	-4.440380	0.970541	-0.760980
59614	0	-0.627824	-0.673962	9.381728	-0.006297	-0.006756	0.093815	-4.410031	0.945253	-0.759053
59615	0	-0.596891	-0.354507	9.124818	-0.005981	-0.003540	0.091248	-4.405703	0.927162	-0.758550
59616	0	-0.620208	-0.532444	9.234683	-0.006201	-0.005321	0.092347	-4.399891	0.926579	-0.756974
59617	0	-0.647552	-0.734016	9.319903	-0.006470	-0.007324	0.093201	-4.408794	0.931303	-0.763585
59618	0	-0.631603	-0.839637	9.350064	-0.006298	-0.008394	0.093502	-4.400772	0.950877	-0.768969
59619	0	-0.624838	-0.531426	9.539623	-0.006226	-0.005310	0.095398	-4.395123	0.976026	-0.766738
59620	0	-0.660359	-0.629194	9.612498	-0.006577	-0.006295	0.096127	-4.380526	1.004593	-0.770706
59621	0	-0.650335	-1.061132	8.892682	-0.006470	-0.010620	0.088928	-4.358545	1.045385	-0.774311
59622	0	-0.689677	-0.254381	9.673256	-0.006848	-0.002545	0.096736	-4.346025	1.100514	-0.774796
59623	0	-0.773438	-0.455125	11.016396	-0.007690	-0.004517	0.110168	-4.371157	1.144090	-0.771688
59624	0	-0.805675	-0.942383	10.691690	-0.008020	-0.009406	0.106921	-4.379238	1.180562	-0.776654
59625	0	-0.784056	-0.618920	10.754049	-0.007812	-0.006165	0.107544	-4.394464	1.207817	-0.781430
59626	0	-0.734229	-0.918538	9.966124	-0.007315	-0.009201	0.099662	-4.365506	1.237042	-0.784719
59627	0	-0.747539	-0.639507	10.327023	-0.007446	-0.006409	0.103271	-4.339388	1.266745	-0.787180
59628	0	-0.814456	-0.660303	11.596259	-0.008122	-0.006623	0.115963	-4.308295	1.286150	-0.787979
59629	0	-0.860351	-0.627856	12.023985	-0.008606	-0.006287	0.120239	-4.289321	1.281729	-0.783021
59630	0	-0.845837	-0.402109	11.779907	-0.008479	-0.004013	0.117798	-4.285637	1.259279	-0.779624
59631	0	-0.729218	-0.538160	10.467699	-0.007324	-0.005371	0.104675	-4.285523	1.222382	-0.772227
59632	0	-0.728779	-1.119110	10.181109	-0.007324	-0.011190	0.101809	-4.274689	1.179338	-0.770399
59633	0	-0.789469	-0.577988	10.876854	-0.007935	-0.005798	0.108765	-4.243592	1.135070	-0.765970
59634	0	-0.793274	-0.726250	10.938751	-0.007977	-0.007288	0.109383	-4.205239	1.087063	-0.762545
59635	0	-0.794164	-0.645184	10.669457	-0.007996	-0.006470	0.106689	-4.174221	1.026776	-0.764372
59636	0	-0.704980	-0.459973	9.907268	-0.007102	-0.004606	0.099069	-4.154787	0.964060	-0.763190
59637	0	-0.679124	-0.751176	9.527873	-0.006836	-0.007507	0.095276	-4.148213	0.908315	-0.756384
59638	0	-0.677206	-0.823714	9.369750	-0.006809	-0.008249	0.093694	-4.121509	0.860765	-0.751217
59639	0	-0.650117	-0.584002	9.247157	-0.006531	-0.005859	0.092468	-4.085694	0.821883	-0.750532
59640	0	-0.681251	-0.678892	9.735981	-0.006835	-0.006796	0.097358	-4.065645	0.793368	-0.745086
59641	0	-0.669238	-0.858906	9.527892	-0.006714	-0.008606	0.095276	-4.033475	0.765358	-0.740014
59642	0	-0.641379	-0.429988	9.253414	-0.006428	-0.004301	0.092533	-4.020077	0.745809	-0.740024
59643	0	-0.634962	-0.445687	9.368877	-0.006348	-0.004456	0.093689	-4.009723	0.746116	-0.732896
59644	0	-0.647756	-0.586851	9.374838	-0.006474	-0.005862	0.093749	-4.005420	0.748661	-0.737739
59645	0	-0.630043	-0.909895	9.313826	-0.006287	-0.009094	0.093140	-3.999271	0.763307	-0.741655
59646	0	-0.615279	-0.587367	9.429487	-0.006132	-0.005870	0.094296	-3.991906	0.786074	-0.740749
59647	0	-0.667734	-0.518920	9.759348	-0.006653	-0.005188	0.097595	-3.981348	0.812686	-0.738955
59648	0	-0.691481	-1.036538	9.417263	-0.006884	-0.010379	0.094173	-3.953027	0.848194	-0.737533
59649	0	-0.650720	-0.346881	9.148943	-0.006470	-0.003479	0.091492	-3.928306	0.892674	-0.742456
59650	0	-0.746556	-0.348602	10.783878	-0.007413	-0.003455	0.107843	-3.948986	0.946229	-0.745100
59651	0	-0.785494	-0.934844	10.473226	-0.007812	-0.009338	0.104736	-3.947919	0.990310	-0.743169
59652	0	-0.781375	-0.553618	10.814298	-0.007778	-0.005514	0.108147	-3.959052	1.025797	-0.742141
59653	0	-0.741405	-0.884908	10.351365	-0.007385	-0.008850	0.103516	-3.945741	1.055349	-0.741412
59654	0	-0.746998	-0.809445	10.094699	-0.007442	-0.008116	0.100947	-3.909368	1.085271	-0.740673
59655	0	-0.759242	-0.541578	11.047279	-0.007568	-0.005432	0.110474	-3.880154	1.107755	-0.745884
59656	0	-0.841870	-0.666086	11.706420	-0.008413	-0.006680	0.117064	-3.849473	1.110782	-0.743471
59657	0	-0.865835	-0.568693	11.773694	-0.008667	-0.005676	0.117737	-3.847249	1.100080	-0.741638
59658	0	-0.782964	-0.332184	10.949894	-0.007858	-0.003316	0.109497	-3.840699	1.068081	-0.732761
59659	0	-0.693171	-1.007424	10.028224	-0.006958	-0.010071	0.100281	-3.831933	1.035997	-0.727786
59660	0	-0.790366	-0.768349	10.730635	-0.007939	-0.007698	0.107303	-3.803669	0.995798	-0.725234
59661	0	-0.814345	-0.528347	10.815826	-0.008179	-0.005310	0.108154	-3.762771	0.956499	-0.716975
59662	0	-0.787863	-0.713022	10.749627	-0.007926	-0.007150	0.107491	-3.729198	0.903978	-0.713575
59663	0	-0.715183	-0.457048	10.260394	-0.007202	-0.004578	0.102600	-3.708299	0.845929	-0.705374
59664	0	-0.694414	-0.621527	9.607991	-0.006987	-0.006213	0.096077	-3.697833	0.793235	-0.703726
59665	0	-0.691961	-0.756476	9.430243	-0.006958	-0.007568	0.094299	-3.680533	0.744622	-0.697715
59666	0	-0.636493	-0.595767	9.247617	-0.006394	-0.005975	0.092473	-3.646445	0.706068	-0.693418
59667	0	-0.669282	-0.585515	9.790209	-0.006714	-0.005859	0.097900	-3.628556	0.679229	-0.694660
59668	0	-0.677507	-0.925499	9.644122	-0.006795	-0.009270	0.096438	-3.598139	0.653545	-0.696906
59669	0	-0.645022	-0.499851	9.466720	-0.006470	-0.005005	0.094666	-3.577465	0.627792	-0.696204
59670	0	-0.623973	-0.499486	9.289883	-0.006248	-0.004992	0.092898	-3.567432	0.614876	-0.696407
59671	0	-0.634425	-0.604382	9.405532	-0.006348	-0.006042	0.094055	-3.556094	0.608710	-0.691423
59672	0	-0.622710	-0.787726	9.362731	-0.006219	-0.007876	0.093628	-3.544229	0.616596	-0.689184
59673	0	-0.617583	-0.640508	9.460400	-0.006165	-0.006409	0.094604	-3.526928	0.628064	-0.690514
59674	0	-0.651789	-0.408512	9.783573	-0.006494	-0.004083	0.097837	-3.516797	0.654190	-0.692719
59675	0	-0.692347	-0.823764	9.783766	-0.006897	-0.008240	0.097839	-3.501405	0.683075	-0.688011
59676	0	-0.685314	-0.736693	8.953370	-0.006824	-0.007381	0.089535	-3.469890	0.718601	-0.697357
59677	0	-0.724842	-0.239040	10.168105	-0.007202	-0.002380	0.101685	-3.468211	0.768574	-0.698767
59678	0	-0.819293	-0.706394	10.685853	-0.008154	-0.007041	0.106863	-3.479757	0.808205	-0.702993
59679	0	-0.772547	-0.758258	10.650280	-0.007690	-0.007568	0.106506	-3.481993	0.843747	-0.705369
59680	0	-0.699629	-0.644496	10.631422	-0.006968	-0.006437	0.106317	-3.477143	0.872567	-0.707310
59681	0	-0.710627	-0.822291	10.064650	-0.007080	-0.008240	0.100647	-3.444923	0.900295	-0.700930
59682	0	-0.745966	-0.526888	10.607519	-0.007441	-0.005275	0.106076	-3.425383	0.918728	-0.701812
59683	0	-0.818557	-0.749092	11.486875	-0.008179	-0.007507	0.114868	-3.395856	0.923506	-0.701628
59684	0	-0.818248	-0.626309	11.511257	-0.008193	-0.006254	0.115112	-3.391382	0.911053	-0.700524
59685	0	-0.802898	-0.390936	11.175725	-0.008057	-0.003906	0.111755	-3.381121	0.880709	-0.698821
59686	0	-0.755652	-0.745881	10.052901	-0.007580	-0.007452	0.100528	-3.375396	0.852321	-0.694174
59687	0	-0.796781	-1.012562	10.388458	-0.007996	-0.010132	0.103882	-3.355114	0.819789	-0.693272
59688	0	-0.765639	-0.496663	10.816199	-0.007694	-0.004992	0.108158	-3.314307	0.777906	-0.687994
59689	0	-0.776516	-0.626261	10.577884	-0.007812	-0.006287	0.105774	-3.274837	0.724860	-0.681870
59690	0	-0.755359	-0.519570	10.480941	-0.007597	-0.005202	0.104806	-3.254068	0.675673	-0.675909
59691	0	-0.697614	-0.652446	9.717149	-0.007019	-0.006531	0.097168	-3.233074	0.623319	-0.670936
59692	0	-0.671765	-0.701096	9.528474	-0.006752	-0.007008	0.095283	-3.223497	0.580159	-0.672378
59693	0	-0.650371	-0.572634	9.338635	-0.006531	-0.005737	0.093384	-3.196499	0.545128	-0.669636
59694	0	-0.651577	-0.607478	9.613698	-0.006536	-0.006082	0.096135	-3.174891	0.518716	-0.662009
59695	0	-0.687322	-0.774267	9.717035	-0.006897	-0.007751	0.097168	-3.150989	0.488885	-0.661199
59696	0	-0.641063	-0.595681	9.515899	-0.006424	-0.005964	0.095158	-3.128508	0.471065	-0.656593
59697	0	-0.628187	-0.451853	9.362816	-0.006287	-0.004517	0.093628	-3.117369	0.463571	-0.650470
59698	0	-0.646482	-0.574108	9.527562	-0.006460	-0.005742	0.095276	-3.102654	0.467296	-0.648174
59699	0	-0.653302	-0.739344	9.362713	-0.006531	-0.007385	0.093628	-3.099146	0.468282	-0.644569
59700	0	-0.624368	-0.764734	9.563925	-0.006230	-0.007647	0.095640	-3.086585	0.482386	-0.645441
59701	0	-0.655420	-0.415421	9.741037	-0.006531	-0.004150	0.097412	-3.077588	0.507963	-0.649388
59702	0	-0.708883	-0.776005	9.838231	-0.007067	-0.007760	0.098384	-3.064048	0.531790	-0.656027
59703	0	-0.674193	-0.798557	9.045290	-0.006714	-0.007996	0.090454	-3.037938	0.565430	-0.656815
59704	0	-0.699709	-0.237032	10.149387	-0.006960	-0.002358	0.101497	-3.037880	0.605526	-0.659181
59705	0	-0.753837	-0.703543	10.607582	-0.007507	-0.007019	0.106079	-3.042084	0.637321	-0.655441
59706	0	-0.778147	-0.718663	10.655689	-0.007753	-0.007174	0.106560	-3.041617	0.665764	-0.654558
59707	0	-0.728662	-0.630166	10.601557	-0.007263	-0.006287	0.106018	-3.044341	0.689472	-0.648950
59708	0	-0.713964	-0.813374	10.100751	-0.007125	-0.008147	0.101007	-3.015505	0.704400	-0.650050
59709	0	-0.740387	-0.530719	10.528448	-0.007385	-0.005310	0.105286	-2.998845	0.722921	-0.649239
59710	0	-0.798867	-0.681830	11.266776	-0.007975	-0.006830	0.112668	-2.973169	0.735521	-0.645644
59711	0	-0.817836	-0.666026	11.413533	-0.008179	-0.006653	0.114136	-2.966991	0.733485	-0.645267
59712	0	-0.797492	-0.428753	11.145073	-0.007996	-0.004288	0.111449	-2.953037	0.710589	-0.641565
59713	0	-0.729978	-0.635773	10.241811	-0.007324	-0.006348	0.102417	-2.950555	0.681733	-0.636536
59714	0	-0.767382	-1.021409	10.327458	-0.007703	-0.010214	0.103272	-2.937100	0.648013	-0.634281
59715	0	-0.771967	-0.560011	10.821839	-0.007751	-0.005615	0.108215	-2.907361	0.612715	-0.634335
59716	0	-0.752527	-0.599748	10.621076	-0.007567	-0.006013	0.106207	-2.876920	0.565644	-0.634658
59717	0	-0.746655	-0.566585	10.419051	-0.007507	-0.005676	0.104187	-2.851715	0.519357	-0.629597
59718	0	-0.708885	-0.645161	9.742142	-0.007126	-0.006451	0.097419	-2.839057	0.474405	-0.625081
59719	0	-0.667921	-0.640922	9.753653	-0.006714	-0.006409	0.097534	-2.825889	0.432222	-0.623389
59720	0	-0.674230	-0.640397	9.418344	-0.006769	-0.006411	0.094181	-2.804110	0.398118	-0.616947
59721	0	-0.663586	-0.663931	9.546111	-0.006653	-0.006653	0.095459	-2.774200	0.376307	-0.611408
59722	0	-0.672472	-0.686162	9.729556	-0.006741	-0.006870	0.097294	-2.750345	0.356144	-0.610910
59723	0	-0.645381	-0.725376	9.521664	-0.006470	-0.007263	0.095215	-2.725373	0.335508	-0.610062
59724	0	-0.636675	-0.493072	9.491297	-0.006377	-0.004926	0.094913	-2.717701	0.321353	-0.610847
59725	0	-0.640597	-0.501136	9.710678	-0.006409	-0.005005	0.097107	-2.711722	0.316799	-0.605874
59726	0	-0.659048	-0.692263	9.600622	-0.006587	-0.006910	0.096007	-2.712807	0.319507	-0.602022
59727	0	-0.642264	-0.860554	9.423737	-0.006409	-0.008606	0.094238	-2.698837	0.334914	-0.593617
59728	0	-0.675833	-0.409355	9.661451	-0.006742	-0.004089	0.096616	-2.690101	0.351914	-0.602611
59729	0	-0.685582	-0.756490	9.747202	-0.006836	-0.007568	0.097473	-2.672462	0.373811	-0.607745
59730	0	-0.666103	-0.730752	9.405104	-0.006631	-0.007318	0.094052	-2.645573	0.409007	-0.615693
59731	0	-0.687133	-0.318957	10.381798	-0.006836	-0.003174	0.103821	-2.649430	0.446712	-0.615184
59732	0	-0.748607	-0.792387	10.368755	-0.007457	-0.007905	0.103691	-2.656755	0.477709	-0.614385
59733	0	-0.735128	-0.576208	10.680833	-0.007324	-0.005737	0.106812	-2.669793	0.505423	-0.612545
59734	0	-0.702713	-0.823819	10.399436	-0.007011	-0.008227	0.103996	-2.668213	0.521379	-0.615087
59735	0	-0.698020	-0.744083	9.918098	-0.006958	-0.007446	0.099182	-2.648413	0.545637	-0.618606
59736	0	-0.763964	-0.626534	10.760109	-0.007617	-0.006275	0.107602	-2.624514	0.568394	-0.618768
59737	0	-0.805983	-0.530181	11.169450	-0.008057	-0.005310	0.111694	-2.602571	0.570423	-0.616708
59738	0	-0.799524	-0.744692	11.456239	-0.008002	-0.007430	0.114563	-2.605909	0.562251	-0.608671
59739	0	-0.797739	-0.506830	11.065794	-0.007996	-0.005066	0.110657	-2.594748	0.542076	-0.610413
59740	0	-0.714234	-0.642016	10.180998	-0.007169	-0.006413	0.101809	-2.588718	0.511238	-0.604223
59741	0	-0.760794	-0.976250	10.424991	-0.007629	-0.009766	0.104248	-2.571760	0.486505	-0.603747
59742	0	-0.743855	-0.614882	10.626739	-0.007463	-0.006159	0.106265	-2.547507	0.458585	-0.597443
59743	0	-0.771929	-0.645281	10.742521	-0.007751	-0.006470	0.107422	-2.515968	0.423200	-0.592247
59744	0	-0.740234	-0.533578	10.450111	-0.007445	-0.005339	0.104498	-2.499190	0.374967	-0.590419
59745	0	-0.728756	-0.695628	9.796429	-0.007324	-0.006958	0.097961	-2.483608	0.331040	-0.589612
59746	0	-0.709521	-0.671527	9.955515	-0.007128	-0.006711	0.099553	-2.474978	0.292597	-0.586087
59747	0	-0.680461	-0.700789	9.540101	-0.006836	-0.007019	0.095398	-2.448197	0.253960	-0.579048
59748	0	-0.644752	-0.607280	9.381796	-0.006470	-0.006083	0.093816	-2.422936	0.225828	-0.574287
59749	0	-0.657530	-0.664406	9.778003	-0.006592	-0.006653	0.097778	-2.399238	0.205461	-0.575454
59750	0	-0.648526	-0.717605	9.601272	-0.006498	-0.007185	0.096011	-2.375135	0.188871	-0.579961
59751	0	-0.628439	-0.518818	9.454359	-0.006287	-0.005188	0.094543	-2.362010	0.185087	-0.582780
59752	0	-0.652539	-0.507320	9.826632	-0.006526	-0.005067	0.098267	-2.356066	0.183364	-0.583432
59753	0	-0.659920	-0.648420	9.515231	-0.006592	-0.006470	0.095154	-2.360211	0.191316	-0.581410
59754	0	-0.661680	-0.925158	9.295042	-0.006607	-0.009245	0.092952	-2.355294	0.202233	-0.577304
59755	0	-0.679127	-0.488537	9.686152	-0.006775	-0.004883	0.096863	-2.345146	0.220625	-0.577435
59756	0	-0.713620	-0.793341	9.606433	-0.007113	-0.007940	0.096066	-2.323943	0.247830	-0.572714
59757	0	-0.674065	-0.603035	9.551890	-0.006714	-0.006042	0.095520	-2.296351	0.278980	-0.572894
59758	0	-0.711297	-0.426485	10.570597	-0.007078	-0.004246	0.105709	-2.303902	0.315696	-0.576153
59759	0	-0.735283	-0.801025	10.296313	-0.007324	-0.007996	0.102966	-2.306993	0.346700	-0.584121
59760	0	-0.722287	-0.463312	10.576557	-0.007200	-0.004608	0.105768	-2.320871	0.370262	-0.587880
59761	0	-0.704104	-0.922240	10.217079	-0.007019	-0.009216	0.102173	-2.314618	0.394135	-0.592557
59762	0	-0.732419	-0.677804	9.850527	-0.007306	-0.006787	0.098506	-2.290873	0.414303	-0.593226
59763	0	-0.777149	-0.762053	10.736002	-0.007751	-0.007629	0.107361	-2.268426	0.434832	-0.596466
59764	0	-0.828825	-0.478817	11.150855	-0.008282	-0.004804	0.111508	-2.239588	0.440848	-0.594006
59765	0	-0.823539	-0.721919	11.346359	-0.008240	-0.007202	0.113464	-2.243718	0.435752	-0.594058
59766	0	-0.821634	-0.504532	10.974104	-0.008231	-0.005038	0.109740	-2.238040	0.419669	-0.589640
59767	0	-0.711914	-0.715097	9.997645	-0.007141	-0.007141	0.099976	-2.236305	0.393891	-0.585389
59768	0	-0.725802	-0.843645	10.455619	-0.007278	-0.008444	0.104554	-2.215264	0.370888	-0.580712
59769	0	-0.723430	-0.681733	10.486161	-0.007263	-0.006836	0.104858	-2.181958	0.338701	-0.581508
59770	0	-0.741625	-0.714809	10.651550	-0.007449	-0.007165	0.106512	-2.150857	0.302714	-0.582307
59771	0	-0.716532	-0.450753	10.400685	-0.007202	-0.004517	0.104004	-2.127910	0.261581	-0.579647
59772	0	-0.728602	-0.718741	9.864055	-0.007316	-0.007185	0.098639	-2.117858	0.226666	-0.574477
59773	0	-0.698953	-0.611289	9.997708	-0.007019	-0.006104	0.099976	-2.115752	0.192386	-0.568230
59774	0	-0.674757	-0.757200	9.583052	-0.006780	-0.007586	0.095827	-2.085689	0.153466	-0.561888
59775	0	-0.657266	-0.584929	9.356887	-0.006592	-0.005859	0.093567	-2.060707	0.129561	-0.552520
59776	0	-0.641474	-0.746457	9.619805	-0.006431	-0.007487	0.096195	-2.020961	0.110118	-0.550072
59777	0	-0.664182	-0.658058	9.594880	-0.006653	-0.006592	0.095947	-1.994864	0.096490	-0.550818
59778	0	-0.631520	-0.632270	9.595102	-0.006326	-0.006326	0.095950	-1.978642	0.083458	-0.548337
59779	0	-0.659245	-0.525068	9.887682	-0.006592	-0.005249	0.098877	-1.968022	0.083788	-0.544452
59780	0	-0.653507	-0.642234	9.643378	-0.006533	-0.006413	0.096435	-1.967180	0.086191	-0.540683
59781	0	-0.642171	-0.934233	9.234489	-0.006409	-0.009338	0.092346	-1.959590	0.101934	-0.542448
59782	0	-0.645466	-0.477072	9.551585	-0.006436	-0.004769	0.095517	-1.948792	0.123420	-0.545264
59783	0	-0.697895	-0.767803	9.594674	-0.006958	-0.007690	0.095947	-1.921721	0.147916	-0.540787
59784	0	-0.696500	-0.539201	9.655469	-0.006939	-0.005407	0.096556	-1.891253	0.178424	-0.540689
59785	0	-0.741157	-0.531879	10.540543	-0.007385	-0.005310	0.105408	-1.888427	0.206667	-0.540345
59786	0	-0.739792	-0.723096	10.314129	-0.007376	-0.007219	0.103144	-1.888977	0.231013	-0.544163
59787	0	-0.734667	-0.521399	10.473347	-0.007324	-0.005188	0.104736	-1.905082	0.255272	-0.544449
59788	0	-0.732062	-0.878774	10.234665	-0.007307	-0.008780	0.102348	-1.902036	0.270163	-0.542561
59789	0	-0.709476	-0.719498	9.735054	-0.007080	-0.007202	0.097351	-1.881452	0.287134	-0.541803
59790	0	-0.798507	-0.711244	10.632088	-0.007967	-0.007126	0.106321	-1.854869	0.306339	-0.542258
59791	0	-0.825141	-0.437612	11.169420	-0.008240	-0.004395	0.111694	-1.823854	0.318088	-0.541801
59792	0	-0.832001	-0.716938	11.187756	-0.008325	-0.007166	0.111877	-1.815189	0.313208	-0.542683
59793	0	-0.816129	-0.525262	11.016958	-0.008179	-0.005249	0.110168	-1.806784	0.295020	-0.538120
59794	0	-0.697296	-0.776338	10.016026	-0.006988	-0.007758	0.100160	-1.800619	0.278248	-0.537100
59795	0	-0.730601	-0.786843	10.400557	-0.007324	-0.007874	0.104004	-1.782916	0.258097	-0.537199
59796	0	-0.738561	-0.735944	10.437586	-0.007410	-0.007376	0.104373	-1.753089	0.231167	-0.532011
59797	0	-0.772274	-0.669290	10.614356	-0.007751	-0.006714	0.106140	-1.718441	0.200127	-0.531450
59798	0	-0.772018	-0.501559	10.517240	-0.007756	-0.005025	0.105169	-1.696305	0.160903	-0.526629
59799	0	-0.753567	-0.640582	10.058858	-0.007568	-0.006409	0.100586	-1.680998	0.123723	-0.526809
59800	0	-0.734744	-0.610346	9.931127	-0.007382	-0.006099	0.099309	-1.674526	0.083488	-0.521797
59801	0	-0.681300	-0.773915	9.656023	-0.006836	-0.007751	0.096558	-1.648124	0.056268	-0.518201
59802	0	-0.664911	-0.545913	9.424410	-0.006669	-0.005469	0.094242	-1.623786	0.032095	-0.524068
59803	0	-0.639121	-0.724955	9.625463	-0.006409	-0.007263	0.096252	-1.595829	0.011340	-0.523220
59804	0	-0.642454	-0.649644	9.723398	-0.006434	-0.006504	0.097233	-1.575128	-0.000216	-0.523293
59805	0	-0.652150	-0.591942	9.661934	-0.006531	-0.005920	0.096619	-1.562361	-0.011077	-0.517149
59806	0	-0.657327	-0.482246	9.832843	-0.006573	-0.004820	0.098329	-1.553594	-0.010393	-0.525651
59807	0	-0.677185	-0.696777	9.631299	-0.006775	-0.006958	0.096313	-1.553664	-0.013895	-0.521802
59808	0	-0.653269	-0.838797	9.368589	-0.006525	-0.008381	0.093687	-1.550819	-0.004363	-0.522161
59809	0	-0.678890	-0.592125	9.655658	-0.006775	-0.005920	0.096558	-1.540334	0.012432	-0.523733
59810	0	-0.694010	-0.804816	9.777529	-0.006926	-0.008059	0.097775	-1.516842	0.029552	-0.522991
59811	0	-0.679439	-0.578004	9.582492	-0.006775	-0.005798	0.095825	-1.483662	0.053023	-0.524571
59812	0	-0.733486	-0.545924	10.442791	-0.007306	-0.005454	0.104430	-1.478068	0.084812	-0.523611
59813	0	-0.752798	-0.745684	10.320818	-0.007507	-0.007446	0.103210	-1.478417	0.108079	-0.528538
59814	0	-0.714079	-0.504606	10.540082	-0.007123	-0.005027	0.105403	-1.488035	0.127694	-0.530582
59815	0	-0.733514	-0.782389	10.394124	-0.007324	-0.007812	0.103943	-1.489404	0.140037	-0.527839
59816	0	-0.717273	-0.727570	9.807960	-0.007162	-0.007285	0.098080	-1.467264	0.152795	-0.528350
59817	0	-0.734330	-0.682301	10.534619	-0.007324	-0.006836	0.105347	-1.442059	0.173910	-0.534550
59818	0	-0.773385	-0.507910	10.961798	-0.007730	-0.005100	0.109617	-1.408897	0.177786	-0.534839
59819	0	-0.787136	-0.659751	11.157208	-0.007874	-0.006592	0.111572	-1.403644	0.175982	-0.536436
59820	0	-0.754746	-0.495934	11.090091	-0.007565	-0.004955	0.110900	-1.396754	0.158800	-0.533659
59821	0	-0.712291	-0.714683	9.991544	-0.007141	-0.007141	0.099915	-1.392267	0.138413	-0.531564
59822	0	-0.738960	-0.849063	10.388464	-0.007409	-0.008496	0.103883	-1.375104	0.117360	-0.528304
59823	0	-0.761008	-0.632943	10.388437	-0.007629	-0.006348	0.103882	-1.344097	0.096557	-0.527078
59824	0	-0.744418	-0.671944	10.572058	-0.007468	-0.006739	0.105718	-1.312445	0.071004	-0.523134
59825	0	-0.772230	-0.547929	10.480024	-0.007751	-0.005493	0.104797	-1.286389	0.039668	-0.523717
59826	0	-0.742638	-0.631587	9.943429	-0.007452	-0.006322	0.099432	-1.268605	0.010744	-0.521952
59827	0	-0.729030	-0.635334	10.034391	-0.007324	-0.006348	0.100342	-1.264322	-0.027358	-0.518380
59828	0	-0.711123	-0.793346	9.711369	-0.007137	-0.007946	0.097111	-1.238844	-0.057494	-0.516164
59829	0	-0.651830	-0.560471	9.448391	-0.006531	-0.005615	0.094482	-1.215476	-0.071972	-0.513966
59830	0	-0.674380	-0.637916	9.845349	-0.006749	-0.006388	0.098453	-1.194991	-0.077578	-0.512151
59831	0	-0.694838	-0.713187	9.747451	-0.006958	-0.007141	0.097473	-1.173588	-0.088193	-0.512027
59832	0	-0.656729	-0.498939	9.686493	-0.006573	-0.004987	0.096865	-1.166126	-0.093921	-0.514953
59833	0	-0.677729	-0.445781	9.936497	-0.006775	-0.004456	0.099365	-1.158263	-0.090447	-0.513642
59834	0	-0.659942	-0.703677	9.637242	-0.006597	-0.007024	0.096374	-1.163281	-0.086340	-0.510893
59835	0	-0.659853	-0.861154	9.387109	-0.006592	-0.008606	0.093872	-1.159828	-0.077480	-0.507979
59836	0	-0.655642	-0.489996	9.820267	-0.006545	-0.004895	0.098204	-1.154984	-0.063489	-0.514084
59837	0	-0.691020	-0.805399	9.814382	-0.006897	-0.008057	0.098145	-1.141704	-0.047287	-0.513857
59838	0	-0.676077	-0.547519	9.673816	-0.006741	-0.005488	0.096739	-1.115964	-0.022609	-0.513515
59839	0	-0.697897	-0.507701	10.339160	-0.006958	-0.005066	0.103394	-1.118106	0.001427	-0.514793
59840	0	-0.738357	-0.802446	10.253258	-0.007366	-0.008018	0.102534	-1.114635	0.021775	-0.517938
59841	0	-0.746174	-0.446935	10.601640	-0.007446	-0.004456	0.106018	-1.119442	0.039346	-0.517433
59842	0	-0.748381	-0.790168	10.344928	-0.007477	-0.007901	0.103450	-1.109981	0.047996	-0.516897
59843	0	-0.751868	-0.767841	9.997566	-0.007507	-0.007690	0.099976	-1.086357	0.061828	-0.514464
59844	0	-0.766816	-0.631362	10.455173	-0.007653	-0.006323	0.104552	-1.066352	0.079103	-0.515934
59845	0	-0.787756	-0.439087	10.827622	-0.007874	-0.004395	0.108276	-1.052695	0.084359	-0.510882
59846	0	-0.830651	-0.744545	11.169321	-0.008309	-0.007440	0.111693	-1.048829	0.082430	-0.509266
59847	0	-0.768043	-0.494497	10.827703	-0.007690	-0.004944	0.108276	-1.040085	0.072861	-0.512238
59848	0	-0.722585	-0.697209	10.107578	-0.007245	-0.006961	0.101075	-1.042941	0.052186	-0.511950
59849	0	-0.754786	-0.793395	10.308993	-0.007568	-0.007935	0.103088	-1.032584	0.030379	-0.506969
59850	0	-0.732074	-0.700674	10.388712	-0.007344	-0.007018	0.103885	-1.010286	0.005633	-0.511300
59851	0	-0.754173	-0.707003	10.595960	-0.007568	-0.007080	0.105957	-0.989773	-0.022038	-0.511148
59852	0	-0.730366	-0.570223	10.297411	-0.007334	-0.005718	0.102971	-0.962437	-0.054413	-0.506782
59853	0	-0.698862	-0.658639	9.918464	-0.007019	-0.006592	0.099182	-0.946538	-0.088314	-0.509183
59854	0	-0.687050	-0.646309	9.967676	-0.006897	-0.006459	0.099675	-0.941440	-0.117548	-0.508036
59855	0	-0.662964	-0.725132	9.698734	-0.006653	-0.007263	0.096985	-0.918006	-0.143767	-0.506458
59856	0	-0.659054	-0.570430	9.729550	-0.006606	-0.005714	0.097294	-0.896656	-0.160862	-0.508983
59857	0	-0.688693	-0.645757	9.741363	-0.006897	-0.006470	0.097412	-0.873004	-0.171420	-0.509898
59858	0	-0.686439	-0.661934	9.705031	-0.006877	-0.006629	0.097049	-0.852282	-0.184947	-0.511772
59859	0	-0.695309	-0.560939	9.838935	-0.006958	-0.005615	0.098389	-0.836197	-0.189384	-0.513639
59860	0	-0.651988	-0.414425	9.875570	-0.006521	-0.004139	0.098756	-0.833229	-0.189652	-0.508011
59861	0	-0.677579	-0.696387	9.686231	-0.006775	-0.006958	0.096863	-0.831038	-0.187337	-0.506339
59862	0	-0.660289	-0.747140	9.557752	-0.006594	-0.007459	0.095579	-0.837296	-0.175142	-0.501736
59863	0	-0.697167	-0.580215	9.716676	-0.006958	-0.005798	0.097168	-0.832883	-0.157774	-0.496902
59864	0	-0.743069	-0.812453	9.643138	-0.007413	-0.008125	0.096433	-0.823021	-0.135287	-0.498725
59865	0	-0.728864	-0.470122	10.064506	-0.007263	-0.004700	0.100647	-0.815859	-0.104961	-0.499307
59866	0	-0.727300	-0.721650	10.253225	-0.007255	-0.007206	0.102534	-0.818858	-0.083097	-0.496059
59867	0	-0.752600	-0.660018	10.387995	-0.007507	-0.006592	0.103882	-0.819275	-0.061070	-0.496507
59868	0	-0.725750	-0.631516	10.454753	-0.007240	-0.006304	0.104549	-0.823059	-0.040851	-0.491795
59869	0	-0.709116	-0.781627	10.168351	-0.007080	-0.007812	0.101685	-0.818639	-0.026973	-0.489597
59870	0	-0.742239	-0.782114	10.265717	-0.007408	-0.007820	0.102658	-0.811063	-0.009498	-0.493172
59871	0	-0.739157	-0.584546	10.760530	-0.007385	-0.005859	0.107605	-0.787530	-0.001234	-0.500350
59872	0	-0.789115	-0.522235	10.809290	-0.007887	-0.005221	0.108093	-0.779997	0.004795	-0.498886
59873	0	-0.743593	-0.617289	11.047386	-0.007446	-0.006165	0.110474	-0.780090	-0.004422	-0.496153
59874	0	-0.747148	-0.563534	10.565284	-0.007488	-0.005631	0.105652	-0.775736	-0.021044	-0.495846
59875	0	-0.730756	-0.732968	10.217365	-0.007324	-0.007324	0.102173	-0.773356	-0.038146	-0.494269
59876	0	-0.769877	-0.654227	10.382319	-0.007718	-0.006542	0.103822	-0.764844	-0.057751	-0.497295
59877	0	-0.724499	-0.731300	10.315149	-0.007263	-0.007324	0.103149	-0.743945	-0.076275	-0.499930
59878	0	-0.756625	-0.595417	10.516958	-0.007593	-0.005959	0.105167	-0.730797	-0.103927	-0.498434
59879	0	-0.741788	-0.628278	10.199205	-0.007446	-0.006287	0.101990	-0.718286	-0.134257	-0.491302
59880	0	-0.724135	-0.634569	10.022524	-0.007269	-0.006341	0.100224	-0.715378	-0.164050	-0.489680
59881	0	-0.711638	-0.744537	9.930605	-0.007141	-0.007446	0.099304	-0.706169	-0.190958	-0.485018
59882	0	-0.706885	-0.694876	9.729521	-0.007092	-0.006957	0.097293	-0.688238	-0.217027	-0.484684
59883	0	-0.675890	-0.640145	9.558267	-0.006775	-0.006409	0.095581	-0.671455	-0.234448	-0.484591
59884	0	-0.667082	-0.711663	9.692817	-0.006681	-0.007127	0.096927	-0.651384	-0.245222	-0.486012
59885	0	-0.670868	-0.597664	9.796207	-0.006714	-0.005981	0.097961	-0.637777	-0.249504	-0.486186
59886	0	-0.669598	-0.603322	9.857322	-0.006703	-0.006033	0.098573	-0.630098	-0.256263	-0.488372
59887	0	-0.659092	-0.501219	9.838836	-0.006592	-0.005005	0.098389	-0.630778	-0.255517	-0.483833
59888	0	-0.659377	-0.686294	9.673874	-0.006591	-0.006851	0.096740	-0.636832	-0.250225	-0.483177
59889	0	-0.641750	-0.665428	9.521415	-0.006409	-0.006653	0.095215	-0.630811	-0.237810	-0.482986
59890	0	-0.699218	-0.641751	9.594386	-0.006976	-0.006413	0.095945	-0.629046	-0.216788	-0.484051
59891	0	-0.722032	-0.562177	10.082841	-0.007202	-0.005615	0.100830	-0.628799	-0.194283	-0.483946
59892	0	-0.755877	-0.734120	10.137426	-0.007545	-0.007338	0.101376	-0.625262	-0.176271	-0.484937
59893	0	-0.746361	-0.641374	10.247645	-0.007446	-0.006409	0.102478	-0.623348	-0.155011	-0.484259
59894	0	-0.724783	-0.685527	10.290014	-0.007237	-0.006846	0.102901	-0.625646	-0.141507	-0.483721
59895	0	-0.672705	-0.721157	10.174407	-0.006714	-0.007202	0.101746	-0.628739	-0.124680	-0.485205
59896	0	-0.724544	-0.747167	10.320508	-0.007229	-0.007466	0.103207	-0.627224	-0.104255	-0.487553
59897	0	-0.764190	-0.756434	10.467467	-0.007629	-0.007568	0.104675	-0.615479	-0.088610	-0.486739
59898	0	-0.790669	-0.572741	10.680919	-0.007899	-0.005730	0.106810	-0.605653	-0.078646	-0.489359
59899	0	-0.781561	-0.604558	10.748251	-0.007812	-0.006042	0.107483	-0.601708	-0.073347	-0.485826
59900	0	-0.787770	-0.654364	10.674934	-0.007880	-0.006537	0.106750	-0.601231	-0.074111	-0.478804
59901	0	-0.767869	-0.689757	10.504232	-0.007690	-0.006897	0.105042	-0.594710	-0.084919	-0.474724
59902	0	-0.734572	-0.610295	10.449446	-0.007362	-0.006105	0.104493	-0.584748	-0.101050	-0.475269
59903	0	-0.742151	-0.701348	10.363985	-0.007446	-0.007019	0.103638	-0.571436	-0.126350	-0.473360
59904	0	-0.719203	-0.657090	10.449814	-0.007214	-0.006581	0.104496	-0.552824	-0.147789	-0.476995
59905	0	-0.711466	-0.628390	10.357865	-0.007141	-0.006287	0.103577	-0.542835	-0.175030	-0.469605
59906	0	-0.743212	-0.555144	10.242235	-0.007455	-0.005549	0.102421	-0.538073	-0.198351	-0.465547
59907	0	-0.717603	-0.659541	10.034343	-0.007202	-0.006592	0.100342	-0.535256	-0.226077	-0.459849
59908	0	-0.687748	-0.775270	9.796690	-0.006907	-0.007759	0.097964	-0.520731	-0.258798	-0.462486
59909	0	-0.681438	-0.664670	9.710887	-0.006836	-0.006653	0.097107	-0.506683	-0.282131	-0.457543
59910	0	-0.659732	-0.669479	9.643980	-0.006610	-0.006702	0.096438	-0.490822	-0.294937	-0.455392
59911	0	-0.676149	-0.676669	9.814602	-0.006775	-0.006775	0.098145	-0.474448	-0.308357	-0.455273
59912	0	-0.661643	-0.645154	9.796507	-0.006626	-0.006454	0.097964	-0.465341	-0.317386	-0.457368
59913	0	-0.664898	-0.579893	9.729027	-0.006653	-0.005798	0.097290	-0.459408	-0.319732	-0.453987
59914	0	-0.664435	-0.641512	9.625220	-0.006645	-0.006411	0.096252	-0.458139	-0.318469	-0.453672
59915	0	-0.659486	-0.659211	9.576393	-0.006592	-0.006592	0.095764	-0.451952	-0.312555	-0.452235
59916	0	-0.697325	-0.701946	9.673919	-0.006965	-0.007020	0.096740	-0.444746	-0.300066	-0.453990
59917	0	-0.678871	-0.603962	9.796065	-0.006775	-0.006042	0.097961	-0.434878	-0.281573	-0.456596
59918	0	-0.700203	-0.585654	9.991140	-0.006987	-0.005854	0.099913	-0.431741	-0.261577	-0.457090
59919	0	-0.703538	-0.678131	10.235441	-0.007019	-0.006775	0.102356	-0.432460	-0.240882	-0.459439
59920	0	-0.706669	-0.618246	10.192357	-0.007051	-0.006178	0.101925	-0.431087	-0.221287	-0.464646
59921	0	-0.678733	-0.683712	10.125641	-0.006775	-0.006836	0.101257	-0.426107	-0.204851	-0.464974
59922	0	-0.711849	-0.690315	10.216889	-0.007106	-0.006900	0.102170	-0.423562	-0.188278	-0.464754
59923	0	-0.721266	-0.714366	10.296540	-0.007202	-0.007141	0.102966	-0.420112	-0.174100	-0.467725
59924	0	-0.760059	-0.708426	10.552629	-0.007590	-0.007086	0.105527	-0.412286	-0.160535	-0.467523
59925	0	-0.775516	-0.634039	10.760514	-0.007751	-0.006348	0.107605	-0.398368	-0.154135	-0.469143
59926	0	-0.757455	-0.639423	10.638439	-0.007576	-0.006394	0.106384	-0.392032	-0.153194	-0.470950
59927	0	-0.768417	-0.720122	10.601858	-0.007690	-0.007202	0.106018	-0.385003	-0.157545	-0.468730
59928	0	-0.760652	-0.689332	10.382175	-0.007617	-0.006896	0.103821	-0.376007	-0.166627	-0.467396
59929	0	-0.737022	-0.689375	10.461553	-0.007385	-0.006897	0.104614	-0.366498	-0.180605	-0.465754
59930	0	-0.745637	-0.706625	10.449617	-0.007478	-0.007074	0.104494	-0.351636	-0.201503	-0.465750
59931	0	-0.742595	-0.597402	10.290718	-0.007446	-0.005981	0.102905	-0.337438	-0.221599	-0.465163
59932	0	-0.744113	-0.639065	10.358157	-0.007466	-0.006394	0.103580	-0.327372	-0.246858	-0.465603
59933	0	-0.711629	-0.634857	10.156419	-0.007141	-0.006348	0.101562	-0.322495	-0.272226	-0.466207
59934	0	-0.682102	-0.665209	9.943119	-0.006848	-0.006655	0.099429	-0.313634	-0.301107	-0.464130
59935	0	-0.675266	-0.719732	9.887883	-0.006775	-0.007202	0.098877	-0.302267	-0.324236	-0.464360
59936	0	-0.634654	-0.639518	9.772166	-0.006365	-0.006400	0.097720	-0.290723	-0.342963	-0.466872
59937	0	-0.657823	-0.664577	9.875626	-0.006592	-0.006653	0.098755	-0.276855	-0.356042	-0.468003
59938	0	-0.698176	-0.669263	9.882006	-0.006992	-0.006701	0.098819	-0.262028	-0.365567	-0.471158
59939	0	-0.688622	-0.610074	9.906098	-0.006897	-0.006104	0.099060	-0.253313	-0.375413	-0.467910
59940	0	-0.674755	-0.615787	9.790190	-0.006754	-0.006160	0.097901	-0.245459	-0.380113	-0.471362
59941	0	-0.683745	-0.683784	9.686255	-0.006836	-0.006836	0.096863	-0.242392	-0.375840	-0.465744
59942	0	-0.653684	-0.677756	9.716694	-0.006535	-0.006779	0.097167	-0.235525	-0.370359	-0.469248
59943	0	-0.684543	-0.677338	9.844915	-0.006836	-0.006775	0.098450	-0.228573	-0.356842	-0.462791
59944	0	-0.699265	-0.615907	9.899618	-0.006977	-0.006162	0.098997	-0.220186	-0.336072	-0.464807
59945	0	-0.697374	-0.616731	10.040157	-0.006958	-0.006165	0.100403	-0.218034	-0.315376	-0.465624
59946	0	-0.700625	-0.648269	10.149705	-0.006990	-0.006475	0.101499	-0.220870	-0.294669	-0.469921
59947	0	-0.740027	-0.616841	10.046253	-0.007385	-0.006165	0.100464	-0.220064	-0.274786	-0.470373
59948	0	-0.700120	-0.703238	10.210776	-0.006989	-0.007028	0.102109	-0.220248	-0.257811	-0.469269
59949	0	-0.715381	-0.720330	10.296535	-0.007141	-0.007202	0.102966	-0.216435	-0.240931	-0.468713
59950	0	-0.748387	-0.646925	10.314591	-0.007472	-0.006473	0.103147	-0.207581	-0.224924	-0.472300
59951	0	-0.739753	-0.670614	10.620081	-0.007385	-0.006714	0.106201	-0.194238	-0.208890	-0.471786
59952	0	-0.765540	-0.632965	10.613926	-0.007654	-0.006332	0.106139	-0.186308	-0.204808	-0.469608
59953	0	-0.744573	-0.671515	10.571285	-0.007446	-0.006714	0.105713	-0.182659	-0.202503	-0.472038
59954	0	-0.725769	-0.696138	10.559015	-0.007262	-0.006961	0.105590	-0.178275	-0.204577	-0.470968
59955	0	-0.713044	-0.695298	10.351670	-0.007141	-0.006958	0.103516	-0.167779	-0.213471	-0.472082
59956	0	-0.735162	-0.699587	10.400763	-0.007364	-0.007010	0.104006	-0.147927	-0.224560	-0.471077
59957	0	-0.755522	-0.682258	10.412781	-0.007568	-0.006836	0.104126	-0.128363	-0.236062	-0.472619
59958	0	-0.758424	-0.606830	10.370357	-0.007604	-0.006078	0.103702	-0.113107	-0.254586	-0.472176
59959	0	-0.748398	-0.634313	10.290725	-0.007507	-0.006348	0.102905	-0.103549	-0.277906	-0.461840
59960	0	-0.719593	-0.651623	10.095788	-0.007217	-0.006522	0.100956	-0.092031	-0.299287	-0.462600
59961	0	-0.742739	-0.652328	9.918404	-0.007446	-0.006531	0.099182	-0.078676	-0.318118	-0.462849
59962	0	-0.696789	-0.711701	9.882047	-0.006982	-0.007127	0.098819	-0.062622	-0.331209	-0.465724
59963	0	-0.675835	-0.591032	9.857352	-0.006775	-0.005920	0.098572	-0.046437	-0.347620	-0.460173
59964	0	-0.666891	-0.625951	9.851490	-0.006681	-0.006267	0.098514	-0.033518	-0.359026	-0.465120
59965	0	-0.700626	-0.682832	9.948873	-0.007019	-0.006836	0.099487	-0.020257	-0.370764	-0.463866
59966	0	-0.661907	-0.620516	9.894088	-0.006628	-0.006211	0.098940	-0.008668	-0.378088	-0.465399
59967	0	-0.671066	-0.653707	9.832744	-0.006714	-0.006531	0.098328	-0.011473	-0.378627	-0.469478
59968	0	-0.683113	-0.709040	9.686200	-0.006830	-0.007093	0.096862	-0.003650	-0.374702	-0.465265
59969	0	-0.690643	-0.677327	9.655706	-0.006897	-0.006775	0.096558	0.002514	-0.360547	-0.462436
59970	0	-0.680161	-0.676856	9.850861	-0.006795	-0.006772	0.098509	0.010785	-0.349796	-0.460364
59971	0	-0.697333	-0.621990	9.991384	-0.006958	-0.006226	0.099915	0.021529	-0.329162	-0.460906
59972	0	-0.693900	-0.584169	10.058372	-0.006928	-0.005849	0.100584	0.033909	-0.314074	-0.461118
59973	0	-0.708706	-0.616460	10.101269	-0.007080	-0.006165	0.101013	0.038033	-0.303042	-0.461756
59974	0	-0.686772	-0.647167	10.094899	-0.006850	-0.006471	0.100950	0.040888	-0.280321	-0.456021
59975	0	-0.739523	-0.677005	10.168417	-0.007385	-0.006775	0.101685	0.050348	-0.266087	-0.453101
59976	0	-0.760314	-0.626982	10.235340	-0.007588	-0.006277	0.102354	0.062451	-0.246515	-0.451550
59977	0	-0.757984	-0.658801	10.449159	-0.007568	-0.006592	0.104492	0.070681	-0.230689	-0.454847
59978	0	-0.734959	-0.584675	10.601638	-0.007348	-0.005853	0.106016	0.081143	-0.225846	-0.456054
59979	0	-0.769322	-0.616710	10.498011	-0.007690	-0.006165	0.104980	0.082381	-0.219582	-0.457753
59980	0	-0.738820	-0.690215	10.546803	-0.007391	-0.006903	0.105468	0.086917	-0.219388	-0.457963
59981	0	-0.725506	-0.701774	10.394353	-0.007263	-0.007019	0.103943	0.092201	-0.225221	-0.455175
59982	0	-0.754234	-0.713855	10.333423	-0.007552	-0.007139	0.103333	0.096672	-0.233050	-0.450328
59983	0	-0.748621	-0.707095	10.467742	-0.007507	-0.007080	0.104675	0.110499	-0.252917	-0.450143
59984	0	-0.751069	-0.638174	10.419250	-0.007526	-0.006391	0.104191	0.123993	-0.266956	-0.450078
59985	0	-0.730583	-0.616246	10.363912	-0.007324	-0.006165	0.103638	0.130010	-0.284101	-0.446751
59986	0	-0.720207	-0.634165	10.199355	-0.007227	-0.006344	0.101992	0.136102	-0.308925	-0.441452
59987	0	-0.687664	-0.615670	10.009954	-0.006897	-0.006165	0.100098	0.148685	-0.329056	-0.437540
59988	0	-0.683587	-0.613799	9.839370	-0.006857	-0.006149	0.098392	0.165591	-0.350160	-0.440644
59989	0	-0.712642	-0.627842	9.863440	-0.007141	-0.006287	0.098633	0.178588	-0.364116	-0.435299
59990	0	-0.691035	-0.607802	9.967509	-0.006928	-0.006087	0.099673	0.192849	-0.381599	-0.435617
59991	0	-0.701023	-0.603389	9.954948	-0.007019	-0.006042	0.099548	0.206167	-0.388570	-0.430807
59992	0	-0.711382	-0.639271	9.894061	-0.007124	-0.006392	0.098940	0.209466	-0.396899	-0.432286
59993	0	-0.688978	-0.647099	9.887737	-0.006897	-0.006470	0.098877	0.211521	-0.401832	-0.433463
59994	0	-0.706674	-0.622897	9.710683	-0.007066	-0.006228	0.097107	0.214345	-0.397322	-0.434079
59995	0	-0.702255	-0.707704	9.783932	-0.007019	-0.007080	0.097839	0.221240	-0.389907	-0.433041
59996	0	-0.721450	-0.682745	9.771618	-0.007210	-0.006830	0.097716	0.227810	-0.380987	-0.433245
59997	0	-0.714702	-0.610335	9.918171	-0.007141	-0.006104	0.099182	0.231211	-0.370875	-0.430323
59998	0	-0.710497	-0.628196	10.015715	-0.007092	-0.006287	0.100158	0.239751	-0.353249	-0.429035
59999	0	-0.715439	-0.591948	10.058505	-0.007141	-0.005920	0.100586	0.243952	-0.334814	-0.425800
60000	0	-0.675180	-0.653356	10.131546	-0.006741	-0.006530	0.101316	0.242888	-0.318729	-0.425197
60001	0	-0.684212	-0.616471	10.205036	-0.006836	-0.006165	0.102051	0.245924	-0.308290	-0.427377
60002	0	-0.697940	-0.610247	10.168312	-0.006970	-0.006104	0.101684	0.251347	-0.294664	-0.428867
60003	0	-0.727362	-0.670314	10.443112	-0.007263	-0.006714	0.104431	0.266199	-0.279776	-0.429733
60004	0	-0.740996	-0.632125	10.381991	-0.007406	-0.006327	0.103820	0.275209	-0.272264	-0.428247
60005	0	-0.750923	-0.586192	10.510226	-0.007507	-0.005859	0.105103	0.275371	-0.266853	-0.423969
60006	0	-0.757437	-0.622753	10.558993	-0.007572	-0.006231	0.105590	0.282534	-0.260939	-0.425527
60007	0	-0.756086	-0.659342	10.455366	-0.007568	-0.006592	0.104553	0.283754	-0.265673	-0.424957
60008	0	-0.748729	-0.640760	10.449290	-0.007493	-0.006413	0.104492	0.292147	-0.268380	-0.427130
60009	0	-0.749335	-0.628441	10.431022	-0.007507	-0.006287	0.104309	0.297580	-0.280139	-0.428996
60010	0	-0.721973	-0.616189	10.388477	-0.007236	-0.006161	0.103884	0.299274	-0.293967	-0.430392
60011	0	-0.712076	-0.689908	10.461551	-0.007141	-0.006897	0.104614	0.299886	-0.312681	-0.431088
60012	0	-0.702534	-0.647406	10.223690	-0.007041	-0.006474	0.102236	0.303301	-0.326531	-0.434298
60013	0	-0.693566	-0.652919	10.162516	-0.006958	-0.006531	0.101624	0.308019	-0.347968	-0.438937
60014	0	-0.707498	-0.651782	9.979758	-0.007097	-0.006528	0.099795	0.322444	-0.369859	-0.441540
60015	0	-0.675584	-0.646553	9.869543	-0.006775	-0.006470	0.098694	0.330020	-0.388476	-0.439095
60016	0	-0.684155	-0.651421	9.918677	-0.006859	-0.006523	0.099185	0.343045	-0.404833	-0.439685
60017	0	-0.694336	-0.597915	9.924433	-0.006958	-0.005981	0.099243	0.348349	-0.418196	-0.438562
60018	0	-0.679904	-0.585089	9.826936	-0.006807	-0.005856	0.098269	0.356344	-0.424387	-0.434821
60019	0	-0.695067	-0.640708	9.869447	-0.006958	-0.006409	0.098694	0.360758	-0.429397	-0.432394
60020	0	-0.687788	-0.646522	9.790179	-0.006883	-0.006467	0.097901	0.365291	-0.431327	-0.433896
60021	0	-0.658784	-0.598549	9.710695	-0.006592	-0.005981	0.097107	0.363030	-0.432421	-0.432801
60022	0	-0.652395	-0.647487	9.789961	-0.006523	-0.006478	0.097899	0.369460	-0.427983	-0.429418
60023	0	-0.696496	-0.647146	9.808289	-0.006958	-0.006470	0.098083	0.369809	-0.416348	-0.426290
60024	0	-0.710594	-0.610631	10.003396	-0.007094	-0.006107	0.100035	0.373223	-0.399694	-0.420510
60025	0	-0.727387	-0.592458	10.143942	-0.007263	-0.005920	0.101440	0.371023	-0.383840	-0.424448
60026	0	-0.760363	-0.642358	10.100892	-0.007590	-0.006417	0.101010	0.366194	-0.365100	-0.422985
60027	0	-0.740070	-0.702907	10.076721	-0.007385	-0.007019	0.100769	0.357120	-0.343867	-0.422386
60028	0	-0.743248	-0.667826	10.222864	-0.007417	-0.006674	0.102230	0.354515	-0.322380	-0.425837
60029	0	-0.739348	-0.634738	10.266056	-0.007385	-0.006348	0.102661	0.357121	-0.309457	-0.426982
60030	0	-0.747460	-0.671801	10.400093	-0.007463	-0.006714	0.104002	0.354842	-0.293381	-0.429110
60031	0	-0.757584	-0.628802	10.510192	-0.007568	-0.006287	0.105103	0.355426	-0.281624	-0.425916
60032	0	-0.721714	-0.599025	10.491721	-0.007217	-0.005984	0.104918	0.351062	-0.278292	-0.422011
60033	0	-0.744109	-0.610803	10.491954	-0.007446	-0.006104	0.104919	0.348342	-0.280191	-0.422780
60034	0	-0.748746	-0.642070	10.400443	-0.007497	-0.006418	0.104004	0.347878	-0.286627	-0.426446
60035	0	-0.718893	-0.683583	10.351655	-0.007202	-0.006836	0.103516	0.350073	-0.297594	-0.424165
60036	0	-0.722429	-0.653256	10.394456	-0.007236	-0.006531	0.103944	0.350222	-0.307226	-0.424871
60037	0	-0.730799	-0.664942	10.357803	-0.007324	-0.006653	0.103577	0.356110	-0.321342	-0.425461
60038	0	-0.714913	-0.640112	10.333591	-0.007170	-0.006402	0.103334	0.359101	-0.340481	-0.422838
60039	0	-0.718502	-0.641099	10.290633	-0.007202	-0.006409	0.102905	0.358524	-0.355817	-0.420333
60040	0	-0.715058	-0.641378	10.034498	-0.007169	-0.006413	0.100344	0.360234	-0.372671	-0.423076
60041	0	-0.717883	-0.653104	9.955001	-0.007202	-0.006531	0.099548	0.361998	-0.395544	-0.426163
60042	0	-0.701912	-0.664666	9.912551	-0.007034	-0.006654	0.099124	0.372164	-0.409255	-0.426135
60043	0	-0.719031	-0.652447	9.942754	-0.007202	-0.006531	0.099426	0.381181	-0.419233	-0.422499
60044	0	-0.734786	-0.621099	10.010070	-0.007361	-0.006213	0.100100	0.385547	-0.430922	-0.422634
60045	0	-0.706733	-0.665505	9.942703	-0.007080	-0.006653	0.099426	0.384785	-0.441825	-0.420393
60046	0	-0.698727	-0.672000	9.808485	-0.006994	-0.006719	0.098084	0.384997	-0.446096	-0.420126
60047	0	-0.677000	-0.635117	9.790050	-0.006775	-0.006348	0.097900	0.382702	-0.447895	-0.421254
60048	0	-0.658354	-0.660124	9.851053	-0.006582	-0.006599	0.098511	0.382351	-0.442460	-0.423070
60049	0	-0.677964	-0.622468	9.826633	-0.006775	-0.006226	0.098267	0.385014	-0.433190	-0.419686
60050	0	-0.697282	-0.647030	9.905863	-0.006968	-0.006469	0.099059	0.384945	-0.423143	-0.421325
60051	0	-0.690184	-0.598700	9.997492	-0.006897	-0.005981	0.099976	0.380308	-0.413569	-0.424500
60052	0	-0.740450	-0.636101	10.082741	-0.007396	-0.006359	0.100828	0.379688	-0.399812	-0.422179
60053	0	-0.733482	-0.629251	10.009651	-0.007324	-0.006287	0.100098	0.374422	-0.383927	-0.417746
60054	0	-0.711219	-0.648888	10.076503	-0.007102	-0.006482	0.100766	0.368386	-0.368319	-0.420129
60055	0	-0.733492	-0.677557	10.192790	-0.007324	-0.006775	0.101929	0.369103	-0.352458	-0.417811
60056	0	-0.717281	-0.622549	10.314695	-0.007163	-0.006227	0.103148	0.372767	-0.337780	-0.415078
60057	0	-0.726964	-0.665043	10.369843	-0.007263	-0.006653	0.103699	0.376879	-0.326738	-0.414902
60058	0	-0.740038	-0.646194	10.522372	-0.007399	-0.006465	0.105224	0.381498	-0.321046	-0.409636
60059	0	-0.738915	-0.622781	10.461385	-0.007385	-0.006226	0.104614	0.380585	-0.312718	-0.412020
60060	0	-0.751478	-0.677774	10.473551	-0.007515	-0.006780	0.104735	0.384053	-0.309043	-0.409505
60061	0	-0.786608	-0.719860	10.363851	-0.007874	-0.007202	0.103638	0.389193	-0.313563	-0.403904
60062	0	-0.754427	-0.657908	10.382285	-0.007554	-0.006585	0.103822	0.397261	-0.320333	-0.404274
60063	0	-0.761393	-0.658910	10.412728	-0.007629	-0.006592	0.104126	0.401606	-0.333319	-0.404071
60064	0	-0.721744	-0.640088	10.345775	-0.007233	-0.006404	0.103456	0.406228	-0.346299	-0.400198
60065	0	-0.755304	-0.665411	10.272321	-0.007568	-0.006653	0.102722	0.405975	-0.359562	-0.394860
60066	0	-0.721345	-0.665349	10.119978	-0.007234	-0.006656	0.101198	0.409875	-0.378175	-0.398887
60067	0	-0.718136	-0.671297	10.016025	-0.007202	-0.006714	0.100159	0.412097	-0.398029	-0.395653
60068	0	-0.720803	-0.671145	9.918612	-0.007222	-0.006713	0.099185	0.414981	-0.410372	-0.393618
60069	0	-0.712541	-0.701288	9.930576	-0.007141	-0.007019	0.099304	0.423399	-0.424245	-0.397450
60070	0	-0.703900	-0.676359	9.949084	-0.007049	-0.006763	0.099490	0.424534	-0.431041	-0.401021
60071	0	-0.719538	-0.628403	9.918278	-0.007202	-0.006287	0.099182	0.428671	-0.434765	-0.401072
60072	0	-0.693418	-0.633593	9.887909	-0.006945	-0.006343	0.098878	0.437881	-0.442763	-0.402537
60073	0	-0.676897	-0.659482	9.826681	-0.006775	-0.006592	0.098267	0.435437	-0.445583	-0.402979
60074	0	-0.682231	-0.660216	9.783926	-0.006824	-0.006598	0.097839	0.432262	-0.443902	-0.405866
60075	0	-0.690273	-0.665130	9.851044	-0.006897	-0.006653	0.098511	0.435023	-0.433146	-0.405342
60076	0	-0.697587	-0.683051	9.844848	-0.006969	-0.006833	0.098449	0.439041	-0.421473	-0.407716
60077	0	-0.708461	-0.677197	9.960925	-0.007080	-0.006775	0.099609	0.443229	-0.412359	-0.402925
60078	0	-0.715557	-0.640302	10.027945	-0.007151	-0.006403	0.100280	0.444069	-0.402673	-0.400859
60079	0	-0.660165	-0.592067	10.107356	-0.006592	-0.005920	0.101074	0.444622	-0.387488	-0.397949
60080	0	-0.656016	-0.616893	10.082735	-0.006551	-0.006166	0.100828	0.441632	-0.372702	-0.398516
60081	0	-0.690635	-0.683903	10.137855	-0.006897	-0.006836	0.101379	0.438986	-0.358004	-0.397535
60082	0	-0.710794	-0.696332	10.241457	-0.007099	-0.006965	0.102415	0.441336	-0.344058	-0.397357
60083	0	-0.733255	-0.677417	10.345405	-0.007324	-0.006775	0.103455	0.442967	-0.330678	-0.397491
60084	0	-0.758968	-0.671064	10.436805	-0.007586	-0.006713	0.104368	0.446202	-0.322042	-0.395846
60085	0	-0.769116	-0.671162	10.406503	-0.007690	-0.006714	0.104065	0.449325	-0.317261	-0.391836
60086	0	-0.781137	-0.634308	10.449246	-0.007814	-0.006344	0.104492	0.450878	-0.316475	-0.390609
60087	0	-0.744243	-0.683198	10.369927	-0.007446	-0.006836	0.103699	0.455968	-0.316580	-0.389856
60088	0	-0.749357	-0.688552	10.363935	-0.007500	-0.006889	0.103639	0.461067	-0.318902	-0.396125
60089	0	-0.755809	-0.665047	10.430998	-0.007568	-0.006653	0.104309	0.464351	-0.325995	-0.395446
60090	0	-0.735675	-0.676447	10.431106	-0.007365	-0.006771	0.104310	0.472409	-0.330897	-0.400336
60091	0	-0.749179	-0.646794	10.394410	-0.007507	-0.006470	0.103943	0.475103	-0.343713	-0.402717
60092	0	-0.751953	-0.658729	10.309173	-0.007538	-0.006589	0.103090	0.477568	-0.359849	-0.402106
60093	0	-0.730575	-0.670923	10.138103	-0.007324	-0.006714	0.101379	0.483413	-0.376514	-0.400948
60094	0	-0.715140	-0.651764	9.997978	-0.007166	-0.006522	0.099978	0.489289	-0.388776	-0.403561
60095	0	-0.700194	-0.664268	9.961126	-0.007019	-0.006653	0.099609	0.501560	-0.404155	-0.404519
60096	0	-0.715085	-0.607582	10.034633	-0.007168	-0.006083	0.100345	0.510715	-0.419484	-0.399257
60097	0	-0.695041	-0.609602	9.961036	-0.006958	-0.006104	0.099609	0.519879	-0.423926	-0.400293
60098	0	-0.693133	-0.627190	10.022245	-0.006943	-0.006272	0.100222	0.520913	-0.432643	-0.402090
60099	0	-0.677000	-0.659377	9.918233	-0.006775	-0.006592	0.099182	0.519130	-0.434014	-0.402051
60100	0	-0.670006	-0.659981	9.771736	-0.006704	-0.006597	0.097717	0.515797	-0.434712	-0.403446
60101	0	-0.695414	-0.664590	9.857252	-0.006958	-0.006653	0.098572	0.524353	-0.434800	-0.406788
60102	0	-0.707652	-0.736916	9.881678	-0.007072	-0.007372	0.098817	0.527759	-0.426067	-0.402098
60103	0	-0.708776	-0.677680	9.942559	-0.007080	-0.006775	0.099426	0.525905	-0.412971	-0.400177
60104	0	-0.728723	-0.628531	10.009556	-0.007279	-0.006291	0.100096	0.532964	-0.400029	-0.392191
60105	0	-0.738785	-0.640622	10.083004	-0.007385	-0.006409	0.100830	0.536170	-0.392658	-0.395343
60106	0	-0.697250	-0.664446	10.027944	-0.006964	-0.006648	0.100280	0.540565	-0.378333	-0.395728
60107	0	-0.702826	-0.640647	10.040233	-0.007019	-0.006409	0.100403	0.543374	-0.363482	-0.396133
60108	0	-0.674281	-0.646136	10.149919	-0.006733	-0.006466	0.101500	0.548733	-0.348047	-0.396192
60109	0	-0.702581	-0.652564	10.211168	-0.007019	-0.006531	0.102112	0.554663	-0.336187	-0.396097
60110	0	-0.728461	-0.639186	10.369773	-0.007277	-0.006399	0.103698	0.562996	-0.323879	-0.399618
60111	0	-0.726542	-0.628526	10.437004	-0.007263	-0.006287	0.104370	0.564608	-0.317224	-0.396940
60112	0	-0.751114	-0.646888	10.406399	-0.007512	-0.006468	0.104064	0.563639	-0.313926	-0.396825
60113	0	-0.737909	-0.652988	10.388233	-0.007385	-0.006531	0.103882	0.564727	-0.316479	-0.393765
60114	0	-0.761206	-0.671247	10.357705	-0.007617	-0.006713	0.103577	0.565199	-0.317845	-0.387143
60115	0	-0.792928	-0.677288	10.284478	-0.007935	-0.006775	0.102844	0.567713	-0.319181	-0.391905
60116	0	-0.724743	-0.682577	10.424978	-0.007253	-0.006832	0.104249	0.574895	-0.320394	-0.398088
60117	0	-0.749606	-0.658378	10.363902	-0.007507	-0.006592	0.103638	0.583783	-0.328576	-0.395628
60118	0	-0.770800	-0.650823	10.345856	-0.007730	-0.006516	0.103456	0.591914	-0.348049	-0.395077
60119	0	-0.737130	-0.670852	10.174697	-0.007385	-0.006714	0.101746	0.598006	-0.359338	-0.395621
60120	0	-0.709289	-0.651588	10.101682	-0.007113	-0.006520	0.101015	0.602981	-0.378355	-0.391643
60121	0	-0.693834	-0.646119	10.034371	-0.006958	-0.006470	0.100342	0.612838	-0.396256	-0.394988
60122	0	-0.684340	-0.608008	9.979678	-0.006858	-0.006087	0.099795	0.621111	-0.408495	-0.394088
60123	0	-0.707182	-0.633958	10.015979	-0.007080	-0.006348	0.100159	0.630271	-0.413606	-0.392446
60124	0	-0.717431	-0.626536	9.991767	-0.007186	-0.006271	0.099916	0.637087	-0.422558	-0.390912
60125	0	-0.682749	-0.615869	9.918307	-0.006836	-0.006165	0.099182	0.643691	-0.428032	-0.389039
60126	0	-0.668999	-0.639543	9.930579	-0.006698	-0.006397	0.099305	0.645560	-0.432719	-0.382533
60127	0	-0.695575	-0.634551	9.845000	-0.006958	-0.006348	0.098450	0.647973	-0.430872	-0.383691
60128	0	-0.676608	-0.603797	9.857216	-0.006771	-0.006039	0.098572	0.648779	-0.432062	-0.387949
60129	0	-0.677262	-0.603725	9.930467	-0.006775	-0.006042	0.099304	0.654521	-0.430503	-0.382388
60130	0	-0.695191	-0.633333	9.961073	-0.006953	-0.006338	0.099610	0.659658	-0.427927	-0.374753
60131	0	-0.690049	-0.604174	10.040263	-0.006897	-0.006042	0.100403	0.660309	-0.419470	-0.376117
60132	0	-0.733769	-0.646761	9.985221	-0.007332	-0.006469	0.099853	0.661490	-0.408219	-0.378866
60133	0	-0.733224	-0.683796	10.028004	-0.007324	-0.006836	0.100281	0.658971	-0.394554	-0.378860
60134	0	-0.735001	-0.665532	10.088866	-0.007340	-0.006658	0.100889	0.661209	-0.379348	-0.377195
60135	0	-0.739304	-0.634341	10.180634	-0.007385	-0.006348	0.101807	0.665531	-0.366381	-0.371048
60136	0	-0.716751	-0.621372	10.284283	-0.007157	-0.006218	0.102843	0.669842	-0.350727	-0.366913
60137	0	-0.720561	-0.615965	10.333257	-0.007202	-0.006165	0.103333	0.675042	-0.342310	-0.369267
60138	0	-0.733384	-0.584941	10.424698	-0.007332	-0.005850	0.104247	0.675135	-0.335736	-0.367009
60139	0	-0.738692	-0.610545	10.406471	-0.007385	-0.006104	0.104065	0.672487	-0.329722	-0.359162
60140	0	-0.763300	-0.653291	10.406411	-0.007633	-0.006535	0.104064	0.674011	-0.325402	-0.360287
60141	0	-0.780781	-0.701874	10.284462	-0.007812	-0.007019	0.102844	0.674016	-0.326073	-0.362317
60142	0	-0.736876	-0.652150	10.369981	-0.007376	-0.006531	0.103699	0.683862	-0.329249	-0.362151
60143	0	-0.749984	-0.609495	10.339460	-0.007507	-0.006104	0.103394	0.692986	-0.332987	-0.363167
60144	0	-0.735965	-0.644863	10.278623	-0.007371	-0.006454	0.102785	0.697976	-0.341154	-0.359724
60145	0	-0.712504	-0.621949	10.223538	-0.007141	-0.006226	0.102234	0.704276	-0.354834	-0.354227
60146	0	-0.721267	-0.639224	10.162807	-0.007232	-0.006397	0.101626	0.709415	-0.371910	-0.351048
60147	0	-0.688665	-0.627813	10.119752	-0.006897	-0.006287	0.101196	0.718554	-0.379092	-0.350646
60148	0	-0.729087	-0.626450	9.997884	-0.007304	-0.006270	0.099977	0.724625	-0.390171	-0.342680
60149	0	-0.737507	-0.627925	10.052611	-0.007385	-0.006287	0.100525	0.732478	-0.397309	-0.341396
60150	0	-0.747811	-0.627244	9.955093	-0.007487	-0.006272	0.099550	0.731964	-0.403147	-0.344747
60151	0	-0.731232	-0.604004	9.985454	-0.007324	-0.006042	0.099854	0.734337	-0.412115	-0.347513
60152	0	-0.698790	-0.652442	9.979405	-0.006995	-0.006526	0.099793	0.735436	-0.416234	-0.338908
60153	0	-0.695130	-0.646818	9.936580	-0.006958	-0.006470	0.099365	0.736624	-0.419432	-0.338493
60154	0	-0.694433	-0.640276	9.881709	-0.006945	-0.006406	0.098817	0.739508	-0.415390	-0.334678
60155	0	-0.683728	-0.622320	9.875494	-0.006836	-0.006226	0.098755	0.741597	-0.409376	-0.332089
60156	0	-0.708914	-0.640636	9.973085	-0.007083	-0.006404	0.099731	0.738086	-0.397794	-0.328978
60157	0	-0.727210	-0.616376	10.021913	-0.007263	-0.006165	0.100220	0.738305	-0.383064	-0.327892
60158	0	-0.729031	-0.604310	10.082743	-0.007281	-0.006042	0.100828	0.735846	-0.368245	-0.326958
60159	0	-0.726885	-0.616966	10.028004	-0.007263	-0.006165	0.100281	0.729213	-0.357367	-0.322858
60160	0	-0.746678	-0.648687	10.119329	-0.007458	-0.006480	0.101194	0.720877	-0.342689	-0.318034
60161	0	-0.714783	-0.640630	10.089079	-0.007141	-0.006409	0.100891	0.722826	-0.330528	-0.317415
60162	0	-0.722236	-0.634654	10.204918	-0.007216	-0.006343	0.102050	0.718046	-0.319212	-0.318798
60163	0	-0.720675	-0.658964	10.302716	-0.007202	-0.006592	0.103027	0.719605	-0.309651	-0.314637
60164	0	-0.727203	-0.628636	10.320933	-0.007273	-0.006283	0.103209	0.714900	-0.305831	-0.313275
60165	0	-0.744313	-0.610956	10.369860	-0.007446	-0.006104	0.103699	0.707493	-0.304661	-0.313406
60166	0	-0.750155	-0.648552	10.381964	-0.007502	-0.006482	0.103820	0.702879	-0.300228	-0.310113
60167	0	-0.762481	-0.677563	10.345488	-0.007629	-0.006775	0.103455	0.701235	-0.300740	-0.307908
60168	0	-0.779182	-0.677510	10.284527	-0.007804	-0.006777	0.102844	0.702386	-0.309498	-0.308839
60169	0	-0.743983	-0.603925	10.333317	-0.007446	-0.006042	0.103333	0.705261	-0.311845	-0.313122
60170	0	-0.724091	-0.639982	10.351747	-0.007251	-0.006403	0.103517	0.707902	-0.318139	-0.313019
60171	0	-0.719198	-0.652781	10.199065	-0.007202	-0.006531	0.101990	0.710409	-0.324832	-0.312697
60172	0	-0.686437	-0.664588	10.119818	-0.006877	-0.006647	0.101197	0.710930	-0.334411	-0.312453
60173	0	-0.688571	-0.628340	10.077001	-0.006897	-0.006287	0.100769	0.713788	-0.342418	-0.315632
60174	0	-0.729066	-0.652090	10.089413	-0.007302	-0.006525	0.100893	0.717618	-0.350908	-0.317427
60175	0	-0.713221	-0.610406	10.034240	-0.007141	-0.006104	0.100342	0.715972	-0.356580	-0.313317
60176	0	-0.686926	-0.629095	10.028229	-0.006880	-0.006289	0.100282	0.712283	-0.363965	-0.313075
60177	0	-0.713273	-0.610031	9.906086	-0.007141	-0.006104	0.099060	0.715120	-0.368887	-0.314933
60178	0	-0.699350	-0.621768	9.912284	-0.007003	-0.006220	0.099122	0.716711	-0.374990	-0.313427
60179	0	-0.694926	-0.622730	9.857229	-0.006958	-0.006226	0.098572	0.713826	-0.380349	-0.315947
60180	0	-0.711977	-0.665682	9.826785	-0.007124	-0.006657	0.098268	0.712779	-0.380285	-0.320865
60181	0	-0.701726	-0.665376	9.893805	-0.007019	-0.006653	0.098938	0.710620	-0.377791	-0.316984
60182	0	-0.726135	-0.641010	9.912111	-0.007260	-0.006412	0.099121	0.711054	-0.372239	-0.309749
60183	0	-0.738828	-0.665641	10.009720	-0.007385	-0.006653	0.100098	0.705953	-0.364011	-0.310441
60184	0	-0.733919	-0.653687	10.021826	-0.007331	-0.006538	0.100219	0.706553	-0.349899	-0.309840
60185	0	-0.726934	-0.610674	10.113462	-0.007263	-0.006104	0.101135	0.701853	-0.338179	-0.309123
60186	0	-0.753197	-0.623958	10.033852	-0.007520	-0.006232	0.100340	0.692482	-0.319371	-0.310563
60187	0	-0.739147	-0.653429	10.113457	-0.007385	-0.006531	0.101135	0.687378	-0.307604	-0.309511
60188	0	-0.709686	-0.642122	10.223137	-0.007092	-0.006416	0.102232	0.680832	-0.297834	-0.313534
60189	0	-0.738901	-0.635027	10.302691	-0.007385	-0.006348	0.103027	0.676718	-0.289065	-0.308971
60190	0	-0.727102	-0.635391	10.302634	-0.007271	-0.006353	0.103026	0.674831	-0.284346	-0.304385
60191	0	-0.738372	-0.641090	10.345456	-0.007385	-0.006409	0.103455	0.671189	-0.281374	-0.302392
60192	0	-0.743905	-0.666167	10.369783	-0.007443	-0.006658	0.103698	0.665482	-0.281559	-0.299734
60193	0	-0.750666	-0.647286	10.357651	-0.007507	-0.006470	0.103577	0.660807	-0.277612	-0.297336
60194	0	-0.756187	-0.696112	10.363739	-0.007567	-0.006965	0.103637	0.663491	-0.279093	-0.294160
60195	0	-0.737517	-0.671378	10.345531	-0.007385	-0.006714	0.103455	0.662330	-0.285610	-0.290556
60196	0	-0.729372	-0.634275	10.278520	-0.007304	-0.006348	0.102784	0.666605	-0.292477	-0.292603
60197	0	-0.712675	-0.615815	10.315079	-0.007141	-0.006165	0.103149	0.672437	-0.303786	-0.288734
60198	0	-0.728246	-0.633297	10.229791	-0.007296	-0.006335	0.102297	0.673688	-0.313888	-0.283715
60199	0	-0.742826	-0.665466	10.168577	-0.007446	-0.006653	0.101685	0.670327	-0.329574	-0.278245
60200	0	-0.697495	-0.634650	10.083291	-0.006984	-0.006351	0.100832	0.674591	-0.334992	-0.276256
60201	0	-0.718384	-0.640763	10.009904	-0.007202	-0.006409	0.100098	0.674564	-0.351150	-0.275836
60202	0	-0.703630	-0.652834	10.034427	-0.007044	-0.006529	0.100344	0.673784	-0.355104	-0.273042
60203	0	-0.700979	-0.640582	10.022056	-0.007019	-0.006409	0.100220	0.675823	-0.360786	-0.276301
60204	0	-0.711718	-0.646934	9.961046	-0.007123	-0.006465	0.099610	0.669411	-0.362783	-0.274342
60205	0	-0.719472	-0.702088	9.924357	-0.007202	-0.007019	0.099243	0.665911	-0.366642	-0.272522
60206	0	-0.675775	-0.629420	9.802242	-0.006761	-0.006290	0.098022	0.660035	-0.365416	-0.266163
60207	0	-0.677330	-0.647141	9.918213	-0.006775	-0.006470	0.099182	0.656620	-0.362648	-0.263795
60208	0	-0.689364	-0.660015	9.948608	-0.006894	-0.006596	0.099486	0.649905	-0.358608	-0.257363
60209	0	-0.708747	-0.652723	9.899873	-0.007080	-0.006531	0.098999	0.652501	-0.345394	-0.253911
60210	0	-0.716314	-0.664683	9.997410	-0.007156	-0.006646	0.099975	0.650289	-0.332862	-0.254650
60211	0	-0.721142	-0.628545	9.997499	-0.007202	-0.006287	0.099976	0.650157	-0.317510	-0.250898
60212	0	-0.716497	-0.634909	10.033934	-0.007160	-0.006346	0.100340	0.644834	-0.307405	-0.242769
60213	0	-0.739541	-0.622791	10.143955	-0.007385	-0.006226	0.101440	0.640735	-0.291152	-0.242560
60214	0	-0.735370	-0.659737	10.174303	-0.007345	-0.006597	0.101744	0.638274	-0.276919	-0.239607
60215	0	-0.757675	-0.677323	10.217234	-0.007568	-0.006775	0.102173	0.638600	-0.262797	-0.238536
60216	0	-0.752777	-0.658832	10.290317	-0.007524	-0.006589	0.102903	0.637840	-0.254269	-0.236670
60217	0	-0.732756	-0.665433	10.382047	-0.007324	-0.006653	0.103821	0.634634	-0.245849	-0.234091
60218	0	-0.739476	-0.653598	10.381943	-0.007391	-0.006534	0.103820	0.630532	-0.236810	-0.235686
60219	0	-0.744422	-0.665285	10.333267	-0.007446	-0.006653	0.103333	0.629022	-0.234256	-0.234069
60220	0	-0.768277	-0.671542	10.376001	-0.007687	-0.006715	0.103760	0.626897	-0.233563	-0.235791
60221	0	-0.768300	-0.671661	10.333289	-0.007690	-0.006714	0.103333	0.622135	-0.237279	-0.226590
60222	0	-0.730229	-0.653919	10.333289	-0.007310	-0.006536	0.103333	0.617625	-0.240845	-0.225136
60223	0	-0.761876	-0.683566	10.321125	-0.007629	-0.006836	0.103210	0.616409	-0.247749	-0.226668
60224	0	-0.728579	-0.640570	10.248041	-0.007303	-0.006409	0.102479	0.618121	-0.262552	-0.222321
60225	0	-0.725328	-0.677288	10.162438	-0.007263	-0.006775	0.101624	0.618771	-0.268936	-0.222472
60226	0	-0.710835	-0.695554	10.107604	-0.007122	-0.006954	0.101075	0.615638	-0.279622	-0.222304
60227	0	-0.712754	-0.659054	10.046491	-0.007141	-0.006592	0.100464	0.615566	-0.290083	-0.224858
60228	0	-0.734533	-0.695642	10.028362	-0.007359	-0.006956	0.100283	0.613584	-0.300355	-0.222804
60229	0	-0.725163	-0.664776	9.954952	-0.007263	-0.006653	0.099548	0.617712	-0.308902	-0.221214
60230	0	-0.741457	-0.633357	9.985637	-0.007423	-0.006338	0.099855	0.621106	-0.314433	-0.215237
60231	0	-0.725470	-0.652714	10.009851	-0.007263	-0.006531	0.100098	0.623657	-0.319191	-0.213968
60232	0	-0.705293	-0.597087	9.924513	-0.007064	-0.005975	0.099244	0.626553	-0.326852	-0.216461
60233	0	-0.652400	-0.592240	9.918246	-0.006531	-0.005920	0.099182	0.622742	-0.329519	-0.222127
60234	0	-0.675899	-0.678053	9.881603	-0.006762	-0.006780	0.098816	0.619962	-0.327817	-0.215098
60235	0	-0.683730	-0.659110	9.893794	-0.006836	-0.006592	0.098938	0.619100	-0.321269	-0.218646
60236	0	-0.702356	-0.664994	9.918119	-0.007022	-0.006652	0.099181	0.619578	-0.314551	-0.217439
60237	0	-0.708729	-0.671283	9.966997	-0.007080	-0.006714	0.099670	0.619045	-0.301335	-0.218146
60238	0	-0.710197	-0.665370	10.052330	-0.007095	-0.006651	0.100524	0.614149	-0.288890	-0.216913
60239	0	-0.721246	-0.640995	10.009683	-0.007202	-0.006409	0.100098	0.610965	-0.272213	-0.213230
60240	0	-0.735108	-0.690247	10.021721	-0.007345	-0.006900	0.100218	0.606225	-0.260530	-0.214489
60241	0	-0.769381	-0.701850	10.192849	-0.007690	-0.007019	0.101929	0.605128	-0.251728	-0.214461
60242	0	-0.721248	-0.695652	10.211064	-0.007209	-0.006957	0.102111	0.603966	-0.242635	-0.218430
60243	0	-0.732849	-0.689004	10.253922	-0.007324	-0.006897	0.102539	0.609758	-0.233200	-0.213726
60244	0	-0.745790	-0.663399	10.345472	-0.007455	-0.006639	0.103455	0.614001	-0.224972	-0.212273
60245	0	-0.726168	-0.610039	10.339384	-0.007263	-0.006104	0.103394	0.615632	-0.221765	-0.210816
60246	0	-0.731556	-0.640165	10.339405	-0.007321	-0.006403	0.103394	0.615197	-0.223413	-0.207630
60247	0	-0.744237	-0.628157	10.351621	-0.007446	-0.006287	0.103516	0.618961	-0.222823	-0.209231
60248	0	-0.737261	-0.615546	10.272345	-0.007378	-0.006155	0.102723	0.616700	-0.223428	-0.207654
60249	0	-0.762418	-0.671170	10.284477	-0.007629	-0.006714	0.102844	0.617159	-0.224507	-0.202791
60250	0	-0.772849	-0.701725	10.333427	-0.007741	-0.007015	0.103333	0.612989	-0.233588	-0.197091
60251	0	-0.774017	-0.677258	10.278421	-0.007751	-0.006775	0.102783	0.613704	-0.241289	-0.194818
60252	0	-0.735296	-0.700956	10.186977	-0.007363	-0.007015	0.101869	0.618201	-0.248002	-0.194634
60253	0	-0.737118	-0.726005	10.077030	-0.007385	-0.007263	0.100769	0.619825	-0.259146	-0.193389
60254	0	-0.703787	-0.706658	10.095562	-0.007052	-0.007074	0.100954	0.626768	-0.270663	-0.195910
60255	0	-0.724730	-0.676978	10.052639	-0.007263	-0.006775	0.100525	0.630608	-0.284007	-0.188063
60256	0	-0.691596	-0.657333	9.979571	-0.006927	-0.006582	0.099794	0.638939	-0.291183	-0.186953
60257	0	-0.700868	-0.634327	9.991556	-0.007019	-0.006348	0.099915	0.642079	-0.298014	-0.191857
60258	0	-0.705405	-0.615247	9.973399	-0.007060	-0.006156	0.099733	0.644165	-0.299946	-0.190541
60259	0	-0.713570	-0.628000	9.954915	-0.007141	-0.006287	0.099548	0.649878	-0.301160	-0.188942
60260	0	-0.706934	-0.602064	9.839022	-0.007070	-0.006030	0.098390	0.658802	-0.296628	-0.187327
60261	0	-0.683863	-0.597885	9.820554	-0.006836	-0.005981	0.098206	0.659827	-0.288605	-0.182274
60262	0	-0.677939	-0.627606	9.936473	-0.006781	-0.006282	0.099364	0.664410	-0.285309	-0.173890
60263	0	-0.689853	-0.640149	10.040318	-0.006897	-0.006409	0.100403	0.670622	-0.278586	-0.173142
60264	0	-0.702614	-0.645165	10.058595	-0.007023	-0.006455	0.100586	0.672829	-0.270051	-0.168620
60265	0	-0.720866	-0.653432	10.040213	-0.007202	-0.006531	0.100403	0.666766	-0.257661	-0.167647
60266	0	-0.728361	-0.665948	9.991219	-0.007277	-0.006660	0.099913	0.665812	-0.244693	-0.162441
60267	0	-0.733222	-0.695509	10.089073	-0.007324	-0.006958	0.100891	0.666950	-0.230887	-0.155420
60268	0	-0.722278	-0.689005	10.198856	-0.007218	-0.006891	0.101989	0.666235	-0.220993	-0.152736
60269	0	-0.750820	-0.652108	10.156306	-0.007507	-0.006531	0.101562	0.675065	-0.215032	-0.159303
60270	0	-0.720781	-0.632444	10.241794	-0.007204	-0.006329	0.102418	0.677611	-0.205853	-0.162071
60271	0	-0.744846	-0.652324	10.266145	-0.007446	-0.006531	0.102661	0.684008	-0.198280	-0.168024
60272	0	-0.745338	-0.650817	10.308873	-0.007451	-0.006516	0.103088	0.691192	-0.190642	-0.165871
60273	0	-0.732148	-0.640163	10.333315	-0.007324	-0.006409	0.103333	0.696765	-0.188999	-0.159111
60274	0	-0.737488	-0.633212	10.229642	-0.007380	-0.006334	0.102296	0.697111	-0.190335	-0.157314
60275	0	-0.738186	-0.622003	10.302792	-0.007385	-0.006226	0.103027	0.701134	-0.189202	-0.157522
60276	0	-0.743307	-0.633500	10.284580	-0.007440	-0.006337	0.102845	0.701448	-0.191498	-0.159549
60277	0	-0.737422	-0.627981	10.241821	-0.007385	-0.006287	0.102417	0.707005	-0.198790	-0.158812
60278	0	-0.728888	-0.644839	10.181001	-0.007302	-0.006456	0.101809	0.713756	-0.209130	-0.149675
60279	0	-0.731501	-0.652609	10.144139	-0.007324	-0.006531	0.101440	0.716708	-0.214934	-0.136588
60280	0	-0.730066	-0.688814	10.144179	-0.007306	-0.006888	0.101441	0.714937	-0.215944	-0.134308
60281	0	-0.707444	-0.627968	10.064780	-0.007080	-0.006287	0.100647	0.720631	-0.217466	-0.130528
60282	0	-0.736510	-0.638986	10.058788	-0.007374	-0.006395	0.100587	0.724712	-0.222392	-0.130142
60283	0	-0.713143	-0.701578	10.052582	-0.007141	-0.007019	0.100525	0.726146	-0.228659	-0.125040
60284	0	-0.723408	-0.676297	10.071010	-0.007244	-0.006769	0.100709	0.730925	-0.235282	-0.117847
60285	0	-0.720012	-0.640742	9.967064	-0.007202	-0.006409	0.099670	0.730250	-0.232508	-0.118517
60286	0	-0.707433	-0.658693	9.863315	-0.007076	-0.006590	0.098633	0.731420	-0.229852	-0.116040
60287	0	-0.695348	-0.652781	9.942678	-0.006958	-0.006531	0.099426	0.732596	-0.230095	-0.113101
60288	0	-0.700929	-0.615785	9.985461	-0.007010	-0.006159	0.099854	0.731585	-0.226274	-0.114248
60289	0	-0.708040	-0.591557	9.985378	-0.007080	-0.005920	0.099854	0.734755	-0.221155	-0.106907
60290	0	-0.677414	-0.597097	10.003679	-0.006776	-0.005972	0.100037	0.733593	-0.218104	-0.108211
60291	0	-0.701752	-0.592031	10.009777	-0.007019	-0.005920	0.100098	0.731422	-0.214923	-0.105992
60292	0	-0.720302	-0.604582	10.009724	-0.007199	-0.006043	0.100098	0.726175	-0.206105	-0.094690
60293	0	-0.726687	-0.622431	10.168439	-0.007263	-0.006226	0.101685	0.725266	-0.197095	-0.090861
60294	0	-0.727299	-0.640694	10.180552	-0.007271	-0.006407	0.101806	0.722804	-0.189667	-0.089481
60295	0	-0.732855	-0.646633	10.223379	-0.007324	-0.006470	0.102234	0.724477	-0.179502	-0.098121
60296	0	-0.733353	-0.658371	10.192780	-0.007333	-0.006585	0.101928	0.723718	-0.173789	-0.094719
60297	0	-0.707969	-0.665273	10.272220	-0.007080	-0.006653	0.102722	0.721495	-0.169274	-0.094663
60298	0	-0.720260	-0.702502	10.253869	-0.007202	-0.007020	0.102539	0.713585	-0.163735	-0.093507
60299	0	-0.731680	-0.664859	10.253987	-0.007324	-0.006653	0.102539	0.715857	-0.167301	-0.089581
60300	0	-0.736087	-0.676866	10.254065	-0.007371	-0.006767	0.102540	0.712003	-0.173538	-0.089373
60301	0	-0.725905	-0.682880	10.278397	-0.007263	-0.006836	0.102783	0.717550	-0.173289	-0.083375
60302	0	-0.724714	-0.639436	10.260171	-0.007256	-0.006395	0.102601	0.716267	-0.177778	-0.076846
60303	0	-0.731782	-0.628447	10.278379	-0.007324	-0.006287	0.102783	0.716211	-0.180107	-0.070472
60304	0	-0.723853	-0.658932	10.168631	-0.007251	-0.006588	0.101686	0.712491	-0.188645	-0.074491
60305	0	-0.725170	-0.652261	10.138074	-0.007263	-0.006531	0.101379	0.719287	-0.196651	-0.077472
60306	0	-0.704510	-0.644921	10.101627	-0.007057	-0.006454	0.101015	0.722820	-0.205477	-0.071576
60307	0	-0.694542	-0.634503	10.040387	-0.006958	-0.006348	0.100403	0.723426	-0.214859	-0.070896
60308	0	-0.722888	-0.639600	10.089421	-0.007238	-0.006404	0.100893	0.729942	-0.220821	-0.063678
60309	0	-0.731283	-0.635146	10.052549	-0.007324	-0.006348	0.100525	0.723169	-0.228856	-0.062809
60310	0	-0.717466	-0.647701	9.918351	-0.007180	-0.006477	0.099183	0.720982	-0.230590	-0.053165
60311	0	-0.725345	-0.647233	9.954888	-0.007263	-0.006470	0.099548	0.715519	-0.236887	-0.048398
60312	0	-0.730492	-0.690051	10.003774	-0.007305	-0.006903	0.100038	0.715424	-0.232383	-0.043813
60313	0	-0.701612	-0.665204	9.973170	-0.007019	-0.006653	0.099731	0.713834	-0.230769	-0.046059
60314	0	-0.701297	-0.670946	9.960963	-0.007013	-0.006713	0.099609	0.715254	-0.226331	-0.040027
60315	0	-0.689900	-0.640846	9.967028	-0.006897	-0.006409	0.099670	0.712956	-0.219162	-0.033723
60316	0	-0.733053	-0.653235	10.070684	-0.007329	-0.006531	0.100707	0.708501	-0.212708	-0.022836
60317	0	-0.744547	-0.640865	10.119635	-0.007446	-0.006409	0.101196	0.706048	-0.208622	-0.023276
60318	0	-0.732273	-0.647295	10.113515	-0.007323	-0.006471	0.101135	0.700967	-0.204259	-0.016446
60319	0	-0.739707	-0.646885	10.119548	-0.007385	-0.006470	0.101196	0.699512	-0.185704	-0.020557
60320	0	-0.722493	-0.604445	10.101118	-0.007226	-0.006042	0.101011	0.693744	-0.181814	-0.018261
60321	0	-0.714712	-0.598526	10.205014	-0.007141	-0.005981	0.102051	0.686885	-0.170173	-0.012338
60322	0	-0.728279	-0.611039	10.284192	-0.007276	-0.006112	0.102842	0.686247	-0.157153	-0.008542
60323	0	-0.720340	-0.653550	10.284385	-0.007202	-0.006531	0.102844	0.678428	-0.150754	-0.009432
60324	0	-0.708419	-0.655051	10.320882	-0.007083	-0.006541	0.103209	0.665500	-0.144608	-0.001770
60325	0	-0.725625	-0.665865	10.266125	-0.007263	-0.006653	0.102661	0.656291	-0.147724	0.011638
60326	0	-0.736430	-0.703689	10.296648	-0.007372	-0.007031	0.102966	0.647715	-0.151094	0.010220
60327	0	-0.762101	-0.671251	10.290598	-0.007629	-0.006714	0.102905	0.646573	-0.155599	0.019123
60328	0	-0.766774	-0.665004	10.321194	-0.007674	-0.006651	0.103211	0.645007	-0.157765	0.022118
60329	0	-0.749654	-0.653309	10.253970	-0.007507	-0.006531	0.102539	0.639963	-0.164638	0.025910
60330	0	-0.723134	-0.641752	10.217432	-0.007242	-0.006413	0.102174	0.632875	-0.171725	0.025095
60331	0	-0.713101	-0.628867	10.137998	-0.007141	-0.006287	0.101379	0.627861	-0.178330	0.029772
60332	0	-0.704698	-0.646820	10.107649	-0.007060	-0.006474	0.101075	0.632442	-0.188043	0.029362
60333	0	-0.706882	-0.628566	10.064782	-0.007080	-0.006287	0.100647	0.630850	-0.196027	0.038803
60334	0	-0.729087	-0.629112	10.058738	-0.007302	-0.006286	0.100587	0.621985	-0.204104	0.040801
60335	0	-0.706534	-0.628419	10.052609	-0.007080	-0.006287	0.100525	0.622094	-0.216036	0.049550
60336	0	-0.728221	-0.677126	9.973426	-0.007296	-0.006770	0.099733	0.618133	-0.226576	0.061233
60337	0	-0.700993	-0.659376	9.967092	-0.007019	-0.006592	0.099670	0.613117	-0.232287	0.067713
60338	0	-0.711294	-0.617163	9.936676	-0.007123	-0.006169	0.099366	0.607902	-0.238689	0.059870
60339	0	-0.720018	-0.635277	9.918194	-0.007202	-0.006348	0.099182	0.599423	-0.235886	0.066717
60340	0	-0.689344	-0.648231	9.930309	-0.006893	-0.006480	0.099303	0.594342	-0.230541	0.064856
60341	0	-0.713893	-0.646990	9.991470	-0.007141	-0.006470	0.099915	0.591422	-0.228141	0.070466
60342	0	-0.719826	-0.628955	10.015857	-0.007198	-0.006288	0.100159	0.586467	-0.223228	0.070868
60343	0	-0.738260	-0.653199	10.015881	-0.007385	-0.006531	0.100159	0.582414	-0.221244	0.077857
60344	0	-0.744727	-0.671855	10.076850	-0.007442	-0.006717	0.100769	0.577554	-0.209825	0.080980
60345	0	-0.726940	-0.672158	10.076808	-0.007263	-0.006714	0.100769	0.566085	-0.197715	0.081032
60346	0	-0.722141	-0.660827	10.070464	-0.007215	-0.006608	0.100705	0.563129	-0.184780	0.079574
60347	0	-0.738737	-0.665546	10.174528	-0.007385	-0.006653	0.101746	0.557413	-0.177426	0.080094
60348	0	-0.733548	-0.666094	10.235438	-0.007329	-0.006659	0.102355	0.551994	-0.165227	0.089938
60349	0	-0.714709	-0.653195	10.241650	-0.007141	-0.006531	0.102417	0.548071	-0.153300	0.092440
60350	0	-0.752396	-0.641629	10.241448	-0.007520	-0.006412	0.102415	0.540018	-0.143548	0.091944
60351	0	-0.719931	-0.634626	10.272245	-0.007202	-0.006348	0.102722	0.538765	-0.141832	0.096394
60352	0	-0.719456	-0.628707	10.302733	-0.007196	-0.006285	0.103027	0.533409	-0.138859	0.093378
60353	0	-0.737835	-0.665238	10.327201	-0.007385	-0.006653	0.103271	0.531298	-0.141291	0.092517
60354	0	-0.742546	-0.653133	10.370018	-0.007433	-0.006531	0.103700	0.527995	-0.144445	0.096325
60355	0	-0.731530	-0.616804	10.327191	-0.007324	-0.006165	0.103271	0.521377	-0.149397	0.107175
60356	0	-0.772317	-0.660535	10.284469	-0.007734	-0.006599	0.102844	0.512027	-0.156842	0.115785
60357	0	-0.756026	-0.695804	10.199034	-0.007568	-0.006958	0.101990	0.509255	-0.160871	0.114283
60358	0	-0.722964	-0.689983	10.235801	-0.007247	-0.006898	0.102357	0.504366	-0.175266	0.116493
60359	0	-0.737318	-0.658855	10.095324	-0.007385	-0.006592	0.100952	0.505229	-0.184056	0.122662
60360	0	-0.716531	-0.658672	10.052770	-0.007178	-0.006586	0.100527	0.501798	-0.193720	0.122030
60361	0	-0.701222	-0.671198	10.040344	-0.007019	-0.006714	0.100403	0.501188	-0.196500	0.131440
60362	0	-0.706047	-0.677080	10.095356	-0.007067	-0.006771	0.100953	0.498730	-0.198559	0.132183
60363	0	-0.701333	-0.628632	10.034222	-0.007019	-0.006287	0.100342	0.496315	-0.199983	0.129920
60364	0	-0.718477	-0.628920	9.912136	-0.007191	-0.006287	0.099121	0.490404	-0.202036	0.138536
60365	0	-0.707717	-0.678055	9.918195	-0.007080	-0.006775	0.099182	0.481072	-0.200363	0.138983
60366	0	-0.695347	-0.641441	9.912043	-0.006952	-0.006420	0.099120	0.484816	-0.194045	0.140042
60367	0	-0.683599	-0.628533	10.015877	-0.006836	-0.006287	0.100159	0.483468	-0.189022	0.148538
60368	0	-0.696202	-0.647156	9.997513	-0.006959	-0.006468	0.099976	0.476511	-0.180230	0.147634
60369	0	-0.683672	-0.665712	10.021939	-0.006836	-0.006653	0.100220	0.468823	-0.174258	0.150626
60370	0	-0.702328	-0.648688	10.015708	-0.007021	-0.006479	0.100158	0.457348	-0.166450	0.149848
60371	0	-0.695901	-0.635132	10.015839	-0.006958	-0.006348	0.100159	0.450282	-0.160408	0.160427
60372	0	-0.738867	-0.647440	10.064610	-0.007387	-0.006477	0.100646	0.450776	-0.153663	0.156384
60373	0	-0.726397	-0.683909	10.070774	-0.007263	-0.006836	0.100708	0.444391	-0.147763	0.172370
60374	0	-0.726666	-0.647232	10.156169	-0.007265	-0.006476	0.101562	0.446184	-0.140940	0.180244
60375	0	-0.702568	-0.647061	10.229441	-0.007019	-0.006470	0.102295	0.442382	-0.128487	0.194443
60376	0	-0.721676	-0.653446	10.259799	-0.007215	-0.006533	0.102598	0.437613	-0.121904	0.193969
60377	0	-0.720015	-0.683550	10.229509	-0.007202	-0.006836	0.102295	0.435269	-0.119085	0.197118
60378	0	-0.732245	-0.665176	10.217277	-0.007320	-0.006653	0.102173	0.433615	-0.111785	0.204579
60379	0	-0.738314	-0.708150	10.235601	-0.007385	-0.007080	0.102356	0.429116	-0.109223	0.211727
60380	0	-0.725726	-0.671481	10.266147	-0.007259	-0.006718	0.102661	0.429482	-0.106532	0.218072
60381	0	-0.738088	-0.664866	10.272275	-0.007385	-0.006653	0.102722	0.431176	-0.106534	0.224371
60382	0	-0.724594	-0.639336	10.235801	-0.007255	-0.006401	0.102357	0.437039	-0.111052	0.230591
60383	0	-0.749573	-0.664547	10.193004	-0.007507	-0.006653	0.101929	0.442460	-0.119057	0.239074
60384	0	-0.735512	-0.669915	10.187013	-0.007362	-0.006700	0.101870	0.440116	-0.122053	0.239106
60385	0	-0.694718	-0.658687	10.125839	-0.006958	-0.006592	0.101257	0.442717	-0.129435	0.241566
60386	0	-0.698095	-0.657620	10.119977	-0.006998	-0.006582	0.101198	0.446684	-0.143839	0.250111
60387	0	-0.725333	-0.658637	10.046493	-0.007263	-0.006592	0.100464	0.449820	-0.150330	0.261114
60388	0	-0.722881	-0.664509	10.040566	-0.007244	-0.006642	0.100405	0.443805	-0.162783	0.268987
60389	0	-0.719772	-0.622742	10.040304	-0.007202	-0.006226	0.100403	0.438792	-0.162850	0.274170
60390	0	-0.718591	-0.659652	10.064746	-0.007194	-0.006596	0.100647	0.434782	-0.166726	0.290793
60391	0	-0.719469	-0.677298	9.936591	-0.007202	-0.006775	0.099365	0.434089	-0.170301	0.294488
60392	0	-0.675796	-0.658862	9.979363	-0.006761	-0.006589	0.099793	0.431498	-0.168352	0.295436
60393	0	-0.707721	-0.640940	10.003678	-0.007080	-0.006409	0.100037	0.427896	-0.166374	0.291363
60394	0	-0.719466	-0.652737	9.991502	-0.007196	-0.006533	0.099915	0.430990	-0.163431	0.292569
60395	0	-0.701709	-0.671283	10.089132	-0.007019	-0.006714	0.100891	0.429153	-0.160811	0.303291
60396	0	-0.689142	-0.640571	10.089130	-0.006893	-0.006407	0.100891	0.427351	-0.157955	0.314657
60397	0	-0.707938	-0.616338	10.021985	-0.007080	-0.006165	0.100220	0.425614	-0.153958	0.324836
60398	0	-0.720566	-0.683359	10.028047	-0.007201	-0.006834	0.100281	0.423198	-0.143819	0.332931
60399	0	-0.738748	-0.707719	10.113529	-0.007385	-0.007080	0.101135	0.423596	-0.136104	0.331111
60400	0	-0.720668	-0.676893	10.125742	-0.007207	-0.006770	0.101257	0.422065	-0.131210	0.330042
60401	0	-0.714109	-0.634603	10.211192	-0.007141	-0.006348	0.102112	0.420950	-0.126164	0.330983
60402	0	-0.732656	-0.652375	10.235612	-0.007325	-0.006528	0.102356	0.422549	-0.119707	0.337165
60403	0	-0.787401	-0.664611	10.272257	-0.007874	-0.006653	0.102722	0.426905	-0.114414	0.352867
60404	0	-0.756624	-0.651352	10.253954	-0.007569	-0.006517	0.102539	0.428229	-0.112890	0.357389
60405	0	-0.744570	-0.646688	10.229514	-0.007446	-0.006470	0.102295	0.428409	-0.108531	0.358284
60406	0	-0.762565	-0.676744	10.266152	-0.007628	-0.006770	0.102661	0.428436	-0.106621	0.363541
60407	0	-0.738359	-0.665207	10.229509	-0.007385	-0.006653	0.102295	0.426372	-0.103367	0.369410
60408	0	-0.737604	-0.664661	10.266193	-0.007382	-0.006652	0.102661	0.429391	-0.105182	0.366227
60409	0	-0.738523	-0.665042	10.241715	-0.007385	-0.006653	0.102417	0.429123	-0.100131	0.370378
60410	0	-0.725089	-0.658690	10.156352	-0.007264	-0.006588	0.101562	0.427414	-0.109962	0.374654
60411	0	-0.725074	-0.664515	10.180803	-0.007263	-0.006653	0.101807	0.432983	-0.119092	0.383905
60412	0	-0.729621	-0.669634	10.150375	-0.007299	-0.006699	0.101503	0.432693	-0.117460	0.388701
60413	0	-0.712862	-0.652902	10.138039	-0.007141	-0.006531	0.101379	0.431621	-0.126643	0.398654
60414	0	-0.686383	-0.634196	10.107592	-0.006872	-0.006345	0.101075	0.431864	-0.130976	0.397238
60415	0	-0.725197	-0.634708	10.028161	-0.007263	-0.006348	0.100281	0.429469	-0.138818	0.400465
60416	0	-0.717064	-0.634313	10.077090	-0.007180	-0.006347	0.100770	0.430624	-0.144566	0.411498
60417	0	-0.695009	-0.652303	10.064802	-0.006958	-0.006531	0.100647	0.436409	-0.148532	0.413570
60418	0	-0.711856	-0.614579	9.967311	-0.007126	-0.006150	0.099672	0.438646	-0.151656	0.411289
60419	0	-0.688958	-0.640171	9.991551	-0.006897	-0.006409	0.099915	0.443743	-0.154897	0.413481
60420	0	-0.693873	-0.656842	10.022264	-0.006944	-0.006578	0.100222	0.452195	-0.155494	0.412846
60421	0	-0.714214	-0.652986	10.052489	-0.007141	-0.006531	0.100525	0.450301	-0.149098	0.412065
60422	0	-0.708265	-0.658637	9.997495	-0.007083	-0.006591	0.099975	0.452413	-0.144377	0.419313
60423	0	-0.732978	-0.628645	10.046347	-0.007324	-0.006287	0.100464	0.449372	-0.133317	0.433006
60424	0	-0.740016	-0.653063	10.021853	-0.007397	-0.006531	0.100219	0.446452	-0.124396	0.444291
60425	0	-0.720297	-0.628685	10.083001	-0.007202	-0.006287	0.100830	0.443138	-0.118411	0.445281
60426	0	-0.702710	-0.659045	10.107299	-0.007021	-0.006593	0.101073	0.442670	-0.106407	0.446412
60427	0	-0.720403	-0.622183	10.144053	-0.007202	-0.006226	0.101440	0.443775	-0.099343	0.447704
60428	0	-0.726973	-0.658092	10.162361	-0.007267	-0.006585	0.101624	0.445433	-0.091296	0.459991
60429	0	-0.701966	-0.664728	10.174593	-0.007019	-0.006653	0.101746	0.448730	-0.085340	0.458845
60430	0	-0.708075	-0.633494	10.174583	-0.007082	-0.006337	0.101746	0.448303	-0.081500	0.463701
60431	0	-0.738411	-0.610378	10.192878	-0.007385	-0.006104	0.101929	0.444969	-0.077757	0.474605
60432	0	-0.726267	-0.640753	10.223392	-0.007261	-0.006410	0.102234	0.444174	-0.071348	0.484353
60433	0	-0.738154	-0.689764	10.278343	-0.007385	-0.006897	0.102783	0.440352	-0.070508	0.493558
60434	0	-0.749205	-0.610084	10.327231	-0.007500	-0.006105	0.103271	0.442366	-0.073888	0.487310
60435	0	-0.738051	-0.622145	10.266172	-0.007385	-0.006226	0.102661	0.444003	-0.074014	0.490087
60436	0	-0.755246	-0.677044	10.174682	-0.007559	-0.006767	0.101747	0.437429	-0.076064	0.495023
60437	0	-0.743630	-0.670577	10.144170	-0.007446	-0.006714	0.101440	0.443526	-0.082209	0.489939
60438	0	-0.766116	-0.675240	10.174863	-0.007670	-0.006759	0.101748	0.447531	-0.087600	0.499873
60439	0	-0.719650	-0.616180	10.113582	-0.007202	-0.006165	0.101135	0.447574	-0.088926	0.501583
60440	0	-0.705711	-0.609711	10.095401	-0.007069	-0.006099	0.100953	0.446447	-0.096783	0.497166
60441	0	-0.719674	-0.677427	10.064740	-0.007202	-0.006775	0.100647	0.444169	-0.097804	0.510474
60442	0	-0.730546	-0.615980	10.040367	-0.007314	-0.006164	0.100403	0.445455	-0.102130	0.515179
60443	0	-0.725791	-0.622290	10.052545	-0.007263	-0.006226	0.100525	0.445455	-0.103066	0.523428
60444	0	-0.700103	-0.670133	9.961138	-0.007009	-0.006709	0.099610	0.451356	-0.106527	0.521797
60445	0	-0.707496	-0.658827	9.954894	-0.007080	-0.006592	0.099548	0.452294	-0.107391	0.523852
60446	0	-0.719180	-0.627867	10.083110	-0.007192	-0.006280	0.100831	0.450722	-0.102061	0.530591
60447	0	-0.707683	-0.628533	10.076935	-0.007080	-0.006287	0.100769	0.449062	-0.100751	0.538309
60448	0	-0.676882	-0.604008	10.021972	-0.006768	-0.006041	0.100220	0.446564	-0.094938	0.541951
60449	0	-0.701655	-0.658983	10.009796	-0.007019	-0.006592	0.100098	0.445843	-0.092494	0.541774
60450	0	-0.725520	-0.634231	9.979281	-0.007258	-0.006344	0.099792	0.444545	-0.091052	0.545509
60451	0	-0.744631	-0.677401	10.064703	-0.007446	-0.006775	0.100647	0.442446	-0.085939	0.546354
60452	0	-0.750981	-0.689262	10.113537	-0.007508	-0.006896	0.101135	0.443066	-0.079320	0.556211
60453	0	-0.750730	-0.641017	10.137930	-0.007507	-0.006409	0.101379	0.438300	-0.074233	0.559140
60454	0	-0.750570	-0.659252	10.192808	-0.007507	-0.006596	0.101928	0.438529	-0.071200	0.572179
60455	0	-0.726469	-0.653306	10.223363	-0.007263	-0.006531	0.102234	0.432868	-0.064397	0.581120
60456	0	-0.738746	-0.640945	10.198922	-0.007389	-0.006414	0.101989	0.435195	-0.061366	0.599119
60457	0	-0.726279	-0.653145	10.241698	-0.007263	-0.006531	0.102417	0.431307	-0.056687	0.598843
60458	0	-0.707818	-0.659676	10.125630	-0.007080	-0.006594	0.101256	0.424690	-0.053817	0.601337
60459	0	-0.725627	-0.647131	10.180703	-0.007263	-0.006470	0.101807	0.419810	-0.056489	0.606120
60460	0	-0.742760	-0.616950	10.308870	-0.007433	-0.006168	0.103088	0.415482	-0.057219	0.603454
60461	0	-0.744322	-0.622247	10.290568	-0.007446	-0.006226	0.102905	0.415828	-0.055500	0.603246
60462	0	-0.730969	-0.652410	10.199044	-0.007318	-0.006525	0.101990	0.413714	-0.060390	0.610545
60463	0	-0.706997	-0.677625	10.101380	-0.007080	-0.006775	0.101013	0.409137	-0.066618	0.612526
60464	0	-0.723254	-0.628829	10.089290	-0.007243	-0.006289	0.100892	0.407469	-0.073438	0.619985
60465	0	-0.743523	-0.634257	10.131949	-0.007446	-0.006348	0.101318	0.410074	-0.080883	0.627490
60466	0	-0.747569	-0.681991	10.119935	-0.007485	-0.006826	0.101198	0.414389	-0.086579	0.627510
60467	0	-0.719182	-0.664550	10.119751	-0.007202	-0.006653	0.101196	0.419555	-0.093159	0.631514
60468	0	-0.741874	-0.670089	10.003900	-0.007426	-0.006700	0.100039	0.414933	-0.096604	0.635040
60469	0	-0.707274	-0.628371	10.064767	-0.007080	-0.006287	0.100647	0.415148	-0.099735	0.631598
60470	0	-0.724198	-0.634176	10.016016	-0.007249	-0.006342	0.100160	0.412178	-0.102570	0.637940
60471	0	-0.725578	-0.628416	10.022042	-0.007263	-0.006287	0.100220	0.411771	-0.106001	0.637955
60472	0	-0.675812	-0.561000	10.003777	-0.006761	-0.005610	0.100038	0.409201	-0.103698	0.649658
60473	0	-0.714087	-0.610441	10.040280	-0.007141	-0.006104	0.100403	0.404972	-0.098952	0.654017
60474	0	-0.744388	-0.665449	10.046317	-0.007446	-0.006656	0.100463	0.403266	-0.096411	0.646038
60475	0	-0.720252	-0.646798	10.040292	-0.007202	-0.006470	0.100403	0.402288	-0.090514	0.637137
60476	0	-0.720180	-0.622604	10.076893	-0.007203	-0.006223	0.100769	0.395343	-0.086905	0.640220
60477	0	-0.707778	-0.689861	10.015874	-0.007080	-0.006897	0.100159	0.390348	-0.084350	0.643846
60478	0	-0.701326	-0.678222	10.046370	-0.007014	-0.006779	0.100464	0.383110	-0.080565	0.652574
60479	0	-0.732483	-0.647384	10.131805	-0.007324	-0.006470	0.101318	0.375242	-0.074857	0.661451
60480	0	-0.684009	-0.610919	10.204985	-0.006838	-0.006112	0.102050	0.375388	-0.067107	0.664569
60481	0	-0.720244	-0.628762	10.156242	-0.007202	-0.006287	0.101562	0.371160	-0.061524	0.661305
60482	0	-0.750724	-0.659797	10.150037	-0.007508	-0.006595	0.101501	0.364113	-0.057800	0.671387
60483	0	-0.744211	-0.652956	10.253944	-0.007446	-0.006531	0.102539	0.362280	-0.057382	0.680586
60484	0	-0.737487	-0.622224	10.199003	-0.007378	-0.006224	0.101990	0.360701	-0.055415	0.690821
60485	0	-0.738334	-0.647038	10.186777	-0.007385	-0.006470	0.101868	0.356772	-0.052453	0.690603
60486	0	-0.756159	-0.671576	10.247832	-0.007565	-0.006716	0.102478	0.353570	-0.051762	0.695731
60487	0	-0.750411	-0.671407	10.253928	-0.007507	-0.006714	0.102539	0.350231	-0.050095	0.695005
60488	0	-0.719099	-0.598215	10.211221	-0.007196	-0.005982	0.102112	0.347438	-0.050890	0.692213
60489	0	-0.731583	-0.641368	10.168486	-0.007324	-0.006409	0.101685	0.338635	-0.055254	0.699555
60490	0	-0.742365	-0.678585	10.144087	-0.007430	-0.006785	0.101440	0.335033	-0.057220	0.699514
60491	0	-0.706922	-0.677355	10.089197	-0.007080	-0.006775	0.100891	0.333449	-0.064297	0.700757
60492	0	-0.741406	-0.658334	10.095436	-0.007425	-0.006590	0.100953	0.337733	-0.071882	0.706079
60493	0	-0.701767	-0.664967	10.113556	-0.007019	-0.006653	0.101135	0.338088	-0.068357	0.711036
60494	0	-0.700786	-0.658673	10.052544	-0.007016	-0.006586	0.100525	0.334166	-0.072644	0.708708
60495	0	-0.707468	-0.647256	10.003682	-0.007080	-0.006470	0.100037	0.327772	-0.073582	0.706016
60496	0	-0.700337	-0.641171	9.960991	-0.007009	-0.006414	0.099609	0.327672	-0.074457	0.715748
60497	0	-0.713769	-0.670980	9.954886	-0.007141	-0.006714	0.099548	0.329171	-0.073186	0.713970
60498	0	-0.695416	-0.652107	9.912198	-0.006951	-0.006523	0.099122	0.328357	-0.064708	0.711031
60499	0	-0.707590	-0.622528	10.022004	-0.007080	-0.006226	0.100220	0.325523	-0.064321	0.716799
60500	0	-0.712786	-0.616420	9.997601	-0.007133	-0.006165	0.099976	0.322802	-0.065531	0.723642
60501	0	-0.689362	-0.628475	9.967076	-0.006897	-0.006287	0.099670	0.321758	-0.064252	0.731308
60502	0	-0.737887	-0.628693	10.058566	-0.007379	-0.006283	0.100586	0.313845	-0.058797	0.735074
60503	0	-0.714050	-0.634625	9.997572	-0.007141	-0.006348	0.099976	0.312175	-0.054474	0.741152
60504	0	-0.708111	-0.640950	10.052459	-0.007079	-0.006407	0.100525	0.305865	-0.047052	0.739809
60505	0	-0.739119	-0.653486	10.034109	-0.007385	-0.006531	0.100342	0.297916	-0.035213	0.745223
60506	0	-0.739827	-0.672953	10.082765	-0.007398	-0.006722	0.100828	0.286679	-0.029353	0.752257
60507	0	-0.720395	-0.659436	10.131806	-0.007202	-0.006592	0.101318	0.280632	-0.022035	0.753565
60508	0	-0.732815	-0.671979	10.119531	-0.007328	-0.006720	0.101195	0.277305	-0.016522	0.751123
60509	0	-0.726338	-0.677206	10.217303	-0.007263	-0.006775	0.102173	0.277210	-0.011228	0.754574
60510	0	-0.714701	-0.701418	10.186734	-0.007142	-0.007014	0.101868	0.274068	-0.000533	0.759945
60511	0	-0.726279	-0.659658	10.217257	-0.007263	-0.006592	0.102173	0.265503	0.004216	0.764656
60512	0	-0.719271	-0.642158	10.192815	-0.007201	-0.006418	0.101928	0.258560	-0.000114	0.767929
60513	0	-0.737884	-0.683582	10.205125	-0.007385	-0.006836	0.102051	0.255405	-0.002243	0.768561
60514	0	-0.724743	-0.646921	10.192898	-0.007251	-0.006470	0.101929	0.252807	-0.000804	0.776773
60515	0	-0.737472	-0.635057	10.156308	-0.007385	-0.006348	0.101562	0.246371	-0.007448	0.779152
60516	0	-0.729414	-0.647438	10.138113	-0.007303	-0.006476	0.101380	0.245433	-0.012596	0.786870
60517	0	-0.719613	-0.640745	10.137990	-0.007202	-0.006409	0.101379	0.243565	-0.014301	0.788315
60518	0	-0.724361	-0.628706	10.119768	-0.007252	-0.006285	0.101197	0.237693	-0.018359	0.792693
60519	0	-0.688657	-0.641190	10.070852	-0.006897	-0.006409	0.100708	0.230855	-0.024971	0.791465
60520	0	-0.693109	-0.672044	10.064834	-0.006937	-0.006721	0.100648	0.227758	-0.026540	0.791409
60521	0	-0.719823	-0.701809	10.034215	-0.007202	-0.007019	0.100342	0.225666	-0.025758	0.793100
60522	0	-0.724898	-0.707691	10.028133	-0.007256	-0.007078	0.100281	0.223842	-0.028146	0.792034
60523	0	-0.744018	-0.677078	10.034253	-0.007446	-0.006775	0.100342	0.225328	-0.029935	0.796023
60524	0	-0.736920	-0.658658	9.967155	-0.007374	-0.006584	0.099671	0.219284	-0.030141	0.805627
60525	0	-0.725785	-0.622605	10.040319	-0.007263	-0.006226	0.100403	0.215524	-0.031048	0.807068
60526	0	-0.706731	-0.641210	10.034180	-0.007070	-0.006410	0.100342	0.209422	-0.028589	0.814173
60527	0	-0.701953	-0.677547	10.083001	-0.007019	-0.006775	0.100830	0.205474	-0.022966	0.817843
60528	0	-0.696083	-0.671534	10.052391	-0.006960	-0.006716	0.100524	0.202688	-0.016832	0.825161
60529	0	-0.689549	-0.652985	10.052506	-0.006897	-0.006531	0.100525	0.200442	-0.013422	0.827930
60530	0	-0.689577	-0.641337	10.064650	-0.006894	-0.006408	0.100647	0.190751	-0.006425	0.832205
60531	0	-0.695968	-0.635035	10.174532	-0.006958	-0.006348	0.101746	0.184442	0.000573	0.834723
60532	0	-0.708391	-0.641274	10.125648	-0.007084	-0.006414	0.101256	0.183030	0.005643	0.842946
60533	0	-0.732631	-0.634060	10.192900	-0.007324	-0.006348	0.101929	0.187670	0.013081	0.850945
60534	0	-0.720426	-0.614587	10.211232	-0.007207	-0.006151	0.102112	0.190406	0.015230	0.861752
60535	0	-0.750471	-0.658939	10.205113	-0.007507	-0.006592	0.102051	0.189681	0.017173	0.869857
60536	0	-0.767857	-0.665195	10.186802	-0.007686	-0.006649	0.101868	0.183169	0.014392	0.869982
60537	0	-0.720193	-0.634737	10.162357	-0.007202	-0.006348	0.101624	0.180177	0.019165	0.880613
60538	0	-0.731793	-0.665758	10.241713	-0.007324	-0.006653	0.102417	0.171692	0.017419	0.876315
60539	0	-0.720170	-0.683296	10.241722	-0.007202	-0.006836	0.102417	0.171677	0.021900	0.881708
60540	0	-0.682440	-0.676915	10.211253	-0.006835	-0.006769	0.102112	0.168419	0.015081	0.883415
60541	0	-0.719138	-0.640905	10.199048	-0.007202	-0.006409	0.101990	0.164748	0.008098	0.885085
60542	0	-0.729266	-0.658704	10.186976	-0.007303	-0.006593	0.101869	0.168015	0.001503	0.885200
60543	0	-0.731709	-0.622350	10.217349	-0.007324	-0.006226	0.102173	0.167183	-0.001242	0.886996
60544	0	-0.717941	-0.676574	10.107620	-0.007189	-0.006771	0.101075	0.170023	-0.006660	0.883397
60545	0	-0.725721	-0.664886	10.119698	-0.007263	-0.006653	0.101196	0.171205	-0.008358	0.884449
60546	0	-0.718697	-0.645936	10.009905	-0.007191	-0.006462	0.100099	0.171123	-0.007362	0.876260
60547	0	-0.695214	-0.646389	9.997637	-0.006958	-0.006470	0.099976	0.174619	-0.008803	0.873673
60548	0	-0.694019	-0.621048	10.040445	-0.006947	-0.006214	0.100404	0.175588	-0.010861	0.875973
60549	0	-0.683201	-0.610559	10.083022	-0.006836	-0.006104	0.100830	0.169896	-0.010321	0.879862
60550	0	-0.676118	-0.659575	10.058640	-0.006767	-0.006597	0.100586	0.167530	-0.012235	0.887625
60551	0	-0.695029	-0.646838	10.009828	-0.006958	-0.006470	0.100098	0.165872	-0.015843	0.892236
60552	0	-0.712599	-0.646628	9.961042	-0.007126	-0.006468	0.099610	0.164417	-0.010471	0.888917
60553	0	-0.713831	-0.652679	9.991501	-0.007141	-0.006531	0.099915	0.165643	-0.008662	0.892667
60554	0	-0.701712	-0.664159	10.028074	-0.007013	-0.006645	0.100281	0.166452	0.000754	0.893278
60555	0	-0.750333	-0.664572	10.107498	-0.007507	-0.006653	0.101074	0.171163	0.001259	0.893449
60556	0	-0.712885	-0.663477	10.089270	-0.007133	-0.006639	0.100892	0.173174	0.001005	0.898047
60557	0	-0.726514	-0.652809	10.089114	-0.007263	-0.006531	0.100891	0.172800	0.008143	0.907112
60558	0	-0.708511	-0.646296	10.046391	-0.007084	-0.006465	0.100464	0.171738	0.014551	0.910837
60559	0	-0.671350	-0.652349	10.137989	-0.006714	-0.006531	0.101379	0.176690	0.019299	0.914367
60560	0	-0.707688	-0.633161	10.168490	-0.007080	-0.006333	0.101685	0.175379	0.020809	0.916239
60561	0	-0.707935	-0.627969	10.174608	-0.007080	-0.006287	0.101746	0.179918	0.025131	0.919155
60562	0	-0.737908	-0.669794	10.199029	-0.007384	-0.006701	0.101990	0.179484	0.024301	0.922826
60563	0	-0.720505	-0.634640	10.241687	-0.007202	-0.006348	0.102417	0.177577	0.032618	0.927225
60564	0	-0.720685	-0.634474	10.253824	-0.007208	-0.006346	0.102538	0.175464	0.036680	0.922134
60565	0	-0.731973	-0.640624	10.223436	-0.007324	-0.006409	0.102234	0.174901	0.036710	0.925517
60566	0	-0.736868	-0.652541	10.223450	-0.007377	-0.006526	0.102234	0.172292	0.032864	0.929215
60567	0	-0.750056	-0.659403	10.186803	-0.007507	-0.006592	0.101868	0.166603	0.030544	0.921399
60568	0	-0.724206	-0.665300	10.217370	-0.007250	-0.006658	0.102173	0.168472	0.026935	0.920094
60569	0	-0.719850	-0.682916	10.229563	-0.007202	-0.006836	0.102295	0.172852	0.028112	0.919838
60570	0	-0.724733	-0.669792	10.119807	-0.007257	-0.006701	0.101197	0.172549	0.022906	0.922133
60571	0	-0.707092	-0.676719	10.107538	-0.007080	-0.006775	0.101074	0.178003	0.017643	0.923818
60572	0	-0.711387	-0.651727	10.040527	-0.007123	-0.006516	0.100405	0.172758	0.012425	0.924243
60573	0	-0.731544	-0.634272	10.064792	-0.007324	-0.006348	0.100647	0.175100	0.007581	0.920045
60574	0	-0.723689	-0.614720	10.101527	-0.007246	-0.006155	0.101014	0.180708	0.002383	0.923952
60575	0	-0.719299	-0.579110	10.058701	-0.007202	-0.005798	0.100586	0.185691	-0.002905	0.926828
60576	0	-0.693119	-0.614200	10.046688	-0.006940	-0.006150	0.100466	0.191848	-0.007664	0.929046
60577	0	-0.701057	-0.646643	10.022053	-0.007019	-0.006470	0.100220	0.192277	-0.012388	0.940294
60578	0	-0.699663	-0.645800	9.991633	-0.007003	-0.006464	0.099916	0.195846	-0.014436	0.941837
60579	0	-0.695747	-0.670842	9.979288	-0.006958	-0.006714	0.099792	0.198901	-0.009784	0.948328
60580	0	-0.713806	-0.657835	9.979283	-0.007140	-0.006581	0.099792	0.198975	-0.007143	0.955299
60581	0	-0.720207	-0.664651	10.003705	-0.007202	-0.006653	0.100037	0.202843	-0.002260	0.961749
60582	0	-0.745087	-0.645432	10.082993	-0.007446	-0.006457	0.100830	0.203045	0.008204	0.960502
60583	0	-0.750921	-0.610386	10.113509	-0.007507	-0.006104	0.101135	0.199389	0.015475	0.968881
60584	0	-0.714416	-0.622333	10.064627	-0.007145	-0.006227	0.100646	0.199639	0.019538	0.976688
60585	0	-0.720106	-0.658794	10.101351	-0.007202	-0.006592	0.101013	0.200577	0.023194	0.980559
60586	0	-0.714352	-0.645915	10.137928	-0.007139	-0.006462	0.101379	0.200642	0.033277	0.977828
60587	0	-0.696147	-0.671245	10.186753	-0.006958	-0.006714	0.101868	0.198980	0.042368	0.982388
60588	0	-0.714908	-0.646586	10.253821	-0.007149	-0.006468	0.102538	0.197975	0.048074	0.977501
60589	0	-0.719568	-0.616295	10.253961	-0.007202	-0.006165	0.102539	0.196589	0.046141	0.979553
60590	0	-0.700545	-0.616094	10.192979	-0.007007	-0.006162	0.101930	0.194110	0.049869	0.978736
60591	0	-0.726231	-0.622307	10.266135	-0.007263	-0.006226	0.102661	0.193688	0.054118	0.975907
60592	0	-0.743513	-0.652144	10.284520	-0.007444	-0.006526	0.102844	0.195543	0.049073	0.970286
60593	0	-0.725714	-0.640111	10.266203	-0.007263	-0.006409	0.102661	0.200672	0.047359	0.979365
60594	0	-0.724500	-0.638978	10.247975	-0.007252	-0.006394	0.102479	0.202502	0.044870	0.986118
60595	0	-0.744035	-0.659076	10.266163	-0.007446	-0.006592	0.102661	0.200290	0.043208	0.993410
60596	0	-0.705712	-0.671092	10.199061	-0.007069	-0.006712	0.101990	0.198171	0.035417	0.991323
60597	0	-0.731706	-0.647311	10.113556	-0.007324	-0.006470	0.101135	0.191007	0.032375	0.990660
60598	0	-0.723912	-0.586737	10.083076	-0.007249	-0.005867	0.100830	0.187355	0.026490	0.985665
60599	0	-0.719209	-0.640345	10.070906	-0.007202	-0.006409	0.100708	0.189953	0.020024	0.994431
60600	0	-0.748199	-0.639604	10.125976	-0.007487	-0.006398	0.101259	0.189019	0.019012	0.999193
60601	0	-0.732003	-0.634506	10.034227	-0.007324	-0.006348	0.100342	0.188711	0.019396	0.999783
60602	0	-0.718716	-0.640402	10.028128	-0.007195	-0.006404	0.100281	0.185302	0.016105	0.997907
60603	0	-0.707557	-0.677644	10.052512	-0.007080	-0.006775	0.100525	0.180253	0.016089	0.999430
60604	0	-0.706661	-0.659298	10.003714	-0.007071	-0.006596	0.100037	0.180053	0.015814	0.992149
60605	0	-0.707623	-0.665029	10.009810	-0.007080	-0.006653	0.100098	0.179692	0.016608	0.992952
60606	0	-0.700700	-0.627559	9.997629	-0.007011	-0.006282	0.099976	0.183550	0.016688	0.989039
60607	0	-0.702167	-0.591440	9.991472	-0.007019	-0.005920	0.099915	0.187026	0.024671	0.994349
60608	0	-0.714234	-0.627248	10.076953	-0.007147	-0.006275	0.100769	0.186844	0.024783	0.994807
60609	0	-0.708115	-0.585575	10.076918	-0.007080	-0.005859	0.100769	0.187714	0.031222	0.989309
60610	0	-0.715087	-0.633719	10.082983	-0.007144	-0.006341	0.100830	0.188773	0.044305	0.988665
60611	0	-0.726169	-0.640815	10.119643	-0.007263	-0.006409	0.101196	0.186058	0.047696	0.991537
60612	0	-0.720119	-0.664812	10.137957	-0.007199	-0.006653	0.101379	0.188031	0.054924	0.988342
60613	0	-0.707767	-0.652784	10.125768	-0.007080	-0.006531	0.101257	0.187960	0.057186	0.994002
60614	0	-0.719827	-0.609577	10.217291	-0.007197	-0.006098	0.102173	0.186982	0.063400	0.994761
60615	0	-0.750939	-0.622510	10.259998	-0.007507	-0.006226	0.102600	0.184050	0.070582	1.002281
60616	0	-0.750641	-0.634739	10.223331	-0.007512	-0.006347	0.102233	0.179928	0.069226	1.010206
60617	0	-0.750371	-0.665260	10.266141	-0.007507	-0.006653	0.102661	0.176804	0.070183	1.015868
60618	0	-0.737398	-0.684344	10.205061	-0.007379	-0.006836	0.102051	0.165058	0.070093	1.022457
60619	0	-0.762859	-0.665026	10.174583	-0.007629	-0.006653	0.101746	0.164689	0.074388	1.024799
60620	0	-0.737946	-0.664637	10.229538	-0.007384	-0.006648	0.102295	0.163294	0.074130	1.027078
60621	0	-0.731675	-0.640645	10.302801	-0.007324	-0.006409	0.103027	0.162517	0.071010	1.028586
60622	0	-0.699411	-0.628449	10.229650	-0.007005	-0.006283	0.102296	0.157418	0.064400	1.026616
60623	0	-0.700945	-0.616526	10.168519	-0.007019	-0.006165	0.101685	0.153197	0.058480	1.038590
60624	0	-0.705436	-0.622919	10.162485	-0.007061	-0.006227	0.101624	0.147965	0.056083	1.041023
60625	0	-0.713654	-0.652963	10.137979	-0.007141	-0.006531	0.101379	0.145930	0.056057	1.036964
60626	0	-0.718388	-0.652776	10.113601	-0.007194	-0.006529	0.101135	0.143935	0.050354	1.030033
60627	0	-0.744460	-0.635135	10.137929	-0.007446	-0.006348	0.101379	0.136376	0.053476	1.029460
60628	0	-0.749821	-0.660132	10.131775	-0.007504	-0.006599	0.101317	0.130886	0.051447	1.036513
60629	0	-0.732043	-0.659454	10.046396	-0.007324	-0.006592	0.100464	0.124447	0.052289	1.028164
60630	0	-0.712459	-0.635593	10.052537	-0.007133	-0.006353	0.100525	0.118182	0.047206	1.028881
60631	0	-0.719937	-0.647181	10.058600	-0.007202	-0.006470	0.100586	0.112422	0.049047	1.034208
60632	0	-0.689147	-0.677897	10.021982	-0.006892	-0.006780	0.100220	0.109862	0.053246	1.040468
60633	0	-0.707813	-0.671014	10.070839	-0.007080	-0.006714	0.100708	0.110679	0.055988	1.041085
60634	0	-0.677285	-0.633960	10.021969	-0.006771	-0.006341	0.100220	0.108930	0.063153	1.041241
60635	0	-0.713463	-0.634812	10.040326	-0.007141	-0.006348	0.100403	0.105116	0.060913	1.045842
60636	0	-0.743083	-0.622910	10.101325	-0.007434	-0.006227	0.101013	0.098847	0.062490	1.050855
60637	0	-0.738532	-0.616374	10.113530	-0.007385	-0.006165	0.101135	0.096297	0.067481	1.058986
60638	0	-0.707648	-0.634568	10.101350	-0.007080	-0.006347	0.101013	0.094149	0.068546	1.059617
60639	0	-0.756980	-0.647052	10.095199	-0.007568	-0.006470	0.100952	0.089966	0.075366	1.060185
60640	0	-0.714622	-0.610384	10.198880	-0.007145	-0.006105	0.101989	0.088412	0.081923	1.063456
60641	0	-0.707903	-0.641374	10.241675	-0.007080	-0.006409	0.102417	0.079438	0.085857	1.065377
60642	0	-0.707428	-0.660403	10.235516	-0.007078	-0.006602	0.102355	0.074189	0.086676	1.064196
60643	0	-0.707632	-0.652954	10.235630	-0.007080	-0.006531	0.102356	0.072226	0.087562	1.066428
60644	0	-0.731505	-0.647065	10.192864	-0.007317	-0.006468	0.101929	0.065809	0.091117	1.059964
60645	0	-0.719455	-0.647042	10.180713	-0.007202	-0.006470	0.101807	0.061683	0.087647	1.058155
60646	0	-0.754929	-0.671512	10.138075	-0.007554	-0.006716	0.101380	0.059082	0.087344	1.060527
60647	0	-0.756507	-0.689326	10.314990	-0.007568	-0.006897	0.103149	0.059826	0.088724	1.065089
60648	0	-0.736961	-0.664606	10.199040	-0.007379	-0.006646	0.101990	0.056555	0.083675	1.066350
60649	0	-0.731832	-0.659434	10.125759	-0.007324	-0.006592	0.101257	0.050435	0.082248	1.065670
60650	0	-0.705744	-0.659535	10.144135	-0.007069	-0.006598	0.101440	0.049509	0.074600	1.073322
60651	0	-0.712895	-0.659011	10.144139	-0.007141	-0.006592	0.101440	0.048066	0.065917	1.080972
60652	0	-0.710545	-0.628167	10.077096	-0.007117	-0.006284	0.100770	0.047167	0.057658	1.079821
60653	0	-0.731968	-0.634186	10.125802	-0.007324	-0.006348	0.101257	0.050384	0.057649	1.077399
60654	0	-0.724548	-0.615159	10.113695	-0.007255	-0.006153	0.101136	0.048738	0.052368	1.082761
60655	0	-0.731847	-0.628632	10.089155	-0.007324	-0.006287	0.100891	0.045785	0.051011	1.080449
60656	0	-0.748675	-0.635175	10.028119	-0.007496	-0.006348	0.100281	0.037859	0.045792	1.077181
60657	0	-0.701323	-0.671634	10.003686	-0.007019	-0.006714	0.100037	0.031764	0.044382	1.076034
60658	0	-0.694807	-0.653841	9.991432	-0.006947	-0.006536	0.099915	0.026210	0.051189	1.080424
60659	0	-0.696080	-0.647358	10.095171	-0.006958	-0.006470	0.100952	0.018511	0.059483	1.082515
60660	0	-0.684170	-0.672577	10.082795	-0.006842	-0.006722	0.100828	0.011418	0.064689	1.080567
60661	0	-0.695604	-0.659577	10.107409	-0.006958	-0.006592	0.101074	0.003513	0.067436	1.085820
60662	0	-0.713397	-0.685035	10.131725	-0.007137	-0.006845	0.101317	-0.006455	0.068706	1.088064
60663	0	-0.738251	-0.653785	10.076878	-0.007385	-0.006531	0.100769	-0.017779	0.070799	1.086405
60664	0	-0.700936	-0.684967	10.125668	-0.007013	-0.006850	0.101256	-0.020455	0.071441	1.089769
60665	0	-0.707717	-0.665272	10.186789	-0.007080	-0.006653	0.101868	-0.023694	0.073233	1.093283
60666	0	-0.714066	-0.647088	10.186723	-0.007135	-0.006470	0.101868	-0.028310	0.084320	1.092240
60667	0	-0.738207	-0.658966	10.180701	-0.007385	-0.006592	0.101807	-0.029191	0.085960	1.085220
60668	0	-0.713561	-0.671286	10.223369	-0.007135	-0.006710	0.102234	-0.035656	0.091367	1.083261
60669	0	-0.720238	-0.677557	10.186762	-0.007202	-0.006775	0.101868	-0.039664	0.096894	1.077835
60670	0	-0.695448	-0.659178	10.192819	-0.006959	-0.006594	0.101928	-0.040779	0.097090	1.076357
60671	0	-0.732048	-0.653343	10.192881	-0.007324	-0.006531	0.101929	-0.047120	0.097977	1.078137
60672	0	-0.707222	-0.641217	10.235611	-0.007072	-0.006414	0.102356	-0.048024	0.102700	1.084703
60673	0	-0.732163	-0.628930	10.235598	-0.007324	-0.006287	0.102356	-0.054358	0.104898	1.088251
60674	0	-0.719224	-0.641588	10.211209	-0.007197	-0.006414	0.102112	-0.059264	0.104342	1.086036
60675	0	-0.744006	-0.665372	10.205118	-0.007446	-0.006653	0.102051	-0.063551	0.102522	1.083975
60676	0	-0.736902	-0.720124	10.101366	-0.007373	-0.007204	0.101013	-0.063755	0.103165	1.088041
60677	0	-0.738069	-0.695534	10.113577	-0.007385	-0.006958	0.101135	-0.064050	0.103138	1.089480
60678	0	-0.724988	-0.694911	10.083166	-0.007255	-0.006953	0.100831	-0.062693	0.102904	1.090927
60679	0	-0.725587	-0.665098	10.119694	-0.007263	-0.006653	0.101196	-0.063913	0.099791	1.087425
60680	0	-0.699710	-0.658681	10.138101	-0.007005	-0.006589	0.101380	-0.064862	0.096226	1.089931
60681	0	-0.676633	-0.634099	10.046487	-0.006775	-0.006348	0.100464	-0.060623	0.091489	1.094703
60682	0	-0.717989	-0.621269	10.125957	-0.007185	-0.006212	0.101259	-0.064474	0.090831	1.095223
60683	0	-0.695518	-0.640470	10.046432	-0.006958	-0.006409	0.100464	-0.063290	0.092646	1.103390
60684	0	-0.676216	-0.621795	10.076951	-0.006769	-0.006218	0.100769	-0.066626	0.089733	1.105707
60685	0	-0.713867	-0.659125	10.064718	-0.007141	-0.006592	0.100647	-0.069375	0.091983	1.110822
60686	0	-0.725476	-0.640909	10.015887	-0.007258	-0.006408	0.100159	-0.074270	0.092880	1.111419
60687	0	-0.701503	-0.598322	10.131853	-0.007019	-0.005981	0.101318	-0.079641	0.093382	1.110724
60688	0	-0.713387	-0.653351	10.113530	-0.007133	-0.006535	0.101135	-0.081781	0.098877	1.116549
60689	0	-0.744516	-0.653256	10.070797	-0.007446	-0.006531	0.100708	-0.087159	0.102695	1.114595
60690	0	-0.726394	-0.690313	10.101194	-0.007261	-0.006902	0.101012	-0.092032	0.110905	1.108527
60691	0	-0.732521	-0.640430	10.137960	-0.007324	-0.006409	0.101379	-0.090446	0.117076	1.108079
60692	0	-0.719983	-0.670440	10.125768	-0.007204	-0.006705	0.101257	-0.092743	0.117451	1.105722
60693	0	-0.738281	-0.659085	10.211205	-0.007385	-0.006592	0.102112	-0.094930	0.119940	1.105841
60694	0	-0.731824	-0.676834	10.205118	-0.007319	-0.006773	0.102051	-0.093105	0.123560	1.115372
60695	0	-0.725790	-0.634485	10.205133	-0.007263	-0.006348	0.102051	-0.093287	0.122713	1.119437
60696	0	-0.705912	-0.652271	10.235784	-0.007070	-0.006526	0.102357	-0.092884	0.116177	1.117903
60697	0	-0.725817	-0.628512	10.205123	-0.007263	-0.006287	0.102051	-0.094498	0.115692	1.114919
60698	0	-0.718911	-0.659145	10.198983	-0.007193	-0.006589	0.101990	-0.100680	0.116769	1.121628
60699	0	-0.688840	-0.616080	10.186848	-0.006897	-0.006165	0.101868	-0.099716	0.112306	1.125184
60700	0	-0.705614	-0.628177	10.186899	-0.007063	-0.006280	0.101869	-0.105057	0.109836	1.120294
60701	0	-0.701555	-0.646629	10.235641	-0.007019	-0.006470	0.102356	-0.104504	0.111077	1.117327
60702	0	-0.688666	-0.658296	10.137978	-0.006890	-0.006585	0.101379	-0.105345	0.112109	1.117930
60703	0	-0.707260	-0.664689	10.138031	-0.007080	-0.006653	0.101379	-0.101859	0.108890	1.115924
60704	0	-0.711760	-0.663511	10.083210	-0.007127	-0.006641	0.100831	-0.098035	0.103522	1.116743
60705	0	-0.719407	-0.670701	10.113628	-0.007202	-0.006714	0.101135	-0.093539	0.099516	1.116954
60706	0	-0.687427	-0.669162	9.961239	-0.006882	-0.006701	0.099611	-0.086604	0.096080	1.117806
60707	0	-0.713792	-0.652749	10.095259	-0.007141	-0.006531	0.100952	-0.086260	0.097459	1.119554
60708	0	-0.731524	-0.657766	10.113604	-0.007318	-0.006586	0.101135	-0.080043	0.098859	1.124416
60709	0	-0.719873	-0.621878	10.034246	-0.007202	-0.006226	0.100342	-0.075552	0.100096	1.125537
60710	0	-0.719575	-0.663729	10.015977	-0.007195	-0.006639	0.100160	-0.076360	0.105524	1.124456
60711	0	-0.738283	-0.622162	10.058636	-0.007385	-0.006226	0.100586	-0.075069	0.107987	1.119871
60712	0	-0.731838	-0.664409	10.064712	-0.007319	-0.006645	0.100647	-0.077031	0.111993	1.119465
60713	0	-0.701776	-0.622192	10.119660	-0.007019	-0.006226	0.101196	-0.076246	0.115559	1.121692
60714	0	-0.682920	-0.640144	10.125769	-0.006834	-0.006402	0.101257	-0.078874	0.115251	1.118242
60715	0	-0.695851	-0.634666	10.113528	-0.006958	-0.006348	0.101135	-0.081074	0.120860	1.123604
60716	0	-0.671244	-0.628194	10.137985	-0.006716	-0.006286	0.101379	-0.080174	0.122162	1.125003
60717	0	-0.719539	-0.665430	10.144081	-0.007202	-0.006653	0.101440	-0.085031	0.119782	1.118473
60718	0	-0.700505	-0.653600	10.174556	-0.007006	-0.006535	0.101746	-0.089890	0.124240	1.117718
60719	0	-0.732463	-0.658800	10.162375	-0.007324	-0.006592	0.101624	-0.088897	0.129838	1.115881
60720	0	-0.750845	-0.669930	10.211232	-0.007508	-0.006707	0.102112	-0.083422	0.135031	1.118182
60721	0	-0.713778	-0.671029	10.223435	-0.007141	-0.006714	0.102234	-0.082631	0.136567	1.113558
60722	0	-0.724808	-0.663902	10.192978	-0.007257	-0.006646	0.101929	-0.077950	0.132121	1.113939
60723	0	-0.707547	-0.646352	10.186839	-0.007080	-0.006470	0.101868	-0.074367	0.131846	1.121959
60724	0	-0.718813	-0.657410	10.144217	-0.007194	-0.006580	0.101441	-0.070538	0.130923	1.119030
60725	0	-0.713208	-0.665069	10.199052	-0.007141	-0.006653	0.101990	-0.071366	0.125977	1.117504
60726	0	-0.717718	-0.639826	10.254091	-0.007184	-0.006405	0.102540	-0.067206	0.123523	1.114579
60727	0	-0.755688	-0.640348	10.223506	-0.007568	-0.006409	0.102234	-0.064697	0.115690	1.117042
60728	0	-0.735443	-0.664188	10.113783	-0.007362	-0.006643	0.101137	-0.066364	0.111816	1.120500
60729	0	-0.731992	-0.628443	10.192916	-0.007324	-0.006287	0.101929	-0.067160	0.112143	1.115318
60730	0	-0.761083	-0.664377	10.119739	-0.007621	-0.006649	0.101196	-0.064452	0.106027	1.113894
60731	0	-0.744052	-0.658681	10.168532	-0.007446	-0.006592	0.101685	-0.062110	0.104656	1.116128
60732	0	-0.706346	-0.670188	10.119777	-0.007069	-0.006704	0.101197	-0.062618	0.103936	1.116269
60733	0	-0.670628	-0.627861	10.034281	-0.006714	-0.006287	0.100342	-0.056760	0.100390	1.117573
60734	0	-0.681471	-0.626584	10.040549	-0.006821	-0.006271	0.100405	-0.053744	0.098697	1.119823
60735	0	-0.689340	-0.670831	10.076966	-0.006897	-0.006714	0.100769	-0.050672	0.099855	1.119251
60736	0	-0.694748	-0.683017	10.040373	-0.006951	-0.006825	0.100404	-0.059271	0.100734	1.112894
60737	0	-0.732764	-0.640155	10.046407	-0.007324	-0.006409	0.100464	-0.054410	0.109796	1.108174
60738	0	-0.745052	-0.627304	10.040303	-0.007453	-0.006273	0.100403	-0.057425	0.112134	1.109662
60739	0	-0.719616	-0.616254	10.089166	-0.007202	-0.006165	0.100891	-0.058469	0.110390	1.109835
60740	0	-0.730888	-0.652590	10.131966	-0.007313	-0.006527	0.101319	-0.060610	0.111049	1.111960
60741	0	-0.707928	-0.628616	10.144051	-0.007080	-0.006287	0.101440	-0.063384	0.115258	1.113880
60742	0	-0.719795	-0.653073	10.131859	-0.007201	-0.006531	0.101318	-0.066619	0.116719	1.115000
60743	0	-0.689756	-0.659286	10.089100	-0.006897	-0.006592	0.100891	-0.071052	0.122640	1.109795
60744	0	-0.714101	-0.678065	10.180564	-0.007143	-0.006778	0.101806	-0.077558	0.125569	1.105923
60745	0	-0.708147	-0.665233	10.168451	-0.007080	-0.006653	0.101685	-0.080226	0.132375	1.101752
60746	0	-0.744730	-0.658880	10.186699	-0.007449	-0.006591	0.101867	-0.081236	0.135394	1.103006
60747	0	-0.738404	-0.652994	10.174575	-0.007385	-0.006531	0.101746	-0.083607	0.139150	1.101110
60748	0	-0.737903	-0.658653	10.150206	-0.007383	-0.006591	0.101501	-0.082066	0.139356	1.101375
60749	0	-0.707930	-0.652698	10.205108	-0.007080	-0.006531	0.102051	-0.081108	0.143627	1.095964
60750	0	-0.707313	-0.633611	10.174633	-0.007079	-0.006341	0.101746	-0.078905	0.142016	1.095957
60751	0	-0.738067	-0.670802	10.223460	-0.007385	-0.006714	0.102234	-0.075652	0.141978	1.098234
60752	0	-0.688179	-0.639441	10.211339	-0.006888	-0.006397	0.102113	-0.075724	0.139761	1.096784
60753	0	-0.707677	-0.646262	10.199043	-0.007080	-0.006470	0.101990	-0.071077	0.141085	1.097500
60754	0	-0.706617	-0.651209	10.113706	-0.007073	-0.006517	0.101136	-0.068378	0.137933	1.102609
60755	0	-0.719671	-0.658998	10.119679	-0.007202	-0.006592	0.101196	-0.069701	0.136721	1.106020
60756	0	-0.700143	-0.579247	10.119695	-0.007009	-0.005795	0.101196	-0.069592	0.133737	1.105217
60757	0	-0.725765	-0.640468	10.089177	-0.007263	-0.006409	0.100891	-0.068383	0.132467	1.106818
60758	0	-0.743163	-0.633804	10.046525	-0.007436	-0.006340	0.100465	-0.069464	0.132730	1.109794
60759	0	-0.713261	-0.609907	10.076991	-0.007141	-0.006104	0.100769	-0.067644	0.128235	1.109579
60760	0	-0.693495	-0.646098	10.089248	-0.006941	-0.006461	0.100892	-0.070739	0.126648	1.108333
60761	0	-0.689452	-0.646995	10.083023	-0.006897	-0.006470	0.100830	-0.074326	0.128876	1.114632
60762	0	-0.713542	-0.677661	10.034181	-0.007136	-0.006776	0.100342	-0.078406	0.133056	1.109261
60763	0	-0.695798	-0.671495	10.070794	-0.006958	-0.006714	0.100708	-0.082939	0.138128	1.106741
60764	0	-0.732380	-0.665930	10.070685	-0.007324	-0.006656	0.100707	-0.090283	0.142817	1.110709
60765	0	-0.725747	-0.671124	10.064756	-0.007263	-0.006714	0.100647	-0.090571	0.141434	1.110118
60766	0	-0.718421	-0.664920	10.070935	-0.007191	-0.006648	0.100709	-0.095082	0.139280	1.106289
60767	0	-0.750323	-0.641054	10.156269	-0.007507	-0.006409	0.101562	-0.100499	0.139718	1.106612
60768	0	-0.737959	-0.617032	10.101292	-0.007378	-0.006168	0.101013	-0.106080	0.146970	1.107174
60769	0	-0.707918	-0.634480	10.144067	-0.007080	-0.006348	0.101440	-0.106102	0.151166	1.102383
60770	0	-0.677215	-0.621605	10.131871	-0.006774	-0.006220	0.101318	-0.105099	0.154207	1.105597
60771	0	-0.695672	-0.653002	10.205092	-0.006958	-0.006531	0.102051	-0.107534	0.157911	1.103802
60772	0	-0.683248	-0.659093	10.174570	-0.006834	-0.006591	0.101746	-0.110993	0.161093	1.110474
60773	0	-0.719914	-0.647167	10.174569	-0.007202	-0.006470	0.101746	-0.116465	0.162794	1.114407
60774	0	-0.719495	-0.671760	10.137957	-0.007196	-0.006719	0.101379	-0.118585	0.166227	1.116308
60775	0	-0.714233	-0.640932	10.223376	-0.007141	-0.006409	0.102234	-0.122605	0.172651	1.118288
60776	0	-0.738359	-0.634488	10.205045	-0.007388	-0.006350	0.102050	-0.120569	0.172782	1.112750
60777	0	-0.707561	-0.658897	10.192920	-0.007080	-0.006592	0.101929	-0.120718	0.172788	1.111222
60778	0	-0.742586	-0.670921	10.247983	-0.007438	-0.006709	0.102479	-0.124140	0.164593	1.116650
60779	0	-0.707356	-0.665361	10.199015	-0.007080	-0.006653	0.101990	-0.128306	0.162358	1.116014
60780	0	-0.724817	-0.628793	10.137962	-0.007251	-0.006289	0.101379	-0.130982	0.164389	1.120822
60781	0	-0.725844	-0.683533	10.186806	-0.007263	-0.006836	0.101868	-0.133655	0.164021	1.123296
60782	0	-0.737394	-0.695383	10.113561	-0.007376	-0.006957	0.101135	-0.133262	0.167171	1.121021
60783	0	-0.731907	-0.665231	10.125773	-0.007324	-0.006653	0.101257	-0.135897	0.166554	1.117431
60784	0	-0.736948	-0.659292	10.113557	-0.007376	-0.006591	0.101135	-0.141587	0.164507	1.119612
60785	0	-0.725800	-0.659284	10.083038	-0.007263	-0.006592	0.100830	-0.146102	0.163648	1.121742
60786	0	-0.699835	-0.653457	10.107486	-0.007009	-0.006534	0.101074	-0.150467	0.157168	1.121335
60787	0	-0.713792	-0.616748	10.156255	-0.007141	-0.006165	0.101562	-0.157004	0.158752	1.120660
60788	0	-0.688539	-0.647641	10.070841	-0.006891	-0.006476	0.100708	-0.160313	0.157167	1.116075
60789	0	-0.682952	-0.671038	10.083075	-0.006836	-0.006714	0.100830	-0.159659	0.154945	1.114584
60790	0	-0.681942	-0.646870	10.046474	-0.006824	-0.006463	0.100465	-0.169396	0.155329	1.114917
60791	0	-0.683694	-0.610651	10.131811	-0.006836	-0.006104	0.101318	-0.176013	0.161661	1.110132
60792	0	-0.701753	-0.641796	10.070713	-0.007021	-0.006415	0.100707	-0.182155	0.163025	1.102144
60793	0	-0.738793	-0.628858	10.034148	-0.007385	-0.006287	0.100342	-0.187793	0.171017	1.109799
60794	0	-0.744798	-0.648028	10.095112	-0.007452	-0.006474	0.100951	-0.197581	0.171620	1.108246
60795	0	-0.720436	-0.659626	10.119584	-0.007202	-0.006592	0.101196	-0.205878	0.179307	1.102034
60796	0	-0.727059	-0.678499	10.131718	-0.007268	-0.006784	0.101317	-0.209809	0.187354	1.104895
60797	0	-0.732259	-0.708239	10.168453	-0.007324	-0.007080	0.101685	-0.215689	0.190642	1.103721
60798	0	-0.738047	-0.690581	10.211079	-0.007382	-0.006903	0.102111	-0.222393	0.193710	1.101038
60799	0	-0.689791	-0.665317	10.205070	-0.006897	-0.006653	0.102051	-0.226000	0.200010	1.098932
60800	0	-0.695560	-0.677697	10.162280	-0.006960	-0.006776	0.101623	-0.230560	0.200201	1.102224
60801	0	-0.707634	-0.683821	10.180675	-0.007080	-0.006836	0.101807	-0.236429	0.201048	1.103525
60802	0	-0.706729	-0.641610	10.192890	-0.007072	-0.006413	0.101929	-0.242655	0.200379	1.104990
60803	0	-0.713620	-0.634799	10.211214	-0.007141	-0.006348	0.102112	-0.246333	0.199914	1.107446
60804	0	-0.724554	-0.671354	10.156316	-0.007254	-0.006715	0.101562	-0.248125	0.195934	1.106830
60805	0	-0.731809	-0.641376	10.162366	-0.007324	-0.006409	0.101624	-0.257107	0.194114	1.108711
60806	0	-0.724258	-0.629618	10.168521	-0.007251	-0.006297	0.101685	-0.259376	0.189886	1.112218
60807	0	-0.713611	-0.659302	10.174588	-0.007141	-0.006592	0.101746	-0.264018	0.189358	1.111410
60808	0	-0.706560	-0.659292	10.150192	-0.007071	-0.006595	0.101501	-0.265338	0.188857	1.113951
60809	0	-0.695434	-0.647194	10.137951	-0.006958	-0.006470	0.101379	-0.271144	0.189733	1.117715
60810	0	-0.694513	-0.629296	10.119662	-0.006951	-0.006291	0.101196	-0.276206	0.187748	1.121800
60811	0	-0.701646	-0.659023	10.113554	-0.007019	-0.006592	0.101135	-0.277719	0.189882	1.121701
60812	0	-0.725702	-0.683862	10.095187	-0.007258	-0.006833	0.100952	-0.287274	0.193390	1.119580
60813	0	-0.720035	-0.690079	10.070788	-0.007202	-0.006897	0.100708	-0.294889	0.196405	1.126992
60814	0	-0.731396	-0.672429	10.052436	-0.007321	-0.006722	0.100524	-0.300221	0.193110	1.130058
60815	0	-0.713424	-0.640528	10.083078	-0.007141	-0.006409	0.100830	-0.299609	0.190394	1.131270
60816	0	-0.712577	-0.664533	10.095330	-0.007128	-0.006646	0.100953	-0.302038	0.193048	1.139982
60817	0	-0.702002	-0.659189	10.076897	-0.007019	-0.006592	0.100769	-0.305379	0.199315	1.138057
60818	0	-0.689654	-0.641275	10.046294	-0.006900	-0.006410	0.100463	-0.312160	0.200694	1.137145
60819	0	-0.677593	-0.659029	10.089114	-0.006775	-0.006592	0.100891	-0.313707	0.206986	1.134009
60820	0	-0.689944	-0.646793	10.113527	-0.006900	-0.006468	0.101135	-0.317086	0.211650	1.132452
60821	0	-0.732458	-0.653146	10.113518	-0.007324	-0.006531	0.101135	-0.321152	0.217131	1.131307
60822	0	-0.732244	-0.653250	10.113451	-0.007325	-0.006533	0.101134	-0.324245	0.219071	1.133627
60823	0	-0.738727	-0.671330	10.186757	-0.007385	-0.006714	0.101868	-0.326903	0.226367	1.135913
60824	0	-0.732745	-0.628887	10.211078	-0.007329	-0.006286	0.102111	-0.333736	0.229741	1.137131
60825	0	-0.744169	-0.653897	10.205059	-0.007446	-0.006531	0.102051	-0.346184	0.229659	1.137512
60826	0	-0.725168	-0.654914	10.143961	-0.007255	-0.006548	0.101439	-0.350719	0.231574	1.132631
60827	0	-0.713987	-0.689675	10.150157	-0.007141	-0.006897	0.101501	-0.353789	0.235131	1.137145
60828	0	-0.719713	-0.695831	10.137959	-0.007200	-0.006958	0.101379	-0.357414	0.236639	1.138757
60829	0	-0.719731	-0.732566	10.180688	-0.007202	-0.007324	0.101807	-0.362224	0.236404	1.134829
60830	0	-0.718850	-0.665766	10.180686	-0.007193	-0.006657	0.101807	-0.366590	0.236903	1.134739
60831	0	-0.719568	-0.647009	10.162397	-0.007202	-0.006470	0.101624	-0.370256	0.234663	1.135417
60832	0	-0.688154	-0.658834	10.144092	-0.006885	-0.006593	0.101440	-0.368508	0.236357	1.134786
60833	0	-0.707770	-0.653090	10.101334	-0.007080	-0.006531	0.101013	-0.371988	0.238613	1.137621
60834	0	-0.712702	-0.689683	10.113599	-0.007136	-0.006898	0.101135	-0.374034	0.233042	1.135895
60835	0	-0.701479	-0.621847	10.034254	-0.007019	-0.006226	0.100342	-0.369133	0.233299	1.134236
60836	0	-0.724791	-0.620825	10.101480	-0.007255	-0.006211	0.101014	-0.368927	0.230784	1.134652
60837	0	-0.707290	-0.628506	10.070861	-0.007080	-0.006287	0.100708	-0.370391	0.227664	1.136447
60838	0	-0.687776	-0.646679	10.077034	-0.006883	-0.006467	0.100770	-0.373493	0.227231	1.133187
60839	0	-0.713173	-0.646844	10.070876	-0.007141	-0.006470	0.100708	-0.375294	0.221551	1.133740
60840	0	-0.699745	-0.670632	10.052647	-0.007001	-0.006712	0.100526	-0.372149	0.222561	1.137969
60841	0	-0.689361	-0.689662	10.003688	-0.006897	-0.006897	0.100037	-0.374973	0.223770	1.138610
60842	0	-0.707120	-0.664774	10.083057	-0.007073	-0.006653	0.100830	-0.372384	0.226400	1.135560
60843	0	-0.719912	-0.665291	10.076925	-0.007202	-0.006653	0.100769	-0.375595	0.228213	1.126256
60844	0	-0.719562	-0.646794	10.070824	-0.007196	-0.006471	0.100708	-0.375685	0.232406	1.124419
60845	0	-0.738233	-0.653071	10.064719	-0.007385	-0.006531	0.100647	-0.378871	0.234100	1.125158
60846	0	-0.713526	-0.659133	10.040287	-0.007135	-0.006592	0.100403	-0.381679	0.238825	1.125636
60847	0	-0.738164	-0.677319	10.125770	-0.007385	-0.006775	0.101257	-0.383017	0.239714	1.129737
60848	0	-0.713552	-0.640213	10.156266	-0.007134	-0.006406	0.101562	-0.382089	0.245973	1.129023
60849	0	-0.695883	-0.658489	10.137979	-0.006958	-0.006592	0.101379	-0.377517	0.251963	1.126359
60850	0	-0.677309	-0.651513	10.137979	-0.006777	-0.006517	0.101379	-0.378188	0.252737	1.132562
60851	0	-0.719992	-0.665631	10.144036	-0.007202	-0.006653	0.101440	-0.385340	0.255267	1.133188
60852	0	-0.725594	-0.648108	10.168362	-0.007259	-0.006477	0.101684	-0.392735	0.256466	1.133306
60853	0	-0.707561	-0.683121	10.150209	-0.007080	-0.006836	0.101501	-0.390641	0.256421	1.135183
60854	0	-0.713447	-0.688605	10.186865	-0.007133	-0.006888	0.101869	-0.391268	0.263597	1.137998
60855	0	-0.719669	-0.671047	10.211242	-0.007202	-0.006714	0.102112	-0.390646	0.262561	1.138773
60856	0	-0.712706	-0.676453	10.150292	-0.007131	-0.006768	0.101502	-0.389705	0.263564	1.135670
60857	0	-0.695559	-0.671055	10.168495	-0.006958	-0.006714	0.101685	-0.389237	0.265782	1.139437
60858	0	-0.707341	-0.701329	10.107435	-0.007075	-0.007013	0.101074	-0.392452	0.268600	1.141916
60859	0	-0.707170	-0.664855	10.131923	-0.007080	-0.006653	0.101318	-0.390830	0.264147	1.144942
60860	0	-0.687134	-0.651589	10.101525	-0.006881	-0.006523	0.101014	-0.385835	0.258481	1.142799
60861	0	-0.707385	-0.665031	10.113586	-0.007080	-0.006653	0.101135	-0.386061	0.256711	1.132296
60862	0	-0.712347	-0.633735	10.083175	-0.007129	-0.006343	0.100831	-0.383017	0.255716	1.135921
60863	0	-0.713217	-0.597854	10.076985	-0.007141	-0.005981	0.100769	-0.382964	0.250498	1.139223
60864	0	-0.717810	-0.621742	10.095367	-0.007184	-0.006220	0.100953	-0.383373	0.248825	1.140901
60865	0	-0.701550	-0.652676	10.003713	-0.007019	-0.006531	0.100037	-0.382038	0.249705	1.144549
60866	0	-0.700463	-0.664381	9.997718	-0.007012	-0.006645	0.099977	-0.383556	0.246008	1.137999
60867	0	-0.713909	-0.664996	10.046420	-0.007141	-0.006653	0.100464	-0.383531	0.248635	1.142431
60868	0	-0.713258	-0.676582	9.973208	-0.007137	-0.006770	0.099731	-0.381765	0.248266	1.139890
60869	0	-0.695508	-0.671035	10.089155	-0.006958	-0.006714	0.100891	-0.380986	0.249933	1.142167
60870	0	-0.701244	-0.658025	10.095253	-0.007013	-0.006585	0.100952	-0.378590	0.254091	1.137208
60871	0	-0.713810	-0.670665	10.034249	-0.007141	-0.006714	0.100342	-0.373546	0.255687	1.134694
60872	0	-0.707619	-0.650975	10.015995	-0.007074	-0.006516	0.100160	-0.369094	0.262790	1.136222
60873	0	-0.720251	-0.640229	10.076942	-0.007202	-0.006409	0.100769	-0.364995	0.268268	1.134309
60874	0	-0.701929	-0.645494	10.150167	-0.007020	-0.006457	0.101501	-0.365488	0.272500	1.133805
60875	0	-0.725903	-0.621901	10.138010	-0.007263	-0.006226	0.101379	-0.361254	0.272817	1.134399
60876	0	-0.701140	-0.614952	10.119740	-0.007011	-0.006152	0.101197	-0.361545	0.277693	1.136257
60877	0	-0.701858	-0.634509	10.150166	-0.007019	-0.006348	0.101501	-0.361893	0.282088	1.140822
60878	0	-0.689806	-0.640054	10.131843	-0.006896	-0.006404	0.101318	-0.361221	0.289488	1.138155
60879	0	-0.707763	-0.640423	10.186813	-0.007080	-0.006409	0.101868	-0.359430	0.291658	1.139202
60880	0	-0.713745	-0.633728	10.144046	-0.007136	-0.006339	0.101440	-0.360606	0.297893	1.139674
60881	0	-0.750475	-0.646695	10.174597	-0.007507	-0.006470	0.101746	-0.360669	0.299987	1.144395
60882	0	-0.743805	-0.664344	10.137995	-0.007442	-0.006648	0.101379	-0.358559	0.301162	1.142859
60883	0	-0.755987	-0.658638	10.199073	-0.007568	-0.006592	0.101990	-0.355635	0.296651	1.141488
60884	0	-0.748463	-0.645124	10.180858	-0.007491	-0.006459	0.101808	-0.349844	0.294311	1.142522
60885	0	-0.738351	-0.689035	10.076962	-0.007385	-0.006897	0.100769	-0.345523	0.297295	1.144719
60886	0	-0.713404	-0.669584	10.089274	-0.007138	-0.006701	0.100892	-0.342406	0.297325	1.153260
60887	0	-0.725870	-0.616026	10.101377	-0.007263	-0.006165	0.101013	-0.340717	0.297237	1.156924
60888	0	-0.706254	-0.633001	10.095436	-0.007071	-0.006340	0.100953	-0.332538	0.292040	1.159878
60889	0	-0.695215	-0.609977	10.144106	-0.006958	-0.006104	0.101440	-0.331518	0.290330	1.166750
60890	0	-0.712282	-0.591132	10.058752	-0.007130	-0.005914	0.100587	-0.331998	0.287434	1.171487
60891	0	-0.732096	-0.628306	10.058640	-0.007324	-0.006287	0.100586	-0.331127	0.288683	1.172940
60892	0	-0.719107	-0.628025	10.040313	-0.007195	-0.006280	0.100403	-0.334591	0.288711	1.171678
60893	0	-0.701514	-0.653244	10.058610	-0.007019	-0.006531	0.100586	-0.339705	0.289168	1.175183
60894	0	-0.737579	-0.652955	10.028122	-0.007378	-0.006535	0.100281	-0.337059	0.292182	1.171055
60895	0	-0.695005	-0.634004	10.022076	-0.006958	-0.006348	0.100220	-0.331492	0.288105	1.171835
60896	0	-0.694258	-0.657296	10.052706	-0.006943	-0.006577	0.100527	-0.330607	0.292854	1.170800
60897	0	-0.719961	-0.634568	10.052521	-0.007202	-0.006348	0.100525	-0.331522	0.294942	1.173367
60898	0	-0.737971	-0.616034	10.095223	-0.007380	-0.006161	0.100952	-0.334256	0.299022	1.172927
60899	0	-0.707289	-0.627979	10.058617	-0.007074	-0.006282	0.100586	-0.335017	0.302411	1.172386
60900	0	-0.737803	-0.670518	10.083094	-0.007377	-0.006705	0.100831	-0.338031	0.308999	1.170848
60901	0	-0.732121	-0.616233	10.113561	-0.007324	-0.006165	0.101135	-0.338534	0.310775	1.162547
60902	0	-0.731943	-0.640105	10.089129	-0.007318	-0.006405	0.100891	-0.337359	0.316804	1.163321
60903	0	-0.726087	-0.665250	10.180683	-0.007263	-0.006653	0.101807	-0.340204	0.319055	1.168880
60904	0	-0.707474	-0.628511	10.174574	-0.007075	-0.006287	0.101746	-0.341719	0.323283	1.176444
60905	0	-0.708163	-0.616117	10.162363	-0.007080	-0.006165	0.101624	-0.341036	0.330070	1.171380
60906	0	-0.726474	-0.609365	10.211217	-0.007267	-0.006097	0.102112	-0.340584	0.332544	1.175134
60907	0	-0.713352	-0.634804	10.137991	-0.007141	-0.006348	0.101379	-0.344046	0.329123	1.170985
60908	0	-0.743189	-0.628736	10.162444	-0.007431	-0.006288	0.101624	-0.346983	0.335015	1.177721
60909	0	-0.737836	-0.646775	10.211244	-0.007385	-0.006470	0.102112	-0.347890	0.332276	1.179299
60910	0	-0.736794	-0.665263	10.174661	-0.007372	-0.006649	0.101747	-0.354999	0.332942	1.171090
60911	0	-0.732014	-0.689374	10.211233	-0.007324	-0.006897	0.102112	-0.354537	0.333306	1.169932
60912	0	-0.718748	-0.652092	10.168629	-0.007195	-0.006525	0.101686	-0.353027	0.330359	1.171742
60913	0	-0.713706	-0.615751	10.101390	-0.007141	-0.006165	0.101013	-0.348192	0.330722	1.173060
60914	0	-0.712767	-0.639072	10.119794	-0.007133	-0.006395	0.101197	-0.346103	0.329103	1.176162
60915	0	-0.707217	-0.628654	10.083064	-0.007080	-0.006287	0.100830	-0.349135	0.325083	1.179538
60916	0	-0.711711	-0.616328	10.138104	-0.007126	-0.006165	0.101380	-0.350893	0.320052	1.186927
60917	0	-0.725863	-0.646786	10.052535	-0.007263	-0.006470	0.100525	-0.351868	0.319880	1.188484
60918	0	-0.730856	-0.640680	10.022018	-0.007316	-0.006406	0.100220	-0.356056	0.316834	1.186025
60919	0	-0.719495	-0.628282	10.028152	-0.007202	-0.006287	0.100281	-0.354815	0.313621	1.188850
60920	0	-0.712044	-0.627602	10.064856	-0.007127	-0.006279	0.100648	-0.354588	0.311297	1.191645
60921	0	-0.701217	-0.622643	10.040326	-0.007019	-0.006226	0.100403	-0.358634	0.308485	1.191300
60922	0	-0.694400	-0.653525	10.028064	-0.006945	-0.006533	0.100281	-0.364644	0.312814	1.189715
60923	0	-0.689319	-0.634545	9.985392	-0.006897	-0.006348	0.099854	-0.365200	0.313493	1.191492
60924	0	-0.707121	-0.646303	10.022000	-0.007072	-0.006466	0.100220	-0.365064	0.316967	1.194017
60925	0	-0.713534	-0.652596	10.003735	-0.007141	-0.006531	0.100037	-0.362634	0.315410	1.194457
60926	0	-0.719055	-0.658127	10.040386	-0.007191	-0.006582	0.100404	-0.364595	0.320251	1.197137
60927	0	-0.744109	-0.634184	10.089186	-0.007446	-0.006348	0.100891	-0.361008	0.319466	1.190979
60928	0	-0.731065	-0.633594	10.064824	-0.007315	-0.006336	0.100648	-0.363773	0.319907	1.187901
60929	0	-0.732335	-0.634651	10.125746	-0.007324	-0.006348	0.101257	-0.365559	0.323952	1.185865
60930	0	-0.726466	-0.634467	10.131825	-0.007262	-0.006346	0.101318	-0.367452	0.331679	1.184959
60931	0	-0.714271	-0.634634	10.156247	-0.007141	-0.006348	0.101562	-0.369094	0.338441	1.182965
60932	0	-0.696163	-0.652798	10.119541	-0.006962	-0.006529	0.101195	-0.371223	0.343162	1.185718
60933	0	-0.725669	-0.659102	10.162405	-0.007263	-0.006592	0.101624	-0.373438	0.340828	1.187593
60934	0	-0.743568	-0.640518	10.168555	-0.007434	-0.006408	0.101686	-0.373654	0.347846	1.185403
60935	0	-0.713531	-0.640916	10.180702	-0.007141	-0.006409	0.101807	-0.377249	0.346337	1.187530
60936	0	-0.713162	-0.622295	10.150155	-0.007130	-0.006227	0.101501	-0.376282	0.353556	1.188113
60937	0	-0.713501	-0.609852	10.119702	-0.007141	-0.006104	0.101196	-0.373714	0.351636	1.187476
60938	0	-0.742851	-0.639428	10.101491	-0.007435	-0.006399	0.101014	-0.371343	0.349329	1.188400
60939	0	-0.726064	-0.658938	10.174594	-0.007263	-0.006592	0.101746	-0.371739	0.351407	1.188737
60940	0	-0.719096	-0.658718	10.113576	-0.007197	-0.006588	0.101135	-0.373876	0.349186	1.186411
60941	0	-0.701104	-0.610506	10.107468	-0.007019	-0.006104	0.101074	-0.378693	0.345100	1.188431
60942	0	-0.730347	-0.623320	10.015886	-0.007309	-0.006229	0.100159	-0.386063	0.343862	1.186913
60943	0	-0.695762	-0.653297	10.064686	-0.006958	-0.006531	0.100647	-0.391659	0.348400	1.186889
60944	0	-0.744268	-0.617635	10.107310	-0.007446	-0.006169	0.101073	-0.402619	0.349389	1.185411
60945	0	-0.744248	-0.653197	10.095235	-0.007446	-0.006531	0.100952	-0.407053	0.350074	1.185347
60946	0	-0.737302	-0.677564	10.076952	-0.007378	-0.006778	0.100769	-0.407698	0.349863	1.184802
60947	0	-0.725597	-0.665478	10.052529	-0.007263	-0.006653	0.100525	-0.412975	0.346634	1.185400
60948	0	-0.699893	-0.617545	10.034183	-0.007005	-0.006169	0.100342	-0.422976	0.345090	1.180070
60949	0	-0.726412	-0.659671	10.076865	-0.007263	-0.006592	0.100769	-0.431662	0.351099	1.179639
60950	0	-0.720080	-0.684794	10.125650	-0.007204	-0.006846	0.101256	-0.436474	0.352333	1.183222
60951	0	-0.725931	-0.653202	10.064717	-0.007263	-0.006531	0.100647	-0.441045	0.352784	1.188310
60952	0	-0.737460	-0.616361	10.137985	-0.007378	-0.006167	0.101379	-0.439767	0.354432	1.183475
60953	0	-0.750621	-0.623060	10.137917	-0.007507	-0.006226	0.101379	-0.448603	0.358011	1.189018
60954	0	-0.744328	-0.654487	10.162243	-0.007444	-0.006541	0.101623	-0.455743	0.361768	1.189108
60955	0	-0.719806	-0.659714	10.156244	-0.007202	-0.006592	0.101562	-0.464843	0.362103	1.191457
60956	0	-0.725229	-0.672444	10.107356	-0.007256	-0.006725	0.101073	-0.466903	0.363418	1.188042
60957	0	-0.743486	-0.671842	10.137993	-0.007446	-0.006714	0.101379	-0.475119	0.355452	1.187302
60958	0	-0.723510	-0.672494	10.137966	-0.007240	-0.006723	0.101379	-0.479856	0.354682	1.183595
60959	0	-0.774207	-0.677778	10.223441	-0.007751	-0.006775	0.102234	-0.486089	0.349202	1.182708
60960	0	-0.760615	-0.696272	10.199020	-0.007611	-0.006964	0.101990	-0.488053	0.348370	1.186223
60961	0	-0.756030	-0.640911	10.150204	-0.007568	-0.006409	0.101501	-0.491569	0.344274	1.188095
60962	0	-0.748293	-0.635023	10.180810	-0.007491	-0.006349	0.101808	-0.496378	0.340144	1.185912
60963	0	-0.738139	-0.640526	10.137989	-0.007385	-0.006409	0.101379	-0.495647	0.340644	1.192967
60964	0	-0.743143	-0.695129	10.162502	-0.007439	-0.006951	0.101624	-0.498685	0.337420	1.197212
60965	0	-0.707015	-0.653079	10.076974	-0.007080	-0.006531	0.100769	-0.501759	0.331140	1.196520
60966	0	-0.711375	-0.611531	10.070882	-0.007121	-0.006104	0.100709	-0.517056	0.327873	1.193363
60967	0	-0.743710	-0.695883	10.083070	-0.007446	-0.006958	0.100830	-0.521025	0.322451	1.193050
60968	0	-0.753833	-0.708572	10.095373	-0.007550	-0.007082	0.100953	-0.528255	0.314011	1.189563
60969	0	-0.725696	-0.647148	10.028110	-0.007263	-0.006470	0.100281	-0.533251	0.311979	1.186547
60970	0	-0.706096	-0.611028	10.052520	-0.007068	-0.006107	0.100525	-0.539552	0.309458	1.180209
60971	0	-0.726126	-0.658577	10.058647	-0.007263	-0.006592	0.100586	-0.535724	0.312296	1.178227
60972	0	-0.713225	-0.694558	10.034318	-0.007137	-0.006947	0.100343	-0.537655	0.311517	1.182787
60973	0	-0.688585	-0.653087	10.052566	-0.006897	-0.006531	0.100525	-0.540791	0.303873	1.181541
60974	0	-0.699647	-0.671142	10.070923	-0.006997	-0.006715	0.100709	-0.540035	0.308029	1.184552
60975	0	-0.683146	-0.671082	9.991506	-0.006836	-0.006714	0.099915	-0.539594	0.307877	1.184514
60976	0	-0.682613	-0.676916	10.009869	-0.006827	-0.006769	0.100099	-0.542673	0.311361	1.187564
60977	0	-0.696197	-0.628045	10.064708	-0.006958	-0.006287	0.100647	-0.538728	0.320832	1.189072
60978	0	-0.727320	-0.597010	10.089100	-0.007272	-0.005970	0.100891	-0.541895	0.327445	1.189783
60979	0	-0.750553	-0.658976	10.144069	-0.007507	-0.006592	0.101440	-0.542774	0.330217	1.197735
60980	0	-0.720304	-0.677222	10.034145	-0.007199	-0.006771	0.100342	-0.547123	0.339470	1.196748
60981	0	-0.744939	-0.647289	10.082965	-0.007446	-0.006470	0.100830	-0.553741	0.348003	1.195404
60982	0	-0.739530	-0.672609	10.174404	-0.007392	-0.006721	0.101745	-0.563056	0.356749	1.194480
60983	0	-0.756640	-0.708293	10.229487	-0.007568	-0.007080	0.102295	-0.569252	0.359589	1.193940
60984	0	-0.719558	-0.678113	10.229413	-0.007198	-0.006781	0.102294	-0.572878	0.361457	1.195882
60985	0	-0.738294	-0.659167	10.217303	-0.007385	-0.006592	0.102173	-0.575783	0.363838	1.196488
60986	0	-0.708200	-0.659477	10.156191	-0.007076	-0.006592	0.101562	-0.582195	0.375281	1.196206
60987	0	-0.726482	-0.671330	10.211174	-0.007263	-0.006714	0.102112	-0.584619	0.382063	1.196675
60988	0	-0.714241	-0.659248	10.168369	-0.007145	-0.006591	0.101684	-0.589514	0.384170	1.199513
60989	0	-0.731826	-0.677671	10.174591	-0.007324	-0.006775	0.101746	-0.594508	0.382546	1.198523
60990	0	-0.743088	-0.677745	10.162391	-0.007435	-0.006779	0.101624	-0.596091	0.383099	1.197324
60991	0	-0.719655	-0.677088	10.174627	-0.007202	-0.006775	0.101746	-0.594629	0.381723	1.197101
60992	0	-0.742978	-0.663983	10.205252	-0.007436	-0.006645	0.102052	-0.591632	0.379942	1.196422
60993	0	-0.762095	-0.670809	10.150248	-0.007629	-0.006714	0.101501	-0.588127	0.375403	1.196119
60994	0	-0.736662	-0.681880	10.132083	-0.007369	-0.006824	0.101320	-0.584724	0.377647	1.195963
60995	0	-0.731754	-0.658817	10.089184	-0.007324	-0.006592	0.100891	-0.583661	0.374985	1.201249
60996	0	-0.754725	-0.664415	10.119795	-0.007555	-0.006646	0.101197	-0.584449	0.371125	1.206584
60997	0	-0.749906	-0.659514	10.083047	-0.007507	-0.006592	0.100830	-0.591286	0.366688	1.210946
60998	0	-0.748657	-0.666177	10.089136	-0.007491	-0.006660	0.100891	-0.595701	0.366647	1.205631
60999	0	-0.732101	-0.646572	10.052539	-0.007324	-0.006470	0.100525	-0.594208	0.367918	1.206117
61000	0	-0.712843	-0.640026	10.070944	-0.007134	-0.006401	0.100709	-0.596277	0.366133	1.203703
61001	0	-0.701478	-0.622264	10.101366	-0.007019	-0.006226	0.101013	-0.595920	0.366329	1.201551
61002	0	-0.676463	-0.646299	10.131854	-0.006766	-0.006464	0.101318	-0.597806	0.369340	1.205103
61003	0	-0.701324	-0.696507	10.125724	-0.007019	-0.006958	0.101257	-0.608771	0.367804	1.199947
61004	0	-0.706702	-0.673008	10.150050	-0.007069	-0.006728	0.101501	-0.613901	0.371030	1.199139
61005	0	-0.719768	-0.683433	10.137982	-0.007202	-0.006836	0.101379	-0.615024	0.371090	1.195607
61006	0	-0.737347	-0.671478	10.107420	-0.007377	-0.006711	0.101074	-0.622321	0.372411	1.196893
61007	0	-0.719664	-0.658968	10.107475	-0.007202	-0.006592	0.101074	-0.622965	0.371073	1.199933
61008	0	-0.730852	-0.707461	10.138084	-0.007314	-0.007076	0.101380	-0.624087	0.370200	1.197813
61009	0	-0.713235	-0.670955	10.162444	-0.007141	-0.006714	0.101624	-0.622229	0.365274	1.200302
61010	0	-0.705972	-0.645505	10.119792	-0.007063	-0.006462	0.101197	-0.617285	0.366599	1.200058
61011	0	-0.682801	-0.640351	10.199060	-0.006836	-0.006409	0.101990	-0.614412	0.362757	1.198188
61012	0	-0.699622	-0.651865	10.138104	-0.007004	-0.006521	0.101380	-0.614469	0.359224	1.197226
61013	0	-0.719666	-0.652582	10.192941	-0.007202	-0.006531	0.101929	-0.611973	0.357930	1.202323
61014	0	-0.724357	-0.621668	10.125889	-0.007253	-0.006216	0.101258	-0.615655	0.352598	1.202847
61015	0	-0.756181	-0.652930	10.131894	-0.007568	-0.006531	0.101318	-0.616964	0.350196	1.203492
61016	0	-0.718577	-0.695213	10.028221	-0.007190	-0.006955	0.100282	-0.616571	0.350520	1.206996
61017	0	-0.713447	-0.683381	10.107483	-0.007141	-0.006836	0.101074	-0.617109	0.348043	1.204754
61018	0	-0.699776	-0.615433	10.174749	-0.007006	-0.006161	0.101747	-0.612844	0.344138	1.203168
61019	0	-0.707563	-0.640322	10.089177	-0.007080	-0.006409	0.100891	-0.609639	0.344023	1.204880
61020	0	-0.706536	-0.688032	9.991636	-0.007071	-0.006886	0.099916	-0.605592	0.341889	1.208991
61021	0	-0.689142	-0.694915	10.003762	-0.006897	-0.006958	0.100037	-0.598459	0.340460	1.210668
61022	0	-0.700064	-0.632498	10.058779	-0.007009	-0.006330	0.100587	-0.595152	0.336427	1.209641
61023	0	-0.719861	-0.652666	10.107474	-0.007202	-0.006531	0.101074	-0.593545	0.337292	1.212686
61024	0	-0.725360	-0.688279	10.028238	-0.007257	-0.006889	0.100282	-0.589020	0.338987	1.209455
61025	0	-0.738292	-0.658576	10.052547	-0.007385	-0.006592	0.100525	-0.585204	0.341183	1.216782
61026	0	-0.725668	-0.615102	10.070921	-0.007258	-0.006153	0.100709	-0.585779	0.344212	1.214627
61027	0	-0.701391	-0.627845	10.052577	-0.007019	-0.006287	0.100525	-0.579396	0.343418	1.209162
61028	0	-0.682729	-0.650895	10.095340	-0.006826	-0.006515	0.100953	-0.576028	0.349370	1.209907
61029	0	-0.689752	-0.628310	10.028094	-0.006897	-0.006287	0.100281	-0.575002	0.354925	1.210347
61030	0	-0.684122	-0.615777	10.113497	-0.006837	-0.006158	0.101135	-0.577894	0.364719	1.217051
61031	0	-0.695642	-0.634166	10.089160	-0.006958	-0.006348	0.100891	-0.574028	0.367920	1.212368
61032	0	-0.744525	-0.675784	10.131860	-0.007443	-0.006763	0.101318	-0.570729	0.374814	1.218551
61033	0	-0.757049	-0.671144	10.119629	-0.007568	-0.006714	0.101196	-0.570980	0.382136	1.222582
61034	0	-0.757474	-0.646409	10.119527	-0.007573	-0.006465	0.101195	-0.573015	0.388855	1.226382
61035	0	-0.750660	-0.646880	10.119640	-0.007507	-0.006470	0.101196	-0.574947	0.392976	1.226154
61036	0	-0.720205	-0.671117	10.162359	-0.007201	-0.006713	0.101624	-0.575991	0.398825	1.228261
61037	0	-0.719975	-0.658967	10.119660	-0.007202	-0.006592	0.101196	-0.576508	0.401143	1.224848
61038	0	-0.719686	-0.664084	10.150204	-0.007197	-0.006649	0.101501	-0.570219	0.405563	1.221551
61039	0	-0.714131	-0.665464	10.144030	-0.007141	-0.006653	0.101440	-0.575317	0.410539	1.232374
61040	0	-0.701732	-0.652902	10.174519	-0.007020	-0.006535	0.101745	-0.571993	0.412537	1.229365
61041	0	-0.725822	-0.628781	10.162382	-0.007263	-0.006287	0.101624	-0.576271	0.411906	1.232342
61042	0	-0.731275	-0.616232	10.168502	-0.007315	-0.006167	0.101685	-0.573544	0.414612	1.235289
61043	0	-0.738196	-0.622005	10.150204	-0.007385	-0.006226	0.101501	-0.570276	0.415813	1.236887
61044	0	-0.749149	-0.663625	10.193074	-0.007501	-0.006642	0.101930	-0.566357	0.410481	1.236613
61045	0	-0.725803	-0.628257	10.192933	-0.007263	-0.006287	0.101929	-0.564696	0.409718	1.231991
61046	0	-0.730735	-0.651932	10.095388	-0.007315	-0.006523	0.100953	-0.563251	0.406440	1.229587
61047	0	-0.738063	-0.658956	10.144091	-0.007385	-0.006592	0.101440	-0.563646	0.406205	1.226895
61048	0	-0.700067	-0.640382	10.064772	-0.007010	-0.006405	0.100647	-0.565372	0.400014	1.223262
61049	0	-0.719527	-0.634156	10.083095	-0.007202	-0.006348	0.100830	-0.561367	0.397172	1.222595
61050	0	-0.706153	-0.651561	10.138095	-0.007067	-0.006519	0.101380	-0.560138	0.396201	1.226437
61051	0	-0.707728	-0.664573	10.070867	-0.007080	-0.006653	0.100708	-0.555037	0.397889	1.233371
61052	0	-0.713258	-0.632991	10.077047	-0.007135	-0.006334	0.100770	-0.552977	0.399647	1.231366
61053	0	-0.732074	-0.597851	10.070843	-0.007324	-0.005981	0.100708	-0.552540	0.400679	1.227655
61054	0	-0.731029	-0.633942	10.064766	-0.007318	-0.006342	0.100647	-0.552560	0.397432	1.225150
61055	0	-0.719933	-0.634631	10.095243	-0.007202	-0.006348	0.100952	-0.553998	0.399119	1.228632
61056	0	-0.725411	-0.579646	10.083032	-0.007257	-0.005796	0.100830	-0.556901	0.400317	1.223689
61057	0	-0.744366	-0.610410	10.101334	-0.007446	-0.006104	0.101013	-0.560505	0.402261	1.225426
61058	0	-0.713485	-0.653184	10.107438	-0.007136	-0.006533	0.101074	-0.562513	0.405455	1.228015
61059	0	-0.750414	-0.659002	10.131871	-0.007507	-0.006592	0.101318	-0.563479	0.406724	1.230765
61060	0	-0.737962	-0.610221	10.144033	-0.007380	-0.006101	0.101440	-0.568150	0.411776	1.228494
61061	0	-0.719850	-0.622705	10.144060	-0.007202	-0.006226	0.101440	-0.572644	0.412703	1.223447
61062	0	-0.737265	-0.665279	10.076973	-0.007379	-0.006657	0.100769	-0.571122	0.410984	1.219826
61063	0	-0.731949	-0.634940	10.174584	-0.007324	-0.006348	0.101746	-0.575947	0.410672	1.215779
61064	0	-0.737106	-0.598185	10.144097	-0.007376	-0.005985	0.101440	-0.575047	0.410300	1.220203
61065	0	-0.700837	-0.628882	10.192931	-0.007019	-0.006287	0.101929	-0.580420	0.403219	1.223201
61066	0	-0.699248	-0.671731	10.064840	-0.006998	-0.006719	0.100648	-0.581786	0.401859	1.219701
61067	0	-0.683315	-0.634587	10.156280	-0.006836	-0.006348	0.101562	-0.582710	0.403578	1.223650
61068	0	-0.743357	-0.597424	10.125809	-0.007441	-0.005979	0.101257	-0.580730	0.400562	1.227740
61069	0	-0.725713	-0.659133	10.137986	-0.007263	-0.006592	0.101379	-0.583185	0.398498	1.235679
61070	0	-0.688030	-0.652710	10.131895	-0.006886	-0.006531	0.101318	-0.581930	0.397536	1.236556
61071	0	-0.719978	-0.628812	10.119636	-0.007202	-0.006287	0.101196	-0.586504	0.399821	1.238417
61072	0	-0.737657	-0.628978	10.089151	-0.007381	-0.006290	0.100891	-0.588703	0.399152	1.242851
61073	0	-0.683050	-0.659270	10.125763	-0.006836	-0.006592	0.101257	-0.592581	0.397993	1.240931
61074	0	-0.737048	-0.641145	10.137965	-0.007375	-0.006411	0.101379	-0.596340	0.398214	1.236460
61075	0	-0.725411	-0.652955	10.064771	-0.007263	-0.006531	0.100647	-0.597852	0.392813	1.235458
61076	0	-0.717717	-0.640450	10.058753	-0.007184	-0.006407	0.100587	-0.598189	0.389847	1.239009
61077	0	-0.725966	-0.633896	10.064778	-0.007263	-0.006348	0.100647	-0.591238	0.390688	1.244225
61078	0	-0.725455	-0.633321	10.040376	-0.007257	-0.006330	0.100404	-0.597232	0.393370	1.243883
61079	0	-0.701569	-0.647054	9.991473	-0.007019	-0.006470	0.099915	-0.600948	0.394630	1.236433
61080	0	-0.695175	-0.677668	10.064695	-0.006951	-0.006777	0.100647	-0.603670	0.400070	1.235540
61081	0	-0.708080	-0.622493	10.119628	-0.007080	-0.006226	0.101196	-0.605864	0.405732	1.239231
61082	0	-0.696140	-0.604081	10.095114	-0.006960	-0.006042	0.100951	-0.607935	0.412335	1.240794
61083	0	-0.744621	-0.665359	10.119624	-0.007446	-0.006653	0.101196	-0.611648	0.417216	1.241954
61084	0	-0.738632	-0.683941	10.156136	-0.007385	-0.006838	0.101562	-0.616239	0.423436	1.238767
61085	0	-0.695584	-0.652724	10.095253	-0.006958	-0.006531	0.100952	-0.615130	0.425892	1.241309
61086	0	-0.750242	-0.645915	10.137972	-0.007504	-0.006463	0.101379	-0.613539	0.429674	1.237570
61087	0	-0.756785	-0.671314	10.125741	-0.007568	-0.006714	0.101257	-0.615558	0.434079	1.235364
61088	0	-0.750419	-0.714070	10.186780	-0.007506	-0.007140	0.101868	-0.619002	0.436624	1.233408
61089	0	-0.726427	-0.635051	10.162328	-0.007263	-0.006348	0.101624	-0.625140	0.442710	1.238231
61090	0	-0.714319	-0.598969	10.143938	-0.007144	-0.005987	0.101439	-0.630854	0.446765	1.236150
61091	0	-0.762490	-0.695753	10.211218	-0.007629	-0.006958	0.102112	-0.633203	0.446624	1.238424
61092	0	-0.724484	-0.689735	10.162421	-0.007255	-0.006897	0.101624	-0.636419	0.440672	1.234695
61093	0	-0.732236	-0.647070	10.125740	-0.007324	-0.006470	0.101257	-0.640411	0.443478	1.235436
61094	0	-0.756021	-0.591678	10.211258	-0.007565	-0.005923	0.102112	-0.636100	0.442370	1.242234
61095	0	-0.731735	-0.653154	10.144088	-0.007324	-0.006531	0.101440	-0.639822	0.439554	1.242851
61096	0	-0.694032	-0.665668	10.089128	-0.006945	-0.006655	0.100891	-0.644845	0.439645	1.240424
61097	0	-0.725728	-0.616326	10.113576	-0.007263	-0.006165	0.101135	-0.646177	0.437967	1.237322
61098	0	-0.718382	-0.634354	10.156313	-0.007191	-0.006346	0.101562	-0.646511	0.435174	1.235649
61099	0	-0.713685	-0.635202	10.150149	-0.007141	-0.006348	0.101501	-0.654261	0.435336	1.233878
61100	0	-0.719313	-0.672432	10.089108	-0.007194	-0.006723	0.100891	-0.658163	0.439752	1.234469
61101	0	-0.725850	-0.640725	10.137982	-0.007263	-0.006409	0.101379	-0.659443	0.439300	1.238948
61102	0	-0.743500	-0.653330	10.101303	-0.007437	-0.006529	0.101013	-0.667344	0.442214	1.239876
61103	0	-0.719948	-0.629170	10.076892	-0.007202	-0.006287	0.100769	-0.675938	0.444142	1.238667
61104	0	-0.737952	-0.672679	10.101214	-0.007380	-0.006724	0.101012	-0.681473	0.448097	1.235935
61105	0	-0.701635	-0.677616	10.040294	-0.007019	-0.006775	0.100403	-0.685729	0.450002	1.234295
61106	0	-0.732008	-0.677635	10.125737	-0.007319	-0.006778	0.101257	-0.687017	0.455582	1.234466
61107	0	-0.677712	-0.689679	10.168444	-0.006775	-0.006897	0.101685	-0.689641	0.463084	1.232326
61108	0	-0.701962	-0.659550	10.046296	-0.007024	-0.006592	0.100463	-0.696723	0.463187	1.235960
61109	0	-0.719571	-0.658994	10.003721	-0.007202	-0.006592	0.100037	-0.697428	0.460753	1.234687
61110	0	-0.731020	-0.653048	10.150237	-0.007312	-0.006528	0.101502	-0.703204	0.463802	1.237728
61111	0	-0.732044	-0.647245	10.089121	-0.007324	-0.006470	0.100891	-0.709123	0.464447	1.236846
61112	0	-0.700547	-0.635326	10.083050	-0.007011	-0.006353	0.100830	-0.711823	0.462612	1.237957
61113	0	-0.713365	-0.598177	10.052541	-0.007141	-0.005981	0.100525	-0.714954	0.459109	1.231574
61114	0	-0.724510	-0.658883	10.113667	-0.007248	-0.006593	0.101136	-0.713345	0.460832	1.229586
61115	0	-0.713696	-0.665477	10.217302	-0.007141	-0.006653	0.102173	-0.718276	0.461222	1.224320
61116	0	-0.719119	-0.653456	10.089135	-0.007195	-0.006535	0.100891	-0.721044	0.462413	1.222569
61117	0	-0.689645	-0.671832	10.040257	-0.006897	-0.006714	0.100403	-0.728908	0.466827	1.218959
61118	0	-0.707514	-0.721104	10.101255	-0.007079	-0.007212	0.101012	-0.731003	0.467237	1.220127
61119	0	-0.695002	-0.689505	10.095283	-0.006958	-0.006897	0.100952	-0.731640	0.463080	1.220352
61120	0	-0.718455	-0.633930	10.174694	-0.007186	-0.006344	0.101747	-0.729382	0.466398	1.221320
61121	0	-0.713766	-0.677340	10.180698	-0.007141	-0.006775	0.101807	-0.730515	0.467439	1.218417
61122	0	-0.719308	-0.665043	10.095229	-0.007195	-0.006650	0.100952	-0.733868	0.469628	1.219027
61123	0	-0.731684	-0.616362	10.046446	-0.007324	-0.006165	0.100464	-0.735577	0.466188	1.215848
61124	0	-0.699456	-0.640859	10.113686	-0.007005	-0.006408	0.101136	-0.739286	0.459682	1.210293
61125	0	-0.713672	-0.634633	10.131875	-0.007141	-0.006348	0.101318	-0.740637	0.459564	1.211713
61126	0	-0.706482	-0.646521	10.131899	-0.007071	-0.006468	0.101318	-0.740510	0.456890	1.212705
61127	0	-0.713797	-0.622227	10.046430	-0.007141	-0.006226	0.100464	-0.739596	0.458139	1.218204
61128	0	-0.706626	-0.634593	10.009797	-0.007074	-0.006342	0.100098	-0.746942	0.453809	1.217255
61129	0	-0.677339	-0.665597	10.040273	-0.006775	-0.006653	0.100403	-0.753320	0.457009	1.216405
61130	0	-0.713322	-0.671651	10.125699	-0.007138	-0.006721	0.101256	-0.751538	0.456247	1.214531
61131	0	-0.726287	-0.640736	10.052501	-0.007263	-0.006409	0.100525	-0.752851	0.460760	1.216592
61132	0	-0.719919	-0.689927	10.083000	-0.007202	-0.006895	0.100830	-0.760430	0.462289	1.216719
61133	0	-0.750166	-0.677526	10.119669	-0.007507	-0.006775	0.101196	-0.763636	0.460762	1.219831
61134	0	-0.731061	-0.671561	10.119639	-0.007313	-0.006715	0.101196	-0.767389	0.463118	1.224925
61135	0	-0.732176	-0.671373	10.040302	-0.007324	-0.006714	0.100403	-0.770063	0.465161	1.227158
61136	0	-0.713260	-0.719625	10.003731	-0.007136	-0.007202	0.100037	-0.766099	0.465819	1.227413
61137	0	-0.707365	-0.676794	10.101410	-0.007080	-0.006775	0.101013	-0.761013	0.463411	1.229255
61138	0	-0.706038	-0.669469	10.125917	-0.007068	-0.006701	0.101258	-0.757199	0.460098	1.224397
61139	0	-0.695505	-0.658864	10.186808	-0.006958	-0.006592	0.101868	-0.756457	0.461637	1.225924
61140	0	-0.688486	-0.627829	10.150206	-0.006891	-0.006281	0.101501	-0.756301	0.459314	1.226477
61141	0	-0.744173	-0.640911	10.125763	-0.007446	-0.006409	0.101257	-0.759555	0.459047	1.226110
61142	0	-0.725001	-0.616704	10.131859	-0.007255	-0.006166	0.101318	-0.764023	0.458819	1.221970
61143	0	-0.744579	-0.665306	10.223391	-0.007446	-0.006653	0.102234	-0.767024	0.463220	1.218366
61144	0	-0.744133	-0.665382	10.162287	-0.007445	-0.006654	0.101623	-0.769840	0.463606	1.219694
61145	0	-0.720128	-0.653248	10.168452	-0.007202	-0.006531	0.101685	-0.774606	0.467449	1.224947
61146	0	-0.731813	-0.659262	10.156211	-0.007323	-0.006596	0.101562	-0.774009	0.466541	1.225518
61147	0	-0.713839	-0.689631	10.156274	-0.007141	-0.006897	0.101562	-0.776025	0.468397	1.223005
61148	0	-0.725166	-0.689321	10.138007	-0.007258	-0.006896	0.101379	-0.775610	0.465682	1.223925
61149	0	-0.744505	-0.689944	10.107414	-0.007446	-0.006897	0.101074	-0.781247	0.469089	1.228175
61150	0	-0.768001	-0.684017	10.113505	-0.007689	-0.006842	0.101134	-0.782268	0.464424	1.226280
61151	0	-0.756302	-0.677145	10.138002	-0.007568	-0.006775	0.101379	-0.781145	0.463285	1.226426
61152	0	-0.761329	-0.664145	10.132004	-0.007619	-0.006646	0.101319	-0.778577	0.461865	1.224528
61153	0	-0.750497	-0.646559	10.089155	-0.007507	-0.006470	0.100891	-0.776737	0.464005	1.230851
61154	0	-0.719756	-0.669934	10.028121	-0.007197	-0.006706	0.100281	-0.771720	0.468993	1.235009
61155	0	-0.688988	-0.659048	10.125789	-0.006897	-0.006592	0.101257	-0.773027	0.465809	1.236921
61156	0	-0.711962	-0.646502	10.180828	-0.007127	-0.006468	0.101808	-0.772632	0.462640	1.234066
61157	0	-0.689702	-0.610182	10.150156	-0.006897	-0.006104	0.101501	-0.773504	0.467563	1.235353
61158	0	-0.713882	-0.622402	10.162368	-0.007142	-0.006223	0.101624	-0.777754	0.468744	1.237373
61159	0	-0.719484	-0.640875	10.095267	-0.007202	-0.006409	0.100952	-0.780637	0.465238	1.241849
61160	0	-0.724019	-0.640821	10.113692	-0.007249	-0.006410	0.101136	-0.781754	0.460291	1.244618
61161	0	-0.744095	-0.646440	10.083081	-0.007446	-0.006470	0.100830	-0.778452	0.459126	1.242790
61162	0	-0.730826	-0.712918	10.058739	-0.007314	-0.007131	0.100587	-0.779573	0.457787	1.242654
61163	0	-0.744024	-0.707272	10.113621	-0.007446	-0.007080	0.101135	-0.774016	0.455805	1.239895
61164	0	-0.724576	-0.700017	10.156413	-0.007251	-0.007005	0.101563	-0.771657	0.454978	1.239871
61165	0	-0.713965	-0.670919	10.174602	-0.007141	-0.006714	0.101746	-0.769239	0.458079	1.247621
61166	0	-0.714021	-0.676496	10.113521	-0.007138	-0.006766	0.101135	-0.770423	0.465271	1.242669
61167	0	-0.725864	-0.658875	10.076957	-0.007263	-0.006592	0.100769	-0.769716	0.465002	1.243685
61168	0	-0.725101	-0.639932	10.095359	-0.007255	-0.006403	0.100953	-0.768375	0.465757	1.246643
61169	0	-0.713718	-0.658890	10.107469	-0.007141	-0.006592	0.101074	-0.767821	0.466241	1.243458
61170	0	-0.718751	-0.609417	10.119700	-0.007195	-0.006098	0.101196	-0.766485	0.463186	1.245880
61171	0	-0.756093	-0.658929	10.144115	-0.007568	-0.006592	0.101440	-0.766355	0.459740	1.242127
61172	0	-0.706138	-0.646405	10.113657	-0.007066	-0.006465	0.101136	-0.768070	0.459665	1.241859
61173	0	-0.695323	-0.628380	10.125783	-0.006958	-0.006287	0.101257	-0.767581	0.459213	1.236692
61174	0	-0.706687	-0.615529	10.168605	-0.007071	-0.006160	0.101686	-0.765294	0.459921	1.237720
61175	0	-0.695429	-0.640786	10.137970	-0.006958	-0.006409	0.101379	-0.767111	0.460577	1.238726
61176	0	-0.725368	-0.677456	10.070817	-0.007257	-0.006774	0.100708	-0.770579	0.462181	1.240827
61177	0	-0.725975	-0.676923	10.058657	-0.007263	-0.006775	0.100586	-0.766851	0.463173	1.240201
61178	0	-0.737375	-0.676115	10.101471	-0.007379	-0.006764	0.101014	-0.765877	0.462617	1.236244
61179	0	-0.744421	-0.670529	10.052563	-0.007446	-0.006714	0.100525	-0.758892	0.465074	1.238188
61180	0	-0.731469	-0.669332	10.052656	-0.007320	-0.006698	0.100526	-0.756657	0.463499	1.234672
61181	0	-0.731820	-0.665127	10.052544	-0.007324	-0.006653	0.100525	-0.757621	0.461518	1.235864
61182	0	-0.700502	-0.633891	10.095365	-0.007008	-0.006345	0.100953	-0.753680	0.463489	1.235770
61183	0	-0.695314	-0.652448	10.168531	-0.006958	-0.006531	0.101685	-0.749357	0.462846	1.234145
61184	0	-0.712738	-0.639443	10.064834	-0.007132	-0.006396	0.100648	-0.750000	0.462901	1.234965
61185	0	-0.707816	-0.616039	10.046426	-0.007080	-0.006165	0.100464	-0.748064	0.465492	1.238498
61186	0	-0.737866	-0.646258	10.034197	-0.007381	-0.006462	0.100342	-0.751342	0.467199	1.238064
61187	0	-0.720274	-0.659171	10.119625	-0.007202	-0.006592	0.101196	-0.753928	0.472840	1.233396
61188	0	-0.720382	-0.671034	10.137869	-0.007204	-0.006714	0.101378	-0.752653	0.477501	1.233263
61189	0	-0.689741	-0.640584	10.125748	-0.006897	-0.006409	0.101257	-0.752173	0.482844	1.234149
61190	0	-0.683001	-0.615843	10.064752	-0.006837	-0.006160	0.100647	-0.753325	0.479931	1.231981
61191	0	-0.719621	-0.646338	10.131919	-0.007202	-0.006470	0.101318	-0.748905	0.478030	1.233777
61192	0	-0.737560	-0.664337	10.138003	-0.007374	-0.006640	0.101380	-0.754981	0.484868	1.237238
61193	0	-0.732300	-0.683356	10.186792	-0.007324	-0.006836	0.101868	-0.755033	0.488384	1.236340
61194	0	-0.750755	-0.664805	10.101309	-0.007505	-0.006649	0.101013	-0.756653	0.495697	1.233388
61195	0	-0.744643	-0.646542	10.119655	-0.007446	-0.006470	0.101196	-0.754530	0.500710	1.233439
61196	0	-0.763197	-0.670398	10.113522	-0.007630	-0.006705	0.101135	-0.755733	0.507490	1.226904
61197	0	-0.750364	-0.646997	10.229518	-0.007507	-0.006470	0.102295	-0.758758	0.508200	1.228696
61198	0	-0.736973	-0.628215	10.131934	-0.007379	-0.006288	0.101318	-0.755299	0.503118	1.224232
61199	0	-0.732161	-0.628282	10.046430	-0.007324	-0.006287	0.100464	-0.753677	0.505018	1.223543
61200	0	-0.701045	-0.627986	10.083029	-0.007014	-0.006279	0.100830	-0.757327	0.505634	1.219310
61201	0	-0.737885	-0.676940	10.150230	-0.007385	-0.006775	0.101501	-0.753845	0.503244	1.221171
61202	0	-0.748592	-0.608916	10.168642	-0.007495	-0.006093	0.101686	-0.752275	0.497883	1.226074
61203	0	-0.737846	-0.604165	10.101373	-0.007385	-0.006042	0.101013	-0.754048	0.495038	1.224586
61204	0	-0.761135	-0.671083	10.089256	-0.007616	-0.006713	0.100892	-0.754283	0.494718	1.218129
61205	0	-0.732335	-0.640191	10.113575	-0.007324	-0.006409	0.101135	-0.749363	0.498542	1.222498
61206	0	-0.725799	-0.632756	10.119695	-0.007261	-0.006334	0.101196	-0.744422	0.499727	1.219430
61207	0	-0.713297	-0.628363	10.162429	-0.007141	-0.006287	0.101624	-0.743722	0.495456	1.218298
61208	0	-0.748360	-0.688812	10.058767	-0.007491	-0.006891	0.100587	-0.742844	0.491786	1.217431
61209	0	-0.719745	-0.707989	10.040318	-0.007202	-0.007080	0.100403	-0.745363	0.491224	1.219222
61210	0	-0.719140	-0.647112	10.137939	-0.007193	-0.006470	0.101379	-0.749653	0.494715	1.220184
61211	0	-0.732268	-0.646886	10.064714	-0.007324	-0.006470	0.100647	-0.751373	0.497842	1.222750
61212	0	-0.732043	-0.682944	10.113570	-0.007321	-0.006835	0.101135	-0.747838	0.501607	1.226466
61213	0	-0.750278	-0.695265	10.076975	-0.007507	-0.006958	0.100769	-0.744456	0.501324	1.225220
61214	0	-0.750223	-0.639126	10.125846	-0.007499	-0.006398	0.101258	-0.739287	0.510202	1.222594
61215	0	-0.744585	-0.622376	10.076919	-0.007446	-0.006226	0.100769	-0.739984	0.514506	1.228107
61216	0	-0.738176	-0.640694	10.101330	-0.007384	-0.006406	0.101013	-0.743911	0.516550	1.225776
61217	0	-0.695832	-0.658986	10.070811	-0.006958	-0.006592	0.100708	-0.744401	0.521801	1.226156
61218	0	-0.738736	-0.640547	10.101312	-0.007386	-0.006406	0.101013	-0.746672	0.528011	1.224739
61219	0	-0.732306	-0.616330	10.101334	-0.007324	-0.006165	0.101013	-0.747951	0.531571	1.223697
61220	0	-0.713396	-0.640072	10.131911	-0.007139	-0.006407	0.101318	-0.743792	0.530520	1.220696
61221	0	-0.756922	-0.665008	10.150158	-0.007568	-0.006653	0.101501	-0.743480	0.536228	1.227010
61222	0	-0.744462	-0.646752	10.125742	-0.007448	-0.006465	0.101257	-0.749132	0.536964	1.232365
61223	0	-0.738216	-0.683521	10.199002	-0.007385	-0.006836	0.101990	-0.751068	0.538251	1.239995
61224	0	-0.707014	-0.677363	10.119661	-0.007074	-0.006774	0.101196	-0.753414	0.538300	1.241019
61225	0	-0.750298	-0.689253	10.144105	-0.007507	-0.006897	0.101440	-0.751050	0.538339	1.239396
61226	0	-0.724836	-0.682681	10.156394	-0.007255	-0.006827	0.101563	-0.753137	0.536153	1.240980
61227	0	-0.744300	-0.665353	10.180684	-0.007446	-0.006653	0.101807	-0.756554	0.537427	1.238409
61228	0	-0.731122	-0.671196	10.138010	-0.007318	-0.006716	0.101379	-0.754905	0.535205	1.236685
61229	0	-0.713550	-0.634406	10.150208	-0.007141	-0.006348	0.101501	-0.753558	0.533708	1.238854
61230	0	-0.736893	-0.627657	10.058753	-0.007375	-0.006280	0.100587	-0.752403	0.531929	1.238940
61231	0	-0.750502	-0.622664	10.052501	-0.007507	-0.006226	0.100525	-0.756293	0.534179	1.238292
61232	0	-0.756049	-0.610413	10.156294	-0.007565	-0.006106	0.101562	-0.756445	0.534478	1.238918
61233	0	-0.719936	-0.591978	10.131859	-0.007202	-0.005920	0.101318	-0.758451	0.536139	1.243211
61234	0	-0.712935	-0.610339	10.083046	-0.007135	-0.006103	0.100830	-0.762077	0.534122	1.247566
61235	0	-0.707533	-0.622657	10.046414	-0.007080	-0.006226	0.100464	-0.765896	0.533540	1.251097
61236	0	-0.712699	-0.635135	10.052517	-0.007132	-0.006351	0.100525	-0.769528	0.533153	1.255146
61237	0	-0.714020	-0.659472	10.101306	-0.007141	-0.006592	0.101013	-0.775536	0.536937	1.257397
61238	0	-0.707527	-0.666070	10.095132	-0.007078	-0.006660	0.100951	-0.779505	0.538616	1.250253
61239	0	-0.714083	-0.640964	10.076900	-0.007141	-0.006409	0.100769	-0.783275	0.543120	1.251558
61240	0	-0.738557	-0.635415	10.088991	-0.007385	-0.006351	0.100890	-0.790069	0.548332	1.251330
61241	0	-0.719958	-0.641174	10.162352	-0.007202	-0.006409	0.101624	-0.796172	0.550289	1.253252
61242	0	-0.737610	-0.635363	10.150087	-0.007380	-0.006354	0.101501	-0.798115	0.550092	1.259095
61243	0	-0.719801	-0.634689	10.101353	-0.007202	-0.006348	0.101013	-0.799899	0.550258	1.259396
61244	0	-0.707409	-0.658680	10.034195	-0.007072	-0.006591	0.100342	-0.797966	0.556985	1.260163
61245	0	-0.701530	-0.634686	10.137970	-0.007019	-0.006348	0.101379	-0.799723	0.557601	1.259469
61246	0	-0.706288	-0.616312	10.138009	-0.007072	-0.006164	0.101379	-0.801811	0.551678	1.259592
[truncated: 515 more rows]
