# Supplementary material for: Properties of traditional bamboo carrying poles have implications for user interactions
Source: PLoS One. 2018 May 10;13(5):e0196208. doi: 10.1371/journal.pone.0196208 (PMC5945030; doi:10.1371/journal.pone.0196208)
Supplement: S1 Text — (ZIP) [file pone.0196208.s005.zip › ResTest_PoleB_MeLoad1.txt]

// Start Time: Unknown
// Update Rate: 100.0Hz
// Filter Profile: human (34.3)
// Firmware Version: 2.1.4
PacketCounter	SampleTimeFine	Acc_X	Acc_Y	Acc_Z	VelInc_X	VelInc_Y	VelInc_Z	Roll	Pitch	Yaw	Latitude	Longitude	Altitude	Vel_X	Vel_Y	Vel_Z
49843	0	0.722647	-0.651100	12.123737	0.007507	-0.006592	0.121216	1.397476	-3.922355	0.840285
49844	0	0.547542	-0.789647	10.613698	0.005733	-0.007977	0.106117	1.484743	-3.644293	0.835917
49845	0	0.415173	-1.084630	9.810295	0.004395	-0.010925	0.098083	1.577691	-3.361680	0.831936
49846	0	0.350914	-1.002893	9.508360	0.003740	-0.010101	0.095067	1.665473	-3.084109	0.830335
49847	0	0.291694	-0.561888	8.570411	0.003113	-0.005676	0.085693	1.742700	-2.822614	0.822713
49848	0	0.299344	-1.134749	7.346560	0.003142	-0.011376	0.073455	1.788188	-2.591297	0.818265
49849	0	0.237574	-1.188670	7.465259	0.002502	-0.011902	0.074646	1.811704	-2.398528	0.822531
49850	0	0.008890	-0.966002	7.013659	0.000189	-0.009676	0.070134	1.837488	-2.236947	0.831411
49851	0	0.017403	-0.468210	6.695703	0.000244	-0.004700	0.066956	1.867558	-2.117257	0.833535
49852	0	0.119935	-0.396550	7.215064	0.001252	-0.003991	0.072148	1.908320	-2.033465	0.832931
49853	0	0.089265	-1.140040	7.068113	0.000916	-0.011414	0.070679	1.929656	-1.996908	0.835517
49854	0	0.086578	-0.924943	7.678596	0.000866	-0.009249	0.076786	1.928538	-1.997024	0.840213
49855	0	0.063193	-0.634972	7.696499	0.000610	-0.006348	0.076965	1.925404	-2.029170	0.843000
49856	0	0.149207	-0.252334	7.531404	0.001446	-0.002507	0.075315	1.900794	-2.099580	0.844191
49857	0	0.269307	-0.649670	7.891394	0.002625	-0.006470	0.078918	1.861484	-2.198844	0.843747
49858	0	0.315402	-1.483996	7.590446	0.003062	-0.014823	0.075912	1.835606	-2.336763	0.847161
49859	0	0.352658	-0.887052	7.646978	0.003418	-0.008850	0.076477	1.804774	-2.499517	0.857635
49860	0	0.310425	-0.373174	7.713118	0.002965	-0.003704	0.077138	1.763314	-2.706195	0.862508
49861	0	0.357726	-0.468312	7.970238	0.003418	-0.004639	0.079712	1.698959	-2.934853	0.865726
49862	0	0.283730	-1.492203	7.185077	0.002668	-0.014852	0.071872	1.586057	-3.202589	0.871583
49863	0	0.618731	-1.210555	11.069440	0.005920	-0.012024	0.110718	1.500840	-3.478268	0.882479
49864	0	0.600810	-1.523833	10.637274	0.005762	-0.015172	0.106396	1.428610	-3.743174	0.900471
49865	0	0.574829	-0.567263	11.607382	0.005493	-0.005615	0.116089	1.371172	-3.994681	0.911050
49866	0	0.547548	-0.867560	12.129165	0.005233	-0.008604	0.121307	1.302939	-4.223444	0.915473
49867	0	0.704920	-1.289169	12.473640	0.006836	-0.012817	0.124756	1.233974	-4.418811	0.922189
49868	0	0.749440	-1.206420	13.806309	0.007307	-0.011945	0.138083	1.134215	-4.573979	0.929700
49869	0	0.726821	-1.161485	13.108957	0.007141	-0.011536	0.131104	1.064397	-4.684966	0.939791
49870	0	0.821944	-1.173544	13.790147	0.008141	-0.011703	0.137909	1.036733	-4.750397	0.944275
49871	0	1.008138	-1.408576	13.964902	0.010071	-0.014099	0.139648	1.047650	-4.759037	0.944312
49872	0	0.980162	-1.181024	13.959105	0.009848	-0.011815	0.139587	1.051729	-4.721503	0.949420
49873	0	0.935599	-0.867284	13.812932	0.009460	-0.008667	0.138123	1.047197	-4.635011	0.951249
49874	0	0.878889	-1.380126	13.210403	0.008954	-0.013805	0.132092	1.051348	-4.492227	0.947807
49875	0	0.840419	-1.712637	12.904493	0.008606	-0.017151	0.129028	1.073774	-4.314530	0.953099
49876	0	0.689757	-1.139489	12.382176	0.007121	-0.011428	0.123806	1.104928	-4.108554	0.957217
49877	0	0.525484	-0.637341	11.634604	0.005493	-0.006409	0.116333	1.140294	-3.874152	0.957181
49878	0	0.440794	-0.788526	10.416353	0.004639	-0.007933	0.104150	1.193177	-3.620844	0.948997
49879	0	0.509296	-1.184000	10.078762	0.005310	-0.011902	0.100769	1.264231	-3.374929	0.943578
49880	0	0.456273	-1.280277	9.612758	0.004773	-0.012883	0.096107	1.360764	-3.125424	0.941610
49881	0	0.336365	-0.663784	8.515723	0.003540	-0.006714	0.085144	1.463588	-2.888606	0.938265
49882	0	0.297312	-0.950751	7.469026	0.003107	-0.009572	0.074677	1.562995	-2.684150	0.937828
49883	0	0.366620	-0.983398	7.661181	0.003784	-0.009888	0.076599	1.643791	-2.508859	0.941032
49884	0	0.358605	-1.072626	7.431599	0.003676	-0.010761	0.074306	1.698062	-2.370319	0.940625
49885	0	0.237889	-0.920277	7.178119	0.002441	-0.009216	0.071777	1.719800	-2.271185	0.942524
49886	0	0.105040	-0.631027	7.306445	0.001093	-0.006321	0.073063	1.736523	-2.204774	0.944464
49887	0	-0.007688	-0.603336	7.244948	-0.000061	-0.006042	0.072449	1.750773	-2.179930	0.948853
49888	0	0.033881	-0.779050	7.885959	0.000331	-0.007793	0.078859	1.754945	-2.191430	0.950813
49889	0	0.045596	-0.714864	7.897865	0.000427	-0.007141	0.078979	1.744008	-2.232921	0.950295
49890	0	0.035013	-0.699302	8.019646	0.000302	-0.006974	0.080198	1.717115	-2.301003	0.949814
49891	0	0.091976	-0.905761	8.007465	0.000854	-0.009033	0.080078	1.682079	-2.394060	0.951045
49892	0	0.161475	-1.001505	7.792924	0.001531	-0.009996	0.077933	1.654455	-2.517464	0.955924
49893	0	0.285039	-0.864121	7.799533	0.002747	-0.008606	0.078003	1.602356	-2.669569	0.960583
49894	0	0.363542	-0.537592	7.944406	0.003507	-0.005322	0.079453	1.523424	-2.854923	0.963584
49895	0	0.387085	-0.576046	7.829486	0.003723	-0.005676	0.078308	1.399623	-3.070585	0.965293
49896	0	0.559438	-2.072614	8.932003	0.005405	-0.020639	0.089352	1.287577	-3.310944	0.970161
49897	0	0.730214	-1.460216	10.544323	0.007080	-0.014526	0.105469	1.204387	-3.551532	0.980551
49898	0	0.620984	-0.571122	10.407719	0.005992	-0.005644	0.104094	1.129350	-3.791026	0.992659
49899	0	0.640372	-0.781589	11.967328	0.006165	-0.007751	0.119690	1.066843	-4.019573	0.999358
49900	0	0.633657	-1.203154	11.414142	0.006133	-0.011964	0.114160	0.998062	-4.223275	1.007696
49901	0	0.691785	-1.333111	12.839826	0.006714	-0.013245	0.128418	0.920066	-4.404879	1.017619
49902	0	0.690130	-1.106718	12.745035	0.006752	-0.010976	0.127466	0.837345	-4.538702	1.021491
49903	0	0.695393	-0.915625	13.115406	0.006836	-0.009094	0.131165	0.782602	-4.641561	1.028034
49904	0	0.830207	-1.315142	13.656327	0.008241	-0.013130	0.136569	0.764519	-4.692819	1.027695
49905	0	0.934752	-1.634788	13.653616	0.009338	-0.016357	0.136536	0.772390	-4.700697	1.032611
49906	0	0.931393	-1.021941	13.483085	0.009356	-0.010236	0.134827	0.786374	-4.664654	1.037458
49907	0	0.880803	-0.988136	13.385740	0.008911	-0.009888	0.133850	0.792111	-4.576594	1.035473
49908	0	0.880939	-1.516850	13.070339	0.008953	-0.015186	0.130692	0.808209	-4.451176	1.033722
49909	0	0.799398	-1.668179	12.733660	0.008179	-0.016724	0.127319	0.846440	-4.286206	1.037216
49910	0	0.615820	-1.140278	11.991496	0.006367	-0.011457	0.119899	0.899241	-4.087755	1.038791
49911	0	0.509338	-0.647575	11.317237	0.005310	-0.006531	0.113159	0.955643	-3.868717	1.029722
49912	0	0.499806	-0.996606	10.630783	0.005208	-0.010029	0.106292	1.023971	-3.643044	1.023785
49913	0	0.461322	-1.273798	10.292477	0.004822	-0.012817	0.102905	1.113004	-3.411657	1.016067
49914	0	0.375866	-1.112377	9.563159	0.003945	-0.011206	0.095614	1.211618	-3.188889	1.012880
49915	0	0.392198	-0.730370	8.760001	0.004089	-0.007385	0.087585	1.318794	-2.970467	1.008375
49916	0	0.348324	-0.717763	7.651697	0.003613	-0.007243	0.076505	1.417334	-2.776023	1.006338
49917	0	0.349219	-1.056564	7.856454	0.003601	-0.010620	0.078552	1.497059	-2.617737	1.001325
49918	0	0.342106	-1.266967	7.816196	0.003506	-0.012710	0.078152	1.555787	-2.494333	0.999333
49919	0	0.244345	-0.967797	7.300359	0.002502	-0.009705	0.072998	1.597614	-2.402248	0.999474
49920	0	0.161175	-0.737085	7.520580	0.001648	-0.007392	0.075203	1.629649	-2.347383	1.002260
49921	0	0.108180	-0.609260	7.568472	0.001099	-0.006104	0.075684	1.645991	-2.322077	1.006608
49922	0	0.100658	-0.595079	8.032468	0.001001	-0.005959	0.080324	1.656816	-2.329625	1.012373
49923	0	0.148873	-0.866984	8.215259	0.001465	-0.008667	0.082153	1.652631	-2.362998	1.016018
49924	0	0.143261	-0.819745	8.257675	0.001390	-0.008185	0.082579	1.635657	-2.421433	1.020071
49925	0	0.159114	-0.813798	8.056310	0.001526	-0.008118	0.080566	1.606451	-2.514204	1.026713
49926	0	0.209657	-0.982757	7.817265	0.002018	-0.009806	0.078177	1.574046	-2.629092	1.030842
49927	0	0.278905	-0.900308	7.964386	0.002686	-0.008972	0.079651	1.529163	-2.777568	1.035137
49928	0	0.364147	-0.852653	8.347053	0.003512	-0.008489	0.083480	1.476636	-2.954480	1.044226
49929	0	0.306739	-0.585357	7.604019	0.002930	-0.005798	0.076050	1.392778	-3.161577	1.052023
49930	0	0.574855	-1.444637	10.046170	0.005552	-0.014368	0.100484	1.302645	-3.384235	1.055370
49931	0	0.605429	-1.488801	10.270276	0.005859	-0.014832	0.102722	1.238828	-3.601400	1.068570
49932	0	0.494090	-0.609804	10.793428	0.004743	-0.006040	0.107946	1.176030	-3.811533	1.074663
49933	0	0.574914	-0.805290	11.583131	0.005554	-0.007996	0.115845	1.118506	-4.004002	1.085171
49934	0	0.680139	-1.189554	11.732091	0.006620	-0.011836	0.117337	1.059571	-4.180310	1.093124
49935	0	0.638802	-1.398820	12.559422	0.006226	-0.013916	0.125610	0.992777	-4.328591	1.110106
49936	0	0.623988	-1.202795	12.215196	0.006114	-0.011982	0.122163	0.949039	-4.446227	1.112795
49937	0	0.759593	-0.758402	13.219620	0.007507	-0.007568	0.132202	0.934934	-4.522838	1.117634
49938	0	0.851874	-1.386992	13.169767	0.008477	-0.013886	0.131699	0.949002	-4.558741	1.116706
49939	0	0.884101	-1.524178	13.318126	0.008850	-0.015259	0.133179	0.963413	-4.551421	1.126162
49940	0	0.823451	-0.892964	13.080493	0.008284	-0.008939	0.130801	0.971426	-4.508435	1.122570
49941	0	0.771087	-1.109974	12.995067	0.007812	-0.011108	0.129944	0.979201	-4.419033	1.120841
49942	0	0.680679	-1.485216	12.630441	0.006943	-0.014876	0.126294	1.001327	-4.296418	1.123168
49943	0	0.685109	-1.343943	12.428234	0.007019	-0.013489	0.124268	1.047138	-4.142220	1.122727
49944	0	0.585076	-0.882778	11.636927	0.006033	-0.008881	0.116356	1.099478	-3.963272	1.124545
49945	0	0.591154	-0.739247	11.006056	0.006104	-0.007446	0.110046	1.155967	-3.763737	1.120279
49946	0	0.584879	-1.051261	10.570061	0.006039	-0.010578	0.105683	1.227487	-3.558373	1.113712
49947	0	0.505720	-1.231793	10.231337	0.005249	-0.012390	0.102295	1.308764	-3.344314	1.109157
49948	0	0.406158	-1.102020	9.324904	0.004228	-0.011100	0.093232	1.406894	-3.141023	1.106024
49949	0	0.351174	-0.804853	8.833036	0.003662	-0.008118	0.088318	1.496779	-2.946559	1.105744
49950	0	0.304068	-0.705091	7.662873	0.003157	-0.007083	0.076621	1.544781	-2.773572	1.103483
49951	0	0.277490	-0.937770	8.081636	0.002869	-0.009399	0.080811	1.575538	-2.641202	1.103293
49952	0	0.193768	-1.159916	7.856712	0.002014	-0.011616	0.078563	1.599598	-2.530360	1.103841
49953	0	0.165827	-0.809962	7.666319	0.001709	-0.008118	0.076660	1.626384	-2.454852	1.104222
49954	0	0.157234	-0.720219	7.886510	0.001604	-0.007227	0.078862	1.662080	-2.408921	1.106360
49955	0	0.103052	-0.559788	7.586808	0.001038	-0.005615	0.075867	1.688004	-2.398200	1.107347
49956	0	0.085266	-0.874596	8.246279	0.000838	-0.008752	0.082462	1.695915	-2.418041	1.107361
49957	0	0.137158	-0.928153	8.422759	0.001343	-0.009277	0.084229	1.689859	-2.457138	1.109839
49958	0	0.181325	-0.656084	8.391876	0.001766	-0.006539	0.083921	1.660046	-2.521320	1.116570
49959	0	0.183252	-0.710443	7.958627	0.001770	-0.007080	0.079590	1.624439	-2.611300	1.125407
49960	0	0.209826	-0.996642	7.878090	0.002015	-0.009936	0.078787	1.580159	-2.731844	1.129110
49961	0	0.297583	-1.052083	8.336742	0.002869	-0.010498	0.083374	1.548245	-2.878573	1.132418
49962	0	0.356272	-0.477724	8.066989	0.003442	-0.004745	0.080677	1.501085	-3.049988	1.136408
49963	0	0.485443	-1.456147	8.964675	0.004700	-0.014526	0.089661	1.455352	-3.246404	1.138020
49964	0	0.582963	-1.231004	10.036138	0.005655	-0.012286	0.100374	1.427199	-3.444460	1.139541
49965	0	0.603724	-0.858263	10.222043	0.005859	-0.008545	0.102234	1.383994	-3.643455	1.150274
49966	0	0.596413	-0.623868	11.446448	0.005769	-0.006188	0.114477	1.332686	-3.838647	1.160324
49967	0	0.590669	-1.036755	11.119234	0.005737	-0.010315	0.111206	1.277567	-4.012626	1.164238
49968	0	0.628536	-1.287393	12.324544	0.006112	-0.012813	0.123260	1.219672	-4.173129	1.168580
49969	0	0.574849	-1.293839	12.053176	0.005615	-0.012878	0.120544	1.161689	-4.299707	1.178996
49970	0	0.642944	-0.857780	12.551890	0.006320	-0.008549	0.125526	1.134248	-4.399420	1.191651
49971	0	0.715189	-0.934417	12.890187	0.007080	-0.009338	0.128906	1.128472	-4.463034	1.194494
49972	0	0.854093	-1.440371	13.139652	0.008508	-0.014417	0.131397	1.139281	-4.491798	1.194893
49973	0	0.919273	-1.103830	12.896975	0.009216	-0.011047	0.128967	1.147010	-4.470878	1.195834
49974	0	0.850069	-1.077769	12.885347	0.008558	-0.010785	0.128849	1.153366	-4.419810	1.199159
49975	0	0.759421	-1.200697	12.689950	0.007690	-0.012024	0.126892	1.168534	-4.333224	1.200606
49976	0	0.717717	-1.304826	12.588104	0.007316	-0.013089	0.125869	1.205756	-4.207634	1.200218
49977	0	0.643175	-1.173495	11.921486	0.006592	-0.011780	0.119202	1.248842	-4.054464	1.204119
49978	0	0.549975	-0.883266	11.374341	0.005676	-0.008887	0.113730	1.303895	-3.877036	1.204164
49979	0	0.519961	-0.934328	10.792348	0.005371	-0.009399	0.107910	1.363554	-3.695349	1.200480
49980	0	0.461463	-1.057982	10.544775	0.004791	-0.010633	0.105434	1.421895	-3.503830	1.195049
49981	0	0.447305	-1.063198	9.736426	0.004639	-0.010681	0.097351	1.479779	-3.309477	1.192468
49982	0	0.478111	-0.944308	9.287382	0.004932	-0.009489	0.092861	1.536520	-3.123306	1.190846
49983	0	0.432084	-0.723174	8.692352	0.004456	-0.007263	0.086914	1.577928	-2.946186	1.192857
49984	0	0.368513	-0.786831	7.833107	0.003785	-0.007878	0.078325	1.592370	-2.800320	1.192045
49985	0	0.296917	-0.945735	8.154639	0.003052	-0.009460	0.081543	1.596372	-2.685092	1.198225
49986	0	0.202982	-1.096641	7.978140	0.002096	-0.010981	0.079778	1.616205	-2.591031	1.207699
49987	0	0.136087	-0.791373	7.947060	0.001404	-0.007935	0.079468	1.645701	-2.529366	1.210197
49988	0	0.105069	-0.586150	7.874083	0.001075	-0.005879	0.078739	1.671167	-2.494309	1.211760
49989	0	0.103485	-0.658131	7.855316	0.001038	-0.006592	0.078552	1.685932	-2.490160	1.211527
49990	0	0.153810	-1.004819	8.526776	0.001519	-0.010049	0.085268	1.686271	-2.515239	1.209934
49991	0	0.198401	-0.904727	8.508080	0.001953	-0.009033	0.085083	1.666566	-2.557023	1.217899
49992	0	0.212523	-0.614985	8.281822	0.002074	-0.006131	0.082821	1.640032	-2.627294	1.219135
49993	0	0.183545	-0.777252	8.025773	0.001770	-0.007751	0.080261	1.609262	-2.720260	1.219479
49994	0	0.223433	-1.158847	8.183408	0.002148	-0.011580	0.081838	1.595933	-2.840861	1.220995
49995	0	0.333938	-0.996336	8.611495	0.003235	-0.009949	0.086121	1.575567	-2.979267	1.222614
49996	0	0.299907	-0.786796	7.939001	0.002878	-0.007840	0.079397	1.534475	-3.152974	1.222871
49997	0	0.491904	-1.027852	10.136939	0.004761	-0.010254	0.101379	1.505572	-3.331024	1.221951
49998	0	0.461903	-1.081385	9.890908	0.004458	-0.010791	0.098919	1.477713	-3.516814	1.235292
49999	0	0.511887	-0.754022	10.838808	0.004944	-0.007507	0.108398	1.441734	-3.701404	1.243696
50000	0	0.588760	-0.944648	10.994955	0.005726	-0.009406	0.109962	1.398435	-3.869509	1.251386
50001	0	0.632133	-1.049025	11.766277	0.006165	-0.010437	0.117676	1.345388	-4.021760	1.259078
50002	0	0.654708	-1.225061	11.818346	0.006418	-0.012193	0.118196	1.288063	-4.146479	1.269111
50003	0	0.651274	-0.986867	12.023024	0.006409	-0.009827	0.120239	1.246858	-4.245443	1.278307
50004	0	0.682153	-0.799066	12.625889	0.006749	-0.007962	0.126265	1.220094	-4.310844	1.280275
50005	0	0.761360	-1.282829	12.652206	0.007568	-0.012817	0.126526	1.209265	-4.351768	1.286063
50006	0	0.821313	-1.107336	12.743224	0.008208	-0.011070	0.127433	1.205681	-4.356022	1.287639
50007	0	0.790516	-1.057324	12.603826	0.007935	-0.010559	0.126038	1.192070	-4.329406	1.295827
50008	0	0.689190	-1.132745	12.512518	0.006960	-0.011320	0.125122	1.184743	-4.267193	1.296580
50009	0	0.673462	-1.286382	12.384741	0.006836	-0.012878	0.123840	1.197792	-4.173452	1.290854
50010	0	0.631657	-1.209604	12.056741	0.006455	-0.012118	0.120558	1.218558	-4.041855	1.290801
50011	0	0.565170	-0.924774	11.463377	0.005798	-0.009277	0.114624	1.247696	-3.895566	1.291922
50012	0	0.536158	-0.984989	10.958877	0.005517	-0.009892	0.109577	1.291822	-3.733418	1.291739
50013	0	0.533110	-1.039081	10.700737	0.005493	-0.010437	0.106995	1.340930	-3.560294	1.289905
50014	0	0.465631	-1.005587	10.165903	0.004819	-0.010106	0.101646	1.397153	-3.377355	1.285112
50015	0	0.467893	-1.063475	9.553234	0.004822	-0.010681	0.095520	1.452389	-3.206479	1.283806
50016	0	0.454060	-0.909580	9.146337	0.004670	-0.009129	0.091454	1.492986	-3.044800	1.287449
50017	0	0.306436	-0.676016	8.405068	0.003174	-0.006775	0.084045	1.512420	-2.895871	1.291127
50018	0	0.226766	-0.747516	8.015066	0.002354	-0.007480	0.080148	1.518144	-2.773004	1.288054
50019	0	0.201245	-0.915199	8.136182	0.002075	-0.009155	0.081360	1.521880	-2.684978	1.290660
50020	0	0.207889	-1.078551	8.209903	0.002131	-0.010798	0.082096	1.537687	-2.612091	1.293075
50021	0	0.198157	-0.749045	8.093499	0.002014	-0.007507	0.080933	1.560608	-2.566031	1.296273
50022	0	0.163761	-0.531994	8.002127	0.001644	-0.005338	0.080020	1.585004	-2.556550	1.299905
50023	0	0.178239	-0.775087	8.276346	0.001770	-0.007751	0.082764	1.584750	-2.573530	1.302670
50024	0	0.224855	-1.050921	8.703306	0.002223	-0.010497	0.087035	1.567670	-2.607139	1.307484
50025	0	0.260841	-0.801841	8.422497	0.002563	-0.007996	0.084229	1.535496	-2.667928	1.310003
50026	0	0.240331	-0.623547	8.238717	0.002346	-0.006209	0.082391	1.498076	-2.747068	1.306809
50027	0	0.275938	-0.979023	8.184276	0.002686	-0.009766	0.081848	1.462368	-2.849868	1.308480
50028	0	0.336763	-1.227878	8.622277	0.003268	-0.012259	0.086229	1.435379	-2.980925	1.308526
50029	0	0.303498	-0.686272	8.074337	0.002930	-0.006836	0.080750	1.395905	-3.129867	1.315064
50030	0	0.454286	-0.948197	9.720276	0.004403	-0.009464	0.097211	1.373516	-3.293885	1.317730
50031	0	0.533573	-1.106349	9.898941	0.005188	-0.011047	0.098999	1.353242	-3.463893	1.317602
50032	0	0.571032	-0.866481	10.385250	0.005558	-0.008640	0.103863	1.324539	-3.631393	1.326048
50033	0	0.613480	-1.011309	10.893535	0.005981	-0.010071	0.108948	1.278373	-3.792182	1.334325
50034	0	0.577599	-1.009972	11.416029	0.005630	-0.010038	0.114173	1.215098	-3.937745	1.343170
50035	0	0.562416	-1.166402	11.870068	0.005493	-0.011597	0.118713	1.148307	-4.063977	1.356116
50036	0	0.555481	-1.110616	11.587100	0.005444	-0.011057	0.115881	1.097915	-4.173566	1.363947
50037	0	0.637139	-0.772150	12.413927	0.006287	-0.007690	0.124146	1.067604	-4.251397	1.371755
50038	0	0.705716	-1.179999	12.363624	0.007004	-0.011782	0.123641	1.049250	-4.300293	1.366987
50039	0	0.789122	-1.142331	12.676804	0.007874	-0.011414	0.126770	1.039114	-4.315975	1.368687
50040	0	0.776421	-1.053031	12.346959	0.007786	-0.010517	0.123469	1.025659	-4.295712	1.368982
50041	0	0.720913	-1.160784	12.408658	0.007263	-0.011597	0.124084	1.014203	-4.245723	1.368905
50042	0	0.689884	-1.332415	12.226099	0.006973	-0.013329	0.122256	1.017235	-4.175984	1.368464
50043	0	0.696136	-1.170943	12.097949	0.007080	-0.011719	0.120972	1.025058	-4.063901	1.372685
50044	0	0.654310	-1.027692	11.452559	0.006672	-0.010298	0.114516	1.044993	-3.935259	1.375596
50045	0	0.529320	-1.028251	11.011725	0.005432	-0.010315	0.110107	1.077808	-3.790837	1.371610
50046	0	0.477046	-1.052181	10.714496	0.004917	-0.010557	0.107135	1.114618	-3.634340	1.373009
50047	0	0.442521	-0.924356	10.437973	0.004578	-0.009277	0.104370	1.150667	-3.467347	1.377123
50048	0	0.445980	-0.996258	9.823645	0.004595	-0.010008	0.098226	1.202463	-3.310237	1.377309
50049	0	0.456900	-1.032506	9.455547	0.004700	-0.010376	0.094543	1.263155	-3.152218	1.376869
50050	0	0.385401	-0.926231	8.853142	0.003966	-0.009305	0.088522	1.317278	-3.007224	1.378817
50051	0	0.284252	-0.699579	8.276870	0.002930	-0.007019	0.082764	1.348223	-2.886482	1.374453
50052	0	0.257383	-0.940527	7.966484	0.002639	-0.009417	0.079661	1.363119	-2.793207	1.375094
50053	0	0.281878	-1.164663	8.392657	0.002869	-0.011658	0.083923	1.376814	-2.725248	1.374910
50054	0	0.261035	-0.911576	8.252756	0.002648	-0.009134	0.082524	1.401009	-2.672672	1.378840
50055	0	0.187480	-0.583980	8.191098	0.001892	-0.005859	0.081909	1.426755	-2.648256	1.382515
50056	0	0.179946	-0.611179	8.227919	0.001796	-0.006125	0.082278	1.444100	-2.653090	1.385956
50057	0	0.173053	-0.934259	8.605868	0.001709	-0.009338	0.086060	1.436874	-2.681150	1.382768
50058	0	0.221450	-1.022128	8.782357	0.002180	-0.010201	0.087827	1.409209	-2.725768	1.387279
50059	0	0.230717	-0.662037	8.404184	0.002258	-0.006592	0.084045	1.368413	-2.791948	1.392424
50060	0	0.247420	-0.772149	8.390989	0.002417	-0.007687	0.083915	1.318970	-2.869913	1.391878
50061	0	0.288796	-1.173987	8.526054	0.002808	-0.011719	0.085266	1.288617	-2.977246	1.397659
50062	0	0.281028	-0.989899	8.054871	0.002715	-0.009867	0.080556	1.240688	-3.111599	1.398356
50063	0	0.440162	-1.114439	9.575416	0.004272	-0.011108	0.095764	1.195427	-3.265360	1.404689
50064	0	0.484968	-0.981320	9.762641	0.004719	-0.009779	0.097636	1.153010	-3.418278	1.411216
50065	0	0.472090	-0.797480	10.191907	0.004578	-0.007935	0.101929	1.105475	-3.578591	1.416914
50066	0	0.532209	-1.123548	10.512799	0.005178	-0.011192	0.105140	1.056109	-3.734167	1.419610
50067	0	0.588088	-1.073875	11.216972	0.005737	-0.010681	0.112183	0.994904	-3.880003	1.423372
50068	0	0.603567	-1.104493	11.537843	0.005910	-0.010983	0.115391	0.931491	-4.004178	1.429914
50069	0	0.596946	-1.127321	11.449209	0.005859	-0.011230	0.114502	0.886375	-4.113636	1.431823
50070	0	0.642195	-0.896607	12.057994	0.006335	-0.008941	0.120586	0.860025	-4.195364	1.433395
50071	0	0.695515	-1.221197	12.078474	0.006897	-0.012207	0.120789	0.853182	-4.249892	1.434870
50072	0	0.778090	-1.130240	12.389072	0.007749	-0.011302	0.123893	0.850705	-4.279251	1.436746
50073	0	0.787134	-1.056957	12.322922	0.007874	-0.010559	0.123230	0.838951	-4.276778	1.437304
50074	0	0.716021	-1.236115	12.206852	0.007197	-0.012350	0.122067	0.826635	-4.241682	1.438265
50075	0	0.616210	-1.355122	12.005927	0.006226	-0.013550	0.120056	0.823347	-4.181158	1.441360
50076	0	0.649593	-1.115939	12.086246	0.006586	-0.011173	0.120856	0.834658	-4.095624	1.444396
50077	0	0.556191	-0.986689	11.676754	0.005676	-0.009888	0.116760	0.853398	-3.983153	1.438493
50078	0	0.570237	-1.079302	11.135283	0.005824	-0.010825	0.111343	0.884781	-3.857854	1.437058
50079	0	0.542465	-1.095291	10.810326	0.005554	-0.010986	0.108093	0.918499	-3.720575	1.435406
50080	0	0.480341	-0.996469	10.555788	0.004934	-0.010006	0.105548	0.961545	-3.578432	1.431777
50081	0	0.493003	-0.929454	10.029164	0.005066	-0.009338	0.100281	1.009942	-3.423081	1.424966
50082	0	0.498371	-1.036450	9.634846	0.005110	-0.010415	0.096336	1.068355	-3.273097	1.420094
50083	0	0.416269	-1.027543	9.192843	0.004272	-0.010315	0.091919	1.115748	-3.136107	1.412713
50084	0	0.305109	-0.941088	8.864537	0.003145	-0.009446	0.088638	1.159325	-3.014340	1.412035
50085	0	0.243354	-0.669298	8.093646	0.002502	-0.006714	0.080933	1.186785	-2.916505	1.410108
50086	0	0.285064	-1.055787	8.485272	0.002907	-0.010577	0.084848	1.210713	-2.840446	1.404976
50087	0	0.276118	-1.151046	8.606445	0.002808	-0.011536	0.086060	1.241982	-2.778434	1.404481
50088	0	0.220506	-0.645384	8.313847	0.002230	-0.006482	0.083136	1.278654	-2.743972	1.402704
50089	0	0.237344	-0.718007	8.514610	0.002380	-0.007202	0.085144	1.305976	-2.734078	1.401849
50090	0	0.262010	-0.757897	8.386649	0.002610	-0.007586	0.083866	1.313768	-2.746987	1.403152
50091	0	0.277341	-1.032932	8.746084	0.002747	-0.010315	0.087463	1.292362	-2.781555	1.405506
50092	0	0.277564	-0.895899	8.544122	0.002738	-0.008940	0.085444	1.263878	-2.831551	1.410392
50093	0	0.237245	-0.661787	8.526264	0.002319	-0.006592	0.085266	1.226098	-2.902250	1.415917
50094	0	0.249795	-0.934832	8.708375	0.002427	-0.009331	0.087088	1.200344	-2.994243	1.412070
50095	0	0.270518	-0.844743	8.147677	0.002625	-0.008423	0.081482	1.162889	-3.106916	1.419381
50096	0	0.396057	-1.247444	9.366540	0.003847	-0.012447	0.093674	1.126789	-3.244461	1.421006
50097	0	0.444604	-1.020903	9.667289	0.004333	-0.010193	0.096680	1.104600	-3.376900	1.424842
50098	0	0.463678	-0.616084	10.160402	0.004509	-0.006138	0.101611	1.075569	-3.520130	1.429373
50099	0	0.519327	-1.107737	10.521527	0.005066	-0.011047	0.105225	1.039747	-3.657816	1.434559
50100	0	0.551116	-1.182397	10.824547	0.005388	-0.011781	0.108256	0.990785	-3.786987	1.441500
50101	0	0.567164	-1.091638	11.400294	0.005554	-0.010864	0.114014	0.935196	-3.904088	1.446218
50102	0	0.564064	-1.088692	11.257901	0.005542	-0.010845	0.112588	0.889497	-4.003868	1.454893
50103	0	0.618277	-0.874893	11.846360	0.006104	-0.008728	0.118469	0.866129	-4.079711	1.462119
50104	0	0.607199	-1.181404	11.802754	0.006017	-0.011822	0.118030	0.870603	-4.132429	1.461633
50105	0	0.680223	-1.153161	12.066535	0.006775	-0.011536	0.120667	0.871446	-4.157666	1.462760
50106	0	0.738232	-0.920131	12.066398	0.007379	-0.009209	0.120664	0.875558	-4.160447	1.458939
50107	0	0.687497	-1.116859	12.133922	0.006897	-0.011169	0.121338	0.873510	-4.139025	1.459280
50108	0	0.643750	-1.329943	11.823036	0.006488	-0.013305	0.118227	0.875777	-4.089990	1.463834
50109	0	0.614176	-1.158623	11.877981	0.006226	-0.011597	0.118774	0.883092	-4.008797	1.465248
50110	0	0.596955	-0.923607	11.561667	0.006063	-0.009257	0.115610	0.901420	-3.916196	1.464553
50111	0	0.550538	-0.955015	11.164157	0.005615	-0.009583	0.111633	0.931936	-3.803078	1.464217
50112	0	0.491725	-1.113276	10.824068	0.005035	-0.011168	0.108232	0.967044	-3.677732	1.460257
50113	0	0.470369	-1.021645	10.511156	0.004822	-0.010254	0.105103	1.005152	-3.548642	1.457140
50114	0	0.459614	-0.917157	10.103905	0.004717	-0.009206	0.101030	1.041261	-3.411343	1.453703
50115	0	0.421324	-0.960399	9.797059	0.004333	-0.009644	0.097961	1.084712	-3.270548	1.455903
50116	0	0.393778	-1.002852	9.304338	0.004044	-0.010057	0.093036	1.117434	-3.140255	1.457998
50117	0	0.363190	-0.954978	9.033923	0.003723	-0.009583	0.090332	1.155980	-3.024375	1.460856
50118	0	0.281300	-0.626738	8.448688	0.002881	-0.006287	0.084483	1.179013	-2.931462	1.458600
50119	0	0.293708	-1.041649	8.472121	0.002991	-0.010437	0.084717	1.203598	-2.858591	1.459706
50120	0	0.290128	-1.049538	8.631644	0.002942	-0.010518	0.086312	1.230426	-2.804329	1.463370
50121	0	0.241753	-0.839638	8.374359	0.002441	-0.008423	0.083740	1.263320	-2.770944	1.463011
50122	0	0.244367	-0.823456	8.576161	0.002453	-0.008247	0.085760	1.277008	-2.758020	1.464295
50123	0	0.190072	-0.670782	8.471708	0.001892	-0.006714	0.084717	1.281619	-2.768937	1.470509
50124	0	0.229922	-0.866405	8.819426	0.002275	-0.008655	0.088196	1.265842	-2.798748	1.467314
50125	0	0.253565	-0.941056	8.691190	0.002502	-0.009399	0.086914	1.247614	-2.841273	1.462435
50126	0	0.267867	-0.779611	8.623443	0.002629	-0.007774	0.086238	1.214990	-2.905952	1.466695
50127	0	0.299731	-0.928864	8.788716	0.002930	-0.009277	0.087891	1.196515	-2.992873	1.465734
50128	0	0.288746	-0.766861	8.324116	0.002813	-0.007651	0.083245	1.168918	-3.093670	1.466624
50129	0	0.449691	-1.197989	9.441443	0.004395	-0.011963	0.094421	1.144297	-3.216904	1.474298
50130	0	0.495852	-1.041981	9.647573	0.004848	-0.010411	0.096482	1.130073	-3.347460	1.478726
50131	0	0.487810	-0.648381	10.106774	0.004761	-0.006470	0.101074	1.110023	-3.479328	1.479636
50132	0	0.487668	-1.049173	10.379847	0.004758	-0.010467	0.103806	1.078109	-3.609207	1.484640
50133	0	0.561231	-1.133258	10.796078	0.005493	-0.011292	0.107971	1.030300	-3.734383	1.487978
50134	0	0.554277	-1.057319	11.264106	0.005436	-0.010524	0.112651	0.975834	-3.841876	1.492569
50135	0	0.534954	-1.010344	11.180871	0.005249	-0.010071	0.111816	0.938201	-3.943597	1.493853
50136	0	0.578280	-0.844853	11.796069	0.005705	-0.008431	0.117966	0.917403	-4.018178	1.500178
50137	0	0.585375	-1.189923	11.663569	0.005798	-0.011902	0.116638	0.915850	-4.071546	1.502696
50138	0	0.685883	-1.123231	11.931463	0.006827	-0.011226	0.119317	0.905408	-4.100824	1.505312
50139	0	0.727490	-0.934982	11.968834	0.007263	-0.009338	0.119690	0.890433	-4.111013	1.504787
50140	0	0.671439	-1.139403	12.005192	0.006737	-0.011376	0.120052	0.869605	-4.088884	1.510366
50141	0	0.612449	-1.294028	11.798295	0.006165	-0.012939	0.117981	0.864818	-4.049334	1.512517
50142	0	0.626141	-1.103706	11.811157	0.006329	-0.011049	0.118107	0.872759	-3.983458	1.512737
50143	0	0.607900	-0.913336	11.572892	0.006165	-0.009155	0.115723	0.890647	-3.897895	1.509319
50144	0	0.546869	-1.018235	11.226285	0.005571	-0.010212	0.112255	0.917095	-3.792248	1.501778
50145	0	0.544283	-1.095767	10.859010	0.005554	-0.010986	0.108582	0.943527	-3.674125	1.498339
50146	0	0.485308	-1.017448	10.610209	0.004970	-0.010199	0.106094	0.965699	-3.547716	1.498370
50147	0	0.458604	-0.919144	10.193616	0.004700	-0.009216	0.101929	0.989735	-3.419353	1.499196
50148	0	0.443160	-0.919265	9.944885	0.004539	-0.009230	0.099441	1.028446	-3.295455	1.498615
50149	0	0.423118	-0.973461	9.418513	0.004333	-0.009766	0.094177	1.062194	-3.170343	1.495572
50150	0	0.386329	-0.919150	9.169545	0.003951	-0.009217	0.091689	1.090292	-3.060045	1.495890
50151	0	0.316062	-0.742736	8.862732	0.003235	-0.007446	0.088623	1.110510	-2.963378	1.500215
50152	0	0.273144	-0.856011	8.454423	0.002788	-0.008571	0.084541	1.120502	-2.886550	1.501101
50153	0	0.294894	-0.920552	8.703870	0.002991	-0.009216	0.087036	1.130311	-2.830786	1.502419
50154	0	0.263392	-0.924095	8.606691	0.002664	-0.009256	0.086064	1.146327	-2.790536	1.506696
50155	0	0.218328	-0.835376	8.581657	0.002197	-0.008362	0.085815	1.152480	-2.770970	1.510334
50156	0	0.192602	-0.650652	8.600006	0.001925	-0.006515	0.085999	1.158508	-2.771870	1.514957
50157	0	0.239999	-0.806529	8.672961	0.002380	-0.008057	0.086731	1.142385	-2.796609	1.516880
50158	0	0.263255	-0.918835	8.818954	0.002603	-0.009173	0.088192	1.118209	-2.834263	1.519438
50159	0	0.242522	-0.831571	8.678933	0.002380	-0.008301	0.086792	1.093652	-2.892196	1.523551
50160	0	0.283429	-0.853058	9.032218	0.002778	-0.008515	0.090325	1.069456	-2.962140	1.525279
50161	0	0.293575	-0.770784	8.349217	0.002869	-0.007690	0.083496	1.040620	-3.052681	1.526775
50162	0	0.390732	-1.299736	9.415857	0.003814	-0.012980	0.094165	1.013785	-3.164847	1.530336
50163	0	0.461973	-1.045144	9.697847	0.004517	-0.010437	0.096985	0.991525	-3.285208	1.536618
50164	0	0.495277	-0.608892	10.007934	0.004851	-0.006073	0.100085	0.968082	-3.399854	1.536365
50165	0	0.474623	-1.003318	10.277603	0.004639	-0.010010	0.102783	0.936699	-3.518177	1.539850
50166	0	0.527560	-1.143759	10.611464	0.005166	-0.011401	0.106124	0.892019	-3.634930	1.544383
50167	0	0.535287	-1.041698	11.052585	0.005249	-0.010376	0.110535	0.844107	-3.741141	1.551563
50168	0	0.566958	-0.877517	11.044974	0.005578	-0.008749	0.110456	0.811609	-3.834587	1.553779
50169	0	0.587471	-0.831676	11.651116	0.005798	-0.008301	0.116516	0.790581	-3.908212	1.555112
50170	0	0.575486	-1.248670	11.479281	0.005704	-0.012484	0.114796	0.782200	-3.957642	1.555735
50171	0	0.674589	-1.031779	11.785681	0.006714	-0.010315	0.117859	0.774181	-3.987431	1.559927
50172	0	0.703675	-0.893334	11.846242	0.007022	-0.008918	0.118464	0.753966	-4.000410	1.556676
50173	0	0.676457	-1.058775	11.944385	0.006775	-0.010559	0.119446	0.721292	-3.989325	1.561202
50174	0	0.629701	-1.251869	11.724321	0.006327	-0.012507	0.117243	0.705190	-3.959079	1.557764
50175	0	0.598235	-1.129178	11.639713	0.006042	-0.011292	0.116394	0.699858	-3.898795	1.557656
50176	0	0.548502	-0.908559	11.506121	0.005557	-0.009095	0.115057	0.704392	-3.825848	1.553422
50177	0	0.527924	-0.980888	11.163926	0.005371	-0.009827	0.111633	0.717695	-3.730400	1.545505
50178	0	0.527790	-1.062934	10.902665	0.005374	-0.010647	0.109020	0.731073	-3.628387	1.544541
50179	0	0.483975	-1.078773	10.529209	0.004944	-0.010803	0.105286	0.742936	-3.514049	1.538785
50180	0	0.475892	-0.977490	10.225336	0.004864	-0.009797	0.102246	0.762754	-3.395632	1.538082
50181	0	0.453691	-0.943051	10.034929	0.004639	-0.009460	0.100342	0.791847	-3.278438	1.538265
50182	0	0.416734	-0.998174	9.584706	0.004261	-0.010015	0.095840	0.825909	-3.165320	1.530262
50183	0	0.412710	-0.974250	9.241349	0.004211	-0.009766	0.092407	0.849359	-3.059667	1.524342
50184	0	0.373042	-0.799637	9.022483	0.003802	-0.008012	0.090220	0.863642	-2.967320	1.526263
50185	0	0.281234	-0.664705	8.581775	0.002869	-0.006653	0.085815	0.865942	-2.890857	1.524397
50186	0	0.277238	-0.858950	8.698174	0.002815	-0.008595	0.086980	0.867025	-2.833186	1.522099
50187	0	0.283883	-0.999773	8.801503	0.002869	-0.010010	0.088013	0.877111	-2.793042	1.518386
50188	0	0.249195	-0.869578	8.667503	0.002504	-0.008705	0.086674	0.883748	-2.775409	1.521989
50189	0	0.268333	-0.640428	8.642618	0.002686	-0.006409	0.086426	0.883791	-2.771050	1.530645
50190	0	0.281942	-0.677317	8.636367	0.002803	-0.006766	0.086365	0.868867	-2.791520	1.534644
50191	0	0.314148	-1.015060	8.953545	0.003113	-0.010132	0.089539	0.838973	-2.826575	1.535121
50192	0	0.296960	-1.013042	8.794091	0.002925	-0.010108	0.087945	0.803746	-2.883180	1.536473
50193	0	0.328894	-0.814680	9.069369	0.003235	-0.008118	0.090698	0.760867	-2.949859	1.541916
50194	0	0.254250	-0.801940	8.384894	0.002480	-0.007989	0.083854	0.713133	-3.034014	1.540690
50195	0	0.387080	-1.363235	9.533038	0.003784	-0.013611	0.095337	0.680968	-3.136461	1.549626
50196	0	0.411635	-1.061877	9.715000	0.004022	-0.010604	0.097156	0.657033	-3.246490	1.559277
50197	0	0.443301	-0.618538	10.088553	0.004333	-0.006165	0.100891	0.626964	-3.357653	1.565778
50198	0	0.511912	-0.904486	10.025865	0.005019	-0.009014	0.100266	0.585390	-3.469974	1.571741
50199	0	0.535519	-1.145879	10.808329	0.005249	-0.011414	0.108093	0.530956	-3.580552	1.576709
50200	0	0.543390	-1.191845	10.751285	0.005338	-0.011870	0.107523	0.473151	-3.681349	1.585058
50201	0	0.594828	-0.943480	11.168667	0.005859	-0.009399	0.111694	0.430310	-3.770712	1.589191
50202	0	0.550260	-0.869738	11.466599	0.005431	-0.008679	0.114671	0.405846	-3.840286	1.596223
50203	0	0.542340	-1.245251	11.376691	0.005371	-0.012451	0.113770	0.398049	-3.891206	1.597079
50204	0	0.606169	-0.996483	11.583507	0.006026	-0.009952	0.115838	0.378549	-3.924516	1.601013
50205	0	0.629922	-0.942256	11.785637	0.006287	-0.009399	0.117859	0.349704	-3.935084	1.603472
50206	0	0.617809	-1.069287	11.785140	0.006189	-0.010667	0.117853	0.318094	-3.922601	1.607419
50207	0	0.570239	-1.240617	11.694337	0.005737	-0.012390	0.116943	0.296115	-3.887042	1.611525
50208	0	0.585984	-1.169247	11.505375	0.005913	-0.011690	0.115051	0.287631	-3.832859	1.607905
50209	0	0.579881	-0.950435	11.346891	0.005859	-0.009521	0.113464	0.298815	-3.770155	1.603143
50210	0	0.541321	-1.062449	11.103784	0.005496	-0.010648	0.111032	0.316776	-3.683272	1.599605
50211	0	0.552358	-1.096487	10.913771	0.005615	-0.010986	0.109131	0.333255	-3.585647	1.594770
50212	0	0.491377	-1.117062	10.457229	0.005012	-0.011189	0.104566	0.347829	-3.477161	1.588810
50213	0	0.466132	-1.004639	10.352254	0.004761	-0.010071	0.103516	0.368689	-3.365888	1.588516
50214	0	0.422706	-0.889843	10.133707	0.004322	-0.008924	0.101331	0.391974	-3.257078	1.588151
50215	0	0.423681	-0.992093	9.656479	0.004333	-0.009949	0.096558	0.418787	-3.141002	1.582623
50216	0	0.375885	-1.004464	9.407541	0.003839	-0.010078	0.094069	0.453686	-3.041246	1.573021
50217	0	0.328850	-0.925266	9.174082	0.003357	-0.009277	0.091736	0.478108	-2.954352	1.574381
50218	0	0.323081	-0.683851	8.857352	0.003285	-0.006850	0.088571	0.486835	-2.882091	1.570179
50219	0	0.294748	-0.914971	8.667199	0.002991	-0.009155	0.086670	0.487663	-2.823327	1.568716
50220	0	0.317911	-1.175816	8.972792	0.003206	-0.011769	0.089725	0.495235	-2.787081	1.567003
50221	0	0.279117	-0.981597	8.813648	0.002808	-0.009827	0.088135	0.502402	-2.764010	1.565228
50222	0	0.277164	-0.735379	8.740525	0.002775	-0.007364	0.087404	0.509355	-2.757531	1.566459
50223	0	0.257787	-0.713946	8.605928	0.002563	-0.007141	0.086060	0.504694	-2.774782	1.566603
50224	0	0.256646	-1.099368	8.953539	0.002532	-0.010983	0.089538	0.484601	-2.817024	1.572239
50225	0	0.321205	-0.984852	8.929066	0.003174	-0.009827	0.089294	0.449480	-2.864140	1.573861
50226	0	0.293705	-0.647956	9.050588	0.002885	-0.006454	0.090509	0.409404	-2.928153	1.575140
50227	0	0.286958	-0.844821	8.520051	0.002808	-0.008423	0.085205	0.368080	-3.009384	1.579938
50228	0	0.406612	-1.355539	9.611147	0.003984	-0.013547	0.096116	0.350703	-3.104409	1.578807
50229	0	0.441603	-1.026725	9.557586	0.004333	-0.010254	0.095581	0.327307	-3.201371	1.589197
50230	0	0.496785	-0.639633	10.081376	0.004874	-0.006376	0.100820	0.297090	-3.305615	1.591863
50231	0	0.497877	-0.869900	10.021225	0.004883	-0.008667	0.100220	0.253052	-3.412979	1.587549
50232	0	0.536639	-1.195297	10.739426	0.005272	-0.011909	0.107404	0.199131	-3.511708	1.597207
50233	0	0.545866	-1.238536	10.600705	0.005371	-0.012329	0.106018	0.130772	-3.604183	1.602642
50234	0	0.600473	-0.858250	11.233928	0.005922	-0.008543	0.112347	0.082973	-3.686054	1.608268
50235	0	0.519354	-0.911231	11.278847	0.005127	-0.009094	0.112793	0.057162	-3.751556	1.613545
50236	0	0.536802	-1.261043	11.271909	0.005321	-0.012609	0.112721	0.048748	-3.797827	1.614687
50237	0	0.601704	-1.024808	11.425647	0.005981	-0.010254	0.114258	0.047196	-3.831500	1.619449
50238	0	0.661819	-1.000338	11.699930	0.006603	-0.009998	0.117001	0.034955	-3.844129	1.620708
50239	0	0.603828	-1.105897	11.657627	0.006042	-0.011047	0.116577	0.016327	-3.838031	1.617862
50240	0	0.624997	-1.265737	11.572140	0.006278	-0.012658	0.115720	0.009915	-3.808447	1.617050
50241	0	0.587651	-1.219570	11.310166	0.005920	-0.012207	0.113098	0.014268	-3.762249	1.613600
50242	0	0.583344	-0.972145	11.341407	0.005894	-0.009744	0.113409	0.029660	-3.699575	1.612795
50243	0	0.548228	-1.016285	11.115135	0.005554	-0.010193	0.111145	0.053613	-3.623647	1.605575
50244	0	0.544939	-1.005369	10.896633	0.005535	-0.010074	0.108960	0.067637	-3.531824	1.606048
50245	0	0.486127	-1.120587	10.486490	0.004944	-0.011230	0.104858	0.087487	-3.439957	1.601669
50246	0	0.468533	-0.993617	10.347291	0.004781	-0.009962	0.103466	0.109160	-3.332680	1.600576
50247	0	0.449036	-0.894726	9.949354	0.004578	-0.008972	0.099487	0.130818	-3.230432	1.593211
50248	0	0.432081	-1.011267	9.694351	0.004407	-0.010145	0.096936	0.162175	-3.127084	1.590428
50249	0	0.383238	-1.022524	9.436650	0.003906	-0.010254	0.094360	0.189813	-3.035677	1.582926
50250	0	0.351119	-0.895888	9.193392	0.003579	-0.008978	0.091929	0.206278	-2.949224	1.578249
50251	0	0.354357	-0.743540	9.064037	0.003601	-0.007446	0.090637	0.212752	-2.874693	1.577601
50252	0	0.284322	-0.790587	8.673774	0.002880	-0.007915	0.086736	0.216783	-2.824130	1.578521
50253	0	0.333064	-1.189098	8.960204	0.003357	-0.011902	0.089600	0.223216	-2.788619	1.572905
50254	0	0.310874	-1.082601	8.838528	0.003121	-0.010843	0.088383	0.238020	-2.770345	1.572310
50255	0	0.286893	-0.755267	8.746473	0.002869	-0.007568	0.087463	0.250962	-2.768581	1.566806
50256	0	0.269443	-0.789470	8.709965	0.002686	-0.007904	0.087099	0.255580	-2.778144	1.567868
50257	0	0.307911	-1.032382	8.917040	0.003052	-0.010315	0.089172	0.236365	-2.811129	1.570659
50258	0	0.338793	-0.943008	9.044666	0.003351	-0.009418	0.090449	0.212624	-2.855343	1.571069
50259	0	0.310037	-0.521074	8.788758	0.003052	-0.005188	0.087891	0.175073	-2.916429	1.570881
50260	0	0.303319	-1.056237	9.111191	0.002969	-0.010546	0.091116	0.146197	-2.994859	1.570398
50261	0	0.373314	-1.263256	9.509025	0.003662	-0.012634	0.095093	0.140161	-3.078218	1.575783
50262	0	0.400940	-0.854152	9.722006	0.003929	-0.008542	0.097223	0.132660	-3.170400	1.583302
50263	0	0.442053	-0.691022	10.033710	0.004333	-0.006897	0.100342	0.109402	-3.267358	1.583459
50264	0	0.465562	-0.859980	10.099644	0.004569	-0.008573	0.101003	0.070345	-3.363091	1.586688
50265	0	0.539456	-1.237261	10.613083	0.005310	-0.012329	0.106140	0.015150	-3.452020	1.595219
50266	0	0.561965	-1.233400	10.635649	0.005540	-0.012295	0.106365	-0.035366	-3.535561	1.600951
50267	0	0.538060	-0.832972	11.156674	0.005310	-0.008301	0.111572	-0.073274	-3.605612	1.605755
50268	0	0.532373	-0.965082	11.100698	0.005267	-0.009641	0.111011	-0.091814	-3.661623	1.604406
50269	0	0.554069	-1.171875	11.248547	0.005493	-0.011719	0.112488	-0.099914	-3.707676	1.605570
50270	0	0.610878	-1.013394	11.382308	0.006078	-0.010133	0.113825	-0.109123	-3.736633	1.610302
50271	0	0.641924	-0.988628	11.474563	0.006409	-0.009888	0.114746	-0.115638	-3.744907	1.605647
50272	0	0.593019	-1.092528	11.431829	0.005941	-0.010923	0.114318	-0.125390	-3.731509	1.602917
50273	0	0.638181	-1.183540	11.480919	0.006409	-0.011841	0.114807	-0.127779	-3.702655	1.603582
50274	0	0.582361	-1.151058	11.286060	0.005867	-0.011525	0.112857	-0.120720	-3.656528	1.597198
50275	0	0.561250	-0.943044	11.231042	0.005676	-0.009460	0.112305	-0.097785	-3.589474	1.598175
50276	0	0.560176	-0.919461	11.055177	0.005672	-0.009219	0.110546	-0.079965	-3.514218	1.598477
50277	0	0.529118	-1.017550	10.767163	0.005371	-0.010193	0.107666	-0.069071	-3.427277	1.593856
50278	0	0.482474	-1.117297	10.463133	0.004910	-0.011197	0.104625	-0.050256	-3.331590	1.590167
50279	0	0.473610	-0.974104	10.327778	0.004822	-0.009766	0.103271	-0.030600	-3.234657	1.585094
50280	0	0.444520	-0.859204	10.017650	0.004533	-0.008620	0.100170	-0.005925	-3.132525	1.578866
50281	0	0.443948	-0.979673	9.699146	0.004517	-0.009827	0.096985	0.021784	-3.039454	1.569798
50282	0	0.423253	-1.023218	9.450076	0.004305	-0.010257	0.094495	0.043882	-2.949811	1.562415
50283	0	0.359718	-0.938208	9.283877	0.003662	-0.009399	0.092834	0.057511	-2.867663	1.553774
50284	0	0.341966	-0.758546	9.089190	0.003473	-0.007596	0.090889	0.062986	-2.798030	1.549144
50285	0	0.276653	-0.768684	8.819742	0.002808	-0.007690	0.088196	0.059731	-2.742595	1.548380
50286	0	0.287890	-1.158282	8.856676	0.002908	-0.011590	0.088565	0.061023	-2.703267	1.546697
50287	0	0.291582	-0.987624	8.886892	0.002930	-0.009888	0.088867	0.067710	-2.683256	1.546721
50288	0	0.259823	-0.680780	8.844229	0.002597	-0.006814	0.088442	0.067575	-2.682747	1.549702
50289	0	0.287735	-0.750260	8.850110	0.002869	-0.007507	0.088501	0.065547	-2.691680	1.547828
50290	0	0.290952	-0.988354	8.819453	0.002886	-0.009879	0.088196	0.051535	-2.720162	1.550388
50291	0	0.320693	-0.989452	9.197810	0.003174	-0.009888	0.091980	0.034692	-2.759162	1.559211
50292	0	0.309903	-0.582352	8.855588	0.003055	-0.005812	0.088558	0.011080	-2.814186	1.557838
50293	0	0.335520	-1.087617	9.136606	0.003296	-0.010864	0.091370	-0.012307	-2.886119	1.564036
50294	0	0.378797	-1.229297	9.404400	0.003723	-0.012293	0.094047	-0.020923	-2.962435	1.566446
50295	0	0.410374	-0.885163	9.716468	0.004028	-0.008850	0.097168	-0.031275	-3.048798	1.570753
50296	0	0.445110	-0.746190	10.008545	0.004367	-0.007450	0.100090	-0.053341	-3.142627	1.571879
50297	0	0.478527	-0.832836	10.167834	0.004700	-0.008301	0.101685	-0.093007	-3.236447	1.580361
50298	0	0.507966	-1.138404	10.569011	0.004999	-0.011350	0.105698	-0.138834	-3.321045	1.581017
50299	0	0.482847	-1.137825	10.637849	0.004761	-0.011353	0.106384	-0.175115	-3.391535	1.589027
50300	0	0.539671	-0.812293	11.070219	0.005329	-0.008111	0.110706	-0.195982	-3.458934	1.592638
50301	0	0.524111	-1.000731	11.010513	0.005188	-0.010010	0.110107	-0.201890	-3.511727	1.596940
50302	0	0.564733	-1.152936	11.199162	0.005601	-0.011531	0.111994	-0.208779	-3.556705	1.598227
50303	0	0.601046	-1.013888	11.315701	0.005981	-0.010132	0.113159	-0.224281	-3.583670	1.599690
50304	0	0.611433	-0.980017	11.467792	0.006101	-0.009781	0.114680	-0.251838	-3.594962	1.598579
50305	0	0.622069	-1.056543	11.395232	0.006226	-0.010559	0.113953	-0.266417	-3.587746	1.595866
50306	0	0.582332	-1.166418	11.395370	0.005849	-0.011671	0.113952	-0.267602	-3.559824	1.592385
50307	0	0.551115	-1.072922	11.218598	0.005554	-0.010742	0.112183	-0.262418	-3.513758	1.594331
50308	0	0.504928	-0.918129	11.121496	0.005102	-0.009191	0.111212	-0.260908	-3.457110	1.594443
50309	0	0.530279	-0.847578	10.968413	0.005371	-0.008484	0.109680	-0.260342	-3.383600	1.588990
50310	0	0.504187	-1.017332	10.645687	0.005116	-0.010178	0.106453	-0.263587	-3.302308	1.583718
50311	0	0.492665	-1.103493	10.419207	0.005005	-0.011047	0.104187	-0.257781	-3.214367	1.581269
50312	0	0.452440	-0.996252	10.340798	0.004605	-0.009986	0.103402	-0.239761	-3.122878	1.587788
50313	0	0.431697	-0.900831	9.985916	0.004395	-0.009033	0.099854	-0.219082	-3.031895	1.587203
50314	0	0.423203	-0.932851	9.693977	0.004305	-0.009352	0.096934	-0.199525	-2.943808	1.583430
50315	0	0.390094	-1.005494	9.540237	0.003967	-0.010071	0.095398	-0.188421	-2.862126	1.575932
50316	0	0.365398	-0.942134	9.302852	0.003716	-0.009430	0.093025	-0.185839	-2.784373	1.576689
50317	0	0.324421	-0.835704	9.253156	0.003296	-0.008362	0.092529	-0.187977	-2.718285	1.575537
50318	0	0.303268	-0.846626	9.094835	0.003072	-0.008475	0.090946	-0.184695	-2.666896	1.575520
50319	0	0.272720	-1.067444	8.899066	0.002747	-0.010681	0.088989	-0.184265	-2.639809	1.579518
50320	0	0.287823	-0.906962	8.941995	0.002891	-0.009081	0.089418	-0.178108	-2.621844	1.584617
50321	0	0.280941	-0.725438	8.941716	0.002808	-0.007263	0.089417	-0.175100	-2.621748	1.580763
50322	0	0.282091	-0.798278	8.978296	0.002810	-0.007978	0.089784	-0.188962	-2.632673	1.583099
50323	0	0.313399	-0.916564	8.971988	0.003113	-0.009155	0.089722	-0.210561	-2.657350	1.586144
50324	0	0.355798	-0.919300	9.026308	0.003521	-0.009176	0.090266	-0.240248	-2.701897	1.591950
50325	0	0.340225	-0.898851	9.063390	0.003357	-0.008972	0.090637	-0.269380	-2.756656	1.594826
50326	0	0.374972	-0.883146	9.520444	0.003695	-0.008824	0.095207	-0.286424	-2.819345	1.597470
50327	0	0.366380	-0.929189	9.490585	0.003601	-0.009277	0.094910	-0.312542	-2.892479	1.603586
50328	0	0.416618	-0.908176	9.923019	0.004098	-0.009065	0.099235	-0.340815	-2.968630	1.606834
50329	0	0.440357	-0.923371	9.899432	0.004333	-0.009216	0.098999	-0.369526	-3.047097	1.611748
50330	0	0.498872	-0.959065	10.435290	0.004909	-0.009559	0.104360	-0.413233	-3.132436	1.616032
50331	0	0.513834	-1.070619	10.399779	0.005066	-0.010681	0.104004	-0.449398	-3.209603	1.622240
50332	0	0.534573	-1.098801	10.746510	0.005277	-0.010978	0.107470	-0.468902	-3.280572	1.622221
50333	0	0.531192	-0.996279	10.857720	0.005249	-0.009949	0.108582	-0.492267	-3.344339	1.622855
50334	0	0.573076	-0.986812	11.064363	0.005682	-0.009856	0.110647	-0.513033	-3.392310	1.622279
50335	0	0.552725	-0.916882	11.077599	0.005493	-0.009155	0.110779	-0.535398	-3.425104	1.624669
50336	0	0.564416	-1.011664	11.278360	0.005623	-0.010098	0.112786	-0.562142	-3.444325	1.624856
50337	0	0.525535	-1.106526	11.303507	0.005249	-0.011047	0.113037	-0.588522	-3.448421	1.629121
50338	0	0.573823	-1.041504	11.382612	0.005750	-0.010412	0.113826	-0.599464	-3.434571	1.626246
50339	0	0.565644	-1.012287	11.218443	0.005676	-0.010132	0.112183	-0.598332	-3.412053	1.621085
50340	0	0.565771	-1.029608	11.102799	0.005697	-0.010298	0.111026	-0.604515	-3.369087	1.621119
50341	0	0.569077	-0.976595	10.931637	0.005737	-0.009766	0.109314	-0.612721	-3.318168	1.619809
50342	0	0.545833	-0.970831	10.840527	0.005523	-0.009706	0.108402	-0.623413	-3.248034	1.615707
50343	0	0.505928	-1.037012	10.547260	0.005127	-0.010376	0.105469	-0.624806	-3.172584	1.617107
50344	0	0.491419	-1.065970	10.426043	0.004992	-0.010670	0.104256	-0.621510	-3.084699	1.618597
50345	0	0.438266	-0.969089	10.101770	0.004456	-0.009705	0.101013	-0.613682	-3.000027	1.610981
50346	0	0.399332	-0.929402	9.998782	0.004066	-0.009312	0.099983	-0.601211	-2.914259	1.614389
50347	0	0.383665	-0.920272	9.741617	0.003906	-0.009216	0.097412	-0.592955	-2.830421	1.608141
50348	0	0.383215	-0.960318	9.528741	0.003892	-0.009618	0.095284	-0.583113	-2.756480	1.596954
50349	0	0.355098	-0.914536	9.289842	0.003601	-0.009155	0.092896	-0.578683	-2.692621	1.586207
50350	0	0.358177	-0.875551	9.296519	0.003622	-0.008770	0.092962	-0.568672	-2.640895	1.586186
50351	0	0.350761	-0.999798	9.149424	0.003540	-0.010010	0.091492	-0.561790	-2.598207	1.583970
50352	0	0.333456	-0.918671	8.960484	0.003354	-0.009193	0.089603	-0.561154	-2.571231	1.589316
50353	0	0.292190	-0.878467	8.978340	0.002930	-0.008789	0.089783	-0.563526	-2.559043	1.584707
50354	0	0.304008	-0.836009	9.069841	0.003036	-0.008353	0.090699	-0.580231	-2.562467	1.586609
50355	0	0.288113	-0.818797	8.880490	0.002869	-0.008179	0.088806	-0.600241	-2.576224	1.590412
50356	0	0.297921	-0.949390	9.044797	0.002954	-0.009480	0.090450	-0.626585	-2.605223	1.598400
50357	0	0.308467	-0.904511	9.142838	0.003052	-0.009033	0.091431	-0.649636	-2.644019	1.600687
50358	0	0.328829	-0.895108	9.337591	0.003241	-0.008936	0.093379	-0.676397	-2.700016	1.600504
50359	0	0.402436	-0.911086	9.478360	0.003967	-0.009094	0.094788	-0.704692	-2.766436	1.602388
50360	0	0.402900	-0.939581	9.678816	0.003962	-0.009373	0.096793	-0.740272	-2.843617	1.598691
50361	0	0.464797	-1.045843	9.801688	0.004578	-0.010437	0.098022	-0.773574	-2.923270	1.607230
50362	0	0.454924	-1.044968	9.995776	0.004477	-0.010420	0.099964	-0.816055	-3.003950	1.610819
50363	0	0.471478	-0.998019	10.302086	0.004639	-0.009949	0.103027	-0.859330	-3.085966	1.614526
50364	0	0.467898	-1.034813	10.496118	0.004610	-0.010319	0.104967	-0.899666	-3.158639	1.625109
50365	0	0.500814	-1.027691	10.680632	0.004944	-0.010254	0.106812	-0.932560	-3.225050	1.632385
50366	0	0.513275	-0.984095	10.899309	0.005075	-0.009813	0.108998	-0.969776	-3.283740	1.641125
50367	0	0.560119	-1.003271	11.022503	0.005554	-0.010010	0.110229	-1.001681	-3.330076	1.644385
50368	0	0.574642	-1.056486	11.137583	0.005710	-0.010545	0.111380	-1.030324	-3.365483	1.649396
50369	0	0.581953	-1.100060	11.163079	0.005798	-0.010986	0.111633	-1.052858	-3.384906	1.653097
50370	0	0.590629	-1.059621	11.266426	0.005902	-0.010589	0.112665	-1.068310	-3.386718	1.649454
50371	0	0.615576	-1.025610	11.273221	0.006165	-0.010254	0.112732	-1.078198	-3.375602	1.645714
50372	0	0.569356	-1.075807	11.230493	0.005719	-0.010747	0.112305	-1.097101	-3.347366	1.649616
50373	0	0.545262	-1.086736	11.078051	0.005493	-0.010864	0.110779	-1.107762	-3.303420	1.645694
50374	0	0.511711	-1.056239	10.919753	0.005169	-0.010566	0.109195	-1.111606	-3.247105	1.642471
50375	0	0.513354	-1.012009	10.797490	0.005188	-0.010132	0.107971	-1.106465	-3.187380	1.639208
50376	0	0.495629	-1.076677	10.633425	0.005019	-0.010780	0.106330	-1.099099	-3.117713	1.627261
50377	0	0.499478	-1.059809	10.437579	0.005066	-0.010620	0.104370	-1.082110	-3.037806	1.620354
50378	0	0.443259	-1.024827	10.169954	0.004499	-0.010273	0.101694	-1.061483	-2.960659	1.613047
50379	0	0.444471	-0.992689	9.985892	0.004517	-0.009949	0.099854	-1.043599	-2.876385	1.610567
50380	0	0.437703	-0.952224	9.712197	0.004437	-0.009541	0.097117	-1.029207	-2.803250	1.596308
50381	0	0.415564	-0.999279	9.619560	0.004211	-0.010010	0.096191	-1.016213	-2.735001	1.594604
50382	0	0.393218	-1.002675	9.400501	0.003980	-0.010038	0.094002	-1.009309	-2.675269	1.591620
50383	0	0.343825	-0.944862	9.204377	0.003479	-0.009460	0.092041	-1.001884	-2.622635	1.586535
50384	0	0.354951	-0.869738	9.155947	0.003581	-0.008705	0.091558	-0.999499	-2.581191	1.586381
50385	0	0.340026	-0.902706	9.094366	0.003418	-0.009033	0.090942	-0.999143	-2.556856	1.585750
50386	0	0.331204	-0.926127	9.057890	0.003322	-0.009266	0.090578	-1.000695	-2.542634	1.583706
50387	0	0.359977	-0.878585	8.990515	0.003601	-0.008789	0.089905	-1.004013	-2.538862	1.588770
50388	0	0.348889	-0.878074	9.027076	0.003476	-0.008783	0.090271	-1.008177	-2.552847	1.588112
50389	0	0.375193	-0.921993	9.118498	0.003723	-0.009216	0.091187	-1.020247	-2.586750	1.590574
50390	0	0.393942	-0.941397	9.215703	0.003903	-0.009407	0.092159	-1.036416	-2.629268	1.597342
50391	0	0.388961	-0.971541	9.374705	0.003845	-0.009705	0.093750	-1.057223	-2.681211	1.605248
50392	0	0.374530	-0.980354	9.557076	0.003692	-0.009789	0.095574	-1.082854	-2.743115	1.606376
50393	0	0.378791	-0.965993	9.765215	0.003723	-0.009644	0.097656	-1.109728	-2.816670	1.612643
50394	0	0.379020	-0.914797	9.868116	0.003732	-0.009128	0.098685	-1.140972	-2.882141	1.616123
50395	0	0.421688	-0.973118	10.125203	0.004150	-0.009705	0.101257	-1.178675	-2.954933	1.616631
50396	0	0.460181	-1.020817	10.337678	0.004530	-0.010186	0.103382	-1.210643	-3.032106	1.612557
50397	0	0.482367	-1.033415	10.509779	0.004761	-0.010315	0.105103	-1.239146	-3.098299	1.615017
50398	0	0.531553	-1.013102	10.710131	0.005255	-0.010111	0.107106	-1.268242	-3.160954	1.616703
50399	0	0.572584	-1.044405	10.851723	0.005676	-0.010437	0.108521	-1.283104	-3.210983	1.617557
50400	0	0.569476	-1.071146	11.003617	0.005654	-0.010696	0.110040	-1.306129	-3.250808	1.614939
50401	0	0.576961	-1.056766	11.102046	0.005737	-0.010559	0.111023	-1.322261	-3.281928	1.615289
50402	0	0.563837	-1.046882	11.125910	0.005619	-0.010455	0.111261	-1.343541	-3.299688	1.616406
50403	0	0.555781	-1.031908	11.193792	0.005554	-0.010315	0.111938	-1.354840	-3.301283	1.618633
50404	0	0.506119	-1.051020	11.144847	0.005073	-0.010507	0.111448	-1.365478	-3.287551	1.621118
50405	0	0.528348	-1.036374	11.224604	0.005310	-0.010376	0.112244	-1.359809	-3.258486	1.614516
50406	0	0.576475	-1.033632	11.029899	0.005807	-0.010352	0.110295	-1.350060	-3.212868	1.610031
50407	0	0.562932	-1.036064	10.815822	0.005676	-0.010376	0.108154	-1.340431	-3.161352	1.609478
50408	0	0.510463	-1.056989	10.670068	0.005157	-0.010591	0.106696	-1.324824	-3.103905	1.602698
50409	0	0.505966	-1.047541	10.529116	0.005127	-0.010498	0.105286	-1.306662	-3.029058	1.599551
50410	0	0.487019	-1.036941	10.279916	0.004934	-0.010393	0.102794	-1.286679	-2.955963	1.588097
50411	0	0.427191	-1.017110	10.150627	0.004333	-0.010193	0.101501	-1.268599	-2.884817	1.586881
50412	0	0.396792	-0.964216	9.913419	0.004030	-0.009663	0.099130	-1.251397	-2.811184	1.576222
50413	0	0.414824	-0.925467	9.729492	0.004211	-0.009277	0.097290	-1.231116	-2.735133	1.575906
50414	0	0.348234	-0.915483	9.595945	0.003537	-0.009171	0.095956	-1.217713	-2.667986	1.572097
50415	0	0.355902	-0.914267	9.418007	0.003601	-0.009155	0.094177	-1.208883	-2.615113	1.559653
50416	0	0.342177	-0.941982	9.272019	0.003457	-0.009437	0.092717	-1.194666	-2.569745	1.551392
50417	0	0.363678	-0.914107	9.179930	0.003662	-0.009155	0.091797	-1.183484	-2.536340	1.552398
50418	0	0.347391	-0.918025	9.204622	0.003489	-0.009189	0.092045	-1.179612	-2.516269	1.544143
50419	0	0.341162	-0.908859	9.118732	0.003418	-0.009094	0.091187	-1.179123	-2.506405	1.549160
50420	0	0.310110	-0.878093	9.045477	0.003099	-0.008779	0.090455	-1.188757	-2.506554	1.550328
50421	0	0.288155	-0.885777	9.075812	0.002869	-0.008850	0.090759	-1.205121	-2.520821	1.547989
50422	0	0.310444	-0.930109	9.142613	0.003078	-0.009294	0.091428	-1.221284	-2.552479	1.548248
50423	0	0.297151	-0.946245	9.301605	0.002930	-0.009460	0.093018	-1.230494	-2.601808	1.544111
50424	0	0.330488	-0.953373	9.478144	0.003259	-0.009526	0.094784	-1.246308	-2.655418	1.544770
50425	0	0.371231	-0.953239	9.588322	0.003662	-0.009521	0.095886	-1.266115	-2.713187	1.545516
50426	0	0.412920	-1.010340	9.782917	0.004069	-0.010094	0.097833	-1.284310	-2.781041	1.550969
50427	0	0.458054	-1.020532	9.960519	0.004517	-0.010193	0.099609	-1.305464	-2.852307	1.552937
50428	0	0.446624	-0.998933	10.093925	0.004401	-0.009974	0.100944	-1.329137	-2.923863	1.557315
50429	0	0.451712	-1.008569	10.326736	0.004456	-0.010071	0.103271	-1.352417	-2.989916	1.557833
50430	0	0.494748	-1.005323	10.521095	0.004886	-0.010040	0.105215	-1.373260	-3.055013	1.560976
50431	0	0.512493	-1.001900	10.705200	0.005066	-0.010010	0.107056	-1.389841	-3.115996	1.559379
50432	0	0.498554	-0.978791	10.802222	0.004940	-0.009785	0.108025	-1.399829	-3.162134	1.562726
50433	0	0.540509	-0.958668	10.900674	0.005371	-0.009583	0.109009	-1.410680	-3.195812	1.563967
50434	0	0.558703	-0.989760	11.077265	0.005562	-0.009896	0.110774	-1.418442	-3.219932	1.560528
50435	0	0.593587	-1.007217	11.138821	0.005920	-0.010071	0.111389	-1.426136	-3.233879	1.559645
50436	0	0.595251	-1.049955	11.156945	0.005951	-0.010501	0.111569	-1.430919	-3.233630	1.559110
50437	0	0.566005	-1.049526	11.157335	0.005676	-0.010498	0.111572	-1.434110	-3.215196	1.556558
50438	0	0.561287	-1.000115	11.078264	0.005644	-0.010005	0.110781	-1.436066	-3.181524	1.550335
50439	0	0.514927	-1.043099	10.974361	0.005188	-0.010437	0.109741	-1.435651	-3.139447	1.550570
50440	0	0.500299	-1.029252	10.797828	0.005051	-0.010303	0.107975	-1.429797	-3.087264	1.548054
50441	0	0.488686	-1.036554	10.614380	0.004944	-0.010376	0.106140	-1.424247	-3.024253	1.541416
50442	0	0.471025	-1.003840	10.480795	0.004770	-0.010051	0.104804	-1.416390	-2.957125	1.536962
50443	0	0.457746	-0.962775	10.297053	0.004639	-0.009644	0.102966	-1.404436	-2.887494	1.533331
50444	0	0.439988	-0.959350	10.053694	0.004457	-0.009613	0.100533	-1.387797	-2.820387	1.527047
50445	0	0.403247	-0.925530	9.863723	0.004089	-0.009277	0.098633	-1.367801	-2.752821	1.521017
50446	0	0.435355	-0.951599	9.687599	0.004404	-0.009540	0.096871	-1.345486	-2.691603	1.512545
50447	0	0.391662	-0.980462	9.570748	0.003967	-0.009827	0.095703	-1.324699	-2.629485	1.509808
50448	0	0.382251	-0.958286	9.473777	0.003866	-0.009601	0.094734	-1.308826	-2.575147	1.506958
50449	0	0.357190	-0.865193	9.283701	0.003601	-0.008667	0.092834	-1.295918	-2.537528	1.504534
50450	0	0.351941	-0.838528	9.198638	0.003543	-0.008393	0.091985	-1.291633	-2.506649	1.501875
50451	0	0.346377	-0.866083	9.204217	0.003479	-0.008667	0.092041	-1.289668	-2.486001	1.501395
50452	0	0.301744	-0.871322	9.155509	0.003021	-0.008717	0.091555	-1.291212	-2.479515	1.498395
50453	0	0.305998	-0.848134	9.179684	0.003052	-0.008484	0.091797	-1.293797	-2.488022	1.495825
50454	0	0.302133	-0.878501	9.136813	0.003007	-0.008784	0.091369	-1.300485	-2.504239	1.496022
50455	0	0.319709	-0.909958	9.216176	0.003174	-0.009094	0.092163	-1.312949	-2.531261	1.499338
50456	0	0.338090	-0.935606	9.398929	0.003343	-0.009350	0.093991	-1.326428	-2.575918	1.508797
50457	0	0.364524	-0.928170	9.448030	0.003601	-0.009277	0.094482	-1.337580	-2.627476	1.510732
50458	0	0.392688	-0.929184	9.551257	0.003873	-0.009287	0.095515	-1.349433	-2.690204	1.515099
50459	0	0.408146	-0.916947	9.771375	0.004028	-0.009155	0.097717	-1.371956	-2.750468	1.519803
50460	0	0.419167	-0.974754	9.972019	0.004136	-0.009734	0.099724	-1.393208	-2.812294	1.522312
50461	0	0.445044	-0.971732	10.168093	0.004395	-0.009705	0.101685	-1.413402	-2.873270	1.525137
50462	0	0.493726	-0.962317	10.386899	0.004874	-0.009609	0.103873	-1.434650	-2.940770	1.523572
50463	0	0.463367	-0.929308	10.436625	0.004578	-0.009277	0.104370	-1.457701	-3.000336	1.518308
50464	0	0.516842	-0.944341	10.692163	0.005119	-0.009432	0.106925	-1.475795	-3.050897	1.526666
50465	0	0.547371	-0.976991	10.809078	0.005432	-0.009766	0.108093	-1.485985	-3.093140	1.522985
50466	0	0.542543	-1.050927	10.930653	0.005394	-0.010508	0.109308	-1.493294	-3.124268	1.520832
50467	0	0.587821	-1.012990	10.949624	0.005859	-0.010132	0.109497	-1.496700	-3.142191	1.521248
50468	0	0.547808	-0.958261	10.961645	0.005469	-0.009579	0.109617	-1.506129	-3.149565	1.523074
50469	0	0.567822	-0.976729	11.016821	0.005676	-0.009766	0.110168	-1.513125	-3.149928	1.519328
50470	0	0.535685	-0.995351	10.998519	0.005375	-0.009953	0.109984	-1.519254	-3.129554	1.515645
50471	0	0.528295	-1.025262	10.925437	0.005310	-0.010254	0.109253	-1.522952	-3.099570	1.517134
50472	0	0.492062	-0.975717	10.840230	0.004951	-0.009764	0.108400	-1.521031	-3.066463	1.511940
50473	0	0.507608	-0.957181	10.760835	0.005127	-0.009583	0.107605	-1.514462	-3.010838	1.514362
50474	0	0.473031	-0.973524	10.608800	0.004782	-0.009745	0.106085	-1.509121	-2.953910	1.510604
50475	0	0.494736	-0.993305	10.437436	0.005005	-0.009949	0.104370	-1.496648	-2.889449	1.504236
50476	0	0.446919	-1.008531	10.267279	0.004525	-0.010101	0.102669	-1.483527	-2.825648	1.504002
50477	0	0.464189	-0.951070	10.040655	0.004700	-0.009521	0.100403	-1.475903	-2.758363	1.501465
50478	0	0.459276	-0.942918	9.864303	0.004647	-0.009439	0.098639	-1.468629	-2.693784	1.495992
50479	0	0.434430	-0.939298	9.710982	0.004395	-0.009399	0.097107	-1.465730	-2.633229	1.488918
50480	0	0.357889	-0.943780	9.601574	0.003623	-0.009448	0.096013	-1.458244	-2.579248	1.488357
50481	0	0.350393	-0.921030	9.454539	0.003540	-0.009216	0.094543	-1.455727	-2.534143	1.480804
50482	0	0.325570	-0.853130	9.375410	0.003285	-0.008533	0.093753	-1.457849	-2.496408	1.479032
50483	0	0.333941	-0.896721	9.307972	0.003357	-0.008972	0.093079	-1.456556	-2.473406	1.472843
50484	0	0.349198	-0.895761	9.234907	0.003505	-0.008963	0.092348	-1.455130	-2.456058	1.474504
50485	0	0.372123	-0.872472	9.155313	0.003723	-0.008728	0.091553	-1.455812	-2.452087	1.478635
50486	0	0.379144	-0.865828	9.191877	0.003780	-0.008661	0.091919	-1.456968	-2.464311	1.474987
50487	0	0.368025	-0.861548	9.222251	0.003662	-0.008606	0.092224	-1.473704	-2.485201	1.477923
50488	0	0.360385	-0.917999	9.331742	0.003576	-0.009175	0.093319	-1.484380	-2.517332	1.483994
50489	0	0.357808	-0.928906	9.454088	0.003540	-0.009277	0.094543	-1.503547	-2.561646	1.489543
50490	0	0.359904	-0.931157	9.624422	0.003556	-0.009302	0.096247	-1.519739	-2.610792	1.493342
50491	0	0.377239	-0.922628	9.710409	0.003723	-0.009216	0.097107	-1.536484	-2.667101	1.492830
50492	0	0.417916	-0.942783	9.898952	0.004128	-0.009420	0.098992	-1.550060	-2.724037	1.490751
50493	0	0.457524	-0.959608	10.094823	0.004517	-0.009583	0.100952	-1.570429	-2.788722	1.498250
50494	0	0.487461	-0.987128	10.234306	0.004818	-0.009854	0.102347	-1.594374	-2.850329	1.500651
50495	0	0.475447	-1.002364	10.461046	0.004700	-0.010010	0.104614	-1.614490	-2.908535	1.503408
50496	0	0.498436	-1.004965	10.557873	0.004932	-0.010038	0.105582	-1.631608	-2.963181	1.503303
50497	0	0.480854	-1.020696	10.662493	0.004761	-0.010193	0.106628	-1.651575	-3.012853	1.499795
50498	0	0.488843	-0.980139	10.844992	0.004858	-0.009795	0.108452	-1.662821	-3.043368	1.497638
50499	0	0.497201	-0.977400	10.925090	0.004944	-0.009766	0.109253	-1.676250	-3.071277	1.497476
50500	0	0.538371	-0.966294	10.997954	0.005366	-0.009661	0.109981	-1.683104	-3.087845	1.495734
50501	0	0.531274	-1.019949	11.028979	0.005310	-0.010193	0.110291	-1.694405	-3.089080	1.496904
50502	0	0.542906	-1.026878	10.973955	0.005437	-0.010267	0.109739	-1.700325	-3.079430	1.502951
50503	0	0.559711	-1.007148	10.962001	0.005615	-0.010071	0.109619	-1.705260	-3.059090	1.503320
50504	0	0.548773	-1.031845	10.907215	0.005518	-0.010317	0.109071	-1.711092	-3.026098	1.498269
50505	0	0.514966	-0.982946	10.840001	0.005188	-0.009827	0.108398	-1.718117	-2.984289	1.498097
50506	0	0.537423	-0.971054	10.638933	0.005418	-0.009710	0.106387	-1.722333	-2.936070	1.496490
50507	0	0.513736	-0.982117	10.541071	0.005188	-0.009827	0.105408	-1.720303	-2.879945	1.487769
50508	0	0.460957	-0.956358	10.352346	0.004661	-0.009572	0.103520	-1.714870	-2.822369	1.478699
50509	0	0.421783	-0.968532	10.162766	0.004272	-0.009705	0.101624	-1.697019	-2.759729	1.471649
50510	0	0.429238	-0.941104	10.035292	0.004347	-0.009423	0.100349	-1.686921	-2.696452	1.466182
50511	0	0.416146	-0.938938	9.802556	0.004211	-0.009399	0.098022	-1.679053	-2.637010	1.456097
50512	0	0.436962	-0.937308	9.723759	0.004417	-0.009380	0.097235	-1.674347	-2.579662	1.444027
50513	0	0.392909	-0.969185	9.576703	0.003967	-0.009705	0.095764	-1.662995	-2.532884	1.436721
50514	0	0.373763	-0.924379	9.448933	0.003770	-0.009253	0.094487	-1.656275	-2.492651	1.433006
50515	0	0.345381	-0.878230	9.295812	0.003479	-0.008789	0.092957	-1.651864	-2.460449	1.428412
50516	0	0.353326	-0.901740	9.234995	0.003551	-0.009020	0.092349	-1.652755	-2.437718	1.436208
50517	0	0.340972	-0.909062	9.271306	0.003418	-0.009094	0.092712	-1.652259	-2.426193	1.437946
50518	0	0.321843	-0.902776	9.240803	0.003218	-0.009027	0.092408	-1.657795	-2.425759	1.437801
50519	0	0.336470	-0.885041	9.234588	0.003357	-0.008850	0.092346	-1.662209	-2.434043	1.434560
50520	0	0.339208	-0.878928	9.301597	0.003372	-0.008790	0.093017	-1.665361	-2.457057	1.440090
50521	0	0.363116	-0.952689	9.350415	0.003601	-0.009521	0.093506	-1.676084	-2.492399	1.442960
50522	0	0.375634	-0.899395	9.478150	0.003723	-0.008984	0.094784	-1.692672	-2.530986	1.446407
50523	0	0.370417	-0.898431	9.624970	0.003662	-0.008972	0.096252	-1.711248	-2.579456	1.452634
50524	0	0.397537	-0.926122	9.703547	0.003930	-0.009241	0.097039	-1.739113	-2.631296	1.459488
50525	0	0.432833	-0.959348	9.911761	0.004272	-0.009583	0.099121	-1.755939	-2.694215	1.465167
50526	0	0.443568	-0.986663	10.130691	0.004386	-0.009850	0.101311	-1.779363	-2.748895	1.465545
50527	0	0.445256	-0.996601	10.253489	0.004395	-0.009949	0.102539	-1.802792	-2.812060	1.473665
50528	0	0.480374	-0.988133	10.307473	0.004755	-0.009862	0.103079	-1.828393	-2.864634	1.475307
50529	0	0.511621	-0.978590	10.546445	0.005066	-0.009766	0.105469	-1.854435	-2.917633	1.481372
50530	0	0.502621	-1.030964	10.679868	0.004984	-0.010296	0.106802	-1.873170	-2.961457	1.488170
50531	0	0.528362	-1.026557	10.784632	0.005249	-0.010254	0.107849	-1.889438	-2.996700	1.492885
50532	0	0.522102	-0.998272	10.857372	0.005197	-0.009973	0.108576	-1.903938	-3.021079	1.494754
50533	0	0.544132	-0.977307	10.937388	0.005432	-0.009766	0.109375	-1.915420	-3.029458	1.491457
50534	0	0.533378	-1.021486	10.918813	0.005328	-0.010208	0.109189	-1.926106	-3.034104	1.487428
50535	0	0.530185	-1.013069	10.913137	0.005310	-0.010132	0.109131	-1.928405	-3.024294	1.486310
50536	0	0.539926	-1.037147	10.955913	0.005415	-0.010374	0.109558	-1.929127	-3.006775	1.481409
50537	0	0.534208	-1.000630	10.809502	0.005371	-0.010010	0.108093	-1.928765	-2.974924	1.478884
50538	0	0.534538	-1.042849	10.712117	0.005374	-0.010430	0.107120	-1.930063	-2.943242	1.480968
50539	0	0.490429	-1.000707	10.589809	0.004944	-0.010010	0.105896	-1.930364	-2.899489	1.474803
50540	0	0.469812	-0.993483	10.437686	0.004744	-0.009944	0.104374	-1.923501	-2.848693	1.465193
50541	0	0.446976	-0.981629	10.339658	0.004517	-0.009827	0.103394	-1.915136	-2.795832	1.458923
50542	0	0.419030	-0.979862	10.132697	0.004241	-0.009807	0.101324	-1.909174	-2.737653	1.452244
50543	0	0.403725	-1.030401	10.022297	0.004089	-0.010315	0.100220	-1.899753	-2.677256	1.445930
50544	0	0.412174	-0.979176	9.851986	0.004169	-0.009806	0.098516	-1.886641	-2.620895	1.441240
50545	0	0.386467	-1.005352	9.674419	0.003906	-0.010071	0.096741	-1.869276	-2.570791	1.433241
50546	0	0.397214	-0.971974	9.534634	0.004007	-0.009732	0.095344	-1.857375	-2.527584	1.428097
50547	0	0.387980	-0.908564	9.509468	0.003906	-0.009094	0.095093	-1.850165	-2.494718	1.424260
50548	0	0.383150	-0.937844	9.399839	0.003854	-0.009383	0.093997	-1.847521	-2.466524	1.420967
50549	0	0.352684	-0.896693	9.344583	0.003540	-0.008972	0.093445	-1.844297	-2.449264	1.418117
50550	0	0.345038	-0.914380	9.265354	0.003452	-0.009146	0.092653	-1.845143	-2.445736	1.417438
50551	0	0.366746	-0.897120	9.301746	0.003662	-0.008972	0.093018	-1.847213	-2.451133	1.414592
50552	0	0.319851	-0.884682	9.332154	0.003184	-0.008849	0.093322	-1.847662	-2.467279	1.416484
50553	0	0.374155	-0.885104	9.350504	0.003723	-0.008850	0.093506	-1.852126	-2.488659	1.409073
50554	0	0.403614	-0.928470	9.496692	0.004004	-0.009279	0.094969	-1.862047	-2.525514	1.410844
50555	0	0.406489	-0.965672	9.600544	0.004028	-0.009644	0.096008	-1.881131	-2.567802	1.410262
50556	0	0.408545	-0.925516	9.722035	0.004041	-0.009244	0.097223	-1.897721	-2.619132	1.408432
50557	0	0.413267	-0.922496	9.826398	0.004089	-0.009216	0.098267	-1.911165	-2.668235	1.409896
50558	0	0.410085	-0.949163	10.008883	0.004055	-0.009479	0.100092	-1.929464	-2.719254	1.413054
50559	0	0.413850	-0.996427	10.082654	0.004089	-0.009949	0.100830	-1.950481	-2.773608	1.419224
50560	0	0.429777	-0.962984	10.246699	0.004250	-0.009615	0.102470	-1.970463	-2.826115	1.419263
50561	0	0.468385	-0.959452	10.436700	0.004639	-0.009583	0.104370	-1.986910	-2.874313	1.418750
50562	0	0.520133	-0.992446	10.606821	0.005157	-0.009912	0.106071	-2.003050	-2.920218	1.426400
50563	0	0.521973	-1.008073	10.668697	0.005188	-0.010071	0.106689	-2.016842	-2.952970	1.428982
50564	0	0.528461	-1.009882	10.729173	0.005252	-0.010091	0.107294	-2.028490	-2.986583	1.434156
50565	0	0.538957	-1.013762	10.821387	0.005371	-0.010132	0.108215	-2.037619	-3.004967	1.434347
50566	0	0.541218	-1.039028	10.876046	0.005408	-0.010388	0.108761	-2.042500	-3.007897	1.438154
50567	0	0.525110	-1.012909	10.870377	0.005249	-0.010132	0.108704	-2.042459	-3.008963	1.438983
50568	0	0.506081	-1.012284	10.846028	0.005070	-0.010127	0.108459	-2.040755	-2.998544	1.438405
50569	0	0.498730	-1.000840	10.809420	0.005005	-0.010010	0.108093	-2.041992	-2.978850	1.440583
50570	0	0.457200	-1.012438	10.650918	0.004603	-0.010130	0.106507	-2.038610	-2.944190	1.439222
50571	0	0.485326	-0.999790	10.644778	0.004883	-0.010010	0.106445	-2.028403	-2.911601	1.430612
50572	0	0.502261	-1.003747	10.535461	0.005068	-0.010048	0.105351	-2.019471	-2.861599	1.427388
50573	0	0.489874	-1.023915	10.333613	0.004944	-0.010254	0.103333	-2.005529	-2.810810	1.423213
50574	0	0.450214	-0.996477	10.254940	0.004549	-0.009981	0.102546	-1.989622	-2.757627	1.423465
50575	0	0.428817	-0.950691	10.101649	0.004333	-0.009521	0.101013	-1.975492	-2.705501	1.415792
50576	0	0.395058	-0.954554	9.949589	0.004000	-0.009555	0.099493	-1.967132	-2.648239	1.406631
50577	0	0.404627	-0.975366	9.851371	0.004089	-0.009766	0.098511	-1.955608	-2.597407	1.401125
50578	0	0.359636	-0.973446	9.717509	0.003637	-0.009743	0.097173	-1.948257	-2.548408	1.391006
50579	0	0.326484	-0.944445	9.631611	0.003296	-0.009460	0.096313	-1.931678	-2.510608	1.388163
50580	0	0.351176	-0.911248	9.430633	0.003540	-0.009125	0.094304	-1.919204	-2.475357	1.384032
50581	0	0.370215	-0.926530	9.417926	0.003723	-0.009277	0.094177	-1.907002	-2.448904	1.382387
50582	0	0.391217	-0.967573	9.320567	0.003925	-0.009682	0.093204	-1.902151	-2.431818	1.379959
50583	0	0.378091	-0.896572	9.368971	0.003784	-0.008972	0.093689	-1.896810	-2.426864	1.375044
50584	0	0.360025	-0.890137	9.283495	0.003594	-0.008899	0.092835	-1.902633	-2.433010	1.376398
50585	0	0.349025	-0.885142	9.356635	0.003479	-0.008850	0.093567	-1.906845	-2.445787	1.368988
50586	0	0.340492	-0.928198	9.405215	0.003379	-0.009280	0.094053	-1.911661	-2.476351	1.370211
50587	0	0.338548	-0.921645	9.509175	0.003357	-0.009216	0.095093	-1.914486	-2.509466	1.376853
50588	0	0.363706	-0.909885	9.667503	0.003598	-0.009095	0.096677	-1.921502	-2.554309	1.376361
50589	0	0.357527	-0.959149	9.704372	0.003540	-0.009583	0.097046	-1.934747	-2.594605	1.383317
50590	0	0.383337	-0.942379	9.850397	0.003795	-0.009418	0.098506	-1.943567	-2.638430	1.380812
50591	0	0.450204	-0.952940	10.033897	0.004456	-0.009521	0.100342	-1.955305	-2.690251	1.379647
50592	0	0.459544	-0.961260	10.204077	0.004550	-0.009599	0.102044	-1.973536	-2.740029	1.381049
50593	0	0.431956	-0.940930	10.326863	0.004272	-0.009399	0.103271	-1.987143	-2.790985	1.382418
50594	0	0.453372	-0.979435	10.472704	0.004490	-0.009787	0.104730	-1.998214	-2.837587	1.387099
50595	0	0.492254	-0.965336	10.528290	0.004883	-0.009644	0.105286	-2.011436	-2.879530	1.387959
50596	0	0.499587	-1.009464	10.637665	0.004963	-0.010091	0.106379	-2.018025	-2.913748	1.390654
50597	0	0.509099	-0.970755	10.723732	0.005066	-0.009705	0.107239	-2.023605	-2.939373	1.391908
50598	0	0.494828	-1.013620	10.735651	0.004932	-0.010139	0.107357	-2.023480	-2.955199	1.393949
50599	0	0.500935	-0.989449	10.815347	0.005005	-0.009888	0.108154	-2.032932	-2.958870	1.393917
50600	0	0.537578	-0.989681	10.796995	0.005380	-0.009902	0.107969	-2.029583	-2.953753	1.393217
50601	0	0.524074	-1.000476	10.852137	0.005249	-0.010010	0.108521	-2.026407	-2.943960	1.396274
50602	0	0.496852	-0.993166	10.760752	0.004988	-0.009939	0.107606	-2.020418	-2.922597	1.395518
50603	0	0.485620	-0.976020	10.644703	0.004883	-0.009766	0.106445	-2.016551	-2.893078	1.394562
50604	0	0.485430	-0.979770	10.584120	0.004890	-0.009816	0.105838	-1.998446	-2.853173	1.392689
50605	0	0.471858	-0.975227	10.419018	0.004761	-0.009766	0.104187	-1.985602	-2.806086	1.390601
50606	0	0.444461	-0.936543	10.291388	0.004494	-0.009374	0.102911	-1.978223	-2.750752	1.383340
50607	0	0.410406	-0.914454	10.193155	0.004150	-0.009155	0.101929	-1.967962	-2.698002	1.375466
50608	0	0.432121	-0.924516	9.998421	0.004364	-0.009256	0.099981	-1.956920	-2.648374	1.365687
50609	0	0.404327	-0.896063	9.839163	0.004089	-0.008972	0.098389	-1.945234	-2.594069	1.359339
50610	0	0.390208	-0.894361	9.699260	0.003937	-0.008950	0.096991	-1.939225	-2.552422	1.351417
50611	0	0.368753	-0.908554	9.625464	0.003723	-0.009094	0.096252	-1.930660	-2.509317	1.346748
50612	0	0.368572	-0.943847	9.546436	0.003714	-0.009443	0.095463	-1.926712	-2.475151	1.339335
50613	0	0.339240	-0.884693	9.466674	0.003418	-0.008850	0.094666	-1.924704	-2.443441	1.334729
50614	0	0.347525	-0.865797	9.405788	0.003489	-0.008661	0.094057	-1.922572	-2.426504	1.325679
50615	0	0.371420	-0.873421	9.344460	0.003723	-0.008728	0.093445	-1.932036	-2.414638	1.323715
50616	0	0.358241	-0.898438	9.374918	0.003583	-0.008986	0.093749	-1.932556	-2.413050	1.319887
50617	0	0.348189	-0.903544	9.381071	0.003479	-0.009033	0.093811	-1.937218	-2.415632	1.317294
50618	0	0.350415	-0.854778	9.417575	0.003485	-0.008550	0.094176	-1.936881	-2.438183	1.318628
50619	0	0.362580	-0.879129	9.478645	0.003601	-0.008789	0.094788	-1.941574	-2.466965	1.319812
50620	0	0.349931	-0.922294	9.575997	0.003468	-0.009221	0.095761	-1.945829	-2.503854	1.319722
50621	0	0.382510	-0.927966	9.734926	0.003784	-0.009277	0.097351	-1.950617	-2.550788	1.323044
50622	0	0.378413	-0.904224	9.838294	0.003744	-0.009038	0.098385	-1.957640	-2.596120	1.326767
50623	0	0.401484	-0.909708	9.905789	0.003967	-0.009094	0.099060	-1.963001	-2.650029	1.322104
50624	0	0.447538	-0.965816	10.063848	0.004430	-0.009650	0.100641	-1.974079	-2.700707	1.325659
50625	0	0.468542	-0.952591	10.210927	0.004639	-0.009521	0.102112	-1.981066	-2.751896	1.330561
50626	0	0.477517	-0.922911	10.411809	0.004734	-0.009226	0.104120	-1.986646	-2.796082	1.328856
50627	0	0.479970	-0.922368	10.522220	0.004761	-0.009216	0.105225	-1.996607	-2.837291	1.332304
50628	0	0.462734	-0.990918	10.631553	0.004595	-0.009903	0.106318	-2.005207	-2.871164	1.336395
50629	0	0.491204	-1.001045	10.729841	0.004883	-0.010010	0.107300	-2.007796	-2.901387	1.333054
50630	0	0.495856	-0.977010	10.723391	0.004941	-0.009768	0.107235	-2.012301	-2.919138	1.333047
50631	0	0.483233	-0.982956	10.778735	0.004822	-0.009827	0.107788	-2.017084	-2.929425	1.330645
50632	0	0.508933	-0.959051	10.827423	0.005087	-0.009589	0.108274	-2.020108	-2.931110	1.326673
50633	0	0.524723	-0.989249	10.845912	0.005249	-0.009888	0.108459	-2.026740	-2.928266	1.327219
50634	0	0.517049	-1.014030	10.790996	0.005184	-0.010141	0.107909	-2.027088	-2.912926	1.324331
50635	0	0.504136	-0.951529	10.742358	0.005066	-0.009521	0.107422	-2.021878	-2.885859	1.325058
50636	0	0.480845	-0.950874	10.608325	0.004834	-0.009510	0.106082	-2.021859	-2.857404	1.320206
50637	0	0.478946	-0.933789	10.485993	0.004822	-0.009338	0.104858	-2.022664	-2.821556	1.307914
50638	0	0.465619	-0.957566	10.413125	0.004696	-0.009583	0.104129	-2.016379	-2.777264	1.302933
50639	0	0.453217	-0.951746	10.290766	0.004578	-0.009521	0.102905	-2.013113	-2.725998	1.298406
50640	0	0.432488	-0.932890	10.101894	0.004366	-0.009331	0.101017	-2.012244	-2.678804	1.297635
50641	0	0.404433	-0.902563	10.028327	0.004089	-0.009033	0.100281	-2.004796	-2.626838	1.287236
50642	0	0.395954	-0.882858	9.973846	0.004000	-0.008836	0.099736	-1.997724	-2.580163	1.277304
50643	0	0.362484	-0.945803	9.808512	0.003662	-0.009460	0.098083	-1.996123	-2.535985	1.274050
50644	0	0.355853	-0.945453	9.619550	0.003589	-0.009456	0.096194	-1.996016	-2.499379	1.272756
50645	0	0.345523	-0.908963	9.558236	0.003479	-0.009094	0.095581	-1.991771	-2.470143	1.272654
50646	0	0.365717	-0.890259	9.448504	0.003675	-0.008903	0.094484	-1.993114	-2.447253	1.268025
50647	0	0.371102	-0.909267	9.405581	0.003723	-0.009094	0.094055	-1.992508	-2.431651	1.268068
50648	0	0.314677	-0.914947	9.454477	0.003149	-0.009152	0.094544	-1.990300	-2.428150	1.261977
50649	0	0.347735	-0.879198	9.387186	0.003479	-0.008789	0.093872	-1.995225	-2.425304	1.257597
50650	0	0.360849	-0.885599	9.442008	0.003597	-0.008857	0.094420	-1.995683	-2.437946	1.260721
50651	0	0.356042	-0.854976	9.429811	0.003540	-0.008545	0.094299	-2.003005	-2.461617	1.265461
50652	0	0.354530	-0.898577	9.514972	0.003520	-0.008983	0.095151	-2.008216	-2.490990	1.269126
50653	0	0.357456	-0.866808	9.643418	0.003540	-0.008667	0.096436	-2.011007	-2.530949	1.269026
50654	0	0.382344	-0.879821	9.697924	0.003792	-0.008792	0.096981	-2.019906	-2.567281	1.268042
50655	0	0.412837	-0.842348	9.887528	0.004089	-0.008423	0.098877	-2.022123	-2.611495	1.266305
50656	0	0.414879	-0.971973	10.009082	0.004107	-0.009706	0.100094	-2.038771	-2.658780	1.266878
50657	0	0.443606	-0.971599	10.107131	0.004395	-0.009705	0.101074	-2.053191	-2.704858	1.261212
50658	0	0.463917	-0.942996	10.179755	0.004600	-0.009423	0.101800	-2.062173	-2.748274	1.267329
50659	0	0.455673	-0.941189	10.357377	0.004517	-0.009399	0.103577	-2.077400	-2.791459	1.273173
50660	0	0.463372	-0.992145	10.454420	0.004598	-0.009913	0.104547	-2.087574	-2.829974	1.270892
50661	0	0.467260	-1.026684	10.607636	0.004639	-0.010254	0.106079	-2.102915	-2.865588	1.273178
50662	0	0.496822	-0.937618	10.613261	0.004951	-0.009365	0.106134	-2.116149	-2.883665	1.276867
50663	0	0.514125	-0.941058	10.693193	0.005127	-0.009399	0.106934	-2.129320	-2.897991	1.280630
50664	0	0.474183	-0.961425	10.759978	0.004728	-0.009605	0.107601	-2.139927	-2.911312	1.283981
50665	0	0.506790	-1.019981	10.736009	0.005066	-0.010193	0.107361	-2.148442	-2.912628	1.283444
50666	0	0.542863	-0.990250	10.778650	0.005436	-0.009902	0.107786	-2.149969	-2.904006	1.282842
50667	0	0.492944	-0.971154	10.772709	0.004944	-0.009705	0.107727	-2.158337	-2.888041	1.276107
50668	0	0.482837	-0.966448	10.650597	0.004854	-0.009658	0.106505	-2.166347	-2.859649	1.271124
50669	0	0.485144	-0.970202	10.608078	0.004883	-0.009705	0.106079	-2.164390	-2.825077	1.269349
50670	0	0.454318	-0.982040	10.516799	0.004576	-0.009822	0.105166	-2.163589	-2.789043	1.262183
50671	0	0.490625	-0.939866	10.327335	0.004944	-0.009399	0.103271	-2.163522	-2.746832	1.255158
50672	0	0.458576	-0.957794	10.272710	0.004624	-0.009582	0.102725	-2.160214	-2.703202	1.250409
50673	0	0.423129	-0.969671	10.125981	0.004272	-0.009705	0.101257	-2.152014	-2.656065	1.245338
50674	0	0.421542	-0.968667	9.955494	0.004252	-0.009689	0.099553	-2.149698	-2.613005	1.236271
50675	0	0.405276	-0.952298	9.832901	0.004089	-0.009521	0.098328	-2.152157	-2.569677	1.240206
50676	0	0.392715	-0.928059	9.741523	0.003956	-0.009281	0.097414	-2.152254	-2.535255	1.238988
50677	0	0.381932	-0.952693	9.680225	0.003845	-0.009521	0.096802	-2.159479	-2.503931	1.238560
50678	0	0.371031	-0.909962	9.533837	0.003733	-0.009106	0.095337	-2.152966	-2.476299	1.240931
50679	0	0.395312	-0.909109	9.515470	0.003967	-0.009094	0.095154	-2.149998	-2.458571	1.236752
50680	0	0.350186	-0.896461	9.369045	0.003511	-0.008966	0.093690	-2.148602	-2.446216	1.230158
50681	0	0.323391	-0.910080	9.490907	0.003235	-0.009094	0.094910	-2.157429	-2.444320	1.225545
50682	0	0.348188	-0.898947	9.435789	0.003477	-0.008986	0.094358	-2.163133	-2.449239	1.227561
50683	0	0.354911	-0.928139	9.448168	0.003540	-0.009277	0.094482	-2.168962	-2.459370	1.229461
50684	0	0.358155	-0.935841	9.514990	0.003558	-0.009347	0.095152	-2.183739	-2.486433	1.239346
50685	0	0.393053	-0.891924	9.588449	0.003906	-0.008911	0.095886	-2.194418	-2.514507	1.237039
50686	0	0.355722	-0.906454	9.710072	0.003528	-0.009050	0.097103	-2.212153	-2.548374	1.239561
50687	0	0.412515	-0.923069	9.801961	0.004089	-0.009216	0.098022	-2.229983	-2.589107	1.242629
50688	0	0.401666	-0.925507	9.941817	0.003979	-0.009246	0.099421	-2.241603	-2.631807	1.243961
50689	0	0.443123	-0.965917	10.070491	0.004395	-0.009644	0.100708	-2.260391	-2.672618	1.243407
50690	0	0.426632	-0.975245	10.149144	0.004224	-0.009736	0.101495	-2.279914	-2.719452	1.250596
50691	0	0.442896	-0.959511	10.296366	0.004395	-0.009583	0.102966	-2.294882	-2.756762	1.253741
50692	0	0.480083	-0.992980	10.356787	0.004768	-0.009913	0.103571	-2.313892	-2.791563	1.261139
50693	0	0.472812	-0.996532	10.503866	0.004700	-0.009949	0.105042	-2.332884	-2.821530	1.265006
50694	0	0.484768	-1.011642	10.588689	0.004818	-0.010105	0.105889	-2.345982	-2.852663	1.268162
50695	0	0.496085	-0.965933	10.632102	0.004944	-0.009644	0.106323	-2.363785	-2.870168	1.268523
50696	0	0.523270	-0.974667	10.692739	0.005221	-0.009737	0.106929	-2.374826	-2.881291	1.275438
50697	0	0.537117	-0.977250	10.699400	0.005371	-0.009766	0.106995	-2.382796	-2.880474	1.279590
50698	0	0.518478	-1.021159	10.705349	0.005188	-0.010207	0.107054	-2.388129	-2.876385	1.275421
50699	0	0.511859	-1.013576	10.699466	0.005127	-0.010132	0.106995	-2.392877	-2.866671	1.277036
50700	0	0.466544	-1.007109	10.644590	0.004683	-0.010079	0.106444	-2.384446	-2.847775	1.268268
50701	0	0.497659	-1.013043	10.687401	0.005005	-0.010132	0.106873	-2.383344	-2.816873	1.264094
50702	0	0.467049	-1.037261	10.559438	0.004704	-0.010374	0.105593	-2.382134	-2.779521	1.258356
50703	0	0.448252	-1.006915	10.376141	0.004517	-0.010071	0.103760	-2.380654	-2.741285	1.259967
50704	0	0.435137	-0.969408	10.272731	0.004388	-0.009702	0.102725	-2.372436	-2.700008	1.260673
50705	0	0.441507	-0.945624	10.156466	0.004456	-0.009460	0.101562	-2.367976	-2.653938	1.253861
50706	0	0.427978	-0.963018	10.034765	0.004314	-0.009636	0.100346	-2.361741	-2.614004	1.245209
50707	0	0.411621	-0.932795	9.924557	0.004150	-0.009338	0.099243	-2.350000	-2.574043	1.240896
50708	0	0.435375	-0.906602	9.802951	0.004388	-0.009074	0.098027	-2.340705	-2.533719	1.234524
50709	0	0.399644	-0.951479	9.710891	0.004028	-0.009521	0.097107	-2.333107	-2.495720	1.228271
50710	0	0.387641	-0.950834	9.668371	0.003903	-0.009509	0.096683	-2.332534	-2.463205	1.226567
50711	0	0.376370	-0.933592	9.600935	0.003784	-0.009338	0.096008	-2.329944	-2.438211	1.223538
50712	0	0.366715	-0.909269	9.497288	0.003682	-0.009089	0.094973	-2.334218	-2.419605	1.215014
50713	0	0.353130	-0.897374	9.503192	0.003540	-0.008972	0.095032	-2.336511	-2.408396	1.214714
50714	0	0.358150	-0.946597	9.472645	0.003583	-0.009464	0.094727	-2.339013	-2.405920	1.212744
50715	0	0.342485	-0.953228	9.466419	0.003418	-0.009521	0.094666	-2.352563	-2.413564	1.209302
50716	0	0.375016	-0.954988	9.545494	0.003736	-0.009543	0.095456	-2.360829	-2.429203	1.208412
50717	0	0.380301	-0.940314	9.612926	0.003784	-0.009399	0.096130	-2.365794	-2.450816	1.209091
50718	0	0.372813	-0.953028	9.698079	0.003699	-0.009529	0.096982	-2.367753	-2.484082	1.205113
50719	0	0.375166	-0.971493	9.777620	0.003723	-0.009705	0.097778	-2.380451	-2.516693	1.201200
50720	0	0.406149	-1.003863	9.899195	0.004025	-0.010031	0.098994	-2.390200	-2.558651	1.196813
50721	0	0.412470	-0.983768	9.978994	0.004089	-0.009827	0.099792	-2.403451	-2.598306	1.199446
50722	0	0.407286	-1.015975	10.057830	0.004038	-0.010155	0.100580	-2.409763	-2.637230	1.202726
50723	0	0.437309	-1.019522	10.210990	0.004333	-0.010193	0.102112	-2.413003	-2.680706	1.204598
50724	0	0.445090	-0.959430	10.369181	0.004414	-0.009588	0.103694	-2.420252	-2.720839	1.211024
50725	0	0.436498	-0.989062	10.449060	0.004333	-0.009888	0.104492	-2.423981	-2.754416	1.212368
50726	0	0.460456	-1.007887	10.497543	0.004580	-0.010077	0.104977	-2.425958	-2.780783	1.216126
50727	0	0.496971	-0.989434	10.607727	0.004944	-0.009888	0.106079	-2.433580	-2.807801	1.217387
50728	0	0.482532	-0.996809	10.668458	0.004812	-0.009963	0.106686	-2.439373	-2.821072	1.217456
50729	0	0.525418	-0.976627	10.681121	0.005249	-0.009766	0.106812	-2.440335	-2.825811	1.217153
50730	0	0.531932	-1.007016	10.674979	0.005320	-0.010073	0.106750	-2.437816	-2.824809	1.216837
50731	0	0.518206	-1.000452	10.699541	0.005188	-0.010010	0.106995	-2.432387	-2.817876	1.213008
50732	0	0.503978	-0.986861	10.669185	0.005054	-0.009877	0.106690	-2.423281	-2.802595	1.209807
50733	0	0.492318	-1.037232	10.589732	0.004944	-0.010376	0.105896	-2.419414	-2.779826	1.202069
50734	0	0.505953	-1.030123	10.571671	0.005085	-0.010308	0.105715	-2.411774	-2.751604	1.206099
50735	0	0.479154	-0.993844	10.467766	0.004822	-0.009949	0.104675	-2.400506	-2.718111	1.200205
50736	0	0.454551	-0.955053	10.376614	0.004579	-0.009562	0.103764	-2.387275	-2.681269	1.191015
50737	0	0.423802	-0.987721	10.278564	0.004272	-0.009888	0.102783	-2.375543	-2.642530	1.182977
50738	0	0.416698	-0.966788	10.132529	0.004204	-0.009685	0.101322	-2.356600	-2.600511	1.179585
50739	0	0.410989	-0.962295	10.040648	0.004150	-0.009644	0.100403	-2.332990	-2.553998	1.172400
50740	0	0.409743	-0.965261	9.919137	0.004131	-0.009665	0.099189	-2.319150	-2.514489	1.167539
50741	0	0.411874	-0.962841	9.814735	0.004150	-0.009644	0.098145	-2.301390	-2.477095	1.167257
50742	0	0.411812	-0.954185	9.674789	0.004148	-0.009553	0.096745	-2.288207	-2.440860	1.154612
50743	0	0.388541	-0.926607	9.686471	0.003906	-0.009277	0.096863	-2.274851	-2.415689	1.153756
50744	0	0.354279	-0.912295	9.607379	0.003559	-0.009133	0.096072	-2.262481	-2.395677	1.152060
50745	0	0.352540	-0.884072	9.576557	0.003540	-0.008850	0.095764	-2.251280	-2.377611	1.150059
50746	0	0.350973	-0.888201	9.527884	0.003510	-0.008893	0.095278	-2.238124	-2.376064	1.151907
50747	0	0.335913	-0.920716	9.552082	0.003357	-0.009216	0.095520	-2.227254	-2.378159	1.145337
50748	0	0.355466	-0.888407	9.503313	0.003544	-0.008893	0.095033	-2.216599	-2.390495	1.146510
50749	0	0.385887	-0.884762	9.625212	0.003845	-0.008850	0.096252	-2.213772	-2.405993	1.149755
50750	0	0.377214	-0.915067	9.643371	0.003750	-0.009151	0.096435	-2.214158	-2.431743	1.148793
50751	0	0.411796	-0.934070	9.716654	0.004089	-0.009338	0.097168	-2.217089	-2.464638	1.150481
50752	0	0.429931	-0.934511	9.752883	0.004269	-0.009343	0.097530	-2.219616	-2.499871	1.149928
50753	0	0.412623	-0.934743	9.887457	0.004089	-0.009338	0.098877	-2.230353	-2.541761	1.150186
50754	0	0.413787	-0.954872	9.996764	0.004103	-0.009541	0.099970	-2.239939	-2.581255	1.151680
50755	0	0.399999	-0.958966	10.131640	0.003967	-0.009583	0.101318	-2.248213	-2.617301	1.159296
50756	0	0.425368	-0.960650	10.179949	0.004216	-0.009598	0.101802	-2.258246	-2.658591	1.164370
50757	0	0.437058	-0.964852	10.302531	0.004333	-0.009644	0.103027	-2.263967	-2.698843	1.171080
50758	0	0.461747	-0.984137	10.405860	0.004591	-0.009837	0.104060	-2.268750	-2.727228	1.172222
50759	0	0.484379	-0.982719	10.473526	0.004822	-0.009827	0.104736	-2.269412	-2.750514	1.176620
50760	0	0.482506	-0.964310	10.570931	0.004805	-0.009645	0.105710	-2.266922	-2.771899	1.177043
50761	0	0.514271	-0.927570	10.632263	0.005127	-0.009277	0.106323	-2.265185	-2.788231	1.176618
50762	0	0.491525	-0.970069	10.589414	0.004914	-0.009702	0.105894	-2.263977	-2.788590	1.177072
50763	0	0.463657	-0.976113	10.681203	0.004639	-0.009766	0.106812	-2.259048	-2.785811	1.176453
50764	0	0.468599	-0.963204	10.632390	0.004695	-0.009635	0.106323	-2.255732	-2.775578	1.174915
50765	0	0.486977	-0.951360	10.608041	0.004883	-0.009521	0.106079	-2.247005	-2.760929	1.173915
50766	0	0.489718	-0.968135	10.583852	0.004917	-0.009689	0.105837	-2.238094	-2.738765	1.174609
50767	0	0.473532	-0.969673	10.443304	0.004761	-0.009705	0.104431	-2.229184	-2.710487	1.169958
50768	0	0.505481	-0.949342	10.407098	0.005076	-0.009506	0.104069	-2.214780	-2.686243	1.167809
50769	0	0.472913	-0.951003	10.266366	0.004761	-0.009521	0.102661	-2.201623	-2.650536	1.164215
50770	0	0.466342	-0.930414	10.205825	0.004698	-0.009316	0.102056	-2.187431	-2.611588	1.162116
50771	0	0.442513	-0.944909	10.077145	0.004456	-0.009460	0.100769	-2.174154	-2.576614	1.158390
50772	0	0.375103	-0.912125	10.028692	0.003784	-0.009133	0.100285	-2.159986	-2.538597	1.146014
50773	0	0.381582	-0.908261	9.906226	0.003845	-0.009094	0.099060	-2.146202	-2.504286	1.136066
50774	0	0.406620	-0.893948	9.796722	0.004092	-0.008949	0.097965	-2.134401	-2.473490	1.131224
50775	0	0.363924	-0.939192	9.802403	0.003662	-0.009399	0.098022	-2.125336	-2.446456	1.122402
50776	0	0.384303	-0.925685	9.650073	0.003860	-0.009263	0.096499	-2.117710	-2.425384	1.117176
50777	0	0.377423	-0.903028	9.570379	0.003784	-0.009033	0.095703	-2.113968	-2.413055	1.111825
50778	0	0.394235	-0.890325	9.613173	0.003947	-0.008905	0.096131	-2.111140	-2.406609	1.111540
50779	0	0.372683	-0.915843	9.558061	0.003723	-0.009155	0.095581	-2.114714	-2.410328	1.120393
50780	0	0.385619	-0.873497	9.612922	0.003852	-0.008735	0.096129	-2.114835	-2.414858	1.120882
50781	0	0.367122	-0.878795	9.613013	0.003662	-0.008789	0.096130	-2.113344	-2.425179	1.115945
50782	0	0.381647	-0.866401	9.667827	0.003802	-0.008665	0.096679	-2.111938	-2.441479	1.111239
50783	0	0.362556	-0.921933	9.686159	0.003601	-0.009216	0.096863	-2.115416	-2.469718	1.113305
50784	0	0.392252	-0.940759	9.759106	0.003894	-0.009406	0.097592	-2.117109	-2.502704	1.112108
50785	0	0.411843	-0.933652	9.814349	0.004089	-0.009338	0.098145	-2.114857	-2.535922	1.113757
50786	0	0.418146	-0.934098	9.960462	0.004148	-0.009336	0.099607	-2.121078	-2.573132	1.115367
50787	0	0.430807	-0.903969	10.125524	0.004272	-0.009033	0.101257	-2.128366	-2.612750	1.112625
50788	0	0.456532	-0.911769	10.210445	0.004527	-0.009108	0.102107	-2.139634	-2.654835	1.116020
50789	0	0.454467	-0.922364	10.302545	0.004517	-0.009216	0.103027	-2.147640	-2.685181	1.123407
50790	0	0.466223	-0.935885	10.363119	0.004634	-0.009354	0.103633	-2.153278	-2.715894	1.121552
50791	0	0.447845	-0.965086	10.485675	0.004456	-0.009644	0.104858	-2.161081	-2.740185	1.124164
50792	0	0.445645	-0.930191	10.534136	0.004440	-0.009293	0.105343	-2.170990	-2.757195	1.119378
50793	0	0.440882	-0.989239	10.595600	0.004395	-0.009888	0.105957	-2.175834	-2.771925	1.122317
50794	0	0.461421	-0.977865	10.583143	0.004606	-0.009775	0.105832	-2.179318	-2.779978	1.121452
50795	0	0.506918	-0.952040	10.681147	0.005066	-0.009521	0.106812	-2.177864	-2.783172	1.109098
50796	0	0.487811	-0.964261	10.607854	0.004889	-0.009642	0.106078	-2.178485	-2.771489	1.105970
50797	0	0.492820	-1.006723	10.620224	0.004944	-0.010071	0.106201	-2.174178	-2.754221	1.101215
50798	0	0.477450	-1.000033	10.541060	0.004790	-0.010003	0.105410	-2.170694	-2.736553	1.102861
50799	0	0.455607	-0.952215	10.546962	0.004578	-0.009521	0.105469	-2.170905	-2.712633	1.104575
50800	0	0.444814	-0.902881	10.418961	0.004474	-0.009035	0.104188	-2.163436	-2.684160	1.099392
50801	0	0.448534	-0.939838	10.363915	0.004517	-0.009399	0.103638	-2.161719	-2.649277	1.094323
50802	0	0.399692	-0.951253	10.187144	0.004027	-0.009520	0.101870	-2.153218	-2.614708	1.090895
50803	0	0.436361	-0.920825	10.168663	0.004395	-0.009216	0.101685	-2.143551	-2.579596	1.083785
50804	0	0.454713	-0.901027	10.016459	0.004578	-0.009018	0.100163	-2.134182	-2.544436	1.077265
50805	0	0.442813	-0.969698	9.948927	0.004456	-0.009705	0.099487	-2.124787	-2.512427	1.078449
50806	0	0.425698	-0.919807	9.820976	0.004279	-0.009202	0.098208	-2.119593	-2.486078	1.082327
50807	0	0.431206	-0.909186	9.765742	0.004333	-0.009094	0.097656	-2.116232	-2.460538	1.077117
50808	0	0.378839	-0.884486	9.729253	0.003802	-0.008845	0.097292	-2.115182	-2.443818	1.072513
50809	0	0.352719	-0.878879	9.655811	0.003540	-0.008789	0.096558	-2.114348	-2.428115	1.075464
50810	0	0.326137	-0.873201	9.600824	0.003270	-0.008728	0.096008	-2.118625	-2.417138	1.075160
50811	0	0.304792	-0.861261	9.649611	0.003052	-0.008606	0.096497	-2.126065	-2.412139	1.070552
50812	0	0.341960	-0.856017	9.637306	0.003410	-0.008558	0.096374	-2.127923	-2.422659	1.066030
50813	0	0.367036	-0.897698	9.625168	0.003662	-0.008972	0.096252	-2.133243	-2.431937	1.063473
50814	0	0.381602	-0.947512	9.631054	0.003800	-0.009471	0.096312	-2.137836	-2.449890	1.064132
50815	0	0.410812	-0.946657	9.722762	0.004089	-0.009460	0.097229	-2.144670	-2.471320	1.065205
50816	0	0.421629	-0.954044	9.752944	0.004188	-0.009534	0.097531	-2.152051	-2.504306	1.067869
50817	0	0.417750	-0.940850	9.832562	0.004150	-0.009399	0.098328	-2.162319	-2.535227	1.065046
50818	0	0.387079	-0.948618	9.917547	0.003839	-0.009480	0.099177	-2.169721	-2.571752	1.068945
50819	0	0.400050	-0.928553	10.027869	0.003967	-0.009277	0.100281	-2.178774	-2.608875	1.077247
50820	0	0.407218	-0.930371	10.106708	0.004034	-0.009295	0.101069	-2.188937	-2.651504	1.071474
50821	0	0.442736	-0.892048	10.174337	0.004395	-0.008911	0.101746	-2.199149	-2.687740	1.074759
50822	0	0.449400	-0.930600	10.344755	0.004461	-0.009296	0.103450	-2.209439	-2.723212	1.076991
50823	0	0.472567	-0.965733	10.412353	0.004700	-0.009644	0.104126	-2.224206	-2.750988	1.082141
50824	0	0.514210	-0.949804	10.497278	0.005118	-0.009489	0.104975	-2.233572	-2.776115	1.087353
50825	0	0.532993	-0.959940	10.509999	0.005310	-0.009583	0.105103	-2.251546	-2.797176	1.088149
50826	0	0.517885	-0.981142	10.656003	0.005167	-0.009800	0.106562	-2.263383	-2.809366	1.086056
50827	0	0.470597	-0.990165	10.577234	0.004700	-0.009888	0.105774	-2.277968	-2.815542	1.089484
50828	0	0.471033	-0.979922	10.607491	0.004712	-0.009794	0.106075	-2.282768	-2.813136	1.088377
50829	0	0.463857	-0.964965	10.650580	0.004639	-0.009644	0.106506	-2.288749	-2.812619	1.083019
50830	0	0.455922	-0.941741	10.571124	0.004577	-0.009412	0.105711	-2.294131	-2.793301	1.078608
50831	0	0.462380	-0.952444	10.546914	0.004639	-0.009521	0.105469	-2.296654	-2.776745	1.074539
50832	0	0.489190	-0.971326	10.485926	0.004914	-0.009711	0.104858	-2.298084	-2.751985	1.069203
50833	0	0.485503	-0.963585	10.363972	0.004883	-0.009644	0.103638	-2.288765	-2.720964	1.063908
50834	0	0.504593	-0.938311	10.284941	0.005072	-0.009384	0.102848	-2.286762	-2.691919	1.062863
50835	0	0.454615	-0.977159	10.186852	0.004578	-0.009766	0.101868	-2.292654	-2.656268	1.058288
50836	0	0.430188	-0.929037	10.071018	0.004332	-0.009290	0.100709	-2.292550	-2.622185	1.055888
50837	0	0.387763	-0.964243	10.022095	0.003906	-0.009644	0.100220	-2.290463	-2.589025	1.059582
50838	0	0.382097	-0.921531	9.875783	0.003850	-0.009214	0.098757	-2.290715	-2.555087	1.054266
50839	0	0.363362	-0.927400	9.784074	0.003662	-0.009277	0.097839	-2.285991	-2.521526	1.047344
50840	0	0.358339	-0.920837	9.723192	0.003605	-0.009211	0.097231	-2.282606	-2.495726	1.050834
50841	0	0.419449	-0.915317	9.668062	0.004211	-0.009155	0.096680	-2.279352	-2.475324	1.046049
50842	0	0.422751	-0.927289	9.698634	0.004238	-0.009274	0.096986	-2.277824	-2.462265	1.051526
50843	0	0.389889	-0.909620	9.643566	0.003906	-0.009094	0.096436	-2.279435	-2.453087	1.051072
50844	0	0.407290	-0.897830	9.576408	0.004074	-0.008977	0.095764	-2.280381	-2.451182	1.052056
50845	0	0.384813	-0.928429	9.625166	0.003845	-0.009277	0.096252	-2.288007	-2.454255	1.047144
50846	0	0.307058	-0.941532	9.686032	0.003057	-0.009414	0.096861	-2.289327	-2.469134	1.050395
50847	0	0.343277	-0.947240	9.704421	0.003418	-0.009460	0.097046	-2.302852	-2.485981	1.054679
50848	0	0.352958	-0.906562	9.716268	0.003509	-0.009058	0.097164	-2.311279	-2.510055	1.060627
50849	0	0.374706	-0.934661	9.820388	0.003723	-0.009338	0.098206	-2.320333	-2.537376	1.057730
50850	0	0.434511	-0.930467	9.862694	0.004320	-0.009295	0.098629	-2.331532	-2.565536	1.063717
50851	0	0.424281	-0.935389	9.930141	0.004211	-0.009338	0.099304	-2.348921	-2.601100	1.062965
50852	0	0.443108	-0.901688	10.082174	0.004396	-0.009005	0.100824	-2.362376	-2.639756	1.060852
50853	0	0.455125	-0.947525	10.162061	0.004517	-0.009460	0.101624	-2.378544	-2.678125	1.058533
50854	0	0.468608	-0.987648	10.277291	0.004647	-0.009857	0.102777	-2.399551	-2.720646	1.061927
50855	0	0.472592	-0.984091	10.339101	0.004700	-0.009827	0.103394	-2.414762	-2.749071	1.061274
50856	0	0.446713	-0.980927	10.393496	0.004447	-0.009795	0.103937	-2.429655	-2.770516	1.066989
50857	0	0.460022	-0.965927	10.436767	0.004578	-0.009644	0.104370	-2.446284	-2.794604	1.070355
50858	0	0.457759	-1.023648	10.594957	0.004562	-0.010225	0.105951	-2.457697	-2.810496	1.071129
50859	0	0.477254	-1.026049	10.601690	0.004761	-0.010254	0.106018	-2.464093	-2.822678	1.074485
50860	0	0.473049	-1.009191	10.589204	0.004723	-0.010084	0.105893	-2.471743	-2.830659	1.074736
50861	0	0.506446	-1.002161	10.632220	0.005066	-0.010010	0.106323	-2.483647	-2.828391	1.083236
50862	0	0.505432	-0.998198	10.570956	0.005063	-0.009973	0.105710	-2.492975	-2.818512	1.083142
50863	0	0.523833	-0.995060	10.546911	0.005249	-0.009949	0.105469	-2.494147	-2.806669	1.077676
50864	0	0.496687	-0.990055	10.504141	0.004983	-0.009892	0.105042	-2.503086	-2.788814	1.071407
50865	0	0.468007	-0.951924	10.492052	0.004700	-0.009521	0.104919	-2.499673	-2.767024	1.069533
50866	0	0.451468	-0.982181	10.364074	0.004539	-0.009823	0.103640	-2.497535	-2.740376	1.065314
50867	0	0.424182	-1.007047	10.345588	0.004272	-0.010071	0.103455	-2.496137	-2.706261	1.060624
50868	0	0.400293	-0.994314	10.181010	0.004028	-0.009949	0.101809	-2.488840	-2.677408	1.059114
50869	0	0.430643	-0.957786	10.101478	0.004333	-0.009583	0.101013	-2.482510	-2.646323	1.056667
50870	0	0.401479	-0.981251	10.059015	0.004035	-0.009818	0.100589	-2.475177	-2.622961	1.055077
50871	0	0.449215	-0.945768	9.924454	0.004517	-0.009460	0.099243	-2.470988	-2.594657	1.042358
50872	0	0.413981	-0.981539	9.857530	0.004163	-0.009822	0.098574	-2.462404	-2.567646	1.043204
50873	0	0.401167	-0.951927	9.820646	0.004028	-0.009521	0.098206	-2.458842	-2.547958	1.038682
50874	0	0.361138	-0.958234	9.729128	0.003629	-0.009579	0.097291	-2.462149	-2.527208	1.035327
50875	0	0.377104	-0.927999	9.637477	0.003784	-0.009277	0.096375	-2.464334	-2.511261	1.032533
50876	0	0.374990	-0.945874	9.607036	0.003757	-0.009466	0.096069	-2.454534	-2.501796	1.030541
50877	0	0.371865	-0.945618	9.637510	0.003723	-0.009460	0.096375	-2.448547	-2.496031	1.025349
50878	0	0.365660	-0.957584	9.643616	0.003653	-0.009574	0.096437	-2.449949	-2.500424	1.019694
50879	0	0.397897	-0.933580	9.643532	0.003967	-0.009338	0.096436	-2.446061	-2.513808	1.019176
50880	0	0.394460	-0.976049	9.625089	0.003929	-0.009761	0.096251	-2.444831	-2.531748	1.015432
50881	0	0.429267	-0.964692	9.710571	0.004272	-0.009644	0.097107	-2.448025	-2.555028	1.013519
50882	0	0.403163	-0.983662	9.862877	0.004008	-0.009834	0.098630	-2.449961	-2.581505	1.017306
50883	0	0.399382	-0.953243	9.960727	0.003967	-0.009521	0.099609	-2.461795	-2.611203	1.024521
50884	0	0.392843	-0.948954	10.015217	0.003899	-0.009483	0.100154	-2.468156	-2.644674	1.025257
50885	0	0.448461	-0.928643	10.088899	0.004456	-0.009277	0.100891	-2.477709	-2.676875	1.027162
50886	0	0.454296	-0.979648	10.173840	0.004514	-0.009785	0.101741	-2.490238	-2.709212	1.023065
50887	0	0.423608	-0.989505	10.235423	0.004211	-0.009888	0.102356	-2.497679	-2.736266	1.021935
50888	0	0.452824	-0.985004	10.308278	0.004505	-0.009842	0.103085	-2.505906	-2.761377	1.019876
50889	0	0.520400	-0.977698	10.387997	0.005188	-0.009766	0.103882	-2.517596	-2.778623	1.015186
50890	0	0.487572	-1.046777	10.479091	0.004854	-0.010461	0.104793	-2.524323	-2.801549	1.014991
50891	0	0.501450	-1.043715	10.479689	0.005005	-0.010437	0.104797	-2.523542	-2.811544	1.016083
50892	0	0.490342	-1.025948	10.479493	0.004902	-0.010255	0.104795	-2.527599	-2.812671	1.017259
50893	0	0.500121	-0.988908	10.467534	0.005005	-0.009888	0.104675	-2.528088	-2.808186	1.019468
50894	0	0.450055	-1.043957	10.479680	0.004509	-0.010440	0.104796	-2.526717	-2.798614	1.019058
50895	0	0.450545	-1.018701	10.461531	0.004517	-0.010193	0.104614	-2.519224	-2.786045	1.018835
50896	0	0.514898	-1.023161	10.437389	0.005165	-0.010242	0.104372	-2.506216	-2.768123	1.012291
50897	0	0.492291	-0.987609	10.400600	0.004944	-0.009888	0.104004	-2.492264	-2.744691	1.010963
50898	0	0.476023	-0.985201	10.339949	0.004780	-0.009865	0.103397	-2.476929	-2.722677	1.006540
50899	0	0.473090	-0.969540	10.254131	0.004761	-0.009705	0.102539	-2.465440	-2.689100	1.002442
50900	0	0.467691	-0.949714	10.199523	0.004701	-0.009503	0.101994	-2.457273	-2.662199	0.997777
50901	0	0.418007	-0.946106	10.077029	0.004211	-0.009460	0.100769	-2.456744	-2.626296	0.994078
50902	0	0.369470	-0.951461	10.010138	0.003721	-0.009523	0.100100	-2.445502	-2.595797	0.984944
50903	0	0.406289	-0.932634	9.936745	0.004089	-0.009338	0.099365	-2.430420	-2.565083	0.979257
50904	0	0.383378	-0.973267	9.851624	0.003854	-0.009742	0.098515	-2.418657	-2.541496	0.977439
50905	0	0.364484	-0.994005	9.784088	0.003662	-0.009949	0.097839	-2.407361	-2.520898	0.977092
50906	0	0.397864	-0.925494	9.747713	0.003994	-0.009260	0.097476	-2.400075	-2.502653	0.969372
50907	0	0.413664	-0.927861	9.686326	0.004150	-0.009277	0.096863	-2.400427	-2.486039	0.967958
50908	0	0.399194	-0.952299	9.655811	0.004001	-0.009524	0.096558	-2.397725	-2.475381	0.963808
50909	0	0.347559	-0.976650	9.667972	0.003479	-0.009766	0.096680	-2.397695	-2.470912	0.964992
50910	0	0.377709	-0.903213	9.674003	0.003777	-0.009035	0.096740	-2.393103	-2.471044	0.969584
50911	0	0.373658	-0.915347	9.655727	0.003723	-0.009155	0.096558	-2.389987	-2.486482	0.967815
50912	0	0.364078	-0.914959	9.673955	0.003628	-0.009152	0.096740	-2.385655	-2.501380	0.967828
50913	0	0.422984	-0.939985	9.777748	0.004211	-0.009399	0.097778	-2.385202	-2.522420	0.965002
50914	0	0.402762	-0.927936	9.795852	0.004004	-0.009279	0.097960	-2.384405	-2.550104	0.961745
50915	0	0.435907	-0.940411	9.887538	0.004333	-0.009399	0.098877	-2.388889	-2.579060	0.965907
50916	0	0.434833	-0.983825	9.960430	0.004324	-0.009836	0.099606	-2.390306	-2.606494	0.968859
50917	0	0.442469	-0.989571	10.027865	0.004395	-0.009888	0.100281	-2.398565	-2.640375	0.968118
50918	0	0.454179	-0.978578	10.161736	0.004517	-0.009783	0.101619	-2.400959	-2.668063	0.973873
50919	0	0.442462	-0.946021	10.253779	0.004395	-0.009460	0.102539	-2.399765	-2.701009	0.973433
50920	0	0.405496	-1.012831	10.332893	0.004027	-0.010132	0.103330	-2.394907	-2.731109	0.968925
50921	0	0.428947	-1.007082	10.455252	0.004272	-0.010071	0.104553	-2.393920	-2.749266	0.966011
50922	0	0.432944	-0.995296	10.479417	0.004306	-0.009950	0.104795	-2.396531	-2.774460	0.969470
50923	0	0.459405	-0.970150	10.424761	0.004578	-0.009705	0.104248	-2.392101	-2.791964	0.969727
50924	0	0.492606	-1.012051	10.540584	0.004915	-0.010126	0.105406	-2.384949	-2.803345	0.963737
50925	0	0.519053	-0.988717	10.559074	0.005188	-0.009888	0.105591	-2.383280	-2.805805	0.958246
50926	0	0.518877	-0.957808	10.552934	0.005193	-0.009582	0.105529	-2.378318	-2.801135	0.955495
50927	0	0.487388	-0.951592	10.479828	0.004883	-0.009521	0.104797	-2.370977	-2.790797	0.961604
50928	0	0.466660	-0.980943	10.504375	0.004682	-0.009816	0.105042	-2.362367	-2.774106	0.960179
50929	0	0.462059	-0.951455	10.431052	0.004639	-0.009521	0.104309	-2.353464	-2.753892	0.957536
50930	0	0.470391	-0.913286	10.412961	0.004725	-0.009142	0.104128	-2.342184	-2.730998	0.951874
50931	0	0.436701	-0.920852	10.339542	0.004395	-0.009216	0.103394	-2.332203	-2.700293	0.946120
50932	0	0.461396	-0.937787	10.248379	0.004644	-0.009384	0.102482	-2.323795	-2.666114	0.941545
50933	0	0.449176	-0.969744	10.125912	0.004517	-0.009705	0.101257	-2.314348	-2.637767	0.936019
50934	0	0.462446	-0.962093	10.034673	0.004650	-0.009630	0.100345	-2.302430	-2.608400	0.925364
50935	0	0.430561	-0.957015	9.973384	0.004333	-0.009583	0.099731	-2.286835	-2.576138	0.922744
50936	0	0.412952	-0.948356	9.931043	0.004155	-0.009498	0.099308	-2.269246	-2.546413	0.914122
50937	0	0.363805	-0.926702	9.808537	0.003662	-0.009277	0.098083	-2.255849	-2.518035	0.915813
50938	0	0.359613	-0.906288	9.833218	0.003613	-0.009074	0.098330	-2.241345	-2.497521	0.915514
50939	0	0.364932	-0.933369	9.771821	0.003662	-0.009338	0.097717	-2.234566	-2.482170	0.916491
50940	0	0.374835	-0.920139	9.759715	0.003758	-0.009208	0.097596	-2.225872	-2.470041	0.908084
50941	0	0.365680	-0.896716	9.698553	0.003662	-0.008972	0.096985	-2.218706	-2.463319	0.910575
50942	0	0.408037	-0.865315	9.668096	0.004079	-0.008657	0.096681	-2.212400	-2.464724	0.906503
50943	0	0.391058	-0.890876	9.643559	0.003906	-0.008911	0.096436	-2.208415	-2.469626	0.894833
50944	0	0.404858	-0.951431	9.680151	0.004037	-0.009517	0.096802	-2.204430	-2.483052	0.891951
50945	0	0.392071	-0.933665	9.747273	0.003906	-0.009338	0.097473	-2.201253	-2.499501	0.895467
50946	0	0.377162	-0.927170	9.728858	0.003752	-0.009274	0.097289	-2.196864	-2.522398	0.894112
50947	0	0.386539	-0.897029	9.838805	0.003845	-0.008972	0.098389	-2.193566	-2.545383	0.894430
50948	0	0.360535	-0.903445	9.923997	0.003580	-0.009030	0.099241	-2.197229	-2.573970	0.894978
50949	0	0.369258	-0.921782	10.003536	0.003662	-0.009216	0.100037	-2.197901	-2.608302	0.892413
50950	0	0.399168	-0.897717	10.082615	0.003967	-0.008976	0.100827	-2.198152	-2.635609	0.886399
50951	0	0.466614	-0.934043	10.125587	0.004639	-0.009338	0.101257	-2.199374	-2.666070	0.884970
50952	0	0.453627	-0.989266	10.247307	0.004511	-0.009892	0.102474	-2.198478	-2.693856	0.888721
50953	0	0.485086	-0.964320	10.223255	0.004822	-0.009644	0.102234	-2.196992	-2.725866	0.888526
50954	0	0.477240	-0.952698	10.284020	0.004758	-0.009521	0.102841	-2.201942	-2.741589	0.886072
50955	0	0.453061	-0.946637	10.461312	0.004517	-0.009460	0.104614	-2.207248	-2.756544	0.880332
50956	0	0.461400	-0.942213	10.393869	0.004605	-0.009412	0.103940	-2.217392	-2.765641	0.884884
50957	0	0.458547	-0.934410	10.583412	0.004578	-0.009338	0.105835	-2.222351	-2.773658	0.885784
50958	0	0.459122	-0.935071	10.497864	0.004593	-0.009351	0.104979	-2.220962	-2.771247	0.892569
50959	0	0.488089	-0.969910	10.492003	0.004883	-0.009705	0.104919	-2.213645	-2.768746	0.893561
50960	0	0.499049	-0.975348	10.400552	0.005001	-0.009755	0.104005	-2.210463	-2.756806	0.891467
50961	0	0.523687	-0.977147	10.424811	0.005249	-0.009766	0.104248	-2.215470	-2.743049	0.894839
50962	0	0.502278	-0.990198	10.473703	0.005041	-0.009900	0.104736	-2.216091	-2.722642	0.894254
50963	0	0.474390	-0.946233	10.315002	0.004761	-0.009460	0.103149	-2.216792	-2.703798	0.886179
50964	0	0.434262	-0.958543	10.241882	0.004361	-0.009586	0.102418	-2.214354	-2.682763	0.887404
50965	0	0.425223	-0.957712	10.254041	0.004272	-0.009583	0.102539	-2.206902	-2.659935	0.882895
50966	0	0.432837	-0.944600	10.132176	0.004354	-0.009450	0.101320	-2.200961	-2.630237	0.876545
50967	0	0.400262	-0.951013	10.040494	0.004028	-0.009521	0.100403	-2.186545	-2.600685	0.874744
50968	0	0.413469	-0.973982	9.973669	0.004160	-0.009744	0.099735	-2.180634	-2.571436	0.874218
50969	0	0.413045	-0.951758	9.900023	0.004150	-0.009521	0.098999	-2.174676	-2.548032	0.877897
50970	0	0.421759	-0.969174	9.784242	0.004232	-0.009697	0.097841	-2.167156	-2.530387	0.876361
50971	0	0.419978	-0.927300	9.814544	0.004211	-0.009277	0.098145	-2.160695	-2.516472	0.875655
50972	0	0.399134	-0.890145	9.784095	0.004004	-0.008903	0.097840	-2.158026	-2.500771	0.875129
50973	0	0.383720	-0.866610	9.729044	0.003845	-0.008667	0.097290	-2.155609	-2.490898	0.876310
50974	0	0.382774	-0.884354	9.716853	0.003829	-0.008849	0.097168	-2.147680	-2.488993	0.874761
50975	0	0.384741	-0.879326	9.680129	0.003845	-0.008789	0.096802	-2.151331	-2.491132	0.878347
50976	0	0.379738	-0.916599	9.722653	0.003788	-0.009164	0.097227	-2.152574	-2.501681	0.878323
50977	0	0.385525	-0.946578	9.753327	0.003845	-0.009460	0.097534	-2.157566	-2.512992	0.881297
50978	0	0.412170	-0.910893	9.771360	0.004109	-0.009106	0.097714	-2.160118	-2.526986	0.878420
50979	0	0.435296	-0.940250	9.777716	0.004333	-0.009399	0.097778	-2.162503	-2.549252	0.883574
50980	0	0.439328	-0.929595	9.917715	0.004373	-0.009283	0.099179	-2.176183	-2.572657	0.882680
50981	0	0.472083	-0.935409	9.997312	0.004700	-0.009338	0.099976	-2.192973	-2.596343	0.884353
50982	0	0.439636	-0.950135	10.021229	0.004375	-0.009493	0.100214	-2.201481	-2.619851	0.879991
50983	0	0.429403	-0.989717	10.156067	0.004272	-0.009888	0.101562	-2.210960	-2.643617	0.884802
50984	0	0.440158	-0.967422	10.192280	0.004376	-0.009664	0.101925	-2.221742	-2.671400	0.882715
50985	0	0.448040	-0.989811	10.247594	0.004456	-0.009888	0.102478	-2.232217	-2.698744	0.879606
50986	0	0.440463	-0.973605	10.375319	0.004383	-0.009727	0.103755	-2.241539	-2.722174	0.875383
50987	0	0.447502	-0.983328	10.473488	0.004456	-0.009827	0.104736	-2.247566	-2.743114	0.869098
50988	0	0.463027	-0.978222	10.381604	0.004616	-0.009779	0.103817	-2.249871	-2.758581	0.873396
50989	0	0.501197	-0.988985	10.382025	0.005005	-0.009888	0.103821	-2.250915	-2.765949	0.877225
50990	0	0.496309	-0.989049	10.461230	0.004958	-0.009892	0.104612	-2.247456	-2.771114	0.872325
50991	0	0.476042	-0.970686	10.510234	0.004761	-0.009705	0.105103	-2.248579	-2.770488	0.867588
50992	0	0.457260	-0.946711	10.412503	0.004577	-0.009465	0.104125	-2.249276	-2.765684	0.860584
50993	0	0.487640	-0.934253	10.357659	0.004883	-0.009338	0.103577	-2.252446	-2.758201	0.861861
50994	0	0.485410	-0.971640	10.382027	0.004869	-0.009713	0.103820	-2.254540	-2.741039	0.858805
50995	0	0.461950	-0.994665	10.327254	0.004639	-0.009949	0.103271	-2.250769	-2.719685	0.848576
50996	0	0.439564	-0.964396	10.248047	0.004417	-0.009640	0.102480	-2.253984	-2.695081	0.847233
50997	0	0.443240	-0.964047	10.217415	0.004456	-0.009644	0.102173	-2.249022	-2.668981	0.838325
50998	0	0.414043	-0.957591	10.126031	0.004165	-0.009577	0.101259	-2.246510	-2.641496	0.828400
50999	0	0.412812	-0.951955	10.040393	0.004150	-0.009521	0.100403	-2.242806	-2.615967	0.821840
51000	0	0.396173	-0.934047	9.948962	0.003983	-0.009336	0.099489	-2.247004	-2.590572	0.821354
51001	0	0.388540	-0.927903	9.869451	0.003906	-0.009277	0.098694	-2.247459	-2.566102	0.821905
51002	0	0.364396	-0.946141	9.820615	0.003662	-0.009460	0.098206	-2.247109	-2.544638	0.819383
51003	0	0.401480	-0.959483	9.839180	0.004030	-0.009591	0.098392	-2.249970	-2.526355	0.817510
51004	0	0.378866	-0.947213	9.802579	0.003797	-0.009474	0.098025	-2.246592	-2.516803	0.813834
51005	0	0.371309	-0.952718	9.747297	0.003723	-0.009521	0.097473	-2.251851	-2.504687	0.813680
51006	0	0.400069	-0.934803	9.741151	0.004007	-0.009349	0.097411	-2.249439	-2.496513	0.810093
51007	0	0.360392	-0.958638	9.728955	0.003601	-0.009583	0.097290	-2.252633	-2.499439	0.812203
51008	0	0.372836	-0.946756	9.741122	0.003723	-0.009460	0.097412	-2.259647	-2.505114	0.817788
51009	0	0.387688	-0.943534	9.697810	0.003866	-0.009429	0.096979	-2.265851	-2.517254	0.816012
51010	0	0.395435	-0.913616	9.764947	0.003943	-0.009130	0.097651	-2.272314	-2.529566	0.818871
51011	0	0.380018	-0.952897	9.814319	0.003784	-0.009521	0.098145	-2.279770	-2.547810	0.819261
51012	0	0.407991	-0.954440	9.899364	0.004060	-0.009537	0.098995	-2.287350	-2.570498	0.825020
51013	0	0.429608	-0.922650	9.881394	0.004272	-0.009216	0.098816	-2.297926	-2.597387	0.822726
51014	0	0.421669	-0.949753	10.009058	0.004198	-0.009481	0.100093	-2.315093	-2.618339	0.816096
51015	0	0.441841	-0.953128	10.113329	0.004395	-0.009521	0.101135	-2.324923	-2.644810	0.818556
51016	0	0.440729	-0.967733	10.149426	0.004381	-0.009664	0.101497	-2.339194	-2.673714	0.819990
51017	0	0.435898	-0.965882	10.217033	0.004333	-0.009644	0.102173	-2.355061	-2.701740	0.822009
51018	0	0.422274	-0.981370	10.271397	0.004201	-0.009797	0.102716	-2.372306	-2.725489	0.824873
51019	0	0.466049	-0.959519	10.412384	0.004639	-0.009583	0.104126	-2.384973	-2.749060	0.821949
51020	0	0.481692	-1.023335	10.375293	0.004804	-0.010219	0.103755	-2.399886	-2.763217	0.822659
51021	0	0.495702	-1.008368	10.442929	0.004944	-0.010071	0.104431	-2.412658	-2.777192	0.826860
51022	0	0.485648	-1.029160	10.473102	0.004848	-0.010281	0.104733	-2.423293	-2.786520	0.829479
51023	0	0.476670	-0.989585	10.479632	0.004761	-0.009888	0.104797	-2.430809	-2.792598	0.828702
51024	0	0.494990	-1.009447	10.503827	0.004955	-0.010088	0.105039	-2.436415	-2.786368	0.826793
51025	0	0.481492	-1.026385	10.424739	0.004822	-0.010254	0.104248	-2.445867	-2.778601	0.821901
51026	0	0.473255	-1.039865	10.461272	0.004746	-0.010396	0.104612	-2.447240	-2.763183	0.820415
51027	0	0.456307	-0.994488	10.369974	0.004578	-0.009949	0.103699	-2.441442	-2.746847	0.820721
51028	0	0.452643	-0.981381	10.370208	0.004548	-0.009819	0.103701	-2.434087	-2.722687	0.817322
51029	0	0.480070	-0.994748	10.260121	0.004822	-0.009949	0.102600	-2.431128	-2.699075	0.810863
51030	0	0.469968	-1.006661	10.156552	0.004719	-0.010069	0.101564	-2.426954	-2.677291	0.808434
51031	0	0.455074	-0.982091	10.138116	0.004578	-0.009827	0.101379	-2.418843	-2.646823	0.798785
51032	0	0.444703	-0.981113	9.973553	0.004463	-0.009816	0.099734	-2.411502	-2.628110	0.792883
51033	0	0.443557	-0.994093	9.997725	0.004456	-0.009949	0.099976	-2.400956	-2.604967	0.792892
51034	0	0.415029	-1.016891	9.918677	0.004171	-0.010178	0.099185	-2.389311	-2.580435	0.790193
51035	0	0.395273	-0.951750	9.777930	0.003967	-0.009521	0.097778	-2.383105	-2.563152	0.785718
51036	0	0.410243	-0.932475	9.826985	0.004121	-0.009331	0.098269	-2.374542	-2.541515	0.783826
51037	0	0.377390	-0.976791	9.747331	0.003784	-0.009766	0.097473	-2.375726	-2.529215	0.777336
51038	0	0.375045	-1.001483	9.735154	0.003763	-0.010015	0.097351	-2.374557	-2.513978	0.776950
51039	0	0.390371	-0.988059	9.716879	0.003906	-0.009888	0.097168	-2.364726	-2.510766	0.772070
51040	0	0.402120	-0.975212	9.692486	0.004023	-0.009752	0.096925	-2.363073	-2.508778	0.773544
51041	0	0.397469	-0.976686	9.735065	0.003967	-0.009766	0.097351	-2.363115	-2.517087	0.775734
51042	0	0.429525	-0.952652	9.777678	0.004287	-0.009524	0.097777	-2.364254	-2.526614	0.775490
51043	0	0.397888	-0.964351	9.789992	0.003967	-0.009644	0.097900	-2.362828	-2.539846	0.771895
51044	0	0.425053	-0.970506	9.808084	0.004234	-0.009705	0.098082	-2.362000	-2.558279	0.774932
51045	0	0.404595	-0.982830	9.863193	0.004028	-0.009827	0.098633	-2.362559	-2.578272	0.774797
51046	0	0.420820	-0.983351	9.954518	0.004186	-0.009830	0.099546	-2.364720	-2.603621	0.783528
51047	0	0.405016	-0.995904	9.966850	0.004028	-0.009949	0.099670	-2.375256	-2.628255	0.784882
51048	0	0.433504	-0.942967	10.118986	0.004316	-0.009420	0.101192	-2.384423	-2.649067	0.785589
51049	0	0.423608	-0.958827	10.107264	0.004211	-0.009583	0.101074	-2.389635	-2.676581	0.780543
51050	0	0.470809	-0.978375	10.192343	0.004688	-0.009778	0.101925	-2.394689	-2.698278	0.784214
51051	0	0.471518	-1.037777	10.229403	0.004700	-0.010376	0.102295	-2.395340	-2.715300	0.780748
51052	0	0.462598	-1.049817	10.308605	0.004608	-0.010502	0.103086	-2.389878	-2.734740	0.778129
51053	0	0.477306	-1.025344	10.369821	0.004761	-0.010254	0.103699	-2.387974	-2.748033	0.775439
51054	0	0.461035	-1.031084	10.369674	0.004601	-0.010314	0.103697	-2.383075	-2.757500	0.773666
51055	0	0.452335	-1.043237	10.437029	0.004517	-0.010437	0.104370	-2.376545	-2.764521	0.775948
51056	0	0.458902	-1.042729	10.455342	0.004591	-0.010428	0.104553	-2.373821	-2.762192	0.770570
51057	0	0.432694	-0.983425	10.400346	0.004333	-0.009827	0.104004	-2.380667	-2.754700	0.773517
51058	0	0.449338	-0.983520	10.418712	0.004503	-0.009842	0.104186	-2.371735	-2.743506	0.774854
51059	0	0.474640	-0.982136	10.333368	0.004761	-0.009827	0.103333	-2.364268	-2.727327	0.771846
51060	0	0.483932	-0.962640	10.357984	0.004853	-0.009633	0.103579	-2.355303	-2.711679	0.769674
51061	0	0.480883	-0.982092	10.284539	0.004822	-0.009827	0.102844	-2.347323	-2.697007	0.768681
51062	0	0.477872	-0.950423	10.162689	0.004796	-0.009511	0.101625	-2.338131	-2.677483	0.760929
51063	0	0.468346	-0.988397	10.131948	0.004700	-0.009888	0.101318	-2.332308	-2.658903	0.762323
51064	0	0.409577	-1.017917	10.083360	0.004118	-0.010186	0.100832	-2.322705	-2.633514	0.757353
51065	0	0.400824	-0.981948	9.997710	0.004028	-0.009827	0.099976	-2.312864	-2.610377	0.751570
51066	0	0.409260	-0.962191	9.936963	0.004110	-0.009630	0.099368	-2.301707	-2.589789	0.744706
51067	0	0.407383	-0.975478	9.918384	0.004089	-0.009766	0.099182	-2.287583	-2.571641	0.745806
51068	0	0.404559	-0.979538	9.912548	0.004058	-0.009806	0.099124	-2.274112	-2.557274	0.741733
51069	0	0.438656	-0.993522	9.839039	0.004395	-0.009949	0.098389	-2.256844	-2.547799	0.736226
51070	0	0.412685	-0.972820	9.766049	0.004134	-0.009739	0.097659	-2.242697	-2.538859	0.743634
51071	0	0.384654	-0.975449	9.753524	0.003845	-0.009766	0.097534	-2.228143	-2.540129	0.741259
51072	0	0.433648	-0.961859	9.778048	0.004335	-0.009622	0.097780	-2.223104	-2.541063	0.738126
51073	0	0.384625	-0.940031	9.759509	0.003845	-0.009399	0.097595	-2.222675	-2.541926	0.737642
51074	0	0.397517	-0.927827	9.850964	0.003969	-0.009279	0.098510	-2.220088	-2.548527	0.738142
51075	0	0.385218	-0.891042	9.875468	0.003845	-0.008911	0.098755	-2.217817	-2.556254	0.737299
51076	0	0.399233	-0.920988	9.838776	0.003981	-0.009215	0.098388	-2.210004	-2.569472	0.740320
51077	0	0.410630	-0.928244	9.930302	0.004089	-0.009277	0.099304	-2.214475	-2.588508	0.744595
51078	0	0.426321	-0.947651	9.936105	0.004245	-0.009471	0.099362	-2.219508	-2.609284	0.743357
51079	0	0.465980	-0.934187	9.991324	0.004639	-0.009338	0.099915	-2.222193	-2.633288	0.733890
51080	0	0.440018	-0.971230	10.052096	0.004375	-0.009712	0.100522	-2.220912	-2.660925	0.736491
51081	0	0.441365	-1.001617	10.131690	0.004395	-0.010010	0.101318	-2.226747	-2.682040	0.740023
51082	0	0.469320	-0.971884	10.247338	0.004677	-0.009718	0.102474	-2.226358	-2.700031	0.734324
51083	0	0.447256	-0.963697	10.290515	0.004456	-0.009644	0.102905	-2.217602	-2.718517	0.736341
51084	0	0.462656	-0.968924	10.333115	0.004611	-0.009692	0.103332	-2.212899	-2.735328	0.737132
51085	0	0.453042	-1.006444	10.363771	0.004517	-0.010071	0.103638	-2.204432	-2.750267	0.735621
51086	0	0.437001	-1.005269	10.351485	0.004361	-0.010058	0.103515	-2.196647	-2.759754	0.730593
51087	0	0.458631	-0.994771	10.436983	0.004578	-0.009949	0.104370	-2.194060	-2.768886	0.725571
51088	0	0.471795	-1.000457	10.455253	0.004717	-0.010008	0.104552	-2.188941	-2.769757	0.722900
51089	0	0.476469	-0.964014	10.424818	0.004761	-0.009644	0.104248	-2.183671	-2.773713	0.724907
51090	0	0.469732	-0.962703	10.449355	0.004707	-0.009637	0.104492	-2.171284	-2.762487	0.721818
51091	0	0.438271	-0.957508	10.400509	0.004395	-0.009583	0.104004	-2.161494	-2.749238	0.716862
51092	0	0.447936	-0.919429	10.351880	0.004493	-0.009202	0.103518	-2.151334	-2.734195	0.715494
51093	0	0.456092	-0.921209	10.260122	0.004578	-0.009216	0.102600	-2.144982	-2.715343	0.712575
51094	0	0.409726	-0.926845	10.229774	0.004117	-0.009270	0.102297	-2.141917	-2.693027	0.713107
51095	0	0.443394	-0.957368	10.174738	0.004456	-0.009583	0.101746	-2.130284	-2.668523	0.711766
51096	0	0.420608	-0.962202	10.095641	0.004230	-0.009626	0.100955	-2.123646	-2.641721	0.709451
51097	0	0.431369	-0.976005	9.979389	0.004333	-0.009766	0.099792	-2.115576	-2.618801	0.709661
51098	0	0.427488	-0.956720	9.918530	0.004293	-0.009572	0.099184	-2.108352	-2.597192	0.707705
51099	0	0.412960	-0.957962	9.906121	0.004150	-0.009583	0.099060	-2.103342	-2.572973	0.706421
51100	0	0.384613	-0.969245	9.863606	0.003864	-0.009699	0.098635	-2.094259	-2.551625	0.705529
51101	0	0.395147	-0.926945	9.832902	0.003967	-0.009277	0.098328	-2.083454	-2.533085	0.692647
51102	0	0.380264	-0.937777	9.753713	0.003814	-0.009384	0.097536	-2.074362	-2.519790	0.692515
51103	0	0.383765	-0.908942	9.747389	0.003845	-0.009094	0.097473	-2.067131	-2.510689	0.686058
51104	0	0.413816	-0.889941	9.723012	0.004135	-0.008903	0.097230	-2.061918	-2.513954	0.686535
51105	0	0.390411	-0.896765	9.704640	0.003906	-0.008972	0.097046	-2.055053	-2.511234	0.678083
51106	0	0.408720	-0.926751	9.722997	0.004085	-0.009269	0.097230	-2.052067	-2.514046	0.677799
51107	0	0.397221	-0.903181	9.851067	0.003967	-0.009033	0.098511	-2.048930	-2.519404	0.679101
51108	0	0.405322	-0.921573	9.857007	0.004038	-0.009214	0.098571	-2.049017	-2.536814	0.681665
51109	0	0.410513	-0.928160	9.844865	0.004089	-0.009277	0.098450	-2.052517	-2.554725	0.681037
51110	0	0.395478	-0.922953	9.942239	0.003938	-0.009226	0.099423	-2.055329	-2.573940	0.680245
51111	0	0.423395	-0.916342	10.003493	0.004211	-0.009155	0.100037	-2.063235	-2.599235	0.679376
51112	0	0.439753	-0.929929	10.058084	0.004378	-0.009295	0.100582	-2.067237	-2.620666	0.681875
51113	0	0.453770	-0.934208	10.137811	0.004517	-0.009338	0.101379	-2.069970	-2.643971	0.686205
51114	0	0.458056	-0.953609	10.198525	0.004559	-0.009529	0.101987	-2.076346	-2.668070	0.694297
51115	0	0.465867	-0.952781	10.223239	0.004639	-0.009521	0.102234	-2.081994	-2.690042	0.695137
51116	0	0.482168	-0.959674	10.229004	0.004801	-0.009596	0.102291	-2.081538	-2.713036	0.697085
51117	0	0.490103	-0.951764	10.314891	0.004883	-0.009521	0.103149	-2.075806	-2.732849	0.695959
51118	0	0.432010	-0.987982	10.381940	0.004309	-0.009880	0.103820	-2.074045	-2.745134	0.691263
51119	0	0.464856	-0.989169	10.473551	0.004639	-0.009888	0.104736	-2.076918	-2.755635	0.689630
51120	0	0.454062	-0.977428	10.430695	0.004536	-0.009774	0.104307	-2.075475	-2.760853	0.685225
51121	0	0.452087	-0.909346	10.485828	0.004517	-0.009094	0.104858	-2.073077	-2.765222	0.684501
51122	0	0.464237	-0.927679	10.418624	0.004647	-0.009276	0.104186	-2.071933	-2.759701	0.678250
51123	0	0.493240	-0.934070	10.400424	0.004944	-0.009338	0.104004	-2.072811	-2.746724	0.679915
51124	0	0.448142	-0.983183	10.376026	0.004494	-0.009831	0.103760	-2.071609	-2.732939	0.675365
51125	0	0.474947	-0.958042	10.333323	0.004761	-0.009583	0.103333	-2.067662	-2.720349	0.665542
51126	0	0.460203	-0.982707	10.260126	0.004616	-0.009823	0.102601	-2.070726	-2.704785	0.663722
51127	0	0.461823	-0.976783	10.168529	0.004639	-0.009766	0.101685	-2.071492	-2.681532	0.667225
51128	0	0.427808	-0.977038	10.174717	0.004292	-0.009770	0.101747	-2.069814	-2.665019	0.671683
51129	0	0.430980	-0.933356	10.125878	0.004333	-0.009338	0.101257	-2.062640	-2.638016	0.669893
51130	0	0.420785	-0.938446	10.028389	0.004225	-0.009390	0.100283	-2.054775	-2.618481	0.670550
51131	0	0.407118	-0.933236	9.985482	0.004089	-0.009338	0.099854	-2.046196	-2.597469	0.668011
51132	0	0.428526	-0.913962	9.906287	0.004297	-0.009144	0.099062	-2.039692	-2.583416	0.661885
51133	0	0.413608	-0.939219	9.857307	0.004150	-0.009399	0.098572	-2.029622	-2.566486	0.665210
51134	0	0.398984	-0.950114	9.839156	0.004000	-0.009507	0.098391	-2.020976	-2.554837	0.659361
51135	0	0.444864	-0.915381	9.845016	0.004456	-0.009155	0.098450	-2.017661	-2.546576	0.653839
51136	0	0.425459	-0.890982	9.753419	0.004258	-0.008908	0.097534	-2.017889	-2.542136	0.651248
51137	0	0.384570	-0.890768	9.802276	0.003845	-0.008911	0.098022	-2.012292	-2.542526	0.642739
51138	0	0.366422	-0.932946	9.790056	0.003663	-0.009332	0.097900	-2.008110	-2.543575	0.644709
51139	0	0.397219	-0.909822	9.765568	0.003967	-0.009094	0.097656	-2.011225	-2.548893	0.650030
51140	0	0.410672	-0.921910	9.795974	0.004099	-0.009225	0.097960	-2.002909	-2.557702	0.653008
51141	0	0.415680	-0.970395	9.844950	0.004150	-0.009705	0.098450	-2.000624	-2.564822	0.654511
51142	0	0.411173	-1.001816	9.905775	0.004102	-0.010009	0.099059	-2.009935	-2.576008	0.655890
51143	0	0.435071	-0.947319	9.936327	0.004333	-0.009460	0.099365	-2.023139	-2.595378	0.659758
51144	0	0.432305	-0.949623	9.972502	0.004307	-0.009486	0.099727	-2.033194	-2.613671	0.664228
51145	0	0.435388	-0.934875	10.009580	0.004333	-0.009338	0.100098	-2.043623	-2.636578	0.665396
51146	0	0.432994	-0.937072	10.143495	0.004313	-0.009360	0.101437	-2.053888	-2.654624	0.670655
51147	0	0.459720	-0.952391	10.198864	0.004578	-0.009521	0.101990	-2.055144	-2.676185	0.670860
51148	0	0.451638	-0.935009	10.271781	0.004495	-0.009344	0.102719	-2.060379	-2.700000	0.674883
51149	0	0.453259	-0.964908	10.308716	0.004517	-0.009644	0.103088	-2.065038	-2.717416	0.674474
51150	0	0.443433	-0.990836	10.247392	0.004426	-0.009899	0.102475	-2.073829	-2.726424	0.671899
51151	0	0.507408	-0.952843	10.357562	0.005066	-0.009521	0.103577	-2.079952	-2.735040	0.676214
51152	0	0.484273	-0.942419	10.430506	0.004838	-0.009414	0.104306	-2.089879	-2.739862	0.676785
51153	0	0.494310	-0.946715	10.418644	0.004944	-0.009460	0.104187	-2.095615	-2.738628	0.682498
51154	0	0.469958	-0.959761	10.400176	0.004698	-0.009596	0.104002	-2.095952	-2.740341	0.677822
51155	0	0.475916	-0.964291	10.388197	0.004761	-0.009644	0.103882	-2.093628	-2.738316	0.675843
51156	0	0.474804	-0.959027	10.382040	0.004757	-0.009582	0.103821	-2.101589	-2.728312	0.671081
51157	0	0.444423	-0.989133	10.375991	0.004456	-0.009888	0.103760	-2.103944	-2.715628	0.668637
51158	0	0.411537	-0.990164	10.253894	0.004128	-0.009895	0.102539	-2.109347	-2.701805	0.672365
51159	0	0.437908	-0.989556	10.241689	0.004395	-0.009888	0.102417	-2.116473	-2.684391	0.669437
51160	0	0.440862	-0.971997	10.180644	0.004424	-0.009721	0.101806	-2.113845	-2.666750	0.671070
51161	0	0.431706	-1.001153	10.131889	0.004333	-0.010010	0.101318	-2.114148	-2.647965	0.672397
51162	0	0.385388	-0.971155	10.064740	0.003873	-0.009708	0.100647	-2.116046	-2.626233	0.665207
51163	0	0.401001	-0.964250	10.034263	0.004028	-0.009644	0.100342	-2.113159	-2.605195	0.660362
51164	0	0.415938	-0.988984	10.015986	0.004174	-0.009886	0.100160	-2.116135	-2.588034	0.656274
51165	0	0.419935	-0.989137	9.912124	0.004211	-0.009888	0.099121	-2.118719	-2.573820	0.658643
51166	0	0.405752	-0.959265	9.863286	0.004065	-0.009590	0.098633	-2.120007	-2.565398	0.659303
51167	0	0.414513	-0.958302	9.838885	0.004150	-0.009583	0.098389	-2.118981	-2.559020	0.659362
51168	0	0.419494	-0.983008	9.814464	0.004201	-0.009829	0.098145	-2.119126	-2.551751	0.662544
51169	0	0.414814	-0.934450	9.820508	0.004150	-0.009338	0.098206	-2.124679	-2.548850	0.660929
51170	0	0.414667	-0.941610	9.820320	0.004146	-0.009412	0.098204	-2.128119	-2.549804	0.660423
51171	0	0.458287	-0.915728	9.802203	0.004578	-0.009155	0.098022	-2.128900	-2.555591	0.662244
51172	0	0.398571	-0.929204	9.789817	0.003978	-0.009282	0.097899	-2.138987	-2.564525	0.663465
51173	0	0.453280	-0.934786	9.832599	0.004517	-0.009338	0.098328	-2.148539	-2.583007	0.665496
51174	0	0.456396	-0.949440	9.887111	0.004549	-0.009480	0.098873	-2.163132	-2.599805	0.672389
51175	0	0.428701	-0.959843	9.979033	0.004272	-0.009583	0.099792	-2.179918	-2.616241	0.671512
51176	0	0.431809	-0.962777	10.002989	0.004301	-0.009615	0.100032	-2.193101	-2.635223	0.676550
51177	0	0.435166	-0.990123	10.076693	0.004333	-0.009888	0.100769	-2.207020	-2.655497	0.677690
51178	0	0.463399	-1.004801	10.076230	0.004614	-0.010037	0.100764	-2.217572	-2.677923	0.683491
51179	0	0.441032	-1.026229	10.211029	0.004395	-0.010254	0.102112	-2.225482	-2.695235	0.688978
51180	0	0.456391	-1.021741	10.296106	0.004548	-0.010210	0.102962	-2.232187	-2.712450	0.695607
51181	0	0.446669	-1.014573	10.241513	0.004456	-0.010132	0.102417	-2.246216	-2.724503	0.697612
51182	0	0.467589	-1.004845	10.320496	0.004661	-0.010038	0.103207	-2.255910	-2.741149	0.697878
51183	0	0.459032	-0.995103	10.345381	0.004578	-0.009949	0.103455	-2.256956	-2.754947	0.694617
51184	0	0.497310	-1.032049	10.351343	0.004969	-0.010320	0.103514	-2.256273	-2.759655	0.692773
51185	0	0.433471	-1.007249	10.333230	0.004333	-0.010071	0.103333	-2.256579	-2.760733	0.692383
51186	0	0.445652	-1.013229	10.412539	0.004457	-0.010136	0.104125	-2.251291	-2.759438	0.689760
51187	0	0.439177	-1.007671	10.406449	0.004395	-0.010071	0.104065	-2.256198	-2.756251	0.684823
51188	0	0.456317	-0.977745	10.345408	0.004572	-0.009778	0.103454	-2.253923	-2.746363	0.684742
51189	0	0.481077	-0.988860	10.369916	0.004822	-0.009888	0.103699	-2.253257	-2.734037	0.679213
51190	0	0.477989	-0.982939	10.321130	0.004800	-0.009829	0.103210	-2.252466	-2.711824	0.672482
51191	0	0.480467	-0.958029	10.235697	0.004822	-0.009583	0.102356	-2.248259	-2.692556	0.668164
51192	0	0.477131	-0.987724	10.144374	0.004787	-0.009884	0.101442	-2.239066	-2.674256	0.663490
51193	0	0.449944	-1.000415	10.150278	0.004517	-0.010010	0.101501	-2.231012	-2.654735	0.661140
51194	0	0.446220	-0.981460	10.064993	0.004482	-0.009816	0.100649	-2.227521	-2.631879	0.652199
51195	0	0.406860	-1.000888	10.089204	0.004089	-0.010010	0.100891	-2.224795	-2.608139	0.655147
51196	0	0.402720	-1.007063	9.991628	0.004048	-0.010070	0.099916	-2.223974	-2.583717	0.655881
51197	0	0.383089	-1.006896	9.973218	0.003845	-0.010071	0.099731	-2.220195	-2.567155	0.650479
51198	0	0.380357	-0.951673	9.857342	0.003817	-0.009519	0.098573	-2.216336	-2.551809	0.649078
51199	0	0.408118	-0.939295	9.796239	0.004089	-0.009399	0.097961	-2.207117	-2.541957	0.654434
51200	0	0.430749	-0.944992	9.808466	0.004316	-0.009448	0.098084	-2.207618	-2.531360	0.658958
51201	0	0.408559	-0.982619	9.808370	0.004089	-0.009827	0.098083	-2.205436	-2.526670	0.665171
51202	0	0.408134	-0.988736	9.844966	0.004082	-0.009887	0.098450	-2.204582	-2.526054	0.662753
51203	0	0.396881	-0.940363	9.796096	0.003967	-0.009399	0.097961	-2.207934	-2.527570	0.663683
51204	0	0.391272	-0.971866	9.765365	0.003909	-0.009713	0.097654	-2.212809	-2.531537	0.664485
51205	0	0.385502	-0.971105	9.826558	0.003845	-0.009705	0.098267	-2.218817	-2.542654	0.664178
51206	0	0.406256	-0.990604	9.832365	0.004047	-0.009901	0.098325	-2.223155	-2.560048	0.661133
51207	0	0.434687	-0.946959	9.911964	0.004333	-0.009460	0.099121	-2.232211	-2.575176	0.660913
51208	0	0.407408	-0.973404	9.984792	0.004055	-0.009724	0.099850	-2.242644	-2.596704	0.662639
51209	0	0.423160	-1.001735	9.985190	0.004211	-0.010010	0.099854	-2.249885	-2.619518	0.662256
51210	0	0.481726	-1.009249	10.051975	0.004801	-0.010087	0.100521	-2.254618	-2.637926	0.662476
51211	0	0.447714	-1.001761	10.107249	0.004456	-0.010010	0.101074	-2.262043	-2.661970	0.663747
51212	0	0.464004	-1.033477	10.149639	0.004621	-0.010331	0.101498	-2.264648	-2.683626	0.662291
51213	0	0.465582	-1.007372	10.272111	0.004639	-0.010071	0.102722	-2.266403	-2.702365	0.660844
51214	0	0.438594	-1.031917	10.259667	0.004367	-0.010322	0.102597	-2.262184	-2.723197	0.667994
51215	0	0.440681	-1.018964	10.302714	0.004395	-0.010193	0.103027	-2.257080	-2.736627	0.667343
51216	0	0.461619	-0.975708	10.339221	0.004601	-0.009760	0.103393	-2.252443	-2.752631	0.662611
51217	0	0.434293	-0.988589	10.430886	0.004333	-0.009888	0.104309	-2.248918	-2.762632	0.663949
51218	0	0.472257	-0.982276	10.394180	0.004718	-0.009824	0.103942	-2.246178	-2.767502	0.665700
51219	0	0.519320	-0.933852	10.406467	0.005188	-0.009338	0.104065	-2.244729	-2.772937	0.667758
51220	0	0.476755	-0.982350	10.357622	0.004770	-0.009828	0.103576	-2.238546	-2.769748	0.661793
51221	0	0.499884	-1.007219	10.339371	0.005005	-0.010071	0.103394	-2.238415	-2.762829	0.660618
51222	0	0.498385	-0.995304	10.376004	0.004992	-0.009952	0.103760	-2.238315	-2.753058	0.661507
51223	0	0.480904	-0.982885	10.308877	0.004822	-0.009827	0.103088	-2.239032	-2.738713	0.660235
51224	0	0.441545	-0.982906	10.211267	0.004430	-0.009831	0.102112	-2.234673	-2.722499	0.655356
51225	0	0.462052	-1.000417	10.205215	0.004639	-0.010010	0.102051	-2.226644	-2.701974	0.657972
51226	0	0.439843	-1.011639	10.132167	0.004419	-0.010121	0.101320	-2.219290	-2.678215	0.655013
51227	0	0.425167	-1.037094	10.083148	0.004272	-0.010376	0.100830	-2.211842	-2.654599	0.653149
51228	0	0.464384	-0.999293	10.016293	0.004658	-0.010000	0.100162	-2.201766	-2.638529	0.652257
51229	0	0.462312	-1.005639	10.003879	0.004639	-0.010071	0.100037	-2.183546	-2.620642	0.649869
51230	0	0.447087	-1.009483	9.918744	0.004485	-0.010103	0.099186	-2.172144	-2.604076	0.650270
51231	0	0.468711	-0.957440	9.912248	0.004700	-0.009583	0.099121	-2.161043	-2.589362	0.649331
51232	0	0.447971	-0.913053	9.863611	0.004491	-0.009140	0.098635	-2.148324	-2.576230	0.648701
51233	0	0.384166	-0.932994	9.838961	0.003845	-0.009338	0.098389	-2.136863	-2.571836	0.650929
51234	0	0.389508	-0.943954	9.869539	0.003899	-0.009444	0.098695	-2.129779	-2.567539	0.650481
51235	0	0.408694	-0.957467	9.838954	0.004089	-0.009583	0.098389	-2.119016	-2.564569	0.645930
51236	0	0.427033	-0.937407	9.790220	0.004268	-0.009384	0.097901	-2.105630	-2.567539	0.641700
51237	0	0.446412	-0.921292	9.857171	0.004456	-0.009216	0.098572	-2.100137	-2.577263	0.639689
51238	0	0.435604	-0.939279	9.881472	0.004351	-0.009393	0.098815	-2.098643	-2.583374	0.635576
51239	0	0.428645	-0.970699	9.918129	0.004272	-0.009705	0.099182	-2.099876	-2.599213	0.632359
51240	0	0.424969	-1.001589	9.960697	0.004239	-0.010015	0.099607	-2.098806	-2.611216	0.628304
51241	0	0.428586	-0.952347	9.960861	0.004272	-0.009521	0.099609	-2.099549	-2.626337	0.627481
51242	0	0.388338	-0.952424	10.064481	0.003872	-0.009526	0.100645	-2.095720	-2.639090	0.622961
51243	0	0.398488	-0.970014	10.095188	0.003967	-0.009705	0.100952	-2.089152	-2.658679	0.632091
51244	0	0.413652	-0.969140	10.156150	0.004125	-0.009696	0.101562	-2.082404	-2.671758	0.638026
51245	0	0.440657	-0.963825	10.186766	0.004395	-0.009644	0.101868	-2.074879	-2.684986	0.640195
51246	0	0.448986	-0.956757	10.223289	0.004479	-0.009572	0.102233	-2.068302	-2.696347	0.644916
51247	0	0.470730	-0.988463	10.223383	0.004700	-0.009888	0.102234	-2.063286	-2.704617	0.643849
51248	0	0.484401	-0.999900	10.253827	0.004837	-0.010004	0.102538	-2.056079	-2.712225	0.641567
51249	0	0.482475	-0.963573	10.308897	0.004822	-0.009644	0.103088	-2.045773	-2.715340	0.637641
51250	0	0.446638	-0.950165	10.351678	0.004461	-0.009506	0.103517	-2.039117	-2.720741	0.636875
51251	0	0.439335	-0.970528	10.321043	0.004395	-0.009705	0.103210	-2.038259	-2.719284	0.629323
51252	0	0.408278	-0.970554	10.314870	0.004086	-0.009706	0.103148	-2.035563	-2.715008	0.624378
51253	0	0.438754	-0.982216	10.376049	0.004395	-0.009827	0.103760	-2.028926	-2.707045	0.624435
51254	0	0.437169	-0.975121	10.278507	0.004380	-0.009757	0.102784	-2.020750	-2.697410	0.620466
51255	0	0.474907	-0.970219	10.211259	0.004761	-0.009705	0.102112	-2.016324	-2.684087	0.624408
51256	0	0.441839	-0.999683	10.223622	0.004432	-0.010005	0.102235	-2.005465	-2.669031	0.625130
51257	0	0.426383	-1.024477	10.162482	0.004272	-0.010254	0.101624	-1.993487	-2.659147	0.624344
51258	0	0.405851	-0.992315	10.052819	0.004072	-0.009932	0.100527	-1.982217	-2.643480	0.619120
51259	0	0.419840	-0.975586	10.101467	0.004211	-0.009766	0.101013	-1.969450	-2.628519	0.620494
51260	0	0.392148	-0.980077	10.065124	0.003941	-0.009808	0.100650	-1.959985	-2.606657	0.621583
51261	0	0.431799	-0.927685	9.979320	0.004333	-0.009277	0.099792	-1.957699	-2.588654	0.621976
51262	0	0.410304	-0.890458	9.924528	0.004119	-0.008910	0.099244	-1.949538	-2.570216	0.614948
51263	0	0.426765	-0.939912	9.906029	0.004272	-0.009399	0.099060	-1.947556	-2.564481	0.614958
51264	0	0.401362	-0.933761	9.832792	0.004019	-0.009338	0.098328	-1.945014	-2.558247	0.615916
51265	0	0.390550	-0.908815	9.893858	0.003906	-0.009094	0.098938	-1.936361	-2.557249	0.611093
51266	0	0.390097	-0.932632	9.820671	0.003904	-0.009327	0.098207	-1.934023	-2.553142	0.609731
51267	0	0.409483	-0.945785	9.851076	0.004089	-0.009460	0.098511	-1.929424	-2.559280	0.610631
51268	0	0.404239	-0.951759	9.887672	0.004039	-0.009517	0.098877	-1.928852	-2.563168	0.614042
51269	0	0.434336	-0.952198	9.912061	0.004333	-0.009521	0.099121	-1.927862	-2.574274	0.617694
51270	0	0.442226	-0.977345	9.862993	0.004414	-0.009768	0.098631	-1.933179	-2.584069	0.615351
51271	0	0.428630	-0.933291	9.979240	0.004272	-0.009338	0.099792	-1.925355	-2.599567	0.619372
51272	0	0.443604	-0.920743	9.948559	0.004422	-0.009206	0.099486	-1.925693	-2.615258	0.617523
51273	0	0.441389	-0.909502	10.015777	0.004395	-0.009094	0.100159	-1.925091	-2.637091	0.616151
51274	0	0.432720	-0.946319	10.082738	0.004311	-0.009462	0.100828	-1.924520	-2.655640	0.616658
51275	0	0.441020	-0.934579	10.150010	0.004395	-0.009338	0.101501	-1.931363	-2.673030	0.618574
51276	0	0.444119	-0.929878	10.168048	0.004426	-0.009293	0.101682	-1.936794	-2.689841	0.620428
51277	0	0.458595	-0.946678	10.235500	0.004578	-0.009460	0.102356	-1.942318	-2.698881	0.619277
51278	0	0.466849	-0.990804	10.265698	0.004655	-0.009901	0.102658	-1.948578	-2.713761	0.620133
51279	0	0.458699	-1.000779	10.278298	0.004578	-0.010010	0.102783	-1.944822	-2.723969	0.615873
51280	0	0.454359	-0.975983	10.314826	0.004535	-0.009762	0.103148	-1.941058	-2.733569	0.614391
51281	0	0.457783	-1.001276	10.369843	0.004578	-0.010010	0.103699	-1.942753	-2.733532	0.615824
51282	0	0.458205	-0.976958	10.406405	0.004578	-0.009772	0.104064	-1.938161	-2.738081	0.620227
51283	0	0.469969	-1.025643	10.418676	0.004700	-0.010254	0.104187	-1.939329	-2.737856	0.623122
51284	0	0.457509	-0.977187	10.400302	0.004578	-0.009771	0.104003	-1.938279	-2.734857	0.624296
51285	0	0.444467	-0.970227	10.376045	0.004456	-0.009705	0.103760	-1.934051	-2.722716	0.619387
51286	0	0.454320	-0.951001	10.351783	0.004556	-0.009518	0.103517	-1.923914	-2.708882	0.612659
51287	0	0.456843	-0.957866	10.253983	0.004578	-0.009583	0.102539	-1.917943	-2.698478	0.611240
51288	0	0.430152	-0.944989	10.241876	0.004314	-0.009453	0.102418	-1.912986	-2.683920	0.608019
51289	0	0.443551	-0.964029	10.192989	0.004456	-0.009644	0.101929	-1.907589	-2.661248	0.609902
51290	0	0.440000	-0.951657	10.089362	0.004416	-0.009516	0.100893	-1.906801	-2.643475	0.616191
51291	0	0.437617	-0.976035	10.064829	0.004395	-0.009766	0.100647	-1.899091	-2.622499	0.613901
51292	0	0.409913	-0.962916	10.058879	0.004113	-0.009633	0.100588	-1.892973	-2.606398	0.608453
51293	0	0.389321	-0.934028	9.979281	0.003906	-0.009338	0.099792	-1.893501	-2.591356	0.601125
51294	0	0.404795	-0.946278	9.961021	0.004063	-0.009465	0.099609	-1.889027	-2.574370	0.595672
51295	0	0.402273	-0.952685	9.881563	0.004028	-0.009521	0.098816	-1.893634	-2.567721	0.592347
51296	0	0.394821	-0.922384	9.893770	0.003956	-0.009228	0.098937	-1.887478	-2.558796	0.584068
51297	0	0.444834	-0.921309	9.869447	0.004456	-0.009216	0.098694	-1.882086	-2.550219	0.586935
51298	0	0.388860	-0.945874	9.826726	0.003891	-0.009455	0.098268	-1.885168	-2.547200	0.587152
51299	0	0.402686	-0.915704	9.820546	0.004028	-0.009155	0.098206	-1.885639	-2.545346	0.582769
51300	0	0.384125	-0.946978	9.802098	0.003841	-0.009464	0.098022	-1.890512	-2.544959	0.579958
51301	0	0.366599	-0.934368	9.820492	0.003662	-0.009338	0.098206	-1.895142	-2.549264	0.580298
51302	0	0.385914	-0.959499	9.899677	0.003853	-0.009594	0.098997	-1.894786	-2.556216	0.584195
51303	0	0.373343	-0.982601	10.003630	0.003723	-0.009827	0.100037	-1.892525	-2.567708	0.587802
51304	0	0.393878	-0.964495	9.905838	0.003926	-0.009643	0.099059	-1.893737	-2.581917	0.586128
51305	0	0.391425	-0.964749	9.997489	0.003906	-0.009644	0.099976	-1.896718	-2.590799	0.586502
51306	0	0.394179	-0.978054	10.046055	0.003922	-0.009774	0.100462	-1.902486	-2.613606	0.584952
51307	0	0.434714	-0.959368	10.058429	0.004333	-0.009583	0.100586	-1.913705	-2.628859	0.587044
51308	0	0.425759	-0.979700	10.100773	0.004238	-0.009789	0.101009	-1.921881	-2.650657	0.583396
51309	0	0.416671	-0.946450	10.174456	0.004150	-0.009460	0.101746	-1.924967	-2.668865	0.574486
51310	0	0.432760	-0.959896	10.229037	0.004305	-0.009591	0.102292	-1.932317	-2.693948	0.573735
51311	0	0.453003	-0.934221	10.290434	0.004517	-0.009338	0.102905	-1.935053	-2.708465	0.580352
51312	0	0.425286	-0.989667	10.271961	0.004238	-0.009896	0.102720	-1.933994	-2.724665	0.578014
51313	0	0.470508	-0.958745	10.302664	0.004700	-0.009583	0.103027	-1.937952	-2.730515	0.574933
51314	0	0.441886	-0.996522	10.351255	0.004405	-0.009959	0.103514	-1.943097	-2.745522	0.574173
51315	0	0.488889	-0.953104	10.357549	0.004883	-0.009521	0.103577	-1.952119	-2.751988	0.576267
51316	0	0.465431	-1.009570	10.381728	0.004650	-0.010091	0.103818	-1.955936	-2.756366	0.575769
51317	0	0.482283	-0.958610	10.375939	0.004822	-0.009583	0.103760	-1.958316	-2.757338	0.574901
51318	0	0.457557	-0.977772	10.381960	0.004580	-0.009773	0.103820	-1.961652	-2.752848	0.569085
51319	0	0.450596	-0.971142	10.327131	0.004517	-0.009705	0.103271	-1.967594	-2.740876	0.564214
51320	0	0.461246	-0.996501	10.308743	0.004617	-0.009963	0.103087	-1.968172	-2.735888	0.564599
51321	0	0.456360	-0.952394	10.278360	0.004578	-0.009521	0.102783	-1.969246	-2.720108	0.565208
51322	0	0.429132	-1.001671	10.217330	0.004305	-0.010015	0.102173	-1.968960	-2.704801	0.561551
51323	0	0.444139	-0.983369	10.113519	0.004456	-0.009827	0.101135	-1.975267	-2.688634	0.558730
51324	0	0.435079	-0.972043	10.137894	0.004366	-0.009719	0.101378	-1.975332	-2.671332	0.560381
51325	0	0.425855	-0.989169	10.089131	0.004272	-0.009888	0.100891	-1.978215	-2.655403	0.561367
51326	0	0.441388	-0.971472	10.046433	0.004428	-0.009713	0.100464	-1.978335	-2.639328	0.561487
51327	0	0.420394	-0.970619	9.936540	0.004211	-0.009705	0.099365	-1.978563	-2.630546	0.559756
51328	0	0.436999	-0.946702	9.869399	0.004379	-0.009464	0.098694	-1.980146	-2.619647	0.558497
51329	0	0.414472	-0.976801	9.875488	0.004150	-0.009766	0.098755	-1.981312	-2.612891	0.561235
51330	0	0.425641	-0.971877	9.850906	0.004261	-0.009709	0.098510	-1.990658	-2.607309	0.561754
51331	0	0.383881	-0.977401	9.851016	0.003845	-0.009766	0.098511	-1.998822	-2.599681	0.563184
51332	0	0.383394	-0.961000	9.850775	0.003832	-0.009600	0.098509	-2.009275	-2.601874	0.559332
51333	0	0.409042	-1.007694	9.832696	0.004089	-0.010071	0.098328	-2.014878	-2.602882	0.566296
51334	0	0.397242	-0.996604	9.869141	0.003969	-0.009962	0.098692	-2.017946	-2.606388	0.565622
51335	0	0.385199	-1.001200	9.887646	0.003845	-0.010010	0.098877	-2.019029	-2.614019	0.564141
51336	0	0.417553	-0.959441	9.893489	0.004164	-0.009587	0.098936	-2.025796	-2.627383	0.562138
51337	0	0.428531	-0.977168	9.954719	0.004272	-0.009766	0.099548	-2.031303	-2.641912	0.559780
51338	0	0.431490	-1.008528	10.027697	0.004298	-0.010083	0.100278	-2.032236	-2.660691	0.560580
51339	0	0.385548	-0.995333	10.058509	0.003845	-0.009949	0.100586	-2.036000	-2.672128	0.559746
51340	0	0.431265	-0.966162	10.107064	0.004292	-0.009653	0.101072	-2.044245	-2.694679	0.557700
51341	0	0.447320	-0.982654	10.174484	0.004456	-0.009827	0.101746	-2.042674	-2.714283	0.554060
51342	0	0.438028	-1.020040	10.186452	0.004369	-0.010193	0.101866	-2.049667	-2.726897	0.553443
51343	0	0.458935	-1.019202	10.186723	0.004578	-0.010193	0.101868	-2.047246	-2.739837	0.547507
51344	0	0.473548	-1.007341	10.290243	0.004723	-0.010070	0.102903	-2.049731	-2.753858	0.549293
51345	0	0.440477	-0.988980	10.333188	0.004395	-0.009888	0.103333	-2.050577	-2.764898	0.552514
51346	0	0.478819	-1.008052	10.326875	0.004781	-0.010076	0.103270	-2.054543	-2.772805	0.554067
51347	0	0.458535	-0.995720	10.314825	0.004578	-0.009949	0.103149	-2.062445	-2.781039	0.559074
51348	0	0.446738	-0.991287	10.339008	0.004471	-0.009905	0.103391	-2.069755	-2.776953	0.562567
51349	0	0.420927	-1.007440	10.388157	0.004211	-0.010071	0.103882	-2.072169	-2.774393	0.559912
51350	0	0.450603	-0.995725	10.320966	0.004512	-0.009956	0.103209	-2.071574	-2.767807	0.556685
51351	0	0.451200	-1.019727	10.272193	0.004517	-0.010193	0.102722	-2.074904	-2.762489	0.554457
51352	0	0.407377	-1.081924	10.211042	0.004080	-0.010813	0.102111	-2.080615	-2.755517	0.554106
51353	0	0.450722	-1.050035	10.229510	0.004517	-0.010498	0.102295	-2.081614	-2.744904	0.551941
51354	0	0.424193	-1.062834	10.211193	0.004253	-0.010625	0.102112	-2.083896	-2.731900	0.548192
51355	0	0.438394	-1.043010	10.107539	0.004395	-0.010437	0.101074	-2.074477	-2.719781	0.543044
51356	0	0.454545	-1.023333	10.113835	0.004556	-0.010241	0.101137	-2.064713	-2.708051	0.539549
51357	0	0.419306	-1.012689	10.101444	0.004211	-0.010132	0.101013	-2.057480	-2.687145	0.534739
51358	0	0.428665	-0.993256	10.003964	0.004297	-0.009939	0.100039	-2.048306	-2.674865	0.530125
51359	0	0.413542	-0.975261	10.022161	0.004150	-0.009766	0.100220	-2.031823	-2.657683	0.525349
51360	0	0.435453	-0.967157	9.924729	0.004365	-0.009680	0.099246	-2.020754	-2.645515	0.523185
51361	0	0.426617	-0.951815	9.912169	0.004272	-0.009521	0.099121	-2.015340	-2.638067	0.517437
51362	0	0.419111	-0.957608	9.906128	0.004198	-0.009576	0.099061	-2.014059	-2.629895	0.513264
51363	0	0.438738	-0.878804	9.936564	0.004395	-0.008789	0.099365	-2.011309	-2.621434	0.514303
51364	0	0.419642	-0.903253	9.875480	0.004197	-0.009031	0.098755	-2.011210	-2.620367	0.515923
51365	0	0.433243	-0.964306	9.942636	0.004333	-0.009644	0.099426	-2.009081	-2.618843	0.520272
51366	0	0.415607	-0.976236	9.899889	0.004148	-0.009765	0.098999	-2.004919	-2.628415	0.520453
51367	0	0.396887	-1.007181	9.869368	0.003967	-0.010071	0.098694	-2.004579	-2.630061	0.516643
51368	0	0.415880	-1.001842	9.905829	0.004153	-0.010013	0.099059	-2.009799	-2.636269	0.511588
51369	0	0.403829	-1.013795	9.918110	0.004028	-0.010132	0.099182	-2.015409	-2.647497	0.513602
51370	0	0.375406	-1.027607	9.966613	0.003743	-0.010266	0.099668	-2.025207	-2.659653	0.521244
51371	0	0.404274	-1.001947	10.015714	0.004028	-0.010010	0.100159	-2.034888	-2.675787	0.525419
51372	0	0.431218	-0.978337	10.070394	0.004301	-0.009786	0.100704	-2.030855	-2.688181	0.521050
51373	0	0.404139	-1.037635	10.119573	0.004028	-0.010376	0.101196	-2.029844	-2.702690	0.517780
51374	0	0.430816	-1.043190	10.149976	0.004298	-0.010438	0.101500	-2.021542	-2.713618	0.522363
51375	0	0.458908	-1.000980	10.150094	0.004578	-0.010010	0.101501	-2.020143	-2.726242	0.521411
51376	0	0.442897	-0.994897	10.198741	0.004417	-0.009950	0.101988	-2.017907	-2.738958	0.522222
51377	0	0.434040	-1.000822	10.247789	0.004333	-0.010010	0.102478	-2.014715	-2.746417	0.518331
51378	0	0.447227	-0.994630	10.333138	0.004469	-0.009946	0.103332	-2.013702	-2.749850	0.520175
51379	0	0.434185	-0.965075	10.339253	0.004333	-0.009644	0.103394	-2.020224	-2.758794	0.519141
51380	0	0.410889	-0.959676	10.302445	0.004106	-0.009598	0.103024	-2.017601	-2.762286	0.517720
51381	0	0.433027	-0.995007	10.302735	0.004333	-0.009949	0.103027	-2.017570	-2.758432	0.515735
51382	0	0.462276	-1.031346	10.302819	0.004632	-0.010318	0.103027	-2.011166	-2.747959	0.516671
51383	0	0.469965	-1.030886	10.235657	0.004700	-0.010315	0.102356	-2.002831	-2.747636	0.517761
51384	0	0.444405	-1.041976	10.186969	0.004455	-0.010426	0.101869	-1.994728	-2.735588	0.516122
51385	0	0.450456	-1.013081	10.168521	0.004517	-0.010132	0.101685	-1.991998	-2.721850	0.515515
51386	0	0.454068	-0.994177	10.150346	0.004553	-0.009947	0.101502	-1.984736	-2.708014	0.508806
51387	0	0.431858	-1.006446	10.168583	0.004333	-0.010071	0.101685	-1.976025	-2.691159	0.502193
51388	0	0.416637	-0.974722	10.150455	0.004181	-0.009753	0.101503	-1.967670	-2.674598	0.498879
51389	0	0.414091	-0.976246	10.070871	0.004150	-0.009766	0.100708	-1.962526	-2.663717	0.490343
51390	0	0.424413	-0.969121	10.040492	0.004253	-0.009699	0.100404	-1.952231	-2.652932	0.495438
51391	0	0.413966	-0.981727	9.997695	0.004150	-0.009827	0.099976	-1.939912	-2.640444	0.494098
51392	0	0.412217	-1.004902	9.955088	0.004128	-0.010053	0.099550	-1.934191	-2.633085	0.485193
51393	0	0.425974	-0.994426	9.906106	0.004272	-0.009949	0.099060	-1.927466	-2.618237	0.484242
51394	0	0.429780	-0.974953	9.967348	0.004308	-0.009757	0.099672	-1.917264	-2.606553	0.487147
51395	0	0.432801	-0.958348	9.979263	0.004333	-0.009583	0.099792	-1.916838	-2.600001	0.489536
51396	0	0.413340	-0.970580	9.930450	0.004139	-0.009706	0.099304	-1.914552	-2.593527	0.480977
51397	0	0.403057	-0.927391	9.912132	0.004028	-0.009277	0.099121	-1.909120	-2.595912	0.476944
51398	0	0.391323	-1.006233	9.851080	0.003910	-0.010064	0.098511	-1.905578	-2.599331	0.478594
51399	0	0.373210	-0.994699	9.887679	0.003723	-0.009949	0.098877	-1.902143	-2.609380	0.482424
51400	0	0.423718	-0.976093	9.905892	0.004229	-0.009763	0.099059	-1.898609	-2.619050	0.479014
51401	0	0.397998	-0.994665	9.948701	0.003967	-0.009949	0.099487	-1.894815	-2.633296	0.483547
51402	0	0.393870	-0.982335	10.009635	0.003931	-0.009823	0.100097	-1.893978	-2.641776	0.480840
51403	0	0.403723	-1.000808	10.040264	0.004028	-0.010010	0.100403	-1.890642	-2.651577	0.485112
51404	0	0.417824	-1.006624	10.107299	0.004168	-0.010068	0.101073	-1.887307	-2.663351	0.489831
51405	0	0.428369	-1.007244	10.101254	0.004272	-0.010071	0.101013	-1.887769	-2.675762	0.490814
51406	0	0.412602	-0.970517	10.101099	0.004111	-0.009708	0.101011	-1.882728	-2.692132	0.490877
51407	0	0.440735	-0.939684	10.205047	0.004395	-0.009399	0.102051	-1.878440	-2.706132	0.490865
51408	0	0.455241	-0.994019	10.180556	0.004541	-0.009944	0.101806	-1.872773	-2.718158	0.496384
51409	0	0.477287	-0.957856	10.278301	0.004761	-0.009583	0.102783	-1.866972	-2.731398	0.496603
51410	0	0.491357	-0.969819	10.229352	0.004907	-0.009697	0.102294	-1.866917	-2.738859	0.498717
51411	0	0.458347	-0.963881	10.369891	0.004578	-0.009644	0.103699	-1.860242	-2.745051	0.494000
51412	0	0.441294	-0.981427	10.333258	0.004406	-0.009818	0.103333	-1.854591	-2.752412	0.498710
51413	0	0.463893	-0.975501	10.327248	0.004639	-0.009766	0.103271	-1.841344	-2.752471	0.490686
51414	0	0.469846	-0.974042	10.260151	0.004700	-0.009745	0.102601	-1.835135	-2.750808	0.492230
51415	0	0.426520	-0.994565	10.266173	0.004272	-0.009949	0.102661	-1.830194	-2.742518	0.489810
51416	0	0.443370	-0.975420	10.254084	0.004440	-0.009760	0.102540	-1.822324	-2.734937	0.485002
51417	0	0.450711	-0.957981	10.223456	0.004517	-0.009583	0.102234	-1.817772	-2.724136	0.482103
51418	0	0.442408	-0.981677	10.162553	0.004436	-0.009822	0.101624	-1.810477	-2.710036	0.471984
51419	0	0.438359	-0.957862	10.186851	0.004395	-0.009583	0.101868	-1.804574	-2.697592	0.466978
51420	0	0.460504	-0.962904	10.113740	0.004617	-0.009636	0.101136	-1.795261	-2.684221	0.463174
51421	0	0.432120	-0.939194	10.015992	0.004333	-0.009399	0.100159	-1.785174	-2.669946	0.462206
51422	0	0.442168	-0.968034	10.058920	0.004431	-0.009690	0.100588	-1.772342	-2.659423	0.457369
51423	0	0.432601	-0.951425	10.046488	0.004333	-0.009521	0.100464	-1.762599	-2.650700	0.455580
51424	0	0.424245	-0.974363	9.997887	0.004257	-0.009751	0.099977	-1.752253	-2.633668	0.447801
51425	0	0.407964	-0.951965	9.936581	0.004089	-0.009521	0.099365	-1.748643	-2.622284	0.442331
51426	0	0.382237	-0.939413	9.893928	0.003825	-0.009397	0.098939	-1.744375	-2.618893	0.434030
51427	0	0.408175	-0.951784	9.912176	0.004089	-0.009521	0.099121	-1.738679	-2.609880	0.436247
51428	0	0.413637	-0.914878	9.899991	0.004135	-0.009149	0.099000	-1.737462	-2.611084	0.436030
51429	0	0.415179	-0.927564	9.851084	0.004150	-0.009277	0.098511	-1.734033	-2.612404	0.439356
51430	0	0.397529	-0.938996	9.826702	0.003970	-0.009397	0.098267	-1.724934	-2.618156	0.435997
51431	0	0.427672	-0.957884	9.826678	0.004272	-0.009583	0.098267	-1.719221	-2.622850	0.434619
51432	0	0.404408	-0.994171	9.948705	0.004037	-0.009942	0.099487	-1.717434	-2.630856	0.432513
51433	0	0.434230	-0.958794	9.954744	0.004333	-0.009583	0.099548	-1.722280	-2.640665	0.429715
51434	0	0.418038	-0.965619	9.942371	0.004168	-0.009655	0.099424	-1.722312	-2.655175	0.426028
51435	0	0.410481	-0.946277	9.991370	0.004089	-0.009460	0.099915	-1.723629	-2.672565	0.427521
51436	0	0.395124	-0.934705	10.070517	0.003937	-0.009343	0.100706	-1.726728	-2.688733	0.429814
51437	0	0.434314	-0.915369	10.144016	0.004333	-0.009155	0.101440	-1.723569	-2.699357	0.426972
51438	0	0.412281	-0.934062	10.156049	0.004108	-0.009336	0.101562	-1.727972	-2.715235	0.429470
51439	0	0.447326	-0.940715	10.137790	0.004456	-0.009399	0.101379	-1.735383	-2.734885	0.427656
51440	0	0.450898	-0.960053	10.186289	0.004491	-0.009599	0.101864	-1.736048	-2.754795	0.436214
51441	0	0.470744	-0.970808	10.211113	0.004700	-0.009705	0.102112	-1.738578	-2.763202	0.436351
51442	0	0.472388	-0.959498	10.259733	0.004715	-0.009590	0.102598	-1.742586	-2.772819	0.436900
51443	0	0.470601	-0.958675	10.253838	0.004700	-0.009583	0.102539	-1.745927	-2.779629	0.431582
51444	0	0.465318	-0.978061	10.308577	0.004651	-0.009774	0.103086	-1.751618	-2.781660	0.434690
51445	0	0.458003	-0.989096	10.308796	0.004578	-0.009888	0.103088	-1.753831	-2.784040	0.437819
51446	0	0.446195	-0.971337	10.363647	0.004460	-0.009711	0.103637	-1.754740	-2.785583	0.438024
51447	0	0.475723	-0.945765	10.272259	0.004761	-0.009460	0.102722	-1.750177	-2.781491	0.437439
51448	0	0.450504	-0.982057	10.284454	0.004509	-0.009822	0.102844	-1.747249	-2.776903	0.436072
51449	0	0.450754	-0.976541	10.241741	0.004517	-0.009766	0.102417	-1.745521	-2.766537	0.436471
51450	0	0.436552	-0.964645	10.223408	0.004376	-0.009644	0.102234	-1.747278	-2.754118	0.436907
51451	0	0.432053	-0.946061	10.247856	0.004333	-0.009460	0.102478	-1.745966	-2.739405	0.437542
51452	0	0.447449	-0.946415	10.156392	0.004491	-0.009461	0.101563	-1.747547	-2.720778	0.436100
51453	0	0.407814	-0.964020	10.138017	0.004089	-0.009644	0.101379	-1.742273	-2.707895	0.433275
51454	0	0.399476	-0.951293	10.077060	0.004005	-0.009515	0.100770	-1.738659	-2.695587	0.431108
51455	0	0.407721	-0.921654	10.064744	0.004089	-0.009216	0.100647	-1.737439	-2.681497	0.432431
51456	0	0.405371	-0.970972	9.997562	0.004065	-0.009706	0.099976	-1.740748	-2.668872	0.430861
51457	0	0.426241	-0.958369	9.960969	0.004272	-0.009583	0.099609	-1.740626	-2.657139	0.428331
51458	0	0.399537	-0.964497	9.918279	0.004008	-0.009646	0.099182	-1.737475	-2.641974	0.429607
51459	0	0.413897	-0.940147	9.881620	0.004150	-0.009399	0.098816	-1.738382	-2.628507	0.430450
51460	0	0.405959	-0.940501	9.899923	0.004066	-0.009404	0.098999	-1.737894	-2.620333	0.427233
51461	0	0.384315	-0.952184	9.863286	0.003845	-0.009521	0.098633	-1.736892	-2.617687	0.426418
51462	0	0.414727	-0.952523	9.869351	0.004146	-0.009522	0.098694	-1.738736	-2.619326	0.425783
51463	0	0.409818	-0.940101	9.936472	0.004089	-0.009399	0.099365	-1.739214	-2.629174	0.428126
51464	0	0.429656	-0.927637	9.911933	0.004290	-0.009281	0.099119	-1.732302	-2.636901	0.430125
51465	0	0.403746	-0.952141	9.887659	0.004028	-0.009521	0.098877	-1.730862	-2.647227	0.429561
51466	0	0.448773	-0.958374	9.942457	0.004474	-0.009583	0.099425	-1.730935	-2.663055	0.433533
51467	0	0.428442	-0.952365	9.979176	0.004272	-0.009521	0.099792	-1.732100	-2.676515	0.428130
51468	0	0.406030	-0.916320	10.003409	0.004052	-0.009160	0.100035	-1.734355	-2.685451	0.431951
51469	0	0.422244	-0.928020	10.052418	0.004211	-0.009277	0.100525	-1.736266	-2.697617	0.432504
51470	0	0.430973	-0.953182	10.070510	0.004294	-0.009528	0.100706	-1.739113	-2.714727	0.431559
51471	0	0.392312	-0.989417	10.162226	0.003906	-0.009888	0.101624	-1.745091	-2.733444	0.426522
51472	0	0.425867	-0.972205	10.149763	0.004245	-0.009718	0.101499	-1.748406	-2.748786	0.425440
51473	0	0.422295	-0.958953	10.186654	0.004211	-0.009583	0.101868	-1.754956	-2.761425	0.425827
51474	0	0.491911	-0.978563	10.241294	0.004906	-0.009780	0.102414	-1.759999	-2.776095	0.426945
51475	0	0.464425	-1.020055	10.198872	0.004639	-0.010193	0.101990	-1.767268	-2.782121	0.424683
51476	0	0.459418	-0.997090	10.259639	0.004588	-0.009965	0.102597	-1.772553	-2.788539	0.427267
51477	0	0.433328	-1.019920	10.290466	0.004333	-0.010193	0.102905	-1.778212	-2.788047	0.424533
51478	0	0.452297	-0.990964	10.290222	0.004516	-0.009901	0.102903	-1.786423	-2.795860	0.425339
51479	0	0.439147	-1.001299	10.241681	0.004395	-0.010010	0.102417	-1.788626	-2.792183	0.424439
51480	0	0.438376	-1.014062	10.272118	0.004388	-0.010139	0.102721	-1.789568	-2.787415	0.418998
51481	0	0.456765	-0.982789	10.247836	0.004578	-0.009827	0.102478	-1.789496	-2.776061	0.416597
51482	0	0.424021	-0.989987	10.253867	0.004252	-0.009891	0.102539	-1.798464	-2.762190	0.413161
51483	0	0.438990	-1.007090	10.247822	0.004395	-0.010071	0.102478	-1.797168	-2.756771	0.411566
51484	0	0.412846	-1.026065	10.125724	0.004141	-0.010255	0.101257	-1.802280	-2.742567	0.412445
51485	0	0.450492	-0.982550	10.119692	0.004517	-0.009827	0.101196	-1.799532	-2.729182	0.408910
51486	0	0.447672	-0.945803	10.052662	0.004493	-0.009459	0.100526	-1.797505	-2.710819	0.399051
51487	0	0.444388	-0.964071	10.083087	0.004456	-0.009644	0.100830	-1.792850	-2.697429	0.388705
51488	0	0.435659	-0.958191	10.015986	0.004371	-0.009578	0.100160	-1.796146	-2.681055	0.391461
51489	0	0.431955	-0.958582	9.936552	0.004333	-0.009583	0.099365	-1.798482	-2.664731	0.394674
51490	0	0.387103	-0.958804	9.954871	0.003878	-0.009589	0.099548	-1.795751	-2.656931	0.389388
51491	0	0.408067	-0.964028	9.887763	0.004089	-0.009644	0.098877	-1.790543	-2.646637	0.389451
51492	0	0.382307	-0.994299	9.930531	0.003827	-0.009943	0.099305	-1.789140	-2.641779	0.385720
51493	0	0.383962	-0.946408	9.851061	0.003845	-0.009460	0.098511	-1.791980	-2.634954	0.387346
51494	0	0.414055	-0.990245	9.924143	0.004139	-0.009895	0.099242	-1.798855	-2.636504	0.387882
51495	0	0.427339	-0.995596	9.912033	0.004272	-0.009949	0.099121	-1.805867	-2.637305	0.385661
51496	0	0.390826	-0.990518	9.899689	0.003908	-0.009903	0.098997	-1.807092	-2.637129	0.386147
51497	0	0.440105	-0.958901	9.912018	0.004395	-0.009583	0.099121	-1.813225	-2.644214	0.398256
51498	0	0.441660	-0.954443	9.948405	0.004407	-0.009535	0.099485	-1.822991	-2.655068	0.392578
51499	0	0.422238	-0.934489	10.021866	0.004211	-0.009338	0.100220	-1.829149	-2.667264	0.390500
51500	0	0.418530	-0.984498	10.021584	0.004172	-0.009840	0.100217	-1.833545	-2.681730	0.392239
51501	0	0.446770	-0.983527	10.040145	0.004456	-0.009827	0.100403	-1.842075	-2.695185	0.397774
51502	0	0.437065	-0.972996	10.131423	0.004357	-0.009723	0.101315	-1.848988	-2.709872	0.401272
51503	0	0.440634	-1.007886	10.064565	0.004395	-0.010071	0.100647	-1.856887	-2.722991	0.401495
51504	0	0.467427	-1.021228	10.113158	0.004662	-0.010210	0.101132	-1.858177	-2.737101	0.395563
51505	0	0.452560	-0.995799	10.192741	0.004517	-0.009949	0.101929	-1.867303	-2.746938	0.391457
51506	0	0.465968	-1.022347	10.222974	0.004657	-0.010212	0.102231	-1.878893	-2.749909	0.389625
51507	0	0.446344	-0.989566	10.278210	0.004456	-0.009888	0.102783	-1.886464	-2.758345	0.391392
51508	0	0.465630	-1.045735	10.271878	0.004654	-0.010453	0.102719	-1.889723	-2.760685	0.392611
51509	0	0.451986	-1.044177	10.253843	0.004517	-0.010437	0.102539	-1.893723	-2.764054	0.390172
51510	0	0.452101	-1.008406	10.265901	0.004522	-0.010081	0.102659	-1.895476	-2.762388	0.387455
51511	0	0.440158	-1.031216	10.351560	0.004395	-0.010315	0.103516	-1.891099	-2.769909	0.381823
51512	0	0.446027	-1.030838	10.321005	0.004469	-0.010310	0.103209	-1.887729	-2.760100	0.378627
51513	0	0.469547	-1.037062	10.223462	0.004700	-0.010376	0.102234	-1.880363	-2.755118	0.374994
51514	0	0.456103	-1.005952	10.272356	0.004569	-0.010060	0.102723	-1.878111	-2.745990	0.370555
51515	0	0.450945	-0.994853	10.235629	0.004517	-0.009949	0.102356	-1.876505	-2.737726	0.370544
51516	0	0.437208	-1.000311	10.223489	0.004380	-0.010010	0.102234	-1.867662	-2.728398	0.372419
51517	0	0.462626	-0.970068	10.150241	0.004639	-0.009705	0.101501	-1.861858	-2.714247	0.363742
51518	0	0.436027	-0.963305	10.119792	0.004370	-0.009636	0.101197	-1.857235	-2.703435	0.357175
51519	0	0.438534	-0.970661	10.156270	0.004395	-0.009705	0.101562	-1.858131	-2.692856	0.354636
51520	0	0.418523	-0.971682	10.009727	0.004193	-0.009709	0.100098	-1.865296	-2.683389	0.355189
51521	0	0.438508	-0.988854	10.015902	0.004395	-0.009888	0.100159	-1.864881	-2.672374	0.351106
51522	0	0.418309	-1.007418	9.960962	0.004192	-0.010073	0.099609	-1.865192	-2.661509	0.352628
51523	0	0.426182	-1.007373	10.009781	0.004272	-0.010071	0.100098	-1.867156	-2.649097	0.357398
51524	0	0.431233	-0.977618	9.924275	0.004312	-0.009772	0.099243	-1.870319	-2.649744	0.354058
51525	0	0.414914	-1.013368	9.905992	0.004150	-0.010132	0.099060	-1.871128	-2.648063	0.353147
51526	0	0.408763	-1.026016	9.911994	0.004086	-0.010259	0.099120	-1.871536	-2.649082	0.359285
51527	0	0.415462	-1.007333	9.954791	0.004150	-0.010071	0.099548	-1.873154	-2.653612	0.365418
51528	0	0.391736	-0.982894	9.942552	0.003914	-0.009832	0.099425	-1.867901	-2.657312	0.369434
51529	0	0.384777	-1.025051	9.906031	0.003845	-0.010254	0.099060	-1.862679	-2.660010	0.368358
51530	0	0.409729	-1.018929	9.930375	0.004094	-0.010186	0.099304	-1.864958	-2.663340	0.373222
51531	0	0.440406	-0.983282	9.930317	0.004395	-0.009827	0.099304	-1.870814	-2.673991	0.369670
51532	0	0.405849	-1.020738	10.015526	0.004047	-0.010206	0.100156	-1.870909	-2.686388	0.365269
51533	0	0.416436	-1.006763	10.076878	0.004150	-0.010071	0.100769	-1.866088	-2.701970	0.360016
51534	0	0.437121	-0.994159	10.015744	0.004361	-0.009943	0.100158	-1.863223	-2.713137	0.363055
51535	0	0.452245	-0.976342	10.101314	0.004517	-0.009766	0.101013	-1.859446	-2.719454	0.365154
51536	0	0.447853	-1.012748	10.162213	0.004467	-0.010128	0.101623	-1.857597	-2.732079	0.366828
51537	0	0.434624	-0.994726	10.125692	0.004333	-0.009949	0.101257	-1.854695	-2.746017	0.378115
51538	0	0.460934	-1.012690	10.223296	0.004603	-0.010130	0.102233	-1.850045	-2.752422	0.377875
51539	0	0.464208	-0.964179	10.253907	0.004639	-0.009644	0.102539	-1.846785	-2.755892	0.381106
51540	0	0.447129	-1.019179	10.241642	0.004462	-0.010190	0.102417	-1.847529	-2.765709	0.379789
51541	0	0.464158	-1.025786	10.217232	0.004639	-0.010254	0.102173	-1.850685	-2.768703	0.384021
51542	0	0.452411	-1.001479	10.272053	0.004522	-0.010018	0.102720	-1.845431	-2.770391	0.387863
51543	0	0.463671	-1.000522	10.235649	0.004639	-0.010010	0.102356	-1.839032	-2.767926	0.388418
51544	0	0.438501	-1.005820	10.266268	0.004390	-0.010062	0.102662	-1.833233	-2.762458	0.384314
51545	0	0.426693	-1.049936	10.223398	0.004272	-0.010498	0.102234	-1.833397	-2.756027	0.382385
51546	0	0.431722	-1.013755	10.241691	0.004322	-0.010135	0.102417	-1.835273	-2.750322	0.387563
51547	0	0.462873	-0.988505	10.162425	0.004639	-0.009888	0.101624	-1.830952	-2.738922	0.384367
51548	0	0.423968	-1.036591	10.193074	0.004252	-0.010371	0.101930	-1.823649	-2.724420	0.380325
51549	0	0.444381	-1.019151	10.156315	0.004456	-0.010193	0.101562	-1.820763	-2.710947	0.382590
51550	0	0.400228	-1.005889	10.119833	0.004004	-0.010069	0.101197	-1.808148	-2.708222	0.379084
51551	0	0.432175	-1.024511	10.077044	0.004333	-0.010254	0.100769	-1.796816	-2.694696	0.376067
51552	0	0.405534	-1.041170	10.083324	0.004066	-0.010420	0.100832	-1.786240	-2.682926	0.381382
51553	0	0.401835	-1.031546	9.979283	0.004028	-0.010315	0.099792	-1.785529	-2.671281	0.383209
51554	0	0.436665	-0.969927	9.997663	0.004375	-0.009706	0.099976	-1.775944	-2.662083	0.379398
51555	0	0.433039	-0.945358	9.973223	0.004333	-0.009460	0.099731	-1.766786	-2.658306	0.376501
51556	0	0.426274	-0.943902	9.942812	0.004266	-0.009447	0.099427	-1.756193	-2.654508	0.377138
51557	0	0.390397	-0.969904	9.912173	0.003906	-0.009705	0.099121	-1.748510	-2.651601	0.377388
51558	0	0.426990	-0.962967	9.912228	0.004268	-0.009633	0.099122	-1.743326	-2.653827	0.380521
51559	0	0.427472	-0.933417	9.960967	0.004272	-0.009338	0.099609	-1.737242	-2.656177	0.376995
51560	0	0.445883	-0.944810	9.960985	0.004459	-0.009453	0.099609	-1.730525	-2.655219	0.378848
51561	0	0.427999	-0.988633	9.991436	0.004272	-0.009888	0.099915	-1.727740	-2.663518	0.381203
51562	0	0.398632	-0.988764	9.966908	0.003982	-0.009886	0.099669	-1.728648	-2.668675	0.383178
51563	0	0.391209	-0.934091	10.028030	0.003906	-0.009338	0.100281	-1.730334	-2.674952	0.391394
51564	0	0.393276	-0.977185	10.040029	0.003918	-0.009771	0.100401	-1.729743	-2.691784	0.391438
51565	0	0.434200	-0.976519	10.113493	0.004333	-0.009766	0.101135	-1.728049	-2.701129	0.387742
51566	0	0.441899	-0.982899	10.101164	0.004411	-0.009827	0.101012	-1.729488	-2.710177	0.387572
51567	0	0.434279	-0.951989	10.137915	0.004333	-0.009521	0.101379	-1.726486	-2.720392	0.384478
51568	0	0.448268	-0.957622	10.168354	0.004474	-0.009580	0.101684	-1.721396	-2.730157	0.385544
51569	0	0.477349	-1.006790	10.241668	0.004761	-0.010071	0.102417	-1.716992	-2.744136	0.379950
51570	0	0.443455	-1.012026	10.223285	0.004419	-0.010126	0.102233	-1.709263	-2.760855	0.381888
51571	0	0.452774	-1.006616	10.260006	0.004517	-0.010071	0.102600	-1.702885	-2.772959	0.380680
51572	0	0.442084	-0.963049	10.253834	0.004416	-0.009635	0.102538	-1.696647	-2.777563	0.376194
51573	0	0.427492	-1.012721	10.284459	0.004272	-0.010132	0.102844	-1.690262	-2.780015	0.378349
51574	0	0.403644	-1.011861	10.247835	0.004033	-0.010123	0.102478	-1.683841	-2.783502	0.375183
51575	0	0.426689	-0.982108	10.315018	0.004272	-0.009827	0.103149	-1.676380	-2.776980	0.379617
51576	0	0.432260	-0.974546	10.266298	0.004322	-0.009755	0.102662	-1.664339	-2.777329	0.376910
51577	0	0.432855	-0.982124	10.272290	0.004333	-0.009827	0.102722	-1.657026	-2.771557	0.373625
51578	0	0.456213	-0.981042	10.278493	0.004567	-0.009816	0.102784	-1.649328	-2.765639	0.378686
51579	0	0.450942	-0.988262	10.260090	0.004517	-0.009888	0.102600	-1.642388	-2.757400	0.374018
51580	0	0.406739	-0.993115	10.199179	0.004075	-0.009939	0.101991	-1.632079	-2.748576	0.374899
51581	0	0.450127	-0.982134	10.113645	0.004517	-0.009827	0.101135	-1.624737	-2.731017	0.369235
51582	0	0.441421	-0.926025	10.162647	0.004424	-0.009267	0.101625	-1.616000	-2.719595	0.370088
51583	0	0.432218	-0.926661	10.064845	0.004333	-0.009277	0.100647	-1.602458	-2.706369	0.374116
51584	0	0.411720	-0.955655	10.016245	0.004128	-0.009562	0.100162	-1.595467	-2.694366	0.372110
51585	0	0.426090	-0.951284	10.034311	0.004272	-0.009521	0.100342	-1.584300	-2.680932	0.376427
51586	0	0.424036	-0.943939	10.003925	0.004249	-0.009443	0.100039	-1.578560	-2.671224	0.373755
51587	0	0.438733	-0.932765	9.973277	0.004395	-0.009338	0.099731	-1.564933	-2.662628	0.376516
51588	0	0.394478	-0.986222	9.967305	0.003952	-0.009867	0.099672	-1.558508	-2.654044	0.379009
51589	0	0.420864	-0.933442	9.893848	0.004211	-0.009338	0.098938	-1.552675	-2.650509	0.381696
51590	0	0.389782	-0.981573	9.893842	0.003901	-0.009819	0.098938	-1.547630	-2.647103	0.380484
51591	0	0.384420	-0.957864	9.930461	0.003845	-0.009583	0.099304	-1.541938	-2.645696	0.373948
51592	0	0.396367	-0.963320	9.924346	0.003964	-0.009636	0.099243	-1.537582	-2.644525	0.374596
51593	0	0.409611	-0.951329	9.954885	0.004089	-0.009521	0.099548	-1.526966	-2.651944	0.376172
51594	0	0.392627	-0.944087	9.918314	0.003920	-0.009444	0.099183	-1.521901	-2.659354	0.373375
51595	0	0.391558	-0.964447	9.905960	0.003906	-0.009644	0.099060	-1.521816	-2.669768	0.377435
51596	0	0.405583	-0.982880	9.985120	0.004046	-0.009829	0.099852	-1.520931	-2.680168	0.376049
51597	0	0.446387	-0.940301	9.985281	0.004456	-0.009399	0.099854	-1.523890	-2.689318	0.376052
51598	0	0.436515	-0.922436	10.058332	0.004350	-0.009224	0.100584	-1.523235	-2.706456	0.383393
51599	0	0.459070	-0.921317	10.009735	0.004578	-0.009216	0.100098	-1.518518	-2.721084	0.379213
51600	0	0.449294	-0.945834	10.095034	0.004481	-0.009455	0.100951	-1.521459	-2.733858	0.381530
51601	0	0.458748	-0.959035	10.174442	0.004578	-0.009583	0.101746	-1.529132	-2.744602	0.384883
51602	0	0.448518	-0.966465	10.143664	0.004475	-0.009660	0.101438	-1.533508	-2.756157	0.382851
51603	0	0.440579	-0.970652	10.229425	0.004395	-0.009705	0.102295	-1.534541	-2.768432	0.381790
51604	0	0.442578	-1.001956	10.168176	0.004416	-0.010015	0.101683	-1.539067	-2.778577	0.379854
51605	0	0.421886	-0.983573	10.211064	0.004211	-0.009827	0.102112	-1.548104	-2.786565	0.380271
51606	0	0.447062	-0.948624	10.186407	0.004470	-0.009479	0.101865	-1.555542	-2.787030	0.385368
51607	0	0.427472	-0.964723	10.217241	0.004272	-0.009644	0.102173	-1.558488	-2.789229	0.387467
51608	0	0.440006	-0.989354	10.272131	0.004398	-0.009895	0.102721	-1.555321	-2.790861	0.383984
51609	0	0.426731	-1.000622	10.266169	0.004272	-0.010010	0.102661	-1.550160	-2.784876	0.382305
51610	0	0.456235	-0.969991	10.211280	0.004567	-0.009698	0.102113	-1.551177	-2.779181	0.382810
51611	0	0.444949	-0.988638	10.211221	0.004456	-0.009888	0.102112	-1.548477	-2.772071	0.388613
51612	0	0.437424	-0.988587	10.235629	0.004382	-0.009886	0.102356	-1.547351	-2.762998	0.391100
51613	0	0.432183	-0.975993	10.186872	0.004333	-0.009766	0.101868	-1.539707	-2.749637	0.389138
51614	0	0.442080	-0.993738	10.168704	0.004432	-0.009938	0.101686	-1.537513	-2.737098	0.389973
51615	0	0.432753	-0.951940	10.144088	0.004333	-0.009521	0.101440	-1.533969	-2.730173	0.383563
51616	0	0.418830	-0.938991	10.077002	0.004199	-0.009396	0.100769	-1.526282	-2.717771	0.380355
51617	0	0.432457	-0.951857	10.083074	0.004333	-0.009521	0.100830	-1.521754	-2.707356	0.377541
51618	0	0.455033	-0.939637	10.034292	0.004560	-0.009394	0.100343	-1.523579	-2.696591	0.381903
51619	0	0.438431	-0.897552	9.967056	0.004395	-0.008972	0.099670	-1.526230	-2.684654	0.377451
51620	0	0.479159	-0.892109	9.930443	0.004801	-0.008919	0.099304	-1.527712	-2.673832	0.370844
51621	0	0.457480	-0.921997	9.991434	0.004578	-0.009216	0.099915	-1.530697	-2.670245	0.372087
51622	0	0.420341	-0.977521	9.930315	0.004206	-0.009773	0.099303	-1.531769	-2.667293	0.374874
51623	0	0.414667	-0.964781	9.905980	0.004150	-0.009644	0.099060	-1.535509	-2.662727	0.375141
51624	0	0.402586	-0.959778	9.850893	0.004021	-0.009591	0.098510	-1.542148	-2.668390	0.379018
51625	0	0.408890	-0.976556	9.948733	0.004089	-0.009766	0.099487	-1.540922	-2.667591	0.375659
51626	0	0.397287	-0.971003	9.948661	0.003966	-0.009706	0.099487	-1.544977	-2.674770	0.375106
51627	0	0.427870	-0.965194	9.930312	0.004272	-0.009644	0.099304	-1.553538	-2.681644	0.376433
51628	0	0.410980	-0.941809	10.021639	0.004102	-0.009417	0.100217	-1.554159	-2.690498	0.376165
51629	0	0.416555	-0.958631	9.973045	0.004150	-0.009583	0.099731	-1.557449	-2.707551	0.375381
51630	0	0.437565	-0.971586	10.021610	0.004364	-0.009713	0.100217	-1.559442	-2.720504	0.375575
51631	0	0.428624	-0.934374	10.076796	0.004272	-0.009338	0.100769	-1.564474	-2.735813	0.371211
51632	0	0.449128	-0.972340	10.119236	0.004483	-0.009716	0.101193	-1.571720	-2.744641	0.370155
51633	0	0.415450	-0.946605	10.125663	0.004150	-0.009460	0.101257	-1.576939	-2.748918	0.371931
51634	0	0.447226	-0.984563	10.186464	0.004463	-0.009838	0.101866	-1.584314	-2.758802	0.374169
51635	0	0.451962	-0.965378	10.137829	0.004517	-0.009644	0.101379	-1.594742	-2.761866	0.374866
51636	0	0.465405	-0.961072	10.271819	0.004644	-0.009604	0.102719	-1.601699	-2.772284	0.372518
51637	0	0.458307	-0.952574	10.217221	0.004578	-0.009521	0.102173	-1.605360	-2.778087	0.370388
51638	0	0.434420	-0.983920	10.247573	0.004344	-0.009835	0.102476	-1.608647	-2.778064	0.365276
51639	0	0.470388	-0.970284	10.223386	0.004700	-0.009705	0.102234	-1.605544	-2.782396	0.370531
51640	0	0.477270	-0.988584	10.235470	0.004768	-0.009885	0.102355	-1.605553	-2.786941	0.370195
51641	0	0.451834	-0.995175	10.302698	0.004517	-0.009949	0.103027	-1.607793	-2.788629	0.363846
51642	0	0.469921	-1.001879	10.180561	0.004703	-0.010016	0.101806	-1.609262	-2.784562	0.368513
51643	0	0.444817	-1.007226	10.241717	0.004456	-0.010071	0.102417	-1.609716	-2.776008	0.372805
51644	0	0.419305	-1.001362	10.198987	0.004196	-0.010014	0.101990	-1.608620	-2.772247	0.371478
51645	0	0.451002	-0.952629	10.266098	0.004517	-0.009521	0.102661	-1.612812	-2.764636	0.369887
51646	0	0.449741	-0.995743	10.125671	0.004503	-0.009958	0.101256	-1.610707	-2.757823	0.366299
51647	0	0.425755	-0.945820	10.119713	0.004272	-0.009460	0.101196	-1.606950	-2.740746	0.364138
51648	0	0.405314	-0.963762	10.119767	0.004059	-0.009640	0.101197	-1.603389	-2.734064	0.359278
51649	0	0.390048	-0.982923	10.076902	0.003906	-0.009827	0.100769	-1.605183	-2.727199	0.366359
51650	0	0.418816	-0.996247	10.034054	0.004200	-0.009954	0.100341	-1.613162	-2.713515	0.365506
51651	0	0.414185	-0.977405	10.015822	0.004150	-0.009766	0.100159	-1.621636	-2.703516	0.358497
51652	0	0.430897	-0.960109	9.942550	0.004316	-0.009600	0.099425	-1.622104	-2.694812	0.353007
51653	0	0.402503	-0.976645	9.967046	0.004028	-0.009766	0.099670	-1.621918	-2.690767	0.352997
51654	0	0.407857	-0.989123	9.954835	0.004083	-0.009890	0.099548	-1.622658	-2.685780	0.347391
51655	0	0.402948	-1.001465	9.936470	0.004028	-0.010010	0.099365	-1.627189	-2.686839	0.344506
51656	0	0.421109	-0.965835	9.856954	0.004213	-0.009654	0.098570	-1.631076	-2.683948	0.342435
51657	0	0.415317	-0.958939	9.912031	0.004150	-0.009583	0.099121	-1.637929	-2.686848	0.339754
51658	0	0.428069	-0.972366	9.911857	0.004277	-0.009719	0.099119	-1.642336	-2.690492	0.344053
51659	0	0.403497	-0.977414	9.924206	0.004028	-0.009766	0.099243	-1.651104	-2.697798	0.345646
51660	0	0.435561	-0.984626	9.966702	0.004347	-0.009845	0.099668	-1.651736	-2.707479	0.350952
51661	0	0.398192	-1.013988	9.979108	0.003967	-0.010132	0.099792	-1.659955	-2.723897	0.348909
51662	0	0.413522	-0.991062	10.021454	0.004118	-0.009904	0.100216	-1.666636	-2.743185	0.356762
51663	0	0.398177	-0.982986	10.027987	0.003967	-0.009827	0.100281	-1.669283	-2.759324	0.361173
51664	0	0.412894	-0.977829	10.125439	0.004118	-0.009772	0.101255	-1.675027	-2.771365	0.364131
51665	0	0.440382	-0.983334	10.113420	0.004395	-0.009827	0.101135	-1.681547	-2.781511	0.366698
51666	0	0.460486	-0.997405	10.149711	0.004596	-0.009963	0.101499	-1.692933	-2.791404	0.369284
51667	0	0.427960	-1.019845	10.089025	0.004272	-0.010193	0.100891	-1.698227	-2.799140	0.373739
51668	0	0.422883	-1.002945	10.168172	0.004226	-0.010021	0.101683	-1.706449	-2.802335	0.372560
51669	0	0.452475	-1.007966	10.180540	0.004517	-0.010071	0.101807	-1.715361	-2.811084	0.378272
51670	0	0.454082	-1.027837	10.223003	0.004533	-0.010272	0.102231	-1.721437	-2.819736	0.370674
51671	0	0.415225	-1.031862	10.266069	0.004150	-0.010315	0.102661	-1.724487	-2.821474	0.371448
51672	0	0.452010	-1.038966	10.211022	0.004519	-0.010384	0.102111	-1.730209	-2.821905	0.370848
51673	0	0.457744	-1.025312	10.217294	0.004578	-0.010254	0.102173	-1.728241	-2.821383	0.369506
51674	0	0.463720	-1.007248	10.174537	0.004638	-0.010070	0.101746	-1.730128	-2.820519	0.365412
51675	0	0.444203	-1.043982	10.205108	0.004456	-0.010437	0.102051	-1.732137	-2.805114	0.363181
51676	0	0.442412	-1.001646	10.223396	0.004428	-0.010015	0.102234	-1.732134	-2.800605	0.359495
51677	0	0.457313	-1.006778	10.131886	0.004578	-0.010071	0.101318	-1.727617	-2.795241	0.356134
51678	0	0.419690	-1.000340	10.113552	0.004202	-0.010004	0.101135	-1.725789	-2.789333	0.354081
51679	0	0.432137	-0.988537	10.174635	0.004333	-0.009888	0.101746	-1.722034	-2.775469	0.350330
51680	0	0.430110	-1.012476	10.119789	0.004309	-0.010128	0.101197	-1.717230	-2.766588	0.346618
51681	0	0.395847	-1.013386	10.113540	0.003967	-0.010132	0.101135	-1.718416	-2.756343	0.344748
51682	0	0.406470	-1.001506	10.070822	0.004071	-0.010015	0.100708	-1.717918	-2.748640	0.341550
51683	0	0.396126	-1.025306	10.040316	0.003967	-0.010254	0.100403	-1.715864	-2.741519	0.335451
51684	0	0.419464	-1.000417	10.003727	0.004199	-0.010009	0.100037	-1.709468	-2.736261	0.325010
51685	0	0.432317	-1.012749	9.887785	0.004333	-0.010132	0.098877	-1.703313	-2.724039	0.326217
51686	0	0.418285	-1.005603	9.955024	0.004190	-0.010062	0.099549	-1.695102	-2.715038	0.327331
51687	0	0.427259	-0.994972	9.954824	0.004272	-0.009949	0.099548	-1.695184	-2.714840	0.331003
51688	0	0.433318	-0.983422	9.997418	0.004333	-0.009830	0.099975	-1.699530	-2.714211	0.332336
51689	0	0.433601	-0.988468	9.924335	0.004333	-0.009888	0.099243	-1.695022	-2.716799	0.328992
51690	0	0.403375	-0.987858	9.942658	0.004033	-0.009882	0.099426	-1.690072	-2.717286	0.326500
51691	0	0.396759	-0.970566	9.881580	0.003967	-0.009705	0.098816	-1.690274	-2.717330	0.326703
51692	0	0.421932	-0.976923	9.930284	0.004211	-0.009768	0.099303	-1.690131	-2.726009	0.333779
51693	0	0.421885	-0.982516	9.905989	0.004211	-0.009827	0.099060	-1.687404	-2.734248	0.333817
51694	0	0.411409	-0.982173	10.003544	0.004104	-0.009824	0.100036	-1.684051	-2.745819	0.334996
51695	0	0.433674	-0.988944	10.052459	0.004333	-0.009888	0.100525	-1.685019	-2.749143	0.339320
51696	0	0.428447	-1.008478	10.052266	0.004278	-0.010075	0.100524	-1.695607	-2.755944	0.339694
51697	0	0.409133	-1.019834	10.070737	0.004089	-0.010193	0.100708	-1.700818	-2.757849	0.336341
51698	0	0.428417	-1.027127	10.125448	0.004276	-0.010265	0.101255	-1.706533	-2.766439	0.333731
51699	0	0.433845	-1.025714	10.119575	0.004333	-0.010254	0.101196	-1.709198	-2.771683	0.334928
51700	0	0.410757	-1.050785	10.137681	0.004099	-0.010505	0.101377	-1.711753	-2.781140	0.332154
51701	0	0.409644	-1.049774	10.180639	0.004089	-0.010498	0.101807	-1.710429	-2.788748	0.334550
51702	0	0.429116	-1.043421	10.162264	0.004286	-0.010437	0.101623	-1.706288	-2.794415	0.332147
51703	0	0.452048	-1.025543	10.211149	0.004517	-0.010254	0.102112	-1.707009	-2.798440	0.330098
51704	0	0.459314	-1.050082	10.223269	0.004585	-0.010502	0.102233	-1.704858	-2.806873	0.334943
51705	0	0.439841	-1.012846	10.223405	0.004395	-0.010132	0.102234	-1.700084	-2.810858	0.335731
51706	0	0.440075	-1.018398	10.247831	0.004402	-0.010186	0.102478	-1.696593	-2.808922	0.339831
51707	0	0.457477	-1.006630	10.253963	0.004578	-0.010071	0.102539	-1.690528	-2.805374	0.339088
51708	0	0.468918	-1.005723	10.186934	0.004694	-0.010062	0.101869	-1.683866	-2.799657	0.340199
51709	0	0.445322	-0.957818	10.180715	0.004456	-0.009583	0.101807	-1.677951	-2.796602	0.343232
51710	0	0.389643	-1.017774	10.211266	0.003901	-0.010184	0.102112	-1.669574	-2.790633	0.340837
51711	0	0.439075	-0.957949	10.199019	0.004395	-0.009583	0.101990	-1.665142	-2.786067	0.341491
51712	0	0.450117	-0.975992	10.156284	0.004509	-0.009760	0.101562	-1.664108	-2.776962	0.340705
51713	0	0.438072	-0.982713	10.131891	0.004395	-0.009827	0.101318	-1.663558	-2.761094	0.338510
51714	0	0.435866	-0.989475	10.076975	0.004367	-0.009889	0.100770	-1.669447	-2.751453	0.335930
51715	0	0.414081	-1.018867	9.985434	0.004150	-0.010193	0.099854	-1.663567	-2.740210	0.330124
51716	0	0.418209	-0.975892	10.015994	0.004191	-0.009758	0.100160	-1.663571	-2.729291	0.329876
51717	0	0.414628	-1.000607	9.924371	0.004150	-0.010010	0.099243	-1.658289	-2.724239	0.328834
51718	0	0.438324	-0.981862	9.967162	0.004386	-0.009820	0.099671	-1.655708	-2.720814	0.327302
51719	0	0.389942	-0.964404	9.991477	0.003906	-0.009644	0.099915	-1.655240	-2.712664	0.323628
51720	0	0.407698	-0.994586	10.009796	0.004075	-0.009950	0.100098	-1.649881	-2.714501	0.327530
51721	0	0.432837	-0.945744	9.930471	0.004333	-0.009460	0.099304	-1.645356	-2.708174	0.337877
51722	0	0.408374	-0.945047	9.948751	0.004079	-0.009455	0.099487	-1.639484	-2.713394	0.338367
51723	0	0.409281	-0.945581	10.022002	0.004089	-0.009460	0.100220	-1.633207	-2.717023	0.337648
51724	0	0.403373	-0.993225	10.009849	0.004035	-0.009940	0.100098	-1.623167	-2.715267	0.331019
51725	0	0.427655	-0.952090	10.009754	0.004272	-0.009521	0.100098	-1.621518	-2.719541	0.335574
51726	0	0.422667	-1.000642	10.021869	0.004219	-0.010009	0.100219	-1.617827	-2.727861	0.336844
51727	0	0.446372	-0.975959	10.003685	0.004456	-0.009766	0.100037	-1.609955	-2.736807	0.336920
51728	0	0.454259	-0.993249	10.119632	0.004533	-0.009937	0.101196	-1.603568	-2.747460	0.337347
51729	0	0.422004	-0.988258	10.150161	0.004211	-0.009888	0.101501	-1.596848	-2.756824	0.333057
51730	0	0.417630	-1.006183	10.137898	0.004168	-0.010061	0.101379	-1.596545	-2.766332	0.334715
51731	0	0.446120	-0.988115	10.150186	0.004456	-0.009888	0.101501	-1.588191	-2.772326	0.332352
51732	0	0.422724	-0.974964	10.113538	0.004222	-0.009753	0.101135	-1.583166	-2.777976	0.332903
51733	0	0.427879	-0.988249	10.241723	0.004272	-0.009888	0.102417	-1.576385	-2.784620	0.335960
51734	0	0.434663	-0.987519	10.266139	0.004346	-0.009878	0.102661	-1.572084	-2.785101	0.337490
51735	0	0.469987	-0.982417	10.266136	0.004700	-0.009827	0.102661	-1.568296	-2.784884	0.338807
51736	0	0.451812	-1.030870	10.247811	0.004517	-0.010310	0.102478	-1.565676	-2.786257	0.331792
51737	0	0.445432	-1.000814	10.241721	0.004456	-0.010010	0.102417	-1.562868	-2.784536	0.330943
51738	0	0.420121	-1.012850	10.211217	0.004209	-0.010129	0.102112	-1.561327	-2.775942	0.336610
51739	0	0.438705	-1.019010	10.186828	0.004395	-0.010193	0.101868	-1.557183	-2.767191	0.341787
51740	0	0.437273	-1.012371	10.266270	0.004379	-0.010127	0.102662	-1.552422	-2.759571	0.345074
51741	0	0.426580	-1.013001	10.241745	0.004272	-0.010132	0.102417	-1.549379	-2.751808	0.345316
51742	0	0.419163	-0.963839	10.113574	0.004198	-0.009641	0.101135	-1.545767	-2.744149	0.345835
51743	0	0.438785	-0.976214	10.156312	0.004395	-0.009766	0.101562	-1.540831	-2.736319	0.341846
51744	0	0.406794	-0.987542	10.168639	0.004076	-0.009881	0.101686	-1.533519	-2.726925	0.341783
51745	0	0.420392	-0.933725	10.125774	0.004211	-0.009338	0.101257	-1.531239	-2.718131	0.339149
51746	0	0.431211	-0.939054	10.022064	0.004318	-0.009398	0.100220	-1.522282	-2.710855	0.333536
51747	0	0.438805	-0.939378	10.058675	0.004395	-0.009399	0.100586	-1.514848	-2.703134	0.331382
51748	0	0.407737	-0.963146	10.003767	0.004076	-0.009633	0.100038	-1.512046	-2.704324	0.330485
51749	0	0.438947	-0.970211	9.967087	0.004395	-0.009705	0.099670	-1.508192	-2.698164	0.333493
51750	0	0.401101	-0.963586	9.893855	0.004018	-0.009639	0.098938	-1.503800	-2.689960	0.333602
51751	0	0.378551	-0.982611	9.973145	0.003784	-0.009827	0.099731	-1.502215	-2.691159	0.330783
51752	0	0.409118	-0.969821	9.954897	0.004091	-0.009705	0.099548	-1.493910	-2.690718	0.332649
51753	0	0.415630	-0.976452	9.954820	0.004150	-0.009766	0.099548	-1.491710	-2.697132	0.330119
51754	0	0.422954	-0.909083	9.924206	0.004223	-0.009092	0.099242	-1.489051	-2.704419	0.330975
51755	0	0.415371	-0.921230	9.967064	0.004150	-0.009216	0.099670	-1.483497	-2.707817	0.333352
51756	0	0.422740	-0.951341	9.973109	0.004218	-0.009514	0.099731	-1.482082	-2.718149	0.326427
51757	0	0.409629	-0.971079	10.003574	0.004089	-0.009705	0.100037	-1.488266	-2.725681	0.324749
51758	0	0.417493	-0.983988	10.070470	0.004164	-0.009840	0.100705	-1.487220	-2.737998	0.327354
51759	0	0.440160	-0.964651	10.113467	0.004395	-0.009644	0.101135	-1.489636	-2.745558	0.332081
51760	0	0.454168	-1.002014	10.040003	0.004530	-0.010016	0.100401	-1.492952	-2.758514	0.335463
51761	0	0.428226	-0.970577	10.046334	0.004272	-0.009705	0.100464	-1.493403	-2.769278	0.334393
51762	0	0.442663	-0.958694	10.058331	0.004414	-0.009585	0.100584	-1.494306	-2.783738	0.326083
51763	0	0.434221	-0.976643	10.125687	0.004333	-0.009766	0.101257	-1.494316	-2.793201	0.327413
51764	0	0.472258	-0.958839	10.210927	0.004717	-0.009584	0.102110	-1.497827	-2.799185	0.326648
51765	0	0.470810	-0.951957	10.205057	0.004700	-0.009521	0.102051	-1.494773	-2.808216	0.326604
51766	0	0.466471	-0.958238	10.259844	0.004655	-0.009580	0.102599	-1.496916	-2.818796	0.325512
51767	0	0.452481	-0.958832	10.229402	0.004517	-0.009583	0.102295	-1.502510	-2.827620	0.323330
51768	0	0.453625	-0.996073	10.235298	0.004533	-0.009961	0.102353	-1.501115	-2.831013	0.332256
51769	0	0.463935	-0.964689	10.302700	0.004639	-0.009644	0.103027	-1.503872	-2.831373	0.335583
51770	0	0.427325	-1.008246	10.235461	0.004273	-0.010078	0.102355	-1.507438	-2.830850	0.334540
51771	0	0.426973	-0.988860	10.192874	0.004272	-0.009888	0.101929	-1.507502	-2.827430	0.335557
51772	0	0.438554	-0.964616	10.217197	0.004389	-0.009645	0.102172	-1.507321	-2.823417	0.336656
51773	0	0.444811	-0.969835	10.199067	0.004456	-0.009705	0.101990	-1.499321	-2.814754	0.331151
51774	0	0.436963	-0.981421	10.174698	0.004379	-0.009814	0.101747	-1.498271	-2.803583	0.332248
51775	0	0.450751	-1.000820	10.180720	0.004517	-0.010010	0.101807	-1.495504	-2.792998	0.336656
51776	0	0.442587	-0.982149	10.095384	0.004437	-0.009824	0.100953	-1.491879	-2.779574	0.336052
51777	0	0.456703	-0.970714	10.076928	0.004578	-0.009705	0.100769	-1.493766	-2.767179	0.334684
51778	0	0.460900	-0.977185	10.052521	0.004617	-0.009771	0.100525	-1.493357	-2.758050	0.336614
51779	0	0.450787	-0.976819	10.076919	0.004517	-0.009766	0.100769	-1.495276	-2.747790	0.338759
51780	0	0.393820	-0.982998	10.083074	0.003949	-0.009832	0.100830	-1.491558	-2.735063	0.334435
51781	0	0.444539	-0.970541	10.052527	0.004456	-0.009705	0.100525	-1.491506	-2.723173	0.328419
51782	0	0.431168	-0.969993	10.003729	0.004313	-0.009706	0.100037	-1.483049	-2.721867	0.328780
51783	0	0.402646	-0.988872	9.960935	0.004028	-0.009888	0.099609	-1.483302	-2.719404	0.326898
51784	0	0.432584	-0.940434	9.942529	0.004330	-0.009402	0.099425	-1.484743	-2.714670	0.324168
51785	0	0.408779	-0.970663	9.948717	0.004089	-0.009705	0.099487	-1.486162	-2.712508	0.324883
51786	0	0.421047	-0.940775	9.991314	0.004208	-0.009404	0.099914	-1.489350	-2.715416	0.325382
51787	0	0.390953	-0.989212	9.960881	0.003906	-0.009888	0.099609	-1.493536	-2.718858	0.319614
51788	0	0.404201	-0.941158	9.924068	0.004034	-0.009409	0.099241	-1.495696	-2.727644	0.318818
51789	0	0.416047	-0.976643	9.991405	0.004150	-0.009766	0.099915	-1.495761	-2.738799	0.320400
51790	0	0.411573	-0.947127	9.972843	0.004109	-0.009462	0.099730	-1.505117	-2.745719	0.317372
51791	0	0.385244	-0.989343	10.052406	0.003845	-0.009888	0.100525	-1.510781	-2.753566	0.312288
51792	0	0.410839	-0.953665	10.015633	0.004104	-0.009534	0.100157	-1.513056	-2.758550	0.315430
51793	0	0.421967	-0.958528	10.107361	0.004211	-0.009583	0.101074	-1.515318	-2.767476	0.316314
51794	0	0.430138	-0.947070	10.107135	0.004289	-0.009466	0.101072	-1.519601	-2.781427	0.316742
51795	0	0.440310	-0.983027	10.180592	0.004395	-0.009827	0.101807	-1.522795	-2.790652	0.320512
51796	0	0.417751	-0.959504	10.162076	0.004168	-0.009590	0.101622	-1.527447	-2.801420	0.322493
51797	0	0.421984	-0.964785	10.186692	0.004211	-0.009644	0.101868	-1.531402	-2.810481	0.322310
51798	0	0.460294	-0.996193	10.125464	0.004594	-0.009958	0.101255	-1.534682	-2.820358	0.319966
51799	0	0.446309	-0.971030	10.204991	0.004456	-0.009705	0.102051	-1.540207	-2.828336	0.323303
51800	0	0.453723	-0.990874	10.229190	0.004531	-0.009900	0.102293	-1.549015	-2.835035	0.320889
51801	0	0.427473	-0.995673	10.272130	0.004272	-0.009949	0.102722	-1.557043	-2.837156	0.322795
51802	0	0.433857	-0.997622	10.253601	0.004337	-0.009965	0.102537	-1.568747	-2.838173	0.323918
51803	0	0.433151	-0.989211	10.168423	0.004333	-0.009888	0.101685	-1.572800	-2.835558	0.325037
51804	0	0.463412	-0.995840	10.217187	0.004634	-0.009958	0.102172	-1.572045	-2.835466	0.320152
51805	0	0.420485	-1.019803	10.174536	0.004211	-0.010193	0.101746	-1.576915	-2.827729	0.321968
51806	0	0.407210	-0.990352	10.125601	0.004076	-0.009898	0.101256	-1.582035	-2.822938	0.327490
51807	0	0.408418	-1.013007	10.174599	0.004089	-0.010132	0.101746	-1.579119	-2.816745	0.327407
51808	0	0.419452	-0.982104	10.089165	0.004201	-0.009824	0.100891	-1.575040	-2.809130	0.322172
51809	0	0.408276	-0.982856	10.144051	0.004089	-0.009827	0.101440	-1.576248	-2.801366	0.319317
51810	0	0.449945	-0.970947	10.107438	0.004503	-0.009709	0.101074	-1.575450	-2.796723	0.317501
51811	0	0.451047	-0.964522	10.034191	0.004517	-0.009644	0.100342	-1.576410	-2.789372	0.321972
51812	0	0.450204	-0.970761	10.095232	0.004504	-0.009708	0.100952	-1.574594	-2.786569	0.316267
51813	0	0.451133	-0.939701	10.046433	0.004517	-0.009399	0.100464	-1.570893	-2.780146	0.319886
51814	0	0.431857	-0.976666	9.985314	0.004323	-0.009761	0.099854	-1.576611	-2.774666	0.324598
51815	0	0.445397	-0.952848	9.936464	0.004456	-0.009521	0.099365	-1.583751	-2.772437	0.328459
51816	0	0.427009	-0.960331	9.997299	0.004269	-0.009597	0.099974	-1.590284	-2.773647	0.333930
51817	0	0.408945	-1.002066	9.979138	0.004089	-0.010010	0.099792	-1.601899	-2.773350	0.337482
51818	0	0.427708	-0.967395	9.905617	0.004272	-0.009665	0.099057	-1.610817	-2.778314	0.335166
51819	0	0.433591	-0.983090	9.954782	0.004333	-0.009827	0.099548	-1.614812	-2.780708	0.336377
51820	0	0.434048	-1.008813	9.978969	0.004338	-0.010080	0.099791	-1.622868	-2.782831	0.341744
51821	0	0.415343	-1.001203	10.009730	0.004150	-0.010010	0.100098	-1.624573	-2.785935	0.338105
51822	0	0.422297	-0.995847	9.966871	0.004217	-0.009953	0.099669	-1.629425	-2.792233	0.337404
51823	0	0.446372	-0.989137	10.003589	0.004456	-0.009888	0.100037	-1.632768	-2.801115	0.344828
51824	0	0.435902	-1.026750	10.052198	0.004350	-0.010262	0.100523	-1.638723	-2.811294	0.344874
51825	0	0.427786	-1.001411	10.076838	0.004272	-0.010010	0.100769	-1.642800	-2.817019	0.345663
51826	0	0.429393	-0.996380	10.125441	0.004283	-0.009958	0.101255	-1.648228	-2.829033	0.344827
51827	0	0.434505	-0.983187	10.125632	0.004333	-0.009827	0.101257	-1.653293	-2.841730	0.337494
51828	0	0.424333	-1.020965	10.149759	0.004234	-0.010203	0.101499	-1.659564	-2.851456	0.342515
51829	0	0.476932	-0.989521	10.192758	0.004761	-0.009888	0.101929	-1.667157	-2.860651	0.341246
51830	0	0.453886	-1.009541	10.180263	0.004534	-0.010086	0.101804	-1.676805	-2.865896	0.348557
51831	0	0.440056	-1.025854	10.174488	0.004395	-0.010254	0.101746	-1.681175	-2.872208	0.352289
51832	0	0.453432	-1.044399	10.198782	0.004528	-0.010447	0.101988	-1.677440	-2.878846	0.352649
51833	0	0.445621	-1.019678	10.198933	0.004456	-0.010193	0.101990	-1.680946	-2.879201	0.350890
51834	0	0.463989	-1.002050	10.235478	0.004640	-0.010018	0.102355	-1.682463	-2.879111	0.348508
51835	0	0.445179	-1.019389	10.260016	0.004456	-0.010193	0.102600	-1.682696	-2.874501	0.348744
51836	0	0.438518	-1.019643	10.174561	0.004387	-0.010196	0.101746	-1.682584	-2.872195	0.350040
51837	0	0.469327	-1.025863	10.198957	0.004700	-0.010254	0.101990	-1.686967	-2.864630	0.347403
[truncated: 514 more rows]
