# Supplementary material for: Properties of traditional bamboo carrying poles have implications for user interactions
Source: PLoS One. 2018 May 10;13(5):e0196208. doi: 10.1371/journal.pone.0196208 (PMC5945030; doi:10.1371/journal.pone.0196208)
Supplement: S1 Text — (ZIP) [file pone.0196208.s005.zip › ResTest_PoleB_MeLoad2.txt]

// Start Time: Unknown
// Update Rate: 100.0Hz
// Filter Profile: human (34.3)
// Firmware Version: 2.1.4
PacketCounter	SampleTimeFine	Acc_X	Acc_Y	Acc_Z	VelInc_X	VelInc_Y	VelInc_Z	Roll	Pitch	Yaw	Latitude	Longitude	Altitude	Vel_X	Vel_Y	Vel_Z
49843	0	-1.222499	-0.972379	11.056368	-0.012451	-0.009766	0.110535	-3.651278	3.162578	0.645205
49844	0	-1.240644	-0.913470	10.446230	-0.012634	-0.009199	0.104429	-3.579388	2.913291	0.660166
49845	0	-1.204307	-0.382252	10.122660	-0.012268	-0.003906	0.101196	-3.483580	2.659118	0.676283
49846	0	-1.117512	-0.733639	9.195148	-0.011372	-0.007417	0.091921	-3.382692	2.414734	0.695083
49847	0	-0.948301	-1.023950	8.199846	-0.009644	-0.010315	0.081970	-3.276769	2.190381	0.715873
49848	0	-0.821995	-0.975815	7.941696	-0.008356	-0.009803	0.079397	-3.211655	1.994514	0.723605
49849	0	-0.709035	-0.066503	7.630450	-0.007202	-0.000671	0.076294	-3.201439	1.826637	0.729859
49850	0	-0.842913	-0.335190	7.303341	-0.008514	-0.003345	0.073024	-3.210792	1.693096	0.735433
49851	0	-0.774166	-1.134396	7.495983	-0.007812	-0.011353	0.074951	-3.197325	1.585102	0.743344
49852	0	-0.617261	-0.741736	6.935472	-0.006217	-0.007431	0.069349	-3.174530	1.512052	0.742506
49853	0	-0.620517	-0.408335	7.464803	-0.006226	-0.004089	0.074646	-3.165234	1.480792	0.744913
49854	0	-0.703352	-0.176540	8.154685	-0.007036	-0.001758	0.081547	-3.176114	1.476914	0.743167
49855	0	-0.697220	-0.824570	7.635304	-0.006958	-0.008240	0.076355	-3.185084	1.498229	0.739801
49856	0	-0.647344	-0.984428	7.640752	-0.006437	-0.009839	0.076411	-3.193082	1.552443	0.732397
49857	0	-0.536139	-0.573905	6.847731	-0.005310	-0.005737	0.068481	-3.196338	1.638088	0.721773
49858	0	-0.593180	-0.166724	7.444656	-0.005850	-0.001653	0.074453	-3.219069	1.764034	0.715029
49859	0	-0.639626	-0.374519	8.006844	-0.006287	-0.003723	0.080078	-3.251040	1.920827	0.712954
49860	0	-0.805216	-1.143175	8.406111	-0.007922	-0.011399	0.084078	-3.295901	2.097374	0.704543
49861	0	-0.820535	-0.900706	8.769020	-0.008057	-0.008972	0.087708	-3.342185	2.291138	0.693432
49862	0	-0.960092	-1.402322	8.452746	-0.009442	-0.013984	0.084552	-3.396459	2.506074	0.671920
49863	0	-1.045238	0.196354	10.111600	-0.010254	0.002014	0.101135	-3.454751	2.729834	0.651047
49864	0	-1.130934	-0.385168	10.643458	-0.011099	-0.003769	0.106460	-3.544715	2.955778	0.634516
49865	0	-1.332706	-1.334295	11.269642	-0.013123	-0.013245	0.112732	-3.645457	3.163213	0.623560
49866	0	-1.440734	-0.534017	11.545220	-0.014214	-0.005268	0.115479	-3.717832	3.354900	0.607496
49867	0	-1.404115	-0.477094	12.357250	-0.013855	-0.004700	0.123596	-3.784714	3.527003	0.594407
49868	0	-1.514163	-0.950476	13.084035	-0.014982	-0.009429	0.130864	-3.851737	3.666194	0.581343
49869	0	-1.561867	-1.074924	13.822634	-0.015503	-0.010681	0.138245	-3.908626	3.761881	0.571273
49870	0	-1.475760	-0.690069	13.496846	-0.014692	-0.006847	0.134978	-3.954200	3.816826	0.558479
49871	0	-1.344153	-0.203971	13.879224	-0.013428	-0.002014	0.138794	-3.975414	3.827801	0.552965
49872	0	-1.358703	-0.656826	14.031980	-0.013638	-0.006583	0.140314	-3.962981	3.785837	0.554755
49873	0	-1.405276	-1.369994	13.691624	-0.014160	-0.013733	0.136902	-3.934757	3.696189	0.566326
49874	0	-1.363079	-0.840832	13.022960	-0.013773	-0.008422	0.130214	-3.922028	3.571427	0.572399
49875	0	-1.343773	-0.274729	12.654441	-0.013611	-0.002747	0.126526	-3.921533	3.415478	0.589193
49876	0	-1.393795	-0.665095	12.048389	-0.014136	-0.006655	0.120461	-3.916668	3.227754	0.611087
49877	0	-1.407088	-1.015338	11.410456	-0.014282	-0.010193	0.114075	-3.875841	3.016213	0.630203
49878	0	-1.252052	-0.853394	10.634540	-0.012730	-0.008595	0.106316	-3.809481	2.791506	0.646569
49879	0	-1.090975	-0.517811	10.091653	-0.011108	-0.005249	0.100891	-3.728003	2.566386	0.659249
49880	0	-1.006529	-0.613471	9.443505	-0.010249	-0.006215	0.094410	-3.629699	2.343863	0.677121
49881	0	-0.935790	-0.895074	8.755059	-0.009521	-0.009033	0.087524	-3.521226	2.130005	0.697410
49882	0	-0.827876	-0.959764	8.295805	-0.008419	-0.009671	0.082935	-3.419114	1.936441	0.711349
49883	0	-0.635362	-0.622655	8.015317	-0.006470	-0.006287	0.080139	-3.332820	1.770723	0.721530
49884	0	-0.579583	-0.461232	7.425230	-0.005889	-0.004650	0.074243	-3.274138	1.627269	0.728018
49885	0	-0.555316	-0.707464	6.970768	-0.005615	-0.007080	0.069702	-3.264865	1.525581	0.732547
49886	0	-0.696205	-0.669641	7.484734	-0.007009	-0.006702	0.074842	-3.255352	1.454643	0.731076
49887	0	-0.778822	-0.609667	7.635801	-0.007812	-0.006104	0.076355	-3.245013	1.418295	0.735629
49888	0	-0.800368	-0.601539	7.996305	-0.008006	-0.006029	0.079962	-3.225427	1.414801	0.738289
49889	0	-0.794597	-0.586076	7.586540	-0.007935	-0.005859	0.075867	-3.227579	1.431979	0.737872
49890	0	-0.823411	-0.673076	7.573700	-0.008202	-0.006717	0.075742	-3.248840	1.481098	0.732621
49891	0	-0.805225	-0.484337	7.903346	-0.007996	-0.004822	0.079041	-3.280273	1.563006	0.725015
49892	0	-0.775547	-0.306425	7.853039	-0.007681	-0.003034	0.078539	-3.325247	1.671803	0.723222
49893	0	-0.717458	-0.907478	8.006503	-0.007080	-0.009033	0.080078	-3.385063	1.806649	0.719861
49894	0	-0.732316	-1.203373	8.070264	-0.007210	-0.011986	0.080720	-3.453561	1.967291	0.710271
49895	0	-0.801107	-0.890202	8.567527	-0.007874	-0.008850	0.085693	-3.523555	2.150889	0.693081
49896	0	-0.871529	-0.799420	9.582866	-0.008548	-0.007930	0.095849	-3.601221	2.350677	0.676970
49897	0	-0.854326	-0.355992	10.075106	-0.008362	-0.003479	0.100769	-3.693952	2.556420	0.661206
49898	0	-1.056260	-0.452782	10.357196	-0.010384	-0.004439	0.103594	-3.792484	2.753877	0.646411
49899	0	-1.196121	-1.101186	10.727094	-0.011780	-0.010925	0.107300	-3.885655	2.947231	0.631219
49900	0	-1.285047	-0.575234	11.802866	-0.012669	-0.005685	0.118052	-3.951958	3.123117	0.615050
49901	0	-1.371135	-0.567988	12.369755	-0.013550	-0.005615	0.123718	-4.012506	3.272485	0.607441
49902	0	-1.474738	-1.081910	12.645507	-0.014613	-0.010753	0.126476	-4.073210	3.393819	0.600346
49903	0	-1.493470	-1.092197	12.968304	-0.014832	-0.010864	0.129700	-4.124570	3.484768	0.595922
49904	0	-1.437544	-0.564629	13.546263	-0.014315	-0.005614	0.135470	-4.151835	3.536130	0.593548
49905	0	-1.313185	-0.267689	13.903738	-0.013123	-0.002686	0.139038	-4.144612	3.544195	0.598628
49906	0	-1.345520	-0.995977	13.458935	-0.013508	-0.009994	0.134582	-4.115529	3.499587	0.607212
49907	0	-1.326540	-1.302549	13.105638	-0.013367	-0.013062	0.131042	-4.083575	3.411289	0.610126
49908	0	-1.309811	-0.802032	12.894614	-0.013229	-0.008047	0.128931	-4.059032	3.295084	0.621031
49909	0	-1.301834	-0.393599	12.410295	-0.013184	-0.003967	0.124084	-4.029144	3.143588	0.642906
49910	0	-1.349474	-0.734587	11.615203	-0.013669	-0.007388	0.116129	-3.986550	2.972405	0.662864
49911	0	-1.300027	-1.049997	11.025697	-0.013184	-0.010559	0.110229	-3.924242	2.782409	0.681986
49912	0	-1.215728	-0.787783	10.719193	-0.012340	-0.007942	0.107166	-3.854520	2.587956	0.691966
49913	0	-1.135263	-0.523163	10.146521	-0.011536	-0.005310	0.101440	-3.765133	2.381692	0.704206
49914	0	-1.030981	-0.600715	9.357570	-0.010466	-0.006082	0.093554	-3.673349	2.191298	0.716850
49915	0	-0.870847	-0.858408	8.809602	-0.008850	-0.008667	0.088074	-3.565008	2.007332	0.728595
49916	0	-0.808103	-1.135180	8.582532	-0.008208	-0.011436	0.085802	-3.452858	1.837479	0.739413
49917	0	-0.715109	-0.603572	8.357176	-0.007263	-0.006104	0.083557	-3.359545	1.684012	0.749316
49918	0	-0.605380	-0.526514	7.797614	-0.006139	-0.005306	0.077967	-3.298836	1.559286	0.754000
49919	0	-0.616800	-0.663784	7.324843	-0.006226	-0.006653	0.073242	-3.275085	1.469421	0.758125
49920	0	-0.655532	-0.691797	7.612750	-0.006595	-0.006927	0.076123	-3.260566	1.410330	0.764533
49921	0	-0.742599	-0.737515	7.910441	-0.007446	-0.007385	0.079102	-3.245861	1.380938	0.768196
49922	0	-0.776787	-0.607270	7.776493	-0.007772	-0.006084	0.077764	-3.228549	1.374154	0.767742
49923	0	-0.734318	-0.573400	7.824554	-0.007324	-0.005737	0.078247	-3.223716	1.401781	0.761022
49924	0	-0.733963	-0.530514	7.518762	-0.007300	-0.005304	0.075191	-3.225115	1.461428	0.758100
49925	0	-0.768961	-0.715475	7.860618	-0.007629	-0.007141	0.078613	-3.245163	1.549004	0.749421
49926	0	-0.746633	-0.517726	7.993387	-0.007386	-0.005156	0.079943	-3.276546	1.663609	0.743198
49927	0	-0.809413	-0.728865	8.635344	-0.007996	-0.007263	0.086365	-3.310641	1.794034	0.727683
49928	0	-0.787648	-0.838126	8.388655	-0.007760	-0.008350	0.083900	-3.353287	1.952596	0.721759
49929	0	-0.916926	-1.316413	8.964078	-0.009033	-0.013123	0.089661	-3.406911	2.126299	0.705968
49930	0	-0.912655	-0.020716	9.926216	-0.008969	-0.000154	0.099277	-3.469395	2.306644	0.686053
49931	0	-0.955932	-0.562349	9.989555	-0.009399	-0.005554	0.099915	-3.549383	2.489787	0.679877
49932	0	-1.167843	-0.999142	10.575856	-0.011509	-0.009913	0.105784	-3.634414	2.673018	0.666991
49933	0	-1.292254	-0.866439	11.106028	-0.012756	-0.008606	0.111084	-3.695297	2.843982	0.650250
49934	0	-1.228527	-0.572093	11.590615	-0.012128	-0.005677	0.115925	-3.739158	2.999195	0.640115
49935	0	-1.350676	-0.608922	12.144216	-0.013367	-0.006042	0.121460	-3.783807	3.130994	0.630983
49936	0	-1.426423	-1.002367	12.634758	-0.014147	-0.009986	0.126364	-3.818493	3.237152	0.621345
49937	0	-1.393500	-0.972562	12.804149	-0.013855	-0.009705	0.128052	-3.837677	3.308408	0.607600
49938	0	-1.339141	-0.383261	13.291220	-0.013350	-0.003828	0.132916	-3.841818	3.343286	0.600379
49939	0	-1.305408	-0.407357	13.446165	-0.013062	-0.004089	0.134460	-3.828242	3.337131	0.603644
49940	0	-1.311914	-1.160391	13.056523	-0.013170	-0.011627	0.130558	-3.807459	3.292391	0.610874
49941	0	-1.383000	-1.065456	12.891772	-0.013916	-0.010681	0.128906	-3.783325	3.216182	0.621266
49942	0	-1.380650	-0.590491	12.662265	-0.013930	-0.005930	0.126608	-3.759974	3.104539	0.632454
49943	0	-1.309407	-0.405637	12.086716	-0.013245	-0.004089	0.120850	-3.727873	2.962353	0.645198
49944	0	-1.261824	-0.819107	11.382711	-0.012778	-0.008239	0.113806	-3.678992	2.801628	0.654467
49945	0	-1.204092	-0.976774	10.860545	-0.012207	-0.009827	0.108582	-3.616009	2.626784	0.666438
49946	0	-1.073665	-0.622713	10.528649	-0.010909	-0.006295	0.105265	-3.541132	2.439496	0.677409
49947	0	-1.040069	-0.585097	9.926406	-0.010559	-0.005920	0.099243	-3.460313	2.257133	0.692069
49948	0	-0.956768	-0.699975	9.338421	-0.009712	-0.007072	0.093364	-3.370539	2.080077	0.703620
49949	0	-0.883983	-0.823370	8.961899	-0.008972	-0.008301	0.089600	-3.284305	1.911042	0.721578
49950	0	-0.793158	-1.037728	8.581092	-0.008048	-0.010431	0.085793	-3.211697	1.755695	0.730839
49951	0	-0.789623	-0.478844	8.320236	-0.007996	-0.004822	0.083191	-3.165353	1.619220	0.743281
49952	0	-0.766736	-0.455551	8.059657	-0.007742	-0.004575	0.080588	-3.137561	1.513427	0.748579
49953	0	-0.762889	-0.511567	7.800972	-0.007690	-0.005127	0.078003	-3.120619	1.423246	0.753553
49954	0	-0.771385	-0.723157	7.838796	-0.007751	-0.007241	0.078383	-3.106210	1.369779	0.755831
49955	0	-0.791896	-0.761978	7.898199	-0.007935	-0.007629	0.078979	-3.092030	1.347249	0.750883
49956	0	-0.821126	-0.589950	7.867806	-0.008209	-0.005901	0.078678	-3.089123	1.350173	0.743745
49957	0	-0.777396	-0.488532	7.824468	-0.007751	-0.004883	0.078247	-3.092659	1.382945	0.734668
49958	0	-0.784246	-0.715311	7.896873	-0.007797	-0.007147	0.078974	-3.101891	1.448367	0.731520
49959	0	-0.817555	-0.819188	8.123067	-0.008118	-0.008179	0.081238	-3.120540	1.529867	0.723446
49960	0	-0.832207	-0.571303	8.444958	-0.008239	-0.005704	0.084458	-3.133135	1.642569	0.714793
49961	0	-0.833620	-0.532336	8.665990	-0.008240	-0.005310	0.086670	-3.151052	1.769834	0.709559
49962	0	-0.799860	-0.767320	8.846963	-0.007888	-0.007657	0.088481	-3.172338	1.912905	0.700361
49963	0	-0.879848	-0.985069	9.294168	-0.008667	-0.009827	0.092957	-3.202408	2.074728	0.684743
49964	0	-0.853535	-0.319854	9.780040	-0.008395	-0.003164	0.097814	-3.242990	2.238479	0.671972
49965	0	-1.003054	-0.437486	10.221824	-0.009888	-0.004333	0.102234	-3.289792	2.398358	0.664733
49966	0	-1.143038	-1.191694	10.699395	-0.011287	-0.011868	0.107015	-3.343095	2.552006	0.649328
49967	0	-1.204467	-0.711979	11.320265	-0.011902	-0.007080	0.113220	-3.383729	2.696134	0.635460
49968	0	-1.275531	-0.476574	11.573196	-0.012622	-0.004721	0.115748	-3.428707	2.827809	0.623685
49969	0	-1.397220	-0.500188	12.333651	-0.013855	-0.004944	0.123352	-3.482845	2.936467	0.615127
49970	0	-1.405946	-0.869792	12.574613	-0.013972	-0.008664	0.125758	-3.513811	3.015714	0.607710
49971	0	-1.390569	-0.826134	12.676307	-0.013855	-0.008240	0.126770	-3.533365	3.061416	0.602385
49972	0	-1.293538	-0.382517	12.877036	-0.012920	-0.003828	0.128772	-3.530734	3.074746	0.602418
49973	0	-1.218712	-0.864446	12.775001	-0.012207	-0.008667	0.127747	-3.510257	3.056993	0.607255
49974	0	-1.271755	-1.018708	12.763902	-0.012778	-0.010209	0.127631	-3.490116	3.002600	0.610040
49975	0	-1.303003	-0.742259	12.452286	-0.013123	-0.007446	0.124512	-3.467744	2.917675	0.616457
49976	0	-1.233685	-0.401879	12.161484	-0.012454	-0.004044	0.121602	-3.443694	2.807513	0.623760
49977	0	-1.255442	-0.606263	11.708278	-0.012695	-0.006104	0.117065	-3.402928	2.670033	0.635322
49978	0	-1.270808	-0.939285	11.089855	-0.012856	-0.009444	0.110877	-3.349127	2.517028	0.649280
49979	0	-1.199438	-0.732774	10.750391	-0.012146	-0.007385	0.107483	-3.287177	2.355858	0.666574
49980	0	-1.152534	-0.703755	10.217371	-0.011675	-0.007093	0.102153	-3.223834	2.188531	0.679864
49981	0	-1.060316	-0.635676	9.785795	-0.010742	-0.006409	0.097839	-3.162396	2.026108	0.693375
49982	0	-0.925073	-0.607957	9.257906	-0.009381	-0.006128	0.092563	-3.101447	1.864864	0.706049
49983	0	-0.794235	-0.710670	8.845308	-0.008057	-0.007141	0.088440	-3.056243	1.717120	0.714178
49984	0	-0.718393	-0.863677	8.621836	-0.007285	-0.008661	0.086207	-3.023093	1.582910	0.724361
49985	0	-0.761193	-0.426231	8.338176	-0.007690	-0.004272	0.083374	-3.008609	1.475313	0.731609
49986	0	-0.783761	-0.424555	8.150393	-0.007903	-0.004253	0.081497	-2.997089	1.383458	0.735724
49987	0	-0.795533	-0.579295	7.983840	-0.007996	-0.005798	0.079834	-2.989035	1.325837	0.742611
49988	0	-0.776933	-0.773419	7.996764	-0.007793	-0.007741	0.079965	-2.978982	1.291448	0.742236
49989	0	-0.786543	-0.713666	7.885863	-0.007874	-0.007141	0.078857	-2.972265	1.279736	0.741116
49990	0	-0.786971	-0.450921	7.952942	-0.007857	-0.004508	0.079531	-2.973865	1.297622	0.742153
49991	0	-0.759948	-0.476504	8.056322	-0.007568	-0.004761	0.080566	-2.979885	1.341811	0.738964
49992	0	-0.816549	-0.892945	8.195717	-0.008121	-0.008921	0.081963	-2.992203	1.404390	0.738486
49993	0	-0.818087	-0.811849	8.379505	-0.008118	-0.008118	0.083801	-2.993281	1.490749	0.725576
49994	0	-0.881688	-0.470753	8.561033	-0.008736	-0.004702	0.085619	-3.001360	1.599255	0.717400
49995	0	-0.833737	-0.470311	8.861375	-0.008240	-0.004700	0.088623	-3.006006	1.725287	0.712205
49996	0	-0.928520	-1.211004	9.115107	-0.009174	-0.012093	0.091165	-3.028202	1.864197	0.705815
49997	0	-0.909676	-0.282499	9.575192	-0.008972	-0.002808	0.095764	-3.049278	2.012838	0.692718
49998	0	-1.015276	-0.452034	9.791884	-0.010020	-0.004492	0.097934	-3.082957	2.167557	0.680725
49999	0	-1.118413	-0.852457	10.520690	-0.011047	-0.008484	0.105225	-3.127547	2.316236	0.675218
50000	0	-1.140979	-0.823100	11.029928	-0.011273	-0.008204	0.110315	-3.156427	2.457668	0.670408
50001	0	-1.197244	-0.620038	11.222774	-0.011841	-0.006165	0.112244	-3.193276	2.591831	0.662392
50002	0	-1.259547	-0.488805	11.787347	-0.012484	-0.004836	0.117887	-3.243870	2.700363	0.653173
50003	0	-1.309381	-0.750217	12.358298	-0.013000	-0.007446	0.123596	-3.295651	2.786793	0.648368
50004	0	-1.337913	-0.936683	12.544989	-0.013312	-0.009331	0.125460	-3.328529	2.847741	0.642079
50005	0	-1.291444	-0.282679	12.615556	-0.012878	-0.002808	0.126160	-3.345805	2.879993	0.632161
50006	0	-1.221466	-0.687923	12.505149	-0.012218	-0.006874	0.125051	-3.350177	2.877516	0.634389
50007	0	-1.253704	-1.018921	12.640770	-0.012573	-0.010193	0.126404	-3.346411	2.844855	0.635972
50008	0	-1.323160	-0.767370	12.477097	-0.013296	-0.007684	0.124763	-3.336604	2.785806	0.639115
50009	0	-1.302782	-0.494472	12.073778	-0.013123	-0.004944	0.120728	-3.336642	2.696268	0.647422
50010	0	-1.263630	-0.603331	11.850240	-0.012753	-0.006044	0.118489	-3.325078	2.583411	0.658167
50011	0	-1.249991	-0.790912	11.354207	-0.012634	-0.007935	0.113525	-3.298524	2.448256	0.670026
50012	0	-1.174513	-0.717893	10.972925	-0.011887	-0.007215	0.109712	-3.260479	2.300995	0.682661
50013	0	-1.108992	-0.703205	10.518175	-0.011230	-0.007080	0.105164	-3.207300	2.148216	0.688480
50014	0	-1.046094	-0.742647	10.057812	-0.010596	-0.007477	0.100560	-3.149153	1.994386	0.696986
50015	0	-0.920887	-0.641659	9.669568	-0.009338	-0.006470	0.096680	-3.085440	1.841233	0.703222
50016	0	-0.842779	-0.651218	9.177906	-0.008544	-0.006553	0.091765	-3.034161	1.696565	0.716695
50017	0	-0.875086	-0.693647	8.820742	-0.008850	-0.006958	0.088196	-3.005530	1.567994	0.729913
50018	0	-0.881654	-0.751662	8.639808	-0.008901	-0.007526	0.086389	-2.991801	1.456844	0.735487
50019	0	-0.828956	-0.408236	8.478528	-0.008362	-0.004089	0.084778	-2.981601	1.359343	0.735607
50020	0	-0.835022	-0.339889	8.253961	-0.008405	-0.003405	0.082534	-2.972922	1.283712	0.733517
50021	0	-0.771878	-0.652889	8.032557	-0.007751	-0.006531	0.080322	-2.969766	1.237297	0.734555
50022	0	-0.772949	-0.866064	8.057520	-0.007748	-0.008664	0.080573	-2.964404	1.211567	0.736397
50023	0	-0.793730	-0.683511	8.087138	-0.007935	-0.006836	0.080872	-2.962941	1.215492	0.738248
50024	0	-0.759044	-0.422137	8.239445	-0.007574	-0.004210	0.082397	-2.977760	1.238331	0.737298
50025	0	-0.772625	-0.636496	8.330836	-0.007690	-0.006348	0.083313	-3.001305	1.287633	0.736059
50026	0	-0.824165	-0.926727	8.384409	-0.008190	-0.009252	0.083851	-3.022517	1.357978	0.730015
50027	0	-0.818626	-0.630155	8.544159	-0.008118	-0.006287	0.085449	-3.042422	1.449856	0.724542
50028	0	-0.846232	-0.358635	8.872172	-0.008383	-0.003572	0.088730	-3.061490	1.552419	0.717066
50029	0	-0.912501	-0.905361	9.099225	-0.009033	-0.009033	0.091003	-3.087090	1.667949	0.706686
50030	0	-0.902460	-0.543095	9.512208	-0.008921	-0.005414	0.095133	-3.107506	1.792925	0.697041
50031	0	-0.945723	-0.716419	9.678854	-0.009338	-0.007141	0.096802	-3.134872	1.933398	0.685259
50032	0	-1.014443	-0.710811	10.188568	-0.010016	-0.007069	0.101901	-3.179303	2.077143	0.676584
50033	0	-1.074848	-0.797920	10.862671	-0.010620	-0.007935	0.108643	-3.226388	2.212362	0.662090
50034	0	-1.142506	-0.746094	10.969247	-0.011307	-0.007415	0.109708	-3.274549	2.335840	0.657238
50035	0	-1.249810	-0.531852	11.344930	-0.012390	-0.005249	0.113464	-3.344582	2.444944	0.653626
50036	0	-1.289961	-0.667560	11.939952	-0.012801	-0.006617	0.119413	-3.401025	2.539446	0.649774
50037	0	-1.313179	-0.815811	12.193801	-0.013062	-0.008118	0.121948	-3.438734	2.605378	0.636606
50038	0	-1.275787	-0.504724	12.314565	-0.012716	-0.005026	0.123151	-3.458288	2.644144	0.635607
50039	0	-1.246255	-0.616825	12.274036	-0.012451	-0.006165	0.122742	-3.461315	2.654903	0.634685
50040	0	-1.226959	-1.002340	12.328884	-0.012291	-0.010017	0.123287	-3.466310	2.635273	0.633569
50041	0	-1.253035	-0.775109	12.372264	-0.012573	-0.007751	0.123718	-3.465277	2.595817	0.635392
50042	0	-1.247810	-0.554852	12.068295	-0.012551	-0.005554	0.120675	-3.459046	2.526490	0.634312
50043	0	-1.235507	-0.695801	11.786901	-0.012451	-0.006958	0.117859	-3.458067	2.433538	0.642850
50044	0	-1.220850	-0.817195	11.410797	-0.012326	-0.008180	0.114095	-3.449257	2.315835	0.653055
50045	0	-1.195520	-0.730315	11.073328	-0.012085	-0.007324	0.110718	-3.426434	2.182161	0.665199
50046	0	-1.176849	-0.645706	10.710224	-0.011895	-0.006491	0.107086	-3.389348	2.047009	0.669607
50047	0	-1.116277	-0.800727	10.316730	-0.011292	-0.008057	0.103149	-3.333518	1.904477	0.678932
50048	0	-1.019047	-0.675078	9.923068	-0.010312	-0.006803	0.099215	-3.272784	1.764455	0.684415
50049	0	-0.891903	-0.568885	9.480136	-0.009033	-0.005737	0.094788	-3.213326	1.626869	0.690387
50050	0	-0.871348	-0.761543	9.061828	-0.008815	-0.007659	0.090605	-3.157486	1.499111	0.701152
50051	0	-0.852165	-0.844858	8.741404	-0.008606	-0.008484	0.087402	-3.110401	1.388977	0.703884
50052	0	-0.806184	-0.827671	8.578491	-0.008136	-0.008293	0.085776	-3.087631	1.290609	0.707050
50053	0	-0.757259	-0.352583	8.514971	-0.007629	-0.003540	0.085144	-3.067757	1.214484	0.706291
50054	0	-0.760067	-0.399295	8.247416	-0.007642	-0.004002	0.082470	-3.055033	1.157762	0.712060
50055	0	-0.821768	-0.823230	8.166802	-0.008240	-0.008240	0.081665	-3.044038	1.126974	0.716454
50056	0	-0.825185	-0.815725	8.258741	-0.008256	-0.008164	0.082586	-3.033588	1.121439	0.718335
50057	0	-0.831223	-0.555193	8.245750	-0.008301	-0.005554	0.082458	-3.029935	1.137522	0.717062
50058	0	-0.798527	-0.446199	8.312390	-0.007958	-0.004452	0.083127	-3.043625	1.174840	0.721370
50059	0	-0.804238	-0.855842	8.434478	-0.007996	-0.008545	0.084351	-3.061600	1.238373	0.721322
50060	0	-0.869958	-0.950153	8.591669	-0.008640	-0.009488	0.085924	-3.079190	1.317391	0.717792
50061	0	-0.867866	-0.428632	8.910362	-0.008606	-0.004272	0.089111	-3.096612	1.410798	0.708722
50062	0	-0.902283	-0.731688	9.103691	-0.008938	-0.007292	0.091047	-3.127877	1.517799	0.702279
50063	0	-0.876269	-0.436378	9.380076	-0.008667	-0.004333	0.093811	-3.164575	1.634775	0.696162
50064	0	-0.939415	-0.834077	9.548163	-0.009290	-0.008302	0.095495	-3.211106	1.760103	0.686959
50065	0	-1.000317	-0.920254	9.983769	-0.009888	-0.009155	0.099854	-3.265081	1.892645	0.677928
50066	0	-1.098443	-0.660995	10.627721	-0.010866	-0.006571	0.106292	-3.307008	2.020104	0.667619
50067	0	-1.121693	-0.723963	10.771331	-0.011108	-0.007202	0.107727	-3.346599	2.135573	0.659525
50068	0	-1.192353	-0.696016	11.220155	-0.011823	-0.006914	0.112215	-3.393218	2.238567	0.650045
50069	0	-1.242078	-0.730307	11.644286	-0.012329	-0.007263	0.116455	-3.432100	2.328913	0.644812
50070	0	-1.240805	-0.701320	11.935029	-0.012334	-0.006979	0.119360	-3.464493	2.400280	0.639423
50071	0	-1.231655	-0.495837	12.200381	-0.012268	-0.004944	0.122009	-3.477612	2.445967	0.636821
50072	0	-1.208306	-0.753366	12.187370	-0.012060	-0.007537	0.121876	-3.473997	2.467830	0.638028
50073	0	-1.183364	-1.104497	12.158295	-0.011841	-0.011047	0.121582	-3.471045	2.461433	0.629402
50074	0	-1.234291	-0.792740	12.244112	-0.012377	-0.007931	0.122437	-3.467039	2.430072	0.627630
50075	0	-1.257224	-0.530768	11.987968	-0.012634	-0.005310	0.119873	-3.463751	2.371319	0.631814
50076	0	-1.230333	-0.591302	11.781954	-0.012390	-0.005917	0.117810	-3.459151	2.287585	0.638183
50077	0	-1.186393	-0.846053	11.317136	-0.011963	-0.008484	0.113159	-3.434437	2.188053	0.654125
50078	0	-1.190642	-0.719014	11.075503	-0.012013	-0.007218	0.110742	-3.404090	2.077960	0.662509
50079	0	-1.111392	-0.649124	10.822977	-0.011230	-0.006531	0.108215	-3.361111	1.955236	0.672148
50080	0	-1.113080	-0.860958	10.405090	-0.011250	-0.008653	0.104034	-3.312452	1.824030	0.680410
50081	0	-1.020301	-0.751431	9.986912	-0.010315	-0.007568	0.099854	-3.249326	1.696163	0.687359
50082	0	-0.932106	-0.637260	9.672123	-0.009427	-0.006427	0.096707	-3.184076	1.571170	0.697497
50083	0	-0.893599	-0.715674	9.351871	-0.009033	-0.007202	0.093506	-3.127396	1.452608	0.703254
50084	0	-0.894217	-0.768544	9.030888	-0.009029	-0.007726	0.090297	-3.075193	1.342500	0.703024
50085	0	-0.877988	-0.844923	8.735177	-0.008850	-0.008484	0.087341	-3.028754	1.250898	0.709557
50086	0	-0.804845	-0.534291	8.522887	-0.008103	-0.005365	0.085222	-2.997598	1.177573	0.712605
50087	0	-0.777081	-0.455851	8.459960	-0.007812	-0.004578	0.084595	-2.970713	1.121507	0.709794
50088	0	-0.782423	-0.605208	8.369338	-0.007853	-0.006066	0.083690	-2.950350	1.083183	0.710455
50089	0	-0.810729	-0.852826	8.368191	-0.008118	-0.008545	0.083679	-2.926742	1.069319	0.708260
50090	0	-0.773512	-0.752524	8.362347	-0.007730	-0.007536	0.083623	-2.911359	1.075983	0.703713
50091	0	-0.807670	-0.525721	8.404297	-0.008057	-0.005249	0.084045	-2.921763	1.103746	0.702942
50092	0	-0.807591	-0.613074	8.507284	-0.008037	-0.006121	0.085077	-2.934643	1.157013	0.700716
50093	0	-0.853135	-0.837250	8.648112	-0.008484	-0.008362	0.086487	-2.948067	1.220253	0.695086
50094	0	-0.870976	-0.637919	8.848229	-0.008642	-0.006371	0.088490	-2.958728	1.308002	0.691060
50095	0	-0.905102	-0.544194	9.123920	-0.008972	-0.005432	0.091248	-2.970380	1.407159	0.675044
50096	0	-0.928760	-0.480351	9.396690	-0.009196	-0.004782	0.093977	-2.996400	1.518804	0.668647
50097	0	-0.949464	-0.777665	9.611900	-0.009399	-0.007751	0.096130	-3.025814	1.632574	0.655946
50098	0	-0.994418	-0.831710	9.890166	-0.009840	-0.008292	0.098914	-3.054098	1.753504	0.648625
50099	0	-1.078996	-0.759408	10.484542	-0.010681	-0.007568	0.104858	-3.081669	1.872647	0.639230
50100	0	-1.081977	-0.582277	10.707922	-0.010720	-0.005791	0.107091	-3.115351	1.979355	0.629807
50101	0	-1.163426	-0.675424	11.070502	-0.011536	-0.006714	0.110718	-3.156520	2.081791	0.624635
50102	0	-1.213484	-0.775258	11.537805	-0.012047	-0.007714	0.115390	-3.193872	2.169589	0.621619
50103	0	-1.264645	-0.710474	11.754438	-0.012573	-0.007080	0.117554	-3.217213	2.241335	0.614107
50104	0	-1.277077	-0.537376	11.948293	-0.012722	-0.005361	0.119489	-3.229019	2.288520	0.613946
50105	0	-1.223596	-0.645699	12.011493	-0.012207	-0.006470	0.120117	-3.216060	2.316526	0.609810
50106	0	-1.202177	-1.082480	11.974842	-0.012021	-0.010839	0.119747	-3.201116	2.317687	0.611003
50107	0	-1.218775	-0.822774	12.109651	-0.012207	-0.008240	0.121094	-3.188719	2.300027	0.613516
50108	0	-1.229933	-0.551713	12.018905	-0.012352	-0.005531	0.120183	-3.173992	2.250381	0.612386
50109	0	-1.219781	-0.481477	11.841575	-0.012268	-0.004822	0.118408	-3.165905	2.183245	0.621110
50110	0	-1.204068	-0.808986	11.440589	-0.012133	-0.008104	0.114395	-3.150006	2.091939	0.623171
50111	0	-1.167307	-0.771782	11.097555	-0.011780	-0.007751	0.110962	-3.113841	1.982550	0.628926
50112	0	-1.133990	-0.661753	10.855964	-0.011449	-0.006649	0.108546	-3.079170	1.868372	0.635886
50113	0	-1.093930	-0.746584	10.566606	-0.011047	-0.007507	0.105652	-3.032856	1.752029	0.646034
50114	0	-1.042550	-0.750961	10.172646	-0.010534	-0.007550	0.101712	-2.985717	1.630330	0.652689
50115	0	-0.966172	-0.667304	9.809659	-0.009766	-0.006714	0.098083	-2.936663	1.509799	0.661010
50116	0	-0.915939	-0.598907	9.439740	-0.009261	-0.006025	0.094385	-2.891286	1.387136	0.663516
50117	0	-0.925136	-0.644088	9.211287	-0.009338	-0.006470	0.092102	-2.854057	1.279727	0.670674
50118	0	-0.903464	-0.742473	8.902111	-0.009109	-0.007452	0.089011	-2.817510	1.184255	0.673214
50119	0	-0.848739	-0.712059	8.679933	-0.008545	-0.007141	0.086792	-2.789153	1.109113	0.675279
50120	0	-0.814410	-0.464176	8.626004	-0.008186	-0.004660	0.086255	-2.764266	1.053877	0.682710
50121	0	-0.808861	-0.578782	8.441514	-0.008118	-0.005798	0.084412	-2.748845	1.015201	0.686589
50122	0	-0.834719	-0.765827	8.448303	-0.008365	-0.007669	0.084480	-2.732442	0.992297	0.682803
50123	0	-0.861119	-0.695157	8.477783	-0.008606	-0.006958	0.084778	-2.722638	1.000071	0.682441
50124	0	-0.875069	-0.573228	8.453098	-0.008739	-0.005725	0.084533	-2.731561	1.017321	0.681959
50125	0	-0.826481	-0.488806	8.672828	-0.008240	-0.004883	0.086731	-2.737333	1.051073	0.675950
50126	0	-0.857974	-0.734197	8.684136	-0.008534	-0.007336	0.086846	-2.744792	1.111429	0.677641
50127	0	-0.932953	-0.720582	8.873935	-0.009277	-0.007202	0.088745	-2.748698	1.179407	0.677241
50128	0	-0.908902	-0.654606	9.110653	-0.009019	-0.006538	0.091114	-2.757394	1.268220	0.670478
50129	0	-0.874512	-0.427873	9.374247	-0.008667	-0.004272	0.093750	-2.764190	1.364378	0.664534
50130	0	-0.916327	-0.692490	9.628762	-0.009072	-0.006910	0.096297	-2.780703	1.473224	0.659349
50131	0	-0.930684	-0.832228	9.715752	-0.009216	-0.008301	0.097168	-2.805155	1.580635	0.655153
50132	0	-1.054760	-0.709538	10.286989	-0.010446	-0.007065	0.102882	-2.838299	1.694898	0.647439
50133	0	-1.083519	-0.503492	10.496949	-0.010742	-0.005005	0.104980	-2.870146	1.797113	0.641969
50134	0	-1.151679	-0.644994	10.921705	-0.011424	-0.006411	0.109229	-2.910438	1.895140	0.638672
50135	0	-1.198000	-0.753771	11.235539	-0.011902	-0.007507	0.112366	-2.940412	1.975614	0.637238
50136	0	-1.218984	-0.685526	11.465587	-0.012122	-0.006838	0.114664	-2.956820	2.044057	0.635023
50137	0	-1.231506	-0.513360	11.742643	-0.012268	-0.005127	0.117432	-2.962168	2.090615	0.628735
50138	0	-1.166268	-0.649050	11.918772	-0.011631	-0.006484	0.119191	-2.967223	2.121944	0.625459
50139	0	-1.166094	-0.922143	11.804127	-0.011658	-0.009216	0.118042	-2.970883	2.126027	0.618875
50140	0	-1.164741	-0.715334	11.816373	-0.011664	-0.007152	0.118162	-2.971176	2.110475	0.614577
50141	0	-1.229231	-0.579981	11.859506	-0.012329	-0.005798	0.118591	-2.971061	2.075846	0.614019
50142	0	-1.237873	-0.524897	11.689565	-0.012440	-0.005253	0.116889	-2.965782	2.017393	0.624516
50143	0	-1.213341	-0.779888	11.347320	-0.012207	-0.007812	0.113464	-2.950390	1.944175	0.625485
50144	0	-1.167339	-0.782318	11.037955	-0.011759	-0.007848	0.110369	-2.923238	1.856667	0.630202
50145	0	-1.125535	-0.608023	10.859298	-0.011353	-0.006104	0.108582	-2.896996	1.755342	0.636430
50146	0	-1.087450	-0.663492	10.617505	-0.010980	-0.006669	0.106162	-2.858463	1.643062	0.640013
50147	0	-1.057957	-0.680350	10.218560	-0.010681	-0.006836	0.102173	-2.820424	1.530395	0.647582
50148	0	-0.947439	-0.667870	9.799607	-0.009571	-0.006713	0.097984	-2.778736	1.418569	0.652703
50149	0	-0.937751	-0.601553	9.546888	-0.009460	-0.006042	0.095459	-2.744745	1.320255	0.658691
50150	0	-0.903435	-0.663315	9.347377	-0.009115	-0.006661	0.093464	-2.708491	1.222353	0.663748
50151	0	-0.890523	-0.724564	8.966875	-0.008972	-0.007263	0.089661	-2.684579	1.138013	0.675126
50152	0	-0.884228	-0.739476	8.785335	-0.008903	-0.007412	0.087846	-2.660515	1.060671	0.677469
50153	0	-0.849924	-0.462563	8.704130	-0.008545	-0.004639	0.087036	-2.641808	1.001791	0.683397
50154	0	-0.836476	-0.533697	8.625550	-0.008393	-0.005345	0.086252	-2.629198	0.965131	0.689843
50155	0	-0.840865	-0.640081	8.679395	-0.008423	-0.006409	0.086792	-2.617296	0.947569	0.689364
50156	0	-0.857715	-0.718615	8.557528	-0.008578	-0.007187	0.085575	-2.614873	0.947213	0.693518
50157	0	-0.861769	-0.628770	8.538692	-0.008606	-0.006287	0.085388	-2.614869	0.964136	0.689686
50158	0	-0.871315	-0.519738	8.684754	-0.008691	-0.005191	0.086850	-2.622064	0.994740	0.683934
50159	0	-0.888719	-0.659811	8.806953	-0.008850	-0.006592	0.088074	-2.628950	1.044140	0.680129
50160	0	-0.916235	-0.783268	8.976721	-0.009109	-0.007826	0.089773	-2.636354	1.112738	0.674247
50161	0	-0.904044	-0.660082	9.105706	-0.008972	-0.006592	0.091064	-2.646370	1.199757	0.664161
50162	0	-0.943215	-0.363437	9.409305	-0.009358	-0.003620	0.094101	-2.662416	1.290666	0.655572
50163	0	-0.972557	-0.667571	9.612053	-0.009644	-0.006653	0.096130	-2.688477	1.389586	0.651274
50164	0	-0.977823	-0.916910	9.841751	-0.009690	-0.009142	0.098429	-2.719011	1.492972	0.654594
50165	0	-1.052842	-0.783452	10.185659	-0.010437	-0.007812	0.101868	-2.742677	1.596934	0.653340
50166	0	-1.089407	-0.483124	10.439904	-0.010807	-0.004807	0.104409	-2.768473	1.693536	0.642147
50167	0	-1.101246	-0.607193	10.887631	-0.010925	-0.006042	0.108887	-2.798236	1.786590	0.642512
50168	0	-1.184691	-0.795743	11.123399	-0.011775	-0.007935	0.111243	-2.820561	1.861931	0.642407
50169	0	-1.215111	-0.679011	11.388366	-0.012085	-0.006775	0.113892	-2.834527	1.929770	0.637712
50170	0	-1.214175	-0.455814	11.558028	-0.012097	-0.004548	0.115585	-2.843030	1.975011	0.631637
50171	0	-1.162688	-0.623985	11.754997	-0.011597	-0.006226	0.117554	-2.855409	2.005890	0.633240
50172	0	-1.123336	-0.974615	11.644504	-0.011230	-0.009733	0.116446	-2.866536	2.011162	0.630098
50173	0	-1.194250	-0.745890	11.761602	-0.011963	-0.007446	0.117615	-2.877062	1.992797	0.626589
50174	0	-1.219237	-0.528213	11.725478	-0.012228	-0.005275	0.117251	-2.882436	1.959506	0.627597
50175	0	-1.203203	-0.513270	11.646031	-0.012085	-0.005127	0.116455	-2.886155	1.908965	0.628647
50176	0	-1.222203	-0.824595	11.244389	-0.012288	-0.008251	0.112436	-2.878906	1.843329	0.633662
50177	0	-1.194290	-0.755119	11.078875	-0.012024	-0.007568	0.110779	-2.859353	1.761280	0.645707
50178	0	-1.135422	-0.648105	10.860948	-0.011438	-0.006497	0.108600	-2.840086	1.674181	0.647398
50179	0	-1.101377	-0.663839	10.621195	-0.011108	-0.006653	0.106201	-2.822397	1.573813	0.645017
50180	0	-1.064929	-0.672321	10.257142	-0.010743	-0.006747	0.102560	-2.793581	1.470757	0.651783
50181	0	-0.998023	-0.711066	9.894937	-0.010071	-0.007141	0.098938	-2.756336	1.367652	0.656034
50182	0	-0.962514	-0.656504	9.646808	-0.009711	-0.006594	0.096457	-2.720338	1.267139	0.661518
50183	0	-0.895429	-0.638098	9.327124	-0.009033	-0.006409	0.093262	-2.684361	1.171976	0.665563
50184	0	-0.893262	-0.694567	9.078672	-0.009002	-0.006966	0.090778	-2.657240	1.086569	0.672563
50185	0	-0.891547	-0.682308	8.917904	-0.008972	-0.006836	0.089172	-2.638705	1.015575	0.672337
50186	0	-0.888136	-0.551572	8.821312	-0.008922	-0.005529	0.088208	-2.618891	0.965008	0.666638
50187	0	-0.844658	-0.444751	8.789463	-0.008484	-0.004456	0.087891	-2.606430	0.918116	0.665379
50188	0	-0.869739	-0.516961	8.735094	-0.008716	-0.005173	0.087349	-2.600478	0.895973	0.664834
50189	0	-0.871931	-0.781834	8.691441	-0.008728	-0.007812	0.086914	-2.606301	0.886351	0.661166
50190	0	-0.834919	-0.807862	8.605823	-0.008345	-0.008069	0.086060	-2.617225	0.894289	0.657140
50191	0	-0.820161	-0.562493	8.721646	-0.008179	-0.005615	0.087219	-2.628347	0.926177	0.659288
50192	0	-0.844353	-0.625620	8.873438	-0.008409	-0.006246	0.088738	-2.640393	0.973118	0.658747
50193	0	-0.877177	-0.813828	8.959347	-0.008728	-0.008118	0.089600	-2.665062	1.030869	0.652876
50194	0	-0.954394	-0.885105	9.147080	-0.009489	-0.008832	0.091478	-2.687459	1.101306	0.652847
50195	0	-0.958859	-0.233760	9.441415	-0.009521	-0.002319	0.094421	-2.708058	1.184575	0.648945
50196	0	-0.967469	-0.604290	9.579964	-0.009597	-0.006019	0.095809	-2.735572	1.279514	0.648313
50197	0	-1.014820	-1.071034	9.795026	-0.010071	-0.010681	0.097961	-2.768136	1.371892	0.643748
50198	0	-1.031319	-0.875046	10.171355	-0.010232	-0.008728	0.101724	-2.791829	1.465221	0.631485
50199	0	-1.040185	-0.478785	10.356673	-0.010315	-0.004761	0.103577	-2.820236	1.563134	0.624874
50200	0	-1.094633	-0.564920	10.885462	-0.010864	-0.005611	0.108865	-2.858413	1.651441	0.621047
50201	0	-1.118117	-0.857845	11.040266	-0.011108	-0.008545	0.110413	-2.891549	1.728897	0.614528
50202	0	-1.149930	-0.692816	11.227719	-0.011440	-0.006905	0.112285	-2.913967	1.791105	0.611704
50203	0	-1.175424	-0.410577	11.474188	-0.011719	-0.004089	0.114746	-2.928571	1.828474	0.609010
50204	0	-1.188352	-0.792271	11.631826	-0.011852	-0.007907	0.116323	-2.942304	1.861264	0.601617
50205	0	-1.160851	-0.983959	11.523208	-0.011597	-0.009827	0.115234	-2.953294	1.875150	0.601805
50206	0	-1.191308	-0.718414	11.547404	-0.011926	-0.007168	0.115474	-2.967476	1.864757	0.597634
50207	0	-1.187268	-0.496085	11.603010	-0.011902	-0.004944	0.116028	-2.982179	1.838147	0.600104
50208	0	-1.191209	-0.541407	11.585367	-0.011966	-0.005405	0.115849	-2.988584	1.787424	0.606826
50209	0	-1.165790	-0.767728	11.237296	-0.011719	-0.007690	0.112366	-2.973024	1.727665	0.609829
50210	0	-1.115982	-0.825586	10.994668	-0.011233	-0.008276	0.109938	-2.949962	1.653388	0.617324
50211	0	-1.096324	-0.840453	10.792018	-0.011047	-0.008423	0.107910	-2.928348	1.566453	0.626265
50212	0	-1.049311	-0.720582	10.616811	-0.010577	-0.007228	0.106158	-2.902310	1.478088	0.633116
50213	0	-1.046910	-0.613988	10.267184	-0.010559	-0.006165	0.102661	-2.872561	1.380093	0.638280
50214	0	-0.993125	-0.730788	9.909218	-0.010019	-0.007339	0.099081	-2.834949	1.280687	0.640460
50215	0	-0.956017	-0.680101	9.730073	-0.009644	-0.006836	0.097290	-2.791672	1.184906	0.646451
50216	0	-0.934589	-0.624983	9.377976	-0.009422	-0.006281	0.093770	-2.751625	1.093990	0.652488
50217	0	-0.903109	-0.668994	9.143869	-0.009094	-0.006714	0.091431	-2.719476	1.017295	0.653264
50218	0	-0.891665	-0.780516	9.011131	-0.008970	-0.007827	0.090104	-2.689807	0.951604	0.653640
50219	0	-0.850186	-0.749425	8.929965	-0.008545	-0.007507	0.089294	-2.671004	0.898785	0.657858
50220	0	-0.861118	-0.472357	8.906344	-0.008642	-0.004735	0.089060	-2.654306	0.861354	0.660616
50221	0	-0.846329	-0.536246	8.734384	-0.008484	-0.005371	0.087341	-2.640939	0.836790	0.662501
50222	0	-0.862252	-0.870999	8.673721	-0.008626	-0.008712	0.086737	-2.636522	0.834683	0.660551
50223	0	-0.867543	-0.872733	8.721847	-0.008667	-0.008728	0.087219	-2.633577	0.848316	0.654996
50224	0	-0.864321	-0.549083	8.813098	-0.008623	-0.005492	0.088133	-2.629934	0.876865	0.654454
50225	0	-0.869975	-0.550326	8.904648	-0.008667	-0.005493	0.089050	-2.641063	0.921476	0.652911
50226	0	-0.889818	-0.894123	9.056159	-0.008856	-0.008932	0.090567	-2.650732	0.977543	0.644498
50227	0	-0.945098	-0.917294	9.105734	-0.009399	-0.009155	0.091064	-2.670943	1.045122	0.631300
50228	0	-0.914088	-0.090518	9.446507	-0.009081	-0.000892	0.094471	-2.685480	1.120283	0.623892
50229	0	-0.928614	-0.563860	9.612229	-0.009216	-0.005615	0.096130	-2.711531	1.206011	0.619716
50230	0	-0.974010	-1.154628	9.854172	-0.009665	-0.011523	0.098552	-2.736452	1.295501	0.607295
50231	0	-1.002609	-0.863310	10.124739	-0.009949	-0.008606	0.101257	-2.765233	1.385706	0.595608
50232	0	-1.018306	-0.454341	10.367190	-0.010108	-0.004512	0.103681	-2.798224	1.471010	0.584252
50233	0	-1.039292	-0.565167	10.881639	-0.010315	-0.005615	0.108826	-2.834717	1.555620	0.577696
50234	0	-1.102844	-0.926300	11.032017	-0.010962	-0.009230	0.110330	-2.867430	1.627769	0.567533
50235	0	-1.171513	-0.679556	11.125980	-0.011658	-0.006775	0.111267	-2.886728	1.689444	0.559952
50236	0	-1.151175	-0.414408	11.399577	-0.011471	-0.004132	0.114000	-2.896624	1.733126	0.554039
50237	0	-1.131451	-0.860788	11.443850	-0.011292	-0.008606	0.114441	-2.896626	1.758871	0.556725
50238	0	-1.165271	-1.007130	11.431255	-0.011643	-0.010076	0.114313	-2.890367	1.770941	0.554562
50239	0	-1.152121	-0.811446	11.407640	-0.011536	-0.008118	0.114075	-2.885040	1.759252	0.552606
50240	0	-1.159990	-0.536834	11.511798	-0.011629	-0.005365	0.115115	-2.885819	1.733099	0.558882
50241	0	-1.161383	-0.548719	11.511703	-0.011658	-0.005493	0.115112	-2.877629	1.692288	0.558451
50242	0	-1.157376	-0.784505	11.061286	-0.011635	-0.007862	0.110605	-2.857747	1.631999	0.564010
50243	0	-1.115780	-0.790460	10.938462	-0.011230	-0.007935	0.109375	-2.824159	1.558865	0.573343
50244	0	-1.088572	-0.876569	10.787840	-0.010965	-0.008792	0.107868	-2.794014	1.477315	0.577373
50245	0	-1.065825	-0.680798	10.639452	-0.010742	-0.006836	0.106384	-2.761593	1.389986	0.585068
50246	0	-1.068245	-0.614867	10.153172	-0.010765	-0.006173	0.101521	-2.731792	1.299884	0.593399
50247	0	-1.010962	-0.728823	9.931537	-0.010193	-0.007324	0.099304	-2.687994	1.206918	0.597779
50248	0	-0.965092	-0.673257	9.732071	-0.009725	-0.006766	0.097311	-2.646070	1.123237	0.605524
50249	0	-0.926449	-0.632058	9.510181	-0.009338	-0.006348	0.095093	-2.611048	1.037305	0.600842
50250	0	-0.907408	-0.682849	9.182233	-0.009135	-0.006845	0.091815	-2.587651	0.964120	0.607475
50251	0	-0.886334	-0.785857	9.100938	-0.008911	-0.007874	0.091003	-2.566630	0.907072	0.608117
50252	0	-0.877958	-0.782841	8.961624	-0.008818	-0.007845	0.089611	-2.543372	0.861503	0.612485
50253	0	-0.863644	-0.406884	8.972556	-0.008667	-0.004089	0.089722	-2.514927	0.825497	0.607112
50254	0	-0.840918	-0.555840	8.826692	-0.008424	-0.005575	0.088264	-2.491137	0.809657	0.615063
50255	0	-0.829514	-0.853726	8.770880	-0.008301	-0.008545	0.087708	-2.479048	0.805444	0.614595
50256	0	-0.829751	-0.809445	8.777051	-0.008290	-0.008102	0.087770	-2.466549	0.818090	0.606928
50257	0	-0.843978	-0.555367	8.941494	-0.008423	-0.005554	0.089417	-2.463924	0.842941	0.609171
50258	0	-0.842545	-0.519377	9.020303	-0.008396	-0.005187	0.090206	-2.470435	0.883268	0.601965
50259	0	-0.889171	-0.824866	9.057129	-0.008850	-0.008240	0.090576	-2.479800	0.939038	0.600114
50260	0	-0.953734	-0.844818	9.239071	-0.009484	-0.008442	0.092397	-2.485691	1.007973	0.598915
50261	0	-0.952138	-0.178230	9.557478	-0.009460	-0.001770	0.095581	-2.498434	1.084041	0.592800
50262	0	-0.958832	-0.559211	9.659713	-0.009522	-0.005580	0.096604	-2.511010	1.165389	0.591014
50263	0	-1.008166	-1.093444	9.911281	-0.010010	-0.010925	0.099121	-2.519844	1.251535	0.591054
50264	0	-0.979875	-0.802350	10.080636	-0.009728	-0.008015	0.100814	-2.528053	1.334666	0.585416
50265	0	-0.983487	-0.472153	10.338601	-0.009766	-0.004700	0.103394	-2.550408	1.414746	0.586782
50266	0	-1.065433	-0.588139	10.794489	-0.010582	-0.005844	0.107954	-2.588007	1.494828	0.581189
50267	0	-1.110447	-0.869215	10.881787	-0.011047	-0.008667	0.108826	-2.612599	1.558287	0.581996
50268	0	-1.127942	-0.629236	10.990249	-0.011224	-0.006277	0.109909	-2.626641	1.619642	0.583083
50269	0	-1.132905	-0.470104	11.285019	-0.011292	-0.004700	0.112854	-2.626027	1.661104	0.579293
50270	0	-1.145578	-0.890892	11.351439	-0.011428	-0.008914	0.113517	-2.619023	1.692611	0.582344
50271	0	-1.129907	-0.841362	11.358636	-0.011292	-0.008423	0.113586	-2.607718	1.703678	0.582719
50272	0	-1.160705	-0.735932	11.340337	-0.011612	-0.007367	0.113402	-2.597782	1.702229	0.584079
50273	0	-1.126527	-0.499752	11.493210	-0.011292	-0.005005	0.114929	-2.588255	1.679607	0.585756
50274	0	-1.125658	-0.607606	11.457379	-0.011301	-0.006089	0.114569	-2.572848	1.638712	0.588214
50275	0	-1.136058	-0.766972	11.054157	-0.011414	-0.007690	0.110535	-2.549154	1.587402	0.593995
50276	0	-1.119002	-0.854433	10.860265	-0.011249	-0.008566	0.108595	-2.524218	1.529219	0.600906
50277	0	-1.097873	-0.846218	10.779681	-0.011047	-0.008484	0.107788	-2.498869	1.459953	0.602187
50278	0	-1.089980	-0.566783	10.579929	-0.010974	-0.005695	0.105790	-2.466775	1.383356	0.604361
50279	0	-1.066591	-0.589142	10.248768	-0.010742	-0.005920	0.102478	-2.432199	1.301841	0.610825
50280	0	-1.039942	-0.760625	9.939418	-0.010472	-0.007635	0.099384	-2.396705	1.221554	0.614170
50281	0	-0.939261	-0.638074	9.754258	-0.009460	-0.006409	0.097534	-2.361554	1.145604	0.611519
50282	0	-0.901894	-0.608121	9.505608	-0.009085	-0.006110	0.095048	-2.324474	1.070106	0.619722
50283	0	-0.885813	-0.639238	9.332892	-0.008911	-0.006409	0.093323	-2.302217	1.008831	0.623180
50284	0	-0.882220	-0.764552	9.157070	-0.008868	-0.007659	0.091565	-2.283198	0.955080	0.625734
50285	0	-0.887495	-0.743261	9.100808	-0.008911	-0.007446	0.091003	-2.263781	0.913357	0.623239
50286	0	-0.893499	-0.448003	9.107519	-0.008962	-0.004490	0.091072	-2.249294	0.883631	0.627688
50287	0	-0.901535	-0.549036	8.960158	-0.009033	-0.005493	0.089600	-2.243496	0.864622	0.624315
50288	0	-0.911498	-0.755588	8.936045	-0.009120	-0.007564	0.089359	-2.231615	0.861995	0.626825
50289	0	-0.916038	-0.756542	8.972141	-0.009155	-0.007568	0.089722	-2.225810	0.872398	0.626468
50290	0	-0.881973	-0.560963	9.026807	-0.008800	-0.005610	0.090270	-2.224013	0.901860	0.627740
50291	0	-0.875311	-0.525319	9.100077	-0.008728	-0.005249	0.091003	-2.227298	0.937291	0.625666
50292	0	-0.900020	-0.807213	9.111441	-0.008962	-0.008065	0.091119	-2.234132	0.989543	0.624275
50293	0	-0.932631	-0.787936	9.246284	-0.009277	-0.007874	0.092468	-2.239458	1.054133	0.621577
50294	0	-0.931074	-0.288364	9.550426	-0.009257	-0.002881	0.095510	-2.240759	1.122128	0.618807
50295	0	-0.964551	-0.580909	9.752734	-0.009583	-0.005798	0.097534	-2.251561	1.200006	0.614671
50296	0	-1.008469	-0.925513	9.952472	-0.010016	-0.009239	0.099533	-2.268135	1.282451	0.613869
50297	0	-1.038121	-0.745909	10.198209	-0.010315	-0.007446	0.101990	-2.280746	1.360808	0.609305
50298	0	-1.076121	-0.469059	10.453009	-0.010695	-0.004665	0.104538	-2.306523	1.436841	0.605496
50299	0	-1.092435	-0.575844	10.845232	-0.010864	-0.005737	0.108459	-2.327144	1.504434	0.612373
50300	0	-1.146753	-0.792471	10.941359	-0.011414	-0.007916	0.109420	-2.333882	1.564949	0.600500
50301	0	-1.163748	-0.701695	10.998118	-0.011597	-0.007019	0.109985	-2.329869	1.611484	0.597802
50302	0	-1.122677	-0.548474	11.192658	-0.011191	-0.005489	0.111930	-2.323214	1.651689	0.590078
50303	0	-1.143363	-0.794033	11.266846	-0.011414	-0.007935	0.112671	-2.327179	1.676207	0.594217
50304	0	-1.176762	-0.819501	11.357961	-0.011760	-0.008191	0.113581	-2.329069	1.688329	0.589035
50305	0	-1.164893	-0.653553	11.334291	-0.011658	-0.006531	0.113342	-2.331803	1.683629	0.587092
50306	0	-1.155028	-0.452646	11.389551	-0.011580	-0.004526	0.113893	-2.329972	1.658382	0.583956
50307	0	-1.155743	-0.634007	11.310259	-0.011597	-0.006348	0.113098	-2.320135	1.622875	0.584315
50308	0	-1.152804	-0.778899	11.000020	-0.011581	-0.007798	0.109994	-2.308371	1.571597	0.585689
50309	0	-1.135133	-0.743770	10.858866	-0.011414	-0.007446	0.108582	-2.297201	1.510261	0.592146
50310	0	-1.091725	-0.692815	10.774821	-0.010985	-0.006942	0.107740	-2.280622	1.442200	0.602337
50311	0	-1.067092	-0.554088	10.517154	-0.010742	-0.005554	0.105164	-2.263938	1.368978	0.609326
50312	0	-1.046845	-0.599986	10.115951	-0.010545	-0.006018	0.101151	-2.241490	1.286930	0.609940
50313	0	-1.005432	-0.748741	9.943565	-0.010132	-0.007507	0.099426	-2.216419	1.202030	0.618101
50314	0	-0.942464	-0.708015	9.774246	-0.009491	-0.007102	0.097734	-2.188512	1.128780	0.611255
50315	0	-0.964469	-0.657560	9.564927	-0.009705	-0.006592	0.095642	-2.166948	1.061507	0.613319
50316	0	-0.947311	-0.618227	9.340343	-0.009527	-0.006194	0.093397	-2.150278	0.999638	0.615447
50317	0	-0.947345	-0.737208	9.229116	-0.009521	-0.007385	0.092285	-2.131942	0.944460	0.619700
50318	0	-0.914625	-0.667740	9.132451	-0.009183	-0.006688	0.091320	-2.116535	0.902922	0.624547
50319	0	-0.907478	-0.530229	9.094478	-0.009094	-0.005310	0.090942	-2.104724	0.882876	0.622302
50320	0	-0.873397	-0.534566	8.948362	-0.008751	-0.005356	0.089481	-2.089831	0.865687	0.629146
50321	0	-0.897031	-0.774412	8.947836	-0.008972	-0.007751	0.089478	-2.078756	0.867632	0.636799
50322	0	-0.884901	-0.737395	9.045454	-0.008846	-0.007371	0.090455	-2.080627	0.875671	0.631309
50323	0	-0.880812	-0.555644	9.148973	-0.008789	-0.005554	0.091492	-2.081699	0.904058	0.633970
50324	0	-0.861123	-0.525915	9.154502	-0.008583	-0.005254	0.091548	-2.086562	0.943797	0.627220
50325	0	-0.943954	-0.770293	9.173067	-0.009399	-0.007690	0.091736	-2.100352	0.998509	0.620906
50326	0	-0.952746	-0.547183	9.440561	-0.009482	-0.005459	0.094411	-2.114346	1.057759	0.618018
50327	0	-0.957863	-0.629974	9.600176	-0.009521	-0.006287	0.096008	-2.128447	1.130490	0.622526
50328	0	-1.000743	-0.730623	9.787841	-0.009944	-0.007290	0.097886	-2.145939	1.209359	0.621788
50329	0	-0.994595	-0.710066	9.917484	-0.009888	-0.007080	0.099182	-2.168029	1.281276	0.619232
50330	0	-1.019071	-0.684062	10.160058	-0.010129	-0.006818	0.101608	-2.192080	1.355532	0.618888
50331	0	-1.043824	-0.631251	10.552211	-0.010376	-0.006287	0.105530	-2.218596	1.427776	0.619517
50332	0	-1.099052	-0.635736	10.727640	-0.010930	-0.006340	0.107284	-2.235513	1.496992	0.619042
50333	0	-1.116186	-0.685144	10.863613	-0.011108	-0.006836	0.108643	-2.250198	1.558040	0.616454
50334	0	-1.156238	-0.700467	11.027208	-0.011522	-0.006990	0.110277	-2.263292	1.604400	0.615227
50335	0	-1.150050	-0.770516	11.156858	-0.011475	-0.007690	0.111572	-2.276671	1.635750	0.612461
50336	0	-1.155028	-0.700730	11.211039	-0.011527	-0.006989	0.112114	-2.294051	1.664245	0.607148
50337	0	-1.184410	-0.605033	11.260910	-0.011841	-0.006042	0.112610	-2.300329	1.672436	0.615018
50338	0	-1.159382	-0.569589	11.248670	-0.011603	-0.005692	0.112486	-2.301948	1.667523	0.612397
50339	0	-1.156285	-0.665196	11.243030	-0.011597	-0.006653	0.112427	-2.299023	1.637877	0.604467
50340	0	-1.124618	-0.744188	11.152214	-0.011286	-0.007445	0.111518	-2.293576	1.602096	0.607248
50341	0	-1.112232	-0.732107	10.986827	-0.011169	-0.007324	0.109863	-2.288428	1.557894	0.614762
50342	0	-1.095439	-0.737424	10.871963	-0.011015	-0.007380	0.108713	-2.280858	1.499059	0.615646
50343	0	-1.068076	-0.665005	10.718405	-0.010742	-0.006653	0.107178	-2.276003	1.438376	0.623194
50344	0	-1.054971	-0.590888	10.475642	-0.010622	-0.005916	0.104749	-2.266566	1.364266	0.624618
50345	0	-1.061335	-0.706305	10.218110	-0.010681	-0.007080	0.102173	-2.245519	1.293226	0.624454
50346	0	-1.035496	-0.745569	9.993965	-0.010427	-0.007475	0.099931	-2.221646	1.216200	0.634183
50347	0	-1.012612	-0.730639	9.735939	-0.010193	-0.007324	0.097351	-2.198804	1.142685	0.640772
50348	0	-0.994106	-0.617447	9.596976	-0.010000	-0.006191	0.095963	-2.176990	1.077068	0.643795
50349	0	-0.928576	-0.663688	9.418358	-0.009338	-0.006653	0.094177	-2.155827	1.018101	0.651739
50350	0	-0.900498	-0.716087	9.315730	-0.009051	-0.007171	0.093152	-2.141996	0.966160	0.656090
50351	0	-0.924303	-0.639408	9.161826	-0.009277	-0.006409	0.091614	-2.122103	0.928266	0.662167
50352	0	-0.912364	-0.649788	9.131998	-0.009149	-0.006502	0.091317	-2.115103	0.902002	0.665696
50353	0	-0.889741	-0.720031	9.106594	-0.008911	-0.007202	0.091064	-2.111171	0.889784	0.668607
50354	0	-0.906274	-0.683547	9.100658	-0.009068	-0.006833	0.091006	-2.112521	0.888862	0.667893
50355	0	-0.953117	-0.690410	9.106290	-0.009521	-0.006897	0.091064	-2.119852	0.906165	0.665399
50356	0	-0.949805	-0.631146	9.148540	-0.009480	-0.006302	0.091488	-2.130283	0.933276	0.661758
50357	0	-0.911999	-0.647738	9.197689	-0.009094	-0.006470	0.091980	-2.138338	0.970439	0.660400
50358	0	-0.912000	-0.655610	9.245756	-0.009086	-0.006547	0.092462	-2.148102	1.018132	0.655549
50359	0	-0.962239	-0.709792	9.447703	-0.009583	-0.007080	0.094482	-2.168357	1.071612	0.662252
50360	0	-0.940516	-0.701320	9.580779	-0.009358	-0.006994	0.095814	-2.189604	1.132669	0.661821
50361	0	-0.981678	-0.710523	9.825970	-0.009766	-0.007080	0.098267	-2.217426	1.197509	0.655422
50362	0	-0.998719	-0.758748	10.038085	-0.009932	-0.007559	0.100389	-2.248729	1.266183	0.653337
50363	0	-1.049649	-0.772346	10.307988	-0.010437	-0.007690	0.103088	-2.284087	1.337467	0.649826
50364	0	-1.104111	-0.699173	10.452839	-0.010985	-0.006965	0.104536	-2.312439	1.403749	0.650187
50365	0	-1.098363	-0.643068	10.747566	-0.010925	-0.006409	0.107483	-2.334424	1.471099	0.640972
50366	0	-1.096580	-0.744756	10.825533	-0.010921	-0.007430	0.108261	-2.351602	1.524227	0.640063
50367	0	-1.108397	-0.734094	10.955329	-0.011047	-0.007324	0.109558	-2.367668	1.567770	0.637769
50368	0	-1.127048	-0.706867	11.076464	-0.011244	-0.007053	0.110768	-2.382003	1.600604	0.631166
50369	0	-1.130061	-0.611699	11.144853	-0.011292	-0.006104	0.111450	-2.394433	1.615294	0.634053
50370	0	-1.130760	-0.742068	11.138503	-0.011310	-0.007413	0.111385	-2.400953	1.618535	0.633736
50371	0	-1.127769	-0.745298	11.102390	-0.011292	-0.007446	0.111023	-2.406379	1.609642	0.637214
50372	0	-1.123651	-0.690889	11.084372	-0.011264	-0.006911	0.110841	-2.402489	1.586775	0.642250
50373	0	-1.113120	-0.702161	11.035526	-0.011169	-0.007019	0.110352	-2.403586	1.552506	0.646662
50374	0	-1.123265	-0.732506	10.847120	-0.011278	-0.007330	0.108466	-2.396935	1.509868	0.654794
50375	0	-1.135688	-0.719287	10.742851	-0.011414	-0.007202	0.107422	-2.385524	1.454860	0.662436
50376	0	-1.111482	-0.759809	10.530600	-0.011181	-0.007611	0.105298	-2.369583	1.388453	0.661869
50377	0	-1.092387	-0.736384	10.364583	-0.010986	-0.007385	0.103638	-2.344491	1.324855	0.669054
50378	0	-1.024801	-0.720011	10.079281	-0.010316	-0.007222	0.100784	-2.317854	1.253184	0.672232
50379	0	-1.013148	-0.736414	9.851866	-0.010193	-0.007385	0.098511	-2.291718	1.187339	0.674839
50380	0	-0.989196	-0.719818	9.700791	-0.009951	-0.007222	0.097000	-2.261970	1.123508	0.678865
50381	0	-0.940468	-0.663134	9.601527	-0.009460	-0.006653	0.096008	-2.234936	1.062461	0.686124
50382	0	-0.943040	-0.665732	9.364677	-0.009474	-0.006673	0.093641	-2.214505	1.014881	0.689537
50383	0	-0.929974	-0.688734	9.247288	-0.009338	-0.006897	0.092468	-2.201195	0.972530	0.691139
50384	0	-0.917214	-0.723830	9.211398	-0.009201	-0.007244	0.092111	-2.192632	0.942099	0.694368
50385	0	-0.907622	-0.670551	9.124997	-0.009094	-0.006714	0.091248	-2.180832	0.925004	0.693934
50386	0	-0.898351	-0.675263	9.137617	-0.008997	-0.006759	0.091374	-2.171935	0.913673	0.691732
50387	0	-0.884276	-0.676776	9.057742	-0.008850	-0.006775	0.090576	-2.161722	0.909883	0.692666
50388	0	-0.871696	-0.730101	9.173815	-0.008714	-0.007310	0.091738	-2.149393	0.919467	0.691919
50389	0	-0.887065	-0.701710	9.216126	-0.008850	-0.007019	0.092163	-2.145998	0.950422	0.695416
50390	0	-0.891808	-0.695745	9.233953	-0.008891	-0.006954	0.092342	-2.149016	0.989371	0.698793
50391	0	-0.912747	-0.714761	9.356317	-0.009094	-0.007141	0.093567	-2.155876	1.035598	0.696628
50392	0	-0.944183	-0.716541	9.477464	-0.009406	-0.007154	0.094779	-2.167885	1.084432	0.687985
50393	0	-0.987589	-0.654879	9.600203	-0.009827	-0.006531	0.096008	-2.188236	1.148763	0.679193
50394	0	-1.016702	-0.694564	9.867392	-0.010111	-0.006934	0.098680	-2.200701	1.219486	0.684610
50395	0	-1.054880	-0.703806	10.021307	-0.010498	-0.007019	0.100220	-2.221364	1.283118	0.680716
50396	0	-1.042010	-0.677761	10.288412	-0.010359	-0.006753	0.102892	-2.247791	1.356972	0.680660
50397	0	-1.036957	-0.691598	10.424137	-0.010315	-0.006897	0.104248	-2.267732	1.422610	0.680879
50398	0	-1.041155	-0.725618	10.642550	-0.010365	-0.007241	0.106431	-2.282784	1.477821	0.678105
50399	0	-1.078628	-0.776373	10.790488	-0.010742	-0.007751	0.107910	-2.294930	1.530194	0.679045
50400	0	-1.080827	-0.723758	10.899389	-0.010771	-0.007227	0.108998	-2.305151	1.575197	0.678963
50401	0	-1.076497	-0.690084	11.034910	-0.010742	-0.006897	0.110352	-2.308162	1.604482	0.677839
50402	0	-1.134789	-0.728134	11.089344	-0.011337	-0.007272	0.110895	-2.316957	1.621124	0.675447
50403	0	-1.141410	-0.684060	11.114468	-0.011414	-0.006836	0.111145	-2.320694	1.627361	0.677153
50404	0	-1.158264	-0.647847	11.108464	-0.011598	-0.006479	0.111083	-2.318841	1.617640	0.681020
50405	0	-1.126577	-0.682714	11.084301	-0.011292	-0.006836	0.110840	-2.308616	1.596762	0.684985
50406	0	-1.114472	-0.698953	11.017853	-0.011180	-0.007002	0.110174	-2.294648	1.565888	0.687319
50407	0	-1.081990	-0.760779	10.870956	-0.010864	-0.007629	0.108704	-2.270812	1.524837	0.693842
50408	0	-1.078389	-0.787032	10.652499	-0.010839	-0.007893	0.106518	-2.245686	1.471836	0.695070
50409	0	-1.056353	-0.742333	10.486575	-0.010620	-0.007446	0.104858	-2.219479	1.415758	0.697917
50410	0	-1.050903	-0.719613	10.335456	-0.010570	-0.007218	0.103347	-2.193676	1.354430	0.701672
50411	0	-1.013340	-0.681217	10.034944	-0.010193	-0.006836	0.100342	-2.165317	1.292332	0.697589
50412	0	-1.013837	-0.682495	9.835095	-0.010199	-0.006851	0.098343	-2.133700	1.227940	0.701440
50413	0	-1.007677	-0.674924	9.766373	-0.010132	-0.006775	0.097656	-2.102498	1.169141	0.704827
50414	0	-0.930424	-0.645903	9.578373	-0.009353	-0.006481	0.095778	-2.075010	1.116972	0.709581
50415	0	-0.929688	-0.663054	9.363364	-0.009338	-0.006653	0.093628	-2.046646	1.072016	0.707092
50416	0	-0.921999	-0.664868	9.327734	-0.009256	-0.006670	0.093272	-2.019430	1.033151	0.708689
50417	0	-0.894882	-0.645289	9.363133	-0.008972	-0.006470	0.093628	-1.997788	1.010403	0.704214
50418	0	-0.896987	-0.685416	9.229431	-0.008987	-0.006865	0.092292	-1.983901	0.994435	0.701428
50419	0	-0.890597	-0.695270	9.216399	-0.008911	-0.006958	0.092163	-1.976414	0.993803	0.699057
50420	0	-0.890275	-0.694521	9.161486	-0.008902	-0.006948	0.091615	-1.971614	1.000933	0.704201
50421	0	-0.941238	-0.677766	9.173431	-0.009399	-0.006775	0.091736	-1.974371	1.022859	0.708342
50422	0	-0.950513	-0.635686	9.227925	-0.009487	-0.006353	0.092281	-1.977922	1.050985	0.709315
50423	0	-0.973138	-0.683764	9.313673	-0.009705	-0.006836	0.093140	-1.979317	1.089739	0.714349
50424	0	-0.954839	-0.671812	9.343469	-0.009515	-0.006718	0.093438	-1.979275	1.136662	0.717880
50425	0	-0.937631	-0.689922	9.484473	-0.009338	-0.006897	0.094849	-1.981399	1.188233	0.719805
50426	0	-0.964879	-0.690063	9.715460	-0.009600	-0.006902	0.097159	-1.979493	1.251932	0.720463
50427	0	-0.988057	-0.702724	9.935931	-0.009827	-0.007019	0.099365	-1.988463	1.319831	0.725897
50428	0	-0.992835	-0.692306	10.099498	-0.009875	-0.006914	0.101001	-1.997963	1.385840	0.720747
50429	0	-1.054786	-0.727892	10.289907	-0.010498	-0.007263	0.102905	-2.014958	1.447088	0.723239
50430	0	-1.070832	-0.718471	10.532778	-0.010661	-0.007174	0.105333	-2.026478	1.504299	0.723653
50431	0	-1.114921	-0.672256	10.692880	-0.011108	-0.006714	0.106934	-2.035178	1.553888	0.722406
50432	0	-1.086244	-0.643442	10.814057	-0.010825	-0.006427	0.108145	-2.042633	1.599246	0.721749
50433	0	-1.113980	-0.658645	10.955524	-0.011108	-0.006592	0.109558	-2.036452	1.637923	0.719921
50434	0	-1.106778	-0.670028	10.997796	-0.011049	-0.006703	0.109980	-2.032570	1.663076	0.717462
50435	0	-1.099396	-0.652874	11.028989	-0.010986	-0.006531	0.110291	-2.029801	1.676886	0.717672
50436	0	-1.124357	-0.652455	11.022795	-0.011246	-0.006527	0.110228	-2.026631	1.680545	0.720150
50437	0	-1.073099	-0.676653	10.974282	-0.010742	-0.006775	0.109741	-2.017195	1.674754	0.722840
50438	0	-1.112662	-0.711689	10.999085	-0.011147	-0.007125	0.109988	-2.008094	1.658927	0.721136
50439	0	-1.100918	-0.707370	10.931823	-0.011047	-0.007080	0.109314	-2.000651	1.624850	0.725504
50440	0	-1.116952	-0.717291	10.810780	-0.011216	-0.007190	0.108102	-1.982084	1.581333	0.729943
50441	0	-1.093737	-0.694484	10.651225	-0.010986	-0.006958	0.106506	-1.967189	1.534622	0.737073
50442	0	-1.089161	-0.691729	10.548734	-0.010951	-0.006932	0.105480	-1.950123	1.476056	0.738844
50443	0	-1.068393	-0.694328	10.291234	-0.010742	-0.006958	0.102905	-1.932990	1.417147	0.739913
50444	0	-1.026483	-0.684543	10.085099	-0.010324	-0.006868	0.100843	-1.906202	1.356443	0.746228
50445	0	-0.989266	-0.717508	9.925074	-0.009949	-0.007202	0.099243	-1.874216	1.297701	0.744226
50446	0	-0.954528	-0.676401	9.670037	-0.009596	-0.006783	0.096694	-1.850450	1.243750	0.747539
50447	0	-0.929387	-0.650836	9.595311	-0.009338	-0.006531	0.095947	-1.823082	1.196540	0.747982
50448	0	-0.951713	-0.664695	9.437733	-0.009556	-0.006670	0.094372	-1.794585	1.155480	0.753503
50449	0	-0.924621	-0.670140	9.369294	-0.009277	-0.006714	0.093689	-1.778849	1.123319	0.762475
50450	0	-0.906939	-0.655333	9.388297	-0.009093	-0.006567	0.093880	-1.761596	1.100133	0.763440
50451	0	-0.883435	-0.627708	9.277558	-0.008850	-0.006287	0.092773	-1.749212	1.086698	0.758732
50452	0	-0.899627	-0.613937	9.253411	-0.009002	-0.006146	0.092533	-1.740071	1.085836	0.763865
50453	0	-0.934242	-0.671235	9.246796	-0.009338	-0.006714	0.092468	-1.737789	1.096776	0.767670
50454	0	-0.959929	-0.701282	9.283293	-0.009591	-0.007016	0.092834	-1.733188	1.112876	0.764804
50455	0	-0.917617	-0.658987	9.313773	-0.009155	-0.006592	0.093140	-1.730423	1.144564	0.760496
50456	0	-0.934830	-0.653006	9.398637	-0.009320	-0.006527	0.093989	-1.733854	1.184712	0.757208
50457	0	-0.937294	-0.653456	9.478393	-0.009338	-0.006531	0.094788	-1.738208	1.232395	0.757036
50458	0	-0.975522	-0.666810	9.605613	-0.009714	-0.006661	0.096061	-1.745813	1.287429	0.751282
50459	0	-0.962851	-0.617252	9.771227	-0.009583	-0.006165	0.097717	-1.754819	1.347335	0.745574
50460	0	-1.009089	-0.680410	9.989748	-0.010043	-0.006792	0.099903	-1.768371	1.408051	0.741946
50461	0	-1.012117	-0.672564	10.180087	-0.010071	-0.006714	0.101807	-1.781471	1.470648	0.742921
50462	0	-1.053053	-0.681214	10.380237	-0.010479	-0.006800	0.103808	-1.795107	1.533453	0.747880
50463	0	-1.097329	-0.678508	10.595142	-0.010925	-0.006775	0.105957	-1.806000	1.591277	0.749840
50464	0	-1.088602	-0.650188	10.734401	-0.010839	-0.006491	0.107349	-1.817712	1.646925	0.747240
50465	0	-1.053113	-0.634703	10.845630	-0.010498	-0.006348	0.108459	-1.816850	1.687819	0.745130
50466	0	-1.107396	-0.646912	10.875488	-0.011053	-0.006469	0.108757	-1.816978	1.715771	0.744674
50467	0	-1.088025	-0.647251	10.906807	-0.010864	-0.006470	0.109070	-1.819687	1.738527	0.746744
50468	0	-1.096136	-0.701957	10.992047	-0.010958	-0.007025	0.109921	-1.814021	1.748289	0.747073
50469	0	-1.104249	-0.701712	10.980286	-0.011047	-0.007019	0.109802	-1.811675	1.749228	0.745497
50470	0	-1.138961	-0.652648	10.980472	-0.011404	-0.006527	0.109803	-1.810899	1.740167	0.748024
50471	0	-1.126164	-0.597422	10.937848	-0.011292	-0.005981	0.109375	-1.803019	1.714881	0.750875
50472	0	-1.149676	-0.657394	10.840972	-0.011538	-0.006578	0.108405	-1.797937	1.677783	0.755517
50473	0	-1.136738	-0.713825	10.797626	-0.011414	-0.007141	0.107971	-1.794592	1.634765	0.761658
50474	0	-1.109180	-0.706396	10.609444	-0.011140	-0.007075	0.106089	-1.781947	1.588903	0.762527
50475	0	-1.068748	-0.669717	10.388856	-0.010742	-0.006714	0.103882	-1.763288	1.534564	0.771747
50476	0	-1.027334	-0.678737	10.207000	-0.010330	-0.006804	0.102063	-1.744898	1.476747	0.781298
50477	0	-1.007480	-0.694672	10.028730	-0.010132	-0.006958	0.100281	-1.731635	1.417666	0.782917
50478	0	-0.972437	-0.667259	9.852958	-0.009776	-0.006692	0.098523	-1.708905	1.363490	0.787998
50479	0	-0.977816	-0.652195	9.668520	-0.009827	-0.006531	0.096680	-1.698092	1.312134	0.789661
50480	0	-0.944211	-0.625997	9.516941	-0.009487	-0.006269	0.095164	-1.686409	1.263950	0.792753
50481	0	-0.954498	-0.621610	9.418169	-0.009583	-0.006226	0.094177	-1.674688	1.224295	0.796314
50482	0	-0.929623	-0.638241	9.400613	-0.009325	-0.006391	0.094003	-1.664570	1.195197	0.795442
50483	0	-0.943864	-0.652459	9.302023	-0.009460	-0.006531	0.093018	-1.656873	1.174332	0.804832
50484	0	-0.903779	-0.602321	9.271900	-0.009051	-0.006031	0.092717	-1.647138	1.163602	0.807957
50485	0	-0.890950	-0.640117	9.307929	-0.008911	-0.006409	0.093079	-1.637841	1.167564	0.809439
50486	0	-0.897175	-0.657307	9.326275	-0.008969	-0.006577	0.093263	-1.632400	1.176546	0.811819
50487	0	-0.916760	-0.641533	9.356523	-0.009155	-0.006409	0.093567	-1.640545	1.197604	0.811932
50488	0	-0.919772	-0.630659	9.356090	-0.009180	-0.006300	0.093563	-1.648587	1.225263	0.808023
50489	0	-0.929915	-0.623527	9.466275	-0.009277	-0.006226	0.094666	-1.660346	1.257634	0.808227
50490	0	-0.953917	-0.643946	9.453254	-0.009504	-0.006429	0.094537	-1.673468	1.305834	0.807801
50491	0	-0.992729	-0.678100	9.624794	-0.009888	-0.006775	0.096252	-1.680807	1.358975	0.805941
50492	0	-1.013839	-0.655027	9.861799	-0.010091	-0.006544	0.098623	-1.688110	1.420200	0.802662
50493	0	-1.005428	-0.678349	10.009262	-0.010010	-0.006775	0.100098	-1.698139	1.477093	0.799233
50494	0	-1.014213	-0.680458	10.227963	-0.010101	-0.006793	0.102284	-1.711196	1.528814	0.793478
50495	0	-1.048198	-0.666613	10.405957	-0.010437	-0.006653	0.104065	-1.725913	1.584369	0.786838
50496	0	-1.069061	-0.669208	10.600187	-0.010651	-0.006680	0.106007	-1.738660	1.633534	0.789266
50497	0	-1.089846	-0.715146	10.674631	-0.010864	-0.007141	0.106750	-1.749909	1.676242	0.785497
50498	0	-1.096185	-0.674527	10.747073	-0.010933	-0.006735	0.107474	-1.761192	1.713060	0.785469
50499	0	-1.113094	-0.660564	10.833425	-0.011108	-0.006592	0.108337	-1.775997	1.742891	0.786683
50500	0	-1.092520	-0.631633	10.900053	-0.010910	-0.006315	0.109002	-1.777264	1.764826	0.782934
50501	0	-1.104846	-0.610356	10.919178	-0.011047	-0.006104	0.109192	-1.777360	1.771974	0.778344
50502	0	-1.110672	-0.647178	10.949651	-0.011111	-0.006471	0.109496	-1.778568	1.773234	0.777845
50503	0	-1.066076	-0.689811	10.925485	-0.010681	-0.006897	0.109253	-1.779864	1.757816	0.785738
50504	0	-1.110553	-0.708521	10.846558	-0.011129	-0.007083	0.108463	-1.782281	1.738644	0.784698
50505	0	-1.052280	-0.671444	10.809677	-0.010559	-0.006714	0.108093	-1.782880	1.706215	0.784700
50506	0	-1.069275	-0.714348	10.682208	-0.010732	-0.007143	0.106818	-1.783382	1.670466	0.787930
50507	0	-1.081658	-0.664574	10.559617	-0.010864	-0.006653	0.105591	-1.775749	1.624729	0.794566
50508	0	-1.047449	-0.638448	10.383629	-0.010527	-0.006395	0.103830	-1.763769	1.573194	0.799012
50509	0	-1.050791	-0.664281	10.217878	-0.010559	-0.006653	0.102173	-1.752606	1.521796	0.801114
50510	0	-1.028518	-0.692268	10.005452	-0.010337	-0.006939	0.100048	-1.734069	1.468601	0.804120
50511	0	-0.971539	-0.651863	9.754001	-0.009766	-0.006531	0.097534	-1.719848	1.415625	0.802032
50512	0	-0.962021	-0.637182	9.694073	-0.009666	-0.006385	0.096935	-1.704542	1.366991	0.803336
50513	0	-0.935887	-0.652177	9.552462	-0.009399	-0.006531	0.095520	-1.693919	1.324318	0.809081
50514	0	-0.983362	-0.644356	9.467932	-0.009869	-0.006453	0.094675	-1.683272	1.287912	0.816838
50515	0	-0.937534	-0.694759	9.418042	-0.009399	-0.006958	0.094177	-1.670892	1.264517	0.823202
50516	0	-0.926824	-0.637840	9.369761	-0.009291	-0.006389	0.093695	-1.658659	1.242974	0.833493
50517	0	-0.945069	-0.634204	9.381240	-0.009460	-0.006348	0.093811	-1.652120	1.236983	0.837522
50518	0	-0.900996	-0.633426	9.356940	-0.009014	-0.006337	0.093569	-1.648790	1.237891	0.835783
50519	0	-0.922207	-0.689883	9.381033	-0.009216	-0.006897	0.093811	-1.651359	1.250910	0.835328
50520	0	-0.917998	-0.641192	9.368580	-0.009167	-0.006413	0.093687	-1.651083	1.273020	0.840248
50521	0	-0.948167	-0.635231	9.386962	-0.009460	-0.006348	0.093872	-1.657147	1.304864	0.841040
50522	0	-0.922354	-0.666953	9.514513	-0.009198	-0.006662	0.095148	-1.666149	1.341350	0.839183
50523	0	-0.967331	-0.672156	9.600477	-0.009644	-0.006714	0.096008	-1.675751	1.382801	0.836171
50524	0	-0.980492	-0.631882	9.703317	-0.009765	-0.006303	0.097038	-1.695031	1.436282	0.833422
50525	0	-0.974702	-0.630533	9.929886	-0.009705	-0.006287	0.099304	-1.717036	1.491187	0.828751
50526	0	-0.989861	-0.652628	10.117922	-0.009852	-0.006509	0.101185	-1.737291	1.549414	0.832225
50527	0	-1.041581	-0.721872	10.216763	-0.010376	-0.007202	0.102173	-1.756245	1.600115	0.829262
50528	0	-1.061836	-0.725281	10.423158	-0.010580	-0.007236	0.104237	-1.774747	1.648071	0.829836
50529	0	-1.077852	-0.751690	10.637993	-0.010742	-0.007507	0.106384	-1.785601	1.693096	0.831249
50530	0	-1.072981	-0.729473	10.698068	-0.010694	-0.007283	0.106985	-1.798446	1.737859	0.830150
50531	0	-1.107454	-0.691002	10.863898	-0.011047	-0.006897	0.108643	-1.812732	1.772431	0.832899
50532	0	-1.093642	-0.704680	10.863309	-0.010919	-0.007046	0.108635	-1.814387	1.797093	0.835032
50533	0	-1.111533	-0.684047	10.894676	-0.011108	-0.006836	0.108948	-1.819564	1.810346	0.829303
50534	0	-1.106110	-0.654008	10.845668	-0.011062	-0.006540	0.108457	-1.819778	1.815676	0.829673
50535	0	-1.097724	-0.665217	10.833836	-0.010986	-0.006653	0.108337	-1.819490	1.812007	0.830875
50536	0	-1.094535	-0.689075	10.864617	-0.010968	-0.006896	0.108644	-1.814285	1.793877	0.830761
50537	0	-1.083379	-0.719614	10.791362	-0.010864	-0.007202	0.107910	-1.808268	1.767490	0.829476
50538	0	-1.077067	-0.706498	10.767629	-0.010804	-0.007069	0.107673	-1.804752	1.737792	0.831837
50539	0	-1.088343	-0.695348	10.565648	-0.010925	-0.006958	0.105652	-1.800077	1.698426	0.826923
50540	0	-1.085623	-0.700060	10.444541	-0.010904	-0.007010	0.104440	-1.789668	1.651613	0.832307
50541	0	-1.038565	-0.689031	10.272783	-0.010437	-0.006897	0.102722	-1.782663	1.600237	0.843080
50542	0	-1.046680	-0.729858	10.096998	-0.010519	-0.007312	0.100964	-1.768016	1.546942	0.843113
50543	0	-1.045333	-0.676128	9.949294	-0.010498	-0.006775	0.099487	-1.752744	1.501402	0.844085
50544	0	-0.969787	-0.667360	9.700057	-0.009740	-0.006688	0.096995	-1.736054	1.457729	0.849702
50545	0	-0.954198	-0.676045	9.619646	-0.009583	-0.006775	0.096191	-1.719331	1.415357	0.852822
50546	0	-0.940309	-0.710463	9.522883	-0.009441	-0.007113	0.095224	-1.709089	1.375341	0.850314
50547	0	-0.925092	-0.676541	9.430260	-0.009277	-0.006775	0.094299	-1.698116	1.349122	0.853632
50548	0	-0.938481	-0.650523	9.412476	-0.009408	-0.006513	0.094122	-1.689628	1.326827	0.854613
50549	0	-0.938411	-0.695286	9.436226	-0.009399	-0.006958	0.094360	-1.683979	1.314127	0.852872
50550	0	-0.954532	-0.621237	9.387585	-0.009552	-0.006216	0.093875	-1.680083	1.311893	0.854023
50551	0	-0.958266	-0.676875	9.375043	-0.009583	-0.006775	0.093750	-1.673239	1.317943	0.853716
50552	0	-0.934430	-0.718472	9.387203	-0.009339	-0.007191	0.093872	-1.666666	1.329840	0.856724
50553	0	-0.941595	-0.695779	9.380939	-0.009399	-0.006958	0.093811	-1.667013	1.356045	0.849630
50554	0	-0.939196	-0.671337	9.386627	-0.009372	-0.006714	0.093868	-1.667160	1.386584	0.848472
50555	0	-0.960906	-0.653488	9.484567	-0.009583	-0.006531	0.094849	-1.673043	1.424412	0.853128
50556	0	-0.967368	-0.661093	9.642447	-0.009637	-0.006600	0.096429	-1.686375	1.474008	0.851234
50557	0	-0.998275	-0.653921	9.844570	-0.009949	-0.006531	0.098450	-1.697045	1.519444	0.850463
50558	0	-1.024403	-0.674606	9.990060	-0.010201	-0.006731	0.099906	-1.715066	1.574166	0.849637
50559	0	-1.047658	-0.647965	10.125261	-0.010437	-0.006470	0.101257	-1.727151	1.624793	0.852113
50560	0	-1.074500	-0.698513	10.295084	-0.010701	-0.006979	0.102956	-1.734858	1.679408	0.846876
50561	0	-1.090372	-0.720790	10.485391	-0.010864	-0.007202	0.104858	-1.742050	1.728356	0.847552
50562	0	-1.067286	-0.715632	10.667646	-0.010640	-0.007154	0.106680	-1.745883	1.769402	0.845235
50563	0	-1.089371	-0.684435	10.656384	-0.010864	-0.006836	0.106567	-1.755779	1.806924	0.843903
50564	0	-1.082055	-0.655041	10.741225	-0.010802	-0.006548	0.107414	-1.759257	1.832289	0.846652
50565	0	-1.069804	-0.708104	10.876293	-0.010681	-0.007080	0.108765	-1.761121	1.855907	0.848479
50566	0	-1.084242	-0.695251	10.851668	-0.010838	-0.006960	0.108517	-1.754136	1.866879	0.850205
50567	0	-1.086378	-0.708012	10.839848	-0.010864	-0.007080	0.108398	-1.755004	1.872192	0.855918
50568	0	-1.121139	-0.677260	10.840052	-0.011230	-0.006776	0.108398	-1.752375	1.858876	0.865610
50569	0	-1.126608	-0.682796	10.827952	-0.011292	-0.006836	0.108276	-1.744685	1.837836	0.868153
50570	0	-1.103746	-0.681072	10.706422	-0.011059	-0.006821	0.107061	-1.734809	1.820841	0.874034
50571	0	-1.082695	-0.682338	10.651095	-0.010864	-0.006836	0.106506	-1.722018	1.786591	0.877392
50572	0	-1.050791	-0.679546	10.499402	-0.010547	-0.006812	0.104989	-1.704613	1.750126	0.878939
50573	0	-1.009030	-0.675979	10.400893	-0.010132	-0.006775	0.104004	-1.688692	1.710227	0.883092
50574	0	-1.000170	-0.666930	10.249325	-0.010050	-0.006684	0.102488	-1.672700	1.662220	0.892210
50575	0	-1.039117	-0.687916	10.059191	-0.010437	-0.006897	0.100586	-1.653182	1.615828	0.896311
50576	0	-1.005669	-0.696709	9.974873	-0.010102	-0.006985	0.099743	-1.633650	1.569355	0.891969
50577	0	-1.008884	-0.651480	9.760074	-0.010132	-0.006531	0.097595	-1.615592	1.524797	0.893655
50578	0	-1.019437	-0.636713	9.614549	-0.010231	-0.006378	0.096141	-1.603219	1.486970	0.897835
50579	0	-0.991612	-0.682042	9.564659	-0.009949	-0.006836	0.095642	-1.585494	1.453707	0.897004
50580	0	-0.973297	-0.654765	9.498319	-0.009762	-0.006561	0.094979	-1.569874	1.424780	0.896259
50581	0	-0.919448	-0.645671	9.393614	-0.009216	-0.006470	0.093933	-1.554741	1.404117	0.889434
50582	0	-0.928413	-0.643097	9.424592	-0.009295	-0.006444	0.094244	-1.539861	1.397297	0.890236
50583	0	-0.908624	-0.609908	9.442244	-0.009094	-0.006104	0.094421	-1.535333	1.393456	0.889976
50584	0	-0.932174	-0.664364	9.430140	-0.009323	-0.006644	0.094301	-1.535464	1.397666	0.891918
50585	0	-0.928639	-0.640729	9.417645	-0.009277	-0.006409	0.094177	-1.534724	1.414480	0.892227
50586	0	-0.961686	-0.670797	9.350257	-0.009601	-0.006712	0.093504	-1.530913	1.440088	0.894323
50587	0	-0.990757	-0.677065	9.454168	-0.009888	-0.006775	0.094543	-1.526787	1.469980	0.891490
50588	0	-0.983258	-0.664215	9.539158	-0.009806	-0.006645	0.095394	-1.524123	1.508142	0.885876
50589	0	-0.973959	-0.677549	9.673717	-0.009705	-0.006775	0.096741	-1.525891	1.555413	0.884727
50590	0	-1.018143	-0.604129	9.862135	-0.010142	-0.006044	0.098625	-1.523492	1.606570	0.887721
50591	0	-0.998615	-0.622901	9.984957	-0.009949	-0.006226	0.099854	-1.528543	1.655286	0.889815
50592	0	-1.025373	-0.630189	10.179301	-0.010208	-0.006294	0.101798	-1.538213	1.712426	0.880901
50593	0	-1.047825	-0.672350	10.302253	-0.010437	-0.006714	0.103027	-1.550008	1.764093	0.874838
50594	0	-1.074214	-0.680037	10.502677	-0.010704	-0.006795	0.105031	-1.557128	1.811367	0.877287
50595	0	-1.101955	-0.708067	10.546525	-0.010986	-0.007080	0.105469	-1.558955	1.853189	0.882272
50596	0	-1.095668	-0.665941	10.631278	-0.010932	-0.006655	0.106316	-1.565001	1.885675	0.876120
50597	0	-1.106668	-0.664956	10.717594	-0.011047	-0.006653	0.107178	-1.562627	1.912092	0.877133
50598	0	-1.122061	-0.670225	10.705095	-0.011209	-0.006708	0.107052	-1.557482	1.930738	0.880229
50599	0	-1.104814	-0.653116	10.809316	-0.011047	-0.006531	0.108093	-1.558942	1.937355	0.878776
50600	0	-1.079858	-0.616221	10.906976	-0.010805	-0.006166	0.109069	-1.555536	1.936244	0.882440
50601	0	-1.085457	-0.688739	10.785071	-0.010864	-0.006897	0.107849	-1.546425	1.931692	0.886052
50602	0	-1.082252	-0.668519	10.767176	-0.010845	-0.006695	0.107669	-1.537173	1.913395	0.882365
50603	0	-1.095818	-0.651322	10.791408	-0.010986	-0.006531	0.107910	-1.519615	1.889236	0.886985
50604	0	-1.095737	-0.660298	10.664058	-0.010992	-0.006618	0.106636	-1.503970	1.857719	0.889772
50605	0	-1.076476	-0.682107	10.443610	-0.010803	-0.006836	0.104431	-1.488688	1.821264	0.893456
50606	0	-1.050275	-0.654904	10.389637	-0.010544	-0.006562	0.103891	-1.475122	1.781749	0.895098
50607	0	-1.039592	-0.639095	10.217816	-0.010437	-0.006409	0.102173	-1.456287	1.741388	0.902560
50608	0	-1.013305	-0.635901	10.047850	-0.010174	-0.006374	0.100473	-1.439818	1.700661	0.904142
50609	0	-0.990423	-0.615320	9.882110	-0.009949	-0.006165	0.098816	-1.427729	1.654754	0.913271
50610	0	-0.957510	-0.613238	9.767054	-0.009617	-0.006143	0.097666	-1.416819	1.611436	0.926092
50611	0	-0.967349	-0.622125	9.711032	-0.009705	-0.006226	0.097107	-1.412718	1.580512	0.927436
50612	0	-0.973666	-0.651881	9.595718	-0.009766	-0.006523	0.095954	-1.408538	1.551748	0.924910
50613	0	-0.949584	-0.652680	9.533974	-0.009521	-0.006531	0.095337	-1.404771	1.526765	0.921331
50614	0	-0.963851	-0.688234	9.516161	-0.009654	-0.006889	0.095160	-1.397503	1.513748	0.923064
50615	0	-0.926304	-0.670780	9.417909	-0.009277	-0.006714	0.094177	-1.391260	1.502070	0.921215
50616	0	-0.918390	-0.627083	9.491318	-0.009188	-0.006275	0.094913	-1.387253	1.503123	0.927029
50617	0	-0.958201	-0.622287	9.472679	-0.009583	-0.006226	0.094727	-1.385217	1.508161	0.930067
50618	0	-0.928279	-0.640310	9.490910	-0.009276	-0.006404	0.094910	-1.385475	1.521554	0.932777
50619	0	-0.935558	-0.616481	9.503003	-0.009338	-0.006165	0.095032	-1.387074	1.547941	0.934410
50620	0	-0.969651	-0.585985	9.539237	-0.009679	-0.005860	0.095394	-1.387778	1.574827	0.931783
50621	0	-1.009251	-0.622410	9.661648	-0.010071	-0.006226	0.096619	-1.387399	1.606168	0.932705
50622	0	-0.984186	-0.658662	9.807574	-0.009810	-0.006589	0.098079	-1.385989	1.648580	0.929094
50623	0	-0.997636	-0.640537	9.905750	-0.009949	-0.006409	0.099060	-1.383482	1.686203	0.928241
50624	0	-0.997593	-0.615901	10.051600	-0.009944	-0.006159	0.100519	-1.385036	1.728291	0.931060
50625	0	-1.022762	-0.586164	10.241340	-0.010193	-0.005859	0.102417	-1.388995	1.772755	0.937571
50626	0	-1.054199	-0.641668	10.374845	-0.010508	-0.006413	0.103752	-1.393900	1.816389	0.938664
50627	0	-1.065758	-0.677458	10.546499	-0.010620	-0.006775	0.105469	-1.394931	1.862727	0.938330
50628	0	-1.078668	-0.659958	10.545755	-0.010756	-0.006592	0.105461	-1.404785	1.901112	0.944719
50629	0	-1.070022	-0.628804	10.644331	-0.010681	-0.006287	0.106445	-1.407629	1.927292	0.943523
50630	0	-1.103916	-0.666154	10.643872	-0.011024	-0.006657	0.106441	-1.414178	1.948777	0.938892
50631	0	-1.111780	-0.658785	10.681079	-0.011108	-0.006592	0.106812	-1.411262	1.964506	0.937206
50632	0	-1.081865	-0.615456	10.699323	-0.010822	-0.006157	0.106993	-1.409971	1.966282	0.934608
50633	0	-1.086132	-0.616079	10.815481	-0.010864	-0.006165	0.108154	-1.407329	1.968757	0.940014
50634	0	-1.048016	-0.597722	10.705767	-0.010492	-0.005975	0.107057	-1.411173	1.961391	0.940117
50635	0	-1.066082	-0.653133	10.663042	-0.010681	-0.006531	0.106628	-1.412995	1.945193	0.942134
50636	0	-1.062032	-0.695575	10.675664	-0.010641	-0.006960	0.106754	-1.409774	1.928516	0.941883
50637	0	-1.057942	-0.670669	10.516814	-0.010620	-0.006714	0.105164	-1.403108	1.889877	0.936827
50638	0	-1.068715	-0.656611	10.432214	-0.010723	-0.006578	0.104318	-1.390860	1.855922	0.943424
50639	0	-1.045656	-0.615232	10.376468	-0.010498	-0.006165	0.103760	-1.378583	1.815726	0.947700
50640	0	-1.031569	-0.582821	10.108845	-0.010357	-0.005836	0.101084	-1.370435	1.774615	0.952578
50641	0	-1.027639	-0.615768	9.991895	-0.010315	-0.006165	0.099915	-1.363847	1.735967	0.959500
50642	0	-0.989712	-0.644614	9.913398	-0.009933	-0.006456	0.099130	-1.353300	1.699511	0.963901
50643	0	-0.979315	-0.628747	9.729337	-0.009827	-0.006287	0.097290	-1.355576	1.665609	0.967051
50644	0	-0.997323	-0.640703	9.626265	-0.010005	-0.006411	0.096259	-1.352586	1.633401	0.969663
50645	0	-0.992422	-0.689179	9.637741	-0.009949	-0.006897	0.096375	-1.347740	1.609842	0.972178
50646	0	-0.951508	-0.651668	9.613731	-0.009534	-0.006521	0.096135	-1.343596	1.593119	0.970473
50647	0	-0.956759	-0.627902	9.576615	-0.009583	-0.006287	0.095764	-1.335861	1.580841	0.969794
50648	0	-0.972671	-0.657670	9.546381	-0.009736	-0.006577	0.095463	-1.336428	1.575008	0.983873
50649	0	-0.964416	-0.659375	9.515361	-0.009644	-0.006592	0.095154	-1.340240	1.581252	0.985349
50650	0	-0.928177	-0.653552	9.515261	-0.009279	-0.006536	0.095153	-1.341684	1.589823	0.985316
50651	0	-0.971166	-0.634280	9.490927	-0.009705	-0.006348	0.094910	-1.337335	1.603863	0.990283
50652	0	-0.986084	-0.615878	9.515056	-0.009841	-0.006155	0.095153	-1.343391	1.633313	0.989121
50653	0	-0.997220	-0.616518	9.643308	-0.009949	-0.006165	0.096436	-1.345618	1.666788	0.985866
50654	0	-0.965317	-0.611225	9.770887	-0.009630	-0.006105	0.097712	-1.355146	1.699251	0.985906
50655	0	-0.967512	-0.641234	9.838534	-0.009644	-0.006409	0.098389	-1.361015	1.741438	0.987164
50656	0	-1.010742	-0.624496	10.002495	-0.010075	-0.006233	0.100029	-1.376000	1.784556	0.984666
50657	0	-1.010318	-0.635850	10.186380	-0.010071	-0.006348	0.101868	-1.389742	1.826489	0.983894
50658	0	-1.035213	-0.656458	10.301481	-0.010320	-0.006554	0.103019	-1.403405	1.868115	0.980289
50659	0	-1.046655	-0.714883	10.381730	-0.010437	-0.007141	0.103821	-1.413515	1.906185	0.982377
50660	0	-1.064916	-0.680098	10.478605	-0.010619	-0.006791	0.104790	-1.425870	1.944487	0.984943
50661	0	-1.058070	-0.635607	10.552711	-0.010559	-0.006348	0.105530	-1.436517	1.973513	0.981538
50662	0	-1.068151	-0.643053	10.655962	-0.010664	-0.006426	0.106562	-1.443128	1.997804	0.985148
50663	0	-1.069069	-0.653756	10.674912	-0.010681	-0.006531	0.106750	-1.451954	2.013533	0.987349
50664	0	-1.100814	-0.606148	10.674708	-0.011005	-0.006057	0.106748	-1.458488	2.021984	0.985141
50665	0	-1.073420	-0.623074	10.730030	-0.010742	-0.006226	0.107300	-1.465467	2.018946	0.987701
50666	0	-1.089769	-0.660679	10.711768	-0.010910	-0.006602	0.107117	-1.471752	2.011223	0.991751
50667	0	-1.084280	-0.672160	10.663012	-0.010864	-0.006714	0.106628	-1.481468	1.993679	0.995201
50668	0	-1.079470	-0.667074	10.669491	-0.010821	-0.006669	0.106692	-1.484716	1.970570	0.998730
50669	0	-1.083166	-0.659040	10.589942	-0.010864	-0.006592	0.105896	-1.484543	1.940888	0.993281
50670	0	-1.064086	-0.634085	10.456401	-0.010678	-0.006346	0.104560	-1.480601	1.905363	0.995597
50671	0	-1.033906	-0.652958	10.364146	-0.010376	-0.006531	0.103638	-1.480650	1.870101	0.994788
50672	0	-1.038095	-0.658237	10.206249	-0.010426	-0.006590	0.102057	-1.473567	1.825570	0.989731
50673	0	-1.026540	-0.634222	10.046929	-0.010315	-0.006348	0.100464	-1.468707	1.774618	0.993124
50674	0	-0.999494	-0.602433	9.907502	-0.010035	-0.006032	0.099071	-1.461289	1.734269	0.995684
50675	0	-0.991266	-0.677064	9.802641	-0.009949	-0.006775	0.098022	-1.457767	1.697550	1.000966
50676	0	-0.978141	-0.682982	9.717900	-0.009816	-0.006828	0.097176	-1.460863	1.662222	0.993386
50677	0	-0.949405	-0.628732	9.674337	-0.009521	-0.006287	0.096741	-1.463104	1.635268	0.990269
50678	0	-0.938311	-0.640889	9.632060	-0.009406	-0.006411	0.096318	-1.462600	1.613337	0.995904
50679	0	-0.956278	-0.653370	9.625421	-0.009583	-0.006531	0.096252	-1.467595	1.595309	0.996227
50680	0	-0.965413	-0.660049	9.540182	-0.009665	-0.006598	0.095401	-1.471540	1.587139	0.999744
50681	0	-0.970262	-0.634202	9.527645	-0.009705	-0.006348	0.095276	-1.466402	1.590164	0.999489
50682	0	-0.933481	-0.658253	9.521569	-0.009335	-0.006581	0.095216	-1.469464	1.595896	0.999012
50683	0	-0.958909	-0.598043	9.509217	-0.009583	-0.005981	0.095093	-1.469853	1.609250	0.996666
50684	0	-0.985333	-0.641113	9.515023	-0.009840	-0.006407	0.095152	-1.476741	1.630685	0.997393
50685	0	-0.984582	-0.672006	9.600591	-0.009827	-0.006714	0.096008	-1.485792	1.658966	0.995534
50686	0	-0.989129	-0.673404	9.673192	-0.009866	-0.006727	0.096735	-1.495625	1.694541	0.996163
50687	0	-0.997755	-0.605419	9.801881	-0.009949	-0.006042	0.098022	-1.510969	1.733654	0.993721
50688	0	-0.979089	-0.644171	9.880491	-0.009763	-0.006433	0.098808	-1.523271	1.771709	0.989542
50689	0	-1.004219	-0.642479	10.045961	-0.010010	-0.006409	0.100464	-1.543260	1.814154	0.985077
50690	0	-1.065554	-0.670005	10.234243	-0.010626	-0.006686	0.102346	-1.560352	1.852904	0.977125
50691	0	-1.071132	-0.709377	10.345053	-0.010681	-0.007080	0.103455	-1.577230	1.891708	0.976221
50692	0	-1.034347	-0.693886	10.399154	-0.010315	-0.006925	0.103995	-1.594599	1.928546	0.978323
50693	0	-1.077195	-0.660599	10.534275	-0.010742	-0.006592	0.105347	-1.611716	1.966331	0.973844
50694	0	-1.082432	-0.687868	10.588431	-0.010802	-0.006866	0.105887	-1.627633	1.995623	0.973225
50695	0	-1.087346	-0.709661	10.613809	-0.010864	-0.007080	0.106140	-1.647066	2.011021	0.968626
50696	0	-1.101122	-0.675275	10.650063	-0.011005	-0.006747	0.106502	-1.654635	2.022682	0.972053
50697	0	-1.061629	-0.623539	10.668926	-0.010620	-0.006226	0.106689	-1.666734	2.024013	0.968549
50698	0	-1.078507	-0.643053	10.662842	-0.010796	-0.006429	0.106627	-1.670224	2.018150	0.965302
50699	0	-1.109319	-0.708060	10.693514	-0.011108	-0.007080	0.106934	-1.672411	2.007214	0.970439
50700	0	-1.100116	-0.726171	10.614496	-0.011018	-0.007265	0.106143	-1.670404	1.994608	0.971682
50701	0	-1.107859	-0.720035	10.547201	-0.011108	-0.007202	0.105469	-1.669983	1.967667	0.973482
50702	0	-1.126277	-0.688902	10.492879	-0.011293	-0.006894	0.104925	-1.666045	1.939581	0.978557
50703	0	-1.088996	-0.724925	10.437478	-0.010925	-0.007263	0.104370	-1.652347	1.906189	0.982552
50704	0	-1.039139	-0.729295	10.267380	-0.010428	-0.007298	0.102670	-1.648818	1.870281	0.983652
50705	0	-1.039469	-0.652223	10.114017	-0.010437	-0.006531	0.101135	-1.640728	1.827750	0.987687
50706	0	-1.019478	-0.643948	9.998983	-0.010232	-0.006454	0.099985	-1.626296	1.790488	0.995724
50707	0	-0.978767	-0.658047	9.833229	-0.009827	-0.006592	0.098328	-1.614750	1.750383	1.002253
50708	0	-0.977585	-0.656174	9.742472	-0.009810	-0.006570	0.097421	-1.606748	1.715148	0.999862
50709	0	-0.979496	-0.670370	9.723291	-0.009827	-0.006714	0.097229	-1.596419	1.683154	1.000723
50710	0	-0.955331	-0.680668	9.687377	-0.009581	-0.006816	0.096870	-1.587115	1.656298	0.996126
50711	0	-0.943543	-0.671398	9.649902	-0.009460	-0.006714	0.096497	-1.588850	1.632010	0.997393
50712	0	-0.951864	-0.671677	9.534297	-0.009533	-0.006715	0.095342	-1.592778	1.620310	0.994745
50713	0	-0.944821	-0.677523	9.607052	-0.009460	-0.006775	0.096069	-1.594794	1.611162	0.992054
50714	0	-0.961456	-0.665478	9.472892	-0.009620	-0.006654	0.094728	-1.597704	1.610296	0.993227
50715	0	-0.976794	-0.622933	9.503125	-0.009766	-0.006226	0.095032	-1.603849	1.618531	0.986281
50716	0	-0.977981	-0.708798	9.545609	-0.009770	-0.007088	0.095457	-1.605983	1.635136	0.987614
50717	0	-0.971738	-0.726213	9.533569	-0.009705	-0.007263	0.095337	-1.606512	1.655856	0.987310
50718	0	-0.981074	-0.671372	9.582023	-0.009791	-0.006712	0.095822	-1.610485	1.684293	0.989059
50719	0	-1.009538	-0.689826	9.673807	-0.010071	-0.006897	0.096741	-1.613893	1.718691	0.991025
50720	0	-0.990595	-0.690843	9.758588	-0.009876	-0.006900	0.097589	-1.625807	1.758911	0.991647
50721	0	-1.015999	-0.684091	9.948409	-0.010132	-0.006836	0.099487	-1.633389	1.796674	0.988169
50722	0	-1.033669	-0.666646	10.045436	-0.010311	-0.006663	0.100457	-1.638850	1.831142	0.986313
50723	0	-1.022404	-0.702418	10.198627	-0.010193	-0.007019	0.101990	-1.646489	1.871493	0.983681
50724	0	-1.058999	-0.721477	10.222311	-0.010561	-0.007213	0.102226	-1.650752	1.909326	0.981981
50725	0	-1.058484	-0.720469	10.394008	-0.010559	-0.007202	0.103943	-1.655416	1.943073	0.978690
50726	0	-1.081482	-0.659977	10.491149	-0.010795	-0.006598	0.104914	-1.659732	1.970439	0.978474
50727	0	-1.045318	-0.659289	10.577226	-0.010437	-0.006592	0.105774	-1.662809	1.993214	0.985542
50728	0	-1.054214	-0.628954	10.601309	-0.010530	-0.006289	0.106014	-1.664729	2.011133	0.985417
50729	0	-1.086464	-0.658555	10.571324	-0.010864	-0.006592	0.105713	-1.659752	2.016880	0.983940
50730	0	-1.061246	-0.645054	10.650762	-0.010621	-0.006457	0.106506	-1.654224	2.012956	0.981952
50731	0	-1.073417	-0.646480	10.675159	-0.010742	-0.006470	0.106750	-1.650711	2.009665	0.982652
50732	0	-1.065157	-0.712390	10.620503	-0.010666	-0.007132	0.106203	-1.644200	1.999512	0.984164
50733	0	-1.059891	-0.688752	10.589874	-0.010620	-0.006897	0.105896	-1.635735	1.981862	0.987977
50734	0	-1.061453	-0.668622	10.535454	-0.010639	-0.006696	0.105351	-1.627119	1.960340	0.991972
50735	0	-1.052655	-0.658454	10.449593	-0.010559	-0.006592	0.104492	-1.620872	1.929979	0.995145
50736	0	-1.058129	-0.710927	10.340513	-0.010617	-0.007127	0.103400	-1.603236	1.895345	1.003133
50737	0	-1.046062	-0.657224	10.168970	-0.010498	-0.006592	0.101685	-1.582961	1.858453	1.007747
50738	0	-1.044874	-0.689958	10.053968	-0.010486	-0.006920	0.100534	-1.561616	1.821664	1.011934
50739	0	-1.016048	-0.657275	9.924775	-0.010193	-0.006592	0.099243	-1.541408	1.789553	1.014629
50740	0	-0.984774	-0.684412	9.828000	-0.009885	-0.006860	0.098275	-1.524981	1.751492	1.022669
50741	0	-0.961488	-0.658040	9.759881	-0.009644	-0.006592	0.097595	-1.513346	1.723168	1.019043
50742	0	-0.943952	-0.643785	9.705574	-0.009465	-0.006448	0.097053	-1.503418	1.698060	1.026178
50743	0	-0.980600	-0.669991	9.649965	-0.009827	-0.006714	0.096497	-1.488713	1.678735	1.032750
50744	0	-0.970648	-0.661417	9.632179	-0.009725	-0.006625	0.096319	-1.477447	1.662430	1.034903
50745	0	-0.957169	-0.675888	9.588844	-0.009583	-0.006775	0.095886	-1.460096	1.654870	1.029332
50746	0	-0.973540	-0.654863	9.576972	-0.009745	-0.006560	0.095768	-1.448034	1.648999	1.032602
50747	0	-0.946241	-0.628072	9.558125	-0.009460	-0.006287	0.095581	-1.442847	1.656604	1.033917
50748	0	-0.965523	-0.633226	9.564156	-0.009647	-0.006336	0.095642	-1.440017	1.671274	1.037287
50749	0	-0.935123	-0.616276	9.576302	-0.009338	-0.006165	0.095764	-1.439779	1.691915	1.037502
50750	0	-0.956461	-0.634506	9.618680	-0.009547	-0.006345	0.096189	-1.442006	1.717882	1.034812
50751	0	-0.942053	-0.574025	9.728782	-0.009399	-0.005737	0.097290	-1.447444	1.747957	1.036826
50752	0	-0.959190	-0.623459	9.783175	-0.009564	-0.006232	0.097835	-1.452099	1.785430	1.032095
50753	0	-1.034418	-0.659932	9.911755	-0.010315	-0.006592	0.099121	-1.462742	1.824459	1.031253
50754	0	-1.034593	-0.661239	10.057464	-0.010313	-0.006608	0.100578	-1.469677	1.867198	1.025724
50755	0	-1.070572	-0.689935	10.192597	-0.010681	-0.006897	0.101929	-1.474292	1.900060	1.026421
50756	0	-1.075884	-0.654244	10.295728	-0.010731	-0.006536	0.102961	-1.482884	1.936572	1.025704
50757	0	-1.064291	-0.689586	10.339129	-0.010620	-0.006897	0.103394	-1.483660	1.967003	1.030551
50758	0	-1.081209	-0.652874	10.424079	-0.010788	-0.006529	0.104243	-1.485524	1.998747	1.028005
50759	0	-1.070071	-0.640512	10.503973	-0.010681	-0.006409	0.105042	-1.483635	2.025269	1.029276
50760	0	-1.067259	-0.639524	10.540296	-0.010659	-0.006402	0.105404	-1.478217	2.045054	1.026472
50761	0	-1.100091	-0.646743	10.601669	-0.010986	-0.006470	0.106018	-1.477664	2.066068	1.023114
50762	0	-1.101790	-0.646309	10.583206	-0.011016	-0.006466	0.105832	-1.476567	2.073436	1.026987
50763	0	-1.116695	-0.616453	10.644557	-0.011169	-0.006165	0.106445	-1.478413	2.076020	1.028133
50764	0	-1.121825	-0.628310	10.699567	-0.011226	-0.006288	0.106995	-1.475492	2.073298	1.023320
50765	0	-1.091048	-0.670691	10.602003	-0.010925	-0.006714	0.106018	-1.469838	2.062530	1.025717
50766	0	-1.087076	-0.650422	10.510976	-0.010896	-0.006517	0.105106	-1.457327	2.040541	1.030977
50767	0	-1.034605	-0.664076	10.547245	-0.010376	-0.006653	0.105469	-1.446010	2.013333	1.031728
50768	0	-1.028260	-0.673937	10.407583	-0.010317	-0.006752	0.104072	-1.433895	1.980901	1.033840
50769	0	-1.034362	-0.700476	10.315364	-0.010376	-0.007019	0.103149	-1.419844	1.950251	1.035782
50770	0	-1.015456	-0.643227	10.157440	-0.010191	-0.006442	0.101570	-1.410571	1.914474	1.037746
50771	0	-1.058308	-0.615350	10.028536	-0.010620	-0.006165	0.100281	-1.399753	1.877408	1.040778
50772	0	-1.050970	-0.625639	9.925626	-0.010547	-0.006266	0.099252	-1.390868	1.839981	1.041370
50773	0	-1.070848	-0.639543	9.808805	-0.010742	-0.006409	0.098083	-1.377176	1.805899	1.039541
50774	0	-0.997673	-0.649551	9.681390	-0.010005	-0.006505	0.096810	-1.367840	1.777648	1.039718
50775	0	-1.010811	-0.634086	9.698779	-0.010132	-0.006348	0.096985	-1.361632	1.754904	1.041142
50776	0	-0.975600	-0.632762	9.705351	-0.009780	-0.006334	0.097051	-1.355605	1.731918	1.042432
50777	0	-0.944445	-0.610198	9.613204	-0.009460	-0.006104	0.096130	-1.355662	1.718080	1.046322
50778	0	-0.960833	-0.658293	9.643919	-0.009612	-0.006589	0.096438	-1.350480	1.718837	1.047305
50779	0	-0.939489	-0.622667	9.570350	-0.009399	-0.006226	0.095703	-1.353660	1.718725	1.043070
50780	0	-0.963442	-0.604137	9.582550	-0.009635	-0.006045	0.095825	-1.350888	1.723257	1.044511
50781	0	-0.964847	-0.652590	9.582503	-0.009644	-0.006531	0.095825	-1.347082	1.734321	1.045241
50782	0	-0.972858	-0.651644	9.594527	-0.009715	-0.006521	0.095946	-1.343346	1.755723	1.037021
50783	0	-0.971712	-0.616625	9.698350	-0.009705	-0.006165	0.096985	-1.347326	1.775777	1.033749
50784	0	-1.011204	-0.635225	9.746863	-0.010097	-0.006351	0.097470	-1.350177	1.799289	1.026398
50785	0	-0.979125	-0.634987	9.832495	-0.009766	-0.006348	0.098328	-1.354816	1.834338	1.023308
50786	0	-0.996689	-0.653462	9.929586	-0.009940	-0.006536	0.099298	-1.355812	1.870426	1.021788
50787	0	-1.015763	-0.659567	10.064412	-0.010132	-0.006592	0.100647	-1.362283	1.904991	1.019144
50788	0	-1.027194	-0.648368	10.149176	-0.010245	-0.006478	0.101495	-1.370422	1.940197	1.020925
50789	0	-1.028010	-0.628921	10.265836	-0.010254	-0.006287	0.102661	-1.375356	1.974648	1.015782
50790	0	-1.051079	-0.629111	10.417931	-0.010490	-0.006292	0.104181	-1.376050	2.002248	1.015161
50791	0	-1.064090	-0.616937	10.436772	-0.010620	-0.006165	0.104370	-1.383378	2.030247	1.014507
50792	0	-1.079620	-0.654907	10.515613	-0.010784	-0.006541	0.105158	-1.393872	2.048619	1.011257
50793	0	-1.075329	-0.628718	10.540655	-0.010742	-0.006287	0.105408	-1.396530	2.065836	1.014834
50794	0	-1.119905	-0.671497	10.497694	-0.011192	-0.006716	0.104978	-1.397701	2.078328	1.020448
50795	0	-1.104792	-0.646710	10.546885	-0.011047	-0.006470	0.105469	-1.396786	2.084201	1.014756
50796	0	-1.086422	-0.634374	10.614029	-0.010866	-0.006343	0.106140	-1.399686	2.087290	1.018023
50797	0	-1.066824	-0.616629	10.601927	-0.010681	-0.006165	0.106018	-1.403502	2.078551	1.016828
50798	0	-1.100714	-0.623140	10.614343	-0.011022	-0.006229	0.106142	-1.407577	2.068140	1.018397
50799	0	-1.102713	-0.670991	10.559319	-0.011047	-0.006714	0.105591	-1.405263	2.051328	1.022057
50800	0	-1.061642	-0.682572	10.510902	-0.010641	-0.006828	0.105106	-1.404391	2.029573	1.029653
50801	0	-1.065105	-0.634794	10.357974	-0.010681	-0.006348	0.103577	-1.406572	2.001523	1.029112
50802	0	-1.058813	-0.604005	10.248746	-0.010622	-0.006043	0.102484	-1.404667	1.968855	1.028817
50803	0	-1.034222	-0.608965	10.181091	-0.010376	-0.006104	0.101807	-1.390989	1.936060	1.030335
50804	0	-1.008827	-0.637253	10.096417	-0.010126	-0.006382	0.100960	-1.382118	1.898384	1.028368
50805	0	-0.985488	-0.591419	9.881957	-0.009888	-0.005920	0.098816	-1.376793	1.865544	1.033491
50806	0	-0.961263	-0.639508	9.784884	-0.009640	-0.006397	0.097846	-1.376168	1.838997	1.036445
50807	0	-0.954986	-0.646794	9.741544	-0.009583	-0.006470	0.097412	-1.375969	1.805794	1.036742
50808	0	-0.992007	-0.653089	9.717698	-0.009945	-0.006528	0.097175	-1.381371	1.781750	1.034051
50809	0	-0.999363	-0.658946	9.710875	-0.010010	-0.006592	0.097107	-1.380613	1.767864	1.036372
50810	0	-1.002441	-0.610193	9.668396	-0.010039	-0.006100	0.096683	-1.385123	1.755460	1.032995
50811	0	-1.036914	-0.604098	9.594810	-0.010376	-0.006042	0.095947	-1.385348	1.752457	1.034578
50812	0	-0.993294	-0.664854	9.619271	-0.009935	-0.006650	0.096192	-1.385734	1.754640	1.040124
50813	0	-0.964037	-0.610421	9.619168	-0.009644	-0.006104	0.096191	-1.388597	1.756011	1.040464
50814	0	-0.958179	-0.622998	9.582453	-0.009577	-0.006227	0.095825	-1.393545	1.767229	1.039542
50815	0	-0.941348	-0.641126	9.637297	-0.009399	-0.006409	0.096375	-1.398688	1.789093	1.041563
50816	0	-0.944895	-0.647839	9.673467	-0.009428	-0.006475	0.096737	-1.404291	1.818988	1.042725
50817	0	-0.979031	-0.641246	9.777561	-0.009766	-0.006409	0.097778	-1.410828	1.853056	1.040995
50818	0	-1.008258	-0.611888	9.905165	-0.010060	-0.006112	0.099054	-1.420731	1.884007	1.034272
50819	0	-1.027994	-0.653671	10.046082	-0.010254	-0.006531	0.100464	-1.429611	1.918861	1.032241
50820	0	-1.032941	-0.648726	10.155316	-0.010306	-0.006482	0.101556	-1.437524	1.950000	1.031731
50821	0	-1.040179	-0.677759	10.204798	-0.010376	-0.006775	0.102051	-1.442692	1.984104	1.029736
50822	0	-1.057326	-0.635811	10.326314	-0.010550	-0.006353	0.103266	-1.450089	2.014463	1.034565
50823	0	-1.081709	-0.653163	10.351412	-0.010803	-0.006531	0.103516	-1.453157	2.034957	1.034922
50824	0	-1.017665	-0.653428	10.442661	-0.010160	-0.006533	0.104428	-1.457014	2.057928	1.031107
50825	0	-1.051048	-0.616927	10.406341	-0.010498	-0.006165	0.104065	-1.464310	2.076736	1.031873
50826	0	-1.058978	-0.679359	10.460935	-0.010585	-0.006784	0.104610	-1.476357	2.087356	1.028672
50827	0	-1.074224	-0.659830	10.522420	-0.010742	-0.006592	0.105225	-1.485477	2.092557	1.030192
50828	0	-1.092432	-0.624638	10.546746	-0.010925	-0.006239	0.105468	-1.495568	2.096662	1.028343
50829	0	-1.116310	-0.671665	10.583545	-0.011169	-0.006714	0.105835	-1.500623	2.094935	1.031219
50830	0	-1.096170	-0.684739	10.571379	-0.010974	-0.006842	0.105713	-1.508856	2.086813	1.034111
50831	0	-1.115192	-0.714599	10.461579	-0.011169	-0.007141	0.104614	-1.516176	2.072792	1.040639
50832	0	-1.062414	-0.653379	10.498609	-0.010647	-0.006541	0.104983	-1.510103	2.053099	1.049931
50833	0	-1.053216	-0.701745	10.418985	-0.010559	-0.007019	0.104187	-1.510351	2.028637	1.051283
50834	0	-1.029249	-0.676864	10.291338	-0.010324	-0.006772	0.102910	-1.508523	1.999292	1.049232
50835	0	-1.016071	-0.677232	10.083350	-0.010193	-0.006775	0.100830	-1.507649	1.967782	1.053832
50836	0	-1.009715	-0.646176	10.077912	-0.010129	-0.006465	0.100776	-1.505989	1.936775	1.052104
50837	0	-1.029011	-0.616452	9.967298	-0.010315	-0.006165	0.099670	-1.507915	1.913418	1.048113
50838	0	-1.011681	-0.628297	9.888476	-0.010144	-0.006287	0.098882	-1.505682	1.886796	1.048111
50839	0	-1.023288	-0.646767	9.826893	-0.010254	-0.006470	0.098267	-1.505285	1.867453	1.046379
50840	0	-0.988893	-0.683026	9.723486	-0.009908	-0.006832	0.097233	-1.505121	1.850461	1.046804
50841	0	-0.981451	-0.677189	9.747458	-0.009827	-0.006775	0.097473	-1.503661	1.841287	1.048108
50842	0	-0.905955	-0.664539	9.680480	-0.009070	-0.006647	0.096804	-1.503707	1.833542	1.050001
50843	0	-0.945163	-0.641117	9.674142	-0.009460	-0.006409	0.096741	-1.508771	1.828122	1.057430
50844	0	-0.937306	-0.671950	9.686464	-0.009382	-0.006720	0.096864	-1.510738	1.822404	1.053881
50845	0	-0.970337	-0.671563	9.637451	-0.009705	-0.006714	0.096375	-1.514913	1.826121	1.050049
50846	0	-0.994651	-0.653810	9.564093	-0.009947	-0.006535	0.095641	-1.521284	1.830800	1.053905
50847	0	-1.026276	-0.695588	9.631269	-0.010254	-0.006958	0.096313	-1.520922	1.846441	1.049571
50848	0	-1.010222	-0.659034	9.661520	-0.010089	-0.006588	0.096617	-1.525857	1.867336	1.049471
50849	0	-1.008332	-0.629643	9.802054	-0.010071	-0.006287	0.098022	-1.539404	1.887138	1.044541
50850	0	-0.974703	-0.638081	9.880866	-0.009730	-0.006368	0.098811	-1.556764	1.911613	1.042494
50851	0	-0.990784	-0.653828	9.905755	-0.009888	-0.006531	0.099060	-1.567651	1.939985	1.044867
50852	0	-1.019608	-0.662531	10.106502	-0.010173	-0.006608	0.101068	-1.589385	1.971484	1.038443
50853	0	-0.972638	-0.678408	10.265847	-0.009705	-0.006775	0.102661	-1.601822	2.000835	1.042223
50854	0	-1.062339	-0.668635	10.283452	-0.010603	-0.006672	0.102838	-1.620088	2.028682	1.043245
50855	0	-1.069960	-0.696365	10.351334	-0.010681	-0.006958	0.103516	-1.628556	2.054123	1.045278
50856	0	-1.122065	-0.722313	10.436318	-0.011207	-0.007214	0.104365	-1.641120	2.074672	1.045054
50857	0	-1.093546	-0.715536	10.467326	-0.010925	-0.007141	0.104675	-1.658872	2.090873	1.046246
50858	0	-1.088883	-0.638534	10.479167	-0.010885	-0.006376	0.104793	-1.670955	2.099860	1.051744
50859	0	-1.086742	-0.641089	10.424758	-0.010864	-0.006409	0.104248	-1.675493	2.108424	1.052955
50860	0	-1.056171	-0.721248	10.589411	-0.010566	-0.007207	0.105894	-1.683629	2.109140	1.052889
50861	0	-1.037017	-0.714231	10.553027	-0.010376	-0.007141	0.105530	-1.687039	2.107970	1.051262
50862	0	-1.047642	-0.653639	10.486020	-0.010487	-0.006534	0.104859	-1.692165	2.101918	1.055853
50863	0	-1.042325	-0.677466	10.498185	-0.010437	-0.006775	0.104980	-1.694019	2.091949	1.058622
50864	0	-1.075499	-0.720182	10.486244	-0.010776	-0.007202	0.104860	-1.695740	2.074543	1.058597
50865	0	-1.089697	-0.683569	10.406793	-0.010925	-0.006836	0.104065	-1.697543	2.048418	1.064283
50866	0	-1.022926	-0.676932	10.321850	-0.010259	-0.006775	0.103215	-1.693403	2.020863	1.063342
50867	0	-1.041133	-0.683082	10.248098	-0.010437	-0.006836	0.102478	-1.689757	1.997224	1.066039
50868	0	-1.041764	-0.633006	10.157179	-0.010448	-0.006338	0.101568	-1.682691	1.968647	1.063129
50869	0	-1.010216	-0.670185	9.936907	-0.010132	-0.006714	0.099365	-1.670953	1.939464	1.064017
50870	0	-1.016919	-0.693036	9.894852	-0.010195	-0.006934	0.098946	-1.668597	1.914948	1.062292
50871	0	-0.992285	-0.695104	9.826971	-0.009949	-0.006958	0.098267	-1.662539	1.889875	1.062530
50872	0	-0.938452	-0.669660	9.742055	-0.009410	-0.006701	0.097418	-1.660021	1.865073	1.066753
50873	0	-0.956096	-0.652938	9.753639	-0.009583	-0.006531	0.097534	-1.660474	1.844825	1.068770
50874	0	-1.013568	-0.701358	9.699043	-0.010150	-0.007017	0.096989	-1.658442	1.832966	1.073330
50875	0	-0.999474	-0.713549	9.698683	-0.010010	-0.007141	0.096985	-1.653945	1.820251	1.077308
50876	0	-0.990951	-0.664171	9.662350	-0.009919	-0.006642	0.096622	-1.655277	1.813936	1.070896
50877	0	-0.964036	-0.670942	9.643618	-0.009644	-0.006714	0.096436	-1.652174	1.815170	1.073509
50878	0	-0.969749	-0.688603	9.613163	-0.009699	-0.006888	0.096131	-1.651587	1.818511	1.075891
50879	0	-0.976749	-0.719745	9.704606	-0.009766	-0.007202	0.097046	-1.648238	1.825769	1.073599
50880	0	-0.935128	-0.700791	9.667899	-0.009342	-0.007010	0.096680	-1.647457	1.841536	1.075163
50881	0	-0.977780	-0.689642	9.704471	-0.009766	-0.006897	0.097046	-1.649028	1.860975	1.070701
50882	0	-0.962618	-0.677622	9.752930	-0.009607	-0.006774	0.097531	-1.653917	1.888232	1.066431
50883	0	-1.003291	-0.689890	9.917966	-0.010010	-0.006897	0.099182	-1.658429	1.919988	1.062378
50884	0	-1.032573	-0.678577	10.014997	-0.010301	-0.006780	0.100153	-1.667697	1.953688	1.064445
50885	0	-1.033762	-0.653118	10.046151	-0.010315	-0.006531	0.100464	-1.670461	1.984562	1.063850
50886	0	-1.020273	-0.647685	10.149378	-0.010178	-0.006471	0.101497	-1.679713	2.017894	1.066480
50887	0	-1.082087	-0.666236	10.333006	-0.010803	-0.006653	0.103333	-1.692547	2.042449	1.069867
50888	0	-1.049301	-0.668042	10.399571	-0.010473	-0.006673	0.103998	-1.703112	2.069253	1.065120
50889	0	-1.032900	-0.683913	10.455163	-0.010315	-0.006836	0.104553	-1.708848	2.089672	1.064166
50890	0	-1.047719	-0.672322	10.454808	-0.010466	-0.006721	0.104549	-1.714037	2.107317	1.069274
50891	0	-1.062627	-0.666076	10.491831	-0.010620	-0.006653	0.104919	-1.724885	2.119056	1.068633
50892	0	-1.100259	-0.703534	10.540444	-0.010999	-0.007035	0.105405	-1.727177	2.128281	1.067838
50893	0	-1.080495	-0.708445	10.510207	-0.010803	-0.007080	0.105103	-1.734127	2.135180	1.070016
50894	0	-1.086399	-0.684012	10.565167	-0.010868	-0.006845	0.105651	-1.730510	2.135772	1.068439
50895	0	-1.085124	-0.688713	10.522660	-0.010864	-0.006897	0.105225	-1.721995	2.126584	1.073035
50896	0	-1.058141	-0.698861	10.620703	-0.010594	-0.007000	0.106205	-1.711921	2.117651	1.067334
50897	0	-1.029418	-0.688316	10.461721	-0.010315	-0.006897	0.104614	-1.698961	2.099946	1.063447
50898	0	-1.042665	-0.692493	10.376897	-0.010457	-0.006931	0.103765	-1.694017	2.071438	1.065240
50899	0	-1.004253	-0.700158	10.321439	-0.010071	-0.007019	0.103210	-1.676817	2.044971	1.069712
50900	0	-1.004970	-0.642331	10.200079	-0.010077	-0.006435	0.101997	-1.665361	2.019861	1.070871
50901	0	-1.022397	-0.621221	10.077291	-0.010254	-0.006226	0.100769	-1.652274	1.990830	1.072085
50902	0	-1.047036	-0.643392	9.980387	-0.010500	-0.006444	0.099800	-1.642866	1.961836	1.076993
50903	0	-1.040976	-0.652087	9.918565	-0.010437	-0.006531	0.099182	-1.633629	1.935301	1.082808
50904	0	-0.993501	-0.656171	9.809307	-0.009956	-0.006573	0.098090	-1.622948	1.915320	1.087216
50905	0	-0.986808	-0.676598	9.747575	-0.009888	-0.006775	0.097473	-1.614614	1.897261	1.088427
50906	0	-0.977028	-0.705582	9.735809	-0.009788	-0.007063	0.097356	-1.608370	1.882051	1.082524
50907	0	-0.975205	-0.725819	9.759694	-0.009766	-0.007263	0.097595	-1.604707	1.871070	1.087319
50908	0	-0.954697	-0.645533	9.698892	-0.009556	-0.006460	0.096988	-1.601138	1.865639	1.085564
50909	0	-0.987711	-0.634582	9.649779	-0.009888	-0.006348	0.096497	-1.601135	1.858072	1.083827
50910	0	-0.992497	-0.683076	9.637687	-0.009928	-0.006833	0.096376	-1.600561	1.859785	1.084970
50911	0	-1.001555	-0.683034	9.674052	-0.010010	-0.006836	0.096741	-1.596143	1.871672	1.081803
50912	0	-0.978658	-0.664052	9.698317	-0.009778	-0.006642	0.096984	-1.596257	1.886730	1.084696
50913	0	-0.977534	-0.658918	9.673992	-0.009766	-0.006592	0.096741	-1.595429	1.903193	1.084656
50914	0	-0.979913	-0.688901	9.753115	-0.009786	-0.006892	0.097532	-1.593943	1.924010	1.084843
50915	0	-0.954120	-0.634832	9.802050	-0.009521	-0.006348	0.098022	-1.597002	1.952061	1.077249
50916	0	-0.982592	-0.616500	9.929752	-0.009806	-0.006166	0.099299	-1.597591	1.980401	1.073343
50917	0	-1.009483	-0.641268	10.058328	-0.010071	-0.006409	0.100586	-1.604453	2.012691	1.077192
50918	0	-1.026381	-0.703112	10.167636	-0.010242	-0.007028	0.101679	-1.610686	2.042773	1.074739
50919	0	-1.051869	-0.689943	10.198745	-0.010498	-0.006897	0.101990	-1.615731	2.070927	1.071962
50920	0	-1.098650	-0.659495	10.320285	-0.010967	-0.006598	0.103205	-1.615174	2.097240	1.070416
50921	0	-1.118736	-0.659053	10.357481	-0.011169	-0.006592	0.103577	-1.616083	2.122015	1.070019
50922	0	-1.078934	-0.701133	10.351107	-0.010778	-0.007017	0.103512	-1.611962	2.139034	1.069218
50923	0	-1.087196	-0.677161	10.388124	-0.010864	-0.006775	0.103882	-1.610617	2.152476	1.070862
50924	0	-1.027461	-0.669819	10.424624	-0.010269	-0.006708	0.104246	-1.601969	2.163390	1.071466
50925	0	-1.025445	-0.664560	10.424845	-0.010254	-0.006653	0.104248	-1.596284	2.168934	1.071347
50926	0	-1.007110	-0.645265	10.467553	-0.010072	-0.006455	0.104675	-1.595489	2.173161	1.074366
50927	0	-1.024314	-0.664559	10.547025	-0.010254	-0.006653	0.105469	-1.589844	2.166421	1.072733
50928	0	-1.064747	-0.644489	10.486320	-0.010660	-0.006455	0.104861	-1.580548	2.157493	1.074210
50929	0	-1.078886	-0.652115	10.437220	-0.010803	-0.006531	0.104370	-1.572254	2.146626	1.078227
50930	0	-1.045093	-0.649962	10.413240	-0.010469	-0.006512	0.104130	-1.561187	2.131222	1.073402
50931	0	-1.059420	-0.675947	10.272586	-0.010620	-0.006775	0.102722	-1.546145	2.107293	1.071505
50932	0	-1.067129	-0.648841	10.193817	-0.010691	-0.006500	0.101935	-1.535055	2.090419	1.073549
50933	0	-1.047421	-0.657751	10.119969	-0.010498	-0.006592	0.101196	-1.521086	2.068376	1.072111
50934	0	-0.993682	-0.661098	10.004589	-0.009963	-0.006625	0.100042	-1.507014	2.043314	1.069951
50935	0	-1.004582	-0.682156	9.912462	-0.010071	-0.006836	0.099121	-1.492642	2.019299	1.075034
50936	0	-0.993355	-0.643178	9.864285	-0.009960	-0.006442	0.098639	-1.482859	1.993343	1.074306
50937	0	-1.042307	-0.676746	9.826859	-0.010437	-0.006775	0.098267	-1.476452	1.981949	1.082965
50938	0	-1.020880	-0.601616	9.796685	-0.010226	-0.006028	0.097964	-1.464607	1.966490	1.081776
50939	0	-1.005111	-0.639983	9.759783	-0.010071	-0.006409	0.097595	-1.456406	1.948334	1.083135
50940	0	-1.014557	-0.631967	9.784567	-0.010154	-0.006330	0.097844	-1.445952	1.943706	1.081735
50941	0	-0.994285	-0.640395	9.710785	-0.009949	-0.006409	0.097107	-1.442601	1.941718	1.079694
50942	0	-0.950639	-0.651332	9.741395	-0.009510	-0.006521	0.097413	-1.435587	1.942329	1.081863
50943	0	-0.958655	-0.670998	9.698473	-0.009583	-0.006714	0.096985	-1.433269	1.952056	1.080399
50944	0	-0.953702	-0.646367	9.680001	-0.009530	-0.006462	0.096801	-1.437383	1.965278	1.076672
50945	0	-0.983564	-0.597774	9.710625	-0.009827	-0.005981	0.097107	-1.435327	1.980788	1.074576
50946	0	-1.010474	-0.634477	9.814075	-0.010089	-0.006341	0.098143	-1.442074	2.004137	1.077384
50947	0	-1.020947	-0.635229	9.875287	-0.010193	-0.006348	0.098755	-1.449746	2.028323	1.078472
50948	0	-1.042591	-0.611651	9.838194	-0.010409	-0.006113	0.098384	-1.456148	2.052463	1.081400
50949	0	-1.064167	-0.623353	10.021695	-0.010620	-0.006226	0.100220	-1.467562	2.082013	1.080337
50950	0	-1.043540	-0.649101	10.118864	-0.010420	-0.006486	0.101191	-1.475565	2.104616	1.074056
50951	0	-1.045501	-0.671845	10.174346	-0.010437	-0.006714	0.101746	-1.483049	2.129790	1.073908
50952	0	-1.030684	-0.678824	10.216615	-0.010290	-0.006784	0.102168	-1.489643	2.153386	1.077387
50953	0	-1.039024	-0.647178	10.351407	-0.010376	-0.006470	0.103516	-1.494228	2.174091	1.078692
50954	0	-1.053795	-0.653812	10.393775	-0.010527	-0.006536	0.103939	-1.499389	2.191453	1.077227
50955	0	-1.063041	-0.628726	10.418592	-0.010620	-0.006287	0.104187	-1.502389	2.207700	1.072827
50956	0	-1.088703	-0.617301	10.448875	-0.010885	-0.006166	0.104489	-1.511814	2.214607	1.070152
50957	0	-1.117054	-0.610425	10.418685	-0.011169	-0.006104	0.104187	-1.514851	2.220763	1.069479
50958	0	-1.098594	-0.622180	10.467502	-0.010989	-0.006227	0.104674	-1.510885	2.222128	1.067273
50959	0	-1.103579	-0.646901	10.504276	-0.011047	-0.006470	0.105042	-1.512321	2.214447	1.066193
50960	0	-1.107210	-0.689481	10.473973	-0.011086	-0.006896	0.104738	-1.513148	2.204813	1.059850
50961	0	-1.042044	-0.683586	10.437178	-0.010437	-0.006836	0.104370	-1.515272	2.191536	1.064462
50962	0	-1.056204	-0.671709	10.455838	-0.010587	-0.006714	0.104556	-1.520999	2.169359	1.071448
50963	0	-1.040967	-0.677874	10.357916	-0.010437	-0.006775	0.103577	-1.527381	2.144098	1.070828
50964	0	-1.053745	-0.659837	10.248588	-0.010567	-0.006599	0.102483	-1.528351	2.116358	1.069417
50965	0	-1.046731	-0.628096	10.150499	-0.010498	-0.006287	0.101501	-1.524167	2.086561	1.076793
50966	0	-1.034386	-0.651283	10.071847	-0.010376	-0.006520	0.100715	-1.517885	2.054969	1.076638
50967	0	-1.028783	-0.621339	9.924674	-0.010315	-0.006226	0.099243	-1.506044	2.028571	1.077142
50968	0	-1.041629	-0.674661	9.894796	-0.010445	-0.006751	0.098945	-1.503025	2.000740	1.077382
50969	0	-1.010586	-0.671190	9.924595	-0.010132	-0.006714	0.099243	-1.502956	1.975669	1.080364
50970	0	-0.994010	-0.652425	9.845649	-0.009958	-0.006527	0.098454	-1.502058	1.959432	1.082566
50971	0	-0.999060	-0.646759	9.796352	-0.010010	-0.006470	0.097961	-1.501820	1.941891	1.088577
50972	0	-0.977135	-0.683412	9.766164	-0.009789	-0.006832	0.097660	-1.506379	1.926692	1.089578
50973	0	-0.993649	-0.670988	9.668122	-0.009949	-0.006714	0.096680	-1.503960	1.917029	1.095867
50974	0	-0.986270	-0.634079	9.680469	-0.009864	-0.006340	0.096805	-1.507170	1.920557	1.096232
50975	0	-0.988404	-0.604028	9.759572	-0.009888	-0.006042	0.097595	-1.506881	1.921179	1.097163
50976	0	-0.957850	-0.597785	9.674140	-0.009576	-0.005978	0.096742	-1.509445	1.929226	1.098012
50977	0	-0.989152	-0.628844	9.728953	-0.009888	-0.006287	0.097290	-1.513893	1.938628	1.100987
50978	0	-0.972468	-0.672050	9.722566	-0.009712	-0.006718	0.097227	-1.519532	1.958249	1.096240
50979	0	-0.965727	-0.654002	9.789842	-0.009644	-0.006531	0.097900	-1.532660	1.979249	1.094041
50980	0	-0.996392	-0.690165	9.832577	-0.009949	-0.006897	0.098328	-1.540425	2.001900	1.091129
50981	0	-1.008499	-0.660050	9.966840	-0.010071	-0.006592	0.099670	-1.552765	2.023095	1.094773
50982	0	-1.017646	-0.673607	10.088446	-0.010160	-0.006732	0.100886	-1.559734	2.046199	1.093833
50983	0	-1.051945	-0.654040	10.143759	-0.010498	-0.006531	0.101440	-1.572977	2.075255	1.094593
50984	0	-1.037963	-0.661477	10.204275	-0.010359	-0.006612	0.102045	-1.578638	2.103553	1.089055
50985	0	-1.075999	-0.660129	10.326903	-0.010742	-0.006592	0.103271	-1.591517	2.128200	1.086532
50986	0	-1.054840	-0.685860	10.344719	-0.010534	-0.006855	0.103449	-1.597859	2.148689	1.089509
50987	0	-1.075697	-0.683629	10.381925	-0.010742	-0.006836	0.103821	-1.600627	2.169868	1.090330
50988	0	-1.071738	-0.641240	10.357199	-0.010711	-0.006410	0.103573	-1.606006	2.182139	1.087198
50989	0	-1.062146	-0.659185	10.418687	-0.010620	-0.006592	0.104187	-1.608408	2.188480	1.088164
50990	0	-1.080700	-0.622939	10.455200	-0.010806	-0.006227	0.104552	-1.613842	2.194382	1.087638
50991	0	-1.049464	-0.689685	10.430943	-0.010498	-0.006897	0.104309	-1.616016	2.195515	1.091230
50992	0	-1.078606	-0.689417	10.443242	-0.010797	-0.006897	0.104431	-1.615241	2.188892	1.091756
50993	0	-1.042496	-0.659451	10.443219	-0.010437	-0.006592	0.104431	-1.620457	2.180608	1.088213
50994	0	-1.076572	-0.647228	10.431260	-0.010779	-0.006475	0.104311	-1.619235	2.170520	1.086448
50995	0	-1.035629	-0.646665	10.345676	-0.010376	-0.006470	0.103455	-1.618072	2.153628	1.085576
50996	0	-1.043319	-0.682964	10.327794	-0.010459	-0.006830	0.103275	-1.619663	2.129953	1.087709
50997	0	-1.004075	-0.677146	10.248121	-0.010071	-0.006775	0.102478	-1.618028	2.101265	1.088231
50998	0	-1.016808	-0.682454	10.096088	-0.010195	-0.006829	0.100958	-1.614866	2.075941	1.083016
50999	0	-1.010890	-0.665099	10.040527	-0.010132	-0.006653	0.100403	-1.614998	2.054670	1.085756
51000	0	-1.011980	-0.622534	9.998296	-0.010147	-0.006223	0.099980	-1.620189	2.028299	1.089444
51001	0	-1.022668	-0.653080	9.936804	-0.010254	-0.006531	0.099365	-1.622444	2.001819	1.090968
51002	0	-1.017761	-0.678113	9.863958	-0.010201	-0.006776	0.098638	-1.630752	1.980164	1.094466
51003	0	-1.005231	-0.641252	9.845135	-0.010071	-0.006409	0.098450	-1.637471	1.963502	1.102032
51004	0	-0.995958	-0.690476	9.820990	-0.009974	-0.006906	0.098208	-1.638829	1.952082	1.106068
51005	0	-0.999550	-0.714358	9.790167	-0.010010	-0.007141	0.097900	-1.643954	1.940335	1.106736
51006	0	-0.979391	-0.684609	9.710904	-0.009799	-0.006842	0.097109	-1.651444	1.939265	1.105064
51007	0	-1.000669	-0.696629	9.704562	-0.010010	-0.006958	0.097046	-1.663554	1.940473	1.107097
51008	0	-1.005973	-0.655132	9.698424	-0.010065	-0.006548	0.096984	-1.669873	1.939041	1.107440
51009	0	-0.989088	-0.659066	9.680151	-0.009888	-0.006592	0.096802	-1.670839	1.947740	1.103794
51010	0	-0.971472	-0.671572	9.655605	-0.009711	-0.006712	0.096557	-1.677698	1.956629	1.109931
51011	0	-0.995820	-0.689839	9.771622	-0.009949	-0.006897	0.097717	-1.681745	1.972577	1.108997
51012	0	-0.985807	-0.665970	9.832327	-0.009846	-0.006656	0.098325	-1.688810	1.991780	1.110567
51013	0	-0.990245	-0.671889	9.905824	-0.009888	-0.006714	0.099060	-1.696999	2.013726	1.106631
51014	0	-0.999354	-0.673001	10.003100	-0.009979	-0.006724	0.100033	-1.705832	2.035000	1.102376
51015	0	-1.032976	-0.690462	10.058389	-0.010315	-0.006897	0.100586	-1.716878	2.056805	1.097957
51016	0	-0.999926	-0.704429	10.186032	-0.009979	-0.007035	0.101863	-1.729436	2.084171	1.095234
51017	0	-1.014439	-0.672541	10.223188	-0.010132	-0.006714	0.102234	-1.744679	2.103184	1.091213
51018	0	-1.041227	-0.699664	10.253222	-0.010402	-0.006982	0.102534	-1.763560	2.119800	1.096710
51019	0	-1.050197	-0.678194	10.314855	-0.010498	-0.006775	0.103149	-1.773751	2.128977	1.101627
51020	0	-1.082063	-0.673684	10.381741	-0.010812	-0.006728	0.103819	-1.785623	2.143628	1.096790
51021	0	-1.056556	-0.684318	10.357552	-0.010559	-0.006836	0.103577	-1.795937	2.155717	1.089304
51022	0	-1.057719	-0.704232	10.387795	-0.010572	-0.007034	0.103879	-1.807094	2.165869	1.087233
51023	0	-1.067690	-0.739101	10.424807	-0.010681	-0.007385	0.104248	-1.815774	2.165972	1.096181
51024	0	-1.066588	-0.728690	10.461415	-0.010673	-0.007276	0.104614	-1.830424	2.163596	1.092210
51025	0	-1.049018	-0.726517	10.437077	-0.010498	-0.007263	0.104370	-1.834922	2.159830	1.094589
51026	0	-1.041129	-0.702469	10.357861	-0.010422	-0.007024	0.103578	-1.838187	2.153153	1.092914
51027	0	-1.072443	-0.732311	10.302927	-0.010742	-0.007324	0.103027	-1.839273	2.138229	1.098141
51028	0	-1.031827	-0.725839	10.345989	-0.010341	-0.007261	0.103457	-1.838348	2.118309	1.094458
51029	0	-1.022573	-0.676836	10.266438	-0.010254	-0.006775	0.102661	-1.833313	2.091749	1.095118
51030	0	-1.023607	-0.693938	10.157103	-0.010260	-0.006946	0.101568	-1.828563	2.070067	1.094915
51031	0	-1.029313	-0.676601	10.089394	-0.010315	-0.006775	0.100891	-1.820777	2.050148	1.094791
51032	0	-1.006661	-0.711786	9.998304	-0.010089	-0.007124	0.099980	-1.816121	2.029394	1.100122
51033	0	-0.998549	-0.695371	9.967315	-0.010010	-0.006958	0.099670	-1.813510	2.006283	1.105343
51034	0	-1.005966	-0.687566	9.919034	-0.010084	-0.006889	0.099187	-1.800008	1.982865	1.103335
51035	0	-0.993235	-0.671308	9.832935	-0.009949	-0.006714	0.098328	-1.801393	1.968632	1.104107
51036	0	-0.984023	-0.682590	9.827160	-0.009855	-0.006835	0.098269	-1.793217	1.955819	1.113382
51037	0	-0.993787	-0.707414	9.784089	-0.009949	-0.007080	0.097839	-1.788649	1.947881	1.116544
51038	0	-0.985608	-0.675940	9.784347	-0.009866	-0.006763	0.097842	-1.786209	1.941428	1.117189
51039	0	-1.000700	-0.683224	9.729058	-0.010010	-0.006836	0.097290	-1.784167	1.943074	1.113604
51040	0	-0.976139	-0.719730	9.722977	-0.009761	-0.007195	0.097230	-1.788670	1.948583	1.109802
51041	0	-0.970636	-0.701758	9.716790	-0.009705	-0.007019	0.097168	-1.789322	1.955534	1.105859
51042	0	-0.977674	-0.652812	9.747151	-0.009769	-0.006529	0.097472	-1.790787	1.969050	1.094848
51043	0	-0.971555	-0.664971	9.735019	-0.009705	-0.006653	0.097351	-1.789557	1.986746	1.096264
51044	0	-0.980628	-0.670499	9.820201	-0.009788	-0.006708	0.098204	-1.788352	2.013344	1.099299
51045	0	-1.002231	-0.701757	9.911993	-0.010010	-0.007019	0.099121	-1.789074	2.032668	1.097457
51046	0	-0.980313	-0.671640	10.021536	-0.009791	-0.006711	0.100217	-1.797606	2.050987	1.093826
51047	0	-1.033239	-0.684113	10.107209	-0.010315	-0.006836	0.101074	-1.805969	2.075509	1.101025
51048	0	-1.036737	-0.685781	10.155522	-0.010350	-0.006846	0.101558	-1.821210	2.099661	1.103027
51049	0	-1.039320	-0.714996	10.168219	-0.010376	-0.007141	0.101685	-1.833584	2.123873	1.104754
51050	0	-1.036556	-0.679502	10.234950	-0.010350	-0.006793	0.102351	-1.838208	2.145895	1.099917
51051	0	-1.033143	-0.695761	10.308675	-0.010315	-0.006958	0.103088	-1.840232	2.168975	1.102059
51052	0	-1.035723	-0.713703	10.351120	-0.010348	-0.007141	0.103512	-1.838134	2.183638	1.100579
51053	0	-1.044481	-0.719890	10.382024	-0.010437	-0.007202	0.103821	-1.836945	2.197091	1.100033
51054	0	-1.075972	-0.743608	10.363597	-0.010758	-0.007441	0.103636	-1.834332	2.203476	1.091081
51055	0	-1.068022	-0.689475	10.351587	-0.010681	-0.006897	0.103516	-1.834277	2.207241	1.092717
51056	0	-1.073302	-0.640815	10.388238	-0.010740	-0.006405	0.103882	-1.840198	2.204088	1.092143
51057	0	-1.054898	-0.646889	10.461533	-0.010559	-0.006470	0.104614	-1.841585	2.197875	1.092614
51058	0	-1.064910	-0.652618	10.370210	-0.010661	-0.006530	0.103701	-1.839905	2.189417	1.092893
51059	0	-1.060409	-0.689053	10.363977	-0.010620	-0.006897	0.103638	-1.835103	2.176504	1.097594
51060	0	-1.045155	-0.681176	10.278933	-0.010467	-0.006824	0.102787	-1.824325	2.164554	1.101736
51061	0	-1.017169	-0.712682	10.266423	-0.010193	-0.007141	0.102661	-1.810689	2.145751	1.102034
51062	0	-1.006706	-0.722526	10.120511	-0.010091	-0.007236	0.101202	-1.801388	2.123623	1.104275
51063	0	-1.023122	-0.670858	10.193134	-0.010254	-0.006714	0.101929	-1.797752	2.102922	1.106867
51064	0	-1.049472	-0.669898	10.102028	-0.010514	-0.006703	0.101018	-1.795047	2.085597	1.107038
51065	0	-1.010983	-0.676619	9.979531	-0.010132	-0.006775	0.099792	-1.787341	2.065153	1.107910
51066	0	-1.025361	-0.711898	9.906795	-0.010271	-0.007124	0.099066	-1.783960	2.049701	1.114060
51067	0	-1.011137	-0.707223	9.942891	-0.010132	-0.007080	0.099426	-1.777217	2.030957	1.114847
51068	0	-1.001479	-0.668244	9.845720	-0.010031	-0.006699	0.098454	-1.760808	2.017153	1.115169
51069	0	-0.968928	-0.724753	9.814720	-0.009705	-0.007263	0.098145	-1.744903	2.004090	1.115473
51070	0	-0.954370	-0.642823	9.784566	-0.009552	-0.006439	0.097844	-1.734403	1.999215	1.111773
51071	0	-0.988510	-0.731010	9.735240	-0.009888	-0.007324	0.097351	-1.720253	2.000845	1.113476
51072	0	-0.969519	-0.656047	9.729266	-0.009700	-0.006564	0.097292	-1.718311	2.000167	1.116038
51073	0	-0.988604	-0.683024	9.698543	-0.009888	-0.006836	0.096985	-1.713986	2.002976	1.119669
51074	0	-1.000938	-0.633638	9.729079	-0.010007	-0.006337	0.097291	-1.715445	2.010697	1.116544
51075	0	-1.001386	-0.652233	9.832778	-0.010010	-0.006531	0.098328	-1.708020	2.020277	1.113060
51076	0	-0.984714	-0.651097	9.838772	-0.009835	-0.006515	0.098389	-1.706252	2.038969	1.106658
51077	0	-1.026954	-0.640576	9.808205	-0.010254	-0.006409	0.098083	-1.705316	2.061964	1.108129
51078	0	-0.987360	-0.670914	9.991019	-0.009859	-0.006708	0.099912	-1.708869	2.083423	1.106535
51079	0	-0.984070	-0.671624	10.003508	-0.009827	-0.006714	0.100037	-1.714023	2.104240	1.107524
51080	0	-0.993089	-0.720509	10.100807	-0.009916	-0.007207	0.101009	-1.714402	2.125517	1.109623
51081	0	-1.014829	-0.665439	10.211008	-0.010132	-0.006653	0.102112	-1.718588	2.148756	1.107312
51082	0	-1.011636	-0.665985	10.235073	-0.010104	-0.006657	0.102352	-1.724570	2.167230	1.099013
51083	0	-1.039109	-0.689811	10.253746	-0.010376	-0.006897	0.102539	-1.728249	2.188935	1.095713
51084	0	-1.059821	-0.682716	10.290135	-0.010590	-0.006839	0.102901	-1.717743	2.203274	1.096791
51085	0	-1.062592	-0.683052	10.345435	-0.010620	-0.006836	0.103455	-1.714193	2.214434	1.098149
51086	0	-1.039226	-0.675824	10.369769	-0.010387	-0.006764	0.103698	-1.709786	2.224562	1.098571
51087	0	-1.050045	-0.652098	10.382117	-0.010498	-0.006531	0.103821	-1.701406	2.231977	1.098988
51088	0	-1.056261	-0.668664	10.400456	-0.010564	-0.006695	0.104004	-1.694826	2.235381	1.096526
51089	0	-1.030778	-0.640254	10.394396	-0.010315	-0.006409	0.103943	-1.690411	2.232274	1.095205
51090	0	-1.072148	-0.700016	10.394594	-0.010728	-0.007008	0.103945	-1.684582	2.229995	1.092416
51091	0	-1.078836	-0.670260	10.394514	-0.010803	-0.006714	0.103943	-1.674538	2.218359	1.094466
51092	0	-1.063912	-0.631542	10.370445	-0.010652	-0.006326	0.103703	-1.665537	2.209318	1.100680
51093	0	-1.066296	-0.639738	10.370130	-0.010681	-0.006409	0.103699	-1.655371	2.194001	1.099963
51094	0	-1.056562	-0.631508	10.291267	-0.010585	-0.006326	0.102910	-1.645860	2.177381	1.102563
51095	0	-1.011039	-0.652406	10.278574	-0.010132	-0.006531	0.102783	-1.640693	2.158252	1.106452
51096	0	-1.006604	-0.669624	10.041034	-0.010090	-0.006701	0.100408	-1.636996	2.135903	1.102459
51097	0	-0.992888	-0.670859	10.028308	-0.009949	-0.006714	0.100281	-1.633270	2.118013	1.103364
51098	0	-1.000937	-0.645557	10.016504	-0.010032	-0.006460	0.100163	-1.630284	2.097246	1.105114
51099	0	-0.986718	-0.658545	9.967286	-0.009888	-0.006592	0.099670	-1.625293	2.078456	1.103293
51100	0	-1.000985	-0.681926	9.882310	-0.010031	-0.006824	0.098821	-1.622642	2.058995	1.106866
51101	0	-1.011640	-0.670946	9.881780	-0.010132	-0.006714	0.098816	-1.619852	2.045882	1.106434
51102	0	-1.020878	-0.681830	9.869885	-0.010223	-0.006827	0.098697	-1.611673	2.033716	1.106346
51103	0	-1.036648	-0.645981	9.796309	-0.010376	-0.006470	0.097961	-1.602492	2.027333	1.106420
51104	0	-0.973833	-0.656553	9.845386	-0.009747	-0.006573	0.098453	-1.596477	2.022553	1.106382
51105	0	-0.970259	-0.633736	9.777919	-0.009705	-0.006348	0.097778	-1.586847	2.024915	1.109836
51106	0	-0.970316	-0.644743	9.808436	-0.009701	-0.006450	0.098084	-1.586609	2.032415	1.113203
51107	0	-0.958664	-0.622458	9.777798	-0.009583	-0.006226	0.097778	-1.587821	2.042009	1.111177
51108	0	-0.984625	-0.646358	9.820379	-0.009835	-0.006468	0.098205	-1.585328	2.059542	1.114271
51109	0	-1.007746	-0.647234	9.887610	-0.010071	-0.006470	0.098877	-1.590714	2.072061	1.111145
51110	0	-1.015544	-0.640961	9.905741	-0.010145	-0.006414	0.099058	-1.587611	2.088638	1.110840
51111	0	-1.026552	-0.641125	10.003527	-0.010254	-0.006409	0.100037	-1.592961	2.106667	1.114814
51112	0	-0.998962	-0.647693	10.058129	-0.009973	-0.006475	0.100583	-1.597085	2.130825	1.111697
51113	0	-1.014190	-0.653513	10.125604	-0.010132	-0.006531	0.101257	-1.604416	2.146970	1.113894
51114	0	-1.034608	-0.648203	10.198568	-0.010336	-0.006479	0.101987	-1.609918	2.163154	1.110074
51115	0	-1.056891	-0.659556	10.217159	-0.010559	-0.006592	0.102173	-1.616486	2.179003	1.102474
51116	0	-1.028300	-0.653532	10.241342	-0.010274	-0.006538	0.102414	-1.615509	2.193817	1.105816
51117	0	-1.032393	-0.677514	10.308746	-0.010315	-0.006775	0.103088	-1.618176	2.208571	1.104726
51118	0	-1.070639	-0.695989	10.241332	-0.010699	-0.006959	0.102414	-1.621668	2.221202	1.108982
51119	0	-1.093029	-0.659190	10.320991	-0.010925	-0.006592	0.103210	-1.624218	2.231456	1.111943
51120	0	-1.087532	-0.628640	10.369683	-0.010875	-0.006288	0.103697	-1.625287	2.236848	1.112295
51121	0	-1.092003	-0.604447	10.339399	-0.010925	-0.006042	0.103394	-1.629808	2.235803	1.108490
51122	0	-1.054665	-0.629185	10.363786	-0.010549	-0.006291	0.103638	-1.632697	2.238389	1.112967
51123	0	-1.061195	-0.665231	10.412684	-0.010620	-0.006653	0.104126	-1.634480	2.234142	1.116483
51124	0	-1.052452	-0.683723	10.364037	-0.010543	-0.006835	0.103639	-1.639222	2.218702	1.114387
51125	0	-1.023744	-0.683109	10.241896	-0.010254	-0.006836	0.102417	-1.636125	2.205066	1.115863
51126	0	-1.032344	-0.657948	10.248405	-0.010344	-0.006582	0.102482	-1.635336	2.187338	1.120081
51127	0	-1.035873	-0.640876	10.217460	-0.010376	-0.006409	0.102173	-1.637755	2.172724	1.124106
51128	0	-1.038065	-0.634952	10.114042	-0.010404	-0.006349	0.101138	-1.641065	2.151464	1.126314
51129	0	-1.047871	-0.676865	9.985597	-0.010498	-0.006775	0.099854	-1.636150	2.134127	1.120306
51130	0	-1.055653	-0.663740	9.955601	-0.010582	-0.006640	0.099553	-1.634952	2.109615	1.120897
51131	0	-0.998536	-0.646158	9.930719	-0.010010	-0.006470	0.099304	-1.627892	2.086190	1.124271
51132	0	-0.994499	-0.656887	9.888481	-0.009961	-0.006577	0.098883	-1.621351	2.072265	1.121997
51133	0	-0.975691	-0.633980	9.857315	-0.009766	-0.006348	0.098572	-1.614627	2.066826	1.126008
51134	0	-0.973569	-0.638559	9.796512	-0.009748	-0.006393	0.097963	-1.607833	2.056602	1.127343
51135	0	-0.981492	-0.665148	9.820683	-0.009827	-0.006653	0.098206	-1.608624	2.047610	1.132565
51136	0	-0.979712	-0.646838	9.729258	-0.009804	-0.006468	0.097292	-1.611615	2.044589	1.125217
51137	0	-1.006536	-0.585447	9.741297	-0.010071	-0.005859	0.097412	-1.608238	2.042924	1.125395
51138	0	-0.956948	-0.633985	9.741320	-0.009572	-0.006338	0.097413	-1.612656	2.044632	1.130310
51139	0	-1.000986	-0.641069	9.802232	-0.010010	-0.006409	0.098022	-1.617384	2.049462	1.133355
51140	0	-0.983665	-0.616945	9.771541	-0.009828	-0.006169	0.097716	-1.619969	2.064766	1.134570
51141	0	-0.990237	-0.677460	9.832618	-0.009888	-0.006775	0.098328	-1.622065	2.086591	1.128628
51142	0	-1.023657	-0.672381	9.868789	-0.010222	-0.006714	0.098690	-1.636017	2.107731	1.132552
51143	0	-0.996225	-0.665758	9.960771	-0.009949	-0.006653	0.099609	-1.643917	2.127977	1.135366
51144	0	-1.011299	-0.685610	10.027476	-0.010098	-0.006845	0.100277	-1.658467	2.149314	1.133405
51145	0	-1.020798	-0.690852	10.088880	-0.010193	-0.006897	0.100891	-1.673986	2.171200	1.135164
51146	0	-1.024110	-0.625206	10.131164	-0.010223	-0.006249	0.101314	-1.679406	2.195945	1.132519
51147	0	-1.051036	-0.683755	10.150008	-0.010498	-0.006836	0.101501	-1.683694	2.214507	1.136829
51148	0	-1.040612	-0.684015	10.210838	-0.010401	-0.006840	0.102109	-1.686562	2.225234	1.135138
51149	0	-1.026659	-0.653460	10.265962	-0.010254	-0.006531	0.102661	-1.693278	2.244091	1.136944
51150	0	-1.053123	-0.660233	10.302264	-0.010524	-0.006600	0.103024	-1.697873	2.257069	1.138506
51151	0	-1.068960	-0.653905	10.394148	-0.010681	-0.006531	0.103943	-1.709403	2.271108	1.138718
51152	0	-1.051595	-0.649056	10.326832	-0.010515	-0.006487	0.103269	-1.715861	2.276642	1.139880
51153	0	-1.055672	-0.665890	10.400376	-0.010559	-0.006653	0.104004	-1.724902	2.278792	1.138542
51154	0	-1.030009	-0.666987	10.461400	-0.010310	-0.006665	0.104613	-1.732321	2.272475	1.140583
51155	0	-1.061020	-0.653096	10.369973	-0.010620	-0.006531	0.103699	-1.734881	2.266267	1.137621
51156	0	-1.028270	-0.653617	10.394571	-0.010295	-0.006532	0.103945	-1.742112	2.257553	1.135024
51157	0	-1.079245	-0.696228	10.345543	-0.010803	-0.006958	0.103455	-1.749146	2.250403	1.132809
51158	0	-1.052166	-0.684659	10.248053	-0.010538	-0.006845	0.102479	-1.753796	2.236726	1.138074
51159	0	-1.029694	-0.684030	10.211334	-0.010315	-0.006836	0.102112	-1.761006	2.221228	1.141259
51160	0	-1.031812	-0.697426	10.199443	-0.010341	-0.006968	0.101993	-1.770818	2.200630	1.142970
51161	0	-1.011492	-0.665603	10.089260	-0.010132	-0.006653	0.100891	-1.776745	2.186169	1.145550
51162	0	-1.013941	-0.660119	10.010237	-0.010159	-0.006598	0.100101	-1.782151	2.167931	1.147622
51163	0	-1.035448	-0.671109	9.967283	-0.010376	-0.006714	0.099670	-1.781282	2.147931	1.149696
51164	0	-1.031377	-0.713450	9.900594	-0.010333	-0.007136	0.099004	-1.781497	2.130297	1.155476
51165	0	-0.993000	-0.689889	9.857353	-0.009949	-0.006897	0.098572	-1.786034	2.113266	1.157380
51166	0	-0.989428	-0.665977	9.912553	-0.009912	-0.006658	0.099124	-1.790847	2.098059	1.157970
51167	0	-0.975403	-0.671825	9.832849	-0.009766	-0.006714	0.098328	-1.798244	2.089371	1.151853
51168	0	-0.955015	-0.654273	9.820728	-0.009560	-0.006540	0.098207	-1.803430	2.083011	1.152542
51169	0	-0.975637	-0.653788	9.771773	-0.009766	-0.006531	0.097717	-1.814102	2.076895	1.153377
51170	0	-0.980101	-0.703479	9.771794	-0.009809	-0.007033	0.097717	-1.818140	2.072822	1.150431
51171	0	-0.976173	-0.696009	9.759546	-0.009766	-0.006958	0.097595	-1.822977	2.072928	1.150814
51172	0	-0.994475	-0.671954	9.759478	-0.009941	-0.006719	0.097595	-1.826452	2.081900	1.149381
51173	0	-0.983047	-0.647201	9.808296	-0.009827	-0.006470	0.098083	-1.831518	2.091048	1.150018
51174	0	-0.978150	-0.703394	9.862937	-0.009773	-0.007024	0.098631	-1.845694	2.105288	1.153022
51175	0	-1.020435	-0.678351	9.899725	-0.010193	-0.006775	0.098999	-1.858075	2.123252	1.154367
51176	0	-1.016980	-0.722892	10.021386	-0.010156	-0.007220	0.100216	-1.870415	2.144043	1.156019
51177	0	-1.008217	-0.708860	10.113352	-0.010071	-0.007080	0.101135	-1.882461	2.161680	1.154164
51178	0	-1.059882	-0.704129	10.106828	-0.010582	-0.007036	0.101070	-1.890688	2.185444	1.155506
51179	0	-1.032811	-0.726954	10.162174	-0.010315	-0.007263	0.101624	-1.900283	2.204998	1.153530
51180	0	-1.011136	-0.685368	10.228945	-0.010098	-0.006849	0.102291	-1.907645	2.225190	1.152222
51181	0	-1.057045	-0.684075	10.253757	-0.010559	-0.006836	0.102539	-1.915450	2.242581	1.148079
51182	0	-1.058915	-0.715737	10.259514	-0.010582	-0.007152	0.102596	-1.924295	2.255301	1.145438
51183	0	-1.038268	-0.695557	10.302683	-0.010376	-0.006958	0.103027	-1.924043	2.267376	1.150955
51184	0	-1.057368	-0.689579	10.296403	-0.010572	-0.006892	0.102964	-1.930420	2.273456	1.152416
51185	0	-1.043219	-0.701465	10.290606	-0.010437	-0.007019	0.102905	-1.927914	2.272800	1.148156
51186	0	-1.030090	-0.725059	10.363938	-0.010305	-0.007255	0.103639	-1.925866	2.272588	1.141483
51187	0	-1.055581	-0.695417	10.357725	-0.010559	-0.006958	0.103577	-1.924038	2.273615	1.145768
51188	0	-1.066206	-0.683094	10.333464	-0.010674	-0.006829	0.103333	-1.928238	2.264550	1.145282
51189	0	-1.036566	-0.665236	10.296738	-0.010376	-0.006653	0.102966	-1.930056	2.257784	1.142797
51190	0	-0.997148	-0.683407	10.333625	-0.009990	-0.006835	0.103334	-1.931367	2.242286	1.136195
51191	0	-1.017503	-0.719464	10.254136	-0.010193	-0.007202	0.102539	-1.925329	2.227020	1.139656
51192	0	-0.995169	-0.687497	10.211837	-0.009974	-0.006883	0.102116	-1.919028	2.206135	1.140358
51193	0	-1.029727	-0.731663	10.034417	-0.010315	-0.007324	0.100342	-1.912745	2.190580	1.143814
51194	0	-1.019826	-0.711565	9.998227	-0.010219	-0.007127	0.099979	-1.902285	2.171997	1.138158
51195	0	-1.059708	-0.737757	9.967343	-0.010620	-0.007385	0.099670	-1.895799	2.150182	1.141264
51196	0	-1.007373	-0.705734	9.937274	-0.010086	-0.007065	0.099371	-1.889560	2.140640	1.141557
51197	0	-1.029853	-0.726299	9.918385	-0.010315	-0.007263	0.099182	-1.891693	2.126336	1.146362
51198	0	-1.026855	-0.700961	9.924814	-0.010283	-0.007019	0.099246	-1.883233	2.114835	1.150744
51199	0	-1.011691	-0.689118	9.839061	-0.010132	-0.006897	0.098389	-1.878916	2.102058	1.154163
51200	0	-0.991262	-0.700320	9.802732	-0.009919	-0.007009	0.098026	-1.875025	2.099161	1.146375
51201	0	-1.006513	-0.707620	9.784022	-0.010071	-0.007080	0.097839	-1.872872	2.097237	1.142161
51202	0	-0.987031	-0.676736	9.796297	-0.009876	-0.006767	0.097962	-1.875384	2.094938	1.145722
51203	0	-0.970529	-0.683854	9.826635	-0.009705	-0.006836	0.098267	-1.880822	2.100435	1.145356
51204	0	-0.977503	-0.708877	9.850883	-0.009768	-0.007086	0.098510	-1.886698	2.113845	1.144293
51205	0	-0.964711	-0.689888	9.838819	-0.009644	-0.006897	0.098389	-1.891325	2.122712	1.137698
51206	0	-0.996152	-0.684538	9.905731	-0.009956	-0.006841	0.099058	-1.899151	2.133355	1.136840
51207	0	-1.020173	-0.683863	9.887585	-0.010193	-0.006836	0.098877	-1.904673	2.148333	1.130092
51208	0	-1.003940	-0.685042	10.033719	-0.010028	-0.006842	0.100339	-1.917082	2.166166	1.129101
51209	0	-1.007660	-0.671759	10.064614	-0.010071	-0.006714	0.100647	-1.923709	2.177498	1.120958
51210	0	-1.009056	-0.702952	10.101025	-0.010082	-0.007027	0.101011	-1.929386	2.191572	1.119088
51211	0	-1.020562	-0.714188	10.137806	-0.010193	-0.007141	0.101379	-1.932745	2.210558	1.123253
51212	0	-1.035153	-0.769408	10.161944	-0.010341	-0.007692	0.101621	-1.937145	2.227471	1.120874
51213	0	-1.057003	-0.738138	10.162268	-0.010559	-0.007385	0.101624	-1.935263	2.244450	1.117196
51214	0	-1.046529	-0.682257	10.296423	-0.010460	-0.006828	0.102964	-1.931365	2.255045	1.122794
51215	0	-1.062382	-0.695771	10.284388	-0.010620	-0.006958	0.102844	-1.933434	2.263869	1.118025
51216	0	-1.056616	-0.713806	10.302666	-0.010567	-0.007141	0.103026	-1.932462	2.267914	1.118593
51217	0	-1.031692	-0.720172	10.314925	-0.010315	-0.007202	0.103149	-1.934428	2.274698	1.123273
51218	0	-1.062153	-0.695488	10.314892	-0.010624	-0.006958	0.103148	-1.933380	2.276666	1.123708
51219	0	-1.018432	-0.689769	10.363849	-0.010193	-0.006897	0.103638	-1.936551	2.271874	1.124168
51220	0	-1.040545	-0.689903	10.315181	-0.010420	-0.006899	0.103150	-1.939072	2.260560	1.123381
51221	0	-1.023982	-0.671347	10.327291	-0.010254	-0.006714	0.103271	-1.940993	2.249599	1.124185
51222	0	-1.027298	-0.695466	10.242056	-0.010287	-0.006958	0.102419	-1.939621	2.238231	1.127617
51223	0	-1.060773	-0.677377	10.205214	-0.010620	-0.006775	0.102051	-1.940714	2.228987	1.129502
51224	0	-1.027478	-0.719731	10.113903	-0.010291	-0.007200	0.101137	-1.939716	2.215223	1.126911
51225	0	-1.023363	-0.707461	10.101562	-0.010254	-0.007080	0.101013	-1.935862	2.196879	1.130874
51226	0	-1.044286	-0.711897	10.089827	-0.010458	-0.007131	0.100896	-1.925034	2.184325	1.133509
51227	0	-1.023407	-0.725414	10.003931	-0.010254	-0.007263	0.100037	-1.917042	2.166285	1.132158
51228	0	-0.965005	-0.747672	9.918941	-0.009665	-0.007490	0.099187	-1.903935	2.153069	1.132907
51229	0	-0.962968	-0.719120	9.900117	-0.009644	-0.007202	0.098999	-1.893675	2.141640	1.131820
51230	0	-0.936818	-0.698886	9.851555	-0.009372	-0.006998	0.098515	-1.885424	2.142095	1.132841
51231	0	-0.975667	-0.682559	9.796304	-0.009766	-0.006836	0.097961	-1.875739	2.136257	1.134480
51232	0	-0.998442	-0.686632	9.802690	-0.009993	-0.006877	0.098025	-1.865753	2.131301	1.138826
51233	0	-0.994347	-0.664624	9.826758	-0.009949	-0.006653	0.098267	-1.860486	2.129815	1.135128
51234	0	-0.981032	-0.669166	9.747536	-0.009816	-0.006701	0.097474	-1.851411	2.127529	1.136934
51235	0	-1.000919	-0.657895	9.820649	-0.010010	-0.006592	0.098206	-1.838902	2.131438	1.139766
51236	0	-0.976508	-0.649806	9.796286	-0.009765	-0.006506	0.097962	-1.832103	2.136554	1.136456
51237	0	-0.958492	-0.688432	9.808415	-0.009583	-0.006897	0.098083	-1.819791	2.144020	1.129078
51238	0	-0.971919	-0.686776	9.845000	-0.009709	-0.006872	0.098451	-1.817137	2.160045	1.130404
51239	0	-0.990128	-0.676860	10.009674	-0.009888	-0.006775	0.100098	-1.812444	2.180157	1.131895
51240	0	-0.980608	-0.675961	9.985055	-0.009793	-0.006763	0.099852	-1.811618	2.199381	1.137569
51241	0	-1.026779	-0.720093	9.997425	-0.010254	-0.007202	0.099976	-1.812718	2.219864	1.136708
51242	0	-1.029792	-0.713836	10.100881	-0.010283	-0.007139	0.101010	-1.814280	2.241882	1.138576
51243	0	-1.057549	-0.713684	10.180524	-0.010559	-0.007141	0.101807	-1.811991	2.264928	1.139027
51244	0	-1.036210	-0.669746	10.210814	-0.010348	-0.006706	0.102109	-1.804661	2.284970	1.136962
51245	0	-1.051043	-0.701176	10.253829	-0.010498	-0.007019	0.102539	-1.799055	2.303353	1.139546
51246	0	-1.058996	-0.699846	10.290317	-0.010584	-0.007005	0.102903	-1.794548	2.314716	1.141851
51247	0	-1.013829	-0.664722	10.284397	-0.010132	-0.006653	0.102844	-1.790785	2.326477	1.143937
51248	0	-1.051252	-0.663933	10.278233	-0.010511	-0.006642	0.102782	-1.789890	2.332322	1.140521
51249	0	-1.019215	-0.676861	10.369921	-0.010193	-0.006775	0.103699	-1.785398	2.336122	1.139317
51250	0	-1.080262	-0.681780	10.345493	-0.010802	-0.006824	0.103455	-1.781480	2.341143	1.134500
51251	0	-1.098095	-0.695312	10.400480	-0.010986	-0.006958	0.104004	-1.778541	2.339807	1.135651
51252	0	-1.060256	-0.639266	10.431115	-0.010610	-0.006399	0.104310	-1.773833	2.336654	1.132809
51253	0	-1.072987	-0.659077	10.412731	-0.010742	-0.006592	0.104126	-1.775075	2.327732	1.133168
51254	0	-1.070483	-0.706714	10.321452	-0.010718	-0.007078	0.103212	-1.765281	2.317268	1.137403
51255	0	-1.048011	-0.695242	10.309058	-0.010498	-0.006958	0.103088	-1.761459	2.301933	1.140139
51256	0	-1.044647	-0.669512	10.205681	-0.010463	-0.006703	0.102055	-1.754577	2.288273	1.138865
51257	0	-1.029719	-0.695388	10.125942	-0.010315	-0.006958	0.101257	-1.752277	2.272819	1.138076
51258	0	-1.038305	-0.681677	10.114177	-0.010402	-0.006828	0.101139	-1.741640	2.256212	1.142976
51259	0	-1.041474	-0.664816	10.119889	-0.010437	-0.006653	0.101196	-1.738718	2.235614	1.145797
51260	0	-1.055344	-0.656942	9.992264	-0.010576	-0.006583	0.099919	-1.725276	2.214087	1.145892
51261	0	-1.041538	-0.658731	9.967297	-0.010437	-0.006592	0.099670	-1.722483	2.193859	1.146380
51262	0	-0.994986	-0.651948	9.949395	-0.009967	-0.006522	0.099492	-1.721753	2.178933	1.144667
51263	0	-1.005458	-0.665192	9.930590	-0.010071	-0.006653	0.099304	-1.723113	2.164764	1.150427
51264	0	-0.996616	-0.652995	9.906404	-0.009977	-0.006530	0.099063	-1.725669	2.156456	1.148062
51265	0	-0.981542	-0.653084	9.857289	-0.009827	-0.006531	0.098572	-1.728140	2.148017	1.151511
51266	0	-0.991390	-0.671393	9.863608	-0.009927	-0.006715	0.098635	-1.729467	2.137721	1.147490
51267	0	-0.994360	-0.665361	9.741258	-0.009949	-0.006653	0.097412	-1.732799	2.136293	1.148320
51268	0	-0.993530	-0.702386	9.747333	-0.009939	-0.007021	0.097473	-1.738632	2.136344	1.145117
51269	0	-0.989055	-0.707577	9.820559	-0.009888	-0.007080	0.098206	-1.736097	2.144216	1.146765
51270	0	-0.952716	-0.646344	9.893689	-0.009527	-0.006461	0.098937	-1.741197	2.148745	1.147620
51271	0	-0.976954	-0.640975	9.881546	-0.009766	-0.006409	0.098816	-1.744884	2.157860	1.149244
51272	0	-0.965856	-0.690068	9.936264	-0.009652	-0.006900	0.099363	-1.748336	2.169826	1.149984
51273	0	-0.977443	-0.658979	9.985279	-0.009766	-0.006592	0.099854	-1.748542	2.184430	1.154907
51274	0	-0.997931	-0.659372	10.003309	-0.009967	-0.006588	0.100035	-1.757608	2.203226	1.156470
51275	0	-1.007732	-0.628885	10.058515	-0.010071	-0.006287	0.100586	-1.762632	2.215194	1.160830
51276	0	-1.015496	-0.684492	10.149830	-0.010145	-0.006841	0.101500	-1.769836	2.230861	1.154803
51277	0	-1.038725	-0.647368	10.150006	-0.010376	-0.006470	0.101501	-1.776765	2.248168	1.154304
51278	0	-1.029007	-0.647672	10.161848	-0.010277	-0.006478	0.101620	-1.777473	2.267706	1.150859
51279	0	-1.020193	-0.659559	10.156134	-0.010193	-0.006592	0.101562	-1.784223	2.282487	1.151791
51280	0	-1.046229	-0.684350	10.277978	-0.010456	-0.006845	0.102780	-1.785560	2.293959	1.152132
51281	0	-1.031720	-0.713926	10.308828	-0.010315	-0.007141	0.103088	-1.785980	2.300991	1.152976
51282	0	-1.038260	-0.677333	10.296508	-0.010381	-0.006772	0.102965	-1.789862	2.307633	1.150585
51283	0	-1.049384	-0.664786	10.351637	-0.010498	-0.006653	0.103516	-1.786787	2.307598	1.144834
51284	0	-1.066851	-0.694419	10.351728	-0.010673	-0.006948	0.103517	-1.784488	2.307698	1.142851
51285	0	-1.085971	-0.658293	10.369977	-0.010864	-0.006592	0.103699	-1.777162	2.307219	1.145970
51286	0	-1.041986	-0.657152	10.327445	-0.010428	-0.006575	0.103273	-1.776135	2.302276	1.146792
51287	0	-1.036254	-0.676973	10.272386	-0.010376	-0.006775	0.102722	-1.772766	2.291908	1.143428
51288	0	-1.057732	-0.639263	10.254399	-0.010593	-0.006399	0.102542	-1.767914	2.278461	1.154676
51289	0	-1.042184	-0.634232	10.217473	-0.010437	-0.006348	0.102173	-1.764321	2.266032	1.151985
51290	0	-1.032790	-0.651646	10.187266	-0.010346	-0.006520	0.101871	-1.762409	2.249808	1.153343
51291	0	-1.035803	-0.683244	10.077113	-0.010376	-0.006836	0.100769	-1.760813	2.233986	1.154046
51292	0	-1.050620	-0.657594	10.034806	-0.010524	-0.006585	0.100346	-1.752705	2.218502	1.149029
51293	0	-1.029898	-0.671415	9.985514	-0.010315	-0.006714	0.099854	-1.755353	2.204877	1.141072
51294	0	-1.014497	-0.665326	10.034636	-0.010161	-0.006654	0.100345	-1.757112	2.190744	1.140505
51295	0	-1.030606	-0.652959	9.973244	-0.010315	-0.006531	0.099731	-1.758147	2.185165	1.135141
51296	0	-1.034594	-0.646892	9.930738	-0.010359	-0.006468	0.099306	-1.761833	2.174872	1.139799
51297	0	-0.993811	-0.640790	9.930531	-0.009949	-0.006409	0.099304	-1.763335	2.167157	1.144751
51298	0	-0.991971	-0.652532	9.912410	-0.009928	-0.006530	0.099123	-1.760575	2.162424	1.146070
51299	0	-0.994238	-0.646807	9.906080	-0.009949	-0.006470	0.099060	-1.761032	2.159731	1.138839
51300	0	-1.023887	-0.653242	9.845064	-0.010242	-0.006528	0.098451	-1.768721	2.161207	1.140841
51301	0	-1.013085	-0.635211	9.893780	-0.010132	-0.006348	0.098938	-1.776293	2.164636	1.142149
51302	0	-1.019076	-0.654563	9.881463	-0.010191	-0.006540	0.098815	-1.784921	2.168935	1.147244
51303	0	-1.062427	-0.665640	9.924248	-0.010620	-0.006653	0.099243	-1.791455	2.178335	1.145406
51304	0	-1.026740	-0.660596	9.948446	-0.010262	-0.006599	0.099485	-1.801415	2.188560	1.145972
51305	0	-1.038298	-0.666097	9.991328	-0.010376	-0.006653	0.099915	-1.813126	2.201243	1.139612
51306	0	-1.039959	-0.655289	10.064283	-0.010390	-0.006548	0.100644	-1.821208	2.216432	1.134492
51307	0	-1.044660	-0.659872	10.095070	-0.010437	-0.006592	0.100952	-1.831532	2.231859	1.139836
51308	0	-1.040056	-0.667167	10.106964	-0.010396	-0.006667	0.101070	-1.839114	2.241589	1.142118
51309	0	-1.038693	-0.654085	10.168280	-0.010376	-0.006531	0.101685	-1.852906	2.258524	1.142925
51310	0	-1.046619	-0.667327	10.198522	-0.010459	-0.006674	0.101986	-1.854741	2.271251	1.141028
51311	0	-1.038109	-0.665472	10.241635	-0.010376	-0.006653	0.102417	-1.859249	2.281611	1.134329
51312	0	-1.032804	-0.653482	10.247584	-0.010325	-0.006535	0.102476	-1.861948	2.289108	1.135875
51313	0	-1.019583	-0.635333	10.247738	-0.010193	-0.006348	0.102478	-1.870696	2.296986	1.138517
51314	0	-1.013568	-0.647997	10.308683	-0.010139	-0.006481	0.103086	-1.871764	2.298438	1.133195
51315	0	-1.006238	-0.678180	10.272254	-0.010071	-0.006775	0.102722	-1.881811	2.293630	1.135387
51316	0	-1.035103	-0.685169	10.351640	-0.010360	-0.006850	0.103516	-1.885795	2.288525	1.137237
51317	0	-1.049373	-0.677542	10.333292	-0.010498	-0.006775	0.103333	-1.888750	2.288327	1.135512
51318	0	-1.029119	-0.652960	10.339526	-0.010306	-0.006533	0.103394	-1.887699	2.276120	1.133318
51319	0	-1.041957	-0.670955	10.296836	-0.010437	-0.006714	0.102966	-1.885227	2.261331	1.131295
51320	0	-1.020382	-0.676613	10.187315	-0.010220	-0.006767	0.101871	-1.886292	2.248171	1.135192
51321	0	-1.042105	-0.677471	10.186932	-0.010437	-0.006775	0.101868	-1.888401	2.234823	1.136443
51322	0	-1.030175	-0.684297	10.131923	-0.010315	-0.006836	0.101318	-1.898673	2.224511	1.135441
51323	0	-1.002695	-0.703333	10.028890	-0.010042	-0.007032	0.100287	-1.902063	2.211752	1.128812
51324	0	-1.002626	-0.703646	9.961875	-0.010045	-0.007034	0.099617	-1.906866	2.194732	1.128778
51325	0	-0.992996	-0.677475	10.009953	-0.009949	-0.006775	0.100098	-1.909009	2.177863	1.127431
51326	0	-1.020123	-0.701955	9.967578	-0.010217	-0.007019	0.099674	-1.911925	2.164667	1.125246
51327	0	-1.005751	-0.683234	9.924476	-0.010071	-0.006836	0.099243	-1.910130	2.153927	1.123472
51328	0	-0.990795	-0.683693	9.924690	-0.009922	-0.006829	0.099246	-1.921278	2.142321	1.118771
51329	0	-0.994025	-0.689622	9.899993	-0.009949	-0.006897	0.098999	-1.922756	2.137133	1.116393
51330	0	-0.980271	-0.689967	9.857325	-0.009810	-0.006896	0.098573	-1.929390	2.132644	1.123404
51331	0	-0.970264	-0.702250	9.844965	-0.009705	-0.007019	0.098450	-1.935821	2.134901	1.126858
51332	0	-1.006605	-0.721359	9.869271	-0.010067	-0.007210	0.098693	-1.942648	2.138362	1.131626
51333	0	-1.013014	-0.689985	9.820554	-0.010132	-0.006897	0.098206	-1.948413	2.140932	1.136865
51334	0	-0.994974	-0.690903	9.857006	-0.009946	-0.006904	0.098571	-1.957067	2.150009	1.135415
51335	0	-0.983235	-0.708241	9.869311	-0.009827	-0.007080	0.098694	-1.962205	2.161177	1.133577
51336	0	-1.009313	-0.733330	9.917887	-0.010082	-0.007330	0.099180	-1.968543	2.178277	1.136877
51337	0	-1.026259	-0.708868	9.972994	-0.010254	-0.007080	0.099731	-1.980830	2.192850	1.135359
51338	0	-1.021780	-0.673945	9.972633	-0.010210	-0.006732	0.099728	-1.991829	2.206342	1.134192
51339	0	-1.050498	-0.684138	10.034070	-0.010498	-0.006836	0.100342	-2.000458	2.218830	1.133639
51340	0	-1.015363	-0.691434	10.107020	-0.010146	-0.006908	0.101071	-2.009600	2.231883	1.133979
51341	0	-1.038412	-0.696127	10.174455	-0.010376	-0.006958	0.101746	-2.015702	2.245623	1.133206
51342	0	-1.039912	-0.714742	10.149792	-0.010392	-0.007148	0.101499	-2.017740	2.257982	1.133033
51343	0	-1.019797	-0.701679	10.198939	-0.010193	-0.007019	0.101990	-2.017648	2.268268	1.133984
51344	0	-1.033114	-0.732336	10.229318	-0.010325	-0.007320	0.102294	-2.023394	2.279207	1.132607
51345	0	-1.043812	-0.714488	10.272179	-0.010437	-0.007141	0.102722	-2.029986	2.285037	1.133201
51346	0	-1.044311	-0.685000	10.265948	-0.010440	-0.006845	0.102660	-2.038491	2.293236	1.130556
51347	0	-1.037324	-0.684097	10.321039	-0.010376	-0.006836	0.103210	-2.046480	2.294736	1.138122
51348	0	-1.030512	-0.691152	10.259938	-0.010310	-0.006907	0.102599	-2.053396	2.293638	1.143782
51349	0	-1.073788	-0.689788	10.314980	-0.010742	-0.006897	0.103149	-2.056783	2.293426	1.143855
51350	0	-1.047755	-0.708841	10.266191	-0.010489	-0.007082	0.102661	-2.066284	2.284714	1.143953
51351	0	-1.048773	-0.707709	10.272343	-0.010498	-0.007080	0.102722	-2.065344	2.277748	1.148287
51352	0	-1.071104	-0.694965	10.229817	-0.010722	-0.006952	0.102297	-2.064760	2.269862	1.149875
51353	0	-1.048204	-0.725698	10.205287	-0.010498	-0.007263	0.102051	-2.060187	2.256424	1.154463
51354	0	-1.032813	-0.730958	10.132408	-0.010345	-0.007313	0.101322	-2.058891	2.242550	1.149308
51355	0	-1.048047	-0.731672	10.064935	-0.010498	-0.007324	0.100647	-2.052666	2.227196	1.143163
51356	0	-1.032752	-0.717440	10.004286	-0.010342	-0.007188	0.100040	-2.039677	2.215572	1.141343
51357	0	-1.023617	-0.706624	9.991735	-0.010254	-0.007080	0.099915	-2.026208	2.199779	1.143432
51358	0	-0.995839	-0.691441	9.937279	-0.009974	-0.006931	0.099370	-2.009136	2.185772	1.146283
51359	0	-0.993086	-0.700628	9.961206	-0.009949	-0.007019	0.099609	-1.996830	2.169797	1.145036
51360	0	-1.013960	-0.680050	9.937257	-0.010158	-0.006811	0.099370	-1.986964	2.153592	1.150805
51361	0	-0.975900	-0.652310	9.893915	-0.009766	-0.006531	0.098938	-1.980508	2.150463	1.151948
51362	0	-0.992570	-0.675784	9.900209	-0.009935	-0.006761	0.099001	-1.979690	2.143835	1.150467
51363	0	-0.970047	-0.683543	9.893843	-0.009705	-0.006836	0.098938	-1.981471	2.143697	1.142975
51364	0	-0.975525	-0.676975	9.832820	-0.009758	-0.006774	0.098328	-1.978976	2.145084	1.140301
51365	0	-0.976843	-0.695954	9.826621	-0.009766	-0.006958	0.098267	-1.983154	2.152959	1.134116
51366	0	-0.989739	-0.708370	9.826526	-0.009893	-0.007084	0.098266	-1.985345	2.162144	1.132121
51367	0	-0.989375	-0.702416	9.850977	-0.009888	-0.007019	0.098511	-1.993667	2.173824	1.123651
51368	0	-1.015243	-0.715575	9.905606	-0.010144	-0.007152	0.099057	-2.000899	2.187840	1.123258
51369	0	-1.007484	-0.684191	9.905924	-0.010071	-0.006836	0.099060	-2.010190	2.197110	1.120279
51370	0	-1.045368	-0.722163	9.923989	-0.010446	-0.007215	0.099241	-2.020772	2.211013	1.122136
51371	0	-1.045064	-0.684043	10.076733	-0.010437	-0.006836	0.100769	-2.028339	2.231042	1.124319
51372	0	-1.053715	-0.721098	10.100823	-0.010526	-0.007212	0.101009	-2.029987	2.248587	1.121021
51373	0	-1.051141	-0.719306	10.125658	-0.010498	-0.007202	0.101257	-2.022228	2.268203	1.123233
51374	0	-1.047327	-0.705208	10.137719	-0.010464	-0.007062	0.101377	-2.013590	2.283475	1.125952
51375	0	-1.050728	-0.719349	10.192837	-0.010498	-0.007202	0.101929	-2.006324	2.298418	1.120563
51376	0	-1.028096	-0.706068	10.211021	-0.010273	-0.007063	0.102111	-2.006277	2.311912	1.119560
51377	0	-1.056451	-0.683009	10.278303	-0.010559	-0.006836	0.102783	-2.002231	2.322474	1.123475
51378	0	-1.057673	-0.676981	10.265912	-0.010571	-0.006763	0.102660	-2.011726	2.333971	1.123990
51379	0	-1.043758	-0.652920	10.375981	-0.010437	-0.006531	0.103760	-2.012418	2.339143	1.126016
51380	0	-1.037628	-0.683347	10.314955	-0.010378	-0.006833	0.103149	-2.015241	2.341933	1.125591
51381	0	-1.055444	-0.737774	10.363870	-0.010559	-0.007385	0.103638	-2.009352	2.341342	1.123692
51382	0	-1.060259	-0.693429	10.315287	-0.010612	-0.006944	0.103151	-2.001310	2.335942	1.127133
51383	0	-1.055122	-0.694867	10.333395	-0.010559	-0.006958	0.103333	-1.993353	2.331777	1.125589
51384	0	-1.034573	-0.730741	10.260438	-0.010361	-0.007306	0.102603	-1.997137	2.319682	1.123730
51385	0	-1.029582	-0.707385	10.266348	-0.010315	-0.007080	0.102661	-1.992536	2.302917	1.121369
51386	0	-1.038803	-0.700134	10.217820	-0.010399	-0.007008	0.102177	-1.987886	2.295340	1.119889
51387	0	-1.035960	-0.695281	10.180866	-0.010376	-0.006958	0.101807	-1.984375	2.281501	1.117679
51388	0	-1.044860	-0.700058	10.120248	-0.010466	-0.007010	0.101200	-1.976632	2.266795	1.117749
51389	0	-1.011791	-0.669837	10.028321	-0.010132	-0.006714	0.100281	-1.961345	2.255397	1.118305
51390	0	-1.002612	-0.667030	10.065430	-0.010043	-0.006683	0.100652	-1.948881	2.240529	1.122909
51391	0	-1.005664	-0.676642	9.973345	-0.010071	-0.006775	0.099731	-1.941495	2.228838	1.120364
51392	0	-0.960304	-0.638170	9.943107	-0.009616	-0.006392	0.099429	-1.931461	2.218560	1.120670
51393	0	-0.969043	-0.701579	9.942788	-0.009705	-0.007019	0.099426	-1.930062	2.206767	1.124851
51394	0	-0.990899	-0.700737	9.827111	-0.009921	-0.007013	0.098269	-1.925502	2.197201	1.127640
51395	0	-0.987957	-0.689174	9.796261	-0.009888	-0.006897	0.097961	-1.921772	2.192233	1.126078
51396	0	-0.962292	-0.633168	9.863557	-0.009627	-0.006338	0.098635	-1.916701	2.191610	1.126022
51397	0	-0.988360	-0.659022	9.820608	-0.009888	-0.006592	0.098206	-1.917278	2.191313	1.128177
51398	0	-0.999978	-0.689196	9.851209	-0.010002	-0.006894	0.098512	-1.917171	2.193108	1.127969
51399	0	-1.012830	-0.677283	9.857228	-0.010132	-0.006775	0.098572	-1.917166	2.193510	1.132503
51400	0	-0.994609	-0.677185	9.845020	-0.009942	-0.006771	0.098451	-1.920460	2.202731	1.133691
51401	0	-0.989507	-0.713679	9.857135	-0.009888	-0.007141	0.098572	-1.917895	2.215782	1.133554
51402	0	-1.009503	-0.694607	9.905747	-0.010086	-0.006949	0.099058	-1.916440	2.230724	1.127208
51403	0	-1.008032	-0.677468	9.985257	-0.010071	-0.006775	0.099854	-1.918613	2.246175	1.125811
51404	0	-1.015913	-0.670975	10.027734	-0.010151	-0.006714	0.100278	-1.916365	2.260082	1.126600
51405	0	-1.007680	-0.683264	10.046349	-0.010071	-0.006836	0.100464	-1.915056	2.271413	1.128027
51406	0	-1.034201	-0.688880	10.101090	-0.010327	-0.006891	0.101012	-1.914737	2.292583	1.121852
51407	0	-1.032310	-0.695074	10.131803	-0.010315	-0.006958	0.101318	-1.908984	2.306321	1.121107
51408	0	-1.033497	-0.693534	10.174493	-0.010332	-0.006944	0.101745	-1.902016	2.314056	1.117371
51409	0	-1.025622	-0.652992	10.229474	-0.010254	-0.006531	0.102295	-1.903488	2.321175	1.117015
51410	0	-1.038673	-0.664918	10.296493	-0.010381	-0.006652	0.102965	-1.902921	2.332335	1.118610
51411	0	-1.032436	-0.664988	10.314866	-0.010315	-0.006653	0.103149	-1.902086	2.347310	1.115318
51412	0	-1.039746	-0.657746	10.290367	-0.010395	-0.006586	0.102903	-1.894933	2.354482	1.116112
51413	0	-1.030601	-0.664935	10.260122	-0.010315	-0.006653	0.102600	-1.893414	2.349040	1.114389
51414	0	-1.035101	-0.700648	10.303044	-0.010359	-0.007012	0.103029	-1.889249	2.344903	1.112835
51415	0	-1.036946	-0.676973	10.278420	-0.010376	-0.006775	0.102783	-1.885867	2.342148	1.115030
51416	0	-1.053229	-0.651796	10.266473	-0.010547	-0.006521	0.102663	-1.884558	2.330626	1.114462
51417	0	-1.048559	-0.676829	10.260181	-0.010498	-0.006775	0.102600	-1.879534	2.321245	1.115902
51418	0	-1.058451	-0.700505	10.205487	-0.010595	-0.007007	0.102054	-1.880092	2.313655	1.113504
51419	0	-1.054479	-0.689468	10.174724	-0.010559	-0.006897	0.101746	-1.879856	2.302101	1.111834
51420	0	-1.032892	-0.651975	10.126253	-0.010347	-0.006527	0.101260	-1.874061	2.285746	1.116262
51421	0	-1.048503	-0.646630	10.089269	-0.010498	-0.006470	0.100891	-1.872516	2.275501	1.118429
51422	0	-1.027218	-0.651908	10.034673	-0.010289	-0.006524	0.100345	-1.869138	2.260604	1.120143
51423	0	-1.018211	-0.652473	9.991604	-0.010193	-0.006531	0.099915	-1.864612	2.252759	1.122736
51424	0	-1.016539	-0.675929	9.991836	-0.010172	-0.006763	0.099917	-1.862222	2.249796	1.126978
51425	0	-1.024550	-0.658966	10.009866	-0.010254	-0.006592	0.100098	-1.862124	2.244718	1.128668
51426	0	-1.022560	-0.664453	9.930765	-0.010238	-0.006649	0.099306	-1.859277	2.235324	1.127485
51427	0	-0.988180	-0.621909	9.893899	-0.009888	-0.006226	0.098938	-1.854146	2.233002	1.130101
51428	0	-0.981027	-0.633005	9.918486	-0.009815	-0.006335	0.099184	-1.850512	2.231791	1.131641
51429	0	-0.994496	-0.646301	9.942708	-0.009949	-0.006470	0.099426	-1.845163	2.231961	1.129933
51430	0	-1.012131	-0.675797	9.893948	-0.010124	-0.006762	0.098939	-1.843415	2.233093	1.129691
51431	0	-0.994553	-0.659070	9.906045	-0.009949	-0.006592	0.099060	-1.844502	2.233950	1.124606
51432	0	-0.988322	-0.652448	9.899919	-0.009882	-0.006529	0.098999	-1.841849	2.239890	1.123671
51433	0	-0.983342	-0.646369	9.899875	-0.009827	-0.006470	0.098999	-1.837303	2.252162	1.128750
51434	0	-1.021090	-0.664236	9.905856	-0.010206	-0.006641	0.099059	-1.840826	2.262065	1.130089
51435	0	-1.032143	-0.616315	9.966983	-0.010315	-0.006165	0.099670	-1.841611	2.274030	1.130238
51436	0	-1.039287	-0.658522	10.064501	-0.010389	-0.006590	0.100645	-1.838679	2.282592	1.125816
51437	0	-1.014034	-0.665194	10.089032	-0.010132	-0.006653	0.100891	-1.840107	2.296695	1.128768
51438	0	-1.046729	-0.653055	10.094883	-0.010454	-0.006530	0.100950	-1.843375	2.316067	1.128202
51439	0	-1.032452	-0.635087	10.168340	-0.010315	-0.006348	0.101685	-1.849407	2.331341	1.132056
51440	0	-1.039834	-0.672176	10.192553	-0.010396	-0.006721	0.101926	-1.853152	2.338457	1.134308
51441	0	-1.020021	-0.647390	10.223289	-0.010193	-0.006470	0.102234	-1.860203	2.351202	1.132420
51442	0	-1.045883	-0.678511	10.229128	-0.010452	-0.006783	0.102292	-1.864418	2.363042	1.132826
51443	0	-1.037373	-0.671934	10.247790	-0.010376	-0.006714	0.102478	-1.872874	2.365049	1.133120
51444	0	-1.043173	-0.666612	10.272124	-0.010433	-0.006664	0.102721	-1.877300	2.367895	1.135469
51445	0	-1.049322	-0.640944	10.284468	-0.010498	-0.006409	0.102844	-1.880465	2.367048	1.132606
51446	0	-1.048260	-0.653758	10.321074	-0.010489	-0.006533	0.103210	-1.888216	2.365041	1.128495
51447	0	-1.036480	-0.646973	10.321157	-0.010376	-0.006470	0.103210	-1.890522	2.357180	1.124466
51448	0	-1.040483	-0.634616	10.309141	-0.010415	-0.006348	0.103090	-1.891163	2.350314	1.121352
51449	0	-1.042889	-0.683559	10.223474	-0.010437	-0.006836	0.102234	-1.893094	2.345729	1.120140
51450	0	-1.059400	-0.677293	10.199186	-0.010604	-0.006775	0.101991	-1.893199	2.339112	1.122269
51451	0	-1.048742	-0.665376	10.186871	-0.010498	-0.006653	0.101868	-1.896559	2.331651	1.126266
51452	0	-1.064278	-0.665495	10.120001	-0.010660	-0.006655	0.101198	-1.899100	2.316462	1.128912
51453	0	-1.054883	-0.677217	10.077030	-0.010559	-0.006775	0.100769	-1.898321	2.309307	1.129978
51454	0	-1.046491	-0.658481	10.016212	-0.010478	-0.006587	0.100161	-1.898098	2.298823	1.131251
51455	0	-1.036685	-0.677269	10.022082	-0.010376	-0.006775	0.100220	-1.897886	2.292906	1.130249
51456	0	-1.010024	-0.664419	9.949090	-0.010114	-0.006649	0.099489	-1.894641	2.281899	1.131892
51457	0	-1.011897	-0.658908	9.936673	-0.010132	-0.006592	0.099365	-1.893778	2.271652	1.127206
51458	0	-1.009510	-0.646223	9.973560	-0.010106	-0.006465	0.099734	-1.892962	2.263536	1.129800
51459	0	-1.006175	-0.664955	9.906120	-0.010071	-0.006653	0.099060	-1.891483	2.257590	1.128894
51460	0	-1.011171	-0.689065	9.857393	-0.010114	-0.006891	0.098574	-1.893152	2.259725	1.131908
51461	0	-1.012757	-0.665218	9.906054	-0.010132	-0.006653	0.099060	-1.894760	2.259272	1.134305
51462	0	-0.993686	-0.646724	9.899945	-0.009940	-0.006469	0.098999	-1.895324	2.259995	1.132437
51463	0	-1.049967	-0.665182	9.960927	-0.010498	-0.006653	0.099609	-1.896537	2.266342	1.133280
51464	0	-0.995332	-0.659096	9.930316	-0.009953	-0.006591	0.099303	-1.899018	2.271751	1.133011
51465	0	-1.007148	-0.652965	9.930420	-0.010071	-0.006531	0.099304	-1.900085	2.277048	1.130880
51466	0	-1.001606	-0.671415	9.930361	-0.010012	-0.006712	0.099304	-1.904976	2.286583	1.133807
51467	0	-1.001613	-0.671588	9.979171	-0.010010	-0.006714	0.099792	-1.909672	2.298355	1.136550
51468	0	-1.027464	-0.672020	10.040006	-0.010267	-0.006719	0.100401	-1.913825	2.311287	1.135730
51469	0	-1.038344	-0.665688	10.021869	-0.010376	-0.006653	0.100220	-1.920829	2.324297	1.136705
51470	0	-1.052131	-0.666560	10.186371	-0.010513	-0.006661	0.101865	-1.927941	2.337740	1.144327
51471	0	-1.037733	-0.617019	10.131788	-0.010376	-0.006165	0.101318	-1.936655	2.343772	1.144738
51472	0	-1.038655	-0.678801	10.168176	-0.010379	-0.006786	0.101683	-1.940907	2.356944	1.144461
51473	0	-1.025502	-0.665970	10.229436	-0.010254	-0.006653	0.102295	-1.950916	2.362721	1.140726
51474	0	-1.013531	-0.679517	10.235359	-0.010135	-0.006789	0.102354	-1.959906	2.367948	1.135168
51475	0	-1.061839	-0.690713	10.223338	-0.010620	-0.006897	0.102234	-1.973555	2.370573	1.132481
51476	0	-1.036954	-0.674546	10.204854	-0.010373	-0.006735	0.102049	-1.987759	2.371066	1.136455
51477	0	-1.049721	-0.690327	10.272183	-0.010498	-0.006897	0.102722	-1.997111	2.374604	1.141054
51478	0	-1.079598	-0.673253	10.290463	-0.010802	-0.006727	0.102904	-2.005311	2.372121	1.141822
51479	0	-1.073435	-0.695909	10.308912	-0.010742	-0.006958	0.103088	-2.008842	2.367873	1.148439
51480	0	-1.053256	-0.684020	10.278522	-0.010544	-0.006839	0.102784	-2.012683	2.359850	1.150339
51481	0	-1.048776	-0.714052	10.211291	-0.010498	-0.007141	0.102112	-2.014326	2.352799	1.154460
51482	0	-1.058745	-0.671407	10.242013	-0.010600	-0.006713	0.102419	-2.017921	2.343155	1.160259
51483	0	-1.036439	-0.658668	10.131988	-0.010376	-0.006592	0.101318	-2.014467	2.334530	1.166580
51484	0	-1.027623	-0.671060	10.120034	-0.010292	-0.006704	0.101199	-2.023804	2.321146	1.169080
51485	0	-1.023680	-0.683121	10.064903	-0.010254	-0.006836	0.100647	-2.020709	2.306178	1.171407
51486	0	-0.996328	-0.688630	9.961465	-0.009976	-0.006888	0.099613	-2.020590	2.295607	1.169120
51487	0	-0.999734	-0.677326	10.009901	-0.010010	-0.006775	0.100098	-2.021000	2.285878	1.169781
51488	0	-1.015240	-0.664885	9.936882	-0.010168	-0.006650	0.099367	-2.021980	2.272307	1.170457
51489	0	-1.005939	-0.677699	9.942728	-0.010071	-0.006775	0.099426	-2.026649	2.263687	1.166920
51490	0	-0.997212	-0.708212	9.949089	-0.009987	-0.007085	0.099489	-2.025795	2.251194	1.167067
51491	0	-1.005900	-0.665458	9.930528	-0.010071	-0.006653	0.099304	-2.030067	2.242111	1.163880
51492	0	-1.027962	-0.666250	9.930690	-0.010291	-0.006657	0.099306	-2.039078	2.233382	1.166486
51493	0	-1.006532	-0.726311	9.838924	-0.010071	-0.007263	0.098389	-2.041303	2.231487	1.166200
51494	0	-0.999565	-0.696146	9.845078	-0.009999	-0.006958	0.098451	-2.047623	2.231786	1.163173
51495	0	-1.012575	-0.665457	9.869435	-0.010132	-0.006653	0.098694	-2.051921	2.229251	1.160273
51496	0	-1.012445	-0.666324	9.863281	-0.010119	-0.006657	0.098634	-2.061933	2.239529	1.166415
51497	0	-1.001627	-0.702325	9.924221	-0.010010	-0.007019	0.099243	-2.069120	2.251532	1.167520
51498	0	-0.996211	-0.702754	9.960747	-0.009962	-0.007028	0.099607	-2.071362	2.256037	1.167201
51499	0	-1.032350	-0.739009	9.985227	-0.010315	-0.007385	0.099854	-2.079266	2.270328	1.168173
51500	0	-0.997482	-0.697070	10.039893	-0.009966	-0.006968	0.100400	-2.084129	2.285030	1.161681
51501	0	-1.038125	-0.708964	10.101197	-0.010376	-0.007080	0.101013	-2.097275	2.295548	1.156032
51502	0	-0.996806	-0.686185	10.094802	-0.009959	-0.006856	0.100949	-2.106296	2.310091	1.153941
51503	0	-1.025540	-0.701902	10.119614	-0.010254	-0.007019	0.101196	-2.108611	2.316270	1.151614
51504	0	-1.020234	-0.727077	10.186568	-0.010197	-0.007264	0.101867	-2.118387	2.327180	1.147083
51505	0	-0.995211	-0.684167	10.168385	-0.009949	-0.006836	0.101685	-2.127169	2.335497	1.143441
51506	0	-1.056750	-0.703787	10.198721	-0.010566	-0.007031	0.101988	-2.136701	2.341951	1.142974
51507	0	-1.037437	-0.720726	10.229473	-0.010376	-0.007202	0.102295	-2.144734	2.344614	1.147600
51508	0	-1.043251	-0.721711	10.259900	-0.010434	-0.007213	0.102599	-2.152029	2.347272	1.149252
51509	0	-1.037165	-0.707734	10.253969	-0.010376	-0.007080	0.102539	-2.151297	2.346888	1.153782
51510	0	-1.048141	-0.719416	10.217486	-0.010489	-0.007197	0.102174	-2.149986	2.342354	1.150861
51511	0	-1.055091	-0.744468	10.223485	-0.010559	-0.007446	0.102234	-2.150504	2.337637	1.155957
51512	0	-1.058895	-0.750258	10.272480	-0.010604	-0.007504	0.102723	-2.150661	2.325500	1.151167
51513	0	-1.011887	-0.707740	10.333397	-0.010132	-0.007080	0.103333	-2.149973	2.315627	1.148727
51514	0	-1.021651	-0.695095	10.193299	-0.010229	-0.006953	0.101932	-2.149696	2.305934	1.153529
51515	0	-1.024235	-0.713484	10.211342	-0.010254	-0.007141	0.102112	-2.144965	2.297439	1.152127
51516	0	-1.015159	-0.712434	10.278819	-0.010170	-0.007129	0.102786	-2.142349	2.281451	1.150563
51517	0	-0.999458	-0.670867	10.101503	-0.010010	-0.006714	0.101013	-2.138735	2.268699	1.153159
51518	0	-1.008826	-0.670414	10.065125	-0.010102	-0.006704	0.100650	-2.140776	2.257242	1.154053
51519	0	-1.042284	-0.738149	10.070975	-0.010437	-0.007385	0.100708	-2.138766	2.245615	1.153895
51520	0	-0.991118	-0.689294	9.979614	-0.009921	-0.006890	0.099795	-2.144060	2.238776	1.149700
51521	0	-0.993309	-0.671482	9.979397	-0.009949	-0.006714	0.099792	-2.147390	2.225332	1.148663
51522	0	-1.002726	-0.690182	9.997946	-0.010039	-0.006899	0.099978	-2.153006	2.216009	1.147662
51523	0	-0.988001	-0.720061	9.869473	-0.009888	-0.007202	0.098694	-2.153490	2.211612	1.142537
51524	0	-0.992871	-0.732357	9.918340	-0.009933	-0.007321	0.099183	-2.158339	2.210602	1.138479
51525	0	-0.975799	-0.714323	9.912169	-0.009766	-0.007141	0.099121	-2.163053	2.206294	1.137465
51526	0	-0.993103	-0.714836	9.881694	-0.009933	-0.007146	0.098817	-2.168223	2.207951	1.135424
51527	0	-1.013215	-0.719996	9.826673	-0.010132	-0.007202	0.098267	-2.168036	2.212739	1.139484
51528	0	-1.000727	-0.713429	9.906062	-0.010011	-0.007137	0.099060	-2.166863	2.213239	1.135869
51529	0	-1.006940	-0.750519	9.912140	-0.010071	-0.007507	0.099121	-2.166731	2.216065	1.137659
51530	0	-1.007101	-0.707512	9.948717	-0.010069	-0.007076	0.099487	-2.167744	2.222980	1.138112
51531	0	-1.014439	-0.726102	9.960826	-0.010132	-0.007263	0.099609	-2.167640	2.241868	1.134261
51532	0	-0.997862	-0.701505	9.930093	-0.009974	-0.007015	0.099301	-2.169794	2.251074	1.139281
51533	0	-1.013724	-0.689093	10.082995	-0.010132	-0.006897	0.100830	-2.165302	2.261664	1.136956
51534	0	-0.996737	-0.700607	10.040127	-0.009960	-0.007008	0.100402	-2.165912	2.274357	1.131986
51535	0	-1.007388	-0.695430	10.119624	-0.010071	-0.006958	0.101196	-2.164064	2.282304	1.128465
51536	0	-1.008210	-0.688699	10.125614	-0.010077	-0.006890	0.101256	-2.162685	2.291959	1.132647
51537	0	-1.019783	-0.689064	10.180657	-0.010193	-0.006897	0.101807	-2.157920	2.301997	1.127845
51538	0	-1.020849	-0.700168	10.186655	-0.010203	-0.007007	0.101867	-2.154697	2.312194	1.131265
51539	0	-1.019966	-0.719832	10.229451	-0.010193	-0.007202	0.102295	-2.152763	2.324283	1.126430
51540	0	-1.039596	-0.694836	10.253767	-0.010390	-0.006950	0.102538	-2.152847	2.335084	1.124073
51541	0	-1.061830	-0.702311	10.302725	-0.010620	-0.007019	0.103027	-2.159626	2.337565	1.118365
51542	0	-1.024629	-0.684080	10.284391	-0.010250	-0.006845	0.102843	-2.157797	2.337779	1.121896
51543	0	-1.025145	-0.683293	10.253951	-0.010254	-0.006836	0.102539	-2.156748	2.339471	1.124116
51544	0	-1.048518	-0.694644	10.254029	-0.010493	-0.006952	0.102539	-2.152530	2.334849	1.130614
51545	0	-1.066617	-0.695476	10.278498	-0.010681	-0.006958	0.102783	-2.151145	2.322640	1.131281
51546	0	-1.064139	-0.689179	10.242088	-0.010652	-0.006891	0.102420	-2.154020	2.315698	1.133378
51547	0	-1.054709	-0.689511	10.180801	-0.010559	-0.006897	0.101807	-2.154176	2.306681	1.131968
51548	0	-1.064666	-0.719707	10.144361	-0.010657	-0.007199	0.101442	-2.153935	2.299132	1.133647
51549	0	-1.024292	-0.707486	10.138087	-0.010254	-0.007080	0.101379	-2.150313	2.291171	1.137271
51550	0	-1.033829	-0.688022	10.077401	-0.010354	-0.006887	0.100772	-2.144346	2.277756	1.136164
51551	0	-1.023558	-0.725310	10.089370	-0.010254	-0.007263	0.100891	-2.135160	2.261412	1.137734
51552	0	-1.020744	-0.693245	10.040902	-0.010218	-0.006938	0.100408	-2.131118	2.254217	1.135927
51553	0	-1.030001	-0.670381	9.997780	-0.010315	-0.006714	0.099976	-2.121844	2.241586	1.132578
51554	0	-1.009283	-0.705512	9.955346	-0.010102	-0.007060	0.099552	-2.118431	2.235214	1.131043
51555	0	-1.006214	-0.719164	9.912274	-0.010071	-0.007202	0.099121	-2.108583	2.229672	1.129710
51556	0	-1.010759	-0.662330	9.955249	-0.010115	-0.006632	0.099551	-2.101036	2.225982	1.127649
51557	0	-0.988410	-0.646048	9.936619	-0.009888	-0.006470	0.099365	-2.092693	2.226276	1.131930
51558	0	-0.987387	-0.705149	9.869722	-0.009881	-0.007062	0.098696	-2.082837	2.222456	1.129105
51559	0	-0.994674	-0.664484	9.887769	-0.009949	-0.006653	0.098877	-2.075875	2.224615	1.125518
51560	0	-0.988460	-0.687670	9.906129	-0.009884	-0.006882	0.099061	-2.072371	2.229940	1.117977
51561	0	-0.988612	-0.670727	9.930480	-0.009888	-0.006714	0.099304	-2.067071	2.232589	1.112151
51562	0	-1.013129	-0.663862	9.899986	-0.010129	-0.006640	0.099000	-2.067258	2.239746	1.104521
51563	0	-1.001433	-0.683533	9.985310	-0.010010	-0.006836	0.099854	-2.068864	2.249445	1.103171
51564	0	-1.014707	-0.701982	9.966875	-0.010141	-0.007018	0.099669	-2.073183	2.260415	1.104827
51565	0	-1.001661	-0.658915	10.046336	-0.010010	-0.006592	0.100464	-2.072465	2.272714	1.095826
51566	0	-1.015385	-0.652226	10.015625	-0.010146	-0.006526	0.100157	-2.070533	2.285964	1.094872
51567	0	-1.013486	-0.664768	10.089115	-0.010132	-0.006653	0.100891	-2.066986	2.293853	1.092940
51568	0	-1.020214	-0.688704	10.192848	-0.010200	-0.006887	0.101929	-2.068818	2.301260	1.088387
51569	0	-0.995435	-0.676739	10.150141	-0.009949	-0.006775	0.101501	-2.062678	2.312022	1.092202
51570	0	-1.032800	-0.681213	10.174512	-0.010326	-0.006822	0.101745	-2.054292	2.318287	1.088635
51571	0	-1.031683	-0.676832	10.205103	-0.010315	-0.006775	0.102051	-2.049231	2.324815	1.090167
51572	0	-1.031909	-0.682015	10.247822	-0.010319	-0.006824	0.102478	-2.047733	2.329634	1.092534
51573	0	-1.086368	-0.694924	10.247868	-0.010864	-0.006958	0.102478	-2.040258	2.333410	1.093327
51574	0	-1.055729	-0.656997	10.247937	-0.010558	-0.006575	0.102479	-2.037338	2.336919	1.093422
51575	0	-1.049593	-0.676885	10.223450	-0.010498	-0.006775	0.102234	-2.032858	2.338982	1.095094
51576	0	-1.067252	-0.687846	10.266306	-0.010677	-0.006886	0.102662	-2.027255	2.338046	1.094276
51577	0	-1.043265	-0.689057	10.247890	-0.010437	-0.006897	0.102478	-2.022359	2.337642	1.094567
51578	0	-1.029713	-0.699970	10.229728	-0.010306	-0.007007	0.102296	-2.016842	2.331774	1.091922
51579	0	-1.049432	-0.677205	10.217342	-0.010498	-0.006775	0.102173	-2.015919	2.332048	1.095564
51580	0	-1.017665	-0.670314	10.186988	-0.010185	-0.006709	0.101869	-2.011487	2.326819	1.096692
51581	0	-1.018137	-0.658629	10.174711	-0.010193	-0.006592	0.101746	-2.007522	2.318330	1.100384
51582	0	-1.015817	-0.645480	10.144476	-0.010170	-0.006459	0.101443	-2.004741	2.309455	1.100463
51583	0	-1.030349	-0.682803	10.022144	-0.010315	-0.006836	0.100220	-1.997939	2.300830	1.100864
51584	0	-1.027903	-0.656407	10.077405	-0.010292	-0.006577	0.100772	-1.986030	2.290462	1.102080
51585	0	-0.981273	-0.658380	10.083196	-0.009827	-0.006592	0.100830	-1.979188	2.279062	1.105894
51586	0	-0.984707	-0.657013	10.004118	-0.009860	-0.006577	0.100039	-1.974079	2.268691	1.104460
51587	0	-1.006294	-0.664861	9.961045	-0.010071	-0.006653	0.099609	-1.971476	2.264098	1.103860
51588	0	-0.974350	-0.676198	10.003956	-0.009750	-0.006767	0.100039	-1.967671	2.260663	1.107574
51589	0	-1.012401	-0.665166	9.924404	-0.010132	-0.006653	0.099243	-1.968548	2.256078	1.112048
51590	0	-1.017136	-0.682735	9.967246	-0.010178	-0.006834	0.099671	-1.963131	2.253328	1.113350
51591	0	-1.012770	-0.683024	10.028157	-0.010132	-0.006836	0.100281	-1.958887	2.253045	1.113928
51592	0	-1.018647	-0.651663	9.893906	-0.010185	-0.006520	0.098939	-1.956970	2.258888	1.114641
51593	0	-1.025184	-0.664997	9.991495	-0.010254	-0.006653	0.099915	-1.955967	2.260948	1.116196
51594	0	-1.012968	-0.664573	9.979247	-0.010128	-0.006648	0.099792	-1.955549	2.267312	1.114626
51595	0	-1.007346	-0.677239	9.979238	-0.010071	-0.006775	0.099792	-1.954944	2.274816	1.112133
51596	0	-1.020382	-0.658727	10.021823	-0.010199	-0.006587	0.100219	-1.957501	2.285232	1.109518
51597	0	-0.989435	-0.641360	10.040186	-0.009888	-0.006409	0.100403	-1.965364	2.297270	1.113129
51598	0	-0.996294	-0.630192	10.100994	-0.009962	-0.006297	0.101010	-1.973068	2.302686	1.115354
51599	0	-0.995302	-0.665192	10.058557	-0.009949	-0.006653	0.100586	-1.974316	2.311956	1.119005
51600	0	-1.002314	-0.653088	10.168308	-0.010018	-0.006530	0.101684	-1.977789	2.321809	1.114466
51601	0	-1.031789	-0.622574	10.131805	-0.010315	-0.006226	0.101318	-1.980231	2.329568	1.118842
51602	0	-1.008518	-0.665314	10.131668	-0.010077	-0.006654	0.101317	-1.981790	2.342689	1.123329
51603	0	-1.007189	-0.665363	10.180648	-0.010071	-0.006653	0.101807	-1.984933	2.348358	1.122529
51604	0	-1.001534	-0.665296	10.204968	-0.010013	-0.006655	0.102050	-1.985197	2.355798	1.128409
51605	0	-1.031785	-0.641053	10.247762	-0.010315	-0.006409	0.102478	-1.989504	2.363474	1.129071
51606	0	-1.056322	-0.702209	10.314877	-0.010566	-0.007023	0.103148	-1.990888	2.365099	1.128107
51607	0	-1.049337	-0.689902	10.314975	-0.010498	-0.006897	0.103149	-1.995377	2.364354	1.127090
51608	0	-1.029884	-0.677984	10.260084	-0.010306	-0.006780	0.102600	-1.997775	2.360403	1.128476
51609	0	-1.042785	-0.628403	10.272326	-0.010437	-0.006287	0.102722	-1.997110	2.354615	1.129721
51610	0	-1.053397	-0.639923	10.248095	-0.010541	-0.006404	0.102480	-1.994113	2.351211	1.132476
51611	0	-1.030625	-0.682948	10.193002	-0.010315	-0.006836	0.101929	-1.989093	2.345850	1.133623
51612	0	-1.034505	-0.669609	10.181030	-0.010359	-0.006701	0.101809	-1.985242	2.334799	1.134015
51613	0	-1.049103	-0.664545	10.168578	-0.010498	-0.006653	0.101685	-1.979184	2.331287	1.139379
51614	0	-1.028848	-0.687691	10.138302	-0.010302	-0.006883	0.101381	-1.974871	2.320929	1.137087
51615	0	-1.048073	-0.664787	10.052704	-0.010498	-0.006653	0.100525	-1.971428	2.305612	1.140231
51616	0	-1.008043	-0.676320	10.040851	-0.010098	-0.006765	0.100407	-1.971133	2.290589	1.138451
51617	0	-1.005977	-0.659180	10.058704	-0.010071	-0.006592	0.100586	-1.973324	2.282470	1.138472
51618	0	-0.997408	-0.616190	9.973495	-0.009988	-0.006166	0.099733	-1.971358	2.271135	1.134981
51619	0	-1.000190	-0.634987	9.997623	-0.010010	-0.006348	0.099976	-1.976084	2.266563	1.136575
51620	0	-0.992315	-0.678182	9.912293	-0.009933	-0.006780	0.099122	-1.980737	2.259101	1.135140
51621	0	-0.981427	-0.640945	9.918331	-0.009827	-0.006409	0.099182	-1.983786	2.249236	1.135326
51622	0	-0.998282	-0.671522	9.894015	-0.009985	-0.006716	0.098940	-1.985348	2.251214	1.131890
51623	0	-0.988399	-0.671844	9.899908	-0.009888	-0.006714	0.098999	-1.992831	2.251368	1.131965
51624	0	-1.024602	-0.684847	9.905998	-0.010247	-0.006845	0.099060	-1.998511	2.254401	1.132385
51625	0	-1.031605	-0.677224	9.924323	-0.010315	-0.006775	0.099243	-1.997716	2.260063	1.136338
51626	0	-1.006937	-0.634426	9.906041	-0.010074	-0.006343	0.099060	-2.001529	2.259521	1.138016
51627	0	-1.019790	-0.646935	9.948681	-0.010193	-0.006470	0.099487	-2.003344	2.269733	1.138398
51628	0	-1.008523	-0.659546	9.942372	-0.010081	-0.006592	0.099424	-2.009809	2.278685	1.142424
51629	0	-0.995308	-0.646850	10.021937	-0.009949	-0.006470	0.100220	-2.010664	2.288072	1.143400
51630	0	-1.008485	-0.671456	10.064530	-0.010079	-0.006712	0.100646	-2.015863	2.298717	1.142990
51631	0	-1.025851	-0.665303	10.125684	-0.010254	-0.006653	0.101257	-2.018323	2.308358	1.137368
51632	0	-1.008305	-0.684170	10.113275	-0.010080	-0.006837	0.101133	-2.026002	2.315833	1.140094
51633	0	-0.995548	-0.671496	10.174487	-0.009949	-0.006714	0.101746	-2.029477	2.327837	1.139786
51634	0	-1.021213	-0.672079	10.204811	-0.010207	-0.006717	0.102049	-2.036259	2.337829	1.135847
51635	0	-1.026140	-0.647782	10.247677	-0.010254	-0.006470	0.102478	-2.047508	2.350660	1.130246
51636	0	-1.045542	-0.674111	10.204693	-0.010452	-0.006731	0.102048	-2.061003	2.358648	1.127187
51637	0	-1.031755	-0.702742	10.259926	-0.010315	-0.007019	0.102600	-2.072554	2.365973	1.132190
51638	0	-1.043964	-0.673396	10.265935	-0.010443	-0.006731	0.102659	-2.078013	2.366957	1.130894
51639	0	-1.019334	-0.695857	10.205070	-0.010193	-0.006958	0.102051	-2.080866	2.371891	1.132420
51640	0	-1.024832	-0.701851	10.253903	-0.010256	-0.007021	0.102538	-2.080335	2.367923	1.133239
51641	0	-1.013075	-0.701922	10.223398	-0.010132	-0.007019	0.102234	-2.082748	2.371105	1.132931
51642	0	-1.042378	-0.708413	10.180758	-0.010435	-0.007081	0.101807	-2.088406	2.362785	1.134575
51643	0	-1.030791	-0.702151	10.260064	-0.010315	-0.007019	0.102600	-2.093337	2.359376	1.132472
51644	0	-1.023056	-0.678182	10.193059	-0.010241	-0.006781	0.101930	-2.096846	2.352578	1.133984
51645	0	-1.023897	-0.677802	10.193001	-0.010254	-0.006775	0.101929	-2.102471	2.340258	1.132919
51646	0	-1.020517	-0.690447	10.138318	-0.010224	-0.006904	0.101381	-2.105528	2.323036	1.133598
51647	0	-1.036357	-0.659365	10.168572	-0.010376	-0.006592	0.101685	-2.109791	2.313479	1.139757
51648	0	-1.027716	-0.684232	10.071116	-0.010291	-0.006840	0.100710	-2.114843	2.302074	1.141089
51649	0	-1.048312	-0.683951	10.046518	-0.010498	-0.006836	0.100464	-2.121038	2.289504	1.139072
51650	0	-1.008737	-0.684365	10.022313	-0.010102	-0.006844	0.100222	-2.123294	2.276887	1.142181
51651	0	-1.023919	-0.665979	10.009870	-0.010254	-0.006653	0.100098	-2.133348	2.264523	1.139374
51652	0	-1.027586	-0.709551	10.003943	-0.010285	-0.007094	0.100039	-2.136824	2.258022	1.144454
51653	0	-1.006007	-0.683473	9.942744	-0.010071	-0.006836	0.099426	-2.137580	2.250111	1.143929
51654	0	-0.980008	-0.671588	9.985571	-0.009806	-0.006712	0.099855	-2.144245	2.248126	1.144317
51655	0	-1.000356	-0.683969	9.936560	-0.010010	-0.006836	0.099365	-2.150726	2.245430	1.137714
51656	0	-0.993560	-0.666142	9.942628	-0.009936	-0.006660	0.099426	-2.154038	2.248989	1.139019
51657	0	-1.000586	-0.684307	9.942617	-0.010010	-0.006836	0.099426	-2.164404	2.248946	1.134031
51658	0	-0.999775	-0.703651	9.936450	-0.010002	-0.007033	0.099364	-2.170204	2.248343	1.130955
51659	0	-1.007133	-0.702239	9.960909	-0.010071	-0.007019	0.099609	-2.176249	2.253363	1.132217
51660	0	-1.013559	-0.678823	9.985189	-0.010133	-0.006783	0.099853	-2.184975	2.261007	1.131563
51661	0	-1.043999	-0.702423	9.973077	-0.010437	-0.007019	0.099731	-2.193109	2.268869	1.127363
51662	0	-1.008422	-0.685042	10.064412	-0.010077	-0.006846	0.100645	-2.199873	2.280957	1.128474
51663	0	-1.007676	-0.689851	10.040213	-0.010071	-0.006897	0.100403	-2.203833	2.292189	1.122648
51664	0	-1.039255	-0.690245	10.064452	-0.010388	-0.006901	0.100645	-2.207937	2.301349	1.125571
51665	0	-1.019816	-0.720942	10.137835	-0.010193	-0.007202	0.101379	-2.218341	2.311778	1.121978
51666	0	-1.020618	-0.685886	10.131470	-0.010203	-0.006851	0.101315	-2.229183	2.319394	1.121078
51667	0	-1.038426	-0.708203	10.223291	-0.010376	-0.007080	0.102234	-2.233597	2.333084	1.120876
51668	0	-1.021387	-0.709255	10.210804	-0.010210	-0.007085	0.102109	-2.244428	2.341792	1.123345
51669	0	-1.013212	-0.678460	10.259943	-0.010132	-0.006775	0.102600	-2.257417	2.346549	1.119887
51670	0	-1.037694	-0.673569	10.253704	-0.010377	-0.006734	0.102537	-2.261600	2.350981	1.116394
51671	0	-1.043560	-0.732941	10.302712	-0.010437	-0.007324	0.103027	-2.269525	2.353868	1.111096
51672	0	-1.024466	-0.708985	10.278294	-0.010251	-0.007091	0.102782	-2.270890	2.351175	1.108960
51673	0	-1.024897	-0.696028	10.260044	-0.010254	-0.006958	0.102600	-2.275584	2.350080	1.109666
51674	0	-1.035901	-0.726837	10.186840	-0.010366	-0.007268	0.101868	-2.278207	2.346139	1.112248
51675	0	-1.037086	-0.683806	10.302772	-0.010376	-0.006836	0.103027	-2.282717	2.344875	1.111180
51676	0	-1.023960	-0.696039	10.205142	-0.010244	-0.006963	0.102051	-2.282215	2.343923	1.111832
51677	0	-1.005629	-0.707636	10.254074	-0.010071	-0.007080	0.102539	-2.280191	2.332143	1.109663
51678	0	-1.033365	-0.724993	10.162826	-0.010347	-0.007257	0.101626	-2.274916	2.321110	1.105674
51679	0	-1.036119	-0.732403	10.168609	-0.010376	-0.007324	0.101685	-2.276810	2.308901	1.103001
51680	0	-1.027224	-0.677440	10.040717	-0.010286	-0.006775	0.100406	-2.278342	2.297262	1.104713
51681	0	-0.987362	-0.688978	10.070988	-0.009888	-0.006897	0.100708	-2.272295	2.285686	1.101993
51682	0	-1.009159	-0.706382	10.022495	-0.010104	-0.007066	0.100224	-2.272196	2.275712	1.102620
51683	0	-0.981428	-0.726411	10.046501	-0.009827	-0.007263	0.100464	-2.275374	2.265990	1.103222
51684	0	-0.966786	-0.683914	10.016173	-0.009680	-0.006839	0.100161	-2.277883	2.256748	1.105206
51685	0	-0.999873	-0.713556	9.967192	-0.010010	-0.007141	0.099670	-2.273646	2.248473	1.101760
51686	0	-1.010397	-0.737353	9.961293	-0.010110	-0.007375	0.099612	-2.274374	2.246072	1.099077
51687	0	-1.000701	-0.695333	9.973205	-0.010010	-0.006958	0.099731	-2.271171	2.247315	1.095109
51688	0	-0.994127	-0.688737	9.924446	-0.009944	-0.006888	0.099244	-2.272163	2.248598	1.093545
51689	0	-0.982572	-0.701345	9.918262	-0.009827	-0.007019	0.099182	-2.267916	2.251845	1.101483
51690	0	-1.000715	-0.675972	9.979287	-0.010008	-0.006764	0.099792	-2.264726	2.255406	1.104003
51691	0	-1.007095	-0.701554	9.979271	-0.010071	-0.007019	0.099792	-2.262892	2.259958	1.106852
51692	0	-1.019428	-0.695027	9.930423	-0.010194	-0.006951	0.099304	-2.263828	2.264887	1.104861
51693	0	-1.019675	-0.701925	9.985310	-0.010193	-0.007019	0.099854	-2.266211	2.273775	1.098220
51694	0	-0.989936	-0.682980	9.997481	-0.009896	-0.006837	0.099975	-2.260293	2.281672	1.099784
51695	0	-1.019684	-0.708042	10.076862	-0.010193	-0.007080	0.100769	-2.262869	2.290570	1.102474
51696	0	-1.020570	-0.701966	10.113390	-0.010201	-0.007020	0.101134	-2.264678	2.299758	1.102969
51697	0	-1.025438	-0.677972	10.082971	-0.010254	-0.006775	0.100830	-2.272269	2.304729	1.096202
51698	0	-1.025940	-0.691296	10.119450	-0.010255	-0.006907	0.101195	-2.280656	2.314265	1.096364
51699	0	-1.056264	-0.726728	10.174494	-0.010559	-0.007263	0.101746	-2.287389	2.322725	1.089897
51700	0	-1.038890	-0.733208	10.235356	-0.010384	-0.007333	0.102354	-2.288769	2.333039	1.091793
51701	0	-1.031776	-0.720020	10.198960	-0.010315	-0.007202	0.101990	-2.288766	2.340593	1.090711
51702	0	-1.044434	-0.743753	10.223313	-0.010443	-0.007442	0.102233	-2.285417	2.346773	1.092211
51703	0	-1.037675	-0.725825	10.272244	-0.010376	-0.007263	0.102722	-2.282091	2.352029	1.092852
51704	0	-1.025199	-0.725012	10.278383	-0.010256	-0.007254	0.102783	-2.280316	2.352162	1.093845
51705	0	-1.031069	-0.701869	10.290572	-0.010315	-0.007019	0.102905	-2.282064	2.351838	1.093290
51706	0	-1.011877	-0.707632	10.229563	-0.010123	-0.007080	0.102295	-2.280013	2.351200	1.096645
51707	0	-1.036724	-0.694657	10.272382	-0.010376	-0.006958	0.102722	-2.269408	2.345852	1.095081
51708	0	-1.046844	-0.698729	10.193352	-0.010481	-0.006997	0.101932	-2.260511	2.336260	1.097182
51709	0	-1.024134	-0.707484	10.168620	-0.010254	-0.007080	0.101685	-2.256735	2.326489	1.098923
51710	0	-1.021911	-0.706242	10.150590	-0.010229	-0.007071	0.101504	-2.249721	2.319568	1.102278
51711	0	-0.999595	-0.665008	10.150301	-0.010010	-0.006653	0.101501	-2.248717	2.308383	1.105273
51712	0	-1.045678	-0.737973	10.095648	-0.010470	-0.007380	0.100955	-2.249961	2.297340	1.107882
51713	0	-1.030205	-0.634888	9.979374	-0.010315	-0.006348	0.099792	-2.253442	2.286954	1.105789
51714	0	-1.002874	-0.726143	10.010153	-0.010045	-0.007266	0.100100	-2.250273	2.272655	1.110733
51715	0	-0.993772	-0.701293	9.961091	-0.009949	-0.007019	0.099609	-2.245378	2.264355	1.114274
51716	0	-1.028324	-0.694136	10.010188	-0.010293	-0.006947	0.100101	-2.241545	2.257576	1.115676
51717	0	-0.999617	-0.713626	9.930592	-0.010010	-0.007141	0.099304	-2.238055	2.246305	1.115272
51718	0	-1.002908	-0.688474	9.973600	-0.010044	-0.006887	0.099734	-2.237021	2.233507	1.109888
51719	0	-1.031048	-0.665283	9.954880	-0.010315	-0.006653	0.099548	-2.239145	2.232777	1.111086
51720	0	-0.993363	-0.695496	9.887789	-0.009940	-0.006959	0.098877	-2.236615	2.229652	1.104639
51721	0	-0.988258	-0.694958	9.912220	-0.009888	-0.006958	0.099121	-2.229031	2.228109	1.105128
51722	0	-1.036635	-0.699500	9.826908	-0.010366	-0.007003	0.098269	-2.222092	2.232373	1.106261
51723	0	-1.031455	-0.725764	9.954878	-0.010315	-0.007263	0.099548	-2.217871	2.236323	1.104455
51724	0	-0.994738	-0.694293	9.960983	-0.009949	-0.006948	0.099609	-2.214749	2.239176	1.099560
51725	0	-0.995064	-0.652766	9.918214	-0.009949	-0.006531	0.099182	-2.213350	2.245752	1.103012
51726	0	-1.026260	-0.706966	9.991438	-0.010258	-0.007074	0.099915	-2.210151	2.255725	1.101410
51727	0	-1.025999	-0.731584	10.021972	-0.010254	-0.007324	0.100220	-2.202798	2.267010	1.107001
51728	0	-1.015214	-0.669428	10.003509	-0.010144	-0.006698	0.100036	-2.201146	2.280428	1.114298
51729	0	-1.025661	-0.706906	10.064747	-0.010254	-0.007080	0.100647	-2.190803	2.287885	1.109149
51730	0	-1.038875	-0.717089	10.113615	-0.010382	-0.007180	0.101136	-2.182450	2.300250	1.105435
51731	0	-1.050527	-0.664369	10.150132	-0.010498	-0.006653	0.101501	-2.174355	2.312761	1.106852
51732	0	-1.051804	-0.669075	10.174439	-0.010512	-0.006696	0.101745	-2.170912	2.323559	1.105530
51733	0	-1.031881	-0.682911	10.168464	-0.010315	-0.006836	0.101685	-2.165401	2.332315	1.102989
51734	0	-1.044493	-0.681908	10.168487	-0.010446	-0.006823	0.101685	-2.163588	2.335982	1.101140
51735	0	-1.030771	-0.677030	10.223492	-0.010315	-0.006775	0.102234	-2.160544	2.332310	1.095127
51736	0	-1.047989	-0.682714	10.235827	-0.010484	-0.006827	0.102358	-2.162402	2.332433	1.092070
51737	0	-1.031540	-0.701284	10.223427	-0.010315	-0.007019	0.102234	-2.157614	2.337346	1.092699
51738	0	-1.067429	-0.688479	10.211268	-0.010682	-0.006886	0.102112	-2.158885	2.333002	1.092982
51739	0	-1.042971	-0.670725	10.211300	-0.010437	-0.006714	0.102112	-2.153583	2.329216	1.093162
51740	0	-1.053690	-0.694333	10.266400	-0.010545	-0.006946	0.102663	-2.153123	2.324872	1.090424
51741	0	-1.036652	-0.701347	10.229626	-0.010376	-0.007019	0.102295	-2.148980	2.318718	1.086763
51742	0	-1.046668	-0.694076	10.156624	-0.010480	-0.006948	0.101564	-2.143433	2.308221	1.083018
51743	0	-1.029988	-0.683015	10.174752	-0.010315	-0.006836	0.101746	-2.139010	2.295685	1.082520
51744	0	-1.033816	-0.663704	10.113924	-0.010346	-0.006641	0.101138	-2.136190	2.290756	1.082556
51745	0	-1.036648	-0.652456	10.089249	-0.010376	-0.006531	0.100891	-2.131264	2.284384	1.084091
51746	0	-1.028622	-0.694173	10.071123	-0.010296	-0.006947	0.100710	-2.127852	2.277855	1.078975
51747	0	-1.006077	-0.670662	10.052639	-0.010071	-0.006714	0.100525	-2.121716	2.270822	1.083090
51748	0	-1.028712	-0.681755	10.022367	-0.010295	-0.006822	0.100223	-2.119183	2.266306	1.087230
51749	0	-1.005957	-0.683212	10.003801	-0.010071	-0.006836	0.100037	-2.116893	2.257899	1.080787
51750	0	-1.034476	-0.700750	9.955156	-0.010354	-0.007012	0.099550	-2.113429	2.251604	1.084690
51751	0	-1.024723	-0.683081	10.015972	-0.010254	-0.006836	0.100159	-2.109699	2.248373	1.086493
51752	0	-0.986751	-0.652357	9.924560	-0.009874	-0.006521	0.099245	-2.114500	2.244914	1.087519
51753	0	-1.006924	-0.640679	9.942655	-0.010071	-0.006409	0.099426	-2.114456	2.247524	1.091844
51754	0	-1.012228	-0.658499	9.979342	-0.010129	-0.006589	0.099792	-2.112029	2.244265	1.091448
51755	0	-0.994714	-0.707673	9.979288	-0.009949	-0.007080	0.099792	-2.110326	2.246819	1.095626
51756	0	-1.000229	-0.664474	9.942689	-0.010007	-0.006647	0.099426	-2.109715	2.245913	1.098734
51757	0	-1.031462	-0.689457	9.936543	-0.010315	-0.006897	0.099365	-2.109117	2.249911	1.102743
51758	0	-1.001122	-0.688979	10.009768	-0.010010	-0.006892	0.100098	-2.108493	2.255985	1.104346
51759	0	-0.995012	-0.677371	10.034174	-0.009949	-0.006775	0.100342	-2.109260	2.262019	1.100969
51760	0	-1.019993	-0.689142	10.082895	-0.010196	-0.006895	0.100829	-2.107290	2.271165	1.105483
51761	0	-1.013696	-0.652610	10.095194	-0.010132	-0.006531	0.100952	-2.104166	2.281384	1.106923
51762	0	-1.026642	-0.670733	10.052361	-0.010264	-0.006705	0.100524	-2.108612	2.288124	1.105197
51763	0	-1.049858	-0.665254	10.150143	-0.010498	-0.006653	0.101501	-2.110451	2.293109	1.112280
51764	0	-1.013282	-0.664716	10.162295	-0.010133	-0.006653	0.101623	-2.106212	2.297535	1.116345
51765	0	-1.013104	-0.677523	10.125738	-0.010132	-0.006775	0.101257	-2.108696	2.301059	1.116688
51766	0	-1.001019	-0.689422	10.150158	-0.010009	-0.006898	0.101501	-2.106651	2.307019	1.118007
51767	0	-1.025047	-0.652807	10.217337	-0.010254	-0.006531	0.102173	-2.105747	2.307587	1.116631
51768	0	-1.042748	-0.720108	10.241798	-0.010430	-0.007197	0.102418	-2.111981	2.308816	1.118306
51769	0	-1.019061	-0.683325	10.211222	-0.010193	-0.006836	0.102112	-2.111083	2.310694	1.118379
51770	0	-1.055088	-0.652084	10.223467	-0.010555	-0.006526	0.102234	-2.107455	2.310180	1.123259
51771	0	-1.024054	-0.670795	10.144217	-0.010254	-0.006714	0.101440	-2.102853	2.299503	1.124565
51772	0	-1.046676	-0.663962	10.199319	-0.010471	-0.006641	0.101993	-2.103005	2.298755	1.130257
51773	0	-1.024356	-0.670995	10.162484	-0.010254	-0.006714	0.101624	-2.100677	2.291520	1.128709
51774	0	-1.003747	-0.676743	10.126054	-0.010051	-0.006767	0.101259	-2.102905	2.280914	1.130610
51775	0	-1.005758	-0.647119	10.113648	-0.010071	-0.006470	0.101135	-2.106599	2.270400	1.130276
51776	0	-0.984775	-0.671539	10.144378	-0.009861	-0.006718	0.101442	-2.106066	2.259888	1.127894
51777	0	-0.993545	-0.671505	10.095338	-0.009949	-0.006714	0.100952	-2.109450	2.249285	1.122290
51778	0	-1.009313	-0.677274	10.058948	-0.010106	-0.006778	0.100588	-2.105827	2.238920	1.125748
51779	0	-0.968981	-0.640436	10.046557	-0.009705	-0.006409	0.100464	-2.102951	2.226497	1.128938
51780	0	-1.027108	-0.664355	10.016313	-0.010285	-0.006645	0.100162	-2.103074	2.214609	1.124072
51781	0	-0.969465	-0.665374	10.015959	-0.009705	-0.006653	0.100159	-2.106171	2.207683	1.123501
51782	0	-0.992435	-0.695968	9.942777	-0.009930	-0.006960	0.099427	-2.107986	2.205980	1.127195
51783	0	-1.006414	-0.640549	9.979336	-0.010071	-0.006409	0.099792	-2.106411	2.202746	1.127171
51784	0	-0.986862	-0.700484	10.040494	-0.009874	-0.007013	0.100404	-2.098842	2.200647	1.125087
51785	0	-0.982324	-0.658891	9.948783	-0.009827	-0.006592	0.099487	-2.097614	2.201128	1.122103
51786	0	-1.005744	-0.688888	9.924496	-0.010064	-0.006891	0.099244	-2.096953	2.197839	1.119279
51787	0	-1.006926	-0.689942	10.015868	-0.010071	-0.006897	0.100159	-2.101831	2.200516	1.117219
51788	0	-1.018295	-0.666005	9.991422	-0.010190	-0.006659	0.099914	-2.105606	2.196860	1.115720
51789	0	-1.031749	-0.683379	10.028065	-0.010315	-0.006836	0.100281	-2.105294	2.204161	1.118551
51790	0	-0.995616	-0.676697	9.985267	-0.009954	-0.006771	0.099853	-2.102712	2.210493	1.123386
51791	0	-1.025663	-0.695707	10.003641	-0.010254	-0.006958	0.100037	-2.103769	2.218017	1.121247
51792	0	-1.001614	-0.658942	10.070708	-0.010015	-0.006591	0.100707	-2.104276	2.223168	1.125712
51793	0	-1.001026	-0.652941	10.089115	-0.010010	-0.006531	0.100891	-2.104830	2.228167	1.118510
51794	0	-1.007771	-0.671684	10.089019	-0.010072	-0.006712	0.100891	-2.112471	2.239355	1.114936
51795	0	-1.013348	-0.701440	10.150162	-0.010132	-0.007019	0.101501	-2.109355	2.245620	1.115810
51796	0	-1.026059	-0.640905	10.204993	-0.010258	-0.006400	0.102051	-2.121468	2.253274	1.115390
51797	0	-1.019603	-0.702536	10.223314	-0.010193	-0.007019	0.102234	-2.130632	2.261255	1.115287
51798	0	-1.062934	-0.697704	10.210926	-0.010627	-0.006971	0.102110	-2.139087	2.268547	1.112928
51799	0	-1.068246	-0.622680	10.217264	-0.010681	-0.006226	0.102173	-2.142570	2.274444	1.113928
51800	0	-1.019292	-0.683904	10.290458	-0.010196	-0.006839	0.102904	-2.144918	2.275753	1.109105
51801	0	-1.030744	-0.684187	10.235632	-0.010315	-0.006836	0.102356	-2.153611	2.271789	1.112762
51802	0	-1.035457	-0.703149	10.205150	-0.010362	-0.007031	0.102051	-2.155735	2.268244	1.115593
51803	0	-1.000202	-0.683928	10.247856	-0.010010	-0.006836	0.102478	-2.161517	2.264061	1.108853
51804	0	-1.023043	-0.690569	10.168621	-0.010239	-0.006904	0.101686	-2.165881	2.259235	1.109951
51805	0	-1.024601	-0.690142	10.137989	-0.010254	-0.006897	0.101379	-2.172958	2.254748	1.109712
51806	0	-1.041387	-0.684476	10.119810	-0.010422	-0.006845	0.101197	-2.174190	2.250276	1.107942
51807	0	-1.018142	-0.683632	10.089224	-0.010193	-0.006836	0.100891	-2.176667	2.241724	1.109765
51808	0	-1.040258	-0.702138	10.119929	-0.010414	-0.007020	0.101198	-2.180234	2.233149	1.105405
51809	0	-1.012325	-0.690039	10.064760	-0.010132	-0.006897	0.100647	-2.186150	2.227850	1.102012
51810	0	-1.016399	-0.708695	10.064916	-0.010176	-0.007088	0.100648	-2.187334	2.218961	1.101510
51811	0	-1.005607	-0.714418	10.040409	-0.010071	-0.007141	0.100403	-2.192832	2.206654	1.097048
51812	0	-0.979089	-0.671687	10.010051	-0.009798	-0.006721	0.100100	-2.190710	2.202886	1.100367
51813	0	-0.975162	-0.684133	9.954934	-0.009766	-0.006836	0.099548	-2.198923	2.191238	1.101009
51814	0	-1.003555	-0.696688	9.949016	-0.010043	-0.006969	0.099489	-2.198019	2.186954	1.098507
51815	0	-0.982240	-0.695923	9.985385	-0.009827	-0.006958	0.099854	-2.201505	2.186477	1.102543
51816	0	-0.999371	-0.696449	9.936573	-0.010001	-0.006961	0.099365	-2.207721	2.182323	1.101503
51817	0	-1.000762	-0.665333	10.015887	-0.010010	-0.006653	0.100159	-2.210407	2.184275	1.109267
51818	0	-0.982082	-0.684448	9.881566	-0.009823	-0.006838	0.098816	-2.220174	2.186351	1.115387
51819	0	-1.013386	-0.708748	9.960864	-0.010132	-0.007080	0.099609	-2.230799	2.193069	1.123155
51820	0	-1.007571	-0.703709	9.979036	-0.010076	-0.007034	0.099791	-2.236089	2.197663	1.121774
51821	0	-1.013408	-0.714000	9.973130	-0.010132	-0.007141	0.099731	-2.236950	2.204632	1.125467
51822	0	-0.989814	-0.708203	9.985173	-0.009892	-0.007078	0.099853	-2.243479	2.215583	1.123892
51823	0	-1.013469	-0.720318	10.003626	-0.010132	-0.007202	0.100037	-2.246771	2.223264	1.124150
51824	0	-1.014400	-0.696372	10.052310	-0.010138	-0.006961	0.100524	-2.252131	2.235036	1.126214
51825	0	-0.995075	-0.683652	10.058570	-0.009949	-0.006836	0.100586	-2.254913	2.241742	1.133607
51826	0	-1.032254	-0.702578	10.064539	-0.010320	-0.007021	0.100646	-2.262502	2.249399	1.132063
51827	0	-1.025526	-0.696055	10.101287	-0.010254	-0.006958	0.101013	-2.267485	2.255369	1.132469
51828	0	-1.032150	-0.690870	10.180490	-0.010318	-0.006903	0.101806	-2.276315	2.263984	1.125608
51829	0	-1.043998	-0.684035	10.156190	-0.010437	-0.006836	0.101562	-2.283392	2.271764	1.128257
51830	0	-1.050762	-0.708987	10.156028	-0.010505	-0.007090	0.101561	-2.285774	2.279473	1.126149
51831	0	-1.031567	-0.714386	10.168430	-0.010315	-0.007141	0.101685	-2.290973	2.284717	1.129048
51832	0	-1.043912	-0.733105	10.229387	-0.010439	-0.007330	0.102294	-2.294293	2.289395	1.126028
51833	0	-1.037494	-0.708254	10.198968	-0.010376	-0.007080	0.101990	-2.299107	2.292712	1.119585
51834	0	-1.055660	-0.721437	10.265978	-0.010557	-0.007208	0.102660	-2.308409	2.296535	1.119525
51835	0	-1.043223	-0.708153	10.235634	-0.010437	-0.007080	0.102356	-2.312080	2.295660	1.117519
51836	0	-1.030148	-0.714294	10.253960	-0.010305	-0.007145	0.102539	-2.311936	2.295724	1.115992
51837	0	-1.030771	-0.689724	10.223460	-0.010315	-0.006897	0.102234	-2.314298	2.292074	1.119998
[truncated: 514 more rows]
