# Supplementary material for: Properties of traditional bamboo carrying poles have implications for user interactions
Source: PLoS One. 2018 May 10;13(5):e0196208. doi: 10.1371/journal.pone.0196208 (PMC5945030; doi:10.1371/journal.pone.0196208)
Supplement: S1 Text — (ZIP) [file pone.0196208.s005.zip › ResTest_PoleC_L1Load1.txt]

// Start Time: Unknown
// Update Rate: 100.0Hz
// Filter Profile: human (34.3)
// Firmware Version: 2.1.4
PacketCounter	SampleTimeFine	Acc_X	Acc_Y	Acc_Z	VelInc_X	VelInc_Y	VelInc_Z	Roll	Pitch	Yaw	Latitude	Longitude	Altitude	Vel_X	Vel_Y	Vel_Z
59717	0	2.022664	-0.196809	11.204498	0.020142	-0.001953	0.112061	-2.615874	-4.159753	-2.664417
59718	0	2.131934	-0.238253	12.293988	0.021243	-0.002414	0.122952	-2.586943	-4.230638	-2.675133
59719	0	2.304889	-0.101259	13.659136	0.023010	-0.001160	0.136597	-2.464873	-4.262639	-2.684901
59720	0	2.404629	0.521965	14.584640	0.024067	0.005013	0.145850	-2.304590	-4.247132	-2.697674
59721	0	2.404482	-0.777236	14.443554	0.024109	-0.008057	0.144409	-2.081600	-4.193614	-2.714379
59722	0	2.584596	-1.379586	15.315877	0.025991	-0.014229	0.153094	-1.761811	-4.080736	-2.714468
59723	0	3.020711	-0.965451	18.465411	0.030518	-0.010254	0.184570	-1.394713	-3.884992	-2.710637
59724	0	3.217062	0.097714	19.398149	0.032667	0.000282	0.193900	-0.990109	-3.590534	-2.698255
59725	0	2.963439	1.472699	17.052526	0.030212	0.014160	0.170471	-0.615557	-3.204673	-2.698656
59726	0	2.544900	-9.098377	13.338381	0.025976	-0.091340	0.133038	-0.314063	-2.752902	-2.654182
59727	0	2.265721	4.044642	10.343537	0.023071	0.040161	0.103455	-0.001398	-2.284925	-2.582620
59728	0	3.013757	3.144297	16.226063	0.030853	0.031413	0.162131	0.018212	-1.776782	-2.549499
59729	0	2.332540	2.355048	12.927956	0.023987	0.023254	0.129211	0.274928	-1.194777	-2.531799
59730	0	1.283843	1.187478	4.676145	0.013070	0.011812	0.046713	0.422977	-0.630262	-2.510942
59731	0	0.860053	0.370618	2.908526	0.008728	0.003662	0.029053	0.588255	-0.130834	-2.505839
59732	0	0.591600	-0.950538	2.978387	0.006033	-0.009556	0.029744	0.779286	0.321859	-2.475402
59733	0	0.152536	1.509587	1.878776	0.001587	0.015076	0.018799	0.901005	0.687298	-2.458883
59734	0	0.095527	0.738881	0.695720	0.000977	0.007385	0.006958	0.958819	1.045055	-2.429143
59735	0	-0.281897	1.263782	0.517319	-0.002808	0.012634	0.005188	1.038296	1.288379	-2.412513
59736	0	-0.817830	0.189951	2.191113	-0.008179	0.001892	0.021912	1.079372	1.285927	-2.413541
59737	0	0.797901	2.149146	7.073260	0.007935	0.021484	0.070740	1.090714	1.211766	-2.424686
59738	0	0.884100	-0.198429	10.443134	0.008850	-0.001953	0.104431	1.056610	1.222062	-2.431723
59739	0	1.108533	0.631270	10.424893	0.011108	0.006287	0.104248	1.085175	1.247355	-2.425745
59740	0	0.799320	0.781161	7.841080	0.008008	0.007870	0.078403	1.000623	1.269534	-2.425967
59741	0	0.494631	0.041627	4.638656	0.004944	0.000427	0.046387	0.973807	1.263193	-2.420758
59742	0	0.569990	1.444533	3.363412	0.005681	0.014448	0.033636	0.964228	1.198624	-2.425767
59743	0	0.681726	-2.551034	4.003338	0.006775	-0.025513	0.040039	0.971995	1.071224	-2.421547
59744	0	0.771633	2.050053	5.258427	0.007627	0.020514	0.052592	0.945030	0.880764	-2.418604
59745	0	1.195383	-1.010508	8.994593	0.011780	-0.010132	0.089966	0.979912	0.657642	-2.414992
59746	0	1.582542	2.922422	12.959872	0.015585	0.029252	0.129622	0.956289	0.447599	-2.414249
59747	0	2.128447	-1.620400	16.622206	0.021057	-0.016113	0.166260	0.894812	0.289541	-2.416460
59748	0	1.834779	1.837242	16.169769	0.018209	0.018378	0.161713	0.891185	0.192872	-2.402829
59749	0	1.042073	-0.191553	10.613230	0.010376	-0.001709	0.106140	0.669345	0.143022	-2.396349
59750	0	0.292762	0.550094	4.231559	0.002908	0.005512	0.042315	0.638300	0.091275	-2.379439
59751	0	0.512639	4.676632	-2.290687	0.005066	0.046692	-0.023071	0.246890	0.248926	-2.345157
59752	0	-2.058560	-1.311081	-5.225037	-0.020684	-0.013113	-0.052211	0.262382	0.480718	-2.264293
59753	0	-1.096472	4.376410	0.637196	-0.010986	0.043762	0.006348	0.341700	-0.073234	-2.299098
59754	0	4.258852	-5.338594	18.124536	0.040785	-0.053271	0.181690	0.268913	-1.196922	-2.388772
59755	0	2.003177	-1.229080	19.486073	0.019531	-0.012695	0.194885	0.505877	-1.491709	-2.369330
59756	0	2.489468	3.049182	16.720911	0.024545	0.030662	0.167230	0.392010	-1.725476	-2.350022
59757	0	2.489832	1.856519	16.010716	0.024658	0.018982	0.160095	0.097652	-1.894166	-2.351613
59758	0	2.443900	-1.822860	14.738367	0.024346	-0.018043	0.147422	-0.044668	-1.970213	-2.342075
59759	0	1.793537	2.409626	10.100697	0.017883	0.024109	0.101013	-0.058458	-2.028352	-2.340779
59760	0	2.026929	-0.654732	12.875913	0.020210	-0.006685	0.128761	0.063166	-2.079735	-2.343624
59761	0	2.417079	0.934524	17.344765	0.024231	0.008911	0.173462	0.347197	-2.040611	-2.336916
59762	0	2.559181	1.011910	17.418651	0.025758	0.010088	0.174164	0.366980	-1.931725	-2.341019
59763	0	2.133996	-2.152084	14.419021	0.021545	-0.021484	0.144165	0.337795	-1.772062	-2.319038
59764	0	1.576695	1.178565	11.452072	0.015980	0.011783	0.114491	0.339993	-1.557914	-2.291934
59765	0	1.544196	0.790273	12.087922	0.015686	0.007874	0.120850	0.366539	-1.326494	-2.275253
59766	0	1.226506	1.570797	10.020298	0.012474	0.015551	0.100202	0.544234	-1.088811	-2.256238
59767	0	1.050964	1.967656	7.945490	0.010681	0.019531	0.079468	0.751108	-0.846892	-2.248731
59768	0	1.076109	0.872157	8.492646	0.010930	0.008611	0.084916	0.898666	-0.620609	-2.245398
59769	0	0.786908	-0.479172	7.325790	0.007996	-0.004822	0.073242	0.944733	-0.422820	-2.232924
59770	0	0.661886	-0.220011	6.421877	0.006714	-0.002197	0.064209	0.939084	-0.254072	-2.217892
59771	0	1.028426	0.832668	7.740863	0.010376	0.008362	0.077393	0.887117	-0.117934	-2.210687
59772	0	1.261837	0.262438	8.145567	0.012690	0.002620	0.081445	0.893668	-0.017946	-2.198300
59773	0	1.136726	1.483527	6.891555	0.011414	0.014832	0.068909	0.899751	0.059335	-2.191995
59774	0	1.074458	1.156596	6.837206	0.010772	0.011542	0.068372	0.938957	0.104528	-2.187580
59775	0	1.042830	0.826638	6.884578	0.010437	0.008240	0.068848	0.982716	0.118397	-2.189383
59776	0	0.932875	-0.450164	6.696107	0.009322	-0.004526	0.066960	1.024177	0.107988	-2.193821
59777	0	0.752642	0.380841	6.005467	0.007507	0.003784	0.060059	1.070238	0.071433	-2.193313
59778	0	0.734078	0.380149	5.583493	0.007298	0.003829	0.055839	1.014653	-0.014996	-2.192740
59779	0	0.794808	0.718142	6.511776	0.007874	0.007202	0.065125	0.978889	-0.145648	-2.197275
59780	0	0.894304	1.825555	7.555723	0.008841	0.018323	0.075553	0.877899	-0.298703	-2.204337
59781	0	1.014369	0.326801	8.824493	0.010010	0.003357	0.088257	0.763784	-0.472329	-2.214697
59782	0	0.999714	0.039212	8.992165	0.009854	0.000428	0.089937	0.718732	-0.654407	-2.219452
59783	0	1.065321	0.869881	8.879059	0.010498	0.008728	0.088806	0.682043	-0.853924	-2.222352
59784	0	1.235055	0.065253	9.960844	0.012187	0.000666	0.099628	0.667785	-1.042148	-2.224194
59785	0	1.402614	1.167137	10.612293	0.013855	0.011719	0.106140	0.617822	-1.225999	-2.225882
59786	0	1.678912	1.313818	11.969212	0.016621	0.013198	0.119709	0.561835	-1.386783	-2.233305
59787	0	2.079635	1.209348	14.152070	0.020630	0.012146	0.141541	0.520225	-1.521548	-2.245136
59788	0	2.224661	-0.053610	14.580407	0.022133	-0.000475	0.145822	0.473036	-1.610994	-2.250046
59789	0	1.915154	-0.305336	12.395503	0.019104	-0.003052	0.123962	0.471869	-1.655179	-2.247852
59790	0	1.708307	-0.043962	11.332461	0.017055	-0.000431	0.113329	0.463526	-1.684228	-2.244536
59791	0	2.001486	0.639575	13.091879	0.020020	0.006348	0.130920	0.505273	-1.680224	-2.240858
59792	0	2.262883	1.171431	14.514329	0.022695	0.011703	0.145134	0.514290	-1.628449	-2.239385
59793	0	2.153477	0.300691	13.997377	0.021667	0.002991	0.139954	0.526900	-1.519808	-2.240521
59794	0	1.886568	0.608365	13.329472	0.019033	0.006012	0.133274	0.587397	-1.375844	-2.237803
59795	0	1.669922	0.528851	12.795537	0.016907	0.005249	0.127930	0.621799	-1.190197	-2.229022
59796	0	1.412701	0.904722	11.389294	0.014339	0.008981	0.113872	0.687419	-0.976994	-2.220480
59797	0	1.333204	0.786918	10.817733	0.013550	0.007812	0.108154	0.746195	-0.747068	-2.220129
59798	0	1.217382	-0.054643	10.456968	0.012399	-0.000624	0.104543	0.829498	-0.500555	-2.209096
59799	0	1.047692	0.135260	9.371111	0.010681	0.001282	0.093689	0.914833	-0.251049	-2.193907
59800	0	0.936317	0.384499	8.135200	0.009533	0.003784	0.081335	0.999300	-0.012334	-2.174943
59801	0	0.786757	0.584176	6.696700	0.007996	0.005798	0.066956	1.072618	0.206357	-2.156877
59802	0	0.682529	0.730353	5.770327	0.006920	0.007277	0.057695	1.125466	0.393700	-2.143701
59803	0	0.688674	1.051383	5.408322	0.006958	0.010498	0.054077	1.158460	0.544680	-2.131031
59804	0	0.683191	0.675875	5.226484	0.006881	0.006743	0.052260	1.191501	0.651136	-2.127544
59805	0	0.735421	0.727883	5.365205	0.007385	0.007263	0.053650	1.224759	0.717399	-2.118926
59806	0	0.870207	0.589266	6.482793	0.008714	0.005897	0.064826	1.218074	0.738108	-2.114331
59807	0	0.916442	0.249256	7.434003	0.009155	0.002502	0.074341	1.203207	0.723902	-2.110024
59808	0	0.888672	0.687689	7.323900	0.008868	0.006877	0.073241	1.203361	0.695084	-2.107988
59809	0	0.851856	0.823602	7.195678	0.008484	0.008240	0.071960	1.197710	0.640032	-2.109147
59810	0	0.793397	0.669995	7.115399	0.007880	0.006706	0.071159	1.187968	0.553641	-2.111865
59811	0	0.708799	0.591912	6.749780	0.007019	0.005920	0.067505	1.186181	0.436691	-2.117907
59812	0	0.537079	-0.066003	5.466930	0.005300	-0.000674	0.054676	1.216324	0.287456	-2.121847
59813	0	0.424157	1.507169	5.071389	0.004150	0.015076	0.050720	1.207926	0.082857	-2.128197
59814	0	0.823027	0.526405	7.484753	0.008080	0.005298	0.074862	1.157599	-0.147258	-2.129974
59815	0	1.106268	1.058567	9.514170	0.010864	0.010681	0.095154	1.044260	-0.384553	-2.134062
59816	0	1.271239	0.470972	10.046100	0.012502	0.004803	0.100483	0.939981	-0.624415	-2.140980
59817	0	1.364257	0.678640	10.526131	0.013428	0.006836	0.105286	0.887513	-0.857702	-2.142083
59818	0	1.562158	0.243230	11.062780	0.015404	0.002459	0.110658	0.861655	-1.083360	-2.143034
59819	0	1.674499	0.746578	11.294473	0.016541	0.007446	0.112976	0.882253	-1.290592	-2.146962
59820	0	1.838915	0.575976	11.953213	0.018193	0.005777	0.119561	0.866558	-1.478201	-2.149468
59821	0	2.050159	0.741265	13.315351	0.020325	0.007446	0.133179	0.838669	-1.630248	-2.155623
59822	0	2.217406	0.676620	14.226144	0.022045	0.006824	0.142279	0.792862	-1.733954	-2.155279
59823	0	2.113113	0.174503	13.579206	0.021057	0.001770	0.135803	0.772399	-1.796494	-2.156613
59824	0	1.932875	0.505266	12.766046	0.019304	0.005018	0.127666	0.803194	-1.818557	-2.157131
59825	0	1.860482	0.424368	12.896780	0.018616	0.004211	0.128967	0.831673	-1.809020	-2.152345
59826	0	1.853897	0.598080	13.629650	0.018593	0.005927	0.136292	0.876341	-1.763929	-2.146636
59827	0	1.819826	1.017135	13.642568	0.018311	0.010132	0.136414	0.908955	-1.669928	-2.142054
59828	0	1.733825	0.652877	13.047439	0.017486	0.006484	0.130457	0.947475	-1.540793	-2.137542
59829	0	1.570574	0.821247	11.897692	0.015869	0.008179	0.118958	0.979178	-1.383708	-2.127389
59830	0	1.430705	0.565839	10.808830	0.014473	0.005614	0.108068	1.024948	-1.208183	-2.120166
59831	0	1.290173	0.596801	10.133609	0.013062	0.005920	0.101318	1.077769	-1.027890	-2.109079
59832	0	1.314266	0.740690	9.716016	0.013304	0.007354	0.097142	1.139326	-0.838371	-2.096087
59833	0	1.321704	0.768085	9.407218	0.013367	0.007629	0.094055	1.201022	-0.656509	-2.080980
59834	0	1.258665	0.684874	8.842830	0.012719	0.006810	0.088412	1.250010	-0.485367	-2.073407
59835	0	1.154986	0.771693	7.948098	0.011658	0.007690	0.079468	1.287477	-0.330391	-2.065000
59836	0	1.084272	0.532700	7.172760	0.010925	0.005310	0.071716	1.313891	-0.198903	-2.060255
59837	0	0.941916	0.446681	6.648302	0.009481	0.004456	0.066475	1.333052	-0.091811	-2.049782
59838	0	0.992513	0.639364	6.805884	0.009968	0.006387	0.068053	1.344615	-0.020072	-2.041859
59839	0	1.004119	0.775276	7.184239	0.010071	0.007751	0.071838	1.346704	0.027022	-2.038273
59840	0	1.017990	0.738375	7.526581	0.010191	0.007387	0.075264	1.341702	0.043837	-2.035869
59841	0	0.933802	0.762054	7.489108	0.009338	0.007629	0.074890	1.328385	0.044300	-2.037208
59842	0	0.831972	0.711018	7.135011	0.008300	0.007124	0.071351	1.306660	0.012350	-2.040874
59843	0	0.748659	0.620770	7.281234	0.007446	0.006226	0.072815	1.279020	-0.050983	-2.045326
59844	0	0.789287	0.738317	7.561331	0.007834	0.007409	0.075617	1.240385	-0.139225	-2.049125
59845	0	0.855523	0.729139	8.037874	0.008484	0.007324	0.080383	1.194354	-0.240637	-2.054660
59846	0	0.977856	0.707811	8.668223	0.009690	0.007116	0.086689	1.144732	-0.357167	-2.064595
59847	0	1.059858	0.527111	9.050572	0.010498	0.005310	0.090515	1.096392	-0.484207	-2.065413
59848	0	1.210327	0.792658	9.726055	0.011996	0.007973	0.097270	1.043084	-0.609893	-2.069566
59849	0	1.359748	0.539478	10.100063	0.013489	0.005432	0.101013	1.001685	-0.733112	-2.076715
59850	0	1.462103	0.555750	10.579415	0.014510	0.005597	0.105807	0.959892	-0.853057	-2.076587
59851	0	1.584495	0.478269	11.137698	0.015747	0.004822	0.111389	0.920671	-0.953728	-2.079145
59852	0	1.695153	0.605125	11.611344	0.016867	0.006083	0.116124	0.890738	-1.037393	-2.077400
59853	0	1.733122	0.559030	12.041516	0.017273	0.005615	0.120422	0.867620	-1.092889	-2.081466
59854	0	1.723958	0.531258	12.217299	0.017208	0.005320	0.122177	0.861340	-1.122524	-2.087982
59855	0	1.721144	0.384298	12.335219	0.017212	0.003845	0.123352	0.859483	-1.122234	-2.088184
59856	0	1.657249	0.421614	12.256207	0.016601	0.004207	0.122559	0.868371	-1.096121	-2.087871
59857	0	1.592992	0.562565	12.104032	0.015991	0.005615	0.121033	0.878171	-1.038313	-2.079466
59858	0	1.517624	0.663052	11.733296	0.015262	0.006612	0.117323	0.896176	-0.955191	-2.076490
59859	0	1.393265	0.692661	11.219395	0.014038	0.006897	0.112183	0.926038	-0.847824	-2.069419
59860	0	1.282154	0.541041	10.694584	0.012939	0.005371	0.106934	0.967625	-0.721835	-2.059788
59861	0	1.214655	0.638545	10.084387	0.012264	0.006348	0.100832	1.010028	-0.588453	-2.049160
59862	0	1.092944	0.639078	9.565203	0.011044	0.006357	0.095641	1.049764	-0.452094	-2.036881
59863	0	1.057945	0.674654	8.930410	0.010681	0.006714	0.089294	1.091252	-0.321863	-2.022327
59864	0	1.046522	0.606871	8.395121	0.010550	0.006042	0.083942	1.126714	-0.205799	-2.011727
59865	0	1.011847	0.576068	7.929252	0.010193	0.005737	0.079285	1.160113	-0.098747	-2.007366
59866	0	1.004897	0.506847	7.588887	0.010111	0.005049	0.075882	1.189704	-0.005617	-1.998346
59867	0	0.948204	0.636593	7.397811	0.009521	0.006348	0.073975	1.217867	0.055068	-1.994990
59868	0	0.972233	0.676263	7.245779	0.009749	0.006749	0.072455	1.239191	0.097622	-1.990565
59869	0	0.957541	0.720182	7.080178	0.009583	0.007202	0.070801	1.239013	0.109132	-1.986087
59870	0	0.927091	0.634268	7.031278	0.009263	0.006347	0.070313	1.232847	0.096210	-1.985789
59871	0	0.875531	0.676428	6.982183	0.008728	0.006775	0.069824	1.215983	0.051476	-1.986759
59872	0	0.864494	0.515159	6.950862	0.008598	0.005166	0.069513	1.193024	-0.025092	-1.979494
59873	0	0.860944	0.638993	7.335836	0.008545	0.006409	0.073364	1.164519	-0.125735	-1.983554
59874	0	0.913584	0.616074	7.834754	0.009048	0.006185	0.078356	1.130599	-0.253369	-1.988745
59875	0	0.968449	0.644021	8.220475	0.009583	0.006470	0.082214	1.090529	-0.395231	-1.992016
59876	0	1.022200	0.862445	8.651881	0.010102	0.008665	0.086529	1.037960	-0.552926	-1.989673
59877	0	1.117812	0.703812	9.007508	0.011047	0.007080	0.090088	0.985908	-0.718920	-1.994572
59878	0	1.201045	0.827841	9.480933	0.011871	0.008334	0.094822	0.920011	-0.886476	-1.997358
59879	0	1.327201	0.537247	10.038644	0.013123	0.005432	0.100403	0.853479	-1.056907	-2.001901
59880	0	1.487227	0.520405	10.675544	0.014722	0.005243	0.106774	0.812749	-1.218281	-2.004235
59881	0	1.638915	0.496578	11.613002	0.016235	0.005005	0.116150	0.775462	-1.370056	-2.010807
59882	0	1.778918	0.561862	12.158238	0.017655	0.005655	0.121600	0.742174	-1.496191	-2.010438
59883	0	1.866164	0.607084	12.461943	0.018555	0.006104	0.124634	0.713308	-1.594566	-2.006611
59884	0	1.939638	0.642039	12.843977	0.019324	0.006463	0.128448	0.676346	-1.658922	-2.003518
59885	0	1.968664	0.570451	13.146617	0.019653	0.005737	0.131470	0.648580	-1.688136	-2.000635
59886	0	1.904615	0.560465	12.920418	0.019047	0.005611	0.129204	0.643005	-1.687814	-1.999101
59887	0	1.857243	0.489111	12.671502	0.018616	0.004883	0.126709	0.650602	-1.648956	-2.000316
59888	0	1.795826	0.479689	12.782979	0.018040	0.004777	0.127819	0.668376	-1.576277	-1.995968
59889	0	1.698368	0.527679	12.562360	0.017090	0.005249	0.125610	0.693450	-1.479810	-1.992535
59890	0	1.628286	0.698484	12.062233	0.016418	0.006958	0.120605	0.718593	-1.351353	-1.982377
59891	0	1.506042	0.720158	11.441558	0.015214	0.007173	0.114397	0.747168	-1.198044	-1.975256
59892	0	1.383612	0.634747	10.752663	0.013997	0.006314	0.107508	0.781988	-1.026989	-1.965844
59893	0	1.260598	0.540670	10.078610	0.012756	0.005371	0.100769	0.821928	-0.856501	-1.955604
59894	0	1.220089	0.572362	9.544699	0.012349	0.005682	0.095430	0.871214	-0.679197	-1.953230
59895	0	1.140099	0.607989	8.943127	0.011536	0.006042	0.089417	0.918572	-0.507279	-1.945395
59896	0	1.104267	0.674887	8.445248	0.011159	0.006722	0.084439	0.953949	-0.350224	-1.941263
59897	0	1.082218	0.618840	8.039544	0.010925	0.006165	0.080383	0.987535	-0.203918	-1.936739
59898	0	1.015644	0.543665	7.650970	0.010241	0.005416	0.076500	1.018552	-0.078299	-1.922874
59899	0	0.970089	0.531893	7.209062	0.009766	0.005310	0.072083	1.032670	0.024136	-1.917458
59900	0	0.898773	0.509640	6.856158	0.009032	0.005082	0.068557	1.056492	0.098000	-1.915899
59901	0	0.875933	0.671742	6.872904	0.008789	0.006714	0.068726	1.062555	0.146936	-1.918252
59902	0	0.895951	0.598203	7.148082	0.008971	0.005988	0.071479	1.053306	0.165488	-1.915424
59903	0	0.842903	0.706887	7.153358	0.008423	0.007080	0.071533	1.036007	0.155515	-1.913785
59904	0	0.845606	0.557459	7.134891	0.008434	0.005592	0.071350	1.008226	0.120311	-1.918542
59905	0	0.797276	0.498742	7.323924	0.007935	0.005005	0.073242	0.981731	0.060468	-1.917933
59906	0	0.788394	0.616504	7.463648	0.007829	0.006189	0.074640	0.945367	-0.024216	-1.917934
59907	0	0.830600	0.619567	7.921907	0.008240	0.006226	0.079224	0.903122	-0.119941	-1.918443
59908	0	0.907334	0.686274	8.274661	0.008988	0.006895	0.082753	0.859509	-0.237408	-1.919730
59909	0	0.992388	0.630435	8.708931	0.009827	0.006348	0.087097	0.803826	-0.365302	-1.925969
59910	0	1.105626	0.414073	9.176456	0.010946	0.004181	0.091776	0.755005	-0.502766	-1.930556
59911	0	1.226284	0.624540	9.654555	0.012146	0.006287	0.096558	0.707530	-0.641373	-1.931238
59912	0	1.354756	0.427344	10.115318	0.013428	0.004308	0.101168	0.670103	-0.777283	-1.930413
59913	0	1.446054	0.557453	10.576014	0.014343	0.005615	0.105774	0.627558	-0.904345	-1.924215
59914	0	1.585927	0.504474	11.060858	0.015746	0.005075	0.110623	0.598105	-1.021751	-1.923534
59915	0	1.620695	0.583607	11.345223	0.016113	0.005859	0.113464	0.575756	-1.116565	-1.924014
59916	0	1.674170	0.542178	11.715303	0.016673	0.005445	0.117162	0.554660	-1.183913	-1.919222
59917	0	1.670912	0.450242	11.950088	0.016663	0.004517	0.119507	0.541946	-1.228871	-1.918824
59918	0	1.677070	0.412645	11.961416	0.016755	0.004122	0.119617	0.547119	-1.244238	-1.910262
59919	0	1.610807	0.501557	11.889674	0.016113	0.005005	0.118896	0.557952	-1.239604	-1.901128
59920	0	1.558398	0.553725	11.871632	0.015615	0.005514	0.118713	0.580550	-1.210580	-1.896855
59921	0	1.477793	0.692290	11.426320	0.014832	0.006897	0.114258	0.606740	-1.157251	-1.890249
59922	0	1.411266	0.581786	11.134522	0.014177	0.005787	0.111339	0.638710	-1.091172	-1.882234
59923	0	1.353295	0.626111	10.663626	0.013611	0.006226	0.106628	0.676914	-1.007892	-1.869122
59924	0	1.271337	0.626738	10.164533	0.012791	0.006231	0.101638	0.717578	-0.921259	-1.860549
59925	0	1.212163	0.577344	9.766477	0.012207	0.005737	0.097656	0.759935	-0.821612	-1.851887
59926	0	1.176340	0.632283	9.339114	0.011841	0.006287	0.093384	0.804331	-0.727236	-1.845403
59927	0	1.160625	0.591095	9.020259	0.011675	0.005881	0.090196	0.842038	-0.640683	-1.840784
59928	0	1.166286	0.558440	8.672243	0.011718	0.005559	0.086717	0.875817	-0.568660	-1.834492
59929	0	1.136628	0.612767	8.411110	0.011414	0.006104	0.084106	0.908932	-0.504816	-1.829118
59930	0	1.116717	0.629228	8.161541	0.011199	0.006272	0.081613	0.937408	-0.460536	-1.819887
59931	0	1.096588	0.642373	7.946938	0.010986	0.006409	0.079468	0.959656	-0.431431	-1.811806
59932	0	1.100119	0.589289	7.904381	0.011006	0.005889	0.079043	0.966071	-0.424367	-1.808752
59933	0	1.037881	0.592276	7.873480	0.010376	0.005920	0.078735	0.970264	-0.428853	-1.804603
59934	0	1.034076	0.641133	7.781522	0.010320	0.006413	0.077818	0.969466	-0.460125	-1.801444
59935	0	1.016630	0.604017	7.915836	0.010132	0.006042	0.079163	0.967086	-0.510385	-1.801794
59936	0	1.025366	0.651436	8.305408	0.010204	0.006525	0.083059	0.953482	-0.578643	-1.799402
59937	0	1.049903	0.614895	8.544275	0.010437	0.006165	0.085449	0.933775	-0.662109	-1.802315
59938	0	1.100559	0.763405	8.970141	0.010933	0.007657	0.089708	0.905720	-0.755123	-1.805143
59939	0	1.167583	0.638794	9.276495	0.011597	0.006409	0.092773	0.881450	-0.853120	-1.806477
59940	0	1.229053	0.742329	9.557216	0.012207	0.007446	0.095581	0.855324	-0.953225	-1.802331
59941	0	1.321472	0.589442	9.941562	0.013123	0.005920	0.099426	0.826824	-1.059790	-1.808307
59942	0	1.399891	0.583867	10.368875	0.013916	0.005859	0.103699	0.805335	-1.151748	-1.810299
59943	0	1.464027	0.577610	10.860728	0.014561	0.005797	0.108617	0.784280	-1.236029	-1.807604
59944	0	1.590012	0.552477	11.260737	0.015835	0.005545	0.112616	0.765365	-1.302911	-1.807670
59945	0	1.640856	0.566654	11.510551	0.016357	0.005676	0.115112	0.756781	-1.354326	-1.813519
59946	0	1.673592	0.552616	11.661976	0.016705	0.005534	0.116624	0.749955	-1.385663	-1.815639
59947	0	1.691046	0.530569	11.773648	0.016907	0.005310	0.117737	0.746683	-1.389829	-1.810979
59948	0	1.713640	0.482151	11.914234	0.017158	0.004812	0.119140	0.756302	-1.370089	-1.809636
59949	0	1.662076	0.576079	11.902327	0.016663	0.005737	0.119019	0.779447	-1.330451	-1.804767
59950	0	1.607999	0.580907	11.805919	0.016152	0.005783	0.118051	0.805056	-1.260882	-1.801525
59951	0	1.535299	0.595218	11.426816	0.015442	0.005920	0.114258	0.837159	-1.172495	-1.800576
59952	0	1.419470	0.588662	10.983171	0.014294	0.005858	0.109820	0.866841	-1.069993	-1.794900
59953	0	1.331428	0.546600	10.566449	0.013428	0.005432	0.105652	0.903708	-0.947803	-1.796207
59954	0	1.245838	0.595971	10.126924	0.012573	0.005920	0.101257	0.948286	-0.818670	-1.788390
59955	0	1.175628	0.585634	9.639249	0.011868	0.005816	0.096381	0.996922	-0.686183	-1.782006
59956	0	1.111576	0.592597	9.180987	0.011221	0.005884	0.091800	1.049207	-0.555795	-1.772509
59957	0	1.070919	0.638257	8.771654	0.010803	0.006348	0.087708	1.095011	-0.433908	-1.766907
59958	0	1.060499	0.619760	8.248501	0.010687	0.006168	0.082477	1.135931	-0.321028	-1.758461
59959	0	1.018955	0.582515	8.008440	0.010254	0.005798	0.080078	1.174691	-0.229820	-1.752575
59960	0	0.988940	0.617561	7.753169	0.009946	0.006155	0.077526	1.205685	-0.147160	-1.745031
59961	0	0.966734	0.581211	7.550421	0.009705	0.005798	0.075500	1.227155	-0.091562	-1.746215
59962	0	0.930541	0.583912	7.343358	0.009327	0.005825	0.073432	1.249920	-0.058704	-1.741345
59963	0	0.921033	0.586755	7.293711	0.009216	0.005859	0.072937	1.263662	-0.050064	-1.740915
59964	0	0.872372	0.557493	7.311881	0.008716	0.005570	0.073120	1.271851	-0.063275	-1.735053
59965	0	0.850535	0.622809	7.201874	0.008484	0.006226	0.072021	1.277046	-0.097836	-1.729338
59966	0	0.856729	0.677669	7.280475	0.008527	0.006780	0.072809	1.273732	-0.161809	-1.724721
59967	0	0.939639	0.664230	7.824103	0.009338	0.006653	0.078247	1.259850	-0.247045	-1.722229
59968	0	0.946805	0.649535	8.127933	0.009398	0.006509	0.081286	1.242442	-0.346794	-1.720828
59969	0	0.978523	0.614909	8.342679	0.009705	0.006165	0.083435	1.222874	-0.457850	-1.718950
59970	0	1.033380	0.763536	8.768132	0.010241	0.007657	0.087690	1.196293	-0.579874	-1.719285
59971	0	1.115305	0.601589	9.074814	0.011047	0.006042	0.090759	1.164621	-0.713635	-1.719163
59972	0	1.192972	0.717958	9.462964	0.011817	0.007207	0.094642	1.133433	-0.850593	-1.727648
59973	0	1.317853	0.510561	9.971717	0.013062	0.005127	0.099731	1.110837	-0.985548	-1.729650
59974	0	1.440035	0.628055	10.444594	0.014283	0.006302	0.104461	1.089440	-1.114499	-1.726890
59975	0	1.530504	0.602312	10.984947	0.015198	0.006042	0.109863	1.071166	-1.226925	-1.724248
59976	0	1.624837	0.641930	11.293307	0.016150	0.006430	0.112947	1.062415	-1.326833	-1.724512
59977	0	1.686191	0.645681	11.552904	0.016785	0.006470	0.115540	1.051297	-1.404074	-1.725524
59978	0	1.700449	0.606236	11.758455	0.016942	0.006077	0.117593	1.038833	-1.465631	-1.727629
59979	0	1.681515	0.555791	11.919719	0.016785	0.005554	0.119202	1.043740	-1.495702	-1.726060
59980	0	1.685777	0.569113	11.967832	0.016846	0.005683	0.119680	1.052787	-1.508066	-1.726306
59981	0	1.646327	0.582270	12.078962	0.016479	0.005798	0.120789	1.076876	-1.493548	-1.722662
59982	0	1.610718	0.665987	11.804649	0.016142	0.006639	0.118043	1.098507	-1.460786	-1.723484
59983	0	1.569096	0.704004	11.469147	0.015747	0.007019	0.114685	1.120338	-1.405652	-1.718635
59984	0	1.507749	0.689895	11.208025	0.015149	0.006876	0.112072	1.144604	-1.333341	-1.709282
59985	0	1.407888	0.668016	10.761396	0.014160	0.006653	0.107605	1.174388	-1.247855	-1.707251
59986	0	1.336390	0.631201	10.354151	0.013454	0.006278	0.103532	1.212580	-1.148705	-1.700110
59987	0	1.297072	0.674215	9.986346	0.013062	0.006714	0.099854	1.245683	-1.045560	-1.692459
59988	0	1.243441	0.673292	9.554756	0.012521	0.006706	0.095538	1.278338	-0.943071	-1.687002
59989	0	1.206532	0.698189	9.174468	0.012146	0.006958	0.091736	1.308832	-0.843534	-1.686324
59990	0	1.191419	0.653909	8.938088	0.011989	0.006516	0.089373	1.339822	-0.749193	-1.680568
59991	0	1.159170	0.667426	8.612787	0.011658	0.006653	0.086121	1.369117	-0.662518	-1.676960
59992	0	1.129587	0.677295	8.375889	0.011346	0.006755	0.083754	1.394770	-0.595231	-1.673397
59993	0	1.100787	0.647925	8.179168	0.011047	0.006470	0.081787	1.409207	-0.540961	-1.670908
59994	0	1.088281	0.631225	8.057783	0.010908	0.006305	0.080575	1.421175	-0.505858	-1.664401
59995	0	1.078291	0.690188	8.038561	0.010803	0.006897	0.080383	1.429463	-0.477882	-1.662130
59996	0	1.051619	0.684316	7.971618	0.010518	0.006845	0.079716	1.427619	-0.476096	-1.661919
59997	0	0.989875	0.682752	8.026059	0.009888	0.006836	0.080261	1.417227	-0.492707	-1.662441
59998	0	1.011597	0.650432	8.166092	0.010093	0.006513	0.081663	1.407294	-0.526031	-1.659259
59999	0	1.017000	0.651936	8.398065	0.010132	0.006531	0.083984	1.393541	-0.578900	-1.661517
60000	0	1.043708	0.685524	8.708486	0.010394	0.006873	0.087089	1.371901	-0.636228	-1.664836
60001	0	1.103524	0.700018	9.124311	0.010986	0.007019	0.091248	1.350152	-0.698369	-1.666091
60002	0	1.144533	0.671204	9.245371	0.011391	0.006736	0.092459	1.322717	-0.766909	-1.673251
60003	0	1.214192	0.662893	9.527031	0.012085	0.006653	0.095276	1.296045	-0.836127	-1.673605
60004	0	1.281116	0.639767	9.891941	0.012753	0.006419	0.098926	1.273183	-0.904850	-1.677106
60005	0	1.342933	0.632778	10.173860	0.013367	0.006348	0.101746	1.252816	-0.976275	-1.685812
60006	0	1.403589	0.620441	10.497388	0.013977	0.006226	0.104980	1.231743	-1.041382	-1.691904
60007	0	1.452236	0.553516	10.755522	0.014481	0.005548	0.107560	1.219513	-1.086805	-1.690956
60008	0	1.483528	0.561041	10.890433	0.014806	0.005623	0.108908	1.208305	-1.118778	-1.689899
60009	0	1.515342	0.573127	11.047166	0.015137	0.005737	0.110474	1.203878	-1.137090	-1.684059
60010	0	1.529879	0.559407	11.126185	0.015292	0.005603	0.111262	1.196650	-1.144929	-1.680041
60011	0	1.487969	0.555798	11.187897	0.014893	0.005554	0.111877	1.202094	-1.132808	-1.678599
60012	0	1.489076	0.623988	11.151863	0.014928	0.006232	0.111514	1.211416	-1.095771	-1.669934
60013	0	1.410687	0.635441	10.883221	0.014160	0.006348	0.108826	1.219912	-1.040822	-1.667199
60014	0	1.351336	0.576308	10.560949	0.013568	0.005750	0.105603	1.235788	-0.982777	-1.658359
60015	0	1.257232	0.587604	10.278986	0.012634	0.005859	0.102783	1.255652	-0.914902	-1.651274
60016	0	1.208651	0.591168	9.907873	0.012148	0.005891	0.099072	1.281003	-0.845123	-1.644633
60017	0	1.159469	0.648908	9.595360	0.011658	0.006470	0.095947	1.305384	-0.771092	-1.638002
60018	0	1.104495	0.640664	9.327910	0.011107	0.006385	0.093273	1.333410	-0.695589	-1.632048
60019	0	1.123949	0.630182	8.905580	0.011292	0.006287	0.089050	1.354344	-0.629884	-1.625658
60020	0	1.120071	0.651469	8.729602	0.011250	0.006499	0.087291	1.375951	-0.565783	-1.620109
60021	0	1.058452	0.630040	8.545262	0.010620	0.006287	0.085449	1.395964	-0.519148	-1.609482
60022	0	1.027630	0.625936	8.283356	0.010306	0.006251	0.082830	1.408666	-0.478727	-1.603971
60023	0	1.041901	0.629015	8.221637	0.010437	0.006287	0.082214	1.415266	-0.454838	-1.602887
60024	0	1.051991	0.647779	8.075372	0.010524	0.006476	0.080753	1.419082	-0.450390	-1.598951
60025	0	1.020325	0.634628	7.989380	0.010193	0.006348	0.079895	1.419046	-0.466373	-1.598424
60026	0	1.035192	0.621313	7.934138	0.010335	0.006223	0.079343	1.407323	-0.491822	-1.595499
60027	0	1.022458	0.602965	7.952571	0.010193	0.006042	0.079529	1.391062	-0.538479	-1.595497
60028	0	1.042680	0.612248	8.244704	0.010380	0.006138	0.082452	1.372035	-0.604736	-1.595592
60029	0	1.030907	0.669620	8.611540	0.010254	0.006714	0.086121	1.350881	-0.679009	-1.595211
60030	0	1.105543	0.699472	8.794495	0.010986	0.007019	0.087952	1.321715	-0.769901	-1.598078
60031	0	1.137536	0.717585	9.199631	0.011300	0.007198	0.092004	1.296252	-0.864452	-1.597612
60032	0	1.192008	0.703648	9.431006	0.011837	0.007065	0.094318	1.264491	-0.966058	-1.592274
60033	0	1.217410	0.613474	9.740291	0.012085	0.006165	0.097412	1.232093	-1.071827	-1.593231
60034	0	1.333622	0.619252	10.067706	0.013246	0.006225	0.100687	1.198292	-1.175921	-1.595131
60035	0	1.387595	0.606848	10.430026	0.013794	0.006104	0.104309	1.162546	-1.266964	-1.593597
60036	0	1.453357	0.587844	10.775954	0.014451	0.005908	0.107769	1.133802	-1.355752	-1.590742
60037	0	1.544694	0.632115	11.119841	0.015381	0.006348	0.111206	1.109101	-1.424896	-1.588980
60038	0	1.617881	0.608183	11.338107	0.016126	0.006110	0.113387	1.083079	-1.479679	-1.583689
60039	0	1.651391	0.620034	11.523081	0.016479	0.006226	0.115234	1.060441	-1.515063	-1.583575
60040	0	1.656632	0.597411	11.626262	0.016548	0.005991	0.116264	1.046143	-1.534189	-1.582394
60041	0	1.635165	0.585044	11.731082	0.016357	0.005859	0.117310	1.039559	-1.529828	-1.580307
60042	0	1.644077	0.602150	11.725442	0.016468	0.006024	0.117250	1.038793	-1.504480	-1.574997
60043	0	1.575973	0.567902	11.560706	0.015808	0.005676	0.115601	1.043372	-1.457907	-1.576284
60044	0	1.540467	0.574953	11.275284	0.015470	0.005742	0.112744	1.052725	-1.393370	-1.571177
60045	0	1.439101	0.581194	10.913997	0.014465	0.005798	0.109131	1.068673	-1.316786	-1.568253
60046	0	1.398678	0.615067	10.659498	0.014075	0.006129	0.106585	1.093209	-1.223212	-1.570202
60047	0	1.320930	0.606324	10.236723	0.013306	0.006042	0.102356	1.117967	-1.116884	-1.566693
60048	0	1.283898	0.634823	9.945925	0.012935	0.006327	0.099448	1.144310	-1.008212	-1.564131
60049	0	1.223789	0.636758	9.583558	0.012329	0.006348	0.095825	1.169710	-0.900699	-1.558136
60050	0	1.158094	0.622437	9.182518	0.011665	0.006203	0.091816	1.198348	-0.796958	-1.553185
60051	0	1.127632	0.624329	8.887566	0.011353	0.006226	0.088867	1.222893	-0.700162	-1.543413
60052	0	1.101778	0.572211	8.565621	0.011084	0.005710	0.085649	1.241369	-0.613620	-1.537242
60053	0	1.062735	0.623586	8.356323	0.010681	0.006226	0.083557	1.257380	-0.541280	-1.529733
60054	0	1.053304	0.576618	8.131519	0.010576	0.005756	0.081310	1.273178	-0.481872	-1.523731
60055	0	1.028350	0.586570	8.032584	0.010315	0.005859	0.080322	1.284239	-0.438550	-1.522724
60056	0	0.998927	0.617673	7.978197	0.010008	0.006177	0.079780	1.286196	-0.413166	-1.516505
60057	0	0.994351	0.652447	7.898067	0.009949	0.006531	0.078979	1.279424	-0.407020	-1.517618
60058	0	0.988289	0.583695	7.837101	0.009877	0.005846	0.078371	1.268652	-0.416656	-1.516538
60059	0	0.984783	0.572642	7.873350	0.009827	0.005737	0.078735	1.255425	-0.448742	-1.515250
60060	0	0.978130	0.563785	8.141411	0.009748	0.005653	0.081417	1.236300	-0.497494	-1.511622
60061	0	0.999126	0.578097	8.422468	0.009949	0.005798	0.084229	1.215432	-0.556620	-1.513031
60062	0	1.033456	0.585906	8.629029	0.010280	0.005884	0.086295	1.185012	-0.630684	-1.512037
60063	0	1.080124	0.620523	8.928873	0.010742	0.006226	0.089294	1.161795	-0.707582	-1.508488
60064	0	1.117528	0.585321	9.232727	0.011108	0.005877	0.092334	1.134631	-0.791813	-1.509604
60065	0	1.178277	0.583167	9.478138	0.011719	0.005859	0.094788	1.104135	-0.870503	-1.514673
60066	0	1.235031	0.552917	9.739122	0.012278	0.005558	0.097399	1.073288	-0.957282	-1.513310
60067	0	1.301119	0.546633	10.045608	0.012939	0.005493	0.100464	1.045719	-1.040426	-1.517118
60068	0	1.394679	0.572357	10.428425	0.013882	0.005742	0.104292	1.028390	-1.113274	-1.513551
60069	0	1.409721	0.553919	10.619413	0.014038	0.005554	0.106201	1.015141	-1.178431	-1.507976
60070	0	1.462790	0.556928	10.740152	0.014585	0.005585	0.107407	1.001560	-1.226099	-1.504757
60071	0	1.456226	0.493303	10.930968	0.014526	0.004944	0.109314	0.992997	-1.265194	-1.504657
60072	0	1.486041	0.504161	10.997344	0.014842	0.005044	0.109976	0.993159	-1.285859	-1.502720
60073	0	1.447245	0.537388	11.041153	0.014465	0.005371	0.110413	0.998584	-1.294782	-1.501389
60074	0	1.477659	0.557083	10.986093	0.014785	0.005559	0.109860	1.013349	-1.287796	-1.500942
60075	0	1.450228	0.611592	10.840096	0.014526	0.006104	0.108398	1.028798	-1.263945	-1.498897
60076	0	1.401766	0.577795	10.669776	0.014051	0.005761	0.106694	1.049142	-1.229250	-1.486833
60077	0	1.357049	0.545381	10.425218	0.013611	0.005432	0.104248	1.075170	-1.186571	-1.483999
60078	0	1.306257	0.567510	10.102536	0.013105	0.005657	0.101021	1.097685	-1.139702	-1.484794
60079	0	1.258645	0.588339	9.912576	0.012634	0.005859	0.099121	1.127600	-1.086126	-1.480972
60080	0	1.230663	0.586791	9.687650	0.012358	0.005845	0.096871	1.156764	-1.027467	-1.480754
60081	0	1.210451	0.587978	9.399822	0.012146	0.005859	0.093994	1.183855	-0.978637	-1.478856
60082	0	1.227080	0.646580	9.186940	0.012309	0.006448	0.091866	1.208550	-0.932688	-1.478459
60083	0	1.156421	0.581262	9.003011	0.011597	0.005798	0.090027	1.229117	-0.892993	-1.470159
60084	0	1.181487	0.601871	8.857017	0.011838	0.006009	0.088568	1.244067	-0.864727	-1.462882
60085	0	1.152299	0.598941	8.654899	0.011536	0.005981	0.086548	1.257158	-0.849655	-1.460998
60086	0	1.131719	0.600691	8.612306	0.011327	0.005997	0.086123	1.273340	-0.838472	-1.453945
60087	0	1.147380	0.598485	8.581530	0.011475	0.005981	0.085815	1.280553	-0.839081	-1.454503
60088	0	1.136287	0.610789	8.569095	0.011351	0.006110	0.085692	1.280323	-0.857024	-1.453420
60089	0	1.118866	0.603742	8.538602	0.011169	0.006042	0.085388	1.276456	-0.884416	-1.453656
60090	0	1.123979	0.614558	8.715001	0.011209	0.006154	0.087153	1.268320	-0.927104	-1.456978
60091	0	1.163358	0.646147	8.971750	0.011597	0.006470	0.089722	1.260828	-0.975828	-1.460464
60092	0	1.183620	0.644047	9.135538	0.011793	0.006453	0.091360	1.248837	-1.031300	-1.458554
60093	0	1.207244	0.627070	9.423314	0.012024	0.006287	0.094238	1.232704	-1.091743	-1.455976
60094	0	1.241479	0.617706	9.599158	0.012366	0.006192	0.095997	1.217845	-1.151179	-1.457737
60095	0	1.268045	0.602785	9.771221	0.012634	0.006042	0.097717	1.203896	-1.206917	-1.461573
60096	0	1.308291	0.581522	10.075203	0.013034	0.005829	0.100758	1.191607	-1.264296	-1.465572
60097	0	1.359590	0.566270	10.351033	0.013550	0.005676	0.103516	1.179811	-1.316901	-1.461891
60098	0	1.428883	0.587918	10.569740	0.014254	0.005892	0.105701	1.169292	-1.356703	-1.462658
60099	0	1.455346	0.579058	10.741863	0.014526	0.005798	0.107422	1.164107	-1.387265	-1.461518
60100	0	1.490110	0.572205	10.808349	0.014886	0.005721	0.108086	1.168095	-1.405084	-1.459744
60101	0	1.520248	0.567715	10.925223	0.015198	0.005676	0.109253	1.171903	-1.411787	-1.463624
60102	0	1.520105	0.562312	11.004499	0.015207	0.005616	0.110044	1.181909	-1.407068	-1.466160
60103	0	1.499443	0.562754	11.053679	0.015015	0.005615	0.110535	1.197398	-1.387916	-1.460738
60104	0	1.463268	0.621317	10.950440	0.014669	0.006188	0.109501	1.225862	-1.351357	-1.459364
60105	0	1.411557	0.562765	10.724400	0.014160	0.005615	0.107239	1.241740	-1.305570	-1.453974
60106	0	1.377270	0.559793	10.499626	0.013828	0.005578	0.104990	1.265935	-1.246816	-1.451366
60107	0	1.318149	0.538971	10.279035	0.013245	0.005371	0.102783	1.289166	-1.178332	-1.444277
60108	0	1.287635	0.567867	9.981228	0.012938	0.005651	0.099806	1.323858	-1.108952	-1.443132
60109	0	1.226268	0.627648	9.707804	0.012332	0.006254	0.097071	1.352573	-1.029148	-1.438246
60110	0	1.177929	0.638102	9.385507	0.011840	0.006355	0.093849	1.386422	-0.957167	-1.432941
60111	0	1.167388	0.624579	9.136382	0.011732	0.006219	0.091358	1.422584	-0.886104	-1.424326
60112	0	1.123734	0.625210	8.795672	0.011292	0.006226	0.087952	1.459583	-0.817565	-1.419045
60113	0	1.062327	0.612386	8.624891	0.010668	0.006107	0.086245	1.484150	-0.760423	-1.418502
60114	0	1.038976	0.574839	8.546552	0.010423	0.005733	0.085463	1.508106	-0.718170	-1.414214
60115	0	1.035058	0.605517	8.288799	0.010376	0.006042	0.082886	1.528421	-0.684979	-1.411708
60116	0	1.012540	0.583537	8.228042	0.010142	0.005823	0.082279	1.548292	-0.663338	-1.411226
60117	0	1.012446	0.598923	8.197056	0.010132	0.005981	0.081970	1.562141	-0.654823	-1.405945
60118	0	1.006080	0.618580	8.056529	0.010056	0.006180	0.080566	1.573738	-0.664064	-1.401651
60119	0	1.014692	0.616490	8.123588	0.010132	0.006165	0.081238	1.577394	-0.687146	-1.403611
60120	0	0.994179	0.598034	8.184048	0.009917	0.005981	0.081843	1.579111	-0.723161	-1.399388
60121	0	1.053606	0.622235	8.373570	0.010498	0.006226	0.083740	1.578078	-0.776792	-1.395047
60122	0	1.081079	0.639660	8.665432	0.010759	0.006401	0.086660	1.575633	-0.846463	-1.396405
60123	0	1.104741	0.663910	8.916585	0.010986	0.006653	0.089172	1.561590	-0.926534	-1.397225
60124	0	1.130346	0.630676	9.183597	0.011234	0.006319	0.091844	1.549879	-1.014475	-1.400522
60125	0	1.172381	0.621124	9.313232	0.011658	0.006226	0.093140	1.535874	-1.097368	-1.398775
60126	0	1.253678	0.612032	9.641097	0.012465	0.006134	0.096419	1.523258	-1.183740	-1.399256
60127	0	1.301506	0.602869	9.966141	0.012939	0.006042	0.099670	1.511089	-1.272344	-1.405458
60128	0	1.371748	0.636787	10.196149	0.013643	0.006380	0.101971	1.501045	-1.357422	-1.409449
60129	0	1.398058	0.646004	10.497249	0.013916	0.006470	0.104980	1.494095	-1.429551	-1.403550
60130	0	1.447197	0.601194	10.684800	0.014413	0.006022	0.106855	1.486420	-1.494646	-1.401256
60131	0	1.470161	0.628326	10.881871	0.014648	0.006287	0.108826	1.486386	-1.552374	-1.394582
60132	0	1.509802	0.609910	10.959853	0.015060	0.006096	0.109604	1.493116	-1.593500	-1.392975
60133	0	1.528269	0.580351	11.101939	0.015259	0.005798	0.111023	1.501744	-1.620029	-1.387808
60134	0	1.561842	0.575651	11.131905	0.015612	0.005747	0.111320	1.514863	-1.628910	-1.383392
60135	0	1.525280	0.617884	11.151126	0.015259	0.006165	0.111511	1.532592	-1.624680	-1.379933
60136	0	1.510347	0.663611	10.998626	0.015124	0.006619	0.109984	1.552894	-1.604922	-1.378076
60137	0	1.467264	0.636444	10.840245	0.014709	0.006348	0.108398	1.573509	-1.567978	-1.373117
60138	0	1.410785	0.627528	10.633529	0.014149	0.006258	0.106331	1.594956	-1.525948	-1.371076
60139	0	1.343586	0.636311	10.364362	0.013489	0.006348	0.103638	1.614827	-1.469465	-1.363793
60140	0	1.302684	0.603477	10.084707	0.013081	0.006011	0.100842	1.644544	-1.410433	-1.358919
60141	0	1.276192	0.661556	9.869945	0.012817	0.006592	0.098694	1.674840	-1.348106	-1.353466
60142	0	1.253255	0.665901	9.645160	0.012587	0.006638	0.096446	1.703050	-1.285951	-1.346498
60143	0	1.197343	0.667260	9.357197	0.012024	0.006653	0.093567	1.730030	-1.226186	-1.342487
60144	0	1.188001	0.640412	9.193300	0.011925	0.006386	0.091928	1.755663	-1.172538	-1.344392
60145	0	1.185931	0.660365	9.033676	0.011902	0.006592	0.090332	1.773597	-1.120604	-1.341500
60146	0	1.172201	0.650208	8.875762	0.011757	0.006493	0.088754	1.788776	-1.077611	-1.341350
60147	0	1.169087	0.684512	8.746639	0.011719	0.006836	0.087463	1.803833	-1.043105	-1.339722
60148	0	1.133881	0.655466	8.673872	0.011358	0.006548	0.086737	1.815863	-1.019354	-1.335247
60149	0	1.109837	0.671597	8.624380	0.011108	0.006714	0.086243	1.821879	-1.007977	-1.335338
60150	0	1.102612	0.653389	8.545134	0.011027	0.006535	0.085451	1.824282	-1.008203	-1.333001
60151	0	1.099216	0.634525	8.599797	0.010986	0.006348	0.085999	1.824435	-1.017929	-1.339768
60152	0	1.095059	0.646347	8.770392	0.010937	0.006464	0.087706	1.827152	-1.037907	-1.342392
60153	0	1.113174	0.664597	8.880374	0.011108	0.006653	0.088806	1.821843	-1.069822	-1.343908
60154	0	1.124952	0.651040	9.087206	0.011217	0.006516	0.090876	1.817795	-1.112478	-1.346996
60155	0	1.169227	0.664004	9.252586	0.011658	0.006653	0.092529	1.805617	-1.157022	-1.350428
60156	0	1.194695	0.673585	9.392173	0.011910	0.006748	0.093925	1.794230	-1.203299	-1.351684
60157	0	1.224309	0.621303	9.606556	0.012207	0.006226	0.096069	1.782927	-1.248055	-1.351454
60158	0	1.249987	0.618818	9.831518	0.012464	0.006200	0.098319	1.773007	-1.292139	-1.357240
60159	0	1.273028	0.572746	10.070416	0.012695	0.005737	0.100708	1.765429	-1.333715	-1.359041
60160	0	1.328476	0.625238	10.161183	0.013254	0.006267	0.101615	1.753053	-1.369983	-1.360181
60161	0	1.351828	0.597563	10.284070	0.013489	0.005981	0.102844	1.750139	-1.404650	-1.365802
60162	0	1.374975	0.590105	10.423834	0.013731	0.005908	0.104240	1.745992	-1.427071	-1.368329
60163	0	1.373750	0.585586	10.424764	0.013733	0.005859	0.104248	1.745533	-1.433983	-1.362351
60164	0	1.385813	0.604234	10.534627	0.013855	0.006042	0.105347	1.748729	-1.439275	-1.364795
60165	0	1.378463	0.628410	10.553115	0.013794	0.006287	0.105530	1.749307	-1.431037	-1.363061
60166	0	1.397583	0.626113	10.430806	0.013998	0.006258	0.104305	1.755930	-1.408574	-1.361898
60167	0	1.358259	0.611203	10.266437	0.013611	0.006104	0.102661	1.768545	-1.378995	-1.357482
60168	0	1.303276	0.582298	10.132792	0.013066	0.005815	0.101324	1.781150	-1.343035	-1.355935
60169	0	1.277669	0.605332	9.918672	0.012817	0.006042	0.099182	1.796672	-1.298021	-1.355467
60170	0	1.233083	0.601430	9.693680	0.012371	0.006002	0.096932	1.813704	-1.252445	-1.349841
60171	0	1.204952	0.654374	9.521845	0.012085	0.006531	0.095215	1.832334	-1.211741	-1.340263
60172	0	1.191881	0.656132	9.363873	0.011954	0.006556	0.093635	1.842468	-1.170222	-1.333280
60173	0	1.168985	0.660172	9.131158	0.011719	0.006592	0.091309	1.858008	-1.135893	-1.327023
60174	0	1.126993	0.649451	8.924096	0.011295	0.006489	0.089238	1.868484	-1.105203	-1.322021
60175	0	1.127228	0.641215	8.868628	0.011292	0.006409	0.088684	1.876169	-1.082250	-1.317142
60176	0	1.133587	0.647581	8.740406	0.011353	0.006470	0.087402	1.887343	-1.062323	-1.315818
60177	0	1.118093	0.649414	8.680370	0.011183	0.006495	0.086803	1.890220	-1.061632	-1.307618
60178	0	1.097337	0.660893	8.637240	0.010973	0.006610	0.086372	1.892303	-1.063970	-1.305788
60179	0	1.069266	0.628245	8.575327	0.010681	0.006287	0.085754	1.890214	-1.081125	-1.304552
60180	0	1.108765	0.621043	8.629909	0.011070	0.006217	0.086301	1.885028	-1.106015	-1.308550
60181	0	1.119940	0.621565	8.648366	0.011169	0.006226	0.086487	1.875517	-1.147442	-1.311665
60182	0	1.144809	0.673635	8.916259	0.011414	0.006754	0.089166	1.856700	-1.193421	-1.311568
60183	0	1.169973	0.675779	9.038892	0.011658	0.006775	0.090393	1.838835	-1.248206	-1.305705
60184	0	1.215772	0.709099	9.288180	0.012110	0.007106	0.092887	1.824359	-1.309028	-1.309411
60185	0	1.244347	0.657332	9.490398	0.012390	0.006592	0.094910	1.805936	-1.375054	-1.313009
60186	0	1.261345	0.616498	9.617332	0.012559	0.006187	0.096179	1.783108	-1.441620	-1.311971
60187	0	1.275413	0.614036	9.899297	0.012695	0.006165	0.098999	1.759043	-1.511316	-1.312252
60188	0	1.323458	0.602724	10.154381	0.013182	0.006053	0.101549	1.733932	-1.572630	-1.314312
60189	0	1.359843	0.608175	10.338846	0.013550	0.006104	0.103394	1.713656	-1.628187	-1.317491
60190	0	1.405570	0.646809	10.478243	0.014014	0.006486	0.104787	1.697911	-1.675192	-1.314578
60191	0	1.449929	0.651208	10.638080	0.014465	0.006531	0.106384	1.681537	-1.713441	-1.311976
60192	0	1.462304	0.611085	10.771651	0.014595	0.006126	0.107719	1.668668	-1.744964	-1.310869
60193	0	1.490445	0.602538	10.845879	0.014893	0.006042	0.108459	1.654204	-1.759261	-1.305972
60194	0	1.485551	0.587011	10.919078	0.014855	0.005885	0.109190	1.641948	-1.761187	-1.301941
60195	0	1.475259	0.573506	10.901133	0.014771	0.005737	0.109009	1.642870	-1.744183	-1.300026
60196	0	1.470901	0.609496	10.834582	0.014734	0.006099	0.108342	1.642115	-1.719300	-1.296212
60197	0	1.442772	0.610496	10.760995	0.014465	0.006104	0.107605	1.646779	-1.681119	-1.289773
60198	0	1.410149	0.598532	10.505715	0.014148	0.005983	0.105051	1.651992	-1.632531	-1.287281
60199	0	1.380576	0.592789	10.388797	0.013855	0.005920	0.103882	1.663244	-1.580134	-1.282182
60200	0	1.370173	0.618770	10.109286	0.013759	0.006179	0.101086	1.676207	-1.517521	-1.276405
60201	0	1.306122	0.599488	9.857911	0.013123	0.005981	0.098572	1.694696	-1.448153	-1.269161
60202	0	1.270194	0.638540	9.694367	0.012757	0.006373	0.096937	1.711784	-1.384645	-1.264941
60203	0	1.233330	0.617587	9.430603	0.012390	0.006165	0.094299	1.728444	-1.317513	-1.258614
60204	0	1.155539	0.607278	9.181538	0.011608	0.006064	0.091809	1.741828	-1.253603	-1.252127
60205	0	1.118481	0.598737	9.009318	0.011230	0.005981	0.090088	1.752365	-1.197407	-1.247317
60206	0	1.122065	0.599841	8.808924	0.011263	0.005993	0.088084	1.762572	-1.144341	-1.245342
60207	0	1.065139	0.592768	8.703929	0.010681	0.005920	0.087036	1.775218	-1.106976	-1.238539
60208	0	1.096583	0.606028	8.625094	0.010988	0.006056	0.086248	1.784292	-1.079005	-1.234010
60209	0	1.115477	0.610194	8.484091	0.011169	0.006104	0.084839	1.785430	-1.060978	-1.233808
60210	0	1.088784	0.627842	8.459988	0.010896	0.006283	0.084599	1.782835	-1.052036	-1.233130
60211	0	1.099363	0.609460	8.435028	0.010986	0.006104	0.084351	1.774241	-1.063586	-1.229992
60212	0	1.064825	0.576713	8.502018	0.010634	0.005780	0.085021	1.760162	-1.083837	-1.227367
60213	0	1.070028	0.548064	8.587489	0.010681	0.005493	0.085876	1.747023	-1.110989	-1.226285
60214	0	1.068876	0.594506	8.788394	0.010659	0.005956	0.087887	1.736772	-1.151135	-1.230693
60215	0	1.126538	0.596677	8.947413	0.011230	0.005981	0.089478	1.721657	-1.197414	-1.231632
60216	0	1.110089	0.581356	9.215125	0.011058	0.005829	0.092155	1.706307	-1.252485	-1.232317
60217	0	1.182208	0.620807	9.368480	0.011780	0.006226	0.093689	1.688596	-1.305694	-1.227075
60218	0	1.203274	0.628959	9.495775	0.011987	0.006311	0.094962	1.666055	-1.362740	-1.232690
60219	0	1.231172	0.578404	9.698019	0.012268	0.005798	0.096985	1.652839	-1.415861	-1.226970
60220	0	1.264820	0.605880	9.928862	0.012601	0.006074	0.099294	1.639090	-1.472001	-1.233874
60221	0	1.291469	0.596989	10.033783	0.012878	0.005981	0.100342	1.629503	-1.514983	-1.230506
60222	0	1.323682	0.582346	10.234279	0.013196	0.005836	0.102347	1.619602	-1.562259	-1.227702
60223	0	1.369884	0.578448	10.363491	0.013672	0.005798	0.103638	1.607858	-1.593647	-1.227957
60224	0	1.387268	0.539791	10.472672	0.013848	0.005404	0.104730	1.605191	-1.621935	-1.226324
60225	0	1.381331	0.536537	10.467303	0.013794	0.005371	0.104675	1.602376	-1.644709	-1.228738
60226	0	1.402319	0.553884	10.442547	0.014015	0.005542	0.104426	1.602463	-1.655120	-1.224604
60227	0	1.372702	0.573767	10.546950	0.013733	0.005737	0.105469	1.606110	-1.650356	-1.226303
60228	0	1.395582	0.604490	10.431108	0.013965	0.006042	0.104310	1.611957	-1.642293	-1.222331
60229	0	1.353358	0.586312	10.333443	0.013550	0.005859	0.103333	1.619214	-1.625956	-1.211612
60230	0	1.340159	0.538558	10.101589	0.013428	0.005371	0.101013	1.638608	-1.598012	-1.205880
60231	0	1.321627	0.556417	10.003982	0.013245	0.005554	0.100037	1.652996	-1.567236	-1.206057
60232	0	1.266666	0.544369	9.833069	0.012695	0.005432	0.098328	1.669392	-1.535553	-1.198794
60233	0	1.278527	0.587263	9.650004	0.012817	0.005859	0.096497	1.688027	-1.499120	-1.195371
60234	0	1.245233	0.620809	9.510689	0.012486	0.006195	0.095103	1.706605	-1.459673	-1.187297
60235	0	1.218026	0.605411	9.350860	0.012207	0.006042	0.093506	1.723784	-1.428554	-1.185921
60236	0	1.188393	0.595351	9.204837	0.011909	0.005942	0.092046	1.740638	-1.398423	-1.183638
60237	0	1.188366	0.617124	9.106638	0.011902	0.006165	0.091064	1.752091	-1.377170	-1.182218
60238	0	1.179326	0.600114	9.045796	0.011805	0.005994	0.090457	1.764397	-1.364412	-1.174928
60239	0	1.147068	0.586434	8.990496	0.011475	0.005859	0.089905	1.773841	-1.360961	-1.167885
60240	0	1.158835	0.611599	8.966041	0.011588	0.006113	0.089661	1.780770	-1.362823	-1.164404
60241	0	1.159934	0.598042	8.984348	0.011597	0.005981	0.089844	1.782697	-1.367742	-1.161905
60242	0	1.167305	0.597508	8.971959	0.011662	0.005979	0.089721	1.781514	-1.382738	-1.161245
60243	0	1.179761	0.591346	9.008602	0.011780	0.005920	0.090088	1.776040	-1.406857	-1.158929
60244	0	1.177666	0.596287	9.166753	0.011755	0.005967	0.091670	1.774060	-1.435431	-1.162620
60245	0	1.229465	0.646396	9.301447	0.012268	0.006470	0.093018	1.770369	-1.469572	-1.158441
60246	0	1.247356	0.620696	9.435012	0.012444	0.006213	0.094354	1.766231	-1.507437	-1.154849
60247	0	1.266688	0.603040	9.582165	0.012634	0.006042	0.095825	1.755276	-1.547811	-1.149190
60248	0	1.254925	0.576284	9.758408	0.012517	0.005774	0.097588	1.746146	-1.587122	-1.147992
60249	0	1.290820	0.548316	9.887363	0.012878	0.005493	0.098877	1.737978	-1.623061	-1.149890
60250	0	1.297424	0.558916	10.069606	0.012938	0.005594	0.100700	1.735552	-1.665162	-1.150568
60251	0	1.314354	0.567361	10.278067	0.013123	0.005676	0.102783	1.735821	-1.690012	-1.145300
60252	0	1.355140	0.572721	10.320226	0.013531	0.005732	0.103205	1.734207	-1.714406	-1.139376
60253	0	1.386497	0.585866	10.442987	0.013855	0.005859	0.104431	1.736590	-1.726819	-1.136784
60254	0	1.399892	0.591924	10.430593	0.013997	0.005919	0.104306	1.740491	-1.730310	-1.135304
60255	0	1.415213	0.561951	10.449305	0.014160	0.005615	0.104492	1.748178	-1.722997	-1.135288
60256	0	1.394409	0.532235	10.425100	0.013961	0.005318	0.104249	1.756214	-1.706120	-1.132683
60257	0	1.395240	0.562712	10.382347	0.013977	0.005615	0.103821	1.772130	-1.680438	-1.130509
60258	0	1.358901	0.565769	10.309647	0.013622	0.005638	0.103093	1.796546	-1.645023	-1.129840
60259	0	1.314789	0.550417	10.174963	0.013184	0.005493	0.101746	1.811649	-1.606357	-1.123009
60260	0	1.282836	0.534415	10.029289	0.012869	0.005331	0.100288	1.829298	-1.561570	-1.123366
60261	0	1.259426	0.532767	9.772150	0.012634	0.005310	0.097717	1.852540	-1.516191	-1.120764
60262	0	1.250543	0.628105	9.608207	0.012555	0.006260	0.096077	1.880228	-1.458523	-1.118431
60263	0	1.234528	0.612164	9.454816	0.012390	0.006104	0.094543	1.904734	-1.405726	-1.115798
60264	0	1.207855	0.603220	9.272518	0.012118	0.006017	0.092721	1.926446	-1.358078	-1.105042
60265	0	1.162530	0.587701	9.131160	0.011658	0.005859	0.091309	1.951156	-1.318944	-1.102904
60266	0	1.119711	0.572431	8.918104	0.011228	0.005711	0.089178	1.971394	-1.281278	-1.102925
60267	0	1.114495	0.617559	8.832019	0.011169	0.006165	0.088318	1.988407	-1.251014	-1.105168
60268	0	1.092041	0.571026	8.716333	0.010938	0.005697	0.087162	2.008228	-1.229766	-1.104335
60269	0	1.097578	0.617889	8.667024	0.010986	0.006165	0.086670	2.029915	-1.217260	-1.099940
60270	0	1.077700	0.619803	8.581567	0.010782	0.006192	0.085815	2.040524	-1.211608	-1.093468
60271	0	1.105438	0.623288	8.685161	0.011047	0.006226	0.086853	2.053054	-1.222253	-1.098643
60272	0	1.089174	0.611728	8.648126	0.010878	0.006118	0.086483	2.055370	-1.242267	-1.101087
60273	0	1.101205	0.647324	8.691055	0.010986	0.006470	0.086914	2.063059	-1.277407	-1.098126
60274	0	1.143427	0.623501	8.806199	0.011404	0.006232	0.088066	2.069728	-1.317981	-1.097520
60275	0	1.150809	0.622396	8.941232	0.011475	0.006226	0.089417	2.070784	-1.362123	-1.102772
60276	0	1.164920	0.597451	9.184385	0.011604	0.005978	0.091849	2.070062	-1.419324	-1.098012
60277	0	1.194479	0.579521	9.368370	0.011902	0.005798	0.093689	2.069408	-1.473039	-1.104405
60278	0	1.239895	0.572623	9.470963	0.012355	0.005731	0.094715	2.067270	-1.527596	-1.110914
60279	0	1.243732	0.573661	9.685679	0.012390	0.005737	0.096863	2.069613	-1.584589	-1.117661
60280	0	1.314309	0.609979	9.867433	0.013096	0.006102	0.098680	2.070643	-1.640628	-1.115961
60281	0	1.341154	0.677350	10.039695	0.013367	0.006775	0.100403	2.072171	-1.692973	-1.117192
60282	0	1.380311	0.658277	10.227739	0.013762	0.006588	0.102283	2.069466	-1.739661	-1.117416
60283	0	1.401306	0.622186	10.381617	0.013977	0.006226	0.103821	2.068436	-1.780581	-1.117571
60284	0	1.413711	0.597232	10.490641	0.014111	0.005974	0.104910	2.069770	-1.810826	-1.112219
60285	0	1.380977	0.573301	10.516173	0.013794	0.005737	0.105164	2.067982	-1.829328	-1.107078
60286	0	1.431963	0.603971	10.527968	0.014314	0.006033	0.105281	2.078094	-1.837056	-1.103542
60287	0	1.416851	0.605026	10.656583	0.014160	0.006042	0.106567	2.089150	-1.847343	-1.100311
60288	0	1.429125	0.649667	10.577037	0.014298	0.006485	0.105770	2.104401	-1.840839	-1.104158
60289	0	1.402057	0.678700	10.455479	0.014038	0.006775	0.104553	2.120169	-1.822945	-1.098847
60290	0	1.385864	0.626413	10.443607	0.013881	0.006249	0.104434	2.138740	-1.800036	-1.099578
60291	0	1.370279	0.642346	10.138254	0.013733	0.006409	0.101379	2.157808	-1.767347	-1.094357
60292	0	1.358093	0.621162	10.096089	0.013612	0.006193	0.100958	2.181082	-1.733691	-1.089625
60293	0	1.296301	0.605792	9.906403	0.013000	0.006042	0.099060	2.201244	-1.691683	-1.084151
60294	0	1.282997	0.639425	9.778945	0.012865	0.006377	0.097786	2.223455	-1.651928	-1.077124
60295	0	1.229126	0.648666	9.595098	0.012329	0.006470	0.095947	2.245929	-1.608090	-1.076695
60296	0	1.215632	0.645614	9.455380	0.012193	0.006441	0.094550	2.266404	-1.565297	-1.074532
60297	0	1.186931	0.654275	9.320400	0.011902	0.006531	0.093201	2.283443	-1.526564	-1.064612
60298	0	1.181117	0.632009	9.204933	0.011837	0.006310	0.092047	2.298978	-1.495669	-1.062825
60299	0	1.187872	0.660112	9.009026	0.011902	0.006592	0.090088	2.313224	-1.467494	-1.062111
60300	0	1.171530	0.637087	9.033779	0.011733	0.006366	0.090336	2.322142	-1.446186	-1.062976
60301	0	1.158311	0.678272	8.941767	0.011597	0.006775	0.089417	2.334618	-1.430016	-1.063602
60302	0	1.125788	0.673036	8.844252	0.011264	0.006729	0.088442	2.338780	-1.423427	-1.066850
60303	0	1.129261	0.634905	8.898902	0.011292	0.006348	0.088989	2.343167	-1.425961	-1.067980
60304	0	1.154819	0.598139	8.917016	0.011538	0.005983	0.089171	2.343328	-1.440701	-1.071992
60305	0	1.155057	0.634532	9.063547	0.011536	0.006348	0.090637	2.343068	-1.460614	-1.074964
60306	0	1.194977	0.682889	9.160766	0.011931	0.006830	0.091610	2.344118	-1.484577	-1.073144
60307	0	1.192299	0.664626	9.295431	0.011902	0.006653	0.092957	2.338770	-1.511621	-1.076245
60308	0	1.221155	0.693557	9.484155	0.012189	0.006944	0.094844	2.331755	-1.539949	-1.085994
60309	0	1.241576	0.652779	9.545586	0.012390	0.006531	0.095459	2.330927	-1.571695	-1.088074
60310	0	1.246874	0.621634	9.636450	0.012442	0.006219	0.096368	2.330620	-1.604892	-1.085819
60311	0	1.259981	0.591369	9.777531	0.012573	0.005920	0.097778	2.325481	-1.637010	-1.089662
60312	0	1.265275	0.601715	9.923383	0.012627	0.006028	0.099236	2.315535	-1.668056	-1.097557
60313	0	1.278091	0.622074	10.052208	0.012756	0.006226	0.100525	2.312687	-1.697007	-1.100197
60314	0	1.312720	0.620901	10.124881	0.013110	0.006215	0.101251	2.308433	-1.717243	-1.106617
60315	0	1.319358	0.616024	10.143939	0.013184	0.006165	0.101440	2.306135	-1.729472	-1.106048
60316	0	1.338724	0.658063	10.168175	0.013387	0.006582	0.101682	2.306740	-1.731056	-1.095374
60317	0	1.324189	0.622812	10.247823	0.013245	0.006226	0.102478	2.311954	-1.729005	-1.095249
60318	0	1.341919	0.605255	10.241705	0.013422	0.006047	0.102417	2.320205	-1.726901	-1.096515
60319	0	1.329365	0.629219	10.174683	0.013306	0.006287	0.101746	2.328736	-1.714405	-1.092962
60320	0	1.277916	0.618159	10.083341	0.012794	0.006175	0.100832	2.338394	-1.699089	-1.096542
60321	0	1.261602	0.605077	9.930602	0.012634	0.006042	0.099304	2.350118	-1.679048	-1.095736
60322	0	1.251597	0.612319	9.778366	0.012537	0.006120	0.097781	2.356343	-1.655403	-1.096941
60323	0	1.248989	0.629296	9.698733	0.012512	0.006287	0.096985	2.365960	-1.630040	-1.098121
60324	0	1.232212	0.643016	9.571027	0.012345	0.006421	0.095708	2.378887	-1.603293	-1.094991
60325	0	1.206137	0.635647	9.448484	0.012085	0.006348	0.094482	2.391619	-1.575709	-1.088517
60326	0	1.183678	0.637089	9.332848	0.011855	0.006365	0.093327	2.401184	-1.554155	-1.090024
60327	0	1.170339	0.671886	9.192054	0.011719	0.006714	0.091919	2.409536	-1.535938	-1.086363
60328	0	1.161311	0.641859	9.143529	0.011627	0.006418	0.091434	2.412172	-1.519198	-1.088788
60329	0	1.146999	0.653300	9.039349	0.011475	0.006531	0.090393	2.417198	-1.514223	-1.086457
60330	0	1.128015	0.616666	8.959995	0.011282	0.006168	0.089600	2.417256	-1.512757	-1.083359
60331	0	1.123858	0.640813	8.978174	0.011230	0.006409	0.089783	2.418821	-1.523908	-1.081317
60332	0	1.144309	0.652205	8.953451	0.011430	0.006529	0.089536	2.412503	-1.541671	-1.083006
60333	0	1.161073	0.658662	8.917092	0.011597	0.006592	0.089172	2.408262	-1.560474	-1.089696
60334	0	1.164909	0.651185	9.063087	0.011625	0.006519	0.090633	2.401287	-1.591260	-1.094143
60335	0	1.217173	0.694673	9.185536	0.012146	0.006958	0.091858	2.389741	-1.624008	-1.098612
60336	0	1.234978	0.686502	9.343571	0.012320	0.006873	0.093439	2.382317	-1.661731	-1.105661
60337	0	1.254604	0.682376	9.466193	0.012512	0.006836	0.094666	2.370142	-1.703310	-1.108329
60338	0	1.255426	0.612259	9.618033	0.012520	0.006139	0.096184	2.353402	-1.744966	-1.109748
60339	0	1.255090	0.614335	9.722536	0.012512	0.006165	0.097229	2.331058	-1.791148	-1.112003
60340	0	1.278873	0.608977	9.893466	0.012756	0.006104	0.098938	2.317624	-1.829305	-1.113231
60341	0	1.309535	0.627020	9.991116	0.013062	0.006287	0.099915	2.301292	-1.868727	-1.112279
60342	0	1.339207	0.651797	10.155998	0.013367	0.006531	0.101562	2.289236	-1.898007	-1.105241
60343	0	1.363306	0.682372	10.241485	0.013611	0.006836	0.102417	2.277944	-1.923503	-1.101240
60344	0	1.417779	0.682283	10.333097	0.014160	0.006836	0.103333	2.265785	-1.943685	-1.100971
60345	0	1.417525	0.645846	10.449084	0.014160	0.006470	0.104492	2.255768	-1.960870	-1.101121
60346	0	1.385791	0.609881	10.461414	0.013855	0.006104	0.104614	2.252776	-1.964788	-1.102257
60347	0	1.372767	0.597416	10.455433	0.013733	0.005981	0.104553	2.246925	-1.959731	-1.107196
60348	0	1.374960	0.599224	10.448721	0.013761	0.005997	0.104486	2.244033	-1.948456	-1.103654
60349	0	1.365689	0.591960	10.394489	0.013672	0.005920	0.103943	2.245082	-1.932675	-1.103884
60350	0	1.388697	0.585791	10.272618	0.013916	0.005859	0.102722	2.245335	-1.900994	-1.105521
60351	0	1.352096	0.579117	10.139912	0.013555	0.005791	0.101395	2.247655	-1.863771	-1.101736
60352	0	1.317645	0.622682	10.048840	0.013213	0.006222	0.100484	2.255107	-1.822707	-1.096130
60353	0	1.308270	0.604872	9.851566	0.013123	0.006042	0.098511	2.264040	-1.777122	-1.093936
60354	0	1.282676	0.642828	9.650922	0.012861	0.006420	0.096505	2.275389	-1.736935	-1.096752
60355	0	1.228861	0.598722	9.595210	0.012329	0.005981	0.095947	2.283965	-1.689317	-1.097565
60356	0	1.192499	0.604501	9.473118	0.011963	0.006042	0.094727	2.288712	-1.644203	-1.099943
60357	0	1.192969	0.610472	9.265557	0.011963	0.006104	0.092651	2.291888	-1.603869	-1.090945
60358	0	1.144147	0.592478	9.064826	0.011470	0.005922	0.090645	2.296710	-1.568699	-1.086069
60359	0	1.151333	0.598006	8.972464	0.011536	0.005981	0.089722	2.296708	-1.540864	-1.081792
60360	0	1.122578	0.603983	8.930182	0.011247	0.006040	0.089299	2.298715	-1.514693	-1.077305
60361	0	1.146380	0.634579	8.868561	0.011475	0.006348	0.088684	2.298173	-1.501306	-1.076223
60362	0	1.114335	0.652392	8.826044	0.011147	0.006527	0.088260	2.296166	-1.496463	-1.075355
60363	0	1.117019	0.609682	8.831824	0.011169	0.006104	0.088318	2.289455	-1.497953	-1.078464
60364	0	1.117886	0.620139	8.868371	0.011170	0.006211	0.088684	2.278736	-1.509362	-1.079216
60365	0	1.106178	0.597584	8.898784	0.011047	0.005981	0.088989	2.273601	-1.528390	-1.086585
60366	0	1.097055	0.608128	9.020479	0.010954	0.006091	0.090206	2.263159	-1.549963	-1.086189
60367	0	1.150084	0.566698	9.093965	0.011475	0.005676	0.090942	2.253572	-1.583447	-1.087248
60368	0	1.161869	0.588862	9.294793	0.011589	0.005901	0.092951	2.240022	-1.620373	-1.089227
60369	0	1.193439	0.596663	9.374681	0.011902	0.005981	0.093750	2.224086	-1.660500	-1.092640
60370	0	1.230550	0.594076	9.550882	0.012273	0.005951	0.095512	2.213994	-1.700090	-1.084983
60371	0	1.254259	0.608594	9.637168	0.012512	0.006104	0.096375	2.195275	-1.736552	-1.087525
60372	0	1.248548	0.623356	9.715893	0.012451	0.006250	0.097162	2.177641	-1.777322	-1.097294
60373	0	1.278653	0.609611	9.881248	0.012756	0.006104	0.098816	2.171131	-1.812675	-1.100573
60374	0	1.297236	0.558930	9.978106	0.012938	0.005600	0.099785	2.160979	-1.851906	-1.110100
60375	0	1.284398	0.566465	10.058320	0.012817	0.005676	0.100586	2.149775	-1.882566	-1.108870
60376	0	1.319326	0.552014	10.167621	0.013176	0.005530	0.101678	2.140165	-1.902496	-1.107736
60377	0	1.337988	0.560145	10.259913	0.013367	0.005615	0.102600	2.126682	-1.917623	-1.103620
60378	0	1.340057	0.589112	10.198591	0.013392	0.005893	0.101987	2.126667	-1.927108	-1.109931
60379	0	1.343282	0.585834	10.235535	0.013428	0.005859	0.102356	2.127262	-1.933197	-1.111718
60380	0	1.355884	0.622642	10.217079	0.013559	0.006223	0.102171	2.133063	-1.933047	-1.115160
60381	0	1.342106	0.610700	10.138007	0.013428	0.006104	0.101379	2.138634	-1.925909	-1.115577
60382	0	1.346021	0.585751	10.052839	0.013475	0.005866	0.100526	2.130580	-1.908952	-1.115852
60383	0	1.304426	0.567979	9.942833	0.013062	0.005676	0.099426	2.136138	-1.889525	-1.110541
60384	0	1.276145	0.550451	9.845606	0.012783	0.005500	0.098454	2.142997	-1.864880	-1.108483
60385	0	1.255367	0.574660	9.710892	0.012573	0.005737	0.097107	2.155375	-1.842230	-1.105797
60386	0	1.227036	0.558054	9.625733	0.012290	0.005572	0.096255	2.166550	-1.819290	-1.101128
60387	0	1.261777	0.604909	9.552178	0.012634	0.006042	0.095520	2.175942	-1.799864	-1.104715
60388	0	1.246260	0.624642	9.405976	0.012480	0.006238	0.094058	2.187648	-1.779333	-1.100308
60389	0	1.218979	0.622796	9.301968	0.012207	0.006226	0.093018	2.192040	-1.758456	-1.099291
60390	0	1.191932	0.592979	9.271705	0.011929	0.005924	0.092716	2.200397	-1.747394	-1.098567
60391	0	1.202074	0.616063	9.161445	0.012024	0.006165	0.091614	2.197088	-1.743691	-1.094941
60392	0	1.177006	0.597563	9.210322	0.011773	0.005973	0.092103	2.202090	-1.740195	-1.097249
60393	0	1.178405	0.591800	9.155234	0.011780	0.005920	0.091553	2.200707	-1.745790	-1.093975
60394	0	1.185540	0.596988	9.216174	0.011849	0.005976	0.092162	2.195144	-1.753457	-1.103440
60395	0	1.172819	0.573675	9.142949	0.011719	0.005737	0.091431	2.196152	-1.765489	-1.109653
60396	0	1.211861	0.621866	9.264694	0.012104	0.006224	0.092649	2.191657	-1.783703	-1.106942
60397	0	1.204171	0.621541	9.435876	0.012024	0.006226	0.094360	2.181062	-1.805448	-1.106873
60398	0	1.268502	0.614081	9.520915	0.012670	0.006144	0.095211	2.179449	-1.824224	-1.112920
60399	0	1.234463	0.615888	9.570149	0.012329	0.006165	0.095703	2.174341	-1.842980	-1.113423
60400	0	1.256759	0.620597	9.697842	0.012544	0.006213	0.096981	2.167571	-1.871358	-1.115828
60401	0	1.271794	0.560841	9.759266	0.012695	0.005615	0.097595	2.161248	-1.898127	-1.108220
60402	0	1.258379	0.541168	9.911244	0.012558	0.005418	0.099115	2.155836	-1.928128	-1.109879
60403	0	1.258696	0.542698	9.997414	0.012573	0.005432	0.099976	2.151574	-1.943978	-1.117943
60404	0	1.316080	0.597164	10.094691	0.013150	0.005971	0.100948	2.153925	-1.956128	-1.123157
60405	0	1.331123	0.579817	10.156178	0.013306	0.005798	0.101562	2.155217	-1.962604	-1.118551
60406	0	1.319748	0.598054	10.156015	0.013194	0.005980	0.101561	2.156730	-1.966603	-1.115790
60407	0	1.360508	0.616192	10.144136	0.013611	0.006165	0.101440	2.155209	-1.960245	-1.117738
60408	0	1.352893	0.567927	10.199134	0.013537	0.005671	0.101991	2.166344	-1.950886	-1.121651
60409	0	1.341314	0.574063	10.211355	0.013428	0.005737	0.102112	2.171407	-1.934662	-1.121565
60410	0	1.283244	0.580871	10.046868	0.012850	0.005804	0.100467	2.177962	-1.915037	-1.118017
60411	0	1.297706	0.556096	9.973412	0.013000	0.005554	0.099731	2.186965	-1.888265	-1.124031
60412	0	1.280894	0.532795	9.851817	0.012832	0.005322	0.098516	2.194513	-1.862038	-1.116193
60413	0	1.242395	0.557022	9.735364	0.012451	0.005554	0.097351	2.214418	-1.830208	-1.117419
60414	0	1.225167	0.596417	9.644249	0.012275	0.005952	0.096440	2.230139	-1.802979	-1.117067
60415	0	1.236035	0.587186	9.527898	0.012390	0.005859	0.095276	2.246184	-1.767375	-1.113534
60416	0	1.212100	0.613943	9.449082	0.012148	0.006127	0.094488	2.261906	-1.734925	-1.117586
60417	0	1.175919	0.605624	9.277515	0.011780	0.006042	0.092773	2.279971	-1.709663	-1.116290
60418	0	1.177930	0.595955	9.137433	0.011800	0.005947	0.091372	2.296665	-1.684094	-1.117769
60419	0	1.152018	0.580836	9.063853	0.011536	0.005798	0.090637	2.310443	-1.664677	-1.117822
60420	0	1.137014	0.588485	9.051813	0.011382	0.005878	0.090517	2.319747	-1.649613	-1.121661
60421	0	1.134844	0.568499	9.008786	0.011353	0.005676	0.090088	2.332026	-1.644479	-1.122765
60422	0	1.109798	0.563762	8.972063	0.011100	0.005632	0.089721	2.339899	-1.642200	-1.119946
60423	0	1.135416	0.598307	8.953826	0.011353	0.005981	0.089539	2.343301	-1.644266	-1.124078
60424	0	1.142894	0.592463	8.947490	0.011416	0.005923	0.089477	2.346416	-1.660245	-1.126869
60425	0	1.118727	0.629041	9.032956	0.011169	0.006287	0.090332	2.352607	-1.682816	-1.130195
60426	0	1.171446	0.617436	9.142198	0.011693	0.006171	0.091425	2.357917	-1.709651	-1.133185
60427	0	1.186332	0.646889	9.222129	0.011841	0.006470	0.092224	2.358327	-1.737505	-1.137890
60428	0	1.185671	0.603788	9.398371	0.011826	0.006041	0.093987	2.356546	-1.775352	-1.142734
60429	0	1.229867	0.622432	9.435645	0.012268	0.006226	0.094360	2.356491	-1.812393	-1.142152
60430	0	1.236478	0.591017	9.532417	0.012329	0.005918	0.095328	2.349167	-1.855137	-1.141328
60431	0	1.248443	0.616032	9.691982	0.012451	0.006165	0.096924	2.345595	-1.894365	-1.129861
60432	0	1.279565	0.608898	9.837604	0.012762	0.006094	0.098380	2.341235	-1.933348	-1.131833
60433	0	1.315838	0.622649	9.929940	0.013123	0.006226	0.099304	2.343753	-1.974529	-1.130327
60434	0	1.309870	0.634510	10.014494	0.013072	0.006349	0.100148	2.341243	-2.004852	-1.145436
60435	0	1.345105	0.616790	10.125403	0.013428	0.006165	0.101257	2.346334	-2.031157	-1.139768
60436	0	1.367570	0.605303	10.234568	0.013658	0.006049	0.102348	2.351974	-2.051311	-1.146919
60437	0	1.368694	0.623000	10.339130	0.013672	0.006226	0.103394	2.358150	-2.067874	-1.145155
60438	0	1.358237	0.605581	10.326604	0.013579	0.006051	0.103267	2.364581	-2.071111	-1.141777
60439	0	1.385138	0.580730	10.388182	0.013855	0.005798	0.103882	2.375505	-2.067098	-1.139037
60440	0	1.353783	0.607331	10.320926	0.013542	0.006060	0.103209	2.391626	-2.062265	-1.135281
60441	0	1.359942	0.623685	10.278403	0.013611	0.006226	0.102783	2.405138	-2.049485	-1.135014
60442	0	1.338875	0.631706	10.180919	0.013405	0.006309	0.101808	2.415658	-2.031297	-1.136914
60443	0	1.340612	0.641937	10.095434	0.013428	0.006409	0.100952	2.428653	-2.006725	-1.136443
60444	0	1.305209	0.619552	9.961618	0.013080	0.006186	0.099613	2.440971	-1.975001	-1.131171
60445	0	1.291243	0.642430	9.833017	0.012939	0.006409	0.098328	2.459908	-1.943514	-1.123498
60446	0	1.279936	0.651094	9.754148	0.012824	0.006500	0.097539	2.473352	-1.914410	-1.129607
60447	0	1.248659	0.666275	9.540061	0.012512	0.006653	0.095398	2.486110	-1.883569	-1.134485
60448	0	1.243700	0.631285	9.485604	0.012461	0.006306	0.094853	2.495624	-1.854841	-1.137600
60449	0	1.205830	0.617391	9.411902	0.012085	0.006165	0.094116	2.507766	-1.822363	-1.129710
60450	0	1.219665	0.655900	9.296296	0.012215	0.006549	0.092961	2.521104	-1.800066	-1.132930
60451	0	1.200799	0.672315	9.301897	0.012024	0.006714	0.093018	2.533446	-1.780342	-1.132787
60452	0	1.191562	0.661769	9.173924	0.011931	0.006610	0.091738	2.544024	-1.760482	-1.132469
60453	0	1.146827	0.684740	9.136957	0.011475	0.006836	0.091370	2.559300	-1.752417	-1.127598
60454	0	1.200683	0.668130	9.124662	0.012011	0.006675	0.091247	2.568494	-1.747553	-1.124165
60455	0	1.177884	0.635144	9.088121	0.011780	0.006348	0.090881	2.574314	-1.746149	-1.126605
60456	0	1.178548	0.604519	9.130692	0.011778	0.006049	0.091308	2.570487	-1.755427	-1.128929
60457	0	1.196936	0.640894	9.197912	0.011963	0.006409	0.091980	2.571872	-1.763262	-1.126023
60458	0	1.180373	0.647114	9.240375	0.011792	0.006470	0.092405	2.574748	-1.777314	-1.130581
60459	0	1.215841	0.665431	9.387036	0.012146	0.006653	0.093872	2.577690	-1.792193	-1.135775
60460	0	1.237412	0.658876	9.502570	0.012354	0.006595	0.095028	2.571830	-1.816221	-1.144223
60461	0	1.253088	0.658887	9.539570	0.012512	0.006592	0.095398	2.569488	-1.838351	-1.140827
60462	0	1.262972	0.621193	9.685596	0.012610	0.006219	0.096858	2.562467	-1.860818	-1.146654
60463	0	1.265207	0.652826	9.686064	0.012634	0.006531	0.096863	2.560666	-1.881548	-1.150732
60464	0	1.274963	0.627720	9.764924	0.012731	0.006281	0.097651	2.557488	-1.903564	-1.152979
60465	0	1.258875	0.597965	9.887509	0.012573	0.005981	0.098877	2.556514	-1.921225	-1.158296
60466	0	1.279837	0.609578	9.911508	0.012787	0.006100	0.099116	2.553100	-1.934187	-1.161968
60467	0	1.282233	0.616245	9.979197	0.012817	0.006165	0.099792	2.551713	-1.939567	-1.163868
60468	0	1.265117	0.621911	10.027803	0.012644	0.006221	0.100279	2.550815	-1.947614	-1.174475
60469	0	1.318242	0.635096	10.058588	0.013184	0.006348	0.100586	2.555491	-1.945993	-1.177240
60470	0	1.305390	0.659951	10.003616	0.013059	0.006598	0.100036	2.558627	-1.940286	-1.173780
60471	0	1.287090	0.665966	10.028127	0.012878	0.006653	0.100281	2.567209	-1.931460	-1.169670
60472	0	1.279204	0.631041	9.900062	0.012802	0.006300	0.099000	2.580077	-1.919517	-1.175516
60473	0	1.274144	0.623502	9.802380	0.012756	0.006226	0.098022	2.591803	-1.901881	-1.170450
60474	0	1.271288	0.612378	9.747673	0.012727	0.006122	0.097475	2.595123	-1.885250	-1.171793
60475	0	1.249648	0.622843	9.674257	0.012512	0.006226	0.096741	2.599222	-1.866380	-1.168558
60476	0	1.246416	0.666090	9.576895	0.012481	0.006658	0.095767	2.603924	-1.846250	-1.171706
60477	0	1.213198	0.671954	9.515520	0.012146	0.006714	0.095154	2.611545	-1.829053	-1.182305
60478	0	1.216638	0.684907	9.344823	0.012179	0.006846	0.093447	2.615574	-1.812794	-1.188274
60479	0	1.225702	0.677936	9.356802	0.012268	0.006775	0.093567	2.621788	-1.798962	-1.185397
60480	0	1.169074	0.629473	9.308132	0.011697	0.006295	0.093081	2.622099	-1.791086	-1.195606
60481	0	1.190187	0.647341	9.216283	0.011902	0.006470	0.092163	2.627521	-1.790737	-1.198262
60482	0	1.165938	0.641564	9.222294	0.011658	0.006415	0.092223	2.628762	-1.792400	-1.203496
60483	0	1.147978	0.622568	9.228451	0.011475	0.006226	0.092285	2.629708	-1.798450	-1.200908
60484	0	1.154980	0.653055	9.222165	0.011545	0.006531	0.092222	2.630400	-1.803734	-1.211656
60485	0	1.172960	0.652896	9.228391	0.011719	0.006531	0.092285	2.629122	-1.816742	-1.215245
60486	0	1.224491	0.634211	9.295170	0.012229	0.006344	0.092954	2.627979	-1.835909	-1.224468
60487	0	1.222521	0.664992	9.374784	0.012207	0.006653	0.093750	2.625458	-1.857601	-1.236343
60488	0	1.238392	0.688230	9.508617	0.012365	0.006890	0.095088	2.616876	-1.879444	-1.245785
60489	0	1.253241	0.658484	9.576200	0.012512	0.006592	0.095764	2.609596	-1.903097	-1.249273
60490	0	1.257528	0.650717	9.679463	0.012552	0.006516	0.096797	2.599700	-1.929784	-1.257833
60491	0	1.278228	0.603426	9.747026	0.012756	0.006042	0.097473	2.591071	-1.959801	-1.253028
60492	0	1.295318	0.632183	9.850169	0.012931	0.006330	0.098504	2.582062	-1.985205	-1.262223
60493	0	1.313917	0.646210	9.936354	0.013123	0.006470	0.099365	2.574280	-2.003811	-1.269225
60494	0	1.329412	0.644640	9.978698	0.013278	0.006454	0.099789	2.567072	-2.021805	-1.274289
60495	0	1.307297	0.621859	10.046281	0.013062	0.006226	0.100464	2.560044	-2.034326	-1.282119
60496	0	1.327760	0.614023	10.174203	0.013268	0.006150	0.101743	2.549699	-2.045167	-1.286812
60497	0	1.319046	0.627695	10.144014	0.013184	0.006287	0.101440	2.539699	-2.052376	-1.291283
60498	0	1.374039	0.662651	10.168482	0.013746	0.006633	0.101684	2.533408	-2.045268	-1.292492
60499	0	1.348314	0.628294	10.186865	0.013489	0.006287	0.101868	2.530060	-2.038410	-1.301269
60500	0	1.334475	0.621298	10.125997	0.013355	0.006218	0.101258	2.525142	-2.026063	-1.299194
60501	0	1.310785	0.591838	10.113728	0.013123	0.005920	0.101135	2.523506	-2.008926	-1.304388
60502	0	1.294975	0.585193	10.040954	0.012971	0.005855	0.100407	2.521068	-1.984295	-1.313282
60503	0	1.303513	0.586266	9.949057	0.013062	0.005859	0.099487	2.525384	-1.953434	-1.319379
60504	0	1.310151	0.641199	9.784921	0.013131	0.006414	0.097845	2.523088	-1.918291	-1.322240
60505	0	1.272853	0.628777	9.747671	0.012756	0.006287	0.097473	2.524919	-1.885184	-1.322389
60506	0	1.261275	0.634892	9.638480	0.012640	0.006350	0.096381	2.524664	-1.852343	-1.325870
60507	0	1.254983	0.640842	9.534002	0.012573	0.006409	0.095337	2.524904	-1.823713	-1.335990
60508	0	1.201346	0.628624	9.424713	0.012038	0.006286	0.094244	2.526078	-1.793173	-1.332938
60509	0	1.194073	0.616398	9.302046	0.011963	0.006165	0.093018	2.525939	-1.765374	-1.343139
60510	0	1.159298	0.579665	9.229242	0.011613	0.005796	0.092290	2.526772	-1.740142	-1.352998
60511	0	1.140394	0.604025	9.179822	0.011414	0.006042	0.091797	2.524574	-1.727589	-1.359095
60512	0	1.144512	0.597360	9.118994	0.011456	0.005977	0.091188	2.521328	-1.713963	-1.361284
60513	0	1.146910	0.616056	9.088231	0.011475	0.006165	0.090881	2.516877	-1.706488	-1.359356
60514	0	1.140076	0.646172	9.033312	0.011402	0.006461	0.090333	2.518273	-1.704173	-1.368877
60515	0	1.147358	0.646400	9.088188	0.011475	0.006470	0.090881	2.511772	-1.702265	-1.376845
60516	0	1.153671	0.626248	9.094365	0.011533	0.006274	0.090943	2.497770	-1.706576	-1.379609
60517	0	1.154935	0.634151	9.203972	0.011536	0.006348	0.092041	2.490924	-1.722978	-1.386246
60518	0	1.163925	0.608263	9.221982	0.011623	0.006091	0.092221	2.481184	-1.742041	-1.387646
60519	0	1.161695	0.615442	9.319883	0.011597	0.006165	0.093201	2.469609	-1.766257	-1.395779
60520	0	1.202066	0.619277	9.423216	0.012004	0.006205	0.094234	2.456047	-1.785956	-1.400581
60521	0	1.228772	0.590485	9.521328	0.012268	0.005920	0.095215	2.438176	-1.808968	-1.399112
60522	0	1.233446	0.568899	9.569680	0.012307	0.005706	0.095699	2.418961	-1.840920	-1.408893
60523	0	1.259478	0.621139	9.649469	0.012573	0.006226	0.096497	2.402984	-1.865797	-1.412562
60524	0	1.239643	0.606534	9.826036	0.012373	0.006074	0.098263	2.393704	-1.892505	-1.414390
60525	0	1.289987	0.615461	9.875270	0.012878	0.006165	0.098755	2.383020	-1.916677	-1.422161
60526	0	1.306250	0.619178	9.935876	0.013043	0.006205	0.099360	2.369037	-1.938028	-1.420485
60527	0	1.307346	0.578880	10.040183	0.013062	0.005798	0.100403	2.358922	-1.950949	-1.434041
60528	0	1.303934	0.570955	10.058157	0.013024	0.005717	0.100583	2.350831	-1.967406	-1.435389
60529	0	1.288454	0.572523	10.082998	0.012878	0.005737	0.100830	2.337848	-1.973665	-1.443022
60530	0	1.313714	0.576551	10.076826	0.013135	0.005774	0.100768	2.329386	-1.975455	-1.453658
60531	0	1.318080	0.573267	10.119692	0.013184	0.005737	0.101196	2.324737	-1.971619	-1.460571
60532	0	1.305147	0.602652	10.064887	0.013056	0.006033	0.100648	2.317997	-1.966036	-1.464363
60533	0	1.323569	0.616232	10.016001	0.013245	0.006165	0.100159	2.315911	-1.955213	-1.465325
60534	0	1.297252	0.609766	9.894125	0.012982	0.006099	0.098940	2.315128	-1.943179	-1.471212
60535	0	1.298433	0.604571	9.832957	0.013000	0.006042	0.098328	2.319274	-1.923779	-1.470360
60536	0	1.283198	0.562500	9.723348	0.012846	0.005621	0.097232	2.324449	-1.906645	-1.472563
60537	0	1.249347	0.586386	9.668184	0.012512	0.005859	0.096680	2.330160	-1.883818	-1.478568
60538	0	1.258548	0.611963	9.631821	0.012596	0.006112	0.096317	2.339491	-1.870546	-1.480723
60539	0	1.243920	0.592624	9.582639	0.012451	0.005920	0.095825	2.346804	-1.855664	-1.476954
60540	0	1.217476	0.587159	9.515675	0.012183	0.005871	0.095156	2.348124	-1.844910	-1.477089
60541	0	1.237680	0.598606	9.393457	0.012390	0.005981	0.093933	2.354082	-1.828072	-1.471996
60542	0	1.235710	0.580639	9.350959	0.012363	0.005807	0.093509	2.353892	-1.819651	-1.476779
60543	0	1.220305	0.610277	9.314022	0.012207	0.006104	0.093140	2.353406	-1.814130	-1.472014
60544	0	1.195416	0.610191	9.332371	0.011954	0.006102	0.093324	2.354273	-1.813255	-1.479910
60545	0	1.208662	0.610180	9.344472	0.012085	0.006104	0.093445	2.352635	-1.814651	-1.474083
60546	0	1.220940	0.597798	9.301667	0.012210	0.005978	0.093017	2.353541	-1.813395	-1.474110
60547	0	1.197261	0.579544	9.332169	0.011963	0.005798	0.093323	2.350530	-1.824634	-1.476515
60548	0	1.235673	0.590738	9.466195	0.012348	0.005914	0.094663	2.343476	-1.834218	-1.487012
60549	0	1.221650	0.567265	9.466452	0.012207	0.005676	0.094666	2.339644	-1.844986	-1.489504
60550	0	1.260152	0.615153	9.624872	0.012592	0.006157	0.096250	2.333799	-1.855225	-1.492495
60551	0	1.258507	0.615834	9.631233	0.012573	0.006165	0.096313	2.327014	-1.868546	-1.499358
60552	0	1.242665	0.595489	9.716430	0.012414	0.005968	0.097165	2.312126	-1.882695	-1.507232
60553	0	1.258794	0.591168	9.777696	0.012573	0.005920	0.097778	2.302499	-1.899181	-1.510263
60554	0	1.255334	0.571915	9.856745	0.012542	0.005719	0.098569	2.302976	-1.911901	-1.517804
60555	0	1.282554	0.591526	9.912035	0.012817	0.005920	0.099121	2.297592	-1.920579	-1.520645
60556	0	1.277726	0.590660	9.966810	0.012773	0.005910	0.099669	2.294275	-1.925259	-1.521409
60557	0	1.288837	0.579661	10.046269	0.012878	0.005798	0.100464	2.292800	-1.935886	-1.523458
60558	0	1.331997	0.597676	9.991238	0.013325	0.005978	0.099912	2.292199	-1.929736	-1.522239
60559	0	1.298792	0.580033	10.016021	0.013000	0.005798	0.100159	2.294789	-1.914697	-1.523139
60560	0	1.296870	0.617258	9.936875	0.012976	0.006168	0.099368	2.299998	-1.905932	-1.530169
60561	0	1.310969	0.580108	9.948884	0.013123	0.005798	0.099487	2.303421	-1.890492	-1.522961
60562	0	1.259614	0.562387	9.967462	0.012609	0.005620	0.099673	2.308150	-1.875581	-1.522134
60563	0	1.291818	0.599136	9.894017	0.012939	0.005981	0.098938	2.319789	-1.850329	-1.517602
60564	0	1.269816	0.576443	9.735653	0.012714	0.005756	0.097355	2.329497	-1.830541	-1.524893
60565	0	1.212762	0.562306	9.655947	0.012146	0.005615	0.096558	2.338932	-1.808122	-1.519856
60566	0	1.203038	0.575807	9.595198	0.012048	0.005753	0.095950	2.345715	-1.786682	-1.520477
60567	0	1.188073	0.592701	9.485087	0.011902	0.005920	0.094849	2.353803	-1.760533	-1.518920
60568	0	1.221281	0.588530	9.497527	0.012225	0.005872	0.094975	2.370257	-1.745018	-1.516206
60569	0	1.213684	0.605093	9.393374	0.012146	0.006042	0.093933	2.380749	-1.733201	-1.511903
60570	0	1.218278	0.606919	9.253037	0.012189	0.006059	0.092530	2.393960	-1.724936	-1.511458
60571	0	1.177306	0.586140	9.222485	0.011780	0.005859	0.092224	2.396765	-1.715860	-1.512583
60572	0	1.163843	0.593128	9.246939	0.011643	0.005924	0.092469	2.405742	-1.708994	-1.513080
60573	0	1.195961	0.567984	9.106466	0.011963	0.005676	0.091064	2.410521	-1.704182	-1.511615
60574	0	1.165392	0.574914	9.161308	0.011651	0.005744	0.091614	2.417296	-1.707040	-1.516125
60575	0	1.185100	0.592412	9.210050	0.011841	0.005920	0.092102	2.422226	-1.718997	-1.510079
60576	0	1.199169	0.605126	9.240214	0.011983	0.006049	0.092403	2.425207	-1.729123	-1.510217
60577	0	1.203684	0.598628	9.295456	0.012024	0.005981	0.092957	2.431565	-1.744272	-1.513033
60578	0	1.218891	0.653857	9.380416	0.012172	0.006540	0.093806	2.429892	-1.764450	-1.508229
60579	0	1.216903	0.634707	9.502883	0.012146	0.006348	0.095032	2.429717	-1.791377	-1.517179
60580	0	1.221669	0.628475	9.520497	0.012192	0.006285	0.095208	2.430198	-1.820585	-1.511427
60581	0	1.235384	0.573616	9.563897	0.012329	0.005737	0.095642	2.429355	-1.849375	-1.518498
60582	0	1.246690	0.567032	9.666969	0.012440	0.005673	0.096673	2.426230	-1.880724	-1.524163
60583	0	1.265760	0.580109	9.771410	0.012634	0.005798	0.097717	2.429925	-1.907238	-1.528945
60584	0	1.282204	0.610841	9.856263	0.012803	0.006108	0.098565	2.430489	-1.928491	-1.528692
60585	0	1.289715	0.610189	9.948498	0.012878	0.006104	0.099487	2.429025	-1.949274	-1.528420
60586	0	1.317669	0.610153	10.008959	0.013160	0.006100	0.100092	2.431526	-1.967851	-1.529574
60587	0	1.338224	0.635192	10.119397	0.013367	0.006348	0.101196	2.436753	-1.984615	-1.534666
60588	0	1.341450	0.587251	10.100580	0.013397	0.005867	0.101008	2.443294	-2.003520	-1.528665
60589	0	1.380052	0.629291	10.107293	0.013794	0.006287	0.101074	2.450683	-2.010244	-1.525706
60590	0	1.356488	0.624730	10.137560	0.013562	0.006238	0.101377	2.461406	-2.012558	-1.523486
60591	0	1.336683	0.604927	10.070758	0.013367	0.006042	0.100708	2.469298	-2.012030	-1.517173
60592	0	1.311713	0.594861	10.125620	0.013123	0.005934	0.101256	2.486213	-2.005179	-1.512186
60593	0	1.311122	0.617216	10.015971	0.013123	0.006165	0.100159	2.495057	-1.991466	-1.511952
60594	0	1.315071	0.631034	9.930683	0.013161	0.006301	0.099306	2.506062	-1.979175	-1.514016
60595	0	1.317028	0.629692	9.851187	0.013184	0.006287	0.098511	2.518112	-1.962971	-1.514750
60596	0	1.289605	0.644406	9.808659	0.012913	0.006429	0.098085	2.536042	-1.942774	-1.517496
60597	0	1.267766	0.642009	9.710849	0.012695	0.006409	0.097107	2.549533	-1.921254	-1.516502
60598	0	1.246010	0.625821	9.625679	0.012477	0.006248	0.096255	2.562251	-1.900582	-1.507777
60599	0	1.261843	0.622979	9.546081	0.012634	0.006226	0.095459	2.567338	-1.880900	-1.495107
60600	0	1.234069	0.611930	9.497538	0.012359	0.006111	0.094974	2.577221	-1.858494	-1.494917
60601	0	1.201161	0.629313	9.411735	0.012024	0.006287	0.094116	2.585230	-1.842766	-1.492952
60602	0	1.228880	0.643028	9.308194	0.012304	0.006421	0.093081	2.596566	-1.822978	-1.491126
60603	0	1.201032	0.629227	9.338516	0.012024	0.006287	0.093384	2.603571	-1.805580	-1.485254
60604	0	1.192352	0.642315	9.302071	0.011935	0.006419	0.093019	2.608613	-1.790371	-1.491221
60605	0	1.177876	0.641301	9.326155	0.011780	0.006409	0.093262	2.614124	-1.788337	-1.488991
60606	0	1.165405	0.635980	9.258917	0.011655	0.006355	0.092589	2.619881	-1.786573	-1.485329
60607	0	1.178042	0.634753	9.265130	0.011780	0.006348	0.092651	2.619982	-1.786508	-1.490747
60608	0	1.171987	0.628960	9.332151	0.011720	0.006286	0.093322	2.625020	-1.785888	-1.493725
60609	0	1.172894	0.616535	9.338246	0.011719	0.006165	0.093384	2.626305	-1.797522	-1.497330
60610	0	1.186969	0.604695	9.417305	0.011861	0.006043	0.094174	2.630835	-1.807410	-1.504844
60611	0	1.215949	0.610693	9.545705	0.012146	0.006104	0.095459	2.635160	-1.822795	-1.499510
60612	0	1.242968	0.647718	9.533042	0.012417	0.006476	0.095332	2.636391	-1.837346	-1.500142
60613	0	1.264651	0.646750	9.637306	0.012634	0.006470	0.096375	2.634041	-1.851026	-1.499948
60614	0	1.243004	0.628274	9.667375	0.012414	0.006282	0.096676	2.635374	-1.869203	-1.495671
60615	0	1.270953	0.652907	9.802073	0.012695	0.006531	0.098022	2.633692	-1.884942	-1.494316
60616	0	1.291985	0.640786	9.789456	0.012906	0.006405	0.097897	2.637414	-1.900233	-1.489038
60617	0	1.276653	0.640318	9.863185	0.012756	0.006409	0.098633	2.631310	-1.911177	-1.489130
60618	0	1.247730	0.615232	9.893441	0.012471	0.006153	0.098935	2.630642	-1.917356	-1.491592
60619	0	1.263659	0.611116	9.905929	0.012634	0.006104	0.099060	2.639563	-1.919252	-1.486389
60620	0	1.264684	0.618270	9.936216	0.012639	0.006180	0.099363	2.643071	-1.927387	-1.483027
60621	0	1.281582	0.647379	9.924310	0.012817	0.006470	0.099243	2.647876	-1.924747	-1.483108
60622	0	1.287142	0.648269	9.887606	0.012875	0.006477	0.098876	2.654111	-1.920258	-1.477594
60623	0	1.293577	0.671732	9.820582	0.012939	0.006714	0.098206	2.658219	-1.915131	-1.475124
60624	0	1.280632	0.666280	9.832786	0.012810	0.006660	0.098328	2.662184	-1.910261	-1.477137
60625	0	1.281388	0.635149	9.771750	0.012817	0.006348	0.097717	2.666728	-1.905365	-1.471312
60626	0	1.225430	0.642058	9.741254	0.012260	0.006415	0.097412	2.672926	-1.897297	-1.473204
60627	0	1.207979	0.623317	9.637467	0.012085	0.006226	0.096375	2.681951	-1.890338	-1.470570
60628	0	1.236680	0.649272	9.533799	0.012380	0.006484	0.095337	2.692334	-1.874132	-1.463005
60629	0	1.219612	0.610769	9.533804	0.012207	0.006104	0.095337	2.697363	-1.860194	-1.462699
60630	0	1.223883	0.629999	9.485110	0.012246	0.006294	0.094851	2.704301	-1.850548	-1.461749
60631	0	1.214019	0.634833	9.405588	0.012146	0.006348	0.094055	2.705198	-1.842600	-1.461161
60632	0	1.231055	0.641078	9.405686	0.012317	0.006410	0.094056	2.706589	-1.834301	-1.451682
60633	0	1.257089	0.677518	9.356719	0.012573	0.006775	0.093567	2.707038	-1.830530	-1.451077
60634	0	1.208546	0.622569	9.362786	0.012085	0.006226	0.093628	2.707229	-1.830300	-1.449048
60635	0	1.226577	0.646643	9.387046	0.012259	0.006471	0.093871	2.702225	-1.838217	-1.445733
60636	0	1.210690	0.652137	9.368563	0.012095	0.006522	0.093687	2.701436	-1.851274	-1.449355
60637	0	1.209469	0.647119	9.362657	0.012085	0.006470	0.093628	2.703373	-1.862268	-1.448424
60638	0	1.223836	0.628170	9.429443	0.012226	0.006289	0.094296	2.694210	-1.876155	-1.453578
60639	0	1.240369	0.615973	9.503028	0.012390	0.006165	0.095032	2.688635	-1.891540	-1.458594
60640	0	1.261719	0.669547	9.575863	0.012600	0.006703	0.095760	2.679503	-1.911138	-1.468318
60641	0	1.258930	0.676991	9.655588	0.012573	0.006775	0.096558	2.673809	-1.929220	-1.468650
60642	0	1.268262	0.669124	9.728499	0.012667	0.006703	0.097286	2.659835	-1.946943	-1.474004
60643	0	1.283104	0.664670	9.832627	0.012817	0.006653	0.098328	2.652969	-1.961867	-1.474947
60644	0	1.292019	0.620867	9.844420	0.012905	0.006213	0.098446	2.647922	-1.978470	-1.472146
60645	0	1.276857	0.616378	9.936371	0.012756	0.006165	0.099365	2.647211	-1.991604	-1.480528
60646	0	1.297651	0.628095	9.984822	0.012963	0.006285	0.099850	2.643102	-2.005782	-1.484549
60647	0	1.288335	0.615410	10.003663	0.012878	0.006165	0.100037	2.631366	-2.010415	-1.493473
60648	0	1.319557	0.619424	10.028007	0.013193	0.006204	0.100280	2.620769	-2.012257	-1.496284
60649	0	1.318220	0.622049	10.040333	0.013184	0.006226	0.100403	2.615026	-2.009760	-1.494905
60650	0	1.323585	0.651786	10.095403	0.013242	0.006520	0.100953	2.612346	-2.002098	-1.498679
60651	0	1.311379	0.652491	9.967195	0.013123	0.006531	0.099670	2.605683	-1.991073	-1.501397
60652	0	1.333586	0.639359	10.071273	0.013349	0.006396	0.100711	2.602591	-1.975700	-1.500538
60653	0	1.298515	0.622411	9.973354	0.013000	0.006226	0.099731	2.600904	-1.957119	-1.511449
60654	0	1.252498	0.610125	9.833362	0.012543	0.006100	0.098331	2.602612	-1.935550	-1.513146
60655	0	1.243502	0.616920	9.863456	0.012451	0.006165	0.098633	2.607890	-1.915901	-1.515404
60656	0	1.240596	0.574533	9.735560	0.012419	0.005746	0.097354	2.607147	-1.899980	-1.514318
60657	0	1.231407	0.628575	9.601029	0.012329	0.006287	0.096008	2.606037	-1.881108	-1.516197
60658	0	1.209600	0.640488	9.564754	0.012115	0.006407	0.095645	2.603685	-1.856827	-1.522587
60659	0	1.237543	0.665241	9.491162	0.012390	0.006653	0.094910	2.603091	-1.838137	-1.524159
60660	0	1.209968	0.652924	9.424333	0.012116	0.006530	0.094241	2.602342	-1.816823	-1.530068
60661	0	1.188238	0.640919	9.375244	0.011902	0.006409	0.093750	2.602865	-1.792087	-1.534249
60662	0	1.191247	0.646809	9.302391	0.011924	0.006470	0.093022	2.600784	-1.777213	-1.531353
60663	0	1.177312	0.653080	9.314049	0.011780	0.006531	0.093140	2.600818	-1.768025	-1.538502
60664	0	1.170154	0.591786	9.314119	0.011705	0.005919	0.093141	2.598804	-1.762356	-1.536628
60665	0	1.196093	0.616092	9.204151	0.011963	0.006165	0.092041	2.594378	-1.758856	-1.550204
60666	0	1.184191	0.615195	9.234589	0.011837	0.006157	0.092346	2.588333	-1.763900	-1.557345
60667	0	1.172649	0.633944	9.265095	0.011719	0.006348	0.092651	2.578336	-1.772400	-1.562529
60668	0	1.174856	0.662341	9.277152	0.011734	0.006636	0.092772	2.563368	-1.789271	-1.562256
60669	0	1.203811	0.640126	9.362662	0.012024	0.006409	0.093628	2.554442	-1.805560	-1.564917
60670	0	1.188616	0.620343	9.466102	0.011869	0.006210	0.094663	2.546269	-1.824729	-1.573122
60671	0	1.216285	0.615749	9.503004	0.012146	0.006165	0.095032	2.537999	-1.843926	-1.583587
60672	0	1.201699	0.583333	9.581950	0.011996	0.005845	0.095821	2.524233	-1.867574	-1.590260
60673	0	1.228541	0.572561	9.649507	0.012268	0.005737	0.096497	2.510597	-1.887044	-1.600053
60674	0	1.244211	0.606769	9.697954	0.012424	0.006080	0.096981	2.496623	-1.906803	-1.605088
60675	0	1.258976	0.627826	9.722741	0.012573	0.006287	0.097229	2.486944	-1.925168	-1.611903
60676	0	1.286405	0.607541	9.832276	0.012851	0.006086	0.098324	2.474404	-1.939542	-1.621619
60677	0	1.306921	0.651935	9.869359	0.013062	0.006531	0.098694	2.461303	-1.947388	-1.623282
60678	0	1.302950	0.643637	9.930206	0.013016	0.006446	0.099303	2.450506	-1.962163	-1.627298
60679	0	1.319164	0.616263	9.930325	0.013184	0.006165	0.099304	2.448358	-1.970421	-1.630789
60680	0	1.278215	0.609467	9.954450	0.012773	0.006099	0.099545	2.443815	-1.980347	-1.642411
60681	0	1.287980	0.597622	9.960951	0.012878	0.005981	0.099609	2.437900	-1.980844	-1.652074
60682	0	1.287823	0.565848	9.997634	0.012881	0.005665	0.099976	2.430640	-1.976327	-1.656412
60683	0	1.300426	0.561090	9.967016	0.013000	0.005615	0.099670	2.425716	-1.979596	-1.663926
60684	0	1.287432	0.584532	9.930503	0.012886	0.005850	0.099303	2.420448	-1.965032	-1.673875
60685	0	1.311729	0.640579	9.912198	0.013123	0.006409	0.099121	2.417064	-1.957910	-1.677484
60686	0	1.297957	0.621678	9.784183	0.012990	0.006219	0.097840	2.414480	-1.944713	-1.676680
60687	0	1.262365	0.616430	9.796281	0.012634	0.006165	0.097961	2.414045	-1.931301	-1.677977
60688	0	1.278613	0.634217	9.704946	0.012796	0.006347	0.097048	2.408653	-1.918123	-1.684147
60689	0	1.232172	0.610402	9.704680	0.012329	0.006104	0.097046	2.409164	-1.908375	-1.691274
60690	0	1.230235	0.610397	9.619386	0.012314	0.006104	0.096192	2.408471	-1.893663	-1.694846
60691	0	1.213224	0.604322	9.552172	0.012146	0.006042	0.095520	2.409273	-1.876122	-1.700835
60692	0	1.216763	0.579648	9.540248	0.012179	0.005799	0.095401	2.405812	-1.860977	-1.706353
60693	0	1.208287	0.579767	9.466584	0.012085	0.005798	0.094666	2.405006	-1.857347	-1.713543
60694	0	1.226061	0.604031	9.399451	0.012263	0.006041	0.093994	2.404627	-1.853014	-1.717220
60695	0	1.251014	0.646903	9.387239	0.012512	0.006470	0.093872	2.403730	-1.849449	-1.717370
60696	0	1.226259	0.603484	9.375046	0.012263	0.006041	0.093750	2.396728	-1.847498	-1.722899
60697	0	1.244942	0.615996	9.429985	0.012451	0.006165	0.094299	2.391100	-1.844341	-1.718724
60698	0	1.226954	0.602901	9.411577	0.012264	0.006033	0.094116	2.386400	-1.849645	-1.731889
60699	0	1.214859	0.615378	9.466590	0.012146	0.006165	0.094666	2.373393	-1.851688	-1.734281
60700	0	1.222104	0.589290	9.478675	0.012212	0.005898	0.094788	2.366687	-1.861789	-1.734931
60701	0	1.215437	0.572981	9.521423	0.012146	0.005737	0.095215	2.357766	-1.870735	-1.744470
60702	0	1.235858	0.595838	9.649340	0.012345	0.005965	0.096495	2.349720	-1.885374	-1.749260
60703	0	1.227864	0.585872	9.692253	0.012268	0.005859	0.096924	2.348913	-1.896828	-1.749207
60704	0	1.241843	0.567149	9.710331	0.012411	0.005674	0.097104	2.345560	-1.904337	-1.759180
60705	0	1.270192	0.597285	9.686246	0.012695	0.005981	0.096863	2.335474	-1.911034	-1.761971
60706	0	1.259351	0.596230	9.814275	0.012587	0.005963	0.098144	2.334290	-1.918006	-1.769543
60707	0	1.275909	0.610192	9.826635	0.012756	0.006104	0.098267	2.332332	-1.920170	-1.767709
60708	0	1.294128	0.591751	9.869322	0.012944	0.005917	0.098693	2.333349	-1.915664	-1.774399
60709	0	1.287964	0.591805	9.863279	0.012878	0.005920	0.098633	2.330579	-1.916002	-1.778004
60710	0	1.269099	0.579327	9.893875	0.012697	0.005793	0.098938	2.331229	-1.907731	-1.782008
60711	0	1.281557	0.597772	9.857224	0.012817	0.005981	0.098572	2.326845	-1.904550	-1.784352
60712	0	1.286543	0.591009	9.887831	0.012875	0.005913	0.098877	2.323633	-1.892849	-1.789035
60713	0	1.275116	0.610806	9.851113	0.012756	0.006104	0.098511	2.328751	-1.885787	-1.788908
60714	0	1.291830	0.611326	9.777966	0.012929	0.006112	0.097778	2.329959	-1.872256	-1.791595
60715	0	1.292869	0.598463	9.710817	0.012939	0.005981	0.097107	2.333556	-1.858516	-1.795076
60716	0	1.272661	0.556691	9.631601	0.012734	0.005560	0.096315	2.341668	-1.848245	-1.798071
60717	0	1.219490	0.580521	9.600943	0.012207	0.005798	0.096008	2.349630	-1.832766	-1.797736
60718	0	1.222992	0.575698	9.607256	0.012243	0.005751	0.096071	2.356913	-1.815866	-1.797832
60719	0	1.189198	0.574425	9.460531	0.011902	0.005737	0.094604	2.365133	-1.802858	-1.803026
60720	0	1.199467	0.575771	9.417894	0.012004	0.005751	0.094178	2.373518	-1.790591	-1.806822
60721	0	1.213710	0.598571	9.448329	0.012146	0.005981	0.094482	2.378482	-1.778787	-1.805803
60722	0	1.224846	0.635882	9.326263	0.012250	0.006355	0.093263	2.382680	-1.775886	-1.808009
60723	0	1.208363	0.622805	9.356690	0.012085	0.006226	0.093567	2.385621	-1.773171	-1.815692
60724	0	1.208379	0.611148	9.307723	0.012082	0.006108	0.093078	2.389458	-1.774181	-1.817496
60725	0	1.202809	0.604780	9.289462	0.012024	0.006042	0.092896	2.395930	-1.778225	-1.825134
60726	0	1.167044	0.581199	9.332001	0.011665	0.005809	0.093321	2.399712	-1.783413	-1.826318
60727	0	1.203321	0.580387	9.356536	0.012024	0.005798	0.093567	2.406389	-1.793715	-1.826364
60728	0	1.205369	0.556534	9.343947	0.012042	0.005565	0.093441	2.407137	-1.806931	-1.824415
60729	0	1.228558	0.586537	9.478496	0.012268	0.005859	0.094788	2.414311	-1.827039	-1.823214
60730	0	1.219736	0.623703	9.520706	0.012181	0.006237	0.095209	2.414310	-1.845268	-1.823941
60731	0	1.240655	0.604140	9.625040	0.012390	0.006042	0.096252	2.412994	-1.863730	-1.818924
60732	0	1.262467	0.604045	9.630617	0.012606	0.006040	0.096309	2.413996	-1.885229	-1.819305
60733	0	1.241085	0.604104	9.661609	0.012390	0.006042	0.096619	2.412328	-1.908653	-1.821477
60734	0	1.281180	0.591612	9.801501	0.012798	0.005917	0.098017	2.411723	-1.923369	-1.815142
60735	0	1.283304	0.598084	9.777630	0.012817	0.005981	0.097778	2.410964	-1.940651	-1.812941
60736	0	1.274106	0.561290	9.880933	0.012727	0.005613	0.098811	2.410450	-1.956104	-1.815737
60737	0	1.282279	0.573421	9.936472	0.012817	0.005737	0.099365	2.406801	-1.961271	-1.813826
60738	0	1.289336	0.585802	9.960658	0.012889	0.005853	0.099607	2.412772	-1.965336	-1.812475
60739	0	1.288648	0.580441	9.924176	0.012878	0.005798	0.099243	2.419696	-1.973499	-1.817729
60740	0	1.332491	0.606155	10.033712	0.013322	0.006054	0.100338	2.428236	-1.975874	-1.821349
60741	0	1.342735	0.622997	10.015847	0.013428	0.006226	0.100159	2.433069	-1.974376	-1.820758
60742	0	1.336227	0.642093	10.052418	0.013366	0.006417	0.100524	2.437015	-1.969385	-1.817323
60743	0	1.341736	0.641516	9.979346	0.013428	0.006409	0.099792	2.444190	-1.956443	-1.816194
60744	0	1.290970	0.587771	9.930594	0.012918	0.005872	0.099305	2.450855	-1.945207	-1.822925
60745	0	1.286705	0.599533	9.869449	0.012878	0.005981	0.098694	2.466619	-1.931019	-1.821372
60746	0	1.259694	0.571427	9.820772	0.012611	0.005703	0.098207	2.479459	-1.913147	-1.820664
60747	0	1.256085	0.599042	9.729109	0.012573	0.005981	0.097290	2.489643	-1.897615	-1.810067
60748	0	1.247551	0.631511	9.698757	0.012487	0.006304	0.096987	2.502655	-1.882561	-1.805358
60749	0	1.255662	0.647789	9.600993	0.012573	0.006470	0.096008	2.512009	-1.861763	-1.794541
60750	0	1.240433	0.631202	9.564603	0.012418	0.006302	0.095645	2.523837	-1.844604	-1.795564
60751	0	1.225922	0.617557	9.466596	0.012268	0.006165	0.094666	2.536880	-1.832841	-1.798646
60752	0	1.217608	0.612942	9.442279	0.012189	0.006125	0.094421	2.541400	-1.816237	-1.796097
60753	0	1.201488	0.623305	9.436101	0.012024	0.006226	0.094360	2.550186	-1.804203	-1.797962
60754	0	1.193773	0.618758	9.375128	0.011945	0.006179	0.093751	2.560566	-1.794547	-1.796514
60755	0	1.189588	0.586509	9.344523	0.011902	0.005859	0.093445	2.567365	-1.786100	-1.803578
60756	0	1.213310	0.624448	9.344433	0.012134	0.006236	0.093445	2.577399	-1.784450	-1.799343
60757	0	1.214667	0.641181	9.344452	0.012146	0.006409	0.093445	2.581023	-1.784200	-1.794558
60758	0	1.208847	0.647791	9.344337	0.012086	0.006475	0.093444	2.583898	-1.786212	-1.797020
60759	0	1.221418	0.640891	9.387113	0.012207	0.006409	0.093872	2.584058	-1.793800	-1.798285
60760	0	1.198267	0.610831	9.374613	0.011977	0.006104	0.093747	2.589748	-1.799391	-1.796977
60761	0	1.233995	0.653533	9.496898	0.012329	0.006531	0.094971	2.595128	-1.811369	-1.796623
60762	0	1.199428	0.611310	9.527069	0.011984	0.006112	0.095272	2.596193	-1.822771	-1.796757
60763	0	1.215868	0.610356	9.582358	0.012146	0.006104	0.095825	2.596181	-1.836773	-1.797260
60764	0	1.212370	0.610560	9.667399	0.012110	0.006104	0.096676	2.598544	-1.852154	-1.798105
60765	0	1.234237	0.604202	9.692217	0.012329	0.006042	0.096924	2.597917	-1.866675	-1.798170
60766	0	1.260799	0.635586	9.697922	0.012599	0.006346	0.096981	2.609622	-1.876244	-1.796299
60767	0	1.264619	0.659613	9.771545	0.012634	0.006592	0.097717	2.614548	-1.889091	-1.792697
60768	0	1.278712	0.660075	9.813884	0.012780	0.006600	0.098140	2.614842	-1.896047	-1.791780
60769	0	1.276017	0.659519	9.796070	0.012756	0.006592	0.097961	2.618627	-1.899396	-1.792379
60770	0	1.270825	0.617312	9.856907	0.012703	0.006171	0.098570	2.620686	-1.904417	-1.792174
60771	0	1.257554	0.610351	9.826631	0.012573	0.006104	0.098267	2.620514	-1.905969	-1.789777
60772	0	1.270035	0.604529	9.869251	0.012699	0.006042	0.098693	2.624678	-1.906264	-1.789713
60773	0	1.281449	0.623342	9.802234	0.012817	0.006226	0.098022	2.633531	-1.901825	-1.786644
60774	0	1.275635	0.635215	9.820528	0.012756	0.006348	0.098206	2.638552	-1.900698	-1.788256
60775	0	1.261916	0.663532	9.820371	0.012622	0.006631	0.098204	2.643447	-1.896421	-1.786282
60776	0	1.249486	0.663632	9.765530	0.012501	0.006625	0.097655	2.656213	-1.888406	-1.786643
60777	0	1.281152	0.653565	9.698531	0.012817	0.006531	0.096985	2.661699	-1.880392	-1.784774
60778	0	1.249668	0.636602	9.637433	0.012500	0.006357	0.096375	2.671889	-1.875588	-1.783574
60779	0	1.250401	0.647857	9.655809	0.012512	0.006470	0.096558	2.682042	-1.864795	-1.780699
60780	0	1.230826	0.648813	9.582571	0.012313	0.006487	0.095825	2.683250	-1.858157	-1.777946
60781	0	1.213885	0.628911	9.527663	0.012146	0.006287	0.095276	2.685941	-1.848480	-1.774718
60782	0	1.231198	0.611336	9.533791	0.012315	0.006108	0.095338	2.691732	-1.844031	-1.772307
60783	0	1.238956	0.635188	9.497050	0.012390	0.006348	0.094971	2.696598	-1.842186	-1.774465
60784	0	1.238661	0.660304	9.466453	0.012388	0.006599	0.094665	2.700713	-1.839108	-1.771782
60785	0	1.214844	0.659167	9.429901	0.012146	0.006592	0.094299	2.700399	-1.840886	-1.776741
60786	0	1.221360	0.629043	9.454195	0.012212	0.006286	0.094543	2.705977	-1.841891	-1.780529
60787	0	1.233946	0.659432	9.448089	0.012329	0.006592	0.094482	2.708874	-1.853292	-1.778460
60788	0	1.235727	0.647467	9.527100	0.012349	0.006474	0.095272	2.708909	-1.861929	-1.775589
60789	0	1.228123	0.652672	9.484721	0.012268	0.006531	0.094849	2.703934	-1.876615	-1.776481
60790	0	1.223928	0.657879	9.551568	0.012233	0.006583	0.095516	2.698499	-1.883220	-1.775927
60791	0	1.245796	0.640748	9.661786	0.012451	0.006409	0.096619	2.696870	-1.890128	-1.770527
60792	0	1.241573	0.640481	9.643213	0.012403	0.006406	0.096434	2.695508	-1.903500	-1.769895
60793	0	1.258495	0.634341	9.753295	0.012573	0.006348	0.097534	2.690379	-1.916084	-1.765007
60794	0	1.272531	0.670020	9.753074	0.012718	0.006705	0.097531	2.684262	-1.923249	-1.762371
60795	0	1.294692	0.689155	9.777771	0.012939	0.006897	0.097778	2.677818	-1.930769	-1.767336
60796	0	1.283890	0.651577	9.826399	0.012832	0.006519	0.098265	2.673568	-1.937953	-1.770539
60797	0	1.270026	0.646642	9.875446	0.012695	0.006470	0.098755	2.669561	-1.942524	-1.767648
60798	0	1.283154	0.640301	9.844809	0.012827	0.006402	0.098449	2.670533	-1.946712	-1.769648
60799	0	1.263784	0.622394	9.893764	0.012634	0.006226	0.098938	2.668480	-1.949611	-1.772085
60800	0	1.300648	0.633954	9.918154	0.013007	0.006344	0.099181	2.663341	-1.947606	-1.774618
60801	0	1.311528	0.653190	9.906095	0.013123	0.006531	0.099060	2.664366	-1.938053	-1.771535
60802	0	1.291833	0.653167	9.900081	0.012924	0.006533	0.099000	2.662917	-1.930131	-1.768537
60803	0	1.275085	0.652918	9.838949	0.012756	0.006531	0.098389	2.660856	-1.922529	-1.771502
60804	0	1.298015	0.658531	9.881822	0.012989	0.006588	0.098817	2.657512	-1.911040	-1.773311
60805	0	1.280575	0.646851	9.796303	0.012817	0.006470	0.097961	2.655794	-1.896286	-1.773858
60806	0	1.229691	0.603897	9.723296	0.012305	0.006040	0.097232	2.654727	-1.885303	-1.773326
60807	0	1.244036	0.634743	9.625385	0.012451	0.006348	0.096252	2.654175	-1.871252	-1.776730
60808	0	1.210494	0.585476	9.613491	0.012124	0.005858	0.096132	2.649453	-1.847344	-1.772992
60809	0	1.250220	0.622746	9.600948	0.012512	0.006226	0.096008	2.651387	-1.834223	-1.779310
60810	0	1.217466	0.597997	9.515757	0.012187	0.005984	0.095156	2.645922	-1.818122	-1.784338
60811	0	1.213734	0.634720	9.405632	0.012146	0.006348	0.094055	2.645062	-1.806418	-1.783705
60812	0	1.223946	0.652841	9.393641	0.012250	0.006529	0.093935	2.644232	-1.792438	-1.787654
60813	0	1.214114	0.628801	9.277398	0.012146	0.006287	0.092773	2.645675	-1.785236	-1.793430
60814	0	1.206821	0.622585	9.338566	0.012074	0.006227	0.093385	2.643396	-1.776362	-1.798663
60815	0	1.196330	0.640378	9.356718	0.011963	0.006409	0.093567	2.637181	-1.775634	-1.804740
60816	0	1.190013	0.602379	9.332350	0.011902	0.006032	0.093323	2.626914	-1.772300	-1.807244
60817	0	1.202817	0.609878	9.356666	0.012024	0.006104	0.093567	2.620956	-1.776238	-1.815034
60818	0	1.209804	0.602417	9.313855	0.012093	0.006033	0.093139	2.610013	-1.781716	-1.817362
60819	0	1.221680	0.646151	9.405447	0.012207	0.006470	0.094055	2.599881	-1.792357	-1.819294
60820	0	1.217218	0.638211	9.423609	0.012165	0.006392	0.094236	2.588273	-1.799763	-1.821112
60821	0	1.240053	0.664134	9.503119	0.012390	0.006653	0.095032	2.574314	-1.811031	-1.817748
60822	0	1.236393	0.643511	9.563900	0.012349	0.006446	0.095640	2.561323	-1.827484	-1.820565
60823	0	1.246619	0.615377	9.612912	0.012451	0.006165	0.096130	2.548442	-1.844075	-1.827809
60824	0	1.219087	0.619278	9.630938	0.012176	0.006204	0.096311	2.535462	-1.860991	-1.833251
60825	0	1.240261	0.609173	9.722815	0.012390	0.006104	0.097229	2.521460	-1.874444	-1.833868
60826	0	1.224762	0.576468	9.771398	0.012232	0.005774	0.097715	2.509814	-1.891733	-1.836063
60827	0	1.258191	0.609386	9.826609	0.012573	0.006104	0.098267	2.498436	-1.900561	-1.843047
60828	0	1.272320	0.613851	9.820265	0.012712	0.006145	0.098204	2.491213	-1.911877	-1.838321
60829	0	1.276330	0.609581	9.893757	0.012756	0.006104	0.098938	2.482095	-1.918718	-1.835997
60830	0	1.296423	0.613928	9.930231	0.012953	0.006148	0.099303	2.471525	-1.930632	-1.842329
60831	0	1.300690	0.634524	9.918144	0.013000	0.006348	0.099182	2.468527	-1.936793	-1.846921
60832	0	1.307221	0.628015	9.954670	0.013074	0.006281	0.099546	2.467413	-1.933594	-1.851577
60833	0	1.287675	0.610055	9.936563	0.012878	0.006104	0.099365	2.463695	-1.930500	-1.851671
60834	0	1.287823	0.622255	9.887717	0.012878	0.006226	0.098877	2.459932	-1.929045	-1.859987
60835	0	1.286606	0.608045	9.845153	0.012871	0.006084	0.098451	2.455003	-1.922339	-1.862209
60836	0	1.267781	0.577458	9.802507	0.012682	0.005777	0.098024	2.451442	-1.916315	-1.862715
60837	0	1.262834	0.609799	9.796253	0.012634	0.006104	0.097961	2.444723	-1.908127	-1.872238
60838	0	1.280263	0.646271	9.704782	0.012805	0.006458	0.097048	2.449606	-1.904151	-1.876962
60839	0	1.299284	0.670977	9.692514	0.013000	0.006714	0.096924	2.444493	-1.893859	-1.884563
60840	0	1.255037	0.621450	9.631654	0.012558	0.006217	0.096315	2.441179	-1.883618	-1.883811
60841	0	1.256472	0.604133	9.631466	0.012573	0.006042	0.096313	2.439498	-1.872275	-1.888100
60842	0	1.236345	0.597908	9.619451	0.012373	0.005979	0.096193	2.439710	-1.859772	-1.888698
60843	0	1.244560	0.597601	9.533798	0.012451	0.005981	0.095337	2.432874	-1.851890	-1.888874
60844	0	1.231304	0.572081	9.515662	0.012318	0.005726	0.095156	2.426502	-1.845136	-1.890244
60845	0	1.220527	0.585729	9.460485	0.012207	0.005859	0.094604	2.423693	-1.841783	-1.894557
60846	0	1.214272	0.597497	9.460453	0.012142	0.005977	0.094604	2.421352	-1.841205	-1.897542
60847	0	1.226703	0.628274	9.503213	0.012268	0.006287	0.095032	2.416363	-1.838725	-1.899977
60848	0	1.251272	0.633260	9.423827	0.012509	0.006339	0.094238	2.408257	-1.841601	-1.895195
60849	0	1.233091	0.615209	9.460507	0.012329	0.006165	0.094604	2.393038	-1.842488	-1.902813
60850	0	1.239855	0.619328	9.539861	0.012393	0.006200	0.095399	2.384962	-1.847893	-1.907545
60851	0	1.233533	0.591247	9.503142	0.012329	0.005920	0.095032	2.375226	-1.854126	-1.914498
60852	0	1.234850	0.595369	9.564095	0.012341	0.005965	0.095641	2.361294	-1.861196	-1.924151
60853	0	1.209039	0.572993	9.606909	0.012085	0.005737	0.096069	2.352344	-1.866370	-1.933652
60854	0	1.222247	0.541072	9.643431	0.012218	0.005417	0.096435	2.344838	-1.870987	-1.939903
60855	0	1.252174	0.554791	9.704503	0.012512	0.005554	0.097046	2.337254	-1.880944	-1.946719
60856	0	1.253641	0.602153	9.643345	0.012531	0.006029	0.096434	2.328038	-1.885751	-1.953641
60857	0	1.264432	0.616163	9.680063	0.012634	0.006165	0.096802	2.324378	-1.896360	-1.960371
60858	0	1.290463	0.627309	9.698162	0.012898	0.006280	0.096982	2.316064	-1.902421	-1.959298
60859	0	1.263967	0.585697	9.814398	0.012634	0.005859	0.098145	2.312991	-1.907496	-1.961084
60860	0	1.252252	0.579071	9.802069	0.012523	0.005793	0.098021	2.310470	-1.906065	-1.963334
60861	0	1.250866	0.555128	9.838929	0.012512	0.005554	0.098389	2.306728	-1.900743	-1.965946
60862	0	1.250576	0.542133	9.826763	0.012505	0.005425	0.098268	2.301626	-1.900907	-1.969100
60863	0	1.268799	0.573575	9.735212	0.012695	0.005737	0.097351	2.299447	-1.891086	-1.970956
60864	0	1.286033	0.597582	9.790278	0.012863	0.005978	0.097902	2.297031	-1.886512	-1.978736
60865	0	1.262988	0.610467	9.765675	0.012634	0.006104	0.097656	2.298020	-1.880138	-1.979970
60866	0	1.261796	0.592293	9.698571	0.012625	0.005922	0.096985	2.298389	-1.870895	-1.985138
60867	0	1.280843	0.610136	9.649791	0.012817	0.006104	0.096497	2.295517	-1.859003	-1.995911
60868	0	1.248836	0.622190	9.613295	0.012494	0.006221	0.096132	2.296428	-1.850969	-1.996555
60869	0	1.238341	0.573705	9.545987	0.012390	0.005737	0.095459	2.295753	-1.841706	-1.997454
60870	0	1.237132	0.586211	9.466697	0.012377	0.005858	0.094666	2.299838	-1.833888	-2.001112
60871	0	1.232500	0.561742	9.552042	0.012329	0.005615	0.095520	2.302119	-1.827740	-2.006076
60872	0	1.195143	0.543369	9.509326	0.011954	0.005436	0.095093	2.299078	-1.823048	-2.009375
60873	0	1.195888	0.586250	9.497102	0.011963	0.005859	0.094971	2.302476	-1.816990	-2.012755
60874	0	1.202030	0.605280	9.448150	0.012015	0.006048	0.094482	2.307736	-1.821751	-2.017762
60875	0	1.208617	0.647038	9.362773	0.012085	0.006470	0.093628	2.308217	-1.821965	-2.019417
60876	0	1.215405	0.597979	9.399256	0.012148	0.005982	0.093993	2.304795	-1.828177	-2.023006
60877	0	1.227333	0.616460	9.399345	0.012268	0.006165	0.093994	2.304614	-1.833305	-2.032322
60878	0	1.228647	0.579942	9.441838	0.012279	0.005798	0.094419	2.305654	-1.841657	-2.036066
60879	0	1.221396	0.573666	9.503089	0.012207	0.005737	0.095032	2.304622	-1.848749	-2.039857
60880	0	1.229209	0.549244	9.588289	0.012281	0.005491	0.095884	2.305752	-1.860280	-2.040263
60881	0	1.258201	0.573721	9.625130	0.012573	0.005737	0.096252	2.305394	-1.869444	-2.043693
60882	0	1.248237	0.573301	9.685832	0.012468	0.005736	0.096860	2.301242	-1.884761	-2.046688
60883	0	1.264490	0.610494	9.661717	0.012634	0.006104	0.096619	2.302692	-1.896074	-2.051902
60884	0	1.254371	0.592493	9.722367	0.012533	0.005922	0.097225	2.305525	-1.907190	-2.057189
60885	0	1.276825	0.634756	9.789885	0.012756	0.006348	0.097900	2.305190	-1.919832	-2.062132
60886	0	1.279214	0.579484	9.838345	0.012780	0.005797	0.098385	2.302013	-1.932471	-2.066028
60887	0	1.264197	0.592359	9.850956	0.012634	0.005920	0.098511	2.305370	-1.940200	-2.064554
60888	0	1.284099	0.598836	9.850672	0.012833	0.005987	0.098508	2.306460	-1.948673	-2.065145
60889	0	1.300711	0.561472	9.942543	0.013000	0.005615	0.099426	2.305639	-1.954994	-2.071440
60890	0	1.313859	0.573852	9.966797	0.013136	0.005735	0.099669	2.308886	-1.956853	-2.075107
60891	0	1.300124	0.586740	9.905948	0.013000	0.005859	0.099060	2.317702	-1.956589	-2.068596
60892	0	1.306450	0.624620	9.863030	0.013062	0.006241	0.098631	2.323573	-1.957691	-2.072373
60893	0	1.318056	0.653815	9.881583	0.013184	0.006531	0.098816	2.331733	-1.952955	-2.073448
60894	0	1.305333	0.643785	9.838695	0.013055	0.006423	0.098388	2.348537	-1.950021	-2.070567
60895	0	1.281367	0.586621	9.832771	0.012817	0.005859	0.098328	2.356079	-1.944498	-2.071122
60896	0	1.273934	0.581825	9.753501	0.012749	0.005812	0.097534	2.363332	-1.932287	-2.071021
60897	0	1.256137	0.605270	9.704680	0.012573	0.006042	0.097046	2.374888	-1.917114	-2.067324
60898	0	1.235323	0.583272	9.649834	0.012366	0.005818	0.096498	2.391389	-1.900435	-2.067604
60899	0	1.213485	0.562484	9.637536	0.012146	0.005615	0.096375	2.402327	-1.885988	-2.068625
60900	0	1.211224	0.576292	9.649851	0.012123	0.005756	0.096498	2.409644	-1.871870	-2.069788
60901	0	1.226240	0.641586	9.527613	0.012268	0.006409	0.095276	2.417787	-1.863851	-2.066759
60902	0	1.218602	0.618706	9.552071	0.012196	0.006179	0.095520	2.427145	-1.851179	-2.064404
60903	0	1.238356	0.641844	9.417745	0.012390	0.006409	0.094177	2.438552	-1.841952	-2.067152
60904	0	1.194066	0.625373	9.405570	0.011950	0.006245	0.094055	2.449112	-1.829938	-2.064973
60905	0	1.207786	0.623170	9.436086	0.012085	0.006226	0.094360	2.456073	-1.820112	-2.061073
60906	0	1.219033	0.606500	9.429987	0.012193	0.006054	0.094300	2.469007	-1.816056	-2.053296
60907	0	1.177518	0.586588	9.411638	0.011780	0.005859	0.094116	2.476477	-1.809249	-2.050396
60908	0	1.213917	0.593562	9.399361	0.012136	0.005933	0.093994	2.479563	-1.811296	-2.049482
60909	0	1.208682	0.604860	9.374937	0.012085	0.006042	0.093750	2.486646	-1.812324	-2.049542
60910	0	1.222070	0.636322	9.392964	0.012211	0.006359	0.093931	2.491395	-1.823023	-2.057048
60911	0	1.233478	0.665505	9.496981	0.012329	0.006653	0.094971	2.493781	-1.828586	-2.058422
60912	0	1.259111	0.659455	9.570045	0.012585	0.006596	0.095701	2.492237	-1.834981	-2.057351
60913	0	1.252058	0.635183	9.539657	0.012512	0.006348	0.095398	2.496943	-1.843770	-2.056107
60914	0	1.271959	0.623548	9.649251	0.012712	0.006233	0.096494	2.499323	-1.852089	-2.054154
60915	0	1.233722	0.616141	9.673989	0.012329	0.006165	0.096741	2.495367	-1.860389	-2.056293
60916	0	1.265834	0.597718	9.692075	0.012650	0.005975	0.096922	2.497944	-1.868369	-2.059157
60917	0	1.233761	0.574156	9.704457	0.012329	0.005737	0.097046	2.502650	-1.877139	-2.061275
60918	0	1.271893	0.593084	9.746927	0.012712	0.005928	0.097470	2.505626	-1.883442	-2.061857
60919	0	1.263818	0.604639	9.753343	0.012634	0.006042	0.097534	2.509903	-1.886736	-2.064086
60920	0	1.295122	0.660069	9.789785	0.012947	0.006599	0.097898	2.511064	-1.890282	-2.065611
60921	0	1.300684	0.672046	9.820427	0.013000	0.006714	0.098206	2.518395	-1.896444	-2.061646
60922	0	1.295136	0.642971	9.765289	0.012952	0.006421	0.097653	2.528093	-1.894635	-2.061251
60923	0	1.275832	0.641055	9.820519	0.012756	0.006409	0.098206	2.529912	-1.895674	-2.061172
60924	0	1.282486	0.629700	9.795951	0.012821	0.006289	0.097960	2.538323	-1.898716	-2.060534
60925	0	1.269982	0.623236	9.741109	0.012695	0.006226	0.097412	2.545906	-1.902772	-2.060318
60926	0	1.276145	0.593994	9.832486	0.012765	0.005934	0.098325	2.552649	-1.897529	-2.056079
60927	0	1.244832	0.629658	9.710665	0.012451	0.006287	0.097107	2.563996	-1.892898	-2.060337
60928	0	1.262357	0.618828	9.765565	0.012629	0.006184	0.097655	2.569005	-1.885838	-2.056524
60929	0	1.244831	0.629215	9.649659	0.012451	0.006287	0.096497	2.575202	-1.881157	-2.059104
60930	0	1.256493	0.666675	9.655676	0.012568	0.006663	0.096557	2.578904	-1.876800	-2.061084
60931	0	1.263055	0.684138	9.600840	0.012634	0.006836	0.096008	2.584988	-1.871107	-2.058342
60932	0	1.250590	0.642056	9.545872	0.012505	0.006419	0.095459	2.586283	-1.871424	-2.057045
60933	0	1.244746	0.647951	9.545880	0.012451	0.006470	0.095459	2.597570	-1.865751	-2.055298
60934	0	1.231959	0.631222	9.582405	0.012321	0.006306	0.095824	2.604912	-1.862293	-2.048576
60935	0	1.202441	0.617144	9.570262	0.012024	0.006165	0.095703	2.612703	-1.861665	-2.041275
60936	0	1.215006	0.624355	9.557845	0.012147	0.006239	0.095579	2.617954	-1.864040	-2.047740
60937	0	1.227139	0.659478	9.515317	0.012268	0.006592	0.095154	2.621185	-1.866765	-2.044785
60938	0	1.252198	0.696272	9.502950	0.012519	0.006964	0.095030	2.619671	-1.869178	-2.044860
60939	0	1.269868	0.665140	9.545864	0.012695	0.006653	0.095459	2.617652	-1.871911	-2.042770
60940	0	1.265093	0.671597	9.576147	0.012641	0.006710	0.095763	2.624376	-1.882587	-2.036593
60941	0	1.263969	0.659467	9.582428	0.012634	0.006592	0.095825	2.627501	-1.887767	-2.036408
60942	0	1.277524	0.616994	9.624843	0.012767	0.006169	0.096250	2.627958	-1.896475	-2.035042
60943	0	1.245465	0.628541	9.698450	0.012451	0.006287	0.096985	2.626181	-1.899321	-2.028507
60944	0	1.246743	0.604004	9.740990	0.012458	0.006040	0.097411	2.626386	-1.909296	-2.026451
60945	0	1.288810	0.646841	9.753299	0.012878	0.006470	0.097534	2.624583	-1.919338	-2.026664
60946	0	1.290494	0.670950	9.801872	0.012897	0.006711	0.098020	2.622520	-1.926741	-2.022447
60947	0	1.300465	0.658665	9.771708	0.013000	0.006592	0.097717	2.616232	-1.930285	-2.023028
60948	0	1.288926	0.664005	9.814331	0.012886	0.006642	0.098144	2.613265	-1.932710	-2.024640
60949	0	1.245292	0.647314	9.808305	0.012451	0.006470	0.098083	2.616918	-1.933446	-2.028521
60950	0	1.300565	0.659453	9.863087	0.013003	0.006598	0.098631	2.612069	-1.934781	-2.029256
60951	0	1.288110	0.647093	9.851031	0.012878	0.006470	0.098511	2.613130	-1.936612	-2.028477
60952	0	1.269736	0.610804	9.802170	0.012700	0.006105	0.098022	2.615778	-1.932188	-2.025875
60953	0	1.262685	0.604664	9.826730	0.012634	0.006042	0.098267	2.620175	-1.922285	-2.025577
60954	0	1.254935	0.599409	9.723076	0.012558	0.005989	0.097230	2.625618	-1.910870	-2.024714
60955	0	1.275063	0.647317	9.741263	0.012756	0.006470	0.097412	2.629259	-1.902855	-2.026186
60956	0	1.280041	0.672236	9.680236	0.012806	0.006721	0.096802	2.631030	-1.895009	-2.028497
60957	0	1.262064	0.634788	9.649835	0.012634	0.006348	0.096497	2.630854	-1.877546	-2.028691
60958	0	1.247661	0.628686	9.595114	0.012485	0.006287	0.095950	2.630736	-1.866774	-2.028312
60959	0	1.250408	0.652935	9.539911	0.012512	0.006531	0.095398	2.628661	-1.855723	-2.027385
60960	0	1.230259	0.646961	9.576714	0.012313	0.006466	0.095766	2.632648	-1.842129	-2.026394
60961	0	1.232344	0.640139	9.491090	0.012329	0.006409	0.094910	2.623494	-1.833980	-2.023495
60962	0	1.243657	0.644951	9.509543	0.012440	0.006454	0.095095	2.617248	-1.828803	-2.031079
60963	0	1.226184	0.635047	9.539856	0.012268	0.006348	0.095398	2.620208	-1.820047	-2.030169
60964	0	1.225534	0.671899	9.442236	0.012256	0.006719	0.094422	2.620252	-1.818337	-2.029673
60965	0	1.208474	0.658743	9.417758	0.012085	0.006592	0.094177	2.614606	-1.816739	-2.027618
60966	0	1.221459	0.651664	9.423750	0.012206	0.006521	0.094238	2.608753	-1.825743	-2.024261
60967	0	1.226938	0.646623	9.448249	0.012268	0.006470	0.094482	2.604181	-1.826023	-2.020742
60968	0	1.203371	0.609454	9.496979	0.012026	0.006096	0.094971	2.602260	-1.834187	-2.021056
60969	0	1.233322	0.658741	9.551979	0.012329	0.006592	0.095520	2.596714	-1.837771	-2.023530
60970	0	1.234412	0.633516	9.521313	0.012337	0.006338	0.095214	2.592852	-1.845332	-2.023839
60971	0	1.233934	0.646897	9.643429	0.012329	0.006470	0.096436	2.591614	-1.856191	-2.016809
60972	0	1.241997	0.615248	9.624897	0.012410	0.006163	0.096250	2.579308	-1.866493	-2.016751
60973	0	1.246209	0.627894	9.643464	0.012451	0.006287	0.096436	2.570006	-1.878053	-2.022030
60974	0	1.241829	0.656724	9.716583	0.012412	0.006576	0.097166	2.559932	-1.884005	-2.021766
60975	0	1.276597	0.664518	9.643480	0.012756	0.006653	0.096436	2.550641	-1.894038	-2.026115
60976	0	1.284666	0.650355	9.747063	0.012836	0.006515	0.097471	2.537508	-1.904647	-2.025110
60977	0	1.264246	0.633744	9.777793	0.012634	0.006348	0.097778	2.525345	-1.912841	-2.026819
60978	0	1.290072	0.620036	9.802002	0.012895	0.006205	0.098021	2.520136	-1.918586	-2.032085
60979	0	1.276085	0.628153	9.747288	0.012756	0.006287	0.097473	2.513937	-1.922464	-2.040083
60980	0	1.271181	0.627019	9.887536	0.012704	0.006276	0.098876	2.506790	-1.930280	-2.040704
60981	0	1.281428	0.609787	9.869460	0.012817	0.006104	0.098694	2.499932	-1.925314	-2.043959
60982	0	1.263050	0.596435	9.857270	0.012628	0.005970	0.098573	2.492998	-1.927397	-2.040893
60983	0	1.263736	0.628140	9.844965	0.012634	0.006287	0.098450	2.486609	-1.929635	-2.039171
60984	0	1.300351	0.627258	9.844928	0.013006	0.006275	0.098449	2.483238	-1.925160	-2.041341
60985	0	1.317807	0.646820	9.838951	0.013184	0.006470	0.098389	2.481068	-1.917419	-2.039120
60986	0	1.280294	0.603136	9.790219	0.012806	0.006039	0.097901	2.472166	-1.912610	-2.036218
60987	0	1.280854	0.597957	9.753546	0.012817	0.005981	0.097534	2.469544	-1.900931	-2.036662
60988	0	1.285312	0.627998	9.741515	0.012860	0.006283	0.097414	2.465840	-1.891155	-2.038943
60989	0	1.262201	0.610374	9.729162	0.012634	0.006104	0.097290	2.465664	-1.875404	-2.041316
60990	0	1.229563	0.604323	9.674464	0.012304	0.006042	0.096744	2.466141	-1.863795	-2.046839
60991	0	1.250517	0.628366	9.607045	0.012512	0.006287	0.096069	2.462185	-1.854097	-2.045723
60992	0	1.242970	0.609030	9.601155	0.012437	0.006097	0.096010	2.454035	-1.844188	-2.048237
60993	0	1.238288	0.640342	9.515511	0.012390	0.006409	0.095154	2.447334	-1.834099	-2.052339
60994	0	1.214555	0.603721	9.515420	0.012146	0.006042	0.095154	2.440627	-1.832219	-2.052778
60995	0	1.245683	0.613334	9.486693	0.012458	0.006134	0.094867	2.439396	-1.829687	-2.049842
60996	0	1.215586	0.606087	9.473481	0.012160	0.006062	0.094734	2.438159	-1.822992	-2.050202
60997	0	1.227439	0.622326	9.490900	0.012268	0.006226	0.094910	2.435027	-1.829268	-2.052355
60998	0	1.240356	0.609474	9.557921	0.012403	0.006098	0.095579	2.431048	-1.829126	-2.057538
60999	0	1.227381	0.597776	9.527537	0.012268	0.005981	0.095276	2.426336	-1.834655	-2.061278
61000	0	1.234366	0.603152	9.533481	0.012341	0.006035	0.095335	2.422024	-1.837030	-2.066056
61001	0	1.239431	0.616077	9.564179	0.012390	0.006165	0.095642	2.417230	-1.840625	-2.072941
61002	0	1.258961	0.627180	9.625081	0.012581	0.006279	0.096251	2.408383	-1.849658	-2.070685
61003	0	1.257761	0.585773	9.551955	0.012573	0.005859	0.095520	2.406083	-1.853546	-2.073525
61004	0	1.246166	0.603127	9.606765	0.012460	0.006039	0.096067	2.396967	-1.854443	-2.078450
61005	0	1.233187	0.585437	9.692378	0.012329	0.005859	0.096924	2.390709	-1.856374	-2.079181
61006	0	1.246365	0.566458	9.698299	0.012456	0.005666	0.096984	2.388962	-1.864137	-2.079646
61007	0	1.257722	0.567405	9.704551	0.012573	0.005676	0.097046	2.386026	-1.867452	-2.085664
61008	0	1.227652	0.578717	9.716729	0.012276	0.005794	0.097167	2.378122	-1.867077	-2.087377
61009	0	1.251114	0.603701	9.704638	0.012512	0.006042	0.097046	2.371322	-1.864452	-2.090406
61010	0	1.257102	0.608311	9.698534	0.012570	0.006092	0.096985	2.360475	-1.863788	-2.099231
61011	0	1.269606	0.597893	9.765631	0.012695	0.005981	0.097656	2.357188	-1.863281	-2.105205
61012	0	1.251210	0.578790	9.771770	0.012513	0.005793	0.097717	2.351280	-1.860693	-2.108351
61013	0	1.245024	0.597530	9.741261	0.012451	0.005981	0.097412	2.343679	-1.858247	-2.107923
61014	0	1.263259	0.602378	9.716833	0.012632	0.006030	0.097168	2.335925	-1.857127	-2.112403
61015	0	1.275430	0.597751	9.747365	0.012756	0.005981	0.097473	2.330923	-1.853371	-2.114790
61016	0	1.263213	0.585637	9.668015	0.012634	0.005859	0.096680	2.327006	-1.849448	-2.122617
61017	0	1.244496	0.579727	9.674159	0.012451	0.005798	0.096741	2.325304	-1.840763	-2.124710
61018	0	1.244876	0.592008	9.637484	0.012451	0.005920	0.096375	2.324497	-1.836542	-2.129209
61019	0	1.262932	0.604488	9.594777	0.012634	0.006042	0.095947	2.326891	-1.829311	-2.127607
61020	0	1.245033	0.610711	9.582508	0.012451	0.006104	0.095825	2.330724	-1.826989	-2.127292
61021	0	1.232318	0.573366	9.552100	0.012329	0.005737	0.095520	2.325974	-1.818516	-2.131914
61022	0	1.214750	0.567499	9.576405	0.012146	0.005676	0.095764	2.324054	-1.818953	-2.135622
61023	0	1.191552	0.600346	9.499683	0.011918	0.006004	0.094996	2.322544	-1.814547	-2.133025
61024	0	1.239034	0.604360	9.558096	0.012390	0.006042	0.095581	2.323474	-1.813444	-2.136127
61025	0	1.204383	0.570620	9.467881	0.012043	0.005707	0.094679	2.322394	-1.813069	-2.142927
61026	0	1.197089	0.621028	9.448954	0.011974	0.006210	0.094489	2.321925	-1.807526	-2.147498
61027	0	1.215222	0.615129	9.516100	0.012150	0.006149	0.095161	2.323942	-1.809043	-2.154114
61028	0	1.215754	0.596700	9.564858	0.012155	0.005970	0.095649	2.319997	-1.811193	-2.159211
61029	0	1.221253	0.616645	9.527505	0.012207	0.006165	0.095276	2.321903	-1.816428	-2.163859
61030	0	1.225410	0.582580	9.540868	0.012247	0.005829	0.095409	2.317867	-1.823491	-2.164312
61031	0	1.215303	0.603919	9.582451	0.012146	0.006042	0.095825	2.313594	-1.830505	-2.167656
61032	0	1.222751	0.579068	9.624963	0.012220	0.005791	0.096251	2.313221	-1.837597	-2.170543
61033	0	1.239800	0.555414	9.698386	0.012390	0.005554	0.096985	2.312791	-1.845521	-2.174465
61034	0	1.283808	0.579687	9.649303	0.012833	0.005797	0.096494	2.311813	-1.850608	-2.177064
61035	0	1.252195	0.549301	9.680051	0.012512	0.005493	0.096802	2.311260	-1.860785	-2.177409
61036	0	1.277864	0.628230	9.747008	0.012775	0.006286	0.097470	2.306938	-1.863175	-2.178251
61037	0	1.269639	0.616325	9.790033	0.012695	0.006165	0.097900	2.305065	-1.863020	-2.186576
61038	0	1.264277	0.622146	9.832592	0.012636	0.006223	0.098327	2.303250	-1.869288	-2.190949
61039	0	1.275721	0.585960	9.863269	0.012756	0.005859	0.098633	2.303113	-1.868924	-2.193417
61040	0	1.275756	0.591801	9.887611	0.012757	0.005920	0.098876	2.299850	-1.867937	-2.185205
61041	0	1.251034	0.555425	9.881615	0.012512	0.005554	0.098816	2.299497	-1.864394	-2.189135
61042	0	1.256555	0.580513	9.844975	0.012569	0.005797	0.098450	2.307999	-1.858547	-2.191351
61043	0	1.262991	0.586719	9.869394	0.012634	0.005859	0.098694	2.316606	-1.852094	-2.198458
61044	0	1.292588	0.594441	9.765638	0.012931	0.005936	0.097656	2.326313	-1.844937	-2.195982
61045	0	1.275030	0.592454	9.722955	0.012756	0.005920	0.097229	2.330705	-1.836442	-2.200655
61046	0	1.280143	0.624088	9.735200	0.012805	0.006233	0.097352	2.339223	-1.830920	-2.202414
61047	0	1.262667	0.623580	9.710727	0.012634	0.006226	0.097107	2.350686	-1.820646	-2.200405
61048	0	1.248481	0.613354	9.661959	0.012497	0.006124	0.096619	2.361933	-1.804959	-2.199346
61049	0	1.243898	0.581002	9.649745	0.012451	0.005798	0.096497	2.375198	-1.789194	-2.198201
61050	0	1.217314	0.577033	9.619290	0.012182	0.005760	0.096192	2.386741	-1.777004	-2.204391
61051	0	1.207773	0.568248	9.588677	0.012085	0.005676	0.095886	2.393607	-1.767064	-2.201072
61052	0	1.230702	0.580996	9.521679	0.012315	0.005810	0.095216	2.393333	-1.756369	-2.201338
61053	0	1.214184	0.604951	9.570321	0.012146	0.006042	0.095703	2.401245	-1.750046	-2.202973
61054	0	1.213479	0.624474	9.509273	0.012137	0.006239	0.095093	2.407708	-1.745551	-2.201012
61055	0	1.244950	0.641438	9.436019	0.012451	0.006409	0.094360	2.414132	-1.742165	-2.202136
61056	0	1.219961	0.612673	9.478629	0.012203	0.006114	0.094787	2.428978	-1.736464	-2.207894
61057	0	1.220665	0.610914	9.442107	0.012207	0.006104	0.094421	2.435329	-1.734644	-2.209902
61058	0	1.226657	0.593171	9.429838	0.012267	0.005931	0.094298	2.435889	-1.732609	-2.211085
61059	0	1.220913	0.598826	9.466483	0.012207	0.005981	0.094666	2.443665	-1.733797	-2.211703
61060	0	1.221424	0.587752	9.502910	0.012211	0.005873	0.095030	2.448961	-1.736570	-2.207331
61061	0	1.215269	0.592426	9.521375	0.012146	0.005920	0.095215	2.453134	-1.743292	-2.202930
61062	0	1.235046	0.610962	9.533305	0.012342	0.006110	0.095334	2.452047	-1.751549	-2.201436
61063	0	1.258346	0.598755	9.612865	0.012573	0.005981	0.096130	2.458870	-1.762410	-2.199234
61064	0	1.260459	0.629735	9.618616	0.012593	0.006298	0.096188	2.457647	-1.774509	-2.196665
61065	0	1.239981	0.635369	9.570147	0.012390	0.006348	0.095703	2.464473	-1.784685	-2.202663
61066	0	1.247722	0.598846	9.624800	0.012470	0.005993	0.096249	2.458826	-1.791616	-2.201704
61067	0	1.227254	0.580404	9.722810	0.012268	0.005798	0.097229	2.465079	-1.795529	-2.203762
61068	0	1.253213	0.593670	9.728536	0.012521	0.005931	0.097287	2.471495	-1.807500	-2.205919
61069	0	1.258100	0.598729	9.741075	0.012573	0.005981	0.097412	2.477941	-1.815243	-2.209274
61070	0	1.253210	0.599489	9.771371	0.012527	0.005993	0.097714	2.479853	-1.819304	-2.208623
61071	0	1.282038	0.616573	9.674025	0.012817	0.006165	0.096741	2.480824	-1.821486	-2.209231
61072	0	1.282458	0.641528	9.753177	0.012823	0.006411	0.097532	2.485830	-1.821881	-2.205902
61073	0	1.300127	0.666040	9.759459	0.013000	0.006653	0.097595	2.494213	-1.821456	-2.205177
61074	0	1.282178	0.643420	9.783626	0.012818	0.006423	0.097837	2.506829	-1.824151	-2.206490
61075	0	1.281631	0.616612	9.759526	0.012817	0.006165	0.097595	2.508204	-1.821551	-2.205110
61076	0	1.238481	0.598837	9.710700	0.012387	0.005984	0.097107	2.512418	-1.817391	-2.196981
61077	0	1.232560	0.623091	9.710704	0.012329	0.006226	0.097107	2.518213	-1.811903	-2.199060
61078	0	1.249925	0.642891	9.710698	0.012505	0.006419	0.097107	2.529131	-1.804296	-2.199610
61079	0	1.274710	0.604595	9.723000	0.012756	0.006042	0.097229	2.532678	-1.792075	-2.198859
61080	0	1.260765	0.611414	9.662130	0.012615	0.006110	0.096621	2.536814	-1.781805	-2.197169
61081	0	1.244863	0.598853	9.594715	0.012451	0.005981	0.095947	2.544723	-1.777463	-2.193678
61082	0	1.268747	0.636643	9.619037	0.012690	0.006361	0.096190	2.550679	-1.773592	-2.194781
61083	0	1.256774	0.629016	9.539844	0.012573	0.006287	0.095398	2.554419	-1.765645	-2.194361
61084	0	1.256196	0.653822	9.558098	0.012562	0.006537	0.095581	2.554903	-1.764467	-2.194384
61085	0	1.213101	0.593571	9.576419	0.012135	0.005929	0.095764	2.562402	-1.758897	-2.195883
61086	0	1.249269	0.612759	9.564213	0.012494	0.006125	0.095642	2.564472	-1.755896	-2.192880
61087	0	1.238737	0.580220	9.570325	0.012390	0.005798	0.095703	2.568551	-1.751299	-2.187512
61088	0	1.232379	0.598962	9.661857	0.012323	0.005989	0.096619	2.568672	-1.750498	-2.179959
61089	0	1.257609	0.622742	9.631299	0.012573	0.006226	0.096313	2.570413	-1.752496	-2.183962
61090	0	1.258491	0.647662	9.594431	0.012579	0.006473	0.095945	2.574762	-1.758232	-2.184536
61091	0	1.257739	0.665685	9.625162	0.012573	0.006653	0.096252	2.579055	-1.761834	-2.178819
61092	0	1.258390	0.647470	9.600617	0.012581	0.006477	0.096006	2.575448	-1.764098	-2.175484
61093	0	1.263784	0.659627	9.655685	0.012634	0.006592	0.096558	2.580278	-1.766972	-2.175154
61094	0	1.246385	0.599539	9.685978	0.012458	0.005990	0.096861	2.586137	-1.772729	-2.172837
61095	0	1.258719	0.616714	9.686082	0.012573	0.006165	0.096863	2.588804	-1.787827	-2.174176
61096	0	1.248493	0.641812	9.758936	0.012479	0.006413	0.097590	2.593787	-1.793639	-2.172553
61097	0	1.257626	0.635108	9.728943	0.012573	0.006348	0.097290	2.597321	-1.795860	-2.169046
61098	0	1.264395	0.647826	9.740957	0.012640	0.006476	0.097410	2.599043	-1.799144	-2.168910
61099	0	1.275905	0.665430	9.722855	0.012756	0.006653	0.097229	2.600297	-1.800977	-2.166983
61100	0	1.257789	0.635775	9.771492	0.012578	0.006351	0.097715	2.608232	-1.799514	-2.165395
61101	0	1.263356	0.660237	9.771666	0.012634	0.006592	0.097717	2.620042	-1.797374	-2.163873
61102	0	1.275676	0.624699	9.722670	0.012754	0.006246	0.097227	2.621182	-1.798770	-2.162090
61103	0	1.269043	0.622665	9.710750	0.012695	0.006226	0.097107	2.621933	-1.791654	-2.162606
61104	0	1.249833	0.622778	9.716934	0.012502	0.006227	0.097169	2.621802	-1.786272	-2.164477
61105	0	1.251219	0.616145	9.704610	0.012512	0.006165	0.097046	2.617693	-1.784863	-2.165420
61106	0	1.281415	0.646712	9.729020	0.012817	0.006463	0.097290	2.621917	-1.779758	-2.158818
61107	0	1.250403	0.622773	9.680268	0.012512	0.006226	0.096802	2.623853	-1.768813	-2.151962
61108	0	1.261055	0.629127	9.607122	0.012618	0.006290	0.096070	2.624324	-1.758498	-2.152243
61109	0	1.244733	0.665371	9.619184	0.012451	0.006653	0.096191	2.624868	-1.752568	-2.152063
61110	0	1.256130	0.634820	9.570372	0.012566	0.006349	0.095703	2.623864	-1.746070	-2.150829
61111	0	1.220535	0.665241	9.533716	0.012207	0.006653	0.095337	2.622844	-1.742707	-2.145531
61112	0	1.226016	0.641095	9.490998	0.012264	0.006408	0.094910	2.626173	-1.736445	-2.142079
61113	0	1.232586	0.622826	9.521509	0.012329	0.006226	0.095215	2.628852	-1.731218	-2.140353
61114	0	1.219716	0.598194	9.545966	0.012200	0.005986	0.095459	2.623241	-1.726041	-2.138308
61115	0	1.214684	0.616441	9.497060	0.012146	0.006165	0.094971	2.622587	-1.725696	-2.138810
61116	0	1.221077	0.634278	9.539690	0.012208	0.006347	0.095397	2.617437	-1.727660	-2.136706
61117	0	1.245622	0.653021	9.442076	0.012451	0.006531	0.094421	2.616333	-1.732398	-2.139930
61118	0	1.240723	0.670934	9.472385	0.012400	0.006712	0.094725	2.612751	-1.740138	-2.139051
61119	0	1.269898	0.665150	9.521445	0.012695	0.006653	0.095215	2.610705	-1.743181	-2.137148
61120	0	1.240440	0.640080	9.576256	0.012397	0.006406	0.095763	2.604306	-1.750852	-2.138028
61121	0	1.227591	0.616001	9.582448	0.012268	0.006165	0.095825	2.598468	-1.758859	-2.136863
61122	0	1.223077	0.621178	9.637180	0.012222	0.006216	0.096373	2.592990	-1.767546	-2.139379
61123	0	1.230846	0.632709	9.667502	0.012300	0.006330	0.096676	2.589601	-1.775663	-2.132907
61124	0	1.215429	0.585384	9.588552	0.012146	0.005859	0.095886	2.582562	-1.784208	-2.130228
61125	0	1.251339	0.670952	9.697267	0.012503	0.006719	0.096973	2.571448	-1.795434	-2.130831
61126	0	1.276755	0.652733	9.747191	0.012756	0.006531	0.097473	2.567002	-1.807230	-2.127759
61127	0	1.295025	0.664846	9.704476	0.012939	0.006653	0.097046	2.561471	-1.818565	-2.127247
61128	0	1.312696	0.646811	9.777784	0.013123	0.006470	0.097778	2.559145	-1.822330	-2.128889
61129	0	1.300435	0.628244	9.790015	0.013000	0.006287	0.097900	2.553826	-1.825480	-2.127970
61130	0	1.251467	0.592074	9.802213	0.012512	0.005920	0.098022	2.553792	-1.826931	-2.135821
61131	0	1.270108	0.592137	9.808269	0.012695	0.005920	0.098083	2.554430	-1.832342	-2.136099
61132	0	1.281710	0.609855	9.808384	0.012817	0.006104	0.098083	2.548187	-1.830630	-2.139389
61133	0	1.269860	0.622256	9.844947	0.012695	0.006226	0.098450	2.544168	-1.833130	-2.136702
61134	0	1.306333	0.640686	9.844959	0.013062	0.006409	0.098450	2.541579	-1.833850	-2.139857
61135	0	1.281074	0.640579	9.753524	0.012817	0.006409	0.097534	2.537657	-1.824702	-2.138926
61136	0	1.311490	0.664230	9.716972	0.013123	0.006653	0.097168	2.524803	-1.814283	-2.139683
61137	0	1.287154	0.640629	9.741318	0.012878	0.006409	0.097412	2.521480	-1.804822	-2.143284
61138	0	1.256623	0.597844	9.704699	0.012573	0.005981	0.097046	2.517429	-1.795181	-2.147367
61139	0	1.244310	0.603777	9.668102	0.012451	0.006042	0.096680	2.511332	-1.784279	-2.147495
61140	0	1.263059	0.621767	9.594826	0.012634	0.006226	0.095947	2.501461	-1.778471	-2.153931
61141	0	1.244292	0.634750	9.600938	0.012451	0.006348	0.096008	2.500695	-1.767322	-2.150158
61142	0	1.262743	0.591766	9.576523	0.012634	0.005920	0.095764	2.496893	-1.757782	-2.152621
61143	0	1.256959	0.628460	9.582581	0.012573	0.006287	0.095825	2.493972	-1.752070	-2.152938
61144	0	1.257176	0.658720	9.539846	0.012573	0.006592	0.095398	2.488003	-1.748916	-2.154792
61145	0	1.269513	0.665120	9.588637	0.012695	0.006653	0.095886	2.485564	-1.747352	-2.153515
61146	0	1.257130	0.658630	9.491031	0.012573	0.006592	0.094910	2.478474	-1.743631	-2.154708
61147	0	1.213957	0.585678	9.515479	0.012146	0.005859	0.095154	2.474825	-1.734577	-2.157135
61148	0	1.232476	0.603714	9.484954	0.012329	0.006042	0.094849	2.467922	-1.727960	-2.161035
61149	0	1.221282	0.603618	9.564175	0.012207	0.006042	0.095642	2.459990	-1.733495	-2.166126
61150	0	1.202618	0.554822	9.490973	0.012024	0.005554	0.094910	2.452350	-1.734840	-2.170882
61151	0	1.226993	0.603350	9.503207	0.012268	0.006042	0.095032	2.441113	-1.735698	-2.171825
61152	0	1.233133	0.597743	9.551998	0.012329	0.005981	0.095520	2.435854	-1.737003	-2.173733
61153	0	1.232893	0.621511	9.625314	0.012329	0.006226	0.096252	2.422949	-1.735423	-2.172209
61154	0	1.257880	0.597584	9.625206	0.012573	0.005981	0.096252	2.415876	-1.740637	-2.177152
61155	0	1.258232	0.622238	9.680078	0.012573	0.006226	0.096802	2.411637	-1.750024	-2.176726
61156	0	1.300424	0.628289	9.637425	0.013000	0.006287	0.096375	2.406765	-1.753110	-2.178730
61157	0	1.245503	0.591247	9.655761	0.012451	0.005920	0.096558	2.396918	-1.756342	-2.178376
61158	0	1.257365	0.573711	9.710689	0.012573	0.005737	0.097107	2.396172	-1.755510	-2.177329
61159	0	1.227081	0.579411	9.728994	0.012268	0.005798	0.097290	2.390705	-1.757418	-2.176956
61160	0	1.275463	0.591465	9.710751	0.012756	0.005920	0.097107	2.383449	-1.754040	-2.178998
61161	0	1.275622	0.622046	9.716831	0.012756	0.006226	0.097168	2.376920	-1.752549	-2.177521
61162	0	1.282080	0.646702	9.808323	0.012817	0.006470	0.098083	2.373276	-1.755190	-2.176908
61163	0	1.275657	0.628300	9.783956	0.012756	0.006287	0.097839	2.368548	-1.754108	-2.177159
61164	0	1.299977	0.628074	9.710741	0.013000	0.006287	0.097107	2.361169	-1.751887	-2.182549
61165	0	1.260566	0.583130	9.714459	0.012609	0.005831	0.097144	2.361233	-1.746122	-2.179220
61166	0	1.248428	0.596751	9.705723	0.012484	0.005967	0.097057	2.361137	-1.745622	-2.178964
61167	0	1.263273	0.586265	9.667969	0.012634	0.005859	0.096680	2.364477	-1.742461	-2.184702
61168	0	1.238506	0.562198	9.680091	0.012386	0.005621	0.096801	2.365146	-1.739658	-2.186969
61169	0	1.250693	0.567366	9.668052	0.012512	0.005676	0.096680	2.361496	-1.732138	-2.184562
61170	0	1.255953	0.560788	9.613184	0.012563	0.005610	0.096131	2.359008	-1.727038	-2.183724
61171	0	1.257010	0.616366	9.631394	0.012573	0.006165	0.096313	2.357398	-1.721993	-2.182875
61172	0	1.263387	0.628470	9.576434	0.012634	0.006287	0.095764	2.354604	-1.720158	-2.186057
61173	0	1.232602	0.604373	9.521516	0.012329	0.006042	0.095215	2.355539	-1.715155	-2.185223
61174	0	1.232832	0.585435	9.533732	0.012329	0.005859	0.095337	2.349005	-1.712905	-2.185071
61175	0	1.232610	0.591816	9.613089	0.012329	0.005920	0.096130	2.345830	-1.707973	-2.192183
61176	0	1.227231	0.586015	9.625185	0.012268	0.005859	0.096252	2.346234	-1.711696	-2.195864
61177	0	1.231743	0.574054	9.639799	0.012315	0.005740	0.096398	2.346131	-1.713547	-2.195503
61178	0	1.255214	0.595681	9.509615	0.012548	0.005958	0.095097	2.344664	-1.716688	-2.193422
61179	0	1.244925	0.597739	9.600880	0.012451	0.005981	0.096008	2.339309	-1.713077	-2.195019
61180	0	1.275836	0.591901	9.619123	0.012756	0.005920	0.096191	2.337153	-1.714149	-2.198238
61181	0	1.294350	0.616399	9.631297	0.012939	0.006165	0.096313	2.335995	-1.717628	-2.199662
61182	0	1.252307	0.619356	9.606636	0.012515	0.006193	0.096067	2.336016	-1.725806	-2.208137
61183	0	1.251689	0.622083	9.680146	0.012512	0.006226	0.096802	2.329970	-1.729972	-2.215949
61184	0	1.252556	0.578614	9.686132	0.012521	0.005788	0.096862	2.327470	-1.734285	-2.218696
61185	0	1.227665	0.573027	9.692316	0.012268	0.005737	0.096924	2.318741	-1.743078	-2.221636
61186	0	1.246907	0.590190	9.777657	0.012468	0.005906	0.097776	2.313313	-1.742613	-2.226552
61187	0	1.258032	0.585729	9.796064	0.012573	0.005859	0.097961	2.310360	-1.749612	-2.223553
61188	0	1.258780	0.585343	9.753219	0.012587	0.005855	0.097532	2.308433	-1.749752	-2.222805
61189	0	1.263942	0.598518	9.802157	0.012634	0.005981	0.098022	2.312288	-1.754423	-2.228963
61190	0	1.264428	0.641602	9.783639	0.012644	0.006415	0.097836	2.312546	-1.753624	-2.236134
61191	0	1.281836	0.604030	9.777833	0.012817	0.006042	0.097778	2.309475	-1.753467	-2.234073
61192	0	1.305584	0.610020	9.783932	0.013063	0.006099	0.097838	2.310596	-1.743286	-2.236065
61193	0	1.287907	0.610268	9.802243	0.012878	0.006104	0.098022	2.309137	-1.742696	-2.243657
61194	0	1.263165	0.561197	9.796101	0.012635	0.005613	0.097960	2.307022	-1.737186	-2.249255
61195	0	1.280974	0.580445	9.759586	0.012817	0.005798	0.097595	2.313546	-1.726985	-2.246115
61196	0	1.255437	0.599549	9.698612	0.012558	0.005993	0.096986	2.316062	-1.721398	-2.252593
61197	0	1.250704	0.580366	9.710728	0.012512	0.005798	0.097107	2.321719	-1.714028	-2.254671
61198	0	1.231499	0.599410	9.655794	0.012319	0.005992	0.096558	2.323707	-1.708437	-2.256713
61199	0	1.238086	0.598508	9.649755	0.012390	0.005981	0.096497	2.327409	-1.696138	-2.260540
61200	0	1.262887	0.623133	9.649692	0.012634	0.006226	0.096497	2.333610	-1.688439	-2.263625
61201	0	1.244636	0.592285	9.600877	0.012451	0.005920	0.096008	2.335905	-1.681454	-2.259904
61202	0	1.238234	0.574479	9.600886	0.012390	0.005737	0.096008	2.344168	-1.670930	-2.258648
61203	0	1.226578	0.585724	9.515424	0.012268	0.005859	0.095154	2.341094	-1.666828	-2.264837
61204	0	1.226797	0.592140	9.558101	0.012268	0.005920	0.095581	2.341708	-1.665434	-2.263731
61205	0	1.226821	0.580082	9.588606	0.012268	0.005798	0.095886	2.344134	-1.664264	-2.269364
61206	0	1.232598	0.586196	9.533716	0.012329	0.005859	0.095337	2.346651	-1.659230	-2.271994
61207	0	1.257148	0.629250	9.515365	0.012573	0.006287	0.095154	2.353133	-1.655829	-2.272654
61208	0	1.263761	0.628657	9.515337	0.012634	0.006287	0.095154	2.352558	-1.658540	-2.271037
61209	0	1.233132	0.586024	9.600796	0.012329	0.005859	0.096008	2.353059	-1.659880	-2.273916
61210	0	1.221022	0.635189	9.576347	0.012207	0.006348	0.095764	2.357553	-1.662398	-2.274822
61211	0	1.227270	0.579727	9.600777	0.012268	0.005798	0.096008	2.355747	-1.666653	-2.273132
61212	0	1.215195	0.592036	9.637376	0.012146	0.005920	0.096375	2.355201	-1.672388	-2.278846
61213	0	1.242681	0.580304	9.670542	0.012420	0.005802	0.096706	2.355742	-1.679499	-2.281493
61214	0	1.238136	0.586899	9.643185	0.012375	0.005869	0.096433	2.355323	-1.685890	-2.282953
61215	0	1.270256	0.604801	9.643425	0.012695	0.006042	0.096436	2.361330	-1.693228	-2.281597
61216	0	1.265751	0.587228	9.691966	0.012649	0.005870	0.096921	2.363706	-1.702414	-2.289882
61217	0	1.264244	0.628979	9.734981	0.012634	0.006287	0.097351	2.366886	-1.710731	-2.289009
61218	0	1.241101	0.623412	9.789676	0.012406	0.006231	0.097898	2.369654	-1.714866	-2.292986
61219	0	1.288349	0.592427	9.820467	0.012878	0.005920	0.098206	2.373597	-1.719517	-2.293277
61220	0	1.271204	0.617644	9.832453	0.012705	0.006172	0.098326	2.378009	-1.726608	-2.294650
61221	0	1.269706	0.597959	9.832752	0.012695	0.005981	0.098328	2.375305	-1.727375	-2.292268
61222	0	1.251485	0.585868	9.753307	0.012515	0.005856	0.097533	2.378400	-1.725830	-2.293573
61223	0	1.257178	0.574263	9.802234	0.012573	0.005737	0.098022	2.384003	-1.722865	-2.294253
61224	0	1.257199	0.587486	9.795997	0.012570	0.005870	0.097960	2.389264	-1.723454	-2.296000
61225	0	1.269205	0.604694	9.771743	0.012695	0.006042	0.097717	2.393868	-1.718367	-2.295463
61226	0	1.256914	0.636584	9.783840	0.012567	0.006356	0.097839	2.404478	-1.720109	-2.296575
61227	0	1.281470	0.641423	9.771727	0.012817	0.006409	0.097717	2.410370	-1.715680	-2.299923
61228	0	1.268769	0.618430	9.722771	0.012690	0.006175	0.097228	2.420625	-1.712196	-2.299114
61229	0	1.245175	0.610844	9.686241	0.012451	0.006104	0.096863	2.425822	-1.711634	-2.295401
61230	0	1.238702	0.617814	9.753349	0.012391	0.006174	0.097533	2.429942	-1.705592	-2.293622
61231	0	1.232747	0.604924	9.655740	0.012329	0.006042	0.096558	2.437291	-1.702423	-2.289272
61232	0	1.232166	0.563626	9.637357	0.012325	0.005629	0.096374	2.445737	-1.696891	-2.287906
61233	0	1.232961	0.611259	9.625180	0.012329	0.006104	0.096252	2.455872	-1.696256	-2.284764
61234	0	1.250978	0.612341	9.576252	0.012513	0.006121	0.095762	2.458518	-1.690949	-2.283577
61235	0	1.245349	0.635162	9.594670	0.012451	0.006348	0.095947	2.462655	-1.692440	-2.281026
61236	0	1.257694	0.642156	9.563985	0.012577	0.006416	0.095640	2.468363	-1.690972	-2.290129
61237	0	1.226298	0.623083	9.570344	0.012268	0.006226	0.095703	2.473997	-1.683618	-2.290549
61238	0	1.244067	0.618121	9.551956	0.012441	0.006174	0.095520	2.481892	-1.682371	-2.286589
61239	0	1.239405	0.635093	9.539722	0.012390	0.006348	0.095398	2.485273	-1.685755	-2.288988
61240	0	1.252323	0.599345	9.582245	0.012520	0.005987	0.095823	2.492203	-1.688505	-2.293411
61241	0	1.245693	0.628882	9.588534	0.012451	0.006287	0.095886	2.494297	-1.694062	-2.296859
61242	0	1.246629	0.604417	9.637226	0.012463	0.006046	0.096373	2.491261	-1.697113	-2.297374
61243	0	1.269761	0.617039	9.600762	0.012695	0.006165	0.096008	2.497626	-1.698588	-2.296275
61244	0	1.270065	0.617632	9.673872	0.012700	0.006176	0.096739	2.497460	-1.697961	-2.299518
61245	0	1.270206	0.659368	9.704489	0.012695	0.006592	0.097046	2.499139	-1.704625	-2.297528
61246	0	1.264915	0.635594	9.655420	0.012648	0.006351	0.096555	2.504960	-1.705182	-2.294117
61247	0	1.239058	0.617051	9.704546	0.012390	0.006165	0.097046	2.511366	-1.704457	-2.291108
61248	0	1.263576	0.623968	9.728885	0.012635	0.006237	0.097289	2.513910	-1.703791	-2.291904
61249	0	1.257377	0.604679	9.704556	0.012573	0.006042	0.097046	2.518424	-1.703106	-2.295742
61250	0	1.257374	0.605364	9.796037	0.012574	0.006051	0.097960	2.520833	-1.701311	-2.293388
61251	0	1.257084	0.635155	9.753424	0.012573	0.006348	0.097534	2.524764	-1.697234	-2.291898
61252	0	1.269000	0.641594	9.704600	0.012691	0.006416	0.097046	2.523727	-1.695320	-2.287226
61253	0	1.257110	0.653145	9.704613	0.012573	0.006531	0.097046	2.523959	-1.691493	-2.287587
61254	0	1.298888	0.653348	9.686359	0.012996	0.006532	0.096863	2.525427	-1.682153	-2.284129
61255	0	1.256915	0.622655	9.704637	0.012573	0.006226	0.097046	2.525975	-1.676039	-2.285252
61256	0	1.268557	0.653348	9.637455	0.012687	0.006532	0.096375	2.527503	-1.673352	-2.289725
61257	0	1.238253	0.629429	9.649706	0.012390	0.006287	0.096497	2.535910	-1.663112	-2.286349
61258	0	1.238569	0.610835	9.655788	0.012390	0.006104	0.096558	2.541026	-1.656562	-2.289666
61259	0	1.238666	0.604523	9.594754	0.012390	0.006042	0.095947	2.543711	-1.651115	-2.291352
61260	0	1.219534	0.599765	9.600988	0.012197	0.005990	0.096010	2.552183	-1.648399	-2.294120
61261	0	1.251304	0.646926	9.588615	0.012512	0.006470	0.095886	2.551068	-1.648093	-2.294010
61262	0	1.256940	0.647030	9.539746	0.012574	0.006468	0.095397	2.553448	-1.641033	-2.299528
61263	0	1.263367	0.634897	9.564208	0.012634	0.006348	0.095642	2.554432	-1.639034	-2.297751
61264	0	1.218779	0.629087	9.503211	0.012188	0.006296	0.095032	2.547539	-1.637526	-2.297332
61265	0	1.251411	0.665322	9.515353	0.012512	0.006653	0.095154	2.547455	-1.638524	-2.297049
61266	0	1.227461	0.634921	9.545758	0.012272	0.006348	0.095458	2.548755	-1.640518	-2.297232
61267	0	1.227015	0.628988	9.478711	0.012268	0.006287	0.094788	2.552116	-1.641743	-2.300013
61268	0	1.208821	0.623392	9.588422	0.012089	0.006231	0.095884	2.554612	-1.639826	-2.296796
61269	0	1.239376	0.634751	9.539749	0.012390	0.006348	0.095398	2.553899	-1.642880	-2.296510
61270	0	1.252560	0.647079	9.582227	0.012519	0.006469	0.095823	2.555775	-1.649610	-2.297687
61271	0	1.270467	0.665303	9.612912	0.012695	0.006653	0.096130	2.555497	-1.659469	-2.293778
61272	0	1.253980	0.658871	9.588234	0.012530	0.006592	0.095883	2.551312	-1.669484	-2.289340
61273	0	1.252419	0.659306	9.643391	0.012512	0.006592	0.096436	2.552300	-1.682428	-2.287130
61274	0	1.260197	0.652733	9.643146	0.012597	0.006533	0.096432	2.545474	-1.686914	-2.285814
61275	0	1.263853	0.622208	9.698453	0.012634	0.006226	0.096985	2.540853	-1.690601	-2.290183
61276	0	1.265116	0.609267	9.673889	0.012643	0.006096	0.096740	2.536573	-1.699103	-2.291867
61277	0	1.263851	0.622173	9.686249	0.012634	0.006226	0.096863	2.531500	-1.702835	-2.289861
61278	0	1.271258	0.621587	9.789838	0.012704	0.006217	0.097899	2.529657	-1.711728	-2.287765
61279	0	1.263734	0.652966	9.765593	0.012634	0.006531	0.097656	2.527858	-1.714000	-2.291844
61280	0	1.288883	0.628385	9.734949	0.012884	0.006284	0.097350	2.527428	-1.718242	-2.291728
61281	0	1.287969	0.659391	9.771698	0.012878	0.006592	0.097717	2.529342	-1.718450	-2.294273
61282	0	1.288331	0.623021	9.741071	0.012880	0.006229	0.097411	2.529757	-1.720667	-2.297550
61283	0	1.287520	0.659470	9.753441	0.012878	0.006592	0.097534	2.532550	-1.715664	-2.293420
61284	0	1.231939	0.628731	9.790110	0.012322	0.006292	0.097900	2.526070	-1.710876	-2.288078
61285	0	1.257092	0.622476	9.716832	0.012573	0.006226	0.097168	2.524547	-1.706843	-2.292359
61286	0	1.262873	0.579286	9.692414	0.012630	0.005796	0.096924	2.519775	-1.704685	-2.290419
61287	0	1.262936	0.610095	9.680256	0.012634	0.006104	0.096802	2.516134	-1.697655	-2.286232
61288	0	1.255967	0.627934	9.643700	0.012563	0.006281	0.096437	2.513693	-1.692741	-2.283787
61289	0	1.256912	0.658850	9.613114	0.012573	0.006592	0.096130	2.509203	-1.686544	-2.284211
61290	0	1.262360	0.639763	9.619286	0.012626	0.006401	0.096192	2.504575	-1.682768	-2.284919
61291	0	1.257180	0.604179	9.631371	0.012573	0.006042	0.096313	2.503186	-1.679777	-2.286012
61292	0	1.250153	0.640517	9.582620	0.012508	0.006407	0.095825	2.500659	-1.670318	-2.285973
61293	0	1.256865	0.622474	9.545964	0.012573	0.006226	0.095459	2.499050	-1.663580	-2.283643
61294	0	1.231396	0.640588	9.564383	0.012320	0.006407	0.095643	2.497359	-1.655619	-2.282221
61295	0	1.208312	0.597877	9.515421	0.012085	0.005981	0.095154	2.493575	-1.652138	-2.282646
61296	0	1.208297	0.597099	9.570319	0.012081	0.005976	0.095703	2.487388	-1.653022	-2.284709
61297	0	1.245413	0.621949	9.594728	0.012451	0.006226	0.095947	2.479614	-1.655253	-2.285238
61298	0	1.232626	0.640928	9.552035	0.012329	0.006409	0.095520	2.479724	-1.650589	-2.285307
61299	0	1.263760	0.658788	9.497053	0.012634	0.006592	0.094971	2.474496	-1.653305	-2.284299
61300	0	1.251505	0.640712	9.558079	0.012512	0.006409	0.095581	2.472060	-1.655458	-2.281295
61301	0	1.227342	0.616423	9.551935	0.012268	0.006165	0.095520	2.471155	-1.660592	-2.282388
61302	0	1.239520	0.585472	9.570275	0.012390	0.005859	0.095703	2.465111	-1.665336	-2.286975
61303	0	1.245300	0.579046	9.594750	0.012451	0.005798	0.095947	2.455223	-1.666222	-2.288428
61304	0	1.263664	0.609960	9.631341	0.012634	0.006104	0.096313	2.450039	-1.667769	-2.288797
61305	0	1.221242	0.591714	9.631299	0.012207	0.005920	0.096313	2.445593	-1.672947	-2.285801
61306	0	1.258397	0.572678	9.582442	0.012573	0.005737	0.095825	2.432605	-1.684455	-2.288277
61307	0	1.251718	0.585366	9.722871	0.012512	0.005859	0.097229	2.425356	-1.689054	-2.289070
61308	0	1.252183	0.616346	9.673955	0.012512	0.006165	0.096741	2.423519	-1.699211	-2.285385
61309	0	1.257623	0.609883	9.716788	0.012573	0.006104	0.097168	2.417469	-1.701457	-2.285612
61310	0	1.263575	0.603621	9.661885	0.012634	0.006042	0.096619	2.409541	-1.701898	-2.289888
61311	0	1.238748	0.573209	9.680241	0.012390	0.005737	0.096802	2.402818	-1.697481	-2.289970
61312	0	1.257369	0.591623	9.655781	0.012573	0.005920	0.096558	2.397277	-1.696809	-2.285573
61313	0	1.257197	0.567523	9.716819	0.012573	0.005676	0.097168	2.395431	-1.694117	-2.281896
61314	0	1.263496	0.591936	9.716794	0.012634	0.005920	0.097168	2.393598	-1.693711	-2.279549
61315	0	1.257520	0.585820	9.692364	0.012573	0.005859	0.096924	2.391631	-1.694786	-2.279425
61316	0	1.287577	0.603825	9.655823	0.012878	0.006042	0.096558	2.386039	-1.690414	-2.276407
61317	0	1.275624	0.585712	9.686294	0.012756	0.005859	0.096863	2.382778	-1.689087	-2.273227
61318	0	1.260944	0.580133	9.699964	0.012611	0.005805	0.096999	2.377880	-1.685491	-2.279142
61319	0	1.275838	0.616249	9.667955	0.012756	0.006165	0.096680	2.374866	-1.686659	-2.277758
61320	0	1.275818	0.590975	9.643522	0.012760	0.005916	0.096435	2.367323	-1.683031	-2.281011
61321	0	1.257510	0.591245	9.631372	0.012573	0.005920	0.096313	2.357347	-1.683960	-2.282020
61322	0	1.251475	0.565898	9.539806	0.012515	0.005660	0.095398	2.355475	-1.682302	-2.285974
61323	0	1.263503	0.591936	9.576413	0.012634	0.005920	0.095764	2.353634	-1.681947	-2.288171
61324	0	1.257483	0.560814	9.606855	0.012574	0.005612	0.096068	2.348017	-1.681467	-2.286766
61325	0	1.275867	0.622580	9.613005	0.012756	0.006226	0.096130	2.347686	-1.682984	-2.288633
61326	0	1.251815	0.586050	9.612907	0.012516	0.005859	0.096129	2.348417	-1.684302	-2.288421
61327	0	1.263646	0.615852	9.637461	0.012634	0.006165	0.096375	2.340720	-1.685627	-2.289308
61328	0	1.269963	0.602577	9.619161	0.012699	0.006030	0.096191	2.335027	-1.684965	-2.291948
61329	0	1.245232	0.567119	9.661880	0.012451	0.005676	0.096619	2.328448	-1.685076	-2.292329
61330	0	1.258391	0.590437	9.643474	0.012575	0.005910	0.096436	2.321382	-1.694162	-2.300036
61331	0	1.257522	0.585446	9.698490	0.012573	0.005859	0.096985	2.315005	-1.695267	-2.299274
61332	0	1.258204	0.603003	9.698338	0.012577	0.006032	0.096984	2.312105	-1.699935	-2.297796
61333	0	1.269792	0.616173	9.667953	0.012695	0.006165	0.096680	2.308202	-1.701762	-2.302104
61334	0	1.282557	0.615446	9.716678	0.012822	0.006158	0.097167	2.303635	-1.704524	-2.306844
61335	0	1.251758	0.591541	9.765586	0.012512	0.005920	0.097656	2.297226	-1.709578	-2.308038
61336	0	1.252618	0.572356	9.771608	0.012523	0.005727	0.097716	2.292867	-1.712396	-2.313208
61337	0	1.263673	0.585275	9.747322	0.012634	0.005859	0.097473	2.284520	-1.714049	-2.310746
61338	0	1.264253	0.572008	9.747292	0.012639	0.005724	0.097473	2.279390	-1.716929	-2.310018
61339	0	1.269682	0.585505	9.722907	0.012695	0.005859	0.097229	2.273731	-1.717451	-2.310445
61340	0	1.226988	0.566512	9.710621	0.012271	0.005667	0.097106	2.271248	-1.714953	-2.315845
61341	0	1.276057	0.561396	9.722852	0.012756	0.005615	0.097229	2.269155	-1.718710	-2.317084
61342	0	1.288915	0.610344	9.722651	0.012886	0.006101	0.097227	2.271829	-1.721120	-2.321832
61343	0	1.256818	0.598022	9.729077	0.012573	0.005981	0.097290	2.269739	-1.713949	-2.321827
61344	0	1.274048	0.603721	9.710874	0.012746	0.006040	0.097108	2.266282	-1.706369	-2.323876
61345	0	1.272704	0.597288	9.698887	0.012735	0.005974	0.096988	2.264525	-1.695316	-2.325425
61346	0	1.253276	0.609652	9.711184	0.012535	0.006094	0.097112	2.266854	-1.691348	-2.325388
61347	0	1.244665	0.592558	9.674099	0.012451	0.005920	0.096741	2.272295	-1.684777	-2.330166
61348	0	1.267892	0.599172	9.643640	0.012686	0.005991	0.096436	2.272504	-1.675421	-2.330590
61349	0	1.232646	0.586337	9.637461	0.012329	0.005859	0.096375	2.276594	-1.671059	-2.333847
61350	0	1.237960	0.580950	9.631388	0.012384	0.005806	0.096313	2.280080	-1.664164	-2.330944
61351	0	1.239526	0.605107	9.588503	0.012390	0.006042	0.095886	2.289678	-1.669069	-2.334231
61352	0	1.221739	0.587668	9.539492	0.012217	0.005876	0.095395	2.290383	-1.668802	-2.339224
61353	0	1.220297	0.610087	9.576485	0.012207	0.006104	0.095764	2.286609	-1.662687	-2.343432
61354	0	1.213533	0.591712	9.588730	0.012137	0.005915	0.095887	2.288881	-1.658954	-2.348692
61355	0	1.220783	0.585823	9.570309	0.012207	0.005859	0.095703	2.286916	-1.658657	-2.351573
61356	0	1.214932	0.573694	9.496930	0.012147	0.005734	0.094970	2.289297	-1.660287	-2.352378
61357	0	1.226960	0.598148	9.576396	0.012268	0.005981	0.095764	2.288731	-1.660871	-2.355383
61358	0	1.203334	0.598191	9.551821	0.012027	0.005981	0.095519	2.288744	-1.667446	-2.361897
61359	0	1.251486	0.579791	9.539763	0.012512	0.005798	0.095398	2.287630	-1.669403	-2.362115
61360	0	1.245984	0.598041	9.588472	0.012456	0.005980	0.095885	2.288081	-1.672816	-2.364223
61361	0	1.264053	0.616681	9.558008	0.012634	0.006165	0.095581	2.290200	-1.679060	-2.365480
61362	0	1.247425	0.580011	9.582107	0.012464	0.005802	0.095822	2.287193	-1.690605	-2.363501
61363	0	1.263775	0.592246	9.655704	0.012634	0.005920	0.096558	2.288998	-1.693513	-2.361937
61364	0	1.234588	0.586820	9.618790	0.012336	0.005863	0.096189	2.294371	-1.704303	-2.364514
61365	0	1.264222	0.604701	9.661733	0.012634	0.006042	0.096619	2.299121	-1.712514	-2.363126
61366	0	1.277560	0.623919	9.679805	0.012772	0.006234	0.096799	2.304428	-1.716015	-2.364712
61367	0	1.258065	0.591762	9.716718	0.012573	0.005920	0.097168	2.300612	-1.723473	-2.370474
61368	0	1.265084	0.573490	9.747075	0.012649	0.005732	0.097471	2.303903	-1.724861	-2.376124
61369	0	1.275911	0.617068	9.710618	0.012756	0.006165	0.097107	2.310475	-1.726910	-2.376394
61370	0	1.239718	0.624119	9.716550	0.012395	0.006237	0.097166	2.314694	-1.728392	-2.372988
61371	0	1.245323	0.622943	9.710642	0.012451	0.006226	0.097107	2.318631	-1.729558	-2.381500
61372	0	1.288489	0.604667	9.771524	0.012882	0.006050	0.097715	2.314059	-1.731378	-2.389361
61373	0	1.264009	0.604711	9.789935	0.012634	0.006042	0.097900	2.318882	-1.736913	-2.396958
61374	0	1.264526	0.574805	9.734815	0.012646	0.005746	0.097348	2.320830	-1.735085	-2.405181
61375	0	1.269587	0.605009	9.716742	0.012695	0.006042	0.097168	2.329135	-1.734511	-2.408915
61376	0	1.232873	0.594208	9.710474	0.012330	0.005935	0.097105	2.337121	-1.731747	-2.409656
61377	0	1.238514	0.586470	9.735139	0.012390	0.005859	0.097351	2.342653	-1.724696	-2.406304
61378	0	1.274077	0.611843	9.692422	0.012746	0.006114	0.096924	2.347177	-1.717493	-2.404098
61379	0	1.257213	0.611369	9.704540	0.012573	0.006104	0.097046	2.358468	-1.714985	-2.405887
61380	0	1.274875	0.643792	9.667779	0.012753	0.006429	0.096678	2.368658	-1.708158	-2.410344
61381	0	1.244754	0.622973	9.631368	0.012451	0.006226	0.096313	2.372961	-1.702576	-2.417629
61382	0	1.238241	0.605579	9.570278	0.012383	0.006050	0.095703	2.379133	-1.701195	-2.424775
61383	0	1.238642	0.623101	9.564222	0.012390	0.006226	0.095642	2.384949	-1.695527	-2.425413
61384	0	1.256870	0.630041	9.545836	0.012566	0.006297	0.095459	2.388276	-1.698001	-2.424725
61385	0	1.251390	0.598626	9.582467	0.012512	0.005981	0.095825	2.393363	-1.698835	-2.421045
61386	0	1.220495	0.600014	9.588438	0.012210	0.005991	0.095884	2.403582	-1.691727	-2.422901
61387	0	1.245489	0.629321	9.545807	0.012451	0.006287	0.095459	2.410828	-1.694970	-2.422249
61388	0	1.264179	0.642526	9.588298	0.012641	0.006421	0.095883	2.415178	-1.694736	-2.424916
61389	0	1.227071	0.635205	9.582457	0.012268	0.006348	0.095825	2.419836	-1.696631	-2.430124
61390	0	1.233719	0.599350	9.563954	0.012334	0.005990	0.095640	2.423368	-1.699376	-2.432184
61391	0	1.240033	0.604864	9.600660	0.012390	0.006042	0.096008	2.430068	-1.710338	-2.428749
61392	0	1.222916	0.599463	9.618722	0.012227	0.005993	0.096188	2.431502	-1.711626	-2.427526
61393	0	1.251335	0.604804	9.576366	0.012512	0.006042	0.095764	2.437493	-1.711775	-2.428161
61394	0	1.215379	0.593537	9.582226	0.012148	0.005931	0.095823	2.442153	-1.717633	-2.424155
61395	0	1.233252	0.623000	9.661793	0.012329	0.006226	0.096619	2.446736	-1.720453	-2.423527
61396	0	1.246077	0.635856	9.716553	0.012458	0.006356	0.097166	2.448833	-1.722657	-2.423400
61397	0	1.251463	0.647359	9.686222	0.012512	0.006470	0.096863	2.452737	-1.724297	-2.418879
61398	0	1.251851	0.629326	9.679965	0.012517	0.006293	0.096800	2.452113	-1.724841	-2.421512
61399	0	1.276069	0.653298	9.680104	0.012756	0.006531	0.096802	2.454145	-1.728706	-2.424354
61400	0	1.252103	0.635794	9.692147	0.012521	0.006351	0.096922	2.461098	-1.727778	-2.421214
61401	0	1.226866	0.623306	9.674017	0.012268	0.006226	0.096741	2.469292	-1.727242	-2.424297
61402	0	1.227163	0.624206	9.679938	0.012269	0.006240	0.096800	2.471189	-1.729121	-2.419694
61403	0	1.239016	0.610880	9.649624	0.012390	0.006104	0.096497	2.476797	-1.727920	-2.419511
61404	0	1.257266	0.641920	9.661771	0.012573	0.006418	0.096618	2.477333	-1.725973	-2.419858
61405	0	1.257037	0.647530	9.674072	0.012573	0.006470	0.096741	2.483241	-1.721347	-2.418906
61406	0	1.262590	0.660583	9.716712	0.012629	0.006602	0.097167	2.486794	-1.716945	-2.423834
61407	0	1.299987	0.671494	9.643556	0.013000	0.006714	0.096436	2.487461	-1.714946	-2.422954
61408	0	1.262898	0.653579	9.637379	0.012632	0.006533	0.096374	2.490504	-1.709690	-2.419002
61409	0	1.226520	0.623371	9.631332	0.012268	0.006226	0.096313	2.499444	-1.705091	-2.414376
61410	0	1.232388	0.606194	9.576288	0.012323	0.006058	0.095763	2.503829	-1.704445	-2.415034
61411	0	1.238573	0.604523	9.619180	0.012390	0.006042	0.096191	2.506440	-1.697965	-2.415482
61412	0	1.238008	0.610933	9.594727	0.012381	0.006108	0.095947	2.507062	-1.696089	-2.414862
61413	0	1.226839	0.653358	9.527564	0.012268	0.006531	0.095276	2.509816	-1.695220	-2.414350
61414	0	1.226885	0.628992	9.631252	0.012268	0.006291	0.096313	2.507502	-1.694849	-2.417319
61415	0	1.227033	0.647122	9.527549	0.012268	0.006470	0.095276	2.508673	-1.696311	-2.414508
61416	0	1.270461	0.671772	9.557930	0.012699	0.006717	0.095580	2.509279	-1.701614	-2.410707
61417	0	1.233375	0.622554	9.503114	0.012329	0.006226	0.095032	2.508662	-1.705920	-2.413928
61418	0	1.209548	0.640305	9.551818	0.012094	0.006408	0.095518	2.502502	-1.706933	-2.416272
61419	0	1.233485	0.628740	9.606855	0.012329	0.006287	0.096069	2.502872	-1.712492	-2.418232
61420	0	1.240664	0.647095	9.624986	0.012402	0.006471	0.096251	2.502594	-1.717255	-2.414388
61421	0	1.264231	0.634793	9.625137	0.012634	0.006348	0.096252	2.502373	-1.725518	-2.416498
61422	0	1.253166	0.634514	9.661554	0.012528	0.006348	0.096616	2.498799	-1.728112	-2.411191
61423	0	1.270315	0.634547	9.686191	0.012695	0.006348	0.096863	2.495675	-1.736092	-2.409228
61424	0	1.253512	0.615730	9.673798	0.012527	0.006160	0.096739	2.492205	-1.743851	-2.410656
61425	0	1.258174	0.652807	9.735016	0.012573	0.006531	0.097351	2.488515	-1.752540	-2.411129
61426	0	1.283759	0.628130	9.685938	0.012834	0.006281	0.096860	2.488405	-1.756010	-2.408025
61427	0	1.300323	0.652583	9.680172	0.013000	0.006531	0.096802	2.482041	-1.757964	-2.405698
61428	0	1.264182	0.657946	9.692264	0.012639	0.006581	0.096923	2.479297	-1.759960	-2.404195
61429	0	1.245629	0.634613	9.716741	0.012451	0.006348	0.097168	2.476953	-1.764694	-2.406699
61430	0	1.283042	0.640762	9.728749	0.012827	0.006405	0.097288	2.479578	-1.767557	-2.403971
61431	0	1.251196	0.646847	9.698498	0.012512	0.006470	0.096985	2.477504	-1.765990	-2.403330
61432	0	1.269695	0.652753	9.710662	0.012694	0.006528	0.097107	2.476499	-1.767767	-2.403380
61433	0	1.263056	0.628643	9.741260	0.012634	0.006287	0.097412	2.475648	-1.762148	-2.399821
61434	0	1.280903	0.646920	9.704596	0.012810	0.006469	0.097046	2.475534	-1.760056	-2.393139
61435	0	1.263344	0.628802	9.710695	0.012634	0.006287	0.097107	2.476589	-1.757786	-2.394456
61436	0	1.256982	0.647265	9.637464	0.012571	0.006472	0.096375	2.477192	-1.754712	-2.394085
61437	0	1.232361	0.610218	9.643633	0.012329	0.006104	0.096436	2.474976	-1.746930	-2.392277
61438	0	1.261802	0.603777	9.643725	0.012623	0.006040	0.096437	2.472221	-1.739876	-2.398974
61439	0	1.238239	0.610461	9.558199	0.012390	0.006104	0.095581	2.472885	-1.729332	-2.398919
61440	0	1.231075	0.616891	9.564316	0.012313	0.006166	0.095643	2.475179	-1.725522	-2.397210
61441	0	1.245124	0.592109	9.588618	0.012451	0.005920	0.095886	2.475390	-1.724330	-2.398379
61442	0	1.244790	0.634445	9.588598	0.012451	0.006349	0.095885	2.469840	-1.719137	-2.397509
61443	0	1.238697	0.634320	9.600900	0.012390	0.006348	0.096008	2.463933	-1.714076	-2.395018
61444	0	1.238602	0.633955	9.545951	0.012383	0.006338	0.095460	2.465066	-1.715858	-2.396292
61445	0	1.251440	0.622102	9.558107	0.012512	0.006226	0.095581	2.459052	-1.717182	-2.395342
61446	0	1.221175	0.621287	9.539709	0.012211	0.006216	0.095397	2.454672	-1.716976	-2.395104
61447	0	1.238762	0.640445	9.533753	0.012390	0.006409	0.095337	2.449011	-1.712656	-2.395778
61448	0	1.233006	0.608841	9.570363	0.012323	0.006095	0.095704	2.440709	-1.719329	-2.396238
61449	0	1.245531	0.615938	9.564188	0.012451	0.006165	0.095642	2.433978	-1.722986	-2.392935
61450	0	1.233932	0.633465	9.576304	0.012337	0.006337	0.095763	2.430380	-1.724806	-2.389340
61451	0	1.239252	0.652400	9.631363	0.012390	0.006531	0.096313	2.421791	-1.726333	-2.385736
61452	0	1.264502	0.663420	9.606885	0.012639	0.006639	0.096069	2.416112	-1.732142	-2.383772
61453	0	1.269939	0.645848	9.576438	0.012695	0.006470	0.095764	2.402205	-1.735668	-2.384393
61454	0	1.264361	0.656250	9.582541	0.012642	0.006569	0.095825	2.394032	-1.736379	-2.386316
61455	0	1.245490	0.622601	9.619090	0.012451	0.006226	0.096191	2.394012	-1.739505	-2.391029
61456	0	1.252093	0.640360	9.618957	0.012519	0.006409	0.096189	2.387433	-1.740622	-2.391975
61457	0	1.233227	0.591460	9.637446	0.012329	0.005920	0.096375	2.379982	-1.743114	-2.388101
61458	0	1.258440	0.608809	9.667822	0.012579	0.006091	0.096679	2.375885	-1.748228	-2.392277
61459	0	1.257452	0.634455	9.655765	0.012573	0.006348	0.096558	2.371635	-1.748459	-2.389542
61460	0	1.263660	0.633831	9.655678	0.012636	0.006341	0.096557	2.367911	-1.747656	-2.390103
61461	0	1.276044	0.628047	9.680162	0.012756	0.006287	0.096802	2.360136	-1.751177	-2.390524
61462	0	1.301236	0.657128	9.661768	0.013008	0.006579	0.096618	2.350039	-1.754887	-2.387218
61463	0	1.251587	0.622286	9.661835	0.012512	0.006226	0.096619	2.346286	-1.757927	-2.388866
61464	0	1.270569	0.603035	9.649554	0.012702	0.006037	0.096496	2.338185	-1.761013	-2.389357
61465	0	1.257377	0.592017	9.613032	0.012573	0.005920	0.096130	2.337314	-1.760374	-2.388390
61466	0	1.257344	0.579542	9.692309	0.012574	0.005797	0.096923	2.334404	-1.758242	-2.385531
61467	0	1.281868	0.616027	9.692393	0.012817	0.006165	0.096924	2.328795	-1.758500	-2.382040
61468	0	1.245194	0.584330	9.710747	0.012453	0.005850	0.097107	2.320546	-1.755862	-2.382506
61469	0	1.306084	0.622705	9.637451	0.013062	0.006226	0.096375	2.321698	-1.753770	-2.384325
61470	0	1.275266	0.652735	9.600890	0.012754	0.006533	0.096008	2.314825	-1.750339	-2.385811
61471	0	1.251062	0.603849	9.625290	0.012512	0.006042	0.096252	2.309538	-1.747155	-2.386856
61472	0	1.232258	0.615332	9.600882	0.012325	0.006156	0.096008	2.305798	-1.742652	-2.385798
61473	0	1.239046	0.627668	9.564270	0.012390	0.006287	0.095642	2.293419	-1.741702	-2.388491
61474	0	1.239142	0.620030	9.625351	0.012390	0.006205	0.096253	2.287769	-1.741922	-2.389890
61475	0	1.251071	0.616146	9.661904	0.012512	0.006165	0.096619	2.283552	-1.738859	-2.389472
61476	0	1.238992	0.639922	9.637423	0.012386	0.006402	0.096375	2.279724	-1.741826	-2.393180
61477	0	1.196892	0.579600	9.625183	0.011963	0.005798	0.096252	2.276386	-1.747716	-2.392388
61478	0	1.240202	0.621963	9.661670	0.012402	0.006220	0.096617	2.275501	-1.746968	-2.389467
61479	0	1.275941	0.615749	9.643559	0.012756	0.006165	0.096436	2.266629	-1.749291	-2.388228
61480	0	1.264342	0.614441	9.631340	0.012640	0.006150	0.096313	2.259209	-1.752031	-2.390824
61481	0	1.257726	0.628574	9.631301	0.012573	0.006287	0.096313	2.257640	-1.755506	-2.393596
61482	0	1.252082	0.597655	9.643370	0.012520	0.005980	0.096434	2.253560	-1.755369	-2.396817
61483	0	1.257632	0.622146	9.680162	0.012573	0.006226	0.096802	2.248160	-1.757703	-2.395753
61484	0	1.276084	0.578832	9.655691	0.012762	0.005790	0.096557	2.245905	-1.754962	-2.396859
61485	0	1.245329	0.585532	9.661863	0.012451	0.005859	0.096619	2.240604	-1.756147	-2.402187
61486	0	1.263745	0.603011	9.692319	0.012638	0.006034	0.096923	2.235608	-1.754069	-2.405122
61487	0	1.276040	0.640706	9.704547	0.012756	0.006409	0.097046	2.233173	-1.757543	-2.406764
61488	0	1.276817	0.603512	9.673944	0.012764	0.006039	0.096740	2.228460	-1.761228	-2.403510
61489	0	1.275866	0.585454	9.716796	0.012756	0.005859	0.097168	2.222256	-1.762649	-2.405250
61490	0	1.233207	0.572599	9.716717	0.012333	0.005727	0.097167	2.220697	-1.760381	-2.403393
61491	0	1.257037	0.573840	9.668000	0.012573	0.005737	0.096680	2.221384	-1.755731	-2.400872
61492	0	1.244475	0.573876	9.686291	0.012445	0.005739	0.096863	2.220316	-1.753592	-2.406901
61493	0	1.287449	0.591512	9.680260	0.012878	0.005920	0.096802	2.213519	-1.747651	-2.407618
61494	0	1.262332	0.554035	9.777972	0.012626	0.005543	0.097779	2.210162	-1.743542	-2.413254
61495	0	1.263012	0.616637	9.698529	0.012634	0.006165	0.096985	2.211667	-1.737382	-2.408146
61496	0	1.251106	0.615992	9.661910	0.012512	0.006165	0.096619	2.205622	-1.734726	-2.406024
61497	0	1.249263	0.616198	9.686367	0.012492	0.006162	0.096864	2.205411	-1.733963	-2.408048
61498	0	1.268487	0.622028	9.680280	0.012686	0.006220	0.096803	2.205335	-1.731603	-2.409029
61499	0	1.257060	0.567873	9.552022	0.012573	0.005676	0.095520	2.207666	-1.727215	-2.405035
61500	0	1.274803	0.586498	9.594756	0.012751	0.005864	0.095947	2.208074	-1.722861	-2.402721
61501	0	1.220783	0.591779	9.637457	0.012207	0.005920	0.096375	2.204428	-1.722506	-2.405186
61502	0	1.251263	0.598052	9.606911	0.012513	0.005976	0.096069	2.209541	-1.720610	-2.405824
61503	0	1.269788	0.622503	9.600800	0.012695	0.006226	0.096008	2.208339	-1.722371	-2.406618
61504	0	1.251966	0.591532	9.557995	0.012517	0.005919	0.095580	2.204029	-1.724261	-2.411882
61505	0	1.263797	0.610254	9.606891	0.012634	0.006104	0.096069	2.202347	-1.727354	-2.414052
61506	0	1.258034	0.634743	9.594513	0.012580	0.006345	0.095945	2.204938	-1.726566	-2.419462
61507	0	1.252035	0.598478	9.625117	0.012512	0.005981	0.096252	2.208371	-1.734969	-2.421598
61508	0	1.203899	0.598617	9.594461	0.012040	0.005987	0.095944	2.206683	-1.732272	-2.429334
61509	0	1.227003	0.610451	9.576384	0.012268	0.006104	0.095764	2.207304	-1.733333	-2.429980
61510	0	1.252172	0.592105	9.606766	0.012516	0.005921	0.096068	2.206416	-1.738814	-2.432746
61511	0	1.263727	0.592369	9.588563	0.012634	0.005920	0.095886	2.209739	-1.741147	-2.426775
61512	0	1.215648	0.580374	9.637202	0.012152	0.005804	0.096373	2.208878	-1.745469	-2.432578
61513	0	1.227052	0.604584	9.637399	0.012268	0.006042	0.096375	2.212320	-1.747086	-2.437105
61514	0	1.264651	0.604581	9.667695	0.012639	0.006048	0.096678	2.209012	-1.754594	-2.441189
61515	0	1.269761	0.604797	9.631283	0.012695	0.006042	0.096313	2.214953	-1.756054	-2.441033
61516	0	1.288607	0.635855	9.631103	0.012882	0.006358	0.096312	2.214922	-1.759304	-2.444550
61517	0	1.263831	0.586076	9.735047	0.012634	0.005859	0.097351	2.216032	-1.762748	-2.447595
61518	0	1.234288	0.604593	9.734829	0.012337	0.006044	0.097349	2.217316	-1.768671	-2.449416
61519	0	1.239225	0.562085	9.728945	0.012390	0.005615	0.097290	2.223355	-1.769864	-2.452250
61520	0	1.245612	0.581251	9.722673	0.012455	0.005809	0.097227	2.227142	-1.769882	-2.457918
61521	0	1.269626	0.598563	9.710655	0.012695	0.005981	0.097107	2.231475	-1.769735	-2.455290
61522	0	1.263859	0.617673	9.716641	0.012636	0.006172	0.097167	2.236260	-1.771276	-2.456932
61523	0	1.263267	0.635179	9.747308	0.012634	0.006348	0.097473	2.240548	-1.768091	-2.460819
61524	0	1.275566	0.642488	9.765433	0.012753	0.006416	0.097655	2.249977	-1.770477	-2.462050
61525	0	1.281574	0.610700	9.710693	0.012817	0.006104	0.097107	2.253519	-1.767231	-2.466271
61526	0	1.269003	0.611285	9.722807	0.012691	0.006110	0.097228	2.256106	-1.764187	-2.472264
61527	0	1.262975	0.592855	9.698496	0.012634	0.005920	0.096985	2.265081	-1.757568	-2.472897
61528	0	1.243832	0.612738	9.722895	0.012442	0.006120	0.097229	2.273467	-1.752386	-2.475219
61529	0	1.238945	0.592380	9.637439	0.012390	0.005920	0.096375	2.276913	-1.750278	-2.475581
61530	0	1.232565	0.611932	9.619007	0.012327	0.006110	0.096190	2.287144	-1.747177	-2.475776
61531	0	1.226491	0.623097	9.637457	0.012268	0.006226	0.096375	2.292964	-1.742123	-2.481496
61532	0	1.243896	0.630194	9.625284	0.012444	0.006297	0.096252	2.298091	-1.734253	-2.481710
61533	0	1.251225	0.598920	9.582471	0.012512	0.005981	0.095825	2.306744	-1.733034	-2.481574
61534	0	1.257071	0.649372	9.594510	0.012573	0.006485	0.095945	2.316523	-1.728741	-2.480503
61535	0	1.226841	0.629412	9.539741	0.012268	0.006287	0.095398	2.324929	-1.727864	-2.482318
61536	0	1.214319	0.605781	9.625082	0.012146	0.006057	0.096251	2.325586	-1.723211	-2.483866
61537	0	1.238849	0.617095	9.582500	0.012390	0.006165	0.095825	2.332664	-1.719925	-2.490622
61538	0	1.238907	0.587754	9.594560	0.012386	0.005872	0.095946	2.339002	-1.721878	-2.494756
61539	0	1.239369	0.598473	9.558039	0.012390	0.005981	0.095581	2.342407	-1.724801	-2.500690
61540	0	1.240061	0.605150	9.594466	0.012397	0.006048	0.095945	2.345788	-1.728023	-2.499684
61541	0	1.263540	0.641355	9.551954	0.012634	0.006409	0.095520	2.351045	-1.728065	-2.500311
61542	0	1.252010	0.654203	9.631067	0.012514	0.006540	0.096312	2.352585	-1.733846	-2.501911
61543	0	1.269913	0.604535	9.643486	0.012695	0.006042	0.096436	2.355479	-1.737028	-2.508133
61544	0	1.233859	0.623069	9.643338	0.012337	0.006230	0.096434	2.355379	-1.737885	-2.512114
61545	0	1.244944	0.604353	9.686295	0.012451	0.006042	0.096863	2.356046	-1.734542	-2.510143
61546	0	1.263476	0.617385	9.643451	0.012630	0.006166	0.096436	2.364251	-1.738359	-2.508046
61547	0	1.270228	0.598783	9.771599	0.012695	0.005981	0.097717	2.371194	-1.745203	-2.510090
61548	0	1.271163	0.611871	9.746972	0.012709	0.006116	0.097470	2.373929	-1.747378	-2.509907
61549	0	1.251790	0.634866	9.692303	0.012512	0.006348	0.096924	2.374581	-1.752785	-2.508151
61550	0	1.289147	0.635028	9.679953	0.012890	0.006349	0.096800	2.376021	-1.753367	-2.509134
61551	0	1.251207	0.604702	9.747288	0.012512	0.006042	0.097473	2.380730	-1.751940	-2.504182
61552	0	1.269921	0.660061	9.722740	0.012694	0.006600	0.097228	2.380505	-1.756300	-2.507458
61553	0	1.245509	0.623048	9.667887	0.012451	0.006226	0.096680	2.385760	-1.759610	-2.510659
61554	0	1.251644	0.624155	9.643367	0.012520	0.006235	0.096434	2.392748	-1.754312	-2.504755
61555	0	1.263617	0.616684	9.655722	0.012634	0.006165	0.096558	2.394914	-1.755240	-2.504577
61556	0	1.239399	0.617160	9.661749	0.012394	0.006168	0.096618	2.398206	-1.753955	-2.506707
61557	0	1.251069	0.629131	9.643544	0.012512	0.006287	0.096436	2.403189	-1.750845	-2.507522
61558	0	1.250638	0.629895	9.680082	0.012508	0.006295	0.096801	2.407030	-1.747160	-2.507282
61559	0	1.233076	0.659961	9.576341	0.012329	0.006592	0.095764	2.415793	-1.747838	-2.508139
61560	0	1.269976	0.630621	9.594486	0.012698	0.006302	0.095945	2.420394	-1.748427	-2.505187
61561	0	1.281668	0.629188	9.619116	0.012817	0.006287	0.096191	2.426070	-1.746290	-2.503110
61562	0	1.250946	0.630195	9.576294	0.012510	0.006296	0.095763	2.432402	-1.743990	-2.501371
61563	0	1.214896	0.610439	9.643512	0.012146	0.006104	0.096436	2.432901	-1.746184	-2.500961
61564	0	1.233465	0.580145	9.594525	0.012335	0.005799	0.095945	2.434912	-1.744667	-2.501425
61565	0	1.233225	0.598157	9.637410	0.012329	0.005981	0.096375	2.434503	-1.747101	-2.499139
61566	0	1.215084	0.604525	9.643453	0.012152	0.006042	0.096435	2.437200	-1.744746	-2.497234
61567	0	1.257557	0.659757	9.564139	0.012573	0.006592	0.095642	2.443517	-1.746219	-2.493046
61568	0	1.233336	0.654500	9.600615	0.012333	0.006542	0.096006	2.446280	-1.745415	-2.492971
61569	0	1.269535	0.653453	9.551976	0.012695	0.006531	0.095520	2.450228	-1.744130	-2.492610
61570	0	1.276058	0.653798	9.618985	0.012756	0.006537	0.096190	2.450335	-1.747855	-2.485363
61571	0	1.251487	0.640977	9.570271	0.012512	0.006409	0.095703	2.451088	-1.749705	-2.483481
61572	0	1.245605	0.635192	9.649546	0.012456	0.006350	0.096496	2.453339	-1.748499	-2.484208
61573	0	1.239460	0.622714	9.637384	0.012390	0.006226	0.096375	2.454655	-1.752466	-2.483385
61574	0	1.252444	0.622604	9.679953	0.012521	0.006228	0.096800	2.451329	-1.755412	-2.485277
61575	0	1.257710	0.628904	9.667903	0.012573	0.006287	0.096680	2.453642	-1.758668	-2.481837
61576	0	1.264620	0.683996	9.667720	0.012642	0.006840	0.096678	2.453372	-1.762393	-2.479752
61577	0	1.269581	0.659348	9.625226	0.012695	0.006592	0.096252	2.454832	-1.761645	-2.477899
61578	0	1.275989	0.647511	9.704444	0.012757	0.006473	0.097045	2.457250	-1.763377	-2.473830
61579	0	1.257992	0.647096	9.680081	0.012573	0.006470	0.096802	2.458215	-1.769920	-2.475665
61580	0	1.264233	0.641171	9.747090	0.012648	0.006411	0.097470	2.458938	-1.762382	-2.473651
61581	0	1.233059	0.616278	9.753410	0.012329	0.006165	0.097534	2.456367	-1.762763	-2.473892
61582	0	1.233111	0.603980	9.686188	0.012332	0.006039	0.096862	2.457095	-1.760479	-2.467043
61583	0	1.288141	0.616610	9.643505	0.012878	0.006165	0.096436	2.458397	-1.762700	-2.464569
61584	0	1.270031	0.628781	9.637281	0.012701	0.006289	0.096373	2.455878	-1.760495	-2.463998
61585	0	1.251005	0.646870	9.680211	0.012512	0.006470	0.096802	2.454118	-1.756595	-2.462387
61586	0	1.256157	0.640219	9.680289	0.012568	0.006406	0.096802	2.449284	-1.747062	-2.464000
61587	0	1.256753	0.647286	9.643608	0.012573	0.006470	0.096436	2.452431	-1.738943	-2.466730
61588	0	1.274029	0.653649	9.680332	0.012745	0.006536	0.096803	2.451875	-1.732142	-2.466076
61589	0	1.275251	0.634671	9.619198	0.012756	0.006348	0.096191	2.450186	-1.726252	-2.461789
61590	0	1.244268	0.622903	9.588689	0.012444	0.006223	0.095887	2.457122	-1.723901	-2.461099
61591	0	1.238991	0.610406	9.631347	0.012390	0.006104	0.096313	2.457216	-1.722298	-2.459591
61592	0	1.250425	0.598203	9.619240	0.012512	0.005981	0.096191	2.457319	-1.711507	-2.457631
61593	0	1.220579	0.616322	9.545923	0.012207	0.006165	0.095459	2.455150	-1.708694	-2.453824
61594	0	1.239016	0.677310	9.588636	0.012390	0.006775	0.095886	2.452444	-1.707353	-2.450782
61595	0	1.226825	0.646776	9.539806	0.012268	0.006470	0.095398	2.449541	-1.706215	-2.448453
61596	0	1.268582	0.688320	9.570939	0.012682	0.006885	0.095710	2.447397	-1.709450	-2.447145
61597	0	1.239023	0.634609	9.600839	0.012390	0.006348	0.096008	2.445013	-1.708210	-2.445337
61598	0	1.239308	0.628550	9.570282	0.012390	0.006287	0.095703	2.443136	-1.710395	-2.440771
61599	0	1.214661	0.622052	9.576441	0.012146	0.006226	0.095764	2.436613	-1.709736	-2.443586
61600	0	1.221001	0.603954	9.625225	0.012207	0.006042	0.096252	2.432634	-1.711905	-2.444983
61601	0	1.245257	0.603545	9.631374	0.012451	0.006042	0.096313	2.423824	-1.712171	-2.446065
61602	0	1.209455	0.622379	9.680068	0.012085	0.006226	0.096802	2.421170	-1.722165	-2.440734
61603	0	1.226961	0.634589	9.643547	0.012268	0.006348	0.096436	2.418493	-1.722667	-2.434405
61604	0	1.251258	0.616388	9.649658	0.012512	0.006165	0.096497	2.417131	-1.721794	-2.427841
61605	0	1.264058	0.634413	9.710634	0.012634	0.006348	0.097107	2.412511	-1.727832	-2.428950
61606	0	1.257548	0.652814	9.655750	0.012573	0.006531	0.096558	2.408912	-1.729093	-2.431284
61607	0	1.271897	0.632162	9.716324	0.012716	0.006328	0.097163	2.401336	-1.730893	-2.424405
61608	0	1.262874	0.614333	9.692142	0.012625	0.006144	0.096922	2.400536	-1.734263	-2.422386
61609	0	1.227035	0.598103	9.680149	0.012268	0.005981	0.096802	2.399520	-1.735601	-2.421656
61610	0	1.257771	0.603341	9.735048	0.012577	0.006041	0.097350	2.390618	-1.734980	-2.421675
61611	0	1.269714	0.640698	9.698474	0.012695	0.006409	0.096985	2.388102	-1.735751	-2.422897
61612	0	1.288018	0.639950	9.680131	0.012881	0.006405	0.096801	2.381240	-1.733082	-2.419222
61613	0	1.282169	0.646760	9.722858	0.012817	0.006470	0.097229	2.378261	-1.736763	-2.422438
61614	0	1.275780	0.634476	9.692383	0.012756	0.006348	0.096924	2.374318	-1.737119	-2.418236
61615	0	1.264733	0.627025	9.649458	0.012653	0.006271	0.096494	2.372450	-1.728609	-2.419586
61616	0	1.256723	0.615067	9.692452	0.012572	0.006151	0.096924	2.371236	-1.721314	-2.415597
61617	0	1.244604	0.585761	9.692459	0.012451	0.005859	0.096924	2.368596	-1.713900	-2.416616
61618	0	1.250295	0.591421	9.649752	0.012502	0.005917	0.096498	2.365263	-1.713988	-2.418051
61619	0	1.263159	0.585759	9.631394	0.012634	0.005859	0.096313	2.362604	-1.709422	-2.418330
61620	0	1.275206	0.640164	9.649661	0.012751	0.006405	0.096497	2.358261	-1.709750	-2.417680
61621	0	1.251275	0.646875	9.631347	0.012512	0.006470	0.096313	2.356569	-1.709023	-2.418451
61622	0	1.263596	0.640004	9.680205	0.012635	0.006406	0.096802	2.349225	-1.708506	-2.416957
61623	0	1.269359	0.670944	9.625298	0.012695	0.006714	0.096252	2.343457	-1.705068	-2.417361
61624	0	1.256632	0.614678	9.643743	0.012569	0.006155	0.096437	2.333191	-1.700003	-2.416370
61625	0	1.244763	0.634275	9.680254	0.012451	0.006348	0.096802	2.326854	-1.694451	-2.412574
61626	0	1.201882	0.615426	9.613100	0.012016	0.006154	0.096131	2.326529	-1.696108	-2.409101
61627	0	1.232906	0.579597	9.655776	0.012329	0.005798	0.096558	2.323153	-1.694758	-2.403153
61628	0	1.208495	0.603255	9.680208	0.012085	0.006038	0.096802	2.316554	-1.693366	-2.403088
61629	0	1.245646	0.622399	9.606875	0.012451	0.006226	0.096069	2.314191	-1.698263	-2.408254
61630	0	1.264594	0.646064	9.655591	0.012645	0.006466	0.096556	2.307458	-1.698253	-2.408331
61631	0	1.275672	0.628201	9.649683	0.012756	0.006287	0.096497	2.301502	-1.697308	-2.408714
61632	0	1.251374	0.651928	9.631341	0.012512	0.006521	0.096313	2.298666	-1.697763	-2.404509
61633	0	1.263192	0.640472	9.686336	0.012634	0.006409	0.096863	2.293490	-1.693583	-2.409009
61634	0	1.257257	0.608765	9.661953	0.012568	0.006095	0.096620	2.284407	-1.697050	-2.408183
61635	0	1.257778	0.603616	9.655742	0.012573	0.006042	0.096558	2.276458	-1.701040	-2.409091
61636	0	1.239642	0.559702	9.692345	0.012399	0.005602	0.096923	2.270196	-1.696971	-2.408298
61637	0	1.276248	0.591899	9.674000	0.012756	0.005920	0.096741	2.268023	-1.702882	-2.405620
61638	0	1.264119	0.573023	9.728904	0.012647	0.005733	0.097288	2.263638	-1.695085	-2.404607
61639	0	1.251524	0.585978	9.722859	0.012512	0.005859	0.097229	2.263583	-1.697311	-2.402438
61640	0	1.288493	0.640573	9.686193	0.012884	0.006409	0.096862	2.259571	-1.696877	-2.396866
61641	0	1.263322	0.634551	9.710721	0.012634	0.006348	0.097107	2.256523	-1.694263	-2.395989
61642	0	1.274963	0.615613	9.686353	0.012753	0.006160	0.096863	2.251690	-1.688335	-2.395491
61643	0	1.269638	0.598089	9.728993	0.012695	0.005981	0.097290	2.250537	-1.688213	-2.399491
61644	0	1.257025	0.585542	9.674053	0.012575	0.005857	0.096740	2.247565	-1.681080	-2.397993
61645	0	1.257128	0.579609	9.698525	0.012573	0.005798	0.096985	2.244355	-1.677458	-2.392729
61646	0	1.238649	0.591352	9.680187	0.012386	0.005916	0.096802	2.241306	-1.676315	-2.392939
61647	0	1.263105	0.610197	9.729055	0.012634	0.006104	0.097290	2.238936	-1.671173	-2.392201
61648	0	1.275112	0.665092	9.625307	0.012750	0.006649	0.096253	2.240656	-1.671532	-2.390699
61649	0	1.269483	0.610458	9.625244	0.012695	0.006104	0.096252	2.241406	-1.669585	-2.396754
61650	0	1.268897	0.616568	9.637515	0.012693	0.006166	0.096375	2.239944	-1.662958	-2.398396
61651	0	1.244878	0.603933	9.649709	0.012451	0.006042	0.096497	2.235674	-1.658776	-2.395799
61652	0	1.244444	0.597299	9.661902	0.012446	0.005975	0.096619	2.233059	-1.655070	-2.402419
61653	0	1.214755	0.591849	9.576408	0.012146	0.005920	0.095764	2.230259	-1.655558	-2.404615
61654	0	1.221094	0.561659	9.716653	0.012210	0.005610	0.097167	2.236868	-1.655490	-2.403442
61655	0	1.221102	0.585891	9.619093	0.012207	0.005859	0.096191	2.235819	-1.658869	-2.405622
61656	0	1.239902	0.591966	9.606720	0.012398	0.005919	0.096067	2.236661	-1.659006	-2.407355
61657	0	1.245814	0.598456	9.612927	0.012451	0.005981	0.096130	2.239846	-1.665950	-2.408598
61658	0	1.240354	0.616567	9.643297	0.012403	0.006170	0.096433	2.233882	-1.664629	-2.409541
61659	0	1.264111	0.609804	9.576361	0.012634	0.006104	0.095764	2.226892	-1.671421	-2.408109
61660	0	1.259135	0.633379	9.649421	0.012587	0.006336	0.096495	2.223508	-1.675697	-2.405199
61661	0	1.245480	0.598282	9.643499	0.012451	0.005981	0.096436	2.224626	-1.678653	-2.406271
61662	0	1.258255	0.592229	9.625019	0.012580	0.005922	0.096251	2.224092	-1.680411	-2.410776
61663	0	1.270182	0.591936	9.637372	0.012695	0.005920	0.096375	2.222375	-1.686752	-2.415723
61664	0	1.246442	0.567152	9.673882	0.012464	0.005673	0.096739	2.219634	-1.686391	-2.418181
61665	0	1.263719	0.573832	9.692339	0.012634	0.005737	0.096924	2.220313	-1.688472	-2.420367
61666	0	1.289168	0.592270	9.692089	0.012884	0.005922	0.096922	2.220272	-1.696050	-2.419166
61667	0	1.282138	0.610231	9.686234	0.012817	0.006104	0.096863	2.218343	-1.699438	-2.416101
61668	0	1.289153	0.659095	9.783659	0.012886	0.006589	0.097837	2.220192	-1.704490	-2.419622
61669	0	1.263620	0.610235	9.722883	0.012634	0.006104	0.097229	2.218320	-1.705392	-2.422433
61670	0	1.269586	0.598132	9.728934	0.012699	0.005979	0.097289	2.220986	-1.700200	-2.425768
61671	0	1.239060	0.537328	9.765607	0.012390	0.005371	0.097656	2.222971	-1.699443	-2.424539
61672	0	1.251408	0.604704	9.722789	0.012513	0.006046	0.097228	2.223317	-1.699178	-2.425700
61673	0	1.263409	0.610778	9.692358	0.012634	0.006104	0.096924	2.227798	-1.697608	-2.430298
61674	0	1.281603	0.605402	9.710579	0.012816	0.006050	0.097106	2.231831	-1.695824	-2.429624
61675	0	1.269359	0.653404	9.729004	0.012695	0.006531	0.097290	2.235109	-1.692454	-2.429356
61676	0	1.275341	0.617236	9.643434	0.012753	0.006170	0.096435	2.237042	-1.692167	-2.427541
61677	0	1.274954	0.629046	9.661930	0.012756	0.006287	0.096619	2.240983	-1.682787	-2.425312
61678	0	1.280356	0.605293	9.710765	0.012803	0.006050	0.097108	2.243773	-1.682015	-2.428920
61679	0	1.239139	0.605385	9.704503	0.012390	0.006042	0.097046	2.256545	-1.682210	-2.426488
61680	0	1.226893	0.588228	9.606750	0.012270	0.005881	0.096067	2.257146	-1.679636	-2.427636
61681	0	1.233148	0.604194	9.582492	0.012329	0.006042	0.095825	2.256011	-1.681098	-2.432089
61682	0	1.257517	0.604493	9.655676	0.012578	0.006041	0.096557	2.260581	-1.676432	-2.429680
61683	0	1.244459	0.617058	9.594773	0.012451	0.006165	0.095947	2.267165	-1.667254	-2.432621
61684	0	1.237568	0.611900	9.649647	0.012377	0.006115	0.096497	2.271392	-1.664616	-2.433411
61685	0	1.275364	0.629001	9.582533	0.012756	0.006287	0.095825	2.274867	-1.660065	-2.430449
61686	0	1.263156	0.623728	9.558033	0.012629	0.006232	0.095581	2.280333	-1.662328	-2.433981
61687	0	1.251463	0.617381	9.606843	0.012512	0.006165	0.096069	2.290787	-1.663902	-2.436645
61688	0	1.239375	0.618425	9.606652	0.012395	0.006183	0.096066	2.292158	-1.661157	-2.444572
61689	0	1.226820	0.598684	9.606898	0.012268	0.005981	0.096069	2.297997	-1.660015	-2.443798
61690	0	1.257465	0.605683	9.557967	0.012573	0.006053	0.095580	2.302088	-1.660338	-2.450426
61691	0	1.264216	0.605048	9.667816	0.012634	0.006042	0.096680	2.310999	-1.668377	-2.447208
61692	0	1.234840	0.587500	9.630912	0.012344	0.005875	0.096310	2.310927	-1.671828	-2.449742
61693	0	1.257835	0.629124	9.606836	0.012573	0.006287	0.096069	2.315907	-1.676575	-2.453597
61694	0	1.240273	0.605036	9.624923	0.012400	0.006051	0.096250	2.314563	-1.678861	-2.455019
61695	0	1.276329	0.635381	9.637319	0.012756	0.006348	0.096375	2.321343	-1.685772	-2.457423
61696	0	1.259004	0.605917	9.643191	0.012587	0.006054	0.096433	2.327033	-1.688529	-2.459516
61697	0	1.263504	0.610699	9.735076	0.012634	0.006104	0.097351	2.330566	-1.688102	-2.461296
61698	0	1.282161	0.605608	9.692201	0.012818	0.006049	0.096923	2.338187	-1.690660	-2.462738
61699	0	1.282134	0.580505	9.698394	0.012817	0.005798	0.096985	2.345555	-1.693995	-2.466633
61700	0	1.258062	0.581345	9.722607	0.012581	0.005812	0.097226	2.347059	-1.692402	-2.465064
61701	0	1.263727	0.585982	9.661823	0.012634	0.005859	0.096619	2.347069	-1.694612	-2.466228
61702	0	1.258360	0.610903	9.643364	0.012579	0.006104	0.096435	2.353060	-1.698805	-2.466133
61703	0	1.288455	0.671360	9.680096	0.012878	0.006714	0.096802	2.352263	-1.704693	-2.471025
61704	0	1.252886	0.634936	9.673809	0.012525	0.006347	0.096739	2.354851	-1.708414	-2.467763
61705	0	1.257762	0.629362	9.716695	0.012573	0.006287	0.097168	2.362535	-1.712249	-2.470455
61706	0	1.270509	0.636424	9.655439	0.012704	0.006361	0.096555	2.365832	-1.712320	-2.473771
61707	0	1.227305	0.598227	9.594658	0.012268	0.005981	0.095947	2.366325	-1.716908	-2.476596
61708	0	1.209827	0.592948	9.716510	0.012094	0.005921	0.097166	2.375306	-1.720036	-2.477732
61709	0	1.227026	0.586102	9.606896	0.012268	0.005859	0.096069	2.376723	-1.721318	-2.477477
61710	0	1.239401	0.617216	9.643428	0.012394	0.006167	0.096435	2.381798	-1.720051	-2.480614
61711	0	1.263759	0.605076	9.655667	0.012634	0.006042	0.096558	2.391029	-1.722663	-2.483839
[truncated: 501 more rows]
