# Supplementary material for: Properties of traditional bamboo carrying poles have implications for user interactions
Source: PLoS One. 2018 May 10;13(5):e0196208. doi: 10.1371/journal.pone.0196208 (PMC5945030; doi:10.1371/journal.pone.0196208)
Supplement: S1 Text — (ZIP) [file pone.0196208.s005.zip › ResTest_PoleC_L1Load2.txt]

// Start Time: Unknown
// Update Rate: 100.0Hz
// Filter Profile: human (34.3)
// Firmware Version: 2.1.4
PacketCounter	SampleTimeFine	Acc_X	Acc_Y	Acc_Z	VelInc_X	VelInc_Y	VelInc_Z	Roll	Pitch	Yaw	Latitude	Longitude	Altitude	Vel_X	Vel_Y	Vel_Z
59717	0	-1.223122	1.940738	10.600861	-0.012146	0.019409	0.106018	1.307385	3.025019	-6.436645
59718	0	-1.345901	1.956176	11.947069	-0.013375	0.019526	0.119486	1.342528	3.104404	-6.442618
59719	0	-1.409385	2.084043	12.858068	-0.014038	0.020752	0.128601	1.421887	3.153532	-6.444754
59720	0	-1.393169	2.577495	13.273527	-0.013910	0.025634	0.132765	1.543506	3.171908	-6.444403
59721	0	-1.546514	2.463904	15.487544	-0.015503	0.024414	0.154907	1.708737	3.144387	-6.448377
59722	0	-1.598548	3.767301	18.215605	-0.016146	0.037333	0.182212	1.920589	3.046172	-6.452771
59723	0	-1.675730	4.081525	19.928576	-0.017090	0.040405	0.199341	2.152768	2.859380	-6.456524
59724	0	-1.612621	1.838086	19.639675	-0.016636	0.017958	0.196393	2.394502	2.561526	-6.465079
59725	0	-1.472104	3.777753	15.493267	-0.015259	0.037415	0.154968	2.655243	2.175274	-6.486331
59726	0	-1.247154	0.736629	11.459524	-0.012903	0.007192	0.114558	2.820753	1.741603	-6.504373
59727	0	-1.048852	4.620681	13.436149	-0.011047	0.046143	0.134338	2.868954	1.284701	-6.529948
59728	0	-1.013271	0.811068	16.108290	-0.010866	0.008147	0.161033	2.837266	0.758892	-6.540802
59729	0	-0.955419	-1.280976	9.765027	-0.010010	-0.012878	0.097595	2.908783	0.207677	-6.575825
59730	0	-0.853154	0.009605	9.034120	-0.008967	0.000066	0.090299	2.939492	-0.346425	-6.629966
59731	0	-0.692270	2.408534	7.053818	-0.007263	0.024109	0.070496	2.894209	-0.880100	-6.677903
59732	0	-0.698374	1.836734	2.781614	-0.007109	0.018357	0.027791	2.920630	-1.358325	-6.721315
59733	0	-0.479481	1.171812	-1.176661	-0.004761	0.011719	-0.011780	2.950768	-1.751190	-6.747133
59734	0	-0.183787	-1.105886	-2.573416	-0.001773	-0.011059	-0.025739	2.953761	-2.026615	-6.769241
59735	0	-0.119182	1.422494	-2.660791	-0.001160	0.014221	-0.026611	2.938626	-2.175838	-6.780874
59736	0	-0.275430	-0.317273	-0.218810	-0.002753	-0.003172	-0.002191	2.987543	-2.222930	-6.788612
59737	0	-0.489552	1.049653	3.387315	-0.004883	0.010498	0.033875	2.983856	-2.181985	-6.791295
59738	0	-0.335319	1.284233	9.088437	-0.003296	0.012878	0.090881	2.938629	-2.110554	-6.786836
59739	0	-0.366571	3.051298	12.493821	-0.003601	0.030518	0.124939	2.934572	-2.052871	-6.784162
59740	0	-0.246173	1.650277	11.360947	-0.002427	0.016502	0.113610	2.935028	-2.018572	-6.778914
59741	0	-0.112179	0.292120	8.752441	-0.001099	0.002930	0.087524	2.923800	-1.986423	-6.786128
59742	0	0.159607	2.514770	3.668264	0.001622	0.025140	0.036687	2.948016	-1.910557	-6.780394
59743	0	0.280650	-1.006890	0.226815	0.002808	-0.010071	0.002258	3.017012	-1.755297	-6.773763
59744	0	0.006712	3.603833	1.954000	0.000116	0.036034	0.019548	3.044410	-1.516343	-6.752034
59745	0	-0.255289	-0.416342	6.957326	-0.002380	-0.004150	0.069580	3.024187	-1.230728	-6.719574
59746	0	-0.486804	2.813414	9.940860	-0.004601	0.028160	0.099414	2.996141	-0.931593	-6.688887
59747	0	-0.567502	0.260961	12.553638	-0.005371	0.002625	0.125549	2.984286	-0.653994	-6.663346
59748	0	-0.808130	4.361984	11.264626	-0.007833	0.043673	0.112643	2.933135	-0.412815	-6.640284
59749	0	-0.942545	2.629605	10.465928	-0.009216	0.026306	0.104675	2.924356	-0.189305	-6.603847
59750	0	-1.071727	1.189263	9.765549	-0.010520	0.011882	0.097678	2.939911	0.038592	-6.572838
59751	0	-1.139810	0.985371	11.851141	-0.011169	0.009888	0.118530	2.910115	0.257909	-6.549893
59752	0	-0.973622	-5.507098	8.776913	-0.009589	-0.055105	0.087764	2.959804	0.494976	-6.563597
59753	0	-0.872200	6.621818	0.681416	-0.008667	0.066223	0.006836	2.957192	0.801659	-6.563866
59754	0	-0.833594	3.410772	13.287059	-0.007936	0.034105	0.132895	2.963085	1.137139	-6.527549
59755	0	-1.843352	4.669639	22.475214	-0.017944	0.046692	0.224792	2.968769	1.381208	-6.502203
59756	0	-0.997577	1.967502	14.253150	-0.009832	0.019720	0.142535	2.934172	1.494602	-6.486328
59757	0	-0.895547	2.557958	15.172624	-0.008850	0.025574	0.151733	2.939993	1.572106	-6.461580
59758	0	-0.926478	0.829737	17.850931	-0.009223	0.008253	0.178514	2.968413	1.599794	-6.465893
59759	0	-1.016648	4.046182	17.517704	-0.010254	0.040466	0.175171	2.964902	1.544019	-6.467794
59760	0	-1.130991	0.808473	20.248153	-0.011584	0.008107	0.202465	2.950602	1.387953	-6.475165
59761	0	-1.279250	2.732655	16.767214	-0.013123	0.027222	0.167664	3.018979	1.166449	-6.503740
59762	0	-1.128797	4.246101	14.038977	-0.011647	0.042412	0.140375	3.055088	0.883317	-6.525095
59763	0	-1.102973	1.786331	16.153010	-0.011536	0.017822	0.161499	3.079912	0.527149	-6.549974
59764	0	-1.171716	4.060731	12.778401	-0.012177	0.040595	0.127745	3.084923	0.130379	-6.574481
59765	0	-1.061246	1.333594	10.148451	-0.010986	0.013367	0.101440	3.043163	-0.288011	-6.593981
59766	0	-1.057722	0.497140	9.808563	-0.010945	0.004946	0.098046	3.066318	-0.717923	-6.627558
59767	0	-0.750146	0.741984	8.760990	-0.007812	0.007385	0.087585	3.106950	-1.121627	-6.668548
59768	0	-0.699373	1.043060	4.858776	-0.007158	0.010416	0.048567	3.135557	-1.501033	-6.715138
59769	0	-0.611957	2.222271	3.266988	-0.006226	0.022217	0.032654	3.149112	-1.847298	-6.751914
59770	0	-0.401883	2.063479	2.704544	-0.004089	0.020630	0.027039	3.164376	-2.118312	-6.771210
59771	0	-0.010581	0.536987	0.872900	-0.000122	0.005371	0.008728	3.148310	-2.313886	-6.778209
59772	0	0.242645	-0.049089	1.377051	0.002413	-0.000489	0.013773	3.138168	-2.429702	-6.783024
59773	0	0.263950	0.927832	3.466657	0.002625	0.009277	0.034668	3.142212	-2.477657	-6.784312
59774	0	0.182006	-0.098553	5.944610	0.001819	-0.000974	0.059446	3.119124	-2.479273	-6.788256
59775	0	0.010111	1.404601	7.678081	0.000122	0.014038	0.076782	3.130692	-2.448244	-6.795283
59776	0	-0.026821	1.589576	9.026559	-0.000233	0.015887	0.090267	3.141295	-2.403693	-6.798079
59777	0	-0.132094	2.223114	6.646173	-0.001282	0.022217	0.066467	3.166053	-2.338659	-6.795399
59778	0	-0.130693	1.754000	3.831616	-0.001267	0.017533	0.038321	3.186276	-2.225330	-6.781773
59779	0	-0.170601	-0.395814	4.028170	-0.001648	-0.003967	0.040283	3.212851	-2.058158	-6.765997
59780	0	-0.304406	1.615233	4.794565	-0.002953	0.016134	0.047957	3.257532	-1.847832	-6.753378
59781	0	-0.458617	1.231788	5.699895	-0.004456	0.012329	0.057007	3.237229	-1.591321	-6.728198
59782	0	-0.708844	1.498400	6.917052	-0.006909	0.014986	0.069188	3.237559	-1.301453	-6.705049
59783	0	-0.782810	2.945271	9.471406	-0.007568	0.029480	0.094727	3.207613	-0.997820	-6.674315
59784	0	-0.888410	1.821313	11.945467	-0.008578	0.018242	0.119473	3.182761	-0.709128	-6.644589
59785	0	-0.877461	2.109033	12.504579	-0.008484	0.021118	0.125061	3.159794	-0.447238	-6.621372
59786	0	-0.757136	0.954337	11.848003	-0.007320	0.009469	0.118502	3.233749	-0.206022	-6.602357
59787	0	-0.672958	1.867518	9.824198	-0.006531	0.018616	0.098267	3.305299	0.021746	-6.592544
59788	0	-0.547635	1.907860	8.692107	-0.005298	0.019087	0.086930	3.296677	0.251815	-6.574929
59789	0	-0.756151	2.442311	12.395849	-0.007324	0.024475	0.123962	3.250792	0.466611	-6.556619
59790	0	-0.974085	2.505187	15.592974	-0.009505	0.025137	0.155931	3.190156	0.636680	-6.536273
59791	0	-0.906590	1.928281	15.538711	-0.008911	0.019287	0.155396	3.188039	0.749772	-6.529028
59792	0	-0.820284	2.957402	15.579560	-0.008126	0.029532	0.155807	3.219014	0.805105	-6.525810
59793	0	-0.890539	2.066744	15.642848	-0.008911	0.020630	0.156433	3.246315	0.801141	-6.528696
59794	0	-1.010203	2.677745	14.702039	-0.010182	0.026742	0.147021	3.273077	0.739777	-6.535795
59795	0	-1.115278	2.321877	14.491394	-0.011292	0.023254	0.144897	3.243531	0.632022	-6.548748
59796	0	-1.162275	2.303403	14.110633	-0.011815	0.023063	0.141086	3.218177	0.478365	-6.562234
59797	0	-1.147869	2.545621	13.814195	-0.011719	0.025452	0.138123	3.219310	0.283053	-6.581548
59798	0	-1.102334	2.580004	12.505414	-0.011284	0.025764	0.125038	3.248724	0.049601	-6.609097
59799	0	-0.985101	2.565761	10.054093	-0.010071	0.025635	0.100525	3.271023	-0.193877	-6.629735
59800	0	-0.833816	1.915128	8.769180	-0.008530	0.019143	0.087675	3.278013	-0.438348	-6.645846
59801	0	-0.684494	1.812004	8.326812	-0.007019	0.018127	0.083252	3.264842	-0.672490	-6.660655
59802	0	-0.524849	1.455415	8.066666	-0.005403	0.014572	0.080653	3.237166	-0.887574	-6.673725
59803	0	-0.389969	1.281365	7.434836	-0.004028	0.012817	0.074341	3.229867	-1.082589	-6.685945
59804	0	-0.240219	1.049592	6.916518	-0.002508	0.010489	0.069162	3.239673	-1.256033	-6.693830
59805	0	-0.181078	1.074915	6.494259	-0.001892	0.010742	0.064941	3.251347	-1.397015	-6.708097
59806	0	-0.132405	1.289828	5.975299	-0.001376	0.012891	0.059753	3.265318	-1.494590	-6.715622
59807	0	-0.173737	1.404433	5.718941	-0.001770	0.014038	0.057190	3.277493	-1.558204	-6.721367
59808	0	-0.205884	1.216003	5.621236	-0.002072	0.012157	0.056212	3.282521	-1.585052	-6.717782
59809	0	-0.208218	0.757096	5.828799	-0.002075	0.007568	0.058289	3.287564	-1.571248	-6.719361
59810	0	-0.284884	1.093071	5.840731	-0.002822	0.010930	0.058409	3.288983	-1.519466	-6.713669
59811	0	-0.407864	1.758384	6.151850	-0.004028	0.017578	0.061523	3.300207	-1.428560	-6.705729
59812	0	-0.519045	1.705366	6.717810	-0.005115	0.017040	0.067187	3.324053	-1.302476	-6.693784
59813	0	-0.614467	2.027987	7.438910	-0.006042	0.020264	0.074402	3.350286	-1.149434	-6.677853
59814	0	-0.609121	0.791823	8.346606	-0.005963	0.007910	0.083476	3.363397	-0.975155	-6.663034
59815	0	-0.697700	2.881649	8.659505	-0.006836	0.028809	0.086609	3.375469	-0.794814	-6.642658
59816	0	-0.724149	1.215397	9.664441	-0.007084	0.012163	0.096655	3.366318	-0.610178	-6.625526
59817	0	-0.772746	1.826189	9.977807	-0.007568	0.018250	0.099792	3.382269	-0.430869	-6.609064
59818	0	-0.710366	2.133840	10.915177	-0.006941	0.021328	0.109164	3.394618	-0.263417	-6.592265
59819	0	-0.705797	2.101194	11.979989	-0.006897	0.020996	0.119812	3.410960	-0.112172	-6.577979
59820	0	-0.695544	2.007414	12.813909	-0.006814	0.020053	0.128150	3.430834	0.012371	-6.567172
59821	0	-0.669380	1.966363	13.652921	-0.006592	0.019653	0.136536	3.439987	0.096864	-6.560667
59822	0	-0.660775	2.418343	13.719128	-0.006554	0.024190	0.137193	3.434827	0.140992	-6.550381
59823	0	-0.745309	2.191096	13.659642	-0.007446	0.021912	0.136597	3.434131	0.146736	-6.551841
59824	0	-0.814370	2.509405	14.019780	-0.008193	0.025084	0.140197	3.442132	0.107336	-6.558275
59825	0	-0.887650	2.467139	14.093394	-0.008972	0.024658	0.140930	3.451872	0.030996	-6.565221
59826	0	-0.918047	2.219531	13.710070	-0.009336	0.022181	0.137093	3.462642	-0.096462	-6.576514
59827	0	-0.933425	2.191638	12.849198	-0.009521	0.021912	0.128479	3.464882	-0.260457	-6.592475
59828	0	-0.885599	1.855482	11.851046	-0.009055	0.018563	0.118494	3.454604	-0.449470	-6.617609
59829	0	-0.846988	2.307083	10.755981	-0.008667	0.023071	0.107544	3.451632	-0.654636	-6.637418
59830	0	-0.804236	1.989665	10.038836	-0.008240	0.019897	0.100372	3.449256	-0.875148	-6.661266
59831	0	-0.695904	1.977643	9.144454	-0.007141	0.019775	0.091431	3.447935	-1.098034	-6.677794
59832	0	-0.579333	1.660486	8.340889	-0.005956	0.016603	0.083398	3.448802	-1.316487	-6.692542
59833	0	-0.426421	1.501362	7.471483	-0.004395	0.015015	0.074707	3.445476	-1.512206	-6.704235
59834	0	-0.296589	1.317792	6.569051	-0.003067	0.013181	0.065685	3.439479	-1.684787	-6.722592
59835	0	-0.218092	1.140907	6.134399	-0.002258	0.011414	0.061340	3.430276	-1.826605	-6.732825
59836	0	-0.107713	1.152415	5.847696	-0.001134	0.011526	0.058475	3.426040	-1.935467	-6.745441
59837	0	-0.118501	1.305814	5.743560	-0.001221	0.013062	0.057434	3.418961	-2.004874	-6.749005
59838	0	-0.076259	1.286813	6.030543	-0.000780	0.012871	0.060305	3.413583	-2.037309	-6.758152
59839	0	-0.097851	1.080157	6.201198	-0.000977	0.010803	0.062012	3.410275	-2.033729	-6.757664
59840	0	-0.112072	1.104647	5.804353	-0.001102	0.011044	0.058044	3.415782	-1.998036	-6.763410
59841	0	-0.174758	1.166258	5.334242	-0.001709	0.011658	0.053345	3.426235	-1.916930	-6.761631
59842	0	-0.306416	1.496311	5.278424	-0.003007	0.014962	0.052788	3.428698	-1.796455	-6.750902
59843	0	-0.454872	1.275462	6.365345	-0.004456	0.012756	0.063660	3.426653	-1.632226	-6.736407
59844	0	-0.564879	1.671727	7.334001	-0.005526	0.016719	0.073349	3.425986	-1.444416	-6.728623
59845	0	-0.631300	1.732896	8.305879	-0.006165	0.017334	0.083069	3.420585	-1.244102	-6.708960
59846	0	-0.694311	1.727149	8.775575	-0.006775	0.017273	0.087769	3.420707	-1.028820	-6.694018
59847	0	-0.726726	1.819135	9.263637	-0.007080	0.018188	0.092651	3.426261	-0.801987	-6.672925
59848	0	-0.711248	1.954254	9.590343	-0.006919	0.019537	0.095919	3.434931	-0.575536	-6.654848
59849	0	-0.721954	1.782287	10.368493	-0.007019	0.017822	0.103699	3.437486	-0.357640	-6.638205
59850	0	-0.743950	2.282285	11.610986	-0.007226	0.022828	0.116122	3.433960	-0.151225	-6.618503
59851	0	-0.772085	2.024626	12.944579	-0.007507	0.020264	0.129456	3.419974	0.035037	-6.604159
59852	0	-0.813096	2.264997	13.602010	-0.007957	0.022668	0.136027	3.405944	0.178912	-6.593242
59853	0	-0.781483	2.196058	13.927722	-0.007690	0.021973	0.139282	3.396625	0.279762	-6.584824
59854	0	-0.832272	2.293016	14.048611	-0.008247	0.022924	0.140491	3.401524	0.340437	-6.582733
59855	0	-0.868820	2.466731	14.098831	-0.008667	0.024658	0.140991	3.408734	0.357417	-6.580240
59856	0	-0.959032	2.485926	14.287902	-0.009625	0.024859	0.142877	3.407923	0.329738	-6.580487
59857	0	-1.009550	2.458120	14.356431	-0.010193	0.024597	0.143555	3.393981	0.253652	-6.591400
59858	0	-1.009398	2.369421	13.919342	-0.010248	0.023711	0.139179	3.378168	0.128856	-6.599897
59859	0	-0.958651	2.404888	12.959086	-0.009766	0.024048	0.129578	3.376908	-0.026327	-6.616614
59860	0	-0.947643	2.289626	11.942666	-0.009680	0.022890	0.119411	3.379998	-0.217612	-6.629208
59861	0	-0.925740	2.185536	11.146637	-0.009460	0.021851	0.111450	3.382015	-0.421955	-6.648534
59862	0	-0.857613	1.954255	10.368471	-0.008779	0.019540	0.103668	3.381979	-0.641245	-6.667132
59863	0	-0.780570	1.800524	9.657324	-0.007996	0.018005	0.096558	3.378727	-0.862325	-6.681087
59864	0	-0.620633	1.690412	8.707419	-0.006371	0.016906	0.087062	3.374063	-1.075176	-6.700585
59865	0	-0.504720	1.550144	7.862278	-0.005188	0.015503	0.078613	3.369781	-1.276015	-6.719317
59866	0	-0.383467	1.489251	7.271267	-0.003951	0.014889	0.072707	3.373993	-1.455416	-6.732394
59867	0	-0.301771	1.391901	6.915647	-0.003113	0.013916	0.069153	3.377672	-1.609541	-6.743514
59868	0	-0.223984	1.239718	6.793907	-0.002316	0.012395	0.067937	3.380583	-1.736341	-6.752272
59869	0	-0.177594	1.324431	6.537025	-0.001831	0.013245	0.065369	3.379308	-1.830738	-6.762301
59870	0	-0.193102	1.202320	6.402981	-0.001967	0.012023	0.064029	3.379062	-1.894415	-6.770576
59871	0	-0.205894	1.281749	6.225638	-0.002075	0.012817	0.062256	3.378666	-1.923551	-6.771807
59872	0	-0.241386	1.257221	6.036478	-0.002410	0.012573	0.060365	3.376201	-1.916162	-6.767224
59873	0	-0.325680	1.379872	5.895764	-0.003235	0.013794	0.058960	3.385264	-1.874415	-6.765306
59874	0	-0.405765	1.417362	6.297889	-0.004014	0.014170	0.062983	3.392398	-1.796734	-6.756901
59875	0	-0.458361	1.544059	7.036950	-0.004517	0.015442	0.070374	3.390525	-1.690000	-6.746611
59876	0	-0.505811	1.665490	7.792757	-0.004971	0.016659	0.077932	3.385138	-1.564027	-6.731534
59877	0	-0.559638	1.494785	8.263574	-0.005493	0.014954	0.082642	3.377670	-1.423533	-6.716119
59878	0	-0.595507	1.829384	8.774905	-0.005836	0.018298	0.087756	3.372968	-1.270622	-6.708867
59879	0	-0.611035	1.739165	9.410858	-0.005981	0.017395	0.094116	3.369683	-1.116356	-6.698513
59880	0	-0.608314	1.897883	9.824212	-0.005946	0.018974	0.098251	3.375661	-0.959591	-6.684260
59881	0	-0.618341	1.941489	10.521540	-0.006042	0.019409	0.105225	3.382535	-0.808739	-6.672766
59882	0	-0.630066	1.917996	11.319314	-0.006163	0.019177	0.113201	3.385548	-0.671418	-6.657142
59883	0	-0.616121	1.903586	11.962400	-0.006042	0.019043	0.119629	3.378994	-0.559348	-6.646319
59884	0	-0.601170	1.962809	12.370601	-0.005922	0.019638	0.123709	3.369766	-0.477833	-6.636197
59885	0	-0.665447	2.074285	12.634099	-0.006592	0.020752	0.126343	3.361344	-0.421724	-6.631338
59886	0	-0.686388	2.128000	12.804712	-0.006842	0.021282	0.128048	3.358903	-0.402090	-6.628175
59887	0	-0.725477	2.174088	12.908775	-0.007263	0.021729	0.129089	3.369155	-0.409172	-6.630206
59888	0	-0.774636	2.327786	12.902758	-0.007796	0.023278	0.129025	3.367788	-0.452393	-6.636629
59889	0	-0.815966	2.227035	12.598311	-0.008240	0.022278	0.125977	3.359638	-0.523737	-6.641812
59890	0	-0.828152	2.078773	12.007816	-0.008392	0.020799	0.120069	3.347546	-0.627285	-6.654093
59891	0	-0.787389	1.995739	11.359514	-0.007996	0.019958	0.113586	3.344557	-0.747637	-6.664873
59892	0	-0.764249	1.959274	10.573866	-0.007769	0.019589	0.105730	3.346162	-0.881403	-6.679963
59893	0	-0.726392	1.934596	9.961875	-0.007385	0.019348	0.099609	3.341530	-1.017959	-6.689852
59894	0	-0.654647	1.891492	9.322688	-0.006670	0.018916	0.093218	3.337940	-1.166329	-6.702400
59895	0	-0.538763	1.690529	8.624964	-0.005493	0.016907	0.086243	3.334161	-1.303442	-6.714272
59896	0	-0.441198	1.543518	8.107161	-0.004501	0.015438	0.081066	3.328490	-1.426987	-6.726096
59897	0	-0.365060	1.446340	7.635886	-0.003723	0.014465	0.076355	3.324230	-1.533415	-6.736355
59898	0	-0.309844	1.391309	7.380027	-0.003156	0.013911	0.073798	3.325852	-1.620468	-6.739765
59899	0	-0.313653	1.391647	7.208407	-0.003174	0.013916	0.072083	3.325518	-1.678266	-6.746311
59900	0	-0.259061	1.336803	7.043706	-0.002613	0.013367	0.070436	3.326766	-1.713733	-6.751815
59901	0	-0.274190	1.348524	7.074060	-0.002747	0.013489	0.070740	3.320230	-1.720852	-6.754426
59902	0	-0.299396	1.231740	6.958125	-0.002982	0.012321	0.069581	3.312868	-1.701199	-6.759345
59903	0	-0.320362	1.397559	6.640513	-0.003174	0.013977	0.066406	3.309803	-1.650625	-6.755934
59904	0	-0.389409	1.458233	6.780468	-0.003845	0.014584	0.067807	3.307531	-1.569574	-6.755053
59905	0	-0.476854	1.617564	7.335953	-0.004700	0.016174	0.073364	3.309642	-1.464241	-6.747447
59906	0	-0.579386	1.715124	8.067110	-0.005706	0.017153	0.080677	3.307455	-1.341735	-6.730991
59907	0	-0.627243	1.696276	8.763982	-0.006165	0.016968	0.087646	3.301110	-1.203336	-6.713667
59908	0	-0.693690	1.743781	9.171297	-0.006818	0.017445	0.091721	3.293262	-1.057068	-6.703600
59909	0	-0.695621	1.825025	9.624371	-0.006836	0.018250	0.096252	3.294422	-0.916484	-6.686244
59910	0	-0.727545	1.922543	10.019275	-0.007148	0.019227	0.100202	3.293125	-0.772990	-6.674798
59911	0	-0.727261	2.014523	10.552014	-0.007141	0.020142	0.105530	3.297504	-0.632588	-6.664690
59912	0	-0.712995	1.929826	11.361950	-0.006996	0.019295	0.113628	3.301329	-0.499498	-6.654368
59913	0	-0.713121	2.167052	12.072044	-0.007019	0.021667	0.120728	3.304153	-0.394696	-6.642065
59914	0	-0.711074	2.019944	12.676543	-0.007019	0.020203	0.126770	3.300988	-0.312609	-6.637153
59915	0	-0.731926	2.118211	12.755979	-0.007263	0.021179	0.127563	3.303039	-0.262593	-6.633806
59916	0	-0.752070	2.076267	13.048353	-0.007500	0.020758	0.130486	3.306553	-0.244293	-6.628772
59917	0	-0.804374	2.228353	13.128645	-0.008057	0.022278	0.131287	3.310365	-0.255010	-6.628883
59918	0	-0.821784	2.266910	13.165296	-0.008275	0.022655	0.131652	3.321517	-0.303350	-6.637776
59919	0	-0.845099	2.271731	13.129060	-0.008545	0.022705	0.131287	3.330329	-0.383424	-6.646125
59920	0	-0.866344	2.133162	12.617590	-0.008792	0.021324	0.126168	3.334742	-0.497978	-6.650785
59921	0	-0.814960	2.137323	11.914913	-0.008301	0.021362	0.119141	3.342692	-0.640300	-6.663784
59922	0	-0.809576	2.023682	11.239231	-0.008260	0.020223	0.112383	3.354276	-0.804030	-6.678152
59923	0	-0.782882	1.979161	10.578341	-0.007996	0.019775	0.105774	3.368703	-0.980922	-6.688938
59924	0	-0.739793	1.902009	9.902791	-0.007562	0.019011	0.099017	3.375604	-1.166170	-6.705962
59925	0	-0.668582	1.703479	9.229509	-0.006836	0.017029	0.092285	3.380178	-1.348486	-6.724674
59926	0	-0.569440	1.661611	8.590157	-0.005824	0.016612	0.085894	3.383136	-1.517394	-6.744656
59927	0	-0.476875	1.526086	7.861991	-0.004883	0.015259	0.078613	3.383814	-1.679739	-6.761126
59928	0	-0.377947	1.447291	7.441630	-0.003874	0.014468	0.074412	3.388989	-1.821617	-6.772988
59929	0	-0.321177	1.404170	7.239079	-0.003296	0.014038	0.072388	3.392786	-1.951671	-6.782922
59930	0	-0.270582	1.282498	7.013641	-0.002768	0.012824	0.070134	3.392613	-2.050258	-6.788473
59931	0	-0.221608	1.300564	6.817668	-0.002258	0.013000	0.068176	3.399780	-2.119310	-6.794154
59932	0	-0.209045	1.337905	6.671164	-0.002115	0.013376	0.066711	3.403231	-2.160455	-6.799662
59933	0	-0.243470	1.312311	6.518569	-0.002441	0.013123	0.065186	3.402845	-2.171483	-6.800766
59934	0	-0.268314	1.275965	6.201080	-0.002673	0.012757	0.062012	3.406019	-2.152823	-6.803925
59935	0	-0.308221	1.331051	6.353512	-0.003052	0.013306	0.063538	3.413745	-2.098515	-6.803030
59936	0	-0.402224	1.429725	6.779927	-0.003972	0.014292	0.067803	3.422224	-2.014993	-6.797819
59937	0	-0.440443	1.507866	7.335943	-0.004333	0.015076	0.073364	3.426336	-1.905956	-6.792304
59938	0	-0.512420	1.672881	7.908461	-0.005036	0.016729	0.079090	3.425071	-1.780954	-6.781160
59939	0	-0.547617	1.599285	8.477082	-0.005371	0.015991	0.084778	3.427008	-1.641027	-6.771618
59940	0	-0.595738	1.782599	8.884376	-0.005836	0.017825	0.088852	3.427988	-1.487754	-6.760363
59941	0	-0.592275	1.788103	9.355956	-0.005798	0.017883	0.093567	3.425059	-1.337673	-6.751620
59942	0	-0.629772	1.855991	9.953906	-0.006165	0.018555	0.099548	3.430912	-1.186563	-6.741604
59943	0	-0.623765	1.910861	10.552114	-0.006104	0.019104	0.105530	3.435556	-1.042926	-6.730740
59944	0	-0.627097	1.923366	11.044946	-0.006140	0.019236	0.110456	3.433130	-0.908329	-6.725504
59945	0	-0.646976	1.989101	11.583910	-0.006348	0.019897	0.115845	3.426206	-0.788759	-6.720568
59946	0	-0.664272	2.000234	12.126044	-0.006542	0.020005	0.121265	3.422678	-0.694594	-6.714071
59947	0	-0.691000	2.136598	12.230966	-0.006836	0.021362	0.122314	3.425101	-0.625756	-6.708987
59948	0	-0.709078	2.082075	12.510902	-0.007049	0.020820	0.125112	3.424826	-0.586949	-6.709631
59949	0	-0.752179	2.203937	12.664610	-0.007507	0.022034	0.126648	3.428450	-0.573380	-6.709407
59950	0	-0.800951	2.131619	12.640018	-0.008024	0.021312	0.126400	3.430694	-0.585754	-6.711636
59951	0	-0.812271	2.185664	12.475846	-0.008179	0.021851	0.124756	3.434124	-0.635466	-6.718250
59952	0	-0.835709	2.198306	12.024982	-0.008437	0.021984	0.120244	3.430770	-0.709479	-6.728669
59953	0	-0.826109	2.063308	11.481386	-0.008362	0.020630	0.114807	3.431369	-0.807208	-6.742280
59954	0	-0.806189	2.064472	10.988191	-0.008169	0.020636	0.109876	3.438126	-0.916005	-6.757235
59955	0	-0.745370	1.959862	10.407205	-0.007568	0.019592	0.104065	3.442250	-1.038865	-6.773564
59956	0	-0.669611	1.881819	9.785766	-0.006804	0.018810	0.097852	3.448532	-1.161379	-6.781936
59957	0	-0.606025	1.818994	9.332932	-0.006165	0.018188	0.093323	3.447520	-1.285981	-6.795597
59958	0	-0.520444	1.739859	8.796830	-0.005297	0.017397	0.087963	3.447000	-1.402853	-6.808048
59959	0	-0.474139	1.635869	8.417181	-0.004822	0.016357	0.084167	3.446108	-1.509271	-6.817806
59960	0	-0.423575	1.556689	8.027225	-0.004303	0.015566	0.080269	3.445006	-1.602604	-6.821592
59961	0	-0.403927	1.520602	7.788186	-0.004089	0.015198	0.077881	3.454727	-1.674063	-6.822713
59962	0	-0.358606	1.442047	7.690690	-0.003625	0.014420	0.076905	3.453912	-1.729917	-6.829452
59963	0	-0.351574	1.514237	7.531739	-0.003540	0.015137	0.075317	3.460371	-1.765240	-6.831444
59964	0	-0.366499	1.478550	7.452355	-0.003675	0.014781	0.074524	3.465295	-1.780087	-6.834189
59965	0	-0.390967	1.452952	7.324138	-0.003906	0.014526	0.073242	3.468223	-1.774007	-6.830867
59966	0	-0.429804	1.502376	7.262811	-0.004279	0.015020	0.072630	3.471846	-1.743884	-6.830310
59967	0	-0.480035	1.593649	7.610703	-0.004761	0.015930	0.076111	3.479824	-1.684606	-6.826424
59968	0	-0.508332	1.685955	8.049300	-0.005028	0.016858	0.080497	3.480361	-1.606387	-6.817659
59969	0	-0.573827	1.721552	8.550540	-0.005676	0.017212	0.085510	3.483676	-1.524193	-6.806050
59970	0	-0.600138	1.789677	8.988815	-0.005929	0.017890	0.089894	3.490895	-1.432948	-6.795352
59971	0	-0.649238	1.752140	9.380449	-0.006409	0.017517	0.093811	3.494715	-1.331943	-6.781503
59972	0	-0.655291	1.918134	9.787950	-0.006462	0.019174	0.097887	3.502437	-1.226863	-6.771023
59973	0	-0.661594	1.844091	10.308148	-0.006531	0.018433	0.103088	3.510322	-1.132824	-6.764496
59974	0	-0.654786	2.010629	10.685155	-0.006464	0.020098	0.106858	3.518110	-1.043498	-6.760624
59975	0	-0.648698	1.934981	11.181161	-0.006409	0.019348	0.111816	3.518214	-0.963733	-6.751972
59976	0	-0.644640	1.997117	11.534195	-0.006388	0.019961	0.115347	3.526129	-0.905562	-6.743599
59977	0	-0.675232	2.014457	11.797826	-0.006714	0.020142	0.117981	3.527025	-0.867871	-6.739821
59978	0	-0.668481	2.021762	11.943768	-0.006670	0.020208	0.119440	3.533719	-0.852821	-6.739098
59979	0	-0.676185	2.118802	12.023844	-0.006775	0.021179	0.120239	3.539696	-0.863919	-6.740943
59980	0	-0.707451	2.102563	12.023760	-0.007115	0.021013	0.120237	3.548693	-0.901374	-6.738372
59981	0	-0.695513	2.124373	11.993719	-0.007019	0.021240	0.119934	3.549206	-0.960058	-6.747989
59982	0	-0.711188	2.009126	11.658761	-0.007200	0.020087	0.116583	3.549959	-1.044395	-6.752631
59983	0	-0.716348	2.020857	11.218797	-0.007263	0.020203	0.112183	3.552720	-1.143149	-6.762039
59984	0	-0.720897	1.960142	10.615839	-0.007318	0.019603	0.106151	3.547735	-1.257948	-6.773519
59985	0	-0.666348	1.965337	10.108164	-0.006775	0.019653	0.101074	3.544303	-1.380435	-6.787866
59986	0	-0.614653	1.867750	9.627285	-0.006258	0.018677	0.096266	3.541512	-1.509321	-6.796892
59987	0	-0.588001	1.764195	9.149776	-0.005981	0.017639	0.091492	3.541343	-1.632667	-6.806052
59988	0	-0.527511	1.666746	8.577042	-0.005364	0.016667	0.085765	3.537956	-1.748383	-6.814367
59989	0	-0.462112	1.562156	8.167020	-0.004700	0.015625	0.081665	3.529797	-1.855222	-6.823104
59990	0	-0.399641	1.519186	7.789268	-0.004062	0.015191	0.077889	3.527856	-1.947952	-6.835222
59991	0	-0.343041	1.458856	7.538043	-0.003479	0.014587	0.075378	3.526607	-2.019038	-6.843010
59992	0	-0.328712	1.427999	7.410288	-0.003323	0.014284	0.074100	3.517300	-2.071473	-6.849134
59993	0	-0.284625	1.434193	7.275505	-0.002869	0.014343	0.072754	3.512405	-2.104667	-6.854685
59994	0	-0.287996	1.439770	7.141403	-0.002886	0.014401	0.071413	3.503706	-2.112486	-6.860791
59995	0	-0.324348	1.446400	7.049548	-0.003235	0.014465	0.070496	3.498804	-2.097488	-6.857561
59996	0	-0.334213	1.367163	6.945515	-0.003313	0.013669	0.069457	3.500728	-2.048985	-6.861541
59997	0	-0.382908	1.440460	7.146972	-0.003784	0.014404	0.071472	3.498756	-1.977192	-6.855072
59998	0	-0.442587	1.562571	7.561332	-0.004368	0.015625	0.075617	3.497457	-1.889816	-6.844778
59999	0	-0.489931	1.611087	8.050119	-0.004822	0.016113	0.080505	3.491897	-1.780397	-6.836290
60000	0	-0.556560	1.696036	8.518997	-0.005474	0.016962	0.085196	3.487702	-1.658444	-6.827757
60001	0	-0.602129	1.739441	9.014238	-0.005920	0.017395	0.090149	3.485105	-1.531281	-6.819690
60002	0	-0.624322	1.818762	9.397323	-0.006131	0.018187	0.093981	3.484544	-1.395944	-6.809477
60003	0	-0.646294	1.904054	9.856478	-0.006348	0.019043	0.098572	3.479841	-1.263147	-6.798351
60004	0	-0.664710	1.891139	10.318925	-0.006528	0.018915	0.103196	3.473800	-1.131672	-6.790982
60005	0	-0.670536	1.934613	10.839185	-0.006592	0.019348	0.108398	3.469720	-1.012060	-6.786376
60006	0	-0.687546	2.001652	11.321470	-0.006775	0.020020	0.113220	3.464349	-0.910843	-6.770586
60007	0	-0.711111	2.026242	11.748737	-0.007019	0.020264	0.117493	3.460792	-0.820969	-6.764587
60008	0	-0.722145	2.080669	11.991872	-0.007146	0.020810	0.119923	3.454971	-0.748452	-6.758819
60009	0	-0.688172	2.123842	12.243428	-0.006836	0.021240	0.122437	3.450443	-0.704687	-6.757364
60010	0	-0.724738	2.160631	12.383412	-0.007234	0.021603	0.123836	3.450695	-0.690725	-6.752722
60011	0	-0.743021	2.195875	12.445410	-0.007446	0.021973	0.124451	3.434486	-0.703821	-6.751425
60012	0	-0.742343	2.138967	12.379001	-0.007476	0.021395	0.123786	3.426124	-0.749749	-6.759851
60013	0	-0.780015	2.149045	12.103639	-0.007874	0.021484	0.121033	3.427936	-0.816236	-6.767428
60014	0	-0.758512	2.100909	11.671126	-0.007671	0.021008	0.116706	3.425414	-0.897480	-6.780000
60015	0	-0.776493	2.093818	11.212859	-0.007874	0.020935	0.112122	3.424159	-1.004617	-6.790943
60016	0	-0.742981	1.984386	10.701571	-0.007545	0.019842	0.107008	3.421443	-1.123343	-6.802036
60017	0	-0.720585	1.922655	10.199811	-0.007324	0.019226	0.101990	3.417200	-1.252062	-6.812528
60018	0	-0.661850	1.861003	9.688705	-0.006733	0.018616	0.096878	3.405729	-1.383025	-6.822704
60019	0	-0.581310	1.757997	9.241371	-0.005920	0.017578	0.092407	3.403503	-1.511604	-6.836212
60020	0	-0.519421	1.734056	8.754088	-0.005290	0.017337	0.087536	3.403784	-1.632713	-6.842759
60021	0	-0.461636	1.654423	8.356106	-0.004700	0.016541	0.083557	3.404602	-1.742749	-6.855653
60022	0	-0.422641	1.538704	8.069890	-0.004295	0.015388	0.080695	3.399738	-1.836819	-6.865362
60023	0	-0.403399	1.482984	7.904370	-0.004089	0.014832	0.079041	3.393151	-1.913697	-6.871365
60024	0	-0.357334	1.464471	7.715610	-0.003615	0.014645	0.077154	3.389276	-1.973063	-6.875303
60025	0	-0.357085	1.452689	7.544079	-0.003601	0.014526	0.075439	3.386112	-2.016181	-6.878296
60026	0	-0.346582	1.434113	7.519828	-0.003480	0.014343	0.075197	3.378978	-2.035455	-6.877614
60027	0	-0.378604	1.477145	7.391329	-0.003784	0.014771	0.073914	3.376677	-2.030699	-6.876649
60028	0	-0.398873	1.507460	7.348484	-0.003971	0.015077	0.073485	3.369908	-2.001828	-6.875230
60029	0	-0.424383	1.531871	7.635341	-0.004211	0.015320	0.076355	3.364736	-1.952216	-6.872617
60030	0	-0.414115	1.562255	7.976673	-0.004096	0.015622	0.079769	3.362008	-1.886571	-6.872665
60031	0	-0.493887	1.629539	8.434752	-0.004883	0.016296	0.084351	3.357484	-1.809753	-6.872555
60032	0	-0.524564	1.714813	8.812438	-0.005183	0.017148	0.088128	3.354302	-1.728162	-6.866188
60033	0	-0.550178	1.788375	9.179265	-0.005432	0.017883	0.091797	3.351599	-1.640843	-6.862085
60034	0	-0.602338	1.806408	9.532280	-0.005943	0.018066	0.095327	3.345614	-1.544321	-6.854271
60035	0	-0.599588	1.843307	9.899441	-0.005920	0.018433	0.098999	3.342855	-1.456431	-6.849111
60036	0	-0.621986	1.849273	10.325727	-0.006139	0.018494	0.103262	3.338401	-1.366103	-6.836912
60037	0	-0.604889	1.873252	10.711384	-0.005981	0.018738	0.107117	3.329179	-1.293164	-6.828054
60038	0	-0.593856	1.926974	11.070978	-0.005877	0.019276	0.110712	3.319394	-1.227908	-6.822052
60039	0	-0.602128	1.964982	11.254732	-0.005981	0.019653	0.112549	3.311912	-1.186027	-6.815231
60040	0	-0.614625	1.970456	11.394797	-0.006124	0.019707	0.113949	3.305698	-1.161406	-6.812773
60041	0	-0.653823	1.989472	11.431890	-0.006531	0.019897	0.114319	3.298799	-1.151748	-6.814038
60042	0	-0.647777	2.007461	11.505172	-0.006485	0.020075	0.115051	3.294231	-1.156570	-6.813595
60043	0	-0.655622	1.989141	11.474918	-0.006592	0.019897	0.114746	3.283665	-1.189053	-6.820260
60044	0	-0.696592	1.963584	11.310750	-0.007010	0.019641	0.113104	3.273772	-1.231136	-6.822672
60045	0	-0.665299	1.989328	10.889122	-0.006714	0.019897	0.108887	3.264675	-1.291377	-6.838056
60046	0	-0.671204	1.945934	10.481073	-0.006780	0.019462	0.104806	3.257162	-1.361537	-6.843759
60047	0	-0.651377	1.892039	10.095732	-0.006592	0.018921	0.100952	3.251410	-1.446019	-6.850071
60048	0	-0.612370	1.849387	9.705975	-0.006198	0.018492	0.097055	3.248874	-1.529401	-6.861826
60049	0	-0.548011	1.806658	9.265575	-0.005554	0.018066	0.092651	3.243934	-1.616725	-6.870393
60050	0	-0.540571	1.714519	8.961332	-0.005472	0.017151	0.089608	3.231321	-1.697773	-6.870712
60051	0	-0.500650	1.659987	8.569719	-0.005066	0.016602	0.085693	3.223840	-1.773230	-6.873745
60052	0	-0.453950	1.611074	8.338291	-0.004584	0.016109	0.083381	3.220545	-1.831118	-6.877223
60053	0	-0.423473	1.568633	8.160592	-0.004272	0.015686	0.081604	3.215988	-1.880539	-6.881102
60054	0	-0.435970	1.544057	8.130405	-0.004381	0.015442	0.081303	3.209329	-1.907609	-6.884949
60055	0	-0.389490	1.537901	7.965179	-0.003906	0.015381	0.079651	3.201952	-1.920971	-6.888778
60056	0	-0.376101	1.476466	7.855364	-0.003762	0.014767	0.078553	3.194315	-1.920058	-6.892364
60057	0	-0.391799	1.507470	7.806357	-0.003906	0.015076	0.078064	3.188228	-1.900540	-6.890823
60058	0	-0.426004	1.550002	7.836590	-0.004235	0.015500	0.078367	3.183625	-1.862388	-6.889106
60059	0	-0.437181	1.617266	8.056467	-0.004333	0.016174	0.080566	3.176711	-1.806429	-6.877628
60060	0	-0.489110	1.647462	8.318337	-0.004840	0.016476	0.083186	3.170995	-1.734589	-6.874667
60061	0	-0.555313	1.708996	8.715439	-0.005493	0.017090	0.087158	3.166939	-1.654584	-6.868509
60062	0	-0.575129	1.757731	9.062424	-0.005679	0.017578	0.090629	3.161875	-1.562296	-6.865477
60063	0	-0.587555	1.782171	9.459984	-0.005798	0.017822	0.094604	3.156973	-1.467798	-6.857401
60064	0	-0.622146	1.855524	9.837277	-0.006143	0.018553	0.098378	3.155624	-1.374895	-6.849396
60065	0	-0.691423	1.916063	10.168012	-0.006836	0.019165	0.101685	3.146572	-1.285410	-6.844959
60066	0	-0.682881	1.964702	10.490445	-0.006754	0.019644	0.104910	3.145762	-1.202302	-6.837541
60067	0	-0.672129	1.995588	10.937130	-0.006653	0.019958	0.109375	3.138555	-1.129005	-6.829933
60068	0	-0.679005	1.970827	11.278198	-0.006733	0.019709	0.112785	3.133507	-1.069187	-6.821120
60069	0	-0.674885	1.996065	11.401123	-0.006714	0.019958	0.114014	3.130751	-1.031859	-6.811719
60070	0	-0.686607	2.033149	11.602043	-0.006846	0.020329	0.116022	3.128661	-1.009836	-6.808852
60071	0	-0.689491	2.051062	11.688195	-0.006897	0.020508	0.116882	3.126150	-1.008900	-6.807084
60072	0	-0.686804	2.045869	11.718678	-0.006893	0.020452	0.117187	3.127704	-1.029954	-6.809411
60073	0	-0.666959	2.063256	11.755576	-0.006714	0.020630	0.117554	3.124651	-1.069397	-6.810882
60074	0	-0.705130	2.021309	11.627865	-0.007114	0.020207	0.116276	3.124371	-1.127511	-6.814312
60075	0	-0.669375	1.996017	11.230927	-0.006775	0.019958	0.112305	3.120117	-1.205609	-6.824600
60076	0	-0.670979	1.960257	10.816728	-0.006802	0.019595	0.108163	3.121771	-1.297976	-6.832745
60077	0	-0.661402	1.899350	10.388614	-0.006714	0.018982	0.103882	3.128144	-1.402948	-6.840559
60078	0	-0.654432	1.858338	9.986746	-0.006644	0.018577	0.099862	3.129456	-1.512281	-6.850058
60079	0	-0.637019	1.777034	9.595226	-0.006470	0.017761	0.095947	3.133930	-1.625609	-6.863097
60080	0	-0.557583	1.717602	9.126049	-0.005671	0.017168	0.091256	3.137400	-1.739127	-6.867968
60081	0	-0.504308	1.685042	8.728426	-0.005127	0.016846	0.087280	3.137200	-1.843844	-6.875378
60082	0	-0.464676	1.606409	8.454385	-0.004721	0.016061	0.084540	3.135272	-1.938916	-6.879328
60083	0	-0.421200	1.593361	8.142338	-0.004272	0.015930	0.081421	3.134036	-2.018953	-6.886821
60084	0	-0.398075	1.538836	7.990221	-0.004032	0.015388	0.079900	3.129076	-2.087946	-6.889895
60085	0	-0.356777	1.513762	7.867566	-0.003601	0.015137	0.078674	3.124394	-2.132240	-6.890065
60086	0	-0.339316	1.477415	7.739490	-0.003414	0.014771	0.077394	3.122476	-2.159408	-6.888470
60087	0	-0.334779	1.459222	7.574411	-0.003357	0.014587	0.075745	3.123853	-2.169674	-6.883495
60088	0	-0.346404	1.435508	7.568093	-0.003461	0.014352	0.075682	3.123058	-2.161514	-6.884431
60089	0	-0.385953	1.471528	7.507137	-0.003845	0.014709	0.075073	3.126347	-2.136578	-6.885646
60090	0	-0.403024	1.515230	7.683594	-0.003997	0.015148	0.076838	3.126886	-2.084372	-6.876499
60091	0	-0.431485	1.562930	8.056332	-0.004272	0.015625	0.080566	3.127524	-2.021754	-6.872728
60092	0	-0.478140	1.624633	8.391219	-0.004727	0.016244	0.083916	3.125403	-1.945891	-6.867104
60093	0	-0.525312	1.672312	8.745960	-0.005188	0.016724	0.087463	3.119423	-1.858660	-6.860353
60094	0	-0.521178	1.745657	9.050296	-0.005140	0.017454	0.090508	3.117160	-1.766371	-6.851734
60095	0	-0.545304	1.776312	9.459946	-0.005371	0.017761	0.094604	3.114185	-1.665369	-6.842882
60096	0	-0.598990	1.819276	9.782262	-0.005907	0.018191	0.097828	3.110726	-1.566363	-6.840366
60097	0	-0.612199	1.861852	10.180139	-0.006042	0.018616	0.101807	3.108559	-1.474785	-6.834652
60098	0	-0.634499	1.849989	10.514740	-0.006268	0.018499	0.105152	3.103643	-1.388243	-6.827616
60099	0	-0.660446	1.898420	10.814943	-0.006531	0.018982	0.108154	3.100558	-1.307751	-6.822488
60100	0	-0.644091	1.947689	11.094820	-0.006377	0.019474	0.110952	3.097836	-1.239401	-6.815758
60101	0	-0.645066	1.983890	11.230185	-0.006409	0.019836	0.112305	3.094418	-1.193700	-6.808065
60102	0	-0.658011	1.979173	11.357626	-0.006555	0.019780	0.113580	3.100026	-1.164623	-6.806023
60103	0	-0.666181	2.002390	11.517206	-0.006653	0.020020	0.115173	3.098142	-1.152052	-6.803850
60104	0	-0.702444	1.978283	11.401163	-0.007037	0.019783	0.114011	3.091426	-1.160944	-6.801193
60105	0	-0.699037	2.020990	11.413622	-0.007019	0.020203	0.114136	3.092243	-1.185113	-6.810946
60106	0	-0.722268	1.998062	11.139155	-0.007269	0.019972	0.111390	3.094496	-1.227835	-6.816088
60107	0	-0.684017	1.979037	10.882655	-0.006897	0.019775	0.108826	3.103327	-1.282581	-6.821212
60108	0	-0.672453	1.925893	10.522882	-0.006787	0.019255	0.105226	3.100991	-1.345615	-6.830045
60109	0	-0.658977	1.880418	10.132149	-0.006653	0.018799	0.101318	3.100038	-1.411506	-6.837355
60110	0	-0.621498	1.856857	9.882530	-0.006286	0.018564	0.098822	3.097881	-1.487892	-6.842269
60111	0	-0.590941	1.794746	9.564599	-0.005981	0.017944	0.095642	3.094390	-1.568517	-6.846289
60112	0	-0.559429	1.734149	9.186829	-0.005660	0.017340	0.091865	3.089327	-1.644987	-6.846678
60113	0	-0.531714	1.721786	8.856412	-0.005371	0.017212	0.088562	3.090032	-1.709190	-6.858274
60114	0	-0.509278	1.679916	8.698129	-0.005143	0.016796	0.086979	3.086932	-1.770136	-6.863558
60115	0	-0.465924	1.617458	8.514622	-0.004700	0.016174	0.085144	3.080285	-1.819396	-6.867358
60116	0	-0.459244	1.593501	8.417187	-0.004620	0.015930	0.084171	3.080000	-1.851419	-6.871077
60117	0	-0.425674	1.581158	8.313003	-0.004272	0.015808	0.083130	3.078015	-1.868369	-6.877974
60118	0	-0.398910	1.587709	8.233660	-0.003998	0.015876	0.082336	3.072997	-1.875995	-6.879385
60119	0	-0.433431	1.587307	8.160320	-0.004333	0.015869	0.081604	3.071834	-1.870568	-6.880615
60120	0	-0.404124	1.624775	8.172268	-0.004030	0.016243	0.081724	3.071869	-1.851123	-6.881538
60121	0	-0.441740	1.666692	8.343299	-0.004395	0.016663	0.083435	3.071181	-1.816070	-6.877724
60122	0	-0.490219	1.661907	8.635641	-0.004869	0.016610	0.086360	3.076424	-1.769205	-6.871057
60123	0	-0.541260	1.697306	8.935196	-0.005371	0.016968	0.089355	3.076638	-1.712719	-6.863802
60124	0	-0.575282	1.728915	9.245636	-0.005701	0.017283	0.092461	3.077291	-1.645416	-6.857952
60125	0	-0.578534	1.788594	9.502833	-0.005737	0.017883	0.095032	3.073932	-1.584239	-6.851159
60126	0	-0.601371	1.844116	9.813283	-0.005959	0.018437	0.098137	3.071845	-1.516669	-6.842453
60127	0	-0.603178	1.874678	10.064230	-0.005981	0.018738	0.100647	3.075466	-1.456022	-6.835212
60128	0	-0.601052	1.900739	10.313573	-0.005962	0.019000	0.103140	3.076966	-1.399072	-6.829050
60129	0	-0.608336	1.917264	10.613643	-0.006042	0.019165	0.106140	3.078383	-1.351326	-6.821836
60130	0	-0.597161	1.954919	10.826670	-0.005943	0.019547	0.108269	3.074301	-1.317491	-6.815414
60131	0	-0.648601	1.929560	11.028809	-0.006470	0.019287	0.110291	3.076230	-1.296129	-6.818515
60132	0	-0.650640	1.949080	11.101627	-0.006503	0.019486	0.111017	3.073640	-1.288169	-6.817301
60133	0	-0.646039	1.966229	11.163226	-0.006470	0.019653	0.111633	3.075600	-1.292924	-6.819332
60134	0	-0.629955	1.986074	11.120362	-0.006330	0.019854	0.111203	3.075465	-1.318718	-6.819034
60135	0	-0.612699	1.947516	11.059692	-0.006165	0.019470	0.110596	3.073032	-1.352324	-6.821733
60136	0	-0.652696	1.905544	10.889127	-0.006579	0.019053	0.108889	3.068239	-1.402117	-6.818588
60137	0	-0.604081	1.892338	10.583812	-0.006104	0.018921	0.105835	3.063093	-1.464105	-6.823678
60138	0	-0.585481	1.886849	10.260876	-0.005921	0.018864	0.102606	3.060645	-1.532218	-6.833314
60139	0	-0.591290	1.861997	9.955165	-0.005981	0.018616	0.099548	3.057597	-1.604840	-6.839283
60140	0	-0.578224	1.801473	9.626187	-0.005849	0.018013	0.096258	3.051744	-1.677823	-6.847218
60141	0	-0.549069	1.764151	9.308194	-0.005554	0.017639	0.093079	3.046576	-1.749757	-6.849930
60142	0	-0.500970	1.715529	9.003562	-0.005066	0.017155	0.090033	3.039382	-1.815123	-6.853854
60143	0	-0.501515	1.647775	8.685631	-0.005066	0.016479	0.086853	3.029237	-1.875903	-6.861697
60144	0	-0.455941	1.647411	8.441994	-0.004601	0.016476	0.084417	3.019252	-1.927005	-6.864602
60145	0	-0.448254	1.623354	8.288795	-0.004517	0.016235	0.082886	3.009048	-1.968208	-6.870349
60146	0	-0.405959	1.561821	8.160959	-0.004084	0.015621	0.081608	2.997157	-1.996406	-6.871564
60147	0	-0.377182	1.574587	8.068929	-0.003784	0.015747	0.080688	2.987836	-2.008657	-6.872829
60148	0	-0.393769	1.544322	8.081093	-0.003942	0.015439	0.080812	2.986174	-2.010358	-6.875234
60149	0	-0.385559	1.550653	7.995486	-0.003845	0.015503	0.079956	2.983827	-1.990788	-6.874866
60150	0	-0.412832	1.551086	8.013513	-0.004110	0.015510	0.080136	2.978282	-1.960499	-6.875064
60151	0	-0.400163	1.599336	8.141880	-0.003967	0.015991	0.081421	2.974039	-1.908047	-6.875668
60152	0	-0.469276	1.630104	8.391503	-0.004649	0.016300	0.083918	2.968084	-1.844561	-6.873752
60153	0	-0.505651	1.665775	8.697305	-0.005005	0.016663	0.086975	2.954613	-1.772740	-6.869528
60154	0	-0.529860	1.719972	9.014076	-0.005235	0.017201	0.090144	2.945362	-1.688008	-6.860413
60155	0	-0.562175	1.782088	9.313587	-0.005554	0.017822	0.093140	2.936469	-1.601472	-6.849241
60156	0	-0.594682	1.818389	9.587347	-0.005877	0.018185	0.095878	2.928355	-1.514045	-6.834084
60157	0	-0.599946	1.892102	9.972671	-0.005920	0.018921	0.099731	2.921662	-1.419597	-6.832748
60158	0	-0.621635	1.934499	10.307424	-0.006145	0.019348	0.103078	2.911054	-1.337079	-6.826261
60159	0	-0.653669	1.952740	10.583156	-0.006470	0.019531	0.105835	2.899747	-1.260656	-6.820068
60160	0	-0.660052	1.945650	10.826636	-0.006546	0.019462	0.108269	2.887018	-1.198735	-6.815239
60161	0	-0.663415	1.983722	11.034888	-0.006592	0.019836	0.110352	2.880281	-1.150407	-6.808473
60162	0	-0.699074	2.002211	11.169183	-0.006958	0.020020	0.111694	2.875259	-1.112274	-6.799542
60163	0	-0.685480	2.050687	11.291407	-0.006836	0.020508	0.112915	2.866567	-1.088204	-6.795056
60164	0	-0.699796	2.037826	11.395049	-0.006996	0.020383	0.113950	2.854049	-1.081078	-6.795236
60165	0	-0.694327	2.038079	11.462580	-0.006958	0.020386	0.114624	2.840987	-1.090316	-6.792414
60166	0	-0.674088	2.031888	11.346743	-0.006775	0.020325	0.113464	2.826877	-1.118710	-6.794865
60167	0	-0.666378	1.995870	11.108697	-0.006714	0.019958	0.111084	2.818745	-1.163984	-6.801224
60168	0	-0.686255	1.990393	10.804054	-0.006922	0.019897	0.108038	2.817014	-1.220282	-6.801723
60169	0	-0.639859	1.940929	10.559514	-0.006470	0.019409	0.105591	2.808501	-1.290645	-6.805395
60170	0	-0.625649	1.867772	10.212396	-0.006332	0.018677	0.102119	2.800856	-1.368823	-6.810186
60171	0	-0.633086	1.824936	9.985852	-0.006409	0.018250	0.099854	2.791891	-1.451044	-6.816290
60172	0	-0.612295	1.794354	9.577856	-0.006199	0.017943	0.095774	2.783155	-1.534768	-6.819886
60173	0	-0.542511	1.794363	9.289965	-0.005493	0.017944	0.092896	2.773656	-1.611522	-6.828012
60174	0	-0.542161	1.751943	8.985432	-0.005484	0.017515	0.089851	2.770381	-1.683509	-6.833473
60175	0	-0.519647	1.727398	8.795458	-0.005249	0.017273	0.087952	2.762934	-1.745139	-6.830662
60176	0	-0.486141	1.660217	8.545642	-0.004903	0.016603	0.085454	2.753922	-1.794056	-6.830727
60177	0	-0.466006	1.616952	8.465887	-0.004700	0.016174	0.084656	2.738898	-1.841153	-6.829768
60178	0	-0.447310	1.579670	8.344255	-0.004499	0.015799	0.083441	2.727963	-1.871015	-6.832556
60179	0	-0.462068	1.556641	8.215387	-0.004639	0.015564	0.082153	2.722977	-1.890030	-6.830417
60180	0	-0.447477	1.599593	8.203162	-0.004481	0.015996	0.082031	2.714658	-1.893349	-6.827104
60181	0	-0.433804	1.611201	8.123780	-0.004333	0.016113	0.081238	2.704757	-1.881395	-6.822866
60182	0	-0.435723	1.653627	8.251811	-0.004343	0.016538	0.082519	2.694830	-1.856364	-6.820677
60183	0	-0.448413	1.617530	8.440992	-0.004456	0.016174	0.084412	2.688328	-1.812555	-6.817481
60184	0	-0.460767	1.672730	8.672511	-0.004576	0.016726	0.086727	2.682727	-1.765437	-6.810725
60185	0	-0.492605	1.714873	8.935351	-0.004883	0.017151	0.089355	2.672261	-1.705233	-6.806736
60186	0	-0.544502	1.727000	9.178903	-0.005399	0.017268	0.091792	2.666850	-1.642709	-6.801415
60187	0	-0.572389	1.758118	9.521143	-0.005676	0.017578	0.095215	2.662691	-1.580679	-6.793222
60188	0	-0.570162	1.837331	9.764652	-0.005652	0.018377	0.097649	2.650145	-1.518271	-6.783429
60189	0	-0.596801	1.818688	9.991201	-0.005920	0.018188	0.099915	2.640574	-1.458744	-6.780702
60190	0	-0.593921	1.848935	10.216470	-0.005896	0.018490	0.102167	2.632162	-1.404846	-6.775309
60191	0	-0.602223	1.867341	10.430734	-0.005981	0.018677	0.104309	2.620532	-1.355000	-6.768140
60192	0	-0.584980	1.927974	10.601258	-0.005820	0.019279	0.106014	2.612805	-1.317730	-6.764307
60193	0	-0.618470	1.934461	10.729928	-0.006165	0.019348	0.107300	2.600970	-1.290618	-6.762939
60194	0	-0.634232	1.927719	10.790780	-0.006328	0.019279	0.107908	2.590342	-1.269395	-6.759534
60195	0	-0.634622	1.928631	10.839866	-0.006348	0.019287	0.108398	2.581216	-1.264882	-6.761460
60196	0	-0.645242	1.909979	10.821660	-0.006467	0.019102	0.108215	2.570341	-1.273931	-6.760810
60197	0	-0.632009	1.885465	10.711925	-0.006348	0.018860	0.107117	2.556229	-1.296885	-6.763614
60198	0	-0.601376	1.897197	10.596372	-0.006049	0.018971	0.105962	2.548047	-1.328622	-6.763046
60199	0	-0.618355	1.885501	10.321387	-0.006226	0.018860	0.103210	2.533937	-1.368434	-6.765564
60200	0	-0.615815	1.848226	10.047375	-0.006205	0.018484	0.100471	2.523019	-1.414436	-6.767850
60201	0	-0.581254	1.818572	9.839196	-0.005859	0.018188	0.098389	2.511048	-1.461915	-6.772016
60202	0	-0.578234	1.787644	9.620015	-0.005829	0.017878	0.096197	2.500970	-1.510188	-6.775159
60203	0	-0.575713	1.732982	9.338711	-0.005798	0.017334	0.093384	2.487171	-1.553696	-6.777465
60204	0	-0.537444	1.683518	9.107282	-0.005413	0.016837	0.091070	2.475888	-1.595358	-6.775161
60205	0	-0.545645	1.666217	8.911367	-0.005493	0.016663	0.089111	2.466579	-1.635565	-6.776710
60206	0	-0.496131	1.684368	8.771318	-0.004993	0.016844	0.087711	2.457824	-1.670564	-6.779842
60207	0	-0.462100	1.654127	8.624348	-0.004639	0.016541	0.086243	2.450266	-1.687430	-6.779372
60208	0	-0.471302	1.623912	8.508417	-0.004726	0.016236	0.085084	2.445604	-1.698905	-6.782677
60209	0	-0.445295	1.629298	8.526690	-0.004456	0.016296	0.085266	2.432690	-1.696134	-6.781143
60210	0	-0.457817	1.634886	8.477868	-0.004573	0.016350	0.084779	2.422986	-1.682952	-6.771554
60211	0	-0.471121	1.623213	8.496092	-0.004700	0.016235	0.084961	2.410483	-1.661464	-6.770559
60212	0	-0.486497	1.634927	8.520325	-0.004845	0.016351	0.085204	2.400270	-1.628467	-6.762650
60213	0	-0.504001	1.635619	8.727848	-0.005005	0.016357	0.087280	2.390585	-1.576953	-6.755285
60214	0	-0.535833	1.666014	9.014190	-0.005322	0.016660	0.090144	2.383060	-1.524712	-6.747470
60215	0	-0.547321	1.739338	9.258822	-0.005432	0.017395	0.092590	2.372980	-1.468542	-6.737778
60216	0	-0.580581	1.751579	9.459647	-0.005760	0.017513	0.094600	2.368031	-1.407988	-6.728558
60217	0	-0.566043	1.769833	9.667740	-0.005615	0.017700	0.096680	2.357866	-1.349027	-6.723892
60218	0	-0.596801	1.837176	9.930132	-0.005920	0.018372	0.099304	2.350034	-1.288799	-6.711676
60219	0	-0.633054	1.873660	10.247554	-0.006287	0.018738	0.102478	2.340740	-1.234170	-6.708677
60220	0	-0.641844	1.903659	10.393520	-0.006376	0.019040	0.103937	2.328811	-1.182157	-6.700496
60221	0	-0.656551	1.904517	10.607656	-0.006531	0.019043	0.106079	2.323073	-1.138903	-6.692592
60222	0	-0.674453	1.899132	10.723073	-0.006723	0.018986	0.107233	2.320714	-1.110392	-6.683388
60223	0	-0.690961	1.892646	10.809148	-0.006897	0.018921	0.108093	2.318328	-1.090754	-6.679176
60224	0	-0.686054	1.917908	10.937064	-0.006862	0.019176	0.109371	2.313581	-1.085514	-6.672971
60225	0	-0.646043	1.941189	10.992438	-0.006470	0.019409	0.109924	2.307828	-1.088662	-6.667039
60226	0	-0.655136	1.941409	10.937631	-0.006574	0.019414	0.109375	2.299251	-1.105292	-6.659171
60227	0	-0.667512	1.929202	10.894927	-0.006714	0.019287	0.108948	2.295725	-1.138753	-6.663236
60228	0	-0.634305	1.881456	10.699851	-0.006394	0.018808	0.106997	2.293424	-1.186349	-6.661977
60229	0	-0.617165	1.886567	10.425021	-0.006226	0.018860	0.104248	2.290749	-1.238220	-6.658488
60230	0	-0.611858	1.838784	10.187427	-0.006182	0.018382	0.101871	2.288142	-1.301543	-6.658417
60231	0	-0.597651	1.819547	9.930692	-0.006042	0.018188	0.099304	2.287076	-1.369844	-6.658412
60232	0	-0.578682	1.753296	9.613879	-0.005855	0.017530	0.096135	2.280718	-1.442883	-6.650724
60233	0	-0.567586	1.715218	9.381454	-0.005737	0.017151	0.093811	2.273159	-1.510138	-6.649828
60234	0	-0.525380	1.685083	9.070057	-0.005310	0.016846	0.090698	2.270678	-1.573364	-6.652782
60235	0	-0.501859	1.672879	8.868580	-0.005066	0.016724	0.088684	2.268368	-1.626868	-6.651872
60236	0	-0.480999	1.667733	8.691823	-0.004851	0.016672	0.086917	2.266350	-1.673807	-6.650104
60237	0	-0.472400	1.648510	8.508397	-0.004761	0.016479	0.085083	2.264998	-1.715808	-6.644162
60238	0	-0.441749	1.612484	8.404756	-0.004444	0.016124	0.084046	2.257716	-1.744886	-6.640328
60239	0	-0.443942	1.568922	8.306911	-0.004456	0.015686	0.083069	2.253579	-1.760123	-6.640814
60240	0	-0.447337	1.545290	8.258022	-0.004485	0.015448	0.082581	2.252315	-1.769559	-6.635963
60241	0	-0.427462	1.563037	8.227426	-0.004272	0.015625	0.082275	2.251354	-1.760004	-6.629199
60242	0	-0.453237	1.569932	8.257657	-0.004521	0.015697	0.082578	2.246898	-1.738398	-6.623059
60243	0	-0.435623	1.618086	8.373779	-0.004333	0.016174	0.083740	2.247660	-1.701214	-6.617580
60244	0	-0.465713	1.619333	8.556272	-0.004624	0.016188	0.085566	2.247096	-1.651510	-6.607449
60245	0	-0.491752	1.654366	8.788810	-0.004883	0.016541	0.087891	2.243100	-1.600430	-6.599442
60246	0	-0.511938	1.673099	9.014047	-0.005076	0.016729	0.090143	2.237167	-1.540130	-6.589404
60247	0	-0.529552	1.727662	9.283115	-0.005249	0.017273	0.092834	2.233699	-1.477107	-6.580047
60248	0	-0.546120	1.770983	9.477622	-0.005405	0.017707	0.094780	2.229574	-1.404098	-6.576658
60249	0	-0.566679	1.819324	9.722513	-0.005615	0.018188	0.097229	2.227326	-1.337704	-6.573157
60250	0	-0.614482	1.826336	9.929129	-0.006087	0.018259	0.099296	2.224484	-1.265771	-6.565752
60251	0	-0.627558	1.849039	10.210935	-0.006226	0.018494	0.102112	2.212839	-1.204009	-6.552209
60252	0	-0.606991	1.885641	10.423977	-0.006022	0.018852	0.104243	2.209473	-1.146013	-6.544112
60253	0	-0.595657	1.928814	10.564964	-0.005920	0.019287	0.105652	2.202526	-1.100772	-6.537006
60254	0	-0.651033	1.929595	10.704698	-0.006482	0.019289	0.107050	2.201919	-1.064279	-6.536099
60255	0	-0.642810	1.965937	10.790790	-0.006409	0.019653	0.107910	2.200168	-1.037269	-6.533956
60256	0	-0.633526	1.960980	10.808683	-0.006326	0.019604	0.108088	2.198387	-1.020530	-6.533752
60257	0	-0.658591	1.946931	10.852103	-0.006592	0.019470	0.108521	2.189075	-1.019863	-6.530003
60258	0	-0.668815	1.904591	10.766700	-0.006702	0.019041	0.107667	2.185680	-1.028117	-6.526148
60259	0	-0.644318	1.929505	10.583513	-0.006470	0.019287	0.105835	2.185664	-1.049613	-6.522550
60260	0	-0.662747	1.936805	10.431038	-0.006661	0.019363	0.104309	2.182217	-1.079413	-6.523880
60261	0	-0.637033	1.886578	10.254037	-0.006409	0.018860	0.102539	2.180076	-1.114782	-6.520739
60262	0	-0.597837	1.887892	10.077250	-0.006028	0.018871	0.100771	2.179892	-1.163653	-6.513851
60263	0	-0.586882	1.843547	9.826917	-0.005920	0.018433	0.098267	2.174481	-1.215919	-6.515879
60264	0	-0.577205	1.813524	9.632052	-0.005819	0.018132	0.096318	2.169331	-1.264357	-6.514633
60265	0	-0.568998	1.758099	9.417959	-0.005737	0.017578	0.094177	2.164069	-1.314114	-6.515519
60266	0	-0.560593	1.740268	9.161948	-0.005646	0.017400	0.091618	2.158934	-1.356233	-6.509739
60267	0	-0.570269	1.721587	9.063864	-0.005737	0.017212	0.090637	2.155188	-1.392419	-6.501315
60268	0	-0.539538	1.667289	8.850422	-0.005425	0.016670	0.088503	2.149904	-1.423897	-6.492643
60269	0	-0.534925	1.690892	8.783050	-0.005371	0.016907	0.087830	2.144479	-1.444992	-6.498973
60270	0	-0.501045	1.679211	8.758643	-0.005023	0.016788	0.087586	2.140963	-1.454239	-6.500211
60271	0	-0.475990	1.679225	8.666850	-0.004761	0.016785	0.086670	2.142799	-1.448466	-6.497944
60272	0	-0.476188	1.674364	8.678696	-0.004760	0.016738	0.086788	2.142084	-1.438919	-6.487788
60273	0	-0.488475	1.679060	8.715695	-0.004883	0.016785	0.087158	2.141759	-1.429546	-6.484997
60274	0	-0.508482	1.698536	8.794680	-0.005071	0.016979	0.087949	2.141740	-1.404604	-6.478396
60275	0	-0.502881	1.685029	8.941430	-0.005005	0.016846	0.089417	2.139723	-1.367618	-6.473483
60276	0	-0.538221	1.716281	9.154602	-0.005360	0.017159	0.091548	2.136049	-1.332990	-6.469380
60277	0	-0.558345	1.764264	9.350346	-0.005554	0.017639	0.093506	2.132437	-1.290930	-6.461602
60278	0	-0.558699	1.777089	9.514556	-0.005553	0.017768	0.095148	2.128274	-1.244116	-6.455799
60279	0	-0.570811	1.800891	9.734856	-0.005676	0.018005	0.097351	2.124630	-1.200423	-6.447612
60280	0	-0.577421	1.856768	9.929538	-0.005741	0.018561	0.099298	2.124135	-1.156016	-6.438925
60281	0	-0.576445	1.868339	10.070523	-0.005737	0.018677	0.100708	2.123887	-1.118750	-6.433731
60282	0	-0.593897	1.875418	10.308076	-0.005916	0.018751	0.103083	2.119331	-1.086447	-6.425044
60283	0	-0.587345	1.916736	10.357543	-0.005859	0.019165	0.103577	2.113963	-1.064278	-6.416113
60284	0	-0.607935	1.905306	10.479288	-0.006071	0.019047	0.104795	2.112880	-1.048489	-6.414192
60285	0	-0.622514	1.905022	10.497918	-0.006226	0.019043	0.104980	2.112747	-1.042079	-6.411888
60286	0	-0.621692	1.899974	10.503847	-0.006225	0.018996	0.105039	2.108489	-1.043444	-6.410025
60287	0	-0.596772	1.935032	10.571327	-0.005981	0.019348	0.105713	2.102690	-1.051196	-6.406784
60288	0	-0.598742	1.904211	10.498294	-0.006016	0.019047	0.104980	2.089316	-1.074768	-6.402682
60289	0	-0.582596	1.861489	10.351766	-0.005859	0.018616	0.103516	2.080058	-1.104309	-6.397096
60290	0	-0.605613	1.873397	10.138618	-0.006100	0.018736	0.101383	2.069525	-1.145803	-6.396753
60291	0	-0.569332	1.867966	9.955032	-0.005737	0.018677	0.099548	2.064497	-1.188635	-6.396291
60292	0	-0.572897	1.819622	9.747904	-0.005774	0.018193	0.097477	2.059613	-1.233221	-6.394341
60293	0	-0.575325	1.776242	9.558356	-0.005798	0.017761	0.095581	2.052581	-1.279466	-6.390178
60294	0	-0.542320	1.739685	9.339014	-0.005466	0.017397	0.093388	2.044212	-1.324687	-6.391224
60295	0	-0.551456	1.708799	9.131135	-0.005554	0.017090	0.091309	2.033572	-1.366660	-6.389696
60296	0	-0.519769	1.714734	8.972844	-0.005233	0.017147	0.089726	2.025522	-1.403834	-6.382231
60297	0	-0.491482	1.703146	8.886829	-0.004944	0.017029	0.088867	2.020732	-1.433686	-6.379888
60298	0	-0.499031	1.679257	8.703855	-0.005010	0.016789	0.087038	2.016863	-1.451765	-6.381524
60299	0	-0.456508	1.709293	8.630377	-0.004578	0.017090	0.086304	2.012969	-1.461211	-6.377856
60300	0	-0.460612	1.654453	8.569411	-0.004614	0.016546	0.085693	2.002711	-1.464512	-6.371798
60301	0	-0.445979	1.653949	8.502195	-0.004456	0.016541	0.085022	1.993556	-1.452029	-6.368415
60302	0	-0.441160	1.629431	8.550871	-0.004403	0.016294	0.085509	1.987028	-1.433939	-6.371821
60303	0	-0.477672	1.660193	8.569240	-0.004761	0.016602	0.085693	1.979830	-1.406086	-6.362680
60304	0	-0.493705	1.660140	8.666585	-0.004915	0.016602	0.086667	1.972132	-1.370864	-6.361113
60305	0	-0.497393	1.697022	8.868193	-0.004944	0.016968	0.088684	1.967874	-1.325790	-6.356958
60306	0	-0.528705	1.745976	9.081360	-0.005250	0.017461	0.090816	1.959236	-1.272967	-6.348942
60307	0	-0.541287	1.763875	9.277109	-0.005371	0.017639	0.092773	1.951491	-1.215383	-6.341697
60308	0	-0.525284	1.818876	9.490246	-0.005213	0.018188	0.094905	1.945634	-1.161004	-6.330981
60309	0	-0.541725	1.812693	9.686032	-0.005371	0.018127	0.096863	1.937858	-1.100435	-6.324171
60310	0	-0.605760	1.849270	9.880741	-0.006015	0.018492	0.098810	1.931765	-1.044794	-6.318902
60311	0	-0.589931	1.873821	10.143804	-0.005859	0.018738	0.101440	1.925002	-0.993555	-6.310858
60312	0	-0.622936	1.904374	10.301879	-0.006185	0.019043	0.103022	1.918663	-0.937716	-6.302499
60313	0	-0.643923	1.898084	10.473465	-0.006409	0.018982	0.104736	1.910180	-0.897969	-6.294534
60314	0	-0.637101	1.928518	10.570756	-0.006349	0.019284	0.105709	1.903790	-0.867230	-6.286560
60315	0	-0.660499	1.928982	10.699333	-0.006592	0.019287	0.106995	1.899248	-0.846431	-6.281826
60316	0	-0.625734	1.978336	10.747917	-0.006252	0.019780	0.107480	1.895127	-0.834266	-6.276291
60317	0	-0.634348	1.995392	10.742297	-0.006348	0.019958	0.107422	1.882687	-0.831769	-6.274741
60318	0	-0.644401	1.964328	10.754697	-0.006461	0.019644	0.107546	1.874567	-0.842771	-6.280551
60319	0	-0.644784	1.965103	10.650810	-0.006470	0.019653	0.106506	1.864387	-0.859052	-6.280580
60320	0	-0.663528	1.922176	10.504654	-0.006671	0.019221	0.105044	1.856996	-0.890451	-6.276438
60321	0	-0.636424	1.892107	10.315214	-0.006409	0.018921	0.103149	1.849183	-0.932167	-6.269105
60322	0	-0.626956	1.861608	10.114322	-0.006322	0.018616	0.101140	1.841534	-0.983627	-6.264695
60323	0	-0.605452	1.824821	9.924641	-0.006104	0.018250	0.099243	1.832131	-1.032345	-6.267350
60324	0	-0.577340	1.849022	9.650552	-0.005825	0.018491	0.096502	1.823471	-1.085707	-6.265551
60325	0	-0.538363	1.831259	9.497308	-0.005432	0.018311	0.094971	1.818082	-1.136306	-6.265551
60326	0	-0.547235	1.770470	9.271992	-0.005521	0.017704	0.092717	1.811056	-1.188290	-6.266064
60327	0	-0.526842	1.751500	9.094521	-0.005310	0.017517	0.090942	1.800619	-1.232959	-6.264261
60328	0	-0.500677	1.683739	8.930207	-0.005046	0.016841	0.089299	1.788321	-1.275427	-6.257883
60329	0	-0.527590	1.642014	8.892995	-0.005310	0.016418	0.088928	1.782753	-1.311848	-6.252799
60330	0	-0.497561	1.654476	8.728422	-0.004999	0.016543	0.087283	1.776895	-1.335374	-6.240162
60331	0	-0.498786	1.660384	8.685357	-0.005005	0.016602	0.086853	1.772504	-1.350564	-6.238278
60332	0	-0.502214	1.648111	8.600052	-0.005033	0.016483	0.085999	1.762220	-1.357318	-6.234057
60333	0	-0.469751	1.672086	8.599919	-0.004700	0.016724	0.085999	1.751181	-1.353332	-6.225537
60334	0	-0.451835	1.689895	8.599960	-0.004513	0.016901	0.085999	1.741352	-1.339248	-6.224842
60335	0	-0.452875	1.665607	8.715882	-0.004517	0.016663	0.087158	1.725741	-1.316734	-6.221989
60336	0	-0.492368	1.658363	8.813569	-0.004908	0.016588	0.088136	1.712769	-1.289367	-6.215613
60337	0	-0.496528	1.690729	8.978143	-0.004944	0.016907	0.089783	1.706517	-1.255658	-6.208868
60338	0	-0.538034	1.733382	9.191475	-0.005354	0.017335	0.091916	1.698349	-1.216472	-6.209976
60339	0	-0.552180	1.745779	9.405318	-0.005493	0.017456	0.094055	1.693559	-1.175351	-6.196617
60340	0	-0.564119	1.769962	9.551414	-0.005611	0.017703	0.095515	1.682671	-1.133395	-6.188676
60341	0	-0.570556	1.794815	9.765384	-0.005676	0.017944	0.097656	1.680365	-1.092751	-6.184976
60342	0	-0.588871	1.800254	9.930298	-0.005859	0.018005	0.099304	1.670295	-1.052630	-6.175194
60343	0	-0.588696	1.849275	10.119485	-0.005859	0.018494	0.101196	1.662571	-1.015046	-6.172849
60344	0	-0.594422	1.854906	10.168421	-0.005920	0.018555	0.101685	1.649449	-0.981833	-6.167941
60345	0	-0.615490	1.902732	10.265273	-0.006141	0.019028	0.102654	1.642125	-0.959437	-6.161694
60346	0	-0.623400	1.880154	10.327048	-0.006226	0.018799	0.103271	1.638197	-0.943424	-6.154386
60347	0	-0.635080	1.867243	10.430967	-0.006348	0.018677	0.104309	1.626455	-0.933229	-6.147302
60348	0	-0.604384	1.915260	10.388363	-0.006049	0.019156	0.103883	1.616137	-0.932206	-6.137122
60349	0	-0.609517	1.879664	10.363858	-0.006104	0.018799	0.103638	1.606755	-0.934440	-6.136417
60350	0	-0.608688	1.873248	10.296826	-0.006104	0.018738	0.102966	1.593833	-0.945814	-6.138421
60351	0	-0.601853	1.861490	10.211338	-0.006042	0.018616	0.102112	1.585698	-0.965459	-6.129171
60352	0	-0.584279	1.842934	10.040775	-0.005874	0.018431	0.100406	1.576920	-0.993334	-6.125073
60353	0	-0.582937	1.800325	9.851291	-0.005859	0.018005	0.098511	1.567288	-1.020857	-6.123242
60354	0	-0.558506	1.818902	9.704754	-0.005615	0.018188	0.097046	1.560770	-1.049079	-6.120959
60355	0	-0.558306	1.776213	9.558277	-0.005615	0.017761	0.095581	1.554692	-1.080205	-6.118945
60356	0	-0.564322	1.721050	9.418235	-0.005673	0.017213	0.094180	1.544692	-1.109533	-6.113924
60357	0	-0.565102	1.727339	9.259180	-0.005676	0.017273	0.092590	1.538187	-1.133456	-6.108675
60358	0	-0.536005	1.709001	9.070145	-0.005383	0.017090	0.090700	1.531356	-1.154592	-6.102906
60359	0	-0.498700	1.714767	9.008949	-0.005005	0.017151	0.090088	1.520286	-1.170158	-6.095887
60360	0	-0.526326	1.653310	8.972536	-0.005275	0.016534	0.089725	1.512469	-1.177832	-6.091258
60361	0	-0.499756	1.678645	8.923347	-0.005005	0.016785	0.089233	1.507930	-1.180286	-6.083560
60362	0	-0.523275	1.654427	8.868403	-0.005235	0.016543	0.088684	1.502359	-1.176012	-6.077647
60363	0	-0.500947	1.684760	8.856139	-0.005005	0.016846	0.088562	1.498200	-1.163411	-6.072988
60364	0	-0.478226	1.703228	8.886452	-0.004770	0.017032	0.088865	1.492400	-1.141456	-6.065020
60365	0	-0.538825	1.702847	8.947657	-0.005371	0.017029	0.089478	1.485453	-1.113099	-6.053803
60366	0	-0.561077	1.684102	9.136615	-0.005589	0.016845	0.091367	1.474421	-1.080090	-6.047703
60367	0	-0.557998	1.708874	9.307728	-0.005554	0.017090	0.093079	1.466664	-1.042119	-6.035923
60368	0	-0.587948	1.751584	9.472068	-0.005851	0.017514	0.094723	1.462351	-1.001221	-6.027979
60369	0	-0.570480	1.776099	9.551837	-0.005676	0.017761	0.095520	1.455800	-0.960813	-6.019603
60370	0	-0.576266	1.813093	9.710062	-0.005734	0.018126	0.097103	1.454831	-0.921318	-6.013883
60371	0	-0.595096	1.849805	9.942363	-0.005920	0.018494	0.099426	1.453652	-0.879941	-6.004271
60372	0	-0.607101	1.874462	10.112821	-0.006043	0.018746	0.101130	1.445408	-0.842483	-5.995794
60373	0	-0.612519	1.861347	10.235507	-0.006104	0.018616	0.102356	1.436555	-0.811894	-5.985047
60374	0	-0.634751	1.836785	10.363456	-0.006330	0.018367	0.103636	1.431406	-0.786633	-5.980668
60375	0	-0.647679	1.873640	10.473614	-0.006470	0.018738	0.104736	1.423531	-0.772278	-5.974947
60376	0	-0.636436	1.879753	10.522306	-0.006362	0.018795	0.105224	1.419862	-0.762971	-5.969163
60377	0	-0.621789	1.910580	10.510267	-0.006226	0.019104	0.105103	1.415286	-0.764509	-5.958797
60378	0	-0.607048	1.904988	10.485869	-0.006088	0.019046	0.104858	1.413106	-0.776918	-5.952111
60379	0	-0.589273	1.898267	10.485983	-0.005920	0.018982	0.104858	1.407311	-0.799956	-5.949640
60380	0	-0.589752	1.898456	10.296961	-0.005927	0.018983	0.102968	1.402482	-0.825621	-5.940505
60381	0	-0.564092	1.868102	10.199093	-0.005676	0.018677	0.101990	1.400556	-0.858008	-5.934287
60382	0	-0.598981	1.813913	10.010154	-0.006035	0.018135	0.100100	1.398388	-0.902050	-5.926450
60383	0	-0.593566	1.819449	9.851241	-0.005981	0.018188	0.098511	1.398463	-0.947741	-5.913324
60384	0	-0.578951	1.753192	9.729476	-0.005831	0.017529	0.097293	1.395657	-0.988890	-5.905792
60385	0	-0.569330	1.739762	9.509494	-0.005737	0.017395	0.095093	1.392140	-1.034362	-5.906063
60386	0	-0.554792	1.752854	9.320579	-0.005590	0.017522	0.093204	1.393513	-1.079050	-5.895103
60387	0	-0.515260	1.696913	9.118828	-0.005188	0.016968	0.091187	1.388586	-1.116116	-5.891542
60388	0	-0.514981	1.721738	8.990867	-0.005179	0.017214	0.089908	1.386522	-1.146490	-5.883814
60389	0	-0.510220	1.727701	8.880679	-0.005127	0.017273	0.088806	1.385238	-1.171166	-5.876067
60390	0	-0.481428	1.673530	8.758673	-0.004834	0.016731	0.087586	1.384122	-1.190093	-5.872011
60391	0	-0.480881	1.647869	8.758631	-0.004822	0.016479	0.087585	1.376749	-1.200127	-5.863439
60392	0	-0.497635	1.617334	8.648781	-0.004980	0.016172	0.086488	1.371776	-1.198357	-5.856780
60393	0	-0.482132	1.635951	8.599816	-0.004822	0.016357	0.085999	1.368428	-1.192312	-5.849473
60394	0	-0.488809	1.599746	8.709542	-0.004882	0.015995	0.087096	1.365667	-1.177617	-5.845984
60395	0	-0.483428	1.642124	8.740113	-0.004822	0.016418	0.087402	1.363414	-1.154887	-5.841355
60396	0	-0.498901	1.679481	8.825186	-0.004970	0.016789	0.088254	1.364588	-1.123503	-5.834674
60397	0	-0.503042	1.697134	9.008580	-0.005005	0.016968	0.090088	1.363366	-1.084959	-5.827556
60398	0	-0.508083	1.715580	9.160803	-0.005057	0.017158	0.091609	1.355409	-1.049473	-5.820367
60399	0	-0.552502	1.740026	9.277056	-0.005493	0.017395	0.092773	1.356293	-1.004209	-5.817266
60400	0	-0.553265	1.777313	9.545004	-0.005498	0.017772	0.095452	1.352388	-0.956637	-5.809349
60401	0	-0.570758	1.782346	9.698281	-0.005676	0.017822	0.096985	1.348184	-0.913661	-5.803022
60402	0	-0.595817	1.789103	9.838074	-0.005923	0.017885	0.098384	1.349299	-0.867079	-5.788329
60403	0	-0.625991	1.825617	10.009430	-0.006226	0.018250	0.100098	1.351338	-0.821831	-5.778910
60404	0	-0.626275	1.850640	10.137012	-0.006234	0.018507	0.101372	1.345074	-0.783459	-5.770805
60405	0	-0.618901	1.849686	10.241494	-0.006165	0.018494	0.102417	1.343052	-0.749942	-5.763908
60406	0	-0.617274	1.892841	10.320418	-0.006153	0.018927	0.103206	1.339323	-0.721937	-5.754260
60407	0	-0.617621	1.892246	10.388086	-0.006165	0.018921	0.103882	1.335295	-0.702714	-5.744563
60408	0	-0.606972	1.898819	10.406126	-0.006066	0.018985	0.104062	1.333223	-0.692475	-5.736974
60409	0	-0.628577	1.898573	10.522398	-0.006287	0.018982	0.105225	1.331574	-0.686831	-5.735741
60410	0	-0.633045	1.905533	10.436816	-0.006347	0.019050	0.104368	1.331758	-0.697855	-5.724402
60411	0	-0.638717	1.862267	10.375985	-0.006409	0.018616	0.103760	1.333406	-0.714696	-5.716483
60412	0	-0.615833	1.881765	10.217337	-0.006184	0.018812	0.102173	1.333483	-0.736058	-5.708816
60413	0	-0.588982	1.855901	10.089211	-0.005920	0.018555	0.100891	1.332362	-0.763707	-5.706039
60414	0	-0.594665	1.825769	9.924712	-0.005982	0.018257	0.099245	1.326818	-0.797783	-5.695575
60415	0	-0.576256	1.819283	9.790170	-0.005798	0.018188	0.097900	1.325827	-0.832451	-5.692262
60416	0	-0.563213	1.813441	9.607346	-0.005668	0.018135	0.096071	1.318952	-0.867628	-5.684511
60417	0	-0.534089	1.788784	9.466638	-0.005371	0.017883	0.094666	1.318461	-0.897069	-5.679743
60418	0	-0.540346	1.771198	9.295867	-0.005434	0.017709	0.092957	1.316440	-0.927618	-5.674507
60419	0	-0.558762	1.721269	9.222565	-0.005615	0.017212	0.092224	1.311395	-0.954848	-5.663694
60420	0	-0.511433	1.715577	9.143291	-0.005134	0.017152	0.091433	1.310494	-0.972151	-5.659443
60421	0	-0.529195	1.697267	9.008804	-0.005310	0.016968	0.090088	1.310817	-0.988288	-5.646956
60422	0	-0.556365	1.698655	9.020917	-0.005579	0.016977	0.090210	1.316794	-1.000962	-5.641702
60423	0	-0.530084	1.697258	8.966028	-0.005310	0.016968	0.089661	1.317291	-1.006072	-5.636913
60424	0	-0.492382	1.716849	8.910874	-0.004926	0.017159	0.089110	1.323312	-1.001984	-5.627133
60425	0	-0.512862	1.709604	8.959833	-0.005127	0.017090	0.089600	1.325704	-0.993443	-5.623927
60426	0	-0.501687	1.735315	9.026620	-0.005009	0.017345	0.090268	1.330082	-0.976788	-5.616270
60427	0	-0.550488	1.709738	9.155062	-0.005493	0.017090	0.091553	1.334176	-0.955926	-5.612064
60428	0	-0.528704	1.723139	9.233965	-0.005273	0.017226	0.092341	1.335252	-0.932187	-5.602032
60429	0	-0.563881	1.758503	9.411351	-0.005615	0.017578	0.094116	1.338483	-0.897535	-5.597900
60430	0	-0.543569	1.772066	9.508476	-0.005419	0.017714	0.095087	1.341753	-0.871054	-5.586809
60431	0	-0.576197	1.806958	9.692177	-0.005737	0.018066	0.096924	1.340431	-0.835996	-5.590361
60432	0	-0.580492	1.795585	9.783251	-0.005788	0.017950	0.097835	1.341974	-0.809918	-5.582551
60433	0	-0.587496	1.831548	9.911926	-0.005859	0.018311	0.099121	1.342513	-0.785799	-5.580031
60434	0	-0.602657	1.856942	10.009206	-0.006013	0.018564	0.100094	1.343343	-0.764034	-5.580789
60435	0	-0.587032	1.892526	10.131691	-0.005859	0.018921	0.101318	1.342991	-0.745464	-5.571320
60436	0	-0.612634	1.862965	10.131351	-0.006125	0.018624	0.101315	1.343721	-0.738084	-5.566004
60437	0	-0.616564	1.849605	10.223339	-0.006165	0.018494	0.102234	1.341180	-0.730473	-5.561942
60438	0	-0.609934	1.850011	10.326969	-0.006106	0.018498	0.103270	1.337655	-0.731786	-5.555032
60439	0	-0.596908	1.880429	10.272189	-0.005981	0.018799	0.102722	1.338343	-0.739006	-5.555701
60440	0	-0.594152	1.862816	10.186731	-0.005958	0.018626	0.101867	1.335047	-0.750443	-5.546577
60441	0	-0.583307	1.837640	10.083073	-0.005859	0.018372	0.100830	1.334982	-0.773495	-5.540802
60442	0	-0.578030	1.868703	9.942851	-0.005808	0.018685	0.099427	1.331319	-0.798356	-5.527285
60443	0	-0.582499	1.837915	9.893861	-0.005859	0.018372	0.098938	1.334451	-0.831177	-5.524153
60444	0	-0.563534	1.802291	9.698727	-0.005671	0.018020	0.096986	1.332656	-0.865746	-5.518571
60445	0	-0.552148	1.800412	9.570526	-0.005554	0.018005	0.095703	1.325629	-0.897936	-5.512477
60446	0	-0.545678	1.751819	9.436538	-0.005490	0.017514	0.094364	1.324910	-0.931655	-5.511446
60447	0	-0.528683	1.740396	9.271205	-0.005310	0.017395	0.092712	1.330551	-0.953564	-5.508012
60448	0	-0.505630	1.698350	9.137032	-0.005081	0.016985	0.091369	1.323350	-0.977969	-5.509973
60449	0	-0.504248	1.740145	9.002693	-0.005066	0.017395	0.090027	1.326113	-1.000961	-5.503761
60450	0	-0.518290	1.734862	8.935622	-0.005203	0.017346	0.089355	1.323678	-1.020323	-5.500620
60451	0	-0.487200	1.703221	8.923334	-0.004883	0.017029	0.089233	1.322843	-1.027697	-5.499159
60452	0	-0.473552	1.721923	8.880530	-0.004740	0.017219	0.088805	1.318531	-1.026808	-5.494232
60453	0	-0.494810	1.685030	8.856090	-0.004944	0.016846	0.088562	1.319475	-1.015153	-5.491940
60454	0	-0.514120	1.673169	8.874203	-0.005136	0.016732	0.088742	1.313817	-1.001717	-5.489148
60455	0	-0.513932	1.721685	8.959795	-0.005127	0.017212	0.089600	1.315242	-0.979947	-5.486886
60456	0	-0.517205	1.722472	9.008234	-0.005153	0.017221	0.090084	1.314566	-0.949475	-5.475319
60457	0	-0.532728	1.733362	9.130766	-0.005310	0.017334	0.091309	1.309257	-0.921963	-5.463726
60458	0	-0.549209	1.751507	9.270829	-0.005467	0.017516	0.092710	1.303270	-0.885766	-5.459030
60459	0	-0.545977	1.751896	9.429737	-0.005432	0.017517	0.094299	1.300872	-0.846502	-5.454524
60460	0	-0.557919	1.818990	9.533069	-0.005549	0.018191	0.095332	1.294508	-0.805118	-5.446169
60461	0	-0.564087	1.837375	9.649468	-0.005615	0.018372	0.096497	1.292374	-0.768957	-5.436423
60462	0	-0.582175	1.831217	9.850450	-0.005790	0.018314	0.098506	1.285246	-0.726156	-5.432062
60463	0	-0.607122	1.843239	10.034011	-0.006042	0.018433	0.100342	1.280372	-0.687663	-5.425788
60464	0	-0.618331	1.848984	10.137479	-0.006162	0.018493	0.101376	1.272446	-0.657424	-5.418288
60465	0	-0.636273	1.873828	10.259908	-0.006348	0.018738	0.102600	1.268214	-0.634657	-5.408459
60466	0	-0.626577	1.880104	10.302349	-0.006256	0.018799	0.103024	1.265915	-0.617887	-5.405226
60467	0	-0.610865	1.892397	10.375890	-0.006104	0.018921	0.103760	1.264508	-0.606107	-5.399728
60468	0	-0.617076	1.953921	10.424597	-0.006175	0.019537	0.104246	1.262025	-0.604523	-5.389284
60469	0	-0.633925	1.910020	10.437132	-0.006348	0.019104	0.104370	1.252999	-0.607436	-5.389489
60470	0	-0.601235	1.903489	10.394567	-0.006026	0.019035	0.103945	1.247578	-0.616364	-5.387602
60471	0	-0.596016	1.922573	10.308968	-0.005981	0.019226	0.103088	1.242207	-0.633468	-5.382415
60472	0	-0.615582	1.867775	10.144367	-0.006184	0.018676	0.101442	1.239310	-0.658198	-5.375920
60473	0	-0.613347	1.879788	10.132042	-0.006165	0.018799	0.101318	1.233143	-0.686653	-5.377137
60474	0	-0.600160	1.843123	9.900511	-0.006043	0.018430	0.099003	1.229696	-0.728132	-5.376690
60475	0	-0.606204	1.794354	9.772002	-0.006104	0.017944	0.097717	1.223466	-0.769813	-5.364974
60476	0	-0.555564	1.806747	9.662510	-0.005594	0.018064	0.096623	1.221808	-0.808693	-5.360069
60477	0	-0.558208	1.788377	9.564394	-0.005615	0.017883	0.095642	1.217239	-0.841609	-5.354413
60478	0	-0.521544	1.758018	9.357103	-0.005245	0.017578	0.093570	1.214773	-0.871340	-5.352867
60479	0	-0.515919	1.721225	9.216464	-0.005188	0.017212	0.092163	1.210161	-0.900433	-5.347406
60480	0	-0.504377	1.721333	9.125159	-0.005070	0.017212	0.091250	1.207008	-0.926389	-5.344992
60481	0	-0.504484	1.709147	9.027187	-0.005066	0.017090	0.090271	1.204146	-0.946602	-5.344024
60482	0	-0.507039	1.691262	9.027221	-0.005085	0.016910	0.090272	1.203170	-0.958727	-5.339972
60483	0	-0.529915	1.690823	8.972204	-0.005310	0.016907	0.089722	1.200299	-0.966325	-5.333272
60484	0	-0.510158	1.696983	8.856224	-0.005106	0.016970	0.088562	1.195831	-0.965843	-5.329675
60485	0	-0.493815	1.684227	8.911229	-0.004944	0.016846	0.089111	1.186675	-0.966924	-5.317119
60486	0	-0.493791	1.714169	8.923530	-0.004932	0.017143	0.089235	1.180112	-0.953882	-5.308995
60487	0	-0.507289	1.721019	9.020990	-0.005066	0.017212	0.090210	1.173418	-0.939100	-5.300725
60488	0	-0.528114	1.696279	9.087958	-0.005263	0.016964	0.090880	1.167550	-0.910943	-5.291961
60489	0	-0.520813	1.715023	9.258932	-0.005188	0.017151	0.092590	1.162442	-0.880383	-5.288595
60490	0	-0.531197	1.757403	9.331906	-0.005290	0.017576	0.093320	1.155469	-0.847873	-5.284802
60491	0	-0.533395	1.757792	9.472526	-0.005310	0.017578	0.094727	1.150953	-0.813414	-5.278917
60492	0	-0.580349	1.763948	9.606423	-0.005786	0.017638	0.096066	1.148189	-0.786786	-5.275402
60493	0	-0.563855	1.782070	9.704484	-0.005615	0.017822	0.097046	1.142063	-0.753661	-5.266777
60494	0	-0.574513	1.812476	9.893369	-0.005724	0.018124	0.098935	1.139155	-0.723506	-5.264002
60495	0	-0.569401	1.794744	9.954677	-0.005676	0.017944	0.099548	1.138386	-0.697385	-5.254124
60496	0	-0.560260	1.855807	10.070395	-0.005590	0.018560	0.100704	1.131384	-0.677770	-5.249098
60497	0	-0.592612	1.861334	10.107432	-0.005920	0.018616	0.101074	1.124307	-0.665388	-5.240989
60498	0	-0.587878	1.848225	10.156307	-0.005871	0.018488	0.101562	1.113587	-0.650555	-5.236388
60499	0	-0.604279	1.849422	10.174548	-0.006042	0.018494	0.101746	1.109774	-0.644198	-5.225173
60500	0	-0.640386	1.825015	10.192818	-0.006410	0.018250	0.101928	1.105006	-0.644600	-5.223034
60501	0	-0.602872	1.861106	10.144211	-0.006042	0.018616	0.101440	1.095220	-0.653919	-5.219279
60502	0	-0.599552	1.823283	10.071337	-0.006016	0.018240	0.100711	1.082494	-0.670626	-5.214467
60503	0	-0.589933	1.831353	9.991525	-0.005920	0.018311	0.099915	1.081277	-0.688421	-5.207123
60504	0	-0.585993	1.813218	9.906229	-0.005878	0.018133	0.099061	1.075551	-0.703520	-5.200132
60505	0	-0.564961	1.788072	9.826861	-0.005676	0.017883	0.098267	1.067942	-0.728147	-5.197390
60506	0	-0.560142	1.787837	9.650155	-0.005624	0.017878	0.096500	1.064349	-0.748397	-5.200977
60507	0	-0.546774	1.800851	9.545985	-0.005493	0.018005	0.095459	1.063510	-0.772433	-5.194763
60508	0	-0.530090	1.752363	9.417921	-0.005322	0.017523	0.094178	1.059919	-0.791096	-5.183724
60509	0	-0.529390	1.733478	9.307939	-0.005310	0.017334	0.093079	1.056418	-0.804714	-5.179036
60510	0	-0.550523	1.715074	9.210426	-0.005523	0.017152	0.092103	1.050516	-0.820157	-5.170552
60511	0	-0.542276	1.733270	9.210284	-0.005432	0.017334	0.092102	1.044613	-0.825760	-5.172772
60512	0	-0.535049	1.720830	9.124880	-0.005353	0.017209	0.091249	1.039439	-0.822943	-5.171703
60513	0	-0.530564	1.727354	9.057632	-0.005310	0.017273	0.090576	1.035923	-0.822538	-5.167146
60514	0	-0.536167	1.715090	9.039329	-0.005363	0.017152	0.090393	1.030499	-0.817654	-5.159910
60515	0	-0.513193	1.690672	9.045382	-0.005127	0.016907	0.090454	1.026304	-0.805515	-5.151229
60516	0	-0.538940	1.727248	9.124605	-0.005382	0.017272	0.091247	1.022708	-0.789885	-5.139790
60517	0	-0.538362	1.745476	9.301710	-0.005371	0.017456	0.093018	1.017088	-0.768834	-5.137399
60518	0	-0.553393	1.726756	9.319835	-0.005519	0.017270	0.093199	1.009914	-0.744706	-5.121680
60519	0	-0.569527	1.758091	9.399247	-0.005676	0.017578	0.093994	1.009330	-0.716004	-5.113522
60520	0	-0.573520	1.751996	9.563744	-0.005715	0.017522	0.095638	1.003077	-0.686706	-5.102855
60521	0	-0.569470	1.782056	9.606856	-0.005676	0.017822	0.096069	0.997125	-0.659202	-5.097071
60522	0	-0.567034	1.818678	9.692048	-0.005652	0.018185	0.096922	0.995723	-0.632521	-5.093452
60523	0	-0.587894	1.806919	9.844803	-0.005859	0.018066	0.098450	0.995054	-0.604267	-5.092213
60524	0	-0.566958	1.849946	9.978766	-0.005655	0.018498	0.099789	0.992287	-0.582220	-5.081312
60525	0	-0.574920	1.861780	10.076798	-0.005737	0.018616	0.100769	0.990656	-0.562991	-5.067319
60526	0	-0.588885	1.843810	10.131487	-0.005883	0.018436	0.101315	0.988522	-0.550842	-5.056671
60527	0	-0.604760	1.837419	10.198897	-0.006042	0.018372	0.101990	0.987453	-0.539331	-5.051135
60528	0	-0.616669	1.813587	10.253701	-0.006175	0.018132	0.102537	0.987398	-0.542691	-5.048758
60529	0	-0.609520	1.825544	10.241643	-0.006104	0.018250	0.102417	0.989881	-0.546025	-5.046132
60530	0	-0.601077	1.850338	10.205010	-0.006026	0.018505	0.102049	0.983737	-0.557320	-5.039079
60531	0	-0.602492	1.824789	10.168590	-0.006042	0.018250	0.101685	0.977666	-0.570978	-5.031946
60532	0	-0.623141	1.806542	10.064967	-0.006252	0.018063	0.100649	0.976694	-0.588575	-5.034166
60533	0	-0.583491	1.831244	9.906115	-0.005859	0.018311	0.099060	0.974643	-0.610623	-5.031903
60534	0	-0.565812	1.843509	9.863655	-0.005689	0.018435	0.098635	0.969861	-0.639689	-5.024871
60535	0	-0.570382	1.782568	9.686414	-0.005737	0.017822	0.096863	0.969514	-0.672817	-5.015311
60536	0	-0.563711	1.765054	9.595034	-0.005672	0.017646	0.095949	0.970744	-0.707414	-5.010926
60537	0	-0.516007	1.751554	9.485044	-0.005188	0.017517	0.094849	0.964610	-0.734793	-5.004572
60538	0	-0.571504	1.702710	9.345003	-0.005744	0.017025	0.093449	0.962871	-0.763926	-4.999623
60539	0	-0.528951	1.703440	9.228531	-0.005310	0.017029	0.092285	0.965682	-0.783262	-4.997039
60540	0	-0.500716	1.691803	9.130947	-0.005026	0.016917	0.091309	0.962564	-0.800609	-4.997395
60541	0	-0.486785	1.733626	9.075965	-0.004883	0.017334	0.090759	0.961397	-0.813491	-4.997647
60542	0	-0.496008	1.685054	9.014957	-0.004975	0.016850	0.090149	0.958572	-0.826730	-4.987047
60543	0	-0.493350	1.654445	9.033188	-0.004944	0.016541	0.090332	0.959495	-0.833923	-4.987111
60544	0	-0.510022	1.679506	8.978162	-0.005107	0.016792	0.089782	0.959040	-0.836566	-4.978880
60545	0	-0.531417	1.691187	8.941529	-0.005310	0.016907	0.089417	0.961760	-0.825623	-4.972978
60546	0	-0.526625	1.679604	8.910761	-0.005258	0.016794	0.089108	0.960391	-0.808962	-4.966374
60547	0	-0.550526	1.672480	9.033108	-0.005493	0.016724	0.090332	0.958192	-0.788128	-4.959722
60548	0	-0.541366	1.697025	9.148768	-0.005396	0.016970	0.091489	0.955218	-0.760482	-4.951727
60549	0	-0.502217	1.709288	9.301609	-0.005005	0.017090	0.093018	0.955294	-0.733812	-4.947932
60550	0	-0.518337	1.740542	9.392726	-0.005162	0.017401	0.093929	0.957383	-0.702725	-4.941790
60551	0	-0.539515	1.758373	9.472416	-0.005371	0.017578	0.094727	0.960525	-0.668307	-4.927132
60552	0	-0.569153	1.771138	9.636709	-0.005665	0.017711	0.096369	0.957810	-0.631338	-4.917931
60553	0	-0.588711	1.788970	9.740926	-0.005859	0.017883	0.097412	0.961842	-0.593535	-4.913204
60554	0	-0.612688	1.789937	9.868477	-0.006099	0.017896	0.098687	0.962625	-0.555684	-4.907282
60555	0	-0.594308	1.831204	9.979086	-0.005920	0.018311	0.099792	0.960839	-0.524397	-4.904700
60556	0	-0.622720	1.807360	10.082445	-0.006210	0.018069	0.100826	0.962200	-0.499857	-4.907333
60557	0	-0.580909	1.838080	10.143814	-0.005798	0.018372	0.101440	0.968945	-0.482203	-4.901453
60558	0	-0.601336	1.839253	10.173974	-0.006003	0.018390	0.101741	0.968499	-0.465464	-4.898182
60559	0	-0.604261	1.837612	10.217203	-0.006042	0.018372	0.102173	0.969853	-0.459656	-4.895699
60560	0	-0.597822	1.868957	10.284180	-0.005982	0.018685	0.102842	0.970775	-0.458560	-4.887798
60561	0	-0.584919	1.862019	10.266090	-0.005859	0.018616	0.102661	0.971908	-0.464098	-4.882523
60562	0	-0.625535	1.856715	10.198878	-0.006267	0.018563	0.101989	0.972407	-0.470865	-4.874589
60563	0	-0.633034	1.837740	10.125735	-0.006348	0.018372	0.101257	0.975034	-0.484464	-4.862734
60564	0	-0.592821	1.820332	10.009703	-0.005947	0.018199	0.100097	0.976079	-0.500126	-4.859607
60565	0	-0.626198	1.831501	9.906080	-0.006287	0.018311	0.099060	0.977330	-0.522539	-4.857547
60566	0	-0.602956	1.813949	9.771916	-0.006055	0.018136	0.097718	0.977444	-0.546120	-4.854547
60567	0	-0.583176	1.757975	9.649796	-0.005859	0.017578	0.096497	0.975405	-0.572760	-4.850454
60568	0	-0.565598	1.776662	9.619444	-0.005683	0.017764	0.096193	0.974455	-0.598699	-4.841051
60569	0	-0.565314	1.770528	9.484907	-0.005676	0.017700	0.094849	0.976705	-0.620592	-4.840588
60570	0	-0.530371	1.753080	9.320119	-0.005326	0.017527	0.093201	0.977914	-0.642232	-4.835869
60571	0	-0.547465	1.739802	9.289604	-0.005493	0.017395	0.092896	0.977757	-0.659074	-4.830859
60572	0	-0.556354	1.697797	9.185897	-0.005579	0.016973	0.091859	0.979505	-0.672427	-4.825811
60573	0	-0.541883	1.727472	9.191940	-0.005432	0.017273	0.091919	0.977959	-0.683139	-4.821467
60574	0	-0.545591	1.709763	9.173555	-0.005466	0.017093	0.091736	0.980422	-0.690534	-4.820922
60575	0	-0.524704	1.721446	9.161341	-0.005249	0.017212	0.091614	0.979959	-0.687354	-4.812330
60576	0	-0.506308	1.734277	9.173407	-0.005062	0.017339	0.091735	0.981382	-0.680567	-4.808272
60577	0	-0.531207	1.703495	9.185665	-0.005310	0.017029	0.091858	0.985499	-0.672541	-4.806783
60578	0	-0.513603	1.752994	9.209868	-0.005132	0.017529	0.092099	0.983757	-0.661753	-4.805550
60579	0	-0.519964	1.770390	9.265001	-0.005188	0.017700	0.092651	0.984918	-0.642034	-4.800195
60580	0	-0.522456	1.770945	9.417319	-0.005212	0.017707	0.094174	0.984653	-0.621260	-4.795250
60581	0	-0.556643	1.745832	9.533579	-0.005554	0.017456	0.095337	0.983996	-0.601261	-4.793251
60582	0	-0.583342	1.770712	9.612631	-0.005823	0.017704	0.096128	0.984263	-0.583630	-4.785364
60583	0	-0.593107	1.789084	9.661660	-0.005920	0.017883	0.096619	0.989804	-0.565657	-4.782611
60584	0	-0.571040	1.808566	9.734467	-0.005698	0.018081	0.097346	0.992254	-0.545973	-4.774694
60585	0	-0.550203	1.825736	9.844776	-0.005493	0.018250	0.098450	0.997963	-0.530244	-4.765137
60586	0	-0.564170	1.820736	9.874897	-0.005633	0.018204	0.098750	0.998753	-0.515166	-4.757372
60587	0	-0.567973	1.843836	9.997433	-0.005676	0.018433	0.099976	1.001867	-0.505730	-4.750443
60588	0	-0.605148	1.826529	9.991064	-0.006050	0.018260	0.099912	1.004486	-0.498664	-4.746245
60589	0	-0.562028	1.862021	10.040172	-0.005615	0.018616	0.100403	1.006190	-0.487480	-4.739620
60590	0	-0.592775	1.832519	9.978869	-0.005931	0.018319	0.099790	1.009627	-0.485501	-4.729103
60591	0	-0.602868	1.813105	10.046405	-0.006042	0.018127	0.100464	1.010122	-0.495492	-4.723663
60592	0	-0.606399	1.807954	9.936484	-0.006077	0.018073	0.099365	1.013921	-0.504530	-4.716624
60593	0	-0.553940	1.831754	9.881545	-0.005554	0.018311	0.098816	1.018437	-0.515981	-4.721063
60594	0	-0.605365	1.808485	9.802188	-0.006075	0.018080	0.098022	1.020681	-0.534951	-4.719402
60595	0	-0.565416	1.837884	9.716789	-0.005676	0.018372	0.097168	1.025560	-0.555081	-4.713902
60596	0	-0.573207	1.790517	9.673970	-0.005754	0.017898	0.096740	1.030890	-0.575740	-4.715310
60597	0	-0.535007	1.807052	9.521525	-0.005371	0.018066	0.095215	1.032222	-0.595127	-4.707997
60598	0	-0.518714	1.813918	9.442175	-0.005208	0.018135	0.094421	1.033542	-0.614458	-4.697594
60599	0	-0.510443	1.770462	9.332315	-0.005127	0.017700	0.093323	1.035350	-0.636187	-4.693039
60600	0	-0.549397	1.740710	9.283473	-0.005509	0.017404	0.092834	1.036082	-0.649429	-4.687782
60601	0	-0.523626	1.709353	9.234623	-0.005249	0.017090	0.092346	1.037105	-0.659572	-4.685140
60602	0	-0.533647	1.734568	9.118615	-0.005346	0.017341	0.091187	1.039944	-0.666296	-4.682751
60603	0	-0.512064	1.721370	9.136965	-0.005127	0.017212	0.091370	1.038754	-0.668633	-4.674785
60604	0	-0.499052	1.733870	9.136843	-0.004992	0.017337	0.091369	1.037721	-0.665628	-4.668517
60605	0	-0.507209	1.739333	9.155271	-0.005066	0.017395	0.091553	1.032310	-0.652591	-4.661053
60606	0	-0.520656	1.739033	9.130746	-0.005200	0.017391	0.091308	1.027959	-0.639616	-4.660242
60607	0	-0.532130	1.745622	9.222344	-0.005310	0.017456	0.092224	1.024984	-0.620495	-4.656058
60608	0	-0.528486	1.770281	9.258719	-0.005272	0.017700	0.092588	1.025036	-0.599369	-4.653818
60609	0	-0.569444	1.757865	9.350466	-0.005676	0.017578	0.093506	1.022663	-0.572151	-4.656566
60610	0	-0.530352	1.776268	9.466161	-0.005286	0.017762	0.094663	1.020148	-0.546116	-4.644995
60611	0	-0.575576	1.788570	9.570157	-0.005737	0.017883	0.095703	1.019924	-0.519010	-4.642560
60612	0	-0.579264	1.801179	9.649137	-0.005774	0.018010	0.096493	1.018793	-0.492423	-4.636048
60613	0	-0.599791	1.806716	9.759407	-0.005981	0.018066	0.097595	1.016615	-0.468075	-4.637232
60614	0	-0.560565	1.855912	9.881138	-0.005588	0.018556	0.098813	1.017545	-0.442102	-4.634083
60615	0	-0.587012	1.867600	9.973096	-0.005859	0.018677	0.099731	1.013525	-0.424566	-4.625588
60616	0	-0.588929	1.831055	10.070529	-0.005881	0.018309	0.100706	1.012520	-0.410246	-4.616499
60617	0	-0.611059	1.861597	10.107375	-0.006104	0.018616	0.101074	1.009638	-0.397008	-4.613495
60618	0	-0.600188	1.824941	10.168232	-0.005996	0.018250	0.101683	1.006334	-0.384863	-4.608494
60619	0	-0.598366	1.855469	10.131823	-0.005981	0.018555	0.101318	1.003145	-0.377035	-4.601279
60620	0	-0.603886	1.861883	10.204958	-0.006047	0.018615	0.102050	1.004376	-0.380963	-4.597828
60621	0	-0.590666	1.855776	10.131860	-0.005920	0.018555	0.101318	1.004487	-0.390938	-4.596532
60622	0	-0.575176	1.868528	10.186823	-0.005771	0.018682	0.101868	1.004228	-0.406561	-4.594538
60623	0	-0.608211	1.855624	10.034281	-0.006104	0.018555	0.100342	1.002579	-0.425307	-4.593128
60624	0	-0.579939	1.843492	9.961148	-0.005817	0.018435	0.099610	0.998551	-0.440384	-4.588692
60625	0	-0.577730	1.843304	9.826776	-0.005798	0.018433	0.098267	0.995630	-0.459219	-4.586595
60626	0	-0.578754	1.806759	9.772075	-0.005817	0.018066	0.097719	0.993466	-0.488357	-4.580576
60627	0	-0.576845	1.806898	9.704720	-0.005798	0.018066	0.097046	0.992974	-0.517734	-4.574108
60628	0	-0.577618	1.782759	9.570639	-0.005800	0.017827	0.095705	0.990143	-0.540712	-4.563139
60629	0	-0.558867	1.770341	9.491064	-0.005615	0.017700	0.094910	0.990593	-0.567007	-4.565649
60630	0	-0.547047	1.770394	9.369213	-0.005502	0.017706	0.093690	0.984693	-0.599322	-4.560218
60631	0	-0.516492	1.763639	9.259215	-0.005188	0.017639	0.092590	0.977879	-0.622144	-4.559863
60632	0	-0.506321	1.750961	9.216727	-0.005081	0.017511	0.092166	0.972334	-0.638798	-4.554103
60633	0	-0.511551	1.727120	9.161474	-0.005127	0.017273	0.091614	0.966895	-0.647620	-4.551498
60634	0	-0.499795	1.714963	9.112610	-0.005005	0.017151	0.091125	0.962139	-0.650992	-4.554318
60635	0	-0.518321	1.709228	9.106427	-0.005188	0.017090	0.091064	0.962015	-0.651643	-4.551131
60636	0	-0.523718	1.696982	9.124724	-0.005239	0.016973	0.091247	0.955477	-0.649296	-4.553577
60637	0	-0.512737	1.715234	9.161347	-0.005127	0.017151	0.091614	0.954187	-0.643541	-4.551319
60638	0	-0.531873	1.727154	9.179610	-0.005311	0.017275	0.091796	0.947042	-0.628832	-4.547769
60639	0	-0.507666	1.745584	9.289496	-0.005066	0.017456	0.092896	0.943809	-0.610569	-4.543082
60640	0	-0.540236	1.763707	9.277120	-0.005393	0.017638	0.092772	0.939392	-0.593988	-4.538771
60641	0	-0.507817	1.776060	9.484810	-0.005066	0.017761	0.094849	0.935692	-0.574207	-4.533642
60642	0	-0.534551	1.800529	9.466267	-0.005335	0.018003	0.094664	0.934934	-0.556328	-4.533407
60643	0	-0.556822	1.782164	9.588553	-0.005554	0.017822	0.095886	0.931236	-0.534580	-4.523665
60644	0	-0.559618	1.800378	9.704316	-0.005583	0.018003	0.097044	0.928677	-0.513787	-4.514914
60645	0	-0.568886	1.788076	9.759495	-0.005676	0.017883	0.097595	0.922808	-0.494049	-4.513340
60646	0	-0.540999	1.799666	9.844858	-0.005397	0.018000	0.098449	0.916412	-0.473804	-4.511855
60647	0	-0.562863	1.800107	9.936526	-0.005615	0.018005	0.099365	0.908541	-0.453419	-4.510021
60648	0	-0.589791	1.817706	10.040158	-0.005887	0.018179	0.100402	0.903440	-0.435978	-4.501846
60649	0	-0.573998	1.867685	10.003645	-0.005737	0.018677	0.100037	0.900548	-0.427755	-4.495107
60650	0	-0.574688	1.861026	9.991439	-0.005743	0.018616	0.099914	0.891310	-0.418237	-4.491752
60651	0	-0.579372	1.861329	10.119700	-0.005798	0.018616	0.101196	0.885474	-0.418154	-4.482031
60652	0	-0.571887	1.836574	10.113679	-0.005729	0.018366	0.101136	0.882216	-0.423916	-4.470233
60653	0	-0.585098	1.830674	10.028195	-0.005859	0.018311	0.100281	0.874795	-0.428168	-4.463945
60654	0	-0.583000	1.817797	9.930741	-0.005843	0.018181	0.099306	0.868323	-0.437945	-4.460535
60655	0	-0.578281	1.837074	9.887802	-0.005798	0.018372	0.098877	0.864174	-0.450435	-4.451825
60656	0	-0.605150	1.812196	9.741602	-0.006073	0.018126	0.097414	0.856741	-0.470126	-4.444903
60657	0	-0.565923	1.800327	9.741349	-0.005676	0.018005	0.097412	0.851122	-0.484671	-4.438512
60658	0	-0.556140	1.787961	9.582809	-0.005582	0.017879	0.095827	0.849226	-0.503549	-4.432663
60659	0	-0.541343	1.800398	9.552134	-0.005432	0.018005	0.095520	0.844395	-0.520489	-4.432616
60660	0	-0.538430	1.794355	9.442356	-0.005396	0.017941	0.094423	0.843814	-0.529134	-4.427530
60661	0	-0.536036	1.738930	9.399581	-0.005371	0.017395	0.093994	0.833789	-0.536897	-4.426820
60662	0	-0.515446	1.750538	9.296015	-0.005167	0.017506	0.092959	0.830394	-0.546974	-4.423281
60663	0	-0.548280	1.708690	9.362907	-0.005493	0.017090	0.093628	0.823777	-0.554352	-4.422607
60664	0	-0.534487	1.726560	9.247065	-0.005351	0.017266	0.092470	0.819943	-0.556795	-4.421407
60665	0	-0.524935	1.721190	9.301756	-0.005249	0.017212	0.093018	0.817027	-0.551280	-4.417296
60666	0	-0.525146	1.715096	9.197970	-0.005250	0.017150	0.091980	0.815439	-0.544341	-4.411900
60667	0	-0.518662	1.739464	9.283462	-0.005188	0.017395	0.092834	0.812063	-0.540916	-4.409094
60668	0	-0.524928	1.751293	9.338427	-0.005247	0.017516	0.093384	0.805237	-0.533142	-4.400271
60669	0	-0.532068	1.751529	9.405491	-0.005310	0.017517	0.094055	0.800298	-0.515384	-4.402252
60670	0	-0.515966	1.769487	9.484737	-0.005149	0.017696	0.094848	0.795720	-0.497516	-4.400147
60671	0	-0.550511	1.770878	9.563981	-0.005493	0.017700	0.095642	0.803265	-0.478337	-4.395468
60672	0	-0.559111	1.772097	9.661252	-0.005579	0.017717	0.096614	0.804790	-0.459077	-4.387652
60673	0	-0.574642	1.782235	9.747259	-0.005737	0.017822	0.097473	0.802106	-0.443410	-4.379846
60674	0	-0.576452	1.800685	9.838602	-0.005756	0.018005	0.098387	0.801057	-0.428975	-4.372746
60675	0	-0.574536	1.812715	9.820515	-0.005737	0.018127	0.098206	0.797956	-0.414582	-4.360774
60676	0	-0.588100	1.800176	9.899823	-0.005876	0.018004	0.098998	0.792077	-0.403288	-4.349738
60677	0	-0.573910	1.824838	9.954844	-0.005737	0.018250	0.099548	0.787966	-0.396187	-4.345994
60678	0	-0.573921	1.855163	10.003677	-0.005741	0.018552	0.100037	0.784890	-0.393237	-4.338670
60679	0	-0.579598	1.825039	10.021970	-0.005798	0.018250	0.100220	0.783056	-0.390818	-4.332629
60680	0	-0.603209	1.812647	10.034159	-0.006039	0.018128	0.100341	0.777948	-0.393105	-4.322534
60681	0	-0.591068	1.794161	10.046493	-0.005920	0.017944	0.100464	0.771937	-0.398984	-4.319975
60682	0	-0.588836	1.824506	10.028320	-0.005901	0.018244	0.100283	0.770442	-0.408561	-4.322459
60683	0	-0.584238	1.800521	9.997661	-0.005859	0.018005	0.099976	0.767251	-0.422690	-4.320345
60684	0	-0.562335	1.819072	9.881835	-0.005643	0.018188	0.098818	0.767934	-0.439916	-4.314994
60685	0	-0.572023	1.806363	9.820707	-0.005737	0.018066	0.098206	0.761715	-0.454453	-4.307399
60686	0	-0.543480	1.805774	9.656244	-0.005460	0.018061	0.096560	0.755157	-0.478526	-4.300633
60687	0	-0.546823	1.788394	9.588754	-0.005493	0.017883	0.095886	0.752875	-0.502763	-4.292641
60688	0	-0.541690	1.788773	9.570590	-0.005444	0.017884	0.095705	0.753969	-0.529131	-4.289438
60689	0	-0.541502	1.758073	9.442189	-0.005432	0.017578	0.094421	0.754169	-0.544555	-4.290285
60690	0	-0.531709	1.715734	9.338466	-0.005338	0.017156	0.093384	0.753266	-0.564362	-4.277648
60691	0	-0.541999	1.709051	9.259092	-0.005432	0.017090	0.092590	0.751222	-0.574150	-4.275666
60692	0	-0.552156	1.727481	9.259164	-0.005530	0.017274	0.092591	0.749511	-0.579873	-4.275518
60693	0	-0.529835	1.708955	9.216381	-0.005310	0.017090	0.092163	0.746299	-0.589152	-4.267368
60694	0	-0.528211	1.696850	9.234713	-0.005287	0.016967	0.092347	0.745585	-0.590287	-4.259954
60695	0	-0.512389	1.727785	9.185716	-0.005127	0.017273	0.091858	0.748942	-0.589025	-4.254843
60696	0	-0.494082	1.704047	9.124511	-0.004938	0.017038	0.091246	0.748893	-0.580653	-4.249344
60697	0	-0.507487	1.690691	9.173531	-0.005066	0.016907	0.091736	0.746460	-0.564575	-4.238365
60698	0	-0.545743	1.678492	9.222174	-0.005450	0.016785	0.092222	0.744162	-0.550761	-4.228685
60699	0	-0.525921	1.715449	9.307737	-0.005249	0.017151	0.093079	0.745995	-0.533361	-4.218016
60700	0	-0.552723	1.734015	9.380750	-0.005514	0.017341	0.093808	0.742841	-0.512661	-4.215710
60701	0	-0.532910	1.727686	9.454167	-0.005310	0.017273	0.094543	0.745065	-0.484926	-4.208083
60702	0	-0.567162	1.746503	9.545390	-0.005654	0.017464	0.095455	0.744174	-0.459498	-4.200802
60703	0	-0.581757	1.770608	9.649434	-0.005798	0.017700	0.096497	0.748655	-0.431999	-4.193970
60704	0	-0.573512	1.783559	9.728377	-0.005715	0.017834	0.097285	0.748422	-0.404183	-4.195887
60705	0	-0.568934	1.819181	9.716658	-0.005676	0.018188	0.097168	0.749808	-0.384012	-4.189480
60706	0	-0.559391	1.813091	9.820256	-0.005581	0.018134	0.098203	0.743535	-0.364077	-4.182260
60707	0	-0.593358	1.825134	9.918101	-0.005920	0.018250	0.099182	0.743132	-0.344101	-4.173387
60708	0	-0.614112	1.807189	9.997158	-0.006130	0.018069	0.099973	0.743617	-0.326815	-4.167253
60709	0	-0.622887	1.819415	10.003538	-0.006226	0.018188	0.100037	0.747505	-0.318128	-4.163001
60710	0	-0.586571	1.832514	10.119270	-0.005866	0.018321	0.101193	0.749508	-0.313536	-4.158542
60711	0	-0.598029	1.819017	10.070777	-0.005981	0.018188	0.100708	0.748782	-0.309826	-4.148289
60712	0	-0.603081	1.856064	10.162260	-0.006041	0.018558	0.101623	0.749538	-0.315674	-4.141098
60713	0	-0.566327	1.843249	10.040359	-0.005676	0.018433	0.100403	0.746641	-0.325278	-4.132106
60714	0	-0.600508	1.837680	10.003714	-0.006017	0.018371	0.100038	0.750977	-0.333505	-4.133971
60715	0	-0.578510	1.837464	9.936544	-0.005798	0.018372	0.099365	0.751756	-0.343581	-4.129130
60716	0	-0.556732	1.820135	9.905999	-0.005589	0.018194	0.099060	0.757161	-0.363864	-4.127537
60717	0	-0.577975	1.800529	9.716909	-0.005798	0.018005	0.097168	0.754242	-0.380460	-4.120716
60718	0	-0.573816	1.794680	9.674342	-0.005762	0.017943	0.096743	0.755430	-0.403369	-4.111635
60719	0	-0.607912	1.739762	9.539903	-0.006104	0.017395	0.095398	0.755632	-0.427222	-4.103086
60720	0	-0.567207	1.765125	9.552156	-0.005689	0.017644	0.095522	0.761624	-0.441884	-4.101544
60721	0	-0.541252	1.782703	9.399437	-0.005432	0.017822	0.093994	0.764628	-0.460482	-4.101227
60722	0	-0.549534	1.765347	9.393319	-0.005515	0.017648	0.093933	0.768784	-0.479199	-4.094723
60723	0	-0.517616	1.788441	9.356734	-0.005188	0.017883	0.093567	0.767453	-0.488532	-4.092597
60724	0	-0.533703	1.734035	9.332257	-0.005348	0.017336	0.093323	0.770234	-0.497101	-4.089377
60725	0	-0.536513	1.739988	9.295598	-0.005371	0.017395	0.092957	0.773630	-0.499429	-4.085489
60726	0	-0.547638	1.710244	9.216093	-0.005482	0.017099	0.092161	0.774791	-0.500972	-4.075129
60727	0	-0.542962	1.733720	9.234574	-0.005432	0.017334	0.092346	0.776202	-0.499099	-4.069148
60728	0	-0.561237	1.728240	9.216132	-0.005610	0.017279	0.092162	0.778306	-0.491834	-4.064176
60729	0	-0.549686	1.715299	9.295594	-0.005493	0.017151	0.092957	0.778420	-0.482405	-4.055957
60730	0	-0.538105	1.728165	9.386913	-0.005379	0.017277	0.093870	0.781880	-0.474662	-4.047585
60731	0	-0.556017	1.788828	9.411491	-0.005554	0.017883	0.094116	0.785475	-0.462614	-4.046246
60732	0	-0.532918	1.789438	9.502821	-0.005322	0.017893	0.095029	0.784906	-0.449729	-4.040095
60733	0	-0.574581	1.782867	9.649489	-0.005737	0.017822	0.096497	0.790114	-0.434912	-4.037979
60734	0	-0.569931	1.778042	9.630806	-0.005693	0.017774	0.096310	0.795745	-0.423113	-4.033332
60735	0	-0.574637	1.801008	9.759381	-0.005737	0.018005	0.097595	0.798871	-0.407747	-4.030498
60736	0	-0.576427	1.777634	9.826204	-0.005755	0.017770	0.098264	0.804082	-0.392684	-4.024321
60737	0	-0.623092	1.800826	9.869298	-0.006226	0.018005	0.098694	0.805007	-0.381716	-4.024094
60738	0	-0.568784	1.838250	9.844659	-0.005687	0.018376	0.098448	0.809684	-0.375594	-4.021857
60739	0	-0.592003	1.819084	9.899861	-0.005920	0.018188	0.098999	0.809938	-0.371112	-4.014874
60740	0	-0.585484	1.837894	9.850940	-0.005859	0.018375	0.098510	0.811504	-0.371385	-4.010916
60741	0	-0.567232	1.825148	9.881578	-0.005676	0.018250	0.098816	0.811272	-0.370996	-4.005879
60742	0	-0.560510	1.819590	9.887548	-0.005608	0.018192	0.098876	0.812953	-0.368999	-4.005523
60743	0	-0.554931	1.819326	9.899842	-0.005554	0.018188	0.098999	0.815964	-0.369647	-3.996961
60744	0	-0.571399	1.826215	9.844785	-0.005728	0.018258	0.098448	0.818078	-0.380580	-3.997959
60745	0	-0.590872	1.807232	9.777794	-0.005920	0.018066	0.097778	0.822395	-0.389118	-3.987402
60746	0	-0.551988	1.801975	9.728919	-0.005531	0.018017	0.097289	0.823276	-0.397470	-3.981028
60747	0	-0.553860	1.807002	9.649680	-0.005554	0.018066	0.096497	0.824937	-0.410764	-3.972580
60748	0	-0.574920	1.777031	9.552070	-0.005768	0.017768	0.095520	0.825146	-0.427840	-3.966505
60749	0	-0.554177	1.788640	9.515395	-0.005554	0.017883	0.095154	0.826330	-0.437777	-3.969433
60750	0	-0.515196	1.770804	9.472678	-0.005163	0.017706	0.094727	0.826355	-0.446318	-3.968892
60751	0	-0.542108	1.782539	9.344487	-0.005432	0.017822	0.093445	0.827658	-0.454839	-3.969566
60752	0	-0.540141	1.758732	9.344468	-0.005410	0.017584	0.093445	0.829402	-0.460533	-3.960763
60753	0	-0.530525	1.751944	9.265120	-0.005310	0.017517	0.092651	0.829864	-0.461581	-3.959625
60754	0	-0.541812	1.734189	9.277198	-0.005423	0.017338	0.092772	0.832479	-0.462180	-3.955456
60755	0	-0.543185	1.715427	9.210144	-0.005432	0.017151	0.092102	0.834257	-0.457616	-3.945629
60756	0	-0.542976	1.734413	9.277102	-0.005432	0.017341	0.092772	0.836105	-0.455611	-3.937789
60757	0	-0.543662	1.739943	9.222303	-0.005432	0.017395	0.092224	0.839253	-0.445317	-3.935803
60758	0	-0.538471	1.758801	9.313630	-0.005381	0.017587	0.093137	0.838521	-0.435535	-3.930447
60759	0	-0.537769	1.770007	9.405482	-0.005371	0.017700	0.094055	0.836075	-0.422813	-3.925836
60760	0	-0.545526	1.800318	9.454218	-0.005445	0.018004	0.094543	0.832310	-0.406323	-3.920167
60761	0	-0.556601	1.800717	9.545796	-0.005554	0.018005	0.095459	0.832217	-0.387538	-3.915646
60762	0	-0.571200	1.770360	9.576049	-0.005700	0.017703	0.095761	0.830626	-0.368694	-3.908697
60763	0	-0.574568	1.782700	9.680039	-0.005737	0.017822	0.096802	0.833924	-0.354039	-3.896214
60764	0	-0.570263	1.801774	9.740801	-0.005693	0.018014	0.097409	0.836115	-0.338560	-3.889126
60765	0	-0.575034	1.819519	9.832563	-0.005737	0.018188	0.098328	0.841743	-0.318839	-3.889181
60766	0	-0.577406	1.838385	9.887180	-0.005764	0.018385	0.098872	0.838245	-0.302594	-3.889136
60767	0	-0.574275	1.867825	9.893739	-0.005737	0.018677	0.098938	0.837679	-0.291581	-3.886051
60768	0	-0.599342	1.844015	9.985071	-0.005993	0.018435	0.099852	0.840684	-0.286149	-3.880684
60769	0	-0.598389	1.843202	9.960934	-0.005981	0.018433	0.099609	0.837687	-0.278559	-3.875058
60770	0	-0.586188	1.818764	9.997463	-0.005865	0.018187	0.099975	0.836548	-0.277392	-3.872479
60771	0	-0.585119	1.843385	9.979273	-0.005859	0.018433	0.099792	0.835534	-0.281854	-3.872350
60772	0	-0.620002	1.825501	9.918205	-0.006209	0.018251	0.099182	0.837277	-0.287708	-3.870925
60773	0	-0.590723	1.824873	9.961030	-0.005920	0.018250	0.099609	0.833913	-0.297776	-3.859637
60774	0	-0.587452	1.825330	9.906116	-0.005895	0.018248	0.099061	0.837953	-0.315901	-3.857645
60775	0	-0.583670	1.836830	9.826857	-0.005859	0.018372	0.098267	0.831590	-0.337135	-3.853871
60776	0	-0.566941	1.824580	9.802611	-0.005692	0.018243	0.098025	0.832502	-0.358845	-3.847877
60777	0	-0.565462	1.807008	9.692441	-0.005676	0.018066	0.096924	0.834318	-0.379291	-3.850279
60778	0	-0.560996	1.789064	9.643774	-0.005633	0.017890	0.096437	0.832551	-0.401826	-3.843838
60779	0	-0.547289	1.770238	9.533768	-0.005493	0.017700	0.095337	0.832660	-0.421066	-3.846311
60780	0	-0.561485	1.746348	9.405674	-0.005636	0.017460	0.094056	0.834510	-0.441854	-3.838917
60781	0	-0.535081	1.758610	9.381070	-0.005371	0.017578	0.093811	0.841732	-0.461455	-3.837454
60782	0	-0.519767	1.765358	9.381087	-0.005209	0.017654	0.093810	0.838300	-0.470269	-3.835935
60783	0	-0.529414	1.715312	9.344532	-0.005310	0.017151	0.093445	0.838574	-0.484731	-3.836118
60784	0	-0.532620	1.740085	9.271280	-0.005340	0.017399	0.092712	0.838619	-0.496266	-3.832100
60785	0	-0.523850	1.721158	9.216375	-0.005249	0.017212	0.092163	0.835806	-0.504402	-3.832487
60786	0	-0.497592	1.751556	9.179837	-0.004984	0.017516	0.091798	0.832726	-0.509411	-3.827573
60787	0	-0.518668	1.727344	9.252928	-0.005188	0.017273	0.092529	0.831068	-0.506298	-3.827901
60788	0	-0.524816	1.745391	9.277283	-0.005247	0.017456	0.092772	0.826158	-0.500295	-3.825846
60789	0	-0.555835	1.727372	9.307822	-0.005554	0.017273	0.093079	0.824875	-0.490483	-3.818849
60790	0	-0.532474	1.739548	9.313844	-0.005319	0.017396	0.093139	0.822078	-0.478342	-3.813800
60791	0	-0.544260	1.739815	9.411503	-0.005432	0.017395	0.094116	0.823714	-0.461076	-3.815911
60792	0	-0.552402	1.746026	9.460134	-0.005514	0.017462	0.094602	0.819718	-0.444533	-3.808581
60793	0	-0.519697	1.763936	9.521432	-0.005188	0.017639	0.095215	0.817803	-0.429175	-3.806909
60794	0	-0.521744	1.788241	9.655531	-0.005207	0.017883	0.096556	0.814606	-0.412285	-3.798890
60795	0	-0.544345	1.819065	9.692278	-0.005432	0.018188	0.096924	0.815038	-0.394377	-3.795626
60796	0	-0.564375	1.812805	9.722641	-0.005638	0.018131	0.097226	0.809071	-0.383106	-3.790772
60797	0	-0.580713	1.794095	9.777842	-0.005798	0.017944	0.097778	0.803006	-0.368302	-3.792571
60798	0	-0.576147	1.805514	9.851106	-0.005755	0.018059	0.098511	0.796618	-0.356682	-3.791574
60799	0	-0.580351	1.794440	9.887664	-0.005798	0.017944	0.098877	0.794514	-0.346025	-3.783064
60800	0	-0.574692	1.830535	9.960943	-0.005748	0.018311	0.099608	0.786300	-0.342270	-3.776514
60801	0	-0.567720	1.818826	9.942626	-0.005676	0.018188	0.099426	0.783814	-0.336491	-3.773928
60802	0	-0.573684	1.818466	9.924388	-0.005740	0.018188	0.099243	0.778276	-0.335564	-3.770126
60803	0	-0.579224	1.824630	9.857273	-0.005798	0.018250	0.098572	0.772265	-0.337783	-3.761121
60804	0	-0.559362	1.854507	9.887904	-0.005604	0.018548	0.098878	0.766522	-0.344646	-3.758610
60805	0	-0.566503	1.831019	9.838939	-0.005676	0.018311	0.098389	0.763777	-0.352836	-3.759489
60806	0	-0.564359	1.806854	9.808450	-0.005654	0.018065	0.098084	0.765077	-0.360505	-3.758811
60807	0	-0.548079	1.806624	9.747387	-0.005493	0.018066	0.097473	0.762543	-0.370196	-3.766190
60808	0	-0.570013	1.763949	9.662016	-0.005713	0.017638	0.096620	0.761710	-0.381064	-3.764599
60809	0	-0.590494	1.782416	9.594787	-0.005920	0.017822	0.095947	0.761533	-0.394483	-3.759476
60810	0	-0.587409	1.770160	9.527808	-0.005890	0.017703	0.095277	0.757407	-0.408453	-3.753620
60811	0	-0.566436	1.782373	9.478803	-0.005676	0.017822	0.094788	0.756869	-0.417920	-3.751234
60812	0	-0.551807	1.776081	9.454479	-0.005530	0.017764	0.094543	0.750562	-0.427814	-3.743962
60813	0	-0.542360	1.775886	9.356784	-0.005432	0.017761	0.093567	0.745383	-0.433351	-3.738201
60814	0	-0.547064	1.769295	9.387362	-0.005476	0.017694	0.093873	0.741264	-0.435011	-3.732143
60815	0	-0.542617	1.745603	9.423863	-0.005432	0.017456	0.094238	0.739021	-0.437436	-3.727717
60816	0	-0.523327	1.739190	9.356754	-0.005238	0.017394	0.093567	0.734155	-0.437958	-3.729005
60817	0	-0.549125	1.739515	9.313974	-0.005493	0.017395	0.093140	0.732126	-0.435565	-3.725792
60818	0	-0.531091	1.745625	9.417695	-0.005306	0.017456	0.094177	0.730275	-0.425305	-3.722397
60819	0	-0.531104	1.763646	9.368942	-0.005310	0.017639	0.093689	0.724829	-0.419371	-3.713819
60820	0	-0.531779	1.745025	9.460423	-0.005313	0.017450	0.094604	0.722642	-0.408882	-3.709481
60821	0	-0.556020	1.781874	9.533722	-0.005554	0.017822	0.095337	0.716342	-0.397176	-3.712243
60822	0	-0.551140	1.805860	9.570282	-0.005506	0.018059	0.095703	0.714060	-0.385623	-3.709671
60823	0	-0.543589	1.812928	9.619085	-0.005432	0.018127	0.096191	0.714135	-0.376544	-3.710392
60824	0	-0.575101	1.800637	9.661673	-0.005745	0.018008	0.096617	0.709874	-0.364796	-3.708430
60825	0	-0.580410	1.788315	9.722869	-0.005798	0.017883	0.097229	0.707632	-0.353474	-3.710898
60826	0	-0.569236	1.794140	9.777746	-0.005688	0.017943	0.097777	0.703256	-0.343447	-3.708363
60827	0	-0.591951	1.800219	9.851138	-0.005920	0.018005	0.098511	0.697429	-0.339746	-3.698518
60828	0	-0.567698	1.799735	9.875593	-0.005674	0.017999	0.098756	0.693789	-0.332044	-3.690162
60829	0	-0.585732	1.836951	9.936574	-0.005859	0.018372	0.099365	0.689253	-0.329656	-3.684404
60830	0	-0.572918	1.818538	9.893793	-0.005733	0.018184	0.098938	0.689038	-0.329818	-3.673325
60831	0	-0.573016	1.831208	9.893812	-0.005737	0.018311	0.098938	0.688637	-0.333301	-3.672158
60832	0	-0.583651	1.795046	9.875480	-0.005845	0.017947	0.098755	0.690234	-0.338369	-3.663462
60833	0	-0.566707	1.770391	9.869371	-0.005676	0.017700	0.098694	0.692333	-0.344177	-3.655186
60834	0	-0.570851	1.783038	9.783876	-0.005719	0.017829	0.097838	0.691801	-0.351803	-3.651770
60835	0	-0.578443	1.788635	9.777859	-0.005798	0.017883	0.097778	0.693135	-0.363189	-3.649827
60836	0	-0.575590	1.752462	9.722956	-0.005771	0.017523	0.097229	0.693019	-0.375684	-3.647885
60837	0	-0.577852	1.764062	9.698578	-0.005798	0.017639	0.096985	0.692444	-0.394115	-3.651897
60838	0	-0.549834	1.752151	9.613183	-0.005515	0.017519	0.096131	0.693159	-0.409055	-3.642984
60839	0	-0.547601	1.782299	9.588708	-0.005493	0.017822	0.095886	0.691740	-0.424493	-3.633798
60840	0	-0.550433	1.763892	9.436249	-0.005521	0.017640	0.094361	0.688063	-0.439561	-3.630865
60841	0	-0.541623	1.745899	9.405555	-0.005432	0.017456	0.094055	0.689384	-0.453974	-3.630597
60842	0	-0.569844	1.721992	9.344485	-0.005706	0.017218	0.093445	0.689998	-0.458223	-3.628209
60843	0	-0.548684	1.727567	9.313952	-0.005493	0.017273	0.093140	0.691162	-0.461168	-3.623220
60844	0	-0.553702	1.728000	9.277235	-0.005542	0.017278	0.092772	0.691862	-0.462374	-3.626021
60845	0	-0.524741	1.709337	9.289495	-0.005249	0.017090	0.092896	0.694140	-0.459658	-3.618583
60846	0	-0.536514	1.721784	9.252771	-0.005368	0.017219	0.092527	0.691088	-0.458707	-3.611790
60847	0	-0.537227	1.721414	9.258985	-0.005371	0.017212	0.092590	0.691762	-0.452601	-3.609591
60848	0	-0.513422	1.733872	9.301526	-0.005130	0.017338	0.093016	0.690891	-0.442571	-3.602459
60849	0	-0.537491	1.764210	9.350508	-0.005371	0.017639	0.093506	0.692499	-0.433414	-3.607933
60850	0	-0.532609	1.757951	9.411464	-0.005318	0.017584	0.094114	0.685286	-0.418739	-3.606333
60851	0	-0.549890	1.746058	9.527472	-0.005493	0.017456	0.095276	0.688742	-0.407225	-3.594609
60852	0	-0.557128	1.746740	9.527218	-0.005566	0.017465	0.095273	0.690118	-0.395927	-3.592123
60853	0	-0.574601	1.751385	9.631355	-0.005737	0.017517	0.096313	0.684320	-0.381040	-3.582568
60854	0	-0.558267	1.775570	9.643474	-0.005572	0.017755	0.096436	0.683752	-0.364253	-3.575136
60855	0	-0.574982	1.776365	9.734989	-0.005737	0.017761	0.097351	0.684719	-0.345109	-3.571448
60856	0	-0.558928	1.813244	9.820213	-0.005580	0.018132	0.098203	0.683063	-0.329739	-3.566540
60857	0	-0.574771	1.812438	9.875484	-0.005737	0.018127	0.098755	0.677615	-0.313197	-3.559078
60858	0	-0.576880	1.836424	9.869240	-0.005758	0.018365	0.098693	0.674956	-0.296609	-3.559402
60859	0	-0.586134	1.825168	9.973093	-0.005859	0.018250	0.099731	0.675474	-0.289752	-3.555018
60860	0	-0.580042	1.813161	9.960750	-0.005802	0.018131	0.099607	0.673857	-0.287092	-3.553472
60861	0	-0.592352	1.801135	9.985225	-0.005920	0.018005	0.099854	0.678748	-0.278952	-3.550563
60862	0	-0.616947	1.802453	9.930005	-0.006171	0.018017	0.099301	0.685622	-0.276317	-3.549197
60863	0	-0.597594	1.800800	9.985337	-0.005981	0.018005	0.099854	0.686540	-0.277857	-3.541243
60864	0	-0.596132	1.801508	9.881465	-0.005971	0.018010	0.098815	0.690150	-0.284191	-3.535652
60865	0	-0.578695	1.825057	9.838915	-0.005798	0.018250	0.098389	0.689253	-0.292543	-3.526765
60866	0	-0.570114	1.807086	9.838898	-0.005714	0.018068	0.098389	0.690080	-0.303119	-3.522260
60867	0	-0.548151	1.825553	9.759474	-0.005493	0.018250	0.097595	0.695028	-0.311958	-3.519916
60868	0	-0.569707	1.795761	9.625217	-0.005714	0.017956	0.096251	0.695034	-0.327660	-3.518068
60869	0	-0.547878	1.794597	9.606985	-0.005493	0.017944	0.096069	0.694842	-0.339894	-3.513939
60870	0	-0.586827	1.770962	9.546017	-0.005892	0.017703	0.095460	0.700449	-0.362993	-3.506389
60871	0	-0.584440	1.763959	9.503258	-0.005859	0.017639	0.095032	0.698816	-0.376163	-3.508105
60872	0	-0.569915	1.752353	9.448270	-0.005708	0.017517	0.094483	0.704550	-0.381778	-3.504040
60873	0	-0.560590	1.758186	9.387193	-0.005615	0.017578	0.093872	0.707021	-0.388323	-3.497775
60874	0	-0.540361	1.759185	9.399247	-0.005414	0.017585	0.093993	0.713522	-0.396182	-3.497008
60875	0	-0.524296	1.764419	9.381043	-0.005249	0.017639	0.093811	0.717618	-0.398869	-3.499296
60876	0	-0.522913	1.777131	9.332122	-0.005238	0.017771	0.093321	0.716240	-0.404521	-3.502008
60877	0	-0.530712	1.764466	9.319981	-0.005310	0.017639	0.093201	0.721004	-0.403392	-3.493451
60878	0	-0.530163	1.734692	9.356469	-0.005304	0.017344	0.093565	0.722026	-0.402021	-3.487748
60879	0	-0.525220	1.752071	9.374915	-0.005249	0.017517	0.093750	0.724529	-0.393571	-3.482829
60880	0	-0.544280	1.746685	9.441849	-0.005439	0.017463	0.094419	0.727646	-0.384263	-3.486199
60881	0	-0.531602	1.733565	9.454282	-0.005310	0.017334	0.094543	0.727793	-0.372558	-3.482743
60882	0	-0.538938	1.752221	9.472390	-0.005383	0.017520	0.094725	0.728654	-0.360962	-3.480442
60883	0	-0.525885	1.788932	9.564042	-0.005249	0.017883	0.095642	0.734029	-0.344813	-3.479785
60884	0	-0.540404	1.808351	9.630788	-0.005391	0.018078	0.096310	0.738947	-0.325120	-3.480824
60885	0	-0.537602	1.788193	9.686277	-0.005371	0.017883	0.096863	0.735449	-0.314764	-3.473997
60886	0	-0.556725	1.794800	9.667738	-0.005565	0.017941	0.096679	0.741287	-0.307181	-3.469184
60887	0	-0.598308	1.788623	9.686215	-0.005981	0.017883	0.096863	0.742866	-0.300672	-3.463435
60888	0	-0.604940	1.777303	9.771408	-0.006046	0.017767	0.097715	0.748117	-0.292483	-3.458046
60889	0	-0.592098	1.788638	9.796083	-0.005920	0.017883	0.097961	0.749796	-0.287221	-3.453330
60890	0	-0.591967	1.795362	9.820311	-0.005921	0.017950	0.098204	0.752028	-0.284588	-3.451365
60891	0	-0.573672	1.794674	9.826620	-0.005737	0.017944	0.098267	0.752916	-0.280647	-3.445307
60892	0	-0.554835	1.789398	9.838675	-0.005553	0.017887	0.098388	0.758936	-0.281719	-3.449499
60893	0	-0.548475	1.813373	9.789970	-0.005493	0.018127	0.097900	0.764291	-0.286757	-3.440825
60894	0	-0.516045	1.844977	9.814233	-0.005172	0.018445	0.098143	0.767821	-0.295191	-3.439310
60895	0	-0.554181	1.812959	9.796173	-0.005554	0.018127	0.097961	0.768298	-0.304826	-3.430323
60896	0	-0.563632	1.795528	9.796099	-0.005651	0.017948	0.097961	0.774561	-0.317705	-3.429545
60897	0	-0.584667	1.758375	9.710668	-0.005859	0.017578	0.097107	0.779155	-0.327887	-3.425951
60898	0	-0.563402	1.802019	9.722826	-0.005651	0.018016	0.097228	0.782170	-0.343572	-3.424991
60899	0	-0.548089	1.770225	9.619173	-0.005493	0.017700	0.096191	0.782601	-0.353448	-3.426338
60900	0	-0.528008	1.777032	9.527524	-0.005286	0.017765	0.095276	0.786966	-0.356138	-3.423848
60901	0	-0.560227	1.770285	9.472683	-0.005615	0.017700	0.094727	0.788126	-0.367004	-3.423206
60902	0	-0.533451	1.777049	9.417701	-0.005345	0.017766	0.094177	0.791574	-0.375365	-3.416419
60903	0	-0.536712	1.777040	9.429782	-0.005371	0.017761	0.094299	0.800778	-0.375625	-3.419548
60904	0	-0.541894	1.784351	9.362366	-0.005424	0.017839	0.093624	0.803806	-0.377770	-3.419750
60905	0	-0.554761	1.770360	9.368871	-0.005554	0.017700	0.093689	0.805987	-0.381117	-3.417478
60906	0	-0.535244	1.776754	9.393252	-0.005358	0.017768	0.093932	0.803622	-0.383006	-3.420687
60907	0	-0.561508	1.758046	9.381061	-0.005615	0.017578	0.093811	0.804568	-0.378601	-3.416367
60908	0	-0.549381	1.764850	9.435833	-0.005493	0.017643	0.094359	0.809431	-0.373327	-3.417605
60909	0	-0.519422	1.782299	9.472609	-0.005188	0.017822	0.094727	0.808501	-0.361351	-3.412732
60910	0	-0.520185	1.794918	9.460177	-0.005200	0.017945	0.094603	0.811361	-0.355020	-3.405648
60911	0	-0.525428	1.801045	9.539670	-0.005249	0.018005	0.095398	0.815635	-0.344277	-3.404837
60912	0	-0.520402	1.832305	9.600457	-0.005198	0.018320	0.096005	0.817375	-0.333278	-3.404599
60913	0	-0.543983	1.831440	9.625127	-0.005432	0.018311	0.096252	0.820188	-0.319786	-3.405787
60914	0	-0.569746	1.789199	9.722566	-0.005692	0.017891	0.097226	0.819636	-0.309465	-3.400760
60915	0	-0.544210	1.831346	9.747204	-0.005432	0.018311	0.097473	0.821322	-0.293398	-3.394938
60916	0	-0.576576	1.819637	9.765231	-0.005757	0.018193	0.097653	0.823254	-0.279149	-3.389810
60917	0	-0.592571	1.843314	9.826618	-0.005920	0.018433	0.098267	0.822108	-0.268594	-3.388777
60918	0	-0.593065	1.831679	9.863089	-0.005931	0.018312	0.098632	0.826407	-0.264321	-3.381018
60919	0	-0.573730	1.855951	9.893708	-0.005737	0.018555	0.098938	0.830159	-0.259814	-3.378930
60920	0	-0.572941	1.838238	9.820370	-0.005737	0.018380	0.098204	0.830842	-0.264342	-3.375014
60921	0	-0.567029	1.874159	9.948693	-0.005676	0.018738	0.099487	0.833314	-0.266620	-3.377053
60922	0	-0.578101	1.856275	9.918126	-0.005787	0.018561	0.099181	0.833044	-0.268782	-3.371797
60923	0	-0.585245	1.855854	9.918182	-0.005859	0.018555	0.099182	0.835592	-0.272142	-3.370689
60924	0	-0.583333	1.826321	9.869252	-0.005846	0.018257	0.098693	0.840649	-0.282102	-3.368503
60925	0	-0.566141	1.800774	9.771771	-0.005676	0.018005	0.097717	0.841439	-0.294740	-3.368781
60926	0	-0.593477	1.807133	9.759605	-0.005952	0.018070	0.097595	0.840688	-0.309978	-3.369190
60927	0	-0.566053	1.794973	9.686272	-0.005676	0.017944	0.096863	0.845055	-0.323776	-3.368405
60928	0	-0.532188	1.789893	9.643462	-0.005340	0.017894	0.096435	0.849152	-0.340032	-3.370069
60929	0	-0.541538	1.806883	9.582569	-0.005432	0.018066	0.095825	0.850062	-0.355182	-3.362678
60930	0	-0.538257	1.782673	9.546073	-0.005399	0.017826	0.095460	0.848860	-0.369791	-3.361445
60931	0	-0.541849	1.800837	9.484884	-0.005432	0.018005	0.094849	0.850515	-0.381504	-3.362650
60932	0	-0.526754	1.770731	9.448304	-0.005283	0.017706	0.094482	0.850238	-0.395884	-3.360984
60933	0	-0.548292	1.806423	9.399516	-0.005493	0.018066	0.093994	0.845678	-0.403710	-3.364510
60934	0	-0.552705	1.769531	9.326407	-0.005534	0.017695	0.093264	0.843653	-0.407860	-3.368966
60935	0	-0.548708	1.739661	9.338385	-0.005493	0.017395	0.093384	0.843765	-0.410762	-3.372718
60936	0	-0.547110	1.721516	9.295710	-0.005482	0.017215	0.092957	0.842338	-0.419170	-3.373267
60937	0	-0.561239	1.757306	9.332388	-0.005615	0.017578	0.093323	0.834306	-0.418147	-3.373525
60938	0	-0.518533	1.769009	9.362960	-0.005182	0.017690	0.093630	0.833004	-0.410060	-3.381882
60939	0	-0.537572	1.763680	9.368914	-0.005371	0.017639	0.093689	0.828380	-0.399941	-3.371548
60940	0	-0.526078	1.782182	9.380991	-0.005259	0.017817	0.093811	0.833074	-0.392815	-3.370170
60941	0	-0.531740	1.776399	9.442045	-0.005310	0.017761	0.094421	0.834710	-0.379587	-3.371178
60942	0	-0.539395	1.770655	9.515022	-0.005386	0.017705	0.095151	0.834901	-0.366116	-3.373331
60943	0	-0.562070	1.782436	9.545827	-0.005615	0.017822	0.095459	0.835691	-0.355199	-3.375427
60944	0	-0.557429	1.807135	9.594464	-0.005566	0.018070	0.095945	0.835378	-0.340598	-3.375103
60945	0	-0.550101	1.794511	9.698428	-0.005493	0.017944	0.096985	0.834615	-0.327043	-3.377329
60946	0	-0.557833	1.800713	9.661614	-0.005570	0.018006	0.096617	0.833886	-0.313336	-3.376689
60947	0	-0.556132	1.824643	9.735124	-0.005554	0.018250	0.097351	0.828584	-0.300612	-3.373052
60948	0	-0.545201	1.842723	9.789984	-0.005446	0.018426	0.097900	0.828382	-0.289699	-3.369546
60949	0	-0.567840	1.843493	9.808294	-0.005676	0.018433	0.098083	0.829327	-0.282759	-3.368039
60950	0	-0.574254	1.807094	9.832557	-0.005742	0.018070	0.098326	0.828412	-0.277721	-3.361421
60951	0	-0.592234	1.830975	9.875491	-0.005920	0.018311	0.098755	0.825750	-0.271086	-3.365708
60952	0	-0.580166	1.818588	9.844986	-0.005802	0.018187	0.098450	0.823195	-0.267148	-3.359674
60953	0	-0.591533	1.812779	9.826684	-0.005920	0.018127	0.098267	0.821790	-0.268527	-3.361834
60954	0	-0.572023	1.812794	9.845005	-0.005728	0.018127	0.098450	0.820537	-0.272661	-3.357732
60955	0	-0.579121	1.794162	9.826752	-0.005798	0.017944	0.098267	0.815557	-0.276391	-3.357932
60956	0	-0.565471	1.805892	9.765795	-0.005662	0.018061	0.097657	0.811663	-0.280316	-3.357544
60957	0	-0.541738	1.824756	9.710813	-0.005432	0.018250	0.097107	0.807467	-0.293011	-3.357393
60958	0	-0.563719	1.806431	9.704786	-0.005647	0.018062	0.097048	0.808765	-0.299585	-3.355293
60959	0	-0.548313	1.812516	9.674172	-0.005493	0.018127	0.096741	0.804228	-0.306839	-3.354290
60960	0	-0.552392	1.788082	9.546010	-0.005534	0.017879	0.095460	0.805124	-0.314484	-3.353434
60961	0	-0.541785	1.763655	9.552131	-0.005432	0.017639	0.095520	0.800105	-0.326915	-3.355021
60962	0	-0.564402	1.787659	9.478997	-0.005649	0.017878	0.094790	0.797131	-0.327974	-3.357998
60963	0	-0.541918	1.769703	9.515514	-0.005432	0.017700	0.095154	0.791435	-0.338868	-3.360022
60964	0	-0.539625	1.793654	9.472926	-0.005406	0.017938	0.094728	0.788243	-0.346452	-3.357220
60965	0	-0.554620	1.764065	9.478779	-0.005554	0.017639	0.094788	0.788208	-0.351517	-3.358930
60966	0	-0.541331	1.788269	9.387294	-0.005417	0.017886	0.093872	0.782199	-0.351341	-3.359105
60967	0	-0.524736	1.757868	9.429930	-0.005249	0.017578	0.094299	0.781114	-0.348825	-3.356067
60968	0	-0.536787	1.782242	9.466475	-0.005368	0.017823	0.094665	0.778413	-0.344825	-3.356061
60969	0	-0.531004	1.775924	9.466590	-0.005310	0.017761	0.094666	0.774286	-0.340461	-3.359792
60970	0	-0.543483	1.775976	9.472579	-0.005432	0.017756	0.094727	0.776570	-0.332741	-3.354903
60971	0	-0.555419	1.745256	9.545962	-0.005554	0.017456	0.095459	0.770643	-0.328284	-3.351730
60972	0	-0.549220	1.781439	9.533797	-0.005493	0.017815	0.095338	0.768627	-0.325020	-3.354841
60973	0	-0.549993	1.794552	9.588562	-0.005493	0.017944	0.095886	0.768368	-0.312594	-3.355073
60974	0	-0.569302	1.788672	9.649425	-0.005691	0.017885	0.096495	0.768450	-0.305264	-3.353275
60975	0	-0.555630	1.776460	9.643480	-0.005554	0.017761	0.096436	0.770753	-0.298350	-3.351432
60976	0	-0.550184	1.807299	9.710482	-0.005498	0.018073	0.097105	0.768983	-0.289384	-3.349637
60977	0	-0.579787	1.818661	9.802283	-0.005798	0.018188	0.098022	0.765094	-0.285510	-3.351496
60978	0	-0.554976	1.824122	9.790124	-0.005553	0.018245	0.097900	0.759251	-0.285036	-3.342895
60979	0	-0.585958	1.806138	9.814544	-0.005859	0.018066	0.098145	0.751688	-0.280417	-3.349257
60980	0	-0.549017	1.829542	9.796347	-0.005494	0.018300	0.097962	0.744534	-0.280525	-3.347009
60981	0	-0.567279	1.831173	9.808348	-0.005676	0.018311	0.098083	0.744187	-0.280072	-3.343429
60982	0	-0.591006	1.818987	9.802183	-0.005914	0.018190	0.098022	0.741855	-0.279879	-3.343079
60983	0	-0.573222	1.825148	9.747308	-0.005737	0.018250	0.097473	0.742420	-0.281297	-3.338745
60984	0	-0.571888	1.806953	9.790008	-0.005728	0.018070	0.097899	0.739817	-0.287083	-3.338792
60985	0	-0.566882	1.800578	9.710729	-0.005676	0.018005	0.097107	0.738539	-0.291299	-3.337064
60986	0	-0.589345	1.776433	9.783956	-0.005906	0.017761	0.097839	0.740362	-0.301469	-3.337298
60987	0	-0.572836	1.776277	9.692407	-0.005737	0.017761	0.096924	0.740427	-0.307511	-3.343811
60988	0	-0.564460	1.770168	9.625355	-0.005659	0.017703	0.096252	0.736966	-0.320074	-3.340685
60989	0	-0.542662	1.770133	9.552012	-0.005432	0.017700	0.095520	0.736579	-0.322138	-3.339070
60990	0	-0.559562	1.764102	9.472711	-0.005605	0.017641	0.094727	0.734720	-0.328485	-3.331164
60991	0	-0.536345	1.758359	9.484805	-0.005371	0.017578	0.094849	0.739558	-0.333127	-3.328812
60992	0	-0.546779	1.777256	9.411473	-0.005478	0.017772	0.094114	0.738800	-0.340886	-3.334741
60993	0	-0.517903	1.776089	9.417780	-0.005188	0.017761	0.094177	0.736617	-0.347192	-3.335022
60994	0	-0.549211	1.770067	9.417722	-0.005493	0.017700	0.094177	0.735500	-0.344021	-3.333776
60995	0	-0.549137	1.727538	9.399380	-0.005493	0.017273	0.093994	0.736774	-0.341761	-3.332606
60996	0	-0.542924	1.739689	9.423786	-0.005429	0.017400	0.094237	0.731572	-0.337381	-3.335691
60997	0	-0.536988	1.745619	9.423833	-0.005371	0.017456	0.094238	0.730047	-0.334392	-3.333166
60998	0	-0.525048	1.757677	9.350593	-0.005247	0.017578	0.093506	0.726757	-0.325903	-3.330066
60999	0	-0.525060	1.763957	9.417708	-0.005249	0.017639	0.094177	0.725609	-0.319606	-3.328986
61000	0	-0.544236	1.782422	9.454177	-0.005436	0.017822	0.094543	0.726385	-0.307424	-3.316466
61001	0	-0.519070	1.788447	9.490930	-0.005188	0.017883	0.094910	0.726176	-0.299734	-3.309006
61002	0	-0.543964	1.813334	9.582339	-0.005438	0.018129	0.095824	0.729309	-0.293255	-3.310989
61003	0	-0.543483	1.776133	9.649641	-0.005432	0.017761	0.096497	0.727817	-0.285649	-3.304117
61004	0	-0.550872	1.794942	9.618894	-0.005499	0.017944	0.096190	0.732319	-0.269732	-3.305824
61005	0	-0.580750	1.770212	9.722811	-0.005798	0.017700	0.097229	0.733024	-0.254663	-3.300971
61006	0	-0.588216	1.795074	9.722639	-0.005878	0.017948	0.097227	0.734465	-0.245913	-3.296809
61007	0	-0.580165	1.782417	9.753364	-0.005798	0.017822	0.097534	0.735093	-0.237657	-3.292290
61008	0	-0.562478	1.813469	9.820268	-0.005622	0.018130	0.098204	0.738606	-0.229954	-3.289748
61009	0	-0.598359	1.794628	9.857129	-0.005981	0.017944	0.098572	0.739237	-0.223080	-3.288744
61010	0	-0.586909	1.825731	9.838573	-0.005864	0.018253	0.098387	0.742277	-0.212981	-3.285435
61011	0	-0.555254	1.849518	9.820537	-0.005554	0.018494	0.098206	0.742412	-0.210499	-3.284341
61012	0	-0.566765	1.831669	9.881469	-0.005673	0.018313	0.098815	0.744531	-0.212690	-3.282906
61013	0	-0.578766	1.825499	9.924278	-0.005798	0.018250	0.099243	0.749105	-0.220398	-3.279137
61014	0	-0.607369	1.795702	9.863200	-0.006083	0.017955	0.098632	0.749952	-0.226155	-3.283736
61015	0	-0.572754	1.819249	9.777815	-0.005737	0.018188	0.097778	0.752897	-0.232959	-3.282165
61016	0	-0.588818	1.783375	9.759435	-0.005901	0.017830	0.097594	0.755642	-0.243721	-3.276483
61017	0	-0.560415	1.782636	9.710682	-0.005615	0.017822	0.097107	0.758731	-0.252199	-3.274512
61018	0	-0.541945	1.806962	9.710704	-0.005432	0.018066	0.097107	0.760755	-0.262481	-3.271487
61019	0	-0.529068	1.807409	9.667932	-0.005310	0.018066	0.096680	0.768019	-0.280637	-3.270372
61020	0	-0.550024	1.802285	9.570248	-0.005516	0.018020	0.095702	0.770039	-0.294894	-3.269234
61021	0	-0.572259	1.776288	9.539853	-0.005737	0.017761	0.095398	0.770225	-0.307867	-3.268297
61022	0	-0.554461	1.788790	9.497040	-0.005554	0.017883	0.094971	0.774023	-0.314663	-3.250142
61023	0	-0.566363	1.739878	9.460456	-0.005676	0.017395	0.094604	0.776811	-0.325322	-3.246732
61024	0	-0.576402	1.758992	9.448205	-0.005774	0.017585	0.094482	0.781253	-0.332224	-3.241033
61025	0	-0.567058	1.764337	9.435991	-0.005676	0.017639	0.094360	0.784703	-0.334659	-3.240985
61026	0	-0.541637	1.746931	9.441869	-0.005421	0.017464	0.094419	0.789858	-0.335359	-3.231969
61027	0	-0.542522	1.745984	9.405487	-0.005432	0.017456	0.094055	0.792789	-0.339295	-3.233783
61028	0	-0.540933	1.746667	9.393196	-0.005419	0.017463	0.093932	0.795868	-0.346175	-3.224146
61029	0	-0.530854	1.751746	9.368898	-0.005310	0.017517	0.093689	0.794682	-0.343647	-3.227734
61030	0	-0.518873	1.770282	9.454292	-0.005188	0.017700	0.094543	0.796272	-0.338319	-3.217418
61031	0	-0.525166	1.745438	9.503190	-0.005249	0.017456	0.095032	0.792682	-0.330848	-3.219212
61032	0	-0.550469	1.751745	9.557995	-0.005499	0.017513	0.095581	0.796142	-0.319621	-3.217793
61033	0	-0.549607	1.776333	9.527532	-0.005493	0.017761	0.095276	0.797092	-0.311806	-3.215328
61034	0	-0.531912	1.795604	9.624893	-0.005317	0.017948	0.096251	0.804887	-0.304623	-3.215821
61035	0	-0.561892	1.788479	9.588574	-0.005615	0.017883	0.095886	0.805096	-0.295894	-3.210897
61036	0	-0.550384	1.819457	9.612768	-0.005501	0.018191	0.096128	0.807374	-0.287956	-3.212922
61037	0	-0.519032	1.806990	9.588545	-0.005188	0.018066	0.095886	0.809973	-0.280771	-3.205906
61038	0	-0.513613	1.807475	9.728759	-0.005132	0.018073	0.097288	0.810394	-0.271261	-3.200325
61039	0	-0.555554	1.800817	9.771669	-0.005554	0.018005	0.097717	0.812081	-0.265309	-3.196343
61040	0	-0.586102	1.800722	9.759392	-0.005862	0.018010	0.097593	0.807042	-0.262340	-3.195853
61041	0	-0.591871	1.794524	9.790033	-0.005920	0.017944	0.097900	0.806492	-0.259909	-3.190815
61042	0	-0.573130	1.752375	9.771549	-0.005734	0.017518	0.097716	0.811535	-0.259168	-3.191858
61043	0	-0.579134	1.782725	9.832715	-0.005798	0.017822	0.098328	0.815649	-0.262823	-3.193114
61044	0	-0.565430	1.795571	9.802071	-0.005663	0.017954	0.098021	0.816113	-0.268362	-3.189621
61045	0	-0.560636	1.807373	9.783851	-0.005615	0.018066	0.097839	0.822977	-0.274184	-3.186753
61046	0	-0.546763	1.820350	9.692226	-0.005476	0.018203	0.096922	0.822139	-0.279621	-3.191626
61047	0	-0.566837	1.819447	9.716731	-0.005676	0.018188	0.097168	0.827524	-0.284407	-3.188309
61048	0	-0.546626	1.783675	9.637270	-0.005478	0.017834	0.096373	0.829411	-0.293634	-3.183888
61049	0	-0.554358	1.794704	9.643566	-0.005554	0.017944	0.096436	0.830899	-0.301678	-3.184226
61050	0	-0.570772	1.764459	9.637490	-0.005716	0.017644	0.096375	0.829990	-0.307380	-3.181366
61051	0	-0.572718	1.782530	9.588627	-0.005737	0.017822	0.095886	0.831890	-0.314919	-3.183165
61052	0	-0.558194	1.752610	9.570330	-0.005595	0.017523	0.095703	0.834070	-0.326145	-3.175723
61053	0	-0.518091	1.788302	9.509321	-0.005188	0.017883	0.095093	0.832054	-0.330166	-3.175110
61054	0	-0.529266	1.776379	9.472613	-0.005297	0.017760	0.094727	0.834672	-0.330625	-3.172396
61055	0	-0.506350	1.782598	9.478703	-0.005066	0.017822	0.094788	0.837529	-0.329128	-3.172132
61056	0	-0.536385	1.776877	9.448049	-0.005366	0.017768	0.094481	0.836951	-0.327750	-3.173066
61057	0	-0.549189	1.794877	9.509201	-0.005493	0.017944	0.095093	0.840680	-0.324880	-3.170747
61058	0	-0.543247	1.789203	9.448036	-0.005430	0.017892	0.094481	0.839285	-0.317835	-3.169548
61059	0	-0.537216	1.794396	9.503175	-0.005371	0.017944	0.095032	0.837258	-0.312256	-3.172388
61060	0	-0.556057	1.788691	9.503049	-0.005557	0.017881	0.095032	0.842364	-0.303786	-3.177243
61061	0	-0.537084	1.825252	9.521428	-0.005371	0.018250	0.095215	0.844394	-0.299707	-3.174990
61062	0	-0.543468	1.789202	9.594466	-0.005432	0.017889	0.095945	0.846422	-0.292353	-3.171597
61063	0	-0.537477	1.789137	9.588452	-0.005371	0.017883	0.095886	0.854514	-0.283661	-3.169126
61064	0	-0.526306	1.832585	9.710294	-0.005257	0.018327	0.097103	0.851938	-0.271917	-3.168817
61065	0	-0.580100	1.794793	9.722818	-0.005798	0.017944	0.097229	0.854632	-0.264512	-3.171585
61066	0	-0.531785	1.826190	9.747005	-0.005316	0.018256	0.097471	0.859786	-0.257815	-3.174099
61067	0	-0.561628	1.795138	9.802111	-0.005615	0.017944	0.098022	0.866448	-0.252276	-3.173519
61068	0	-0.555561	1.820221	9.801961	-0.005557	0.018202	0.098020	0.865295	-0.249606	-3.174968
61069	0	-0.567740	1.800659	9.844942	-0.005676	0.018005	0.098450	0.865144	-0.243991	-3.177035
61070	0	-0.573396	1.813522	9.826493	-0.005740	0.018129	0.098266	0.870342	-0.246777	-3.178596
61071	0	-0.579676	1.819255	9.857112	-0.005798	0.018188	0.098572	0.873487	-0.244257	-3.176986
61072	0	-0.572619	1.837488	9.808288	-0.005734	0.018379	0.098082	0.866782	-0.249414	-3.174413
61073	0	-0.560525	1.843422	9.802273	-0.005615	0.018433	0.098022	0.866977	-0.256553	-3.174422
61074	0	-0.564631	1.843598	9.796191	-0.005656	0.018435	0.097961	0.865896	-0.263631	-3.168927
61075	0	-0.566217	1.837357	9.759566	-0.005676	0.018372	0.097595	0.866521	-0.275577	-3.166818
61076	0	-0.569738	1.789279	9.747282	-0.005710	0.017887	0.097473	0.871505	-0.285480	-3.172337
61077	0	-0.566663	1.782759	9.637410	-0.005676	0.017822	0.096375	0.876145	-0.292409	-3.169259
61078	0	-0.552238	1.808273	9.649431	-0.005535	0.018077	0.096495	0.881366	-0.302950	-3.166123
61079	0	-0.547834	1.763775	9.643665	-0.005493	0.017639	0.096436	0.877968	-0.315975	-3.168327
61080	0	-0.569401	1.757932	9.582718	-0.005708	0.017575	0.095827	0.881075	-0.327809	-3.172724
61081	0	-0.547963	1.800352	9.497184	-0.005493	0.018005	0.094971	0.877147	-0.339582	-3.171499
61082	0	-0.521075	1.763756	9.533904	-0.005222	0.017635	0.095339	0.878115	-0.348959	-3.174355
61083	0	-0.548552	1.770360	9.429912	-0.005493	0.017700	0.094299	0.880584	-0.353743	-3.172202
61084	0	-0.522837	1.764278	9.466544	-0.005234	0.017646	0.094665	0.875265	-0.355825	-3.167237
61085	0	-0.530284	1.745561	9.460498	-0.005310	0.017456	0.094604	0.873097	-0.360134	-3.166833
61086	0	-0.559596	1.751487	9.411752	-0.005601	0.017515	0.094117	0.871095	-0.361779	-3.167561
61087	0	-0.554719	1.739536	9.393346	-0.005554	0.017395	0.093933	0.869874	-0.365877	-3.165403
61088	0	-0.554381	1.770189	9.405468	-0.005541	0.017700	0.094055	0.870430	-0.358069	-3.166368
61089	0	-0.549547	1.757727	9.497073	-0.005493	0.017578	0.094971	0.867870	-0.351032	-3.166756
61090	0	-0.550130	1.775953	9.442115	-0.005498	0.017759	0.094421	0.866586	-0.342694	-3.166603
61091	0	-0.537527	1.800811	9.454270	-0.005371	0.018005	0.094543	0.868385	-0.333430	-3.169858
61092	0	-0.508221	1.800753	9.551819	-0.005075	0.018010	0.095518	0.863772	-0.319992	-3.168651
61093	0	-0.544138	1.800598	9.558041	-0.005432	0.018005	0.095581	0.863040	-0.304775	-3.167001
61094	0	-0.564091	1.788315	9.588414	-0.005634	0.017884	0.095884	0.860232	-0.292656	-3.158956
61095	0	-0.568472	1.782367	9.649583	-0.005676	0.017822	0.096497	0.860467	-0.278532	-3.162207
61096	0	-0.563815	1.806872	9.655530	-0.005632	0.018068	0.096556	0.859468	-0.267544	-3.162141
61097	0	-0.555434	1.800468	9.692395	-0.005554	0.018005	0.096924	0.857113	-0.263066	-3.157920
61098	0	-0.549598	1.824844	9.826634	-0.005494	0.018248	0.098267	0.856550	-0.256655	-3.161937
61099	0	-0.555584	1.855755	9.783872	-0.005554	0.018555	0.097839	0.858366	-0.250483	-3.162028
61100	0	-0.543054	1.830987	9.844911	-0.005436	0.018315	0.098448	0.850434	-0.252353	-3.162477
61101	0	-0.543049	1.861347	9.851126	-0.005432	0.018616	0.098511	0.846250	-0.250029	-3.169377
61102	0	-0.555287	1.824450	9.826656	-0.005551	0.018245	0.098267	0.844432	-0.243993	-3.171769
61103	0	-0.585681	1.818930	9.881592	-0.005859	0.018188	0.098816	0.843824	-0.242619	-3.169807
61104	0	-0.572570	1.806762	9.808385	-0.005733	0.018067	0.098083	0.842517	-0.246206	-3.172377
61105	0	-0.602960	1.800446	9.814549	-0.006042	0.018005	0.098145	0.839755	-0.256673	-3.168393
61106	0	-0.582570	1.799943	9.778031	-0.005834	0.018003	0.097779	0.834512	-0.261498	-3.168238
61107	0	-0.560685	1.794037	9.698608	-0.005615	0.017944	0.096985	0.828210	-0.266925	-3.162387
61108	0	-0.564996	1.835666	9.686649	-0.005660	0.018363	0.096865	0.819068	-0.274387	-3.165302
61109	0	-0.554326	1.812671	9.637528	-0.005554	0.018127	0.096375	0.816542	-0.282891	-3.166719
61110	0	-0.545978	1.812062	9.662118	-0.005471	0.018126	0.096620	0.809073	-0.291942	-3.163441
61111	0	-0.554944	1.794532	9.594736	-0.005554	0.017944	0.095947	0.808651	-0.293161	-3.157355
61112	0	-0.559556	1.788894	9.551974	-0.005606	0.017884	0.095520	0.812624	-0.300819	-3.156042
61113	0	-0.566923	1.788227	9.552063	-0.005676	0.017883	0.095520	0.809785	-0.304807	-3.153397
61114	0	-0.547127	1.757369	9.509451	-0.005480	0.017575	0.095094	0.806267	-0.310600	-3.147198
61115	0	-0.542453	1.782159	9.423885	-0.005432	0.017822	0.094238	0.803844	-0.315369	-3.142095
61116	0	-0.504505	1.794489	9.454424	-0.005051	0.017942	0.094544	0.805238	-0.317686	-3.140176
61117	0	-0.524107	1.788622	9.509266	-0.005249	0.017883	0.095093	0.807155	-0.322817	-3.137734
61118	0	-0.516565	1.776921	9.484764	-0.005173	0.017767	0.094848	0.808274	-0.326971	-3.141867
61119	0	-0.536572	1.782492	9.472637	-0.005371	0.017822	0.094727	0.809895	-0.329042	-3.140371
61120	0	-0.542152	1.770617	9.503057	-0.005422	0.017705	0.095031	0.809825	-0.324847	-3.135133
61121	0	-0.549396	1.782213	9.552000	-0.005493	0.017822	0.095520	0.808147	-0.319538	-3.126785
61122	0	-0.555487	1.781941	9.582467	-0.005556	0.017821	0.095824	0.804348	-0.316694	-3.123973
61123	0	-0.549367	1.775982	9.600853	-0.005493	0.017761	0.096008	0.801165	-0.311806	-3.118152
61124	0	-0.555544	1.738962	9.649691	-0.005556	0.017391	0.096497	0.797770	-0.308298	-3.118255
61125	0	-0.543213	1.788487	9.661836	-0.005432	0.017883	0.096619	0.798104	-0.304002	-3.118375
61126	0	-0.555658	1.818914	9.698424	-0.005555	0.018191	0.096984	0.794025	-0.298056	-3.114187
61127	0	-0.543210	1.794637	9.716759	-0.005432	0.017944	0.097168	0.794914	-0.293837	-3.116200
61128	0	-0.555187	1.788793	9.728907	-0.005554	0.017887	0.097289	0.794330	-0.292280	-3.122381
61129	0	-0.555452	1.813379	9.722780	-0.005554	0.018127	0.097229	0.800284	-0.287596	-3.122845
61130	0	-0.555023	1.782097	9.765671	-0.005554	0.017822	0.097656	0.797199	-0.287857	-3.119524
61131	0	-0.572939	1.782606	9.826638	-0.005737	0.017822	0.098267	0.800016	-0.292648	-3.120064
61132	0	-0.583739	1.776515	9.753413	-0.005844	0.017768	0.097533	0.795176	-0.296108	-3.117392
61133	0	-0.579097	1.770033	9.735149	-0.005798	0.017700	0.097351	0.793723	-0.300340	-3.116911
61134	0	-0.542223	1.806707	9.753461	-0.005432	0.018066	0.097534	0.792886	-0.307425	-3.108661
61135	0	-0.566433	1.800565	9.735172	-0.005676	0.018005	0.097351	0.791567	-0.316911	-3.101322
61136	0	-0.571181	1.800731	9.704659	-0.005713	0.018005	0.097047	0.792324	-0.314564	-3.105972
61137	0	-0.560089	1.776481	9.729021	-0.005615	0.017761	0.097290	0.794880	-0.326941	-3.112901
61138	0	-0.542254	1.788647	9.649653	-0.005432	0.017883	0.096497	0.797028	-0.333798	-3.105626
61139	0	-0.572751	1.751489	9.594825	-0.005737	0.017517	0.095947	0.792786	-0.341030	-3.108676
61140	0	-0.570814	1.745304	9.576540	-0.005718	0.017451	0.095765	0.793255	-0.348632	-3.109630
61141	0	-0.566503	1.775980	9.527682	-0.005676	0.017761	0.095276	0.789905	-0.357648	-3.108071
61142	0	-0.530312	1.776244	9.509293	-0.005310	0.017761	0.095093	0.789778	-0.361543	-3.101655
61143	0	-0.536275	1.794531	9.509306	-0.005371	0.017944	0.095093	0.789332	-0.367081	-3.098452
61144	0	-0.540979	1.751643	9.491031	-0.005416	0.017518	0.094910	0.785804	-0.370082	-3.102474
61145	0	-0.530649	1.776113	9.521506	-0.005310	0.017761	0.095215	0.784140	-0.370039	-3.103221
61146	0	-0.512682	1.781941	9.472711	-0.005127	0.017822	0.094727	0.779178	-0.365900	-3.102994
61147	0	-0.549301	1.752161	9.466470	-0.005493	0.017517	0.094666	0.783121	-0.361731	-3.096744
61148	0	-0.561350	1.783092	9.441957	-0.005615	0.017831	0.094419	0.781692	-0.359539	-3.100437
61149	0	-0.556061	1.751837	9.472595	-0.005554	0.017517	0.094727	0.781810	-0.347641	-3.100980
61150	0	-0.561556	1.733594	9.533654	-0.005615	0.017334	0.095337	0.782641	-0.342953	-3.100838
61151	0	-0.543361	1.764319	9.545816	-0.005432	0.017639	0.095459	0.785966	-0.336901	-3.103419
61152	0	-0.562275	1.758496	9.606730	-0.005618	0.017586	0.096067	0.783556	-0.327106	-3.097042
61153	0	-0.568003	1.787833	9.552073	-0.005676	0.017883	0.095520	0.776154	-0.318433	-3.099471
61154	0	-0.555793	1.788649	9.673992	-0.005554	0.017883	0.096741	0.778472	-0.309804	-3.101398
61155	0	-0.555915	1.812668	9.649644	-0.005554	0.018127	0.096497	0.776125	-0.299722	-3.099994
61156	0	-0.544112	1.818584	9.759448	-0.005443	0.018187	0.097594	0.773760	-0.297258	-3.107507
61157	0	-0.568048	1.775813	9.741243	-0.005676	0.017761	0.097412	0.768671	-0.288096	-3.106901
61158	0	-0.585899	1.782140	9.753436	-0.005859	0.017822	0.097534	0.766130	-0.284215	-3.106341
61159	0	-0.567468	1.818569	9.771790	-0.005676	0.018188	0.097717	0.761373	-0.281793	-3.107645
61160	0	-0.573127	1.793871	9.820669	-0.005734	0.017939	0.098207	0.759962	-0.281156	-3.108590
61161	0	-0.585703	1.831636	9.838773	-0.005859	0.018311	0.098389	0.765177	-0.279497	-3.108964
61162	0	-0.536678	1.819037	9.826649	-0.005371	0.018188	0.098267	0.765848	-0.280058	-3.100418
61163	0	-0.542684	1.807154	9.802181	-0.005432	0.018066	0.098022	0.770295	-0.281785	-3.093879
61164	0	-0.547788	1.814440	9.795841	-0.005483	0.018137	0.097960	0.777422	-0.282995	-3.092691
61165	0	-0.566739	1.794768	9.747305	-0.005676	0.017944	0.097473	0.779744	-0.288905	-3.086765
61166	0	-0.588764	1.783134	9.704528	-0.005903	0.017828	0.097045	0.782028	-0.302718	-3.083551
61167	0	-0.591268	1.769934	9.729067	-0.005920	0.017700	0.097290	0.779459	-0.307418	-3.089056
61168	0	-0.589448	1.770188	9.698581	-0.005905	0.017698	0.096986	0.782141	-0.315603	-3.096518
61169	0	-0.554621	1.794494	9.600865	-0.005554	0.017944	0.096008	0.781275	-0.320625	-3.089595
61170	0	-0.552853	1.795059	9.594687	-0.005539	0.017945	0.095947	0.786015	-0.328566	-3.085990
61171	0	-0.560513	1.770092	9.545944	-0.005615	0.017700	0.095459	0.785301	-0.336212	-3.085344
61172	0	-0.528027	1.788673	9.539803	-0.005290	0.017884	0.095398	0.786677	-0.343404	-3.081806
61173	0	-0.536527	1.788828	9.539734	-0.005371	0.017883	0.095398	0.791091	-0.345920	-3.077940
61174	0	-0.518007	1.782355	9.490986	-0.005188	0.017822	0.094910	0.791076	-0.350982	-3.074168
61175	0	-0.560779	1.715387	9.442129	-0.005615	0.017151	0.094421	0.793125	-0.355561	-3.073581
61176	0	-0.541346	1.764508	9.472582	-0.005418	0.017645	0.094726	0.791839	-0.356397	-3.064150
61177	0	-0.530584	1.764648	9.460336	-0.005310	0.017639	0.094604	0.799166	-0.357093	-3.061397
61178	0	-0.542089	1.765385	9.454068	-0.005424	0.017653	0.094541	0.798105	-0.355884	-3.052117
61179	0	-0.524731	1.770272	9.472618	-0.005249	0.017700	0.094727	0.799677	-0.353621	-3.046007
61180	0	-0.536778	1.764809	9.484693	-0.005368	0.017644	0.094848	0.803208	-0.349864	-3.048993
61181	0	-0.525106	1.770451	9.503082	-0.005249	0.017700	0.095032	0.806936	-0.343159	-3.052518
61182	0	-0.543395	1.770712	9.557967	-0.005432	0.017700	0.095581	0.813771	-0.336705	-3.052823
61183	0	-0.573737	1.788611	9.564156	-0.005737	0.017883	0.095642	0.815670	-0.332355	-3.055069
61184	0	-0.561796	1.770536	9.594513	-0.005615	0.017705	0.095945	0.814687	-0.324829	-3.052134
61185	0	-0.573952	1.758383	9.698370	-0.005737	0.017578	0.096985	0.819947	-0.317930	-3.049535
61186	0	-0.543520	1.771313	9.716476	-0.005437	0.017711	0.097165	0.821337	-0.315665	-3.060089
61187	0	-0.573760	1.776631	9.631252	-0.005737	0.017761	0.096313	0.825905	-0.311027	-3.059922
61188	0	-0.573909	1.783353	9.704362	-0.005738	0.017832	0.097044	0.826465	-0.305749	-3.058480
61189	0	-0.567767	1.794451	9.722889	-0.005676	0.017944	0.097229	0.825192	-0.299792	-3.055571
61190	0	-0.549531	1.812865	9.747201	-0.005496	0.018127	0.097472	0.825123	-0.296278	-3.052711
61191	0	-0.549139	1.788763	9.765556	-0.005493	0.017883	0.097656	0.828693	-0.293989	-3.049304
61192	0	-0.561061	1.807539	9.728798	-0.005612	0.018074	0.097288	0.828796	-0.291727	-3.047109
61193	0	-0.573413	1.788736	9.722844	-0.005737	0.017883	0.097229	0.832069	-0.291116	-3.046247
61194	0	-0.554167	1.783438	9.789805	-0.005548	0.017830	0.097898	0.835761	-0.294605	-3.035905
61195	0	-0.561202	1.807059	9.710634	-0.005615	0.018066	0.097107	0.839175	-0.294018	-3.033714
61196	0	-0.560758	1.771239	9.698223	-0.005610	0.017708	0.096983	0.843078	-0.291989	-3.035023
61197	0	-0.548740	1.794987	9.710624	-0.005493	0.017944	0.097107	0.848062	-0.294398	-3.037909
61198	0	-0.547831	1.807999	9.661636	-0.005482	0.018077	0.096617	0.850204	-0.294057	-3.036392
61199	0	-0.554525	1.788569	9.680183	-0.005554	0.017883	0.096802	0.851453	-0.300159	-3.032320
61200	0	-0.528447	1.813389	9.619137	-0.005293	0.018131	0.096191	0.853029	-0.305707	-3.029188
61201	0	-0.554291	1.788856	9.649626	-0.005554	0.017883	0.096497	0.857670	-0.314600	-3.030099
61202	0	-0.524423	1.776428	9.588593	-0.005249	0.017761	0.095886	0.859784	-0.315928	-3.027204
61203	0	-0.542696	1.776248	9.503180	-0.005432	0.017761	0.095032	0.859757	-0.317734	-3.025000
61204	0	-0.523436	1.752164	9.545873	-0.005239	0.017519	0.095459	0.861412	-0.318402	-3.027664
61205	0	-0.560876	1.782565	9.497045	-0.005615	0.017822	0.094971	0.863940	-0.321780	-3.028075
61206	0	-0.536694	1.758024	9.509262	-0.005371	0.017578	0.095093	0.864962	-0.322440	-3.034800
61207	0	-0.512495	1.788598	9.533652	-0.005127	0.017883	0.095337	0.866675	-0.320588	-3.039675
61208	0	-0.542406	1.789206	9.527442	-0.005428	0.017888	0.095275	0.869959	-0.321341	-3.039253
61209	0	-0.537303	1.806727	9.533664	-0.005371	0.018066	0.095337	0.869559	-0.314829	-3.042047
61210	0	-0.549525	1.770190	9.497027	-0.005493	0.017700	0.094971	0.870143	-0.308010	-3.038106
61211	0	-0.548742	1.770273	9.588609	-0.005493	0.017700	0.095886	0.871622	-0.310423	-3.031330
61212	0	-0.572898	1.770925	9.564016	-0.005726	0.017705	0.095641	0.875330	-0.302473	-3.027822
61213	0	-0.537302	1.794378	9.613037	-0.005371	0.017944	0.096130	0.873221	-0.295909	-3.022600
61214	0	-0.562078	1.794267	9.649649	-0.005620	0.017942	0.096497	0.872071	-0.290764	-3.024479
61215	0	-0.567758	1.807251	9.643433	-0.005676	0.018066	0.096436	0.877869	-0.284981	-3.027967
61216	0	-0.555861	1.807502	9.728762	-0.005557	0.018078	0.097287	0.873101	-0.278914	-3.023865
61217	0	-0.554838	1.837195	9.680202	-0.005554	0.018372	0.096802	0.872026	-0.281412	-3.020994
61218	0	-0.560208	1.837549	9.698422	-0.005604	0.018372	0.096985	0.875165	-0.279143	-3.021958
61219	0	-0.530775	1.825131	9.771707	-0.005310	0.018250	0.097717	0.875792	-0.277547	-3.025185
61220	0	-0.566578	1.831942	9.747145	-0.005672	0.018313	0.097472	0.881307	-0.280912	-3.020403
61221	0	-0.554665	1.788583	9.735104	-0.005554	0.017883	0.097351	0.882736	-0.285332	-3.013995
61222	0	-0.583665	1.777016	9.710572	-0.005845	0.017766	0.097106	0.886105	-0.290852	-3.020524
61223	0	-0.566689	1.819336	9.710657	-0.005676	0.018188	0.097107	0.890305	-0.297450	-3.018681
61224	0	-0.571283	1.783308	9.759440	-0.005719	0.017832	0.097594	0.890276	-0.300528	-3.025267
61225	0	-0.542618	1.843350	9.698503	-0.005432	0.018433	0.096985	0.889800	-0.303132	-3.023881
61226	0	-0.565727	1.800836	9.686286	-0.005665	0.018006	0.096863	0.890684	-0.307676	-3.022916
61227	0	-0.548015	1.819001	9.661910	-0.005493	0.018188	0.096619	0.890924	-0.318583	-3.020560
61228	0	-0.527426	1.813240	9.594742	-0.005284	0.018130	0.095947	0.891874	-0.326128	-3.022243
61229	0	-0.566861	1.800917	9.619115	-0.005676	0.018005	0.096191	0.894856	-0.330804	-3.019836
61230	0	-0.546628	1.789180	9.576353	-0.005478	0.017890	0.095763	0.895477	-0.340268	-3.024816
61231	0	-0.554416	1.776144	9.527642	-0.005554	0.017761	0.095276	0.894163	-0.347834	-3.021580
61232	0	-0.546812	1.806700	9.552115	-0.005473	0.018066	0.095521	0.893364	-0.349451	-3.021775
61233	0	-0.542405	1.764251	9.478744	-0.005432	0.017639	0.094788	0.895888	-0.354845	-3.030098
61234	0	-0.541255	1.770706	9.448145	-0.005416	0.017706	0.094481	0.895796	-0.354637	-3.036846
61235	0	-0.536880	1.813029	9.460408	-0.005371	0.018127	0.094604	0.897777	-0.353110	-3.035895
61236	0	-0.523982	1.825367	9.503120	-0.005245	0.018254	0.095031	0.895545	-0.355189	-3.033846
61237	0	-0.524500	1.794121	9.521565	-0.005249	0.017944	0.095215	0.890309	-0.355641	-3.027501
61238	0	-0.542171	1.775408	9.491087	-0.005424	0.017755	0.094911	0.888264	-0.354642	-3.023014
61239	0	-0.543572	1.776455	9.533609	-0.005432	0.017761	0.095337	0.890831	-0.346105	-3.025328
61240	0	-0.543697	1.788683	9.478626	-0.005440	0.017889	0.094786	0.886721	-0.345104	-3.017895
61241	0	-0.543546	1.800516	9.551987	-0.005432	0.018005	0.095520	0.885086	-0.336951	-3.019350
61242	0	-0.550260	1.782342	9.570162	-0.005500	0.017821	0.095702	0.886198	-0.329392	-3.018054
61243	0	-0.549392	1.782558	9.594661	-0.005493	0.017822	0.095947	0.888721	-0.324222	-3.019337
61244	0	-0.574525	1.813522	9.637186	-0.005739	0.018133	0.096373	0.889792	-0.312864	-3.018232
61245	0	-0.543607	1.825355	9.728906	-0.005432	0.018250	0.097290	0.893152	-0.304021	-3.019896
61246	0	-0.544126	1.844012	9.710407	-0.005441	0.018440	0.097104	0.891579	-0.299094	-3.018455
61247	0	-0.549643	1.825046	9.777796	-0.005493	0.018250	0.097778	0.891308	-0.291091	-3.018514
61248	0	-0.562214	1.831505	9.759358	-0.005622	0.018312	0.097594	0.894051	-0.286548	-3.018919
61249	0	-0.580255	1.812869	9.777784	-0.005798	0.018127	0.097778	0.894145	-0.277461	-3.025359
61250	0	-0.568514	1.813263	9.801993	-0.005685	0.018129	0.098021	0.896564	-0.272882	-3.027581
61251	0	-0.561333	1.818884	9.814457	-0.005615	0.018188	0.098145	0.895548	-0.270812	-3.028299
61252	0	-0.567059	1.806581	9.790066	-0.005673	0.018066	0.097900	0.893394	-0.269759	-3.024658
61253	0	-0.567242	1.831434	9.777783	-0.005676	0.018311	0.097778	0.896368	-0.269908	-3.025269
61254	0	-0.535629	1.825810	9.802059	-0.005363	0.018256	0.098021	0.897105	-0.273932	-3.029522
61255	0	-0.555019	1.819207	9.710649	-0.005554	0.018188	0.097107	0.899886	-0.274339	-3.032188
61256	0	-0.565788	1.825781	9.771665	-0.005669	0.018256	0.097716	0.900258	-0.282491	-3.035194
61257	0	-0.566748	1.764113	9.735123	-0.005676	0.017639	0.097351	0.901046	-0.288393	-3.035702
61258	0	-0.577081	1.794253	9.668117	-0.005781	0.017947	0.096680	0.893986	-0.296206	-3.035023
61259	0	-0.566919	1.794475	9.704624	-0.005676	0.017944	0.097046	0.892969	-0.300160	-3.038249
61260	0	-0.584272	1.800472	9.613069	-0.005846	0.018005	0.096130	0.890696	-0.299678	-3.030923
61261	0	-0.554599	1.806377	9.619238	-0.005554	0.018066	0.096191	0.886030	-0.304970	-3.028464
61262	0	-0.534232	1.781427	9.576624	-0.005355	0.017817	0.095765	0.881765	-0.315478	-3.023264
61263	0	-0.536392	1.806727	9.558129	-0.005371	0.018066	0.095581	0.881311	-0.319742	-3.032961
61264	0	-0.551574	1.804853	9.485640	-0.005519	0.018048	0.094856	0.880153	-0.319225	-3.026858
61265	0	-0.567118	1.764366	9.490914	-0.005676	0.017639	0.094910	0.884093	-0.320961	-3.022136
61266	0	-0.547535	1.764930	9.533520	-0.005484	0.017648	0.095335	0.884452	-0.326504	-3.029411
61267	0	-0.561270	1.776114	9.484880	-0.005615	0.017761	0.094849	0.882915	-0.325262	-3.029625
61268	0	-0.566612	1.757754	9.484889	-0.005672	0.017577	0.094849	0.881853	-0.327330	-3.026278
61269	0	-0.549152	1.770143	9.478746	-0.005493	0.017700	0.094788	0.881905	-0.325000	-3.027248
61270	0	-0.542896	1.751734	9.564146	-0.005429	0.017519	0.095641	0.878508	-0.321100	-3.028805
61271	0	-0.537210	1.800594	9.545882	-0.005371	0.018005	0.095459	0.877783	-0.315680	-3.031366
61272	0	-0.549616	1.788474	9.612932	-0.005496	0.017884	0.096129	0.876940	-0.311267	-3.034878
61273	0	-0.524805	1.824783	9.588660	-0.005249	0.018250	0.095886	0.873517	-0.308204	-3.033349
61274	0	-0.574190	1.781800	9.619110	-0.005735	0.017818	0.096191	0.871666	-0.296347	-3.034992
61275	0	-0.573515	1.782216	9.686294	-0.005737	0.017822	0.096863	0.870105	-0.294601	-3.040415
61276	0	-0.585937	1.769727	9.613050	-0.005856	0.017699	0.096130	0.866380	-0.285843	-3.035778
61277	0	-0.561592	1.788210	9.674090	-0.005615	0.017883	0.096741	0.863545	-0.280712	-3.027149
61278	0	-0.549183	1.793877	9.765693	-0.005495	0.017941	0.097656	0.858927	-0.280184	-3.027102
61279	0	-0.561345	1.806574	9.704613	-0.005615	0.018066	0.097046	0.856706	-0.277983	-3.027811
61280	0	-0.536467	1.818669	9.686297	-0.005368	0.018187	0.096863	0.855398	-0.277874	-3.029396
61281	0	-0.555200	1.818927	9.716795	-0.005554	0.018188	0.097168	0.854904	-0.276238	-3.039672
61282	0	-0.542473	1.818646	9.698467	-0.005428	0.018189	0.096984	0.849959	-0.276064	-3.031809
61283	0	-0.542813	1.806715	9.741219	-0.005432	0.018066	0.097412	0.849384	-0.276418	-3.031812
61284	0	-0.566292	1.757813	9.637502	-0.005669	0.017579	0.096375	0.846792	-0.278828	-3.028911
61285	0	-0.555052	1.770096	9.722908	-0.005554	0.017700	0.097229	0.846241	-0.278827	-3.028180
61286	0	-0.566143	1.781877	9.723030	-0.005670	0.017823	0.097229	0.839502	-0.284033	-3.032169
61287	0	-0.566491	1.769568	9.619291	-0.005676	0.017700	0.096191	0.832588	-0.293045	-3.028638
61288	0	-0.527959	1.768981	9.613290	-0.005288	0.017691	0.096132	0.830081	-0.298795	-3.026367
61289	0	-0.572889	1.781740	9.594867	-0.005737	0.017822	0.095947	0.822768	-0.304359	-3.017102
61290	0	-0.552982	1.780288	9.564613	-0.005538	0.017812	0.095644	0.810625	-0.309717	-3.016876
61291	0	-0.536702	1.800312	9.552067	-0.005371	0.018005	0.095520	0.806489	-0.310277	-3.014167
61292	0	-0.523480	1.781835	9.527704	-0.005241	0.017817	0.095277	0.806038	-0.313859	-3.019765
61293	0	-0.542642	1.751792	9.552019	-0.005432	0.017517	0.095520	0.805554	-0.316315	-3.023938
61294	0	-0.547875	1.764002	9.497089	-0.005482	0.017640	0.094971	0.803998	-0.315577	-3.025704
61295	0	-0.536952	1.757805	9.490977	-0.005371	0.017578	0.094910	0.802466	-0.313109	-3.024007
61296	0	-0.554839	1.764175	9.509229	-0.005551	0.017638	0.095093	0.805293	-0.312309	-3.019972
61297	0	-0.548981	1.764019	9.558106	-0.005493	0.017639	0.095581	0.805090	-0.312009	-3.021857
61298	0	-0.543108	1.800342	9.564252	-0.005432	0.018005	0.095642	0.801351	-0.309011	-3.022775
61299	0	-0.555373	1.757832	9.564208	-0.005554	0.017578	0.095642	0.800184	-0.305323	-3.027734
61300	0	-0.561523	1.763639	9.576366	-0.005614	0.017639	0.095763	0.795498	-0.299978	-3.028537
61301	0	-0.518879	1.782583	9.594656	-0.005188	0.017822	0.095947	0.798350	-0.294790	-3.029822
61302	0	-0.543073	1.757906	9.600821	-0.005432	0.017578	0.096008	0.798050	-0.292126	-3.022992
61303	0	-0.543247	1.794378	9.582528	-0.005432	0.017944	0.095825	0.795993	-0.287508	-3.030477
61304	0	-0.561636	1.769955	9.686255	-0.005616	0.017698	0.096863	0.796096	-0.283034	-3.027900
61305	0	-0.561588	1.788552	9.655717	-0.005615	0.017883	0.096558	0.797337	-0.278029	-3.026843
61306	0	-0.537127	1.788755	9.631268	-0.005371	0.017883	0.096313	0.800984	-0.273588	-3.030087
61307	0	-0.567614	1.776058	9.674085	-0.005676	0.017761	0.096741	0.798842	-0.269527	-3.029021
61308	0	-0.567328	1.800775	9.692321	-0.005676	0.018003	0.096924	0.802477	-0.268721	-3.028561
61309	0	-0.573154	1.813049	9.771706	-0.005737	0.018127	0.097717	0.804561	-0.271007	-3.022605
61310	0	-0.555051	1.843495	9.735084	-0.005554	0.018433	0.097351	0.805874	-0.270986	-3.019777
61311	0	-0.572840	1.800564	9.790086	-0.005737	0.018005	0.097900	0.804704	-0.277002	-3.025232
61312	0	-0.571686	1.813125	9.771677	-0.005720	0.018127	0.097717	0.807752	-0.276556	-3.027229
61313	0	-0.573266	1.812679	9.735147	-0.005737	0.018127	0.097351	0.805541	-0.277645	-3.024806
61314	0	-0.560588	1.788455	9.771759	-0.005615	0.017883	0.097717	0.805517	-0.284157	-3.019770
61315	0	-0.554145	1.813134	9.710694	-0.005554	0.018127	0.097107	0.808582	-0.294662	-3.017917
61316	0	-0.539514	1.795319	9.728954	-0.005407	0.017952	0.097289	0.808516	-0.304492	-3.013171
61317	0	-0.554091	1.794706	9.661891	-0.005554	0.017944	0.096619	0.810216	-0.315712	-3.013257
61318	0	-0.536111	1.782743	9.625204	-0.005371	0.017822	0.096252	0.814862	-0.323143	-3.015289
61319	0	-0.542353	1.794991	9.588567	-0.005432	0.017944	0.095886	0.820038	-0.328966	-3.011130
61320	0	-0.546691	1.783417	9.576251	-0.005476	0.017833	0.095762	0.820246	-0.335399	-3.011276
61321	0	-0.536235	1.764429	9.576370	-0.005371	0.017639	0.095764	0.824909	-0.341431	-3.010926
61322	0	-0.559085	1.759298	9.551851	-0.005598	0.017588	0.095519	0.829816	-0.345689	-3.014702
61323	0	-0.566697	1.763963	9.497117	-0.005676	0.017639	0.094971	0.828886	-0.352455	-3.017910
61324	0	-0.552965	1.757938	9.527602	-0.005536	0.017578	0.095276	0.828932	-0.355763	-3.012424
61325	0	-0.518259	1.751747	9.472679	-0.005188	0.017517	0.094727	0.827953	-0.357920	-3.010891
61326	0	-0.535288	1.758274	9.466511	-0.005361	0.017578	0.094666	0.832069	-0.362856	-3.015063
61327	0	-0.536846	1.757902	9.558104	-0.005371	0.017578	0.095581	0.831714	-0.361665	-3.014006
61328	0	-0.567021	1.733697	9.490842	-0.005672	0.017335	0.094909	0.832761	-0.358922	-3.009059
61329	0	-0.543091	1.770304	9.454299	-0.005432	0.017700	0.094543	0.834812	-0.356112	-3.006341
61330	0	-0.537155	1.752602	9.478574	-0.005369	0.017522	0.094787	0.838477	-0.349042	-3.008314
61331	0	-0.525108	1.794648	9.564157	-0.005249	0.017944	0.095642	0.839684	-0.342359	-3.008982
61332	0	-0.519589	1.770820	9.527302	-0.005193	0.017704	0.095274	0.843370	-0.334376	-3.008016
61333	0	-0.555675	1.770266	9.545838	-0.005554	0.017700	0.095459	0.844972	-0.327113	-3.009349
61334	0	-0.562245	1.770985	9.612748	-0.005621	0.017705	0.096128	0.849441	-0.321108	-3.007048
61335	0	-0.574370	1.788548	9.619062	-0.005737	0.017883	0.096191	0.850720	-0.309331	-3.004326
61336	0	-0.556537	1.801324	9.637197	-0.005568	0.018009	0.096373	0.854130	-0.307586	-3.003419
61337	0	-0.555434	1.812712	9.661870	-0.005554	0.018127	0.096619	0.852377	-0.303165	-3.003993
61338	0	-0.579545	1.782247	9.753420	-0.005799	0.017821	0.097534	0.852324	-0.303351	-3.005366
61339	0	-0.561356	1.819340	9.753336	-0.005615	0.018188	0.097534	0.856699	-0.300990	-3.004371
61340	0	-0.549003	1.796096	9.722580	-0.005490	0.017954	0.097227	0.863654	-0.296983	-2.998422
61341	0	-0.573563	1.782608	9.771669	-0.005737	0.017822	0.097717	0.866723	-0.294623	-2.993641
61342	0	-0.554801	1.789145	9.747116	-0.005551	0.017890	0.097471	0.867034	-0.294186	-2.994382
61343	0	-0.579508	1.794570	9.680170	-0.005798	0.017944	0.096802	0.867244	-0.293734	-2.997908
61344	0	-0.566699	1.825417	9.747183	-0.005670	0.018251	0.097472	0.869057	-0.292443	-2.995576
61345	0	-0.585734	1.782459	9.747284	-0.005859	0.017822	0.097473	0.870373	-0.290513	-2.992739
61346	0	-0.578774	1.776718	9.661771	-0.005795	0.017765	0.096618	0.871450	-0.294146	-2.987799
61347	0	-0.572828	1.800448	9.680246	-0.005737	0.018005	0.096802	0.868943	-0.300428	-2.987441
61348	0	-0.559332	1.776290	9.698538	-0.005597	0.017759	0.096986	0.871736	-0.300553	-2.986118
61349	0	-0.542648	1.788742	9.674028	-0.005432	0.017883	0.096741	0.875171	-0.302850	-2.985172
61350	0	-0.565808	1.783154	9.625068	-0.005666	0.017830	0.096251	0.875649	-0.307571	-2.982272
61351	0	-0.584975	1.794782	9.613031	-0.005859	0.017944	0.096130	0.878288	-0.314549	-2.982526
61352	0	-0.558808	1.789301	9.564104	-0.005596	0.017890	0.095641	0.880468	-0.319838	-2.989242
61353	0	-0.554605	1.788581	9.545899	-0.005554	0.017883	0.095459	0.882012	-0.325200	-2.992573
61354	0	-0.559334	1.782673	9.606972	-0.005599	0.017827	0.096069	0.880204	-0.327585	-2.991406
61355	0	-0.561541	1.776317	9.576379	-0.005615	0.017761	0.095764	0.881159	-0.323149	-2.995717
61356	0	-0.542920	1.807362	9.515225	-0.005433	0.018069	0.095153	0.884973	-0.323472	-2.997192
61357	0	-0.567264	1.782558	9.588583	-0.005676	0.017822	0.095886	0.887516	-0.323458	-2.994519
61358	0	-0.553988	1.789241	9.576302	-0.005548	0.017889	0.095763	0.890099	-0.328139	-2.990776
61359	0	-0.555257	1.770862	9.509130	-0.005554	0.017700	0.095093	0.898839	-0.325762	-2.990992
61360	0	-0.561400	1.790097	9.618723	-0.005612	0.017900	0.096188	0.899225	-0.319612	-2.996938
61361	0	-0.524866	1.776205	9.570299	-0.005249	0.017761	0.095703	0.898829	-0.315758	-2.995911
61362	0	-0.531166	1.788810	9.594551	-0.005310	0.017884	0.095946	0.902056	-0.309572	-2.994537
61363	0	-0.567613	1.807078	9.655681	-0.005676	0.018066	0.096558	0.905868	-0.305457	-2.997963
61364	0	-0.555404	1.789787	9.685979	-0.005554	0.017892	0.096861	0.911547	-0.301325	-2.998556
61365	0	-0.592064	1.770411	9.735035	-0.005920	0.017700	0.097351	0.914755	-0.296749	-2.994131
61366	0	-0.580009	1.789338	9.704349	-0.005799	0.017891	0.097044	0.916282	-0.291537	-2.990725
61367	0	-0.585511	1.801236	9.692279	-0.005859	0.018005	0.096924	0.923085	-0.292146	-2.981347
61368	0	-0.547815	1.790048	9.716477	-0.005485	0.017897	0.097165	0.926138	-0.295287	-2.978497
61369	0	-0.579346	1.794438	9.753446	-0.005798	0.017944	0.097534	0.924758	-0.296641	-2.977826
61370	0	-0.572273	1.819416	9.747238	-0.005728	0.018188	0.097473	0.929962	-0.298086	-2.970103
61371	0	-0.573421	1.813346	9.753324	-0.005737	0.018127	0.097534	0.935609	-0.297356	-2.967956
61372	0	-0.566426	1.795933	9.728689	-0.005671	0.017956	0.097287	0.938350	-0.300370	-2.969318
61373	0	-0.560864	1.794793	9.704562	-0.005615	0.017944	0.097046	0.941148	-0.303770	-2.971561
61374	0	-0.571423	1.795592	9.728875	-0.005724	0.017951	0.097289	0.945433	-0.310737	-2.970859
61375	0	-0.566935	1.788243	9.722957	-0.005676	0.017883	0.097229	0.942966	-0.314495	-2.971166
61376	0	-0.547208	1.800621	9.722988	-0.005480	0.018003	0.097230	0.944731	-0.319200	-2.979282
61377	0	-0.554575	1.776445	9.698476	-0.005554	0.017761	0.096985	0.947073	-0.324751	-2.978755
61378	0	-0.577690	1.777146	9.655615	-0.005782	0.017767	0.096557	0.950972	-0.326571	-2.978873
61379	0	-0.579053	1.794943	9.661817	-0.005798	0.017944	0.096619	0.955538	-0.331407	-2.985611
61380	0	-0.546760	1.795649	9.606753	-0.005478	0.017954	0.096067	0.957159	-0.339229	-2.989861
61381	0	-0.524420	1.794438	9.631373	-0.005249	0.017944	0.096313	0.955768	-0.340579	-2.989436
61382	0	-0.553681	1.782512	9.539787	-0.005545	0.017822	0.095398	0.957704	-0.345546	-2.991464
61383	0	-0.530257	1.782103	9.600895	-0.005310	0.017822	0.096008	0.954763	-0.350088	-2.994565
61384	0	-0.541098	1.769656	9.527737	-0.005418	0.017697	0.095277	0.952376	-0.353914	-2.995574
61385	0	-0.536950	1.776483	9.533633	-0.005371	0.017761	0.095337	0.955285	-0.351512	-2.996162
61386	0	-0.554915	1.783208	9.521248	-0.005551	0.017829	0.095213	0.957632	-0.349776	-2.992988
61387	0	-0.536790	1.806703	9.509284	-0.005371	0.018066	0.095093	0.956965	-0.349301	-2.994415
61388	0	-0.529984	1.794575	9.478776	-0.005304	0.017945	0.094788	0.956084	-0.350391	-2.998078
61389	0	-0.542893	1.806750	9.576413	-0.005432	0.018066	0.095764	0.955976	-0.349866	-2.996455
61390	0	-0.561544	1.788912	9.612834	-0.005610	0.017885	0.096129	0.959324	-0.338676	-3.005849
61391	0	-0.555625	1.776521	9.576330	-0.005554	0.017761	0.095764	0.962707	-0.331967	-3.008361
61392	0	-0.549914	1.789499	9.655489	-0.005498	0.017891	0.096556	0.966155	-0.326289	-3.010247
61393	0	-0.574137	1.764433	9.637332	-0.005737	0.017639	0.096375	0.970937	-0.317224	-3.011404
61394	0	-0.544318	1.796051	9.691960	-0.005441	0.017954	0.096921	0.977407	-0.310050	-3.008179
61395	0	-0.549546	1.807188	9.741097	-0.005493	0.018066	0.097412	0.982463	-0.303112	-3.011361
61396	0	-0.555980	1.783523	9.734771	-0.005559	0.017833	0.097348	0.983986	-0.297844	-3.005292
61397	0	-0.579840	1.788653	9.735048	-0.005798	0.017883	0.097351	0.986400	-0.293490	-3.005428
61398	0	-0.555234	1.813453	9.734902	-0.005554	0.018133	0.097349	0.986592	-0.291362	-3.006262
61399	0	-0.561605	1.776205	9.753398	-0.005615	0.017761	0.097534	0.986159	-0.286133	-3.005689
61400	0	-0.561477	1.812872	9.765537	-0.005617	0.018128	0.097655	0.985125	-0.284595	-3.005219
61401	0	-0.585156	1.782428	9.741221	-0.005859	0.017822	0.097412	0.985993	-0.289335	-3.005209
61402	0	-0.577840	1.795312	9.771665	-0.005783	0.017948	0.097717	0.990356	-0.290425	-3.002547
61403	0	-0.560944	1.812664	9.777880	-0.005615	0.018127	0.097778	0.987946	-0.292766	-2.996197
61404	0	-0.596287	1.812714	9.759535	-0.005970	0.018126	0.097595	0.988368	-0.296740	-2.999563
61405	0	-0.536454	1.818932	9.716817	-0.005371	0.018188	0.097168	0.987888	-0.300036	-2.999359
61406	0	-0.540965	1.806847	9.741246	-0.005420	0.018067	0.097412	0.987679	-0.307386	-2.999440
61407	0	-0.542397	1.776633	9.710646	-0.005432	0.017761	0.097107	0.992202	-0.312576	-3.003233
61408	0	-0.528364	1.820197	9.679966	-0.005294	0.018198	0.096800	0.995373	-0.320142	-3.002376
61409	0	-0.554433	1.782754	9.631307	-0.005554	0.017822	0.096313	1.000118	-0.327388	-3.001142
61410	0	-0.558867	1.789106	9.637432	-0.005596	0.017893	0.096374	0.996519	-0.331896	-3.008268
61411	0	-0.554858	1.794466	9.582546	-0.005554	0.017944	0.095825	0.995438	-0.334232	-3.011534
61412	0	-0.547075	1.800847	9.613047	-0.005483	0.018005	0.096130	0.997596	-0.343956	-3.020244
61413	0	-0.542443	1.782340	9.558128	-0.005432	0.017822	0.095581	0.997458	-0.348747	-3.025671
61414	0	-0.516430	1.763966	9.527660	-0.005173	0.017641	0.095276	0.994266	-0.354471	-3.029549
61415	0	-0.524184	1.812589	9.509347	-0.005249	0.018127	0.095093	0.990920	-0.358736	-3.030070
61416	0	-0.535174	1.763402	9.564357	-0.005357	0.017635	0.095643	0.987874	-0.360412	-3.031960
61417	0	-0.536895	1.769926	9.545928	-0.005371	0.017700	0.095459	0.985327	-0.358698	-3.036994
61418	0	-0.530438	1.806053	9.613104	-0.005306	0.018064	0.096130	0.980306	-0.356558	-3.031354
61419	0	-0.554988	1.752003	9.625216	-0.005554	0.017517	0.096252	0.982339	-0.357325	-3.031894
61420	0	-0.584673	1.751974	9.600816	-0.005851	0.017523	0.096007	0.977200	-0.357800	-3.029626
61421	0	-0.573481	1.752137	9.582456	-0.005737	0.017517	0.095825	0.980870	-0.356456	-3.034022
61422	0	-0.542679	1.770804	9.594535	-0.005427	0.017708	0.095945	0.979718	-0.352881	-3.040340
61423	0	-0.543350	1.788679	9.588550	-0.005432	0.017883	0.095886	0.982483	-0.347006	-3.042857
61424	0	-0.537310	1.801271	9.612839	-0.005374	0.018012	0.096128	0.981838	-0.343689	-3.044564
61425	0	-0.561278	1.794664	9.613008	-0.005615	0.017944	0.096130	0.983130	-0.342250	-3.041064
61426	0	-0.542302	1.758254	9.619059	-0.005427	0.017582	0.096190	0.982367	-0.343057	-3.047223
61427	0	-0.548966	1.800559	9.710709	-0.005493	0.018005	0.097107	0.981173	-0.342857	-3.053310
61428	0	-0.536040	1.788960	9.667875	-0.005364	0.017883	0.096680	0.987158	-0.343260	-3.056736
61429	0	-0.549008	1.806928	9.674036	-0.005493	0.018066	0.096741	0.989084	-0.342507	-3.055253
61430	0	-0.560700	1.782609	9.771682	-0.005610	0.017828	0.097716	0.985401	-0.341118	-3.055551
61431	0	-0.560813	1.794008	9.680296	-0.005615	0.017944	0.096802	0.978849	-0.345080	-3.055358
61432	0	-0.547477	1.823771	9.729260	-0.005479	0.018240	0.097292	0.974716	-0.345519	-3.054633
61433	0	-0.554953	1.788722	9.710648	-0.005554	0.017883	0.097107	0.977838	-0.346611	-3.054784
61434	0	-0.553860	1.819725	9.698309	-0.005545	0.018196	0.096983	0.977690	-0.349338	-3.053302
61435	0	-0.530206	1.812853	9.729027	-0.005310	0.018127	0.097290	0.977464	-0.354331	-3.057836
61436	0	-0.553096	1.770442	9.667972	-0.005539	0.017702	0.096680	0.978697	-0.359348	-3.060337
61437	0	-0.554889	1.787826	9.594851	-0.005554	0.017883	0.095947	0.971197	-0.361285	-3.057416
61438	0	-0.529124	1.762897	9.601061	-0.005300	0.017629	0.096010	0.970045	-0.366821	-3.064768
61439	0	-0.542356	1.758051	9.600835	-0.005432	0.017578	0.096008	0.971349	-0.372572	-3.067298
61440	0	-0.547005	1.758066	9.594784	-0.005476	0.017582	0.095947	0.968320	-0.375275	-3.071052
61441	0	-0.548860	1.751937	9.588608	-0.005493	0.017517	0.095886	0.969543	-0.376341	-3.073323
61442	0	-0.547863	1.758343	9.539706	-0.005485	0.017582	0.095397	0.969823	-0.379067	-3.067524
61443	0	-0.572967	1.775969	9.527663	-0.005737	0.017761	0.095276	0.966468	-0.383831	-3.067254
61444	0	-0.529250	1.775916	9.533767	-0.005295	0.017757	0.095338	0.967083	-0.382211	-3.066434
61445	0	-0.567043	1.782472	9.582509	-0.005676	0.017822	0.095825	0.968481	-0.384742	-3.063803
61446	0	-0.541696	1.770945	9.521327	-0.005421	0.017705	0.095214	0.972376	-0.384806	-3.065548
61447	0	-0.554997	1.763950	9.576434	-0.005554	0.017639	0.095764	0.971301	-0.385487	-3.068555
61448	0	-0.536273	1.782386	9.570287	-0.005363	0.017822	0.095703	0.971750	-0.382021	-3.069607
61449	0	-0.549153	1.770574	9.539701	-0.005493	0.017700	0.095398	0.976930	-0.379633	-3.068423
61450	0	-0.542758	1.758680	9.545751	-0.005429	0.017589	0.095457	0.973284	-0.377309	-3.069544
61451	0	-0.549467	1.794044	9.594791	-0.005493	0.017944	0.095947	0.967188	-0.371208	-3.070482
61452	0	-0.537242	1.799466	9.637600	-0.005375	0.017997	0.096375	0.963198	-0.369847	-3.069685
61453	0	-0.555653	1.788482	9.606892	-0.005554	0.017883	0.096069	0.963584	-0.362808	-3.070464
61454	0	-0.537730	1.782724	9.625084	-0.005376	0.017824	0.096251	0.965796	-0.356806	-3.068950
61455	0	-0.555526	1.758125	9.643492	-0.005554	0.017578	0.096436	0.968077	-0.351278	-3.071520
61456	0	-0.543492	1.813070	9.686135	-0.005435	0.018133	0.096861	0.963720	-0.347073	-3.074071
61457	0	-0.573774	1.776130	9.655758	-0.005737	0.017761	0.096558	0.962364	-0.342263	-3.072519
61458	0	-0.573994	1.776133	9.716672	-0.005738	0.017760	0.097167	0.962181	-0.336024	-3.078535
61459	0	-0.573234	1.770386	9.728966	-0.005737	0.017700	0.097290	0.964998	-0.337479	-3.081208
61460	0	-0.547665	1.783241	9.722781	-0.005484	0.017829	0.097228	0.967553	-0.341265	-3.084149
61461	0	-0.548817	1.806982	9.692347	-0.005493	0.018066	0.096924	0.970076	-0.342748	-3.083059
61462	0	-0.571997	1.789047	9.759463	-0.005728	0.017890	0.097594	0.969128	-0.347467	-3.085894
61463	0	-0.578936	1.775857	9.729106	-0.005798	0.017761	0.097290	0.964461	-0.353588	-3.084789
61464	0	-0.558927	1.781446	9.686464	-0.005598	0.017817	0.096864	0.960447	-0.359529	-3.086501
61465	0	-0.579239	1.770258	9.680168	-0.005798	0.017700	0.096802	0.961771	-0.362170	-3.091688
61466	0	-0.566016	1.727616	9.710636	-0.005665	0.017277	0.097106	0.959540	-0.363281	-3.095166
61467	0	-0.548579	1.751921	9.649662	-0.005493	0.017517	0.096497	0.960520	-0.367591	-3.102324
61468	0	-0.559475	1.758158	9.649701	-0.005601	0.017582	0.096497	0.958582	-0.370524	-3.106807
61469	0	-0.548411	1.764041	9.533721	-0.005493	0.017639	0.095337	0.958535	-0.376963	-3.109775
61470	0	-0.558807	1.776809	9.558066	-0.005597	0.017763	0.095581	0.962879	-0.383283	-3.106288
61471	0	-0.536704	1.758167	9.539752	-0.005371	0.017578	0.095398	0.965600	-0.383717	-3.101450
61472	0	-0.554024	1.776937	9.515295	-0.005547	0.017768	0.095153	0.965818	-0.386880	-3.102148
61473	0	-0.548909	1.764042	9.515381	-0.005493	0.017639	0.095154	0.965801	-0.387365	-3.100459
61474	0	-0.572124	1.739950	9.539703	-0.005730	0.017397	0.095397	0.967347	-0.393035	-3.105792
61475	0	-0.554984	1.746046	9.576361	-0.005554	0.017456	0.095764	0.971091	-0.393841	-3.104685
61476	0	-0.584968	1.734417	9.490754	-0.005851	0.017343	0.094908	0.971542	-0.390836	-3.105412
61477	0	-0.549114	1.770272	9.539760	-0.005493	0.017700	0.095398	0.973079	-0.388906	-3.101556
61478	0	-0.530412	1.807614	9.545721	-0.005306	0.018071	0.095458	0.977531	-0.387093	-3.103365
61479	0	-0.549238	1.776349	9.576379	-0.005493	0.017761	0.095764	0.978774	-0.383741	-3.108733
61480	0	-0.542677	1.745938	9.545837	-0.005431	0.017460	0.095458	0.976669	-0.384641	-3.112660
61481	0	-0.561516	1.752143	9.612959	-0.005615	0.017517	0.096130	0.980352	-0.380400	-3.116264
61482	0	-0.549073	1.771169	9.624996	-0.005493	0.017708	0.096251	0.983432	-0.378903	-3.114455
61483	0	-0.525300	1.787846	9.643623	-0.005249	0.017883	0.096436	0.976244	-0.369941	-3.112759
61484	0	-0.544106	1.787462	9.619200	-0.005441	0.017873	0.096192	0.976909	-0.365194	-3.111308
61485	0	-0.555717	1.757976	9.667922	-0.005554	0.017578	0.096680	0.977398	-0.357410	-3.117715
61486	0	-0.538278	1.788952	9.722620	-0.005378	0.017886	0.097227	0.979912	-0.347283	-3.121498
61487	0	-0.537105	1.807124	9.673982	-0.005371	0.018066	0.096741	0.984149	-0.342996	-3.121399
61488	0	-0.543231	1.807827	9.704355	-0.005432	0.018076	0.097044	0.985411	-0.338471	-3.120687
61489	0	-0.548684	1.806826	9.692384	-0.005493	0.018066	0.096924	0.986040	-0.341435	-3.112733
61490	0	-0.560104	1.807135	9.722872	-0.005603	0.018069	0.097229	0.986991	-0.339193	-3.117978
61491	0	-0.573487	1.776516	9.722843	-0.005737	0.017761	0.097229	0.990083	-0.337669	-3.115623
61492	0	-0.560418	1.783024	9.728843	-0.005610	0.017830	0.097288	0.988964	-0.340665	-3.124928
61493	0	-0.566724	1.782879	9.747248	-0.005676	0.017822	0.097473	0.995051	-0.346801	-3.133346
61494	0	-0.565083	1.802003	9.698302	-0.005659	0.018018	0.096983	0.996149	-0.352093	-3.130292
61495	0	-0.572707	1.782893	9.735046	-0.005737	0.017822	0.097351	1.002388	-0.359620	-3.137643
61496	0	-0.565169	1.795809	9.741022	-0.005656	0.017957	0.097410	1.002428	-0.360538	-3.135178
61497	0	-0.548468	1.800739	9.637462	-0.005493	0.018005	0.096375	1.003255	-0.366167	-3.145587
61498	0	-0.565401	1.795663	9.692256	-0.005659	0.017948	0.096924	1.011719	-0.367753	-3.150834
61499	0	-0.536259	1.813116	9.643532	-0.005371	0.018127	0.096436	1.014555	-0.373361	-3.152781
61500	0	-0.546980	1.777025	9.594629	-0.005477	0.017768	0.095946	1.015778	-0.377419	-3.146983
61501	0	-0.530153	1.758490	9.631271	-0.005310	0.017578	0.096313	1.022242	-0.383052	-3.147973
61502	0	-0.553236	1.777638	9.570115	-0.005537	0.017775	0.095701	1.022845	-0.384221	-3.145275
61503	0	-0.548691	1.758182	9.570281	-0.005493	0.017578	0.095703	1.025696	-0.387246	-3.147679
61504	0	-0.535496	1.795587	9.503008	-0.005359	0.017951	0.095031	1.030019	-0.387379	-3.149994
61505	0	-0.530382	1.795118	9.521390	-0.005310	0.017944	0.095215	1.036684	-0.390448	-3.153568
61506	0	-0.553941	1.783883	9.521247	-0.005542	0.017836	0.095213	1.039029	-0.388937	-3.148994
61507	0	-0.549085	1.770357	9.643506	-0.005493	0.017700	0.096436	1.041510	-0.387306	-3.145519
61508	0	-0.548221	1.789210	9.606721	-0.005488	0.017889	0.096067	1.043614	-0.390239	-3.149247
61509	0	-0.567218	1.764019	9.570318	-0.005676	0.017639	0.095703	1.043312	-0.390728	-3.152488
61510	0	-0.554544	1.776693	9.570249	-0.005547	0.017763	0.095703	1.046350	-0.387738	-3.152505
61511	0	-0.567447	1.776216	9.564202	-0.005676	0.017761	0.095642	1.045930	-0.385504	-3.150988
61512	0	-0.555033	1.794729	9.588496	-0.005551	0.017945	0.095885	1.046792	-0.382316	-3.143916
61513	0	-0.549358	1.801139	9.661751	-0.005493	0.018005	0.096619	1.052416	-0.377458	-3.146214
61514	0	-0.543411	1.795858	9.631003	-0.005433	0.017956	0.096311	1.054266	-0.371947	-3.152939
61515	0	-0.580054	1.776335	9.637399	-0.005798	0.017761	0.096375	1.055307	-0.365034	-3.158736
61516	0	-0.543435	1.813120	9.710518	-0.005437	0.018131	0.097105	1.053702	-0.363629	-3.156299
61517	0	-0.548802	1.819698	9.667838	-0.005493	0.018188	0.096680	1.062215	-0.365272	-3.156099
61518	0	-0.584451	1.796528	9.673731	-0.005850	0.017961	0.096738	1.066249	-0.367131	-3.157823
61519	0	-0.573429	1.794957	9.686200	-0.005737	0.017944	0.096863	1.070934	-0.366329	-3.164698
61520	0	-0.572721	1.783582	9.722662	-0.005732	0.017832	0.097227	1.074085	-0.367028	-3.166366
61521	0	-0.585627	1.770904	9.710551	-0.005859	0.017700	0.097107	1.082972	-0.366277	-3.172777
61522	0	-0.566121	1.790025	9.673750	-0.005671	0.017900	0.096737	1.081094	-0.372792	-3.176528
61523	0	-0.579414	1.794343	9.631390	-0.005798	0.017944	0.096313	1.078443	-0.373330	-3.173015
61524	0	-0.541815	1.824613	9.698526	-0.005424	0.018247	0.096985	1.076266	-0.375246	-3.173300
61525	0	-0.554383	1.782932	9.667898	-0.005554	0.017822	0.096680	1.082992	-0.382979	-3.176710
61526	0	-0.516107	1.820745	9.655502	-0.005168	0.018202	0.096556	1.088076	-0.386683	-3.184064
61527	0	-0.542585	1.788934	9.655685	-0.005432	0.017883	0.096558	1.093652	-0.389644	-3.179290
61528	0	-0.535064	1.789705	9.600641	-0.005359	0.017895	0.096006	1.094817	-0.394786	-3.186519
61529	0	-0.573172	1.776947	9.612918	-0.005737	0.017761	0.096130	1.103037	-0.396958	-3.183246
61530	0	-0.535828	1.765371	9.618898	-0.005361	0.017655	0.096189	1.099524	-0.395345	-3.184572
61531	0	-0.561094	1.782409	9.576407	-0.005615	0.017822	0.095764	1.100140	-0.396042	-3.191787
61532	0	-0.560139	1.789115	9.509119	-0.005607	0.017886	0.095092	1.104571	-0.397921	-3.192637
61533	0	-0.542631	1.801216	9.521389	-0.005432	0.018005	0.095215	1.111134	-0.400402	-3.186314
61534	0	-0.504543	1.820314	9.533428	-0.005054	0.018202	0.095334	1.111101	-0.406743	-3.189837
61535	0	-0.548993	1.776102	9.533714	-0.005493	0.017761	0.095337	1.109318	-0.406244	-3.194757
61536	0	-0.548708	1.800304	9.576444	-0.005487	0.018004	0.095764	1.106143	-0.402308	-3.193037
61537	0	-0.543247	1.788780	9.521398	-0.005432	0.017883	0.095215	1.110027	-0.397518	-3.193810
61538	0	-0.549478	1.770703	9.539633	-0.005494	0.017709	0.095396	1.106405	-0.392367	-3.186776
61539	0	-0.549166	1.800833	9.564162	-0.005493	0.018005	0.095642	1.108412	-0.389777	-3.184901
61540	0	-0.548646	1.795075	9.594545	-0.005490	0.017950	0.095945	1.107667	-0.389920	-3.184332
61541	0	-0.555557	1.788441	9.619112	-0.005554	0.017883	0.096191	1.107487	-0.383964	-3.182691
61542	0	-0.512898	1.819082	9.649559	-0.005130	0.018190	0.096496	1.106473	-0.380547	-3.181883
61543	0	-0.543048	1.800839	9.631300	-0.005432	0.018005	0.096313	1.108522	-0.378110	-3.181794
61544	0	-0.548529	1.819807	9.698251	-0.005490	0.018194	0.096983	1.111531	-0.379605	-3.183380
61545	0	-0.561503	1.763895	9.667974	-0.005615	0.017639	0.096680	1.109747	-0.375479	-3.184758
61546	0	-0.579542	1.763739	9.698519	-0.005798	0.017638	0.096985	1.107228	-0.374516	-3.183734
61547	0	-0.549408	1.788416	9.728983	-0.005493	0.017883	0.097290	1.106734	-0.369123	-3.191037
61548	0	-0.567342	1.776399	9.704489	-0.005678	0.017762	0.097045	1.107300	-0.370302	-3.196353
61549	0	-0.567345	1.825568	9.710594	-0.005676	0.018250	0.097107	1.113017	-0.369232	-3.204793
61550	0	-0.566160	1.795335	9.655573	-0.005671	0.017956	0.096555	1.108507	-0.375312	-3.202319
61551	0	-0.561099	1.818783	9.661902	-0.005615	0.018188	0.096619	1.106157	-0.375887	-3.198035
61552	0	-0.566518	1.818533	9.704628	-0.005668	0.018187	0.097046	1.103135	-0.374424	-3.200083
61553	0	-0.560781	1.813302	9.674011	-0.005615	0.018127	0.096741	1.108126	-0.378705	-3.200737
61554	0	-0.566072	1.807527	9.698333	-0.005662	0.018077	0.096983	1.104649	-0.375774	-3.197384
61555	0	-0.560777	1.807125	9.637404	-0.005615	0.018066	0.096375	1.108787	-0.380129	-3.200662
61556	0	-0.558890	1.783050	9.680079	-0.005601	0.017832	0.096800	1.105596	-0.389788	-3.209763
61557	0	-0.567028	1.818757	9.661918	-0.005676	0.018188	0.096619	1.102943	-0.392440	-3.215458
61558	0	-0.559309	1.788611	9.655832	-0.005604	0.017881	0.096559	1.106860	-0.400525	-3.215315
61559	0	-0.548932	1.800826	9.545866	-0.005493	0.018005	0.095459	1.108754	-0.400698	-3.218159
61560	0	-0.535869	1.807097	9.600783	-0.005363	0.018072	0.096007	1.105783	-0.401889	-3.218871
61561	0	-0.536629	1.782597	9.606892	-0.005371	0.017822	0.096069	1.108611	-0.403154	-3.219874
61562	0	-0.565788	1.776964	9.576341	-0.005667	0.017768	0.095763	1.109044	-0.409199	-3.221115
61563	0	-0.560456	1.769990	9.552070	-0.005615	0.017700	0.095520	1.107033	-0.417427	-3.223151
61564	0	-0.546562	1.793955	9.533897	-0.005472	0.017943	0.095338	1.100839	-0.420846	-3.227470
61565	0	-0.554745	1.770137	9.564226	-0.005554	0.017700	0.095642	1.100632	-0.424412	-3.230852
61566	0	-0.553570	1.788649	9.533697	-0.005541	0.017885	0.095337	1.100568	-0.426098	-3.233102
61567	0	-0.518260	1.806190	9.521599	-0.005188	0.018066	0.095215	1.093556	-0.428062	-3.228761
61568	0	-0.529479	1.793455	9.527810	-0.005300	0.017935	0.095278	1.091679	-0.429354	-3.228587
61569	0	-0.531518	1.813011	9.521405	-0.005310	0.018127	0.095215	1.093385	-0.418873	-3.227445
61570	0	-0.574743	1.789391	9.588325	-0.005748	0.017888	0.095884	1.098798	-0.414889	-3.222164
61571	0	-0.549433	1.819092	9.545845	-0.005493	0.018188	0.095459	1.100212	-0.409150	-3.228823
61572	0	-0.574127	1.794833	9.667786	-0.005740	0.017949	0.096678	1.097751	-0.403459	-3.227625
61573	0	-0.567958	1.776409	9.649586	-0.005676	0.017761	0.096497	1.099644	-0.395213	-3.230955
61574	0	-0.561944	1.776176	9.588525	-0.005622	0.017766	0.095884	1.093016	-0.393734	-3.230624
61575	0	-0.543167	1.788273	9.613050	-0.005432	0.017883	0.096130	1.090784	-0.389856	-3.231100
61576	0	-0.549137	1.800724	9.674007	-0.005492	0.018003	0.096741	1.093713	-0.386475	-3.235592
61577	0	-0.549270	1.812524	9.668013	-0.005493	0.018127	0.096680	1.089567	-0.382646	-3.235753
61578	0	-0.536921	1.799816	9.692439	-0.005371	0.018001	0.096924	1.085133	-0.380471	-3.240735
61579	0	-0.549323	1.819002	9.631318	-0.005493	0.018188	0.096313	1.085428	-0.376008	-3.240162
61580	0	-0.561609	1.801234	9.655590	-0.005616	0.018008	0.096557	1.088755	-0.371721	-3.239379
61581	0	-0.561339	1.794627	9.661840	-0.005615	0.017944	0.096619	1.089493	-0.369487	-3.234929
61582	0	-0.591590	1.770176	9.674011	-0.005918	0.017703	0.096740	1.086393	-0.367022	-3.232425
61583	0	-0.585354	1.770316	9.716778	-0.005859	0.017700	0.097168	1.088285	-0.369405	-3.233602
61584	0	-0.572305	1.801248	9.637347	-0.005726	0.018011	0.096374	1.088337	-0.368265	-3.231797
61585	0	-0.542622	1.800640	9.680190	-0.005432	0.018005	0.096802	1.087949	-0.370769	-3.236266
61586	0	-0.541853	1.794466	9.649700	-0.005421	0.017946	0.096497	1.084516	-0.368937	-3.246596
61587	0	-0.536493	1.800758	9.643548	-0.005371	0.018005	0.096436	1.085526	-0.371746	-3.253937
61588	0	-0.541802	1.819294	9.637353	-0.005420	0.018192	0.096374	1.084730	-0.369332	-3.254289
61589	0	-0.566692	1.800546	9.606987	-0.005676	0.018005	0.096069	1.083187	-0.375897	-3.255423
61590	0	-0.565180	1.763956	9.619266	-0.005658	0.017639	0.096192	1.082037	-0.378933	-3.260842
61591	0	-0.585269	1.770441	9.619104	-0.005859	0.017700	0.096191	1.085412	-0.382354	-3.259968
61592	0	-0.559940	1.764570	9.600769	-0.005602	0.017647	0.096007	1.082558	-0.380892	-3.264171
61593	0	-0.554223	1.764110	9.600864	-0.005554	0.017639	0.096008	1.083190	-0.390540	-3.263353
61594	0	-0.542647	1.788518	9.539792	-0.005432	0.017883	0.095398	1.083833	-0.392823	-3.265594
61595	0	-0.549050	1.812430	9.631422	-0.005493	0.018127	0.096313	1.078512	-0.391516	-3.265848
61596	0	-0.572601	1.800164	9.570392	-0.005733	0.017999	0.095704	1.080452	-0.394849	-3.276291
61597	0	-0.530523	1.788100	9.600900	-0.005310	0.017883	0.096008	1.076101	-0.396077	-3.272730
61598	0	-0.573675	1.763862	9.552015	-0.005737	0.017639	0.095520	1.073919	-0.392349	-3.278699
61599	0	-0.549155	1.770185	9.588602	-0.005493	0.017700	0.095886	1.074305	-0.389819	-3.277156
61600	0	-0.536638	1.782370	9.558047	-0.005368	0.017825	0.095580	1.071028	-0.387597	-3.276923
61601	0	-0.567363	1.776171	9.631354	-0.005676	0.017761	0.096313	1.070015	-0.386280	-3.279293
61602	0	-0.561281	1.770160	9.661854	-0.005615	0.017700	0.096619	1.070074	-0.384673	-3.271625
61603	0	-0.561663	1.770526	9.594625	-0.005615	0.017700	0.095947	1.074569	-0.378628	-3.277233
61604	0	-0.531168	1.813326	9.637242	-0.005313	0.018137	0.096372	1.068588	-0.375688	-3.277557
61605	0	-0.542972	1.794065	9.613120	-0.005432	0.017944	0.096130	1.062620	-0.374118	-3.276510
61606	0	-0.524630	1.812601	9.668010	-0.005249	0.018127	0.096680	1.059338	-0.372882	-3.277620
61607	0	-0.542970	1.795060	9.692280	-0.005432	0.017944	0.096924	1.065156	-0.371299	-3.279490
61608	0	-0.603401	1.777541	9.637138	-0.006038	0.017773	0.096372	1.066812	-0.371222	-3.282030
61609	0	-0.561108	1.800778	9.674051	-0.005615	0.018005	0.096741	1.068082	-0.371683	-3.287419
61610	0	-0.560469	1.764694	9.692249	-0.005608	0.017644	0.096923	1.070071	-0.370679	-3.293569
61611	0	-0.591619	1.800533	9.710720	-0.005920	0.018005	0.097107	1.068422	-0.371171	-3.296611
61612	0	-0.584488	1.788398	9.680181	-0.005851	0.017882	0.096802	1.068722	-0.373638	-3.297015
61613	0	-0.567165	1.794405	9.692415	-0.005676	0.017944	0.096924	1.066774	-0.374591	-3.293122
61614	0	-0.560460	1.782493	9.631293	-0.005607	0.017821	0.096313	1.069488	-0.372566	-3.293085
61615	0	-0.548676	1.776657	9.637389	-0.005493	0.017761	0.096375	1.074185	-0.375618	-3.287636
61616	0	-0.559462	1.771855	9.667682	-0.005603	0.017711	0.096678	1.081825	-0.380764	-3.286921
61617	0	-0.567319	1.770052	9.637463	-0.005676	0.017700	0.096375	1.080614	-0.379958	-3.290835
61618	0	-0.548076	1.751656	9.582567	-0.005487	0.017517	0.095825	1.078333	-0.383393	-3.288208
61619	0	-0.560779	1.746102	9.667922	-0.005615	0.017456	0.096680	1.082549	-0.387656	-3.285109
61620	0	-0.516908	1.758640	9.588480	-0.005174	0.017588	0.095884	1.079416	-0.388640	-3.279766
61621	0	-0.518187	1.769873	9.570373	-0.005188	0.017700	0.095703	1.076032	-0.391436	-3.281241
61622	0	-0.523816	1.782086	9.613079	-0.005237	0.017818	0.096131	1.077340	-0.385265	-3.287217
61623	0	-0.517665	1.800760	9.552022	-0.005188	0.018005	0.095520	1.078317	-0.394238	-3.288877
61624	0	-0.534624	1.758137	9.545925	-0.005349	0.017582	0.095459	1.076026	-0.393283	-3.290281
61625	0	-0.542601	1.752135	9.527544	-0.005432	0.017517	0.095276	1.079506	-0.396119	-3.295994
61626	0	-0.553824	1.764840	9.582415	-0.005542	0.017647	0.095824	1.079809	-0.395899	-3.294413
61627	0	-0.549342	1.764434	9.588526	-0.005493	0.017639	0.095886	1.084410	-0.391174	-3.293751
61628	0	-0.580025	1.771139	9.563886	-0.005799	0.017710	0.095639	1.084817	-0.385633	-3.293315
61629	0	-0.531196	1.782307	9.613012	-0.005310	0.017822	0.096130	1.084207	-0.378986	-3.298695
61630	0	-0.537662	1.770089	9.612942	-0.005376	0.017701	0.096129	1.082327	-0.373687	-3.293823
61631	0	-0.525106	1.788463	9.600794	-0.005249	0.017883	0.096008	1.082344	-0.366909	-3.294644
61632	0	-0.549840	1.776205	9.600752	-0.005498	0.017763	0.096007	1.079475	-0.361970	-3.300934
61633	0	-0.555490	1.770152	9.698458	-0.005554	0.017700	0.096985	1.079454	-0.356729	-3.297527
61634	0	-0.556079	1.764049	9.655650	-0.005556	0.017641	0.096557	1.077217	-0.346848	-3.295128
61635	0	-0.585893	1.758052	9.686239	-0.005859	0.017578	0.096863	1.078427	-0.342939	-3.293416
61636	0	-0.555074	1.758025	9.698436	-0.005553	0.017582	0.096984	1.074790	-0.341417	-3.283443
61637	0	-0.561583	1.770509	9.692290	-0.005615	0.017700	0.096924	1.078999	-0.336319	-3.290624
61638	0	-0.561579	1.777209	9.722693	-0.005617	0.017771	0.097227	1.078947	-0.333487	-3.288387
61639	0	-0.536764	1.770174	9.735098	-0.005371	0.017700	0.097351	1.079129	-0.333071	-3.286178
61640	0	-0.548063	1.801108	9.747199	-0.005486	0.018008	0.097472	1.080808	-0.335432	-3.283761
61641	0	-0.561273	1.794619	9.716777	-0.005615	0.017944	0.097168	1.081361	-0.333923	-3.285159
61642	0	-0.566317	1.776816	9.722779	-0.005672	0.017764	0.097228	1.084449	-0.339163	-3.279273
61643	0	-0.567002	1.794706	9.710680	-0.005676	0.017944	0.097107	1.085977	-0.341986	-3.279534
61644	0	-0.571854	1.764411	9.704529	-0.005725	0.017644	0.097045	1.084520	-0.344983	-3.274052
61645	0	-0.566833	1.800804	9.686276	-0.005676	0.018005	0.096863	1.085980	-0.349800	-3.277709
61646	0	-0.522626	1.789156	9.704471	-0.005234	0.017888	0.097045	1.088413	-0.354111	-3.278032
61647	0	-0.549030	1.776197	9.692385	-0.005493	0.017761	0.096924	1.087645	-0.353037	-3.275563
61648	0	-0.553926	1.788882	9.673945	-0.005548	0.017884	0.096740	1.091322	-0.359344	-3.274663
61649	0	-0.536625	1.770453	9.612984	-0.005371	0.017700	0.096130	1.094826	-0.360614	-3.276661
61650	0	-0.535837	1.789224	9.606736	-0.005362	0.017891	0.096067	1.094743	-0.359951	-3.280658
61651	0	-0.554676	1.770308	9.649648	-0.005554	0.017700	0.096497	1.096474	-0.364236	-3.282647
61652	0	-0.535156	1.740039	9.631271	-0.005357	0.017400	0.096313	1.095503	-0.365938	-3.285406
61653	0	-0.548479	1.758118	9.613029	-0.005493	0.017578	0.096130	1.097430	-0.371347	-3.284569
61654	0	-0.559155	1.728165	9.594621	-0.005599	0.017279	0.095946	1.099298	-0.375723	-3.288840
61655	0	-0.561117	1.782231	9.576439	-0.005615	0.017822	0.095764	1.097676	-0.376091	-3.289980
61656	0	-0.535403	1.770540	9.576355	-0.005363	0.017699	0.095764	1.103307	-0.382781	-3.291433
61657	0	-0.542913	1.758318	9.582444	-0.005432	0.017578	0.095825	1.107688	-0.381900	-3.291368
61658	0	-0.530859	1.794983	9.606839	-0.005310	0.017944	0.096069	1.112591	-0.379206	-3.291114
61659	0	-0.518218	1.825000	9.576438	-0.005188	0.018250	0.095764	1.111484	-0.381610	-3.288634
61660	0	-0.529160	1.788806	9.551952	-0.005299	0.017883	0.095520	1.115478	-0.385433	-3.287715
61661	0	-0.542821	1.788817	9.606865	-0.005432	0.017883	0.096069	1.119601	-0.385600	-3.289858
61662	0	-0.566491	1.771366	9.618900	-0.005669	0.017710	0.096189	1.122592	-0.385554	-3.284581
61663	0	-0.561216	1.763838	9.606966	-0.005615	0.017639	0.096069	1.120009	-0.384756	-3.288066
61664	0	-0.566563	1.782607	9.625167	-0.005671	0.017820	0.096252	1.125127	-0.386112	-3.291435
61665	0	-0.567076	1.794694	9.674056	-0.005676	0.017944	0.096741	1.126519	-0.388121	-3.292583
61666	0	-0.529966	1.795054	9.631225	-0.005300	0.017949	0.096313	1.126589	-0.383604	-3.287702
61667	0	-0.530811	1.776771	9.667860	-0.005310	0.017761	0.096680	1.132605	-0.381474	-3.290789
61668	0	-0.536193	1.820538	9.667627	-0.005367	0.018201	0.096677	1.136252	-0.383288	-3.288491
61669	0	-0.567353	1.794971	9.655678	-0.005676	0.017944	0.096558	1.140973	-0.382093	-3.294932
61670	0	-0.542223	1.789882	9.698232	-0.005427	0.017894	0.096983	1.145210	-0.383628	-3.294852
61671	0	-0.573451	1.764270	9.661817	-0.005737	0.017639	0.096619	1.147706	-0.382461	-3.292830
61672	0	-0.566774	1.783176	9.716571	-0.005671	0.017829	0.097166	1.149351	-0.381301	-3.293709
61673	0	-0.561161	1.782696	9.674007	-0.005615	0.017822	0.096741	1.153231	-0.381123	-3.294486
61674	0	-0.566557	1.795436	9.637257	-0.005670	0.017953	0.096373	1.153226	-0.381370	-3.291226
61675	0	-0.548898	1.800395	9.710743	-0.005493	0.018005	0.097107	1.149864	-0.381816	-3.292237
61676	0	-0.529753	1.788221	9.631324	-0.005302	0.017879	0.096313	1.151407	-0.383155	-3.296339
61677	0	-0.493797	1.813152	9.667922	-0.004944	0.018127	0.096680	1.154529	-0.385595	-3.298664
61678	0	-0.578387	1.764743	9.619052	-0.005787	0.017647	0.096190	1.153615	-0.384734	-3.299463
61679	0	-0.560929	1.794574	9.625253	-0.005615	0.017944	0.096252	1.153588	-0.387300	-3.296968
61680	0	-0.559433	1.776602	9.606936	-0.005604	0.017763	0.096069	1.155269	-0.393988	-3.300611
61681	0	-0.573046	1.794347	9.625301	-0.005737	0.017944	0.096252	1.152538	-0.397606	-3.306644
61682	0	-0.565771	1.751601	9.594838	-0.005663	0.017515	0.095948	1.151826	-0.399313	-3.310263
61683	0	-0.524754	1.800463	9.600852	-0.005249	0.018005	0.096008	1.149279	-0.396665	-3.311596
61684	0	-0.567139	1.764107	9.619083	-0.005673	0.017637	0.096191	1.152128	-0.394599	-3.306331
61685	0	-0.530318	1.812756	9.552038	-0.005310	0.018127	0.095520	1.150549	-0.398288	-3.301902
61686	0	-0.523309	1.788614	9.576377	-0.005236	0.017883	0.095764	1.152263	-0.396886	-3.298085
61687	0	-0.549033	1.831639	9.576320	-0.005493	0.018311	0.095764	1.157568	-0.395796	-3.300799
61688	0	-0.561156	1.801865	9.576083	-0.005610	0.018017	0.095761	1.158107	-0.388938	-3.296439
61689	0	-0.555580	1.776330	9.600783	-0.005554	0.017761	0.096008	1.158951	-0.382658	-3.296824
61690	0	-0.573837	1.752194	9.625051	-0.005741	0.017521	0.096251	1.158528	-0.381467	-3.294061
61691	0	-0.567057	1.788868	9.661799	-0.005676	0.017883	0.096619	1.163200	-0.383701	-3.301170
61692	0	-0.560382	1.789279	9.649491	-0.005605	0.017894	0.096495	1.160348	-0.380368	-3.305924
61693	0	-0.549086	1.812908	9.637433	-0.005493	0.018127	0.096375	1.160604	-0.378611	-3.302229
61694	0	-0.554755	1.819208	9.570214	-0.005549	0.018191	0.095702	1.159808	-0.376388	-3.299445
61695	0	-0.525192	1.818930	9.625213	-0.005249	0.018188	0.096252	1.159162	-0.368619	-3.309036
61696	0	-0.549364	1.806826	9.661783	-0.005499	0.018067	0.096618	1.158518	-0.370300	-3.312142
61697	0	-0.530703	1.855278	9.704643	-0.005310	0.018555	0.097046	1.154586	-0.369418	-3.313240
61698	0	-0.572680	1.818584	9.741295	-0.005732	0.018184	0.097413	1.155373	-0.370503	-3.307097
61699	0	-0.579477	1.794998	9.673989	-0.005798	0.017944	0.096741	1.160354	-0.370230	-3.303440
61700	0	-0.566720	1.826270	9.734880	-0.005670	0.018260	0.097349	1.161854	-0.368593	-3.307316
61701	0	-0.536441	1.807247	9.704514	-0.005371	0.018066	0.097046	1.167287	-0.371914	-3.305538
61702	0	-0.565650	1.807523	9.722796	-0.005663	0.018078	0.097227	1.162480	-0.374939	-3.302840
61703	0	-0.567505	1.806796	9.643533	-0.005676	0.018066	0.096436	1.162694	-0.371980	-3.308767
61704	0	-0.542113	1.807139	9.649574	-0.005430	0.018069	0.096496	1.163457	-0.378149	-3.305718
61705	0	-0.536353	1.825074	9.680195	-0.005371	0.018250	0.096802	1.163197	-0.382581	-3.315180
61706	0	-0.547216	1.794964	9.716767	-0.005478	0.017946	0.097168	1.165482	-0.384823	-3.314435
61707	0	-0.566764	1.824656	9.607041	-0.005676	0.018250	0.096069	1.160233	-0.390549	-3.312770
61708	0	-0.577801	1.751241	9.558279	-0.005781	0.017510	0.095583	1.160911	-0.389839	-3.313322
61709	0	-0.561135	1.769703	9.545980	-0.005615	0.017700	0.095459	1.155408	-0.390003	-3.308727
61710	0	-0.566497	1.769340	9.600949	-0.005669	0.017694	0.096009	1.153580	-0.389893	-3.306179
61711	0	-0.542548	1.794574	9.582531	-0.005432	0.017944	0.095825	1.153537	-0.393303	-3.303792
[truncated: 501 more rows]
