# Supplementary material for: Properties of traditional bamboo carrying poles have implications for user interactions
Source: PLoS One. 2018 May 10;13(5):e0196208. doi: 10.1371/journal.pone.0196208 (PMC5945030; doi:10.1371/journal.pone.0196208)
Supplement: S1 Text — (ZIP) [file pone.0196208.s005.zip › ResTest_PoleC_L2Load1.txt]

// Start Time: Unknown
// Update Rate: 100.0Hz
// Filter Profile: human (34.3)
// Firmware Version: 2.1.4
PacketCounter	SampleTimeFine	Acc_X	Acc_Y	Acc_Z	VelInc_X	VelInc_Y	VelInc_Z	Roll	Pitch	Yaw	Latitude	Longitude	Altitude	Vel_X	Vel_Y	Vel_Z
3983	0	2.166031	0.190402	11.230391	0.021667	0.001770	0.112305	-0.738444	-4.884799	-1.401442
3984	0	2.278155	0.658427	12.327096	0.022810	0.006336	0.123279	-0.511165	-4.858818	-1.394707
3985	0	2.440045	1.430022	12.845778	0.024475	0.013977	0.128479	-0.227316	-4.795300	-1.398727
3986	0	2.579540	1.766536	13.187967	0.025907	0.017326	0.131903	0.062270	-4.703629	-1.413612
3987	0	2.706327	0.981346	13.221346	0.027222	0.009521	0.132202	0.310109	-4.568702	-1.438143
3988	0	2.601770	-0.026514	12.260200	0.026204	-0.000496	0.122561	0.520695	-4.393021	-1.452407
3989	0	2.451553	-3.698115	12.131516	0.024719	-0.037170	0.121216	0.695460	-4.192545	-1.450153
3990	0	2.606292	-5.161309	13.381315	0.026350	-0.051830	0.133673	0.878169	-3.957472	-1.395792
3991	0	2.473563	3.823930	12.582266	0.025024	0.038147	0.125793	0.960308	-3.686935	-1.343670
3992	0	2.654335	2.661244	13.290256	0.026909	0.026561	0.132839	1.002708	-3.370980	-1.317160
3993	0	2.350932	4.045432	11.433229	0.023865	0.040283	0.114319	1.168974	-3.024515	-1.312869
3994	0	2.151479	0.007449	10.872428	0.021866	0.000080	0.108654	1.160076	-2.653651	-1.319134
3995	0	1.530630	0.012688	9.703580	0.015625	0.000000	0.096985	1.306185	-2.276483	-1.314522
3996	0	1.128683	0.751215	9.286484	0.011593	0.007442	0.092833	1.390069	-1.900296	-1.315157
3997	0	1.063572	-1.897559	8.995391	0.010925	-0.019043	0.089905	1.473585	-1.529944	-1.294158
3998	0	0.901729	1.145688	6.536787	0.009219	0.011389	0.065351	1.590475	-1.177009	-1.263275
3999	0	0.911829	1.143773	5.775989	0.009277	0.011414	0.057739	1.636710	-0.862280	-1.242090
4000	0	0.758409	0.802050	5.198890	0.007709	0.007977	0.051977	1.729809	-0.588776	-1.217444
4001	0	0.899739	1.258189	4.908793	0.009094	0.012573	0.049072	1.748724	-0.364127	-1.207338
4002	0	0.996275	0.285255	5.309180	0.010045	0.002826	0.053078	1.804918	-0.186906	-1.200439
4003	0	1.031143	0.364644	5.506287	0.010376	0.003601	0.055054	1.897681	-0.053179	-1.191203
4004	0	1.117704	0.340849	5.709481	0.011218	0.003389	0.057088	1.935997	0.028873	-1.177714
4005	0	1.175885	0.469948	5.725530	0.011780	0.004700	0.057251	1.935646	0.070724	-1.172916
4006	0	1.051722	-0.007313	5.554977	0.010518	-0.000062	0.055550	1.913776	0.071810	-1.163368
4007	0	0.930040	1.796588	5.994481	0.009277	0.018005	0.059937	1.839608	0.031904	-1.157393
4008	0	0.973985	1.065730	6.849014	0.009693	0.010713	0.068488	1.748069	-0.045063	-1.163914
4009	0	0.719806	0.687089	6.005480	0.007141	0.006897	0.060059	1.698974	-0.153205	-1.172447
4010	0	0.443682	-0.284285	5.119175	0.004369	-0.002852	0.051197	1.720895	-0.304953	-1.182258
4011	0	0.294722	-0.363567	4.516312	0.002869	-0.003662	0.045166	1.788004	-0.504905	-1.181784
4012	0	0.542480	1.204463	5.189146	0.005308	0.012023	0.051908	1.836346	-0.760803	-1.184285
4013	0	0.902809	1.430088	6.944392	0.008850	0.014343	0.069458	1.768176	-1.051617	-1.194582
4014	0	1.261517	1.650700	8.252598	0.012385	0.016622	0.082538	1.612279	-1.365977	-1.203425
4015	0	1.607459	0.897817	9.280016	0.015808	0.009094	0.092834	1.472456	-1.693199	-1.215879
4016	0	1.654886	-0.019024	9.306144	0.016278	-0.000112	0.093109	1.378393	-2.026007	-1.235687
4017	0	1.784904	-0.181060	9.217142	0.017578	-0.001770	0.092224	1.330721	-2.362995	-1.246204
4018	0	1.963512	0.426454	9.462377	0.019357	0.004311	0.094679	1.278075	-2.699526	-1.255165
4019	0	2.338423	0.416960	10.888278	0.023071	0.004211	0.108948	1.237261	-3.028433	-1.260440
4020	0	2.564103	1.034074	12.449692	0.025314	0.010403	0.124558	1.183408	-3.327958	-1.263121
4021	0	2.723169	-0.000666	13.451930	0.026917	0.000122	0.134583	1.077133	-3.596470	-1.274326
4022	0	2.553408	0.619178	12.954586	0.025267	0.006282	0.129594	1.000233	-3.832564	-1.279669
4023	0	2.409584	0.599377	13.442425	0.023865	0.006104	0.134460	0.909139	-4.029185	-1.282931
4024	0	2.286009	0.298486	13.679968	0.022686	0.002950	0.136829	0.939091	-4.174937	-1.285271
4025	0	2.124149	1.044871	12.693161	0.021118	0.010437	0.126953	0.950238	-4.286196	-1.289650
4026	0	2.195092	0.137519	13.941077	0.021877	0.001368	0.139422	0.956869	-4.346598	-1.294040
4027	0	2.303194	0.987970	15.209685	0.023010	0.009888	0.152100	0.950691	-4.362710	-1.284322
4028	0	2.312490	0.851679	14.856480	0.023174	0.008590	0.148553	0.894559	-4.324392	-1.274354
4029	0	2.283882	0.502151	13.838438	0.022949	0.005005	0.138367	0.907550	-4.233104	-1.267520
4030	0	2.409116	0.338795	13.769878	0.024255	0.003328	0.137671	0.955675	-4.097112	-1.257521
4031	0	2.529745	0.053423	13.663640	0.025513	0.000427	0.136597	1.043089	-3.916721	-1.244594
4032	0	2.592342	1.140826	13.359287	0.026189	0.011317	0.133549	1.118627	-3.689693	-1.233279
4033	0	2.642995	0.570675	13.006570	0.026733	0.005676	0.130005	1.143373	-3.422624	-1.222891
4034	0	2.468792	0.277838	11.394906	0.024981	0.002739	0.113886	1.180488	-3.127560	-1.211392
4035	0	2.218318	0.267807	10.265926	0.022461	0.002625	0.102600	1.237364	-2.817708	-1.199089
4036	0	2.037404	0.184091	9.867622	0.020645	0.001750	0.098621	1.339563	-2.503074	-1.183275
4037	0	1.805676	0.625650	9.318319	0.018311	0.006165	0.093140	1.449640	-2.191713	-1.161148
4038	0	1.528874	0.634151	8.653555	0.015520	0.006273	0.086499	1.537340	-1.886157	-1.144388
4039	0	1.304077	0.822611	8.059492	0.013245	0.008179	0.080566	1.602657	-1.597154	-1.126407
4040	0	1.016620	0.858388	6.964458	0.010328	0.008565	0.069623	1.632294	-1.331234	-1.112550
4041	0	0.798734	0.697371	6.196591	0.008118	0.006958	0.061951	1.660081	-1.090935	-1.100572
4042	0	0.696415	0.560205	6.076718	0.007069	0.005585	0.060757	1.691826	-0.894668	-1.095466
4043	0	0.650948	0.503476	6.091950	0.006592	0.005005	0.060913	1.747061	-0.740315	-1.081766
4044	0	0.685728	0.729497	5.842516	0.006922	0.007258	0.058422	1.817814	-0.614731	-1.073349
4045	0	0.819725	0.917365	5.896303	0.008240	0.009155	0.058960	1.853035	-0.532356	-1.063675
4046	0	1.043665	0.737018	6.623721	0.010463	0.007365	0.066234	1.861507	-0.487191	-1.057452
4047	0	1.134468	0.566474	7.037573	0.011353	0.005676	0.070374	1.843075	-0.474281	-1.053307
4048	0	1.171314	0.709917	6.415335	0.011704	0.007119	0.064153	1.808045	-0.489396	-1.051908
4049	0	1.113905	0.456346	5.736824	0.011108	0.004578	0.057373	1.780289	-0.550423	-1.056753
4050	0	1.109202	0.331560	5.546200	0.011045	0.003329	0.055470	1.752615	-0.646387	-1.065116
4051	0	1.105495	0.383421	5.736062	0.010986	0.003845	0.057373	1.731696	-0.783143	-1.070168
4052	0	1.136478	0.613360	6.459420	0.011263	0.006140	0.064611	1.722114	-0.963200	-1.071838
4053	0	1.148942	0.846674	7.310077	0.011353	0.008484	0.073120	1.696666	-1.176733	-1.076519
4054	0	1.180248	1.177007	7.782403	0.011644	0.011804	0.077843	1.648789	-1.408609	-1.090735
4055	0	1.189444	0.731872	8.164570	0.011719	0.007385	0.081665	1.557466	-1.654168	-1.103442
4056	0	1.191338	0.028535	8.494537	0.011717	0.000349	0.084972	1.473633	-1.919547	-1.109585
4057	0	1.247910	0.721018	8.762116	0.012268	0.007263	0.087646	1.406350	-2.194607	-1.119770
4058	0	1.463608	0.311022	9.993897	0.014396	0.003174	0.099972	1.335563	-2.469965	-1.126491
4059	0	1.758475	0.962174	11.147394	0.017334	0.009644	0.111511	1.314832	-2.727016	-1.132891
4060	0	1.978930	1.084017	11.187787	0.019547	0.010880	0.111917	1.275577	-2.974901	-1.141984
4061	0	2.226574	0.388797	11.952757	0.022034	0.003967	0.119568	1.202050	-3.197162	-1.146990
4062	0	2.421429	0.328100	12.798620	0.023995	0.003369	0.128025	1.125459	-3.393140	-1.148051
4063	0	2.410138	0.096027	12.600480	0.023926	0.001038	0.126038	1.057280	-3.553099	-1.148880
4064	0	2.379783	0.678373	12.204711	0.023657	0.006807	0.122073	1.036459	-3.685236	-1.147269
4065	0	2.458235	0.477219	12.400180	0.024475	0.004761	0.124023	1.047527	-3.784307	-1.151236
4066	0	2.533400	0.296015	13.495059	0.025258	0.002954	0.134965	1.052699	-3.848785	-1.153776
4067	0	2.485252	0.486453	13.812119	0.024841	0.004883	0.138123	1.037841	-3.858190	-1.149161
4068	0	2.335877	0.733166	13.666257	0.023398	0.007349	0.136655	1.023280	-3.825007	-1.145169
4069	0	2.146307	0.806160	13.227628	0.021545	0.008057	0.132263	1.027113	-3.753814	-1.140982
4070	0	2.076552	0.425843	13.041618	0.020894	0.004221	0.130397	1.059108	-3.640944	-1.144173
4071	0	2.002831	0.366545	12.893168	0.020203	0.003601	0.128906	1.114830	-3.486194	-1.138293
4072	0	1.971305	0.739339	12.617427	0.019921	0.007327	0.126145	1.173295	-3.297478	-1.126416
4073	0	1.857260	0.804486	12.057630	0.018799	0.007996	0.120544	1.218354	-3.082858	-1.110426
4074	0	1.814546	0.769882	11.215860	0.018377	0.007659	0.112123	1.257319	-2.846443	-1.097528
4075	0	1.790148	0.475248	10.446782	0.018127	0.004700	0.104431	1.313123	-2.598989	-1.087653
4076	0	1.809952	0.327468	9.722198	0.018317	0.003211	0.097183	1.386006	-2.342879	-1.068598
4077	0	1.756086	0.452304	9.134411	0.017761	0.004456	0.091309	1.468200	-2.092059	-1.054822
4078	0	1.725105	0.488796	8.720111	0.017440	0.004828	0.087167	1.544201	-1.844574	-1.038544
4079	0	1.636853	0.566298	8.224557	0.016541	0.005615	0.082214	1.608609	-1.605607	-1.025388
4080	0	1.546504	0.609752	7.595285	0.015613	0.006069	0.075925	1.649875	-1.383550	-1.010644
4081	0	1.331172	0.636476	6.874660	0.013428	0.006348	0.068726	1.677213	-1.190708	-0.998686
4082	0	1.128796	0.566651	6.364870	0.011381	0.005646	0.063634	1.713480	-1.023491	-0.988136
4083	0	0.939056	0.606355	6.250851	0.009460	0.006042	0.062500	1.751235	-0.895946	-0.980576
4084	0	0.816972	0.507334	6.331212	0.008220	0.005047	0.063308	1.798465	-0.806029	-0.978524
4085	0	0.759669	0.667598	6.561424	0.007629	0.006653	0.065613	1.838430	-0.749321	-0.972609
4086	0	0.749147	0.805136	6.567483	0.007503	0.008041	0.065675	1.855671	-0.730002	-0.966950
4087	0	0.769885	1.006754	6.921341	0.007690	0.010071	0.069214	1.850442	-0.744209	-0.971030
4088	0	0.791160	0.742383	6.725801	0.007890	0.007440	0.067259	1.823923	-0.781048	-0.969466
4089	0	0.852481	0.645312	6.310654	0.008484	0.006470	0.063110	1.794471	-0.854825	-0.967401
4090	0	0.972718	0.592821	6.211609	0.009663	0.005948	0.062124	1.758854	-0.973446	-0.971821
4091	0	1.118967	0.303817	6.468392	0.011108	0.003052	0.064697	1.735862	-1.117241	-0.977542
4092	0	1.279603	0.655161	6.977590	0.012688	0.006562	0.069795	1.719556	-1.294774	-0.986409
4093	0	1.441499	0.950540	7.529416	0.014282	0.009521	0.075317	1.696687	-1.495987	-0.993213
4094	0	1.607184	0.469081	8.194794	0.015913	0.004725	0.081977	1.650206	-1.717648	-1.003577
4095	0	1.659878	0.551183	8.511190	0.016418	0.005554	0.085144	1.595488	-1.959852	-1.013175
4096	0	1.661408	0.503175	8.791715	0.016424	0.005100	0.087949	1.509259	-2.206777	-1.016381
4097	0	1.717475	0.317734	9.401965	0.016968	0.003235	0.094055	1.441764	-2.458870	-1.021974
4098	0	1.725756	0.715943	9.908164	0.017038	0.007203	0.099116	1.393338	-2.711893	-1.035578
4099	0	1.781501	0.618811	10.781249	0.017578	0.006226	0.107849	1.355491	-2.963269	-1.044605
4100	0	1.907383	0.781225	11.884553	0.018833	0.007852	0.118881	1.319398	-3.194902	-1.052205
4101	0	1.907421	0.988884	12.075990	0.018860	0.009949	0.120789	1.264440	-3.397645	-1.056654
4102	0	1.960707	0.718298	12.186110	0.019414	0.007263	0.121887	1.190992	-3.578830	-1.057734
4103	0	2.048551	0.218572	12.717278	0.020325	0.002258	0.127197	1.127259	-3.723867	-1.061115
4104	0	2.144414	0.305394	12.773687	0.021318	0.003088	0.127757	1.097817	-3.836775	-1.061474
4105	0	2.224469	0.610792	12.718154	0.022156	0.006104	0.127197	1.102309	-3.916952	-1.060087
4106	0	2.434543	0.776948	13.270619	0.024294	0.007760	0.132716	1.110721	-3.961532	-1.059245
4107	0	2.550732	0.512786	13.556006	0.025513	0.005127	0.135559	1.111502	-3.957121	-1.060712
4108	0	2.533362	0.468992	13.312787	0.025380	0.004701	0.133119	1.102354	-3.917410	-1.048253
4109	0	2.523375	0.530803	13.276981	0.025330	0.005310	0.132751	1.100178	-3.834929	-1.044534
4110	0	2.433789	0.460183	12.792874	0.024473	0.004573	0.127904	1.125164	-3.714105	-1.033312
4111	0	2.314953	0.420669	12.570022	0.023315	0.004150	0.125671	1.175003	-3.563286	-1.021049
4112	0	2.200260	0.382513	12.325732	0.022196	0.003772	0.123224	1.222952	-3.384049	-1.010679
4113	0	2.004737	0.706577	11.697789	0.020264	0.007019	0.116943	1.267025	-3.172647	-0.993984
4114	0	1.858366	0.732277	11.203835	0.018811	0.007291	0.112002	1.298001	-2.940495	-0.985978
4115	0	1.716839	0.694204	10.489286	0.017395	0.006897	0.104858	1.345393	-2.693500	-0.969955
4116	0	1.511772	0.733571	9.676918	0.015328	0.007285	0.096740	1.403384	-2.444805	-0.958575
4117	0	1.450894	0.591328	9.298472	0.014709	0.005859	0.092957	1.467875	-2.198410	-0.946988
4118	0	1.401227	0.515400	8.864535	0.014205	0.005107	0.088617	1.526877	-1.949985	-0.934869
4119	0	1.331897	0.510554	8.345998	0.013489	0.005066	0.083435	1.579733	-1.717510	-0.917594
4120	0	1.283982	0.626497	7.801106	0.012988	0.006238	0.077989	1.618104	-1.500330	-0.902032
4121	0	1.275313	0.734523	7.246880	0.012878	0.007324	0.072449	1.650410	-1.302666	-0.884196
4122	0	1.219000	0.646214	6.615588	0.012283	0.006446	0.066140	1.677734	-1.141565	-0.872446
4123	0	1.206661	0.440817	6.477223	0.012146	0.004395	0.064758	1.701163	-1.001631	-0.862362
4124	0	1.174217	0.456385	6.528277	0.011803	0.004543	0.065273	1.736463	-0.895955	-0.855489
4125	0	1.125215	0.502116	6.525213	0.011292	0.005005	0.065247	1.765011	-0.827168	-0.841745
4126	0	1.096345	0.672704	6.701903	0.010986	0.006714	0.067017	1.787616	-0.788154	-0.830376
4127	0	1.019098	0.824015	6.829857	0.010193	0.008240	0.068298	1.788358	-0.785280	-0.831031
4128	0	0.919303	0.703883	6.729190	0.009181	0.007051	0.067292	1.767228	-0.805707	-0.831348
4129	0	0.809292	0.761479	6.561003	0.008057	0.007629	0.065613	1.742292	-0.868646	-0.829383
4130	0	0.836486	0.648494	6.608936	0.008312	0.006501	0.066094	1.714810	-0.959761	-0.834256
4131	0	0.837377	0.486491	6.597112	0.008301	0.004883	0.065979	1.684601	-1.086346	-0.837419
4132	0	0.970641	0.598336	7.010040	0.009615	0.006003	0.070111	1.652942	-1.235599	-0.844286
4133	0	1.086203	0.724012	7.566873	0.010742	0.007263	0.075684	1.619352	-1.416533	-0.848614
4134	0	1.291215	0.718145	8.142603	0.012770	0.007213	0.081446	1.577094	-1.616493	-0.855727
4135	0	1.413363	0.746891	8.506057	0.013977	0.007507	0.085083	1.527287	-1.826787	-0.860473
4136	0	1.606540	0.487141	8.915170	0.015891	0.004924	0.089180	1.462243	-2.050558	-0.867876
4137	0	1.690789	0.489062	9.262081	0.016724	0.004944	0.092651	1.398829	-2.278262	-0.873323
4138	0	1.797809	0.423160	9.755700	0.017783	0.004282	0.097590	1.341980	-2.507100	-0.879746
4139	0	1.930163	0.429271	10.305334	0.019104	0.004333	0.103088	1.298735	-2.726772	-0.887022
4140	0	2.021806	0.573401	10.987848	0.020014	0.005772	0.109914	1.261463	-2.939654	-0.894171
4141	0	2.076251	0.575580	11.739971	0.020569	0.005798	0.117432	1.221682	-3.128618	-0.904922
4142	0	2.120503	0.743173	12.087996	0.021029	0.007480	0.120908	1.178013	-3.295800	-0.907400
4143	0	2.077433	0.494566	12.235349	0.020630	0.005005	0.122375	1.124178	-3.431161	-0.912331
4144	0	1.987142	0.570347	12.140196	0.019756	0.005741	0.121419	1.089820	-3.539924	-0.911684
4145	0	2.004485	0.601941	12.517043	0.019958	0.006042	0.125183	1.069576	-3.619156	-0.916701
4146	0	2.036388	0.624037	12.807970	0.020318	0.006239	0.128087	1.071210	-3.660434	-0.915506
4147	0	2.064397	0.539255	12.829273	0.020630	0.005371	0.128296	1.090365	-3.673354	-0.913672
4148	0	2.118438	0.488104	12.939108	0.021208	0.004865	0.129388	1.104692	-3.652966	-0.910921
4149	0	2.190142	0.665396	12.788082	0.021973	0.006653	0.127869	1.105460	-3.589505	-0.906035
4150	0	2.173135	0.763994	12.504111	0.021833	0.007631	0.125024	1.112894	-3.496346	-0.897224
4151	0	2.214704	0.534352	12.136039	0.022278	0.005310	0.121338	1.143494	-3.373344	-0.891027
4152	0	2.162814	0.316319	11.744226	0.021780	0.003116	0.117415	1.188611	-3.225716	-0.879861
4153	0	2.131351	0.444515	11.373873	0.021484	0.004395	0.113708	1.238236	-3.054213	-0.864486
4154	0	2.042769	0.533579	11.007308	0.020604	0.005285	0.110043	1.289241	-2.871175	-0.854765
4155	0	1.904753	0.675656	10.391201	0.019226	0.006714	0.103882	1.334795	-2.675009	-0.843449
4156	0	1.792232	0.634240	9.749920	0.018097	0.006305	0.097469	1.377483	-2.470571	-0.833625
4157	0	1.601213	0.510651	9.261634	0.016174	0.005066	0.092590	1.426087	-2.270652	-0.827302
4158	0	1.424649	0.530733	8.862990	0.014399	0.005265	0.088608	1.479084	-2.074812	-0.815910
4159	0	1.286380	0.577494	8.528434	0.013000	0.005737	0.085266	1.528443	-1.891937	-0.801811
4160	0	1.188065	0.663039	8.220142	0.012004	0.006602	0.082186	1.566605	-1.720906	-0.790264
4161	0	1.131134	0.734961	7.777136	0.011414	0.007324	0.077759	1.603156	-1.571056	-0.779877
4162	0	1.101172	0.769124	7.449765	0.011095	0.007677	0.074487	1.624351	-1.443580	-0.771387
4163	0	1.080358	0.684942	7.148008	0.010864	0.006836	0.071472	1.645532	-1.346969	-0.764931
4164	0	1.106652	0.674977	6.960259	0.011112	0.006740	0.069596	1.661912	-1.272418	-0.761663
4165	0	1.101861	0.575033	6.836292	0.011047	0.005737	0.068359	1.683397	-1.224911	-0.761880
4166	0	1.146598	0.540509	6.934372	0.011477	0.005397	0.069343	1.697088	-1.207967	-0.758619
4167	0	1.221274	0.610937	7.018893	0.012207	0.006104	0.070190	1.706732	-1.217787	-0.760389
4168	0	1.242450	0.647839	6.963330	0.012401	0.006481	0.069637	1.702675	-1.257372	-0.761387
4169	0	1.267802	0.712784	7.042806	0.012634	0.007141	0.070435	1.682461	-1.328239	-0.754526
4170	0	1.272296	0.605791	7.315809	0.012664	0.006076	0.073167	1.655635	-1.420820	-0.753134
4171	0	1.235114	0.590411	7.390106	0.012268	0.005920	0.073914	1.631555	-1.549688	-0.758254
4172	0	1.229367	0.616724	7.631642	0.012196	0.006191	0.076330	1.596935	-1.696906	-0.762917
4173	0	1.274996	0.644854	8.109934	0.012634	0.006470	0.081116	1.568398	-1.860369	-0.770424
4174	0	1.300997	0.713122	8.539798	0.012877	0.007157	0.085416	1.534965	-2.037908	-0.771209
4175	0	1.369856	0.710613	9.037344	0.013550	0.007141	0.090393	1.492319	-2.226398	-0.778282
4176	0	1.425876	0.593020	9.435865	0.014104	0.005969	0.094379	1.446890	-2.414504	-0.788564
4177	0	1.566456	0.545151	9.799914	0.015503	0.005493	0.098022	1.400067	-2.603557	-0.793600
4178	0	1.704477	0.585107	10.234133	0.016878	0.005894	0.102366	1.354240	-2.790210	-0.800637
4179	0	1.829185	0.594074	10.703001	0.018127	0.005981	0.107056	1.312580	-2.966337	-0.801482
4180	0	2.009801	0.592041	11.161075	0.019935	0.005957	0.111638	1.277256	-3.134232	-0.802610
4181	0	2.096152	0.582475	11.588077	0.020813	0.005859	0.115906	1.244740	-3.281366	-0.803047
4182	0	2.191395	0.465741	11.979853	0.021791	0.004688	0.119820	1.216563	-3.398848	-0.812022
4183	0	2.231818	0.454837	12.193084	0.022217	0.004578	0.121948	1.190279	-3.494517	-0.817489
4184	0	2.193497	0.534965	12.312436	0.021872	0.005373	0.123135	1.169498	-3.553991	-0.817826
4185	0	2.207184	0.480596	12.365104	0.022034	0.004822	0.123657	1.155524	-3.589847	-0.819746
4186	0	2.180602	0.527336	12.480463	0.021806	0.005278	0.124804	1.151948	-3.590669	-0.816947
4187	0	2.145595	0.488649	12.543197	0.021484	0.004883	0.125427	1.155381	-3.565295	-0.817248
4188	0	2.105979	0.630789	12.575071	0.021122	0.006293	0.125741	1.168463	-3.509298	-0.818974
4189	0	2.022388	0.734004	12.263537	0.020325	0.007324	0.122620	1.182801	-3.415822	-0.814755
4190	0	1.950807	0.621970	12.114388	0.019637	0.006195	0.121124	1.205399	-3.294534	-0.808633
4191	0	1.870915	0.589206	11.666084	0.018860	0.005859	0.116638	1.236570	-3.147315	-0.801763
4192	0	1.834835	0.455880	11.261819	0.018508	0.004519	0.112594	1.276456	-2.985740	-0.793083
4193	0	1.807311	0.553979	10.873077	0.018250	0.005493	0.108704	1.324277	-2.800756	-0.781323
4194	0	1.761772	0.598727	10.316859	0.017793	0.005947	0.103141	1.367507	-2.607380	-0.773996
4195	0	1.722183	0.608245	9.902691	0.017395	0.006042	0.098999	1.412419	-2.407974	-0.763009
4196	0	1.708658	0.561163	9.407756	0.017249	0.005569	0.094050	1.463522	-2.211046	-0.752606
4197	0	1.626560	0.491640	8.938163	0.016418	0.004883	0.089355	1.505374	-2.016092	-0.740819
4198	0	1.514087	0.534758	8.442118	0.015275	0.005312	0.084399	1.552462	-1.835106	-0.731463
4199	0	1.446334	0.576916	8.083061	0.014587	0.005737	0.080811	1.596595	-1.660308	-0.719829
4200	0	1.314687	0.601045	7.793226	0.013249	0.005981	0.077917	1.638523	-1.510577	-0.706736
4201	0	1.199633	0.636763	7.435349	0.012085	0.006348	0.074341	1.668569	-1.375151	-0.702526
4202	0	1.098724	0.670597	7.333502	0.011055	0.006692	0.073326	1.690279	-1.270100	-0.690424
4203	0	1.026422	0.624087	7.172226	0.010315	0.006226	0.071716	1.714413	-1.190147	-0.688964
4204	0	0.938941	0.699767	6.959295	0.009422	0.006987	0.069590	1.732591	-1.136835	-0.683573
4205	0	0.901710	0.684699	6.878763	0.009033	0.006836	0.068787	1.751116	-1.110860	-0.680550
4206	0	0.948638	0.618743	6.982628	0.009488	0.006186	0.069826	1.753060	-1.108655	-0.676403
4207	0	0.978545	0.720077	6.866187	0.009766	0.007202	0.068665	1.751357	-1.142234	-0.674718
4208	0	1.057309	0.682132	6.901966	0.010537	0.006832	0.069024	1.734273	-1.202396	-0.677969
4209	0	1.122745	0.609471	7.158592	0.011169	0.006104	0.071594	1.721190	-1.295715	-0.681422
4210	0	1.221578	0.637527	7.431220	0.012144	0.006390	0.074323	1.700377	-1.406576	-0.683158
4211	0	1.309319	0.583823	7.579136	0.013000	0.005859	0.075806	1.670146	-1.546975	-0.683882
4212	0	1.366564	0.566786	7.881035	0.013559	0.005692	0.078827	1.636155	-1.701812	-0.687194
4213	0	1.453232	0.540524	8.194943	0.014404	0.005432	0.081970	1.600313	-1.881188	-0.698318
4214	0	1.505484	0.504144	8.587214	0.014916	0.005070	0.085895	1.564560	-2.066273	-0.703572
4215	0	1.571766	0.631923	9.042956	0.015564	0.006348	0.090454	1.530595	-2.261315	-0.708812
4216	0	1.604557	0.637384	9.459137	0.015885	0.006410	0.094616	1.489357	-2.455686	-0.713018
4217	0	1.683179	0.624981	9.952224	0.016663	0.006287	0.099548	1.449110	-2.650837	-0.717025
4218	0	1.712486	0.671719	10.325439	0.016953	0.006759	0.103280	1.405227	-2.842383	-0.717039
4219	0	1.744189	0.655064	10.812973	0.017273	0.006592	0.108154	1.363617	-3.021836	-0.720048
4220	0	1.827824	0.573471	11.247150	0.018112	0.005773	0.112496	1.326929	-3.191566	-0.730944
4221	0	1.887838	0.595364	11.588441	0.018738	0.005981	0.115906	1.301039	-3.331212	-0.730359
4222	0	1.982226	0.546857	11.883125	0.019697	0.005497	0.118851	1.275176	-3.452523	-0.730955
4223	0	2.072784	0.590063	12.138322	0.020630	0.005920	0.121399	1.257779	-3.545743	-0.730574
4224	0	2.162751	0.641230	12.294158	0.021561	0.006429	0.122952	1.243548	-3.608831	-0.731050
4225	0	2.219604	0.603199	12.297909	0.022156	0.006042	0.122986	1.234613	-3.647205	-0.733060
4226	0	2.224758	0.540796	12.309159	0.022236	0.005410	0.123094	1.233142	-3.659038	-0.729590
4227	0	2.255621	0.476783	12.311255	0.022583	0.004761	0.123108	1.240001	-3.635106	-0.725263
4228	0	2.198376	0.516101	12.318678	0.022040	0.005140	0.123178	1.259175	-3.583509	-0.720238
4229	0	2.151306	0.581968	12.147553	0.021606	0.005798	0.121460	1.278971	-3.496516	-0.716377
4230	0	2.070526	0.519611	11.863868	0.020814	0.005168	0.118621	1.305647	-3.392678	-0.710095
4231	0	1.994703	0.540401	11.507298	0.020081	0.005371	0.115051	1.337711	-3.260908	-0.699897
4232	0	1.918930	0.602090	11.114805	0.019334	0.005983	0.111125	1.375576	-3.113149	-0.687666
4233	0	1.785326	0.656713	10.744508	0.018005	0.006531	0.107422	1.413459	-2.952217	-0.676212
4234	0	1.688437	0.688385	10.315540	0.017041	0.006844	0.103132	1.457171	-2.779403	-0.668237
4235	0	1.602260	0.669215	9.841087	0.016174	0.006653	0.098389	1.501964	-2.604118	-0.655233
4236	0	1.561193	0.645855	9.442644	0.015760	0.006422	0.094404	1.545280	-2.425340	-0.644570
4237	0	1.493832	0.577158	9.023066	0.015076	0.005737	0.090210	1.587937	-2.252300	-0.631497
4238	0	1.420087	0.558893	8.581234	0.014326	0.005558	0.085793	1.628344	-2.086522	-0.623877
4239	0	1.399026	0.588898	8.241393	0.014099	0.005859	0.082397	1.668860	-1.936569	-0.612305
4240	0	1.378823	0.588113	8.000378	0.013887	0.005856	0.079988	1.704974	-1.795920	-0.601402
4241	0	1.316540	0.649115	7.685508	0.013245	0.006470	0.076843	1.736413	-1.679303	-0.596801
4242	0	1.265735	0.621843	7.522726	0.012723	0.006206	0.075217	1.755982	-1.580642	-0.588107
4243	0	1.252383	0.623629	7.416518	0.012573	0.006226	0.074158	1.772509	-1.505651	-0.584596
4244	0	1.201829	0.625099	7.301596	0.012049	0.006246	0.073011	1.781348	-1.459050	-0.577710
4245	0	1.170277	0.665695	7.190164	0.011719	0.006653	0.071899	1.788314	-1.434808	-0.575863
4246	0	1.125936	0.659964	7.178109	0.011259	0.006599	0.071781	1.789193	-1.436498	-0.578324
4247	0	1.063727	0.671219	7.153081	0.010620	0.006714	0.071533	1.787265	-1.465074	-0.579884
4248	0	1.062810	0.658005	7.298800	0.010593	0.006588	0.072992	1.775848	-1.520424	-0.579083
4249	0	1.085615	0.651777	7.518882	0.010803	0.006531	0.075195	1.757262	-1.601972	-0.582063
4250	0	1.134416	0.642510	7.840789	0.011279	0.006442	0.078416	1.733816	-1.697882	-0.585057
4251	0	1.204729	0.675776	8.000589	0.011963	0.006775	0.080017	1.710844	-1.819456	-0.585365
4252	0	1.314768	0.677898	8.180969	0.013051	0.006801	0.081823	1.682276	-1.955511	-0.587743
4253	0	1.414883	0.656722	8.555496	0.014038	0.006592	0.085571	1.651299	-2.104556	-0.590800
4254	0	1.512513	0.595844	8.972894	0.015002	0.005990	0.089747	1.613036	-2.262276	-0.596169
4255	0	1.599978	0.552469	9.318013	0.015869	0.005554	0.093201	1.578905	-2.423804	-0.598154
4256	0	1.713176	0.558571	9.685746	0.016994	0.005614	0.096880	1.547272	-2.587131	-0.601051
4257	0	1.778061	0.521786	10.074584	0.017639	0.005249	0.100769	1.513979	-2.748989	-0.605355
4258	0	1.812758	0.515048	10.485037	0.017994	0.005183	0.104872	1.480133	-2.896047	-0.616406
4259	0	1.861956	0.539601	10.813453	0.018494	0.005432	0.108154	1.443810	-3.030519	-0.623717
4260	0	1.942044	0.575727	11.102369	0.019301	0.005785	0.111043	1.417002	-3.154466	-0.629216
4261	0	1.921063	0.638211	11.350891	0.019104	0.006409	0.113525	1.391891	-3.263203	-0.626105
4262	0	1.922324	0.627394	11.585939	0.019138	0.006293	0.115872	1.374189	-3.348375	-0.631698
4263	0	1.904545	0.596640	11.791045	0.018982	0.005981	0.117920	1.360804	-3.411357	-0.632661
4264	0	1.933231	0.587672	12.009157	0.019294	0.005889	0.120097	1.350179	-3.449425	-0.630733
4265	0	1.959899	0.561074	12.084873	0.019592	0.005615	0.120850	1.346670	-3.457179	-0.624063
4266	0	1.971103	0.572624	12.011809	0.019728	0.005728	0.120115	1.345836	-3.442662	-0.622441
4267	0	1.985248	0.580400	12.024642	0.019897	0.005798	0.120239	1.351602	-3.401255	-0.617952
4268	0	1.985644	0.601131	11.788477	0.019931	0.005992	0.117873	1.370479	-3.330464	-0.611616
4269	0	1.974020	0.605643	11.531121	0.019836	0.006042	0.115295	1.384275	-3.236389	-0.609794
4270	0	1.984174	0.517304	11.241615	0.019954	0.005154	0.112397	1.403802	-3.123823	-0.603846
4271	0	1.940664	0.534094	10.848035	0.019531	0.005310	0.108459	1.436010	-2.993883	-0.592493
4272	0	1.867332	0.540162	10.540776	0.018801	0.005369	0.105387	1.470714	-2.857078	-0.585418
4273	0	1.762032	0.602002	10.207297	0.017761	0.005981	0.102051	1.513367	-2.700674	-0.572680
4274	0	1.662946	0.614501	9.735251	0.016760	0.006115	0.097332	1.548140	-2.548993	-0.565746
4275	0	1.580149	0.582977	9.462417	0.015930	0.005798	0.094604	1.585735	-2.394953	-0.550669
4276	0	1.477361	0.600768	9.038564	0.014891	0.005980	0.090368	1.621049	-2.248343	-0.536523
4277	0	1.361955	0.594321	8.741856	0.013733	0.005920	0.087402	1.650630	-2.101556	-0.523311
4278	0	1.305340	0.641420	8.427208	0.013148	0.006392	0.084259	1.681207	-1.974402	-0.518151
4279	0	1.260966	0.655168	8.137152	0.012695	0.006531	0.081360	1.710492	-1.855686	-0.513322
4280	0	1.197081	0.652809	7.852238	0.012041	0.006510	0.078513	1.737272	-1.754876	-0.503381
4281	0	1.172678	0.690915	7.697234	0.011780	0.006897	0.076965	1.755622	-1.677763	-0.498726
4282	0	1.188463	0.632216	7.637353	0.011918	0.006310	0.076369	1.773721	-1.629175	-0.488506
4283	0	1.181748	0.623042	7.483239	0.011841	0.006226	0.074829	1.781649	-1.595182	-0.489250
4284	0	1.178566	0.605217	7.404262	0.011794	0.006051	0.074041	1.784069	-1.583813	-0.490467
4285	0	1.215665	0.598422	7.385056	0.012146	0.005981	0.073853	1.789428	-1.601832	-0.484869
4286	0	1.219113	0.616320	7.347807	0.012167	0.006169	0.073482	1.781023	-1.641028	-0.487573
4287	0	1.224835	0.615484	7.451795	0.012207	0.006165	0.074524	1.767479	-1.705992	-0.489887
4288	0	1.253007	0.619178	7.676190	0.012475	0.006205	0.076770	1.749985	-1.789486	-0.488586
4289	0	1.282506	0.639407	7.860330	0.012756	0.006409	0.078613	1.730422	-1.890947	-0.489426
4290	0	1.316653	0.629821	8.138770	0.013082	0.006317	0.081400	1.705609	-2.011945	-0.495273
4291	0	1.328256	0.644456	8.378760	0.013184	0.006470	0.083801	1.673200	-2.148589	-0.501961
4292	0	1.399055	0.614882	8.711221	0.013877	0.006173	0.087129	1.643276	-2.299416	-0.511492
4293	0	1.458692	0.626011	9.055854	0.014465	0.006287	0.090576	1.611929	-2.454575	-0.516236
4294	0	1.515496	0.625988	9.448751	0.015024	0.006291	0.094506	1.576016	-2.614467	-0.519099
4295	0	1.575674	0.613365	9.757601	0.015625	0.006165	0.097595	1.541989	-2.770554	-0.525346
4296	0	1.688790	0.643402	10.107374	0.016752	0.006466	0.101094	1.508234	-2.925660	-0.521991
4297	0	1.814103	0.612667	10.569193	0.018005	0.006165	0.105713	1.469600	-3.074163	-0.521500
4298	0	1.884580	0.623649	10.839420	0.018711	0.006269	0.108416	1.437044	-3.218053	-0.527189
4299	0	1.934167	0.540171	11.094333	0.019226	0.005432	0.110962	1.407811	-3.339085	-0.524537
4300	0	2.005755	0.528488	11.383486	0.019951	0.005308	0.113853	1.386391	-3.448177	-0.521966
4301	0	2.083670	0.541113	11.576946	0.020752	0.005432	0.115784	1.367363	-3.533758	-0.527516
4302	0	2.056306	0.544472	11.806325	0.020497	0.005450	0.118074	1.363424	-3.599317	-0.532090
4303	0	2.066511	0.536032	12.011162	0.020630	0.005371	0.120117	1.354447	-3.634740	-0.533578
4304	0	2.083456	0.553134	11.973732	0.020822	0.005532	0.119740	1.354601	-3.649032	-0.535170
4305	0	2.043394	0.603896	11.999748	0.020447	0.006042	0.119995	1.352162	-3.638671	-0.533218
4306	0	2.019891	0.561120	12.000534	0.020238	0.005608	0.119999	1.356273	-3.603348	-0.533018
4307	0	1.970980	0.593750	11.841829	0.019775	0.005920	0.118408	1.373168	-3.541897	-0.527232
4308	0	1.931804	0.615691	11.581578	0.019403	0.006136	0.115803	1.394098	-3.460379	-0.527114
4309	0	1.917759	0.606551	11.396991	0.019287	0.006042	0.113953	1.417265	-3.352370	-0.516444
4310	0	1.852762	0.568667	11.028163	0.018647	0.005659	0.110263	1.445746	-3.230250	-0.513559
4311	0	1.787177	0.583126	10.744243	0.018005	0.005798	0.107422	1.480525	-3.089958	-0.509246
4312	0	1.767755	0.620311	10.321005	0.017810	0.006166	0.103189	1.520849	-2.945296	-0.497984
4313	0	1.720089	0.601738	9.914213	0.017334	0.005981	0.099121	1.561890	-2.793772	-0.492920
4314	0	1.669682	0.583669	9.625403	0.016831	0.005806	0.096232	1.598085	-2.635867	-0.483083
4315	0	1.598758	0.595202	9.236604	0.016113	0.005920	0.092346	1.637033	-2.482242	-0.470010
4316	0	1.538486	0.582935	8.886309	0.015505	0.005797	0.088844	1.677773	-2.329949	-0.466120
4317	0	1.465885	0.606816	8.589381	0.014771	0.006042	0.085876	1.711807	-2.183396	-0.458172
4318	0	1.378871	0.623611	8.287127	0.013884	0.006213	0.082857	1.743428	-2.054616	-0.452046
4319	0	1.304346	0.618275	8.039479	0.013123	0.006165	0.080383	1.769602	-1.944181	-0.442709
4320	0	1.204747	0.639789	7.809403	0.012115	0.006382	0.078085	1.793210	-1.848184	-0.438724
4321	0	1.160595	0.635882	7.721636	0.011658	0.006348	0.077209	1.810263	-1.773703	-0.436744
4322	0	1.145332	0.674262	7.606879	0.011495	0.006736	0.076063	1.821235	-1.713626	-0.431047
4323	0	1.108322	0.641390	7.464929	0.011108	0.006409	0.074646	1.830053	-1.677204	-0.428721
4324	0	1.092937	0.672216	7.489691	0.010936	0.006723	0.074896	1.829223	-1.669524	-0.428873
4325	0	1.129983	0.665047	7.385148	0.011292	0.006653	0.073853	1.826847	-1.684430	-0.426039
4326	0	1.133174	0.645627	7.354149	0.011308	0.006464	0.073545	1.816273	-1.723817	-0.427173
4327	0	1.181987	0.603475	7.610524	0.011780	0.006042	0.076111	1.806221	-1.786155	-0.430522
4328	0	1.209753	0.589119	7.743386	0.012044	0.005904	0.077441	1.788745	-1.867383	-0.435409
4329	0	1.276248	0.578530	7.903068	0.012695	0.005798	0.079041	1.771807	-1.966646	-0.436659
4330	0	1.340766	0.593344	8.193689	0.013323	0.005954	0.081949	1.745588	-2.087087	-0.438707
4331	0	1.376497	0.577453	8.458128	0.013672	0.005798	0.084595	1.715587	-2.215070	-0.444881
4332	0	1.427273	0.535720	8.760272	0.014170	0.005383	0.087618	1.684780	-2.351733	-0.450931
4333	0	1.530894	0.589107	9.116985	0.015198	0.005920	0.091187	1.650368	-2.493347	-0.456695
4334	0	1.543050	0.589683	9.406377	0.015305	0.005920	0.094083	1.624130	-2.648641	-0.458301
4335	0	1.605333	0.595344	9.708840	0.015930	0.005981	0.097107	1.593609	-2.795886	-0.457787
4336	0	1.667789	0.601565	10.107736	0.016553	0.006044	0.101096	1.563527	-2.939491	-0.457602
4337	0	1.708904	0.582571	10.471851	0.016968	0.005859	0.104736	1.529135	-3.074177	-0.462742
4338	0	1.751609	0.582031	10.693983	0.017398	0.005851	0.106957	1.498859	-3.202875	-0.463008
4339	0	1.829586	0.589403	11.009106	0.018188	0.005920	0.110107	1.473649	-3.316724	-0.464458
4340	0	1.868192	0.559902	11.274475	0.018591	0.005622	0.112759	1.452460	-3.411368	-0.462529
4341	0	1.941978	0.578258	11.400230	0.019348	0.005798	0.114014	1.438516	-3.485585	-0.459460
4342	0	1.984918	0.562979	11.562974	0.019798	0.005644	0.115638	1.426304	-3.538273	-0.460222
4343	0	1.992555	0.548766	11.663365	0.019897	0.005493	0.116638	1.422363	-3.568180	-0.458803
4344	0	2.038858	0.529377	11.705479	0.020381	0.005299	0.117056	1.418966	-3.578003	-0.454303
4345	0	2.006585	0.531235	11.682371	0.020081	0.005310	0.116821	1.422303	-3.565969	-0.451025
4346	0	2.031684	0.557149	11.640504	0.020356	0.005558	0.116399	1.436352	-3.529691	-0.448874
4347	0	1.983700	0.575233	11.481685	0.019897	0.005737	0.114807	1.451988	-3.471852	-0.442526
4348	0	1.933590	0.541613	11.245722	0.019412	0.005400	0.112445	1.469227	-3.396794	-0.436886
4349	0	1.864877	0.539012	11.006059	0.018738	0.005371	0.110046	1.489420	-3.306687	-0.428030
4350	0	1.785047	0.592056	10.722035	0.017954	0.005896	0.107204	1.516265	-3.198800	-0.422583
4351	0	1.722439	0.607073	10.383741	0.017334	0.006042	0.103821	1.547523	-3.080519	-0.416783
4352	0	1.663611	0.618979	10.155027	0.016753	0.006158	0.101533	1.583517	-2.951117	-0.411016
4353	0	1.599799	0.601145	9.755134	0.016113	0.005981	0.097534	1.618756	-2.818418	-0.404007
4354	0	1.554026	0.618763	9.459148	0.015645	0.006162	0.094576	1.650357	-2.694186	-0.389568
4355	0	1.497493	0.594638	9.138453	0.015076	0.005920	0.091370	1.683080	-2.570572	-0.379031
4356	0	1.460625	0.556643	8.829921	0.014698	0.005543	0.088285	1.714035	-2.454197	-0.369580
4357	0	1.413653	0.600327	8.607201	0.014221	0.005981	0.086060	1.743336	-2.344268	-0.365197
4358	0	1.428303	0.610667	8.383785	0.014361	0.006084	0.083826	1.774062	-2.239948	-0.357281
4359	0	1.324245	0.606211	8.155181	0.013306	0.006042	0.081543	1.802045	-2.153952	-0.356814
4360	0	1.331943	0.627594	7.973572	0.013365	0.006264	0.079729	1.820242	-2.091522	-0.356356
4361	0	1.315077	0.629615	7.928937	0.013184	0.006287	0.079285	1.834985	-2.046690	-0.350914
4362	0	1.267557	0.625004	7.825773	0.012691	0.006244	0.078256	1.845400	-2.025935	-0.345945
4363	0	1.226286	0.604537	7.739318	0.012268	0.006042	0.077393	1.850859	-2.020866	-0.348759
4364	0	1.183920	0.635009	7.733133	0.011830	0.006352	0.077332	1.848826	-2.036555	-0.350207
4365	0	1.192185	0.622023	7.726786	0.011902	0.006226	0.077271	1.842455	-2.068710	-0.353046
4366	0	1.222396	0.614499	7.835815	0.012186	0.006153	0.078363	1.832322	-2.126631	-0.359861
4367	0	1.287061	0.664819	8.049727	0.012817	0.006653	0.080505	1.827594	-2.204789	-0.362067
4368	0	1.311130	0.650836	8.273747	0.013048	0.006520	0.082747	1.813204	-2.294482	-0.360978
4369	0	1.386831	0.681884	8.488917	0.013794	0.006836	0.084900	1.792377	-2.397156	-0.365315
4370	0	1.445536	0.634711	8.687942	0.014373	0.006373	0.086891	1.760172	-2.508285	-0.369071
4371	0	1.504995	0.571398	8.946290	0.014954	0.005737	0.089478	1.732781	-2.634019	-0.375829
4372	0	1.531554	0.578294	9.278996	0.015214	0.005811	0.092805	1.701062	-2.761783	-0.377725
4373	0	1.603710	0.577166	9.556481	0.015930	0.005798	0.095581	1.671716	-2.892342	-0.377749
4374	0	1.644429	0.578116	9.876554	0.016334	0.005804	0.098783	1.647681	-3.023185	-0.381863
4375	0	1.719844	0.565178	10.160660	0.017090	0.005676	0.101624	1.622576	-3.148080	-0.387714
4376	0	1.784556	0.566373	10.480661	0.017741	0.005686	0.104823	1.600854	-3.264634	-0.396404
4377	0	1.834766	0.607786	10.752871	0.018250	0.006104	0.107544	1.575938	-3.371712	-0.401577
4378	0	1.835339	0.590802	10.969736	0.018267	0.005929	0.109711	1.556293	-3.464817	-0.406252
4379	0	1.898822	0.614865	11.156171	0.018921	0.006165	0.111572	1.542034	-3.536553	-0.407879
4380	0	1.881072	0.605813	11.306813	0.018752	0.006071	0.113077	1.530866	-3.598577	-0.408042
4381	0	1.895590	0.591137	11.474079	0.018921	0.005920	0.114746	1.523581	-3.636184	-0.408938
4382	0	1.919205	0.546940	11.583061	0.019175	0.005474	0.115833	1.520515	-3.656151	-0.409526
4383	0	1.915977	0.574210	11.602846	0.019165	0.005737	0.116028	1.526552	-3.653701	-0.404744
4384	0	1.943533	0.568520	11.548356	0.019460	0.005685	0.115479	1.528124	-3.632257	-0.401655
4385	0	1.935996	0.593545	11.530292	0.019409	0.005920	0.115295	1.543961	-3.586135	-0.403058
4386	0	1.899964	0.565430	11.330648	0.019068	0.005644	0.113296	1.555325	-3.520107	-0.395508
4387	0	1.889625	0.551466	11.128062	0.018982	0.005493	0.111267	1.578003	-3.434807	-0.384614
4388	0	1.835293	0.568017	10.892733	0.018448	0.005657	0.108912	1.602614	-3.337859	-0.376379
4389	0	1.796228	0.563573	10.603469	0.018066	0.005615	0.106018	1.625149	-3.228273	-0.369183
4390	0	1.756623	0.598821	10.326068	0.017680	0.005960	0.103243	1.657180	-3.104848	-0.361197
4391	0	1.679689	0.588444	9.980958	0.016907	0.005859	0.099792	1.686198	-2.981754	-0.353704
4392	0	1.591249	0.593004	9.569183	0.016025	0.005907	0.095675	1.713924	-2.850569	-0.347980
4393	0	1.557809	0.588729	9.382730	0.015686	0.005859	0.093811	1.748210	-2.721819	-0.339050
4394	0	1.464428	0.599822	9.092636	0.014744	0.005974	0.090912	1.779274	-2.599470	-0.329842
4395	0	1.424912	0.618749	8.802639	0.014343	0.006165	0.088013	1.809493	-2.480003	-0.320843
4396	0	1.352478	0.647318	8.530401	0.013611	0.006453	0.085292	1.837596	-2.367547	-0.316238
4397	0	1.316919	0.624287	8.350675	0.013245	0.006226	0.083496	1.861829	-2.267138	-0.316187
4398	0	1.279377	0.639603	8.132712	0.012854	0.006381	0.081319	1.883699	-2.185835	-0.310362
4399	0	1.227702	0.617404	8.045158	0.012329	0.006165	0.080444	1.898080	-2.114683	-0.308087
4400	0	1.219221	0.600525	7.869360	0.012227	0.006000	0.078689	1.907434	-2.066885	-0.305597
4401	0	1.206636	0.593143	7.757774	0.012085	0.005920	0.077576	1.924863	-2.042318	-0.302974
4402	0	1.210321	0.606525	7.745824	0.012109	0.006064	0.077457	1.927451	-2.036950	-0.306978
4403	0	1.215512	0.622780	7.720786	0.012146	0.006226	0.077209	1.932272	-2.053307	-0.306467
4404	0	1.230790	0.610314	7.689734	0.012286	0.006107	0.076900	1.927688	-2.088487	-0.313198
4405	0	1.260801	0.634072	7.720438	0.012573	0.006348	0.077209	1.919487	-2.142602	-0.307233
4406	0	1.293925	0.638412	7.926562	0.012888	0.006393	0.079273	1.908124	-2.219402	-0.311067
4407	0	1.318699	0.633988	8.171631	0.013123	0.006348	0.081726	1.899425	-2.312369	-0.314455
4408	0	1.321196	0.649544	8.462508	0.013134	0.006515	0.084636	1.875957	-2.420504	-0.322338
4409	0	1.350880	0.602575	8.574285	0.013428	0.006042	0.085754	1.855985	-2.531471	-0.332532
4410	0	1.405826	0.580143	8.815689	0.013960	0.005824	0.088171	1.829174	-2.661880	-0.336658
4411	0	1.469247	0.589505	9.135445	0.014587	0.005920	0.091370	1.800069	-2.796217	-0.343152
4412	0	1.552643	0.621011	9.388366	0.015413	0.006234	0.093901	1.773491	-2.936833	-0.345961
4413	0	1.628411	0.644057	9.715159	0.016174	0.006470	0.097168	1.741913	-3.068858	-0.349177
4414	0	1.693843	0.668647	10.047395	0.016829	0.006714	0.100491	1.713441	-3.196740	-0.350027
4415	0	1.762874	0.620105	10.331503	0.017517	0.006226	0.103333	1.688973	-3.323202	-0.349806
4416	0	1.815884	0.572284	10.608689	0.018051	0.005748	0.106104	1.664710	-3.442222	-0.348887
4417	0	1.865132	0.584175	10.777238	0.018555	0.005859	0.107788	1.648444	-3.547697	-0.355208
4418	0	1.901638	0.568269	11.006196	0.018935	0.005701	0.110075	1.631685	-3.635011	-0.355208
4419	0	1.935927	0.590189	11.229325	0.019287	0.005920	0.112305	1.615068	-3.711447	-0.355309
4420	0	1.929933	0.538116	11.361585	0.019250	0.005394	0.113624	1.604170	-3.764158	-0.353702
4421	0	1.950279	0.591286	11.522926	0.019470	0.005920	0.115234	1.598483	-3.799441	-0.353713
4422	0	1.948306	0.602607	11.528345	0.019474	0.006027	0.115285	1.598931	-3.811334	-0.353706
4423	0	1.958320	0.610621	11.523578	0.019592	0.006104	0.115234	1.603012	-3.805266	-0.347923
4424	0	1.936264	0.635546	11.450850	0.019391	0.006352	0.114504	1.607311	-3.779797	-0.342289
4425	0	1.880954	0.568573	11.353327	0.018860	0.005676	0.113525	1.617900	-3.732014	-0.336545
4426	0	1.851049	0.576909	11.141489	0.018578	0.005755	0.111404	1.632818	-3.666038	-0.335059
4427	0	1.811055	0.551308	10.957002	0.018188	0.005493	0.109558	1.654340	-3.587599	-0.329660
4428	0	1.782544	0.573983	10.648184	0.017915	0.005714	0.106468	1.682186	-3.494579	-0.321972
4429	0	1.760493	0.600522	10.475104	0.017700	0.005981	0.104736	1.708670	-3.393486	-0.314256
4430	0	1.717304	0.581233	10.154504	0.017271	0.005783	0.101530	1.742028	-3.286047	-0.308045
4431	0	1.686613	0.618963	9.864869	0.016968	0.006165	0.098633	1.771555	-3.171144	-0.295940
4432	0	1.642794	0.617584	9.556591	0.016526	0.006151	0.095551	1.801491	-3.056479	-0.285535
4433	0	1.583113	0.612996	9.327687	0.015930	0.006104	0.093262	1.834299	-2.938031	-0.278665
4434	0	1.546478	0.598716	9.000994	0.015555	0.005971	0.089995	1.855467	-2.825874	-0.270214
4435	0	1.474862	0.618533	8.833032	0.014832	0.006165	0.088318	1.882956	-2.721504	-0.261814
4436	0	1.398467	0.598051	8.603217	0.014059	0.005960	0.086021	1.910281	-2.625595	-0.252291
4437	0	1.348524	0.587205	8.374978	0.013550	0.005859	0.083740	1.928405	-2.540409	-0.246163
4438	0	1.306801	0.625896	8.223975	0.013118	0.006250	0.082232	1.941297	-2.474186	-0.245324
4439	0	1.283854	0.665931	8.124358	0.012878	0.006653	0.081238	1.951538	-2.420969	-0.239711
4440	0	1.258902	0.667074	7.978727	0.012616	0.006665	0.079783	1.960684	-2.385014	-0.237100
4441	0	1.267849	0.665284	7.910426	0.012695	0.006653	0.079102	1.962123	-2.363600	-0.235440
4442	0	1.259860	0.665200	7.947282	0.012600	0.006653	0.079473	1.962548	-2.364487	-0.230081
4443	0	1.264361	0.640292	7.940572	0.012634	0.006409	0.079407	1.955998	-2.380766	-0.227975
4444	0	1.285662	0.590223	7.988919	0.012836	0.005908	0.079892	1.949575	-2.413904	-0.230079
4445	0	1.303711	0.621681	8.147676	0.013000	0.006226	0.081482	1.939286	-2.468174	-0.232568
4446	0	1.330266	0.601479	8.286784	0.013258	0.006024	0.082874	1.928158	-2.532766	-0.238576
4447	0	1.367174	0.621156	8.501323	0.013611	0.006226	0.085022	1.911571	-2.617563	-0.243764
4448	0	1.435101	0.623668	8.615285	0.014283	0.006258	0.086163	1.885741	-2.710430	-0.246743
4449	0	1.454248	0.577747	8.824554	0.014465	0.005798	0.088257	1.861170	-2.813316	-0.255375
4450	0	1.519481	0.633835	9.151718	0.015113	0.006365	0.091529	1.830693	-2.918559	-0.260296
4451	0	1.577548	0.614222	9.416378	0.015686	0.006165	0.094177	1.806162	-3.030108	-0.266505
4452	0	1.583781	0.610140	9.621085	0.015746	0.006119	0.096225	1.788024	-3.142050	-0.272427
4453	0	1.608925	0.614181	9.831308	0.015991	0.006165	0.098328	1.764191	-3.259013	-0.277132
4454	0	1.653015	0.578708	10.115195	0.016437	0.005812	0.101166	1.738938	-3.367754	-0.279625
4455	0	1.681044	0.547188	10.374687	0.016724	0.005493	0.103760	1.717920	-3.466419	-0.285080
4456	0	1.759105	0.567032	10.585638	0.017511	0.005693	0.105868	1.695356	-3.555464	-0.287617
4457	0	1.782752	0.583833	10.783933	0.017761	0.005859	0.107849	1.675317	-3.628697	-0.292122
4458	0	1.837554	0.604589	10.916273	0.018322	0.006061	0.109171	1.662027	-3.687750	-0.286341
4459	0	1.872089	0.621554	11.126024	0.018677	0.006226	0.111267	1.653686	-3.736052	-0.290060
4460	0	1.903501	0.565200	11.173691	0.019010	0.005655	0.111741	1.652100	-3.765021	-0.291308
4461	0	1.904299	0.555679	11.181627	0.019043	0.005554	0.111816	1.656294	-3.767982	-0.288991
4462	0	1.885065	0.556175	11.193894	0.018860	0.005559	0.111938	1.660562	-3.761537	-0.286215
4463	0	1.852792	0.543667	11.163753	0.018555	0.005432	0.111633	1.666473	-3.737062	-0.282472
4464	0	1.882163	0.581958	11.091564	0.018867	0.005807	0.110909	1.680559	-3.692706	-0.280230
4465	0	1.849569	0.551042	10.907898	0.018555	0.005493	0.109070	1.699527	-3.633809	-0.272687
4466	0	1.800147	0.553808	10.714517	0.018072	0.005527	0.107134	1.712688	-3.561267	-0.271588
4467	0	1.743635	0.605517	10.505422	0.017517	0.006042	0.105042	1.727226	-3.476268	-0.271794
4468	0	1.721735	0.584414	10.227117	0.017299	0.005822	0.102259	1.752389	-3.388202	-0.273637
4469	0	1.651556	0.612920	10.023238	0.016602	0.006104	0.100220	1.782218	-3.293005	-0.265776
4470	0	1.591533	0.593249	9.708346	0.016007	0.005909	0.097070	1.810398	-3.187447	-0.263637
4471	0	1.541548	0.587933	9.486166	0.015503	0.005859	0.094849	1.835016	-3.084926	-0.258791
4472	0	1.506220	0.610306	9.250579	0.015149	0.006081	0.092493	1.863258	-2.980406	-0.254971
4473	0	1.469181	0.588047	8.991631	0.014771	0.005859	0.089905	1.890651	-2.883252	-0.252418
4474	0	1.418123	0.579433	8.719051	0.014252	0.005777	0.087180	1.913564	-2.793744	-0.252675
4475	0	1.397881	0.618551	8.545743	0.014038	0.006165	0.085449	1.942324	-2.717406	-0.251805
4476	0	1.380933	0.615766	8.406896	0.013860	0.006145	0.084062	1.961154	-2.651702	-0.244582
4477	0	1.345520	0.641682	8.246335	0.013489	0.006409	0.082458	1.973580	-2.608014	-0.239531
4478	0	1.320750	0.618927	8.131180	0.013239	0.006180	0.081307	1.988020	-2.566741	-0.237655
4479	0	1.316418	0.635222	8.056922	0.013184	0.006348	0.080566	1.995783	-2.542081	-0.238323
4480	0	1.277387	0.635708	8.044974	0.012778	0.006356	0.080449	1.998465	-2.538666	-0.239100
4481	0	1.239510	0.604123	7.995538	0.012390	0.006042	0.079956	1.998264	-2.548613	-0.242223
4482	0	1.272265	0.627698	8.001289	0.012705	0.006284	0.080015	1.990395	-2.576803	-0.241492
4483	0	1.290963	0.609814	8.111117	0.012878	0.006104	0.081116	1.984722	-2.623595	-0.242486
4484	0	1.316548	0.638695	8.219907	0.013124	0.006397	0.082205	1.972423	-2.683430	-0.250503
4485	0	1.354115	0.670356	8.379365	0.013489	0.006714	0.083801	1.960507	-2.757663	-0.256514
4486	0	1.420268	0.686099	8.487510	0.014144	0.006876	0.084884	1.942566	-2.839587	-0.265619
4487	0	1.423439	0.632738	8.763594	0.014160	0.006348	0.087646	1.918541	-2.939246	-0.278666
4488	0	1.469631	0.603538	8.926015	0.014616	0.006062	0.089272	1.887605	-3.044847	-0.283037
4489	0	1.546591	0.584108	9.190585	0.015381	0.005859	0.091919	1.867359	-3.153495	-0.291203
4490	0	1.595443	0.610546	9.517302	0.015862	0.006126	0.095187	1.844798	-3.267936	-0.294921
4491	0	1.633206	0.565370	9.721414	0.016235	0.005676	0.097229	1.820882	-3.384519	-0.297834
4492	0	1.701258	0.639802	9.938080	0.016921	0.006423	0.099395	1.794786	-3.492604	-0.295043
4493	0	1.748249	0.613958	10.246465	0.017395	0.006165	0.102478	1.769482	-3.593024	-0.293316
4494	0	1.790054	0.621274	10.420735	0.017817	0.006235	0.104220	1.747383	-3.688019	-0.303267
4495	0	1.814723	0.626777	10.612747	0.018066	0.006287	0.106140	1.729469	-3.777934	-0.304726
4496	0	1.835927	0.617056	10.854542	0.018292	0.006186	0.108556	1.714902	-3.851189	-0.307798
4497	0	1.860790	0.627193	11.003825	0.018555	0.006287	0.110046	1.701749	-3.909292	-0.317152
4498	0	1.857787	0.563730	11.099979	0.018539	0.005646	0.111006	1.694967	-3.951714	-0.317327
4499	0	1.870294	0.554820	11.242270	0.018677	0.005554	0.112427	1.690644	-3.981146	-0.316675
4500	0	1.867534	0.559539	11.253943	0.018668	0.005603	0.112540	1.684750	-3.991172	-0.319532
4501	0	1.885260	0.586086	11.145135	0.018860	0.005859	0.111450	1.687710	-3.986471	-0.318699
4502	0	1.887714	0.610837	11.163992	0.018906	0.006106	0.111635	1.690974	-3.960032	-0.316863
4503	0	1.929921	0.605265	11.029855	0.019348	0.006042	0.110291	1.702542	-3.912029	-0.314907
4504	0	1.864765	0.588955	10.878862	0.018702	0.005879	0.108780	1.714211	-3.858073	-0.305105
4505	0	1.836495	0.550905	10.718854	0.018433	0.005493	0.107178	1.731931	-3.788588	-0.306208
4506	0	1.767080	0.523684	10.489102	0.017751	0.005219	0.104878	1.752551	-3.704167	-0.298663
4507	0	1.748748	0.533094	10.334684	0.017578	0.005310	0.103333	1.776174	-3.606599	-0.288074
4508	0	1.688266	0.580119	10.087067	0.016973	0.005777	0.100857	1.803666	-3.506322	-0.281915
4509	0	1.675224	0.569620	9.828144	0.016846	0.005676	0.098267	1.827305	-3.400282	-0.276835
4510	0	1.602595	0.615853	9.568350	0.016114	0.006142	0.095670	1.848006	-3.297456	-0.265377
4511	0	1.535272	0.600277	9.370227	0.015442	0.005981	0.093689	1.874475	-3.191339	-0.261046
4512	0	1.451464	0.591854	9.055214	0.014598	0.005900	0.090540	1.897921	-3.088910	-0.260234
4513	0	1.451003	0.612516	8.820708	0.014587	0.006104	0.088196	1.926494	-2.991311	-0.255764
4514	0	1.442811	0.634587	8.627487	0.014497	0.006329	0.086265	1.950018	-2.902993	-0.256933
4515	0	1.385654	0.642155	8.490867	0.013916	0.006409	0.084900	1.968102	-2.825552	-0.255928
4516	0	1.326361	0.595660	8.345792	0.013310	0.005945	0.083451	1.984619	-2.764073	-0.252823
4517	0	1.283892	0.605302	8.252492	0.012878	0.006042	0.082520	2.000179	-2.712046	-0.256361
4518	0	1.289785	0.594932	8.155668	0.012922	0.005940	0.081553	2.013765	-2.680435	-0.255750
4519	0	1.286434	0.580280	8.105660	0.012878	0.005798	0.081055	2.021351	-2.663196	-0.252803
4520	0	1.279077	0.617280	8.020276	0.012789	0.006173	0.080203	2.022354	-2.668628	-0.257770
4521	0	1.288743	0.640580	8.019898	0.012878	0.006409	0.080200	2.019862	-2.684033	-0.254575
4522	0	1.297945	0.627536	8.056038	0.012958	0.006280	0.080564	2.015088	-2.717656	-0.262769
4523	0	1.327800	0.610004	8.239235	0.013245	0.006104	0.082397	2.012138	-2.766499	-0.259616
4524	0	1.347725	0.614706	8.329616	0.013433	0.006157	0.083302	2.000597	-2.829169	-0.268602
4525	0	1.360116	0.596413	8.507604	0.013550	0.005981	0.085083	1.979462	-2.900696	-0.275801
4526	0	1.414615	0.605736	8.695012	0.014082	0.006067	0.086960	1.968590	-2.987674	-0.282742
4527	0	1.429002	0.578282	8.873508	0.014221	0.005798	0.088745	1.950843	-3.078910	-0.284733
4528	0	1.474379	0.538037	9.097111	0.014667	0.005400	0.090982	1.928885	-3.178546	-0.295169
4529	0	1.533901	0.602343	9.312772	0.015259	0.006042	0.093140	1.907866	-3.279565	-0.298273
4530	0	1.581309	0.586091	9.603193	0.015729	0.005880	0.096045	1.887074	-3.382297	-0.304923
4531	0	1.625999	0.632801	9.782644	0.016174	0.006348	0.097839	1.866488	-3.484940	-0.303973
4532	0	1.667946	0.592245	10.024094	0.016594	0.005940	0.100254	1.848314	-3.585042	-0.310222
4533	0	1.698844	0.584075	10.246559	0.016907	0.005859	0.102478	1.829814	-3.678770	-0.306995
4534	0	1.739091	0.549579	10.378359	0.017316	0.005516	0.103795	1.809743	-3.763983	-0.311409
4535	0	1.800915	0.529524	10.582470	0.017944	0.005310	0.105835	1.795807	-3.836602	-0.311234
4536	0	1.813371	0.557422	10.763587	0.018076	0.005585	0.107645	1.786568	-3.900563	-0.307305
4537	0	1.841300	0.554403	10.949063	0.018372	0.005554	0.109497	1.777752	-3.946336	-0.309599
4538	0	1.861639	0.558650	10.996567	0.018577	0.005594	0.109972	1.771461	-3.990182	-0.308891
4539	0	1.863060	0.585761	11.004396	0.018616	0.005859	0.110046	1.771100	-4.008147	-0.303258
4540	0	1.870554	0.592241	10.979634	0.018706	0.005917	0.109797	1.778441	-4.009802	-0.308854
4541	0	1.853760	0.610833	10.992693	0.018555	0.006104	0.109924	1.784583	-3.994489	-0.305269
4542	0	1.830498	0.606117	10.968983	0.018337	0.006052	0.109685	1.795078	-3.963296	-0.303341
4543	0	1.778050	0.569158	10.846553	0.017822	0.005676	0.108459	1.812038	-3.921710	-0.294973
4544	0	1.781136	0.553343	10.670887	0.017862	0.005523	0.106701	1.824293	-3.869501	-0.284604
4545	0	1.745269	0.556745	10.419712	0.017517	0.005554	0.104187	1.839456	-3.801211	-0.277735
4546	0	1.695141	0.554057	10.293502	0.017023	0.005519	0.102924	1.863980	-3.723970	-0.273596
4547	0	1.683441	0.624593	10.096299	0.016907	0.006226	0.100952	1.887475	-3.644419	-0.263398
4548	0	1.644843	0.622343	9.854270	0.016521	0.006204	0.098532	1.910878	-3.562045	-0.253828
4549	0	1.615867	0.630711	9.589785	0.016235	0.006287	0.095886	1.935696	-3.472977	-0.252244
4550	0	1.570661	0.628301	9.414919	0.015779	0.006266	0.094138	1.957241	-3.386806	-0.249028
4551	0	1.512883	0.587579	9.192928	0.015198	0.005859	0.091919	1.978148	-3.303412	-0.247688
4552	0	1.499416	0.596961	8.981298	0.015062	0.005952	0.089803	2.001170	-3.218969	-0.247765
4553	0	1.434989	0.593886	8.802035	0.014404	0.005920	0.088013	2.025699	-3.150657	-0.251239
4554	0	1.418423	0.609331	8.717985	0.014235	0.006079	0.087173	2.045485	-3.085754	-0.246021
4555	0	1.399785	0.617227	8.612660	0.014038	0.006165	0.086121	2.056537	-3.034653	-0.250013
4556	0	1.356300	0.631159	8.454911	0.013593	0.006301	0.084545	2.071832	-2.996787	-0.253490
4557	0	1.340443	0.659771	8.368247	0.013428	0.006592	0.083679	2.080904	-2.967215	-0.256363
4558	0	1.312473	0.685183	8.313715	0.013137	0.006847	0.083136	2.088160	-2.952781	-0.256671
4559	0	1.336302	0.677801	8.258091	0.013367	0.006775	0.082581	2.093729	-2.949899	-0.252037
4560	0	1.336824	0.653519	8.312851	0.013359	0.006536	0.083130	2.093359	-2.964763	-0.259930
4561	0	1.338555	0.609998	8.337126	0.013367	0.006104	0.083374	2.090052	-2.992814	-0.262633
4562	0	1.349687	0.578299	8.452356	0.013466	0.005791	0.084528	2.081316	-3.036921	-0.262376
4563	0	1.389510	0.603472	8.629781	0.013855	0.006042	0.086304	2.072806	-3.092244	-0.264221
4564	0	1.447126	0.638137	8.768820	0.014424	0.006392	0.087695	2.060215	-3.155567	-0.266319
4565	0	1.476704	0.645613	8.953009	0.014709	0.006470	0.089539	2.044837	-3.231225	-0.278546
4566	0	1.507417	0.624395	9.048722	0.015009	0.006259	0.090497	2.027942	-3.315825	-0.289423
4567	0	1.538695	0.632959	9.258045	0.015320	0.006348	0.092590	2.007756	-3.400838	-0.294403
4568	0	1.590192	0.623816	9.530370	0.015824	0.006248	0.095316	1.997497	-3.496107	-0.297105
4569	0	1.594678	0.632935	9.703438	0.015869	0.006348	0.097046	1.978083	-3.589719	-0.305101
4570	0	1.628658	0.635346	9.933006	0.016211	0.006371	0.099341	1.960551	-3.679351	-0.307880
4571	0	1.637027	0.583801	10.106353	0.016296	0.005859	0.101074	1.938507	-3.765048	-0.300953
4572	0	1.688149	0.543269	10.317731	0.016813	0.005449	0.103188	1.922130	-3.842761	-0.307972
4573	0	1.739392	0.608776	10.454419	0.017334	0.006104	0.104553	1.906837	-3.910403	-0.309964
4574	0	1.769357	0.581284	10.635694	0.017639	0.005827	0.106365	1.893511	-3.970987	-0.306320
4575	0	1.804670	0.627554	10.753767	0.018005	0.006287	0.107544	1.883469	-4.016987	-0.311204
4576	0	1.842674	0.631534	10.862415	0.018394	0.006325	0.108629	1.875153	-4.054022	-0.308104
4577	0	1.857285	0.610267	10.967715	0.018555	0.006104	0.109680	1.875645	-4.075037	-0.298986
4578	0	1.865252	0.609785	10.955154	0.018652	0.006102	0.109551	1.873041	-4.077621	-0.297198
4579	0	1.817793	0.567781	10.992598	0.018188	0.005676	0.109924	1.875769	-4.068663	-0.292062
4580	0	1.832155	0.537645	10.993190	0.018351	0.005374	0.109927	1.879295	-4.040459	-0.289985
4581	0	1.803004	0.538048	10.852609	0.018066	0.005371	0.108521	1.889937	-4.004163	-0.283217
4582	0	1.788580	0.564195	10.713461	0.017933	0.005633	0.107127	1.899738	-3.955927	-0.277141
4583	0	1.770052	0.563344	10.566108	0.017761	0.005615	0.105652	1.919930	-3.892170	-0.271388
4584	0	1.733073	0.572316	10.384856	0.017398	0.005712	0.103838	1.933130	-3.820194	-0.265737
4585	0	1.719988	0.642538	10.175694	0.017273	0.006409	0.101746	1.952227	-3.740026	-0.259875
4586	0	1.661991	0.658222	9.982587	0.016702	0.006563	0.099813	1.974255	-3.648276	-0.256881
4587	0	1.597452	0.630524	9.766781	0.016052	0.006287	0.097656	1.996340	-3.559204	-0.251355
4588	0	1.545951	0.585012	9.506488	0.015534	0.005834	0.095054	2.016451	-3.471049	-0.243303
4589	0	1.494448	0.556577	9.284511	0.015015	0.005554	0.092834	2.031059	-3.386521	-0.243046
4590	0	1.468483	0.583556	9.139988	0.014754	0.005820	0.091390	2.050491	-3.301516	-0.243578
4591	0	1.464803	0.569021	8.918160	0.014709	0.005676	0.089172	2.068758	-3.224614	-0.244031
4592	0	1.423058	0.589845	8.742726	0.014283	0.005886	0.087420	2.085413	-3.157697	-0.244222
4593	0	1.411403	0.647930	8.649364	0.014160	0.006470	0.086487	2.098651	-3.098564	-0.241536
4594	0	1.403522	0.673733	8.473542	0.014070	0.006732	0.084730	2.106584	-3.054131	-0.246084
4595	0	1.345942	0.647824	8.404946	0.013489	0.006470	0.084045	2.118915	-3.016021	-0.249654
4596	0	1.323036	0.631016	8.332278	0.013247	0.006303	0.083321	2.129851	-2.994396	-0.255863
4597	0	1.323200	0.622684	8.337593	0.013245	0.006226	0.083374	2.132582	-2.978920	-0.263466
4598	0	1.279149	0.616491	8.240046	0.012792	0.006166	0.082400	2.131576	-2.980483	-0.267722
4599	0	1.270948	0.567401	8.288373	0.012695	0.005676	0.082886	2.129749	-3.001811	-0.275134
4600	0	1.299129	0.609554	8.324365	0.012967	0.006099	0.083247	2.126726	-3.036763	-0.281440
4601	0	1.340533	0.640108	8.397880	0.013367	0.006409	0.083984	2.117956	-3.091053	-0.287069
4602	0	1.385604	0.686721	8.585792	0.013811	0.006881	0.085864	2.101633	-3.152470	-0.292653
4603	0	1.409344	0.657822	8.739446	0.014038	0.006592	0.087402	2.085681	-3.226524	-0.298403
4604	0	1.427132	0.660947	8.847619	0.014211	0.006625	0.088485	2.067281	-3.306520	-0.309168
4605	0	1.477900	0.639179	8.995564	0.014709	0.006409	0.089966	2.047780	-3.396509	-0.316095
4606	0	1.498895	0.605259	9.231388	0.014913	0.006068	0.092325	2.030421	-3.492745	-0.329773
4607	0	1.545844	0.565933	9.453183	0.015381	0.005676	0.094543	2.011959	-3.588260	-0.346421
4608	0	1.580225	0.556211	9.658280	0.015722	0.005580	0.096595	1.992900	-3.684600	-0.362193
4609	0	1.631579	0.590417	9.825427	0.016235	0.005920	0.098267	1.976002	-3.779880	-0.366723
4610	0	1.690816	0.605418	10.042540	0.016827	0.006070	0.100438	1.959803	-3.874389	-0.371333
4611	0	1.728771	0.615145	10.240502	0.017212	0.006165	0.102417	1.947043	-3.960693	-0.370158
4612	0	1.755819	0.642264	10.445690	0.017488	0.006442	0.104467	1.927659	-4.038612	-0.372680
4613	0	1.806091	0.602966	10.600936	0.018005	0.006042	0.106018	1.915536	-4.100153	-0.373474
4614	0	1.810614	0.588265	10.684655	0.018056	0.005894	0.106854	1.905345	-4.155515	-0.379207
4615	0	1.822797	0.609118	10.900288	0.018188	0.006104	0.109009	1.893950	-4.198533	-0.388786
4616	0	1.811074	0.552439	10.917541	0.018085	0.005529	0.109179	1.890067	-4.227556	-0.394033
4617	0	1.819891	0.572825	10.955685	0.018188	0.005737	0.109558	1.881854	-4.239992	-0.400996
4618	0	1.839115	0.559368	10.955561	0.018393	0.005596	0.109555	1.880304	-4.240074	-0.400625
4619	0	1.811569	0.561663	10.986515	0.018127	0.005615	0.109863	1.882658	-4.229373	-0.403217
4620	0	1.832968	0.604842	10.883136	0.018348	0.006044	0.108829	1.887628	-4.211949	-0.401502
4621	0	1.833312	0.635691	10.712274	0.018372	0.006348	0.107117	1.898099	-4.172388	-0.401922
4622	0	1.793820	0.594976	10.567150	0.017990	0.005939	0.105663	1.910688	-4.117704	-0.395096
4623	0	1.770233	0.587300	10.511172	0.017761	0.005859	0.105103	1.925840	-4.055114	-0.386000
4624	0	1.691161	0.577683	10.287099	0.016974	0.005763	0.102861	1.941507	-3.986687	-0.392138
4625	0	1.659751	0.612043	10.041259	0.016663	0.006104	0.100403	1.960974	-3.914015	-0.386943
4626	0	1.646585	0.603248	9.890625	0.016534	0.006014	0.098896	1.982642	-3.836842	-0.384020
4627	0	1.573610	0.587320	9.711780	0.015808	0.005859	0.097107	1.999104	-3.753469	-0.386797
4628	0	1.559873	0.614283	9.457507	0.015668	0.006130	0.094564	2.014560	-3.671218	-0.392703
4629	0	1.525513	0.611602	9.235608	0.015320	0.006104	0.092346	2.030258	-3.592497	-0.390589
4630	0	1.488557	0.645053	9.072629	0.014948	0.006433	0.090717	2.053112	-3.515350	-0.391551
4631	0	1.465458	0.648641	8.924122	0.014709	0.006470	0.089233	2.074752	-3.446420	-0.397467
4632	0	1.461093	0.626995	8.827968	0.014662	0.006258	0.088272	2.090586	-3.381895	-0.389828
4633	0	1.387661	0.647872	8.698073	0.013916	0.006470	0.086975	2.102945	-3.331475	-0.399719
4634	0	1.368421	0.600653	8.570834	0.013716	0.005999	0.085704	2.114087	-3.290744	-0.404617
4635	0	1.346550	0.586508	8.514733	0.013489	0.005859	0.085144	2.122430	-3.260819	-0.412265
4636	0	1.360957	0.605609	8.466377	0.013625	0.006053	0.084661	2.127442	-3.241083	-0.417680
4637	0	1.354652	0.591674	8.435137	0.013550	0.005920	0.084351	2.123456	-3.237881	-0.420554
4638	0	1.342569	0.633800	8.392371	0.013421	0.006340	0.083924	2.121772	-3.245488	-0.431102
4639	0	1.368743	0.622121	8.410424	0.013672	0.006226	0.084106	2.117032	-3.267865	-0.442063
4640	0	1.384930	0.608532	8.495275	0.013824	0.006094	0.084956	2.106726	-3.302510	-0.450276
4641	0	1.388905	0.634038	8.703123	0.013855	0.006348	0.087036	2.098556	-3.348474	-0.459133
4642	0	1.396614	0.601522	8.848461	0.013924	0.006027	0.088490	2.084554	-3.404575	-0.470682
4643	0	1.445457	0.584795	8.916498	0.014404	0.005859	0.089172	2.071483	-3.470244	-0.480789
4644	0	1.455897	0.563619	9.018709	0.014505	0.005652	0.090195	2.052565	-3.539367	-0.496686
4645	0	1.495496	0.566376	9.227584	0.014893	0.005676	0.092285	2.038811	-3.617827	-0.523891
4646	0	1.533197	0.569262	9.433134	0.015264	0.005712	0.094341	2.017650	-3.701915	-0.537224
4647	0	1.611554	0.620957	9.648707	0.016052	0.006226	0.096497	2.000413	-3.778070	-0.554364
4648	0	1.631167	0.647976	9.786980	0.016241	0.006497	0.097880	1.981617	-3.861678	-0.564208
4649	0	1.660594	0.638963	9.996597	0.016541	0.006409	0.099976	1.961552	-3.937618	-0.575650
4650	0	1.679305	0.616735	10.098439	0.016733	0.006186	0.100993	1.941594	-4.006535	-0.586636
4651	0	1.708363	0.559832	10.362959	0.017029	0.005615	0.103638	1.924468	-4.068196	-0.592759
4652	0	1.749230	0.526539	10.465069	0.017445	0.005276	0.104658	1.914565	-4.121516	-0.591473
4653	0	1.755604	0.542302	10.613417	0.017517	0.005432	0.106140	1.906075	-4.164626	-0.593578
4654	0	1.762143	0.528036	10.649016	0.017595	0.005291	0.106494	1.895889	-4.193802	-0.601937
4655	0	1.777779	0.567252	10.735830	0.017761	0.005676	0.107361	1.892898	-4.212569	-0.596408
4656	0	1.798246	0.596975	10.759853	0.017977	0.005974	0.107599	1.889580	-4.219668	-0.604421
4657	0	1.793906	0.634725	10.717864	0.017944	0.006348	0.107178	1.889963	-4.215089	-0.607096
4658	0	1.785022	0.586067	10.699923	0.017873	0.005858	0.106996	1.893020	-4.191983	-0.612495
4659	0	1.748620	0.580532	10.657208	0.017517	0.005798	0.106567	1.901021	-4.159870	-0.617256
4660	0	1.735649	0.575466	10.511727	0.017395	0.005751	0.105111	1.905765	-4.118997	-0.612446
4661	0	1.722569	0.544560	10.388898	0.017273	0.005432	0.103882	1.920887	-4.067977	-0.615646
4662	0	1.694131	0.565495	10.304885	0.016995	0.005641	0.103041	1.936616	-4.008894	-0.617005
4663	0	1.666381	0.563190	10.120524	0.016724	0.005615	0.101196	1.955534	-3.942292	-0.613331
4664	0	1.654560	0.585162	9.957424	0.016605	0.005831	0.099566	1.979528	-3.874635	-0.607596
4665	0	1.592890	0.642508	9.754330	0.015991	0.006409	0.097534	1.998759	-3.802534	-0.604657
4666	0	1.586763	0.621163	9.615768	0.015929	0.006196	0.096148	2.017382	-3.730221	-0.608022
4667	0	1.574892	0.630744	9.412475	0.015808	0.006287	0.094116	2.042703	-3.659278	-0.604110
4668	0	1.514863	0.590979	9.267575	0.015203	0.005899	0.092668	2.055671	-3.593701	-0.606373
4669	0	1.490329	0.581527	9.058339	0.014954	0.005798	0.090576	2.077193	-3.531118	-0.608272
4670	0	1.426160	0.609360	8.919141	0.014305	0.006075	0.089186	2.101364	-3.476280	-0.610016
4671	0	1.393815	0.556663	8.820118	0.013977	0.005554	0.088196	2.117800	-3.426741	-0.619541
4672	0	1.374822	0.619444	8.698888	0.013778	0.006188	0.086985	2.126241	-3.388824	-0.627977
4673	0	1.377311	0.604607	8.624576	0.013794	0.006042	0.086243	2.131546	-3.362024	-0.630713
4674	0	1.367564	0.623550	8.582336	0.013691	0.006232	0.085821	2.136479	-3.342435	-0.635739
4675	0	1.379105	0.665133	8.483946	0.013794	0.006653	0.084839	2.135270	-3.339332	-0.641608
4676	0	1.379345	0.652479	8.496121	0.013788	0.006527	0.084962	2.133269	-3.347113	-0.645007
4677	0	1.368655	0.646961	8.465340	0.013672	0.006470	0.084656	2.134109	-3.367773	-0.654582
4678	0	1.378681	0.585499	8.476824	0.013762	0.005858	0.084772	2.130603	-3.402662	-0.666392
4679	0	1.413063	0.603694	8.648206	0.014099	0.006042	0.086487	2.124479	-3.445097	-0.673966
4680	0	1.426070	0.626906	8.750825	0.014223	0.006275	0.087514	2.117742	-3.494970	-0.677987
4681	0	1.432658	0.597236	8.922690	0.014282	0.005981	0.089233	2.107400	-3.552554	-0.679723
4682	0	1.478957	0.619503	8.994371	0.014737	0.006207	0.089952	2.094263	-3.619946	-0.689769
4683	0	1.489050	0.645529	9.123898	0.014832	0.006470	0.091248	2.077737	-3.694537	-0.702050
4684	0	1.562573	0.612774	9.317144	0.015562	0.006135	0.093182	2.070355	-3.773439	-0.708529
4685	0	1.593369	0.627166	9.526610	0.015869	0.006287	0.095276	2.053992	-3.851627	-0.716977
4686	0	1.606320	0.599983	9.652782	0.016000	0.006012	0.096538	2.041179	-3.927462	-0.724911
4687	0	1.630343	0.578306	9.856145	0.016235	0.005798	0.098572	2.024990	-4.007196	-0.730249
4688	0	1.643601	0.550390	10.031166	0.016374	0.005523	0.100321	2.005033	-4.079046	-0.732193
4689	0	1.708851	0.554229	10.234666	0.017029	0.005554	0.102356	1.993198	-4.146456	-0.739837
4690	0	1.738502	0.600733	10.306100	0.017332	0.006018	0.103069	1.983011	-4.205932	-0.737318
4691	0	1.750642	0.585038	10.485051	0.017456	0.005859	0.104858	1.974404	-4.261614	-0.734915
4692	0	1.783829	0.625797	10.556893	0.017801	0.006268	0.105575	1.965173	-4.302387	-0.733841
4693	0	1.821535	0.634046	10.674634	0.018188	0.006348	0.106750	1.958538	-4.331838	-0.732050
4694	0	1.837918	0.602401	10.759398	0.018364	0.006027	0.107596	1.956016	-4.348709	-0.733817
4695	0	1.807245	0.610304	10.693260	0.018066	0.006104	0.106934	1.956334	-4.355814	-0.738398
4696	0	1.813246	0.573733	10.766413	0.018139	0.005735	0.107663	1.959054	-4.349629	-0.736630
4697	0	1.816864	0.537913	10.809620	0.018188	0.005371	0.108093	1.968010	-4.329305	-0.732086
4698	0	1.793595	0.570125	10.675984	0.017966	0.005692	0.106755	1.978762	-4.297458	-0.725780
4699	0	1.802447	0.580736	10.602471	0.018066	0.005798	0.106018	1.988674	-4.252875	-0.714882
4700	0	1.775204	0.619277	10.432906	0.017800	0.006182	0.104321	2.000926	-4.200562	-0.706298
4701	0	1.727720	0.599096	10.315839	0.017334	0.005981	0.103149	2.011563	-4.138194	-0.704032
4702	0	1.685488	0.644167	10.158894	0.016916	0.006427	0.101580	2.028261	-4.069671	-0.703910
4703	0	1.641431	0.648120	9.961940	0.016479	0.006470	0.099609	2.041347	-3.995409	-0.697502
4704	0	1.604382	0.608123	9.744066	0.016108	0.006064	0.097431	2.061001	-3.921175	-0.696965
4705	0	1.562199	0.556975	9.589579	0.015686	0.005554	0.095886	2.079438	-3.845380	-0.692129
4706	0	1.525427	0.578223	9.396033	0.015316	0.005767	0.093951	2.098028	-3.770805	-0.687200
4707	0	1.489828	0.556873	9.259839	0.014954	0.005554	0.092590	2.115985	-3.702983	-0.694191
4708	0	1.503767	0.608847	9.053772	0.015089	0.006070	0.090530	2.139089	-3.638663	-0.693481
4709	0	1.447840	0.629794	8.863010	0.014526	0.006287	0.088623	2.153792	-3.577310	-0.699321
4710	0	1.450737	0.662328	8.772772	0.014553	0.006614	0.087721	2.166358	-3.518236	-0.696142
4711	0	1.436626	0.665760	8.710309	0.014404	0.006653	0.087097	2.172866	-3.468752	-0.689165
4712	0	1.387433	0.630290	8.546359	0.013902	0.006295	0.085460	2.183485	-3.432603	-0.689438
4713	0	1.359588	0.592577	8.551226	0.013611	0.005920	0.085510	2.191179	-3.413079	-0.704831
4714	0	1.338824	0.599736	8.514889	0.013397	0.005992	0.085148	2.198995	-3.401490	-0.709656
4715	0	1.336817	0.610393	8.514378	0.013367	0.006104	0.085144	2.200211	-3.403896	-0.708465
4716	0	1.362247	0.592165	8.581300	0.013614	0.005920	0.085814	2.202573	-3.416011	-0.711508
4717	0	1.350601	0.591841	8.501938	0.013489	0.005920	0.085022	2.200712	-3.439591	-0.713914
4718	0	1.379281	0.621559	8.568391	0.013767	0.006221	0.085688	2.194749	-3.474103	-0.719742
4719	0	1.413055	0.627876	8.672641	0.014099	0.006287	0.086731	2.185453	-3.515883	-0.720179
4720	0	1.426557	0.632395	8.848530	0.014224	0.006331	0.088491	2.176967	-3.569910	-0.729218
4721	0	1.445210	0.639702	8.971483	0.014404	0.006409	0.089722	2.163359	-3.631171	-0.733569
4722	0	1.461650	0.569836	9.049295	0.014562	0.005713	0.090501	2.145646	-3.700828	-0.743592
4723	0	1.513353	0.547927	9.270381	0.015076	0.005493	0.092712	2.129859	-3.772568	-0.744361
4724	0	1.525793	0.563560	9.408831	0.015193	0.005648	0.094098	2.116531	-3.851893	-0.746514
4725	0	1.587157	0.572529	9.593751	0.015808	0.005737	0.095947	2.103585	-3.927900	-0.751152
4726	0	1.605934	0.587797	9.781033	0.015998	0.005896	0.097819	2.084305	-4.000099	-0.751004
4727	0	1.659983	0.626934	9.960061	0.016541	0.006287	0.099609	2.065780	-4.068502	-0.751562
4728	0	1.671462	0.630001	10.135317	0.016661	0.006312	0.101361	2.052938	-4.129696	-0.746449
4729	0	1.701743	0.639495	10.198234	0.016968	0.006409	0.101990	2.038730	-4.185676	-0.748898
4730	0	1.699088	0.581963	10.331050	0.016946	0.005831	0.103317	2.027515	-4.235859	-0.754770
4731	0	1.725321	0.572923	10.424167	0.017212	0.005737	0.104248	2.019632	-4.281528	-0.753517
4732	0	1.708040	0.522236	10.484069	0.017051	0.005232	0.104845	2.010256	-4.314155	-0.753981
4733	0	1.723064	0.536835	10.601516	0.017212	0.005371	0.106018	2.007996	-4.334693	-0.747880
4734	0	1.787022	0.579100	10.662003	0.017859	0.005793	0.106622	2.006873	-4.346561	-0.747401
4735	0	1.769909	0.616191	10.656772	0.017700	0.006165	0.106567	2.004596	-4.345624	-0.745559
4736	0	1.756747	0.598015	10.626325	0.017575	0.005976	0.106262	2.009802	-4.337490	-0.748487
4737	0	1.786487	0.623401	10.528828	0.017883	0.006226	0.105286	2.019239	-4.317724	-0.745184
4738	0	1.738787	0.607054	10.401317	0.017419	0.006059	0.104009	2.032382	-4.283911	-0.739880
4739	0	1.729555	0.611278	10.266707	0.017334	0.006104	0.102661	2.042800	-4.241330	-0.734032
4740	0	1.690319	0.552589	10.237462	0.016952	0.005511	0.102367	2.059106	-4.187487	-0.731628
4741	0	1.655242	0.575306	10.071520	0.016602	0.005737	0.100708	2.076867	-4.131930	-0.726355
4742	0	1.608573	0.584282	9.914214	0.016138	0.005829	0.099134	2.092795	-4.071769	-0.719983
4743	0	1.612054	0.611869	9.705390	0.016174	0.006104	0.097046	2.110531	-4.008602	-0.717563
4744	0	1.589059	0.602941	9.597047	0.015945	0.006011	0.095963	2.132223	-3.943464	-0.710055
4745	0	1.556997	0.605612	9.455167	0.015625	0.006042	0.094543	2.148594	-3.877079	-0.710819
4746	0	1.540556	0.638309	9.218616	0.015456	0.006373	0.092178	2.160534	-3.814416	-0.707731
4747	0	1.497021	0.617533	9.113207	0.015015	0.006165	0.091125	2.174004	-3.758808	-0.701809
4748	0	1.488883	0.613417	9.022784	0.014926	0.006124	0.090222	2.186334	-3.711913	-0.701382
4749	0	1.443050	0.617419	8.875012	0.014465	0.006165	0.088745	2.198873	-3.667185	-0.709260
4750	0	1.406614	0.619452	8.820847	0.014091	0.006184	0.088205	2.213116	-3.635697	-0.704250
4751	0	1.407655	0.605217	8.807668	0.014099	0.006042	0.088074	2.225890	-3.606523	-0.705923
4752	0	1.391871	0.606211	8.740923	0.013932	0.006062	0.087407	2.226993	-3.588915	-0.707077
4753	0	1.384837	0.628786	8.642675	0.013855	0.006287	0.086426	2.229139	-3.580268	-0.714855
4754	0	1.427018	0.653232	8.715992	0.014269	0.006533	0.087160	2.229274	-3.582054	-0.726743
4755	0	1.405069	0.646957	8.599649	0.014038	0.006470	0.085999	2.229728	-3.598851	-0.728958
4756	0	1.426427	0.664582	8.629639	0.014246	0.006652	0.086299	2.222521	-3.623079	-0.734845
4757	0	1.418490	0.640338	8.758183	0.014160	0.006409	0.087585	2.216400	-3.655377	-0.735028
4758	0	1.430892	0.645515	8.903677	0.014271	0.006458	0.089043	2.213315	-3.704368	-0.739212
4759	0	1.468618	0.597078	9.032661	0.014648	0.005981	0.090332	2.200846	-3.752153	-0.743924
4760	0	1.470439	0.575972	9.068112	0.014663	0.005776	0.090687	2.180971	-3.804635	-0.750369
4761	0	1.524217	0.615087	9.233979	0.015198	0.006165	0.092346	2.165172	-3.859615	-0.753122
4762	0	1.564478	0.618414	9.397296	0.015593	0.006197	0.093981	2.150780	-3.923111	-0.762039
4763	0	1.573509	0.633371	9.581808	0.015686	0.006348	0.095825	2.135307	-3.981626	-0.767553
4764	0	1.590223	0.612288	9.787703	0.015847	0.006136	0.097885	2.121182	-4.045898	-0.767549
4765	0	1.628504	0.639638	9.832023	0.016235	0.006409	0.098328	2.107988	-4.103646	-0.771977
4766	0	1.687130	0.612024	10.025786	0.016825	0.006139	0.100265	2.087933	-4.156744	-0.770909
4767	0	1.682624	0.614571	10.149573	0.016785	0.006165	0.101501	2.067815	-4.203515	-0.774477
4768	0	1.709215	0.574825	10.252060	0.017052	0.005760	0.102527	2.055457	-4.248641	-0.777322
4769	0	1.718186	0.578892	10.363309	0.017151	0.005798	0.103638	2.045916	-4.282810	-0.777127
4770	0	1.748164	0.564927	10.472306	0.017457	0.005656	0.104727	2.039164	-4.309620	-0.781550
4771	0	1.796155	0.585414	10.552715	0.017944	0.005859	0.105530	2.034202	-4.328214	-0.777672
4772	0	1.768324	0.608902	10.594986	0.017673	0.006092	0.105951	2.031474	-4.338696	-0.777060
4773	0	1.763673	0.634622	10.516407	0.017639	0.006348	0.105164	2.030427	-4.335972	-0.780809
4774	0	1.750283	0.615854	10.577642	0.017511	0.006161	0.105775	2.028465	-4.326657	-0.781768
4775	0	1.743207	0.604495	10.486225	0.017456	0.006042	0.104858	2.031381	-4.300421	-0.781009
4776	0	1.750365	0.586300	10.438231	0.017530	0.005864	0.104378	2.030346	-4.270974	-0.773092
4777	0	1.711011	0.592611	10.303380	0.017151	0.005920	0.103027	2.036652	-4.225653	-0.765047
4778	0	1.678087	0.556919	10.213134	0.016826	0.005565	0.102124	2.041653	-4.175394	-0.761281
4779	0	1.673324	0.574567	10.126537	0.016785	0.005737	0.101257	2.050988	-4.117210	-0.757303
4780	0	1.650973	0.570304	9.969350	0.016561	0.005692	0.099686	2.062921	-4.058815	-0.751081
4781	0	1.636107	0.635846	9.821445	0.016418	0.006348	0.098206	2.075294	-3.991873	-0.748964
4782	0	1.606584	0.608117	9.670507	0.016122	0.006063	0.096697	2.095978	-3.925521	-0.750151
4783	0	1.569202	0.647824	9.491821	0.015747	0.006470	0.094910	2.106059	-3.859057	-0.748202
4784	0	1.539991	0.631644	9.328617	0.015455	0.006303	0.093278	2.122521	-3.791109	-0.748778
4785	0	1.484552	0.556531	9.217001	0.014893	0.005554	0.092163	2.136229	-3.732563	-0.752454
4786	0	1.469538	0.583300	9.035162	0.014739	0.005819	0.090345	2.153397	-3.677182	-0.755083
4787	0	1.424182	0.556293	8.972756	0.014282	0.005554	0.089722	2.164466	-3.625538	-0.755272
4788	0	1.386447	0.545714	8.839401	0.013897	0.005449	0.088389	2.174637	-3.583367	-0.758068
4789	0	1.419759	0.616689	8.734498	0.014221	0.006165	0.087341	2.177869	-3.552273	-0.759430
4790	0	1.403169	0.611149	8.753397	0.014051	0.006107	0.087531	2.183537	-3.526306	-0.768217
4791	0	1.372761	0.622480	8.599944	0.013733	0.006226	0.085999	2.182847	-3.519008	-0.768649
4792	0	1.390397	0.628541	8.569451	0.013906	0.006285	0.085694	2.184177	-3.516701	-0.769739
4793	0	1.398232	0.641006	8.569240	0.013977	0.006409	0.085693	2.186476	-3.523525	-0.770671
4794	0	1.369731	0.585604	8.666505	0.013682	0.005861	0.086667	2.180179	-3.543001	-0.776012
4795	0	1.418184	0.591637	8.715495	0.014160	0.005920	0.087158	2.175604	-3.571214	-0.784882
4796	0	1.392749	0.572725	8.757417	0.013898	0.005729	0.087579	2.174359	-3.609656	-0.783874
4797	0	1.431861	0.628075	8.873967	0.014282	0.006287	0.088745	2.167705	-3.656290	-0.797233
4798	0	1.494622	0.608099	9.000926	0.014905	0.006091	0.090015	2.155811	-3.708415	-0.803769
4799	0	1.488209	0.615445	9.032441	0.014832	0.006165	0.090332	2.144066	-3.772136	-0.808687
4800	0	1.535119	0.631851	9.226113	0.015301	0.006327	0.092269	2.134973	-3.834381	-0.816303
4801	0	1.549429	0.633417	9.349811	0.015442	0.006348	0.093506	2.119554	-3.898174	-0.819694
4802	0	1.597303	0.630643	9.537293	0.015915	0.006320	0.095382	2.104430	-3.967567	-0.825055
4803	0	1.605028	0.584503	9.691494	0.015991	0.005859	0.096924	2.088613	-4.037022	-0.828226
4804	0	1.628811	0.582056	9.885039	0.016233	0.005830	0.098859	2.078960	-4.100009	-0.836448
4805	0	1.634465	0.572250	9.954128	0.016296	0.005737	0.099548	2.063005	-4.155173	-0.843554
4806	0	1.668822	0.569033	10.111262	0.016638	0.005707	0.101120	2.045547	-4.211860	-0.857706
4807	0	1.701040	0.597342	10.259351	0.016968	0.005981	0.102600	2.037498	-4.259106	-0.860152
4808	0	1.745963	0.595610	10.312885	0.017420	0.005964	0.103135	2.029252	-4.303000	-0.859202
4809	0	1.755095	0.609657	10.497522	0.017517	0.006104	0.104980	2.022425	-4.339627	-0.862407
4810	0	1.779015	0.638500	10.545413	0.017768	0.006394	0.105457	2.012963	-4.363440	-0.867078
4811	0	1.790034	0.604126	10.613733	0.017883	0.006042	0.106140	2.012217	-4.381520	-0.871934
4812	0	1.774271	0.579809	10.594964	0.017734	0.005795	0.105951	2.015494	-4.391090	-0.875930
4813	0	1.750729	0.555413	10.614176	0.017517	0.005554	0.106140	2.015719	-4.380229	-0.872938
4814	0	1.754065	0.550061	10.565718	0.017558	0.005492	0.105655	2.024912	-4.361068	-0.871238
4815	0	1.743346	0.567982	10.541126	0.017456	0.005676	0.105408	2.028899	-4.336225	-0.871458
4816	0	1.761898	0.599385	10.419952	0.017655	0.005988	0.104194	2.035179	-4.295950	-0.871071
4817	0	1.741818	0.616995	10.254518	0.017456	0.006165	0.102539	2.041166	-4.253369	-0.876123
4818	0	1.703111	0.612062	10.170307	0.017076	0.006114	0.101696	2.048493	-4.203070	-0.875734
4819	0	1.679876	0.629928	10.010475	0.016846	0.006287	0.100098	2.062722	-4.149121	-0.873712
4820	0	1.639386	0.595339	9.920380	0.016447	0.005945	0.099195	2.071921	-4.087445	-0.874853
4821	0	1.612136	0.611264	9.699311	0.016174	0.006104	0.096985	2.082430	-4.024664	-0.872393
4822	0	1.577046	0.582622	9.633693	0.015824	0.005816	0.096329	2.094896	-3.960375	-0.874487
4823	0	1.563768	0.574217	9.455118	0.015686	0.005737	0.094543	2.100603	-3.901526	-0.869917
4824	0	1.523648	0.582425	9.273375	0.015285	0.005808	0.092727	2.120411	-3.840777	-0.863887
4825	0	1.485128	0.629401	9.149791	0.014893	0.006287	0.091492	2.129521	-3.788790	-0.866118
4826	0	1.458952	0.624731	9.102029	0.014627	0.006240	0.091015	2.138741	-3.741931	-0.868967
4827	0	1.473897	0.641768	8.948210	0.014771	0.006409	0.089478	2.150179	-3.701262	-0.871962
4828	0	1.438005	0.643195	8.900101	0.014402	0.006426	0.088998	2.158109	-3.672175	-0.879473
4829	0	1.438242	0.635211	8.819905	0.014404	0.006348	0.088196	2.163939	-3.643374	-0.877623
4830	0	1.410641	0.604942	8.808115	0.014116	0.006051	0.088079	2.162075	-3.630110	-0.881065
4831	0	1.391211	0.598339	8.691455	0.013916	0.005981	0.086914	2.164942	-3.624551	-0.886979
4832	0	1.378939	0.579666	8.721897	0.013785	0.005802	0.087219	2.158240	-3.629370	-0.898334
4833	0	1.374207	0.573468	8.721797	0.013733	0.005737	0.087219	2.155240	-3.640940	-0.901442
4834	0	1.413383	0.573188	8.739678	0.014117	0.005732	0.087399	2.156152	-3.662210	-0.906466
4835	0	1.424539	0.609365	8.843673	0.014221	0.006104	0.088440	2.144067	-3.692997	-0.907534
4836	0	1.460144	0.644166	8.977225	0.014575	0.006449	0.089776	2.135780	-3.726187	-0.919095
4837	0	1.510905	0.652625	9.093717	0.015076	0.006531	0.090942	2.130865	-3.767672	-0.925061
4838	0	1.499880	0.620261	9.117047	0.014959	0.006216	0.091176	2.114939	-3.816663	-0.935082
4839	0	1.529747	0.596970	9.246263	0.015259	0.005981	0.092468	2.101264	-3.864018	-0.937619
4840	0	1.532241	0.570152	9.342651	0.015276	0.005713	0.093433	2.087573	-3.920411	-0.942878
4841	0	1.548831	0.547815	9.569649	0.015442	0.005493	0.095703	2.070575	-3.975402	-0.945951
4842	0	1.570683	0.569662	9.659693	0.015657	0.005707	0.096604	2.059454	-4.033421	-0.952893
4843	0	1.609909	0.585247	9.801519	0.016052	0.005859	0.098022	2.052226	-4.087617	-0.956166
4844	0	1.643184	0.644253	9.922196	0.016391	0.006455	0.099228	2.038195	-4.134399	-0.957461
4845	0	1.670239	0.646161	9.966428	0.016663	0.006470	0.099670	2.029639	-4.179566	-0.954884
4846	0	1.690408	0.631780	10.081094	0.016865	0.006330	0.100817	2.016115	-4.223631	-0.959377
4847	0	1.706179	0.615584	10.228995	0.017029	0.006165	0.102295	2.007201	-4.259974	-0.971397
4848	0	1.736744	0.576574	10.325698	0.017339	0.005780	0.103261	1.991933	-4.291234	-0.973897
4849	0	1.729656	0.585439	10.320678	0.017273	0.005859	0.103210	1.987015	-4.316908	-0.975616
4850	0	1.702531	0.541545	10.478845	0.017015	0.005422	0.104790	1.980764	-4.327147	-0.980363
4851	0	1.739790	0.555400	10.443068	0.017395	0.005554	0.104431	1.980847	-4.329835	-0.976189
4852	0	1.703007	0.610514	10.430775	0.017035	0.006103	0.104307	1.983910	-4.324431	-0.977042
4853	0	1.725703	0.610729	10.412839	0.017273	0.006104	0.104126	1.988194	-4.306430	-0.977994
4854	0	1.733597	0.642074	10.395080	0.017363	0.006415	0.103947	1.994116	-4.276613	-0.978195
4855	0	1.693924	0.641637	10.229917	0.016968	0.006409	0.102295	2.002664	-4.244193	-0.974294
4856	0	1.681516	0.630656	10.102635	0.016850	0.006301	0.101021	2.009032	-4.203662	-0.978848
4857	0	1.650292	0.574985	9.967592	0.016541	0.005737	0.099670	2.023237	-4.160010	-0.976395
4858	0	1.618375	0.571410	9.950312	0.016221	0.005701	0.099498	2.038011	-4.116630	-0.971056
4859	0	1.588407	0.556436	9.802937	0.015930	0.005554	0.098022	2.049648	-4.062284	-0.970981
4860	0	1.543350	0.589457	9.627026	0.015473	0.005878	0.096265	2.068551	-4.014395	-0.968843
4861	0	1.558550	0.568722	9.564789	0.015625	0.005676	0.095642	2.081439	-3.966618	-0.966296
4862	0	1.557078	0.607374	9.333988	0.015609	0.006063	0.093334	2.093851	-3.919483	-0.965817
4863	0	1.533886	0.629662	9.253559	0.015381	0.006287	0.092529	2.105994	-3.867013	-0.964323
4864	0	1.507836	0.619140	9.144760	0.015115	0.006184	0.091442	2.115583	-3.820878	-0.964769
4865	0	1.486449	0.623536	9.045805	0.014893	0.006226	0.090454	2.127897	-3.784803	-0.970743
4866	0	1.462794	0.600533	8.973311	0.014653	0.006001	0.089729	2.134031	-3.752014	-0.970172
4867	0	1.420270	0.623105	8.911390	0.014221	0.006226	0.089111	2.141069	-3.727667	-0.968820
4868	0	1.429267	0.575114	8.832459	0.014306	0.005748	0.088323	2.145581	-3.709709	-0.974092
4869	0	1.433645	0.579800	8.819693	0.014343	0.005798	0.088196	2.145419	-3.700251	-0.979281
4870	0	1.432844	0.598124	8.801464	0.014329	0.005980	0.088015	2.146626	-3.698963	-0.972556
4871	0	1.435202	0.653344	8.764485	0.014343	0.006531	0.087646	2.150500	-3.709761	-0.976523
4872	0	1.419172	0.653579	8.788447	0.014177	0.006536	0.087887	2.151292	-3.727858	-0.978313
4873	0	1.436364	0.634162	8.813188	0.014343	0.006348	0.088135	2.144043	-3.753619	-0.979899
4874	0	1.459506	0.632690	8.916175	0.014567	0.006335	0.089166	2.134008	-3.788441	-0.982424
4875	0	1.468418	0.621762	9.038782	0.014648	0.006226	0.090393	2.124669	-3.832979	-0.984115
4876	0	1.457386	0.583589	9.190220	0.014538	0.005842	0.091908	2.117441	-3.877198	-0.982227
4877	0	1.469268	0.566945	9.227855	0.014648	0.005676	0.092285	2.109755	-3.931378	-0.985249
4878	0	1.515020	0.577227	9.360694	0.015104	0.005784	0.093614	2.096259	-3.986782	-0.988705
4879	0	1.554784	0.627800	9.502498	0.015503	0.006287	0.095032	2.086661	-4.040140	-0.986220
4880	0	1.582792	0.625994	9.598612	0.015777	0.006269	0.095994	2.077416	-4.100545	-0.995357
4881	0	1.627922	0.621499	9.807690	0.016235	0.006226	0.098083	2.065887	-4.151018	-0.993835
4882	0	1.667766	0.632046	9.879363	0.016628	0.006326	0.098802	2.060645	-4.207513	-1.000386
4883	0	1.658317	0.615539	10.003013	0.016541	0.006165	0.100037	2.051044	-4.255564	-1.007119
4884	0	1.678941	0.601571	10.148180	0.016748	0.006023	0.101488	2.043231	-4.301035	-1.017729
4885	0	1.706337	0.585114	10.283898	0.017029	0.005859	0.102844	2.034779	-4.338782	-1.017506
4886	0	1.719202	0.564791	10.294989	0.017159	0.005659	0.102955	2.023019	-4.375341	-1.015500
4887	0	1.741253	0.567041	10.351300	0.017395	0.005676	0.103516	2.017015	-4.394031	-1.010442
4888	0	1.737838	0.578446	10.466814	0.017369	0.005786	0.104670	2.015840	-4.403271	-1.012271
4889	0	1.763946	0.622595	10.388176	0.017639	0.006226	0.103882	2.016601	-4.402886	-1.016793
4890	0	1.782072	0.647414	10.394191	0.017822	0.006470	0.103942	2.021718	-4.400497	-1.016943
4891	0	1.744159	0.598948	10.443311	0.017456	0.005981	0.104431	2.030626	-4.383959	-1.019758
4892	0	1.759095	0.612776	10.401035	0.017610	0.006119	0.104008	2.040582	-4.362754	-1.019984
4893	0	1.730852	0.586772	10.327528	0.017334	0.005859	0.103271	2.049829	-4.333831	-1.019008
4894	0	1.688468	0.564364	10.206218	0.016917	0.005631	0.102057	2.063473	-4.296585	-1.022449
4895	0	1.668630	0.526283	10.101864	0.016724	0.005249	0.101013	2.078815	-4.253673	-1.013726
4896	0	1.630038	0.553250	9.993053	0.016344	0.005520	0.099924	2.092930	-4.202994	-1.006083
4897	0	1.630837	0.618001	9.925028	0.016357	0.006165	0.099243	2.110390	-4.145769	-1.002420
4898	0	1.627522	0.608156	9.810396	0.016321	0.006073	0.098097	2.120134	-4.091443	-1.001846
4899	0	1.594293	0.660583	9.638155	0.015991	0.006592	0.096375	2.136422	-4.033450	-0.996769
4900	0	1.585170	0.632153	9.438058	0.015896	0.006313	0.094374	2.146092	-3.979221	-0.992334
4901	0	1.551931	0.617416	9.381781	0.015564	0.006165	0.093811	2.157491	-3.924057	-0.985410
4902	0	1.518848	0.594993	9.236488	0.015231	0.005939	0.092359	2.171287	-3.870536	-0.979726
4903	0	1.479476	0.587001	9.125285	0.014832	0.005859	0.091248	2.184349	-3.823717	-0.975737
4904	0	1.454184	0.570704	9.010211	0.014575	0.005696	0.090097	2.197793	-3.780886	-0.975570
4905	0	1.420005	0.586794	8.960240	0.014221	0.005859	0.089600	2.208618	-3.753166	-0.970096
4906	0	1.440036	0.612624	8.875317	0.014423	0.006120	0.088750	2.216927	-3.722760	-0.964937
4907	0	1.432601	0.622967	8.899175	0.014343	0.006226	0.088989	2.222203	-3.699807	-0.963920
4908	0	1.430471	0.641701	8.807913	0.014309	0.006416	0.088078	2.223311	-3.693534	-0.964769
4909	0	1.434175	0.646952	8.801296	0.014343	0.006470	0.088013	2.223261	-3.690749	-0.961427
4910	0	1.398172	0.622388	8.776726	0.013973	0.006225	0.087769	2.222636	-3.700990	-0.964206
4911	0	1.411166	0.597722	8.782786	0.014099	0.005981	0.087830	2.217552	-3.716496	-0.963621
4912	0	1.438806	0.590659	8.873835	0.014368	0.005911	0.088741	2.212534	-3.741448	-0.966356
4913	0	1.418596	0.561088	8.965684	0.014160	0.005615	0.089661	2.207498	-3.773553	-0.966789
4914	0	1.442353	0.578164	9.031932	0.014395	0.005789	0.090323	2.199042	-3.809149	-0.969325
4915	0	1.474642	0.621709	9.105906	0.014709	0.006226	0.091064	2.189065	-3.854696	-0.969440
4916	0	1.500794	0.614045	9.226746	0.014967	0.006146	0.092274	2.182333	-3.904643	-0.968986
4917	0	1.511919	0.627601	9.356059	0.015076	0.006287	0.093567	2.170073	-3.956955	-0.965102
4918	0	1.575639	0.637295	9.482897	0.015713	0.006387	0.094835	2.154263	-4.008712	-0.968040
4919	0	1.585578	0.621434	9.563493	0.015808	0.006226	0.095642	2.141686	-4.064857	-0.972146
4920	0	1.576873	0.594885	9.757300	0.015722	0.005958	0.097580	2.132235	-4.118437	-0.978460
4921	0	1.597477	0.572637	9.923663	0.015930	0.005737	0.099243	2.120294	-4.169017	-0.972678
4922	0	1.618311	0.570588	9.910141	0.016141	0.005715	0.099108	2.110059	-4.216842	-0.973083
4923	0	1.651657	0.584764	10.094677	0.016479	0.005859	0.100952	2.097446	-4.257978	-0.972620
4924	0	1.645746	0.583155	10.099764	0.016431	0.005836	0.101002	2.093425	-4.287265	-0.973308
4925	0	1.687541	0.573154	10.198516	0.016846	0.005737	0.101990	2.087460	-4.319749	-0.967992
4926	0	1.729097	0.608195	10.289309	0.017272	0.006091	0.102896	2.077722	-4.339967	-0.964321
4927	0	1.723010	0.597429	10.326887	0.017212	0.005981	0.103271	2.070256	-4.359219	-0.965134
4928	0	1.743775	0.602455	10.295964	0.017431	0.006027	0.102961	2.067597	-4.365555	-0.964257
4929	0	1.727351	0.591962	10.296626	0.017273	0.005920	0.102966	2.066896	-4.365336	-0.960167
4930	0	1.702301	0.561162	10.376001	0.017030	0.005613	0.103759	2.065138	-4.357030	-0.956434
4931	0	1.707561	0.585918	10.339592	0.017090	0.005859	0.103394	2.064996	-4.340398	-0.954042
4932	0	1.667466	0.525768	10.236260	0.016695	0.005248	0.102360	2.075585	-4.316818	-0.950598
4933	0	1.675642	0.574359	10.193301	0.016785	0.005737	0.101929	2.082548	-4.284207	-0.949847
4934	0	1.675889	0.606025	10.053725	0.016789	0.006054	0.100533	2.089546	-4.248579	-0.944490
4935	0	1.663041	0.604869	9.967541	0.016663	0.006042	0.099670	2.096435	-4.210770	-0.938418
4936	0	1.643943	0.643010	9.828172	0.016477	0.006420	0.098276	2.107738	-4.166586	-0.934330
4937	0	1.619893	0.641870	9.784474	0.016235	0.006409	0.097839	2.119210	-4.123120	-0.934162
4938	0	1.593893	0.643812	9.620798	0.015980	0.006428	0.096202	2.131234	-4.073676	-0.934511
4939	0	1.546160	0.599042	9.546513	0.015503	0.005981	0.095459	2.141705	-4.023253	-0.931810
4940	0	1.544534	0.576396	9.419412	0.015482	0.005754	0.094189	2.152960	-3.977903	-0.931072
4941	0	1.516280	0.574463	9.302283	0.015198	0.005737	0.093018	2.161769	-3.934001	-0.933019
4942	0	1.491284	0.569699	9.150625	0.014946	0.005691	0.091501	2.169571	-3.891655	-0.931403
4943	0	1.486642	0.635044	9.112957	0.014893	0.006348	0.091125	2.172971	-3.857882	-0.931471
4944	0	1.494302	0.660073	9.022046	0.014962	0.006597	0.090218	2.178182	-3.832637	-0.928222
4945	0	1.481287	0.665750	8.954132	0.014832	0.006653	0.089539	2.184084	-3.807839	-0.924368
4946	0	1.478267	0.666636	8.930077	0.014794	0.006661	0.089299	2.190439	-3.791948	-0.923513
4947	0	1.439882	0.604509	8.911204	0.014404	0.006042	0.089111	2.193918	-3.783971	-0.925771
4948	0	1.439301	0.611033	8.923419	0.014393	0.006108	0.089234	2.196737	-3.783215	-0.929072
4949	0	1.423129	0.555333	8.898770	0.014221	0.005554	0.088989	2.195844	-3.795267	-0.922723
4950	0	1.425431	0.555018	8.941073	0.014241	0.005552	0.089413	2.193539	-3.811022	-0.928732
4951	0	1.491138	0.603694	8.990204	0.014893	0.006042	0.089905	2.186947	-3.833947	-0.930803
4952	0	1.495181	0.639372	9.068914	0.014930	0.006397	0.090693	2.182976	-3.860745	-0.935864
4953	0	1.498369	0.671145	9.099865	0.014954	0.006714	0.091003	2.180433	-3.897529	-0.935722
4954	0	1.535081	0.651489	9.178177	0.015319	0.006525	0.091786	2.168468	-3.936296	-0.943759
4955	0	1.523615	0.651554	9.325652	0.015198	0.006531	0.093262	2.150505	-3.982330	-0.940703
4956	0	1.568299	0.606012	9.409859	0.015641	0.006072	0.094105	2.136798	-4.032078	-0.946762
4957	0	1.547935	0.567075	9.575844	0.015442	0.005676	0.095764	2.130784	-4.075849	-0.947323
4958	0	1.573858	0.583562	9.647870	0.015700	0.005848	0.096484	2.116850	-4.120187	-0.947824
4959	0	1.584703	0.572653	9.807785	0.015808	0.005737	0.098083	2.104987	-4.164561	-0.953894
4960	0	1.653431	0.601080	9.867575	0.016497	0.006021	0.098681	2.094255	-4.207221	-0.948629
4961	0	1.657511	0.597354	9.948203	0.016541	0.005981	0.099487	2.085663	-4.246021	-0.942221
4962	0	1.688507	0.632609	10.032552	0.016854	0.006331	0.100330	2.080058	-4.280117	-0.940396
4963	0	1.698998	0.609789	10.162016	0.016968	0.006104	0.101624	2.074161	-4.304124	-0.937921
4964	0	1.709086	0.614713	10.265099	0.017074	0.006153	0.102654	2.067961	-4.322301	-0.940600
4965	0	1.722406	0.609955	10.217104	0.017212	0.006104	0.102173	2.063872	-4.334895	-0.942480
4966	0	1.705662	0.572606	10.320613	0.017053	0.005729	0.103207	2.061231	-4.338265	-0.945116
4967	0	1.696751	0.579687	10.290540	0.016968	0.005798	0.102905	2.059797	-4.336972	-0.947702
4968	0	1.720237	0.585670	10.290664	0.017211	0.005856	0.102905	2.061186	-4.326408	-0.951136
4969	0	1.725614	0.537089	10.303017	0.017273	0.005371	0.103027	2.060963	-4.306766	-0.949868
4970	0	1.710038	0.580161	10.218025	0.017118	0.005797	0.102178	2.065618	-4.286618	-0.948957
4971	0	1.706052	0.622959	10.162822	0.017090	0.006226	0.101624	2.069932	-4.252623	-0.943733
4972	0	1.712335	0.629957	10.035524	0.017154	0.006294	0.100350	2.075831	-4.216988	-0.941690
4973	0	1.668905	0.574632	9.985879	0.016724	0.005737	0.099854	2.085855	-4.176413	-0.936012
4974	0	1.637448	0.570215	9.907511	0.016411	0.005693	0.099070	2.095604	-4.133479	-0.931562
4975	0	1.571273	0.568952	9.778308	0.015747	0.005676	0.097778	2.110776	-4.092323	-0.932357
4976	0	1.570307	0.589371	9.657176	0.015740	0.005885	0.096566	2.120649	-4.047100	-0.933307
4977	0	1.589515	0.598800	9.540338	0.015930	0.005981	0.095398	2.128271	-4.004080	-0.936128
4978	0	1.551851	0.600568	9.400997	0.015555	0.005994	0.094005	2.142327	-3.958229	-0.935757
4979	0	1.534474	0.617147	9.375547	0.015381	0.006165	0.093750	2.150494	-3.913147	-0.936203
4980	0	1.515590	0.643224	9.193390	0.015187	0.006422	0.091929	2.162924	-3.873120	-0.937423
4981	0	1.486556	0.629197	9.131263	0.014893	0.006287	0.091309	2.169423	-3.838245	-0.933662
4982	0	1.487442	0.654478	9.003842	0.014900	0.006540	0.090034	2.174974	-3.804440	-0.933763
4983	0	1.432679	0.604472	8.984623	0.014343	0.006042	0.089844	2.177803	-3.782426	-0.936230
4984	0	1.454308	0.568246	9.033841	0.014554	0.005680	0.090337	2.180880	-3.767513	-0.941939
4985	0	1.421399	0.585875	8.856321	0.014221	0.005859	0.088562	2.180198	-3.757147	-0.945296
4986	0	1.426677	0.585310	8.789301	0.014268	0.005857	0.087893	2.174722	-3.754565	-0.947081
4987	0	1.410483	0.597994	8.825603	0.014099	0.005981	0.088257	2.173031	-3.760876	-0.954552
4988	0	1.436676	0.646085	8.807023	0.014355	0.006466	0.088072	2.166817	-3.775416	-0.958650
4989	0	1.448396	0.634466	8.953578	0.014465	0.006348	0.089539	2.163359	-3.798098	-0.962017
4990	0	1.446167	0.621734	8.971282	0.014441	0.006219	0.089716	2.161746	-3.822736	-0.966585
4991	0	1.504114	0.634164	9.099946	0.015015	0.006348	0.091003	2.154701	-3.854916	-0.970868
4992	0	1.503935	0.645176	9.105077	0.015006	0.006457	0.091056	2.148294	-3.895621	-0.976653
4993	0	1.499157	0.609265	9.276803	0.014954	0.006104	0.092773	2.135468	-3.941303	-0.974464
4994	0	1.513285	0.576453	9.354936	0.015091	0.005775	0.093555	2.122846	-3.991410	-0.982827
4995	0	1.560295	0.597018	9.478190	0.015564	0.005981	0.094788	2.109971	-4.037320	-0.990677
4996	0	1.580640	0.589077	9.544003	0.015764	0.005898	0.095447	2.102551	-4.086740	-0.996078
4997	0	1.591453	0.584959	9.679490	0.015869	0.005859	0.096802	2.091740	-4.139253	-1.004418
4998	0	1.636597	0.625901	9.714742	0.016326	0.006267	0.097154	2.083494	-4.185255	-1.010701
4999	0	1.657630	0.627502	9.862755	0.016541	0.006287	0.098633	2.070699	-4.225609	-1.014570
5000	0	1.658364	0.631785	9.959288	0.016551	0.006324	0.099598	2.064418	-4.261962	-1.021704
5001	0	1.675628	0.597466	10.070299	0.016724	0.005981	0.100708	2.057285	-4.297934	-1.027207
5002	0	1.675302	0.602638	10.154806	0.016728	0.006028	0.101552	2.055721	-4.324559	-1.032564
5003	0	1.662353	0.561007	10.186438	0.016602	0.005615	0.101868	2.050268	-4.348160	-1.030686
5004	0	1.690697	0.596391	10.258996	0.016890	0.005970	0.102592	2.043858	-4.366446	-1.034432
5005	0	1.703818	0.579484	10.369739	0.017029	0.005798	0.103699	2.040335	-4.375649	-1.039147
5006	0	1.722946	0.597360	10.290252	0.017230	0.005974	0.102902	2.040241	-4.373903	-1.037961
5007	0	1.732917	0.616725	10.345524	0.017334	0.006165	0.103455	2.043334	-4.367469	-1.041642
5008	0	1.731268	0.623060	10.376267	0.017324	0.006230	0.103761	2.043581	-4.353398	-1.036062
5009	0	1.719365	0.653543	10.217563	0.017212	0.006531	0.102173	2.048739	-4.331837	-1.035250
5010	0	1.678447	0.599290	10.199831	0.016809	0.005990	0.101995	2.051870	-4.303760	-1.036521
5011	0	1.657051	0.574701	10.095670	0.016602	0.005737	0.100952	2.062533	-4.267524	-1.028686
5012	0	1.650956	0.540435	9.980527	0.016540	0.005390	0.099801	2.078534	-4.232011	-1.031052
5013	0	1.613746	0.574699	9.882138	0.016174	0.005737	0.098816	2.089382	-4.188259	-1.027216
5014	0	1.612786	0.588692	9.736680	0.016163	0.005877	0.097362	2.100147	-4.146015	-1.026469
5015	0	1.601628	0.543996	9.619696	0.016052	0.005432	0.096191	2.109149	-4.102135	-1.025483
5016	0	1.551473	0.594451	9.541420	0.015553	0.005936	0.095408	2.119362	-4.054582	-1.022916
5017	0	1.589168	0.660330	9.467120	0.015930	0.006592	0.094666	2.132918	-4.006968	-1.025049
5018	0	1.569292	0.656480	9.376616	0.015732	0.006553	0.093760	2.147293	-3.958424	-1.022559
5019	0	1.534771	0.629274	9.247336	0.015381	0.006287	0.092468	2.154612	-3.916283	-1.022879
5020	0	1.492284	0.630306	9.174927	0.014949	0.006298	0.091745	2.160672	-3.882723	-1.024001
5021	0	1.474537	0.556629	9.137296	0.014771	0.005554	0.091370	2.175556	-3.850148	-1.025244
5022	0	1.476137	0.588881	9.046267	0.014781	0.005883	0.090460	2.182514	-3.824191	-1.025750
5023	0	1.451180	0.592342	9.021211	0.014526	0.005920	0.090210	2.186222	-3.804580	-1.020490
5024	0	1.473167	0.604590	8.997131	0.014741	0.006048	0.089970	2.183401	-3.791607	-1.025054
5025	0	1.482505	0.646554	8.905168	0.014832	0.006470	0.089050	2.178166	-3.782082	-1.026535
5026	0	1.463716	0.640166	8.911278	0.014635	0.006400	0.089113	2.180341	-3.783589	-1.031394
5027	0	1.483670	0.677598	8.929350	0.014832	0.006775	0.089294	2.181921	-3.789013	-1.033090
5028	0	1.467127	0.610569	8.959455	0.014658	0.006105	0.089597	2.182530	-3.804824	-1.034069
5029	0	1.460658	0.585643	9.051223	0.014587	0.005859	0.090515	2.179226	-3.827880	-1.039424
5030	0	1.434113	0.566603	9.099370	0.014320	0.005670	0.090997	2.175021	-3.852821	-1.036053
5031	0	1.467177	0.567219	9.215963	0.014648	0.005676	0.092163	2.170351	-3.880603	-1.038047
5032	0	1.490747	0.566202	9.294458	0.014878	0.005668	0.092949	2.163810	-3.915361	-1.039158
5033	0	1.547227	0.609444	9.331832	0.015442	0.006104	0.093323	2.153239	-3.951373	-1.043903
5034	0	1.547783	0.613484	9.428458	0.015442	0.006145	0.094290	2.140901	-3.993739	-1.046737
5035	0	1.596587	0.646341	9.557553	0.015930	0.006470	0.095581	2.133931	-4.035234	-1.053863
5036	0	1.603647	0.656941	9.629687	0.016002	0.006578	0.096302	2.123833	-4.075297	-1.062036
5037	0	1.608690	0.609825	9.746776	0.016052	0.006104	0.097473	2.118193	-4.114760	-1.066298
5038	0	1.615514	0.566135	9.824989	0.016122	0.005665	0.098255	2.114655	-4.152307	-1.072332
5039	0	1.638871	0.554233	9.936074	0.016357	0.005554	0.099365	2.101514	-4.187140	-1.072473
5040	0	1.632695	0.564428	10.008386	0.016298	0.005651	0.100088	2.093754	-4.218698	-1.076515
5041	0	1.668682	0.573616	10.009369	0.016663	0.005737	0.100098	2.092762	-4.245225	-1.074893
5042	0	1.679211	0.597659	10.142868	0.016772	0.005979	0.101432	2.090781	-4.266430	-1.072225
5043	0	1.710402	0.634519	10.149923	0.017090	0.006348	0.101501	2.088238	-4.281224	-1.069002
5044	0	1.700377	0.616185	10.180030	0.016995	0.006159	0.101802	2.091815	-4.289417	-1.068389
5045	0	1.678075	0.610566	10.199026	0.016785	0.006104	0.101990	2.094267	-4.283845	-1.065199
5046	0	1.683108	0.616842	10.205178	0.016837	0.006168	0.102051	2.094392	-4.275872	-1.065157
5047	0	1.670913	0.574333	10.162558	0.016724	0.005737	0.101624	2.100997	-4.258425	-1.059920
5048	0	1.637187	0.556537	10.138598	0.016389	0.005566	0.101383	2.100661	-4.238003	-1.058030
5049	0	1.639675	0.574338	10.065017	0.016418	0.005737	0.100647	2.107451	-4.212117	-1.059494
5050	0	1.653280	0.557252	9.986314	0.016559	0.005566	0.099859	2.115108	-4.181326	-1.058502
5051	0	1.645095	0.604721	9.918658	0.016479	0.006042	0.099182	2.120366	-4.147200	-1.057576
5052	0	1.614744	0.624456	9.864577	0.016178	0.006234	0.098641	2.132061	-4.110438	-1.052615
5053	0	1.601804	0.635751	9.741710	0.016052	0.006348	0.097412	2.143276	-4.069086	-1.048806
5054	0	1.595333	0.661563	9.565651	0.015985	0.006611	0.095652	2.148735	-4.030558	-1.048260
5055	0	1.552827	0.617117	9.473199	0.015564	0.006165	0.094727	2.156463	-3.986253	-1.049339
5056	0	1.546354	0.600062	9.388689	0.015492	0.005994	0.093883	2.164446	-3.949854	-1.045148
5057	0	1.499203	0.549490	9.381455	0.015015	0.005493	0.093811	2.166428	-3.921048	-1.045063
5058	0	1.482265	0.586723	9.278381	0.014848	0.005862	0.092780	2.172449	-3.888856	-1.049320
5059	0	1.487487	0.586526	9.179937	0.014893	0.005859	0.091797	2.179678	-3.865559	-1.052808
5060	0	1.472006	0.606150	9.113220	0.014735	0.006054	0.091130	2.189022	-3.845317	-1.052679
5061	0	1.463290	0.653905	9.100532	0.014648	0.006531	0.091003	2.199257	-3.824565	-1.050603
5062	0	1.484989	0.648756	9.003145	0.014861	0.006486	0.090030	2.201292	-3.809059	-1.050844
5063	0	1.482822	0.640995	8.990524	0.014832	0.006409	0.089905	2.202940	-3.803577	-1.048678
5064	0	1.458443	0.629127	9.014814	0.014581	0.006289	0.090149	2.206490	-3.807020	-1.046670
5065	0	1.477949	0.604271	8.959811	0.014771	0.006042	0.089600	2.206970	-3.817236	-1.046163
5066	0	1.449974	0.573687	9.044771	0.014483	0.005737	0.090450	2.206652	-3.836582	-1.046649
5067	0	1.454098	0.567538	8.959730	0.014526	0.005676	0.089600	2.205738	-3.853999	-1.046992
5068	0	1.488830	0.584825	9.142105	0.014861	0.005857	0.091425	2.195811	-3.886733	-1.044194
5069	0	1.479809	0.615845	9.179284	0.014771	0.006165	0.091797	2.188583	-3.919805	-1.040714
5070	0	1.509836	0.620394	9.221152	0.015070	0.006213	0.092216	2.177581	-3.953720	-1.042024
5071	0	1.541128	0.603649	9.331812	0.015381	0.006042	0.093323	2.170685	-3.989727	-1.041181
5072	0	1.571864	0.638565	9.428507	0.015686	0.006396	0.094290	2.158276	-4.027961	-1.037749
5073	0	1.596675	0.609596	9.588063	0.015930	0.006104	0.095886	2.149806	-4.070303	-1.039586
5074	0	1.579668	0.607952	9.666266	0.015759	0.006087	0.096668	2.141133	-4.113046	-1.041100
5075	0	1.571594	0.560788	9.752979	0.015686	0.005615	0.097534	2.132920	-4.146858	-1.040285
5076	0	1.632695	0.577444	9.819130	0.016295	0.005783	0.098196	2.123300	-4.182303	-1.037143
5077	0	1.663108	0.603725	9.911647	0.016602	0.006042	0.099121	2.117698	-4.215075	-1.038935
5078	0	1.674902	0.614855	9.983969	0.016722	0.006153	0.099844	2.112881	-4.245062	-1.038522
5079	0	1.668158	0.627479	10.064457	0.016663	0.006287	0.100647	2.099781	-4.265333	-1.032395
5080	0	1.671815	0.619969	10.045522	0.016700	0.006202	0.100458	2.097718	-4.284961	-1.033711
5081	0	1.722467	0.609861	10.137752	0.017212	0.006104	0.101379	2.092459	-4.298068	-1.033281
5082	0	1.687821	0.621059	10.192405	0.016871	0.006215	0.101925	2.087641	-4.304346	-1.036247
5083	0	1.697015	0.604323	10.192827	0.016968	0.006042	0.101929	2.088575	-4.305746	-1.033046
5084	0	1.659887	0.568152	10.150133	0.016605	0.005677	0.101501	2.093470	-4.297120	-1.037024
5085	0	1.671299	0.567867	10.217446	0.016724	0.005676	0.102173	2.096154	-4.283911	-1.039147
5086	0	1.687202	0.562054	10.107929	0.016886	0.005619	0.101077	2.097799	-4.267069	-1.037511
5087	0	1.658351	0.568080	10.028349	0.016602	0.005676	0.100281	2.102813	-4.245202	-1.034422
5088	0	1.696642	0.605448	9.967943	0.016993	0.006051	0.099675	2.106544	-4.213909	-1.033265
5089	0	1.675820	0.635118	9.912535	0.016785	0.006348	0.099121	2.110407	-4.182081	-1.033246
5090	0	1.645415	0.630005	9.834052	0.016488	0.006293	0.098335	2.117889	-4.141370	-1.025770
5091	0	1.601714	0.599011	9.796665	0.016052	0.005981	0.097961	2.127626	-4.099125	-1.022353
5092	0	1.600899	0.594318	9.663354	0.016044	0.005937	0.096628	2.135121	-4.056782	-1.026167
5093	0	1.540736	0.574428	9.534208	0.015442	0.005737	0.095337	2.143105	-4.014100	-1.018398
5094	0	1.551971	0.575791	9.419238	0.015556	0.005751	0.094187	2.151576	-3.968334	-1.016757
5095	0	1.534708	0.586746	9.344987	0.015381	0.005859	0.093445	2.161062	-3.925746	-1.007783
5096	0	1.497967	0.569832	9.223800	0.015009	0.005692	0.092234	2.169153	-3.888206	-1.002731
5097	0	1.535227	0.611281	9.253343	0.015381	0.006104	0.092529	2.180306	-3.851609	-0.999329
5098	0	1.517879	0.624895	9.131966	0.015202	0.006244	0.091316	2.186628	-3.821787	-0.995082
5099	0	1.505568	0.659942	9.088411	0.015076	0.006592	0.090881	2.196038	-3.795360	-0.998272
5100	0	1.483804	0.642860	9.094912	0.014853	0.006423	0.090947	2.202936	-3.775865	-0.997320
5101	0	1.463796	0.598289	8.996743	0.014648	0.005981	0.089966	2.204707	-3.761248	-0.997126
5102	0	1.438239	0.604392	8.990783	0.014383	0.006044	0.089908	2.204191	-3.758754	-0.999469
5103	0	1.465054	0.561490	8.984343	0.014648	0.005615	0.089844	2.203836	-3.760130	-0.997353
5104	0	1.453854	0.598136	8.971931	0.014530	0.005980	0.089721	2.205039	-3.769475	-0.996661
5105	0	1.460113	0.598145	8.959737	0.014587	0.005981	0.089600	2.205231	-3.785684	-0.995701
5106	0	1.475192	0.634558	9.026389	0.014737	0.006347	0.090266	2.203979	-3.803106	-0.988877
5107	0	1.509587	0.634136	9.087844	0.015076	0.006348	0.090881	2.196396	-3.827169	-0.988807
5108	0	1.526273	0.651664	9.129781	0.015238	0.006517	0.091302	2.195717	-3.857057	-0.983683
5109	0	1.541024	0.627749	9.270814	0.015381	0.006287	0.092712	2.184921	-3.891960	-0.985057
5110	0	1.522671	0.570908	9.306539	0.015195	0.005718	0.093070	2.174195	-3.929704	-0.991677
5111	0	1.548250	0.578960	9.362177	0.015442	0.005798	0.093628	2.164039	-3.977987	-0.990598
5112	0	1.568007	0.595783	9.470792	0.015646	0.005963	0.094713	2.157869	-4.017837	-0.992879
5113	0	1.602916	0.579350	9.642954	0.015991	0.005798	0.096436	2.152620	-4.061536	-0.998171
5114	0	1.622089	0.596166	9.745611	0.016190	0.005971	0.097461	2.142149	-4.096974	-0.996329
5115	0	1.657305	0.634016	9.826161	0.016541	0.006348	0.098267	2.133910	-4.133489	-0.999964
5116	0	1.639138	0.620342	9.861775	0.016361	0.006210	0.098622	2.126297	-4.167126	-0.999179
5117	0	1.663060	0.609586	9.942189	0.016602	0.006104	0.099426	2.117879	-4.199216	-0.997149
5118	0	1.692537	0.644398	9.929146	0.016903	0.006454	0.099295	2.107300	-4.223732	-0.998515
5119	0	1.662238	0.597585	10.119320	0.016602	0.005981	0.101196	2.101315	-4.245938	-1.001321
5120	0	1.677948	0.571844	10.106550	0.016765	0.005726	0.101068	2.093255	-4.261389	-1.007759
5121	0	1.685263	0.573679	10.162241	0.016846	0.005737	0.101624	2.092694	-4.267961	-1.000058
5122	0	1.686374	0.573847	10.204697	0.016859	0.005735	0.102048	2.096139	-4.271961	-0.995142
5123	0	1.677959	0.592725	10.144087	0.016785	0.005920	0.101440	2.103788	-4.264945	-0.996547
5124	0	1.683267	0.617856	10.125771	0.016835	0.006178	0.101257	2.104501	-4.260773	-0.991818
5125	0	1.695462	0.677477	10.168677	0.016968	0.006775	0.101685	2.104183	-4.244647	-0.982435
5126	0	1.680395	0.635263	10.034776	0.016819	0.006347	0.100346	2.110796	-4.226198	-0.981452
5127	0	1.676209	0.647822	9.967366	0.016785	0.006470	0.099670	2.120315	-4.199002	-0.980713
5128	0	1.604295	0.587862	9.925283	0.016068	0.005876	0.099249	2.123543	-4.168320	-0.978196
5129	0	1.627053	0.562075	9.753818	0.016296	0.005615	0.097534	2.129707	-4.136735	-0.972973
5130	0	1.609477	0.587674	9.736277	0.016122	0.005870	0.097359	2.137471	-4.103618	-0.970706
5131	0	1.608772	0.586240	9.717202	0.016113	0.005859	0.097168	2.140796	-4.072226	-0.967833
5132	0	1.591083	0.586838	9.608171	0.015941	0.005865	0.096077	2.144452	-4.035391	-0.969091
5133	0	1.584185	0.641335	9.515804	0.015869	0.006409	0.095154	2.149806	-4.001268	-0.970288
5134	0	1.529698	0.630125	9.400618	0.015326	0.006295	0.094002	2.156813	-3.964037	-0.964653
5135	0	1.572222	0.640814	9.332698	0.015747	0.006409	0.093323	2.155923	-3.932221	-0.957671
5136	0	1.536871	0.598439	9.241847	0.015392	0.005980	0.092415	2.161665	-3.901722	-0.953054
5137	0	1.529999	0.592657	9.137255	0.015320	0.005920	0.091370	2.169213	-3.875582	-0.958721
5138	0	1.495918	0.587241	9.131579	0.014975	0.005871	0.091313	2.171069	-3.854960	-0.957553
5139	0	1.500447	0.598539	9.002829	0.015015	0.005981	0.090027	2.175987	-3.840708	-0.957401
5140	0	1.498461	0.593033	9.045736	0.014994	0.005928	0.090456	2.178825	-3.827933	-0.958747
5141	0	1.513912	0.610297	9.081995	0.015137	0.006104	0.090820	2.178252	-3.829619	-0.964535
5142	0	1.483790	0.609954	9.088027	0.014836	0.006102	0.090880	2.175675	-3.830274	-0.959962
5143	0	1.501927	0.640709	9.008723	0.015015	0.006409	0.090088	2.173772	-3.834787	-0.962602
5144	0	1.503598	0.646654	9.087729	0.015023	0.006466	0.090879	2.174687	-3.849474	-0.957383
5145	0	1.503177	0.609830	9.130613	0.015015	0.006104	0.091309	2.168449	-3.869562	-0.960654
5146	0	1.519139	0.590128	9.160517	0.015171	0.005909	0.091608	2.159240	-3.893585	-0.967628
5147	0	1.522356	0.597591	9.264749	0.015198	0.005981	0.092651	2.152808	-3.924082	-0.973809
5148	0	1.491406	0.565811	9.355378	0.014883	0.005665	0.093558	2.145021	-3.960650	-0.978417
5149	0	1.528492	0.542509	9.386823	0.015259	0.005432	0.093872	2.136848	-3.991140	-0.982794
5150	0	1.576958	0.589822	9.507947	0.015738	0.005905	0.095084	2.128949	-4.027186	-0.986907
5151	0	1.626586	0.634192	9.588144	0.016235	0.006348	0.095886	2.122518	-4.062220	-0.990001
5152	0	1.638807	0.663453	9.642026	0.016357	0.006640	0.096425	2.115956	-4.097212	-0.995374
5153	0	1.644441	0.628322	9.691965	0.016418	0.006287	0.096924	2.112298	-4.126506	-0.997524
5154	0	1.650088	0.627232	9.794823	0.016471	0.006279	0.097953	2.104915	-4.160153	-0.998669
5155	0	1.644113	0.615921	9.875144	0.016418	0.006165	0.098755	2.099049	-4.185082	-0.997188
5156	0	1.642814	0.559418	9.923180	0.016402	0.005604	0.099236	2.088312	-4.213622	-0.995079
5157	0	1.625437	0.518296	10.009483	0.016235	0.005188	0.100098	2.082892	-4.233996	-1.001352
5158	0	1.652958	0.578217	10.051659	0.016518	0.005788	0.100518	2.076608	-4.246258	-1.000149
5159	0	1.679451	0.585687	10.088962	0.016785	0.005859	0.100891	2.073985	-4.256056	-1.004681
5160	0	1.704957	0.639985	10.125342	0.017048	0.006403	0.101254	2.070516	-4.256623	-1.001171
5161	0	1.672056	0.634855	10.058639	0.016724	0.006348	0.100586	2.071540	-4.251801	-1.000421
5162	0	1.689478	0.653311	10.107501	0.016900	0.006532	0.101074	2.073134	-4.244481	-1.003027
5163	0	1.658967	0.598568	10.089282	0.016602	0.005981	0.100891	2.077809	-4.229686	-1.001436
5164	0	1.649898	0.575272	10.053023	0.016517	0.005745	0.100528	2.086441	-4.208240	-1.000228
5165	0	1.640098	0.586705	9.967284	0.016418	0.005859	0.099670	2.095031	-4.186874	-1.001177
5166	0	1.605614	0.538605	9.894532	0.016078	0.005385	0.098942	2.095607	-4.160261	-0.999166
5167	0	1.620815	0.580476	9.814865	0.016235	0.005798	0.098145	2.102867	-4.127197	-1.004002
5168	0	1.603378	0.581804	9.693518	0.016059	0.005811	0.096931	2.111214	-4.096190	-1.005332
5169	0	1.608682	0.635506	9.704980	0.016113	0.006348	0.097046	2.119594	-4.063677	-1.000885
5170	0	1.585196	0.649208	9.577456	0.015878	0.006484	0.095771	2.128927	-4.031576	-1.001888
5171	0	1.608328	0.653503	9.454827	0.016113	0.006531	0.094543	2.133805	-3.993938	-1.000973
5172	0	1.565912	0.629849	9.425122	0.015687	0.006294	0.094247	2.138768	-3.958769	-1.009543
5173	0	1.535479	0.593083	9.314329	0.015381	0.005920	0.093140	2.151256	-3.925434	-1.011536
5174	0	1.536920	0.576334	9.339343	0.015389	0.005757	0.093390	2.158433	-3.899289	-1.015963
5175	0	1.487168	0.568166	9.253233	0.014893	0.005676	0.092529	2.164772	-3.872157	-1.008973
5176	0	1.465485	0.575294	9.137706	0.014668	0.005748	0.091375	2.171061	-3.854971	-1.009449
5177	0	1.475753	0.610988	9.100510	0.014771	0.006104	0.091003	2.178903	-3.837321	-1.010145
5178	0	1.462141	0.636057	9.076231	0.014623	0.006360	0.090762	2.179495	-3.834307	-1.007995
5179	0	1.513237	0.653042	8.984451	0.015137	0.006531	0.089844	2.179110	-3.827409	-1.014689
5180	0	1.488381	0.616275	8.990567	0.014883	0.006164	0.089906	2.178120	-3.827007	-1.017555
5181	0	1.513999	0.616219	9.020957	0.015137	0.006165	0.090210	2.175248	-3.829763	-1.018794
5182	0	1.472608	0.628005	9.014632	0.014715	0.006282	0.090148	2.173091	-3.842180	-1.016665
5183	0	1.454205	0.554965	9.100119	0.014526	0.005554	0.091003	2.167600	-3.860514	-1.017659
5184	0	1.494546	0.572700	9.221593	0.014924	0.005728	0.092219	2.166897	-3.885698	-1.019908
5185	0	1.491415	0.561136	9.252606	0.014893	0.005615	0.092529	2.162404	-3.910978	-1.023903
5186	0	1.526279	0.603114	9.325065	0.015241	0.006034	0.093254	2.159286	-3.936729	-1.026474
5187	0	1.547256	0.615443	9.411184	0.015442	0.006165	0.094116	2.147507	-3.972565	-1.035187
5188	0	1.589650	0.626147	9.459064	0.015869	0.006266	0.094595	2.142840	-4.004244	-1.040108
5189	0	1.596166	0.627769	9.484393	0.015930	0.006287	0.094849	2.132553	-4.040789	-1.045934
5190	0	1.590729	0.620090	9.635952	0.015872	0.006207	0.096365	2.126324	-4.081274	-1.049934
5191	0	1.571913	0.572876	9.691897	0.015686	0.005737	0.096924	2.116629	-4.118955	-1.048374
5192	0	1.620398	0.546805	9.782529	0.016180	0.005475	0.097829	2.108821	-4.145550	-1.054063
5193	0	1.626615	0.524364	9.868906	0.016235	0.005249	0.098694	2.102856	-4.179952	-1.049211
5194	0	1.638229	0.584009	9.941230	0.016358	0.005848	0.099416	2.094210	-4.206046	-1.053957
5195	0	1.674225	0.603468	9.972879	0.016724	0.006042	0.099731	2.085580	-4.225979	-1.058440
5196	0	1.671747	0.602199	9.990613	0.016700	0.006026	0.099909	2.080867	-4.244847	-1.056161
5197	0	1.667478	0.622995	10.094987	0.016663	0.006226	0.100952	2.085926	-4.257271	-1.058416
5198	0	1.706324	0.623217	10.118986	0.017053	0.006234	0.101192	2.083800	-4.267851	-1.058385
5199	0	1.709211	0.628660	10.107384	0.017090	0.006287	0.101074	2.083766	-4.269041	-1.055188
5200	0	1.684741	0.610418	10.101248	0.016850	0.006103	0.101012	2.085589	-4.265278	-1.056163
5201	0	1.666029	0.567904	10.131858	0.016663	0.005676	0.101318	2.088676	-4.261303	-1.056456
5202	0	1.683395	0.562057	10.174673	0.016841	0.005620	0.101746	2.089309	-4.252034	-1.059844
5203	0	1.664416	0.562112	10.064970	0.016663	0.005615	0.100647	2.095760	-4.229717	-1.057457
5204	0	1.666894	0.606186	10.022693	0.016686	0.006054	0.100224	2.104500	-4.208402	-1.050607
5205	0	1.639537	0.635584	9.900232	0.016418	0.006348	0.098999	2.113666	-4.180356	-1.051756
5206	0	1.659120	0.642973	9.852025	0.016616	0.006424	0.098516	2.120121	-4.150325	-1.053213
5207	0	1.645150	0.659479	9.802696	0.016479	0.006592	0.098022	2.123326	-4.116265	-1.052390
5208	0	1.615355	0.648417	9.632592	0.016180	0.006475	0.096322	2.133333	-4.083434	-1.049435
5209	0	1.571587	0.580659	9.613498	0.015747	0.005798	0.096130	2.142776	-4.044949	-1.048243
5210	0	1.559859	0.582412	9.534908	0.015624	0.005815	0.095345	2.153976	-4.013018	-1.052470
5211	0	1.517376	0.580547	9.411964	0.015198	0.005798	0.094116	2.162302	-3.982495	-1.048729
5212	0	1.555267	0.569994	9.302775	0.015577	0.005690	0.093024	2.174645	-3.950829	-1.049025
5213	0	1.517515	0.561889	9.259382	0.015198	0.005615	0.092590	2.178895	-3.921512	-1.047714
5214	0	1.525391	0.617966	9.211150	0.015274	0.006171	0.092109	2.189082	-3.895130	-1.048635
5215	0	1.481297	0.634737	9.204403	0.014832	0.006348	0.092041	2.188555	-3.870620	-1.048158
5216	0	1.514691	0.659291	9.143850	0.015161	0.006591	0.091436	2.190999	-3.852118	-1.049114
5217	0	1.494171	0.628441	9.149380	0.014954	0.006287	0.091492	2.188172	-3.835803	-1.048857
5218	0	1.492367	0.598003	9.106905	0.014930	0.005977	0.091068	2.192325	-3.826731	-1.051890
5219	0	1.452687	0.567916	9.173558	0.014526	0.005676	0.091736	2.195853	-3.825967	-1.050177
5220	0	1.477323	0.562342	9.069679	0.014771	0.005620	0.090697	2.200170	-3.826778	-1.054105
5221	0	1.453349	0.561511	9.106332	0.014526	0.005615	0.091064	2.200121	-3.834284	-1.056953
5222	0	1.522520	0.597963	9.142567	0.015212	0.005980	0.091428	2.199213	-3.849285	-1.062190
5223	0	1.515130	0.597271	9.155089	0.015137	0.005981	0.091553	2.188582	-3.866028	-1.065937
5224	0	1.506034	0.651271	9.227871	0.015044	0.006513	0.092281	2.188750	-3.884567	-1.061124
5225	0	1.540357	0.658305	9.295340	0.015381	0.006592	0.092957	2.178338	-3.911025	-1.064465
5226	0	1.545584	0.626459	9.361670	0.015427	0.006269	0.093621	2.173917	-3.945262	-1.067576
5227	0	1.534646	0.634074	9.460064	0.015320	0.006348	0.094604	2.165944	-3.975998	-1.074861
5228	0	1.558615	0.596044	9.562907	0.015556	0.005967	0.095634	2.158315	-4.010200	-1.078671
5229	0	1.589325	0.585669	9.594344	0.015869	0.005859	0.095947	2.155399	-4.037502	-1.081036
5230	0	1.576565	0.560398	9.684949	0.015735	0.005610	0.096854	2.149217	-4.072644	-1.083535
5231	0	1.595660	0.585429	9.759120	0.015930	0.005859	0.097595	2.143571	-4.102168	-1.085520
5232	0	1.625501	0.633323	9.794842	0.016227	0.006337	0.097953	2.139215	-4.133705	-1.080687
5233	0	1.649604	0.646571	9.856927	0.016479	0.006470	0.098572	2.134764	-4.151460	-1.079291
5234	0	1.653427	0.651437	9.905112	0.016512	0.006522	0.099054	2.126038	-4.175796	-1.080104
5235	0	1.649723	0.628484	9.972863	0.016479	0.006287	0.099731	2.124224	-4.194690	-1.081322
5236	0	1.676792	0.616142	9.966218	0.016759	0.006161	0.099664	2.125082	-4.203592	-1.078514
5237	0	1.642410	0.567373	10.089034	0.016418	0.005676	0.100891	2.122169	-4.208607	-1.068733
5238	0	1.637202	0.542570	9.997304	0.016368	0.005426	0.099974	2.121354	-4.211911	-1.064614
5239	0	1.659830	0.573756	10.076957	0.016602	0.005737	0.100769	2.121659	-4.206744	-1.067967
5240	0	1.646630	0.561800	10.052582	0.016473	0.005615	0.100525	2.124792	-4.197841	-1.071673
5241	0	1.665160	0.598720	9.954983	0.016663	0.005981	0.099548	2.131198	-4.183800	-1.066049
5242	0	1.637861	0.629726	9.949215	0.016397	0.006297	0.099489	2.131134	-4.161768	-1.060956
5243	0	1.646425	0.598767	9.881808	0.016479	0.005981	0.098816	2.138127	-4.142691	-1.059572
5244	0	1.624303	0.587358	9.870132	0.016266	0.005872	0.098698	2.139954	-4.114790	-1.055957
5245	0	1.603365	0.580410	9.735380	0.016052	0.005798	0.097351	2.146455	-4.091514	-1.054310
5246	0	1.550331	0.557294	9.699297	0.015527	0.005566	0.096990	2.154721	-4.062425	-1.051359
5247	0	1.541751	0.580408	9.613394	0.015442	0.005798	0.096130	2.161275	-4.031951	-1.054238
5248	0	1.549212	0.599723	9.595736	0.015515	0.005992	0.095954	2.167290	-4.002839	-1.055115
5249	0	1.566441	0.604526	9.491306	0.015686	0.006042	0.094910	2.170342	-3.975321	-1.050093
5250	0	1.550162	0.599281	9.424678	0.015521	0.005986	0.094244	2.178027	-3.950300	-1.046271
5251	0	1.529792	0.611052	9.405829	0.015320	0.006104	0.094055	2.186216	-3.922215	-1.045076
5252	0	1.562652	0.630840	9.302536	0.015642	0.006300	0.093023	2.196281	-3.901539	-1.041432
5253	0	1.523852	0.610529	9.247149	0.015259	0.006104	0.092468	2.198185	-3.875012	-1.034776
5254	0	1.490087	0.611093	9.180420	0.014913	0.006106	0.091803	2.203672	-3.858938	-1.034691
5255	0	1.494570	0.597919	9.149314	0.014954	0.005981	0.091492	2.200737	-3.847571	-1.029604
5256	0	1.470370	0.580038	9.204181	0.014709	0.005798	0.092041	2.203114	-3.838948	-1.025042
5257	0	1.464566	0.561189	9.082097	0.014648	0.005615	0.090820	2.198879	-3.833966	-1.023577
5258	0	1.476878	0.603692	9.136980	0.014765	0.006035	0.091371	2.201487	-3.837487	-1.026960
5259	0	1.507953	0.634854	9.191825	0.015076	0.006348	0.091919	2.202587	-3.840780	-1.028589
5260	0	1.503712	0.647013	9.124325	0.015022	0.006471	0.091246	2.202024	-3.857889	-1.029202
5261	0	1.515057	0.634483	9.271033	0.015137	0.006348	0.092712	2.198677	-3.873469	-1.029484
5262	0	1.536729	0.652253	9.239934	0.015347	0.006525	0.092402	2.195756	-3.896468	-1.028824
5263	0	1.497569	0.597613	9.313644	0.014954	0.005981	0.093140	2.189469	-3.922067	-1.030092
5264	0	1.556936	0.578135	9.428846	0.015548	0.005787	0.094292	2.183003	-3.946760	-1.031431
5265	0	1.534052	0.560737	9.521198	0.015320	0.005615	0.095215	2.173850	-3.970097	-1.038712
5266	0	1.569200	0.559133	9.563160	0.015666	0.005599	0.095635	2.164892	-3.999704	-1.033660
5267	0	1.565342	0.579379	9.594291	0.015625	0.005798	0.095947	2.159697	-4.032104	-1.034187
5268	0	1.607598	0.602433	9.709338	0.016048	0.006033	0.097097	2.149877	-4.063028	-1.035708
5269	0	1.638297	0.622030	9.765231	0.016357	0.006226	0.097656	2.143928	-4.091444	-1.034739
5270	0	1.649312	0.633068	9.788811	0.016469	0.006336	0.097892	2.137671	-4.118116	-1.031071
5271	0	1.650005	0.615836	9.936221	0.016479	0.006165	0.099365	2.130749	-4.140281	-1.028862
5272	0	1.654160	0.596637	9.947723	0.016521	0.005968	0.099481	2.128957	-4.163043	-1.029901
5273	0	1.624935	0.561277	10.027863	0.016235	0.005615	0.100281	2.126172	-4.177567	-1.024682
5274	0	1.603354	0.530028	10.021283	0.016019	0.005304	0.100215	2.121648	-4.192819	-1.025975
5275	0	1.660930	0.579526	10.095105	0.016602	0.005798	0.100952	2.118206	-4.200085	-1.025952
5276	0	1.674175	0.572828	10.052170	0.016739	0.005731	0.100522	2.115539	-4.201834	-1.026427
5277	0	1.659705	0.628465	10.009853	0.016602	0.006287	0.100098	2.113193	-4.195172	-1.023568
5278	0	1.658288	0.615635	10.077171	0.016592	0.006160	0.100770	2.109143	-4.183292	-1.018994
5279	0	1.695530	0.604107	10.016089	0.016968	0.006042	0.100159	2.107341	-4.167559	-1.011964
5280	0	1.649715	0.579793	9.998217	0.016515	0.005795	0.099979	2.109881	-4.145911	-1.008739
5281	0	1.639864	0.598535	9.918517	0.016418	0.005981	0.099182	2.114118	-4.121561	-1.006495
5282	0	1.599310	0.593283	9.870238	0.016012	0.005928	0.098700	2.119349	-4.097949	-1.001674
5283	0	1.608936	0.567858	9.802626	0.016113	0.005676	0.098022	2.121725	-4.068545	-1.000094
5284	0	1.579697	0.550105	9.742253	0.015821	0.005497	0.097419	2.126099	-4.038343	-0.993355
5285	0	1.578128	0.604472	9.698909	0.015808	0.006042	0.096985	2.128339	-4.005210	-0.988851
5286	0	1.560786	0.586626	9.589771	0.015633	0.005863	0.095894	2.131595	-3.974181	-0.982919
5287	0	1.584163	0.647299	9.509714	0.015869	0.006470	0.095093	2.135156	-3.939569	-0.981589
5288	0	1.554455	0.635761	9.455494	0.015570	0.006353	0.094551	2.139955	-3.907648	-0.982173
5289	0	1.541745	0.622881	9.363175	0.015442	0.006226	0.093628	2.143519	-3.876269	-0.976494
5290	0	1.488534	0.586873	9.327130	0.014905	0.005865	0.093268	2.147662	-3.850682	-0.975300
5291	0	1.481310	0.567839	9.253212	0.014832	0.005676	0.092529	2.150037	-3.826355	-0.977657
5292	0	1.477693	0.561912	9.241478	0.014794	0.005619	0.092412	2.149857	-3.803282	-0.976933
5293	0	1.469642	0.580044	9.185987	0.014709	0.005798	0.091858	2.152261	-3.785502	-0.976151
5294	0	1.491629	0.592169	9.186361	0.014927	0.005924	0.091862	2.148932	-3.770736	-0.973998
5295	0	1.494980	0.604359	9.161432	0.014954	0.006042	0.091614	2.150188	-3.764440	-0.972103
5296	0	1.457672	0.592459	9.118782	0.014580	0.005922	0.091187	2.152930	-3.759084	-0.973762
5297	0	1.496282	0.653128	9.100187	0.014954	0.006531	0.091003	2.153621	-3.769127	-0.977389
5298	0	1.497734	0.628372	9.160924	0.014972	0.006287	0.091610	2.150017	-3.774566	-0.978452
5299	0	1.508896	0.598017	9.209996	0.015076	0.005981	0.092102	2.148478	-3.789516	-0.976765
5300	0	1.499748	0.610035	9.227762	0.014980	0.006101	0.092280	2.148211	-3.809241	-0.979363
5301	0	1.497604	0.573366	9.295316	0.014954	0.005737	0.092957	2.143894	-3.835289	-0.980893
5302	0	1.544817	0.572277	9.367805	0.015426	0.005730	0.093681	2.135722	-3.861170	-0.987167
5303	0	1.528214	0.640548	9.392953	0.015259	0.006409	0.093933	2.131997	-3.888036	-0.989633
5304	0	1.551674	0.597094	9.495873	0.015489	0.005975	0.094963	2.127625	-3.920352	-0.990189
5305	0	1.608087	0.640251	9.527147	0.016052	0.006409	0.095276	2.120515	-3.953143	-0.994795
5306	0	1.564823	0.632494	9.648328	0.015621	0.006334	0.096487	2.109660	-3.983625	-0.993137
5307	0	1.595178	0.634213	9.673753	0.015930	0.006348	0.096741	2.103307	-4.007601	-0.993225
5308	0	1.600019	0.608655	9.776756	0.015973	0.006092	0.097772	2.097036	-4.037763	-0.993442
5309	0	1.607576	0.585332	9.814104	0.016052	0.005859	0.098145	2.090234	-4.063601	-0.996403
5310	0	1.600401	0.559718	9.837696	0.015977	0.005603	0.098381	2.083861	-4.093588	-0.996578
5311	0	1.637722	0.555332	9.942306	0.016357	0.005554	0.099426	2.082964	-4.114841	-0.998943
5312	0	1.677863	0.579075	9.984450	0.016763	0.005796	0.099847	2.076628	-4.131484	-1.004761
5313	0	1.679713	0.597640	10.046208	0.016785	0.005981	0.100464	2.070933	-4.144144	-0.999883
5314	0	1.657312	0.614895	10.064219	0.016565	0.006154	0.100643	2.065184	-4.151442	-1.001259
5315	0	1.685339	0.628604	10.046261	0.016846	0.006287	0.100464	2.064446	-4.158669	-0.994877
5316	0	1.656067	0.616395	10.107048	0.016556	0.006163	0.101071	2.065864	-4.162660	-0.993583
5317	0	1.659214	0.561339	10.028242	0.016602	0.005615	0.100281	2.063585	-4.150398	-0.989640
5318	0	1.633132	0.573674	9.973527	0.016338	0.005733	0.099734	2.067048	-4.140857	-0.984650
5319	0	1.628295	0.537068	9.997780	0.016296	0.005371	0.099976	2.066266	-4.124021	-0.977533
5320	0	1.619353	0.604798	9.888285	0.016209	0.006042	0.098881	2.073408	-4.105015	-0.975042
5321	0	1.627873	0.574019	9.833039	0.016296	0.005737	0.098328	2.076391	-4.082984	-0.966384
5322	0	1.617770	0.605509	9.790837	0.016200	0.006047	0.097905	2.085227	-4.055320	-0.969931
5323	0	1.639492	0.647169	9.704975	0.016418	0.006470	0.097046	2.087211	-4.026020	-0.966149
5324	0	1.622137	0.617568	9.717875	0.016249	0.006168	0.097175	2.095392	-3.992326	-0.963825
5325	0	1.590359	0.641656	9.595115	0.015930	0.006409	0.095947	2.104338	-3.959100	-0.959984
5326	0	1.567237	0.606103	9.540887	0.015694	0.006058	0.095406	2.107997	-3.932020	-0.961438
5327	0	1.529992	0.568203	9.515667	0.015320	0.005676	0.095154	2.114567	-3.906576	-0.959304
5328	0	1.532137	0.587683	9.400164	0.015341	0.005870	0.093999	2.122695	-3.881407	-0.958037
5329	0	1.524222	0.604556	9.338630	0.015259	0.006042	0.093384	2.126246	-3.859557	-0.962278
5330	0	1.533620	0.610990	9.284106	0.015347	0.006109	0.092839	2.126926	-3.844093	-0.969055
5331	0	1.512227	0.598333	9.240947	0.015137	0.005981	0.092407	2.129031	-3.824653	-0.969848
5332	0	1.515964	0.647058	9.222948	0.015168	0.006473	0.092228	2.126424	-3.812470	-0.970278
5333	0	1.525751	0.634748	9.216331	0.015259	0.006348	0.092163	2.126124	-3.809310	-0.969521
5334	0	1.482750	0.610285	9.173601	0.014829	0.006103	0.091736	2.126399	-3.806275	-0.970938
5335	0	1.489010	0.610229	9.210253	0.014893	0.006104	0.092102	2.124824	-3.801625	-0.974494
5336	0	1.470710	0.584857	9.191891	0.014704	0.005857	0.091919	2.115002	-3.804192	-0.978445
5337	0	1.490441	0.579594	9.210029	0.014893	0.005798	0.092102	2.112129	-3.817305	-0.984130
5338	0	1.492776	0.603479	9.252378	0.014916	0.006037	0.092525	2.109746	-3.829747	-0.986226
5339	0	1.527216	0.609941	9.222218	0.015259	0.006104	0.092224	2.104788	-3.844743	-0.989746
5340	0	1.548561	0.646184	9.325408	0.015469	0.006461	0.093257	2.105743	-3.864041	-0.991976
5341	0	1.558462	0.633992	9.362502	0.015564	0.006348	0.093628	2.096502	-3.887659	-0.991686
5342	0	1.556463	0.644942	9.355706	0.015544	0.006454	0.093560	2.091748	-3.911368	-1.001138
5343	0	1.571313	0.621673	9.478369	0.015686	0.006226	0.094788	2.081391	-3.942465	-1.005880
5344	0	1.557922	0.571658	9.520283	0.015557	0.005719	0.095206	2.078389	-3.967278	-1.002301
5345	0	1.558658	0.566951	9.618814	0.015564	0.005676	0.096191	2.070521	-3.992619	-1.000440
5346	0	1.593484	0.571685	9.703521	0.015914	0.005723	0.097038	2.063485	-4.015651	-1.003490
5347	0	1.619514	0.561021	9.759205	0.016174	0.005615	0.097595	2.057813	-4.038472	-1.008588
5348	0	1.629468	0.584351	9.801322	0.016277	0.005849	0.098016	2.051655	-4.057188	-1.004940
5349	0	1.643917	0.609595	9.838568	0.016418	0.006104	0.098389	2.043087	-4.079674	-1.009334
5350	0	1.641082	0.638763	9.899061	0.016398	0.006392	0.098992	2.037615	-4.092410	-1.012159
5351	0	1.667647	0.616101	9.960727	0.016663	0.006165	0.099609	2.033713	-4.106751	-1.018956
5352	0	1.651043	0.572963	9.972614	0.016507	0.005730	0.099727	2.033634	-4.108975	-1.020533
5353	0	1.654066	0.597738	10.015891	0.016541	0.005981	0.100159	2.028954	-4.107566	-1.019777
5354	0	1.647660	0.603572	9.985388	0.016479	0.006034	0.099854	2.030951	-4.102705	-1.020259
5355	0	1.629381	0.598171	9.985392	0.016296	0.005981	0.099854	2.031147	-4.098196	-1.020114
5356	0	1.634614	0.586035	9.997644	0.016352	0.005859	0.099976	2.032169	-4.090261	-1.025420
5357	0	1.640728	0.604527	9.973312	0.016418	0.006042	0.099731	2.035219	-4.075877	-1.029468
5358	0	1.668661	0.647796	9.882094	0.016701	0.006474	0.098819	2.038994	-4.057960	-1.026764
5359	0	1.658518	0.617127	9.790275	0.016602	0.006165	0.097900	2.046560	-4.037279	-1.026173
5360	0	1.630923	0.636339	9.760129	0.016324	0.006360	0.097599	2.050287	-4.018368	-1.029685
5361	0	1.615484	0.599218	9.704848	0.016174	0.005981	0.097046	2.062637	-3.993873	-1.035087
5362	0	1.605142	0.582596	9.650474	0.016074	0.005819	0.096501	2.070178	-3.965361	-1.035106
5363	0	1.560384	0.561957	9.588942	0.015625	0.005615	0.095886	2.075028	-3.938596	-1.032490
5364	0	1.562592	0.574650	9.497932	0.015644	0.005745	0.094976	2.076628	-3.915199	-1.029197
5365	0	1.548394	0.598735	9.460723	0.015503	0.005981	0.094604	2.083437	-3.890705	-1.027055
5366	0	1.544697	0.599943	9.418452	0.015465	0.005993	0.094182	2.091104	-3.867530	-1.029060
5367	0	1.549176	0.635050	9.314131	0.015503	0.006348	0.093140	2.094370	-3.852251	-1.023740
5368	0	1.528160	0.647666	9.253454	0.015297	0.006474	0.092532	2.096848	-3.831733	-1.026362
5369	0	1.518131	0.629280	9.240951	0.015198	0.006287	0.092407	2.104187	-3.809844	-1.021489
5370	0	1.534032	0.606031	9.216767	0.015347	0.006054	0.092167	2.111936	-3.799421	-1.022939
5371	0	1.494613	0.586355	9.253024	0.014954	0.005859	0.092529	2.116945	-3.788633	-1.023849
5372	0	1.487302	0.574426	9.228684	0.014877	0.005745	0.092286	2.116019	-3.781749	-1.024841
5373	0	1.459078	0.579599	9.210166	0.014587	0.005798	0.092102	2.113147	-3.784363	-1.028426
5374	0	1.478275	0.579264	9.191710	0.014777	0.005793	0.091918	2.113170	-3.789721	-1.028622
5375	0	1.478484	0.622723	9.191653	0.014771	0.006226	0.091919	2.115295	-3.805986	-1.033143
5376	0	1.517457	0.622618	9.258325	0.015165	0.006228	0.092585	2.112606	-3.815819	-1.039357
5377	0	1.532983	0.652858	9.283298	0.015320	0.006531	0.092834	2.110002	-3.826546	-1.040595
5378	0	1.517162	0.646415	9.319451	0.015157	0.006465	0.093197	2.109130	-3.843211	-1.043839
5379	0	1.546062	0.609905	9.380824	0.015442	0.006104	0.093811	2.103857	-3.864460	-1.042799
5380	0	1.537805	0.559981	9.392429	0.015357	0.005606	0.093927	2.096971	-3.888458	-1.049856
5381	0	1.534072	0.579546	9.527269	0.015320	0.005798	0.095276	2.093644	-3.911979	-1.047732
5382	0	1.544831	0.566454	9.618094	0.015423	0.005670	0.096185	2.087867	-3.940709	-1.051360
5383	0	1.582847	0.597810	9.606619	0.015808	0.005981	0.096069	2.084022	-3.963381	-1.048845
5384	0	1.611835	0.658058	9.715738	0.016093	0.006584	0.097161	2.079971	-3.991311	-1.045942
5385	0	1.631884	0.621710	9.734786	0.016296	0.006226	0.097351	2.070269	-4.016080	-1.047521
5386	0	1.611372	0.644874	9.740293	0.016097	0.006453	0.097405	2.065963	-4.034036	-1.051885
5387	0	1.649494	0.640731	9.875239	0.016479	0.006409	0.098755	2.064498	-4.050350	-1.053807
5388	0	1.616053	0.615516	9.899092	0.016144	0.006161	0.098993	2.058294	-4.068081	-1.058689
5389	0	1.637509	0.585583	9.954565	0.016357	0.005859	0.099548	2.054439	-4.086772	-1.063993
5390	0	1.628155	0.566771	9.984607	0.016271	0.005669	0.099848	2.053435	-4.097707	-1.062055
5391	0	1.611764	0.554998	9.966994	0.016113	0.005554	0.099670	2.048568	-4.101167	-1.057671
5392	0	1.660966	0.597637	9.972941	0.016610	0.005973	0.099730	2.052490	-4.099052	-1.057696
5393	0	1.653874	0.604177	10.052524	0.016541	0.006042	0.100525	2.051717	-4.095405	-1.065154
5394	0	1.683394	0.628689	10.003782	0.016842	0.006285	0.100037	2.054035	-4.084756	-1.061025
5395	0	1.659346	0.659414	9.967160	0.016602	0.006592	0.099670	2.056624	-4.073877	-1.063996
5396	0	1.669737	0.611028	9.936865	0.016707	0.006107	0.099367	2.059877	-4.060739	-1.063388
5397	0	1.671419	0.598106	9.948892	0.016724	0.005981	0.099487	2.059319	-4.048306	-1.062507
5398	0	1.613908	0.567821	9.918746	0.016155	0.005675	0.099185	2.062485	-4.028075	-1.065018
5399	0	1.597158	0.568080	9.772023	0.015991	0.005676	0.097717	2.067563	-4.003512	-1.067160
5400	0	1.581070	0.611716	9.711453	0.015830	0.006112	0.097112	2.073178	-3.979188	-1.059362
5401	0	1.572420	0.598139	9.698858	0.015747	0.005981	0.096985	2.072847	-3.950636	-1.056731
5402	0	1.586587	0.634872	9.577377	0.015884	0.006347	0.095771	2.074977	-3.926927	-1.051062
5403	0	1.566263	0.641530	9.540135	0.015686	0.006409	0.095398	2.082591	-3.897304	-1.051215
5404	0	1.574064	0.654677	9.491954	0.015761	0.006543	0.094916	2.086641	-3.870734	-1.045724
5405	0	1.548379	0.629052	9.436324	0.015503	0.006287	0.094360	2.091125	-3.845957	-1.045458
5406	0	1.550197	0.605203	9.381962	0.015526	0.006050	0.093816	2.093232	-3.815296	-1.048717
5407	0	1.500408	0.622864	9.344632	0.015015	0.006226	0.093445	2.096761	-3.800779	-1.045169
5408	0	1.510606	0.599429	9.320466	0.015116	0.005987	0.093204	2.105365	-3.787340	-1.051142
5409	0	1.488572	0.598600	9.259114	0.014893	0.005981	0.092590	2.110788	-3.777309	-1.045429
5410	0	1.481000	0.605125	9.155485	0.014817	0.006051	0.091554	2.110949	-3.766679	-1.047515
5411	0	1.494592	0.622610	9.222533	0.014954	0.006226	0.092224	2.111546	-3.755555	-1.053647
5412	0	1.487800	0.635063	9.240867	0.014876	0.006348	0.092409	2.115189	-3.755992	-1.055711
5413	0	1.508134	0.634884	9.258933	0.015076	0.006348	0.092590	2.116667	-3.761389	-1.056330
5414	0	1.533757	0.646759	9.222034	0.015330	0.006472	0.092221	2.111748	-3.768762	-1.055497
5415	0	1.514624	0.616514	9.283288	0.015137	0.006165	0.092834	2.112558	-3.778899	-1.058112
5416	0	1.516648	0.591424	9.301247	0.015156	0.005921	0.093014	2.103986	-3.790420	-1.060862
5417	0	1.515497	0.597805	9.393038	0.015137	0.005981	0.093933	2.100048	-3.811038	-1.063451
5418	0	1.518953	0.554724	9.368052	0.015173	0.005547	0.093683	2.101015	-3.829672	-1.066843
5419	0	1.527707	0.585480	9.515116	0.015259	0.005859	0.095154	2.095679	-3.850050	-1.065487
5420	0	1.561835	0.627301	9.538953	0.015600	0.006277	0.095392	2.090985	-3.870199	-1.065652
5421	0	1.582952	0.634177	9.545583	0.015808	0.006348	0.095459	2.084217	-3.894234	-1.071985
5422	0	1.605311	0.651068	9.587690	0.016034	0.006518	0.095880	2.075307	-3.915253	-1.071776
5423	0	1.613094	0.640715	9.679892	0.016113	0.006409	0.096802	2.073676	-3.934520	-1.074034
5424	0	1.592257	0.609640	9.715948	0.015904	0.006100	0.097162	2.069981	-3.954274	-1.075110
5425	0	1.631845	0.573010	9.765299	0.016296	0.005737	0.097656	2.061811	-3.978515	-1.075226
5426	0	1.574515	0.547203	9.813574	0.015730	0.005478	0.098138	2.055221	-3.994642	-1.081570
5427	0	1.618606	0.585630	9.881418	0.016174	0.005859	0.098816	2.051774	-4.006653	-1.080695
5428	0	1.639202	0.603642	9.874909	0.016380	0.006036	0.098751	2.052545	-4.018646	-1.079554
5429	0	1.642947	0.592230	9.918019	0.016418	0.005920	0.099182	2.054784	-4.029772	-1.080641
5430	0	1.639152	0.623006	9.948043	0.016379	0.006228	0.099483	2.056621	-4.042189	-1.073128
5431	0	1.648267	0.622420	9.936479	0.016479	0.006226	0.099365	2.055025	-4.044254	-1.070540
5432	0	1.660868	0.603748	9.997352	0.016607	0.006039	0.099974	2.053661	-4.044264	-1.069235
5433	0	1.641291	0.598315	9.893881	0.016418	0.005981	0.098938	2.055515	-4.036279	-1.066370
5434	0	1.633644	0.604606	9.961185	0.016346	0.006045	0.099610	2.056204	-4.023755	-1.062363
5435	0	1.616424	0.561480	9.839035	0.016174	0.005615	0.098389	2.055582	-4.010463	-1.061173
5436	0	1.596237	0.567549	9.796571	0.015971	0.005675	0.097964	2.055702	-3.998574	-1.062601
5437	0	1.597780	0.561771	9.729210	0.015991	0.005615	0.097290	2.058430	-3.981229	-1.059491
5438	0	1.588628	0.623537	9.741825	0.015903	0.006230	0.097416	2.064120	-3.960582	-1.061458
5439	0	1.572631	0.617030	9.631650	0.015747	0.006165	0.096313	2.070696	-3.934351	-1.061104
5440	0	1.605327	0.623953	9.583372	0.016071	0.006236	0.095831	2.074591	-3.911222	-1.057816
5441	0	1.590844	0.617031	9.637773	0.015930	0.006165	0.096375	2.081139	-3.883856	-1.054899
5442	0	1.574779	0.593404	9.461291	0.015765	0.005931	0.094610	2.084718	-3.861245	-1.053264
5443	0	1.536404	0.610783	9.546142	0.015381	0.006104	0.095459	2.089662	-3.839514	-1.052086
5444	0	1.539926	0.587281	9.357282	0.015409	0.005867	0.093572	2.096541	-3.826639	-1.045774
5445	0	1.566881	0.598543	9.344746	0.015686	0.005981	0.093445	2.101197	-3.803982	-1.045549
5446	0	1.521791	0.592735	9.308450	0.015224	0.005928	0.093083	2.100251	-3.794344	-1.041540
5447	0	1.518960	0.610617	9.271356	0.015198	0.006104	0.092712	2.103391	-3.782704	-1.039458
5448	0	1.530372	0.623611	9.234769	0.015304	0.006230	0.092348	2.110449	-3.781267	-1.042839
5449	0	1.525820	0.659204	9.252938	0.015259	0.006592	0.092529	2.110707	-3.778923	-1.040529
5450	0	1.531597	0.640674	9.277389	0.015318	0.006409	0.092773	2.108269	-3.774905	-1.036971
5451	0	1.513842	0.640616	9.271230	0.015137	0.006409	0.092712	2.105199	-3.775401	-1.039234
5452	0	1.514597	0.590835	9.216149	0.015140	0.005915	0.092162	2.097453	-3.781722	-1.038413
5453	0	1.508400	0.610258	9.319940	0.015076	0.006104	0.093201	2.096364	-3.790337	-1.037404
5454	0	1.510423	0.567260	9.295173	0.015092	0.005673	0.092954	2.095491	-3.803926	-1.039696
5455	0	1.527528	0.591638	9.393068	0.015259	0.005920	0.093933	2.090694	-3.822413	-1.034021
5456	0	1.518430	0.620596	9.416981	0.015169	0.006217	0.094172	2.077566	-3.839176	-1.037861
5457	0	1.533805	0.609776	9.454087	0.015320	0.006104	0.094543	2.070810	-3.859598	-1.038853
5458	0	1.586249	0.639196	9.496224	0.015844	0.006396	0.094965	2.065795	-3.879834	-1.037600
5459	0	1.588795	0.603565	9.594458	0.015869	0.006042	0.095947	2.057887	-3.900639	-1.036727
5460	0	1.586077	0.589956	9.587835	0.015845	0.005906	0.095881	2.050263	-3.917495	-1.034692
5461	0	1.601059	0.591931	9.631033	0.015991	0.005920	0.096313	2.049162	-3.938915	-1.038177
5462	0	1.617028	0.609176	9.721991	0.016152	0.006101	0.097222	2.038936	-3.958351	-1.037395
5463	0	1.612608	0.573463	9.820362	0.016113	0.005737	0.098206	2.035953	-3.971671	-1.038996
5464	0	1.608940	0.608829	9.801626	0.016077	0.006098	0.098018	2.025105	-3.984467	-1.041540
5465	0	1.624649	0.573594	9.832588	0.016235	0.005737	0.098328	2.023560	-3.995869	-1.035774
5466	0	1.626494	0.622099	9.881095	0.016257	0.006223	0.098812	2.021594	-4.003137	-1.033062
5467	0	1.630470	0.628340	9.930304	0.016296	0.006287	0.099304	2.018007	-4.011103	-1.035075
5468	0	1.656294	0.621748	9.960557	0.016557	0.006219	0.099607	2.016474	-4.016620	-1.038100
5469	0	1.648141	0.573280	9.838861	0.016479	0.005737	0.098389	2.011300	-4.017251	-1.037138
5470	0	1.630130	0.591002	9.912001	0.016300	0.005911	0.099120	2.010386	-4.016902	-1.042449
5471	0	1.635246	0.579929	9.948807	0.016357	0.005798	0.099487	2.011422	-4.009615	-1.042601
5472	0	1.627743	0.580017	9.936752	0.016286	0.005799	0.099366	2.012343	-3.998280	-1.044014
5473	0	1.658949	0.592179	9.851269	0.016602	0.005920	0.098511	2.013809	-3.982682	-1.041243
5474	0	1.637669	0.592290	9.851639	0.016394	0.005922	0.098514	2.014309	-3.961401	-1.039233
5475	0	1.615960	0.634679	9.802494	0.016174	0.006348	0.098022	2.013126	-3.942635	-1.034258
5476	0	1.612588	0.622543	9.687059	0.016145	0.006224	0.096868	2.015045	-3.918768	-1.035928
5477	0	1.579000	0.598586	9.637721	0.015808	0.005981	0.096375	2.020072	-3.895706	-1.035608
5478	0	1.587357	0.592962	9.583330	0.015894	0.005929	0.095830	2.020617	-3.869819	-1.032934
5479	0	1.560785	0.604740	9.552251	0.015625	0.006042	0.095520	2.026291	-3.847717	-1.031573
5480	0	1.526686	0.575198	9.528333	0.015285	0.005747	0.095281	2.032228	-3.823777	-1.031838
5481	0	1.530467	0.580316	9.454562	0.015320	0.005798	0.094543	2.037832	-3.803885	-1.028171
5482	0	1.539654	0.568787	9.406130	0.015411	0.005686	0.094059	2.040146	-3.784275	-1.025997
5483	0	1.542235	0.605068	9.338649	0.015442	0.006042	0.093384	2.049898	-3.758780	-1.024942
5484	0	1.551444	0.606408	9.265753	0.015525	0.006059	0.092656	2.056399	-3.744342	-1.026438
5485	0	1.518707	0.622572	9.283621	0.015198	0.006226	0.092834	2.056411	-3.729575	-1.019435
5486	0	1.553505	0.640723	9.228929	0.015542	0.006409	0.092288	2.054570	-3.719312	-1.019509
5487	0	1.507364	0.616552	9.246853	0.015076	0.006165	0.092468	2.055741	-3.715201	-1.018492
5488	0	1.500908	0.598330	9.228523	0.015010	0.005982	0.092285	2.056797	-3.712629	-1.013943
5489	0	1.495222	0.580014	9.259044	0.014954	0.005798	0.092590	2.058989	-3.709338	-1.014141
5490	0	1.507981	0.616890	9.179563	0.015073	0.006167	0.091797	2.060906	-3.716462	-1.016285
5491	0	1.502668	0.592071	9.222214	0.015015	0.005920	0.092224	2.061380	-3.729804	-1.016176
5492	0	1.499292	0.604252	9.264410	0.014977	0.006042	0.092647	2.061569	-3.747312	-1.017630
5493	0	1.539341	0.647210	9.319845	0.015381	0.006470	0.093201	2.064567	-3.761131	-1.016722
5494	0	1.536160	0.628545	9.349864	0.015345	0.006290	0.093501	2.058680	-3.780291	-1.015797
5495	0	1.569873	0.628131	9.374823	0.015686	0.006287	0.093750	2.052399	-3.794164	-1.015359
5496	0	1.541939	0.596383	9.417157	0.015406	0.005970	0.094173	2.045100	-3.809253	-1.014965
5497	0	1.564271	0.585678	9.509002	0.015625	0.005859	0.095093	2.042197	-3.828965	-1.017960
5498	0	1.544115	0.554414	9.520532	0.015416	0.005548	0.095209	2.037280	-3.857415	-1.021172
5499	0	1.558659	0.591877	9.576058	0.015564	0.005920	0.095764	2.035559	-3.882858	-1.022846
5500	0	1.612155	0.603574	9.685143	0.016098	0.006039	0.096855	2.032325	-3.909070	-1.020916
5501	0	1.649443	0.640457	9.686052	0.016479	0.006409	0.096863	2.027699	-3.925118	-1.027001
5502	0	1.652261	0.651423	9.752765	0.016509	0.006522	0.097529	2.018604	-3.939398	-1.025762
5503	0	1.643308	0.640196	9.795941	0.016418	0.006409	0.097961	2.010992	-3.954876	-1.028088
5504	0	1.621754	0.620611	9.874804	0.016203	0.006211	0.098750	2.005266	-3.970210	-1.033395
5505	0	1.624628	0.591698	9.820397	0.016235	0.005920	0.098206	2.001418	-3.981370	-1.032464
5506	0	1.669132	0.609659	9.929920	0.016685	0.006096	0.099300	2.002306	-3.987631	-1.032361
5507	0	1.648765	0.579690	9.832635	0.016479	0.005798	0.098328	2.000696	-3.995588	-1.028152
5508	0	1.631282	0.560955	9.924037	0.016313	0.005611	0.099240	1.998591	-3.994278	-1.031235
5509	0	1.635822	0.592343	9.887664	0.016357	0.005920	0.098877	2.002073	-3.993652	-1.032347
5510	0	1.635480	0.598961	9.912058	0.016358	0.005987	0.099120	2.004857	-3.987970	-1.033716
5511	0	1.671895	0.629091	9.912161	0.016724	0.006287	0.099121	2.009752	-3.981021	-1.034901
5512	0	1.652145	0.629310	9.881759	0.016531	0.006294	0.098816	2.008352	-3.968409	-1.031577
5513	0	1.622570	0.598139	9.802406	0.016235	0.005981	0.098022	2.008220	-3.955581	-1.032799
5514	0	1.625622	0.592357	9.802842	0.016276	0.005919	0.098025	2.012851	-3.930525	-1.034355
5515	0	1.591415	0.543269	9.753677	0.015930	0.005432	0.097534	2.013385	-3.910172	-1.034862
5516	0	1.594137	0.580184	9.693131	0.015959	0.005799	0.096929	2.016288	-3.888045	-1.040217
5517	0	1.603461	0.580005	9.607218	0.016052	0.005798	0.096069	2.018172	-3.865491	-1.040541
5518	0	1.588150	0.592383	9.546595	0.015895	0.005923	0.095464	2.018714	-3.847895	-1.037946
5519	0	1.573010	0.610781	9.503427	0.015747	0.006104	0.095032	2.023681	-3.825932	-1.035770
5520	0	1.575738	0.630321	9.485553	0.015774	0.006294	0.094853	2.034244	-3.804642	-1.034631
5521	0	1.560351	0.628985	9.411956	0.015625	0.006287	0.094116	2.037953	-3.776981	-1.031696
5522	0	1.538839	0.605551	9.345182	0.015399	0.006048	0.093451	2.046761	-3.762495	-1.035617
5523	0	1.519239	0.592487	9.338438	0.015198	0.005920	0.093384	2.052136	-3.754387	-1.035582
5524	0	1.517545	0.599614	9.350819	0.015186	0.005990	0.093507	2.059479	-3.739564	-1.038766
5525	0	1.530790	0.592408	9.295827	0.015320	0.005920	0.092957	2.063845	-3.723365	-1.035352
5526	0	1.522855	0.629416	9.204488	0.015235	0.006293	0.092044	2.064874	-3.713852	-1.034557
5527	0	1.513601	0.592296	9.234614	0.015137	0.005920	0.092346	2.068040	-3.711434	-1.037163
5528	0	1.501769	0.617579	9.264918	0.015013	0.006169	0.092650	2.075980	-3.716004	-1.034448
5529	0	1.544721	0.628311	9.197933	0.015442	0.006287	0.091980	2.071746	-3.721040	-1.035745
5530	0	1.533978	0.646312	9.270886	0.015330	0.006462	0.092710	2.073118	-3.731161	-1.037998
5531	0	1.545327	0.628526	9.289371	0.015442	0.006287	0.092896	2.071615	-3.743598	-1.040831
5532	0	1.529046	0.585294	9.325653	0.015281	0.005857	0.093258	2.067378	-3.753992	-1.040697
5533	0	1.545574	0.609988	9.405314	0.015442	0.006104	0.094055	2.063129	-3.769270	-1.037856
5534	0	1.518127	0.609189	9.520764	0.015164	0.006096	0.095210	2.058498	-3.787999	-1.037301
5535	0	1.545789	0.592029	9.557848	0.015442	0.005920	0.095581	2.058553	-3.805591	-1.041415
5536	0	1.586097	0.603732	9.532790	0.015840	0.006042	0.095331	2.053785	-3.829687	-1.043655
5537	0	1.582393	0.622139	9.570078	0.015808	0.006226	0.095703	2.048991	-3.847029	-1.043732
5538	0	1.579910	0.608988	9.624367	0.015779	0.006095	0.096247	2.043248	-3.869894	-1.043330
5539	0	1.601063	0.610272	9.637134	0.015991	0.006104	0.096375	2.042543	-3.891386	-1.046877
5540	0	1.598445	0.621598	9.728136	0.015969	0.006224	0.097283	2.033769	-3.907644	-1.050031
5541	0	1.606398	0.609900	9.747149	0.016052	0.006104	0.097473	2.028632	-3.919862	-1.047353
5542	0	1.596625	0.603023	9.832185	0.015953	0.006033	0.098324	2.025624	-3.933656	-1.046786
5543	0	1.606019	0.567590	9.869258	0.016052	0.005676	0.098694	2.025302	-3.941325	-1.047836
5544	0	1.607911	0.549069	9.826193	0.016068	0.005492	0.098264	2.023668	-3.953297	-1.048275
5545	0	1.618037	0.585799	9.924226	0.016174	0.005859	0.099243	2.022182	-3.958718	-1.050757
5546	0	1.631160	0.597737	9.911858	0.016308	0.005978	0.099119	2.021911	-3.961529	-1.047764
5547	0	1.653632	0.616480	9.912178	0.016541	0.006165	0.099121	2.022210	-3.955123	-1.049377
5548	0	1.640756	0.640789	9.893938	0.016410	0.006409	0.098939	2.021286	-3.950894	-1.046955
5549	0	1.616394	0.622905	9.869533	0.016174	0.006226	0.098694	2.025172	-3.937335	-1.045384
5550	0	1.633051	0.586901	9.839234	0.016336	0.005866	0.098392	2.028591	-3.928880	-1.048734
5551	0	1.604165	0.599115	9.851188	0.016052	0.005981	0.098511	2.039692	-3.915068	-1.047933
5552	0	1.595856	0.570152	9.802591	0.015970	0.005695	0.098024	2.046682	-3.899965	-1.041019
5553	0	1.615875	0.622708	9.747563	0.016174	0.006226	0.097473	2.048291	-3.880151	-1.037737
5554	0	1.594670	0.580708	9.674723	0.015960	0.005800	0.096745	2.056202	-3.863216	-1.038271
5555	0	1.597394	0.616903	9.649916	0.015991	0.006165	0.096497	2.061323	-3.841207	-1.034885
5556	0	1.612654	0.642387	9.570972	0.016140	0.006417	0.095708	2.069027	-3.823604	-1.031417
5557	0	1.566759	0.659585	9.497347	0.015686	0.006592	0.094971	2.073712	-3.799853	-1.028007
5558	0	1.599657	0.642036	9.467315	0.016015	0.006416	0.094670	2.078430	-3.775986	-1.027323
5559	0	1.536790	0.610807	9.521664	0.015381	0.006104	0.095215	2.083739	-3.758896	-1.023654
5560	0	1.552274	0.562680	9.460972	0.015538	0.005624	0.094607	2.087249	-3.738636	-1.027426
5561	0	1.500428	0.561822	9.369045	0.015015	0.005615	0.093689	2.090799	-3.724446	-1.028687
5562	0	1.486054	0.592452	9.296032	0.014872	0.005926	0.092958	2.088716	-3.709288	-1.024026
5563	0	1.537438	0.592320	9.332364	0.015381	0.005920	0.093323	2.092089	-3.699812	-1.026062
5564	0	1.524622	0.635251	9.326254	0.015245	0.006352	0.093263	2.092212	-3.699195	-1.024358
5565	0	1.519540	0.640995	9.313995	0.015198	0.006409	0.093140	2.093737	-3.694742	-1.022836
5566	0	1.525582	0.641231	9.301717	0.015254	0.006411	0.093018	2.095848	-3.695391	-1.019148
5567	0	1.508040	0.616267	9.320004	0.015076	0.006165	0.093201	2.093629	-3.699621	-1.018902
5568	0	1.515414	0.615341	9.313673	0.015145	0.006160	0.093138	2.086037	-3.708887	-1.023634
5569	0	1.538955	0.591291	9.387112	0.015381	0.005920	0.093872	2.077057	-3.717912	-1.018228
5570	0	1.534685	0.614676	9.386776	0.015337	0.006149	0.093869	2.074094	-3.728362	-1.015072
5571	0	1.539552	0.603974	9.374777	0.015381	0.006042	0.093750	2.070968	-3.744692	-1.017482
5572	0	1.585266	0.615554	9.484157	0.015838	0.006159	0.094844	2.067254	-3.761205	-1.023449
5573	0	1.557520	0.646840	9.490792	0.015564	0.006470	0.094910	2.065824	-3.773185	-1.024443
5574	0	1.578736	0.628090	9.581855	0.015769	0.006284	0.095821	2.062650	-3.793534	-1.025399
5575	0	1.606920	0.615919	9.582270	0.016052	0.006165	0.095825	2.056516	-3.812211	-1.026686
5576	0	1.604185	0.633682	9.685433	0.016026	0.006336	0.096857	2.057411	-3.829926	-1.027575
5577	0	1.594287	0.585661	9.704398	0.015930	0.005859	0.097046	2.054327	-3.843354	-1.027127
5578	0	1.615188	0.584511	9.734453	0.016138	0.005854	0.097346	2.044584	-3.858004	-1.031016
5579	0	1.612874	0.561431	9.820308	0.016113	0.005615	0.098206	2.043669	-3.874496	-1.029200
5580	0	1.603657	0.615992	9.801442	0.016022	0.006162	0.098017	2.041804	-3.890266	-1.031401
5581	0	1.624789	0.628462	9.881399	0.016235	0.006287	0.098816	2.039649	-3.903231	-1.031199
5582	0	1.620993	0.610028	9.893135	0.016199	0.006099	0.098933	2.041549	-3.914205	-1.033933
5583	0	1.661029	0.634205	9.911999	0.016602	0.006348	0.099121	2.035261	-3.922710	-1.032586
5584	0	1.619082	0.596831	9.856913	0.016191	0.005970	0.098569	2.033377	-3.920400	-1.033872
5585	0	1.666303	0.622708	9.973128	0.016663	0.006226	0.099731	2.035123	-3.919361	-1.033116
5586	0	1.641678	0.574008	9.924244	0.016418	0.005739	0.099242	2.036131	-3.915917	-1.030643
5587	0	1.634941	0.555943	9.912212	0.016357	0.005554	0.099121	2.042085	-3.905157	-1.030423
5588	0	1.608682	0.568811	9.851324	0.016097	0.005686	0.098512	2.044677	-3.891734	-1.029000
5589	0	1.622641	0.562033	9.875606	0.016235	0.005615	0.098755	2.050438	-3.879890	-1.024348
5590	0	1.638380	0.599379	9.778283	0.016400	0.005991	0.097780	2.053593	-3.859024	-1.024756
5591	0	1.628212	0.616914	9.747524	0.016296	0.006165	0.097473	2.058846	-3.840760	-1.025882
5592	0	1.618831	0.623527	9.723582	0.016207	0.006234	0.097233	2.059995	-3.817548	-1.024127
5593	0	1.584854	0.617051	9.656062	0.015869	0.006165	0.096558	2.066821	-3.791641	-1.020471
5594	0	1.569441	0.623956	9.619887	0.015706	0.006237	0.096197	2.069724	-3.776259	-1.019713
5595	0	1.560571	0.604869	9.564485	0.015625	0.006042	0.095642	2.076929	-3.751688	-1.017629
5596	0	1.563308	0.562800	9.491680	0.015648	0.005627	0.094914	2.078355	-3.732370	-1.009027
5597	0	1.518519	0.573582	9.460660	0.015198	0.005737	0.094604	2.076470	-3.715645	-1.007343
5598	0	1.540157	0.622357	9.436643	0.015416	0.006222	0.094364	2.078547	-3.696445	-1.008868
5599	0	1.567593	0.622295	9.417910	0.015686	0.006226	0.094177	2.075335	-3.682628	-1.010463
5600	0	1.528841	0.610116	9.338830	0.015300	0.006098	0.093387	2.079327	-3.667160	-1.007389
5601	0	1.549305	0.641472	9.301881	0.015503	0.006409	0.093018	2.086614	-3.653505	-1.005037
5602	0	1.529159	0.635848	9.332605	0.015300	0.006359	0.093325	2.085794	-3.641896	-1.000583
5603	0	1.519778	0.604286	9.259030	0.015198	0.006042	0.092590	2.086315	-3.640396	-1.003046
5604	0	1.526215	0.622750	9.344319	0.015259	0.006226	0.093444	2.088679	-3.642982	-0.999800
5605	0	1.489500	0.591909	9.307831	0.014893	0.005920	0.093079	2.087069	-3.644444	-0.994831
5606	0	1.502373	0.591647	9.283289	0.015019	0.005918	0.092834	2.085847	-3.648220	-0.997316
5607	0	1.526774	0.579544	9.319940	0.015259	0.005798	0.093201	2.082438	-3.657678	-0.996887
5608	0	1.528627	0.615346	9.331850	0.015276	0.006158	0.093320	2.077215	-3.668765	-0.998503
5609	0	1.545113	0.640541	9.374870	0.015442	0.006409	0.093750	2.073401	-3.678487	-1.002513
5610	0	1.541468	0.639611	9.319563	0.015399	0.006402	0.093198	2.066406	-3.696195	-1.002530
5611	0	1.558296	0.646551	9.496788	0.015564	0.006470	0.094971	2.061570	-3.717520	-1.000353
5612	0	1.567780	0.615403	9.483951	0.015662	0.006156	0.094842	2.059433	-3.734812	-0.999749
5613	0	1.564366	0.591848	9.545605	0.015625	0.005920	0.095459	2.057338	-3.755655	-0.999258
5614	0	1.567968	0.584839	9.606019	0.015662	0.005855	0.096063	2.050193	-3.774954	-0.999660
5615	0	1.564397	0.586060	9.631032	0.015625	0.005859	0.096313	2.051877	-3.795960	-1.005399
5616	0	1.573751	0.610609	9.660976	0.015724	0.006105	0.096612	2.052828	-3.810228	-1.007660
5617	0	1.588281	0.585391	9.673881	0.015869	0.005859	0.096741	2.046589	-3.824861	-1.007944
5618	0	1.615160	0.565807	9.752788	0.016140	0.005665	0.097529	2.038898	-3.836953	-1.009679
5619	0	1.612325	0.640944	9.765456	0.016113	0.006409	0.097656	2.039915	-3.847109	-1.012753
5620	0	1.614264	0.604142	9.789516	0.016133	0.006043	0.097897	2.037663	-3.856508	-1.007422
5621	0	1.611865	0.615878	9.881540	0.016113	0.006165	0.098816	2.031127	-3.861191	-1.006530
5622	0	1.613048	0.590813	9.887395	0.016124	0.005908	0.098875	2.031341	-3.867445	-1.004789
5623	0	1.611892	0.579803	9.832673	0.016113	0.005798	0.098328	2.031069	-3.872500	-1.004021
5624	0	1.636922	0.610270	9.850765	0.016368	0.006103	0.098508	2.031284	-3.872506	-1.003128
5625	0	1.611713	0.592376	9.918130	0.016113	0.005920	0.099182	2.035163	-3.875450	-1.001821
5626	0	1.629725	0.604888	9.881509	0.016304	0.006048	0.098814	2.035947	-3.866095	-1.004587
5627	0	1.628673	0.597945	9.826832	0.016296	0.005981	0.098267	2.033590	-3.853339	-1.002406
5628	0	1.621157	0.628469	9.802576	0.016215	0.006282	0.098025	2.036853	-3.847449	-0.998395
5629	0	1.604102	0.647360	9.814611	0.016052	0.006470	0.098145	2.041275	-3.832856	-1.000111
5630	0	1.601802	0.610750	9.662356	0.016029	0.006110	0.096622	2.038108	-3.817893	-1.005180
5631	0	1.591589	0.580134	9.613256	0.015930	0.005798	0.096130	2.041548	-3.799405	-1.003274
5632	0	1.582803	0.586835	9.723450	0.015840	0.005865	0.097233	2.045264	-3.784324	-1.001987
5633	0	1.572709	0.586753	9.643831	0.015747	0.005859	0.096436	2.054713	-3.759143	-1.001664
5634	0	1.551279	0.563257	9.534337	0.015524	0.005630	0.095342	2.057132	-3.744287	-1.003299
5635	0	1.567478	0.604484	9.503345	0.015686	0.006042	0.095032	2.059874	-3.729230	-1.001491
5636	0	1.558839	0.635417	9.473150	0.015602	0.006351	0.094729	2.063000	-3.711148	-0.997560
5637	0	1.573700	0.634646	9.387384	0.015747	0.006348	0.093872	2.061517	-3.697358	-0.997336
5638	0	1.571933	0.659280	9.344871	0.015727	0.006589	0.093448	2.066192	-3.686424	-1.000421
5639	0	1.537447	0.598574	9.368974	0.015381	0.005981	0.093689	2.071357	-3.677142	-0.997743
5640	0	1.517791	0.611038	9.332481	0.015184	0.006111	0.093324	2.070377	-3.667674	-0.993583
5641	0	1.537746	0.573950	9.314007	0.015381	0.005737	0.093140	2.073048	-3.662015	-0.990866
5642	0	1.524867	0.586204	9.375048	0.015251	0.005863	0.093750	2.071704	-3.657462	-0.994627
5643	0	1.538345	0.610447	9.326123	0.015381	0.006104	0.093262	2.072916	-3.659133	-0.992433
5644	0	1.514714	0.610060	9.356432	0.015141	0.006104	0.093565	2.068292	-3.664520	-0.991099
5645	0	1.569170	0.635082	9.393194	0.015686	0.006348	0.093933	2.072212	-3.669931	-0.991946
5646	0	1.552602	0.634938	9.405066	0.015514	0.006353	0.094052	2.067540	-3.682570	-0.991711
5647	0	1.550923	0.622433	9.405422	0.015503	0.006226	0.094055	2.066159	-3.688720	-0.996013
5648	0	1.564957	0.621732	9.502723	0.015637	0.006223	0.095029	2.059892	-3.701839	-0.999500
5649	0	1.557755	0.597737	9.460251	0.015564	0.005981	0.094604	2.055164	-3.716750	-0.999116
5650	0	1.566476	0.590453	9.557460	0.015652	0.005912	0.095576	2.046715	-3.730841	-1.003717
5651	0	1.563430	0.579523	9.637319	0.015625	0.005798	0.096375	2.043165	-3.740384	-1.001744
5652	0	1.559823	0.591092	9.612506	0.015582	0.005914	0.096128	2.040028	-3.758096	-1.003061
5653	0	1.588414	0.628147	9.649445	0.015869	0.006287	0.096497	2.034181	-3.774353	-1.006654
5654	0	1.597663	0.634057	9.685502	0.015960	0.006337	0.096858	2.038387	-3.792818	-1.011869
5655	0	1.612967	0.646579	9.673825	0.016113	0.006470	0.096741	2.033977	-3.810671	-1.013301
5656	0	1.634041	0.640015	9.703822	0.016329	0.006400	0.097040	2.034164	-3.822846	-1.009401
5657	0	1.630987	0.603906	9.765421	0.016296	0.006042	0.097656	2.030380	-3.837133	-1.010323
5658	0	1.627628	0.578873	9.825959	0.016262	0.005791	0.098262	2.028268	-3.852211	-1.010654
5659	0	1.624460	0.573362	9.814322	0.016235	0.005737	0.098145	2.024177	-3.861474	-1.013788
5660	0	1.607825	0.591171	9.893391	0.016070	0.005913	0.098935	2.023052	-3.869109	-1.013879
5661	0	1.617588	0.591622	9.851074	0.016174	0.005920	0.098511	2.018294	-3.869429	-1.014413
5662	0	1.648345	0.621611	9.826552	0.016482	0.006217	0.098266	2.017370	-3.869201	-1.019863
5663	0	1.648272	0.623105	9.881504	0.016479	0.006226	0.098816	2.023738	-3.871464	-1.023168
5664	0	1.654042	0.648253	9.777725	0.016546	0.006480	0.097776	2.026427	-3.863165	-1.022379
5665	0	1.629103	0.641512	9.814500	0.016296	0.006409	0.098145	2.033864	-3.855459	-1.022846
5666	0	1.621447	0.623969	9.796288	0.016224	0.006238	0.097961	2.035771	-3.842968	-1.017316
5667	0	1.609734	0.604546	9.747559	0.016113	0.006042	0.097473	2.039140	-3.822793	-1.015209
5668	0	1.594370	0.592768	9.723615	0.015959	0.005926	0.097234	2.040795	-3.803603	-1.006521
5669	0	1.561138	0.580006	9.619352	0.015625	0.005798	0.096191	2.042757	-3.785923	-1.007493
5670	0	1.582799	0.568451	9.625816	0.015841	0.005679	0.096256	2.049048	-3.768419	-1.009578
5671	0	1.585402	0.598396	9.625478	0.015869	0.005981	0.096252	2.051936	-3.748969	-1.011722
5672	0	1.582042	0.605110	9.540454	0.015839	0.006047	0.095402	2.056433	-3.725674	-1.016297
5673	0	1.567033	0.616679	9.503418	0.015686	0.006165	0.095032	2.059020	-3.705300	-1.016343
5674	0	1.552180	0.622797	9.528153	0.015532	0.006229	0.095280	2.057270	-3.690964	-1.015616
5675	0	1.573408	0.610730	9.442331	0.015747	0.006104	0.094421	2.061757	-3.673764	-1.017092
5676	0	1.546566	0.586921	9.393767	0.015477	0.005866	0.093936	2.065510	-3.658278	-1.016733
5677	0	1.531163	0.580193	9.387319	0.015320	0.005798	0.093872	2.069805	-3.646839	-1.014745
5678	0	1.523551	0.574785	9.344765	0.015243	0.005744	0.093447	2.074511	-3.636716	-1.018746
5679	0	1.519224	0.561525	9.301848	0.015198	0.005615	0.093018	2.074506	-3.628486	-1.016602
5680	0	1.536974	0.597962	9.307957	0.015369	0.005980	0.093080	2.073510	-3.627405	-1.019952
5681	0	1.550275	0.622296	9.375020	0.015503	0.006226	0.093750	2.070407	-3.625692	-1.023673
5682	0	1.519917	0.622660	9.338295	0.015197	0.006220	0.093384	2.078625	-3.627142	-1.021128
5683	0	1.513981	0.622885	9.344411	0.015137	0.006226	0.093445	2.082681	-3.629467	-1.024925
5684	0	1.564303	0.653396	9.331896	0.015631	0.006536	0.093321	2.079798	-3.643039	-1.027860
5685	0	1.526747	0.634392	9.344366	0.015259	0.006348	0.093445	2.075404	-3.652165	-1.028944
5686	0	1.510572	0.572982	9.392817	0.015093	0.005730	0.093930	2.075745	-3.666369	-1.031232
5687	0	1.515532	0.579942	9.423523	0.015137	0.005798	0.094238	2.077276	-3.687473	-1.035387
5688	0	1.536947	0.585999	9.514520	0.015357	0.005861	0.095147	2.075896	-3.700967	-1.036612
5689	0	1.570002	0.597632	9.502975	0.015686	0.005981	0.095032	2.069941	-3.716309	-1.034865
5690	0	1.578833	0.639105	9.545245	0.015775	0.006398	0.095454	2.061623	-3.731094	-1.036346
5691	0	1.619267	0.646947	9.539485	0.016174	0.006470	0.095398	2.061548	-3.751612	-1.036261
5692	0	1.591827	0.634595	9.685421	0.015906	0.006347	0.096856	2.060851	-3.764232	-1.041130
5693	0	1.613017	0.634759	9.661584	0.016113	0.006348	0.096619	2.060997	-3.782753	-1.042819
5694	0	1.597763	0.585659	9.654968	0.015964	0.005858	0.096552	2.059006	-3.797980	-1.041344
5695	0	1.600884	0.585716	9.734831	0.015991	0.005859	0.097351	2.056604	-3.817241	-1.038593
5696	0	1.622260	0.603357	9.813692	0.016210	0.006038	0.098139	2.051938	-3.830941	-1.031970
5697	0	1.600068	0.598307	9.783771	0.015991	0.005981	0.097839	2.053944	-3.840560	-1.032649
5698	0	1.638476	0.580089	9.862764	0.016376	0.005801	0.098629	2.053700	-3.848699	-1.031589
5699	0	1.611663	0.616549	9.814392	0.016113	0.006165	0.098145	2.054870	-3.851138	-1.032493
5700	0	1.661331	0.616583	9.863003	0.016608	0.006166	0.098631	2.055352	-3.855559	-1.033670
5701	0	1.642046	0.628869	9.863235	0.016418	0.006287	0.098633	2.057787	-3.856430	-1.032077
5702	0	1.653854	0.611029	9.838756	0.016544	0.006107	0.098387	2.061208	-3.848238	-1.033737
5703	0	1.616786	0.604236	9.875595	0.016174	0.006042	0.098755	2.061068	-3.839305	-1.033331
5704	0	1.627796	0.610406	9.802512	0.016283	0.006103	0.098024	2.062815	-3.831931	-1.034783
5705	0	1.610736	0.568028	9.838941	0.016113	0.005676	0.098389	2.067403	-3.823622	-1.031456
5706	0	1.633973	0.592635	9.778026	0.016345	0.005928	0.097779	2.065488	-3.815942	-1.037947
5707	0	1.622291	0.580433	9.710866	0.016235	0.005798	0.097107	2.072390	-3.799876	-1.034963
5708	0	1.607184	0.612190	9.680695	0.016088	0.006115	0.096805	2.080444	-3.778767	-1.039190
5709	0	1.585397	0.628951	9.655992	0.015869	0.006287	0.096558	2.083753	-3.759349	-1.040272
5710	0	1.588919	0.635472	9.668507	0.015900	0.006352	0.096684	2.086398	-3.745512	-1.040671
5711	0	1.585608	0.628948	9.564407	0.015869	0.006287	0.095642	2.089709	-3.728450	-1.038550
5712	0	1.588468	0.611386	9.485524	0.015903	0.006108	0.094852	2.096279	-3.704348	-1.042308
5713	0	1.567389	0.610762	9.472831	0.015686	0.006104	0.094727	2.101105	-3.688255	-1.038883
5714	0	1.540568	0.581007	9.442586	0.015417	0.005806	0.094424	2.105928	-3.673012	-1.033921
5715	0	1.543093	0.591833	9.405711	0.015442	0.005920	0.094055	2.103349	-3.658230	-1.030818
5716	0	1.547149	0.591455	9.442587	0.015481	0.005916	0.094424	2.102006	-3.645257	-1.032201
5717	0	1.568100	0.634999	9.399482	0.015686	0.006348	0.093994	2.104827	-3.637682	-1.034030
5718	0	1.560737	0.641079	9.369123	0.015615	0.006413	0.093690	2.102741	-3.627504	-1.032490
5719	0	1.549740	0.640412	9.350709	0.015503	0.006409	0.093506	2.097201	-3.619260	-1.031452
5720	0	1.549316	0.609269	9.356861	0.015491	0.006094	0.093569	2.095714	-3.619853	-1.033661
5721	0	1.532390	0.598031	9.356630	0.015320	0.005981	0.093567	2.094447	-3.623385	-1.037305
5722	0	1.527061	0.579680	9.319801	0.015266	0.005795	0.093199	2.096142	-3.627100	-1.038264
5723	0	1.538468	0.580019	9.374926	0.015381	0.005798	0.093750	2.098457	-3.630330	-1.038147
5724	0	1.533509	0.616687	9.386895	0.015327	0.006167	0.093870	2.097912	-3.638183	-1.038859
5725	0	1.545407	0.598384	9.417510	0.015442	0.005981	0.094177	2.100943	-3.651537	-1.038047
5726	0	1.572322	0.616735	9.398721	0.015710	0.006168	0.093989	2.099887	-3.666331	-1.038387
5727	0	1.557965	0.628945	9.472380	0.015564	0.006287	0.094727	2.103479	-3.683848	-1.042908
5728	0	1.561170	0.598294	9.471837	0.015595	0.005986	0.094721	2.099742	-3.702041	-1.041650
5729	0	1.594248	0.634717	9.521282	0.015930	0.006348	0.095215	2.099336	-3.715386	-1.043649
5730	0	1.602741	0.597992	9.569642	0.016016	0.005980	0.095698	2.099923	-3.727600	-1.041328
5731	0	1.593786	0.579779	9.619017	0.015930	0.005798	0.096191	2.099400	-3.735306	-1.042800
5732	0	1.589843	0.592096	9.697955	0.015884	0.005919	0.096982	2.102431	-3.750439	-1.043682
5733	0	1.624653	0.616271	9.649482	0.016235	0.006165	0.096497	2.100446	-3.762245	-1.048563
5734	0	1.602521	0.578859	9.728459	0.016013	0.005795	0.097286	2.093704	-3.774968	-1.052368
5735	0	1.630230	0.615888	9.796080	0.016296	0.006165	0.097961	2.087261	-3.780417	-1.054001
5736	0	1.643791	0.645775	9.838540	0.016430	0.006457	0.098387	2.087844	-3.788302	-1.052078
5737	0	1.648518	0.683214	9.789970	0.016479	0.006836	0.097900	2.083547	-3.793499	-1.051184
5738	0	1.649642	0.634124	9.832467	0.016491	0.006339	0.098326	2.086138	-3.798471	-1.049360
5739	0	1.648372	0.591835	9.814395	0.016479	0.005920	0.098145	2.083835	-3.801991	-1.047263
5740	0	1.605955	0.585183	9.826491	0.016060	0.005855	0.098265	2.080629	-3.800218	-1.042597
5741	0	1.598977	0.580128	9.820563	0.015991	0.005798	0.098206	2.084034	-3.797156	-1.040492
5742	0	1.610325	0.604710	9.814578	0.016110	0.006048	0.098145	2.082733	-3.787388	-1.038984
5743	0	1.635216	0.623142	9.765676	0.016357	0.006226	0.097656	2.089491	-3.779837	-1.036454
5744	0	1.609602	0.599521	9.686377	0.016103	0.005993	0.096863	2.092199	-3.770435	-1.037055
5745	0	1.598077	0.634680	9.662044	0.015991	0.006348	0.096619	2.091120	-3.756653	-1.032633
5746	0	1.583586	0.628917	9.607393	0.015848	0.006285	0.096072	2.096323	-3.740612	-1.033219
5747	0	1.603827	0.616163	9.576669	0.016052	0.006165	0.095764	2.092813	-3.722493	-1.036899
5748	0	1.577025	0.604211	9.577005	0.015779	0.006036	0.095769	2.100230	-3.710066	-1.036635
5749	0	1.585931	0.598479	9.564351	0.015869	0.005981	0.095642	2.104150	-3.696921	-1.036463
5750	0	1.546976	0.556230	9.485254	0.015483	0.005560	0.094851	2.106884	-3.679715	-1.032010
5751	0	1.561553	0.604676	9.478889	0.015625	0.006042	0.094788	2.111962	-3.666896	-1.033533
5752	0	1.553651	0.611767	9.466839	0.015545	0.006111	0.094667	2.119770	-3.655377	-1.040006
5753	0	1.555296	0.647678	9.399548	0.015564	0.006470	0.093994	2.128198	-3.640598	-1.036023
5754	0	1.541435	0.642476	9.424092	0.015420	0.006422	0.094240	2.131443	-3.632387	-1.033312
5755	0	1.555638	0.658923	9.387351	0.015564	0.006592	0.093872	2.128337	-3.621723	-1.034876
5756	0	1.548735	0.659034	9.442305	0.015488	0.006586	0.094423	2.133508	-3.619947	-1.037511
5757	0	1.556830	0.610566	9.362707	0.015564	0.006104	0.093628	2.136190	-3.623848	-1.037711
5758	0	1.520934	0.598974	9.429664	0.015206	0.005985	0.094297	2.141645	-3.626112	-1.036915
5759	0	1.519929	0.598386	9.442099	0.015198	0.005981	0.094421	2.144583	-3.626582	-1.035313
5760	0	1.551395	0.592491	9.374765	0.015506	0.005924	0.093749	2.145532	-3.635137	-1.035932
5761	0	1.544822	0.616467	9.417620	0.015442	0.006165	0.094177	2.145790	-3.641416	-1.038414
5762	0	1.552682	0.610300	9.392838	0.015515	0.006104	0.093930	2.145300	-3.654004	-1.036474
5763	0	1.593982	0.670936	9.423697	0.015930	0.006714	0.094238	2.140013	-3.664252	-1.030779
5764	0	1.559324	0.639812	9.435588	0.015583	0.006399	0.094357	2.138929	-3.675214	-1.034060
5765	0	1.570064	0.646294	9.454150	0.015686	0.006470	0.094543	2.130970	-3.691442	-1.032819
5766	0	1.572309	0.638687	9.551452	0.015716	0.006394	0.095515	2.122147	-3.698980	-1.028994
5767	0	1.557733	0.579323	9.606748	0.015564	0.005798	0.096069	2.116258	-3.713499	-1.026899
5768	0	1.542165	0.572677	9.624637	0.015408	0.005727	0.096249	2.116320	-3.728883	-1.023129
5769	0	1.564294	0.597913	9.673797	0.015625	0.005981	0.096741	2.113772	-3.748702	-1.021071
5770	0	1.598041	0.596724	9.703830	0.015965	0.005977	0.097040	2.102943	-3.764877	-1.023165
5771	0	1.618426	0.634593	9.728850	0.016174	0.006348	0.097290	2.101031	-3.775162	-1.018009
5772	0	1.626237	0.628092	9.710191	0.016254	0.006283	0.097103	2.098969	-3.783104	-1.020198
5773	0	1.636320	0.628513	9.759434	0.016357	0.006287	0.097595	2.097328	-3.788478	-1.018492
5774	0	1.637540	0.634466	9.728698	0.016369	0.006344	0.097288	2.098396	-3.794769	-1.019186
5775	0	1.642564	0.598257	9.850948	0.016418	0.005981	0.098511	2.099797	-3.801730	-1.018340
5776	0	1.637225	0.555855	9.808041	0.016372	0.005556	0.098081	2.102677	-3.800971	-1.018595
5777	0	1.605385	0.555440	9.857151	0.016052	0.005554	0.098572	2.102943	-3.801467	-1.019020
5778	0	1.617808	0.561648	9.875371	0.016177	0.005615	0.098754	2.104407	-3.801136	-1.017898
5779	0	1.623131	0.567496	9.869459	0.016235	0.005676	0.098694	2.102883	-3.795082	-1.016453
5780	0	1.646496	0.609575	9.851299	0.016471	0.006101	0.098512	2.097211	-3.786774	-1.012953
5781	0	1.640392	0.622684	9.869619	0.016418	0.006226	0.098694	2.098530	-3.768551	-1.006610
5782	0	1.632442	0.641295	9.839290	0.016328	0.006411	0.098392	2.101221	-3.763169	-1.005077
5783	0	1.610013	0.616977	9.778016	0.016113	0.006165	0.097778	2.107192	-3.746419	-1.004770
5784	0	1.607141	0.611868	9.753919	0.016087	0.006113	0.097537	2.113617	-3.727271	-1.001699
5785	0	1.573462	0.610699	9.704770	0.015747	0.006104	0.097046	2.117561	-3.711235	-0.999634
5786	0	1.553074	0.556040	9.650083	0.015539	0.005561	0.096499	2.116958	-3.699849	-0.999487
5787	0	1.573474	0.555238	9.631560	0.015747	0.005554	0.096313	2.114693	-3.683846	-0.994637
5788	0	1.577094	0.616313	9.522055	0.015783	0.006161	0.095219	2.117440	-3.667611	-0.991476
5789	0	1.573476	0.622704	9.533885	0.015747	0.006226	0.095337	2.119080	-3.651451	-0.990249
5790	0	1.577632	0.635092	9.552395	0.015783	0.006350	0.095523	2.120643	-3.641690	-0.989374
5791	0	1.543042	0.647195	9.424001	0.015442	0.006470	0.094238	2.123232	-3.626380	-0.988520
5792	0	1.534500	0.623221	9.412100	0.015358	0.006229	0.094119	2.126510	-3.609240	-0.987371
5793	0	1.543314	0.647009	9.393452	0.015442	0.006470	0.093933	2.126889	-3.597178	-0.984699
5794	0	1.517369	0.585895	9.393600	0.015180	0.005859	0.093935	2.126350	-3.588552	-0.986202
5795	0	1.525347	0.567521	9.375093	0.015259	0.005676	0.093750	2.125035	-3.580672	-0.986111
5796	0	1.494221	0.555093	9.362890	0.014942	0.005551	0.093629	2.124577	-3.579317	-0.988197
5797	0	1.538118	0.598290	9.405503	0.015381	0.005981	0.094055	2.126317	-3.578339	-0.983669
5798	0	1.508072	0.634621	9.393163	0.015076	0.006351	0.093932	2.121138	-3.583048	-0.980617
5799	0	1.556642	0.622686	9.356640	0.015564	0.006226	0.093567	2.122736	-3.584656	-0.982181
5800	0	1.545271	0.646927	9.417546	0.015447	0.006472	0.094176	2.119974	-3.590594	-0.982720
5801	0	1.520803	0.591858	9.429777	0.015198	0.005920	0.094299	2.117849	-3.601673	-0.980376
5802	0	1.540822	0.616090	9.435533	0.015401	0.006161	0.094357	2.118144	-3.609165	-0.982349
5803	0	1.520932	0.585806	9.472479	0.015198	0.005859	0.094727	2.116680	-3.621732	-0.981466
5804	0	1.547814	0.573432	9.441539	0.015465	0.005734	0.094418	2.116653	-3.636541	-0.980755
5805	0	1.539662	0.567101	9.545676	0.015381	0.005676	0.095459	2.110540	-3.654031	-0.980215
5806	0	1.585475	0.590404	9.606237	0.015840	0.005909	0.096065	2.104860	-3.670707	-0.977345
5807	0	1.582368	0.597694	9.637224	0.015808	0.005981	0.096375	2.099646	-3.687818	-0.970389
5808	0	1.615675	0.658358	9.551297	0.016144	0.006582	0.095515	2.101359	-3.701942	-0.973949
5809	0	1.600047	0.652750	9.680045	0.015991	0.006531	0.096802	2.097645	-3.711480	-0.973939
5810	0	1.614171	0.621584	9.722463	0.016131	0.006219	0.097226	2.094177	-3.722212	-0.974936
5811	0	1.594110	0.573875	9.820371	0.015930	0.005737	0.098206	2.095940	-3.733572	-0.974421
5812	0	1.608442	0.592161	9.746753	0.016073	0.005922	0.097469	2.095222	-3.745334	-0.975195
5813	0	1.593607	0.555457	9.802148	0.015930	0.005554	0.098022	2.095731	-3.750816	-0.977694
5814	0	1.570689	0.561431	9.801815	0.015697	0.005615	0.098020	2.094738	-3.760412	-0.977050
5815	0	1.599721	0.586070	9.875383	0.015991	0.005859	0.098755	2.096308	-3.765980	-0.977201
5816	0	1.600728	0.610775	9.807974	0.016003	0.006105	0.098081	2.099044	-3.769987	-0.978984
5817	0	1.635699	0.640501	9.820588	0.016357	0.006409	0.098206	2.094770	-3.768081	-0.974600
5818	0	1.648029	0.628210	9.771679	0.016479	0.006279	0.097717	2.098361	-3.768770	-0.965986
5819	0	1.647610	0.610636	9.741250	0.016479	0.006104	0.097412	2.101653	-3.763414	-0.965769
5820	0	1.609934	0.610758	9.826768	0.016106	0.006108	0.098267	2.100820	-3.754670	-0.969415
5821	0	1.580201	0.567654	9.729101	0.015808	0.005676	0.097290	2.101033	-3.746156	-0.964615
5822	0	1.572157	0.561482	9.686590	0.015735	0.005615	0.096864	2.100445	-3.729293	-0.966171
5823	0	1.573754	0.574191	9.692510	0.015747	0.005737	0.096924	2.105777	-3.716646	-0.968192
5824	0	1.596152	0.586825	9.637816	0.015972	0.005868	0.096376	2.106051	-3.702637	-0.973724
5825	0	1.586052	0.604469	9.613165	0.015869	0.006042	0.096130	2.108544	-3.691019	-0.969819
5826	0	1.602440	0.610893	9.564568	0.016035	0.006107	0.095644	2.110331	-3.676874	-0.968084
5827	0	1.580109	0.653445	9.521576	0.015808	0.006531	0.095215	2.114667	-3.667073	-0.969858
5828	0	1.602752	0.647602	9.558378	0.016038	0.006476	0.095582	2.114137	-3.653213	-0.971947
5829	0	1.555559	0.604567	9.466670	0.015564	0.006042	0.094666	2.117881	-3.641727	-0.972072
5830	0	1.541749	0.581057	9.448511	0.015425	0.005804	0.094484	2.125571	-3.631642	-0.967019
5831	0	1.518753	0.561941	9.454485	0.015198	0.005615	0.094543	2.130429	-3.617946	-0.962308
5832	0	1.535196	0.574282	9.454678	0.015360	0.005745	0.094545	2.127821	-3.606970	-0.964013
5833	0	1.513490	0.537343	9.399430	0.015137	0.005371	0.093994	2.130608	-3.603385	-0.966217
5834	0	1.531496	0.604289	9.368936	0.015316	0.006046	0.093689	2.126461	-3.600699	-0.965561
5835	0	1.544511	0.635179	9.411540	0.015442	0.006348	0.094116	2.131448	-3.603232	-0.966537
5836	0	1.545004	0.641942	9.399162	0.015448	0.006416	0.093992	2.135218	-3.604817	-0.970728
5837	0	1.538232	0.628594	9.387188	0.015381	0.006287	0.093872	2.134405	-3.605199	-0.973516
5838	0	1.551222	0.597892	9.460252	0.015506	0.005980	0.094604	2.133692	-3.611595	-0.972447
5839	0	1.557128	0.604201	9.460332	0.015564	0.006042	0.094604	2.133168	-3.619053	-0.971980
5840	0	1.516354	0.530269	9.417268	0.015151	0.005308	0.094174	2.126678	-3.632863	-0.973301
5841	0	1.532929	0.585427	9.478638	0.015320	0.005859	0.094788	2.120620	-3.642888	-0.972361
5842	0	1.541157	0.554063	9.582064	0.015400	0.005544	0.095822	2.117046	-3.655392	-0.972531
5843	0	1.563715	0.604158	9.557913	0.015625	0.006042	0.095581	2.116050	-3.668543	-0.973136
5844	0	1.572231	0.652556	9.545233	0.015710	0.006528	0.095454	2.113393	-3.682049	-0.978996
5845	0	1.618670	0.652904	9.594529	0.016174	0.006531	0.095947	2.111451	-3.695403	-0.976138
5846	0	1.627023	0.651862	9.612446	0.016260	0.006527	0.096126	2.101701	-3.705960	-0.969718
5847	0	1.618309	0.616091	9.710570	0.016174	0.006165	0.097107	2.097535	-3.714894	-0.974020
5848	0	1.571154	0.603024	9.691990	0.015703	0.006035	0.096921	2.092151	-3.723352	-0.969682
5849	0	1.575748	0.580168	9.710505	0.015747	0.005798	0.097107	2.096110	-3.734261	-0.969806
5850	0	1.602129	0.586386	9.746695	0.016012	0.005865	0.097468	2.094729	-3.743570	-0.970417
5851	0	1.612298	0.591962	9.820402	0.016113	0.005920	0.098206	2.093827	-3.753523	-0.966409
5852	0	1.619706	0.604388	9.752955	0.016193	0.006041	0.097530	2.097655	-3.756470	-0.963699
5853	0	1.630224	0.616436	9.771632	0.016296	0.006165	0.097717	2.097444	-3.761951	-0.960085
5854	0	1.648874	0.671706	9.771451	0.016491	0.006713	0.097714	2.102230	-3.758016	-0.962421
5855	0	1.605192	0.628734	9.777833	0.016052	0.006287	0.097778	2.103053	-3.756257	-0.965631
5856	0	1.623337	0.604320	9.814472	0.016234	0.006043	0.098145	2.102790	-3.753655	-0.970975
5857	0	1.604477	0.586451	9.875579	0.016052	0.005859	0.098755	2.108649	-3.743608	-0.977555
5858	0	1.578568	0.587226	9.765816	0.015793	0.005869	0.097657	2.112513	-3.733813	-0.984986
5859	0	1.574299	0.561754	9.753471	0.015747	0.005615	0.097534	2.115113	-3.727672	-0.984393
5860	0	1.597695	0.598211	9.704798	0.015983	0.005985	0.097047	2.111340	-3.719599	-0.983594
5861	0	1.586048	0.610542	9.637582	0.015869	0.006104	0.096375	2.113454	-3.707958	-0.980562
5862	0	1.602521	0.635328	9.607271	0.016035	0.006351	0.096071	2.116591	-3.694841	-0.978606
5863	0	1.579495	0.683815	9.625444	0.015808	0.006836	0.096252	2.119045	-3.677824	-0.977536
5864	0	1.601193	0.635762	9.546467	0.016026	0.006351	0.095463	2.126191	-3.660166	-0.972106
5865	0	1.554853	0.622831	9.533926	0.015564	0.006226	0.095337	2.129295	-3.640275	-0.975752
5866	0	1.558493	0.574615	9.424343	0.015594	0.005742	0.094242	2.134084	-3.627336	-0.974839
5867	0	1.500537	0.537202	9.454488	0.015015	0.005371	0.094543	2.135055	-3.614763	-0.973885
5868	0	1.529434	0.586539	9.436298	0.015301	0.005860	0.094362	2.141069	-3.605621	-0.977873
5869	0	1.531323	0.616491	9.466657	0.015320	0.006165	0.094666	2.141427	-3.596273	-0.980758
5870	0	1.542467	0.604271	9.393563	0.015429	0.006042	0.093935	2.141637	-3.590176	-0.981094
5871	0	1.561981	0.647269	9.338445	0.015625	0.006470	0.093384	2.145159	-3.582446	-0.978360
5872	0	1.542910	0.647824	9.332389	0.015431	0.006475	0.093324	2.148500	-3.578250	-0.977999
5873	0	1.556327	0.653115	9.387216	0.015564	0.006531	0.093872	2.148954	-3.576028	-0.981265
5874	0	1.562079	0.635028	9.283468	0.015623	0.006348	0.092834	2.152114	-3.571824	-0.978311
5875	0	1.532027	0.616547	9.320055	0.015320	0.006165	0.093201	2.153224	-3.571005	-0.980057
5876	0	1.532364	0.568181	9.362607	0.015320	0.005677	0.093627	2.158778	-3.574330	-0.978427
5877	0	1.520521	0.555450	9.387085	0.015198	0.005554	0.093872	2.159192	-3.582036	-0.982290
5878	0	1.533898	0.573808	9.441769	0.015334	0.005737	0.094419	2.160135	-3.586554	-0.984383
5879	0	1.563093	0.616866	9.484739	0.015625	0.006165	0.094849	2.165041	-3.592367	-0.979713
5880	0	1.577142	0.647703	9.453847	0.015759	0.006477	0.094541	2.164740	-3.606596	-0.981614
5881	0	1.575658	0.653440	9.533509	0.015747	0.006531	0.095337	2.169121	-3.616653	-0.981773
5882	0	1.584009	0.640990	9.557547	0.015827	0.006415	0.095577	2.162741	-3.630701	-0.984220
5883	0	1.569741	0.610565	9.557905	0.015686	0.006104	0.095581	2.165342	-3.642961	-0.985163
5884	0	1.572167	0.579901	9.642889	0.015709	0.005802	0.096431	2.161715	-3.656732	-0.984300
5885	0	1.570201	0.549484	9.679907	0.015686	0.005493	0.096802	2.163760	-3.674282	-0.983003
5886	0	1.572836	0.567457	9.716076	0.015718	0.005679	0.097162	2.158494	-3.685689	-0.983219
5887	0	1.582100	0.566741	9.747157	0.015808	0.005676	0.097473	2.148296	-3.699405	-0.988705
5888	0	1.608895	0.595831	9.728472	0.016078	0.005963	0.097286	2.142482	-3.710931	-0.985456
5889	0	1.636325	0.652920	9.777745	0.016357	0.006531	0.097778	2.140679	-3.716369	-0.982482
5890	0	1.680451	0.640456	9.826233	0.016796	0.006405	0.098264	2.140363	-3.724780	-0.981662
5891	0	1.605828	0.665352	9.747210	0.016052	0.006653	0.097473	2.141169	-3.730493	-0.981000
5892	0	1.600530	0.628904	9.820218	0.016003	0.006288	0.098203	2.142816	-3.732231	-0.978490
5893	0	1.605259	0.580417	9.844931	0.016052	0.005798	0.098450	2.149486	-3.731304	-0.980384
5894	0	1.593149	0.550759	9.808216	0.015930	0.005505	0.098083	2.152895	-3.731504	-0.980763
5895	0	1.610570	0.531417	9.808452	0.016113	0.005310	0.098083	2.157545	-3.721321	-0.982586
5896	0	1.590986	0.592892	9.845143	0.015915	0.005928	0.098451	2.158435	-3.714101	-0.981182
5897	0	1.580094	0.598245	9.820666	0.015808	0.005981	0.098206	2.159480	-3.704393	-0.982367
5898	0	1.602806	0.635133	9.729340	0.016038	0.006349	0.097292	2.162529	-3.691413	-0.985763
5899	0	1.634752	0.634840	9.741372	0.016357	0.006348	0.097412	2.163283	-3.678418	-0.991043
5900	0	1.620779	0.628719	9.723315	0.016215	0.006288	0.097232	2.162707	-3.668200	-0.988594
5901	0	1.591790	0.629318	9.637611	0.015930	0.006287	0.096375	2.170229	-3.652304	-0.982096
5902	0	1.583322	0.569119	9.589078	0.015844	0.005689	0.095889	2.173044	-3.637710	-0.980926
5903	0	1.579447	0.567450	9.582755	0.015808	0.005676	0.095825	2.170794	-3.620055	-0.983837
5904	0	1.534223	0.554953	9.552565	0.015353	0.005550	0.095524	2.169615	-3.605575	-0.984198
5905	0	1.537586	0.567544	9.521570	0.015381	0.005676	0.095215	2.168495	-3.598219	-0.983031
5906	0	1.585096	0.616529	9.485070	0.015859	0.006163	0.094850	2.171513	-3.587607	-0.976824
5907	0	1.561606	0.622547	9.478908	0.015625	0.006226	0.094788	2.171224	-3.575461	-0.975379
5908	0	1.566230	0.653434	9.430280	0.015668	0.006530	0.094302	2.176542	-3.567302	-0.972285
5909	0	1.549613	0.634556	9.423954	0.015503	0.006348	0.094238	2.173902	-3.557680	-0.971733
5910	0	1.542210	0.634311	9.424107	0.015428	0.006343	0.094240	2.174047	-3.549655	-0.970907
5911	0	1.543936	0.598271	9.417758	0.015442	0.005981	0.094177	2.175481	-3.545226	-0.971936
5912	0	1.543617	0.591925	9.326191	0.015436	0.005922	0.093262	2.171696	-3.543854	-0.972561
5913	0	1.501487	0.580004	9.381089	0.015015	0.005798	0.093811	2.173642	-3.542806	-0.968149
5914	0	1.563100	0.585926	9.435859	0.015625	0.005862	0.094359	2.170046	-3.548728	-0.967135
5915	0	1.538441	0.598371	9.435963	0.015381	0.005981	0.094360	2.172768	-3.551661	-0.975339
5916	0	1.545345	0.604172	9.478519	0.015449	0.006046	0.094786	2.167278	-3.556180	-0.977331
5917	0	1.539085	0.622270	9.441995	0.015381	0.006226	0.094421	2.163847	-3.566917	-0.979427
5918	0	1.577289	0.646228	9.508805	0.015767	0.006463	0.095089	2.162918	-3.572518	-0.979745
5919	0	1.575250	0.628168	9.472599	0.015747	0.006287	0.094727	2.157011	-3.577694	-0.983328
5920	0	1.540123	0.584343	9.539478	0.015391	0.005849	0.095396	2.150536	-3.588189	-0.983760
5921	0	1.557237	0.591798	9.582398	0.015564	0.005920	0.095825	2.147671	-3.596865	-0.986663
5922	0	1.559188	0.554545	9.606475	0.015580	0.005548	0.096066	2.144118	-3.609466	-0.986536
5923	0	1.563601	0.554850	9.649513	0.015625	0.005554	0.096497	2.137449	-3.621152	-0.988853
5924	0	1.596063	0.597297	9.667422	0.015952	0.005969	0.096676	2.142031	-3.629918	-0.987562
5925	0	1.617813	0.622060	9.680144	0.016174	0.006226	0.096802	2.136156	-3.633061	-0.987494
5926	0	1.624603	0.626669	9.692297	0.016243	0.006276	0.096923	2.125069	-3.635289	-0.981595
5927	0	1.630882	0.647127	9.734889	0.016296	0.006470	0.097351	2.126897	-3.648556	-0.981468
5928	0	1.638637	0.629160	9.740651	0.016382	0.006289	0.097407	2.129340	-3.652096	-0.985009
5929	0	1.605812	0.567708	9.820456	0.016052	0.005676	0.098206	2.130254	-3.657602	-0.986084
5930	0	1.564077	0.536971	9.771386	0.015636	0.005372	0.097714	2.127500	-3.661315	-0.988157
5931	0	1.569104	0.555111	9.704527	0.015686	0.005554	0.097046	2.123876	-3.665838	-0.992849
5932	0	1.611810	0.578807	9.753327	0.016123	0.005792	0.097532	2.119585	-3.658945	-0.995549
5933	0	1.629126	0.604410	9.777907	0.016296	0.006042	0.097778	2.121343	-3.651600	-0.999377
5934	0	1.622020	0.641228	9.741379	0.016225	0.006412	0.097413	2.122047	-3.644796	-0.995438
5935	0	1.635159	0.647401	9.771798	0.016357	0.006470	0.097717	2.126871	-3.636650	-0.993024
5936	0	1.603442	0.629591	9.753592	0.016040	0.006294	0.097535	2.128678	-3.628957	-0.995925
5937	0	1.592066	0.604162	9.686441	0.015930	0.006042	0.096863	2.127497	-3.616398	-0.993846
5938	0	1.578487	0.579822	9.686622	0.015789	0.005796	0.096866	2.129467	-3.610167	-0.995181
5939	0	1.567858	0.567837	9.704698	0.015686	0.005676	0.097046	2.131764	-3.600062	-0.996225
5940	0	1.578544	0.580579	9.607224	0.015793	0.005802	0.096071	2.135888	-3.589944	-0.994974
5941	0	1.579657	0.561968	9.564373	0.015808	0.005615	0.095642	2.140937	-3.574881	-0.990706
5942	0	1.565481	0.574422	9.558538	0.015663	0.005746	0.095584	2.138751	-3.563614	-0.984125
5943	0	1.585848	0.665632	9.460603	0.015869	0.006653	0.094604	2.142749	-3.549422	-0.987237
5944	0	1.584180	0.653957	9.509639	0.015847	0.006537	0.095096	2.145153	-3.541603	-0.989446
5945	0	1.573790	0.647124	9.497212	0.015747	0.006470	0.094971	2.146786	-3.529240	-0.990325
5946	0	1.547722	0.617063	9.472934	0.015484	0.006167	0.094728	2.150469	-3.519924	-0.987603
5947	0	1.531399	0.579792	9.448339	0.015320	0.005798	0.094482	2.149825	-3.511537	-0.988476
5948	0	1.518589	0.591799	9.387303	0.015185	0.005919	0.093873	2.147963	-3.510856	-0.990893
5949	0	1.507682	0.567765	9.362766	0.015076	0.005676	0.093628	2.149530	-3.510939	-0.989334
5950	0	1.538107	0.579792	9.423775	0.015383	0.005800	0.094237	2.146588	-3.507582	-0.984759
5951	0	1.557034	0.585993	9.460341	0.015564	0.005859	0.094604	2.147186	-3.514003	-0.980743
5952	0	1.533613	0.604620	9.368529	0.015332	0.006043	0.093686	2.150452	-3.517476	-0.979398
5953	0	1.581555	0.640833	9.399291	0.015808	0.006409	0.093994	2.149993	-3.525206	-0.981808
5954	0	1.558755	0.609787	9.472248	0.015578	0.006103	0.094724	2.144369	-3.535075	-0.984745
5955	0	1.594117	0.609882	9.441983	0.015930	0.006104	0.094421	2.138748	-3.547066	-0.982690
5956	0	1.565829	0.596608	9.508746	0.015647	0.005972	0.095089	2.131805	-3.559394	-0.984310
5957	0	1.539480	0.585991	9.496841	0.015381	0.005859	0.094971	2.132379	-3.574927	-0.975273
5958	0	1.542398	0.560908	9.569628	0.015409	0.005616	0.095698	2.123994	-3.592073	-0.977894
5959	0	1.557533	0.561536	9.618956	0.015564	0.005615	0.096191	2.124135	-3.604289	-0.979395
5960	0	1.565657	0.579661	9.581896	0.015647	0.005798	0.095820	2.122063	-3.614481	-0.980167
5961	0	1.581790	0.622401	9.637301	0.015808	0.006226	0.096375	2.120153	-3.624799	-0.975647
5962	0	1.608592	0.658511	9.661260	0.016071	0.006588	0.096615	2.116816	-3.640755	-0.977982
5963	0	1.624007	0.640832	9.710617	0.016235	0.006409	0.097107	2.116333	-3.645006	-0.980031
5964	0	1.606823	0.622213	9.698205	0.016062	0.006225	0.096983	2.113399	-3.651277	-0.986480
5965	0	1.581455	0.562051	9.722765	0.015808	0.005615	0.097229	2.119455	-3.657616	-0.982787
5966	0	1.576629	0.562528	9.716397	0.015759	0.005625	0.097165	2.119975	-3.664363	-0.980951
5967	0	1.581469	0.561688	9.765509	0.015808	0.005615	0.097656	2.121775	-3.670825	-0.977492
5968	0	1.624945	0.579786	9.820262	0.016248	0.005801	0.098203	2.117851	-3.671447	-0.983261
5969	0	1.586961	0.610811	9.790003	0.015869	0.006104	0.097900	2.123094	-3.670685	-0.988500
5970	0	1.630133	0.623723	9.783754	0.016297	0.006234	0.097838	2.126547	-3.674059	-0.985929
5971	0	1.641797	0.653418	9.777817	0.016418	0.006531	0.097778	2.130402	-3.672188	-0.987905
5972	0	1.635172	0.629077	9.753418	0.016356	0.006293	0.097533	2.127318	-3.665311	-0.988223
5973	0	1.604821	0.616487	9.790103	0.016052	0.006165	0.097900	2.127524	-3.659299	-0.985308
5974	0	1.597631	0.579762	9.753621	0.015983	0.005798	0.097535	2.126505	-3.650606	-0.983332
5975	0	1.573641	0.543456	9.723059	0.015747	0.005432	0.097229	2.129102	-3.636805	-0.982318
5976	0	1.565357	0.574056	9.644031	0.015665	0.005741	0.096438	2.128218	-3.621886	-0.981899
5977	0	1.555433	0.542919	9.619313	0.015564	0.005432	0.096191	2.124570	-3.609106	-0.985484
[truncated: 501 more rows]
