# Supplementary material for: Properties of traditional bamboo carrying poles have implications for user interactions
Source: PLoS One. 2018 May 10;13(5):e0196208. doi: 10.1371/journal.pone.0196208 (PMC5945030; doi:10.1371/journal.pone.0196208)
Supplement: S1 Text — (ZIP) [file pone.0196208.s005.zip › ResTest_PoleC_L2Load2.txt]

// Start Time: Unknown
// Update Rate: 100.0Hz
// Filter Profile: human (34.3)
// Firmware Version: 2.1.4
PacketCounter	SampleTimeFine	Acc_X	Acc_Y	Acc_Z	VelInc_X	VelInc_Y	VelInc_Z	Roll	Pitch	Yaw	Latitude	Longitude	Altitude	Vel_X	Vel_Y	Vel_Z
3983	0	-1.595775	2.115116	10.984123	-0.015930	0.021057	0.109863	1.777539	4.700977	-4.562492
3984	0	-1.649696	1.106172	12.599410	-0.016486	0.010896	0.126010	1.928030	4.708266	-4.544183
3985	0	-1.620831	0.340013	13.860870	-0.016235	0.003174	0.138611	2.113814	4.683088	-4.538293
3986	0	-1.536065	0.593373	14.055177	-0.015448	0.005707	0.140552	2.296137	4.612414	-4.553354
3987	0	-1.419632	1.713335	14.226066	-0.014343	0.016907	0.142273	2.474905	4.496046	-4.577572
3988	0	-1.396254	2.218845	14.320092	-0.014169	0.022001	0.143209	2.620280	4.334001	-4.603292
3989	0	-1.518134	3.193957	13.781400	-0.015442	0.031799	0.137817	2.731287	4.122541	-4.638994
3990	0	-1.574827	3.538733	14.081708	-0.016068	0.035320	0.140798	2.779902	3.868701	-4.668335
3991	0	-1.657148	6.058971	15.758773	-0.017029	0.060608	0.157532	2.760637	3.553202	-4.672986
3992	0	-1.240824	-1.915987	13.701891	-0.012830	-0.019260	0.136966	2.838017	3.187448	-4.692345
3993	0	-1.211722	1.379974	13.381829	-0.012573	0.013672	0.133789	2.940163	2.799874	-4.725263
3994	0	-1.252737	0.366920	12.598604	-0.013006	0.003660	0.125937	2.940223	2.366090	-4.774026
3995	0	-1.608661	2.682583	9.777439	-0.016479	0.026794	0.097717	2.966864	1.917551	-4.838715
3996	0	-1.822058	4.538748	9.668127	-0.018622	0.045351	0.096622	2.997150	1.465782	-4.879471
3997	0	-1.640111	1.393087	8.063034	-0.016724	0.013916	0.080566	3.003911	1.014743	-4.910606
3998	0	-1.234959	2.963952	6.294329	-0.012599	0.029625	0.062901	3.017684	0.585493	-4.942600
3999	0	-0.905869	0.728803	6.277333	-0.009277	0.007263	0.062744	3.053947	0.189520	-4.969324
4000	0	-0.768201	0.103032	5.006477	-0.007835	0.001017	0.050041	3.078166	-0.161207	-5.005946
4001	0	-0.397504	1.123064	4.230827	-0.004089	0.011230	0.042297	3.074471	-0.461986	-5.029315
4002	0	-0.204025	0.579427	4.554852	-0.002139	0.005796	0.045544	3.067338	-0.707610	-5.052172
4003	0	-0.084076	1.227639	4.333414	-0.000916	0.012268	0.043335	3.088682	-0.899259	-5.070521
4004	0	0.064233	1.087964	4.589120	0.000585	0.010880	0.045892	3.086692	-1.039844	-5.084118
4005	0	0.131937	1.556099	4.327387	0.001282	0.015564	0.043274	3.079354	-1.135193	-5.088986
4006	0	0.064751	0.891592	4.791024	0.000630	0.008904	0.047913	3.107064	-1.175443	-5.089091
4007	0	-0.091840	0.788005	5.334372	-0.000916	0.007874	0.053345	3.121092	-1.169400	-5.088145
4008	0	-0.149047	-0.304479	4.528720	-0.001471	-0.003041	0.045288	3.112392	-1.117872	-5.085101
4009	0	-0.394433	1.434380	3.844806	-0.003906	0.014343	0.038452	3.115970	-1.010405	-5.085385
4010	0	-0.620080	1.782067	4.618211	-0.006135	0.017822	0.046190	3.114874	-0.854388	-5.073635
4011	0	-0.864058	2.386373	4.868971	-0.008545	0.023865	0.048706	3.117344	-0.641512	-5.055127
4012	0	-0.864936	1.586521	5.726097	-0.008521	0.015867	0.057280	3.116926	-0.391676	-5.019142
4013	0	-0.841412	0.984150	6.784762	-0.008240	0.009827	0.067871	3.146553	-0.101553	-4.990848
4014	0	-0.752194	1.187326	6.304578	-0.007345	0.011868	0.063067	3.160399	0.213445	-4.962050
4015	0	-0.700848	0.944733	5.601126	-0.006836	0.009460	0.056030	3.140474	0.560864	-4.941562
4016	0	-0.858952	2.199729	7.402778	-0.008339	0.021999	0.074056	3.143725	0.936327	-4.906981
4017	0	-0.993629	1.429055	10.501602	-0.009583	0.014343	0.105042	3.092229	1.317421	-4.873773
4018	0	-0.970162	2.077000	11.535576	-0.009328	0.020820	0.115377	3.048331	1.681756	-4.839706
4019	0	-0.887600	1.829454	12.857708	-0.008484	0.018311	0.128601	3.038635	2.026431	-4.809359
4020	0	-0.969754	2.302079	12.216942	-0.009356	0.022979	0.122204	3.082729	2.340969	-4.776843
4021	0	-0.974180	0.977880	10.989869	-0.009460	0.009766	0.109924	3.101186	2.632638	-4.755196
4022	0	-1.124273	2.364785	12.181160	-0.010948	0.023710	0.121826	3.047498	2.904022	-4.728105
4023	0	-1.503714	2.073336	15.659578	-0.014709	0.020813	0.156616	2.993765	3.140976	-4.708392
4024	0	-1.721103	2.648105	16.045845	-0.016972	0.026507	0.160480	2.978320	3.309512	-4.700989
4025	0	-1.736073	3.782498	14.639438	-0.017212	0.037781	0.146423	3.015205	3.423075	-4.689538
4026	0	-1.784068	2.082313	15.118130	-0.017760	0.020782	0.151196	3.047891	3.482867	-4.679947
4027	0	-1.892447	2.691818	15.685963	-0.018921	0.026917	0.156860	3.049135	3.485611	-4.683949
4028	0	-1.852599	2.319436	16.121224	-0.018623	0.023257	0.161192	3.003154	3.417410	-4.690181
4029	0	-1.788676	2.917985	16.017553	-0.018066	0.029175	0.160156	3.004046	3.291336	-4.704376
4030	0	-1.566128	3.461124	14.744596	-0.015903	0.034554	0.147433	3.044211	3.107863	-4.722497
4031	0	-1.398613	1.970763	14.321034	-0.014282	0.019653	0.143188	3.083075	2.873846	-4.741679
4032	0	-1.231741	1.845498	14.062893	-0.012664	0.018416	0.140603	3.109691	2.594337	-4.758872
4033	0	-1.042029	1.629315	13.308776	-0.010803	0.016296	0.133057	3.101777	2.268176	-4.786378
4034	0	-0.948555	2.204114	12.014441	-0.009863	0.022028	0.120116	3.108881	1.914884	-4.816293
4035	0	-0.831548	2.120772	10.597969	-0.008667	0.021179	0.105957	3.134090	1.542699	-4.852246
4036	0	-0.856237	1.419368	9.663324	-0.008885	0.014152	0.096610	3.177966	1.164724	-4.881437
4037	0	-0.855482	1.461583	8.998993	-0.008850	0.014587	0.089966	3.208127	0.794532	-4.910555
4038	0	-0.885197	1.446630	8.095024	-0.009112	0.014456	0.080923	3.216701	0.432483	-4.940693
4039	0	-0.863527	1.654602	7.027701	-0.008850	0.016541	0.070251	3.219806	0.090777	-4.977827
4040	0	-0.800872	1.429314	6.019075	-0.008178	0.014292	0.060168	3.216531	-0.223009	-5.006260
4041	0	-0.787169	1.257890	5.116534	-0.007996	0.012573	0.051147	3.224370	-0.493508	-5.039605
4042	0	-0.736416	1.716736	4.704254	-0.007461	0.017161	0.047029	3.234163	-0.718908	-5.059950
4043	0	-0.681156	1.550844	5.262183	-0.006897	0.015503	0.052612	3.242635	-0.898565	-5.071403
4044	0	-0.526580	1.215278	5.147402	-0.005328	0.012156	0.051467	3.234602	-1.033944	-5.082131
4045	0	-0.300940	1.190031	5.017383	-0.003052	0.011902	0.050171	3.230385	-1.128344	-5.095659
4046	0	-0.215038	1.079513	5.212956	-0.002171	0.010799	0.052128	3.220716	-1.171764	-5.099371
4047	0	-0.128163	1.000820	5.102570	-0.001282	0.010010	0.051025	3.217160	-1.171990	-5.099703
4048	0	-0.032323	0.866348	4.699690	-0.000305	0.008663	0.046997	3.217895	-1.128787	-5.095751
4049	0	-0.022129	0.842636	4.626385	-0.000183	0.008423	0.046265	3.226588	-1.035913	-5.088577
4050	0	-0.027212	1.130104	5.065539	-0.000207	0.011298	0.050656	3.233029	-0.891938	-5.079259
4051	0	-0.180012	1.257109	5.431887	-0.001709	0.012573	0.054321	3.229354	-0.704390	-5.061140
4052	0	-0.355830	1.304896	6.022569	-0.003437	0.013056	0.060231	3.218157	-0.478966	-5.038852
4053	0	-0.589190	1.128960	6.700357	-0.005737	0.011292	0.067017	3.218208	-0.218844	-5.020801
4054	0	-0.714736	1.061675	6.068049	-0.006994	0.010615	0.060699	3.225721	0.065354	-5.000647
4055	0	-0.884959	1.885852	6.326867	-0.008667	0.018860	0.063293	3.229491	0.385324	-4.971935
4056	0	-1.161745	1.860299	8.620817	-0.011357	0.018612	0.086241	3.224490	0.723210	-4.946650
4057	0	-1.266672	2.193961	8.883650	-0.012390	0.021973	0.088867	3.189112	1.070441	-4.912039
4058	0	-1.347371	1.844006	10.335427	-0.013151	0.018478	0.103389	3.153545	1.421285	-4.875507
4059	0	-1.372620	2.097603	12.301089	-0.013367	0.020996	0.123047	3.140861	1.750443	-4.847409
4060	0	-1.220065	1.985938	11.275918	-0.011890	0.019860	0.112792	3.145537	2.060123	-4.820830
4061	0	-1.134808	1.641969	11.685347	-0.011047	0.016418	0.116882	3.151691	2.351235	-4.798089
4062	0	-1.152014	2.524881	13.596813	-0.011203	0.025272	0.135990	3.136133	2.613503	-4.772263
4063	0	-1.187147	2.112503	13.975573	-0.011597	0.021179	0.139771	3.095492	2.835465	-4.751918
4064	0	-1.209601	2.170942	14.607396	-0.011867	0.021737	0.146089	3.076675	3.012996	-4.738123
4065	0	-1.242835	2.588805	15.373317	-0.012268	0.025879	0.153748	3.085384	3.130438	-4.726810
4066	0	-1.273135	2.355186	14.967634	-0.012641	0.023516	0.149690	3.114263	3.198246	-4.714822
4067	0	-1.362879	2.289634	14.873978	-0.013611	0.022888	0.148743	3.120751	3.211692	-4.710550
4068	0	-1.541572	2.135070	15.491071	-0.015479	0.021379	0.154901	3.099195	3.165754	-4.718783
4069	0	-1.634419	2.635859	15.089514	-0.016479	0.026367	0.150879	3.090510	3.064958	-4.731636
4070	0	-1.681290	3.071590	14.714391	-0.017009	0.030684	0.147128	3.112377	2.915788	-4.747126
4071	0	-1.689757	2.733304	14.174444	-0.017151	0.027283	0.141724	3.148450	2.715083	-4.763910
4072	0	-1.613566	2.288202	13.484035	-0.016427	0.022861	0.134809	3.160514	2.471479	-4.781640
4073	0	-1.536548	2.143330	12.821112	-0.015686	0.021423	0.128174	3.163461	2.189864	-4.809312
4074	0	-1.402890	2.249790	11.918483	-0.014357	0.022479	0.119149	3.175140	1.880806	-4.835340
4075	0	-1.219077	2.072259	11.038175	-0.012512	0.020691	0.110352	3.201613	1.553500	-4.863443
4076	0	-1.026528	1.742613	10.255627	-0.010574	0.017392	0.102530	3.233536	1.214026	-4.892908
4077	0	-0.832536	1.632086	9.175753	-0.008606	0.016296	0.091736	3.258595	0.869863	-4.921852
4078	0	-0.685086	1.440240	8.556604	-0.007107	0.014388	0.085547	3.273064	0.532867	-4.950694
4079	0	-0.551658	1.404385	7.704155	-0.005737	0.014038	0.077026	3.277691	0.210735	-4.981544
4080	0	-0.431090	1.227929	6.882258	-0.004489	0.012278	0.068811	3.277386	-0.080320	-5.007889
4081	0	-0.394161	1.202874	6.244760	-0.004089	0.012024	0.062439	3.283503	-0.345875	-5.037459
4082	0	-0.454466	1.228527	5.941462	-0.004663	0.012277	0.059407	3.297539	-0.568179	-5.059779
4083	0	-0.533702	1.374046	5.542732	-0.005432	0.013733	0.055420	3.310439	-0.759518	-5.077793
4084	0	-0.578852	1.399719	5.330613	-0.005859	0.013991	0.053300	3.320240	-0.907164	-5.084622
4085	0	-0.538533	1.342894	5.261682	-0.005432	0.013428	0.052612	3.321363	-1.006231	-5.093484
4086	0	-0.567760	1.312254	5.201507	-0.005706	0.013124	0.052011	3.316016	-1.066674	-5.097347
4087	0	-0.560654	1.360692	5.591003	-0.005615	0.013611	0.055908	3.307831	-1.084113	-5.102717
4088	0	-0.548522	1.360329	5.493333	-0.005476	0.013602	0.054935	3.309892	-1.065247	-5.098349
4089	0	-0.423878	1.239272	4.998484	-0.004211	0.012390	0.049988	3.316535	-1.004285	-5.098659
4090	0	-0.358145	1.416827	5.071032	-0.003535	0.014165	0.050714	3.324905	-0.903075	-5.091170
4091	0	-0.343069	1.238919	5.669747	-0.003357	0.012390	0.056702	3.324009	-0.757421	-5.077556
4092	0	-0.318535	1.086125	6.022913	-0.003086	0.010862	0.060234	3.323132	-0.572026	-5.061075
4093	0	-0.317579	1.146705	6.402124	-0.003052	0.011475	0.064026	3.311049	-0.354054	-5.042026
4094	0	-0.392206	1.188132	7.291755	-0.003761	0.011884	0.072926	3.309133	-0.105771	-5.015216
4095	0	-0.506532	1.354593	7.750369	-0.004883	0.013550	0.077515	3.305900	0.159339	-4.993073
4096	0	-0.661936	1.664241	7.924184	-0.006418	0.016653	0.079256	3.294017	0.443771	-4.969851
4097	0	-0.859592	1.659406	9.141041	-0.008362	0.016602	0.091431	3.288636	0.731784	-4.944112
4098	0	-0.999747	1.925656	10.033358	-0.009731	0.019270	0.100357	3.277936	1.029817	-4.920883
4099	0	-1.155513	1.962839	10.507866	-0.011292	0.019653	0.105103	3.255499	1.311677	-4.893359
4100	0	-1.289477	2.048825	11.778051	-0.012615	0.020513	0.117806	3.236551	1.579027	-4.872856
4101	0	-1.387007	2.146942	12.222700	-0.013611	0.021484	0.122253	3.226860	1.817792	-4.852425
4102	0	-1.383749	2.131487	11.540289	-0.013613	0.021334	0.115426	3.212374	2.036729	-4.831924
4103	0	-1.468603	2.703481	13.156818	-0.014465	0.027039	0.131592	3.212482	2.224880	-4.813957
4104	0	-1.469588	2.578339	14.111324	-0.014511	0.025809	0.141128	3.194035	2.372130	-4.800024
4105	0	-1.337448	2.073240	13.548831	-0.013245	0.020752	0.135498	3.179270	2.480542	-4.793099
4106	0	-1.255114	2.223520	14.206570	-0.012480	0.022237	0.142072	3.178675	2.537299	-4.788340
4107	0	-1.167800	2.509340	14.513860	-0.011658	0.025085	0.145142	3.184886	2.553192	-4.788767
4108	0	-1.165597	2.162192	14.074470	-0.011697	0.021622	0.140741	3.184372	2.520219	-4.787398
4109	0	-1.149685	2.111080	14.405206	-0.011597	0.021118	0.144043	3.177001	2.442046	-4.795563
4110	0	-1.149903	2.232990	13.894573	-0.011648	0.022325	0.138934	3.179165	2.321017	-4.805898
4111	0	-1.194424	2.535629	13.459560	-0.012146	0.025330	0.134583	3.198730	2.152617	-4.820012
4112	0	-1.232173	2.155999	12.956349	-0.012553	0.021536	0.129545	3.216211	1.951460	-4.840196
4113	0	-1.244570	1.979435	12.099460	-0.012695	0.019775	0.120972	3.229632	1.718975	-4.861887
4114	0	-1.225302	2.055220	11.585686	-0.012522	0.020544	0.115829	3.232686	1.458034	-4.885800
4115	0	-1.255680	2.040273	10.653424	-0.012817	0.020386	0.106506	3.245344	1.183335	-4.911045
4116	0	-1.177298	2.000573	9.956776	-0.012025	0.019990	0.099541	3.257932	0.899611	-4.940197
4117	0	-1.094292	1.918503	9.212517	-0.011169	0.019165	0.092102	3.277354	0.624105	-4.965585
4118	0	-0.944906	1.885252	8.453218	-0.009655	0.018835	0.084513	3.296094	0.351627	-4.993645
4119	0	-0.817737	1.722299	7.905748	-0.008362	0.017212	0.079041	3.307927	0.090535	-5.022805
4120	0	-0.665004	1.461301	7.267244	-0.006804	0.014606	0.072659	3.314654	-0.146284	-5.045508
4121	0	-0.536764	1.202816	6.720913	-0.005493	0.012024	0.067200	3.319000	-0.356353	-5.062935
4122	0	-0.387700	1.154183	6.258083	-0.003978	0.011542	0.062574	3.316102	-0.537274	-5.079986
4123	0	-0.297136	1.184453	6.146564	-0.003052	0.011841	0.061462	3.321595	-0.683976	-5.096782
4124	0	-0.265136	1.313336	6.037027	-0.002710	0.013129	0.060369	3.328342	-0.793219	-5.110159
4125	0	-0.271135	1.263565	5.578755	-0.002747	0.012634	0.055786	3.330311	-0.863703	-5.112722
4126	0	-0.296157	1.153914	5.871922	-0.002978	0.011538	0.058719	3.332811	-0.895648	-5.115247
4127	0	-0.366158	1.354877	5.938748	-0.003662	0.013550	0.059387	3.330386	-0.896529	-5.113199
4128	0	-0.471759	1.189740	5.627318	-0.004699	0.011899	0.056274	3.327338	-0.858904	-5.114482
4129	0	-0.559302	1.342912	5.651440	-0.005554	0.013428	0.056519	3.330629	-0.782027	-5.105574
4130	0	-0.612346	1.416277	5.808928	-0.006062	0.014162	0.058096	3.333363	-0.663005	-5.096231
4131	0	-0.691785	1.544118	6.035464	-0.006836	0.015442	0.060364	3.333982	-0.511676	-5.083657
4132	0	-0.750448	1.604529	6.912168	-0.007390	0.016050	0.069133	3.328076	-0.326551	-5.068626
4133	0	-0.752218	1.580056	7.170378	-0.007385	0.015808	0.071716	3.318870	-0.112749	-5.051402
4134	0	-0.760815	1.438394	7.942801	-0.007443	0.014387	0.079443	3.317058	0.120539	-5.029235
4135	0	-0.744588	1.659672	8.372521	-0.007263	0.016602	0.083740	3.313197	0.365418	-5.002778
4136	0	-0.772424	1.573121	8.766059	-0.007524	0.015737	0.087677	3.309280	0.623037	-4.979214
4137	0	-0.785289	1.762952	9.471018	-0.007629	0.017639	0.094727	3.300799	0.888426	-4.957817
4138	0	-0.864858	1.759607	10.212205	-0.008416	0.017618	0.102138	3.279235	1.144847	-4.937332
4139	0	-0.933405	1.743336	11.015208	-0.009094	0.017456	0.110168	3.258800	1.390490	-4.914643
4140	0	-1.040866	2.037718	12.018685	-0.010168	0.020397	0.120204	3.242726	1.615990	-4.892900
4141	0	-1.090078	1.947089	12.235608	-0.010681	0.019470	0.122375	3.246048	1.818776	-4.878946
4142	0	-1.192688	2.184994	12.249808	-0.011733	0.021851	0.122517	3.247999	1.996988	-4.863735
4143	0	-1.310806	2.232731	13.279795	-0.012939	0.022339	0.132812	3.240065	2.140101	-4.849279
4144	0	-1.407663	2.400199	13.442006	-0.013953	0.024024	0.134429	3.222788	2.243692	-4.843465
4145	0	-1.478873	2.409899	13.543015	-0.014709	0.024109	0.135437	3.215222	2.309861	-4.841973
4146	0	-1.508287	2.605713	14.103237	-0.015059	0.026041	0.141038	3.228065	2.329357	-4.837236
4147	0	-1.487552	2.577917	13.836437	-0.014893	0.025757	0.138367	3.245684	2.315758	-4.840770
4148	0	-1.405096	2.312431	13.885629	-0.014126	0.023115	0.138850	3.251538	2.255159	-4.845647
4149	0	-1.348200	2.190577	13.838026	-0.013611	0.021912	0.138367	3.244285	2.150052	-4.850211
4150	0	-1.232912	2.178443	13.346318	-0.012508	0.021777	0.133448	3.247354	1.998891	-4.865826
4151	0	-1.151449	2.248163	12.971447	-0.011719	0.022461	0.129700	3.262088	1.821832	-4.883140
4152	0	-1.074324	2.100935	12.278297	-0.010966	0.020973	0.122769	3.291845	1.617659	-4.906599
4153	0	-0.988997	2.028370	11.683862	-0.010132	0.020264	0.116821	3.307260	1.384809	-4.928391
4154	0	-0.935555	1.835624	11.144402	-0.009610	0.018349	0.111423	3.310558	1.127395	-4.949808
4155	0	-0.896857	1.692120	10.323000	-0.009216	0.016907	0.103210	3.321946	0.857167	-4.975913
4156	0	-0.863485	1.682596	9.771297	-0.008869	0.016811	0.097694	3.334452	0.587414	-5.002377
4157	0	-0.850811	1.717313	9.047092	-0.008728	0.017151	0.090454	3.357780	0.314496	-5.025607
4158	0	-0.843830	1.690301	8.293654	-0.008630	0.016887	0.082920	3.375724	0.055862	-5.053894
4159	0	-0.843734	1.618413	7.722609	-0.008606	0.016174	0.077209	3.385589	-0.188610	-5.075406
4160	0	-0.821340	1.582963	7.145929	-0.008355	0.015826	0.071444	3.386853	-0.410343	-5.098802
4161	0	-0.690046	1.544695	6.745496	-0.007019	0.015442	0.067444	3.392029	-0.606647	-5.119801
4162	0	-0.639534	1.466049	6.423762	-0.006489	0.014657	0.064229	3.395256	-0.769051	-5.134299
4163	0	-0.535663	1.373754	6.232242	-0.005432	0.013733	0.062317	3.401455	-0.904337	-5.147435
4164	0	-0.468175	1.386832	6.080367	-0.004736	0.013864	0.060801	3.408761	-1.003730	-5.159780
4165	0	-0.387065	1.257662	6.006019	-0.003906	0.012573	0.060059	3.413831	-1.069915	-5.163038
4166	0	-0.327185	1.191082	5.920621	-0.003287	0.011908	0.059206	3.419053	-1.099071	-5.160284
4167	0	-0.281211	1.226914	5.859331	-0.002808	0.012268	0.058594	3.420461	-1.090204	-5.161388
4168	0	-0.259719	1.105260	5.791970	-0.002573	0.011049	0.057921	3.426561	-1.043018	-5.159085
4169	0	-0.303600	1.135360	5.767566	-0.002991	0.011353	0.057678	3.428487	-0.954672	-5.151282
4170	0	-0.370486	1.245500	6.255008	-0.003638	0.012453	0.062554	3.432167	-0.834962	-5.140395
4171	0	-0.448178	1.379464	6.585093	-0.004395	0.013794	0.065857	3.434006	-0.686201	-5.129198
4172	0	-0.561069	1.495050	6.992282	-0.005496	0.014955	0.069931	3.428502	-0.502320	-5.109668
4173	0	-0.721756	1.561760	7.518382	-0.007080	0.015625	0.075195	3.419234	-0.297118	-5.093455
4174	0	-0.801706	1.627415	7.973286	-0.007860	0.016280	0.079747	3.412951	-0.076231	-5.073553
4175	0	-0.914681	1.653515	8.323408	-0.008972	0.016541	0.083252	3.408350	0.159427	-5.050173
4176	0	-1.003130	1.816930	8.941821	-0.009836	0.018176	0.089438	3.402908	0.404400	-5.029086
4177	0	-1.040112	1.879462	9.610896	-0.010193	0.018799	0.096130	3.401008	0.647918	-5.007291
4178	0	-1.049259	1.913878	10.266005	-0.010271	0.019156	0.102679	3.385575	0.890907	-4.991781
4179	0	-1.060198	1.944532	10.911365	-0.010376	0.019470	0.109131	3.362299	1.124228	-4.971550
4180	0	-1.041059	1.983202	11.548917	-0.010183	0.019845	0.115507	3.351927	1.346268	-4.954302
4181	0	-1.051940	2.043835	12.071138	-0.010315	0.020447	0.120728	3.345911	1.537311	-4.934916
4182	0	-1.086875	2.084561	12.562359	-0.010680	0.020856	0.125638	3.338191	1.706897	-4.921992
4183	0	-1.114461	2.031136	13.042081	-0.010986	0.020325	0.130432	3.327597	1.844619	-4.916809
4184	0	-1.149162	2.119746	13.162069	-0.011368	0.021213	0.131629	3.315111	1.951496	-4.915426
4185	0	-1.209589	2.141964	13.353902	-0.012024	0.021423	0.133545	3.311910	2.012807	-4.913793
4186	0	-1.250472	2.348929	13.548328	-0.012476	0.023491	0.135486	3.309896	2.037170	-4.913480
4187	0	-1.310525	2.338776	13.513156	-0.013123	0.023376	0.135132	3.318119	2.023263	-4.917819
4188	0	-1.345313	2.298192	13.537941	-0.013515	0.022971	0.135375	3.325188	1.971790	-4.923560
4189	0	-1.356583	2.295238	13.312799	-0.013672	0.022949	0.133118	3.325229	1.882782	-4.938899
4190	0	-1.356575	2.308541	12.924520	-0.013710	0.023077	0.129231	3.329283	1.757749	-4.953813
4191	0	-1.300716	2.370026	12.507602	-0.013184	0.023682	0.125061	3.342374	1.599843	-4.972561
4192	0	-1.239806	2.160074	12.046849	-0.012601	0.021581	0.120451	3.356911	1.410912	-4.990906
4193	0	-1.193572	2.064574	11.488742	-0.012146	0.020630	0.114868	3.367875	1.205377	-5.008131
4194	0	-1.037735	1.872002	10.869493	-0.010590	0.018705	0.108677	3.378537	0.985897	-5.027942
4195	0	-0.931344	1.753170	10.218959	-0.009521	0.017517	0.102173	3.390176	0.757065	-5.048934
4196	0	-0.831628	1.712751	9.648181	-0.008518	0.017117	0.096466	3.398608	0.522030	-5.071624
4197	0	-0.737987	1.637074	9.052836	-0.007568	0.016357	0.090515	3.411101	0.288382	-5.094921
4198	0	-0.704250	1.590351	8.542641	-0.007213	0.015894	0.085414	3.419661	0.064870	-5.111733
4199	0	-0.644251	1.526707	7.960053	-0.006592	0.015259	0.079590	3.427673	-0.145264	-5.132373
4200	0	-0.618902	1.454647	7.400526	-0.006314	0.014542	0.073996	3.431447	-0.334812	-5.147980
4201	0	-0.587840	1.422757	7.105227	-0.005981	0.014221	0.071045	3.438404	-0.497037	-5.162439
4202	0	-0.606047	1.454369	6.960186	-0.006146	0.014539	0.069595	3.443569	-0.634887	-5.180113
4203	0	-0.603869	1.447289	6.641054	-0.006104	0.014465	0.066406	3.453702	-0.743625	-5.186912
4204	0	-0.599213	1.417805	6.422123	-0.006040	0.014174	0.064218	3.457564	-0.825832	-5.192964
4205	0	-0.601413	1.520154	6.445489	-0.006042	0.015198	0.064453	3.462302	-0.874394	-5.199124
4206	0	-0.579308	1.465821	6.274738	-0.005805	0.014655	0.062747	3.466016	-0.895006	-5.195372
4207	0	-0.543885	1.440671	6.097295	-0.005432	0.014404	0.060974	3.469384	-0.882145	-5.197612
4208	0	-0.523086	1.386341	6.298225	-0.005202	0.013860	0.062985	3.475078	-0.830824	-5.190297
4209	0	-0.505469	1.306209	6.505952	-0.005005	0.013062	0.065063	3.475544	-0.744413	-5.182279
4210	0	-0.474656	1.336698	6.730968	-0.004681	0.013368	0.067314	3.473898	-0.634118	-5.166307
4211	0	-0.497405	1.373174	7.213756	-0.004883	0.013733	0.072144	3.471923	-0.491609	-5.151011
4212	0	-0.536824	1.433660	7.572426	-0.005258	0.014340	0.075731	3.466486	-0.326771	-5.142067
4213	0	-0.617109	1.531804	8.000765	-0.006042	0.015320	0.080017	3.464499	-0.145659	-5.127352
4214	0	-0.689434	1.598033	8.560066	-0.006745	0.015986	0.085611	3.457174	0.050487	-5.109728
4215	0	-0.760716	1.659814	8.958678	-0.007446	0.016602	0.089600	3.453914	0.252954	-5.094357
4216	0	-0.844165	1.749990	9.346386	-0.008271	0.017509	0.093477	3.443576	0.458504	-5.078055
4217	0	-0.964004	1.854551	10.081481	-0.009460	0.018555	0.100830	3.434547	0.659276	-5.057873
4218	0	-1.051401	1.943459	10.541967	-0.010325	0.019450	0.105435	3.419351	0.861142	-5.045170
4219	0	-1.141477	2.049988	11.082253	-0.011230	0.020508	0.110840	3.412687	1.048775	-5.030498
4220	0	-1.202902	2.078742	11.609791	-0.011861	0.020796	0.116114	3.405627	1.212557	-5.020744
4221	0	-1.224077	2.166136	12.040776	-0.012085	0.021667	0.120422	3.400541	1.358610	-5.003208
4222	0	-1.222814	2.188428	12.306803	-0.012098	0.021898	0.123078	3.387833	1.477845	-4.989394
4223	0	-1.206194	2.136077	12.657779	-0.011963	0.021362	0.126587	3.386175	1.566647	-4.980401
4224	0	-1.168216	2.153887	12.906570	-0.011616	0.021542	0.129071	3.382942	1.625279	-4.974238
4225	0	-1.143929	2.221396	13.061347	-0.011414	0.022217	0.130615	3.379028	1.648213	-4.973845
4226	0	-1.089480	2.222107	13.152691	-0.010917	0.022210	0.131527	3.386445	1.630253	-4.977612
4227	0	-1.110897	2.173694	13.037486	-0.011169	0.021729	0.130371	3.391176	1.578864	-4.985248
4228	0	-1.076708	2.132592	12.946914	-0.010866	0.021317	0.129462	3.395448	1.493464	-4.994427
4229	0	-1.122181	2.064266	12.696269	-0.011353	0.020630	0.126953	3.403221	1.378082	-5.004510
4230	0	-1.130933	2.091587	12.319956	-0.011465	0.020899	0.123188	3.414838	1.236534	-5.019318
4231	0	-1.135714	2.083332	11.787268	-0.011536	0.020813	0.117859	3.429809	1.066943	-5.036046
4232	0	-1.118891	2.007191	11.265401	-0.011378	0.020058	0.112638	3.439163	0.878631	-5.053632
4233	0	-1.079191	1.991839	10.743776	-0.010986	0.019897	0.107422	3.456030	0.675987	-5.070659
4234	0	-1.036092	1.921968	10.173240	-0.010557	0.019204	0.101715	3.468013	0.460155	-5.093078
4235	0	-0.963724	1.857116	9.632950	-0.009827	0.018555	0.096313	3.482090	0.240239	-5.116032
4236	0	-0.887187	1.829572	9.031458	-0.009045	0.018280	0.090301	3.496720	0.026619	-5.139373
4237	0	-0.826562	1.667548	8.521800	-0.008423	0.016663	0.085205	3.508865	-0.179605	-5.157370
4238	0	-0.743956	1.589910	8.029588	-0.007578	0.015893	0.080284	3.513044	-0.371882	-5.181518
4239	0	-0.647007	1.508073	7.666957	-0.006592	0.015076	0.076660	3.516351	-0.549084	-5.202784
4240	0	-0.571288	1.398787	7.296062	-0.005812	0.013986	0.072953	3.516218	-0.700040	-5.224191
4241	0	-0.479771	1.349103	7.080619	-0.004883	0.013489	0.070801	3.516311	-0.834223	-5.233334
4242	0	-0.416712	1.361607	6.776132	-0.004231	0.013615	0.067758	3.515586	-0.939772	-5.244578
4243	0	-0.398457	1.373449	6.585927	-0.004028	0.013733	0.065857	3.515501	-1.013249	-5.252719
4244	0	-0.440322	1.367651	6.482561	-0.004431	0.013675	0.064824	3.515971	-1.059889	-5.258436
4245	0	-0.475349	1.385413	6.451488	-0.004761	0.013855	0.064514	3.512222	-1.071479	-5.264692
4246	0	-0.487800	1.397600	6.329349	-0.004869	0.013975	0.063294	3.511583	-1.053713	-5.262372
4247	0	-0.527622	1.361234	6.219220	-0.005249	0.013611	0.062195	3.512701	-1.003763	-5.260778
4248	0	-0.583826	1.410303	6.444219	-0.005794	0.014102	0.064446	3.513394	-0.925122	-5.260011
4249	0	-0.635398	1.495197	6.774311	-0.006287	0.014954	0.067749	3.509977	-0.812847	-5.257878
4250	0	-0.682221	1.537341	7.175654	-0.006735	0.015377	0.071764	3.503592	-0.675497	-5.245486
4251	0	-0.688339	1.604939	7.561339	-0.006775	0.016052	0.075623	3.499108	-0.513698	-5.236329
4252	0	-0.730904	1.603867	7.937785	-0.007186	0.016046	0.079388	3.489150	-0.338658	-5.223568
4253	0	-0.740059	1.622812	8.379069	-0.007263	0.016235	0.083801	3.479243	-0.153463	-5.208471
4254	0	-0.752657	1.676792	8.889443	-0.007372	0.016768	0.088907	3.478522	0.043032	-5.188867
4255	0	-0.810746	1.707849	9.367629	-0.007935	0.017090	0.093689	3.464902	0.251577	-5.168743
4256	0	-0.859857	1.742470	9.822565	-0.008420	0.017431	0.098240	3.457532	0.457190	-5.150404
4257	0	-0.921887	1.781385	10.405015	-0.009033	0.017822	0.104065	3.448512	0.659059	-5.129513
4258	0	-0.966477	1.907749	10.878072	-0.009483	0.019086	0.108795	3.439768	0.847705	-5.109834
4259	0	-1.049147	2.012914	11.442711	-0.010315	0.020142	0.114441	3.427276	1.022286	-5.090507
4260	0	-1.109058	2.065996	11.934195	-0.010928	0.020664	0.119356	3.422908	1.176569	-5.074185
4261	0	-1.161869	2.141717	12.254613	-0.011475	0.021423	0.122559	3.416568	1.310009	-5.060481
4262	0	-1.230859	2.206887	12.478133	-0.012196	0.022081	0.124790	3.404132	1.413177	-5.052133
4263	0	-1.307441	2.239310	12.682466	-0.013000	0.022400	0.126831	3.396404	1.480025	-5.048550
4264	0	-1.289255	2.305534	12.919373	-0.012846	0.023057	0.129198	3.392851	1.521829	-5.045545
4265	0	-1.331597	2.307438	13.079675	-0.013306	0.023071	0.130798	3.392916	1.532114	-5.047731
4266	0	-1.292572	2.259220	13.000392	-0.012960	0.022589	0.130001	3.392643	1.503562	-5.055407
4267	0	-1.243899	2.246671	12.915647	-0.012512	0.022461	0.129150	3.393747	1.440905	-5.057937
4268	0	-1.183090	2.144287	12.727852	-0.011941	0.021434	0.127270	3.397350	1.344823	-5.066809
4269	0	-1.121271	2.125437	12.378964	-0.011353	0.021240	0.123779	3.405403	1.218908	-5.077717
4270	0	-1.067751	2.073720	11.996416	-0.010838	0.020718	0.119953	3.418731	1.070060	-5.090734
4271	0	-1.019819	2.022009	11.585751	-0.010376	0.020203	0.115845	3.430283	0.898603	-5.103626
4272	0	-0.973061	1.909008	11.069545	-0.009915	0.019075	0.110682	3.439649	0.712297	-5.123415
4273	0	-0.982185	1.813581	10.566811	-0.010010	0.018127	0.105652	3.442679	0.513721	-5.148868
4274	0	-0.923273	1.803129	9.959375	-0.009412	0.018021	0.099579	3.448757	0.312914	-5.168587
4275	0	-0.885902	1.740700	9.419163	-0.009033	0.017395	0.094177	3.457054	0.106482	-5.187269
4276	0	-0.878967	1.718111	8.866607	-0.008949	0.017173	0.088652	3.461694	-0.094021	-5.210343
4277	0	-0.845969	1.679324	8.436372	-0.008606	0.016785	0.084351	3.467296	-0.286989	-5.230128
4278	0	-0.765360	1.686816	7.968548	-0.007780	0.016861	0.079675	3.471843	-0.463257	-5.245515
4279	0	-0.751680	1.618092	7.569348	-0.007629	0.016174	0.075684	3.476065	-0.628295	-5.260007
4280	0	-0.683015	1.546356	7.332818	-0.006924	0.015454	0.073321	3.485297	-0.769583	-5.271867
4281	0	-0.626984	1.489801	7.080659	-0.006348	0.014893	0.070801	3.489299	-0.891081	-5.284534
4282	0	-0.583164	1.429702	6.898436	-0.005891	0.014293	0.068980	3.492120	-0.985594	-5.296673
4283	0	-0.526942	1.403666	6.836282	-0.005310	0.014038	0.068359	3.485682	-1.050620	-5.302611
4284	0	-0.489869	1.391234	6.696344	-0.004926	0.013913	0.066961	3.480349	-1.094276	-5.303848
4285	0	-0.457144	1.336362	6.665143	-0.004578	0.013367	0.066650	3.471434	-1.103139	-5.300427
4286	0	-0.451846	1.354221	6.634634	-0.004504	0.013543	0.066347	3.466658	-1.077345	-5.299646
4287	0	-0.460551	1.354924	6.646548	-0.004578	0.013550	0.066467	3.462697	-1.028592	-5.299549
4288	0	-0.499068	1.397412	6.798491	-0.004940	0.013975	0.067988	3.458290	-0.943374	-5.291796
4289	0	-0.531400	1.464679	7.226122	-0.005249	0.014648	0.072266	3.453145	-0.840820	-5.281717
4290	0	-0.626023	1.507066	7.523931	-0.006178	0.015072	0.075246	3.449204	-0.716293	-5.274561
4291	0	-0.675498	1.592885	7.891007	-0.006653	0.015930	0.078918	3.445408	-0.569350	-5.260311
4292	0	-0.753304	1.646773	8.188094	-0.007415	0.016476	0.081890	3.432733	-0.405669	-5.243888
4293	0	-0.849202	1.708825	8.610821	-0.008362	0.017090	0.086121	3.429236	-0.234250	-5.225960
4294	0	-0.865807	1.763347	9.053816	-0.008514	0.017635	0.090551	3.425825	-0.054162	-5.214867
4295	0	-0.900197	1.787350	9.562979	-0.008850	0.017883	0.095642	3.412958	0.126196	-5.200977
4296	0	-0.956702	1.877102	9.969225	-0.009412	0.018778	0.099706	3.403896	0.302961	-5.183332
4297	0	-0.943654	1.897616	10.441798	-0.009277	0.018982	0.104431	3.396267	0.476376	-5.170480
4298	0	-0.970314	1.957004	10.884820	-0.009549	0.019580	0.108860	3.384475	0.637619	-5.159869
4299	0	-0.991792	1.970503	11.400217	-0.009766	0.019714	0.114014	3.373401	0.789883	-5.143697
4300	0	-1.039200	2.035278	11.758188	-0.010263	0.020366	0.117591	3.358743	0.914920	-5.131450
4301	0	-1.053699	2.050407	11.992599	-0.010437	0.020508	0.119934	3.352626	1.010759	-5.121911
4302	0	-1.078678	2.085656	12.216946	-0.010702	0.020866	0.122175	3.340602	1.090699	-5.113733
4303	0	-1.091714	2.117381	12.377557	-0.010864	0.021179	0.123779	3.332343	1.140890	-5.110998
4304	0	-1.135618	2.111260	12.480560	-0.011337	0.021107	0.124808	3.333946	1.160145	-5.111120
4305	0	-1.182723	2.185938	12.603735	-0.011841	0.021851	0.126038	3.337614	1.150137	-5.114948
4306	0	-1.195298	2.192791	12.457621	-0.011997	0.021929	0.124572	3.332013	1.112268	-5.119700
4307	0	-1.182007	2.192023	12.305323	-0.011902	0.021912	0.123047	3.334681	1.039782	-5.130379
4308	0	-1.169933	2.126336	12.099292	-0.011803	0.021256	0.120984	3.335437	0.945825	-5.139560
4309	0	-1.153498	2.125391	11.731925	-0.011658	0.021240	0.117310	3.342584	0.830351	-5.150443
4310	0	-1.110128	2.042247	11.306679	-0.011238	0.020411	0.113055	3.347211	0.696483	-5.164254
4311	0	-1.034786	1.972055	10.969337	-0.010498	0.019714	0.109680	3.347036	0.544797	-5.180730
4312	0	-0.962492	1.875697	10.453047	-0.009785	0.018749	0.104517	3.348678	0.375259	-5.200331
4313	0	-0.911920	1.771124	10.041541	-0.009277	0.017700	0.100403	3.354453	0.200575	-5.222811
4314	0	-0.852209	1.730629	9.549393	-0.008672	0.017293	0.095483	3.363424	0.026526	-5.236416
4315	0	-0.779308	1.703437	9.107567	-0.007935	0.017029	0.091064	3.363592	-0.145787	-5.251808
4316	0	-0.704835	1.643353	8.706561	-0.007176	0.016428	0.087056	3.364434	-0.308546	-5.271639
4317	0	-0.683814	1.587293	8.271194	-0.006958	0.015869	0.082703	3.363022	-0.469060	-5.282003
4318	0	-0.662699	1.557452	7.894456	-0.006730	0.015571	0.078937	3.362334	-0.613194	-5.297343
4319	0	-0.644654	1.538785	7.623868	-0.006531	0.015381	0.076233	3.366943	-0.734567	-5.313582
4320	0	-0.648271	1.491342	7.386849	-0.006551	0.014906	0.073864	3.372525	-0.835535	-5.319844
4321	0	-0.635528	1.489786	7.129275	-0.006409	0.014893	0.071289	3.375280	-0.917005	-5.327872
4322	0	-0.614453	1.514841	7.081015	-0.006181	0.015146	0.070807	3.373411	-0.971802	-5.333667
4323	0	-0.614951	1.495545	6.903171	-0.006165	0.014954	0.069031	3.371395	-0.993670	-5.334271
4324	0	-0.594774	1.502113	6.897025	-0.005952	0.015018	0.068971	3.372538	-0.997821	-5.333501
4325	0	-0.581143	1.495486	6.878525	-0.005798	0.014954	0.068787	3.370061	-0.973914	-5.332683
4326	0	-0.597820	1.434563	6.878002	-0.005947	0.014345	0.068783	3.366660	-0.920645	-5.327962
4327	0	-0.578391	1.483184	7.079693	-0.005737	0.014832	0.070801	3.363019	-0.844283	-5.316966
4328	0	-0.602110	1.483142	7.371668	-0.005957	0.014832	0.073722	3.359191	-0.743495	-5.310919
4329	0	-0.636906	1.483298	7.738558	-0.006287	0.014832	0.077393	3.357724	-0.621257	-5.298273
4330	0	-0.649864	1.525966	8.133806	-0.006399	0.015262	0.081346	3.351647	-0.481062	-5.287475
4331	0	-0.700148	1.604660	8.336642	-0.006897	0.016052	0.083374	3.340598	-0.337657	-5.270529
4332	0	-0.754833	1.670494	8.755971	-0.007422	0.016711	0.087569	3.329447	-0.173455	-5.254374
4333	0	-0.813066	1.751026	9.166426	-0.007996	0.017517	0.091675	3.318069	-0.005239	-5.239469
4334	0	-0.884909	1.791989	9.609617	-0.008706	0.017929	0.096107	3.304436	0.164776	-5.220773
4335	0	-0.948992	1.860881	10.100037	-0.009338	0.018616	0.101013	3.293939	0.336238	-5.205211
4336	0	-1.016152	1.908375	10.402426	-0.010017	0.019089	0.104037	3.285779	0.494970	-5.193399
4337	0	-1.075706	2.007348	10.838628	-0.010620	0.020081	0.108398	3.275279	0.639770	-5.177099
4338	0	-1.103435	2.030257	11.330634	-0.010906	0.020309	0.113317	3.265084	0.769814	-5.162809
4339	0	-1.116811	2.117453	11.681067	-0.011047	0.021179	0.116821	3.257056	0.888926	-5.148664
4340	0	-1.145088	2.091494	11.978277	-0.011356	0.020925	0.119790	3.243964	0.980623	-5.138233
4341	0	-1.123867	2.153865	12.163789	-0.011169	0.021545	0.121643	3.233366	1.047861	-5.137091
4342	0	-1.117150	2.140727	12.291054	-0.011127	0.021409	0.122914	3.227031	1.092151	-5.134513
4343	0	-1.106278	2.136626	12.408242	-0.011047	0.021362	0.124084	3.225473	1.109057	-5.128055
4344	0	-1.118529	2.137384	12.505700	-0.011201	0.021370	0.125056	3.223345	1.097850	-5.124419
4345	0	-1.112077	2.124893	12.506390	-0.011169	0.021240	0.125061	3.225094	1.056900	-5.124451
4346	0	-1.069057	2.114049	12.250814	-0.010769	0.021134	0.122502	3.224208	0.988100	-5.135110
4347	0	-1.088302	2.027330	12.012498	-0.010986	0.020264	0.120117	3.226352	0.894499	-5.147533
4348	0	-1.078032	2.060045	11.782236	-0.010906	0.020587	0.117813	3.231945	0.777296	-5.157115
4349	0	-1.084317	2.039803	11.463550	-0.010986	0.020386	0.114624	3.236352	0.639940	-5.170244
4350	0	-1.037321	1.969292	11.050723	-0.010528	0.019676	0.110496	3.245588	0.486006	-5.185773
4351	0	-1.003791	1.954745	10.596888	-0.010193	0.019531	0.105957	3.254964	0.324982	-5.205645
4352	0	-0.967959	1.890206	10.098812	-0.009837	0.018890	0.100975	3.259761	0.152861	-5.220686
4353	0	-0.936652	1.808197	9.632579	-0.009521	0.018066	0.096313	3.269780	-0.024587	-5.237755
4354	0	-0.870885	1.737290	9.134425	-0.008862	0.017363	0.091331	3.274254	-0.208977	-5.259315
4355	0	-0.834558	1.697652	8.784119	-0.008484	0.016968	0.087830	3.277156	-0.382523	-5.270710
4356	0	-0.742390	1.625934	8.419710	-0.007548	0.016252	0.084188	3.279636	-0.545120	-5.285253
4357	0	-0.660922	1.599616	8.081822	-0.006714	0.015991	0.080811	3.278923	-0.687067	-5.296127
4358	0	-0.624150	1.545350	7.723051	-0.006331	0.015450	0.077224	3.276038	-0.814256	-5.308309
4359	0	-0.590891	1.477509	7.599357	-0.005981	0.014771	0.075989	3.275928	-0.917851	-5.321846
4360	0	-0.529479	1.441463	7.294862	-0.005354	0.014413	0.072945	3.271751	-1.005357	-5.329684
4361	0	-0.502279	1.446805	7.184086	-0.005066	0.014465	0.071838	3.269500	-1.069120	-5.339723
4362	0	-0.507903	1.459483	7.068467	-0.005103	0.014592	0.070683	3.267195	-1.103839	-5.336528
4363	0	-0.548270	1.446285	6.958142	-0.005493	0.014465	0.069580	3.256812	-1.117152	-5.335276
4364	0	-0.566137	1.464086	6.964292	-0.005655	0.014643	0.069643	3.247896	-1.103750	-5.337381
4365	0	-0.557805	1.440572	6.915062	-0.005554	0.014404	0.069153	3.244716	-1.061409	-5.337588
4366	0	-0.588576	1.446492	7.073232	-0.005848	0.014467	0.070735	3.235433	-0.997794	-5.330872
4367	0	-0.634065	1.549748	7.323869	-0.006287	0.015503	0.073242	3.221837	-0.911442	-5.326286
4368	0	-0.628950	1.530689	7.640269	-0.006216	0.015308	0.076408	3.214718	-0.799819	-5.317276
4369	0	-0.661811	1.610940	7.946135	-0.006531	0.016113	0.079468	3.204341	-0.672780	-5.305203
4370	0	-0.687359	1.640504	8.213260	-0.006773	0.016410	0.082140	3.192958	-0.531605	-5.290733
4371	0	-0.738089	1.647459	8.617260	-0.007263	0.016479	0.086182	3.182123	-0.374340	-5.276940
4372	0	-0.800631	1.689405	9.017894	-0.007876	0.016896	0.090190	3.175198	-0.208535	-5.264887
4373	0	-0.819568	1.702654	9.453195	-0.008057	0.017029	0.094543	3.168339	-0.039114	-5.251824
4374	0	-0.898111	1.744472	9.829062	-0.008835	0.017450	0.098303	3.157662	0.132129	-5.233869
4375	0	-0.899344	1.830468	10.252767	-0.008850	0.018311	0.102539	3.146868	0.293374	-5.220136
4376	0	-0.940688	1.896798	10.555499	-0.009268	0.018970	0.105567	3.140806	0.445548	-5.206257
4377	0	-0.996131	1.976718	10.979162	-0.009827	0.019775	0.109802	3.127679	0.587323	-5.188022
4378	0	-1.059533	1.993725	11.373599	-0.010472	0.019941	0.113747	3.118803	0.712952	-5.172640
4379	0	-1.090613	2.049740	11.638630	-0.010803	0.020508	0.116394	3.103609	0.816640	-5.167757
4380	0	-1.121024	2.090635	11.881346	-0.011136	0.020913	0.118819	3.091571	0.890947	-5.161446
4381	0	-1.147000	2.166219	11.992966	-0.011414	0.021667	0.119934	3.080655	0.947833	-5.153118
4382	0	-1.143620	2.147897	12.120236	-0.011406	0.021473	0.121206	3.080020	0.979842	-5.143977
4383	0	-1.172604	2.143043	12.158008	-0.011719	0.021423	0.121582	3.080045	0.990682	-5.141451
4384	0	-1.140420	2.131917	12.200602	-0.011429	0.021315	0.122005	3.077176	0.972052	-5.139556
4385	0	-1.136564	2.099556	12.164765	-0.011414	0.020996	0.121643	3.069216	0.931931	-5.145305
4386	0	-1.099757	2.088261	12.007004	-0.011075	0.020872	0.120065	3.071264	0.863534	-5.151773
4387	0	-1.040064	2.082595	11.731596	-0.010498	0.020813	0.117310	3.075669	0.774424	-5.161710
4388	0	-1.013491	2.035562	11.354696	-0.010249	0.020350	0.113538	3.073261	0.665480	-5.170768
4389	0	-1.000124	1.935453	11.091164	-0.010132	0.019348	0.110901	3.070989	0.537252	-5.183671
4390	0	-0.980597	1.881660	10.696596	-0.009941	0.018810	0.106955	3.068715	0.399387	-5.197373
4391	0	-0.962590	1.807468	10.273393	-0.009766	0.018066	0.102722	3.068789	0.250792	-5.213994
4392	0	-0.899024	1.797016	9.878788	-0.009131	0.017960	0.098777	3.071588	0.094264	-5.226105
4393	0	-0.883599	1.776951	9.461579	-0.008972	0.017761	0.094604	3.072323	-0.063044	-5.242613
4394	0	-0.815860	1.723641	9.066789	-0.008285	0.017227	0.090658	3.074817	-0.214701	-5.259303
4395	0	-0.800213	1.721947	8.765565	-0.008118	0.017212	0.087646	3.075444	-0.358323	-5.267431
4396	0	-0.761879	1.680594	8.364270	-0.007714	0.016799	0.083635	3.076195	-0.481930	-5.279982
4397	0	-0.711058	1.630290	8.014603	-0.007202	0.016296	0.080139	3.076517	-0.605642	-5.286066
4398	0	-0.700964	1.557967	7.790045	-0.007086	0.015576	0.077894	3.072857	-0.710813	-5.296468
4399	0	-0.665595	1.538443	7.599315	-0.006714	0.015381	0.075989	3.070172	-0.791688	-5.309237
4400	0	-0.624928	1.502562	7.459559	-0.006295	0.015021	0.074593	3.068718	-0.856169	-5.313655
4401	0	-0.583163	1.483308	7.348823	-0.005859	0.014832	0.073486	3.063515	-0.893873	-5.318031
4402	0	-0.554709	1.501877	7.330680	-0.005560	0.015018	0.073306	3.058031	-0.908857	-5.319443
4403	0	-0.567779	1.458772	7.311994	-0.005676	0.014587	0.073120	3.051456	-0.901778	-5.325329
4404	0	-0.551190	1.483105	7.293503	-0.005497	0.014832	0.072936	3.043838	-0.874067	-5.330027
4405	0	-0.570901	1.501445	7.330072	-0.005676	0.015015	0.073303	3.036719	-0.819267	-5.322038
4406	0	-0.615495	1.513774	7.555178	-0.006110	0.015136	0.075556	3.033102	-0.748036	-5.315965
4407	0	-0.634734	1.538178	7.842511	-0.006287	0.015381	0.078430	3.028106	-0.656323	-5.306424
4408	0	-0.710197	1.562520	8.079235	-0.007023	0.015626	0.080799	3.021242	-0.541435	-5.299576
4409	0	-0.741141	1.641327	8.318424	-0.007324	0.016418	0.083191	3.008313	-0.418903	-5.289567
4410	0	-0.790730	1.683150	8.719694	-0.007812	0.016834	0.087205	2.998865	-0.291931	-5.278288
4411	0	-0.852881	1.757415	9.032288	-0.008423	0.017578	0.090332	2.988087	-0.155356	-5.261709
4412	0	-0.869964	1.793097	9.463683	-0.008584	0.017936	0.094646	2.976762	-0.013121	-5.249407
4413	0	-0.884870	1.842872	9.813448	-0.008728	0.018433	0.098145	2.966519	0.129936	-5.230768
4414	0	-0.904362	1.897159	10.195804	-0.008918	0.018973	0.101969	2.958991	0.273686	-5.219334
4415	0	-0.921643	1.928247	10.509277	-0.009094	0.019287	0.105103	2.948294	0.409525	-5.209911
4416	0	-0.970190	1.933587	10.873417	-0.009591	0.019338	0.108744	2.940591	0.529378	-5.203066
4417	0	-1.011068	1.946737	11.138056	-0.010010	0.019470	0.111389	2.931602	0.636473	-5.193677
4418	0	-1.024070	2.001258	11.465952	-0.010157	0.020013	0.114667	2.924938	0.724134	-5.187190
4419	0	-1.044471	2.056612	11.663254	-0.010376	0.020569	0.116638	2.915640	0.795649	-5.180470
4420	0	-1.044282	2.043693	11.808792	-0.010393	0.020441	0.118092	2.904660	0.848083	-5.173696
4421	0	-1.052333	2.117957	11.919936	-0.010498	0.021179	0.119202	2.897650	0.877021	-5.168205
4422	0	-1.109370	2.106035	11.998931	-0.011099	0.021057	0.119989	2.892905	0.877309	-5.166880
4423	0	-1.082850	2.105954	11.975379	-0.010864	0.021057	0.119751	2.886989	0.848957	-5.171740
4424	0	-1.110675	2.118540	11.860160	-0.011160	0.021183	0.118597	2.880761	0.803754	-5.176094
4425	0	-1.096899	2.063649	11.670545	-0.011047	0.020630	0.116699	2.878186	0.733241	-5.179437
4426	0	-1.068152	2.040736	11.458125	-0.010772	0.020398	0.114574	2.878182	0.649809	-5.185969
4427	0	-1.051295	1.972222	11.231341	-0.010620	0.019714	0.112305	2.876750	0.547708	-5.194572
4428	0	-1.004762	1.943208	10.879063	-0.010169	0.019423	0.108781	2.875907	0.427202	-5.199081
4429	0	-0.964275	1.893283	10.529485	-0.009766	0.018921	0.105286	2.879004	0.301146	-5.208142
4430	0	-0.909519	1.852724	10.122309	-0.009225	0.018516	0.101213	2.882133	0.162270	-5.215746
4431	0	-0.848043	1.795424	9.687206	-0.008606	0.017944	0.096863	2.883862	0.021866	-5.224652
4432	0	-0.812288	1.773085	9.298197	-0.008244	0.017718	0.092974	2.889370	-0.118611	-5.237460
4433	0	-0.781791	1.721721	8.930373	-0.007935	0.017212	0.089294	2.886254	-0.259984	-5.249814
4434	0	-0.735853	1.686095	8.681703	-0.007463	0.016855	0.086809	2.884073	-0.390329	-5.261051
4435	0	-0.711040	1.599685	8.325877	-0.007202	0.015991	0.083252	2.882310	-0.508687	-5.272716
4436	0	-0.675833	1.588592	8.113381	-0.006841	0.015880	0.081128	2.881984	-0.617159	-5.288254
4437	0	-0.688857	1.544667	7.843538	-0.006958	0.015442	0.078430	2.879782	-0.711041	-5.298851
4438	0	-0.670759	1.532961	7.655214	-0.006762	0.015328	0.076548	2.872537	-0.784668	-5.304575
4439	0	-0.637206	1.532183	7.489285	-0.006409	0.015320	0.074890	2.866969	-0.833975	-5.310598
4440	0	-0.588500	1.538321	7.416469	-0.005909	0.015385	0.074162	2.856399	-0.864649	-5.315291
4441	0	-0.615380	1.507508	7.348735	-0.006165	0.015076	0.073486	2.847326	-0.875448	-5.318695
4442	0	-0.614920	1.495608	7.324273	-0.006144	0.014952	0.073244	2.846136	-0.861196	-5.314960
4443	0	-0.587501	1.507491	7.366835	-0.005859	0.015076	0.073669	2.836996	-0.831768	-5.306308
4444	0	-0.598434	1.470695	7.360303	-0.005952	0.014708	0.073606	2.828591	-0.776580	-5.299866
4445	0	-0.597143	1.525652	7.622939	-0.005920	0.015259	0.076233	2.818140	-0.695690	-5.297661
4446	0	-0.657734	1.525135	7.853869	-0.006514	0.015253	0.078544	2.808653	-0.598781	-5.290753
4447	0	-0.691256	1.549805	8.153745	-0.006836	0.015503	0.081543	2.795019	-0.487410	-5.279260
4448	0	-0.689746	1.628413	8.366096	-0.006810	0.016286	0.083668	2.785844	-0.364481	-5.266017
4449	0	-0.754463	1.641399	8.715061	-0.007446	0.016418	0.087158	2.773534	-0.231789	-5.257095
4450	0	-0.812649	1.719885	9.030669	-0.008017	0.017202	0.090316	2.762803	-0.089159	-5.244810
4451	0	-0.860054	1.762885	9.410758	-0.008484	0.017639	0.094116	2.744065	0.056065	-5.231696
4452	0	-0.872505	1.815972	9.793493	-0.008605	0.018167	0.097944	2.729771	0.199739	-5.215625
4453	0	-0.939806	1.867460	10.161286	-0.009277	0.018677	0.101624	2.721088	0.339302	-5.202508
4454	0	-1.001017	1.878367	10.427677	-0.009892	0.018794	0.104286	2.703496	0.473364	-5.191546
4455	0	-1.030930	1.921808	10.759534	-0.010193	0.019226	0.107605	2.688763	0.601269	-5.183870
4456	0	-1.041688	1.999755	11.160451	-0.010313	0.020002	0.111613	2.677195	0.712015	-5.173384
4457	0	-1.052535	2.019273	11.364109	-0.010437	0.020203	0.113647	2.660339	0.805566	-5.163085
4458	0	-1.069263	2.047928	11.625314	-0.010618	0.020487	0.116259	2.645820	0.883813	-5.160885
4459	0	-1.103187	2.050731	11.779369	-0.010986	0.020508	0.117798	2.637710	0.933376	-5.157388
4460	0	-1.061732	2.093417	11.827488	-0.010590	0.020933	0.118278	2.630799	0.965838	-5.154930
4461	0	-1.074586	2.093946	11.993298	-0.010742	0.020935	0.119934	2.626669	0.975205	-5.147969
4462	0	-1.097202	2.070072	11.895647	-0.010994	0.020700	0.118955	2.619190	0.960512	-5.148934
4463	0	-1.100257	2.069755	11.865535	-0.011047	0.020691	0.118652	2.616585	0.924112	-5.154669
4464	0	-1.071323	2.040857	11.670895	-0.010777	0.020398	0.116705	2.617432	0.869013	-5.155563
4465	0	-1.041041	2.033318	11.469156	-0.010498	0.020325	0.114685	2.616092	0.788882	-5.156442
4466	0	-1.034548	2.004618	11.293499	-0.010448	0.020036	0.112927	2.616788	0.693370	-5.169041
4467	0	-1.038544	1.978564	10.907876	-0.010498	0.019775	0.109070	2.617260	0.583214	-5.173107
4468	0	-1.009454	1.962304	10.641107	-0.010218	0.019611	0.106401	2.619460	0.459193	-5.184405
4469	0	-0.933931	1.929518	10.273176	-0.009460	0.019287	0.102722	2.617938	0.332597	-5.186780
4470	0	-0.897529	1.858061	9.902708	-0.009106	0.018570	0.099017	2.619586	0.190575	-5.193399
4471	0	-0.897054	1.752628	9.571314	-0.009094	0.017517	0.095703	2.619970	0.051298	-5.204216
4472	0	-0.843782	1.717670	9.151887	-0.008553	0.017168	0.091510	2.620213	-0.083565	-5.210554
4473	0	-0.813079	1.715764	8.838771	-0.008240	0.017151	0.088379	2.618680	-0.215843	-5.221470
4474	0	-0.769082	1.613346	8.577764	-0.007785	0.016126	0.085771	2.618829	-0.332924	-5.224941
4475	0	-0.675330	1.636329	8.344065	-0.006836	0.016357	0.083435	2.617080	-0.437925	-5.233580
4476	0	-0.672508	1.582310	8.094831	-0.006798	0.015819	0.080943	2.613753	-0.532573	-5.239578
4477	0	-0.616633	1.562812	7.898353	-0.006226	0.015625	0.078979	2.608763	-0.610583	-5.242164
4478	0	-0.606379	1.520558	7.715932	-0.006110	0.015203	0.077156	2.602625	-0.671842	-5.244992
4479	0	-0.613474	1.513869	7.605182	-0.006165	0.015137	0.076050	2.596657	-0.709527	-5.248226
4480	0	-0.627097	1.508089	7.581066	-0.006289	0.015079	0.075809	2.589809	-0.729244	-5.241948
4481	0	-0.628081	1.513781	7.482937	-0.006287	0.015137	0.074829	2.582996	-0.731583	-5.243298
4482	0	-0.628410	1.495253	7.507309	-0.006275	0.014956	0.075073	2.569978	-0.711899	-5.233295
4483	0	-0.612925	1.538163	7.574240	-0.006104	0.015381	0.075745	2.563045	-0.667361	-5.223643
4484	0	-0.637719	1.593171	7.646900	-0.006339	0.015931	0.076472	2.556138	-0.605007	-5.215389
4485	0	-0.676632	1.568154	7.976941	-0.006714	0.015686	0.079773	2.542165	-0.524692	-5.206844
4486	0	-0.688627	1.616439	8.171311	-0.006822	0.016165	0.081718	2.534300	-0.429374	-5.193733
4487	0	-0.684836	1.653911	8.440598	-0.006775	0.016541	0.084412	2.525160	-0.325091	-5.185759
4488	0	-0.749782	1.678166	8.695544	-0.007415	0.016781	0.086963	2.519135	-0.211313	-5.170664
4489	0	-0.766373	1.696249	9.008084	-0.007568	0.016968	0.090088	2.505467	-0.085778	-5.153330
4490	0	-0.823369	1.731552	9.287262	-0.008132	0.017323	0.092880	2.490157	0.044003	-5.142177
4491	0	-0.883391	1.751275	9.715920	-0.008728	0.017517	0.097168	2.478265	0.173198	-5.127597
4492	0	-0.880593	1.793305	9.921702	-0.008700	0.017935	0.099226	2.469392	0.299483	-5.114006
4493	0	-0.883639	1.872915	10.216514	-0.008728	0.018738	0.102173	2.452938	0.425457	-5.104191
4494	0	-0.923711	1.914534	10.550501	-0.009135	0.019147	0.105514	2.444274	0.540716	-5.092534
4495	0	-0.979803	1.971174	10.839052	-0.009705	0.019714	0.108398	2.434454	0.644346	-5.080315
4496	0	-0.985368	1.982765	11.112234	-0.009774	0.019831	0.111129	2.424013	0.731493	-5.072410
4497	0	-1.007522	2.019742	11.333742	-0.010010	0.020203	0.113342	2.411197	0.803070	-5.060831
4498	0	-1.055884	2.025055	11.497552	-0.010509	0.020252	0.114980	2.401828	0.858124	-5.058484
4499	0	-1.076861	2.026556	11.614713	-0.010742	0.020264	0.116150	2.395604	0.890411	-5.056903
4500	0	-1.086251	2.045107	11.650959	-0.010857	0.020450	0.116510	2.388473	0.902531	-5.044211
4501	0	-1.079306	2.057245	11.651642	-0.010803	0.020569	0.116516	2.383292	0.899243	-5.036033
4502	0	-1.026020	2.058135	11.621298	-0.010295	0.020576	0.116211	2.379923	0.872020	-5.027783
4503	0	-1.025882	2.032957	11.505543	-0.010315	0.020325	0.115051	2.375457	0.823760	-5.032470
4504	0	-0.995115	1.985206	11.304978	-0.010022	0.019845	0.113045	2.373014	0.759590	-5.032171
4505	0	-0.962083	1.990457	11.127310	-0.009705	0.019897	0.111267	2.370605	0.681503	-5.038035
4506	0	-0.938553	1.961678	10.866027	-0.009480	0.019606	0.108654	2.372309	0.589612	-5.038045
4507	0	-0.917444	1.887131	10.547572	-0.009277	0.018860	0.105469	2.374661	0.486423	-5.043434
4508	0	-0.927654	1.840559	10.207277	-0.009384	0.018394	0.102065	2.377849	0.374289	-5.039677
4509	0	-0.898428	1.813539	9.912969	-0.009094	0.018127	0.099121	2.376728	0.256117	-5.046237
4510	0	-0.866063	1.765829	9.481228	-0.008762	0.017653	0.094804	2.372344	0.142084	-5.050783
4511	0	-0.820522	1.752666	9.314633	-0.008301	0.017517	0.093140	2.373989	0.033373	-5.056383
4512	0	-0.808519	1.705662	8.961962	-0.008179	0.017047	0.089613	2.376066	-0.077326	-5.056487
4513	0	-0.766460	1.715933	8.722527	-0.007751	0.017151	0.087219	2.377219	-0.182485	-5.065215
4514	0	-0.720236	1.686947	8.424385	-0.007278	0.016861	0.084239	2.378985	-0.277177	-5.071076
4515	0	-0.708022	1.630367	8.197406	-0.007141	0.016296	0.081970	2.379726	-0.353856	-5.076157
4516	0	-0.690961	1.582337	8.021093	-0.006961	0.015821	0.080207	2.373038	-0.418910	-5.077257
4517	0	-0.704010	1.538348	7.904359	-0.007080	0.015381	0.079041	2.367416	-0.469018	-5.072245
4518	0	-0.672868	1.526583	7.837684	-0.006757	0.015264	0.078375	2.361766	-0.502514	-5.071195
4519	0	-0.645656	1.537868	7.788238	-0.006470	0.015381	0.077881	2.349869	-0.514710	-5.069200
4520	0	-0.607752	1.537920	7.702767	-0.006078	0.015376	0.077028	2.345870	-0.508242	-5.061822
4521	0	-0.611778	1.538400	7.751290	-0.006104	0.015381	0.077515	2.342329	-0.480714	-5.058007
4522	0	-0.609960	1.569315	7.720313	-0.006071	0.015692	0.077206	2.336539	-0.432395	-5.053640
4523	0	-0.626325	1.598993	7.867159	-0.006226	0.015991	0.078674	2.326957	-0.371779	-5.047693
4524	0	-0.654024	1.604503	8.135073	-0.006487	0.016049	0.081354	2.313381	-0.291233	-5.040629
4525	0	-0.744873	1.611396	8.349033	-0.007385	0.016113	0.083496	2.307056	-0.198867	-5.030630
4526	0	-0.777102	1.647849	8.536956	-0.007698	0.016480	0.085376	2.297647	-0.095813	-5.027115
4527	0	-0.801592	1.671819	8.818949	-0.007935	0.016724	0.088196	2.283615	0.014827	-5.013027
4528	0	-0.794651	1.737540	9.135125	-0.007859	0.017384	0.091357	2.266510	0.129200	-4.999875
4529	0	-0.858151	1.781832	9.423020	-0.008484	0.017822	0.094238	2.255172	0.252737	-4.992555
4530	0	-0.866848	1.854164	9.799801	-0.008565	0.018546	0.098006	2.243361	0.378553	-4.982602
4531	0	-0.895033	1.855461	10.033294	-0.008850	0.018555	0.100342	2.236504	0.497917	-4.968471
4532	0	-0.909201	1.885560	10.355077	-0.008996	0.018859	0.103559	2.226037	0.609262	-4.958095
4533	0	-0.949437	1.903733	10.582751	-0.009399	0.019043	0.105835	2.213079	0.717221	-4.945728
4534	0	-0.992348	1.951908	10.855762	-0.009839	0.019519	0.108565	2.206345	0.811796	-4.933675
4535	0	-1.001545	1.958974	11.126156	-0.009949	0.019592	0.111267	2.196404	0.886247	-4.922201
4536	0	-1.044449	1.976601	11.222670	-0.010388	0.019770	0.112231	2.185163	0.949425	-4.908002
4537	0	-1.046999	2.026000	11.358405	-0.010437	0.020264	0.113586	2.173738	0.989150	-4.907269
4538	0	-1.040273	2.037869	11.510554	-0.010382	0.020378	0.115108	2.166268	1.016566	-4.896689
4539	0	-1.049779	2.069619	11.596588	-0.010498	0.020691	0.115967	2.163189	1.023291	-4.892563
4540	0	-1.047416	2.064883	11.566020	-0.010498	0.020639	0.115660	2.163849	1.006941	-4.889028
4541	0	-1.033727	2.064073	11.505281	-0.010376	0.020630	0.115051	2.165807	0.976027	-4.886945
4542	0	-1.054687	2.011115	11.322679	-0.010605	0.020102	0.113223	2.166307	0.925205	-4.882812
4543	0	-1.047967	1.966431	11.285950	-0.010559	0.019653	0.112854	2.167933	0.852803	-4.882569
4544	0	-1.019935	1.931248	11.006386	-0.010283	0.019308	0.110057	2.162899	0.774537	-4.881447
4545	0	-0.972459	1.947523	10.785748	-0.009827	0.019470	0.107849	2.158434	0.674938	-4.886395
4546	0	-0.939934	1.930318	10.457800	-0.009507	0.019297	0.104569	2.155750	0.565869	-4.898350
4547	0	-0.904309	1.856421	10.181495	-0.009155	0.018555	0.101807	2.156498	0.448797	-4.908663
4548	0	-0.876111	1.809226	9.908509	-0.008876	0.018085	0.099076	2.155370	0.325361	-4.916363
4549	0	-0.812956	1.795010	9.534531	-0.008240	0.017944	0.095337	2.152340	0.202285	-4.924696
4550	0	-0.774455	1.741349	9.182011	-0.007845	0.017406	0.091813	2.152515	0.086284	-4.931282
4551	0	-0.759518	1.709525	8.948466	-0.007690	0.017090	0.089478	2.149664	-0.026495	-4.938532
4552	0	-0.748387	1.661635	8.687272	-0.007566	0.016612	0.086866	2.145589	-0.126505	-4.938231
4553	0	-0.712765	1.629850	8.472270	-0.007202	0.016296	0.084717	2.138991	-0.218443	-4.941575
4554	0	-0.699265	1.575203	8.278038	-0.007057	0.015751	0.082775	2.131231	-0.299206	-4.941323
4555	0	-0.678325	1.575319	8.075277	-0.006836	0.015747	0.080750	2.130824	-0.365565	-4.942220
4556	0	-0.663238	1.557659	7.874426	-0.006673	0.015575	0.078741	2.123734	-0.416351	-4.944335
4557	0	-0.644285	1.587172	7.794360	-0.006470	0.015869	0.077942	2.118987	-0.448069	-4.944742
4558	0	-0.634268	1.563204	7.715195	-0.006356	0.015630	0.077151	2.114085	-0.460789	-4.942499
4559	0	-0.622036	1.550576	7.720933	-0.006226	0.015503	0.077209	2.110226	-0.461373	-4.943255
4560	0	-0.646722	1.526294	7.708590	-0.006459	0.015264	0.077086	2.101354	-0.442697	-4.935178
4561	0	-0.655303	1.501462	7.739070	-0.006531	0.015015	0.077393	2.093594	-0.403298	-4.925213
4562	0	-0.673328	1.556474	7.897144	-0.006699	0.015563	0.078975	2.088579	-0.346879	-4.913965
4563	0	-0.663541	1.568630	8.111212	-0.006592	0.015686	0.081116	2.081681	-0.279342	-4.904521
4564	0	-0.698317	1.580791	8.305644	-0.006926	0.015808	0.083061	2.074430	-0.194267	-4.893233
4565	0	-0.732864	1.617041	8.501711	-0.007263	0.016174	0.085022	2.062334	-0.100574	-4.884036
4566	0	-0.747761	1.658823	8.763020	-0.007399	0.016593	0.087636	2.049414	0.007930	-4.868657
4567	0	-0.771532	1.727201	9.032493	-0.007629	0.017273	0.090332	2.041729	0.122052	-4.858040
4568	0	-0.801690	1.781093	9.354584	-0.007930	0.017819	0.093552	2.024857	0.233891	-4.842914
4569	0	-0.846306	1.769309	9.642804	-0.008362	0.017700	0.096436	2.010195	0.359238	-4.831850
4570	0	-0.909421	1.804943	9.934058	-0.008998	0.018051	0.099349	2.001970	0.475576	-4.823066
4571	0	-0.925115	1.860962	10.186014	-0.009155	0.018616	0.101868	1.988868	0.588751	-4.817332
4572	0	-0.956646	1.895821	10.416423	-0.009474	0.018969	0.104171	1.971110	0.696064	-4.806607
4573	0	-0.979450	1.928233	10.680419	-0.009705	0.019287	0.106812	1.959476	0.797969	-4.792897
4574	0	-0.996799	1.963633	10.953692	-0.009890	0.019643	0.109543	1.946000	0.885673	-4.779830
4575	0	-1.025713	1.983484	11.107836	-0.010193	0.019836	0.111084	1.937514	0.957978	-4.770387
4576	0	-0.987987	2.001319	11.271704	-0.009835	0.020016	0.112720	1.927753	1.009659	-4.760329
4577	0	-1.003623	2.032315	11.279090	-0.010010	0.020325	0.112793	1.918754	1.043181	-4.754958
4578	0	-1.026180	2.037715	11.419155	-0.010247	0.020382	0.114192	1.906389	1.064635	-4.747211
4579	0	-1.037092	2.014093	11.383115	-0.010376	0.020142	0.113831	1.897832	1.066674	-4.742343
4580	0	-1.039945	2.007739	11.450568	-0.010427	0.020079	0.114503	1.888387	1.046170	-4.740634
4581	0	-1.052383	1.959436	11.224660	-0.010559	0.019592	0.112244	1.882182	1.017829	-4.740432
4582	0	-1.031294	1.959937	11.176461	-0.010367	0.019596	0.111760	1.876937	0.969969	-4.737372
4583	0	-0.993671	1.959837	10.956368	-0.010010	0.019592	0.109558	1.874425	0.901904	-4.740705
4584	0	-0.985123	1.961399	10.719342	-0.009928	0.019604	0.107188	1.876353	0.828521	-4.736011
4585	0	-0.973271	1.947550	10.523238	-0.009827	0.019470	0.105225	1.872820	0.735007	-4.735969
4586	0	-0.900310	1.893610	10.164508	-0.009096	0.018930	0.101638	1.869959	0.638959	-4.736953
4587	0	-0.899529	1.831444	9.925148	-0.009094	0.018311	0.099243	1.865186	0.533736	-4.743501
4588	0	-0.868344	1.777740	9.584859	-0.008781	0.017768	0.095841	1.867209	0.425667	-4.748823
4589	0	-0.839232	1.746134	9.357418	-0.008484	0.017456	0.093567	1.864448	0.322532	-4.750123
4590	0	-0.803993	1.685628	9.071885	-0.008123	0.016855	0.090712	1.856683	0.225968	-4.751943
4591	0	-0.803684	1.636150	8.911792	-0.008118	0.016357	0.089111	1.852939	0.130878	-4.758639
4592	0	-0.740514	1.661387	8.601504	-0.007474	0.016609	0.086010	1.850246	0.047935	-4.756272
4593	0	-0.702006	1.648006	8.466066	-0.007080	0.016479	0.084656	1.842408	-0.024761	-4.758015
4594	0	-0.661036	1.623903	8.234836	-0.006659	0.016236	0.082345	1.837848	-0.083523	-4.759774
4595	0	-0.642807	1.617584	8.117977	-0.006470	0.016174	0.081177	1.831674	-0.134150	-4.755229
4596	0	-0.666073	1.569174	8.002494	-0.006693	0.015689	0.080023	1.827517	-0.172277	-4.747795
4597	0	-0.645392	1.580833	7.946901	-0.006470	0.015808	0.079468	1.820173	-0.187623	-4.749606
4598	0	-0.686090	1.544356	7.892044	-0.006866	0.015442	0.078920	1.815193	-0.187146	-4.751198
4599	0	-0.684278	1.562663	7.922272	-0.006836	0.015625	0.079224	1.810276	-0.170379	-4.746874
4600	0	-0.650096	1.568824	7.964772	-0.006484	0.015689	0.079649	1.802247	-0.139425	-4.742245
4601	0	-0.698888	1.599050	8.074699	-0.006958	0.015991	0.080750	1.794438	-0.089375	-4.736221
4602	0	-0.681865	1.635421	8.214440	-0.006777	0.016356	0.082148	1.786006	-0.025047	-4.728779
4603	0	-0.688814	1.647956	8.471256	-0.006836	0.016479	0.084717	1.779640	0.051337	-4.722749
4604	0	-0.730283	1.684478	8.659492	-0.007248	0.016846	0.086599	1.772066	0.129730	-4.715550
4605	0	-0.738935	1.708801	8.867904	-0.007324	0.017090	0.088684	1.763420	0.219446	-4.697352
4606	0	-0.802152	1.732729	9.098573	-0.007946	0.017329	0.090992	1.755020	0.319912	-4.688001
4607	0	-0.838177	1.751575	9.392618	-0.008301	0.017517	0.093933	1.747502	0.424092	-4.676652
4608	0	-0.867162	1.757303	9.659745	-0.008590	0.017575	0.096604	1.738895	0.526637	-4.662920
4609	0	-0.893390	1.812257	9.935863	-0.008850	0.018127	0.099365	1.727539	0.628785	-4.660371
4610	0	-0.891629	1.854075	10.154300	-0.008839	0.018544	0.101549	1.717597	0.721965	-4.643221
4611	0	-0.892497	1.904183	10.424188	-0.008850	0.019043	0.104248	1.710262	0.809938	-4.632181
4612	0	-0.919323	1.921774	10.599980	-0.009125	0.019223	0.106005	1.698258	0.889822	-4.625562
4613	0	-0.963562	1.922409	10.894342	-0.009583	0.019226	0.108948	1.689822	0.951847	-4.617390
4614	0	-0.998000	2.007900	10.923857	-0.009933	0.020076	0.109243	1.686702	1.006856	-4.606883
4615	0	-1.004526	1.959452	11.120246	-0.010010	0.019592	0.111206	1.682378	1.049854	-4.599415
4616	0	-0.997304	1.990118	11.168549	-0.009959	0.019901	0.111687	1.675363	1.070824	-4.590565
4617	0	-1.049837	1.995931	11.267072	-0.010498	0.019958	0.112671	1.669036	1.078117	-4.581388
4618	0	-1.011893	1.977469	11.248838	-0.010133	0.019776	0.112487	1.660074	1.071258	-4.579859
4619	0	-0.979294	2.002467	11.224568	-0.009827	0.020020	0.112244	1.657754	1.044420	-4.581446
4620	0	-0.977484	1.991214	11.109095	-0.009821	0.019907	0.111088	1.655295	1.004621	-4.580764
4621	0	-0.964443	1.959685	10.986777	-0.009705	0.019592	0.109863	1.652111	0.949883	-4.583245
4622	0	-0.951547	1.911941	10.792381	-0.009586	0.019113	0.107919	1.651223	0.882806	-4.583696
4623	0	-0.931805	1.917501	10.602346	-0.009399	0.019165	0.106018	1.653656	0.803236	-4.583702
4624	0	-0.915520	1.869844	10.341123	-0.009241	0.018696	0.103404	1.648125	0.716507	-4.582085
4625	0	-0.906747	1.795566	10.010363	-0.009155	0.017944	0.100098	1.652590	0.624561	-4.583150
4626	0	-0.870956	1.772642	9.810230	-0.008801	0.017722	0.098095	1.648938	0.526923	-4.573851
4627	0	-0.845736	1.739973	9.534388	-0.008545	0.017395	0.095337	1.646103	0.430348	-4.571196
4628	0	-0.822787	1.746711	9.279403	-0.008314	0.017465	0.092787	1.640761	0.332583	-4.576151
4629	0	-0.785161	1.721450	9.009468	-0.007935	0.017212	0.090088	1.635571	0.235865	-4.570363
4630	0	-0.745772	1.679007	8.839718	-0.007528	0.016789	0.088391	1.628248	0.152895	-4.566325
4631	0	-0.701567	1.690763	8.575952	-0.007080	0.016907	0.085754	1.621480	0.075311	-4.569296
4632	0	-0.702141	1.605446	8.454749	-0.007075	0.016053	0.084543	1.615436	0.010454	-4.570507
4633	0	-0.697435	1.605989	8.282701	-0.007019	0.016052	0.082825	1.618374	-0.043350	-4.571568
4634	0	-0.683629	1.557827	8.161067	-0.006870	0.015578	0.081608	1.611007	-0.083320	-4.574908
4635	0	-0.675432	1.580951	8.038476	-0.006775	0.015808	0.080383	1.605831	-0.105207	-4.571073
4636	0	-0.653739	1.562637	8.014227	-0.006551	0.015627	0.080141	1.597958	-0.117090	-4.563565
4637	0	-0.640797	1.568800	7.989469	-0.006409	0.015686	0.079895	1.594048	-0.111220	-4.563724
4638	0	-0.642515	1.587056	8.050350	-0.006408	0.015873	0.080504	1.584274	-0.080016	-4.560204
4639	0	-0.600229	1.611306	8.099215	-0.005981	0.016113	0.080994	1.577501	-0.044119	-4.547978
4640	0	-0.636063	1.598992	8.129258	-0.006329	0.015990	0.081295	1.570905	0.007110	-4.541854
4641	0	-0.657918	1.641807	8.306511	-0.006531	0.016418	0.083069	1.564581	0.079520	-4.536974
4642	0	-0.705220	1.623127	8.543671	-0.006997	0.016234	0.085441	1.554610	0.159004	-4.523569
4643	0	-0.763463	1.647680	8.739710	-0.007568	0.016479	0.087402	1.545596	0.251288	-4.510367
4644	0	-0.772010	1.671409	8.939922	-0.007644	0.016718	0.089405	1.535497	0.354438	-4.502261
4645	0	-0.813512	1.739161	9.179061	-0.008057	0.017395	0.091797	1.526022	0.457590	-4.492543
4646	0	-0.836081	1.762712	9.476797	-0.008280	0.017632	0.094774	1.515408	0.560768	-4.475835
4647	0	-0.869006	1.806382	9.740513	-0.008606	0.018066	0.097412	1.507156	0.664929	-4.457888
4648	0	-0.873710	1.847979	9.928428	-0.008656	0.018488	0.099290	1.492592	0.764321	-4.450744
4649	0	-0.886960	1.867519	10.216619	-0.008789	0.018677	0.102173	1.485623	0.860054	-4.442018
4650	0	-0.909286	1.879128	10.428871	-0.009015	0.018795	0.104295	1.476270	0.951006	-4.435347
4651	0	-0.971471	1.903675	10.674515	-0.009644	0.019043	0.106750	1.464200	1.032993	-4.422285
4652	0	-0.972870	1.945559	10.832062	-0.009666	0.019457	0.108326	1.457378	1.104657	-4.416311
4653	0	-0.981303	1.934561	10.961536	-0.009766	0.019348	0.109619	1.448992	1.160259	-4.405054
4654	0	-0.977682	1.977150	11.082864	-0.009740	0.019770	0.110832	1.445015	1.204691	-4.401947
4655	0	-1.003368	1.965630	11.156959	-0.010010	0.019653	0.111572	1.442020	1.235685	-4.397663
4656	0	-0.994366	2.002918	11.296901	-0.009936	0.020025	0.112970	1.439671	1.249763	-4.386015
4657	0	-1.018318	2.026406	11.261067	-0.010193	0.020264	0.112610	1.433544	1.246827	-4.383872
4658	0	-0.983771	1.990522	11.206284	-0.009869	0.019897	0.112062	1.434647	1.222512	-4.380336
4659	0	-1.008667	1.966030	11.114790	-0.010132	0.019653	0.111145	1.434717	1.183372	-4.371976
4660	0	-1.016585	1.979570	10.987336	-0.010226	0.019789	0.109869	1.434661	1.128120	-4.371544
4661	0	-0.987954	1.929455	10.895274	-0.009949	0.019287	0.108948	1.435067	1.063212	-4.373806
4662	0	-0.936772	1.900951	10.639760	-0.009448	0.018996	0.106393	1.441764	0.984804	-4.371598
4663	0	-0.913009	1.886925	10.407085	-0.009216	0.018860	0.104065	1.444412	0.898110	-4.370479
4664	0	-0.896034	1.833705	10.164129	-0.009048	0.018329	0.101635	1.446182	0.807076	-4.373532
4665	0	-0.875592	1.801583	9.955479	-0.008850	0.018005	0.099548	1.450340	0.707124	-4.366238
4666	0	-0.839568	1.791353	9.645387	-0.008485	0.017903	0.096448	1.454662	0.609667	-4.363889
4667	0	-0.803097	1.757976	9.339099	-0.008118	0.017578	0.093384	1.448986	0.511761	-4.364034
4668	0	-0.799137	1.709862	9.138983	-0.008071	0.017093	0.091384	1.448776	0.420361	-4.361481
4669	0	-0.822631	1.673024	8.881185	-0.008301	0.016724	0.088806	1.449721	0.332592	-4.361718
4670	0	-0.760041	1.649620	8.698963	-0.007667	0.016492	0.086985	1.447938	0.253618	-4.354628
4671	0	-0.738776	1.617662	8.508768	-0.007446	0.016174	0.085083	1.443798	0.182845	-4.352560
4672	0	-0.722251	1.612254	8.436220	-0.007270	0.016117	0.084359	1.444236	0.126331	-4.351624
4673	0	-0.692145	1.611575	8.258316	-0.006958	0.016113	0.082581	1.440809	0.083226	-4.344999
4674	0	-0.661253	1.618265	8.154945	-0.006642	0.016179	0.081548	1.439184	0.048776	-4.342658
4675	0	-0.639134	1.617707	8.129965	-0.006409	0.016174	0.081299	1.436648	0.031470	-4.335689
4676	0	-0.642823	1.593823	8.081142	-0.006435	0.015935	0.080812	1.435150	0.028138	-4.331683
4677	0	-0.671796	1.580996	8.093192	-0.006714	0.015808	0.080933	1.431792	0.040499	-4.324085
4678	0	-0.673947	1.574882	8.074640	-0.006722	0.015750	0.080748	1.424627	0.070821	-4.322778
4679	0	-0.692238	1.569082	8.227235	-0.006897	0.015686	0.082275	1.425727	0.112276	-4.313141
4680	0	-0.704781	1.593734	8.342561	-0.007010	0.015940	0.083428	1.417221	0.170619	-4.305622
4681	0	-0.713140	1.647985	8.587215	-0.007080	0.016479	0.085876	1.412639	0.244546	-4.297851
4682	0	-0.760634	1.647970	8.726591	-0.007551	0.016479	0.087271	1.408003	0.322362	-4.290289
4683	0	-0.744709	1.726921	8.910691	-0.007385	0.017273	0.089111	1.398331	0.407107	-4.279857
4684	0	-0.776337	1.714075	9.172094	-0.007696	0.017142	0.091726	1.391543	0.496331	-4.262930
4685	0	-0.788642	1.781804	9.429397	-0.007812	0.017822	0.094299	1.381769	0.591247	-4.252029
4686	0	-0.810198	1.781371	9.678374	-0.008025	0.017813	0.096790	1.378260	0.687331	-4.237059
4687	0	-0.868184	1.806007	9.832214	-0.008606	0.018066	0.098328	1.366329	0.780932	-4.228646
4688	0	-0.901348	1.847778	10.056881	-0.008945	0.018480	0.100574	1.358777	0.864839	-4.220750
4689	0	-0.928641	1.843195	10.344845	-0.009216	0.018433	0.103455	1.353315	0.947870	-4.209209
4690	0	-0.923997	1.910184	10.471830	-0.009175	0.019102	0.104724	1.348211	1.024076	-4.196225
4691	0	-0.951742	1.910309	10.686767	-0.009460	0.019104	0.106873	1.342313	1.090780	-4.186719
4692	0	-0.937356	1.965012	10.826250	-0.009332	0.019651	0.108266	1.335804	1.140943	-4.178067
4693	0	-0.949238	1.959362	10.888370	-0.009460	0.019592	0.108887	1.331944	1.180591	-4.166016
4694	0	-0.935842	1.989744	10.955040	-0.009342	0.019899	0.109551	1.324450	1.203829	-4.160166
4695	0	-0.934290	1.977803	11.065588	-0.009338	0.019775	0.110657	1.321532	1.214973	-4.148736
4696	0	-0.988019	1.935691	11.059462	-0.009897	0.019353	0.110594	1.319695	1.204091	-4.142629
4697	0	-0.968297	1.971762	11.065805	-0.009705	0.019714	0.110657	1.317087	1.188584	-4.140655
4698	0	-0.987186	1.935561	10.950174	-0.009906	0.019354	0.109499	1.312700	1.160081	-4.134928
4699	0	-0.946999	1.928961	10.809734	-0.009521	0.019287	0.108093	1.308914	1.112841	-4.131009
4700	0	-0.924220	1.923731	10.670080	-0.009298	0.019231	0.106697	1.309331	1.059990	-4.129517
4701	0	-0.908452	1.923188	10.474143	-0.009155	0.019226	0.104736	1.308923	0.990312	-4.124398
4702	0	-0.888110	1.851714	10.267484	-0.008956	0.018504	0.102671	1.316560	0.914549	-4.115862
4703	0	-0.870860	1.849821	10.053108	-0.008789	0.018494	0.100525	1.314829	0.830767	-4.113084
4704	0	-0.855076	1.808217	9.767358	-0.008633	0.018075	0.097668	1.316304	0.742697	-4.112971
4705	0	-0.846985	1.764148	9.577041	-0.008545	0.017639	0.095764	1.312399	0.660765	-4.120743
4706	0	-0.808041	1.758559	9.346206	-0.008155	0.017582	0.093456	1.310064	0.577424	-4.122401
4707	0	-0.786160	1.727657	9.107010	-0.007935	0.017273	0.091064	1.307821	0.493590	-4.121161
4708	0	-0.772645	1.710120	8.930969	-0.007792	0.017097	0.089305	1.307137	0.417978	-4.117140
4709	0	-0.751104	1.697326	8.716210	-0.007568	0.016968	0.087158	1.307779	0.350423	-4.108943
4710	0	-0.704228	1.667614	8.600851	-0.007090	0.016673	0.086005	1.305529	0.294891	-4.105653
4711	0	-0.692148	1.660661	8.514604	-0.006958	0.016602	0.085144	1.306196	0.253023	-4.103413
4712	0	-0.685902	1.655227	8.374587	-0.006886	0.016550	0.083744	1.303224	0.222584	-4.095376
4713	0	-0.681297	1.599338	8.319239	-0.006836	0.015991	0.083191	1.300473	0.197834	-4.099390
4714	0	-0.708588	1.593458	8.246214	-0.007096	0.015934	0.082461	1.295811	0.189951	-4.100641
4715	0	-0.689448	1.593240	8.227517	-0.006897	0.015930	0.082275	1.293474	0.192921	-4.097007
4716	0	-0.671743	1.599476	8.166345	-0.006709	0.015995	0.081664	1.287868	0.210778	-4.093604
4717	0	-0.685651	1.611394	8.245666	-0.006836	0.016113	0.082458	1.283828	0.245226	-4.086861
4718	0	-0.715065	1.648350	8.428176	-0.007122	0.016480	0.084285	1.283070	0.289888	-4.073585
4719	0	-0.693628	1.666547	8.575067	-0.006897	0.016663	0.085754	1.282267	0.347865	-4.065356
4720	0	-0.696262	1.685438	8.659696	-0.006916	0.016851	0.086601	1.281619	0.414809	-4.054539
4721	0	-0.731571	1.715182	8.874063	-0.007263	0.017151	0.088745	1.278421	0.487818	-4.043832
4722	0	-0.779706	1.690237	9.098976	-0.007737	0.016908	0.090994	1.267547	0.568340	-4.035471
4723	0	-0.794103	1.733409	9.313391	-0.007874	0.017334	0.093140	1.263544	0.656355	-4.024313
4724	0	-0.844414	1.769746	9.507504	-0.008378	0.017700	0.095080	1.256144	0.741059	-4.011741
4725	0	-0.867757	1.800665	9.746657	-0.008606	0.018005	0.097473	1.253657	0.830202	-4.005043
4726	0	-0.851261	1.824549	9.922528	-0.008447	0.018251	0.099230	1.242719	0.911416	-3.994071
4727	0	-0.897432	1.855633	10.167872	-0.008911	0.018555	0.101685	1.240407	0.987790	-3.987157
4728	0	-0.922208	1.880034	10.307087	-0.009162	0.018802	0.103076	1.234699	1.059877	-3.974685
4729	0	-0.921025	1.922518	10.534206	-0.009155	0.019226	0.105347	1.229437	1.125011	-3.966238
4730	0	-0.949359	1.922213	10.704272	-0.009451	0.019224	0.107046	1.222799	1.176276	-3.956432
4731	0	-0.968061	1.946786	10.833452	-0.009644	0.019470	0.108337	1.215814	1.221152	-3.949639
4732	0	-0.986563	1.940647	10.948764	-0.009841	0.019403	0.109490	1.214239	1.252842	-3.943191
4733	0	-0.995878	1.946816	10.967963	-0.009949	0.019470	0.109680	1.207205	1.269459	-3.939351
4734	0	-0.978118	1.959291	11.016599	-0.009786	0.019588	0.110167	1.207669	1.271137	-3.936934
4735	0	-0.975276	1.947543	11.077903	-0.009766	0.019470	0.110779	1.207809	1.264292	-3.928498
4736	0	-0.952471	1.978568	11.035420	-0.009557	0.019785	0.110352	1.203067	1.237736	-3.925959
4737	0	-0.960156	1.959363	10.870709	-0.009644	0.019592	0.108704	1.198810	1.200378	-3.922277
4738	0	-0.926214	1.953394	10.743311	-0.009316	0.019533	0.107429	1.193796	1.149577	-3.919023
4739	0	-0.933452	1.916791	10.559606	-0.009399	0.019165	0.105591	1.190887	1.086479	-3.913770
4740	0	-0.913864	1.892829	10.401932	-0.009211	0.018926	0.104013	1.187668	1.014684	-3.910344
4741	0	-0.920393	1.813169	10.211772	-0.009277	0.018127	0.102112	1.186275	0.939777	-3.905997
4742	0	-0.893673	1.795886	9.956536	-0.009012	0.017952	0.099560	1.187976	0.860438	-3.905813
4743	0	-0.870755	1.788906	9.717426	-0.008789	0.017883	0.097168	1.188420	0.772056	-3.905070
4744	0	-0.842937	1.789829	9.529345	-0.008508	0.017894	0.095287	1.187497	0.685595	-3.901178
4745	0	-0.798126	1.746138	9.265690	-0.008057	0.017456	0.092651	1.187889	0.600083	-3.904623
4746	0	-0.771837	1.740775	9.108016	-0.007787	0.017405	0.091075	1.185874	0.521668	-3.904935
4747	0	-0.738630	1.733729	8.893259	-0.007446	0.017334	0.088928	1.184236	0.451890	-3.901402
4748	0	-0.751645	1.691523	8.741529	-0.007573	0.016912	0.087411	1.182014	0.385006	-3.903732
4749	0	-0.709152	1.654425	8.551367	-0.007141	0.016541	0.085510	1.181288	0.325834	-3.905257
4750	0	-0.706856	1.594037	8.472577	-0.007104	0.015937	0.084723	1.180645	0.284946	-3.905234
4751	0	-0.705350	1.599416	8.361985	-0.007080	0.015991	0.083618	1.179436	0.255266	-3.904775
4752	0	-0.688479	1.594018	8.221821	-0.006907	0.015936	0.082217	1.180264	0.231618	-3.905260
4753	0	-0.658340	1.617670	8.227559	-0.006592	0.016174	0.082275	1.178677	0.226179	-3.910105
4754	0	-0.639209	1.648090	8.252004	-0.006392	0.016483	0.082520	1.170591	0.231733	-3.905633
4755	0	-0.666341	1.660126	8.233563	-0.006653	0.016602	0.082336	1.165652	0.252238	-3.902393
4756	0	-0.644776	1.617832	8.288154	-0.006431	0.016173	0.082884	1.168004	0.281658	-3.896594
4757	0	-0.674425	1.666607	8.379814	-0.006714	0.016663	0.083801	1.168565	0.328549	-3.890843
4758	0	-0.693409	1.636532	8.519524	-0.006898	0.016364	0.085198	1.166092	0.382491	-3.880240
4759	0	-0.737268	1.629514	8.629982	-0.007324	0.016296	0.086304	1.160623	0.451854	-3.872784
4760	0	-0.771996	1.659640	8.812204	-0.007668	0.016599	0.088126	1.153885	0.524990	-3.862079
4761	0	-0.799644	1.732812	9.026667	-0.007935	0.017334	0.090271	1.142882	0.608257	-3.855314
4762	0	-0.800379	1.749924	9.239317	-0.007939	0.017505	0.092398	1.132579	0.692929	-3.846661
4763	0	-0.800245	1.782145	9.447686	-0.007935	0.017822	0.094482	1.128094	0.779972	-3.836880
4764	0	-0.826208	1.812370	9.678504	-0.008196	0.018126	0.096790	1.122390	0.863155	-3.823845
4765	0	-0.879522	1.830576	9.838359	-0.008728	0.018311	0.098389	1.113399	0.946176	-3.818598
4766	0	-0.898867	1.854015	10.032650	-0.008926	0.018544	0.100331	1.105200	1.022240	-3.805976
4767	0	-0.927814	1.867117	10.271762	-0.009216	0.018677	0.102722	1.095466	1.096207	-3.795288
4768	0	-0.921150	1.878368	10.435664	-0.009159	0.018787	0.104361	1.087677	1.158923	-3.784856
4769	0	-0.975317	1.892012	10.613583	-0.009705	0.018921	0.106140	1.083110	1.216632	-3.779147
4770	0	-0.959863	1.904030	10.661638	-0.009559	0.019041	0.106620	1.078410	1.264950	-3.774142
4771	0	-0.943018	1.922639	10.790742	-0.009399	0.019226	0.107910	1.074725	1.303178	-3.766541
4772	0	-0.959706	1.952820	10.863621	-0.009583	0.019531	0.108637	1.067271	1.323327	-3.762641
4773	0	-0.958810	1.959266	10.894719	-0.009583	0.019592	0.108948	1.063277	1.335129	-3.755630
4774	0	-0.963949	1.971919	10.882427	-0.009655	0.019714	0.108824	1.063650	1.325089	-3.745647
4775	0	-0.968155	1.959368	10.888852	-0.009705	0.019592	0.108887	1.060324	1.307222	-3.741502
4776	0	-0.956560	1.948067	10.760925	-0.009599	0.019472	0.107608	1.064404	1.278512	-3.730159
4777	0	-0.947646	1.928666	10.675458	-0.009521	0.019287	0.106750	1.058813	1.236913	-3.728817
4778	0	-0.968604	1.898310	10.554182	-0.009738	0.018981	0.105537	1.055869	1.187372	-3.729557
4779	0	-0.946217	1.880210	10.345944	-0.009521	0.018799	0.103455	1.054137	1.128671	-3.730508
4780	0	-0.872735	1.868716	10.200327	-0.008795	0.018682	0.101998	1.053946	1.060084	-3.730076
4781	0	-0.877841	1.874601	9.985831	-0.008850	0.018738	0.099854	1.057783	0.985140	-3.730503
4782	0	-0.858101	1.851473	9.803592	-0.008649	0.018509	0.098031	1.059076	0.913135	-3.722839
4783	0	-0.822975	1.819430	9.650158	-0.008301	0.018188	0.096497	1.060446	0.836158	-3.719552
4784	0	-0.822071	1.777541	9.339836	-0.008286	0.017772	0.093393	1.059557	0.763902	-3.718096
4785	0	-0.817372	1.721685	9.204599	-0.008240	0.017212	0.092041	1.060229	0.688991	-3.717088
4786	0	-0.780722	1.728694	8.991772	-0.007867	0.017282	0.089913	1.060546	0.620214	-3.717476
4787	0	-0.764187	1.672933	8.862618	-0.007690	0.016724	0.088623	1.062820	0.564380	-3.717960
4788	0	-0.766819	1.643376	8.814378	-0.007716	0.016429	0.088140	1.063968	0.508905	-3.721486
4789	0	-0.734805	1.654275	8.594026	-0.007385	0.016541	0.085938	1.062039	0.466060	-3.718524
4790	0	-0.667399	1.660441	8.521219	-0.006701	0.016605	0.085210	1.056018	0.435677	-3.714643
4791	0	-0.705767	1.654345	8.435189	-0.007080	0.016541	0.084351	1.055249	0.411813	-3.702486
4792	0	-0.671761	1.679576	8.416912	-0.006730	0.016789	0.084169	1.059377	0.401119	-3.694740
4793	0	-0.695866	1.641931	8.392312	-0.006958	0.016418	0.083923	1.056313	0.407918	-3.688697
4794	0	-0.721158	1.630140	8.361577	-0.007204	0.016297	0.083617	1.057824	0.423948	-3.684265
4795	0	-0.727984	1.629444	8.410538	-0.007263	0.016296	0.084106	1.051446	0.452023	-3.685855
4796	0	-0.738199	1.616810	8.513943	-0.007359	0.016170	0.085141	1.045809	0.488914	-3.680085
4797	0	-0.747801	1.648274	8.630035	-0.007446	0.016479	0.086304	1.046375	0.536342	-3.662332
4798	0	-0.730813	1.648546	8.812465	-0.007267	0.016485	0.088128	1.043262	0.594843	-3.653798
4799	0	-0.761467	1.690334	8.953529	-0.007568	0.016907	0.089539	1.035628	0.658983	-3.648166
4800	0	-0.777718	1.738309	9.154149	-0.007725	0.017387	0.091545	1.027055	0.729326	-3.645211
4801	0	-0.793105	1.745578	9.295171	-0.007874	0.017456	0.092957	1.023584	0.804934	-3.636014
4802	0	-0.817221	1.794187	9.544381	-0.008114	0.017943	0.095448	1.018671	0.879671	-3.629765
4803	0	-0.866657	1.794512	9.789491	-0.008606	0.017944	0.097900	1.016579	0.955332	-3.625536
4804	0	-0.890999	1.794156	9.916609	-0.008851	0.017945	0.099171	1.009248	1.028229	-3.618824
4805	0	-0.896398	1.830749	10.094803	-0.008911	0.018311	0.100952	1.002623	1.093153	-3.608466
4806	0	-0.912925	1.848623	10.228209	-0.009080	0.018487	0.102286	0.998545	1.153398	-3.600056
4807	0	-0.907701	1.891768	10.381757	-0.009033	0.018921	0.103821	0.991665	1.206839	-3.590953
4808	0	-0.915654	1.922267	10.527537	-0.009122	0.019219	0.105279	0.991738	1.249811	-3.581545
4809	0	-0.900262	1.947173	10.644247	-0.008972	0.019470	0.106445	0.989826	1.287869	-3.579501
4810	0	-0.929377	1.941678	10.722990	-0.009278	0.019412	0.107232	0.991133	1.309982	-3.568755
4811	0	-0.940508	1.947339	10.760391	-0.009399	0.019470	0.107605	0.990635	1.321729	-3.562368
4812	0	-0.946992	1.935387	10.802954	-0.009472	0.019354	0.108029	0.986652	1.325481	-3.552388
4813	0	-0.968765	1.910677	10.785015	-0.009705	0.019104	0.107849	0.985364	1.313541	-3.547530
4814	0	-0.957753	1.936216	10.748607	-0.009610	0.019353	0.107485	0.990757	1.285082	-3.541139
4815	0	-0.929907	1.898862	10.663067	-0.009338	0.018982	0.106628	0.993411	1.249263	-3.539894
4816	0	-0.903288	1.887666	10.510946	-0.009078	0.018872	0.105106	0.993574	1.206575	-3.534251
4817	0	-0.897689	1.904847	10.339745	-0.009033	0.019043	0.103394	0.994895	1.150909	-3.533439
4818	0	-0.868492	1.893566	10.169513	-0.008739	0.018931	0.101691	0.994975	1.096141	-3.536361
4819	0	-0.848015	1.904905	9.979685	-0.008545	0.019043	0.099792	0.997037	1.028782	-3.531866
4820	0	-0.835783	1.832991	9.846196	-0.008418	0.018322	0.098458	1.001414	0.965501	-3.533418
4821	0	-0.835284	1.807518	9.686723	-0.008423	0.018066	0.096863	1.006785	0.889750	-3.532590
4822	0	-0.834227	1.735592	9.449584	-0.008409	0.017350	0.094491	1.008742	0.816387	-3.531322
4823	0	-0.836028	1.709763	9.277767	-0.008423	0.017090	0.092773	1.013395	0.746069	-3.529946
4824	0	-0.781853	1.698609	9.064885	-0.007874	0.016982	0.090645	1.013623	0.683430	-3.525034
4825	0	-0.788539	1.684808	8.960351	-0.007935	0.016846	0.089600	1.011922	0.627296	-3.522503
4826	0	-0.742593	1.660865	8.796163	-0.007472	0.016605	0.087958	1.011529	0.573935	-3.522101
4827	0	-0.698048	1.684831	8.648943	-0.007019	0.016846	0.086487	1.010531	0.529412	-3.520019
4828	0	-0.703390	1.666886	8.612762	-0.007065	0.016667	0.086125	1.008183	0.494735	-3.511833
4829	0	-0.687627	1.635793	8.465735	-0.006897	0.016357	0.084656	1.004727	0.472874	-3.509514
4830	0	-0.683911	1.635960	8.435458	-0.006856	0.016358	0.084353	1.002293	0.456061	-3.506984
4831	0	-0.707771	1.635769	8.422866	-0.007080	0.016357	0.084229	0.998877	0.458575	-3.501372
4832	0	-0.707867	1.617293	8.380133	-0.007076	0.016174	0.083801	0.993307	0.467482	-3.495117
4833	0	-0.709658	1.636167	8.453149	-0.007080	0.016357	0.084534	0.995625	0.495137	-3.490230
4834	0	-0.713490	1.636450	8.525966	-0.007113	0.016365	0.085261	0.991504	0.529187	-3.480497
4835	0	-0.723315	1.666325	8.593477	-0.007202	0.016663	0.085938	0.989205	0.575493	-3.473145
4836	0	-0.717982	1.685078	8.708762	-0.007143	0.016847	0.087091	0.991505	0.628831	-3.461160
4837	0	-0.736539	1.708709	8.849809	-0.007324	0.017090	0.088501	0.984964	0.686912	-3.450387
4838	0	-0.776153	1.708422	9.056544	-0.007714	0.017084	0.090569	0.982246	0.751367	-3.442028
4839	0	-0.792968	1.745469	9.173127	-0.007874	0.017456	0.091736	0.977856	0.825974	-3.433316
4840	0	-0.823354	1.751175	9.343028	-0.008171	0.017514	0.093435	0.972257	0.906965	-3.424002
4841	0	-0.842190	1.788201	9.563707	-0.008362	0.017883	0.095642	0.968121	0.983388	-3.418786
4842	0	-0.878854	1.812671	9.776210	-0.008729	0.018125	0.097768	0.967978	1.057716	-3.412054
4843	0	-0.884382	1.831204	9.936011	-0.008789	0.018311	0.099365	0.966965	1.125533	-3.399411
4844	0	-0.901116	1.886146	10.075438	-0.008962	0.018863	0.100759	0.962742	1.186504	-3.394421
4845	0	-0.920627	1.885816	10.284000	-0.009155	0.018860	0.102844	0.958078	1.248059	-3.386955
4846	0	-0.930423	1.915976	10.441884	-0.009259	0.019161	0.104423	0.953623	1.302278	-3.381329
4847	0	-0.931558	1.941177	10.509868	-0.009277	0.019409	0.105103	0.953480	1.348951	-3.369740
4848	0	-0.944096	1.941368	10.649557	-0.009416	0.019414	0.106498	0.950049	1.381391	-3.364468
4849	0	-0.971759	1.953155	10.717650	-0.009705	0.019531	0.107178	0.947043	1.400690	-3.357003
4850	0	-0.998067	1.910756	10.711272	-0.009975	0.019104	0.107114	0.947410	1.411820	-3.352580
4851	0	-0.964414	1.941286	10.815358	-0.009644	0.019409	0.108154	0.947799	1.418061	-3.343596
4852	0	-0.932089	1.948462	10.778646	-0.009340	0.019477	0.107786	0.952184	1.403360	-3.338033
4853	0	-0.942914	1.947188	10.669192	-0.009460	0.019470	0.106689	0.950008	1.375831	-3.336194
4854	0	-0.929732	1.947539	10.700239	-0.009336	0.019473	0.106999	0.948410	1.340132	-3.333489
4855	0	-0.935192	1.922961	10.516717	-0.009399	0.019226	0.105164	0.948033	1.294734	-3.335109
4856	0	-0.925728	1.874957	10.334273	-0.009307	0.018744	0.103339	0.949394	1.246124	-3.331602
4857	0	-0.934198	1.874417	10.205489	-0.009399	0.018738	0.102051	0.952107	1.188267	-3.322921
4858	0	-0.903999	1.844924	10.035442	-0.009104	0.018445	0.100349	0.952429	1.122133	-3.323122
4859	0	-0.878487	1.813465	9.875939	-0.008850	0.018127	0.098755	0.956246	1.053225	-3.318002
4860	0	-0.847482	1.802250	9.657126	-0.008540	0.018019	0.096566	0.956134	0.982559	-3.312064
4861	0	-0.829702	1.739720	9.491496	-0.008362	0.017395	0.094910	0.954217	0.911089	-3.314210
4862	0	-0.793084	1.753065	9.296939	-0.007991	0.017521	0.092966	0.961681	0.843994	-3.305801
4863	0	-0.775511	1.739699	9.137415	-0.007812	0.017395	0.091370	0.959703	0.778817	-3.299810
4864	0	-0.746040	1.715761	8.949011	-0.007517	0.017154	0.089486	0.960237	0.713348	-3.291943
4865	0	-0.734363	1.703444	8.850336	-0.007385	0.017029	0.088501	0.963431	0.665856	-3.291916
4866	0	-0.744958	1.655370	8.686053	-0.007487	0.016551	0.086858	0.962955	0.622434	-3.288866
4867	0	-0.723190	1.666801	8.630530	-0.007263	0.016663	0.086304	0.966162	0.587167	-3.283018
4868	0	-0.711688	1.655597	8.514797	-0.007141	0.016551	0.085147	0.969030	0.560619	-3.279263
4869	0	-0.724421	1.636273	8.471740	-0.007263	0.016357	0.084717	0.972499	0.540888	-3.278005
4870	0	-0.697217	1.643007	8.410798	-0.006982	0.016429	0.084107	0.970487	0.533459	-3.272237
4871	0	-0.707603	1.672600	8.465563	-0.007080	0.016724	0.084656	0.970255	0.533597	-3.267824
4872	0	-0.695787	1.654502	8.502028	-0.006950	0.016544	0.085021	0.967993	0.549000	-3.262450
4873	0	-0.703770	1.703089	8.483690	-0.007019	0.017029	0.084839	0.967801	0.579249	-3.256781
4874	0	-0.714041	1.672646	8.587005	-0.007118	0.016727	0.085872	0.963570	0.613877	-3.245088
4875	0	-0.741738	1.660134	8.703345	-0.007385	0.016602	0.087036	0.960516	0.660982	-3.237009
4876	0	-0.760768	1.696304	8.849302	-0.007573	0.016967	0.088495	0.952876	0.710530	-3.225731
4877	0	-0.785396	1.684432	9.038973	-0.007812	0.016846	0.090393	0.948494	0.767808	-3.209318
4878	0	-0.794019	1.726932	9.184656	-0.007897	0.017269	0.091850	0.946195	0.825823	-3.203206
4879	0	-0.786669	1.745397	9.386794	-0.007812	0.017456	0.093872	0.941294	0.896399	-3.192640
4880	0	-0.821817	1.793845	9.526218	-0.008167	0.017940	0.095266	0.937585	0.962059	-3.188257
4881	0	-0.829118	1.824640	9.753041	-0.008240	0.018250	0.097534	0.931520	1.026972	-3.180898
4882	0	-0.839817	1.830355	9.874278	-0.008345	0.018304	0.098747	0.928774	1.093528	-3.174936
4883	0	-0.871483	1.879833	10.027671	-0.008667	0.018799	0.100281	0.925761	1.152778	-3.165530
4884	0	-0.886996	1.861557	10.173282	-0.008825	0.018614	0.101737	0.925246	1.207755	-3.155622
4885	0	-0.907059	1.867456	10.259720	-0.009033	0.018677	0.102600	0.920180	1.254308	-3.148143
4886	0	-0.938355	1.873369	10.436064	-0.009354	0.018733	0.104363	0.918167	1.292117	-3.136456
4887	0	-0.918081	1.928563	10.503955	-0.009155	0.019287	0.105042	0.913776	1.324975	-3.128961
4888	0	-0.921956	1.922090	10.534104	-0.009207	0.019222	0.105342	0.909334	1.344085	-3.125542
4889	0	-0.928357	1.898191	10.589545	-0.009277	0.018982	0.105896	0.906255	1.356117	-3.126094
4890	0	-0.928957	1.940904	10.711474	-0.009291	0.019408	0.107115	0.903944	1.360351	-3.121393
4891	0	-0.907672	1.923105	10.565246	-0.009094	0.019226	0.105652	0.905907	1.347043	-3.119963
4892	0	-0.909279	1.935977	10.541072	-0.009121	0.019358	0.105409	0.904603	1.322324	-3.116791
4893	0	-0.911953	1.892358	10.504413	-0.009155	0.018921	0.105042	0.903841	1.289318	-3.116775
4894	0	-0.929166	1.886661	10.425578	-0.009329	0.018865	0.104253	0.902302	1.254479	-3.113419
4895	0	-0.910974	1.861992	10.272546	-0.009155	0.018616	0.102722	0.903141	1.209851	-3.113746
4896	0	-0.901127	1.850418	10.138944	-0.009066	0.018501	0.101385	0.902429	1.154751	-3.113602
4897	0	-0.873208	1.843639	10.052918	-0.008789	0.018433	0.100525	0.902703	1.096241	-3.106292
4898	0	-0.838000	1.844383	9.815596	-0.008434	0.018439	0.098152	0.903992	1.039244	-3.107973
4899	0	-0.830549	1.800886	9.656183	-0.008362	0.018005	0.096558	0.904099	0.978825	-3.110252
4900	0	-0.807010	1.777009	9.473884	-0.008129	0.017768	0.094734	0.902682	0.913933	-3.112873
4901	0	-0.770171	1.776264	9.247215	-0.007751	0.017761	0.092468	0.900542	0.858637	-3.113370
4902	0	-0.809357	1.733939	9.125879	-0.008142	0.017336	0.091255	0.901038	0.804759	-3.114642
4903	0	-0.801339	1.684887	8.972496	-0.008057	0.016846	0.089722	0.901247	0.755784	-3.112029
4904	0	-0.775047	1.673312	8.850934	-0.007789	0.016729	0.088507	0.902326	0.712573	-3.105559
4905	0	-0.741846	1.703035	8.777061	-0.007446	0.017029	0.087769	0.900817	0.682221	-3.100903
4906	0	-0.730426	1.660868	8.704138	-0.007331	0.016604	0.087040	0.902917	0.653050	-3.103337
4907	0	-0.730555	1.660431	8.612166	-0.007324	0.016602	0.086121	0.903146	0.634063	-3.094550
4908	0	-0.709064	1.666987	8.575692	-0.007104	0.016667	0.085756	0.903193	0.622034	-3.087052
4909	0	-0.695496	1.672423	8.544935	-0.006958	0.016724	0.085449	0.900939	0.623346	-3.082420
4910	0	-0.683680	1.678711	8.544840	-0.006830	0.016786	0.085449	0.900027	0.637356	-3.078591
4911	0	-0.709518	1.666315	8.599719	-0.007080	0.016663	0.085999	0.897999	0.662468	-3.074451
4912	0	-0.749976	1.666043	8.696991	-0.007477	0.016664	0.086971	0.891383	0.697483	-3.069861
4913	0	-0.777719	1.654051	8.813250	-0.007751	0.016541	0.088135	0.888843	0.735697	-3.065785
4914	0	-0.765372	1.677877	8.910467	-0.007621	0.016784	0.089107	0.880085	0.782642	-3.060130
4915	0	-0.779178	1.715253	9.038929	-0.007751	0.017151	0.090393	0.879903	0.838254	-3.050364
4916	0	-0.769369	1.733465	9.160293	-0.007650	0.017337	0.091606	0.874938	0.896861	-3.043160
4917	0	-0.785915	1.745647	9.325773	-0.007812	0.017456	0.093262	0.873236	0.958600	-3.033922
4918	0	-0.801613	1.806380	9.508072	-0.007969	0.018066	0.095084	0.867921	1.019906	-3.025067
4919	0	-0.816646	1.800478	9.704192	-0.008118	0.018005	0.097046	0.865072	1.081878	-3.020022
4920	0	-0.850755	1.806288	9.862052	-0.008461	0.018064	0.098624	0.861006	1.140429	-3.012543
4921	0	-0.871331	1.849195	9.917839	-0.008667	0.018494	0.099182	0.856894	1.198379	-3.005054
4922	0	-0.892653	1.848705	10.124555	-0.008884	0.018490	0.101249	0.851499	1.250596	-2.995946
4923	0	-0.931281	1.849012	10.308582	-0.009277	0.018494	0.103088	0.845292	1.294708	-2.992127
4924	0	-0.908313	1.903375	10.320156	-0.009044	0.019035	0.103205	0.841264	1.343122	-2.980307
4925	0	-0.900173	1.916726	10.448924	-0.008972	0.019165	0.104492	0.841266	1.380346	-2.970493
4926	0	-0.886968	1.922719	10.576602	-0.008849	0.019230	0.105767	0.835790	1.407546	-2.961435
4927	0	-0.922660	1.953386	10.650498	-0.009216	0.019531	0.106506	0.835889	1.423757	-2.950779
4928	0	-0.935448	1.923140	10.601553	-0.009359	0.019231	0.106015	0.833554	1.423853	-2.942501
4929	0	-0.932305	1.922877	10.516444	-0.009338	0.019226	0.105164	0.833390	1.412682	-2.937030
4930	0	-0.941043	1.892789	10.516587	-0.009430	0.018926	0.105165	0.832649	1.397020	-2.931115
4931	0	-0.906294	1.929174	10.510439	-0.009094	0.019287	0.105103	0.834365	1.368712	-2.925450
4932	0	-0.911641	1.875436	10.443685	-0.009154	0.018746	0.104435	0.839672	1.333000	-2.922888
4933	0	-0.917267	1.874311	10.321337	-0.009216	0.018738	0.103210	0.842037	1.290555	-2.918419
4934	0	-0.877690	1.869259	10.230271	-0.008825	0.018686	0.102300	0.845492	1.242479	-2.908657
4935	0	-0.860836	1.850042	10.095593	-0.008667	0.018494	0.100952	0.849389	1.182228	-2.904855
4936	0	-0.849292	1.826667	9.858273	-0.008553	0.018262	0.098578	0.851127	1.119248	-2.902879
4937	0	-0.830069	1.807466	9.668342	-0.008362	0.018066	0.096680	0.857100	1.053184	-2.901687
4938	0	-0.843099	1.802688	9.528738	-0.008486	0.018022	0.095284	0.859753	0.993538	-2.903432
4939	0	-0.818564	1.733716	9.418139	-0.008240	0.017334	0.094177	0.859897	0.933985	-2.897664
4940	0	-0.808645	1.697919	9.254004	-0.008134	0.016973	0.092537	0.863315	0.881364	-2.898828
4941	0	-0.788186	1.703931	9.125017	-0.007935	0.017029	0.091248	0.872730	0.821477	-2.898463
4942	0	-0.784956	1.692981	8.954655	-0.007893	0.016927	0.089543	0.873060	0.772507	-2.897002
4943	0	-0.752958	1.702941	8.880934	-0.007568	0.017029	0.088806	0.870389	0.728454	-2.900740
4944	0	-0.721488	1.697385	8.734877	-0.007248	0.016969	0.087347	0.873742	0.691052	-2.900509
4945	0	-0.724051	1.684579	8.697697	-0.007263	0.016846	0.086975	0.870701	0.666827	-2.903258
4946	0	-0.726558	1.690695	8.618563	-0.007279	0.016907	0.086185	0.867971	0.654004	-2.897737
4947	0	-0.719167	1.611413	8.563305	-0.007202	0.016113	0.085632	0.866130	0.645413	-2.895802
4948	0	-0.718045	1.648321	8.532763	-0.007181	0.016480	0.085328	0.867064	0.649663	-2.891884
4949	0	-0.750804	1.629481	8.569360	-0.007507	0.016296	0.085693	0.862243	0.655825	-2.883262
4950	0	-0.734205	1.635256	8.605841	-0.007326	0.016354	0.086060	0.858402	0.681863	-2.879085
4951	0	-0.746889	1.660444	8.709469	-0.007446	0.016602	0.087097	0.859807	0.716317	-2.873354
4952	0	-0.764217	1.660537	8.800491	-0.007614	0.016607	0.088007	0.855056	0.757445	-2.864137
4953	0	-0.772336	1.720870	8.862081	-0.007690	0.017212	0.088623	0.848734	0.804552	-2.853886
4954	0	-0.767398	1.720251	9.001939	-0.007636	0.017205	0.090022	0.843240	0.857128	-2.851695
4955	0	-0.773445	1.751351	9.148868	-0.007690	0.017517	0.091492	0.836797	0.916527	-2.844672
4956	0	-0.819352	1.744470	9.337376	-0.008147	0.017448	0.093377	0.830274	0.977664	-2.831038
4957	0	-0.828751	1.739183	9.478402	-0.008240	0.017395	0.094788	0.824552	1.039668	-2.826269
4958	0	-0.851414	1.756796	9.642371	-0.008459	0.017571	0.096428	0.818689	1.109229	-2.820734
4959	0	-0.853170	1.794142	9.783574	-0.008484	0.017944	0.097839	0.813399	1.169519	-2.814161
4960	0	-0.844312	1.824210	9.972023	-0.008399	0.018243	0.099724	0.810586	1.224640	-2.801462
4961	0	-0.919774	1.818809	10.100940	-0.009155	0.018188	0.101013	0.808208	1.277230	-2.799553
4962	0	-0.867267	1.879767	10.252802	-0.008632	0.018798	0.102531	0.805956	1.327492	-2.789542
4963	0	-0.876214	1.909771	10.363598	-0.008728	0.019104	0.103638	0.796877	1.369753	-2.785166
4964	0	-0.900412	1.878514	10.405909	-0.008980	0.018785	0.104061	0.794246	1.401294	-2.777090
4965	0	-0.917193	1.928566	10.510135	-0.009155	0.019287	0.105103	0.790285	1.424284	-2.776375
4966	0	-0.950530	1.885323	10.546536	-0.009494	0.018856	0.105466	0.784796	1.441689	-2.774147
4967	0	-0.928361	1.898547	10.516238	-0.009277	0.018982	0.105164	0.786111	1.453550	-2.770082
4968	0	-0.940291	1.893233	10.552687	-0.009412	0.018928	0.105527	0.788503	1.449155	-2.770316
4969	0	-0.925765	1.922894	10.510375	-0.009277	0.019226	0.105103	0.788700	1.433190	-2.762177
4970	0	-0.927064	1.875100	10.443409	-0.009299	0.018743	0.104433	0.794872	1.407372	-2.760989
4971	0	-0.924278	1.880066	10.412872	-0.009277	0.018799	0.104126	0.793748	1.375045	-2.758376
4972	0	-0.892669	1.916918	10.297421	-0.008965	0.019168	0.102971	0.791947	1.337729	-2.751984
4973	0	-0.911224	1.868319	10.156519	-0.009155	0.018677	0.101562	0.795855	1.295129	-2.742719
4974	0	-0.877519	1.857113	9.992307	-0.008826	0.018567	0.099919	0.797067	1.242687	-2.734207
4975	0	-0.891778	1.788999	9.888067	-0.008972	0.017883	0.098877	0.801332	1.185706	-2.738876
4976	0	-0.881261	1.765229	9.809471	-0.008864	0.017652	0.098090	0.798729	1.131244	-2.736224
4977	0	-0.837392	1.764587	9.607238	-0.008423	0.017639	0.096069	0.803317	1.078913	-2.735685
4978	0	-0.809314	1.765391	9.443108	-0.008144	0.017652	0.094427	0.802752	1.022822	-2.735892
4979	0	-0.818660	1.734051	9.302106	-0.008240	0.017334	0.093018	0.807240	0.963560	-2.731164
4980	0	-0.753607	1.747215	9.168390	-0.007586	0.017468	0.091681	0.808477	0.907816	-2.734962
4981	0	-0.740917	1.746017	9.002912	-0.007446	0.017456	0.090027	0.810527	0.866471	-2.732446
4982	0	-0.746416	1.704054	8.832358	-0.007496	0.017036	0.088322	0.812723	0.831140	-2.726780
4983	0	-0.747932	1.697103	8.813652	-0.007507	0.016968	0.088135	0.813914	0.800420	-2.725625
4984	0	-0.730513	1.661093	8.832210	-0.007330	0.016607	0.088321	0.815694	0.773806	-2.725409
4985	0	-0.755205	1.641879	8.770886	-0.007568	0.016418	0.087708	0.813332	0.757906	-2.723178
4986	0	-0.753058	1.629571	8.667250	-0.007537	0.016296	0.086672	0.809720	0.754826	-2.718647
4987	0	-0.732370	1.648244	8.660837	-0.007324	0.016479	0.086609	0.811060	0.759236	-2.715556
4988	0	-0.732679	1.685228	8.697273	-0.007323	0.016851	0.086973	0.809667	0.768986	-2.704502
4989	0	-0.739570	1.672479	8.721813	-0.007385	0.016724	0.087219	0.808862	0.787563	-2.698878
4990	0	-0.761108	1.703118	8.800787	-0.007589	0.017031	0.088010	0.807296	0.820520	-2.691100
4991	0	-0.734771	1.703261	8.904763	-0.007324	0.017029	0.089050	0.810064	0.855333	-2.684499
4992	0	-0.745851	1.716037	9.020178	-0.007433	0.017159	0.090204	0.810325	0.892385	-2.677624
4993	0	-0.778650	1.690252	9.124536	-0.007751	0.016907	0.091248	0.803160	0.940779	-2.666348
4994	0	-0.810479	1.720185	9.270445	-0.008067	0.017202	0.092708	0.800598	0.991727	-2.654173
4995	0	-0.816020	1.757987	9.392910	-0.008118	0.017578	0.093933	0.800936	1.047843	-2.648114
4996	0	-0.855268	1.770163	9.575201	-0.008510	0.017703	0.095756	0.797461	1.103656	-2.635526
4997	0	-0.852896	1.782123	9.692007	-0.008484	0.017822	0.096924	0.794496	1.161204	-2.624970
4998	0	-0.812513	1.849672	9.807161	-0.008087	0.018491	0.098076	0.799520	1.209938	-2.618901
4999	0	-0.864719	1.843544	9.954425	-0.008606	0.018433	0.099548	0.800970	1.261683	-2.615124
5000	0	-0.860610	1.850083	10.081797	-0.008568	0.018499	0.100821	0.800776	1.309590	-2.606574
5001	0	-0.918336	1.879721	10.143819	-0.009155	0.018799	0.101440	0.796914	1.345942	-2.594236
5002	0	-0.917629	1.879406	10.265432	-0.009151	0.018795	0.102656	0.793793	1.378271	-2.590277
5003	0	-0.929148	1.868241	10.375748	-0.009277	0.018677	0.103760	0.797784	1.398705	-2.584045
5004	0	-0.913037	1.856597	10.369316	-0.009123	0.018565	0.103694	0.796340	1.411948	-2.576133
5005	0	-0.928198	1.867948	10.461336	-0.009277	0.018677	0.104614	0.796966	1.422000	-2.569498
5006	0	-0.916062	1.892671	10.449046	-0.009165	0.018926	0.104490	0.795615	1.422553	-2.558653
5007	0	-0.889827	1.898482	10.437069	-0.008911	0.018982	0.104370	0.796165	1.413687	-2.554435
5008	0	-0.904165	1.892654	10.437324	-0.009068	0.018926	0.104371	0.794303	1.389709	-2.549802
5009	0	-0.876002	1.886217	10.321250	-0.008789	0.018860	0.103210	0.794012	1.363045	-2.539242
5010	0	-0.894177	1.880325	10.285092	-0.008976	0.018803	0.102848	0.791755	1.330563	-2.532346
5011	0	-0.899499	1.837396	10.229786	-0.009033	0.018372	0.102295	0.791414	1.293388	-2.535381
5012	0	-0.897151	1.813809	10.102190	-0.009019	0.018131	0.101019	0.795929	1.245489	-2.528988
5013	0	-0.885986	1.813420	9.912446	-0.008911	0.018127	0.099121	0.800444	1.192153	-2.529853
5014	0	-0.857785	1.789999	9.815378	-0.008627	0.017896	0.098150	0.802194	1.140784	-2.523817
5015	0	-0.825255	1.782409	9.576799	-0.008301	0.017822	0.095764	0.801162	1.089051	-2.516413
5016	0	-0.809989	1.789248	9.449173	-0.008144	0.017886	0.094489	0.805658	1.041036	-2.510710
5017	0	-0.789022	1.770628	9.375260	-0.007935	0.017700	0.093750	0.809953	0.992684	-2.512575
5018	0	-0.773989	1.771427	9.180510	-0.007787	0.017712	0.091802	0.810070	0.940135	-2.513561
5019	0	-0.734259	1.727714	9.131125	-0.007385	0.017273	0.091309	0.812219	0.892532	-2.507724
5020	0	-0.787673	1.686238	9.003395	-0.007912	0.016853	0.090033	0.820738	0.853732	-2.509142
5021	0	-0.778383	1.678937	8.880778	-0.007812	0.016785	0.088806	0.823906	0.822338	-2.506138
5022	0	-0.767483	1.673496	8.832199	-0.007695	0.016732	0.088321	0.824672	0.801355	-2.503953
5023	0	-0.749243	1.660502	8.770814	-0.007507	0.016602	0.087708	0.826545	0.787193	-2.503441
5024	0	-0.746728	1.679090	8.734324	-0.007478	0.016791	0.087342	0.823393	0.778648	-2.503366
5025	0	-0.738257	1.666194	8.740270	-0.007385	0.016663	0.087402	0.820061	0.780251	-2.495660
5026	0	-0.726278	1.696376	8.728032	-0.007258	0.016966	0.087280	0.815036	0.790824	-2.493179
5027	0	-0.721466	1.696644	8.727950	-0.007202	0.016968	0.087280	0.811184	0.811894	-2.490661
5028	0	-0.742787	1.678387	8.782586	-0.007411	0.016782	0.087828	0.811803	0.838487	-2.490184
5029	0	-0.771437	1.678443	8.868205	-0.007690	0.016785	0.088684	0.809582	0.873911	-2.482259
5030	0	-0.788548	1.672269	8.916544	-0.007861	0.016723	0.089168	0.807697	0.909652	-2.478781
5031	0	-0.784463	1.690827	9.100037	-0.007812	0.016907	0.091003	0.807799	0.954449	-2.474318
5032	0	-0.773165	1.758408	9.184750	-0.007694	0.017581	0.091851	0.809968	1.005316	-2.465290
5033	0	-0.815931	1.776238	9.331891	-0.008118	0.017761	0.093323	0.809729	1.060605	-2.458351
5034	0	-0.799795	1.788610	9.428818	-0.007958	0.017885	0.094292	0.809160	1.112808	-2.453838
5035	0	-0.815843	1.806667	9.618791	-0.008118	0.018066	0.096191	0.807835	1.165530	-2.448863
5036	0	-0.854575	1.824881	9.703490	-0.008506	0.018250	0.097038	0.805355	1.216904	-2.442429
5037	0	-0.864497	1.830382	9.936309	-0.008606	0.018311	0.099365	0.795986	1.266129	-2.437061
5038	0	-0.902722	1.841292	10.002952	-0.008990	0.018418	0.100032	0.788126	1.312734	-2.432011
5039	0	-0.924753	1.831563	10.119252	-0.009216	0.018311	0.101196	0.792094	1.352508	-2.428303
5040	0	-0.931342	1.868677	10.228315	-0.009279	0.018686	0.102286	0.790942	1.395113	-2.426800
5041	0	-0.905711	1.849574	10.326902	-0.009033	0.018494	0.103271	0.791358	1.426205	-2.420979
5042	0	-0.916108	1.886239	10.375267	-0.009143	0.018864	0.103754	0.787953	1.450994	-2.411015
5043	0	-0.922806	1.922884	10.461271	-0.009216	0.019226	0.104614	0.788904	1.468585	-2.410638
5044	0	-0.917436	1.941636	10.503766	-0.009179	0.019414	0.105038	0.789190	1.468439	-2.408434
5045	0	-0.902382	1.922959	10.516374	-0.009033	0.019226	0.105164	0.790613	1.463327	-2.405307
5046	0	-0.924676	1.917387	10.430979	-0.009259	0.019172	0.104309	0.790541	1.454782	-2.402521
5047	0	-0.925410	1.892462	10.418840	-0.009277	0.018921	0.104187	0.791998	1.434520	-2.405958
5048	0	-0.901617	1.881266	10.327491	-0.009048	0.018806	0.103273	0.797145	1.404215	-2.401513
5049	0	-0.911570	1.868100	10.211458	-0.009155	0.018677	0.102112	0.799011	1.365490	-2.392415
5050	0	-0.897210	1.862203	10.083901	-0.009016	0.018623	0.100835	0.794575	1.321270	-2.392087
5051	0	-0.868252	1.880444	10.003953	-0.008728	0.018799	0.100037	0.798031	1.274872	-2.394954
5052	0	-0.852939	1.826357	9.900823	-0.008577	0.018260	0.099005	0.799160	1.225132	-2.398136
5053	0	-0.825438	1.843849	9.753701	-0.008301	0.018433	0.097534	0.803068	1.176467	-2.394554
5054	0	-0.809930	1.808336	9.607729	-0.008149	0.018078	0.096074	0.806592	1.122951	-2.388983
5055	0	-0.819207	1.788982	9.466844	-0.008240	0.017883	0.094666	0.811457	1.071074	-2.391034
5056	0	-0.797817	1.789880	9.339191	-0.008024	0.017896	0.093389	0.812278	1.020445	-2.388166
5057	0	-0.801494	1.751953	9.198316	-0.008057	0.017517	0.091980	0.812417	0.974255	-2.386119
5058	0	-0.781310	1.733774	9.070739	-0.007853	0.017338	0.090704	0.809433	0.930211	-2.380746
5059	0	-0.766075	1.703175	9.033400	-0.007690	0.017029	0.090332	0.810429	0.898139	-2.373273
5060	0	-0.754122	1.710134	8.954382	-0.007571	0.017096	0.089542	0.815123	0.865232	-2.375485
5061	0	-0.735933	1.721374	8.819761	-0.007385	0.017212	0.088196	0.814827	0.837092	-2.370875
5062	0	-0.737604	1.690868	8.789524	-0.007395	0.016910	0.087893	0.811146	0.817866	-2.375566
5063	0	-0.706851	1.691307	8.776827	-0.007080	0.016907	0.087769	0.817036	0.807881	-2.375090
5064	0	-0.735611	1.698198	8.758467	-0.007362	0.016980	0.087584	0.817136	0.804677	-2.375575
5065	0	-0.745190	1.690417	8.752443	-0.007446	0.016907	0.087524	0.811732	0.816727	-2.376330
5066	0	-0.740374	1.677987	8.819408	-0.007397	0.016779	0.088195	0.810853	0.830643	-2.373277
5067	0	-0.776396	1.672539	8.862162	-0.007751	0.016724	0.088623	0.811200	0.851392	-2.373153
5068	0	-0.749028	1.709247	8.935113	-0.007472	0.017093	0.089353	0.809045	0.879295	-2.368163
5069	0	-0.759239	1.697317	8.990174	-0.007568	0.016968	0.089905	0.814183	0.914292	-2.365727
5070	0	-0.776713	1.728285	9.056721	-0.007739	0.017283	0.090569	0.811767	0.954049	-2.366076
5071	0	-0.754047	1.739453	9.197736	-0.007507	0.017395	0.091980	0.809561	0.999510	-2.364603
5072	0	-0.772879	1.769716	9.355878	-0.007697	0.017698	0.093561	0.806566	1.042520	-2.361789
5073	0	-0.803252	1.794573	9.521148	-0.007996	0.017944	0.095215	0.806696	1.091189	-2.347813
5074	0	-0.804824	1.788364	9.630295	-0.008010	0.017885	0.096306	0.803329	1.140941	-2.341292
5075	0	-0.852329	1.776031	9.710365	-0.008484	0.017761	0.097107	0.800781	1.191572	-2.336668
5076	0	-0.884798	1.799806	9.886658	-0.008808	0.018003	0.098869	0.794205	1.241914	-2.328268
5077	0	-0.888514	1.825086	10.058261	-0.008850	0.018250	0.100586	0.794199	1.286097	-2.322561
5078	0	-0.901334	1.818502	10.057645	-0.008982	0.018190	0.100578	0.786483	1.326450	-2.318852
5079	0	-0.887973	1.861244	10.198777	-0.008850	0.018616	0.101990	0.781157	1.364113	-2.311412
5080	0	-0.893178	1.903800	10.228795	-0.008910	0.019036	0.102290	0.781300	1.392777	-2.309187
5081	0	-0.880560	1.886401	10.278103	-0.008789	0.018860	0.102783	0.784052	1.415775	-2.308022
5082	0	-0.913502	1.893356	10.344825	-0.009128	0.018929	0.103450	0.787623	1.428715	-2.304484
5083	0	-0.903747	1.886016	10.363727	-0.009033	0.018860	0.103638	0.785916	1.438211	-2.302162
5084	0	-0.934297	1.879564	10.339354	-0.009347	0.018799	0.103393	0.780235	1.438720	-2.298324
5085	0	-0.914246	1.886276	10.400451	-0.009155	0.018860	0.104004	0.781135	1.429634	-2.301610
5086	0	-0.935388	1.868409	10.235834	-0.009375	0.018682	0.102357	0.781536	1.411674	-2.296405
5087	0	-0.912901	1.867918	10.260200	-0.009155	0.018677	0.102600	0.781733	1.387623	-2.297737
5088	0	-0.876561	1.862510	10.181151	-0.008799	0.018620	0.101810	0.784306	1.355973	-2.291341
5089	0	-0.844983	1.879918	10.052771	-0.008484	0.018799	0.100525	0.782109	1.322631	-2.288256
5090	0	-0.862227	1.855733	10.034935	-0.008660	0.018555	0.100347	0.782459	1.284698	-2.288131
5091	0	-0.850432	1.824811	9.900278	-0.008545	0.018250	0.098999	0.778118	1.243287	-2.286174
5092	0	-0.842308	1.800510	9.754399	-0.008465	0.018003	0.097541	0.778387	1.199904	-2.283289
5093	0	-0.868631	1.764145	9.564547	-0.008728	0.017639	0.095642	0.778332	1.155555	-2.282694
5094	0	-0.848225	1.715798	9.436924	-0.008524	0.017155	0.094366	0.779486	1.110594	-2.276919
5095	0	-0.813818	1.758082	9.308166	-0.008179	0.017578	0.093079	0.780013	1.066380	-2.274301
5096	0	-0.787695	1.770712	9.223273	-0.007915	0.017705	0.092230	0.779963	1.024154	-2.270584
5097	0	-0.765685	1.752046	9.143284	-0.007690	0.017517	0.091431	0.781559	0.987568	-2.272977
5098	0	-0.759515	1.758610	9.064298	-0.007624	0.017584	0.090641	0.781841	0.957026	-2.267954
5099	0	-0.729969	1.733627	9.021151	-0.007324	0.017334	0.090210	0.782274	0.931193	-2.270206
5100	0	-0.744375	1.709431	8.887126	-0.007460	0.017094	0.088870	0.780810	0.915851	-2.267152
5101	0	-0.743484	1.696693	8.850210	-0.007446	0.016968	0.088501	0.777453	0.906085	-2.270145
5102	0	-0.766637	1.678087	8.832024	-0.007668	0.016783	0.088320	0.772954	0.909355	-2.273028
5103	0	-0.757040	1.691014	8.843912	-0.007568	0.016907	0.088440	0.775344	0.916802	-2.268798
5104	0	-0.769643	1.697795	8.794897	-0.007695	0.016974	0.087950	0.777835	0.923304	-2.261404
5105	0	-0.763981	1.690395	8.862268	-0.007629	0.016907	0.088623	0.772400	0.941400	-2.253450
5106	0	-0.766631	1.696062	8.953653	-0.007650	0.016962	0.089538	0.768859	0.966236	-2.250632
5107	0	-0.759385	1.702668	9.045237	-0.007568	0.017029	0.090454	0.764594	1.002802	-2.246599
5108	0	-0.758546	1.720860	9.148541	-0.007559	0.017207	0.091488	0.764826	1.040446	-2.242930
5109	0	-0.771705	1.745878	9.203827	-0.007690	0.017456	0.092041	0.766612	1.077889	-2.239421
5110	0	-0.795605	1.752279	9.307031	-0.007928	0.017522	0.093073	0.766218	1.116840	-2.232191
5111	0	-0.809318	1.751769	9.484541	-0.008057	0.017517	0.094849	0.765512	1.165123	-2.226394
5112	0	-0.847155	1.794715	9.556995	-0.008436	0.017945	0.095573	0.766328	1.211604	-2.224763
5113	0	-0.845770	1.775866	9.692127	-0.008423	0.017761	0.096924	0.761860	1.256953	-2.223682
5114	0	-0.871040	1.830222	9.813630	-0.008677	0.018305	0.098139	0.757378	1.300701	-2.217515
5115	0	-0.858104	1.836781	9.911868	-0.008545	0.018372	0.099121	0.751635	1.346529	-2.217266
5116	0	-0.859016	1.872990	10.002796	-0.008557	0.018729	0.100031	0.750966	1.388336	-2.213393
5117	0	-0.850642	1.879899	10.088919	-0.008484	0.018799	0.100891	0.749528	1.418314	-2.209775
5118	0	-0.885562	1.867967	10.179953	-0.008835	0.018677	0.101802	0.751162	1.446161	-2.202052
5119	0	-0.916876	1.855579	10.211041	-0.009155	0.018555	0.102112	0.750651	1.465861	-2.196416
5120	0	-0.913201	1.849366	10.314505	-0.009122	0.018496	0.103146	0.746745	1.481671	-2.199172
5121	0	-0.915669	1.861841	10.278259	-0.009155	0.018616	0.102783	0.747803	1.487962	-2.202289
5122	0	-0.915037	1.880708	10.363584	-0.009158	0.018804	0.103636	0.749567	1.484269	-2.203938
5123	0	-0.914350	1.892386	10.339406	-0.009155	0.018921	0.103394	0.750691	1.476259	-2.195691
5124	0	-0.874857	1.868045	10.327335	-0.008766	0.018682	0.103271	0.746213	1.461777	-2.196610
5125	0	-0.876834	1.880293	10.278422	-0.008789	0.018799	0.102783	0.748509	1.443854	-2.188571
5126	0	-0.884000	1.887293	10.181016	-0.008870	0.018867	0.101809	0.752188	1.415229	-2.190379
5127	0	-0.875272	1.868149	10.077133	-0.008789	0.018677	0.100769	0.755036	1.379356	-2.186189
5128	0	-0.874052	1.807630	9.979940	-0.008779	0.018075	0.099796	0.753981	1.341070	-2.189734
5129	0	-0.880972	1.813394	9.863524	-0.008850	0.018127	0.098633	0.758921	1.299618	-2.194166
5130	0	-0.867071	1.778175	9.772303	-0.008709	0.017774	0.097721	0.765854	1.260233	-2.192090
5131	0	-0.850698	1.782506	9.649942	-0.008545	0.017822	0.096497	0.766565	1.220665	-2.191066
5132	0	-0.830045	1.764892	9.485669	-0.008348	0.017644	0.094853	0.769838	1.168333	-2.192517
5133	0	-0.814026	1.751909	9.411918	-0.008179	0.017517	0.094116	0.769665	1.127052	-2.189140
5134	0	-0.763804	1.751980	9.247621	-0.007676	0.017520	0.092473	0.766921	1.085387	-2.187447
5135	0	-0.747166	1.758444	9.124927	-0.007507	0.017578	0.091248	0.772304	1.046115	-2.187979
5136	0	-0.753134	1.747439	9.076328	-0.007559	0.017468	0.090762	0.777373	1.016866	-2.178619
5137	0	-0.796688	1.709853	9.051603	-0.007996	0.017090	0.090515	0.785897	0.985867	-2.175756
5138	0	-0.754900	1.674214	8.899183	-0.007573	0.016740	0.088990	0.786508	0.960009	-2.179232
5139	0	-0.761023	1.666781	8.862371	-0.007629	0.016663	0.088623	0.790971	0.940355	-2.181778
5140	0	-0.751970	1.679488	8.868580	-0.007530	0.016794	0.088685	0.789743	0.931739	-2.179056
5141	0	-0.743695	1.672375	8.813553	-0.007446	0.016724	0.088135	0.787759	0.924606	-2.174937
5142	0	-0.736928	1.702897	8.807447	-0.007367	0.017029	0.088075	0.786094	0.932068	-2.172597
5143	0	-0.751239	1.703106	8.843908	-0.007507	0.017029	0.088440	0.787178	0.943246	-2.170913
5144	0	-0.752853	1.715415	8.916966	-0.007518	0.017155	0.089170	0.784724	0.961620	-2.162281
5145	0	-0.752176	1.690676	8.941529	-0.007507	0.016907	0.089417	0.783116	0.984522	-2.160396
5146	0	-0.804902	1.666597	9.057040	-0.008025	0.016662	0.090573	0.787093	1.018940	-2.159645
5147	0	-0.808431	1.678398	9.148939	-0.008057	0.016785	0.091492	0.784827	1.057799	-2.151465
5148	0	-0.820646	1.702578	9.227771	-0.008174	0.017027	0.092280	0.782053	1.102334	-2.140304
5149	0	-0.827512	1.739808	9.344113	-0.008240	0.017395	0.093445	0.784501	1.149726	-2.140152
5150	0	-0.816305	1.764624	9.422738	-0.008128	0.017645	0.094231	0.784811	1.196200	-2.139336
5151	0	-0.827706	1.769875	9.563914	-0.008240	0.017700	0.095642	0.781799	1.244934	-2.136151
5152	0	-0.823372	1.793962	9.721914	-0.008194	0.017941	0.097222	0.779483	1.295746	-2.134733
5153	0	-0.833785	1.824954	9.808035	-0.008301	0.018250	0.098083	0.778216	1.343151	-2.125497
5154	0	-0.834914	1.825240	9.892791	-0.008315	0.018250	0.098931	0.780215	1.386736	-2.117230
5155	0	-0.894002	1.800878	10.039965	-0.008911	0.018005	0.100403	0.782671	1.423951	-2.110125
5156	0	-0.911884	1.837628	10.100439	-0.009091	0.018378	0.101007	0.779018	1.459321	-2.108618
5157	0	-0.904965	1.836945	10.223282	-0.009033	0.018372	0.102234	0.775031	1.482251	-2.093744
5158	0	-0.908394	1.848879	10.216847	-0.009067	0.018489	0.102170	0.773341	1.506121	-2.090988
5159	0	-0.916436	1.861871	10.302600	-0.009155	0.018616	0.103027	0.774942	1.520727	-2.096604
5160	0	-0.887075	1.886732	10.326809	-0.008868	0.018866	0.103269	0.775022	1.528197	-2.096128
5161	0	-0.909285	1.886046	10.272218	-0.009094	0.018860	0.102722	0.773784	1.531383	-2.093330
5162	0	-0.871663	1.929295	10.314913	-0.008726	0.019287	0.103149	0.778228	1.525686	-2.093254
5163	0	-0.895505	1.886689	10.253927	-0.008972	0.018860	0.102539	0.783922	1.511582	-2.089186
5164	0	-0.909853	1.869211	10.266276	-0.009121	0.018690	0.102661	0.783942	1.491657	-2.085033
5165	0	-0.906742	1.843713	10.186925	-0.009094	0.018433	0.101868	0.786721	1.466655	-2.082053
5166	0	-0.925459	1.814297	10.065147	-0.009286	0.018136	0.100650	0.792207	1.436229	-2.080613
5167	0	-0.899950	1.800613	9.955126	-0.009033	0.018005	0.099548	0.790656	1.402741	-2.077125
5168	0	-0.868546	1.807219	9.882305	-0.008722	0.018067	0.098821	0.793745	1.365380	-2.078704
5169	0	-0.862518	1.825384	9.778121	-0.008667	0.018250	0.097778	0.796215	1.321861	-2.081387
5170	0	-0.817987	1.820328	9.644227	-0.008219	0.018196	0.096440	0.802214	1.281086	-2.082726
5171	0	-0.801418	1.794962	9.485123	-0.008057	0.017944	0.094849	0.806006	1.235334	-2.085123
5172	0	-0.793569	1.759181	9.394023	-0.007973	0.017588	0.093938	0.808577	1.195561	-2.087138
5173	0	-0.777859	1.751733	9.308141	-0.007812	0.017517	0.093079	0.806434	1.159204	-2.085435
5174	0	-0.795579	1.727946	9.259778	-0.007990	0.017273	0.092596	0.812025	1.122366	-2.087361
5175	0	-0.784544	1.727182	9.155536	-0.007874	0.017273	0.091553	0.808290	1.092451	-2.084456
5176	0	-0.785152	1.709271	9.033813	-0.007879	0.017087	0.090337	0.813197	1.062593	-2.075028
5177	0	-0.767178	1.709384	9.039390	-0.007690	0.017090	0.090393	0.816071	1.044018	-2.074422
5178	0	-0.745496	1.709465	8.978555	-0.007471	0.017097	0.089784	0.810349	1.028423	-2.075236
5179	0	-0.737091	1.721795	8.953860	-0.007385	0.017212	0.089539	0.815979	1.014987	-2.076716
5180	0	-0.716899	1.752880	8.941586	-0.007174	0.017529	0.089416	0.814402	1.013974	-2.071747
5181	0	-0.726110	1.727591	8.868368	-0.007263	0.017273	0.088684	0.816358	1.015962	-2.068836
5182	0	-0.769237	1.685493	8.953647	-0.007687	0.016851	0.089538	0.819052	1.027930	-2.062290
5183	0	-0.782525	1.666780	9.008582	-0.007812	0.016663	0.090088	0.824047	1.048524	-2.062336
5184	0	-0.803930	1.692263	9.014137	-0.008021	0.016916	0.090144	0.830629	1.075595	-2.058970
5185	0	-0.783119	1.690718	9.124588	-0.007812	0.016907	0.091248	0.829624	1.103381	-2.054199
5186	0	-0.780851	1.727085	9.240221	-0.007790	0.017273	0.092403	0.825533	1.131077	-2.048801
5187	0	-0.789880	1.751809	9.344250	-0.007874	0.017517	0.093445	0.825357	1.166183	-2.046353
5188	0	-0.795084	1.788519	9.374287	-0.007925	0.017884	0.093745	0.825116	1.201788	-2.046321
5189	0	-0.790365	1.801328	9.533293	-0.007874	0.018005	0.095337	0.833257	1.242096	-2.038901
5190	0	-0.814893	1.796195	9.654597	-0.008118	0.017960	0.096549	0.834719	1.283246	-2.034464
5191	0	-0.833063	1.800694	9.765342	-0.008301	0.018005	0.097656	0.835220	1.322300	-2.036957
5192	0	-0.851299	1.783067	9.850047	-0.008483	0.017825	0.098504	0.840306	1.361398	-2.028862
5193	0	-0.912026	1.776150	9.917969	-0.009094	0.017761	0.099182	0.839217	1.395648	-2.025002
5194	0	-0.898366	1.788153	9.966320	-0.008964	0.017883	0.099665	0.835706	1.423016	-2.020655
5195	0	-0.868881	1.855545	10.131635	-0.008667	0.018555	0.101318	0.835082	1.451913	-2.020545
5196	0	-0.884899	1.855876	10.155576	-0.008833	0.018556	0.101558	0.837034	1.474385	-2.016778
5197	0	-0.861898	1.892548	10.156054	-0.008606	0.018921	0.101562	0.840579	1.493486	-2.012897
5198	0	-0.864183	1.911382	10.204501	-0.008633	0.019113	0.102046	0.840288	1.508278	-2.008709
5199	0	-0.890715	1.898240	10.327174	-0.008911	0.018982	0.103271	0.838927	1.508539	-2.007529
5200	0	-0.913884	1.849487	10.278377	-0.009148	0.018494	0.102783	0.838320	1.503486	-2.005892
5201	0	-0.920249	1.850061	10.235594	-0.009216	0.018494	0.102356	0.844069	1.492872	-2.004277
5202	0	-0.904667	1.838602	10.199045	-0.009068	0.018385	0.101989	0.843140	1.474411	-2.002058
5203	0	-0.876290	1.837166	10.193095	-0.008789	0.018372	0.101929	0.841018	1.450092	-1.995038
5204	0	-0.876851	1.818944	10.101944	-0.008799	0.018188	0.101017	0.839818	1.421093	-1.994118
5205	0	-0.844703	1.855727	10.022236	-0.008484	0.018555	0.100220	0.840367	1.384208	-1.996110
5206	0	-0.849791	1.844353	9.906674	-0.008533	0.018437	0.099065	0.845074	1.348325	-1.994509
5207	0	-0.832601	1.843759	9.820768	-0.008362	0.018433	0.098206	0.848474	1.311852	-1.992076
5208	0	-0.818850	1.820155	9.747982	-0.008230	0.018198	0.097477	0.850135	1.268170	-1.996406
5209	0	-0.844695	1.782574	9.594988	-0.008484	0.017822	0.095947	0.851822	1.229375	-1.997064
5210	0	-0.837365	1.740558	9.516120	-0.008411	0.017402	0.095159	0.854055	1.189244	-1.990543
5211	0	-0.820540	1.721526	9.430170	-0.008240	0.017212	0.094299	0.855694	1.152752	-1.992193
5212	0	-0.808151	1.734517	9.271786	-0.008112	0.017340	0.092716	0.860085	1.120362	-1.987871
5213	0	-0.778290	1.703322	9.228685	-0.007812	0.017029	0.092285	0.863210	1.088826	-1.983658
5214	0	-0.767015	1.734678	9.094640	-0.007693	0.017343	0.090945	0.866312	1.064669	-1.988920
5215	0	-0.754931	1.733534	9.106578	-0.007568	0.017334	0.091064	0.865877	1.045716	-1.984311
5216	0	-0.745512	1.727873	8.984616	-0.007470	0.017275	0.089846	0.868721	1.031478	-1.986480
5217	0	-0.731128	1.709069	8.947843	-0.007324	0.017090	0.089478	0.867774	1.019783	-1.983990
5218	0	-0.760150	1.697083	8.923414	-0.007604	0.016969	0.089234	0.868572	1.021716	-1.980137
5219	0	-0.793613	1.678241	8.959990	-0.007935	0.016785	0.089600	0.863927	1.028226	-1.979926
5220	0	-0.781616	1.684111	8.978269	-0.007816	0.016841	0.089783	0.862295	1.032678	-1.973079
5221	0	-0.800639	1.672399	9.033101	-0.007996	0.016724	0.090332	0.861129	1.050673	-1.978295
5222	0	-0.772851	1.715312	9.051047	-0.007712	0.017151	0.090512	0.862381	1.075480	-1.967361
5223	0	-0.783596	1.715241	9.100111	-0.007812	0.017151	0.091003	0.862884	1.109127	-1.963024
5224	0	-0.782221	1.727249	9.142455	-0.007799	0.017276	0.091426	0.857297	1.142154	-1.959395
5225	0	-0.796237	1.782382	9.270972	-0.007935	0.017822	0.092712	0.857874	1.180536	-1.954673
5226	0	-0.802164	1.782523	9.380267	-0.007991	0.017825	0.093805	0.856707	1.222124	-1.951816
5227	0	-0.814564	1.806911	9.472365	-0.008118	0.018066	0.094727	0.858616	1.259975	-1.953192
5228	0	-0.856936	1.727731	9.538873	-0.008540	0.017278	0.095391	0.856847	1.299078	-1.953051
5229	0	-0.869391	1.770449	9.667649	-0.008667	0.017700	0.096680	0.860580	1.335096	-1.944223
5230	0	-0.881318	1.794919	9.856312	-0.008783	0.017953	0.098565	0.854965	1.373828	-1.939361
5231	0	-0.875381	1.794390	9.850853	-0.008728	0.017944	0.098511	0.853101	1.407921	-1.938129
5232	0	-0.874237	1.818939	9.978519	-0.008719	0.018187	0.099788	0.854897	1.438427	-1.934753
5233	0	-0.856339	1.892587	10.033928	-0.008545	0.018921	0.100342	0.859054	1.463770	-1.934541
5234	0	-0.859867	1.935741	10.106714	-0.008582	0.019358	0.101068	0.857243	1.486823	-1.927922
5235	0	-0.880045	1.861847	10.204930	-0.008789	0.018616	0.102051	0.858710	1.503954	-1.929698
5236	0	-0.906916	1.856131	10.216754	-0.009056	0.018559	0.102169	0.859216	1.522936	-1.929753
5237	0	-0.922185	1.861555	10.266067	-0.009216	0.018616	0.102661	0.857320	1.533568	-1.933103
5238	0	-0.928530	1.812750	10.284247	-0.009289	0.018126	0.102842	0.856591	1.534286	-1.936773
5239	0	-0.926705	1.849198	10.290650	-0.009277	0.018494	0.102905	0.852793	1.527561	-1.935575
5240	0	-0.893310	1.867192	10.242075	-0.008952	0.018673	0.102419	0.849560	1.511119	-1.940158
5241	0	-0.858087	1.868562	10.211231	-0.008606	0.018677	0.102112	0.857301	1.487977	-1.940720
5242	0	-0.852930	1.881916	10.138109	-0.008556	0.018816	0.101379	0.858653	1.462421	-1.942018
5243	0	-0.857631	1.867954	10.052692	-0.008606	0.018677	0.100525	0.859536	1.433662	-1.952778
5244	0	-0.851512	1.843999	9.979861	-0.008548	0.018437	0.099796	0.860213	1.401283	-1.955831
5245	0	-0.869144	1.819209	9.881848	-0.008728	0.018188	0.098816	0.861999	1.364096	-1.953668
5246	0	-0.855277	1.782928	9.778669	-0.008595	0.017829	0.097783	0.859914	1.320488	-1.953597
5247	0	-0.838567	1.782721	9.680408	-0.008423	0.017822	0.096802	0.863344	1.281731	-1.952020
5248	0	-0.837449	1.740599	9.577087	-0.008410	0.017405	0.095768	0.862631	1.243914	-1.952688
5249	0	-0.826128	1.770394	9.436312	-0.008301	0.017700	0.094360	0.864699	1.201280	-1.951992
5250	0	-0.788088	1.776984	9.357438	-0.007917	0.017768	0.093572	0.864690	1.161763	-1.955653
5251	0	-0.759625	1.751918	9.259266	-0.007629	0.017517	0.092590	0.864925	1.125950	-1.958522
5252	0	-0.753816	1.746551	9.155765	-0.007565	0.017460	0.091557	0.869730	1.098022	-1.958422
5253	0	-0.748282	1.733456	9.143256	-0.007507	0.017334	0.091431	0.868269	1.072350	-1.955783
5254	0	-0.749709	1.733642	9.021450	-0.007521	0.017335	0.090213	0.867956	1.047484	-1.952052
5255	0	-0.761458	1.702733	8.978425	-0.007629	0.017029	0.089783	0.864033	1.033433	-1.947906
5256	0	-0.783637	1.666081	8.954172	-0.007844	0.016659	0.089541	0.864659	1.028420	-1.947119
5257	0	-0.786860	1.684786	8.917239	-0.007874	0.016846	0.089172	0.865553	1.026737	-1.942785
5258	0	-0.749898	1.678641	8.917170	-0.007498	0.016788	0.089171	0.861144	1.032753	-1.941756
5259	0	-0.751074	1.702972	8.941604	-0.007507	0.017029	0.089417	0.860591	1.041574	-1.939928
5260	0	-0.783183	1.715401	8.941316	-0.007820	0.017152	0.089415	0.861798	1.060855	-1.937652
5261	0	-0.788685	1.708857	9.002593	-0.007874	0.017090	0.090027	0.858644	1.082021	-1.939852
5262	0	-0.748741	1.739350	9.161051	-0.007474	0.017392	0.091612	0.858771	1.103091	-1.939015
5263	0	-0.777083	1.752084	9.228282	-0.007751	0.017517	0.092285	0.861964	1.131286	-1.936434
5264	0	-0.811737	1.758720	9.331470	-0.008096	0.017585	0.093317	0.863530	1.161880	-1.938591
5265	0	-0.808040	1.745643	9.393100	-0.008057	0.017456	0.093933	0.862629	1.194911	-1.936160
5266	0	-0.837985	1.763766	9.514664	-0.008349	0.017639	0.095149	0.859564	1.235515	-1.931397
5267	0	-0.845194	1.800589	9.576150	-0.008423	0.018005	0.095764	0.858918	1.274232	-1.934535
5268	0	-0.845493	1.782395	9.685398	-0.008421	0.017823	0.096857	0.858561	1.318390	-1.925417
5269	0	-0.857239	1.812755	9.765382	-0.008545	0.018127	0.097656	0.857396	1.354648	-1.918495
5270	0	-0.844944	1.849225	9.899089	-0.008418	0.018494	0.098993	0.854525	1.394891	-1.914926
5271	0	-0.851068	1.867542	9.942423	-0.008484	0.018677	0.099426	0.851657	1.429727	-1.917100
5272	0	-0.874206	1.849059	10.033526	-0.008721	0.018491	0.100337	0.849993	1.457515	-1.918983
5273	0	-0.886657	1.836994	10.088997	-0.008850	0.018372	0.100891	0.846650	1.480450	-1.916980
5274	0	-0.913981	1.843078	10.070368	-0.009128	0.018429	0.100705	0.847348	1.498626	-1.914351
5275	0	-0.891746	1.830568	10.150179	-0.008911	0.018311	0.101501	0.840240	1.510202	-1.906030
5276	0	-0.880680	1.860318	10.223388	-0.008802	0.018605	0.102234	0.836271	1.519566	-1.902920
5277	0	-0.884219	1.849295	10.223470	-0.008850	0.018494	0.102234	0.833625	1.515376	-1.897952
5278	0	-0.858153	1.867934	10.168547	-0.008591	0.018675	0.101686	0.836767	1.509700	-1.900880
5279	0	-0.883539	1.855819	10.162418	-0.008850	0.018555	0.101624	0.838727	1.497903	-1.898470
5280	0	-0.849345	1.880848	10.156474	-0.008515	0.018806	0.101563	0.839990	1.478097	-1.898876
5281	0	-0.882368	1.800599	10.034401	-0.008850	0.018005	0.100342	0.838522	1.452886	-1.900097
5282	0	-0.895114	1.819483	9.949280	-0.008981	0.018189	0.099491	0.842492	1.423848	-1.895411
5283	0	-0.906437	1.770157	9.912359	-0.009094	0.017700	0.099121	0.841834	1.394339	-1.895710
5284	0	-0.845263	1.794723	9.833413	-0.008486	0.017946	0.098331	0.840686	1.360806	-1.894809
5285	0	-0.838379	1.818704	9.735472	-0.008423	0.018188	0.097351	0.836602	1.320063	-1.897664
5286	0	-0.831253	1.800383	9.626156	-0.008346	0.018002	0.096259	0.837006	1.285846	-1.895009
5287	0	-0.820525	1.813036	9.515624	-0.008240	0.018127	0.095154	0.838188	1.249494	-1.895437
5288	0	-0.789185	1.782999	9.400061	-0.007928	0.017828	0.093998	0.838289	1.210795	-1.893712
5289	0	-0.796129	1.788495	9.332537	-0.007996	0.017883	0.093323	0.837978	1.173912	-1.891160
5290	0	-0.765477	1.764667	9.326791	-0.007683	0.017642	0.093266	0.841467	1.144511	-1.895434
5291	0	-0.784589	1.751657	9.186038	-0.007874	0.017517	0.091858	0.838614	1.115053	-1.899756
5292	0	-0.810181	1.720810	9.070539	-0.008124	0.017210	0.090703	0.834047	1.091562	-1.900113
5293	0	-0.767570	1.708896	9.045552	-0.007690	0.017090	0.090454	0.830930	1.077686	-1.902206
5294	0	-0.753062	1.709006	9.045629	-0.007539	0.017088	0.090456	0.831744	1.071941	-1.905280
5295	0	-0.737833	1.709453	9.045378	-0.007385	0.017090	0.090454	0.835816	1.067840	-1.899588
5296	0	-0.773574	1.728016	9.002637	-0.007738	0.017282	0.090026	0.832286	1.069390	-1.898483
5297	0	-0.750898	1.740044	9.014774	-0.007507	0.017395	0.090149	0.837447	1.075927	-1.902063
5298	0	-0.763941	1.709963	9.057292	-0.007633	0.017100	0.090573	0.834962	1.088020	-1.910220
5299	0	-0.769972	1.733597	9.075811	-0.007690	0.017334	0.090759	0.835905	1.104040	-1.907730
5300	0	-0.765979	1.697173	9.191512	-0.007648	0.016972	0.091916	0.834541	1.122406	-1.907395
5301	0	-0.801294	1.715300	9.216119	-0.007996	0.017151	0.092163	0.835757	1.148061	-1.910121
5302	0	-0.829564	1.739782	9.264495	-0.008275	0.017399	0.092647	0.833135	1.177633	-1.905551
5303	0	-0.796098	1.781939	9.417556	-0.007935	0.017822	0.094177	0.828361	1.213700	-1.905013
5304	0	-0.832079	1.775385	9.472046	-0.008293	0.017755	0.094723	0.826267	1.251094	-1.899553
5305	0	-0.826694	1.800839	9.533399	-0.008240	0.018005	0.095337	0.828627	1.287728	-1.897646
5306	0	-0.826325	1.788825	9.593822	-0.008234	0.017889	0.095941	0.826470	1.326559	-1.895862
5307	0	-0.845004	1.794340	9.716578	-0.008423	0.017944	0.097168	0.824117	1.362613	-1.890642
5308	0	-0.856079	1.806383	9.844301	-0.008539	0.018064	0.098445	0.823092	1.391863	-1.884272
5309	0	-0.905472	1.781913	9.930280	-0.009033	0.017822	0.099304	0.818148	1.420807	-1.875809
5310	0	-0.891437	1.812503	9.972599	-0.008894	0.018121	0.099729	0.821668	1.448371	-1.873160
5311	0	-0.886374	1.830969	9.985246	-0.008850	0.018311	0.099854	0.819223	1.468224	-1.875903
5312	0	-0.882676	1.843695	10.088623	-0.008817	0.018431	0.100888	0.824761	1.483934	-1.873995
5313	0	-0.873571	1.843676	10.174419	-0.008728	0.018433	0.101746	0.827840	1.496962	-1.869594
5314	0	-0.868498	1.856606	10.168079	-0.008682	0.018562	0.101682	0.830387	1.504444	-1.870311
5315	0	-0.854032	1.867795	10.113542	-0.008545	0.018677	0.101135	0.829964	1.503778	-1.869523
5316	0	-0.870581	1.892495	10.162431	-0.008719	0.018923	0.101624	0.830467	1.493140	-1.867592
5317	0	-0.883930	1.867718	10.131922	-0.008850	0.018677	0.101318	0.829077	1.485576	-1.868194
5318	0	-0.887155	1.825194	10.125947	-0.008890	0.018250	0.101258	0.829828	1.469337	-1.863181
5319	0	-0.858356	1.819361	10.040382	-0.008606	0.018188	0.100403	0.833616	1.448596	-1.868574
5320	0	-0.877902	1.826088	10.034567	-0.008805	0.018259	0.100344	0.833593	1.423544	-1.865283
5321	0	-0.851466	1.831190	9.936758	-0.008545	0.018311	0.099365	0.832974	1.393600	-1.871471
5322	0	-0.827038	1.825745	9.784478	-0.008303	0.018251	0.097843	0.837804	1.360845	-1.871715
5323	0	-0.838808	1.825280	9.735346	-0.008423	0.018250	0.097351	0.839420	1.325044	-1.868710
5324	0	-0.813317	1.795326	9.680817	-0.008171	0.017950	0.096806	0.840897	1.285360	-1.869654
5325	0	-0.808935	1.770454	9.546058	-0.008118	0.017700	0.095459	0.843935	1.256357	-1.870476
5326	0	-0.815377	1.728495	9.460912	-0.008183	0.017281	0.094607	0.847008	1.225391	-1.871069
5327	0	-0.802075	1.751721	9.363099	-0.008057	0.017517	0.093628	0.844879	1.186581	-1.873893
5328	0	-0.807648	1.740001	9.345228	-0.008107	0.017395	0.093451	0.848773	1.153982	-1.875879
5329	0	-0.760494	1.745843	9.228673	-0.007629	0.017456	0.092285	0.849624	1.128585	-1.871461
5330	0	-0.779979	1.739887	9.161877	-0.007825	0.017399	0.091617	0.847550	1.102140	-1.872763
5331	0	-0.767433	1.721218	9.082162	-0.007690	0.017212	0.090820	0.845914	1.086641	-1.868614
5332	0	-0.739948	1.752023	9.112796	-0.007414	0.017517	0.091127	0.847933	1.073348	-1.863519
5333	0	-0.762374	1.733496	9.051543	-0.007629	0.017334	0.090515	0.847387	1.070724	-1.865496
5334	0	-0.761421	1.697469	9.020941	-0.007619	0.016970	0.090210	0.851970	1.069301	-1.864990
5335	0	-0.775479	1.697383	9.008646	-0.007751	0.016968	0.090088	0.857969	1.078025	-1.855091
5336	0	-0.794939	1.709936	9.020579	-0.007941	0.017101	0.090206	0.853973	1.092672	-1.850344
5337	0	-0.775989	1.709023	9.051434	-0.007751	0.017090	0.090515	0.852965	1.107494	-1.857627
5338	0	-0.796689	1.709081	9.124415	-0.007952	0.017090	0.091246	0.852763	1.130649	-1.857437
5339	0	-0.795700	1.733501	9.112334	-0.007935	0.017334	0.091125	0.852768	1.162809	-1.857163
5340	0	-0.781293	1.782108	9.264587	-0.007797	0.017824	0.092647	0.847517	1.186409	-1.852261
5341	0	-0.783641	1.757836	9.356485	-0.007812	0.017578	0.093567	0.846535	1.219696	-1.844022
5342	0	-0.788632	1.787955	9.490352	-0.007861	0.017883	0.094905	0.840778	1.254008	-1.839884
5343	0	-0.808271	1.806855	9.527327	-0.008057	0.018066	0.095276	0.842111	1.289250	-1.840457
5344	0	-0.826167	1.782591	9.618310	-0.008231	0.017826	0.096186	0.840747	1.329430	-1.839075
5345	0	-0.856985	1.770074	9.704360	-0.008545	0.017700	0.097046	0.840145	1.362860	-1.833299
5346	0	-0.868099	1.812742	9.764949	-0.008657	0.018128	0.097651	0.837740	1.395597	-1.829760
5347	0	-0.857096	1.812480	9.826482	-0.008545	0.018127	0.098267	0.833433	1.429891	-1.831576
5348	0	-0.855713	1.823824	9.948280	-0.008537	0.018244	0.099483	0.825733	1.456827	-1.826037
5349	0	-0.850024	1.818908	9.972994	-0.008484	0.018188	0.099731	0.825050	1.479800	-1.815605
5350	0	-0.847154	1.861852	10.009221	-0.008456	0.018617	0.100094	0.825730	1.501435	-1.816779
5351	0	-0.868058	1.861975	10.076713	-0.008667	0.018616	0.100769	0.828862	1.521064	-1.816635
5352	0	-0.876130	1.868770	10.112939	-0.008756	0.018684	0.101130	0.831045	1.531765	-1.815099
5353	0	-0.890739	1.831382	10.180638	-0.008911	0.018311	0.101807	0.833017	1.532046	-1.812268
5354	0	-0.890227	1.844372	10.168275	-0.008904	0.018438	0.101684	0.837395	1.535081	-1.812453
5355	0	-0.896067	1.880404	10.156255	-0.008972	0.018799	0.101562	0.841423	1.526746	-1.811029
5356	0	-0.912030	1.844191	10.131949	-0.009132	0.018442	0.101318	0.839302	1.517713	-1.810034
5357	0	-0.901352	1.849910	10.089187	-0.009033	0.018494	0.100891	0.843505	1.500165	-1.805436
5358	0	-0.836146	1.899294	10.052762	-0.008384	0.018992	0.100526	0.842078	1.479528	-1.811284
5359	0	-0.857741	1.843656	10.070972	-0.008606	0.018433	0.100708	0.844454	1.451953	-1.813918
5360	0	-0.839938	1.850499	9.918669	-0.008428	0.018501	0.099185	0.846634	1.424219	-1.818539
5361	0	-0.851082	1.831446	9.826883	-0.008545	0.018311	0.098267	0.848963	1.389578	-1.816832
5362	0	-0.838698	1.807624	9.760114	-0.008416	0.018074	0.097599	0.849432	1.360228	-1.819474
5363	0	-0.851246	1.764785	9.686407	-0.008545	0.017639	0.096863	0.857508	1.326826	-1.823093
5364	0	-0.839010	1.766015	9.570678	-0.008420	0.017655	0.095705	0.861034	1.296048	-1.823979
5365	0	-0.827143	1.782631	9.454527	-0.008301	0.017822	0.094543	0.863780	1.265487	-1.822174
5366	0	-0.796918	1.776792	9.357243	-0.007998	0.017769	0.093570	0.860495	1.234662	-1.819023
5367	0	-0.784774	1.769880	9.308106	-0.007874	0.017700	0.093079	0.856735	1.207701	-1.826350
5368	0	-0.749825	1.769908	9.210713	-0.007518	0.017697	0.092106	0.856950	1.188192	-1.821785
5369	0	-0.760644	1.746073	9.185893	-0.007629	0.017456	0.091858	0.860748	1.164407	-1.823386
5370	0	-0.744612	1.735035	9.149339	-0.007462	0.017343	0.091494	0.868577	1.149789	-1.825777
5371	0	-0.773502	1.727582	9.112634	-0.007751	0.017273	0.091125	0.870260	1.133819	-1.830098
5372	0	-0.782965	1.733895	9.070015	-0.007841	0.017339	0.090699	0.868694	1.123933	-1.833631
5373	0	-0.757006	1.727600	9.063648	-0.007568	0.017273	0.090637	0.870952	1.130349	-1.839998
5374	0	-0.763203	1.733365	9.020932	-0.007633	0.017340	0.090208	0.861637	1.133305	-1.833113
5375	0	-0.763802	1.745697	9.033113	-0.007629	0.017456	0.090332	0.861328	1.148446	-1.829365
5376	0	-0.777389	1.751969	9.081764	-0.007769	0.017518	0.090818	0.861861	1.159393	-1.827554
5377	0	-0.739620	1.751394	9.185763	-0.007385	0.017517	0.091858	0.856500	1.177231	-1.825203
5378	0	-0.760155	1.751260	9.252701	-0.007590	0.017510	0.092528	0.857769	1.195294	-1.825250
5379	0	-0.770868	1.770073	9.307700	-0.007690	0.017700	0.093079	0.857110	1.221765	-1.824842
5380	0	-0.780822	1.776176	9.362257	-0.007789	0.017762	0.093624	0.855317	1.249628	-1.825041
5381	0	-0.826007	1.763782	9.399261	-0.008240	0.017639	0.093994	0.852405	1.278432	-1.821137
5382	0	-0.811830	1.800643	9.551380	-0.008099	0.018003	0.095516	0.855809	1.306082	-1.817525
5383	0	-0.832312	1.787953	9.631225	-0.008301	0.017883	0.096313	0.850113	1.336637	-1.809715
5384	0	-0.818516	1.811814	9.710238	-0.008163	0.018119	0.097104	0.848024	1.366184	-1.810576
5385	0	-0.826152	1.824671	9.777701	-0.008240	0.018250	0.097778	0.843512	1.395665	-1.806504
5386	0	-0.830283	1.848392	9.875106	-0.008285	0.018487	0.098752	0.838667	1.420836	-1.809579
5387	0	-0.825831	1.855308	9.918089	-0.008240	0.018555	0.099182	0.835517	1.446253	-1.808843
5388	0	-0.859834	1.849014	9.997127	-0.008582	0.018490	0.099973	0.834538	1.468885	-1.810705
5389	0	-0.867565	1.838109	10.033931	-0.008667	0.018372	0.100342	0.843910	1.482989	-1.810424
5390	0	-0.893487	1.851623	10.027363	-0.008928	0.018512	0.100275	0.847509	1.494758	-1.809050
5391	0	-0.885517	1.831552	10.027941	-0.008850	0.018311	0.100281	0.851669	1.504826	-1.809325
5392	0	-0.873798	1.887065	10.082703	-0.008739	0.018869	0.100827	0.851511	1.508640	-1.802310
5393	0	-0.872346	1.837504	10.021949	-0.008728	0.018372	0.100220	0.853808	1.507901	-1.795157
5394	0	-0.846247	1.880467	10.119656	-0.008475	0.018806	0.101195	0.851084	1.497949	-1.798156
5395	0	-0.859068	1.880209	10.046456	-0.008606	0.018799	0.100464	0.852984	1.485164	-1.796387
5396	0	-0.855529	1.843907	9.991710	-0.008575	0.018438	0.099916	0.851933	1.466756	-1.796064
5397	0	-0.858668	1.837305	9.991594	-0.008606	0.018372	0.099915	0.851730	1.449350	-1.797083
5398	0	-0.860259	1.837569	9.936919	-0.008629	0.018374	0.099367	0.851168	1.423924	-1.796383
5399	0	-0.857707	1.782625	9.832944	-0.008606	0.017822	0.098328	0.853751	1.395125	-1.796609
5400	0	-0.833752	1.783131	9.790539	-0.008366	0.017830	0.097903	0.853366	1.367101	-1.794801
5401	0	-0.815190	1.794241	9.674334	-0.008179	0.017944	0.096741	0.849080	1.340250	-1.789386
5402	0	-0.810001	1.799693	9.564978	-0.008126	0.018001	0.095647	0.842680	1.313626	-1.792790
5403	0	-0.784741	1.782217	9.454565	-0.007874	0.017822	0.094543	0.840577	1.286819	-1.790586
5404	0	-0.815931	1.782373	9.430518	-0.008188	0.017821	0.094303	0.841465	1.256506	-1.795937
5405	0	-0.766325	1.788620	9.320237	-0.007690	0.017883	0.093201	0.843011	1.228031	-1.792316
5406	0	-0.754836	1.776523	9.253456	-0.007576	0.017766	0.092532	0.840043	1.198679	-1.797119
5407	0	-0.797472	1.733709	9.179811	-0.007996	0.017334	0.091797	0.841978	1.177392	-1.795795
5408	0	-0.800033	1.709988	9.143311	-0.008016	0.017096	0.091433	0.845512	1.162895	-1.793942
5409	0	-0.786013	1.715239	9.124843	-0.007874	0.017151	0.091248	0.845620	1.150679	-1.790220
5410	0	-0.771441	1.733948	9.106578	-0.007725	0.017337	0.091065	0.847175	1.142234	-1.788398
5411	0	-0.768745	1.733685	9.075898	-0.007690	0.017334	0.090759	0.849140	1.142963	-1.782710
5412	0	-0.762004	1.740456	9.118496	-0.007624	0.017400	0.091186	0.853499	1.142793	-1.785908
5413	0	-0.738704	1.752084	9.112462	-0.007385	0.017517	0.091125	0.856673	1.149226	-1.791328
5414	0	-0.763827	1.752411	9.124516	-0.007633	0.017524	0.091246	0.855646	1.159749	-1.790269
5415	0	-0.782027	1.733398	9.155207	-0.007812	0.017334	0.091553	0.854220	1.173659	-1.789005
5416	0	-0.753729	1.751667	9.228203	-0.007524	0.017516	0.092283	0.853553	1.194794	-1.785981
5417	0	-0.795134	1.739393	9.265014	-0.007935	0.017395	0.092651	0.850941	1.219546	-1.780454
5418	0	-0.799121	1.739239	9.362313	-0.007969	0.017392	0.093625	0.850051	1.250701	-1.782526
5419	0	-0.802236	1.782091	9.484663	-0.007996	0.017822	0.094849	0.847309	1.286820	-1.778544
5420	0	-0.813392	1.781885	9.508615	-0.008111	0.017819	0.095088	0.845490	1.318310	-1.775106
5421	0	-0.820167	1.794452	9.649460	-0.008179	0.017944	0.096497	0.844540	1.349466	-1.770583
5422	0	-0.824647	1.812571	9.685656	-0.008225	0.018127	0.096858	0.841294	1.378284	-1.769515
5423	0	-0.844517	1.825067	9.728789	-0.008423	0.018250	0.097290	0.841490	1.408442	-1.770236
5424	0	-0.854290	1.825088	9.807759	-0.008529	0.018251	0.098079	0.839565	1.429084	-1.766355
5425	0	-0.874642	1.825017	9.881417	-0.008728	0.018250	0.098816	0.839098	1.454415	-1.760276
5426	0	-0.859948	1.849855	9.935919	-0.008582	0.018495	0.099361	0.842379	1.478429	-1.759564
5427	0	-0.892904	1.825171	10.033981	-0.008911	0.018250	0.100342	0.843646	1.502898	-1.753742
5428	0	-0.895138	1.843859	10.009213	-0.008947	0.018436	0.100093	0.844649	1.511718	-1.754262
5429	0	-0.842765	1.873948	10.015797	-0.008423	0.018738	0.100159	0.845120	1.521409	-1.754162
5430	0	-0.873798	1.874174	10.101112	-0.008739	0.018741	0.101011	0.844822	1.525130	-1.751470
5431	0	-0.860209	1.892382	10.082986	-0.008606	0.018921	0.100830	0.846568	1.525151	-1.745631
5432	0	-0.846550	1.862030	10.052507	-0.008476	0.018621	0.100524	0.843584	1.517389	-1.743678
5433	0	-0.859503	1.873663	10.046502	-0.008606	0.018738	0.100464	0.840561	1.509345	-1.752568
5434	0	-0.880949	1.849705	10.052730	-0.008828	0.018491	0.100527	0.845871	1.492704	-1.750643
5435	0	-0.901336	1.843681	10.083109	-0.009033	0.018433	0.100830	0.848786	1.474838	-1.745393
5436	0	-0.872352	1.825972	9.943003	-0.008750	0.018257	0.099428	0.849801	1.449167	-1.746488
5437	0	-0.870647	1.837263	9.839039	-0.008728	0.018372	0.098389	0.849150	1.428783	-1.745093
5438	0	-0.866114	1.825487	9.808784	-0.008685	0.018251	0.098086	0.851249	1.405567	-1.743397
5439	0	-0.851714	1.813128	9.771900	-0.008545	0.018127	0.097717	0.853765	1.377841	-1.742728
5440	0	-0.809474	1.801784	9.595154	-0.008124	0.018012	0.095950	0.858671	1.347382	-1.741442
5441	0	-0.796381	1.806841	9.564437	-0.007996	0.018066	0.095642	0.859053	1.314261	-1.737090
5442	0	-0.814713	1.752407	9.461028	-0.008177	0.017521	0.094608	0.860867	1.283216	-1.734444
5443	0	-0.784200	1.770408	9.405708	-0.007874	0.017700	0.094055	0.863560	1.249790	-1.731184
5444	0	-0.809125	1.746607	9.332834	-0.008117	0.017464	0.093327	0.864537	1.223331	-1.729789
5445	0	-0.809535	1.739774	9.253074	-0.008118	0.017395	0.092529	0.865999	1.200437	-1.728978
5446	0	-0.799440	1.740150	9.192213	-0.008013	0.017400	0.091921	0.866287	1.182237	-1.727253
5447	0	-0.767703	1.745859	9.167545	-0.007690	0.017456	0.091675	0.867713	1.170054	-1.728412
5448	0	-0.765095	1.752421	9.149327	-0.007664	0.017522	0.091493	0.868915	1.158626	-1.732091
5449	0	-0.755869	1.745849	9.136996	-0.007568	0.017456	0.091370	0.870301	1.150974	-1.734140
5450	0	-0.760571	1.727994	9.118649	-0.007610	0.017278	0.091187	0.871496	1.149543	-1.741383
5451	0	-0.751310	1.751863	9.130782	-0.007507	0.017517	0.091309	0.872027	1.160937	-1.738926
5452	0	-0.770614	1.697403	9.142777	-0.007702	0.016971	0.091429	0.874822	1.170511	-1.740717
5453	0	-0.788415	1.740043	9.155079	-0.007874	0.017395	0.091553	0.880254	1.187859	-1.740845
5454	0	-0.784378	1.740694	9.166897	-0.007834	0.017406	0.091670	0.880673	1.203700	-1.736740
5455	0	-0.782654	1.770347	9.277163	-0.007812	0.017700	0.092773	0.883430	1.225099	-1.735124
5456	0	-0.779597	1.758281	9.276849	-0.007780	0.017584	0.092770	0.880915	1.248720	-1.733546
5457	0	-0.782952	1.782060	9.338268	-0.007812	0.017822	0.093384	0.877670	1.273527	-1.734191
5458	0	-0.780434	1.800329	9.405045	-0.007786	0.018002	0.094052	0.878593	1.299973	-1.736557
5459	0	-0.808178	1.800721	9.502926	-0.008057	0.018005	0.095032	0.879733	1.334052	-1.735473
5460	0	-0.818780	1.807233	9.654974	-0.008169	0.018069	0.096552	0.882179	1.360055	-1.737298
5461	0	-0.837950	1.794220	9.673959	-0.008362	0.017944	0.096741	0.878472	1.384931	-1.738986
5462	0	-0.853691	1.806552	9.728499	-0.008520	0.018062	0.097287	0.881830	1.408642	-1.741805
5463	0	-0.874380	1.831171	9.814291	-0.008728	0.018311	0.098145	0.881981	1.431018	-1.741794
5464	0	-0.846834	1.825225	9.881083	-0.008455	0.018251	0.098812	0.881684	1.450203	-1.740404
5465	0	-0.856498	1.843573	9.936293	-0.008545	0.018433	0.099365	0.884107	1.477232	-1.743327
5466	0	-0.853224	1.837996	9.935926	-0.008524	0.018377	0.099360	0.885826	1.490964	-1.740599
5467	0	-0.867360	1.855852	10.040155	-0.008667	0.018555	0.100403	0.888815	1.502673	-1.740106
5468	0	-0.880277	1.844165	10.082693	-0.008802	0.018440	0.100827	0.888931	1.507351	-1.743948
5469	0	-0.866863	1.849350	10.040272	-0.008667	0.018494	0.100403	0.887305	1.513473	-1.744013
5470	0	-0.879007	1.843234	10.150063	-0.008793	0.018432	0.101501	0.886552	1.514627	-1.742756
5471	0	-0.890368	1.861624	10.022029	-0.008911	0.018616	0.100220	0.885549	1.510525	-1.740954
5472	0	-0.863644	1.843443	10.034382	-0.008653	0.018433	0.100343	0.885876	1.496517	-1.743784
5473	0	-0.852735	1.849828	10.028141	-0.008545	0.018494	0.100281	0.889386	1.481013	-1.747378
5474	0	-0.830463	1.862674	9.955075	-0.008327	0.018624	0.099549	0.890376	1.459457	-1.739806
5475	0	-0.858399	1.855664	9.906160	-0.008606	0.018555	0.099060	0.890803	1.438703	-1.743798
5476	0	-0.828945	1.850256	9.839306	-0.008319	0.018497	0.098392	0.894781	1.409265	-1.745596
5477	0	-0.839964	1.837431	9.735257	-0.008423	0.018372	0.097351	0.896142	1.386641	-1.744448
5478	0	-0.828941	1.825694	9.729468	-0.008316	0.018254	0.097293	0.897364	1.359986	-1.751487
5479	0	-0.857980	1.782327	9.631563	-0.008606	0.017822	0.096313	0.896666	1.333579	-1.758584
5480	0	-0.852816	1.776538	9.601404	-0.008554	0.017763	0.096012	0.897420	1.306968	-1.756684
5481	0	-0.827520	1.782456	9.466734	-0.008301	0.017822	0.094666	0.898256	1.280880	-1.750842
5482	0	-0.804128	1.776834	9.381549	-0.008067	0.017765	0.093814	0.900353	1.254160	-1.745025
5483	0	-0.803659	1.739652	9.326317	-0.008057	0.017395	0.093262	0.900363	1.234222	-1.743366
5484	0	-0.768949	1.752055	9.228868	-0.007712	0.017519	0.092287	0.900437	1.210562	-1.741069
5485	0	-0.785428	1.770342	9.259135	-0.007874	0.017700	0.092590	0.902600	1.191517	-1.732875
5486	0	-0.776136	1.746499	9.210444	-0.007774	0.017462	0.092104	0.904899	1.179911	-1.732199
5487	0	-0.780202	1.751727	9.185877	-0.007812	0.017517	0.091858	0.903471	1.171338	-1.733315
5488	0	-0.747661	1.721607	9.167577	-0.007486	0.017212	0.091676	0.907028	1.163631	-1.734488
5489	0	-0.792688	1.703425	9.136928	-0.007935	0.017029	0.091370	0.912220	1.158437	-1.732816
5490	0	-0.797852	1.691854	9.203998	-0.007980	0.016917	0.092040	0.912342	1.160460	-1.734493
5491	0	-0.811984	1.727489	9.143011	-0.008118	0.017273	0.091431	0.913339	1.167366	-1.738888
5492	0	-0.788696	1.745975	9.234339	-0.007878	0.017459	0.092344	0.913065	1.182123	-1.744499
5493	0	-0.782380	1.800863	9.258874	-0.007812	0.018005	0.092590	0.915825	1.200103	-1.743950
5494	0	-0.772860	1.794643	9.252491	-0.007713	0.017950	0.092525	0.910139	1.222933	-1.746173
5495	0	-0.794975	1.758064	9.344306	-0.007935	0.017578	0.093445	0.912027	1.245417	-1.750833
5496	0	-0.816738	1.783039	9.423225	-0.008149	0.017827	0.094234	0.914928	1.271570	-1.741808
5497	0	-0.831961	1.770172	9.502981	-0.008301	0.017700	0.095032	0.915623	1.298156	-1.744310
5498	0	-0.848089	1.739952	9.551319	-0.008461	0.017398	0.095515	0.916486	1.325894	-1.744927
5499	0	-0.844128	1.776089	9.649503	-0.008423	0.017761	0.096497	0.914937	1.351731	-1.734817
5500	0	-0.823280	1.800877	9.710088	-0.008216	0.018004	0.097103	0.918869	1.375622	-1.733486
5501	0	-0.844177	1.831123	9.795967	-0.008423	0.018311	0.097961	0.918516	1.401680	-1.729101
5502	0	-0.853642	1.831585	9.844384	-0.008522	0.018312	0.098446	0.922337	1.422453	-1.727203
5503	0	-0.849573	1.849754	9.857003	-0.008484	0.018494	0.098572	0.925579	1.440304	-1.724941
5504	0	-0.839771	1.850297	9.881076	-0.008386	0.018501	0.098812	0.926282	1.458357	-1.719320
5505	0	-0.873326	1.843615	10.009655	-0.008728	0.018433	0.100098	0.928950	1.468533	-1.716415
5506	0	-0.867996	1.850296	10.003306	-0.008677	0.018500	0.100034	0.930545	1.475577	-1.718477
5507	0	-0.891291	1.850252	9.997379	-0.008911	0.018494	0.099976	0.939237	1.481908	-1.712350
5508	0	-0.878933	1.832686	9.991120	-0.008793	0.018328	0.099911	0.936746	1.482171	-1.714802
5509	0	-0.859126	1.850045	9.979249	-0.008606	0.018494	0.099792	0.942839	1.469856	-1.716122
5510	0	-0.850510	1.838503	9.979334	-0.008515	0.018385	0.099792	0.941328	1.462503	-1.718178
5511	0	-0.871270	1.837662	9.967082	-0.008728	0.018372	0.099670	0.945412	1.449429	-1.715972
5512	0	-0.855617	1.826250	9.936626	-0.008575	0.018259	0.099365	0.947615	1.431833	-1.716394
5513	0	-0.833460	1.862469	9.832825	-0.008362	0.018616	0.098328	0.956142	1.404854	-1.723095
5514	0	-0.840275	1.814636	9.820849	-0.008430	0.018145	0.098207	0.956293	1.378364	-1.726954
5515	0	-0.858016	1.788861	9.759651	-0.008606	0.017883	0.097595	0.960630	1.352799	-1.731050
5516	0	-0.828272	1.783560	9.692748	-0.008311	0.017832	0.096926	0.963186	1.323858	-1.728946
5517	0	-0.809191	1.782393	9.637637	-0.008118	0.017822	0.096375	0.963268	1.298004	-1.728076
5518	0	-0.798033	1.776666	9.546353	-0.008006	0.017764	0.095462	0.964464	1.271825	-1.729924
5519	0	-0.803279	1.763806	9.466776	-0.008057	0.017639	0.094666	0.961266	1.247742	-1.722126
5520	0	-0.773993	1.775961	9.387778	-0.007766	0.017758	0.093876	0.960898	1.220979	-1.720575
5521	0	-0.791374	1.758213	9.320170	-0.007935	0.017578	0.093201	0.963987	1.200091	-1.717537
5522	0	-0.799735	1.753410	9.301929	-0.008016	0.017525	0.093019	0.973704	1.182218	-1.724825
5523	0	-0.766812	1.764085	9.185945	-0.007690	0.017639	0.091858	0.973966	1.159124	-1.727880
5524	0	-0.787592	1.727547	9.186210	-0.007891	0.017276	0.091861	0.971802	1.145250	-1.732523
5525	0	-0.792171	1.709299	9.173636	-0.007935	0.017090	0.091736	0.974042	1.133686	-1.736659
5526	0	-0.772254	1.758497	9.088148	-0.007727	0.017584	0.090881	0.973925	1.132788	-1.739250
5527	0	-0.756681	1.751864	9.173567	-0.007568	0.017517	0.091736	0.974366	1.135102	-1.741848
5528	0	-0.774673	1.733774	9.124659	-0.007749	0.017337	0.091247	0.973979	1.137038	-1.745330
5529	0	-0.757178	1.782427	9.124688	-0.007568	0.017822	0.091248	0.975081	1.145504	-1.746801
5530	0	-0.782629	1.746071	9.191635	-0.007820	0.017460	0.091917	0.974764	1.157293	-1.749928
5531	0	-0.770307	1.770011	9.246723	-0.007690	0.017700	0.092468	0.973406	1.176951	-1.746925
5532	0	-0.772823	1.757876	9.270824	-0.007716	0.017577	0.092710	0.974103	1.195855	-1.748367
5533	0	-0.813623	1.733561	9.319876	-0.008118	0.017334	0.093201	0.974945	1.222555	-1.747254
5534	0	-0.811185	1.733614	9.398803	-0.008095	0.017337	0.093989	0.972925	1.247257	-1.746371
5535	0	-0.813969	1.739791	9.417481	-0.008118	0.017395	0.094177	0.975344	1.277862	-1.747442
5536	0	-0.830221	1.777178	9.526772	-0.008285	0.017767	0.095270	0.979988	1.302986	-1.743603
5537	0	-0.837816	1.813115	9.667758	-0.008362	0.018127	0.096680	0.983180	1.326274	-1.746885
5538	0	-0.829043	1.819400	9.679573	-0.008273	0.018195	0.096797	0.980649	1.350672	-1.744235
5539	0	-0.844377	1.806840	9.698267	-0.008423	0.018066	0.096985	0.981884	1.379250	-1.743541
5540	0	-0.841917	1.819648	9.752730	-0.008404	0.018192	0.097529	0.985584	1.401350	-1.737428
5541	0	-0.843791	1.831226	9.826499	-0.008423	0.018311	0.098267	0.986354	1.422883	-1.741685
5542	0	-0.889507	1.800621	9.923842	-0.008881	0.018008	0.099239	0.982797	1.443578	-1.737160
5543	0	-0.855732	1.843465	9.997415	-0.008545	0.018433	0.099976	0.983863	1.461843	-1.733920
5544	0	-0.900482	1.813020	10.033747	-0.008997	0.018131	0.100338	0.981334	1.474919	-1.740015
5545	0	-0.873031	1.818986	10.009721	-0.008728	0.018188	0.100098	0.981481	1.481765	-1.734316
5546	0	-0.879257	1.837398	10.021879	-0.008794	0.018373	0.100219	0.980545	1.484588	-1.743934
5547	0	-0.847844	1.843402	10.034200	-0.008484	0.018433	0.100342	0.980603	1.482745	-1.739318
5548	0	-0.870600	1.855835	10.034247	-0.008718	0.018557	0.100342	0.980948	1.474024	-1.740220
5549	0	-0.840801	1.861804	9.991537	-0.008423	0.018616	0.099915	0.981892	1.461518	-1.743174
5550	0	-0.856011	1.843590	9.973390	-0.008576	0.018436	0.099732	0.979550	1.447365	-1.745399
5551	0	-0.870781	1.812665	9.893991	-0.008728	0.018127	0.098938	0.976841	1.428549	-1.750981
5552	0	-0.884591	1.806650	9.900473	-0.008871	0.018064	0.099003	0.977254	1.404140	-1.750392
5553	0	-0.864149	1.812655	9.826901	-0.008667	0.018127	0.098267	0.974322	1.379122	-1.750879
5554	0	-0.853355	1.788349	9.741746	-0.008555	0.017881	0.097416	0.974950	1.358059	-1.753945
5555	0	-0.846050	1.813031	9.662016	-0.008484	0.018127	0.096619	0.976468	1.335044	-1.757904
5556	0	-0.810561	1.807406	9.570681	-0.008133	0.018071	0.095705	0.977986	1.307095	-1.762577
5557	0	-0.803219	1.782508	9.503328	-0.008057	0.017822	0.095032	0.979486	1.282359	-1.763301
5558	0	-0.792382	1.770753	9.515812	-0.007947	0.017705	0.095157	0.980706	1.259191	-1.765413
5559	0	-0.834350	1.776555	9.448323	-0.008362	0.017761	0.094482	0.984116	1.241622	-1.764387
5560	0	-0.793563	1.765116	9.381318	-0.007959	0.017647	0.093812	0.987543	1.217435	-1.758626
5561	0	-0.840267	1.727492	9.301904	-0.008423	0.017273	0.093018	0.988120	1.197236	-1.761175
5562	0	-0.818184	1.733942	9.210524	-0.008200	0.017338	0.092104	0.988331	1.179653	-1.763034
5563	0	-0.773902	1.739692	9.210274	-0.007751	0.017395	0.092102	0.989009	1.168629	-1.767177
5564	0	-0.795885	1.733884	9.173745	-0.007971	0.017337	0.091737	0.989769	1.158267	-1.764013
5565	0	-0.774138	1.764053	9.161436	-0.007751	0.017639	0.091614	0.989812	1.150174	-1.763767
5566	0	-0.773123	1.769939	9.155423	-0.007731	0.017702	0.091554	0.984955	1.154136	-1.764574
5567	0	-0.799576	1.733557	9.191863	-0.007996	0.017334	0.091919	0.985427	1.158600	-1.767268
5568	0	-0.793827	1.721479	9.216189	-0.007936	0.017215	0.092162	0.984032	1.166179	-1.772182
5569	0	-0.787670	1.764009	9.191850	-0.007874	0.017639	0.091919	0.983771	1.174303	-1.771438
5570	0	-0.801280	1.739596	9.289270	-0.008002	0.017396	0.092894	0.982447	1.191313	-1.777204
5571	0	-0.794342	1.733492	9.277250	-0.007935	0.017334	0.092773	0.982274	1.206326	-1.776613
5572	0	-0.771630	1.764014	9.344227	-0.007709	0.017640	0.093443	0.980944	1.219924	-1.781176
5573	0	-0.788679	1.788321	9.435926	-0.007874	0.017883	0.094360	0.979568	1.240023	-1.781206
5574	0	-0.791409	1.782079	9.466161	-0.007900	0.017821	0.094663	0.977685	1.260802	-1.779200
5575	0	-0.789160	1.782351	9.557933	-0.007874	0.017822	0.095581	0.977990	1.286372	-1.776328
5576	0	-0.835565	1.788945	9.600208	-0.008337	0.017885	0.096004	0.981856	1.312530	-1.776200
5577	0	-0.838489	1.782569	9.643291	-0.008362	0.017822	0.096436	0.984810	1.343773	-1.776966
5578	0	-0.860493	1.795151	9.709994	-0.008592	0.017951	0.097101	0.984149	1.363443	-1.778546
5579	0	-0.855957	1.794228	9.759431	-0.008545	0.017944	0.097595	0.980509	1.384631	-1.775586
5580	0	-0.882935	1.800109	9.899512	-0.008819	0.018001	0.098996	0.979745	1.401140	-1.772834
5581	0	-0.873933	1.800692	9.850946	-0.008728	0.018005	0.098511	0.980249	1.418333	-1.774822
5582	0	-0.808549	1.849490	9.899598	-0.008080	0.018497	0.098996	0.977001	1.429394	-1.774330
5583	0	-0.836570	1.874045	9.857094	-0.008362	0.018738	0.098572	0.978658	1.438050	-1.778589
5584	0	-0.837101	1.856043	9.960723	-0.008370	0.018559	0.099607	0.978315	1.443008	-1.773604
5585	0	-0.860683	1.843264	9.967033	-0.008606	0.018433	0.099670	0.976879	1.448214	-1.774270
5586	0	-0.842124	1.825388	9.966895	-0.008425	0.018250	0.099669	0.980346	1.448498	-1.774670
5587	0	-0.853648	1.843290	9.967108	-0.008545	0.018433	0.099670	0.979054	1.443189	-1.777629
5588	0	-0.863794	1.825537	9.930519	-0.008651	0.018250	0.099305	0.984100	1.432845	-1.786314
5589	0	-0.852786	1.806818	9.893914	-0.008545	0.018066	0.098938	0.984387	1.417657	-1.784329
5590	0	-0.824826	1.862223	9.833046	-0.008267	0.018619	0.098330	0.986842	1.399965	-1.785015
5591	0	-0.809732	1.849399	9.777994	-0.008118	0.018494	0.097778	0.985436	1.380722	-1.785834
5592	0	-0.811751	1.800367	9.747808	-0.008139	0.018005	0.097476	0.981619	1.360492	-1.787921
5593	0	-0.852249	1.807027	9.692508	-0.008545	0.018066	0.096924	0.984313	1.338641	-1.791669
5594	0	-0.823559	1.807509	9.534029	-0.008257	0.018073	0.095339	0.984883	1.317681	-1.792725
5595	0	-0.828024	1.788595	9.564338	-0.008301	0.017883	0.095642	0.986233	1.297705	-1.791199
5596	0	-0.823984	1.758245	9.503554	-0.008261	0.017583	0.095034	0.983864	1.277174	-1.793015
5597	0	-0.815372	1.764194	9.460613	-0.008179	0.017639	0.094604	0.985303	1.251650	-1.801603
5598	0	-0.792786	1.758539	9.350987	-0.007947	0.017583	0.093509	0.986541	1.232864	-1.804967
5599	0	-0.798314	1.751712	9.356795	-0.007996	0.017517	0.093567	0.984878	1.222077	-1.811366
5600	0	-0.758929	1.764305	9.295896	-0.007605	0.017639	0.092958	0.987920	1.207797	-1.812431
5601	0	-0.798404	1.770245	9.326228	-0.007996	0.017700	0.093262	0.988997	1.198075	-1.816935
5602	0	-0.783839	1.770507	9.271419	-0.007851	0.017704	0.092713	0.988619	1.187447	-1.815264
5603	0	-0.749621	1.751948	9.204147	-0.007507	0.017517	0.092041	0.989924	1.178128	-1.814001
5604	0	-0.784595	1.740114	9.216409	-0.007852	0.017399	0.092164	0.991211	1.175448	-1.814998
5605	0	-0.750938	1.721723	9.185675	-0.007507	0.017212	0.091858	0.996369	1.182239	-1.812945
5606	0	-0.812174	1.728261	9.173320	-0.008122	0.017283	0.091733	0.993843	1.185613	-1.816954
5607	0	-0.812578	1.745542	9.252871	-0.008118	0.017456	0.092529	0.991724	1.199696	-1.825532
5608	0	-0.765612	1.751435	9.270978	-0.007646	0.017515	0.092710	0.989385	1.216739	-1.824520
5609	0	-0.794794	1.782453	9.350429	-0.007935	0.017822	0.093506	0.990881	1.237152	-1.818468
5610	0	-0.785426	1.782563	9.368398	-0.007839	0.017826	0.093685	0.989094	1.259513	-1.816595
5611	0	-0.794998	1.812879	9.429776	-0.007935	0.018127	0.094299	0.989503	1.282179	-1.815015
5612	0	-0.804188	1.807321	9.459848	-0.008027	0.018068	0.094601	0.994193	1.304047	-1.814241
5613	0	-0.825354	1.776493	9.545710	-0.008240	0.017761	0.095459	0.997378	1.324612	-1.809565
5614	0	-0.834407	1.782532	9.563663	-0.008328	0.017829	0.095637	0.991829	1.347308	-1.806824
5615	0	-0.862509	1.788485	9.661666	-0.008606	0.017883	0.096619	0.992516	1.373878	-1.805143
5616	0	-0.853509	1.819047	9.691816	-0.008523	0.018191	0.096919	0.990212	1.392213	-1.805734
5617	0	-0.843665	1.812603	9.796050	-0.008423	0.018127	0.097961	0.987321	1.412323	-1.806728
5618	0	-0.816132	1.837049	9.844597	-0.008145	0.018368	0.098448	0.989263	1.434881	-1.805705
5619	0	-0.818972	1.861535	9.869301	-0.008179	0.018616	0.098694	0.987537	1.451715	-1.803574
5620	0	-0.851297	1.843070	9.832529	-0.008506	0.018432	0.098326	0.985067	1.464191	-1.796198
5621	0	-0.861273	1.837507	9.911986	-0.008606	0.018372	0.099121	0.987726	1.476118	-1.799700
5622	0	-0.886619	1.825629	9.924012	-0.008864	0.018256	0.099240	0.986419	1.482375	-1.799449
5623	0	-0.866213	1.819076	9.991456	-0.008667	0.018188	0.099915	0.987487	1.481131	-1.800460
5624	0	-0.877100	1.831559	9.973102	-0.008780	0.018314	0.099730	0.987282	1.475716	-1.808062
5625	0	-0.889897	1.800561	9.961042	-0.008911	0.018005	0.099609	0.985874	1.466187	-1.809340
5626	0	-0.863262	1.861613	9.942901	-0.008643	0.018616	0.099428	0.984703	1.458507	-1.808747
5627	0	-0.877634	1.849667	9.881648	-0.008789	0.018494	0.098816	0.986512	1.448224	-1.809398
5628	0	-0.844310	1.844509	9.832870	-0.008459	0.018438	0.098329	0.992630	1.434156	-1.805827
5629	0	-0.858330	1.831590	9.808448	-0.008606	0.018311	0.098083	0.997015	1.412399	-1.805533
5630	0	-0.817183	1.832631	9.771918	-0.008195	0.018321	0.097718	1.001342	1.390010	-1.806317
5631	0	-0.833497	1.813141	9.741367	-0.008362	0.018127	0.097412	1.004087	1.363187	-1.810982
5632	0	-0.846750	1.782961	9.619652	-0.008492	0.017830	0.096194	1.001848	1.338175	-1.812147
5633	0	-0.839924	1.800840	9.625394	-0.008423	0.018005	0.096252	1.003588	1.314748	-1.814325
5634	0	-0.847190	1.758995	9.485280	-0.008499	0.017584	0.094851	1.008992	1.286615	-1.818314
5635	0	-0.815856	1.770234	9.466687	-0.008179	0.017700	0.094666	1.009760	1.266882	-1.819851
5636	0	-0.787704	1.776621	9.393626	-0.007895	0.017765	0.093935	1.009413	1.250192	-1.815870
5637	0	-0.810119	1.794761	9.368976	-0.008118	0.017944	0.093689	1.011659	1.234593	-1.819885
5638	0	-0.794397	1.752555	9.326380	-0.007963	0.017523	0.093263	1.013205	1.215630	-1.821598
5639	0	-0.792216	1.764271	9.289589	-0.007935	0.017639	0.092896	1.015878	1.204863	-1.818260
5640	0	-0.802608	1.740627	9.283411	-0.008032	0.017402	0.092834	1.019915	1.202157	-1.817274
5641	0	-0.780107	1.739672	9.252994	-0.007812	0.017395	0.092529	1.020361	1.192461	-1.817917
5642	0	-0.802973	1.709626	9.259098	-0.008034	0.017093	0.092591	1.023150	1.191880	-1.805166
5643	0	-0.805437	1.721156	9.246853	-0.008057	0.017212	0.092468	1.021193	1.193344	-1.808260
5644	0	-0.774867	1.776542	9.197890	-0.007748	0.017760	0.091980	1.026112	1.198863	-1.806530
5645	0	-0.793709	1.746151	9.179562	-0.007935	0.017456	0.091797	1.031471	1.206193	-1.806818
5646	0	-0.794306	1.764991	9.289236	-0.007940	0.017650	0.092893	1.030349	1.213798	-1.811449
5647	0	-0.800269	1.757871	9.277272	-0.007996	0.017578	0.092773	1.029721	1.226641	-1.806838
5648	0	-0.783814	1.752238	9.338012	-0.007827	0.017518	0.093382	1.033733	1.244560	-1.807830
5649	0	-0.807112	1.758285	9.472445	-0.008057	0.017578	0.094727	1.038192	1.266063	-1.801632
5650	0	-0.828257	1.752708	9.459830	-0.008269	0.017526	0.094600	1.038622	1.286121	-1.801878
5651	0	-0.819254	1.764320	9.515187	-0.008179	0.017639	0.095154	1.042227	1.306746	-1.806029
5652	0	-0.816028	1.782892	9.594149	-0.008146	0.017830	0.095942	1.039806	1.327479	-1.797525
5653	0	-0.812969	1.782076	9.643481	-0.008118	0.017822	0.096436	1.036730	1.345743	-1.802823
5654	0	-0.827977	1.800542	9.643153	-0.008264	0.018002	0.096434	1.040081	1.368934	-1.802659
5655	0	-0.801204	1.825494	9.747078	-0.007996	0.018250	0.097473	1.045213	1.392184	-1.802663
5656	0	-0.822308	1.850841	9.740465	-0.008212	0.018504	0.097406	1.048919	1.409144	-1.802705
5657	0	-0.830568	1.843702	9.887572	-0.008301	0.018433	0.098877	1.052598	1.418971	-1.804092
5658	0	-0.880870	1.844012	9.844623	-0.008800	0.018441	0.098447	1.050042	1.433636	-1.809087
5659	0	-0.879580	1.818855	9.869323	-0.008789	0.018188	0.098694	1.048770	1.445564	-1.810693
5660	0	-0.862306	1.807232	9.948408	-0.008620	0.018066	0.099485	1.054111	1.452981	-1.816944
5661	0	-0.873054	1.855523	9.948698	-0.008728	0.018555	0.099487	1.053287	1.460083	-1.816712
5662	0	-0.861037	1.824668	9.979216	-0.008612	0.018250	0.099792	1.048539	1.462850	-1.819745
5663	0	-0.878025	1.837489	9.948747	-0.008789	0.018372	0.099487	1.050697	1.457121	-1.818652
5664	0	-0.845785	1.862385	9.899933	-0.008467	0.018621	0.098999	1.051842	1.451187	-1.826361
5665	0	-0.846971	1.849963	9.881602	-0.008484	0.018494	0.098816	1.057037	1.439280	-1.826837
5666	0	-0.838237	1.839085	9.887659	-0.008395	0.018383	0.098877	1.064373	1.428898	-1.832249
5667	0	-0.859075	1.812867	9.893909	-0.008606	0.018127	0.098938	1.064056	1.415798	-1.834879
5668	0	-0.843647	1.819579	9.735352	-0.008454	0.018190	0.097353	1.068617	1.399341	-1.840418
5669	0	-0.852460	1.789016	9.710746	-0.008545	0.017883	0.097107	1.074852	1.379995	-1.847601
5670	0	-0.836284	1.778001	9.692551	-0.008383	0.017775	0.096925	1.079424	1.361029	-1.851132
5671	0	-0.834079	1.782328	9.600994	-0.008362	0.017822	0.096008	1.078780	1.340583	-1.854791
5672	0	-0.823630	1.782881	9.601224	-0.008259	0.017824	0.096011	1.082426	1.318393	-1.856532
5673	0	-0.815657	1.770533	9.497165	-0.008179	0.017700	0.094971	1.086736	1.296339	-1.859164
5674	0	-0.811318	1.789489	9.485106	-0.008135	0.017893	0.094850	1.087347	1.274820	-1.864171
5675	0	-0.791770	1.764042	9.436153	-0.007935	0.017639	0.094360	1.087090	1.258907	-1.865171
5676	0	-0.812650	1.758619	9.399653	-0.008145	0.017580	0.093996	1.092741	1.240592	-1.867991
5677	0	-0.798062	1.745841	9.338463	-0.007996	0.017456	0.093384	1.093851	1.226757	-1.868830
5678	0	-0.789306	1.746328	9.259166	-0.007905	0.017460	0.092591	1.096348	1.216449	-1.869738
5679	0	-0.792347	1.739655	9.234686	-0.007935	0.017395	0.092346	1.096538	1.207149	-1.871542
5680	0	-0.790289	1.751884	9.222612	-0.007913	0.017520	0.092225	1.093487	1.199475	-1.871625
5681	0	-0.780670	1.727764	9.222373	-0.007812	0.017273	0.092224	1.097682	1.196637	-1.875385
5682	0	-0.780154	1.740342	9.228420	-0.007801	0.017404	0.092284	1.095946	1.201450	-1.880078
5683	0	-0.775146	1.757962	9.240694	-0.007751	0.017578	0.092407	1.096286	1.205691	-1.878755
5684	0	-0.787332	1.734010	9.313801	-0.007874	0.017336	0.093139	1.099902	1.208537	-1.878259
5685	0	-0.799945	1.745753	9.271179	-0.007996	0.017456	0.092712	1.100263	1.217467	-1.876936
5686	0	-0.819204	1.758228	9.344217	-0.008186	0.017581	0.093443	1.100423	1.228587	-1.881522
5687	0	-0.812325	1.721240	9.411564	-0.008118	0.017212	0.094116	1.099566	1.239517	-1.884327
5688	0	-0.802144	1.757772	9.417437	-0.008007	0.017579	0.094175	1.096633	1.260991	-1.882519
5689	0	-0.800337	1.782644	9.521341	-0.007996	0.017822	0.095215	1.100252	1.274417	-1.881275
5690	0	-0.808487	1.783252	9.514848	-0.008073	0.017830	0.095150	1.102074	1.292899	-1.881926
5691	0	-0.807037	1.800503	9.649550	-0.008057	0.018005	0.096497	1.100367	1.313159	-1.886725
5692	0	-0.809605	1.812909	9.624810	-0.008084	0.018126	0.096250	1.102116	1.331145	-1.890449
5693	0	-0.831549	1.843332	9.704451	-0.008301	0.018433	0.097046	1.101663	1.352418	-1.891565
5694	0	-0.858588	1.801231	9.716204	-0.008574	0.018006	0.097164	1.107364	1.369886	-1.894265
5695	0	-0.855403	1.788455	9.741108	-0.008545	0.017883	0.097412	1.107444	1.384686	-1.890219
5696	0	-0.869271	1.794823	9.783546	-0.008685	0.017946	0.097836	1.108351	1.397697	-1.893578
5697	0	-0.860592	1.776077	9.814462	-0.008606	0.017761	0.098145	1.106277	1.401909	-1.895949
5698	0	-0.848764	1.855145	9.899895	-0.008484	0.018553	0.098999	1.103274	1.410395	-1.898270
5699	0	-0.842206	1.837262	9.851062	-0.008423	0.018372	0.098511	1.102933	1.413745	-1.898315
5700	0	-0.841410	1.837430	9.851013	-0.008422	0.018373	0.098510	1.103318	1.409088	-1.897194
5701	0	-0.823132	1.861695	9.899949	-0.008240	0.018616	0.098999	1.103072	1.403738	-1.898014
5702	0	-0.858401	1.831311	9.881630	-0.008590	0.018312	0.098816	1.102205	1.401432	-1.895799
5703	0	-0.866044	1.818975	9.845005	-0.008667	0.018188	0.098450	1.102046	1.398145	-1.902151
5704	0	-0.845857	1.813307	9.832806	-0.008471	0.018129	0.098328	1.104617	1.387591	-1.905116
5705	0	-0.858857	1.782779	9.826712	-0.008606	0.017822	0.098267	1.109205	1.371898	-1.899704
5706	0	-0.836789	1.808130	9.784031	-0.008389	0.018077	0.097839	1.112461	1.352393	-1.897729
5707	0	-0.827831	1.837306	9.698650	-0.008301	0.018372	0.096985	1.112299	1.330493	-1.904091
5708	0	-0.835581	1.813055	9.656236	-0.008378	0.018130	0.096560	1.110688	1.308776	-1.909354
5709	0	-0.827962	1.806948	9.649783	-0.008301	0.018066	0.096497	1.112435	1.288291	-1.913972
5710	0	-0.811797	1.801599	9.576674	-0.008137	0.018011	0.095766	1.116427	1.270439	-1.914638
5711	0	-0.828256	1.776453	9.558202	-0.008301	0.017761	0.095581	1.118508	1.253209	-1.912356
5712	0	-0.818253	1.789476	9.472825	-0.008204	0.017889	0.094728	1.123505	1.232559	-1.911833
5713	0	-0.822149	1.751781	9.430078	-0.008240	0.017517	0.094299	1.122528	1.214966	-1.918862
5714	0	-0.830987	1.727567	9.363186	-0.008326	0.017274	0.093631	1.122850	1.200310	-1.915468
5715	0	-0.834755	1.709471	9.344521	-0.008362	0.017090	0.093445	1.127018	1.187342	-1.922163
5716	0	-0.813763	1.722327	9.295738	-0.008151	0.017221	0.092957	1.127444	1.175334	-1.923330
5717	0	-0.779944	1.739505	9.271350	-0.007812	0.017395	0.092712	1.125705	1.163696	-1.926628
5718	0	-0.765634	1.770319	9.265339	-0.007665	0.017700	0.092653	1.127695	1.157827	-1.929771
5719	0	-0.774998	1.751854	9.295639	-0.007751	0.017517	0.092957	1.127874	1.160321	-1.925040
5720	0	-0.762718	1.757926	9.265051	-0.007627	0.017580	0.092650	1.125369	1.165318	-1.934740
5721	0	-0.787085	1.733838	9.228456	-0.007874	0.017334	0.092285	1.129213	1.166277	-1.941719
5722	0	-0.811543	1.698019	9.283164	-0.008113	0.016976	0.092833	1.132393	1.173599	-1.945721
5723	0	-0.800087	1.745789	9.283367	-0.007996	0.017456	0.092834	1.133163	1.184263	-1.942105
5724	0	-0.831903	1.745820	9.380857	-0.008311	0.017459	0.093809	1.130830	1.197865	-1.941156
5725	0	-0.800739	1.733749	9.417560	-0.007996	0.017334	0.094177	1.133701	1.216235	-1.936571
5726	0	-0.797181	1.782600	9.417286	-0.007958	0.017829	0.094173	1.128773	1.236550	-1.935104
5727	0	-0.800828	1.782485	9.454190	-0.007996	0.017822	0.094543	1.130532	1.255893	-1.937290
5728	0	-0.803641	1.776629	9.539281	-0.008021	0.017766	0.095394	1.129555	1.277950	-1.934968
5729	0	-0.813164	1.806787	9.570166	-0.008118	0.018066	0.095703	1.129954	1.298666	-1.930028
5730	0	-0.834233	1.758350	9.557547	-0.008329	0.017580	0.095577	1.132732	1.318203	-1.926271
5731	0	-0.831423	1.764043	9.698348	-0.008301	0.017639	0.096985	1.132865	1.338102	-1.918809
5732	0	-0.864309	1.775953	9.795743	-0.008634	0.017763	0.097958	1.127246	1.353261	-1.920791
5733	0	-0.843211	1.782032	9.783891	-0.008423	0.017822	0.097839	1.123549	1.368175	-1.927026
5734	0	-0.857330	1.794166	9.832454	-0.008564	0.017940	0.098326	1.124544	1.383118	-1.925719
5735	0	-0.806565	1.843535	9.869260	-0.008057	0.018433	0.098694	1.126254	1.397647	-1.927216
5736	0	-0.850551	1.831297	9.899630	-0.008502	0.018315	0.098996	1.122017	1.405873	-1.931769
5737	0	-0.842141	1.843419	9.905989	-0.008423	0.018433	0.099060	1.122220	1.408485	-1.932828
5738	0	-0.848444	1.837610	9.881445	-0.008482	0.018374	0.098815	1.122581	1.415544	-1.934913
5739	0	-0.860434	1.824946	9.893814	-0.008606	0.018250	0.098938	1.120897	1.417966	-1.934147
5740	0	-0.871707	1.825129	9.936544	-0.008725	0.018249	0.099365	1.122317	1.413025	-1.940586
5741	0	-0.871683	1.837534	9.863310	-0.008728	0.018372	0.098633	1.124901	1.404484	-1.942827
5742	0	-0.869137	1.795301	9.863375	-0.008706	0.017951	0.098633	1.125390	1.391901	-1.947124
5743	0	-0.859502	1.824581	9.826825	-0.008606	0.018250	0.098267	1.119303	1.383638	-1.945770
5744	0	-0.850817	1.836416	9.814864	-0.008523	0.018364	0.098147	1.117705	1.370858	-1.954126
5745	0	-0.834145	1.837690	9.820630	-0.008362	0.018372	0.098206	1.121964	1.351771	-1.951602
5746	0	-0.830039	1.801862	9.723110	-0.008322	0.018015	0.097230	1.124379	1.331256	-1.954237
5747	0	-0.815646	1.806913	9.613175	-0.008179	0.018066	0.096130	1.125653	1.309416	-1.954840
5748	0	-0.823763	1.807383	9.588930	-0.008257	0.018071	0.095888	1.126891	1.291036	-1.954423
5749	0	-0.840302	1.751787	9.607093	-0.008423	0.017517	0.096069	1.125875	1.272020	-1.952118
5750	0	-0.824271	1.800756	9.515808	-0.008262	0.018006	0.095157	1.125440	1.253787	-1.960205
5751	0	-0.828270	1.776251	9.503308	-0.008301	0.017761	0.095032	1.125060	1.236609	-1.966132
5752	0	-0.800563	1.733496	9.418066	-0.008021	0.017336	0.094179	1.122067	1.222030	-1.975388
5753	0	-0.804216	1.776294	9.381195	-0.008057	0.017761	0.093811	1.122287	1.208923	-1.975683
5754	0	-0.777056	1.776660	9.320227	-0.007784	0.017764	0.093202	1.123541	1.197026	-1.981492
5755	0	-0.768042	1.770576	9.411598	-0.007690	0.017700	0.094116	1.128522	1.189316	-1.979518
5756	0	-0.796365	1.752707	9.350610	-0.007977	0.017528	0.093505	1.126086	1.178025	-1.985300
5757	0	-0.780061	1.733801	9.301783	-0.007812	0.017334	0.093018	1.129220	1.167887	-1.983519
5758	0	-0.784784	1.746721	9.344432	-0.007850	0.017464	0.093445	1.131882	1.169936	-1.979551
5759	0	-0.811754	1.733746	9.265073	-0.008118	0.017334	0.092651	1.134552	1.174033	-1.979853
5760	0	-0.817788	1.721668	9.289403	-0.008179	0.017219	0.092894	1.130595	1.177259	-1.984534
5761	0	-0.806175	1.758327	9.313824	-0.008057	0.017578	0.093140	1.135382	1.187697	-1.987908
5762	0	-0.801302	1.752955	9.405118	-0.008006	0.017527	0.094052	1.137424	1.200258	-1.992593
5763	0	-0.757993	1.770038	9.362696	-0.007568	0.017700	0.093628	1.136209	1.218434	-1.996974
5764	0	-0.790534	1.764087	9.405133	-0.007897	0.017639	0.094052	1.136788	1.232257	-1.994353
5765	0	-0.831230	1.739273	9.442079	-0.008301	0.017395	0.094421	1.132589	1.250278	-2.000027
5766	0	-0.803063	1.775637	9.478476	-0.008019	0.017756	0.094786	1.131043	1.267862	-1.992450
5767	0	-0.850003	1.757939	9.539628	-0.008484	0.017578	0.095398	1.131203	1.291207	-1.995949
5768	0	-0.852611	1.770124	9.612585	-0.008516	0.017702	0.096127	1.128711	1.306974	-1.993450
5769	0	-0.813194	1.776168	9.606805	-0.008118	0.017761	0.096069	1.127855	1.327969	-1.998081
5770	0	-0.834283	1.763968	9.704187	-0.008330	0.017639	0.097043	1.127034	1.346750	-1.996960
5771	0	-0.824807	1.812741	9.722830	-0.008240	0.018127	0.097229	1.125500	1.360671	-1.999301
5772	0	-0.826592	1.812461	9.802014	-0.008257	0.018126	0.098021	1.121826	1.375296	-1.996987
5773	0	-0.818678	1.825079	9.814362	-0.008179	0.018250	0.098145	1.121808	1.388817	-1.999526
5774	0	-0.850601	1.801056	9.832462	-0.008500	0.018007	0.098326	1.124082	1.399862	-1.999647
5775	0	-0.812154	1.819187	9.875394	-0.008118	0.018188	0.098755	1.126434	1.408536	-1.996630
5776	0	-0.873669	1.795195	9.838555	-0.008736	0.017951	0.098386	1.125903	1.413982	-1.997670
5777	0	-0.866551	1.776541	9.875426	-0.008667	0.017761	0.098755	1.129066	1.416560	-2.000238
5778	0	-0.865836	1.801611	9.856981	-0.008664	0.018013	0.098570	1.130930	1.414232	-2.000896
5779	0	-0.860036	1.813123	9.832743	-0.008606	0.018127	0.098328	1.133589	1.412075	-2.001811
5780	0	-0.852525	1.844086	9.844925	-0.008534	0.018439	0.098449	1.133616	1.405841	-2.002589
5781	0	-0.853333	1.831208	9.820629	-0.008545	0.018311	0.098206	1.133562	1.396798	-2.006724
5782	0	-0.820928	1.825658	9.808430	-0.008217	0.018252	0.098084	1.136700	1.392390	-2.000445
5783	0	-0.834707	1.825317	9.808407	-0.008362	0.018250	0.098083	1.139067	1.379717	-2.005334
5784	0	-0.825677	1.807389	9.747525	-0.008272	0.018073	0.097474	1.138115	1.366163	-2.009299
5785	0	-0.840452	1.770053	9.692536	-0.008423	0.017700	0.096924	1.136566	1.349093	-2.013355
5786	0	-0.842687	1.807346	9.625580	-0.008448	0.018066	0.096255	1.142922	1.329064	-2.016477
5787	0	-0.840595	1.763840	9.515544	-0.008423	0.017639	0.095154	1.140083	1.313286	-2.020958
5788	0	-0.824921	1.782145	9.534115	-0.008267	0.017820	0.095340	1.139427	1.296039	-2.027973
5789	0	-0.803867	1.782402	9.491086	-0.008057	0.017822	0.094910	1.139588	1.278980	-2.024905
5790	0	-0.794589	1.788980	9.479003	-0.007960	0.017886	0.094790	1.142082	1.266121	-2.021705
5791	0	-0.779893	1.776376	9.375065	-0.007812	0.017761	0.093750	1.143292	1.254061	-2.023596
5792	0	-0.801688	1.764671	9.344637	-0.008030	0.017644	0.093446	1.144828	1.242559	-2.024407
5793	0	-0.797946	1.758158	9.350659	-0.007996	0.017578	0.093506	1.147115	1.227383	-2.029534
5794	0	-0.819939	1.740481	9.240838	-0.008208	0.017402	0.092408	1.149153	1.220815	-2.028081
5795	0	-0.792763	1.745709	9.295694	-0.007935	0.017456	0.092957	1.148651	1.216660	-2.033297
5796	0	-0.803815	1.722048	9.319990	-0.008043	0.017214	0.093201	1.155066	1.214715	-2.039197
5797	0	-0.823389	1.721630	9.301729	-0.008240	0.017212	0.093018	1.158681	1.211901	-2.040235
5798	0	-0.798473	1.770942	9.307749	-0.007984	0.017709	0.093078	1.157818	1.216862	-2.039367
5799	0	-0.781323	1.757908	9.344458	-0.007812	0.017578	0.093445	1.157329	1.222030	-2.036120
5800	0	-0.775542	1.800814	9.344335	-0.007753	0.018006	0.093444	1.157912	1.228839	-2.032511
5801	0	-0.799859	1.776497	9.405422	-0.007996	0.017761	0.094055	1.160842	1.236698	-2.027577
5802	0	-0.776884	1.771024	9.386769	-0.007758	0.017707	0.093869	1.163454	1.253789	-2.028739
5803	0	-0.812880	1.776792	9.429710	-0.008118	0.017761	0.094299	1.170074	1.271393	-2.024329
5804	0	-0.827214	1.759236	9.502598	-0.008263	0.017591	0.095027	1.169653	1.286913	-2.021627
5805	0	-0.849571	1.770184	9.570177	-0.008484	0.017700	0.095703	1.170178	1.305085	-2.027353
5806	0	-0.833433	1.782494	9.582153	-0.008325	0.017825	0.095822	1.168445	1.320773	-2.026934
5807	0	-0.818944	1.800651	9.680064	-0.008179	0.018005	0.096802	1.168301	1.337544	-2.021528
5808	0	-0.820774	1.819293	9.655367	-0.008201	0.018190	0.096555	1.169764	1.350085	-2.025826
5809	0	-0.824562	1.794387	9.741170	-0.008240	0.017944	0.097412	1.167646	1.361144	-2.029591
5810	0	-0.838294	1.806761	9.783708	-0.008374	0.018064	0.097838	1.169750	1.375461	-2.029000
5811	0	-0.836814	1.813650	9.802025	-0.008362	0.018127	0.098022	1.178743	1.386998	-2.034885
5812	0	-0.850111	1.845216	9.868848	-0.008497	0.018451	0.098689	1.178795	1.395664	-2.034947
5813	0	-0.861221	1.812852	9.851000	-0.008606	0.018127	0.098511	1.178483	1.407069	-2.041492
5814	0	-0.874212	1.794469	9.844793	-0.008740	0.017946	0.098448	1.175045	1.413274	-2.044746
5815	0	-0.848135	1.843464	9.844955	-0.008484	0.018433	0.098450	1.175674	1.414681	-2.036903
5816	0	-0.846990	1.831654	9.802190	-0.008479	0.018314	0.098022	1.176383	1.408351	-2.043541
5817	0	-0.859327	1.825382	9.875519	-0.008606	0.018250	0.098755	1.179488	1.398138	-2.041402
5818	0	-0.850865	1.862788	9.863295	-0.008520	0.018623	0.098633	1.182882	1.389262	-2.045692
5819	0	-0.847290	1.849619	9.863328	-0.008484	0.018494	0.098633	1.183969	1.380963	-2.053429
5820	0	-0.857498	1.825706	9.747351	-0.008585	0.018254	0.097473	1.185390	1.373649	-2.055601
5821	0	-0.852658	1.813089	9.753515	-0.008545	0.018127	0.097534	1.187452	1.356709	-2.057613
5822	0	-0.867474	1.783105	9.741515	-0.008692	0.017829	0.097414	1.187970	1.341246	-2.059522
5823	0	-0.852665	1.801104	9.680232	-0.008545	0.018005	0.096802	1.192678	1.324236	-2.062350
5824	0	-0.842742	1.771571	9.649838	-0.008448	0.017711	0.096498	1.196586	1.304900	-2.067741
5825	0	-0.815692	1.806978	9.619262	-0.008179	0.018066	0.096191	1.198546	1.283669	-2.068280
5826	0	-0.787782	1.795339	9.552244	-0.007892	0.017950	0.095522	1.200618	1.271635	-2.072414
5827	0	-0.821760	1.794838	9.454462	-0.008240	0.017944	0.094543	1.203438	1.249542	-2.071599
5828	0	-0.824218	1.783506	9.485085	-0.008257	0.017830	0.094851	1.207711	1.236338	-2.070353
5829	0	-0.798060	1.764257	9.393374	-0.007996	0.017639	0.093933	1.209918	1.222612	-2.070335
5830	0	-0.795066	1.752731	9.375160	-0.007966	0.017524	0.093751	1.212286	1.208409	-2.070143
5831	0	-0.804537	1.709233	9.301810	-0.008057	0.017090	0.093018	1.213459	1.199023	-2.073844
5832	0	-0.796073	1.727714	9.320285	-0.007974	0.017278	0.093202	1.210818	1.187652	-2.071104
5833	0	-0.810655	1.745968	9.295683	-0.008118	0.017456	0.092957	1.213358	1.178473	-2.072884
5834	0	-0.790451	1.758610	9.314009	-0.007913	0.017585	0.093140	1.213124	1.172913	-2.075870
5835	0	-0.769079	1.770291	9.289496	-0.007690	0.017700	0.092896	1.214778	1.177605	-2.075806
5836	0	-0.763242	1.789062	9.240465	-0.007630	0.017888	0.092405	1.216262	1.184443	-2.075704
5837	0	-0.781607	1.758064	9.307784	-0.007812	0.017578	0.093079	1.217709	1.193050	-2.078382
5838	0	-0.794522	1.758428	9.301515	-0.007942	0.017583	0.093016	1.217773	1.200968	-2.079844
5839	0	-0.818691	1.739881	9.362651	-0.008179	0.017395	0.093628	1.220817	1.215130	-2.075711
5840	0	-0.813987	1.733997	9.405105	-0.008135	0.017341	0.094051	1.218352	1.225436	-2.072292
5841	0	-0.793926	1.752549	9.368700	-0.007935	0.017517	0.093689	1.226967	1.235385	-2.071076
5842	0	-0.808101	1.747250	9.417116	-0.008066	0.017472	0.094172	1.225788	1.257410	-2.069412
5843	0	-0.794524	1.819041	9.490841	-0.007935	0.018188	0.094910	1.226586	1.274384	-2.064500
5844	0	-0.802552	1.807055	9.515021	-0.008018	0.018070	0.095151	1.225406	1.288113	-2.067270
5845	0	-0.800550	1.806738	9.606833	-0.007996	0.018066	0.096069	1.225029	1.303988	-2.067114
5846	0	-0.814476	1.825574	9.698042	-0.008138	0.018250	0.096982	1.229652	1.316459	-2.069536
5847	0	-0.849811	1.782482	9.698315	-0.008484	0.017822	0.096985	1.231192	1.337265	-2.069413
5848	0	-0.846459	1.813532	9.734554	-0.008451	0.018132	0.097347	1.233361	1.356733	-2.074295
5849	0	-0.855662	1.806509	9.777754	-0.008545	0.018066	0.097778	1.230318	1.374480	-2.072430
5850	0	-0.863666	1.794743	9.844611	-0.008630	0.017941	0.098448	1.235621	1.386623	-2.073721
5851	0	-0.836421	1.855337	9.814458	-0.008362	0.018555	0.098145	1.232424	1.393618	-2.075147
5852	0	-0.849245	1.836680	9.851077	-0.008489	0.018369	0.098511	1.228546	1.402218	-2.080349
5853	0	-0.848210	1.819021	9.863265	-0.008484	0.018188	0.098633	1.228811	1.404454	-2.076166
5854	0	-0.823112	1.825453	9.838780	-0.008237	0.018252	0.098388	1.229520	1.402125	-2.074091
5855	0	-0.811031	1.867457	9.857280	-0.008118	0.018677	0.098572	1.225131	1.397886	-2.082560
5856	0	-0.815426	1.848771	9.869681	-0.008164	0.018489	0.098696	1.221914	1.390572	-2.081104
5857	0	-0.853251	1.788768	9.851102	-0.008545	0.017883	0.098511	1.225080	1.380635	-2.086562
5858	0	-0.875300	1.813800	9.826724	-0.008764	0.018136	0.098267	1.225472	1.371978	-2.088616
5859	0	-0.859254	1.782343	9.790136	-0.008606	0.017822	0.097900	1.224910	1.360786	-2.094924
5860	0	-0.844376	1.764693	9.710799	-0.008457	0.017641	0.097108	1.229861	1.349477	-2.096265
5861	0	-0.833923	1.812972	9.686431	-0.008362	0.018127	0.096863	1.230457	1.327461	-2.103180
5862	0	-0.829637	1.825544	9.692806	-0.008317	0.018253	0.096927	1.230874	1.307800	-2.100104
5863	0	-0.809809	1.825212	9.649773	-0.008118	0.018250	0.096497	1.231919	1.289227	-2.104233
5864	0	-0.818425	1.825549	9.564525	-0.008202	0.018254	0.095644	1.231361	1.273026	-2.116363
5865	0	-0.822552	1.800800	9.484937	-0.008240	0.018005	0.094849	1.232564	1.260392	-2.118398
5866	0	-0.831487	1.758347	9.399670	-0.008334	0.017583	0.093995	1.231209	1.241535	-2.123767
5867	0	-0.828654	1.739642	9.430031	-0.008301	0.017395	0.094299	1.230913	1.228789	-2.125144
5868	0	-0.838097	1.745990	9.332558	-0.008395	0.017458	0.093325	1.231297	1.215898	-2.125412
5869	0	-0.841387	1.752019	9.326195	-0.008423	0.017517	0.093262	1.233190	1.209338	-2.124986
5870	0	-0.814550	1.758506	9.350695	-0.008161	0.017584	0.093506	1.232702	1.195415	-2.128231
5871	0	-0.786381	1.788821	9.313953	-0.007874	0.017883	0.093140	1.236841	1.187922	-2.133388
5872	0	-0.784865	1.795231	9.265121	-0.007854	0.017954	0.092650	1.233091	1.185130	-2.133546
5873	0	-0.762832	1.769978	9.265153	-0.007629	0.017700	0.092651	1.230840	1.188073	-2.133581
5874	0	-0.793390	1.757840	9.295603	-0.007933	0.017576	0.092957	1.231809	1.193852	-2.136089
5875	0	-0.805458	1.739856	9.332227	-0.008057	0.017395	0.093323	1.234360	1.195664	-2.132131
5876	0	-0.830028	1.734339	9.277168	-0.008297	0.017341	0.092772	1.236053	1.203969	-2.133706
5877	0	-0.854989	1.733298	9.356663	-0.008545	0.017334	0.093567	1.233204	1.214229	-2.139411
5878	0	-0.837376	1.733535	9.350399	-0.008372	0.017331	0.093505	1.236648	1.220276	-2.140213
5879	0	-0.806312	1.776371	9.350483	-0.008057	0.017761	0.093506	1.238028	1.232422	-2.135997
5880	0	-0.795419	1.801438	9.405097	-0.007948	0.018010	0.094052	1.241556	1.244206	-2.135152
5881	0	-0.781695	1.825364	9.484747	-0.007812	0.018250	0.094849	1.244868	1.253815	-2.139573
5882	0	-0.807367	1.825783	9.533329	-0.008066	0.018257	0.095334	1.244086	1.266981	-2.136342
5883	0	-0.782321	1.788151	9.576362	-0.007812	0.017883	0.095764	1.240385	1.283848	-2.142442
5884	0	-0.845196	1.794327	9.618836	-0.008445	0.017941	0.096189	1.242039	1.296545	-2.140583
5885	0	-0.830904	1.794813	9.618999	-0.008301	0.017944	0.096191	1.244945	1.310527	-2.138509
5886	0	-0.838912	1.789281	9.710190	-0.008379	0.017891	0.097103	1.245577	1.326591	-2.141081
5887	0	-0.855138	1.800555	9.759462	-0.008545	0.018005	0.097595	1.244161	1.338339	-2.142095
5888	0	-0.838103	1.818999	9.765356	-0.008375	0.018188	0.097654	1.244284	1.349387	-2.146637
5889	0	-0.824309	1.849225	9.783934	-0.008240	0.018494	0.097839	1.240963	1.357495	-2.150335
5890	0	-0.818999	1.824419	9.850969	-0.008185	0.018246	0.098510	1.237546	1.367051	-2.152677
5891	0	-0.817836	1.855644	9.832734	-0.008179	0.018555	0.098328	1.237842	1.370945	-2.149704
5892	0	-0.836020	1.813089	9.820464	-0.008362	0.018130	0.098205	1.236762	1.373363	-2.155019
5893	0	-0.854253	1.837618	9.869320	-0.008545	0.018372	0.098694	1.240298	1.374941	-2.147182
5894	0	-0.871900	1.795454	9.850892	-0.008723	0.017953	0.098509	1.240371	1.374348	-2.149945
5895	0	-0.865976	1.818895	9.814508	-0.008667	0.018188	0.098145	1.239057	1.370335	-2.151914
5896	0	-0.851921	1.788507	9.814615	-0.008531	0.017883	0.098145	1.239185	1.361524	-2.156412
5897	0	-0.853759	1.794300	9.759610	-0.008545	0.017944	0.097595	1.235729	1.357349	-2.148261
5898	0	-0.845930	1.836840	9.729195	-0.008470	0.018369	0.097291	1.233436	1.349708	-2.153808
5899	0	-0.804279	1.812964	9.619215	-0.008057	0.018127	0.096191	1.234074	1.337758	-2.157660
5900	0	-0.801673	1.825687	9.710823	-0.008029	0.018253	0.097108	1.236292	1.327811	-2.160718
5901	0	-0.828484	1.806816	9.619245	-0.008301	0.018066	0.096191	1.236354	1.313436	-2.163525
5902	0	-0.837924	1.776290	9.625563	-0.008391	0.017764	0.096254	1.232987	1.303503	-2.164505
5903	0	-0.840531	1.745833	9.521598	-0.008423	0.017456	0.095215	1.233669	1.287016	-2.166180
5904	0	-0.855678	1.728147	9.491206	-0.008572	0.017277	0.094912	1.237321	1.273676	-2.169502
5905	0	-0.803785	1.764077	9.533820	-0.008057	0.017639	0.095337	1.237179	1.255745	-2.171020
5906	0	-0.806450	1.758132	9.405839	-0.008080	0.017581	0.094057	1.235549	1.240893	-2.170120
5907	0	-0.792325	1.782538	9.411657	-0.007935	0.017822	0.094116	1.237369	1.231687	-2.165937
5908	0	-0.759991	1.782998	9.387230	-0.007607	0.017828	0.093872	1.237903	1.226907	-2.174386
5909	0	-0.799298	1.764002	9.332282	-0.007996	0.017639	0.093323	1.237147	1.228023	-2.171333
5910	0	-0.792023	1.769775	9.314111	-0.007930	0.017701	0.093140	1.231047	1.220731	-2.173674
5911	0	-0.811216	1.739977	9.326131	-0.008118	0.017395	0.093262	1.235000	1.218367	-2.172776
5912	0	-0.835011	1.722545	9.319892	-0.008351	0.017220	0.093200	1.239264	1.221197	-2.168683
5913	0	-0.830259	1.714949	9.344492	-0.008301	0.017151	0.093445	1.235856	1.227665	-2.171933
5914	0	-0.812495	1.732704	9.375028	-0.008121	0.017330	0.093750	1.230313	1.236128	-2.168609
5915	0	-0.781695	1.745746	9.387144	-0.007812	0.017456	0.093872	1.230316	1.245772	-2.170711
5916	0	-0.782568	1.788532	9.386984	-0.007822	0.017885	0.093870	1.228738	1.254434	-2.171683
5917	0	-0.787933	1.800852	9.429823	-0.007874	0.018005	0.094299	1.230876	1.265600	-2.177294
5918	0	-0.789822	1.801302	9.496646	-0.007886	0.018011	0.094968	1.231616	1.284481	-2.181220
5919	0	-0.800304	1.782021	9.509253	-0.007996	0.017822	0.095093	1.227496	1.297597	-2.180871
5920	0	-0.801600	1.775400	9.539702	-0.008011	0.017756	0.095397	1.222858	1.307973	-2.177470
5921	0	-0.849764	1.775953	9.612947	-0.008484	0.017761	0.096130	1.219272	1.328403	-2.176836
5922	0	-0.870000	1.769804	9.679811	-0.008695	0.017696	0.096799	1.219543	1.338935	-2.177679
5923	0	-0.855821	1.788571	9.625081	-0.008545	0.017883	0.096252	1.220847	1.358785	-2.179389
5924	0	-0.839461	1.807286	9.636985	-0.008389	0.018071	0.096371	1.221166	1.370210	-2.181871
5925	0	-0.806812	1.825552	9.747107	-0.008057	0.018250	0.097473	1.226620	1.387796	-2.181384
5926	0	-0.808585	1.850686	9.758959	-0.008080	0.018505	0.097590	1.227011	1.399398	-2.179123
5927	0	-0.836594	1.843288	9.765585	-0.008362	0.018433	0.097656	1.225618	1.408402	-2.183579
5928	0	-0.843388	1.837312	9.771583	-0.008431	0.018372	0.097716	1.225684	1.415499	-2.189918
5929	0	-0.872951	1.818669	9.790059	-0.008728	0.018188	0.097900	1.221881	1.421450	-2.196908
5930	0	-0.891491	1.812561	9.826615	-0.008914	0.018124	0.098267	1.222457	1.426773	-2.200471
5931	0	-0.884335	1.794270	9.814544	-0.008850	0.017944	0.098145	1.218652	1.423311	-2.201246
5932	0	-0.889300	1.775770	9.826794	-0.008898	0.017757	0.098268	1.217113	1.422121	-2.202466
5933	0	-0.853682	1.800591	9.802307	-0.008545	0.018005	0.098022	1.215818	1.417101	-2.205702
5934	0	-0.851871	1.825237	9.796290	-0.008529	0.018250	0.097962	1.216084	1.409899	-2.204367
5935	0	-0.835162	1.825225	9.808386	-0.008362	0.018250	0.098083	1.217322	1.402447	-2.207239
5936	0	-0.802768	1.843741	9.808422	-0.008037	0.018437	0.098083	1.215438	1.396488	-2.203327
5937	0	-0.834750	1.794672	9.704669	-0.008362	0.017944	0.097046	1.216217	1.384151	-2.206981
5938	0	-0.850641	1.807266	9.704727	-0.008516	0.018070	0.097047	1.217132	1.376945	-2.206192
5939	0	-0.865513	1.770579	9.680180	-0.008667	0.017700	0.096802	1.221730	1.367426	-2.200676
5940	0	-0.838143	1.753041	9.619251	-0.008400	0.017528	0.096191	1.222980	1.349998	-2.200990
5941	0	-0.853014	1.770453	9.545950	-0.008545	0.017700	0.095459	1.226103	1.336845	-2.199241
5942	0	-0.807371	1.753016	9.515403	-0.008088	0.017525	0.095154	1.230599	1.324095	-2.198856
5943	0	-0.803805	1.788464	9.454479	-0.008057	0.017883	0.094543	1.230098	1.306285	-2.195079
5944	0	-0.818335	1.776551	9.436348	-0.008203	0.017763	0.094362	1.230846	1.287663	-2.194778
5945	0	-0.791971	1.782539	9.442205	-0.007935	0.017822	0.094421	1.232580	1.274237	-2.199112
5946	0	-0.795788	1.746355	9.338519	-0.007967	0.017462	0.093385	1.232798	1.267541	-2.200726
5947	0	-0.792245	1.752157	9.381122	-0.007935	0.017517	0.093811	1.236246	1.257277	-2.199242
5948	0	-0.820628	1.740508	9.399471	-0.008216	0.017404	0.093994	1.236061	1.250036	-2.200200
5949	0	-0.817185	1.702763	9.362874	-0.008179	0.017029	0.093628	1.232686	1.246066	-2.200775
5950	0	-0.803916	1.751348	9.344627	-0.008043	0.017514	0.093446	1.229892	1.245381	-2.202987
5951	0	-0.817940	1.739652	9.338345	-0.008179	0.017395	0.093384	1.229947	1.250487	-2.208729
5952	0	-0.775332	1.770553	9.399273	-0.007753	0.017703	0.093993	1.231142	1.254731	-2.205361
5953	0	-0.775533	1.794618	9.332208	-0.007751	0.017944	0.093323	1.231649	1.263706	-2.205800
5954	0	-0.770563	1.776826	9.380772	-0.007698	0.017764	0.093809	1.235042	1.277111	-2.204558
5955	0	-0.781526	1.770136	9.405473	-0.007812	0.017700	0.094055	1.234700	1.284709	-2.200039
5956	0	-0.819435	1.745683	9.374744	-0.008184	0.017458	0.093748	1.231667	1.300941	-2.197404
5957	0	-0.824573	1.708961	9.490919	-0.008240	0.017090	0.094910	1.229664	1.312336	-2.196539
5958	0	-0.850522	1.739224	9.539558	-0.008496	0.017394	0.095396	1.225807	1.327181	-2.195944
5959	0	-0.819139	1.794388	9.545798	-0.008179	0.017944	0.095459	1.223653	1.346441	-2.200906
5960	0	-0.864375	1.788106	9.624856	-0.008632	0.017881	0.096250	1.221630	1.364843	-2.193283
5961	0	-0.818593	1.813032	9.637336	-0.008179	0.018127	0.096375	1.223347	1.377573	-2.193399
5962	0	-0.820410	1.801035	9.704214	-0.008194	0.018010	0.097043	1.221944	1.393632	-2.191621
5963	0	-0.812692	1.831279	9.673952	-0.008118	0.018311	0.096741	1.222935	1.408703	-2.189834
5964	0	-0.832417	1.800903	9.692063	-0.008320	0.018009	0.096921	1.221007	1.418002	-2.192509
5965	0	-0.861382	1.806756	9.789949	-0.008606	0.018066	0.097900	1.220666	1.431349	-2.189707
5966	0	-0.899073	1.752198	9.807989	-0.008988	0.017519	0.098081	1.222370	1.438345	-2.188274
5967	0	-0.866995	1.794628	9.814391	-0.008667	0.017944	0.098145	1.222874	1.446024	-2.190406
5968	0	-0.861484	1.807207	9.838623	-0.008613	0.018070	0.098387	1.223227	1.452844	-2.185796
5969	0	-0.866367	1.812840	9.857189	-0.008667	0.018127	0.098572	1.222469	1.453325	-2.185922
5970	0	-0.834670	1.794519	9.790113	-0.008355	0.017945	0.097900	1.220399	1.447893	-2.182392
5971	0	-0.847980	1.831431	9.790004	-0.008484	0.018311	0.097900	1.222899	1.447483	-2.186456
5972	0	-0.822565	1.850368	9.753314	-0.008232	0.018500	0.097533	1.224896	1.444314	-2.188094
5973	0	-0.853685	1.831240	9.722936	-0.008545	0.018311	0.097229	1.225116	1.439248	-2.195125
5974	0	-0.852097	1.800929	9.753466	-0.008529	0.018008	0.097534	1.224400	1.434597	-2.193788
5975	0	-0.878003	1.757748	9.747407	-0.008789	0.017578	0.097473	1.221664	1.428426	-2.192534
5976	0	-0.888041	1.745713	9.668126	-0.008893	0.017454	0.096681	1.223139	1.418014	-2.194819
5977	0	-0.877448	1.739960	9.637501	-0.008789	0.017395	0.096375	1.226476	1.405250	-2.195444
[truncated: 501 more rows]
