# Supplementary material for: Properties of traditional bamboo carrying poles have implications for user interactions
Source: PLoS One. 2018 May 10;13(5):e0196208. doi: 10.1371/journal.pone.0196208 (PMC5945030; doi:10.1371/journal.pone.0196208)
Supplement: S1 Text — (ZIP) [file pone.0196208.s005.zip › ResTest_PoleC_L3Load1.txt]

// Start Time: Unknown
// Update Rate: 100.0Hz
// Filter Profile: human (34.3)
// Firmware Version: 2.1.4
PacketCounter	SampleTimeFine	Acc_X	Acc_Y	Acc_Z	VelInc_X	VelInc_Y	VelInc_Z	Roll	Pitch	Yaw	Latitude	Longitude	Altitude	Vel_X	Vel_Y	Vel_Z
11774	0	2.935217	0.972118	12.040773	0.029496	0.009526	0.120388	2.815391	-7.698392	1.028540
11775	0	2.941861	1.450861	12.349168	0.029602	0.014282	0.123474	3.019117	-7.530375	1.050936
11776	0	2.811165	1.680202	11.997550	0.028329	0.016553	0.119959	3.249794	-7.326978	1.053462
11777	0	2.631893	1.507176	11.464621	0.026550	0.014832	0.114624	3.482431	-7.100110	1.046676
11778	0	2.504250	0.884719	11.521516	0.025297	0.008599	0.115178	3.721638	-6.848437	1.036637
11779	0	2.443774	-0.863908	11.909235	0.024719	-0.008850	0.119019	3.918037	-6.572699	1.039639
11780	0	2.203864	-4.050613	11.906919	0.022350	-0.040657	0.118959	4.056989	-6.269228	1.071274
11781	0	2.244393	-0.641175	11.316951	0.022766	-0.006531	0.113098	4.170791	-5.948264	1.135004
11782	0	2.355849	3.176821	10.718001	0.023876	0.031718	0.107124	4.218990	-5.607349	1.193435
11783	0	2.372425	2.644462	10.247267	0.024048	0.026367	0.102417	4.299020	-5.251324	1.216601
11784	0	2.366403	0.702319	9.817330	0.023984	0.006923	0.098103	4.408966	-4.879885	1.244784
11785	0	2.236920	0.733561	8.612544	0.022644	0.007263	0.086060	4.498255	-4.516381	1.272746
11786	0	2.146003	-0.203021	8.759183	0.021729	-0.002075	0.087524	4.552021	-4.166675	1.310549
11787	0	1.818532	-0.718901	8.273504	0.018436	-0.007260	0.082673	4.645590	-3.820409	1.352780
11788	0	1.599904	0.084392	7.109463	0.016199	0.000802	0.071050	4.708961	-3.500189	1.393988
11789	0	1.478609	0.754114	6.497592	0.014954	0.007507	0.064941	4.765072	-3.206989	1.432682
11790	0	1.344495	1.450657	6.337098	0.013589	0.014469	0.063349	4.829239	-2.949761	1.460846
11791	0	1.031263	1.051717	6.282256	0.010437	0.010498	0.062805	4.861730	-2.725002	1.482549
11792	0	0.888289	0.627660	5.961482	0.008981	0.006261	0.059602	4.890103	-2.538298	1.502191
11793	0	0.932830	0.441803	5.616238	0.009399	0.004395	0.056152	4.936242	-2.394205	1.514026
11794	0	0.975666	0.367031	5.642451	0.009806	0.003648	0.056417	4.980599	-2.295442	1.524965
11795	0	0.961336	0.507500	5.688907	0.009644	0.005066	0.056885	4.998250	-2.235200	1.534376
11796	0	0.945360	0.606424	5.591665	0.009461	0.006060	0.055916	5.007587	-2.219455	1.542978
11797	0	0.984037	0.720527	5.785861	0.009827	0.007202	0.057861	5.014019	-2.246455	1.545388
11798	0	1.080162	0.782414	5.839731	0.010770	0.007818	0.058404	5.026245	-2.308389	1.546521
11799	0	1.219948	0.694823	5.650825	0.012146	0.006958	0.056519	5.007771	-2.415910	1.536796
11800	0	1.306511	0.368544	5.824859	0.012988	0.003702	0.058265	4.976705	-2.566310	1.519827
11801	0	1.279302	0.480175	5.912367	0.012695	0.004822	0.059143	4.940263	-2.754265	1.500229
11802	0	1.356839	0.634020	6.145966	0.013448	0.006367	0.061483	4.894053	-2.977373	1.481852
11803	0	1.455425	0.601596	6.546007	0.014404	0.006042	0.065491	4.851284	-3.237982	1.459655
11804	0	1.454392	0.656962	7.082822	0.014362	0.006596	0.070863	4.813036	-3.529688	1.434512
11805	0	1.437004	0.564185	7.558564	0.014160	0.005676	0.075623	4.765042	-3.845988	1.410715
11806	0	1.522612	0.670769	8.228104	0.014983	0.006761	0.082321	4.696101	-4.182204	1.388488
11807	0	1.680570	0.708763	8.790585	0.016541	0.007141	0.087952	4.631359	-4.525535	1.358283
11808	0	1.805932	0.556844	9.286642	0.017772	0.005624	0.092918	4.568300	-4.878435	1.329208
11809	0	2.069266	0.420840	9.851074	0.020386	0.004272	0.098572	4.499546	-5.233544	1.297122
11810	0	2.384071	0.613791	10.880346	0.023505	0.006206	0.108872	4.434237	-5.584857	1.265641
11811	0	2.571465	0.573114	11.253993	0.025391	0.005798	0.112610	4.371673	-5.913077	1.238315
11812	0	2.616069	0.400134	11.209414	0.025853	0.004077	0.112163	4.300391	-6.226212	1.214706
11813	0	2.813931	0.461861	12.102598	0.027832	0.004700	0.121094	4.229320	-6.515890	1.191736
11814	0	2.962769	0.580873	12.900873	0.029342	0.005869	0.129071	4.180638	-6.768924	1.174297
11815	0	2.850599	0.635852	12.781647	0.028259	0.006409	0.127869	4.139756	-6.989090	1.156914
11816	0	2.854488	0.229281	13.070790	0.028336	0.002338	0.130753	4.103185	-7.172252	1.145314
11817	0	2.861044	0.452789	13.491492	0.028442	0.004578	0.134949	4.063715	-7.314603	1.136365
11818	0	2.835640	0.786232	13.626386	0.028233	0.007895	0.136288	4.038620	-7.418233	1.128370
11819	0	2.777270	0.705471	13.438780	0.027710	0.007080	0.134399	4.018054	-7.471566	1.126136
11820	0	2.785374	0.232760	13.723908	0.027838	0.002328	0.137242	4.017942	-7.484914	1.125565
11821	0	2.815621	0.491088	13.941181	0.028198	0.004883	0.139404	4.039880	-7.450878	1.134138
11822	0	2.801489	0.923774	13.827560	0.028115	0.009211	0.138257	4.060776	-7.368082	1.139352
11823	0	2.828770	0.734784	13.626143	0.028442	0.007324	0.136230	4.078257	-7.238630	1.151399
11824	0	2.812914	0.392941	13.370859	0.028322	0.003891	0.133669	4.108239	-7.073249	1.158188
11825	0	2.850486	0.359327	12.993491	0.028748	0.003540	0.129883	4.151122	-6.859682	1.172312
11826	0	2.843435	0.492295	12.546867	0.028706	0.004863	0.125409	4.201311	-6.612927	1.192965
11827	0	2.820811	0.360335	12.146615	0.028503	0.003540	0.121399	4.255779	-6.335535	1.219432
11828	0	2.701833	0.464542	11.647005	0.027327	0.004576	0.116401	4.318671	-6.033692	1.248671
11829	0	2.569064	0.555845	10.914019	0.026001	0.005493	0.109070	4.381243	-5.709339	1.276990
11830	0	2.321246	0.562024	10.371023	0.023520	0.005555	0.103644	4.447246	-5.371774	1.308305
11831	0	2.119121	0.592665	9.777739	0.021484	0.005859	0.097717	4.520184	-5.029954	1.337865
11832	0	1.912474	0.568339	9.275400	0.019403	0.005620	0.092700	4.592867	-4.688510	1.365992
11833	0	1.756928	0.622102	8.726668	0.017822	0.006165	0.087219	4.661862	-4.358317	1.397452
11834	0	1.590424	0.521177	8.148939	0.016129	0.005171	0.081448	4.714885	-4.043271	1.425269
11835	0	1.474834	0.571414	7.627016	0.014954	0.005676	0.076233	4.767644	-3.737012	1.460982
11836	0	1.396211	0.608335	7.212381	0.014138	0.006052	0.072092	4.813600	-3.458930	1.484107
11837	0	1.388499	0.613657	6.857077	0.014038	0.006104	0.068542	4.865637	-3.205132	1.517956
11838	0	1.332889	0.612736	6.288330	0.013452	0.006103	0.062860	4.907939	-2.983271	1.543065
11839	0	1.314901	0.453942	6.111518	0.013245	0.004517	0.061096	4.948524	-2.805470	1.566739
11840	0	1.302918	0.482088	6.279691	0.013109	0.004807	0.062781	4.972935	-2.660484	1.582635
11841	0	1.238709	0.446997	6.318298	0.012451	0.004456	0.063171	4.997566	-2.545103	1.594775
11842	0	1.186247	0.614438	5.996386	0.011902	0.006130	0.059958	5.023818	-2.470664	1.609892
11843	0	1.133792	0.660249	5.963295	0.011353	0.006592	0.059631	5.043838	-2.442975	1.615353
11844	0	1.102095	0.649268	6.067085	0.011017	0.006491	0.060672	5.047396	-2.450698	1.611696
11845	0	1.051751	0.658635	5.981164	0.010498	0.006592	0.059814	5.037324	-2.487673	1.608467
11846	0	0.996820	0.669291	5.943651	0.009926	0.006702	0.059443	5.019819	-2.568666	1.602224
11847	0	1.013327	0.779733	6.072155	0.010071	0.007812	0.060730	4.992458	-2.685445	1.592301
11848	0	1.034602	0.800748	6.228774	0.010260	0.008025	0.062300	4.961611	-2.842933	1.578431
11849	0	1.158448	0.608015	6.681670	0.011475	0.006104	0.066833	4.923635	-3.029875	1.557484
11850	0	1.257115	0.560079	6.958159	0.012435	0.005627	0.069604	4.883704	-3.252765	1.541115
11851	0	1.388419	0.527794	7.205595	0.013733	0.005310	0.072083	4.835685	-3.491669	1.517369
11852	0	1.581951	0.496363	7.613693	0.015639	0.004997	0.076172	4.788595	-3.761010	1.488523
11853	0	1.735423	0.502636	8.052542	0.017151	0.005066	0.080566	4.736470	-4.048637	1.462751
11854	0	1.951730	0.518135	8.530897	0.019291	0.005225	0.085358	4.682366	-4.351047	1.438409
11855	0	1.988942	0.605456	8.619210	0.019653	0.006104	0.086243	4.622536	-4.663174	1.416335
11856	0	2.117514	0.763962	9.554498	0.020909	0.007704	0.095598	4.550796	-4.979733	1.385245
11857	0	2.286814	0.633312	10.522880	0.022583	0.006409	0.105286	4.473864	-5.288493	1.360222
11858	0	2.258192	0.606443	10.628025	0.022305	0.006134	0.106335	4.403869	-5.585667	1.329772
11859	0	2.309585	0.256246	10.858738	0.022827	0.002625	0.108643	4.343185	-5.867766	1.301576
11860	0	2.366790	0.498759	11.568464	0.023400	0.005055	0.115736	4.280506	-6.131885	1.284260
11861	0	2.442446	0.945201	12.055974	0.024170	0.009521	0.120605	4.218776	-6.372231	1.261292
11862	0	2.523040	0.571523	12.516425	0.025003	0.005775	0.125207	4.167287	-6.579058	1.243947
11863	0	2.582536	-0.051059	12.776920	0.025635	-0.000488	0.127808	4.149914	-6.749430	1.228969
11864	0	2.604104	-0.077376	12.641754	0.025889	-0.000777	0.126449	4.154775	-6.886921	1.221871
11865	0	2.703271	0.826191	12.991833	0.026917	0.008240	0.129944	4.175249	-6.989249	1.218450
11866	0	2.845144	1.035624	13.518476	0.028379	0.010361	0.135200	4.172211	-7.050056	1.215431
11867	0	2.882554	0.565635	13.305382	0.028809	0.005676	0.133057	4.155305	-7.064867	1.218845
11868	0	2.839462	0.238307	12.908725	0.028414	0.002402	0.129083	4.138045	-7.048070	1.221449
11869	0	2.885304	0.671027	13.105979	0.028931	0.006714	0.131042	4.133613	-6.980964	1.236589
11870	0	2.853441	0.746513	13.268744	0.028651	0.007439	0.132664	4.154334	-6.880648	1.246608
11871	0	2.785590	0.230690	13.058745	0.028015	0.002258	0.130554	4.194021	-6.740992	1.253741
11872	0	2.672736	0.045120	12.547117	0.026916	0.000398	0.125431	4.239258	-6.570103	1.273729
11873	0	2.541301	0.420450	12.132173	0.025635	0.004150	0.121277	4.286193	-6.361883	1.297218
11874	0	2.435917	0.786206	11.755916	0.024594	0.007794	0.117515	4.347531	-6.134282	1.324898
11875	0	2.361346	0.910343	11.277930	0.023865	0.009033	0.112732	4.413898	-5.880595	1.348172
11876	0	2.245409	0.806884	10.841700	0.022711	0.008008	0.108368	4.473202	-5.610923	1.373628
11877	0	2.123069	0.706505	10.338192	0.021484	0.007019	0.103333	4.519404	-5.331565	1.405709
11878	0	1.990027	0.415157	9.865541	0.020145	0.004115	0.098607	4.557191	-5.048514	1.437105
11879	0	1.912652	0.279586	9.220795	0.019348	0.002747	0.092163	4.613803	-4.774848	1.469268
11880	0	1.877739	0.337322	8.692553	0.018991	0.003327	0.086881	4.669569	-4.494279	1.499506
11881	0	1.805747	0.548159	8.286361	0.018250	0.005432	0.082825	4.733616	-4.230728	1.532553
11882	0	1.703773	0.684489	7.957310	0.017209	0.006808	0.079539	4.782443	-3.985821	1.560046
11883	0	1.663055	0.680631	7.614192	0.016785	0.006775	0.076111	4.825810	-3.755419	1.578441
11884	0	1.569104	0.691604	7.167923	0.015822	0.006894	0.071652	4.857916	-3.547012	1.604353
11885	0	1.381016	0.636749	6.740275	0.013916	0.006348	0.067383	4.888837	-3.368329	1.619766
11886	0	1.295880	0.554030	6.456717	0.013041	0.005530	0.064551	4.904404	-3.222574	1.634254
11887	0	1.226772	0.501837	6.580635	0.012329	0.005005	0.065796	4.926266	-3.116554	1.647159
11888	0	1.160772	0.577151	6.637207	0.011656	0.005764	0.066364	4.937983	-3.034243	1.658304
11889	0	1.163134	0.690699	6.653190	0.011658	0.006897	0.066528	4.954324	-2.989325	1.666755
11890	0	1.117058	0.807674	6.415500	0.011179	0.008076	0.064154	4.955682	-2.974494	1.669395
11891	0	1.118050	0.738386	6.316959	0.011169	0.007385	0.063171	4.953111	-2.994458	1.671305
11892	0	1.195527	0.579051	6.285584	0.011924	0.005795	0.062861	4.945958	-3.051353	1.660419
11893	0	1.250321	0.487413	6.529833	0.012451	0.004883	0.065308	4.931582	-3.142243	1.655007
11894	0	1.348441	0.582869	6.649467	0.013412	0.005841	0.066508	4.911267	-3.267063	1.645038
11895	0	1.407158	0.712260	6.852509	0.013977	0.007141	0.068542	4.882104	-3.423944	1.630389
11896	0	1.520429	0.792918	7.147466	0.015089	0.007957	0.071496	4.840472	-3.607192	1.608400
11897	0	1.575979	0.625318	7.364361	0.015625	0.006287	0.073669	4.791251	-3.815420	1.588254
11898	0	1.649361	0.483662	7.718374	0.016335	0.004873	0.077215	4.740102	-4.050215	1.567724
11899	0	1.714498	0.380438	8.224062	0.016968	0.003845	0.082275	4.686564	-4.295697	1.543272
11900	0	1.809838	0.463187	8.716770	0.017893	0.004674	0.087208	4.635028	-4.564601	1.521953
11901	0	1.877897	0.606098	9.212055	0.018555	0.006104	0.092163	4.585994	-4.842092	1.499678
11902	0	1.974361	0.663198	9.660994	0.019513	0.006685	0.096653	4.526823	-5.113718	1.472940
11903	0	2.080755	0.690013	10.121261	0.020569	0.006958	0.101257	4.465424	-5.382412	1.450446
11904	0	2.154195	0.671423	10.411172	0.021304	0.006777	0.104156	4.400704	-5.642769	1.430149
11905	0	2.239330	0.561950	10.884116	0.022156	0.005676	0.108887	4.344843	-5.891562	1.407877
11906	0	2.386015	0.457954	11.442073	0.023631	0.004641	0.114466	4.287432	-6.120053	1.390144
11907	0	2.500413	0.421232	11.921818	0.024780	0.004272	0.119263	4.233114	-6.334593	1.375690
11908	0	2.609625	0.500682	12.108601	0.025907	0.005065	0.121124	4.181097	-6.513663	1.365856
11909	0	2.683611	0.520195	12.350172	0.026672	0.005249	0.123535	4.139894	-6.665019	1.353874
11910	0	2.743930	0.535442	12.557646	0.027310	0.005397	0.125603	4.103080	-6.782209	1.344196
11911	0	2.749857	0.466343	12.815508	0.027405	0.004700	0.128174	4.071796	-6.866296	1.345303
11912	0	2.764834	0.496952	12.983407	0.027595	0.004992	0.129845	4.052802	-6.913867	1.345327
11913	0	2.748186	0.480425	13.091769	0.027466	0.004822	0.130920	4.037322	-6.928079	1.346934
11914	0	2.710355	0.502178	13.122589	0.027131	0.005031	0.131220	4.028679	-6.904520	1.354358
11915	0	2.654520	0.500367	13.136109	0.026611	0.005005	0.131348	4.026121	-6.847356	1.363086
11916	0	2.643112	0.538540	12.907702	0.026542	0.005368	0.129055	4.039066	-6.749743	1.373068
11917	0	2.590657	0.552874	12.631220	0.026062	0.005493	0.126282	4.068173	-6.609474	1.386501
11918	0	2.550450	0.516249	12.528064	0.025693	0.005136	0.125243	4.089314	-6.438088	1.405003
11919	0	2.511705	0.571422	12.028211	0.025330	0.005676	0.120239	4.121371	-6.236726	1.425799
11920	0	2.462862	0.591198	11.567084	0.024859	0.005871	0.115623	4.157659	-6.009211	1.446729
11921	0	2.404208	0.529335	11.229547	0.024292	0.005249	0.112244	4.198044	-5.755651	1.474127
11922	0	2.325746	0.483132	10.788008	0.023506	0.004785	0.107828	4.242716	-5.492898	1.500660
11923	0	2.233483	0.475029	10.301821	0.022583	0.004700	0.102966	4.293807	-5.218298	1.527187
11924	0	2.119772	0.490810	9.829329	0.021438	0.004856	0.098244	4.349234	-4.940129	1.554246
11925	0	1.997455	0.499307	9.300329	0.020203	0.004944	0.092957	4.404755	-4.660610	1.580021
11926	0	1.858057	0.477563	8.820420	0.018793	0.004731	0.088161	4.457705	-4.386226	1.609391
11927	0	1.750591	0.504441	8.414482	0.017700	0.005005	0.084106	4.506945	-4.123163	1.633253
11928	0	1.605921	0.572623	7.987505	0.016232	0.005690	0.079843	4.555292	-3.876251	1.659378
11929	0	1.498470	0.656208	7.589422	0.015137	0.006531	0.075867	4.598778	-3.648380	1.683883
11930	0	1.379735	0.710167	7.307036	0.013928	0.007079	0.073048	4.631020	-3.444459	1.714013
11931	0	1.270475	0.648799	6.978212	0.012817	0.006470	0.069763	4.658047	-3.260808	1.731458
11932	0	1.223771	0.636313	6.733701	0.012329	0.006348	0.067322	4.682010	-3.106631	1.758057
11933	0	1.176980	0.446622	6.568588	0.011841	0.004456	0.065674	4.698475	-2.983671	1.772232
11934	0	1.203302	0.470950	6.647602	0.012085	0.004700	0.066467	4.713614	-2.894944	1.784835
11935	0	1.223723	0.519882	6.549563	0.012268	0.005188	0.065491	4.731067	-2.841561	1.791862
11936	0	1.235148	0.646683	6.457871	0.012365	0.006456	0.064577	4.748321	-2.817358	1.794246
11937	0	1.245952	0.677728	6.377985	0.012451	0.006775	0.063782	4.751785	-2.832400	1.791234
11938	0	1.230870	0.653113	6.291902	0.012284	0.006535	0.062923	4.745330	-2.876708	1.791011
11939	0	1.231199	0.566584	6.377421	0.012268	0.005676	0.063782	4.726948	-2.955299	1.789105
11940	0	1.248430	0.552299	6.662306	0.012421	0.005532	0.066634	4.711557	-3.064356	1.785405
11941	0	1.265995	0.572038	6.846690	0.012573	0.005737	0.068481	4.684266	-3.208770	1.777928
11942	0	1.315979	0.598132	6.953186	0.013054	0.006007	0.069550	4.643179	-3.382279	1.766763
11943	0	1.373793	0.589145	7.218293	0.013611	0.005920	0.072205	4.598999	-3.582773	1.747916
11944	0	1.469595	0.576328	7.579414	0.014548	0.005797	0.075820	4.549666	-3.804748	1.730326
11945	0	1.579595	0.521393	8.035223	0.015625	0.005249	0.080383	4.502136	-4.047338	1.711293
11946	0	1.714740	0.538540	8.418689	0.016959	0.005419	0.084223	4.459380	-4.302187	1.688955
11947	0	1.803003	0.521290	8.809473	0.017822	0.005249	0.088135	4.415326	-4.571076	1.665221
11948	0	1.959246	0.537257	9.361797	0.019362	0.005416	0.093663	4.365724	-4.851663	1.650085
11949	0	2.080523	0.525638	9.773130	0.020569	0.005310	0.097778	4.306368	-5.127662	1.629784
11950	0	2.190624	0.514520	10.117176	0.021668	0.005198	0.101220	4.249572	-5.395978	1.610787
11951	0	2.282025	0.555911	10.554287	0.022583	0.005615	0.105591	4.192040	-5.652393	1.589234
11952	0	2.361858	0.507794	10.989926	0.023382	0.005132	0.109947	4.139181	-5.897921	1.569727
11953	0	2.440148	0.446795	11.451588	0.024170	0.004517	0.114563	4.093400	-6.129033	1.554697
11954	0	2.510590	0.478842	11.930785	0.024897	0.004842	0.119349	4.044650	-6.329426	1.540012
11955	0	2.521264	0.502609	12.044587	0.025024	0.005066	0.120483	4.008790	-6.507848	1.524666
11956	0	2.526436	0.525518	12.202359	0.025100	0.005290	0.122056	3.977567	-6.662201	1.517204
11957	0	2.582900	0.577017	12.503492	0.025696	0.005798	0.125061	3.952764	-6.783881	1.507037
11958	0	2.581860	0.596781	12.724821	0.025723	0.005984	0.127267	3.938182	-6.870277	1.501300
11959	0	2.636372	0.560099	12.828471	0.026306	0.005615	0.128296	3.925059	-6.921994	1.504140
11960	0	2.655538	0.503538	12.869787	0.026544	0.005036	0.128700	3.923161	-6.932523	1.502600
11961	0	2.683288	0.512763	12.836163	0.026855	0.005127	0.128357	3.922186	-6.912675	1.506027
11962	0	2.686638	0.478050	12.850058	0.026932	0.004762	0.128488	3.936503	-6.854979	1.514984
11963	0	2.694214	0.485508	12.666724	0.027039	0.004822	0.126648	3.963567	-6.768255	1.522661
11964	0	2.665135	0.450256	12.445556	0.026788	0.004459	0.124428	3.999511	-6.643373	1.534581
11965	0	2.632571	0.510330	12.192112	0.026489	0.005066	0.121887	4.030502	-6.490482	1.548580
11966	0	2.555446	0.554539	11.924485	0.025742	0.005505	0.119206	4.065106	-6.311824	1.568586
11967	0	2.463518	0.578268	11.466629	0.024841	0.005737	0.114624	4.105435	-6.107114	1.590530
11968	0	2.361393	0.501789	11.139317	0.023830	0.004971	0.111349	4.148878	-5.885367	1.606804
11969	0	2.248204	0.481080	10.703956	0.022705	0.004761	0.106995	4.197001	-5.648211	1.635266
11970	0	2.120197	0.521174	10.266724	0.021422	0.005161	0.102624	4.247779	-5.403758	1.661078
11971	0	2.035193	0.554440	9.855300	0.020569	0.005493	0.098511	4.301748	-5.153063	1.685711
11972	0	1.921659	0.545867	9.386981	0.019423	0.005407	0.093830	4.358798	-4.901893	1.706065
11973	0	1.854240	0.559918	8.951551	0.018738	0.005554	0.089478	4.410943	-4.653317	1.729233
11974	0	1.739258	0.579928	8.555466	0.017570	0.005762	0.085521	4.455635	-4.416488	1.749832
11975	0	1.699619	0.582891	8.114614	0.017151	0.005798	0.081116	4.494105	-4.199528	1.770842
11976	0	1.634932	0.618623	7.753947	0.016489	0.006162	0.077512	4.526078	-3.994623	1.794845
11977	0	1.568364	0.533212	7.576899	0.015808	0.005310	0.075745	4.555328	-3.807707	1.813644
11978	0	1.521708	0.445461	7.379855	0.015321	0.004436	0.073778	4.579833	-3.647934	1.832098
11979	0	1.425842	0.539074	7.154870	0.014343	0.005371	0.071533	4.608023	-3.513359	1.851968
11980	0	1.386430	0.578803	6.974441	0.013933	0.005775	0.069732	4.625643	-3.401135	1.864065
11981	0	1.344392	0.678753	6.861108	0.013489	0.006775	0.068604	4.644229	-3.327092	1.878487
11982	0	1.288364	0.649774	6.758529	0.012912	0.006495	0.067580	4.647529	-3.279887	1.885653
11983	0	1.286751	0.610768	6.750659	0.012878	0.006104	0.067505	4.652657	-3.261740	1.887895
11984	0	1.219289	0.635606	6.726212	0.012185	0.006355	0.067264	4.652419	-3.275183	1.888330
11985	0	1.253640	0.549238	6.701214	0.012512	0.005493	0.067017	4.649877	-3.316649	1.888636
11986	0	1.230088	0.523992	6.889182	0.012257	0.005247	0.068899	4.637036	-3.389999	1.881521
11987	0	1.294124	0.560152	7.048520	0.012878	0.005615	0.070496	4.614309	-3.491694	1.872900
11988	0	1.406427	0.648870	7.290003	0.013985	0.006502	0.072914	4.593076	-3.616269	1.865507
11989	0	1.468968	0.663220	7.487200	0.014587	0.006653	0.074890	4.561912	-3.772043	1.855472
11990	0	1.582943	0.554755	7.684192	0.015712	0.005572	0.076864	4.525825	-3.946823	1.844998
11991	0	1.631005	0.546347	7.932001	0.016174	0.005493	0.079346	4.484169	-4.142268	1.835578
11992	0	1.728610	0.503332	8.402252	0.017133	0.005063	0.084052	4.444862	-4.350629	1.820509
11993	0	1.829644	0.509890	8.785729	0.018127	0.005127	0.087891	4.409584	-4.570136	1.801862
11994	0	1.877520	0.557975	8.998536	0.018596	0.005618	0.090020	4.362517	-4.798011	1.789354
11995	0	1.959996	0.588322	9.432331	0.019409	0.005920	0.094360	4.318988	-5.028779	1.769893
11996	0	2.025287	0.579590	9.955694	0.020056	0.005841	0.099594	4.268483	-5.254712	1.751332
11997	0	2.101152	0.514336	10.366098	0.020813	0.005188	0.103699	4.220728	-5.473448	1.734427
11998	0	2.202497	0.523898	10.718347	0.021833	0.005279	0.107221	4.179708	-5.677395	1.714800
11999	0	2.258495	0.503142	11.049864	0.022400	0.005066	0.110535	4.144985	-5.868793	1.700731
12000	0	2.319841	0.514050	11.286820	0.023022	0.005177	0.112903	4.108329	-6.047859	1.689522
12001	0	2.396570	0.588541	11.605736	0.023804	0.005920	0.116089	4.074392	-6.207352	1.677095
12002	0	2.476085	0.593626	12.014850	0.024627	0.005969	0.120174	4.043194	-6.335167	1.671090
12003	0	2.518963	0.577638	12.131737	0.025085	0.005798	0.121338	4.021992	-6.433366	1.662492
12004	0	2.556020	0.487453	12.201203	0.025477	0.004899	0.122028	3.998236	-6.511081	1.656575
12005	0	2.556706	0.420053	12.328013	0.025513	0.004211	0.123291	3.986587	-6.562286	1.661946
12006	0	2.563768	0.466904	12.375429	0.025621	0.004677	0.123757	3.977347	-6.577810	1.665084
12007	0	2.579974	0.531063	12.414925	0.025818	0.005310	0.124146	3.975305	-6.561390	1.666520
12008	0	2.560423	0.519667	12.428535	0.025660	0.005189	0.124274	3.979159	-6.511097	1.675332
12009	0	2.542821	0.502614	12.239221	0.025513	0.005005	0.122375	3.995151	-6.432945	1.688514
12010	0	2.480523	0.562089	12.066007	0.024919	0.005595	0.120638	4.015133	-6.326383	1.704032
12011	0	2.408625	0.546710	11.874125	0.024231	0.005432	0.118713	4.043930	-6.187732	1.718921
12012	0	2.335545	0.559596	11.592985	0.023520	0.005561	0.115898	4.073278	-6.025896	1.738971
12013	0	2.289501	0.504685	11.264401	0.023071	0.005005	0.112610	4.110328	-5.847799	1.757715
12014	0	2.205334	0.518925	10.904981	0.022242	0.005146	0.109014	4.149843	-5.651303	1.778281
12015	0	2.147782	0.504942	10.568852	0.021667	0.005005	0.105652	4.192105	-5.446999	1.798518
12016	0	2.086732	0.550367	10.142700	0.021059	0.005456	0.101390	4.239753	-5.231770	1.818678
12017	0	2.037799	0.529015	9.732804	0.020569	0.005249	0.097290	4.282013	-5.008815	1.846711
12018	0	1.952859	0.549475	9.416325	0.019711	0.005450	0.094128	4.329921	-4.787742	1.868016
12019	0	1.874769	0.504176	8.957299	0.018921	0.005005	0.089539	4.370987	-4.567617	1.888511
12020	0	1.776295	0.572054	8.578812	0.017918	0.005686	0.085758	4.411570	-4.362569	1.910194
12021	0	1.689093	0.576879	8.248470	0.017029	0.005737	0.082458	4.449785	-4.172599	1.931757
12022	0	1.584593	0.563813	7.923454	0.015970	0.005614	0.079211	4.479004	-3.994221	1.950091
12023	0	1.526952	0.508976	7.674188	0.015381	0.005066	0.076721	4.509512	-3.829340	1.967656
12024	0	1.470430	0.556067	7.543374	0.014795	0.005539	0.075418	4.537800	-3.692367	1.983372
12025	0	1.365989	0.545163	7.349851	0.013733	0.005432	0.073486	4.563777	-3.579664	1.997637
12026	0	1.323073	0.621558	7.138199	0.013286	0.006202	0.071373	4.581957	-3.492539	2.011171
12027	0	1.308376	0.635595	7.056310	0.013123	0.006348	0.070557	4.591719	-3.430314	2.019947
12028	0	1.308616	0.631039	7.026695	0.013106	0.006303	0.070264	4.600782	-3.398176	2.033258
12029	0	1.293400	0.647309	6.945871	0.012939	0.006470	0.069458	4.603253	-3.389638	2.038022
12030	0	1.324756	0.629140	6.945639	0.013233	0.006293	0.069459	4.597519	-3.413637	2.041367
12031	0	1.346108	0.579485	6.871936	0.013428	0.005798	0.068726	4.589474	-3.469381	2.042394
12032	0	1.348851	0.578929	7.041100	0.013434	0.005791	0.070421	4.585090	-3.557345	2.037428
12033	0	1.380354	0.615669	7.219180	0.013733	0.006165	0.072205	4.570878	-3.669112	2.027406
12034	0	1.457376	0.650299	7.362575	0.014487	0.006515	0.073642	4.551546	-3.803284	2.018128
12035	0	1.530033	0.657199	7.566467	0.015198	0.006592	0.075684	4.520620	-3.958002	2.006496
12036	0	1.577103	0.597678	7.745329	0.015652	0.006001	0.077476	4.483514	-4.133859	1.992553
12037	0	1.625248	0.589295	8.054050	0.016113	0.005920	0.080566	4.444072	-4.331009	1.973497
12038	0	1.716596	0.625909	8.475665	0.017016	0.006289	0.084785	4.402743	-4.532328	1.955059
12039	0	1.756367	0.576416	8.767621	0.017395	0.005798	0.087708	4.358118	-4.751913	1.936800
12040	0	1.853639	0.520589	9.175721	0.018358	0.005238	0.091791	4.318589	-4.973751	1.920284
12041	0	1.990874	0.545658	9.597034	0.019714	0.005493	0.096008	4.275182	-5.205032	1.900188
12042	0	2.043216	0.531496	9.967826	0.020240	0.005356	0.099715	4.228388	-5.425467	1.882576
12043	0	2.131549	0.594183	10.286694	0.021118	0.005981	0.102905	4.184436	-5.644780	1.869120
12044	0	2.244851	0.604547	10.657166	0.022259	0.006082	0.106609	4.145528	-5.848179	1.851718
12045	0	2.325840	0.594700	11.037525	0.023071	0.005981	0.110413	4.109503	-6.042088	1.839358
12046	0	2.429985	0.581528	11.341207	0.024127	0.005849	0.113447	4.075004	-6.216511	1.828750
12047	0	2.457914	0.497277	11.691019	0.024414	0.005005	0.116943	4.042688	-6.378323	1.820928
12048	0	2.512399	0.484947	11.837479	0.024992	0.004878	0.118402	4.013638	-6.506187	1.813986
12049	0	2.495486	0.510578	11.991143	0.024841	0.005127	0.119934	3.991583	-6.614720	1.806073
12050	0	2.552451	0.537239	12.188420	0.025438	0.005388	0.121902	3.974257	-6.696154	1.805879
12051	0	2.556704	0.487560	12.346317	0.025513	0.004883	0.123474	3.964521	-6.747129	1.807779
12052	0	2.551466	0.510393	12.418178	0.025499	0.005112	0.124185	3.953795	-6.761741	1.809478
12053	0	2.556280	0.573075	12.420910	0.025574	0.005737	0.124207	3.943805	-6.752137	1.811784
12054	0	2.550704	0.603406	12.403718	0.025552	0.006029	0.124028	3.943770	-6.711341	1.815623
12055	0	2.560742	0.611554	12.282061	0.025696	0.006104	0.122803	3.949692	-6.629539	1.821715
12056	0	2.529464	0.516829	12.188228	0.025398	0.005151	0.121861	3.960498	-6.532824	1.829751
12057	0	2.483015	0.473043	11.941136	0.024963	0.004700	0.119385	3.983629	-6.405938	1.842766
12058	0	2.429789	0.533758	11.641692	0.024459	0.005308	0.116385	4.005787	-6.248579	1.857623
12059	0	2.362664	0.534601	11.362175	0.023804	0.005310	0.113586	4.034860	-6.071126	1.873400
12060	0	2.321282	0.566123	10.978769	0.023400	0.005623	0.109750	4.067396	-5.876765	1.891944
12061	0	2.275936	0.583782	10.636195	0.022949	0.005798	0.106323	4.102253	-5.673448	1.907902
12062	0	2.166003	0.578959	10.228495	0.021852	0.005752	0.102246	4.137028	-5.460326	1.926413
12063	0	2.068126	0.540872	9.897648	0.020874	0.005371	0.098938	4.172748	-5.238718	1.947310
12064	0	1.964257	0.523560	9.532527	0.019831	0.005198	0.095288	4.209528	-5.014159	1.968568
12065	0	1.868566	0.546684	9.152543	0.018860	0.005432	0.091492	4.245348	-4.797801	1.992580
12066	0	1.781110	0.577669	8.804663	0.017975	0.005742	0.088016	4.282769	-4.586207	2.009089
12067	0	1.693815	0.588685	8.450134	0.017090	0.005859	0.084473	4.312660	-4.382038	2.026310
12068	0	1.629337	0.587836	8.168473	0.016430	0.005851	0.081659	4.344219	-4.192172	2.048116
12069	0	1.544361	0.588183	7.912351	0.015564	0.005859	0.079102	4.369839	-4.019256	2.060560
12070	0	1.505079	0.604221	7.574483	0.015150	0.006023	0.075727	4.391721	-3.870376	2.071842
12071	0	1.443816	0.605784	7.380757	0.014526	0.006042	0.073792	4.409158	-3.734616	2.080628
12072	0	1.428449	0.638322	7.285914	0.014352	0.006377	0.072846	4.412756	-3.629705	2.090205
12073	0	1.398302	0.598833	7.203163	0.014038	0.005981	0.072021	4.418178	-3.543198	2.103967
12074	0	1.401669	0.599763	7.101054	0.014051	0.005995	0.071004	4.417509	-3.487941	2.111388
12075	0	1.359184	0.598646	7.098711	0.013611	0.005981	0.070984	4.420636	-3.458090	2.121234
12076	0	1.320443	0.592599	7.019687	0.013206	0.005930	0.070196	4.409547	-3.455225	2.124068
12077	0	1.277229	0.615756	6.915051	0.012756	0.006165	0.069153	4.393726	-3.482021	2.128529
12078	0	1.318377	0.553368	6.975234	0.013154	0.005540	0.069757	4.379408	-3.531122	2.126582
12079	0	1.323355	0.609540	7.195197	0.013184	0.006104	0.071960	4.362617	-3.610654	2.118108
12080	0	1.372049	0.625367	7.412844	0.013653	0.006269	0.074140	4.334826	-3.715222	2.114672
12081	0	1.460835	0.639011	7.530312	0.014526	0.006409	0.075317	4.303446	-3.839744	2.107184
12082	0	1.479399	0.616162	7.661331	0.014693	0.006187	0.076631	4.262094	-3.990008	2.096791
12083	0	1.562099	0.601461	7.914154	0.015503	0.006042	0.079163	4.219220	-4.160399	2.081105
12084	0	1.612812	0.527910	8.281802	0.015994	0.005312	0.082842	4.171534	-4.345607	2.071490
12085	0	1.717548	0.467286	8.682564	0.017029	0.004700	0.086853	4.133862	-4.539107	2.062339
12086	0	1.822494	0.522297	9.006047	0.018065	0.005254	0.090091	4.092609	-4.741839	2.052329
12087	0	1.914742	0.582111	9.316928	0.018982	0.005859	0.093201	4.043608	-4.944942	2.038237
12088	0	1.992864	0.597807	9.676470	0.019753	0.006023	0.096798	3.988132	-5.152999	2.021819
12089	0	2.056317	0.606341	9.908696	0.020386	0.006104	0.099121	3.939829	-5.357761	2.006566
12090	0	2.135529	0.585442	10.237341	0.021179	0.005898	0.102407	3.889604	-5.554628	1.994615
12091	0	2.183408	0.557469	10.641344	0.021667	0.005615	0.106445	3.843614	-5.733942	1.984434
12092	0	2.236161	0.457234	11.043724	0.022196	0.004615	0.110469	3.797022	-5.906136	1.976443
12093	0	2.285578	0.472229	11.270313	0.022705	0.004761	0.112732	3.755107	-6.059370	1.965932
12094	0	2.332672	0.459070	11.472258	0.023195	0.004621	0.114748	3.721968	-6.190954	1.960146
12095	0	2.373619	0.528358	11.637175	0.023621	0.005310	0.116394	3.692279	-6.304935	1.952779
12096	0	2.413277	0.559712	11.816126	0.024038	0.005622	0.118179	3.664260	-6.396753	1.947004
12097	0	2.472617	0.584954	12.010370	0.024658	0.005859	0.120117	3.650236	-6.462042	1.946033
12098	0	2.483389	0.570737	12.081435	0.024795	0.005717	0.120822	3.635733	-6.499989	1.949429
12099	0	2.503142	0.554311	12.078763	0.025024	0.005554	0.120789	3.619711	-6.507272	1.952800
12100	0	2.507812	0.485073	12.030212	0.025099	0.004860	0.120297	3.604997	-6.488362	1.958362
12101	0	2.491949	0.482916	12.000395	0.024963	0.004822	0.119995	3.605476	-6.447375	1.967188
12102	0	2.473802	0.497389	11.856299	0.024816	0.004958	0.118547	3.613526	-6.373353	1.976528
12103	0	2.425286	0.484637	11.775650	0.024353	0.004822	0.117737	3.629776	-6.277051	1.990380
12104	0	2.391205	0.477173	11.474801	0.024035	0.004747	0.114723	3.646089	-6.154696	1.999732
12105	0	2.312153	0.558321	11.202560	0.023254	0.005554	0.112000	3.667503	-6.019740	2.008717
12106	0	2.247907	0.600483	10.951572	0.022628	0.005977	0.109487	3.688381	-5.865400	2.026038
12107	0	2.188140	0.583400	10.635278	0.022034	0.005798	0.106323	3.717988	-5.702564	2.040747
12108	0	2.108815	0.541594	10.281091	0.021251	0.005378	0.102779	3.751432	-5.522537	2.051298
12109	0	2.034223	0.534270	10.006873	0.020508	0.005310	0.100037	3.779698	-5.334129	2.064123
12110	0	1.960682	0.510288	9.634410	0.019761	0.005067	0.096314	3.813407	-5.151954	2.077881
12111	0	1.913604	0.547076	9.280249	0.019287	0.005432	0.092773	3.851863	-4.966762	2.090613
12112	0	1.836619	0.560026	8.913287	0.018508	0.005567	0.089106	3.886028	-4.785873	2.102935
12113	0	1.793498	0.576419	8.712259	0.018066	0.005737	0.087097	3.912526	-4.614372	2.115015
12114	0	1.714443	0.587169	8.399486	0.017263	0.005850	0.083972	3.933730	-4.453425	2.127427
12115	0	1.643595	0.569850	8.089136	0.016541	0.005676	0.080872	3.956685	-4.306536	2.135787
12116	0	1.593723	0.573879	7.964509	0.016029	0.005719	0.079628	3.976637	-4.175239	2.145458
12117	0	1.542575	0.538767	7.649150	0.015503	0.005371	0.076477	3.993417	-4.060803	2.154645
12118	0	1.486627	0.559904	7.492829	0.014924	0.005586	0.074918	4.006099	-3.973420	2.156851
12119	0	1.460538	0.574393	7.477598	0.014648	0.005737	0.074768	4.008932	-3.908417	2.164082
12120	0	1.440695	0.569378	7.442324	0.014441	0.005689	0.074417	4.009674	-3.857664	2.173171
12121	0	1.402559	0.598577	7.373250	0.014038	0.005981	0.073730	4.009491	-3.838947	2.173645
12122	0	1.407682	0.568442	7.330652	0.014074	0.005684	0.073307	4.003801	-3.843566	2.179937
12123	0	1.399462	0.592009	7.281159	0.013977	0.005920	0.072815	3.996945	-3.871720	2.179705
12124	0	1.385977	0.567072	7.347330	0.013829	0.005675	0.073479	3.983677	-3.919738	2.176935
12125	0	1.457631	0.572749	7.439285	0.014526	0.005737	0.074402	3.962809	-3.996839	2.169328
12126	0	1.518611	0.619190	7.687276	0.015118	0.006205	0.076885	3.938485	-4.098996	2.162636
12127	0	1.570801	0.608964	7.841469	0.015625	0.006104	0.078430	3.913112	-4.220420	2.158779
12128	0	1.594921	0.568777	7.990732	0.015855	0.005709	0.079925	3.878264	-4.355821	2.152460
12129	0	1.640456	0.571304	8.195036	0.016296	0.005737	0.081970	3.839580	-4.506832	2.135967
12130	0	1.713331	0.547481	8.501794	0.017009	0.005504	0.085041	3.796325	-4.674672	2.127361
12131	0	1.807823	0.534342	8.823122	0.017944	0.005371	0.088257	3.755969	-4.848399	2.112973
12132	0	1.867541	0.509950	9.195952	0.018528	0.005130	0.091988	3.713918	-5.032012	2.099426
12133	0	1.919438	0.545726	9.469812	0.019043	0.005493	0.094727	3.666256	-5.215113	2.086179
12134	0	1.994138	0.550407	9.817769	0.019784	0.005540	0.098207	3.620201	-5.398732	2.072418
12135	0	2.060156	0.600727	10.092282	0.020447	0.006042	0.100952	3.575843	-5.574659	2.067711
12136	0	2.129073	0.587171	10.366807	0.021131	0.005908	0.103699	3.531347	-5.751737	2.057172
12137	0	2.212464	0.594637	10.659899	0.021973	0.005981	0.106628	3.489087	-5.915094	2.044300
12138	0	2.249036	0.538598	10.971451	0.022346	0.005421	0.109742	3.448010	-6.065656	2.038035
12139	0	2.344620	0.454483	11.282826	0.023315	0.004578	0.112854	3.409653	-6.198467	2.024017
12140	0	2.351015	0.448444	11.430632	0.023397	0.004511	0.114328	3.377577	-6.312062	2.022592
12141	0	2.389465	0.498801	11.558257	0.023804	0.005005	0.115601	3.354839	-6.402680	2.018786
12142	0	2.430046	0.563337	11.677007	0.024231	0.005642	0.116784	3.339950	-6.471438	2.016844
12143	0	2.464519	0.542721	11.858157	0.024597	0.005432	0.118591	3.328327	-6.518472	2.016437
12144	0	2.501325	0.553605	11.899582	0.024999	0.005544	0.118999	3.313692	-6.533129	2.015914
12145	0	2.483404	0.536689	11.920336	0.024841	0.005371	0.119202	3.301986	-6.526896	2.019185
12146	0	2.454820	0.512126	11.915031	0.024582	0.005118	0.119143	3.296577	-6.495391	2.026156
12147	0	2.411164	0.507873	11.909086	0.024170	0.005066	0.119080	3.300256	-6.440168	2.031751
12148	0	2.403488	0.522894	11.722530	0.024116	0.005213	0.117209	3.306912	-6.362499	2.045659
12149	0	2.363600	0.472517	11.586552	0.023743	0.004700	0.115845	3.322516	-6.258030	2.055711
12150	0	2.328645	0.459329	11.359089	0.023411	0.004566	0.113566	3.339936	-6.133742	2.068400
12151	0	2.281302	0.558549	11.117152	0.022949	0.005554	0.111145	3.361976	-5.994602	2.082565
12152	0	2.222597	0.582763	10.762575	0.022380	0.005797	0.107595	3.383690	-5.832006	2.097428
12153	0	2.181341	0.552535	10.482898	0.021973	0.005493	0.104797	3.408224	-5.659213	2.113727
12154	0	2.107029	0.516374	10.214407	0.021235	0.005128	0.102112	3.437569	-5.476302	2.127497
12155	0	2.034732	0.497784	9.866438	0.020508	0.004944	0.098633	3.466173	-5.291179	2.140409
12156	0	1.973265	0.522586	9.524633	0.019893	0.005192	0.095215	3.496194	-5.100008	2.152622
12157	0	1.889185	0.504215	9.243626	0.019043	0.005005	0.092407	3.531430	-4.913997	2.163813
12158	0	1.794072	0.529390	8.894880	0.018081	0.005259	0.088923	3.566122	-4.735048	2.175600
12159	0	1.726544	0.564538	8.620576	0.017395	0.005615	0.086182	3.595488	-4.564058	2.181416
12160	0	1.672105	0.606246	8.368674	0.016838	0.006040	0.083665	3.616397	-4.405163	2.192606
12161	0	1.613148	0.582573	8.180574	0.016235	0.005798	0.081787	3.644449	-4.260962	2.199256
12162	0	1.545637	0.550628	7.945781	0.015545	0.005485	0.079442	3.665725	-4.134528	2.207874
12163	0	1.487566	0.557449	7.765025	0.014954	0.005554	0.077637	3.685766	-4.020612	2.209971
12164	0	1.443576	0.572793	7.486588	0.014498	0.005715	0.074855	3.695497	-3.926834	2.216933
12165	0	1.411492	0.562280	7.453194	0.014160	0.005615	0.074524	3.697988	-3.858290	2.222872
12166	0	1.410288	0.575855	7.338449	0.014132	0.005752	0.073380	3.699912	-3.814430	2.228467
12167	0	1.396054	0.604684	7.324498	0.013977	0.006042	0.073242	3.698043	-3.789419	2.232230
12168	0	1.400479	0.562555	7.379612	0.014005	0.005624	0.073796	3.692353	-3.790276	2.235376
12169	0	1.411790	0.585669	7.250633	0.014099	0.005859	0.072510	3.680138	-3.820552	2.238284
12170	0	1.422767	0.542446	7.328986	0.014197	0.005426	0.073296	3.669240	-3.868538	2.239498
12171	0	1.426748	0.579371	7.457649	0.014221	0.005798	0.074585	3.654504	-3.940090	2.237715
12172	0	1.492749	0.626888	7.571470	0.014864	0.006277	0.075727	3.634787	-4.036503	2.232591
12173	0	1.515507	0.560743	7.817126	0.015076	0.005615	0.078186	3.616180	-4.153082	2.223285
12174	0	1.557729	0.631478	7.978625	0.015482	0.006331	0.079803	3.585465	-4.290069	2.212548
12175	0	1.585315	0.632909	8.189018	0.015747	0.006348	0.081909	3.552900	-4.438613	2.206833
12176	0	1.644778	0.543180	8.404510	0.016331	0.005455	0.084066	3.514856	-4.598328	2.197572
12177	0	1.740948	0.547117	8.688824	0.017273	0.005493	0.086914	3.479635	-4.778378	2.184718
12178	0	1.825343	0.554308	9.006613	0.018105	0.005569	0.090095	3.441253	-4.967794	2.171735
12179	0	1.894958	0.571475	9.292736	0.018799	0.005737	0.092957	3.407321	-5.153782	2.161192
12180	0	1.981682	0.590647	9.616095	0.019660	0.005934	0.096191	3.368768	-5.340739	2.150577
12181	0	2.085250	0.546255	9.908897	0.020691	0.005493	0.099121	3.327420	-5.527813	2.141909
12182	0	2.136527	0.558276	10.213674	0.021207	0.005612	0.102168	3.288083	-5.705791	2.133826
12183	0	2.188897	0.546498	10.537602	0.021729	0.005493	0.105408	3.251207	-5.880567	2.125864
12184	0	2.232443	0.547360	10.751095	0.022178	0.005496	0.107540	3.220715	-6.037406	2.120846
12185	0	2.289884	0.528847	11.050831	0.022766	0.005310	0.110535	3.191525	-6.175216	2.107846
12186	0	2.346590	0.578839	11.265324	0.023342	0.005815	0.112678	3.157987	-6.301423	2.098798
12187	0	2.341765	0.565576	11.362748	0.023315	0.005676	0.113647	3.129877	-6.405118	2.097702
12188	0	2.385461	0.525763	11.578629	0.023767	0.005268	0.115804	3.111683	-6.492033	2.097124
12189	0	2.441616	0.493697	11.650320	0.024353	0.004944	0.116516	3.096755	-6.554749	2.095219
12190	0	2.427311	0.517269	11.794776	0.024237	0.005174	0.117955	3.087097	-6.590935	2.098468
12191	0	2.448468	0.550070	11.816173	0.024475	0.005493	0.118164	3.085189	-6.601110	2.103177
12192	0	2.441971	0.557272	11.828394	0.024433	0.005569	0.118281	3.079914	-6.588773	2.103784
12193	0	2.450261	0.580952	11.804841	0.024536	0.005798	0.118042	3.080983	-6.556984	2.105203
12194	0	2.440610	0.565195	11.770062	0.024469	0.005637	0.117688	3.085168	-6.496157	2.108668
12195	0	2.402504	0.520491	11.598345	0.024109	0.005188	0.115967	3.091312	-6.414202	2.115395
12196	0	2.377912	0.493892	11.382267	0.023883	0.004915	0.113802	3.104115	-6.310853	2.127326
12197	0	2.326123	0.527231	11.110709	0.023376	0.005249	0.111084	3.116945	-6.192895	2.133666
12198	0	2.246548	0.556729	10.926208	0.022600	0.005538	0.109236	3.136069	-6.052776	2.145540
12199	0	2.238005	0.614000	10.647318	0.022522	0.006104	0.106445	3.163449	-5.901280	2.160378
12200	0	2.136501	0.608725	10.317070	0.021514	0.006052	0.103142	3.190570	-5.737049	2.170834
12201	0	2.097672	0.619439	10.024762	0.021118	0.006165	0.100220	3.212796	-5.576658	2.185480
12202	0	2.005404	0.601451	9.798997	0.020203	0.005981	0.097961	3.239401	-5.404172	2.198732
12203	0	1.965299	0.557638	9.516177	0.019795	0.005549	0.095134	3.259912	-5.233881	2.208427
12204	0	1.888415	0.514820	9.192459	0.019023	0.005112	0.091898	3.293245	-5.062013	2.215468
12205	0	1.812536	0.558391	8.901280	0.018250	0.005554	0.088989	3.319609	-4.903389	2.221356
12206	0	1.770763	0.624924	8.649355	0.017824	0.006222	0.086472	3.344274	-4.750291	2.231890
12207	0	1.716850	0.637139	8.382095	0.017273	0.006348	0.083801	3.365182	-4.608753	2.240201
12208	0	1.675435	0.612203	8.162144	0.016846	0.006104	0.081604	3.379901	-4.481666	2.245398
12209	0	1.594039	0.630688	8.026116	0.016018	0.006291	0.080247	3.390980	-4.372098	2.249827
12210	0	1.555743	0.562496	7.868702	0.015625	0.005615	0.078674	3.394390	-4.274733	2.253202
12211	0	1.524836	0.567762	7.768350	0.015305	0.005671	0.077673	3.394322	-4.192864	2.259616
12212	0	1.491810	0.574646	7.739876	0.014954	0.005737	0.077393	3.397582	-4.141195	2.262505
12213	0	1.488194	0.591647	7.585721	0.014903	0.005913	0.075853	3.393272	-4.110162	2.268984
12214	0	1.445985	0.632950	7.565596	0.014465	0.006329	0.075655	3.384983	-4.102580	2.269450
12215	0	1.459250	0.598259	7.531630	0.014587	0.005981	0.075317	3.377185	-4.111012	2.267959
12216	0	1.480043	0.628567	7.598218	0.014780	0.006289	0.075986	3.363613	-4.142318	2.263543
12217	0	1.486813	0.603504	7.677574	0.014832	0.006042	0.076782	3.343594	-4.197377	2.258565
12218	0	1.520268	0.613909	7.761371	0.015149	0.006149	0.077623	3.319992	-4.276874	2.258078
12219	0	1.532196	0.615161	7.902932	0.015259	0.006165	0.079041	3.292810	-4.368802	2.252762
12220	0	1.595378	0.624195	8.052857	0.015876	0.006260	0.080543	3.259240	-4.480043	2.253568
12221	0	1.638818	0.589930	8.262498	0.016296	0.005920	0.082642	3.222128	-4.607596	2.248995
12222	0	1.683134	0.536455	8.509112	0.016729	0.005388	0.085110	3.182471	-4.745195	2.242197
12223	0	1.744838	0.553030	8.780847	0.017334	0.005554	0.087830	3.143696	-4.894796	2.238524
12224	0	1.836274	0.584238	9.111941	0.018243	0.005870	0.091142	3.101603	-5.045762	2.228711
12225	0	1.910528	0.564703	9.287203	0.018982	0.005676	0.092896	3.058092	-5.198229	2.222752
12226	0	1.973498	0.619740	9.605652	0.019603	0.006226	0.096082	3.017048	-5.356191	2.216701
12227	0	2.009446	0.626060	9.830164	0.019958	0.006287	0.098328	2.979236	-5.514849	2.204555
12228	0	2.043005	0.601949	10.075179	0.020298	0.006049	0.100777	2.937965	-5.665316	2.197039
12229	0	2.130749	0.570701	10.379625	0.021179	0.005737	0.103821	2.896893	-5.807358	2.192702
12230	0	2.174730	0.521978	10.679865	0.021626	0.005247	0.106822	2.859713	-5.938479	2.187609
12231	0	2.178136	0.467346	10.959771	0.021667	0.004700	0.109619	2.824220	-6.058030	2.182736
12232	0	2.199479	0.510941	11.089994	0.021897	0.005135	0.110918	2.789855	-6.159324	2.181438
12233	0	2.272401	0.523127	11.173998	0.022644	0.005249	0.111755	2.762963	-6.241973	2.181937
12234	0	2.299453	0.574592	11.329821	0.022928	0.005762	0.113311	2.737687	-6.309650	2.183834
12235	0	2.366478	0.560648	11.437118	0.023621	0.005615	0.114380	2.719649	-6.354547	2.184209
12236	0	2.361768	0.559083	11.569863	0.023587	0.005597	0.115705	2.703978	-6.385261	2.181739
12237	0	2.350002	0.560661	11.505139	0.023499	0.005615	0.115051	2.685537	-6.387494	2.186576
12238	0	2.342205	0.528286	11.517748	0.023440	0.005292	0.115173	2.666370	-6.370139	2.194925
12239	0	2.327708	0.519007	11.426554	0.023315	0.005188	0.114258	2.657961	-6.332468	2.200431
12240	0	2.323718	0.513706	11.410234	0.023299	0.005131	0.114090	2.653464	-6.270920	2.205545
12241	0	2.256430	0.501802	11.256427	0.022644	0.005005	0.112549	2.655570	-6.190727	2.217104
12242	0	2.257799	0.553589	11.046123	0.022671	0.005518	0.110443	2.662701	-6.095449	2.228197
12243	0	2.216696	0.582060	10.860306	0.022278	0.005798	0.108582	2.674408	-5.979512	2.244630
12244	0	2.162945	0.592678	10.687749	0.021754	0.005902	0.106853	2.688682	-5.846708	2.257744
12245	0	2.093401	0.558353	10.360006	0.021057	0.005554	0.103577	2.709063	-5.711465	2.266467
12246	0	2.045084	0.551475	10.083819	0.020573	0.005488	0.100815	2.726969	-5.574057	2.279271
12247	0	1.983119	0.502932	9.884034	0.019958	0.005005	0.098816	2.743220	-5.427365	2.288531
12248	0	1.921502	0.489360	9.546993	0.019346	0.004869	0.095445	2.761133	-5.270871	2.298571
12249	0	1.885962	0.515363	9.291897	0.018982	0.005127	0.092896	2.781847	-5.120902	2.302912
12250	0	1.837853	0.526742	9.119373	0.018497	0.005239	0.091171	2.804813	-4.972513	2.314626
12251	0	1.789771	0.601019	8.809374	0.018005	0.005981	0.088074	2.830227	-4.833576	2.331157
12252	0	1.714611	0.629884	8.568927	0.017246	0.006281	0.085670	2.842490	-4.700631	2.337301
12253	0	1.663443	0.642452	8.400090	0.016724	0.006409	0.083984	2.852529	-4.579877	2.342080
12254	0	1.604721	0.590576	8.140514	0.016123	0.005890	0.081391	2.863528	-4.474383	2.350533
12255	0	1.568106	0.593307	7.941887	0.015747	0.005920	0.079407	2.870555	-4.380001	2.353314
12256	0	1.525822	0.595295	7.937786	0.015309	0.005945	0.079369	2.870850	-4.306982	2.353206
12257	0	1.479425	0.543912	7.886395	0.014832	0.005432	0.078857	2.870364	-4.253538	2.356161
12258	0	1.479531	0.593529	7.716529	0.014819	0.005934	0.077161	2.862244	-4.218777	2.353108
12259	0	1.469922	0.592160	7.708927	0.014709	0.005920	0.077087	2.853874	-4.204135	2.353914
12260	0	1.456751	0.616120	7.702944	0.014566	0.006166	0.077029	2.836217	-4.206247	2.353807
12261	0	1.466600	0.610058	7.592458	0.014648	0.006104	0.075928	2.822176	-4.233214	2.356187
12262	0	1.520266	0.633387	7.670904	0.015172	0.006341	0.076715	2.802235	-4.279375	2.354653
12263	0	1.512025	0.615657	7.714036	0.015076	0.006165	0.077148	2.781333	-4.345894	2.357159
12264	0	1.534510	0.589023	7.907438	0.015288	0.005903	0.079084	2.753623	-4.428420	2.355725
12265	0	1.593792	0.602761	8.061500	0.015869	0.006042	0.080627	2.723834	-4.526428	2.351511
12266	0	1.621759	0.556398	8.217307	0.016131	0.005585	0.082189	2.686640	-4.646831	2.348749
12267	0	1.682110	0.522708	8.408839	0.016724	0.005249	0.084106	2.648604	-4.779859	2.343154
12268	0	1.727779	0.529815	8.704013	0.017169	0.005325	0.087060	2.604884	-4.923257	2.337064
12269	0	1.794148	0.564800	8.927238	0.017822	0.005676	0.089294	2.560782	-5.076427	2.330784
12270	0	1.874200	0.589801	9.136074	0.018616	0.005923	0.091385	2.521308	-5.234946	2.323241
12271	0	1.923875	0.601473	9.396847	0.019104	0.006042	0.093994	2.479786	-5.399373	2.314036
12272	0	1.995008	0.601467	9.745427	0.019811	0.006045	0.097481	2.436087	-5.563475	2.310534
12273	0	2.027611	0.570057	9.903477	0.020142	0.005737	0.099060	2.385990	-5.719280	2.303082
12274	0	2.115996	0.574861	10.191207	0.021029	0.005783	0.101937	2.339547	-5.867187	2.288744
12275	0	2.161623	0.558220	10.526044	0.021484	0.005615	0.105286	2.295803	-6.010952	2.280032
12276	0	2.181696	0.490863	10.746854	0.021692	0.004937	0.107492	2.257423	-6.144096	2.269136
12277	0	2.257144	0.504122	10.996388	0.022461	0.005066	0.109985	2.223416	-6.259626	2.265615
12278	0	2.283815	0.523311	11.108333	0.022745	0.005260	0.111101	2.187682	-6.356042	2.266535
12279	0	2.327549	0.547844	11.192216	0.023193	0.005493	0.111938	2.163835	-6.440553	2.265419
12280	0	2.378770	0.551113	11.299032	0.023726	0.005524	0.113003	2.142061	-6.504125	2.267550
12281	0	2.366224	0.560702	11.473792	0.023621	0.005615	0.114746	2.124377	-6.546333	2.276404
12282	0	2.391325	0.559227	11.472368	0.023887	0.005598	0.114729	2.109144	-6.573251	2.271080
12283	0	2.374728	0.542373	11.541693	0.023743	0.005432	0.115417	2.091010	-6.578382	2.276293
12284	0	2.366976	0.498730	11.548082	0.023690	0.004988	0.115477	2.080502	-6.558582	2.278858
12285	0	2.345413	0.483205	11.512093	0.023499	0.004822	0.115112	2.080170	-6.514964	2.284874
12286	0	2.329145	0.503563	11.452938	0.023349	0.005025	0.114518	2.080169	-6.458167	2.291601
12287	0	2.299111	0.514011	11.341902	0.023071	0.005127	0.113403	2.082501	-6.377712	2.297461
12288	0	2.263935	0.541292	11.070538	0.022732	0.005396	0.110687	2.088934	-6.282648	2.306943
12289	0	2.253639	0.575981	10.884686	0.022644	0.005737	0.108826	2.101175	-6.169932	2.314627
12290	0	2.219556	0.562118	10.644827	0.022311	0.005598	0.106425	2.114478	-6.046077	2.323037
12291	0	2.166274	0.527190	10.451743	0.021790	0.005249	0.104492	2.127862	-5.907726	2.333288
12292	0	2.092156	0.483253	10.236910	0.021052	0.004805	0.102344	2.147310	-5.761905	2.339541
12293	0	2.019173	0.491410	9.878064	0.020325	0.004883	0.098755	2.171650	-5.608381	2.351617
12294	0	1.974880	0.478799	9.706095	0.019880	0.004761	0.097035	2.191952	-5.453852	2.362787
12295	0	1.909521	0.521547	9.377525	0.019226	0.005188	0.093750	2.213652	-5.294680	2.374381
12296	0	1.878627	0.532825	9.132105	0.018909	0.005301	0.091297	2.235451	-5.140817	2.382368
12297	0	1.801484	0.570105	8.943771	0.018127	0.005676	0.089417	2.255548	-4.997229	2.384095
12298	0	1.756069	0.574593	8.624269	0.017666	0.005724	0.086223	2.273213	-4.858187	2.389459
12299	0	1.699163	0.594531	8.522301	0.017090	0.005920	0.085205	2.295227	-4.726859	2.393490
12300	0	1.626385	0.561825	8.250872	0.016350	0.005602	0.082493	2.306840	-4.608175	2.401270
12301	0	1.610579	0.544651	8.088430	0.016174	0.005432	0.080872	2.316375	-4.511728	2.409137
12302	0	1.543393	0.565487	7.931870	0.015491	0.005643	0.079309	2.323025	-4.430551	2.410310
12303	0	1.515450	0.550164	7.892619	0.015198	0.005493	0.078918	2.324943	-4.368294	2.411381
12304	0	1.501597	0.490758	7.802438	0.015051	0.004899	0.078018	2.327207	-4.317505	2.409657
12305	0	1.475416	0.531514	7.806671	0.014771	0.005310	0.078064	2.324744	-4.293960	2.413332
12306	0	1.479194	0.574890	7.745960	0.014799	0.005747	0.077458	2.318073	-4.283744	2.414479
12307	0	1.502411	0.604384	7.678027	0.015015	0.006042	0.076782	2.310660	-4.298200	2.416408
12308	0	1.474722	0.634364	7.671314	0.014728	0.006350	0.076716	2.292696	-4.327736	2.418405
12309	0	1.511041	0.591668	7.781338	0.015076	0.005920	0.077820	2.278216	-4.379127	2.415113
12310	0	1.537944	0.559861	7.932330	0.015329	0.005608	0.079332	2.256597	-4.451655	2.414912
12311	0	1.532135	0.511398	8.031119	0.015259	0.005127	0.080322	2.229663	-4.541077	2.410416
12312	0	1.588432	0.526644	8.230004	0.015814	0.005282	0.082313	2.199194	-4.639371	2.408750
12313	0	1.643874	0.510777	8.415282	0.016357	0.005127	0.084167	2.165005	-4.750209	2.402519
12314	0	1.711285	0.556088	8.655955	0.017013	0.005575	0.086578	2.138152	-4.883011	2.399099
12315	0	1.756391	0.534916	8.793155	0.017456	0.005371	0.087952	2.101879	-5.023607	2.392416
12316	0	1.827766	0.566728	9.057444	0.018167	0.005692	0.090595	2.063600	-5.164240	2.387385
12317	0	1.867333	0.589287	9.275141	0.018555	0.005920	0.092773	2.022110	-5.310844	2.384818
12318	0	1.910570	0.546581	9.532908	0.018981	0.005497	0.095352	1.977271	-5.460811	2.378773
12319	0	1.971552	0.522358	9.775494	0.019592	0.005249	0.097778	1.939899	-5.605440	2.380370
12320	0	2.027241	0.504888	9.947582	0.020148	0.005075	0.099500	1.902865	-5.748589	2.377477
12321	0	2.050414	0.516291	10.239465	0.020386	0.005188	0.102417	1.867117	-5.881287	2.378138
12322	0	2.110909	0.499464	10.393450	0.020992	0.005014	0.103957	1.837578	-6.010228	2.373715
12323	0	2.171591	0.528957	10.642407	0.021606	0.005310	0.106445	1.807678	-6.128275	2.371663
12324	0	2.223751	0.549552	10.943357	0.022137	0.005511	0.109453	1.783108	-6.234068	2.372510
12325	0	2.278329	0.565820	10.990907	0.022705	0.005676	0.109924	1.756074	-6.315820	2.372371
12326	0	2.292522	0.599316	11.085710	0.022862	0.006005	0.110869	1.735080	-6.380954	2.375412
12327	0	2.311925	0.548519	11.186793	0.023071	0.005493	0.111877	1.718257	-6.430355	2.377846
12328	0	2.295340	0.535101	11.258488	0.022923	0.005355	0.112591	1.705466	-6.461061	2.377053
12329	0	2.296112	0.506428	11.352306	0.022949	0.005066	0.113525	1.694825	-6.473272	2.372931
12330	0	2.302117	0.488241	11.340008	0.023034	0.004879	0.113398	1.688889	-6.460506	2.376264
12331	0	2.286560	0.513106	11.279736	0.022888	0.005127	0.112793	1.683463	-6.437921	2.385427
12332	0	2.273878	0.551581	11.226033	0.022782	0.005501	0.112252	1.688972	-6.393749	2.388495
12333	0	2.252007	0.538626	11.097398	0.022583	0.005371	0.110962	1.694666	-6.329025	2.390824
12334	0	2.232426	0.547492	10.916915	0.022398	0.005462	0.109155	1.698451	-6.251921	2.395864
12335	0	2.219133	0.557779	10.768267	0.022278	0.005554	0.107666	1.713186	-6.160177	2.400115
12336	0	2.164096	0.574928	10.539841	0.021742	0.005722	0.105379	1.732185	-6.050833	2.408866
12337	0	2.113564	0.533924	10.359657	0.021240	0.005310	0.103577	1.753812	-5.935471	2.414512
12338	0	2.043685	0.557493	10.070633	0.020548	0.005549	0.100685	1.772172	-5.809505	2.420871
12339	0	2.009030	0.527616	9.883740	0.020203	0.005249	0.098816	1.792899	-5.679661	2.433694
12340	0	1.962996	0.538898	9.704714	0.019737	0.005363	0.097027	1.813521	-5.553335	2.441397
12341	0	1.887154	0.540093	9.377059	0.018982	0.005371	0.093750	1.839229	-5.418825	2.449743
12342	0	1.848197	0.539378	9.155079	0.018583	0.005368	0.091532	1.860633	-5.292365	2.458055
12343	0	1.814951	0.576273	8.980138	0.018250	0.005737	0.089783	1.882528	-5.165161	2.463825
12344	0	1.784539	0.611251	8.739398	0.017933	0.006091	0.087378	1.900227	-5.050847	2.467774
12345	0	1.731723	0.581715	8.564683	0.017395	0.005798	0.085632	1.915288	-4.947117	2.476492
12346	0	1.698779	0.554761	8.518527	0.017056	0.005530	0.085173	1.928554	-4.855061	2.484608
12347	0	1.647724	0.532837	8.332437	0.016541	0.005310	0.083313	1.943844	-4.768367	2.492558
12348	0	1.624330	0.535866	8.218434	0.016294	0.005345	0.082175	1.952752	-4.698636	2.493403
12349	0	1.583030	0.580606	8.087864	0.015869	0.005798	0.080872	1.954351	-4.643843	2.500145
12350	0	1.564350	0.587782	7.954704	0.015670	0.005874	0.079542	1.951203	-4.606152	2.500741
12351	0	1.573425	0.592430	7.971416	0.015747	0.005920	0.079712	1.947908	-4.587895	2.502213
12352	0	1.590254	0.592898	7.947190	0.015904	0.005928	0.079472	1.940628	-4.585292	2.505405
12353	0	1.563286	0.622649	7.879476	0.015625	0.006226	0.078796	1.933453	-4.596825	2.506812
12354	0	1.554081	0.628326	7.915469	0.015518	0.006288	0.079159	1.919007	-4.629662	2.503460
12355	0	1.566094	0.579315	8.019356	0.015625	0.005798	0.080200	1.903637	-4.681021	2.504180
12356	0	1.616878	0.577613	8.200922	0.016126	0.005787	0.082017	1.880858	-4.741223	2.503433
12357	0	1.647527	0.548528	8.269187	0.016418	0.005493	0.082703	1.862309	-4.819940	2.499604
12358	0	1.666179	0.577043	8.431627	0.016595	0.005782	0.084329	1.838994	-4.910809	2.495001
12359	0	1.686605	0.577905	8.586183	0.016785	0.005798	0.085876	1.806166	-5.019258	2.497002
12360	0	1.801646	0.604791	8.814740	0.017928	0.006063	0.088164	1.778908	-5.133985	2.492468
12361	0	1.840795	0.614627	8.994721	0.018311	0.006165	0.089966	1.748759	-5.257930	2.489320
12362	0	1.867341	0.580054	9.180011	0.018570	0.005821	0.091820	1.716179	-5.386928	2.492502
12363	0	1.896920	0.584226	9.507210	0.018860	0.005859	0.095093	1.688744	-5.518610	2.487495
12364	0	1.961952	0.525419	9.728733	0.019510	0.005275	0.097308	1.657768	-5.647205	2.480449
12365	0	2.000825	0.535080	10.001563	0.019897	0.005371	0.100037	1.627755	-5.774068	2.475342
12366	0	2.047890	0.561625	10.162012	0.020367	0.005634	0.101642	1.600594	-5.900554	2.473695
12367	0	2.079696	0.571540	10.325142	0.020691	0.005737	0.103271	1.569535	-6.018152	2.467642
12368	0	2.143286	0.585587	10.516360	0.021334	0.005876	0.105183	1.541189	-6.126127	2.464841
12369	0	2.212041	0.571873	10.716087	0.022034	0.005737	0.107178	1.514349	-6.218811	2.460802
12370	0	2.222596	0.556359	10.822659	0.022147	0.005577	0.108242	1.492933	-6.302190	2.457952
12371	0	2.252548	0.523921	10.978950	0.022461	0.005249	0.109802	1.475348	-6.369548	2.456498
12372	0	2.258029	0.534417	11.062099	0.022530	0.005351	0.110631	1.460642	-6.422079	2.459293
12373	0	2.285785	0.549341	11.162701	0.022827	0.005493	0.111633	1.453066	-6.453624	2.460536
12374	0	2.302650	0.567550	11.222701	0.023010	0.005676	0.112230	1.444346	-6.470232	2.463722
12375	0	2.288263	0.555539	11.230576	0.022888	0.005554	0.112305	1.437417	-6.464600	2.466793
12376	0	2.279385	0.513708	11.170033	0.022816	0.005129	0.111696	1.437445	-6.442235	2.470696
12377	0	2.291375	0.556323	11.164014	0.022949	0.005554	0.111633	1.438233	-6.405852	2.472876
12378	0	2.270200	0.588771	11.049762	0.022757	0.005877	0.110487	1.441068	-6.349303	2.481207
12379	0	2.239472	0.569079	10.975400	0.022461	0.005676	0.109741	1.447508	-6.280190	2.478928
12380	0	2.200442	0.548236	10.807256	0.022086	0.005460	0.108057	1.462360	-6.193601	2.483362
12381	0	2.175738	0.520942	10.664645	0.021851	0.005188	0.106628	1.476279	-6.093480	2.483129
12382	0	2.119715	0.549366	10.381454	0.021302	0.005473	0.103794	1.489701	-5.977566	2.484209
12383	0	2.064353	0.539313	10.201061	0.020752	0.005371	0.101990	1.505134	-5.855843	2.488905
12384	0	2.006457	0.537579	9.979217	0.020173	0.005353	0.099771	1.521985	-5.731340	2.497748
12385	0	1.978974	0.552112	9.773761	0.019897	0.005493	0.097717	1.545317	-5.605147	2.510190
12386	0	1.933080	0.575377	9.594636	0.019442	0.005731	0.095925	1.563597	-5.472907	2.521731
12387	0	1.905859	0.569810	9.346529	0.019165	0.005676	0.093445	1.581075	-5.342504	2.528854
12388	0	1.830284	0.598914	9.142789	0.018407	0.005962	0.091409	1.605294	-5.212260	2.537002
12389	0	1.778847	0.582202	8.894571	0.017883	0.005798	0.088928	1.626636	-5.090221	2.544350
12390	0	1.711957	0.574179	8.751284	0.017208	0.005722	0.087497	1.643491	-4.974411	2.551546
12391	0	1.676881	0.569213	8.485305	0.016846	0.005676	0.084839	1.656149	-4.870606	2.563679
12392	0	1.632181	0.566036	8.316898	0.016390	0.005646	0.083157	1.667609	-4.776990	2.565139
12393	0	1.605480	0.580664	8.240830	0.016113	0.005798	0.082397	1.670785	-4.695687	2.572203
12394	0	1.564764	0.594053	8.053495	0.015694	0.005936	0.080526	1.669553	-4.630231	2.574303
12395	0	1.577193	0.598795	8.057301	0.015808	0.005981	0.080566	1.670769	-4.578821	2.574903
12396	0	1.516632	0.556892	7.930091	0.015187	0.005567	0.079297	1.666411	-4.548447	2.581317
12397	0	1.549141	0.598556	7.928661	0.015503	0.005981	0.079285	1.664736	-4.531725	2.583885
12398	0	1.511336	0.586760	7.989775	0.015113	0.005867	0.079898	1.658191	-4.532386	2.579757
12399	0	1.521062	0.628431	7.867202	0.015198	0.006287	0.078674	1.647713	-4.550866	2.584191
12400	0	1.518720	0.609220	7.951982	0.015162	0.006099	0.079524	1.631394	-4.586284	2.584279
12401	0	1.548152	0.597493	8.062033	0.015442	0.005981	0.080627	1.615436	-4.642397	2.580260
12402	0	1.600164	0.547118	8.170116	0.015949	0.005480	0.081711	1.596858	-4.715619	2.578128
12403	0	1.623885	0.566165	8.238578	0.016174	0.005676	0.082397	1.570371	-4.805002	2.581140
12404	0	1.686577	0.593790	8.364075	0.016793	0.005951	0.083654	1.546470	-4.903984	2.581328
12405	0	1.692785	0.577691	8.543445	0.016846	0.005798	0.085449	1.511919	-5.013775	2.580091
12406	0	1.753376	0.579592	8.729343	0.017441	0.005815	0.087311	1.481740	-5.135400	2.581717
12407	0	1.797943	0.584200	9.000885	0.017883	0.005859	0.090027	1.453887	-5.257417	2.580694
12408	0	1.842844	0.610532	9.192344	0.018324	0.006128	0.091943	1.419691	-5.387308	2.581167
12409	0	1.903140	0.577039	9.415672	0.018921	0.005798	0.094177	1.380293	-5.521425	2.576747
12410	0	1.913664	0.529150	9.576185	0.019023	0.005314	0.095783	1.348079	-5.657175	2.568297
12411	0	2.007171	0.528099	9.836723	0.019958	0.005310	0.098389	1.308868	-5.788738	2.565714
12412	0	2.060581	0.577391	10.082622	0.020495	0.005799	0.100847	1.274534	-5.913848	2.567606
12413	0	2.103911	0.547159	10.270208	0.020935	0.005493	0.102722	1.244877	-6.029660	2.566040
12414	0	2.173795	0.560559	10.497989	0.021636	0.005631	0.105000	1.211149	-6.140650	2.561605
12415	0	2.181833	0.559484	10.636698	0.021729	0.005615	0.106384	1.183460	-6.237146	2.559578
12416	0	2.211007	0.531153	10.718805	0.022031	0.005329	0.107203	1.158704	-6.321619	2.564568
12417	0	2.234591	0.541412	10.911784	0.022278	0.005432	0.109131	1.133799	-6.392871	2.565866
12418	0	2.234964	0.538182	11.019198	0.022293	0.005395	0.110203	1.113932	-6.451437	2.570899
12419	0	2.268356	0.548272	11.119852	0.022644	0.005493	0.111206	1.096860	-6.491919	2.571538
12420	0	2.274543	0.540583	11.210107	0.022723	0.005410	0.112105	1.085917	-6.514419	2.570282
12421	0	2.258443	0.536580	11.175534	0.022583	0.005371	0.111755	1.073744	-6.515641	2.574559
12422	0	2.263527	0.517936	11.224492	0.022647	0.005177	0.112243	1.069683	-6.503535	2.578449
12423	0	2.255787	0.519328	11.194330	0.022583	0.005188	0.111938	1.068002	-6.477563	2.583614
12424	0	2.254919	0.520494	11.110218	0.022593	0.005198	0.111094	1.068451	-6.431618	2.585830
12425	0	2.252568	0.599016	10.914223	0.022583	0.005981	0.109131	1.070212	-6.371156	2.594029
12426	0	2.209342	0.594706	10.812920	0.022164	0.005938	0.108115	1.072768	-6.295716	2.602597
12427	0	2.195089	0.605700	10.646161	0.022034	0.006042	0.106445	1.080760	-6.206332	2.611099
12428	0	2.171523	0.535845	10.515325	0.021809	0.005338	0.105135	1.095583	-6.104345	2.614551
12429	0	2.083697	0.477650	10.274139	0.020935	0.004761	0.102722	1.105405	-5.994712	2.620947
12430	0	2.082075	0.517018	10.070621	0.020926	0.005157	0.100685	1.112128	-5.875265	2.624888
12431	0	2.003640	0.545237	9.859212	0.020142	0.005432	0.098572	1.127799	-5.752806	2.627904
12432	0	1.958772	0.597773	9.673855	0.019691	0.005960	0.096719	1.141568	-5.630785	2.638334
12433	0	1.918580	0.606136	9.450186	0.019287	0.006042	0.094482	1.156686	-5.507708	2.647519
12434	0	1.844362	0.549311	9.240111	0.018539	0.005468	0.092383	1.179554	-5.388711	2.653227
12435	0	1.834166	0.581905	9.047127	0.018433	0.005798	0.090454	1.198100	-5.273335	2.659096
12436	0	1.737384	0.548533	8.836664	0.017461	0.005472	0.088350	1.207666	-5.160317	2.664980
12437	0	1.725700	0.501929	8.662344	0.017334	0.005005	0.086609	1.219314	-5.058292	2.666218
12438	0	1.699165	0.565005	8.506290	0.017060	0.005643	0.085050	1.221783	-4.965702	2.664546
12439	0	1.642505	0.556330	8.393342	0.016479	0.005554	0.083923	1.227197	-4.891099	2.670645
12440	0	1.632882	0.612422	8.266890	0.016372	0.006121	0.082661	1.225388	-4.831221	2.679352
12441	0	1.632129	0.574354	8.173286	0.016357	0.005737	0.081726	1.227454	-4.780251	2.684455
12442	0	1.595528	0.538373	8.088892	0.015981	0.005383	0.080884	1.222686	-4.743917	2.686275
12443	0	1.566994	0.579951	8.087462	0.015686	0.005798	0.080872	1.218032	-4.720802	2.687461
12444	0	1.583269	0.604191	8.087828	0.015837	0.006044	0.080877	1.208442	-4.714750	2.688296
12445	0	1.569795	0.603770	8.068652	0.015686	0.006042	0.080688	1.195844	-4.731189	2.692050
12446	0	1.572938	0.590163	8.061948	0.015710	0.005910	0.080623	1.178407	-4.758628	2.685616
12447	0	1.602310	0.530189	8.184244	0.015991	0.005310	0.081848	1.161479	-4.802863	2.684587
12448	0	1.634406	0.522232	8.317052	0.016300	0.005232	0.083179	1.143029	-4.862835	2.685268
12449	0	1.640654	0.572295	8.373161	0.016357	0.005737	0.083740	1.118252	-4.929528	2.686315
12450	0	1.682530	0.569254	8.511442	0.016762	0.005708	0.085126	1.092844	-5.014492	2.687043
12451	0	1.716023	0.572312	8.702323	0.017090	0.005737	0.087036	1.069264	-5.106606	2.688833
12452	0	1.755652	0.568637	8.882619	0.017477	0.005708	0.088840	1.037030	-5.208471	2.695053
12453	0	1.815209	0.595874	9.043846	0.018066	0.005981	0.090454	1.003718	-5.316521	2.690756
12454	0	1.863394	0.542842	9.229715	0.018546	0.005446	0.092314	0.976738	-5.425051	2.690449
12455	0	1.901599	0.504382	9.464767	0.018921	0.005066	0.094666	0.945506	-5.539704	2.686639
12456	0	1.933157	0.523799	9.632070	0.019237	0.005264	0.096338	0.909807	-5.652212	2.686195
12457	0	1.968859	0.534401	9.806571	0.019592	0.005371	0.098083	0.873780	-5.764247	2.683409
12458	0	2.061858	0.583614	10.034732	0.020521	0.005864	0.100366	0.837491	-5.875004	2.678241
12459	0	2.084333	0.565297	10.166719	0.020752	0.005676	0.101685	0.806765	-5.977492	2.677424
12460	0	2.102518	0.566878	10.340276	0.020938	0.005690	0.103419	0.779124	-6.073708	2.676350
12461	0	2.137998	0.553431	10.545388	0.021301	0.005554	0.105469	0.752853	-6.158743	2.678050
12462	0	2.152820	0.531784	10.676800	0.021461	0.005330	0.106781	0.734847	-6.230918	2.678997
12463	0	2.172312	0.493264	10.802157	0.021667	0.004944	0.108032	0.718028	-6.289520	2.677678
12464	0	2.188146	0.515851	10.867367	0.021840	0.005165	0.108682	0.705967	-6.332706	2.677414
12465	0	2.175674	0.524594	10.949162	0.021729	0.005249	0.109497	0.697373	-6.361770	2.682805
12466	0	2.228506	0.553896	10.991087	0.022273	0.005548	0.109913	0.683131	-6.373787	2.686620
12467	0	2.245909	0.573510	10.955860	0.022461	0.005737	0.109558	0.675301	-6.371343	2.693294
12468	0	2.243833	0.561463	10.901244	0.022457	0.005610	0.109009	0.673999	-6.351132	2.696550
12469	0	2.236608	0.507041	10.919862	0.022400	0.005066	0.109192	0.672963	-6.315200	2.698700
12470	0	2.216232	0.526642	10.854225	0.022210	0.005258	0.108533	0.676348	-6.264297	2.701767
12471	0	2.167016	0.513994	10.779922	0.021729	0.005127	0.107788	0.684048	-6.201804	2.708650
12472	0	2.148992	0.546676	10.580820	0.021553	0.005457	0.105796	0.688605	-6.132937	2.717223
12473	0	2.116306	0.538851	10.475106	0.021240	0.005371	0.104736	0.701393	-6.048059	2.723167
12474	0	2.069876	0.542126	10.264494	0.020783	0.005404	0.102629	0.713910	-5.953159	2.722296
12475	0	2.029751	0.508379	10.096904	0.020386	0.005066	0.100952	0.727843	-5.852559	2.729865
12476	0	2.012216	0.511877	9.929389	0.020212	0.005100	0.099277	0.742881	-5.748241	2.734393
12477	0	1.980085	0.545240	9.736965	0.019897	0.005432	0.097351	0.760316	-5.634088	2.742124
12478	0	1.949406	0.598306	9.526840	0.019586	0.005960	0.095251	0.782213	-5.523531	2.749964
12479	0	1.852311	0.581962	9.425523	0.018616	0.005798	0.094238	0.801738	-5.410546	2.754030
12480	0	1.835098	0.573606	9.154090	0.018435	0.005717	0.091525	0.819019	-5.304330	2.760502
12481	0	1.768016	0.557697	8.991937	0.017761	0.005554	0.089905	0.841779	-5.200603	2.766618
12482	0	1.746983	0.530953	8.835958	0.017541	0.005293	0.088346	0.857312	-5.107951	2.772899
12483	0	1.714567	0.532405	8.729247	0.017212	0.005310	0.087280	0.869758	-5.020514	2.780349
12484	0	1.672087	0.528895	8.530017	0.016777	0.005276	0.085290	0.881721	-4.944630	2.784313
12485	0	1.667561	0.580913	8.423730	0.016724	0.005798	0.084229	0.890752	-4.878884	2.787143
12486	0	1.628566	0.594906	8.333598	0.016323	0.005941	0.083329	0.895845	-4.827001	2.788452
12487	0	1.614893	0.556286	8.356146	0.016174	0.005554	0.083557	0.902386	-4.791777	2.788084
12488	0	1.616879	0.570068	8.277387	0.016185	0.005692	0.082771	0.908543	-4.769093	2.791615
12489	0	1.586813	0.555517	8.203138	0.015869	0.005554	0.082031	0.905024	-4.767031	2.798254
12490	0	1.581041	0.579583	8.105411	0.015806	0.005799	0.081055	0.895426	-4.772378	2.800774
12491	0	1.576603	0.573342	8.105128	0.015747	0.005737	0.081055	0.885416	-4.798568	2.802327
12492	0	1.593578	0.566435	8.250664	0.015907	0.005668	0.082512	0.876364	-4.837452	2.806252
12493	0	1.621276	0.548494	8.373334	0.016174	0.005493	0.083740	0.860903	-4.889429	2.806350
12494	0	1.641987	0.558981	8.463305	0.016374	0.005598	0.084641	0.845608	-4.951381	2.806703
12495	0	1.696669	0.596816	8.586557	0.016907	0.005981	0.085876	0.824038	-5.030608	2.808990
12496	0	1.740273	0.569434	8.687826	0.017333	0.005710	0.086891	0.800165	-5.121774	2.811228
12497	0	1.777221	0.560007	8.744976	0.017700	0.005615	0.087463	0.776672	-5.215407	2.812555
12498	0	1.793343	0.562934	8.998320	0.017848	0.005645	0.089999	0.753453	-5.323488	2.810969
12499	0	1.846087	0.590495	9.074218	0.018372	0.005920	0.090759	0.730480	-5.435494	2.811673
12500	0	1.877133	0.550498	9.357492	0.018678	0.005522	0.093593	0.706510	-5.549534	2.806231
12501	0	1.932581	0.498756	9.580605	0.019226	0.005005	0.095825	0.682452	-5.668235	2.799735
12502	0	1.958827	0.525387	9.711011	0.019489	0.005275	0.097129	0.654496	-5.784376	2.797648
12503	0	2.005489	0.547756	9.922461	0.019958	0.005493	0.099243	0.633042	-5.895023	2.797782
12504	0	2.085940	0.580846	10.089453	0.020764	0.005827	0.100913	0.608683	-6.002277	2.798119
12505	0	2.090021	0.590771	10.209475	0.020813	0.005920	0.102112	0.590954	-6.099586	2.793733
12506	0	2.125846	0.557465	10.450163	0.021174	0.005589	0.104518	0.572141	-6.191014	2.798719
12507	0	2.167667	0.517555	10.582122	0.021606	0.005188	0.105835	0.555064	-6.266478	2.795693
12508	0	2.162791	0.490750	10.719902	0.021565	0.004918	0.107211	0.540026	-6.332672	2.794169
12509	0	2.202053	0.505766	10.820599	0.021973	0.005066	0.108215	0.527425	-6.382784	2.793329
12510	0	2.228917	0.540654	10.886048	0.022252	0.005415	0.108868	0.514573	-6.421159	2.797740
12511	0	2.229999	0.560523	10.906581	0.022278	0.005615	0.109070	0.500048	-6.443798	2.799583
12512	0	2.208501	0.541693	11.028036	0.022079	0.005411	0.110282	0.501692	-6.449940	2.801468
12513	0	2.239242	0.531543	10.943731	0.022400	0.005310	0.109436	0.503003	-6.441576	2.795411
12514	0	2.254813	0.563316	10.986884	0.022568	0.005626	0.109865	0.506206	-6.420494	2.798010
12515	0	2.254795	0.556733	10.889332	0.022583	0.005554	0.108887	0.515321	-6.383019	2.798987
12516	0	2.209701	0.565585	10.848114	0.022146	0.005641	0.108472	0.526241	-6.330480	2.798517
12517	0	2.178835	0.544570	10.712869	0.021851	0.005432	0.107117	0.535853	-6.263302	2.801731
12518	0	2.116688	0.516930	10.666476	0.021238	0.005154	0.106651	0.547676	-6.185929	2.805145
12519	0	2.103964	0.533362	10.505608	0.021118	0.005310	0.105042	0.568143	-6.099628	2.813301
12520	0	2.093392	0.543863	10.313433	0.021025	0.005417	0.103117	0.587096	-5.998166	2.816847
12521	0	2.054329	0.570085	10.066331	0.020630	0.005676	0.100647	0.609830	-5.899002	2.820955
12522	0	2.042625	0.550406	9.941549	0.020519	0.005480	0.099398	0.632505	-5.791268	2.821434
12523	0	2.004947	0.563638	9.749093	0.020142	0.005615	0.097473	0.652140	-5.682426	2.823719
12524	0	1.950055	0.567944	9.545010	0.019594	0.005656	0.095432	0.674726	-5.569498	2.825188
12525	0	1.913346	0.582161	9.352343	0.019226	0.005798	0.093506	0.697985	-5.455481	2.830035
12526	0	1.840942	0.531472	9.190720	0.018495	0.005294	0.091891	0.718880	-5.348670	2.836260
12527	0	1.798626	0.551207	8.912638	0.018066	0.005493	0.089111	0.738131	-5.245109	2.839022
12528	0	1.734958	0.572932	8.811518	0.017420	0.005713	0.088102	0.753873	-5.153243	2.841420
12529	0	1.732775	0.562814	8.723181	0.017395	0.005615	0.087219	0.766055	-5.064263	2.846774
12530	0	1.696386	0.553306	8.572703	0.017018	0.005518	0.085717	0.781526	-4.991028	2.844616
12531	0	1.667297	0.599659	8.484777	0.016724	0.005981	0.084839	0.797340	-4.922067	2.847446
12532	0	1.652785	0.620754	8.351912	0.016562	0.006194	0.083513	0.811329	-4.874006	2.850079
12533	0	1.632850	0.635438	8.240268	0.016357	0.006348	0.082397	0.816480	-4.833133	2.853767
12534	0	1.609844	0.587997	8.234884	0.016116	0.005872	0.082346	0.823787	-4.807868	2.856380
12535	0	1.604111	0.592017	8.203345	0.016052	0.005920	0.082031	0.819618	-4.791570	2.860631
12536	0	1.602881	0.567860	8.209598	0.016029	0.005675	0.082096	0.820410	-4.790185	2.860633
12537	0	1.606386	0.586075	8.154058	0.016052	0.005859	0.081543	0.818744	-4.805775	2.862982
12538	0	1.603693	0.567790	8.269251	0.016014	0.005678	0.082697	0.814917	-4.836551	2.870028
12539	0	1.632994	0.592061	8.385577	0.016296	0.005920	0.083862	0.811841	-4.881735	2.868432
12540	0	1.677089	0.616289	8.475563	0.016730	0.006165	0.084764	0.806392	-4.935862	2.868553
12541	0	1.690033	0.603677	8.507259	0.016846	0.006042	0.085083	0.795736	-5.008678	2.867819
12542	0	1.695741	0.625829	8.682128	0.016896	0.006274	0.086832	0.771993	-5.088509	2.868677
12543	0	1.728113	0.627051	8.769507	0.017212	0.006287	0.087708	0.748340	-5.178061	2.869314
12544	0	1.754821	0.593062	8.968283	0.017475	0.005948	0.089696	0.723500	-5.270649	2.866646
12545	0	1.790626	0.559927	9.190361	0.017822	0.005615	0.091919	0.701101	-5.374558	2.865419
12546	0	1.832115	0.538179	9.309249	0.018236	0.005399	0.093108	0.677769	-5.478373	2.864730
12547	0	1.895027	0.535474	9.531992	0.018860	0.005371	0.095337	0.655679	-5.586245	2.864419
12548	0	1.931792	0.568630	9.681028	0.019226	0.005704	0.096828	0.632406	-5.694088	2.866410
12549	0	1.992846	0.595873	9.885983	0.019836	0.005981	0.098877	0.603775	-5.799865	2.868242
12550	0	2.034843	0.616063	9.974147	0.020266	0.006179	0.099757	0.580432	-5.894238	2.866802
12551	0	2.101747	0.602670	10.179061	0.020935	0.006042	0.101807	0.560229	-5.986253	2.864425
12552	0	2.099586	0.568883	10.346850	0.020919	0.005705	0.103483	0.540005	-6.070841	2.859818
12553	0	2.088546	0.554124	10.423425	0.020813	0.005554	0.104248	0.523048	-6.149629	2.867334
12554	0	2.156905	0.484731	10.555021	0.021508	0.004856	0.105562	0.510796	-6.214978	2.864207
12555	0	2.146931	0.499466	10.716901	0.021423	0.005005	0.107178	0.496979	-6.263381	2.867442
12556	0	2.174391	0.564895	10.782228	0.021699	0.005655	0.107831	0.487361	-6.310419	2.866810
12557	0	2.175433	0.598300	10.802695	0.021729	0.005981	0.108032	0.485781	-6.336972	2.872536
12558	0	2.203600	0.580250	10.777415	0.022024	0.005801	0.107777	0.484055	-6.348945	2.866062
12559	0	2.197153	0.580040	10.852063	0.021973	0.005798	0.108521	0.482868	-6.346974	2.870159
12560	0	2.189182	0.580392	10.834073	0.021909	0.005802	0.108337	0.481281	-6.328269	2.875093
12561	0	2.188211	0.567790	10.785503	0.021912	0.005676	0.107849	0.479485	-6.296121	2.880519
12562	0	2.175558	0.556104	10.664698	0.021791	0.005557	0.106640	0.480179	-6.256800	2.884286
12563	0	2.149641	0.513747	10.614957	0.021545	0.005127	0.106140	0.487752	-6.203151	2.888763
12564	0	2.114685	0.521698	10.500967	0.021204	0.005208	0.104999	0.493713	-6.140011	2.894830
12565	0	2.080561	0.526778	10.328434	0.020874	0.005249	0.103271	0.510525	-6.063415	2.895676
12566	0	2.054332	0.591703	10.184500	0.020617	0.005896	0.101831	0.530534	-5.980372	2.897105
12567	0	2.030727	0.605723	10.066196	0.020386	0.006042	0.100647	0.543304	-5.890314	2.901056
12568	0	2.021706	0.621113	9.837176	0.020293	0.006193	0.098357	0.560198	-5.800926	2.902571
12569	0	1.975368	0.624047	9.700081	0.019836	0.006226	0.096985	0.573756	-5.702504	2.905122
12570	0	1.929122	0.596034	9.471125	0.019369	0.005949	0.094696	0.583520	-5.607450	2.912238
12571	0	1.866326	0.568996	9.345892	0.018738	0.005676	0.093445	0.596371	-5.515303	2.918131
12572	0	1.845170	0.535071	9.208358	0.018530	0.005337	0.092069	0.609774	-5.417282	2.922111
12573	0	1.811891	0.544540	9.010112	0.018188	0.005432	0.090088	0.622784	-5.328099	2.925307
12574	0	1.774611	0.607826	8.866033	0.017807	0.006068	0.088649	0.632037	-5.248761	2.925596
12575	0	1.752181	0.592717	8.771834	0.017578	0.005920	0.087708	0.637281	-5.174466	2.928526
12576	0	1.741999	0.606308	8.615063	0.017467	0.006055	0.086142	0.644667	-5.110558	2.931201
12577	0	1.729256	0.617294	8.515186	0.017334	0.006165	0.085144	0.652492	-5.054144	2.932344
12578	0	1.691686	0.606620	8.449223	0.016946	0.006059	0.084487	0.659385	-5.014101	2.934576
12579	0	1.664129	0.580250	8.386625	0.016663	0.005798	0.083862	0.661919	-4.984327	2.933495
12580	0	1.648592	0.562242	8.405536	0.016498	0.005623	0.084053	0.658369	-4.967649	2.933726
12581	0	1.629447	0.549484	8.380153	0.016296	0.005493	0.083801	0.657787	-4.964287	2.933541
12582	0	1.623878	0.561489	8.367782	0.016231	0.005618	0.083679	0.650733	-4.974809	2.930065
12583	0	1.643372	0.573112	8.355455	0.016418	0.005737	0.083557	0.639733	-4.994958	2.928685
12584	0	1.690014	0.602646	8.427923	0.016876	0.006029	0.084284	0.633633	-5.026559	2.932206
12585	0	1.669697	0.609772	8.525981	0.016663	0.006104	0.085266	0.623532	-5.072006	2.928578
12586	0	1.683371	0.583661	8.561155	0.016792	0.005847	0.085619	0.607512	-5.126429	2.932605
12587	0	1.750271	0.584421	8.672258	0.017456	0.005859	0.086731	0.585520	-5.187075	2.936039
12588	0	1.773246	0.569161	8.835066	0.017673	0.005706	0.088362	0.565197	-5.263794	2.939268
12589	0	1.782538	0.535567	8.989302	0.017761	0.005371	0.089905	0.543707	-5.344739	2.935837
12590	0	1.832794	0.557049	9.120939	0.018257	0.005584	0.091223	0.525221	-5.432754	2.937058
12591	0	1.844675	0.541305	9.300382	0.018372	0.005432	0.093018	0.500028	-5.524417	2.939011
12592	0	1.884839	0.555298	9.511092	0.018769	0.005576	0.095125	0.470541	-5.618786	2.940043
12593	0	1.918226	0.571500	9.587195	0.019104	0.005737	0.095886	0.442271	-5.711327	2.942264
12594	0	1.989179	0.578951	9.748898	0.019813	0.005814	0.097504	0.412434	-5.803475	2.942469
12595	0	2.028023	0.571833	9.977784	0.020203	0.005737	0.099792	0.388975	-5.891632	2.944714
12596	0	2.067512	0.567468	10.127471	0.020604	0.005698	0.101288	0.360746	-5.971056	2.944408
12597	0	2.064251	0.559609	10.197592	0.020569	0.005615	0.101990	0.337565	-6.052957	2.943587
12598	0	2.114742	0.531615	10.316965	0.021084	0.005332	0.103182	0.318140	-6.122661	2.947940
12599	0	2.117590	0.505162	10.460328	0.021118	0.005066	0.104614	0.300547	-6.185006	2.952233
12600	0	2.146039	0.502146	10.470521	0.021417	0.005036	0.104713	0.282297	-6.232024	2.952995
12601	0	2.127792	0.517472	10.601116	0.021240	0.005188	0.106018	0.265926	-6.271915	2.953481
12602	0	2.182817	0.588228	10.703717	0.021805	0.005893	0.107041	0.252528	-6.296017	2.956457
12603	0	2.223043	0.567460	10.735811	0.022217	0.005676	0.107361	0.248378	-6.309692	2.959656
12604	0	2.206126	0.542117	10.741634	0.022060	0.005428	0.107416	0.238418	-6.309766	2.961233
12605	0	2.195753	0.530405	10.760837	0.021973	0.005310	0.107605	0.229550	-6.292800	2.964206
12606	0	2.185730	0.529462	10.731053	0.021881	0.005298	0.107306	0.223735	-6.266528	2.966864
12607	0	2.187498	0.537386	10.620859	0.021912	0.005371	0.106201	0.224027	-6.226216	2.966141
12608	0	2.142668	0.519338	10.604151	0.021472	0.005193	0.106032	0.221850	-6.176308	2.976332
12609	0	2.112030	0.519679	10.486985	0.021179	0.005188	0.104858	0.228505	-6.111134	2.978422
12610	0	2.105913	0.552609	10.312272	0.021124	0.005510	0.103110	0.242861	-6.038298	2.985286
12611	0	2.062185	0.575063	10.151477	0.020691	0.005737	0.101501	0.254806	-5.959537	2.988024
12612	0	2.060298	0.577671	9.977165	0.020677	0.005763	0.099757	0.267339	-5.874059	2.995687
12613	0	2.011780	0.544552	9.913763	0.020203	0.005432	0.099121	0.279622	-5.775203	2.998966
12614	0	2.013750	0.559629	9.800948	0.020218	0.005580	0.097994	0.295518	-5.680407	3.003092
12615	0	1.908679	0.532315	9.590112	0.019165	0.005310	0.095886	0.308015	-5.586039	3.010081
12616	0	1.856306	0.535041	9.446514	0.018644	0.005335	0.094450	0.323663	-5.486568	3.018476
12617	0	1.854634	0.526160	9.211534	0.018616	0.005249	0.092102	0.336268	-5.399484	3.020356
12618	0	1.798293	0.540879	9.116301	0.018051	0.005396	0.091150	0.349452	-5.312963	3.022889
12619	0	1.782095	0.587069	8.985541	0.017883	0.005859	0.089844	0.360932	-5.232575	3.028547
12620	0	1.752085	0.570817	8.798533	0.017578	0.005698	0.087975	0.371046	-5.157214	3.030810
12621	0	1.752580	0.580749	8.753431	0.017578	0.005798	0.087524	0.380240	-5.087807	3.037521
12622	0	1.706411	0.576335	8.559871	0.017109	0.005754	0.085590	0.389422	-5.026979	3.041725
12623	0	1.663056	0.568022	8.515005	0.016663	0.005676	0.085144	0.392250	-4.983141	3.040502
12624	0	1.632582	0.574958	8.479450	0.016355	0.005745	0.084789	0.396068	-4.943471	3.042959
12625	0	1.646313	0.537135	8.380447	0.016479	0.005371	0.083801	0.394165	-4.920283	3.043557
12626	0	1.613313	0.543314	8.332034	0.016142	0.005432	0.083319	0.393371	-4.907445	3.043040
12627	0	1.648145	0.530649	8.355697	0.016479	0.005310	0.083557	0.386497	-4.909247	3.044466
12628	0	1.636965	0.548141	8.349376	0.016361	0.005486	0.083495	0.378940	-4.919803	3.049044
12629	0	1.662363	0.566937	8.300387	0.016602	0.005676	0.083008	0.367727	-4.949268	3.052384
12630	0	1.655387	0.571437	8.439783	0.016524	0.005723	0.084403	0.354409	-4.988422	3.054359
12631	0	1.682565	0.554621	8.531960	0.016785	0.005554	0.085327	0.342179	-5.042424	3.058562
12632	0	1.698261	0.582883	8.670606	0.016929	0.005842	0.086716	0.323213	-5.112878	3.053861
12633	0	1.708217	0.571941	8.763728	0.017029	0.005737	0.087646	0.298607	-5.181654	3.054148
12634	0	1.744549	0.531882	8.828681	0.017380	0.005335	0.088299	0.276669	-5.266016	3.053627
12635	0	1.777016	0.547820	9.013608	0.017700	0.005493	0.090149	0.256504	-5.353806	3.060346
12636	0	1.809617	0.538506	9.169613	0.018025	0.005401	0.091709	0.235892	-5.441174	3.064878
12637	0	1.875289	0.553598	9.324754	0.018677	0.005554	0.093262	0.212501	-5.533665	3.068065
12638	0	1.896982	0.556300	9.419385	0.018891	0.005578	0.094209	0.193188	-5.628250	3.065192
12639	0	1.954997	0.577840	9.599331	0.019470	0.005798	0.096008	0.168460	-5.722427	3.066785
12640	0	1.947076	0.549783	9.724372	0.019387	0.005513	0.097260	0.149378	-5.819908	3.065458
12641	0	2.021783	0.541288	9.928977	0.020142	0.005432	0.099304	0.126208	-5.906975	3.064100
12642	0	2.043461	0.567701	10.121349	0.020358	0.005697	0.101228	0.102341	-5.992662	3.063488
12643	0	2.051720	0.528853	10.222090	0.020447	0.005310	0.102234	0.077207	-6.070635	3.064866
12644	0	2.083363	0.531241	10.286668	0.020771	0.005327	0.102879	0.059520	-6.139358	3.069650
12645	0	2.130017	0.547802	10.490808	0.021240	0.005493	0.104919	0.041775	-6.203803	3.073797
12646	0	2.122447	0.526947	10.543684	0.021177	0.005279	0.105446	0.030557	-6.254189	3.073182
12647	0	2.183081	0.573248	10.625400	0.021790	0.005737	0.106262	0.023869	-6.297635	3.079283
12648	0	2.178357	0.553585	10.684905	0.021750	0.005544	0.106855	0.014050	-6.332260	3.078841
12649	0	2.192379	0.554855	10.741968	0.021912	0.005554	0.107422	0.006496	-6.344401	3.076756
12650	0	2.194198	0.554260	10.772096	0.021935	0.005543	0.107722	0.004630	-6.350401	3.078777
12651	0	2.172442	0.531046	10.736165	0.021729	0.005310	0.107361	0.003300	-6.345114	3.080297
12652	0	2.181643	0.507233	10.706153	0.021842	0.005066	0.107057	0.008213	-6.316889	3.080174
12653	0	2.181739	0.525887	10.639061	0.021851	0.005249	0.106384	0.016806	-6.280353	3.076375
12654	0	2.149239	0.491374	10.579540	0.021540	0.004902	0.105786	0.027467	-6.228266	3.076800
12655	0	2.143832	0.507956	10.450099	0.021484	0.005066	0.104492	0.040237	-6.176915	3.076493
12656	0	2.090874	0.553169	10.262747	0.020967	0.005520	0.102616	0.051188	-6.111512	3.078122
12657	0	2.056315	0.581556	10.212430	0.020630	0.005798	0.102112	0.068102	-6.035743	3.081033
12658	0	2.054972	0.554525	10.080724	0.020620	0.005527	0.100794	0.086925	-5.954585	3.083734
12659	0	2.013069	0.545151	9.925673	0.020203	0.005432	0.099243	0.106805	-5.870576	3.089562
12660	0	1.980241	0.524601	9.812432	0.019877	0.005226	0.098110	0.127504	-5.782044	3.094054
12661	0	1.933462	0.532722	9.657164	0.019409	0.005310	0.096558	0.145433	-5.692692	3.097054
12662	0	1.913316	0.541969	9.531619	0.019200	0.005404	0.095304	0.161384	-5.611076	3.099160
12663	0	1.866306	0.562930	9.358100	0.018738	0.005615	0.093567	0.176227	-5.518681	3.102178
12664	0	1.827941	0.553856	9.220193	0.018346	0.005521	0.092190	0.195903	-5.435300	3.103621
12665	0	1.818442	0.593843	9.046604	0.018250	0.005920	0.090454	0.216352	-5.352036	3.104980
12666	0	1.788004	0.559939	8.969424	0.017937	0.005589	0.089684	0.226868	-5.278762	3.106963
12667	0	1.734169	0.581224	8.808334	0.017395	0.005798	0.088074	0.242779	-5.208591	3.107628
12668	0	1.743213	0.595494	8.700169	0.017472	0.005947	0.086994	0.251151	-5.154817	3.109792
12669	0	1.705563	0.586974	8.649287	0.017090	0.005859	0.086487	0.262954	-5.108472	3.115594
12670	0	1.693301	0.582873	8.601463	0.016960	0.005818	0.086010	0.274904	-5.071474	3.116259
12671	0	1.670293	0.507090	8.472058	0.016724	0.005066	0.084717	0.279946	-5.042540	3.118677
12672	0	1.661053	0.544638	8.466412	0.016621	0.005442	0.084662	0.284736	-5.027824	3.123863
12673	0	1.659829	0.549470	8.410699	0.016602	0.005493	0.084106	0.285380	-5.022464	3.124057
12674	0	1.653836	0.604733	8.471673	0.016534	0.006045	0.084718	0.286692	-5.027626	3.124816
12675	0	1.637591	0.567099	8.471358	0.016357	0.005676	0.084717	0.278428	-5.051632	3.125507
12676	0	1.690489	0.554308	8.549826	0.016883	0.005543	0.085503	0.277686	-5.080224	3.123240
12677	0	1.700181	0.554855	8.623634	0.016968	0.005554	0.086243	0.269231	-5.124395	3.125326
12678	0	1.738427	0.577514	8.713707	0.017342	0.005786	0.087145	0.254263	-5.179516	3.123355
12679	0	1.732182	0.572653	8.830900	0.017273	0.005737	0.088318	0.239571	-5.241957	3.121350
12680	0	1.791372	0.540230	8.963141	0.017860	0.005410	0.089642	0.228750	-5.309127	3.120317
12681	0	1.800000	0.542619	9.056549	0.017944	0.005432	0.090576	0.220495	-5.378583	3.119300
12682	0	1.824180	0.553289	9.164093	0.018179	0.005542	0.091653	0.208731	-5.456217	3.117153
12683	0	1.880332	0.584615	9.312728	0.018738	0.005859	0.093140	0.191951	-5.535794	3.117138
12684	0	1.924139	0.600269	9.462719	0.019176	0.006015	0.094640	0.176740	-5.614556	3.114999
12685	0	1.960363	0.548281	9.611624	0.019531	0.005493	0.096130	0.163891	-5.699818	3.115352
12686	0	1.944093	0.545954	9.767583	0.019373	0.005471	0.097689	0.149610	-5.778496	3.118278
12687	0	2.014392	0.578508	9.862068	0.020081	0.005798	0.098633	0.133690	-5.851080	3.118840
12688	0	2.021858	0.557682	10.073077	0.020148	0.005588	0.100744	0.120974	-5.930160	3.113573
12689	0	2.026041	0.529968	10.149050	0.020203	0.005310	0.101501	0.108638	-5.994401	3.113775
12690	0	2.043768	0.545990	10.274947	0.020380	0.005471	0.102760	0.095444	-6.057778	3.110295
12691	0	2.092211	0.536028	10.344544	0.020874	0.005371	0.103455	0.082834	-6.110107	3.107890
12692	0	2.088234	0.540840	10.464971	0.020849	0.005410	0.104656	0.079923	-6.145367	3.109940
12693	0	2.127027	0.548333	10.473075	0.021240	0.005493	0.104736	0.068367	-6.177223	3.110462
12694	0	2.156336	0.546910	10.508743	0.021544	0.005473	0.105091	0.063032	-6.196879	3.109696
12695	0	2.143215	0.574068	10.540574	0.021423	0.005737	0.105408	0.065566	-6.205495	3.110295
12696	0	2.131292	0.544658	10.619711	0.021318	0.005439	0.106196	0.072690	-6.198625	3.109834
12697	0	2.129410	0.568005	10.546999	0.021301	0.005676	0.105469	0.075528	-6.189807	3.113202
12698	0	2.114402	0.556958	10.535232	0.021165	0.005561	0.105349	0.083662	-6.166232	3.110503
12699	0	2.115350	0.526142	10.486297	0.021179	0.005249	0.104858	0.095728	-6.137185	3.112230
12700	0	2.090497	0.522448	10.395880	0.020945	0.005212	0.103951	0.108143	-6.092618	3.110616
12701	0	2.095334	0.551127	10.279096	0.020996	0.005493	0.102783	0.126609	-6.043954	3.115002
12702	0	2.079782	0.554334	10.238087	0.020849	0.005528	0.102371	0.141548	-5.985382	3.120800
12703	0	2.014542	0.538622	10.114587	0.020203	0.005371	0.101135	0.156946	-5.919597	3.123290
12704	0	2.027224	0.571826	9.945920	0.020334	0.005706	0.099447	0.169511	-5.847079	3.130437
12705	0	1.982795	0.569725	9.821842	0.019897	0.005676	0.098206	0.192074	-5.765072	3.132675
12706	0	1.908014	0.567071	9.641151	0.019151	0.005656	0.096398	0.207448	-5.680188	3.136996
12707	0	1.903808	0.532979	9.473873	0.019104	0.005310	0.094727	0.229431	-5.599518	3.140020
12708	0	1.872521	0.517856	9.384714	0.018790	0.005165	0.093835	0.244089	-5.519083	3.146051
12709	0	1.855312	0.556946	9.217480	0.018616	0.005554	0.092163	0.261273	-5.440249	3.151473
12710	0	1.807030	0.590070	9.079147	0.018126	0.005889	0.090781	0.274455	-5.369468	3.157602
12711	0	1.789368	0.580857	9.003628	0.017944	0.005798	0.090027	0.285909	-5.304085	3.158376
12712	0	1.785835	0.601222	8.840578	0.017905	0.006001	0.088397	0.298284	-5.242476	3.157180
12713	0	1.778586	0.592683	8.783654	0.017822	0.005920	0.087830	0.305312	-5.193895	3.163557
12714	0	1.716544	0.557526	8.729997	0.017200	0.005567	0.087294	0.315290	-5.146909	3.167497
12715	0	1.706250	0.580168	8.569858	0.017090	0.005798	0.085693	0.318542	-5.109266	3.172639
12716	0	1.671316	0.599548	8.564444	0.016729	0.005987	0.085642	0.328457	-5.086663	3.173443
12717	0	1.646958	0.561593	8.477971	0.016479	0.005615	0.084778	0.328414	-5.072392	3.170692
12718	0	1.694461	0.567916	8.508636	0.016948	0.005677	0.085086	0.330076	-5.067098	3.174073
12719	0	1.703252	0.592113	8.563154	0.017029	0.005920	0.085632	0.330194	-5.070983	3.177258
12720	0	1.692840	0.586163	8.581048	0.016913	0.005860	0.085814	0.331162	-5.089980	3.177796
12721	0	1.686693	0.610378	8.538397	0.016846	0.006104	0.085388	0.330844	-5.117421	3.178856
12722	0	1.722125	0.591595	8.604466	0.017193	0.005920	0.086050	0.324397	-5.154176	3.180180
12723	0	1.749379	0.591246	8.751742	0.017456	0.005920	0.087524	0.313640	-5.202569	3.178142
12724	0	1.776000	0.589770	8.811174	0.017715	0.005904	0.088120	0.304896	-5.260601	3.180170
12725	0	1.781315	0.585054	8.910155	0.017761	0.005859	0.089111	0.293327	-5.326419	3.175915
12726	0	1.792311	0.558580	9.048455	0.017866	0.005597	0.090495	0.278870	-5.397503	3.175340
12727	0	1.843328	0.523411	9.178536	0.018372	0.005249	0.091797	0.260231	-5.473484	3.174165
12728	0	1.850057	0.581628	9.261611	0.018435	0.005829	0.092628	0.244647	-5.554155	3.171778
12729	0	1.917350	0.596340	9.416428	0.019104	0.005981	0.094177	0.222802	-5.637615	3.170802
12730	0	1.949179	0.587063	9.566428	0.019428	0.005883	0.095676	0.207692	-5.712650	3.170429
12731	0	1.984466	0.609270	9.703245	0.019775	0.006104	0.097046	0.194903	-5.793423	3.168388
12732	0	2.004543	0.594663	9.834775	0.019977	0.005959	0.098361	0.180979	-5.872470	3.169820
12733	0	2.014623	0.590776	9.984104	0.020081	0.005920	0.099854	0.166427	-5.946753	3.170086
12734	0	2.058234	0.575538	10.134159	0.020518	0.005772	0.101354	0.148030	-6.017984	3.174223
12735	0	2.062430	0.535967	10.246749	0.020569	0.005371	0.102478	0.135060	-6.078842	3.179979
12736	0	2.078779	0.546154	10.293525	0.020741	0.005469	0.102944	0.126158	-6.130446	3.180404
12737	0	2.097856	0.579007	10.411768	0.020935	0.005798	0.104126	0.116759	-6.177213	3.183351
12738	0	2.117610	0.577319	10.520160	0.021145	0.005781	0.105207	0.107789	-6.210306	3.178871
12739	0	2.120165	0.597784	10.503718	0.021179	0.005981	0.105042	0.103395	-6.233770	3.179170
12740	0	2.166593	0.590776	10.606685	0.021651	0.005913	0.106070	0.097453	-6.248485	3.183058
12741	0	2.154844	0.579511	10.607866	0.021545	0.005798	0.106079	0.093448	-6.250823	3.179709
12742	0	2.160120	0.584909	10.601859	0.021612	0.005853	0.106016	0.088877	-6.237906	3.182330
12743	0	2.140258	0.561661	10.541186	0.021423	0.005615	0.105408	0.089637	-6.214426	3.178759
12744	0	2.117170	0.531331	10.529855	0.021198	0.005312	0.105293	0.090234	-6.184450	3.182226
12745	0	2.108142	0.519182	10.480457	0.021118	0.005188	0.104797	0.093451	-6.143214	3.186330
12746	0	2.099888	0.544740	10.335590	0.021046	0.005439	0.103347	0.101920	-6.090362	3.185892
12747	0	2.106624	0.587547	10.254883	0.021118	0.005859	0.102539	0.118616	-6.031231	3.193050
12748	0	2.046945	0.571587	10.159176	0.020527	0.005708	0.101581	0.126574	-5.965283	3.200967
12749	0	2.026296	0.562475	10.059787	0.020325	0.005615	0.100586	0.136187	-5.893870	3.206178
12750	0	2.006911	0.582434	9.885310	0.020142	0.005816	0.098839	0.144045	-5.808669	3.215472
12751	0	1.994988	0.568508	9.718179	0.020020	0.005676	0.097168	0.153188	-5.725471	3.220135
12752	0	1.944451	0.515593	9.604868	0.019515	0.005144	0.096035	0.165983	-5.640330	3.223237
12753	0	1.903524	0.538625	9.461750	0.019104	0.005371	0.094604	0.183000	-5.556110	3.224155
12754	0	1.853397	0.547567	9.360426	0.018601	0.005462	0.093592	0.198788	-5.472526	3.228417
12755	0	1.836860	0.550469	9.211416	0.018433	0.005493	0.092102	0.211875	-5.391888	3.231597
12756	0	1.812392	0.583112	9.085541	0.018184	0.005820	0.090844	0.224357	-5.315488	3.234832
12757	0	1.801550	0.599250	8.997530	0.018066	0.005981	0.089966	0.237307	-5.249686	3.236727
12758	0	1.755357	0.595344	8.883248	0.017599	0.005941	0.088824	0.251766	-5.190157	3.233542
12759	0	1.735671	0.568493	8.740940	0.017395	0.005676	0.087402	0.262151	-5.139079	3.231550
12760	0	1.704210	0.594194	8.711652	0.017075	0.005937	0.087111	0.268302	-5.095316	3.233823
12761	0	1.669418	0.585983	8.637041	0.016724	0.005859	0.086365	0.268191	-5.055275	3.234411
12762	0	1.676750	0.579643	8.564668	0.016787	0.005798	0.085643	0.265058	-5.028738	3.234656
12763	0	1.664828	0.573874	8.520778	0.016663	0.005737	0.085205	0.266389	-5.008450	3.236148
12764	0	1.681427	0.585836	8.478336	0.016817	0.005861	0.084783	0.262042	-5.003527	3.238631
12765	0	1.697541	0.591553	8.544804	0.016968	0.005920	0.085449	0.255231	-5.012615	3.242306
12766	0	1.681499	0.590498	8.501648	0.016800	0.005910	0.085019	0.248394	-5.031728	3.244937
12767	0	1.668577	0.573099	8.568927	0.016663	0.005737	0.085693	0.239846	-5.061472	3.249843
12768	0	1.722768	0.614079	8.683922	0.017198	0.006151	0.086844	0.226164	-5.099982	3.251129
12769	0	1.743294	0.615401	8.745657	0.017395	0.006165	0.087463	0.212491	-5.148467	3.252939
12770	0	1.744842	0.570807	8.817443	0.017410	0.005715	0.088181	0.203066	-5.196857	3.255769
12771	0	1.750441	0.535799	8.959097	0.017456	0.005371	0.089600	0.186550	-5.257566	3.256361
12772	0	1.766931	0.545177	9.036511	0.017614	0.005466	0.090375	0.168232	-5.326063	3.258316
12773	0	1.800662	0.541768	9.202971	0.017944	0.005432	0.092041	0.150612	-5.402486	3.257937
12774	0	1.831813	0.593607	9.316514	0.018253	0.005952	0.093177	0.131604	-5.481123	3.254314
12775	0	1.886103	0.578404	9.367735	0.018799	0.005798	0.093689	0.114521	-5.556151	3.251782
12776	0	1.905060	0.562771	9.493501	0.018986	0.005647	0.094947	0.092116	-5.633427	3.246035
12777	0	1.934850	0.560068	9.685140	0.019287	0.005615	0.096863	0.075283	-5.704985	3.244515
12778	0	1.990203	0.563286	9.865811	0.019839	0.005646	0.098670	0.060686	-5.776826	3.241955
12779	0	1.978000	0.541058	9.947546	0.019714	0.005432	0.099487	0.036413	-5.851384	3.239538
12780	0	2.015337	0.537128	10.091584	0.020091	0.005388	0.100927	0.017566	-5.921066	3.238122
12781	0	2.044186	0.529233	10.240673	0.020386	0.005310	0.102417	-0.001938	-5.982687	3.240477
12782	0	2.073246	0.538074	10.275273	0.020681	0.005396	0.102762	-0.018511	-6.038585	3.238734
12783	0	2.110208	0.554000	10.381244	0.021057	0.005554	0.103821	-0.033947	-6.087048	3.240305
12784	0	2.130155	0.564283	10.416338	0.021269	0.005647	0.104170	-0.038248	-6.121852	3.244381
12785	0	2.126774	0.573585	10.534121	0.021240	0.005737	0.105347	-0.039946	-6.150612	3.248786
12786	0	2.124851	0.572935	10.533245	0.021234	0.005733	0.105335	-0.044535	-6.165816	3.249090
12787	0	2.124508	0.549220	10.473540	0.021240	0.005493	0.104736	-0.045811	-6.170020	3.250865
12788	0	2.155220	0.530253	10.497841	0.021555	0.005307	0.104978	-0.051141	-6.165829	3.257223
12789	0	2.140971	0.530925	10.510536	0.021423	0.005310	0.105103	-0.052343	-6.149887	3.259514
12790	0	2.107007	0.542657	10.462333	0.021091	0.005430	0.104619	-0.056662	-6.126417	3.260982
12791	0	2.096348	0.537213	10.376631	0.020996	0.005371	0.103760	-0.055948	-6.089397	3.259234
12792	0	2.077198	0.556339	10.298582	0.020809	0.005556	0.102979	-0.048461	-6.046906	3.262603
12793	0	2.058204	0.550539	10.212082	0.020630	0.005493	0.102112	-0.035526	-5.992091	3.267532
12794	0	2.054413	0.582895	10.024725	0.020597	0.005822	0.100237	-0.028435	-5.931279	3.265572
12795	0	2.026870	0.574325	9.998662	0.020325	0.005737	0.099976	-0.022320	-5.865953	3.270641
12796	0	2.003712	0.588191	9.866430	0.020092	0.005871	0.098654	-0.010173	-5.801229	3.270526
12797	0	1.977338	0.556834	9.705796	0.019836	0.005554	0.097046	0.005660	-5.725755	3.273386
12798	0	1.935135	0.503935	9.622501	0.019406	0.005033	0.096214	0.013079	-5.659203	3.277499
12799	0	1.922915	0.537939	9.394452	0.019287	0.005371	0.093933	0.022467	-5.587365	3.283032
12800	0	1.868458	0.564519	9.372185	0.018744	0.005631	0.093711	0.038459	-5.514355	3.282539
12801	0	1.843759	0.580797	9.284503	0.018494	0.005798	0.092834	0.049627	-5.444135	3.284386
12802	0	1.845579	0.558178	9.048477	0.018506	0.005572	0.090475	0.060924	-5.379479	3.285743
12803	0	1.808216	0.562476	9.052361	0.018127	0.005615	0.090515	0.072353	-5.321118	3.287461
12804	0	1.769118	0.557582	8.962380	0.017733	0.005572	0.089616	0.076325	-5.266939	3.293502
12805	0	1.760732	0.561794	8.856818	0.017639	0.005615	0.088562	0.079432	-5.224723	3.293195
12806	0	1.773078	0.568333	8.754245	0.017759	0.005681	0.087537	0.082102	-5.186230	3.295963
12807	0	1.749441	0.537771	8.673513	0.017517	0.005371	0.086731	0.090455	-5.155317	3.294661
12808	0	1.709179	0.520586	8.649675	0.017105	0.005200	0.086494	0.097410	-5.136518	3.301085
12809	0	1.738780	0.592299	8.667119	0.017395	0.005920	0.086670	0.100654	-5.125853	3.304670
12810	0	1.756054	0.574288	8.575692	0.017564	0.005742	0.085756	0.101690	-5.120249	3.309806
12811	0	1.734644	0.573514	8.605720	0.017334	0.005737	0.086060	0.098904	-5.135794	3.308887
12812	0	1.743393	0.554827	8.660040	0.017420	0.005549	0.086603	0.097475	-5.153431	3.308522
12813	0	1.729197	0.597693	8.703267	0.017273	0.005981	0.087036	0.091749	-5.177347	3.310363
12814	0	1.740467	0.566457	8.812086	0.017372	0.005667	0.088127	0.089208	-5.218596	3.310168
12815	0	1.748770	0.536460	8.880032	0.017456	0.005371	0.088806	0.081177	-5.258295	3.311828
12816	0	1.792462	0.571906	8.903029	0.017885	0.005724	0.089038	0.075280	-5.308019	3.309227
12817	0	1.798985	0.523844	9.062880	0.017944	0.005249	0.090637	0.062458	-5.364594	3.304006
12818	0	1.815142	0.558266	9.140335	0.018097	0.005593	0.091413	0.049716	-5.431738	3.305489
12819	0	1.854486	0.572569	9.282498	0.018494	0.005737	0.092834	0.035980	-5.493766	3.307468
12820	0	1.883809	0.557994	9.445165	0.018781	0.005591	0.094462	0.022718	-5.562227	3.308311
12821	0	1.897991	0.554180	9.508174	0.018921	0.005554	0.095093	0.008428	-5.632144	3.310888
12822	0	1.940359	0.557994	9.597420	0.019345	0.005589	0.095985	-0.002352	-5.700603	3.312041
12823	0	1.928377	0.548049	9.782872	0.019226	0.005493	0.097839	-0.016568	-5.767004	3.314372
12824	0	1.976478	0.533430	9.841693	0.019708	0.005345	0.098428	-0.028795	-5.832363	3.315270
12825	0	2.025377	0.548437	9.923323	0.020203	0.005493	0.099243	-0.038374	-5.890337	3.315219
12826	0	2.023105	0.522272	10.049576	0.020184	0.005231	0.100505	-0.047187	-5.943410	3.314461
12827	0	2.049490	0.536230	10.198055	0.020447	0.005371	0.101990	-0.056596	-5.996278	3.319536
12828	0	2.095021	0.528889	10.245076	0.020909	0.005292	0.102459	-0.059604	-6.040987	3.318138
12829	0	2.072265	0.549096	10.314316	0.020691	0.005493	0.103149	-0.061692	-6.075251	3.315003
12830	0	2.107980	0.566653	10.337624	0.021059	0.005672	0.103380	-0.066886	-6.097227	3.314002
12831	0	2.125564	0.530593	10.393993	0.021240	0.005310	0.103943	-0.071161	-6.113166	3.314186
12832	0	2.109748	0.536373	10.399517	0.021088	0.005363	0.103997	-0.069691	-6.122933	3.314681
12833	0	2.105498	0.519498	10.412606	0.021057	0.005188	0.104126	-0.062007	-6.119581	3.312801
12834	0	2.092208	0.521020	10.394408	0.020930	0.005201	0.103943	-0.052378	-6.109441	3.315674
12835	0	2.085579	0.531482	10.394629	0.020874	0.005310	0.103943	-0.047254	-6.088249	3.318162
12836	0	2.105445	0.544706	10.328343	0.021082	0.005441	0.103278	-0.040367	-6.056786	3.316103
12837	0	2.071604	0.537858	10.230181	0.020752	0.005371	0.102295	-0.032252	-6.015473	3.318861
12838	0	2.081932	0.569774	10.146246	0.020864	0.005691	0.101454	-0.024471	-5.964444	3.322258
12839	0	2.039895	0.586931	10.096125	0.020447	0.005859	0.100952	-0.013567	-5.909101	3.324775
12840	0	2.024568	0.595291	9.926885	0.020291	0.005939	0.099260	0.001516	-5.855383	3.325450
12841	0	1.977758	0.557195	9.900981	0.019836	0.005554	0.098999	0.021519	-5.786354	3.324101
12842	0	1.960550	0.517146	9.750437	0.019659	0.005161	0.097494	0.033060	-5.722376	3.326482
12843	0	1.935105	0.544704	9.675154	0.019409	0.005432	0.096741	0.050144	-5.652333	3.334777
12844	0	1.887051	0.541433	9.518549	0.018929	0.005400	0.095175	0.067244	-5.581508	3.334836
12845	0	1.855719	0.550937	9.315038	0.018616	0.005493	0.093140	0.086621	-5.508566	3.334668
12846	0	1.844304	0.565792	9.201159	0.018499	0.005647	0.092001	0.100114	-5.437255	3.340904
12847	0	1.813830	0.568862	9.198913	0.018188	0.005676	0.091980	0.115069	-5.373653	3.345377
12848	0	1.786454	0.571374	9.011265	0.017907	0.005700	0.090105	0.132008	-5.318537	3.344581
12849	0	1.790319	0.556446	9.027854	0.017944	0.005554	0.090271	0.144721	-5.265322	3.344622
12850	0	1.771033	0.582735	8.827669	0.017741	0.005817	0.088271	0.157386	-5.224142	3.348409
12851	0	1.748959	0.568591	8.771238	0.017517	0.005676	0.087708	0.169782	-5.187177	3.349833
12852	0	1.719652	0.540107	8.692704	0.017218	0.005389	0.086924	0.185227	-5.158244	3.353497
12853	0	1.737936	0.562114	8.697785	0.017395	0.005615	0.086975	0.192990	-5.136582	3.353976
12854	0	1.711169	0.545237	8.679773	0.017119	0.005444	0.086797	0.204594	-5.125532	3.349294
12855	0	1.702648	0.579849	8.642623	0.017029	0.005798	0.086426	0.205001	-5.121429	3.347970
12856	0	1.715541	0.592018	8.556944	0.017146	0.005920	0.085571	0.205016	-5.132857	3.346043
12857	0	1.698313	0.580071	8.623949	0.016968	0.005798	0.086243	0.208487	-5.152248	3.344496
12858	0	1.726377	0.574028	8.720846	0.017242	0.005742	0.087213	0.206589	-5.179225	3.342950
12859	0	1.724361	0.573592	8.764035	0.017212	0.005737	0.087646	0.205301	-5.219391	3.348606
12860	0	1.749467	0.554647	8.835873	0.017459	0.005550	0.088366	0.200838	-5.264497	3.353303
12861	0	1.768238	0.536682	8.904198	0.017639	0.005371	0.089050	0.196024	-5.318995	3.351815
12862	0	1.795843	0.572273	8.945080	0.017909	0.005728	0.089460	0.190327	-5.380947	3.357222
12863	0	1.817584	0.603646	9.068896	0.018127	0.006042	0.090698	0.183482	-5.440801	3.361875
12864	0	1.846540	0.584326	9.188856	0.018408	0.005847	0.091900	0.179641	-5.511409	3.362761
12865	0	1.879246	0.590872	9.282417	0.018738	0.005920	0.092834	0.166144	-5.577730	3.362223
12866	0	1.896906	0.563584	9.487792	0.018910	0.005651	0.094889	0.148238	-5.647212	3.369079
12867	0	1.923199	0.554685	9.532387	0.019165	0.005554	0.095337	0.140345	-5.726581	3.367541
12868	0	1.966435	0.558842	9.645765	0.019606	0.005600	0.096469	0.127548	-5.795090	3.370103
12869	0	1.970983	0.566659	9.837793	0.019653	0.005676	0.098389	0.117130	-5.859702	3.372998
12870	0	2.000521	0.558485	9.896652	0.019950	0.005595	0.098977	0.105999	-5.922510	3.375240
12871	0	2.006978	0.536471	9.959961	0.020020	0.005371	0.099609	0.099426	-5.979190	3.375528
12872	0	2.035186	0.565333	10.061776	0.020304	0.005663	0.100627	0.089293	-6.032780	3.379907
12873	0	2.067347	0.585446	10.234745	0.020630	0.005859	0.102356	0.084544	-6.080564	3.375677
12874	0	2.081864	0.578614	10.287917	0.020779	0.005788	0.102887	0.083265	-6.123977	3.375923
12875	0	2.065624	0.536897	10.326633	0.020630	0.005371	0.103271	0.081334	-6.151959	3.383851
12876	0	2.088567	0.542127	10.331731	0.020865	0.005427	0.103321	0.075153	-6.173280	3.383675
12877	0	2.125155	0.536936	10.375754	0.021240	0.005371	0.103760	0.073722	-6.184744	3.381699
12878	0	2.127476	0.560961	10.430184	0.021262	0.005611	0.104304	0.072196	-6.197478	3.382180
12879	0	2.111527	0.537309	10.455370	0.021118	0.005371	0.104553	0.074689	-6.193247	3.380999
12880	0	2.128722	0.556061	10.449375	0.021296	0.005558	0.104492	0.077683	-6.182832	3.390034
12881	0	2.103394	0.562006	10.394731	0.021057	0.005615	0.103943	0.083035	-6.156043	3.397052
12882	0	2.092304	0.544882	10.310188	0.020949	0.005441	0.103097	0.092129	-6.125793	3.394187
12883	0	2.102378	0.532092	10.230122	0.021057	0.005310	0.102295	0.104238	-6.087399	3.393784
12884	0	2.052217	0.534268	10.170368	0.020563	0.005331	0.101696	0.117220	-6.040192	3.394469
12885	0	2.033771	0.574924	10.163249	0.020386	0.005737	0.101624	0.130457	-5.984875	3.399901
12886	0	2.042019	0.576892	10.018624	0.020473	0.005760	0.100176	0.140271	-5.922830	3.401652
12887	0	1.996645	0.550535	9.864290	0.020020	0.005493	0.098633	0.154179	-5.860046	3.405550
12888	0	1.985643	0.571159	9.780932	0.019914	0.005700	0.097798	0.167343	-5.791801	3.410208
12889	0	1.941305	0.569348	9.638503	0.019470	0.005676	0.096375	0.187446	-5.722815	3.410368
12890	0	1.918050	0.578313	9.506196	0.019235	0.005771	0.095052	0.202167	-5.656319	3.417949
12891	0	1.886739	0.544387	9.443142	0.018921	0.005432	0.094421	0.216142	-5.590172	3.425871
12892	0	1.852085	0.558712	9.292397	0.018571	0.005577	0.092915	0.228316	-5.527319	3.428765
12893	0	1.850766	0.574854	9.204979	0.018555	0.005737	0.092041	0.242109	-5.467625	3.434067
12894	0	1.811010	0.582784	9.072316	0.018156	0.005820	0.090714	0.251561	-5.408573	3.433429
12895	0	1.814922	0.593181	9.003403	0.018188	0.005920	0.090027	0.265950	-5.357546	3.434764
12896	0	1.795546	0.569976	8.913118	0.017988	0.005698	0.089125	0.268075	-5.314220	3.440955
12897	0	1.785341	0.574552	8.905576	0.017883	0.005737	0.089050	0.278672	-5.274640	3.443089
12898	0	1.725191	0.551550	8.821040	0.017275	0.005509	0.088206	0.286765	-5.243895	3.438771
12899	0	1.737987	0.567795	8.771041	0.017395	0.005676	0.087708	0.289222	-5.222820	3.445617
12900	0	1.729125	0.555550	8.728756	0.017303	0.005557	0.087285	0.287530	-5.205646	3.446076
12901	0	1.744828	0.567846	8.697652	0.017456	0.005676	0.086975	0.290739	-5.194365	3.444472
12902	0	1.780961	0.604356	8.667129	0.017806	0.006046	0.086672	0.287658	-5.197928	3.445671
12903	0	1.752709	0.579484	8.660710	0.017517	0.005798	0.086609	0.283619	-5.210196	3.440231
12904	0	1.730828	0.578916	8.690731	0.017293	0.005791	0.086910	0.282175	-5.229163	3.442287
12905	0	1.748127	0.585562	8.794690	0.017456	0.005859	0.087952	0.278015	-5.260854	3.442129
12906	0	1.765735	0.571966	8.879061	0.017629	0.005730	0.088796	0.265962	-5.296537	3.447361
12907	0	1.779464	0.560554	8.947151	0.017761	0.005615	0.089478	0.254469	-5.338222	3.444176
12908	0	1.774838	0.540462	9.061714	0.017707	0.005412	0.090625	0.245916	-5.389523	3.444674
12909	0	1.829385	0.566494	9.166667	0.018250	0.005676	0.091675	0.232770	-5.443659	3.447672
12910	0	1.869054	0.582390	9.262563	0.018644	0.005836	0.092634	0.219429	-5.499583	3.448325
12911	0	1.872703	0.566356	9.355762	0.018677	0.005676	0.093567	0.204941	-5.559845	3.452512
12912	0	1.901340	0.588432	9.457548	0.018961	0.005894	0.094585	0.194609	-5.622134	3.453597
12913	0	1.891263	0.560314	9.551030	0.018860	0.005615	0.095520	0.181216	-5.684339	3.450013
12914	0	1.951259	0.545551	9.701407	0.019455	0.005468	0.097025	0.167181	-5.751283	3.446634
12915	0	1.964392	0.542092	9.862316	0.019592	0.005432	0.098633	0.155205	-5.810094	3.447798
12916	0	1.973814	0.521574	9.897101	0.019695	0.005226	0.098979	0.144086	-5.858447	3.453149
12917	0	2.024740	0.541772	9.984524	0.020203	0.005432	0.099854	0.128591	-5.908590	3.454710
12918	0	2.039378	0.557302	10.086648	0.020353	0.005586	0.100874	0.115201	-5.953342	3.456394
12919	0	2.042023	0.542380	10.198329	0.020386	0.005432	0.101990	0.106659	-5.990848	3.460042
12920	0	2.078710	0.552778	10.184922	0.020760	0.005537	0.101854	0.097068	-6.020570	3.462394
12921	0	2.095655	0.573132	10.259604	0.020935	0.005737	0.102600	0.091075	-6.043253	3.470387
12922	0	2.087302	0.584313	10.301551	0.020856	0.005847	0.103019	0.087409	-6.061002	3.475135
12923	0	2.088312	0.530503	10.272058	0.020874	0.005310	0.102722	0.082436	-6.069979	3.476658
12924	0	2.065092	0.529630	10.302311	0.020648	0.005300	0.103024	0.079299	-6.071960	3.483156
12925	0	2.080904	0.536734	10.254006	0.020813	0.005371	0.102539	0.075650	-6.066422	3.483173
12926	0	2.060616	0.536055	10.333760	0.020621	0.005363	0.103334	0.072876	-6.048520	3.483078
12927	0	2.042407	0.549738	10.229923	0.020447	0.005493	0.102295	0.077880	-6.021962	3.484529
12928	0	2.061500	0.544543	10.243135	0.020645	0.005440	0.102426	0.084359	-5.986966	3.493199
12929	0	2.054074	0.562279	10.114055	0.020569	0.005615	0.101135	0.093078	-5.953941	3.495608
12930	0	2.017025	0.551711	10.011416	0.020207	0.005507	0.100107	0.104182	-5.910270	3.497605
12931	0	1.991734	0.568552	10.028842	0.019958	0.005676	0.100281	0.114859	-5.862190	3.497274
12932	0	2.007198	0.533218	9.908497	0.020121	0.005328	0.099075	0.119578	-5.804770	3.500683
12933	0	1.984977	0.550031	9.766556	0.019897	0.005493	0.097656	0.128010	-5.747666	3.502138
12934	0	1.939099	0.551227	9.640059	0.019437	0.005507	0.096392	0.134956	-5.692091	3.501623
12935	0	1.935998	0.562220	9.607886	0.019409	0.005615	0.096069	0.143311	-5.632311	3.501229
12936	0	1.889824	0.557574	9.481471	0.018946	0.005568	0.094806	0.153280	-5.573991	3.497817
12937	0	1.893696	0.562190	9.314841	0.018982	0.005615	0.093140	0.161554	-5.517416	3.503629
12938	0	1.860545	0.557665	9.279857	0.018648	0.005567	0.092791	0.174008	-5.463614	3.504194
12939	0	1.827412	0.562632	9.198655	0.018311	0.005615	0.091980	0.187874	-5.417034	3.509557
12940	0	1.820278	0.582519	9.059529	0.018238	0.005819	0.090589	0.195465	-5.371109	3.515489
12941	0	1.809619	0.555777	8.997189	0.018127	0.005554	0.089966	0.200262	-5.330183	3.514255
12942	0	1.767143	0.562533	9.004336	0.017698	0.005622	0.090038	0.204878	-5.294728	3.521169
12943	0	1.737791	0.537552	8.923647	0.017395	0.005371	0.089233	0.210910	-5.271655	3.521260
12944	0	1.765386	0.586830	8.881424	0.017666	0.005868	0.088812	0.211822	-5.254937	3.524224
12945	0	1.763114	0.580231	8.813611	0.017639	0.005798	0.088135	0.217421	-5.243319	3.526484
12946	0	1.761883	0.567755	8.825997	0.017623	0.005684	0.088259	0.209862	-5.236698	3.529643
12947	0	1.758536	0.548625	8.801168	0.017578	0.005493	0.088013	0.201643	-5.244846	3.532713
12948	0	1.754298	0.571515	8.794700	0.017531	0.005723	0.087949	0.192258	-5.258607	3.536642
12949	0	1.753397	0.542493	8.831496	0.017517	0.005432	0.088318	0.183775	-5.279113	3.544698
12950	0	1.769878	0.547175	8.836736	0.017673	0.005478	0.088372	0.176724	-5.311859	3.547462
12951	0	1.791390	0.566650	8.953308	0.017883	0.005676	0.089539	0.165252	-5.349725	3.550047
12952	0	1.804024	0.540039	9.019225	0.018005	0.005412	0.090199	0.151466	-5.392747	3.551666
12953	0	1.792214	0.517772	9.044701	0.017883	0.005188	0.090454	0.139535	-5.440682	3.553897
12954	0	1.800168	0.552159	9.171436	0.017962	0.005533	0.091722	0.126106	-5.489604	3.554924
12955	0	1.841933	0.591072	9.282563	0.018372	0.005920	0.092834	0.115266	-5.547185	3.559031
12956	0	1.876146	0.564918	9.353912	0.018711	0.005656	0.093549	0.107748	-5.607752	3.555297
12957	0	1.884789	0.541875	9.429030	0.018799	0.005432	0.094299	0.092712	-5.666120	3.556992
12958	0	1.913246	0.557424	9.536937	0.019081	0.005588	0.095379	0.077929	-5.726566	3.557056
12959	0	1.964310	0.547992	9.630388	0.019592	0.005493	0.096313	0.063422	-5.785799	3.557293
12960	0	1.968632	0.551425	9.793164	0.019634	0.005527	0.097941	0.050228	-5.845439	3.559065
12961	0	1.969916	0.536156	9.838003	0.019653	0.005371	0.098389	0.040253	-5.897631	3.559300
12962	0	2.021732	0.558409	9.964395	0.020173	0.005595	0.099652	0.028585	-5.947216	3.561405
12963	0	2.054944	0.541717	10.027305	0.020508	0.005432	0.100281	0.012661	-5.993458	3.565842
12964	0	2.062774	0.563614	10.068477	0.020591	0.005646	0.100692	0.002817	-6.034353	3.564452
12965	0	2.072535	0.554624	10.210527	0.020691	0.005554	0.102112	-0.005118	-6.071747	3.565916
12966	0	2.096853	0.577172	10.227686	0.020943	0.005782	0.102282	-0.015779	-6.099433	3.566899
12967	0	2.070994	0.548808	10.210823	0.020691	0.005493	0.102112	-0.020686	-6.119427	3.574784
12968	0	2.061489	0.517246	10.277424	0.020607	0.005177	0.102776	-0.025492	-6.127082	3.574105
12969	0	2.045488	0.512157	10.418569	0.020447	0.005127	0.104187	-0.030688	-6.134757	3.574634
12970	0	2.088364	0.541603	10.314813	0.020890	0.005421	0.103147	-0.035212	-6.126141	3.579728
12971	0	2.092212	0.543149	10.333517	0.020935	0.005432	0.103333	-0.035352	-6.110563	3.582637
12972	0	2.076619	0.548972	10.321954	0.020787	0.005491	0.103215	-0.036483	-6.086051	3.580260
12973	0	2.097196	0.555660	10.242181	0.020996	0.005554	0.102417	-0.033342	-6.057809	3.582937
12974	0	2.055142	0.538023	10.175999	0.020581	0.005376	0.101754	-0.027973	-6.023140	3.580272
12975	0	2.047152	0.550209	10.089800	0.020508	0.005493	0.100891	-0.017542	-5.980781	3.579898
12976	0	2.014724	0.545925	10.036344	0.020191	0.005449	0.100355	-0.005984	-5.929408	3.582241
12977	0	1.960634	0.519189	10.010667	0.019653	0.005188	0.100098	-0.001238	-5.874414	3.586175
12978	0	1.970155	0.489849	9.829278	0.019744	0.004889	0.098285	0.009532	-5.823955	3.581102
12979	0	1.972128	0.489399	9.766664	0.019775	0.004883	0.097656	0.022752	-5.759302	3.582785
12980	0	1.937409	0.546309	9.579382	0.019424	0.005453	0.095784	0.034854	-5.697978	3.580306
12981	0	1.923314	0.556810	9.540804	0.019287	0.005554	0.095398	0.051606	-5.632006	3.581592
12982	0	1.901155	0.559303	9.463205	0.019057	0.005581	0.094624	0.066446	-5.575495	3.584714
12983	0	1.869077	0.581098	9.308728	0.018738	0.005798	0.093079	0.082139	-5.516496	3.583907
12984	0	1.854024	0.577474	9.218813	0.018583	0.005762	0.092180	0.097993	-5.461700	3.588601
12985	0	1.802491	0.526263	9.156014	0.018066	0.005249	0.091553	0.115202	-5.408725	3.585331
12986	0	1.795111	0.540260	9.029164	0.017984	0.005398	0.090285	0.121680	-5.365349	3.585448
12987	0	1.809848	0.507125	8.978826	0.018127	0.005066	0.089783	0.128890	-5.327103	3.588967
12988	0	1.779900	0.532748	8.888269	0.017826	0.005321	0.088878	0.138213	-5.291122	3.586134
12989	0	1.737447	0.549911	8.868774	0.017395	0.005493	0.088684	0.146361	-5.263513	3.584349
12990	0	1.770360	0.568857	8.802266	0.017720	0.005688	0.088019	0.148065	-5.240728	3.581818
12991	0	1.750842	0.561868	8.850247	0.017517	0.005615	0.088501	0.153131	-5.228231	3.583998
12992	0	1.749594	0.556129	8.819942	0.017500	0.005561	0.088199	0.154382	-5.221932	3.580667
12993	0	1.746072	0.573986	8.807264	0.017456	0.005737	0.088074	0.158440	-5.226809	3.581744
12994	0	1.741393	0.561518	8.800810	0.017404	0.005620	0.088010	0.153078	-5.238928	3.585458
12995	0	1.728943	0.530818	8.831476	0.017273	0.005310	0.088318	0.151552	-5.259128	3.583249
12996	0	1.714323	0.518083	8.879557	0.017122	0.005183	0.088799	0.149414	-5.284933	3.585575
12997	0	1.754431	0.530216	8.953371	0.017517	0.005310	0.089539	0.140392	-5.318424	3.586642
12998	0	1.766818	0.540819	9.049815	0.017632	0.005416	0.090505	0.131754	-5.362262	3.589241
12999	0	1.834566	0.597519	9.105780	0.018311	0.005981	0.091064	0.125040	-5.405199	3.589573
13000	0	1.841957	0.552877	9.159247	0.018381	0.005541	0.091599	0.111226	-5.452026	3.588252
13001	0	1.847203	0.542306	9.288821	0.018433	0.005432	0.092896	0.101269	-5.499386	3.587267
13002	0	1.856115	0.558693	9.293181	0.018511	0.005596	0.092941	0.091204	-5.560179	3.585630
13003	0	1.890889	0.548241	9.459533	0.018860	0.005493	0.094604	0.079483	-5.618166	3.589990
13004	0	1.919495	0.540460	9.512423	0.019141	0.005410	0.095135	0.074011	-5.681614	3.591677
13005	0	1.902926	0.499618	9.679292	0.018982	0.005005	0.096802	0.064965	-5.736387	3.592712
13006	0	1.948968	0.522294	9.726197	0.019443	0.005231	0.097271	0.056874	-5.790721	3.590532
13007	0	1.994859	0.548249	9.843996	0.019897	0.005493	0.098450	0.045792	-5.848982	3.588586
13008	0	2.011023	0.589085	9.884729	0.020061	0.005898	0.098857	0.038241	-5.905361	3.585091
13009	0	2.042328	0.543030	9.941867	0.020386	0.005432	0.099426	0.037231	-5.947419	3.582628
13010	0	2.019734	0.548495	10.117320	0.020157	0.005489	0.101181	0.033385	-5.992014	3.582454
13011	0	2.023417	0.518923	10.149512	0.020203	0.005188	0.101501	0.035828	-6.026499	3.576592
13012	0	2.053422	0.506653	10.130011	0.020510	0.005068	0.101305	0.035385	-6.053048	3.573860
13013	0	2.040300	0.482100	10.216944	0.020386	0.004822	0.102173	0.035517	-6.071294	3.567740
13014	0	2.055792	0.499916	10.228431	0.020542	0.005003	0.102287	0.032124	-6.087616	3.572746
13015	0	2.076116	0.494994	10.223172	0.020752	0.004944	0.102234	0.039719	-6.096760	3.571711
13016	0	2.052418	0.514569	10.271738	0.020526	0.005138	0.102717	0.048502	-6.093607	3.571533
13017	0	2.074754	0.537736	10.272273	0.020752	0.005371	0.102722	0.056154	-6.087493	3.569929
13018	0	2.078757	0.532863	10.266498	0.020803	0.005322	0.102662	0.063628	-6.068571	3.569357
13019	0	2.054676	0.562080	10.144460	0.020569	0.005615	0.101440	0.070454	-6.042366	3.574076
13020	0	2.043481	0.545185	10.114828	0.020464	0.005443	0.101143	0.081300	-6.008063	3.577903
13021	0	2.035254	0.562800	10.028679	0.020386	0.005615	0.100281	0.096190	-5.968839	3.579885
13022	0	2.016014	0.540155	9.993312	0.020197	0.005396	0.099926	0.103121	-5.925462	3.580045
13023	0	2.010427	0.513495	9.986063	0.020142	0.005127	0.099854	0.112671	-5.881384	3.580272
13024	0	1.984711	0.570057	9.853103	0.019884	0.005692	0.098524	0.123555	-5.837125	3.582676
13025	0	1.948891	0.586991	9.796923	0.019531	0.005859	0.097961	0.136198	-5.786401	3.582109
13026	0	1.940470	0.594878	9.658094	0.019447	0.005940	0.096573	0.146462	-5.734668	3.578943
13027	0	1.924136	0.556489	9.534554	0.019287	0.005554	0.095337	0.159566	-5.678387	3.582950
13028	0	1.909214	0.558392	9.426277	0.019135	0.005575	0.094254	0.170522	-5.624517	3.580153
13029	0	1.857872	0.562148	9.412315	0.018616	0.005615	0.094116	0.178553	-5.578209	3.582558
13030	0	1.844429	0.550983	9.224475	0.018482	0.005505	0.092237	0.185494	-5.529935	3.583594
13031	0	1.796920	0.538389	9.168115	0.018005	0.005371	0.091675	0.201804	-5.483552	3.582705
13032	0	1.802273	0.564673	9.132695	0.018055	0.005640	0.091321	0.210642	-5.441796	3.585936
13033	0	1.797438	0.574301	9.015475	0.018005	0.005737	0.090149	0.218382	-5.401159	3.587519
13034	0	1.792420	0.587530	9.016383	0.017943	0.005870	0.090160	0.225882	-5.375618	3.586278
13035	0	1.798741	0.598783	8.911453	0.018005	0.005981	0.089111	0.234679	-5.351215	3.588292
13036	0	1.802058	0.581541	8.917972	0.018030	0.005811	0.089178	0.241376	-5.337615	3.589413
13037	0	1.781539	0.586344	8.892933	0.017822	0.005859	0.088928	0.247341	-5.327328	3.595898
13038	0	1.774584	0.599150	8.893018	0.017747	0.005989	0.088930	0.251274	-5.324592	3.597659
13039	0	1.764356	0.573873	8.874415	0.017639	0.005737	0.088745	0.253989	-5.329014	3.596145
13040	0	1.771945	0.548947	8.867944	0.017709	0.005495	0.088681	0.247821	-5.341484	3.595109
13041	0	1.765640	0.549214	8.904694	0.017639	0.005493	0.089050	0.247545	-5.362442	3.594136
13042	0	1.805670	0.579219	8.964981	0.018040	0.005795	0.089653	0.244428	-5.382905	3.592816
13043	0	1.827275	0.597676	9.008349	0.018250	0.005981	0.090088	0.239634	-5.411046	3.597418
13044	0	1.820481	0.559863	9.104917	0.018174	0.005605	0.091055	0.233176	-5.448248	3.598188
13045	0	1.834591	0.560716	9.209551	0.018311	0.005615	0.092102	0.224424	-5.490844	3.600961
13046	0	1.842006	0.565310	9.238649	0.018381	0.005659	0.092394	0.218273	-5.537821	3.599518
13047	0	1.896122	0.597310	9.337615	0.018921	0.005981	0.093384	0.209404	-5.585980	3.599707
13048	0	1.892024	0.583594	9.439749	0.018880	0.005842	0.094405	0.203135	-5.633731	3.595769
13049	0	1.921246	0.554597	9.544994	0.019165	0.005554	0.095459	0.194659	-5.689347	3.592470
13050	0	1.930078	0.546512	9.561531	0.019259	0.005476	0.095623	0.183020	-5.737495	3.595275
13051	0	1.933344	0.591172	9.648785	0.019287	0.005920	0.096497	0.174068	-5.791047	3.600783
13052	0	1.966666	0.553085	9.799623	0.019625	0.005536	0.098004	0.169265	-5.838838	3.597588
13053	0	1.999844	0.566835	9.874726	0.019958	0.005676	0.098755	0.161433	-5.883913	3.594989
13054	0	2.025664	0.565392	9.940330	0.020222	0.005660	0.099410	0.155621	-5.922831	3.597571
13055	0	2.029536	0.567115	9.990841	0.020264	0.005676	0.099915	0.150988	-5.957873	3.598342
13056	0	2.023599	0.541483	10.105609	0.020205	0.005422	0.101062	0.144544	-5.991203	3.596406
13057	0	2.052967	0.543273	10.113079	0.020508	0.005432	0.101135	0.146227	-6.014580	3.602139
13058	0	2.014146	0.537069	10.197692	0.020124	0.005372	0.101980	0.145751	-6.032436	3.600907
13059	0	2.045635	0.543182	10.156059	0.020447	0.005432	0.101562	0.146419	-6.042007	3.598654
13060	0	2.046787	0.561028	10.174065	0.020466	0.005614	0.101741	0.142950	-6.043056	3.594905
13061	0	2.050466	0.555669	10.211231	0.020508	0.005554	0.102112	0.146600	-6.038256	3.594117
13062	0	2.061651	0.575122	10.186852	0.020623	0.005742	0.101868	0.157589	-6.029425	3.597862
13063	0	2.067580	0.562136	10.180937	0.020691	0.005615	0.101807	0.165180	-6.011116	3.598991
13064	0	2.051576	0.593652	10.120536	0.020538	0.005932	0.101201	0.171161	-5.984319	3.597893
13065	0	2.017313	0.580251	10.114091	0.020203	0.005798	0.101135	0.176563	-5.949688	3.596691
13066	0	2.035422	0.569096	10.023661	0.020388	0.005684	0.100230	0.185173	-5.910123	3.600655
13067	0	1.980207	0.537718	9.979898	0.019836	0.005371	0.099792	0.192751	-5.869434	3.598812
13068	0	1.973530	0.563782	9.852920	0.019769	0.005627	0.098523	0.206236	-5.829411	3.593911
13069	0	1.943599	0.543932	9.808989	0.019470	0.005432	0.098083	0.215130	-5.788022	3.603824
13070	0	1.935773	0.551643	9.676153	0.019403	0.005507	0.096753	0.227347	-5.733898	3.598743
13071	0	1.906225	0.550029	9.619929	0.019104	0.005493	0.096191	0.236299	-5.682820	3.603061
13072	0	1.903754	0.594439	9.529939	0.019082	0.005934	0.095291	0.249496	-5.628034	3.601548
13073	0	1.851438	0.593022	9.467281	0.018555	0.005920	0.094666	0.261863	-5.578073	3.596833
13074	0	1.855678	0.570357	9.316140	0.018597	0.005695	0.093154	0.272481	-5.527818	3.595103
13075	0	1.827524	0.568427	9.271888	0.018311	0.005676	0.092712	0.282878	-5.482832	3.602133
13076	0	1.826391	0.575914	9.169419	0.018301	0.005753	0.091687	0.291617	-5.435031	3.607453
13077	0	1.791263	0.531621	9.149756	0.017944	0.005310	0.091492	0.299897	-5.393990	3.610727
13078	0	1.803453	0.581366	9.102037	0.018064	0.005810	0.091015	0.305426	-5.356119	3.612136
13079	0	1.792575	0.610847	9.015229	0.017944	0.006104	0.090149	0.312446	-5.331183	3.614678
13080	0	1.764741	0.593277	8.985235	0.017663	0.005930	0.089849	0.316823	-5.309938	3.614394
13081	0	1.781152	0.598473	8.954049	0.017822	0.005981	0.089539	0.321845	-5.294767	3.616257
13082	0	1.766942	0.592490	8.929913	0.017678	0.005926	0.089297	0.321185	-5.281945	3.619597
13083	0	1.751113	0.622415	8.917363	0.017517	0.006226	0.089172	0.320322	-5.273078	3.616245
13084	0	1.757228	0.603423	8.807463	0.017566	0.006039	0.088076	0.315688	-5.280121	3.618039
13085	0	1.758927	0.567032	8.868225	0.017578	0.005676	0.088684	0.309202	-5.293209	3.616110
13086	0	1.755312	0.523359	8.934811	0.017539	0.005237	0.089351	0.306458	-5.309864	3.619411
13087	0	1.778317	0.567118	9.038907	0.017761	0.005676	0.090393	0.301257	-5.336224	3.623043
13088	0	1.765270	0.584206	9.062309	0.017622	0.005849	0.090629	0.293976	-5.373592	3.626512
13089	0	1.797395	0.579223	9.105900	0.017944	0.005798	0.091064	0.287638	-5.409477	3.626118
13090	0	1.840442	0.602240	9.153482	0.018370	0.006030	0.091541	0.279441	-5.451476	3.627810
13091	0	1.859123	0.566470	9.246163	0.018555	0.005676	0.092468	0.266609	-5.495304	3.632904
13092	0	1.879119	0.594600	9.323990	0.018750	0.005958	0.093247	0.253901	-5.544247	3.632538
13093	0	1.871824	0.591331	9.398634	0.018677	0.005920	0.093994	0.246735	-5.593562	3.624032
13094	0	1.892306	0.546768	9.506914	0.018883	0.005478	0.095077	0.235913	-5.640740	3.625861
13095	0	1.896862	0.523362	9.575557	0.018921	0.005249	0.095764	0.219103	-5.696387	3.631162
13096	0	1.936713	0.526848	9.665317	0.019322	0.005279	0.096662	0.208665	-5.748078	3.628647
13097	0	1.939411	0.560297	9.746472	0.019348	0.005615	0.097473	0.195789	-5.800657	3.631078
13098	0	1.960289	0.564211	9.799781	0.019563	0.005651	0.098005	0.186319	-5.846256	3.628899
13099	0	2.005802	0.584826	9.905293	0.020020	0.005859	0.099060	0.174993	-5.889474	3.625600
13100	0	2.007278	0.577025	9.922053	0.020035	0.005775	0.099228	0.170352	-5.931886	3.628358
13101	0	1.998785	0.553867	10.027577	0.019958	0.005554	0.100281	0.154062	-5.963955	3.632593
13102	0	1.986061	0.538970	10.154744	0.019835	0.005400	0.101552	0.144147	-5.992044	3.630215
13103	0	2.046810	0.536225	10.168075	0.020447	0.005371	0.101685	0.135523	-6.014732	3.629054
13104	0	2.044303	0.534356	10.216189	0.020429	0.005353	0.102164	0.126253	-6.029464	3.635469
13105	0	2.057449	0.530617	10.198881	0.020569	0.005310	0.101990	0.123071	-6.034558	3.625880
13106	0	2.064049	0.535806	10.198710	0.020640	0.005363	0.101987	0.119192	-6.033382	3.623303
13107	0	2.068596	0.573300	10.247927	0.020691	0.005737	0.102478	0.115421	-6.026409	3.630241
13108	0	2.067571	0.566075	10.248122	0.020680	0.005667	0.102480	0.109817	-6.019742	3.630821
13109	0	2.079536	0.561924	10.150486	0.020813	0.005615	0.101501	0.115141	-5.998400	3.635314
13110	0	2.033490	0.550027	10.096103	0.020350	0.005501	0.100958	0.115494	-5.979430	3.627975
13111	0	1.987170	0.537179	10.089615	0.019897	0.005371	0.100891	0.117106	-5.948809	3.627849
13112	0	2.024476	0.543578	10.017384	0.020273	0.005433	0.100168	0.120983	-5.914956	3.623729
13113	0	1.985797	0.512930	9.925095	0.019897	0.005127	0.099243	0.124423	-5.868066	3.621571
13114	0	1.959772	0.513742	9.847209	0.019635	0.005131	0.098465	0.132795	-5.823102	3.620759
13115	0	1.979292	0.568170	9.760373	0.019836	0.005676	0.097595	0.139780	-5.770653	3.617062
13116	0	1.946626	0.575364	9.670346	0.019506	0.005748	0.096696	0.147358	-5.722807	3.620776
13117	0	1.924652	0.568095	9.595514	0.019287	0.005676	0.095947	0.153602	-5.672955	3.620675
13118	0	1.897799	0.569325	9.487259	0.019024	0.005685	0.094864	0.164320	-5.616273	3.616706
13119	0	1.887969	0.567956	9.369708	0.018921	0.005676	0.093689	0.169036	-5.564565	3.618549
13120	0	1.855363	0.599417	9.346762	0.018594	0.005987	0.093460	0.178262	-5.514062	3.613842
13121	0	1.815168	0.555874	9.284140	0.018188	0.005554	0.092834	0.184553	-5.467267	3.614794
13122	0	1.814335	0.538383	9.181646	0.018176	0.005380	0.091810	0.190474	-5.425097	3.612878
13123	0	1.815680	0.555988	9.088734	0.018188	0.005554	0.090881	0.198364	-5.383880	3.608025
13124	0	1.803733	0.599414	9.028773	0.018064	0.005992	0.090282	0.201975	-5.347850	3.608778
13125	0	1.798390	0.567784	8.960382	0.018005	0.005676	0.089600	0.204867	-5.318997	3.607919
13126	0	1.794404	0.598978	8.967160	0.017962	0.005984	0.089668	0.212704	-5.294235	3.604515
13127	0	1.768963	0.561490	8.954068	0.017700	0.005615	0.089539	0.213283	-5.279337	3.604041
13128	0	1.767145	0.567335	8.929972	0.017678	0.005675	0.089298	0.211829	-5.269182	3.602173
13129	0	1.733803	0.549398	8.886635	0.017334	0.005493	0.088867	0.213991	-5.273068	3.591279
13130	0	1.740782	0.555014	8.892562	0.017403	0.005555	0.088926	0.208761	-5.278378	3.583387
13131	0	1.728013	0.549113	8.941524	0.017273	0.005493	0.089417	0.207337	-5.286215	3.576956
13132	0	1.754386	0.542307	8.922835	0.017531	0.005427	0.089231	0.203115	-5.300885	3.569399
13133	0	1.790023	0.579717	9.014564	0.017883	0.005798	0.090149	0.202897	-5.321203	3.560859
13134	0	1.806621	0.554352	9.086874	0.018039	0.005551	0.090874	0.194479	-5.354145	3.571486
13135	0	1.821514	0.579313	9.112050	0.018188	0.005798	0.091125	0.189335	-5.386145	3.575770
13136	0	1.839991	0.583860	9.171874	0.018364	0.005848	0.091725	0.179250	-5.429586	3.572098
13137	0	1.834266	0.542149	9.240148	0.018311	0.005432	0.092407	0.167618	-5.468016	3.570922
13138	0	1.822550	0.533956	9.287697	0.018191	0.005349	0.092883	0.157293	-5.508675	3.565462
13139	0	1.841230	0.493174	9.404785	0.018372	0.004944	0.094055	0.144152	-5.556826	3.566827
13140	0	1.886113	0.508981	9.506999	0.018820	0.005102	0.095078	0.130849	-5.605038	3.575309
13141	0	1.932840	0.518266	9.563405	0.019287	0.005188	0.095642	0.125977	-5.653112	3.573201
13142	0	1.928880	0.589925	9.647282	0.019248	0.005909	0.096480	0.115983	-5.699951	3.578617
13143	0	1.950814	0.603150	9.722209	0.019470	0.006042	0.097229	0.104639	-5.743219	3.574545
13144	0	1.988670	0.576503	9.879518	0.019852	0.005775	0.098802	0.094117	-5.782431	3.569821
13145	0	1.950907	0.529970	9.844258	0.019470	0.005310	0.098450	0.083618	-5.826202	3.565060
13146	0	1.988478	0.546756	9.964914	0.019854	0.005471	0.099655	0.080840	-5.860721	3.566683
13147	0	2.010846	0.536743	9.990914	0.020081	0.005371	0.099915	0.078023	-5.891310	3.561975
13148	0	2.010038	0.493280	10.063079	0.020076	0.004936	0.100636	0.075464	-5.917892	3.556492
13149	0	2.027838	0.499872	10.082743	0.020264	0.005005	0.100830	0.069786	-5.933203	3.553866
13150	0	2.018133	0.541702	10.082228	0.020170	0.005420	0.100824	0.067944	-5.944428	3.556626
13151	0	2.033339	0.573381	10.198821	0.020325	0.005737	0.101990	0.065238	-5.952724	3.561879
13152	0	2.033961	0.560757	10.131500	0.020342	0.005608	0.101315	0.066348	-5.948849	3.558767
13153	0	2.038043	0.555459	10.168561	0.020386	0.005554	0.101685	0.067847	-5.941419	3.558286
13154	0	2.036491	0.524765	10.095621	0.020375	0.005249	0.100954	0.067393	-5.928320	3.554312
13155	0	2.037364	0.548819	10.003936	0.020386	0.005493	0.100037	0.062828	-5.913019	3.553157
13156	0	1.985495	0.542288	9.986174	0.019873	0.005422	0.099858	0.065262	-5.891358	3.548043
13157	0	2.005355	0.513366	9.991963	0.020081	0.005127	0.099915	0.073766	-5.858977	3.544188
13158	0	1.993164	0.526819	9.938115	0.019965	0.005261	0.099375	0.082362	-5.818967	3.541363
13159	0	1.968467	0.538226	9.827194	0.019714	0.005371	0.098267	0.096120	-5.783006	3.536422
13160	0	1.986346	0.564412	9.742953	0.019899	0.005637	0.097423	0.105073	-5.739475	3.523766
13161	0	1.955961	0.568492	9.692992	0.019592	0.005676	0.096924	0.116074	-5.699539	3.518970
13162	0	1.943284	0.545464	9.627031	0.019466	0.005448	0.096264	0.124368	-5.658228	3.518675
13163	0	1.900652	0.513796	9.552669	0.019043	0.005127	0.095520	0.138245	-5.613137	3.513576
13164	0	1.905477	0.552494	9.462388	0.019093	0.005514	0.094617	0.152004	-5.566085	3.509370
13165	0	1.864458	0.519635	9.363388	0.018677	0.005188	0.093628	0.162988	-5.525356	3.500829
13166	0	1.876768	0.563960	9.291218	0.018796	0.005631	0.092907	0.173848	-5.489208	3.492877
13167	0	1.834478	0.531485	9.229021	0.018372	0.005310	0.092285	0.180663	-5.454573	3.491259
13168	0	1.829294	0.538373	9.181121	0.018318	0.005380	0.091806	0.186586	-5.421571	3.485524
13169	0	1.804407	0.549993	9.137364	0.018066	0.005493	0.091370	0.195930	-5.392207	3.477986
13170	0	1.800270	0.581545	9.046519	0.018022	0.005811	0.090462	0.202837	-5.367009	3.471693
13171	0	1.829843	0.567855	9.045641	0.018311	0.005676	0.090454	0.206759	-5.350310	3.460530
13172	0	1.821451	0.550323	8.972718	0.018225	0.005497	0.089725	0.215718	-5.336025	3.450691
13173	0	1.775405	0.555803	8.966183	0.017761	0.005554	0.089661	0.221659	-5.325488	3.434540
13174	0	1.762093	0.543669	8.978552	0.017625	0.005439	0.089785	0.220141	-5.319099	3.425775
13175	0	1.770351	0.555222	9.033150	0.017700	0.005554	0.090332	0.218849	-5.321799	3.421177
13176	0	1.795858	0.555189	8.947377	0.017950	0.005549	0.089476	0.223198	-5.331303	3.410510
13177	0	1.783776	0.506496	9.032903	0.017822	0.005066	0.090332	0.223297	-5.349598	3.398244
13178	0	1.805526	0.561555	9.080959	0.018036	0.005612	0.090814	0.228573	-5.372618	3.399150
13179	0	1.821097	0.579855	9.087683	0.018188	0.005798	0.090881	0.230200	-5.399618	3.393099
13180	0	1.838258	0.585620	9.092755	0.018355	0.005859	0.090933	0.227667	-5.432487	3.385048
13181	0	1.827621	0.530667	9.252422	0.018250	0.005310	0.092529	0.224946	-5.464238	3.376963
13182	0	1.827562	0.554128	9.300078	0.018242	0.005547	0.093007	0.219959	-5.504348	3.373289
13183	0	1.858819	0.579171	9.349962	0.018555	0.005798	0.093506	0.213415	-5.544033	3.365881
13184	0	1.871883	0.529032	9.452341	0.018683	0.005296	0.094530	0.208371	-5.585473	3.369343
13185	0	1.883386	0.554919	9.539133	0.018799	0.005554	0.095398	0.203888	-5.626108	3.370634
13186	0	1.915288	0.541431	9.562014	0.019113	0.005422	0.095628	0.196735	-5.672961	3.365686
13187	0	1.914209	0.536398	9.612319	0.019104	0.005371	0.096130	0.189883	-5.717000	3.355277
13188	0	1.946817	0.571478	9.775498	0.019425	0.005722	0.097763	0.183018	-5.765749	3.352119
13189	0	1.999385	0.566937	9.813774	0.019958	0.005676	0.098145	0.176537	-5.805558	3.345068
13190	0	1.981920	0.540872	9.818485	0.019785	0.005418	0.098191	0.167522	-5.844123	3.335241
13191	0	1.998924	0.567210	9.911514	0.019958	0.005676	0.099121	0.164198	-5.878213	3.334217
13192	0	1.992505	0.548519	10.001889	0.019898	0.005485	0.100024	0.166280	-5.907329	3.328281
13193	0	2.021944	0.525347	10.046025	0.020203	0.005249	0.100464	0.172606	-5.925142	3.321046
13194	0	2.025592	0.513669	10.081839	0.020236	0.005136	0.100822	0.175241	-5.946372	3.318407
13195	0	2.039780	0.530843	10.088876	0.020386	0.005310	0.100891	0.174690	-5.958617	3.317783
13196	0	2.054134	0.591990	10.106633	0.020532	0.005917	0.101068	0.179627	-5.968132	3.312353
13197	0	2.032363	0.574015	10.107427	0.020325	0.005737	0.101074	0.183991	-5.965471	3.315047
13198	0	2.019523	0.525790	10.168431	0.020200	0.005254	0.101684	0.189740	-5.958999	3.305292
13199	0	2.049668	0.573999	10.077116	0.020508	0.005737	0.100769	0.193870	-5.944944	3.291847
13200	0	2.041198	0.592800	10.040890	0.020424	0.005925	0.100407	0.198165	-5.929917	3.288905
13201	0	2.024389	0.549900	10.052857	0.020264	0.005493	0.100525	0.205813	-5.906100	3.261640
13202	0	2.019729	0.526240	9.998748	0.020224	0.005260	0.099982	0.209072	-5.874668	3.243407
13203	0	1.974853	0.513864	9.882068	0.019775	0.005127	0.098816	0.223427	-5.842186	3.226570
13204	0	1.944870	0.527853	9.809751	0.019478	0.005272	0.098092	0.232075	-5.806861	3.206780
13205	0	1.949719	0.562276	9.863913	0.019531	0.005615	0.098633	0.241667	-5.765993	3.188689
13206	0	1.948777	0.582179	9.749236	0.019525	0.005813	0.097486	0.253227	-5.721474	3.170564
13207	0	1.955764	0.568561	9.577069	0.019592	0.005676	0.095764	0.265180	-5.678586	3.169093
13208	0	1.936338	0.546366	9.572230	0.019401	0.005450	0.095716	0.281899	-5.632590	3.159712
13209	0	1.912812	0.611633	9.485526	0.019165	0.006104	0.094849	0.298103	-5.586820	3.135047
13210	0	1.881112	0.565037	9.425732	0.018847	0.005640	0.094251	0.311426	-5.541305	3.127210
13211	0	1.833949	0.519972	9.320635	0.018372	0.005188	0.093201	0.326601	-5.500511	3.114948
13212	0	1.846155	0.515977	9.266714	0.018491	0.005150	0.092662	0.339690	-5.463043	3.094855
13213	0	1.822402	0.537938	9.131320	0.018250	0.005371	0.091309	0.350946	-5.429697	3.076775
13214	0	1.817315	0.600688	9.089430	0.018198	0.005998	0.090890	0.363424	-5.397053	3.063324
13215	0	1.804130	0.611412	9.082459	0.018066	0.006104	0.090820	0.377620	-5.364092	3.038089
13216	0	1.824255	0.606683	9.028193	0.018260	0.006063	0.090279	0.382919	-5.340539	3.009507
13217	0	1.799386	0.586635	8.954043	0.018005	0.005859	0.089539	0.392845	-5.324552	2.990012
13218	0	1.797533	0.574830	9.064145	0.017982	0.005751	0.090640	0.391074	-5.315156	2.977176
13219	0	1.775372	0.580148	8.953986	0.017761	0.005798	0.089539	0.396213	-5.304144	2.966505
13220	0	1.768619	0.562463	8.929586	0.017685	0.005621	0.089296	0.402105	-5.304526	2.923936
13221	0	1.788601	0.580258	8.953776	0.017883	0.005798	0.089539	0.408699	-5.306624	2.893407
13222	0	1.746444	0.549933	9.002434	0.017461	0.005501	0.090025	0.408090	-5.309742	2.873309
13223	0	1.808143	0.604447	8.990163	0.018066	0.006042	0.089905	0.411955	-5.327526	2.855015
13224	0	1.823873	0.622566	9.038248	0.018218	0.006229	0.090386	0.408713	-5.352496	2.838170
13225	0	1.808853	0.585528	9.106033	0.018066	0.005859	0.091064	0.405065	-5.378991	2.810354
13226	0	1.844105	0.603016	9.098990	0.018415	0.006034	0.090995	0.401899	-5.409824	2.784357
13227	0	1.833595	0.566967	9.209740	0.018311	0.005676	0.092102	0.395265	-5.439966	2.773183
13228	0	1.839110	0.583988	9.281932	0.018361	0.005845	0.092825	0.390408	-5.475419	2.752149
13229	0	1.846736	0.561032	9.362138	0.018433	0.005615	0.093628	0.385993	-5.516489	2.732388
13230	0	1.878441	0.535527	9.415567	0.018746	0.005361	0.094163	0.381158	-5.561341	2.718983
13231	0	1.902302	0.548446	9.502403	0.018982	0.005493	0.095032	0.372404	-5.609402	2.718710
13232	0	1.916434	0.595656	9.647317	0.019126	0.005963	0.096480	0.366037	-5.653586	2.695209
13233	0	1.944557	0.591292	9.722219	0.019409	0.005920	0.097229	0.358879	-5.695042	2.670165
13234	0	1.963884	0.602305	9.714683	0.019604	0.006027	0.097154	0.355572	-5.735047	2.644251
13235	0	1.974800	0.603409	9.813828	0.019714	0.006042	0.098145	0.347454	-5.772956	2.593947
13236	0	1.988252	0.577864	9.928311	0.019843	0.005781	0.099291	0.346121	-5.816973	2.588200
13237	0	1.998741	0.524269	9.881041	0.019958	0.005249	0.098816	0.340405	-5.849138	2.568074
13238	0	2.010246	0.534874	9.995965	0.020078	0.005358	0.099964	0.331683	-5.876088	2.543067
13239	0	2.009936	0.573340	10.033826	0.020081	0.005737	0.100342	0.328700	-5.896116	2.541983
13240	0	2.025539	0.554307	10.057532	0.020240	0.005546	0.100578	0.327279	-5.912551	2.518019
13241	0	2.040017	0.598005	10.076621	0.020386	0.005981	0.100769	0.327059	-5.927441	2.510214
13242	0	2.066567	0.597406	10.088318	0.020658	0.005978	0.100884	0.324441	-5.934284	2.502171
13243	0	2.032832	0.548922	10.125681	0.020325	0.005493	0.101257	0.321311	-5.936904	2.491124
13244	0	2.032810	0.591025	10.034065	0.020331	0.005912	0.100340	0.320801	-5.931755	2.485902
13245	0	2.006942	0.555069	10.010009	0.020081	0.005554	0.100098	0.318047	-5.917614	2.476808
13246	0	1.997943	0.560928	10.004474	0.019997	0.005608	0.100041	0.321101	-5.896552	2.452615
13247	0	2.012232	0.543587	10.016236	0.020142	0.005432	0.100159	0.326477	-5.873157	2.445084
13248	0	1.977930	0.519898	9.968044	0.019797	0.005195	0.099677	0.332495	-5.851049	2.438556
13249	0	1.993563	0.555994	9.912537	0.019958	0.005554	0.099121	0.340071	-5.823120	2.428017
13250	0	1.957876	0.599990	9.846258	0.019608	0.005992	0.098457	0.350185	-5.788090	2.416610
13251	0	1.949636	0.598442	9.735789	0.019531	0.005981	0.097351	0.354616	-5.745601	2.401429
13252	0	1.948963	0.592561	9.608943	0.019523	0.005926	0.096083	0.355006	-5.704762	2.368239
13253	0	1.931543	0.580395	9.668589	0.019348	0.005798	0.096680	0.362537	-5.664520	2.346123
13254	0	1.912823	0.587457	9.535470	0.019161	0.005870	0.095348	0.369091	-5.623352	2.332274
13255	0	1.889041	0.568281	9.522051	0.018921	0.005676	0.095215	0.377854	-5.585235	2.299435
13256	0	1.876432	0.514368	9.388942	0.018800	0.005139	0.093883	0.384080	-5.540664	2.283763
13257	0	1.858481	0.544063	9.357255	0.018616	0.005432	0.093567	0.395320	-5.501330	2.260211
13258	0	1.821744	0.593835	9.327818	0.018249	0.005937	0.093272	0.398424	-5.461721	2.224204
13259	0	1.865495	0.629104	9.204514	0.018677	0.006287	0.092041	0.404942	-5.433167	2.197953
13260	0	1.849115	0.587246	9.138095	0.018511	0.005868	0.091377	0.411625	-5.407018	2.182160
13261	0	1.828774	0.579952	9.094690	0.018311	0.005798	0.090942	0.414172	-5.376814	2.157001
13262	0	1.818674	0.573624	9.125972	0.018204	0.005739	0.091256	0.411635	-5.354061	2.136738
13263	0	1.799426	0.579641	9.076160	0.018005	0.005798	0.090759	0.410390	-5.338433	2.095858
13264	0	1.828112	0.579305	9.045927	0.018288	0.005794	0.090458	0.410966	-5.328671	2.069145
13265	0	1.793896	0.573696	9.027209	0.017944	0.005737	0.090271	0.411768	-5.320350	2.044087
13266	0	1.769116	0.530527	8.978437	0.017689	0.005309	0.089785	0.408245	-5.321992	2.014340
13267	0	1.782937	0.548606	9.063624	0.017822	0.005493	0.090637	0.400708	-5.329441	1.987344
13268	0	1.778967	0.590167	9.069290	0.017776	0.005906	0.090695	0.396596	-5.345936	1.953323
13269	0	1.808326	0.585674	9.087817	0.018066	0.005859	0.090881	0.394748	-5.365823	1.918869
13270	0	1.824267	0.591005	9.105391	0.018222	0.005915	0.091058	0.390464	-5.390546	1.905500
13271	0	1.826974	0.573199	9.173215	0.018250	0.005737	0.091736	0.385392	-5.414416	1.898991
13272	0	1.831413	0.571918	9.166269	0.018290	0.005726	0.091667	0.378646	-5.443587	1.863386
13273	0	1.852562	0.548589	9.258437	0.018494	0.005493	0.092590	0.371312	-5.481625	1.834659
13274	0	1.840708	0.559287	9.360955	0.018374	0.005600	0.093616	0.364266	-5.520018	1.822746
13275	0	1.852170	0.542491	9.380592	0.018494	0.005432	0.093811	0.357074	-5.552778	1.799079
13276	0	1.888776	0.564935	9.452715	0.018855	0.005661	0.094533	0.344674	-5.590778	1.777756
13277	0	1.914030	0.572498	9.490310	0.019104	0.005737	0.094910	0.331585	-5.632928	1.781624
13278	0	1.933309	0.594907	9.623276	0.019300	0.005956	0.096239	0.325378	-5.671435	1.770655
13279	0	1.950098	0.542444	9.685704	0.019470	0.005432	0.096863	0.317962	-5.706356	1.759874
13280	0	1.962121	0.589570	9.751667	0.019593	0.005904	0.097522	0.309658	-5.737796	1.737798
13281	0	1.949865	0.548562	9.795619	0.019470	0.005493	0.097961	0.302502	-5.769612	1.739859
13282	0	1.973536	0.540892	9.867783	0.019711	0.005416	0.098682	0.295990	-5.796977	1.734745
13283	0	1.973936	0.554313	9.868947	0.019714	0.005554	0.098694	0.284803	-5.824501	1.707278
13284	0	1.978478	0.546095	9.971848	0.019765	0.005470	0.099722	0.275666	-5.845829	1.702902
13285	0	1.985979	0.554963	9.991016	0.019836	0.005554	0.099915	0.271963	-5.871136	1.688983
13286	0	2.013245	0.584272	10.027061	0.020127	0.005850	0.100271	0.265298	-5.875548	1.674499
13287	0	2.020967	0.567573	10.003523	0.020203	0.005676	0.100037	0.266028	-5.882093	1.668700
13288	0	2.015738	0.554656	10.045988	0.020155	0.005552	0.100460	0.260932	-5.883416	1.667199
13289	0	2.019892	0.555075	10.040377	0.020203	0.005554	0.100403	0.258329	-5.877695	1.665767
13290	0	2.018748	0.560402	10.052757	0.020195	0.005608	0.100526	0.255559	-5.867661	1.656168
13291	0	1.982439	0.531160	10.028306	0.019836	0.005310	0.100281	0.258451	-5.852393	1.643217
13292	0	1.984982	0.537392	9.998413	0.019874	0.005374	0.099979	0.259552	-5.823707	1.623566
13293	0	1.981711	0.512977	9.961308	0.019836	0.005127	0.099609	0.263876	-5.800023	1.599567
13294	0	2.002007	0.543896	9.907095	0.020041	0.005437	0.099067	0.267393	-5.773897	1.578548
13295	0	1.969106	0.573738	9.845436	0.019714	0.005737	0.098450	0.268614	-5.745346	1.562325
13296	0	1.964262	0.568341	9.821874	0.019668	0.005676	0.098214	0.277969	-5.714828	1.556766
13297	0	1.968422	0.611353	9.723448	0.019714	0.006104	0.097229	0.290688	-5.677924	1.546269
13298	0	1.950484	0.576024	9.602412	0.019532	0.005756	0.096019	0.296331	-5.643818	1.530691
13299	0	1.894701	0.543957	9.570962	0.018982	0.005432	0.095703	0.306187	-5.600689	1.511520
13300	0	1.894684	0.551195	9.480504	0.018973	0.005507	0.094800	0.312614	-5.567123	1.500471
13301	0	1.889001	0.531852	9.399988	0.018921	0.005310	0.093994	0.323849	-5.528065	1.485796
13302	0	1.876704	0.545015	9.419378	0.018798	0.005448	0.094188	0.327112	-5.489218	1.461242
13303	0	1.846690	0.561923	9.351091	0.018494	0.005615	0.093506	0.333040	-5.454993	1.448652
13304	0	1.835750	0.556243	9.236001	0.018379	0.005562	0.092356	0.334919	-5.426673	1.418807
13305	0	1.823275	0.573991	9.204418	0.018250	0.005737	0.092041	0.339291	-5.404308	1.413833
13306	0	1.819464	0.549879	9.156268	0.018216	0.005498	0.091558	0.341483	-5.375925	1.388442
13307	0	1.805093	0.585653	9.106770	0.018066	0.005859	0.091064	0.339139	-5.354903	1.364420
13308	0	1.814566	0.542770	9.040099	0.018157	0.005426	0.090399	0.341982	-5.339016	1.353596
13309	0	1.775421	0.537088	9.039446	0.017761	0.005371	0.090393	0.342986	-5.328726	1.323213
13310	0	1.786970	0.549179	9.063900	0.017869	0.005492	0.090639	0.343766	-5.328104	1.298547
13311	0	1.764539	0.549455	9.051384	0.017639	0.005493	0.090515	0.346855	-5.334526	1.273093
13312	0	1.802364	0.524702	9.032823	0.018018	0.005251	0.090329	0.343333	-5.340387	1.264953
13313	0	1.777618	0.543175	9.051222	0.017761	0.005432	0.090515	0.344242	-5.357619	1.253454
13314	0	1.816686	0.561050	9.087294	0.018157	0.005614	0.090875	0.340955	-5.368559	1.239815
13315	0	1.815020	0.585854	9.099894	0.018127	0.005859	0.091003	0.341433	-5.395835	1.210743
13316	0	1.832090	0.584750	9.147768	0.018295	0.005857	0.091482	0.330675	-5.426325	1.199692
13317	0	1.839989	0.566928	9.160852	0.018372	0.005676	0.091614	0.323604	-5.460072	1.183996
13318	0	1.845430	0.541282	9.208560	0.018428	0.005418	0.092091	0.319000	-5.491435	1.165765
13319	0	1.858673	0.524931	9.295013	0.018555	0.005249	0.092957	0.320916	-5.529421	1.146990
13320	0	1.896221	0.548675	9.409569	0.018925	0.005493	0.094103	0.314855	-5.573586	1.127216
13321	0	1.883149	0.524298	9.429314	0.018799	0.005249	0.094299	0.309183	-5.611696	1.117628
13322	0	1.883928	0.560120	9.574485	0.018804	0.005603	0.095752	0.308909	-5.653044	1.092930
13323	0	1.931934	0.603815	9.606313	0.019287	0.006042	0.096069	0.305376	-5.689837	1.078636
13324	0	1.932287	0.566213	9.696542	0.019291	0.005667	0.096972	0.301608	-5.726113	1.064401
13325	0	1.993029	0.585575	9.703938	0.019897	0.005859	0.097046	0.299013	-5.763483	1.042089
13326	0	1.981058	0.578633	9.757595	0.019780	0.005791	0.097582	0.295547	-5.797759	1.022543
13327	0	1.974354	0.548881	9.838306	0.019714	0.005493	0.098389	0.292075	-5.830170	1.010701
13328	0	1.967865	0.541618	9.861610	0.019650	0.005423	0.098621	0.286336	-5.861530	0.990204
13329	0	1.992016	0.518738	9.887242	0.019897	0.005188	0.098877	0.287162	-5.886367	0.985516
13330	0	1.983536	0.505902	9.910878	0.019820	0.005064	0.099112	0.282921	-5.902390	0.975768
13331	0	2.015152	0.561364	10.009575	0.020142	0.005615	0.100098	0.282648	-5.912486	0.972399
13332	0	2.047486	0.578874	10.003034	0.020466	0.005795	0.100032	0.277571	-5.921384	0.960094
13333	0	2.026656	0.555214	9.991408	0.020264	0.005554	0.099915	0.276666	-5.923326	0.946796
13334	0	2.045119	0.554984	9.979082	0.020452	0.005549	0.099791	0.278480	-5.920372	0.937777
13335	0	1.995078	0.543129	10.016027	0.019958	0.005432	0.100159	0.278851	-5.910136	0.927683
13336	0	2.011739	0.543022	9.973592	0.020125	0.005430	0.099734	0.280126	-5.899466	0.920817
13337	0	2.006468	0.531787	9.942906	0.020081	0.005310	0.099426	0.290206	-5.879707	0.914375
13338	0	1.996570	0.508285	9.913009	0.019987	0.005081	0.099126	0.293290	-5.853505	0.903723
13339	0	1.969668	0.525474	9.851397	0.019714	0.005249	0.098511	0.301047	-5.831515	0.900280
13340	0	1.995664	0.593409	9.797258	0.019984	0.005931	0.097967	0.305889	-5.797896	0.884728
13341	0	1.962298	0.568150	9.790618	0.019653	0.005676	0.097900	0.313053	-5.760988	0.881448
13342	0	1.974427	0.550674	9.742964	0.019775	0.005503	0.097424	0.318862	-5.723024	0.864180
13343	0	1.962233	0.531396	9.656371	0.019653	0.005310	0.096558	0.324539	-5.684828	0.850696
13344	0	1.919756	0.520221	9.578078	0.019225	0.005196	0.095776	0.333445	-5.650441	0.837837
13345	0	1.895016	0.555935	9.509881	0.018982	0.005554	0.095093	0.340678	-5.610809	0.818846
13346	0	1.869845	0.520703	9.474469	0.018735	0.005198	0.094738	0.353063	-5.565285	0.812997
13347	0	1.888671	0.525709	9.339026	0.018921	0.005249	0.093384	0.363897	-5.522057	0.797588
13348	0	1.888882	0.557864	9.279026	0.018913	0.005569	0.092786	0.376225	-5.490489	0.792129
13349	0	1.852465	0.561863	9.284027	0.018555	0.005615	0.092834	0.381455	-5.451940	0.783038
13350	0	1.853756	0.581326	9.236075	0.018556	0.005805	0.092358	0.392730	-5.428081	0.776442
13351	0	1.828997	0.550168	9.149531	0.018311	0.005493	0.091492	0.404438	-5.401049	0.771224
13352	0	1.819303	0.557314	9.168420	0.018208	0.005570	0.091681	0.409031	-5.381508	0.763828
13353	0	1.805023	0.543671	9.100636	0.018066	0.005432	0.091003	0.415944	-5.359811	0.760967
13354	0	1.778499	0.574833	9.088691	0.017790	0.005746	0.090886	0.420295	-5.352334	0.749333
13355	0	1.812449	0.568447	9.100349	0.018127	0.005676	0.091003	0.431774	-5.347086	0.745553
13356	0	1.806006	0.532911	9.027095	0.018061	0.005326	0.090271	0.436671	-5.344899	0.733188
13357	0	1.806976	0.561876	9.069736	0.018066	0.005615	0.090698	0.442445	-5.347746	0.724465
13358	0	1.808221	0.568697	9.051020	0.018073	0.005683	0.090512	0.448886	-5.357820	0.719985
13359	0	1.826329	0.580146	9.087838	0.018250	0.005798	0.090881	0.454234	-5.373796	0.712590
13360	0	1.804158	0.568146	9.038453	0.018032	0.005682	0.090386	0.454996	-5.384342	0.704026
13361	0	1.820520	0.555448	9.167147	0.018188	0.005554	0.091675	0.456841	-5.403832	0.697451
13362	0	1.824285	0.555506	9.178502	0.018222	0.005554	0.091789	0.459424	-5.428566	0.693930
13363	0	1.803104	0.561517	9.240223	0.018005	0.005615	0.092407	0.460912	-5.458975	0.685397
13364	0	1.844671	0.567052	9.281958	0.018423	0.005675	0.092824	0.456638	-5.486700	0.680221
13365	0	1.858428	0.549501	9.301156	0.018555	0.005493	0.093018	0.460503	-5.521812	0.676167
13366	0	1.888488	0.542629	9.428203	0.018858	0.005435	0.094287	0.451668	-5.553062	0.671231
13367	0	1.876827	0.567343	9.545317	0.018738	0.005676	0.095459	0.449933	-5.588247	0.666028
13368	0	1.925875	0.572777	9.507380	0.019225	0.005732	0.095080	0.447052	-5.627329	0.658780
13369	0	1.926160	0.561273	9.661172	0.019226	0.005615	0.096619	0.445806	-5.668113	0.649738
13370	0	1.944926	0.560397	9.635437	0.019419	0.005610	0.096360	0.440959	-5.703090	0.640468
13371	0	1.931893	0.549182	9.740588	0.019287	0.005493	0.097412	0.441053	-5.739135	0.637436
13372	0	1.967846	0.561225	9.763842	0.019656	0.005612	0.097643	0.442400	-5.763674	0.647274
13373	0	1.955557	0.567342	9.820089	0.019531	0.005676	0.098206	0.440695	-5.790617	0.642191
13374	0	1.984849	0.536376	9.867848	0.019824	0.005364	0.098683	0.441482	-5.817545	0.641881
13375	0	1.979440	0.543122	9.942254	0.019775	0.005432	0.099426	0.441950	-5.837995	0.639233
13376	0	2.001561	0.549088	9.904843	0.019996	0.005491	0.099052	0.443042	-5.859596	0.636974
13377	0	2.003398	0.567185	9.991191	0.020020	0.005676	0.099915	0.439535	-5.874732	0.632274
13378	0	2.005062	0.560847	9.978610	0.020048	0.005606	0.099787	0.444054	-5.876141	0.631550
13379	0	1.996015	0.543167	9.960907	0.019958	0.005432	0.099609	0.444879	-5.876552	0.633181
13380	0	2.039011	0.567621	9.930283	0.020389	0.005674	0.099303	0.448339	-5.876776	0.636057
13381	0	1.994961	0.549438	9.991626	0.019958	0.005493	0.099915	0.451027	-5.865195	0.630363
13382	0	1.974881	0.555989	9.949163	0.019757	0.005556	0.099490	0.456558	-5.853948	0.636165
13383	0	1.988756	0.550015	9.948890	0.019897	0.005493	0.099487	0.465753	-5.841122	0.635822
13384	0	1.992507	0.545296	9.845487	0.019938	0.005445	0.098453	0.475587	-5.824149	0.629144
13385	0	1.975540	0.573955	9.820946	0.019775	0.005737	0.098206	0.479312	-5.799278	0.632042
13386	0	1.977212	0.574651	9.821777	0.019796	0.005741	0.098213	0.486627	-5.769462	0.634440
13387	0	1.963137	0.549888	9.741621	0.019653	0.005493	0.097412	0.494429	-5.742215	0.635053
13388	0	1.945745	0.557037	9.681508	0.019487	0.005565	0.096809	0.502113	-5.705255	0.639765
13389	0	1.901707	0.550442	9.576866	0.019043	0.005493	0.095764	0.516492	-5.672821	0.643655
13390	0	1.914689	0.576407	9.565574	0.019174	0.005759	0.095651	0.523320	-5.639357	0.642263
13391	0	1.908096	0.568709	9.515779	0.019104	0.005676	0.095154	0.537321	-5.610251	0.641681
13392	0	1.884726	0.533979	9.400686	0.018875	0.005331	0.094002	0.548949	-5.574930	0.638971
13393	0	1.865488	0.519341	9.357096	0.018677	0.005188	0.093567	0.556655	-5.546739	0.634764
13394	0	1.861066	0.569059	9.327355	0.018633	0.005687	0.093269	0.562424	-5.517951	0.639172
13395	0	1.847233	0.592488	9.296050	0.018494	0.005920	0.092957	0.569007	-5.490246	0.634253
13396	0	1.861745	0.605488	9.205171	0.018634	0.006051	0.092049	0.574889	-5.468467	0.629384
13397	0	1.829154	0.555637	9.173950	0.018311	0.005554	0.091736	0.578742	-5.443336	0.624435
13398	0	1.838373	0.586604	9.113415	0.018394	0.005863	0.091132	0.583534	-5.428498	0.619266
13399	0	1.811694	0.579925	9.124959	0.018127	0.005798	0.091248	0.585887	-5.413724	0.620965
13400	0	1.797803	0.567920	9.094733	0.017984	0.005677	0.090946	0.589629	-5.404280	0.619916
13401	0	1.806536	0.562016	9.094229	0.018066	0.005615	0.090942	0.597072	-5.401524	0.619183
13402	0	1.818740	0.581265	9.130698	0.018186	0.005808	0.091308	0.604336	-5.402420	0.614030
13403	0	1.831596	0.604025	9.136869	0.018311	0.006042	0.091370	0.602963	-5.407659	0.614840
13404	0	1.814814	0.591717	9.136464	0.018138	0.005916	0.091367	0.606297	-5.419084	0.609133
13405	0	1.813820	0.591923	9.136757	0.018127	0.005920	0.091370	0.606277	-5.431145	0.606501
13406	0	1.822916	0.603828	9.123894	0.018209	0.006040	0.091243	0.606143	-5.454451	0.604164
13407	0	1.814787	0.585643	9.203718	0.018127	0.005859	0.092041	0.604050	-5.478391	0.604063
13408	0	1.813063	0.572708	9.288262	0.018107	0.005731	0.092887	0.601230	-5.505446	0.607794
13409	0	1.845703	0.555400	9.337898	0.018433	0.005554	0.093384	0.602511	-5.533860	0.610123
13410	0	1.868342	0.572902	9.373616	0.018664	0.005736	0.093740	0.595201	-5.555683	0.606868
13411	0	1.888530	0.542718	9.392828	0.018860	0.005432	0.093933	0.590828	-5.585248	0.604143
13412	0	1.893869	0.571621	9.471106	0.018910	0.005727	0.094716	0.579765	-5.617909	0.605571
13413	0	1.906958	0.609693	9.588136	0.019043	0.006104	0.095886	0.573606	-5.648276	0.600534
13414	0	1.918597	0.577982	9.568704	0.019156	0.005785	0.095693	0.569114	-5.682131	0.600913
13415	0	1.956087	0.591486	9.697923	0.019531	0.005920	0.096985	0.564256	-5.715642	0.597813
13416	0	1.955311	0.583956	9.727433	0.019529	0.005848	0.097279	0.556090	-5.742119	0.597221
13417	0	1.949576	0.573116	9.826190	0.019470	0.005737	0.098267	0.550587	-5.770417	0.593713
13418	0	1.978394	0.541289	9.892420	0.019766	0.005419	0.098927	0.545360	-5.789885	0.591540
13419	0	1.985885	0.554789	9.826243	0.019836	0.005554	0.098267	0.539605	-5.814451	0.594419
13420	0	1.959410	0.560120	9.917002	0.019576	0.005602	0.099174	0.540334	-5.833834	0.593224
13421	0	1.973175	0.560926	9.917901	0.019714	0.005615	0.099182	0.535030	-5.852461	0.589734
13422	0	2.012227	0.572087	9.917419	0.020115	0.005725	0.099175	0.531900	-5.859626	0.583114
13423	0	2.002752	0.573790	9.893634	0.020020	0.005737	0.098938	0.533986	-5.867387	0.581175
13424	0	2.040043	0.597904	9.997228	0.020402	0.005982	0.099972	0.531543	-5.864176	0.581805
13425	0	2.019720	0.585387	10.003804	0.020203	0.005859	0.100037	0.526597	-5.856371	0.585792
13426	0	1.988149	0.565927	9.912423	0.019886	0.005665	0.099123	0.521586	-5.849668	0.584254
13427	0	1.945848	0.524805	9.894035	0.019470	0.005249	0.098938	0.521725	-5.834638	0.583462
13428	0	1.991890	0.506509	9.973830	0.019935	0.005063	0.099735	0.525249	-5.815113	0.582321
13429	0	1.975845	0.525213	9.918534	0.019775	0.005249	0.099182	0.529954	-5.794065	0.584160
13430	0	1.984094	0.568133	9.821601	0.019864	0.005682	0.098211	0.530350	-5.765607	0.582825
13431	0	1.975074	0.616560	9.808840	0.019775	0.006165	0.098083	0.532687	-5.735334	0.585264
13432	0	1.958041	0.574650	9.815830	0.019604	0.005739	0.098154	0.542200	-5.706668	0.584570
13433	0	1.968775	0.580353	9.735615	0.019714	0.005798	0.097351	0.549322	-5.673843	0.586828
13434	0	1.914229	0.562611	9.596298	0.019174	0.005625	0.095957	0.551961	-5.634953	0.587514
13435	0	1.920085	0.562202	9.564676	0.019226	0.005615	0.095642	0.561093	-5.603305	0.585689
13436	0	1.859883	0.526552	9.492345	0.018626	0.005262	0.094918	0.565955	-5.568850	0.583559
13437	0	1.858387	0.531610	9.436629	0.018616	0.005310	0.094360	0.574263	-5.528797	0.579771
13438	0	1.858978	0.550702	9.370485	0.018613	0.005505	0.093700	0.578310	-5.499162	0.578077
13439	0	1.853367	0.598523	9.375392	0.018555	0.005981	0.093750	0.584042	-5.472141	0.571656
13440	0	1.842508	0.556382	9.193174	0.018452	0.005561	0.091927	0.588760	-5.437537	0.571973
13441	0	1.853035	0.580157	9.204572	0.018555	0.005798	0.092041	0.593846	-5.405839	0.571948
13442	0	1.854839	0.586556	9.193127	0.018567	0.005865	0.091928	0.595588	-5.381003	0.574267
13443	0	1.835627	0.555420	9.198304	0.018372	0.005554	0.091980	0.596778	-5.360415	0.576049
13444	0	1.827328	0.598509	9.168157	0.018280	0.005980	0.091681	0.603708	-5.350526	0.575023
13445	0	1.817916	0.598145	9.179872	0.018188	0.005981	0.091797	0.604955	-5.337370	0.578478
13446	0	1.822604	0.555482	9.161741	0.018230	0.005553	0.091617	0.608176	-5.330310	0.582010
13447	0	1.807137	0.561405	9.173493	0.018066	0.005615	0.091736	0.608079	-5.335012	0.580977
13448	0	1.789243	0.591765	9.124477	0.017893	0.005918	0.091245	0.609509	-5.332976	0.580559
13449	0	1.788808	0.561280	9.112470	0.017883	0.005615	0.091125	0.607867	-5.337557	0.575746
13450	0	1.821198	0.566248	9.154855	0.018198	0.005671	0.091551	0.599368	-5.353517	0.572406
13451	0	1.808083	0.572982	9.179450	0.018066	0.005737	0.091797	0.591607	-5.370010	0.571327
13452	0	1.829794	0.553212	9.172658	0.018278	0.005539	0.091730	0.584699	-5.393156	0.578675
13453	0	1.821221	0.566869	9.209783	0.018188	0.005676	0.092102	0.576923	-5.421112	0.579292
13454	0	1.813984	0.552952	9.367590	0.018114	0.005538	0.093680	0.568273	-5.451156	0.576125
13455	0	1.852295	0.505748	9.374467	0.018494	0.005066	0.093750	0.559688	-5.485493	0.572394
13456	0	1.858317	0.528225	9.452664	0.018553	0.005293	0.094532	0.548530	-5.520778	0.574895
13457	0	1.882828	0.560931	9.478210	0.018799	0.005615	0.094788	0.543023	-5.554831	0.574123
13458	0	1.900559	0.578061	9.477117	0.018979	0.005786	0.094776	0.538198	-5.585311	0.574301
13459	0	1.919586	0.566110	9.557577	0.019165	0.005676	0.095581	0.521857	-5.620683	0.574601
13460	0	1.956070	0.582387	9.611338	0.019532	0.005828	0.096119	0.518687	-5.653185	0.570503
13461	0	1.931418	0.566637	9.685798	0.019287	0.005676	0.096863	0.508694	-5.683695	0.571239
13462	0	1.924509	0.590206	9.709125	0.019219	0.005900	0.097096	0.512239	-5.712691	0.561782
13463	0	1.937365	0.566769	9.783481	0.019348	0.005676	0.097839	0.503863	-5.741026	0.560652
13464	0	1.966386	0.522382	9.831427	0.019643	0.005231	0.098318	0.497208	-5.764022	0.560188
13465	0	1.954949	0.530344	9.869059	0.019531	0.005310	0.098694	0.491077	-5.783668	0.561688
13466	0	2.000916	0.559625	9.904978	0.019995	0.005601	0.099052	0.487179	-5.798818	0.563792
13467	0	1.997530	0.548785	9.942319	0.019958	0.005493	0.099426	0.482593	-5.816665	0.563775
13468	0	2.006200	0.566045	9.923490	0.020053	0.005665	0.099236	0.479005	-5.825649	0.563792
13469	0	1.984011	0.554868	9.905963	0.019836	0.005554	0.099060	0.474022	-5.828333	0.567550
13470	0	1.996510	0.565894	9.985196	0.019965	0.005665	0.099852	0.468720	-5.826806	0.564210
13471	0	1.995702	0.543351	10.009788	0.019958	0.005432	0.100098	0.471570	-5.823634	0.565148
13472	0	1.982313	0.555166	9.961170	0.019834	0.005556	0.099609	0.467758	-5.810121	0.565985
13473	0	1.976902	0.537049	9.930550	0.019775	0.005371	0.099304	0.468326	-5.801276	0.566532
13474	0	1.974876	0.531051	9.936966	0.019762	0.005308	0.099367	0.472189	-5.784477	0.568656
13475	0	1.963705	0.573738	9.912431	0.019653	0.005737	0.099121	0.473468	-5.764203	0.567529
13476	0	1.984791	0.561799	9.858079	0.019865	0.005615	0.098577	0.477766	-5.742726	0.574309
13477	0	1.944736	0.537564	9.772159	0.019470	0.005371	0.097717	0.484170	-5.714512	0.572999
13478	0	1.958281	0.544566	9.724134	0.019608	0.005441	0.097237	0.491024	-5.683893	0.571970
13479	0	1.926018	0.531417	9.631864	0.019287	0.005310	0.096313	0.496955	-5.650433	0.569023
13480	0	1.896303	0.538225	9.541257	0.018990	0.005379	0.095407	0.502258	-5.617196	0.564207
13481	0	1.895688	0.549353	9.485362	0.018982	0.005493	0.094849	0.503807	-5.585496	0.562420
13482	0	1.890303	0.537534	9.504668	0.018931	0.005371	0.095041	0.509897	-5.549772	0.567542
13483	0	1.901406	0.543391	9.393886	0.019043	0.005432	0.093933	0.513108	-5.513000	0.570625
13484	0	1.871660	0.525611	9.419228	0.018741	0.005252	0.094188	0.519262	-5.482237	0.572631
13485	0	1.871318	0.519561	9.338830	0.018738	0.005188	0.093384	0.529573	-5.450599	0.572141
13486	0	1.878799	0.563481	9.254228	0.018811	0.005630	0.092538	0.537118	-5.420378	0.570581
13487	0	1.883892	0.568029	9.247228	0.018860	0.005676	0.092468	0.543163	-5.393032	0.569274
13488	0	1.843378	0.562534	9.284551	0.018452	0.005623	0.092842	0.547336	-5.369518	0.565585
13489	0	1.836035	0.537515	9.161578	0.018372	0.005371	0.091614	0.553539	-5.354036	0.564114
13490	0	1.803224	0.543926	9.174095	0.018044	0.005440	0.091739	0.554121	-5.338485	0.561480
13491	0	1.836743	0.531427	9.204160	0.018372	0.005310	0.092041	0.560559	-5.331977	0.553906
13492	0	1.829814	0.537933	9.100511	0.018302	0.005379	0.091004	0.562580	-5.325701	0.552919
13493	0	1.825227	0.548909	9.240692	0.018250	0.005493	0.092407	0.558901	-5.327527	0.558169
13494	0	1.826058	0.536619	9.142824	0.018254	0.005363	0.091430	0.564788	-5.333919	0.558483
13495	0	1.819612	0.554871	9.112430	0.018188	0.005554	0.091125	0.559349	-5.342062	0.555037
13496	0	1.839997	0.535709	9.166946	0.018387	0.005360	0.091672	0.557603	-5.356887	0.557197
13497	0	1.807905	0.518420	9.209978	0.018066	0.005188	0.092102	0.554355	-5.371153	0.554885
13498	0	1.840905	0.584596	9.258335	0.018396	0.005851	0.092586	0.549857	-5.385340	0.550713
13499	0	1.832773	0.548736	9.295350	0.018311	0.005493	0.092957	0.544230	-5.404982	0.550869
13500	0	1.854994	0.522925	9.373940	0.018528	0.005237	0.093743	0.536815	-5.430328	0.549009
13501	0	1.833549	0.524423	9.417266	0.018311	0.005249	0.094177	0.532536	-5.459147	0.551458
13502	0	1.863019	0.510782	9.459032	0.018604	0.005116	0.094595	0.523693	-5.488992	0.554139
13503	0	1.925244	0.603923	9.417207	0.019226	0.006042	0.094177	0.521320	-5.519526	0.552605
13504	0	1.900244	0.572733	9.507667	0.018973	0.005731	0.095082	0.518923	-5.553041	0.553401
13505	0	1.931474	0.585366	9.588102	0.019287	0.005859	0.095886	0.513713	-5.584500	0.554713
13506	0	1.925068	0.534933	9.629650	0.019220	0.005359	0.096302	0.504269	-5.619067	0.550186
13507	0	1.949313	0.549412	9.667502	0.019470	0.005493	0.096680	0.506863	-5.644755	0.549095
13508	0	1.942039	0.524683	9.764162	0.019394	0.005250	0.097647	0.504746	-5.674377	0.544272
13509	0	1.949112	0.524173	9.753040	0.019470	0.005249	0.097534	0.497766	-5.697448	0.542426
13510	0	1.990040	0.510756	9.794859	0.019878	0.005112	0.097953	0.494469	-5.721721	0.540711
13511	0	1.972996	0.530803	9.838565	0.019714	0.005310	0.098389	0.493589	-5.738502	0.535790
13512	0	1.975958	0.536569	9.935586	0.019746	0.005366	0.099359	0.494215	-5.752841	0.538082
13513	0	2.014937	0.580159	9.893622	0.020142	0.005798	0.098938	0.499293	-5.760447	0.530524
13514	0	2.022456	0.568532	9.911573	0.020218	0.005682	0.099117	0.504417	-5.766643	0.530320
13515	0	1.990085	0.543130	9.893735	0.019897	0.005432	0.098938	0.504861	-5.769260	0.521028
13516	0	1.996296	0.537068	9.924162	0.019965	0.005369	0.099241	0.507818	-5.765248	0.521698
13517	0	2.001955	0.512913	9.869373	0.020020	0.005127	0.098694	0.511592	-5.763831	0.522814
13518	0	1.976475	0.513531	9.875582	0.019775	0.005131	0.098754	0.517970	-5.750052	0.523929
13519	0	1.964463	0.537412	9.912265	0.019653	0.005371	0.099121	0.522621	-5.738568	0.526179
13520	0	1.949754	0.562928	9.808917	0.019514	0.005621	0.098086	0.533334	-5.717801	0.526030
13521	0	1.933440	0.556014	9.839104	0.019348	0.005554	0.098389	0.541274	-5.700296	0.528949
13522	0	1.960785	0.575484	9.772432	0.019626	0.005749	0.097721	0.549386	-5.677822	0.535477
13523	0	1.938910	0.568402	9.765979	0.019409	0.005676	0.097656	0.559444	-5.652807	0.536044
13524	0	1.958760	0.551479	9.711843	0.019613	0.005508	0.097114	0.567887	-5.621028	0.540850
13525	0	1.921084	0.550255	9.607185	0.019226	0.005493	0.096069	0.580029	-5.601360	0.543238
13526	0	1.917143	0.539695	9.540713	0.019196	0.005389	0.095403	0.590248	-5.570962	0.545095
13527	0	1.908061	0.543809	9.528023	0.019104	0.005432	0.095276	0.598397	-5.541444	0.543175
13528	0	1.891243	0.557290	9.443315	0.018935	0.005566	0.094429	0.608127	-5.512293	0.544377
13529	0	1.884289	0.580523	9.405815	0.018860	0.005798	0.094055	0.617529	-5.490223	0.543467
13530	0	1.868568	0.587975	9.375883	0.018703	0.005873	0.093756	0.627121	-5.467130	0.540555
13531	0	1.872255	0.580215	9.253214	0.018738	0.005798	0.092529	0.632918	-5.446840	0.538887
13532	0	1.869429	0.593866	9.290215	0.018707	0.005927	0.092900	0.648142	-5.429458	0.536069
13533	0	1.830061	0.537590	9.259202	0.018311	0.005371	0.092590	0.655186	-5.415740	0.533399
13534	0	1.821960	0.544499	9.216765	0.018229	0.005441	0.092166	0.661599	-5.401999	0.534673
13535	0	1.793433	0.537810	9.192049	0.017944	0.005371	0.091919	0.671398	-5.388157	0.527306
13536	0	1.816249	0.526581	9.186175	0.018168	0.005262	0.091861	0.676834	-5.379310	0.522510
13537	0	1.806320	0.567854	9.191944	0.018066	0.005676	0.091919	0.680816	-5.373739	0.527653
13538	0	1.812533	0.562007	9.124659	0.018121	0.005619	0.091248	0.683357	-5.377886	0.532106
13539	0	1.831304	0.561588	9.179634	0.018311	0.005615	0.091797	0.685444	-5.379566	0.530594
13540	0	1.832202	0.579867	9.185471	0.018315	0.005799	0.091856	0.685985	-5.386374	0.533078
13541	0	1.832042	0.549520	9.209997	0.018311	0.005493	0.092102	0.689830	-5.397191	0.530661
13542	0	1.834134	0.568012	9.221702	0.018330	0.005680	0.092219	0.691251	-5.410362	0.527566
13543	0	1.814091	0.568300	9.277039	0.018127	0.005676	0.092773	0.700808	-5.425538	0.525479
13544	0	1.835775	0.550458	9.337320	0.018337	0.005507	0.093377	0.699907	-5.449253	0.520238
13545	0	1.857741	0.524558	9.398985	0.018555	0.005249	0.093994	0.697249	-5.475553	0.511608
13546	0	1.873897	0.578657	9.361517	0.018722	0.005791	0.093618	0.693673	-5.495373	0.508615
13547	0	1.864257	0.567520	9.466031	0.018616	0.005676	0.094666	0.693860	-5.526348	0.506292
13548	0	1.905680	0.591359	9.452794	0.019035	0.005918	0.094532	0.690571	-5.550771	0.508976
13549	0	1.930889	0.567250	9.490547	0.019287	0.005676	0.094910	0.687540	-5.575581	0.507583
13550	0	1.935662	0.548054	9.581167	0.019331	0.005485	0.095817	0.684269	-5.604791	0.502535
13551	0	1.925096	0.549097	9.588136	0.019226	0.005493	0.095886	0.683157	-5.633063	0.499989
13552	0	1.954347	0.578907	9.703092	0.019520	0.005794	0.097035	0.679382	-5.659511	0.498139
13553	0	1.955666	0.567819	9.697963	0.019531	0.005676	0.096985	0.683112	-5.688121	0.494936
13554	0	1.954536	0.549184	9.770121	0.019521	0.005497	0.097706	0.678627	-5.715479	0.496132
13555	0	1.967344	0.548709	9.832395	0.019653	0.005493	0.098328	0.673041	-5.737386	0.498162
13556	0	1.983109	0.565925	9.807297	0.019815	0.005664	0.098076	0.669070	-5.754068	0.505587
13557	0	1.978808	0.561531	9.869130	0.019775	0.005615	0.098694	0.670537	-5.767381	0.500875
13558	0	1.999481	0.555154	9.954045	0.019983	0.005554	0.099543	0.668831	-5.779113	0.501245
13559	0	1.995860	0.579994	9.967030	0.019958	0.005798	0.099670	0.671872	-5.777752	0.501918
13560	0	2.008058	0.592537	9.942519	0.020081	0.005923	0.099425	0.675510	-5.776312	0.499373
13561	0	1.989673	0.573746	9.912123	0.019897	0.005737	0.099121	0.676994	-5.774134	0.490594
13562	0	1.983743	0.549582	9.942554	0.019835	0.005493	0.099426	0.681302	-5.776081	0.488247
13563	0	1.988576	0.519056	9.918434	0.019897	0.005188	0.099182	0.685368	-5.761119	0.488303
13564	0	1.985883	0.525692	9.876151	0.019874	0.005254	0.098759	0.690055	-5.742533	0.489041
13565	0	1.970035	0.567920	9.839131	0.019714	0.005676	0.098389	0.694489	-5.724691	0.493701
13566	0	1.966918	0.586743	9.809145	0.019686	0.005865	0.098088	0.698280	-5.703900	0.493973
13567	0	1.993469	0.586213	9.784404	0.019958	0.005859	0.097839	0.702490	-5.674559	0.495766
13568	0	1.958617	0.574493	9.699721	0.019606	0.005742	0.096993	0.706864	-5.650040	0.500247
13569	0	1.938899	0.580041	9.704981	0.019409	0.005798	0.097046	0.710319	-5.624706	0.505735
13570	0	1.940500	0.568533	9.681394	0.019429	0.005680	0.096809	0.717475	-5.594661	0.504589
13571	0	1.926410	0.543372	9.540251	0.019287	0.005432	0.095398	0.720369	-5.565502	0.509982
13572	0	1.896808	0.525781	9.559491	0.018996	0.005252	0.095590	0.728349	-5.530327	0.510840
13573	0	1.877952	0.543479	9.411991	0.018799	0.005432	0.094116	0.732585	-5.505358	0.513544
13574	0	1.873682	0.562399	9.455444	0.018760	0.005620	0.094550	0.738376	-5.476200	0.512166
13575	0	1.871466	0.586137	9.357140	0.018738	0.005859	0.093567	0.741806	-5.446408	0.512957
13576	0	1.891752	0.592877	9.272450	0.018936	0.005924	0.092721	0.748407	-5.422006	0.507417
13577	0	1.878110	0.573858	9.271592	0.018799	0.005737	0.092712	0.751029	-5.398679	0.505213
13578	0	1.837792	0.586253	9.217355	0.018397	0.005861	0.092170	0.753610	-5.373109	0.502142
13579	0	1.823668	0.580201	9.234850	0.018250	0.005798	0.092346	0.759193	-5.355672	0.506123
13580	0	1.821096	0.568502	9.223034	0.018224	0.005683	0.092228	0.762846	-5.338350	0.502647
13581	0	1.830304	0.555644	9.173720	0.018311	0.005554	0.091736	0.766753	-5.327465	0.505274
13582	0	1.810560	0.543640	9.198316	0.018112	0.005436	0.091982	0.768481	-5.317868	0.506428
13583	0	1.849512	0.598584	9.161319	0.018494	0.005981	0.091614	0.775137	-5.318234	0.504704
13584	0	1.801039	0.556043	9.246608	0.018008	0.005563	0.092466	0.773492	-5.319445	0.502662
13585	0	1.819238	0.591719	9.179631	0.018188	0.005920	0.091797	0.770787	-5.322840	0.500742
13586	0	1.832515	0.572584	9.203802	0.018318	0.005731	0.092039	0.766195	-5.330053	0.499492
13587	0	1.819747	0.603725	9.155129	0.018188	0.006042	0.091553	0.761036	-5.339732	0.501636
13588	0	1.834479	0.608565	9.258375	0.018329	0.006092	0.092587	0.754563	-5.358152	0.497799
13589	0	1.832773	0.566970	9.277045	0.018311	0.005676	0.092773	0.747926	-5.377835	0.496637
13590	0	1.842509	0.560044	9.367861	0.018406	0.005602	0.093682	0.747575	-5.399852	0.492816
13591	0	1.845511	0.536923	9.386776	0.018433	0.005371	0.093872	0.746758	-5.425876	0.487891
13592	0	1.861866	0.560183	9.379822	0.018600	0.005610	0.093801	0.737736	-5.447704	0.488100
13593	0	1.870482	0.591211	9.459947	0.018677	0.005920	0.094604	0.729309	-5.480250	0.480288
13594	0	1.924514	0.608238	9.495564	0.019221	0.006086	0.094960	0.726028	-5.507546	0.477884
13595	0	1.943422	0.591506	9.575941	0.019409	0.005920	0.095764	0.721170	-5.535975	0.478761
13596	0	1.929814	0.590262	9.538426	0.019276	0.005909	0.095388	0.715104	-5.561584	0.472506
13597	0	1.937153	0.603523	9.691961	0.019348	0.006042	0.096924	0.708092	-5.587737	0.471025
13598	0	1.910893	0.559752	9.727782	0.019090	0.005600	0.097281	0.706620	-5.608940	0.469196
13599	0	1.973916	0.561093	9.716318	0.019714	0.005615	0.097168	0.703073	-5.636753	0.465386
13600	0	1.948081	0.529892	9.758042	0.019459	0.005301	0.097585	0.702611	-5.661141	0.466948
13601	0	1.918082	0.543049	9.820258	0.019165	0.005432	0.098206	0.702068	-5.678107	0.466922
13602	0	1.969522	0.560067	9.856363	0.019685	0.005611	0.098565	0.691049	-5.688721	0.467217
13603	0	1.991116	0.592122	9.814170	0.019897	0.005920	0.098145	0.693304	-5.703197	0.472014
13604	0	1.986546	0.579699	9.905420	0.019864	0.005799	0.099054	0.691941	-5.703400	0.468152
13605	0	1.977643	0.561069	9.924321	0.019775	0.005615	0.099243	0.688028	-5.703198	0.465126
13606	0	1.959622	0.572420	9.924297	0.019594	0.005728	0.099243	0.685168	-5.704020	0.467525
13607	0	1.983154	0.554845	9.918343	0.019836	0.005554	0.099182	0.679805	-5.696927	0.465510
13608	0	1.963743	0.523010	9.991786	0.019643	0.005237	0.099916	0.673650	-5.689339	0.461105
13609	0	1.970945	0.543559	9.863360	0.019714	0.005432	0.098633	0.678784	-5.682221	0.460848
13610	0	1.969193	0.556180	9.894127	0.019704	0.005561	0.098939	0.680974	-5.667014	0.457748
13611	0	1.963787	0.573934	9.857474	0.019653	0.005737	0.098572	0.684386	-5.647640	0.455959
13612	0	1.942483	0.549653	9.796993	0.019439	0.005497	0.097967	0.684964	-5.629932	0.456029
13613	0	1.944912	0.549570	9.766031	0.019470	0.005493	0.097656	0.688906	-5.603715	0.460983
13614	0	1.953417	0.592672	9.736185	0.019550	0.005925	0.097359	0.691734	-5.583168	0.466748
13615	0	1.957156	0.585929	9.705009	0.019592	0.005859	0.097046	0.692644	-5.557124	0.472727
13616	0	1.898129	0.543216	9.595893	0.019002	0.005431	0.095955	0.694789	-5.530924	0.481120
13617	0	1.896077	0.513127	9.576812	0.018982	0.005127	0.095764	0.700886	-5.504178	0.479637
13618	0	1.910197	0.501856	9.498226	0.019123	0.005013	0.094978	0.709075	-5.477260	0.485872
13619	0	1.865714	0.579928	9.503554	0.018677	0.005798	0.095032	0.711230	-5.452188	0.484732
13620	0	1.880239	0.579657	9.394363	0.018821	0.005799	0.093940	0.708992	-5.428274	0.488607
13621	0	1.871757	0.579741	9.405926	0.018738	0.005798	0.094055	0.708909	-5.402257	0.485374
13622	0	1.892520	0.567130	9.412713	0.018941	0.005673	0.094124	0.707447	-5.381617	0.485096
13623	0	1.841896	0.585619	9.283739	0.018433	0.005859	0.092834	0.704664	-5.363407	0.479206
13624	0	1.845390	0.579073	9.308584	0.018466	0.005792	0.093083	0.704618	-5.347054	0.477412
13625	0	1.817937	0.555625	9.222579	0.018188	0.005554	0.092224	0.708235	-5.334294	0.477008
13626	0	1.828789	0.562251	9.204457	0.018292	0.005619	0.092044	0.713641	-5.327278	0.475736
13627	0	1.824594	0.561061	9.191994	0.018250	0.005615	0.091919	0.709131	-5.321411	0.472921
13628	0	1.817737	0.560139	9.204292	0.018181	0.005606	0.092042	0.705003	-5.315563	0.475772
13629	0	1.819285	0.579722	9.216229	0.018188	0.005798	0.092163	0.704863	-5.319496	0.478734
13630	0	1.832585	0.554914	9.252619	0.018319	0.005551	0.092527	0.703428	-5.326332	0.477165
13631	0	1.856482	0.573018	9.240563	0.018555	0.005737	0.092407	0.696015	-5.337334	0.478414
13632	0	1.839817	0.559315	9.258563	0.018392	0.005600	0.092587	0.688936	-5.343898	0.480597
13633	0	1.850614	0.591963	9.319825	0.018494	0.005920	0.093201	0.689299	-5.357794	0.479547
13634	0	1.840945	0.548563	9.282649	0.018396	0.005491	0.092829	0.683768	-5.372461	0.475366
13635	0	1.826266	0.524473	9.380872	0.018250	0.005249	0.093811	0.679922	-5.387117	0.470684
13636	0	1.829349	0.511231	9.386308	0.018275	0.005117	0.093866	0.675116	-5.407912	0.466900
13637	0	1.845647	0.531097	9.472187	0.018433	0.005310	0.094727	0.677654	-5.435445	0.456994
13638	0	1.862665	0.542753	9.452851	0.018602	0.005433	0.094533	0.672441	-5.463477	0.452139
13639	0	1.924765	0.579128	9.435639	0.019226	0.005798	0.094360	0.665391	-5.488229	0.448430
13640	0	1.898818	0.571853	9.538479	0.018964	0.005723	0.095389	0.661497	-5.516023	0.449457
13641	0	1.912647	0.572888	9.600433	0.019104	0.005737	0.096008	0.652979	-5.541336	0.449399
13642	0	1.892509	0.559083	9.666753	0.018905	0.005598	0.096671	0.645894	-5.564067	0.450459
13643	0	1.918915	0.536466	9.704149	0.019165	0.005371	0.097046	0.639801	-5.591072	0.448905
13644	0	1.935838	0.510886	9.715399	0.019335	0.005114	0.097158	0.635692	-5.617461	0.446890
13645	0	1.967086	0.524559	9.765290	0.019653	0.005249	0.097656	0.633069	-5.636591	0.445582
13646	0	1.927588	0.542121	9.752463	0.019260	0.005424	0.097528	0.630592	-5.653350	0.442146
13647	0	1.948667	0.567223	9.808046	0.019470	0.005676	0.098083	0.627278	-5.671131	0.440851
13648	0	1.988392	0.547903	9.862341	0.019869	0.005485	0.098626	0.622232	-5.687155	0.441016
13649	0	1.966255	0.548910	9.863120	0.019653	0.005493	0.098633	0.618826	-5.696376	0.446689
13650	0	2.004412	0.555119	9.893255	0.020038	0.005546	0.098934	0.626451	-5.702518	0.439354
13651	0	1.983982	0.561304	9.918157	0.019836	0.005615	0.099182	0.625180	-5.705010	0.439601
13652	0	1.965905	0.524104	9.899747	0.019660	0.005244	0.098997	0.622739	-5.702534	0.434059
13653	0	2.007519	0.542864	9.930548	0.020081	0.005432	0.099304	0.619940	-5.694925	0.433655
13654	0	1.944890	0.536215	9.869777	0.019459	0.005363	0.098696	0.619539	-5.682029	0.432944
13655	0	1.939125	0.512531	9.814816	0.019409	0.005127	0.098145	0.618676	-5.659667	0.434837
13656	0	1.953779	0.555575	9.803247	0.019556	0.005550	0.098029	0.625859	-5.636851	0.437973
13657	0	1.963764	0.567940	9.772026	0.019653	0.005676	0.097717	0.630532	-5.617047	0.439516
13658	0	1.972843	0.580381	9.699375	0.019744	0.005804	0.096991	0.631291	-5.597264	0.442597
13659	0	1.951350	0.556099	9.680495	0.019531	0.005554	0.096802	0.640249	-5.574846	0.444173
13660	0	1.911004	0.545085	9.583454	0.019130	0.005445	0.095831	0.647619	-5.549951	0.440274
13661	0	1.920195	0.549873	9.601281	0.019226	0.005493	0.096008	0.655172	-5.519854	0.432683
13662	0	1.885371	0.490123	9.540979	0.018872	0.004893	0.095407	0.665598	-5.496238	0.427648
13663	0	1.865110	0.507210	9.509748	0.018677	0.005066	0.095093	0.673863	-5.463897	0.433052
13664	0	1.878607	0.520409	9.473931	0.018808	0.005199	0.094735	0.680407	-5.435574	0.430998
13665	0	1.889997	0.562289	9.473029	0.018921	0.005615	0.094727	0.690544	-5.408973	0.425522
13666	0	1.880481	0.563010	9.400340	0.018818	0.005630	0.094001	0.692273	-5.391618	0.423060
13667	0	1.877934	0.555696	9.308238	0.018799	0.005554	0.093079	0.696631	-5.366192	0.424062
13668	0	1.862457	0.550381	9.308756	0.018638	0.005498	0.093085	0.704803	-5.348613	0.425032
13669	0	1.835770	0.537357	9.271501	0.018372	0.005371	0.092712	0.708866	-5.330072	0.423424
13670	0	1.808882	0.550123	9.290222	0.018100	0.005498	0.092900	0.713944	-5.315155	0.423364
13671	0	1.818212	0.525344	9.191995	0.018188	0.005249	0.091919	0.720475	-5.305823	0.420983
13672	0	1.811070	0.532010	9.222566	0.018114	0.005319	0.092225	0.723395	-5.300198	0.419355
13673	0	1.812852	0.573942	9.210171	0.018127	0.005737	0.092102	0.727148	-5.300092	0.418017
13674	0	1.837550	0.610761	9.179550	0.018373	0.006107	0.091796	0.728672	-5.301037	0.421072
13675	0	1.843483	0.573457	9.173557	0.018433	0.005737	0.091736	0.726499	-5.302315	0.421966
13676	0	1.862706	0.579115	9.173345	0.018620	0.005793	0.091735	0.725926	-5.310307	0.417323
13677	0	1.850182	0.555399	9.216146	0.018494	0.005554	0.092163	0.726908	-5.319008	0.419929
13678	0	1.827699	0.579628	9.325577	0.018266	0.005797	0.093258	0.726814	-5.331352	0.418949
13679	0	1.826545	0.531105	9.264817	0.018250	0.005310	0.092651	0.729323	-5.349621	0.416753
13680	0	1.854514	0.512424	9.367853	0.018525	0.005128	0.093682	0.726253	-5.372692	0.413946
13681	0	1.870174	0.536902	9.417241	0.018677	0.005371	0.094177	0.725122	-5.401585	0.413616
13682	0	1.868386	0.554803	9.416316	0.018665	0.005549	0.094167	0.724771	-5.422733	0.411862
13683	0	1.888344	0.573385	9.429481	0.018860	0.005737	0.094299	0.721993	-5.449860	0.411025
13684	0	1.886757	0.560797	9.501781	0.018846	0.005608	0.095022	0.723776	-5.474970	0.407331
13685	0	1.918710	0.585952	9.539351	0.019165	0.005859	0.095398	0.725315	-5.500089	0.402906
13686	0	1.917163	0.561010	9.629951	0.019148	0.005615	0.096304	0.720627	-5.526798	0.406095
13687	0	1.943139	0.567884	9.649196	0.019409	0.005676	0.096497	0.724983	-5.551707	0.409044
13688	0	1.935480	0.543407	9.697073	0.019331	0.005437	0.096975	0.723052	-5.578402	0.406551
13689	0	1.967506	0.524545	9.704169	0.019653	0.005249	0.097046	0.720233	-5.602568	0.409136
13690	0	1.959278	0.529868	9.727791	0.019574	0.005302	0.097281	0.717209	-5.623074	0.403614
13691	0	1.961141	0.567515	9.765248	0.019592	0.005676	0.097656	0.717225	-5.644045	0.405196
13692	0	1.952560	0.555269	9.801132	0.019508	0.005551	0.098015	0.720059	-5.662734	0.405178
13693	0	1.996916	0.555463	9.795923	0.019958	0.005554	0.097961	0.721796	-5.673734	0.409269
13694	0	2.010850	0.573715	9.868767	0.020102	0.005737	0.098689	0.722824	-5.680304	0.412994
13695	0	1.972356	0.561787	9.863082	0.019714	0.005615	0.098633	0.727102	-5.689647	0.406745
13696	0	1.979751	0.543883	9.905438	0.019794	0.005437	0.099055	0.730465	-5.692833	0.408322
13697	0	1.989642	0.555389	9.912132	0.019897	0.005554	0.099121	0.731254	-5.690198	0.410526
13698	0	2.001260	0.524675	9.893908	0.020018	0.005248	0.098938	0.730879	-5.683003	0.406845
13699	0	1.952711	0.525615	9.924360	0.019531	0.005249	0.099243	0.740074	-5.676823	0.406817
13700	0	1.981942	0.557240	9.857320	0.019828	0.005568	0.098572	0.746710	-5.665652	0.406947
13701	0	1.976796	0.580337	9.845090	0.019775	0.005798	0.098450	0.753547	-5.655574	0.408269
13702	0	1.950201	0.550587	9.814904	0.019516	0.005503	0.098146	0.758216	-5.637863	0.408600
13703	0	1.958435	0.555457	9.790196	0.019592	0.005554	0.097900	0.759735	-5.627192	0.406081
13704	0	1.950034	0.562247	9.699026	0.019515	0.005615	0.096988	0.769186	-5.608486	0.403003
13705	0	1.939360	0.580394	9.656041	0.019409	0.005798	0.096558	0.776750	-5.588635	0.402924
13706	0	1.929524	0.587537	9.650530	0.019317	0.005870	0.096501	0.784120	-5.561720	0.406444
13707	0	1.890353	0.543996	9.582818	0.018921	0.005432	0.095825	0.794297	-5.539506	0.409187
13708	0	1.904350	0.545239	9.571358	0.019069	0.005447	0.095709	0.801104	-5.507909	0.409649
13709	0	1.877925	0.531389	9.479126	0.018799	0.005310	0.094788	0.806635	-5.482866	0.409856
13710	0	1.922753	0.599288	9.400471	0.019248	0.005988	0.094001	0.813311	-5.456480	0.409398
13711	0	1.908856	0.568752	9.399660	0.019104	0.005676	0.093994	0.827824	-5.436277	0.408661
13712	0	1.887238	0.613065	9.394001	0.018889	0.006125	0.093937	0.835059	-5.414127	0.405284
13713	0	1.847502	0.586430	9.357027	0.018494	0.005859	0.093567	0.841976	-5.389948	0.404338
13714	0	1.856498	0.575448	9.363587	0.018579	0.005747	0.093634	0.852215	-5.372061	0.398779
13715	0	1.841966	0.562267	9.289763	0.018433	0.005615	0.092896	0.862282	-5.354760	0.394803
13716	0	1.814986	0.556788	9.235257	0.018163	0.005569	0.092350	0.862524	-5.337358	0.393484
13717	0	1.817924	0.537696	9.265284	0.018188	0.005371	0.092651	0.870718	-5.324552	0.389858
13718	0	1.810679	0.538141	9.259357	0.018108	0.005383	0.092593	0.870456	-5.321180	0.389955
13719	0	1.837037	0.579919	9.228534	0.018372	0.005798	0.092285	0.872604	-5.318191	0.392690
13720	0	1.824695	0.573881	9.228506	0.018247	0.005738	0.092285	0.874400	-5.317103	0.392562
13721	0	1.849994	0.592090	9.185661	0.018494	0.005920	0.091858	0.876189	-5.323530	0.389286
13722	0	1.839183	0.586114	9.282994	0.018384	0.005859	0.092832	0.879544	-5.331843	0.384201
13723	0	1.862603	0.609843	9.246652	0.018616	0.006104	0.092468	0.874570	-5.343147	0.382967
13724	0	1.864353	0.560222	9.307339	0.018636	0.005605	0.093075	0.872715	-5.351289	0.383346
13725	0	1.832065	0.554988	9.319896	0.018311	0.005554	0.093201	0.868681	-5.362240	0.385451
13726	0	1.859088	0.566636	9.423130	0.018575	0.005667	0.094234	0.869496	-5.380444	0.382188
13727	0	1.875892	0.561659	9.368466	0.018738	0.005615	0.093689	0.872448	-5.404851	0.383377
13728	0	1.868122	0.586416	9.428494	0.018658	0.005861	0.094290	0.877234	-5.432061	0.376287
13729	0	1.894488	0.591694	9.490510	0.018921	0.005920	0.094910	0.874438	-5.459548	0.373547
13730	0	1.886591	0.572697	9.507955	0.018847	0.005730	0.095083	0.872542	-5.481532	0.369622
13731	0	1.887793	0.585597	9.496732	0.018860	0.005859	0.094971	0.869792	-5.501916	0.364827
13732	0	1.915664	0.566218	9.587571	0.019140	0.005669	0.095879	0.863487	-5.520127	0.359106
13733	0	1.924733	0.555229	9.637038	0.019226	0.005554	0.096375	0.862571	-5.543991	0.355286
13734	0	1.922398	0.524442	9.636253	0.019207	0.005244	0.096366	0.864019	-5.562736	0.357300
13735	0	1.948971	0.561293	9.728627	0.019470	0.005615	0.097290	0.862665	-5.584320	0.351453
13736	0	1.934096	0.548680	9.752372	0.019326	0.005488	0.097527	0.862069	-5.600247	0.349062
13737	0	1.961065	0.585810	9.789679	0.019592	0.005859	0.097900	0.861878	-5.620292	0.346941
13738	0	1.988134	0.548632	9.770811	0.019873	0.005490	0.097710	0.858492	-5.629093	0.338990
13739	0	1.978397	0.598204	9.832587	0.019775	0.005981	0.098328	0.860382	-5.637697	0.338029
13740	0	1.973616	0.591936	9.832301	0.019732	0.005921	0.098324	0.859261	-5.641742	0.335485
13741	0	1.990065	0.561425	9.844912	0.019897	0.005615	0.098450	0.859263	-5.644002	0.339188
13742	0	1.935363	0.536743	9.826479	0.019354	0.005368	0.098265	0.859460	-5.642339	0.339947
13743	0	1.953130	0.537582	9.820530	0.019531	0.005371	0.098206	0.865983	-5.640994	0.340974
13744	0	1.928568	0.550371	9.820478	0.019287	0.005502	0.098205	0.869353	-5.637951	0.337176
13745	0	1.976775	0.561929	9.845101	0.019775	0.005615	0.098450	0.875006	-5.627606	0.343205
13746	0	1.975318	0.556216	9.778161	0.019760	0.005562	0.097780	0.876444	-5.618070	0.342543
13747	0	1.939716	0.580058	9.771954	0.019409	0.005798	0.097717	0.880037	-5.602606	0.341754
13748	0	1.931038	0.568157	9.735756	0.019324	0.005680	0.097355	0.882724	-5.584794	0.342127
13749	0	1.963933	0.574287	9.735357	0.019653	0.005737	0.097351	0.890141	-5.566908	0.344976
13750	0	1.961314	0.586593	9.644310	0.019626	0.005870	0.096440	0.886521	-5.550538	0.349788
13751	0	1.945214	0.537227	9.662223	0.019470	0.005371	0.096619	0.888837	-5.527729	0.350827
13752	0	1.935573	0.580117	9.626252	0.019373	0.005800	0.096259	0.890876	-5.505914	0.343527
13753	0	1.908886	0.524997	9.582816	0.019104	0.005249	0.095825	0.892967	-5.486463	0.342398
13754	0	1.899313	0.574331	9.516308	0.019012	0.005738	0.095160	0.899851	-5.461759	0.345367
13755	0	1.896481	0.580353	9.460761	0.018982	0.005798	0.094604	0.906968	-5.439566	0.346470
13756	0	1.880901	0.611366	9.418623	0.018826	0.006113	0.094183	0.908637	-5.418030	0.346953
13757	0	1.915112	0.604690	9.344739	0.019165	0.006042	0.093445	0.914941	-5.399579	0.345902
13758	0	1.888041	0.587093	9.345181	0.018892	0.005868	0.093450	0.919510	-5.383572	0.346515
13759	0	1.848345	0.567457	9.320281	0.018494	0.005676	0.093201	0.918439	-5.369599	0.348194
13760	0	1.833798	0.573217	9.393946	0.018351	0.005733	0.093937	0.917823	-5.352812	0.346773
13761	0	1.854516	0.585852	9.320263	0.018555	0.005859	0.093201	0.917790	-5.339672	0.345198
13762	0	1.815964	0.542759	9.351058	0.018168	0.005430	0.093509	0.915639	-5.327528	0.340231
13763	0	1.824766	0.567203	9.252992	0.018250	0.005676	0.092529	0.911545	-5.323853	0.336105
13764	0	1.848970	0.572532	9.234738	0.018490	0.005729	0.092347	0.908476	-5.322264	0.337142
13765	0	1.843482	0.592195	9.197944	0.018433	0.005920	0.091980	0.911474	-5.323567	0.337257
13766	0	1.844239	0.603608	9.228266	0.018436	0.006045	0.092283	0.901297	-5.329583	0.330166
13767	0	1.844388	0.597825	9.295452	0.018433	0.005981	0.092957	0.898617	-5.342081	0.328101
13768	0	1.858649	0.554576	9.264473	0.018577	0.005548	0.092647	0.897645	-5.352915	0.321644
[truncated: 501 more rows]
