# Supplementary material for: Properties of traditional bamboo carrying poles have implications for user interactions
Source: PLoS One. 2018 May 10;13(5):e0196208. doi: 10.1371/journal.pone.0196208 (PMC5945030; doi:10.1371/journal.pone.0196208)
Supplement: S1 Text — (ZIP) [file pone.0196208.s005.zip › ResTest_PoleC_L3Load2.txt]

// Start Time: Unknown
// Update Rate: 100.0Hz
// Filter Profile: human (34.3)
// Firmware Version: 2.1.4
PacketCounter	SampleTimeFine	Acc_X	Acc_Y	Acc_Z	VelInc_X	VelInc_Y	VelInc_Z	Roll	Pitch	Yaw	Latitude	Longitude	Altitude	Vel_X	Vel_Y	Vel_Z
11774	0	-1.862953	1.846727	13.198698	-0.018810	0.018368	0.131975	-1.129892	4.630369	0.335116
11775	0	-1.870186	2.018624	13.185113	-0.018921	0.020081	0.131836	-1.042567	4.442102	0.333925
11776	0	-1.896257	2.335110	13.053480	-0.019218	0.023219	0.130521	-0.932204	4.220847	0.331693
11777	0	-1.995922	2.476917	13.191136	-0.020264	0.024597	0.131897	-0.789684	3.960820	0.330648
11778	0	-2.063665	2.026326	13.416455	-0.020992	0.020064	0.134139	-0.628114	3.660321	0.335674
11779	0	-2.169338	1.875932	13.376544	-0.022095	0.018555	0.133728	-0.462364	3.319557	0.330932
11780	0	-2.284604	2.323611	12.872475	-0.023272	0.023101	0.128673	-0.352830	2.946505	0.326110
11781	0	-2.122051	3.049641	12.079713	-0.021667	0.030457	0.120728	-0.326593	2.533599	0.327099
11782	0	-1.743151	0.772812	11.847866	-0.017887	0.007704	0.118412	-0.313027	2.092497	0.320807
11783	0	-1.493844	1.666815	11.229383	-0.015381	0.016602	0.112244	-0.254564	1.645750	0.315122
11784	0	-1.239434	0.021312	10.397240	-0.012810	0.000122	0.103922	-0.162859	1.183972	0.298961
11785	0	-1.041417	1.196130	9.494595	-0.010803	0.011902	0.094910	-0.098722	0.718389	0.273696
11786	0	-1.027462	2.396288	8.193491	-0.010609	0.023908	0.081908	-0.029541	0.263460	0.248284
11787	0	-1.149630	2.397675	7.174548	-0.011780	0.023926	0.071716	0.041803	-0.174073	0.231294
11788	0	-1.007077	1.752102	6.863153	-0.010328	0.017491	0.068601	0.082350	-0.593425	0.219084
11789	0	-0.796348	0.624221	6.435656	-0.008179	0.006226	0.064331	0.104883	-0.975277	0.210656
11790	0	-0.779572	0.402049	5.872846	-0.007972	0.003998	0.058706	0.142444	-1.318870	0.201455
11791	0	-0.864317	0.520610	5.440404	-0.008789	0.005188	0.054382	0.174828	-1.624426	0.183134
11792	0	-0.834204	1.267629	4.967697	-0.008458	0.012667	0.049660	0.192203	-1.886500	0.165130
11793	0	-0.669030	1.893749	4.297473	-0.006775	0.018921	0.042969	0.232345	-2.102326	0.152752
11794	0	-0.502270	1.823566	4.193757	-0.005085	0.018220	0.041937	0.272280	-2.263520	0.149507
11795	0	-0.465114	1.374299	4.834169	-0.004700	0.013733	0.048340	0.294245	-2.374638	0.151204
11796	0	-0.390801	1.204244	4.669724	-0.003936	0.012043	0.046695	0.291461	-2.440227	0.159637
11797	0	-0.353604	0.915679	4.339600	-0.003540	0.009155	0.043396	0.295393	-2.450602	0.158588
11798	0	-0.299913	0.433161	4.370055	-0.002983	0.004336	0.043701	0.283199	-2.408890	0.162999
11799	0	-0.186667	0.750444	4.284565	-0.001831	0.007507	0.042847	0.276153	-2.315067	0.162028
11800	0	-0.208415	0.981957	4.436718	-0.002028	0.009820	0.044370	0.276054	-2.171898	0.164308
11801	0	-0.338251	1.208728	5.053086	-0.003296	0.012085	0.050537	0.283185	-1.980145	0.167087
11802	0	-0.451065	1.244949	5.393074	-0.004396	0.012455	0.053939	0.274022	-1.742511	0.178727
11803	0	-0.563649	1.390542	5.705654	-0.005493	0.013916	0.057068	0.256748	-1.461646	0.185091
11804	0	-0.773539	1.540031	6.007128	-0.007566	0.015418	0.060088	0.227880	-1.146883	0.202863
11805	0	-1.008880	1.309601	6.546547	-0.009888	0.013123	0.065491	0.188257	-0.801050	0.219980
11806	0	-1.216129	1.474384	7.253762	-0.011921	0.014771	0.072572	0.152340	-0.428020	0.241270
11807	0	-1.316122	1.498720	8.248006	-0.012878	0.015015	0.082520	0.121407	-0.041003	0.268638
11808	0	-1.380390	1.516850	8.862064	-0.013486	0.015200	0.088664	0.089446	0.364355	0.288663
11809	0	-1.401327	1.722752	9.444090	-0.013672	0.017273	0.094482	0.042624	0.772202	0.308382
11810	0	-1.362010	1.987535	10.260848	-0.013256	0.019922	0.102647	-0.002365	1.172068	0.329922
11811	0	-1.356436	1.820732	11.165584	-0.013184	0.018250	0.111694	-0.038868	1.557744	0.348917
11812	0	-1.458565	1.914624	12.115820	-0.014194	0.019196	0.121197	-0.078830	1.924000	0.361951
11813	0	-1.503337	1.984312	12.795472	-0.014648	0.019897	0.127991	-0.121332	2.264592	0.374943
11814	0	-1.553504	1.919311	12.934704	-0.015182	0.019238	0.129382	-0.154896	2.573464	0.383467
11815	0	-1.637612	1.981054	13.552426	-0.016052	0.019836	0.135559	-0.171743	2.844344	0.393439
11816	0	-1.762507	1.963088	14.155699	-0.017339	0.019660	0.141588	-0.190886	3.073810	0.403096
11817	0	-1.847805	2.126785	14.383570	-0.018250	0.021301	0.143860	-0.213808	3.253944	0.404327
11818	0	-1.936851	2.133094	14.611021	-0.019202	0.021355	0.146129	-0.229662	3.383032	0.403316
11819	0	-2.024391	2.721476	14.757030	-0.020142	0.027222	0.147583	-0.233221	3.460987	0.395147
11820	0	-2.026518	2.751782	14.913795	-0.020226	0.027513	0.149144	-0.228565	3.490265	0.394605
11821	0	-2.070899	2.533758	15.100554	-0.020752	0.025330	0.151001	-0.223124	3.458076	0.388706
11822	0	-2.030516	2.236062	15.004803	-0.020423	0.022354	0.150033	-0.220048	3.369141	0.388862
11823	0	-1.958989	2.376768	14.760376	-0.019775	0.023743	0.147583	-0.203645	3.226971	0.387005
11824	0	-1.886262	2.242546	14.441462	-0.019108	0.022388	0.144388	-0.177560	3.034719	0.383569
11825	0	-1.728102	1.946177	14.059364	-0.017578	0.019409	0.140564	-0.139539	2.794765	0.383151
11826	0	-1.624489	2.108086	13.485469	-0.016580	0.021035	0.134821	-0.106068	2.513729	0.369632
11827	0	-1.539151	2.074089	12.863624	-0.015747	0.020691	0.128601	-0.067376	2.200949	0.352643
11828	0	-1.476782	1.925803	12.168871	-0.015137	0.019198	0.121653	-0.017677	1.857805	0.335269
11829	0	-1.397117	1.842825	11.447804	-0.014343	0.018372	0.114441	0.032175	1.490013	0.318216
11830	0	-1.371622	1.761507	10.655930	-0.014078	0.017562	0.106521	0.081846	1.105900	0.302476
11831	0	-1.369950	1.701482	9.873352	-0.014038	0.016968	0.098694	0.128482	0.718427	0.287011
11832	0	-1.382479	1.636237	9.179916	-0.014141	0.016323	0.091758	0.169495	0.329326	0.265965
11833	0	-1.313968	1.645582	8.451084	-0.013428	0.016418	0.084473	0.211654	-0.054703	0.250406
11834	0	-1.221096	1.578803	7.859710	-0.012465	0.015755	0.078564	0.251957	-0.419122	0.238620
11835	0	-1.095473	1.528390	7.137812	-0.011169	0.015259	0.071350	0.285096	-0.757164	0.224292
11836	0	-0.943872	1.447044	6.488989	-0.009620	0.014449	0.064868	0.316726	-1.070386	0.208603
11837	0	-0.777519	1.399514	6.208891	-0.007935	0.013977	0.062073	0.345328	-1.358498	0.194478
11838	0	-0.615961	1.292382	5.881291	-0.006290	0.012912	0.058802	0.365374	-1.608371	0.181432
11839	0	-0.465677	1.142608	5.499901	-0.004761	0.011414	0.054993	0.389260	-1.821083	0.167014
11840	0	-0.387310	1.211334	5.238235	-0.003952	0.012108	0.052378	0.399797	-1.990209	0.155734
11841	0	-0.378864	1.068700	5.212698	-0.003845	0.010681	0.052124	0.411550	-2.112259	0.149074
11842	0	-0.376156	0.984171	5.084973	-0.003797	0.009837	0.050848	0.420844	-2.189628	0.150227
11843	0	-0.352419	0.989166	5.035434	-0.003540	0.009888	0.050354	0.429599	-2.225007	0.147487
11844	0	-0.376044	1.093279	4.949903	-0.003754	0.010933	0.049500	0.429513	-2.209599	0.147214
11845	0	-0.441966	1.165808	4.723878	-0.004395	0.011658	0.047241	0.431286	-2.150118	0.147257
11846	0	-0.540926	1.281244	4.839032	-0.005363	0.012817	0.048394	0.421117	-2.042078	0.152581
11847	0	-0.653920	1.299234	5.138488	-0.006470	0.013000	0.051392	0.405498	-1.890827	0.159229
11848	0	-0.714289	1.297426	5.508892	-0.007046	0.012982	0.055099	0.391932	-1.693074	0.168675
11849	0	-0.805993	1.323326	6.016655	-0.007935	0.013245	0.060181	0.374626	-1.459168	0.176532
11850	0	-0.871795	1.388012	6.373321	-0.008567	0.013891	0.063751	0.359461	-1.192805	0.188219
11851	0	-0.891225	1.353201	6.754552	-0.008728	0.013550	0.067566	0.334394	-0.885614	0.205464
11852	0	-0.927263	1.379072	7.262961	-0.009064	0.013817	0.072651	0.299087	-0.561443	0.216948
11853	0	-0.969934	1.486519	7.767367	-0.009460	0.014893	0.077698	0.264514	-0.214736	0.234790
11854	0	-1.013607	1.419002	8.555640	-0.009864	0.014222	0.085583	0.227476	0.145009	0.251525
11855	0	-1.110981	1.534505	9.292649	-0.010803	0.015381	0.092957	0.189877	0.518069	0.264252
11856	0	-1.241533	1.629824	10.164677	-0.012085	0.016339	0.101680	0.150102	0.885820	0.280589
11857	0	-1.363653	1.594516	10.634947	-0.013306	0.015991	0.106384	0.107312	1.238346	0.292138
11858	0	-1.520030	1.816835	11.267991	-0.014863	0.018212	0.112718	0.069347	1.577034	0.306393
11859	0	-1.615191	2.051907	12.032434	-0.015808	0.020569	0.120361	0.028756	1.899911	0.312264
11860	0	-1.758244	2.267765	12.470138	-0.017255	0.022723	0.124739	-0.006612	2.196363	0.319569
11861	0	-1.836406	2.028382	13.076335	-0.018066	0.020325	0.130798	-0.036727	2.454216	0.324351
11862	0	-1.858542	1.990461	13.399148	-0.018311	0.019936	0.134025	-0.057947	2.686906	0.321866
11863	0	-1.896927	2.524898	13.919346	-0.018738	0.025269	0.139221	-0.070044	2.874667	0.325912
11864	0	-1.908763	2.758723	14.238076	-0.018908	0.027608	0.142401	-0.083712	3.017417	0.333241
11865	0	-1.885503	2.561288	14.458094	-0.018738	0.025635	0.144592	-0.099182	3.109257	0.342873
11866	0	-1.853883	2.009812	14.736949	-0.018488	0.020097	0.147376	-0.097406	3.148460	0.351930
11867	0	-1.780992	1.947642	14.849920	-0.017822	0.019470	0.148499	-0.092762	3.139127	0.353659
11868	0	-1.722632	2.162166	14.814240	-0.017309	0.021618	0.148133	-0.090957	3.075851	0.354589
11869	0	-1.767360	2.473747	14.613316	-0.017822	0.024719	0.146118	-0.078863	2.961097	0.356616
11870	0	-1.781742	2.296128	14.372639	-0.018019	0.022923	0.143707	-0.051848	2.802764	0.352040
11871	0	-1.744258	2.086373	14.016156	-0.017700	0.020813	0.140137	-0.014417	2.594674	0.340227
11872	0	-1.739774	2.204901	13.460318	-0.017694	0.022009	0.134571	0.014809	2.346280	0.328826
11873	0	-1.737503	2.420432	12.815095	-0.017700	0.024170	0.128113	0.039709	2.060308	0.317614
11874	0	-1.715984	2.111775	12.371295	-0.017502	0.021062	0.123674	0.084389	1.748166	0.315263
11875	0	-1.673604	1.739340	11.765703	-0.017090	0.017334	0.117615	0.135135	1.407557	0.298188
11876	0	-1.509300	1.481793	11.114319	-0.015447	0.014760	0.111102	0.187482	1.046426	0.283101
11877	0	-1.437156	1.781188	10.257838	-0.014709	0.017761	0.102539	0.236241	0.674506	0.269388
11878	0	-1.363799	1.911683	9.593813	-0.013954	0.019076	0.095901	0.276909	0.303641	0.254592
11879	0	-1.264855	1.847223	8.963315	-0.012939	0.018433	0.089600	0.320351	-0.061353	0.236296
11880	0	-1.103212	1.640243	8.364643	-0.011299	0.016369	0.083617	0.359583	-0.420683	0.220440
11881	0	-0.940458	1.388739	7.814850	-0.009644	0.013855	0.078125	0.401423	-0.765694	0.202363
11882	0	-0.815211	1.204407	7.104564	-0.008355	0.012021	0.071026	0.433151	-1.088379	0.191349
11883	0	-0.684232	1.131045	6.593338	-0.007019	0.011292	0.065918	0.461843	-1.390929	0.176479
11884	0	-0.616687	1.225739	6.278376	-0.006316	0.012242	0.062772	0.485850	-1.658545	0.163062
11885	0	-0.622313	1.228162	6.019095	-0.006348	0.012268	0.060181	0.508519	-1.891046	0.152046
11886	0	-0.583582	1.328089	5.617784	-0.005932	0.013269	0.056170	0.529393	-2.082345	0.142614
11887	0	-0.547866	1.386324	5.444893	-0.005554	0.013855	0.054443	0.544767	-2.237083	0.135552
11888	0	-0.559869	1.308509	5.311558	-0.005651	0.013077	0.053112	0.560810	-2.347578	0.135449
11889	0	-0.558507	1.172313	5.151596	-0.005615	0.011719	0.051514	0.570036	-2.413118	0.128475
11890	0	-0.529902	1.111997	5.170118	-0.005311	0.011117	0.051701	0.576841	-2.439072	0.121333
11891	0	-0.501580	1.190380	5.126801	-0.005005	0.011902	0.051270	0.581738	-2.415000	0.119515
11892	0	-0.505476	1.257450	4.931005	-0.005026	0.012576	0.049313	0.578750	-2.348922	0.125234
11893	0	-0.475075	1.342644	5.175350	-0.004700	0.013428	0.051758	0.577182	-2.238266	0.130759
11894	0	-0.463768	1.219753	5.461312	-0.004563	0.012204	0.054618	0.565093	-2.085225	0.136197
11895	0	-0.504246	1.146718	5.889204	-0.004944	0.011475	0.058899	0.552776	-1.896272	0.145565
11896	0	-0.564592	1.126434	6.296298	-0.005521	0.011275	0.062972	0.535505	-1.671726	0.157486
11897	0	-0.643903	1.213215	6.663842	-0.006287	0.012146	0.066650	0.515529	-1.413505	0.162575
11898	0	-0.776826	1.380722	7.069495	-0.007587	0.013824	0.070711	0.491859	-1.125090	0.176302
11899	0	-0.905699	1.529779	7.517526	-0.008850	0.015320	0.075195	0.463303	-0.815085	0.192263
11900	0	-1.043709	1.658341	7.994817	-0.010206	0.016615	0.079971	0.424480	-0.490239	0.201916
11901	0	-1.161470	1.632873	8.633545	-0.011353	0.016357	0.086365	0.393411	-0.147818	0.210553
11902	0	-1.226288	1.687293	9.341529	-0.011981	0.016906	0.093446	0.359298	0.193023	0.229417
11903	0	-1.373392	1.735204	9.975845	-0.013428	0.017395	0.099792	0.317153	0.539932	0.240922
11904	0	-1.452294	1.866188	10.670735	-0.014206	0.018707	0.106742	0.275391	0.875704	0.251849
11905	0	-1.508343	1.931248	11.165883	-0.014771	0.019348	0.111694	0.245085	1.192626	0.266509
11906	0	-1.555772	1.922935	11.781507	-0.015247	0.019273	0.117848	0.209074	1.490947	0.273552
11907	0	-1.592606	2.033878	12.417613	-0.015625	0.020386	0.124207	0.171251	1.765526	0.284093
11908	0	-1.590510	2.067578	12.717203	-0.015632	0.020717	0.127199	0.139314	2.009135	0.291252
11909	0	-1.624114	2.005594	13.150397	-0.015991	0.020081	0.131531	0.122062	2.224814	0.299901
11910	0	-1.598940	2.146404	13.609799	-0.015778	0.021494	0.136118	0.100375	2.401435	0.304102
11911	0	-1.621785	2.195128	13.890019	-0.016052	0.021973	0.138916	0.085430	2.536860	0.306447
11912	0	-1.674643	2.289307	14.082529	-0.016633	0.022905	0.140837	0.077286	2.628437	0.311968
11913	0	-1.757465	2.307163	14.135023	-0.017517	0.023071	0.141357	0.078524	2.675005	0.318273
11914	0	-1.817943	2.258076	14.195318	-0.018182	0.022583	0.141953	0.076842	2.673630	0.318342
11915	0	-1.830650	2.271136	14.258550	-0.018372	0.022705	0.142578	0.081047	2.622498	0.315611
11916	0	-1.824900	2.286173	14.101699	-0.018365	0.022840	0.141006	0.097290	2.530044	0.313292
11917	0	-1.813895	2.298223	13.832283	-0.018311	0.022949	0.138306	0.122060	2.390284	0.301130
11918	0	-1.746037	2.206874	13.427222	-0.017673	0.022037	0.134250	0.145984	2.212126	0.295851
11919	0	-1.683976	2.157705	13.045950	-0.017090	0.021545	0.130432	0.169591	1.995912	0.287129
11920	0	-1.608865	2.109361	12.550925	-0.016365	0.021056	0.125480	0.198935	1.747539	0.278862
11921	0	-1.514543	2.036982	11.978130	-0.015442	0.020325	0.119751	0.236800	1.468398	0.267087
11922	0	-1.446163	1.856366	11.337238	-0.014760	0.018517	0.113341	0.277634	1.171304	0.258620
11923	0	-1.349894	1.707131	10.769681	-0.013794	0.017029	0.107666	0.317023	0.861880	0.247472
11924	0	-1.269640	1.709121	10.189591	-0.012992	0.017048	0.101866	0.359689	0.534672	0.234626
11925	0	-1.217939	1.658031	9.567033	-0.012451	0.016541	0.095642	0.401508	0.214403	0.218878
11926	0	-1.156518	1.622159	8.937634	-0.011822	0.016188	0.089349	0.438852	-0.108827	0.207201
11927	0	-1.087790	1.614243	8.382600	-0.011108	0.016113	0.083801	0.473387	-0.418089	0.188564
11928	0	-1.040739	1.570613	7.880541	-0.010614	0.015679	0.078783	0.507141	-0.713188	0.173117
11929	0	-0.958697	1.473176	7.332240	-0.009766	0.014709	0.073303	0.537235	-0.986764	0.159016
11930	0	-0.909705	1.415920	6.847417	-0.009250	0.014140	0.068458	0.564429	-1.236617	0.151231
11931	0	-0.847322	1.350321	6.574919	-0.008606	0.013489	0.065735	0.585857	-1.462982	0.139833
11932	0	-0.769280	1.352685	6.290312	-0.007803	0.013515	0.062892	0.603461	-1.658940	0.132215
11933	0	-0.705434	1.319593	6.037130	-0.007141	0.013184	0.060364	0.624665	-1.819627	0.122357
11934	0	-0.640403	1.349741	5.945341	-0.006470	0.013489	0.059448	0.639403	-1.942529	0.120828
11935	0	-0.557169	1.258006	5.786406	-0.005615	0.012573	0.057861	0.651917	-2.026143	0.118465
11936	0	-0.520149	1.197998	5.707402	-0.005225	0.011976	0.057073	0.659061	-2.071966	0.116018
11937	0	-0.475719	1.129478	5.700648	-0.004761	0.011292	0.057007	0.665548	-2.078044	0.119311
11938	0	-0.476970	1.190935	5.657695	-0.004754	0.011908	0.056579	0.669749	-2.046170	0.119277
11939	0	-0.540830	1.232752	5.688159	-0.005371	0.012329	0.056885	0.667825	-1.971944	0.120775
11940	0	-0.605946	1.305525	5.900770	-0.005999	0.013058	0.059013	0.664625	-1.855207	0.128305
11941	0	-0.691610	1.330025	6.139358	-0.006836	0.013306	0.061401	0.656745	-1.707613	0.136142
11942	0	-0.772406	1.334670	6.558384	-0.007618	0.013354	0.065595	0.646394	-1.524702	0.145154
11943	0	-0.849080	1.408684	6.895652	-0.008362	0.014099	0.068970	0.629859	-1.313504	0.151719
11944	0	-0.896669	1.472906	7.222245	-0.008816	0.014744	0.072238	0.610635	-1.077557	0.162907
11945	0	-0.981818	1.609133	7.645952	-0.009644	0.016113	0.076477	0.582440	-0.819947	0.175329
11946	0	-1.063770	1.689696	8.136354	-0.010443	0.016921	0.081384	0.553784	-0.549693	0.185990
11947	0	-1.096158	1.651602	8.652512	-0.010742	0.016541	0.086548	0.526945	-0.263168	0.194159
11948	0	-1.144845	1.670726	9.184728	-0.011209	0.016732	0.091872	0.501118	0.032459	0.210322
11949	0	-1.197613	1.687483	9.793591	-0.011719	0.016907	0.097961	0.469152	0.330228	0.225891
11950	0	-1.270275	1.717068	10.319248	-0.012444	0.017205	0.103218	0.435884	0.614065	0.243952
11951	0	-1.344918	1.809564	10.940909	-0.013184	0.018127	0.109436	0.407989	0.889474	0.254300
11952	0	-1.425684	1.845525	11.606648	-0.013991	0.018487	0.116094	0.381600	1.149257	0.268333
11953	0	-1.483881	1.968057	11.887106	-0.014587	0.019714	0.118896	0.354117	1.389386	0.272344
11954	0	-1.514981	2.046437	12.199752	-0.014921	0.020499	0.122020	0.325717	1.602248	0.281324
11955	0	-1.625795	2.127445	12.766405	-0.016052	0.021301	0.127686	0.305464	1.785475	0.291441
11956	0	-1.670847	2.153578	13.042962	-0.016534	0.021551	0.130449	0.295314	1.937957	0.294995
11957	0	-1.710764	2.171807	13.383401	-0.016968	0.021729	0.133850	0.289023	2.057295	0.299674
11958	0	-1.727927	2.218039	13.454081	-0.017188	0.022195	0.134550	0.278450	2.135097	0.306477
11959	0	-1.725743	2.233148	13.573763	-0.017212	0.022339	0.135742	0.273297	2.174189	0.306742
11960	0	-1.741414	2.195300	13.726080	-0.017426	0.021957	0.137259	0.269743	2.165205	0.308602
11961	0	-1.697122	2.210566	13.739551	-0.017029	0.022095	0.137390	0.278354	2.119019	0.303456
11962	0	-1.650481	2.238052	13.588324	-0.016610	0.022360	0.135874	0.294366	2.032598	0.302664
11963	0	-1.601882	2.193187	13.337729	-0.016174	0.021912	0.133362	0.309517	1.902013	0.300837
11964	0	-1.573768	2.062701	13.091034	-0.015931	0.020608	0.130890	0.323342	1.736012	0.296320
11965	0	-1.521276	2.023157	12.715932	-0.015442	0.020203	0.127136	0.346055	1.533409	0.284168
11966	0	-1.524192	1.986731	12.263040	-0.015489	0.019831	0.122605	0.376125	1.307141	0.276381
11967	0	-1.499050	1.938832	11.764273	-0.015259	0.019348	0.117615	0.410634	1.050593	0.264476
11968	0	-1.428430	1.885569	11.269289	-0.014562	0.018814	0.112664	0.447902	0.773737	0.252286
11969	0	-1.376646	1.841411	10.696171	-0.014038	0.018372	0.106934	0.488106	0.488252	0.241431
11970	0	-1.338069	1.763716	10.103733	-0.013648	0.017597	0.101008	0.527932	0.190841	0.226510
11971	0	-1.285909	1.755354	9.573233	-0.013123	0.017517	0.095703	0.565367	-0.118084	0.217821
11972	0	-1.208395	1.682184	9.023192	-0.012321	0.016792	0.090205	0.597449	-0.413419	0.203722
11973	0	-1.082980	1.608284	8.504427	-0.011047	0.016052	0.085022	0.634071	-0.700326	0.186318
11974	0	-0.988692	1.552484	8.044428	-0.010087	0.015499	0.080424	0.666179	-0.978991	0.173334
11975	0	-0.934587	1.454719	7.600665	-0.009521	0.014526	0.075989	0.694043	-1.237904	0.153951
11976	0	-0.824765	1.433686	7.145687	-0.008398	0.014320	0.071443	0.716808	-1.473094	0.147049
11977	0	-0.737920	1.380587	6.727252	-0.007507	0.013794	0.067261	0.734276	-1.685683	0.137112
11978	0	-0.660642	1.346160	6.472665	-0.006712	0.013450	0.064718	0.753148	-1.867305	0.129756
11979	0	-0.614117	1.361466	6.336193	-0.006226	0.013611	0.063354	0.758399	-2.015236	0.124108
11980	0	-0.581849	1.240354	6.062691	-0.005881	0.012397	0.060622	0.769913	-2.130038	0.119834
11981	0	-0.575521	1.245844	5.890162	-0.005798	0.012451	0.058899	0.783127	-2.210469	0.117812
11982	0	-0.562498	1.295588	5.847853	-0.005651	0.012954	0.058476	0.786744	-2.259385	0.118284
11983	0	-0.555186	1.318308	5.804478	-0.005554	0.013184	0.058044	0.786641	-2.262544	0.109618
11984	0	-0.611595	1.348868	5.645533	-0.006100	0.013487	0.056458	0.791366	-2.228657	0.107973
11985	0	-0.632307	1.342641	5.657584	-0.006287	0.013428	0.056580	0.790494	-2.154919	0.105893
11986	0	-0.648020	1.403116	5.864099	-0.006424	0.014035	0.058646	0.784666	-2.045771	0.108229
11987	0	-0.691216	1.372638	6.127222	-0.006836	0.013733	0.061279	0.774803	-1.904273	0.116114
11988	0	-0.740434	1.279533	6.509938	-0.007303	0.012803	0.065109	0.764428	-1.727659	0.120414
11989	0	-0.738296	1.329079	6.828843	-0.007263	0.013306	0.068298	0.742565	-1.528245	0.131413
11990	0	-0.796297	1.411503	7.149920	-0.007820	0.014129	0.071512	0.724515	-1.301476	0.142133
11991	0	-0.889530	1.506070	7.591136	-0.008728	0.015076	0.075928	0.706171	-1.051514	0.154425
11992	0	-0.939274	1.545049	7.984262	-0.009202	0.015471	0.079861	0.680946	-0.780548	0.165634
11993	0	-1.009810	1.596324	8.475839	-0.009888	0.015991	0.084778	0.648348	-0.498859	0.176167
11994	0	-1.105690	1.633271	9.026662	-0.010824	0.016358	0.090290	0.621328	-0.206098	0.189097
11995	0	-1.220802	1.632410	9.653268	-0.011963	0.016357	0.096558	0.587553	0.082785	0.200985
11996	0	-1.302875	1.765678	10.026431	-0.012778	0.017692	0.100290	0.553573	0.366803	0.213282
11997	0	-1.412139	1.858332	10.617187	-0.013855	0.018616	0.106201	0.524495	0.652171	0.227096
11998	0	-1.467342	1.979615	11.142425	-0.014415	0.019829	0.111452	0.496529	0.916259	0.238287
11999	0	-1.532964	2.016821	11.679428	-0.015076	0.020203	0.116821	0.468290	1.163957	0.246857
12000	0	-1.564991	2.083131	12.064897	-0.015418	0.020864	0.120673	0.442564	1.383176	0.254633
12001	0	-1.584637	2.145519	12.479407	-0.015625	0.021484	0.124817	0.420123	1.585775	0.266764
12002	0	-1.614336	2.085534	12.847333	-0.015959	0.020874	0.128493	0.407049	1.750497	0.275125
12003	0	-1.615041	2.134584	13.181923	-0.015991	0.021362	0.131836	0.395907	1.889380	0.280679
12004	0	-1.643022	2.186926	13.319257	-0.016314	0.021878	0.133205	0.390654	1.990742	0.283568
12005	0	-1.654732	2.220424	13.445420	-0.016479	0.022217	0.134460	0.381625	2.050123	0.287354
12006	0	-1.645185	2.206926	13.542130	-0.016433	0.022069	0.135424	0.382852	2.068461	0.283128
12007	0	-1.645452	2.172657	13.696620	-0.016479	0.021729	0.136963	0.381588	2.050278	0.276768
12008	0	-1.642021	2.210416	13.575418	-0.016491	0.022090	0.135748	0.393138	1.993804	0.269594
12009	0	-1.654019	2.211684	13.331238	-0.016663	0.022095	0.133301	0.410658	1.892463	0.265210
12010	0	-1.649399	2.191128	13.151131	-0.016665	0.021894	0.131493	0.423848	1.747563	0.257930
12011	0	-1.622628	2.151327	12.752222	-0.016418	0.021484	0.127502	0.447108	1.579780	0.248233
12012	0	-1.630457	2.083813	12.433285	-0.016533	0.020808	0.124308	0.470832	1.374766	0.243464
12013	0	-1.574829	2.066433	11.971629	-0.015991	0.020630	0.119690	0.499769	1.148168	0.232021
12014	0	-1.527036	1.951256	11.458257	-0.015527	0.019475	0.114554	0.532819	0.897961	0.221311
12015	0	-1.438662	1.889956	11.062340	-0.014648	0.018860	0.110596	0.569608	0.633243	0.201915
12016	0	-1.364649	1.799346	10.494034	-0.013908	0.017959	0.104912	0.602624	0.354032	0.189414
12017	0	-1.262649	1.718589	9.890347	-0.012878	0.017151	0.098877	0.638755	0.069116	0.168409
12018	0	-1.172801	1.718954	9.388551	-0.011973	0.017156	0.093861	0.675564	-0.222909	0.149537
12019	0	-1.088127	1.656648	8.889055	-0.011108	0.016541	0.088867	0.704438	-0.508125	0.136647
12020	0	-1.010867	1.552230	8.416934	-0.010313	0.015491	0.084150	0.743788	-0.779057	0.119442
12021	0	-0.964635	1.485161	7.997435	-0.009827	0.014832	0.079956	0.769044	-1.030356	0.103282
12022	0	-0.883435	1.445979	7.579371	-0.008997	0.014441	0.075778	0.793252	-1.269086	0.092389
12023	0	-0.822257	1.478705	7.215622	-0.008362	0.014771	0.072144	0.816706	-1.483066	0.082084
12024	0	-0.816146	1.457140	6.882272	-0.008280	0.014558	0.068811	0.836658	-1.673128	0.074124
12025	0	-0.771416	1.417030	6.647663	-0.007812	0.014160	0.066467	0.852961	-1.836522	0.057282
12026	0	-0.681426	1.369955	6.398748	-0.006891	0.013691	0.063981	0.866899	-1.968414	0.053217
12027	0	-0.647165	1.368003	6.299262	-0.006531	0.013672	0.062988	0.880844	-2.070502	0.049173
12028	0	-0.613429	1.387593	6.183865	-0.006171	0.013870	0.061836	0.891511	-2.134452	0.040545
12029	0	-0.596417	1.336674	6.103684	-0.005981	0.013367	0.061035	0.892239	-2.163152	0.033412
12030	0	-0.600806	1.293978	6.006149	-0.006009	0.012939	0.060061	0.893783	-2.161925	0.029062
12031	0	-0.600054	1.299788	6.011829	-0.005981	0.013000	0.060120	0.890208	-2.123040	0.028187
12032	0	-0.599665	1.305499	6.127299	-0.005960	0.013056	0.061276	0.890482	-2.051687	0.026383
12033	0	-0.634564	1.299546	6.341069	-0.006287	0.013000	0.063416	0.883517	-1.943648	0.030734
12034	0	-0.673289	1.298340	6.620587	-0.006655	0.012989	0.066213	0.876505	-1.807420	0.033986
12035	0	-0.681987	1.390612	6.957177	-0.006714	0.013916	0.069580	0.863485	-1.632645	0.036886
12036	0	-0.760715	1.498295	7.199172	-0.007483	0.014994	0.072002	0.849899	-1.436060	0.046361
12037	0	-0.826145	1.555031	7.542671	-0.008118	0.015564	0.075439	0.833461	-1.218381	0.050977
12038	0	-0.943884	1.552037	8.027676	-0.009278	0.015534	0.080293	0.817818	-0.989628	0.060727
12039	0	-1.012638	1.603491	8.408861	-0.009949	0.016052	0.084106	0.799231	-0.748114	0.068851
12040	0	-1.119265	1.654373	8.886848	-0.010996	0.016564	0.088889	0.778024	-0.494937	0.078219
12041	0	-1.180751	1.725001	9.275119	-0.011597	0.017273	0.092773	0.755271	-0.235086	0.086815
12042	0	-1.219949	1.750072	9.752737	-0.011979	0.017529	0.097549	0.726847	0.023561	0.100416
12043	0	-1.286457	1.785525	10.324799	-0.012634	0.017883	0.103271	0.701406	0.279151	0.107624
12044	0	-1.309525	1.853176	10.716916	-0.012869	0.018558	0.107192	0.679098	0.521448	0.115538
12045	0	-1.346517	1.895415	11.185590	-0.013245	0.018982	0.111877	0.655611	0.748024	0.125004
12046	0	-1.397187	1.956637	11.626930	-0.013764	0.019595	0.116289	0.632005	0.953548	0.129174
12047	0	-1.416864	2.048204	11.997710	-0.013977	0.020508	0.119995	0.611625	1.137857	0.135845
12048	0	-1.497762	2.043834	12.421079	-0.014801	0.020453	0.124229	0.601534	1.302555	0.142739
12049	0	-1.502774	2.079399	12.669617	-0.014893	0.020813	0.126709	0.587650	1.427211	0.142255
12050	0	-1.539475	2.106616	12.825860	-0.015288	0.021079	0.128269	0.578763	1.525053	0.146397
12051	0	-1.593966	2.177773	12.932682	-0.015869	0.021790	0.129333	0.570394	1.590780	0.146889
12052	0	-1.605063	2.206796	13.078061	-0.016012	0.022070	0.130785	0.570371	1.628146	0.141204
12053	0	-1.610215	2.227402	13.110553	-0.016113	0.022278	0.131104	0.567831	1.622753	0.139121
12054	0	-1.609871	2.209403	13.068538	-0.016152	0.022086	0.130680	0.574748	1.580590	0.137012
12055	0	-1.577722	2.186222	12.934279	-0.015869	0.021851	0.129333	0.584542	1.504586	0.131727
12056	0	-1.574467	2.139846	12.698472	-0.015872	0.021384	0.126971	0.596261	1.395613	0.124775
12057	0	-1.553117	2.090205	12.416030	-0.015686	0.020874	0.124146	0.620233	1.259045	0.119908
12058	0	-1.508496	2.046895	12.120069	-0.015262	0.020440	0.121183	0.645248	1.098747	0.111964
12059	0	-1.419960	1.956305	11.769544	-0.014404	0.019531	0.117676	0.673622	0.906651	0.099482
12060	0	-1.367616	1.883041	11.303487	-0.013889	0.018798	0.113014	0.703702	0.698042	0.086136
12061	0	-1.296187	1.815917	10.860301	-0.013184	0.018127	0.108582	0.734124	0.471891	0.070643
12062	0	-1.254109	1.791377	10.394501	-0.012759	0.017882	0.103924	0.765548	0.239520	0.055547
12063	0	-1.199051	1.761164	10.011801	-0.012207	0.017578	0.100098	0.800784	0.000061	0.037201
12064	0	-1.165075	1.766850	9.503125	-0.011857	0.017641	0.095011	0.830395	-0.239915	0.025685
12065	0	-1.103644	1.681146	9.047308	-0.011230	0.016785	0.090454	0.861396	-0.476951	0.005904
12066	0	-1.044154	1.618908	8.574671	-0.010619	0.016164	0.085730	0.892205	-0.705561	-0.009033
12067	0	-1.021520	1.552091	8.125479	-0.010376	0.015503	0.081238	0.914777	-0.923606	-0.022638
12068	0	-0.955751	1.488050	7.823240	-0.009701	0.014866	0.078218	0.933623	-1.124963	-0.035196
12069	0	-0.847955	1.496750	7.429156	-0.008606	0.014954	0.074280	0.953327	-1.311455	-0.051130
12070	0	-0.837871	1.462694	7.132181	-0.008486	0.014613	0.071312	0.974012	-1.475287	-0.063645
12071	0	-0.778668	1.405052	6.867193	-0.007874	0.014038	0.068665	0.993482	-1.612337	-0.072011
12072	0	-0.696686	1.364210	6.709547	-0.007033	0.013635	0.067090	1.005778	-1.718670	-0.080569
12073	0	-0.678545	1.379984	6.555577	-0.006836	0.013794	0.065552	1.016361	-1.800169	-0.092461
12074	0	-0.621723	1.362418	6.403529	-0.006249	0.013622	0.064033	1.020130	-1.851411	-0.097852
12075	0	-0.627410	1.318659	6.390442	-0.006287	0.013184	0.063904	1.026487	-1.868206	-0.102253
12076	0	-0.632871	1.318966	6.353790	-0.006323	0.013189	0.063539	1.028266	-1.852480	-0.102216
12077	0	-0.661077	1.300162	6.304710	-0.006592	0.013000	0.063049	1.031733	-1.813208	-0.100182
12078	0	-0.703861	1.354894	6.395611	-0.006997	0.013552	0.063960	1.028703	-1.734772	-0.093880
12079	0	-0.720262	1.445979	6.597354	-0.007141	0.014465	0.065979	1.021699	-1.624634	-0.088989
12080	0	-0.784096	1.426276	6.907152	-0.007758	0.014270	0.069079	1.013420	-1.484417	-0.086804
12081	0	-0.791679	1.476178	7.115730	-0.007812	0.014771	0.071167	1.003079	-1.314142	-0.079591
12082	0	-0.869968	1.504733	7.442900	-0.008580	0.015057	0.074441	0.992686	-1.127937	-0.071802
12083	0	-0.911021	1.518563	7.841665	-0.008972	0.015198	0.078430	0.979395	-0.924077	-0.063124
12084	0	-1.027398	1.527519	8.198444	-0.010116	0.015293	0.082001	0.959460	-0.700700	-0.054424
12085	0	-1.067330	1.633664	8.579783	-0.010498	0.016357	0.085815	0.937013	-0.464860	-0.044001
12086	0	-1.099324	1.696282	9.009512	-0.010805	0.016985	0.090114	0.914108	-0.223775	-0.032282
12087	0	-1.148810	1.675888	9.513489	-0.011292	0.016785	0.095154	0.888126	0.015304	-0.016791
12088	0	-1.191185	1.731758	9.918314	-0.011702	0.017341	0.099204	0.866692	0.260521	-0.001418
12089	0	-1.285527	1.797639	10.398192	-0.012634	0.018005	0.104004	0.840484	0.506454	0.008727
12090	0	-1.330770	1.859284	10.808755	-0.013094	0.018617	0.108109	0.820453	0.735788	0.020935
12091	0	-1.387644	1.950798	11.222266	-0.013672	0.019531	0.112244	0.801834	0.947675	0.028958
12092	0	-1.484183	1.982417	11.614535	-0.014645	0.019849	0.116166	0.782586	1.145601	0.035755
12093	0	-1.537723	2.054992	11.875464	-0.015198	0.020569	0.118774	0.768899	1.322464	0.043836
12094	0	-1.541492	2.051035	12.274784	-0.015264	0.020529	0.122764	0.755708	1.468090	0.048199
12095	0	-1.556837	2.110231	12.510909	-0.015442	0.021118	0.125122	0.744704	1.588637	0.053295
12096	0	-1.573843	2.107063	12.734385	-0.015638	0.021086	0.127354	0.734148	1.683855	0.056780
12097	0	-1.568291	2.099053	12.859494	-0.015625	0.020996	0.128601	0.731410	1.741193	0.060689
12098	0	-1.569847	2.122546	12.907530	-0.015680	0.021229	0.129077	0.730028	1.763572	0.061444
12099	0	-1.579246	2.135729	12.988554	-0.015808	0.021362	0.129883	0.726732	1.756500	0.057006
12100	0	-1.571845	2.142305	12.952676	-0.015777	0.021413	0.129521	0.736014	1.712296	0.055769
12101	0	-1.559299	2.107315	12.860978	-0.015686	0.021057	0.128601	0.749926	1.637118	0.053130
12102	0	-1.525272	2.098749	12.630999	-0.015382	0.020966	0.126298	0.768909	1.528296	0.044634
12103	0	-1.504245	2.083884	12.312264	-0.015198	0.020813	0.123108	0.791541	1.392533	0.035707
12104	0	-1.489833	1.991266	12.016487	-0.015079	0.019886	0.120147	0.814842	1.229788	0.029357
12105	0	-1.456810	1.980678	11.732964	-0.014771	0.019775	0.117310	0.843099	1.041740	0.017022
12106	0	-1.422921	1.913474	11.322083	-0.014441	0.019103	0.113199	0.872357	0.836823	0.005026
12107	0	-1.363482	1.913334	10.872636	-0.013855	0.019104	0.108704	0.900204	0.615229	-0.008074
12108	0	-1.315034	1.845637	10.437704	-0.013371	0.018428	0.104354	0.928528	0.383151	-0.024549
12109	0	-1.260292	1.791544	10.011922	-0.012817	0.017883	0.100098	0.962094	0.148557	-0.039796
12110	0	-1.195556	1.754403	9.546044	-0.012164	0.017517	0.095439	0.991388	-0.090643	-0.055044
12111	0	-1.121635	1.680810	9.126777	-0.011414	0.016785	0.091248	1.017714	-0.327055	-0.068978
12112	0	-1.060740	1.611824	8.709410	-0.010794	0.016096	0.087075	1.043931	-0.560890	-0.084058
12113	0	-0.996280	1.521815	8.290255	-0.010132	0.015198	0.082886	1.069491	-0.783444	-0.098612
12114	0	-0.904822	1.531776	7.945040	-0.009197	0.015297	0.079437	1.097425	-0.987239	-0.113376
12115	0	-0.872065	1.454344	7.569538	-0.008850	0.014526	0.075684	1.121477	-1.172345	-0.123623
12116	0	-0.793925	1.463210	7.327293	-0.008051	0.014620	0.073263	1.139391	-1.336257	-0.134840
12117	0	-0.753498	1.441685	7.086939	-0.007629	0.014404	0.070862	1.159298	-1.478616	-0.152759
12118	0	-0.755818	1.425525	6.844156	-0.007630	0.014245	0.068436	1.176443	-1.589626	-0.169285
12119	0	-0.708469	1.379971	6.702141	-0.007141	0.013794	0.067017	1.186518	-1.676622	-0.180083
12120	0	-0.674751	1.411372	6.592966	-0.006786	0.014110	0.065927	1.193867	-1.734889	-0.181756
12121	0	-0.699551	1.379717	6.518740	-0.007019	0.013794	0.065186	1.200521	-1.767701	-0.188731
12122	0	-0.672373	1.380419	6.506584	-0.006728	0.013800	0.065066	1.210336	-1.767724	-0.200911
12123	0	-0.660945	1.367041	6.506199	-0.006592	0.013672	0.065063	1.209646	-1.729353	-0.202399
12124	0	-0.666075	1.385023	6.475124	-0.006627	0.013851	0.064754	1.210366	-1.663077	-0.202786
12125	0	-0.707106	1.397366	6.652353	-0.007019	0.013977	0.066528	1.206856	-1.567082	-0.195274
12126	0	-0.719875	1.402546	6.883071	-0.007127	0.014030	0.068837	1.201534	-1.441487	-0.189455
12127	0	-0.747493	1.464127	7.152537	-0.007385	0.014648	0.071533	1.193564	-1.292450	-0.184550
12128	0	-0.804495	1.480664	7.425310	-0.007938	0.014816	0.074263	1.182450	-1.122831	-0.177542
12129	0	-0.830496	1.512431	7.762577	-0.008179	0.015137	0.077637	1.168494	-0.931603	-0.171318
12130	0	-0.913135	1.533828	8.040672	-0.008990	0.015354	0.080420	1.150916	-0.725847	-0.167970
12131	0	-0.999154	1.597885	8.427256	-0.009827	0.015991	0.084290	1.139087	-0.497138	-0.154257
12132	0	-1.077452	1.649252	8.832560	-0.010600	0.016514	0.088343	1.116993	-0.266273	-0.146285
12133	0	-1.117209	1.706861	9.238894	-0.010986	0.017090	0.092407	1.096214	-0.031240	-0.136544
12134	0	-1.162573	1.708103	9.619589	-0.011435	0.017106	0.096214	1.071881	0.201442	-0.126952
12135	0	-1.228644	1.773554	10.099346	-0.012085	0.017761	0.101013	1.048473	0.435112	-0.119595
12136	0	-1.282509	1.817142	10.498078	-0.012627	0.018196	0.105000	1.026890	0.657093	-0.108050
12137	0	-1.356109	1.878073	10.862167	-0.013367	0.018799	0.108643	1.013237	0.867796	-0.104116
12138	0	-1.371596	1.934555	11.218296	-0.013525	0.019371	0.112202	0.992417	1.068689	-0.099100
12139	0	-1.409050	1.968866	11.613327	-0.013916	0.019714	0.116150	0.971828	1.247170	-0.091842
12140	0	-1.454792	2.030883	11.872559	-0.014396	0.020332	0.118740	0.953384	1.400769	-0.084180
12141	0	-1.478252	2.018550	12.230118	-0.014648	0.020203	0.122314	0.941136	1.533538	-0.075139
12142	0	-1.490386	2.021843	12.355832	-0.014797	0.020228	0.123569	0.935244	1.640043	-0.069738
12143	0	-1.502902	2.044061	12.578548	-0.014954	0.020447	0.125793	0.932477	1.716845	-0.069786
12144	0	-1.502767	2.116570	12.680972	-0.014984	0.021166	0.126815	0.934794	1.764774	-0.074878
12145	0	-1.508362	2.136287	12.664691	-0.015076	0.021362	0.126648	0.937012	1.780965	-0.078650
12146	0	-1.543186	2.124265	12.744148	-0.015458	0.021241	0.127439	0.939474	1.766861	-0.082495
12147	0	-1.550497	2.094998	12.634756	-0.015564	0.020935	0.126343	0.953459	1.723292	-0.087395
12148	0	-1.529406	2.061184	12.483448	-0.015387	0.020597	0.124825	0.966596	1.648793	-0.097169
12149	0	-1.507014	2.089659	12.275362	-0.015198	0.020874	0.122742	0.986871	1.540679	-0.107160
12150	0	-1.485813	2.026666	11.972934	-0.015010	0.020247	0.119714	1.004736	1.406833	-0.113150
12151	0	-1.429325	1.968000	11.726521	-0.014465	0.019653	0.117249	1.029041	1.250440	-0.120338
12152	0	-1.395492	1.936333	11.388062	-0.014132	0.019339	0.113863	1.051819	1.084677	-0.126532
12153	0	-1.329695	1.907192	10.939350	-0.013489	0.019043	0.109375	1.080061	0.896275	-0.144698
12154	0	-1.280066	1.845489	10.546322	-0.012998	0.018427	0.105444	1.107903	0.695040	-0.156359
12155	0	-1.238064	1.821940	10.145863	-0.012573	0.018188	0.101440	1.140538	0.490546	-0.174790
12156	0	-1.201556	1.766279	9.722230	-0.012205	0.017637	0.097203	1.168088	0.280365	-0.188774
12157	0	-1.160625	1.680622	9.334067	-0.011780	0.016785	0.093323	1.192280	0.080419	-0.205866
12158	0	-1.109048	1.611580	8.959054	-0.011264	0.016093	0.089573	1.218712	-0.128025	-0.221327
12159	0	-1.040185	1.564248	8.564842	-0.010559	0.015625	0.085632	1.240234	-0.325140	-0.241040
12160	0	-0.974770	1.567712	8.256257	-0.009891	0.015658	0.082549	1.264526	-0.510121	-0.260388
12161	0	-0.927170	1.551787	7.954092	-0.009399	0.015503	0.079529	1.284628	-0.680877	-0.276112
12162	0	-0.886338	1.560746	7.644828	-0.008971	0.015592	0.076439	1.307137	-0.829373	-0.287970
12163	0	-0.838860	1.533053	7.453253	-0.008484	0.015320	0.074524	1.322912	-0.962999	-0.301808
12164	0	-0.792451	1.461561	7.143371	-0.007997	0.014607	0.071427	1.335820	-1.066222	-0.310719
12165	0	-0.793891	1.453301	7.013447	-0.007996	0.014526	0.070129	1.346880	-1.146880	-0.319613
12166	0	-0.760103	1.405588	6.916556	-0.007640	0.014050	0.069162	1.356750	-1.199870	-0.331938
12167	0	-0.760357	1.398076	6.952113	-0.007629	0.013977	0.069519	1.363638	-1.231291	-0.335186
12168	0	-0.708225	1.417034	6.805720	-0.007091	0.014167	0.068057	1.371124	-1.234729	-0.343347
12169	0	-0.715150	1.391513	6.793122	-0.007141	0.013916	0.067932	1.371444	-1.207141	-0.344708
12170	0	-0.749365	1.439904	6.841537	-0.007467	0.014402	0.068418	1.368077	-1.153381	-0.344523
12171	0	-0.755353	1.434004	6.945367	-0.007507	0.014343	0.069458	1.365435	-1.068110	-0.342721
12172	0	-0.778563	1.463652	7.096869	-0.007724	0.014642	0.070974	1.360209	-0.959711	-0.343377
12173	0	-0.813731	1.470476	7.335631	-0.008057	0.014709	0.073364	1.356338	-0.825430	-0.339641
12174	0	-0.850242	1.517834	7.626806	-0.008408	0.015187	0.076277	1.346784	-0.674945	-0.335065
12175	0	-0.926842	1.494081	7.902979	-0.009155	0.014954	0.079041	1.332577	-0.503021	-0.329016
12176	0	-0.976042	1.576684	8.248464	-0.009636	0.015780	0.082497	1.318150	-0.322335	-0.322987
12177	0	-1.014772	1.646330	8.531402	-0.010010	0.016479	0.085327	1.301097	-0.129504	-0.316160
12178	0	-1.063225	1.679214	8.919161	-0.010482	0.016811	0.089206	1.281375	0.071295	-0.308998
12179	0	-1.114660	1.688527	9.361291	-0.010986	0.016907	0.093628	1.260057	0.275232	-0.297373
12180	0	-1.161134	1.726759	9.712020	-0.011441	0.017289	0.097136	1.239816	0.483757	-0.286698
12181	0	-1.201553	1.804221	10.105797	-0.011841	0.018066	0.101074	1.217739	0.689755	-0.284566
12182	0	-1.261763	1.835661	10.450288	-0.012446	0.018382	0.104519	1.194867	0.885677	-0.274616
12183	0	-1.298354	1.871608	10.838246	-0.012817	0.018738	0.108398	1.176827	1.069853	-0.269579
12184	0	-1.356440	1.940449	11.170624	-0.013405	0.019424	0.111722	1.160955	1.242209	-0.261127
12185	0	-1.381583	1.945446	11.436530	-0.013672	0.019470	0.114380	1.149588	1.395587	-0.258188
12186	0	-1.421517	1.990732	11.781643	-0.014091	0.019925	0.117828	1.136138	1.526300	-0.254576
12187	0	-1.487623	2.019144	11.937355	-0.014771	0.020203	0.119385	1.128925	1.637622	-0.252042
12188	0	-1.475497	2.078250	12.051358	-0.014679	0.020790	0.120522	1.124796	1.720210	-0.254787
12189	0	-1.500704	2.111590	12.304076	-0.014954	0.021118	0.123047	1.125207	1.780629	-0.255096
12190	0	-1.484067	2.111094	12.370347	-0.014817	0.021113	0.123706	1.124701	1.813384	-0.248551
12191	0	-1.488014	2.124027	12.402492	-0.014893	0.021240	0.124023	1.126018	1.813501	-0.250058
12192	0	-1.506869	2.100344	12.366412	-0.015112	0.020996	0.123660	1.133665	1.785548	-0.258316
12193	0	-1.457705	2.076049	12.287082	-0.014648	0.020752	0.122864	1.141821	1.731431	-0.261646
12194	0	-1.465528	2.023263	12.160568	-0.014751	0.020219	0.121596	1.154490	1.653629	-0.266949
12195	0	-1.458227	1.997471	12.006900	-0.014709	0.019958	0.120056	1.169150	1.545550	-0.278443
12196	0	-1.407397	2.018535	11.722752	-0.014217	0.020173	0.117212	1.180065	1.419100	-0.290801
12197	0	-1.376148	2.004455	11.366190	-0.013916	0.020020	0.113647	1.203672	1.277378	-0.297900
12198	0	-1.350121	1.911813	11.131238	-0.013675	0.019092	0.111296	1.229066	1.113119	-0.313195
12199	0	-1.288412	1.851927	10.756098	-0.013062	0.018494	0.107544	1.254579	0.938773	-0.334692
12200	0	-1.247519	1.801660	10.356727	-0.012659	0.017993	0.103549	1.278526	0.750237	-0.351293
12201	0	-1.184582	1.742410	9.950364	-0.012024	0.017395	0.099487	1.309914	0.560173	-0.370117
12202	0	-1.168593	1.747817	9.599649	-0.011864	0.017450	0.095980	1.340998	0.363339	-0.391189
12203	0	-1.118461	1.741746	9.230148	-0.011353	0.017395	0.092285	1.366780	0.170378	-0.408690
12204	0	-1.062896	1.642144	8.854752	-0.010787	0.016399	0.088532	1.392760	-0.018713	-0.417909
12205	0	-1.004833	1.607132	8.485254	-0.010193	0.016052	0.084839	1.416682	-0.198479	-0.435785
12206	0	-0.933203	1.545853	8.118849	-0.009460	0.015442	0.081177	1.438800	-0.364477	-0.455533
12207	0	-0.842948	1.558123	7.862235	-0.008545	0.015564	0.078613	1.463090	-0.517511	-0.475624
12208	0	-0.816210	1.474951	7.565013	-0.008263	0.014742	0.075641	1.473961	-0.654888	-0.492554
12209	0	-0.797271	1.466011	7.416450	-0.008057	0.014648	0.074158	1.491732	-0.769973	-0.508288
12210	0	-0.739985	1.455667	7.271030	-0.007465	0.014548	0.072705	1.504926	-0.858998	-0.517868
12211	0	-0.757751	1.459392	7.043883	-0.007629	0.014587	0.070435	1.515893	-0.929459	-0.529294
12212	0	-0.719135	1.387408	6.940647	-0.007222	0.013867	0.069405	1.527607	-0.967015	-0.534828
12213	0	-0.712459	1.379450	6.878822	-0.007141	0.013794	0.068787	1.529843	-0.981667	-0.544836
12214	0	-0.710833	1.391567	6.891185	-0.007109	0.013917	0.068912	1.529000	-0.969777	-0.545260
12215	0	-0.734301	1.373003	6.835794	-0.007324	0.013733	0.068359	1.526436	-0.926464	-0.551829
12216	0	-0.745386	1.433384	6.896320	-0.007423	0.014337	0.068966	1.524049	-0.864309	-0.549869
12217	0	-0.749445	1.446098	6.981997	-0.007446	0.014465	0.069824	1.519593	-0.774279	-0.551747
12218	0	-0.773473	1.499981	7.243326	-0.007668	0.015005	0.072439	1.514288	-0.658964	-0.548198
12219	0	-0.814007	1.476234	7.433337	-0.008057	0.014771	0.074341	1.505134	-0.520115	-0.538969
12220	0	-0.857620	1.462560	7.742728	-0.008474	0.014631	0.077437	1.500431	-0.359337	-0.531896
12221	0	-0.909029	1.475675	7.982319	-0.008972	0.014771	0.079834	1.484922	-0.179949	-0.522641
12222	0	-0.952666	1.552222	8.230142	-0.009399	0.015535	0.082314	1.471144	0.006864	-0.517938
12223	0	-0.997082	1.609884	8.659514	-0.009827	0.016113	0.086609	1.456873	0.207143	-0.514279
12224	0	-1.064793	1.648923	8.955545	-0.010491	0.016510	0.089570	1.435375	0.416905	-0.506358
12225	0	-1.060425	1.725364	9.342961	-0.010437	0.017273	0.093445	1.416793	0.631411	-0.499815
12226	0	-1.150347	1.793996	9.675290	-0.011333	0.017964	0.096768	1.392994	0.842216	-0.489896
12227	0	-1.201474	1.816872	10.069103	-0.011841	0.018188	0.100708	1.375718	1.049843	-0.483948
12228	0	-1.268133	1.837096	10.443850	-0.012507	0.018391	0.104456	1.359034	1.250562	-0.473967
12229	0	-1.317782	1.877931	10.795314	-0.013000	0.018799	0.107971	1.343339	1.448868	-0.468950
12230	0	-1.364990	1.904140	11.096969	-0.013488	0.019063	0.110986	1.325683	1.626711	-0.459651
12231	0	-1.418894	1.963718	11.418094	-0.014038	0.019653	0.114197	1.313821	1.788835	-0.451226
12232	0	-1.460486	1.990871	11.701908	-0.014470	0.019925	0.117033	1.301808	1.931900	-0.446424
12233	0	-1.451813	2.012876	11.882379	-0.014404	0.020142	0.118835	1.292725	2.053018	-0.430793
12234	0	-1.454223	2.058780	12.106196	-0.014454	0.020603	0.121070	1.281148	2.148456	-0.425813
12235	0	-1.459175	2.074706	12.249062	-0.014526	0.020752	0.122498	1.279007	2.221752	-0.421268
12236	0	-1.488000	2.073332	12.357869	-0.014842	0.020741	0.123582	1.273419	2.269499	-0.415940
12237	0	-1.465422	2.105524	12.377893	-0.014648	0.021057	0.123779	1.273104	2.287889	-0.416768
12238	0	-1.487809	2.050876	12.408569	-0.014904	0.020503	0.124084	1.279232	2.277432	-0.420998
12239	0	-1.489756	2.045750	12.323499	-0.014954	0.020447	0.123230	1.289457	2.239202	-0.426766
12240	0	-1.469823	2.054144	12.202681	-0.014782	0.020529	0.122019	1.301074	2.174898	-0.433951
12241	0	-1.435920	2.034737	11.982095	-0.014465	0.020325	0.119812	1.321903	2.088024	-0.439326
12242	0	-1.449461	2.020144	11.715801	-0.014625	0.020185	0.117145	1.336259	1.976002	-0.448463
12243	0	-1.400846	1.973848	11.469957	-0.014160	0.019714	0.114685	1.358425	1.839863	-0.455373
12244	0	-1.358071	1.942519	11.137050	-0.013743	0.019395	0.111356	1.387436	1.688243	-0.464648
12245	0	-1.312968	1.888878	10.810978	-0.013306	0.018860	0.108093	1.415641	1.517820	-0.477957
12246	0	-1.297527	1.839141	10.442081	-0.013149	0.018366	0.104403	1.441014	1.343107	-0.488656
12247	0	-1.252031	1.760597	10.103023	-0.012695	0.017578	0.101013	1.469821	1.160938	-0.501521
12248	0	-1.224917	1.717500	9.740051	-0.012420	0.017143	0.097384	1.504254	0.976773	-0.510385
12249	0	-1.143003	1.705249	9.394928	-0.011597	0.017029	0.093933	1.530248	0.790166	-0.518004
12250	0	-1.087447	1.660985	9.049925	-0.011032	0.016585	0.090485	1.558581	0.607265	-0.531170
12251	0	-1.029511	1.600825	8.680584	-0.010437	0.015991	0.086792	1.578948	0.436505	-0.546262
12252	0	-0.948165	1.567453	8.383798	-0.009614	0.015657	0.083826	1.600325	0.272155	-0.559363
12253	0	-0.921799	1.600405	8.069980	-0.009338	0.015991	0.080688	1.616691	0.117875	-0.570306
12254	0	-0.900552	1.505409	7.839986	-0.009106	0.015039	0.078391	1.636879	-0.012417	-0.583541
12255	0	-0.839610	1.514658	7.685098	-0.008484	0.015137	0.076843	1.650972	-0.127431	-0.601704
12256	0	-0.824020	1.486370	7.472778	-0.008313	0.014851	0.074722	1.670397	-0.223684	-0.613159
12257	0	-0.842761	1.465603	7.312511	-0.008484	0.014648	0.073120	1.681509	-0.296548	-0.615380
12258	0	-0.796639	1.429943	7.148482	-0.008008	0.014297	0.071481	1.686058	-0.348362	-0.617975
12259	0	-0.760143	1.428673	7.135218	-0.007629	0.014282	0.071350	1.693962	-0.378843	-0.627768
12260	0	-0.756625	1.441534	7.025572	-0.007575	0.014413	0.070255	1.698833	-0.379231	-0.630013
12261	0	-0.745459	1.440595	7.043335	-0.007446	0.014404	0.070435	1.703001	-0.352360	-0.634734
12262	0	-0.724231	1.471445	7.134447	-0.007219	0.014712	0.071347	1.708045	-0.302453	-0.633851
12263	0	-0.760377	1.476933	7.268942	-0.007568	0.014771	0.072693	1.708133	-0.234008	-0.632953
12264	0	-0.781727	1.470390	7.377868	-0.007763	0.014707	0.073784	1.706157	-0.137426	-0.625608
12265	0	-0.830863	1.482603	7.634860	-0.008240	0.014832	0.076355	1.700635	-0.022208	-0.620435
12266	0	-0.858852	1.505768	7.853096	-0.008504	0.015064	0.078539	1.694210	0.112764	-0.616558
12267	0	-0.931513	1.567819	8.073972	-0.009216	0.015686	0.080750	1.686580	0.264215	-0.611630
12268	0	-0.947162	1.608238	8.328313	-0.009359	0.016097	0.083293	1.669959	0.429647	-0.599823
12269	0	-0.988873	1.634617	8.653603	-0.009766	0.016357	0.086548	1.659004	0.603582	-0.593166
12270	0	-1.015940	1.711278	8.999037	-0.010022	0.017127	0.090003	1.644934	0.789040	-0.583594
12271	0	-1.100824	1.707562	9.312539	-0.010864	0.017090	0.093140	1.631652	0.977022	-0.572228
12272	0	-1.137477	1.710639	9.596355	-0.011223	0.017121	0.095979	1.618207	1.169321	-0.562515
12273	0	-1.193393	1.780930	9.989861	-0.011780	0.017822	0.099915	1.607738	1.357135	-0.555439
12274	0	-1.243469	1.808456	10.273400	-0.012280	0.018100	0.102750	1.594935	1.540222	-0.542560
12275	0	-1.253696	1.859528	10.582130	-0.012390	0.018616	0.105835	1.576910	1.710567	-0.537798
12276	0	-1.313928	1.868100	10.847714	-0.012997	0.018695	0.108492	1.566213	1.872770	-0.532660
12277	0	-1.337376	1.951237	11.143811	-0.013245	0.019531	0.111450	1.550401	2.017328	-0.523560
12278	0	-1.368326	1.941751	11.342817	-0.013569	0.019431	0.113440	1.539969	2.145032	-0.519201
12279	0	-1.383247	2.013354	11.601742	-0.013733	0.020142	0.116028	1.534898	2.255716	-0.513757
12280	0	-1.388425	2.018208	11.789116	-0.013813	0.020185	0.117899	1.533848	2.337718	-0.510554
12281	0	-1.390565	2.032319	11.895187	-0.013855	0.020325	0.118958	1.534309	2.399702	-0.512161
12282	0	-1.429014	2.037974	12.016299	-0.014263	0.020382	0.120166	1.533621	2.438870	-0.510742
12283	0	-1.440762	2.014344	12.023855	-0.014404	0.020142	0.120239	1.536308	2.455832	-0.510274
12284	0	-1.462189	1.990604	12.042355	-0.014655	0.019900	0.120420	1.541938	2.438473	-0.513244
12285	0	-1.490509	2.008866	11.951154	-0.014954	0.020081	0.119507	1.549488	2.406399	-0.514554
12286	0	-1.436016	2.004374	11.842377	-0.014430	0.020035	0.118417	1.557602	2.353616	-0.521036
12287	0	-1.393952	1.991205	11.719680	-0.014038	0.019897	0.117188	1.570786	2.272558	-0.533168
12288	0	-1.409750	1.933394	11.465414	-0.014212	0.019316	0.114643	1.587412	2.173964	-0.542076
12289	0	-1.342210	1.948965	11.335416	-0.013550	0.019470	0.113342	1.605151	2.060576	-0.547508
12290	0	-1.297623	1.909921	10.971684	-0.013120	0.019080	0.109703	1.622857	1.926893	-0.557034
12291	0	-1.236371	1.888205	10.609260	-0.012512	0.018860	0.106079	1.644370	1.782844	-0.568084
12292	0	-1.262124	1.837399	10.319219	-0.012774	0.018353	0.103177	1.664471	1.630267	-0.579986
12293	0	-1.205353	1.772010	10.023483	-0.012207	0.017700	0.100220	1.684574	1.471424	-0.593624
12294	0	-1.158016	1.721035	9.660034	-0.011728	0.017189	0.096586	1.707130	1.312370	-0.606822
12295	0	-1.120227	1.711297	9.345877	-0.011353	0.017090	0.093445	1.732505	1.145038	-0.619989
12296	0	-1.073995	1.660144	9.025029	-0.010880	0.016584	0.090237	1.751535	0.984678	-0.634593
12297	0	-1.006528	1.655873	8.729166	-0.010193	0.016541	0.087280	1.773259	0.834015	-0.654288
12298	0	-0.946173	1.640479	8.487048	-0.009579	0.016392	0.084860	1.788925	0.692796	-0.671715
12299	0	-0.941676	1.601098	8.271082	-0.009521	0.015991	0.082703	1.814614	0.564231	-0.690091
12300	0	-0.892039	1.585848	8.040651	-0.009013	0.015846	0.080399	1.830654	0.448332	-0.707320
12301	0	-0.877508	1.538517	7.776645	-0.008850	0.015381	0.077759	1.835809	0.353744	-0.716359
12302	0	-0.858001	1.460428	7.619145	-0.008642	0.014595	0.076186	1.848651	0.275802	-0.724107
12303	0	-0.874305	1.441093	7.507735	-0.008789	0.014404	0.075073	1.858442	0.220759	-0.738731
12304	0	-0.787494	1.472684	7.398350	-0.007905	0.014722	0.073981	1.866048	0.188987	-0.745153
12305	0	-0.779673	1.483581	7.360921	-0.007812	0.014832	0.073608	1.873033	0.178817	-0.749867
12306	0	-0.765830	1.477968	7.287679	-0.007660	0.014778	0.072877	1.876020	0.190251	-0.753536
12307	0	-0.745999	1.483321	7.293527	-0.007446	0.014832	0.072937	1.879507	0.225303	-0.753791
12308	0	-0.792908	1.452831	7.360177	-0.007901	0.014529	0.073605	1.879436	0.281811	-0.755235
12309	0	-0.822117	1.495125	7.445869	-0.008179	0.014954	0.074463	1.877552	0.359803	-0.755104
12310	0	-0.844930	1.524841	7.591230	-0.008388	0.015253	0.075918	1.872644	0.465126	-0.753787
12311	0	-0.897967	1.537554	7.805717	-0.008911	0.015381	0.078064	1.867123	0.577789	-0.748706
12312	0	-0.913439	1.566697	8.030016	-0.009052	0.015675	0.080308	1.858703	0.706724	-0.738684
12313	0	-0.944250	1.543153	8.263173	-0.009338	0.015442	0.082642	1.847485	0.862512	-0.734466
12314	0	-0.990955	1.607671	8.541816	-0.009798	0.016091	0.085428	1.831267	1.023376	-0.727555
12315	0	-0.994814	1.670850	8.830716	-0.009827	0.016724	0.088318	1.814989	1.192119	-0.720879
12316	0	-1.045124	1.704238	9.102980	-0.010322	0.017058	0.091042	1.798300	1.366326	-0.710087
12317	0	-1.118633	1.694823	9.392022	-0.011047	0.016968	0.093933	1.778231	1.546960	-0.701195
12318	0	-1.165705	1.721771	9.657767	-0.011517	0.017232	0.096592	1.765041	1.724811	-0.690810
12319	0	-1.222845	1.792945	10.026606	-0.012085	0.017944	0.100281	1.751802	1.900041	-0.683508
12320	0	-1.271051	1.802107	10.353079	-0.012565	0.018035	0.103546	1.740146	2.072822	-0.674808
12321	0	-1.271457	1.847886	10.618695	-0.012573	0.018494	0.106201	1.727603	2.236777	-0.663248
12322	0	-1.330040	1.869582	10.933155	-0.013169	0.018707	0.109345	1.718770	2.385939	-0.656162
12323	0	-1.354508	1.933076	11.211049	-0.013428	0.019348	0.112122	1.703951	2.517964	-0.656982
12324	0	-1.346989	1.996686	11.428713	-0.013362	0.019983	0.114297	1.690050	2.638317	-0.652974
12325	0	-1.375881	2.031412	11.589734	-0.013672	0.020325	0.115906	1.681700	2.736727	-0.650993
12326	0	-1.403656	2.023613	11.752868	-0.013970	0.020242	0.117536	1.677913	2.814070	-0.653235
12327	0	-1.451127	1.995637	11.852502	-0.014465	0.019958	0.118530	1.677100	2.871602	-0.651995
12328	0	-1.432679	1.988898	11.882400	-0.014314	0.019893	0.118825	1.674154	2.897936	-0.659617
12329	0	-1.475529	2.008250	11.932529	-0.014771	0.020081	0.119324	1.675942	2.897203	-0.661329
12330	0	-1.433869	2.027112	12.000140	-0.014374	0.020267	0.119998	1.679866	2.877858	-0.663431
12331	0	-1.434948	1.989970	11.932996	-0.014404	0.019897	0.119324	1.681160	2.839638	-0.665928
12332	0	-1.402835	1.997175	11.745168	-0.014113	0.019962	0.117443	1.688822	2.771452	-0.669862
12333	0	-1.387762	1.960723	11.603726	-0.013977	0.019592	0.116028	1.701746	2.688395	-0.681443
12334	0	-1.371976	1.976253	11.416533	-0.013843	0.019743	0.114154	1.718955	2.580579	-0.690453
12335	0	-1.341434	1.948468	11.213538	-0.013550	0.019470	0.112122	1.731063	2.457873	-0.702540
12336	0	-1.289820	1.902732	10.911062	-0.013042	0.019010	0.109097	1.746785	2.322320	-0.716101
12337	0	-1.267053	1.826878	10.560525	-0.012817	0.018250	0.105591	1.764652	2.179043	-0.734835
12338	0	-1.237982	1.787799	10.288812	-0.012532	0.017859	0.102873	1.782053	2.025528	-0.751688
12339	0	-1.229742	1.723130	9.999132	-0.012451	0.017212	0.099976	1.800736	1.865556	-0.767314
12340	0	-1.157738	1.714605	9.641869	-0.011727	0.017126	0.096404	1.821042	1.703763	-0.784828
12341	0	-1.077871	1.704403	9.352014	-0.010925	0.017029	0.093506	1.836511	1.540721	-0.804925
12342	0	-1.031900	1.688780	8.982428	-0.010461	0.016874	0.089810	1.850493	1.376423	-0.821535
12343	0	-0.994344	1.655788	8.753573	-0.010071	0.016541	0.087524	1.870161	1.226126	-0.837564
12344	0	-0.946495	1.597652	8.474931	-0.009581	0.015964	0.084739	1.884827	1.085947	-0.847252
12345	0	-0.917571	1.563742	8.143005	-0.009277	0.015625	0.081421	1.899737	0.958981	-0.857037
12346	0	-0.880474	1.541769	7.998071	-0.008895	0.015405	0.079973	1.916122	0.845597	-0.866629
12347	0	-0.852712	1.557640	7.813118	-0.008606	0.015564	0.078125	1.932388	0.745640	-0.880386
12348	0	-0.820727	1.485924	7.618928	-0.008269	0.014855	0.076183	1.936640	0.667497	-0.889392
12349	0	-0.770281	1.477575	7.556548	-0.007751	0.014771	0.075562	1.943292	0.608514	-0.893503
12350	0	-0.774559	1.460114	7.374080	-0.007779	0.014597	0.073738	1.949007	0.570806	-0.902698
12351	0	-0.766910	1.459158	7.306049	-0.007690	0.014587	0.073059	1.954887	0.551420	-0.903376
12352	0	-0.770560	1.502295	7.300023	-0.007710	0.015022	0.073000	1.955819	0.558823	-0.908301
12353	0	-0.751597	1.489289	7.311916	-0.007507	0.014893	0.073120	1.956337	0.585557	-0.905334
12354	0	-0.773316	1.470741	7.317611	-0.007709	0.014709	0.073178	1.953781	0.636720	-0.906668
12355	0	-0.809470	1.452230	7.482579	-0.008057	0.014526	0.074829	1.948593	0.707291	-0.908722
12356	0	-0.818503	1.487906	7.591558	-0.008134	0.014884	0.075920	1.942495	0.796393	-0.905338
12357	0	-0.855280	1.506907	7.793565	-0.008484	0.015076	0.077942	1.934628	0.909209	-0.907794
12358	0	-0.870475	1.529965	7.969104	-0.008625	0.015306	0.079699	1.928159	1.035091	-0.903922
12359	0	-0.925041	1.549241	8.269404	-0.009155	0.015503	0.082703	1.915900	1.177916	-0.898153
12360	0	-0.921149	1.607968	8.511792	-0.009108	0.016091	0.085127	1.902516	1.328594	-0.891487
12361	0	-0.982112	1.640864	8.733015	-0.009705	0.016418	0.087341	1.892290	1.492081	-0.881450
12362	0	-1.062205	1.681020	9.053942	-0.010496	0.016825	0.090551	1.876830	1.661935	-0.870199
12363	0	-1.075350	1.688889	9.379909	-0.010620	0.016907	0.093811	1.858072	1.835456	-0.865461
12364	0	-1.145710	1.728375	9.584659	-0.011320	0.017297	0.095860	1.845622	2.009777	-0.857881
12365	0	-1.173661	1.792773	9.849723	-0.011597	0.017944	0.098511	1.829392	2.183045	-0.849091
12366	0	-1.232949	1.770762	10.243636	-0.012194	0.017726	0.102449	1.811865	2.345833	-0.843436
12367	0	-1.240439	1.848049	10.545514	-0.012268	0.018494	0.105469	1.800373	2.504830	-0.836937
12368	0	-1.286312	1.863566	10.811235	-0.012731	0.018649	0.108126	1.788801	2.656302	-0.829313
12369	0	-1.311794	1.902920	11.003485	-0.013000	0.019043	0.110046	1.776747	2.789806	-0.821637
12370	0	-1.304564	2.009808	11.221072	-0.012936	0.020113	0.112221	1.763579	2.913390	-0.814155
12371	0	-1.370097	1.995068	11.412634	-0.013611	0.019958	0.114136	1.757392	3.015574	-0.811764
12372	0	-1.404791	2.018029	11.612251	-0.013978	0.020186	0.116130	1.752513	3.096462	-0.806430
12373	0	-1.402657	1.964635	11.754898	-0.013977	0.019653	0.117554	1.746453	3.157001	-0.804016
12374	0	-1.416387	1.945362	11.754040	-0.014137	0.019456	0.117543	1.744451	3.195494	-0.804518
12375	0	-1.373845	2.001953	11.852963	-0.013733	0.020020	0.118530	1.744227	3.213668	-0.802485
12376	0	-1.427686	2.020320	11.755359	-0.014294	0.020202	0.117552	1.745019	3.210477	-0.807092
12377	0	-1.399335	2.033394	11.706919	-0.014038	0.020325	0.117065	1.752747	3.180209	-0.809280
12378	0	-1.376750	2.016473	11.652901	-0.013827	0.020160	0.116523	1.756075	3.135102	-0.812851
12379	0	-1.327891	1.978022	11.493856	-0.013367	0.019775	0.114929	1.758718	3.061680	-0.820829
12380	0	-1.327470	1.955168	11.269921	-0.013378	0.019540	0.112689	1.768184	2.970920	-0.831047
12381	0	-1.319505	1.936432	11.091129	-0.013306	0.019348	0.110901	1.782088	2.871178	-0.844289
12382	0	-1.296720	1.878977	10.824662	-0.013090	0.018769	0.108235	1.800606	2.755749	-0.856908
12383	0	-1.281127	1.814561	10.548130	-0.012939	0.018127	0.105469	1.816989	2.631348	-0.871283
12384	0	-1.242887	1.805997	10.257655	-0.012568	0.018041	0.102563	1.834804	2.490478	-0.881371
12385	0	-1.188195	1.802359	9.980623	-0.012024	0.018005	0.099792	1.851863	2.342737	-0.891583
12386	0	-1.125076	1.781130	9.671805	-0.011383	0.017796	0.096705	1.866924	2.201249	-0.905523
12387	0	-1.085082	1.759514	9.461700	-0.010986	0.017578	0.094604	1.883819	2.052516	-0.919441
12388	0	-1.035722	1.726261	9.073306	-0.010483	0.017244	0.090722	1.903361	1.909307	-0.933921
12389	0	-1.007728	1.686579	8.869350	-0.010193	0.016846	0.088684	1.925933	1.775151	-0.943455
12390	0	-0.973994	1.634899	8.627020	-0.009847	0.016335	0.086261	1.942004	1.648396	-0.956142
12391	0	-0.942645	1.606368	8.326058	-0.009521	0.016052	0.083252	1.954755	1.532469	-0.964053
12392	0	-0.931512	1.553489	8.175067	-0.009397	0.015525	0.081743	1.966226	1.432852	-0.979440
12393	0	-0.896029	1.520647	8.020673	-0.009033	0.015198	0.080200	1.976171	1.342976	-0.984538
12394	0	-0.864787	1.515861	7.844814	-0.008708	0.015153	0.078443	1.982280	1.269184	-0.989036
12395	0	-0.862426	1.489934	7.739605	-0.008667	0.014893	0.077393	1.990552	1.219492	-0.990324
12396	0	-0.842939	1.546247	7.581420	-0.008461	0.015454	0.075812	2.001549	1.185088	-0.995046
12397	0	-0.779548	1.538203	7.592925	-0.007812	0.015381	0.075928	2.002372	1.172300	-0.996532
12398	0	-0.814274	1.532407	7.574730	-0.008145	0.015322	0.075747	2.005416	1.180820	-1.003962
12399	0	-0.800639	1.501694	7.598718	-0.007996	0.015015	0.075989	2.008791	1.209136	-1.012431
12400	0	-0.834870	1.483217	7.573858	-0.008323	0.014835	0.075741	2.004109	1.260057	-1.011661
12401	0	-0.858274	1.494951	7.683985	-0.008545	0.014954	0.076843	1.998409	1.327733	-1.007228
12402	0	-0.848625	1.512649	7.792946	-0.008439	0.015128	0.077934	1.996636	1.408157	-1.003541
12403	0	-0.879067	1.568192	7.988897	-0.008728	0.015686	0.079895	1.991888	1.508617	-1.000505
12404	0	-0.911158	1.597600	8.195023	-0.009040	0.015983	0.081957	1.984034	1.619296	-1.000873
12405	0	-0.942625	1.635000	8.415914	-0.009338	0.016357	0.084167	1.975538	1.748992	-0.994150
12406	0	-0.998256	1.682139	8.633709	-0.009886	0.016829	0.086347	1.966731	1.887288	-0.987077
12407	0	-1.023938	1.671248	8.928427	-0.010132	0.016724	0.089294	1.954393	2.035060	-0.973443
12408	0	-1.071535	1.674891	9.249616	-0.010599	0.016761	0.092507	1.941830	2.188771	-0.960753
12409	0	-1.104822	1.695444	9.483680	-0.010925	0.016968	0.094849	1.928070	2.347017	-0.951188
12410	0	-1.178859	1.729083	9.713013	-0.011665	0.017306	0.097142	1.912244	2.502223	-0.943947
12411	0	-1.202665	1.799025	10.014653	-0.011902	0.018005	0.100159	1.897221	2.654708	-0.928059
12412	0	-1.258276	1.771522	10.231805	-0.012463	0.017730	0.102330	1.883195	2.799306	-0.921118
12413	0	-1.226472	1.853928	10.515253	-0.012146	0.018555	0.105164	1.868415	2.938680	-0.914569
12414	0	-1.268291	1.893666	10.781567	-0.012573	0.018950	0.107826	1.856509	3.065403	-0.907867
12415	0	-1.273211	1.934265	10.930360	-0.012634	0.019348	0.109314	1.852170	3.178375	-0.905842
12416	0	-1.328501	1.932616	11.178632	-0.013201	0.019337	0.111794	1.842528	3.275383	-0.897318
12417	0	-1.343681	1.964368	11.333567	-0.013367	0.019653	0.113342	1.833601	3.357002	-0.886043
12418	0	-1.349658	1.938674	11.423900	-0.013447	0.019389	0.114244	1.831493	3.418054	-0.885098
12419	0	-1.364591	1.959396	11.498579	-0.013611	0.019592	0.114990	1.833137	3.464325	-0.881497
12420	0	-1.356725	1.928417	11.601833	-0.013559	0.019290	0.116018	1.826854	3.483686	-0.875696
12421	0	-1.372603	1.965667	11.566187	-0.013733	0.019653	0.115662	1.829220	3.488711	-0.876810
12422	0	-1.356617	2.009180	11.572538	-0.013597	0.020086	0.115723	1.833219	3.469842	-0.877475
12423	0	-1.349729	2.015085	11.481170	-0.013550	0.020142	0.114807	1.840507	3.429923	-0.880663
12424	0	-1.355550	1.987083	11.378405	-0.013629	0.019855	0.113778	1.854462	3.368656	-0.880873
12425	0	-1.334688	1.911526	11.286170	-0.013428	0.019104	0.112854	1.863264	3.299477	-0.892500
12426	0	-1.298689	1.901725	11.007029	-0.013087	0.019004	0.110061	1.874113	3.208069	-0.893415
12427	0	-1.277256	1.881217	10.865278	-0.012878	0.018799	0.108643	1.884953	3.109743	-0.903820
12428	0	-1.267406	1.853817	10.568313	-0.012794	0.018519	0.105672	1.901624	2.992758	-0.914811
12429	0	-1.232067	1.832693	10.377248	-0.012451	0.018311	0.103760	1.915783	2.862416	-0.922817
12430	0	-1.200824	1.817867	10.104977	-0.012136	0.018159	0.101038	1.934231	2.730895	-0.936745
12431	0	-1.128757	1.771745	9.827807	-0.011414	0.017700	0.098267	1.950410	2.597788	-0.946060
12432	0	-1.098423	1.732362	9.549218	-0.011108	0.017306	0.095481	1.967254	2.462695	-0.957105
12433	0	-1.055935	1.710749	9.278416	-0.010681	0.017090	0.092773	1.985095	2.326194	-0.965652
12434	0	-1.020740	1.646950	8.993581	-0.010324	0.016452	0.089926	2.003757	2.192109	-0.977261
12435	0	-0.990026	1.643318	8.747310	-0.010010	0.016418	0.087463	2.019304	2.062508	-0.987485
12436	0	-1.000089	1.627423	8.602731	-0.010100	0.016264	0.086018	2.029411	1.943671	-0.996604
12437	0	-0.931487	1.594147	8.313725	-0.009399	0.015930	0.083130	2.041771	1.840544	-1.004380
12438	0	-0.934152	1.540849	8.125980	-0.009418	0.015403	0.081252	2.046891	1.746566	-1.016505
12439	0	-0.884994	1.502374	8.038837	-0.008911	0.015015	0.080383	2.057383	1.672190	-1.027499
12440	0	-0.837484	1.510005	7.893098	-0.008425	0.015093	0.078927	2.065558	1.612284	-1.031838
12441	0	-0.808282	1.507972	7.770061	-0.008118	0.015076	0.077698	2.069583	1.573047	-1.032990
12442	0	-0.802295	1.570209	7.697110	-0.008049	0.015694	0.076970	2.080380	1.546284	-1.030343
12443	0	-0.816819	1.532456	7.629412	-0.008179	0.015320	0.076294	2.086200	1.541995	-1.029797
12444	0	-0.828154	1.508352	7.598873	-0.008280	0.015084	0.075989	2.084141	1.555741	-1.028497
12445	0	-0.825312	1.483268	7.586502	-0.008240	0.014832	0.075867	2.085301	1.586725	-1.030042
12446	0	-0.848050	1.470850	7.665358	-0.008451	0.014711	0.076656	2.080943	1.641901	-1.031325
12447	0	-0.846484	1.519572	7.775463	-0.008423	0.015198	0.077759	2.078095	1.713757	-1.029084
12448	0	-0.868625	1.555455	7.927094	-0.008631	0.015559	0.079276	2.071782	1.803570	-1.020036
12449	0	-0.921826	1.573946	8.104903	-0.009155	0.015747	0.081055	2.061740	1.902050	-1.013430
12450	0	-0.923844	1.621164	8.262312	-0.009162	0.016219	0.082630	2.052407	2.017204	-1.007330
12451	0	-0.924656	1.622771	8.507461	-0.009155	0.016235	0.085083	2.043474	2.148982	-0.998354
12452	0	-0.981384	1.645445	8.767955	-0.009710	0.016463	0.087689	2.033523	2.292896	-0.989929
12453	0	-1.011645	1.658944	8.928469	-0.010010	0.016602	0.089294	2.019599	2.438382	-0.980490
12454	0	-1.101682	1.668302	9.219119	-0.010901	0.016698	0.092202	2.003097	2.590338	-0.970676
12455	0	-1.128549	1.701761	9.502006	-0.011169	0.017029	0.095032	1.991395	2.738885	-0.960989
12456	0	-1.153475	1.760144	9.786431	-0.011409	0.017615	0.097877	1.977162	2.894837	-0.953008
12457	0	-1.208459	1.798767	10.026937	-0.011963	0.018005	0.100281	1.958847	3.042530	-0.947604
12458	0	-1.233055	1.801369	10.244288	-0.012212	0.018030	0.102454	1.942208	3.184087	-0.936481
12459	0	-1.213764	1.835842	10.466450	-0.012024	0.018372	0.104675	1.929291	3.317491	-0.935416
12460	0	-1.242161	1.888043	10.739035	-0.012319	0.018893	0.107400	1.916835	3.436476	-0.929617
12461	0	-1.279509	1.933556	10.942665	-0.012695	0.019348	0.109436	1.904803	3.550000	-0.918740
12462	0	-1.347228	1.949537	11.117748	-0.013387	0.019506	0.111186	1.895170	3.647479	-0.913131
12463	0	-1.368224	1.939909	11.296919	-0.013611	0.019409	0.112976	1.885402	3.729457	-0.908549
12464	0	-1.362915	1.950719	11.411524	-0.013573	0.019510	0.114121	1.882403	3.795839	-0.901419
12465	0	-1.388839	1.928618	11.462014	-0.013855	0.019287	0.114624	1.881065	3.839254	-0.893753
12466	0	-1.387919	1.934703	11.577288	-0.013862	0.019346	0.115775	1.881073	3.866742	-0.886718
12467	0	-1.385259	1.947615	11.541677	-0.013855	0.019470	0.115417	1.885669	3.874904	-0.887002
12468	0	-1.351674	2.015667	11.554033	-0.013545	0.020153	0.115538	1.887399	3.857795	-0.891177
12469	0	-1.380722	1.984246	11.450668	-0.013855	0.019836	0.114502	1.891146	3.821166	-0.892662
12470	0	-1.326579	2.009992	11.396771	-0.013333	0.020092	0.113961	1.896454	3.764624	-0.893226
12471	0	-1.334614	1.966497	11.194620	-0.013428	0.019653	0.111938	1.905256	3.692828	-0.902576
12472	0	-1.329184	1.896042	11.092495	-0.013389	0.018944	0.110916	1.918948	3.604651	-0.909487
12473	0	-1.307932	1.857027	10.853048	-0.013184	0.018555	0.108521	1.931668	3.506559	-0.919552
12474	0	-1.310876	1.829446	10.629400	-0.013224	0.018280	0.106282	1.943155	3.394877	-0.930358
12475	0	-1.239239	1.826508	10.425966	-0.012512	0.018250	0.104248	1.956106	3.275480	-0.939323
12476	0	-1.203705	1.842147	10.104597	-0.012158	0.018401	0.101035	1.974853	3.150368	-0.948404
12477	0	-1.177782	1.802569	9.876607	-0.011902	0.018005	0.098755	1.994028	3.019083	-0.957691
12478	0	-1.092425	1.751451	9.622233	-0.011050	0.017495	0.096211	2.012662	2.881792	-0.974456
12479	0	-1.068266	1.728786	9.370006	-0.010803	0.017273	0.093689	2.026579	2.747023	-0.986281
12480	0	-1.057803	1.676680	9.121894	-0.010691	0.016752	0.091208	2.040612	2.618000	-0.994934
12481	0	-1.045498	1.642999	8.869430	-0.010559	0.016418	0.088684	2.051426	2.495893	-1.001859
12482	0	-1.025750	1.608811	8.669909	-0.010356	0.016074	0.086690	2.065832	2.378112	-1.011106
12483	0	-0.974016	1.594278	8.472443	-0.009827	0.015930	0.084717	2.079259	2.273300	-1.024429
12484	0	-0.927501	1.572050	8.247967	-0.009354	0.015710	0.082473	2.090562	2.176088	-1.033192
12485	0	-0.896504	1.563392	8.093848	-0.009033	0.015625	0.080933	2.100033	2.091397	-1.041451
12486	0	-0.866492	1.582911	7.984924	-0.008716	0.015825	0.079844	2.102921	2.030010	-1.051860
12487	0	-0.826177	1.569293	7.922635	-0.008301	0.015686	0.079224	2.110492	1.984657	-1.054667
12488	0	-0.831467	1.594769	7.868152	-0.008346	0.015944	0.078679	2.114378	1.950486	-1.058054
12489	0	-0.865063	1.501628	7.867581	-0.008667	0.015015	0.078674	2.115010	1.937053	-1.062855
12490	0	-0.838765	1.532497	7.763858	-0.008391	0.015323	0.077639	2.116872	1.941588	-1.058185
12491	0	-0.837249	1.495342	7.684214	-0.008362	0.014954	0.076843	2.115560	1.967139	-1.060024
12492	0	-0.858773	1.513080	7.781563	-0.008567	0.015136	0.077817	2.107506	2.007196	-1.055267
12493	0	-0.857747	1.513246	7.873263	-0.008545	0.015137	0.078735	2.100845	2.063581	-1.052776
12494	0	-0.877841	1.560831	8.012996	-0.008734	0.015615	0.080133	2.090447	2.136116	-1.045724
12495	0	-0.909258	1.580321	8.196460	-0.009033	0.015808	0.081970	2.083847	2.227451	-1.041027
12496	0	-0.904222	1.591284	8.360038	-0.008971	0.015920	0.083607	2.074914	2.332801	-1.026738
12497	0	-0.923726	1.622838	8.538069	-0.009155	0.016235	0.085388	2.066235	2.450623	-1.014861
12498	0	-0.983669	1.627284	8.792749	-0.009751	0.016281	0.087935	2.056240	2.569688	-1.004406
12499	0	-1.004327	1.658933	8.989655	-0.009949	0.016602	0.089905	2.041663	2.697816	-0.990848
12500	0	-1.073634	1.668767	9.225677	-0.010632	0.016698	0.092267	2.030252	2.835503	-0.981645
12501	0	-1.115239	1.707698	9.483868	-0.011047	0.017090	0.094849	2.015954	2.970017	-0.976257
12502	0	-1.125330	1.778285	9.787004	-0.011143	0.017796	0.097880	2.002318	3.106950	-0.968320
12503	0	-1.194862	1.793442	9.929310	-0.011841	0.017944	0.099304	1.992126	3.238939	-0.958155
12504	0	-1.204942	1.790845	10.207882	-0.011941	0.017923	0.102089	1.976591	3.368364	-0.948326
12505	0	-1.224776	1.841879	10.472693	-0.012146	0.018433	0.104736	1.962423	3.487514	-0.939184
12506	0	-1.232428	1.857786	10.696656	-0.012232	0.018587	0.106976	1.953133	3.594609	-0.936042
12507	0	-1.265808	1.903583	10.838983	-0.012573	0.019043	0.108398	1.946049	3.692426	-0.929325
12508	0	-1.294164	1.932474	10.941056	-0.012867	0.019333	0.109418	1.937753	3.778861	-0.924127
12509	0	-1.305955	1.934250	11.126116	-0.013000	0.019348	0.111267	1.931792	3.848165	-0.920575
12510	0	-1.315673	1.914535	11.228920	-0.013120	0.019153	0.112292	1.923669	3.894872	-0.920797
12511	0	-1.327145	1.928521	11.285118	-0.013245	0.019287	0.112854	1.920806	3.931129	-0.919689
12512	0	-1.337276	1.970778	11.363960	-0.013360	0.019710	0.113641	1.917770	3.953090	-0.917278
12513	0	-1.305452	1.977969	11.370855	-0.013062	0.019775	0.113708	1.920438	3.955423	-0.916008
12514	0	-1.314187	1.984933	11.346672	-0.013170	0.019844	0.113464	1.923588	3.936525	-0.918081
12515	0	-1.326070	1.966023	11.236983	-0.013306	0.019653	0.112366	1.928104	3.900606	-0.918331
12516	0	-1.309422	1.906286	11.176914	-0.013156	0.019056	0.111763	1.931880	3.847474	-0.921811
12517	0	-1.292881	1.917727	11.035787	-0.013000	0.019165	0.110352	1.941365	3.783367	-0.928132
12518	0	-1.277928	1.895888	10.799074	-0.012860	0.018945	0.107984	1.952846	3.707943	-0.938760
12519	0	-1.253540	1.862967	10.718694	-0.012634	0.018616	0.107178	1.963874	3.612984	-0.945982
12520	0	-1.251978	1.816614	10.452087	-0.012625	0.018154	0.104510	1.972899	3.508795	-0.954935
12521	0	-1.216260	1.783103	10.187881	-0.012268	0.017822	0.101868	1.978592	3.401081	-0.962683
12522	0	-1.164128	1.785494	10.000707	-0.011756	0.017838	0.099997	1.993057	3.280872	-0.969577
12523	0	-1.148237	1.771186	9.785075	-0.011597	0.017700	0.097839	2.002270	3.158274	-0.981362
12524	0	-1.089558	1.743329	9.530684	-0.011008	0.017417	0.095297	2.017460	3.034095	-0.993741
12525	0	-1.088190	1.710472	9.296611	-0.010986	0.017090	0.092957	2.031450	2.916549	-1.003648
12526	0	-1.037464	1.713520	9.090808	-0.010477	0.017118	0.090899	2.048255	2.798699	-1.015954
12527	0	-1.003747	1.649381	8.918041	-0.010132	0.016479	0.089172	2.062568	2.688494	-1.026915
12528	0	-1.004487	1.603380	8.705958	-0.010131	0.016019	0.087052	2.078231	2.586142	-1.035949
12529	0	-0.956879	1.618406	8.393003	-0.009644	0.016174	0.083923	2.087875	2.494853	-1.044033
12530	0	-0.937100	1.595541	8.308728	-0.009435	0.015949	0.083081	2.093035	2.417500	-1.050960
12531	0	-0.909931	1.587503	8.215841	-0.009155	0.015869	0.082153	2.098115	2.349765	-1.057037
12532	0	-0.888281	1.588625	8.064036	-0.008924	0.015881	0.080637	2.103440	2.301869	-1.061086
12533	0	-0.863466	1.569070	7.971451	-0.008667	0.015686	0.079712	2.107681	2.265136	-1.071279
12534	0	-0.863775	1.551123	7.978064	-0.008664	0.015512	0.079778	2.104951	2.236776	-1.071993
12535	0	-0.878201	1.538253	7.873581	-0.008789	0.015381	0.078735	2.105525	2.235535	-1.069857
12536	0	-0.872141	1.544337	7.800245	-0.008715	0.015445	0.078003	2.102111	2.254064	-1.072524
12537	0	-0.856131	1.513622	7.897781	-0.008545	0.015137	0.078979	2.100231	2.286227	-1.072181
12538	0	-0.897515	1.513232	7.976617	-0.008945	0.015135	0.079769	2.095876	2.338227	-1.065944
12539	0	-0.889282	1.537793	8.062330	-0.008850	0.015381	0.080627	2.091265	2.406631	-1.058927
12540	0	-0.910622	1.586105	8.159044	-0.009059	0.015862	0.081595	2.088959	2.480579	-1.059483
12541	0	-0.903163	1.604494	8.361317	-0.008972	0.016052	0.083618	2.078912	2.569347	-1.055472
12542	0	-0.934171	1.609367	8.524932	-0.009276	0.016098	0.085256	2.073158	2.664343	-1.051575
12543	0	-0.966301	1.610559	8.739491	-0.009583	0.016113	0.087402	2.063507	2.776759	-1.045070
12544	0	-1.045068	1.645365	8.969659	-0.010359	0.016463	0.089705	2.051945	2.900714	-1.030351
12545	0	-1.077360	1.677478	9.166581	-0.010681	0.016785	0.091675	2.040349	3.022965	-1.019884
12546	0	-1.084832	1.711655	9.384496	-0.010749	0.017130	0.093854	2.024927	3.151015	-1.013682
12547	0	-1.133391	1.744573	9.587596	-0.011230	0.017456	0.095886	2.013529	3.281207	-1.007539
12548	0	-1.148851	1.772410	9.878548	-0.011383	0.017739	0.098795	1.996835	3.410120	-0.999535
12549	0	-1.169979	1.799275	10.124772	-0.011597	0.018005	0.101257	1.983369	3.533483	-0.989387
12550	0	-1.215349	1.796539	10.305861	-0.012051	0.017979	0.103068	1.969395	3.654593	-0.981033
12551	0	-1.217763	1.848226	10.491074	-0.012085	0.018494	0.104919	1.957420	3.762729	-0.975721
12552	0	-1.254148	1.882132	10.715245	-0.012458	0.018836	0.107160	1.941985	3.859210	-0.967851
12553	0	-1.289817	1.897496	10.802385	-0.012817	0.018982	0.108032	1.934695	3.952098	-0.967457
12554	0	-1.304095	1.920293	10.959646	-0.012981	0.019212	0.109602	1.925099	4.021841	-0.965056
12555	0	-1.335135	1.934083	11.071356	-0.013306	0.019348	0.110718	1.916869	4.076782	-0.962252
12556	0	-1.349496	1.945291	11.162076	-0.013459	0.019455	0.111625	1.913805	4.121360	-0.962702
12557	0	-1.319984	1.940865	11.327945	-0.013184	0.019409	0.113281	1.911871	4.145881	-0.962554
12558	0	-1.333508	1.952917	11.315575	-0.013338	0.019529	0.113155	1.909968	4.151074	-0.957616
12559	0	-1.316935	1.972120	11.261033	-0.013184	0.019714	0.112610	1.914835	4.145083	-0.957830
12560	0	-1.318657	1.991706	11.230704	-0.013216	0.019911	0.112305	1.918739	4.123792	-0.960399
12561	0	-1.325690	1.953901	11.224807	-0.013306	0.019531	0.112244	1.923769	4.082998	-0.964792
12562	0	-1.314927	1.912596	11.079339	-0.013209	0.019119	0.110787	1.927552	4.029971	-0.967924
12563	0	-1.292642	1.893462	10.938141	-0.013000	0.018921	0.109375	1.938358	3.961817	-0.975030
12564	0	-1.246528	1.871739	10.744081	-0.012550	0.018703	0.107433	1.949439	3.880607	-0.978830
12565	0	-1.247800	1.863220	10.553820	-0.012573	0.018616	0.105530	1.963207	3.786963	-0.987128
12566	0	-1.222707	1.792481	10.366382	-0.012325	0.017915	0.103654	1.970153	3.688108	-0.990375
12567	0	-1.185232	1.765352	10.120682	-0.011963	0.017639	0.101196	1.981882	3.572895	-0.996804
12568	0	-1.145016	1.767996	9.915193	-0.011563	0.017667	0.099141	1.992451	3.452278	-1.006886
12569	0	-1.130464	1.777728	9.650647	-0.011414	0.017761	0.096497	2.006886	3.333165	-1.017540
12570	0	-1.096997	1.750052	9.445061	-0.011079	0.017487	0.094440	2.019197	3.211382	-1.026961
12571	0	-1.088583	1.698424	9.223303	-0.010986	0.016968	0.092224	2.035155	3.096695	-1.038553
12572	0	-1.050923	1.652027	9.011491	-0.010608	0.016511	0.090105	2.042530	2.981552	-1.048331
12573	0	-1.016693	1.625216	8.844691	-0.010254	0.016235	0.088440	2.060105	2.878783	-1.058977
12574	0	-0.963672	1.615725	8.577390	-0.009719	0.016146	0.085767	2.071483	2.778889	-1.065117
12575	0	-0.938757	1.581574	8.502864	-0.009460	0.015808	0.085022	2.078020	2.690309	-1.070659
12576	0	-0.925738	1.595742	8.290249	-0.009318	0.015944	0.082898	2.092352	2.615513	-1.076095
12577	0	-0.934491	1.581519	8.203612	-0.009399	0.015808	0.082031	2.098898	2.548701	-1.082281
12578	0	-0.876377	1.564453	8.100534	-0.008803	0.015638	0.081002	2.104744	2.501636	-1.087997
12579	0	-0.870019	1.562909	7.971416	-0.008728	0.015625	0.079712	2.108040	2.470290	-1.096117
12580	0	-0.865599	1.550886	7.983994	-0.008673	0.015511	0.079838	2.103375	2.454625	-1.102985
12581	0	-0.859564	1.526460	7.922363	-0.008606	0.015259	0.079224	2.109652	2.447884	-1.107801
12582	0	-0.859238	1.520982	7.934393	-0.008586	0.015209	0.079345	2.108919	2.464907	-1.107632
12583	0	-0.868477	1.525806	7.934390	-0.008667	0.015259	0.079346	2.106553	2.497994	-1.108964
12584	0	-0.867189	1.574108	8.001087	-0.008642	0.015745	0.080013	2.099732	2.547562	-1.112356
12585	0	-0.883253	1.580276	8.105101	-0.008789	0.015808	0.081055	2.091542	2.615701	-1.106721
12586	0	-0.898929	1.579115	8.262955	-0.008939	0.015797	0.082634	2.083443	2.692263	-1.098419
12587	0	-0.921818	1.610837	8.349013	-0.009155	0.016113	0.083496	2.076589	2.784816	-1.090801
12588	0	-0.948015	1.633936	8.567436	-0.009407	0.016347	0.085681	2.066561	2.888655	-1.091224
12589	0	-0.984719	1.665509	8.812712	-0.009766	0.016663	0.088135	2.057098	3.000630	-1.088030
12590	0	-1.038093	1.687968	8.914857	-0.010298	0.016891	0.089156	2.043577	3.113399	-1.086395
12591	0	-1.046902	1.659148	9.154399	-0.010376	0.016602	0.091553	2.031530	3.235652	-1.080110
12592	0	-1.078609	1.699791	9.396682	-0.010690	0.017008	0.093976	2.020028	3.358969	-1.077255
12593	0	-1.102832	1.738087	9.587702	-0.010925	0.017395	0.095886	2.003868	3.487771	-1.070771
12594	0	-1.105116	1.771944	9.817782	-0.010954	0.017732	0.098186	1.990100	3.607109	-1.066296
12595	0	-1.163227	1.793522	10.045437	-0.011536	0.017944	0.100464	1.980184	3.723198	-1.059890
12596	0	-1.189118	1.834234	10.226549	-0.011794	0.018353	0.102275	1.969307	3.837780	-1.050468
12597	0	-1.229862	1.835901	10.460575	-0.012207	0.018372	0.104614	1.955875	3.944121	-1.043187
12598	0	-1.229275	1.851414	10.581080	-0.012210	0.018529	0.105818	1.939954	4.040012	-1.037840
12599	0	-1.301670	1.885187	10.716980	-0.012939	0.018860	0.107178	1.931392	4.128830	-1.031943
12600	0	-1.285924	1.883451	10.898604	-0.012792	0.018843	0.108993	1.922530	4.206264	-1.023626
12601	0	-1.323819	1.885258	11.052939	-0.013184	0.018860	0.110535	1.914324	4.269537	-1.022034
12602	0	-1.284674	1.927148	11.131300	-0.012806	0.019272	0.111318	1.912898	4.318367	-1.021795
12603	0	-1.296263	1.940963	11.120328	-0.012939	0.019409	0.111206	1.911942	4.349334	-1.020743
12604	0	-1.317622	1.940830	11.217623	-0.013169	0.019409	0.112177	1.909311	4.363678	-1.018171
12605	0	-1.310992	1.947388	11.187829	-0.013123	0.019470	0.111877	1.910841	4.358304	-1.017848
12606	0	-1.313138	1.960264	11.151477	-0.013159	0.019599	0.111512	1.912089	4.337881	-1.018093
12607	0	-1.301888	1.911462	11.084303	-0.013062	0.019104	0.110840	1.920153	4.301755	-1.017585
12608	0	-1.292178	1.907297	10.950766	-0.012978	0.019063	0.109503	1.927303	4.251550	-1.022399
12609	0	-1.286911	1.923821	10.828260	-0.012939	0.019226	0.108276	1.936479	4.185597	-1.028996
12610	0	-1.259736	1.858879	10.676983	-0.012679	0.018579	0.106762	1.943593	4.106472	-1.033072
12611	0	-1.224014	1.832501	10.578177	-0.012329	0.018311	0.105774	1.955185	4.018786	-1.037900
12612	0	-1.224175	1.834994	10.335723	-0.012339	0.018338	0.103348	1.963877	3.920250	-1.042841
12613	0	-1.186120	1.820224	10.102271	-0.011963	0.018188	0.101013	1.974914	3.814054	-1.057108
12614	0	-1.160635	1.804852	9.939166	-0.011703	0.018032	0.099383	1.989434	3.712192	-1.067926
12615	0	-1.131651	1.747199	9.717647	-0.011414	0.017456	0.097168	2.003745	3.606764	-1.076779
12616	0	-1.124606	1.707308	9.542438	-0.011345	0.017059	0.095415	2.015690	3.497137	-1.086685
12617	0	-1.083009	1.704334	9.320916	-0.010925	0.017029	0.093201	2.029047	3.389196	-1.096745
12618	0	-1.040476	1.688467	9.090598	-0.010496	0.016873	0.090898	2.038903	3.283131	-1.107288
12619	0	-1.041560	1.667332	8.918004	-0.010498	0.016663	0.089172	2.048462	3.186140	-1.115887
12620	0	-0.989843	1.644932	8.730077	-0.009971	0.016438	0.087295	2.058735	3.100079	-1.123678
12621	0	-0.957742	1.630873	8.582050	-0.009644	0.016296	0.085815	2.071434	3.020412	-1.128318
12622	0	-0.945323	1.626733	8.473146	-0.009513	0.016259	0.084726	2.078853	2.948238	-1.134329
12623	0	-0.946944	1.563209	8.325656	-0.009521	0.015625	0.083252	2.085196	2.884844	-1.131017
12624	0	-0.944381	1.552383	8.283596	-0.009480	0.015516	0.082833	2.092639	2.843346	-1.134455
12625	0	-0.943224	1.575017	8.191184	-0.009460	0.015747	0.081909	2.094215	2.811643	-1.140247
12626	0	-0.920743	1.569390	8.106070	-0.009222	0.015692	0.081059	2.094867	2.798413	-1.143824
12627	0	-0.902703	1.568359	8.111688	-0.009033	0.015686	0.081116	2.089319	2.796867	-1.145130
12628	0	-0.920919	1.549754	8.068972	-0.009204	0.015497	0.080690	2.087976	2.811256	-1.148178
12629	0	-0.868284	1.580701	8.111424	-0.008667	0.015808	0.081116	2.084920	2.840231	-1.146006
12630	0	-0.884951	1.610909	8.171949	-0.008821	0.016110	0.081722	2.081870	2.885775	-1.143030
12631	0	-0.925305	1.592930	8.300390	-0.009216	0.015930	0.083008	2.079692	2.942593	-1.145685
12632	0	-0.952090	1.598307	8.433781	-0.009475	0.015988	0.084342	2.071849	3.011119	-1.138600
12633	0	-0.957661	1.629076	8.568829	-0.009521	0.016296	0.085693	2.063894	3.090412	-1.125170
12634	0	-0.975905	1.646088	8.726383	-0.009695	0.016467	0.087270	2.055455	3.179927	-1.124399
12635	0	-1.014283	1.641166	8.867714	-0.010071	0.016418	0.088684	2.046619	3.278369	-1.122458
12636	0	-1.035399	1.670522	9.073729	-0.010280	0.016709	0.090745	2.041405	3.377538	-1.115679
12637	0	-1.100812	1.696029	9.319231	-0.010925	0.016968	0.093201	2.032417	3.484553	-1.106959
12638	0	-1.080774	1.736858	9.458125	-0.010728	0.017380	0.094588	2.018970	3.586526	-1.099132
12639	0	-1.100950	1.768505	9.636772	-0.010925	0.017700	0.096375	2.001095	3.691847	-1.096223
12640	0	-1.178896	1.777821	9.842710	-0.011708	0.017791	0.098434	1.986578	3.791041	-1.086995
12641	0	-1.192821	1.799530	10.088263	-0.011841	0.018005	0.100891	1.975323	3.895510	-1.080550
12642	0	-1.216287	1.809210	10.239152	-0.012079	0.018106	0.102399	1.959280	3.994516	-1.080402
12643	0	-1.240109	1.805531	10.393624	-0.012329	0.018066	0.103943	1.946709	4.079603	-1.083769
12644	0	-1.260364	1.846741	10.550909	-0.012537	0.018471	0.105516	1.942593	4.157666	-1.083015
12645	0	-1.263105	1.879571	10.692733	-0.012573	0.018799	0.106934	1.938612	4.225366	-1.077898
12646	0	-1.261184	1.903288	10.777027	-0.012568	0.019036	0.107775	1.933969	4.277473	-1.076094
12647	0	-1.254699	1.928274	10.912764	-0.012512	0.019287	0.109131	1.928122	4.320143	-1.076445
12648	0	-1.290929	1.933540	10.997674	-0.012888	0.019339	0.109979	1.923144	4.348787	-1.080737
12649	0	-1.277144	1.934826	11.022773	-0.012756	0.019348	0.110229	1.921443	4.370972	-1.085396
12650	0	-1.290366	1.910581	11.077530	-0.012909	0.019104	0.110775	1.921232	4.372128	-1.081804
12651	0	-1.310133	1.922821	11.059785	-0.013123	0.019226	0.110596	1.920912	4.357069	-1.083402
12652	0	-1.261490	1.917340	10.999279	-0.012653	0.019169	0.109989	1.922588	4.324325	-1.092498
12653	0	-1.282953	1.916916	10.846454	-0.012878	0.019165	0.108459	1.923808	4.279984	-1.092542
12654	0	-1.278338	1.912479	10.810745	-0.012842	0.019112	0.108103	1.934329	4.225134	-1.093721
12655	0	-1.231622	1.887237	10.681787	-0.012390	0.018860	0.106812	1.943996	4.153569	-1.095590
12656	0	-1.234750	1.852853	10.518355	-0.012428	0.018517	0.105176	1.952054	4.073387	-1.097839
12657	0	-1.224643	1.813897	10.346240	-0.012329	0.018127	0.103455	1.960699	3.989757	-1.105095
12658	0	-1.165089	1.816120	10.176802	-0.011740	0.018149	0.101760	1.969753	3.897816	-1.113933
12659	0	-1.149920	1.801738	9.943543	-0.011597	0.018005	0.099426	1.979118	3.793757	-1.119380
12660	0	-1.124613	1.797986	9.749944	-0.011345	0.017967	0.097490	1.989367	3.686100	-1.130699
12661	0	-1.125977	1.753606	9.583269	-0.011353	0.017517	0.095825	2.007533	3.583480	-1.139030
12662	0	-1.089724	1.701722	9.419981	-0.010987	0.017005	0.094192	2.018016	3.482187	-1.148572
12663	0	-1.047302	1.691400	9.223262	-0.010559	0.016907	0.092224	2.022763	3.383466	-1.155583
12664	0	-1.018831	1.650103	9.029488	-0.010269	0.016493	0.090287	2.028922	3.289052	-1.169405
12665	0	-0.974932	1.667282	8.838556	-0.009827	0.016663	0.088379	2.038066	3.196932	-1.178093
12666	0	-0.978979	1.620531	8.668898	-0.009858	0.016194	0.086683	2.048618	3.114542	-1.185414
12667	0	-0.958324	1.642625	8.545451	-0.009644	0.016418	0.085449	2.055357	3.041518	-1.195225
12668	0	-0.917016	1.619453	8.418153	-0.009220	0.016190	0.084177	2.058715	2.981089	-1.198015
12669	0	-0.911613	1.593726	8.276663	-0.009155	0.015930	0.082764	2.065390	2.934224	-1.199714
12670	0	-0.892657	1.606895	8.203857	-0.008956	0.016066	0.082036	2.067215	2.900293	-1.207796
12671	0	-0.895361	1.593128	8.178893	-0.008972	0.015930	0.081787	2.066232	2.881100	-1.207192
12672	0	-0.874142	1.605424	8.179107	-0.008752	0.016054	0.081790	2.064059	2.873059	-1.208434
12673	0	-0.891144	1.556559	8.099331	-0.008911	0.015564	0.080994	2.064323	2.879814	-1.210010
12674	0	-0.886211	1.580603	8.141970	-0.008851	0.015811	0.081420	2.055670	2.901396	-1.211933
12675	0	-0.893274	1.574569	8.239539	-0.008911	0.015747	0.082397	2.052285	2.937219	-1.213883
12676	0	-0.874385	1.610971	8.275556	-0.008711	0.016110	0.082759	2.050186	2.988345	-1.206493
12677	0	-0.907501	1.622997	8.349261	-0.009033	0.016235	0.083496	2.041863	3.050958	-1.212357
12678	0	-0.941465	1.609566	8.488765	-0.009362	0.016102	0.084892	2.032929	3.126750	-1.209236
12679	0	-0.957952	1.628872	8.617667	-0.009521	0.016296	0.086182	2.022302	3.208774	-1.200873
12680	0	-1.019357	1.633569	8.744536	-0.010128	0.016341	0.087452	2.014848	3.299423	-1.195108
12681	0	-1.044871	1.640939	8.989803	-0.010376	0.016418	0.089905	2.003242	3.396779	-1.186274
12682	0	-1.035793	1.663506	9.183741	-0.010281	0.016644	0.091845	1.992605	3.497941	-1.184988
12683	0	-1.082744	1.677774	9.325312	-0.010742	0.016785	0.093262	1.984265	3.607198	-1.178389
12684	0	-1.088498	1.743317	9.555533	-0.010796	0.017442	0.095564	1.974102	3.718864	-1.178410
12685	0	-1.131677	1.799795	9.770871	-0.011230	0.018005	0.097717	1.965468	3.824572	-1.175449
12686	0	-1.174048	1.828701	9.860541	-0.011649	0.018295	0.098615	1.956056	3.935140	-1.174595
12687	0	-1.174453	1.823716	10.143265	-0.011658	0.018250	0.101440	1.942155	4.037802	-1.170782
12688	0	-1.209610	1.833790	10.294229	-0.012017	0.018346	0.102950	1.933098	4.130387	-1.171913
12689	0	-1.209665	1.854292	10.430278	-0.012024	0.018555	0.104309	1.919805	4.215171	-1.171282
12690	0	-1.248243	1.864352	10.612058	-0.012417	0.018652	0.106127	1.910205	4.290977	-1.167196
12691	0	-1.287321	1.861132	10.741597	-0.012817	0.018616	0.107422	1.904713	4.355756	-1.166658
12692	0	-1.272982	1.902984	10.825943	-0.012686	0.019033	0.108264	1.899872	4.407709	-1.164202
12693	0	-1.273019	1.915990	10.912770	-0.012695	0.019165	0.109131	1.893287	4.449741	-1.158714
12694	0	-1.284196	1.928027	10.973214	-0.012827	0.019277	0.109735	1.895246	4.471297	-1.162592
12695	0	-1.318562	1.910584	10.986272	-0.013184	0.019104	0.109863	1.895106	4.479379	-1.162790
12696	0	-1.287411	1.923271	11.028902	-0.012883	0.019229	0.110289	1.896545	4.476205	-1.171003
12697	0	-1.316489	1.885928	10.992666	-0.013184	0.018860	0.109924	1.893394	4.462975	-1.172524
12698	0	-1.292693	1.917377	10.974746	-0.012963	0.019163	0.109745	1.901449	4.431600	-1.178756
12699	0	-1.264660	1.904739	10.895265	-0.012695	0.019043	0.108948	1.902835	4.387111	-1.183253
12700	0	-1.265294	1.882011	10.804756	-0.012721	0.018807	0.108042	1.912546	4.321908	-1.188300
12701	0	-1.238199	1.880713	10.639089	-0.012451	0.018799	0.106384	1.917694	4.254487	-1.195197
12702	0	-1.229407	1.839863	10.506162	-0.012376	0.018388	0.105054	1.925388	4.172601	-1.202563
12703	0	-1.194155	1.844439	10.321792	-0.012024	0.018433	0.103210	1.934299	4.088510	-1.210323
12704	0	-1.201500	1.804391	10.127980	-0.012107	0.018028	0.101272	1.947553	3.992044	-1.217876
12705	0	-1.168932	1.777508	9.967861	-0.011780	0.017761	0.099670	1.959036	3.895585	-1.225999
12706	0	-1.107949	1.761950	9.810699	-0.011175	0.017605	0.098099	1.971669	3.791476	-1.232897
12707	0	-1.131991	1.734575	9.565110	-0.011414	0.017334	0.095642	1.981209	3.686877	-1.237045
12708	0	-1.083232	1.730758	9.389775	-0.010924	0.017296	0.093889	1.991011	3.582296	-1.245554
12709	0	-1.053850	1.697876	9.204838	-0.010620	0.016968	0.092041	2.000372	3.488277	-1.258247
12710	0	-1.038384	1.687443	8.980452	-0.010461	0.016867	0.089797	2.006062	3.397507	-1.265392
12711	0	-1.005953	1.649167	8.838490	-0.010132	0.016479	0.088379	2.017784	3.311151	-1.268678
12712	0	-0.968206	1.644860	8.699245	-0.009746	0.016442	0.086987	2.022281	3.234696	-1.273975
12713	0	-0.934295	1.629954	8.606513	-0.009399	0.016296	0.086060	2.022927	3.166578	-1.275495
12714	0	-0.942019	1.637115	8.497553	-0.009471	0.016363	0.084971	2.030202	3.105168	-1.285923
12715	0	-0.911570	1.581425	8.398753	-0.009155	0.015808	0.083984	2.035413	3.057879	-1.289291
12716	0	-0.904434	1.551990	8.295504	-0.009077	0.015514	0.082952	2.040038	3.019203	-1.293796
12717	0	-0.877178	1.593388	8.191031	-0.008789	0.015930	0.081909	2.042635	3.001225	-1.297261
12718	0	-0.880555	1.575496	8.227816	-0.008816	0.015754	0.082277	2.041969	2.992991	-1.297046
12719	0	-0.897321	1.568607	8.166492	-0.008972	0.015686	0.081665	2.039967	3.000136	-1.293572
12720	0	-0.897993	1.580829	8.190747	-0.008975	0.015807	0.081908	2.039596	3.012607	-1.294417
12721	0	-0.905146	1.593119	8.270045	-0.009033	0.015930	0.082703	2.039426	3.043159	-1.289427
12722	0	-0.928269	1.593193	8.379330	-0.009254	0.015932	0.083797	2.037928	3.088068	-1.284810
12723	0	-0.943597	1.586638	8.465222	-0.009399	0.015869	0.084656	2.033104	3.142363	-1.279132
12724	0	-0.958350	1.598306	8.592491	-0.009535	0.015985	0.085930	2.029041	3.211877	-1.279077
12725	0	-0.969875	1.622958	8.660381	-0.009644	0.016235	0.086609	2.020765	3.289366	-1.279994
12726	0	-1.000072	1.622067	8.854513	-0.009940	0.016223	0.088552	2.017280	3.372160	-1.278115
12727	0	-1.013582	1.671885	9.014253	-0.010071	0.016724	0.090149	2.010780	3.459088	-1.274219
12728	0	-1.040026	1.713644	9.171478	-0.010325	0.017140	0.091722	2.005695	3.556605	-1.265912
12729	0	-1.051639	1.714694	9.380290	-0.010437	0.017151	0.093811	2.000696	3.657662	-1.265232
12730	0	-1.073582	1.707384	9.506833	-0.010659	0.017081	0.095076	1.991570	3.754127	-1.260623
12731	0	-1.106147	1.750838	9.709998	-0.010986	0.017517	0.097107	1.981024	3.847007	-1.257741
12732	0	-1.140206	1.785507	9.922163	-0.011323	0.017865	0.099229	1.969164	3.942490	-1.254256
12733	0	-1.149229	1.787198	10.057900	-0.011414	0.017883	0.100586	1.956111	4.036301	-1.246908
12734	0	-1.182890	1.809429	10.276239	-0.011758	0.018104	0.102769	1.945305	4.119864	-1.243095
12735	0	-1.220890	1.866871	10.338761	-0.012146	0.018677	0.103394	1.935727	4.194071	-1.243013
12736	0	-1.227456	1.852910	10.563389	-0.012214	0.018538	0.105639	1.925945	4.264561	-1.237225
12737	0	-1.237991	1.873078	10.589131	-0.012329	0.018738	0.105896	1.917546	4.324122	-1.228808
12738	0	-1.240945	1.865924	10.728640	-0.012371	0.018662	0.107290	1.912816	4.370054	-1.228339
12739	0	-1.241893	1.916447	10.882250	-0.012390	0.019165	0.108826	1.910666	4.405442	-1.228548
12740	0	-1.270447	1.910311	10.814592	-0.012691	0.019102	0.108148	1.909953	4.424402	-1.224606
12741	0	-1.281882	1.886200	10.833686	-0.012817	0.018860	0.108337	1.909990	4.431447	-1.229286
12742	0	-1.269246	1.904481	10.894686	-0.012698	0.019047	0.108946	1.905588	4.431011	-1.232353
12743	0	-1.243012	1.923202	10.846083	-0.012451	0.019226	0.108459	1.909227	4.414549	-1.233590
12744	0	-1.268233	1.905836	10.809824	-0.012714	0.019054	0.108095	1.910438	4.386568	-1.238094
12745	0	-1.283470	1.843734	10.712114	-0.012878	0.018433	0.107117	1.912229	4.345951	-1.243274
12746	0	-1.267727	1.857399	10.651943	-0.012731	0.018563	0.106515	1.920236	4.294908	-1.248632
12747	0	-1.232520	1.862759	10.492498	-0.012390	0.018616	0.104919	1.929482	4.230458	-1.249742
12748	0	-1.177184	1.858734	10.353158	-0.011835	0.018578	0.103526	1.936604	4.166939	-1.253003
12749	0	-1.170431	1.825661	10.211924	-0.011780	0.018250	0.102112	1.940566	4.088964	-1.258456
12750	0	-1.161568	1.796942	10.060700	-0.011692	0.017958	0.100600	1.949848	4.008721	-1.263725
12751	0	-1.157506	1.771281	9.809102	-0.011658	0.017700	0.098083	1.960216	3.919144	-1.274301
12752	0	-1.116785	1.755681	9.688397	-0.011250	0.017542	0.096877	1.973494	3.828406	-1.285016
12753	0	-1.096834	1.709730	9.516162	-0.011047	0.017090	0.095154	1.978219	3.740174	-1.294712
12754	0	-1.063197	1.705138	9.352754	-0.010710	0.017043	0.093520	1.984143	3.651776	-1.301800
12755	0	-1.048633	1.667451	9.192512	-0.010559	0.016663	0.091919	1.994862	3.567929	-1.309059
12756	0	-1.022520	1.657688	9.059295	-0.010294	0.016563	0.090588	2.007874	3.487701	-1.313627
12757	0	-1.006711	1.667348	8.868942	-0.010132	0.016663	0.088684	2.017962	3.410871	-1.322562
12758	0	-0.964985	1.656955	8.796508	-0.009699	0.016562	0.087961	2.024975	3.353414	-1.324848
12759	0	-0.959910	1.612115	8.636823	-0.009644	0.016113	0.086365	2.032017	3.300761	-1.329389
12760	0	-0.939593	1.650334	8.521427	-0.009434	0.016495	0.085212	2.040350	3.256137	-1.332427
12761	0	-0.955359	1.593258	8.471961	-0.009583	0.015930	0.084717	2.040619	3.223010	-1.338911
12762	0	-0.931881	1.587673	8.423516	-0.009342	0.015873	0.084233	2.042912	3.197056	-1.344366
12763	0	-0.950457	1.544257	8.270446	-0.009521	0.015442	0.082703	2.041191	3.179295	-1.346917
12764	0	-0.924056	1.575084	8.343766	-0.009243	0.015748	0.083438	2.042818	3.181245	-1.345626
12765	0	-0.916195	1.635598	8.331254	-0.009155	0.016357	0.083313	2.038816	3.195522	-1.350734
12766	0	-0.924413	1.598872	8.324914	-0.009230	0.015987	0.083251	2.038856	3.220356	-1.349886
12767	0	-0.911523	1.641972	8.440911	-0.009094	0.016418	0.084412	2.038934	3.253604	-1.350771
12768	0	-0.941524	1.617248	8.507425	-0.009381	0.016176	0.085077	2.032643	3.303768	-1.349371
12769	0	-0.962453	1.611098	8.629947	-0.009583	0.016113	0.086304	2.028536	3.363841	-1.346940
12770	0	-0.989779	1.634786	8.708317	-0.009851	0.016353	0.087088	2.021415	3.430159	-1.335957
12771	0	-1.031161	1.671987	8.800668	-0.010254	0.016724	0.088013	2.015917	3.509191	-1.331904
12772	0	-1.042919	1.683228	8.976462	-0.010372	0.016837	0.089770	2.009130	3.585947	-1.325462
12773	0	-1.044022	1.689865	9.191317	-0.010376	0.016907	0.091919	1.998554	3.669921	-1.322073
12774	0	-1.070163	1.706423	9.342565	-0.010629	0.017073	0.093432	1.987914	3.763088	-1.316989
12775	0	-1.087570	1.750716	9.478115	-0.010803	0.017517	0.094788	1.975529	3.854488	-1.318097
12776	0	-1.102284	1.761140	9.702576	-0.010952	0.017618	0.097033	1.967093	3.941984	-1.315321
12777	0	-1.160951	1.799747	9.801520	-0.011536	0.018005	0.098022	1.957602	4.032045	-1.308470
12778	0	-1.181675	1.798178	9.989244	-0.011747	0.017989	0.099899	1.948745	4.115502	-1.300986
12779	0	-1.172615	1.811890	10.131200	-0.011658	0.018127	0.101318	1.938557	4.196847	-1.297174
12780	0	-1.185851	1.834892	10.306878	-0.011797	0.018353	0.103075	1.932796	4.269343	-1.293218
12781	0	-1.201405	1.860822	10.418247	-0.011963	0.018616	0.104187	1.923507	4.329896	-1.294304
12782	0	-1.229455	1.878481	10.520965	-0.012250	0.018784	0.105215	1.923698	4.382827	-1.293300
12783	0	-1.248729	1.885934	10.613599	-0.012451	0.018860	0.106140	1.921789	4.426315	-1.290523
12784	0	-1.255345	1.903789	10.716634	-0.012525	0.019041	0.107169	1.916798	4.461823	-1.292118
12785	0	-1.247124	1.897945	10.772517	-0.012451	0.018982	0.107727	1.912411	4.487933	-1.290369
12786	0	-1.274043	1.928072	10.759973	-0.012735	0.019281	0.107600	1.909597	4.498317	-1.290694
12787	0	-1.281152	1.910633	10.815458	-0.012817	0.019104	0.108154	1.909636	4.497301	-1.295582
12788	0	-1.297404	1.862250	10.827766	-0.012989	0.018620	0.108276	1.910200	4.486683	-1.296940
12789	0	-1.315365	1.868312	10.779064	-0.013184	0.018677	0.107788	1.914011	4.460359	-1.297624
12790	0	-1.265659	1.851682	10.755165	-0.012697	0.018506	0.107549	1.922251	4.422751	-1.300702
12791	0	-1.240102	1.892907	10.590042	-0.012451	0.018921	0.105896	1.927665	4.374359	-1.303229
12792	0	-1.222911	1.894469	10.456752	-0.012291	0.018936	0.104562	1.933225	4.312744	-1.309938
12793	0	-1.201833	1.862512	10.370480	-0.012085	0.018616	0.103699	1.939674	4.245351	-1.319036
12794	0	-1.218862	1.803329	10.231407	-0.012259	0.018023	0.102307	1.946636	4.172205	-1.324751
12795	0	-1.188509	1.801370	10.053265	-0.011963	0.018005	0.100525	1.951929	4.089961	-1.331334
12796	0	-1.166917	1.778854	9.889971	-0.011749	0.017777	0.098892	1.960494	4.003651	-1.338189
12797	0	-1.133508	1.783461	9.741903	-0.011414	0.017822	0.097412	1.970701	3.917879	-1.348820
12798	0	-1.111772	1.748981	9.621228	-0.011198	0.017480	0.096205	1.978105	3.828848	-1.364216
12799	0	-1.072354	1.740686	9.400109	-0.010803	0.017395	0.093994	1.988255	3.738295	-1.369479
12800	0	-1.086869	1.681990	9.322241	-0.010951	0.016808	0.093215	1.999007	3.643665	-1.376755
12801	0	-1.036610	1.686028	9.039852	-0.010437	0.016846	0.090393	2.013365	3.560241	-1.378304
12802	0	-0.992505	1.663857	8.943190	-0.009992	0.016630	0.089426	2.020155	3.481310	-1.384086
12803	0	-0.994994	1.648496	8.820156	-0.010010	0.016479	0.088196	2.023386	3.409913	-1.395656
12804	0	-0.953505	1.649998	8.674531	-0.009587	0.016490	0.086741	2.032935	3.347075	-1.402929
12805	0	-0.959781	1.630269	8.594143	-0.009644	0.016296	0.085938	2.037885	3.292082	-1.407374
12806	0	-0.970005	1.600721	8.491109	-0.009737	0.016004	0.084908	2.039494	3.247993	-1.412656
12807	0	-0.936937	1.611638	8.386507	-0.009399	0.016113	0.083862	2.040671	3.212620	-1.418843
12808	0	-0.925930	1.587864	8.325822	-0.009279	0.015875	0.083257	2.043107	3.190565	-1.420386
12809	0	-0.908635	1.617510	8.349680	-0.009094	0.016174	0.083496	2.041742	3.184853	-1.425242
12810	0	-0.931969	1.580871	8.300922	-0.009323	0.015809	0.083009	2.038971	3.185102	-1.425953
12811	0	-0.934308	1.592722	8.306889	-0.009338	0.015930	0.083069	2.032857	3.196373	-1.425358
12812	0	-0.911816	1.610375	8.392233	-0.009104	0.016107	0.083923	2.027189	3.220549	-1.422343
12813	0	-0.917913	1.599039	8.428711	-0.009155	0.015991	0.084290	2.024544	3.257305	-1.418928
12814	0	-0.941877	1.617076	8.537928	-0.009387	0.016172	0.085382	2.021002	3.304055	-1.414714
12815	0	-0.956302	1.653361	8.642252	-0.009521	0.016541	0.086426	2.010798	3.363009	-1.408470
12816	0	-0.977637	1.640379	8.720622	-0.009727	0.016404	0.087212	2.009394	3.431034	-1.407221
12817	0	-1.025015	1.659497	8.892288	-0.010193	0.016602	0.088928	2.000206	3.508488	-1.408626
12818	0	-1.067489	1.657787	9.062049	-0.010615	0.016587	0.090626	1.987748	3.587432	-1.407272
12819	0	-1.050100	1.708064	9.227961	-0.010437	0.017090	0.092285	1.975821	3.670389	-1.400585
12820	0	-1.051354	1.724481	9.324422	-0.010445	0.017254	0.093250	1.964287	3.758468	-1.393525
12821	0	-1.100066	1.738639	9.514671	-0.010925	0.017395	0.095154	1.953663	3.852562	-1.385749
12822	0	-1.115008	1.755018	9.610952	-0.011078	0.017560	0.096116	1.941615	3.942059	-1.379780
12823	0	-1.136331	1.781259	9.856528	-0.011292	0.017822	0.098572	1.930043	4.028953	-1.370223
12824	0	-1.187297	1.803775	9.958840	-0.011804	0.018046	0.099595	1.919650	4.112282	-1.367209
12825	0	-1.208650	1.781596	10.112891	-0.012024	0.017822	0.101135	1.911838	4.186950	-1.364051
12826	0	-1.215353	1.816836	10.270260	-0.012091	0.018175	0.102709	1.903491	4.260903	-1.367048
12827	0	-1.220581	1.849288	10.405809	-0.012146	0.018494	0.104065	1.901931	4.330466	-1.358519
12828	0	-1.237415	1.836627	10.496135	-0.012328	0.018370	0.104966	1.897190	4.384620	-1.350712
12829	0	-1.212189	1.879630	10.613638	-0.012085	0.018799	0.106140	1.893084	4.428648	-1.348625
12830	0	-1.242613	1.878867	10.606866	-0.012403	0.018793	0.106071	1.886595	4.457515	-1.348361
12831	0	-1.253097	1.873283	10.693227	-0.012512	0.018738	0.106934	1.879457	4.482109	-1.349004
12832	0	-1.237010	1.872622	10.741887	-0.012367	0.018727	0.107419	1.876115	4.489873	-1.350043
12833	0	-1.250933	1.928991	10.778792	-0.012512	0.019287	0.107788	1.876813	4.491577	-1.349291
12834	0	-1.273446	1.886549	10.760579	-0.012751	0.018865	0.107604	1.875066	4.479375	-1.353824
12835	0	-1.254223	1.880157	10.724192	-0.012573	0.018799	0.107239	1.874979	4.451512	-1.357071
12836	0	-1.265722	1.886637	10.700445	-0.012694	0.018865	0.107000	1.873745	4.417037	-1.359178
12837	0	-1.234624	1.880723	10.614377	-0.012390	0.018799	0.106140	1.879477	4.375109	-1.364202
12838	0	-1.200103	1.925046	10.474819	-0.012059	0.019242	0.104743	1.884750	4.317224	-1.369317
12839	0	-1.196331	1.844279	10.358188	-0.012024	0.018433	0.103577	1.892208	4.255956	-1.376717
12840	0	-1.201941	1.791446	10.243359	-0.012088	0.017903	0.102427	1.900616	4.185369	-1.387122
12841	0	-1.171185	1.771349	10.083566	-0.011780	0.017700	0.100830	1.911724	4.114068	-1.394076
12842	0	-1.162951	1.786290	9.901601	-0.011707	0.017848	0.099010	1.924644	4.030202	-1.404161
12843	0	-1.127613	1.777456	9.766269	-0.011353	0.017761	0.097656	1.936035	3.946709	-1.412730
12844	0	-1.131340	1.724761	9.621058	-0.011386	0.017238	0.096204	1.943700	3.866436	-1.421680
12845	0	-1.091225	1.716021	9.430623	-0.010986	0.017151	0.094299	1.950875	3.782525	-1.426411
12846	0	-1.070992	1.699627	9.297603	-0.010779	0.016986	0.092970	1.959547	3.703010	-1.434163
12847	0	-1.043419	1.703424	9.094872	-0.010498	0.017029	0.090942	1.962442	3.628585	-1.440246
12848	0	-1.036952	1.674049	9.053357	-0.010432	0.016734	0.090528	1.966604	3.555161	-1.444280
12849	0	-0.989059	1.673210	8.868899	-0.009949	0.016724	0.088684	1.973753	3.485988	-1.449060
12850	0	-0.984787	1.644239	8.747682	-0.009895	0.016435	0.087473	1.980341	3.429518	-1.452196
12851	0	-0.996654	1.624307	8.649036	-0.010010	0.016235	0.086487	1.987093	3.377908	-1.459324
12852	0	-0.940278	1.637752	8.600694	-0.009436	0.016373	0.086004	1.990383	3.339520	-1.465683
12853	0	-0.937448	1.636410	8.520654	-0.009399	0.016357	0.085205	1.996403	3.311235	-1.472103
12854	0	-0.933351	1.618846	8.502629	-0.009350	0.016187	0.085025	1.996055	3.294272	-1.478039
12855	0	-0.920377	1.617634	8.416846	-0.009216	0.016174	0.084167	1.996268	3.282119	-1.477917
12856	0	-0.930999	1.624406	8.429091	-0.009314	0.016239	0.084291	2.000603	3.281937	-1.475796
12857	0	-0.934442	1.611256	8.496041	-0.009338	0.016113	0.084961	1.997555	3.294552	-1.478737
12858	0	-0.936611	1.610508	8.453129	-0.009351	0.016111	0.084532	1.987290	3.319549	-1.473785
12859	0	-0.923736	1.641938	8.575195	-0.009216	0.016418	0.085754	1.986828	3.351796	-1.474170
12860	0	-0.965459	1.641456	8.702810	-0.009625	0.016419	0.087030	1.979029	3.394105	-1.471203
12861	0	-0.992454	1.659539	8.746038	-0.009888	0.016602	0.087463	1.969708	3.446135	-1.473018
12862	0	-1.006837	1.639902	8.800199	-0.010023	0.016405	0.088006	1.960769	3.508657	-1.473943
12863	0	-1.012261	1.665608	8.977810	-0.010071	0.016663	0.089783	1.951559	3.578267	-1.474538
12864	0	-1.059773	1.664313	9.159789	-0.010543	0.016648	0.091603	1.944323	3.650358	-1.470221
12865	0	-1.049641	1.696135	9.282896	-0.010437	0.016968	0.092834	1.935688	3.727025	-1.467843
12866	0	-1.068057	1.755804	9.397700	-0.010619	0.017565	0.093983	1.926812	3.805186	-1.465302
12867	0	-1.074229	1.763144	9.643018	-0.010681	0.017639	0.096436	1.916892	3.881214	-1.462610
12868	0	-1.123230	1.779823	9.715094	-0.011171	0.017806	0.097157	1.907027	3.956449	-1.454830
12869	0	-1.147991	1.793631	9.850450	-0.011414	0.017944	0.098511	1.897086	4.036925	-1.453169
12870	0	-1.167202	1.804174	10.007845	-0.011610	0.018049	0.100084	1.887769	4.111328	-1.451856
12871	0	-1.189769	1.806132	10.180092	-0.011841	0.018066	0.101807	1.881187	4.178868	-1.449829
12872	0	-1.206948	1.804891	10.227750	-0.012016	0.018056	0.102283	1.872328	4.242119	-1.452106
12873	0	-1.225175	1.848895	10.363326	-0.012207	0.018494	0.103638	1.865967	4.295310	-1.450163
12874	0	-1.221406	1.853645	10.460178	-0.012176	0.018545	0.104605	1.855144	4.341328	-1.448197
12875	0	-1.229410	1.861719	10.534339	-0.012268	0.018616	0.105347	1.855141	4.373685	-1.443998
12876	0	-1.222073	1.867720	10.643651	-0.012198	0.018680	0.106439	1.850670	4.401894	-1.448972
12877	0	-1.240264	1.855670	10.632143	-0.012390	0.018555	0.106323	1.850794	4.419698	-1.451475
12878	0	-1.229202	1.856170	10.650218	-0.012294	0.018559	0.106503	1.851900	4.422283	-1.453178
12879	0	-1.244639	1.886474	10.662811	-0.012451	0.018860	0.106628	1.854724	4.421719	-1.454300
12880	0	-1.235683	1.868861	10.669085	-0.012381	0.018686	0.106688	1.854384	4.401050	-1.456025
12881	0	-1.217929	1.861928	10.632580	-0.012207	0.018616	0.106323	1.855180	4.376153	-1.462507
12882	0	-1.229408	1.850530	10.498926	-0.012336	0.018500	0.104985	1.857301	4.335817	-1.467365
12883	0	-1.197188	1.868788	10.431308	-0.012024	0.018677	0.104309	1.865963	4.284015	-1.472529
12884	0	-1.198702	1.858851	10.389382	-0.012043	0.018577	0.103889	1.875477	4.227672	-1.473957
12885	0	-1.207917	1.844056	10.224038	-0.012146	0.018433	0.102234	1.880444	4.158427	-1.479547
12886	0	-1.182993	1.772225	10.060461	-0.011893	0.017715	0.100598	1.884341	4.091823	-1.484023
12887	0	-1.128726	1.789601	9.930936	-0.011353	0.017883	0.099304	1.895156	4.022091	-1.485191
12888	0	-1.139788	1.742982	9.761225	-0.011469	0.017420	0.097606	1.902754	3.944527	-1.494683
12889	0	-1.122349	1.734707	9.650217	-0.011292	0.017334	0.096497	1.914329	3.869405	-1.494163
12890	0	-1.108864	1.731015	9.474294	-0.011158	0.017298	0.094737	1.925206	3.791346	-1.501552
12891	0	-1.061561	1.710010	9.320630	-0.010681	0.017090	0.093201	1.933828	3.716525	-1.507999
12892	0	-1.036390	1.705565	9.205775	-0.010430	0.017049	0.092052	1.938330	3.639620	-1.514686
12893	0	-1.037720	1.709530	9.064305	-0.010437	0.017090	0.090637	1.941447	3.569694	-1.514478
12894	0	-1.008403	1.649845	8.900511	-0.010137	0.016490	0.089001	1.948652	3.507582	-1.521111
12895	0	-0.972127	1.660870	8.819936	-0.009766	0.016602	0.088196	1.954455	3.455376	-1.527794
12896	0	-0.969641	1.606988	8.716883	-0.009739	0.016066	0.087165	1.956670	3.404855	-1.533608
12897	0	-0.961215	1.642567	8.685515	-0.009644	0.016418	0.086853	1.963064	3.368542	-1.538282
12898	0	-0.961826	1.625248	8.600436	-0.009643	0.016249	0.086002	1.965167	3.341065	-1.542192
12899	0	-0.938517	1.611658	8.557223	-0.009399	0.016113	0.085571	1.966942	3.326700	-1.544036
12900	0	-0.960586	1.599771	8.545105	-0.009615	0.015997	0.085450	1.965499	3.319087	-1.543434
12901	0	-0.939838	1.605636	8.514338	-0.009399	0.016052	0.085144	1.968742	3.322117	-1.543409
12902	0	-0.952127	1.618460	8.532455	-0.009520	0.016182	0.085325	1.970130	3.328705	-1.538885
12903	0	-0.947642	1.636071	8.532475	-0.009460	0.016357	0.085327	1.972734	3.354146	-1.535351
12904	0	-0.920931	1.642580	8.605218	-0.009188	0.016424	0.086055	1.973187	3.386801	-1.534298
12905	0	-0.979542	1.611026	8.666712	-0.009766	0.016113	0.086670	1.967752	3.429881	-1.533590
12906	0	-0.979996	1.647020	8.745421	-0.009765	0.016473	0.087458	1.963031	3.479671	-1.530297
12907	0	-0.980715	1.647630	8.898529	-0.009766	0.016479	0.088989	1.957688	3.536627	-1.532827
12908	0	-1.008279	1.683593	8.970806	-0.010033	0.016839	0.089713	1.952823	3.603911	-1.526636
12909	0	-1.037122	1.672113	9.142476	-0.010315	0.016724	0.091431	1.948844	3.677671	-1.526463
12910	0	-1.067196	1.695390	9.220626	-0.010612	0.016962	0.092212	1.938067	3.755847	-1.521319
12911	0	-1.080925	1.720450	9.368262	-0.010742	0.017212	0.093689	1.928501	3.840843	-1.514019
12912	0	-1.082033	1.713069	9.501203	-0.010756	0.017136	0.095018	1.921829	3.920991	-1.514477
12913	0	-1.105178	1.751161	9.685634	-0.010986	0.017517	0.096863	1.914791	4.001454	-1.505146
12914	0	-1.167162	1.768128	9.824612	-0.011608	0.017689	0.098252	1.905475	4.078607	-1.498724
12915	0	-1.165670	1.799897	9.984769	-0.011597	0.018005	0.099854	1.897324	4.150717	-1.497641
12916	0	-1.159798	1.816939	10.050627	-0.011535	0.018175	0.100513	1.890006	4.226047	-1.495864
12917	0	-1.195839	1.800423	10.173918	-0.011902	0.018005	0.101746	1.887894	4.292959	-1.488608
12918	0	-1.206154	1.812096	10.337568	-0.012017	0.018125	0.103380	1.882714	4.345556	-1.482752
12919	0	-1.206577	1.855329	10.491488	-0.012024	0.018555	0.104919	1.879881	4.394833	-1.479969
12920	0	-1.220436	1.866871	10.508964	-0.012169	0.018673	0.105093	1.873819	4.437187	-1.479183
12921	0	-1.235323	1.861494	10.601540	-0.012329	0.018616	0.106018	1.871221	4.467142	-1.480439
12922	0	-1.252016	1.861485	10.582665	-0.012500	0.018614	0.105829	1.870494	4.493117	-1.479891
12923	0	-1.245935	1.849626	10.650494	-0.012451	0.018494	0.106506	1.871157	4.506061	-1.478574
12924	0	-1.246599	1.880516	10.631943	-0.012468	0.018804	0.106319	1.870490	4.507813	-1.478045
12925	0	-1.268442	1.850111	10.626221	-0.012695	0.018494	0.106262	1.875826	4.500573	-1.484058
12926	0	-1.246939	1.833174	10.656769	-0.012490	0.018325	0.106566	1.880377	4.482691	-1.487160
12927	0	-1.229410	1.856170	10.565471	-0.012329	0.018555	0.105652	1.884778	4.449552	-1.493176
12928	0	-1.185489	1.882339	10.474354	-0.011894	0.018812	0.104741	1.893890	4.411372	-1.489414
12929	0	-1.185817	1.856450	10.351888	-0.011902	0.018555	0.103516	1.901324	4.368008	-1.495674
12930	0	-1.182450	1.858601	10.254864	-0.011877	0.018574	0.102545	1.911348	4.314464	-1.500747
12931	0	-1.178304	1.795494	10.187251	-0.011841	0.017944	0.101868	1.919430	4.254758	-1.507740
12932	0	-1.153988	1.779099	10.072239	-0.011605	0.017781	0.100717	1.926509	4.185769	-1.514042
12933	0	-1.177452	1.758845	9.924923	-0.011841	0.017578	0.099243	1.934359	4.114657	-1.520672
12934	0	-1.121383	1.760440	9.773461	-0.011283	0.017598	0.097728	1.937624	4.039143	-1.525807
12935	0	-1.115937	1.740133	9.601546	-0.011230	0.017395	0.096008	1.940832	3.959994	-1.543868
12936	0	-1.095891	1.717200	9.480753	-0.011029	0.017163	0.094801	1.947205	3.880557	-1.550953
12937	0	-1.061118	1.704453	9.357200	-0.010681	0.017029	0.093567	1.962216	3.800520	-1.560996
12938	0	-1.036063	1.712873	9.254405	-0.010421	0.017120	0.092539	1.968715	3.731436	-1.563058
12939	0	-1.037905	1.667317	9.045883	-0.010437	0.016663	0.090454	1.978202	3.663412	-1.569249
12940	0	-1.014416	1.687472	8.991824	-0.010201	0.016867	0.089913	1.984671	3.596998	-1.568732
12941	0	-1.033017	1.666792	8.856637	-0.010376	0.016663	0.088562	1.987973	3.542935	-1.573946
12942	0	-0.994088	1.649740	8.722989	-0.009981	0.016489	0.087227	1.995538	3.495111	-1.575928
12943	0	-0.973116	1.617849	8.685612	-0.009766	0.016174	0.086853	1.997836	3.454537	-1.574653
12944	0	-0.972999	1.612307	8.637323	-0.009758	0.016121	0.086370	1.997639	3.422164	-1.577048
12945	0	-0.944193	1.636082	8.618303	-0.009460	0.016357	0.086182	1.999350	3.402144	-1.576852
12946	0	-0.941249	1.636513	8.551307	-0.009424	0.016363	0.085512	1.999423	3.390867	-1.575137
12947	0	-0.939403	1.641715	8.563317	-0.009399	0.016418	0.085632	1.995257	3.387927	-1.574549
12948	0	-0.939378	1.605095	8.557142	-0.009389	0.016049	0.085572	1.995250	3.398410	-1.566698
12949	0	-0.947217	1.605440	8.611892	-0.009460	0.016052	0.086121	1.996059	3.417921	-1.571058
12950	0	-0.974789	1.587205	8.660305	-0.009728	0.015873	0.086605	1.993089	3.447355	-1.567703
12951	0	-0.979198	1.611422	8.623951	-0.009766	0.016113	0.086243	1.992732	3.485922	-1.566053
12952	0	-0.979103	1.666084	8.775882	-0.009759	0.016664	0.087762	1.987729	3.531210	-1.563875
12953	0	-1.017207	1.660154	8.892364	-0.010132	0.016602	0.088928	1.986441	3.586322	-1.561910
12954	0	-1.013459	1.666157	9.001253	-0.010092	0.016662	0.090017	1.985209	3.643986	-1.552877
12955	0	-1.011998	1.702653	9.130359	-0.010071	0.017029	0.091309	1.981372	3.708725	-1.543349
12956	0	-1.058715	1.714179	9.233079	-0.010537	0.017146	0.092336	1.975033	3.773829	-1.537124
12957	0	-1.073500	1.720839	9.398866	-0.010681	0.017212	0.093994	1.969803	3.842490	-1.533681
12958	0	-1.096666	1.755886	9.526041	-0.010913	0.017570	0.095264	1.954937	3.910149	-1.528069
12959	0	-1.116192	1.726673	9.630841	-0.011108	0.017273	0.096313	1.946691	3.976841	-1.515457
12960	0	-1.121579	1.749922	9.794493	-0.011156	0.017504	0.097951	1.940430	4.049794	-1.517781
12961	0	-1.147165	1.794019	9.929826	-0.011414	0.017944	0.099304	1.934778	4.119808	-1.510430
12962	0	-1.182275	1.793076	10.020261	-0.011775	0.017936	0.100207	1.927940	4.177598	-1.507753
12963	0	-1.170833	1.800088	10.149644	-0.011658	0.018005	0.101501	1.921766	4.237911	-1.505004
12964	0	-1.198275	1.817479	10.185324	-0.011943	0.018179	0.101857	1.915892	4.286033	-1.493678
12965	0	-1.187993	1.848886	10.351200	-0.011841	0.018494	0.103516	1.909201	4.332691	-1.490341
12966	0	-1.225426	1.835852	10.466471	-0.012225	0.018361	0.104668	1.904738	4.368128	-1.489016
12967	0	-1.235010	1.849578	10.522177	-0.012329	0.018494	0.105225	1.905189	4.394707	-1.486073
12968	0	-1.232046	1.879979	10.485101	-0.012310	0.018803	0.104852	1.899995	4.409985	-1.482888
12969	0	-1.251356	1.830878	10.504165	-0.012512	0.018311	0.105042	1.895778	4.415453	-1.482948
12970	0	-1.262740	1.849117	10.553072	-0.012637	0.018490	0.105530	1.894664	4.409077	-1.479712
12971	0	-1.249889	1.843835	10.546933	-0.012512	0.018433	0.105469	1.898130	4.398914	-1.483164
12972	0	-1.227756	1.856891	10.534987	-0.012302	0.018565	0.105348	1.899083	4.376468	-1.491508
12973	0	-1.199813	1.868011	10.425042	-0.012024	0.018677	0.104248	1.899600	4.352699	-1.503102
12974	0	-1.212141	1.862532	10.376783	-0.012156	0.018621	0.103765	1.900606	4.319683	-1.510525
12975	0	-1.185509	1.825289	10.333730	-0.011902	0.018250	0.103333	1.900762	4.272744	-1.517878
12976	0	-1.206288	1.802264	10.212543	-0.012115	0.018011	0.102121	1.909954	4.219786	-1.526707
12977	0	-1.153938	1.795095	10.114064	-0.011597	0.017944	0.101135	1.913570	4.159980	-1.536255
12978	0	-1.184722	1.790288	9.962623	-0.011911	0.017896	0.099620	1.917779	4.091412	-1.543923
12979	0	-1.159568	1.783028	9.833353	-0.011658	0.017822	0.098328	1.923121	4.024336	-1.551292
12980	0	-1.116500	1.760294	9.755036	-0.011230	0.017593	0.097545	1.930382	3.953763	-1.551969
12981	0	-1.128706	1.728295	9.601423	-0.011353	0.017273	0.096008	1.938256	3.880869	-1.553374
12982	0	-1.085945	1.730309	9.461978	-0.010919	0.017292	0.094615	1.947700	3.814437	-1.559855
12983	0	-1.074702	1.703864	9.344952	-0.010803	0.017029	0.093445	1.955790	3.750760	-1.572437
12984	0	-1.051818	1.699624	9.187077	-0.010571	0.016987	0.091866	1.963625	3.690646	-1.585779
12985	0	-1.057053	1.685692	9.082402	-0.010620	0.016846	0.090820	1.974066	3.633124	-1.586822
12986	0	-1.029248	1.662919	8.991572	-0.010339	0.016623	0.089911	1.977733	3.579083	-1.588281
12987	0	-1.039808	1.629739	8.935983	-0.010437	0.016296	0.089355	1.975574	3.534025	-1.595268
12988	0	-0.995953	1.660791	8.863368	-0.009994	0.016603	0.088631	1.978044	3.494789	-1.597041
12989	0	-0.986201	1.642336	8.758743	-0.009888	0.016418	0.087585	1.981347	3.465790	-1.603388
12990	0	-0.957270	1.648829	8.679724	-0.009593	0.016489	0.086795	1.977472	3.443449	-1.606047
12991	0	-0.969079	1.666278	8.673246	-0.009705	0.016663	0.086731	1.974966	3.429541	-1.610428
12992	0	-0.948436	1.673021	8.679367	-0.009494	0.016724	0.086794	1.981022	3.421271	-1.610237
12993	0	-0.958318	1.623982	8.648590	-0.009583	0.016235	0.086487	1.984544	3.426151	-1.613997
12994	0	-0.959128	1.630245	8.660670	-0.009584	0.016305	0.086607	1.979016	3.439043	-1.617664
12995	0	-0.984140	1.635942	8.733927	-0.009827	0.016357	0.087341	1.979673	3.462034	-1.614610
12996	0	-0.999898	1.635940	8.794488	-0.009978	0.016361	0.087947	1.975475	3.492514	-1.614034
12997	0	-0.997413	1.647937	8.819296	-0.009949	0.016479	0.088196	1.973606	3.528952	-1.614088
12998	0	-0.991277	1.647380	8.897961	-0.009878	0.016479	0.088983	1.966057	3.576746	-1.610773
12999	0	-1.004975	1.659779	8.990102	-0.010010	0.016602	0.089905	1.959912	3.630839	-1.608145
13000	0	-1.068499	1.689422	9.202807	-0.010641	0.016898	0.092032	1.953842	3.688517	-1.599881
13001	0	-1.060540	1.720671	9.240290	-0.010559	0.017212	0.092407	1.946129	3.749013	-1.604600
13002	0	-1.070757	1.725612	9.416257	-0.010653	0.017262	0.094168	1.938543	3.817707	-1.604616
13003	0	-1.067337	1.733064	9.502639	-0.010620	0.017334	0.095032	1.933462	3.884838	-1.599039
13004	0	-1.114161	1.731970	9.623671	-0.011094	0.017326	0.096241	1.924366	3.944462	-1.598152
13005	0	-1.116376	1.775882	9.765038	-0.011108	0.017761	0.097656	1.920543	4.012295	-1.593497
13006	0	-1.151208	1.756832	9.898190	-0.011465	0.017572	0.098987	1.914637	4.069783	-1.588338
13007	0	-1.164628	1.806215	9.997059	-0.011597	0.018066	0.099976	1.908642	4.129630	-1.582365
13008	0	-1.192547	1.817591	10.130318	-0.011881	0.018179	0.101308	1.904001	4.183158	-1.573372
13009	0	-1.200388	1.787626	10.192513	-0.011963	0.017883	0.101929	1.894804	4.232371	-1.565999
13010	0	-1.190052	1.847523	10.277195	-0.011863	0.018479	0.102776	1.888735	4.277751	-1.561582
13011	0	-1.199047	1.848870	10.394058	-0.011963	0.018494	0.103943	1.881506	4.311641	-1.561065
13012	0	-1.216225	1.866673	10.430167	-0.012140	0.018666	0.104304	1.880016	4.339403	-1.564113
13013	0	-1.221642	1.849384	10.449106	-0.012207	0.018494	0.104492	1.878107	4.353418	-1.558814
13014	0	-1.241278	1.825196	10.485469	-0.012409	0.018250	0.104856	1.878437	4.361194	-1.559380
13015	0	-1.232102	1.831654	10.516348	-0.012329	0.018311	0.105164	1.882368	4.356418	-1.557952
13016	0	-1.248161	1.838979	10.516315	-0.012496	0.018383	0.105163	1.887078	4.344786	-1.551464
13017	0	-1.242650	1.879951	10.461707	-0.012451	0.018799	0.104614	1.884786	4.322126	-1.556096
13018	0	-1.207210	1.844124	10.443749	-0.012097	0.018434	0.104436	1.890154	4.298755	-1.557312
13019	0	-1.204930	1.825037	10.327550	-0.012085	0.018250	0.103271	1.887800	4.263728	-1.561905
13020	0	-1.190996	1.807834	10.279394	-0.011953	0.018067	0.102791	1.896580	4.219956	-1.563574
13021	0	-1.172914	1.795083	10.181135	-0.011780	0.017944	0.101807	1.900161	4.167776	-1.574464
13022	0	-1.174759	1.796220	10.072195	-0.011802	0.017957	0.100717	1.902593	4.111071	-1.580560
13023	0	-1.136145	1.813478	9.991916	-0.011414	0.018127	0.099915	1.907221	4.056210	-1.588800
13024	0	-1.149338	1.741411	9.883082	-0.011555	0.017409	0.098825	1.908796	3.990101	-1.595356
13025	0	-1.110683	1.734319	9.699041	-0.011169	0.017334	0.096985	1.915668	3.921198	-1.597461
13026	0	-1.098062	1.741924	9.559785	-0.011046	0.017412	0.095592	1.919962	3.847567	-1.606093
13027	0	-1.074328	1.752421	9.454897	-0.010803	0.017517	0.094543	1.924601	3.780029	-1.615626
13028	0	-1.062622	1.729585	9.346025	-0.010685	0.017286	0.093455	1.932325	3.713124	-1.621601
13029	0	-1.026158	1.704004	9.198387	-0.010315	0.017029	0.091980	1.942456	3.651674	-1.629651
13030	0	-1.015870	1.663132	9.132042	-0.010209	0.016623	0.091316	1.948583	3.593314	-1.631673
13031	0	-1.002149	1.648900	9.009165	-0.010071	0.016479	0.090088	1.956920	3.535545	-1.637888
13032	0	-0.980687	1.656911	8.899891	-0.009851	0.016559	0.088996	1.966727	3.483046	-1.645605
13033	0	-0.978930	1.624094	8.850409	-0.009827	0.016235	0.088501	1.970501	3.439409	-1.652962
13034	0	-0.959836	1.619177	8.771555	-0.009631	0.016185	0.087713	1.976224	3.401222	-1.662293
13035	0	-0.956222	1.635819	8.679409	-0.009583	0.016357	0.086792	1.974263	3.378767	-1.666900
13036	0	-0.958747	1.636116	8.661395	-0.009604	0.016358	0.086613	1.975121	3.361785	-1.665866
13037	0	-0.951126	1.666726	8.660911	-0.009521	0.016663	0.086609	1.978539	3.352385	-1.672660
13038	0	-0.950096	1.630693	8.654754	-0.009501	0.016305	0.086548	1.978655	3.355625	-1.676767
13039	0	-0.946793	1.611266	8.618094	-0.009460	0.016113	0.086182	1.975592	3.369279	-1.678812
13040	0	-0.985071	1.611340	8.715493	-0.009842	0.016111	0.087156	1.976075	3.384491	-1.676082
13041	0	-0.972293	1.611328	8.703409	-0.009705	0.016113	0.087036	1.974174	3.412073	-1.670410
13042	0	-0.994542	1.635669	8.812764	-0.009925	0.016356	0.088130	1.972622	3.442162	-1.662676
13043	0	-0.998180	1.629401	8.886392	-0.009949	0.016296	0.088867	1.967966	3.487985	-1.663774
13044	0	-0.974958	1.677285	8.922359	-0.009710	0.016779	0.089227	1.958724	3.541397	-1.663067
13045	0	-1.035829	1.666129	9.051043	-0.010315	0.016663	0.090515	1.955776	3.599178	-1.659989
13046	0	-1.014554	1.714405	9.178289	-0.010098	0.017148	0.091787	1.949538	3.660823	-1.661648
13047	0	-1.036412	1.690192	9.313507	-0.010315	0.016907	0.093140	1.942400	3.724219	-1.659186
13048	0	-1.065124	1.707079	9.471262	-0.010598	0.017079	0.094717	1.930873	3.791309	-1.658562
13049	0	-1.073700	1.745099	9.545365	-0.010681	0.017456	0.095459	1.923776	3.861066	-1.652179
13050	0	-1.121636	1.756422	9.696764	-0.011161	0.017568	0.096973	1.918659	3.929489	-1.647342
13051	0	-1.134701	1.781805	9.813890	-0.011292	0.017822	0.098145	1.912714	3.997029	-1.641463
13052	0	-1.145481	1.780562	9.941044	-0.011404	0.017814	0.099415	1.902247	4.058414	-1.640325
13053	0	-1.146209	1.787824	9.997094	-0.011414	0.017883	0.099976	1.895257	4.116931	-1.631205
13054	0	-1.149697	1.792942	10.099919	-0.011451	0.017934	0.101004	1.888843	4.172387	-1.629394
13055	0	-1.164171	1.836724	10.204644	-0.011597	0.018372	0.102051	1.882548	4.225977	-1.628336
13056	0	-1.172260	1.848393	10.319705	-0.011688	0.018484	0.103201	1.880560	4.267428	-1.630398
13057	0	-1.192505	1.830623	10.363579	-0.011902	0.018311	0.103638	1.873895	4.296481	-1.628402
13058	0	-1.239654	1.823945	10.393573	-0.012376	0.018240	0.103938	1.871361	4.322771	-1.623708
13059	0	-1.246294	1.825231	10.400201	-0.012451	0.018250	0.104004	1.872194	4.339381	-1.625786
13060	0	-1.192371	1.838086	10.460988	-0.011926	0.018376	0.104610	1.874647	4.341005	-1.624115
13061	0	-1.196199	1.861668	10.461419	-0.011963	0.018616	0.104614	1.873048	4.343925	-1.629990
13062	0	-1.231526	1.855974	10.449191	-0.012327	0.018556	0.104491	1.874694	4.334913	-1.632186
13063	0	-1.206719	1.867862	10.394460	-0.012085	0.018677	0.103943	1.873861	4.319420	-1.630193
13064	0	-1.201848	1.874396	10.364358	-0.012050	0.018741	0.103641	1.874155	4.289345	-1.640944
13065	0	-1.211349	1.825561	10.333526	-0.012146	0.018250	0.103333	1.877563	4.257703	-1.648147
13066	0	-1.215869	1.826722	10.291420	-0.012203	0.018261	0.102910	1.880882	4.212741	-1.657795
13067	0	-1.204166	1.825320	10.126182	-0.012085	0.018250	0.101257	1.881490	4.168320	-1.661688
13068	0	-1.188516	1.783642	10.047740	-0.011938	0.017829	0.100472	1.886191	4.112709	-1.664264
13069	0	-1.160755	1.752004	9.888234	-0.011658	0.017517	0.098877	1.885815	4.059338	-1.671217
13070	0	-1.150269	1.771450	9.828210	-0.011559	0.017706	0.098277	1.891982	3.999031	-1.667916
13071	0	-1.110909	1.771013	9.686792	-0.011169	0.017700	0.096863	1.899734	3.932588	-1.671104
13072	0	-1.081176	1.748286	9.590062	-0.010867	0.017475	0.095896	1.905109	3.871298	-1.673288
13073	0	-1.080518	1.722576	9.479184	-0.010864	0.017212	0.094788	1.917796	3.804848	-1.680229
13074	0	-1.081078	1.719151	9.363986	-0.010870	0.017178	0.093636	1.930773	3.737385	-1.687777
13075	0	-1.063190	1.715717	9.241174	-0.010681	0.017151	0.092407	1.934792	3.681126	-1.693430
13076	0	-1.053611	1.692423	9.138262	-0.010584	0.016918	0.091378	1.938622	3.626021	-1.698161
13077	0	-1.027587	1.672602	9.045811	-0.010315	0.016724	0.090454	1.938139	3.581152	-1.701741
13078	0	-1.001545	1.661089	8.954957	-0.010055	0.016605	0.089546	1.941648	3.535729	-1.708986
13079	0	-0.979802	1.636323	8.911342	-0.009827	0.016357	0.089111	1.945931	3.503255	-1.708696
13080	0	-0.986146	1.662080	8.862886	-0.009892	0.016613	0.088627	1.952716	3.467639	-1.709027
13081	0	-0.949626	1.697201	8.716013	-0.009521	0.016968	0.087158	1.955187	3.438846	-1.710094
13082	0	-0.969859	1.685835	8.746806	-0.009715	0.016853	0.087467	1.958814	3.421403	-1.716887
13083	0	-0.957495	1.636034	8.721952	-0.009583	0.016357	0.087219	1.960027	3.415351	-1.715406
13084	0	-1.005254	1.636378	8.667026	-0.010056	0.016363	0.086670	1.958335	3.413972	-1.712305
13085	0	-1.007756	1.635928	8.727914	-0.010071	0.016357	0.087280	1.958521	3.426443	-1.707033
13086	0	-0.985577	1.623891	8.819116	-0.009841	0.016238	0.088193	1.957355	3.449139	-1.705138
13087	0	-1.002666	1.660103	8.825502	-0.010010	0.016602	0.088257	1.954664	3.474460	-1.704529
13088	0	-0.994913	1.641342	8.886092	-0.009922	0.016417	0.088863	1.948893	3.512588	-1.700765
13089	0	-0.997880	1.678234	9.002396	-0.009949	0.016785	0.090027	1.944301	3.553951	-1.691969
13090	0	-1.022511	1.702357	9.093218	-0.010193	0.017024	0.090936	1.942020	3.597669	-1.694599
13091	0	-1.011013	1.714240	9.179414	-0.010071	0.017151	0.091797	1.930046	3.649650	-1.687924
13092	0	-1.062012	1.688377	9.264078	-0.010578	0.016889	0.092645	1.922621	3.704501	-1.690864
13093	0	-1.072559	1.702677	9.319596	-0.010681	0.017029	0.093201	1.918787	3.761984	-1.690215
13094	0	-1.094168	1.707781	9.471187	-0.010894	0.017085	0.094716	1.908855	3.822612	-1.679513
13095	0	-1.109668	1.739038	9.618657	-0.011047	0.017395	0.096191	1.902057	3.884188	-1.681059
13096	0	-1.125326	1.738249	9.666443	-0.011208	0.017385	0.096669	1.897195	3.941215	-1.677509
13097	0	-1.127706	1.757540	9.783449	-0.011230	0.017578	0.097839	1.892691	3.998681	-1.668846
13098	0	-1.143393	1.781065	9.935040	-0.011387	0.017817	0.099355	1.884657	4.055778	-1.657368
13099	0	-1.157251	1.824673	10.039910	-0.011536	0.018250	0.100403	1.879923	4.100899	-1.652240
13100	0	-1.177002	1.811507	10.087931	-0.011732	0.018122	0.100883	1.870938	4.146939	-1.644313
13101	0	-1.181259	1.836751	10.235291	-0.011780	0.018372	0.102356	1.864616	4.186868	-1.645626
13102	0	-1.199092	1.836334	10.246857	-0.011968	0.018363	0.102471	1.863007	4.216241	-1.647536
13103	0	-1.222388	1.813399	10.326834	-0.012207	0.018127	0.103271	1.868064	4.238502	-1.647984
13104	0	-1.231275	1.814523	10.368988	-0.012302	0.018140	0.103692	1.871736	4.253491	-1.651430
13105	0	-1.246010	1.831261	10.406351	-0.012451	0.018311	0.104065	1.871797	4.266806	-1.647018
13106	0	-1.198167	1.838129	10.375578	-0.011981	0.018375	0.103757	1.875775	4.271270	-1.647267
13107	0	-1.189490	1.861895	10.388205	-0.011902	0.018616	0.103882	1.876737	4.267404	-1.643091
13108	0	-1.193259	1.856371	10.327285	-0.011950	0.018560	0.103271	1.877566	4.252575	-1.638542
13109	0	-1.187715	1.843407	10.309097	-0.011902	0.018433	0.103088	1.876050	4.229277	-1.646276
13110	0	-1.176166	1.813194	10.346227	-0.011791	0.018129	0.103459	1.875766	4.200718	-1.644750
13111	0	-1.192081	1.794976	10.199372	-0.011963	0.017944	0.101990	1.878277	4.157937	-1.649018
13112	0	-1.189501	1.789926	10.108630	-0.011941	0.017894	0.101082	1.880722	4.110461	-1.663009
13113	0	-1.166953	1.795218	10.089543	-0.011719	0.017944	0.100891	1.885877	4.059191	-1.667458
13114	0	-1.150633	1.772390	9.956085	-0.011561	0.017715	0.099556	1.891777	4.000475	-1.668091
13115	0	-1.148149	1.770802	9.857670	-0.011536	0.017700	0.098572	1.896920	3.942321	-1.677974
13116	0	-1.131061	1.753922	9.779326	-0.011368	0.017532	0.097788	1.900974	3.880161	-1.683579
13117	0	-1.068980	1.776953	9.650088	-0.010742	0.017761	0.096497	1.906981	3.822709	-1.690689
13118	0	-1.083081	1.729525	9.528935	-0.010883	0.017289	0.095284	1.910431	3.764322	-1.695771
13119	0	-1.063094	1.740355	9.399826	-0.010681	0.017395	0.093994	1.916979	3.707884	-1.701266
13120	0	-1.083383	1.686871	9.284806	-0.010887	0.016862	0.092843	1.921480	3.646834	-1.701898
13121	0	-1.057782	1.678920	9.216713	-0.010620	0.016785	0.092163	1.923522	3.598761	-1.705418
13122	0	-1.025579	1.679959	9.083098	-0.010293	0.016793	0.090828	1.928027	3.556294	-1.709115
13123	0	-1.015515	1.660584	9.076273	-0.010193	0.016602	0.090759	1.929946	3.513172	-1.710417
13124	0	-0.990661	1.667744	8.936410	-0.009936	0.016670	0.089362	1.935869	3.479437	-1.713749
13125	0	-0.998370	1.666740	8.917439	-0.010010	0.016663	0.089172	1.938872	3.450221	-1.710489
13126	0	-0.987526	1.667498	8.850653	-0.009897	0.016671	0.088505	1.940667	3.425995	-1.715188
13127	0	-0.975193	1.679037	8.850141	-0.009766	0.016785	0.088501	1.945152	3.412293	-1.716857
13128	0	-0.997184	1.624880	8.758713	-0.009983	0.016246	0.087586	1.946231	3.401517	-1.716582
13129	0	-1.018717	1.617492	8.770807	-0.010193	0.016174	0.087708	1.944400	3.397872	-1.712025
13130	0	-1.012467	1.629631	8.758610	-0.010120	0.016297	0.087586	1.940713	3.407081	-1.702717
13131	0	-1.020162	1.617301	8.801192	-0.010193	0.016174	0.088013	1.936778	3.421966	-1.698442
13132	0	-0.992666	1.635404	8.916823	-0.009906	0.016355	0.089170	1.934164	3.452007	-1.692392
13133	0	-0.997183	1.653695	8.880423	-0.009949	0.016541	0.088806	1.927681	3.484985	-1.689050
13134	0	-1.008546	1.695964	8.989687	-0.010056	0.016960	0.089900	1.925276	3.524971	-1.687128
13135	0	-0.998427	1.715019	9.075551	-0.009949	0.017151	0.090759	1.922770	3.572775	-1.687072
13136	0	-1.029634	1.696670	9.129626	-0.010264	0.016966	0.091300	1.922138	3.615901	-1.681190
13137	0	-1.065987	1.702626	9.270831	-0.010620	0.017029	0.092712	1.917453	3.667970	-1.681627
13138	0	-1.092942	1.689061	9.398220	-0.010884	0.016901	0.093986	1.903497	3.725769	-1.671341
13139	0	-1.103507	1.726915	9.490471	-0.010986	0.017273	0.094910	1.897657	3.787318	-1.666224
13140	0	-1.143764	1.708063	9.599234	-0.011391	0.017081	0.095998	1.895634	3.846091	-1.656596
13141	0	-1.128027	1.751453	9.691851	-0.011230	0.017517	0.096924	1.891419	3.907662	-1.641456
13142	0	-1.119486	1.793341	9.757942	-0.011148	0.017939	0.097584	1.883962	3.964950	-1.634776
13143	0	-1.139939	1.782282	9.887147	-0.011353	0.017822	0.098877	1.883169	4.022105	-1.633488
13144	0	-1.143051	1.800362	9.995965	-0.011387	0.018006	0.099964	1.878588	4.075015	-1.630204
13145	0	-1.169195	1.812287	10.076590	-0.011658	0.018127	0.100769	1.871814	4.116934	-1.622694
13146	0	-1.188271	1.781134	10.167425	-0.011849	0.017813	0.101678	1.868572	4.157531	-1.616978
13147	0	-1.211162	1.806498	10.168165	-0.012085	0.018066	0.101685	1.865072	4.190825	-1.614032
13148	0	-1.210097	1.793758	10.271334	-0.012078	0.017941	0.102715	1.859835	4.219378	-1.613892
13149	0	-1.209866	1.824452	10.345387	-0.012085	0.018250	0.103455	1.852047	4.238059	-1.617402
13150	0	-1.217990	1.805655	10.345184	-0.012174	0.018056	0.103453	1.850402	4.248530	-1.610457
13151	0	-1.227026	1.831272	10.388119	-0.012268	0.018311	0.103882	1.850334	4.254565	-1.605601
13152	0	-1.189763	1.849806	10.363672	-0.011907	0.018497	0.103636	1.848203	4.248471	-1.607778
13153	0	-1.231159	1.837030	10.339587	-0.012329	0.018372	0.103394	1.843790	4.233092	-1.608569
13154	0	-1.208787	1.849359	10.382678	-0.012111	0.018491	0.103825	1.843865	4.211894	-1.606159
13155	0	-1.212458	1.807071	10.254084	-0.012146	0.018066	0.102539	1.845532	4.192057	-1.609969
13156	0	-1.225069	1.796008	10.266682	-0.012286	0.017952	0.102664	1.851208	4.156666	-1.605669
13157	0	-1.198735	1.776844	10.199280	-0.012024	0.017761	0.101990	1.855838	4.119872	-1.607483
13158	0	-1.190969	1.795967	10.090142	-0.011951	0.017958	0.100897	1.854520	4.076865	-1.608146
13159	0	-1.160732	1.776715	10.004143	-0.011658	0.017761	0.100037	1.857486	4.023754	-1.608302
13160	0	-1.150830	1.747643	9.889078	-0.011559	0.017467	0.098886	1.864006	3.970109	-1.613065
13161	0	-1.123921	1.752219	9.802756	-0.011292	0.017517	0.098022	1.866144	3.913585	-1.614714
13162	0	-1.107215	1.747380	9.681616	-0.011127	0.017466	0.096811	1.871931	3.852821	-1.615491
13163	0	-1.105225	1.721909	9.601350	-0.011108	0.017212	0.096008	1.876576	3.790487	-1.611721
13164	0	-1.106292	1.698897	9.474232	-0.011120	0.016981	0.094737	1.882007	3.726442	-1.617603
13165	0	-1.081632	1.691359	9.320502	-0.010864	0.016907	0.093201	1.886637	3.672083	-1.619425
13166	0	-1.084584	1.674147	9.223732	-0.010892	0.016737	0.092233	1.888422	3.619437	-1.624280
13167	0	-1.051818	1.691352	9.167826	-0.010559	0.016907	0.091675	1.893212	3.572852	-1.634487
13168	0	-1.001211	1.723098	9.101214	-0.010051	0.017224	0.091009	1.898075	3.528688	-1.634528
13169	0	-1.015478	1.685352	9.033487	-0.010193	0.016846	0.090332	1.904439	3.484867	-1.634599
13170	0	-0.984393	1.668060	8.936298	-0.009873	0.016678	0.089360	1.904613	3.451414	-1.640266
13171	0	-0.992358	1.691059	8.905237	-0.009949	0.016907	0.089050	1.906373	3.423284	-1.640468
13172	0	-0.987712	1.636910	8.838426	-0.009899	0.016364	0.088383	1.909721	3.398888	-1.642073
13173	0	-0.999735	1.623875	8.813555	-0.010010	0.016235	0.088135	1.911228	3.386700	-1.647253
13174	0	-0.997737	1.630360	8.777027	-0.009985	0.016303	0.087770	1.909166	3.380624	-1.652240
13175	0	-1.000625	1.605097	8.795229	-0.010010	0.016052	0.087952	1.904845	3.379827	-1.657766
13176	0	-1.006672	1.617224	8.825735	-0.010064	0.016171	0.088258	1.903377	3.386790	-1.660225
13177	0	-1.002052	1.635428	8.917173	-0.010010	0.016357	0.089172	1.897107	3.404037	-1.655405
13178	0	-0.950046	1.665395	8.910787	-0.009482	0.016656	0.089109	1.892400	3.430578	-1.659862
13179	0	-0.997337	1.647411	8.947579	-0.009949	0.016479	0.089478	1.883571	3.465291	-1.662014
13180	0	-1.008430	1.664666	8.959383	-0.010059	0.016651	0.089596	1.875941	3.500310	-1.659804
13181	0	-1.028501	1.671852	9.039048	-0.010254	0.016724	0.090393	1.867714	3.542753	-1.660544
13182	0	-1.017067	1.695194	9.172713	-0.010135	0.016957	0.091730	1.859442	3.590567	-1.655405
13183	0	-1.090187	1.714936	9.276931	-0.010864	0.017151	0.092773	1.856031	3.639913	-1.640775
13184	0	-1.085650	1.695891	9.337171	-0.010818	0.016964	0.093375	1.848289	3.689459	-1.634858
13185	0	-1.090532	1.696423	9.484456	-0.010864	0.016968	0.094849	1.842519	3.741901	-1.629098
13186	0	-1.093683	1.719750	9.544584	-0.010886	0.017204	0.095450	1.833122	3.805346	-1.622812
13187	0	-1.127620	1.745187	9.679720	-0.011230	0.017456	0.096802	1.826740	3.862297	-1.619191
13188	0	-1.130104	1.781146	9.806998	-0.011263	0.017814	0.098074	1.822486	3.909833	-1.616692
13189	0	-1.126818	1.769502	9.893463	-0.011230	0.017700	0.098938	1.814841	3.956490	-1.614938
13190	0	-1.146133	1.787046	9.953740	-0.011429	0.017873	0.099541	1.810386	3.996932	-1.612767
13191	0	-1.175119	1.769589	10.052187	-0.011719	0.017700	0.100525	1.803650	4.037046	-1.616750
13192	0	-1.193174	1.781209	10.112573	-0.011907	0.017813	0.101129	1.800931	4.068754	-1.616596
13193	0	-1.198577	1.793905	10.241524	-0.011963	0.017944	0.102417	1.793109	4.097523	-1.604997
13194	0	-1.214912	1.799314	10.259425	-0.012131	0.017994	0.102596	1.790027	4.121481	-1.605241
13195	0	-1.197433	1.818965	10.247648	-0.011963	0.018188	0.102478	1.789037	4.137703	-1.605201
13196	0	-1.193219	1.812951	10.283953	-0.011925	0.018129	0.102840	1.786872	4.149474	-1.600872
13197	0	-1.177652	1.855679	10.321044	-0.011780	0.018555	0.103210	1.786563	4.149556	-1.597144
13198	0	-1.182363	1.849945	10.296716	-0.011834	0.018497	0.102966	1.785872	4.141729	-1.598890
13199	0	-1.200900	1.837701	10.296708	-0.012024	0.018372	0.102966	1.788967	4.129026	-1.597387
13200	0	-1.172991	1.826457	10.254153	-0.011750	0.018260	0.102540	1.791006	4.110332	-1.594657
13201	0	-1.175369	1.800626	10.260294	-0.011780	0.018005	0.102600	1.788816	4.085256	-1.596362
13202	0	-1.182081	1.800700	10.138749	-0.011850	0.018006	0.101384	1.786316	4.056015	-1.593106
13203	0	-1.168171	1.800977	10.126082	-0.011719	0.018005	0.101257	1.787814	4.018408	-1.593259
13204	0	-1.166918	1.789884	10.029053	-0.011706	0.017892	0.100287	1.792195	3.980304	-1.597693
13205	0	-1.155195	1.776806	9.955233	-0.011597	0.017761	0.099548	1.796364	3.933269	-1.600263
13206	0	-1.127583	1.753593	9.876715	-0.011325	0.017530	0.098763	1.798973	3.880892	-1.596057
13207	0	-1.094215	1.782442	9.759979	-0.010986	0.017822	0.097595	1.797863	3.833494	-1.600349
13208	0	-1.090892	1.783440	9.650949	-0.010961	0.017826	0.096505	1.803889	3.776809	-1.602327
13209	0	-1.118375	1.734236	9.491366	-0.011230	0.017334	0.094910	1.810219	3.724973	-1.598614
13210	0	-1.084709	1.711188	9.406715	-0.010894	0.017106	0.094063	1.813536	3.672626	-1.600873
13211	0	-1.082136	1.691213	9.277747	-0.010864	0.016907	0.092773	1.816519	3.624139	-1.597999
13212	0	-1.062134	1.698420	9.217378	-0.010657	0.016978	0.092171	1.820362	3.583822	-1.601479
13213	0	-1.058317	1.697667	9.167743	-0.010620	0.016968	0.091675	1.827936	3.542049	-1.602106
13214	0	-1.045557	1.656329	9.125476	-0.010486	0.016558	0.091252	1.831579	3.508573	-1.604123
13215	0	-1.004402	1.673165	9.002836	-0.010071	0.016724	0.090027	1.838509	3.478711	-1.601505
13216	0	-1.017493	1.693059	8.954283	-0.010201	0.016922	0.089541	1.846231	3.448995	-1.601508
13217	0	-0.981093	1.690704	8.911300	-0.009827	0.016907	0.089111	1.843661	3.432752	-1.604882
13218	0	-0.978295	1.666520	8.874884	-0.009795	0.016663	0.088748	1.844093	3.420894	-1.608736
13219	0	-1.000579	1.648260	8.856188	-0.010010	0.016479	0.088562	1.845372	3.419530	-1.614911
13220	0	-1.030551	1.587483	8.886645	-0.010307	0.015875	0.088866	1.842718	3.420924	-1.613734
13221	0	-1.007074	1.647792	8.862335	-0.010071	0.016479	0.088623	1.838138	3.424478	-1.616443
13222	0	-1.014107	1.653697	8.843883	-0.010132	0.016537	0.088440	1.836168	3.439883	-1.613043
13223	0	-1.020413	1.684515	8.947636	-0.010193	0.016846	0.089478	1.833249	3.457671	-1.606585
13224	0	-1.035610	1.653817	8.965576	-0.010338	0.016539	0.089658	1.830589	3.484273	-1.606817
13225	0	-1.009642	1.696267	8.984184	-0.010071	0.016968	0.089844	1.822222	3.520025	-1.601536
13226	0	-1.034088	1.713851	9.081198	-0.010306	0.017140	0.090816	1.818109	3.566508	-1.608532
13227	0	-1.065034	1.678031	9.203832	-0.010620	0.016785	0.092041	1.810899	3.607206	-1.605537
13228	0	-1.059377	1.707718	9.270330	-0.010559	0.017080	0.092707	1.805362	3.653014	-1.603403
13229	0	-1.090296	1.671781	9.374655	-0.010864	0.016724	0.093750	1.796711	3.703186	-1.600087
13230	0	-1.122708	1.695243	9.477571	-0.011187	0.016955	0.094780	1.791713	3.754902	-1.584513
13231	0	-1.115011	1.733023	9.569896	-0.011108	0.017334	0.095703	1.785728	3.807658	-1.581855
13232	0	-1.086526	1.768889	9.630116	-0.010826	0.017693	0.096305	1.779791	3.857111	-1.572201
13233	0	-1.114631	1.806187	9.765277	-0.011108	0.018066	0.097656	1.772809	3.904509	-1.573757
13234	0	-1.122287	1.786814	9.819461	-0.011185	0.017874	0.098198	1.764651	3.951969	-1.567236
13235	0	-1.157200	1.776240	9.960495	-0.011536	0.017761	0.099609	1.764330	3.996755	-1.561329
13236	0	-1.176227	1.770139	10.020667	-0.011731	0.017702	0.100210	1.761733	4.035402	-1.558930
13237	0	-1.199202	1.782222	10.125389	-0.011963	0.017822	0.101257	1.759875	4.071448	-1.551424
13238	0	-1.198507	1.818565	10.130811	-0.011960	0.018188	0.101311	1.755819	4.102958	-1.544647
13239	0	-1.186083	1.782113	10.156036	-0.011841	0.017822	0.101562	1.752440	4.128835	-1.543921
13240	0	-1.183517	1.837110	10.241014	-0.011821	0.018369	0.102412	1.752816	4.148330	-1.544356
13241	0	-1.221585	1.837204	10.278207	-0.012207	0.018372	0.102783	1.750951	4.161671	-1.540892
13242	0	-1.191698	1.855581	10.241428	-0.011920	0.018555	0.102414	1.749553	4.162035	-1.535434
13243	0	-1.171916	1.855973	10.272121	-0.011719	0.018555	0.102722	1.752515	4.166174	-1.532988
13244	0	-1.201393	1.820292	10.265868	-0.012025	0.018198	0.102658	1.755201	4.157738	-1.530251
13245	0	-1.225171	1.770322	10.260153	-0.012268	0.017700	0.102600	1.755610	4.143374	-1.527808
13246	0	-1.196339	1.795415	10.193320	-0.011992	0.017950	0.101931	1.756985	4.115875	-1.525896
13247	0	-1.211103	1.794778	10.119987	-0.012146	0.017944	0.101196	1.757475	4.080502	-1.526434
13248	0	-1.185885	1.771007	10.102335	-0.011893	0.017707	0.101020	1.757641	4.045726	-1.534760
13249	0	-1.162449	1.794694	10.010106	-0.011658	0.017944	0.100098	1.757222	4.011948	-1.534545
13250	0	-1.143008	1.764903	9.894752	-0.011471	0.017644	0.098944	1.759604	3.969120	-1.534839
13251	0	-1.124917	1.764450	9.790430	-0.011292	0.017639	0.097900	1.762279	3.923969	-1.531964
13252	0	-1.116464	1.759955	9.742270	-0.011208	0.017589	0.097420	1.771410	3.877960	-1.534807
13253	0	-1.112173	1.770894	9.656152	-0.011169	0.017700	0.096558	1.778000	3.825926	-1.535371
13254	0	-1.121135	1.723037	9.486151	-0.011259	0.017228	0.094856	1.776987	3.772785	-1.529346
13255	0	-1.106316	1.703796	9.460815	-0.011108	0.017029	0.094604	1.784321	3.722486	-1.533602
13256	0	-1.085174	1.693424	9.376020	-0.010897	0.016925	0.093757	1.792094	3.672043	-1.530169
13257	0	-1.058350	1.703373	9.241052	-0.010620	0.017029	0.092407	1.794714	3.631009	-1.524504
13258	0	-1.063121	1.710436	9.211130	-0.010670	0.017099	0.092108	1.797317	3.587574	-1.527701
13259	0	-1.046478	1.685135	9.155551	-0.010498	0.016846	0.091553	1.801001	3.550245	-1.521216
13260	0	-1.022047	1.698305	8.972892	-0.010250	0.016978	0.089726	1.803772	3.516705	-1.522308
13261	0	-1.010357	1.703213	8.972424	-0.010132	0.017029	0.089722	1.804736	3.484847	-1.526982
13262	0	-1.005598	1.685485	8.948387	-0.010076	0.016851	0.089482	1.806057	3.463824	-1.526780
13263	0	-1.017742	1.660531	8.917343	-0.010193	0.016602	0.089172	1.807936	3.447930	-1.522991
13264	0	-1.027402	1.654835	8.832077	-0.010284	0.016547	0.088320	1.806630	3.438282	-1.519735
13265	0	-1.012889	1.635728	8.905065	-0.010132	0.016357	0.089050	1.803841	3.438167	-1.518900
13266	0	-1.030823	1.629347	8.856249	-0.010309	0.016295	0.088562	1.798767	3.440521	-1.514403
13267	0	-1.001612	1.665924	8.886710	-0.010010	0.016663	0.088867	1.792088	3.452220	-1.506948
13268	0	-1.015952	1.653065	8.935330	-0.010145	0.016533	0.089355	1.787073	3.473919	-1.500016
13269	0	-1.021020	1.660300	8.929219	-0.010193	0.016602	0.089294	1.786849	3.499399	-1.497425
13270	0	-1.006593	1.678419	9.020349	-0.010045	0.016788	0.090205	1.780626	3.529089	-1.497019
13271	0	-1.027658	1.684304	9.094032	-0.010254	0.016846	0.090942	1.775342	3.560806	-1.491871
13272	0	-1.057717	1.690030	9.123907	-0.010544	0.016901	0.091243	1.772789	3.605600	-1.484948
13273	0	-1.046694	1.684155	9.209942	-0.010437	0.016846	0.092102	1.765859	3.645872	-1.477917
13274	0	-1.071919	1.707816	9.233653	-0.010680	0.017081	0.092340	1.760454	3.697098	-1.477309
13275	0	-1.071892	1.726890	9.356333	-0.010681	0.017273	0.093567	1.753988	3.746173	-1.469871
13276	0	-1.085541	1.744450	9.453215	-0.010818	0.017447	0.094536	1.748790	3.793819	-1.466825
13277	0	-1.127084	1.751215	9.576032	-0.011230	0.017517	0.095764	1.741477	3.844899	-1.453523
13278	0	-1.092629	1.774813	9.636272	-0.010885	0.017751	0.096367	1.736954	3.896503	-1.438871
13279	0	-1.126303	1.781750	9.753130	-0.011230	0.017822	0.097534	1.729686	3.937749	-1.430914
13280	0	-1.151452	1.768634	9.843953	-0.011479	0.017690	0.098443	1.724161	3.981596	-1.424012
13281	0	-1.169144	1.782035	9.948369	-0.011658	0.017822	0.099487	1.720265	4.023436	-1.419474
13282	0	-1.212248	1.768964	10.027055	-0.012093	0.017695	0.100273	1.711913	4.060677	-1.410510
13283	0	-1.192820	1.794298	10.076617	-0.011902	0.017944	0.100769	1.708572	4.093726	-1.399035
13284	0	-1.197430	1.800397	10.143125	-0.011955	0.018003	0.101434	1.708159	4.118520	-1.392906
13285	0	-1.204212	1.799976	10.156134	-0.012024	0.018005	0.101562	1.699785	4.142329	-1.389194
13286	0	-1.201422	1.842252	10.192394	-0.012000	0.018421	0.101926	1.699045	4.161627	-1.385853
13287	0	-1.203011	1.825222	10.241578	-0.012024	0.018250	0.102417	1.699756	4.172012	-1.377687
13288	0	-1.185099	1.856030	10.241424	-0.011853	0.018559	0.102414	1.698083	4.173192	-1.377272
13289	0	-1.207791	1.825441	10.339351	-0.012085	0.018250	0.103394	1.700734	4.169172	-1.376961
13290	0	-1.211729	1.789655	10.272238	-0.012133	0.017893	0.102721	1.701961	4.155931	-1.372193
13291	0	-1.212362	1.800981	10.241886	-0.012146	0.018005	0.102417	1.703804	4.134927	-1.374422
13292	0	-1.219933	1.771566	10.150612	-0.012224	0.017709	0.101504	1.708425	4.110875	-1.372862
13293	0	-1.229417	1.806962	10.095584	-0.012329	0.018066	0.100952	1.708677	4.075479	-1.366760
13294	0	-1.191933	1.777177	10.071798	-0.011954	0.017767	0.100715	1.710725	4.039935	-1.373171
13295	0	-1.143537	1.795071	9.924654	-0.011475	0.017944	0.099243	1.714611	3.998975	-1.368411
13296	0	-1.135363	1.790344	9.864218	-0.011397	0.017896	0.098639	1.720085	3.952572	-1.358362
13297	0	-1.131004	1.764898	9.796458	-0.011353	0.017639	0.097961	1.727931	3.907297	-1.360248
13298	0	-1.128091	1.742184	9.675075	-0.011330	0.017414	0.096746	1.733346	3.854124	-1.356101
13299	0	-1.118266	1.752367	9.625681	-0.011230	0.017517	0.096252	1.737411	3.801794	-1.355163
13300	0	-1.102704	1.729583	9.528813	-0.011075	0.017285	0.095284	1.746236	3.748676	-1.355360
13301	0	-1.094523	1.727977	9.479111	-0.010986	0.017273	0.094788	1.750899	3.703414	-1.357265
13302	0	-1.068294	1.710892	9.314989	-0.010723	0.017103	0.093146	1.754380	3.658424	-1.358564
13303	0	-1.064168	1.709905	9.216595	-0.010681	0.017090	0.092163	1.762276	3.613785	-1.357876
13304	0	-1.026242	1.687055	9.186540	-0.010298	0.016864	0.091863	1.767235	3.574032	-1.360771
13305	0	-1.034544	1.690871	9.039620	-0.010376	0.016907	0.090393	1.766461	3.539589	-1.352894
13306	0	-1.010063	1.685598	8.997395	-0.010133	0.016850	0.089972	1.771316	3.502944	-1.359096
13307	0	-1.016866	1.678834	8.996788	-0.010193	0.016785	0.089966	1.772876	3.476230	-1.356968
13308	0	-1.006488	1.685726	8.960467	-0.010084	0.016852	0.089603	1.776089	3.455624	-1.357220
13309	0	-1.005401	1.666538	8.996718	-0.010071	0.016663	0.089966	1.776677	3.438222	-1.357256
13310	0	-1.014844	1.654855	8.948010	-0.010159	0.016545	0.089479	1.778051	3.427923	-1.354455
13311	0	-1.012990	1.660516	8.923295	-0.010132	0.016602	0.089233	1.780110	3.429087	-1.353334
13312	0	-1.006969	1.606294	8.886520	-0.010067	0.016059	0.088866	1.782839	3.436142	-1.349147
13313	0	-0.995589	1.684665	8.959864	-0.009949	0.016846	0.089600	1.781769	3.448732	-1.345144
13314	0	-1.015551	1.684634	8.977885	-0.010146	0.016847	0.089780	1.779121	3.464087	-1.345897
13315	0	-0.996584	1.684787	8.959730	-0.009949	0.016846	0.089600	1.779773	3.489233	-1.343367
13316	0	-1.030815	1.666693	9.050812	-0.010289	0.016666	0.090510	1.778427	3.516437	-1.338970
13317	0	-1.064363	1.690695	9.136685	-0.010620	0.016907	0.091370	1.776782	3.549060	-1.338839
13318	0	-1.057600	1.696536	9.215434	-0.010546	0.016968	0.092157	1.772083	3.589652	-1.335462
13319	0	-1.059235	1.714748	9.295339	-0.010559	0.017151	0.092957	1.766228	3.633596	-1.334473
13320	0	-1.090455	1.726506	9.361739	-0.010871	0.017265	0.093621	1.764243	3.677695	-1.330207
13321	0	-1.096225	1.720963	9.508894	-0.010925	0.017212	0.095093	1.759882	3.725148	-1.327501
13322	0	-1.085153	1.720241	9.557032	-0.010817	0.017207	0.095573	1.752566	3.769994	-1.327290
13323	0	-1.077220	1.769579	9.606679	-0.010742	0.017700	0.096069	1.745589	3.808810	-1.318106
13324	0	-1.120359	1.787057	9.740305	-0.011169	0.017874	0.097406	1.740156	3.851953	-1.316222
13325	0	-1.113650	1.800355	9.728716	-0.011108	0.018005	0.097290	1.736215	3.888107	-1.312341
13326	0	-1.137596	1.775321	9.868479	-0.011349	0.017757	0.098687	1.729506	3.922827	-1.310139
13327	0	-1.162492	1.787920	9.936267	-0.011597	0.017883	0.099365	1.723000	3.958460	-1.307622
13328	0	-1.161771	1.793532	9.996706	-0.011593	0.017936	0.099970	1.720583	3.990113	-1.301020
13329	0	-1.198458	1.757661	10.033948	-0.011963	0.017578	0.100342	1.716887	4.018103	-1.297901
13330	0	-1.183700	1.775847	10.094563	-0.011824	0.017757	0.100947	1.715936	4.036581	-1.292343
13331	0	-1.148690	1.782493	10.119443	-0.011475	0.017822	0.101196	1.716823	4.053816	-1.283348
13332	0	-1.175015	1.813489	10.167951	-0.011744	0.018132	0.101681	1.717473	4.064755	-1.278786
13333	0	-1.166271	1.843338	10.168386	-0.011658	0.018433	0.101685	1.715882	4.073918	-1.280181
13334	0	-1.160698	1.813024	10.174339	-0.011607	0.018128	0.101744	1.715404	4.077317	-1.284110
13335	0	-1.176469	1.843545	10.217408	-0.011780	0.018433	0.102173	1.715768	4.064228	-1.277002
13336	0	-1.204051	1.807286	10.162691	-0.012055	0.018071	0.101625	1.714795	4.051296	-1.280468
13337	0	-1.187888	1.788426	10.132089	-0.011902	0.017883	0.101318	1.712801	4.029320	-1.281614
13338	0	-1.164411	1.813109	10.077667	-0.011673	0.018128	0.100774	1.712669	4.000624	-1.279258
13339	0	-1.151100	1.776638	10.022165	-0.011536	0.017761	0.100220	1.715400	3.976497	-1.284985
13340	0	-1.157533	1.765653	9.906643	-0.011609	0.017649	0.099064	1.721205	3.941572	-1.281369
13341	0	-1.119116	1.764473	9.851422	-0.011230	0.017639	0.098511	1.724241	3.900150	-1.277450
13342	0	-1.111238	1.783912	9.797148	-0.011152	0.017833	0.097968	1.728220	3.857826	-1.278351
13343	0	-1.106620	1.782636	9.698894	-0.011108	0.017822	0.096985	1.729533	3.812359	-1.282819
13344	0	-1.073606	1.759269	9.650789	-0.010780	0.017586	0.096504	1.734140	3.764246	-1.287245
13345	0	-1.106528	1.734318	9.564542	-0.011108	0.017334	0.095642	1.741566	3.716992	-1.287573
13346	0	-1.061571	1.729944	9.485750	-0.010657	0.017291	0.094854	1.748158	3.671132	-1.286298
13347	0	-1.058323	1.691024	9.387561	-0.010620	0.016907	0.093872	1.748982	3.630427	-1.293815
13348	0	-1.051361	1.704392	9.290450	-0.010548	0.017035	0.092902	1.756011	3.592727	-1.293944
13349	0	-1.052443	1.703616	9.265396	-0.010559	0.017029	0.092651	1.761686	3.554189	-1.293609
13350	0	-1.039908	1.680652	9.180370	-0.010429	0.016799	0.091802	1.767823	3.520564	-1.297749
13351	0	-1.022613	1.697499	9.094417	-0.010254	0.016968	0.090942	1.773666	3.489752	-1.301942
13352	0	-1.023635	1.692229	9.003206	-0.010261	0.016920	0.090030	1.773401	3.462994	-1.294479
13353	0	-1.029653	1.678795	8.990628	-0.010315	0.016785	0.089905	1.774613	3.443513	-1.291731
13354	0	-1.013995	1.661114	8.990882	-0.010157	0.016607	0.089908	1.776636	3.426134	-1.295969
13355	0	-1.011971	1.660828	8.996595	-0.010132	0.016602	0.089966	1.782401	3.414506	-1.293225
13356	0	-1.010213	1.655499	8.972196	-0.010108	0.016553	0.089722	1.782410	3.410718	-1.290446
13357	0	-0.976876	1.666173	8.953839	-0.009766	0.016663	0.089539	1.778877	3.418240	-1.293119
13358	0	-1.020150	1.659636	8.996525	-0.010200	0.016600	0.089965	1.772301	3.424236	-1.286981
13359	0	-0.995668	1.666138	8.996517	-0.009949	0.016663	0.089966	1.768469	3.437778	-1.283800
13360	0	-1.028776	1.690421	9.045013	-0.010270	0.016904	0.090452	1.766894	3.463308	-1.276942
13361	0	-1.033659	1.690477	9.100133	-0.010315	0.016907	0.091003	1.762489	3.493670	-1.279341
13362	0	-1.019972	1.696206	9.142340	-0.010176	0.016963	0.091426	1.759455	3.526827	-1.273919
13363	0	-1.046328	1.720899	9.203858	-0.010437	0.017212	0.092041	1.754036	3.562530	-1.269335
13364	0	-1.076267	1.659484	9.252032	-0.010735	0.016595	0.092524	1.752195	3.600377	-1.269554
13365	0	-1.089341	1.715045	9.350255	-0.010864	0.017151	0.093506	1.749885	3.639121	-1.272943
13366	0	-1.101372	1.733094	9.416658	-0.010984	0.017333	0.094170	1.745608	3.677766	-1.271903
13367	0	-1.089764	1.745455	9.502819	-0.010864	0.017456	0.095032	1.742146	3.720920	-1.274314
13368	0	-1.108470	1.757512	9.593595	-0.011054	0.017574	0.095940	1.741458	3.760472	-1.263221
13369	0	-1.083521	1.745188	9.661583	-0.010803	0.017456	0.096619	1.734867	3.801331	-1.258710
13370	0	-1.114465	1.774655	9.746388	-0.011112	0.017753	0.097466	1.726031	3.842410	-1.254951
13371	0	-1.132528	1.781854	9.801924	-0.011292	0.017822	0.098022	1.720004	3.884852	-1.249786
13372	0	-1.132196	1.763189	9.856231	-0.011298	0.017632	0.098565	1.718512	3.915632	-1.247428
13373	0	-1.174362	1.769753	9.991210	-0.011719	0.017700	0.099915	1.713532	3.947329	-1.250909
13374	0	-1.166942	1.769658	10.033312	-0.011647	0.017694	0.100336	1.714016	3.975823	-1.242750
13375	0	-1.161717	1.794423	10.094981	-0.011597	0.017944	0.100952	1.711865	4.002309	-1.240338
13376	0	-1.171044	1.812242	10.082373	-0.011699	0.018126	0.100824	1.705127	4.018931	-1.233175
13377	0	-1.184512	1.812643	10.150114	-0.011841	0.018127	0.101501	1.701702	4.027205	-1.229110
13378	0	-1.203757	1.831065	10.174352	-0.012033	0.018308	0.101745	1.702652	4.036393	-1.227163
13379	0	-1.201882	1.825220	10.150159	-0.012024	0.018250	0.101501	1.703105	4.034263	-1.224776
13380	0	-1.188023	1.831606	10.125861	-0.011892	0.018315	0.101257	1.701213	4.024340	-1.222887
13381	0	-1.188855	1.807212	10.137994	-0.011902	0.018066	0.101379	1.704788	4.013147	-1.229398
13382	0	-1.173455	1.819949	10.107734	-0.011754	0.018199	0.101075	1.702420	3.994996	-1.223579
13383	0	-1.163370	1.813127	10.125940	-0.011658	0.018127	0.101257	1.703686	3.971807	-1.230433
13384	0	-1.170083	1.802057	10.059187	-0.011732	0.018012	0.100590	1.710161	3.940297	-1.226499
13385	0	-1.150742	1.788985	9.979457	-0.011536	0.017883	0.099792	1.714546	3.911918	-1.226844
13386	0	-1.126215	1.783628	9.857931	-0.011297	0.017835	0.098576	1.713072	3.875385	-1.230795
13387	0	-1.125678	1.771003	9.814675	-0.011292	0.017700	0.098145	1.721174	3.839076	-1.234791
13388	0	-1.099662	1.772629	9.760263	-0.011040	0.017719	0.097599	1.725992	3.792767	-1.235485
13389	0	-1.113057	1.777145	9.656023	-0.011169	0.017761	0.096558	1.734642	3.750981	-1.234389
13390	0	-1.099369	1.735985	9.558919	-0.011032	0.017354	0.095586	1.738182	3.709236	-1.239488
13391	0	-1.088672	1.728364	9.546146	-0.010925	0.017273	0.095459	1.747534	3.667265	-1.242389
13392	0	-1.081537	1.705597	9.345230	-0.010850	0.017049	0.093450	1.752894	3.629124	-1.248173
13393	0	-1.064976	1.691434	9.381324	-0.010681	0.016907	0.093811	1.758887	3.594959	-1.251776
13394	0	-1.058631	1.668309	9.265783	-0.010619	0.016677	0.092655	1.763252	3.558491	-1.252985
13395	0	-1.046538	1.691464	9.277569	-0.010498	0.016907	0.092773	1.769640	3.522404	-1.265888
13396	0	-1.040629	1.692524	9.168119	-0.010434	0.016922	0.091679	1.770500	3.491727	-1.268406
13397	0	-1.010860	1.715045	9.125022	-0.010132	0.017151	0.091248	1.766962	3.466581	-1.269504
13398	0	-1.000729	1.684848	9.058221	-0.010025	0.016845	0.090581	1.768692	3.448110	-1.274470
13399	0	-1.023590	1.684912	9.033344	-0.010254	0.016846	0.090332	1.770083	3.429214	-1.279402
13400	0	-1.020637	1.642478	8.954194	-0.010219	0.016425	0.089540	1.766850	3.417356	-1.283644
13401	0	-1.006312	1.654470	8.959970	-0.010071	0.016541	0.089600	1.769458	3.411292	-1.293294
13402	0	-0.981114	1.667144	8.978252	-0.009811	0.016670	0.089783	1.768545	3.414516	-1.290957
13403	0	-1.001439	1.660308	8.965985	-0.010010	0.016602	0.089661	1.768157	3.423870	-1.284276
13404	0	-0.996586	1.660473	9.008509	-0.009958	0.016604	0.090086	1.766268	3.436930	-1.280692
13405	0	-0.983930	1.696597	9.045307	-0.009827	0.016968	0.090454	1.761860	3.456211	-1.277377
13406	0	-1.011163	1.696348	9.124312	-0.010097	0.016964	0.091245	1.759194	3.478357	-1.277211
13407	0	-1.008648	1.709054	9.148984	-0.010071	0.017090	0.091492	1.757973	3.501226	-1.276136
13408	0	-1.006713	1.684749	9.160696	-0.010041	0.016847	0.091610	1.757222	3.536615	-1.267121
13409	0	-1.076609	1.690531	9.228263	-0.010742	0.016907	0.092285	1.753602	3.569354	-1.266920
13410	0	-1.039066	1.714687	9.319216	-0.010364	0.017148	0.093195	1.750334	3.605681	-1.269316
13411	0	-1.040918	1.727013	9.386892	-0.010376	0.017273	0.093872	1.745267	3.649073	-1.262412
13412	0	-1.059962	1.732164	9.477818	-0.010566	0.017327	0.094781	1.736772	3.692896	-1.257436
13413	0	-1.083495	1.757228	9.570061	-0.010803	0.017578	0.095703	1.728125	3.733788	-1.249045
13414	0	-1.096218	1.763010	9.660858	-0.010929	0.017627	0.096613	1.730433	3.775895	-1.241324
13415	0	-1.095539	1.776040	9.753096	-0.010925	0.017761	0.097534	1.727638	3.814257	-1.239969
13416	0	-1.113802	1.781812	9.795179	-0.011108	0.017820	0.097955	1.723244	3.851901	-1.237902
13417	0	-1.138306	1.763549	9.887410	-0.011353	0.017639	0.098877	1.717250	3.890274	-1.232909
13418	0	-1.149847	1.793752	9.917265	-0.011476	0.017937	0.099175	1.716296	3.919830	-1.229336
13419	0	-1.162163	1.782099	9.942358	-0.011597	0.017822	0.099426	1.713000	3.951629	-1.229202
13420	0	-1.154701	1.781755	10.124955	-0.011526	0.017819	0.101252	1.708911	3.978469	-1.224220
13421	0	-1.167548	1.782012	10.095048	-0.011658	0.017822	0.100952	1.704438	4.001840	-1.221350
13422	0	-1.158515	1.824853	10.088509	-0.011572	0.018245	0.100887	1.706610	4.020163	-1.216498
13423	0	-1.190837	1.812614	10.168404	-0.011902	0.018127	0.101685	1.702831	4.030914	-1.213586
13424	0	-1.179118	1.806539	10.168256	-0.011793	0.018064	0.101683	1.702440	4.032219	-1.213125
13425	0	-1.153147	1.812771	10.107465	-0.011536	0.018127	0.101074	1.700202	4.031055	-1.214611
13426	0	-1.170056	1.800860	10.144107	-0.011711	0.018005	0.101440	1.701080	4.022870	-1.214818
13427	0	-1.182432	1.782210	10.144238	-0.011841	0.017822	0.101440	1.698036	4.008048	-1.211979
13428	0	-1.166736	1.806772	10.095680	-0.011686	0.018065	0.100955	1.697693	3.990360	-1.214462
13429	0	-1.157131	1.782753	10.016069	-0.011597	0.017822	0.100159	1.700532	3.965376	-1.217825
13430	0	-1.145309	1.789557	10.016569	-0.011485	0.017893	0.100163	1.700408	3.932847	-1.221609
13431	0	-1.138147	1.794822	9.930718	-0.011414	0.017944	0.099304	1.701639	3.899919	-1.221770
13432	0	-1.119077	1.795440	9.858118	-0.011229	0.017951	0.098577	1.702179	3.860227	-1.219959
13433	0	-1.095155	1.770628	9.833042	-0.010986	0.017700	0.098328	1.705943	3.823858	-1.223477
13434	0	-1.106431	1.753870	9.650380	-0.011102	0.017529	0.096501	1.714629	3.783637	-1.222293
13435	0	-1.125288	1.739800	9.643953	-0.011292	0.017395	0.096436	1.714759	3.741967	-1.221893
13436	0	-1.117720	1.734233	9.565370	-0.011215	0.017340	0.095650	1.714438	3.700713	-1.226722
13437	0	-1.076880	1.758397	9.418010	-0.010803	0.017578	0.094177	1.718188	3.663056	-1.231268
13438	0	-1.033625	1.741422	9.357388	-0.010369	0.017406	0.093572	1.724468	3.626757	-1.220296
13439	0	-1.052703	1.727776	9.356962	-0.010559	0.017273	0.093567	1.727143	3.591633	-1.217891
13440	0	-1.040043	1.710095	9.320876	-0.010434	0.017098	0.093205	1.727003	3.554337	-1.212084
13441	0	-1.034585	1.697385	9.186019	-0.010376	0.016968	0.091858	1.731350	3.520895	-1.213727
13442	0	-1.023619	1.722686	9.168005	-0.010255	0.017223	0.091679	1.732842	3.501445	-1.212762
13443	0	-1.010980	1.697366	9.137098	-0.010132	0.016968	0.091370	1.737191	3.477781	-1.212111
13444	0	-1.037563	1.673902	9.045740	-0.010394	0.016735	0.090456	1.739284	3.458261	-1.205026
13445	0	-1.018082	1.684911	9.051586	-0.010193	0.016846	0.090515	1.740764	3.446804	-1.213254
13446	0	-0.979228	1.679195	8.966264	-0.009803	0.016791	0.089662	1.738839	3.437055	-1.216406
13447	0	-0.988514	1.697189	8.996533	-0.009888	0.016968	0.089966	1.741585	3.437354	-1.213259
13448	0	-1.000424	1.673315	9.057400	-0.010005	0.016731	0.090574	1.741499	3.439911	-1.212622
13449	0	-1.031979	1.696781	9.033147	-0.010315	0.016968	0.090332	1.739239	3.449456	-1.205039
13450	0	-1.026981	1.684896	9.057294	-0.010263	0.016846	0.090574	1.741050	3.460893	-1.203635
13451	0	-1.026479	1.696981	9.075767	-0.010254	0.016968	0.090759	1.741456	3.477910	-1.196196
13452	0	-1.047999	1.721509	9.148560	-0.010459	0.017216	0.091488	1.738793	3.507298	-1.192138
13453	0	-1.070297	1.690874	9.185500	-0.010681	0.016907	0.091858	1.739383	3.537589	-1.190668
13454	0	-1.056403	1.728050	9.227525	-0.010542	0.017277	0.092278	1.742150	3.568080	-1.185047
13455	0	-1.040033	1.739241	9.319846	-0.010376	0.017395	0.093201	1.737098	3.601023	-1.180916
13456	0	-1.057337	1.726595	9.362050	-0.010548	0.017267	0.093623	1.733764	3.635479	-1.177008
13457	0	-1.070942	1.721167	9.460134	-0.010681	0.017212	0.094604	1.731739	3.672650	-1.175932
13458	0	-1.095105	1.708582	9.532740	-0.010921	0.017089	0.095330	1.726297	3.711179	-1.175573
13459	0	-1.119984	1.751374	9.594434	-0.011169	0.017517	0.095947	1.720622	3.750395	-1.172342
13460	0	-1.089476	1.793682	9.606014	-0.010864	0.017937	0.096064	1.719089	3.789665	-1.164742
13461	0	-1.125805	1.775605	9.722676	-0.011230	0.017761	0.097229	1.711206	3.825153	-1.164536
13462	0	-1.130995	1.774835	9.752705	-0.011286	0.017751	0.097529	1.706563	3.856584	-1.160592
13463	0	-1.156216	1.782335	9.856848	-0.011536	0.017822	0.098572	1.705973	3.890451	-1.159026
13464	0	-1.154972	1.752276	9.868397	-0.011528	0.017519	0.098687	1.708450	3.918711	-1.154026
13465	0	-1.148934	1.831227	9.997358	-0.011475	0.018311	0.099976	1.708264	3.938850	-1.155479
13466	0	-1.157598	1.794899	9.996925	-0.011565	0.017947	0.099971	1.708098	3.954525	-1.154682
13467	0	-1.172753	1.787968	10.028038	-0.011719	0.017883	0.100281	1.701750	3.967909	-1.147670
13468	0	-1.174069	1.787505	10.101190	-0.011737	0.017876	0.101012	1.698701	3.975679	-1.143243
13469	0	-1.147235	1.825045	10.131845	-0.011475	0.018250	0.101318	1.697223	3.976685	-1.143900
13470	0	-1.177268	1.812915	10.083033	-0.011776	0.018128	0.100830	1.695558	3.976488	-1.145597
13471	0	-1.176913	1.800641	10.058700	-0.011780	0.018005	0.100586	1.693954	3.968097	-1.154526
13472	0	-1.167958	1.782556	10.138315	-0.011698	0.017824	0.101381	1.692633	3.951368	-1.157957
13473	0	-1.151776	1.794644	10.089278	-0.011536	0.017944	0.100891	1.692134	3.934881	-1.157266
13474	0	-1.123320	1.813689	9.998002	-0.011256	0.018131	0.099978	1.695645	3.912387	-1.156303
13475	0	-1.144748	1.800941	9.979487	-0.011475	0.018005	0.099792	1.697212	3.885201	-1.155453
13476	0	-1.157220	1.783457	9.906774	-0.011604	0.017830	0.099065	1.699391	3.852124	-1.160469
13477	0	-1.144029	1.776635	9.796451	-0.011475	0.017761	0.097961	1.702052	3.816151	-1.159500
13478	0	-1.130803	1.771598	9.736006	-0.011346	0.017710	0.097357	1.706034	3.775836	-1.159334
13479	0	-1.125274	1.764515	9.717138	-0.011292	0.017639	0.097168	1.709672	3.734379	-1.162644
13480	0	-1.105663	1.765951	9.662789	-0.011093	0.017651	0.096625	1.716890	3.695273	-1.164354
13481	0	-1.119200	1.722215	9.564476	-0.011230	0.017212	0.095642	1.725752	3.653384	-1.155744
13482	0	-1.099336	1.711789	9.442934	-0.011033	0.017110	0.094426	1.732011	3.609489	-1.156775
13483	0	-1.070550	1.703309	9.411962	-0.010742	0.017029	0.094116	1.733837	3.569066	-1.155435
13484	0	-1.063670	1.710208	9.321029	-0.010670	0.017097	0.093207	1.736177	3.532687	-1.165029
13485	0	-1.034969	1.727405	9.277617	-0.010376	0.017273	0.092773	1.734511	3.504234	-1.159632
13486	0	-1.004925	1.727647	9.259808	-0.010079	0.017275	0.092595	1.733340	3.471065	-1.158709
13487	0	-1.010300	1.709337	9.149423	-0.010132	0.017090	0.091492	1.734602	3.439054	-1.163406
13488	0	-1.035497	1.679194	9.113297	-0.010380	0.016791	0.091130	1.732324	3.411846	-1.159410
13489	0	-1.005286	1.703197	9.112688	-0.010071	0.017029	0.091125	1.733436	3.393142	-1.166493
13490	0	-1.014302	1.673372	9.039580	-0.010158	0.016729	0.090395	1.736190	3.378468	-1.161195
13491	0	-1.012296	1.648315	9.069857	-0.010132	0.016479	0.090698	1.738143	3.370926	-1.160612
13492	0	-1.048118	1.661189	9.063650	-0.010481	0.016608	0.090637	1.740321	3.374781	-1.161903
13493	0	-1.031548	1.684818	9.008737	-0.010315	0.016846	0.090088	1.741020	3.378963	-1.164274
13494	0	-1.007440	1.660440	9.026915	-0.010072	0.016606	0.090269	1.736250	3.385746	-1.157151
13495	0	-1.014044	1.690732	9.088028	-0.010132	0.016907	0.090881	1.734762	3.399905	-1.155485
13496	0	-1.016215	1.708958	9.087725	-0.010149	0.017091	0.090878	1.731152	3.419685	-1.155636
13497	0	-0.990443	1.708477	9.167394	-0.009888	0.017090	0.091675	1.722772	3.443748	-1.158167
13498	0	-1.024503	1.689588	9.154880	-0.010226	0.016896	0.091551	1.720404	3.470317	-1.156127
13499	0	-1.057824	1.678562	9.271005	-0.010559	0.016785	0.092712	1.719670	3.497060	-1.145558
13500	0	-1.073998	1.684781	9.319248	-0.010720	0.016847	0.093195	1.719172	3.524402	-1.139489
13501	0	-1.065104	1.733457	9.374639	-0.010620	0.017334	0.093750	1.718206	3.565070	-1.137663
13502	0	-1.070294	1.727180	9.398453	-0.010682	0.017274	0.093987	1.713759	3.593524	-1.138524
13503	0	-1.071508	1.732935	9.508980	-0.010681	0.017334	0.095093	1.706612	3.637206	-1.135021
13504	0	-1.083664	1.750218	9.569452	-0.010811	0.017508	0.095696	1.698485	3.671016	-1.127695
13505	0	-1.083268	1.794204	9.655475	-0.010803	0.017944	0.096558	1.693981	3.708888	-1.134456
13506	0	-1.101409	1.775660	9.734113	-0.010985	0.017756	0.097344	1.692395	3.745626	-1.136357
13507	0	-1.137648	1.751595	9.826404	-0.011353	0.017517	0.098267	1.689214	3.776596	-1.133271
13508	0	-1.148532	1.744986	9.862499	-0.011462	0.017453	0.098627	1.683499	3.806504	-1.128867
13509	0	-1.162195	1.775921	9.917953	-0.011597	0.017761	0.099182	1.679374	3.838691	-1.130027
13510	0	-1.154130	1.787894	9.972389	-0.011526	0.017879	0.099726	1.677752	3.859378	-1.130551
13511	0	-1.166776	1.782047	10.003577	-0.011658	0.017822	0.100037	1.673502	3.874209	-1.128712
13512	0	-1.162608	1.812226	10.125469	-0.011618	0.018124	0.101255	1.669748	3.887068	-1.124174
13513	0	-1.160104	1.812843	10.076836	-0.011597	0.018127	0.100769	1.668580	3.895416	-1.121610
13514	0	-1.160677	1.794316	10.064527	-0.011605	0.017945	0.100645	1.663786	3.900594	-1.113265
13515	0	-1.171261	1.819133	10.119649	-0.011719	0.018188	0.101196	1.664487	3.897205	-1.109463
13516	0	-1.175929	1.801236	10.076959	-0.011767	0.018010	0.100769	1.664408	3.891614	-1.103132
13517	0	-1.170776	1.782697	10.034224	-0.011719	0.017822	0.100342	1.667096	3.882725	-1.100099
13518	0	-1.155606	1.783456	10.064846	-0.011575	0.017831	0.100647	1.668284	3.865404	-1.107335
13519	0	-1.170220	1.794676	10.022123	-0.011719	0.017944	0.100220	1.668205	3.850283	-1.111075
13520	0	-1.166290	1.788688	9.955416	-0.011686	0.017888	0.099551	1.663817	3.827269	-1.113172
13521	0	-1.126016	1.794768	9.942922	-0.011292	0.017944	0.099426	1.664526	3.795198	-1.113427
13522	0	-1.150389	1.789354	9.870235	-0.011535	0.017889	0.098700	1.666584	3.763503	-1.113959
13523	0	-1.125803	1.776394	9.778169	-0.011292	0.017761	0.097778	1.666515	3.728404	-1.114325
13524	0	-1.124870	1.758884	9.742200	-0.011286	0.017583	0.097419	1.670208	3.688945	-1.110866
13525	0	-1.089289	1.758357	9.710959	-0.010925	0.017578	0.097107	1.673427	3.654804	-1.116479
13526	0	-1.070222	1.747193	9.583314	-0.010739	0.017467	0.095830	1.676516	3.614659	-1.120633
13527	0	-1.094983	1.727939	9.521788	-0.010986	0.017273	0.095215	1.680921	3.574946	-1.120908
13528	0	-1.087555	1.741156	9.449180	-0.010914	0.017407	0.094488	1.682560	3.532762	-1.120957
13529	0	-1.077068	1.709357	9.448546	-0.010803	0.017090	0.094482	1.683810	3.497461	-1.125989
13530	0	-1.046091	1.716263	9.278209	-0.010495	0.017158	0.092779	1.686826	3.459318	-1.125757
13531	0	-1.022133	1.721602	9.314247	-0.010254	0.017212	0.093140	1.688619	3.423429	-1.128948
13532	0	-1.028294	1.740950	9.235292	-0.010312	0.017403	0.092351	1.693997	3.391388	-1.126310
13533	0	-1.017188	1.715379	9.173763	-0.010193	0.017151	0.091736	1.694715	3.369098	-1.125083
13534	0	-1.025302	1.697048	9.082592	-0.010274	0.016973	0.090823	1.689226	3.346632	-1.120905
13535	0	-1.011468	1.709358	9.094359	-0.010132	0.017090	0.090942	1.691161	3.328866	-1.116754
13536	0	-1.039097	1.685690	9.045662	-0.010404	0.016852	0.090456	1.694149	3.316594	-1.114255
13537	0	-1.024787	1.678621	9.051554	-0.010254	0.016785	0.090515	1.693533	3.312572	-1.115100
13538	0	-1.017787	1.691219	9.106437	-0.010181	0.016910	0.091064	1.694316	3.311651	-1.115033
13539	0	-0.988666	1.690891	9.039277	-0.009888	0.016907	0.090393	1.694686	3.313851	-1.112438
13540	0	-1.001349	1.715358	9.051377	-0.010008	0.017155	0.090514	1.691014	3.324357	-1.111431
13541	0	-1.026411	1.714474	9.045411	-0.010254	0.017151	0.090454	1.681123	3.340551	-1.111985
13542	0	-1.028674	1.677164	9.161143	-0.010275	0.016771	0.091613	1.679422	3.358638	-1.112913
13543	0	-1.039348	1.696691	9.179505	-0.010376	0.016968	0.091797	1.676395	3.383627	-1.109175
13544	0	-1.024513	1.702346	9.228009	-0.010228	0.017027	0.092281	1.670143	3.407855	-1.110055
13545	0	-1.051784	1.690516	9.271045	-0.010498	0.016907	0.092712	1.666304	3.435424	-1.104859
13546	0	-1.068504	1.696123	9.349875	-0.010660	0.016964	0.093501	1.661216	3.468880	-1.104224
13547	0	-1.076614	1.702868	9.454076	-0.010742	0.017029	0.094543	1.659219	3.500974	-1.100900
13548	0	-1.069387	1.751591	9.435183	-0.010669	0.017516	0.094355	1.657131	3.534487	-1.096450
13549	0	-1.083427	1.751825	9.515007	-0.010803	0.017517	0.095154	1.656886	3.574769	-1.089881
13550	0	-1.064267	1.757709	9.630411	-0.010622	0.017580	0.096306	1.651471	3.602441	-1.089965
13551	0	-1.070696	1.757472	9.679953	-0.010681	0.017578	0.096802	1.645599	3.636024	-1.098239
13552	0	-1.094009	1.787429	9.746601	-0.010917	0.017876	0.097468	1.642107	3.666577	-1.099197
13553	0	-1.113144	1.788330	9.863022	-0.011108	0.017883	0.098633	1.640293	3.696389	-1.100601
13554	0	-1.123671	1.769772	9.874710	-0.011216	0.017699	0.098749	1.636663	3.723328	-1.095808
13555	0	-1.173731	1.751865	9.911862	-0.011719	0.017517	0.099121	1.636527	3.747913	-1.094341
13556	0	-1.158958	1.788476	9.941885	-0.011573	0.017886	0.099421	1.632966	3.770367	-1.087637
13557	0	-1.167152	1.800450	9.991310	-0.011658	0.018005	0.099915	1.629868	3.789479	-1.092306
13558	0	-1.169524	1.788196	9.948223	-0.011685	0.017881	0.099483	1.628369	3.804169	-1.083594
13559	0	-1.141801	1.806823	10.021889	-0.011414	0.018066	0.100220	1.628147	3.812669	-1.089188
13560	0	-1.160446	1.800889	10.082826	-0.011606	0.018008	0.100828	1.626457	3.814206	-1.092217
13561	0	-1.159258	1.813011	9.997558	-0.011597	0.018127	0.099976	1.626998	3.813106	-1.089135
13562	0	-1.182380	1.795251	10.009720	-0.011833	0.017949	0.100097	1.628215	3.806076	-1.089956
13563	0	-1.152228	1.776533	10.064778	-0.011536	0.017761	0.100647	1.630165	3.794603	-1.090994
13564	0	-1.173262	1.777392	9.961195	-0.011754	0.017769	0.099610	1.633035	3.773894	-1.092802
13565	0	-1.164171	1.788899	9.899988	-0.011658	0.017883	0.098999	1.636817	3.759177	-1.091804
13566	0	-1.160785	1.783830	9.875700	-0.011626	0.017833	0.098756	1.640354	3.741720	-1.094251
13567	0	-1.114400	1.801204	9.881758	-0.011169	0.018005	0.098816	1.645103	3.716207	-1.093313
13568	0	-1.127658	1.783912	9.753928	-0.011303	0.017835	0.097537	1.647254	3.689285	-1.091366
13569	0	-1.120174	1.770917	9.777999	-0.011230	0.017700	0.097778	1.654686	3.659670	-1.087289
13570	0	-1.108409	1.748209	9.650118	-0.011113	0.017473	0.096499	1.662085	3.629217	-1.087222
13571	0	-1.107854	1.733883	9.576674	-0.011108	0.017334	0.095764	1.664744	3.597587	-1.086498
13572	0	-1.089551	1.729224	9.570975	-0.010927	0.017282	0.095708	1.673214	3.563781	-1.089302
13573	0	-1.095734	1.745946	9.503446	-0.010986	0.017456	0.095032	1.674209	3.532926	-1.090034
13574	0	-1.096069	1.692225	9.418386	-0.010990	0.016913	0.094182	1.681801	3.501191	-1.090905
13575	0	-1.059468	1.709374	9.363010	-0.010620	0.017090	0.093628	1.683532	3.474103	-1.092511
13576	0	-1.054463	1.716237	9.271845	-0.010571	0.017159	0.092716	1.685282	3.446144	-1.091882
13577	0	-1.028884	1.722015	9.246964	-0.010315	0.017212	0.092468	1.692426	3.417881	-1.093984
13578	0	-1.067123	1.704555	9.204604	-0.010691	0.017045	0.092044	1.690228	3.397572	-1.096585
13579	0	-1.048167	1.703359	9.161476	-0.010498	0.017029	0.091614	1.693391	3.380966	-1.098327
13580	0	-1.045130	1.673680	9.112820	-0.010466	0.016732	0.091127	1.696380	3.366797	-1.103221
13581	0	-1.030393	1.678536	9.094350	-0.010315	0.016785	0.090942	1.694584	3.356685	-1.109101
13582	0	-1.028534	1.678828	9.112777	-0.010293	0.016786	0.091127	1.695350	3.350733	-1.108467
13583	0	-1.031034	1.684478	9.063790	-0.010315	0.016846	0.090637	1.691703	3.348545	-1.105869
13584	0	-1.048926	1.684363	9.057718	-0.010489	0.016844	0.090577	1.689079	3.351862	-1.110808
13585	0	-1.031485	1.684702	9.106422	-0.010315	0.016846	0.091064	1.688336	3.355307	-1.108455
13586	0	-1.032106	1.709100	9.112398	-0.010315	0.017092	0.091125	1.685177	3.366417	-1.100985
13587	0	-1.020630	1.727423	9.136789	-0.010193	0.017273	0.091370	1.684692	3.386512	-1.102455
13588	0	-1.059964	1.690605	9.209723	-0.010587	0.016909	0.092098	1.679432	3.405833	-1.097911
13589	0	-1.063693	1.690418	9.258887	-0.010620	0.016907	0.092590	1.674339	3.429837	-1.091806
13590	0	-1.085892	1.701965	9.319501	-0.010838	0.017023	0.093197	1.668277	3.459239	-1.093079
13591	0	-1.088782	1.709202	9.399102	-0.010864	0.017090	0.093994	1.669119	3.491045	-1.091798
13592	0	-1.080874	1.721571	9.410737	-0.010790	0.017216	0.094110	1.667168	3.517208	-1.092657
13593	0	-1.077026	1.739546	9.490641	-0.010742	0.017395	0.094910	1.666001	3.554084	-1.090729
13594	0	-1.070090	1.745783	9.544924	-0.010676	0.017456	0.095452	1.666316	3.586598	-1.085035
13595	0	-1.083126	1.775594	9.588405	-0.010803	0.017761	0.095886	1.658297	3.623095	-1.081676
13596	0	-1.118706	1.792771	9.649018	-0.011165	0.017933	0.096492	1.650342	3.652785	-1.081468
13597	0	-1.119051	1.758022	9.728724	-0.011169	0.017578	0.097290	1.650949	3.680750	-1.077933
13598	0	-1.154176	1.739623	9.776925	-0.011518	0.017399	0.097772	1.646125	3.712250	-1.074803
13599	0	-1.131323	1.782000	9.838659	-0.011292	0.017822	0.098389	1.641629	3.740696	-1.073460
13600	0	-1.153795	1.769015	9.887086	-0.011518	0.017695	0.098872	1.633636	3.766447	-1.067329
13601	0	-1.161041	1.763704	9.960815	-0.011597	0.017639	0.099609	1.629155	3.785540	-1.070885
13602	0	-1.139014	1.775936	9.972693	-0.011380	0.017756	0.099729	1.630268	3.800384	-1.072741
13603	0	-1.141954	1.770213	9.973042	-0.011414	0.017700	0.099731	1.630197	3.810714	-1.071550
13604	0	-1.118718	1.819433	10.009365	-0.011182	0.018191	0.100095	1.631289	3.820313	-1.068138
13605	0	-1.153223	1.818890	10.034211	-0.011536	0.018188	0.100342	1.629314	3.820023	-1.064829
13606	0	-1.139786	1.813048	10.040331	-0.011407	0.018127	0.100403	1.630127	3.813448	-1.071392
13607	0	-1.164568	1.788513	10.046494	-0.011658	0.017883	0.100464	1.629506	3.803521	-1.070291
13608	0	-1.162513	1.782696	10.028336	-0.011634	0.017825	0.100283	1.629014	3.797236	-1.063451
13609	0	-1.176055	1.746040	10.028226	-0.011780	0.017456	0.100281	1.631102	3.779161	-1.071580
13610	0	-1.147581	1.795579	9.979637	-0.011497	0.017953	0.099794	1.631571	3.758151	-1.066410
13611	0	-1.157404	1.782974	9.887826	-0.011597	0.017822	0.098877	1.637265	3.735895	-1.070153
13612	0	-1.115521	1.778105	9.808787	-0.011186	0.017776	0.098085	1.640591	3.704450	-1.071518
13613	0	-1.126067	1.770511	9.790306	-0.011292	0.017700	0.097900	1.643197	3.672500	-1.071329
13614	0	-1.138268	1.789820	9.766364	-0.011414	0.017893	0.097661	1.646331	3.640411	-1.073278
13615	0	-1.101137	1.776897	9.674341	-0.011047	0.017761	0.096741	1.652283	3.602014	-1.066242
13616	0	-1.112628	1.753625	9.583316	-0.011160	0.017532	0.095830	1.653725	3.566039	-1.068149
13617	0	-1.107310	1.745947	9.601176	-0.011108	0.017456	0.096008	1.654584	3.528115	-1.070028
13618	0	-1.106823	1.721911	9.473667	-0.011100	0.017218	0.094733	1.653198	3.494095	-1.077098
13619	0	-1.077504	1.746380	9.454524	-0.010803	0.017456	0.094543	1.659503	3.464054	-1.081355
13620	0	-1.077781	1.710753	9.381704	-0.010809	0.017105	0.093814	1.659354	3.430168	-1.075269
13621	0	-1.041066	1.734312	9.375124	-0.010437	0.017334	0.093750	1.667452	3.402077	-1.080564
13622	0	-1.042235	1.716995	9.283875	-0.010447	0.017168	0.092836	1.666807	3.376286	-1.087244
13623	0	-1.041363	1.727311	9.216570	-0.010437	0.017273	0.092163	1.664054	3.351271	-1.088693
13624	0	-1.042739	1.703003	9.204827	-0.010451	0.017029	0.092046	1.662658	3.325514	-1.085120
13625	0	-1.047780	1.691100	9.131013	-0.010498	0.016907	0.091309	1.665098	3.304116	-1.085186
13626	0	-1.038553	1.685411	9.064123	-0.010397	0.016853	0.090640	1.663452	3.293462	-1.084799
13627	0	-1.036579	1.672979	9.088138	-0.010376	0.016724	0.090881	1.668553	3.284427	-1.084985
13628	0	-1.040880	1.668161	9.081986	-0.010417	0.016674	0.090820	1.675481	3.277856	-1.086164
13629	0	-1.037541	1.684571	9.143073	-0.010376	0.016846	0.091431	1.673111	3.280728	-1.087286
13630	0	-1.025071	1.672289	9.112570	-0.010253	0.016723	0.091125	1.670987	3.281504	-1.077211
13631	0	-1.019970	1.690492	9.124713	-0.010193	0.016907	0.091248	1.666520	3.293510	-1.071962
13632	0	-1.039448	1.708710	9.185533	-0.010390	0.017086	0.091856	1.665608	3.302234	-1.069359
13633	0	-1.020556	1.709440	9.179462	-0.010193	0.017090	0.091797	1.669228	3.321390	-1.066758
13634	0	-1.035190	1.691201	9.221870	-0.010341	0.016915	0.092219	1.663058	3.338657	-1.055641
13635	0	-1.045948	1.715021	9.240481	-0.010437	0.017151	0.092407	1.660422	3.369619	-1.058345
13636	0	-1.062814	1.696333	9.282655	-0.010605	0.016966	0.092829	1.655510	3.401471	-1.056222
13637	0	-1.094611	1.690500	9.386996	-0.010925	0.016907	0.093872	1.651529	3.430087	-1.058663
13638	0	-1.068587	1.738528	9.447606	-0.010662	0.017391	0.094478	1.642593	3.462040	-1.055668
13639	0	-1.034033	1.733472	9.521196	-0.010315	0.017334	0.095215	1.641696	3.495677	-1.052565
13640	0	-1.070179	1.763969	9.526590	-0.010672	0.017640	0.095269	1.639548	3.534942	-1.047585
13641	0	-1.107112	1.770201	9.649353	-0.011047	0.017700	0.096497	1.639862	3.566302	-1.051227
13642	0	-1.081195	1.745187	9.673285	-0.010790	0.017459	0.096734	1.629785	3.595560	-1.041464
13643	0	-1.107020	1.763742	9.759294	-0.011047	0.017639	0.097595	1.625935	3.625508	-1.039193
13644	0	-1.123710	1.788015	9.825932	-0.011216	0.017879	0.098262	1.624804	3.653129	-1.039991
13645	0	-1.143254	1.745327	9.869215	-0.011414	0.017456	0.098694	1.619650	3.678410	-1.038069
13646	0	-1.165101	1.781515	9.911563	-0.011635	0.017817	0.099117	1.616059	3.700412	-1.041198
13647	0	-1.130801	1.776440	9.991212	-0.011292	0.017761	0.099915	1.617688	3.722634	-1.041176
13648	0	-1.121287	1.831709	9.966341	-0.011203	0.018316	0.099665	1.616483	3.737597	-1.039116
13649	0	-1.142322	1.818860	9.973032	-0.011414	0.018188	0.099731	1.614468	3.752075	-1.041196
13650	0	-1.155989	1.812798	10.003317	-0.011556	0.018127	0.100034	1.612794	3.760424	-1.045359
13651	0	-1.141072	1.788539	10.034175	-0.011414	0.017883	0.100342	1.612758	3.760781	-1.040941
13652	0	-1.134246	1.794847	10.070749	-0.011347	0.017948	0.100707	1.610725	3.759426	-1.035727
13653	0	-1.146314	1.782806	10.046415	-0.011475	0.017822	0.100464	1.614655	3.750144	-1.037318
13654	0	-1.162179	1.777647	9.954901	-0.011635	0.017772	0.099548	1.617472	3.738915	-1.037944
13655	0	-1.139682	1.763811	9.961148	-0.011414	0.017639	0.099609	1.613500	3.723519	-1.042195
13656	0	-1.123817	1.782348	9.973678	-0.011258	0.017819	0.099735	1.615302	3.704554	-1.048913
13657	0	-1.145062	1.794610	9.851321	-0.011475	0.017944	0.098511	1.614407	3.680677	-1.050949
13658	0	-1.134209	1.782828	9.766332	-0.011367	0.017825	0.097661	1.615104	3.655701	-1.054999
13659	0	-1.120348	1.788962	9.796336	-0.011230	0.017883	0.097961	1.619462	3.628235	-1.056666
13660	0	-1.120434	1.753312	9.729709	-0.011238	0.017529	0.097294	1.620612	3.592640	-1.060142
13661	0	-1.083499	1.727952	9.613249	-0.010864	0.017273	0.096130	1.625388	3.561869	-1.057551
13662	0	-1.120191	1.704447	9.619831	-0.011233	0.017041	0.096195	1.626144	3.528598	-1.058321
13663	0	-1.095512	1.721711	9.607197	-0.010986	0.017212	0.096069	1.629237	3.495514	-1.056721
13664	0	-1.077504	1.710531	9.485554	-0.010803	0.017099	0.094853	1.633359	3.465569	-1.053900
13665	0	-1.058864	1.727525	9.491277	-0.010620	0.017273	0.094910	1.633020	3.431760	-1.055859
13666	0	-1.028909	1.722150	9.381843	-0.010314	0.017216	0.093817	1.637074	3.405444	-1.059610
13667	0	-1.016548	1.733749	9.295889	-0.010193	0.017334	0.092957	1.638357	3.375827	-1.062260
13668	0	-1.054290	1.703952	9.284110	-0.010566	0.017035	0.092839	1.640397	3.351658	-1.064333
13669	0	-1.060158	1.672278	9.228744	-0.010620	0.016724	0.092285	1.636526	3.332589	-1.066625
13670	0	-1.038107	1.690965	9.155790	-0.010401	0.016905	0.091557	1.639706	3.311914	-1.061816
13671	0	-1.042367	1.685405	9.149168	-0.010437	0.016846	0.091492	1.647427	3.299073	-1.059970
13672	0	-1.021324	1.711019	9.149153	-0.010227	0.017106	0.091491	1.649853	3.285478	-1.070366
13673	0	-1.018496	1.697285	9.149164	-0.010193	0.016968	0.091492	1.653645	3.279322	-1.067028
13674	0	-1.011293	1.722364	9.149074	-0.010117	0.017221	0.091491	1.653922	3.278415	-1.072903
13675	0	-1.031464	1.715038	9.149183	-0.010315	0.017151	0.091492	1.650936	3.281617	-1.080423
13676	0	-1.013290	1.727039	9.136963	-0.010132	0.017271	0.091370	1.647771	3.286513	-1.088264
13677	0	-1.050376	1.702556	9.204096	-0.010498	0.017029	0.092041	1.641519	3.297113	-1.086535
13678	0	-1.033636	1.701699	9.210093	-0.010326	0.017022	0.092101	1.633023	3.312909	-1.085022
13679	0	-1.038516	1.703148	9.264985	-0.010376	0.017029	0.092651	1.634181	3.327679	-1.081389
13680	0	-1.052818	1.672838	9.295148	-0.010517	0.016728	0.092953	1.632105	3.344653	-1.082035
13681	0	-1.063687	1.733195	9.338226	-0.010620	0.017334	0.093384	1.627660	3.368468	-1.084486
13682	0	-1.043014	1.745063	9.331674	-0.010409	0.017451	0.093319	1.625071	3.397137	-1.073471
13683	0	-1.082608	1.696281	9.435863	-0.010803	0.016968	0.094360	1.617279	3.428033	-1.070049
13684	0	-1.093030	1.701967	9.429291	-0.010910	0.017018	0.094296	1.617041	3.455887	-1.070219
13685	0	-1.101012	1.745638	9.570033	-0.010986	0.017456	0.095703	1.615587	3.487565	-1.071750
13686	0	-1.117638	1.733128	9.600071	-0.011156	0.017334	0.096003	1.610488	3.515037	-1.070121
13687	0	-1.100682	1.745625	9.594488	-0.010986	0.017456	0.095947	1.608882	3.542696	-1.069379
13688	0	-1.080666	1.776289	9.709936	-0.010784	0.017761	0.097102	1.609002	3.572434	-1.063173
13689	0	-1.118808	1.733161	9.820386	-0.011169	0.017334	0.098206	1.604352	3.597426	-1.063510
13690	0	-1.134360	1.763116	9.838366	-0.011330	0.017633	0.098385	1.599676	3.617023	-1.063486
13691	0	-1.136323	1.745564	9.863166	-0.011353	0.017456	0.098633	1.597105	3.632840	-1.061458
13692	0	-1.126591	1.776440	9.838352	-0.011252	0.017760	0.098386	1.599816	3.651946	-1.062210
13693	0	-1.117653	1.794685	9.899777	-0.011169	0.017944	0.098999	1.600527	3.663630	-1.063688
13694	0	-1.125107	1.788681	9.881257	-0.011245	0.017888	0.098813	1.596853	3.674416	-1.063724
13695	0	-1.147413	1.782381	9.960915	-0.011475	0.017822	0.099609	1.596298	3.677441	-1.065525
13696	0	-1.152953	1.800971	9.960875	-0.011535	0.018008	0.099608	1.595503	3.675221	-1.060995
13697	0	-1.177348	1.769918	9.893892	-0.011780	0.017700	0.098938	1.591869	3.671584	-1.061442
13698	0	-1.144920	1.770506	10.003770	-0.011462	0.017697	0.100038	1.597987	3.660558	-1.062921
13699	0	-1.158086	1.757937	9.948893	-0.011597	0.017578	0.099487	1.596716	3.646193	-1.059117
13700	0	-1.161142	1.782470	9.985801	-0.011626	0.017824	0.099856	1.594586	3.633082	-1.064213
13701	0	-1.133406	1.758673	9.887754	-0.011353	0.017578	0.098877	1.601722	3.615614	-1.065573
13702	0	-1.123509	1.784112	9.863559	-0.011255	0.017838	0.098634	1.601972	3.596144	-1.068220
13703	0	-1.127064	1.813255	9.790185	-0.011292	0.018127	0.097900	1.605083	3.575743	-1.070170
13704	0	-1.104172	1.771463	9.759914	-0.011067	0.017710	0.097597	1.607854	3.549705	-1.069717
13705	0	-1.114655	1.770078	9.729256	-0.011169	0.017700	0.097290	1.605644	3.526797	-1.073016
13706	0	-1.127821	1.715700	9.662595	-0.011308	0.017152	0.096623	1.608688	3.495968	-1.079305
13707	0	-1.132368	1.733424	9.595063	-0.011353	0.017334	0.095947	1.605945	3.465679	-1.085223
13708	0	-1.126246	1.739509	9.577374	-0.011295	0.017395	0.095770	1.602874	3.430626	-1.081440
13709	0	-1.107991	1.715981	9.472828	-0.011108	0.017151	0.094727	1.610563	3.400371	-1.080427
13710	0	-1.071815	1.710858	9.418311	-0.010747	0.017107	0.094180	1.609431	3.369506	-1.079961
13711	0	-1.053189	1.709696	9.424004	-0.010559	0.017090	0.094238	1.615073	3.340583	-1.077680
13712	0	-1.060457	1.728823	9.332789	-0.010628	0.017286	0.093326	1.614529	3.316217	-1.081904
13713	0	-1.029438	1.715340	9.301939	-0.010315	0.017151	0.093018	1.614767	3.294947	-1.085303
13714	0	-1.025667	1.691439	9.216745	-0.010275	0.016912	0.092166	1.615534	3.276305	-1.086211
13715	0	-1.042090	1.678795	9.192017	-0.010437	0.016785	0.091919	1.616886	3.260162	-1.083762
13716	0	-1.038856	1.673185	9.198325	-0.010405	0.016729	0.091982	1.617265	3.244125	-1.083949
13717	0	-1.036428	1.660906	9.161374	-0.010376	0.016602	0.091614	1.623968	3.233368	-1.086561
13718	0	-1.059058	1.662140	9.173465	-0.010597	0.016616	0.091735	1.628346	3.228830	-1.092005
13719	0	-1.055772	1.684738	9.112534	-0.010559	0.016846	0.091125	1.628075	3.230768	-1.091435
13720	0	-1.043717	1.709173	9.149069	-0.010435	0.017093	0.091491	1.624571	3.236942	-1.090493
13721	0	-1.019342	1.727187	9.149184	-0.010193	0.017273	0.091492	1.620897	3.241249	-1.091447
13722	0	-1.044794	1.684243	9.173489	-0.010439	0.016843	0.091736	1.618250	3.255975	-1.091176
13723	0	-1.050687	1.666197	9.289462	-0.010498	0.016663	0.092896	1.615360	3.270303	-1.085891
13724	0	-1.058912	1.696658	9.228175	-0.010577	0.016966	0.092283	1.614195	3.288503	-1.083964
13725	0	-1.051199	1.684639	9.246655	-0.010498	0.016846	0.092468	1.613011	3.309181	-1.089592
13726	0	-1.060575	1.696991	9.307253	-0.010588	0.016969	0.093075	1.612546	3.334712	-1.090801
13727	0	-1.081969	1.696614	9.350425	-0.010803	0.016968	0.093506	1.608614	3.358210	-1.085795
13728	0	-1.055358	1.739317	9.490303	-0.010531	0.017391	0.094906	1.609118	3.388193	-1.079699
13729	0	-1.082251	1.745111	9.478631	-0.010803	0.017456	0.094788	1.601291	3.414769	-1.077781
13730	0	-1.104884	1.732087	9.575908	-0.011025	0.017323	0.095761	1.596388	3.445967	-1.077261
13731	0	-1.113003	1.751483	9.600621	-0.011108	0.017517	0.096008	1.591882	3.475021	-1.079020
13732	0	-1.123213	1.769049	9.655157	-0.011213	0.017695	0.096553	1.584141	3.500658	-1.081657
13733	0	-1.137582	1.751537	9.722659	-0.011353	0.017517	0.097229	1.580320	3.531333	-1.082164
13734	0	-1.142005	1.738992	9.734315	-0.011399	0.017391	0.097345	1.576962	3.559076	-1.080340
13735	0	-1.161207	1.763909	9.826480	-0.011597	0.017639	0.098267	1.574889	3.580418	-1.076627
13736	0	-1.152070	1.751632	9.850519	-0.011506	0.017516	0.098507	1.573111	3.600806	-1.075238
13737	0	-1.124402	1.776052	9.850932	-0.011230	0.017761	0.098511	1.570286	3.619965	-1.070494
13738	0	-1.163349	1.788367	9.911579	-0.011624	0.017881	0.099117	1.570776	3.634056	-1.069611
13739	0	-1.147957	1.800817	9.881483	-0.011475	0.018005	0.098816	1.571762	3.643394	-1.070416
13740	0	-1.124246	1.807475	9.978880	-0.011241	0.018071	0.099790	1.573533	3.648757	-1.069447
13741	0	-1.147533	1.782882	9.973019	-0.011475	0.017822	0.099731	1.578707	3.653238	-1.067650
13742	0	-1.141054	1.783337	9.918007	-0.011415	0.017835	0.099179	1.574720	3.651314	-1.071262
13743	0	-1.207891	1.776358	9.930452	-0.012085	0.017761	0.099304	1.574947	3.648056	-1.061044
13744	0	-1.157386	1.807442	9.942683	-0.011585	0.018070	0.099426	1.577149	3.638835	-1.060893
13745	0	-1.152262	1.751862	9.942751	-0.011536	0.017517	0.099426	1.576276	3.627710	-1.055228
13746	0	-1.130904	1.776553	9.900270	-0.011327	0.017764	0.099001	1.575173	3.611172	-1.060792
13747	0	-1.157611	1.782598	9.869559	-0.011597	0.017822	0.098694	1.576667	3.591322	-1.054803
13748	0	-1.122854	1.789432	9.906463	-0.011250	0.017890	0.099063	1.578777	3.570040	-1.061566
13749	0	-1.133060	1.782382	9.820782	-0.011353	0.017822	0.098206	1.577740	3.548517	-1.061217
13750	0	-1.134337	1.752919	9.753951	-0.011371	0.017520	0.097538	1.585571	3.520641	-1.058144
13751	0	-1.144379	1.764629	9.710928	-0.011475	0.017639	0.097107	1.590882	3.488523	-1.057577
13752	0	-1.114256	1.747666	9.564783	-0.011170	0.017469	0.095646	1.596525	3.459410	-1.060884
13753	0	-1.108113	1.764834	9.607080	-0.011108	0.017639	0.096069	1.604424	3.431120	-1.060214
13754	0	-1.096330	1.741576	9.558685	-0.010993	0.017413	0.095584	1.604526	3.399758	-1.053142
13755	0	-1.095938	1.703092	9.466827	-0.010986	0.017029	0.094666	1.604097	3.371322	-1.048242
13756	0	-1.066314	1.728463	9.430555	-0.010689	0.017277	0.094304	1.610662	3.344364	-1.052595
13757	0	-1.077980	1.733776	9.350786	-0.010803	0.017334	0.093506	1.612356	3.319828	-1.057282
13758	0	-1.073423	1.704272	9.314471	-0.010756	0.017035	0.093143	1.618338	3.296586	-1.054679
13759	0	-1.072168	1.703128	9.289743	-0.010742	0.017029	0.092896	1.618548	3.275381	-1.049495
13760	0	-1.056361	1.685350	9.192314	-0.010580	0.016850	0.091922	1.619577	3.258899	-1.051652
13761	0	-1.060349	1.672982	9.216388	-0.010620	0.016724	0.092163	1.624511	3.242244	-1.050305
13762	0	-1.057357	1.679945	9.204287	-0.010587	0.016796	0.092042	1.625981	3.229838	-1.052878
13763	0	-1.073242	1.678821	9.167530	-0.010742	0.016785	0.091675	1.627803	3.221546	-1.053376
13764	0	-1.035224	1.697923	9.155238	-0.010357	0.016974	0.091553	1.631338	3.219498	-1.049133
13765	0	-1.031223	1.721016	9.173647	-0.010315	0.017212	0.091736	1.626762	3.219875	-1.045021
13766	0	-1.043241	1.726861	9.204205	-0.010432	0.017269	0.092042	1.623802	3.223793	-1.036133
13767	0	-1.044128	1.703055	9.136882	-0.010437	0.017029	0.091370	1.623765	3.232763	-1.039364
13768	0	-1.051102	1.703164	9.173343	-0.010507	0.017032	0.091734	1.621529	3.241863	-1.037238
[truncated: 501 more rows]
