# Supplementary material for: Properties of traditional bamboo carrying poles have implications for user interactions
Source: PLoS One. 2018 May 10;13(5):e0196208. doi: 10.1371/journal.pone.0196208 (PMC5945030; doi:10.1371/journal.pone.0196208)
Supplement: S1 Text — (ZIP) [file pone.0196208.s005.zip › ResTest_PoleC_L4Load1.txt]

// Start Time: Unknown
// Update Rate: 100.0Hz
// Filter Profile: human (34.3)
// Firmware Version: 2.1.4
PacketCounter	SampleTimeFine	Acc_X	Acc_Y	Acc_Z	VelInc_X	VelInc_Y	VelInc_Z	Roll	Pitch	Yaw	Latitude	Longitude	Altitude	Vel_X	Vel_Y	Vel_Z
19131	0	3.088709	1.240982	12.114288	0.030945	0.012146	0.121155	3.988156	-8.239706	2.542072
19132	0	3.153545	0.687873	12.122331	0.031626	0.006570	0.121217	4.272369	-8.155278	2.544732
19133	0	3.180664	-0.090968	12.173701	0.031921	-0.001221	0.121704	4.556802	-8.045432	2.545369
19134	0	3.209581	-0.352300	11.988054	0.032247	-0.003782	0.119832	4.796328	-7.899307	2.550524
19135	0	2.832459	-2.430215	8.986699	0.028442	-0.024475	0.089783	5.008779	-7.746736	2.577167
19136	0	2.949105	1.662008	9.051109	0.029599	0.016644	0.090471	4.979242	-7.607708	2.633993
19137	0	3.410596	2.902896	12.745235	0.034302	0.029114	0.127380	4.901658	-7.430149	2.664617
19138	0	2.890476	3.826275	11.680319	0.029124	0.038175	0.116777	4.982484	-7.222674	2.669679
19139	0	2.852492	-1.336380	11.602923	0.028748	-0.013428	0.115967	5.040009	-6.995928	2.663697
19140	0	2.718340	-2.726448	11.031901	0.027418	-0.027345	0.110241	5.117469	-6.751251	2.692551
19141	0	2.337964	0.125855	10.655916	0.023621	0.001221	0.106506	5.153093	-6.495272	2.737405
19142	0	2.264419	1.252768	11.440238	0.022922	0.012471	0.114353	5.204102	-6.219910	2.780582
19143	0	2.124911	2.928985	9.439697	0.021484	0.029236	0.094360	5.263999	-5.938635	2.812175
19144	0	2.239675	-0.065262	9.080719	0.022623	-0.000690	0.090751	5.305064	-5.654206	2.841760
19145	0	2.375165	0.677558	9.502552	0.023987	0.006714	0.094971	5.373582	-5.372695	2.871575
19146	0	2.404987	0.342047	9.105570	0.024269	0.003413	0.090998	5.378538	-5.098672	2.904340
19147	0	2.323889	0.303314	8.403811	0.023438	0.002991	0.083984	5.431044	-4.829505	2.933887
19148	0	2.316507	-0.323010	8.293131	0.023352	-0.003274	0.082877	5.486493	-4.572485	2.962015
19149	0	2.211538	-0.270260	7.603785	0.022278	-0.002747	0.075989	5.548821	-4.330223	3.000006
19150	0	2.128342	0.743618	7.141082	0.021423	0.007406	0.071372	5.593576	-4.107911	3.034110
19151	0	1.982506	1.137528	7.772862	0.019958	0.011353	0.077698	5.624532	-3.913030	3.065220
19152	0	1.629369	1.027034	7.380178	0.016409	0.010236	0.073781	5.674928	-3.736197	3.081888
19153	0	1.413183	0.666760	6.776629	0.014221	0.006653	0.067749	5.697654	-3.586363	3.097088
19154	0	1.335724	0.473523	6.858960	0.013430	0.004729	0.068576	5.706200	-3.466596	3.115267
19155	0	1.209377	0.567887	6.891767	0.012146	0.005676	0.068909	5.709510	-3.380417	3.124599
19156	0	1.261852	0.635629	6.783431	0.012653	0.006352	0.067828	5.715324	-3.322126	3.132405
19157	0	1.432865	0.568341	6.750739	0.014343	0.005676	0.067505	5.727155	-3.297783	3.139521
19158	0	1.559566	0.484163	6.726499	0.015595	0.004835	0.067266	5.738241	-3.298410	3.142849
19159	0	1.613157	0.536961	6.499803	0.016113	0.005371	0.065002	5.736414	-3.330616	3.143805
19160	0	1.759308	0.572748	6.626392	0.017554	0.005733	0.066274	5.727575	-3.397385	3.141713
19161	0	1.867464	0.658494	6.681774	0.018616	0.006592	0.066833	5.717699	-3.497677	3.133789
19162	0	1.899485	0.467346	6.855095	0.018919	0.004685	0.068571	5.700059	-3.623631	3.122156
19163	0	1.846768	0.437554	7.126542	0.018372	0.004395	0.071289	5.672042	-3.776892	3.104183
19164	0	1.812930	0.524261	7.213273	0.018017	0.005271	0.072159	5.630291	-3.954153	3.085677
19165	0	1.734599	0.485236	7.663191	0.017212	0.004883	0.076660	5.588221	-4.153220	3.066223
19166	0	1.697147	0.545704	7.864987	0.016815	0.005491	0.078681	5.542303	-4.379414	3.046987
19167	0	1.726213	0.583017	8.248580	0.017090	0.005859	0.082520	5.505571	-4.616996	3.023070
19168	0	1.825126	0.808235	8.607494	0.018060	0.008117	0.086112	5.464090	-4.869890	2.999095
19169	0	1.893922	0.764855	8.919455	0.018738	0.007690	0.089233	5.414796	-5.126518	2.972198
19170	0	2.133399	0.477795	9.266534	0.021118	0.004822	0.092712	5.365553	-5.391627	2.945343
19171	0	2.354901	0.322464	9.572333	0.023329	0.003270	0.095776	5.316140	-5.653440	2.915832
19172	0	2.576083	0.290749	9.866769	0.025530	0.002953	0.098726	5.269379	-5.920393	2.891541
19173	0	2.799970	0.537873	10.266297	0.027771	0.005432	0.102722	5.215701	-6.174343	2.871607
19174	0	2.920184	0.599824	10.602027	0.028975	0.006054	0.106079	5.161103	-6.417365	2.847737
19175	0	2.945678	0.410272	10.889012	0.029236	0.004150	0.108948	5.116138	-6.648622	2.826056
19176	0	2.885450	0.303820	11.165168	0.028651	0.003076	0.111703	5.082112	-6.855922	2.803072
19177	0	2.826886	0.355385	11.476137	0.028076	0.003601	0.114807	5.039321	-7.047818	2.790341
19178	0	2.785626	0.511263	11.705774	0.027676	0.005152	0.117099	5.004838	-7.223960	2.777606
19179	0	2.749813	0.545638	12.051102	0.027344	0.005493	0.120544	4.973002	-7.370151	2.766665
19180	0	2.698348	0.552331	12.124576	0.026861	0.005541	0.121272	4.958637	-7.485408	2.759985
19181	0	2.719141	0.645038	12.272243	0.027100	0.006470	0.122742	4.942371	-7.570584	2.750843
19182	0	2.813128	0.665615	12.305650	0.028077	0.006675	0.123068	4.926138	-7.620994	2.750407
19183	0	2.919976	0.578728	12.383497	0.029175	0.005798	0.123840	4.916384	-7.644573	2.756989
19184	0	3.049370	0.455284	12.413624	0.030506	0.004555	0.124133	4.914367	-7.632942	2.754977
19185	0	3.126558	0.244876	12.275314	0.031311	0.002441	0.122742	4.920295	-7.591261	2.764661
19186	0	3.193845	0.210853	12.247879	0.032014	0.002090	0.122459	4.936398	-7.521373	2.775162
19187	0	3.212090	0.369130	12.124300	0.032227	0.003662	0.121216	4.961477	-7.422133	2.786042
19188	0	3.114587	0.447847	11.989980	0.031285	0.004452	0.119864	4.983949	-7.289657	2.799593
19189	0	3.017214	0.498096	11.710584	0.030334	0.004944	0.117065	5.016576	-7.131848	2.817039
19190	0	2.860674	0.511686	11.498958	0.028794	0.005077	0.114944	5.051795	-6.946274	2.838844
19191	0	2.671538	0.541096	11.296096	0.026917	0.005371	0.112915	5.087851	-6.743447	2.858958
19192	0	2.459632	0.505527	11.023758	0.024812	0.005009	0.110191	5.131562	-6.521211	2.886397
19193	0	2.363984	0.493339	10.685929	0.023865	0.004883	0.106812	5.180815	-6.281754	2.914323
19194	0	2.302626	0.570445	10.286188	0.023249	0.005651	0.102815	5.234727	-6.035754	2.942023
19195	0	2.278874	0.542306	9.929153	0.023010	0.005371	0.099243	5.289536	-5.782085	2.972786
19196	0	2.316366	0.509678	9.572927	0.023376	0.005044	0.095680	5.347513	-5.529239	3.002196
19197	0	2.366137	0.511566	9.190784	0.023865	0.005066	0.091858	5.404298	-5.277552	3.031004
19198	0	2.345868	0.446866	8.877336	0.023655	0.004429	0.088723	5.450752	-5.026102	3.060564
19199	0	2.294822	0.388714	8.513102	0.023132	0.003845	0.085083	5.502224	-4.780055	3.088640
19200	0	2.218569	0.377848	8.216748	0.022349	0.003742	0.082125	5.548676	-4.553822	3.119214
19201	0	2.084309	0.412469	8.023834	0.020996	0.004089	0.080200	5.594860	-4.336878	3.143052
19202	0	1.934717	0.498198	7.743243	0.019480	0.004951	0.077401	5.637885	-4.142429	3.167781
19203	0	1.752122	0.521747	7.503783	0.017639	0.005188	0.075012	5.679614	-3.963855	3.188301
19204	0	1.614615	0.624480	7.343052	0.016248	0.006222	0.073410	5.713203	-3.807137	3.214901
19205	0	1.468986	0.667292	7.179204	0.014771	0.006653	0.071777	5.743353	-3.680002	3.238341
19206	0	1.381326	0.707487	7.089967	0.013879	0.007058	0.070889	5.768720	-3.575280	3.255114
19207	0	1.362677	0.654139	6.964896	0.013672	0.006531	0.069641	5.785079	-3.502026	3.268754
19208	0	1.410324	0.613034	6.831999	0.014132	0.006124	0.068315	5.795780	-3.453699	3.279895
19209	0	1.512540	0.592498	6.787322	0.015137	0.005920	0.067871	5.803175	-3.435024	3.285811
19210	0	1.597566	0.532084	6.714057	0.015968	0.005319	0.067142	5.807093	-3.447742	3.288159
19211	0	1.668743	0.524903	6.688834	0.016663	0.005249	0.066895	5.808088	-3.490483	3.291650
19212	0	1.742508	0.493813	6.742014	0.017384	0.004943	0.067430	5.800868	-3.560559	3.283855
19213	0	1.812592	0.481542	6.932085	0.018066	0.004822	0.069336	5.791557	-3.658191	3.271813
19214	0	1.796015	0.503885	7.032395	0.017881	0.005053	0.070343	5.771756	-3.786019	3.265376
19215	0	1.761759	0.547792	7.248659	0.017517	0.005493	0.072510	5.750163	-3.943822	3.250372
19216	0	1.704781	0.574464	7.445389	0.016930	0.005767	0.074479	5.718898	-4.124464	3.233704
19217	0	1.691656	0.608147	7.681612	0.016785	0.006104	0.076843	5.689108	-4.319875	3.216279
19218	0	1.703100	0.658195	7.980964	0.016875	0.006606	0.079841	5.657847	-4.541817	3.194257
19219	0	1.799139	0.668734	8.260716	0.017822	0.006714	0.082642	5.624614	-4.774416	3.165100
19220	0	1.902189	0.589543	8.478825	0.018841	0.005926	0.084826	5.587316	-5.017653	3.144148
19221	0	2.070751	0.533955	8.863965	0.020508	0.005371	0.088684	5.551033	-5.274188	3.119407
19222	0	2.253330	0.514301	9.177420	0.022326	0.005183	0.091823	5.505815	-5.532120	3.095957
19223	0	2.450511	0.526498	9.491854	0.024292	0.005310	0.094971	5.456607	-5.787810	3.071274
19224	0	2.611469	0.517658	9.785471	0.025891	0.005217	0.097912	5.415147	-6.047982	3.048216
19225	0	2.726861	0.453429	10.217480	0.027039	0.004578	0.102234	5.371892	-6.304537	3.023572
19226	0	2.773446	0.432529	10.498751	0.027512	0.004366	0.105044	5.332474	-6.546283	2.997598
19227	0	2.799217	0.410755	10.797685	0.027771	0.004150	0.108032	5.291977	-6.779914	2.976419
19228	0	2.800213	0.432526	11.068015	0.027797	0.004368	0.110730	5.252433	-6.991662	2.958176
19229	0	2.747450	0.545838	11.348087	0.027283	0.005493	0.113525	5.221216	-7.184311	2.939631
19230	0	2.729799	0.642720	11.590140	0.027125	0.006459	0.115940	5.192947	-7.354163	2.924839
19231	0	2.725225	0.656364	11.880213	0.027100	0.006592	0.118835	5.168651	-7.500736	2.912482
19232	0	2.753921	0.608334	12.032607	0.027409	0.006107	0.120355	5.148151	-7.624768	2.904095
19233	0	2.823050	0.565861	12.156124	0.028137	0.005676	0.121582	5.133120	-7.712377	2.895988
19234	0	2.930976	0.544630	12.231555	0.029241	0.005457	0.122332	5.124221	-7.777290	2.894324
19235	0	3.013090	0.499953	12.224365	0.030090	0.005005	0.122253	5.119682	-7.815370	2.892031
19236	0	3.090883	0.462760	12.253634	0.030904	0.004627	0.122538	5.119766	-7.820390	2.894174
19237	0	3.170552	0.464940	12.226151	0.031738	0.004639	0.122253	5.128655	-7.790150	2.898973
19238	0	3.179237	0.394115	12.210256	0.031856	0.003927	0.122087	5.139889	-7.731237	2.904115
19239	0	3.134215	0.392215	12.093375	0.031433	0.003906	0.120911	5.152636	-7.646030	2.916727
19240	0	3.052275	0.481637	12.006926	0.030642	0.004792	0.120040	5.172700	-7.533885	2.933512
19241	0	2.926830	0.497290	11.862740	0.029419	0.004944	0.118591	5.197034	-7.389216	2.946262
19242	0	2.791493	0.607001	11.607430	0.028087	0.006038	0.116035	5.224744	-7.220920	2.964123
19243	0	2.661021	0.601211	11.350614	0.026794	0.005981	0.113464	5.251320	-7.036360	2.984567
19244	0	2.562061	0.583382	11.133192	0.025823	0.005796	0.111287	5.284959	-6.830079	3.008535
19245	0	2.505975	0.541114	10.832296	0.025269	0.005371	0.108276	5.322266	-6.611211	3.037780
19246	0	2.465908	0.530938	10.389986	0.024868	0.005264	0.103852	5.366657	-6.382569	3.063650
19247	0	2.486853	0.528953	10.143080	0.025085	0.005249	0.101379	5.406978	-6.139540	3.092903
19248	0	2.482361	0.530467	9.744505	0.025035	0.005265	0.097393	5.447905	-5.893169	3.122552
19249	0	2.450620	0.522867	9.398674	0.024719	0.005188	0.093933	5.491682	-5.635368	3.149421
19250	0	2.435430	0.493597	9.085720	0.024551	0.004900	0.090806	5.531647	-5.388768	3.176684
19251	0	2.349194	0.479608	8.806168	0.023682	0.004761	0.088013	5.572447	-5.144065	3.206086
19252	0	2.222507	0.461595	8.479384	0.022401	0.004584	0.084749	5.610060	-4.908273	3.230218
19253	0	2.065395	0.466591	8.231398	0.020813	0.004639	0.082275	5.643673	-4.688974	3.258141
19254	0	1.883336	0.532842	7.993610	0.018978	0.005301	0.079904	5.678260	-4.483469	3.284017
19255	0	1.787996	0.618693	7.772497	0.018005	0.006165	0.077698	5.707830	-4.300599	3.310357
19256	0	1.679011	0.683948	7.642870	0.016904	0.006818	0.076406	5.737068	-4.131872	3.332883
19257	0	1.553203	0.679050	7.387074	0.015625	0.006775	0.073853	5.758647	-3.989379	3.355231
19258	0	1.530219	0.620754	7.311059	0.015380	0.006195	0.073095	5.775944	-3.869107	3.374651
19259	0	1.538054	0.605381	7.154547	0.015442	0.006042	0.071533	5.791976	-3.771947	3.386135
19260	0	1.564028	0.601219	7.101803	0.015686	0.006003	0.071009	5.804570	-3.699162	3.397616
19261	0	1.614565	0.568322	7.007441	0.016174	0.005676	0.070068	5.814632	-3.653064	3.404910
19262	0	1.677879	0.532305	6.977794	0.016788	0.005323	0.069776	5.813456	-3.637742	3.410332
19263	0	1.691503	0.488006	6.908996	0.016907	0.004883	0.069092	5.808769	-3.651882	3.412469
19264	0	1.713358	0.518019	6.895924	0.017106	0.005182	0.068966	5.805702	-3.697850	3.412760
19265	0	1.713424	0.524014	7.005818	0.017090	0.005249	0.070068	5.791679	-3.770130	3.404054
19266	0	1.693382	0.583055	7.192746	0.016875	0.005840	0.071940	5.777035	-3.863004	3.395098
19267	0	1.643345	0.596733	7.365367	0.016357	0.005981	0.073669	5.756275	-3.980593	3.381996
19268	0	1.642343	0.599652	7.471699	0.016328	0.006013	0.074737	5.732924	-4.126467	3.370179
19269	0	1.640694	0.620239	7.657743	0.016296	0.006226	0.076599	5.700273	-4.290840	3.352938
19270	0	1.713811	0.602507	7.896993	0.017013	0.006055	0.078995	5.659463	-4.471726	3.332677
19271	0	1.826791	0.632086	8.133057	0.018127	0.006348	0.081360	5.624644	-4.668713	3.318829
19272	0	1.931166	0.589582	8.443717	0.019151	0.005925	0.084472	5.587986	-4.885883	3.298186
19273	0	2.067419	0.497389	8.705966	0.020508	0.005005	0.087097	5.550675	-5.104013	3.280657
19274	0	2.201028	0.496290	8.984336	0.021828	0.005001	0.089886	5.505874	-5.335742	3.258995
19275	0	2.381374	0.514715	9.290960	0.023621	0.005188	0.092957	5.459864	-5.573022	3.240235
19276	0	2.489422	0.518715	9.634860	0.024693	0.005225	0.096398	5.419038	-5.812100	3.222671
19277	0	2.565199	0.471733	9.943798	0.025452	0.004761	0.099487	5.373141	-6.041891	3.200406
19278	0	2.618562	0.486975	10.275707	0.025988	0.004914	0.102805	5.327381	-6.261571	3.177287
19279	0	2.601693	0.447426	10.499426	0.025818	0.004517	0.105042	5.284945	-6.477838	3.155156
19280	0	2.599126	0.505560	10.795604	0.025800	0.005100	0.108000	5.241195	-6.680705	3.141251
19281	0	2.606087	0.533203	11.000539	0.025879	0.005371	0.110046	5.203728	-6.869874	3.128167
19282	0	2.586296	0.574467	11.237151	0.025702	0.005779	0.112407	5.171062	-7.033847	3.111536
19283	0	2.657508	0.576624	11.501908	0.026428	0.005798	0.115051	5.141324	-7.179788	3.098877
19284	0	2.703243	0.576885	11.593415	0.026907	0.005795	0.115962	5.117674	-7.303803	3.091827
19285	0	2.781537	0.522511	11.746885	0.027710	0.005249	0.117493	5.095677	-7.406448	3.081833
19286	0	2.872757	0.529783	11.870841	0.028655	0.005322	0.118725	5.072654	-7.476637	3.077413
19287	0	2.953396	0.475156	11.894450	0.029480	0.004761	0.118958	5.063923	-7.528811	3.072590
19288	0	3.028031	0.473780	11.910774	0.030259	0.004742	0.119113	5.059616	-7.549569	3.071211
19289	0	3.026673	0.433040	11.956968	0.030273	0.004333	0.119568	5.055583	-7.544153	3.078470
19290	0	3.004072	0.415351	11.945745	0.030077	0.004144	0.119449	5.063048	-7.510082	3.082863
19291	0	2.953677	0.447131	11.879008	0.029602	0.004456	0.118774	5.075681	-7.448323	3.094257
19292	0	2.859336	0.480733	11.796961	0.028679	0.004791	0.117949	5.088296	-7.365927	3.099281
19293	0	2.778032	0.533365	11.672505	0.027893	0.005310	0.116699	5.107840	-7.256675	3.114565
19294	0	2.692989	0.592813	11.427629	0.027061	0.005905	0.114246	5.126886	-7.126106	3.129545
19295	0	2.621813	0.564178	11.203320	0.026367	0.005615	0.112000	5.149633	-6.975656	3.154093
19296	0	2.542007	0.539478	10.935633	0.025588	0.005362	0.109319	5.179485	-6.801030	3.169361
19297	0	2.515865	0.522176	10.758248	0.025330	0.005188	0.107544	5.210390	-6.620612	3.188200
19298	0	2.530146	0.534992	10.394159	0.025487	0.005314	0.103898	5.244510	-6.417678	3.205558
19299	0	2.484377	0.485978	10.093398	0.025024	0.004822	0.100891	5.282183	-6.214742	3.231343
19300	0	2.485733	0.505065	9.815276	0.025039	0.005017	0.098108	5.315489	-6.004839	3.252296
19301	0	2.435871	0.473598	9.507563	0.024536	0.004700	0.095032	5.353669	-5.793231	3.278641
19302	0	2.377757	0.437706	9.180352	0.023949	0.004342	0.091761	5.391777	-5.581801	3.303029
19303	0	2.272334	0.442555	8.878598	0.022888	0.004395	0.088745	5.426249	-5.370973	3.324563
19304	0	2.137343	0.491056	8.727052	0.021526	0.004882	0.087234	5.458984	-5.172518	3.349991
19305	0	2.018297	0.564170	8.450491	0.020325	0.005615	0.084473	5.489976	-4.982359	3.370510
19306	0	1.919222	0.611509	8.218088	0.019317	0.006093	0.082153	5.516253	-4.810754	3.388063
19307	0	1.814071	0.612421	7.985722	0.018250	0.006104	0.079834	5.541903	-4.656638	3.408528
19308	0	1.714589	0.567527	7.818868	0.017242	0.005655	0.078169	5.567185	-4.516721	3.421418
19309	0	1.731101	0.617789	7.643403	0.017395	0.006165	0.076416	5.583800	-4.392581	3.439502
19310	0	1.667187	0.559401	7.524392	0.016741	0.005580	0.075230	5.601917	-4.289053	3.450770
19311	0	1.709731	0.550439	7.453541	0.017151	0.005493	0.074524	5.616587	-4.208407	3.467890
19312	0	1.731351	0.515640	7.382226	0.017349	0.005149	0.073814	5.626047	-4.154370	3.479832
19313	0	1.755783	0.549766	7.257538	0.017578	0.005493	0.072571	5.631039	-4.123278	3.484036
19314	0	1.777648	0.531743	7.190927	0.017781	0.005319	0.071908	5.627649	-4.116558	3.488367
19315	0	1.752561	0.536803	7.201964	0.017517	0.005371	0.072021	5.621842	-4.131047	3.493659
19316	0	1.725276	0.529719	7.164599	0.017228	0.005303	0.071651	5.610933	-4.170769	3.488366
19317	0	1.743654	0.548592	7.335495	0.017395	0.005493	0.073364	5.599078	-4.235884	3.482711
19318	0	1.741466	0.570990	7.473649	0.017357	0.005722	0.074749	5.580312	-4.324521	3.473672
19319	0	1.710544	0.596804	7.542319	0.017029	0.005981	0.075439	5.560111	-4.440691	3.459994
19320	0	1.721185	0.612077	7.709684	0.017124	0.006137	0.077115	5.536541	-4.570612	3.444188
19321	0	1.768063	0.571016	7.883650	0.017578	0.005737	0.078857	5.498264	-4.719449	3.434061
19322	0	1.827480	0.565764	8.092430	0.018154	0.005681	0.080950	5.466643	-4.890265	3.425467
19323	0	1.966719	0.559056	8.401539	0.019531	0.005615	0.084045	5.434757	-5.075475	3.412897
19324	0	2.068640	0.547558	8.578041	0.020541	0.005503	0.085814	5.400254	-5.268756	3.391618
19325	0	2.206881	0.473002	8.876891	0.021912	0.004761	0.088806	5.362705	-5.471145	3.371640
19326	0	2.307416	0.453802	9.125080	0.022905	0.004575	0.091291	5.319188	-5.682883	3.354859
19327	0	2.391447	0.478071	9.346424	0.023743	0.004822	0.093506	5.271614	-5.893309	3.338926
19328	0	2.501174	0.475665	9.685359	0.024831	0.004797	0.096898	5.226598	-6.106984	3.319866
19329	0	2.496059	0.465851	9.950528	0.024780	0.004700	0.099548	5.181592	-6.314148	3.298718
19330	0	2.507985	0.494013	10.222971	0.024906	0.004981	0.102270	5.137929	-6.508549	3.280471
19331	0	2.580671	0.483635	10.530689	0.025635	0.004883	0.105347	5.089523	-6.695391	3.262284
19332	0	2.578899	0.511758	10.748708	0.025620	0.005154	0.107526	5.052855	-6.876004	3.246395
19333	0	2.609738	0.509409	11.025494	0.025940	0.005127	0.110291	5.020104	-7.039955	3.236011
19334	0	2.633984	0.527208	11.152980	0.026197	0.005304	0.111562	4.988011	-7.186326	3.221830
19335	0	2.703953	0.534440	11.392479	0.026917	0.005371	0.113953	4.961679	-7.310103	3.207451
19336	0	2.781328	0.516044	11.508864	0.027710	0.005188	0.115112	4.934436	-7.413894	3.206282
19337	0	2.839715	0.522412	11.619332	0.028320	0.005249	0.116211	4.909484	-7.490306	3.200894
19338	0	2.880014	0.443952	11.680895	0.028748	0.004456	0.116821	4.892685	-7.542370	3.193268
19339	0	2.939258	0.395807	11.791160	0.029358	0.003967	0.117920	4.882209	-7.577098	3.193646
19340	0	2.960751	0.420905	11.865106	0.029602	0.004211	0.118652	4.877677	-7.583366	3.193834
19341	0	2.939551	0.476007	11.810889	0.029419	0.004761	0.118103	4.874219	-7.561955	3.199365
19342	0	2.903711	0.468605	11.835638	0.029083	0.004681	0.118345	4.876091	-7.518634	3.205497
19343	0	2.867502	0.483049	11.714389	0.028748	0.004822	0.117126	4.880657	-7.449140	3.213430
19344	0	2.813878	0.509922	11.602343	0.028237	0.005083	0.116000	4.892000	-7.353402	3.224157
19345	0	2.734711	0.514964	11.483447	0.027466	0.005127	0.114807	4.909539	-7.237065	3.241998
19346	0	2.648432	0.537643	11.318160	0.026621	0.005354	0.113151	4.926851	-7.101023	3.260896
19347	0	2.615865	0.558529	11.081220	0.026306	0.005554	0.110779	4.953080	-6.950335	3.273475
19348	0	2.584630	0.540653	10.856435	0.026017	0.005370	0.108525	4.984993	-6.772184	3.292011
19349	0	2.576145	0.504020	10.593794	0.025940	0.005005	0.105896	5.016423	-6.581208	3.308700
19350	0	2.535423	0.474409	10.303042	0.025532	0.004706	0.102988	5.051491	-6.386047	3.327849
19351	0	2.508501	0.474121	10.075200	0.025269	0.004700	0.100708	5.091531	-6.179680	3.347993
19352	0	2.485707	0.463236	9.729988	0.025036	0.004596	0.097256	5.127551	-5.971602	3.367142
19353	0	2.387285	0.461613	9.428095	0.024048	0.004578	0.094238	5.167159	-5.761387	3.386053
19354	0	2.280310	0.469147	9.216331	0.022973	0.004652	0.092123	5.209248	-5.552897	3.409054
19355	0	2.187678	0.498018	8.908700	0.022034	0.004944	0.089050	5.249086	-5.353601	3.426559
19356	0	2.072726	0.535020	8.646778	0.020874	0.005319	0.086434	5.284282	-5.161653	3.443729
19357	0	1.957259	0.564745	8.438149	0.019714	0.005615	0.084351	5.321571	-4.971880	3.463363
19358	0	1.851424	0.570705	8.290966	0.018642	0.005678	0.082883	5.355332	-4.797329	3.481788
19359	0	1.770912	0.582211	8.022356	0.017822	0.005798	0.080200	5.383435	-4.638161	3.496401
19360	0	1.756424	0.574482	7.813014	0.017662	0.005722	0.078110	5.411352	-4.497238	3.514378
19361	0	1.731153	0.569142	7.704407	0.017395	0.005676	0.077026	5.428885	-4.375487	3.531983
19362	0	1.740669	0.584010	7.597759	0.017474	0.005828	0.075963	5.442621	-4.275936	3.546598
19363	0	1.728189	0.556838	7.484010	0.017334	0.005554	0.074829	5.460066	-4.198477	3.563078
19364	0	1.725392	0.534905	7.394359	0.017292	0.005338	0.073936	5.473237	-4.141144	3.568467
19365	0	1.713106	0.519499	7.367355	0.017151	0.005188	0.073669	5.480240	-4.111869	3.571486
19366	0	1.710260	0.569405	7.319036	0.017111	0.005690	0.073189	5.483774	-4.100642	3.576837
19367	0	1.691882	0.543461	7.293403	0.016907	0.005432	0.072937	5.484700	-4.121071	3.578651
19368	0	1.671187	0.574088	7.268045	0.016686	0.005742	0.072686	5.480132	-4.162391	3.577346
19369	0	1.676536	0.567172	7.280570	0.016724	0.005676	0.072815	5.470577	-4.228999	3.571274
19370	0	1.643705	0.553473	7.394486	0.016381	0.005545	0.073956	5.453177	-4.316260	3.563307
19371	0	1.673393	0.578634	7.548564	0.016663	0.005798	0.075500	5.433283	-4.425205	3.553352
19372	0	1.719933	0.582129	7.728303	0.017114	0.005835	0.077301	5.412150	-4.552744	3.541483
19373	0	1.779959	0.553623	7.871423	0.017700	0.005554	0.078735	5.384965	-4.697937	3.528717
19374	0	1.863063	0.561927	8.098467	0.018515	0.005639	0.081010	5.356222	-4.862433	3.513173
19375	0	1.941428	0.559751	8.279622	0.019287	0.005615	0.082825	5.331213	-5.038936	3.499748
19376	0	2.052796	0.522778	8.517227	0.020386	0.005249	0.085205	5.302337	-5.230459	3.480007
19377	0	2.142353	0.486154	8.766385	0.021270	0.004886	0.087700	5.270732	-5.431588	3.459202
19378	0	2.218233	0.496466	9.075838	0.022019	0.004992	0.090796	5.235823	-5.637702	3.441126
19379	0	2.293356	0.497002	9.334473	0.022766	0.005005	0.093384	5.193357	-5.843564	3.421712
19380	0	2.340640	0.459121	9.607087	0.023232	0.004627	0.096111	5.150817	-6.051555	3.404182
19381	0	2.392036	0.497211	9.889689	0.023743	0.005005	0.098938	5.113041	-6.257757	3.383971
19382	0	2.428337	0.557822	10.125579	0.024106	0.005609	0.101296	5.078721	-6.458752	3.362878
19383	0	2.458678	0.515850	10.396473	0.024414	0.005188	0.104004	5.046097	-6.650002	3.350020
19384	0	2.536506	0.540295	10.657057	0.025195	0.005432	0.106609	5.014471	-6.833822	3.340351
19385	0	2.591594	0.540699	10.817864	0.025757	0.005432	0.108215	4.987169	-7.002915	3.322422
19386	0	2.646951	0.547828	11.091492	0.026327	0.005502	0.110948	4.961834	-7.151054	3.311583
19387	0	2.698584	0.553360	11.294604	0.026855	0.005554	0.112976	4.939486	-7.284442	3.301860
19388	0	2.778112	0.537303	11.349741	0.027667	0.005390	0.113524	4.920375	-7.401023	3.295641
19389	0	2.823008	0.517247	11.496818	0.028137	0.005188	0.114990	4.902616	-7.495276	3.293825
19390	0	2.845453	0.459305	11.614971	0.028385	0.004607	0.116166	4.885828	-7.565370	3.291200
19391	0	2.879379	0.462889	11.662717	0.028748	0.004639	0.116638	4.872816	-7.612317	3.287454
19392	0	2.879370	0.479833	11.716115	0.028779	0.004802	0.117165	4.865317	-7.628572	3.288893
19393	0	2.868923	0.513199	11.700351	0.028687	0.005127	0.117004	4.865664	-7.633256	3.293073
19394	0	2.842092	0.539326	11.706931	0.028447	0.005381	0.117064	4.872706	-7.609489	3.294982
19395	0	2.796398	0.544312	11.640583	0.028015	0.005432	0.116394	4.877736	-7.561383	3.302413
19396	0	2.758927	0.546728	11.631318	0.027669	0.005454	0.116295	4.884360	-7.485232	3.311234
19397	0	2.706635	0.526767	11.434037	0.027161	0.005249	0.114319	4.896209	-7.393340	3.323623
19398	0	2.699097	0.518854	11.279907	0.027097	0.005163	0.112775	4.914707	-7.288362	3.333911
19399	0	2.666123	0.503082	11.068776	0.026794	0.005005	0.110657	4.933725	-7.153225	3.350047
19400	0	2.633150	0.520971	10.824835	0.026473	0.005177	0.108215	4.959641	-7.006569	3.369907
19401	0	2.609189	0.528029	10.617640	0.026245	0.005249	0.106140	4.984874	-6.844174	3.386649
19402	0	2.547302	0.515418	10.417484	0.025639	0.005127	0.104136	5.006065	-6.665085	3.401840
19403	0	2.535043	0.522210	10.105232	0.025513	0.005188	0.101013	5.035893	-6.484477	3.424262
19404	0	2.460245	0.504276	9.887085	0.024768	0.005010	0.098831	5.065072	-6.295672	3.436580
19405	0	2.388144	0.516196	9.690215	0.024048	0.005127	0.096863	5.097340	-6.102299	3.456094
19406	0	2.277884	0.510408	9.343409	0.022933	0.005072	0.093398	5.128139	-5.916581	3.472957
19407	0	2.218819	0.527931	9.109958	0.022339	0.005249	0.091064	5.157221	-5.730301	3.485731
19408	0	2.099188	0.558250	8.853659	0.021130	0.005551	0.088506	5.188624	-5.555147	3.493111
19409	0	2.037393	0.582436	8.578458	0.020508	0.005798	0.085754	5.214539	-5.379431	3.500961
19410	0	1.957392	0.580722	8.400880	0.019696	0.005788	0.083982	5.232593	-5.215842	3.510451
19411	0	1.905653	0.587918	8.242124	0.019165	0.005859	0.082397	5.251907	-5.068047	3.517082
19412	0	1.885723	0.591943	8.106077	0.018951	0.005898	0.081040	5.274883	-4.937990	3.521991
19413	0	1.828908	0.562453	7.918105	0.018372	0.005615	0.079163	5.280943	-4.821684	3.532861
19414	0	1.820132	0.552464	7.817622	0.018270	0.005511	0.078161	5.293327	-4.724772	3.541818
19415	0	1.837695	0.556672	7.734390	0.018433	0.005554	0.077332	5.304716	-4.645084	3.546245
19416	0	1.791626	0.528262	7.681463	0.017956	0.005273	0.076806	5.312598	-4.588930	3.553672
19417	0	1.779555	0.531522	7.562849	0.017822	0.005310	0.075623	5.314186	-4.551235	3.562498
19418	0	1.769678	0.593333	7.533116	0.017708	0.005930	0.075329	5.313233	-4.536870	3.565268
19419	0	1.727687	0.573909	7.519428	0.017273	0.005737	0.075195	5.310103	-4.545073	3.564192
19420	0	1.717374	0.610453	7.500601	0.017159	0.006106	0.075009	5.301766	-4.570494	3.562057
19421	0	1.706162	0.585587	7.555440	0.017029	0.005859	0.075562	5.291433	-4.622434	3.561887
19422	0	1.707972	0.565983	7.681958	0.017035	0.005669	0.076829	5.273579	-4.691894	3.559180
19423	0	1.752031	0.633743	7.774518	0.017456	0.006348	0.077759	5.254083	-4.788326	3.551282
19424	0	1.802774	0.612799	7.948448	0.017953	0.006144	0.079500	5.227529	-4.897893	3.543288
19425	0	1.864263	0.572045	8.103571	0.018555	0.005737	0.081055	5.199956	-5.024067	3.536647
19426	0	1.938661	0.550015	8.233420	0.019282	0.005519	0.082357	5.170269	-5.170652	3.522659
19427	0	2.019285	0.577728	8.456946	0.020081	0.005798	0.084595	5.138358	-5.324311	3.509694
19428	0	2.116562	0.542282	8.683251	0.021043	0.005449	0.086861	5.100243	-5.487726	3.493223
19429	0	2.173819	0.541128	8.859214	0.021606	0.005432	0.088623	5.070050	-5.659511	3.476312
19430	0	2.219680	0.524212	9.066407	0.022058	0.005267	0.090696	5.035553	-5.836084	3.464619
19431	0	2.248458	0.551997	9.347300	0.022339	0.005554	0.093506	4.990855	-6.016344	3.451288
19432	0	2.308837	0.557233	9.523551	0.022941	0.005606	0.095269	4.947785	-6.195488	3.432805
19433	0	2.328497	0.565012	9.798787	0.023132	0.005676	0.098022	4.914147	-6.375716	3.419509
19434	0	2.384379	0.528267	10.145818	0.023692	0.005316	0.101492	4.873683	-6.548990	3.409708
19435	0	2.425474	0.528097	10.305569	0.024109	0.005310	0.103088	4.837951	-6.712982	3.396280
19436	0	2.478926	0.521841	10.506557	0.024650	0.005250	0.105097	4.799967	-6.867155	3.382854
19437	0	2.534238	0.497773	10.696406	0.025208	0.005005	0.106995	4.767048	-7.013588	3.370227
19438	0	2.609426	0.528592	10.873436	0.025970	0.005316	0.108763	4.731576	-7.147375	3.363552
19439	0	2.666121	0.516561	11.038694	0.026550	0.005188	0.110413	4.703839	-7.264698	3.354765
19440	0	2.710800	0.536534	11.101053	0.027018	0.005386	0.111032	4.677208	-7.360564	3.352019
19441	0	2.754343	0.540866	11.259205	0.027466	0.005432	0.112610	4.648109	-7.442146	3.349891
19442	0	2.773798	0.493938	11.341553	0.027683	0.004957	0.113428	4.624280	-7.500048	3.347772
19443	0	2.768172	0.474882	11.412829	0.027649	0.004761	0.114136	4.605891	-7.535888	3.350107
19444	0	2.735997	0.460722	11.472837	0.027349	0.004614	0.114731	4.592257	-7.550105	3.349948
19445	0	2.727304	0.512970	11.468724	0.027283	0.005127	0.114685	4.587397	-7.543394	3.353239
19446	0	2.717584	0.549961	11.432895	0.027203	0.005498	0.114323	4.581121	-7.519608	3.357796
19447	0	2.698863	0.562057	11.439142	0.027039	0.005615	0.114380	4.577927	-7.473124	3.369148
19448	0	2.686484	0.532967	11.289419	0.026939	0.005320	0.112877	4.579064	-7.400989	3.382644
19449	0	2.664507	0.556826	11.140963	0.026733	0.005554	0.111389	4.584020	-7.313785	3.393788
19450	0	2.638851	0.547411	11.011201	0.026498	0.005460	0.110086	4.589002	-7.203705	3.409910
19451	0	2.575570	0.532772	10.854897	0.025879	0.005310	0.108521	4.597299	-7.077150	3.417478
19452	0	2.581227	0.494087	10.647193	0.025942	0.004917	0.106441	4.612124	-6.941159	3.426887
19453	0	2.549538	0.472238	10.470834	0.025635	0.004700	0.104675	4.626100	-6.792685	3.444481
19454	0	2.472470	0.495459	10.208877	0.024875	0.004927	0.102054	4.646096	-6.628133	3.457045
19455	0	2.426535	0.552028	9.946121	0.024414	0.005493	0.099426	4.666021	-6.460889	3.472740
19456	0	2.373283	0.538698	9.757595	0.023878	0.005363	0.097542	4.683368	-6.294112	3.480140
19457	0	2.298654	0.563871	9.518778	0.023132	0.005615	0.095154	4.700194	-6.122534	3.488799
19458	0	2.203522	0.550457	9.262633	0.022177	0.005477	0.092594	4.722874	-5.951540	3.496200
19459	0	2.129124	0.515337	9.048382	0.021423	0.005127	0.090454	4.744886	-5.788105	3.499009
19460	0	2.036925	0.538405	8.779175	0.020495	0.005361	0.087764	4.764085	-5.627207	3.495416
19461	0	2.008861	0.539484	8.626785	0.020203	0.005371	0.086243	4.784535	-5.479792	3.500997
19462	0	1.932465	0.506664	8.436149	0.019430	0.005051	0.084338	4.795371	-5.340325	3.497398
19463	0	1.919128	0.544999	8.223562	0.019287	0.005432	0.082214	4.809492	-5.210746	3.495327
19464	0	1.896099	0.554355	8.025957	0.019039	0.005527	0.080242	4.821929	-5.102955	3.489104
19465	0	1.860607	0.556847	7.911723	0.018677	0.005554	0.079102	4.832111	-5.004197	3.482555
19466	0	1.835772	0.565485	7.822904	0.018414	0.005643	0.078217	4.839462	-4.924609	3.477646
19467	0	1.814770	0.525879	7.721841	0.018188	0.005249	0.077209	4.844502	-4.868015	3.482728
19468	0	1.771175	0.564285	7.692741	0.017740	0.005634	0.076921	4.847846	-4.829238	3.487488
19469	0	1.762224	0.543893	7.654150	0.017639	0.005432	0.076538	4.848620	-4.807197	3.483195
19470	0	1.760188	0.562656	7.575214	0.017605	0.005629	0.075751	4.836913	-4.806205	3.486151
19471	0	1.740670	0.542580	7.604758	0.017395	0.005432	0.076050	4.819205	-4.827305	3.490907
19472	0	1.701597	0.553672	7.628384	0.016991	0.005541	0.076289	4.804653	-4.868359	3.484977
19473	0	1.731077	0.590871	7.659149	0.017273	0.005920	0.076599	4.779297	-4.927942	3.480782
19474	0	1.783067	0.594769	7.730362	0.017776	0.005958	0.077315	4.757086	-5.011265	3.477472
19475	0	1.807264	0.572360	7.914827	0.018005	0.005737	0.079163	4.730144	-5.111790	3.476477
19476	0	1.877116	0.551019	7.960215	0.018689	0.005526	0.079620	4.701003	-5.232640	3.467640
19477	0	1.937815	0.547535	8.115629	0.019287	0.005493	0.081177	4.669127	-5.364027	3.458809
19478	0	1.981991	0.531003	8.306504	0.019717	0.005334	0.083088	4.629694	-5.508388	3.447467
19479	0	2.050343	0.516027	8.542276	0.020386	0.005188	0.085449	4.586296	-5.668925	3.434455
19480	0	2.118001	0.492516	8.743981	0.021053	0.004948	0.087469	4.550692	-5.837918	3.425013
19481	0	2.143508	0.516029	8.963038	0.021301	0.005188	0.089661	4.509213	-6.011779	3.412937
19482	0	2.226405	0.528525	9.182392	0.022124	0.005314	0.091856	4.467557	-6.189146	3.403643
19483	0	2.285555	0.552345	9.395952	0.022705	0.005554	0.093994	4.424255	-6.375562	3.393136
19484	0	2.334440	0.545488	9.639230	0.023196	0.005490	0.096426	4.376184	-6.554490	3.379130
19485	0	2.370854	0.497428	9.933137	0.023560	0.005005	0.099365	4.334681	-6.729312	3.367265
19486	0	2.413794	0.502843	10.079593	0.023987	0.005066	0.100830	4.285972	-6.904129	3.355597
19487	0	2.468076	0.484791	10.317764	0.024536	0.004883	0.103210	4.240837	-7.068036	3.348360
19488	0	2.541088	0.491177	10.537503	0.025269	0.004944	0.105408	4.199357	-7.225980	3.339533
19489	0	2.585713	0.476441	10.706421	0.025725	0.004790	0.107095	4.164627	-7.370273	3.329976
19490	0	2.630592	0.457761	10.918962	0.026185	0.004601	0.109218	4.132224	-7.500466	3.321745
19491	0	2.690262	0.522652	11.050947	0.026794	0.005249	0.110535	4.101223	-7.616113	3.317538
19492	0	2.740363	0.517979	11.162295	0.027318	0.005203	0.111643	4.069046	-7.708005	3.322467
19493	0	2.753580	0.492547	11.222732	0.027466	0.004944	0.112244	4.041727	-7.783163	3.321881
19494	0	2.753655	0.483258	11.354105	0.027485	0.004845	0.113553	4.020441	-7.838881	3.317766
19495	0	2.780071	0.475156	11.376266	0.027771	0.004761	0.113770	4.001594	-7.872824	3.321869
19496	0	2.741081	0.473818	11.399761	0.027403	0.004742	0.113999	3.987897	-7.884974	3.328429
19497	0	2.751939	0.469808	11.432071	0.027527	0.004700	0.114319	3.975750	-7.881368	3.329171
19498	0	2.747804	0.482128	11.426861	0.027512	0.004818	0.114261	3.967928	-7.851975	3.337405
19499	0	2.747548	0.525942	11.372044	0.027527	0.005249	0.113708	3.966793	-7.804210	3.340999
19500	0	2.698174	0.516109	11.240645	0.027059	0.005147	0.112389	3.968936	-7.730464	3.354897
19501	0	2.707052	0.501794	11.159359	0.027161	0.005005	0.111572	3.969864	-7.641926	3.355252
19502	0	2.675382	0.480637	10.999133	0.026860	0.004786	0.109966	3.978574	-7.535124	3.357576
19503	0	2.642880	0.485022	10.812178	0.026550	0.004822	0.108093	3.995234	-7.410761	3.366837
19504	0	2.605614	0.490555	10.714260	0.026187	0.004878	0.107112	4.010954	-7.275416	3.374175
19505	0	2.543553	0.502599	10.385376	0.025574	0.005005	0.103821	4.020485	-7.127726	3.386755
19506	0	2.492757	0.486673	10.213441	0.025069	0.004832	0.102101	4.044957	-6.973496	3.398067
19507	0	2.469354	0.521620	9.964468	0.024841	0.005188	0.099609	4.063017	-6.808037	3.401135
19508	0	2.367222	0.533464	9.757491	0.023819	0.005303	0.097541	4.085347	-6.640530	3.410489
19509	0	2.298990	0.527542	9.518690	0.023132	0.005249	0.095154	4.102805	-6.473792	3.414142
19510	0	2.222379	0.508850	9.354036	0.022364	0.005056	0.093509	4.127781	-6.307421	3.421546
19511	0	2.195577	0.527793	9.115744	0.022095	0.005249	0.091125	4.149606	-6.137432	3.418721
19512	0	2.121090	0.520893	8.877443	0.021336	0.005182	0.088746	4.169845	-5.981313	3.417214
19513	0	2.039182	0.515370	8.645166	0.020508	0.005127	0.086426	4.191140	-5.832282	3.414202
19514	0	1.986498	0.526148	8.534078	0.019974	0.005240	0.085317	4.205419	-5.690827	3.406316
19515	0	1.955670	0.532865	8.327354	0.019653	0.005310	0.083252	4.217178	-5.562351	3.392105
19516	0	1.950044	0.511973	8.166622	0.019586	0.005102	0.081647	4.228294	-5.447446	3.384892
19517	0	1.884385	0.538843	8.040025	0.018921	0.005371	0.080383	4.239457	-5.342076	3.368633
19518	0	1.864904	0.517362	7.939193	0.018707	0.005160	0.079379	4.245524	-5.262387	3.353802
19519	0	1.850906	0.568652	7.819611	0.018555	0.005676	0.078186	4.247720	-5.199876	3.339202
19520	0	1.830608	0.539656	7.748081	0.018342	0.005391	0.077473	4.243446	-5.151242	3.334808
19521	0	1.779789	0.561960	7.709272	0.017822	0.005615	0.077087	4.237809	-5.119452	3.330825
19522	0	1.770175	0.544309	7.667298	0.017713	0.005441	0.076671	4.229509	-5.107631	3.329709
19523	0	1.733698	0.567696	7.629321	0.017334	0.005676	0.076294	4.218797	-5.116263	3.322965
19524	0	1.741634	0.524823	7.689898	0.017401	0.005250	0.076902	4.204897	-5.143760	3.321219
19525	0	1.766925	0.542761	7.726395	0.017639	0.005432	0.077271	4.187315	-5.192655	3.321967
19526	0	1.792534	0.560130	7.779595	0.017882	0.005606	0.077806	4.170169	-5.260157	3.320878
19527	0	1.837109	0.548253	8.006500	0.018311	0.005493	0.080078	4.144688	-5.350889	3.319948
19528	0	1.862286	0.539897	8.064661	0.018554	0.005410	0.080662	4.118471	-5.452991	3.312608
19529	0	1.930676	0.541506	8.170820	0.019226	0.005432	0.081726	4.084664	-5.570021	3.305595
19530	0	1.948236	0.531957	8.295080	0.019389	0.005336	0.082972	4.052413	-5.702497	3.293705
19531	0	2.030793	0.565638	8.499823	0.020203	0.005676	0.085022	4.016106	-5.848193	3.282894
19532	0	2.083919	0.537388	8.720513	0.020723	0.005391	0.087232	3.983977	-6.004138	3.269471
19533	0	2.129991	0.516440	8.890079	0.021179	0.005188	0.088928	3.944349	-6.163574	3.259107
19534	0	2.167490	0.511846	9.104038	0.021548	0.005139	0.091069	3.908802	-6.326926	3.250148
19535	0	2.204694	0.528484	9.365867	0.021912	0.005310	0.093689	3.868749	-6.496229	3.236109
19536	0	2.281256	0.553540	9.548710	0.022676	0.005563	0.095518	3.826684	-6.664365	3.221400
19537	0	2.314462	0.540433	9.750396	0.023010	0.005432	0.097534	3.784759	-6.826251	3.211769
19538	0	2.360286	0.504186	9.921123	0.023466	0.005070	0.099242	3.743244	-6.988029	3.198266
19539	0	2.436306	0.516556	10.128785	0.024231	0.005188	0.101318	3.708315	-7.141626	3.191466
19540	0	2.481258	0.463199	10.403363	0.024685	0.004653	0.104063	3.675410	-7.286628	3.187741
19541	0	2.539140	0.455939	10.544006	0.025269	0.004578	0.105469	3.645582	-7.424326	3.180709
19542	0	2.593629	0.501079	10.745849	0.025824	0.005028	0.107485	3.617198	-7.548626	3.172019
19543	0	2.597572	0.486407	10.855928	0.025879	0.004883	0.108582	3.586825	-7.655308	3.170862
19544	0	2.633628	0.532062	10.912752	0.026257	0.005333	0.109146	3.562861	-7.743360	3.166290
19545	0	2.656500	0.542081	11.057810	0.026489	0.005432	0.110596	3.539940	-7.826347	3.167271
19546	0	2.705971	0.534709	11.127916	0.027007	0.005348	0.111292	3.526988	-7.885039	3.166352
19547	0	2.688368	0.487343	11.119965	0.026855	0.004883	0.111206	3.505213	-7.918848	3.169693
19548	0	2.680810	0.541722	11.161532	0.026790	0.005413	0.111620	3.496944	-7.942192	3.164656
19549	0	2.703730	0.525271	11.279310	0.027039	0.005249	0.112793	3.487758	-7.945582	3.167289
19550	0	2.676840	0.526598	11.182147	0.026792	0.005256	0.111816	3.484829	-7.926585	3.169648
19551	0	2.657782	0.501469	11.200703	0.026611	0.005005	0.112000	3.481224	-7.896917	3.168894
19552	0	2.661172	0.479016	11.111102	0.026667	0.004780	0.111098	3.477806	-7.845262	3.177698
19553	0	2.660087	0.532801	10.945257	0.026672	0.005310	0.109436	3.482073	-7.775313	3.185887
19554	0	2.625707	0.493893	10.857383	0.026347	0.004918	0.108553	3.489121	-7.685185	3.194533
19555	0	2.602119	0.545650	10.744538	0.026123	0.005432	0.107422	3.499846	-7.581480	3.199540
19556	0	2.544364	0.495674	10.529648	0.025557	0.004930	0.105270	3.513850	-7.463585	3.201794
19557	0	2.466118	0.521515	10.274947	0.024780	0.005188	0.102722	3.528397	-7.336026	3.212386
19558	0	2.442337	0.532745	10.170488	0.024545	0.005302	0.101677	3.540805	-7.204338	3.217234
19559	0	2.398586	0.497330	9.969865	0.024109	0.004944	0.099670	3.558681	-7.068019	3.222419
19560	0	2.349756	0.502845	9.725264	0.023624	0.005001	0.097223	3.574899	-6.923768	3.230656
19561	0	2.251586	0.528122	9.567061	0.022644	0.005249	0.095642	3.597236	-6.775474	3.233842
19562	0	2.245711	0.595005	9.285728	0.022578	0.005921	0.092830	3.616490	-6.631126	3.232630
19563	0	2.203918	0.570301	9.139618	0.022156	0.005676	0.091370	3.634005	-6.490154	3.232674
19564	0	2.138744	0.575171	8.906649	0.021501	0.005728	0.089041	3.648804	-6.349677	3.227552
19565	0	2.089467	0.539682	8.724203	0.020996	0.005371	0.087219	3.666852	-6.221740	3.223582
19566	0	2.033688	0.549894	8.545332	0.020431	0.005482	0.085432	3.674446	-6.101256	3.220264
19567	0	1.962441	0.550725	8.424862	0.019714	0.005493	0.084229	3.678264	-5.984085	3.216900
19568	0	1.928023	0.541707	8.275768	0.019354	0.005398	0.082742	3.689592	-5.887031	3.198302
19569	0	1.922150	0.538126	8.167985	0.019287	0.005371	0.081665	3.689058	-5.800082	3.188731
19570	0	1.916951	0.564522	8.072797	0.019218	0.005634	0.080717	3.689820	-5.735439	3.165212
19571	0	1.863753	0.556247	7.990361	0.018677	0.005554	0.079895	3.687350	-5.684132	3.151261
19572	0	1.869171	0.600530	7.936815	0.018721	0.005998	0.079362	3.684161	-5.647177	3.127590
19573	0	1.805278	0.561855	7.879927	0.018066	0.005615	0.078796	3.675255	-5.632225	3.117166
19574	0	1.809511	0.562201	7.868008	0.018100	0.005621	0.078679	3.663278	-5.630217	3.104739
19575	0	1.850142	0.610472	7.903862	0.018494	0.006104	0.079041	3.651605	-5.646094	3.086103
19576	0	1.847099	0.598041	7.799292	0.018448	0.005983	0.077998	3.634355	-5.684641	3.070931
19577	0	1.822376	0.561377	7.952084	0.018188	0.005615	0.079529	3.619442	-5.740067	3.057573
19578	0	1.884996	0.548533	8.017354	0.018808	0.005489	0.080183	3.601065	-5.804072	3.047687
19579	0	1.885787	0.548569	8.104148	0.018799	0.005493	0.081055	3.578328	-5.892111	3.037790
19580	0	1.935502	0.552890	8.204859	0.019284	0.005538	0.082065	3.553700	-5.995424	3.026037
19581	0	1.973486	0.566494	8.317240	0.019653	0.005676	0.083191	3.526248	-6.112069	3.012341
19582	0	2.058066	0.563838	8.496207	0.020491	0.005652	0.084983	3.495804	-6.237894	2.999992
19583	0	2.061075	0.547505	8.725718	0.020508	0.005493	0.087280	3.460766	-6.377535	2.993275
19584	0	2.130854	0.568215	8.836829	0.021204	0.005700	0.088392	3.426214	-6.517492	2.983031
19585	0	2.159566	0.541314	9.073402	0.021484	0.005432	0.090759	3.391002	-6.662409	2.973318
19586	0	2.183055	0.530470	9.293997	0.021712	0.005332	0.092966	3.346357	-6.812591	2.964982
19587	0	2.276428	0.553163	9.482119	0.022644	0.005554	0.094849	3.307968	-6.962217	2.951974
19588	0	2.289488	0.541980	9.665675	0.022767	0.005446	0.096685	3.265445	-7.118163	2.943457
19589	0	2.355732	0.565055	9.842261	0.023438	0.005676	0.098450	3.224384	-7.262199	2.939447
19590	0	2.441282	0.559491	10.019672	0.024292	0.005623	0.100224	3.181337	-7.404873	2.932260
19591	0	2.459419	0.535075	10.184009	0.024475	0.005371	0.101868	3.147090	-7.543383	2.924081
19592	0	2.525884	0.500133	10.355379	0.025145	0.005024	0.103580	3.110633	-7.674694	2.923800
19593	0	2.543096	0.498642	10.538420	0.025330	0.005005	0.105408	3.078784	-7.789476	2.916644
19594	0	2.575179	0.506988	10.710837	0.025658	0.005089	0.107130	3.046577	-7.894915	2.914321
19595	0	2.614160	0.547471	10.776976	0.026062	0.005493	0.107788	3.014762	-7.984274	2.914887
19596	0	2.628916	0.545005	10.834510	0.026221	0.005456	0.108361	2.995824	-8.060894	2.916350
19597	0	2.647877	0.535828	10.942445	0.026428	0.005371	0.109436	2.969600	-8.118539	2.913528
19598	0	2.644493	0.521895	11.031908	0.026408	0.005222	0.110328	2.952783	-8.161634	2.916498
19599	0	2.668482	0.524082	11.102034	0.026672	0.005249	0.111023	2.930745	-8.179434	2.923186
19600	0	2.663530	0.522606	11.156701	0.026636	0.005232	0.111567	2.910930	-8.183506	2.926673
19601	0	2.659524	0.530331	11.078299	0.026611	0.005310	0.110779	2.889918	-8.171689	2.928457
19602	0	2.691085	0.548505	11.170992	0.026945	0.005479	0.111702	2.881682	-8.141437	2.932324
19603	0	2.674993	0.538241	11.023975	0.026794	0.005371	0.110229	2.878621	-8.099892	2.927503
19604	0	2.657981	0.540259	10.947138	0.026645	0.005393	0.109456	2.873433	-8.037042	2.936228
19605	0	2.610379	0.525802	10.805123	0.026184	0.005249	0.108032	2.867533	-7.956950	2.942577
19606	0	2.592979	0.510114	10.705404	0.026025	0.005083	0.107032	2.871035	-7.860180	2.946209
19607	0	2.547262	0.508114	10.561454	0.025574	0.005066	0.105591	2.871634	-7.755530	2.950442
19608	0	2.483348	0.523575	10.383190	0.024947	0.005218	0.103806	2.875544	-7.634942	2.946782
19609	0	2.472478	0.509387	10.189465	0.024841	0.005066	0.101868	2.890484	-7.508813	2.941991
19610	0	2.390364	0.533000	10.037350	0.024025	0.005309	0.100346	2.897911	-7.375372	2.941499
19611	0	2.349592	0.551550	9.805120	0.023621	0.005493	0.098022	2.907478	-7.234701	2.940978
19612	0	2.319604	0.543657	9.615300	0.023314	0.005414	0.096126	2.917892	-7.098618	2.937263
19613	0	2.239381	0.539477	9.420648	0.022522	0.005371	0.094177	2.930017	-6.947745	2.931848
19614	0	2.172556	0.489024	9.242991	0.021843	0.004868	0.092403	2.941624	-6.807130	2.921273
19615	0	2.149666	0.538802	9.029622	0.021606	0.005371	0.090271	2.946821	-6.672769	2.915439
19616	0	2.092109	0.542210	8.869508	0.021025	0.005404	0.088672	2.954596	-6.543849	2.901148
19617	0	2.059090	0.545068	8.699769	0.020691	0.005432	0.086975	2.962973	-6.417228	2.896300
19618	0	1.997531	0.536290	8.563540	0.020066	0.005346	0.085615	2.969237	-6.300503	2.882781
19619	0	1.975612	0.544796	8.400229	0.019836	0.005432	0.083984	2.975031	-6.195868	2.865652
19620	0	1.943133	0.553561	8.232421	0.019496	0.005524	0.082310	2.976174	-6.110721	2.842002
19621	0	1.904351	0.562607	8.167843	0.019104	0.005615	0.081665	2.976079	-6.030709	2.820909
19622	0	1.869176	0.564567	8.072469	0.018740	0.005636	0.080714	2.974435	-5.967460	2.799296
19623	0	1.815480	0.543711	7.978028	0.018188	0.005432	0.079773	2.966868	-5.923796	2.773029
19624	0	1.821637	0.526124	7.973210	0.018243	0.005259	0.079726	2.956226	-5.890446	2.745884
19625	0	1.811669	0.555223	7.940933	0.018127	0.005554	0.079407	2.939364	-5.879607	2.725082
19626	0	1.834893	0.591196	7.837436	0.018350	0.005916	0.078374	2.920197	-5.883146	2.701069
19627	0	1.838323	0.579692	7.842755	0.018372	0.005798	0.078430	2.904592	-5.904733	2.673962
19628	0	1.829741	0.572455	7.884655	0.018272	0.005733	0.078852	2.878367	-5.945572	2.649996
19629	0	1.822838	0.549004	7.958093	0.018188	0.005493	0.079590	2.860808	-6.007525	2.623713
19630	0	1.880380	0.553824	8.102560	0.018758	0.005548	0.081036	2.834884	-6.077042	2.604985
19631	0	1.897848	0.560421	8.183557	0.018921	0.005615	0.081848	2.806891	-6.162094	2.581692
19632	0	1.934723	0.557607	8.229612	0.019280	0.005592	0.082311	2.771988	-6.259476	2.559221
19633	0	1.967405	0.516643	8.408870	0.019592	0.005188	0.084106	2.730750	-6.375309	2.545041
19634	0	2.027597	0.524730	8.508629	0.020185	0.005266	0.085107	2.693580	-6.502882	2.530104
19635	0	2.079353	0.553284	8.805093	0.020691	0.005554	0.088074	2.654170	-6.640754	2.514628
19636	0	2.113208	0.536854	8.958919	0.021022	0.005388	0.089614	2.617429	-6.786144	2.503181
19637	0	2.160110	0.516526	9.103815	0.021484	0.005188	0.091064	2.577479	-6.937483	2.489618
19638	0	2.209160	0.536120	9.269066	0.021966	0.005385	0.092719	2.536368	-7.097160	2.479219
19639	0	2.233732	0.558783	9.457776	0.022217	0.005615	0.094604	2.491919	-7.247560	2.468999
19640	0	2.331675	0.497978	9.647342	0.023194	0.005010	0.096501	2.445280	-7.397328	2.453049
19641	0	2.368506	0.504355	9.866498	0.023560	0.005066	0.098694	2.407959	-7.547646	2.450981
19642	0	2.382197	0.493327	10.037627	0.023692	0.004959	0.100406	2.367205	-7.700341	2.443526
19643	0	2.465367	0.528221	10.202392	0.024536	0.005310	0.102051	2.324547	-7.836845	2.440171
19644	0	2.476731	0.516493	10.349626	0.024652	0.005192	0.103522	2.283319	-7.968417	2.430954
19645	0	2.549084	0.510065	10.538482	0.025391	0.005127	0.105408	2.243054	-8.081827	2.424674
19646	0	2.586820	0.517313	10.607182	0.025775	0.005196	0.106093	2.206889	-8.187112	2.425374
19647	0	2.601900	0.498630	10.783095	0.025940	0.005005	0.107849	2.174988	-8.275608	2.418218
19648	0	2.623412	0.500970	10.864945	0.026160	0.005028	0.108666	2.143636	-8.358064	2.414394
19649	0	2.617582	0.499132	11.015655	0.026123	0.005005	0.110168	2.116796	-8.417547	2.412823
19650	0	2.675267	0.508814	11.050180	0.026717	0.005099	0.110510	2.092335	-8.458810	2.404357
19651	0	2.657351	0.499701	11.052945	0.026550	0.005005	0.110535	2.071032	-8.487396	2.401927
19652	0	2.672169	0.486712	11.058338	0.026718	0.004867	0.110584	2.057893	-8.495758	2.407253
19653	0	2.666049	0.488598	11.053739	0.026672	0.004883	0.110535	2.047389	-8.487970	2.406909
19654	0	2.674727	0.507792	11.078892	0.026771	0.005072	0.110784	2.039859	-8.468412	2.411090
19655	0	2.687351	0.525585	11.017863	0.026917	0.005249	0.110168	2.032697	-8.428162	2.405408
19656	0	2.646514	0.508786	10.953035	0.026525	0.005079	0.109516	2.027165	-8.369519	2.404203
19657	0	2.629867	0.483126	10.804851	0.026367	0.004822	0.108032	2.022571	-8.301339	2.402890
19658	0	2.596447	0.527868	10.686293	0.026049	0.005267	0.106843	2.020021	-8.215635	2.410180
19659	0	2.566584	0.508653	10.494075	0.025757	0.005066	0.104919	2.027337	-8.120767	2.408244
19660	0	2.516745	0.512987	10.358079	0.025271	0.005106	0.103557	2.038368	-8.010184	2.400894
19661	0	2.491785	0.515273	10.207558	0.025024	0.005127	0.102051	2.051824	-7.895061	2.401588
19662	0	2.402775	0.519698	10.066004	0.024142	0.005177	0.100634	2.058553	-7.769174	2.398824
19663	0	2.344217	0.564016	9.896448	0.023560	0.005615	0.098938	2.071775	-7.637763	2.399092
19664	0	2.327763	0.525688	9.669728	0.023391	0.005236	0.096671	2.081428	-7.508144	2.396317
19665	0	2.277763	0.503048	9.524003	0.022888	0.005005	0.095215	2.096684	-7.379605	2.393309
19666	0	2.207276	0.470522	9.309169	0.022183	0.004688	0.093066	2.102207	-7.247823	2.389127
19667	0	2.180745	0.508970	9.127121	0.021912	0.005066	0.091248	2.116594	-7.121386	2.371810
19668	0	2.154554	0.501171	8.942537	0.021646	0.004990	0.089402	2.129561	-6.996474	2.366138
19669	0	2.102184	0.483723	8.815696	0.021118	0.004822	0.088135	2.134539	-6.875666	2.357674
19670	0	2.047560	0.517261	8.679340	0.020562	0.005157	0.086774	2.140849	-6.765753	2.346821
19671	0	2.030395	0.514389	8.516258	0.020386	0.005127	0.085144	2.148708	-6.660067	2.330779
19672	0	1.979175	0.541735	8.391245	0.019858	0.005404	0.083898	2.153028	-6.573443	2.316482
19673	0	1.965526	0.568836	8.350921	0.019714	0.005676	0.083496	2.155234	-6.496698	2.302922
19674	0	1.930424	0.558652	8.243304	0.019353	0.005577	0.082422	2.154206	-6.433317	2.281911
19675	0	1.900681	0.574146	8.124597	0.019043	0.005737	0.081238	2.146269	-6.386560	2.260804
19676	0	1.894528	0.526300	8.138154	0.018970	0.005257	0.081376	2.141582	-6.355294	2.240610
19677	0	1.884746	0.561592	8.063029	0.018860	0.005615	0.080627	2.129313	-6.341841	2.219189
19678	0	1.883354	0.567839	8.051041	0.018835	0.005677	0.080510	2.117956	-6.343795	2.196836
19679	0	1.856122	0.549106	8.044297	0.018555	0.005493	0.080444	2.102198	-6.357202	2.175481
19680	0	1.889307	0.560443	8.019190	0.018872	0.005610	0.080196	2.081223	-6.390961	2.155242
19681	0	1.901125	0.579145	8.110935	0.018982	0.005798	0.081116	2.059304	-6.436372	2.133963
19682	0	1.932616	0.559279	8.145921	0.019284	0.005601	0.081469	2.035988	-6.499315	2.118754
19683	0	1.934159	0.530325	8.281244	0.019287	0.005310	0.082825	2.014790	-6.578695	2.097001
19684	0	1.970083	0.553121	8.425062	0.019642	0.005540	0.084264	1.991356	-6.662847	2.075668
19685	0	1.997165	0.511453	8.506638	0.019897	0.005127	0.085083	1.963335	-6.766742	2.055840
19686	0	2.006884	0.508590	8.698507	0.019988	0.005101	0.087003	1.932025	-6.877064	2.029580
19687	0	2.029039	0.505065	8.756606	0.020203	0.005066	0.087585	1.901025	-6.995831	2.011801
19688	0	2.096723	0.532387	9.027061	0.020871	0.005339	0.090292	1.871326	-7.121648	1.984401
19689	0	2.182846	0.541318	9.140800	0.021729	0.005432	0.091431	1.836853	-7.250809	1.964612
19690	0	2.233999	0.543587	9.306930	0.022237	0.005454	0.093093	1.803771	-7.381691	1.942545
19691	0	2.293662	0.528839	9.470135	0.022827	0.005310	0.094727	1.767049	-7.518001	1.919953
19692	0	2.309516	0.530328	9.636075	0.022988	0.005326	0.096385	1.729188	-7.648955	1.907451
19693	0	2.366638	0.504448	9.799785	0.023560	0.005066	0.098022	1.693571	-7.777792	1.898735
19694	0	2.376021	0.481944	9.984093	0.023655	0.004839	0.099865	1.660528	-7.902563	1.887543
19695	0	2.445159	0.516818	10.153984	0.024353	0.005188	0.101562	1.627482	-8.017709	1.878306
19696	0	2.459178	0.470032	10.314190	0.024492	0.004720	0.103165	1.595234	-8.132208	1.872163
19697	0	2.474855	0.486314	10.459385	0.024658	0.004883	0.104614	1.562842	-8.235087	1.859907
19698	0	2.529046	0.525398	10.546855	0.025207	0.005270	0.105488	1.534498	-8.330125	1.852745
19699	0	2.564084	0.517414	10.636880	0.025574	0.005188	0.106384	1.508393	-8.406336	1.847845
19700	0	2.607212	0.557739	10.719374	0.026014	0.005587	0.107207	1.487137	-8.472005	1.844499
19701	0	2.586193	0.524102	10.790000	0.025818	0.005249	0.107910	1.467137	-8.522661	1.834951
19702	0	2.581996	0.468070	10.916265	0.025784	0.004683	0.109171	1.452392	-8.563841	1.837729
19703	0	2.638301	0.494501	10.924906	0.026367	0.004944	0.109253	1.441638	-8.584350	1.841680
19704	0	2.658268	0.476423	10.924405	0.026582	0.004763	0.109244	1.431200	-8.589143	1.836197
19705	0	2.629379	0.470299	10.888956	0.026306	0.004700	0.108887	1.422468	-8.579894	1.824674
19706	0	2.636970	0.538604	10.841096	0.026403	0.005377	0.108403	1.419518	-8.548110	1.827221
19707	0	2.601640	0.544323	10.767649	0.026062	0.005432	0.107666	1.418520	-8.503422	1.832119
19708	0	2.591558	0.522232	10.745456	0.025970	0.005210	0.107442	1.418906	-8.448692	1.829919
19709	0	2.544523	0.465347	10.633877	0.025513	0.004639	0.106323	1.421781	-8.379780	1.829750
19710	0	2.535474	0.505419	10.478658	0.025440	0.005033	0.104767	1.430969	-8.290125	1.833074
19711	0	2.487604	0.520861	10.396279	0.024963	0.005188	0.103943	1.440275	-8.197632	1.833110
19712	0	2.463456	0.531045	10.278304	0.024730	0.005289	0.102761	1.450617	-8.095275	1.829673
19713	0	2.424930	0.508832	10.091499	0.024353	0.005066	0.100891	1.462447	-7.981230	1.826680
19714	0	2.361861	0.501356	9.931223	0.023722	0.004988	0.099289	1.478587	-7.866026	1.825841
19715	0	2.303062	0.539301	9.828931	0.023132	0.005371	0.098267	1.490678	-7.751155	1.815440
19716	0	2.271047	0.549576	9.601469	0.022811	0.005474	0.095992	1.503035	-7.634952	1.811473
19717	0	2.260200	0.539095	9.432296	0.022705	0.005371	0.094299	1.513665	-7.513398	1.806101
19718	0	2.203725	0.543012	9.284145	0.022136	0.005409	0.092819	1.526001	-7.395517	1.802205
19719	0	2.175630	0.520943	9.071969	0.021851	0.005188	0.090698	1.539682	-7.280086	1.795501
19720	0	2.084304	0.512810	8.947719	0.020932	0.005108	0.089458	1.552307	-7.169555	1.788835
19721	0	2.091330	0.544676	8.772640	0.020996	0.005432	0.087708	1.558372	-7.065025	1.779338
19722	0	2.014667	0.541538	8.672266	0.020222	0.005400	0.086706	1.566169	-6.969494	1.771259
19723	0	2.019671	0.544479	8.491505	0.020264	0.005432	0.084900	1.570568	-6.882699	1.768063
19724	0	1.977283	0.547020	8.426948	0.019825	0.005457	0.084258	1.576143	-6.815335	1.760295
19725	0	1.923710	0.544643	8.362876	0.019287	0.005432	0.083618	1.583286	-6.750389	1.745222
19726	0	1.896548	0.541065	8.285298	0.019005	0.005399	0.082845	1.587552	-6.699475	1.736442
19727	0	1.895624	0.574774	8.209749	0.018982	0.005737	0.082092	1.590173	-6.667067	1.720267
19728	0	1.879381	0.563814	8.198289	0.018808	0.005635	0.081980	1.582655	-6.650138	1.710549
19729	0	1.897984	0.574016	8.190946	0.018982	0.005737	0.081909	1.575340	-6.650563	1.693886
19730	0	1.892239	0.574341	8.215178	0.018916	0.005742	0.082153	1.566105	-6.662593	1.681321
19731	0	1.900154	0.567379	8.166065	0.018982	0.005676	0.081665	1.551871	-6.693336	1.666422
19732	0	1.905025	0.566954	8.201500	0.019021	0.005671	0.082022	1.539837	-6.737403	1.649383
19733	0	1.889510	0.561176	8.220650	0.018860	0.005615	0.082214	1.524540	-6.789786	1.634586
19734	0	1.958629	0.590551	8.316357	0.019541	0.005913	0.083174	1.504356	-6.855706	1.614293
19735	0	1.952916	0.579239	8.415424	0.019470	0.005798	0.084167	1.486259	-6.939251	1.594570
19736	0	2.020346	0.528884	8.461301	0.020138	0.005298	0.084628	1.464572	-7.031386	1.581959
19737	0	2.027969	0.529801	8.622534	0.020203	0.005310	0.086243	1.439047	-7.136913	1.569590
19738	0	2.050342	0.557397	8.795930	0.020421	0.005590	0.087977	1.408244	-7.247307	1.553913
19739	0	2.096325	0.584708	8.939645	0.020874	0.005859	0.089417	1.383175	-7.364784	1.537851
19740	0	2.157826	0.545225	9.148938	0.021483	0.005467	0.091511	1.355008	-7.486680	1.528924
19741	0	2.207052	0.541737	9.262899	0.021973	0.005432	0.092651	1.327649	-7.610825	1.514582
19742	0	2.251566	0.550816	9.392526	0.022415	0.005524	0.093948	1.299689	-7.736537	1.504983
19743	0	2.268971	0.553592	9.561791	0.022583	0.005554	0.095642	1.268843	-7.867443	1.500478
19744	0	2.369761	0.568009	9.727623	0.023593	0.005699	0.097301	1.237546	-7.993784	1.489860
19745	0	2.396597	0.560001	9.879230	0.023865	0.005615	0.098816	1.210942	-8.114271	1.478584
19746	0	2.423766	0.531973	10.094048	0.024133	0.005340	0.100965	1.179581	-8.236481	1.468303
19747	0	2.450790	0.541600	10.202916	0.024414	0.005432	0.102051	1.152516	-8.344973	1.460098
19748	0	2.469972	0.513919	10.314445	0.024604	0.005155	0.103167	1.126328	-8.454548	1.456466
19749	0	2.523108	0.523525	10.496087	0.025146	0.005249	0.104980	1.102184	-8.549963	1.450030
19750	0	2.544601	0.502440	10.529066	0.025377	0.005037	0.105307	1.078839	-8.627834	1.445474
19751	0	2.569435	0.535883	10.667574	0.025635	0.005371	0.106689	1.056270	-8.694860	1.441108
19752	0	2.579800	0.533992	10.744524	0.025755	0.005346	0.107455	1.039788	-8.743835	1.439790
19753	0	2.609671	0.530575	10.820718	0.026062	0.005310	0.108215	1.025502	-8.783614	1.442435
19754	0	2.615687	0.517316	10.819209	0.026131	0.005178	0.108198	1.009983	-8.814321	1.443130
19755	0	2.643243	0.536789	10.925207	0.026428	0.005371	0.109253	0.996599	-8.821721	1.445048
19756	0	2.624283	0.549048	10.852080	0.026253	0.005486	0.108519	0.990465	-8.814184	1.443898
19757	0	2.621546	0.531195	10.834449	0.026245	0.005310	0.108337	0.981997	-8.785744	1.445281
19758	0	2.590240	0.513688	10.835963	0.025941	0.005130	0.108351	0.978821	-8.747944	1.444394
19759	0	2.588738	0.525473	10.780045	0.025940	0.005249	0.107788	0.974362	-8.694958	1.435202
19760	0	2.564798	0.520981	10.642349	0.025714	0.005198	0.106408	0.975753	-8.626841	1.429030
19761	0	2.538244	0.563081	10.603384	0.025452	0.005615	0.106018	0.981590	-8.554901	1.432201
19762	0	2.523336	0.553416	10.448190	0.025315	0.005524	0.104463	0.982109	-8.467878	1.429992
19763	0	2.493564	0.563091	10.335314	0.025024	0.005615	0.103333	0.988331	-8.372268	1.430341
19764	0	2.432298	0.554635	10.180808	0.024422	0.005524	0.101786	1.002535	-8.264027	1.426168
19765	0	2.412808	0.557252	10.030457	0.024231	0.005554	0.100281	1.012221	-8.149348	1.424500
19766	0	2.337663	0.530579	9.906777	0.023479	0.005284	0.099045	1.025646	-8.034238	1.424255
19767	0	2.290525	0.508198	9.725298	0.023010	0.005066	0.097229	1.033275	-7.913219	1.419754
19768	0	2.264539	0.523611	9.485701	0.022744	0.005219	0.094834	1.043349	-7.796645	1.414008
19769	0	2.248427	0.538803	9.358971	0.022583	0.005371	0.093567	1.052907	-7.678481	1.404755
19770	0	2.204730	0.536267	9.235181	0.022143	0.005342	0.092330	1.066750	-7.562005	1.407206
19771	0	2.175347	0.550812	9.017152	0.021851	0.005493	0.090149	1.074679	-7.441309	1.402254
19772	0	2.120465	0.596221	8.960207	0.021291	0.005950	0.089582	1.079498	-7.333849	1.397285
19773	0	2.055136	0.568722	8.735912	0.020630	0.005676	0.087341	1.083172	-7.233451	1.395954
19774	0	2.009665	0.565238	8.598801	0.020170	0.005636	0.085972	1.093987	-7.138066	1.391021
19775	0	1.988802	0.537996	8.564817	0.019958	0.005371	0.085632	1.095372	-7.046353	1.385368
19776	0	1.951990	0.503327	8.457631	0.019575	0.005022	0.084564	1.100261	-6.974204	1.366310
19777	0	1.966768	0.543799	8.344570	0.019714	0.005432	0.083435	1.098253	-6.912754	1.350164
19778	0	1.927642	0.569266	8.328075	0.019316	0.005688	0.083272	1.095181	-6.861235	1.340187
19779	0	1.907771	0.574265	8.209803	0.019104	0.005737	0.082092	1.092954	-6.827064	1.327832
19780	0	1.921934	0.550817	8.216782	0.019234	0.005504	0.082165	1.089768	-6.809635	1.310901
19781	0	1.903480	0.567587	8.148387	0.019043	0.005676	0.081482	1.080014	-6.800555	1.299693
19782	0	1.897196	0.604128	8.087300	0.018966	0.006042	0.080874	1.070694	-6.811806	1.285832
19783	0	1.887533	0.555146	8.178373	0.018860	0.005554	0.081787	1.058096	-6.835900	1.277537
19784	0	1.891477	0.566492	8.238462	0.018890	0.005671	0.082390	1.041716	-6.872161	1.266204
19785	0	1.901675	0.536142	8.281735	0.018982	0.005371	0.082825	1.020061	-6.922747	1.249809
19786	0	1.915832	0.552564	8.304362	0.019113	0.005534	0.083054	1.000157	-6.988175	1.233734
19787	0	1.964284	0.572420	8.415660	0.019592	0.005737	0.084167	0.974410	-7.059208	1.225644
19788	0	2.018461	0.569776	8.583980	0.020123	0.005710	0.085854	0.950779	-7.144431	1.208178
19789	0	2.027815	0.584776	8.695832	0.020203	0.005859	0.086975	0.927879	-7.246249	1.197231
19790	0	2.073945	0.539285	8.795977	0.020660	0.005408	0.087977	0.900357	-7.351495	1.183800
19791	0	2.108465	0.535273	8.964097	0.020996	0.005371	0.089661	0.869655	-7.466962	1.174231
19792	0	2.169229	0.531175	9.130884	0.021604	0.005333	0.091329	0.835940	-7.580593	1.156967
19793	0	2.164341	0.553003	9.269104	0.021545	0.005554	0.092712	0.799065	-7.703964	1.151006
19794	0	2.245541	0.566565	9.435409	0.022355	0.005688	0.094377	0.765345	-7.828087	1.138133
19795	0	2.256450	0.504434	9.580202	0.022461	0.005066	0.095825	0.732527	-7.954140	1.128254
19796	0	2.319441	0.542528	9.740408	0.023099	0.005448	0.097425	0.698456	-8.068688	1.115639
19797	0	2.323293	0.541005	9.891564	0.023132	0.005432	0.098938	0.665957	-8.187476	1.107488
19798	0	2.374253	0.554303	10.021244	0.023641	0.005570	0.100235	0.627941	-8.306224	1.095383
19799	0	2.450411	0.517190	10.141955	0.024414	0.005188	0.101440	0.602648	-8.410202	1.091966
19800	0	2.462555	0.519791	10.327018	0.024536	0.005216	0.103291	0.576045	-8.511720	1.078872
19801	0	2.485964	0.498267	10.404709	0.024780	0.005005	0.104065	0.544450	-8.601304	1.075761
19802	0	2.482558	0.500198	10.529526	0.024757	0.005020	0.105310	0.517433	-8.677705	1.070982
19803	0	2.538969	0.523449	10.545503	0.025330	0.005249	0.105469	0.494317	-8.745202	1.068541
19804	0	2.580702	0.520768	10.658802	0.025756	0.005219	0.106600	0.474077	-8.802249	1.067022
19805	0	2.566810	0.517897	10.710916	0.025635	0.005188	0.107117	0.456724	-8.840026	1.066026
19806	0	2.579369	0.534765	10.776560	0.025763	0.005352	0.107773	0.444415	-8.875287	1.061608
19807	0	2.581990	0.505937	10.754377	0.025818	0.005066	0.107544	0.429602	-8.879589	1.057701
19808	0	2.587910	0.492700	10.748299	0.025883	0.004930	0.107482	0.418013	-8.877851	1.049820
19809	0	2.573912	0.457765	10.779232	0.025757	0.004578	0.107788	0.409916	-8.861114	1.047524
19810	0	2.581325	0.507139	10.694826	0.025844	0.005065	0.106941	0.408482	-8.830631	1.041882
19811	0	2.571177	0.494820	10.700527	0.025757	0.004944	0.106995	0.404579	-8.784301	1.040769
19812	0	2.536928	0.502439	10.605041	0.025423	0.005013	0.106038	0.408699	-8.728165	1.043139
19813	0	2.508499	0.507246	10.530000	0.025146	0.005066	0.105286	0.407271	-8.663218	1.041194
19814	0	2.477166	0.514927	10.404769	0.024841	0.005139	0.104032	0.409555	-8.588476	1.037589
19815	0	2.445574	0.508293	10.316768	0.024536	0.005066	0.103149	0.419577	-8.501136	1.034927
19816	0	2.441443	0.523431	10.161866	0.024500	0.005221	0.101599	0.425285	-8.406626	1.036931
19817	0	2.396318	0.508037	10.005622	0.024048	0.005066	0.100037	0.433107	-8.311655	1.031316
19818	0	2.348132	0.504965	9.808264	0.023577	0.005033	0.098061	0.444116	-8.202075	1.027219
19819	0	2.310120	0.563520	9.694469	0.023193	0.005615	0.096924	0.458720	-8.095015	1.024178
19820	0	2.286112	0.524372	9.570352	0.022950	0.005227	0.095683	0.469762	-7.990226	1.018210
19821	0	2.231052	0.495635	9.364862	0.022400	0.004944	0.093628	0.476304	-7.882707	1.014933
19822	0	2.226099	0.504741	9.240660	0.022346	0.005029	0.092387	0.490631	-7.779699	1.013449
19823	0	2.170657	0.514074	9.047328	0.021790	0.005127	0.090454	0.499406	-7.676453	1.005879
19824	0	2.112061	0.522955	9.008099	0.021196	0.005215	0.090064	0.509746	-7.582038	0.989810
19825	0	2.105248	0.538669	8.851569	0.021118	0.005371	0.088501	0.521434	-7.498866	0.980757
19826	0	2.086677	0.547244	8.701767	0.020927	0.005463	0.087004	0.526058	-7.420854	0.973082
19827	0	2.020575	0.550591	8.619443	0.020264	0.005493	0.086182	0.534697	-7.345623	0.962608
19828	0	2.009882	0.552471	8.536317	0.020148	0.005518	0.085352	0.535742	-7.281101	0.952094
19829	0	1.973957	0.519679	8.454152	0.019775	0.005188	0.084534	0.539778	-7.234322	0.944668
19830	0	1.943243	0.539239	8.363951	0.019460	0.005388	0.083633	0.537770	-7.198612	0.936220
19831	0	1.963482	0.507158	8.411043	0.019653	0.005066	0.084106	0.537926	-7.175229	0.920445
19832	0	1.918020	0.514088	8.362757	0.019189	0.005137	0.083626	0.535242	-7.164946	0.911540
19833	0	1.953014	0.542868	8.361865	0.019531	0.005432	0.083618	0.523456	-7.165034	0.903927
19834	0	1.972162	0.554100	8.331096	0.019711	0.005547	0.083313	0.508969	-7.180525	0.894194
19835	0	1.973200	0.542512	8.318719	0.019714	0.005432	0.083191	0.492651	-7.206414	0.886509
19836	0	1.965308	0.547210	8.360499	0.019628	0.005479	0.083611	0.476834	-7.243118	0.871823
19837	0	1.962953	0.560517	8.440364	0.019592	0.005615	0.084412	0.456844	-7.295242	0.865009
19838	0	1.989322	0.527947	8.548381	0.019851	0.005289	0.085493	0.437712	-7.353791	0.857480
19839	0	2.019293	0.542187	8.562089	0.020142	0.005432	0.085632	0.417900	-7.424101	0.842139
19840	0	2.036776	0.533388	8.712109	0.020307	0.005350	0.087134	0.390732	-7.506136	0.826945
19841	0	2.082231	0.517379	8.799692	0.020752	0.005188	0.088013	0.366494	-7.599309	0.817982
19842	0	2.097121	0.526801	8.997767	0.020896	0.005280	0.089994	0.344897	-7.696786	0.803420
19843	0	2.132049	0.504926	9.068035	0.021240	0.005066	0.090698	0.318251	-7.799671	0.797599
19844	0	2.215971	0.531996	9.265613	0.022076	0.005337	0.092675	0.291994	-7.905150	0.787821
19845	0	2.248898	0.547870	9.372953	0.022400	0.005493	0.093750	0.268892	-8.015653	0.776229
19846	0	2.260642	0.550890	9.466450	0.022518	0.005525	0.094685	0.244423	-8.123978	0.768325
19847	0	2.285346	0.523060	9.641590	0.022766	0.005249	0.096436	0.217186	-8.229318	0.760654
19848	0	2.333680	0.458364	9.814445	0.023249	0.004601	0.098165	0.192147	-8.333807	0.752105
19849	0	2.376785	0.486333	9.916248	0.023682	0.004883	0.099182	0.164260	-8.434882	0.749983
19850	0	2.388205	0.506745	10.040417	0.023795	0.005087	0.100424	0.136734	-8.535547	0.748004
19851	0	2.442548	0.528986	10.117989	0.024353	0.005310	0.101196	0.108469	-8.619047	0.746565
19852	0	2.439013	0.518916	10.255027	0.024317	0.005208	0.102567	0.081963	-8.702398	0.742647
19853	0	2.496472	0.487260	10.368422	0.024902	0.004883	0.103699	0.064971	-8.772742	0.741799
19854	0	2.514567	0.503381	10.451064	0.025089	0.005045	0.104524	0.047164	-8.836061	0.739075
19855	0	2.537324	0.506227	10.619093	0.025330	0.005066	0.106201	0.037470	-8.884683	0.731824
19856	0	2.545300	0.511226	10.592760	0.025416	0.005119	0.105936	0.024096	-8.925770	0.725783
19857	0	2.565635	0.524671	10.656230	0.025635	0.005249	0.106567	0.015626	-8.950382	0.722462
19858	0	2.562754	0.505801	10.685960	0.025617	0.005061	0.106862	0.006266	-8.963482	0.720159
19859	0	2.569466	0.476058	10.699491	0.025696	0.004761	0.106995	-0.000109	-8.963597	0.719117
19860	0	2.568016	0.537495	10.669229	0.025693	0.005370	0.106689	-0.001221	-8.951219	0.714048
19861	0	2.567096	0.507069	10.639005	0.025696	0.005066	0.106384	-0.002411	-8.925834	0.712997
19862	0	2.560697	0.520667	10.616056	0.025646	0.005197	0.106152	0.002037	-8.884885	0.706595
19863	0	2.540413	0.495742	10.541855	0.025452	0.004944	0.105408	0.010116	-8.834513	0.703767
19864	0	2.481003	0.504522	10.409933	0.024869	0.005032	0.104086	0.018357	-8.770899	0.701646
19865	0	2.496158	0.501954	10.328599	0.025024	0.005005	0.103271	0.027890	-8.702486	0.697148
19866	0	2.445437	0.505051	10.240166	0.024533	0.005033	0.102384	0.039984	-8.615434	0.696049
19867	0	2.421249	0.495887	10.158076	0.024292	0.004944	0.101562	0.050036	-8.526970	0.696740
19868	0	2.399115	0.510971	10.003015	0.024075	0.005095	0.100011	0.060536	-8.432646	0.695196
19869	0	2.365432	0.527083	9.871391	0.023743	0.005249	0.098694	0.078815	-8.331358	0.692565
19870	0	2.323535	0.524942	9.728829	0.023324	0.005230	0.097268	0.094768	-8.228169	0.686969
19871	0	2.286139	0.520693	9.608926	0.022949	0.005188	0.096069	0.110394	-8.124661	0.682289
19872	0	2.226505	0.506085	9.399044	0.022350	0.005041	0.093971	0.127435	-8.021833	0.682658
19873	0	2.213163	0.533127	9.224339	0.022217	0.005310	0.092224	0.146745	-7.917144	0.682548
19874	0	2.172267	0.524774	9.118100	0.021804	0.005229	0.091163	0.163445	-7.816435	0.672436
19875	0	2.152908	0.526751	9.028841	0.021606	0.005249	0.090271	0.180077	-7.719471	0.667864
19876	0	2.065522	0.517787	8.854915	0.020722	0.005162	0.088534	0.193621	-7.633648	0.665589
19877	0	2.056244	0.526664	8.790538	0.020630	0.005249	0.087891	0.209863	-7.546826	0.661307
19878	0	2.038271	0.535753	8.652703	0.020435	0.005344	0.086515	0.220842	-7.478269	0.660827
19879	0	2.021375	0.538666	8.539904	0.020264	0.005371	0.085388	0.235300	-7.412604	0.648329
19880	0	2.012256	0.510526	8.462516	0.020164	0.005096	0.084616	0.241074	-7.356941	0.645143
19881	0	1.955954	0.537873	8.447976	0.019592	0.005371	0.084473	0.245370	-7.313486	0.640200
19882	0	1.956333	0.563351	8.351507	0.019588	0.005630	0.083509	0.244976	-7.279965	0.635399
19883	0	1.939789	0.561862	8.319332	0.019409	0.005615	0.083191	0.243986	-7.265362	0.630485
19884	0	1.938025	0.550432	8.313481	0.019386	0.005500	0.083134	0.244570	-7.258044	0.624417
19885	0	1.947188	0.543318	8.319046	0.019470	0.005432	0.083191	0.240636	-7.261374	0.614860
19886	0	1.912303	0.531344	8.306408	0.019107	0.005312	0.083068	0.237440	-7.284661	0.609011
19887	0	1.961564	0.537207	8.385678	0.019592	0.005371	0.083862	0.233683	-7.317615	0.600999
19888	0	1.967238	0.536721	8.475896	0.019639	0.005372	0.084766	0.222332	-7.363777	0.592640
19889	0	1.975242	0.530397	8.531873	0.019714	0.005310	0.085327	0.209451	-7.415937	0.582692
19890	0	2.001769	0.565996	8.572724	0.019974	0.005664	0.085737	0.199522	-7.475576	0.579990
19891	0	2.038188	0.554886	8.696207	0.020325	0.005554	0.086975	0.187990	-7.551857	0.573126
19892	0	2.062490	0.522609	8.736133	0.020561	0.005238	0.087376	0.168703	-7.636426	0.560524
19893	0	2.082271	0.511876	8.817961	0.020752	0.005127	0.088196	0.153821	-7.729315	0.552387
19894	0	2.127724	0.509770	8.973202	0.021201	0.005110	0.089749	0.134303	-7.827408	0.547859
19895	0	2.150650	0.548370	9.147277	0.021423	0.005493	0.091492	0.118396	-7.932527	0.542163
19896	0	2.198317	0.551932	9.265365	0.021896	0.005534	0.092673	0.096123	-8.040720	0.541988
19897	0	2.237018	0.560120	9.378991	0.022278	0.005615	0.093811	0.075096	-8.154294	0.540962
19898	0	2.292281	0.556884	9.551642	0.022832	0.005586	0.095537	0.051202	-8.264267	0.532557
19899	0	2.334440	0.536102	9.647542	0.023254	0.005371	0.096497	0.035336	-8.372055	0.532092
19900	0	2.364949	0.539852	9.838593	0.023560	0.005411	0.098407	0.016822	-8.477706	0.530694
19901	0	2.376932	0.541858	10.001657	0.023682	0.005432	0.100037	-0.002586	-8.578953	0.530540
19902	0	2.424541	0.521015	10.070888	0.024163	0.005221	0.100728	-0.019355	-8.673167	0.533908
19903	0	2.430847	0.487123	10.215500	0.024231	0.004883	0.102173	-0.036162	-8.761079	0.530425
19904	0	2.445664	0.503303	10.285281	0.024386	0.005042	0.102869	-0.050238	-8.840215	0.533150
19905	0	2.484222	0.542194	10.356236	0.024780	0.005432	0.103577	-0.065633	-8.909494	0.538809
19906	0	2.496461	0.540239	10.499829	0.024905	0.005411	0.105012	-0.079187	-8.975172	0.536744
19907	0	2.530580	0.542480	10.588748	0.025269	0.005432	0.105896	-0.091340	-9.016282	0.537166
19908	0	2.556193	0.547408	10.623566	0.025526	0.005478	0.106244	-0.099640	-9.055842	0.534307
19909	0	2.546970	0.567285	10.680740	0.025452	0.005676	0.106812	-0.107728	-9.075923	0.536131
19910	0	2.562116	0.542052	10.661712	0.025609	0.005424	0.106620	-0.116256	-9.089807	0.530924
19911	0	2.581665	0.549552	10.681170	0.025818	0.005493	0.106812	-0.118301	-9.089247	0.534316
19912	0	2.592194	0.538154	10.638763	0.025937	0.005375	0.106384	-0.115908	-9.073663	0.535365
19913	0	2.542608	0.507522	10.602376	0.025452	0.005066	0.106018	-0.110682	-9.046762	0.537824
19914	0	2.548247	0.545894	10.548841	0.025522	0.005450	0.105479	-0.106193	-9.004246	0.539946
19915	0	2.509959	0.532095	10.480806	0.025146	0.005310	0.104797	-0.099271	-8.953672	0.540369
19916	0	2.499473	0.528537	10.409916	0.025053	0.005270	0.104086	-0.087467	-8.890233	0.539699
19917	0	2.471239	0.532003	10.340930	0.024780	0.005310	0.103394	-0.081561	-8.815619	0.541515
19918	0	2.475657	0.521945	10.216022	0.024829	0.005207	0.102143	-0.072924	-8.735024	0.545471
19919	0	2.415530	0.544698	10.029822	0.024231	0.005432	0.100281	-0.061312	-8.649088	0.551287
19920	0	2.406101	0.529317	9.923538	0.024142	0.005278	0.099216	-0.048678	-8.555891	0.551942
19921	0	2.347865	0.526532	9.889534	0.023560	0.005249	0.098877	-0.035088	-8.462751	0.549227
19922	0	2.319344	0.542550	9.710117	0.023278	0.005403	0.097082	-0.013486	-8.363348	0.548450
19923	0	2.292547	0.563219	9.566146	0.023010	0.005615	0.095642	0.001471	-8.262367	0.548531
19924	0	2.239372	0.559956	9.405048	0.022477	0.005587	0.094031	0.011985	-8.161286	0.550136
19925	0	2.201698	0.544705	9.352334	0.022095	0.005432	0.093506	0.024993	-8.066495	0.553327
19926	0	2.192923	0.553870	9.209175	0.022002	0.005522	0.092075	0.040844	-7.976267	0.551269
19927	0	2.147224	0.569255	9.101970	0.021545	0.005676	0.091003	0.056171	-7.884796	0.548166
19928	0	2.108759	0.560055	9.013455	0.021156	0.005586	0.090119	0.069956	-7.797931	0.549513
19929	0	2.081475	0.550388	8.833120	0.020874	0.005493	0.088318	0.078915	-7.721469	0.547849
19930	0	2.052100	0.540821	8.737844	0.020574	0.005392	0.087367	0.095110	-7.653067	0.545354
19931	0	2.027713	0.550563	8.680234	0.020325	0.005493	0.086792	0.106756	-7.590866	0.538628
19932	0	2.000650	0.582594	8.578367	0.020047	0.005822	0.085774	0.107214	-7.536872	0.540553
19933	0	1.992655	0.580483	8.563933	0.019958	0.005798	0.085632	0.111441	-7.494759	0.532162
19934	0	1.993554	0.569441	8.485656	0.019956	0.005689	0.084852	0.114868	-7.468152	0.527833
19935	0	1.993986	0.561548	8.398879	0.019958	0.005615	0.083984	0.111052	-7.443212	0.522524
19936	0	1.948713	0.549425	8.496987	0.019493	0.005493	0.084969	0.108471	-7.435592	0.520991
19937	0	1.941207	0.536990	8.483828	0.019409	0.005371	0.084839	0.102990	-7.439951	0.515553
19938	0	1.961166	0.566707	8.434593	0.019598	0.005673	0.084349	0.090745	-7.458770	0.514915
19939	0	1.960832	0.567264	8.459126	0.019592	0.005676	0.084595	0.082166	-7.480766	0.516798
19940	0	1.989771	0.560510	8.549608	0.019869	0.005608	0.085503	0.075264	-7.519697	0.515165
19941	0	1.999689	0.548296	8.519674	0.019958	0.005493	0.085205	0.058346	-7.571734	0.509156
19942	0	2.044790	0.552414	8.688690	0.020403	0.005533	0.086897	0.043245	-7.631500	0.501860
19943	0	2.074311	0.548462	8.745156	0.020691	0.005493	0.087463	0.028976	-7.700215	0.498962
19944	0	2.091830	0.552621	8.821907	0.020857	0.005536	0.088233	0.013238	-7.780362	0.488498
19945	0	2.100261	0.523309	8.995101	0.020935	0.005249	0.089966	-0.009849	-7.866659	0.490860
19946	0	2.150765	0.563310	9.034637	0.021437	0.005644	0.090363	-0.026321	-7.956807	0.492366
19947	0	2.155545	0.547697	9.233060	0.021484	0.005493	0.092346	-0.049128	-8.045248	0.489827
19948	0	2.189073	0.526054	9.266177	0.021810	0.005277	0.092680	-0.071696	-8.145827	0.486410
19949	0	2.260178	0.541357	9.415921	0.022522	0.005432	0.094177	-0.096738	-8.243313	0.478721
19950	0	2.269893	0.549427	9.589436	0.022623	0.005516	0.095911	-0.125242	-8.334222	0.475247
19951	0	2.284539	0.535078	9.727258	0.022766	0.005371	0.097290	-0.151678	-8.427859	0.474034
19952	0	2.312808	0.512848	9.796820	0.023047	0.005147	0.097986	-0.175805	-8.522435	0.469621
19953	0	2.364172	0.529417	9.977391	0.023560	0.005310	0.099792	-0.196653	-8.616956	0.470571
19954	0	2.410549	0.550161	10.083623	0.024031	0.005522	0.100853	-0.221975	-8.702261	0.466585
19955	0	2.423337	0.541623	10.191450	0.024170	0.005432	0.101929	-0.242448	-8.773889	0.464656
19956	0	2.448045	0.544618	10.206828	0.024419	0.005461	0.102082	-0.261365	-8.843387	0.461358
19957	0	2.440882	0.505384	10.350308	0.024353	0.005066	0.103516	-0.277494	-8.905386	0.461394
19958	0	2.494238	0.496998	10.396558	0.024892	0.004980	0.103977	-0.291539	-8.961215	0.464892
19959	0	2.518188	0.548580	10.442301	0.025146	0.005493	0.104431	-0.302473	-9.000348	0.461293
19960	0	2.506133	0.504121	10.514034	0.025034	0.005051	0.105146	-0.315805	-9.030315	0.465442
19961	0	2.503843	0.531027	10.540438	0.025024	0.005310	0.105408	-0.318732	-9.045793	0.463382
19962	0	2.536083	0.548542	10.497238	0.025357	0.005493	0.104973	-0.330392	-9.049725	0.466591
19963	0	2.520125	0.537257	10.528707	0.025208	0.005371	0.105286	-0.331956	-9.043212	0.463618
19964	0	2.487835	0.531023	10.565641	0.024889	0.005313	0.105654	-0.338064	-9.031845	0.461829
19965	0	2.505685	0.506477	10.462117	0.025085	0.005066	0.104614	-0.342794	-9.000561	0.463587
19966	0	2.486997	0.481916	10.420900	0.024906	0.004819	0.104200	-0.346051	-8.960819	0.466415
19967	0	2.473732	0.525176	10.364782	0.024780	0.005249	0.103638	-0.346423	-8.913554	0.462565
19968	0	2.457881	0.526034	10.281597	0.024633	0.005254	0.102803	-0.342729	-8.852867	0.459283
19969	0	2.417014	0.537795	10.224793	0.024231	0.005371	0.102234	-0.338813	-8.784717	0.463011
19970	0	2.392372	0.527533	10.056737	0.023989	0.005262	0.100553	-0.327935	-8.710708	0.462274
19971	0	2.373363	0.562463	9.962557	0.023804	0.005615	0.099609	-0.320906	-8.630197	0.461879
19972	0	2.341067	0.540696	9.800907	0.023482	0.005389	0.097993	-0.304150	-8.546502	0.459292
19973	0	2.324245	0.556613	9.761195	0.023315	0.005554	0.097595	-0.294049	-8.460793	0.460817
19974	0	2.285599	0.533847	9.544741	0.022928	0.005333	0.095430	-0.291200	-8.373944	0.460775
19975	0	2.238910	0.520144	9.486489	0.022461	0.005188	0.094849	-0.278794	-8.287254	0.456341
19976	0	2.249217	0.516655	9.349356	0.022563	0.005153	0.093477	-0.265762	-8.200367	0.459215
19977	0	2.196289	0.507950	9.205720	0.022034	0.005066	0.092041	-0.252700	-8.112335	0.456761
19978	0	2.170179	0.534743	9.092885	0.021771	0.005337	0.090913	-0.243020	-8.024656	0.450437
19979	0	2.142348	0.544225	8.949153	0.021484	0.005432	0.089478	-0.233825	-7.946469	0.454823
19980	0	2.112191	0.521504	8.860311	0.021180	0.005207	0.088590	-0.227138	-7.871116	0.453062
19981	0	2.064260	0.550429	8.808438	0.020691	0.005493	0.088074	-0.216210	-7.808421	0.444267
19982	0	2.036890	0.552146	8.731080	0.020411	0.005515	0.087301	-0.211282	-7.752508	0.439793
19983	0	2.016507	0.525819	8.600679	0.020203	0.005249	0.085999	-0.202483	-7.702539	0.434348
19984	0	1.978994	0.545619	8.559362	0.019822	0.005450	0.085587	-0.197851	-7.659356	0.431715
19985	0	2.005684	0.519027	8.582084	0.020081	0.005188	0.085815	-0.197960	-7.627498	0.432302
19986	0	2.001988	0.561873	8.515761	0.020033	0.005619	0.085155	-0.201349	-7.609759	0.433136
19987	0	2.001181	0.567411	8.514600	0.020020	0.005676	0.085144	-0.207069	-7.599266	0.428041
19988	0	1.994785	0.548750	8.484048	0.019942	0.005488	0.084842	-0.211015	-7.606618	0.427390
19989	0	2.008967	0.548623	8.483716	0.020081	0.005493	0.084839	-0.222868	-7.618855	0.420148
19990	0	1.999252	0.541008	8.489284	0.019977	0.005418	0.084896	-0.235710	-7.640322	0.415649
19991	0	1.998518	0.506127	8.495494	0.019958	0.005066	0.084961	-0.244359	-7.676210	0.409900
19992	0	1.998531	0.541988	8.597831	0.019951	0.005423	0.085986	-0.250409	-7.721742	0.412864
19993	0	2.024038	0.542483	8.653949	0.020203	0.005432	0.086548	-0.262257	-7.771596	0.409076
19994	0	2.075747	0.540579	8.694522	0.020705	0.005417	0.086957	-0.278783	-7.840348	0.403889
19995	0	2.086569	0.547905	8.781797	0.020813	0.005493	0.087830	-0.299028	-7.909013	0.397382
19996	0	2.110238	0.532802	8.956234	0.021042	0.005342	0.089576	-0.318101	-7.986310	0.392359
19997	0	2.142461	0.505177	9.037912	0.021362	0.005066	0.090393	-0.337816	-8.065103	0.390288
19998	0	2.155525	0.507953	9.157040	0.021488	0.005097	0.091585	-0.361890	-8.148671	0.393852
19999	0	2.198307	0.522692	9.318511	0.021912	0.005249	0.093201	-0.390631	-8.236240	0.394678
20000	0	2.243266	0.555503	9.449509	0.022362	0.005569	0.094511	-0.409782	-8.322071	0.389296
20001	0	2.259944	0.504584	9.489233	0.022522	0.005066	0.094910	-0.435570	-8.415316	0.390224
20002	0	2.294252	0.519147	9.638214	0.022862	0.005208	0.096400	-0.456780	-8.510335	0.386630
20003	0	2.320268	0.511183	9.751827	0.023132	0.005127	0.097534	-0.476125	-8.592915	0.382184
20004	0	2.371271	0.489958	9.839964	0.023641	0.004912	0.098416	-0.492639	-8.676722	0.376477
20005	0	2.387558	0.529681	10.014229	0.023804	0.005310	0.100159	-0.509376	-8.758839	0.372357
20006	0	2.431702	0.532457	10.059917	0.024253	0.005344	0.100614	-0.533434	-8.831707	0.367469
20007	0	2.441351	0.493465	10.209782	0.024353	0.004944	0.102112	-0.545539	-8.899404	0.365410
20008	0	2.476812	0.515272	10.249924	0.024718	0.005169	0.102510	-0.565265	-8.954957	0.360068
20009	0	2.470170	0.511619	10.423828	0.024658	0.005127	0.104248	-0.578964	-9.002531	0.358484
20010	0	2.484601	0.491261	10.476830	0.024806	0.004922	0.104777	-0.591044	-9.046007	0.360072
20011	0	2.505592	0.494077	10.466790	0.025024	0.004944	0.104675	-0.596371	-9.080335	0.354881
20012	0	2.510518	0.499163	10.465607	0.025087	0.004998	0.104660	-0.605518	-9.099660	0.352544
20013	0	2.509579	0.512142	10.540552	0.025085	0.005127	0.105408	-0.613771	-9.110471	0.356382
20014	0	2.522556	0.499231	10.528141	0.025228	0.004993	0.105281	-0.617283	-9.107974	0.356228
20015	0	2.513277	0.470242	10.510570	0.025146	0.004700	0.105103	-0.616628	-9.092787	0.354119
20016	0	2.510205	0.526402	10.535589	0.025119	0.005254	0.105352	-0.607904	-9.074364	0.348126
20017	0	2.504821	0.531817	10.486689	0.025085	0.005310	0.104858	-0.601615	-9.033350	0.348431
20018	0	2.497286	0.509064	10.415090	0.025011	0.005081	0.104142	-0.593857	-8.990923	0.351192
20019	0	2.466682	0.488946	10.346679	0.024719	0.004883	0.103455	-0.589183	-8.932444	0.353286
20020	0	2.419466	0.478073	10.208719	0.024249	0.004773	0.102075	-0.583212	-8.871089	0.350543
20021	0	2.417316	0.507944	10.139252	0.024231	0.005066	0.101379	-0.570669	-8.805450	0.350490
20022	0	2.374427	0.498125	9.958976	0.023812	0.004970	0.099574	-0.559938	-8.726960	0.346377
20023	0	2.354693	0.483760	9.913786	0.023621	0.004822	0.099121	-0.544453	-8.641574	0.340663
20024	0	2.340335	0.492964	9.782703	0.023475	0.004913	0.097811	-0.528246	-8.557668	0.337941
20025	0	2.342494	0.526843	9.706265	0.023499	0.005249	0.097046	-0.508275	-8.470547	0.330788
20026	0	2.297574	0.529783	9.502032	0.023049	0.005286	0.095003	-0.497086	-8.381412	0.327875
20027	0	2.238742	0.502113	9.376673	0.022461	0.005005	0.093750	-0.480128	-8.291267	0.321573
20028	0	2.224275	0.529323	9.312739	0.022314	0.005280	0.093111	-0.467328	-8.203041	0.323082
20029	0	2.196406	0.489764	9.205688	0.022034	0.004883	0.092041	-0.451733	-8.116003	0.318317
20030	0	2.139664	0.516939	9.117205	0.021468	0.005156	0.091156	-0.437191	-8.025772	0.312986
20031	0	2.112026	0.526407	8.942957	0.021179	0.005249	0.089417	-0.420770	-7.949719	0.315298
20032	0	2.112501	0.511003	8.939412	0.021183	0.005095	0.089381	-0.404933	-7.874878	0.314468
20033	0	2.076473	0.526497	8.759595	0.020813	0.005249	0.087585	-0.386812	-7.811400	0.312076
20034	0	2.061433	0.547756	8.755308	0.020655	0.005464	0.087544	-0.371168	-7.758161	0.309875
20035	0	2.047130	0.550435	8.686093	0.020508	0.005493	0.086853	-0.358901	-7.709627	0.303966
20036	0	2.010575	0.534173	8.632406	0.020130	0.005332	0.086319	-0.348265	-7.677046	0.293061
20037	0	1.993735	0.519373	8.545381	0.019958	0.005188	0.085449	-0.342812	-7.648217	0.291086
20038	0	2.014605	0.544744	8.521659	0.020160	0.005443	0.085214	-0.338454	-7.629354	0.288498
20039	0	1.971245	0.519176	8.508322	0.019714	0.005188	0.085083	-0.335374	-7.626338	0.283729
20040	0	2.007837	0.531758	8.514361	0.020077	0.005317	0.085144	-0.336086	-7.628116	0.277536
20041	0	1.996760	0.561777	8.495863	0.019958	0.005615	0.084961	-0.334506	-7.639933	0.275350
20042	0	2.030115	0.568291	8.537774	0.020282	0.005681	0.085382	-0.333677	-7.665605	0.266493
20043	0	1.980150	0.548967	8.580963	0.019775	0.005493	0.085815	-0.339916	-7.699854	0.265637
20044	0	2.010459	0.548258	8.640599	0.020072	0.005486	0.086413	-0.345244	-7.742775	0.257842
20045	0	2.067424	0.549046	8.720891	0.020630	0.005493	0.087219	-0.350147	-7.800549	0.254777
20046	0	2.052037	0.529448	8.779848	0.020474	0.005304	0.087809	-0.364228	-7.859838	0.256518
20047	0	2.068434	0.536314	8.842771	0.020630	0.005371	0.088440	-0.375655	-7.929881	0.252649
20048	0	2.092288	0.516293	9.017070	0.020863	0.005171	0.090184	-0.386782	-8.005969	0.248686
20049	0	2.142752	0.517684	9.117186	0.021362	0.005188	0.091187	-0.401769	-8.087360	0.248542
20050	0	2.199318	0.545735	9.284896	0.021922	0.005470	0.092865	-0.418635	-8.174383	0.250480
20051	0	2.222107	0.554353	9.342996	0.022156	0.005554	0.093445	-0.432760	-8.253704	0.255165
20052	0	2.224281	0.557946	9.412928	0.022165	0.005593	0.094147	-0.450381	-8.347479	0.251380
20053	0	2.254045	0.529273	9.568540	0.022461	0.005310	0.095703	-0.471870	-8.442024	0.252953
20054	0	2.275903	0.526574	9.638170	0.022682	0.005275	0.096399	-0.483457	-8.532862	0.250274
20055	0	2.302207	0.505244	9.782294	0.022949	0.005066	0.097839	-0.500004	-8.617703	0.245638
20056	0	2.340972	0.478745	9.894861	0.023340	0.004794	0.098965	-0.508601	-8.697740	0.240809
20057	0	2.380885	0.517735	9.971623	0.023743	0.005188	0.099731	-0.521629	-8.773309	0.236621
20058	0	2.418136	0.509999	10.115051	0.024120	0.005105	0.101165	-0.528395	-8.841845	0.235926
20059	0	2.422724	0.560506	10.203775	0.024170	0.005615	0.102051	-0.540743	-8.905618	0.235046
20060	0	2.421162	0.528364	10.256227	0.024163	0.005289	0.102573	-0.547828	-8.959148	0.232577
20061	0	2.476287	0.524199	10.289514	0.024719	0.005249	0.102905	-0.556710	-9.007128	0.233011
20062	0	2.484252	0.565769	10.427987	0.024807	0.005662	0.104288	-0.562670	-9.045435	0.236525
20063	0	2.480937	0.549014	10.399713	0.024780	0.005493	0.104004	-0.567266	-9.076773	0.240563
20064	0	2.485833	0.524151	10.447320	0.024838	0.005242	0.104478	-0.569503	-9.097901	0.243395
20065	0	2.490913	0.494138	10.467380	0.024902	0.004944	0.104675	-0.573529	-9.104670	0.245304
20066	0	2.509527	0.518822	10.448893	0.025099	0.005182	0.104488	-0.568669	-9.100018	0.250368
20067	0	2.513870	0.556186	10.455469	0.025146	0.005554	0.104553	-0.561774	-9.090927	0.248793
20068	0	2.480109	0.533167	10.401117	0.024825	0.005324	0.104006	-0.555484	-9.063734	0.250263
20069	0	2.468947	0.519528	10.419371	0.024719	0.005188	0.104187	-0.549231	-9.030253	0.252073
20070	0	2.467851	0.526998	10.317168	0.024721	0.005263	0.103162	-0.543381	-8.982451	0.245013
20071	0	2.436819	0.556694	10.267135	0.024414	0.005554	0.102661	-0.531093	-8.930509	0.247559
20072	0	2.421487	0.534345	10.141034	0.024262	0.005335	0.101399	-0.523085	-8.876189	0.243704
20073	0	2.404594	0.538287	10.114962	0.024109	0.005371	0.101135	-0.511748	-8.804127	0.245404
20074	0	2.398243	0.510740	10.044546	0.024045	0.005089	0.100431	-0.492719	-8.731960	0.248300
20075	0	2.367919	0.532489	9.901344	0.023743	0.005310	0.098999	-0.477641	-8.657709	0.249906
20076	0	2.330400	0.541399	9.745565	0.023374	0.005400	0.097440	-0.462834	-8.575288	0.247836
20077	0	2.300092	0.538649	9.632946	0.023071	0.005371	0.096313	-0.446771	-8.490632	0.253674
20078	0	2.286230	0.523434	9.568912	0.022931	0.005218	0.095674	-0.428819	-8.407489	0.253983
20079	0	2.251545	0.532188	9.461994	0.022583	0.005310	0.094604	-0.416532	-8.324900	0.254358
20080	0	2.220018	0.547093	9.306299	0.022266	0.005455	0.093048	-0.399116	-8.242479	0.258772
20081	0	2.185084	0.550402	9.254303	0.021912	0.005493	0.092529	-0.387631	-8.166436	0.259578
20082	0	2.160920	0.558983	9.092149	0.021669	0.005575	0.090908	-0.371193	-8.089870	0.256234
20083	0	2.124576	0.544338	8.985622	0.021301	0.005432	0.089844	-0.358823	-8.018204	0.261788
20084	0	2.132617	0.558828	8.945190	0.021374	0.005576	0.089441	-0.345181	-7.956353	0.265096
20085	0	2.088733	0.568645	8.808441	0.020935	0.005676	0.088074	-0.333779	-7.893472	0.264972
20086	0	2.049815	0.564397	8.785755	0.020535	0.005635	0.087850	-0.324093	-7.845319	0.262406
20087	0	2.053789	0.580912	8.734788	0.020569	0.005798	0.087341	-0.311583	-7.804164	0.255957
20088	0	2.048374	0.552016	8.626041	0.020508	0.005514	0.086255	-0.305096	-7.771472	0.255228
20089	0	2.024541	0.568328	8.655167	0.020264	0.005676	0.086548	-0.297289	-7.746551	0.255133
20090	0	2.021736	0.569315	8.594631	0.020227	0.005690	0.085944	-0.293864	-7.732461	0.250920
20091	0	1.995620	0.567892	8.605993	0.019958	0.005676	0.086060	-0.291526	-7.728661	0.245456
20092	0	2.038862	0.549640	8.575267	0.020381	0.005498	0.085754	-0.294556	-7.738102	0.240803
20093	0	2.021317	0.579836	8.624021	0.020203	0.005798	0.086243	-0.295551	-7.751278	0.241147
20094	0	2.048852	0.585880	8.635408	0.020468	0.005858	0.086359	-0.295949	-7.778004	0.237681
20095	0	2.071579	0.585398	8.715266	0.020691	0.005859	0.087158	-0.303761	-7.809956	0.235702
20096	0	2.046696	0.560056	8.762787	0.020435	0.005604	0.087635	-0.308645	-7.850634	0.227378
20097	0	2.079013	0.567219	8.830916	0.020752	0.005676	0.088318	-0.314587	-7.899296	0.227430
20098	0	2.093570	0.578171	8.877763	0.020889	0.005790	0.088788	-0.325474	-7.958203	0.229336
20099	0	2.110660	0.523954	8.995478	0.021057	0.005249	0.089966	-0.337940	-8.020405	0.227178
20100	0	2.151698	0.539858	9.072406	0.021461	0.005412	0.090736	-0.355264	-8.089589	0.225632
20101	0	2.160447	0.524205	9.202758	0.021545	0.005249	0.092041	-0.364317	-8.162297	0.223437
20102	0	2.173103	0.552434	9.254782	0.021664	0.005540	0.092563	-0.383689	-8.244769	0.223066
20103	0	2.197650	0.536011	9.361336	0.021912	0.005371	0.093628	-0.397416	-8.323206	0.225834
20104	0	2.235392	0.582510	9.535351	0.022287	0.005836	0.095368	-0.411432	-8.402059	0.230302
20105	0	2.271232	0.548092	9.550452	0.022644	0.005493	0.095520	-0.426274	-8.483068	0.230022
20106	0	2.297023	0.557821	9.748810	0.022905	0.005589	0.097503	-0.439712	-8.558450	0.229715
20107	0	2.331795	0.553571	9.825259	0.023254	0.005554	0.098267	-0.461334	-8.631592	0.231462
20108	0	2.344507	0.537972	9.956698	0.023383	0.005394	0.099581	-0.477882	-8.701959	0.231100
20109	0	2.398317	0.523337	10.057309	0.023926	0.005249	0.100586	-0.495910	-8.766361	0.233643
20110	0	2.402946	0.532929	10.030362	0.023979	0.005340	0.100315	-0.508074	-8.822782	0.237034
20111	0	2.446740	0.566545	10.173340	0.024414	0.005676	0.101746	-0.520532	-8.881867	0.239350
20112	0	2.431486	0.564516	10.238366	0.024277	0.005654	0.102392	-0.531286	-8.923491	0.240045
20113	0	2.456888	0.542538	10.314198	0.024536	0.005432	0.103149	-0.539249	-8.958902	0.242954
20114	0	2.456663	0.547398	10.331118	0.024540	0.005479	0.103317	-0.545142	-8.987588	0.243614
20115	0	2.436607	0.518432	10.424518	0.024353	0.005188	0.104248	-0.549732	-9.001043	0.243418
20116	0	2.445123	0.505605	10.436088	0.024440	0.005058	0.104363	-0.552805	-9.012682	0.241534
20117	0	2.478239	0.524591	10.375942	0.024780	0.005249	0.103760	-0.557005	-9.013951	0.246722
20118	0	2.471383	0.542756	10.351676	0.024723	0.005425	0.103515	-0.555491	-9.002805	0.246346
20119	0	2.464004	0.543736	10.327554	0.024658	0.005432	0.103271	-0.550664	-8.981635	0.251402
20120	0	2.453778	0.544985	10.352831	0.024561	0.005442	0.103523	-0.542590	-8.955107	0.250319
20121	0	2.407247	0.512881	10.315783	0.024109	0.005127	0.103149	-0.541686	-8.913473	0.258937
20122	0	2.411829	0.549945	10.183220	0.024158	0.005496	0.101823	-0.538833	-8.867290	0.257625
20123	0	2.424554	0.532153	10.114580	0.024292	0.005310	0.101135	-0.527047	-8.813725	0.256448
20124	0	2.396552	0.564734	10.049547	0.024016	0.005637	0.100484	-0.516655	-8.754775	0.256511
20125	0	2.392925	0.532137	9.943954	0.023987	0.005310	0.099426	-0.505012	-8.687304	0.261378
20126	0	2.332655	0.503820	9.836647	0.023384	0.005027	0.098353	-0.493110	-8.619187	0.266164
20127	0	2.300476	0.550220	9.779349	0.023071	0.005493	0.097778	-0.484011	-8.539969	0.273803
20128	0	2.281263	0.503062	9.641928	0.022879	0.005022	0.096404	-0.475125	-8.460508	0.273013
20129	0	2.264296	0.538191	9.583929	0.022705	0.005371	0.095825	-0.463585	-8.385136	0.275416
20130	0	2.209245	0.527888	9.440118	0.022155	0.005270	0.094387	-0.454158	-8.308338	0.277530
20131	0	2.209831	0.556092	9.358009	0.022156	0.005554	0.093567	-0.447168	-8.236902	0.277840
20132	0	2.179826	0.533224	9.250783	0.021859	0.005322	0.092494	-0.436331	-8.160496	0.274508
20133	0	2.173535	0.556145	9.156518	0.021790	0.005554	0.091553	-0.428460	-8.091620	0.274963
20134	0	2.144576	0.557528	9.018512	0.021500	0.005568	0.090173	-0.419789	-8.022277	0.266666
20135	0	2.100793	0.531958	8.893929	0.021057	0.005310	0.088928	-0.408777	-7.957796	0.269285
20136	0	2.061338	0.527676	8.846976	0.020654	0.005267	0.088461	-0.397444	-7.904604	0.263649
20137	0	2.047265	0.506958	8.802067	0.020508	0.005066	0.088013	-0.393685	-7.857695	0.264978
20138	0	2.065341	0.556566	8.724105	0.020682	0.005561	0.087234	-0.388376	-7.818532	0.267488
20139	0	2.011867	0.531488	8.698011	0.020142	0.005310	0.086975	-0.382897	-7.787319	0.263922
20140	0	2.025866	0.543918	8.656229	0.020279	0.005442	0.086557	-0.386882	-7.759359	0.262936
20141	0	2.037364	0.567384	8.667293	0.020386	0.005676	0.086670	-0.390707	-7.742226	0.261635
20142	0	2.017516	0.542089	8.649351	0.020178	0.005426	0.086493	-0.398503	-7.737441	0.264355
20143	0	2.020397	0.561458	8.599826	0.020203	0.005615	0.085999	-0.399868	-7.738244	0.260068
20144	0	2.033789	0.560448	8.642275	0.020327	0.005613	0.086425	-0.411835	-7.752045	0.259158
20145	0	2.016042	0.512159	8.684898	0.020142	0.005127	0.086853	-0.419211	-7.775665	0.259588
20146	0	2.038733	0.547583	8.677781	0.020362	0.005482	0.086783	-0.427109	-7.808350	0.252558
20147	0	2.054119	0.517885	8.739505	0.020508	0.005188	0.087402	-0.439096	-7.851075	0.248527
20148	0	2.067426	0.534227	8.762271	0.020636	0.005352	0.087631	-0.451847	-7.900376	0.249596
20149	0	2.097704	0.585059	8.873579	0.020935	0.005859	0.088745	-0.463088	-7.953610	0.242608
20150	0	2.125077	0.545606	8.908183	0.021202	0.005475	0.089092	-0.487122	-8.015108	0.239117
20151	0	2.153466	0.566580	9.050385	0.021484	0.005676	0.090515	-0.500216	-8.077606	0.237316
20152	0	2.170678	0.515568	9.127103	0.021646	0.005166	0.091285	-0.512973	-8.152233	0.231911
20153	0	2.197228	0.511462	9.275978	0.021912	0.005127	0.092773	-0.527896	-8.226105	0.227040
20154	0	2.216488	0.490303	9.327926	0.022095	0.004918	0.093295	-0.545973	-8.311201	0.224006
20155	0	2.240556	0.499520	9.440610	0.022339	0.005005	0.094421	-0.557438	-8.391100	0.221386
20156	0	2.266338	0.509183	9.583975	0.022596	0.005107	0.095855	-0.575113	-8.470099	0.219530
20157	0	2.301763	0.529281	9.715274	0.022949	0.005310	0.097168	-0.595023	-8.549644	0.217246
20158	0	2.321544	0.550611	9.760940	0.023148	0.005519	0.097625	-0.609600	-8.628334	0.209655
20159	0	2.350101	0.541780	9.806910	0.023438	0.005432	0.098083	-0.626018	-8.701317	0.210083
20160	0	2.368759	0.514368	9.956625	0.023627	0.005158	0.099580	-0.642687	-8.769501	0.214082
20161	0	2.397938	0.505318	10.045173	0.023926	0.005066	0.100464	-0.657060	-8.829373	0.217301
20162	0	2.427025	0.514992	10.152549	0.024217	0.005161	0.101538	-0.669600	-8.888790	0.214772
20163	0	2.433930	0.511597	10.142965	0.024292	0.005127	0.101440	-0.681784	-8.941113	0.213199
20164	0	2.436273	0.503224	10.250902	0.024326	0.005043	0.102517	-0.693737	-8.980631	0.214223
20165	0	2.463034	0.487787	10.295861	0.024597	0.004883	0.102966	-0.699333	-9.016287	0.220005
20166	0	2.450003	0.504860	10.282356	0.024480	0.005055	0.102828	-0.706956	-9.037612	0.219489
20167	0	2.497356	0.536978	10.387946	0.024963	0.005371	0.103882	-0.708749	-9.047472	0.227191
20168	0	2.450594	0.493944	10.369053	0.024495	0.004941	0.103693	-0.710639	-9.058251	0.227720
20169	0	2.477794	0.488351	10.363822	0.024780	0.004883	0.103638	-0.710086	-9.054592	0.223672
20170	0	2.457965	0.488051	10.333666	0.024592	0.004884	0.103333	-0.714056	-9.039183	0.226288
20171	0	2.463890	0.500372	10.315408	0.024658	0.005005	0.103149	-0.715664	-9.016564	0.226330
20172	0	2.434674	0.488707	10.279814	0.024375	0.004880	0.102792	-0.708412	-8.983785	0.232151
20173	0	2.425288	0.495330	10.224272	0.024292	0.004944	0.102234	-0.698443	-8.938811	0.230438
20174	0	2.417328	0.515234	10.146689	0.024214	0.005145	0.101458	-0.690798	-8.891931	0.229024
20175	0	2.412069	0.525635	10.126869	0.024170	0.005249	0.101257	-0.683104	-8.835127	0.224865
20176	0	2.395777	0.539456	10.007097	0.024012	0.005385	0.100059	-0.673340	-8.772278	0.225594
20177	0	2.380421	0.532282	9.907395	0.023865	0.005310	0.099060	-0.659434	-8.701084	0.223155
20178	0	2.362512	0.497131	9.836921	0.023684	0.004969	0.098355	-0.656960	-8.631780	0.222423
20179	0	2.313260	0.495673	9.803617	0.023193	0.004944	0.098022	-0.642905	-8.559374	0.225859
20180	0	2.276470	0.479652	9.629384	0.022829	0.004786	0.096279	-0.630734	-8.481542	0.224953
20181	0	2.276291	0.507473	9.510771	0.022827	0.005066	0.095093	-0.620922	-8.402950	0.220861
20182	0	2.215117	0.491168	9.360932	0.022212	0.004900	0.093596	-0.607452	-8.327275	0.216948
20183	0	2.221982	0.507616	9.260372	0.022278	0.005066	0.092590	-0.595572	-8.254318	0.213111
20184	0	2.174040	0.515599	9.220152	0.021796	0.005147	0.092189	-0.585147	-8.183715	0.209765
20185	0	2.161825	0.543945	9.138086	0.021667	0.005432	0.091370	-0.576608	-8.120855	0.202417
20186	0	2.139563	0.533694	9.097573	0.021447	0.005324	0.090964	-0.561558	-8.054799	0.196380
20187	0	2.125794	0.525978	9.009750	0.021301	0.005249	0.090088	-0.548603	-7.998479	0.193637
20188	0	2.123619	0.540245	8.938350	0.021276	0.005392	0.089375	-0.536037	-7.945450	0.193986
20189	0	2.089857	0.537589	8.832622	0.020935	0.005371	0.088318	-0.530309	-7.896976	0.188906
20190	0	2.052538	0.526468	8.791368	0.020556	0.005258	0.087907	-0.521620	-7.855270	0.184072
20191	0	2.054685	0.513238	8.728514	0.020569	0.005127	0.087280	-0.514907	-7.825215	0.178974
20192	0	2.050619	0.544419	8.747700	0.020524	0.005443	0.087473	-0.513136	-7.800609	0.173248
20193	0	2.025985	0.525402	8.740293	0.020264	0.005249	0.087402	-0.506891	-7.794264	0.171083
20194	0	2.062026	0.544688	8.703723	0.020622	0.005442	0.087037	-0.500304	-7.790231	0.171468
20195	0	2.057164	0.549396	8.673024	0.020569	0.005493	0.086731	-0.499375	-7.792570	0.172149
20196	0	2.058494	0.530893	8.721479	0.020574	0.005311	0.087217	-0.502075	-7.806086	0.169076
20197	0	2.052569	0.555146	8.709313	0.020508	0.005554	0.087097	-0.505515	-7.828476	0.163087
20198	0	2.056620	0.573041	8.751048	0.020543	0.005732	0.087516	-0.506936	-7.857401	0.161529
20199	0	2.066210	0.555089	8.843263	0.020630	0.005554	0.088440	-0.510994	-7.897793	0.161645
20200	0	2.115604	0.523109	8.829484	0.021121	0.005241	0.088303	-0.523904	-7.941849	0.161971
20201	0	2.103443	0.493231	8.983542	0.020996	0.004944	0.089844	-0.538148	-7.989397	0.158934
20202	0	2.111889	0.522004	9.006013	0.021072	0.005225	0.090071	-0.544263	-8.047292	0.152890
20203	0	2.159733	0.566816	9.141892	0.021545	0.005676	0.091431	-0.553933	-8.110930	0.153722
20204	0	2.184266	0.529771	9.166289	0.021790	0.005310	0.091675	-0.568729	-8.175962	0.153274
20205	0	2.222613	0.542068	9.311422	0.022168	0.005434	0.093127	-0.584436	-8.246017	0.149935
20206	0	2.211160	0.535067	9.354197	0.022059	0.005363	0.093554	-0.599552	-8.308382	0.151383
20207	0	2.245835	0.541768	9.379790	0.022400	0.005432	0.093811	-0.616408	-8.378538	0.146621
20208	0	2.263290	0.514491	9.511508	0.022579	0.005158	0.095127	-0.631877	-8.442149	0.138876
20209	0	2.276871	0.487378	9.623787	0.022705	0.004883	0.096252	-0.641963	-8.516654	0.136217
20210	0	2.319874	0.516040	9.785619	0.023139	0.005169	0.097870	-0.651305	-8.585328	0.135004
20211	0	2.373908	0.536183	9.868056	0.023682	0.005371	0.098694	-0.661453	-8.650657	0.135646
20212	0	2.341794	0.528047	9.871711	0.023369	0.005291	0.098728	-0.673002	-8.706395	0.134053
20213	0	2.378940	0.518166	9.947648	0.023743	0.005188	0.099487	-0.679763	-8.758919	0.135436
20214	0	2.412787	0.510749	10.055218	0.024081	0.005114	0.100563	-0.686111	-8.810907	0.130330
20215	0	2.433203	0.530493	10.130902	0.024292	0.005310	0.101318	-0.691300	-8.855112	0.121825
20216	0	2.415794	0.517391	10.171960	0.024128	0.005177	0.101727	-0.695046	-8.887502	0.123162
20217	0	2.437756	0.481769	10.235031	0.024353	0.004822	0.102356	-0.699191	-8.913764	0.119827
20218	0	2.447984	0.493473	10.264563	0.024463	0.004935	0.102650	-0.699542	-8.931598	0.120610
20219	0	2.430130	0.518790	10.253686	0.024292	0.005188	0.102539	-0.699390	-8.940752	0.119344
20220	0	2.437041	0.549577	10.338877	0.024371	0.005492	0.103389	-0.695270	-8.938752	0.114689
20221	0	2.459104	0.561942	10.272341	0.024597	0.005615	0.102722	-0.690414	-8.930807	0.107785
20222	0	2.432794	0.508297	10.297075	0.024341	0.005074	0.102968	-0.679912	-8.915520	0.102251
20223	0	2.420924	0.507195	10.248286	0.024231	0.005066	0.102478	-0.673121	-8.890075	0.095675
20224	0	2.428302	0.551288	10.212713	0.024309	0.005505	0.102121	-0.663933	-8.859489	0.092724
20225	0	2.413781	0.525643	10.163079	0.024170	0.005249	0.101624	-0.655802	-8.821882	0.093092
20226	0	2.394609	0.502553	10.005968	0.023984	0.005019	0.100051	-0.648755	-8.777105	0.095710
20227	0	2.363779	0.495791	10.010733	0.023682	0.004944	0.100098	-0.632882	-8.725762	0.088656
20228	0	2.384898	0.516551	9.933475	0.023899	0.005155	0.099323	-0.620618	-8.666681	0.087681
20229	0	2.344737	0.569187	9.815587	0.023499	0.005676	0.098145	-0.602826	-8.605678	0.088340
20230	0	2.334130	0.602808	9.762937	0.023396	0.006012	0.097617	-0.584374	-8.539641	0.084995
20231	0	2.325642	0.531979	9.614413	0.023315	0.005310	0.096130	-0.573196	-8.467872	0.086998
20232	0	2.283723	0.528049	9.580326	0.022892	0.005268	0.095791	-0.558716	-8.401159	0.080972
20233	0	2.240283	0.525865	9.480082	0.022461	0.005249	0.094788	-0.547544	-8.329414	0.085154
20234	0	2.222966	0.546629	9.384887	0.022285	0.005450	0.093837	-0.528505	-8.261043	0.085162
20235	0	2.216505	0.556662	9.290713	0.022217	0.005554	0.092896	-0.513614	-8.195837	0.084316
20236	0	2.169695	0.552841	9.250141	0.021748	0.005517	0.092490	-0.499885	-8.131731	0.086494
20237	0	2.168009	0.544244	9.070922	0.021729	0.005432	0.090698	-0.487222	-8.069150	0.086788
20238	0	2.140514	0.582407	9.042387	0.021448	0.005818	0.090414	-0.480159	-8.013386	0.083996
20239	0	2.126242	0.525649	9.040178	0.021301	0.005249	0.090393	-0.470948	-7.962657	0.086254
20240	0	2.088193	0.539320	8.950191	0.020919	0.005385	0.089494	-0.461177	-7.913986	0.085478
20241	0	2.078358	0.555516	8.869092	0.020813	0.005554	0.088684	-0.459927	-7.874569	0.085858
20242	0	2.085301	0.555884	8.797022	0.020876	0.005555	0.087965	-0.455163	-7.843083	0.089586
20243	0	2.061624	0.537743	8.789344	0.020630	0.005371	0.087891	-0.446894	-7.823875	0.087345
20244	0	2.071455	0.557041	8.771435	0.020724	0.005567	0.087712	-0.441782	-7.809774	0.083789
20245	0	2.068670	0.555815	8.721999	0.020691	0.005554	0.087219	-0.436446	-7.802773	0.084566
20246	0	2.068408	0.574751	8.715857	0.020682	0.005745	0.087159	-0.432778	-7.803786	0.080745
20247	0	2.039436	0.580160	8.746115	0.020386	0.005798	0.087463	-0.428209	-7.813726	0.080577
20248	0	2.091059	0.568276	8.806431	0.020891	0.005682	0.088069	-0.426747	-7.837599	0.079657
20249	0	2.065139	0.548937	8.758062	0.020630	0.005493	0.087585	-0.431130	-7.864295	0.078823
20250	0	2.088168	0.541797	8.842371	0.020856	0.005424	0.088429	-0.437720	-7.896178	0.080019
20251	0	2.102731	0.560995	8.922638	0.020996	0.005615	0.089233	-0.443840	-7.934716	0.082172
20252	0	2.091349	0.553517	8.890534	0.020875	0.005543	0.088914	-0.452780	-7.982947	0.079732
20253	0	2.121999	0.530358	9.026180	0.021179	0.005310	0.090271	-0.460208	-8.033270	0.079712
20254	0	2.149246	0.522573	9.127877	0.021444	0.005236	0.091290	-0.471747	-8.092254	0.078316
20255	0	2.172017	0.542337	9.209016	0.021667	0.005432	0.092102	-0.481650	-8.156479	0.075443
20256	0	2.195046	0.558661	9.310253	0.021895	0.005597	0.093115	-0.493671	-8.222534	0.081268
20257	0	2.239572	0.590962	9.398130	0.022339	0.005920	0.093994	-0.505782	-8.290350	0.081258
20258	0	2.263252	0.558102	9.505321	0.022575	0.005593	0.095066	-0.519485	-8.357813	0.079763
20259	0	2.276172	0.572955	9.495762	0.022705	0.005737	0.094971	-0.527817	-8.424750	0.076906
20260	0	2.324287	0.570573	9.615087	0.023186	0.005721	0.096164	-0.544934	-8.491373	0.076136
20261	0	2.324549	0.542026	9.672888	0.023193	0.005432	0.096741	-0.557897	-8.551717	0.074944
20262	0	2.365712	0.515405	9.822961	0.023604	0.005163	0.098242	-0.567488	-8.611904	0.071634
20263	0	2.348788	0.535908	9.935399	0.023438	0.005371	0.099365	-0.580238	-8.668639	0.071881
20264	0	2.376747	0.546168	9.988115	0.023722	0.005468	0.099892	-0.587024	-8.719683	0.073593
20265	0	2.390711	0.536351	10.039316	0.023865	0.005371	0.100403	-0.594850	-8.766475	0.078571
20266	0	2.423280	0.553439	10.116712	0.024194	0.005538	0.101176	-0.598141	-8.809197	0.080683
20267	0	2.420104	0.554928	10.179952	0.024170	0.005554	0.101807	-0.602868	-8.842789	0.081739
20268	0	2.443838	0.572301	10.172495	0.024415	0.005727	0.101730	-0.606472	-8.867568	0.085609
20269	0	2.443241	0.536918	10.198545	0.024414	0.005371	0.101990	-0.607957	-8.886727	0.087466
20270	0	2.457842	0.548704	10.289436	0.024572	0.005488	0.102896	-0.608839	-8.892070	0.087312
20271	0	2.429087	0.542835	10.253953	0.024292	0.005432	0.102539	-0.612468	-8.889333	0.090050
20272	0	2.440509	0.505767	10.205227	0.024411	0.005058	0.102051	-0.612738	-8.880935	0.091621
20273	0	2.415556	0.519201	10.205398	0.024170	0.005188	0.102051	-0.607887	-8.863329	0.093803
20274	0	2.436548	0.544181	10.151187	0.024385	0.005440	0.101507	-0.605130	-8.839403	0.093771
20275	0	2.389701	0.531343	10.138601	0.023926	0.005310	0.101379	-0.600934	-8.805541	0.090626
20276	0	2.401834	0.544694	10.158212	0.024051	0.005439	0.101575	-0.591534	-8.767632	0.089233
20277	0	2.401290	0.562039	10.047194	0.024048	0.005615	0.100464	-0.585562	-8.726107	0.092509
20278	0	2.362643	0.539169	9.951305	0.023673	0.005381	0.099503	-0.572916	-8.670784	0.099047
20279	0	2.363016	0.519662	9.968218	0.023682	0.005188	0.099670	-0.562880	-8.610230	0.096295
20280	0	2.346990	0.509009	9.787375	0.023520	0.005082	0.097862	-0.553487	-8.550675	0.097280
20281	0	2.313960	0.525545	9.766866	0.023193	0.005249	0.097656	-0.545852	-8.486173	0.097200
20282	0	2.279202	0.520823	9.695911	0.022842	0.005200	0.096948	-0.536623	-8.425016	0.099475
20283	0	2.277165	0.543891	9.577699	0.022827	0.005432	0.095764	-0.528486	-8.357092	0.100905
20284	0	2.278820	0.551497	9.415290	0.022840	0.005506	0.094141	-0.516957	-8.293331	0.094598
20285	0	2.240374	0.543724	9.412955	0.022461	0.005432	0.094116	-0.510637	-8.222286	0.093377
20286	0	2.205326	0.538743	9.293276	0.022103	0.005381	0.092921	-0.502255	-8.158923	0.097823
20287	0	2.162118	0.543897	9.186842	0.021667	0.005432	0.091858	-0.493607	-8.099736	0.095507
20288	0	2.152589	0.521216	9.170576	0.021575	0.005201	0.091695	-0.480170	-8.036807	0.098437
20289	0	2.138160	0.543589	9.064684	0.021423	0.005432	0.090637	-0.475240	-7.982492	0.099168
20290	0	2.111600	0.501572	8.993238	0.021157	0.005012	0.089923	-0.469742	-7.928472	0.096689
20291	0	2.145127	0.549458	8.991260	0.021484	0.005493	0.089905	-0.467646	-7.884652	0.100997
20292	0	2.102503	0.568403	8.900965	0.021052	0.005678	0.089004	-0.459831	-7.848056	0.099451
20293	0	2.066419	0.574086	8.856802	0.020691	0.005737	0.088562	-0.454887	-7.812052	0.096868
20294	0	2.074712	0.549947	8.808813	0.020760	0.005500	0.088085	-0.454823	-7.794362	0.094267
20295	0	2.067924	0.531000	8.758821	0.020691	0.005310	0.087585	-0.454365	-7.777614	0.093479
20296	0	2.041590	0.549106	8.746986	0.020423	0.005492	0.087468	-0.455229	-7.767070	0.087477
20297	0	2.063199	0.549412	8.746282	0.020630	0.005493	0.087463	-0.453357	-7.768295	0.087553
20298	0	2.052035	0.555430	8.715430	0.020512	0.005555	0.087156	-0.453698	-7.778480	0.081334
20299	0	2.051934	0.536547	8.764413	0.020508	0.005371	0.087646	-0.460196	-7.791990	0.081464
20300	0	2.061391	0.535199	8.745290	0.020592	0.005360	0.087458	-0.469260	-7.819405	0.083793
20301	0	2.077872	0.573410	8.812867	0.020752	0.005737	0.088135	-0.472437	-7.852892	0.078384
20302	0	2.107768	0.566194	8.878661	0.021049	0.005670	0.088793	-0.481257	-7.887708	0.078198
20303	0	2.103018	0.548190	8.953127	0.020996	0.005493	0.089539	-0.494521	-7.929687	0.080075
20304	0	2.141418	0.539892	9.012379	0.021370	0.005409	0.090134	-0.506287	-7.984711	0.070679
20305	0	2.134355	0.535930	9.062796	0.021301	0.005371	0.090637	-0.520030	-8.036375	0.077552
20306	0	2.168018	0.563788	9.170583	0.021630	0.005651	0.091717	-0.535632	-8.097202	0.076224
20307	0	2.190234	0.541861	9.221265	0.021851	0.005432	0.092224	-0.550979	-8.160108	0.070269
20308	0	2.213020	0.527075	9.304271	0.022077	0.005282	0.093055	-0.563937	-8.224662	0.066910
20309	0	2.202494	0.523759	9.392150	0.021973	0.005249	0.093933	-0.576618	-8.286829	0.066756
20310	0	2.256013	0.594702	9.481232	0.022505	0.005958	0.094825	-0.587955	-8.352376	0.060568
20311	0	2.269720	0.572413	9.575237	0.022644	0.005737	0.095764	-0.602336	-8.414424	0.060937
20312	0	2.305046	0.539062	9.700894	0.022996	0.005404	0.097021	-0.617230	-8.477355	0.060480
20313	0	2.337043	0.523464	9.770492	0.023315	0.005249	0.097717	-0.632677	-8.540279	0.062359
20314	0	2.360846	0.505271	9.837764	0.023560	0.005066	0.098389	-0.646621	-8.595802	0.059975
20315	0	2.366947	0.511640	9.917103	0.023621	0.005127	0.099182	-0.657465	-8.650811	0.057775
20316	0	2.372528	0.511482	10.027107	0.023682	0.005127	0.100281	-0.670130	-8.699011	0.062703
20317	0	2.402292	0.524236	10.039455	0.023987	0.005249	0.100403	-0.676567	-8.738721	0.061912
20318	0	2.395966	0.517962	10.088351	0.023926	0.005188	0.100891	-0.685005	-8.775533	0.066662
20319	0	2.425895	0.523846	10.180052	0.024231	0.005249	0.101807	-0.695871	-8.805276	0.074289
20320	0	2.406968	0.542347	10.216817	0.024048	0.005432	0.102173	-0.704589	-8.828068	0.079290
20321	0	2.437149	0.524431	10.204662	0.024353	0.005249	0.102051	-0.708884	-8.847230	0.079323
20322	0	2.435674	0.488101	10.223309	0.024353	0.004883	0.102234	-0.710048	-8.849866	0.078837
20323	0	2.463995	0.512969	10.258428	0.024637	0.005132	0.102585	-0.711258	-8.851620	0.070266
20324	0	2.418886	0.487000	10.183684	0.024195	0.004874	0.101835	-0.715144	-8.843497	0.070540
20325	0	2.410194	0.500055	10.223574	0.024109	0.005005	0.102234	-0.719146	-8.834144	0.072193
20326	0	2.438212	0.524431	10.138625	0.024400	0.005239	0.101382	-0.712972	-8.812810	0.067862
20327	0	2.433101	0.500745	10.168972	0.024353	0.005005	0.101685	-0.709471	-8.786406	0.069900
20328	0	2.409944	0.507694	10.066257	0.024126	0.005071	0.100657	-0.701786	-8.754606	0.068656
20329	0	2.370696	0.489478	9.992245	0.023743	0.004883	0.099915	-0.687785	-8.712025	0.071273
20330	0	2.387578	0.497447	9.945064	0.023915	0.004967	0.099442	-0.678475	-8.664902	0.074246
20331	0	2.351577	0.489338	9.839863	0.023560	0.004883	0.098389	-0.665706	-8.612547	0.068187
20332	0	2.336131	0.521392	9.768686	0.023411	0.005208	0.097675	-0.658351	-8.552992	0.065318
20333	0	2.308292	0.537794	9.711831	0.023132	0.005371	0.097107	-0.649831	-8.493251	0.062356
20334	0	2.316566	0.509246	9.610302	0.023217	0.005079	0.096091	-0.633837	-8.430347	0.059011
20335	0	2.259188	0.513735	9.553182	0.022644	0.005127	0.095520	-0.621092	-8.366231	0.060619
20336	0	2.248861	0.521493	9.463925	0.022540	0.005208	0.094627	-0.612391	-8.302280	0.062761
20337	0	2.259052	0.556113	9.364045	0.022644	0.005554	0.093628	-0.603473	-8.235477	0.056624
20338	0	2.224818	0.520431	9.347921	0.022293	0.005201	0.093469	-0.599296	-8.178956	0.052198
20339	0	2.180752	0.556104	9.266111	0.021851	0.005554	0.092651	-0.590323	-8.124373	0.047396
20340	0	2.166103	0.526758	9.188676	0.021704	0.005262	0.091877	-0.583354	-8.069617	0.045027
20341	0	2.162494	0.519899	9.070777	0.021667	0.005188	0.090698	-0.569134	-8.014320	0.044136
20342	0	2.124148	0.528193	9.090702	0.021276	0.005271	0.090899	-0.554861	-7.968859	0.038473
20343	0	2.127179	0.513576	9.113188	0.021301	0.005127	0.091125	-0.543227	-7.930481	0.030749
20344	0	2.091111	0.527351	8.900753	0.020938	0.005266	0.089002	-0.533250	-7.894513	0.025916
20345	0	2.073152	0.536862	8.832282	0.020752	0.005371	0.088318	-0.535670	-7.866388	0.024476
20346	0	2.075793	0.548668	8.875799	0.020772	0.005487	0.088755	-0.535894	-7.846493	0.027342
20347	0	2.074417	0.549671	8.825845	0.020752	0.005493	0.088257	-0.530513	-7.834892	0.024321
20348	0	2.078867	0.537924	8.801738	0.020797	0.005378	0.088016	-0.527762	-7.822815	0.020178
20349	0	2.081949	0.542973	8.831649	0.020813	0.005432	0.088318	-0.529851	-7.829664	0.017697
20350	0	2.083233	0.561072	8.776301	0.020825	0.005610	0.087765	-0.527304	-7.837234	0.013547
20351	0	2.107030	0.555320	8.855894	0.021057	0.005554	0.088562	-0.527529	-7.852761	0.011700
20352	0	2.091718	0.518583	8.830703	0.020900	0.005185	0.088311	-0.525525	-7.873906	0.004745
20353	0	2.089938	0.530792	8.910551	0.020874	0.005310	0.089111	-0.527140	-7.904825	0.006915
20354	0	2.119971	0.524388	8.939678	0.021169	0.005244	0.089404	-0.526426	-7.943033	0.003593
20355	0	2.109028	0.530692	9.026344	0.021057	0.005310	0.090271	-0.529150	-7.983546	0.001984
20356	0	2.165497	0.566285	9.097745	0.021612	0.005670	0.090987	-0.536180	-8.035956	-0.003242
20357	0	2.152516	0.505799	9.105526	0.021484	0.005066	0.091064	-0.544720	-8.085701	-0.005720
20358	0	2.179433	0.534982	9.182851	0.021749	0.005355	0.091839	-0.549562	-8.140232	-0.011067
20359	0	2.195796	0.530115	9.270195	0.021912	0.005310	0.092712	-0.559009	-8.196041	-0.016953
20360	0	2.241725	0.521878	9.408396	0.022371	0.005230	0.094094	-0.571035	-8.250474	-0.020717
20361	0	2.244706	0.505528	9.410555	0.022400	0.005066	0.094116	-0.582421	-8.306309	-0.021658
20362	0	2.261087	0.491341	9.505832	0.022556	0.004922	0.095071	-0.591189	-8.370387	-0.018071
20363	0	2.318290	0.523667	9.563053	0.023132	0.005249	0.095642	-0.604379	-8.429335	-0.017857
20364	0	2.278981	0.521198	9.707440	0.022746	0.005223	0.097084	-0.616052	-8.479549	-0.026290
20365	0	2.336082	0.548154	9.795127	0.023315	0.005493	0.097961	-0.628093	-8.531022	-0.026292
20366	0	2.363425	0.527807	9.872378	0.023590	0.005286	0.098734	-0.636013	-8.580780	-0.029247
20367	0	2.372094	0.518207	9.892889	0.023682	0.005188	0.098938	-0.641443	-8.624728	-0.028185
20368	0	2.386011	0.535088	9.976468	0.023822	0.005359	0.099773	-0.649077	-8.666924	-0.022297
20369	0	2.383162	0.536450	10.033552	0.023804	0.005371	0.100342	-0.655389	-8.697013	-0.016547
20370	0	2.382437	0.492949	10.062743	0.023798	0.004930	0.100634	-0.655278	-8.725535	-0.017804
20371	0	2.406953	0.518352	10.088618	0.024048	0.005188	0.100891	-0.659112	-8.748514	-0.015252
20372	0	2.416570	0.511575	10.106049	0.024152	0.005117	0.101064	-0.659855	-8.762648	-0.013968
20373	0	2.411737	0.549377	10.076698	0.024109	0.005493	0.100769	-0.658065	-8.770712	-0.013188
20374	0	2.418907	0.562017	10.155704	0.024187	0.005616	0.101558	-0.652482	-8.771502	-0.016801
20375	0	2.428669	0.525569	10.199067	0.024292	0.005249	0.101990	-0.644172	-8.763864	-0.013429
20376	0	2.402639	0.496120	10.126064	0.024037	0.004956	0.101258	-0.637620	-8.749923	-0.015686
20377	0	2.421334	0.531662	10.077293	0.024231	0.005310	0.100769	-0.629366	-8.728240	-0.012687
20378	0	2.380728	0.545031	10.010929	0.023829	0.005445	0.100104	-0.621960	-8.701207	-0.010832
20379	0	2.377689	0.501213	10.071398	0.023804	0.005005	0.100708	-0.613007	-8.669048	-0.009132
20380	0	2.377975	0.490164	9.962810	0.023811	0.004896	0.099621	-0.605977	-8.631089	-0.008392
20381	0	2.370342	0.532130	9.931298	0.023743	0.005310	0.099304	-0.592323	-8.584361	-0.012811
20382	0	2.338117	0.528387	9.878064	0.023420	0.005271	0.098772	-0.576781	-8.537371	-0.014310
20383	0	2.357940	0.569076	9.803154	0.023621	0.005676	0.098022	-0.559325	-8.487646	-0.015568
20384	0	2.337564	0.541050	9.707232	0.023417	0.005400	0.097063	-0.546052	-8.437676	-0.012765
20385	0	2.272171	0.489229	9.620143	0.022766	0.004883	0.096191	-0.534211	-8.383159	-0.011015
20386	0	2.287589	0.521518	9.603873	0.022922	0.005206	0.096028	-0.522743	-8.327181	-0.015706
20387	0	2.241525	0.525727	9.492002	0.022461	0.005249	0.094910	-0.512190	-8.270441	-0.015645
20388	0	2.250170	0.546004	9.457491	0.022552	0.005448	0.094563	-0.497488	-8.207418	-0.017727
20389	0	2.199013	0.520064	9.308821	0.022034	0.005188	0.093079	-0.481478	-8.152075	-0.013983
20390	0	2.190610	0.558361	9.261784	0.021947	0.005579	0.092608	-0.475033	-8.100052	-0.017259
20391	0	2.168698	0.556333	9.168409	0.021729	0.005554	0.091675	-0.463070	-8.046442	-0.014357
20392	0	2.161022	0.564239	9.078520	0.021646	0.005632	0.090777	-0.449874	-8.000169	-0.012631
20393	0	2.127220	0.531807	9.039944	0.021301	0.005310	0.090393	-0.438986	-7.961794	-0.015407
20394	0	2.115508	0.557888	9.016708	0.021182	0.005569	0.090161	-0.426364	-7.925805	-0.013344
20395	0	2.109346	0.562098	9.039848	0.021118	0.005615	0.090393	-0.418329	-7.892771	-0.010356
20396	0	2.099167	0.563208	8.979652	0.021008	0.005626	0.089793	-0.409361	-7.870949	-0.012652
20397	0	2.073692	0.531304	8.917568	0.020752	0.005310	0.089172	-0.404564	-7.850095	-0.016195
20398	0	2.071399	0.556454	8.875229	0.020721	0.005560	0.088751	-0.397664	-7.838812	-0.016405
20399	0	2.093192	0.549731	8.880664	0.020935	0.005493	0.088806	-0.391358	-7.832968	-0.013436
20400	0	2.068502	0.562701	8.856157	0.020684	0.005623	0.088562	-0.384929	-7.832443	-0.017001
20401	0	2.082498	0.573609	8.868134	0.020813	0.005737	0.088684	-0.385248	-7.846225	-0.017050
20402	0	2.097043	0.537024	8.910277	0.020959	0.005368	0.089106	-0.381480	-7.859414	-0.017771
20403	0	2.089308	0.543139	8.910691	0.020874	0.005432	0.089111	-0.381091	-7.882340	-0.022241
20404	0	2.099532	0.579208	8.970725	0.020973	0.005796	0.089712	-0.385181	-7.909050	-0.026961
20405	0	2.102582	0.585762	9.026419	0.020996	0.005859	0.090271	-0.385998	-7.945090	-0.026254
20406	0	2.145415	0.548863	9.037105	0.021421	0.005489	0.090379	-0.385452	-7.984985	-0.031099
20407	0	2.145575	0.542851	9.124016	0.021423	0.005432	0.091248	-0.388483	-8.024073	-0.033090
20408	0	2.146434	0.541378	9.165148	0.021427	0.005424	0.091660	-0.400144	-8.068964	-0.036548
20409	0	2.171713	0.573437	9.257889	0.021667	0.005737	0.092590	-0.402080	-8.128911	-0.039886
20410	0	2.193844	0.553653	9.328812	0.021890	0.005548	0.093299	-0.413760	-8.187131	-0.040984
20411	0	2.214264	0.536743	9.386099	0.022095	0.005371	0.093872	-0.416547	-8.244075	-0.044197
20412	0	2.223858	0.511102	9.371608	0.022190	0.005119	0.093727	-0.424883	-8.301810	-0.048718
20413	0	2.257161	0.536452	9.532555	0.022522	0.005371	0.095337	-0.431087	-8.359779	-0.050448
20414	0	2.273450	0.553377	9.639997	0.022683	0.005540	0.096412	-0.436743	-8.418996	-0.048056
20415	0	2.281488	0.518105	9.654648	0.022766	0.005188	0.096558	-0.443283	-8.475169	-0.047382
20416	0	2.297262	0.510738	9.774462	0.022925	0.005113	0.097755	-0.447735	-8.528985	-0.052042
20417	0	2.323318	0.548379	9.850188	0.023193	0.005493	0.098511	-0.456875	-8.573707	-0.054577
20418	0	2.349889	0.558667	9.884910	0.023456	0.005596	0.098859	-0.466248	-8.621987	-0.050655
20419	0	2.353680	0.561158	9.917326	0.023499	0.005615	0.099182	-0.468863	-8.664563	-0.053842
20420	0	2.397983	0.560441	10.031387	0.023942	0.005608	0.100323	-0.470925	-8.706126	-0.055069
20421	0	2.388928	0.543244	10.045802	0.023865	0.005432	0.100464	-0.469131	-8.732485	-0.057309
20422	0	2.380760	0.555126	10.075296	0.023791	0.005554	0.100757	-0.471044	-8.749336	-0.057583
20423	0	2.406319	0.549364	10.131469	0.024048	0.005493	0.101318	-0.469073	-8.765098	-0.058890
20424	0	2.366144	0.530895	10.112527	0.023651	0.005310	0.101128	-0.468954	-8.775122	-0.058901
20425	0	2.417267	0.524799	10.113465	0.024170	0.005249	0.101135	-0.468821	-8.776528	-0.057691
20426	0	2.404739	0.525110	10.107330	0.024053	0.005246	0.101072	-0.462030	-8.769009	-0.060590
20427	0	2.409964	0.543930	10.125914	0.024109	0.005432	0.101257	-0.452875	-8.756856	-0.060738
20428	0	2.407767	0.551062	10.101872	0.024090	0.005507	0.101016	-0.447153	-8.741325	-0.058877
20429	0	2.415020	0.549622	10.046844	0.024170	0.005493	0.100464	-0.442499	-8.717271	-0.063726
20430	0	2.379890	0.544006	10.005122	0.023825	0.005438	0.100045	-0.438858	-8.686094	-0.063634
20431	0	2.370866	0.556009	9.980024	0.023743	0.005554	0.099792	-0.431118	-8.645420	-0.065641
20432	0	2.369528	0.551275	9.981674	0.023735	0.005505	0.099808	-0.421026	-8.597954	-0.060765
20433	0	2.370534	0.525846	9.882438	0.023743	0.005249	0.098816	-0.409292	-8.552931	-0.057478
20434	0	2.319811	0.551222	9.847599	0.023241	0.005511	0.098466	-0.407333	-8.501128	-0.052862
20435	0	2.333519	0.556174	9.742158	0.023376	0.005554	0.097412	-0.397657	-8.450844	-0.050049
20436	0	2.312903	0.551313	9.658581	0.023172	0.005507	0.096576	-0.390108	-8.397670	-0.049100
20437	0	2.296104	0.555617	9.547072	0.023010	0.005554	0.095459	-0.386965	-8.336617	-0.039327
20438	0	2.268167	0.556640	9.488234	0.022729	0.005558	0.094872	-0.376186	-8.277631	-0.032280
20439	0	2.222968	0.531918	9.431017	0.022278	0.005310	0.094299	-0.364430	-8.217357	-0.029277
20440	0	2.231970	0.539523	9.353740	0.022366	0.005388	0.093527	-0.355081	-8.159516	-0.030071
20441	0	2.205042	0.568320	9.241739	0.022095	0.005676	0.092407	-0.345628	-8.103062	-0.035411
20442	0	2.196532	0.557428	9.207036	0.022006	0.005568	0.092061	-0.336379	-8.050844	-0.038296
20443	0	2.175308	0.525892	9.095055	0.021790	0.005249	0.090942	-0.323142	-8.003209	-0.037923
20444	0	2.167895	0.545617	9.127136	0.021716	0.005451	0.091263	-0.315973	-7.955004	-0.044006
20445	0	2.120997	0.598461	9.058306	0.021240	0.005981	0.090576	-0.310929	-7.915181	-0.048403
20446	0	2.097241	0.562512	9.016775	0.020997	0.005621	0.090162	-0.304655	-7.882140	-0.048333
20447	0	2.128043	0.537105	8.997075	0.021301	0.005371	0.089966	-0.303599	-7.853824	-0.046486
20448	0	2.099705	0.555702	8.930800	0.021015	0.005553	0.089304	-0.297708	-7.828852	-0.045641
20449	0	2.068049	0.579995	8.978501	0.020691	0.005798	0.089783	-0.294438	-7.813959	-0.048738
20450	0	2.078393	0.580277	8.917796	0.020792	0.005801	0.089176	-0.291200	-7.801906	-0.052264
20451	0	2.075020	0.567492	8.886768	0.020752	0.005676	0.088867	-0.291675	-7.797728	-0.048156
20452	0	2.081407	0.542755	8.862200	0.020809	0.005429	0.088623	-0.292508	-7.802312	-0.048712
20453	0	2.088113	0.555133	8.898777	0.020874	0.005554	0.088989	-0.294818	-7.809553	-0.046542
20454	0	2.096254	0.590792	8.916584	0.020949	0.005914	0.089169	-0.300732	-7.824682	-0.047498
20455	0	2.083499	0.567244	9.002201	0.020813	0.005676	0.090027	-0.304019	-7.850981	-0.049129
20456	0	2.100160	0.566259	8.995036	0.020979	0.005668	0.089955	-0.308898	-7.878090	-0.049148
20457	0	2.120769	0.530225	9.063100	0.021179	0.005310	0.090637	-0.317047	-7.912327	-0.048916
20458	0	2.126522	0.552672	9.037341	0.021235	0.005538	0.090380	-0.329462	-7.948378	-0.052971
20459	0	2.164358	0.548946	9.148315	0.021606	0.005493	0.091492	-0.332404	-7.993097	-0.051513
20460	0	2.141457	0.547691	9.213740	0.021376	0.005486	0.092146	-0.341298	-8.039742	-0.055597
20461	0	2.171280	0.518229	9.319046	0.021667	0.005188	0.093201	-0.346528	-8.093671	-0.054877
20462	0	2.204128	0.547398	9.384232	0.022002	0.005481	0.093851	-0.352976	-8.139725	-0.058117
20463	0	2.238225	0.548209	9.422864	0.022339	0.005493	0.094238	-0.364526	-8.190653	-0.058951
20464	0	2.253602	0.563831	9.445154	0.022487	0.005653	0.094462	-0.380750	-8.248650	-0.058312
20465	0	2.286994	0.559882	9.502242	0.022827	0.005615	0.095032	-0.398553	-8.298270	-0.051204
20466	0	2.290145	0.538290	9.646683	0.022853	0.005398	0.096478	-0.414227	-8.354103	-0.049946
20467	0	2.305296	0.560363	9.660915	0.023010	0.005615	0.096619	-0.425962	-8.403130	-0.054925
20468	0	2.307505	0.533573	9.756637	0.023035	0.005347	0.097575	-0.437635	-8.448259	-0.052883
20469	0	2.335023	0.535606	9.844228	0.023315	0.005371	0.098450	-0.453221	-8.486936	-0.051567
20470	0	2.348482	0.515371	9.909686	0.023446	0.005157	0.099106	-0.455936	-8.529853	-0.046228
20471	0	2.353344	0.567060	9.947938	0.023499	0.005676	0.099487	-0.460657	-8.568397	-0.050091
20472	0	2.371831	0.553379	9.940381	0.023690	0.005542	0.099410	-0.468127	-8.599006	-0.050388
20473	0	2.407440	0.554621	10.027483	0.024048	0.005554	0.100281	-0.475513	-8.627542	-0.048664
20474	0	2.387916	0.571162	10.038551	0.023856	0.005721	0.100390	-0.484461	-8.652161	-0.052919
20475	0	2.369434	0.524579	10.070519	0.023682	0.005249	0.100708	-0.486553	-8.664904	-0.054257
20476	0	2.396010	0.548195	10.143175	0.023951	0.005486	0.101434	-0.490042	-8.673977	-0.055428
20477	0	2.429662	0.542628	10.089031	0.024292	0.005432	0.100891	-0.495075	-8.677499	-0.055043
20478	0	2.380989	0.511561	10.137800	0.023812	0.005115	0.101377	-0.492568	-8.672973	-0.051387
20479	0	2.415700	0.500677	10.064998	0.024170	0.005005	0.100647	-0.488983	-8.656713	-0.057565
20480	0	2.388683	0.525287	10.041164	0.023900	0.005252	0.100409	-0.486493	-8.639970	-0.059195
20481	0	2.384652	0.519017	10.052912	0.023865	0.005188	0.100525	-0.482845	-8.617337	-0.055597
20482	0	2.319710	0.519583	9.962170	0.023218	0.005192	0.099617	-0.476990	-8.591416	-0.057234
20483	0	2.341300	0.537697	9.894347	0.023438	0.005371	0.098938	-0.469065	-8.561272	-0.057333
20484	0	2.323099	0.514169	9.926165	0.023266	0.005138	0.099254	-0.464207	-8.519207	-0.053340
20485	0	2.339949	0.537542	9.851954	0.023438	0.005371	0.098511	-0.458073	-8.473283	-0.055098
20486	0	2.326100	0.513675	9.707258	0.023301	0.005135	0.097063	-0.454402	-8.424185	-0.055464
20487	0	2.303058	0.525615	9.693312	0.023071	0.005249	0.096924	-0.444993	-8.374308	-0.054122
20488	0	2.276425	0.526724	9.628044	0.022807	0.005262	0.096271	-0.438119	-8.321642	-0.057205
20489	0	2.253950	0.525501	9.595717	0.022583	0.005249	0.095947	-0.430016	-8.267893	-0.056896
20490	0	2.245617	0.538432	9.536533	0.022496	0.005383	0.095356	-0.426784	-8.217965	-0.057047
20491	0	2.217473	0.531293	9.406494	0.022217	0.005310	0.094055	-0.422205	-8.165001	-0.057879
20492	0	2.221817	0.543952	9.322838	0.022255	0.005437	0.093220	-0.417918	-8.117936	-0.055536
20493	0	2.193620	0.537650	9.272072	0.021973	0.005371	0.092712	-0.410196	-8.071130	-0.055790
20494	0	2.174485	0.526753	9.182051	0.021778	0.005260	0.091813	-0.399116	-8.028074	-0.063634
20495	0	2.157414	0.500787	9.192637	0.021606	0.005005	0.091919	-0.394266	-7.986057	-0.063325
20496	0	2.157677	0.514347	9.120634	0.021603	0.005133	0.091201	-0.379725	-7.951823	-0.063603
20497	0	2.121597	0.506623	9.119216	0.021240	0.005066	0.091187	-0.378127	-7.919515	-0.062690
20498	0	2.099119	0.494670	9.010226	0.021008	0.004944	0.090098	-0.373280	-7.895758	-0.062078
20499	0	2.098125	0.525476	8.899242	0.020996	0.005249	0.088989	-0.364662	-7.875093	-0.069059
20500	0	2.107037	0.544621	8.973130	0.021088	0.005444	0.089727	-0.360083	-7.851220	-0.069859
20501	0	2.117490	0.543159	8.935652	0.021179	0.005432	0.089355	-0.359304	-7.844133	-0.076893
20502	0	2.104708	0.512502	8.923565	0.021049	0.005125	0.089235	-0.357925	-7.840462	-0.077636
20503	0	2.081599	0.500557	8.996509	0.020813	0.005005	0.089966	-0.355578	-7.842626	-0.083045
20504	0	2.119595	0.524756	8.874072	0.021185	0.005250	0.088743	-0.357123	-7.855047	-0.083473
20505	0	2.101261	0.524686	8.959586	0.020996	0.005249	0.089600	-0.358302	-7.874353	-0.083870
20506	0	2.122948	0.554290	8.928201	0.021212	0.005549	0.089286	-0.364934	-7.895486	-0.085362
20507	0	2.114126	0.512115	9.008280	0.021118	0.005127	0.090088	-0.370555	-7.923090	-0.087613
20508	0	2.130710	0.553563	9.056110	0.021286	0.005542	0.090566	-0.376615	-7.947976	-0.089442
20509	0	2.151720	0.542187	9.142356	0.021484	0.005432	0.091431	-0.387512	-7.987361	-0.092607
20510	0	2.164241	0.558586	9.159166	0.021611	0.005594	0.091599	-0.396143	-8.024515	-0.092251
20511	0	2.188804	0.511853	9.245987	0.021851	0.005127	0.092468	-0.404627	-8.069200	-0.097653
20512	0	2.172040	0.516304	9.256433	0.021681	0.005171	0.092573	-0.412329	-8.116393	-0.100078
20513	0	2.201162	0.530066	9.386348	0.021973	0.005310	0.093872	-0.421775	-8.162283	-0.104680
20514	0	2.215384	0.509709	9.390546	0.022111	0.005108	0.093915	-0.432877	-8.212909	-0.108035
20515	0	2.237884	0.505849	9.477857	0.022339	0.005066	0.094788	-0.439981	-8.259362	-0.106015
20516	0	2.258762	0.510403	9.610100	0.022542	0.005112	0.096111	-0.447224	-8.311882	-0.106315
20517	0	2.274886	0.493617	9.630354	0.022705	0.004944	0.096313	-0.454397	-8.362194	-0.106987
20518	0	2.308097	0.540786	9.683178	0.023037	0.005416	0.096842	-0.461972	-8.412439	-0.106983
20519	0	2.329385	0.554456	9.789156	0.023254	0.005554	0.097900	-0.471329	-8.456718	-0.105753
20520	0	2.325200	0.516279	9.830021	0.023211	0.005168	0.098310	-0.475502	-8.502132	-0.105216
20521	0	2.347372	0.536413	9.831938	0.023438	0.005371	0.098328	-0.481774	-8.542458	-0.104041
20522	0	2.354166	0.516587	9.879162	0.023510	0.005174	0.098799	-0.488863	-8.577533	-0.110387
20523	0	2.352397	0.499739	9.966479	0.023499	0.005005	0.099670	-0.495585	-8.605065	-0.114127
20524	0	2.375319	0.467452	9.983659	0.023732	0.004684	0.099841	-0.505172	-8.627340	-0.113501
20525	0	2.406813	0.506172	10.039818	0.024048	0.005066	0.100403	-0.508191	-8.648751	-0.116434
20526	0	2.385856	0.542424	10.093908	0.023844	0.005424	0.100943	-0.505731	-8.663884	-0.121983
20527	0	2.381018	0.567733	10.082849	0.023804	0.005676	0.100830	-0.502938	-8.669511	-0.125093
20528	0	2.382309	0.525525	10.076335	0.023816	0.005251	0.100765	-0.496656	-8.675540	-0.120906
20529	0	2.398504	0.488316	10.089152	0.023987	0.004883	0.100891	-0.494841	-8.671638	-0.118073
20530	0	2.403461	0.519177	10.101523	0.024044	0.005188	0.101013	-0.489133	-8.659213	-0.120928
20531	0	2.390939	0.513165	10.107786	0.023926	0.005127	0.101074	-0.482410	-8.638949	-0.123921
20532	0	2.381041	0.508413	10.023112	0.023832	0.005075	0.100226	-0.470160	-8.612227	-0.127494
20533	0	2.390283	0.525571	10.004176	0.023926	0.005249	0.100037	-0.461266	-8.584171	-0.129609
20534	0	2.354939	0.545230	9.913625	0.023575	0.005445	0.099131	-0.451125	-8.552936	-0.128440
20535	0	2.365461	0.531778	9.851682	0.023682	0.005310	0.098511	-0.440997	-8.519659	-0.128054
20536	0	2.316232	0.527324	9.846955	0.023200	0.005264	0.098461	-0.429510	-8.473992	-0.129419
20537	0	2.285415	0.488845	9.735879	0.022888	0.004883	0.097351	-0.421814	-8.432021	-0.126415
20538	0	2.309039	0.520800	9.706882	0.023125	0.005198	0.097061	-0.409474	-8.389783	-0.128412
20539	0	2.266041	0.519377	9.644574	0.022705	0.005188	0.096436	-0.401496	-8.334977	-0.130452
20540	0	2.275637	0.527117	9.603775	0.022799	0.005260	0.096028	-0.387728	-8.282910	-0.131793
20541	0	2.235819	0.526166	9.510189	0.022400	0.005249	0.095093	-0.371623	-8.230800	-0.130105
20542	0	2.209474	0.528630	9.463010	0.022134	0.005274	0.094622	-0.355605	-8.181629	-0.128930
20543	0	2.205755	0.538247	9.375811	0.022095	0.005371	0.093750	-0.340759	-8.134315	-0.126347
20544	0	2.204846	0.497932	9.334603	0.022081	0.004966	0.093339	-0.323192	-8.092123	-0.128235
20545	0	2.163222	0.544179	9.259801	0.021667	0.005432	0.092590	-0.310262	-8.046589	-0.125913
20546	0	2.126260	0.515331	9.267196	0.021292	0.005146	0.092666	-0.300141	-8.008769	-0.127680
20547	0	2.151346	0.526135	9.174263	0.021545	0.005249	0.091736	-0.283760	-7.967087	-0.129085
20548	0	2.133461	0.552484	9.077704	0.021359	0.005517	0.090772	-0.272758	-7.933882	-0.128598
20549	0	2.127632	0.568503	9.076458	0.021301	0.005676	0.090759	-0.260591	-7.900577	-0.131419
20550	0	2.117533	0.539650	9.052850	0.021190	0.005388	0.090526	-0.248985	-7.880525	-0.131624
20551	0	2.134924	0.537930	9.027360	0.021362	0.005371	0.090271	-0.237364	-7.862103	-0.133721
20552	0	2.084003	0.544906	8.954500	0.020847	0.005448	0.089543	-0.234993	-7.850974	-0.137035
20553	0	2.081193	0.537326	9.008801	0.020813	0.005371	0.090088	-0.230786	-7.847804	-0.138289
20554	0	2.068739	0.556468	8.966039	0.020688	0.005558	0.089661	-0.220966	-7.845031	-0.137213
20555	0	2.094309	0.524806	8.971986	0.020935	0.005249	0.089722	-0.220630	-7.853333	-0.135849
20556	0	2.108497	0.543198	8.971497	0.021073	0.005429	0.089718	-0.215644	-7.866270	-0.134232
20557	0	2.119282	0.567591	9.020679	0.021179	0.005676	0.090210	-0.214510	-7.881574	-0.131714
20558	0	2.122549	0.567710	8.989338	0.021206	0.005675	0.089898	-0.210620	-7.904605	-0.130856
20559	0	2.107955	0.549516	9.069291	0.021057	0.005493	0.090698	-0.206408	-7.931159	-0.135360
20560	0	2.143327	0.555478	9.104706	0.021407	0.005558	0.091053	-0.208591	-7.962354	-0.142230
20561	0	2.157707	0.567383	9.221687	0.021545	0.005676	0.092224	-0.209761	-7.999865	-0.145654
20562	0	2.176522	0.542465	9.189556	0.021730	0.005426	0.091904	-0.210120	-8.041308	-0.146171
20563	0	2.176506	0.542936	9.258191	0.021729	0.005432	0.092590	-0.211563	-8.084832	-0.152834
20564	0	2.190089	0.524016	9.280832	0.021862	0.005243	0.092817	-0.213501	-8.130973	-0.154972
20565	0	2.201500	0.524055	9.435096	0.021973	0.005249	0.094360	-0.221637	-8.180649	-0.161208
20566	0	2.234276	0.546957	9.451410	0.022302	0.005476	0.094523	-0.227412	-8.228574	-0.162814
20567	0	2.243652	0.554572	9.545088	0.022400	0.005554	0.095459	-0.235620	-8.270550	-0.160976
20568	0	2.276104	0.535014	9.573686	0.022717	0.005354	0.095747	-0.238159	-8.320836	-0.163038
20569	0	2.286862	0.500236	9.673106	0.022827	0.005005	0.096741	-0.239271	-8.368018	-0.160546
20570	0	2.295308	0.499538	9.762633	0.022910	0.004999	0.097636	-0.241746	-8.416575	-0.161638
20571	0	2.323213	0.536475	9.850195	0.023193	0.005371	0.098511	-0.247142	-8.459792	-0.163051
20572	0	2.324872	0.565959	9.878879	0.023210	0.005663	0.098798	-0.249067	-8.503336	-0.166704
20573	0	2.322439	0.536952	9.917495	0.023193	0.005371	0.099182	-0.249053	-8.537323	-0.168151
20574	0	2.358927	0.530714	9.946519	0.023561	0.005306	0.099472	-0.246252	-8.568559	-0.168296
20575	0	2.388982	0.561369	10.003072	0.023865	0.005615	0.100037	-0.246331	-8.595248	-0.165436
20576	0	2.356807	0.524366	10.008065	0.023548	0.005245	0.100085	-0.246441	-8.616098	-0.162795
20577	0	2.382441	0.549338	10.033687	0.023804	0.005493	0.100342	-0.244483	-8.637819	-0.161497
20578	0	2.379477	0.513192	10.112190	0.023784	0.005127	0.101125	-0.237324	-8.648486	-0.160468
20579	0	2.374865	0.536992	10.137806	0.023743	0.005371	0.101379	-0.237113	-8.653240	-0.157609
20580	0	2.375730	0.555789	10.088714	0.023754	0.005551	0.100888	-0.228352	-8.654808	-0.151880
20581	0	2.367554	0.525761	10.070899	0.023682	0.005249	0.100708	-0.217302	-8.645915	-0.148686
20582	0	2.384002	0.538960	10.034556	0.023852	0.005387	0.100343	-0.213362	-8.629804	-0.144570
20583	0	2.373424	0.543873	10.009930	0.023743	0.005432	0.100098	-0.204442	-8.618251	-0.145099
20584	0	2.358012	0.545064	9.998362	0.023603	0.005445	0.099978	-0.196328	-8.589437	-0.136946
20585	0	2.341444	0.549954	10.004167	0.023438	0.005493	0.100037	-0.187718	-8.561182	-0.138109
20586	0	2.342230	0.545209	9.962544	0.023452	0.005445	0.099619	-0.177902	-8.525260	-0.133392
20587	0	2.334525	0.494962	9.870095	0.023376	0.004944	0.098694	-0.170053	-8.487055	-0.129965
20588	0	2.315858	0.538781	9.700595	0.023192	0.005382	0.096998	-0.161542	-8.445185	-0.128861
20589	0	2.291031	0.531447	9.736000	0.022949	0.005310	0.097351	-0.155259	-8.397400	-0.126016
20590	0	2.295331	0.551289	9.658384	0.022994	0.005502	0.096575	-0.141059	-8.347176	-0.124047
20591	0	2.254523	0.556054	9.607784	0.022583	0.005554	0.096069	-0.132406	-8.300181	-0.122649
20592	0	2.277436	0.563450	9.560604	0.022813	0.005628	0.095597	-0.123123	-8.252060	-0.120572
20593	0	2.254354	0.544309	9.485740	0.022583	0.005432	0.094849	-0.108928	-8.202440	-0.118243
20594	0	2.210193	0.533871	9.401855	0.022139	0.005331	0.094010	-0.098536	-8.155809	-0.117439
20595	0	2.181540	0.556165	9.345261	0.021851	0.005554	0.093445	-0.088389	-8.110628	-0.112770
20596	0	2.205514	0.539461	9.303943	0.022085	0.005385	0.093033	-0.075925	-8.071788	-0.117166
20597	0	2.175782	0.544149	9.284137	0.021790	0.005432	0.092834	-0.063390	-8.030585	-0.113296
20598	0	2.151585	0.563608	9.212170	0.021544	0.005633	0.092115	-0.058710	-7.994351	-0.117310
20599	0	2.182276	0.556248	9.125371	0.021851	0.005554	0.091248	-0.047209	-7.957462	-0.117328
20600	0	2.146805	0.563748	9.138566	0.021489	0.005631	0.091381	-0.038419	-7.929116	-0.117757
20601	0	2.146459	0.586214	9.058068	0.021484	0.005859	0.090576	-0.033600	-7.902213	-0.120188
20602	0	2.137051	0.562035	9.034362	0.021383	0.005620	0.090341	-0.031783	-7.883918	-0.117504
20603	0	2.111189	0.549110	9.015052	0.021118	0.005493	0.090149	-0.032851	-7.874050	-0.119617
20604	0	2.079577	0.536835	9.009174	0.020801	0.005366	0.090091	-0.028858	-7.865938	-0.119409
20605	0	2.112339	0.549501	9.002552	0.021118	0.005493	0.090027	-0.025096	-7.870346	-0.109800
20606	0	2.107223	0.543505	9.008395	0.021068	0.005435	0.090085	-0.023493	-7.874160	-0.106344
20607	0	2.112508	0.555131	9.008645	0.021118	0.005554	0.090088	-0.025491	-7.881018	-0.110048
20608	0	2.120941	0.591104	9.032444	0.021193	0.005914	0.090328	-0.027175	-7.900415	-0.110184
20609	0	2.131917	0.555361	9.032785	0.021301	0.005554	0.090332	-0.026195	-7.921197	-0.112585
20610	0	2.135795	0.542624	9.123443	0.021338	0.005430	0.091239	-0.029373	-7.944937	-0.114418
20611	0	2.126290	0.554685	9.057130	0.021240	0.005554	0.090576	-0.036794	-7.971561	-0.115009
20612	0	2.137348	0.547499	9.123083	0.021346	0.005478	0.091237	-0.038698	-8.003810	-0.110722
20613	0	2.151237	0.542570	9.221797	0.021484	0.005432	0.092224	-0.044805	-8.036527	-0.108776
20614	0	2.162938	0.547504	9.312015	0.021602	0.005480	0.093126	-0.048737	-8.068750	-0.113832
20615	0	2.170247	0.524128	9.319298	0.021667	0.005249	0.093201	-0.056280	-8.109754	-0.114360
20616	0	2.195855	0.522203	9.384772	0.021921	0.005233	0.093856	-0.067340	-8.153431	-0.116128
20617	0	2.237284	0.548782	9.374221	0.022339	0.005493	0.093750	-0.071885	-8.193030	-0.119992
20618	0	2.251009	0.560026	9.512799	0.022469	0.005604	0.095138	-0.074231	-8.240943	-0.116617
20619	0	2.274633	0.554676	9.606001	0.022705	0.005554	0.096069	-0.081094	-8.288083	-0.115739
20620	0	2.264178	0.528249	9.628620	0.022604	0.005295	0.096294	-0.093655	-8.331003	-0.116353
20621	0	2.298335	0.536373	9.703823	0.022949	0.005371	0.097046	-0.100353	-8.369327	-0.117987
20622	0	2.317632	0.516971	9.720406	0.023139	0.005173	0.097213	-0.101953	-8.411409	-0.121375
20623	0	2.291896	0.542623	9.789352	0.022888	0.005432	0.097900	-0.106994	-8.445380	-0.118494
20624	0	2.334325	0.559414	9.824619	0.023315	0.005603	0.098252	-0.115126	-8.475877	-0.120471
20625	0	2.351932	0.573149	9.887235	0.023499	0.005737	0.098877	-0.120001	-8.497992	-0.121929
20626	0	2.338182	0.535192	9.916698	0.023356	0.005359	0.099173	-0.125877	-8.525378	-0.122840
20627	0	2.369902	0.536641	9.991068	0.023682	0.005371	0.099915	-0.129354	-8.543437	-0.127322
20628	0	2.367086	0.553830	10.020774	0.023655	0.005545	0.100211	-0.134962	-8.559456	-0.119595
20629	0	2.356593	0.524444	10.021847	0.023560	0.005249	0.100220	-0.138617	-8.564626	-0.114785
20630	0	2.369923	0.535894	9.997163	0.023694	0.005362	0.099973	-0.139966	-8.568573	-0.113613
20631	0	2.380528	0.524610	9.997537	0.023804	0.005249	0.099976	-0.141695	-8.568366	-0.112145
20632	0	2.367872	0.511735	10.046443	0.023685	0.005120	0.100463	-0.143480	-8.559772	-0.111977
20633	0	2.367523	0.549206	9.997717	0.023682	0.005493	0.099976	-0.143252	-8.550381	-0.108933
20634	0	2.322815	0.512708	10.034749	0.023241	0.005124	0.100345	-0.138609	-8.533558	-0.103997
20635	0	2.329838	0.536971	9.961344	0.023315	0.005371	0.099609	-0.138786	-8.511906	-0.101215
20636	0	2.374657	0.524779	9.919514	0.023769	0.005246	0.099190	-0.135565	-8.483576	-0.101634
20637	0	2.341075	0.513090	9.937134	0.023438	0.005127	0.099365	-0.129672	-8.450856	-0.105388
20638	0	2.323287	0.544438	9.834572	0.023262	0.005440	0.098339	-0.123094	-8.414874	-0.104129
20639	0	2.310209	0.555574	9.809054	0.023132	0.005554	0.098083	-0.120068	-8.377499	-0.101353
20640	0	2.285206	0.531868	9.786084	0.022888	0.005313	0.097853	-0.112128	-8.333314	-0.104936
20641	0	2.255037	0.519256	9.650397	0.022583	0.005188	0.096497	-0.105605	-8.292474	-0.100721
20642	0	2.272616	0.514043	9.651892	0.022761	0.005136	0.096511	-0.098620	-8.248762	-0.102534
20643	0	2.279422	0.531300	9.589390	0.022827	0.005310	0.095886	-0.093911	-8.207399	-0.101339
20644	0	2.266663	0.556668	9.432155	0.022701	0.005560	0.094314	-0.084619	-8.163306	-0.099591
20645	0	2.224216	0.543865	9.394118	0.022278	0.005432	0.093933	-0.075529	-8.117932	-0.104633
20646	0	2.211458	0.557463	9.383306	0.022145	0.005567	0.093826	-0.064598	-8.078546	-0.105880
20647	0	2.212765	0.543219	9.290220	0.022156	0.005432	0.092896	-0.063285	-8.041722	-0.101539
20648	0	2.194514	0.531685	9.248794	0.021977	0.005310	0.092481	-0.053764	-7.999785	-0.102754
20649	0	2.176003	0.525272	9.198676	0.021790	0.005249	0.091980	-0.047970	-7.961045	-0.103730
20650	0	2.164631	0.538280	9.169331	0.021669	0.005378	0.091688	-0.040520	-7.930141	-0.100660
20651	0	2.115773	0.506632	9.149665	0.021179	0.005066	0.091492	-0.038632	-7.901365	-0.105180
20652	0	2.130222	0.549302	9.101698	0.021319	0.005493	0.091013	-0.037432	-7.877790	-0.106575
20653	0	2.134928	0.555604	9.027396	0.021362	0.005554	0.090271	-0.033768	-7.859186	-0.102441
20654	0	2.138586	0.574029	9.021823	0.021397	0.005740	0.090216	-0.032188	-7.843510	-0.103162
20655	0	2.123269	0.561467	9.063901	0.021240	0.005615	0.090637	-0.031456	-7.831933	-0.102291
20656	0	2.128286	0.548554	9.027495	0.021286	0.005491	0.090274	-0.037084	-7.825920	-0.103245
20657	0	2.136467	0.542852	9.033169	0.021362	0.005432	0.090332	-0.040021	-7.826961	-0.105229
20658	0	2.106975	0.523793	8.996323	0.021062	0.005241	0.089965	-0.042771	-7.834945	-0.105133
20659	0	2.100750	0.505752	9.051296	0.020996	0.005066	0.090515	-0.051703	-7.847187	-0.100010
20660	0	2.115947	0.540943	9.075055	0.021141	0.005415	0.090755	-0.056921	-7.868360	-0.099687
20661	0	2.138154	0.536172	9.081634	0.021362	0.005371	0.090820	-0.066772	-7.890771	-0.107608
20662	0	2.154378	0.534317	9.099032	0.021523	0.005352	0.090995	-0.075935	-7.915696	-0.115590
20663	0	2.169165	0.530350	9.124220	0.021667	0.005310	0.091248	-0.082305	-7.943988	-0.116003
20664	0	2.162617	0.516751	9.202243	0.021594	0.005175	0.092030	-0.089229	-7.981962	-0.117874
20665	0	2.164387	0.506030	9.300919	0.021606	0.005066	0.093018	-0.094108	-8.026206	-0.124629
20666	0	2.202125	0.504628	9.311460	0.021986	0.005054	0.093122	-0.102213	-8.067514	-0.125313
20667	0	2.219428	0.499618	9.343615	0.022156	0.005005	0.093445	-0.110832	-8.112769	-0.127743
20668	0	2.245320	0.498151	9.445577	0.022416	0.004987	0.094464	-0.115266	-8.155751	-0.128857
20669	0	2.225392	0.542556	9.514551	0.022217	0.005432	0.095154	-0.121223	-8.198427	-0.130432
20670	0	2.282179	0.540499	9.585973	0.022779	0.005418	0.095869	-0.134425	-8.246936	-0.130541
20671	0	2.286623	0.517916	9.667093	0.022827	0.005188	0.096680	-0.142833	-8.291274	-0.131798
20672	0	2.318685	0.516161	9.653075	0.023149	0.005170	0.096539	-0.150561	-8.334825	-0.135832
20673	0	2.298534	0.548569	9.734298	0.022949	0.005493	0.097351	-0.157390	-8.375299	-0.136044
20674	0	2.299413	0.510496	9.763156	0.022961	0.005112	0.097639	-0.163349	-8.412583	-0.137798
20675	0	2.304139	0.524221	9.832071	0.023010	0.005249	0.098328	-0.169345	-8.446897	-0.140718
20676	0	2.334729	0.486295	9.928313	0.023317	0.004869	0.099290	-0.173821	-8.479522	-0.144169
20677	0	2.351745	0.493634	9.887283	0.023499	0.004944	0.098877	-0.180678	-8.499441	-0.145491
20678	0	2.373933	0.504248	9.904698	0.023719	0.005051	0.099051	-0.188233	-8.521179	-0.148427
20679	0	2.363482	0.518365	9.997245	0.023621	0.005188	0.099976	-0.191511	-8.535413	-0.146609
20680	0	2.390295	0.535989	9.966129	0.023892	0.005362	0.099664	-0.191782	-8.545527	-0.144999
20681	0	2.405587	0.512831	9.979048	0.024048	0.005127	0.099792	-0.188673	-8.552717	-0.144115
20682	0	2.382472	0.518950	9.942014	0.023819	0.005190	0.099422	-0.187618	-8.557251	-0.140408
20683	0	2.380143	0.525056	10.046433	0.023804	0.005249	0.100464	-0.184351	-8.552695	-0.142297
20684	0	2.360925	0.506945	10.034427	0.023616	0.005069	0.100343	-0.182090	-8.543203	-0.142632
20685	0	2.373207	0.525402	9.991681	0.023743	0.005249	0.099915	-0.175078	-8.528979	-0.139514
20686	0	2.357908	0.494856	9.961807	0.023599	0.004953	0.099613	-0.179083	-8.504504	-0.142911
20687	0	2.365928	0.501092	9.894303	0.023682	0.005005	0.098938	-0.170845	-8.476654	-0.144865
20688	0	2.336972	0.538681	9.883066	0.023393	0.005383	0.098825	-0.164639	-8.448030	-0.143514
20689	0	2.310632	0.531185	9.851675	0.023132	0.005310	0.098511	-0.161249	-8.415820	-0.146114
20690	0	2.329801	0.488961	9.773496	0.023325	0.004886	0.097729	-0.155427	-8.382212	-0.146093
20691	0	2.334203	0.519667	9.741991	0.023376	0.005188	0.097412	-0.144232	-8.339616	-0.142220
20692	0	2.309231	0.527215	9.664128	0.023125	0.005265	0.096634	-0.134881	-8.299324	-0.145274
20693	0	2.273205	0.543690	9.656538	0.022766	0.005432	0.096558	-0.128033	-8.256995	-0.149164
20694	0	2.241865	0.508179	9.536017	0.022454	0.005075	0.095352	-0.118229	-8.212210	-0.148738
20695	0	2.261170	0.513480	9.534417	0.022644	0.005127	0.095337	-0.107765	-8.171297	-0.146808
20696	0	2.242552	0.515301	9.450365	0.022457	0.005142	0.094497	-0.093653	-8.131035	-0.147630
20697	0	2.224426	0.513622	9.387953	0.022278	0.005127	0.093872	-0.081389	-8.087980	-0.144533
20698	0	2.193272	0.509371	9.346642	0.021966	0.005084	0.093459	-0.068559	-8.045192	-0.143884
20699	0	2.200115	0.525459	9.253673	0.022034	0.005249	0.092529	-0.060572	-8.002917	-0.144662
20700	0	2.193991	0.514405	9.218391	0.021969	0.005137	0.092177	-0.051267	-7.964957	-0.145637
20701	0	2.170054	0.543661	9.174220	0.021729	0.005432	0.091736	-0.044528	-7.927990	-0.145762
20702	0	2.165221	0.556403	9.150876	0.021672	0.005563	0.091504	-0.041658	-7.900925	-0.147821
20703	0	2.122444	0.550098	9.125076	0.021240	0.005493	0.091248	-0.030648	-7.879158	-0.149928
20704	0	2.150191	0.533129	9.076750	0.021514	0.005325	0.090765	-0.021832	-7.862063	-0.153303
20705	0	2.135145	0.500851	9.076163	0.021362	0.005005	0.090759	-0.015931	-7.846411	-0.155065
20706	0	2.139505	0.538196	9.052020	0.021401	0.005378	0.090519	-0.009317	-7.836296	-0.154832
20707	0	2.111189	0.525032	9.045549	0.021118	0.005249	0.090454	-0.006251	-7.826395	-0.158685
20708	0	2.141209	0.519454	9.088249	0.021410	0.005190	0.090883	0.000966	-7.826981	-0.157609
20709	0	2.136489	0.549322	9.063659	0.021362	0.005493	0.090637	0.002509	-7.828136	-0.155418
20710	0	2.144005	0.537950	9.063198	0.021428	0.005371	0.090635	0.014550	-7.841299	-0.159838
20711	0	2.137658	0.548859	9.112242	0.021362	0.005493	0.091125	0.010436	-7.857025	-0.156069
20712	0	2.146697	0.523493	9.056598	0.021451	0.005239	0.090569	0.006424	-7.875255	-0.160174
20713	0	2.144527	0.512625	9.160868	0.021423	0.005127	0.091614	0.007265	-7.900730	-0.163200
20714	0	2.167172	0.518917	9.208635	0.021650	0.005186	0.092092	0.012745	-7.925450	-0.168719
20715	0	2.145417	0.542876	9.166780	0.021423	0.005432	0.091675	0.010361	-7.961957	-0.170943
20716	0	2.181991	0.505603	9.226307	0.021791	0.005058	0.092270	0.009380	-7.996529	-0.175735
20717	0	2.212565	0.518593	9.349866	0.022095	0.005188	0.093506	0.008693	-8.032479	-0.179033
20718	0	2.224901	0.524193	9.348307	0.022217	0.005244	0.093491	0.007616	-8.069841	-0.176204
20719	0	2.207248	0.530361	9.416853	0.022034	0.005310	0.094177	0.001759	-8.115043	-0.179154
20720	0	2.239046	0.541326	9.451728	0.022355	0.005419	0.094525	-0.003040	-8.155845	-0.178126
20721	0	2.250056	0.506446	9.471724	0.022461	0.005066	0.094727	-0.003025	-8.201640	-0.173710
20722	0	2.257576	0.499800	9.585915	0.022541	0.005001	0.095867	-0.004853	-8.241113	-0.175377
20723	0	2.286243	0.500319	9.600000	0.022827	0.005005	0.096008	-0.005083	-8.281160	-0.174623
20724	0	2.280956	0.554612	9.641061	0.022776	0.005550	0.096418	-0.008323	-8.319361	-0.173705
20725	0	2.335015	0.548999	9.801438	0.023315	0.005493	0.098022	-0.010146	-8.357974	-0.176379
20726	0	2.310702	0.530171	9.781660	0.023079	0.005303	0.097823	-0.010434	-8.388761	-0.172053
20727	0	2.358364	0.548716	9.862740	0.023560	0.005493	0.098633	-0.015546	-8.414747	-0.176414
20728	0	2.338681	0.547627	9.916535	0.023363	0.005481	0.099171	-0.018923	-8.440157	-0.180118
20729	0	2.351798	0.531108	9.881124	0.023499	0.005310	0.098816	-0.016037	-8.460778	-0.183879
20730	0	2.324743	0.543482	9.941319	0.023232	0.005434	0.099417	-0.013496	-8.476067	-0.185634
20731	0	2.338664	0.500441	9.954597	0.023376	0.005005	0.099548	-0.012413	-8.485807	-0.188144
20732	0	2.364656	0.518518	9.996851	0.023641	0.005186	0.099970	-0.011902	-8.490564	-0.187031
20733	0	2.325464	0.537432	9.997536	0.023254	0.005371	0.099976	-0.006725	-8.488887	-0.189548
20734	0	2.355690	0.532027	10.028020	0.023560	0.005316	0.100280	-0.000160	-8.483873	-0.190118
20735	0	2.386089	0.555524	9.924403	0.023865	0.005554	0.099243	0.002492	-8.477387	-0.188031
20736	0	2.366787	0.561906	9.967271	0.023674	0.005617	0.099671	0.005917	-8.468068	-0.180462
20737	0	2.336397	0.519450	9.973403	0.023376	0.005188	0.099731	0.014577	-8.451636	-0.176884
20738	0	2.345585	0.526509	9.900784	0.023474	0.005261	0.099004	0.020009	-8.428833	-0.174978
20739	0	2.359852	0.513290	9.912605	0.023621	0.005127	0.099121	0.028097	-8.401353	-0.178551
20740	0	2.343077	0.502408	9.858660	0.023455	0.005016	0.098581	0.038152	-8.371503	-0.175357
20741	0	2.317110	0.513245	9.802744	0.023193	0.005127	0.098022	0.045641	-8.343367	-0.171814
20742	0	2.305984	0.545243	9.718352	0.023088	0.005443	0.097178	0.058249	-8.308774	-0.172255
20743	0	2.310190	0.562765	9.711346	0.023132	0.005615	0.097107	0.073818	-8.270847	-0.170615
20744	0	2.267646	0.552334	9.584423	0.022706	0.005517	0.095838	0.082470	-8.233480	-0.171934
20745	0	2.267147	0.512974	9.595506	0.022705	0.005127	0.095947	0.086719	-8.191074	-0.160023
20746	0	2.248223	0.526564	9.566448	0.022515	0.005254	0.095657	0.101831	-8.149491	-0.160648
20747	0	2.236522	0.525548	9.424616	0.022400	0.005249	0.094238	0.110716	-8.105374	-0.163385
20748	0	2.217770	0.502003	9.438264	0.022208	0.005017	0.094376	0.115155	-8.066291	-0.162940
20749	0	2.218798	0.495667	9.363409	0.022217	0.004944	0.093628	0.131783	-8.029111	-0.166689
20750	0	2.207232	0.534411	9.303472	0.022099	0.005335	0.093029	0.144165	-7.994786	-0.165513
20751	0	2.188515	0.574544	9.253506	0.021912	0.005737	0.092529	0.155235	-7.959956	-0.164312
20752	0	2.189625	0.606358	9.291110	0.021919	0.006059	0.092906	0.162307	-7.929354	-0.158962
20753	0	2.195162	0.556245	9.253379	0.021973	0.005554	0.092529	0.173533	-7.901168	-0.153433
20754	0	2.191411	0.526937	9.162608	0.021931	0.005265	0.091622	0.179898	-7.878427	-0.154624
20755	0	2.146804	0.525174	9.119021	0.021484	0.005249	0.091187	0.184523	-7.855857	-0.153987
20756	0	2.132036	0.550079	9.070698	0.021330	0.005498	0.090705	0.189419	-7.841846	-0.155718
20757	0	2.129469	0.525493	9.069945	0.021301	0.005249	0.090698	0.198088	-7.831493	-0.154540
20758	0	2.146923	0.514225	9.045622	0.021471	0.005138	0.090456	0.204246	-7.827082	-0.150172
20759	0	2.142440	0.543518	9.075885	0.021423	0.005432	0.090759	0.209458	-7.826378	-0.150902
20760	0	2.155185	0.568449	9.100028	0.021547	0.005682	0.091002	0.214050	-7.830147	-0.155015
20761	0	2.167538	0.610491	9.106248	0.021667	0.006104	0.091064	0.217286	-7.838108	-0.157492
20762	0	2.157097	0.573665	9.111844	0.021561	0.005739	0.091121	0.215637	-7.848954	-0.157147
20763	0	2.137843	0.549278	9.130484	0.021362	0.005493	0.091309	0.216717	-7.867104	-0.156946
20764	0	2.159472	0.548736	9.141839	0.021578	0.005492	0.091422	0.212346	-7.886218	-0.159077
20765	0	2.169206	0.561017	9.118099	0.021667	0.005615	0.091187	0.207725	-7.914941	-0.156676
20766	0	2.174228	0.523454	9.251216	0.021717	0.005239	0.092518	0.204517	-7.944102	-0.156677
20767	0	2.199794	0.554415	9.289013	0.021973	0.005554	0.092896	0.194001	-7.973185	-0.156459
20768	0	2.217305	0.553330	9.379303	0.022145	0.005533	0.093800	0.195846	-8.005213	-0.162272
20769	0	2.200077	0.530786	9.325522	0.021973	0.005310	0.093262	0.194885	-8.037727	-0.163373
20770	0	2.224384	0.566911	9.403445	0.022212	0.005672	0.094042	0.193666	-8.074290	-0.159763
20771	0	2.249182	0.530809	9.514662	0.022461	0.005310	0.095154	0.193049	-8.109443	-0.160634
20772	0	2.273741	0.541653	9.525353	0.022705	0.005427	0.095261	0.181940	-8.146164	-0.157224
20773	0	2.273821	0.573097	9.587876	0.022705	0.005737	0.095886	0.176192	-8.183608	-0.154491
20774	0	2.274305	0.589884	9.616881	0.022710	0.005907	0.096176	0.168312	-8.221070	-0.154109
20775	0	2.297733	0.536429	9.685651	0.022949	0.005371	0.096863	0.162105	-8.252288	-0.155242
20776	0	2.303337	0.522747	9.775879	0.023005	0.005235	0.097765	0.155474	-8.282956	-0.158226
20777	0	2.321480	0.518373	9.813969	0.023193	0.005188	0.098145	0.152182	-8.305915	-0.156047
20778	0	2.338634	0.547372	9.812793	0.023358	0.005484	0.098134	0.142400	-8.336393	-0.151572
20779	0	2.358318	0.555285	9.887140	0.023560	0.005554	0.098877	0.142433	-8.361612	-0.147778
20780	0	2.344132	0.524250	9.873933	0.023423	0.005246	0.098743	0.139879	-8.380629	-0.148583
20781	0	2.345608	0.512651	9.936087	0.023438	0.005127	0.099365	0.140960	-8.400022	-0.148758
20782	0	2.360889	0.549132	9.959696	0.023597	0.005491	0.099600	0.142530	-8.411902	-0.146294
20783	0	2.368716	0.579755	9.966915	0.023682	0.005798	0.099670	0.143045	-8.416111	-0.143022
20784	0	2.345242	0.542888	9.978865	0.023448	0.005430	0.099790	0.142930	-8.419084	-0.139032
20785	0	2.368256	0.518757	9.863261	0.023682	0.005188	0.098633	0.143817	-8.418023	-0.133283
20786	0	2.349535	0.531012	9.967060	0.023500	0.005309	0.099669	0.146304	-8.410108	-0.130839
20787	0	2.342942	0.512856	9.948913	0.023438	0.005127	0.099487	0.149507	-8.398799	-0.131095
20788	0	2.340911	0.531322	9.943198	0.023421	0.005313	0.099429	0.151042	-8.382612	-0.125041
20789	0	2.353982	0.543058	9.857658	0.023560	0.005432	0.098572	0.150463	-8.357525	-0.120838
20790	0	2.313235	0.530942	9.846305	0.023153	0.005306	0.098458	0.155223	-8.331022	-0.116555
20791	0	2.328975	0.555567	9.827261	0.023315	0.005554	0.098267	0.158015	-8.298944	-0.112174
20792	0	2.299593	0.555398	9.749034	0.023020	0.005556	0.097485	0.156673	-8.268746	-0.107738
20793	0	2.292610	0.543510	9.735636	0.022949	0.005432	0.097351	0.161335	-8.239545	-0.109399
20794	0	2.293878	0.513626	9.669609	0.022964	0.005133	0.096690	0.166720	-8.207131	-0.111838
20795	0	2.291765	0.512960	9.589364	0.022949	0.005127	0.095886	0.170970	-8.167427	-0.113406
20796	0	2.285609	0.543993	9.572447	0.022886	0.005437	0.095717	0.175647	-8.129242	-0.111732
20797	0	2.267549	0.555905	9.503852	0.022705	0.005554	0.095032	0.182466	-8.091463	-0.108175
20798	0	2.255120	0.538609	9.474764	0.022585	0.005381	0.094740	0.190022	-8.048661	-0.106809
20799	0	2.248984	0.530992	9.394082	0.022522	0.005310	0.093933	0.190934	-8.007392	-0.105938
20800	0	2.217979	0.555912	9.377182	0.022213	0.005553	0.093764	0.199099	-7.964901	-0.107489
20801	0	2.237339	0.543313	9.302390	0.022400	0.005432	0.093018	0.201439	-7.930155	-0.104540
20802	0	2.188924	0.543756	9.285279	0.021919	0.005434	0.092846	0.206852	-7.891202	-0.108621
20803	0	2.164306	0.507097	9.265680	0.021667	0.005066	0.092651	0.214134	-7.859012	-0.109449
20804	0	2.190597	0.513769	9.193367	0.021924	0.005136	0.091929	0.216792	-7.834455	-0.107768
20805	0	2.164738	0.543793	9.137405	0.021667	0.005432	0.091370	0.225068	-7.807159	-0.103181
20806	0	2.149176	0.569026	9.168619	0.021504	0.005688	0.091683	0.229386	-7.789216	-0.099012
20807	0	2.159260	0.549486	9.137280	0.021606	0.005493	0.091370	0.232690	-7.769780	-0.096152
20808	0	2.163318	0.562342	9.107143	0.021640	0.005618	0.091070	0.240564	-7.759389	-0.096155
20809	0	2.166491	0.561303	9.118727	0.021667	0.005615	0.091187	0.239165	-7.754016	-0.092191
20810	0	2.172539	0.566881	9.179738	0.021723	0.005672	0.091798	0.237212	-7.755059	-0.087245
20811	0	2.136359	0.548944	9.063713	0.021362	0.005493	0.090637	0.233928	-7.754532	-0.083101
20812	0	2.137508	0.535639	9.106137	0.021364	0.005363	0.091063	0.226673	-7.766193	-0.085476
20813	0	2.149550	0.542527	9.130638	0.021484	0.005432	0.091309	0.219705	-7.778147	-0.087265
20814	0	2.170520	0.559670	9.191071	0.021689	0.005601	0.091914	0.216042	-7.795782	-0.088614
20815	0	2.174808	0.573493	9.209758	0.021729	0.005737	0.092102	0.214732	-7.818195	-0.094173
20816	0	2.166798	0.560158	9.190461	0.021646	0.005610	0.091909	0.206608	-7.844122	-0.096369
20817	0	2.175317	0.530378	9.203556	0.021729	0.005310	0.092041	0.200531	-7.872770	-0.096958
20818	0	2.192763	0.534747	9.336649	0.021900	0.005358	0.093372	0.189774	-7.904410	-0.098886
20819	0	2.206601	0.524225	9.282718	0.022034	0.005249	0.092834	0.183236	-7.942263	-0.100489
20820	0	2.194429	0.516490	9.409471	0.021915	0.005174	0.094101	0.174309	-7.975299	-0.099327
20821	0	2.219072	0.506173	9.435236	0.022156	0.005066	0.094360	0.170995	-8.015740	-0.100823
20822	0	2.250246	0.523422	9.500712	0.022470	0.005240	0.095015	0.165306	-8.053451	-0.102599
20823	0	2.255184	0.560829	9.514715	0.022522	0.005615	0.095154	0.158733	-8.087366	-0.103290
20824	0	2.267661	0.528522	9.580355	0.022643	0.005296	0.095811	0.148017	-8.125386	-0.103728
20825	0	2.255326	0.535912	9.575747	0.022522	0.005371	0.095764	0.135565	-8.160715	-0.103033
20826	0	2.286096	0.491455	9.708535	0.022829	0.004919	0.097093	0.132035	-8.196403	-0.106587
20827	0	2.285578	0.518086	9.746681	0.022827	0.005188	0.097473	0.125458	-8.228092	-0.110970
20828	0	2.303469	0.510162	9.739261	0.023006	0.005112	0.097399	0.115428	-8.259277	-0.110981
20829	0	2.328154	0.488274	9.746667	0.023254	0.004883	0.097473	0.116954	-8.289194	-0.111866
20830	0	2.302388	0.493468	9.818787	0.023004	0.004943	0.098192	0.109109	-8.310900	-0.114147
20831	0	2.345633	0.517882	9.911712	0.023438	0.005188	0.099121	0.100299	-8.330715	-0.118770
20832	0	2.312584	0.516585	9.935277	0.023108	0.005169	0.099357	0.098332	-8.348725	-0.119687
20833	0	2.350840	0.518388	9.881379	0.023499	0.005188	0.098816	0.095089	-8.358133	-0.119412
20834	0	2.352674	0.510997	9.911459	0.023518	0.005118	0.099116	0.087042	-8.366714	-0.122730
20835	0	2.350283	0.518557	9.991367	0.023499	0.005188	0.099915	0.085667	-8.369589	-0.121360
20836	0	2.338900	0.487959	9.917917	0.023385	0.004877	0.099180	0.089897	-8.372164	-0.122810
20837	0	2.349090	0.518696	9.967226	0.023499	0.005188	0.099670	0.090031	-8.361377	-0.122304
20838	0	2.341795	0.475856	9.900287	0.023422	0.004758	0.099002	0.092122	-8.354425	-0.123266
20839	0	2.330607	0.482164	9.912330	0.023315	0.004822	0.099121	0.093181	-8.341552	-0.120875
20840	0	2.346364	0.506721	9.925061	0.023479	0.005065	0.099247	0.096846	-8.321194	-0.116324
20841	0	2.354298	0.512935	9.912491	0.023560	0.005127	0.099121	0.100735	-8.299977	-0.114960
20842	0	2.320147	0.543650	9.797270	0.023221	0.005436	0.097968	0.102468	-8.275009	-0.110901
20843	0	2.292810	0.507171	9.741678	0.022949	0.005066	0.097412	0.110413	-8.248294	-0.116098
20844	0	2.299993	0.507902	9.748836	0.023028	0.005077	0.097482	0.113353	-8.212794	-0.112750
20845	0	2.286001	0.482237	9.723560	0.022888	0.004822	0.097229	0.115091	-8.177564	-0.110638
20846	0	2.286468	0.537752	9.639332	0.022893	0.005372	0.096387	0.122497	-8.141868	-0.107043
20847	0	2.249185	0.482206	9.607638	0.022522	0.004822	0.096069	0.123903	-8.103965	-0.109198
20848	0	2.273247	0.488850	9.486999	0.022767	0.004883	0.094862	0.131688	-8.060240	-0.112450
20849	0	2.230720	0.489189	9.516077	0.022339	0.004883	0.095154	0.143445	-8.020132	-0.112742
20850	0	2.224109	0.521294	9.486951	0.022275	0.005205	0.094862	0.153708	-7.977269	-0.114877
20851	0	2.224720	0.543856	9.393999	0.022278	0.005432	0.093933	0.162472	-7.937992	-0.118672
20852	0	2.206945	0.526657	9.376902	0.022095	0.005261	0.093763	0.169697	-7.905062	-0.116758
20853	0	2.212588	0.494750	9.314656	0.022156	0.004944	0.093140	0.175133	-7.866308	-0.116110
20854	0	2.194925	0.514050	9.279218	0.021974	0.005134	0.092787	0.184575	-7.834327	-0.120876
20855	0	2.176789	0.519617	9.314426	0.021790	0.005188	0.093140	0.195630	-7.805845	-0.127718
20856	0	2.166943	0.533176	9.235820	0.021686	0.005325	0.092355	0.204610	-7.783800	-0.128177
20857	0	2.171252	0.518802	9.155653	0.021729	0.005188	0.091553	0.205779	-7.761733	-0.126774
20858	0	2.150286	0.500596	9.119548	0.021513	0.005004	0.091193	0.209469	-7.746989	-0.127368
20859	0	2.135351	0.543056	9.088351	0.021362	0.005432	0.090881	0.208683	-7.733772	-0.123951
20860	0	2.133886	0.548508	9.161908	0.021344	0.005489	0.091618	0.204634	-7.725003	-0.122125
20861	0	2.166615	0.537052	9.088170	0.021667	0.005371	0.090881	0.205186	-7.721287	-0.121822
20862	0	2.160379	0.506482	9.106436	0.021604	0.005064	0.091064	0.207474	-7.719549	-0.124216
20863	0	2.142837	0.493798	9.155187	0.021423	0.004944	0.091553	0.201564	-7.723787	-0.124085
20864	0	2.143996	0.541782	9.136617	0.021433	0.005420	0.091368	0.200524	-7.730566	-0.122719
20865	0	2.161884	0.518458	9.112274	0.021606	0.005188	0.091125	0.197683	-7.744033	-0.119451
20866	0	2.176689	0.530108	9.166594	0.021753	0.005302	0.091669	0.197433	-7.759006	-0.121278
20867	0	2.162179	0.512345	9.191553	0.021606	0.005127	0.091919	0.194591	-7.776192	-0.125955
20868	0	2.190144	0.529647	9.227304	0.021881	0.005302	0.092278	0.188801	-7.799453	-0.128214
20869	0	2.212308	0.567222	9.276693	0.022095	0.005676	0.092773	0.185440	-7.832448	-0.129167
20870	0	2.217504	0.517670	9.330384	0.022151	0.005179	0.093309	0.183744	-7.860127	-0.137411
20871	0	2.218138	0.487607	9.331702	0.022156	0.004883	0.093323	0.177149	-7.889619	-0.141280
20872	0	2.230006	0.486662	9.434055	0.022268	0.004869	0.094348	0.176419	-7.926139	-0.139075
20873	0	2.230679	0.518398	9.459789	0.022278	0.005188	0.094604	0.173169	-7.959194	-0.139648
20874	0	2.242102	0.511477	9.458448	0.022396	0.005118	0.094590	0.170412	-7.987449	-0.142422
20875	0	2.279747	0.512320	9.502442	0.022766	0.005127	0.095032	0.167502	-8.023200	-0.140882
20876	0	2.261189	0.474914	9.659723	0.022585	0.004752	0.096603	0.165515	-8.053246	-0.144261
20877	0	2.261393	0.506322	9.618428	0.022583	0.005066	0.096191	0.163873	-8.088057	-0.143383
20878	0	2.279391	0.542236	9.726872	0.022767	0.005426	0.097275	0.160701	-8.117683	-0.145079
20879	0	2.309377	0.512329	9.759009	0.023071	0.005127	0.097595	0.157907	-8.142034	-0.143259
20880	0	2.307401	0.518006	9.715300	0.023055	0.005180	0.097157	0.158964	-8.162329	-0.141718
20881	0	2.333940	0.518366	9.765076	0.023315	0.005188	0.097656	0.155434	-8.188415	-0.140659
20882	0	2.313926	0.541741	9.818963	0.023119	0.005423	0.098194	0.150895	-8.210014	-0.136933
20883	0	2.333473	0.561406	9.868935	0.023315	0.005615	0.098694	0.150961	-8.230382	-0.135405
20884	0	2.318406	0.494070	9.886424	0.023170	0.004941	0.098867	0.151966	-8.244115	-0.133613
20885	0	2.344255	0.482137	9.887578	0.023438	0.004822	0.098877	0.152749	-8.247932	-0.129838
20886	0	2.320623	0.512825	9.869009	0.023203	0.005126	0.098691	0.156542	-8.249763	-0.126277
20887	0	2.355795	0.567606	9.930460	0.023560	0.005676	0.099304	0.157637	-8.246027	-0.132812
20888	0	2.331312	0.555553	9.893751	0.023312	0.005553	0.098938	0.161516	-8.245787	-0.133643
20889	0	2.331600	0.537662	9.857134	0.023315	0.005371	0.098572	0.169011	-8.244385	-0.130714
20890	0	2.324601	0.526118	9.826682	0.023255	0.005260	0.098265	0.172058	-8.231456	-0.128396
20891	0	2.336872	0.544002	9.881732	0.023376	0.005432	0.098816	0.182145	-8.220406	-0.123128
20892	0	2.304007	0.515400	9.839348	0.023055	0.005142	0.098391	0.196844	-8.201085	-0.129212
20893	0	2.311287	0.525324	9.790476	0.023132	0.005249	0.097900	0.202775	-8.176347	-0.129022
20894	0	2.294672	0.502179	9.803629	0.022971	0.005013	0.098031	0.214436	-8.145818	-0.127784
20895	0	2.304498	0.544067	9.711270	0.023071	0.005432	0.097107	0.225317	-8.112778	-0.124580
20896	0	2.269066	0.545916	9.700013	0.022714	0.005448	0.096995	0.238798	-8.083521	-0.118712
20897	0	2.292469	0.550238	9.625776	0.022949	0.005493	0.096252	0.250572	-8.052331	-0.119034
20898	0	2.275266	0.521235	9.602436	0.022778	0.005206	0.096019	0.258814	-8.020507	-0.111787
20899	0	2.244155	0.506725	9.497521	0.022461	0.005066	0.094971	0.261408	-7.995062	-0.108167
20900	0	2.239352	0.544525	9.565667	0.022422	0.005434	0.095651	0.275590	-7.959229	-0.110035
20901	0	2.237327	0.507452	9.509859	0.022400	0.005066	0.095093	0.286777	-7.925229	-0.111786
20902	0	2.219631	0.497008	9.394994	0.022225	0.004960	0.093944	0.299756	-7.887867	-0.113590
20903	0	2.206815	0.525761	9.381681	0.022095	0.005249	0.093811	0.311029	-7.853462	-0.112221
20904	0	2.201760	0.551351	9.321654	0.022041	0.005509	0.093211	0.317019	-7.822321	-0.112437
20905	0	2.195330	0.562360	9.283855	0.021973	0.005615	0.092834	0.328164	-7.796388	-0.108601
20906	0	2.179154	0.551348	9.272448	0.021811	0.005509	0.092720	0.334182	-7.769795	-0.110294
20907	0	2.177345	0.568305	9.265474	0.021790	0.005676	0.092651	0.343518	-7.748015	-0.114576
20908	0	2.168297	0.550995	9.235479	0.021696	0.005507	0.092352	0.348755	-7.729660	-0.109843
20909	0	2.165868	0.537821	9.198164	0.021667	0.005371	0.091980	0.358592	-7.716734	-0.109306
20910	0	2.139654	0.544386	9.204599	0.021405	0.005445	0.092044	0.357749	-7.703940	-0.109391
20911	0	2.154042	0.519086	9.137064	0.021545	0.005188	0.091370	0.362477	-7.695774	-0.113059
20912	0	2.135392	0.532023	9.173599	0.021352	0.005315	0.091737	0.370370	-7.696518	-0.117712
20913	0	2.142322	0.555996	9.161345	0.021423	0.005554	0.091614	0.378599	-7.694269	-0.112200
20914	0	2.167501	0.587224	9.093925	0.021667	0.005870	0.090941	0.382837	-7.702949	-0.113254
20915	0	2.167767	0.561693	9.118400	0.021667	0.005615	0.091187	0.386240	-7.713738	-0.113571
20916	0	2.151538	0.543410	9.191071	0.021504	0.005435	0.091913	0.386518	-7.725541	-0.119565
20917	0	2.161751	0.537239	9.185523	0.021606	0.005371	0.091858	0.389394	-7.737275	-0.116251
20918	0	2.158416	0.556020	9.233630	0.021567	0.005556	0.092340	0.395756	-7.756165	-0.116791
20919	0	2.187198	0.537629	9.258498	0.021851	0.005371	0.092590	0.403525	-7.780752	-0.121758
20920	0	2.191839	0.513809	9.336642	0.021894	0.005136	0.093372	0.406856	-7.809241	-0.118880
20921	0	2.205594	0.530680	9.368391	0.022034	0.005310	0.093689	0.404361	-7.834444	-0.118902
20922	0	2.210428	0.566553	9.403866	0.022078	0.005670	0.094045	0.400974	-7.864985	-0.120502
20923	0	2.224131	0.585836	9.380529	0.022217	0.005859	0.093811	0.401184	-7.892862	-0.118984
20924	0	2.223373	0.530217	9.489091	0.022205	0.005307	0.094897	0.396720	-7.925149	-0.122060
20925	0	2.230586	0.518356	9.539164	0.022278	0.005188	0.095398	0.392991	-7.956846	-0.124522
20926	0	2.242019	0.523575	9.598930	0.022395	0.005239	0.095995	0.390112	-7.984839	-0.129359
20927	0	2.267508	0.555254	9.612315	0.022644	0.005554	0.096130	0.389732	-8.019928	-0.135311
20928	0	2.279478	0.524402	9.647485	0.022767	0.005245	0.096481	0.389757	-8.050781	-0.131195
20929	0	2.316029	0.505961	9.691748	0.023132	0.005066	0.096924	0.383863	-8.081778	-0.127000
20930	0	2.296884	0.535176	9.745438	0.022944	0.005358	0.097460	0.378365	-8.108421	-0.125375
20931	0	2.303333	0.549487	9.740656	0.023010	0.005493	0.097412	0.381739	-8.133566	-0.124279
20932	0	2.331732	0.592152	9.800705	0.023300	0.005923	0.098011	0.381098	-8.151608	-0.123195
20933	0	2.339415	0.548991	9.832361	0.023376	0.005493	0.098328	0.378747	-8.170211	-0.122102
20934	0	2.336621	0.523905	9.825451	0.023351	0.005242	0.098258	0.376389	-8.186363	-0.125341
20935	0	2.338619	0.518772	9.838638	0.023376	0.005188	0.098389	0.377398	-8.195746	-0.127330
20936	0	2.334415	0.530772	9.838169	0.023335	0.005309	0.098384	0.377120	-8.205034	-0.129157
20937	0	2.338443	0.561640	9.850878	0.023376	0.005615	0.098511	0.379698	-8.212292	-0.126789
20938	0	2.326923	0.531064	9.881132	0.023270	0.005312	0.098811	0.379320	-8.209767	-0.121826
20939	0	2.343068	0.518885	9.875645	0.023438	0.005188	0.098755	0.381443	-8.199910	-0.121739
20940	0	2.347602	0.530672	9.894303	0.023484	0.005311	0.098941	0.377687	-8.188438	-0.121597
20941	0	2.331017	0.550133	9.912188	0.023315	0.005493	0.099121	0.388063	-8.180389	-0.120878
20942	0	2.336043	0.545171	9.802450	0.023366	0.005447	0.098023	0.394178	-8.171985	-0.121567
20943	0	2.329970	0.580270	9.839214	0.023315	0.005798	0.098389	0.400301	-8.151866	-0.128232
20944	0	2.344611	0.531836	9.717967	0.023467	0.005318	0.097175	0.402090	-8.125240	-0.128758
20945	0	2.310858	0.537431	9.772273	0.023132	0.005371	0.097717	0.406696	-8.095379	-0.122897
20946	0	2.300379	0.531951	9.706088	0.023024	0.005316	0.097056	0.412020	-8.070065	-0.123254
20947	0	2.310913	0.531227	9.735646	0.023132	0.005310	0.097351	0.415567	-8.040862	-0.124621
20948	0	2.275485	0.519279	9.639099	0.022780	0.005192	0.096385	0.417609	-8.008479	-0.120785
20949	0	2.274577	0.518892	9.656236	0.022766	0.005188	0.096558	0.419565	-7.982267	-0.112877
20950	0	2.263104	0.520031	9.553582	0.022664	0.005189	0.095529	0.433711	-7.940626	-0.105082
20951	0	2.255397	0.549485	9.436720	0.022583	0.005493	0.094360	0.436644	-7.903534	-0.109940
20952	0	2.225658	0.556107	9.474512	0.022280	0.005557	0.094740	0.442321	-7.873554	-0.108976
20953	0	2.219217	0.525420	9.412173	0.022217	0.005249	0.094116	0.449455	-7.841710	-0.111251
20954	0	2.196274	0.550723	9.407039	0.021984	0.005503	0.094066	0.455783	-7.813706	-0.108843
20955	0	2.195640	0.537082	9.405899	0.021973	0.005371	0.094055	0.456473	-7.792001	-0.112005
20956	0	2.203902	0.555378	9.327387	0.022062	0.005553	0.093268	0.458053	-7.761481	-0.113110
20957	0	2.183081	0.524950	9.283910	0.021851	0.005249	0.092834	0.459571	-7.735108	-0.112517
20958	0	2.161357	0.537158	9.193098	0.021628	0.005371	0.091928	0.461143	-7.714682	-0.110070
20959	0	2.153432	0.543122	9.198263	0.021545	0.005432	0.091980	0.461033	-7.698853	-0.107215
20960	0	2.169792	0.561023	9.247503	0.021706	0.005613	0.092473	0.458307	-7.687283	-0.105216
20961	0	2.147598	0.537326	9.247008	0.021484	0.005371	0.092468	0.461960	-7.674897	-0.102109
20962	0	2.122152	0.549643	9.198323	0.021223	0.005497	0.091983	0.462384	-7.670998	-0.101542
20963	0	2.135885	0.561629	9.051589	0.021362	0.005615	0.090515	0.464797	-7.664681	-0.102351
20964	0	2.147865	0.530476	9.185883	0.021477	0.005312	0.091859	0.457118	-7.665074	-0.102006
20965	0	2.136555	0.536756	9.161322	0.021362	0.005371	0.091614	0.453923	-7.667127	-0.100116
20966	0	2.137781	0.505370	9.197605	0.021368	0.005058	0.091978	0.449533	-7.677346	-0.101060
20967	0	2.168152	0.555203	9.185473	0.021667	0.005554	0.091858	0.448150	-7.692889	-0.102013
20968	0	2.177222	0.567110	9.196953	0.021756	0.005672	0.091973	0.448959	-7.710935	-0.104004
20969	0	2.168400	0.554969	9.270881	0.021667	0.005554	0.092712	0.444727	-7.729269	-0.099123
20970	0	2.190562	0.547843	9.251663	0.021883	0.005484	0.092522	0.439782	-7.755349	-0.102704
20971	0	2.187235	0.554844	9.344008	0.021851	0.005554	0.093445	0.434194	-7.780074	-0.104584
20972	0	2.155031	0.547532	9.330823	0.021527	0.005481	0.093313	0.428884	-7.806239	-0.100192
20973	0	2.181511	0.506022	9.350021	0.021790	0.005066	0.093506	0.423352	-7.835533	-0.097778
20974	0	2.216721	0.510757	9.397718	0.022146	0.005115	0.093982	0.416278	-7.859077	-0.095278
20975	0	2.242730	0.529898	9.459862	0.022400	0.005310	0.094604	0.404524	-7.890321	-0.098538
20976	0	2.223921	0.552525	9.501289	0.022210	0.005531	0.095019	0.398717	-7.923373	-0.098369
20977	0	2.254861	0.560820	9.520896	0.022522	0.005615	0.095215	0.391781	-7.953423	-0.098016
20978	0	2.260400	0.553353	9.592850	0.022575	0.005540	0.095935	0.385748	-7.985674	-0.101189
20979	0	2.279337	0.530018	9.630758	0.022766	0.005310	0.096313	0.375604	-8.016129	-0.102351
20980	0	2.290820	0.534196	9.660043	0.022882	0.005351	0.096606	0.366325	-8.045724	-0.097862
20981	0	2.297608	0.567011	9.655159	0.022949	0.005676	0.096558	0.360569	-8.075669	-0.100788
20982	0	2.296767	0.522618	9.757742	0.022943	0.005236	0.097583	0.351044	-8.103259	-0.103917
20983	0	2.315323	0.511975	9.820102	0.023132	0.005127	0.098206	0.344152	-8.125732	-0.106337
20984	0	2.325060	0.510242	9.807060	0.023234	0.005112	0.098074	0.334739	-8.142665	-0.102378
20985	0	2.344882	0.567685	9.869113	0.023438	0.005676	0.098694	0.336509	-8.153685	-0.093850
20986	0	2.322977	0.566939	9.837998	0.023215	0.005677	0.098383	0.328796	-8.168534	-0.091564
20987	0	2.351306	0.542792	9.814128	0.023499	0.005432	0.098145	0.325279	-8.183589	-0.094444
20988	0	2.353264	0.487162	9.892918	0.023527	0.004874	0.098930	0.323382	-8.187927	-0.087511
20989	0	2.313692	0.488343	9.844860	0.023132	0.004883	0.098450	0.325204	-8.191314	-0.084379
20990	0	2.339053	0.512373	9.862887	0.023385	0.005128	0.098630	0.321573	-8.195695	-0.081554
20991	0	2.337698	0.530840	9.875485	0.023376	0.005310	0.098755	0.320785	-8.194326	-0.078810
20992	0	2.343365	0.506032	9.838895	0.023438	0.005062	0.098388	0.319850	-8.186827	-0.079492
20993	0	2.318396	0.500378	9.839094	0.023193	0.005005	0.098389	0.319625	-8.173965	-0.080629
20994	0	2.304223	0.536825	9.869999	0.023052	0.005368	0.098698	0.320705	-8.160482	-0.082691
20995	0	2.342202	0.537803	9.845301	0.023438	0.005371	0.098450	0.329494	-8.140413	-0.074877
20996	0	2.320415	0.544731	9.754427	0.023223	0.005445	0.097540	0.332509	-8.116377	-0.071665
20997	0	2.317350	0.500650	9.698953	0.023193	0.005005	0.096985	0.335270	-8.090943	-0.068296
20998	0	2.306661	0.525349	9.699947	0.023092	0.005252	0.096993	0.338007	-8.058719	-0.067984
20999	0	2.274241	0.512849	9.631900	0.022766	0.005127	0.096313	0.340741	-8.028681	-0.072723
21000	0	2.275317	0.537905	9.632990	0.022779	0.005374	0.096324	0.347507	-7.995449	-0.070008
21001	0	2.268179	0.500636	9.546444	0.022705	0.005005	0.095459	0.350014	-7.965423	-0.059942
21002	0	2.251062	0.506652	9.523147	0.022536	0.005068	0.095225	0.349309	-7.932606	-0.058465
21003	0	2.256139	0.555749	9.479255	0.022583	0.005554	0.094788	0.354074	-7.904503	-0.055120
21004	0	2.251440	0.562270	9.480291	0.022539	0.005621	0.094797	0.357012	-7.872701	-0.054774
21005	0	2.219149	0.506659	9.375596	0.022217	0.005066	0.093750	0.358643	-7.839826	-0.053183
21006	0	2.226605	0.525107	9.340049	0.022288	0.005250	0.093395	0.360849	-7.810629	-0.055120
21007	0	2.213518	0.537606	9.296116	0.022156	0.005371	0.092957	0.367679	-7.783186	-0.046976
21008	0	2.203652	0.544304	9.266396	0.022054	0.005442	0.092660	0.370261	-7.759987	-0.046435
21009	0	2.189862	0.530958	9.289860	0.021912	0.005310	0.092896	0.370618	-7.741993	-0.045065
21010	0	2.199606	0.530643	9.217174	0.022008	0.005308	0.092169	0.369495	-7.725319	-0.045747
21011	0	2.190079	0.519080	9.149413	0.021912	0.005188	0.091492	0.373921	-7.709853	-0.045135
21012	0	2.163463	0.543777	9.174218	0.021646	0.005437	0.091740	0.375942	-7.694230	-0.042695
21013	0	2.166133	0.555574	9.167616	0.021667	0.005554	0.091675	0.378835	-7.684575	-0.041514
21014	0	2.159542	0.513154	9.173733	0.021594	0.005130	0.091738	0.382008	-7.684317	-0.038240
21015	0	2.130208	0.506336	9.173579	0.021301	0.005066	0.091736	0.379918	-7.683367	-0.036173
21016	0	2.148819	0.511762	9.167338	0.021485	0.005121	0.091674	0.376583	-7.685006	-0.035469
21017	0	2.167062	0.555492	9.161298	0.021667	0.005554	0.091614	0.378580	-7.687043	-0.037393
21018	0	2.162376	0.524935	9.191435	0.021612	0.005250	0.091917	0.378977	-7.699534	-0.035748
21019	0	2.156022	0.493925	9.191572	0.021545	0.004944	0.091919	0.374556	-7.716054	-0.035227
21020	0	2.183479	0.511499	9.203076	0.021819	0.005117	0.092034	0.372837	-7.733691	-0.038143
21021	0	2.180230	0.524586	9.277062	0.021790	0.005249	0.092773	0.370284	-7.747703	-0.048662
21022	0	2.202157	0.542418	9.312735	0.021997	0.005425	0.093133	0.370045	-7.775452	-0.049628
21023	0	2.217658	0.542564	9.368442	0.022156	0.005432	0.093689	0.363462	-7.798807	-0.043266
21024	0	2.216045	0.505245	9.391775	0.022136	0.005053	0.093924	0.364628	-7.827040	-0.044637
21025	0	2.236680	0.530822	9.356033	0.022339	0.005310	0.093567	0.363760	-7.859311	-0.045130
21026	0	2.229745	0.548668	9.391390	0.022272	0.005489	0.093920	0.361906	-7.888349	-0.049265
21027	0	2.236427	0.531005	9.539200	0.022339	0.005310	0.095398	0.363353	-7.917168	-0.061756
21028	0	2.265867	0.518313	9.580707	0.022634	0.005187	0.095813	0.360096	-7.945323	-0.065035
21029	0	2.272686	0.512148	9.557617	0.022705	0.005127	0.095581	0.354983	-7.969587	-0.069243
21030	0	2.259490	0.511289	9.672359	0.022566	0.005116	0.096730	0.353284	-8.002118	-0.071568
21031	0	2.279016	0.536748	9.636903	0.022766	0.005371	0.096375	0.350339	-8.028762	-0.071917
21032	0	2.283772	0.535789	9.654083	0.022814	0.005363	0.096546	0.345137	-8.055218	-0.072297
21033	0	2.327928	0.512502	9.734523	0.023254	0.005127	0.097351	0.344227	-8.082617	-0.074040
21034	0	2.301544	0.536494	9.825039	0.022999	0.005366	0.098254	0.343785	-8.100010	-0.069015
21035	0	2.315438	0.531015	9.850556	0.023132	0.005310	0.098511	0.345205	-8.123815	-0.072487
21036	0	2.300792	0.518445	9.806971	0.022993	0.005188	0.098073	0.342386	-8.139274	-0.075659
21037	0	2.296267	0.463861	9.801931	0.022949	0.004639	0.098022	0.343494	-8.153104	-0.074690
21038	0	2.328862	0.500290	9.838027	0.023281	0.005004	0.098382	0.343485	-8.160000	-0.076716
21039	0	2.325957	0.512827	9.783806	0.023254	0.005127	0.097839	0.346125	-8.164176	-0.077386
21040	0	2.326876	0.525180	9.862899	0.023265	0.005251	0.098630	0.348251	-8.166811	-0.080028
21041	0	2.374230	0.537308	9.918211	0.023743	0.005371	0.099182	0.351598	-8.164525	-0.083382
21042	0	2.343576	0.531331	9.814374	0.023437	0.005313	0.098144	0.353106	-8.161720	-0.083376
21043	0	2.367304	0.531365	9.839055	0.023682	0.005310	0.098389	0.358178	-8.149794	-0.081894
21044	0	2.304663	0.501056	9.851519	0.023053	0.005012	0.098514	0.358056	-8.140313	-0.083768
21045	0	2.312316	0.464427	9.826849	0.023132	0.004639	0.098267	0.365474	-8.127780	-0.085095
21046	0	2.322050	0.514235	9.784548	0.023235	0.005137	0.097842	0.371999	-8.108524	-0.083061
21047	0	2.293428	0.519261	9.704918	0.022949	0.005188	0.097046	0.378287	-8.089038	-0.084791
21048	0	2.308192	0.544493	9.711715	0.023102	0.005441	0.097113	0.384014	-8.063670	-0.083525
21049	0	2.280706	0.525362	9.674521	0.022827	0.005249	0.096741	0.390131	-8.037894	-0.077258
21050	0	2.319329	0.538822	9.626562	0.023214	0.005380	0.096261	0.400951	-8.010950	-0.075456
21051	0	2.292778	0.543673	9.576903	0.022949	0.005432	0.095764	0.407162	-7.983352	-0.071288
21052	0	2.252025	0.526091	9.553310	0.022540	0.005258	0.095529	0.411918	-7.957688	-0.072365
21053	0	2.225463	0.525412	9.497586	0.022278	0.005249	0.094971	0.418748	-7.927809	-0.070507
21054	0	2.239012	0.495964	9.486353	0.022414	0.004953	0.094858	0.426991	-7.896882	-0.073077
21055	0	2.250001	0.531367	9.436539	0.022522	0.005310	0.094360	0.432108	-7.868308	-0.070545
21056	0	2.245202	0.520565	9.388724	0.022478	0.005195	0.093882	0.446066	-7.834681	-0.072925
21057	0	2.195276	0.531950	9.430342	0.021973	0.005310	0.094299	0.458166	-7.808677	-0.074837
21058	0	2.215692	0.527257	9.370098	0.022177	0.005267	0.093697	0.465482	-7.782511	-0.071565
21059	0	2.208295	0.549703	9.369152	0.022095	0.005493	0.093689	0.471017	-7.766199	-0.069992
21060	0	2.181537	0.520168	9.290261	0.021827	0.005196	0.092900	0.479233	-7.750247	-0.066847
21061	0	2.177566	0.519529	9.241009	0.021790	0.005188	0.092407	0.489015	-7.731198	-0.069295
21062	0	2.168706	0.520964	9.229275	0.021701	0.005202	0.092290	0.498908	-7.712324	-0.075786
21063	0	2.165859	0.543875	9.253099	0.021667	0.005432	0.092529	0.507885	-7.699456	-0.076518
21064	0	2.164311	0.526898	9.283836	0.021649	0.005261	0.092837	0.517975	-7.689849	-0.076339
21065	0	2.178795	0.531327	9.204121	0.021790	0.005310	0.092041	0.522869	-7.685899	-0.072761
21066	0	2.153856	0.537992	9.216362	0.021542	0.005377	0.092163	0.527646	-7.680256	-0.074451
21067	0	2.154601	0.543820	9.240673	0.021545	0.005432	0.092407	0.536065	-7.679152	-0.076326
21068	0	2.154997	0.550957	9.203797	0.021546	0.005505	0.092039	0.543165	-7.681754	-0.076584
21069	0	2.155721	0.555524	9.222130	0.021545	0.005554	0.092224	0.545517	-7.694423	-0.073302
21070	0	2.151914	0.512928	9.294827	0.021508	0.005129	0.092951	0.547121	-7.705991	-0.074010
21071	0	2.162271	0.549388	9.319687	0.021606	0.005493	0.093201	0.549161	-7.724115	-0.076151
21072	0	2.165567	0.549319	9.276099	0.021639	0.005494	0.092765	0.549196	-7.742929	-0.076457
21073	0	2.198931	0.549664	9.276929	0.021973	0.005493	0.092773	0.554580	-7.761591	-0.077482
21074	0	2.208797	0.568448	9.318706	0.022067	0.005683	0.093192	0.557649	-7.785380	-0.078284
21075	0	2.218296	0.573421	9.453727	0.022156	0.005737	0.094543	0.555219	-7.816363	-0.077183
21076	0	2.210832	0.523798	9.391596	0.022087	0.005242	0.093921	0.551227	-7.840359	-0.080643
21077	0	2.261083	0.530697	9.398763	0.022583	0.005310	0.093994	0.548799	-7.872277	-0.076314
21078	0	2.260531	0.530132	9.513414	0.022578	0.005303	0.095140	0.547574	-7.902872	-0.071428
21079	0	2.254368	0.549205	9.563704	0.022522	0.005493	0.095642	0.547438	-7.926910	-0.069160
21080	0	2.271083	0.554736	9.605344	0.022687	0.005551	0.096059	0.544005	-7.953428	-0.068885
21081	0	2.279098	0.537249	9.581921	0.022766	0.005371	0.095825	0.546894	-7.981266	-0.069903
21082	0	2.271551	0.512486	9.647925	0.022694	0.005129	0.096484	0.543430	-8.005321	-0.069622
21083	0	2.272652	0.536479	9.649189	0.022705	0.005371	0.096497	0.537291	-8.028855	-0.070838
21084	0	2.325043	0.559617	9.733753	0.023236	0.005602	0.097341	0.531828	-8.043580	-0.071041
21085	0	2.308962	0.536695	9.759111	0.023071	0.005371	0.097595	0.528216	-8.063172	-0.070137
21086	0	2.300193	0.554570	9.776586	0.022985	0.005546	0.097770	0.529434	-8.080531	-0.068953
21087	0	2.314826	0.579785	9.814080	0.023132	0.005798	0.098145	0.529969	-8.097149	-0.065328
21088	0	2.317622	0.542903	9.801196	0.023164	0.005430	0.098015	0.529731	-8.109780	-0.066833
21089	0	2.313952	0.543367	9.832586	0.023132	0.005432	0.098328	0.532544	-8.116260	-0.066822
21090	0	2.339615	0.543322	9.813953	0.023391	0.005435	0.098141	0.531588	-8.120654	-0.067658
21091	0	2.325744	0.531254	9.875403	0.023254	0.005310	0.098755	0.535418	-8.122275	-0.065877
21092	0	2.331784	0.525688	9.844842	0.023321	0.005254	0.098448	0.539846	-8.116476	-0.061022
21093	0	2.325529	0.531556	9.851023	0.023254	0.005310	0.098511	0.547200	-8.115702	-0.065694
21094	0	2.306532	0.520110	9.851032	0.023072	0.005198	0.098509	0.551058	-8.105723	-0.062983
21095	0	2.336597	0.550074	9.796350	0.023376	0.005493	0.097961	0.560634	-8.091567	-0.061485
21096	0	2.322308	0.544616	9.766254	0.023233	0.005446	0.097660	0.561252	-8.077610	-0.064746
21097	0	2.299646	0.561256	9.784275	0.023010	0.005615	0.097839	0.559021	-8.059551	-0.064947
21098	0	2.290724	0.561632	9.766590	0.022922	0.005610	0.097663	0.567700	-8.040881	-0.064808
21099	0	2.323513	0.555615	9.698937	0.023254	0.005554	0.096985	0.570766	-8.016244	-0.065547
21100	0	2.307351	0.513542	9.705892	0.023093	0.005131	0.097054	0.576917	-7.991082	-0.062704
21101	0	2.274319	0.506733	9.692914	0.022766	0.005066	0.096924	0.579287	-7.962100	-0.061082
21102	0	2.264150	0.525554	9.644997	0.022659	0.005251	0.096446	0.585457	-7.939084	-0.061983
21103	0	2.237457	0.568665	9.613566	0.022400	0.005676	0.096130	0.598287	-7.907013	-0.059287
21104	0	2.263601	0.563821	9.553473	0.022655	0.005635	0.095531	0.602537	-7.882904	-0.058401
21105	0	2.249879	0.525130	9.485401	0.022522	0.005249	0.094849	0.605962	-7.853017	-0.058033
21106	0	2.226806	0.550229	9.468138	0.022292	0.005497	0.094676	0.613006	-7.822041	-0.058965
21107	0	2.201437	0.549382	9.387657	0.022034	0.005493	0.093872	0.614545	-7.796566	-0.059463
21108	0	2.209342	0.586462	9.419102	0.022117	0.005860	0.094186	0.620419	-7.766473	-0.062025
21109	0	2.220178	0.537279	9.332623	0.022217	0.005371	0.093323	0.623275	-7.746169	-0.063629
21110	0	2.192563	0.544282	9.388215	0.021942	0.005435	0.093879	0.633405	-7.724116	-0.060724
21111	0	2.171192	0.549755	9.289913	0.021729	0.005493	0.092896	0.639469	-7.701747	-0.060390
21112	0	2.192650	0.556551	9.247781	0.021939	0.005563	0.092475	0.643580	-7.683963	-0.058626
21113	0	2.177970	0.567754	9.265361	0.021790	0.005676	0.092651	0.645959	-7.669871	-0.058762
21114	0	2.176126	0.525543	9.241273	0.021770	0.005251	0.092411	0.652300	-7.657768	-0.059966
21115	0	2.184885	0.549443	9.277377	0.021851	0.005493	0.092773	0.654762	-7.653731	-0.060995
21116	0	2.166445	0.556124	9.246777	0.021664	0.005556	0.092468	0.661973	-7.652867	-0.064395
21117	0	2.154366	0.555527	9.277378	0.021545	0.005554	0.092773	0.664203	-7.648849	-0.067169
21118	0	2.179040	0.549185	9.234528	0.021786	0.005495	0.092346	0.661265	-7.652699	-0.066892
21119	0	2.179482	0.549240	9.179567	0.021790	0.005493	0.091797	0.661327	-7.657381	-0.068174
21120	0	2.168598	0.579228	9.283000	0.021678	0.005796	0.092832	0.657336	-7.665385	-0.070637
21121	0	2.161960	0.585764	9.270945	0.021606	0.005859	0.092712	0.656367	-7.679849	-0.076370
21122	0	2.164382	0.549011	9.313023	0.021632	0.005489	0.093133	0.658341	-7.692266	-0.078236
21123	0	2.186791	0.542893	9.313577	0.021851	0.005432	0.093140	0.655622	-7.711704	-0.081812
21124	0	2.159604	0.548225	9.331065	0.021580	0.005486	0.093314	0.651618	-7.729810	-0.083338
21125	0	2.205127	0.585337	9.417350	0.022034	0.005859	0.094177	0.645582	-7.749289	-0.084566
[truncated: 500 more rows]
