# Supplementary material for: Properties of traditional bamboo carrying poles have implications for user interactions
Source: PLoS One. 2018 May 10;13(5):e0196208. doi: 10.1371/journal.pone.0196208 (PMC5945030; doi:10.1371/journal.pone.0196208)
Supplement: S1 Text — (ZIP) [file pone.0196208.s005.zip › ResTest_PoleC_L4Load2.txt]

// Start Time: Unknown
// Update Rate: 100.0Hz
// Filter Profile: human (34.3)
// Firmware Version: 2.1.4
PacketCounter	SampleTimeFine	Acc_X	Acc_Y	Acc_Z	VelInc_X	VelInc_Y	VelInc_Z	Roll	Pitch	Yaw	Latitude	Longitude	Altitude	Vel_X	Vel_Y	Vel_Z
19131	0	-2.102874	1.996880	11.998890	-0.021118	0.019836	0.119995	0.323259	6.444873	-1.261197
19132	0	-2.020286	2.029244	12.357166	-0.020324	0.020108	0.123582	0.489878	6.334253	-1.255493
19133	0	-2.028204	2.596054	12.565626	-0.020447	0.025757	0.125671	0.670388	6.187672	-1.250560
19134	0	-1.862254	1.488136	11.811293	-0.018802	0.014726	0.118104	0.815854	6.014428	-1.244310
19135	0	-1.630279	-0.844175	10.641980	-0.016479	-0.008545	0.106384	0.921051	5.820695	-1.258865
19136	0	-1.632135	1.359671	13.324334	-0.016576	0.013622	0.133209	0.893542	5.604794	-1.291331
19137	0	-1.675591	2.270119	12.553688	-0.017029	0.022766	0.125488	0.828679	5.359409	-1.312895
19138	0	-1.938085	3.362494	11.225681	-0.019650	0.033515	0.112243	0.932513	5.093455	-1.323642
19139	0	-1.957495	1.013230	12.803096	-0.019897	0.010010	0.127991	1.034027	4.804683	-1.332985
19140	0	-1.843311	1.468624	10.887433	-0.018735	0.014614	0.108832	1.101095	4.490625	-1.362275
19141	0	-2.234964	4.429937	11.701660	-0.022705	0.044312	0.116943	1.079349	4.155741	-1.380237
19142	0	-2.118119	1.892370	8.717059	-0.021454	0.018906	0.087108	1.089162	3.804783	-1.388723
19143	0	-1.969325	2.398660	10.502847	-0.020020	0.023926	0.104980	1.144251	3.457088	-1.396301
19144	0	-1.599128	-0.342366	10.208192	-0.016300	-0.003487	0.102031	1.205751	3.105761	-1.415214
19145	0	-1.395265	1.046731	8.561193	-0.014221	0.010437	0.085571	1.237856	2.750234	-1.450729
19146	0	-1.228773	1.783611	8.860571	-0.012564	0.017822	0.088570	1.248329	2.399657	-1.480587
19147	0	-1.010482	2.408258	7.002614	-0.010315	0.024048	0.070007	1.297514	2.068054	-1.501425
19148	0	-0.907547	1.709803	8.019195	-0.009293	0.017045	0.080178	1.367216	1.764396	-1.509868
19149	0	-0.785275	0.954516	7.972952	-0.008057	0.009521	0.079712	1.396405	1.473536	-1.522596
19150	0	-0.636021	1.084217	6.345811	-0.006510	0.010840	0.063443	1.395304	1.207436	-1.537892
19151	0	-0.743619	1.038034	6.397968	-0.007568	0.010376	0.063965	1.398956	0.973975	-1.551449
19152	0	-0.975149	1.051978	6.395876	-0.009868	0.010508	0.063943	1.416572	0.768854	-1.568764
19153	0	-1.034095	1.338746	6.275565	-0.010437	0.013367	0.062744	1.450785	0.596886	-1.585351
19154	0	-1.083602	1.678273	6.381229	-0.010913	0.016766	0.063804	1.478589	0.462243	-1.597939
19155	0	-1.093445	1.605686	5.585603	-0.010986	0.016052	0.055847	1.485019	0.359087	-1.602436
19156	0	-0.951854	1.660963	5.061807	-0.009549	0.016609	0.050612	1.483612	0.292930	-1.600414
19157	0	-0.792444	1.556487	5.499388	-0.007935	0.015564	0.054993	1.484736	0.272859	-1.597099
19158	0	-0.633362	1.141332	5.957076	-0.006327	0.011415	0.059571	1.482609	0.285998	-1.595875
19159	0	-0.576414	0.975637	5.908095	-0.005737	0.009766	0.059082	1.465386	0.337251	-1.590219
19160	0	-0.485841	1.053405	5.529315	-0.004811	0.010541	0.055296	1.452333	0.433200	-1.581821
19161	0	-0.440010	1.068237	5.633007	-0.004333	0.010681	0.056335	1.456399	0.566374	-1.570693
19162	0	-0.494010	0.884941	6.284699	-0.004848	0.008852	0.062854	1.453756	0.733332	-1.562751
19163	0	-0.658933	1.195257	6.676265	-0.006470	0.011963	0.066772	1.439135	0.935303	-1.550598
19164	0	-0.899069	1.497671	6.807372	-0.008852	0.014992	0.068089	1.418411	1.163740	-1.538262
19165	0	-1.126603	1.535965	6.699521	-0.011108	0.015381	0.067017	1.389538	1.426825	-1.533274
19166	0	-1.266835	1.738772	7.182503	-0.012486	0.017409	0.071852	1.362052	1.711829	-1.511066
19167	0	-1.436967	1.639259	7.851969	-0.014160	0.016418	0.078552	1.332792	2.011394	-1.497335
19168	0	-1.563612	1.486358	8.399757	-0.015401	0.014897	0.084035	1.295757	2.327181	-1.480931
19169	0	-1.611576	1.619575	8.522751	-0.015869	0.016235	0.085266	1.251837	2.652931	-1.461001
19170	0	-1.582575	1.900413	8.809666	-0.015564	0.019043	0.088135	1.210915	2.986216	-1.446834
19171	0	-1.512017	1.870405	9.682483	-0.014832	0.018738	0.096863	1.179237	3.321748	-1.425342
19172	0	-1.470689	1.440706	10.346692	-0.014407	0.014455	0.103502	1.134024	3.649937	-1.403840
19173	0	-1.422367	1.471187	10.769504	-0.013916	0.014771	0.107727	1.079026	3.974112	-1.392394
19174	0	-1.473069	1.764942	11.019686	-0.014426	0.017702	0.110229	1.031466	4.286471	-1.377569
19175	0	-1.567480	1.834323	11.477203	-0.015381	0.018372	0.114807	1.009888	4.576044	-1.364189
19176	0	-1.750814	1.712300	12.110058	-0.017221	0.017151	0.121138	0.990089	4.844458	-1.354244
19177	0	-1.870105	1.771527	12.386782	-0.018433	0.017761	0.123901	0.953976	5.090127	-1.344917
19178	0	-2.049546	2.281089	12.465476	-0.020258	0.022856	0.124685	0.918825	5.304879	-1.339146
19179	0	-2.211651	2.566670	12.735088	-0.021912	0.025696	0.127380	0.897909	5.485845	-1.329480
19180	0	-2.317738	2.286931	13.137973	-0.023005	0.022888	0.131407	0.885820	5.634357	-1.322633
19181	0	-2.314470	2.066960	13.248726	-0.023010	0.020691	0.132507	0.870735	5.749099	-1.312130
19182	0	-2.262995	2.246117	13.282349	-0.022548	0.022479	0.132834	0.857393	5.819052	-1.310272
19183	0	-2.158761	2.484115	13.207322	-0.021545	0.024841	0.132080	0.858240	5.855100	-1.307636
19184	0	-2.077151	2.271680	13.511731	-0.020778	0.022704	0.135118	0.868825	5.849928	-1.303718
19185	0	-1.953626	1.948442	13.574823	-0.019592	0.019470	0.135742	0.879539	5.803247	-1.308212
19186	0	-1.852063	1.933317	13.588658	-0.018626	0.019315	0.135875	0.892932	5.715112	-1.309905
19187	0	-1.779905	2.096176	13.313301	-0.017944	0.020935	0.133118	0.912822	5.591711	-1.317843
19188	0	-1.813965	2.066296	13.127694	-0.018330	0.020621	0.131257	0.945033	5.428017	-1.325774
19189	0	-1.845623	1.951978	12.838137	-0.018677	0.019470	0.128357	0.984165	5.233633	-1.338162
19190	0	-1.934114	1.930904	12.410797	-0.019593	0.019260	0.124076	1.022736	5.003698	-1.345384
19191	0	-1.993582	2.085746	12.015415	-0.020203	0.020813	0.120117	1.058064	4.753047	-1.360312
19192	0	-2.039071	2.192738	11.528909	-0.020667	0.021875	0.115250	1.101580	4.483085	-1.371626
19193	0	-2.040361	2.129577	11.185876	-0.020691	0.021240	0.111816	1.149601	4.193820	-1.385833
19194	0	-1.961757	1.956987	10.626688	-0.019902	0.019514	0.106224	1.200392	3.891897	-1.399741
19195	0	-1.814811	1.799164	10.239862	-0.018433	0.017944	0.102356	1.244315	3.578404	-1.419402
19196	0	-1.621246	1.735102	9.740473	-0.016488	0.017301	0.097367	1.294704	3.259237	-1.434626
19197	0	-1.425414	1.682638	9.378444	-0.014526	0.016785	0.093750	1.337282	2.931892	-1.449325
19198	0	-1.235636	1.537621	8.926163	-0.012606	0.015337	0.089233	1.380313	2.616656	-1.466618
19199	0	-1.118038	1.413743	8.492467	-0.011414	0.014099	0.084900	1.425233	2.306567	-1.486953
19200	0	-1.026767	1.334861	8.093972	-0.010482	0.013317	0.080917	1.463668	2.007759	-1.508453
19201	0	-0.981595	1.333448	7.735151	-0.010010	0.013306	0.077332	1.500562	1.725053	-1.527499
19202	0	-1.014597	1.405367	7.348633	-0.010313	0.014031	0.073467	1.529816	1.469147	-1.545794
19203	0	-1.041259	1.442581	7.032999	-0.010559	0.014404	0.070312	1.559378	1.235167	-1.558278
19204	0	-1.063676	1.452852	6.786183	-0.010765	0.014506	0.067846	1.591636	1.023053	-1.570151
19205	0	-1.069710	1.496889	6.489446	-0.010803	0.014954	0.064880	1.614253	0.839887	-1.583404
19206	0	-1.069459	1.566698	6.327141	-0.010779	0.015655	0.063260	1.633045	0.690173	-1.593744
19207	0	-1.006882	1.502250	6.171496	-0.010132	0.015015	0.061707	1.644468	0.576324	-1.596186
19208	0	-0.910730	1.436729	6.087098	-0.009153	0.014358	0.060866	1.661044	0.491625	-1.604178
19209	0	-0.803046	1.324868	6.012224	-0.008057	0.013245	0.060120	1.667647	0.442944	-1.605279
19210	0	-0.695797	1.234184	6.018454	-0.006968	0.012337	0.060184	1.676932	0.425195	-1.604570
19211	0	-0.623660	1.153803	5.999596	-0.006226	0.011536	0.059998	1.681947	0.445937	-1.607967
19212	0	-0.542445	1.148137	6.096723	-0.005394	0.011479	0.060970	1.686425	0.502288	-1.603913
19213	0	-0.585175	1.202378	6.176258	-0.005798	0.012024	0.061768	1.687543	0.599671	-1.598093
19214	0	-0.683633	1.275237	6.394531	-0.006763	0.012755	0.063952	1.684255	0.727868	-1.592210
19215	0	-0.808724	1.379125	6.560215	-0.007996	0.013794	0.065613	1.682453	0.884777	-1.583508
19216	0	-0.982147	1.475786	6.758662	-0.009711	0.014764	0.067601	1.676221	1.067746	-1.572539
19217	0	-1.105976	1.555516	7.108714	-0.010925	0.015564	0.071106	1.666917	1.279962	-1.559820
19218	0	-1.251716	1.614174	7.372582	-0.012364	0.016155	0.073749	1.651866	1.512390	-1.547098
19219	0	-1.341801	1.671004	7.663303	-0.013245	0.016724	0.076660	1.638033	1.766258	-1.530454
19220	0	-1.399305	1.691878	8.133508	-0.013796	0.016938	0.081365	1.617764	2.038594	-1.514189
19221	0	-1.382323	1.731519	8.462528	-0.013611	0.017334	0.084656	1.599225	2.320695	-1.494261
19222	0	-1.361560	1.714595	8.951132	-0.013389	0.017172	0.089540	1.572777	2.606143	-1.473538
19223	0	-1.348758	1.669609	9.420881	-0.013245	0.016724	0.094238	1.545988	2.896983	-1.454445
19224	0	-1.333417	1.657482	9.885235	-0.013083	0.016604	0.098881	1.518106	3.183393	-1.437685
19225	0	-1.381347	1.687727	10.318043	-0.013550	0.016907	0.103210	1.491877	3.472106	-1.419356
19226	0	-1.491060	1.730856	10.763134	-0.014649	0.017333	0.107663	1.472103	3.746212	-1.393983
19227	0	-1.618596	1.810017	11.099050	-0.015930	0.018127	0.111023	1.450317	4.006592	-1.376650
19228	0	-1.743464	1.932017	11.470727	-0.017192	0.019352	0.114738	1.424730	4.245615	-1.362646
19229	0	-1.854537	2.005715	11.782623	-0.018311	0.020081	0.117859	1.407949	4.470696	-1.351809
19230	0	-1.979698	2.104721	12.081069	-0.019587	0.021070	0.120841	1.392121	4.667271	-1.336960
19231	0	-2.038546	2.170504	12.363139	-0.020203	0.021729	0.123657	1.375027	4.834197	-1.327229
19232	0	-2.048870	2.269960	12.584178	-0.020331	0.022717	0.125864	1.362633	4.975251	-1.316785
19233	0	-2.068861	2.306260	12.730152	-0.020569	0.023071	0.127319	1.357703	5.081435	-1.307753
19234	0	-2.022229	2.213282	12.879783	-0.020140	0.022138	0.128810	1.355346	5.153940	-1.301994
19235	0	-1.945628	2.112186	12.993621	-0.019409	0.021118	0.129944	1.359617	5.195099	-1.302343
19236	0	-1.871479	2.057801	13.035478	-0.018710	0.020576	0.130356	1.361848	5.199350	-1.305171
19237	0	-1.809218	2.033063	13.092437	-0.018127	0.020325	0.130920	1.366179	5.169167	-1.311620
19238	0	-1.779231	2.041425	13.044837	-0.017875	0.020397	0.130440	1.379299	5.097932	-1.318186
19239	0	-1.764656	2.058541	12.891937	-0.017761	0.020569	0.128906	1.391500	4.997492	-1.322623
19240	0	-1.817482	2.074427	12.742574	-0.018329	0.020723	0.127407	1.406788	4.861250	-1.332541
19241	0	-1.873602	2.102035	12.435256	-0.018921	0.020996	0.124329	1.424652	4.693519	-1.342133
19242	0	-1.907585	2.089176	12.184332	-0.019292	0.020860	0.121815	1.449241	4.493495	-1.350954
19243	0	-1.930720	2.084600	11.746291	-0.019531	0.020813	0.117432	1.475456	4.278547	-1.367797
19244	0	-1.940180	2.091349	11.374676	-0.019647	0.020877	0.113711	1.505459	4.036138	-1.386491
19245	0	-1.879523	2.047830	10.996118	-0.019043	0.020447	0.109924	1.531372	3.782492	-1.409624
19246	0	-1.788933	1.956190	10.557744	-0.018141	0.019530	0.105540	1.558270	3.514309	-1.429536
19247	0	-1.647290	1.840908	10.196288	-0.016724	0.018372	0.101929	1.592752	3.237236	-1.442632
19248	0	-1.501307	1.701207	9.830150	-0.015265	0.016978	0.098269	1.624660	2.948734	-1.456971
19249	0	-1.324873	1.626366	9.402349	-0.013489	0.016235	0.093994	1.652330	2.660831	-1.474140
19250	0	-1.232009	1.521912	8.974198	-0.012543	0.015190	0.089716	1.682860	2.380938	-1.489407
19251	0	-1.138840	1.504162	8.589970	-0.011597	0.015015	0.085876	1.712707	2.107584	-1.503650
19252	0	-1.088536	1.484263	8.203686	-0.011077	0.014821	0.082015	1.737187	1.844611	-1.521715
19253	0	-1.075362	1.503121	7.887793	-0.010925	0.015015	0.078857	1.755912	1.599811	-1.537541
19254	0	-1.117339	1.488018	7.574626	-0.011329	0.014863	0.075727	1.776356	1.369424	-1.549052
19255	0	-1.109645	1.557731	7.234451	-0.011230	0.015564	0.072327	1.792701	1.161752	-1.564275
19256	0	-1.109956	1.517601	6.993720	-0.011216	0.015162	0.069921	1.810420	0.974945	-1.577354
19257	0	-1.094952	1.539043	6.770173	-0.011047	0.015381	0.067688	1.822711	0.813272	-1.588191
19258	0	-1.047842	1.528722	6.552611	-0.010553	0.015277	0.065516	1.837769	0.685467	-1.598317
19259	0	-0.940444	1.489972	6.433762	-0.009460	0.014893	0.064331	1.848383	0.588243	-1.605783
19260	0	-0.888396	1.411822	6.398135	-0.008923	0.014112	0.063977	1.857148	0.520885	-1.609082
19261	0	-0.779002	1.324529	6.360125	-0.007812	0.013245	0.063599	1.857540	0.481474	-1.610520
19262	0	-0.697475	1.257242	6.317560	-0.006975	0.012574	0.063175	1.854479	0.480961	-1.615275
19263	0	-0.660629	1.257209	6.243767	-0.006592	0.012573	0.062439	1.852760	0.507330	-1.614187
19264	0	-0.695744	1.256745	6.261637	-0.006927	0.012570	0.062619	1.848177	0.563098	-1.607099
19265	0	-0.743891	1.293633	6.420343	-0.007385	0.012939	0.064209	1.844133	0.657328	-1.599944
19266	0	-0.823770	1.390368	6.589801	-0.008167	0.013909	0.065906	1.836536	0.777577	-1.592490
19267	0	-0.955228	1.415101	6.798225	-0.009460	0.014160	0.067993	1.824468	0.929496	-1.586402
19268	0	-1.079933	1.516563	7.002911	-0.010688	0.015178	0.070044	1.808461	1.108469	-1.571074
19269	0	-1.185179	1.561411	7.230737	-0.011719	0.015625	0.072327	1.796355	1.315122	-1.559898
19270	0	-1.269876	1.619619	7.617030	-0.012548	0.016212	0.076192	1.778726	1.536899	-1.544775
19271	0	-1.322997	1.651874	7.901713	-0.013062	0.016541	0.079041	1.753273	1.776522	-1.530576
19272	0	-1.286671	1.659066	8.226798	-0.012680	0.016617	0.082292	1.722720	2.031861	-1.508919
19273	0	-1.338528	1.651567	8.658277	-0.013184	0.016541	0.086609	1.696203	2.294336	-1.493052
19274	0	-1.320990	1.633598	8.988923	-0.012992	0.016367	0.089915	1.663044	2.567892	-1.473033
19275	0	-1.347624	1.626588	9.451607	-0.013245	0.016296	0.094543	1.632386	2.844645	-1.453614
19276	0	-1.366637	1.656357	9.891759	-0.013425	0.016599	0.098945	1.597998	3.120573	-1.435569
19277	0	-1.446524	1.663054	10.305969	-0.014221	0.016663	0.103088	1.568649	3.388504	-1.420017
19278	0	-1.545706	1.796271	10.635652	-0.015214	0.018000	0.106385	1.535173	3.646877	-1.405203
19279	0	-1.677660	1.894617	11.013900	-0.016541	0.018982	0.110168	1.504088	3.889057	-1.387825
19280	0	-1.774585	1.985317	11.379965	-0.017517	0.019884	0.113830	1.478857	4.116193	-1.374875
19281	0	-1.895397	2.053320	11.703695	-0.018738	0.020569	0.117065	1.449706	4.324937	-1.365781
19282	0	-1.949139	2.119757	11.930114	-0.019301	0.021228	0.119327	1.425617	4.504915	-1.356796
19283	0	-2.006566	2.151934	12.253579	-0.019897	0.021545	0.122559	1.405649	4.660219	-1.353472
19284	0	-2.007576	2.140711	12.408082	-0.019933	0.021431	0.124100	1.387197	4.790700	-1.345298
19285	0	-1.982710	2.165429	12.626637	-0.019714	0.021667	0.126282	1.377903	4.891909	-1.338594
19286	0	-1.953272	2.169032	12.758393	-0.019454	0.021702	0.127594	1.369382	4.961925	-1.328511
19287	0	-1.908105	2.074738	12.847409	-0.019043	0.020752	0.128479	1.366122	4.995871	-1.326205
19288	0	-1.845423	2.049457	12.944585	-0.018449	0.020498	0.129446	1.362889	5.001164	-1.330947
19289	0	-1.839261	2.044875	12.970508	-0.018433	0.020447	0.129700	1.363688	4.966785	-1.334956
19290	0	-1.852135	2.045689	12.843848	-0.018598	0.020451	0.128428	1.367528	4.900127	-1.339015
19291	0	-1.873909	2.075926	12.819038	-0.018860	0.020752	0.128174	1.371266	4.794225	-1.349886
19292	0	-1.908942	2.102700	12.596797	-0.019233	0.021010	0.125949	1.382895	4.666214	-1.359113
19293	0	-1.935087	2.114060	12.307157	-0.019531	0.021118	0.123047	1.399179	4.501226	-1.366880
19294	0	-1.940547	2.106759	12.086556	-0.019605	0.021040	0.120838	1.420155	4.315725	-1.378123
19295	0	-1.912800	2.077548	11.728056	-0.019348	0.020752	0.117249	1.437240	4.104483	-1.390880
19296	0	-1.868135	2.046012	11.374494	-0.018922	0.020431	0.113710	1.460353	3.866564	-1.404958
19297	0	-1.782407	1.968697	10.965286	-0.018066	0.019653	0.109619	1.488524	3.617858	-1.417168
19298	0	-1.692041	1.871336	10.684921	-0.017168	0.018681	0.106815	1.516644	3.356895	-1.432382
19299	0	-1.573974	1.736511	10.299991	-0.015991	0.017334	0.102966	1.544146	3.081743	-1.448558
19300	0	-1.483798	1.650866	9.915547	-0.015080	0.016478	0.099124	1.573106	2.806094	-1.465626
19301	0	-1.343844	1.626490	9.481601	-0.013672	0.016235	0.094788	1.602359	2.528864	-1.487590
19302	0	-1.269943	1.582787	9.096252	-0.012919	0.015803	0.090936	1.627050	2.256613	-1.507973
19303	0	-1.236301	1.565056	8.828209	-0.012573	0.015625	0.088257	1.654097	1.988652	-1.527177
19304	0	-1.222708	1.508486	8.387618	-0.012419	0.015063	0.083852	1.677540	1.731632	-1.543993
19305	0	-1.215214	1.540346	8.022293	-0.012329	0.015381	0.080200	1.703938	1.483958	-1.562352
19306	0	-1.177280	1.525723	7.702994	-0.011929	0.015241	0.077009	1.723248	1.257157	-1.578651
19307	0	-1.188220	1.527394	7.466564	-0.012024	0.015259	0.074646	1.741322	1.044494	-1.593431
19308	0	-1.138941	1.542273	7.140363	-0.011509	0.015409	0.071387	1.758424	0.857203	-1.611881
19309	0	-1.076273	1.514718	6.977667	-0.010864	0.015137	0.069763	1.772095	0.694550	-1.627234
19310	0	-1.009547	1.425344	6.796677	-0.010179	0.014241	0.067957	1.789327	0.558038	-1.634031
19311	0	-0.878700	1.429010	6.665706	-0.008850	0.014282	0.066650	1.800713	0.452506	-1.642679
19312	0	-0.782429	1.375150	6.587333	-0.007872	0.013748	0.065868	1.805037	0.372507	-1.650592
19313	0	-0.747509	1.330697	6.500589	-0.007507	0.013306	0.065002	1.806402	0.317488	-1.657359
19314	0	-0.718971	1.269641	6.458214	-0.007199	0.012697	0.064581	1.804652	0.301529	-1.660705
19315	0	-0.714716	1.263139	6.433095	-0.007141	0.012634	0.064331	1.799658	0.312826	-1.662749
19316	0	-0.717601	1.293067	6.451113	-0.007154	0.012933	0.064513	1.796460	0.352777	-1.661544
19317	0	-0.815932	1.336051	6.524266	-0.008118	0.013367	0.065247	1.786660	0.425282	-1.654657
19318	0	-0.887651	1.395417	6.712287	-0.008814	0.013964	0.067129	1.772369	0.530858	-1.648555
19319	0	-0.966056	1.427375	6.804496	-0.009583	0.014282	0.068054	1.760735	0.660404	-1.642518
19320	0	-1.045159	1.510880	7.052449	-0.010355	0.015119	0.070537	1.747943	0.814930	-1.631613
19321	0	-1.110358	1.512223	7.298334	-0.010986	0.015137	0.072998	1.729636	0.996072	-1.627202
19322	0	-1.161005	1.551613	7.539167	-0.011474	0.015533	0.075409	1.708041	1.200087	-1.616780
19323	0	-1.180714	1.560559	7.865593	-0.011658	0.015625	0.078674	1.684426	1.414537	-1.601633
19324	0	-1.201510	1.525605	8.197396	-0.011847	0.015279	0.081994	1.657702	1.645650	-1.588056
19325	0	-1.196157	1.578485	8.548938	-0.011780	0.015808	0.085510	1.631437	1.886021	-1.568509
19326	0	-1.248260	1.573222	8.947282	-0.012282	0.015759	0.089496	1.601938	2.139245	-1.551124
19327	0	-1.290527	1.571621	9.317714	-0.012695	0.015747	0.093201	1.569591	2.394511	-1.536155
19328	0	-1.347288	1.607722	9.733912	-0.013256	0.016109	0.097363	1.537213	2.646973	-1.521934
19329	0	-1.426430	1.692961	10.068273	-0.014038	0.016968	0.100708	1.499634	2.901577	-1.508850
19330	0	-1.546526	1.813557	10.386106	-0.015238	0.018170	0.103889	1.467245	3.149579	-1.496534
19331	0	-1.645890	1.888827	10.739368	-0.016235	0.018921	0.107422	1.438215	3.385317	-1.481095
19332	0	-1.764852	1.930874	11.068979	-0.017429	0.019341	0.110719	1.410175	3.609704	-1.471155
19333	0	-1.814986	1.980563	11.270451	-0.017944	0.019836	0.112732	1.384300	3.816424	-1.462549
19334	0	-1.861444	2.022928	11.619181	-0.018430	0.020261	0.116216	1.358024	3.996832	-1.456183
19335	0	-1.872064	2.041582	11.869269	-0.018555	0.020447	0.118713	1.332295	4.155704	-1.449344
19336	0	-1.849418	2.017239	12.152312	-0.018346	0.020200	0.121541	1.309959	4.294671	-1.442895
19337	0	-1.861961	2.012248	12.345833	-0.018494	0.020142	0.123474	1.295086	4.411115	-1.440479
19338	0	-1.803241	2.067404	12.480701	-0.017944	0.020691	0.124817	1.281450	4.491920	-1.435852
19339	0	-1.793837	2.062340	12.529838	-0.017883	0.020630	0.125305	1.276581	4.542708	-1.434179
19340	0	-1.808160	2.055482	12.632490	-0.018056	0.020555	0.126328	1.276348	4.566814	-1.434239
19341	0	-1.805982	2.014347	12.695377	-0.018066	0.020142	0.126953	1.277690	4.562104	-1.436444
19342	0	-1.850588	2.028058	12.653032	-0.018555	0.020264	0.126526	1.291640	4.519703	-1.442098
19343	0	-1.859621	2.034113	12.446007	-0.018677	0.020325	0.124451	1.304617	4.447701	-1.446141
19344	0	-1.889601	2.062135	12.332362	-0.019006	0.020601	0.123310	1.320361	4.348320	-1.451535
19345	0	-1.896377	2.083835	12.129454	-0.019104	0.020813	0.121277	1.340597	4.219006	-1.460826
19346	0	-1.908588	2.040334	11.938231	-0.019256	0.020374	0.119360	1.363812	4.059645	-1.468664
19347	0	-1.837499	2.024316	11.635453	-0.018555	0.020203	0.116333	1.398693	3.886572	-1.477167
19348	0	-1.794134	1.982944	11.359312	-0.018144	0.019793	0.113567	1.430151	3.686799	-1.486011
19349	0	-1.694532	1.895581	11.025535	-0.017151	0.018921	0.110229	1.460719	3.477612	-1.498890
19350	0	-1.623368	1.799211	10.731485	-0.016446	0.017951	0.107289	1.498517	3.255273	-1.510165
19351	0	-1.552626	1.718572	10.378735	-0.015747	0.017151	0.103760	1.530705	3.016226	-1.525476
19352	0	-1.425048	1.701032	9.986799	-0.014468	0.016973	0.099843	1.567763	2.771378	-1.537193
19353	0	-1.382786	1.651622	9.639869	-0.014038	0.016479	0.096375	1.605148	2.526511	-1.549705
19354	0	-1.312751	1.603320	9.284329	-0.013329	0.016001	0.092820	1.639278	2.283524	-1.566550
19355	0	-1.329916	1.602369	8.858489	-0.013489	0.015991	0.088562	1.674998	2.043598	-1.579387
19356	0	-1.263384	1.589708	8.612554	-0.012815	0.015871	0.086103	1.703566	1.807366	-1.590980
19357	0	-1.247134	1.583564	8.241705	-0.012634	0.015808	0.082397	1.736016	1.586287	-1.602834
19358	0	-1.229080	1.582469	7.995256	-0.012441	0.015800	0.079934	1.765145	1.376941	-1.614391
19359	0	-1.189230	1.546375	7.716450	-0.012024	0.015442	0.077148	1.792355	1.186705	-1.621433
19360	0	-1.110523	1.537942	7.450599	-0.011221	0.015361	0.074492	1.816672	1.013773	-1.634536
19361	0	-1.040270	1.502622	7.294831	-0.010498	0.015015	0.072937	1.831137	0.868519	-1.641381
19362	0	-1.023273	1.449895	7.113699	-0.010312	0.014487	0.071128	1.846612	0.744785	-1.646011
19363	0	-0.951880	1.374844	6.976886	-0.009583	0.013733	0.069763	1.869463	0.643682	-1.651283
19364	0	-0.843076	1.370948	6.892173	-0.008480	0.013701	0.068917	1.881068	0.564830	-1.658366
19365	0	-0.826895	1.367913	6.866695	-0.008301	0.013672	0.068665	1.891963	0.514320	-1.664301
19366	0	-0.798259	1.362681	6.726546	-0.007995	0.013624	0.067265	1.895685	0.495801	-1.665064
19367	0	-0.806252	1.355290	6.689320	-0.008057	0.013550	0.066895	1.900781	0.507344	-1.663743
19368	0	-0.851663	1.368131	6.786494	-0.008496	0.013678	0.067868	1.907503	0.542687	-1.666178
19369	0	-0.943796	1.403666	6.829332	-0.009399	0.014038	0.068298	1.906088	0.607773	-1.663398
19370	0	-0.971696	1.464523	6.925642	-0.009661	0.014645	0.069264	1.908557	0.700668	-1.657587
19371	0	-1.026698	1.507212	7.079085	-0.010193	0.015076	0.070801	1.905266	0.819813	-1.654240
19372	0	-1.080160	1.506180	7.229348	-0.010711	0.015068	0.072306	1.898241	0.962712	-1.647232
19373	0	-1.133676	1.543522	7.487552	-0.011230	0.015442	0.074890	1.891238	1.123946	-1.636000
19374	0	-1.126969	1.560022	7.765256	-0.011147	0.015611	0.077668	1.879322	1.303983	-1.624797
19375	0	-1.167320	1.567373	8.048798	-0.011536	0.015686	0.080505	1.865618	1.498033	-1.612472
19376	0	-1.191481	1.552352	8.399131	-0.011762	0.015538	0.084010	1.849609	1.705200	-1.596083
19377	0	-1.213034	1.597094	8.707778	-0.011963	0.015991	0.087097	1.827313	1.923652	-1.580179
19378	0	-1.267127	1.641711	9.020970	-0.012493	0.016437	0.090231	1.807102	2.147984	-1.563181
19379	0	-1.337431	1.646007	9.427592	-0.013184	0.016479	0.094299	1.788179	2.377956	-1.544708
19380	0	-1.426084	1.696480	9.709387	-0.014065	0.016988	0.097118	1.766047	2.607587	-1.528870
19381	0	-1.490965	1.780003	10.031626	-0.014709	0.017822	0.100342	1.745553	2.834455	-1.509818
19382	0	-1.593450	1.824133	10.373997	-0.015735	0.018264	0.103766	1.725848	3.053674	-1.496631
19383	0	-1.648941	1.926658	10.672461	-0.016296	0.019287	0.106750	1.708466	3.259487	-1.479397
19384	0	-1.719164	2.007499	11.063944	-0.017002	0.020099	0.110664	1.688578	3.454596	-1.469713
19385	0	-1.745054	2.024729	11.228023	-0.017273	0.020264	0.112305	1.675965	3.634919	-1.455148
19386	0	-1.761847	2.021163	11.571262	-0.017456	0.020229	0.115734	1.662222	3.795410	-1.449381
19387	0	-1.784942	2.012857	11.735027	-0.017700	0.020142	0.117371	1.652854	3.941085	-1.443998
19388	0	-1.782354	1.973707	11.957138	-0.017699	0.019749	0.119588	1.644407	4.060765	-1.441143
19389	0	-1.779639	2.001264	12.089768	-0.017700	0.020020	0.120911	1.639713	4.152750	-1.434748
19390	0	-1.789733	2.018768	12.246183	-0.017835	0.020188	0.122471	1.640110	4.212730	-1.431096
19391	0	-1.761736	2.050969	12.328511	-0.017578	0.020508	0.123291	1.642293	4.250871	-1.428976
19392	0	-1.772151	2.063202	12.333931	-0.017718	0.020633	0.123340	1.641264	4.256044	-1.428368
19393	0	-1.785524	2.088563	12.378139	-0.017883	0.020874	0.123779	1.650882	4.232770	-1.433748
19394	0	-1.801572	2.109007	12.330137	-0.018072	0.021080	0.123295	1.658391	4.183376	-1.433699
19395	0	-1.809970	2.089376	12.281251	-0.018188	0.020874	0.122803	1.674174	4.104079	-1.437919
19396	0	-1.808357	2.075580	12.136923	-0.018196	0.020729	0.121357	1.696192	4.001832	-1.448222
19397	0	-1.859923	2.034934	11.934124	-0.018738	0.020325	0.119324	1.715816	3.873164	-1.458317
19398	0	-1.806362	2.076594	11.705749	-0.018222	0.020739	0.117038	1.737929	3.723093	-1.466562
19399	0	-1.776604	1.998836	11.421948	-0.017944	0.019958	0.114197	1.762688	3.549441	-1.479706
19400	0	-1.673760	1.943470	11.163837	-0.016925	0.019405	0.111615	1.787522	3.362733	-1.497394
19401	0	-1.603901	1.907548	10.829997	-0.016235	0.019043	0.108276	1.816101	3.160705	-1.508061
19402	0	-1.534516	1.828454	10.505046	-0.015550	0.018250	0.105026	1.847216	2.943603	-1.522181
19403	0	-1.468784	1.772640	10.189291	-0.014893	0.017700	0.101868	1.870811	2.719553	-1.543016
19404	0	-1.417066	1.747568	9.858462	-0.014375	0.017446	0.098560	1.899583	2.488688	-1.557871
19405	0	-1.365866	1.705841	9.474981	-0.013855	0.017029	0.094727	1.929167	2.257735	-1.572215
19406	0	-1.346894	1.674956	9.156129	-0.013659	0.016720	0.091538	1.960164	2.025917	-1.588991
19407	0	-1.306334	1.650704	8.876693	-0.013245	0.016479	0.088745	1.989835	1.798626	-1.608928
19408	0	-1.267352	1.630977	8.496312	-0.012836	0.016288	0.084943	2.014026	1.585555	-1.629116
19409	0	-1.217634	1.606918	8.229488	-0.012329	0.016052	0.082275	2.032122	1.379502	-1.644385
19410	0	-1.183660	1.598449	7.927810	-0.011974	0.015963	0.079262	2.058573	1.187060	-1.658133
19411	0	-1.110604	1.576307	7.667503	-0.011230	0.015747	0.076660	2.077925	1.007585	-1.674005
19412	0	-1.063532	1.530156	7.523678	-0.010743	0.015289	0.075224	2.092350	0.849439	-1.683772
19413	0	-0.991957	1.508832	7.343496	-0.010010	0.015076	0.073425	2.108531	0.714395	-1.694574
19414	0	-0.957831	1.443697	7.162037	-0.009651	0.014428	0.071612	2.119709	0.602978	-1.703291
19415	0	-0.922222	1.435182	7.019595	-0.009277	0.014343	0.070190	2.131232	0.517728	-1.709880
19416	0	-0.864155	1.405961	6.959337	-0.008680	0.014054	0.069590	2.138214	0.458070	-1.716903
19417	0	-0.845944	1.367622	6.866670	-0.008484	0.013672	0.068665	2.144100	0.421058	-1.720922
19418	0	-0.855105	1.404723	6.891317	-0.008557	0.014047	0.068913	2.144088	0.413885	-1.720448
19419	0	-0.910416	1.428452	6.823550	-0.009094	0.014282	0.068237	2.147761	0.433265	-1.722882
19420	0	-0.901986	1.465375	6.774121	-0.008992	0.014652	0.067745	2.150401	0.482223	-1.719488
19421	0	-0.937895	1.476856	6.933088	-0.009338	0.014771	0.069336	2.147632	0.551058	-1.711999
19422	0	-0.978298	1.543221	7.035535	-0.009727	0.015437	0.070362	2.141015	0.644138	-1.707835
19423	0	-1.008401	1.512874	7.213490	-0.010010	0.015137	0.072144	2.130201	0.762843	-1.701116
19424	0	-1.074077	1.492893	7.418822	-0.010651	0.014936	0.074200	2.120830	0.902585	-1.690865
19425	0	-1.091081	1.500192	7.603698	-0.010803	0.015015	0.076050	2.104577	1.064901	-1.681044
19426	0	-1.121191	1.528217	7.905959	-0.011088	0.015293	0.079075	2.091653	1.243934	-1.666397
19427	0	-1.155010	1.555027	8.146535	-0.011414	0.015564	0.081482	2.075969	1.435829	-1.656608
19428	0	-1.160842	1.570076	8.381061	-0.011451	0.015718	0.083829	2.055840	1.650947	-1.646437
19429	0	-1.212694	1.639856	8.713933	-0.011963	0.016418	0.087158	2.033774	1.866237	-1.633840
19430	0	-1.296374	1.690507	8.996599	-0.012791	0.016926	0.089987	2.011393	2.086143	-1.614067
19431	0	-1.367134	1.688276	9.311744	-0.013489	0.016907	0.093140	1.986337	2.310449	-1.597266
19432	0	-1.430185	1.732054	9.697686	-0.014113	0.017344	0.097000	1.962460	2.532860	-1.578788
19433	0	-1.502257	1.803887	9.976895	-0.014832	0.018066	0.099792	1.935595	2.752169	-1.567280
19434	0	-1.596933	1.840793	10.246437	-0.015774	0.018436	0.102489	1.908685	2.970877	-1.556327
19435	0	-1.642634	1.920163	10.568789	-0.016235	0.019226	0.105713	1.886771	3.178116	-1.543961
19436	0	-1.693827	1.932876	10.917791	-0.016752	0.019358	0.109201	1.860764	3.373894	-1.533977
19437	0	-1.726029	1.963357	11.173269	-0.017090	0.019653	0.111755	1.844303	3.549660	-1.524918
19438	0	-1.729280	2.001768	11.449826	-0.017135	0.020040	0.114518	1.825585	3.709094	-1.511183
19439	0	-1.741461	1.993882	11.704782	-0.017273	0.019958	0.117065	1.809073	3.849450	-1.502932
19440	0	-1.737608	1.972117	11.927348	-0.017257	0.019735	0.119288	1.797612	3.966371	-1.501188
19441	0	-1.736680	2.007093	12.004424	-0.017273	0.020081	0.120056	1.789852	4.058498	-1.497038
19442	0	-1.795959	2.011497	12.148717	-0.017891	0.020122	0.121496	1.784462	4.126225	-1.495450
19443	0	-1.774622	2.073839	12.255424	-0.017700	0.020752	0.122559	1.772045	4.172437	-1.491730
19444	0	-1.823309	2.084204	12.285302	-0.018220	0.020846	0.122854	1.767482	4.188435	-1.491935
19445	0	-1.823856	2.062979	12.262127	-0.018250	0.020630	0.122620	1.766334	4.182419	-1.497643
19446	0	-1.842698	2.081133	12.195799	-0.018472	0.020812	0.121951	1.763737	4.145021	-1.501595
19447	0	-1.835873	2.118518	12.177527	-0.018433	0.021179	0.121765	1.766685	4.080600	-1.506598
19448	0	-1.811864	2.083404	12.015175	-0.018226	0.020824	0.120137	1.772248	3.984079	-1.510219
19449	0	-1.794430	2.082580	11.860762	-0.018066	0.020813	0.118591	1.780658	3.872040	-1.517801
19450	0	-1.767824	1.993273	11.620344	-0.017828	0.019922	0.116182	1.786303	3.730745	-1.528661
19451	0	-1.710760	1.955253	11.379090	-0.017273	0.019531	0.113770	1.802426	3.570846	-1.535969
19452	0	-1.683550	1.891920	11.102765	-0.017012	0.018901	0.111004	1.815791	3.395993	-1.550320
19453	0	-1.629451	1.870133	10.842222	-0.016479	0.018677	0.108398	1.835905	3.207743	-1.566805
19454	0	-1.580707	1.813766	10.535717	-0.015999	0.018113	0.105332	1.856426	3.006650	-1.584105
19455	0	-1.493887	1.784519	10.268619	-0.015137	0.017822	0.102661	1.875597	2.793548	-1.598580
19456	0	-1.480291	1.776941	9.944062	-0.014998	0.017744	0.099416	1.898242	2.576204	-1.612820
19457	0	-1.439297	1.735864	9.627733	-0.014587	0.017334	0.096252	1.921237	2.353056	-1.635385
19458	0	-1.420795	1.703724	9.260392	-0.014397	0.017015	0.092579	1.942662	2.127909	-1.652828
19459	0	-1.380029	1.680624	8.962302	-0.013977	0.016785	0.089600	1.963628	1.910289	-1.668016
19460	0	-1.292281	1.648111	8.673425	-0.013086	0.016459	0.086714	1.986381	1.702642	-1.690078
19461	0	-1.290974	1.618891	8.388304	-0.013062	0.016174	0.083862	2.000553	1.503617	-1.709439
19462	0	-1.208219	1.615760	8.129399	-0.012218	0.016141	0.081277	2.018861	1.319743	-1.728671
19463	0	-1.147152	1.569704	7.960584	-0.011597	0.015686	0.079590	2.029433	1.147598	-1.738607
19464	0	-1.081644	1.529054	7.737444	-0.010926	0.015280	0.077361	2.040807	0.992727	-1.750861
19465	0	-1.022207	1.502428	7.545020	-0.010315	0.015015	0.075439	2.051492	0.859097	-1.763026
19466	0	-0.962943	1.491805	7.321000	-0.009707	0.014911	0.073201	2.059669	0.744128	-1.775031
19467	0	-0.964224	1.465522	7.245569	-0.009705	0.014648	0.072449	2.067607	0.652243	-1.788027
19468	0	-0.923029	1.429627	7.185658	-0.009276	0.014296	0.071851	2.066607	0.584962	-1.800768
19469	0	-0.949387	1.434537	7.141439	-0.009521	0.014343	0.071411	2.068016	0.546414	-1.805377
19470	0	-0.951235	1.447111	7.062513	-0.009528	0.014469	0.070623	2.069633	0.526217	-1.809391
19471	0	-0.958194	1.415501	7.074086	-0.009583	0.014160	0.070740	2.060420	0.530258	-1.813944
19472	0	-0.953863	1.487684	7.098447	-0.009521	0.014882	0.070986	2.051628	0.563866	-1.816012
19473	0	-0.979903	1.458073	7.110273	-0.009766	0.014587	0.071106	2.040953	0.621683	-1.815982
19474	0	-1.006503	1.499022	7.164391	-0.010016	0.015000	0.071649	2.025350	0.702908	-1.813140
19475	0	-1.019578	1.482254	7.341827	-0.010132	0.014832	0.073425	2.012262	0.805930	-1.808222
19476	0	-1.052502	1.498340	7.602627	-0.010448	0.014996	0.076035	1.995221	0.925760	-1.800983
19477	0	-1.053350	1.500308	7.701551	-0.010437	0.015015	0.077026	1.979952	1.071918	-1.793282
19478	0	-1.068163	1.540649	7.900644	-0.010574	0.015418	0.079019	1.965371	1.229934	-1.788007
19479	0	-1.134723	1.536532	8.177394	-0.011230	0.015381	0.081787	1.945833	1.395987	-1.775839
19480	0	-1.160532	1.569591	8.449240	-0.011473	0.015715	0.084507	1.922850	1.578052	-1.759202
19481	0	-1.229437	1.596963	8.769082	-0.012146	0.015991	0.087708	1.897849	1.774098	-1.752393
19482	0	-1.303497	1.647261	9.052283	-0.012880	0.016495	0.090541	1.873007	1.972002	-1.738808
19483	0	-1.346895	1.663850	9.275425	-0.013306	0.016663	0.092773	1.846646	2.175893	-1.724960
19484	0	-1.405884	1.725656	9.588726	-0.013888	0.017283	0.095907	1.818182	2.381826	-1.714869
19485	0	-1.470034	1.749085	9.903908	-0.014526	0.017517	0.099060	1.791396	2.585475	-1.700996
19486	0	-1.531071	1.809505	10.221377	-0.015137	0.018127	0.102234	1.758574	2.783014	-1.687649
19487	0	-1.598016	1.810213	10.495883	-0.015808	0.018127	0.104980	1.734341	2.973646	-1.674755
19488	0	-1.613645	1.853565	10.742110	-0.015978	0.018563	0.107440	1.707899	3.145983	-1.666178
19489	0	-1.638810	1.895640	11.033341	-0.016235	0.018982	0.110352	1.683933	3.307913	-1.654539
19490	0	-1.663340	1.890671	11.243278	-0.016486	0.018929	0.112451	1.663252	3.461663	-1.649267
19491	0	-1.660004	1.932521	11.454948	-0.016479	0.019348	0.114563	1.642045	3.586391	-1.646064
19492	0	-1.689263	1.946739	11.629274	-0.016786	0.019485	0.116305	1.626478	3.696226	-1.643273
19493	0	-1.693138	1.982109	11.772712	-0.016846	0.019836	0.117737	1.612180	3.784224	-1.635394
19494	0	-1.732728	1.997872	11.850237	-0.017262	0.019988	0.118510	1.603422	3.852052	-1.637496
19495	0	-1.749144	2.019806	11.950244	-0.017456	0.020203	0.119507	1.598500	3.891499	-1.637904
19496	0	-1.753678	2.037496	12.028963	-0.017528	0.020376	0.120291	1.596111	3.906155	-1.638442
19497	0	-1.786472	2.045312	12.005784	-0.017883	0.020447	0.120056	1.600307	3.894785	-1.643490
19498	0	-1.787228	2.003311	11.933176	-0.017908	0.020032	0.119327	1.599182	3.867030	-1.648536
19499	0	-1.756958	2.021347	11.817258	-0.017639	0.020203	0.118164	1.606429	3.806633	-1.649202
19500	0	-1.759421	2.005062	11.782675	-0.017684	0.020041	0.117815	1.612580	3.726773	-1.656038
19501	0	-1.746692	1.979343	11.604157	-0.017578	0.019775	0.116028	1.626009	3.624751	-1.659905
19502	0	-1.691997	1.952382	11.417937	-0.017055	0.019506	0.114162	1.639443	3.497899	-1.667189
19503	0	-1.664258	1.887823	11.238380	-0.016785	0.018860	0.112366	1.652992	3.361363	-1.676717
19504	0	-1.616522	1.848642	10.991897	-0.016324	0.018468	0.109899	1.666714	3.204545	-1.688413
19505	0	-1.588311	1.809427	10.707623	-0.016052	0.018066	0.107056	1.690366	3.032499	-1.698208
19506	0	-1.545515	1.778817	10.475700	-0.015625	0.017761	0.104736	1.713687	2.855858	-1.712307
19507	0	-1.478227	1.779262	10.152112	-0.014954	0.017761	0.101501	1.742781	2.671887	-1.725513
19508	0	-1.469507	1.736678	9.826460	-0.014867	0.017333	0.098245	1.775646	2.481264	-1.741577
19509	0	-1.417638	1.742217	9.566208	-0.014343	0.017395	0.095642	1.801553	2.291152	-1.752892
19510	0	-1.366935	1.704647	9.271055	-0.013837	0.017020	0.092690	1.827538	2.094165	-1.770654
19511	0	-1.309116	1.674869	8.973957	-0.013245	0.016724	0.089722	1.853249	1.908169	-1.782192
19512	0	-1.292454	1.630730	8.714970	-0.013069	0.016284	0.087132	1.877752	1.727970	-1.795112
19513	0	-1.249684	1.594974	8.491661	-0.012634	0.015930	0.084900	1.898220	1.552446	-1.808686
19514	0	-1.193945	1.549852	8.262624	-0.012062	0.015479	0.082612	1.919475	1.392093	-1.818587
19515	0	-1.130475	1.527604	8.070056	-0.011414	0.015259	0.080688	1.938650	1.247084	-1.827489
19516	0	-1.085605	1.481547	7.901414	-0.010957	0.014804	0.079002	1.950723	1.110417	-1.839974
19517	0	-1.035404	1.490695	7.703480	-0.010437	0.014893	0.077026	1.968034	0.996160	-1.854141
19518	0	-1.020586	1.450250	7.576823	-0.010274	0.014493	0.075761	1.978643	0.901996	-1.863919
19519	0	-0.977354	1.459825	7.477292	-0.009827	0.014587	0.074768	1.991940	0.829086	-1.871301
19520	0	-0.974555	1.461572	7.386555	-0.009783	0.014608	0.073862	2.000339	0.779441	-1.873676
19521	0	-0.998625	1.447246	7.275572	-0.010010	0.014465	0.072754	2.009235	0.750173	-1.880325
19522	0	-0.983330	1.454263	7.202493	-0.009842	0.014540	0.072024	2.011654	0.743860	-1.878837
19523	0	-0.995775	1.446553	7.244745	-0.009949	0.014465	0.072449	2.010476	0.765020	-1.878016
19524	0	-0.980778	1.452860	7.238114	-0.009784	0.014526	0.072385	2.012479	0.809593	-1.868043
19525	0	-1.011314	1.464836	7.348053	-0.010071	0.014648	0.073486	2.012090	0.881605	-1.869396
19526	0	-0.996219	1.488590	7.420180	-0.009912	0.014892	0.074207	2.003025	0.964162	-1.864615
19527	0	-1.038173	1.488922	7.634659	-0.010315	0.014893	0.076355	1.998213	1.069887	-1.857606
19528	0	-1.071744	1.518255	7.760868	-0.010634	0.015190	0.077619	1.987828	1.197555	-1.851180
19529	0	-1.120530	1.518980	7.915049	-0.011108	0.015198	0.079163	1.977670	1.342717	-1.843934
19530	0	-1.129517	1.571858	8.229925	-0.011189	0.015730	0.082312	1.963385	1.496019	-1.838297
19531	0	-1.165909	1.597965	8.421374	-0.011536	0.015991	0.084229	1.949251	1.668463	-1.823188
19532	0	-1.235235	1.577098	8.643834	-0.012217	0.015783	0.086455	1.935110	1.852962	-1.814484
19533	0	-1.295994	1.646686	8.842156	-0.012817	0.016479	0.088440	1.920989	2.042054	-1.799130
19534	0	-1.357240	1.692282	9.143422	-0.013418	0.016941	0.091454	1.900861	2.239610	-1.786173
19535	0	-1.388854	1.719273	9.452426	-0.013733	0.017212	0.094543	1.880261	2.432795	-1.775435
19536	0	-1.464759	1.764154	9.765602	-0.014482	0.017660	0.097677	1.861313	2.631027	-1.765335
19537	0	-1.505979	1.798434	10.032066	-0.014893	0.018005	0.100342	1.840070	2.826636	-1.752660
19538	0	-1.533781	1.836840	10.302515	-0.015176	0.018389	0.103045	1.820097	3.011733	-1.747102
19539	0	-1.560227	1.848044	10.544750	-0.015442	0.018494	0.105469	1.808143	3.191130	-1.739955
19540	0	-1.597950	1.887504	10.760343	-0.015831	0.018893	0.107622	1.790706	3.354609	-1.727910
19541	0	-1.637372	1.927465	11.027228	-0.016235	0.019287	0.110291	1.779355	3.504019	-1.718214
19542	0	-1.664526	1.912566	11.237308	-0.016518	0.019139	0.112390	1.766777	3.640144	-1.710394
19543	0	-1.701315	1.909025	11.467163	-0.016907	0.019104	0.114685	1.753746	3.752887	-1.702752
19544	0	-1.714971	1.942934	11.623350	-0.017062	0.019442	0.116244	1.741831	3.845888	-1.696320
19545	0	-1.715963	1.983064	11.754453	-0.017090	0.019836	0.117554	1.735873	3.920942	-1.693292
19546	0	-1.734524	2.055713	11.825915	-0.017292	0.020556	0.118267	1.735785	3.979784	-1.692912
19547	0	-1.747551	2.057311	11.877081	-0.017456	0.020569	0.118774	1.738292	4.006344	-1.692482
19548	0	-1.774102	2.039963	11.888752	-0.017739	0.020393	0.118889	1.742213	4.016030	-1.689295
19549	0	-1.773592	2.015145	11.932583	-0.017761	0.020142	0.119324	1.748909	4.000187	-1.691882
19550	0	-1.760506	1.998937	11.927113	-0.017650	0.019978	0.119267	1.757094	3.966237	-1.701927
19551	0	-1.762371	1.979773	11.811073	-0.017700	0.019775	0.118103	1.774649	3.901297	-1.707371
19552	0	-1.732942	1.959806	11.678531	-0.017427	0.019575	0.116775	1.792375	3.814612	-1.707594
19553	0	-1.703422	1.955607	11.530852	-0.017151	0.019531	0.115295	1.811725	3.708513	-1.710014
19554	0	-1.648710	1.984998	11.350342	-0.016616	0.019824	0.113489	1.832334	3.588726	-1.715218
19555	0	-1.621194	1.961635	11.085699	-0.016357	0.019592	0.110840	1.851200	3.449010	-1.725619
19556	0	-1.591542	1.887304	10.881636	-0.016072	0.018846	0.108798	1.873700	3.294656	-1.736145
19557	0	-1.551970	1.839699	10.603818	-0.015686	0.018372	0.106018	1.894306	3.125936	-1.743429
19558	0	-1.550163	1.784000	10.357654	-0.015667	0.017811	0.103557	1.919718	2.954230	-1.756455
19559	0	-1.496311	1.791268	10.048469	-0.015137	0.017883	0.100464	1.946060	2.767900	-1.770565
19560	0	-1.444735	1.772292	9.808245	-0.014615	0.017695	0.098063	1.971005	2.583623	-1.782286
19561	0	-1.393766	1.735579	9.566185	-0.014099	0.017334	0.095642	1.990201	2.401920	-1.798661
19562	0	-1.362496	1.709575	9.234392	-0.013788	0.017071	0.092324	2.013785	2.211288	-1.807958
19563	0	-1.309198	1.692947	8.961779	-0.013245	0.016907	0.089600	2.035969	2.028136	-1.823265
19564	0	-1.268030	1.672336	8.739452	-0.012825	0.016706	0.087377	2.051572	1.850435	-1.841557
19565	0	-1.213336	1.625579	8.503743	-0.012268	0.016235	0.085022	2.072651	1.680840	-1.853791
19566	0	-1.164160	1.567952	8.262438	-0.011763	0.015664	0.082610	2.087862	1.524681	-1.862934
19567	0	-1.100245	1.557892	8.045602	-0.011108	0.015564	0.080444	2.103489	1.385287	-1.874464
19568	0	-1.092888	1.523732	7.901330	-0.011023	0.015226	0.079002	2.114277	1.260682	-1.887212
19569	0	-1.048272	1.490315	7.691271	-0.010559	0.014893	0.076904	2.125020	1.157808	-1.891881
19570	0	-0.997685	1.516501	7.643807	-0.010041	0.015157	0.076431	2.133254	1.071968	-1.902097
19571	0	-0.965056	1.526788	7.507836	-0.009705	0.015259	0.075073	2.143037	1.000026	-1.908795
19572	0	-0.998847	1.515935	7.459925	-0.010025	0.015154	0.074595	2.147790	0.953898	-1.908891
19573	0	-0.962033	1.519897	7.361119	-0.009644	0.015198	0.073608	2.146998	0.927349	-1.919915
19574	0	-0.965075	1.514114	7.379681	-0.009659	0.015139	0.073796	2.148505	0.924041	-1.928071
19575	0	-0.970803	1.495445	7.324156	-0.009705	0.014954	0.073242	2.147909	0.938295	-1.934273
19576	0	-0.991866	1.483136	7.354254	-0.009895	0.014832	0.073545	2.144604	0.982985	-1.933332
19577	0	-1.022870	1.476903	7.427516	-0.010193	0.014771	0.074280	2.141127	1.046282	-1.930628
19578	0	-1.007299	1.537680	7.530112	-0.010022	0.015377	0.075308	2.140115	1.131202	-1.931298
19579	0	-1.050473	1.532033	7.683394	-0.010437	0.015320	0.076843	2.140478	1.239432	-1.925141
19580	0	-1.059147	1.561867	7.815801	-0.010514	0.015626	0.078167	2.129684	1.359635	-1.914855
19581	0	-1.083383	1.586238	8.012818	-0.010742	0.015869	0.080139	2.120403	1.497408	-1.907242
19582	0	-1.145982	1.608999	8.205598	-0.011357	0.016099	0.082068	2.108749	1.647129	-1.901629
19583	0	-1.171183	1.579558	8.439809	-0.011597	0.015808	0.084412	2.092880	1.809998	-1.893645
19584	0	-1.244391	1.656417	8.613738	-0.012321	0.016575	0.086153	2.079740	1.980441	-1.880581
19585	0	-1.277238	1.659070	8.891056	-0.012634	0.016602	0.088928	2.067653	2.164719	-1.874134
19586	0	-1.336672	1.710956	9.174270	-0.013226	0.017128	0.091760	2.046361	2.347320	-1.863614
19587	0	-1.375987	1.756431	9.421925	-0.013611	0.017578	0.094238	2.031297	2.534786	-1.849619
19588	0	-1.418936	1.783545	9.692760	-0.014040	0.017855	0.096946	2.010413	2.717799	-1.837121
19589	0	-1.468116	1.798990	9.897904	-0.014526	0.018005	0.098999	1.994367	2.903444	-1.825358
19590	0	-1.524162	1.808112	10.180549	-0.015089	0.018095	0.101826	1.980557	3.081932	-1.815452
19591	0	-1.528429	1.859556	10.416910	-0.015137	0.018616	0.104187	1.959844	3.251085	-1.804241
19592	0	-1.570817	1.873933	10.681709	-0.015562	0.018757	0.106835	1.942398	3.414858	-1.791844
19593	0	-1.594024	1.921297	10.893084	-0.015808	0.019226	0.108948	1.929535	3.561188	-1.783399
19594	0	-1.644242	1.930422	11.072845	-0.016321	0.019320	0.110744	1.913364	3.694269	-1.771018
19595	0	-1.652880	1.902435	11.284105	-0.016418	0.019043	0.112854	1.894791	3.814275	-1.763877
19596	0	-1.697674	1.948562	11.403579	-0.016886	0.019493	0.114048	1.887057	3.913969	-1.759917
19597	0	-1.728320	1.989113	11.534689	-0.017212	0.019897	0.115356	1.879952	3.993305	-1.750459
19598	0	-1.715657	2.000081	11.630826	-0.017112	0.020006	0.116314	1.873201	4.046431	-1.748370
19599	0	-1.730027	2.038395	11.651237	-0.017273	0.020386	0.116516	1.869492	4.082550	-1.745205
19600	0	-1.763969	2.056276	11.693423	-0.017633	0.020565	0.116935	1.864843	4.098310	-1.747550
19601	0	-1.725518	2.056689	11.737356	-0.017273	0.020569	0.117371	1.859831	4.090884	-1.748032
19602	0	-1.708017	2.007769	11.646568	-0.017116	0.020076	0.116461	1.858099	4.066192	-1.747836
19603	0	-1.709495	1.989983	11.591362	-0.017151	0.019897	0.115906	1.856376	4.021453	-1.754878
19604	0	-1.671836	1.990836	11.507663	-0.016796	0.019901	0.115067	1.858748	3.954905	-1.756340
19605	0	-1.662108	1.966422	11.317241	-0.016724	0.019653	0.113159	1.864488	3.862475	-1.766767
19606	0	-1.640424	1.956748	11.203970	-0.016521	0.019552	0.112025	1.874351	3.755197	-1.776604
19607	0	-1.629083	1.899715	11.006275	-0.016418	0.018982	0.110046	1.884037	3.634098	-1.785333
19608	0	-1.584545	1.902631	10.802072	-0.015985	0.019011	0.108003	1.893276	3.497667	-1.795558
19609	0	-1.535382	1.875447	10.518251	-0.015503	0.018738	0.105164	1.904685	3.347655	-1.809257
19610	0	-1.523299	1.839011	10.286297	-0.015381	0.018372	0.102844	1.918524	3.195451	-1.825851
19611	0	-1.473679	1.820697	9.981228	-0.014893	0.018188	0.099792	1.932478	3.029385	-1.835420
19612	0	-1.443105	1.787921	9.814167	-0.014586	0.017858	0.098123	1.950404	2.860788	-1.847235
19613	0	-1.383163	1.784182	9.492734	-0.013977	0.017822	0.094910	1.967032	2.698189	-1.860714
19614	0	-1.409669	1.708066	9.313452	-0.014242	0.017067	0.093115	1.976760	2.532120	-1.874349
19615	0	-1.335072	1.710081	9.041152	-0.013489	0.017090	0.090393	1.983819	2.370167	-1.892055
19616	0	-1.290657	1.638962	8.782115	-0.013038	0.016378	0.087804	1.991725	2.212023	-1.908066
19617	0	-1.220769	1.637029	8.595241	-0.012329	0.016357	0.085938	2.002321	2.063016	-1.916696
19618	0	-1.204426	1.639044	8.354005	-0.012155	0.016382	0.083526	2.007275	1.924494	-1.926234
19619	0	-1.149746	1.606024	8.222675	-0.011597	0.016052	0.082214	2.012560	1.798791	-1.934996
19620	0	-1.113505	1.582939	8.017367	-0.011220	0.015823	0.080163	2.015624	1.689733	-1.939240
19621	0	-1.109649	1.569652	7.898770	-0.011169	0.015686	0.078979	2.025782	1.595995	-1.951273
19622	0	-1.065999	1.546769	7.717116	-0.010722	0.015462	0.077164	2.029582	1.515546	-1.959077
19623	0	-1.081663	1.513880	7.684958	-0.010864	0.015137	0.076843	2.028162	1.455993	-1.963756
19624	0	-1.043360	1.508262	7.588193	-0.010466	0.015079	0.075878	2.028791	1.418727	-1.961493
19625	0	-1.023818	1.531931	7.556376	-0.010254	0.015320	0.075562	2.024689	1.405514	-1.962758
19626	0	-1.034145	1.519203	7.507838	-0.010345	0.015196	0.075077	2.015908	1.409707	-1.962417
19627	0	-1.007806	1.537635	7.489009	-0.010071	0.015381	0.074890	2.006232	1.430853	-1.957063
19628	0	-0.986188	1.530700	7.513138	-0.009842	0.015310	0.075133	1.999176	1.470925	-1.957827
19629	0	-1.028676	1.537833	7.561861	-0.010254	0.015381	0.075623	1.993616	1.530009	-1.956784
19630	0	-1.055120	1.500226	7.737897	-0.010505	0.015009	0.077384	1.982373	1.607848	-1.951339
19631	0	-1.074495	1.500810	7.866689	-0.010681	0.015015	0.078674	1.972097	1.709415	-1.949840
19632	0	-1.137377	1.511101	7.980934	-0.011299	0.015122	0.079818	1.955557	1.825000	-1.946051
19633	0	-1.137725	1.555191	8.171649	-0.011292	0.015564	0.081726	1.938658	1.953437	-1.941493
19634	0	-1.205502	1.589007	8.364665	-0.011955	0.015904	0.083658	1.919463	2.098022	-1.935799
19635	0	-1.212999	1.634350	8.525378	-0.012024	0.016357	0.085266	1.901216	2.248393	-1.924442
19636	0	-1.248081	1.698085	8.766887	-0.012364	0.016999	0.087682	1.877911	2.408170	-1.914780
19637	0	-1.312316	1.688785	9.062308	-0.013000	0.016907	0.090637	1.854927	2.571014	-1.903392
19638	0	-1.338305	1.697031	9.285172	-0.013252	0.016990	0.092867	1.832044	2.740137	-1.890612
19639	0	-1.392769	1.688792	9.501561	-0.013794	0.016907	0.095032	1.810584	2.909328	-1.884261
19640	0	-1.438120	1.745606	9.687516	-0.014251	0.017478	0.096890	1.785593	3.071521	-1.871360
19641	0	-1.460905	1.786175	10.038589	-0.014465	0.017883	0.100403	1.762225	3.243418	-1.860812
19642	0	-1.501762	1.811687	10.200015	-0.014880	0.018144	0.102015	1.733153	3.405799	-1.850019
19643	0	-1.520550	1.829033	10.429381	-0.015076	0.018311	0.104309	1.711626	3.556663	-1.836986
19644	0	-1.577016	1.836590	10.664412	-0.015647	0.018391	0.106658	1.685482	3.697475	-1.825924
19645	0	-1.598158	1.859703	10.826306	-0.015869	0.018616	0.108276	1.665807	3.825128	-1.816228
19646	0	-1.632522	1.910727	11.037300	-0.016221	0.019127	0.110385	1.645331	3.942118	-1.808048
19647	0	-1.650399	1.920943	11.150148	-0.016418	0.019226	0.111511	1.627625	4.039197	-1.802163
19648	0	-1.659815	1.929869	11.300983	-0.016531	0.019314	0.113017	1.611159	4.116767	-1.795342
19649	0	-1.689837	1.927809	11.382429	-0.016846	0.019287	0.113831	1.600517	4.179470	-1.790212
19650	0	-1.735755	1.956436	11.485046	-0.017319	0.019573	0.114855	1.589855	4.228205	-1.791633
19651	0	-1.698703	1.989424	11.523209	-0.016968	0.019897	0.115234	1.584222	4.257577	-1.789667
19652	0	-1.700080	1.970196	11.455996	-0.017006	0.019708	0.114558	1.575455	4.263001	-1.788214
19653	0	-1.675600	1.977898	11.542103	-0.016785	0.019775	0.115417	1.575343	4.245442	-1.786960
19654	0	-1.680161	1.947987	11.500342	-0.016850	0.019477	0.114997	1.574121	4.208829	-1.786701
19655	0	-1.653536	1.953470	11.390065	-0.016602	0.019531	0.113892	1.572921	4.153618	-1.785933
19656	0	-1.650810	1.929986	11.331061	-0.016592	0.019294	0.113299	1.574003	4.080511	-1.793470
19657	0	-1.625864	1.905436	11.201197	-0.016357	0.019043	0.112000	1.580110	3.991376	-1.798626
19658	0	-1.623530	1.871009	10.965874	-0.016348	0.018699	0.109644	1.585970	3.885853	-1.799976
19659	0	-1.599368	1.845422	10.816839	-0.016113	0.018433	0.108154	1.602588	3.771489	-1.806611
19660	0	-1.556349	1.849183	10.563422	-0.015697	0.018475	0.105618	1.614661	3.639853	-1.814638
19661	0	-1.517819	1.826689	10.371653	-0.015320	0.018250	0.103699	1.626918	3.496240	-1.819623
19662	0	-1.483659	1.775367	10.161554	-0.014981	0.017734	0.101598	1.642455	3.346025	-1.824707
19663	0	-1.450190	1.747768	9.858965	-0.014648	0.017456	0.098572	1.660347	3.188857	-1.837779
19664	0	-1.391327	1.739343	9.606042	-0.014058	0.017375	0.096043	1.674942	3.029286	-1.840350
19665	0	-1.377919	1.729391	9.449867	-0.013916	0.017273	0.094482	1.693297	2.876595	-1.846830
19666	0	-1.321501	1.660183	9.141641	-0.013347	0.016581	0.091401	1.712754	2.724707	-1.852043
19667	0	-1.250549	1.668135	8.943114	-0.012634	0.016663	0.089417	1.729730	2.572963	-1.857064
19668	0	-1.208414	1.629031	8.689453	-0.012201	0.016272	0.086882	1.747624	2.431586	-1.859505
19669	0	-1.215893	1.594328	8.485214	-0.012268	0.015930	0.084839	1.758835	2.297245	-1.865694
19670	0	-1.158727	1.578845	8.292171	-0.011689	0.015772	0.082911	1.775446	2.169415	-1.872669
19671	0	-1.125980	1.551310	8.185905	-0.011353	0.015503	0.081848	1.783881	2.052402	-1.885115
19672	0	-1.109342	1.540985	8.071819	-0.011170	0.015400	0.080709	1.792600	1.955608	-1.894970
19673	0	-1.085912	1.520863	7.953580	-0.010925	0.015198	0.079529	1.803156	1.872522	-1.899605
19674	0	-1.062407	1.534742	7.728950	-0.010674	0.015341	0.077284	1.808271	1.809757	-1.901436
19675	0	-1.064093	1.520657	7.690813	-0.010681	0.015198	0.076904	1.817003	1.761540	-1.906265
19676	0	-1.026618	1.461087	7.636458	-0.010297	0.014605	0.076362	1.822472	1.726971	-1.908471
19677	0	-1.018105	1.489694	7.617260	-0.010193	0.014893	0.076172	1.825476	1.720120	-1.902779
19678	0	-1.029003	1.472212	7.586714	-0.010292	0.014718	0.075868	1.828430	1.727726	-1.900649
19679	0	-0.996111	1.507803	7.610876	-0.009949	0.015076	0.076111	1.829394	1.756620	-1.898536
19680	0	-0.993834	1.489673	7.622471	-0.009912	0.014896	0.076228	1.827747	1.805375	-1.896447
19681	0	-1.029236	1.513280	7.647266	-0.010254	0.015137	0.076477	1.820183	1.872523	-1.891987
19682	0	-1.062732	1.525026	7.804761	-0.010577	0.015250	0.078054	1.818810	1.955389	-1.886488
19683	0	-1.080778	1.561581	7.939965	-0.010742	0.015625	0.079407	1.804759	2.058906	-1.885689
19684	0	-1.089562	1.547639	8.072577	-0.010815	0.015484	0.080735	1.793824	2.182385	-1.882248
19685	0	-1.186554	1.567906	8.250858	-0.011780	0.015686	0.082520	1.783700	2.310007	-1.870174
19686	0	-1.199700	1.584392	8.480447	-0.011895	0.015854	0.084817	1.770453	2.455856	-1.863200
19687	0	-1.219162	1.622098	8.677978	-0.012085	0.016235	0.086792	1.751956	2.604921	-1.857947
19688	0	-1.248546	1.643562	8.882814	-0.012364	0.016450	0.088842	1.734216	2.769097	-1.847580
19689	0	-1.312451	1.677373	9.068243	-0.013000	0.016785	0.090698	1.721070	2.933787	-1.835567
19690	0	-1.338781	1.717335	9.327444	-0.013256	0.017189	0.093290	1.702771	3.103553	-1.825147
19691	0	-1.380795	1.719718	9.538104	-0.013672	0.017212	0.095398	1.685895	3.274951	-1.810018
19692	0	-1.414747	1.759453	9.711636	-0.014010	0.017609	0.097134	1.670184	3.444616	-1.795706
19693	0	-1.466458	1.774504	10.081295	-0.014526	0.017761	0.100830	1.652843	3.609975	-1.794875
19694	0	-1.506528	1.795636	10.205926	-0.014929	0.017972	0.102077	1.636170	3.771417	-1.785239
19695	0	-1.544782	1.835874	10.471980	-0.015320	0.018372	0.104736	1.622621	3.919889	-1.770963
19696	0	-1.557903	1.875791	10.639683	-0.015458	0.018772	0.106412	1.607605	4.058677	-1.761263
19697	0	-1.585627	1.902671	10.820226	-0.015747	0.019043	0.108215	1.590349	4.183085	-1.749883
19698	0	-1.619241	1.918093	10.964053	-0.016090	0.019193	0.109653	1.577789	4.298623	-1.738062
19699	0	-1.650609	1.933698	11.082879	-0.016418	0.019348	0.110840	1.565594	4.398383	-1.729563
19700	0	-1.660454	1.955586	11.276233	-0.016536	0.019569	0.112770	1.550708	4.477781	-1.726507
19701	0	-1.689523	1.959214	11.309079	-0.016846	0.019592	0.113098	1.548822	4.537715	-1.718953
19702	0	-1.704343	1.953405	11.362608	-0.017007	0.019530	0.113632	1.550479	4.584472	-1.707832
19703	0	-1.698410	1.972119	11.455939	-0.016968	0.019714	0.114563	1.554642	4.610959	-1.698071
19704	0	-1.687794	1.948734	11.424957	-0.016878	0.019484	0.114250	1.555382	4.621247	-1.695178
19705	0	-1.712608	1.935845	11.480909	-0.017151	0.019348	0.114807	1.561928	4.607242	-1.689969
19706	0	-1.669103	1.938281	11.426464	-0.016735	0.019368	0.114261	1.572362	4.574096	-1.690214
19707	0	-1.696087	1.905735	11.298388	-0.017029	0.019043	0.112976	1.582024	4.516545	-1.692591
19708	0	-1.650532	1.932924	11.251181	-0.016588	0.019315	0.112502	1.591505	4.443769	-1.697354
19709	0	-1.613623	1.948884	11.072900	-0.016235	0.019470	0.110718	1.605069	4.353174	-1.704872
19710	0	-1.617453	1.891648	10.922754	-0.016284	0.018896	0.109215	1.620379	4.250451	-1.710361
19711	0	-1.581092	1.858083	10.719089	-0.015930	0.018555	0.107178	1.641894	4.135236	-1.715770
19712	0	-1.556929	1.838223	10.550956	-0.015696	0.018361	0.105494	1.658249	4.010525	-1.724472
19713	0	-1.536729	1.814894	10.322699	-0.015503	0.018127	0.103210	1.675147	3.872625	-1.735677
19714	0	-1.479832	1.806998	10.057216	-0.014934	0.018046	0.100556	1.694970	3.731272	-1.741339
19715	0	-1.450944	1.754347	9.864870	-0.014648	0.017517	0.098633	1.718357	3.582653	-1.750406
19716	0	-1.411859	1.740827	9.611595	-0.014256	0.017385	0.096100	1.739421	3.431242	-1.758854
19717	0	-1.341706	1.723157	9.394859	-0.013550	0.017212	0.093933	1.756384	3.282321	-1.767778
19718	0	-1.316001	1.696952	9.202473	-0.013290	0.016945	0.092010	1.780044	3.132978	-1.777661
19719	0	-1.293733	1.674981	8.949072	-0.013062	0.016724	0.089478	1.806427	2.986955	-1.781074
19720	0	-1.251589	1.661026	8.792890	-0.012635	0.016591	0.087915	1.824555	2.844419	-1.786055
19721	0	-1.221896	1.619296	8.546153	-0.012329	0.016174	0.085449	1.842967	2.709612	-1.799694
19722	0	-1.183406	1.579902	8.420186	-0.011930	0.015783	0.084191	1.858091	2.592225	-1.803110
19723	0	-1.138694	1.582497	8.204023	-0.011475	0.015808	0.082031	1.875880	2.482276	-1.818343
19724	0	-1.128982	1.567161	8.077420	-0.011363	0.015657	0.080767	1.890490	2.390605	-1.824685
19725	0	-1.098437	1.557431	8.008479	-0.011047	0.015564	0.080078	1.900189	2.312409	-1.832479
19726	0	-1.099341	1.534791	7.857146	-0.011046	0.015340	0.078566	1.907246	2.246823	-1.841131
19727	0	-1.076875	1.544770	7.794552	-0.010803	0.015442	0.077942	1.911679	2.207377	-1.845214
19728	0	-1.034401	1.534003	7.752297	-0.010369	0.015331	0.077521	1.920673	2.181003	-1.845459
19729	0	-1.042343	1.544845	7.714896	-0.010437	0.015442	0.077148	1.927002	2.171495	-1.850363
19730	0	-1.034813	1.551915	7.702670	-0.010349	0.015515	0.077027	1.929573	2.180119	-1.850843
19731	0	-1.057235	1.532447	7.720674	-0.010559	0.015320	0.077209	1.933944	2.209719	-1.852111
19732	0	-1.085170	1.502741	7.732196	-0.010830	0.015023	0.077326	1.937768	2.251693	-1.845190
19733	0	-1.065656	1.532075	7.830298	-0.010620	0.015320	0.078308	1.937287	2.314319	-1.842656
19734	0	-1.080392	1.532086	7.896226	-0.010755	0.015321	0.078969	1.936108	2.394894	-1.842887
19735	0	-1.116912	1.537936	8.055830	-0.011108	0.015381	0.080566	1.932987	2.490010	-1.838705
19736	0	-1.111648	1.634892	8.151844	-0.011048	0.016354	0.081527	1.925584	2.594255	-1.834022
19737	0	-1.167920	1.659339	8.318102	-0.011597	0.016602	0.083191	1.914020	2.716030	-1.827528
19738	0	-1.210310	1.639337	8.553880	-0.012011	0.016401	0.085550	1.903326	2.848001	-1.818985
19739	0	-1.242868	1.659562	8.653477	-0.012329	0.016602	0.086548	1.895497	2.987741	-1.807319
19740	0	-1.257632	1.669796	8.870623	-0.012472	0.016711	0.088718	1.878503	3.130164	-1.792377
19741	0	-1.299365	1.701835	9.056170	-0.012878	0.017029	0.090576	1.865856	3.283666	-1.782686
19742	0	-1.341406	1.711834	9.315564	-0.013299	0.017129	0.093170	1.853147	3.432975	-1.763424
19743	0	-1.384870	1.726271	9.471160	-0.013733	0.017273	0.094727	1.841115	3.580867	-1.742251
19744	0	-1.427526	1.803441	9.706048	-0.014153	0.018044	0.097076	1.829847	3.732382	-1.732199
19745	0	-1.422183	1.829784	9.922802	-0.014099	0.018311	0.099243	1.815690	3.881855	-1.719443
19746	0	-1.483272	1.845532	10.169947	-0.014717	0.018467	0.101714	1.803037	4.020228	-1.717562
19747	0	-1.488320	1.866220	10.350213	-0.014771	0.018677	0.103516	1.787126	4.153086	-1.707815
19748	0	-1.534747	1.900750	10.542611	-0.015244	0.019012	0.105440	1.781605	4.273320	-1.695947
19749	0	-1.591027	1.879167	10.777432	-0.015808	0.018799	0.107788	1.773826	4.390366	-1.686311
19750	0	-1.604389	1.883130	10.884817	-0.015954	0.018845	0.108859	1.759367	4.493664	-1.682579
19751	0	-1.600400	1.934315	11.009760	-0.015930	0.019348	0.110107	1.753157	4.579354	-1.678958
19752	0	-1.626019	1.945475	11.136152	-0.016202	0.019460	0.111369	1.746624	4.648394	-1.675001
19753	0	-1.634073	1.971459	11.174886	-0.016296	0.019714	0.111755	1.745033	4.703150	-1.669813
19754	0	-1.641244	1.971708	11.222597	-0.016386	0.019714	0.112230	1.745497	4.739640	-1.662081
19755	0	-1.660830	1.971639	11.321887	-0.016602	0.019714	0.113220	1.744730	4.756318	-1.660325
19756	0	-1.648567	1.960355	11.266779	-0.016493	0.019596	0.112668	1.749078	4.759060	-1.657902
19757	0	-1.645293	1.935320	11.267391	-0.016479	0.019348	0.112671	1.750491	4.742320	-1.654858
19758	0	-1.644271	1.918176	11.219377	-0.016488	0.019175	0.112188	1.753586	4.706602	-1.658221
19759	0	-1.647815	1.917669	11.145744	-0.016541	0.019165	0.111450	1.760807	4.653269	-1.661449
19760	0	-1.634326	1.926147	11.013059	-0.016418	0.019249	0.110122	1.768707	4.587024	-1.663254
19761	0	-1.584047	1.911835	10.950759	-0.015930	0.019104	0.109497	1.778225	4.504443	-1.670962
19762	0	-1.577466	1.938564	10.745614	-0.015877	0.019376	0.107443	1.782855	4.407077	-1.672747
19763	0	-1.558029	1.881852	10.566402	-0.015686	0.018799	0.105652	1.798153	4.304038	-1.685766
19764	0	-1.523914	1.872734	10.379862	-0.015356	0.018715	0.103784	1.805525	4.186807	-1.692767
19765	0	-1.513982	1.814363	10.127231	-0.015259	0.018127	0.101257	1.817227	4.064050	-1.695748
19766	0	-1.459880	1.805101	9.971430	-0.014720	0.018037	0.099699	1.826903	3.936810	-1.708013
19767	0	-1.415964	1.771266	9.785494	-0.014282	0.017700	0.097839	1.834871	3.805319	-1.719189
19768	0	-1.392116	1.718602	9.599337	-0.014042	0.017175	0.095978	1.841753	3.673231	-1.733183
19769	0	-1.355071	1.729278	9.327575	-0.013672	0.017273	0.093262	1.859218	3.536554	-1.740793
19770	0	-1.332279	1.689888	9.116690	-0.013435	0.016884	0.091153	1.871545	3.407141	-1.749300
19771	0	-1.276757	1.692253	8.906328	-0.012878	0.016907	0.089050	1.885278	3.276692	-1.757851
19772	0	-1.243591	1.682601	8.786684	-0.012538	0.016815	0.087854	1.893158	3.155631	-1.766735
19773	0	-1.217665	1.649246	8.631420	-0.012268	0.016479	0.086304	1.904481	3.046074	-1.775662
19774	0	-1.188502	1.651652	8.389182	-0.011969	0.016504	0.083882	1.915393	2.943655	-1.781144
19775	0	-1.164437	1.600399	8.264965	-0.011719	0.015991	0.082642	1.927610	2.852040	-1.785609
19776	0	-1.138885	1.571755	8.113840	-0.011451	0.015711	0.081131	1.932102	2.775808	-1.792742
19777	0	-1.105364	1.569356	8.026732	-0.011108	0.015686	0.080261	1.938002	2.708706	-1.797974
19778	0	-1.108251	1.540034	7.936177	-0.011123	0.015395	0.079357	1.941054	2.661350	-1.799458
19779	0	-1.089454	1.568834	7.892225	-0.010925	0.015686	0.078918	1.940420	2.627155	-1.801025
19780	0	-1.078150	1.568938	7.856200	-0.010803	0.015690	0.078559	1.936113	2.605657	-1.806757
19781	0	-1.036904	1.574855	7.849183	-0.010376	0.015747	0.078491	1.935037	2.605338	-1.803405
19782	0	-1.073191	1.562434	7.861452	-0.010729	0.015628	0.078614	1.927057	2.619319	-1.801521
19783	0	-1.100286	1.513009	7.861225	-0.010986	0.015137	0.078613	1.915148	2.652565	-1.802906
19784	0	-1.098696	1.542228	7.903478	-0.010959	0.015428	0.079038	1.905529	2.702395	-1.802776
19785	0	-1.114606	1.531306	7.983004	-0.011108	0.015320	0.079834	1.894248	2.765059	-1.800381
19786	0	-1.154298	1.554418	8.073441	-0.011490	0.015550	0.080741	1.885330	2.848650	-1.794977
19787	0	-1.165854	1.567841	8.196291	-0.011597	0.015686	0.081970	1.873771	2.943157	-1.784483
19788	0	-1.185430	1.596160	8.329028	-0.011784	0.015975	0.083298	1.854776	3.048229	-1.780771
19789	0	-1.191982	1.658982	8.537949	-0.011841	0.016602	0.085388	1.838517	3.161871	-1.768040
19790	0	-1.252246	1.662515	8.731148	-0.012430	0.016638	0.087322	1.821996	3.290365	-1.761282
19791	0	-1.267260	1.670521	8.903968	-0.012573	0.016724	0.089050	1.798569	3.425551	-1.753015
19792	0	-1.330826	1.648725	9.096805	-0.013204	0.016502	0.090981	1.779973	3.564748	-1.743348
19793	0	-1.353619	1.688728	9.245602	-0.013428	0.016907	0.092468	1.756491	3.706494	-1.738070
19794	0	-1.388184	1.697474	9.438195	-0.013771	0.016989	0.094396	1.739932	3.848295	-1.725234
19795	0	-1.415758	1.731693	9.660430	-0.014038	0.017334	0.096619	1.720417	3.997264	-1.718770
19796	0	-1.439981	1.771176	9.889408	-0.014283	0.017726	0.098908	1.704444	4.139686	-1.707888
19797	0	-1.482081	1.798462	10.045124	-0.014709	0.018005	0.100464	1.681143	4.274080	-1.696716
19798	0	-1.492820	1.843305	10.256118	-0.014815	0.018451	0.102574	1.661688	4.407575	-1.685531
19799	0	-1.523895	1.835531	10.417499	-0.015137	0.018372	0.104187	1.643775	4.527682	-1.676442
19800	0	-1.556667	1.862397	10.610428	-0.015468	0.018643	0.106115	1.622731	4.642445	-1.673128
19801	0	-1.589418	1.872509	10.735036	-0.015808	0.018738	0.107361	1.608664	4.742318	-1.666012
19802	0	-1.593738	1.899724	10.904111	-0.015862	0.019016	0.109049	1.587873	4.830135	-1.654715
19803	0	-1.617305	1.921956	11.016084	-0.016113	0.019226	0.110168	1.579773	4.900653	-1.648208
19804	0	-1.627988	1.945066	11.130731	-0.016234	0.019457	0.111313	1.571681	4.956011	-1.638232
19805	0	-1.626470	1.940058	11.175260	-0.016235	0.019409	0.111755	1.560717	4.994926	-1.635926
19806	0	-1.661169	1.932473	11.229810	-0.016600	0.019330	0.112299	1.552695	5.016269	-1.635698
19807	0	-1.647157	1.940862	11.279422	-0.016479	0.019409	0.112793	1.548966	5.017554	-1.633073
19808	0	-1.632382	1.971059	11.188235	-0.016342	0.019712	0.111879	1.543639	5.008212	-1.630750
19809	0	-1.637957	1.916565	11.169994	-0.016418	0.019165	0.111694	1.540266	4.978083	-1.635400
19810	0	-1.664809	1.916776	11.122514	-0.016707	0.019166	0.111217	1.537521	4.927026	-1.643306
19811	0	-1.623206	1.904867	11.029904	-0.016296	0.019043	0.110291	1.538728	4.870231	-1.640771
19812	0	-1.603074	1.881604	10.909634	-0.016109	0.018809	0.109086	1.540684	4.798691	-1.635051
19813	0	-1.583784	1.874855	10.755572	-0.015930	0.018738	0.107544	1.546574	4.710748	-1.633344
19814	0	-1.558333	1.834514	10.672507	-0.015686	0.018332	0.106712	1.555346	4.611096	-1.635179
19815	0	-1.551068	1.813827	10.493455	-0.015625	0.018127	0.104919	1.560958	4.497111	-1.640949
19816	0	-1.497786	1.815985	10.288808	-0.015096	0.018148	0.102873	1.567336	4.376794	-1.640653
19817	0	-1.465120	1.801554	10.047954	-0.014771	0.018005	0.100464	1.572546	4.251841	-1.648669
19818	0	-1.435025	1.773542	9.947202	-0.014474	0.017720	0.099457	1.583469	4.120534	-1.656407
19819	0	-1.422247	1.704485	9.712191	-0.014343	0.017029	0.097107	1.595803	3.989146	-1.668580
19820	0	-1.386810	1.701098	9.501416	-0.013985	0.016998	0.094999	1.604655	3.859707	-1.684073
19821	0	-1.355699	1.661779	9.297049	-0.013672	0.016602	0.092957	1.618058	3.729215	-1.689271
19822	0	-1.303113	1.646191	9.086092	-0.013143	0.016450	0.090847	1.626714	3.599785	-1.697150
19823	0	-1.259038	1.655542	8.912347	-0.012695	0.016541	0.089111	1.639544	3.475989	-1.698311
19824	0	-1.245637	1.608951	8.695011	-0.012552	0.016081	0.086938	1.644850	3.360555	-1.700027
19825	0	-1.223966	1.563680	8.509377	-0.012329	0.015625	0.085083	1.654817	3.250959	-1.704063
19826	0	-1.200984	1.577855	8.425960	-0.012092	0.015770	0.084249	1.660789	3.150452	-1.705638
19827	0	-1.140124	1.600130	8.264981	-0.011475	0.015991	0.082642	1.669379	3.059398	-1.707023
19828	0	-1.169370	1.559216	8.077342	-0.011759	0.015583	0.080766	1.677242	2.977508	-1.715945
19829	0	-1.124190	1.532563	8.099946	-0.011292	0.015320	0.080994	1.680885	2.917385	-1.719791
19830	0	-1.109293	1.533585	8.015518	-0.011132	0.015331	0.080151	1.683267	2.871005	-1.725320
19831	0	-1.102024	1.495772	7.977593	-0.011047	0.014954	0.079773	1.685255	2.841533	-1.722154
19832	0	-1.085357	1.514324	7.886588	-0.010872	0.015144	0.078863	1.680047	2.824208	-1.719732
19833	0	-1.049326	1.550187	7.861413	-0.010498	0.015503	0.078613	1.675515	2.826146	-1.718206
19834	0	-1.067640	1.538050	7.897931	-0.010672	0.015378	0.078980	1.676388	2.841768	-1.718703
19835	0	-1.076370	1.550218	7.897671	-0.010742	0.015503	0.078979	1.673122	2.881205	-1.715578
19836	0	-1.081447	1.549739	7.964201	-0.010786	0.015501	0.079645	1.665868	2.930146	-1.709960
19837	0	-1.096859	1.568273	8.098845	-0.010925	0.015686	0.080994	1.659706	2.999076	-1.707359
19838	0	-1.161276	1.542772	8.164768	-0.011562	0.015434	0.081654	1.649414	3.077368	-1.706177
19839	0	-1.171874	1.543862	8.257255	-0.011658	0.015442	0.082581	1.643970	3.169389	-1.700160
19840	0	-1.173089	1.561066	8.402084	-0.011661	0.015618	0.084029	1.632893	3.272426	-1.691196
19841	0	-1.204549	1.616326	8.580597	-0.011963	0.016174	0.085815	1.617848	3.389581	-1.679896
19842	0	-1.258749	1.632135	8.737194	-0.012498	0.016335	0.087382	1.600507	3.513811	-1.670393
19843	0	-1.260676	1.683314	8.971082	-0.012512	0.016846	0.089722	1.584608	3.641248	-1.664070
19844	0	-1.298785	1.674411	9.060268	-0.012887	0.016759	0.090614	1.566173	3.775374	-1.657098
19845	0	-1.341020	1.677284	9.361515	-0.013306	0.016785	0.093628	1.551986	3.909990	-1.644704
19846	0	-1.374535	1.711239	9.517553	-0.013640	0.017126	0.095188	1.535818	4.043002	-1.631188
19847	0	-1.409068	1.725973	9.727602	-0.013977	0.017273	0.097290	1.520743	4.183421	-1.621381
19848	0	-1.450193	1.765601	9.858997	-0.014391	0.017673	0.098603	1.502001	4.319032	-1.616166
19849	0	-1.469098	1.780411	10.142869	-0.014587	0.017822	0.101440	1.481669	4.442944	-1.614406
19850	0	-1.514280	1.782997	10.256320	-0.015041	0.017846	0.102575	1.463779	4.563224	-1.603017
19851	0	-1.505440	1.805178	10.484651	-0.014954	0.018066	0.104858	1.447739	4.680362	-1.597807
19852	0	-1.555315	1.833423	10.585917	-0.015463	0.018341	0.105871	1.439976	4.785218	-1.592259
19853	0	-1.545975	1.885198	10.698466	-0.015381	0.018860	0.106995	1.430838	4.876967	-1.584355
19854	0	-1.567305	1.895720	10.861288	-0.015602	0.018966	0.108622	1.420929	4.959195	-1.576300
19855	0	-1.641113	1.879252	10.924597	-0.016357	0.018799	0.109253	1.412948	5.023220	-1.572664
19856	0	-1.626838	1.866250	11.033059	-0.016222	0.018663	0.110337	1.410356	5.079168	-1.570938
19857	0	-1.620600	1.904145	11.053029	-0.016174	0.019043	0.110535	1.406763	5.119987	-1.565854
19858	0	-1.637481	1.897664	11.088945	-0.016360	0.018978	0.110891	1.402789	5.143134	-1.556983
19859	0	-1.660024	1.892780	11.175440	-0.016602	0.018921	0.111755	1.406921	5.150149	-1.552787
19860	0	-1.627377	1.912153	11.163261	-0.016294	0.019117	0.111630	1.407816	5.138486	-1.547741
19861	0	-1.613944	1.905694	11.072046	-0.016174	0.019043	0.110718	1.418459	5.111183	-1.537011
19862	0	-1.593833	1.920387	11.109319	-0.015983	0.019193	0.111089	1.425866	5.074519	-1.540602
19863	0	-1.604793	1.881683	10.956461	-0.016113	0.018799	0.109558	1.439978	5.015472	-1.540304
19864	0	-1.591012	1.842169	10.793103	-0.015985	0.018407	0.107923	1.450729	4.945890	-1.541861
19865	0	-1.559486	1.844827	10.731042	-0.015686	0.018433	0.107300	1.462010	4.858209	-1.544248
19866	0	-1.565226	1.830063	10.507380	-0.015752	0.018280	0.105062	1.478650	4.759422	-1.546528
19867	0	-1.539908	1.796601	10.425972	-0.015503	0.017944	0.104248	1.496525	4.655170	-1.552034
19868	0	-1.507010	1.788784	10.214653	-0.015178	0.017864	0.102135	1.516919	4.544479	-1.559669
19869	0	-1.478126	1.772131	10.023250	-0.014893	0.017700	0.100220	1.534816	4.427335	-1.562058
19870	0	-1.437593	1.770116	9.867071	-0.014491	0.017680	0.098658	1.552842	4.303893	-1.572855
19871	0	-1.410966	1.699052	9.663103	-0.014221	0.016968	0.096619	1.573497	4.181817	-1.579183
19872	0	-1.377000	1.685126	9.488460	-0.013881	0.016829	0.094872	1.594566	4.058302	-1.585382
19873	0	-1.362898	1.638023	9.296784	-0.013733	0.016357	0.092957	1.616459	3.940325	-1.594420
19874	0	-1.336348	1.648446	9.097585	-0.013469	0.016462	0.090964	1.637965	3.817992	-1.600882
19875	0	-1.283852	1.649456	8.973343	-0.012939	0.016479	0.089722	1.651191	3.699361	-1.611410
19876	0	-1.246729	1.646341	8.786153	-0.012559	0.016447	0.087852	1.666695	3.589981	-1.619732
19877	0	-1.224789	1.594641	8.612920	-0.012329	0.015930	0.086121	1.682800	3.491862	-1.629810
19878	0	-1.203270	1.585367	8.547331	-0.012107	0.015840	0.085465	1.696394	3.402162	-1.632487
19879	0	-1.165186	1.570236	8.362446	-0.011719	0.015686	0.083618	1.713561	3.320160	-1.633573
19880	0	-1.140867	1.585271	8.332973	-0.011464	0.015841	0.083324	1.725577	3.253321	-1.638062
19881	0	-1.124756	1.557436	8.221841	-0.011292	0.015564	0.082214	1.735693	3.201214	-1.639230
19882	0	-1.111016	1.577701	8.143119	-0.011144	0.015767	0.081429	1.745631	3.162954	-1.637460
19883	0	-1.102167	1.544997	8.069045	-0.011047	0.015442	0.080688	1.753368	3.135172	-1.641011
19884	0	-1.122612	1.558645	8.081490	-0.011240	0.015579	0.080814	1.760157	3.123900	-1.638866
19885	0	-1.098177	1.556828	7.995584	-0.010986	0.015564	0.079956	1.763302	3.125530	-1.643269
19886	0	-1.104286	1.551139	8.080906	-0.011039	0.015512	0.080810	1.760301	3.139252	-1.637427
19887	0	-1.112591	1.526339	8.062416	-0.011108	0.015259	0.080627	1.764425	3.171734	-1.626765
19888	0	-1.135827	1.569440	8.201944	-0.011328	0.015695	0.082024	1.762349	3.221658	-1.626946
19889	0	-1.163646	1.587013	8.226959	-0.011597	0.015869	0.082275	1.762157	3.284110	-1.621702
19890	0	-1.154430	1.593242	8.268313	-0.011494	0.015932	0.082690	1.761324	3.361036	-1.614699
19891	0	-1.177867	1.610834	8.452631	-0.011719	0.016113	0.084534	1.753720	3.448845	-1.609361
19892	0	-1.190916	1.634384	8.597443	-0.011841	0.016347	0.085983	1.748885	3.546339	-1.603007
19893	0	-1.228561	1.665556	8.690435	-0.012207	0.016663	0.086914	1.739280	3.656095	-1.597458
19894	0	-1.257465	1.670276	8.859202	-0.012489	0.016708	0.088603	1.731857	3.772532	-1.589550
19895	0	-1.327192	1.653478	8.983182	-0.013184	0.016541	0.089844	1.724629	3.891326	-1.590038
19896	0	-1.334184	1.664218	9.243177	-0.013244	0.016650	0.092444	1.714915	4.019031	-1.581415
19897	0	-1.370718	1.708437	9.337071	-0.013611	0.017090	0.093384	1.708294	4.143234	-1.568125
19898	0	-1.378470	1.737430	9.529772	-0.013686	0.017384	0.095310	1.697320	4.267699	-1.562717
19899	0	-1.401502	1.787197	9.758314	-0.013916	0.017883	0.097595	1.684156	4.389945	-1.550699
19900	0	-1.440073	1.797539	9.981568	-0.014302	0.017982	0.099829	1.677143	4.509037	-1.533946
19901	0	-1.474632	1.806104	10.087783	-0.014648	0.018066	0.100891	1.671067	4.626353	-1.527264
19902	0	-1.512052	1.835277	10.219420	-0.015030	0.018360	0.102206	1.662621	4.734152	-1.513794
19903	0	-1.497887	1.842819	10.405335	-0.014893	0.018433	0.104065	1.657339	4.835561	-1.508037
19904	0	-1.532479	1.835985	10.586191	-0.015251	0.018362	0.105872	1.654189	4.921885	-1.500517
19905	0	-1.557140	1.849019	10.643593	-0.015503	0.018494	0.106445	1.649524	5.002361	-1.500586
19906	0	-1.570059	1.872471	10.745613	-0.015641	0.018730	0.107464	1.642539	5.072510	-1.495364
19907	0	-1.585593	1.928533	10.820866	-0.015808	0.019287	0.108215	1.639163	5.130101	-1.486685
19908	0	-1.582040	1.939929	10.966256	-0.015783	0.019405	0.109667	1.631028	5.175997	-1.481395
19909	0	-1.594782	1.891917	10.900651	-0.015930	0.018921	0.109009	1.626889	5.201947	-1.476958
19910	0	-1.578723	1.898933	10.948979	-0.015783	0.018978	0.109492	1.635780	5.213743	-1.479443
19911	0	-1.604127	1.887379	11.010663	-0.016052	0.018860	0.110107	1.647064	5.210147	-1.475838
19912	0	-1.594221	1.901716	10.992503	-0.015969	0.019010	0.109922	1.651340	5.189997	-1.475171
19913	0	-1.607371	1.887304	10.980578	-0.016113	0.018860	0.109802	1.661074	5.156968	-1.477181
19914	0	-1.585938	1.901423	10.871699	-0.015913	0.019008	0.108710	1.663633	5.108887	-1.475864
19915	0	-1.580452	1.887006	10.785683	-0.015869	0.018860	0.107849	1.669764	5.048867	-1.479093
19916	0	-1.530106	1.901852	10.671147	-0.015375	0.019002	0.106704	1.682572	4.978103	-1.478935
19917	0	-1.523435	1.881577	10.523400	-0.015320	0.018799	0.105225	1.695656	4.894034	-1.486124
19918	0	-1.506239	1.866481	10.384901	-0.015151	0.018649	0.103839	1.707541	4.805300	-1.488384
19919	0	-1.497771	1.807827	10.261237	-0.015076	0.018066	0.102600	1.715060	4.705014	-1.486603
19920	0	-1.477627	1.809867	10.013592	-0.014885	0.018089	0.100121	1.719673	4.590112	-1.491516
19921	0	-1.447972	1.808208	9.913404	-0.014587	0.018066	0.099121	1.731678	4.475127	-1.491734
19922	0	-1.421034	1.756095	9.751082	-0.014315	0.017548	0.097498	1.741293	4.361919	-1.492656
19923	0	-1.381256	1.722823	9.510492	-0.013916	0.017212	0.095093	1.754841	4.246732	-1.498191
19924	0	-1.354937	1.725416	9.378660	-0.013651	0.017243	0.093774	1.762012	4.132180	-1.501455
19925	0	-1.314660	1.728417	9.138168	-0.013245	0.017273	0.091370	1.770131	4.018811	-1.516012
19926	0	-1.283721	1.700266	9.012161	-0.012930	0.016990	0.090111	1.780803	3.910398	-1.523727
19927	0	-1.236275	1.673655	8.826683	-0.012451	0.016724	0.088257	1.791917	3.805024	-1.529331
19928	0	-1.244147	1.633333	8.779765	-0.012520	0.016322	0.087789	1.801214	3.711923	-1.539739
19929	0	-1.219863	1.618242	8.600690	-0.012268	0.016174	0.085999	1.806897	3.628411	-1.545964
19930	0	-1.194376	1.644046	8.498500	-0.012009	0.016434	0.084977	1.811050	3.549862	-1.546250
19931	0	-1.160533	1.624520	8.392870	-0.011658	0.016235	0.083923	1.819938	3.487025	-1.550601
19932	0	-1.163073	1.607531	8.290194	-0.011677	0.016071	0.082896	1.821061	3.431893	-1.551962
19933	0	-1.125687	1.611814	8.234022	-0.011292	0.016113	0.082336	1.823825	3.391957	-1.554135
19934	0	-1.094939	1.600589	8.173549	-0.010979	0.016000	0.081733	1.828622	3.358988	-1.556112
19935	0	-1.109073	1.611282	8.136237	-0.011108	0.016113	0.081360	1.824590	3.341937	-1.552821
19936	0	-1.125144	1.574449	8.130439	-0.011256	0.015745	0.081304	1.820675	3.342684	-1.548566
19937	0	-1.123627	1.586532	8.074946	-0.011230	0.015869	0.080750	1.812703	3.358120	-1.543865
19938	0	-1.113688	1.598435	8.129533	-0.011121	0.015983	0.081298	1.812855	3.387742	-1.541539
19939	0	-1.125966	1.586594	8.172268	-0.011230	0.015869	0.081726	1.806485	3.435288	-1.533155
19940	0	-1.144840	1.610222	8.220248	-0.011412	0.016107	0.082207	1.798837	3.492895	-1.529500
19941	0	-1.170174	1.617183	8.355146	-0.011658	0.016174	0.083557	1.794109	3.559528	-1.526766
19942	0	-1.161835	1.634189	8.488297	-0.011564	0.016352	0.084888	1.779818	3.638571	-1.517335
19943	0	-1.208794	1.610282	8.544217	-0.012024	0.016113	0.085449	1.765139	3.730250	-1.506699
19944	0	-1.234992	1.620395	8.689020	-0.012277	0.016213	0.086899	1.752274	3.832539	-1.496945
19945	0	-1.246372	1.646749	8.830977	-0.012390	0.016479	0.088318	1.736318	3.933697	-1.493721
19946	0	-1.311112	1.687011	9.024418	-0.013029	0.016882	0.090254	1.721249	4.043379	-1.492386
19947	0	-1.321372	1.719851	9.172528	-0.013123	0.017212	0.091736	1.704678	4.162609	-1.487651
19948	0	-1.345918	1.704870	9.298507	-0.013369	0.017062	0.092996	1.688111	4.279628	-1.478607
19949	0	-1.370913	1.713278	9.477672	-0.013611	0.017151	0.094788	1.666578	4.403826	-1.470846
19950	0	-1.384769	1.752753	9.664640	-0.013751	0.017541	0.096658	1.650859	4.523827	-1.461948
19951	0	-1.444140	1.762871	9.849829	-0.014343	0.017639	0.098511	1.638912	4.643423	-1.450126
19952	0	-1.457561	1.790785	9.938927	-0.014481	0.017922	0.099401	1.622260	4.758423	-1.438935
19953	0	-1.461953	1.817025	10.094200	-0.014526	0.018188	0.100952	1.601607	4.869707	-1.431809
19954	0	-1.498149	1.826055	10.256943	-0.014899	0.018273	0.102579	1.586997	4.967343	-1.421870
19955	0	-1.509422	1.860358	10.454394	-0.015015	0.018616	0.104553	1.573223	5.060362	-1.414363
19956	0	-1.542918	1.870363	10.568525	-0.015359	0.018713	0.105694	1.562314	5.142515	-1.409054
19957	0	-1.550657	1.872413	10.698767	-0.015442	0.018738	0.106995	1.546798	5.217872	-1.401178
19958	0	-1.568429	1.863910	10.758503	-0.015634	0.018649	0.107591	1.534899	5.278118	-1.388876
19959	0	-1.596709	1.866968	10.796696	-0.015930	0.018677	0.107971	1.525724	5.323789	-1.380600
19960	0	-1.602974	1.884093	10.911936	-0.016006	0.018845	0.109122	1.519812	5.355904	-1.373198
19961	0	-1.587766	1.934658	10.967922	-0.015869	0.019348	0.109680	1.515632	5.371770	-1.371648
19962	0	-1.576164	1.952301	10.919020	-0.015764	0.019527	0.109189	1.508093	5.376173	-1.377519
19963	0	-1.579022	1.903711	10.968377	-0.015808	0.019043	0.109680	1.498790	5.364794	-1.373577
19964	0	-1.586341	1.903211	10.944701	-0.015895	0.019031	0.109443	1.496834	5.339266	-1.368676
19965	0	-1.589008	1.897414	10.883291	-0.015930	0.018982	0.108826	1.484878	5.304571	-1.364704
19966	0	-1.579426	1.891097	10.799272	-0.015851	0.018905	0.107985	1.487212	5.252194	-1.363924
19967	0	-1.555557	1.850101	10.682039	-0.015625	0.018494	0.106812	1.490402	5.185755	-1.365182
19968	0	-1.552790	1.839314	10.604600	-0.015610	0.018386	0.106035	1.493145	5.105541	-1.370779
19969	0	-1.517152	1.856238	10.523588	-0.015259	0.018555	0.105225	1.496291	5.018913	-1.377935
19970	0	-1.512464	1.833654	10.336494	-0.015210	0.018325	0.103354	1.503981	4.932458	-1.383269
19971	0	-1.467875	1.838488	10.193958	-0.014771	0.018372	0.101929	1.513477	4.837804	-1.389511
19972	0	-1.443481	1.822504	10.006931	-0.014529	0.018214	0.100058	1.520327	4.738247	-1.391863
19973	0	-1.424600	1.777403	9.852256	-0.014343	0.017761	0.098511	1.529563	4.633767	-1.397358
19974	0	-1.398921	1.743094	9.695955	-0.014091	0.017420	0.096947	1.536875	4.521594	-1.400098
19975	0	-1.381834	1.722648	9.559262	-0.013916	0.017212	0.095581	1.548603	4.413183	-1.401614
19976	0	-1.362509	1.700227	9.366422	-0.013725	0.016995	0.093651	1.551140	4.299377	-1.411716
19977	0	-1.320443	1.679295	9.187102	-0.013306	0.016785	0.091858	1.555573	4.181945	-1.416619
19978	0	-1.289325	1.668850	9.024695	-0.012985	0.016678	0.090236	1.563463	4.073884	-1.421802
19979	0	-1.254962	1.660997	8.942688	-0.012634	0.016602	0.089417	1.568823	3.973981	-1.422721
19980	0	-1.208842	1.644397	8.791923	-0.012163	0.016435	0.087911	1.575890	3.884977	-1.422801
19981	0	-1.195700	1.642657	8.576221	-0.012024	0.016418	0.085754	1.581877	3.803868	-1.428349
19982	0	-1.188705	1.577202	8.504460	-0.011952	0.015762	0.085037	1.590021	3.724039	-1.429099
19983	0	-1.191214	1.575113	8.386877	-0.011963	0.015747	0.083862	1.591149	3.662632	-1.427957
19984	0	-1.169703	1.575724	8.333105	-0.011741	0.015755	0.083325	1.590472	3.610380	-1.426494
19985	0	-1.137793	1.556347	8.246352	-0.011414	0.015564	0.082458	1.586005	3.568438	-1.431652
19986	0	-1.137987	1.574693	8.253194	-0.011403	0.015745	0.082529	1.584995	3.543516	-1.429985
19987	0	-1.127832	1.574777	8.136156	-0.011292	0.015747	0.081360	1.582824	3.532025	-1.427780
19988	0	-1.095656	1.587078	8.191232	-0.010960	0.015870	0.081912	1.581002	3.534542	-1.429080
19989	0	-1.141898	1.562319	8.142049	-0.011414	0.015625	0.081421	1.575995	3.548747	-1.426810
19990	0	-1.119462	1.579966	8.196828	-0.011181	0.015804	0.081969	1.567313	3.574351	-1.420589
19991	0	-1.161976	1.561955	8.196799	-0.011597	0.015625	0.081970	1.557787	3.612798	-1.412764
19992	0	-1.149693	1.554781	8.312094	-0.011460	0.015553	0.083125	1.549790	3.669159	-1.404478
19993	0	-1.176849	1.586247	8.410076	-0.011719	0.015869	0.084106	1.539680	3.742491	-1.396512
19994	0	-1.199470	1.603419	8.469752	-0.011941	0.016038	0.084704	1.533646	3.820689	-1.388222
19995	0	-1.196262	1.616695	8.635774	-0.011902	0.016174	0.086365	1.523119	3.906664	-1.379996
19996	0	-1.215179	1.633285	8.683129	-0.012086	0.016342	0.086839	1.510313	3.998828	-1.376119
19997	0	-1.246141	1.658829	8.873763	-0.012390	0.016602	0.088745	1.492786	4.096013	-1.367311
19998	0	-1.255311	1.674639	9.030780	-0.012474	0.016757	0.090317	1.479118	4.201339	-1.355120
19999	0	-1.302393	1.689558	9.190908	-0.012939	0.016907	0.091919	1.465172	4.311605	-1.340182
20000	0	-1.319938	1.681215	9.390277	-0.013112	0.016823	0.093913	1.452136	4.423099	-1.326947
20001	0	-1.363611	1.683076	9.520518	-0.013550	0.016846	0.095215	1.434156	4.532039	-1.322129
20002	0	-1.393275	1.722557	9.671145	-0.013847	0.017242	0.096721	1.414177	4.638267	-1.307035
20003	0	-1.407165	1.762568	9.819449	-0.013977	0.017639	0.098206	1.398587	4.753557	-1.302564
20004	0	-1.431519	1.777887	9.994345	-0.014231	0.017795	0.099953	1.380437	4.855513	-1.290455
20005	0	-1.485550	1.774885	10.210165	-0.014771	0.017761	0.102112	1.366358	4.956132	-1.287900
20006	0	-1.489976	1.808771	10.226471	-0.014819	0.018102	0.102274	1.350373	5.051696	-1.289249
20007	0	-1.484591	1.805098	10.460626	-0.014771	0.018066	0.104614	1.332948	5.139680	-1.285381
20008	0	-1.547479	1.808822	10.526051	-0.015411	0.018096	0.105268	1.323694	5.214225	-1.277116
20009	0	-1.555637	1.842121	10.589015	-0.015503	0.018433	0.105896	1.310225	5.277783	-1.276457
20010	0	-1.565294	1.858665	10.709919	-0.015612	0.018592	0.107104	1.303153	5.327818	-1.271649
20011	0	-1.578166	1.854791	10.772316	-0.015747	0.018555	0.107727	1.294279	5.370614	-1.268698
20012	0	-1.589813	1.866313	10.814260	-0.015878	0.018662	0.108146	1.292981	5.398368	-1.256815
20013	0	-1.581347	1.861146	10.803218	-0.015808	0.018616	0.108032	1.285931	5.410508	-1.261711
20014	0	-1.588028	1.879101	10.815309	-0.015881	0.018789	0.108153	1.285109	5.416646	-1.258034
20015	0	-1.585008	1.892422	10.870582	-0.015869	0.018921	0.108704	1.285459	5.403291	-1.256722
20016	0	-1.561881	1.869035	10.797799	-0.015649	0.018682	0.107975	1.290382	5.378273	-1.251501
20017	0	-1.521938	1.911279	10.760900	-0.015259	0.019104	0.107605	1.296073	5.343323	-1.248558
20018	0	-1.524996	1.876703	10.682457	-0.015303	0.018755	0.106819	1.304949	5.294022	-1.244889
20019	0	-1.525682	1.869147	10.571941	-0.015320	0.018677	0.105713	1.316518	5.233115	-1.241022
20020	0	-1.549298	1.798757	10.469639	-0.015562	0.017973	0.104689	1.327855	5.164951	-1.244437
20021	0	-1.512210	1.808118	10.407341	-0.015198	0.018066	0.104065	1.339281	5.089240	-1.249927
20022	0	-1.502323	1.774359	10.226048	-0.015111	0.017729	0.102250	1.350677	4.998665	-1.244799
20023	0	-1.486579	1.758995	10.041382	-0.014954	0.017578	0.100403	1.358945	4.906281	-1.246443
20024	0	-1.432460	1.761813	9.866389	-0.014415	0.017601	0.098654	1.373492	4.809451	-1.243524
20025	0	-1.413347	1.741180	9.687263	-0.014221	0.017395	0.096863	1.388006	4.713603	-1.246078
20026	0	-1.376830	1.732556	9.591554	-0.013865	0.017305	0.095905	1.406526	4.606744	-1.245435
20027	0	-1.382384	1.704002	9.437189	-0.013916	0.017029	0.094360	1.414650	4.502866	-1.250970
20028	0	-1.328220	1.688393	9.243862	-0.013370	0.016867	0.092429	1.430629	4.402608	-1.259896
20029	0	-1.297685	1.692044	9.150123	-0.013062	0.016907	0.091492	1.442553	4.304591	-1.258052
20030	0	-1.294201	1.652098	9.029811	-0.013017	0.016506	0.090290	1.456313	4.217621	-1.264635
20031	0	-1.237677	1.643617	8.875226	-0.012451	0.016418	0.088745	1.474134	4.129405	-1.268687
20032	0	-1.230005	1.622118	8.748471	-0.012366	0.016209	0.087478	1.485824	4.050340	-1.268393
20033	0	-1.202490	1.636972	8.661493	-0.012085	0.016357	0.086609	1.497560	3.978486	-1.277625
20034	0	-1.185448	1.620563	8.479516	-0.011907	0.016198	0.084789	1.503328	3.915486	-1.283565
20035	0	-1.191894	1.600152	8.447692	-0.011963	0.015991	0.084473	1.513269	3.863134	-1.286971
20036	0	-1.153538	1.595534	8.411799	-0.011571	0.015950	0.084114	1.516514	3.821782	-1.286472
20037	0	-1.170059	1.575566	8.343599	-0.011719	0.015747	0.083435	1.525119	3.803512	-1.283383
20038	0	-1.166506	1.571025	8.319281	-0.011683	0.015702	0.083192	1.532919	3.786147	-1.278797
20039	0	-1.134270	1.562888	8.288636	-0.011353	0.015625	0.082886	1.535398	3.779010	-1.278768
20040	0	-1.133258	1.588091	8.233670	-0.011333	0.015877	0.082337	1.538578	3.784033	-1.277103
20041	0	-1.136456	1.599252	8.282281	-0.011353	0.015991	0.082825	1.538163	3.806612	-1.276747
20042	0	-1.169854	1.611513	8.281755	-0.011682	0.016115	0.082820	1.536088	3.835932	-1.270249
20043	0	-1.162937	1.623666	8.373545	-0.011597	0.016235	0.083740	1.536408	3.886072	-1.270129
20044	0	-1.163885	1.617795	8.457890	-0.011602	0.016176	0.084584	1.537316	3.940819	-1.267928
20045	0	-1.206738	1.635790	8.519885	-0.012024	0.016357	0.085205	1.536827	4.004464	-1.263813
20046	0	-1.210530	1.623378	8.610007	-0.012051	0.016236	0.086107	1.532715	4.082193	-1.260774
20047	0	-1.220561	1.641862	8.763818	-0.012146	0.016418	0.087646	1.532241	4.165038	-1.248132
20048	0	-1.269923	1.635237	8.877957	-0.012633	0.016357	0.088788	1.525289	4.254896	-1.241733
20049	0	-1.283137	1.678276	8.983343	-0.012756	0.016785	0.089844	1.522701	4.355190	-1.230486
20050	0	-1.310770	1.701837	9.207151	-0.013033	0.017024	0.092081	1.515425	4.452906	-1.227063
20051	0	-1.338282	1.738513	9.306941	-0.013306	0.017395	0.093079	1.503185	4.552479	-1.214729
20052	0	-1.354730	1.736932	9.518482	-0.013464	0.017374	0.095196	1.497494	4.657340	-1.207207
20053	0	-1.381605	1.726797	9.599728	-0.013733	0.017273	0.096008	1.491549	4.761170	-1.201106
20054	0	-1.392447	1.755731	9.792866	-0.013842	0.017568	0.097939	1.479454	4.862721	-1.190718
20055	0	-1.436367	1.787823	9.856087	-0.014282	0.017883	0.098572	1.473489	4.962021	-1.181781
20056	0	-1.458441	1.787119	10.030830	-0.014509	0.017873	0.100319	1.471300	5.052742	-1.178503
20057	0	-1.497051	1.812404	10.130749	-0.014893	0.018127	0.101318	1.467258	5.145606	-1.167799
20058	0	-1.500048	1.824321	10.330012	-0.014930	0.018242	0.103311	1.468206	5.228947	-1.163186
20059	0	-1.501363	1.860970	10.405738	-0.014954	0.018616	0.104065	1.460806	5.300093	-1.156751
20060	0	-1.500316	1.866091	10.501966	-0.014953	0.018664	0.105026	1.455951	5.360423	-1.153159
20061	0	-1.524265	1.879749	10.570667	-0.015198	0.018799	0.105713	1.453193	5.414416	-1.155180
20062	0	-1.544534	1.885905	10.642654	-0.015410	0.018857	0.106432	1.453827	5.457496	-1.153083
20063	0	-1.546351	1.880435	10.686846	-0.015442	0.018799	0.106873	1.457803	5.486353	-1.150884
20064	0	-1.562108	1.875553	10.789840	-0.015608	0.018748	0.107902	1.463354	5.506200	-1.144333
20065	0	-1.581653	1.886723	10.809075	-0.015808	0.018860	0.108093	1.468846	5.520971	-1.142020
20066	0	-1.563002	1.870085	10.705001	-0.015642	0.018691	0.107050	1.476467	5.514111	-1.136863
20067	0	-1.571830	1.892915	10.711947	-0.015747	0.018921	0.107117	1.481993	5.489744	-1.133163
20068	0	-1.541125	1.894904	10.724639	-0.015446	0.018937	0.107244	1.491206	5.459438	-1.135119
20069	0	-1.527571	1.881195	10.651037	-0.015320	0.018799	0.106506	1.501551	5.418623	-1.134178
20070	0	-1.493358	1.895955	10.548191	-0.014989	0.018947	0.105476	1.511416	5.365398	-1.140332
20071	0	-1.512942	1.856477	10.498856	-0.015198	0.018555	0.104980	1.517973	5.297841	-1.141501
20072	0	-1.492638	1.852366	10.329578	-0.015002	0.018513	0.103287	1.525407	5.220841	-1.143629
20073	0	-1.493351	1.826959	10.212014	-0.015015	0.018250	0.102112	1.542994	5.137083	-1.143927
20074	0	-1.453144	1.830592	10.091463	-0.014610	0.018289	0.100906	1.557760	5.054834	-1.149144
20075	0	-1.431644	1.790109	9.974092	-0.014404	0.017883	0.099731	1.573064	4.961296	-1.149767
20076	0	-1.420833	1.762432	9.756264	-0.014294	0.017612	0.097552	1.581889	4.868467	-1.150359
20077	0	-1.407035	1.777534	9.626302	-0.014160	0.017761	0.096252	1.593364	4.769133	-1.156298
20078	0	-1.346567	1.780682	9.493927	-0.013556	0.017789	0.094930	1.609705	4.667195	-1.157328
20079	0	-1.339984	1.741009	9.327174	-0.013489	0.017395	0.093262	1.622912	4.565572	-1.156432
20080	0	-1.304992	1.731678	9.188588	-0.013131	0.017303	0.091877	1.635653	4.471816	-1.159852
20081	0	-1.304330	1.685902	8.997486	-0.013123	0.016846	0.089966	1.647557	4.378388	-1.158595
20082	0	-1.258829	1.670106	8.962452	-0.012660	0.016688	0.089617	1.659024	4.293991	-1.156451
20083	0	-1.256280	1.673428	8.795988	-0.012634	0.016724	0.087952	1.668033	4.208277	-1.161712
20084	0	-1.230849	1.669157	8.730286	-0.012371	0.016684	0.087296	1.674020	4.133363	-1.166499
20085	0	-1.184615	1.648835	8.618763	-0.011902	0.016479	0.086182	1.681539	4.066380	-1.172011
20086	0	-1.174283	1.632596	8.564806	-0.011791	0.016314	0.085644	1.694084	4.008545	-1.171361
20087	0	-1.156183	1.648378	8.404937	-0.011597	0.016479	0.084045	1.696337	3.967645	-1.175142
20088	0	-1.173778	1.624667	8.375198	-0.011772	0.016243	0.083748	1.697831	3.927202	-1.180004
20089	0	-1.151184	1.617731	8.355983	-0.011536	0.016174	0.083557	1.698698	3.900904	-1.180907
20090	0	-1.153836	1.606040	8.246441	-0.011550	0.016058	0.082463	1.699269	3.890853	-1.180152
20091	0	-1.153006	1.599095	8.325278	-0.011536	0.015991	0.083252	1.696314	3.889050	-1.184074
20092	0	-1.146755	1.593040	8.251978	-0.011464	0.015929	0.082520	1.695631	3.899486	-1.186964
20093	0	-1.161078	1.611673	8.233376	-0.011597	0.016113	0.082336	1.698377	3.924551	-1.180699
20094	0	-1.152810	1.623724	8.312165	-0.011503	0.016242	0.083124	1.690200	3.963976	-1.180796
20095	0	-1.144611	1.666003	8.422461	-0.011414	0.016663	0.084229	1.685317	4.013222	-1.170763
20096	0	-1.188526	1.677335	8.482584	-0.011846	0.016779	0.084830	1.676672	4.071574	-1.167350
20097	0	-1.213489	1.665850	8.568710	-0.012085	0.016663	0.085693	1.670418	4.142904	-1.161420
20098	0	-1.218135	1.665055	8.683260	-0.012126	0.016654	0.086840	1.665203	4.220459	-1.153394
20099	0	-1.244854	1.708555	8.806633	-0.012390	0.017090	0.088074	1.659125	4.300825	-1.150496
20100	0	-1.294252	1.701508	8.920817	-0.012875	0.017019	0.089217	1.653529	4.392288	-1.141375
20101	0	-1.295170	1.720443	9.105548	-0.012878	0.017212	0.091064	1.644056	4.488667	-1.130539
20102	0	-1.322235	1.712832	9.250117	-0.013149	0.017136	0.092510	1.634925	4.583438	-1.124201
20103	0	-1.374945	1.769343	9.355682	-0.013672	0.017700	0.093567	1.626703	4.682552	-1.116753
20104	0	-1.372625	1.761652	9.487869	-0.013646	0.017625	0.094889	1.616765	4.783428	-1.104920
20105	0	-1.400195	1.775267	9.672991	-0.013916	0.017761	0.096741	1.606861	4.889273	-1.099711
20106	0	-1.417014	1.779510	9.762432	-0.014090	0.017804	0.097634	1.596318	4.987981	-1.092273
20107	0	-1.466734	1.799994	9.923238	-0.014587	0.018005	0.099243	1.590096	5.084467	-1.079391
20108	0	-1.476243	1.835245	10.055459	-0.014688	0.018360	0.100564	1.581206	5.173009	-1.067690
20109	0	-1.465903	1.842471	10.130947	-0.014587	0.018433	0.101318	1.572051	5.258381	-1.056498
20110	0	-1.498390	1.864850	10.294058	-0.014916	0.018661	0.102948	1.558243	5.337980	-1.053727
20111	0	-1.513687	1.842828	10.430099	-0.015076	0.018433	0.104309	1.552870	5.409823	-1.046450
20112	0	-1.512574	1.884538	10.483601	-0.015077	0.018850	0.104842	1.546487	5.468292	-1.041723
20113	0	-1.523571	1.903790	10.558627	-0.015198	0.019043	0.105591	1.539726	5.514449	-1.035768
20114	0	-1.530331	1.902943	10.637122	-0.015275	0.019032	0.106375	1.534878	5.550057	-1.033418
20115	0	-1.534168	1.885817	10.674765	-0.015320	0.018860	0.106750	1.531303	5.578748	-1.030002
20116	0	-1.536763	1.903519	10.662188	-0.015364	0.019039	0.106622	1.524791	5.588501	-1.028162
20117	0	-1.549933	1.903820	10.662979	-0.015503	0.019043	0.106628	1.517197	5.590262	-1.028589
20118	0	-1.547841	1.878391	10.663370	-0.015496	0.018788	0.106630	1.509642	5.576907	-1.025066
20119	0	-1.541578	1.898102	10.675443	-0.015442	0.018982	0.106750	1.505666	5.554793	-1.017520
20120	0	-1.529529	1.910579	10.651804	-0.015329	0.019101	0.106514	1.507400	5.524201	-1.011904
20121	0	-1.539567	1.874172	10.547481	-0.015442	0.018738	0.105469	1.507961	5.480272	-1.013165
20122	0	-1.510875	1.899372	10.512166	-0.015167	0.018990	0.105114	1.508459	5.423033	-1.014750
20123	0	-1.513533	1.855952	10.395112	-0.015198	0.018555	0.103943	1.509587	5.360780	-1.019850
20124	0	-1.482206	1.851008	10.311321	-0.014892	0.018502	0.103105	1.513927	5.290166	-1.020469
20125	0	-1.463758	1.831704	10.163275	-0.014709	0.018311	0.101624	1.516788	5.215832	-1.022410
20126	0	-1.466732	1.808803	10.024854	-0.014751	0.018079	0.100238	1.522433	5.126663	-1.027875
20127	0	-1.438237	1.807569	9.858223	-0.014465	0.018066	0.098572	1.528337	5.037225	-1.031041
20128	0	-1.397696	1.772785	9.762504	-0.014057	0.017718	0.097615	1.534711	4.950025	-1.037442
20129	0	-1.389301	1.758659	9.626307	-0.013977	0.017578	0.096252	1.539856	4.857028	-1.041007
20130	0	-1.366878	1.723552	9.457503	-0.013751	0.017228	0.094564	1.543874	4.764417	-1.053861
20131	0	-1.364689	1.722275	9.357750	-0.013733	0.017212	0.093567	1.552056	4.666235	-1.062725
20132	0	-1.318105	1.742455	9.176548	-0.013259	0.017416	0.091756	1.557893	4.576049	-1.068193
20133	0	-1.286642	1.721949	9.028000	-0.012939	0.017212	0.090271	1.562808	4.490343	-1.074205
20134	0	-1.260319	1.717013	8.962560	-0.012672	0.017165	0.089617	1.564623	4.408746	-1.077267
20135	0	-1.281886	1.642418	8.869166	-0.012878	0.016418	0.088684	1.567671	4.338447	-1.079547
20136	0	-1.227615	1.637623	8.742322	-0.012334	0.016368	0.087417	1.574332	4.269471	-1.079124
20137	0	-1.221809	1.648419	8.630991	-0.012268	0.016479	0.086304	1.576606	4.209656	-1.081694
20138	0	-1.194498	1.655384	8.570959	-0.011986	0.016549	0.085705	1.579222	4.161483	-1.081688
20139	0	-1.180861	1.611639	8.545309	-0.011841	0.016113	0.085449	1.580026	4.124415	-1.080250
20140	0	-1.187394	1.642585	8.484968	-0.011899	0.016424	0.084846	1.579080	4.096598	-1.074178
20141	0	-1.151878	1.654291	8.447449	-0.011536	0.016541	0.084473	1.579468	4.079510	-1.072208
20142	0	-1.142958	1.642111	8.374491	-0.011441	0.016422	0.083743	1.575181	4.069253	-1.070682
20143	0	-1.159616	1.611200	8.367952	-0.011597	0.016113	0.083679	1.571092	4.073930	-1.071636
20144	0	-1.178506	1.598492	8.325173	-0.011779	0.015988	0.083252	1.564327	4.087714	-1.071663
20145	0	-1.191418	1.599057	8.447104	-0.011902	0.015991	0.084473	1.561540	4.109536	-1.065735
20146	0	-1.194864	1.592171	8.471112	-0.011927	0.015928	0.084713	1.551140	4.144150	-1.065957
20147	0	-1.199085	1.629064	8.501914	-0.011963	0.016296	0.085022	1.542019	4.186561	-1.060275
20148	0	-1.205282	1.627904	8.604926	-0.012020	0.016284	0.086053	1.534223	4.234760	-1.047339
20149	0	-1.206714	1.647149	8.672648	-0.012024	0.016479	0.086731	1.522778	4.296238	-1.043626
20150	0	-1.240738	1.663418	8.805907	-0.012356	0.016645	0.088064	1.507547	4.367560	-1.037434
20151	0	-1.213938	1.683626	8.953299	-0.012085	0.016846	0.089539	1.494843	4.441380	-1.035921
20152	0	-1.280434	1.675837	9.025122	-0.012744	0.016765	0.090259	1.486502	4.522143	-1.027323
20153	0	-1.300197	1.695535	9.160723	-0.012939	0.016968	0.091614	1.470687	4.604395	-1.019561
20154	0	-1.307607	1.686995	9.293527	-0.013005	0.016881	0.092943	1.456998	4.695645	-1.009531
20155	0	-1.331773	1.738565	9.410764	-0.013245	0.017395	0.094116	1.445532	4.788525	-1.004524
20156	0	-1.377279	1.724259	9.567622	-0.013699	0.017253	0.095685	1.433154	4.881320	-0.995763
20157	0	-1.368078	1.756804	9.654958	-0.013611	0.017578	0.096558	1.420993	4.968330	-0.991658
20158	0	-1.431278	1.766745	9.799700	-0.014241	0.017679	0.098005	1.407146	5.056002	-0.985157
20159	0	-1.435041	1.775051	9.923525	-0.014282	0.017761	0.099243	1.394573	5.138798	-0.973930
20160	0	-1.448473	1.803010	10.123465	-0.014421	0.018044	0.101241	1.377861	5.214642	-0.971704
20161	0	-1.489291	1.787021	10.204414	-0.014832	0.017883	0.102051	1.362693	5.287810	-0.967838
20162	0	-1.507073	1.809358	10.282327	-0.015017	0.018101	0.102830	1.353969	5.352586	-0.968209
20163	0	-1.500175	1.817958	10.326607	-0.014954	0.018188	0.103271	1.343238	5.410441	-0.962402
20164	0	-1.509289	1.821588	10.478272	-0.015052	0.018231	0.104786	1.325179	5.459943	-0.962102
20165	0	-1.528657	1.842731	10.461114	-0.015259	0.018433	0.104614	1.317938	5.495140	-0.954785
20166	0	-1.502745	1.865821	10.533876	-0.015010	0.018665	0.105340	1.308495	5.519184	-0.948855
20167	0	-1.514708	1.873531	10.583392	-0.015137	0.018738	0.105835	1.303789	5.535471	-0.948613
20168	0	-1.491264	1.885022	10.607707	-0.014914	0.018854	0.106076	1.297324	5.539686	-0.944082
20169	0	-1.543271	1.855291	10.614178	-0.015442	0.018555	0.106140	1.292954	5.535096	-0.935618
20170	0	-1.534528	1.843165	10.608400	-0.015363	0.018429	0.106082	1.293248	5.521710	-0.934216
20171	0	-1.516518	1.843562	10.608324	-0.015198	0.018433	0.106079	1.293313	5.492227	-0.933376
20172	0	-1.546191	1.844292	10.517602	-0.015500	0.018438	0.105171	1.294833	5.456489	-0.943020
20173	0	-1.521080	1.850155	10.474192	-0.015259	0.018494	0.104736	1.299835	5.409940	-0.940218
20174	0	-1.474241	1.833348	10.408186	-0.014797	0.018326	0.104075	1.304473	5.355661	-0.939545
20175	0	-1.483182	1.838069	10.297346	-0.014893	0.018372	0.102966	1.310612	5.294235	-0.934181
20176	0	-1.457956	1.808951	10.140203	-0.014651	0.018084	0.101393	1.312983	5.219541	-0.935973
20177	0	-1.439361	1.764768	9.998444	-0.014465	0.017639	0.099976	1.318369	5.143694	-0.936117
20178	0	-1.400389	1.797534	9.865813	-0.014080	0.017961	0.098650	1.330993	5.061764	-0.938035
20179	0	-1.396033	1.735160	9.760325	-0.014038	0.017334	0.097595	1.347000	4.977013	-0.941191
20180	0	-1.386859	1.737949	9.615490	-0.013947	0.017368	0.096146	1.355664	4.890681	-0.940600
20181	0	-1.365518	1.721954	9.510260	-0.013733	0.017212	0.095093	1.360188	4.803607	-0.950042
20182	0	-1.331939	1.711569	9.383909	-0.013397	0.017104	0.093830	1.369606	4.715184	-0.952362
20183	0	-1.298645	1.704608	9.284185	-0.013062	0.017029	0.092834	1.386303	4.629118	-0.952909
20184	0	-1.284118	1.706774	9.102709	-0.012915	0.017062	0.091018	1.388775	4.543243	-0.952406
20185	0	-1.268982	1.673651	9.027800	-0.012756	0.016724	0.090271	1.400693	4.465263	-0.960733
20186	0	-1.262534	1.669923	8.961930	-0.012686	0.016687	0.089613	1.411628	4.394351	-0.961638
20187	0	-1.227385	1.643102	8.820117	-0.012329	0.016418	0.088196	1.423894	4.328847	-0.962642
20188	0	-1.223426	1.626728	8.772315	-0.012280	0.016260	0.087718	1.429472	4.274562	-0.961483
20189	0	-1.186045	1.624801	8.667323	-0.011902	0.016235	0.086670	1.442583	4.225825	-0.958403
20190	0	-1.178205	1.608538	8.576375	-0.011820	0.016077	0.085760	1.450211	4.181243	-0.971082
20191	0	-1.199804	1.587853	8.539008	-0.012024	0.015869	0.085388	1.459627	4.152163	-0.967437
20192	0	-1.177018	1.601412	8.533175	-0.011789	0.016009	0.085330	1.463162	4.131957	-0.968345
20193	0	-1.176503	1.587195	8.465729	-0.011780	0.015869	0.084656	1.464210	4.117389	-0.970085
20194	0	-1.180889	1.600071	8.484117	-0.011811	0.015996	0.084842	1.468243	4.119308	-0.973710
20195	0	-1.172442	1.605203	8.483812	-0.011719	0.016052	0.084839	1.465876	4.131883	-0.979924
20196	0	-1.180374	1.630069	8.422384	-0.011791	0.016295	0.084227	1.471125	4.153661	-0.983534
20197	0	-1.185942	1.648057	8.520228	-0.011841	0.016479	0.085205	1.470895	4.183310	-0.981540
20198	0	-1.196740	1.629937	8.568361	-0.011940	0.016298	0.085688	1.470951	4.224394	-0.979732
20199	0	-1.193396	1.624058	8.635934	-0.011902	0.016235	0.086365	1.476609	4.271358	-0.970285
20200	0	-1.231559	1.630860	8.677386	-0.012272	0.016306	0.086781	1.479269	4.333192	-0.960142
20201	0	-1.256092	1.666241	8.806684	-0.012512	0.016663	0.088074	1.478328	4.400549	-0.959483
20202	0	-1.248327	1.635428	8.915078	-0.012428	0.016356	0.089158	1.474973	4.475144	-0.959221
20203	0	-1.287945	1.696532	9.038471	-0.012817	0.016968	0.090393	1.471580	4.557564	-0.956844
20204	0	-1.288398	1.707889	9.171086	-0.012821	0.017084	0.091719	1.464737	4.639753	-0.955305
20205	0	-1.294666	1.727019	9.319175	-0.012878	0.017273	0.093201	1.461146	4.727327	-0.949201
20206	0	-1.327119	1.713489	9.433314	-0.013200	0.017145	0.094341	1.448629	4.817692	-0.944347
20207	0	-1.374221	1.732874	9.508360	-0.013672	0.017334	0.095093	1.442231	4.906139	-0.938724
20208	0	-1.413157	1.731794	9.695622	-0.014060	0.017323	0.096966	1.436718	4.994400	-0.932028
20209	0	-1.404713	1.763349	9.825764	-0.013977	0.017639	0.098267	1.429957	5.079835	-0.924645
20210	0	-1.436748	1.780270	9.933804	-0.014302	0.017810	0.099346	1.421425	5.158916	-0.915377
20211	0	-1.416947	1.812308	10.045476	-0.014099	0.018127	0.100464	1.416249	5.242910	-0.907349
20212	0	-1.448344	1.835699	10.147489	-0.014424	0.018362	0.101482	1.409993	5.313609	-0.904927
20213	0	-1.482205	1.830538	10.302086	-0.014771	0.018311	0.103027	1.403453	5.375060	-0.905372
20214	0	-1.486237	1.842176	10.343429	-0.014813	0.018422	0.103441	1.402271	5.433388	-0.894686
20215	0	-1.523890	1.824722	10.436452	-0.015198	0.018250	0.104370	1.398701	5.482850	-0.891511
20216	0	-1.549788	1.818486	10.496381	-0.015464	0.018184	0.104969	1.398722	5.524421	-0.881896
20217	0	-1.527929	1.855709	10.485499	-0.015259	0.018555	0.104858	1.399730	5.551425	-0.873214
20218	0	-1.531350	1.868643	10.588566	-0.015301	0.018682	0.105888	1.403104	5.569970	-0.871751
20219	0	-1.526241	1.880447	10.546722	-0.015259	0.018799	0.105469	1.407123	5.578765	-0.864828
20220	0	-1.520114	1.875561	10.558632	-0.015205	0.018748	0.105587	1.412677	5.579157	-0.863244
20221	0	-1.494278	1.880563	10.589632	-0.014954	0.018799	0.105896	1.417477	5.572520	-0.862564
20222	0	-1.484932	1.894759	10.577467	-0.014872	0.018934	0.105774	1.428969	5.553677	-0.863935
20223	0	-1.486015	1.875399	10.547045	-0.014893	0.018738	0.105469	1.443381	5.523873	-0.861280
20224	0	-1.509072	1.829244	10.492651	-0.015134	0.018281	0.104922	1.452354	5.482355	-0.865487
20225	0	-1.527021	1.819921	10.407036	-0.015320	0.018188	0.104065	1.460420	5.433469	-0.867898
20226	0	-1.503928	1.815915	10.347198	-0.015100	0.018148	0.103465	1.468279	5.372652	-0.868394
20227	0	-1.458492	1.826235	10.199656	-0.014648	0.018250	0.101990	1.478532	5.307284	-0.873942
20228	0	-1.451281	1.804313	10.066838	-0.014585	0.018030	0.100660	1.488939	5.231715	-0.870819
20229	0	-1.457271	1.765576	9.955652	-0.014648	0.017639	0.099548	1.503461	5.150718	-0.871434
20230	0	-1.399753	1.786965	9.822881	-0.014072	0.017855	0.098221	1.516345	5.069598	-0.878965
20231	0	-1.408741	1.783805	9.699257	-0.014160	0.017822	0.096985	1.530466	4.989879	-0.879905
20232	0	-1.381741	1.774358	9.590924	-0.013894	0.017731	0.095901	1.541241	4.904596	-0.876301
20233	0	-1.347122	1.716704	9.473485	-0.013550	0.017151	0.094727	1.556037	4.815899	-0.884486
20234	0	-1.356755	1.682649	9.316450	-0.013639	0.016816	0.093156	1.564208	4.733669	-0.884393
20235	0	-1.323570	1.722261	9.247632	-0.013306	0.017212	0.092468	1.573015	4.653246	-0.880673
20236	0	-1.273330	1.700230	9.084254	-0.012802	0.016988	0.090836	1.586833	4.572706	-0.883780
20237	0	-1.263000	1.685506	9.009533	-0.012695	0.016846	0.090088	1.594386	4.495843	-0.890969
20238	0	-1.250820	1.669280	8.888746	-0.012567	0.016681	0.088881	1.605784	4.426687	-0.890158
20239	0	-1.258495	1.685809	8.771224	-0.012634	0.016846	0.087708	1.618027	4.368181	-0.898620
20240	0	-1.230734	1.645163	8.711058	-0.012354	0.016442	0.087106	1.626485	4.312811	-0.897180
20241	0	-1.186374	1.654952	8.679550	-0.011902	0.016541	0.086792	1.634853	4.268182	-0.895575
20242	0	-1.191763	1.637973	8.631369	-0.011949	0.016375	0.086310	1.638431	4.232607	-0.896914
20243	0	-1.175609	1.630320	8.600049	-0.011780	0.016296	0.085999	1.644474	4.206401	-0.895993
20244	0	-1.165831	1.649416	8.581990	-0.011672	0.016493	0.085818	1.643557	4.193213	-0.896428
20245	0	-1.176956	1.636195	8.526666	-0.011780	0.016357	0.085266	1.647024	4.184533	-0.893971
20246	0	-1.169651	1.655460	8.502216	-0.011699	0.016549	0.085023	1.652056	4.186433	-0.892625
20247	0	-1.184642	1.648469	8.514226	-0.011841	0.016479	0.085144	1.656925	4.198654	-0.894518
20248	0	-1.174622	1.636509	8.526045	-0.011730	0.016367	0.085262	1.652714	4.224631	-0.885738
20249	0	-1.174523	1.660247	8.568956	-0.011719	0.016602	0.085693	1.652529	4.264216	-0.880435
20250	0	-1.180591	1.648179	8.665649	-0.011772	0.016480	0.086661	1.653118	4.312890	-0.871964
20251	0	-1.211864	1.654311	8.715304	-0.012085	0.016541	0.087158	1.655326	4.361209	-0.870318
20252	0	-1.213375	1.666343	8.763093	-0.012092	0.016667	0.087636	1.649289	4.420110	-0.868165
20253	0	-1.249910	1.690287	8.922743	-0.012451	0.016907	0.089233	1.643628	4.485392	-0.863758
20254	0	-1.244676	1.708044	8.971564	-0.012390	0.017090	0.089722	1.631223	4.561236	-0.853038
20255	0	-1.275363	1.704878	9.095951	-0.012699	0.017054	0.090966	1.624608	4.633510	-0.850509
20256	0	-1.302247	1.698542	9.205535	-0.012960	0.016992	0.092063	1.616631	4.714218	-0.839691
20257	0	-1.324841	1.757124	9.374216	-0.013184	0.017578	0.093750	1.608012	4.796881	-0.829202
20258	0	-1.343911	1.737525	9.470246	-0.013376	0.017381	0.094710	1.601111	4.876487	-0.822336
20259	0	-1.368373	1.788221	9.593711	-0.013611	0.017883	0.095947	1.599771	4.966864	-0.813045
20260	0	-1.388416	1.793388	9.683401	-0.013820	0.017941	0.096842	1.590540	5.046634	-0.805369
20261	0	-1.422314	1.800127	9.703745	-0.014160	0.018005	0.097046	1.585400	5.124536	-0.801665
20262	0	-1.422760	1.774570	9.946285	-0.014168	0.017753	0.099470	1.576947	5.197132	-0.797280
20263	0	-1.452395	1.812024	10.002944	-0.014465	0.018127	0.100037	1.568235	5.267921	-0.793664
20264	0	-1.494110	1.804324	10.129695	-0.014890	0.018051	0.101303	1.558677	5.329845	-0.782001
20265	0	-1.463598	1.849181	10.234936	-0.014587	0.018494	0.102356	1.555805	5.388095	-0.775737
20266	0	-1.448353	1.878790	10.270420	-0.014441	0.018795	0.102709	1.546860	5.438954	-0.773817
20267	0	-1.468630	1.897754	10.338899	-0.014648	0.018982	0.103394	1.540842	5.484952	-0.772376
20268	0	-1.487657	1.866684	10.350188	-0.014847	0.018667	0.103506	1.539074	5.522084	-0.766912
20269	0	-1.515236	1.861823	10.473362	-0.015137	0.018616	0.104736	1.540000	5.543629	-0.767469
20270	0	-1.511911	1.880321	10.509517	-0.015107	0.018804	0.105097	1.537756	5.561127	-0.760428
20271	0	-1.507920	1.880026	10.491867	-0.015076	0.018799	0.104919	1.537166	5.569594	-0.759660
20272	0	-1.519749	1.849482	10.497983	-0.015205	0.018496	0.104979	1.533967	5.565740	-0.755825
20273	0	-1.530411	1.867538	10.504404	-0.015320	0.018677	0.105042	1.529750	5.553551	-0.759783
20274	0	-1.495518	1.879362	10.462346	-0.014983	0.018796	0.104619	1.524235	5.527998	-0.756446
20275	0	-1.498252	1.855577	10.413041	-0.015015	0.018555	0.104126	1.522320	5.497829	-0.752512
20276	0	-1.503156	1.855785	10.291981	-0.015074	0.018557	0.102914	1.520303	5.456203	-0.749420
20277	0	-1.472132	1.825052	10.321730	-0.014771	0.018250	0.103210	1.517836	5.407051	-0.747200
20278	0	-1.437527	1.831948	10.194841	-0.014429	0.018312	0.101942	1.521952	5.352113	-0.748561
20279	0	-1.440536	1.813449	10.102049	-0.014465	0.018127	0.101013	1.525902	5.289784	-0.755502
20280	0	-1.446310	1.790471	9.963200	-0.014530	0.017897	0.099624	1.530877	5.218478	-0.760925
20281	0	-1.439980	1.776541	9.900783	-0.014465	0.017761	0.098999	1.531495	5.148427	-0.765947
20282	0	-1.395987	1.752698	9.756121	-0.014031	0.017525	0.097551	1.529780	5.070343	-0.769411
20283	0	-1.372452	1.758705	9.632177	-0.013794	0.017578	0.096313	1.536005	4.993684	-0.775710
20284	0	-1.340771	1.778593	9.523894	-0.013474	0.017778	0.095231	1.540781	4.920432	-0.782658
20285	0	-1.342066	1.758152	9.436944	-0.013489	0.017578	0.094360	1.540594	4.843680	-0.784724
20286	0	-1.347386	1.697967	9.280000	-0.013538	0.016974	0.092792	1.542790	4.769912	-0.782071
20287	0	-1.299580	1.703241	9.198863	-0.013062	0.017029	0.091980	1.543019	4.693968	-0.780567
20288	0	-1.287036	1.679658	9.060126	-0.012933	0.016791	0.090593	1.545410	4.620919	-0.786976
20289	0	-1.282600	1.703415	8.991127	-0.012878	0.017029	0.089905	1.548292	4.559829	-0.794080
20290	0	-1.248193	1.692293	8.876320	-0.012531	0.016916	0.088758	1.553030	4.501795	-0.802796
20291	0	-1.228138	1.666711	8.832367	-0.012329	0.016663	0.088318	1.555098	4.445508	-0.813454
20292	0	-1.237737	1.643117	8.747978	-0.012418	0.016427	0.087475	1.556969	4.398043	-0.808946
20293	0	-1.205343	1.660676	8.697848	-0.012085	0.016602	0.086975	1.560522	4.361796	-0.815563
20294	0	-1.200078	1.655158	8.613009	-0.012023	0.016550	0.086127	1.559622	4.337373	-0.811009
20295	0	-1.206402	1.635835	8.594027	-0.012085	0.016357	0.085938	1.557967	4.314505	-0.811447
20296	0	-1.215373	1.617293	8.533411	-0.012166	0.016175	0.085332	1.552241	4.302863	-0.807955
20297	0	-1.208182	1.623202	8.599960	-0.012085	0.016235	0.085999	1.545512	4.303332	-0.807396
20298	0	-1.189635	1.616961	8.508451	-0.011896	0.016168	0.085085	1.545911	4.308211	-0.804869
20299	0	-1.172759	1.659787	8.520458	-0.011719	0.016602	0.085205	1.539055	4.324454	-0.800630
20300	0	-1.212017	1.616282	8.575080	-0.012103	0.016167	0.085752	1.532239	4.351489	-0.798106
20301	0	-1.229138	1.623289	8.715538	-0.012268	0.016235	0.087158	1.527533	4.386213	-0.795950
20302	0	-1.252633	1.616028	8.727106	-0.012498	0.016169	0.087274	1.515366	4.427502	-0.792858
20303	0	-1.230255	1.671543	8.868085	-0.012268	0.016724	0.088684	1.503680	4.475893	-0.786116
20304	0	-1.255967	1.682147	8.873429	-0.012521	0.016829	0.088738	1.493594	4.529816	-0.784898
20305	0	-1.280357	1.665663	8.989918	-0.012756	0.016663	0.089905	1.485279	4.593602	-0.782210
20306	0	-1.314394	1.645313	9.055935	-0.013096	0.016467	0.090564	1.467007	4.658043	-0.777602
20307	0	-1.311852	1.720603	9.233921	-0.013062	0.017212	0.092346	1.459275	4.732181	-0.769152
20308	0	-1.348361	1.688463	9.232346	-0.013420	0.016894	0.092331	1.447066	4.814310	-0.760399
20309	0	-1.354581	1.726179	9.386592	-0.013489	0.017273	0.093872	1.433063	4.887394	-0.751198
20310	0	-1.354492	1.748649	9.470663	-0.013482	0.017494	0.094714	1.423464	4.966744	-0.742812
20311	0	-1.373421	1.726461	9.630611	-0.013672	0.017273	0.096313	1.413224	5.044311	-0.736920
20312	0	-1.397964	1.767360	9.720688	-0.013920	0.017683	0.097214	1.401738	5.118245	-0.728933
20313	0	-1.415568	1.780957	9.826078	-0.014099	0.017822	0.098267	1.386464	5.187712	-0.723667
20314	0	-1.421854	1.774786	9.929825	-0.014160	0.017761	0.099304	1.370622	5.258597	-0.714536
20315	0	-1.469886	1.774801	10.033677	-0.014648	0.017761	0.100342	1.354833	5.319896	-0.714351
20316	0	-1.491337	1.784887	10.179137	-0.014873	0.017856	0.101796	1.346233	5.369727	-0.706501
20317	0	-1.475067	1.824224	10.265652	-0.014709	0.018250	0.102661	1.337151	5.419554	-0.696048
20318	0	-1.498644	1.848887	10.314551	-0.014954	0.018494	0.103149	1.330590	5.459996	-0.692762
20319	0	-1.473805	1.860994	10.308534	-0.014709	0.018616	0.103088	1.322719	5.495811	-0.694439
20320	0	-1.496804	1.835247	10.350750	-0.014950	0.018359	0.103509	1.313685	5.520195	-0.689976
20321	0	-1.477751	1.867148	10.418697	-0.014771	0.018677	0.104187	1.305925	5.532291	-0.685179
20322	0	-1.519801	1.830350	10.437132	-0.015198	0.018311	0.104370	1.296071	5.537072	-0.679934
20323	0	-1.501211	1.861424	10.461488	-0.015015	0.018616	0.104614	1.292256	5.538825	-0.672783
20324	0	-1.535993	1.842910	10.412926	-0.015376	0.018429	0.104127	1.289930	5.525804	-0.671816
20325	0	-1.510999	1.824975	10.351949	-0.015137	0.018250	0.103516	1.287263	5.501154	-0.669272
20326	0	-1.505617	1.843399	10.358800	-0.015083	0.018433	0.103584	1.285820	5.476079	-0.666914
20327	0	-1.485187	1.855835	10.297153	-0.014893	0.018555	0.102966	1.286547	5.435969	-0.666061
20328	0	-1.470379	1.814084	10.182187	-0.014751	0.018134	0.101816	1.290565	5.387661	-0.660903
20329	0	-1.471707	1.800704	10.126481	-0.014771	0.018005	0.101257	1.288703	5.332607	-0.661830
20330	0	-1.472717	1.770764	10.109628	-0.014786	0.017703	0.101089	1.289989	5.271647	-0.664335
20331	0	-1.440204	1.777491	10.034849	-0.014465	0.017761	0.100342	1.301550	5.204941	-0.661257
20332	0	-1.421386	1.785700	9.871439	-0.014280	0.017849	0.098706	1.306653	5.133486	-0.669471
20333	0	-1.403610	1.728422	9.796849	-0.014099	0.017273	0.097961	1.315724	5.065359	-0.672108
20334	0	-1.384842	1.730709	9.700531	-0.013913	0.017295	0.096998	1.325977	4.994521	-0.671734
20335	0	-1.360492	1.709939	9.583303	-0.013672	0.017090	0.095825	1.333188	4.920120	-0.670780
20336	0	-1.310183	1.723858	9.468817	-0.013173	0.017230	0.094680	1.339175	4.839695	-0.677416
20337	0	-1.317836	1.728207	9.351355	-0.013245	0.017273	0.093506	1.346100	4.764259	-0.682464
20338	0	-1.299350	1.680668	9.194188	-0.013054	0.016802	0.091934	1.348121	4.694630	-0.675659
20339	0	-1.282003	1.660792	9.155978	-0.012878	0.016602	0.091553	1.352089	4.627141	-0.675041
20340	0	-1.271168	1.650168	9.022891	-0.012764	0.016492	0.090223	1.360632	4.566232	-0.677634
20341	0	-1.282686	1.654763	8.978879	-0.012878	0.016541	0.089783	1.365806	4.505940	-0.682642
20342	0	-1.242763	1.637854	8.857828	-0.012472	0.016371	0.088573	1.372230	4.453731	-0.682600
20343	0	-1.210827	1.630199	8.771170	-0.012146	0.016296	0.087708	1.376150	4.409704	-0.678588
20344	0	-1.234198	1.625314	8.765754	-0.012376	0.016246	0.087654	1.382367	4.370630	-0.681382
20345	0	-1.199719	1.599731	8.697767	-0.012024	0.015991	0.086975	1.387315	4.340424	-0.684685
20346	0	-1.195386	1.618591	8.661606	-0.011971	0.016186	0.086614	1.384775	4.321950	-0.684206
20347	0	-1.189333	1.605361	8.618256	-0.011902	0.016052	0.086182	1.384105	4.315241	-0.685185
20348	0	-1.193873	1.605936	8.599949	-0.011946	0.016054	0.085999	1.388602	4.310518	-0.687265
20349	0	-1.196367	1.623501	8.630367	-0.011963	0.016235	0.086304	1.385995	4.315982	-0.685015
20350	0	-1.185156	1.611287	8.630145	-0.011843	0.016112	0.086303	1.384799	4.331961	-0.679081
20351	0	-1.210119	1.611513	8.660628	-0.012085	0.016113	0.086609	1.385556	4.357524	-0.677094
20352	0	-1.195279	1.629945	8.653954	-0.011934	0.016299	0.086542	1.384197	4.386059	-0.677044
20353	0	-1.229541	1.604802	8.721617	-0.012268	0.016052	0.087219	1.377357	4.425839	-0.668114
20354	0	-1.217373	1.616297	8.836827	-0.012141	0.016166	0.088372	1.372617	4.471747	-0.659288
20355	0	-1.248796	1.641492	8.922891	-0.012451	0.016418	0.089233	1.367007	4.522666	-0.659225
20356	0	-1.263025	1.658920	8.970689	-0.012587	0.016594	0.089712	1.360139	4.581964	-0.654051
20357	0	-1.292317	1.702337	9.081498	-0.012878	0.017029	0.090820	1.352508	4.641956	-0.643120
20358	0	-1.289778	1.670715	9.184026	-0.012847	0.016712	0.091846	1.345594	4.708807	-0.638708
20359	0	-1.286968	1.702611	9.233942	-0.012817	0.017029	0.092346	1.341630	4.777089	-0.634645
20360	0	-1.359352	1.701838	9.427738	-0.013535	0.017023	0.094285	1.335494	4.852080	-0.635553
20361	0	-1.348670	1.721011	9.538996	-0.013428	0.017212	0.095398	1.332911	4.926246	-0.623196
20362	0	-1.354220	1.744844	9.561849	-0.013485	0.017452	0.095626	1.327858	4.998182	-0.620051
20363	0	-1.385243	1.732861	9.673334	-0.013794	0.017334	0.096741	1.321067	5.070802	-0.613187
20364	0	-1.397208	1.743776	9.836628	-0.013913	0.017445	0.098373	1.312655	5.142794	-0.606817
20365	0	-1.420878	1.787704	9.899319	-0.014160	0.017883	0.098999	1.304639	5.202625	-0.605383
20366	0	-1.430765	1.804758	10.001818	-0.014258	0.018053	0.100024	1.297640	5.262601	-0.596534
20367	0	-1.475710	1.812306	10.119014	-0.014709	0.018127	0.101196	1.291861	5.320114	-0.595918
20368	0	-1.490858	1.762667	10.203280	-0.014867	0.017630	0.102038	1.287580	5.370735	-0.589652
20369	0	-1.456238	1.800326	10.235121	-0.014526	0.018005	0.102356	1.284032	5.414868	-0.585186
20370	0	-1.499196	1.811765	10.270864	-0.014965	0.018123	0.102712	1.277137	5.448787	-0.573591
20371	0	-1.503402	1.843052	10.394044	-0.015015	0.018433	0.103943	1.273179	5.474210	-0.572320
20372	0	-1.506381	1.830909	10.430133	-0.015054	0.018306	0.104303	1.274926	5.489470	-0.569870
20373	0	-1.472217	1.824984	10.412412	-0.014709	0.018250	0.104126	1.273586	5.507557	-0.559930
20374	0	-1.491545	1.849752	10.406085	-0.014918	0.018494	0.104061	1.275562	5.508814	-0.557785
20375	0	-1.512182	1.843518	10.412769	-0.015137	0.018433	0.104126	1.275806	5.497017	-0.554986
20376	0	-1.478145	1.869522	10.388516	-0.014802	0.018682	0.103885	1.288104	5.479094	-0.554615
20377	0	-1.486543	1.825901	10.363992	-0.014893	0.018250	0.103638	1.295738	5.453832	-0.544689
20378	0	-1.462115	1.821371	10.327886	-0.014655	0.018207	0.103275	1.300424	5.421088	-0.548229
20379	0	-1.460875	1.813792	10.290907	-0.014648	0.018127	0.102905	1.308812	5.381899	-0.540741
20380	0	-1.470605	1.827611	10.188001	-0.014753	0.018270	0.101874	1.312655	5.333869	-0.540853
20381	0	-1.447247	1.844683	10.150659	-0.014526	0.018433	0.101501	1.324898	5.278320	-0.546489
20382	0	-1.442495	1.804673	9.986877	-0.014482	0.018033	0.099863	1.336704	5.218735	-0.550222
20383	0	-1.398139	1.807954	9.973703	-0.014038	0.018066	0.099731	1.347905	5.158952	-0.557466
20384	0	-1.386465	1.761495	9.865005	-0.013927	0.017604	0.098643	1.356759	5.092533	-0.558094
20385	0	-1.409363	1.789392	9.723672	-0.014160	0.017883	0.097229	1.365072	5.019722	-0.560715
20386	0	-1.377763	1.755049	9.609096	-0.013845	0.017537	0.096084	1.376732	4.944478	-0.566547
20387	0	-1.378853	1.740622	9.497833	-0.013855	0.017395	0.094971	1.385984	4.869914	-0.573025
20388	0	-1.353742	1.706692	9.462505	-0.013601	0.017051	0.094619	1.401396	4.798065	-0.570053
20389	0	-1.318546	1.746538	9.302424	-0.013245	0.017456	0.093018	1.408869	4.730702	-0.573505
20390	0	-1.301126	1.687955	9.236349	-0.013066	0.016864	0.092359	1.424449	4.667841	-0.573347
20391	0	-1.288187	1.697958	9.113145	-0.012939	0.016968	0.091125	1.435319	4.600953	-0.570867
20392	0	-1.265197	1.693940	9.010481	-0.012704	0.016930	0.090099	1.443943	4.540348	-0.568534
20393	0	-1.264923	1.667080	8.972667	-0.012695	0.016663	0.089722	1.450778	4.486778	-0.569018
20394	0	-1.244282	1.656635	8.881931	-0.012483	0.016556	0.088816	1.460926	4.440575	-0.565742
20395	0	-1.247721	1.661003	8.783297	-0.012512	0.016602	0.087830	1.468649	4.400006	-0.570206
20396	0	-1.241205	1.674719	8.704494	-0.012444	0.016740	0.087042	1.475073	4.363611	-0.570619
20397	0	-1.200183	1.666796	8.709919	-0.012024	0.016663	0.087097	1.479258	4.339417	-0.561062
20398	0	-1.214526	1.655605	8.679736	-0.012163	0.016551	0.086796	1.483130	4.320489	-0.570172
20399	0	-1.188901	1.666990	8.648718	-0.011902	0.016663	0.086487	1.490180	4.308078	-0.577032
20400	0	-1.223650	1.631622	8.599845	-0.012243	0.016311	0.085999	1.495150	4.303538	-0.577180
20401	0	-1.196720	1.660455	8.740119	-0.011963	0.016602	0.087402	1.497033	4.313427	-0.572470
20402	0	-1.216319	1.655005	8.642098	-0.012155	0.016546	0.086423	1.500177	4.328979	-0.571775
20403	0	-1.203637	1.624047	8.727761	-0.012024	0.016235	0.087280	1.505099	4.349382	-0.565192
20404	0	-1.231274	1.643205	8.702684	-0.012293	0.016428	0.087030	1.508880	4.379441	-0.566804
20405	0	-1.229338	1.660265	8.807000	-0.012268	0.016602	0.088074	1.508920	4.416133	-0.574446
20406	0	-1.247244	1.679005	8.903770	-0.012442	0.016787	0.089043	1.512171	4.459447	-0.572548
20407	0	-1.260983	1.696676	8.971674	-0.012573	0.016968	0.089722	1.509861	4.509708	-0.571029
20408	0	-1.287148	1.684281	9.001042	-0.012830	0.016843	0.090016	1.508957	4.566233	-0.569633
20409	0	-1.311331	1.708890	9.185071	-0.013062	0.017090	0.091858	1.507219	4.634094	-0.565723
20410	0	-1.321704	1.733098	9.238495	-0.013166	0.017332	0.092392	1.505304	4.700160	-0.552828
20411	0	-1.329876	1.733044	9.307156	-0.013245	0.017334	0.093079	1.500464	4.770033	-0.550440
20412	0	-1.322703	1.732140	9.433915	-0.013171	0.017326	0.094346	1.493969	4.841074	-0.549687
20413	0	-1.336279	1.763537	9.575691	-0.013306	0.017639	0.095764	1.489008	4.912638	-0.542735
20414	0	-1.371683	1.768669	9.641387	-0.013665	0.017692	0.096420	1.482647	4.977299	-0.527314
20415	0	-1.397288	1.788117	9.758749	-0.013916	0.017883	0.097595	1.479688	5.047301	-0.523644
20416	0	-1.402026	1.781325	9.812184	-0.013969	0.017817	0.098128	1.474121	5.110043	-0.515685
20417	0	-1.451189	1.794314	9.948074	-0.014465	0.017944	0.099487	1.472009	5.167132	-0.505834
20418	0	-1.441682	1.812221	10.032311	-0.014377	0.018125	0.100328	1.468344	5.216597	-0.505592
20419	0	-1.462468	1.837273	10.094655	-0.014587	0.018372	0.100952	1.468592	5.262559	-0.498023
20420	0	-1.469368	1.831156	10.160778	-0.014663	0.018312	0.101612	1.466360	5.301198	-0.494396
20421	0	-1.424824	1.867908	10.235177	-0.014221	0.018677	0.102356	1.467455	5.335314	-0.499185
20422	0	-1.472190	1.843449	10.258817	-0.014703	0.018436	0.102591	1.463762	5.360588	-0.494324
20423	0	-1.484816	1.849663	10.302442	-0.014832	0.018494	0.103027	1.465492	5.383031	-0.483450
20424	0	-1.523961	1.862074	10.320265	-0.015231	0.018621	0.103204	1.462856	5.396586	-0.478135
20425	0	-1.495396	1.873492	10.327196	-0.014954	0.018738	0.103271	1.457540	5.401267	-0.477283
20426	0	-1.495080	1.836831	10.388178	-0.014955	0.018365	0.103882	1.459123	5.401422	-0.466223
20427	0	-1.488257	1.843403	10.400509	-0.014893	0.018433	0.104004	1.458235	5.394868	-0.466820
20428	0	-1.491124	1.862076	10.333723	-0.014935	0.018618	0.103334	1.458918	5.373696	-0.467038
20429	0	-1.468390	1.862092	10.254179	-0.014709	0.018616	0.102539	1.461847	5.349842	-0.466175
20430	0	-1.456567	1.875239	10.260852	-0.014598	0.018747	0.102605	1.464419	5.318698	-0.469167
20431	0	-1.467324	1.819123	10.083486	-0.014709	0.018188	0.100830	1.464327	5.282439	-0.474803
20432	0	-1.471001	1.838195	10.096783	-0.014759	0.018376	0.100962	1.467093	5.231916	-0.479398
20433	0	-1.435562	1.831351	10.053133	-0.014404	0.018311	0.100525	1.466913	5.181579	-0.482923
20434	0	-1.437891	1.808322	9.920007	-0.014431	0.018072	0.099195	1.476011	5.126634	-0.482592
20435	0	-1.435079	1.788858	9.857863	-0.014404	0.017883	0.098572	1.478399	5.069690	-0.486865
20436	0	-1.387217	1.771840	9.724855	-0.013933	0.017710	0.097241	1.484635	5.003213	-0.489097
20437	0	-1.379280	1.764982	9.680870	-0.013855	0.017639	0.096802	1.493215	4.935053	-0.491979
20438	0	-1.348979	1.791234	9.584538	-0.013549	0.017904	0.095839	1.498907	4.869863	-0.498966
20439	0	-1.342884	1.734266	9.418422	-0.013489	0.017334	0.094177	1.505462	4.802394	-0.503429
20440	0	-1.319323	1.741786	9.309857	-0.013248	0.017411	0.093092	1.509779	4.739812	-0.505326
20441	0	-1.331397	1.721743	9.271897	-0.013367	0.017212	0.092712	1.512815	4.679969	-0.508541
20442	0	-1.314964	1.698589	9.151018	-0.013202	0.016978	0.091504	1.518553	4.620097	-0.514911
20443	0	-1.301214	1.685035	9.039933	-0.013062	0.016846	0.090393	1.520726	4.562786	-0.516040
20444	0	-1.273617	1.692051	8.992150	-0.012780	0.016915	0.089916	1.523809	4.511889	-0.522090
20445	0	-1.265223	1.666909	8.960450	-0.012695	0.016663	0.089600	1.528620	4.461977	-0.524342
20446	0	-1.233099	1.698493	8.881874	-0.012366	0.016980	0.088815	1.531519	4.421487	-0.523213
20447	0	-1.248502	1.672286	8.832187	-0.012512	0.016724	0.088318	1.527566	4.391064	-0.523387
20448	0	-1.218722	1.672105	8.808516	-0.012214	0.016722	0.088081	1.523752	4.361438	-0.528656
20449	0	-1.212406	1.678921	8.777072	-0.012146	0.016785	0.087769	1.526848	4.337556	-0.530473
20450	0	-1.202667	1.624127	8.704257	-0.012042	0.016244	0.087040	1.520754	4.321904	-0.531542
20451	0	-1.250599	1.653887	8.697631	-0.012512	0.016541	0.086975	1.516267	4.318106	-0.532382
20452	0	-1.219643	1.665534	8.722155	-0.012195	0.016659	0.087221	1.509719	4.324675	-0.532879
20453	0	-1.221386	1.647878	8.752360	-0.012207	0.016479	0.087524	1.506892	4.337730	-0.528284
20454	0	-1.260196	1.665693	8.752115	-0.012588	0.016661	0.087523	1.500334	4.360556	-0.521946
20455	0	-1.241064	1.684221	8.788840	-0.012390	0.016846	0.087891	1.494321	4.391092	-0.524895
20456	0	-1.233237	1.695257	8.849455	-0.012310	0.016960	0.088496	1.483171	4.423770	-0.522599
20457	0	-1.260334	1.684135	8.892479	-0.012573	0.016846	0.088928	1.476441	4.466166	-0.515041
20458	0	-1.278765	1.664828	8.977152	-0.012756	0.016653	0.089775	1.469259	4.509743	-0.505651
20459	0	-1.297888	1.659577	9.087679	-0.012939	0.016602	0.090881	1.461099	4.562934	-0.504096
20460	0	-1.306004	1.707261	9.117197	-0.013019	0.017077	0.091177	1.454212	4.618410	-0.506103
20461	0	-1.322810	1.738344	9.234201	-0.013184	0.017395	0.092346	1.439175	4.676963	-0.507685
20462	0	-1.307823	1.724030	9.337010	-0.013030	0.017249	0.093375	1.427749	4.739394	-0.505070
20463	0	-1.329903	1.719987	9.411075	-0.013245	0.017212	0.094116	1.412680	4.808835	-0.501396
20464	0	-1.371057	1.742246	9.477040	-0.013659	0.017431	0.094776	1.401538	4.873881	-0.494822
20465	0	-1.378633	1.781186	9.642985	-0.013733	0.017822	0.096436	1.388723	4.940591	-0.488406
20466	0	-1.376971	1.766874	9.727328	-0.013719	0.017679	0.097279	1.375855	5.004100	-0.481449
20467	0	-1.402932	1.799803	9.838258	-0.013977	0.018005	0.098389	1.366805	5.068271	-0.468518
20468	0	-1.436888	1.804239	9.867588	-0.014326	0.018051	0.098680	1.355874	5.121434	-0.459624
20469	0	-1.444697	1.787691	9.911604	-0.014404	0.017883	0.099121	1.347689	5.174281	-0.450477
20470	0	-1.447177	1.822772	10.069306	-0.014430	0.018236	0.100698	1.337220	5.225282	-0.448576
20471	0	-1.437704	1.830429	10.076537	-0.014343	0.018311	0.100769	1.329020	5.267352	-0.445595
20472	0	-1.468510	1.810463	10.210169	-0.014656	0.018114	0.102104	1.317258	5.303674	-0.435831
20473	0	-1.467136	1.824073	10.192699	-0.014648	0.018250	0.101929	1.306038	5.333298	-0.430024
20474	0	-1.477094	1.828806	10.253390	-0.014756	0.018292	0.102535	1.299462	5.353789	-0.432874
20475	0	-1.478016	1.849242	10.241582	-0.014771	0.018494	0.102417	1.296253	5.368676	-0.432858
20476	0	-1.461155	1.830167	10.339118	-0.014607	0.018308	0.103391	1.287686	5.377404	-0.428778
20477	0	-1.513168	1.799945	10.351739	-0.015137	0.018005	0.103516	1.278928	5.376156	-0.431310
20478	0	-1.511459	1.805161	10.321558	-0.015127	0.018054	0.103213	1.273851	5.366636	-0.426834
20479	0	-1.481290	1.830842	10.296937	-0.014832	0.018311	0.102966	1.268885	5.350449	-0.426229
20480	0	-1.482856	1.818559	10.279247	-0.014855	0.018184	0.102789	1.268153	5.325241	-0.423508
20481	0	-1.473436	1.806702	10.248312	-0.014771	0.018066	0.102478	1.265727	5.289698	-0.421676
20482	0	-1.472055	1.788626	10.212670	-0.014760	0.017884	0.102121	1.264812	5.250284	-0.416859
20483	0	-1.454135	1.782337	10.162994	-0.014587	0.017822	0.101624	1.262637	5.203388	-0.421275
20484	0	-1.450727	1.800865	9.993406	-0.014558	0.018007	0.099927	1.260681	5.150533	-0.420453
20485	0	-1.435186	1.782862	9.949375	-0.014404	0.017822	0.099487	1.264377	5.095311	-0.419058
20486	0	-1.418756	1.753696	9.834632	-0.014240	0.017529	0.098340	1.269405	5.039079	-0.422741
20487	0	-1.416616	1.764173	9.723658	-0.014221	0.017639	0.097229	1.268704	4.979467	-0.425232
20488	0	-1.374910	1.722311	9.621290	-0.013807	0.017217	0.096206	1.272524	4.915453	-0.426473
20489	0	-1.373194	1.703596	9.564975	-0.013794	0.017029	0.095642	1.277125	4.846548	-0.427154
20490	0	-1.355582	1.698913	9.486925	-0.013610	0.016981	0.094863	1.283061	4.786461	-0.423827
20491	0	-1.349209	1.721766	9.387934	-0.013550	0.017212	0.093872	1.286226	4.721380	-0.419436
20492	0	-1.344257	1.704276	9.261197	-0.013497	0.017039	0.092605	1.286720	4.658915	-0.424832
20493	0	-1.306930	1.678956	9.149843	-0.013123	0.016785	0.091492	1.289091	4.597519	-0.428219
20494	0	-1.284416	1.685947	9.126630	-0.012895	0.016855	0.091260	1.290778	4.539423	-0.426372
20495	0	-1.277238	1.660574	9.039867	-0.012817	0.016602	0.090393	1.292591	4.487535	-0.428691
20496	0	-1.280884	1.679761	8.992013	-0.012850	0.016792	0.089915	1.295982	4.440432	-0.429919
20497	0	-1.241550	1.660573	8.929863	-0.012451	0.016602	0.089294	1.298130	4.399654	-0.429953
20498	0	-1.216668	1.661405	8.918330	-0.012197	0.016609	0.089180	1.301322	4.364951	-0.434955
20499	0	-1.273338	1.630124	8.813719	-0.012756	0.016296	0.088135	1.304814	4.339831	-0.434180
20500	0	-1.207918	1.679942	8.771324	-0.012100	0.016794	0.087711	1.308850	4.317077	-0.438971
20501	0	-1.243796	1.629965	8.795293	-0.012451	0.016296	0.087952	1.310592	4.304392	-0.442401
20502	0	-1.204978	1.642459	8.789375	-0.012059	0.016424	0.087893	1.308745	4.296540	-0.448434
20503	0	-1.226515	1.647926	8.679245	-0.012268	0.016479	0.086792	1.306293	4.296997	-0.447143
20504	0	-1.220359	1.611072	8.728025	-0.012201	0.016112	0.087280	1.302198	4.304200	-0.446155
20505	0	-1.197010	1.629530	8.734053	-0.011963	0.016296	0.087341	1.298918	4.317754	-0.445101
20506	0	-1.205408	1.659364	8.800970	-0.012039	0.016599	0.088011	1.290740	4.341055	-0.446019
20507	0	-1.234983	1.683978	8.856025	-0.012329	0.016846	0.088562	1.281674	4.371653	-0.448310
20508	0	-1.233111	1.640210	8.904429	-0.012310	0.016406	0.089046	1.275185	4.402603	-0.441460
20509	0	-1.278582	1.665762	8.953530	-0.012756	0.016663	0.089539	1.267692	4.443964	-0.439443
20510	0	-1.284945	1.658322	9.062730	-0.012816	0.016591	0.090631	1.256749	4.489305	-0.441045
20511	0	-1.291947	1.671713	9.105984	-0.012878	0.016724	0.091064	1.247795	4.544397	-0.431798
20512	0	-1.312478	1.688812	9.184345	-0.013083	0.016893	0.091848	1.240419	4.599382	-0.435651
20513	0	-1.341306	1.684267	9.258418	-0.013367	0.016846	0.092590	1.236026	4.660121	-0.427717
20514	0	-1.332651	1.719642	9.409857	-0.013278	0.017205	0.094104	1.224713	4.722506	-0.423842
20515	0	-1.360032	1.695901	9.514817	-0.013550	0.016968	0.095154	1.213645	4.786680	-0.419094
20516	0	-1.333539	1.755564	9.574660	-0.013286	0.017560	0.095753	1.207805	4.849539	-0.415117
20517	0	-1.371870	1.745258	9.697888	-0.013672	0.017456	0.096985	1.202997	4.908283	-0.411248
20518	0	-1.375061	1.750062	9.733387	-0.013705	0.017509	0.097339	1.191926	4.965113	-0.402639
20519	0	-1.390203	1.775601	9.783363	-0.013855	0.017761	0.097839	1.185113	5.023609	-0.404279
20520	0	-1.411313	1.786690	9.892069	-0.014072	0.017872	0.098926	1.178511	5.074296	-0.402025
20521	0	-1.419766	1.781912	9.997083	-0.014160	0.017822	0.099976	1.173879	5.120901	-0.403891
20522	0	-1.439206	1.787296	10.069325	-0.014358	0.017877	0.100698	1.168676	5.163803	-0.398986
20523	0	-1.450264	1.787728	10.143617	-0.014465	0.017883	0.101440	1.160882	5.209577	-0.397077
20524	0	-1.474758	1.786765	10.203838	-0.014724	0.017871	0.102041	1.155831	5.240184	-0.400420
20525	0	-1.460774	1.794434	10.204787	-0.014587	0.017944	0.102051	1.154392	5.266922	-0.392945
20526	0	-1.463778	1.818930	10.216452	-0.014628	0.018188	0.102166	1.154602	5.281519	-0.389964
20527	0	-1.471351	1.813297	10.253751	-0.014709	0.018127	0.102539	1.158800	5.290220	-0.387826
20528	0	-1.434967	1.814134	10.265702	-0.014352	0.018138	0.102657	1.160408	5.292088	-0.392473
20529	0	-1.476330	1.807015	10.241737	-0.014771	0.018066	0.102417	1.162341	5.288377	-0.390231
20530	0	-1.485798	1.819825	10.223629	-0.014878	0.018195	0.102234	1.163162	5.270216	-0.395683
20531	0	-1.468534	1.789529	10.229629	-0.014709	0.017883	0.102295	1.173808	5.247814	-0.397757
20532	0	-1.482021	1.761189	10.211560	-0.014845	0.017602	0.102114	1.182128	5.224769	-0.399697
20533	0	-1.437334	1.801305	10.138243	-0.014404	0.018005	0.101379	1.187878	5.194537	-0.395687
20534	0	-1.442636	1.821761	10.071681	-0.014465	0.018204	0.100714	1.200482	5.155130	-0.390834
20535	0	-1.441979	1.783152	10.040774	-0.014465	0.017822	0.100403	1.207721	5.108158	-0.385126
20536	0	-1.426487	1.772481	9.992992	-0.014314	0.017718	0.099924	1.211682	5.057250	-0.391976
20537	0	-1.423026	1.771409	9.833267	-0.014282	0.017700	0.098328	1.224272	5.001877	-0.385415
20538	0	-1.400299	1.761635	9.785459	-0.014057	0.017605	0.097849	1.234137	4.943648	-0.381444
20539	0	-1.398074	1.740802	9.729598	-0.014038	0.017395	0.097290	1.245675	4.881388	-0.379903
20540	0	-1.369122	1.743553	9.596318	-0.013742	0.017420	0.095959	1.260823	4.825412	-0.376523
20541	0	-1.355981	1.734811	9.528059	-0.013611	0.017334	0.095276	1.274175	4.769251	-0.379396
20542	0	-1.339026	1.706908	9.455807	-0.013449	0.017056	0.094552	1.285631	4.703752	-0.380406
20543	0	-1.319155	1.703984	9.290104	-0.013245	0.017029	0.092896	1.295555	4.643565	-0.378661
20544	0	-1.327466	1.669656	9.315473	-0.013322	0.016685	0.093150	1.306814	4.590629	-0.386965
20545	0	-1.301580	1.709995	9.186252	-0.013062	0.017090	0.091858	1.315933	4.538771	-0.389787
20546	0	-1.292916	1.687719	9.125978	-0.012971	0.016865	0.091256	1.328138	4.491430	-0.388805
20547	0	-1.277091	1.673519	9.112990	-0.012817	0.016724	0.091125	1.339164	4.438180	-0.391296
20548	0	-1.269018	1.675287	9.022221	-0.012726	0.016746	0.090219	1.345267	4.397873	-0.395066
20549	0	-1.248378	1.666919	8.911408	-0.012512	0.016663	0.089111	1.350829	4.366173	-0.387418
20550	0	-1.230771	1.662312	8.875180	-0.012334	0.016614	0.088750	1.359764	4.337216	-0.384255
20551	0	-1.242834	1.648848	8.868562	-0.012451	0.016479	0.088684	1.368579	4.312444	-0.388030
20552	0	-1.220706	1.650291	8.874891	-0.012222	0.016497	0.088748	1.374112	4.297362	-0.382721
20553	0	-1.232356	1.630069	8.874510	-0.012329	0.016296	0.088745	1.377452	4.294564	-0.380786
20554	0	-1.225587	1.667485	8.782800	-0.012258	0.016670	0.087829	1.381360	4.296634	-0.378595
20555	0	-1.220873	1.636484	8.788901	-0.012207	0.016357	0.087891	1.388988	4.303064	-0.381110
20556	0	-1.240219	1.661648	8.843486	-0.012394	0.016616	0.088436	1.388011	4.317798	-0.382144
20557	0	-1.239979	1.660326	8.862138	-0.012390	0.016602	0.088623	1.388472	4.334325	-0.379760
20558	0	-1.236814	1.666886	8.879905	-0.012349	0.016665	0.088802	1.391386	4.362702	-0.376710
20559	0	-1.259686	1.690723	8.929101	-0.012573	0.016907	0.089294	1.390720	4.396746	-0.374032
20560	0	-1.265061	1.648024	9.025925	-0.012621	0.016480	0.090263	1.389341	4.438082	-0.373998
20561	0	-1.279045	1.678349	9.020535	-0.012756	0.016785	0.090210	1.386869	4.484946	-0.370027
20562	0	-1.279892	1.678283	9.117204	-0.012765	0.016782	0.091177	1.387165	4.531240	-0.356709
20563	0	-1.310003	1.703226	9.172971	-0.013062	0.017029	0.091736	1.390579	4.582811	-0.357627
20564	0	-1.299912	1.733982	9.257214	-0.012957	0.017341	0.092578	1.388780	4.638805	-0.354107
20565	0	-1.316856	1.757400	9.374433	-0.013123	0.017578	0.093750	1.383100	4.698343	-0.352022
20566	0	-1.356318	1.732404	9.446412	-0.013520	0.017325	0.094470	1.380713	4.753842	-0.347013
20567	0	-1.341577	1.757467	9.539170	-0.013367	0.017578	0.095398	1.375969	4.816087	-0.346531
20568	0	-1.381887	1.763070	9.635447	-0.013771	0.017632	0.096361	1.374369	4.876282	-0.343186
20569	0	-1.383513	1.757421	9.704075	-0.013794	0.017578	0.097046	1.368970	4.928388	-0.337633
20570	0	-1.373643	1.762959	9.739580	-0.013694	0.017631	0.097402	1.366967	4.982004	-0.343125
20571	0	-1.396181	1.806713	9.899245	-0.013916	0.018066	0.098999	1.367039	5.038420	-0.343829
20572	0	-1.398173	1.806373	9.953084	-0.013947	0.018067	0.099535	1.361864	5.081459	-0.336724
20573	0	-1.425363	1.775955	9.972712	-0.014221	0.017761	0.099731	1.358832	5.122421	-0.335246
20574	0	-1.431295	1.812710	10.032793	-0.014287	0.018124	0.100332	1.361496	5.155849	-0.330647
20575	0	-1.436986	1.825002	10.155865	-0.014343	0.018250	0.101562	1.360736	5.189652	-0.333903
20576	0	-1.441132	1.843440	10.167376	-0.014397	0.018434	0.101676	1.360063	5.210135	-0.334734
20577	0	-1.459985	1.806935	10.192641	-0.014587	0.018066	0.101929	1.361649	5.228169	-0.339264
20578	0	-1.455933	1.843874	10.149545	-0.014551	0.018438	0.101497	1.360315	5.241471	-0.338279
20579	0	-1.464752	1.837208	10.162358	-0.014648	0.018372	0.101624	1.358897	5.244665	-0.329725
20580	0	-1.488109	1.819342	10.168509	-0.014891	0.018188	0.101685	1.362166	5.238259	-0.325793
20581	0	-1.457199	1.825611	10.278422	-0.014587	0.018250	0.102783	1.367130	5.225534	-0.316890
20582	0	-1.453806	1.820329	10.199391	-0.014557	0.018201	0.101992	1.367288	5.208931	-0.317612
20583	0	-1.449799	1.837745	10.162653	-0.014526	0.018372	0.101624	1.371060	5.181666	-0.317333
20584	0	-1.437789	1.820621	10.151048	-0.014409	0.018200	0.101507	1.375258	5.151236	-0.313852
20585	0	-1.418413	1.831746	10.089508	-0.014221	0.018311	0.100891	1.380019	5.114024	-0.318337
20586	0	-1.422680	1.814571	9.974433	-0.014270	0.018141	0.099739	1.382411	5.069583	-0.319946
20587	0	-1.417613	1.813796	10.010215	-0.014221	0.018127	0.100098	1.391107	5.023027	-0.322331
20588	0	-1.402338	1.785206	9.870751	-0.014071	0.017842	0.098702	1.399019	4.972285	-0.322709
20589	0	-1.374304	1.765196	9.753906	-0.013794	0.017639	0.097534	1.410489	4.917642	-0.323761
20590	0	-1.376568	1.755179	9.730477	-0.013815	0.017542	0.097300	1.418671	4.864748	-0.322251
20591	0	-1.355819	1.752641	9.625818	-0.013611	0.017517	0.096252	1.426178	4.807261	-0.322216
20592	0	-1.326997	1.772640	9.523135	-0.013324	0.017718	0.095225	1.432285	4.747778	-0.321969
20593	0	-1.325435	1.770861	9.491528	-0.013306	0.017700	0.094910	1.438871	4.691055	-0.325495
20594	0	-1.315504	1.717259	9.382748	-0.013205	0.017167	0.093822	1.442080	4.635728	-0.327674
20595	0	-1.282953	1.721275	9.363449	-0.012878	0.017212	0.093628	1.439666	4.581061	-0.329764
20596	0	-1.304529	1.715424	9.230305	-0.013087	0.017152	0.092298	1.439362	4.533991	-0.332725
20597	0	-1.277365	1.703592	9.155753	-0.012817	0.017029	0.091553	1.444889	4.484370	-0.331374
20598	0	-1.268566	1.711143	9.095570	-0.012731	0.017103	0.090951	1.451839	4.432919	-0.331754
20599	0	-1.248097	1.685184	9.051831	-0.012512	0.016846	0.090515	1.456607	4.398231	-0.331743
20600	0	-1.205491	1.704559	8.960824	-0.012084	0.017040	0.089605	1.460531	4.365872	-0.327142
20601	0	-1.236361	1.721472	8.899240	-0.012390	0.017212	0.088989	1.461315	4.336489	-0.331384
20602	0	-1.249780	1.691580	8.899740	-0.012521	0.016912	0.088995	1.464089	4.311597	-0.334276
20603	0	-1.231379	1.684811	8.868575	-0.012329	0.016846	0.088684	1.464715	4.296359	-0.329832
20604	0	-1.222882	1.648577	8.813838	-0.012238	0.016483	0.088138	1.465624	4.289415	-0.326999
20605	0	-1.232579	1.660268	8.837916	-0.012329	0.016602	0.088379	1.464951	4.289400	-0.330976
20606	0	-1.226666	1.672586	8.837812	-0.012261	0.016726	0.088379	1.463524	4.300312	-0.331679
20607	0	-1.245743	1.690750	8.849995	-0.012451	0.016907	0.088501	1.462690	4.312513	-0.323058
20608	0	-1.223441	1.690429	8.910719	-0.012220	0.016908	0.089108	1.456756	4.334439	-0.322430
20609	0	-1.234588	1.709103	8.910878	-0.012329	0.017090	0.089111	1.456790	4.359852	-0.317348
20610	0	-1.237972	1.709129	8.953069	-0.012363	0.017092	0.089533	1.454695	4.384558	-0.315346
20611	0	-1.272588	1.683983	8.996260	-0.012695	0.016846	0.089966	1.446201	4.427042	-0.312111
20612	0	-1.278747	1.701002	9.032229	-0.012757	0.017016	0.090325	1.437056	4.468872	-0.317219
20613	0	-1.285337	1.726654	9.069437	-0.012817	0.017273	0.090698	1.428110	4.517748	-0.317967
20614	0	-1.317563	1.719441	9.233259	-0.013135	0.017199	0.092338	1.422237	4.571612	-0.310390
20615	0	-1.303996	1.708687	9.289053	-0.013000	0.017090	0.092896	1.417764	4.623728	-0.310626
20616	0	-1.318328	1.731802	9.373538	-0.013142	0.017327	0.093740	1.405732	4.678019	-0.300794
20617	0	-1.353411	1.751181	9.508731	-0.013489	0.017517	0.095093	1.398755	4.735980	-0.292483
20618	0	-1.350142	1.768371	9.556446	-0.013458	0.017689	0.095570	1.392016	4.791110	-0.288790
20619	0	-1.353516	1.763520	9.636874	-0.013489	0.017639	0.096375	1.386648	4.849610	-0.288624
20620	0	-1.387564	1.756327	9.757709	-0.013827	0.017570	0.097583	1.378728	4.909668	-0.285150
20621	0	-1.401822	1.763316	9.832285	-0.013977	0.017639	0.098328	1.370961	4.961109	-0.285682
20622	0	-1.428096	1.774601	9.867840	-0.014243	0.017749	0.098683	1.366831	5.008546	-0.278788
20623	0	-1.413574	1.812013	9.936137	-0.014099	0.018127	0.099365	1.357543	5.054305	-0.272123
20624	0	-1.414550	1.798521	9.984114	-0.014112	0.017990	0.099845	1.350875	5.095826	-0.272347
20625	0	-1.437284	1.818104	10.027788	-0.014343	0.018188	0.100281	1.341266	5.133309	-0.270361
20626	0	-1.455020	1.829168	10.100359	-0.014525	0.018295	0.101007	1.335949	5.165177	-0.265470
20627	0	-1.454784	1.848911	10.156025	-0.014526	0.018494	0.101562	1.329456	5.193230	-0.266194
20628	0	-1.464986	1.829806	10.118923	-0.014630	0.018301	0.101192	1.324665	5.219229	-0.265193
20629	0	-1.471957	1.825007	10.198819	-0.014709	0.018250	0.101990	1.323584	5.234613	-0.262541
20630	0	-1.448977	1.830831	10.192484	-0.014485	0.018312	0.101925	1.318158	5.243693	-0.259134
20631	0	-1.470586	1.830743	10.223496	-0.014709	0.018311	0.102234	1.312667	5.243880	-0.254093
20632	0	-1.469511	1.812082	10.205379	-0.014703	0.018121	0.102053	1.310499	5.239593	-0.256988
20633	0	-1.487263	1.830888	10.174882	-0.014893	0.018311	0.101746	1.306065	5.221687	-0.260328
20634	0	-1.440149	1.817968	10.145056	-0.014426	0.018185	0.101446	1.297820	5.198361	-0.258627
20635	0	-1.474265	1.806170	10.052984	-0.014771	0.018066	0.100525	1.289709	5.171291	-0.259486
20636	0	-1.443620	1.799828	10.053902	-0.014471	0.017996	0.100534	1.289483	5.136374	-0.267509
20637	0	-1.406062	1.806727	10.028601	-0.014099	0.018066	0.100281	1.287417	5.097254	-0.272373
20638	0	-1.416474	1.794481	9.913757	-0.014206	0.017945	0.099132	1.283732	5.054563	-0.271344
20639	0	-1.423502	1.806963	9.839492	-0.014282	0.018066	0.098389	1.284119	5.004658	-0.274148
20640	0	-1.408162	1.764820	9.828503	-0.014128	0.017645	0.098279	1.284693	4.955912	-0.268192
20641	0	-1.398741	1.782701	9.772369	-0.014038	0.017822	0.097717	1.286773	4.901627	-0.273295
20642	0	-1.358054	1.789635	9.657655	-0.013633	0.017892	0.096570	1.288554	4.844846	-0.278926
20643	0	-1.368720	1.752827	9.582969	-0.013733	0.017517	0.095825	1.298537	4.795262	-0.276733
20644	0	-1.341102	1.729706	9.504674	-0.013459	0.017295	0.095040	1.297773	4.742271	-0.279265
20645	0	-1.332137	1.709724	9.430439	-0.013367	0.017090	0.094299	1.303399	4.692250	-0.279874
20646	0	-1.298260	1.747150	9.333909	-0.013033	0.017470	0.093332	1.301367	4.635697	-0.279324
20647	0	-1.320212	1.721060	9.253562	-0.013245	0.017212	0.092529	1.296506	4.588090	-0.286539
20648	0	-1.311526	1.691032	9.199769	-0.013161	0.016904	0.091992	1.301150	4.536597	-0.284524
20649	0	-1.302256	1.665945	9.155886	-0.013062	0.016663	0.091553	1.294089	4.492781	-0.284463
20650	0	-1.300938	1.659367	9.034902	-0.013046	0.016595	0.090343	1.289465	4.450944	-0.283332
20651	0	-1.272599	1.660435	8.990857	-0.012756	0.016602	0.089905	1.290102	4.417083	-0.280733
20652	0	-1.248678	1.679024	9.034208	-0.012512	0.016789	0.090339	1.288388	4.389561	-0.279706
20653	0	-1.236711	1.672075	8.984746	-0.012390	0.016724	0.089844	1.282077	4.364849	-0.283970
20654	0	-1.232532	1.623102	8.881518	-0.012345	0.016229	0.088813	1.282506	4.343671	-0.280964
20655	0	-1.237993	1.660393	8.905127	-0.012390	0.016602	0.089050	1.283249	4.334957	-0.282641
20656	0	-1.267036	1.660494	8.911402	-0.012675	0.016605	0.089113	1.280557	4.332953	-0.273615
20657	0	-1.239112	1.641263	8.850192	-0.012390	0.016418	0.088501	1.271122	4.338394	-0.277575
20658	0	-1.239540	1.640458	8.856277	-0.012392	0.016406	0.088563	1.267340	4.346872	-0.280289
20659	0	-1.246372	1.629687	8.959778	-0.012451	0.016296	0.089600	1.266358	4.366873	-0.275095
20660	0	-1.249153	1.647624	8.873972	-0.012476	0.016479	0.088741	1.260692	4.390834	-0.275973
20661	0	-1.258864	1.671831	8.972051	-0.012573	0.016724	0.089722	1.252423	4.414390	-0.276257
20662	0	-1.250602	1.695159	9.026579	-0.012483	0.016956	0.090268	1.245178	4.447797	-0.267937
20663	0	-1.266021	1.683948	9.081786	-0.012634	0.016846	0.090820	1.236176	4.484181	-0.271476
20664	0	-1.289852	1.664315	9.123890	-0.012870	0.016649	0.091242	1.227467	4.523847	-0.270191
20665	0	-1.303685	1.665589	9.191501	-0.013000	0.016663	0.091919	1.218268	4.572672	-0.267889
20666	0	-1.311131	1.707166	9.257718	-0.013074	0.017076	0.092582	1.212650	4.622416	-0.264011
20667	0	-1.315722	1.677498	9.374688	-0.013123	0.016785	0.093750	1.199925	4.668350	-0.260243
20668	0	-1.335364	1.700140	9.428854	-0.013315	0.017009	0.094293	1.190184	4.718545	-0.249625
20669	0	-1.340748	1.732805	9.490500	-0.013367	0.017334	0.094910	1.182265	4.771206	-0.251447
20670	0	-1.348898	1.712948	9.587278	-0.013450	0.017138	0.095877	1.170712	4.821683	-0.252517
20671	0	-1.346810	1.739141	9.655265	-0.013428	0.017395	0.096558	1.165631	4.873059	-0.250282
20672	0	-1.348855	1.781037	9.703053	-0.013448	0.017815	0.097035	1.159829	4.924678	-0.245448
20673	0	-1.419768	1.745262	9.795661	-0.014160	0.017456	0.097961	1.154929	4.972131	-0.248871
20674	0	-1.432311	1.732174	9.861928	-0.014297	0.017326	0.098622	1.148404	5.006776	-0.246108
20675	0	-1.455818	1.757350	9.966659	-0.014526	0.017578	0.099670	1.142090	5.047010	-0.235731
20676	0	-1.419258	1.756415	10.045298	-0.014164	0.017569	0.100456	1.135960	5.083345	-0.225514
20677	0	-1.448882	1.794253	10.027770	-0.014465	0.017944	0.100281	1.132603	5.113988	-0.222507
20678	0	-1.434936	1.775270	10.021097	-0.014329	0.017757	0.100213	1.125847	5.141192	-0.216396
20679	0	-1.441788	1.806558	10.119450	-0.014404	0.018066	0.101196	1.123266	5.160553	-0.222992
20680	0	-1.450056	1.800134	10.088659	-0.014493	0.018003	0.100887	1.119091	5.173236	-0.229438
20681	0	-1.465720	1.806918	10.186592	-0.014648	0.018066	0.101868	1.120441	5.187165	-0.230983
20682	0	-1.466405	1.800886	10.204755	-0.014667	0.018010	0.102047	1.117036	5.188588	-0.223850
20683	0	-1.458112	1.788919	10.186754	-0.014587	0.017883	0.101868	1.121512	5.185828	-0.223462
20684	0	-1.462279	1.765088	10.162444	-0.014636	0.017651	0.101623	1.119587	5.175260	-0.212339
20685	0	-1.425960	1.807307	10.199173	-0.014282	0.018066	0.101990	1.124464	5.154421	-0.213636
20686	0	-1.463807	1.814511	10.108094	-0.014665	0.018140	0.101078	1.127707	5.128952	-0.214267
20687	0	-1.443548	1.801137	10.101639	-0.014465	0.018005	0.101013	1.131672	5.099809	-0.219726
20688	0	-1.413157	1.796685	10.041087	-0.014162	0.017956	0.100409	1.141450	5.069748	-0.218623
20689	0	-1.406504	1.776966	9.991786	-0.014099	0.017761	0.099915	1.148178	5.035446	-0.220197
20690	0	-1.399483	1.784595	9.900858	-0.014031	0.017838	0.099005	1.153769	4.997955	-0.224169
20691	0	-1.393156	1.764689	9.857684	-0.013977	0.017639	0.098572	1.159497	4.950082	-0.219403
20692	0	-1.384082	1.754059	9.803698	-0.013886	0.017532	0.098032	1.165863	4.901746	-0.217432
20693	0	-1.393271	1.734027	9.686806	-0.013977	0.017334	0.096863	1.170023	4.854291	-0.219875
20694	0	-1.353783	1.723415	9.577849	-0.013584	0.017224	0.095774	1.178465	4.803944	-0.218312
20695	0	-1.344065	1.716582	9.491380	-0.013489	0.017151	0.094910	1.193070	4.750958	-0.212710
20696	0	-1.359415	1.688920	9.394466	-0.013638	0.016875	0.093941	1.206705	4.701895	-0.204968
20697	0	-1.332299	1.691607	9.357145	-0.013367	0.016907	0.093567	1.214833	4.653400	-0.204268
20698	0	-1.329981	1.680847	9.315309	-0.013341	0.016803	0.093148	1.218618	4.607763	-0.205896
20699	0	-1.314528	1.715869	9.253330	-0.013184	0.017151	0.092529	1.225157	4.565292	-0.206258
20700	0	-1.282805	1.686914	9.205205	-0.012863	0.016861	0.092049	1.232306	4.526487	-0.205789
20701	0	-1.247768	1.666723	9.088525	-0.012512	0.016663	0.090881	1.235164	4.487846	-0.204980
20702	0	-1.284065	1.674328	9.076914	-0.012871	0.016732	0.090767	1.246190	4.454621	-0.208178
20703	0	-1.254569	1.685348	9.051751	-0.012573	0.016846	0.090515	1.253221	4.424512	-0.209586
20704	0	-1.261719	1.674142	9.033965	-0.012641	0.016739	0.090337	1.253762	4.399043	-0.215601
20705	0	-1.267649	1.648502	8.984539	-0.012695	0.016479	0.089844	1.258273	4.379614	-0.218654
20706	0	-1.227694	1.668210	8.917560	-0.012292	0.016673	0.089175	1.267394	4.364912	-0.218841
20707	0	-1.250637	1.666856	8.898896	-0.012512	0.016663	0.088989	1.272919	4.361715	-0.222343
20708	0	-1.244189	1.649320	8.910965	-0.012440	0.016491	0.089110	1.273938	4.368659	-0.220624
20709	0	-1.233045	1.672657	8.886645	-0.012329	0.016724	0.088867	1.275815	4.374610	-0.212918
20710	0	-1.245763	1.673198	8.929153	-0.012454	0.016729	0.089293	1.277334	4.383386	-0.204316
20711	0	-1.251945	1.679046	8.929233	-0.012512	0.016785	0.089294	1.283010	4.396739	-0.202800
20712	0	-1.247522	1.661389	8.953242	-0.012466	0.016613	0.089534	1.282469	4.412013	-0.200391
20713	0	-1.290055	1.678615	9.038964	-0.012878	0.016785	0.090393	1.283071	4.443821	-0.197147
20714	0	-1.270856	1.691051	9.019784	-0.012679	0.016909	0.090202	1.284386	4.484832	-0.194616
20715	0	-1.266238	1.654351	9.118208	-0.012634	0.016541	0.091187	1.287023	4.523799	-0.191257
20716	0	-1.284438	1.685437	9.214872	-0.012814	0.016851	0.092154	1.289648	4.565711	-0.186592
20717	0	-1.309975	1.708522	9.252475	-0.013062	0.017090	0.092529	1.283160	4.616485	-0.184807
20718	0	-1.310890	1.732702	9.318629	-0.013078	0.017324	0.093191	1.285301	4.658401	-0.180761
20719	0	-1.328020	1.720906	9.411172	-0.013245	0.017212	0.094116	1.280945	4.705227	-0.183900
20720	0	-1.341518	1.714459	9.501691	-0.013378	0.017144	0.095022	1.280558	4.753396	-0.179997
20721	0	-1.346559	1.757745	9.508755	-0.013428	0.017578	0.095093	1.278949	4.802489	-0.174807
20722	0	-1.366575	1.745474	9.629644	-0.013627	0.017454	0.096302	1.278812	4.852029	-0.177632
20723	0	-1.395621	1.727781	9.703926	-0.013916	0.017273	0.097046	1.283748	4.902967	-0.179119
20724	0	-1.397163	1.747051	9.812538	-0.013937	0.017466	0.098131	1.288567	4.946974	-0.164582
20725	0	-1.407307	1.757727	9.740722	-0.014038	0.017578	0.097412	1.286649	4.991689	-0.163422
20726	0	-1.401882	1.794566	9.867833	-0.013988	0.017942	0.098683	1.289327	5.031651	-0.158988
20727	0	-1.394312	1.819012	9.984944	-0.013916	0.018188	0.099854	1.290043	5.066463	-0.158332
20728	0	-1.411642	1.782545	9.917008	-0.014092	0.017825	0.099174	1.289213	5.097918	-0.152205
20729	0	-1.423681	1.788863	10.064382	-0.014221	0.017883	0.100647	1.293743	5.119637	-0.148456
20730	0	-1.439205	1.783501	10.027120	-0.014375	0.017833	0.100274	1.294933	5.143282	-0.140527
20731	0	-1.434990	1.794775	10.125578	-0.014343	0.017944	0.101257	1.297073	5.154854	-0.139546
20732	0	-1.447890	1.795119	10.100931	-0.014479	0.017951	0.101009	1.295392	5.159265	-0.136125
20733	0	-1.452953	1.825389	10.168333	-0.014526	0.018250	0.101685	1.298440	5.166967	-0.136502
20734	0	-1.476873	1.814028	10.174321	-0.014777	0.018136	0.101743	1.301064	5.161769	-0.131330
20735	0	-1.445018	1.844016	10.180743	-0.014465	0.018433	0.101807	1.307114	5.149177	-0.138739
20736	0	-1.423478	1.826935	10.095462	-0.014253	0.018264	0.100953	1.310950	5.133376	-0.139500
20737	0	-1.401705	1.819672	10.107565	-0.014038	0.018188	0.101074	1.317756	5.114082	-0.140454
20738	0	-1.463599	1.790717	10.071409	-0.014668	0.017900	0.100711	1.323574	5.082975	-0.146534
20739	0	-1.431210	1.783409	10.046621	-0.014343	0.017822	0.100464	1.334211	5.052145	-0.141623
20740	0	-1.424805	1.779182	9.931155	-0.014282	0.017784	0.099308	1.340113	5.017517	-0.147021
20741	0	-1.393985	1.783197	9.839219	-0.013977	0.017822	0.098389	1.348353	4.979062	-0.147701
20742	0	-1.398192	1.772919	9.785050	-0.014026	0.017719	0.097846	1.356709	4.932791	-0.153326
20743	0	-1.357035	1.789132	9.759939	-0.013611	0.017883	0.097595	1.362981	4.890188	-0.155070
20744	0	-1.330467	1.796669	9.718018	-0.013348	0.017960	0.097176	1.368183	4.844527	-0.159091
20745	0	-1.350517	1.752552	9.625718	-0.013550	0.017517	0.096252	1.374952	4.796395	-0.162560
20746	0	-1.353496	1.742438	9.467874	-0.013584	0.017411	0.094674	1.387398	4.742021	-0.160519
20747	0	-1.381149	1.740743	9.430341	-0.013855	0.017395	0.094299	1.399136	4.694220	-0.163676
20748	0	-1.336280	1.742769	9.382275	-0.013403	0.017419	0.093819	1.406735	4.650177	-0.166826
20749	0	-1.308055	1.746714	9.344865	-0.013123	0.017456	0.093445	1.417091	4.603702	-0.163799
20750	0	-1.312640	1.705768	9.254048	-0.013162	0.017050	0.092537	1.423807	4.564920	-0.170547
20751	0	-1.296646	1.703667	9.253263	-0.013000	0.017029	0.092529	1.430539	4.527645	-0.173675
20752	0	-1.271699	1.710994	9.131810	-0.012751	0.017105	0.091314	1.433649	4.490319	-0.175675
20753	0	-1.278795	1.715779	9.070109	-0.012817	0.017151	0.090698	1.439514	4.457934	-0.179933
20754	0	-1.242951	1.729693	9.064331	-0.012454	0.017286	0.090642	1.450221	4.431651	-0.183359
20755	0	-1.230774	1.697580	8.984516	-0.012329	0.016968	0.089844	1.457827	4.409048	-0.185135
20756	0	-1.269660	1.649871	9.033654	-0.012713	0.016495	0.090335	1.460381	4.392231	-0.198203
20757	0	-1.268267	1.660777	8.972232	-0.012695	0.016602	0.089722	1.465946	4.380534	-0.204119
20758	0	-1.272189	1.674156	8.960072	-0.012732	0.016735	0.089601	1.471951	4.372574	-0.205263
20759	0	-1.232628	1.697123	8.959934	-0.012329	0.016968	0.089600	1.474323	4.373212	-0.207537
20760	0	-1.250908	1.661276	8.990263	-0.012506	0.016608	0.089904	1.478200	4.380662	-0.211450
20761	0	-1.239835	1.672355	8.996470	-0.012390	0.016724	0.089966	1.476409	4.395125	-0.211487
20762	0	-1.235863	1.671996	8.959555	-0.012346	0.016723	0.089597	1.471371	4.414834	-0.222372
20763	0	-1.252881	1.727518	9.063449	-0.012512	0.017273	0.090637	1.472735	4.439647	-0.222565
20764	0	-1.262583	1.703317	9.032353	-0.012607	0.017033	0.090326	1.472077	4.467787	-0.215189
20765	0	-1.260079	1.708873	9.112189	-0.012573	0.017090	0.091125	1.469565	4.506022	-0.215055
20766	0	-1.277679	1.738987	9.184721	-0.012752	0.017392	0.091850	1.465530	4.541102	-0.222104
20767	0	-1.290711	1.714883	9.209842	-0.012878	0.017151	0.092102	1.461927	4.580386	-0.222535
20768	0	-1.284925	1.751393	9.318797	-0.012815	0.017512	0.093193	1.462981	4.626557	-0.217162
20769	0	-1.297588	1.745424	9.356219	-0.012939	0.017456	0.093567	1.459911	4.674598	-0.213596
20770	0	-1.329469	1.744821	9.422323	-0.013257	0.017452	0.094228	1.454220	4.723811	-0.210883
20771	0	-1.346480	1.744943	9.508875	-0.013428	0.017456	0.095093	1.445444	4.771922	-0.209422
20772	0	-1.353876	1.774240	9.575138	-0.013503	0.017747	0.095756	1.439204	4.818089	-0.201651
20773	0	-1.370577	1.769450	9.679801	-0.013672	0.017700	0.096802	1.431589	4.861729	-0.190820
20774	0	-1.371590	1.786897	9.654523	-0.013679	0.017872	0.096550	1.427343	4.909499	-0.187525
20775	0	-1.394710	1.805913	9.747005	-0.013916	0.018066	0.097473	1.417806	4.949599	-0.188087
20776	0	-1.407877	1.816836	9.819424	-0.014040	0.018173	0.098199	1.411354	4.998272	-0.186643
20777	0	-1.413197	1.824407	9.887327	-0.014099	0.018250	0.098877	1.404112	5.039884	-0.185117
20778	0	-1.413165	1.810706	9.959957	-0.014105	0.018116	0.099602	1.392767	5.074370	-0.182497
20779	0	-1.424527	1.824609	9.978967	-0.014221	0.018250	0.099792	1.387655	5.105728	-0.179386
20780	0	-1.441090	1.818149	10.015012	-0.014392	0.018181	0.100153	1.387019	5.131284	-0.173433
20781	0	-1.442230	1.837175	10.046125	-0.014404	0.018372	0.100464	1.385811	5.155653	-0.166533
20782	0	-1.432665	1.842902	10.125110	-0.014318	0.018433	0.101252	1.380058	5.168929	-0.163800
20783	0	-1.447180	1.812645	10.137865	-0.014465	0.018127	0.101379	1.377231	5.180263	-0.160435
20784	0	-1.448214	1.812397	10.119400	-0.014479	0.018125	0.101194	1.374718	5.188280	-0.158894
20785	0	-1.458269	1.818831	10.125803	-0.014587	0.018188	0.101257	1.372463	5.187186	-0.159570
20786	0	-1.475189	1.842929	10.113797	-0.014761	0.018432	0.101136	1.367620	5.181199	-0.161061
20787	0	-1.457408	1.812810	10.077085	-0.014587	0.018127	0.100769	1.366077	5.170440	-0.159106
20788	0	-1.441940	1.824456	10.065366	-0.014439	0.018250	0.100650	1.356935	5.153028	-0.161087
20789	0	-1.419437	1.800012	10.028550	-0.014221	0.018005	0.100281	1.348286	5.127012	-0.159485
20790	0	-1.395963	1.811497	10.059819	-0.013985	0.018116	0.100595	1.344463	5.103077	-0.163920
20791	0	-1.437063	1.813113	9.955254	-0.014404	0.018127	0.099548	1.345783	5.069086	-0.169003
20792	0	-1.418420	1.777023	9.870556	-0.014215	0.017768	0.098701	1.345624	5.037507	-0.174340
20793	0	-1.412409	1.776332	9.772213	-0.014160	0.017761	0.097717	1.345079	5.000026	-0.177752
20794	0	-1.392657	1.758578	9.748771	-0.013967	0.017582	0.097483	1.346464	4.957912	-0.181937
20795	0	-1.387402	1.770009	9.686884	-0.013916	0.017700	0.096863	1.343182	4.913163	-0.185234
20796	0	-1.336581	1.776128	9.639133	-0.013406	0.017760	0.096386	1.341318	4.870520	-0.185717
20797	0	-1.332992	1.782549	9.558559	-0.013367	0.017822	0.095581	1.342155	4.831279	-0.190475
20798	0	-1.330850	1.764642	9.504660	-0.013355	0.017645	0.095040	1.340729	4.779958	-0.192952
20799	0	-1.350594	1.758060	9.467134	-0.013550	0.017578	0.094666	1.340502	4.731868	-0.198301
20800	0	-1.336146	1.722177	9.376630	-0.013402	0.017217	0.093761	1.343560	4.687274	-0.199735
20801	0	-1.302468	1.715157	9.320571	-0.013062	0.017151	0.093201	1.341424	4.646847	-0.194482
20802	0	-1.313469	1.697096	9.278788	-0.013172	0.016969	0.092783	1.341132	4.605462	-0.197470
20803	0	-1.309043	1.690774	9.167921	-0.013123	0.016907	0.091675	1.339483	4.570092	-0.203070
20804	0	-1.290509	1.678380	9.174919	-0.012937	0.016786	0.091744	1.334365	4.535508	-0.205751
20805	0	-1.285235	1.708847	9.021394	-0.012878	0.017090	0.090210	1.329917	4.507062	-0.213305
20806	0	-1.292759	1.684628	9.040312	-0.012949	0.016843	0.090401	1.331672	4.484532	-0.211184
20807	0	-1.273743	1.702743	9.057909	-0.012756	0.017029	0.090576	1.327450	4.465124	-0.216307
20808	0	-1.252264	1.709376	9.070454	-0.012536	0.017087	0.090704	1.333632	4.452600	-0.223754
20809	0	-1.256554	1.678417	8.978389	-0.012573	0.016785	0.089783	1.330864	4.447072	-0.220576
20810	0	-1.260985	1.647619	8.978617	-0.012619	0.016478	0.089785	1.326908	4.439702	-0.227628
20811	0	-1.263386	1.641816	8.947765	-0.012634	0.016418	0.089478	1.324601	4.443325	-0.220846
20812	0	-1.263328	1.653997	8.966071	-0.012634	0.016540	0.089661	1.323169	4.446214	-0.223190
20813	0	-1.240292	1.702516	9.057511	-0.012390	0.017029	0.090576	1.317049	4.466259	-0.221980
20814	0	-1.273253	1.683277	9.106097	-0.012721	0.016838	0.091062	1.308839	4.484583	-0.225149
20815	0	-1.271261	1.678017	9.100183	-0.012695	0.016785	0.091003	1.301809	4.510151	-0.225488
20816	0	-1.274770	1.695277	9.130341	-0.012731	0.016958	0.091305	1.293588	4.535410	-0.221282
20817	0	-1.290119	1.695856	9.197849	-0.012878	0.016968	0.091980	1.280943	4.567459	-0.219547
20818	0	-1.289034	1.718799	9.203431	-0.012863	0.017193	0.092037	1.273828	4.604884	-0.219734
20819	0	-1.327052	1.690270	9.252633	-0.013245	0.016907	0.092529	1.267728	4.640585	-0.220192
20820	0	-1.314468	1.683271	9.331256	-0.013114	0.016837	0.093316	1.261333	4.681849	-0.214419
20821	0	-1.327893	1.690179	9.380708	-0.013245	0.016907	0.093811	1.254411	4.727248	-0.213026
20822	0	-1.341156	1.725873	9.453042	-0.013375	0.017262	0.094535	1.249070	4.774667	-0.211336
20823	0	-1.358342	1.726715	9.496696	-0.013550	0.017273	0.094971	1.241189	4.818733	-0.212148
20824	0	-1.352785	1.731779	9.593589	-0.013496	0.017322	0.095940	1.235686	4.859861	-0.206149
20825	0	-1.376378	1.756710	9.679938	-0.013733	0.017578	0.096802	1.221700	4.899971	-0.201600
20826	0	-1.382263	1.761212	9.709802	-0.013795	0.017616	0.097101	1.215767	4.936328	-0.191501
20827	0	-1.388341	1.775279	9.808101	-0.013855	0.017761	0.098083	1.204881	4.973153	-0.191539
20828	0	-1.381857	1.767633	9.905170	-0.013791	0.017683	0.099054	1.196054	5.008601	-0.184459
20829	0	-1.436771	1.757433	9.832475	-0.014343	0.017578	0.098328	1.190488	5.040782	-0.174762
20830	0	-1.417086	1.774314	9.960220	-0.014149	0.017753	0.099604	1.178335	5.070004	-0.173724
20831	0	-1.411747	1.799765	9.991335	-0.014099	0.018005	0.099915	1.168103	5.094852	-0.173733
20832	0	-1.439359	1.804814	10.003224	-0.014380	0.018050	0.100034	1.164269	5.113801	-0.167035
20833	0	-1.429344	1.794035	10.034091	-0.014282	0.017944	0.100342	1.158103	5.130551	-0.167457
20834	0	-1.430969	1.781595	10.015573	-0.014305	0.017814	0.100157	1.158924	5.139837	-0.163266
20835	0	-1.433897	1.763811	10.125811	-0.014343	0.017639	0.101257	1.155730	5.139189	-0.162084
20836	0	-1.445231	1.782046	10.064838	-0.014457	0.017819	0.100648	1.154902	5.138346	-0.159546
20837	0	-1.439158	1.794351	10.083204	-0.014404	0.017944	0.100830	1.151759	5.128235	-0.152740
20838	0	-1.430496	1.769950	10.022526	-0.014318	0.017698	0.100224	1.150858	5.117147	-0.155409
20839	0	-1.432275	1.793735	10.022391	-0.014343	0.017944	0.100220	1.140446	5.098177	-0.153268
20840	0	-1.427896	1.787211	10.010806	-0.014302	0.017869	0.100105	1.141415	5.076056	-0.155150
20841	0	-1.419016	1.770378	9.979626	-0.014221	0.017700	0.099792	1.142743	5.045089	-0.154283
20842	0	-1.425759	1.758648	9.894792	-0.014282	0.017585	0.098945	1.142124	5.021099	-0.148118
20843	0	-1.418868	1.782393	9.845410	-0.014221	0.017822	0.098450	1.141225	4.987974	-0.152640
20844	0	-1.369338	1.764661	9.791233	-0.013730	0.017642	0.097908	1.143596	4.949850	-0.158737
20845	0	-1.369560	1.752332	9.790450	-0.013733	0.017517	0.097900	1.147894	4.910977	-0.164244
20846	0	-1.386210	1.717061	9.699697	-0.013904	0.017162	0.096992	1.154553	4.866786	-0.163063
20847	0	-1.375579	1.740243	9.643966	-0.013794	0.017395	0.096436	1.160323	4.826280	-0.160063
20848	0	-1.373877	1.711273	9.602026	-0.013780	0.017104	0.096016	1.167413	4.782376	-0.167446
20849	0	-1.363592	1.727973	9.412018	-0.013672	0.017273	0.094116	1.172645	4.743430	-0.172220
20850	0	-1.344343	1.698871	9.424952	-0.013478	0.016981	0.094246	1.178901	4.705851	-0.169401
20851	0	-1.350987	1.697268	9.375488	-0.013550	0.016968	0.093750	1.181779	4.661938	-0.177154
20852	0	-1.313043	1.704176	9.266443	-0.013166	0.017038	0.092660	1.183014	4.622259	-0.182108
20853	0	-1.314924	1.691601	9.247146	-0.013184	0.016907	0.092468	1.191510	4.584498	-0.188824
20854	0	-1.302033	1.687244	9.205005	-0.013055	0.016864	0.092047	1.199255	4.546360	-0.190418
20855	0	-1.278666	1.648532	9.161702	-0.012817	0.016479	0.091614	1.203697	4.512668	-0.192032
20856	0	-1.291172	1.667856	9.150052	-0.012939	0.016674	0.091497	1.206591	4.482623	-0.192568
20857	0	-1.261009	1.685361	9.076117	-0.012634	0.016846	0.090759	1.213895	4.456718	-0.196829
20858	0	-1.257303	1.680437	9.100733	-0.012587	0.016800	0.091006	1.217155	4.444055	-0.200979
20859	0	-1.243645	1.660594	9.045532	-0.012451	0.016602	0.090454	1.220338	4.429841	-0.200434
20860	0	-1.253469	1.667507	9.015150	-0.012545	0.016671	0.090151	1.223050	4.421540	-0.206078
20861	0	-1.238326	1.654686	8.978250	-0.012390	0.016541	0.089783	1.228990	4.417069	-0.201816
20862	0	-1.280693	1.649663	8.996358	-0.012804	0.016492	0.089965	1.233178	4.424849	-0.194843
20863	0	-1.245481	1.654027	8.996536	-0.012451	0.016541	0.089966	1.231066	4.433548	-0.194459
20864	0	-1.289385	1.660029	8.996381	-0.012886	0.016601	0.089965	1.229005	4.447466	-0.189760
20865	0	-1.289102	1.666181	9.020831	-0.012878	0.016663	0.090210	1.226497	4.467358	-0.186931
20866	0	-1.279975	1.684585	9.081363	-0.012782	0.016844	0.090816	1.227703	4.493427	-0.181231
20867	0	-1.289696	1.654556	9.130507	-0.012878	0.016541	0.091309	1.232633	4.520487	-0.186291
20868	0	-1.299974	1.667079	9.135896	-0.012977	0.016672	0.091362	1.229758	4.553145	-0.179602
20869	0	-1.302164	1.690317	9.240490	-0.013000	0.016907	0.092407	1.224093	4.583092	-0.179663
20870	0	-1.325199	1.714545	9.282471	-0.013227	0.017143	0.092829	1.225651	4.618180	-0.186348
20871	0	-1.308848	1.684785	9.325755	-0.013062	0.016846	0.093262	1.227161	4.654943	-0.186992
20872	0	-1.363150	1.684523	9.398141	-0.013604	0.016850	0.093985	1.220891	4.691906	-0.183875
20873	0	-1.351797	1.721073	9.429535	-0.013489	0.017212	0.094299	1.218425	4.730976	-0.181735
20874	0	-1.357989	1.714653	9.471367	-0.013548	0.017148	0.094718	1.215682	4.773223	-0.182345
20875	0	-1.364679	1.720952	9.569844	-0.013611	0.017212	0.095703	1.211967	4.819760	-0.182141
20876	0	-1.371314	1.733265	9.672618	-0.013683	0.017328	0.096731	1.216116	4.858694	-0.175702
20877	0	-1.382532	1.733218	9.753006	-0.013794	0.017334	0.097534	1.213019	4.899133	-0.169594
20878	0	-1.382763	1.732857	9.831501	-0.013797	0.017330	0.098319	1.210181	4.938642	-0.161271
20879	0	-1.388392	1.757535	9.814094	-0.013855	0.017578	0.098145	1.205863	4.976061	-0.160023
20880	0	-1.388473	1.774946	9.837754	-0.013852	0.017756	0.098381	1.197876	5.017588	-0.158376
20881	0	-1.424417	1.782539	9.893412	-0.014221	0.017822	0.098938	1.200262	5.047938	-0.150702
20882	0	-1.410156	1.789541	10.008557	-0.014085	0.017889	0.100089	1.206106	5.070964	-0.148482
20883	0	-1.447780	1.764271	10.009523	-0.014465	0.017639	0.100098	1.208639	5.089147	-0.144455
20884	0	-1.456042	1.777275	10.027284	-0.014551	0.017768	0.100275	1.212503	5.103720	-0.144817
20885	0	-1.440714	1.800952	10.021857	-0.014404	0.018005	0.100220	1.215403	5.111066	-0.144052
20886	0	-1.416631	1.826240	10.039895	-0.014166	0.018257	0.100400	1.219560	5.115704	-0.133785
20887	0	-1.427526	1.813271	10.070805	-0.014282	0.018127	0.100708	1.223384	5.112053	-0.139601
20888	0	-1.432698	1.807787	10.015876	-0.014330	0.018076	0.100159	1.223580	5.112891	-0.142605
20889	0	-1.414481	1.782814	9.985464	-0.014160	0.017822	0.099854	1.227953	5.099696	-0.141823
20890	0	-1.417014	1.808533	10.071146	-0.014191	0.018078	0.100710	1.233917	5.080838	-0.145383
20891	0	-1.462978	1.789421	9.985430	-0.014648	0.017883	0.099854	1.243950	5.063890	-0.141272
20892	0	-1.440567	1.766659	9.997864	-0.014428	0.017660	0.099977	1.248763	5.042661	-0.145532
20893	0	-1.443785	1.752709	9.961161	-0.014465	0.017517	0.099609	1.257508	5.015662	-0.145601
20894	0	-1.407448	1.742457	9.882235	-0.014106	0.017414	0.098820	1.266786	4.984040	-0.142876
20895	0	-1.418709	1.753150	9.820793	-0.014221	0.017517	0.098206	1.280639	4.948989	-0.134434
20896	0	-1.380970	1.767660	9.754170	-0.013848	0.017667	0.097538	1.289077	4.908485	-0.133776
20897	0	-1.375732	1.759122	9.607219	-0.013794	0.017578	0.096069	1.301618	4.869640	-0.140034
20898	0	-1.368161	1.755498	9.607757	-0.013721	0.017543	0.096074	1.312957	4.827009	-0.144506
20899	0	-1.338966	1.777352	9.570618	-0.013428	0.017761	0.095703	1.324602	4.786321	-0.144983
20900	0	-1.368107	1.736222	9.492001	-0.013719	0.017358	0.094915	1.326873	4.745865	-0.143106
20901	0	-1.345141	1.722194	9.491315	-0.013489	0.017212	0.094910	1.335924	4.705607	-0.140986
20902	0	-1.362034	1.699573	9.449301	-0.013659	0.016987	0.094489	1.343598	4.664173	-0.148868
20903	0	-1.351500	1.691082	9.326603	-0.013550	0.016907	0.093262	1.345627	4.626219	-0.146959
20904	0	-1.307630	1.704332	9.296836	-0.013115	0.017036	0.092964	1.351014	4.583509	-0.147022
20905	0	-1.309141	1.697710	9.198270	-0.013123	0.016968	0.091980	1.359716	4.549482	-0.147345
20906	0	-1.285068	1.723701	9.162099	-0.012877	0.017230	0.091619	1.365690	4.520696	-0.148137
20907	0	-1.279206	1.691664	9.143238	-0.012817	0.016907	0.091431	1.375370	4.493632	-0.149211
20908	0	-1.286813	1.662847	9.106896	-0.012890	0.016621	0.091067	1.382613	4.470881	-0.150864
20909	0	-1.280087	1.661247	9.063754	-0.012817	0.016602	0.090637	1.393911	4.454492	-0.151912
20910	0	-1.240331	1.656692	9.100454	-0.012419	0.016562	0.091003	1.398324	4.439513	-0.155260
20911	0	-1.262625	1.685404	9.057574	-0.012634	0.016846	0.090576	1.406650	4.433678	-0.153168
20912	0	-1.267344	1.662345	9.057497	-0.012679	0.016618	0.090575	1.411699	4.430786	-0.152658
20913	0	-1.257379	1.690994	9.069757	-0.012573	0.016907	0.090698	1.413824	4.435611	-0.151375
20914	0	-1.282244	1.697758	9.020670	-0.012818	0.016973	0.090208	1.417196	4.444882	-0.148562
20915	0	-1.251515	1.702720	9.057607	-0.012512	0.017029	0.090576	1.413342	4.452665	-0.153791
20916	0	-1.277015	1.672042	9.075708	-0.012762	0.016720	0.090758	1.412430	4.466849	-0.149223
20917	0	-1.277154	1.654477	9.130570	-0.012756	0.016541	0.091309	1.416255	4.489771	-0.154383
20918	0	-1.292064	1.685414	9.099493	-0.012909	0.016853	0.090997	1.415704	4.508424	-0.154706
20919	0	-1.296228	1.703100	9.136599	-0.012939	0.017029	0.091370	1.417212	4.540725	-0.156707
20920	0	-1.325255	1.697421	9.227385	-0.013230	0.016972	0.092278	1.419209	4.572042	-0.153718
20921	0	-1.284377	1.721653	9.276893	-0.012817	0.017212	0.092773	1.423731	4.608254	-0.147350
20922	0	-1.296028	1.728285	9.300384	-0.012932	0.017282	0.093008	1.424269	4.646896	-0.140031
20923	0	-1.333572	1.727147	9.411223	-0.013306	0.017273	0.094116	1.421446	4.687044	-0.138272
20924	0	-1.327951	1.751175	9.446923	-0.013245	0.017513	0.094474	1.418720	4.732808	-0.133834
20925	0	-1.333637	1.782213	9.533265	-0.013306	0.017822	0.095337	1.417513	4.773244	-0.137148
20926	0	-1.364001	1.757687	9.581170	-0.013612	0.017577	0.095816	1.416070	4.810592	-0.134670
20927	0	-1.388806	1.733414	9.636972	-0.013855	0.017334	0.096375	1.415318	4.853434	-0.127225
20928	0	-1.376933	1.745641	9.648165	-0.013739	0.017456	0.096486	1.414701	4.893469	-0.130668
20929	0	-1.407249	1.769870	9.746846	-0.014038	0.017700	0.097473	1.412053	4.937407	-0.122137
20930	0	-1.413807	1.793749	9.794807	-0.014108	0.017941	0.097952	1.407505	4.976500	-0.119629
20931	0	-1.399843	1.775791	9.820312	-0.013977	0.017761	0.098206	1.402383	5.005180	-0.115959
20932	0	-1.422265	1.799939	9.850190	-0.014203	0.017998	0.098505	1.402937	5.031738	-0.113768
20933	0	-1.423799	1.788281	9.930188	-0.014221	0.017883	0.099304	1.400977	5.054943	-0.108145
20934	0	-1.408536	1.830816	9.996908	-0.014072	0.018309	0.099971	1.398825	5.073687	-0.111682
20935	0	-1.429292	1.818946	9.985181	-0.014282	0.018188	0.099854	1.398302	5.089910	-0.116914
20936	0	-1.431040	1.806807	9.997075	-0.014304	0.018067	0.099972	1.397378	5.101086	-0.116929
20937	0	-1.453124	1.794516	9.979162	-0.014526	0.017944	0.099792	1.396565	5.110717	-0.113945
20938	0	-1.447131	1.788853	10.027874	-0.014476	0.017884	0.100279	1.399376	5.109786	-0.113681
20939	0	-1.445889	1.806635	10.034273	-0.014465	0.018066	0.100342	1.397227	5.106675	-0.109092
20940	0	-1.419581	1.806670	9.955092	-0.014209	0.018065	0.099549	1.396361	5.096109	-0.110541
20941	0	-1.426771	1.800810	10.034337	-0.014282	0.018005	0.100342	1.397115	5.083934	-0.110905
20942	0	-1.411125	1.777348	9.973585	-0.014132	0.017766	0.099734	1.403147	5.065123	-0.115491
20943	0	-1.414105	1.800704	9.906248	-0.014160	0.018005	0.099060	1.402607	5.047494	-0.119803
20944	0	-1.415520	1.812699	9.925251	-0.014183	0.018130	0.099248	1.396106	5.019972	-0.123426
20945	0	-1.412882	1.782469	9.888100	-0.014160	0.017822	0.098877	1.396119	4.988332	-0.119779
20946	0	-1.406661	1.782839	9.772904	-0.014098	0.017826	0.097725	1.395967	4.956053	-0.121179
20947	0	-1.369726	1.788164	9.760053	-0.013733	0.017883	0.097595	1.391086	4.918987	-0.124855
20948	0	-1.399321	1.769818	9.657291	-0.014029	0.017696	0.096568	1.390230	4.881864	-0.125460
20949	0	-1.394162	1.764223	9.680631	-0.013977	0.017639	0.096802	1.390895	4.844715	-0.121694
20950	0	-1.356598	1.770704	9.583872	-0.013602	0.017706	0.095834	1.389223	4.806166	-0.132662
20951	0	-1.351021	1.758813	9.515759	-0.013550	0.017578	0.095154	1.398109	4.763406	-0.136282
20952	0	-1.343399	1.760199	9.492079	-0.013472	0.017597	0.094916	1.400837	4.722870	-0.135838
20953	0	-1.320504	1.739788	9.406022	-0.013245	0.017395	0.094055	1.401210	4.679556	-0.141794
20954	0	-1.331222	1.715201	9.346035	-0.013350	0.017156	0.093454	1.393733	4.638670	-0.148183
20955	0	-1.321313	1.715305	9.265546	-0.013245	0.017151	0.092651	1.393530	4.604485	-0.145142
20956	0	-1.321024	1.709816	9.296797	-0.013243	0.017094	0.092964	1.396150	4.569223	-0.141847
20957	0	-1.303382	1.715570	9.228818	-0.013062	0.017151	0.092285	1.399346	4.539533	-0.144342
20958	0	-1.292414	1.703709	9.168386	-0.012946	0.017038	0.091681	1.395198	4.516636	-0.145549
20959	0	-1.279786	1.709168	9.186029	-0.012817	0.017090	0.091858	1.394969	4.496819	-0.140050
20960	0	-1.275916	1.715155	9.131563	-0.012779	0.017154	0.091312	1.389712	4.476185	-0.140364
20961	0	-1.243530	1.714683	9.082325	-0.012451	0.017151	0.090820	1.382226	4.460605	-0.142466
20962	0	-1.301923	1.689740	9.070566	-0.013030	0.016898	0.090704	1.379030	4.451294	-0.140451
20963	0	-1.293225	1.654013	9.063831	-0.012939	0.016541	0.090637	1.376380	4.446463	-0.138317
20964	0	-1.286051	1.665703	9.064048	-0.012864	0.016662	0.090639	1.368537	4.446108	-0.140355
20965	0	-1.299790	1.665900	9.045514	-0.013000	0.016663	0.090454	1.361992	4.447026	-0.143458
20966	0	-1.293750	1.665300	9.124943	-0.012935	0.016655	0.091249	1.357688	4.454650	-0.144089
20967	0	-1.258194	1.683943	9.106441	-0.012573	0.016846	0.091064	1.348147	4.469540	-0.149162
20968	0	-1.284794	1.695027	9.124563	-0.012836	0.016954	0.091247	1.341397	4.489035	-0.154761
20969	0	-1.283369	1.726984	9.216140	-0.012817	0.017273	0.092163	1.336106	4.513113	-0.152392
20970	0	-1.280610	1.720016	9.166953	-0.012789	0.017205	0.091671	1.328382	4.538563	-0.143635
20971	0	-1.289827	1.696008	9.234483	-0.012878	0.016968	0.092346	1.317555	4.566937	-0.136274
20972	0	-1.300371	1.706761	9.301244	-0.012980	0.017074	0.093015	1.308945	4.600415	-0.141372
20973	0	-1.344971	1.702612	9.295386	-0.013428	0.017029	0.092957	1.304382	4.631223	-0.140043
20974	0	-1.349874	1.744130	9.398634	-0.013473	0.017450	0.093988	1.292294	4.666768	-0.129136
20975	0	-1.327339	1.726781	9.435725	-0.013245	0.017273	0.094360	1.285006	4.705279	-0.128561
20976	0	-1.344873	1.701422	9.471724	-0.013425	0.017018	0.094720	1.278843	4.737842	-0.128057
20977	0	-1.376755	1.726874	9.533268	-0.013733	0.017273	0.095337	1.272897	4.782966	-0.126714
20978	0	-1.395466	1.756020	9.611928	-0.013926	0.017570	0.096122	1.260754	4.821251	-0.125024
20979	0	-1.369967	1.781609	9.692104	-0.013672	0.017822	0.096924	1.252378	4.857733	-0.117993
20980	0	-1.387694	1.737576	9.740268	-0.013850	0.017382	0.097405	1.244318	4.892836	-0.114972
20981	0	-1.394399	1.739189	9.740867	-0.013916	0.017395	0.097412	1.239512	4.929400	-0.116620
20982	0	-1.417758	1.762417	9.819623	-0.014155	0.017632	0.098198	1.228567	4.959045	-0.115290
20983	0	-1.411719	1.769518	9.899735	-0.014099	0.017700	0.098999	1.221376	4.983797	-0.107794
20984	0	-1.402914	1.792645	9.911638	-0.014013	0.017934	0.099117	1.211412	5.005972	-0.099674
20985	0	-1.417586	1.793724	9.942531	-0.014160	0.017944	0.099426	1.201781	5.027936	-0.104190
20986	0	-1.413792	1.798608	9.966741	-0.014131	0.017991	0.099668	1.194369	5.040371	-0.102998
20987	0	-1.435145	1.788016	9.936462	-0.014343	0.017883	0.099365	1.189085	5.053816	-0.096209
20988	0	-1.393321	1.799604	9.991312	-0.013933	0.017999	0.099913	1.184158	5.057991	-0.089261
20989	0	-1.421427	1.781894	10.016027	-0.014221	0.017822	0.100159	1.178265	5.054339	-0.085032
20990	0	-1.443892	1.744882	10.028544	-0.014452	0.017448	0.100284	1.176429	5.043777	-0.089841
20991	0	-1.433421	1.769596	9.961143	-0.014343	0.017700	0.099609	1.169427	5.037657	-0.086751
20992	0	-1.436990	1.744750	9.985967	-0.014386	0.017447	0.099857	1.167103	5.023380	-0.089318
20993	0	-1.414574	1.800684	9.991633	-0.014160	0.018005	0.099915	1.166455	5.011240	-0.089318
20994	0	-1.435407	1.764151	9.955441	-0.014376	0.017642	0.099551	1.163342	4.990876	-0.087015
20995	0	-1.419507	1.764073	9.863630	-0.014221	0.017639	0.098633	1.162501	4.965130	-0.083873
20996	0	-1.414704	1.776259	9.827681	-0.014170	0.017764	0.098273	1.158218	4.943262	-0.078649
20997	0	-1.388507	1.757898	9.759947	-0.013916	0.017578	0.097595	1.156389	4.911639	-0.079757
20998	0	-1.364130	1.721598	9.772851	-0.013671	0.017213	0.097725	1.157285	4.881560	-0.078428
20999	0	-1.370188	1.745997	9.717165	-0.013733	0.017456	0.097168	1.159069	4.849667	-0.078293
21000	0	-1.400558	1.698007	9.632406	-0.014038	0.016975	0.096320	1.161712	4.815748	-0.082026
21001	0	-1.363515	1.733874	9.601267	-0.013672	0.017334	0.096008	1.164379	4.776742	-0.082412
21002	0	-1.301557	1.728231	9.504396	-0.013050	0.017282	0.095039	1.162461	4.739932	-0.082870
21003	0	-1.369505	1.715480	9.442618	-0.013733	0.017151	0.094421	1.164151	4.698852	-0.083253
21004	0	-1.337859	1.691921	9.406785	-0.013413	0.016914	0.094064	1.167079	4.661211	-0.083757
21005	0	-1.303150	1.709402	9.375342	-0.013062	0.017090	0.093750	1.169364	4.629243	-0.086202
21006	0	-1.302863	1.716511	9.314998	-0.013063	0.017159	0.093146	1.174501	4.591266	-0.089210
21007	0	-1.290554	1.709437	9.247217	-0.012939	0.017090	0.092468	1.177164	4.554061	-0.089717
21008	0	-1.296566	1.679854	9.211282	-0.012995	0.016793	0.092110	1.180927	4.522578	-0.091216
21009	0	-1.303963	1.666665	9.186029	-0.013062	0.016663	0.091858	1.183385	4.499844	-0.090269
21010	0	-1.269613	1.685598	9.137536	-0.012713	0.016853	0.091373	1.184257	4.482631	-0.094800
21011	0	-1.279689	1.672696	9.143293	-0.012817	0.016724	0.091431	1.185883	4.461504	-0.093627
21012	0	-1.251953	1.666951	9.082579	-0.012533	0.016668	0.090824	1.185060	4.448693	-0.095056
21013	0	-1.274433	1.672655	9.112663	-0.012756	0.016724	0.091125	1.186440	4.437972	-0.091724
21014	0	-1.297033	1.648835	9.112773	-0.012977	0.016485	0.091127	1.188256	4.434301	-0.090481
21015	0	-1.281078	1.666423	9.069888	-0.012817	0.016663	0.090698	1.188205	4.430226	-0.094621
21016	0	-1.280530	1.672740	9.045484	-0.012805	0.016726	0.090455	1.187439	4.434756	-0.099354
21017	0	-1.276193	1.648005	9.106357	-0.012756	0.016479	0.091064	1.186382	4.445818	-0.105891
21018	0	-1.296094	1.666332	9.075598	-0.012951	0.016664	0.090757	1.184479	4.462446	-0.108869
21019	0	-1.306841	1.684555	9.118556	-0.013062	0.016846	0.091187	1.182588	4.475122	-0.103733
21020	0	-1.321229	1.660295	9.142530	-0.013198	0.016601	0.091428	1.184011	4.497048	-0.099349
21021	0	-1.301350	1.659845	9.203974	-0.013000	0.016602	0.092041	1.178635	4.517159	-0.092816
21022	0	-1.322578	1.671740	9.185274	-0.013210	0.016717	0.091855	1.177746	4.540334	-0.090231
21023	0	-1.326348	1.690739	9.246544	-0.013245	0.016907	0.092468	1.177197	4.567495	-0.089916
21024	0	-1.330813	1.721025	9.325287	-0.013283	0.017213	0.093256	1.172836	4.602327	-0.083464
21025	0	-1.315076	1.715406	9.392858	-0.013123	0.017151	0.093933	1.175598	4.640365	-0.078787
21026	0	-1.338926	1.690660	9.416502	-0.013363	0.016912	0.094168	1.167368	4.676128	-0.075598
21027	0	-1.339055	1.714867	9.478463	-0.013367	0.017151	0.094788	1.163481	4.708679	-0.078473
21028	0	-1.362939	1.714279	9.514317	-0.013597	0.017146	0.095147	1.158522	4.750665	-0.079770
21029	0	-1.388164	1.745365	9.539451	-0.013855	0.017456	0.095398	1.154532	4.786350	-0.083907
21030	0	-1.381501	1.726720	9.636292	-0.013787	0.017267	0.096367	1.153388	4.823007	-0.085019
21031	0	-1.375588	1.769719	9.716527	-0.013733	0.017700	0.097168	1.148590	4.853838	-0.090463
21032	0	-1.392747	1.738830	9.740272	-0.013902	0.017388	0.097406	1.147364	4.887853	-0.086696
21033	0	-1.399958	1.776362	9.728637	-0.013977	0.017761	0.097290	1.148922	4.918156	-0.080887
21034	0	-1.416572	1.758015	9.843940	-0.014145	0.017582	0.098442	1.145552	4.946188	-0.078468
21035	0	-1.423793	1.764087	9.795869	-0.014221	0.017639	0.097961	1.146121	4.969640	-0.078114
21036	0	-1.426909	1.745958	9.856397	-0.014256	0.017459	0.098566	1.145386	4.989345	-0.074747
21037	0	-1.416850	1.739756	9.911946	-0.014160	0.017395	0.099121	1.146596	5.003048	-0.078000
21038	0	-1.406149	1.764762	9.935988	-0.014055	0.017644	0.099361	1.149140	5.014293	-0.071693
21039	0	-1.434314	1.752140	10.003588	-0.014343	0.017517	0.100037	1.152166	5.018311	-0.064551
21040	0	-1.415596	1.771169	9.960738	-0.014160	0.017708	0.099607	1.154574	5.017735	-0.066379
21041	0	-1.415561	1.813397	9.979194	-0.014160	0.018127	0.099792	1.159991	5.016777	-0.067157
21042	0	-1.420243	1.784044	10.003513	-0.014213	0.017835	0.100035	1.164423	5.009458	-0.059363
21043	0	-1.427084	1.758198	9.973240	-0.014282	0.017578	0.099731	1.166602	5.000748	-0.058803
21044	0	-1.417690	1.771593	9.918467	-0.014199	0.017707	0.099183	1.174481	4.979486	-0.056960
21045	0	-1.420189	1.764267	9.900117	-0.014221	0.017639	0.098999	1.176059	4.961659	-0.061778
21046	0	-1.416457	1.790275	9.882007	-0.014183	0.017890	0.098820	1.188346	4.944754	-0.068692
21047	0	-1.413256	1.758689	9.863521	-0.014160	0.017578	0.098633	1.195781	4.917356	-0.068819
21048	0	-1.407432	1.766706	9.821197	-0.014106	0.017656	0.098209	1.205446	4.885377	-0.066273
21049	0	-1.376143	1.795289	9.759823	-0.013794	0.017944	0.097595	1.212622	4.851995	-0.064612
21050	0	-1.345391	1.778429	9.644448	-0.013486	0.017777	0.096441	1.217900	4.818754	-0.065748
21051	0	-1.351636	1.764887	9.649950	-0.013550	0.017639	0.096497	1.226535	4.783845	-0.066292
21052	0	-1.351105	1.760331	9.571253	-0.013545	0.017597	0.095709	1.230941	4.747981	-0.065595
21053	0	-1.363699	1.722488	9.552267	-0.013672	0.017212	0.095520	1.243487	4.710965	-0.071850
21054	0	-1.362750	1.724464	9.504035	-0.013664	0.017237	0.095037	1.250022	4.671529	-0.075662
21055	0	-1.351787	1.709772	9.375318	-0.013550	0.017090	0.093750	1.256747	4.637287	-0.077186
21056	0	-1.357415	1.693025	9.339308	-0.013609	0.016922	0.093390	1.263867	4.599461	-0.074324
21057	0	-1.327441	1.715561	9.344840	-0.013306	0.017151	0.093445	1.266826	4.565922	-0.075345
21058	0	-1.290818	1.723018	9.284357	-0.012938	0.017220	0.092841	1.275934	4.533301	-0.077968
21059	0	-1.303834	1.716729	9.210228	-0.013062	0.017151	0.092102	1.293640	4.509129	-0.079597
21060	0	-1.292755	1.719059	9.265368	-0.012954	0.017183	0.092651	1.299952	4.481432	-0.083641
21061	0	-1.304116	1.679414	9.198114	-0.013062	0.016785	0.091980	1.309183	4.460657	-0.088188
21062	0	-1.294101	1.686871	9.161752	-0.012960	0.016864	0.091616	1.312786	4.440938	-0.091423
21063	0	-1.262517	1.691075	9.179739	-0.012634	0.016907	0.091797	1.315595	4.433924	-0.098334
21064	0	-1.272881	1.691786	9.118814	-0.012738	0.016914	0.091187	1.317794	4.426466	-0.096593
21065	0	-1.268457	1.691590	9.112528	-0.012695	0.016907	0.091125	1.327046	4.417381	-0.090206
21066	0	-1.291364	1.668787	9.106287	-0.012918	0.016681	0.091063	1.333954	4.415581	-0.087432
21067	0	-1.287677	1.709644	9.100241	-0.012878	0.017090	0.091003	1.340270	4.417728	-0.086852
21068	0	-1.281819	1.673859	9.051128	-0.012815	0.016736	0.090512	1.341712	4.426483	-0.083354
21069	0	-1.288199	1.696986	9.130770	-0.012878	0.016968	0.091309	1.342537	4.435077	-0.085096
21070	0	-1.295547	1.691166	9.112218	-0.012947	0.016911	0.091124	1.342275	4.449639	-0.083587
21071	0	-1.301380	1.709164	9.167258	-0.013000	0.017090	0.091675	1.343016	4.470199	-0.083233
21072	0	-1.298204	1.697339	9.178935	-0.012966	0.016971	0.091792	1.345013	4.493900	-0.077709
21073	0	-1.320253	1.702982	9.240434	-0.013184	0.017029	0.092407	1.344933	4.521194	-0.080914
21074	0	-1.294048	1.727662	9.282509	-0.012917	0.017275	0.092829	1.345900	4.554424	-0.082226
21075	0	-1.307989	1.739790	9.301446	-0.013062	0.017395	0.093018	1.348098	4.580889	-0.075612
21076	0	-1.324447	1.740235	9.380072	-0.013221	0.017401	0.093804	1.348869	4.613543	-0.073920
21077	0	-1.326750	1.764086	9.423475	-0.013245	0.017639	0.094238	1.349712	4.645097	-0.070955
21078	0	-1.325705	1.751898	9.502056	-0.013230	0.017520	0.095024	1.347454	4.680992	-0.071497
21079	0	-1.351518	1.758196	9.508832	-0.013489	0.017578	0.095093	1.350944	4.716499	-0.065147
21080	0	-1.350432	1.770854	9.611745	-0.013481	0.017708	0.096121	1.350575	4.747871	-0.067288
21081	0	-1.388494	1.764380	9.667454	-0.013855	0.017639	0.096680	1.355047	4.787000	-0.054867
21082	0	-1.381831	1.777107	9.678743	-0.013793	0.017770	0.096791	1.355369	4.820682	-0.053076
21083	0	-1.387770	1.769771	9.692103	-0.013855	0.017700	0.096924	1.351226	4.851298	-0.057740
21084	0	-1.429062	1.769311	9.679184	-0.014267	0.017694	0.096795	1.348447	4.883034	-0.054813
21085	0	-1.405863	1.782359	9.777513	-0.014038	0.017822	0.097778	1.348703	4.910921	-0.057798
21086	0	-1.397249	1.782618	9.831854	-0.013958	0.017824	0.098321	1.349578	4.931753	-0.057695
21087	0	-1.399121	1.770247	9.899662	-0.013977	0.017700	0.098999	1.350701	4.952090	-0.061840
21088	0	-1.413932	1.795459	9.911255	-0.014128	0.017948	0.099115	1.356565	4.969462	-0.063915
21089	0	-1.441199	1.818918	9.875363	-0.014404	0.018188	0.098755	1.355720	4.982440	-0.067179
21090	0	-1.399327	1.794859	9.930074	-0.013993	0.017945	0.099301	1.357649	4.986638	-0.062394
21091	0	-1.403671	1.819073	9.912087	-0.014038	0.018188	0.099121	1.358318	4.989265	-0.069496
21092	0	-1.427911	1.782834	9.918094	-0.014280	0.017826	0.099181	1.358994	4.992075	-0.071383
21093	0	-1.421564	1.776795	9.942586	-0.014221	0.017761	0.099426	1.364658	4.989961	-0.067323
21094	0	-1.413453	1.802313	9.875512	-0.014150	0.018018	0.098754	1.368543	4.976862	-0.067338
21095	0	-1.396173	1.812992	9.918383	-0.013977	0.018127	0.099182	1.369083	4.963636	-0.071646
21096	0	-1.399121	1.819590	9.845440	-0.014008	0.018193	0.098453	1.369812	4.949087	-0.074946
21097	0	-1.395200	1.776720	9.863529	-0.013977	0.017761	0.098633	1.374083	4.924650	-0.082503
21098	0	-1.408085	1.753657	9.778593	-0.014111	0.017529	0.097783	1.380687	4.894574	-0.090126
21099	0	-1.413487	1.789099	9.710920	-0.014160	0.017883	0.097107	1.387097	4.869415	-0.091526
21100	0	-1.371678	1.771981	9.723579	-0.013743	0.017715	0.097233	1.389548	4.842729	-0.095555
21101	0	-1.376854	1.758441	9.686527	-0.013794	0.017578	0.096863	1.394298	4.817353	-0.102533
21102	0	-1.395557	1.734899	9.601722	-0.013988	0.017345	0.096013	1.395665	4.782873	-0.109974
21103	0	-1.363803	1.770571	9.546280	-0.013672	0.017700	0.095459	1.399355	4.747102	-0.116588
21104	0	-1.363342	1.777019	9.571462	-0.013665	0.017772	0.095710	1.394735	4.713858	-0.116540
21105	0	-1.333122	1.745878	9.485313	-0.013367	0.017456	0.094849	1.395106	4.675872	-0.117559
21106	0	-1.326159	1.740315	9.473937	-0.013296	0.017400	0.094735	1.396257	4.638968	-0.125286
21107	0	-1.345911	1.715374	9.363168	-0.013489	0.017151	0.093628	1.396967	4.607448	-0.128433
21108	0	-1.334415	1.728149	9.351533	-0.013369	0.017278	0.093513	1.398947	4.582156	-0.130267
21109	0	-1.315693	1.734038	9.314223	-0.013184	0.017334	0.093140	1.404088	4.554084	-0.137827
21110	0	-1.310930	1.729102	9.241403	-0.013131	0.017285	0.092412	1.408546	4.531650	-0.139569
21111	0	-1.309739	1.721603	9.204383	-0.013123	0.017212	0.092041	1.410998	4.505029	-0.140901
21112	0	-1.280859	1.722382	9.216987	-0.012829	0.017220	0.092168	1.413809	4.484483	-0.139505
21113	0	-1.298271	1.721460	9.137165	-0.013000	0.017212	0.091370	1.414736	4.466763	-0.138478
21114	0	-1.258755	1.715740	9.155779	-0.012599	0.017156	0.091557	1.414718	4.456882	-0.138680
21115	0	-1.274403	1.714958	9.106642	-0.012756	0.017151	0.091064	1.410848	4.445843	-0.137942
21116	0	-1.278807	1.702869	9.100749	-0.012794	0.017026	0.091007	1.412229	4.443263	-0.138110
21117	0	-1.293431	1.690972	9.118670	-0.012939	0.016907	0.091187	1.413906	4.441106	-0.131904
21118	0	-1.274453	1.703004	9.124872	-0.012747	0.017035	0.091248	1.406360	4.442470	-0.135243
21119	0	-1.263948	1.720939	9.124731	-0.012634	0.017212	0.091248	1.401480	4.453072	-0.134153
21120	0	-1.302048	1.689698	9.155118	-0.013011	0.016901	0.091552	1.394865	4.468961	-0.133159
21121	0	-1.282475	1.702926	9.112437	-0.012817	0.017029	0.091125	1.393771	4.482264	-0.136975
21122	0	-1.297066	1.726758	9.154863	-0.012955	0.017273	0.091550	1.385688	4.506083	-0.139059
21123	0	-1.277198	1.745051	9.271130	-0.012756	0.017456	0.092712	1.377453	4.529266	-0.137375
21124	0	-1.316929	1.725966	9.197528	-0.013154	0.017262	0.091977	1.373757	4.552169	-0.138385
21125	0	-1.314196	1.714670	9.252732	-0.013123	0.017151	0.092529	1.367317	4.579986	-0.147417
[truncated: 500 more rows]
