# Supplementary material for: Properties of traditional bamboo carrying poles have implications for user interactions
Source: PLoS One. 2018 May 10;13(5):e0196208. doi: 10.1371/journal.pone.0196208 (PMC5945030; doi:10.1371/journal.pone.0196208)
Supplement: S1 Text — (ZIP) [file pone.0196208.s005.zip › ResTest_PoleC_L5Load1.txt]

// Start Time: Unknown
// Update Rate: 100.0Hz
// Filter Profile: human (34.3)
// Firmware Version: 2.1.4
PacketCounter	SampleTimeFine	Acc_X	Acc_Y	Acc_Z	VelInc_X	VelInc_Y	VelInc_Z	Roll	Pitch	Yaw	Latitude	Longitude	Altitude	Vel_X	Vel_Y	Vel_Z
28876	0	3.109184	-0.118533	10.657957	0.031110	-0.001289	0.106573	-2.287917	-10.242318	0.713070
28877	0	3.224911	0.499958	11.194182	0.032288	0.004822	0.111938	-2.110343	-10.203343	0.706821
28878	0	3.190280	1.142390	11.063986	0.031964	0.011215	0.110643	-1.899533	-10.142107	0.697405
28879	0	3.348335	1.309926	11.737081	0.033569	0.012878	0.117371	-1.689214	-10.061969	0.678636
28880	0	3.396869	0.332228	11.566270	0.034078	0.003059	0.115638	-1.435666	-9.954520	0.657127
28881	0	3.326821	-2.128674	11.018159	0.033386	-0.021484	0.110107	-1.236075	-9.823901	0.641364
28882	0	2.931706	-7.038445	8.912125	0.029446	-0.070419	0.089051	-1.191233	-9.686797	0.684300
28883	0	3.327272	2.390382	10.465546	0.033386	0.023926	0.104614	-1.213102	-9.549478	0.744306
28884	0	3.477653	4.955505	11.671865	0.034926	0.049574	0.116666	-1.231270	-9.390496	0.772955
28885	0	3.131669	4.915093	10.035890	0.031494	0.049072	0.100342	-1.145729	-9.205989	0.744385
28886	0	3.387656	-1.430955	11.384626	0.034068	-0.014411	0.113776	-1.047934	-9.007282	0.714052
28887	0	2.905403	-2.002846	10.058806	0.029236	-0.020081	0.100525	-0.991252	-8.796302	0.704553
28888	0	2.890761	-1.811865	11.236846	0.029133	-0.018135	0.112308	-0.976005	-8.568685	0.721928
28889	0	2.451297	0.362690	9.917144	0.024719	0.003601	0.099121	-0.948029	-8.329985	0.738335
28890	0	2.564398	0.073260	9.708334	0.025841	0.000660	0.097032	-0.865173	-8.097501	0.748274
28891	0	2.671617	2.071552	9.488668	0.026917	0.020630	0.094849	-0.765318	-7.857154	0.753638
28892	0	2.734912	1.580985	9.510508	0.027554	0.015735	0.095058	-0.678364	-7.612712	0.753025
28893	0	2.476829	0.657253	9.282284	0.024963	0.006531	0.092773	-0.629536	-7.372724	0.744091
28894	0	2.265664	-1.437760	8.706992	0.022834	-0.014388	0.087022	-0.617488	-7.137610	0.739304
28895	0	2.247384	-0.863145	8.568080	0.022644	-0.008667	0.085632	-0.572056	-6.909720	0.747100
28896	0	2.359462	0.167572	8.693010	0.023764	0.001597	0.086885	-0.472269	-6.686761	0.752473
28897	0	2.304210	1.272348	8.175508	0.023193	0.012634	0.081726	-0.351219	-6.476115	0.758933
28898	0	2.271092	0.962946	7.822023	0.022843	0.009570	0.078189	-0.267664	-6.283190	0.760809
28899	0	2.209476	0.758135	7.828039	0.022217	0.007568	0.078247	-0.250198	-6.104805	0.763515
28900	0	2.168032	0.429943	7.803925	0.021791	0.004297	0.078009	-0.248192	-5.943140	0.764079
28901	0	2.145338	-0.022882	7.607589	0.021545	-0.000244	0.076050	-0.226778	-5.804317	0.762291
28902	0	2.129068	-0.359655	7.350198	0.021368	-0.003633	0.073478	-0.173006	-5.683015	0.761383
28903	0	2.050792	-0.002207	7.252706	0.020569	-0.000061	0.072510	-0.113052	-5.586728	0.769024
28904	0	2.003298	0.877407	7.242112	0.020081	0.008744	0.072412	-0.067209	-5.511716	0.773231
28905	0	1.980500	1.038984	7.312667	0.019836	0.010376	0.073120	-0.046379	-5.462991	0.772361
28906	0	1.878475	0.795802	7.124425	0.018798	0.007961	0.071240	-0.051594	-5.441833	0.773202
28907	0	1.788161	0.225103	6.994696	0.017883	0.002258	0.069946	-0.063390	-5.439080	0.770676
28908	0	1.703802	0.053461	7.116387	0.017025	0.000534	0.071167	-0.062443	-5.460028	0.768735
28909	0	1.718152	0.098790	7.256340	0.017151	0.000977	0.072571	-0.044598	-5.508385	0.767494
28910	0	1.732129	0.338483	7.303115	0.017273	0.003379	0.073043	-0.034800	-5.584129	0.771265
28911	0	1.800575	0.652023	7.267864	0.017944	0.006531	0.072693	-0.050431	-5.680703	0.770396
28912	0	1.924495	0.740029	7.447620	0.019169	0.007424	0.074493	-0.085679	-5.797016	0.773574
28913	0	1.992649	0.503627	7.547877	0.019836	0.005066	0.075500	-0.128808	-5.933446	0.771886
28914	0	2.097401	0.132351	7.652325	0.020873	0.001343	0.076550	-0.155960	-6.084596	0.770572
28915	0	2.135799	0.193341	7.803235	0.021240	0.001953	0.078064	-0.182911	-6.257460	0.772050
28916	0	2.247431	0.359670	8.083036	0.022339	0.003620	0.080867	-0.213955	-6.449227	0.772704
28917	0	2.376838	0.503142	8.327309	0.023621	0.005066	0.083313	-0.258940	-6.652221	0.770327
28918	0	2.480814	0.464665	8.471224	0.024653	0.004690	0.084755	-0.315082	-6.861214	0.765894
28919	0	2.519869	0.471053	8.711077	0.025024	0.004761	0.087158	-0.377877	-7.090011	0.766329
28920	0	2.574585	0.406184	8.939161	0.025565	0.004107	0.089441	-0.433555	-7.321420	0.762202
28921	0	2.613106	0.270485	9.266002	0.025940	0.002747	0.092712	-0.482342	-7.557610	0.763090
28922	0	2.640312	0.170618	9.554535	0.026212	0.001744	0.095597	-0.525500	-7.787102	0.763512
28923	0	2.699274	0.129488	9.693059	0.026794	0.001343	0.096985	-0.579282	-8.021566	0.765211
28924	0	2.764232	0.283705	9.950800	0.027446	0.002892	0.099561	-0.639243	-8.247779	0.762994
28925	0	2.790279	0.459267	10.200038	0.027710	0.004639	0.102051	-0.688552	-8.464291	0.757857
28926	0	2.860242	0.487341	10.476609	0.028411	0.004910	0.104816	-0.725935	-8.673525	0.757779
28927	0	2.905385	0.368920	10.645748	0.028870	0.003723	0.106506	-0.760521	-8.871701	0.757109
28928	0	2.953501	0.227493	10.819195	0.029366	0.002311	0.108237	-0.796598	-9.051182	0.755797
28929	0	2.982064	0.160611	11.030975	0.029663	0.001648	0.110352	-0.838198	-9.214884	0.758272
28930	0	3.030889	0.262719	11.145009	0.030165	0.002662	0.111488	-0.872100	-9.363065	0.762703
28931	0	3.094696	0.235700	11.306474	0.030823	0.002380	0.113098	-0.894574	-9.488958	0.762103
28932	0	3.271683	0.286642	11.885792	0.032610	0.002880	0.118887	-0.906907	-9.592000	0.763342
28933	0	3.260066	0.145299	11.448251	0.032532	0.001465	0.114502	-0.918106	-9.661030	0.763030
28934	0	3.094429	0.089463	10.694186	0.030890	0.000893	0.106957	-0.915727	-9.718715	0.758770
28935	0	3.257348	0.219492	11.296410	0.032532	0.002197	0.112976	-0.917795	-9.761073	0.760258
28936	0	3.251323	0.402541	11.386113	0.032494	0.004024	0.113867	-0.915840	-9.780881	0.759773
28937	0	3.338347	0.330262	11.523498	0.033386	0.003296	0.115234	-0.909308	-9.778170	0.760095
28938	0	3.298354	0.209999	11.426742	0.033014	0.002088	0.114259	-0.897317	-9.747355	0.760253
28939	0	3.241680	0.227390	11.360151	0.032471	0.002258	0.113586	-0.882223	-9.693020	0.759512
28940	0	3.198381	0.273307	11.363643	0.032058	0.002716	0.113616	-0.865850	-9.618477	0.759912
28941	0	3.140531	0.320092	11.281698	0.031494	0.003174	0.112793	-0.839428	-9.528282	0.760890
28942	0	3.071675	0.258416	11.158841	0.030829	0.002556	0.111558	-0.811621	-9.412516	0.770508
28943	0	3.020429	0.314344	10.965424	0.030334	0.003113	0.109619	-0.781037	-9.276461	0.775501
28944	0	2.968901	0.321055	10.868826	0.029832	0.003173	0.108650	-0.743011	-9.125831	0.779114
28945	0	2.902643	0.212321	10.654597	0.029175	0.002075	0.106506	-0.693386	-8.966222	0.783921
28946	0	2.854269	0.184636	10.394208	0.028702	0.001801	0.103899	-0.645981	-8.790790	0.789640
28947	0	2.815643	0.327573	10.221688	0.028320	0.003235	0.102173	-0.602244	-8.607113	0.791691
28948	0	2.801333	0.420755	10.023016	0.028182	0.004169	0.100184	-0.559660	-8.414240	0.798596
28949	0	2.748531	0.450216	9.794437	0.027649	0.004456	0.097900	-0.507620	-8.223047	0.797430
28950	0	2.704655	0.349095	9.461553	0.027210	0.003447	0.094570	-0.456274	-8.024858	0.801872
28951	0	2.687617	0.302987	9.330744	0.027039	0.002991	0.093262	-0.410539	-7.825463	0.804959
28952	0	2.637966	0.262149	9.132154	0.026537	0.002579	0.091277	-0.359339	-7.628145	0.808467
28953	0	2.572696	0.302653	8.872712	0.025879	0.002991	0.088684	-0.315170	-7.431931	0.816377
28954	0	2.489375	0.358330	8.673029	0.025032	0.003549	0.086692	-0.271480	-7.249312	0.820983
28955	0	2.453259	0.399988	8.438570	0.024658	0.003967	0.084351	-0.229204	-7.078849	0.825923
28956	0	2.380325	0.485430	8.329096	0.023922	0.004825	0.083259	-0.190294	-6.915700	0.830268
28957	0	2.296620	0.466940	8.187597	0.023071	0.004639	0.081848	-0.149027	-6.768763	0.835919
28958	0	2.216147	0.417098	8.015634	0.022255	0.004149	0.080132	-0.119668	-6.635270	0.839836
28959	0	2.146000	0.337330	7.949020	0.021545	0.003357	0.079468	-0.097417	-6.512312	0.840610
28960	0	2.087832	0.382927	7.794244	0.020950	0.003816	0.077924	-0.078414	-6.406592	0.843644
28961	0	2.044946	0.428636	7.789545	0.020508	0.004272	0.077881	-0.058844	-6.320879	0.846730
28962	0	1.992034	0.431319	7.688177	0.019965	0.004299	0.076871	-0.038779	-6.254238	0.847611
28963	0	1.992486	0.446170	7.697369	0.019958	0.004456	0.076965	-0.029840	-6.204112	0.855316
28964	0	1.993591	0.434596	7.576522	0.019953	0.004345	0.075761	-0.028371	-6.178673	0.857382
28965	0	2.007622	0.457301	7.550192	0.020081	0.004578	0.075500	-0.034850	-6.171900	0.865323
28966	0	2.026422	0.443905	7.568321	0.020254	0.004446	0.075686	-0.045109	-6.187275	0.863137
28967	0	2.083860	0.451059	7.598211	0.020813	0.004517	0.075989	-0.053483	-6.225841	0.865617
28968	0	2.102345	0.424973	7.620876	0.020986	0.004260	0.076219	-0.068055	-6.282679	0.867707
28969	0	2.135532	0.425937	7.670690	0.021301	0.004272	0.076721	-0.086287	-6.363287	0.871048
28970	0	2.189896	0.429367	7.795705	0.021838	0.004307	0.077973	-0.104478	-6.452614	0.869161
28971	0	2.211226	0.388068	7.895881	0.022034	0.003906	0.078979	-0.139653	-6.566489	0.871590
28972	0	2.276849	0.431480	8.007298	0.022681	0.004342	0.080096	-0.176897	-6.691285	0.868987
28973	0	2.305139	0.314046	8.243129	0.022949	0.003174	0.082458	-0.220865	-6.833226	0.873555
28974	0	2.320739	0.411041	8.328988	0.023094	0.004144	0.083320	-0.264011	-6.988610	0.882729
28975	0	2.398743	0.362576	8.578280	0.023865	0.003662	0.085815	-0.310222	-7.152410	0.882238
28976	0	2.418265	0.403759	8.705821	0.024053	0.004076	0.087092	-0.358463	-7.323495	0.879653
28977	0	2.479584	0.343847	8.974640	0.024658	0.003479	0.089783	-0.407717	-7.499152	0.881062
28978	0	2.496088	0.335355	9.150269	0.024817	0.003396	0.091540	-0.458477	-7.679912	0.880552
28979	0	2.559695	0.337469	9.365099	0.025452	0.003418	0.093689	-0.509065	-7.857689	0.878532
28980	0	2.608157	0.261245	9.595195	0.025932	0.002657	0.095991	-0.559853	-8.036008	0.875999
28981	0	2.658521	0.300933	9.779818	0.026428	0.003052	0.097839	-0.607229	-8.219958	0.877155
28982	0	2.756500	0.236672	9.948419	0.027418	0.002416	0.099524	-0.661144	-8.389197	0.879913
28983	0	2.809943	0.300412	10.213443	0.027954	0.003052	0.102173	-0.712253	-8.552241	0.885472
28984	0	2.881766	0.333794	10.339925	0.028675	0.003382	0.103437	-0.758635	-8.710282	0.886685
28985	0	2.936337	0.306996	10.494616	0.029236	0.003113	0.104980	-0.803380	-8.849561	0.890850
28986	0	2.985803	0.249458	10.621988	0.029737	0.002537	0.106253	-0.846986	-8.979738	0.893105
28987	0	3.050214	0.234873	10.824709	0.030396	0.002380	0.108276	-0.878944	-9.092741	0.897038
28988	0	3.051882	0.302302	10.923091	0.030427	0.003049	0.109256	-0.904828	-9.189198	0.899096
28989	0	3.108385	0.313964	11.020851	0.031006	0.003174	0.110229	-0.938956	-9.270328	0.906068
28990	0	3.092147	0.332540	11.071959	0.030857	0.003348	0.110737	-0.961696	-9.337058	0.908929
28991	0	3.104736	0.205976	11.119476	0.031006	0.002075	0.111206	-0.976909	-9.380018	0.908864
28992	0	3.111011	0.245391	11.172694	0.031089	0.002471	0.111732	-0.993768	-9.401960	0.915346
28993	0	3.088813	0.291594	11.212075	0.030884	0.002930	0.112122	-1.007357	-9.406502	0.920549
28994	0	3.063313	0.295975	11.236802	0.030648	0.002963	0.112364	-1.010630	-9.391220	0.924656
28995	0	3.060646	0.256246	11.280200	0.030640	0.002563	0.112793	-1.011686	-9.357662	0.927177
28996	0	3.070097	0.232198	11.184884	0.030757	0.002316	0.111834	-1.006328	-9.300423	0.934668
28997	0	3.014003	0.263075	11.098145	0.030212	0.002625	0.110962	-1.000281	-9.225798	0.941289
28998	0	2.991820	0.246760	10.962057	0.030008	0.002453	0.109596	-0.985541	-9.131755	0.943327
28999	0	2.974466	0.221330	10.854807	0.029846	0.002197	0.108521	-0.969382	-9.024718	0.946725
29000	0	2.965180	0.299055	10.756831	0.029767	0.002961	0.107537	-0.939214	-8.902049	0.953275
29001	0	2.935359	0.308987	10.605206	0.029480	0.003052	0.106018	-0.899515	-8.765645	0.955616
29002	0	2.884688	0.303732	10.362105	0.028989	0.003003	0.103582	-0.863159	-8.608756	0.961412
29003	0	2.872428	0.290133	10.221292	0.028870	0.002869	0.102173	-0.827936	-8.445894	0.969706
29004	0	2.813211	0.248233	10.021733	0.028279	0.002443	0.100177	-0.784922	-8.277676	0.978749
29005	0	2.779851	0.241871	9.849287	0.027954	0.002380	0.098450	-0.742157	-8.096803	0.980909
29006	0	2.694764	0.273706	9.607318	0.027101	0.002699	0.096031	-0.698440	-7.914551	0.985826
29007	0	2.621759	0.315631	9.433962	0.026367	0.003113	0.094299	-0.647783	-7.733145	0.983220
29008	0	2.567905	0.305138	9.270981	0.025828	0.003015	0.092669	-0.604043	-7.548749	0.989548
29009	0	2.488451	0.345944	9.055217	0.025024	0.003418	0.090515	-0.553426	-7.371891	0.996010
29010	0	2.400556	0.377940	8.879036	0.024139	0.003742	0.088756	-0.507132	-7.199333	1.003075
29011	0	2.337334	0.326592	8.682466	0.023499	0.003235	0.086792	-0.467684	-7.034318	1.008953
29012	0	2.283049	0.332805	8.517704	0.022947	0.003295	0.085147	-0.425022	-6.877541	1.005968
29013	0	2.229331	0.369036	8.346238	0.022400	0.003662	0.083435	-0.387817	-6.731557	1.006544
29014	0	2.178671	0.386576	8.229236	0.021884	0.003839	0.082268	-0.352416	-6.596345	1.014392
29015	0	2.152072	0.337744	7.961222	0.021606	0.003357	0.079590	-0.323968	-6.473226	1.018859
29016	0	2.136260	0.384424	7.928629	0.021436	0.003824	0.079268	-0.296120	-6.367875	1.020870
29017	0	2.118400	0.380002	7.874974	0.021240	0.003784	0.078735	-0.273721	-6.286327	1.025512
29018	0	2.071427	0.388887	7.773761	0.020762	0.003876	0.077725	-0.254883	-6.215602	1.029520
29019	0	2.059586	0.391141	7.715727	0.020630	0.003906	0.077148	-0.247161	-6.165234	1.037235
29020	0	2.053961	0.373951	7.674407	0.020562	0.003733	0.076738	-0.236924	-6.131765	1.043132
29021	0	2.055882	0.390958	7.599131	0.020569	0.003906	0.075989	-0.231564	-6.116814	1.049751
29022	0	2.073590	0.433381	7.666390	0.020731	0.004339	0.076665	-0.238913	-6.124292	1.055254
29023	0	2.076784	0.420529	7.628996	0.020752	0.004211	0.076294	-0.247262	-6.148278	1.060293
29024	0	2.081195	0.400536	7.597294	0.020783	0.004016	0.075980	-0.262262	-6.191539	1.061007
29025	0	2.079523	0.432329	7.689318	0.020752	0.004333	0.076904	-0.276303	-6.256176	1.064104
29026	0	2.095403	0.411829	7.753875	0.020900	0.004129	0.077553	-0.291601	-6.336597	1.063837
29027	0	2.131162	0.388890	7.792329	0.021240	0.003906	0.077942	-0.315239	-6.441594	1.070766
29028	0	2.159065	0.341699	7.971365	0.021508	0.003443	0.079735	-0.350231	-6.560230	1.074793
29029	0	2.194493	0.357587	8.066401	0.021851	0.003601	0.080688	-0.384033	-6.694437	1.076032
29030	0	2.227065	0.334042	8.250270	0.022165	0.003366	0.082530	-0.416676	-6.840880	1.082022
29031	0	2.282046	0.375326	8.377134	0.022705	0.003784	0.083801	-0.456657	-6.998854	1.084025
29032	0	2.343184	0.375330	8.529297	0.023306	0.003781	0.085326	-0.492094	-7.168257	1.083944
29033	0	2.424269	0.344763	8.730555	0.024109	0.003479	0.087341	-0.530967	-7.344112	1.083210
29034	0	2.464895	0.307371	8.961116	0.024506	0.003109	0.089649	-0.573510	-7.527610	1.087048
29035	0	2.559917	0.337951	9.139095	0.025452	0.003418	0.091431	-0.619069	-7.712757	1.090573
29036	0	2.584483	0.299443	9.246820	0.025689	0.003035	0.092510	-0.666078	-7.905924	1.096109
29037	0	2.658779	0.289100	9.553802	0.026428	0.002930	0.095581	-0.709946	-8.097606	1.098303
29038	0	2.709563	0.292506	9.728143	0.026936	0.002973	0.097324	-0.763178	-8.286404	1.102769
29039	0	2.799229	0.282669	9.913827	0.027832	0.002869	0.099182	-0.809161	-8.471974	1.104733
29040	0	2.850045	0.280038	10.081960	0.028340	0.002844	0.100863	-0.856121	-8.654346	1.104001
29041	0	2.902357	0.245959	10.243562	0.028870	0.002502	0.102478	-0.901547	-8.826888	1.112352
29042	0	2.963667	0.255737	10.405893	0.029488	0.002598	0.104100	-0.943762	-8.991403	1.117593
29043	0	2.991763	0.258819	10.549323	0.029785	0.002625	0.105530	-0.981225	-9.135745	1.118301
29044	0	3.041837	0.276071	10.688675	0.030297	0.002794	0.106920	-1.015357	-9.265994	1.120140
29045	0	3.038246	0.253577	10.812440	0.030273	0.002563	0.108154	-1.043117	-9.381946	1.125662
29046	0	3.095381	0.266195	10.995992	0.030861	0.002689	0.109985	-1.070198	-9.479198	1.130177
29047	0	3.078091	0.260825	11.069589	0.030701	0.002625	0.110718	-1.085912	-9.562728	1.131754
29048	0	3.092338	0.258033	11.120543	0.030862	0.002591	0.111222	-1.096148	-9.626652	1.129966
29049	0	3.098990	0.218526	11.155999	0.030945	0.002197	0.111572	-1.107643	-9.673455	1.131857
29050	0	3.136567	0.235472	11.227196	0.031341	0.002356	0.112279	-1.108026	-9.699558	1.132034
29051	0	3.131314	0.250418	11.248717	0.031311	0.002502	0.112488	-1.105941	-9.702183	1.135197
29052	0	3.123564	0.202739	11.230765	0.031254	0.002017	0.112303	-1.095341	-9.684126	1.137915
29053	0	3.140245	0.221046	11.145858	0.031433	0.002197	0.111450	-1.081881	-9.653076	1.142451
29054	0	3.125109	0.206251	11.166563	0.031310	0.002040	0.111650	-1.059141	-9.593023	1.145194
29055	0	3.124247	0.233798	11.073676	0.031311	0.002319	0.110718	-1.040264	-9.522585	1.146296
29056	0	3.096101	0.293434	10.974248	0.031053	0.002905	0.109717	-1.010323	-9.427510	1.145430
29057	0	3.059599	0.265436	10.830529	0.030701	0.002625	0.108276	-0.979641	-9.317263	1.146124
29058	0	3.019191	0.284020	10.757142	0.030310	0.002806	0.107539	-0.943971	-9.192290	1.150167
29059	0	2.977929	0.259891	10.562614	0.029907	0.002563	0.105591	-0.906756	-9.054037	1.149523
29060	0	2.933507	0.273344	10.405030	0.029472	0.002694	0.104012	-0.864899	-8.903415	1.147765
29061	0	2.903239	0.284477	10.245647	0.029175	0.002808	0.102417	-0.824801	-8.744719	1.146425
29062	0	2.807859	0.285746	10.057955	0.028223	0.002819	0.100540	-0.782521	-8.580704	1.148317
29063	0	2.756095	0.279244	9.855129	0.027710	0.002747	0.098511	-0.730992	-8.408016	1.147579
29064	0	2.695680	0.330572	9.686155	0.027111	0.003263	0.096820	-0.682715	-8.226104	1.150801
29065	0	2.664187	0.340191	9.464601	0.026794	0.003357	0.094604	-0.630198	-8.042057	1.149987
29066	0	2.616410	0.306570	9.277365	0.026312	0.003017	0.092733	-0.572547	-7.860139	1.152211
29067	0	2.524602	0.303073	9.098135	0.025391	0.002991	0.090942	-0.523644	-7.678521	1.162702
29068	0	2.472345	0.310521	8.916395	0.024862	0.003068	0.089127	-0.477532	-7.500768	1.162337
29069	0	2.404044	0.345680	8.743656	0.024170	0.003418	0.087402	-0.428253	-7.331732	1.166507
29070	0	2.391603	0.334647	8.609841	0.024036	0.003310	0.086066	-0.381762	-7.172305	1.163384
29071	0	2.314549	0.320475	8.437939	0.023254	0.003174	0.084351	-0.341010	-7.025092	1.167159
29072	0	2.288317	0.369225	8.278430	0.022980	0.003661	0.082759	-0.299231	-6.892168	1.169055
29073	0	2.249560	0.399485	8.119969	0.022583	0.003967	0.081177	-0.261280	-6.769508	1.174088
29074	0	2.196446	0.392376	8.093641	0.022042	0.003900	0.080916	-0.227835	-6.660075	1.178525
29075	0	2.166285	0.355826	7.960694	0.021729	0.003540	0.079590	-0.202135	-6.566298	1.182885
29076	0	2.142339	0.395709	7.829429	0.021477	0.003942	0.078280	-0.179795	-6.489004	1.184923
29077	0	2.107634	0.404469	7.868470	0.021118	0.004028	0.078674	-0.156260	-6.428886	1.187902
29078	0	2.082304	0.400927	7.723705	0.020853	0.003999	0.077229	-0.140806	-6.385235	1.187566
29079	0	2.079352	0.397308	7.758061	0.020813	0.003967	0.077576	-0.131848	-6.357180	1.193182
29080	0	2.052162	0.404207	7.770932	0.020530	0.004040	0.077707	-0.128000	-6.345990	1.194309
29081	0	2.045035	0.427576	7.751352	0.020447	0.004272	0.077515	-0.122849	-6.352244	1.188991
29082	0	2.071680	0.409522	7.793392	0.020698	0.004095	0.077939	-0.121882	-6.381289	1.189054
29083	0	2.102653	0.433073	7.836114	0.020996	0.004333	0.078369	-0.125007	-6.426617	1.187653
29084	0	2.098298	0.426127	7.901190	0.020935	0.004267	0.079024	-0.131632	-6.496852	1.188856
29085	0	2.123481	0.426090	7.975879	0.021179	0.004272	0.079773	-0.146880	-6.577598	1.184758
29086	0	2.172431	0.405010	8.088604	0.021658	0.004066	0.080903	-0.166955	-6.672362	1.184683
29087	0	2.198955	0.389056	8.170590	0.021912	0.003906	0.081726	-0.187208	-6.782478	1.181653
29088	0	2.258504	0.398043	8.282037	0.022496	0.003996	0.082844	-0.206635	-6.906123	1.181358
29089	0	2.298480	0.407038	8.432525	0.022888	0.004089	0.084351	-0.230330	-7.038190	1.180158
29090	0	2.349653	0.415038	8.573489	0.023390	0.004172	0.085763	-0.257354	-7.181571	1.180064
29091	0	2.398106	0.387734	8.724971	0.023865	0.003906	0.087280	-0.292793	-7.335122	1.178553
29092	0	2.441302	0.357391	8.956441	0.024286	0.003602	0.089598	-0.326209	-7.498101	1.177798
29093	0	2.503153	0.332405	9.066392	0.024902	0.003357	0.090698	-0.365125	-7.662264	1.174897
29094	0	2.548055	0.319878	9.279109	0.025350	0.003228	0.092826	-0.398874	-7.824837	1.174340
29095	0	2.594917	0.332911	9.408112	0.025818	0.003357	0.094116	-0.430196	-7.985614	1.176555
29096	0	2.646252	0.369353	9.614586	0.026330	0.003727	0.096181	-0.467325	-8.144378	1.180434
29097	0	2.680958	0.308040	9.816925	0.026672	0.003113	0.098206	-0.502609	-8.305520	1.177448
29098	0	2.733226	0.307437	10.010926	0.027196	0.003107	0.100145	-0.537579	-8.462589	1.172518
29099	0	2.777282	0.314070	10.171291	0.027649	0.003174	0.101746	-0.572472	-8.603154	1.172917
29100	0	2.832353	0.325982	10.244003	0.028203	0.003289	0.102472	-0.603064	-8.738984	1.171654
29101	0	2.843293	0.326889	10.397405	0.028320	0.003296	0.104004	-0.630708	-8.864168	1.167864
29102	0	2.920272	0.339636	10.525648	0.029098	0.003424	0.105285	-0.658343	-8.979691	1.167508
29103	0	2.895946	0.303098	10.660466	0.028870	0.003052	0.106628	-0.678864	-9.077349	1.165083
29104	0	2.949503	0.299666	10.753533	0.029417	0.003009	0.107556	-0.690288	-9.161474	1.172162
29105	0	2.978674	0.267842	10.813725	0.029724	0.002686	0.108154	-0.696519	-9.228948	1.170248
29106	0	2.996039	0.217377	10.914324	0.029911	0.002182	0.109157	-0.703890	-9.281898	1.168835
29107	0	3.024722	0.286313	10.893824	0.030212	0.002869	0.108948	-0.708562	-9.319662	1.168075
29108	0	3.041935	0.279556	10.886244	0.030404	0.002796	0.108867	-0.708287	-9.336837	1.171853
29109	0	3.027753	0.269283	10.937369	0.030273	0.002686	0.109375	-0.700009	-9.342261	1.173120
29110	0	3.020119	0.276143	10.913320	0.030220	0.002761	0.109128	-0.698750	-9.323607	1.177653
29111	0	3.012100	0.281214	10.926119	0.030151	0.002808	0.109253	-0.693465	-9.292864	1.185364
29112	0	2.979950	0.276542	10.885443	0.029846	0.002755	0.108842	-0.682368	-9.244870	1.188108
29113	0	2.960675	0.307233	10.743684	0.029663	0.003052	0.107422	-0.660446	-9.185979	1.187297
29114	0	2.935600	0.286576	10.655570	0.029429	0.002848	0.106536	-0.641063	-9.108200	1.187244
29115	0	2.915093	0.289251	10.530855	0.029236	0.002869	0.105286	-0.615390	-9.017000	1.189162
29116	0	2.885143	0.275994	10.383018	0.028946	0.002732	0.103805	-0.585308	-8.913904	1.191918
29117	0	2.852076	0.313557	10.317775	0.028625	0.003113	0.103149	-0.560373	-8.798761	1.197686
29118	0	2.806354	0.299972	10.128190	0.028175	0.002974	0.101252	-0.531300	-8.673443	1.202618
29119	0	2.789905	0.351143	9.957983	0.028015	0.003479	0.099548	-0.494805	-8.541137	1.203423
29120	0	2.742117	0.351022	9.878798	0.027540	0.003482	0.098756	-0.462541	-8.404274	1.209611
29121	0	2.697735	0.363429	9.677367	0.027100	0.003601	0.096741	-0.424017	-8.260745	1.215241
29122	0	2.637524	0.345759	9.549390	0.026492	0.003422	0.095463	-0.382012	-8.121818	1.215537
29123	0	2.582176	0.351016	9.408656	0.025940	0.003479	0.094055	-0.344846	-7.979175	1.219764
29124	0	2.553437	0.357205	9.146246	0.025649	0.003539	0.091432	-0.304455	-7.836829	1.222356
29125	0	2.509638	0.338485	9.060602	0.025208	0.003357	0.090576	-0.269932	-7.697654	1.223574
29126	0	2.415245	0.350049	8.870790	0.024258	0.003472	0.088680	-0.234169	-7.563096	1.229089
29127	0	2.401214	0.417342	8.754993	0.024109	0.004150	0.087524	-0.204293	-7.437741	1.237628
29128	0	2.340361	0.379571	8.588791	0.023492	0.003768	0.085865	-0.167729	-7.321376	1.243148
29129	0	2.323707	0.392603	8.455436	0.023315	0.003906	0.084534	-0.141024	-7.216558	1.248221
29130	0	2.284515	0.402448	8.337180	0.022917	0.004005	0.083353	-0.114901	-7.119496	1.252954
29131	0	2.252075	0.410579	8.302392	0.022583	0.004089	0.083008	-0.092298	-7.035113	1.251323
29132	0	2.228777	0.389084	8.177056	0.022338	0.003877	0.081758	-0.072169	-6.966295	1.255633
29133	0	2.217320	0.440340	8.094409	0.022217	0.004395	0.080933	-0.059187	-6.906086	1.256776
29134	0	2.185615	0.423661	7.986364	0.021886	0.004229	0.079856	-0.046970	-6.864882	1.261085
29135	0	2.176874	0.451825	8.032782	0.021790	0.004517	0.080322	-0.043682	-6.836679	1.262828
29136	0	2.173518	0.458005	7.966478	0.021748	0.004580	0.079661	-0.043119	-6.820255	1.267643
29137	0	2.160778	0.439321	7.928438	0.021606	0.004395	0.079285	-0.043999	-6.823844	1.264055
29138	0	2.192391	0.444684	7.970843	0.021914	0.004453	0.079711	-0.051194	-6.840455	1.259422
29139	0	2.163200	0.420143	7.982759	0.021606	0.004211	0.079834	-0.063864	-6.878722	1.257662
29140	0	2.194064	0.436285	8.066523	0.021902	0.004374	0.080675	-0.077028	-6.934961	1.260796
29141	0	2.202195	0.425890	8.079785	0.021973	0.004272	0.080811	-0.093917	-7.006275	1.266426
29142	0	2.224957	0.410865	8.125858	0.022194	0.004123	0.081273	-0.111554	-7.086327	1.266600
29143	0	2.283136	0.382447	8.280771	0.022766	0.003845	0.082825	-0.137671	-7.178167	1.268449
29144	0	2.297723	0.371934	8.337963	0.022897	0.003742	0.083401	-0.166633	-7.290469	1.261341
29145	0	2.340281	0.388170	8.524331	0.023315	0.003906	0.085266	-0.196735	-7.409481	1.263336
29146	0	2.407731	0.401040	8.647573	0.023981	0.004039	0.086501	-0.231410	-7.538601	1.261735
29147	0	2.433009	0.394110	8.810865	0.024231	0.003967	0.088135	-0.262388	-7.669073	1.265663
29148	0	2.478654	0.370276	8.963906	0.024676	0.003731	0.089668	-0.295263	-7.811711	1.260884
29149	0	2.507535	0.326316	9.097384	0.024963	0.003296	0.091003	-0.333251	-7.954437	1.263529
29150	0	2.555151	0.331906	9.219392	0.025434	0.003351	0.092225	-0.370013	-8.101611	1.263511
29151	0	2.618222	0.331962	9.371786	0.026062	0.003357	0.093750	-0.412352	-8.250391	1.260450
29152	0	2.642947	0.293404	9.621594	0.026309	0.002975	0.096248	-0.457193	-8.395661	1.260930
29153	0	2.710219	0.313505	9.737879	0.026978	0.003174	0.097412	-0.499463	-8.544140	1.263248
29154	0	2.741223	0.336057	9.944923	0.027293	0.003399	0.099481	-0.540395	-8.683099	1.264675
29155	0	2.776892	0.301382	10.067616	0.027649	0.003052	0.100708	-0.580382	-8.821532	1.266392
29156	0	2.824444	0.306049	10.165161	0.028135	0.003097	0.101681	-0.617950	-8.946387	1.273340
29157	0	2.867045	0.308128	10.312097	0.028564	0.003113	0.103149	-0.650049	-9.066047	1.277360
29158	0	2.905598	0.289654	10.453088	0.028962	0.002926	0.104556	-0.679469	-9.170880	1.277198
29159	0	2.932347	0.308599	10.623886	0.029236	0.003113	0.106262	-0.705764	-9.267334	1.279535
29160	0	2.972710	0.291343	10.698900	0.029656	0.002936	0.107008	-0.727919	-9.345049	1.278579
29161	0	2.990456	0.254051	10.703993	0.029846	0.002563	0.107056	-0.750151	-9.409559	1.278425
29162	0	3.019448	0.304575	10.749866	0.030147	0.003066	0.107512	-0.769568	-9.462608	1.279114
29163	0	3.006410	0.297577	10.838920	0.030029	0.002991	0.108398	-0.783368	-9.501381	1.282779
29164	0	3.036208	0.282271	10.861859	0.030343	0.002838	0.108624	-0.797696	-9.523449	1.286790
29165	0	3.008787	0.280292	10.864338	0.030090	0.002808	0.108643	-0.801084	-9.522860	1.291188
29166	0	3.019419	0.279517	10.913534	0.030207	0.002798	0.109132	-0.802676	-9.511818	1.289659
29167	0	3.000145	0.292550	10.871142	0.030029	0.002930	0.108704	-0.805661	-9.484527	1.290845
29168	0	2.992644	0.249412	10.891479	0.029973	0.002494	0.108902	-0.804168	-9.437526	1.298145
29169	0	2.984572	0.251151	10.823211	0.029907	0.002502	0.108215	-0.793632	-9.374430	1.304474
29170	0	3.001664	0.253222	10.698739	0.030090	0.002520	0.106967	-0.779344	-9.297589	1.305009
29171	0	2.946072	0.282401	10.671123	0.029541	0.002808	0.106689	-0.761091	-9.213445	1.306281
29172	0	2.898407	0.274184	10.492654	0.029078	0.002717	0.104901	-0.733632	-9.113455	1.308092
29173	0	2.882580	0.295322	10.439848	0.028931	0.002930	0.104370	-0.707488	-9.000455	1.308782
29174	0	2.860783	0.305953	10.274908	0.028724	0.003036	0.102717	-0.681480	-8.873254	1.316642
29175	0	2.813925	0.295370	10.110703	0.028259	0.002930	0.101074	-0.654067	-8.739326	1.318983
29176	0	2.747345	0.282154	9.952318	0.027596	0.002793	0.099490	-0.621518	-8.600907	1.320794
29177	0	2.703801	0.271385	9.823865	0.027161	0.002686	0.098206	-0.588438	-8.460008	1.324450
29178	0	2.661175	0.307525	9.586326	0.026738	0.003045	0.095829	-0.552494	-8.311095	1.324411
29179	0	2.642141	0.320048	9.488375	0.026550	0.003174	0.094849	-0.520317	-8.157653	1.326290
29180	0	2.568244	0.325762	9.311901	0.025808	0.003225	0.093085	-0.480742	-8.004976	1.327733
29181	0	2.496412	0.314579	9.176784	0.025085	0.003113	0.091736	-0.439760	-7.855773	1.325858
29182	0	2.473258	0.344481	8.957153	0.024848	0.003421	0.089540	-0.408871	-7.710366	1.329956
29183	0	2.442843	0.357002	8.895669	0.024536	0.003540	0.088928	-0.370252	-7.573960	1.329306
29184	0	2.385673	0.362344	8.693549	0.023959	0.003598	0.086908	-0.336943	-7.441359	1.325904
29185	0	2.334209	0.356382	8.638962	0.023438	0.003540	0.086365	-0.305198	-7.317222	1.322676
29186	0	2.297929	0.342043	8.466665	0.023067	0.003403	0.084643	-0.280895	-7.200368	1.317679
29187	0	2.250972	0.343644	8.339309	0.022583	0.003418	0.083374	-0.254933	-7.102112	1.316517
29188	0	2.230855	0.347054	8.245253	0.022377	0.003454	0.082435	-0.231395	-7.009358	1.318592
29189	0	2.234301	0.367829	8.216810	0.022400	0.003662	0.082153	-0.208084	-6.932560	1.313721
29190	0	2.181914	0.388701	8.042281	0.021861	0.003877	0.080412	-0.192307	-6.875365	1.310641
29191	0	2.163199	0.367069	8.063658	0.021667	0.003662	0.080627	-0.178526	-6.827308	1.317656
29192	0	2.157313	0.404761	8.034541	0.021596	0.004045	0.080339	-0.172584	-6.797321	1.316110
29193	0	2.147051	0.397094	7.916618	0.021484	0.003967	0.079163	-0.165545	-6.779779	1.318074
29194	0	2.133092	0.421902	7.984135	0.021334	0.004218	0.079841	-0.162370	-6.778386	1.317639
29195	0	2.118502	0.408415	7.958856	0.021179	0.004089	0.079590	-0.167660	-6.789316	1.319213
29196	0	2.133267	0.364568	7.915464	0.021313	0.003652	0.079160	-0.173811	-6.820759	1.322207
29197	0	2.157719	0.377894	8.000877	0.021545	0.003784	0.080017	-0.178843	-6.868892	1.323138
29198	0	2.159036	0.364168	8.096568	0.021548	0.003651	0.080976	-0.188940	-6.931126	1.322038
29199	0	2.208506	0.395560	8.122442	0.022034	0.003967	0.081238	-0.202361	-7.006119	1.327427
29200	0	2.226411	0.374380	8.229186	0.022199	0.003760	0.082309	-0.222292	-7.099911	1.326335
29201	0	2.216832	0.357724	8.292818	0.022095	0.003601	0.082947	-0.251722	-7.204234	1.328521
29202	0	2.263090	0.347244	8.435251	0.022550	0.003491	0.084373	-0.274139	-7.317350	1.328168
29203	0	2.316162	0.351568	8.536475	0.023071	0.003540	0.085388	-0.303255	-7.441326	1.327333
29204	0	2.359765	0.334112	8.708501	0.023499	0.003367	0.087111	-0.334071	-7.573184	1.330786
29205	0	2.409399	0.344944	8.853410	0.023987	0.003479	0.088562	-0.368531	-7.714686	1.328763
29206	0	2.449691	0.345097	8.939126	0.024386	0.003480	0.089420	-0.401866	-7.859161	1.326806
29207	0	2.483931	0.332537	9.072768	0.024719	0.003357	0.090759	-0.437612	-8.013546	1.332442
29208	0	2.551087	0.332015	9.279916	0.025392	0.003353	0.092831	-0.474250	-8.163645	1.335895
29209	0	2.606637	0.320327	9.402133	0.025940	0.003235	0.094055	-0.508796	-8.320641	1.333557
29210	0	2.650171	0.295071	9.547973	0.026380	0.002987	0.095512	-0.548123	-8.470110	1.335773
29211	0	2.691487	0.295813	9.713570	0.026794	0.002991	0.097168	-0.582707	-8.615198	1.331582
29212	0	2.728499	0.301248	9.835055	0.027161	0.003046	0.098384	-0.617778	-8.762984	1.336710
29213	0	2.783082	0.320630	9.982085	0.027710	0.003235	0.099854	-0.646764	-8.904693	1.338047
29214	0	2.813072	0.302754	10.140381	0.028016	0.003055	0.101435	-0.673701	-9.037274	1.335930
29215	0	2.842688	0.260047	10.312073	0.028320	0.002625	0.103149	-0.696906	-9.158789	1.332545
29216	0	2.900119	0.230665	10.440613	0.028902	0.002331	0.104433	-0.719954	-9.270738	1.324758
29217	0	2.908177	0.297167	10.501716	0.028992	0.002991	0.105042	-0.737452	-9.372145	1.322128
29218	0	2.931198	0.311552	10.594749	0.029234	0.003135	0.105968	-0.755009	-9.459586	1.327255
29219	0	2.948760	0.303526	10.660993	0.029419	0.003052	0.106628	-0.769623	-9.536524	1.325217
29220	0	2.966613	0.215644	10.706519	0.029617	0.002164	0.107079	-0.774823	-9.591926	1.323974
29221	0	2.988435	0.255749	10.777766	0.029846	0.002563	0.107788	-0.778505	-9.635638	1.323149
29222	0	3.013073	0.236467	10.836959	0.030106	0.002368	0.108377	-0.779435	-9.665399	1.318262
29223	0	2.985194	0.243933	10.760343	0.029846	0.002441	0.107605	-0.779239	-9.674639	1.322896
29224	0	2.985653	0.231693	10.808970	0.029858	0.002315	0.108089	-0.774456	-9.676607	1.324311
29225	0	3.007380	0.245124	10.791454	0.030090	0.002441	0.107910	-0.762014	-9.662185	1.326999
29226	0	2.990333	0.271985	10.786512	0.029935	0.002705	0.107857	-0.744031	-9.631838	1.325423
29227	0	3.010268	0.325234	10.694678	0.030151	0.003235	0.106934	-0.723652	-9.582837	1.326910
29228	0	2.968766	0.292349	10.636555	0.029749	0.002903	0.106349	-0.700038	-9.519985	1.331570
29229	0	2.916247	0.276903	10.615975	0.029236	0.002747	0.106140	-0.674407	-9.443922	1.336604
29230	0	2.919375	0.330215	10.504091	0.029273	0.003279	0.105020	-0.647531	-9.360559	1.341599
29231	0	2.872019	0.302003	10.329527	0.028809	0.002991	0.103271	-0.613920	-9.265659	1.343374
29232	0	2.847217	0.289806	10.169764	0.028573	0.002865	0.101670	-0.575635	-9.155246	1.339701
29233	0	2.803456	0.290353	10.067463	0.028137	0.002869	0.100647	-0.535076	-9.041586	1.344604
29234	0	2.751745	0.315561	10.048522	0.027627	0.003120	0.100456	-0.494159	-8.919900	1.346151
29235	0	2.711137	0.339371	9.921111	0.027222	0.003357	0.099182	-0.450949	-8.795732	1.348675
29236	0	2.671411	0.352211	9.633900	0.026824	0.003489	0.096310	-0.410227	-8.668251	1.352942
29237	0	2.631690	0.345276	9.463428	0.026428	0.003418	0.094604	-0.367394	-8.536723	1.356222
29238	0	2.585451	0.315347	9.328836	0.025965	0.003119	0.093259	-0.324938	-8.404628	1.357928
29239	0	2.534378	0.332596	9.261887	0.025452	0.003296	0.092590	-0.286890	-8.274467	1.361655
29240	0	2.507134	0.338726	9.035623	0.025180	0.003354	0.090327	-0.244152	-8.140218	1.361609
29241	0	2.462456	0.320594	8.931946	0.024719	0.003174	0.089294	-0.202257	-8.022183	1.358005
29242	0	2.431862	0.344793	8.814662	0.024410	0.003420	0.088122	-0.164941	-7.906527	1.354337
29243	0	2.402470	0.368603	8.693637	0.024109	0.003662	0.086914	-0.132394	-7.799078	1.351210
29244	0	2.368054	0.384865	8.624628	0.023759	0.003831	0.086226	-0.107484	-7.698456	1.349204
29245	0	2.330450	0.380781	8.504068	0.023376	0.003784	0.085022	-0.074517	-7.605061	1.344699
29246	0	2.281089	0.342389	8.397430	0.022868	0.003403	0.083960	-0.044039	-7.530387	1.347267
29247	0	2.277531	0.362186	8.338731	0.022827	0.003601	0.083374	-0.013811	-7.462639	1.350223
29248	0	2.231780	0.371212	8.310473	0.022357	0.003703	0.083095	0.000732	-7.412105	1.352464
29249	0	2.212611	0.385827	8.222173	0.022156	0.003845	0.082214	0.020867	-7.374406	1.349332
29250	0	2.208147	0.388328	8.149976	0.022097	0.003871	0.081496	0.040286	-7.356733	1.344020
29251	0	2.207950	0.403621	8.154670	0.022095	0.004028	0.081543	0.053783	-7.338913	1.343704
29252	0	2.224858	0.410963	8.179319	0.022247	0.004105	0.081794	0.063341	-7.344364	1.338931
29253	0	2.222343	0.421413	8.135791	0.022217	0.004211	0.081360	0.070047	-7.357266	1.340140
29254	0	2.200539	0.391078	8.257065	0.021986	0.003911	0.082576	0.072672	-7.387838	1.338575
29255	0	2.230242	0.409046	8.196347	0.022278	0.004089	0.081970	0.077172	-7.425939	1.334908
29256	0	2.248660	0.408164	8.261768	0.022449	0.004091	0.082627	0.067564	-7.480917	1.341298
29257	0	2.250791	0.414492	8.262910	0.022461	0.004150	0.082642	0.063447	-7.549754	1.338130
29258	0	2.261332	0.412927	8.376063	0.022556	0.004139	0.083776	0.053712	-7.631606	1.327349
29259	0	2.338317	0.407171	8.488213	0.023315	0.004089	0.084900	0.033975	-7.726757	1.324571
29260	0	2.346159	0.391426	8.637137	0.023392	0.003931	0.086390	0.015799	-7.823161	1.324569
29261	0	2.394424	0.376841	8.744235	0.023865	0.003784	0.087463	-0.000705	-7.931062	1.324800
29262	0	2.423303	0.379269	8.831332	0.024147	0.003813	0.088336	-0.022396	-8.046373	1.325433
29263	0	2.419694	0.406874	8.939367	0.024109	0.004089	0.089417	-0.044488	-8.163021	1.322943
29264	0	2.498782	0.396500	9.062668	0.024898	0.003986	0.090651	-0.067098	-8.280922	1.320165
29265	0	2.548870	0.369852	9.201492	0.025391	0.003723	0.092041	-0.093178	-8.406860	1.320051
29266	0	2.568797	0.340484	9.342644	0.025590	0.003428	0.093452	-0.117629	-8.530940	1.319984
29267	0	2.604044	0.315265	9.494392	0.025940	0.003174	0.094971	-0.138705	-8.656091	1.322767
29268	0	2.648828	0.328683	9.659885	0.026388	0.003313	0.096625	-0.165234	-8.778707	1.326106
29269	0	2.695781	0.302870	9.787300	0.026855	0.003052	0.097900	-0.187760	-8.902456	1.324230
29270	0	2.709449	0.340066	9.934694	0.027002	0.003431	0.099371	-0.218560	-9.012649	1.325215
29271	0	2.774258	0.357809	10.080519	0.027649	0.003601	0.100830	-0.240292	-9.122979	1.329630
29272	0	2.779971	0.322344	10.179505	0.027716	0.003249	0.101817	-0.264893	-9.221509	1.330536
29273	0	2.833690	0.303090	10.306770	0.028259	0.003052	0.103088	-0.283890	-9.311742	1.337390
29274	0	2.854648	0.341893	10.339374	0.028476	0.003437	0.103413	-0.299890	-9.394080	1.338605
29275	0	2.868761	0.303896	10.447553	0.028625	0.003052	0.104492	-0.310057	-9.466206	1.338265
29276	0	2.880550	0.289074	10.444279	0.028749	0.002904	0.104458	-0.320710	-9.531679	1.337715
29277	0	2.878451	0.274351	10.539771	0.028748	0.002747	0.105408	-0.320631	-9.575846	1.339280
29278	0	2.939469	0.328430	10.568529	0.029370	0.003289	0.105692	-0.322561	-9.606277	1.339236
29279	0	2.937202	0.347459	10.570912	0.029358	0.003479	0.105713	-0.324012	-9.625530	1.343689
29280	0	2.908309	0.303945	10.643607	0.029080	0.003042	0.106437	-0.323840	-9.632399	1.349957
29281	0	2.903935	0.262396	10.589968	0.029053	0.002625	0.105896	-0.321418	-9.621902	1.353696
29282	0	2.906708	0.281085	10.590802	0.029087	0.002806	0.105903	-0.313013	-9.604253	1.356440
29283	0	2.877285	0.287524	10.614966	0.028809	0.002869	0.106140	-0.303213	-9.569643	1.357951
29284	0	2.881364	0.320148	10.501062	0.028859	0.003186	0.104999	-0.284173	-9.523966	1.359886
29285	0	2.869102	0.348666	10.511774	0.028748	0.003479	0.105103	-0.273354	-9.466273	1.364169
29286	0	2.850712	0.326649	10.362437	0.028575	0.003249	0.103606	-0.252039	-9.395247	1.365588
29287	0	2.830462	0.319377	10.249864	0.028381	0.003174	0.102478	-0.227726	-9.313435	1.369429
29288	0	2.796016	0.304952	10.199167	0.028046	0.003030	0.101969	-0.203643	-9.221332	1.376877
29289	0	2.768235	0.319154	10.054880	0.027771	0.003174	0.100525	-0.181499	-9.124269	1.381299
29290	0	2.744018	0.371890	9.888831	0.027535	0.003696	0.098863	-0.153711	-9.017875	1.383575
29291	0	2.669638	0.344157	9.792637	0.026794	0.003418	0.097900	-0.124401	-8.907156	1.383791
29292	0	2.656308	0.348589	9.663555	0.026662	0.003464	0.096609	-0.096388	-8.794004	1.388603
29293	0	2.639029	0.375160	9.530224	0.026489	0.003723	0.095276	-0.060655	-8.679035	1.389841
29294	0	2.601219	0.374430	9.394984	0.026111	0.003717	0.093924	-0.026323	-8.563008	1.391167
29295	0	2.542161	0.338118	9.249248	0.025513	0.003357	0.092468	0.005408	-8.454214	1.393270
29296	0	2.493893	0.355108	9.082960	0.025028	0.003526	0.090806	0.039030	-8.345649	1.394978
29297	0	2.451021	0.350355	9.004963	0.024597	0.003479	0.090027	0.071998	-8.239078	1.399905
29298	0	2.427999	0.379423	8.911694	0.024364	0.003771	0.089095	0.103891	-8.135769	1.402716
29299	0	2.397024	0.368071	8.778902	0.024048	0.003662	0.087769	0.130007	-8.038651	1.399549
29300	0	2.370714	0.377298	8.654415	0.023772	0.003759	0.086527	0.150116	-7.956650	1.393716
29301	0	2.325370	0.367892	8.595351	0.023315	0.003662	0.085938	0.174644	-7.878542	1.391866
29302	0	2.301510	0.364772	8.470192	0.023071	0.003633	0.084687	0.196143	-7.806727	1.389404
29303	0	2.302446	0.392061	8.436272	0.023071	0.003906	0.084351	0.217948	-7.747371	1.386040
29304	0	2.263829	0.400734	8.358874	0.022673	0.003995	0.083580	0.237418	-7.704532	1.381179
29305	0	2.230797	0.415969	8.325978	0.022339	0.004150	0.083252	0.252886	-7.666254	1.379149
29306	0	2.237659	0.417355	8.290679	0.022399	0.004169	0.082901	0.262814	-7.639570	1.377982
29307	0	2.232694	0.427118	8.221766	0.022339	0.004272	0.082214	0.264254	-7.627196	1.373040
29308	0	2.225331	0.445092	8.258631	0.022253	0.004453	0.082586	0.265240	-7.631783	1.369895
29309	0	2.216273	0.407981	8.227399	0.022156	0.004089	0.082275	0.255669	-7.645738	1.364036
29310	0	2.224816	0.424058	8.208420	0.022230	0.004252	0.082088	0.243167	-7.675063	1.360351
29311	0	2.218195	0.395874	8.275707	0.022156	0.003967	0.082764	0.235210	-7.715630	1.352678
29312	0	2.236398	0.418102	8.298506	0.022330	0.004193	0.082994	0.222459	-7.766384	1.347775
29313	0	2.256986	0.395607	8.409414	0.022522	0.003967	0.084106	0.211439	-7.835920	1.341967
29314	0	2.285470	0.393362	8.424961	0.022800	0.003944	0.084264	0.201300	-7.913886	1.346633
29315	0	2.307413	0.364448	8.500543	0.023010	0.003662	0.085022	0.182120	-8.004316	1.340832
29316	0	2.351311	0.385346	8.606822	0.023444	0.003870	0.086086	0.164719	-8.100419	1.334451
29317	0	2.382182	0.364017	8.701544	0.023743	0.003662	0.087036	0.140742	-8.208961	1.327818
29318	0	2.429087	0.371609	8.807005	0.024208	0.003739	0.088092	0.115422	-8.321046	1.320434
29319	0	2.469024	0.376234	8.951389	0.024597	0.003784	0.089539	0.092542	-8.444482	1.320260
29320	0	2.500019	0.395815	9.044005	0.024907	0.003983	0.090465	0.065654	-8.566647	1.323728
29321	0	2.543102	0.363333	9.225842	0.025330	0.003662	0.092285	0.035152	-8.697009	1.315940
29322	0	2.575827	0.314176	9.275291	0.025656	0.003177	0.092780	-0.002434	-8.828012	1.321739
29323	0	2.616679	0.302360	9.488176	0.026062	0.003052	0.094910	-0.031212	-8.958983	1.316520
29324	0	2.661969	0.314998	9.616803	0.026518	0.003178	0.096195	-0.058980	-9.084692	1.318425
29325	0	2.701962	0.339081	9.738453	0.026917	0.003418	0.097412	-0.085756	-9.210389	1.321818
29326	0	2.752695	0.315015	9.787853	0.027429	0.003180	0.097905	-0.114980	-9.329906	1.322517
29327	0	2.756359	0.332721	9.976653	0.027466	0.003357	0.099792	-0.143995	-9.446547	1.331384
29328	0	2.824175	0.326219	10.075253	0.028152	0.003296	0.100777	-0.177150	-9.553570	1.334775
29329	0	2.810513	0.302415	10.178267	0.028015	0.003052	0.101807	-0.203294	-9.659259	1.345315
29330	0	2.858408	0.321522	10.320105	0.028502	0.003240	0.103223	-0.225589	-9.754299	1.344100
29331	0	2.894081	0.272391	10.361845	0.028870	0.002747	0.103638	-0.245975	-9.837439	1.347067
29332	0	2.913588	0.286257	10.486391	0.029075	0.002883	0.104880	-0.263783	-9.908747	1.349410
29333	0	2.928420	0.322151	10.484532	0.029236	0.003235	0.104858	-0.274132	-9.966004	1.349075
29334	0	2.925052	0.306842	10.604201	0.029211	0.003085	0.106052	-0.287949	-10.013069	1.345887
29335	0	2.932110	0.303329	10.576775	0.029297	0.003052	0.105774	-0.303808	-10.043689	1.346100
29336	0	2.960378	0.294183	10.648937	0.029590	0.002953	0.106493	-0.311487	-10.063237	1.349484
29337	0	2.935872	0.298077	10.662847	0.029358	0.002991	0.106628	-0.318415	-10.068433	1.354527
29338	0	2.959073	0.296638	10.608265	0.029603	0.002971	0.106079	-0.319540	-10.059488	1.357785
29339	0	2.927425	0.287195	10.614629	0.029297	0.002869	0.106140	-0.312787	-10.039351	1.364146
29340	0	2.945428	0.287960	10.591870	0.029495	0.002874	0.105907	-0.304033	-9.999304	1.371616
29341	0	2.912574	0.275443	10.517697	0.029175	0.002747	0.105164	-0.292535	-9.950118	1.372210
29342	0	2.907619	0.246098	10.441411	0.029139	0.002457	0.104397	-0.284923	-9.885921	1.382383
29343	0	2.856184	0.269509	10.353296	0.028625	0.002686	0.103516	-0.271607	-9.819708	1.385861
29344	0	2.878967	0.314311	10.277723	0.028865	0.003131	0.102757	-0.255414	-9.740131	1.382186
29345	0	2.811573	0.306985	10.188995	0.028198	0.003052	0.101868	-0.232702	-9.651554	1.383802
29346	0	2.800587	0.303833	10.041055	0.028096	0.003026	0.100386	-0.216254	-9.552684	1.383698
29347	0	2.779706	0.282620	9.975774	0.027893	0.002808	0.099731	-0.192693	-9.446600	1.386067
29348	0	2.717284	0.280211	9.834614	0.027276	0.002783	0.098318	-0.168127	-9.330564	1.385647
29349	0	2.706033	0.301079	9.707332	0.027161	0.002991	0.097046	-0.142332	-9.216327	1.392181
29350	0	2.661907	0.268889	9.560065	0.026719	0.002664	0.095573	-0.110126	-9.100639	1.394730
29351	0	2.626477	0.289191	9.444924	0.026367	0.002869	0.094421	-0.079997	-8.980596	1.395643
29352	0	2.545325	0.336092	9.267120	0.025556	0.003341	0.092644	-0.053112	-8.858271	1.389608
29353	0	2.504517	0.343850	9.194586	0.025146	0.003418	0.091919	-0.025554	-8.736199	1.391485
29354	0	2.510108	0.366289	9.040967	0.025191	0.003641	0.090385	0.004003	-8.626101	1.387709
29355	0	2.451044	0.338117	8.937840	0.024597	0.003357	0.089355	0.036980	-8.519193	1.381398
29356	0	2.409947	0.348976	8.832311	0.024181	0.003466	0.088302	0.070199	-8.417228	1.374196
29357	0	2.354131	0.337886	8.748392	0.023621	0.003357	0.087463	0.100904	-8.317685	1.364691
29358	0	2.363747	0.347697	8.605840	0.023708	0.003461	0.086040	0.124648	-8.227582	1.362900
29359	0	2.324812	0.342863	8.565021	0.023315	0.003418	0.085632	0.141420	-8.141806	1.358671
29360	0	2.312737	0.387958	8.464433	0.023182	0.003866	0.084630	0.162258	-8.072142	1.360655
29361	0	2.272074	0.361260	8.332488	0.022766	0.003601	0.083313	0.180653	-8.014130	1.346768
29362	0	2.257440	0.381496	8.334612	0.022614	0.003807	0.083336	0.194317	-7.964697	1.335577
29363	0	2.243170	0.391504	8.313737	0.022461	0.003906	0.083130	0.209384	-7.928725	1.329163
29364	0	2.220183	0.356400	8.272144	0.022220	0.003557	0.082717	0.221973	-7.908347	1.321483
29365	0	2.190386	0.372809	8.178896	0.021912	0.003723	0.081787	0.232226	-7.901786	1.313222
29366	0	2.213908	0.385387	8.246152	0.022140	0.003855	0.082461	0.234587	-7.905449	1.306811
29367	0	2.222610	0.390667	8.263908	0.022217	0.003906	0.082642	0.238729	-7.922741	1.293530
29368	0	2.243314	0.371756	8.257099	0.022418	0.003723	0.082575	0.234874	-7.948065	1.278670
29369	0	2.223990	0.353257	8.294091	0.022217	0.003540	0.082947	0.228573	-7.984328	1.267207
29370	0	2.235991	0.357749	8.347434	0.022324	0.003586	0.083484	0.221390	-8.038468	1.261371
29371	0	2.262359	0.364926	8.427923	0.022583	0.003662	0.084290	0.208323	-8.097967	1.251953
29372	0	2.302037	0.392476	8.517033	0.022970	0.003941	0.085183	0.191597	-8.169804	1.237463
29373	0	2.319132	0.382732	8.531195	0.023132	0.003845	0.085327	0.172308	-8.253347	1.226990
29374	0	2.337947	0.360576	8.607159	0.023312	0.003626	0.086089	0.150520	-8.347937	1.221173
29375	0	2.375236	0.339941	8.744493	0.023682	0.003418	0.087463	0.131031	-8.444970	1.208036
29376	0	2.433094	0.330380	8.838066	0.024252	0.003319	0.088402	0.116515	-8.551710	1.203404
29377	0	2.443525	0.339797	8.982219	0.024353	0.003418	0.089844	0.095977	-8.660954	1.194257
29378	0	2.484944	0.335747	9.057044	0.024763	0.003377	0.090593	0.076327	-8.774522	1.184928
29379	0	2.536089	0.327593	9.238266	0.025269	0.003296	0.092407	0.056627	-8.893381	1.179906
29380	0	2.573598	0.323094	9.349044	0.025639	0.003255	0.093516	0.032482	-9.017094	1.172791
29381	0	2.585256	0.290493	9.494547	0.025757	0.002930	0.094971	0.007771	-9.136963	1.168846
29382	0	2.641194	0.321913	9.654229	0.026318	0.003245	0.096567	-0.018182	-9.253258	1.165968
29383	0	2.664308	0.296906	9.696010	0.026550	0.002991	0.096985	-0.038747	-9.367247	1.157990
29384	0	2.707197	0.310898	9.855859	0.026983	0.003129	0.098582	-0.057080	-9.474669	1.160868
29385	0	2.712968	0.291131	9.860835	0.027039	0.002930	0.098633	-0.073536	-9.584833	1.162025
29386	0	2.761110	0.280419	10.088011	0.027530	0.002831	0.100902	-0.098463	-9.681569	1.162789
29387	0	2.784651	0.309700	10.117603	0.027771	0.003113	0.101196	-0.111652	-9.771383	1.155768
29388	0	2.817938	0.311897	10.241774	0.028107	0.003141	0.102437	-0.131985	-9.856931	1.161220
29389	0	2.837921	0.345836	10.270661	0.028320	0.003479	0.102722	-0.150401	-9.926822	1.170257
29390	0	2.861541	0.305994	10.328526	0.028561	0.003071	0.103300	-0.158189	-9.991783	1.176121
29391	0	2.842957	0.255855	10.362460	0.028381	0.002563	0.103638	-0.159563	-10.049312	1.177306
29392	0	2.863569	0.279370	10.463911	0.028601	0.002797	0.104649	-0.159372	-10.091801	1.182064
29393	0	2.889383	0.274583	10.460760	0.028870	0.002747	0.104614	-0.156355	-10.122450	1.182313
29394	0	2.899305	0.267912	10.471807	0.028978	0.002684	0.104722	-0.157573	-10.142676	1.183830
29395	0	2.887004	0.250192	10.485830	0.028870	0.002502	0.104858	-0.154649	-10.147242	1.187847
29396	0	2.904442	0.257262	10.479844	0.029053	0.002562	0.104796	-0.139290	-10.142197	1.186788
29397	0	2.909386	0.300111	10.407021	0.029114	0.002991	0.104065	-0.124765	-10.124309	1.190971
29398	0	2.891745	0.283766	10.359548	0.028952	0.002828	0.103586	-0.110684	-10.090499	1.195977
29399	0	2.864840	0.275943	10.309864	0.028687	0.002747	0.103088	-0.093603	-10.052128	1.205478
29400	0	2.844070	0.333615	10.360900	0.028487	0.003322	0.103597	-0.074810	-10.004682	1.205380
29401	0	2.813985	0.313253	10.182220	0.028198	0.003113	0.101807	-0.050116	-9.942925	1.208079
29402	0	2.819989	0.256344	10.161057	0.028265	0.002542	0.101593	-0.023092	-9.873428	1.212741
29403	0	2.769758	0.264578	10.072768	0.027771	0.002625	0.100708	0.003316	-9.793827	1.219288
29404	0	2.761346	0.287211	9.918005	0.027687	0.002849	0.099160	0.032636	-9.712666	1.226498
29405	0	2.708325	0.313698	9.840925	0.027161	0.003113	0.098389	0.062880	-9.626429	1.232817
29406	0	2.687254	0.355256	9.710563	0.026947	0.003526	0.097086	0.096589	-9.542448	1.233826
29407	0	2.665056	0.344563	9.596933	0.026733	0.003418	0.095947	0.131518	-9.447394	1.241794
29408	0	2.612013	0.307296	9.466947	0.026203	0.003045	0.094647	0.167087	-9.350766	1.246338
29409	0	2.567562	0.344146	9.371041	0.025757	0.003418	0.093689	0.197747	-9.255323	1.247808
29410	0	2.563682	0.330625	9.277682	0.025718	0.003281	0.092755	0.231249	-9.159239	1.249557
29411	0	2.494379	0.344560	9.139065	0.025024	0.003418	0.091370	0.267706	-9.062000	1.256140
29412	0	2.497343	0.343470	9.063765	0.025047	0.003411	0.090618	0.299226	-8.972468	1.254593
29413	0	2.464898	0.356213	8.919094	0.024719	0.003540	0.089172	0.329570	-8.886081	1.251010
29414	0	2.414969	0.354115	8.800475	0.024214	0.003522	0.087988	0.356734	-8.806472	1.250761
29415	0	2.405285	0.398892	8.741680	0.024109	0.003967	0.087402	0.387256	-8.736858	1.252343
29416	0	2.363899	0.366428	8.701636	0.023692	0.003644	0.087003	0.416126	-8.670778	1.246280
29417	0	2.345394	0.361680	8.570492	0.023499	0.003601	0.085693	0.439566	-8.615001	1.248119
29418	0	2.349240	0.370309	8.493328	0.023532	0.003693	0.084923	0.456301	-8.565540	1.247555
29419	0	2.315913	0.349103	8.539699	0.023193	0.003479	0.085388	0.475088	-8.523453	1.248572
29420	0	2.310309	0.351073	8.480056	0.023125	0.003503	0.084795	0.488618	-8.498121	1.240873
29421	0	2.299779	0.397670	8.459767	0.023010	0.003967	0.084595	0.504279	-8.485109	1.235575
29422	0	2.303712	0.399268	8.417542	0.023046	0.003985	0.084173	0.517212	-8.476199	1.232137
29423	0	2.301505	0.390997	8.386082	0.023010	0.003906	0.083862	0.525619	-8.486580	1.225334
29424	0	2.290700	0.373637	8.422189	0.022898	0.003730	0.084225	0.537844	-8.503029	1.222560
29425	0	2.296607	0.421480	8.391856	0.022949	0.004211	0.083923	0.545907	-8.529889	1.214718
29426	0	2.313200	0.409356	8.500417	0.023105	0.004096	0.085011	0.546375	-8.570515	1.212940
29427	0	2.341256	0.420702	8.586685	0.023376	0.004211	0.085876	0.544454	-8.622456	1.207282
29428	0	2.354738	0.419413	8.554110	0.023509	0.004202	0.085551	0.538163	-8.677604	1.200248
29429	0	2.373191	0.426201	8.714505	0.023682	0.004272	0.087158	0.528717	-8.747441	1.195402
29430	0	2.383786	0.381604	8.748277	0.023782	0.003823	0.087498	0.523482	-8.824672	1.188866
29431	0	2.435286	0.377109	8.811854	0.024292	0.003784	0.088135	0.510952	-8.907579	1.181905
29432	0	2.460266	0.392747	8.918254	0.024537	0.003941	0.089200	0.498602	-8.995611	1.170709
29433	0	2.472935	0.395197	9.025221	0.024658	0.003967	0.090271	0.483834	-9.089629	1.172791
29434	0	2.487395	0.386025	9.051845	0.024800	0.003875	0.090538	0.470093	-9.186576	1.168460
29435	0	2.504378	0.364782	9.195870	0.024963	0.003662	0.091980	0.456998	-9.290444	1.170126
29436	0	2.557221	0.379939	9.289123	0.025492	0.003816	0.092913	0.441712	-9.393385	1.177455
29437	0	2.583822	0.358466	9.421664	0.025757	0.003601	0.094238	0.426478	-9.496036	1.180644
29438	0	2.624735	0.348474	9.490397	0.026165	0.003507	0.094926	0.404905	-9.599113	1.181961
29439	0	2.650815	0.352094	9.635327	0.026428	0.003540	0.096375	0.386933	-9.697800	1.189160
29440	0	2.716118	0.384653	9.771237	0.027079	0.003867	0.097734	0.367551	-9.798236	1.187755
29441	0	2.754506	0.358416	9.836715	0.027466	0.003601	0.098389	0.352526	-9.894148	1.195845
29442	0	2.776448	0.354713	9.978882	0.027687	0.003566	0.099810	0.335772	-9.986631	1.200289
29443	0	2.802063	0.328198	10.026266	0.027954	0.003296	0.100281	0.324290	-10.066253	1.205232
29444	0	2.790321	0.319528	10.114394	0.027843	0.003206	0.101160	0.316050	-10.137538	1.205552
29445	0	2.788246	0.346464	10.228168	0.027832	0.003479	0.102295	0.304112	-10.197566	1.216854
29446	0	2.816340	0.319431	10.298715	0.028116	0.003205	0.103000	0.295987	-10.253557	1.222454
29447	0	2.823454	0.322285	10.338403	0.028198	0.003235	0.103394	0.286620	-10.297276	1.231831
29448	0	2.872704	0.344667	10.299947	0.028698	0.003454	0.103007	0.282038	-10.333090	1.233080
29449	0	2.882904	0.353508	10.344906	0.028809	0.003540	0.103455	0.280207	-10.359158	1.244854
29450	0	2.885318	0.309399	10.380861	0.028850	0.003102	0.103809	0.274463	-10.366542	1.261091
29451	0	2.862793	0.304815	10.345402	0.028625	0.003052	0.103455	0.273744	-10.372658	1.273885
29452	0	2.874112	0.335452	10.351666	0.028752	0.003349	0.103514	0.282491	-10.363617	1.282789
29453	0	2.878294	0.335961	10.346164	0.028809	0.003357	0.103455	0.288322	-10.338542	1.296492
29454	0	2.835927	0.294217	10.390360	0.028391	0.002934	0.103895	0.299591	-10.306970	1.298462
29455	0	2.840336	0.348269	10.328210	0.028442	0.003479	0.103271	0.306360	-10.266941	1.311712
29456	0	2.825258	0.319011	10.257369	0.028303	0.003181	0.102560	0.319461	-10.213698	1.327234
29457	0	2.795828	0.336914	10.206598	0.028015	0.003357	0.102051	0.335384	-10.153088	1.339526
29458	0	2.796060	0.340235	10.081568	0.028025	0.003381	0.100799	0.361823	-10.083468	1.346660
29459	0	2.757730	0.350151	10.078790	0.027649	0.003479	0.100769	0.389169	-10.005244	1.348777
29460	0	2.725046	0.372441	9.954391	0.027324	0.003706	0.099524	0.412224	-9.924069	1.357753
29461	0	2.720281	0.361501	9.828825	0.027283	0.003601	0.098267	0.430314	-9.834071	1.364538
29462	0	2.655490	0.358699	9.741448	0.026636	0.003567	0.097393	0.455728	-9.741675	1.375738
29463	0	2.640282	0.386583	9.584823	0.026489	0.003845	0.095825	0.481947	-9.641461	1.383880
29464	0	2.598966	0.323112	9.485485	0.026073	0.003214	0.094832	0.504383	-9.543369	1.381169
29465	0	2.542921	0.356230	9.346674	0.025513	0.003540	0.093445	0.533139	-9.444137	1.387085
29466	0	2.551286	0.354874	9.265475	0.025591	0.003523	0.092634	0.566549	-9.350736	1.390994
29467	0	2.542953	0.368193	9.188019	0.025513	0.003662	0.091858	0.592731	-9.250135	1.389205
29468	0	2.484830	0.377723	8.947963	0.024923	0.003761	0.089459	0.614797	-9.157156	1.391952
29469	0	2.434159	0.380026	8.937457	0.024414	0.003784	0.089355	0.637086	-9.067345	1.391531
29470	0	2.402022	0.346544	8.843364	0.024087	0.003449	0.088416	0.659533	-8.983958	1.389708
29471	0	2.398447	0.373472	8.809053	0.024048	0.003723	0.088074	0.676450	-8.904602	1.387414
29472	0	2.362297	0.394204	8.665592	0.023679	0.003928	0.086641	0.696663	-8.833878	1.388811
29473	0	2.320465	0.427915	8.570651	0.023254	0.004272	0.085693	0.707772	-8.770432	1.390893
29474	0	2.323080	0.374676	8.566999	0.023276	0.003736	0.085658	0.723617	-8.712602	1.393387
29475	0	2.297487	0.379049	8.497023	0.023010	0.003784	0.084961	0.734457	-8.667946	1.392503
29476	0	2.303252	0.398714	8.437634	0.023062	0.003980	0.084369	0.746902	-8.631335	1.383623
29477	0	2.305464	0.396846	8.472128	0.023071	0.003967	0.084717	0.751174	-8.611859	1.378679
29478	0	2.278109	0.397224	8.417935	0.022794	0.003969	0.084176	0.758017	-8.597645	1.372352
29479	0	2.270186	0.402669	8.392429	0.022705	0.004028	0.083923	0.758753	-8.596281	1.364841
29480	0	2.258122	0.389795	8.361801	0.022576	0.003902	0.083619	0.755763	-8.605979	1.361305
29481	0	2.253478	0.396141	8.318773	0.022522	0.003967	0.083191	0.750988	-8.626615	1.355961
29482	0	2.256708	0.400871	8.427804	0.022548	0.004016	0.084283	0.744613	-8.655884	1.356971
29483	0	2.285803	0.377276	8.495314	0.022827	0.003784	0.084961	0.732899	-8.700505	1.350990
29484	0	2.298846	0.393006	8.517916	0.022950	0.003943	0.085189	0.718693	-8.754985	1.336733
29485	0	2.329891	0.389293	8.555979	0.023254	0.003906	0.085571	0.704773	-8.817546	1.330353
29486	0	2.351894	0.374182	8.632717	0.023466	0.003757	0.086341	0.689319	-8.890601	1.325880
29487	0	2.386520	0.382508	8.671496	0.023804	0.003845	0.086731	0.667069	-8.974731	1.327970
29488	0	2.386801	0.378602	8.784207	0.023806	0.003804	0.087858	0.647563	-9.059041	1.316782
29489	0	2.430417	0.376818	8.909208	0.024231	0.003784	0.089111	0.631254	-9.156109	1.309880
29490	0	2.457674	0.366860	8.966247	0.024500	0.003691	0.089683	0.607478	-9.257204	1.309595
29491	0	2.480130	0.351185	9.134849	0.024719	0.003540	0.091370	0.576776	-9.363021	1.303326
29492	0	2.502789	0.370505	9.197655	0.024945	0.003727	0.091998	0.553960	-9.468818	1.300611
29493	0	2.547381	0.339273	9.305682	0.025391	0.003418	0.093079	0.527429	-9.574114	1.296834
29494	0	2.582866	0.328075	9.423154	0.025742	0.003305	0.094254	0.501928	-9.682885	1.293180
29495	0	2.615342	0.339118	9.531285	0.026062	0.003418	0.095337	0.474333	-9.795616	1.286709
29496	0	2.670020	0.322089	9.642366	0.026613	0.003242	0.096447	0.454119	-9.901822	1.289452
29497	0	2.681460	0.345836	9.696319	0.026733	0.003479	0.096985	0.433990	-10.000574	1.297593
29498	0	2.698232	0.310890	9.844462	0.026898	0.003131	0.098467	0.412661	-10.101080	1.295655
29499	0	2.723399	0.345278	9.946818	0.027161	0.003479	0.099487	0.386721	-10.188322	1.299817
29500	0	2.762437	0.309989	9.942842	0.027551	0.003120	0.099448	0.367223	-10.275977	1.294629
29501	0	2.771609	0.309135	10.069021	0.027649	0.003113	0.100708	0.346937	-10.355113	1.295829
29502	0	2.803050	0.335473	10.138743	0.027967	0.003374	0.101404	0.328946	-10.429061	1.297887
29503	0	2.837947	0.315364	10.258438	0.028320	0.003174	0.102600	0.310254	-10.497821	1.296901
29504	0	2.854714	0.304992	10.304345	0.028500	0.003072	0.103056	0.289695	-10.553342	1.296924
29505	0	2.854192	0.309786	10.289506	0.028503	0.003113	0.102905	0.276554	-10.598836	1.302303
29506	0	2.860693	0.295492	10.312130	0.028581	0.002960	0.103128	0.273776	-10.630620	1.305293
29507	0	2.882607	0.298367	10.399927	0.028809	0.002991	0.104004	0.269018	-10.652453	1.305062
29508	0	2.909820	0.309326	10.435763	0.029087	0.003098	0.104361	0.266117	-10.667227	1.312097
29509	0	2.905440	0.304493	10.406468	0.029053	0.003052	0.104065	0.261398	-10.671571	1.322302
29510	0	2.885879	0.309350	10.425103	0.028872	0.003098	0.104247	0.258586	-10.658985	1.322995
29511	0	2.891096	0.292994	10.352112	0.028931	0.002930	0.103516	0.261241	-10.639630	1.331068
29512	0	2.868101	0.293163	10.341134	0.028708	0.002930	0.103404	0.265619	-10.612707	1.337906
29513	0	2.827920	0.299722	10.255022	0.028320	0.002991	0.102539	0.274882	-10.569153	1.344190
29514	0	2.812874	0.301653	10.196365	0.028177	0.003003	0.101951	0.291796	-10.516952	1.345465
29515	0	2.807602	0.336762	10.090781	0.028137	0.003357	0.100891	0.305551	-10.449794	1.352888
29516	0	2.782659	0.320643	10.045333	0.027893	0.003195	0.100435	0.320385	-10.376260	1.356656
29517	0	2.782195	0.331071	9.956776	0.027893	0.003296	0.099548	0.338841	-10.296709	1.357483
29518	0	2.762132	0.315763	9.899480	0.027690	0.003141	0.098976	0.358961	-10.219568	1.363551
29519	0	2.726177	0.324968	9.810584	0.027344	0.003235	0.098083	0.377485	-10.126081	1.362704
29520	0	2.679232	0.309497	9.747843	0.026875	0.003080	0.097456	0.395818	-10.030557	1.366387
29521	0	2.677461	0.313182	9.621334	0.026855	0.003113	0.096191	0.419569	-9.936478	1.362251
29522	0	2.594512	0.316982	9.466768	0.026025	0.003150	0.094646	0.444656	-9.842206	1.359404
29523	0	2.598367	0.355664	9.371010	0.026062	0.003540	0.093689	0.466081	-9.748616	1.357174
29524	0	2.540067	0.359173	9.259118	0.025479	0.003572	0.092570	0.490942	-9.653472	1.362297
29525	0	2.549846	0.343620	9.200021	0.025574	0.003418	0.091980	0.514745	-9.561901	1.359043
29526	0	2.492553	0.298159	9.051257	0.024998	0.002965	0.090493	0.536919	-9.472695	1.356919
29527	0	2.465397	0.343181	8.986116	0.024719	0.003418	0.089844	0.555863	-9.391623	1.354939
29528	0	2.452846	0.358070	8.849094	0.024590	0.003567	0.088474	0.575253	-9.313451	1.357449
29529	0	2.405127	0.367791	8.833293	0.024109	0.003662	0.088318	0.597065	-9.240892	1.347659
29530	0	2.400226	0.369929	8.762933	0.024055	0.003693	0.087615	0.607391	-9.173451	1.343785
29531	0	2.363775	0.349083	8.674246	0.023682	0.003479	0.086731	0.624562	-9.117619	1.335921
29532	0	2.343152	0.351166	8.590901	0.023472	0.003502	0.085898	0.639249	-9.065994	1.332487
29533	0	2.358603	0.342409	8.521441	0.023621	0.003418	0.085205	0.649292	-9.021639	1.325879
29534	0	2.328232	0.367657	8.516874	0.023307	0.003674	0.085162	0.655413	-8.990755	1.325080
29535	0	2.293227	0.348032	8.478237	0.022949	0.003479	0.084778	0.659375	-8.969959	1.318483
29536	0	2.314924	0.384731	8.509424	0.023159	0.003847	0.085092	0.661964	-8.958857	1.318860
29537	0	2.300530	0.372509	8.520633	0.023010	0.003723	0.085205	0.666900	-8.954295	1.313748
29538	0	2.312697	0.372585	8.508357	0.023122	0.003727	0.085085	0.667932	-8.963305	1.307467
29539	0	2.339070	0.378075	8.514029	0.023376	0.003784	0.085144	0.666039	-8.984544	1.303120
29540	0	2.293447	0.334130	8.598651	0.022917	0.003349	0.085991	0.658239	-9.010170	1.302749
29541	0	2.321692	0.347107	8.654186	0.023193	0.003479	0.086548	0.650676	-9.043419	1.301455
29542	0	2.345942	0.375746	8.640402	0.023423	0.003768	0.086413	0.639916	-9.093501	1.291691
29543	0	2.372056	0.340784	8.690385	0.023682	0.003418	0.086914	0.629751	-9.146851	1.278493
29544	0	2.404790	0.386946	8.724791	0.024004	0.003885	0.087259	0.612423	-9.206533	1.274416
29545	0	2.428135	0.376851	8.891515	0.024231	0.003784	0.088928	0.595710	-9.273466	1.274011
29546	0	2.426824	0.337055	8.919144	0.024210	0.003386	0.089207	0.579991	-9.350322	1.267208
29547	0	2.423093	0.334212	8.964474	0.024170	0.003357	0.089661	0.564657	-9.430285	1.254358
29548	0	2.484524	0.343424	8.973193	0.024780	0.003448	0.089749	0.550057	-9.515226	1.250509
29549	0	2.515471	0.340459	9.159528	0.025085	0.003418	0.091614	0.536890	-9.603855	1.247585
29550	0	2.542027	0.330850	9.302142	0.025348	0.003329	0.093040	0.515078	-9.695210	1.245121
29551	0	2.558523	0.315529	9.342563	0.025513	0.003174	0.093445	0.496004	-9.786158	1.246821
29552	0	2.573158	0.305592	9.411885	0.025659	0.003075	0.094138	0.476911	-9.876950	1.244125
29553	0	2.619489	0.333466	9.537904	0.026123	0.003357	0.095398	0.453868	-9.965187	1.246586
29554	0	2.651422	0.317068	9.650181	0.026451	0.003189	0.096519	0.435518	-10.042061	1.247984
29555	0	2.698642	0.327613	9.727135	0.026917	0.003296	0.097290	0.415815	-10.126333	1.251875
29556	0	2.681750	0.318339	9.857833	0.026752	0.003195	0.098596	0.405934	-10.203793	1.244880
29557	0	2.715737	0.315742	9.959417	0.027100	0.003174	0.099609	0.390402	-10.272115	1.243992
29558	0	2.745447	0.319190	9.999000	0.027398	0.003201	0.100005	0.382547	-10.338557	1.243945
29559	0	2.763700	0.291919	10.038964	0.027588	0.002930	0.100403	0.373561	-10.396472	1.249208
29560	0	2.760467	0.289615	10.097572	0.027564	0.002908	0.100986	0.363289	-10.444415	1.256011
29561	0	2.786824	0.322667	10.179700	0.027832	0.003235	0.101807	0.356808	-10.486963	1.261016
29562	0	2.793534	0.309104	10.238870	0.027905	0.003096	0.102397	0.354248	-10.523236	1.265842
29563	0	2.822108	0.292674	10.125105	0.028198	0.002930	0.101257	0.353390	-10.550844	1.272130
29564	0	2.795817	0.273639	10.282573	0.027939	0.002740	0.102831	0.351894	-10.574111	1.274065
29565	0	2.814300	0.274454	10.345307	0.028137	0.002747	0.103455	0.351997	-10.582180	1.274982
29566	0	2.789685	0.268680	10.259821	0.027905	0.002681	0.102596	0.360707	-10.575252	1.274498
29567	0	2.812344	0.299500	10.272581	0.028137	0.002991	0.102722	0.367351	-10.561522	1.278705
29568	0	2.796756	0.270501	10.322221	0.027987	0.002693	0.103217	0.382153	-10.540990	1.279961
29569	0	2.767909	0.281873	10.205885	0.027710	0.002808	0.102051	0.396160	-10.507880	1.286496
29570	0	2.773750	0.290522	10.152520	0.027770	0.002891	0.101517	0.414050	-10.472682	1.288181
29571	0	2.729782	0.300951	10.090300	0.027344	0.002991	0.100891	0.436505	-10.422026	1.293039
29572	0	2.738591	0.328951	10.056069	0.027435	0.003272	0.100548	0.457544	-10.367215	1.295945
29573	0	2.729021	0.301364	9.998953	0.027344	0.002991	0.099976	0.484695	-10.307320	1.300272
29574	0	2.681029	0.299550	9.916353	0.026871	0.002975	0.099148	0.509842	-10.238900	1.300867
29575	0	2.672945	0.313439	9.822259	0.026794	0.003113	0.098206	0.535788	-10.164506	1.302719
29576	0	2.671915	0.329829	9.715849	0.026788	0.003277	0.097140	0.561774	-10.084994	1.308719
29577	0	2.623887	0.313912	9.559869	0.026306	0.003113	0.095581	0.593860	-10.005738	1.311322
29578	0	2.628685	0.355453	9.599912	0.026354	0.003531	0.095982	0.621972	-9.927177	1.316335
29579	0	2.551186	0.331620	9.413230	0.025574	0.003296	0.094116	0.647380	-9.853231	1.321149
29580	0	2.575188	0.311038	9.337253	0.025817	0.003092	0.093355	0.670852	-9.774777	1.322994
29581	0	2.520386	0.344319	9.266806	0.025269	0.003418	0.092651	0.702480	-9.696163	1.331222
29582	0	2.495895	0.336902	9.135650	0.025019	0.003345	0.091341	0.732529	-9.622598	1.335001
29583	0	2.490664	0.307608	9.120123	0.024963	0.003052	0.091187	0.763613	-9.552676	1.338811
29584	0	2.454844	0.342759	9.007050	0.024607	0.003405	0.090055	0.793378	-9.479906	1.340111
29585	0	2.436589	0.356238	8.936774	0.024414	0.003540	0.089355	0.822696	-9.419476	1.341068
29586	0	2.408779	0.360008	8.829308	0.024136	0.003584	0.088281	0.844515	-9.358780	1.343008
29587	0	2.400794	0.368110	8.832794	0.024048	0.003662	0.088318	0.870001	-9.308332	1.343870
29588	0	2.375468	0.389638	8.742920	0.023786	0.003882	0.087421	0.889423	-9.269134	1.343860
29589	0	2.371364	0.404329	8.704335	0.023743	0.004028	0.087036	0.910229	-9.232237	1.340196
29590	0	2.360253	0.382258	8.656748	0.023623	0.003814	0.086562	0.923294	-9.205833	1.347977
29591	0	2.354464	0.392100	8.624609	0.023560	0.003906	0.086243	0.944161	-9.187303	1.346284
29592	0	2.352455	0.375838	8.655546	0.023529	0.003752	0.086555	0.954588	-9.182622	1.344020
29593	0	2.355675	0.434029	8.630414	0.023560	0.004333	0.086304	0.965285	-9.180176	1.339160
29594	0	2.337678	0.380227	8.563047	0.023371	0.003798	0.085632	0.973478	-9.189534	1.342550
29595	0	2.345351	0.402802	8.550588	0.023438	0.004028	0.085510	0.975219	-9.212232	1.345204
29596	0	2.361191	0.384693	8.580003	0.023591	0.003844	0.085806	0.980909	-9.241357	1.346427
29597	0	2.364746	0.402659	8.605228	0.023621	0.004028	0.086060	0.980935	-9.278349	1.343779
29598	0	2.358425	0.402177	8.621871	0.023552	0.004025	0.086227	0.979733	-9.322517	1.347638
29599	0	2.378530	0.402278	8.726893	0.023743	0.004028	0.087280	0.975107	-9.379688	1.347542
29600	0	2.393504	0.395025	8.846509	0.023890	0.003956	0.088477	0.970531	-9.439819	1.346027
29601	0	2.433945	0.408030	8.818314	0.024292	0.004089	0.088196	0.961572	-9.502677	1.345349
29602	0	2.475088	0.400674	8.900751	0.024693	0.004009	0.089024	0.961112	-9.578975	1.344524
29603	0	2.471884	0.371357	9.013272	0.024658	0.003723	0.090149	0.951908	-9.657254	1.343248
29604	0	2.502679	0.400331	9.089180	0.024963	0.004008	0.090909	0.948528	-9.738359	1.338461
29605	0	2.515465	0.377128	9.159533	0.025085	0.003784	0.091614	0.935556	-9.826086	1.335528
29606	0	2.566180	0.343727	9.247207	0.025591	0.003452	0.092491	0.920147	-9.915122	1.335975
29607	0	2.552173	0.376890	9.354843	0.025452	0.003784	0.093567	0.904583	-10.002091	1.337009
29608	0	2.615416	0.337497	9.497418	0.026082	0.003386	0.094994	0.893724	-10.090270	1.338508
29609	0	2.643819	0.376821	9.550103	0.026367	0.003784	0.095520	0.877775	-10.176560	1.336598
29610	0	2.645977	0.361261	9.631738	0.026388	0.003630	0.096336	0.860651	-10.262839	1.335617
29611	0	2.698283	0.365075	9.690582	0.026917	0.003662	0.096924	0.850115	-10.342391	1.340213
29612	0	2.704990	0.362317	9.778685	0.026989	0.003638	0.097803	0.835391	-10.414865	1.342325
29613	0	2.753119	0.377295	9.946967	0.027466	0.003784	0.099487	0.825288	-10.491242	1.348202
29614	0	2.740538	0.344453	9.986513	0.027352	0.003456	0.099879	0.814711	-10.553177	1.349796
29615	0	2.788309	0.303831	10.057221	0.027832	0.003052	0.100586	0.802085	-10.612432	1.353017
29616	0	2.804185	0.337977	10.158360	0.027996	0.003390	0.101596	0.792621	-10.665169	1.360934
29617	0	2.811503	0.347476	10.185711	0.028076	0.003479	0.101868	0.790123	-10.709898	1.361218
29618	0	2.800294	0.358647	10.202011	0.027970	0.003592	0.102029	0.785565	-10.747534	1.366422
29619	0	2.816031	0.341451	10.228868	0.028137	0.003418	0.102295	0.783635	-10.774428	1.375995
29620	0	2.819761	0.346788	10.307114	0.028183	0.003471	0.103075	0.781660	-10.791640	1.380563
29621	0	2.808003	0.335611	10.241596	0.028076	0.003357	0.102417	0.782457	-10.796887	1.385050
29622	0	2.814154	0.341226	10.290344	0.028145	0.003416	0.102902	0.779827	-10.794142	1.395201
29623	0	2.824641	0.355157	10.242014	0.028259	0.003540	0.102417	0.793800	-10.780661	1.405685
29624	0	2.827403	0.344599	10.230615	0.028295	0.003441	0.102301	0.800835	-10.758504	1.406510
29625	0	2.798907	0.348469	10.187465	0.028015	0.003479	0.101868	0.808318	-10.730033	1.414386
29626	0	2.817384	0.343710	10.097469	0.028208	0.003428	0.100965	0.818964	-10.692379	1.425514
29627	0	2.791317	0.324256	10.065809	0.027954	0.003235	0.100647	0.828702	-10.646531	1.425546
29628	0	2.776506	0.338215	10.086435	0.027811	0.003372	0.100852	0.840603	-10.595135	1.436956
29629	0	2.777780	0.349113	9.986820	0.027832	0.003479	0.099854	0.855081	-10.533682	1.441594
29630	0	2.729421	0.320832	9.928901	0.027358	0.003198	0.099272	0.867823	-10.460759	1.449458
29631	0	2.715548	0.355385	9.871159	0.027222	0.003540	0.098694	0.884056	-10.384714	1.461308
29632	0	2.653891	0.388666	9.697507	0.026603	0.003872	0.096958	0.901774	-10.310014	1.466565
29633	0	2.659900	0.349682	9.663824	0.026672	0.003479	0.096619	0.922905	-10.223789	1.475871
29634	0	2.669327	0.383801	9.582407	0.026771	0.003819	0.095803	0.946160	-10.132066	1.478895
29635	0	2.598947	0.367428	9.486808	0.026062	0.003662	0.094849	0.961088	-10.045137	1.479973
29636	0	2.608852	0.376087	9.423526	0.026162	0.003747	0.094215	0.978068	-9.956333	1.483938
29637	0	2.538347	0.319026	9.291361	0.025452	0.003174	0.092896	0.998433	-9.872915	1.486291
29638	0	2.555288	0.365024	9.179053	0.025621	0.003633	0.091772	1.019362	-9.788086	1.491330
29639	0	2.508319	0.379812	9.120338	0.025146	0.003784	0.091187	1.037034	-9.709276	1.497263
29640	0	2.464976	0.400677	9.093083	0.024714	0.003995	0.090914	1.052115	-9.628441	1.504516
29641	0	2.435703	0.385841	8.998072	0.024414	0.003845	0.089966	1.069184	-9.556508	1.508163
29642	0	2.442723	0.394414	8.891175	0.024484	0.003932	0.088897	1.085123	-9.484440	1.509305
29643	0	2.418598	0.379404	8.857389	0.024231	0.003784	0.088562	1.098387	-9.426936	1.511779
29644	0	2.385819	0.399092	8.761876	0.023897	0.003986	0.087608	1.105082	-9.376617	1.515407
29645	0	2.382811	0.427549	8.686294	0.023865	0.004272	0.086853	1.109904	-9.328944	1.520573
29646	0	2.333231	0.373281	8.706356	0.023364	0.003729	0.087055	1.115967	-9.287782	1.517877
29647	0	2.316898	0.391032	8.661523	0.023193	0.003906	0.086609	1.122288	-9.256182	1.520688
29648	0	2.331331	0.403594	8.595384	0.023328	0.004036	0.085950	1.123493	-9.237453	1.519277
29649	0	2.318513	0.415085	8.642797	0.023193	0.004150	0.086426	1.125391	-9.227158	1.518103
29650	0	2.341421	0.421234	8.600397	0.023420	0.004211	0.086002	1.127923	-9.219617	1.515135
29651	0	2.295381	0.408573	8.520401	0.022949	0.004089	0.085205	1.124638	-9.226391	1.515642
29652	0	2.309583	0.413865	8.550328	0.023080	0.004143	0.085507	1.120903	-9.248355	1.514561
29653	0	2.333171	0.426689	8.544505	0.023315	0.004272	0.085449	1.115276	-9.270765	1.510257
29654	0	2.331254	0.388683	8.628855	0.023287	0.003895	0.086295	1.106720	-9.305480	1.505252
29655	0	2.334313	0.377172	8.678509	0.023315	0.003784	0.086792	1.092415	-9.342644	1.507090
29656	0	2.334263	0.399268	8.676930	0.023310	0.004003	0.086778	1.081534	-9.386671	1.503502
29657	0	2.384411	0.364980	8.690351	0.023804	0.003662	0.086914	1.067638	-9.440535	1.510388
29658	0	2.423704	0.368361	8.858908	0.024191	0.003697	0.088601	1.052277	-9.500761	1.506212
29659	0	2.416181	0.388942	8.891460	0.024109	0.003906	0.088928	1.033235	-9.569479	1.498291
29660	0	2.452074	0.403590	8.955591	0.024459	0.004055	0.089572	1.011578	-9.649119	1.495349
29661	0	2.459608	0.340205	9.074365	0.024536	0.003418	0.090759	0.994139	-9.725362	1.490139
29662	0	2.490452	0.348385	9.180902	0.024840	0.003508	0.091825	0.967425	-9.805937	1.482204
29663	0	2.539823	0.388695	9.202292	0.025330	0.003906	0.092041	0.946232	-9.891912	1.480233
29664	0	2.517138	0.360056	9.296337	0.025102	0.003623	0.092981	0.921450	-9.978356	1.476380
29665	0	2.576963	0.358135	9.379155	0.025696	0.003601	0.093811	0.900219	-10.069056	1.473512
29666	0	2.597528	0.329212	9.448515	0.025906	0.003317	0.094503	0.873151	-10.154033	1.469258
29667	0	2.631867	0.339586	9.562268	0.026245	0.003418	0.095642	0.849458	-10.242700	1.472341
29668	0	2.646141	0.347120	9.613436	0.026393	0.003495	0.096152	0.823648	-10.324809	1.470528
29669	0	2.685773	0.315081	9.739543	0.026794	0.003174	0.097412	0.799241	-10.399791	1.470740
29670	0	2.699139	0.322714	9.845821	0.026922	0.003249	0.098476	0.776280	-10.480774	1.470872
29671	0	2.716004	0.345937	9.892211	0.027100	0.003479	0.098938	0.756079	-10.551227	1.470365
29672	0	2.727714	0.317409	9.974531	0.027221	0.003195	0.099760	0.734810	-10.616468	1.467346
29673	0	2.739346	0.315466	10.032885	0.027344	0.003174	0.100342	0.715338	-10.673643	1.462922
29674	0	2.779293	0.342202	10.121920	0.027749	0.003440	0.101231	0.697401	-10.723682	1.458457
29675	0	2.768779	0.315702	10.161348	0.027649	0.003174	0.101624	0.680480	-10.767927	1.462184
29676	0	2.800403	0.337286	10.159363	0.027970	0.003384	0.101603	0.670147	-10.806343	1.464907
29677	0	2.803200	0.334946	10.192432	0.028015	0.003357	0.101929	0.663193	-10.825708	1.473515
29678	0	2.818210	0.321076	10.222145	0.028171	0.003220	0.102224	0.654719	-10.839003	1.480637
29679	0	2.820107	0.316782	10.223329	0.028198	0.003174	0.102234	0.649244	-10.842538	1.486777
29680	0	2.820201	0.297254	10.156131	0.028204	0.002978	0.101561	0.644017	-10.840647	1.487584
29681	0	2.806335	0.304189	10.126118	0.028076	0.003052	0.101257	0.634188	-10.826408	1.484729
29682	0	2.803165	0.296891	10.169647	0.028050	0.002971	0.101691	0.633167	-10.805533	1.486478
29683	0	2.792900	0.305196	10.126425	0.027954	0.003052	0.101257	0.634198	-10.777400	1.486551
29684	0	2.811953	0.275129	10.079013	0.028148	0.002747	0.100782	0.640171	-10.745659	1.490997
29685	0	2.810175	0.311869	9.998538	0.028137	0.003113	0.099976	0.647438	-10.705274	1.493721
29686	0	2.777853	0.300556	10.043371	0.027822	0.003002	0.100422	0.651779	-10.656441	1.497980
29687	0	2.729677	0.318593	9.913366	0.027344	0.003174	0.099121	0.665995	-10.602333	1.500489
29688	0	2.719630	0.296093	9.836716	0.027250	0.002954	0.098352	0.674846	-10.539640	1.502498
29689	0	2.704597	0.330495	9.797595	0.027100	0.003296	0.097961	0.685715	-10.477051	1.499249
29690	0	2.674682	0.308272	9.690835	0.026810	0.003069	0.096891	0.701998	-10.402864	1.499843
29691	0	2.673573	0.311949	9.602445	0.026794	0.003113	0.096008	0.710180	-10.332952	1.500236
29692	0	2.618640	0.270716	9.532456	0.026250	0.002698	0.095307	0.721325	-10.256754	1.499211
29693	0	2.600262	0.337632	9.431503	0.026062	0.003357	0.094299	0.744624	-10.184751	1.503257
29694	0	2.582034	0.358981	9.367523	0.025883	0.003578	0.093658	0.758732	-10.108597	1.509007
29695	0	2.569774	0.367623	9.321645	0.025757	0.003662	0.093201	0.776011	-10.036080	1.508872
29696	0	2.534247	0.352115	9.184173	0.025396	0.003507	0.091827	0.794025	-9.968990	1.511630
29697	0	2.533197	0.330519	9.101943	0.025391	0.003296	0.091003	0.805736	-9.895292	1.515683
29698	0	2.491452	0.338761	9.031708	0.024969	0.003375	0.090302	0.821639	-9.826183	1.517650
29699	0	2.461025	0.312179	9.010070	0.024658	0.003113	0.090088	0.833290	-9.765281	1.513323
29700	0	2.420878	0.338660	8.945408	0.024258	0.003374	0.089441	0.849383	-9.702766	1.510456
29701	0	2.449417	0.367031	8.851226	0.024536	0.003662	0.088501	0.860254	-9.648549	1.508522
29702	0	2.423479	0.368276	8.847110	0.024269	0.003678	0.088462	0.866498	-9.604198	1.503728
29703	0	2.389656	0.348159	8.783744	0.023926	0.003479	0.087830	0.870457	-9.566178	1.503704
29704	0	2.384390	0.361229	8.717968	0.023868	0.003606	0.087173	0.879464	-9.535122	1.504010
29705	0	2.354144	0.360417	8.752916	0.023560	0.003601	0.087524	0.884253	-9.511471	1.499175
29706	0	2.351112	0.354707	8.704796	0.023523	0.003546	0.087045	0.886811	-9.495489	1.499603
29707	0	2.379997	0.371872	8.746458	0.023804	0.003723	0.087463	0.882150	-9.490652	1.496619
29708	0	2.379763	0.371089	8.715980	0.023796	0.003714	0.087160	0.879730	-9.492760	1.496672
29709	0	2.381068	0.371879	8.727856	0.023804	0.003723	0.087280	0.875283	-9.501967	1.495328
29710	0	2.394833	0.358819	8.690785	0.023939	0.003592	0.086910	0.872163	-9.514160	1.492997
29711	0	2.369992	0.322893	8.733657	0.023682	0.003235	0.087341	0.865852	-9.538200	1.489619
29712	0	2.416824	0.339865	8.811821	0.024145	0.003406	0.088124	0.858408	-9.568320	1.487587
29713	0	2.401758	0.365508	8.812668	0.023987	0.003662	0.088135	0.850903	-9.608372	1.488952
29714	0	2.426763	0.388229	8.847419	0.024231	0.003892	0.088484	0.840206	-9.655897	1.488297
29715	0	2.433291	0.334543	8.995519	0.024292	0.003357	0.089966	0.827431	-9.708078	1.488111
29716	0	2.472155	0.387268	8.987137	0.024678	0.003882	0.089883	0.816941	-9.763322	1.482555
29717	0	2.464697	0.334989	9.068499	0.024597	0.003357	0.090698	0.809941	-9.826273	1.477909
29718	0	2.505713	0.344978	9.169383	0.025002	0.003465	0.091708	0.793481	-9.894579	1.473259
29719	0	2.513969	0.297526	9.233195	0.025085	0.002991	0.092346	0.776455	-9.961915	1.468754
29720	0	2.518855	0.349305	9.254725	0.025133	0.003509	0.092562	0.759396	-10.030532	1.465424
29721	0	2.563154	0.358539	9.404004	0.025574	0.003601	0.094055	0.742437	-10.100976	1.465315
29722	0	2.611473	0.361108	9.455762	0.026056	0.003630	0.094573	0.722136	-10.171787	1.463896
29723	0	2.587597	0.273391	9.574885	0.025818	0.002747	0.095764	0.708998	-10.241341	1.462793
29724	0	2.635699	0.319631	9.626697	0.026300	0.003209	0.096282	0.695739	-10.308680	1.463794
29725	0	2.667013	0.316359	9.641964	0.026611	0.003174	0.096436	0.685600	-10.378528	1.459490
29726	0	2.672268	0.338639	9.760965	0.026670	0.003397	0.097624	0.675051	-10.440934	1.458246
29727	0	2.696511	0.321994	9.843690	0.026917	0.003235	0.098450	0.659498	-10.497534	1.463948
29728	0	2.693435	0.319377	9.871786	0.026892	0.003204	0.098729	0.648979	-10.546982	1.461850
29729	0	2.726015	0.341119	9.923284	0.027222	0.003418	0.099243	0.642853	-10.591319	1.456638
29730	0	2.746246	0.309404	9.988232	0.027421	0.003098	0.099894	0.639264	-10.638832	1.457742
29731	0	2.755603	0.316415	9.972370	0.027527	0.003174	0.099731	0.629761	-10.672259	1.456864
29732	0	2.749284	0.278046	10.043968	0.027463	0.002788	0.100448	0.622950	-10.706339	1.464053
29733	0	2.773145	0.292570	10.076325	0.027710	0.002930	0.100769	0.619697	-10.730672	1.463614
29734	0	2.770084	0.310601	10.099826	0.027692	0.003104	0.101001	0.622790	-10.740751	1.462358
29735	0	2.789916	0.317218	10.119466	0.027893	0.003174	0.101196	0.621971	-10.747514	1.463319
29736	0	2.784032	0.299338	10.107108	0.027843	0.002987	0.101070	0.629893	-10.743851	1.471366
29737	0	2.770332	0.287578	10.125894	0.027710	0.002869	0.101257	0.638568	-10.736192	1.475479
29738	0	2.773813	0.313073	10.108229	0.027758	0.003126	0.101077	0.644361	-10.713883	1.474180
29739	0	2.738304	0.312274	10.138496	0.027405	0.003113	0.101379	0.655961	-10.689125	1.476571
29740	0	2.745622	0.308051	9.974927	0.027484	0.003071	0.099742	0.667315	-10.657100	1.481130
29741	0	2.724840	0.306547	9.955732	0.027283	0.003052	0.099548	0.683217	-10.617371	1.481498
29742	0	2.748407	0.321231	9.939175	0.027519	0.003201	0.099382	0.696843	-10.576648	1.486088
29743	0	2.693648	0.288404	9.864359	0.026978	0.002869	0.098633	0.714588	-10.528751	1.494420
29744	0	2.703158	0.334086	9.836108	0.027079	0.003326	0.098349	0.731245	-10.473717	1.501325
29745	0	2.655582	0.294474	9.754886	0.026611	0.002930	0.097534	0.748633	-10.408276	1.505972
29746	0	2.645060	0.304116	9.641649	0.026502	0.003020	0.096403	0.773115	-10.347305	1.504935
29747	0	2.630845	0.337569	9.584069	0.026367	0.003357	0.095825	0.795167	-10.276794	1.505448
29748	0	2.588731	0.341322	9.489342	0.025946	0.003393	0.094878	0.818919	-10.206056	1.507031
29749	0	2.588290	0.350123	9.419212	0.025940	0.003479	0.094177	0.845474	-10.136370	1.506631
29750	0	2.546315	0.323800	9.342757	0.025521	0.003218	0.093412	0.869959	-10.064738	1.504529
29751	0	2.533575	0.337665	9.260465	0.025391	0.003357	0.092590	0.893877	-9.996559	1.507992
29752	0	2.504520	0.353730	9.220433	0.025098	0.003518	0.092191	0.917221	-9.930882	1.515376
29753	0	2.472585	0.350025	9.150562	0.024780	0.003479	0.091492	0.943391	-9.862397	1.510456
29754	0	2.462416	0.329532	9.079914	0.024672	0.003277	0.090787	0.966325	-9.802314	1.514857
29755	0	2.437068	0.361690	8.985490	0.024414	0.003601	0.089844	0.986282	-9.746677	1.512721
29756	0	2.440805	0.358902	8.932693	0.024449	0.003571	0.089316	1.009691	-9.693365	1.509016
29757	0	2.419096	0.343412	8.869438	0.024231	0.003418	0.088684	1.030291	-9.641420	1.512801
29758	0	2.430558	0.364606	8.865031	0.024334	0.003633	0.088643	1.047737	-9.604448	1.514994
29759	0	2.384418	0.343097	8.740745	0.023865	0.003418	0.087402	1.064916	-9.577145	1.511010
29760	0	2.374266	0.388250	8.735578	0.023763	0.003871	0.087351	1.080228	-9.550542	1.508095
29761	0	2.348427	0.397688	8.722264	0.023499	0.003967	0.087219	1.093096	-9.531495	1.512196
29762	0	2.382822	0.387561	8.716650	0.023836	0.003863	0.087165	1.109549	-9.520769	1.509475
29763	0	2.349481	0.366542	8.685390	0.023499	0.003662	0.086853	1.114547	-9.515524	1.509478
29764	0	2.367781	0.379401	8.752416	0.023674	0.003790	0.087525	1.120624	-9.520183	1.511011
29765	0	2.381339	0.384509	8.758282	0.023804	0.003845	0.087585	1.121385	-9.532505	1.510726
29766	0	2.371195	0.378330	8.739357	0.023701	0.003783	0.087397	1.122395	-9.546907	1.512820
29767	0	2.346281	0.372245	8.739558	0.023438	0.003723	0.087402	1.122660	-9.579724	1.508711
29768	0	2.393904	0.384089	8.780892	0.023915	0.003843	0.087815	1.120688	-9.610363	1.509063
29769	0	2.414215	0.389942	8.824805	0.024109	0.003906	0.088257	1.113304	-9.653156	1.503685
29770	0	2.415239	0.406995	8.853383	0.024115	0.004075	0.088544	1.108173	-9.701663	1.500008
29771	0	2.415290	0.384088	8.885543	0.024109	0.003845	0.088867	1.104017	-9.758081	1.507100
29772	0	2.454742	0.401276	8.956286	0.024503	0.004019	0.089575	1.097858	-9.814849	1.509315
29773	0	2.476954	0.371417	9.007445	0.024719	0.003723	0.090088	1.088162	-9.878464	1.509397
29774	0	2.493263	0.363342	9.077898	0.024881	0.003643	0.090793	1.077822	-9.942769	1.504098
29775	0	2.520303	0.402216	9.147642	0.025146	0.004028	0.091492	1.071833	-10.013198	1.503843
29776	0	2.562530	0.400296	9.272615	0.025566	0.004015	0.092742	1.058917	-10.085943	1.501868
29777	0	2.575432	0.377305	9.349021	0.025696	0.003784	0.093506	1.047156	-10.157267	1.500039
29778	0	2.593254	0.362168	9.461805	0.025875	0.003639	0.094633	1.027971	-10.226414	1.495775
29779	0	2.594180	0.340458	9.458776	0.025879	0.003418	0.094604	1.013662	-10.302235	1.497706
29780	0	2.613053	0.350124	9.540763	0.026067	0.003512	0.095425	1.002095	-10.378434	1.500918
29781	0	2.673398	0.353329	9.617455	0.026672	0.003540	0.096191	0.995807	-10.451432	1.500468
29782	0	2.691703	0.327123	9.705643	0.026857	0.003282	0.097073	0.985279	-10.521511	1.505071
29783	0	2.703212	0.340882	9.794670	0.026978	0.003418	0.097961	0.976225	-10.584961	1.507157
29784	0	2.713387	0.338784	9.810124	0.027086	0.003399	0.098114	0.964776	-10.640239	1.517664
29785	0	2.733019	0.359390	9.923037	0.027283	0.003601	0.099243	0.957854	-10.694678	1.525328
29786	0	2.753907	0.339222	9.999957	0.027500	0.003403	0.100010	0.947367	-10.738795	1.523330
29787	0	2.768345	0.341020	9.996630	0.027649	0.003418	0.099976	0.939602	-10.778016	1.533474
29788	0	2.799231	0.351793	10.068091	0.027963	0.003524	0.100689	0.934099	-10.811279	1.535615
29789	0	2.803994	0.347395	10.057920	0.028015	0.003479	0.100586	0.929546	-10.839035	1.533074
29790	0	2.777582	0.315751	10.160497	0.027760	0.003163	0.101609	0.923851	-10.856967	1.538685
29791	0	2.777988	0.317386	10.137696	0.027771	0.003174	0.101379	0.924570	-10.866558	1.544995
29792	0	2.797388	0.335855	10.131183	0.027971	0.003356	0.101313	0.927908	-10.869099	1.554078
29793	0	2.764516	0.323279	10.131945	0.027649	0.003235	0.101318	0.926010	-10.864407	1.562867
29794	0	2.786833	0.335490	10.132488	0.027885	0.003352	0.101320	0.929337	-10.844582	1.572067
29795	0	2.787531	0.353929	10.120121	0.027893	0.003540	0.101196	0.928841	-10.823951	1.575625
29796	0	2.777092	0.360379	10.115146	0.027796	0.003599	0.101145	0.934231	-10.795229	1.579122
29797	0	2.768049	0.367035	10.108200	0.027710	0.003662	0.101074	0.943627	-10.761247	1.580949
29798	0	2.731151	0.319647	10.067130	0.027346	0.003190	0.100662	0.950887	-10.721828	1.586109
29799	0	2.736380	0.330134	9.943738	0.027405	0.003296	0.099426	0.956980	-10.674057	1.594682
29800	0	2.715474	0.330834	9.921659	0.027201	0.003306	0.099204	0.958974	-10.620470	1.605966
29801	0	2.692690	0.330900	9.815800	0.026978	0.003296	0.098145	0.973789	-10.560772	1.611364
29802	0	2.682068	0.376068	9.763681	0.026876	0.003749	0.097622	0.987048	-10.494746	1.616803
29803	0	2.692311	0.379467	9.706061	0.026978	0.003784	0.097046	0.998925	-10.429899	1.621920
29804	0	2.638665	0.320453	9.599090	0.026443	0.003194	0.095976	1.011179	-10.362570	1.624752
29805	0	2.600919	0.343441	9.541178	0.026062	0.003418	0.095398	1.030259	-10.298534	1.628684
29806	0	2.589563	0.376886	9.446444	0.025957	0.003756	0.094448	1.045720	-10.223337	1.631590
29807	0	2.582082	0.379628	9.327733	0.025879	0.003784	0.093262	1.059959	-10.151371	1.635664
29808	0	2.558481	0.357222	9.281927	0.025641	0.003564	0.092804	1.069762	-10.080821	1.636696
29809	0	2.527876	0.361496	9.187137	0.025330	0.003601	0.091858	1.086472	-10.016817	1.640402
29810	0	2.498980	0.381929	9.153204	0.025044	0.003811	0.091517	1.096525	-9.947773	1.640161
29811	0	2.484999	0.360940	9.101740	0.024902	0.003601	0.091003	1.106492	-9.881274	1.648867
29812	0	2.462902	0.350270	8.976204	0.024676	0.003495	0.089749	1.115645	-9.820284	1.652322
29813	0	2.461467	0.409578	8.912307	0.024658	0.004089	0.089111	1.123618	-9.763672	1.653322
29814	0	2.417027	0.405168	8.865497	0.024205	0.004041	0.088646	1.137484	-9.717880	1.653539
29815	0	2.401154	0.372914	8.820544	0.024048	0.003723	0.088196	1.145085	-9.670092	1.655067
29816	0	2.394674	0.385984	8.791736	0.023975	0.003857	0.087910	1.149261	-9.632127	1.654889
29817	0	2.408350	0.384579	8.789756	0.024109	0.003845	0.087891	1.150144	-9.598395	1.656982
29818	0	2.373249	0.384716	8.754333	0.023753	0.003846	0.087538	1.151628	-9.570690	1.658000
29819	0	2.390971	0.390683	8.740672	0.023926	0.003906	0.087402	1.152671	-9.548965	1.657117
29820	0	2.370293	0.378605	8.710675	0.023710	0.003785	0.087105	1.154266	-9.538699	1.657623
29821	0	2.337895	0.408835	8.727966	0.023376	0.004089	0.087280	1.153514	-9.541283	1.657588
29822	0	2.362924	0.402270	8.709434	0.023625	0.004025	0.087095	1.150547	-9.545705	1.658118
29823	0	2.375607	0.390052	8.752104	0.023743	0.003906	0.087524	1.143953	-9.562547	1.654778
29824	0	2.372681	0.382470	8.763421	0.023708	0.003833	0.087639	1.134361	-9.586014	1.654606
29825	0	2.394557	0.377600	8.770247	0.023926	0.003784	0.087708	1.124751	-9.611177	1.651054
29826	0	2.392996	0.369677	8.738510	0.023904	0.003706	0.087392	1.113891	-9.644720	1.645757
29827	0	2.402139	0.340415	8.794276	0.023987	0.003418	0.087952	1.097344	-9.689073	1.641345
29828	0	2.409350	0.349460	8.908386	0.024056	0.003511	0.089093	1.077246	-9.736043	1.634392
29829	0	2.439142	0.340186	8.897936	0.024353	0.003418	0.088989	1.058043	-9.784791	1.632002
29830	0	2.441045	0.361492	8.993518	0.024369	0.003629	0.089946	1.041993	-9.836573	1.624248
29831	0	2.445974	0.395220	9.080868	0.024414	0.003967	0.090820	1.024590	-9.893472	1.617456
29832	0	2.504404	0.361329	9.059904	0.024993	0.003632	0.090612	1.003221	-9.957371	1.613501
29833	0	2.520141	0.358678	9.178238	0.025146	0.003601	0.091797	0.987119	-10.025204	1.603246
29834	0	2.537390	0.343358	9.230165	0.025317	0.003449	0.092317	0.969147	-10.094918	1.600665
29835	0	2.550211	0.352106	9.337075	0.025452	0.003540	0.093384	0.947486	-10.156166	1.603101
29836	0	2.597469	0.335499	9.389187	0.025919	0.003379	0.093906	0.920247	-10.223484	1.601089
29837	0	2.599880	0.321611	9.556570	0.025940	0.003235	0.095581	0.899457	-10.293393	1.601304
29838	0	2.635453	0.367027	9.608517	0.026302	0.003685	0.096099	0.883484	-10.354909	1.595934
29839	0	2.642138	0.352117	9.660454	0.026367	0.003540	0.096619	0.862840	-10.418452	1.590259
29840	0	2.641002	0.336371	9.669709	0.026353	0.003380	0.096712	0.845398	-10.485428	1.586194
29841	0	2.678088	0.358071	9.782712	0.026733	0.003601	0.097839	0.823137	-10.540325	1.587579
29842	0	2.675242	0.329860	9.816891	0.026707	0.003316	0.098181	0.804492	-10.592944	1.584517
29843	0	2.683832	0.333904	9.868253	0.026794	0.003357	0.098694	0.785045	-10.643207	1.587736
29844	0	2.740875	0.337046	9.933122	0.027370	0.003382	0.099341	0.773356	-10.686615	1.583254
29845	0	2.756266	0.352750	9.984409	0.027527	0.003540	0.099854	0.760205	-10.726944	1.582614
29846	0	2.725491	0.325432	10.037810	0.027232	0.003270	0.100384	0.743054	-10.752213	1.587677
29847	0	2.736552	0.316040	10.033629	0.027344	0.003174	0.100342	0.728833	-10.776284	1.583977
29848	0	2.746205	0.307404	9.989951	0.027448	0.003085	0.099903	0.717048	-10.791954	1.581351
29849	0	2.753372	0.322965	10.021801	0.027527	0.003235	0.100220	0.711733	-10.799017	1.582200
29850	0	2.747943	0.334001	10.027706	0.027479	0.003345	0.100277	0.705990	-10.798529	1.581344
29851	0	2.763823	0.329488	9.991754	0.027649	0.003296	0.099915	0.705131	-10.785481	1.584555
29852	0	2.743384	0.286342	10.053343	0.027444	0.002866	0.100531	0.702696	-10.773269	1.591078
29853	0	2.757102	0.280533	9.991927	0.027588	0.002808	0.099915	0.700404	-10.753079	1.588281
29854	0	2.759213	0.317251	9.980717	0.027615	0.003169	0.099801	0.704291	-10.726514	1.593439
29855	0	2.731589	0.299508	9.979998	0.027344	0.002991	0.099792	0.709273	-10.693672	1.591056
29856	0	2.719369	0.330683	9.859528	0.027227	0.003304	0.098586	0.712938	-10.653667	1.594882
29857	0	2.693569	0.336624	9.864394	0.026978	0.003357	0.098633	0.723379	-10.604212	1.598454
29858	0	2.666993	0.338426	9.775025	0.026711	0.003375	0.097739	0.733783	-10.554667	1.601383
29859	0	2.656332	0.330276	9.742498	0.026611	0.003296	0.097412	0.741475	-10.497326	1.600973
29860	0	2.641145	0.331847	9.592296	0.026456	0.003309	0.095911	0.752079	-10.443368	1.600811
29861	0	2.625887	0.324650	9.583777	0.026306	0.003235	0.095825	0.765518	-10.385925	1.597550
29862	0	2.629114	0.363763	9.488474	0.026334	0.003624	0.094873	0.781600	-10.333480	1.590072
29863	0	2.576706	0.324686	9.480102	0.025818	0.003235	0.094788	0.795610	-10.271129	1.584332
29864	0	2.555215	0.315027	9.366481	0.025595	0.003136	0.093654	0.812937	-10.218141	1.582264
29865	0	2.552409	0.343245	9.321376	0.025574	0.003418	0.093201	0.830154	-10.156201	1.579917
29866	0	2.530649	0.358090	9.262819	0.025352	0.003569	0.092616	0.844802	-10.098388	1.575543
29867	0	2.510281	0.349326	9.199137	0.025146	0.003479	0.091980	0.862035	-10.043056	1.570805
29868	0	2.508199	0.351700	9.140181	0.025121	0.003507	0.091392	0.874609	-9.993565	1.568589
29869	0	2.492157	0.366893	9.077050	0.024963	0.003662	0.090759	0.882842	-9.939873	1.568293
29870	0	2.460349	0.362351	9.005739	0.024636	0.003614	0.090049	0.894124	-9.897241	1.564196
29871	0	2.438135	0.336531	8.942512	0.024414	0.003357	0.089417	0.904551	-9.854421	1.563357
29872	0	2.419745	0.343977	8.950131	0.024226	0.003434	0.089494	0.911531	-9.816734	1.564599
29873	0	2.396711	0.342329	8.875024	0.023987	0.003418	0.088745	0.918422	-9.790342	1.557631
29874	0	2.417221	0.410672	8.833247	0.024192	0.004100	0.088327	0.927287	-9.763921	1.555463
29875	0	2.409910	0.360356	8.844251	0.024109	0.003601	0.088440	0.930721	-9.750303	1.551743
29876	0	2.420246	0.372596	8.795884	0.024211	0.003728	0.087956	0.928554	-9.738313	1.546745
29877	0	2.398818	0.323538	8.776816	0.023987	0.003235	0.087769	0.929656	-9.739168	1.542193
29878	0	2.380900	0.372677	8.788886	0.023807	0.003723	0.087890	0.934773	-9.741378	1.534003
29879	0	2.399326	0.348025	8.788882	0.023987	0.003479	0.087891	0.936876	-9.748847	1.529049
29880	0	2.419060	0.359664	8.818997	0.024182	0.003603	0.088192	0.929342	-9.758668	1.527489
29881	0	2.425094	0.353481	8.861779	0.024231	0.003540	0.088623	0.923449	-9.783547	1.521459
29882	0	2.417013	0.346443	8.860595	0.024149	0.003468	0.088612	0.920284	-9.809960	1.511011
29883	0	2.419324	0.335038	8.867797	0.024170	0.003357	0.088684	0.912770	-9.839140	1.505496
29884	0	2.468054	0.358234	8.982056	0.024644	0.003588	0.089830	0.906987	-9.884920	1.500362
29885	0	2.481308	0.383779	9.001814	0.024780	0.003845	0.090027	0.898703	-9.925693	1.487295
29886	0	2.488634	0.369835	9.097468	0.024846	0.003708	0.090985	0.887899	-9.975451	1.485865
29887	0	2.494311	0.359556	9.087039	0.024902	0.003601	0.090881	0.882141	-10.025875	1.477758
29888	0	2.527065	0.333539	9.145755	0.025229	0.003345	0.091469	0.870766	-10.077726	1.474081
29889	0	2.513189	0.322617	9.215074	0.025085	0.003235	0.092163	0.861250	-10.134511	1.465952
29890	0	2.547283	0.332564	9.230694	0.025422	0.003339	0.092320	0.846332	-10.196546	1.463170
29891	0	2.592814	0.334190	9.392007	0.025879	0.003357	0.093933	0.829397	-10.255681	1.465586
29892	0	2.614675	0.355980	9.450429	0.026100	0.003571	0.094517	0.817671	-10.311209	1.464604
29893	0	2.592403	0.340223	9.514209	0.025879	0.003418	0.095154	0.800070	-10.364611	1.464498
29894	0	2.632131	0.343475	9.517829	0.026274	0.003447	0.095191	0.787138	-10.420933	1.462329
29895	0	2.616828	0.322495	9.630153	0.026123	0.003235	0.096313	0.776531	-10.473808	1.463095
29896	0	2.656239	0.314854	9.694829	0.026519	0.003153	0.096960	0.772461	-10.524351	1.464196
29897	0	2.677725	0.322807	9.727821	0.026733	0.003235	0.097290	0.765536	-10.575043	1.464410
29898	0	2.691972	0.351488	9.804974	0.026882	0.003526	0.098060	0.753964	-10.617947	1.463754
29899	0	2.688942	0.340965	9.917322	0.026855	0.003418	0.099182	0.745439	-10.656165	1.459993
29900	0	2.707655	0.333238	9.933884	0.027045	0.003340	0.099347	0.737910	-10.691257	1.458011
29901	0	2.755291	0.341587	9.923601	0.027527	0.003418	0.099243	0.736261	-10.720335	1.458201
29902	0	2.735290	0.310591	9.983347	0.027335	0.003108	0.099838	0.734507	-10.739676	1.457343
29903	0	2.754010	0.329694	9.978879	0.027527	0.003296	0.099792	0.736231	-10.753860	1.456683
29904	0	2.743947	0.305609	9.996543	0.027431	0.003054	0.099968	0.739494	-10.763053	1.452953
29905	0	2.722962	0.299548	10.003432	0.027222	0.002991	0.100037	0.745269	-10.771118	1.453660
29906	0	2.766038	0.312758	10.076417	0.027664	0.003121	0.100763	0.752650	-10.765673	1.446378
29907	0	2.733270	0.305940	10.016147	0.027344	0.003052	0.100159	0.761286	-10.752037	1.450476
29908	0	2.773618	0.338088	10.010567	0.027749	0.003371	0.100102	0.772347	-10.736201	1.447005
29909	0	2.750503	0.305961	9.961516	0.027527	0.003052	0.099609	0.781314	-10.710001	1.444377
29910	0	2.727755	0.332212	9.956459	0.027300	0.003311	0.099559	0.793614	-10.683268	1.451230
29911	0	2.731279	0.324923	9.894607	0.027344	0.003235	0.098938	0.809707	-10.646406	1.461667
29912	0	2.694149	0.352361	9.798574	0.026977	0.003507	0.097977	0.829057	-10.604259	1.458732
29913	0	2.706284	0.330852	9.815426	0.027100	0.003296	0.098145	0.843310	-10.560251	1.459387
29914	0	2.661549	0.326984	9.811336	0.026660	0.003260	0.098102	0.854612	-10.507258	1.467707
29915	0	2.643958	0.355354	9.705896	0.026489	0.003540	0.097046	0.869829	-10.447537	1.471452
29916	0	2.664530	0.352995	9.659628	0.026695	0.003506	0.096583	0.897573	-10.387218	1.477281
29917	0	2.626047	0.343662	9.528781	0.026306	0.003418	0.095276	0.919261	-10.331166	1.477849
29918	0	2.628878	0.341025	9.531237	0.026337	0.003394	0.095300	0.937811	-10.272543	1.485302
29919	0	2.607206	0.355161	9.394684	0.026123	0.003540	0.093933	0.951234	-10.209251	1.485144
29920	0	2.578940	0.345520	9.354542	0.025838	0.003441	0.093533	0.968036	-10.148762	1.488512
29921	0	2.552369	0.349946	9.290851	0.025574	0.003479	0.092896	0.992308	-10.085964	1.488973
29922	0	2.542708	0.359906	9.256711	0.025474	0.003580	0.092555	1.014956	-10.027277	1.486380
29923	0	2.510182	0.361576	9.150339	0.025146	0.003601	0.091492	1.032571	-9.970282	1.491347
29924	0	2.477149	0.370628	9.109793	0.024813	0.003691	0.091087	1.051443	-9.917362	1.492065
29925	0	2.474188	0.361642	9.089120	0.024780	0.003601	0.090881	1.070170	-9.867848	1.490668
29926	0	2.441816	0.364076	8.944656	0.024460	0.003631	0.089436	1.082586	-9.813337	1.487110
29927	0	2.425649	0.373369	8.942570	0.024292	0.003723	0.089417	1.095566	-9.766768	1.490782
29928	0	2.412691	0.381945	8.919864	0.024159	0.003804	0.089190	1.114567	-9.723891	1.486940
29929	0	2.414412	0.367117	8.856868	0.024170	0.003662	0.088562	1.125976	-9.689399	1.484994
29930	0	2.403483	0.381128	8.827495	0.024057	0.003801	0.088269	1.138571	-9.659014	1.482906
29931	0	2.397372	0.385575	8.807684	0.023987	0.003845	0.088074	1.152079	-9.640882	1.483032
29932	0	2.419358	0.406061	8.820393	0.024204	0.004049	0.088202	1.166621	-9.625908	1.478733
29933	0	2.398202	0.379099	8.801371	0.023987	0.003784	0.088013	1.175530	-9.618553	1.477433
29934	0	2.379687	0.349811	8.673189	0.023794	0.003492	0.086733	1.183310	-9.621026	1.477435
29935	0	2.405521	0.366802	8.782733	0.024048	0.003662	0.087830	1.191241	-9.629538	1.479624
29936	0	2.395122	0.367727	8.769955	0.023940	0.003674	0.087703	1.196486	-9.642956	1.474942
29937	0	2.388239	0.390756	8.819097	0.023865	0.003906	0.088196	1.198742	-9.664743	1.472207
29938	0	2.404321	0.427305	8.805754	0.024022	0.004274	0.088063	1.197665	-9.691094	1.475540
29939	0	2.413642	0.426903	8.843260	0.024109	0.004272	0.088440	1.194078	-9.725610	1.468068
29940	0	2.449868	0.413517	8.921045	0.024469	0.004143	0.089218	1.185278	-9.762110	1.467160
29941	0	2.444927	0.371967	9.007849	0.024414	0.003723	0.090088	1.181849	-9.805723	1.459270
29942	0	2.452687	0.382859	9.011876	0.024485	0.003838	0.090130	1.171577	-9.858280	1.458652
29943	0	2.470139	0.377880	9.068672	0.024658	0.003784	0.090698	1.165885	-9.911699	1.455613
29944	0	2.503363	0.377028	9.084510	0.024988	0.003773	0.090858	1.163774	-9.967939	1.458911
29945	0	2.531592	0.358897	9.178430	0.025269	0.003601	0.091797	1.149983	-10.025938	1.455454
29946	0	2.522789	0.374781	9.181946	0.025180	0.003759	0.091832	1.136818	-10.084752	1.456148
29947	0	2.538026	0.414331	9.361452	0.025330	0.004150	0.093628	1.129402	-10.145608	1.450167
29948	0	2.584602	0.394366	9.309850	0.025796	0.003953	0.093112	1.119246	-10.206079	1.446102
29949	0	2.599593	0.384304	9.483340	0.025940	0.003845	0.094849	1.117796	-10.272571	1.443402
29950	0	2.616392	0.376992	9.492547	0.026113	0.003779	0.094939	1.107607	-10.333427	1.443244
29951	0	2.642065	0.371289	9.587192	0.026367	0.003723	0.095886	1.096618	-10.396206	1.447779
29952	0	2.664690	0.350857	9.675886	0.026597	0.003519	0.096772	1.085353	-10.454187	1.452892
29953	0	2.654175	0.328545	9.678774	0.026489	0.003296	0.096802	1.074223	-10.515214	1.453522
29954	0	2.694535	0.332739	9.761548	0.026900	0.003335	0.097628	1.066430	-10.566934	1.452657
29955	0	2.671495	0.359523	9.795004	0.026672	0.003601	0.097961	1.060565	-10.615617	1.456865
29956	0	2.716061	0.382228	9.841603	0.027123	0.003833	0.098426	1.049285	-10.657740	1.460894
29957	0	2.743343	0.384258	9.819767	0.027405	0.003845	0.098206	1.046810	-10.690065	1.469200
29958	0	2.730327	0.364491	9.891548	0.027279	0.003656	0.098922	1.034290	-10.717193	1.477318
29959	0	2.736674	0.359901	9.868755	0.027344	0.003601	0.098694	1.032452	-10.742761	1.481524
29960	0	2.752774	0.371428	9.940860	0.027512	0.003718	0.099413	1.028318	-10.760206	1.484056
29961	0	2.753475	0.366390	9.960713	0.027527	0.003662	0.099609	1.030692	-10.768135	1.487330
29962	0	2.761223	0.317670	9.984624	0.027603	0.003177	0.099849	1.030976	-10.777445	1.492644
29963	0	2.764970	0.354041	10.003639	0.027649	0.003540	0.100037	1.031650	-10.777156	1.494180
29964	0	2.727895	0.341895	9.942658	0.027284	0.003418	0.099425	1.032834	-10.770580	1.501462
29965	0	2.733185	0.360280	9.961258	0.027344	0.003601	0.099609	1.034872	-10.755694	1.504407
29966	0	2.736707	0.372383	9.974106	0.027381	0.003726	0.099737	1.032490	-10.738544	1.505644
29967	0	2.738211	0.360714	9.906611	0.027405	0.003601	0.099060	1.039169	-10.711176	1.516145
29968	0	2.739593	0.374187	9.913893	0.027420	0.003735	0.099133	1.047344	-10.682079	1.518009
29969	0	2.712793	0.373092	9.833637	0.027161	0.003723	0.098328	1.055925	-10.642783	1.526338
29970	0	2.675457	0.362918	9.835389	0.026790	0.003616	0.098345	1.070116	-10.600756	1.536022
29971	0	2.693774	0.366735	9.791116	0.026978	0.003662	0.097900	1.075594	-10.553045	1.547454
29972	0	2.679668	0.349989	9.677257	0.026837	0.003489	0.096762	1.088279	-10.503731	1.553808
29973	0	2.644206	0.397700	9.620399	0.026489	0.003967	0.096191	1.099195	-10.446284	1.554460
29974	0	2.622930	0.387297	9.573949	0.026273	0.003864	0.095728	1.108928	-10.393043	1.560305
29975	0	2.619913	0.391909	9.467774	0.026245	0.003906	0.094666	1.123653	-10.336183	1.564712
29976	0	2.598262	0.376168	9.427507	0.026031	0.003748	0.094262	1.139453	-10.275571	1.565224
29977	0	2.582924	0.360880	9.364135	0.025879	0.003601	0.093628	1.148138	-10.213596	1.568611
29978	0	2.530219	0.362830	9.293446	0.025352	0.003615	0.092921	1.163219	-10.150361	1.570956
29979	0	2.540935	0.372980	9.235758	0.025452	0.003723	0.092346	1.170853	-10.096652	1.571693
29980	0	2.532488	0.379975	9.195230	0.025367	0.003797	0.091941	1.174325	-10.043182	1.566367
29981	0	2.547280	0.391489	9.125834	0.025513	0.003906	0.091248	1.184480	-9.991910	1.572296
29982	0	2.484542	0.387029	9.103345	0.024883	0.003862	0.091023	1.193786	-9.943081	1.577141
29983	0	2.468348	0.397215	9.003645	0.024719	0.003967	0.090027	1.199515	-9.896336	1.573285
29984	0	2.455201	0.385948	8.944394	0.024587	0.003855	0.089435	1.205118	-9.850703	1.575083
29985	0	2.444471	0.366487	8.954676	0.024475	0.003662	0.089539	1.208290	-9.810608	1.576219
29986	0	2.432884	0.378701	8.846316	0.024354	0.003789	0.088456	1.205622	-9.776836	1.580198
29987	0	2.427409	0.390674	8.826174	0.024292	0.003906	0.088257	1.206157	-9.752364	1.581650
29988	0	2.436048	0.372654	8.900340	0.024378	0.003723	0.088999	1.210339	-9.728836	1.583365
29989	0	2.372868	0.396449	8.832176	0.023743	0.003967	0.088318	1.206712	-9.709456	1.584205
29990	0	2.425267	0.389802	8.796236	0.024263	0.003901	0.087959	1.203569	-9.694247	1.578884
29991	0	2.404411	0.396331	8.813596	0.024048	0.003967	0.088135	1.198673	-9.688126	1.573645
29992	0	2.410344	0.407746	8.862451	0.024101	0.004081	0.088625	1.194734	-9.689686	1.566863
29993	0	2.399793	0.396582	8.831492	0.023987	0.003967	0.088318	1.193236	-9.702837	1.562245
29994	0	2.420486	0.407642	8.812494	0.024192	0.004086	0.088128	1.182023	-9.718488	1.562263
29995	0	2.442671	0.402186	8.855882	0.024414	0.004028	0.088562	1.174237	-9.733596	1.558597
29996	0	2.427736	0.381995	8.879409	0.024256	0.003832	0.088799	1.159695	-9.760228	1.558389
29997	0	2.443646	0.407964	8.916667	0.024414	0.004089	0.089172	1.148060	-9.787725	1.550896
29998	0	2.430454	0.375203	8.988513	0.024276	0.003764	0.089892	1.133571	-9.823108	1.543904
29999	0	2.456992	0.383200	9.062862	0.024536	0.003845	0.090637	1.117857	-9.864574	1.540361
30000	0	2.494233	0.368420	9.079355	0.024909	0.003696	0.090802	1.103475	-9.905317	1.530110
30001	0	2.476112	0.377224	9.117566	0.024719	0.003784	0.091187	1.089554	-9.956690	1.526595
30002	0	2.502270	0.399230	9.170351	0.024986	0.004004	0.091713	1.076527	-10.000950	1.522987
30003	0	2.518582	0.358664	9.251916	0.025146	0.003601	0.092529	1.059739	-10.048434	1.522294
30004	0	2.539213	0.386136	9.347346	0.025348	0.003877	0.093485	1.042170	-10.101599	1.514825
30005	0	2.567754	0.370473	9.343382	0.025635	0.003723	0.093445	1.020939	-10.152745	1.505203
30006	0	2.576177	0.324633	9.377728	0.025721	0.003259	0.093788	1.006866	-10.201838	1.503569
30007	0	2.580491	0.339865	9.459209	0.025757	0.003418	0.094604	0.984795	-10.258815	1.502701
30008	0	2.608143	0.348910	9.548238	0.026036	0.003501	0.095494	0.971670	-10.311762	1.496656
30009	0	2.665428	0.383235	9.593586	0.026611	0.003845	0.095947	0.957375	-10.361793	1.495243
30010	0	2.667728	0.374507	9.627968	0.026636	0.003757	0.096291	0.943752	-10.409462	1.485583
30011	0	2.658315	0.358255	9.673239	0.026550	0.003601	0.096741	0.922963	-10.447094	1.476197
30012	0	2.683102	0.348635	9.683741	0.026799	0.003503	0.096846	0.904432	-10.483505	1.473525
30013	0	2.688632	0.346369	9.740415	0.026855	0.003479	0.097412	0.887408	-10.518535	1.472663
30014	0	2.688189	0.325139	9.842698	0.026856	0.003264	0.098433	0.873042	-10.546935	1.471289
30015	0	2.724431	0.310109	9.850486	0.027222	0.003113	0.098511	0.860138	-10.572036	1.469716
30016	0	2.722509	0.320186	9.843218	0.027205	0.003211	0.098437	0.850137	-10.593609	1.464736
30017	0	2.717015	0.328898	9.850835	0.027161	0.003296	0.098511	0.842457	-10.603440	1.466203
30018	0	2.725216	0.345064	9.947895	0.027241	0.003465	0.099482	0.827001	-10.615269	1.458291
30019	0	2.734562	0.322931	9.930386	0.027344	0.003235	0.099304	0.820887	-10.616176	1.462563
30020	0	2.716763	0.315981	9.899728	0.027164	0.003162	0.098998	0.818150	-10.618579	1.464287
30021	0	2.739756	0.310860	9.900115	0.027405	0.003113	0.098999	0.813478	-10.608929	1.459293
30022	0	2.707532	0.340490	9.888340	0.027084	0.003409	0.098881	0.808309	-10.597209	1.462042
30023	0	2.702724	0.311361	9.851383	0.027039	0.003113	0.098511	0.809231	-10.582736	1.461114
30024	0	2.723783	0.305027	9.833953	0.027260	0.003053	0.098333	0.806234	-10.555862	1.464248
30025	0	2.677119	0.298885	9.839506	0.026794	0.002991	0.098389	0.803865	-10.527532	1.462581
30026	0	2.684233	0.329485	9.767610	0.026870	0.003292	0.097669	0.806811	-10.494036	1.460517
30027	0	2.657731	0.323264	9.705530	0.026611	0.003235	0.097046	0.803863	-10.452597	1.461799
30028	0	2.626489	0.329473	9.676786	0.026299	0.003291	0.096759	0.807624	-10.411494	1.466233
30029	0	2.669433	0.342711	9.571370	0.026733	0.003418	0.095703	0.817908	-10.363434	1.465135
30030	0	2.655800	0.344163	9.536777	0.026594	0.003436	0.095358	0.824080	-10.318666	1.459819
30031	0	2.626990	0.293962	9.485838	0.026306	0.002930	0.094849	0.835461	-10.273560	1.452859
30032	0	2.570661	0.289700	9.432773	0.025745	0.002888	0.094317	0.846160	-10.225080	1.445503
30033	0	2.571684	0.311763	9.431008	0.025757	0.003113	0.094299	0.851500	-10.175162	1.441112
30034	0	2.557682	0.318735	9.286627	0.025617	0.003182	0.092855	0.857046	-10.124700	1.436921
30035	0	2.547185	0.324320	9.284540	0.025513	0.003235	0.092834	0.866689	-10.072973	1.433400
30036	0	2.557524	0.362853	9.201151	0.025615	0.003617	0.092001	0.879986	-10.022454	1.422670
30037	0	2.529033	0.366658	9.101416	0.025330	0.003662	0.091003	0.885065	-9.971720	1.421759
30038	0	2.497085	0.337186	9.091184	0.025006	0.003366	0.090902	0.892488	-9.925761	1.420939
30039	0	2.481033	0.361289	9.082831	0.024841	0.003601	0.090820	0.906804	-9.885344	1.406740
30040	0	2.469043	0.314351	9.029361	0.024718	0.003136	0.090286	0.916232	-9.848703	1.404667
30041	0	2.451308	0.336233	8.991087	0.024536	0.003357	0.089905	0.922775	-9.817992	1.394016
30042	0	2.476931	0.373613	9.010618	0.024795	0.003734	0.090099	0.925627	-9.784558	1.392350
30043	0	2.451430	0.348437	8.893404	0.024536	0.003479	0.088928	0.932232	-9.755100	1.383355
30044	0	2.454038	0.361045	8.949257	0.024553	0.003612	0.089489	0.930771	-9.737241	1.379818
30045	0	2.434188	0.366527	8.856495	0.024353	0.003662	0.088562	0.934736	-9.721505	1.373438
30046	0	2.432753	0.354653	8.899566	0.024330	0.003546	0.088995	0.935821	-9.716813	1.361901
30047	0	2.435073	0.353621	8.880693	0.024353	0.003540	0.088806	0.931088	-9.712540	1.354574
30048	0	2.435424	0.359279	8.813406	0.024348	0.003592	0.088136	0.931692	-9.718989	1.345259
30049	0	2.411922	0.347989	8.874228	0.024109	0.003479	0.088745	0.933128	-9.730987	1.334492
30050	0	2.438677	0.384579	8.916195	0.024373	0.003846	0.089166	0.932972	-9.747290	1.325622
30051	0	2.418504	0.334753	8.959588	0.024170	0.003357	0.089600	0.921522	-9.765321	1.319698
30052	0	2.470888	0.339150	8.952445	0.024688	0.003399	0.089530	0.912709	-9.791019	1.307702
30053	0	2.450244	0.323160	8.934809	0.024475	0.003235	0.089355	0.909112	-9.824790	1.299757
30054	0	2.492490	0.370619	9.067560	0.024897	0.003716	0.090683	0.898075	-9.859205	1.296839
30055	0	2.468963	0.358979	9.038494	0.024658	0.003601	0.090393	0.884638	-9.897720	1.290133
30056	0	2.487690	0.369193	9.091635	0.024843	0.003700	0.090925	0.874986	-9.938838	1.282930
30057	0	2.481695	0.353052	9.123796	0.024780	0.003540	0.091248	0.863902	-9.983567	1.270506
30058	0	2.532017	0.357662	9.194934	0.025281	0.003581	0.091960	0.859160	-10.031118	1.263233
30059	0	2.561147	0.371538	9.227501	0.025574	0.003723	0.092285	0.850397	-10.076637	1.250445
30060	0	2.550775	0.351661	9.292438	0.025466	0.003524	0.092936	0.842458	-10.126814	1.237911
30061	0	2.561897	0.322072	9.331084	0.025574	0.003235	0.093323	0.826190	-10.181064	1.234419
30062	0	2.588938	0.325590	9.383611	0.025847	0.003267	0.093847	0.813312	-10.230950	1.224849
30063	0	2.592081	0.316692	9.477638	0.025879	0.003174	0.094788	0.805841	-10.280287	1.218099
30064	0	2.618716	0.327437	9.481462	0.026146	0.003282	0.094826	0.798027	-10.328763	1.208777
30065	0	2.653224	0.341246	9.556933	0.026489	0.003418	0.095581	0.792249	-10.378989	1.208132
30066	0	2.643256	0.327847	9.615663	0.026392	0.003284	0.096168	0.785954	-10.426002	1.198480
30067	0	2.665007	0.322942	9.734066	0.026611	0.003235	0.097351	0.780174	-10.470345	1.203890
30068	0	2.684435	0.333688	9.707598	0.026811	0.003345	0.097085	0.770861	-10.508769	1.192826
30069	0	2.694463	0.317184	9.758752	0.026917	0.003174	0.097595	0.769152	-10.540433	1.182417
30070	0	2.700045	0.304493	9.818181	0.026973	0.003047	0.098189	0.767180	-10.571456	1.180970
30071	0	2.693568	0.317140	9.850558	0.026917	0.003174	0.098511	0.764715	-10.592467	1.179759
30072	0	2.709514	0.322898	9.892151	0.027077	0.003229	0.098927	0.764810	-10.612499	1.177204
30073	0	2.723880	0.348106	9.929943	0.027222	0.003479	0.099304	0.767319	-10.630970	1.184957
30074	0	2.714454	0.354694	9.874111	0.027133	0.003544	0.098744	0.771039	-10.643046	1.185044
30075	0	2.704286	0.317835	9.857046	0.027039	0.003174	0.098572	0.776470	-10.646626	1.176216
30076	0	2.734775	0.312306	9.899738	0.027352	0.003121	0.098996	0.778387	-10.640004	1.180836
30077	0	2.727583	0.318120	9.930586	0.027283	0.003174	0.099304	0.786677	-10.630726	1.184040
30078	0	2.731596	0.301090	9.906646	0.027329	0.003005	0.099063	0.793122	-10.613849	1.191308
30079	0	2.720460	0.330807	9.857608	0.027222	0.003296	0.098572	0.806854	-10.592639	1.192049
30080	0	2.710747	0.314568	9.919462	0.027126	0.003137	0.099190	0.816835	-10.569555	1.195600
30081	0	2.689146	0.324397	9.870038	0.026917	0.003235	0.098694	0.827020	-10.539075	1.188853
30082	0	2.695590	0.350365	9.828755	0.026988	0.003496	0.098279	0.835246	-10.500249	1.190311
30083	0	2.676687	0.342643	9.717527	0.026794	0.003418	0.097168	0.844737	-10.466370	1.190818
30084	0	2.676534	0.320449	9.706934	0.026800	0.003190	0.097060	0.861036	-10.423893	1.186779
30085	0	2.645793	0.361384	9.638264	0.026489	0.003601	0.096375	0.875511	-10.385281	1.187945
30086	0	2.620389	0.333095	9.542392	0.026244	0.003321	0.095413	0.887102	-10.335538	1.189342
30087	0	2.632956	0.330938	9.552993	0.026367	0.003296	0.095520	0.902475	-10.289033	1.186931
30088	0	2.612942	0.315260	9.481734	0.026170	0.003139	0.094807	0.918601	-10.238894	1.188701
30089	0	2.589694	0.325316	9.455462	0.025940	0.003235	0.094543	0.939718	-10.185441	1.192469
30090	0	2.568609	0.346912	9.360087	0.025732	0.003453	0.093589	0.958162	-10.127811	1.189820
30091	0	2.565731	0.380010	9.363784	0.025696	0.003784	0.093628	0.976811	-10.079305	1.183344
30092	0	2.539542	0.340057	9.286432	0.025436	0.003388	0.092854	0.990915	-10.027416	1.188776
30093	0	2.522867	0.361368	9.223455	0.025269	0.003601	0.092224	1.005728	-9.976493	1.189334
30094	0	2.509107	0.352036	9.164338	0.025128	0.003504	0.091634	1.025509	-9.928488	1.189467
30095	0	2.493250	0.355274	9.088933	0.024963	0.003540	0.090881	1.040753	-9.888206	1.189121
30096	0	2.468883	0.370128	9.065991	0.024718	0.003687	0.090652	1.058092	-9.849642	1.194736
30097	0	2.450745	0.367392	9.009522	0.024536	0.003662	0.090088	1.072451	-9.811772	1.188250
30098	0	2.463900	0.363588	8.900945	0.024662	0.003624	0.089004	1.087160	-9.780784	1.188362
30099	0	2.433477	0.391551	8.960417	0.024353	0.003906	0.089600	1.098549	-9.756043	1.183738
30100	0	2.423322	0.393745	8.930830	0.024255	0.003924	0.089303	1.114801	-9.726954	1.171393
30101	0	2.422020	0.391006	8.868685	0.024231	0.003906	0.088684	1.119481	-9.711680	1.174261
30102	0	2.432376	0.404576	8.954489	0.024331	0.004036	0.089543	1.131700	-9.700930	1.174434
30103	0	2.434478	0.385590	8.880795	0.024353	0.003845	0.088806	1.145113	-9.688929	1.175893
30104	0	2.409285	0.369341	8.917449	0.024092	0.003683	0.089175	1.158162	-9.688998	1.173833
30105	0	2.411366	0.366635	8.856054	0.024109	0.003662	0.088562	1.163612	-9.693816	1.178587
30106	0	2.394246	0.391791	8.867816	0.023935	0.003914	0.088680	1.168930	-9.701619	1.170769
30107	0	2.442585	0.372566	8.868073	0.024414	0.003723	0.088684	1.172350	-9.715450	1.168007
30108	0	2.402161	0.372491	8.928494	0.024011	0.003728	0.089288	1.168801	-9.728104	1.163061
30109	0	2.443655	0.414881	8.928836	0.024414	0.004150	0.089294	1.167189	-9.755562	1.165239
30110	0	2.430320	0.420601	8.945777	0.024276	0.004208	0.089465	1.165703	-9.789246	1.154264
30111	0	2.456476	0.396632	9.001909	0.024536	0.003967	0.090027	1.164934	-9.824297	1.155598
30112	0	2.468084	0.372028	9.049172	0.024654	0.003720	0.090499	1.165382	-9.856385	1.154079
30113	0	2.444955	0.359347	9.117732	0.024414	0.003601	0.091187	1.156595	-9.899561	1.150068
30114	0	2.494344	0.357856	9.109803	0.024912	0.003585	0.091106	1.149337	-9.937866	1.154980
30115	0	2.531208	0.371542	9.239563	0.025269	0.003723	0.092407	1.140588	-9.990452	1.155529
30116	0	2.533372	0.370041	9.267806	0.025294	0.003707	0.092689	1.133288	-10.037776	1.153503
30117	0	2.549542	0.384107	9.324994	0.025452	0.003845	0.093262	1.128973	-10.090126	1.154909
30118	0	2.576413	0.376713	9.285926	0.025722	0.003776	0.092871	1.119434	-10.141245	1.155648
30119	0	2.616245	0.383768	9.410558	0.026123	0.003845	0.094116	1.111118	-10.187777	1.149756
30120	0	2.612291	0.376091	9.463212	0.026080	0.003769	0.094644	1.102353	-10.238117	1.141092
30121	0	2.597867	0.347573	9.563170	0.025940	0.003479	0.095642	1.099036	-10.283145	1.142964
30122	0	2.630288	0.358378	9.609747	0.026261	0.003594	0.096108	1.087268	-10.331269	1.140099
30123	0	2.646382	0.347015	9.630402	0.026428	0.003479	0.096313	1.077526	-10.372196	1.137191
30124	0	2.641263	0.333337	9.689542	0.026378	0.003339	0.096905	1.071766	-10.412106	1.138351
30125	0	2.676761	0.341841	9.697541	0.026733	0.003418	0.096985	1.072875	-10.451051	1.133755
30126	0	2.677395	0.365679	9.829980	0.026741	0.003662	0.098309	1.067244	-10.488024	1.138083
30127	0	2.687608	0.359501	9.813911	0.026855	0.003601	0.098145	1.060590	-10.510686	1.142483
30128	0	2.698391	0.376101	9.837040	0.026958	0.003772	0.098377	1.048667	-10.540008	1.145815
30129	0	2.705815	0.378072	9.856654	0.027039	0.003784	0.098572	1.044963	-10.561360	1.154696
30130	0	2.709334	0.383467	9.867822	0.027078	0.003838	0.098682	1.042020	-10.578060	1.149298
30131	0	2.729714	0.378352	9.917818	0.027283	0.003784	0.099182	1.041408	-10.593321	1.155203
30132	0	2.713613	0.341474	9.856106	0.027128	0.003416	0.098563	1.040044	-10.601068	1.155217
30133	0	2.722211	0.359656	9.814458	0.027222	0.003601	0.098145	1.034841	-10.600173	1.163072
30134	0	2.691424	0.377347	9.857270	0.026917	0.003775	0.098572	1.033434	-10.595009	1.170882
30135	0	2.709004	0.366317	9.894057	0.027100	0.003662	0.098938	1.034565	-10.582462	1.172042
30136	0	2.725479	0.372775	9.870096	0.027264	0.003725	0.098699	1.037403	-10.570784	1.178225
30137	0	2.714164	0.372879	9.833267	0.027161	0.003723	0.098328	1.043678	-10.547151	1.176152
30138	0	2.722334	0.361580	9.785465	0.027245	0.003612	0.097849	1.048332	-10.520795	1.173137
30139	0	2.670527	0.348285	9.748072	0.026733	0.003479	0.097473	1.052194	-10.486380	1.186174
30140	0	2.646945	0.324826	9.737187	0.026494	0.003242	0.097365	1.058375	-10.456071	1.194873
30141	0	2.633753	0.299560	9.699277	0.026367	0.002991	0.096985	1.063553	-10.419602	1.200006
30142	0	2.664283	0.367732	9.658134	0.026674	0.003672	0.096573	1.069648	-10.380855	1.203405
30143	0	2.651567	0.354427	9.546845	0.026550	0.003540	0.095459	1.074064	-10.337876	1.211578
30144	0	2.601693	0.343140	9.524273	0.026053	0.003426	0.095233	1.080341	-10.292516	1.216261
30145	0	2.620508	0.379171	9.449324	0.026245	0.003784	0.094482	1.088648	-10.242525	1.220694
30146	0	2.594437	0.337644	9.426941	0.025982	0.003371	0.094259	1.094246	-10.195470	1.224289
30147	0	2.547703	0.348455	9.357641	0.025513	0.003479	0.093567	1.100286	-10.150376	1.228498
30148	0	2.559161	0.386724	9.292215	0.025624	0.003856	0.092914	1.113652	-10.108649	1.227036
30149	0	2.560348	0.391317	9.284282	0.025635	0.003906	0.092834	1.121529	-10.068576	1.230428
30150	0	2.571844	0.404977	9.249428	0.025755	0.004042	0.092484	1.130768	-10.021930	1.232460
30151	0	2.523935	0.378553	9.156074	0.025269	0.003784	0.091553	1.131906	-9.983948	1.236997
30152	0	2.505787	0.397230	9.090487	0.025088	0.003969	0.090897	1.135306	-9.944104	1.234301
30153	0	2.493330	0.421586	9.076734	0.024963	0.004211	0.090759	1.140289	-9.904674	1.234443
30154	0	2.457347	0.379423	9.053703	0.024598	0.003793	0.090530	1.141710	-9.872012	1.237218
30155	0	2.475549	0.421239	9.039981	0.024780	0.004211	0.090393	1.142516	-9.839122	1.234343
30156	0	2.464941	0.384697	8.973961	0.024670	0.003846	0.089734	1.143170	-9.811835	1.239440
30157	0	2.464406	0.402592	8.990877	0.024658	0.004028	0.089905	1.139980	-9.792311	1.233382
30158	0	2.437539	0.377622	8.991524	0.024385	0.003778	0.089912	1.137040	-9.777998	1.227431
30159	0	2.434710	0.378222	8.978440	0.024353	0.003784	0.089783	1.134506	-9.768945	1.224635
30160	0	2.446312	0.365242	8.941945	0.024463	0.003657	0.089419	1.128350	-9.767980	1.219652
30161	0	2.453331	0.396534	8.911219	0.024536	0.003967	0.089111	1.125856	-9.762872	1.219008
30162	0	2.459373	0.389774	8.978320	0.024591	0.003901	0.089784	1.121185	-9.764320	1.219999
30163	0	2.466883	0.371777	8.935276	0.024658	0.003723	0.089355	1.114583	-9.776468	1.218619
30164	0	2.456870	0.388358	8.898083	0.024557	0.003895	0.088984	1.100628	-9.789877	1.213522
30165	0	2.455127	0.371269	9.026731	0.024536	0.003723	0.090271	1.087879	-9.807583	1.204825
30166	0	2.489239	0.399899	8.983053	0.024871	0.004007	0.089836	1.077764	-9.833540	1.204521
30167	0	2.473983	0.371160	9.020479	0.024719	0.003723	0.090210	1.063737	-9.858188	1.199955
30168	0	2.478620	0.338576	9.092418	0.024760	0.003394	0.090931	1.053773	-9.889420	1.194215
30169	0	2.487117	0.340585	9.099572	0.024841	0.003418	0.091003	1.039263	-9.925528	1.190890
30170	0	2.498864	0.374767	9.177401	0.024962	0.003759	0.091781	1.025302	-9.956771	1.190561
30171	0	2.511499	0.364957	9.203346	0.025085	0.003662	0.092041	1.010411	-9.992072	1.189941
30172	0	2.535944	0.380533	9.232185	0.025328	0.003819	0.092330	0.993656	-10.029992	1.185853
30173	0	2.560826	0.370802	9.233723	0.025574	0.003723	0.092346	0.975806	-10.071332	1.177315
30174	0	2.549763	0.343185	9.317292	0.025460	0.003448	0.093183	0.957374	-10.115866	1.179615
30175	0	2.554732	0.347000	9.337466	0.025513	0.003479	0.093384	0.946986	-10.156892	1.179425
30176	0	2.562020	0.344583	9.420943	0.025582	0.003460	0.094219	0.930695	-10.201478	1.173239
30177	0	2.621944	0.340544	9.447307	0.026184	0.003418	0.094482	0.916280	-10.242897	1.174745
30178	0	2.623065	0.349973	9.512507	0.026194	0.003514	0.095135	0.899563	-10.286038	1.174240
30179	0	2.633750	0.334545	9.532866	0.026306	0.003357	0.095337	0.886422	-10.322268	1.174570
30180	0	2.676568	0.343971	9.567803	0.026735	0.003455	0.095686	0.868661	-10.357203	1.175684
30181	0	2.676516	0.340930	9.673225	0.026733	0.003418	0.096741	0.859005	-10.393353	1.172398
30182	0	2.652184	0.314156	9.738731	0.026492	0.003156	0.097395	0.843007	-10.426879	1.175083
30183	0	2.669752	0.316339	9.697828	0.026672	0.003174	0.096985	0.831250	-10.455133	1.170718
30184	0	2.705166	0.332559	9.781886	0.027028	0.003335	0.097825	0.820641	-10.481319	1.174007
30185	0	2.693128	0.322958	9.771339	0.026917	0.003235	0.097717	0.814816	-10.497139	1.168090
30186	0	2.701939	0.321369	9.801081	0.027007	0.003223	0.098014	0.803776	-10.510043	1.167449
30187	0	2.699051	0.292474	9.777489	0.026978	0.002930	0.097778	0.798271	-10.523741	1.161447
30188	0	2.694659	0.291697	9.837992	0.026942	0.002919	0.098381	0.795672	-10.527360	1.162253
30189	0	2.734452	0.323204	9.857166	0.027344	0.003235	0.098572	0.792400	-10.526787	1.160275
30190	0	2.697355	0.334317	9.820624	0.026978	0.003351	0.098205	0.783080	-10.519542	1.160252
30191	0	2.721500	0.317269	9.790229	0.027222	0.003174	0.097900	0.781581	-10.510267	1.161862
30192	0	2.731532	0.316928	9.778545	0.027330	0.003171	0.097781	0.779420	-10.491116	1.159582
30193	0	2.720574	0.317244	9.784383	0.027222	0.003174	0.097839	0.777475	-10.471023	1.161709
30194	0	2.680150	0.298673	9.754872	0.026823	0.002988	0.097543	0.775836	-10.444247	1.164062
30195	0	2.677131	0.311718	9.723523	0.026794	0.003113	0.097229	0.780569	-10.415490	1.162564
30196	0	2.690580	0.300130	9.712525	0.026931	0.002999	0.097118	0.782381	-10.384566	1.169261
30197	0	2.646053	0.330128	9.644325	0.026489	0.003296	0.096436	0.788165	-10.348962	1.170121
30198	0	2.640120	0.324870	9.645888	0.026431	0.003245	0.096451	0.791537	-10.312008	1.175567
30199	0	2.633719	0.348657	9.565008	0.026367	0.003479	0.095642	0.799941	-10.274573	1.172326
30200	0	2.639548	0.343530	9.530037	0.026429	0.003432	0.095291	0.802954	-10.232587	1.174548
30201	0	2.627500	0.330158	9.473501	0.026306	0.003296	0.094727	0.809204	-10.193405	1.172166
30202	0	2.578296	0.300699	9.420258	0.025817	0.003001	0.094193	0.815573	-10.150591	1.167284
30203	0	2.572087	0.323741	9.357670	0.025757	0.003235	0.093567	0.818011	-10.105097	1.170588
30204	0	2.565063	0.348931	9.353398	0.025684	0.003484	0.093525	0.824142	-10.062276	1.169500
30205	0	2.548091	0.336420	9.302603	0.025513	0.003357	0.093018	0.832467	-10.021588	1.159173
30206	0	2.541989	0.306975	9.224845	0.025450	0.003066	0.092240	0.836466	-9.982999	1.156148
30207	0	2.523624	0.354752	9.119518	0.025269	0.003540	0.091187	0.845125	-9.940915	1.154594
30208	0	2.474808	0.319389	9.139333	0.024776	0.003188	0.091386	0.851726	-9.903837	1.147933
30209	0	2.523883	0.366883	9.088934	0.025269	0.003662	0.090881	0.859511	-9.864894	1.148509
30210	0	2.494268	0.350142	9.041421	0.024965	0.003492	0.090408	0.870370	-9.834756	1.144480
30211	0	2.469837	0.317861	9.064273	0.024719	0.003174	0.090637	0.875949	-9.806864	1.138316
30212	0	2.489935	0.367651	8.961600	0.024921	0.003671	0.089610	0.882874	-9.777159	1.130742
30213	0	2.458200	0.323882	8.972570	0.024597	0.003235	0.089722	0.887553	-9.756283	1.124159
30214	0	2.467690	0.342666	8.961045	0.024689	0.003426	0.089607	0.888681	-9.739659	1.116636
30215	0	2.441199	0.323576	8.947807	0.024414	0.003235	0.089478	0.889699	-9.735522	1.114304
30216	0	2.459034	0.354390	8.953998	0.024592	0.003541	0.089540	0.893224	-9.731408	1.111082
30217	0	2.436112	0.323375	8.923123	0.024353	0.003235	0.089233	0.891877	-9.740299	1.106174
30218	0	2.443801	0.341776	8.965367	0.024430	0.003415	0.089656	0.895237	-9.748678	1.097055
30219	0	2.442021	0.341493	8.947598	0.024414	0.003418	0.089478	0.891442	-9.755061	1.091004
30220	0	2.437869	0.328683	8.959202	0.024364	0.003289	0.089596	0.888590	-9.771738	1.082951
30221	0	2.448940	0.317161	8.996201	0.024475	0.003174	0.089966	0.885986	-9.788438	1.074544
30222	0	2.434049	0.310811	9.050121	0.024321	0.003108	0.090507	0.886299	-9.812111	1.066970
30223	0	2.474290	0.347419	9.020366	0.024719	0.003479	0.090210	0.880597	-9.840637	1.057176
30224	0	2.491239	0.340461	9.025104	0.024888	0.003407	0.090258	0.877302	-9.870048	1.050335
30225	0	2.480811	0.347205	9.185066	0.024780	0.003479	0.091858	0.869031	-9.903294	1.049921
30226	0	2.511064	0.339848	9.122399	0.025080	0.003404	0.091232	0.862999	-9.940624	1.044901
30227	0	2.524117	0.353259	9.166584	0.025208	0.003540	0.091675	0.854255	-9.981181	1.041465
30228	0	2.543536	0.358152	9.237881	0.025397	0.003586	0.092389	0.849514	-10.026868	1.036283
30229	0	2.554315	0.340639	9.270444	0.025513	0.003418	0.092712	0.835847	-10.063017	1.032747
30230	0	2.549422	0.332912	9.329507	0.025452	0.003333	0.093307	0.831695	-10.113709	1.018173
30231	0	2.573246	0.334966	9.404541	0.025696	0.003357	0.094055	0.823397	-10.156890	1.015971
30232	0	2.586511	0.327683	9.390336	0.025829	0.003281	0.093913	0.819301	-10.199044	1.009756
30233	0	2.585613	0.334967	9.392284	0.025818	0.003357	0.093933	0.811116	-10.244192	0.999806
30234	0	2.605496	0.333658	9.518371	0.026017	0.003342	0.095194	0.805461	-10.288187	0.999446
30235	0	2.652379	0.347489	9.624308	0.026489	0.003479	0.096252	0.801018	-10.327802	0.999775
30236	0	2.634559	0.340696	9.591955	0.026314	0.003409	0.095928	0.798577	-10.364271	0.993857
30237	0	2.645650	0.359630	9.606173	0.026428	0.003601	0.096069	0.793264	-10.396498	0.990505
30238	0	2.681540	0.359133	9.696151	0.026790	0.003591	0.096969	0.794405	-10.425393	0.985403
30239	0	2.682033	0.341121	9.673379	0.026794	0.003418	0.096741	0.786792	-10.454578	0.985711
30240	0	2.680303	0.315936	9.739282	0.026785	0.003160	0.097398	0.786707	-10.474449	0.988028
30241	0	2.675133	0.317362	9.759031	0.026733	0.003174	0.097595	0.786521	-10.494049	0.993209
30242	0	2.678180	0.304730	9.764227	0.026769	0.003051	0.097646	0.782550	-10.507959	0.996981
30243	0	2.699053	0.348045	9.759157	0.026978	0.003479	0.097595	0.784293	-10.521699	0.996469
30244	0	2.719325	0.330398	9.819583	0.027186	0.003298	0.098198	0.791414	-10.528150	0.990577
30245	0	2.698278	0.299451	9.838712	0.026978	0.002991	0.098389	0.795657	-10.532763	0.990754
30246	0	2.710737	0.324767	9.801920	0.027110	0.003242	0.098019	0.802506	-10.528076	0.993002
30247	0	2.722051	0.354338	9.857198	0.027222	0.003540	0.098572	0.806189	-10.525201	0.994142
30248	0	2.708616	0.355489	9.796402	0.027097	0.003546	0.097961	0.816367	-10.511318	0.996920
30249	0	2.721200	0.336168	9.820809	0.027222	0.003357	0.098206	0.821483	-10.498543	1.002167
30250	0	2.693865	0.331292	9.778800	0.026958	0.003304	0.097783	0.830846	-10.474900	0.998494
30251	0	2.677324	0.342479	9.741770	0.026794	0.003418	0.097412	0.838271	-10.448469	1.003714
30252	0	2.685061	0.331942	9.681828	0.026874	0.003309	0.096812	0.849580	-10.419780	1.006880
30253	0	2.676715	0.355111	9.686993	0.026794	0.003540	0.096863	0.861839	-10.386020	1.013592
30254	0	2.665359	0.345094	9.602829	0.026679	0.003439	0.096022	0.875379	-10.354139	1.014419
30255	0	2.639438	0.330942	9.510170	0.026428	0.003296	0.095093	0.890754	-10.311852	1.016595
30256	0	2.651012	0.345624	9.530169	0.026543	0.003445	0.095293	0.903821	-10.271207	1.015447
30257	0	2.627128	0.336847	9.540715	0.026306	0.003357	0.095398	0.916712	-10.227855	1.020447
30258	0	2.595622	0.333781	9.487599	0.025992	0.003319	0.094867	0.938658	-10.182606	1.016858
30259	0	2.578239	0.318822	9.369825	0.025818	0.003174	0.093689	0.955273	-10.137696	1.018654
30260	0	2.589784	0.345803	9.322740	0.025930	0.003446	0.093219	0.969632	-10.096136	1.016016
30261	0	2.596418	0.391704	9.339358	0.026001	0.003906	0.093384	0.981968	-10.049471	1.014588
30262	0	2.546340	0.375387	9.249711	0.025500	0.003744	0.092487	0.993171	-10.002235	1.012593
30263	0	2.523584	0.367383	9.235467	0.025269	0.003662	0.092346	1.006764	-9.960171	1.018314
30264	0	2.498778	0.345240	9.133336	0.025021	0.003441	0.091325	1.020313	-9.917512	1.020719
30265	0	2.493372	0.385766	9.107205	0.024963	0.003845	0.091064	1.035111	-9.878679	1.019144
30266	0	2.475691	0.363713	9.077999	0.024782	0.003625	0.090774	1.049783	-9.845227	1.012893
30267	0	2.475471	0.391467	9.058280	0.024780	0.003906	0.090576	1.059694	-9.811387	1.018663
30268	0	2.464652	0.363186	9.022757	0.024668	0.003617	0.090222	1.077398	-9.782913	1.015032
30269	0	2.464088	0.354676	9.051959	0.024658	0.003540	0.090515	1.085354	-9.759466	1.016038
30270	0	2.449070	0.380684	8.979389	0.024502	0.003797	0.089791	1.097890	-9.743774	1.012644
30271	0	2.434024	0.366803	8.990801	0.024353	0.003662	0.089905	1.104996	-9.725940	1.009763
30272	0	2.443925	0.367803	8.936377	0.024449	0.003674	0.089361	1.110383	-9.711443	1.005487
30273	0	2.459282	0.379022	8.947848	0.024597	0.003784	0.089478	1.117758	-9.704369	1.005080
30274	0	2.434335	0.386100	8.960041	0.024343	0.003857	0.089601	1.123023	-9.702694	1.009837
30275	0	2.429912	0.378766	8.953649	0.024292	0.003784	0.089539	1.127369	-9.710284	1.010124
30276	0	2.443499	0.391517	8.940983	0.024428	0.003913	0.089412	1.130160	-9.717246	1.008649
30277	0	2.436481	0.366310	8.959637	0.024353	0.003662	0.089600	1.131523	-9.730725	0.998879
30278	0	2.469527	0.403327	8.989313	0.024681	0.004030	0.089897	1.135405	-9.747266	0.999231
30279	0	2.449119	0.384453	9.020562	0.024475	0.003845	0.090210	1.134705	-9.766140	0.994096
30280	0	2.470915	0.372338	9.117188	0.024691	0.003721	0.091177	1.137426	-9.787936	0.997367
30281	0	2.504549	0.390854	9.063129	0.025024	0.003906	0.090637	1.140451	-9.813052	0.999271
30282	0	2.503568	0.384965	9.092161	0.025005	0.003849	0.090930	1.141576	-9.849710	0.992781
30283	0	2.511363	0.390321	9.099578	0.025085	0.003906	0.091003	1.138128	-9.883655	0.992801
30284	0	2.511168	0.383403	9.085677	0.025081	0.003839	0.090865	1.132897	-9.921209	0.997170
30285	0	2.529975	0.359725	9.184948	0.025269	0.003601	0.091858	1.128570	-9.958588	0.997064
30286	0	2.536607	0.394808	9.317457	0.025331	0.003959	0.093184	1.116111	-9.999568	1.000620
30287	0	2.560505	0.365502	9.325341	0.025574	0.003662	0.093262	1.107944	-10.036499	0.997663
30288	0	2.536527	0.363930	9.390712	0.025331	0.003647	0.093916	1.099296	-10.076154	0.997400
30289	0	2.579304	0.377900	9.386234	0.025757	0.003784	0.093872	1.093496	-10.118810	0.998784
30290	0	2.598358	0.401278	9.420960	0.025951	0.004018	0.094218	1.087873	-10.156401	0.993996
30291	0	2.597769	0.359076	9.477765	0.025940	0.003601	0.094788	1.076222	-10.200407	0.984832
30292	0	2.611333	0.394225	9.524588	0.026076	0.003946	0.095256	1.071844	-10.243380	0.984248
30293	0	2.596814	0.365546	9.593989	0.025940	0.003662	0.095947	1.064341	-10.275518	0.983528
30294	0	2.651299	0.364585	9.598525	0.026484	0.003648	0.095993	1.062413	-10.307960	0.981308
30295	0	2.614656	0.341560	9.618510	0.026123	0.003418	0.096191	1.059824	-10.334447	0.983329
30296	0	2.637425	0.383440	9.641656	0.026353	0.003839	0.096422	1.054002	-10.358318	0.987459
30297	0	2.662623	0.347111	9.722521	0.026611	0.003479	0.097229	1.044944	-10.374363	0.989954
30298	0	2.690618	0.382586	9.739781	0.026885	0.003829	0.097404	1.041450	-10.397706	0.993884
30299	0	2.674494	0.359758	9.777529	0.026733	0.003601	0.097778	1.037483	-10.409677	0.994135
30300	0	2.664255	0.352685	9.728128	0.026634	0.003532	0.097283	1.031130	-10.417913	0.993237
30301	0	2.698533	0.347643	9.722693	0.026978	0.003479	0.097229	1.028134	-10.425551	0.994157
30302	0	2.699640	0.359765	9.752833	0.026993	0.003595	0.097529	1.030688	-10.428237	0.995159
30303	0	2.691764	0.347974	9.808316	0.026917	0.003479	0.098083	1.031440	-10.427998	0.994538
30304	0	2.697363	0.323645	9.777895	0.026979	0.003236	0.097777	1.031933	-10.419650	0.998638
30305	0	2.684705	0.378547	9.765851	0.026855	0.003784	0.097656	1.033266	-10.408176	0.997516
30306	0	2.682486	0.372206	9.711458	0.026838	0.003725	0.097111	1.029476	-10.390771	1.002235
30307	0	2.659435	0.384309	9.705064	0.026611	0.003845	0.097046	1.026599	-10.369190	1.007806
30308	0	2.668016	0.378214	9.644925	0.026699	0.003779	0.096444	1.029378	-10.345174	1.007013
30309	0	2.652506	0.391110	9.607611	0.026550	0.003906	0.096069	1.034486	-10.313562	1.015020
30310	0	2.671441	0.385548	9.651781	0.026743	0.003855	0.096510	1.034739	-10.278171	1.020769
30311	0	2.615392	0.384598	9.595546	0.026184	0.003845	0.095947	1.035144	-10.240570	1.017672
30312	0	2.628151	0.348575	9.499379	0.026307	0.003480	0.094987	1.041425	-10.208188	1.024253
30313	0	2.603035	0.373159	9.510112	0.026062	0.003723	0.095093	1.050809	-10.168481	1.023467
30314	0	2.597155	0.349911	9.462812	0.025999	0.003495	0.094621	1.054776	-10.133692	1.033078
30315	0	2.597216	0.372686	9.406299	0.026001	0.003723	0.094055	1.058543	-10.097113	1.042643
30316	0	2.585198	0.367265	9.352947	0.025883	0.003669	0.093521	1.062566	-10.057929	1.046884
30317	0	2.584621	0.378918	9.320956	0.025879	0.003784	0.093201	1.067954	-10.016199	1.049016
30318	0	2.560223	0.379512	9.255436	0.025631	0.003794	0.092546	1.069104	-9.979090	1.049005
30319	0	2.560264	0.409461	9.247693	0.025635	0.004089	0.092468	1.074865	-9.937746	1.052744
30320	0	2.554288	0.379588	9.200484	0.025571	0.003794	0.091997	1.076953	-9.901345	1.055392
30321	0	2.512040	0.353995	9.265845	0.025146	0.003540	0.092651	1.076286	-9.867579	1.058930
30322	0	2.494627	0.323543	9.157330	0.024973	0.003234	0.091566	1.077613	-9.832711	1.061304
30323	0	2.512353	0.397016	9.143685	0.025146	0.003967	0.091431	1.080649	-9.802406	1.062603
30324	0	2.477541	0.378978	9.059309	0.024796	0.003789	0.090588	1.081236	-9.775415	1.063109
30325	0	2.458526	0.390669	9.106765	0.024597	0.003906	0.091064	1.081493	-9.758851	1.059746
30326	0	2.492772	0.378100	9.009702	0.024940	0.003784	0.090094	1.077252	-9.742246	1.053113
30327	0	2.483407	0.390230	8.972386	0.024841	0.003906	0.089722	1.072090	-9.731421	1.050455
30328	0	2.463232	0.395646	8.991161	0.024643	0.003959	0.089909	1.068990	-9.716337	1.051121
30329	0	2.465397	0.396394	9.008920	0.024658	0.003967	0.090088	1.064573	-9.709415	1.058344
30330	0	2.458961	0.377076	9.027287	0.024589	0.003777	0.090273	1.057270	-9.709156	1.056445
30331	0	2.478264	0.408391	9.014852	0.024780	0.004089	0.090149	1.050434	-9.710586	1.050192
30332	0	2.461120	0.364113	9.045006	0.024602	0.003651	0.090452	1.038622	-9.720757	1.048174
30333	0	2.466863	0.365674	8.978007	0.024658	0.003662	0.089783	1.031921	-9.732528	1.047617
30334	0	2.475482	0.382647	9.056677	0.024740	0.003834	0.090570	1.022965	-9.749426	1.046329
30335	0	2.473199	0.352939	9.026792	0.024719	0.003540	0.090271	1.009814	-9.764045	1.043084
30336	0	2.482513	0.393784	9.056433	0.024805	0.003945	0.090569	1.000673	-9.787844	1.036352
30337	0	2.480117	0.365561	9.105903	0.024780	0.003662	0.091064	0.992831	-9.812576	1.030258
30338	0	2.502387	0.381889	9.092613	0.025004	0.003832	0.090931	0.976973	-9.835572	1.031908
30339	0	2.499246	0.328949	9.148399	0.024963	0.003296	0.091492	0.969358	-9.870477	1.030539
30340	0	2.517583	0.351732	9.207740	0.025144	0.003527	0.092086	0.958225	-9.909022	1.031121
30341	0	2.529897	0.322135	9.252146	0.025269	0.003235	0.092529	0.942140	-9.945145	1.028172
30342	0	2.548402	0.355721	9.305417	0.025452	0.003573	0.093062	0.922902	-9.983438	1.027954
30343	0	2.566728	0.358794	9.319224	0.025635	0.003601	0.093201	0.907380	-10.021866	1.028470
30344	0	2.572958	0.362163	9.329787	0.025700	0.003635	0.093306	0.891075	-10.057127	1.028709
30345	0	2.572932	0.334246	9.496214	0.025696	0.003357	0.094971	0.874212	-10.096058	1.027198
30346	0	2.579379	0.337615	9.512766	0.025763	0.003388	0.095136	0.860001	-10.132140	1.024842
30347	0	2.584884	0.321961	9.581736	0.025818	0.003235	0.095825	0.842514	-10.167566	1.017104
30348	0	2.615104	0.313065	9.574069	0.026123	0.003142	0.095748	0.829071	-10.199504	1.013000
30349	0	2.633588	0.359301	9.600046	0.026306	0.003601	0.096008	0.819881	-10.233422	1.013189
30350	0	2.645337	0.314730	9.592391	0.026426	0.003157	0.095931	0.809128	-10.264206	1.012757
30351	0	2.633217	0.340490	9.612371	0.026306	0.003418	0.096130	0.794113	-10.293648	1.010081
30352	0	2.668832	0.356411	9.702523	0.026664	0.003574	0.097032	0.782330	-10.321094	1.014774
30353	0	2.663328	0.334745	9.722332	0.026611	0.003357	0.097229	0.771502	-10.345421	1.014003
30354	0	2.667089	0.320405	9.776200	0.026655	0.003215	0.097766	0.759111	-10.362299	1.015537
30355	0	2.674514	0.329156	9.704281	0.026733	0.003296	0.097046	0.754171	-10.374572	1.009229
30356	0	2.688739	0.352372	9.776941	0.026878	0.003531	0.097772	0.746264	-10.383621	1.014885
30357	0	2.704711	0.335018	9.777619	0.027039	0.003357	0.097778	0.738526	-10.392042	1.009409
30358	0	2.663030	0.309026	9.752892	0.026628	0.003098	0.097529	0.728982	-10.393708	1.007221
30359	0	2.673262	0.311060	9.722929	0.026733	0.003113	0.097229	0.726370	-10.391189	1.000721
30360	0	2.679059	0.328890	9.753479	0.026793	0.003291	0.097534	0.723671	-10.387339	0.999482
30361	0	2.672371	0.311424	9.723162	0.026733	0.003113	0.097229	0.725073	-10.374353	0.997254
30362	0	2.670306	0.348723	9.717538	0.026713	0.003482	0.097173	0.731083	-10.360587	0.990066
30363	0	2.678029	0.335556	9.686675	0.026794	0.003357	0.096863	0.729218	-10.342258	0.985726
30364	0	2.650199	0.323483	9.675366	0.026522	0.003232	0.096748	0.732088	-10.317364	0.986002
30365	0	2.646768	0.311252	9.705179	0.026489	0.003113	0.097046	0.731404	-10.290292	0.982470
30366	0	2.654566	0.342165	9.620897	0.026568	0.003417	0.096203	0.736295	-10.261643	0.985113
30367	0	2.652539	0.341873	9.601516	0.026550	0.003418	0.096008	0.736705	-10.230345	0.984002
30368	0	2.616824	0.299366	9.523564	0.026196	0.002992	0.095228	0.738487	-10.195971	0.984014
30369	0	2.609490	0.312357	9.528324	0.026123	0.003113	0.095276	0.750695	-10.160519	0.980443
30370	0	2.604040	0.326132	9.511412	0.026067	0.003256	0.095107	0.756619	-10.127184	0.982365
30371	0	2.609388	0.336271	9.394101	0.026123	0.003357	0.093933	0.763014	-10.090013	0.979003
30372	0	2.578467	0.307140	9.414083	0.025820	0.003063	0.094131	0.772139	-10.045729	0.978466
30373	0	2.554609	0.317933	9.296396	0.025574	0.003174	0.092957	0.778227	-10.010108	0.979778
30374	0	2.567361	0.337281	9.303940	0.025702	0.003367	0.093032	0.784232	-9.974132	0.975413
30375	0	2.523530	0.336155	9.235512	0.025269	0.003357	0.092346	0.789290	-9.931274	0.966933
30376	0	2.535838	0.312477	9.224847	0.025385	0.003121	0.092241	0.792921	-9.896756	0.962169
30377	0	2.524288	0.336128	9.107142	0.025269	0.003357	0.091064	0.797756	-9.862891	0.963834
30378	0	2.525104	0.349076	9.181729	0.025277	0.003488	0.091810	0.801158	-9.828741	0.959842
30379	0	2.494583	0.342297	9.119114	0.024963	0.003418	0.091187	0.806947	-9.805104	0.956588
30380	0	2.521578	0.361343	9.107777	0.025233	0.003611	0.091073	0.810014	-9.781538	0.955678
30381	0	2.476724	0.335530	9.021360	0.024780	0.003357	0.090210	0.807655	-9.763413	0.953803
30382	0	2.486345	0.353663	9.034205	0.024876	0.003536	0.090339	0.807870	-9.746361	0.946234
30383	0	2.458648	0.360946	8.990737	0.024597	0.003601	0.089905	0.818043	-9.731164	0.939630
30384	0	2.475233	0.361831	9.027737	0.024758	0.003617	0.090276	0.819065	-9.721976	0.941597
30385	0	2.453442	0.354085	8.966108	0.024536	0.003540	0.089661	0.819907	-9.718211	0.939349
30386	0	2.453278	0.341961	9.027084	0.024532	0.003419	0.090271	0.820637	-9.717225	0.935784
30387	0	2.466202	0.384368	8.978173	0.024658	0.003845	0.089783	0.818646	-9.720500	0.930207
30388	0	2.448864	0.335014	8.977835	0.024483	0.003353	0.089780	0.814902	-9.726457	0.920784
30389	0	2.466308	0.366259	8.947618	0.024658	0.003662	0.089478	0.815431	-9.731132	0.918814
30390	0	2.474162	0.353652	9.001965	0.024729	0.003540	0.090023	0.811089	-9.745903	0.916089
30391	0	2.485501	0.366220	9.045033	0.024841	0.003662	0.090454	0.811289	-9.761678	0.908927
30392	0	2.470296	0.335195	9.080796	0.024685	0.003357	0.090813	0.805210	-9.782917	0.908737
30393	0	2.486260	0.341154	9.136408	0.024841	0.003418	0.091370	0.797475	-9.808041	0.903495
30394	0	2.502884	0.346914	9.116850	0.025005	0.003466	0.091175	0.801956	-9.835999	0.897079
30395	0	2.511145	0.341686	9.130149	0.025085	0.003418	0.091309	0.800860	-9.867029	0.888387
30396	0	2.516627	0.359590	9.207913	0.025138	0.003598	0.092087	0.798297	-9.900748	0.880861
30397	0	2.529992	0.347718	9.233767	0.025269	0.003479	0.092346	0.796363	-9.938098	0.875545
30398	0	2.560874	0.359296	9.250192	0.025575	0.003597	0.092511	0.791406	-9.978734	0.878924
30399	0	2.530207	0.359398	9.343603	0.025269	0.003601	0.093445	0.783219	-10.018242	0.873326
30400	0	2.567414	0.333450	9.378397	0.025640	0.003342	0.093793	0.774913	-10.057805	0.872823
30401	0	2.591375	0.353338	9.392375	0.025879	0.003540	0.093933	0.767282	-10.098734	0.869691
30402	0	2.579639	0.339751	9.414992	0.025765	0.003404	0.094158	0.760247	-10.134841	0.865366
30403	0	2.615772	0.335058	9.483930	0.026123	0.003357	0.094849	0.753115	-10.175129	0.857707
30404	0	2.609425	0.315887	9.567766	0.026071	0.003160	0.095684	0.751376	-10.201920	0.857323
30405	0	2.627889	0.329453	9.508350	0.026245	0.003296	0.095093	0.750064	-10.241045	0.852272
30406	0	2.615829	0.353175	9.598165	0.026130	0.003537	0.095989	0.743911	-10.273579	0.852694
30407	0	2.621120	0.365831	9.612313	0.026184	0.003662	0.096130	0.739721	-10.304303	0.846994
30408	0	2.681011	0.341052	9.641404	0.026788	0.003409	0.096420	0.741196	-10.329302	0.846133
30409	0	2.687663	0.335430	9.685702	0.026855	0.003357	0.096863	0.738446	-10.352697	0.837962
30410	0	2.667514	0.347516	9.727159	0.026653	0.003473	0.097278	0.740713	-10.376865	0.835853
30411	0	2.675009	0.329963	9.777363	0.026733	0.003296	0.097778	0.745107	-10.394836	0.833568
30412	0	2.653471	0.336953	9.727700	0.026523	0.003364	0.097281	0.751835	-10.407522	0.837424
30413	0	2.704198	0.336252	9.783822	0.027039	0.003357	0.097839	0.758093	-10.409960	0.838483
30414	0	2.686521	0.336750	9.673701	0.026862	0.003367	0.096738	0.758124	-10.412003	0.835900
30415	0	2.667527	0.330065	9.783840	0.026672	0.003296	0.097839	0.763500	-10.413809	0.832726
30416	0	2.661384	0.330993	9.765408	0.026617	0.003304	0.097653	0.769647	-10.408437	0.830439
30417	0	2.696844	0.348846	9.765843	0.026978	0.003479	0.097656	0.780306	-10.396158	0.829383
30418	0	2.688762	0.350755	9.754059	0.026898	0.003497	0.097538	0.792020	-10.381921	0.827928
30419	0	2.690116	0.342737	9.711086	0.026917	0.003418	0.097107	0.802594	-10.362210	0.827630
30420	0	2.656471	0.356717	9.650736	0.026581	0.003558	0.096503	0.812785	-10.341483	0.824263
30421	0	2.665197	0.330301	9.668507	0.026672	0.003296	0.096680	0.820659	-10.315719	0.824547
30422	0	2.648519	0.301100	9.639141	0.026509	0.003004	0.096385	0.828298	-10.285469	0.823977
30423	0	2.640513	0.318165	9.601440	0.026428	0.003174	0.096008	0.836960	-10.256338	0.826703
30424	0	2.629216	0.332107	9.566097	0.026320	0.003311	0.095654	0.847985	-10.220902	0.833254
30425	0	2.640165	0.361183	9.552696	0.026428	0.003601	0.095520	0.860068	-10.187462	0.836716
30426	0	2.597766	0.320328	9.468709	0.026009	0.003195	0.094679	0.869595	-10.148390	0.832515
30427	0	2.597201	0.348577	9.467323	0.026001	0.003479	0.094666	0.877086	-10.111732	0.833906
30428	0	2.616061	0.374642	9.413840	0.026187	0.003736	0.094131	0.888402	-10.078086	0.835424
30429	0	2.597658	0.391722	9.424456	0.026001	0.003906	0.094238	0.900949	-10.046828	0.836716
30430	0	2.568337	0.351517	9.395173	0.025708	0.003500	0.093946	0.918556	-10.014971	0.834811
30431	0	2.578874	0.343394	9.357435	0.025818	0.003418	0.093567	0.937196	-9.977684	0.834313
30432	0	2.567011	0.389090	9.334432	0.025699	0.003877	0.093337	0.953762	-9.941044	0.830844
30433	0	2.554799	0.379531	9.259698	0.025574	0.003784	0.092590	0.966713	-9.907619	0.835407
30434	0	2.543930	0.387778	9.150974	0.025461	0.003867	0.091504	0.979316	-9.878608	0.835033
30435	0	2.542934	0.379668	9.131430	0.025452	0.003784	0.091309	0.994208	-9.849022	0.835212
30436	0	2.520331	0.400284	9.162941	0.025224	0.003992	0.091624	1.006952	-9.821899	0.832917
30437	0	2.507081	0.415618	9.131235	0.025085	0.004150	0.091309	1.013722	-9.801937	0.835182
30438	0	2.442830	0.356053	9.125850	0.024446	0.003551	0.091254	1.024484	-9.778705	0.831742
30439	0	2.513601	0.373302	9.100591	0.025146	0.003723	0.091003	1.036372	-9.763932	0.831578
30440	0	2.481254	0.374422	9.052196	0.024820	0.003742	0.090520	1.038597	-9.752490	0.834320
30441	0	2.489095	0.378957	9.039598	0.024902	0.003784	0.090393	1.044987	-9.736467	0.835605
30442	0	2.487152	0.373990	8.985046	0.024879	0.003734	0.089849	1.052565	-9.724766	0.835197
30443	0	2.453295	0.372521	9.014971	0.024536	0.003723	0.090149	1.054976	-9.719120	0.834413
30444	0	2.483493	0.415407	9.069912	0.024835	0.004154	0.090699	1.054654	-9.717896	0.838623
30445	0	2.472553	0.396470	9.094078	0.024719	0.003967	0.090942	1.051428	-9.724218	0.839030
30446	0	2.467801	0.384057	9.069237	0.024671	0.003839	0.090694	1.052773	-9.731956	0.836217
30447	0	2.497770	0.384218	9.118273	0.024963	0.003845	0.091187	1.049115	-9.748344	0.835694
30448	0	2.482231	0.365889	9.056351	0.024808	0.003655	0.090568	1.053480	-9.764930	0.833778
30449	0	2.497676	0.366180	9.087768	0.024963	0.003662	0.090881	1.053208	-9.780167	0.827432
30450	0	2.488644	0.354042	9.123485	0.024868	0.003539	0.091240	1.055020	-9.801689	0.822158
30451	0	2.480089	0.390219	9.160836	0.024780	0.003906	0.091614	1.050221	-9.825862	0.820698
30452	0	2.538968	0.371241	9.116986	0.025371	0.003715	0.091175	1.047733	-9.848247	0.821842
30453	0	2.529127	0.366026	9.191277	0.025269	0.003662	0.091919	1.045704	-9.874948	0.818196
30454	0	2.546108	0.389975	9.275343	0.025436	0.003902	0.092760	1.042693	-9.903823	0.817511
30455	0	2.560183	0.401883	9.301026	0.025574	0.004028	0.093018	1.031531	-9.936812	0.818096
30456	0	2.565989	0.388435	9.323832	0.025630	0.003886	0.093246	1.029557	-9.971945	0.817499
30457	0	2.590788	0.353324	9.355914	0.025879	0.003540	0.093567	1.021697	-10.005834	0.817240
30458	0	2.566064	0.376371	9.427554	0.025632	0.003770	0.094283	1.014621	-10.039152	0.817218
30459	0	2.578449	0.377498	9.435317	0.025757	0.003784	0.094360	1.003998	-10.071106	0.816024
30460	0	2.614433	0.387901	9.470419	0.026117	0.003887	0.094711	0.994685	-10.102128	0.806379
30461	0	2.633335	0.365389	9.508556	0.026306	0.003662	0.095093	0.985268	-10.133292	0.806116
30462	0	2.620646	0.400758	9.555798	0.026177	0.004011	0.095566	0.981366	-10.166511	0.804282
30463	0	2.602507	0.390436	9.557458	0.026001	0.003906	0.095581	0.979341	-10.193791	0.804328
30464	0	2.656193	0.358961	9.653791	0.026538	0.003596	0.096544	0.971780	-10.220712	0.804531
30465	0	2.657271	0.359956	9.649047	0.026550	0.003601	0.096497	0.970225	-10.245722	0.802000
30466	0	2.655259	0.359300	9.629587	0.026533	0.003597	0.096301	0.965373	-10.267304	0.804163
30467	0	2.643921	0.360177	9.631044	0.026428	0.003601	0.096313	0.966220	-10.278776	0.803111
30468	0	2.676832	0.402250	9.679177	0.026755	0.004029	0.096795	0.958456	-10.292525	0.802427
30469	0	2.674234	0.371731	9.716573	0.026733	0.003723	0.097168	0.951703	-10.301478	0.803172
30470	0	2.669585	0.364189	9.703969	0.026690	0.003650	0.097041	0.942585	-10.307355	0.805066
30471	0	2.667457	0.371847	9.686236	0.026672	0.003723	0.096863	0.937088	-10.308366	0.807132
30472	0	2.649477	0.371476	9.704348	0.026493	0.003714	0.097044	0.938277	-10.308780	0.809611
30473	0	2.666997	0.366420	9.686337	0.026672	0.003662	0.096863	0.940611	-10.304318	0.808252
30474	0	2.672465	0.378549	9.710908	0.026729	0.003788	0.097108	0.937488	-10.298033	0.815022
30475	0	2.684668	0.372235	9.735353	0.026855	0.003723	0.097351	0.936264	-10.286113	0.820666
30476	0	2.651734	0.353768	9.711482	0.026532	0.003538	0.097111	0.935346	-10.267048	0.826809
30477	0	2.653405	0.341783	9.662312	0.026550	0.003418	0.096619	0.934840	-10.246189	0.829300
30478	0	2.637888	0.366574	9.626549	0.026396	0.003661	0.096261	0.939768	-10.224468	0.831569
30479	0	2.622759	0.384988	9.619600	0.026245	0.003845	0.096191	0.944773	-10.202002	0.836840
30480	0	2.648982	0.379337	9.602381	0.026515	0.003793	0.096017	0.945020	-10.170339	0.837895
30481	0	2.622489	0.372058	9.595290	0.026245	0.003723	0.095947	0.941673	-10.144557	0.836473
30482	0	2.618402	0.402380	9.547494	0.026204	0.004023	0.095469	0.942671	-10.118831	0.838311
30483	0	2.598007	0.366200	9.485437	0.026001	0.003662	0.094849	0.942095	-10.091981	0.843149
30484	0	2.574864	0.353753	9.431731	0.025776	0.003539	0.094310	0.939757	-10.057245	0.842433
30485	0	2.591534	0.366206	9.393990	0.025940	0.003662	0.093933	0.939191	-10.025649	0.848496
30486	0	2.568363	0.378360	9.370878	0.025707	0.003783	0.093702	0.939169	-9.995167	0.850042
30487	0	2.555329	0.397451	9.381630	0.025574	0.003967	0.093811	0.947398	-9.968581	0.848018
30488	0	2.544695	0.385943	9.291179	0.025472	0.003859	0.092905	0.947992	-9.936451	0.847437
30489	0	2.530536	0.372442	9.198660	0.025330	0.003723	0.091980	0.949088	-9.904661	0.850020
30490	0	2.507891	0.366200	9.211969	0.025098	0.003664	0.092114	0.946264	-9.879479	0.851172
30491	0	2.512506	0.384925	9.155845	0.025146	0.003845	0.091553	0.950814	-9.851049	0.850147
30492	0	2.508604	0.354741	9.114082	0.025104	0.003548	0.091136	0.950159	-9.827382	0.849927
30493	0	2.500913	0.353981	9.100763	0.025024	0.003540	0.091003	0.949555	-9.806531	0.850340
30494	0	2.486019	0.341484	9.113638	0.024872	0.003417	0.091133	0.946568	-9.790307	0.853687
30495	0	2.476672	0.384553	9.088503	0.024780	0.003845	0.090881	0.946662	-9.771602	0.851782
30496	0	2.492693	0.378131	9.076849	0.024936	0.003784	0.090766	0.942855	-9.758893	0.854183
30497	0	2.489865	0.366113	9.069930	0.024902	0.003662	0.090698	0.941454	-9.752616	0.854880
30498	0	2.489395	0.383694	9.070059	0.024895	0.003842	0.090700	0.934614	-9.750029	0.856726
30499	0	2.502622	0.402140	9.051494	0.025024	0.004028	0.090515	0.925969	-9.750677	0.857081
30500	0	2.484946	0.388455	9.057408	0.024844	0.003892	0.090575	0.916767	-9.755731	0.856960
30501	0	2.484586	0.371647	9.124659	0.024841	0.003723	0.091248	0.908531	-9.759815	0.853471
30502	0	2.516439	0.376417	9.069303	0.025155	0.003770	0.090695	0.901521	-9.769965	0.851932
30503	0	2.479202	0.335084	9.106148	0.024780	0.003357	0.091064	0.894103	-9.783112	0.847770
30504	0	2.481692	0.370673	9.068797	0.024803	0.003711	0.090692	0.889230	-9.798871	0.847148
30505	0	2.485893	0.371236	9.179254	0.024841	0.003723	0.091797	0.876177	-9.819229	0.844917
30506	0	2.483194	0.369409	9.178320	0.024816	0.003701	0.091787	0.867612	-9.838036	0.841008
30507	0	2.504715	0.353271	9.142472	0.025024	0.003540	0.091431	0.858829	-9.864896	0.838789
30508	0	2.515238	0.363595	9.177886	0.025130	0.003647	0.091784	0.845695	-9.890863	0.838125
30509	0	2.523529	0.377583	9.301039	0.025208	0.003784	0.093018	0.835869	-9.923441	0.839339
30510	0	2.523059	0.332465	9.268986	0.025202	0.003340	0.092697	0.817861	-9.957404	0.837929
30511	0	2.547824	0.334537	9.313280	0.025452	0.003357	0.093140	0.804244	-9.988454	0.832552
30512	0	2.528785	0.343676	9.330158	0.025260	0.003455	0.093308	0.782324	-10.021067	0.835018
30513	0	2.547596	0.352953	9.356068	0.025452	0.003540	0.093567	0.769946	-10.049194	0.835199
30514	0	2.614075	0.368855	9.378980	0.026111	0.003701	0.093798	0.755114	-10.084318	0.834021
30515	0	2.609001	0.347125	9.429186	0.026062	0.003479	0.094299	0.746208	-10.116688	0.829786
30516	0	2.620815	0.344824	9.439840	0.026178	0.003463	0.094406	0.729270	-10.151190	0.822626
30517	0	2.596667	0.346903	9.490273	0.025940	0.003479	0.094910	0.717789	-10.181808	0.818126
30518	0	2.614333	0.338841	9.537631	0.026115	0.003397	0.095384	0.707995	-10.213692	0.813074
30519	0	2.632898	0.340862	9.563614	0.026306	0.003418	0.095642	0.697337	-10.239377	0.805660
30520	0	2.631104	0.344827	9.592977	0.026291	0.003460	0.095935	0.683834	-10.261812	0.807167
30521	0	2.668572	0.329130	9.606579	0.026672	0.003296	0.096069	0.678472	-10.276154	0.810529
30522	0	2.641164	0.352643	9.648425	0.026394	0.003531	0.096489	0.673883	-10.295583	0.804987
30523	0	2.656444	0.304320	9.704230	0.026550	0.003052	0.097046	0.664031	-10.310695	0.806849
30524	0	2.677692	0.333570	9.721711	0.026761	0.003339	0.097221	0.660543	-10.327755	0.804783
30525	0	2.656150	0.341557	9.771432	0.026550	0.003418	0.097717	0.657801	-10.339262	0.803581
30526	0	2.658071	0.334891	9.703698	0.026572	0.003351	0.097039	0.655105	-10.347648	0.804982
30527	0	2.661684	0.310822	9.692246	0.026611	0.003113	0.096924	0.649804	-10.352524	0.804329
30528	0	2.643642	0.292455	9.747077	0.026439	0.002920	0.097470	0.654667	-10.348222	0.805264
30529	0	2.679105	0.323197	9.680279	0.026794	0.003235	0.096802	0.651209	-10.342572	0.804347
30530	0	2.665761	0.304545	9.680588	0.026666	0.003045	0.096804	0.651326	-10.331430	0.808022
30531	0	2.659877	0.311306	9.723243	0.026611	0.003113	0.097229	0.651324	-10.315009	0.808555
30532	0	2.663337	0.341503	9.644625	0.026648	0.003418	0.096442	0.647601	-10.296504	0.809460
30533	0	2.659620	0.341689	9.674492	0.026611	0.003418	0.096741	0.646059	-10.276932	0.809695
30534	0	2.638018	0.322946	9.602083	0.026398	0.003232	0.096016	0.642694	-10.254406	0.810831
30535	0	2.634849	0.305376	9.644060	0.026367	0.003052	0.096436	0.644624	-10.230569	0.814626
30536	0	2.624830	0.318093	9.614544	0.026269	0.003178	0.096140	0.648092	-10.204291	0.813592
30537	0	2.616085	0.311612	9.607556	0.026184	0.003113	0.096069	0.651658	-10.174903	0.807542
30538	0	2.599006	0.306019	9.511103	0.026015	0.003057	0.095104	0.654365	-10.142894	0.808857
30539	0	2.584977	0.311831	9.424610	0.025879	0.003113	0.094238	0.660451	-10.105818	0.806587
30540	0	2.566793	0.294677	9.462763	0.025698	0.002940	0.094620	0.667800	-10.068091	0.803341
30541	0	2.579383	0.348444	9.387848	0.025818	0.003479	0.093872	0.673886	-10.037079	0.802445
30542	0	2.567857	0.318865	9.413655	0.025708	0.003184	0.094129	0.678603	-9.999339	0.796715
30543	0	2.560887	0.361078	9.357361	0.025635	0.003601	0.093567	0.689854	-9.965952	0.791858
30544	0	2.525090	0.301756	9.285402	0.025278	0.003010	0.092847	0.698750	-9.930748	0.791020
30545	0	2.548932	0.372806	9.271863	0.025513	0.003723	0.092712	0.704297	-9.900189	0.789852
30546	0	2.544516	0.300624	9.212000	0.025466	0.003000	0.092114	0.711187	-9.872672	0.789961
30547	0	2.524565	0.324057	9.198607	0.025269	0.003235	0.091980	0.717768	-9.842467	0.788017
30548	0	2.514080	0.276283	9.217981	0.025161	0.002757	0.092175	0.724402	-9.815976	0.787789
30549	0	2.524992	0.360851	9.167965	0.025269	0.003601	0.091675	0.733172	-9.791016	0.783978
30550	0	2.515375	0.343794	9.138352	0.025170	0.003432	0.091379	0.739789	-9.768582	0.784212
30551	0	2.495329	0.329994	9.100604	0.024963	0.003296	0.091003	0.744527	-9.754216	0.782323
30552	0	2.487338	0.342452	9.094964	0.024882	0.003426	0.090947	0.742994	-9.741291	0.778089
30553	0	2.501843	0.366454	9.100497	0.025024	0.003662	0.091003	0.745835	-9.732075	0.772379
30554	0	2.476244	0.342650	9.076348	0.024768	0.003423	0.090762	0.750353	-9.723536	0.764567
30555	0	2.471722	0.341733	9.051571	0.024719	0.003418	0.090515	0.749455	-9.719308	0.760349
30556	0	2.483970	0.341852	9.106445	0.024837	0.003416	0.091065	0.752468	-9.721603	0.753887
30557	0	2.490573	0.329858	9.081929	0.024902	0.003296	0.090820	0.755734	-9.724212	0.749846
30558	0	2.473237	0.323816	9.075471	0.024726	0.003240	0.090756	0.753889	-9.730712	0.748509
30559	0	2.478999	0.341869	9.087867	0.024780	0.003418	0.090881	0.754804	-9.741296	0.747514
30560	0	2.511581	0.372820	9.105545	0.025105	0.003724	0.091059	0.759931	-9.753827	0.741619
30561	0	2.491618	0.335918	9.106059	0.024902	0.003357	0.091064	0.762786	-9.769570	0.738721
30562	0	2.506804	0.372570	9.166191	0.025052	0.003727	0.091666	0.761381	-9.787853	0.734053
30563	0	2.504257	0.335263	9.191416	0.025024	0.003357	0.091919	0.756309	-9.808808	0.728543
30564	0	2.520287	0.334339	9.178100	0.025183	0.003347	0.091786	0.751611	-9.832275	0.724249
30565	0	2.529388	0.341570	9.209518	0.025269	0.003418	0.092102	0.749075	-9.862121	0.722418
30566	0	2.509596	0.304773	9.263135	0.025075	0.003047	0.092637	0.750195	-9.886414	0.716295
30567	0	2.517343	0.323135	9.294937	0.025146	0.003235	0.092957	0.746213	-9.917964	0.712494
30568	0	2.553411	0.340503	9.287247	0.025505	0.003410	0.092880	0.740136	-9.952099	0.706968
30569	0	2.572340	0.372054	9.368150	0.025696	0.003723	0.093689	0.737251	-9.984185	0.707558
30570	0	2.547575	0.322818	9.427604	0.025446	0.003229	0.094284	0.736340	-10.018777	0.707959
30571	0	2.572144	0.310943	9.429244	0.025696	0.003113	0.094299	0.732509	-10.048307	0.708986
30572	0	2.589408	0.371509	9.409487	0.025868	0.003716	0.094102	0.732280	-10.077871	0.702951
30573	0	2.584321	0.292496	9.459772	0.025818	0.002930	0.094604	0.726855	-10.106941	0.703638
30574	0	2.613673	0.291778	9.488875	0.026113	0.002919	0.094895	0.725385	-10.134480	0.700769
30575	0	2.626767	0.335617	9.551385	0.026245	0.003357	0.095520	0.724689	-10.159858	0.696940
30576	0	2.625506	0.317275	9.580561	0.026229	0.003172	0.095813	0.725918	-10.189451	0.691101
30577	0	2.645118	0.347840	9.557473	0.026428	0.003479	0.095581	0.725396	-10.215306	0.691952
30578	0	2.636755	0.335555	9.586857	0.026352	0.003355	0.095873	0.726094	-10.232309	0.691974
30579	0	2.674835	0.335348	9.667567	0.026733	0.003357	0.096680	0.722081	-10.248412	0.696617
30580	0	2.671399	0.335026	9.648463	0.026702	0.003349	0.096488	0.723230	-10.261080	0.697536
30581	0	2.655867	0.324054	9.624994	0.026550	0.003235	0.096252	0.729849	-10.269387	0.695653
30582	0	2.657108	0.330571	9.673377	0.026567	0.003306	0.096735	0.729028	-10.273130	0.693098
30583	0	2.655536	0.317514	9.698343	0.026550	0.003174	0.096985	0.730553	-10.277422	0.691066
30584	0	2.662384	0.335966	9.710227	0.026621	0.003359	0.097103	0.731517	-10.279228	0.686232
30585	0	2.654394	0.311685	9.662027	0.026550	0.003113	0.096619	0.736067	-10.270006	0.681809
30586	0	2.653187	0.355318	9.717201	0.026537	0.003548	0.097171	0.742308	-10.262339	0.681135
30587	0	2.666607	0.324248	9.729151	0.026672	0.003235	0.097290	0.750841	-10.253287	0.685037
30588	0	2.652274	0.331982	9.711239	0.026537	0.003310	0.097109	0.761620	-10.234873	0.686281
30589	0	2.629332	0.324533	9.711006	0.026306	0.003235	0.097107	0.773538	-10.218001	0.680563
30590	0	2.650984	0.344739	9.668911	0.026525	0.003438	0.096685	0.784110	-10.198905	0.681610
30591	0	2.628928	0.324470	9.619569	0.026306	0.003235	0.096191	0.795190	-10.177158	0.685251
30592	0	2.625561	0.350729	9.534893	0.026273	0.003498	0.095345	0.805641	-10.154875	0.687755
30593	0	2.646877	0.336821	9.570840	0.026489	0.003357	0.095703	0.818446	-10.128689	0.690903
30594	0	2.630212	0.374923	9.504777	0.026326	0.003745	0.095041	0.822918	-10.098008	0.693312
30595	0	2.616189	0.348633	9.515965	0.026184	0.003479	0.095154	0.831136	-10.069608	0.693671
30596	0	2.605781	0.368431	9.419430	0.026079	0.003676	0.094189	0.840147	-10.041934	0.691927
30597	0	2.609925	0.373356	9.418343	0.026123	0.003723	0.094177	0.852125	-10.011301	0.691587
30598	0	2.575050	0.339038	9.407153	0.025770	0.003377	0.094067	0.867722	-9.985660	0.690963
30599	0	2.555398	0.361457	9.375487	0.025574	0.003601	0.093750	0.883462	-9.959858	0.692614
30600	0	2.575618	0.332959	9.339905	0.025778	0.003323	0.093393	0.891422	-9.931661	0.694390
30601	0	2.536651	0.348898	9.277966	0.025391	0.003479	0.092773	0.903021	-9.900212	0.694395
30602	0	2.526170	0.344817	9.285074	0.025281	0.003437	0.092846	0.916051	-9.874793	0.696256
30603	0	2.512495	0.366903	9.271797	0.025146	0.003662	0.092712	0.923967	-9.846512	0.697800
30604	0	2.532729	0.374338	9.199582	0.025348	0.003736	0.091990	0.931941	-9.819412	0.699923
30605	0	2.531487	0.397530	9.173956	0.025330	0.003967	0.091736	0.941409	-9.799340	0.700193
30606	0	2.528581	0.380828	9.162400	0.025300	0.003799	0.091620	0.951892	-9.779902	0.703554
30607	0	2.501039	0.361083	9.131205	0.025024	0.003601	0.091309	0.963560	-9.760634	0.702656
30608	0	2.480262	0.363172	9.131755	0.024813	0.003620	0.091315	0.977494	-9.746324	0.702522
30609	0	2.501650	0.390980	9.088337	0.025024	0.003906	0.090881	0.981642	-9.734669	0.702664
30610	0	2.494008	0.379337	9.064287	0.024947	0.003791	0.090641	0.984525	-9.724033	0.703492
30611	0	2.489706	0.348351	9.088262	0.024902	0.003479	0.090881	0.989913	-9.715680	0.700160
30612	0	2.501399	0.355220	9.045585	0.025014	0.003549	0.090456	0.994241	-9.714088	0.697796
30613	0	2.514654	0.385084	9.088109	0.025146	0.003845	0.090881	1.001056	-9.712502	0.700060
30614	0	2.496865	0.391625	9.032964	0.024963	0.003917	0.090331	1.000409	-9.717504	0.699924
30615	0	2.490916	0.384374	9.026918	0.024902	0.003845	0.090271	0.998588	-9.724460	0.696802
30616	0	2.480291	0.365960	9.136324	0.024794	0.003658	0.091366	1.000199	-9.734430	0.696558
30617	0	2.497599	0.397027	9.148813	0.024963	0.003967	0.091492	1.003896	-9.748549	0.697419
30618	0	2.518815	0.384853	9.172368	0.025171	0.003851	0.091728	1.001092	-9.767926	0.695296
30619	0	2.510339	0.384410	9.203617	0.025085	0.003845	0.092041	0.999859	-9.788570	0.695128
30620	0	2.544150	0.365168	9.172133	0.025426	0.003659	0.091725	0.990720	-9.806378	0.696642
30621	0	2.522612	0.378408	9.234112	0.025208	0.003784	0.092346	0.990767	-9.827762	0.694597
30622	0	2.514416	0.390027	9.245214	0.025123	0.003905	0.092458	0.984831	-9.852740	0.695054
30623	0	2.547486	0.384163	9.301138	0.025452	0.003845	0.093018	0.980677	-9.879643	0.699230
30624	0	2.570317	0.377223	9.299815	0.025681	0.003777	0.093004	0.975680	-9.905836	0.698026
30625	0	2.565707	0.377724	9.307275	0.025635	0.003784	0.093079	0.967562	-9.931592	0.692243
30626	0	2.582542	0.394485	9.360932	0.025802	0.003953	0.093616	0.958083	-9.958971	0.689061
30627	0	2.559598	0.371311	9.356121	0.025574	0.003723	0.093567	0.946229	-9.984553	0.692727
30628	0	2.570150	0.339280	9.446422	0.025680	0.003397	0.094470	0.941423	-10.009474	0.694233
30629	0	2.596016	0.365267	9.478243	0.025940	0.003662	0.094788	0.930458	-10.032213	0.692279
30630	0	2.606296	0.345437	9.452617	0.026041	0.003460	0.094532	0.924057	-10.057125	0.690446
30631	0	2.626804	0.396698	9.557477	0.026245	0.003967	0.095581	0.923913	-10.082921	0.689764
30632	0	2.618649	0.383560	9.635671	0.026169	0.003844	0.096361	0.913918	-10.102252	0.692247
30633	0	2.626194	0.353412	9.575977	0.026245	0.003540	0.095764	0.907109	-10.120702	0.691303
30634	0	2.623684	0.364699	9.599357	0.026217	0.003650	0.095999	0.904043	-10.142158	0.691795
30635	0	2.644324	0.372137	9.630942	0.026428	0.003723	0.096313	0.902093	-10.158329	0.688843
30636	0	2.622931	0.371297	9.660606	0.026214	0.003719	0.096610	0.894861	-10.175198	0.687411
30637	0	2.649845	0.359347	9.649434	0.026489	0.003601	0.096497	0.886063	-10.184422	0.685663
30638	0	2.627055	0.346073	9.636783	0.026263	0.003463	0.096370	0.883712	-10.191402	0.682500
30639	0	2.668140	0.378157	9.673833	0.026672	0.003784	0.096741	0.880781	-10.200382	0.678588
30640	0	2.669283	0.383661	9.667343	0.026690	0.003839	0.096674	0.877377	-10.201474	0.678492
30641	0	2.673859	0.390184	9.588496	0.026733	0.003906	0.095886	0.872165	-10.205993	0.681794
30642	0	2.655753	0.377034	9.649478	0.026561	0.003775	0.096494	0.866950	-10.200473	0.687952
30643	0	2.660319	0.378272	9.582751	0.026611	0.003784	0.095825	0.865065	-10.189059	0.686884
30644	0	2.627740	0.384318	9.619858	0.026290	0.003841	0.096195	0.866925	-10.172439	0.684872
30645	0	2.647889	0.347991	9.643836	0.026489	0.003479	0.096436	0.867742	-10.158446	0.687266
30646	0	2.658050	0.359962	9.583279	0.026590	0.003602	0.095830	0.864647	-10.145015	0.691927
30647	0	2.634975	0.347535	9.552496	0.026367	0.003479	0.095520	0.859999	-10.122446	0.695031
30648	0	2.631459	0.340873	9.596161	0.026332	0.003410	0.095957	0.857783	-10.100110	0.696026
30649	0	2.622724	0.372344	9.576905	0.026245	0.003723	0.095764	0.857766	-10.077049	0.698250
30650	0	2.619356	0.384583	9.492341	0.026209	0.003845	0.094919	0.858181	-10.056876	0.700111
30651	0	2.597767	0.372460	9.509909	0.026001	0.003723	0.095093	0.859506	-10.027111	0.699242
30652	0	2.562506	0.372440	9.425724	0.025649	0.003725	0.094251	0.858303	-9.996249	0.700404
30653	0	2.585863	0.360173	9.430485	0.025879	0.003601	0.094299	0.858751	-9.969918	0.698972
30654	0	2.556890	0.366945	9.340084	0.025594	0.003663	0.093394	0.866027	-9.937732	0.695730
30655	0	2.561295	0.342129	9.393894	0.025635	0.003418	0.093933	0.869559	-9.909471	0.699611
30656	0	2.593876	0.391484	9.346124	0.025957	0.003912	0.093456	0.872671	-9.885288	0.697020
30657	0	2.530925	0.348071	9.296202	0.025330	0.003479	0.092957	0.874389	-9.858524	0.695942
30658	0	2.551067	0.366552	9.248482	0.025533	0.003665	0.092479	0.874684	-9.829518	0.695027
30659	0	2.525253	0.354053	9.332707	0.025269	0.003540	0.093323	0.874948	-9.808164	0.694448
30660	0	2.515815	0.366109	9.180945	0.025176	0.003662	0.091805	0.873338	-9.784155	0.697639
30661	0	2.495190	0.365731	9.161709	0.024963	0.003662	0.091614	0.867192	-9.768117	0.701957
30662	0	2.517515	0.401567	9.162219	0.025185	0.004018	0.091619	0.864362	-9.754561	0.697824
30663	0	2.494971	0.384658	9.167847	0.024963	0.003845	0.091675	0.865756	-9.735798	0.697433
30664	0	2.517072	0.366132	9.211133	0.025180	0.003664	0.092109	0.862278	-9.722736	0.695503
30665	0	2.471294	0.335472	9.143245	0.024719	0.003357	0.091431	0.859382	-9.713158	0.693930
30666	0	2.481959	0.353762	9.100847	0.024828	0.003535	0.091006	0.862046	-9.700958	0.695291
30667	0	2.483812	0.378181	9.088232	0.024841	0.003784	0.090881	0.858922	-9.695264	0.702201
30668	0	2.489452	0.359106	9.112696	0.024896	0.003596	0.091126	0.852324	-9.692156	0.705403
30669	0	2.478376	0.371659	9.094170	0.024780	0.003723	0.090942	0.844197	-9.694846	0.704444
30670	0	2.491461	0.364096	9.069511	0.024909	0.003649	0.090696	0.834568	-9.700206	0.702440
30671	0	2.496863	0.371585	9.149056	0.024963	0.003723	0.091492	0.825611	-9.705086	0.702034
30672	0	2.504361	0.381865	9.130382	0.025035	0.003830	0.091306	0.811752	-9.714310	0.703779
30673	0	2.503296	0.347037	9.185591	0.025024	0.003479	0.091858	0.801204	-9.723314	0.709192
30674	0	2.457002	0.333260	9.117722	0.024552	0.003339	0.091182	0.793701	-9.743843	0.706590
30675	0	2.509760	0.334706	9.118354	0.025085	0.003357	0.091187	0.781662	-9.757423	0.705079
30676	0	2.531419	0.357438	9.215065	0.025292	0.003580	0.092156	0.774894	-9.782840	0.705899
30677	0	2.540767	0.359062	9.197568	0.025391	0.003601	0.091980	0.762266	-9.802399	0.709924
30678	0	2.556406	0.344766	9.239307	0.025546	0.003457	0.092398	0.751042	-9.823003	0.702638
30679	0	2.541214	0.334698	9.215752	0.025391	0.003357	0.092163	0.739136	-9.848076	0.701238
30680	0	2.551843	0.332480	9.293895	0.025495	0.003336	0.092945	0.725928	-9.875805	0.697914
30681	0	2.577886	0.352941	9.307292	0.025757	0.003540	0.093079	0.713347	-9.901229	0.695949
30682	0	2.563899	0.320096	9.373217	0.025618	0.003213	0.093738	0.699234	-9.925703	0.693642
30683	0	2.565828	0.334889	9.435425	0.025635	0.003357	0.094360	0.689834	-9.952603	0.695819
30684	0	2.570642	0.351704	9.440246	0.025681	0.003524	0.094409	0.681926	-9.981189	0.699259
30685	0	2.596420	0.334573	9.472031	0.025940	0.003357	0.094727	0.668877	-10.008865	0.698995
30686	0	2.600797	0.338109	9.476917	0.025988	0.003395	0.094774	0.652526	-10.031785	0.695808
30687	0	2.644996	0.358931	9.484302	0.026428	0.003601	0.094849	0.638833	-10.056370	0.696345
30688	0	2.630745	0.338574	9.550353	0.026288	0.003394	0.095509	0.629082	-10.078027	0.699155
30689	0	2.614052	0.328838	9.551550	0.026123	0.003296	0.095520	0.620407	-10.097317	0.695621
30690	0	2.629583	0.333383	9.581144	0.026279	0.003342	0.095816	0.611344	-10.115239	0.695332
30691	0	2.632261	0.292296	9.606503	0.026306	0.002930	0.096069	0.603633	-10.133196	0.690521
30692	0	2.653762	0.327611	9.581143	0.026522	0.003282	0.095816	0.597368	-10.150569	0.684955
30693	0	2.662285	0.335430	9.661557	0.026611	0.003357	0.096619	0.594324	-10.162589	0.687272
30694	0	2.658011	0.328899	9.612182	0.026573	0.003290	0.096124	0.592906	-10.169204	0.689527
30695	0	2.655273	0.341218	9.710647	0.026550	0.003418	0.097107	0.586269	-10.170385	0.681055
30696	0	2.655960	0.309286	9.624952	0.026555	0.003100	0.096251	0.577507	-10.174112	0.675077
30697	0	2.642981	0.323204	9.661831	0.026428	0.003235	0.096619	0.574093	-10.174363	0.679802
30698	0	2.649124	0.304210	9.667907	0.026492	0.003045	0.096679	0.570616	-10.171628	0.676115
30699	0	2.672933	0.335770	9.698596	0.026733	0.003357	0.096985	0.571364	-10.165152	0.675436
30700	0	2.647119	0.292522	9.607402	0.026481	0.002931	0.096071	0.564874	-10.152171	0.674508
30701	0	2.660031	0.299081	9.643858	0.026611	0.002991	0.096436	0.564741	-10.137442	0.674962
30702	0	2.645332	0.317724	9.583467	0.026467	0.003174	0.095831	0.568477	-10.119044	0.674485
30703	0	2.635050	0.323995	9.643994	0.026367	0.003235	0.096436	0.574144	-10.097547	0.672076
30704	0	2.619678	0.324457	9.602096	0.026212	0.003244	0.096017	0.574085	-10.078023	0.668601
30705	0	2.616549	0.317677	9.552502	0.026184	0.003174	0.095520	0.577216	-10.054067	0.669696
30706	0	2.612486	0.324539	9.559645	0.026147	0.003241	0.095591	0.582508	-10.026001	0.668358
30707	0	2.610466	0.341885	9.491470	0.026123	0.003418	0.094910	0.583202	-10.002142	0.671237
30708	0	2.600174	0.330053	9.437612	0.026025	0.003297	0.094370	0.587177	-9.972467	0.674600
30709	0	2.585760	0.318154	9.461006	0.025879	0.003174	0.094604	0.595952	-9.945000	0.674187
30710	0	2.593386	0.331222	9.419437	0.025958	0.003311	0.094188	0.596861	-9.913884	0.672193
30711	0	2.567638	0.293356	9.369417	0.025696	0.002930	0.093689	0.601205	-9.888444	0.668303
30712	0	2.563718	0.343246	9.352046	0.025657	0.003425	0.093515	0.610288	-9.862848	0.662951
30713	0	2.542946	0.324010	9.375584	0.025452	0.003235	0.093750	0.616185	-9.834055	0.663182
30714	0	2.556801	0.367384	9.303497	0.025590	0.003672	0.093029	0.618494	-9.805363	0.661849
30715	0	2.524942	0.305868	9.320564	0.025269	0.003052	0.093201	0.626451	-9.780207	0.665032
30716	0	2.521163	0.325240	9.254380	0.025230	0.003248	0.092539	0.631199	-9.755298	0.663853
30717	0	2.525066	0.323709	9.192379	0.025269	0.003235	0.091919	0.633616	-9.731327	0.663237
30718	0	2.509625	0.299821	9.217631	0.025110	0.002995	0.092173	0.637890	-9.712227	0.654930
30719	0	2.494791	0.293221	9.186203	0.024963	0.002930	0.091858	0.640697	-9.691264	0.652293
30720	0	2.528654	0.349041	9.119711	0.025298	0.003484	0.091194	0.648634	-9.675060	0.651609
30721	0	2.495579	0.354360	9.100536	0.024963	0.003540	0.091003	0.652838	-9.663837	0.651007
30722	0	2.500443	0.343402	9.070300	0.025009	0.003425	0.090702	0.664303	-9.656205	0.646771
30723	0	2.489790	0.341829	9.173703	0.024902	0.003418	0.091736	0.664530	-9.649008	0.649839
30724	0	2.458168	0.336010	9.137302	0.024588	0.003357	0.091372	0.668217	-9.639905	0.654051
30725	0	2.496369	0.348385	9.136936	0.024963	0.003479	0.091370	0.674100	-9.638633	0.650403
30726	0	2.521176	0.355087	9.118435	0.025208	0.003550	0.091186	0.675667	-9.642293	0.651413
30727	0	2.491071	0.317114	9.100122	0.024902	0.003174	0.091003	0.672395	-9.651170	0.649133
30728	0	2.523102	0.341170	9.087458	0.025224	0.003412	0.090877	0.671747	-9.658709	0.651882
30729	0	2.503136	0.317890	9.191688	0.025024	0.003174	0.091919	0.677952	-9.665717	0.648192
30730	0	2.504707	0.342822	9.227784	0.025038	0.003428	0.092280	0.678906	-9.675596	0.641306
30731	0	2.503941	0.353915	9.179282	0.025024	0.003540	0.091797	0.677954	-9.692646	0.637740
30732	0	2.513416	0.341253	9.190526	0.025115	0.003416	0.091910	0.673842	-9.714843	0.633184
30733	0	2.528634	0.336200	9.209699	0.025269	0.003357	0.092102	0.680099	-9.735355	0.638003
30734	0	2.520127	0.361239	9.220824	0.025182	0.003611	0.092214	0.682471	-9.757909	0.630821
30735	0	2.546972	0.372034	9.276859	0.025452	0.003723	0.092773	0.679262	-9.778543	0.626090
30736	0	2.551225	0.340862	9.257301	0.025487	0.003412	0.092580	0.675139	-9.808190	0.623399
30737	0	2.559474	0.335931	9.307275	0.025574	0.003357	0.093079	0.678179	-9.832425	0.624703
30738	0	2.576199	0.329769	9.299855	0.025738	0.003300	0.093005	0.675984	-9.860625	0.623476
30739	0	2.559482	0.359575	9.368341	0.025574	0.003601	0.093689	0.669818	-9.884761	0.621142
30740	0	2.551463	0.370972	9.385500	0.025494	0.003712	0.093861	0.667669	-9.908746	0.615445
30741	0	2.578104	0.360071	9.447583	0.025757	0.003601	0.094482	0.667452	-9.936455	0.616541
30742	0	2.607195	0.360005	9.409546	0.026049	0.003600	0.094102	0.667592	-9.963160	0.617145
30743	0	2.602474	0.366125	9.447591	0.026001	0.003662	0.094482	0.666833	-9.990322	0.613588
30744	0	2.582593	0.359885	9.464635	0.025805	0.003599	0.094652	0.666740	-10.014576	0.605794
30745	0	2.620708	0.341690	9.569687	0.026184	0.003418	0.095703	0.665719	-10.040463	0.605139
30746	0	2.618755	0.316986	9.519638	0.026169	0.003171	0.095201	0.664621	-10.061346	0.602410
30747	0	2.638636	0.336119	9.478211	0.026367	0.003357	0.094788	0.669832	-10.082888	0.602084
30748	0	2.629110	0.361101	9.593359	0.026283	0.003609	0.095936	0.672540	-10.090606	0.602456
30749	0	2.668473	0.390871	9.594373	0.026672	0.003906	0.095947	0.675543	-10.103723	0.600926
30750	0	2.670722	0.342590	9.636398	0.026697	0.003423	0.096367	0.679349	-10.114021	0.596861
30751	0	2.619314	0.335907	9.637198	0.026184	0.003357	0.096375	0.681961	-10.123125	0.590844
30752	0	2.657119	0.366689	9.563529	0.026567	0.003666	0.095636	0.683107	-10.125942	0.588996
30753	0	2.654887	0.347789	9.692426	0.026550	0.003479	0.096924	0.681730	-10.122621	0.588856
30754	0	2.660715	0.323509	9.655788	0.026608	0.003232	0.096558	0.685247	-10.119420	0.588468
30755	0	2.654762	0.336209	9.655817	0.026550	0.003357	0.096558	0.691180	-10.114599	0.585336
30756	0	2.660155	0.343399	9.686368	0.026606	0.003428	0.096863	0.698603	-10.108153	0.582522
30757	0	2.678746	0.372785	9.576593	0.026794	0.003723	0.095764	0.703984	-10.098165	0.583290
30758	0	2.658720	0.343436	9.613567	0.026597	0.003427	0.096133	0.712980	-10.084789	0.577046
30759	0	2.641747	0.367130	9.637711	0.026428	0.003662	0.096375	0.723497	-10.070367	0.577884
30760	0	2.639252	0.338094	9.546735	0.026406	0.003375	0.095464	0.730184	-10.052215	0.577341
30761	0	2.610619	0.367332	9.595143	0.026123	0.003662	0.095947	0.742999	-10.030457	0.579480
30762	0	2.631254	0.375597	9.577695	0.026333	0.003745	0.095772	0.755402	-10.004526	0.583889
30763	0	2.616603	0.355198	9.436491	0.026184	0.003540	0.094360	0.769296	-9.980988	0.586278
30764	0	2.613064	0.344847	9.437342	0.026148	0.003441	0.094369	0.778069	-9.958474	0.587457
30765	0	2.604584	0.360668	9.405944	0.026062	0.003601	0.094055	0.784489	-9.937148	0.589910
30766	0	2.600551	0.374079	9.413021	0.026030	0.003734	0.094124	0.792582	-9.906237	0.598487
30767	0	2.604454	0.410151	9.357123	0.026062	0.004089	0.093567	0.806855	-9.883216	0.602019
30768	0	2.576189	0.399811	9.315271	0.025783	0.003991	0.093147	0.814949	-9.856125	0.604118
30769	0	2.561351	0.373157	9.320619	0.025635	0.003723	0.093201	0.824734	-9.828391	0.608410
30770	0	2.538679	0.374998	9.339982	0.025409	0.003739	0.093394	0.837190	-9.799826	0.604686
30771	0	2.537254	0.385138	9.265607	0.025391	0.003845	0.092651	0.844385	-9.775833	0.606108
30772	0	2.539716	0.374310	9.272565	0.025415	0.003735	0.092721	0.854424	-9.751640	0.604954
30773	0	2.550028	0.373090	9.192208	0.025513	0.003723	0.091919	0.863701	-9.734524	0.601916
30774	0	2.516489	0.362325	9.186825	0.025183	0.003616	0.091864	0.871873	-9.710664	0.604163
30775	0	2.519478	0.373123	9.210521	0.025208	0.003723	0.092102	0.881513	-9.693196	0.604342
30776	0	2.522657	0.411540	9.205071	0.025243	0.004105	0.092047	0.894456	-9.671375	0.595821
30777	0	2.501638	0.372930	9.198192	0.025024	0.003723	0.091980	0.901801	-9.659758	0.598634
30778	0	2.512606	0.379727	9.131350	0.025130	0.003796	0.091312	0.903748	-9.652835	0.597300
30779	0	2.501717	0.366576	9.088319	0.025024	0.003662	0.090881	0.908113	-9.642095	0.600918
30780	0	2.476142	0.379621	9.088497	0.024765	0.003791	0.090884	0.914644	-9.635933	0.598852
30781	0	2.508321	0.372563	9.167532	0.025085	0.003723	0.091675	0.917654	-9.631487	0.593988
30782	0	2.496437	0.384904	9.155120	0.024959	0.003850	0.091553	0.916531	-9.637065	0.596631
30783	0	2.508634	0.384954	9.173542	0.025085	0.003845	0.091736	0.921830	-9.636543	0.594660
30784	0	2.496973	0.415711	9.161139	0.024964	0.004158	0.091613	0.920783	-9.641645	0.593712
30785	0	2.509159	0.414859	9.136803	0.025085	0.004150	0.091370	0.918665	-9.647702	0.589889
30786	0	2.523218	0.408869	9.166747	0.025220	0.004086	0.091671	0.922684	-9.661398	0.587293
30787	0	2.521736	0.408614	9.173328	0.025208	0.004089	0.091736	0.918873	-9.672044	0.588707
30788	0	2.511722	0.365440	9.252017	0.025105	0.003655	0.092524	0.917744	-9.686153	0.591032
30789	0	2.521991	0.383835	9.246517	0.025208	0.003845	0.092468	0.909574	-9.699872	0.593161
30790	0	2.543548	0.389044	9.288340	0.025415	0.003892	0.092889	0.908033	-9.722972	0.588770
30791	0	2.571635	0.389901	9.264597	0.025696	0.003906	0.092651	0.899548	-9.746738	0.589377
30792	0	2.545091	0.364223	9.367246	0.025432	0.003647	0.093678	0.894234	-9.768706	0.590788
30793	0	2.553083	0.371837	9.301279	0.025513	0.003723	0.093018	0.888703	-9.789421	0.591960
30794	0	2.563185	0.401314	9.355061	0.025610	0.004018	0.093556	0.883313	-9.814589	0.599098
30795	0	2.559969	0.390440	9.380403	0.025574	0.003906	0.093811	0.881364	-9.844676	0.605053
30796	0	2.589231	0.364899	9.372969	0.025869	0.003657	0.093736	0.871708	-9.871073	0.601629
30797	0	2.571605	0.359472	9.386677	0.025696	0.003601	0.093872	0.864314	-9.894204	0.608052
30798	0	2.557151	0.364570	9.446602	0.025553	0.003649	0.094471	0.860861	-9.915359	0.611085
30799	0	2.589912	0.396255	9.478227	0.025879	0.003967	0.094788	0.855531	-9.938162	0.611797
30800	0	2.630297	0.413683	9.538173	0.026285	0.004140	0.095387	0.852144	-9.957909	0.612515
30801	0	2.619942	0.396506	9.490553	0.026184	0.003967	0.094910	0.849681	-9.974812	0.616836
30802	0	2.598658	0.358778	9.514115	0.025970	0.003596	0.095145	0.839831	-9.992604	0.616156
30803	0	2.613784	0.396705	9.588221	0.026123	0.003967	0.095886	0.839681	-10.008666	0.618482
30804	0	2.640687	0.365797	9.581395	0.026397	0.003661	0.095817	0.836031	-10.019177	0.624781
30805	0	2.625482	0.365957	9.624989	0.026245	0.003662	0.096252	0.833122	-10.029140	0.630173
30806	0	2.627158	0.371177	9.673321	0.026264	0.003717	0.096735	0.826524	-10.036313	0.637108
30807	0	2.643799	0.359481	9.637207	0.026428	0.003601	0.096375	0.819280	-10.046339	0.644510
30808	0	2.644978	0.383146	9.630709	0.026447	0.003832	0.096308	0.818832	-10.047677	0.646171
30809	0	2.666890	0.378385	9.637548	0.026672	0.003784	0.096375	0.818466	-10.041929	0.640946
30810	0	2.666780	0.390551	9.631357	0.026665	0.003905	0.096314	0.818845	-10.043924	0.632942
30811	0	2.654496	0.372508	9.588763	0.026550	0.003723	0.095886	0.820985	-10.035960	0.639890
30812	0	2.629257	0.366430	9.594982	0.026295	0.003666	0.095949	0.819031	-10.031799	0.642406
30813	0	2.629734	0.359990	9.643799	0.026306	0.003601	0.096436	0.817545	-10.019722	0.643810
30814	0	2.640209	0.377898	9.632053	0.026410	0.003781	0.096318	0.814659	-10.008590	0.649332
30815	0	2.623270	0.365895	9.564562	0.026245	0.003662	0.095642	0.810810	-9.992102	0.650690
30816	0	2.602220	0.353452	9.614081	0.026036	0.003533	0.096137	0.811985	-9.973725	0.651867
30817	0	2.617167	0.359896	9.534040	0.026184	0.003601	0.095337	0.809360	-9.957176	0.650311
30818	0	2.601597	0.378040	9.528832	0.026037	0.003779	0.095283	0.810275	-9.930005	0.650680
30819	0	2.610637	0.353755	9.558570	0.026123	0.003540	0.095581	0.807110	-9.908417	0.653223
30820	0	2.600928	0.402167	9.504566	0.026029	0.004023	0.095040	0.805783	-9.883461	0.652859
30821	0	2.591986	0.408510	9.522050	0.025940	0.004089	0.095215	0.800559	-9.857660	0.651686
30822	0	2.563452	0.395869	9.364423	0.025656	0.003959	0.093638	0.800292	-9.830065	0.651120
30823	0	2.573833	0.378261	9.399927	0.025757	0.003784	0.093994	0.798148	-9.805898	0.657389
30824	0	2.563909	0.402709	9.309342	0.025659	0.004025	0.093088	0.801076	-9.780251	0.652202
30825	0	2.549922	0.378395	9.296025	0.025513	0.003784	0.092957	0.800641	-9.762015	0.653110
30826	0	2.558635	0.359657	9.303010	0.025607	0.003600	0.093024	0.796098	-9.734840	0.656951
30827	0	2.543400	0.347926	9.296137	0.025452	0.003479	0.092957	0.796167	-9.711481	0.660901
30828	0	2.545668	0.347774	9.223943	0.025477	0.003479	0.092234	0.794359	-9.684153	0.666632
30829	0	2.525215	0.371798	9.235089	0.025269	0.003723	0.092346	0.787874	-9.662191	0.671003
30830	0	2.503777	0.383276	9.272493	0.025052	0.003835	0.092721	0.785356	-9.642902	0.668613
30831	0	2.513423	0.372371	9.167814	0.025146	0.003723	0.091675	0.785919	-9.625968	0.667724
30832	0	2.504879	0.366195	9.125658	0.025061	0.003663	0.091253	0.784409	-9.609472	0.670340
30833	0	2.507551	0.402832	9.222682	0.025085	0.004028	0.092224	0.784316	-9.595510	0.669861
30834	0	2.499697	0.365639	9.180385	0.025004	0.003661	0.091802	0.778431	-9.584629	0.668383
30835	0	2.496014	0.360187	9.149255	0.024963	0.003601	0.091492	0.779417	-9.578944	0.660919
30836	0	2.507902	0.377762	9.137083	0.025079	0.003785	0.091371	0.770251	-9.577618	0.658409
30837	0	2.496200	0.353829	9.143111	0.024963	0.003540	0.091431	0.768129	-9.574271	0.655349
30838	0	2.502831	0.377587	9.142900	0.025022	0.003780	0.091431	0.762737	-9.581109	0.653683
30839	0	2.490674	0.390130	9.167382	0.024902	0.003906	0.091675	0.756727	-9.584975	0.658596
30840	0	2.522624	0.376785	9.142525	0.025216	0.003774	0.091428	0.749758	-9.596057	0.655107
30841	0	2.497321	0.365531	9.167240	0.024963	0.003662	0.091675	0.741599	-9.606729	0.655090
30842	0	2.517858	0.376284	9.203202	0.025166	0.003770	0.092035	0.733214	-9.621332	0.659260
30843	0	2.528030	0.384077	9.197694	0.025269	0.003845	0.091980	0.727970	-9.634341	0.661790
30844	0	2.511667	0.352193	9.172721	0.025108	0.003531	0.091729	0.717612	-9.643160	0.666623
30845	0	2.534151	0.359164	9.185499	0.025330	0.003601	0.091858	0.706320	-9.656418	0.661883
30846	0	2.518791	0.375668	9.245714	0.025170	0.003765	0.092462	0.696372	-9.676594	0.661139
30847	0	2.528869	0.395894	9.258519	0.025269	0.003967	0.092590	0.686583	-9.699885	0.656559
30848	0	2.526942	0.375638	9.348990	0.025248	0.003767	0.093495	0.674100	-9.725041	0.659066
30849	0	2.534770	0.353112	9.356233	0.025330	0.003540	0.093567	0.663722	-9.745607	0.654475
30850	0	2.563160	0.350993	9.336877	0.025610	0.003522	0.093374	0.649680	-9.770535	0.651058
30851	0	2.553328	0.341299	9.398873	0.025513	0.003418	0.093994	0.643988	-9.794046	0.653896
30852	0	2.551672	0.327694	9.367127	0.025493	0.003285	0.093678	0.634201	-9.821869	0.651763
30853	0	2.565780	0.340639	9.429347	0.025635	0.003418	0.094299	0.620779	-9.848253	0.650886
30854	0	2.594402	0.320180	9.415984	0.025925	0.003211	0.094165	0.610090	-9.870193	0.649923
30855	0	2.595973	0.340882	9.417213	0.025940	0.003418	0.094177	0.599500	-9.892665	0.647986
30856	0	2.605890	0.332955	9.471119	0.026040	0.003338	0.094716	0.589981	-9.913828	0.642349
30857	0	2.614013	0.346913	9.521052	0.026123	0.003479	0.095215	0.578631	-9.932785	0.638166
30858	0	2.605203	0.338968	9.575037	0.026035	0.003398	0.095755	0.569214	-9.951197	0.637540
30859	0	2.632323	0.347467	9.521028	0.026306	0.003479	0.095215	0.564385	-9.970142	0.634097
30860	0	2.604874	0.328092	9.593427	0.026035	0.003286	0.095938	0.558240	-9.984592	0.632321
30861	0	2.619649	0.359463	9.569997	0.026184	0.003601	0.095703	0.550918	-9.997835	0.628619
30862	0	2.658563	0.321695	9.526615	0.026574	0.003222	0.095269	0.545778	-10.010062	0.625250
30863	0	2.656252	0.328647	9.618835	0.026550	0.003296	0.096191	0.534959	-10.023055	0.629106
30864	0	2.658044	0.339552	9.612207	0.026574	0.003399	0.096124	0.531097	-10.029000	0.633836
30865	0	2.661468	0.329405	9.612951	0.026611	0.003296	0.096130	0.529019	-10.031415	0.635852
30866	0	2.643358	0.353657	9.643399	0.026435	0.003536	0.096434	0.529472	-10.028264	0.634687
30867	0	2.642504	0.347508	9.668070	0.026428	0.003479	0.096680	0.524881	-10.022908	0.638534
30868	0	2.648117	0.334600	9.619378	0.026483	0.003348	0.096193	0.522120	-10.019657	0.644221
30869	0	2.648570	0.353879	9.661967	0.026489	0.003540	0.096619	0.520637	-10.013846	0.647678
30870	0	2.641231	0.347229	9.631684	0.026421	0.003476	0.096314	0.516091	-10.002405	0.648780
[truncated: 502 more rows]
