# Supplementary material for: Properties of traditional bamboo carrying poles have implications for user interactions
Source: PLoS One. 2018 May 10;13(5):e0196208. doi: 10.1371/journal.pone.0196208 (PMC5945030; doi:10.1371/journal.pone.0196208)
Supplement: S1 Text — (ZIP) [file pone.0196208.s005.zip › ResTest_PoleC_L5Load2.txt]

// Start Time: Unknown
// Update Rate: 100.0Hz
// Filter Profile: human (34.3)
// Firmware Version: 2.1.4
PacketCounter	SampleTimeFine	Acc_X	Acc_Y	Acc_Z	VelInc_X	VelInc_Y	VelInc_Z	Roll	Pitch	Yaw	Latitude	Longitude	Altitude	Vel_X	Vel_Y	Vel_Z
28876	0	-2.312307	1.876457	10.916817	-0.023137	0.018703	0.109176	0.653647	8.393109	-2.459351
28877	0	-2.286332	1.712601	11.339371	-0.022888	0.017029	0.113403	0.750208	8.367876	-2.443457
28878	0	-2.369297	1.379606	12.839922	-0.023750	0.013646	0.128405	0.881391	8.316069	-2.437160
28879	0	-2.328057	1.596901	13.122320	-0.023376	0.015808	0.131226	1.018140	8.232640	-2.439801
28880	0	-2.148660	1.811138	12.205416	-0.021610	0.017938	0.122058	1.176320	8.117720	-2.443306
28881	0	-2.061324	0.832844	11.311264	-0.020752	0.008179	0.113098	1.322009	7.977393	-2.456439
28882	0	-2.025075	1.306642	9.909769	-0.020386	0.013019	0.099076	1.371352	7.823504	-2.479982
28883	0	-1.806442	2.528842	8.983664	-0.018188	0.025391	0.089783	1.236863	7.667473	-2.502241
28884	0	-1.904019	3.559131	10.083427	-0.019193	0.035659	0.100781	1.155431	7.500837	-2.503238
28885	0	-1.845675	1.160702	11.000468	-0.018616	0.011536	0.109985	1.224644	7.334881	-2.495475
28886	0	-1.796403	-1.606115	12.231070	-0.018162	-0.016201	0.122263	1.349253	7.146019	-2.515628
28887	0	-2.083649	3.065294	11.580403	-0.021057	0.030579	0.115784	1.415281	6.932005	-2.551599
28888	0	-2.251472	4.348837	10.403948	-0.022735	0.043530	0.103974	1.362348	6.697796	-2.573528
28889	0	-2.370557	4.050030	9.790422	-0.023926	0.040527	0.097839	1.320458	6.454918	-2.567053
28890	0	-2.094142	0.096099	10.480971	-0.021171	0.000915	0.104764	1.362018	6.200742	-2.570679
28891	0	-1.869259	0.501223	10.172354	-0.018921	0.004944	0.101685	1.430431	5.943367	-2.588284
28892	0	-1.642190	0.912506	9.781764	-0.016649	0.009103	0.097781	1.448684	5.679152	-2.612747
28893	0	-1.810608	2.361025	8.897291	-0.018311	0.023621	0.088928	1.427287	5.422041	-2.634473
28894	0	-1.879563	2.354602	8.857575	-0.019003	0.023539	0.088533	1.428324	5.160391	-2.656200
28895	0	-1.770479	2.346622	8.322107	-0.017883	0.023438	0.083191	1.459328	4.921886	-2.668168
28896	0	-1.495387	1.693533	7.728592	-0.015114	0.016898	0.077263	1.506231	4.690107	-2.671105
28897	0	-1.412817	1.308246	8.052920	-0.014282	0.013062	0.080505	1.529205	4.473658	-2.672914
28898	0	-1.270905	0.669178	8.563912	-0.012861	0.006695	0.085616	1.520050	4.270286	-2.680610
28899	0	-1.291855	0.982587	8.266421	-0.013062	0.009827	0.082642	1.513981	4.074083	-2.696566
28900	0	-1.231903	1.789711	7.403442	-0.012437	0.017881	0.074018	1.533448	3.895883	-2.710801
28901	0	-1.192499	2.023410	7.001518	-0.012024	0.020203	0.070007	1.580279	3.738982	-2.720837
28902	0	-1.113267	1.552366	7.082701	-0.011216	0.015505	0.070818	1.606967	3.606996	-2.722790
28903	0	-1.133728	1.256326	7.710030	-0.011414	0.012573	0.077087	1.589420	3.495078	-2.724580
28904	0	-1.079042	1.455228	7.095930	-0.010845	0.014568	0.070948	1.561496	3.408305	-2.727693
28905	0	-1.095029	1.000921	6.921966	-0.010986	0.010010	0.069214	1.559178	3.349447	-2.733265
28906	0	-1.150269	1.160802	6.904373	-0.011525	0.011595	0.069042	1.580323	3.312857	-2.742030
28907	0	-1.171350	1.453951	6.707571	-0.011719	0.014526	0.067078	1.602842	3.303912	-2.751811
28908	0	-1.269537	1.875897	6.762070	-0.012686	0.018764	0.067621	1.595836	3.319372	-2.754402
28909	0	-1.333735	1.805107	6.750273	-0.013306	0.018066	0.067505	1.571616	3.371596	-2.751133
28910	0	-1.372722	1.540359	7.066352	-0.013677	0.015409	0.070672	1.564170	3.452044	-2.740891
28911	0	-1.306047	1.361369	7.146070	-0.013000	0.013611	0.071472	1.571338	3.546561	-2.734644
28912	0	-1.307703	1.276251	7.253409	-0.013000	0.012762	0.072548	1.575114	3.665527	-2.722756
28913	0	-1.278772	1.463457	7.261844	-0.012695	0.014648	0.072632	1.557424	3.808529	-2.715257
28914	0	-1.287674	1.551733	7.576389	-0.012767	0.015534	0.075779	1.536162	3.971528	-2.703938
28915	0	-1.349090	1.622328	7.938823	-0.013367	0.016235	0.079407	1.523679	4.147306	-2.694279
28916	0	-1.351851	1.522565	8.123985	-0.013377	0.015234	0.081262	1.517274	4.343210	-2.682492
28917	0	-1.358294	1.530982	8.280130	-0.013428	0.015320	0.082825	1.509185	4.554367	-2.669639
28918	0	-1.373373	1.412342	8.556039	-0.013565	0.014139	0.085585	1.494208	4.777053	-2.659306
28919	0	-1.464075	1.462234	8.969754	-0.014465	0.014648	0.089722	1.467145	4.998014	-2.648038
28920	0	-1.575414	1.688562	9.293978	-0.015563	0.016912	0.092967	1.440870	5.229775	-2.637604
28921	0	-1.667629	1.854220	9.457252	-0.016479	0.018555	0.094604	1.432715	5.463855	-2.625626
28922	0	-1.757627	1.772017	9.737262	-0.017373	0.017735	0.097406	1.423038	5.699026	-2.615364
28923	0	-1.820847	1.620776	10.018757	-0.018005	0.016235	0.100220	1.398626	5.927995	-2.598972
28924	0	-1.918346	1.705069	10.378397	-0.018976	0.017093	0.103815	1.359644	6.153620	-2.589711
28925	0	-1.979079	1.962506	10.592544	-0.019592	0.019653	0.105957	1.335970	6.364726	-2.580945
28926	0	-2.074097	2.074149	10.805422	-0.020548	0.020755	0.108088	1.328403	6.565910	-2.569231
28927	0	-2.099548	1.939996	11.086814	-0.020813	0.019409	0.110901	1.324859	6.751587	-2.556128
28928	0	-2.116643	1.820969	11.282187	-0.021002	0.018230	0.112849	1.309211	6.916401	-2.543100
28929	0	-2.126593	1.944635	11.221992	-0.021118	0.019470	0.112244	1.289854	7.065039	-2.540035
28930	0	-2.186210	2.282207	11.577536	-0.021729	0.022839	0.115797	1.277802	7.193911	-2.534384
28931	0	-2.196410	2.160244	11.802168	-0.021851	0.021606	0.118042	1.277441	7.302336	-2.523870
28932	0	-2.131502	1.957948	11.994013	-0.021227	0.019584	0.119955	1.276013	7.385400	-2.519771
28933	0	-2.093371	1.940307	12.096235	-0.020874	0.019409	0.120972	1.272006	7.441159	-2.514998
28934	0	-2.102300	2.134860	12.021522	-0.020993	0.021350	0.120220	1.271512	7.469138	-2.519681
28935	0	-2.100570	2.203569	12.054240	-0.020996	0.022034	0.120544	1.273711	7.478143	-2.517170
28936	0	-2.074728	1.929806	12.072571	-0.020771	0.019291	0.120723	1.279836	7.455843	-2.514394
28937	0	-2.033239	1.850331	12.134537	-0.020386	0.018494	0.121338	1.287470	7.406010	-2.513738
28938	0	-2.087193	1.974478	12.063263	-0.020951	0.019733	0.120621	1.295890	7.331696	-2.517175
28939	0	-2.119443	2.210712	11.964561	-0.021301	0.022095	0.119629	1.304516	7.231081	-2.523287
28940	0	-2.138839	2.177346	11.809501	-0.021518	0.021752	0.118075	1.320928	7.107653	-2.528443
28941	0	-2.127280	1.956003	11.696606	-0.021423	0.019531	0.116943	1.344294	6.962251	-2.533554
28942	0	-2.083585	1.881123	11.500215	-0.021006	0.018794	0.114974	1.356015	6.795373	-2.539794
28943	0	-2.075228	1.998278	11.221230	-0.020935	0.019958	0.112183	1.374771	6.611679	-2.552278
28944	0	-2.068340	2.027536	10.952841	-0.020884	0.020249	0.109495	1.395126	6.405756	-2.565423
28945	0	-2.024110	1.974724	10.653961	-0.020447	0.019714	0.106506	1.423084	6.188243	-2.571135
28946	0	-1.965665	1.828058	10.373812	-0.019864	0.018252	0.103703	1.446785	5.962682	-2.584636
28947	0	-1.888687	1.802884	10.135497	-0.019104	0.018005	0.101318	1.465519	5.721061	-2.598417
28948	0	-1.822723	1.771152	9.849463	-0.018438	0.017684	0.098460	1.489722	5.479373	-2.609101
28949	0	-1.749182	1.766876	9.610214	-0.017700	0.017639	0.096069	1.517294	5.235042	-2.623030
28950	0	-1.654222	1.693068	9.372205	-0.016746	0.016903	0.093691	1.543597	4.990423	-2.631496
28951	0	-1.567436	1.607656	9.048381	-0.015869	0.016052	0.090454	1.567095	4.747658	-2.644366
28952	0	-1.481550	1.673268	8.760824	-0.015003	0.016709	0.087581	1.590540	4.506483	-2.655621
28953	0	-1.453796	1.613496	8.523047	-0.014709	0.016113	0.085205	1.613105	4.279924	-2.669559
28954	0	-1.372462	1.581014	8.295655	-0.013887	0.015789	0.082933	1.635920	4.059053	-2.679673
28955	0	-1.297512	1.454564	8.119705	-0.013123	0.014526	0.081177	1.657533	3.854362	-2.692347
28956	0	-1.282528	1.482671	7.848873	-0.012959	0.014808	0.078470	1.679876	3.661884	-2.702003
28957	0	-1.227284	1.496592	7.698176	-0.012390	0.014954	0.076965	1.693582	3.490483	-2.711634
28958	0	-1.266804	1.523599	7.530434	-0.012772	0.015222	0.075290	1.710904	3.336016	-2.715402
28959	0	-1.224308	1.545056	7.471940	-0.012329	0.015442	0.074707	1.720715	3.206746	-2.723378
28960	0	-1.245702	1.559282	7.272723	-0.012528	0.015580	0.072718	1.737444	3.096679	-2.729228
28961	0	-1.233424	1.484246	7.147958	-0.012390	0.014832	0.071472	1.752251	3.008976	-2.731536
28962	0	-1.211530	1.443395	7.094261	-0.012157	0.014425	0.070937	1.764371	2.942300	-2.735885
28963	0	-1.187421	1.440982	7.049914	-0.011902	0.014404	0.070496	1.772082	2.898311	-2.738199
28964	0	-1.140563	1.466721	7.001370	-0.011420	0.014659	0.070013	1.784877	2.874970	-2.738901
28965	0	-1.135824	1.459157	6.982242	-0.011353	0.014587	0.069824	1.791769	2.884267	-2.736004
28966	0	-1.162968	1.423513	6.957137	-0.011608	0.014229	0.069576	1.803097	2.919146	-2.735953
28967	0	-1.138672	1.458912	7.036766	-0.011353	0.014587	0.070374	1.807139	2.973814	-2.730415
28968	0	-1.135036	1.446821	7.090243	-0.011300	0.014468	0.070910	1.809239	3.053540	-2.727062
28969	0	-1.123772	1.470972	7.152247	-0.011169	0.014709	0.071533	1.812449	3.160830	-2.723952
28970	0	-1.164022	1.470577	7.338950	-0.011554	0.014709	0.073402	1.810012	3.293320	-2.714693
28971	0	-1.194282	1.482991	7.688886	-0.011841	0.014832	0.076904	1.811410	3.442648	-2.708004
28972	0	-1.240214	1.518781	7.612206	-0.012287	0.015194	0.076139	1.806788	3.612528	-2.700428
28973	0	-1.319259	1.531406	7.975252	-0.013062	0.015320	0.079773	1.803514	3.797525	-2.689676
28974	0	-1.372033	1.621070	8.172345	-0.013576	0.016223	0.081745	1.791928	3.996739	-2.679159
28975	0	-1.456108	1.567631	8.377604	-0.014404	0.015686	0.083801	1.784543	4.207496	-2.663498
28976	0	-1.557022	1.711382	8.671158	-0.015401	0.017130	0.086739	1.770026	4.427105	-2.654522
28977	0	-1.598763	1.646449	8.914319	-0.015808	0.016479	0.089172	1.757528	4.653988	-2.641000
28978	0	-1.679402	1.741066	9.176526	-0.016605	0.017425	0.091797	1.747102	4.885434	-2.623445
28979	0	-1.728652	1.743999	9.402228	-0.017090	0.017456	0.094055	1.734810	5.121082	-2.608744
28980	0	-1.787676	1.813609	9.633451	-0.017676	0.018155	0.096368	1.719475	5.355345	-2.590812
28981	0	-1.845415	1.945554	9.939144	-0.018250	0.019470	0.099426	1.709745	5.587023	-2.571877
28982	0	-1.893256	1.826149	10.194527	-0.018730	0.018280	0.101979	1.696021	5.810864	-2.556350
28983	0	-1.911941	1.835392	10.513081	-0.018921	0.018372	0.105164	1.683534	6.023934	-2.545202
28984	0	-1.970732	1.898394	10.713971	-0.019509	0.019006	0.107172	1.666865	6.232338	-2.528613
28985	0	-1.965742	1.981870	10.983320	-0.019470	0.019836	0.109863	1.654467	6.424559	-2.520188
28986	0	-2.007733	2.015100	11.001831	-0.019907	0.020166	0.110046	1.644060	6.599085	-2.509504
28987	0	-2.048115	1.890831	11.404885	-0.020325	0.018921	0.114075	1.636359	6.754127	-2.502048
28988	0	-2.053433	1.985706	11.528315	-0.020397	0.019872	0.115305	1.626093	6.888514	-2.497301
28989	0	-2.074894	2.056560	11.576301	-0.020630	0.020569	0.115784	1.626561	7.004579	-2.488971
28990	0	-2.108542	2.085399	11.768092	-0.020994	0.020867	0.117695	1.616395	7.092138	-2.486159
28991	0	-2.136970	2.032357	11.827399	-0.021301	0.020325	0.118286	1.617386	7.157510	-2.479948
28992	0	-2.142521	2.068610	11.886362	-0.021379	0.020688	0.118872	1.616906	7.201958	-2.478241
28993	0	-2.175100	2.112334	11.840315	-0.021729	0.021118	0.118408	1.622546	7.223491	-2.475729
28994	0	-2.195037	2.106800	11.937533	-0.021957	0.021067	0.119374	1.623573	7.216985	-2.476717
28995	0	-2.187751	2.069705	11.914583	-0.021912	0.020691	0.119141	1.628366	7.184756	-2.474719
28996	0	-2.190351	2.095724	11.836639	-0.021966	0.020947	0.118357	1.636702	7.125357	-2.476929
28997	0	-2.170230	2.101141	11.817741	-0.021790	0.020996	0.118164	1.648690	7.042238	-2.481469
28998	0	-2.181722	2.079885	11.625447	-0.021923	0.020782	0.116238	1.662206	6.939674	-2.482825
28999	0	-2.135672	2.027738	11.513367	-0.021484	0.020264	0.115112	1.671633	6.814814	-2.495037
29000	0	-2.084239	2.031231	11.413939	-0.020988	0.020290	0.114117	1.688819	6.671555	-2.501269
29001	0	-1.992026	2.027761	11.159851	-0.020081	0.020264	0.111572	1.697873	6.509727	-2.504193
29002	0	-1.990083	1.903203	10.945469	-0.020072	0.019009	0.109427	1.716495	6.333395	-2.511863
29003	0	-1.922932	1.900550	10.683991	-0.019409	0.018982	0.106812	1.735545	6.143680	-2.520855
29004	0	-1.881226	1.886594	10.378409	-0.018999	0.018844	0.103754	1.753481	5.940886	-2.528699
29005	0	-1.842203	1.863992	10.244767	-0.018616	0.018616	0.102417	1.773558	5.727890	-2.535190
29006	0	-1.780419	1.795048	9.963924	-0.017996	0.017930	0.099608	1.790176	5.511216	-2.548663
29007	0	-1.738305	1.759972	9.744328	-0.017578	0.017578	0.097412	1.808295	5.285638	-2.556076
29008	0	-1.707937	1.739505	9.390303	-0.017263	0.017375	0.093873	1.825666	5.064990	-2.567329
29009	0	-1.666502	1.759568	9.133843	-0.016846	0.017578	0.091309	1.840744	4.842527	-2.583932
29010	0	-1.607865	1.714294	8.895287	-0.016251	0.017123	0.088925	1.859274	4.625150	-2.596402
29011	0	-1.582603	1.637805	8.651335	-0.015991	0.016357	0.086487	1.879721	4.410367	-2.607627
29012	0	-1.515395	1.640887	8.436476	-0.015304	0.016397	0.084340	1.890158	4.210963	-2.614431
29013	0	-1.493844	1.631311	8.187001	-0.015076	0.016296	0.081848	1.907300	4.022729	-2.617806
29014	0	-1.443328	1.579260	8.093385	-0.014561	0.015779	0.080914	1.920514	3.845826	-2.629396
29015	0	-1.404779	1.545357	7.893628	-0.014160	0.015442	0.078918	1.932816	3.685917	-2.642849
29016	0	-1.353398	1.523185	7.762528	-0.013635	0.015220	0.077610	1.946102	3.540246	-2.645227
29017	0	-1.334062	1.539063	7.685649	-0.013428	0.015381	0.076843	1.956883	3.413070	-2.652350
29018	0	-1.263584	1.516219	7.535280	-0.012708	0.015155	0.075342	1.964779	3.306133	-2.654317
29019	0	-1.220758	1.520426	7.441048	-0.012268	0.015198	0.074402	1.972104	3.215078	-2.657043
29020	0	-1.198271	1.484844	7.405795	-0.012026	0.014844	0.074052	1.977150	3.149874	-2.659618
29021	0	-1.193634	1.459104	7.379509	-0.011963	0.014587	0.073792	1.981548	3.109674	-2.660487
29022	0	-1.208145	1.446994	7.245800	-0.012094	0.014472	0.072455	1.977369	3.089697	-2.655865
29023	0	-1.184212	1.477187	7.318067	-0.011841	0.014771	0.073181	1.979618	3.091931	-2.658960
29024	0	-1.179947	1.489460	7.329859	-0.011783	0.014894	0.073301	1.980434	3.117977	-2.657965
29025	0	-1.199164	1.507466	7.311562	-0.011963	0.015076	0.073120	1.979772	3.162440	-2.651957
29026	0	-1.249076	1.476386	7.401972	-0.012448	0.014768	0.074026	1.975528	3.227178	-2.645706
29027	0	-1.257004	1.537765	7.536946	-0.012512	0.015381	0.075378	1.972798	3.313669	-2.638140
29028	0	-1.300265	1.524685	7.565378	-0.012934	0.015252	0.075665	1.967542	3.416324	-2.630011
29029	0	-1.326953	1.580052	7.774573	-0.013184	0.015808	0.077759	1.959578	3.540821	-2.617441
29030	0	-1.357720	1.590346	7.942700	-0.013482	0.015914	0.079441	1.948156	3.675676	-2.608645
29031	0	-1.396348	1.616560	8.158726	-0.013855	0.016174	0.081604	1.940135	3.825463	-2.600211
29032	0	-1.420195	1.614507	8.374821	-0.014078	0.016156	0.083767	1.929706	3.992070	-2.593809
29033	0	-1.484562	1.628809	8.591570	-0.014709	0.016296	0.085938	1.923556	4.170701	-2.578652
29034	0	-1.525322	1.656828	8.819058	-0.015112	0.016583	0.088212	1.909070	4.351361	-2.567026
29035	0	-1.565920	1.713292	9.030853	-0.015503	0.017151	0.090332	1.892082	4.546415	-2.557758
29036	0	-1.603747	1.721793	9.258066	-0.015884	0.017236	0.092604	1.875379	4.732865	-2.540922
29037	0	-1.645444	1.731715	9.470236	-0.016296	0.017334	0.094727	1.860577	4.921187	-2.529400
29038	0	-1.733505	1.776805	9.678635	-0.017170	0.017787	0.096812	1.844012	5.113639	-2.516929
29039	0	-1.744224	1.811190	9.933854	-0.017273	0.018127	0.099365	1.831822	5.305948	-2.502898
29040	0	-1.754440	1.789671	10.197141	-0.017377	0.017912	0.101997	1.820188	5.491426	-2.486505
29041	0	-1.847204	1.804946	10.348993	-0.018311	0.018066	0.103516	1.806927	5.667835	-2.479695
29042	0	-1.873561	1.917305	10.569830	-0.018580	0.019191	0.105722	1.792836	5.833628	-2.472305
29043	0	-1.906069	1.908233	10.813361	-0.018921	0.019104	0.108154	1.774409	5.979737	-2.462460
29044	0	-1.940043	1.922210	11.016768	-0.019267	0.019242	0.110188	1.757644	6.116552	-2.451119
29045	0	-1.983039	1.969753	11.149365	-0.019714	0.019714	0.111511	1.744039	6.234283	-2.444274
29046	0	-1.993049	1.997775	11.249658	-0.019827	0.019985	0.112514	1.739642	6.338534	-2.440428
29047	0	-2.034126	2.031005	11.357519	-0.020264	0.020325	0.113586	1.727301	6.415952	-2.437695
29048	0	-2.048311	2.034644	11.446937	-0.020420	0.020355	0.114479	1.720431	6.478420	-2.432670
29049	0	-2.048767	2.038163	11.583823	-0.020447	0.020386	0.115845	1.717540	6.518646	-2.431110
29050	0	-2.066995	2.024615	11.570746	-0.020651	0.020255	0.115709	1.709241	6.537645	-2.428946
29051	0	-2.050737	2.026378	11.602789	-0.020508	0.020264	0.116028	1.709229	6.537633	-2.429362
29052	0	-2.036091	2.056861	11.682566	-0.020386	0.020569	0.116821	1.708150	6.514073	-2.432376
29053	0	-2.034004	2.044888	11.573033	-0.020386	0.020447	0.115723	1.708718	6.469984	-2.437075
29054	0	-2.029076	2.014958	11.513839	-0.020356	0.020145	0.115128	1.710725	6.406315	-2.441949
29055	0	-2.023916	1.965404	11.482213	-0.020325	0.019653	0.114807	1.708726	6.322742	-2.451945
29056	0	-1.987218	1.960157	11.308314	-0.019974	0.019593	0.113067	1.713854	6.221849	-2.459369
29057	0	-1.941218	1.960297	11.153016	-0.019531	0.019592	0.111511	1.720941	6.101881	-2.467627
29058	0	-1.946976	1.938347	10.986138	-0.019602	0.019369	0.109840	1.731478	5.966778	-2.478222
29059	0	-1.913918	1.905991	10.811660	-0.019287	0.019043	0.108093	1.744393	5.812889	-2.486108
29060	0	-1.877845	1.866356	10.590632	-0.018937	0.018648	0.105881	1.755593	5.644342	-2.494760
29061	0	-1.833140	1.856949	10.341983	-0.018494	0.018555	0.103394	1.766348	5.467949	-2.507145
29062	0	-1.819384	1.817151	10.103195	-0.018360	0.018156	0.101005	1.777963	5.282896	-2.520634
29063	0	-1.771589	1.814824	9.908638	-0.017883	0.018127	0.099060	1.795892	5.093002	-2.532124
29064	0	-1.739091	1.769649	9.669708	-0.017557	0.017679	0.096670	1.810032	4.899738	-2.538735
29065	0	-1.680320	1.722800	9.450895	-0.016968	0.017212	0.094482	1.823402	4.704017	-2.552004
29066	0	-1.642498	1.732292	9.217979	-0.016586	0.017303	0.092155	1.841366	4.507473	-2.564118
29067	0	-1.620776	1.698446	9.005082	-0.016357	0.016968	0.090027	1.856710	4.320882	-2.576186
29068	0	-1.543744	1.664781	8.740947	-0.015579	0.016633	0.087387	1.870408	4.138835	-2.587092
29069	0	-1.488160	1.643376	8.559163	-0.015015	0.016418	0.085571	1.885550	3.964457	-2.598327
29070	0	-1.433223	1.596673	8.306617	-0.014452	0.015959	0.083047	1.891701	3.802782	-2.609549
29071	0	-1.428975	1.539561	8.192650	-0.014404	0.015381	0.081909	1.907495	3.645936	-2.618584
29072	0	-1.353387	1.597135	8.079546	-0.013629	0.015959	0.080782	1.921501	3.514185	-2.630955
29073	0	-1.309775	1.569998	7.825870	-0.013184	0.015686	0.078247	1.938347	3.391507	-2.641777
29074	0	-1.281655	1.541303	7.834215	-0.012890	0.015409	0.078331	1.942131	3.286876	-2.653872
29075	0	-1.281816	1.483783	7.721830	-0.012878	0.014832	0.077209	1.949013	3.199703	-2.662986
29076	0	-1.246648	1.521669	7.601163	-0.012516	0.015209	0.076005	1.958139	3.127099	-2.669235
29077	0	-1.235128	1.526424	7.556679	-0.012390	0.015259	0.075562	1.964410	3.070010	-2.668786
29078	0	-1.223154	1.484482	7.502466	-0.012253	0.014842	0.075022	1.967485	3.038815	-2.668920
29079	0	-1.244363	1.489415	7.501315	-0.012451	0.014893	0.075012	1.969412	3.028199	-2.670154
29080	0	-1.256443	1.513962	7.434084	-0.012559	0.015140	0.074342	1.969306	3.037231	-2.666460
29081	0	-1.259247	1.501588	7.470355	-0.012573	0.015015	0.074707	1.971953	3.066854	-2.668085
29082	0	-1.246142	1.538138	7.451121	-0.012429	0.015383	0.074516	1.970812	3.116104	-2.664023
29083	0	-1.286430	1.531866	7.512650	-0.012817	0.015320	0.075134	1.970581	3.187034	-2.656500
29084	0	-1.291321	1.506578	7.578041	-0.012852	0.015073	0.075789	1.962164	3.279011	-2.648197
29085	0	-1.337725	1.500960	7.780854	-0.013306	0.015015	0.077820	1.957657	3.383285	-2.646520
29086	0	-1.359917	1.524017	7.998142	-0.013515	0.015248	0.079994	1.949166	3.503152	-2.640101
29087	0	-1.377078	1.549381	8.049029	-0.013672	0.015503	0.080505	1.940087	3.642181	-2.636716
29088	0	-1.416809	1.571880	8.289851	-0.014059	0.015728	0.082915	1.931404	3.791002	-2.628300
29089	0	-1.458704	1.592001	8.518626	-0.014465	0.015930	0.085205	1.922243	3.952687	-2.623021
29090	0	-1.508940	1.632540	8.654900	-0.014957	0.016336	0.086570	1.912334	4.125138	-2.611307
29091	0	-1.564630	1.640369	8.921113	-0.015503	0.016418	0.089233	1.898611	4.307007	-2.603221
29092	0	-1.588116	1.710798	9.093550	-0.015735	0.017120	0.090959	1.888119	4.489200	-2.591514
29093	0	-1.645355	1.701750	9.286992	-0.016296	0.017029	0.092896	1.879580	4.680666	-2.577683
29094	0	-1.720108	1.735407	9.446478	-0.017044	0.017371	0.094490	1.864451	4.868767	-2.568625
29095	0	-1.768159	1.731970	9.695761	-0.017517	0.017334	0.096985	1.853468	5.060982	-2.563962
29096	0	-1.796109	1.820277	9.983278	-0.017796	0.018220	0.099859	1.839359	5.248692	-2.554447
29097	0	-1.852858	1.817572	10.159735	-0.018372	0.018188	0.101624	1.830248	5.423819	-2.545971
29098	0	-1.872809	1.857044	10.398783	-0.018572	0.018589	0.104012	1.814926	5.594140	-2.538768
29099	0	-1.882799	1.927033	10.629965	-0.018677	0.019287	0.106323	1.801606	5.755400	-2.530367
29100	0	-1.942749	1.917437	10.729019	-0.019288	0.019192	0.107312	1.787521	5.902873	-2.524167
29101	0	-1.990159	1.952086	10.953713	-0.019775	0.019531	0.109558	1.780602	6.033799	-2.520929
29102	0	-2.026537	1.968062	11.077856	-0.020153	0.019692	0.110797	1.771842	6.149111	-2.514859
29103	0	-2.023708	1.995354	11.234946	-0.020142	0.019958	0.112366	1.769564	6.245955	-2.510990
29104	0	-2.041392	1.981835	11.341800	-0.020334	0.019826	0.113431	1.764191	6.326267	-2.511096
29105	0	-2.050917	2.007785	11.485752	-0.020447	0.020081	0.114868	1.763130	6.388572	-2.508551
29106	0	-2.073417	2.013300	11.508361	-0.020694	0.020136	0.115090	1.761245	6.429214	-2.508546
29107	0	-2.089351	2.026710	11.498609	-0.020874	0.020264	0.114990	1.764932	6.449358	-2.505985
29108	0	-2.066798	2.033582	11.534726	-0.020669	0.020331	0.115348	1.768950	6.449361	-2.500521
29109	0	-2.042126	2.045339	11.597013	-0.020447	0.020447	0.115967	1.774341	6.425599	-2.501835
29110	0	-2.047584	2.040523	11.591870	-0.020518	0.020398	0.115912	1.779689	6.385436	-2.509778
29111	0	-2.056498	2.015314	11.499984	-0.020630	0.020142	0.114990	1.788752	6.322844	-2.513241
29112	0	-2.035695	1.999499	11.404412	-0.020440	0.019980	0.114032	1.800357	6.241751	-2.521494
29113	0	-2.040381	1.972923	11.262617	-0.020508	0.019714	0.112610	1.811687	6.138631	-2.525315
29114	0	-1.987999	1.964271	11.155974	-0.019997	0.019621	0.111543	1.829874	6.021827	-2.534278
29115	0	-1.964067	1.949186	10.994466	-0.019775	0.019470	0.109924	1.847560	5.884764	-2.542372
29116	0	-1.954747	1.940993	10.815626	-0.019693	0.019390	0.108133	1.863216	5.733802	-2.549442
29117	0	-1.901363	1.924784	10.628550	-0.019165	0.019226	0.106262	1.881086	5.574371	-2.557503
29118	0	-1.882794	1.886347	10.389323	-0.018991	0.018841	0.103868	1.899921	5.398129	-2.565755
29119	0	-1.838582	1.820809	10.201687	-0.018555	0.018188	0.101990	1.915654	5.212718	-2.580087
29120	0	-1.799433	1.770048	9.968961	-0.018165	0.017677	0.099663	1.935694	5.021267	-2.591747
29121	0	-1.771537	1.729854	9.786543	-0.017883	0.017273	0.097839	1.958910	4.828919	-2.599215
29122	0	-1.727021	1.734485	9.523039	-0.017435	0.017323	0.095204	1.979139	4.635088	-2.611930
29123	0	-1.668494	1.723639	9.304207	-0.016846	0.017212	0.093018	2.002725	4.441744	-2.622414
29124	0	-1.607614	1.721905	9.064589	-0.016228	0.017198	0.090623	2.023633	4.254819	-2.636009
29125	0	-1.541811	1.680320	8.840099	-0.015564	0.016785	0.088379	2.041599	4.070426	-2.648132
29126	0	-1.532193	1.641044	8.655244	-0.015462	0.016394	0.086531	2.057731	3.889687	-2.656398
29127	0	-1.458205	1.643584	8.412527	-0.014709	0.016418	0.084106	2.075872	3.720696	-2.666856
29128	0	-1.427725	1.567155	8.324623	-0.014397	0.015658	0.083228	2.088793	3.560574	-2.676005
29129	0	-1.380859	1.618740	8.137559	-0.013916	0.016174	0.081360	2.102622	3.413587	-2.689095
29130	0	-1.348242	1.590732	8.024510	-0.013582	0.015895	0.080231	2.115824	3.275189	-2.696417
29131	0	-1.322222	1.521386	7.966171	-0.013306	0.015198	0.079651	2.135237	3.158793	-2.706641
29132	0	-1.301097	1.517770	7.772871	-0.013083	0.015167	0.077719	2.147431	3.056788	-2.717547
29133	0	-1.300038	1.514583	7.734007	-0.013062	0.015137	0.077332	2.158098	2.969406	-2.726176
29134	0	-1.234610	1.540376	7.607138	-0.012392	0.015398	0.076065	2.164610	2.903064	-2.735665
29135	0	-1.235759	1.526314	7.526082	-0.012390	0.015259	0.075256	2.169499	2.856015	-2.741826
29136	0	-1.218193	1.514579	7.636671	-0.012202	0.015145	0.076364	2.169010	2.827649	-2.744954
29137	0	-1.219840	1.514328	7.550057	-0.012207	0.015137	0.075500	2.177976	2.816418	-2.743609
29138	0	-1.225746	1.508998	7.488868	-0.012251	0.015088	0.074890	2.180647	2.827871	-2.743618
29139	0	-1.241361	1.495915	7.500722	-0.012390	0.014954	0.075012	2.189377	2.864701	-2.740430
29140	0	-1.265084	1.515006	7.572858	-0.012621	0.015147	0.075734	2.194206	2.910767	-2.735036
29141	0	-1.261977	1.495056	7.653103	-0.012573	0.014954	0.076538	2.191005	2.980797	-2.733603
29142	0	-1.297010	1.543261	7.718497	-0.012912	0.015435	0.077194	2.189184	3.067382	-2.733831
29143	0	-1.313384	1.568076	7.811394	-0.013062	0.015686	0.078125	2.183629	3.173135	-2.723861
29144	0	-1.329494	1.609652	8.040874	-0.013211	0.016102	0.080421	2.178723	3.291838	-2.716182
29145	0	-1.370844	1.628934	8.226060	-0.013611	0.016296	0.082275	2.172068	3.426961	-2.707774
29146	0	-1.428460	1.609277	8.375244	-0.014176	0.016098	0.083770	2.168295	3.574105	-2.695222
29147	0	-1.452306	1.635200	8.555228	-0.014404	0.016357	0.085571	2.164898	3.732098	-2.684515
29148	0	-1.507942	1.633889	8.722055	-0.014952	0.016346	0.087241	2.159799	3.898754	-2.673677
29149	0	-1.557604	1.677322	8.933437	-0.015442	0.016785	0.089355	2.149559	4.069627	-2.662869
29150	0	-1.567541	1.718182	9.154899	-0.015534	0.017188	0.091572	2.146098	4.244855	-2.649273
29151	0	-1.644528	1.732028	9.329922	-0.016296	0.017334	0.093323	2.134056	4.426413	-2.636070
29152	0	-1.680978	1.759636	9.569355	-0.016664	0.017611	0.095716	2.121572	4.600373	-2.620618
29153	0	-1.705752	1.792887	9.751081	-0.016907	0.017944	0.097534	2.108023	4.776413	-2.606648
29154	0	-1.772734	1.826628	9.923158	-0.017580	0.018278	0.099256	2.098907	4.945560	-2.596132
29155	0	-1.790672	1.829673	10.166157	-0.017761	0.018311	0.101685	2.087679	5.108791	-2.585247
29156	0	-1.825858	1.869809	10.307991	-0.018118	0.018709	0.103103	2.079542	5.264587	-2.576193
29157	0	-1.856663	1.897353	10.501945	-0.018433	0.018982	0.105042	2.074296	5.410478	-2.571113
29158	0	-1.901843	1.913768	10.650017	-0.018888	0.019148	0.106522	2.067139	5.551114	-2.565587
29159	0	-1.922600	1.964150	10.837903	-0.019104	0.019653	0.108398	2.058058	5.680059	-2.561142
29160	0	-1.951473	1.943977	10.986726	-0.019413	0.019445	0.109884	2.054855	5.786632	-2.558946
29161	0	-1.956367	1.940362	11.064124	-0.019470	0.019409	0.110657	2.051399	5.883921	-2.548111
29162	0	-2.003962	1.951813	11.177079	-0.019964	0.019520	0.111784	2.051414	5.962160	-2.545101
29163	0	-2.013423	2.031863	11.308970	-0.020081	0.020325	0.113098	2.046332	6.017859	-2.547760
29164	0	-2.004644	1.994573	11.301271	-0.020005	0.019946	0.113020	2.046550	6.061146	-2.545071
29165	0	-2.034399	2.014880	11.333755	-0.020325	0.020142	0.113342	2.053653	6.082535	-2.543090
29166	0	-2.024278	1.978823	11.308868	-0.020242	0.019790	0.113089	2.051471	6.085761	-2.542031
29167	0	-2.018674	2.020259	11.371133	-0.020203	0.020203	0.113708	2.050191	6.072253	-2.543928
29168	0	-2.026017	1.990253	11.304675	-0.020293	0.019897	0.113042	2.054463	6.041574	-2.549909
29169	0	-1.996739	1.990294	11.249610	-0.020020	0.019897	0.112488	2.057619	5.991651	-2.558650
29170	0	-2.002517	1.991908	11.184400	-0.020100	0.019908	0.111833	2.065779	5.918914	-2.565411
29171	0	-1.962192	1.978536	11.042729	-0.019714	0.019775	0.110413	2.072215	5.826787	-2.566131
29172	0	-1.955454	1.986925	10.935780	-0.019653	0.019855	0.109343	2.082411	5.727269	-2.567962
29173	0	-1.935986	1.954194	10.762297	-0.019470	0.019531	0.107605	2.089224	5.614075	-2.575234
29174	0	-1.894657	1.919941	10.631711	-0.019070	0.019186	0.106297	2.098610	5.485946	-2.582561
29175	0	-1.853903	1.906035	10.414744	-0.018677	0.019043	0.104126	2.112106	5.339370	-2.592361
29176	0	-1.801765	1.884758	10.242059	-0.018162	0.018832	0.102398	2.123462	5.183294	-2.602603
29177	0	-1.799094	1.832356	10.091321	-0.018127	0.018311	0.100891	2.132683	5.033402	-2.618940
29178	0	-1.765656	1.835231	9.857640	-0.017800	0.018335	0.098554	2.146438	4.871697	-2.635053
29179	0	-1.749553	1.790070	9.651954	-0.017639	0.017883	0.096497	2.161016	4.706682	-2.652111
29180	0	-1.684770	1.774643	9.485477	-0.016992	0.017734	0.094831	2.170288	4.538373	-2.662777
29181	0	-1.646320	1.759303	9.291734	-0.016602	0.017578	0.092896	2.182560	4.373337	-2.673974
29182	0	-1.608161	1.737878	9.082188	-0.016210	0.017363	0.090802	2.197031	4.217344	-2.682526
29183	0	-1.568117	1.685812	8.900939	-0.015808	0.016846	0.088989	2.207300	4.059485	-2.696784
29184	0	-1.568606	1.645256	8.764467	-0.015803	0.016442	0.087626	2.215213	3.911518	-2.708774
29185	0	-1.502571	1.636784	8.607707	-0.015137	0.016357	0.086060	2.223859	3.769096	-2.720544
29186	0	-1.481929	1.608451	8.421732	-0.014920	0.016072	0.084202	2.235455	3.636964	-2.729677
29187	0	-1.425421	1.630707	8.265492	-0.014343	0.016296	0.082642	2.245857	3.518624	-2.741560
29188	0	-1.420977	1.614243	8.249712	-0.014288	0.016134	0.082485	2.253164	3.414866	-2.750970
29189	0	-1.384870	1.593650	8.100396	-0.013916	0.015930	0.080994	2.258542	3.324279	-2.759768
29190	0	-1.384753	1.570448	8.004599	-0.013906	0.015698	0.080037	2.263832	3.245687	-2.766533
29191	0	-1.350215	1.550572	7.874299	-0.013550	0.015503	0.078735	2.264912	3.180539	-2.770905
29192	0	-1.311716	1.557336	7.893719	-0.013149	0.015569	0.078933	2.269348	3.137766	-2.776019
29193	0	-1.297637	1.532007	7.831206	-0.013000	0.015320	0.078308	2.267917	3.106119	-2.781789
29194	0	-1.312675	1.538288	7.782860	-0.013136	0.015381	0.077827	2.269582	3.095903	-2.785884
29195	0	-1.294458	1.556085	7.794167	-0.012939	0.015564	0.077942	2.264510	3.106328	-2.792153
29196	0	-1.302248	1.567938	7.769487	-0.013011	0.015679	0.077697	2.263988	3.126034	-2.791315
29197	0	-1.302481	1.574903	7.903613	-0.013000	0.015747	0.079041	2.266471	3.163719	-2.783715
29198	0	-1.320605	1.574901	7.926971	-0.013171	0.015751	0.079275	2.263825	3.216257	-2.776034
29199	0	-1.359804	1.580311	7.982678	-0.013550	0.015808	0.079834	2.257681	3.287345	-2.776083
29200	0	-1.383757	1.566942	8.078496	-0.013770	0.015676	0.080795	2.250739	3.384467	-2.773790
29201	0	-1.404674	1.604427	8.195987	-0.013977	0.016052	0.081970	2.241621	3.483318	-2.774571
29202	0	-1.414120	1.633201	8.407331	-0.014059	0.016340	0.084085	2.232072	3.596389	-2.760463
29203	0	-1.492078	1.641121	8.494673	-0.014832	0.016418	0.084961	2.224853	3.717866	-2.756899
29204	0	-1.492829	1.651552	8.668745	-0.014831	0.016525	0.086702	2.214565	3.847989	-2.749482
29205	0	-1.542583	1.646567	8.830202	-0.015320	0.016479	0.088318	2.199352	3.986418	-2.735953
29206	0	-1.571126	1.692648	9.009912	-0.015597	0.016939	0.090117	2.186215	4.132071	-2.722687
29207	0	-1.598653	1.725863	9.159608	-0.015869	0.017273	0.091614	2.171571	4.279748	-2.714040
29208	0	-1.635188	1.740922	9.369607	-0.016232	0.017426	0.093714	2.153814	4.427836	-2.707881
29209	0	-1.703110	1.768806	9.501182	-0.016907	0.017700	0.095032	2.142548	4.578684	-2.697800
29210	0	-1.734956	1.784494	9.722895	-0.017222	0.017859	0.097249	2.129825	4.729443	-2.683264
29211	0	-1.782889	1.805229	9.965006	-0.017700	0.018066	0.099670	2.116922	4.878472	-2.673588
29212	0	-1.796789	1.838706	10.131879	-0.017840	0.018403	0.101338	2.102093	5.023838	-2.666232
29213	0	-1.806841	1.841969	10.276381	-0.017944	0.018433	0.102783	2.090871	5.163651	-2.667641
29214	0	-1.861206	1.839535	10.449555	-0.018502	0.018406	0.104513	2.081725	5.285734	-2.657308
29215	0	-1.871741	1.878619	10.642973	-0.018616	0.018799	0.106445	2.070303	5.397151	-2.652372
29216	0	-1.903565	1.925261	10.768001	-0.018944	0.019261	0.107695	2.062733	5.496972	-2.644126
29217	0	-1.918719	1.958035	10.832487	-0.019104	0.019592	0.108337	2.051712	5.587328	-2.647084
29218	0	-1.939745	1.955886	10.940041	-0.019333	0.019567	0.109410	2.043488	5.657551	-2.638963
29219	0	-1.951935	1.952390	11.034419	-0.019470	0.019531	0.110352	2.036174	5.711536	-2.636802
29220	0	-1.961369	1.969559	11.106154	-0.019569	0.019699	0.111069	2.032711	5.760372	-2.637381
29221	0	-1.979925	1.964652	11.120301	-0.019775	0.019653	0.111206	2.025254	5.788485	-2.640166
29222	0	-1.982686	1.963128	11.199369	-0.019824	0.019639	0.111993	2.016138	5.795169	-2.642203
29223	0	-1.970700	2.007478	11.206288	-0.019714	0.020081	0.112061	2.008713	5.791681	-2.646583
29224	0	-1.985294	1.970263	11.188650	-0.019883	0.019702	0.111881	2.007023	5.765055	-2.646486
29225	0	-1.960882	1.965447	11.170196	-0.019653	0.019653	0.111694	2.005374	5.723993	-2.648464
29226	0	-1.956541	1.977766	11.074380	-0.019627	0.019777	0.110733	2.002413	5.665635	-2.654909
29227	0	-1.939125	1.984360	11.018110	-0.019470	0.019836	0.110168	2.005913	5.588850	-2.662832
29228	0	-1.928601	1.943377	10.880340	-0.019376	0.019423	0.108789	2.013311	5.499801	-2.669476
29229	0	-1.900203	1.905162	10.743844	-0.019104	0.019043	0.107422	2.017654	5.396756	-2.674851
29230	0	-1.873477	1.894663	10.600674	-0.018842	0.018937	0.105989	2.023014	5.287147	-2.687974
29231	0	-1.861523	1.832259	10.475610	-0.018738	0.018311	0.104736	2.030554	5.159282	-2.698505
29232	0	-1.812286	1.822293	10.296445	-0.018253	0.018211	0.102943	2.037397	5.020461	-2.705182
29233	0	-1.780735	1.802222	10.133956	-0.017944	0.018005	0.101318	2.050238	4.872254	-2.719043
29234	0	-1.741714	1.799538	9.936601	-0.017554	0.017977	0.099345	2.065301	4.720882	-2.728424
29235	0	-1.701253	1.771678	9.792156	-0.017151	0.017700	0.097900	2.078411	4.565944	-2.743614
29236	0	-1.674685	1.749955	9.594937	-0.016880	0.017488	0.095928	2.086457	4.413785	-2.755136
29237	0	-1.647301	1.741156	9.407475	-0.016602	0.017395	0.094055	2.100369	4.264183	-2.768223
29238	0	-1.597617	1.713545	9.222116	-0.016106	0.017121	0.092201	2.111818	4.110447	-2.784936
29239	0	-1.562236	1.698096	9.071737	-0.015747	0.016968	0.090698	2.122411	3.960053	-2.800445
29240	0	-1.544788	1.676156	8.825240	-0.015566	0.016749	0.088234	2.132161	3.813971	-2.814423
29241	0	-1.502596	1.649338	8.741886	-0.015137	0.016479	0.087402	2.144441	3.675767	-2.823059
29242	0	-1.451423	1.664202	8.488530	-0.014617	0.016628	0.084870	2.157568	3.544156	-2.837598
29243	0	-1.425031	1.612444	8.460833	-0.014343	0.016113	0.084595	2.167627	3.425058	-2.849719
29244	0	-1.377418	1.577661	8.286247	-0.013856	0.015768	0.082850	2.174702	3.318578	-2.858869
29245	0	-1.353749	1.563515	8.149222	-0.013611	0.015625	0.081482	2.184680	3.221938	-2.870860
29246	0	-1.334578	1.595631	8.083915	-0.013405	0.015950	0.080831	2.189465	3.144426	-2.880234
29247	0	-1.318848	1.599664	7.984220	-0.013245	0.015991	0.079834	2.193449	3.070063	-2.887866
29248	0	-1.315763	1.551828	7.857394	-0.013196	0.015513	0.078568	2.197333	3.019877	-2.893840
29249	0	-1.303499	1.508214	7.873851	-0.013062	0.015076	0.078735	2.204189	2.986756	-2.903596
29250	0	-1.286838	1.540044	7.807134	-0.012887	0.015393	0.078070	2.212183	2.964743	-2.907415
29251	0	-1.287414	1.556774	7.818599	-0.012878	0.015564	0.078186	2.215939	2.963423	-2.911830
29252	0	-1.275411	1.569426	7.787871	-0.012749	0.015693	0.077880	2.216756	2.976069	-2.913244
29253	0	-1.295606	1.550283	7.793916	-0.012939	0.015503	0.077942	2.215590	3.004915	-2.912085
29254	0	-1.300203	1.562235	7.829788	-0.012973	0.015624	0.078302	2.212632	3.051759	-2.913519
29255	0	-1.328698	1.586828	7.891152	-0.013245	0.015869	0.078918	2.211313	3.117041	-2.911737
29256	0	-1.314006	1.555930	7.975035	-0.013086	0.015562	0.079759	2.207775	3.197831	-2.910936
29257	0	-1.367548	1.568158	8.122781	-0.013611	0.015686	0.081238	2.202500	3.292420	-2.911436
29258	0	-1.375600	1.536457	8.205995	-0.013680	0.015371	0.082071	2.194344	3.401149	-2.908562
29259	0	-1.394030	1.592111	8.397199	-0.013855	0.015930	0.083984	2.183382	3.520588	-2.900745
29260	0	-1.436534	1.614875	8.516500	-0.014273	0.016155	0.085179	2.176466	3.648198	-2.897540
29261	0	-1.462995	1.677771	8.659282	-0.014526	0.016785	0.086609	2.169441	3.787955	-2.895011
29262	0	-1.515169	1.645547	8.802343	-0.015042	0.016465	0.088040	2.159209	3.933106	-2.889205
29263	0	-1.567913	1.713963	8.988694	-0.015564	0.017151	0.089905	2.147371	4.082543	-2.881718
29264	0	-1.610723	1.706135	9.137233	-0.015982	0.017066	0.091393	2.144359	4.242564	-2.876597
29265	0	-1.642320	1.726107	9.336380	-0.016296	0.017273	0.093384	2.132501	4.400831	-2.866624
29266	0	-1.704550	1.741921	9.454225	-0.016920	0.017431	0.094563	2.120895	4.555675	-2.864133
29267	0	-1.740312	1.744069	9.696439	-0.017273	0.017456	0.096985	2.105789	4.712459	-2.859808
29268	0	-1.742635	1.795885	9.887666	-0.017295	0.017974	0.098897	2.091215	4.867758	-2.856403
29269	0	-1.776989	1.799141	10.087069	-0.017639	0.018005	0.100891	2.078075	5.019384	-2.853165
29270	0	-1.815297	1.906217	10.198886	-0.018026	0.019075	0.102009	2.065689	5.164665	-2.845598
29271	0	-1.855309	1.902973	10.392389	-0.018433	0.019043	0.103943	2.053256	5.300762	-2.836565
29272	0	-1.866353	1.864001	10.510779	-0.018555	0.018649	0.105125	2.044980	5.422992	-2.824691
29273	0	-1.877682	1.909311	10.655177	-0.018677	0.019104	0.106567	2.034656	5.534440	-2.819830
29274	0	-1.897084	1.962298	10.737558	-0.018879	0.019630	0.107390	2.027715	5.636432	-2.812511
29275	0	-1.918353	1.946318	10.899609	-0.019104	0.019470	0.109009	2.020946	5.724340	-2.809497
29276	0	-1.951119	1.920836	10.952065	-0.019447	0.019212	0.109531	2.017464	5.795789	-2.806622
29277	0	-1.952445	1.928035	11.089252	-0.019470	0.019287	0.110901	2.010211	5.856634	-2.804250
29278	0	-1.961203	1.981775	11.069553	-0.019579	0.019822	0.110701	2.004743	5.896055	-2.804445
29279	0	-2.003561	1.996206	11.132459	-0.020020	0.019958	0.111328	2.006852	5.918098	-2.806822
29280	0	-1.968740	1.979029	11.137978	-0.019686	0.019782	0.111382	2.013238	5.925562	-2.810205
29281	0	-1.988398	1.935578	11.126817	-0.019897	0.019348	0.111267	2.018531	5.917711	-2.815328
29282	0	-1.983872	1.967378	11.127363	-0.019871	0.019668	0.111269	2.021649	5.890997	-2.816445
29283	0	-1.990826	1.954000	11.023703	-0.019958	0.019531	0.110229	2.026856	5.845376	-2.817807
29284	0	-1.961604	1.937988	10.970252	-0.019675	0.019365	0.109694	2.037862	5.790307	-2.824800
29285	0	-1.969539	1.923823	10.938731	-0.019775	0.019226	0.109375	2.045645	5.713606	-2.827841
29286	0	-1.934380	1.926806	10.855725	-0.019434	0.019250	0.108544	2.059512	5.625821	-2.836802
29287	0	-1.912392	1.912169	10.713185	-0.019226	0.019104	0.107117	2.072687	5.524209	-2.846581
29288	0	-1.866938	1.903138	10.533246	-0.018782	0.019016	0.105315	2.083084	5.410023	-2.860113
29289	0	-1.831773	1.887520	10.359427	-0.018433	0.018860	0.103577	2.093760	5.290961	-2.866425
29290	0	-1.808263	1.866441	10.228675	-0.018207	0.018645	0.102268	2.108474	5.160318	-2.873577
29291	0	-1.775695	1.845387	10.054343	-0.017883	0.018433	0.100525	2.125794	5.024693	-2.878524
29292	0	-1.756464	1.794674	9.868854	-0.017696	0.017924	0.098669	2.144594	4.880229	-2.884221
29293	0	-1.744988	1.753147	9.700545	-0.017578	0.017517	0.096985	2.154677	4.737353	-2.897538
29294	0	-1.682786	1.744216	9.545694	-0.016960	0.017423	0.095437	2.170796	4.587290	-2.907737
29295	0	-1.622983	1.735369	9.419572	-0.016357	0.017334	0.094177	2.187708	4.440817	-2.918321
29296	0	-1.604457	1.714952	9.197309	-0.016170	0.017128	0.091955	2.207305	4.293917	-2.926190
29297	0	-1.574834	1.698524	9.047196	-0.015869	0.016968	0.090454	2.222354	4.149744	-2.934219
29298	0	-1.558350	1.670978	8.843126	-0.015695	0.016696	0.088414	2.233608	4.014540	-2.947010
29299	0	-1.502977	1.649058	8.747976	-0.015137	0.016479	0.087463	2.241797	3.883203	-2.961627
29300	0	-1.465014	1.639030	8.573880	-0.014745	0.016378	0.085725	2.251708	3.765324	-2.973174
29301	0	-1.437759	1.673797	8.442378	-0.014465	0.016724	0.084412	2.265202	3.654823	-2.982745
29302	0	-1.421142	1.609050	8.334870	-0.014293	0.016080	0.083337	2.274069	3.551444	-2.991180
29303	0	-1.360252	1.606225	8.295625	-0.013672	0.016052	0.082947	2.282856	3.463811	-3.002590
29304	0	-1.354165	1.595709	8.138576	-0.013597	0.015949	0.081378	2.289181	3.393073	-3.008285
29305	0	-1.356490	1.600085	8.099946	-0.013611	0.015991	0.080994	2.298466	3.335777	-3.013523
29306	0	-1.348335	1.571198	8.064357	-0.013519	0.015705	0.080639	2.304354	3.292164	-3.018146
29307	0	-1.328388	1.587438	8.008070	-0.013306	0.015869	0.080078	2.308488	3.268107	-3.019726
29308	0	-1.324442	1.582269	7.923046	-0.013263	0.015818	0.079228	2.312673	3.248679	-3.024593
29309	0	-1.317823	1.544159	7.922458	-0.013184	0.015442	0.079224	2.309657	3.247660	-3.028152
29310	0	-1.336497	1.544401	7.940562	-0.013356	0.015441	0.079408	2.311939	3.266706	-3.027793
29311	0	-1.338522	1.550490	7.958635	-0.013367	0.015503	0.079590	2.313074	3.299551	-3.030095
29312	0	-1.343193	1.526562	8.018730	-0.013404	0.015263	0.080193	2.315998	3.345596	-3.032613
29313	0	-1.346904	1.587069	8.092545	-0.013428	0.015869	0.080933	2.317311	3.409717	-3.030097
29314	0	-1.368438	1.593146	8.231307	-0.013634	0.015933	0.082321	2.314345	3.485643	-3.021703
29315	0	-1.385467	1.635684	8.299782	-0.013794	0.016357	0.083008	2.313326	3.574689	-3.015776
29316	0	-1.416716	1.665813	8.376949	-0.014100	0.016661	0.083780	2.309813	3.671520	-3.007725
29317	0	-1.466663	1.684070	8.513143	-0.014587	0.016846	0.085144	2.303968	3.783013	-3.010652
29318	0	-1.477359	1.664837	8.669132	-0.014688	0.016652	0.086705	2.299867	3.901590	-3.007239
29319	0	-1.522994	1.684295	8.854657	-0.015137	0.016846	0.088562	2.297149	4.026950	-2.998097
29320	0	-1.517679	1.695498	8.955434	-0.015081	0.016962	0.089569	2.289062	4.153745	-2.988994
29321	0	-1.554766	1.689743	9.098716	-0.015442	0.016907	0.091003	2.278687	4.291582	-2.981074
29322	0	-1.570747	1.712723	9.321087	-0.015598	0.017132	0.093228	2.274325	4.430466	-2.972654
29323	0	-1.641216	1.781275	9.446420	-0.016296	0.017822	0.094482	2.264323	4.575387	-2.960876
29324	0	-1.657969	1.803797	9.546544	-0.016470	0.018046	0.095483	2.255441	4.711743	-2.948226
29325	0	-1.677532	1.805898	9.727207	-0.016663	0.018066	0.097290	2.248001	4.849263	-2.936876
29326	0	-1.724346	1.822921	9.894421	-0.017137	0.018234	0.098962	2.243177	4.977960	-2.925937
29327	0	-1.725488	1.860408	10.050928	-0.017151	0.018616	0.100525	2.230948	5.101621	-2.923701
29328	0	-1.783089	1.840357	10.132969	-0.017727	0.018409	0.101347	2.226105	5.224441	-2.923247
29329	0	-1.809993	1.854248	10.405073	-0.018005	0.018555	0.104065	2.213284	5.334074	-2.919686
29330	0	-1.822009	1.888924	10.469421	-0.018135	0.018896	0.104708	2.205948	5.432738	-2.914049
29331	0	-1.850848	1.915850	10.600604	-0.018433	0.019165	0.106018	2.198713	5.520546	-2.908957
29332	0	-1.858862	1.933130	10.708154	-0.018525	0.019335	0.107092	2.194347	5.594546	-2.906939
29333	0	-1.873644	1.977047	10.753447	-0.018677	0.019775	0.107544	2.188364	5.664279	-2.904765
29334	0	-1.902532	1.927263	10.824910	-0.018980	0.019277	0.108256	2.182884	5.718633	-2.900727
29335	0	-1.901296	1.910584	10.869787	-0.018982	0.019104	0.108704	2.183026	5.758043	-2.898626
29336	0	-1.924408	1.952875	10.856709	-0.019227	0.019534	0.108569	2.175139	5.782912	-2.895467
29337	0	-1.910777	1.977546	10.876397	-0.019104	0.019775	0.108765	2.172520	5.794035	-2.895520
29338	0	-1.921772	1.916457	10.925392	-0.019234	0.019165	0.109251	2.168664	5.784753	-2.895858
29339	0	-1.907400	1.935479	10.980629	-0.019104	0.019348	0.109802	2.171758	5.761252	-2.901511
29340	0	-1.888743	1.942879	10.883817	-0.018923	0.019422	0.108833	2.175251	5.731821	-2.900891
29341	0	-1.862631	1.972336	10.773414	-0.018677	0.019714	0.107727	2.180262	5.686379	-2.908834
29342	0	-1.894074	1.949773	10.714031	-0.019004	0.019487	0.107131	2.186197	5.627213	-2.910527
29343	0	-1.884579	1.929314	10.664064	-0.018921	0.019287	0.106628	2.187293	5.555200	-2.921265
29344	0	-1.850224	1.924362	10.581188	-0.018589	0.019238	0.105798	2.188093	5.470140	-2.930262
29345	0	-1.827323	1.880758	10.444685	-0.018372	0.018799	0.104431	2.191388	5.371317	-2.938326
29346	0	-1.795350	1.846108	10.221938	-0.018057	0.018449	0.102203	2.198431	5.264589	-2.943377
29347	0	-1.790216	1.819667	10.133519	-0.018005	0.018188	0.101318	2.201112	5.157135	-2.954486
29348	0	-1.751207	1.845780	9.929288	-0.017620	0.018448	0.099276	2.205798	5.042027	-2.968135
29349	0	-1.722226	1.825933	9.779625	-0.017334	0.018250	0.097778	2.210186	4.920723	-2.972789
29350	0	-1.675497	1.816156	9.709712	-0.016869	0.018147	0.097080	2.220756	4.796323	-2.979134
29351	0	-1.661033	1.783127	9.523301	-0.016724	0.017822	0.095215	2.224563	4.669826	-2.991839
29352	0	-1.638771	1.760604	9.307112	-0.016502	0.017595	0.093053	2.230549	4.538604	-3.005889
29353	0	-1.582657	1.721978	9.217948	-0.015930	0.017212	0.092163	2.233532	4.419527	-3.017542
29354	0	-1.592923	1.687097	9.050287	-0.016032	0.016861	0.090487	2.239298	4.298899	-3.030724
29355	0	-1.540471	1.704344	8.924763	-0.015503	0.017029	0.089233	2.251155	4.182555	-3.036733
29356	0	-1.521604	1.663694	8.756723	-0.015310	0.016630	0.087552	2.253250	4.068941	-3.045878
29357	0	-1.481062	1.660894	8.680462	-0.014893	0.016602	0.086792	2.256937	3.970297	-3.057607
29358	0	-1.453450	1.625757	8.554631	-0.014609	0.016250	0.085535	2.261586	3.879440	-3.066829
29359	0	-1.415650	1.618021	8.405520	-0.014221	0.016174	0.084045	2.264079	3.800479	-3.077202
29360	0	-1.403546	1.631122	8.370719	-0.014092	0.016308	0.083698	2.263489	3.731546	-3.086323
29361	0	-1.374334	1.611891	8.270997	-0.013794	0.016113	0.082703	2.266117	3.670378	-3.087603
29362	0	-1.365596	1.582162	8.199025	-0.013694	0.015819	0.081985	2.265854	3.626142	-3.092548
29363	0	-1.364544	1.544170	8.112021	-0.013672	0.015442	0.081116	2.261425	3.597163	-3.095629
29364	0	-1.348035	1.587134	8.106548	-0.013497	0.015868	0.081063	2.261951	3.581295	-3.095953
29365	0	-1.366109	1.574651	8.050731	-0.013672	0.015747	0.080505	2.257620	3.573974	-3.096241
29366	0	-1.377314	1.555920	8.063178	-0.013773	0.015562	0.080631	2.250750	3.582027	-3.103029
29367	0	-1.338005	1.580683	8.117481	-0.013367	0.015808	0.081177	2.246725	3.608370	-3.111504
29368	0	-1.372133	1.586490	8.068011	-0.013699	0.015866	0.080684	2.242551	3.647900	-3.109999
29369	0	-1.370195	1.598756	8.208798	-0.013672	0.015991	0.082092	2.235400	3.696921	-3.104162
29370	0	-1.401745	1.628235	8.219921	-0.013977	0.016289	0.082205	2.224968	3.760024	-3.100567
29371	0	-1.421403	1.592556	8.299950	-0.014160	0.015930	0.083008	2.217509	3.840909	-3.093349
29372	0	-1.445117	1.603687	8.414128	-0.014392	0.016043	0.084150	2.208567	3.928035	-3.082859
29373	0	-1.465491	1.616770	8.543893	-0.014587	0.016174	0.085449	2.199280	4.024916	-3.081672
29374	0	-1.498339	1.615135	8.663753	-0.014908	0.016160	0.086649	2.187598	4.131035	-3.074435
29375	0	-1.509721	1.628923	8.793886	-0.015015	0.016296	0.087952	2.178347	4.244766	-3.068288
29376	0	-1.558088	1.694420	8.919206	-0.015488	0.016953	0.089207	2.168203	4.370395	-3.065756
29377	0	-1.572722	1.707431	9.050038	-0.015625	0.017090	0.090515	2.149464	4.505582	-3.064098
29378	0	-1.575415	1.698684	9.169021	-0.015649	0.016997	0.091706	2.137068	4.642931	-3.054713
29379	0	-1.621843	1.732001	9.349029	-0.016113	0.017334	0.093506	2.120561	4.777572	-3.043350
29380	0	-1.655358	1.753625	9.473943	-0.016449	0.017550	0.094755	2.105215	4.909973	-3.037144
29381	0	-1.683255	1.781256	9.678468	-0.016724	0.017822	0.096802	2.094472	5.044815	-3.030595
29382	0	-1.735497	1.809335	9.827649	-0.017250	0.018107	0.098292	2.078652	5.173110	-3.025900
29383	0	-1.786419	1.787126	9.959314	-0.017761	0.017883	0.099609	2.065388	5.297764	-3.021925
29384	0	-1.788949	1.820941	10.120977	-0.017788	0.018225	0.101225	2.048467	5.418953	-3.016357
29385	0	-1.815978	1.848024	10.252500	-0.018066	0.018494	0.102539	2.033645	5.529797	-3.015350
29386	0	-1.834096	1.845653	10.353460	-0.018255	0.018466	0.103548	2.022908	5.631260	-3.010319
29387	0	-1.839124	1.860626	10.472388	-0.018311	0.018616	0.104736	2.012031	5.726197	-3.003434
29388	0	-1.878436	1.907195	10.567750	-0.018718	0.019084	0.105687	1.998119	5.805403	-3.006266
29389	0	-1.904334	1.903457	10.668001	-0.018982	0.019043	0.106689	1.987948	5.878446	-3.002013
29390	0	-1.897288	1.895596	10.763968	-0.018923	0.018965	0.107647	1.977022	5.939085	-3.004475
29391	0	-1.919995	1.891501	10.833225	-0.019165	0.018921	0.108337	1.968639	5.983494	-2.997557
29392	0	-1.919603	1.890438	10.893420	-0.019175	0.018909	0.108937	1.961712	6.013856	-2.997112
29393	0	-1.923633	1.891990	10.906819	-0.019226	0.018921	0.109070	1.957656	6.032596	-2.999314
29394	0	-1.930158	1.940846	10.906678	-0.019308	0.019406	0.109066	1.956320	6.033987	-3.001795
29395	0	-1.920865	1.929051	10.895023	-0.019226	0.019287	0.108948	1.955923	6.024066	-3.002523
29396	0	-1.903127	1.929397	10.914230	-0.019070	0.019294	0.109136	1.951453	5.992357	-2.998737
29397	0	-1.917992	1.923245	10.889373	-0.019226	0.019226	0.108887	1.953194	5.952594	-3.000616
29398	0	-1.901461	1.906385	10.768845	-0.019074	0.019055	0.107679	1.956769	5.898019	-3.004147
29399	0	-1.860396	1.917406	10.657850	-0.018677	0.019165	0.106567	1.960590	5.829076	-3.010251
29400	0	-1.869778	1.888488	10.568642	-0.018777	0.018877	0.105674	1.962994	5.752760	-3.017977
29401	0	-1.864805	1.874238	10.493462	-0.018738	0.018738	0.104919	1.961541	5.664407	-3.027345
29402	0	-1.858034	1.814738	10.380570	-0.018682	0.018136	0.103789	1.966977	5.561390	-3.030785
29403	0	-1.777480	1.850528	10.243380	-0.017883	0.018494	0.102417	1.972803	5.450070	-3.040986
29404	0	-1.749805	1.822245	10.094157	-0.017609	0.018210	0.100924	1.979197	5.334672	-3.052396
29405	0	-1.758598	1.783838	9.938264	-0.017700	0.017822	0.099365	1.990263	5.213238	-3.064473
29406	0	-1.717701	1.750105	9.813469	-0.017292	0.017488	0.098117	1.998333	5.089081	-3.069568
29407	0	-1.666788	1.771516	9.627001	-0.016785	0.017700	0.096252	2.008279	4.960413	-3.072507
29408	0	-1.638037	1.713461	9.477767	-0.016494	0.017118	0.094761	2.020110	4.833585	-3.081341
29409	0	-1.581960	1.759816	9.284961	-0.015930	0.017578	0.092834	2.037136	4.707599	-3.088958
29410	0	-1.578549	1.689961	9.184356	-0.015895	0.016885	0.091827	2.047984	4.581496	-3.096749
29411	0	-1.545870	1.679794	8.992049	-0.015564	0.016785	0.089905	2.057519	4.457811	-3.110284
29412	0	-1.519843	1.669715	8.836358	-0.015296	0.016688	0.088348	2.061792	4.341659	-3.122190
29413	0	-1.504696	1.637101	8.711018	-0.015137	0.016357	0.087097	2.072688	4.233795	-3.131597
29414	0	-1.475637	1.620938	8.566951	-0.014838	0.016200	0.085657	2.078524	4.134408	-3.144799
29415	0	-1.445284	1.642616	8.484994	-0.014526	0.016418	0.084839	2.082594	4.045086	-3.152501
29416	0	-1.419338	1.601401	8.358788	-0.014260	0.016006	0.083578	2.088174	3.963196	-3.158645
29417	0	-1.391602	1.618153	8.332181	-0.013977	0.016174	0.083313	2.092282	3.888996	-3.164910
29418	0	-1.356309	1.600890	8.236095	-0.013613	0.016005	0.082354	2.093135	3.829395	-3.178329
29419	0	-1.368981	1.581586	8.185387	-0.013733	0.015808	0.081848	2.098832	3.778388	-3.187012
29420	0	-1.330935	1.583165	8.143511	-0.013342	0.015823	0.081431	2.105755	3.741668	-3.190922
29421	0	-1.347062	1.581070	8.160650	-0.013489	0.015808	0.081604	2.105216	3.724889	-3.194393
29422	0	-1.356155	1.587528	8.075636	-0.013576	0.015874	0.080754	2.103266	3.713647	-3.199305
29423	0	-1.324274	1.575024	8.056610	-0.013245	0.015747	0.080566	2.104219	3.719283	-3.200887
29424	0	-1.330921	1.575269	8.111358	-0.013302	0.015753	0.081115	2.100733	3.737754	-3.196071
29425	0	-1.307362	1.562734	8.135747	-0.013062	0.015625	0.081360	2.101078	3.762781	-3.193642
29426	0	-1.348057	1.581186	8.122744	-0.013453	0.015812	0.081232	2.098609	3.809906	-3.192068
29427	0	-1.346643	1.580417	8.202567	-0.013428	0.015808	0.082031	2.091341	3.871293	-3.193058
29428	0	-1.373785	1.598225	8.329374	-0.013690	0.015983	0.083302	2.089246	3.944268	-3.193628
29429	0	-1.421550	1.610964	8.373156	-0.014160	0.016113	0.083740	2.083029	4.026961	-3.190757
29430	0	-1.421337	1.604040	8.468898	-0.014151	0.016045	0.084699	2.076347	4.118709	-3.187046
29431	0	-1.459732	1.653783	8.568183	-0.014526	0.016541	0.085693	2.071959	4.220221	-3.181266
29432	0	-1.475436	1.646873	8.675488	-0.014670	0.016474	0.086768	2.065112	4.337547	-3.176383
29433	0	-1.516156	1.666013	8.854783	-0.015076	0.016663	0.088562	2.061719	4.455108	-3.170003
29434	0	-1.528192	1.695926	8.973890	-0.015189	0.016962	0.089754	2.058165	4.579838	-3.166351
29435	0	-1.566006	1.689710	9.147710	-0.015564	0.016907	0.091492	2.046156	4.706498	-3.159312
29436	0	-1.592016	1.736615	9.315597	-0.015821	0.017375	0.093171	2.035407	4.834167	-3.151942
29437	0	-1.609560	1.769419	9.483211	-0.015991	0.017700	0.094849	2.028402	4.966496	-3.146644
29438	0	-1.655039	1.755544	9.601915	-0.016447	0.017566	0.096035	2.016403	5.096106	-3.139302
29439	0	-1.688558	1.781227	9.739652	-0.016785	0.017822	0.097412	2.004803	5.221215	-3.131971
29440	0	-1.703627	1.809323	9.901273	-0.016930	0.018106	0.099029	1.989853	5.350976	-3.131045
29441	0	-1.761801	1.842415	10.032570	-0.017517	0.018433	0.100342	1.980243	5.472659	-3.123773
29442	0	-1.793576	1.828784	10.102531	-0.017842	0.018293	0.101041	1.973782	5.585314	-3.119154
29443	0	-1.815845	1.854856	10.313437	-0.018066	0.018555	0.103149	1.966614	5.694227	-3.112174
29444	0	-1.833372	1.872031	10.414296	-0.018252	0.018724	0.104156	1.961275	5.790556	-3.102075
29445	0	-1.838265	1.885814	10.460193	-0.018311	0.018860	0.104614	1.958279	5.876557	-3.096028
29446	0	-1.858402	1.927991	10.610450	-0.018518	0.019283	0.106115	1.953285	5.954509	-3.087358
29447	0	-1.886063	1.891920	10.698406	-0.018799	0.018921	0.106995	1.949980	6.027949	-3.082174
29448	0	-1.890344	1.897746	10.720962	-0.018862	0.018978	0.107217	1.947138	6.080145	-3.082527
29449	0	-1.871182	1.952961	10.759919	-0.018677	0.019531	0.107605	1.943024	6.125212	-3.086064
29450	0	-1.888943	1.946854	10.764972	-0.018869	0.019466	0.107654	1.942369	6.154382	-3.079119
29451	0	-1.868249	1.971986	10.815230	-0.018677	0.019714	0.108154	1.944793	6.168575	-3.077381
29452	0	-1.910575	1.936863	10.814945	-0.019115	0.019359	0.108150	1.951404	6.166628	-3.074734
29453	0	-1.908424	1.916841	10.809616	-0.019104	0.019165	0.108093	1.950754	6.154254	-3.078810
29454	0	-1.897342	1.912324	10.779599	-0.019004	0.019111	0.107793	1.959429	6.130611	-3.082347
29455	0	-1.888150	1.947694	10.736656	-0.018921	0.019470	0.107361	1.961686	6.097451	-3.088836
29456	0	-1.872431	1.918244	10.652604	-0.018782	0.019177	0.106517	1.961528	6.044882	-3.090387
29457	0	-1.873428	1.905481	10.560016	-0.018799	0.019043	0.105591	1.968468	5.984038	-3.089877
29458	0	-1.835485	1.889608	10.421561	-0.018428	0.018883	0.104205	1.976953	5.913241	-3.095115
29459	0	-1.817002	1.899569	10.322195	-0.018250	0.018982	0.103210	1.985808	5.834592	-3.100453
29460	0	-1.794051	1.895834	10.257491	-0.018031	0.018948	0.102561	1.990994	5.743139	-3.101858
29461	0	-1.784918	1.862979	10.121054	-0.017944	0.018616	0.101196	1.999867	5.645276	-3.106857
29462	0	-1.771725	1.792667	10.026236	-0.017817	0.017911	0.100247	2.010539	5.540588	-3.110720
29463	0	-1.717139	1.814205	9.864788	-0.017273	0.018127	0.098633	2.020211	5.432667	-3.115728
29464	0	-1.715458	1.792791	9.690756	-0.017257	0.017912	0.096892	2.031595	5.321936	-3.116667
29465	0	-1.692625	1.771515	9.565754	-0.017029	0.017700	0.095642	2.041997	5.209224	-3.121953
29466	0	-1.654666	1.743925	9.452613	-0.016644	0.017424	0.094512	2.053651	5.101866	-3.126805
29467	0	-1.620007	1.734941	9.290949	-0.016296	0.017334	0.092896	2.065344	4.993187	-3.129643
29468	0	-1.582931	1.713356	9.153211	-0.015924	0.017119	0.091518	2.075834	4.885382	-3.134610
29469	0	-1.553791	1.709864	8.997924	-0.015625	0.017090	0.089966	2.080273	4.784560	-3.148780
29470	0	-1.549252	1.669376	8.927176	-0.015574	0.016680	0.089260	2.091335	4.689270	-3.151014
29471	0	-1.512162	1.692070	8.747388	-0.015198	0.016907	0.087463	2.103058	4.599467	-3.160065
29472	0	-1.485384	1.670018	8.651717	-0.014926	0.016689	0.086507	2.110916	4.513767	-3.161887
29473	0	-1.464224	1.648888	8.594719	-0.014709	0.016479	0.085938	2.117148	4.433833	-3.165268
29474	0	-1.445679	1.632373	8.511038	-0.014516	0.016315	0.085102	2.123592	4.363807	-3.165422
29475	0	-1.447541	1.617833	8.478579	-0.014526	0.016174	0.084778	2.123480	4.304274	-3.168049
29476	0	-1.420307	1.612304	8.400601	-0.014243	0.016121	0.084000	2.121147	4.258709	-3.167301
29477	0	-1.394697	1.636161	8.331721	-0.013977	0.016357	0.083313	2.122019	4.226215	-3.167424
29478	0	-1.395591	1.624897	8.259092	-0.013979	0.016243	0.082588	2.125655	4.202953	-3.163847
29479	0	-1.372084	1.630208	8.300869	-0.013733	0.016296	0.083008	2.129405	4.194737	-3.163333
29480	0	-1.419128	1.631173	8.270367	-0.014197	0.016307	0.082704	2.132331	4.194629	-3.164732
29481	0	-1.404463	1.611532	8.233491	-0.014038	0.016113	0.082336	2.131916	4.211713	-3.166865
29482	0	-1.400313	1.605516	8.281892	-0.013990	0.016056	0.082821	2.127548	4.237120	-3.161540
29483	0	-1.418300	1.623450	8.312616	-0.014160	0.016235	0.083130	2.123713	4.276166	-3.155983
29484	0	-1.417539	1.641800	8.329989	-0.014145	0.016417	0.083305	2.123370	4.325494	-3.152817
29485	0	-1.426184	1.623448	8.434389	-0.014221	0.016235	0.084351	2.120280	4.387874	-3.149849
29486	0	-1.429026	1.677948	8.561081	-0.014243	0.016783	0.085618	2.114115	4.457933	-3.143276
29487	0	-1.464142	1.654073	8.629453	-0.014587	0.016541	0.086304	2.112948	4.536530	-3.139893
29488	0	-1.469833	1.714976	8.676246	-0.014635	0.017151	0.086773	2.110509	4.626649	-3.138583
29489	0	-1.508192	1.714323	8.885728	-0.015015	0.017151	0.088867	2.099760	4.719972	-3.131989
29490	0	-1.528691	1.731085	8.968932	-0.015212	0.017318	0.089701	2.090220	4.821988	-3.120804
29491	0	-1.576368	1.732908	9.092990	-0.015686	0.017334	0.090942	2.083451	4.926221	-3.113105
29492	0	-1.562543	1.732074	9.242945	-0.015539	0.017323	0.092443	2.079693	5.039435	-3.109020
29493	0	-1.626083	1.744788	9.343135	-0.016174	0.017456	0.093445	2.069513	5.151869	-3.106143
29494	0	-1.619300	1.791627	9.468704	-0.016106	0.017927	0.094700	2.056090	5.263827	-3.101784
29495	0	-1.668417	1.799989	9.550667	-0.016602	0.018005	0.095520	2.049079	5.369323	-3.098133
29496	0	-1.697996	1.817136	9.724821	-0.016892	0.018177	0.097262	2.042081	5.478780	-3.093795
29497	0	-1.717174	1.836412	9.819269	-0.017090	0.018372	0.098206	2.032908	5.580815	-3.090462
29498	0	-1.739884	1.846617	10.012020	-0.017318	0.018478	0.100132	2.018331	5.680060	-3.080110
29499	0	-1.765367	1.848505	10.106264	-0.017578	0.018494	0.101074	2.007873	5.772441	-3.078362
29500	0	-1.792356	1.853578	10.225902	-0.017854	0.018537	0.102271	2.005966	5.857527	-3.079124
29501	0	-1.831556	1.848721	10.258950	-0.018250	0.018494	0.102600	1.997665	5.938161	-3.075034
29502	0	-1.813287	1.878021	10.342494	-0.018078	0.018785	0.103434	1.990270	6.006139	-3.069297
29503	0	-1.818194	1.897317	10.485055	-0.018127	0.018982	0.104858	1.979095	6.072679	-3.060111
29504	0	-1.833755	1.914049	10.489752	-0.018298	0.019147	0.104903	1.969982	6.123033	-3.062003
29505	0	-1.858416	1.928730	10.613495	-0.018555	0.019287	0.106140	1.967673	6.162275	-3.054049
29506	0	-1.857073	1.904380	10.576014	-0.018553	0.019043	0.105763	1.965692	6.189401	-3.053896
29507	0	-1.862382	1.953058	10.674920	-0.018616	0.019531	0.106750	1.961751	6.205862	-3.052778
29508	0	-1.869445	1.916417	10.662511	-0.018693	0.019163	0.106626	1.959398	6.215264	-3.047641
29509	0	-1.859959	1.880447	10.669127	-0.018616	0.018799	0.106689	1.961376	6.206122	-3.049662
29510	0	-1.830909	1.929825	10.681943	-0.018339	0.019298	0.106814	1.957588	6.182189	-3.044644
29511	0	-1.833344	1.929006	10.614620	-0.018372	0.019287	0.106140	1.955979	6.149499	-3.043206
29512	0	-1.843171	1.954053	10.512169	-0.018479	0.019537	0.105114	1.954717	6.106272	-3.047793
29513	0	-1.819069	1.929000	10.486809	-0.018250	0.019287	0.104858	1.952407	6.050940	-3.058449
29514	0	-1.812520	1.923395	10.391240	-0.018194	0.019231	0.103901	1.949988	5.983924	-3.059634
29515	0	-1.793340	1.880642	10.297749	-0.018005	0.018799	0.102966	1.952442	5.912968	-3.067441
29516	0	-1.778969	1.875732	10.184050	-0.017863	0.018752	0.101829	1.952259	5.839319	-3.073160
29517	0	-1.780059	1.831855	10.102635	-0.017883	0.018311	0.101013	1.954904	5.754793	-3.078022
29518	0	-1.757098	1.814878	9.940569	-0.017660	0.018143	0.099391	1.955288	5.661506	-3.087958
29519	0	-1.718440	1.813351	9.870820	-0.017273	0.018127	0.098694	1.955656	5.568133	-3.092120
29520	0	-1.675898	1.826977	9.721046	-0.016854	0.018261	0.097196	1.959119	5.465444	-3.098989
29521	0	-1.669160	1.782854	9.559620	-0.016785	0.017822	0.095581	1.959821	5.363536	-3.111028
29522	0	-1.644725	1.759763	9.409960	-0.016541	0.017590	0.094085	1.962657	5.259596	-3.118827
29523	0	-1.602012	1.752500	9.339835	-0.016113	0.017517	0.093384	1.965439	5.154962	-3.125350
29524	0	-1.583633	1.729410	9.226763	-0.015929	0.017288	0.092253	1.965904	5.049297	-3.134747
29525	0	-1.565897	1.691043	9.065179	-0.015747	0.016907	0.090637	1.963868	4.947548	-3.142958
29526	0	-1.518863	1.704176	8.951757	-0.015268	0.017035	0.089505	1.965492	4.855025	-3.148765
29527	0	-1.524459	1.691617	8.839012	-0.015320	0.016907	0.088379	1.971420	4.766928	-3.155419
29528	0	-1.485409	1.662574	8.731365	-0.014928	0.016620	0.087302	1.973098	4.679502	-3.161722
29529	0	-1.470557	1.654869	8.643530	-0.014771	0.016541	0.086426	1.977990	4.602647	-3.168780
29530	0	-1.434394	1.638278	8.590165	-0.014398	0.016373	0.085895	1.985907	4.540003	-3.174708
29531	0	-1.441413	1.642209	8.472482	-0.014465	0.016418	0.084717	1.985417	4.479698	-3.180339
29532	0	-1.407708	1.624778	8.437193	-0.014120	0.016242	0.084366	1.988087	4.430005	-3.185436
29533	0	-1.388610	1.635908	8.423313	-0.013916	0.016357	0.084229	1.985852	4.397734	-3.190508
29534	0	-1.395273	1.617698	8.295998	-0.013980	0.016177	0.082955	1.981021	4.368556	-3.189032
29535	0	-1.353385	1.641576	8.307198	-0.013550	0.016418	0.083069	1.973382	4.354631	-3.190937
29536	0	-1.393860	1.604760	8.338071	-0.013946	0.016047	0.083380	1.971092	4.352883	-3.184918
29537	0	-1.392240	1.599126	8.282362	-0.013916	0.015991	0.082825	1.968078	4.369250	-3.180323
29538	0	-1.400106	1.568805	8.324692	-0.013990	0.015686	0.083249	1.967766	4.391335	-3.173732
29539	0	-1.399801	1.604923	8.324902	-0.013977	0.016052	0.083252	1.961091	4.427346	-3.173667
29540	0	-1.404725	1.628861	8.427855	-0.014020	0.016290	0.084283	1.957250	4.471458	-3.169153
29541	0	-1.407300	1.617234	8.416203	-0.014038	0.016174	0.084167	1.952546	4.525833	-3.166401
29542	0	-1.409464	1.640925	8.512569	-0.014048	0.016414	0.085133	1.945066	4.595670	-3.163522
29543	0	-1.452063	1.635061	8.544115	-0.014465	0.016357	0.085449	1.934781	4.676186	-3.158306
29544	0	-1.481681	1.670347	8.701077	-0.014762	0.016709	0.087019	1.925846	4.754847	-3.152477
29545	0	-1.477635	1.641043	8.824717	-0.014709	0.016418	0.088257	1.914657	4.847877	-3.145422
29546	0	-1.491536	1.657906	8.938575	-0.014845	0.016584	0.089396	1.907073	4.944330	-3.140040
29547	0	-1.533587	1.690013	8.970979	-0.015259	0.016907	0.089722	1.898282	5.048751	-3.137832
29548	0	-1.543419	1.724991	9.145621	-0.015355	0.017259	0.091468	1.887040	5.153787	-3.138498
29549	0	-1.576918	1.732478	9.239481	-0.015686	0.017334	0.092407	1.875385	5.262757	-3.131106
29550	0	-1.618772	1.730617	9.328312	-0.016098	0.017315	0.093297	1.864697	5.378718	-3.125062
29551	0	-1.662853	1.732256	9.440804	-0.016541	0.017334	0.094421	1.850904	5.491411	-3.124641
29552	0	-1.662500	1.791129	9.609016	-0.016537	0.017920	0.096104	1.839825	5.602518	-3.120722
29553	0	-1.687424	1.799532	9.794790	-0.016785	0.018005	0.097961	1.828008	5.713209	-3.120326
29554	0	-1.735391	1.779113	9.944626	-0.017272	0.017801	0.099459	1.815922	5.813676	-3.116435
29555	0	-1.730006	1.811361	9.959663	-0.017212	0.018127	0.099609	1.799868	5.921008	-3.114185
29556	0	-1.771456	1.827387	10.085200	-0.017635	0.018282	0.100864	1.790178	6.017101	-3.107016
29557	0	-1.826006	1.818126	10.210033	-0.018188	0.018188	0.102112	1.781321	6.103745	-3.104112
29558	0	-1.790978	1.847392	10.293301	-0.017845	0.018478	0.102943	1.775246	6.182107	-3.102212
29559	0	-1.818107	1.861190	10.417835	-0.018127	0.018616	0.104187	1.769535	6.247643	-3.098393
29560	0	-1.822277	1.896221	10.458971	-0.018174	0.018973	0.104596	1.755723	6.307504	-3.091276
29561	0	-1.841118	1.878790	10.534172	-0.018372	0.018799	0.105347	1.741923	6.357399	-3.088915
29562	0	-1.853981	1.895344	10.606488	-0.018513	0.018959	0.106069	1.733475	6.393693	-3.094437
29563	0	-1.839438	1.898080	10.638054	-0.018372	0.018982	0.106384	1.729645	6.425348	-3.099887
29564	0	-1.879351	1.922008	10.625243	-0.018784	0.019223	0.106254	1.723286	6.443317	-3.102214
29565	0	-1.861294	1.892054	10.644586	-0.018616	0.018921	0.106445	1.719472	6.447760	-3.103997
29566	0	-1.871810	1.916727	10.663125	-0.018732	0.019164	0.106629	1.719071	6.440326	-3.103401
29567	0	-1.853390	1.910992	10.620374	-0.018555	0.019104	0.106201	1.721372	6.425647	-3.108207
29568	0	-1.859660	1.893211	10.615181	-0.018636	0.018932	0.106145	1.716488	6.391405	-3.116682
29569	0	-1.856828	1.898681	10.547624	-0.018616	0.018982	0.105469	1.716829	6.347981	-3.117890
29570	0	-1.840660	1.912011	10.445390	-0.018461	0.019114	0.104445	1.718800	6.296279	-3.123822
29571	0	-1.842329	1.868611	10.468604	-0.018494	0.018677	0.104675	1.723266	6.227708	-3.123264
29572	0	-1.809616	1.851844	10.385372	-0.018171	0.018512	0.103842	1.724718	6.153277	-3.121367
29573	0	-1.811276	1.838409	10.303846	-0.018188	0.018372	0.103027	1.732599	6.077576	-3.120606
29574	0	-1.765008	1.834572	10.104707	-0.017735	0.018334	0.101034	1.739090	5.989491	-3.129951
29575	0	-1.748764	1.825711	9.968495	-0.017578	0.018250	0.099670	1.741273	5.894345	-3.135213
29576	0	-1.712049	1.815419	9.910195	-0.017216	0.018142	0.099088	1.748958	5.793211	-3.139749
29577	0	-1.699850	1.802010	9.699819	-0.017090	0.018005	0.096985	1.759664	5.694275	-3.145420
29578	0	-1.699732	1.749746	9.696467	-0.017091	0.017485	0.096951	1.768073	5.592759	-3.153042
29579	0	-1.669440	1.734572	9.535064	-0.016785	0.017334	0.095337	1.775540	5.493195	-3.158908
29580	0	-1.639030	1.724472	9.397461	-0.016485	0.017235	0.093960	1.780692	5.386453	-3.161201
29581	0	-1.602187	1.722443	9.266491	-0.016113	0.017212	0.092651	1.789419	5.282445	-3.164070
29582	0	-1.572131	1.681861	9.122704	-0.015812	0.016809	0.091213	1.795414	5.177661	-3.170497
29583	0	-1.566770	1.679583	9.022171	-0.015747	0.016785	0.090210	1.803183	5.085671	-3.174238
29584	0	-1.533515	1.693908	8.871753	-0.015409	0.016928	0.088707	1.811718	4.999706	-3.178411
29585	0	-1.512453	1.691586	8.875590	-0.015198	0.016907	0.088745	1.817426	4.913955	-3.184283
29586	0	-1.492296	1.638281	8.694567	-0.014994	0.016375	0.086935	1.822278	4.829503	-3.190687
29587	0	-1.471309	1.642809	8.618963	-0.014771	0.016418	0.086182	1.829477	4.761626	-3.190741
29588	0	-1.442028	1.638485	8.589881	-0.014473	0.016376	0.085892	1.836515	4.699705	-3.195940
29589	0	-1.436058	1.648546	8.502821	-0.014404	0.016479	0.085022	1.839509	4.648978	-3.198424
29590	0	-1.409838	1.625129	8.430616	-0.014134	0.016247	0.084301	1.841101	4.608008	-3.205810
29591	0	-1.413132	1.617890	8.356113	-0.014160	0.016174	0.083557	1.842994	4.576308	-3.204871
29592	0	-1.420334	1.582117	8.356760	-0.014225	0.015817	0.083565	1.845068	4.554252	-3.207979
29593	0	-1.396945	1.617564	8.325297	-0.013977	0.016174	0.083252	1.843410	4.551100	-3.209525
29594	0	-1.383598	1.617692	8.313228	-0.013840	0.016176	0.083132	1.841025	4.553170	-3.209992
29595	0	-1.398580	1.635870	8.361645	-0.013977	0.016357	0.083618	1.839949	4.572067	-3.209098
29596	0	-1.388500	1.629644	8.397895	-0.013873	0.016298	0.083981	1.834716	4.595129	-3.202774
29597	0	-1.418114	1.598746	8.385948	-0.014160	0.015991	0.083862	1.827482	4.630431	-3.211670
29598	0	-1.404821	1.635242	8.440070	-0.014020	0.016350	0.084406	1.828970	4.675216	-3.212373
29599	0	-1.425620	1.653944	8.580983	-0.014221	0.016541	0.085815	1.825692	4.728255	-3.208861
29600	0	-1.427825	1.629152	8.622376	-0.014231	0.016294	0.086231	1.821732	4.797435	-3.207802
29601	0	-1.451388	1.659837	8.629618	-0.014465	0.016602	0.086304	1.816240	4.867870	-3.205386
29602	0	-1.505234	1.659117	8.743747	-0.014992	0.016595	0.087447	1.810609	4.952995	-3.199089
29603	0	-1.508314	1.690168	8.897865	-0.015015	0.016907	0.088989	1.803560	5.046758	-3.194339
29604	0	-1.540757	1.677141	8.974906	-0.015336	0.016774	0.089761	1.799656	5.143655	-3.193215
29605	0	-1.557762	1.732956	9.086943	-0.015503	0.017334	0.090881	1.793686	5.243278	-3.186377
29606	0	-1.579220	1.713932	9.230871	-0.015716	0.017141	0.092321	1.790791	5.343837	-3.174926
29607	0	-1.601127	1.769141	9.343264	-0.015930	0.017700	0.093445	1.779930	5.448643	-3.165129
29608	0	-1.636077	1.767746	9.462642	-0.016278	0.017682	0.094640	1.774259	5.553937	-3.159890
29609	0	-1.674606	1.763222	9.575089	-0.016663	0.017639	0.095764	1.765855	5.659198	-3.149216
29610	0	-1.685208	1.780242	9.700623	-0.016771	0.017808	0.097019	1.759073	5.760052	-3.140194
29611	0	-1.698643	1.788076	9.794811	-0.016907	0.017883	0.097961	1.755790	5.858781	-3.129155
29612	0	-1.714307	1.811499	9.908170	-0.017068	0.018122	0.099093	1.747576	5.951317	-3.125214
29613	0	-1.734670	1.836972	9.990213	-0.017273	0.018372	0.099915	1.744929	6.041556	-3.119410
29614	0	-1.767928	1.842924	10.140165	-0.017606	0.018428	0.101415	1.745877	6.130217	-3.105718
29615	0	-1.752253	1.873666	10.167335	-0.017456	0.018738	0.101685	1.743764	6.210863	-3.098128
29616	0	-1.782828	1.860970	10.232414	-0.017774	0.018613	0.102333	1.739029	6.278036	-3.091266
29617	0	-1.799424	1.879758	10.332407	-0.017944	0.018799	0.103333	1.736262	6.339464	-3.085123
29618	0	-1.796159	1.885764	10.385795	-0.017923	0.018857	0.103865	1.735152	6.387885	-3.079383
29619	0	-1.822107	1.855377	10.466979	-0.018188	0.018555	0.104675	1.732144	6.429956	-3.079416
29620	0	-1.821336	1.904399	10.508691	-0.018193	0.019040	0.105091	1.733905	6.458446	-3.079981
29621	0	-1.826096	1.916610	10.485621	-0.018250	0.019165	0.104858	1.732348	6.477603	-3.078487
29622	0	-1.864067	1.899261	10.515686	-0.018639	0.018984	0.105159	1.738804	6.486658	-3.075860
29623	0	-1.855024	1.911098	10.565138	-0.018555	0.019104	0.105652	1.743062	6.488770	-3.077642
29624	0	-1.828109	1.912023	10.522581	-0.018302	0.019117	0.105223	1.742392	6.473191	-3.076992
29625	0	-1.834572	1.899549	10.455530	-0.018372	0.018982	0.104553	1.753176	6.452075	-3.073127
29626	0	-1.828545	1.870611	10.407437	-0.018320	0.018703	0.104069	1.751810	6.421278	-3.070777
29627	0	-1.795757	1.868210	10.413328	-0.018005	0.018677	0.104126	1.752976	6.376237	-3.068103
29628	0	-1.791751	1.881835	10.280537	-0.017972	0.018809	0.102798	1.758026	6.323233	-3.069454
29629	0	-1.788340	1.874692	10.212084	-0.017944	0.018738	0.102112	1.763013	6.262655	-3.067418
29630	0	-1.763522	1.852313	10.128392	-0.017702	0.018511	0.101274	1.771458	6.194896	-3.063709
29631	0	-1.762885	1.844861	10.077863	-0.017700	0.018433	0.100769	1.783944	6.121766	-3.063659
29632	0	-1.760556	1.804611	9.939622	-0.017682	0.018037	0.099384	1.788738	6.041633	-3.066065
29633	0	-1.731541	1.801739	9.846155	-0.017395	0.018005	0.098450	1.796695	5.957144	-3.069283
29634	0	-1.715357	1.773785	9.787419	-0.017237	0.017723	0.097862	1.807826	5.868043	-3.075007
29635	0	-1.700311	1.759438	9.675306	-0.017090	0.017578	0.096741	1.820713	5.773613	-3.072787
29636	0	-1.647376	1.767900	9.470179	-0.016554	0.017671	0.094689	1.824767	5.684942	-3.078656
29637	0	-1.628188	1.752870	9.412716	-0.016357	0.017517	0.094116	1.832997	5.601169	-3.086312
29638	0	-1.618682	1.743013	9.280663	-0.016270	0.017418	0.092794	1.841784	5.507215	-3.085019
29639	0	-1.573235	1.734544	9.156363	-0.015808	0.017334	0.091553	1.850208	5.420683	-3.090761
29640	0	-1.570695	1.724053	9.012061	-0.015781	0.017234	0.090109	1.852835	5.334298	-3.093718
29641	0	-1.556002	1.691497	8.948732	-0.015625	0.016907	0.089478	1.857711	5.259129	-3.093559
29642	0	-1.518794	1.717380	8.840771	-0.015253	0.017166	0.088398	1.862121	5.182836	-3.103570
29643	0	-1.514248	1.691653	8.759314	-0.015198	0.016907	0.087585	1.869726	5.118445	-3.106439
29644	0	-1.503977	1.674992	8.718043	-0.015088	0.016743	0.087173	1.874291	5.062692	-3.110438
29645	0	-1.466739	1.672548	8.618846	-0.014709	0.016724	0.086182	1.872027	5.014361	-3.106052
29646	0	-1.489882	1.660888	8.577243	-0.014931	0.016604	0.085768	1.873616	4.979114	-3.102512
29647	0	-1.461860	1.684952	8.508739	-0.014648	0.016846	0.085083	1.874533	4.946302	-3.102793
29648	0	-1.432480	1.655244	8.448272	-0.014345	0.016547	0.084480	1.877808	4.925792	-3.105276
29649	0	-1.439072	1.636127	8.502353	-0.014404	0.016357	0.085022	1.879416	4.914428	-3.104737
29650	0	-1.430919	1.643157	8.557433	-0.014317	0.016426	0.085574	1.883409	4.911353	-3.100939
29651	0	-1.440573	1.636348	8.434917	-0.014404	0.016357	0.084351	1.888687	4.919881	-3.101700
29652	0	-1.453966	1.667502	8.452789	-0.014529	0.016674	0.084530	1.887473	4.940369	-3.097868
29653	0	-1.460261	1.642024	8.514109	-0.014587	0.016418	0.085144	1.887481	4.967087	-3.094662
29654	0	-1.445900	1.654310	8.574370	-0.014435	0.016543	0.085748	1.885034	5.005433	-3.088651
29655	0	-1.450010	1.642047	8.580918	-0.014465	0.016418	0.085815	1.886039	5.057640	-3.081692
29656	0	-1.475783	1.660279	8.622319	-0.014719	0.016605	0.086229	1.881225	5.114909	-3.077827
29657	0	-1.493682	1.690717	8.763888	-0.014893	0.016907	0.087646	1.880548	5.178332	-3.068110
29658	0	-1.503573	1.696994	8.823111	-0.014982	0.016968	0.088241	1.882422	5.253185	-3.063837
29659	0	-1.525134	1.708603	8.904187	-0.015198	0.017090	0.089050	1.876610	5.327499	-3.055601
29660	0	-1.554872	1.713840	9.024345	-0.015490	0.017142	0.090253	1.870938	5.407844	-3.045977
29661	0	-1.568512	1.732924	9.081086	-0.015625	0.017334	0.090820	1.864415	5.488965	-3.042207
29662	0	-1.569467	1.762425	9.219407	-0.015625	0.017629	0.092205	1.858592	5.580597	-3.035480
29663	0	-1.630473	1.757164	9.331189	-0.016235	0.017578	0.093323	1.850371	5.670895	-3.030889
29664	0	-1.645146	1.767836	9.426577	-0.016376	0.017687	0.094277	1.839975	5.768126	-3.019479
29665	0	-1.649004	1.787242	9.483827	-0.016418	0.017883	0.094849	1.826684	5.859675	-3.014111
29666	0	-1.687565	1.797480	9.628124	-0.016809	0.017982	0.096292	1.817174	5.944772	-3.010407
29667	0	-1.722106	1.805669	9.752362	-0.017151	0.018066	0.097534	1.805497	6.032374	-3.006040
29668	0	-1.717700	1.828504	9.884535	-0.017110	0.018291	0.098856	1.798641	6.115388	-3.000618
29669	0	-1.733880	1.830341	9.966030	-0.017273	0.018311	0.099670	1.789892	6.196311	-2.994294
29670	0	-1.722598	1.859071	10.037371	-0.017162	0.018600	0.100383	1.778165	6.274240	-2.984484
29671	0	-1.769362	1.860773	10.124930	-0.017639	0.018616	0.101257	1.768199	6.341264	-2.970573
29672	0	-1.748538	1.865409	10.245587	-0.017445	0.018660	0.102462	1.760618	6.392509	-2.959426
29673	0	-1.822899	1.860909	10.296034	-0.018188	0.018616	0.102966	1.751798	6.443260	-2.953822
29674	0	-1.812482	1.866504	10.343535	-0.018087	0.018663	0.103442	1.752003	6.490439	-2.943003
29675	0	-1.803411	1.897905	10.357219	-0.018005	0.018982	0.103577	1.746915	6.528140	-2.942979
29676	0	-1.814406	1.897146	10.460203	-0.018125	0.018975	0.104605	1.740566	6.555511	-2.939129
29677	0	-1.837932	1.891882	10.394188	-0.018372	0.018921	0.103943	1.735679	6.570285	-2.938228
29678	0	-1.795740	1.934308	10.491717	-0.017961	0.019343	0.104917	1.732402	6.573223	-2.932255
29679	0	-1.824263	1.916603	10.492045	-0.018250	0.019165	0.104919	1.730356	6.572164	-2.934134
29680	0	-1.827924	1.879945	10.449747	-0.018297	0.018801	0.104494	1.725470	6.559100	-2.935008
29681	0	-1.834470	1.867793	10.406948	-0.018372	0.018677	0.104065	1.722964	6.536245	-2.930751
29682	0	-1.809941	1.861795	10.407968	-0.018135	0.018618	0.104074	1.719206	6.503918	-2.938044
29683	0	-1.814183	1.892240	10.303530	-0.018188	0.018921	0.103027	1.716379	6.459137	-2.940997
29684	0	-1.779865	1.862266	10.311194	-0.017851	0.018619	0.103104	1.716227	6.408229	-2.942801
29685	0	-1.794435	1.856262	10.236524	-0.018005	0.018555	0.102356	1.720059	6.347186	-2.939759
29686	0	-1.763671	1.844863	10.110364	-0.017702	0.018448	0.101092	1.715759	6.280504	-2.949211
29687	0	-1.769134	1.837321	10.059796	-0.017761	0.018372	0.100586	1.712284	6.208379	-2.952269
29688	0	-1.742500	1.838194	9.982727	-0.017501	0.018374	0.099815	1.715295	6.128879	-2.949418
29689	0	-1.701455	1.807150	9.895005	-0.017090	0.018066	0.098938	1.715656	6.049271	-2.954292
29690	0	-1.705103	1.795886	9.726495	-0.017125	0.017954	0.097253	1.715965	5.969570	-2.954740
29691	0	-1.658049	1.776929	9.705850	-0.016663	0.017761	0.097046	1.719685	5.880402	-2.961325
29692	0	-1.666610	1.784352	9.513058	-0.016747	0.017838	0.095118	1.721076	5.791322	-2.963853
29693	0	-1.596859	1.776671	9.388531	-0.016052	0.017761	0.093872	1.721852	5.697102	-2.970023
29694	0	-1.599179	1.747198	9.323877	-0.016069	0.017467	0.093226	1.722826	5.609450	-2.971492
29695	0	-1.591235	1.746315	9.211437	-0.015991	0.017456	0.092102	1.725854	5.519177	-2.974963
29696	0	-1.551872	1.704922	9.097738	-0.015592	0.017042	0.090966	1.729157	5.435040	-2.977412
29697	0	-1.530824	1.672980	9.022118	-0.015381	0.016724	0.090210	1.731454	5.350487	-2.982832
29698	0	-1.523760	1.698440	8.871574	-0.015300	0.016979	0.088706	1.732926	5.277686	-2.984852
29699	0	-1.508081	1.679004	8.814333	-0.015137	0.016785	0.088135	1.734872	5.212394	-2.986044
29700	0	-1.485271	1.680019	8.718221	-0.014904	0.016795	0.087174	1.736699	5.152268	-2.985295
29701	0	-1.478232	1.642204	8.710487	-0.014832	0.016418	0.087097	1.736611	5.094728	-2.979569
29702	0	-1.426636	1.667004	8.547034	-0.014308	0.016669	0.085464	1.733295	5.046044	-2.983449
29703	0	-1.418787	1.630068	8.557600	-0.014221	0.016296	0.085571	1.735002	5.008323	-2.988863
29704	0	-1.437088	1.648825	8.466995	-0.014400	0.016487	0.084665	1.732569	4.976380	-2.985203
29705	0	-1.401720	1.659919	8.484279	-0.014038	0.016602	0.084839	1.725849	4.954779	-2.988881
29706	0	-1.435464	1.635297	8.435944	-0.014363	0.016352	0.084358	1.724529	4.949356	-2.990425
29707	0	-1.409261	1.617696	8.496151	-0.014099	0.016174	0.084961	1.725037	4.946854	-2.988175
29708	0	-1.415043	1.624148	8.477808	-0.014148	0.016240	0.084779	1.724270	4.956524	-2.991669
29709	0	-1.410862	1.623406	8.465443	-0.014099	0.016235	0.084656	1.720166	4.975264	-2.990212
29710	0	-1.413742	1.635154	8.446716	-0.014118	0.016355	0.084470	1.714106	5.006990	-2.990711
29711	0	-1.443039	1.635440	8.483502	-0.014404	0.016357	0.084839	1.708271	5.047740	-2.979888
29712	0	-1.461110	1.646922	8.586325	-0.014580	0.016473	0.085868	1.702034	5.094927	-2.977378
29713	0	-1.481317	1.659988	8.690713	-0.014771	0.016602	0.086914	1.698731	5.156315	-2.974587
29714	0	-1.489987	1.677765	8.738125	-0.014856	0.016781	0.087388	1.693515	5.218506	-2.971401
29715	0	-1.488589	1.634790	8.782217	-0.014832	0.016357	0.087830	1.680565	5.294336	-2.971023
29716	0	-1.518205	1.669925	8.914828	-0.015125	0.016704	0.089157	1.674384	5.372179	-2.966038
29717	0	-1.526033	1.683742	9.013991	-0.015198	0.016846	0.090149	1.663578	5.456498	-2.963490
29718	0	-1.538995	1.706548	9.097562	-0.015325	0.017073	0.090985	1.654293	5.543526	-2.955370
29719	0	-1.594134	1.695843	9.221340	-0.015869	0.016968	0.092224	1.642756	5.637877	-2.952835
29720	0	-1.608682	1.730465	9.286309	-0.016015	0.017315	0.092874	1.630096	5.731024	-2.947267
29721	0	-1.637066	1.720045	9.434959	-0.016296	0.017212	0.094360	1.616238	5.825837	-2.942807
29722	0	-1.652111	1.742568	9.530338	-0.016447	0.017432	0.095315	1.608369	5.919473	-2.931140
29723	0	-1.673748	1.775472	9.599649	-0.016663	0.017761	0.096008	1.600665	6.013463	-2.926841
29724	0	-1.719618	1.804390	9.713132	-0.017119	0.018053	0.097143	1.589972	6.108577	-2.921177
29725	0	-1.722237	1.781083	9.813410	-0.017151	0.017822	0.098145	1.576531	6.196758	-2.917114
29726	0	-1.736473	1.791303	9.963801	-0.017297	0.017920	0.099648	1.567686	6.279679	-2.903336
29727	0	-1.739674	1.823548	10.015037	-0.017334	0.018250	0.100159	1.551210	6.356365	-2.903857
29728	0	-1.776519	1.827401	10.129209	-0.017705	0.018282	0.101301	1.541684	6.429399	-2.893322
29729	0	-1.780959	1.849075	10.149352	-0.017761	0.018494	0.101501	1.537395	6.489134	-2.889284
29730	0	-1.797023	1.842197	10.245382	-0.017920	0.018426	0.102462	1.531975	6.549860	-2.885106
29731	0	-1.804536	1.848681	10.308262	-0.018005	0.018494	0.103088	1.523089	6.599560	-2.880229
29732	0	-1.811882	1.878271	10.355893	-0.018086	0.018785	0.103564	1.519478	6.640818	-2.879966
29733	0	-1.809157	1.891293	10.400098	-0.018066	0.018921	0.104004	1.508921	6.674043	-2.876427
29734	0	-1.825348	1.884250	10.399490	-0.018239	0.018844	0.103997	1.505446	6.695653	-2.877629
29735	0	-1.838057	1.891961	10.467395	-0.018372	0.018921	0.104675	1.501662	6.711259	-2.875570
29736	0	-1.832775	1.873614	10.448927	-0.018329	0.018735	0.104489	1.500265	6.716159	-2.873855
29737	0	-1.823970	1.904650	10.431015	-0.018250	0.019043	0.104309	1.501103	6.711425	-2.874204
29738	0	-1.833015	1.874694	10.425344	-0.018353	0.018744	0.104250	1.500368	6.693112	-2.873902
29739	0	-1.821820	1.886496	10.437467	-0.018250	0.018860	0.104370	1.502210	6.665114	-2.873000
29740	0	-1.790650	1.844459	10.340810	-0.017943	0.018442	0.103402	1.500980	6.630697	-2.874997
29741	0	-1.802049	1.850430	10.297245	-0.018066	0.018494	0.102966	1.508492	6.586231	-2.879952
29742	0	-1.785962	1.821784	10.213143	-0.017915	0.018209	0.102123	1.513271	6.531114	-2.880915
29743	0	-1.763964	1.856029	10.077864	-0.017700	0.018555	0.100769	1.514852	6.469161	-2.878239
29744	0	-1.763683	1.839072	10.073679	-0.017701	0.018382	0.100727	1.519732	6.402968	-2.885031
29745	0	-1.757141	1.807831	9.968023	-0.017639	0.018066	0.099670	1.528284	6.332086	-2.883141
29746	0	-1.700774	1.773250	9.866145	-0.017078	0.017723	0.098651	1.534045	6.257050	-2.881133
29747	0	-1.707478	1.789265	9.717966	-0.017151	0.017883	0.097168	1.539611	6.174515	-2.875964
29748	0	-1.723451	1.784631	9.622592	-0.017305	0.017840	0.096214	1.541379	6.097261	-2.874416
29749	0	-1.677187	1.746757	9.559195	-0.016846	0.017456	0.095581	1.549772	6.015928	-2.878344
29750	0	-1.668430	1.730902	9.445334	-0.016761	0.017295	0.094442	1.561347	5.930346	-2.885338
29751	0	-1.591597	1.752721	9.315064	-0.015991	0.017517	0.093140	1.568347	5.845081	-2.887877
29752	0	-1.613013	1.718276	9.280670	-0.016208	0.017171	0.092795	1.577384	5.756617	-2.887390
29753	0	-1.598202	1.697745	9.180735	-0.016052	0.016968	0.091797	1.584193	5.676159	-2.897765
29754	0	-1.566104	1.669147	9.024032	-0.015732	0.016681	0.090230	1.592423	5.593493	-2.897572
29755	0	-1.556180	1.697667	8.936481	-0.015625	0.016968	0.089355	1.598688	5.519587	-2.895041
29756	0	-1.495289	1.681279	8.907514	-0.015011	0.016802	0.089067	1.607916	5.452039	-2.897660
29757	0	-1.502363	1.697681	8.801986	-0.015076	0.016968	0.088013	1.615062	5.391191	-2.899647
29758	0	-1.480332	1.650646	8.760496	-0.014851	0.016497	0.087599	1.623452	5.336109	-2.907078
29759	0	-1.509598	1.679426	8.679724	-0.015137	0.016785	0.086792	1.631852	5.289013	-2.909260
29760	0	-1.465326	1.668985	8.613470	-0.014690	0.016681	0.086130	1.639882	5.246234	-2.907034
29761	0	-1.462108	1.641940	8.551476	-0.014648	0.016418	0.085510	1.637511	5.215938	-2.906400
29762	0	-1.444927	1.642495	8.546059	-0.014472	0.016419	0.085458	1.641425	5.191711	-2.907355
29763	0	-1.445267	1.642204	8.532860	-0.014465	0.016418	0.085327	1.643173	5.180737	-2.903078
29764	0	-1.419016	1.673567	8.581732	-0.014196	0.016730	0.085817	1.647520	5.178271	-2.904878
29765	0	-1.452496	1.660727	8.538731	-0.014526	0.016602	0.085388	1.652503	5.182147	-2.903724
29766	0	-1.434558	1.649603	8.581150	-0.014340	0.016490	0.085814	1.658117	5.194687	-2.896702
29767	0	-1.435780	1.660462	8.593448	-0.014343	0.016602	0.085938	1.660226	5.219431	-2.901843
29768	0	-1.463766	1.660976	8.623201	-0.014617	0.016607	0.086236	1.661732	5.252162	-2.901581
29769	0	-1.443278	1.672473	8.648186	-0.014404	0.016724	0.086487	1.661756	5.294949	-2.899373
29770	0	-1.486252	1.648098	8.732515	-0.014829	0.016481	0.087331	1.659984	5.344303	-2.897474
29771	0	-1.499140	1.629862	8.849417	-0.014954	0.016296	0.088501	1.661775	5.398159	-2.895288
29772	0	-1.537983	1.679031	8.896689	-0.015335	0.016788	0.088975	1.663339	5.460525	-2.896888
29773	0	-1.531026	1.708884	8.946894	-0.015259	0.017090	0.089478	1.661508	5.531002	-2.895371
29774	0	-1.536016	1.726873	9.060962	-0.015303	0.017270	0.090619	1.659382	5.608168	-2.891499
29775	0	-1.562475	1.726808	9.172643	-0.015564	0.017273	0.091736	1.653066	5.688509	-2.887861
29776	0	-1.574984	1.750579	9.286596	-0.015687	0.017507	0.092876	1.651801	5.770426	-2.881046
29777	0	-1.623743	1.720912	9.270190	-0.016174	0.017212	0.092712	1.648227	5.852833	-2.876733
29778	0	-1.642520	1.744537	9.377901	-0.016363	0.017449	0.093789	1.643128	5.933075	-2.870119
29779	0	-1.660484	1.782056	9.508189	-0.016541	0.017822	0.095093	1.640904	6.014961	-2.869221
29780	0	-1.648965	1.805736	9.622079	-0.016427	0.018063	0.096231	1.634446	6.093937	-2.865848
29781	0	-1.666204	1.788364	9.691339	-0.016602	0.017883	0.096924	1.634484	6.169931	-2.856720
29782	0	-1.696862	1.805853	9.805249	-0.016908	0.018066	0.098062	1.625014	6.245632	-2.851073
29783	0	-1.696607	1.800246	9.831796	-0.016907	0.018005	0.098328	1.621241	6.319289	-2.841402
29784	0	-1.713697	1.830106	9.970369	-0.017089	0.018304	0.099711	1.617179	6.379282	-2.841259
29785	0	-1.726071	1.812898	10.033314	-0.017212	0.018127	0.100342	1.618076	6.439794	-2.842689
29786	0	-1.735134	1.843097	10.153833	-0.017311	0.018435	0.101544	1.611861	6.490117	-2.844439
29787	0	-1.761574	1.861961	10.149423	-0.017578	0.018616	0.101501	1.615051	6.537456	-2.830371
29788	0	-1.792655	1.813584	10.221359	-0.017899	0.018135	0.102219	1.614382	6.573928	-2.824835
29789	0	-1.802903	1.861577	10.308424	-0.018005	0.018616	0.103088	1.612733	6.605362	-2.823330
29790	0	-1.782794	1.855841	10.283169	-0.017809	0.018555	0.102836	1.615015	6.631768	-2.816879
29791	0	-1.777297	1.922902	10.320788	-0.017761	0.019226	0.103210	1.616163	6.650127	-2.813702
29792	0	-1.778333	1.887176	10.326494	-0.017785	0.018866	0.103266	1.620410	6.653759	-2.811642
29793	0	-1.774925	1.886758	10.363834	-0.017761	0.018860	0.103638	1.625975	6.646256	-2.811397
29794	0	-1.796724	1.888111	10.321279	-0.017982	0.018875	0.103211	1.629596	6.636151	-2.811323
29795	0	-1.779792	1.886258	10.333622	-0.017822	0.018860	0.103333	1.629292	6.615069	-2.809159
29796	0	-1.787393	1.869028	10.218190	-0.017897	0.018682	0.102180	1.635763	6.595482	-2.807616
29797	0	-1.765914	1.880704	10.242257	-0.017700	0.018799	0.102417	1.641034	6.555734	-2.802184
29798	0	-1.775452	1.839534	10.115276	-0.017802	0.018388	0.101146	1.645379	6.507980	-2.798989
29799	0	-1.771136	1.875295	10.101913	-0.017761	0.018738	0.101013	1.658218	6.457771	-2.793957
29800	0	-1.711981	1.865426	9.981073	-0.017175	0.018645	0.099803	1.664082	6.401211	-2.791301
29801	0	-1.703020	1.825720	9.943510	-0.017090	0.018250	0.099426	1.668337	6.339036	-2.792026
29802	0	-1.721484	1.820916	9.829363	-0.017278	0.018203	0.098284	1.671013	6.272364	-2.794622
29803	0	-1.696442	1.819853	9.754353	-0.017029	0.018188	0.097534	1.677969	6.203408	-2.796681
29804	0	-1.664837	1.828101	9.768377	-0.016717	0.018269	0.097674	1.687569	6.129710	-2.796966
29805	0	-1.653197	1.789406	9.583523	-0.016602	0.017883	0.095825	1.695400	6.053319	-2.802189
29806	0	-1.652034	1.809785	9.475612	-0.016586	0.018087	0.094747	1.703054	5.980331	-2.803060
29807	0	-1.616612	1.788940	9.455418	-0.016235	0.017883	0.094543	1.705450	5.903241	-2.813048
29808	0	-1.609720	1.741380	9.329220	-0.016160	0.017406	0.093283	1.709676	5.832788	-2.821484
29809	0	-1.586780	1.740447	9.180589	-0.015930	0.017395	0.091797	1.716614	5.761658	-2.825566
29810	0	-1.550197	1.717763	9.078526	-0.015563	0.017169	0.090776	1.722711	5.691305	-2.832611
29811	0	-1.562941	1.709639	9.046267	-0.015686	0.017090	0.090454	1.726378	5.626186	-2.832988
29812	0	-1.533821	1.729359	8.925717	-0.015391	0.017285	0.089250	1.732391	5.564571	-2.832352
29813	0	-1.514924	1.709805	8.869081	-0.015198	0.017090	0.088684	1.738656	5.508376	-2.832537
29814	0	-1.493533	1.711320	8.821428	-0.014979	0.017106	0.088208	1.743758	5.457592	-2.829579
29815	0	-1.491938	1.697148	8.777367	-0.014954	0.016968	0.087769	1.744792	5.419068	-2.833237
29816	0	-1.497472	1.661410	8.680615	-0.015008	0.016608	0.086802	1.748682	5.381321	-2.828787
29817	0	-1.461601	1.697274	8.649133	-0.014648	0.016968	0.086487	1.751536	5.344532	-2.827684
29818	0	-1.462846	1.667519	8.680271	-0.014645	0.016672	0.086801	1.752399	5.328953	-2.822100
29819	0	-1.469972	1.672649	8.612172	-0.014709	0.016724	0.086121	1.753348	5.321590	-2.820436
29820	0	-1.474393	1.648983	8.636687	-0.014751	0.016484	0.086367	1.757966	5.317191	-2.818501
29821	0	-1.476963	1.660606	8.599782	-0.014771	0.016602	0.085999	1.761420	5.321437	-2.813203
29822	0	-1.490243	1.654805	8.623894	-0.014891	0.016549	0.086241	1.758042	5.342160	-2.812465
29823	0	-1.472351	1.684734	8.642307	-0.014709	0.016846	0.086426	1.758373	5.365821	-2.813675
29824	0	-1.450981	1.685233	8.653874	-0.014494	0.016849	0.086542	1.761532	5.391839	-2.815174
29825	0	-1.460881	1.678567	8.733754	-0.014587	0.016785	0.087341	1.761226	5.424820	-2.807365
29826	0	-1.472235	1.690846	8.775481	-0.014691	0.016909	0.087760	1.759804	5.469958	-2.806587
29827	0	-1.517862	1.696573	8.806692	-0.015137	0.016968	0.088074	1.756386	5.528887	-2.802912
29828	0	-1.483388	1.726714	8.884745	-0.014794	0.017268	0.088854	1.754127	5.584343	-2.796626
29829	0	-1.543102	1.733651	8.977362	-0.015381	0.017334	0.089783	1.756851	5.652603	-2.798615
29830	0	-1.541476	1.745439	8.987852	-0.015360	0.017461	0.089887	1.748388	5.726700	-2.786478
29831	0	-1.592608	1.739155	9.129935	-0.015869	0.017395	0.091309	1.743833	5.802295	-2.776105
29832	0	-1.598320	1.702225	9.219453	-0.015924	0.017021	0.092205	1.744951	5.880588	-2.761025
29833	0	-1.605064	1.739375	9.325175	-0.015991	0.017395	0.093262	1.743167	5.957726	-2.756664
29834	0	-1.617499	1.756688	9.402580	-0.016111	0.017575	0.094035	1.732967	6.039291	-2.757520
29835	0	-1.654183	1.763294	9.453374	-0.016479	0.017639	0.094543	1.725431	6.118940	-2.752733
29836	0	-1.685275	1.792722	9.603893	-0.016789	0.017931	0.096049	1.720880	6.198544	-2.750575
29837	0	-1.708825	1.794245	9.648643	-0.017029	0.017944	0.096497	1.718414	6.273275	-2.745473
29838	0	-1.720730	1.817534	9.719929	-0.017149	0.018184	0.097208	1.708351	6.346196	-2.742604
29839	0	-1.720503	1.805795	9.862494	-0.017151	0.018066	0.098633	1.698159	6.413406	-2.735318
29840	0	-1.725104	1.834516	9.940284	-0.017200	0.018354	0.099410	1.687013	6.477131	-2.729026
29841	0	-1.732133	1.861205	10.063934	-0.017273	0.018616	0.100647	1.682159	6.536615	-2.723209
29842	0	-1.759663	1.866467	10.074611	-0.017553	0.018669	0.100753	1.676276	6.590321	-2.717137
29843	0	-1.792449	1.860700	10.088542	-0.017883	0.018616	0.100891	1.665506	6.641604	-2.718405
29844	0	-1.805921	1.834764	10.160653	-0.018027	0.018353	0.101611	1.657747	6.682286	-2.712632
29845	0	-1.790981	1.867002	10.277981	-0.017883	0.018677	0.102783	1.648780	6.716677	-2.717262
29846	0	-1.789269	1.896650	10.258971	-0.017876	0.018968	0.102592	1.645718	6.740632	-2.717694
29847	0	-1.807433	1.879809	10.302609	-0.018066	0.018799	0.103027	1.642783	6.754557	-2.719658
29848	0	-1.808776	1.885862	10.296242	-0.018083	0.018858	0.102963	1.641311	6.765443	-2.719219
29849	0	-1.793585	1.873697	10.315104	-0.017944	0.018738	0.103149	1.637681	6.761436	-2.727231
29850	0	-1.797430	1.873230	10.291122	-0.017988	0.018736	0.102908	1.630876	6.751412	-2.726654
29851	0	-1.841408	1.892231	10.248110	-0.018433	0.018921	0.102478	1.629411	6.736228	-2.727820
29852	0	-1.818222	1.855995	10.261055	-0.018212	0.018557	0.102606	1.629730	6.708328	-2.723907
29853	0	-1.778703	1.886359	10.217831	-0.017822	0.018860	0.102173	1.630273	6.674651	-2.729305
29854	0	-1.800974	1.863184	10.170186	-0.018058	0.018622	0.101695	1.636768	6.626547	-2.731273
29855	0	-1.764695	1.868048	10.151006	-0.017700	0.018677	0.101501	1.636728	6.572606	-2.734642
29856	0	-1.784545	1.850471	10.110015	-0.017900	0.018500	0.101091	1.637399	6.517498	-2.737106
29857	0	-1.745867	1.844126	9.961804	-0.017517	0.018433	0.099609	1.642848	6.456563	-2.735011
29858	0	-1.739586	1.821460	9.939233	-0.017462	0.018206	0.099382	1.648409	6.386945	-2.732732
29859	0	-1.714756	1.831515	9.791083	-0.017212	0.018311	0.097900	1.649110	6.318049	-2.735165
29860	0	-1.726371	1.796028	9.774834	-0.017328	0.017953	0.097738	1.652996	6.248770	-2.739250
29861	0	-1.665679	1.795095	9.620178	-0.016724	0.017944	0.096191	1.656062	6.175619	-2.738758
29862	0	-1.651944	1.765783	9.530736	-0.016592	0.017652	0.095296	1.658547	6.094910	-2.738687
29863	0	-1.646890	1.764635	9.424949	-0.016541	0.017639	0.094238	1.662196	6.014412	-2.738044
29864	0	-1.608190	1.735449	9.396615	-0.016154	0.017347	0.093955	1.665882	5.932741	-2.747978
29865	0	-1.586085	1.740439	9.296665	-0.015930	0.017395	0.092957	1.672475	5.853874	-2.754377
29866	0	-1.566710	1.735825	9.158286	-0.015733	0.017352	0.091573	1.675350	5.778250	-2.758198
29867	0	-1.586875	1.709279	9.070846	-0.015930	0.017090	0.090698	1.674397	5.707109	-2.759881
29868	0	-1.556431	1.661074	9.066705	-0.015625	0.016607	0.090657	1.674147	5.636797	-2.758784
29869	0	-1.526333	1.691087	8.960848	-0.015320	0.016907	0.089600	1.674915	5.570913	-2.762447
29870	0	-1.491348	1.685623	8.913644	-0.014964	0.016853	0.089128	1.674396	5.512068	-2.765022
29871	0	-1.472604	1.691060	8.789735	-0.014771	0.016907	0.087891	1.675399	5.460238	-2.766404
29872	0	-1.482224	1.685410	8.699575	-0.014866	0.016853	0.086988	1.672385	5.408906	-2.769956
29873	0	-1.479707	1.684527	8.716415	-0.014832	0.016846	0.087158	1.668189	5.369504	-2.773616
29874	0	-1.485535	1.666317	8.644219	-0.014886	0.016662	0.086437	1.666767	5.334843	-2.778459
29875	0	-1.444530	1.636128	8.661150	-0.014465	0.016357	0.086609	1.668734	5.313930	-2.777962
29876	0	-1.428943	1.660613	8.655548	-0.014303	0.016609	0.086553	1.661840	5.301133	-2.778707
29877	0	-1.421485	1.654233	8.606027	-0.014221	0.016541	0.086060	1.661660	5.297970	-2.776954
29878	0	-1.469188	1.635750	8.557367	-0.014697	0.016360	0.085572	1.655456	5.296252	-2.781538
29879	0	-1.428985	1.635611	8.599752	-0.014282	0.016357	0.085999	1.651681	5.311379	-2.775487
29880	0	-1.479419	1.623307	8.660448	-0.014786	0.016232	0.086606	1.650415	5.327478	-2.772604
29881	0	-1.472499	1.642021	8.654488	-0.014709	0.016418	0.086548	1.650950	5.352815	-2.775282
29882	0	-1.482353	1.672526	8.727018	-0.014802	0.016726	0.087274	1.647796	5.385775	-2.768408
29883	0	-1.510631	1.678297	8.770258	-0.015076	0.016785	0.087708	1.644427	5.430240	-2.768519
29884	0	-1.486435	1.689934	8.805856	-0.014832	0.016903	0.088063	1.638674	5.476094	-2.771854
29885	0	-1.523271	1.696505	8.849549	-0.015198	0.016968	0.088501	1.634173	5.525722	-2.768290
29886	0	-1.524554	1.665103	8.952171	-0.015207	0.016657	0.089527	1.625884	5.579024	-2.769982
29887	0	-1.567461	1.666028	9.075115	-0.015625	0.016663	0.090759	1.622589	5.645836	-2.767890
29888	0	-1.558911	1.695590	9.043096	-0.015541	0.016963	0.090438	1.613157	5.710825	-2.765625
29889	0	-1.573795	1.696350	9.154462	-0.015686	0.016968	0.091553	1.607407	5.779871	-2.760275
29890	0	-1.560439	1.719409	9.281030	-0.015548	0.017202	0.092818	1.596968	5.853798	-2.759843
29891	0	-1.598887	1.751449	9.386258	-0.015930	0.017517	0.093872	1.593586	5.929396	-2.760323
29892	0	-1.629265	1.750454	9.481955	-0.016232	0.017511	0.094829	1.585227	6.006029	-2.750417
29893	0	-1.629554	1.805730	9.593878	-0.016235	0.018066	0.095947	1.574249	6.081832	-2.738211
29894	0	-1.647480	1.773833	9.646941	-0.016418	0.017742	0.096478	1.569417	6.153899	-2.734915
29895	0	-1.671680	1.793976	9.734263	-0.016663	0.017944	0.097351	1.563658	6.221802	-2.734572
29896	0	-1.719200	1.775093	9.817823	-0.017138	0.017752	0.098187	1.562337	6.288390	-2.728597
29897	0	-1.695832	1.806274	9.856359	-0.016907	0.018066	0.098572	1.557583	6.352493	-2.723102
29898	0	-1.706521	1.817400	9.970638	-0.017012	0.018181	0.099714	1.549267	6.418184	-2.723856
29899	0	-1.737581	1.800292	10.088436	-0.017334	0.018005	0.100891	1.545634	6.470029	-2.713756
29900	0	-1.752326	1.842181	10.038174	-0.017479	0.018427	0.100389	1.539089	6.524886	-2.709918
29901	0	-1.767005	1.855751	10.106831	-0.017639	0.018555	0.101074	1.540991	6.564443	-2.712767
29902	0	-1.778659	1.844342	10.154474	-0.017762	0.018437	0.101550	1.546268	6.596644	-2.709464
29903	0	-1.747127	1.867681	10.186506	-0.017456	0.018677	0.101868	1.544520	6.618554	-2.709517
29904	0	-1.780576	1.855619	10.216442	-0.017792	0.018555	0.102167	1.544345	6.639089	-2.708845
29905	0	-1.782960	1.867739	10.278182	-0.017822	0.018677	0.102783	1.542949	6.652195	-2.712053
29906	0	-1.795698	1.843831	10.229166	-0.017960	0.018434	0.102292	1.545835	6.654348	-2.706316
29907	0	-1.793984	1.849669	10.192895	-0.017944	0.018494	0.101929	1.546728	6.654410	-2.711119
29908	0	-1.761553	1.825666	10.248036	-0.017631	0.018255	0.102478	1.545508	6.642831	-2.709150
29909	0	-1.774049	1.850048	10.187005	-0.017761	0.018494	0.101868	1.550089	6.624887	-2.710875
29910	0	-1.781148	1.826643	10.206030	-0.017842	0.018263	0.102056	1.550668	6.595896	-2.714873
29911	0	-1.747979	1.856199	10.083521	-0.017517	0.018555	0.100830	1.555304	6.559184	-2.716042
29912	0	-1.746600	1.832924	10.115052	-0.017504	0.018325	0.101145	1.556630	6.522080	-2.717374
29913	0	-1.777745	1.800866	10.010504	-0.017822	0.018005	0.100098	1.556477	6.476603	-2.718489
29914	0	-1.750037	1.814332	9.914240	-0.017550	0.018133	0.099135	1.564014	6.424620	-2.720943
29915	0	-1.721462	1.832034	9.864120	-0.017273	0.018311	0.098633	1.570922	6.362969	-2.724372
29916	0	-1.703796	1.791066	9.768118	-0.017097	0.017902	0.097672	1.576165	6.300372	-2.729756
29917	0	-1.678752	1.783560	9.723663	-0.016846	0.017822	0.097229	1.587379	6.237919	-2.734122
29918	0	-1.667029	1.791775	9.627571	-0.016731	0.017909	0.096267	1.593145	6.171524	-2.737886
29919	0	-1.653718	1.789380	9.601746	-0.016602	0.017883	0.096008	1.600973	6.100947	-2.739007
29920	0	-1.622880	1.742808	9.487418	-0.016292	0.017415	0.094866	1.612014	6.031273	-2.742981
29921	0	-1.635649	1.721986	9.382041	-0.016418	0.017212	0.093811	1.617058	5.961792	-2.744664
29922	0	-1.617462	1.741993	9.286139	-0.016235	0.017410	0.092853	1.624351	5.893093	-2.750328
29923	0	-1.592897	1.728092	9.235546	-0.015991	0.017273	0.092346	1.629571	5.822137	-2.756082
29924	0	-1.575196	1.693660	9.230987	-0.015806	0.016922	0.092303	1.643256	5.760879	-2.758823
29925	0	-1.593827	1.666667	9.088991	-0.015991	0.016663	0.090881	1.643992	5.700172	-2.760656
29926	0	-1.553056	1.674291	9.041583	-0.015581	0.016731	0.090409	1.654395	5.642108	-2.762631
29927	0	-1.539906	1.685576	8.936097	-0.015442	0.016846	0.089355	1.663212	5.593105	-2.760623
29928	0	-1.519682	1.662846	8.906584	-0.015235	0.016621	0.089061	1.669388	5.549839	-2.758882
29929	0	-1.534216	1.654694	8.832340	-0.015381	0.016541	0.088318	1.673906	5.505474	-2.765262
29930	0	-1.509024	1.662345	8.839279	-0.015121	0.016614	0.088389	1.682684	5.471904	-2.770082
29931	0	-1.505353	1.697421	8.807628	-0.015076	0.016968	0.088074	1.687888	5.448575	-2.774502
29932	0	-1.458686	1.662095	8.704254	-0.014605	0.016614	0.087041	1.693978	5.430665	-2.769304
29933	0	-1.475841	1.623922	8.661022	-0.014771	0.016235	0.086609	1.696245	5.419915	-2.768267
29934	0	-1.461999	1.636869	8.697710	-0.014625	0.016365	0.086977	1.698515	5.418944	-2.773206
29935	0	-1.452884	1.666520	8.703522	-0.014526	0.016663	0.087036	1.699686	5.427132	-2.773462
29936	0	-1.484872	1.685721	8.758030	-0.014837	0.016850	0.087584	1.706579	5.446853	-2.775557
29937	0	-1.466034	1.660312	8.758316	-0.014648	0.016602	0.087585	1.706731	5.467154	-2.771851
29938	0	-1.505503	1.697290	8.788259	-0.015038	0.016971	0.087886	1.707970	5.493333	-2.770794
29939	0	-1.497786	1.696922	8.806933	-0.014954	0.016968	0.088074	1.708437	5.529324	-2.770665
29940	0	-1.515077	1.697561	8.848578	-0.015124	0.016970	0.088491	1.714733	5.567985	-2.767064
29941	0	-1.516897	1.666304	8.886161	-0.015137	0.016663	0.088867	1.714199	5.613863	-2.761671
29942	0	-1.530043	1.702861	8.964296	-0.015264	0.017029	0.089649	1.712991	5.665178	-2.761452
29943	0	-1.554142	1.714988	9.063081	-0.015503	0.017151	0.090637	1.710849	5.718006	-2.757296
29944	0	-1.550212	1.714489	9.073901	-0.015458	0.017148	0.090746	1.706260	5.777626	-2.755245
29945	0	-1.573480	1.727427	9.209349	-0.015686	0.017273	0.092102	1.707375	5.842283	-2.750685
29946	0	-1.577198	1.782177	9.287070	-0.015724	0.017824	0.092878	1.703868	5.905214	-2.752464
29947	0	-1.604345	1.764091	9.337450	-0.015991	0.017639	0.093384	1.705582	5.973218	-2.750573
29948	0	-1.620962	1.788500	9.421058	-0.016158	0.017886	0.094219	1.703742	6.039789	-2.748431
29949	0	-1.641032	1.788626	9.471686	-0.016357	0.017883	0.094727	1.706908	6.107689	-2.747874
29950	0	-1.633652	1.813118	9.591836	-0.016282	0.018133	0.095927	1.704203	6.176590	-2.738407
29951	0	-1.671649	1.806530	9.630435	-0.016663	0.018066	0.096313	1.702531	6.244618	-2.738732
29952	0	-1.675389	1.812414	9.720251	-0.016710	0.018125	0.097210	1.701259	6.300129	-2.735673
29953	0	-1.683224	1.818750	9.807553	-0.016785	0.018188	0.098083	1.699485	6.359755	-2.736797
29954	0	-1.692389	1.848936	9.854848	-0.016881	0.018491	0.098556	1.697038	6.413759	-2.734731
29955	0	-1.725052	1.861307	9.966423	-0.017212	0.018616	0.099670	1.693050	6.462368	-2.736063
29956	0	-1.732801	1.842594	10.044512	-0.017290	0.018427	0.100451	1.690995	6.509835	-2.730539
29957	0	-1.760736	1.861590	9.978729	-0.017578	0.018616	0.099792	1.689925	6.547775	-2.729469
29958	0	-1.753700	1.843202	10.014449	-0.017515	0.018433	0.100148	1.687726	6.577251	-2.725409
29959	0	-1.741553	1.891908	10.119310	-0.017395	0.018921	0.101196	1.684092	6.605012	-2.722853
29960	0	-1.751280	1.879735	10.124749	-0.017497	0.018795	0.101251	1.684966	6.627444	-2.722111
29961	0	-1.770722	1.867910	10.143877	-0.017700	0.018677	0.101440	1.685565	6.640143	-2.716205
29962	0	-1.777547	1.874495	10.174119	-0.017776	0.018742	0.101742	1.687020	6.644968	-2.713979
29963	0	-1.769050	1.898434	10.138064	-0.017700	0.018982	0.101379	1.687105	6.639096	-2.712292
29964	0	-1.766661	1.844403	10.180969	-0.017681	0.018436	0.101809	1.692808	6.627936	-2.711229
29965	0	-1.731303	1.916660	10.193198	-0.017334	0.019165	0.101929	1.691564	6.609669	-2.709801
29966	0	-1.787637	1.880306	10.078025	-0.017903	0.018802	0.100776	1.689862	6.584402	-2.712832
29967	0	-1.766896	1.868181	10.113978	-0.017700	0.018677	0.101135	1.692169	6.554467	-2.714388
29968	0	-1.748259	1.814462	10.011089	-0.017517	0.018137	0.100106	1.697343	6.520467	-2.715459
29969	0	-1.723035	1.856080	9.973768	-0.017273	0.018555	0.099731	1.700528	6.477205	-2.720384
29970	0	-1.702282	1.869548	9.938272	-0.017066	0.018688	0.099377	1.705067	6.433130	-2.721427
29971	0	-1.691581	1.849965	9.876268	-0.016968	0.018494	0.098755	1.707875	6.378710	-2.723731
29972	0	-1.717672	1.814580	9.853421	-0.017231	0.018139	0.098526	1.711646	6.321480	-2.724841
29973	0	-1.679007	1.801329	9.778644	-0.016846	0.018005	0.097778	1.716616	6.262231	-2.728525
29974	0	-1.679961	1.803097	9.682622	-0.016858	0.018021	0.096818	1.724354	6.199002	-2.732768
29975	0	-1.636227	1.807492	9.607733	-0.016418	0.018066	0.096069	1.730156	6.137966	-2.735810
29976	0	-1.643080	1.760205	9.536097	-0.016490	0.017594	0.095352	1.734918	6.072867	-2.743218
29977	0	-1.617799	1.794766	9.375929	-0.016235	0.017944	0.093750	1.734557	6.008808	-2.749538
29978	0	-1.606155	1.752576	9.347262	-0.016121	0.017523	0.093463	1.733688	5.942095	-2.757644
29979	0	-1.594292	1.721995	9.259717	-0.015991	0.017212	0.092590	1.739484	5.888168	-2.764272
29980	0	-1.572192	1.729587	9.187871	-0.015774	0.017288	0.091871	1.744765	5.829437	-2.765252
29981	0	-1.539373	1.746344	9.113223	-0.015442	0.017456	0.091125	1.749908	5.774776	-2.764929
29982	0	-1.542219	1.723368	9.077911	-0.015469	0.017226	0.090773	1.755235	5.722043	-2.765134
29983	0	-1.527685	1.721870	9.027699	-0.015320	0.017212	0.090271	1.759920	5.673278	-2.766433
29984	0	-1.501403	1.735169	8.937243	-0.015052	0.017347	0.089367	1.761772	5.630490	-2.769645
29985	0	-1.498110	1.721351	8.881151	-0.015015	0.017212	0.088806	1.760244	5.592808	-2.770606
29986	0	-1.504221	1.703312	8.827178	-0.015070	0.017032	0.088267	1.758810	5.562241	-2.775668
29987	0	-1.492977	1.703029	8.832162	-0.014954	0.017029	0.088318	1.757477	5.536691	-2.771630
29988	0	-1.488908	1.672662	8.777805	-0.014907	0.016726	0.087775	1.755930	5.518684	-2.771217
29989	0	-1.475956	1.691007	8.715941	-0.014771	0.016907	0.087158	1.757586	5.509392	-2.770276
29990	0	-1.474096	1.703608	8.710006	-0.014749	0.017035	0.087099	1.757017	5.504406	-2.768628
29991	0	-1.458542	1.684540	8.734170	-0.014587	0.016846	0.087341	1.754279	5.506681	-2.764353
29992	0	-1.470866	1.684698	8.758452	-0.014706	0.016845	0.087585	1.755005	5.515378	-2.762281
29993	0	-1.496263	1.684684	8.709540	-0.014954	0.016846	0.087097	1.754629	5.531861	-2.768706
29994	0	-1.486035	1.703356	8.788445	-0.014850	0.017031	0.087887	1.756418	5.550409	-2.762923
29995	0	-1.527942	1.696478	8.813177	-0.015259	0.016968	0.088135	1.751094	5.581590	-2.765664
29996	0	-1.526623	1.677335	8.903995	-0.015240	0.016778	0.089044	1.743897	5.619957	-2.763405
29997	0	-1.528827	1.684179	8.886286	-0.015259	0.016846	0.088867	1.737735	5.662149	-2.760728
29998	0	-1.528979	1.683402	8.989040	-0.015258	0.016837	0.089895	1.732762	5.707037	-2.751691
29999	0	-1.547921	1.739350	9.063113	-0.015442	0.017395	0.090637	1.729977	5.758237	-2.750410
30000	0	-1.555743	1.744818	9.098494	-0.015517	0.017452	0.090991	1.724116	5.812805	-2.754238
30001	0	-1.572711	1.744899	9.240158	-0.015686	0.017456	0.092407	1.714650	5.867695	-2.751298
30002	0	-1.593560	1.743737	9.257206	-0.015891	0.017442	0.092579	1.708638	5.926698	-2.746169
30003	0	-1.622142	1.738996	9.374280	-0.016174	0.017395	0.093750	1.701967	5.988159	-2.747581
30004	0	-1.613333	1.762563	9.360599	-0.016086	0.017629	0.093614	1.697743	6.050395	-2.747350
30005	0	-1.634740	1.769871	9.441285	-0.016296	0.017700	0.094421	1.695579	6.116107	-2.737553
30006	0	-1.663352	1.768964	9.537220	-0.016582	0.017696	0.095380	1.687134	6.181229	-2.735125
30007	0	-1.689809	1.787737	9.630541	-0.016846	0.017883	0.096313	1.679736	6.247344	-2.735954
30008	0	-1.669272	1.804981	9.738875	-0.016646	0.018054	0.097396	1.674222	6.305787	-2.726902
30009	0	-1.683198	1.830747	9.789285	-0.016785	0.018311	0.097900	1.670050	6.365053	-2.723069
30010	0	-1.741787	1.799704	9.873025	-0.017368	0.017999	0.098739	1.667635	6.426478	-2.723646
30011	0	-1.731592	1.818875	9.911355	-0.017273	0.018188	0.099121	1.667210	6.480165	-2.717106
30012	0	-1.733088	1.836338	9.934589	-0.017299	0.018372	0.099350	1.656719	6.521463	-2.707928
30013	0	-1.749054	1.818234	9.997068	-0.017456	0.018188	0.099976	1.648678	6.565160	-2.705471
30014	0	-1.779964	1.841478	10.063203	-0.017770	0.018419	0.100636	1.642405	6.603344	-2.698186
30015	0	-1.759855	1.837140	10.155900	-0.017578	0.018372	0.101562	1.640667	6.630791	-2.688695
30016	0	-1.769389	1.861523	10.118618	-0.017680	0.018615	0.101189	1.639401	6.650865	-2.685931
30017	0	-1.758780	1.855715	10.192659	-0.017578	0.018555	0.101929	1.640244	6.666353	-2.678205
30018	0	-1.766365	1.861506	10.192416	-0.017659	0.018620	0.101924	1.632069	6.676060	-2.677215
30019	0	-1.739277	1.873937	10.156259	-0.017395	0.018738	0.101562	1.631478	6.678340	-2.677647
30020	0	-1.768996	1.868031	10.138039	-0.017696	0.018680	0.101379	1.629766	6.675949	-2.675495
30021	0	-1.780707	1.837215	10.162610	-0.017822	0.018372	0.101624	1.627562	6.663867	-2.684876
30022	0	-1.777402	1.849302	10.114360	-0.017793	0.018495	0.101140	1.622857	6.647805	-2.683487
30023	0	-1.748901	1.825224	10.095653	-0.017517	0.018250	0.100952	1.622690	6.621185	-2.682462
30024	0	-1.743214	1.825867	10.053783	-0.017462	0.018254	0.100533	1.624348	6.592703	-2.682455
30025	0	-1.753609	1.837364	9.998259	-0.017578	0.018372	0.099976	1.622931	6.550067	-2.686835
30026	0	-1.722837	1.831178	9.955584	-0.017273	0.018311	0.099548	1.620510	6.504334	-2.688550
30027	0	-1.722853	1.843507	9.912837	-0.017273	0.018433	0.099121	1.619497	6.458565	-2.687237
30028	0	-1.719701	1.807778	9.816626	-0.017246	0.018071	0.098159	1.623131	6.406790	-2.688233
30029	0	-1.715738	1.800974	9.742093	-0.017212	0.018005	0.097412	1.623997	6.348424	-2.686576
30030	0	-1.723439	1.771058	9.658390	-0.017287	0.017709	0.096575	1.621934	6.291460	-2.683349
30031	0	-1.691224	1.776399	9.613965	-0.016968	0.017761	0.096130	1.620896	6.231076	-2.688547
30032	0	-1.661904	1.740284	9.536425	-0.016675	0.017400	0.095355	1.620220	6.169638	-2.691312
30033	0	-1.642280	1.782337	9.473621	-0.016479	0.017822	0.094727	1.617216	6.106949	-2.702795
30034	0	-1.618209	1.770781	9.426614	-0.016245	0.017702	0.094256	1.619582	6.036636	-2.706543
30035	0	-1.580868	1.758106	9.290527	-0.015869	0.017578	0.092896	1.618730	5.968064	-2.700145
30036	0	-1.593940	1.716137	9.206869	-0.015994	0.017157	0.092060	1.620290	5.905873	-2.701699
30037	0	-1.587266	1.709699	9.235478	-0.015930	0.017090	0.092346	1.624700	5.840425	-2.708629
30038	0	-1.588888	1.692325	9.078477	-0.015940	0.016920	0.090776	1.624495	5.782069	-2.712039
30039	0	-1.570168	1.691021	9.015620	-0.015747	0.016907	0.090149	1.624907	5.730081	-2.717598
30040	0	-1.506573	1.703819	8.919237	-0.015108	0.017035	0.089186	1.624514	5.681314	-2.719544
30041	0	-1.528191	1.684748	8.948369	-0.015320	0.016846	0.089478	1.623115	5.638327	-2.723877
30042	0	-1.514514	1.667280	8.937205	-0.015183	0.016665	0.089367	1.628753	5.594780	-2.719901
30043	0	-1.504626	1.642388	8.844395	-0.015076	0.016418	0.088440	1.632294	5.562023	-2.717856
30044	0	-1.499531	1.691531	8.832964	-0.015018	0.016917	0.088326	1.626677	5.538467	-2.718747
30045	0	-1.480735	1.666576	8.850443	-0.014832	0.016663	0.088501	1.627498	5.512420	-2.717124
30046	0	-1.458962	1.721512	8.802171	-0.014601	0.017218	0.088019	1.621558	5.502918	-2.717055
30047	0	-1.482312	1.678719	8.819674	-0.014832	0.016785	0.088196	1.622275	5.496903	-2.722987
30048	0	-1.493556	1.672733	8.795313	-0.014937	0.016728	0.087953	1.618581	5.499285	-2.725385
30049	0	-1.489346	1.672316	8.831781	-0.014893	0.016724	0.088318	1.615728	5.505160	-2.724218
30050	0	-1.471781	1.660019	8.727814	-0.014711	0.016600	0.087279	1.614374	5.518208	-2.719580
30051	0	-1.484546	1.635434	8.825507	-0.014832	0.016357	0.088257	1.608632	5.540708	-2.709457
30052	0	-1.493957	1.665459	8.873846	-0.014921	0.016656	0.088741	1.605334	5.568797	-2.710444
30053	0	-1.509975	1.684377	8.849724	-0.015076	0.016846	0.088501	1.601498	5.604167	-2.715804
30054	0	-1.527656	1.701845	8.922168	-0.015246	0.017024	0.089226	1.593228	5.646992	-2.715160
30055	0	-1.523179	1.690536	8.965513	-0.015198	0.016907	0.089661	1.590482	5.694514	-2.709778
30056	0	-1.542800	1.721045	9.025254	-0.015388	0.017209	0.090260	1.591416	5.748591	-2.701530
30057	0	-1.554057	1.696330	9.099784	-0.015503	0.016968	0.091003	1.584951	5.799948	-2.700423
30058	0	-1.579964	1.695500	9.196273	-0.015762	0.016958	0.091969	1.580043	5.850422	-2.697192
30059	0	-1.578762	1.702667	9.197343	-0.015747	0.017029	0.091980	1.576620	5.904873	-2.699033
30060	0	-1.581447	1.750936	9.293587	-0.015768	0.017512	0.092943	1.572424	5.965902	-2.693119
30061	0	-1.597972	1.738914	9.423098	-0.015930	0.017395	0.094238	1.564818	6.029906	-2.688138
30062	0	-1.619416	1.773991	9.452273	-0.016152	0.017749	0.094528	1.553320	6.084443	-2.681283
30063	0	-1.634670	1.745658	9.557237	-0.016296	0.017456	0.095581	1.553461	6.148538	-2.676127
30064	0	-1.650960	1.769686	9.579908	-0.016459	0.017701	0.095807	1.547902	6.213389	-2.678762
30065	0	-1.701631	1.776089	9.691539	-0.016968	0.017761	0.096924	1.546966	6.274580	-2.671705
30066	0	-1.686474	1.775490	9.720523	-0.016821	0.017760	0.097212	1.539951	6.330162	-2.672936
30067	0	-1.706850	1.794291	9.789374	-0.017029	0.017944	0.097900	1.537416	6.380625	-2.675929
30068	0	-1.702796	1.818164	9.842981	-0.016987	0.018185	0.098436	1.533094	6.432447	-2.673300
30069	0	-1.749237	1.794501	9.966392	-0.017456	0.017944	0.099670	1.532874	6.478264	-2.667072
30070	0	-1.707310	1.824967	9.983486	-0.017041	0.018250	0.099840	1.530790	6.519013	-2.665516
30071	0	-1.735918	1.830700	10.064328	-0.017334	0.018311	0.100647	1.525372	6.551967	-2.665406
30072	0	-1.734237	1.830458	10.081890	-0.017323	0.018303	0.100822	1.525607	6.577835	-2.666597
30073	0	-1.746520	1.849540	10.119439	-0.017456	0.018494	0.101196	1.525648	6.592741	-2.659412
30074	0	-1.766767	1.843841	10.106710	-0.017657	0.018435	0.101069	1.527027	6.609059	-2.661298
30075	0	-1.782557	1.849822	10.174420	-0.017822	0.018494	0.101746	1.529974	6.617454	-2.662671
30076	0	-1.782837	1.844300	10.076595	-0.017829	0.018441	0.100766	1.529737	6.621508	-2.659108
30077	0	-1.781642	1.807041	10.137971	-0.017822	0.018066	0.101379	1.531768	6.619716	-2.656342
30078	0	-1.773486	1.819720	10.071044	-0.017750	0.018196	0.100708	1.530222	6.607706	-2.656919
30079	0	-1.743312	1.856233	10.058851	-0.017456	0.018555	0.100586	1.535805	6.586701	-2.657834
30080	0	-1.781364	1.838863	10.114391	-0.017838	0.018387	0.101140	1.534731	6.564772	-2.657301
30081	0	-1.742053	1.813321	10.022487	-0.017456	0.018127	0.100220	1.537792	6.529497	-2.656644
30082	0	-1.704192	1.833058	9.999010	-0.017080	0.018322	0.099985	1.543959	6.490902	-2.662659
30083	0	-1.717015	1.831753	9.912705	-0.017212	0.018311	0.099121	1.548257	6.448091	-2.663755
30084	0	-1.714863	1.833102	9.913838	-0.017190	0.018324	0.099133	1.552740	6.405754	-2.663036
30085	0	-1.698226	1.795129	9.802927	-0.017029	0.017944	0.098022	1.556902	6.356892	-2.668191
30086	0	-1.695049	1.778118	9.761552	-0.016997	0.017775	0.097609	1.560687	6.307464	-2.667937
30087	0	-1.673863	1.801392	9.650299	-0.016785	0.018005	0.096497	1.566854	6.258389	-2.675066
30088	0	-1.658115	1.785235	9.614899	-0.016632	0.017838	0.096143	1.579210	6.203386	-2.672233
30089	0	-1.636574	1.783570	9.528244	-0.016418	0.017822	0.095276	1.591094	6.145721	-2.674475
30090	0	-1.669035	1.742577	9.456498	-0.016742	0.017421	0.094557	1.592966	6.089120	-2.675972
30091	0	-1.630589	1.770509	9.400218	-0.016357	0.017700	0.093994	1.594733	6.032027	-2.683471
30092	0	-1.614698	1.759879	9.316103	-0.016194	0.017588	0.093155	1.604338	5.979438	-2.686221
30093	0	-1.606651	1.734375	9.223045	-0.016113	0.017334	0.092224	1.612348	5.926980	-2.681464
30094	0	-1.597374	1.693157	9.254861	-0.016020	0.016926	0.092542	1.615455	5.875512	-2.684166
30095	0	-1.570619	1.697941	9.131347	-0.015747	0.016968	0.091309	1.626160	5.829752	-2.693614
30096	0	-1.550373	1.681756	9.095694	-0.015544	0.016808	0.090952	1.634908	5.784608	-2.695607
30097	0	-1.552720	1.685522	9.045865	-0.015564	0.016846	0.090454	1.643258	5.743506	-2.693407
30098	0	-1.546271	1.680887	8.979512	-0.015491	0.016803	0.089791	1.647602	5.712086	-2.693073
30099	0	-1.517176	1.672985	8.960286	-0.015198	0.016724	0.089600	1.652282	5.684088	-2.694254
30100	0	-1.500023	1.704834	8.930264	-0.015024	0.017040	0.089300	1.659426	5.658579	-2.691889
30101	0	-1.511872	1.672887	8.850306	-0.015137	0.016724	0.088501	1.663232	5.640358	-2.695041
30102	0	-1.514646	1.716524	8.832349	-0.015162	0.017160	0.088322	1.666595	5.624657	-2.691972
30103	0	-1.488567	1.673101	8.862281	-0.014893	0.016724	0.088623	1.673581	5.620579	-2.696130
30104	0	-1.481627	1.692076	8.819522	-0.014818	0.016921	0.088195	1.670919	5.622796	-2.698400
30105	0	-1.519840	1.678742	8.801206	-0.015198	0.016785	0.088013	1.672221	5.628311	-2.694613
30106	0	-1.520516	1.703844	8.922962	-0.015200	0.017034	0.089231	1.676376	5.639956	-2.689825
30107	0	-1.526772	1.684882	8.941439	-0.015259	0.016846	0.089417	1.678429	5.655906	-2.690891
30108	0	-1.535274	1.685077	8.910413	-0.015338	0.016851	0.089107	1.675850	5.679295	-2.683596
30109	0	-1.528332	1.709073	8.941214	-0.015259	0.017090	0.089417	1.675673	5.714883	-2.681429
30110	0	-1.557261	1.703089	8.964741	-0.015553	0.017030	0.089651	1.675587	5.744819	-2.675893
30111	0	-1.546347	1.684865	8.996156	-0.015442	0.016846	0.089966	1.677914	5.776558	-2.671953
30112	0	-1.563998	1.709747	9.074385	-0.015608	0.017096	0.090750	1.679227	5.821162	-2.668668
30113	0	-1.578116	1.714999	9.124184	-0.015747	0.017151	0.091248	1.677128	5.867947	-2.663554
30114	0	-1.585376	1.775654	9.171742	-0.015816	0.017759	0.091723	1.672838	5.919316	-2.658954
30115	0	-1.603040	1.709069	9.252236	-0.015991	0.017090	0.092529	1.673091	5.971757	-2.652369
30116	0	-1.580877	1.733899	9.342241	-0.015765	0.017335	0.093431	1.677316	6.029032	-2.657440
30117	0	-1.615594	1.745818	9.429163	-0.016113	0.017456	0.094299	1.679170	6.084719	-2.654723
30118	0	-1.654568	1.758430	9.464165	-0.016504	0.017582	0.094649	1.681254	6.138713	-2.654997
30119	0	-1.646411	1.782121	9.551236	-0.016418	0.017822	0.095520	1.679391	6.197260	-2.645691
30120	0	-1.649645	1.757486	9.647250	-0.016450	0.017575	0.096480	1.678311	6.256280	-2.635412
30121	0	-1.676325	1.788038	9.679545	-0.016724	0.017883	0.096802	1.674043	6.307085	-2.629359
30122	0	-1.708767	1.787624	9.726978	-0.017048	0.017877	0.097277	1.672768	6.357905	-2.628837
30123	0	-1.700338	1.819183	9.771047	-0.016968	0.018188	0.097717	1.675679	6.403686	-2.627528
30124	0	-1.731441	1.850055	9.861320	-0.017284	0.018500	0.098619	1.674721	6.442663	-2.632373
30125	0	-1.730475	1.849936	9.880929	-0.017273	0.018494	0.098816	1.680129	6.483627	-2.638993
30126	0	-1.754712	1.814036	9.940673	-0.017520	0.018138	0.099412	1.681601	6.519113	-2.636315
30127	0	-1.729658	1.849370	9.960527	-0.017273	0.018494	0.099609	1.680235	6.550515	-2.631404
30128	0	-1.734155	1.830946	10.032980	-0.017321	0.018311	0.100333	1.677476	6.578681	-2.627429
30129	0	-1.759338	1.806930	10.070483	-0.017578	0.018066	0.100708	1.679004	6.600399	-2.625396
30130	0	-1.743013	1.844307	10.002810	-0.017426	0.018437	0.100030	1.683373	6.610223	-2.620451
30131	0	-1.758349	1.849530	10.046263	-0.017578	0.018494	0.100464	1.683155	6.620905	-2.618909
30132	0	-1.783386	1.825850	10.125333	-0.017834	0.018252	0.101254	1.687751	6.625730	-2.619667
30133	0	-1.757232	1.862353	10.058551	-0.017578	0.018616	0.100586	1.694089	6.623895	-2.620846
30134	0	-1.755313	1.851552	10.064717	-0.017567	0.018509	0.100646	1.698801	6.613374	-2.622919
30135	0	-1.749742	1.867968	9.979539	-0.017517	0.018677	0.099792	1.699198	6.595797	-2.615097
30136	0	-1.763845	1.856536	10.102195	-0.017661	0.018560	0.101019	1.701722	6.575151	-2.612386
30137	0	-1.742769	1.850073	9.991819	-0.017456	0.018494	0.099915	1.706498	6.547812	-2.614548
30138	0	-1.724335	1.820762	9.974301	-0.017278	0.018202	0.099738	1.709608	6.513616	-2.620384
30139	0	-1.711569	1.825523	9.912613	-0.017151	0.018250	0.099121	1.712647	6.478223	-2.622070
30140	0	-1.698027	1.814722	9.858650	-0.017020	0.018138	0.098581	1.719693	6.437157	-2.617127
30141	0	-1.668349	1.831342	9.790671	-0.016724	0.018311	0.097900	1.719295	6.395590	-2.628014
30142	0	-1.696574	1.795687	9.730885	-0.017011	0.017949	0.097302	1.724484	6.348165	-2.626999
30143	0	-1.655339	1.819190	9.680937	-0.016602	0.018188	0.096802	1.724523	6.296716	-2.627874
30144	0	-1.651594	1.820276	9.639619	-0.016567	0.018195	0.096389	1.729409	6.241396	-2.622960
30145	0	-1.636575	1.795190	9.528353	-0.016418	0.017944	0.095276	1.734269	6.183698	-2.619255
30146	0	-1.644754	1.783908	9.468903	-0.016498	0.017837	0.094681	1.733168	6.128742	-2.625970
30147	0	-1.643468	1.770433	9.363503	-0.016479	0.017700	0.093628	1.734273	6.079467	-2.629431
30148	0	-1.615987	1.752699	9.352690	-0.016207	0.017525	0.093519	1.733047	6.027627	-2.627617
30149	0	-1.582057	1.727388	9.241539	-0.015869	0.017273	0.092407	1.730118	5.973005	-2.623553
30150	0	-1.603074	1.727835	9.279684	-0.016077	0.017274	0.092790	1.731576	5.921402	-2.627513
30151	0	-1.576576	1.746102	9.168115	-0.015808	0.017456	0.091675	1.733892	5.874008	-2.638239
30152	0	-1.562309	1.728659	9.114399	-0.015663	0.017282	0.091138	1.735243	5.829135	-2.646665
30153	0	-1.571087	1.709568	9.064239	-0.015747	0.017090	0.090637	1.738950	5.788790	-2.652198
30154	0	-1.533586	1.704239	9.004187	-0.015370	0.017040	0.090036	1.738065	5.750248	-2.657862
30155	0	-1.529213	1.715573	8.954238	-0.015320	0.017151	0.089539	1.740908	5.720046	-2.662787
30156	0	-1.535996	1.716216	8.961052	-0.015387	0.017160	0.089606	1.739870	5.691220	-2.667248
30157	0	-1.523578	1.678492	8.899315	-0.015259	0.016785	0.088989	1.737005	5.666717	-2.668311
30158	0	-1.537747	1.666429	8.863359	-0.015396	0.016663	0.088631	1.736177	5.647651	-2.669438
30159	0	-1.530283	1.678961	8.795368	-0.015320	0.016785	0.087952	1.739625	5.630540	-2.667100
30160	0	-1.509694	1.691672	8.807856	-0.015103	0.016916	0.088078	1.737694	5.626991	-2.668280
30161	0	-1.501344	1.696979	8.837873	-0.015015	0.016968	0.088379	1.737992	5.630087	-2.669402
30162	0	-1.507853	1.703426	8.892615	-0.015074	0.017033	0.088927	1.737927	5.640745	-2.670981
30163	0	-1.514493	1.702960	8.965911	-0.015137	0.017029	0.089661	1.736979	5.655707	-2.666230
30164	0	-1.504533	1.702665	8.922774	-0.015031	0.017030	0.089230	1.731268	5.678594	-2.666756
30165	0	-1.509331	1.702796	8.916954	-0.015076	0.017029	0.089172	1.728536	5.705489	-2.668061
30166	0	-1.549784	1.702190	8.916306	-0.015477	0.017027	0.089166	1.720624	5.736210	-2.666113
30167	0	-1.516303	1.684329	9.032807	-0.015137	0.016846	0.090332	1.716261	5.773663	-2.663549
30168	0	-1.534031	1.726391	9.001396	-0.015311	0.017267	0.090018	1.710887	5.814665	-2.658120
30169	0	-1.571618	1.714782	9.160918	-0.015686	0.017151	0.091614	1.705943	5.856377	-2.657174
30170	0	-1.577995	1.732001	9.123356	-0.015746	0.017327	0.091238	1.695841	5.902771	-2.654572
30171	0	-1.572860	1.720629	9.172961	-0.015686	0.017212	0.091736	1.688160	5.959676	-2.651797
30172	0	-1.587081	1.738015	9.263216	-0.015834	0.017383	0.092638	1.684208	6.009263	-2.649976
30173	0	-1.609019	1.757530	9.343883	-0.016052	0.017578	0.093445	1.679881	6.059651	-2.648331
30174	0	-1.629339	1.750539	9.440271	-0.016252	0.017510	0.094409	1.673073	6.114216	-2.640909
30175	0	-1.634529	1.751078	9.508555	-0.016296	0.017517	0.095093	1.665009	6.176811	-2.631251
30176	0	-1.643444	1.780189	9.507196	-0.016395	0.017809	0.095078	1.655769	6.228627	-2.626249
30177	0	-1.639808	1.763430	9.624642	-0.016357	0.017639	0.096252	1.649186	6.280888	-2.622271
30178	0	-1.678493	1.768612	9.617264	-0.016745	0.017690	0.096179	1.644109	6.332765	-2.620853
30179	0	-1.700872	1.794133	9.716137	-0.016968	0.017944	0.097168	1.639790	6.384889	-2.611885
30180	0	-1.715074	1.805541	9.836933	-0.017112	0.018060	0.098375	1.633892	6.434147	-2.605089
30181	0	-1.718281	1.806124	9.826198	-0.017151	0.018066	0.098267	1.626738	6.475409	-2.608285
30182	0	-1.718550	1.829233	9.898557	-0.017155	0.018300	0.098989	1.616657	6.515096	-2.606939
30183	0	-1.711556	1.830433	9.954507	-0.017090	0.018311	0.099548	1.608163	6.548827	-2.603660
30184	0	-1.728810	1.841674	9.959888	-0.017263	0.018419	0.099603	1.603868	6.581380	-2.597835
30185	0	-1.740861	1.830779	10.027891	-0.017395	0.018311	0.100281	1.598925	6.601278	-2.595170
30186	0	-1.749317	1.817946	10.064116	-0.017484	0.018183	0.100642	1.593224	6.616486	-2.597451
30187	0	-1.733877	1.843370	10.082906	-0.017334	0.018433	0.100830	1.592329	6.626439	-2.594757
30188	0	-1.715762	1.861460	10.064515	-0.017160	0.018618	0.100644	1.586496	6.627911	-2.597308
30189	0	-1.751364	1.843503	10.028092	-0.017517	0.018433	0.100281	1.586801	6.628640	-2.600449
30190	0	-1.756194	1.831041	10.064953	-0.017571	0.018315	0.100647	1.578664	6.622558	-2.594355
30191	0	-1.719780	1.849183	9.985629	-0.017212	0.018494	0.099854	1.573829	6.611210	-2.589776
30192	0	-1.753241	1.830483	9.992284	-0.017550	0.018307	0.099919	1.568767	6.595390	-2.584313
30193	0	-1.718656	1.837556	10.022335	-0.017212	0.018372	0.100220	1.570123	6.571438	-2.586627
30194	0	-1.713353	1.820426	9.955832	-0.017161	0.018196	0.099555	1.576236	6.544447	-2.578138
30195	0	-1.717365	1.830766	9.894517	-0.017212	0.018311	0.098938	1.569314	6.505408	-2.574496
30196	0	-1.697755	1.855444	9.920045	-0.017014	0.018548	0.099195	1.573167	6.469080	-2.576353
30197	0	-1.722991	1.813340	9.839512	-0.017273	0.018127	0.098389	1.576236	6.424360	-2.584229
30198	0	-1.695832	1.777767	9.785894	-0.017005	0.017773	0.097852	1.578107	6.375205	-2.589598
30199	0	-1.692456	1.788242	9.723670	-0.016968	0.017883	0.097229	1.573248	6.329659	-2.592638
30200	0	-1.683265	1.782728	9.706845	-0.016882	0.017820	0.097061	1.577305	6.276973	-2.597333
30201	0	-1.673502	1.776830	9.552742	-0.016785	0.017761	0.095520	1.581631	6.222981	-2.608952
30202	0	-1.645415	1.771696	9.548099	-0.016502	0.017714	0.095473	1.581685	6.170623	-2.617224
30203	0	-1.625180	1.758432	9.497720	-0.016296	0.017578	0.094971	1.585213	6.122267	-2.619474
30204	0	-1.603779	1.741680	9.419606	-0.016087	0.017406	0.094190	1.593661	6.068462	-2.622048
30205	0	-1.618950	1.746121	9.363491	-0.016235	0.017456	0.093628	1.595963	6.017849	-2.627472
30206	0	-1.573359	1.741127	9.334245	-0.015779	0.017405	0.093336	1.600237	5.968142	-2.628161
30207	0	-1.576453	1.721604	9.241391	-0.015808	0.017212	0.092407	1.601446	5.919568	-2.635826
30208	0	-1.555779	1.716257	9.205967	-0.015599	0.017159	0.092053	1.602682	5.873379	-2.639235
30209	0	-1.558940	1.709605	9.161868	-0.015625	0.017090	0.091614	1.606759	5.834148	-2.642525
30210	0	-1.551946	1.692337	9.065177	-0.015554	0.016918	0.090647	1.609693	5.795244	-2.647683
30211	0	-1.528951	1.727659	9.070266	-0.015320	0.017273	0.090698	1.610849	5.762165	-2.652192
30212	0	-1.535374	1.691437	9.016212	-0.015382	0.016913	0.090158	1.608745	5.731643	-2.654776
30213	0	-1.511276	1.715381	9.003032	-0.015137	0.017151	0.090027	1.609250	5.706244	-2.654701
30214	0	-1.501166	1.685713	8.991312	-0.015028	0.016851	0.089911	1.613593	5.690336	-2.657980
30215	0	-1.494171	1.690912	8.868563	-0.014954	0.016907	0.088684	1.613878	5.679789	-2.655247
30216	0	-1.504233	1.666983	8.917619	-0.015052	0.016666	0.089175	1.615588	5.672333	-2.656396
30217	0	-1.519307	1.678472	8.899005	-0.015198	0.016785	0.088989	1.613207	5.670955	-2.663146
30218	0	-1.512220	1.696983	8.923497	-0.015128	0.016968	0.089234	1.613339	5.668022	-2.667790
30219	0	-1.513521	1.684825	8.874489	-0.015137	0.016846	0.088745	1.614245	5.670680	-2.663988
30220	0	-1.520414	1.672450	8.923160	-0.015195	0.016728	0.089232	1.607315	5.686908	-2.663488
30221	0	-1.490423	1.690850	8.929216	-0.014893	0.016907	0.089294	1.607701	5.706167	-2.664635
30222	0	-1.535977	1.678482	8.995881	-0.015344	0.016788	0.089961	1.602579	5.730889	-2.663696
30223	0	-1.509395	1.696811	8.971854	-0.015076	0.016968	0.089722	1.601406	5.758397	-2.660510
30224	0	-1.519856	1.702755	9.019937	-0.015174	0.017029	0.090203	1.598462	5.793740	-2.656773
30225	0	-1.546894	1.684576	9.081570	-0.015442	0.016846	0.090820	1.597219	5.831851	-2.651915
30226	0	-1.540407	1.721220	9.129397	-0.015374	0.017212	0.091299	1.596359	5.873291	-2.654190
30227	0	-1.565713	1.714789	9.148677	-0.015625	0.017151	0.091492	1.591536	5.917415	-2.658193
30228	0	-1.615011	1.726680	9.294039	-0.016118	0.017266	0.092946	1.591076	5.960855	-2.658595
30229	0	-1.590513	1.727097	9.337803	-0.015869	0.017273	0.093384	1.587676	6.008854	-2.659180
30230	0	-1.591999	1.732884	9.366995	-0.015881	0.017329	0.093677	1.586352	6.060831	-2.656640
30231	0	-1.590722	1.739099	9.429365	-0.015869	0.017395	0.094299	1.580539	6.110919	-2.662594
30232	0	-1.616353	1.750811	9.550194	-0.016129	0.017509	0.095508	1.578980	6.155638	-2.658019
30233	0	-1.633633	1.745711	9.551301	-0.016296	0.017456	0.095520	1.579364	6.207372	-2.659538
30234	0	-1.641340	1.757804	9.659861	-0.016377	0.017580	0.096604	1.575992	6.253878	-2.655412
30235	0	-1.669950	1.739235	9.722315	-0.016663	0.017395	0.097229	1.571870	6.301216	-2.651674
30236	0	-1.646422	1.793521	9.751694	-0.016432	0.017939	0.097522	1.566713	6.343224	-2.653622
30237	0	-1.675561	1.794256	9.710175	-0.016724	0.017944	0.097107	1.563448	6.384890	-2.659351
30238	0	-1.706083	1.787918	9.861655	-0.017033	0.017879	0.098621	1.561766	6.421723	-2.665726
30239	0	-1.723638	1.812868	9.868935	-0.017212	0.018127	0.098694	1.561761	6.454204	-2.663441
30240	0	-1.728253	1.807074	9.947368	-0.017262	0.018068	0.099478	1.562968	6.482577	-2.660364
30241	0	-1.729500	1.824890	9.966670	-0.017273	0.018250	0.099670	1.560732	6.512070	-2.660800
30242	0	-1.714915	1.800461	10.002630	-0.017135	0.018003	0.100029	1.560255	6.532908	-2.657461
30243	0	-1.722134	1.819024	10.003468	-0.017212	0.018188	0.100037	1.560273	6.548078	-2.658151
30244	0	-1.723921	1.813497	10.009063	-0.017231	0.018130	0.100093	1.563555	6.561877	-2.657945
30245	0	-1.721156	1.837391	9.979211	-0.017212	0.018372	0.099792	1.563901	6.565995	-2.657441
30246	0	-1.732844	1.825445	10.040263	-0.017334	0.018253	0.100402	1.562685	6.564278	-2.658444
30247	0	-1.731976	1.849608	10.071001	-0.017334	0.018494	0.100708	1.562614	6.552893	-2.662837
30248	0	-1.729337	1.807446	10.034708	-0.017306	0.018070	0.100346	1.564663	6.542839	-2.664055
30249	0	-1.719295	1.807281	10.016079	-0.017212	0.018066	0.100159	1.568992	6.525968	-2.661757
30250	0	-1.727342	1.820600	9.961631	-0.017297	0.018201	0.099613	1.571707	6.504043	-2.669018
30251	0	-1.712635	1.807181	9.875815	-0.017151	0.018066	0.098755	1.574754	6.480559	-2.672514
30252	0	-1.725198	1.789863	9.858247	-0.017285	0.017894	0.098577	1.576859	6.446893	-2.671963
30253	0	-1.692772	1.776790	9.845540	-0.016968	0.017761	0.098450	1.580862	6.405519	-2.672154
30254	0	-1.691329	1.784278	9.779363	-0.016950	0.017835	0.097789	1.586717	6.368083	-2.670524
30255	0	-1.668685	1.782850	9.772244	-0.016724	0.017822	0.097717	1.590380	6.330137	-2.672486
30256	0	-1.685335	1.760153	9.724383	-0.016895	0.017591	0.097239	1.599431	6.285984	-2.679414
30257	0	-1.637266	1.770297	9.650386	-0.016418	0.017700	0.096497	1.598765	6.236994	-2.686095
30258	0	-1.658744	1.752889	9.566303	-0.016633	0.017522	0.095656	1.603172	6.187764	-2.684442
30259	0	-1.643469	1.758597	9.595352	-0.016479	0.017578	0.095947	1.608566	6.139613	-2.683541
30260	0	-1.647258	1.747705	9.419580	-0.016514	0.017471	0.094190	1.611682	6.094767	-2.690144
30261	0	-1.649479	1.703621	9.406187	-0.016541	0.017029	0.094055	1.616634	6.044447	-2.694734
30262	0	-1.598096	1.723441	9.340183	-0.016023	0.017226	0.093396	1.622777	5.998610	-2.702365
30263	0	-1.613221	1.728218	9.277905	-0.016174	0.017273	0.092773	1.630230	5.951980	-2.705830
30264	0	-1.568508	1.711639	9.193471	-0.015725	0.017108	0.091929	1.636850	5.907381	-2.700887
30265	0	-1.558984	1.715652	9.106942	-0.015625	0.017151	0.091064	1.640271	5.868400	-2.701329
30266	0	-1.558232	1.710945	9.120019	-0.015616	0.017100	0.091196	1.648037	5.830783	-2.704537
30267	0	-1.559354	1.715876	9.100733	-0.015625	0.017151	0.091003	1.654403	5.796349	-2.710018
30268	0	-1.535609	1.724040	9.064541	-0.015380	0.017227	0.090644	1.667785	5.771287	-2.707339
30269	0	-1.541897	1.721753	9.076211	-0.015442	0.017212	0.090759	1.671654	5.747353	-2.703209
30270	0	-1.556420	1.698289	8.991145	-0.015580	0.016978	0.089910	1.674582	5.731846	-2.706429
30271	0	-1.500036	1.697248	9.027249	-0.015015	0.016968	0.090271	1.677670	5.718524	-2.708984
30272	0	-1.528525	1.673710	8.984688	-0.015292	0.016732	0.089847	1.681239	5.714344	-2.707250
30273	0	-1.549905	1.697414	8.941597	-0.015503	0.016968	0.089417	1.686880	5.713982	-2.708214
30274	0	-1.537439	1.698377	8.935268	-0.015373	0.016980	0.089354	1.689166	5.719966	-2.709021
30275	0	-1.544629	1.691068	8.990329	-0.015442	0.016907	0.089905	1.692010	5.730000	-2.704176
30276	0	-1.533520	1.703800	8.959450	-0.015329	0.017036	0.089596	1.691848	5.741859	-2.707310
30277	0	-1.502391	1.709585	9.002417	-0.015015	0.017090	0.090027	1.697479	5.757976	-2.704105
30278	0	-1.529273	1.716689	9.013981	-0.015278	0.017162	0.090143	1.701474	5.781080	-2.698081
30279	0	-1.540080	1.715517	9.020574	-0.015381	0.017151	0.090210	1.705298	5.810504	-2.700932
30280	0	-1.538114	1.722069	8.977027	-0.015360	0.017220	0.089774	1.705232	5.841692	-2.698249
30281	0	-1.564955	1.709016	9.112122	-0.015625	0.017090	0.091125	1.704234	5.876572	-2.703440
30282	0	-1.576297	1.721391	9.129396	-0.015736	0.017212	0.091299	1.705429	5.914839	-2.707744
30283	0	-1.584281	1.721222	9.130252	-0.015808	0.017212	0.091309	1.704809	5.962184	-2.705316
30284	0	-1.603156	1.745919	9.275513	-0.016001	0.017456	0.092761	1.707454	6.004130	-2.706201
30285	0	-1.614741	1.752003	9.307215	-0.016113	0.017517	0.093079	1.709981	6.049972	-2.699729
30286	0	-1.634208	1.746376	9.391294	-0.016305	0.017462	0.093920	1.711425	6.099029	-2.694594
30287	0	-1.602693	1.757715	9.447655	-0.015991	0.017578	0.094482	1.709215	6.146147	-2.691141
30288	0	-1.616374	1.794178	9.489058	-0.016125	0.017941	0.094897	1.708658	6.196986	-2.689111
30289	0	-1.670105	1.800361	9.563572	-0.016663	0.018005	0.095642	1.705640	6.246800	-2.690276
30290	0	-1.652731	1.787920	9.623372	-0.016496	0.017879	0.096239	1.704093	6.288346	-2.696255
30291	0	-1.675746	1.775890	9.655218	-0.016724	0.017761	0.096558	1.700229	6.332387	-2.700787
30292	0	-1.700833	1.799722	9.702914	-0.016975	0.018000	0.097034	1.696243	6.375147	-2.698355
30293	0	-1.693861	1.794359	9.801710	-0.016907	0.017944	0.098022	1.694176	6.416283	-2.695374
30294	0	-1.687500	1.812715	9.794513	-0.016849	0.018126	0.097950	1.694651	6.451198	-2.694278
30295	0	-1.717551	1.812474	9.869006	-0.017151	0.018127	0.098694	1.690083	6.483817	-2.692049
30296	0	-1.710186	1.855004	9.898714	-0.017078	0.018549	0.098991	1.689789	6.515032	-2.693837
30297	0	-1.728561	1.843028	9.924139	-0.017273	0.018433	0.099243	1.685233	6.533900	-2.692885
30298	0	-1.731157	1.842855	10.015235	-0.017299	0.018427	0.100155	1.685234	6.552880	-2.690533
30299	0	-1.734541	1.825270	10.021717	-0.017334	0.018250	0.100220	1.686937	6.570220	-2.684179
30300	0	-1.748703	1.855962	9.984652	-0.017479	0.018560	0.099848	1.684012	6.583830	-2.677945
30301	0	-1.745378	1.850015	9.966960	-0.017456	0.018494	0.099670	1.689039	6.585749	-2.670958
30302	0	-1.756480	1.820655	9.985225	-0.017574	0.018201	0.099852	1.692838	6.579505	-2.670132
30303	0	-1.726416	1.849948	9.960982	-0.017273	0.018494	0.099609	1.696848	6.574070	-2.670487
30304	0	-1.711458	1.844381	9.967374	-0.017134	0.018444	0.099670	1.693603	6.556893	-2.665892
30305	0	-1.719205	1.837705	9.973387	-0.017212	0.018372	0.099731	1.696810	6.538928	-2.668259
30306	0	-1.745756	1.808256	10.034894	-0.017477	0.018077	0.100347	1.700211	6.521486	-2.667844
30307	0	-1.706524	1.843479	9.985732	-0.017090	0.018433	0.099854	1.699506	6.498189	-2.666993
30308	0	-1.713198	1.813604	9.949850	-0.017163	0.018131	0.099494	1.701544	6.467210	-2.666986
30309	0	-1.705257	1.825295	9.851657	-0.017090	0.018250	0.098511	1.701871	6.429018	-2.666266
30310	0	-1.710760	1.801340	9.797802	-0.017138	0.018012	0.097973	1.700002	6.397985	-2.669855
30311	0	-1.674474	1.813402	9.827220	-0.016785	0.018127	0.098267	1.703877	6.356665	-2.673074
30312	0	-1.697214	1.796146	9.706243	-0.017012	0.017957	0.097056	1.705637	6.315254	-2.673769
30313	0	-1.662238	1.806871	9.656412	-0.016663	0.018066	0.096558	1.704561	6.272798	-2.677470
30314	0	-1.672289	1.770570	9.596697	-0.016767	0.017704	0.095960	1.702637	6.225990	-2.681260
30315	0	-1.625031	1.813212	9.522183	-0.016296	0.018127	0.095215	1.704224	6.175970	-2.687570
30316	0	-1.634303	1.777065	9.480855	-0.016388	0.017770	0.094801	1.701252	6.127070	-2.696603
30317	0	-1.606458	1.782547	9.461217	-0.016113	0.017822	0.094604	1.701029	6.073552	-2.697732
30318	0	-1.591262	1.752646	9.383297	-0.015956	0.017523	0.093826	1.701538	6.026008	-2.701378
30319	0	-1.601294	1.770196	9.271887	-0.016052	0.017700	0.092712	1.699884	5.982729	-2.702803
30320	0	-1.587626	1.752423	9.254720	-0.015913	0.017520	0.092542	1.701445	5.942471	-2.706429
30321	0	-1.577115	1.715653	9.229043	-0.015808	0.017151	0.092285	1.704713	5.901824	-2.710114
30322	0	-1.551583	1.722895	9.205536	-0.015552	0.017222	0.092051	1.709149	5.862571	-2.721593
30323	0	-1.571644	1.752000	9.094712	-0.015747	0.017517	0.090942	1.709298	5.829118	-2.730344
30324	0	-1.535617	1.709735	9.071049	-0.015381	0.017095	0.090707	1.709478	5.802936	-2.729596
30325	0	-1.554071	1.709314	9.039645	-0.015564	0.017090	0.090393	1.710402	5.778429	-2.733550
30326	0	-1.531505	1.716065	8.966902	-0.015335	0.017157	0.089666	1.712426	5.757753	-2.738453
30327	0	-1.560409	1.715369	8.972478	-0.015625	0.017151	0.089722	1.712856	5.735993	-2.744467
30328	0	-1.526701	1.709675	9.009505	-0.015278	0.017095	0.090094	1.712810	5.726900	-2.744944
30329	0	-1.525181	1.678250	8.978431	-0.015259	0.016785	0.089783	1.707466	5.722620	-2.750432
30330	0	-1.518084	1.696551	8.984674	-0.015184	0.016963	0.089847	1.708152	5.722634	-2.749869
30331	0	-1.525830	1.703043	8.990456	-0.015259	0.017029	0.089905	1.707864	5.726506	-2.749718
30332	0	-1.538199	1.690791	8.996499	-0.015381	0.016910	0.089965	1.703453	5.732410	-2.756328
30333	0	-1.526410	1.715488	8.990312	-0.015259	0.017151	0.089905	1.706365	5.743559	-2.752390
30334	0	-1.546460	1.715306	8.941162	-0.015452	0.017159	0.089413	1.697606	5.763407	-2.756441
30335	0	-1.521088	1.721356	8.947499	-0.015198	0.017212	0.089478	1.697844	5.784413	-2.754962
30336	0	-1.554300	1.678615	9.020219	-0.015530	0.016788	0.090204	1.694277	5.805605	-2.756973
30337	0	-1.534053	1.702875	9.112202	-0.015320	0.017029	0.091125	1.692610	5.835691	-2.757751
30338	0	-1.581132	1.702701	9.123623	-0.015789	0.017028	0.091240	1.690041	5.867707	-2.759291
30339	0	-1.577007	1.702697	9.167119	-0.015747	0.017029	0.091675	1.686297	5.900498	-2.759822
30340	0	-1.594903	1.751223	9.208888	-0.015916	0.017513	0.092094	1.683884	5.945549	-2.755690
30341	0	-1.584138	1.745656	9.270663	-0.015808	0.017456	0.092712	1.683379	5.990474	-2.756021
30342	0	-1.627107	1.757702	9.373277	-0.016242	0.017578	0.093738	1.680746	6.029883	-2.755102
30343	0	-1.633135	1.763693	9.392745	-0.016296	0.017639	0.093933	1.676969	6.076301	-2.752843
30344	0	-1.646388	1.750871	9.409917	-0.016428	0.017512	0.094105	1.671581	6.123768	-2.749085
30345	0	-1.645015	1.763007	9.484483	-0.016418	0.017639	0.094849	1.659505	6.165920	-2.747973
30346	0	-1.682328	1.743614	9.471179	-0.016788	0.017437	0.094718	1.657469	6.212975	-2.748752
30347	0	-1.681891	1.769329	9.630877	-0.016785	0.017700	0.096313	1.648207	6.257549	-2.748047
30348	0	-1.670051	1.805155	9.629880	-0.016670	0.018052	0.096304	1.646293	6.297488	-2.746642
30349	0	-1.687471	1.787972	9.734671	-0.016846	0.017883	0.097351	1.640791	6.335600	-2.749750
30350	0	-1.693459	1.799390	9.758106	-0.016904	0.017998	0.097586	1.635059	6.375580	-2.746917
30351	0	-1.711807	1.793991	9.844561	-0.017090	0.017944	0.098450	1.628595	6.412422	-2.745430
30352	0	-1.710845	1.799007	9.856036	-0.017086	0.017996	0.098563	1.620382	6.442558	-2.744353
30353	0	-1.711436	1.818293	9.875166	-0.017090	0.018188	0.098755	1.612508	6.475039	-2.739139
30354	0	-1.709010	1.817162	9.954064	-0.017078	0.018177	0.099542	1.604375	6.492790	-2.740992
30355	0	-1.703913	1.800425	9.991299	-0.017029	0.018005	0.099915	1.601143	6.508880	-2.731647
30356	0	-1.693865	1.830695	9.954280	-0.016928	0.018308	0.099545	1.598312	6.525750	-2.730536
30357	0	-1.746243	1.812688	10.003561	-0.017456	0.018127	0.100037	1.595547	6.537404	-2.726225
30358	0	-1.716610	1.818701	10.003336	-0.017164	0.018187	0.100034	1.593732	6.544007	-2.728846
30359	0	-1.757203	1.812829	9.979340	-0.017578	0.018127	0.099792	1.592122	6.541581	-2.730823
30360	0	-1.743187	1.819136	10.022238	-0.017444	0.018189	0.100221	1.591540	6.532814	-2.732147
30361	0	-1.732203	1.800366	10.016107	-0.017334	0.018005	0.100159	1.586822	6.523827	-2.731869
30362	0	-1.764995	1.818617	9.949649	-0.017676	0.018185	0.099492	1.585249	6.498374	-2.730208
30363	0	-1.718748	1.800154	9.906500	-0.017212	0.018005	0.099060	1.577629	6.475037	-2.735540
30364	0	-1.719607	1.805654	9.883061	-0.017224	0.018058	0.098825	1.572792	6.447290	-2.740744
30365	0	-1.724539	1.776282	9.894251	-0.017273	0.017761	0.098938	1.571294	6.420363	-2.739914
30366	0	-1.694384	1.758482	9.803565	-0.016974	0.017581	0.098031	1.572277	6.389579	-2.747408
30367	0	-1.675376	1.831204	9.790541	-0.016785	0.018311	0.097900	1.570553	6.358485	-2.750791
30368	0	-1.662159	1.788751	9.730634	-0.016663	0.017886	0.097300	1.568293	6.315453	-2.764776
30369	0	-1.668531	1.788352	9.705246	-0.016724	0.017883	0.097046	1.564830	6.275403	-2.766405
30370	0	-1.666798	1.788406	9.608878	-0.016709	0.017883	0.096082	1.561888	6.231371	-2.768604
30371	0	-1.656127	1.788460	9.564883	-0.016602	0.017883	0.095642	1.559649	6.188376	-2.764745
30372	0	-1.636243	1.728143	9.504948	-0.016400	0.017275	0.095044	1.563787	6.147874	-2.765760
30373	0	-1.607011	1.751825	9.497781	-0.016113	0.017517	0.094971	1.561289	6.101111	-2.767802
30374	0	-1.610550	1.733973	9.401450	-0.016150	0.017336	0.094007	1.561950	6.051661	-2.770070
30375	0	-1.606787	1.715388	9.351313	-0.016113	0.017151	0.093506	1.561586	6.001382	-2.776824
30376	0	-1.598501	1.697682	9.218349	-0.016024	0.016973	0.092177	1.561899	5.958621	-2.781146
30377	0	-1.552954	1.721915	9.241167	-0.015564	0.017212	0.092407	1.567197	5.921110	-2.779890
30378	0	-1.594882	1.716633	9.205542	-0.015984	0.017165	0.092050	1.564969	5.883029	-2.777307
30379	0	-1.577626	1.721684	9.161834	-0.015808	0.017212	0.091614	1.567537	5.848342	-2.774420
30380	0	-1.547250	1.710185	9.132155	-0.015501	0.017099	0.091317	1.567219	5.817626	-2.782466
30381	0	-1.547594	1.715639	9.106801	-0.015503	0.017151	0.091064	1.570768	5.788723	-2.780981
30382	0	-1.561522	1.691897	9.119586	-0.015633	0.016917	0.091193	1.569942	5.771679	-2.786253
30383	0	-1.548586	1.660551	9.076147	-0.015503	0.016602	0.090759	1.571862	5.754937	-2.785748
30384	0	-1.533395	1.679383	9.009372	-0.015347	0.016792	0.090092	1.570913	5.742491	-2.784159
30385	0	-1.549298	1.684916	9.033309	-0.015503	0.016846	0.090332	1.572526	5.734569	-2.781014
30386	0	-1.510973	1.715960	9.015177	-0.015118	0.017158	0.090151	1.572454	5.729159	-2.783480
30387	0	-1.531854	1.685118	8.978191	-0.015320	0.016846	0.089783	1.576983	5.732040	-2.783936
30388	0	-1.550284	1.667447	9.032956	-0.015501	0.016673	0.090330	1.576429	5.738800	-2.790609
30389	0	-1.544556	1.690894	9.045306	-0.015442	0.016907	0.090454	1.576922	5.747854	-2.784428
30390	0	-1.545777	1.672801	9.075491	-0.015450	0.016727	0.090756	1.575559	5.762574	-2.775200
30391	0	-1.514756	1.690743	9.094045	-0.015137	0.016907	0.090942	1.574442	5.780493	-2.773718
30392	0	-1.566258	1.690763	9.105701	-0.015647	0.016908	0.091060	1.572586	5.804346	-2.772418
30393	0	-1.540011	1.696748	9.124437	-0.015381	0.016968	0.091248	1.570544	5.832608	-2.774721
30394	0	-1.556506	1.690542	9.172533	-0.015542	0.016906	0.091729	1.568579	5.865416	-2.771580
30395	0	-1.559103	1.696980	9.148672	-0.015564	0.016968	0.091492	1.569704	5.903246	-2.769714
30396	0	-1.570447	1.727425	9.245414	-0.015680	0.017277	0.092458	1.565106	5.937168	-2.765192
30397	0	-1.576927	1.720983	9.325835	-0.015747	0.017212	0.093262	1.560988	5.968496	-2.766606
30398	0	-1.606435	1.708243	9.331074	-0.016036	0.017085	0.093315	1.556417	6.007200	-2.764587
30399	0	-1.607914	1.733587	9.374504	-0.016052	0.017334	0.093750	1.557293	6.044040	-2.767339
30400	0	-1.626044	1.721779	9.428280	-0.016229	0.017215	0.094289	1.559674	6.086487	-2.762042
30401	0	-1.626508	1.733567	9.539258	-0.016235	0.017334	0.095398	1.560341	6.126115	-2.765782
30402	0	-1.650875	1.739814	9.507588	-0.016478	0.017398	0.095081	1.559391	6.167567	-2.762920
30403	0	-1.651344	1.745600	9.600248	-0.016479	0.017456	0.096008	1.558144	6.211980	-2.767532
30404	0	-1.651303	1.739461	9.647966	-0.016487	0.017394	0.096484	1.557310	6.246769	-2.768509
30405	0	-1.662754	1.769982	9.679737	-0.016602	0.017700	0.096802	1.555393	6.281506	-2.765537
30406	0	-1.643485	1.775939	9.703230	-0.016410	0.017760	0.097036	1.552847	6.314998	-2.761411
30407	0	-1.693687	1.787802	9.795719	-0.016907	0.017883	0.097961	1.545377	6.354181	-2.761293
30408	0	-1.710816	1.787558	9.837623	-0.017090	0.017872	0.098380	1.547939	6.379655	-2.755740
30409	0	-1.711048	1.788399	9.936156	-0.017090	0.017883	0.099365	1.547060	6.407536	-2.751635
30410	0	-1.702537	1.800726	9.874422	-0.017009	0.018006	0.098747	1.546321	6.430955	-2.751338
30411	0	-1.716295	1.764148	9.863030	-0.017151	0.017639	0.098633	1.547034	6.449221	-2.746751
30412	0	-1.724378	1.777046	9.978457	-0.017237	0.017765	0.099787	1.551040	6.461715	-2.745893
30413	0	-1.721455	1.812903	9.905931	-0.017212	0.018127	0.099060	1.550578	6.469177	-2.740233
30414	0	-1.703642	1.807099	9.978994	-0.017035	0.018069	0.099791	1.550210	6.475793	-2.739979
30415	0	-1.714443	1.776320	9.979324	-0.017151	0.017761	0.099792	1.549835	6.472989	-2.737755
30416	0	-1.712717	1.862349	9.918429	-0.017138	0.018620	0.099183	1.551605	6.464619	-2.729523
30417	0	-1.713885	1.819104	9.954994	-0.017151	0.018188	0.099548	1.551739	6.455438	-2.728185
30418	0	-1.710983	1.807891	9.900345	-0.017127	0.018071	0.099002	1.557619	6.440321	-2.734524
30419	0	-1.707207	1.770405	9.912347	-0.017090	0.017700	0.099121	1.559028	6.424559	-2.735657
30420	0	-1.696810	1.789713	9.894487	-0.016994	0.017890	0.098942	1.563975	6.400036	-2.735769
30421	0	-1.694203	1.801245	9.814768	-0.016968	0.018005	0.098145	1.568869	6.374928	-2.737168
30422	0	-1.676519	1.790364	9.772687	-0.016795	0.017897	0.097723	1.573551	6.344824	-2.735327
30423	0	-1.693406	1.771127	9.759906	-0.016968	0.017700	0.097595	1.582845	6.310347	-2.741832
30424	0	-1.681095	1.773010	9.711719	-0.016840	0.017722	0.097114	1.588733	6.281099	-2.744240
30425	0	-1.662688	1.771230	9.686672	-0.016663	0.017700	0.096863	1.599269	6.243989	-2.746972
30426	0	-1.643536	1.767444	9.595872	-0.016470	0.017663	0.095955	1.609194	6.207817	-2.745881
30427	0	-1.643956	1.758515	9.497633	-0.016479	0.017578	0.094971	1.613768	6.164906	-2.747480
30428	0	-1.618148	1.759952	9.553493	-0.016216	0.017591	0.095531	1.619712	6.128323	-2.747134
30429	0	-1.638300	1.764656	9.454823	-0.016418	0.017639	0.094543	1.624931	6.090539	-2.755767
30430	0	-1.606733	1.735760	9.443446	-0.016104	0.017348	0.094430	1.632435	6.051538	-2.756500
30431	0	-1.595573	1.728264	9.399839	-0.015991	0.017273	0.093994	1.640477	6.013458	-2.762721
30432	0	-1.588689	1.736009	9.290777	-0.015922	0.017353	0.092903	1.645396	5.975823	-2.765944
30433	0	-1.589684	1.703748	9.247240	-0.015930	0.017029	0.092468	1.652407	5.939646	-2.774479
30434	0	-1.577563	1.710744	9.248038	-0.015802	0.017107	0.092476	1.649537	5.911486	-2.780064
30435	0	-1.559538	1.740191	9.173957	-0.015625	0.017395	0.091736	1.654587	5.879584	-2.785893
30436	0	-1.553574	1.723031	9.144152	-0.015566	0.017225	0.091437	1.657346	5.846931	-2.789348
30437	0	-1.572456	1.715926	9.088366	-0.015747	0.017151	0.090881	1.664598	5.823501	-2.799889
30438	0	-1.549548	1.705336	9.088764	-0.015519	0.017045	0.090885	1.671737	5.798644	-2.803278
30439	0	-1.524272	1.691387	9.033341	-0.015259	0.016907	0.090332	1.677708	5.783078	-2.800830
30440	0	-1.545881	1.692655	9.021283	-0.015471	0.016920	0.090212	1.682954	5.771748	-2.791804
30441	0	-1.543047	1.715607	9.027196	-0.015442	0.017151	0.090271	1.686616	5.761971	-2.790732
30442	0	-1.547687	1.710001	8.990616	-0.015480	0.017099	0.089906	1.684912	5.762463	-2.794289
30443	0	-1.543942	1.709242	9.020990	-0.015442	0.017090	0.090210	1.685678	5.763854	-2.794738
30444	0	-1.537963	1.722087	9.026864	-0.015376	0.017217	0.090270	1.688701	5.772739	-2.800578
30445	0	-1.538503	1.715364	9.033080	-0.015381	0.017151	0.090332	1.689925	5.782424	-2.790854
30446	0	-1.521500	1.685207	9.069363	-0.015206	0.016850	0.090695	1.689837	5.797666	-2.797449
30447	0	-1.575286	1.685027	9.026913	-0.015747	0.016846	0.090271	1.693342	5.809362	-2.791958
30448	0	-1.547450	1.710514	9.166633	-0.015454	0.017098	0.091671	1.699996	5.838695	-2.792693
30449	0	-1.570351	1.739653	9.161049	-0.015686	0.017395	0.091614	1.700091	5.864658	-2.794848
30450	0	-1.555769	1.727731	9.160351	-0.015538	0.017276	0.091607	1.700244	5.893083	-2.793944
30451	0	-1.583092	1.751637	9.289176	-0.015808	0.017517	0.092896	1.697778	5.925220	-2.794852
30452	0	-1.581885	1.739289	9.202896	-0.015793	0.017393	0.092033	1.696053	5.961529	-2.795364
30453	0	-1.613763	1.733237	9.258639	-0.016113	0.017334	0.092590	1.692565	5.995634	-2.795867
30454	0	-1.582394	1.751599	9.294281	-0.015797	0.017513	0.092948	1.694475	6.033185	-2.785936
30455	0	-1.614742	1.733551	9.398800	-0.016113	0.017334	0.093994	1.695159	6.078611	-2.780058
30456	0	-1.627463	1.745823	9.440367	-0.016243	0.017459	0.094409	1.693088	6.120888	-2.776055
30457	0	-1.620644	1.782532	9.465946	-0.016174	0.017822	0.094666	1.695501	6.163593	-2.773375
30458	0	-1.627069	1.770522	9.495304	-0.016239	0.017706	0.094958	1.693400	6.205479	-2.767270
30459	0	-1.638647	1.812882	9.551478	-0.016357	0.018127	0.095520	1.693664	6.244210	-2.767294
30460	0	-1.669035	1.813103	9.690697	-0.016661	0.018129	0.096912	1.694280	6.283163	-2.760137
30461	0	-1.675251	1.818748	9.704111	-0.016724	0.018188	0.097046	1.691738	6.321152	-2.754091
30462	0	-1.680824	1.800276	9.715286	-0.016782	0.018003	0.097157	1.690570	6.356264	-2.747110
30463	0	-1.681014	1.800535	9.752980	-0.016785	0.018005	0.097534	1.689032	6.390180	-2.745079
30464	0	-1.697958	1.788423	9.776473	-0.016958	0.017882	0.097769	1.689582	6.419259	-2.737652
30465	0	-1.717616	1.806316	9.893420	-0.017151	0.018066	0.098938	1.684319	6.452548	-2.738386
30466	0	-1.685186	1.836464	9.850032	-0.016835	0.018365	0.098503	1.682182	6.476059	-2.738204
30467	0	-1.692071	1.843316	9.887446	-0.016907	0.018433	0.098877	1.680848	6.496460	-2.743166
30468	0	-1.694484	1.830936	9.984658	-0.016935	0.018312	0.099848	1.676326	6.511624	-2.739991
30469	0	-1.703442	1.831300	9.930278	-0.017029	0.018311	0.099304	1.676919	6.522451	-2.738363
30470	0	-1.715987	1.831505	9.948396	-0.017162	0.018315	0.099483	1.674151	6.524089	-2.731006
30471	0	-1.714684	1.843403	10.003705	-0.017151	0.018433	0.100037	1.673233	6.523964	-2.727291
30472	0	-1.688752	1.856289	9.961017	-0.016899	0.018557	0.099609	1.677630	6.515298	-2.726642
30473	0	-1.726213	1.831506	9.906111	-0.017273	0.018311	0.099060	1.679994	6.507452	-2.736594
30474	0	-1.730003	1.837927	9.961370	-0.017313	0.018380	0.099611	1.676099	6.497229	-2.740625
30475	0	-1.719577	1.849391	9.961212	-0.017212	0.018494	0.099609	1.673429	6.483404	-2.737413
30476	0	-1.715716	1.830981	9.913003	-0.017180	0.018311	0.099126	1.669385	6.461338	-2.732905
30477	0	-1.688492	1.806874	9.857509	-0.016907	0.018066	0.098572	1.668892	6.440818	-2.736458
30478	0	-1.695855	1.837828	9.852064	-0.016986	0.018375	0.098516	1.668838	6.413981	-2.739928
30479	0	-1.662956	1.837371	9.772252	-0.016663	0.018372	0.097717	1.667745	6.380325	-2.741422
30480	0	-1.705426	1.813007	9.718409	-0.017085	0.018131	0.097178	1.662843	6.349027	-2.745679
30481	0	-1.693407	1.794694	9.735647	-0.016968	0.017944	0.097351	1.662272	6.314469	-2.749870
30482	0	-1.680700	1.783051	9.645115	-0.016840	0.017827	0.096446	1.662768	6.280341	-2.748078
30483	0	-1.644226	1.776589	9.607486	-0.016479	0.017761	0.096069	1.664542	6.241103	-2.751822
30484	0	-1.636581	1.776875	9.559864	-0.016406	0.017770	0.095592	1.659433	6.198102	-2.757759
30485	0	-1.601380	1.788714	9.570885	-0.016052	0.017883	0.095703	1.660219	6.157282	-2.759979
30486	0	-1.624349	1.776775	9.504965	-0.016281	0.017768	0.095043	1.656274	6.117083	-2.763048
30487	0	-1.637998	1.776908	9.448763	-0.016418	0.017761	0.094482	1.661910	6.075641	-2.763704
30488	0	-1.606076	1.747159	9.382691	-0.016098	0.017471	0.093821	1.658498	6.035320	-2.768931
30489	0	-1.601636	1.776275	9.375585	-0.016052	0.017761	0.093750	1.656635	5.996629	-2.767144
30490	0	-1.576359	1.733945	9.297344	-0.015799	0.017337	0.092968	1.656144	5.958659	-2.768856
30491	0	-1.577899	1.739834	9.265571	-0.015808	0.017395	0.092651	1.656757	5.927687	-2.761563
30492	0	-1.572271	1.709660	9.199319	-0.015751	0.017096	0.091989	1.654600	5.897599	-2.764156
30493	0	-1.548047	1.727587	9.143392	-0.015503	0.017273	0.091431	1.654997	5.874357	-2.760988
30494	0	-1.561704	1.715882	9.107391	-0.015641	0.017157	0.091070	1.654467	5.848892	-2.757511
30495	0	-1.566584	1.715389	9.027393	-0.015686	0.017151	0.090271	1.655088	5.828132	-2.753802
30496	0	-1.538297	1.734141	9.021762	-0.015402	0.017340	0.090215	1.654133	5.809012	-2.752245
30497	0	-1.555506	1.715093	9.051666	-0.015564	0.017151	0.090515	1.651480	5.802354	-2.758475
30498	0	-1.523444	1.709278	9.064072	-0.015242	0.017090	0.090640	1.652479	5.797859	-2.751050
30499	0	-1.506582	1.684316	9.076139	-0.015076	0.016846	0.090759	1.646544	5.790040	-2.746695
30500	0	-1.554220	1.707964	9.039819	-0.015545	0.017084	0.090397	1.638404	5.791105	-2.744892
30501	0	-1.538120	1.660138	9.082029	-0.015381	0.016602	0.090820	1.635809	5.796008	-2.749550
30502	0	-1.538766	1.714893	9.057441	-0.015382	0.017150	0.090575	1.632368	5.807713	-2.748509
30503	0	-1.489810	1.751583	9.039240	-0.014893	0.017517	0.090393	1.628578	5.819022	-2.749138
30504	0	-1.552153	1.714550	9.124491	-0.015514	0.017148	0.091246	1.623310	5.832285	-2.748968
30505	0	-1.551334	1.732992	9.136863	-0.015503	0.017334	0.091370	1.616222	5.849549	-2.746101
30506	0	-1.554350	1.713890	9.191341	-0.015524	0.017142	0.091916	1.610327	5.877990	-2.747441
30507	0	-1.576638	1.714788	9.216034	-0.015747	0.017151	0.092163	1.604931	5.906034	-2.746192
30508	0	-1.556787	1.720214	9.258084	-0.015542	0.017205	0.092585	1.599653	5.941917	-2.743894
30509	0	-1.588986	1.720622	9.307613	-0.015869	0.017212	0.093079	1.591049	5.971432	-2.739893
30510	0	-1.581039	1.749660	9.325390	-0.015789	0.017505	0.093256	1.579550	6.001664	-2.742522
30511	0	-1.577322	1.763141	9.374706	-0.015747	0.017639	0.093750	1.568680	6.037515	-2.736791
30512	0	-1.595393	1.737390	9.428824	-0.015923	0.017379	0.094293	1.561478	6.079468	-2.735854
30513	0	-1.602062	1.769529	9.417317	-0.015991	0.017700	0.094177	1.554200	6.119078	-2.730735
30514	0	-1.626243	1.768531	9.483591	-0.016233	0.017690	0.094840	1.547564	6.157941	-2.720778
30515	0	-1.632516	1.793872	9.563824	-0.016296	0.017944	0.095642	1.539505	6.196262	-2.721503
30516	0	-1.668898	1.768717	9.556766	-0.016660	0.017689	0.095572	1.536281	6.235185	-2.717163
30517	0	-1.662724	1.770020	9.582074	-0.016602	0.017700	0.095825	1.534807	6.269815	-2.706824
30518	0	-1.655227	1.781837	9.617876	-0.016531	0.017821	0.096182	1.529699	6.299169	-2.697029
30519	0	-1.693126	1.781494	9.710401	-0.016907	0.017822	0.097107	1.519596	6.332061	-2.697010
30520	0	-1.709653	1.774173	9.734199	-0.017078	0.017746	0.097344	1.512902	6.357522	-2.696838
30521	0	-1.692466	1.787860	9.789815	-0.016907	0.017883	0.097900	1.505670	6.382602	-2.696789
30522	0	-1.708421	1.793153	9.777081	-0.017065	0.017935	0.097774	1.500150	6.409135	-2.694678
30523	0	-1.716656	1.800222	9.856962	-0.017151	0.018005	0.098572	1.494672	6.431508	-2.688102
30524	0	-1.725548	1.787514	9.850413	-0.017243	0.017877	0.098506	1.490989	6.449763	-2.688599
30525	0	-1.722187	1.830596	9.875400	-0.017212	0.018311	0.098755	1.483674	6.465550	-2.682696
30526	0	-1.724257	1.793190	9.875165	-0.017232	0.017935	0.098753	1.478319	6.482115	-2.677762
30527	0	-1.727513	1.794075	9.881619	-0.017273	0.017944	0.098816	1.471872	6.489033	-2.678423
30528	0	-1.721071	1.775139	9.857322	-0.017217	0.017754	0.098572	1.466728	6.486626	-2.677258
30529	0	-1.720167	1.813098	9.869498	-0.017212	0.018127	0.098694	1.468060	6.479349	-2.674132
30530	0	-1.699865	1.837777	9.912483	-0.017009	0.018378	0.099123	1.464767	6.472246	-2.674528
30531	0	-1.689273	1.800333	9.820835	-0.016907	0.018005	0.098206	1.459542	6.460573	-2.671603
30532	0	-1.704805	1.769735	9.906692	-0.017062	0.017695	0.099065	1.458885	6.448870	-2.671145
30533	0	-1.712457	1.788260	9.875958	-0.017151	0.017883	0.098755	1.454755	6.423266	-2.681682
30534	0	-1.695154	1.794368	9.803528	-0.016977	0.017942	0.098031	1.452917	6.398044	-2.683285
30535	0	-1.706441	1.776262	9.723322	-0.017090	0.017761	0.097229	1.451255	6.372963	-2.684977
30536	0	-1.694650	1.770689	9.638685	-0.016978	0.017702	0.096382	1.453378	6.340232	-2.683095
30537	0	-1.669173	1.782463	9.698993	-0.016724	0.017822	0.096985	1.452644	6.307577	-2.684136
30538	0	-1.656434	1.776749	9.645071	-0.016600	0.017765	0.096445	1.451919	6.270717	-2.676302
30539	0	-1.644390	1.782717	9.583040	-0.016479	0.017822	0.095825	1.454103	6.233287	-2.674252
30540	0	-1.625579	1.753043	9.541209	-0.016287	0.017527	0.095407	1.455169	6.201009	-2.671421
30541	0	-1.662712	1.782478	9.509852	-0.016663	0.017822	0.095093	1.454525	6.163383	-2.673103
30542	0	-1.649364	1.752766	9.535281	-0.016531	0.017522	0.095347	1.457716	6.123638	-2.678058
30543	0	-1.620260	1.776836	9.460877	-0.016235	0.017761	0.094604	1.462741	6.089060	-2.677513
30544	0	-1.607767	1.728951	9.388456	-0.016109	0.017286	0.093880	1.463120	6.055304	-2.678395
30545	0	-1.607941	1.733747	9.375517	-0.016113	0.017334	0.093750	1.463759	6.019001	-2.678987
30546	0	-1.601602	1.716094	9.345897	-0.016047	0.017158	0.093454	1.464423	5.986639	-2.677792
30547	0	-1.584186	1.697139	9.271641	-0.015869	0.016968	0.092712	1.465501	5.957887	-2.675208
30548	0	-1.572525	1.722561	9.235737	-0.015754	0.017219	0.092354	1.470749	5.927554	-2.670525
30549	0	-1.566085	1.709551	9.131186	-0.015686	0.017090	0.091309	1.474490	5.900907	-2.668379
30550	0	-1.567599	1.710070	9.174501	-0.015697	0.017100	0.091742	1.471829	5.880105	-2.665059
30551	0	-1.554688	1.709509	9.143259	-0.015564	0.017090	0.091431	1.475357	5.863478	-2.662618
30552	0	-1.557759	1.716237	9.186262	-0.015591	0.017160	0.091861	1.474950	5.851862	-2.665437
30553	0	-1.555162	1.690802	9.118839	-0.015564	0.016907	0.091187	1.473732	5.841028	-2.667437
30554	0	-1.565024	1.678862	9.161814	-0.015661	0.016787	0.091617	1.473489	5.831917	-2.660577
30555	0	-1.537382	1.709140	9.014983	-0.015381	0.017090	0.090149	1.472825	5.827569	-2.653848
30556	0	-1.554641	1.685329	8.984454	-0.015551	0.016849	0.089845	1.476254	5.826746	-2.644243
30557	0	-1.538199	1.709331	9.094154	-0.015381	0.017090	0.090942	1.478275	5.832582	-2.640734
30558	0	-1.532515	1.703579	9.081793	-0.015323	0.017035	0.090818	1.476380	5.840068	-2.642069
30559	0	-1.544945	1.727173	9.081926	-0.015442	0.017273	0.090820	1.472772	5.853870	-2.645205
30560	0	-1.577029	1.696570	9.093800	-0.015762	0.016965	0.090940	1.471676	5.868169	-2.642560
30561	0	-1.564076	1.727550	9.154956	-0.015625	0.017273	0.091553	1.473071	5.892005	-2.639065
30562	0	-1.573240	1.721777	9.227590	-0.015718	0.017217	0.092278	1.472569	5.913466	-2.640394
30563	0	-1.570382	1.702838	9.203806	-0.015686	0.017029	0.092041	1.470340	5.939684	-2.644144
30564	0	-1.579934	1.690545	9.233666	-0.015783	0.016905	0.092340	1.469320	5.963687	-2.638789
30565	0	-1.601229	1.733646	9.307453	-0.015991	0.017334	0.093079	1.470748	5.993654	-2.635429
30566	0	-1.587327	1.733772	9.318851	-0.015851	0.017339	0.093192	1.467931	6.025002	-2.635293
30567	0	-1.589462	1.733081	9.356316	-0.015869	0.017334	0.093567	1.462645	6.060140	-2.629686
30568	0	-1.631226	1.726922	9.428580	-0.016287	0.017266	0.094291	1.464754	6.094967	-2.631307
30569	0	-1.626156	1.782249	9.441684	-0.016235	0.017822	0.094421	1.463612	6.130680	-2.627787
30570	0	-1.643525	1.751828	9.507880	-0.016411	0.017517	0.095083	1.463554	6.164082	-2.627222
30571	0	-1.626283	1.739669	9.502673	-0.016235	0.017395	0.095032	1.464178	6.201137	-2.624636
30572	0	-1.661945	1.788620	9.593285	-0.016597	0.017886	0.095937	1.462684	6.232191	-2.622951
30573	0	-1.674982	1.782255	9.594265	-0.016724	0.017822	0.095947	1.461612	6.267394	-2.618339
30574	0	-1.667839	1.763944	9.642175	-0.016654	0.017639	0.096426	1.460457	6.300332	-2.618122
30575	0	-1.686912	1.788490	9.746880	-0.016846	0.017883	0.097473	1.460807	6.331858	-2.611014
30576	0	-1.672958	1.788956	9.703225	-0.016709	0.017886	0.097036	1.463152	6.359833	-2.610486
30577	0	-1.692616	1.807015	9.734701	-0.016907	0.018066	0.097351	1.465864	6.386759	-2.612318
30578	0	-1.696430	1.819887	9.776584	-0.016946	0.018195	0.097770	1.468510	6.412478	-2.603688
30579	0	-1.691609	1.812980	9.814248	-0.016907	0.018127	0.098145	1.469244	6.427666	-2.597068
30580	0	-1.699232	1.789226	9.856513	-0.016987	0.017887	0.098567	1.473031	6.438370	-2.595526
30581	0	-1.697070	1.813250	9.838723	-0.016968	0.018127	0.098389	1.476646	6.446169	-2.592121
30582	0	-1.697133	1.789593	9.814053	-0.016973	0.017893	0.098141	1.477828	6.448107	-2.590844
30583	0	-1.733179	1.800502	9.820602	-0.017334	0.018005	0.098206	1.475016	6.450015	-2.585135
30584	0	-1.708208	1.831477	9.893771	-0.017086	0.018310	0.098938	1.478488	6.449957	-2.586293
30585	0	-1.744663	1.800962	9.869474	-0.017456	0.018005	0.098694	1.480729	6.443646	-2.585378
30586	0	-1.699718	1.826104	9.875744	-0.017011	0.018257	0.098756	1.482413	6.432657	-2.588621
30587	0	-1.713745	1.807012	9.869550	-0.017151	0.018066	0.098694	1.483904	6.421752	-2.583310
30588	0	-1.716766	1.820429	9.833187	-0.017185	0.018195	0.098330	1.491533	6.406072	-2.574093
30589	0	-1.688637	1.807036	9.814731	-0.016907	0.018066	0.098145	1.493078	6.387104	-2.574202
30590	0	-1.684404	1.783391	9.833556	-0.016867	0.017830	0.098332	1.494622	6.365550	-2.571834
30591	0	-1.682124	1.788964	9.723208	-0.016846	0.017883	0.097229	1.498843	6.341613	-2.572192
30592	0	-1.670752	1.801999	9.711715	-0.016736	0.018018	0.097113	1.498132	6.312941	-2.571626
30593	0	-1.675423	1.770840	9.729380	-0.016785	0.017700	0.097290	1.504334	6.282078	-2.567689
30594	0	-1.669568	1.765824	9.662963	-0.016725	0.017654	0.096625	1.505481	6.252785	-2.573450
30595	0	-1.656606	1.770561	9.625756	-0.016602	0.017700	0.096252	1.508307	6.215630	-2.572392
30596	0	-1.655610	1.796119	9.590079	-0.016592	0.017955	0.095896	1.512256	6.177846	-2.581359
30597	0	-1.620014	1.795565	9.509665	-0.016235	0.017944	0.095093	1.522221	6.140566	-2.583010
30598	0	-1.631632	1.766606	9.486094	-0.016349	0.017661	0.094856	1.524699	6.106364	-2.582172
30599	0	-1.619971	1.770886	9.436485	-0.016235	0.017700	0.094360	1.531544	6.068247	-2.584836
30600	0	-1.619417	1.765871	9.419083	-0.016226	0.017656	0.094186	1.530983	6.034823	-2.581701
30601	0	-1.596226	1.764828	9.295979	-0.015991	0.017639	0.092957	1.538776	6.004176	-2.582897
30602	0	-1.596627	1.766469	9.278270	-0.015995	0.017657	0.092779	1.544495	5.973720	-2.575667
30603	0	-1.571730	1.728062	9.332636	-0.015747	0.017273	0.093323	1.550469	5.942188	-2.570020
30604	0	-1.565924	1.729177	9.247896	-0.015688	0.017287	0.092475	1.552672	5.911642	-2.568491
30605	0	-1.565981	1.745816	9.180095	-0.015686	0.017456	0.091797	1.552036	5.883890	-2.567843
30606	0	-1.573466	1.728385	9.137970	-0.015757	0.017277	0.091377	1.557752	5.861275	-2.563018
30607	0	-1.554144	1.739945	9.173882	-0.015564	0.017395	0.091736	1.560140	5.838040	-2.571634
30608	0	-1.544176	1.704533	9.143767	-0.015458	0.017037	0.091436	1.567093	5.822327	-2.564807
30609	0	-1.561444	1.746006	9.130963	-0.015625	0.017456	0.091309	1.569401	5.813733	-2.565996
30610	0	-1.559210	1.716036	9.106805	-0.015604	0.017159	0.091066	1.568995	5.803423	-2.564028
30611	0	-1.568229	1.733820	9.094223	-0.015686	0.017334	0.090942	1.571845	5.803218	-2.564877
30612	0	-1.549707	1.703815	9.075786	-0.015496	0.017036	0.090758	1.571731	5.808670	-2.563306
30613	0	-1.556281	1.721661	9.106376	-0.015564	0.017212	0.091064	1.575258	5.811698	-2.551683
30614	0	-1.556507	1.734404	9.118382	-0.015562	0.017343	0.091185	1.574898	5.819867	-2.542718
30615	0	-1.556737	1.751940	9.124653	-0.015564	0.017517	0.091248	1.575625	5.828504	-2.543719
30616	0	-1.563866	1.703543	9.124298	-0.015632	0.017033	0.091245	1.577065	5.841564	-2.539761
30617	0	-1.588475	1.721561	9.179348	-0.015869	0.017212	0.091797	1.579880	5.865165	-2.528698
30618	0	-1.555035	1.709831	9.190924	-0.015534	0.017097	0.091912	1.580383	5.889162	-2.523382
30619	0	-1.570276	1.739501	9.228231	-0.015686	0.017395	0.092285	1.578689	5.914026	-2.521006
30620	0	-1.585948	1.715093	9.233624	-0.015841	0.017150	0.092340	1.578306	5.940452	-2.517976
30621	0	-1.576811	1.769983	9.264786	-0.015747	0.017700	0.092651	1.576329	5.970472	-2.516120
30622	0	-1.605701	1.745323	9.312843	-0.016034	0.017455	0.093132	1.572589	6.002605	-2.513887
30623	0	-1.595471	1.763791	9.344088	-0.015930	0.017639	0.093445	1.569657	6.036626	-2.505590
30624	0	-1.612914	1.788272	9.404148	-0.016102	0.017880	0.094047	1.571108	6.073769	-2.504493
30625	0	-1.637920	1.745165	9.411324	-0.016357	0.017456	0.094116	1.564306	6.104296	-2.503287
30626	0	-1.618538	1.762984	9.465399	-0.016157	0.017630	0.094659	1.563280	6.142349	-2.505969
30627	0	-1.662789	1.788506	9.502680	-0.016602	0.017883	0.095032	1.564067	6.178022	-2.503035
30628	0	-1.662565	1.764073	9.562633	-0.016594	0.017642	0.095632	1.561377	6.219856	-2.499040
30629	0	-1.638132	1.812816	9.582098	-0.016357	0.018127	0.095825	1.560797	6.252406	-2.494532
30630	0	-1.667518	1.788421	9.605531	-0.016649	0.017884	0.096060	1.559387	6.287285	-2.490778
30631	0	-1.650449	1.824789	9.649262	-0.016479	0.018250	0.096497	1.556074	6.320903	-2.489472
30632	0	-1.667456	1.824862	9.678876	-0.016652	0.018246	0.096793	1.558035	6.351492	-2.480306
30633	0	-1.692324	1.818693	9.734850	-0.016907	0.018188	0.097351	1.554536	6.375035	-2.476249
30634	0	-1.713491	1.806675	9.770875	-0.017123	0.018063	0.097712	1.557519	6.392980	-2.464669
30635	0	-1.698300	1.824940	9.783673	-0.016968	0.018250	0.097839	1.555642	6.414969	-2.464490
30636	0	-1.707568	1.806526	9.776978	-0.017059	0.018065	0.097773	1.553721	6.438262	-2.462400
30637	0	-1.697598	1.794594	9.789867	-0.016968	0.017944	0.097900	1.553605	6.452166	-2.457134
30638	0	-1.711390	1.818771	9.868951	-0.017107	0.018191	0.098690	1.547374	6.464492	-2.459436
30639	0	-1.720903	1.830862	9.838953	-0.017212	0.018311	0.098389	1.542789	6.465629	-2.451845
30640	0	-1.708210	1.830976	9.820613	-0.017084	0.018306	0.098207	1.545057	6.467759	-2.449370
30641	0	-1.714891	1.825117	9.875492	-0.017151	0.018250	0.098755	1.544629	6.469941	-2.446800
30642	0	-1.707741	1.825199	9.814610	-0.017086	0.018252	0.098145	1.541614	6.464483	-2.447132
30643	0	-1.695431	1.813225	9.863424	-0.016968	0.018127	0.098633	1.544454	6.453506	-2.441526
30644	0	-1.692917	1.819746	9.820945	-0.016941	0.018197	0.098207	1.542214	6.444289	-2.446873
30645	0	-1.707370	1.813014	9.857408	-0.017090	0.018127	0.098572	1.542486	6.430268	-2.448523
30646	0	-1.703472	1.819148	9.778659	-0.017058	0.018193	0.097782	1.537338	6.407428	-2.447311
30647	0	-1.688281	1.813019	9.765988	-0.016907	0.018127	0.097656	1.537436	6.384247	-2.445826
30648	0	-1.688943	1.831740	9.748475	-0.016920	0.018315	0.097480	1.536536	6.353251	-2.441107
30649	0	-1.675869	1.794212	9.747802	-0.016785	0.017944	0.097473	1.530776	6.327639	-2.441380
30650	0	-1.676569	1.794158	9.651070	-0.016794	0.017940	0.096506	1.529864	6.298775	-2.447939
30651	0	-1.663260	1.788639	9.680635	-0.016663	0.017883	0.096802	1.530180	6.268283	-2.447487
30652	0	-1.656706	1.782983	9.535149	-0.016603	0.017828	0.095345	1.528813	6.229680	-2.443963
30653	0	-1.644740	1.782808	9.570757	-0.016479	0.017822	0.095703	1.532326	6.196322	-2.437690
30654	0	-1.632324	1.783385	9.498481	-0.016356	0.017834	0.094979	1.529087	6.162465	-2.439087
30655	0	-1.644917	1.764315	9.479212	-0.016479	0.017639	0.094788	1.530532	6.130846	-2.441492
30656	0	-1.626200	1.752633	9.413061	-0.016297	0.017525	0.094125	1.528955	6.092968	-2.440034
30657	0	-1.608110	1.757947	9.399940	-0.016113	0.017578	0.093994	1.527172	6.058825	-2.433249
30658	0	-1.619681	1.721527	9.333918	-0.016232	0.017214	0.093333	1.525373	6.020161	-2.436501
30659	0	-1.571790	1.751858	9.302223	-0.015747	0.017517	0.093018	1.523894	5.989265	-2.437307
30660	0	-1.596802	1.752419	9.296881	-0.015994	0.017520	0.092965	1.525870	5.962130	-2.437327
30661	0	-1.584149	1.721629	9.265529	-0.015869	0.017212	0.092651	1.527985	5.932936	-2.438410
30662	0	-1.585253	1.716028	9.205251	-0.015876	0.017159	0.092049	1.525914	5.908868	-2.439783
30663	0	-1.597339	1.715124	9.186094	-0.015991	0.017151	0.091858	1.523457	5.891436	-2.438470
30664	0	-1.569501	1.721392	9.131682	-0.015712	0.017212	0.091314	1.523079	5.875186	-2.435369
30665	0	-1.579283	1.727369	9.143316	-0.015808	0.017273	0.091431	1.521225	5.860795	-2.436484
30666	0	-1.558307	1.702877	9.155963	-0.015594	0.017030	0.091558	1.517337	5.851183	-2.435863
30667	0	-1.549139	1.733212	9.106677	-0.015503	0.017334	0.091064	1.512362	5.841325	-2.443203
30668	0	-1.559537	1.720659	9.143591	-0.015602	0.017208	0.091434	1.508016	5.837455	-2.444568
30669	0	-1.555970	1.733481	9.100399	-0.015564	0.017334	0.091003	1.506623	5.836637	-2.442444
30670	0	-1.537198	1.733512	9.088232	-0.015372	0.017335	0.090882	1.504607	5.840697	-2.442829
30671	0	-1.544335	1.739331	9.118660	-0.015442	0.017395	0.091187	1.500282	5.846937	-2.443551
30672	0	-1.569667	1.702538	9.094113	-0.015690	0.017025	0.090942	1.498773	5.859840	-2.441499
30673	0	-1.539096	1.720863	9.210098	-0.015381	0.017212	0.092102	1.492838	5.876633	-2.445421
30674	0	-1.583841	1.707785	9.234254	-0.015829	0.017082	0.092343	1.485558	5.892455	-2.445750
30675	0	-1.593952	1.714865	9.197878	-0.015930	0.017151	0.091980	1.480900	5.908346	-2.445156
30676	0	-1.578186	1.726354	9.264670	-0.015766	0.017268	0.092649	1.473518	5.931907	-2.446062
30677	0	-1.576188	1.739342	9.283226	-0.015747	0.017395	0.092834	1.469850	5.954331	-2.441101
30678	0	-1.579828	1.775407	9.319305	-0.015778	0.017757	0.093196	1.464271	5.983777	-2.438821
30679	0	-1.601253	1.745307	9.356381	-0.015991	0.017456	0.093567	1.459171	6.013907	-2.431394
30680	0	-1.587771	1.726558	9.404413	-0.015851	0.017266	0.094049	1.457030	6.050350	-2.427339
30681	0	-1.601561	1.720495	9.417438	-0.015991	0.017212	0.094177	1.447245	6.084008	-2.427010
30682	0	-1.624854	1.749906	9.435013	-0.016224	0.017503	0.094354	1.441390	6.117872	-2.420990
30683	0	-1.613817	1.782147	9.496663	-0.016113	0.017822	0.094971	1.439073	6.151844	-2.413752
30684	0	-1.655402	1.751133	9.483641	-0.016529	0.017515	0.094840	1.433110	6.185919	-2.406114
30685	0	-1.638411	1.794006	9.551625	-0.016357	0.017944	0.095520	1.426726	6.221842	-2.401392
30686	0	-1.661831	1.774591	9.617985	-0.016595	0.017752	0.096183	1.418489	6.253731	-2.398174
30687	0	-1.662107	1.806289	9.661596	-0.016602	0.018066	0.096619	1.412799	6.280926	-2.398969
30688	0	-1.696156	1.762797	9.722135	-0.016947	0.017632	0.097223	1.406931	6.302490	-2.386295
30689	0	-1.680795	1.775483	9.777548	-0.016785	0.017761	0.097778	1.398068	6.333773	-2.377581
30690	0	-1.679100	1.767884	9.697703	-0.016770	0.017687	0.096979	1.387176	6.362208	-2.374704
30691	0	-1.673691	1.788242	9.747103	-0.016724	0.017883	0.097473	1.384378	6.382018	-2.367836
30692	0	-1.687793	1.836614	9.746809	-0.016872	0.018370	0.097468	1.378225	6.392840	-2.364889
30693	0	-1.691466	1.806753	9.777674	-0.016907	0.018066	0.097778	1.377582	6.406422	-2.362010
30694	0	-1.674577	1.788250	9.820124	-0.016740	0.017885	0.098202	1.372415	6.417667	-2.361748
30695	0	-1.697113	1.812490	9.826649	-0.016968	0.018127	0.098267	1.367379	6.425952	-2.356997
30696	0	-1.703428	1.818105	9.851031	-0.017035	0.018183	0.098510	1.363152	6.429009	-2.353959
30697	0	-1.714377	1.788861	9.790066	-0.017151	0.017883	0.097900	1.366857	6.425266	-2.351244
30698	0	-1.688286	1.777265	9.875635	-0.016892	0.017772	0.098755	1.365373	6.418784	-2.348341
30699	0	-1.701956	1.788475	9.832897	-0.017029	0.017883	0.098328	1.364516	6.412608	-2.345408
30700	0	-1.675544	1.819124	9.796507	-0.016767	0.018190	0.097963	1.362936	6.404261	-2.341335
30701	0	-1.688924	1.812712	9.796450	-0.016907	0.018127	0.097961	1.359732	6.388548	-2.347758
30702	0	-1.649220	1.812983	9.766372	-0.016506	0.018126	0.097662	1.360938	6.376824	-2.345726
30703	0	-1.682682	1.776416	9.772001	-0.016846	0.017761	0.097717	1.361486	6.359460	-2.343656
30704	0	-1.691162	1.764379	9.748140	-0.016931	0.017645	0.097478	1.357353	6.341923	-2.337248
30705	0	-1.669860	1.794873	9.680527	-0.016724	0.017944	0.096802	1.359435	6.317204	-2.336680
30706	0	-1.664631	1.758810	9.705708	-0.016674	0.017587	0.097053	1.357898	6.289394	-2.336174
30707	0	-1.675396	1.746179	9.656192	-0.016785	0.017456	0.096558	1.361363	6.257955	-2.336499
30708	0	-1.644686	1.783353	9.614345	-0.016479	0.017833	0.096138	1.358945	6.224115	-2.333898
30709	0	-1.651179	1.770464	9.515797	-0.016541	0.017700	0.095154	1.361035	6.194505	-2.333287
30710	0	-1.651634	1.789849	9.424974	-0.016545	0.017892	0.094246	1.365762	6.164326	-2.334993
30711	0	-1.614366	1.740252	9.491351	-0.016174	0.017395	0.094910	1.371479	6.132335	-2.332987
30712	0	-1.590002	1.728944	9.437171	-0.015930	0.017287	0.094367	1.370853	6.100738	-2.336988
30713	0	-1.602317	1.758219	9.381525	-0.016052	0.017578	0.093811	1.372553	6.070231	-2.342574
30714	0	-1.596925	1.722620	9.333357	-0.015995	0.017220	0.093330	1.377542	6.043524	-2.339177
30715	0	-1.584927	1.727869	9.314197	-0.015869	0.017273	0.093140	1.381658	6.023900	-2.336479
30716	0	-1.605245	1.716408	9.302482	-0.016074	0.017162	0.093021	1.380832	6.001988	-2.337331
30717	0	-1.578510	1.721627	9.259345	-0.015808	0.017212	0.092590	1.383179	5.978415	-2.335251
30718	0	-1.598218	1.679795	9.241630	-0.016006	0.016793	0.092413	1.385893	5.953205	-2.336502
30719	0	-1.536392	1.715595	9.167670	-0.015381	0.017151	0.091675	1.389392	5.936819	-2.330340
30720	0	-1.557448	1.728672	9.167978	-0.015592	0.017282	0.091678	1.391831	5.920185	-2.334714
30721	0	-1.567104	1.703022	9.167711	-0.015686	0.017029	0.091675	1.390845	5.906180	-2.335262
30722	0	-1.564277	1.678802	9.168069	-0.015656	0.016787	0.091679	1.389957	5.893752	-2.337667
30723	0	-1.561552	1.715245	9.094372	-0.015625	0.017151	0.090942	1.389384	5.886441	-2.334781
30724	0	-1.541319	1.752195	9.143381	-0.015423	0.017520	0.091433	1.389335	5.879019	-2.333062
30725	0	-1.543808	1.727722	9.088118	-0.015442	0.017273	0.090881	1.392369	5.878718	-2.332983
30726	0	-1.561519	1.698072	9.124599	-0.015617	0.016975	0.091247	1.396745	5.880460	-2.332349
30727	0	-1.556388	1.715248	9.173556	-0.015564	0.017151	0.091736	1.396553	5.884780	-2.331008
30728	0	-1.563263	1.728077	9.130540	-0.015625	0.017276	0.091308	1.400808	5.898650	-2.326954
30729	0	-1.563723	1.708931	9.179489	-0.015625	0.017090	0.091797	1.398416	5.918091	-2.323409
30730	0	-1.572254	1.720958	9.221744	-0.015711	0.017210	0.092219	1.396130	5.936834	-2.320456
30731	0	-1.576253	1.709474	9.161020	-0.015747	0.017090	0.091614	1.400578	5.960300	-2.316688
30732	0	-1.579177	1.734532	9.172559	-0.015779	0.017344	0.091728	1.401134	5.980977	-2.314953
30733	0	-1.582572	1.727390	9.325856	-0.015808	0.017273	0.093262	1.400744	6.006702	-2.306023
30734	0	-1.610636	1.721421	9.331258	-0.016088	0.017213	0.093316	1.400889	6.033886	-2.305725
30735	0	-1.607373	1.721486	9.356267	-0.016052	0.017212	0.093567	1.403072	6.064215	-2.306592
30736	0	-1.605340	1.758497	9.312753	-0.016034	0.017584	0.093131	1.402970	6.091964	-2.303538
30737	0	-1.595117	1.739636	9.362411	-0.015930	0.017395	0.093628	1.403182	6.121668	-2.305416
30738	0	-1.611583	1.727771	9.398149	-0.016095	0.017275	0.093986	1.405204	6.150905	-2.299904
30739	0	-1.644283	1.745464	9.496675	-0.016418	0.017456	0.094971	1.402214	6.184270	-2.295333
30740	0	-1.642476	1.757154	9.508164	-0.016407	0.017574	0.095084	1.397370	6.209738	-2.284854
30741	0	-1.656409	1.757920	9.582093	-0.016541	0.017578	0.095825	1.397301	6.241894	-2.284837
30742	0	-1.655163	1.746191	9.593375	-0.016527	0.017458	0.095939	1.400662	6.275076	-2.286652
30743	0	-1.668306	1.757720	9.612699	-0.016663	0.017578	0.096130	1.398130	6.303508	-2.275009
30744	0	-1.684803	1.763886	9.703409	-0.016827	0.017636	0.097038	1.399714	6.332804	-2.269282
30745	0	-1.656137	1.800623	9.740841	-0.016541	0.018005	0.097412	1.399257	6.361359	-2.263831
30746	0	-1.672495	1.794798	9.727841	-0.016705	0.017945	0.097282	1.400927	6.389421	-2.266449
30747	0	-1.685579	1.819184	9.747077	-0.016846	0.018188	0.097473	1.403044	6.405524	-2.263391
30748	0	-1.724307	1.788897	9.752650	-0.017232	0.017889	0.097528	1.401213	6.422815	-2.259163
30749	0	-1.710160	1.800755	9.808105	-0.017090	0.018005	0.098083	1.401989	6.440762	-2.255003
30750	0	-1.705754	1.801718	9.801442	-0.017053	0.018009	0.098017	1.409270	6.450823	-2.251177
30751	0	-1.703535	1.770422	9.832578	-0.017029	0.017700	0.098328	1.412006	6.462736	-2.241186
30752	0	-1.722315	1.807381	9.753078	-0.017225	0.018074	0.097530	1.409505	6.464720	-2.238295
30753	0	-1.708640	1.782394	9.814483	-0.017090	0.017822	0.098145	1.409160	6.465191	-2.240998
30754	0	-1.701842	1.813124	9.814500	-0.017022	0.018130	0.098145	1.407943	6.465355	-2.238827
30755	0	-1.701842	1.776494	9.881704	-0.017029	0.017761	0.098816	1.409679	6.457929	-2.237371
30756	0	-1.693535	1.826421	9.753674	-0.016948	0.018256	0.097536	1.416427	6.448032	-2.238197
30757	0	-1.688959	1.819563	9.759685	-0.016907	0.018188	0.097595	1.422007	6.432665	-2.232987
30758	0	-1.703778	1.808670	9.723368	-0.017056	0.018080	0.097232	1.427341	6.416539	-2.228382
30759	0	-1.651599	1.801049	9.808669	-0.016541	0.018005	0.098083	1.430294	6.392756	-2.225175
30760	0	-1.683735	1.802214	9.717595	-0.016858	0.018015	0.097174	1.435877	6.373109	-2.222577
30761	0	-1.657746	1.795243	9.765886	-0.016602	0.017944	0.097656	1.442329	6.349705	-2.220249
30762	0	-1.640300	1.814976	9.619976	-0.016432	0.018143	0.096196	1.447522	6.320386	-2.218267
30763	0	-1.639253	1.801366	9.631634	-0.016418	0.018005	0.096313	1.454259	6.294477	-2.217088
30764	0	-1.658328	1.802900	9.571228	-0.016611	0.018022	0.095709	1.459933	6.266145	-2.217371
30765	0	-1.656968	1.776964	9.631742	-0.016602	0.017761	0.096313	1.466598	6.233250	-2.215737
30766	0	-1.650773	1.766116	9.510470	-0.016539	0.017655	0.095100	1.470263	6.201050	-2.216366
30767	0	-1.632886	1.788911	9.491349	-0.016357	0.017883	0.094910	1.474059	6.171559	-2.215893
30768	0	-1.620780	1.777935	9.418823	-0.016240	0.017773	0.094184	1.478826	6.137311	-2.214770
30769	0	-1.608273	1.764400	9.387640	-0.016113	0.017639	0.093872	1.481459	6.105051	-2.216566
30770	0	-1.602624	1.722588	9.351825	-0.016053	0.017221	0.093514	1.483727	6.076959	-2.214385
30771	0	-1.608597	1.752439	9.405849	-0.016113	0.017517	0.094055	1.489443	6.048653	-2.215598
30772	0	-1.615396	1.729077	9.351561	-0.016181	0.017287	0.093512	1.490590	6.020482	-2.211761
30773	0	-1.584655	1.733693	9.216642	-0.015869	0.017334	0.092163	1.491260	5.997277	-2.211495
30774	0	-1.574056	1.740483	9.235502	-0.015763	0.017401	0.092352	1.493351	5.973957	-2.213961
30775	0	-1.566579	1.770205	9.155584	-0.015686	0.017700	0.091553	1.492800	5.953433	-2.218705
30776	0	-1.568875	1.752424	9.192697	-0.015707	0.017520	0.091925	1.495313	5.935466	-2.216986
30777	0	-1.542408	1.758649	9.118793	-0.015442	0.017578	0.091187	1.502955	5.917918	-2.216664
30778	0	-1.557744	1.729511	9.186078	-0.015590	0.017289	0.091860	1.507744	5.907285	-2.217686
30779	0	-1.598185	1.715333	9.130977	-0.015991	0.017151	0.091309	1.508318	5.900151	-2.214314
30780	0	-1.565958	1.721985	9.167754	-0.015668	0.017217	0.091677	1.509817	5.894329	-2.211513
30781	0	-1.568032	1.739903	9.100364	-0.015686	0.017395	0.091003	1.512474	5.891689	-2.206898
30782	0	-1.543166	1.746870	9.130743	-0.015430	0.017464	0.091309	1.516626	5.897610	-2.205524
30783	0	-1.544401	1.727825	9.161241	-0.015442	0.017273	0.091614	1.521159	5.904641	-2.199859
30784	0	-1.556972	1.746652	9.148849	-0.015569	0.017466	0.091489	1.520218	5.910293	-2.185937
30785	0	-1.575412	1.751444	9.191824	-0.015747	0.017517	0.091919	1.515099	5.923326	-2.184725
30786	0	-1.607987	1.757288	9.112114	-0.016067	0.017572	0.091124	1.514108	5.944183	-2.186162
30787	0	-1.569675	1.739520	9.155086	-0.015686	0.017395	0.091553	1.512598	5.961796	-2.180667
30788	0	-1.559872	1.751687	9.185196	-0.015586	0.017517	0.091854	1.510689	5.981930	-2.178857
30789	0	-1.582160	1.739548	9.277105	-0.015808	0.017395	0.092773	1.509629	6.002737	-2.179583
30790	0	-1.616067	1.757340	9.331451	-0.016141	0.017578	0.093317	1.502481	6.030969	-2.178472
30791	0	-1.631531	1.739406	9.362481	-0.016296	0.017395	0.093628	1.499882	6.058174	-2.172479
30792	0	-1.592697	1.769926	9.367858	-0.015907	0.017697	0.093682	1.500809	6.086268	-2.167339
30793	0	-1.644014	1.763863	9.478394	-0.016418	0.017639	0.094788	1.498857	6.116478	-2.166469
30794	0	-1.629833	1.781503	9.453354	-0.016279	0.017820	0.094536	1.491029	6.143667	-2.161354
30795	0	-1.607233	1.769832	9.496766	-0.016052	0.017700	0.094971	1.487391	6.171918	-2.155034
30796	0	-1.623962	1.781533	9.514340	-0.016215	0.017817	0.095147	1.483550	6.205104	-2.153794
30797	0	-1.656332	1.782151	9.563829	-0.016541	0.017822	0.095642	1.481352	6.236386	-2.154117
30798	0	-1.672875	1.782121	9.593497	-0.016708	0.017820	0.095939	1.480978	6.264750	-2.147083
30799	0	-1.668211	1.800368	9.643249	-0.016663	0.018005	0.096436	1.477569	6.291974	-2.144648
30800	0	-1.659530	1.799744	9.697627	-0.016580	0.018002	0.096978	1.471201	6.314602	-2.132446
30801	0	-1.704805	1.788150	9.667663	-0.017029	0.017883	0.096680	1.467665	6.341451	-2.130755
30802	0	-1.629476	1.812282	9.691389	-0.016274	0.018124	0.096917	1.465296	6.369477	-2.128043
30803	0	-1.667870	1.831172	9.771432	-0.016663	0.018311	0.097717	1.465118	6.392459	-2.121458
30804	0	-1.670633	1.831584	9.801322	-0.016695	0.018312	0.098016	1.467341	6.409880	-2.116649
30805	0	-1.679309	1.813069	9.802042	-0.016785	0.018127	0.098022	1.469315	6.423972	-2.107535
30806	0	-1.711273	1.807148	9.807785	-0.017107	0.018072	0.098079	1.466664	6.434956	-2.102625
30807	0	-1.703362	1.782389	9.783822	-0.017029	0.017822	0.097839	1.466624	6.444904	-2.095286
30808	0	-1.685437	1.831322	9.771461	-0.016855	0.018313	0.097714	1.464289	6.448315	-2.086944
30809	0	-1.714564	1.800620	9.784012	-0.017151	0.018005	0.097839	1.462980	6.446684	-2.078856
30810	0	-1.701419	1.831320	9.814588	-0.017018	0.018312	0.098145	1.462707	6.446358	-2.070712
30811	0	-1.671752	1.824712	9.851222	-0.016724	0.018250	0.098511	1.457621	6.443764	-2.069338
30812	0	-1.676399	1.849312	9.796489	-0.016773	0.018488	0.097964	1.461234	6.437553	-2.067030
30813	0	-1.695032	1.806511	9.863605	-0.016968	0.018066	0.098633	1.457055	6.421991	-2.060233
30814	0	-1.691984	1.818235	9.845837	-0.016933	0.018186	0.098455	1.450704	6.410817	-2.059954
30815	0	-1.676445	1.782758	9.808599	-0.016785	0.017822	0.098083	1.454068	6.391978	-2.062896
30816	0	-1.678672	1.783038	9.748161	-0.016806	0.017833	0.097478	1.448542	6.374466	-2.065513
30817	0	-1.694384	1.794256	9.662318	-0.016968	0.017944	0.096619	1.443512	6.350938	-2.063534
30818	0	-1.653293	1.806370	9.687475	-0.016554	0.018063	0.096871	1.442004	6.330957	-2.059853
30819	0	-1.676212	1.776066	9.637854	-0.016785	0.017761	0.096375	1.438438	6.308968	-2.055103
30820	0	-1.653143	1.776091	9.620310	-0.016557	0.017759	0.096199	1.437322	6.283705	-2.060389
30821	0	-1.687665	1.795180	9.552394	-0.016907	0.017944	0.095520	1.442999	6.252638	-2.049817
30822	0	-1.614730	1.789792	9.571447	-0.016175	0.017898	0.095710	1.440322	6.224092	-2.046575
30823	0	-1.639197	1.770350	9.497466	-0.016418	0.017700	0.094971	1.441242	6.197062	-2.037890
30824	0	-1.632913	1.764711	9.467911	-0.016366	0.017645	0.094673	1.440515	6.157558	-2.042074
30825	0	-1.620136	1.764687	9.454785	-0.016235	0.017639	0.094543	1.446493	6.121446	-2.043207
30826	0	-1.626106	1.735078	9.449566	-0.016290	0.017349	0.094491	1.445231	6.091644	-2.040734
30827	0	-1.626934	1.745559	9.393788	-0.016296	0.017456	0.093933	1.441612	6.063574	-2.047197
30828	0	-1.603651	1.751212	9.351920	-0.016060	0.017516	0.093514	1.433820	6.039794	-2.049049
30829	0	-1.614977	1.757866	9.283865	-0.016174	0.017578	0.092834	1.431517	6.014390	-2.048885
30830	0	-1.585607	1.740004	9.235743	-0.015882	0.017396	0.092354	1.433506	5.987733	-2.049946
30831	0	-1.602892	1.721093	9.259456	-0.016052	0.017212	0.092590	1.429372	5.963730	-2.048890
30832	0	-1.592448	1.745310	9.217436	-0.015945	0.017453	0.092171	1.426422	5.942516	-2.051754
30833	0	-1.585228	1.708598	9.234980	-0.015869	0.017090	0.092346	1.418974	5.926329	-2.051353
30834	0	-1.576513	1.714328	9.186605	-0.015775	0.017142	0.091865	1.417764	5.918959	-2.045164
30835	0	-1.561553	1.752101	9.210291	-0.015625	0.017517	0.092102	1.420192	5.911785	-2.044833
30836	0	-1.541194	1.728091	9.118942	-0.015424	0.017281	0.091187	1.418092	5.901585	-2.038616
30837	0	-1.561933	1.714755	9.173743	-0.015625	0.017151	0.091736	1.411694	5.899018	-2.037549
30838	0	-1.591577	1.714080	9.180071	-0.015919	0.017143	0.091800	1.406493	5.899777	-2.041866
30839	0	-1.562193	1.763746	9.161462	-0.015625	0.017639	0.091614	1.402216	5.900386	-2.040760
30840	0	-1.586313	1.726882	9.228622	-0.015863	0.017269	0.092286	1.399755	5.904435	-2.040399
30841	0	-1.599598	1.715010	9.222344	-0.015991	0.017151	0.092224	1.396912	5.914669	-2.036967
30842	0	-1.594237	1.702302	9.258868	-0.015940	0.017027	0.092588	1.390180	5.922315	-2.037880
30843	0	-1.587921	1.726861	9.222320	-0.015869	0.017273	0.092224	1.383114	5.939027	-2.033692
30844	0	-1.602040	1.738369	9.258639	-0.016012	0.017385	0.092587	1.379116	5.953443	-2.022606
30845	0	-1.600229	1.727193	9.313793	-0.015991	0.017273	0.093140	1.376204	5.971265	-2.018881
30846	0	-1.597220	1.732776	9.362148	-0.015953	0.017331	0.093624	1.370729	5.998714	-2.017655
30847	0	-1.600890	1.715073	9.307560	-0.015991	0.017151	0.093079	1.369125	6.024561	-2.019976
30848	0	-1.610726	1.751352	9.343540	-0.016088	0.017516	0.093438	1.364552	6.051621	-2.010972
30849	0	-1.588560	1.781283	9.442040	-0.015869	0.017822	0.094421	1.351699	6.075653	-2.011058
30850	0	-1.604446	1.743260	9.429389	-0.016025	0.017437	0.094296	1.345051	6.103820	-2.002733
30851	0	-1.619760	1.739138	9.454014	-0.016174	0.017395	0.094543	1.339434	6.135993	-2.008889
30852	0	-1.617886	1.750488	9.496166	-0.016160	0.017509	0.094964	1.332541	6.162775	-2.005283
30853	0	-1.650255	1.775571	9.490670	-0.016479	0.017761	0.094910	1.324686	6.194553	-2.001053
30854	0	-1.654407	1.750351	9.575479	-0.016526	0.017506	0.095757	1.320715	6.219987	-1.995587
30855	0	-1.632057	1.745591	9.624837	-0.016296	0.017456	0.096252	1.319302	6.252755	-1.989805
30856	0	-1.666476	1.800283	9.624164	-0.016650	0.018004	0.096244	1.315877	6.274224	-1.982625
30857	0	-1.692061	1.775634	9.661712	-0.016907	0.017761	0.096619	1.308556	6.294820	-1.984398
30858	0	-1.676452	1.774678	9.691845	-0.016751	0.017751	0.096920	1.302318	6.314625	-1.974385
30859	0	-1.698150	1.763816	9.734886	-0.016968	0.017639	0.097351	1.299570	6.334950	-1.966885
30860	0	-1.688739	1.775206	9.722295	-0.016873	0.017758	0.097224	1.290627	6.355628	-1.962042
30861	0	-1.709752	1.781878	9.716726	-0.017090	0.017822	0.097168	1.284766	6.368951	-1.960464
30862	0	-1.686740	1.781435	9.759225	-0.016861	0.017815	0.097593	1.282598	6.380807	-1.960130
30863	0	-1.703605	1.776225	9.765480	-0.017029	0.017761	0.097656	1.281988	6.393579	-1.953303
30864	0	-1.679701	1.794344	9.789759	-0.016800	0.017946	0.097897	1.276589	6.394635	-1.949566
30865	0	-1.684447	1.806439	9.832822	-0.016846	0.018066	0.098328	1.272153	6.397630	-1.949989
30866	0	-1.701945	1.799783	9.778108	-0.017027	0.018001	0.097779	1.266617	6.393439	-1.952340
30867	0	-1.720039	1.794776	9.729144	-0.017212	0.017944	0.097290	1.268169	6.384513	-1.948875
30868	0	-1.687503	1.789478	9.778087	-0.016884	0.017890	0.097780	1.271403	6.378766	-1.944022
30869	0	-1.707398	1.758254	9.747513	-0.017090	0.017578	0.097473	1.273953	6.364835	-1.943054
30870	0	-1.673676	1.771497	9.729556	-0.016753	0.017709	0.097294	1.278577	6.350209	-1.940917
[truncated: 502 more rows]
