# Supplementary material for: Properties of traditional bamboo carrying poles have implications for user interactions
Source: PLoS One. 2018 May 10;13(5):e0196208. doi: 10.1371/journal.pone.0196208 (PMC5945030; doi:10.1371/journal.pone.0196208)
Supplement: S1 Text — (ZIP) [file pone.0196208.s005.zip › ResTest_PoleC_L6Load1.txt]

// Start Time: Unknown
// Update Rate: 100.0Hz
// Filter Profile: human (34.3)
// Firmware Version: 2.1.4
PacketCounter	SampleTimeFine	Acc_X	Acc_Y	Acc_Z	VelInc_X	VelInc_Y	VelInc_Z	Roll	Pitch	Yaw	Latitude	Longitude	Altitude	Vel_X	Vel_Y	Vel_Z
36333	0	3.290401	0.700320	9.466009	0.032898	0.006958	0.094666	2.474998	-13.086672	2.589562
36334	0	3.285349	1.395563	9.695540	0.032849	0.013886	0.096967	2.554503	-13.092652	2.589043
36335	0	3.307988	1.332147	9.868391	0.033081	0.013245	0.098694	2.641315	-13.093029	2.573645
36336	0	3.398756	0.677554	10.124311	0.033997	0.006688	0.101246	2.737445	-13.082985	2.551611
36337	0	3.482984	0.428086	10.424989	0.034851	0.004150	0.104248	2.876478	-13.059123	2.533131
36338	0	3.629979	0.683487	10.717685	0.036332	0.006677	0.107176	3.040065	-13.024921	2.518532
36339	0	3.827670	0.003528	11.574053	0.038330	-0.000183	0.115723	3.249262	-12.969586	2.498648
36340	0	3.840509	-0.591548	11.282653	0.038475	-0.006166	0.112789	3.495050	-12.894050	2.486025
36341	0	3.866477	-0.720258	11.174249	0.038757	-0.007446	0.111694	3.735116	-12.794758	2.479740
36342	0	3.315918	-3.653547	9.384841	0.033253	-0.036639	0.093775	3.855168	-12.678165	2.496709
36343	0	3.490287	-4.132200	10.331549	0.035034	-0.041321	0.103271	3.850987	-12.561345	2.568311
36344	0	3.733934	2.847864	10.692973	0.037457	0.028499	0.106883	3.827656	-12.424617	2.646097
36345	0	3.739197	6.831955	10.900703	0.037537	0.068237	0.109009	3.907972	-12.270889	2.676626
36346	0	3.616064	4.603043	10.521116	0.036340	0.045935	0.105191	4.004353	-12.093751	2.654071
36347	0	3.467088	0.317904	10.522302	0.034851	0.003174	0.105164	4.004928	-11.895293	2.627546
36348	0	3.435344	-4.147411	11.386611	0.034556	-0.041434	0.113819	3.961293	-11.683145	2.625053
36349	0	3.092032	-2.307818	10.436936	0.031128	-0.023071	0.104309	3.948459	-11.461455	2.663795
36350	0	2.888317	-0.751739	9.942164	0.029089	-0.007582	0.099357	4.015119	-11.227227	2.703490
36351	0	2.823639	2.539689	9.713367	0.028442	0.025269	0.097107	4.157121	-10.986788	2.742446
36352	0	3.085014	2.334721	9.977905	0.031071	0.023212	0.099742	4.302155	-10.739021	2.759471
36353	0	3.073949	1.132845	9.320322	0.030945	0.011292	0.093140	4.340490	-10.488307	2.781103
36354	0	2.943980	0.588798	8.924445	0.029637	0.005930	0.089176	4.282311	-10.235473	2.801558
36355	0	2.806356	0.331575	9.094356	0.028259	0.003357	0.090881	4.226343	-9.989540	2.819680
36356	0	2.762984	-0.600772	8.831227	0.027819	-0.006062	0.088249	4.288794	-9.742717	2.831402
36357	0	2.912331	-1.417204	8.510010	0.029297	-0.014282	0.085022	4.427880	-9.507029	2.855569
36358	0	2.935451	-0.618280	8.095200	0.029514	-0.006261	0.080888	4.531603	-9.283700	2.895854
36359	0	2.836093	1.614582	7.981719	0.028503	0.016113	0.079773	4.574088	-9.079507	2.936389
36360	0	2.764547	2.602128	8.081005	0.027789	0.026006	0.080766	4.591485	-8.877244	2.960407
36361	0	2.605431	1.294763	7.731303	0.026184	0.012939	0.077271	4.598574	-8.686819	2.968517
36362	0	2.479340	0.057094	7.397050	0.024900	0.000565	0.073935	4.604132	-8.520834	2.975861
36363	0	2.364521	-0.371210	7.547063	0.023743	-0.003723	0.075439	4.616872	-8.371530	2.979084
36364	0	2.242295	-0.361809	7.656182	0.022507	-0.003640	0.076536	4.646790	-8.246968	2.995061
36365	0	2.135549	-0.051207	7.405553	0.021423	-0.000549	0.074036	4.701192	-8.142941	3.011443
36366	0	2.069344	0.497739	7.139514	0.020742	0.004954	0.071383	4.736204	-8.065465	3.031698
36367	0	2.065302	1.185563	7.264021	0.020691	0.011841	0.072632	4.758068	-8.006068	3.044957
36368	0	2.059471	1.602080	7.222463	0.020616	0.016020	0.072219	4.759149	-7.972508	3.055612
36369	0	2.068075	0.939354	7.068247	0.020691	0.009399	0.070679	4.749295	-7.956143	3.051415
36370	0	2.073776	-0.032764	7.098691	0.020732	-0.000318	0.070989	4.733408	-7.965044	3.045781
36371	0	2.223454	-0.141241	7.219896	0.022217	-0.001404	0.072205	4.720962	-7.993912	3.048813
36372	0	2.259332	0.212267	7.242592	0.022557	0.002118	0.072437	4.729092	-8.050720	3.043497
36373	0	2.317967	0.500868	7.084608	0.023132	0.005005	0.070862	4.736707	-8.127004	3.038264
36374	0	2.421138	0.781760	7.159907	0.024143	0.007819	0.071622	4.737101	-8.235447	3.036303
36375	0	2.504549	0.889701	7.346011	0.024963	0.008911	0.073486	4.718316	-8.362519	3.024199
36376	0	2.492225	0.775732	7.480807	0.024825	0.007783	0.074838	4.683341	-8.510156	3.011639
36377	0	2.495114	0.497283	7.564960	0.024841	0.005005	0.075684	4.639270	-8.675214	2.991168
36378	0	2.476468	0.191519	7.765008	0.024639	0.001947	0.077689	4.596859	-8.859663	2.974184
36379	0	2.553159	0.076561	8.009468	0.025391	0.000793	0.080139	4.562367	-9.060654	2.956878
36380	0	2.546477	0.181708	8.220237	0.025313	0.001834	0.082249	4.543976	-9.270869	2.938895
36381	0	2.574163	0.516546	8.405666	0.025574	0.005188	0.084106	4.519030	-9.498689	2.923024
36382	0	2.633671	0.895106	8.578744	0.026161	0.008986	0.085837	4.478076	-9.731416	2.906304
36383	0	2.703820	0.917666	8.881594	0.026855	0.009216	0.088867	4.433348	-9.965422	2.885946
36384	0	2.791123	0.549173	9.059320	0.027716	0.005534	0.090651	4.386458	-10.211252	2.862021
36385	0	2.863796	0.135845	9.234756	0.028442	0.001404	0.092407	4.336980	-10.452563	2.835719
36386	0	2.946800	0.028787	9.448126	0.029270	0.000334	0.094543	4.288258	-10.692470	2.822515
36387	0	3.072150	0.240416	9.722685	0.030518	0.002441	0.097290	4.251074	-10.932278	2.807727
36388	0	3.223869	0.507235	9.965920	0.032035	0.005111	0.099723	4.213600	-11.165625	2.790944
36389	0	3.352896	0.606717	10.143659	0.033325	0.006104	0.101501	4.179149	-11.394767	2.775068
36390	0	3.442336	0.579969	10.313744	0.034227	0.005846	0.103200	4.134354	-11.611583	2.760941
36391	0	3.515876	0.514105	10.443227	0.034973	0.005188	0.104492	4.089156	-11.814147	2.741524
36392	0	3.533961	0.364410	10.596309	0.035167	0.003688	0.106019	4.047719	-12.000870	2.734300
36393	0	3.580045	0.241142	10.761499	0.035645	0.002441	0.107666	4.020701	-12.166903	2.728312
36394	0	3.574216	0.222811	10.995888	0.035597	0.002257	0.110005	3.994680	-12.317935	2.717156
36395	0	3.583914	0.412658	11.128611	0.035706	0.004150	0.111328	3.974061	-12.455247	2.710854
36396	0	3.634433	0.639561	11.535819	0.036227	0.006420	0.115394	3.953022	-12.571222	2.705316
36397	0	3.615749	0.493000	11.471972	0.036072	0.004944	0.114746	3.941616	-12.656407	2.696226
36398	0	3.483532	0.471298	11.058615	0.034772	0.004733	0.110605	3.922749	-12.722115	2.695802
36399	0	3.501341	0.352462	11.247575	0.034973	0.003540	0.112488	3.908392	-12.762955	2.691473
36400	0	3.531230	0.312830	11.429013	0.035298	0.003142	0.114294	3.894956	-12.776810	2.688589
36401	0	3.539947	0.220498	11.529555	0.035400	0.002197	0.115295	3.902158	-12.776261	2.693148
36402	0	3.573786	0.350482	11.432594	0.035765	0.003493	0.114318	3.912587	-12.749561	2.696471
36403	0	3.644412	0.550398	11.323738	0.036499	0.005493	0.113220	3.921688	-12.694435	2.704529
36404	0	3.631593	0.632490	11.278802	0.036389	0.006308	0.112765	3.936804	-12.620280	2.712452
36405	0	3.665486	0.551658	11.098997	0.036743	0.005493	0.110962	3.957920	-12.529578	2.720860
36406	0	3.645325	0.373476	11.099363	0.036567	0.003709	0.110957	3.980906	-12.413112	2.734306
36407	0	3.605925	0.284380	10.947956	0.036194	0.002808	0.109436	4.014113	-12.273013	2.750086
36408	0	3.517241	0.237005	10.804149	0.035317	0.002329	0.107995	4.052675	-12.119958	2.765928
36409	0	3.505850	0.296580	10.613073	0.035217	0.002930	0.106079	4.086252	-11.949237	2.781691
36410	0	3.424411	0.517316	10.421906	0.034416	0.005136	0.104164	4.120727	-11.760885	2.797973
36411	0	3.320813	0.602132	10.350964	0.033386	0.005981	0.103455	4.158800	-11.564595	2.813058
36412	0	3.224060	0.518918	10.117850	0.032428	0.005143	0.101121	4.204329	-11.353619	2.831800
36413	0	3.124692	0.400655	9.881243	0.031433	0.003967	0.098755	4.243452	-11.139051	2.856984
36414	0	3.033068	0.328724	9.666737	0.030519	0.003250	0.096609	4.280906	-10.916041	2.874819
36415	0	2.959656	0.352079	9.539417	0.029785	0.003479	0.095337	4.324463	-10.690864	2.900257
36416	0	2.929802	0.433612	9.245480	0.029481	0.004292	0.092399	4.372818	-10.465004	2.915640
36417	0	2.850894	0.486584	9.032494	0.028687	0.004822	0.090271	4.421907	-10.240765	2.933074
36418	0	2.829419	0.488503	8.811156	0.028462	0.004847	0.088059	4.465547	-10.023293	2.954917
36419	0	2.803346	0.491950	8.659935	0.028198	0.004883	0.086548	4.507721	-9.806424	2.974043
36420	0	2.760167	0.412928	8.419669	0.027756	0.004099	0.084147	4.542962	-9.597626	2.989230
36421	0	2.677458	0.399545	8.256438	0.026917	0.003967	0.082520	4.576472	-9.401666	3.006145
36422	0	2.656994	0.459506	8.087941	0.026699	0.004571	0.080838	4.605658	-9.219899	3.025332
36423	0	2.606447	0.473043	7.962731	0.026184	0.004700	0.079590	4.644769	-9.048827	3.041354
36424	0	2.547803	0.466360	7.877943	0.025580	0.004638	0.078748	4.677827	-8.900651	3.051857
36425	0	2.487335	0.532972	7.656605	0.024963	0.005310	0.076538	4.703644	-8.766989	3.069434
36426	0	2.427807	0.548760	7.618911	0.024357	0.005470	0.076165	4.726353	-8.649351	3.081491
36427	0	2.385659	0.538391	7.521639	0.023926	0.005371	0.075195	4.743166	-8.544829	3.095795
36428	0	2.300403	0.522252	7.464039	0.023056	0.005213	0.074625	4.756095	-8.465778	3.108618
36429	0	2.272661	0.513718	7.386400	0.022766	0.005127	0.073853	4.769893	-8.404801	3.110734
36430	0	2.235347	0.448017	7.412688	0.022382	0.004476	0.074119	4.775672	-8.361386	3.115313
36431	0	2.208213	0.531385	7.355087	0.022095	0.005310	0.073547	4.780907	-8.342109	3.120356
36432	0	2.201330	0.525615	7.397966	0.022008	0.005256	0.073981	4.781733	-8.350714	3.125758
36433	0	2.199120	0.512229	7.323695	0.021973	0.005127	0.073242	4.775054	-8.379744	3.125720
36434	0	2.240711	0.572241	7.371001	0.022376	0.005728	0.073719	4.767799	-8.427911	3.124702
36435	0	2.299557	0.493435	7.383876	0.022949	0.004944	0.073853	4.754773	-8.499606	3.120438
36436	0	2.377039	0.509777	7.478325	0.023714	0.005107	0.074800	4.742619	-8.585446	3.111779
36437	0	2.418394	0.511602	7.578251	0.024109	0.005127	0.075806	4.728708	-8.698407	3.102700
36438	0	2.459159	0.502438	7.658586	0.024505	0.005043	0.076612	4.704108	-8.827827	3.091939
36439	0	2.512449	0.528998	7.803320	0.025024	0.005310	0.078064	4.678436	-8.974107	3.081548
36440	0	2.552151	0.506291	7.863742	0.025409	0.005086	0.078672	4.649254	-9.137721	3.070546
36441	0	2.618356	0.491827	8.065071	0.026062	0.004944	0.080688	4.617722	-9.309860	3.062159
36442	0	2.638479	0.461867	8.258495	0.026250	0.004646	0.082626	4.584490	-9.496476	3.052323
36443	0	2.675944	0.449040	8.473264	0.026611	0.004517	0.084778	4.554138	-9.695872	3.035683
36444	0	2.731360	0.467167	8.677584	0.027159	0.004706	0.086823	4.513709	-9.899288	3.016185
36445	0	2.769117	0.441838	8.863483	0.027527	0.004456	0.088684	4.471480	-10.111107	3.004434
36446	0	2.846152	0.458357	9.072890	0.028291	0.004622	0.090780	4.428283	-10.325966	2.989228
36447	0	2.898434	0.466096	9.241535	0.028809	0.004700	0.092468	4.386174	-10.542988	2.972586
36448	0	2.995754	0.458187	9.468534	0.029778	0.004620	0.094740	4.346420	-10.758884	2.956922
36449	0	3.015073	0.435908	9.680782	0.029968	0.004395	0.096863	4.310208	-10.973963	2.938741
36450	0	3.130759	0.440404	9.816010	0.031132	0.004444	0.098214	4.269112	-11.178245	2.918987
36451	0	3.197394	0.410988	9.986054	0.031799	0.004150	0.099915	4.228285	-11.378124	2.906820
36452	0	3.287566	0.408952	10.158102	0.032703	0.004128	0.101635	4.189854	-11.571952	2.894614
36453	0	3.354678	0.374555	10.389261	0.033386	0.003784	0.103943	4.152286	-11.748696	2.884138
36454	0	3.416942	0.385297	10.507403	0.034016	0.003888	0.105123	4.118666	-11.916325	2.878268
36455	0	3.462546	0.418027	10.670623	0.034485	0.004211	0.106750	4.089374	-12.066801	2.865676
36456	0	3.495853	0.454387	10.771922	0.034830	0.004575	0.107759	4.060288	-12.203226	2.858866
36457	0	3.489916	0.448711	10.909725	0.034790	0.004517	0.109131	4.032397	-12.318080	2.859551
36458	0	3.522579	0.412708	11.000952	0.035131	0.004151	0.110039	4.009702	-12.416361	2.856000
36459	0	3.517462	0.376712	11.057107	0.035095	0.003784	0.110596	3.993995	-12.498675	2.852336
36460	0	3.506568	0.373331	11.187238	0.035011	0.003749	0.111889	3.979121	-12.554968	2.857790
36461	0	3.506998	0.413947	11.131726	0.035034	0.004150	0.111328	3.968481	-12.592127	2.859815
36462	0	3.505652	0.412132	11.172995	0.035045	0.004128	0.111733	3.962035	-12.604543	2.861768
36463	0	3.527445	0.396177	11.224506	0.035278	0.003967	0.112244	3.955883	-12.600886	2.864323
36464	0	3.530558	0.414083	11.207063	0.035332	0.004139	0.112062	3.956470	-12.574681	2.871331
36465	0	3.529864	0.415943	11.176791	0.035339	0.004150	0.111755	3.963945	-12.533147	2.873165
36466	0	3.488831	0.429294	11.186006	0.034952	0.004290	0.111840	3.964974	-12.468436	2.884000
36467	0	3.506911	0.453245	11.025661	0.035156	0.004517	0.110229	3.978160	-12.378576	2.895267
36468	0	3.518729	0.438698	10.915606	0.035289	0.004364	0.109124	3.998415	-12.272566	2.904409
36469	0	3.503835	0.429767	10.837462	0.035156	0.004272	0.108337	4.020681	-12.148812	2.919585
36470	0	3.448802	0.409902	10.637748	0.034619	0.004077	0.106336	4.039741	-12.008216	2.933830
36471	0	3.415565	0.442249	10.490494	0.034302	0.004395	0.104858	4.064965	-11.849591	2.950380
36472	0	3.331386	0.410969	10.273923	0.033466	0.004083	0.102691	4.089570	-11.680725	2.970860
36473	0	3.273584	0.387861	10.130863	0.032898	0.003845	0.101257	4.121295	-11.498194	2.985659
36474	0	3.217366	0.382388	9.970010	0.032334	0.003788	0.099649	4.156352	-11.314234	2.997705
36475	0	3.132090	0.449199	9.868637	0.031494	0.004456	0.098633	4.192167	-11.114291	3.017809
36476	0	3.061938	0.437548	9.604439	0.030790	0.004343	0.095991	4.224446	-10.911470	3.036426
36477	0	3.028664	0.461244	9.429138	0.030457	0.004578	0.094238	4.260186	-10.706202	3.055477
36478	0	2.928244	0.431428	9.213582	0.029453	0.004278	0.092083	4.298480	-10.495283	3.080428
36479	0	2.858496	0.393990	9.013821	0.028748	0.003906	0.090088	4.334651	-10.289451	3.093925
36480	0	2.784677	0.388269	8.828066	0.028002	0.003850	0.088233	4.370809	-10.089465	3.112528
36481	0	2.768816	0.459917	8.653189	0.027832	0.004578	0.086487	4.393762	-9.900320	3.132516
36482	0	2.698149	0.428007	8.478715	0.027122	0.004252	0.084743	4.425294	-9.711041	3.150099
36483	0	2.678715	0.478565	8.341429	0.026917	0.004761	0.083374	4.454304	-9.534869	3.173041
36484	0	2.617866	0.501352	8.147505	0.026298	0.004992	0.081438	4.480255	-9.368978	3.192108
36485	0	2.595454	0.477930	8.078305	0.026062	0.004761	0.080750	4.501828	-9.217549	3.205055
36486	0	2.532445	0.487402	7.944109	0.025423	0.004858	0.079411	4.520529	-9.076343	3.218716
36487	0	2.475994	0.477380	7.815004	0.024841	0.004761	0.078125	4.535763	-8.957813	3.228072
36488	0	2.442315	0.467705	7.721967	0.024497	0.004663	0.077197	4.552480	-8.849211	3.242698
36489	0	2.404778	0.465178	7.649550	0.024109	0.004639	0.076477	4.568954	-8.758519	3.253183
36490	0	2.375703	0.467249	7.573430	0.023805	0.004664	0.075720	4.578645	-8.687234	3.263149
36491	0	2.340437	0.537715	7.587650	0.023438	0.005371	0.075867	4.585662	-8.637756	3.268198
36492	0	2.304731	0.520113	7.528119	0.023067	0.005199	0.075275	4.587019	-8.609237	3.278690
36493	0	2.300294	0.506701	7.440404	0.023010	0.005066	0.074402	4.587666	-8.598438	3.283142
36494	0	2.288051	0.524694	7.409844	0.022873	0.005251	0.074100	4.581156	-8.610515	3.286511
36495	0	2.314786	0.500074	7.500769	0.023132	0.005005	0.075012	4.574647	-8.634477	3.286739
36496	0	2.306956	0.510921	7.499445	0.023041	0.005118	0.075003	4.561030	-8.678530	3.284411
36497	0	2.348153	0.524205	7.609775	0.023438	0.005249	0.076111	4.551341	-8.744869	3.281943
36498	0	2.401060	0.510300	7.618762	0.023952	0.005113	0.076205	4.537871	-8.831914	3.270454
36499	0	2.448398	0.511152	7.749362	0.024414	0.005127	0.077515	4.517151	-8.935301	3.268694
36500	0	2.482495	0.452806	7.823882	0.024738	0.004546	0.078265	4.493357	-9.062209	3.265603
36501	0	2.524196	0.449343	7.919461	0.025146	0.004517	0.079224	4.462776	-9.200063	3.256495
36502	0	2.550999	0.438104	8.053540	0.025401	0.004408	0.080568	4.428163	-9.354858	3.250792
36503	0	2.605808	0.467590	8.205625	0.025940	0.004700	0.082092	4.398422	-9.519462	3.240009
36504	0	2.655321	0.486556	8.375015	0.026425	0.004894	0.083789	4.363127	-9.694080	3.231469
36505	0	2.723856	0.472868	8.589537	0.027100	0.004761	0.085938	4.324681	-9.879195	3.223176
36506	0	2.783356	0.472485	8.751623	0.027688	0.004756	0.087561	4.288111	-10.069131	3.207417
36507	0	2.822929	0.448130	8.796556	0.028076	0.004517	0.088013	4.246946	-10.268485	3.200947
36508	0	2.872790	0.385547	9.037143	0.028573	0.003894	0.090419	4.203029	-10.464895	3.194558
36509	0	2.933546	0.411277	9.223595	0.029175	0.004150	0.092285	4.160961	-10.664247	3.183718
36510	0	2.997472	0.403256	9.463688	0.029809	0.004072	0.094687	4.117710	-10.864853	3.175408
36511	0	3.087030	0.447415	9.626129	0.030701	0.004517	0.096313	4.072042	-11.066603	3.166587
36512	0	3.145278	0.457550	9.774382	0.031289	0.004613	0.097795	4.032622	-11.258375	3.157962
36513	0	3.190000	0.411295	9.986464	0.031738	0.004150	0.099915	3.993887	-11.443932	3.149995
36514	0	3.258867	0.403578	10.135090	0.032433	0.004073	0.101399	3.955630	-11.620256	3.138357
36515	0	3.292678	0.381200	10.273624	0.032776	0.003845	0.102783	3.922217	-11.788558	3.129296
36516	0	3.352685	0.368009	10.435334	0.033387	0.003716	0.104397	3.886639	-11.942275	3.126160
36517	0	3.376172	0.387085	10.634399	0.033630	0.003906	0.106384	3.851462	-12.083974	3.120233
36518	0	3.437906	0.398720	10.681475	0.034261	0.004018	0.106852	3.821105	-12.211023	3.113914
36519	0	3.489159	0.461551	10.806153	0.034790	0.004639	0.108093	3.798370	-12.318768	3.107242
36520	0	3.465191	0.426272	10.904120	0.034568	0.004286	0.109067	3.775397	-12.407343	3.102892
36521	0	3.473461	0.413341	10.947660	0.034668	0.004150	0.109497	3.758222	-12.477612	3.104330
36522	0	3.503521	0.404293	10.956115	0.034984	0.004055	0.109577	3.745703	-12.531924	3.102911
36523	0	3.506389	0.371781	11.052543	0.035034	0.003723	0.110535	3.739420	-12.563538	3.109277
36524	0	3.516809	0.401780	11.063326	0.035154	0.004017	0.110638	3.739170	-12.578175	3.108772
36525	0	3.520672	0.415088	11.120938	0.035217	0.004150	0.111206	3.737789	-12.567976	3.114172
36526	0	3.523299	0.409594	11.066997	0.035257	0.004089	0.110662	3.742288	-12.543197	3.115608
36527	0	3.510627	0.409816	10.987894	0.035156	0.004089	0.109863	3.748373	-12.491767	3.121876
36528	0	3.475135	0.393349	10.911961	0.034813	0.003923	0.109100	3.755477	-12.427905	3.130024
36529	0	3.458541	0.392274	10.952260	0.034668	0.003906	0.109497	3.768627	-12.342118	3.135181
36530	0	3.440528	0.402161	10.750382	0.034506	0.003999	0.107472	3.788131	-12.235769	3.144908
36531	0	3.406922	0.405238	10.684592	0.034180	0.004028	0.106812	3.808810	-12.117809	3.148824
36532	0	3.353343	0.397787	10.520883	0.033657	0.003953	0.105170	3.830300	-11.984196	3.162342
36533	0	3.349350	0.399368	10.447416	0.033630	0.003967	0.104431	3.853219	-11.835134	3.175781
36534	0	3.278946	0.405069	10.242407	0.032934	0.004019	0.102379	3.882427	-11.674041	3.185712
36535	0	3.256411	0.387854	10.069461	0.032715	0.003845	0.100647	3.913556	-11.503547	3.198285
36536	0	3.202043	0.401087	9.889667	0.032174	0.003971	0.098848	3.952515	-11.326840	3.217172
36537	0	3.145631	0.430900	9.685227	0.031616	0.004272	0.096802	3.988491	-11.139228	3.238245
36538	0	3.083183	0.426171	9.530464	0.030996	0.004222	0.095253	4.028655	-10.942621	3.250604
36539	0	2.999117	0.442934	9.404380	0.030151	0.004395	0.093994	4.063656	-10.748685	3.265420
36540	0	2.937490	0.413144	9.212610	0.029532	0.004096	0.092077	4.100330	-10.554286	3.284329
36541	0	2.865689	0.381481	9.025703	0.028809	0.003784	0.090210	4.131942	-10.362826	3.294786
36542	0	2.817876	0.393668	8.876136	0.028327	0.003904	0.088716	4.166411	-10.172735	3.306355
36543	0	2.757556	0.393974	8.665030	0.027710	0.003906	0.086609	4.203653	-9.996234	3.317791
36544	0	2.718960	0.430725	8.544923	0.027323	0.004277	0.085408	4.237054	-9.819090	3.330094
36545	0	2.649115	0.442403	8.408185	0.026611	0.004395	0.084045	4.270635	-9.656552	3.338537
36546	0	2.607743	0.472344	8.238194	0.026193	0.004696	0.082347	4.302539	-9.497657	3.349606
36547	0	2.559206	0.472353	8.084210	0.025696	0.004700	0.080811	4.330366	-9.352037	3.362516
36548	0	2.558053	0.470576	7.943789	0.025675	0.004685	0.079409	4.353945	-9.217215	3.370345
36549	0	2.457631	0.453456	7.888197	0.024658	0.004517	0.078857	4.374932	-9.099635	3.383666
36550	0	2.466868	0.462901	7.819500	0.024739	0.004613	0.078174	4.393696	-8.997411	3.394176
36551	0	2.429783	0.471683	7.692071	0.024353	0.004700	0.076904	4.414856	-8.916433	3.406317
36552	0	2.407864	0.474346	7.627817	0.024121	0.004733	0.076265	4.426577	-8.853388	3.413739
36553	0	2.383191	0.495311	7.630361	0.023865	0.004944	0.076294	4.436774	-8.804868	3.416439
36554	0	2.322918	0.533062	7.601297	0.023250	0.005328	0.076007	4.437616	-8.774953	3.422909
36555	0	2.324863	0.506941	7.580720	0.023254	0.005066	0.075806	4.440119	-8.766767	3.419726
36556	0	2.336949	0.488927	7.562405	0.023365	0.004889	0.075625	4.437596	-8.774129	3.419012
36557	0	2.351520	0.494070	7.537343	0.023499	0.004944	0.075378	4.431116	-8.799977	3.417041
36558	0	2.368685	0.499255	7.529664	0.023653	0.004998	0.075307	4.421400	-8.851819	3.412456
36559	0	2.366497	0.499743	7.646383	0.023621	0.005005	0.076477	4.409463	-8.918602	3.406520
36560	0	2.395105	0.510319	7.722555	0.023893	0.005112	0.077243	4.396727	-9.004668	3.405013
36561	0	2.448472	0.474834	7.792050	0.024414	0.004761	0.077942	4.378785	-9.108849	3.398809
36562	0	2.480072	0.487030	7.895473	0.024719	0.004883	0.078979	4.361347	-9.227490	3.395225
36563	0	2.495889	0.448319	7.893481	0.024862	0.004501	0.078964	4.336138	-9.367730	3.383406
36564	0	2.576251	0.489811	8.086733	0.025659	0.004916	0.080899	4.311914	-9.515074	3.374411
36565	0	2.605407	0.480032	8.291227	0.025940	0.004822	0.082947	4.283818	-9.672734	3.360714
36566	0	2.641554	0.481752	8.381641	0.026293	0.004839	0.083854	4.256230	-9.840331	3.344304
36567	0	2.735365	0.485592	8.528651	0.027222	0.004883	0.085327	4.222203	-10.017370	3.326242
36568	0	2.775366	0.461484	8.721552	0.027614	0.004644	0.087258	4.185904	-10.201462	3.315951
36569	0	2.846423	0.454843	8.931126	0.028320	0.004578	0.089355	4.150905	-10.386221	3.304410
36570	0	2.901109	0.436542	9.147661	0.028859	0.004395	0.091523	4.115785	-10.576614	3.291060
36571	0	2.963494	0.430258	9.296981	0.029480	0.004333	0.093018	4.080211	-10.767573	3.275553
36572	0	2.989499	0.435900	9.507009	0.029736	0.004392	0.095119	4.043420	-10.959907	3.263720
36573	0	3.079238	0.454351	9.571683	0.030640	0.004578	0.095764	4.005034	-11.142929	3.252363
36574	0	3.086656	0.459478	9.818528	0.030708	0.004629	0.098233	3.967339	-11.327807	3.240766
36575	0	3.158488	0.448463	9.937965	0.031433	0.004517	0.099426	3.932584	-11.503184	3.231995
36576	0	3.225909	0.454378	10.068728	0.032106	0.004573	0.100735	3.901449	-11.677348	3.223286
36577	0	3.248706	0.400229	10.212998	0.032349	0.004028	0.102173	3.873647	-11.832900	3.210847
36578	0	3.282939	0.376547	10.381342	0.032691	0.003792	0.103856	3.845844	-11.986243	3.203832
36579	0	3.332210	0.400333	10.488269	0.033203	0.004028	0.104919	3.819250	-12.116670	3.195265
36580	0	3.343046	0.413916	10.615436	0.033321	0.004160	0.106188	3.797016	-12.235124	3.190977
36581	0	3.390992	0.394770	10.690379	0.033813	0.003967	0.106934	3.775817	-12.339265	3.188197
36582	0	3.432959	0.433935	10.733643	0.034251	0.004354	0.107361	3.758812	-12.423862	3.188846
36583	0	3.436879	0.413609	10.764520	0.034302	0.004150	0.107666	3.742428	-12.495977	3.186654
36584	0	3.436593	0.393159	10.852342	0.034314	0.003938	0.108540	3.734173	-12.551290	3.182457
36585	0	3.475985	0.396362	10.899909	0.034729	0.003967	0.109009	3.727802	-12.584739	3.184849
36586	0	3.455598	0.414356	10.941310	0.034547	0.004143	0.109416	3.725405	-12.595380	3.189040
36587	0	3.472611	0.408919	10.949799	0.034729	0.004089	0.109497	3.721752	-12.593280	3.190573
36588	0	3.476385	0.440533	10.944272	0.034783	0.004394	0.109437	3.729826	-12.573738	3.192138
36589	0	3.481731	0.422284	10.920223	0.034851	0.004211	0.109192	3.737096	-12.539526	3.200450
36590	0	3.472904	0.430853	10.849635	0.034783	0.004294	0.108479	3.746652	-12.483486	3.210091
36591	0	3.447438	0.435225	10.762717	0.034546	0.004333	0.107605	3.760643	-12.408673	3.219491
36592	0	3.425617	0.444894	10.676041	0.034343	0.004431	0.106733	3.773775	-12.316989	3.227923
36593	0	3.383474	0.435580	10.537820	0.033936	0.004333	0.105347	3.791147	-12.208501	3.234443
36594	0	3.337927	0.409636	10.489379	0.033490	0.004072	0.104859	3.810270	-12.088722	3.244987
36595	0	3.278049	0.393325	10.342986	0.032898	0.003906	0.103394	3.832602	-11.959819	3.253328
36596	0	3.265990	0.410624	10.149259	0.032789	0.004081	0.101452	3.853375	-11.815380	3.267833
36597	0	3.245874	0.442041	9.977404	0.032593	0.004395	0.099731	3.874882	-11.663149	3.283176
36598	0	3.169808	0.447622	9.894259	0.031838	0.004445	0.098899	3.902361	-11.502316	3.297644
36599	0	3.135060	0.479278	9.757888	0.031494	0.004761	0.097534	3.931171	-11.335266	3.307441
36600	0	3.082746	0.491545	9.534676	0.030969	0.004884	0.095303	3.960445	-11.167379	3.321966
36601	0	3.000924	0.442474	9.422126	0.030151	0.004395	0.094177	3.988302	-10.996125	3.331617
36602	0	2.948870	0.436336	9.186650	0.029630	0.004331	0.091823	4.020001	-10.821798	3.338312
36603	0	2.903623	0.442945	9.025300	0.029175	0.004395	0.090210	4.055139	-10.647544	3.347117
36604	0	2.821991	0.454646	8.826042	0.028354	0.004523	0.088219	4.076524	-10.475649	3.355893
36605	0	2.776747	0.442219	8.737996	0.027893	0.004395	0.087341	4.103991	-10.312448	3.357272
36606	0	2.728670	0.478089	8.568189	0.027402	0.004753	0.085647	4.132608	-10.160023	3.359929
36607	0	2.692741	0.454065	8.456791	0.027039	0.004517	0.084534	4.156868	-10.011092	3.362840
36608	0	2.629157	0.476929	8.322714	0.026392	0.004746	0.083197	4.180214	-9.874364	3.362086
36609	0	2.621631	0.490511	8.211971	0.026306	0.004883	0.082092	4.203523	-9.750605	3.362373
36610	0	2.568290	0.457697	8.094939	0.025763	0.004560	0.080925	4.219514	-9.639344	3.360802
36611	0	2.532106	0.507999	8.003825	0.025391	0.005066	0.080017	4.232868	-9.541502	3.365982
36612	0	2.543579	0.516521	7.904064	0.025497	0.005155	0.079021	4.241368	-9.453447	3.362643
36613	0	2.491695	0.519788	7.850531	0.024963	0.005188	0.078491	4.249718	-9.387229	3.367302
36614	0	2.476928	0.497045	7.785992	0.024810	0.004963	0.077847	4.254990	-9.329120	3.373955
36615	0	2.432557	0.470364	7.782818	0.024353	0.004700	0.077820	4.255256	-9.289962	3.375222
36616	0	2.440249	0.495236	7.759728	0.024420	0.004951	0.077592	4.251621	-9.265835	3.381192
36617	0	2.404293	0.469741	7.721114	0.024048	0.004700	0.077209	4.243691	-9.259857	3.385029
36618	0	2.380235	0.499890	7.739271	0.023793	0.005000	0.077395	4.237548	-9.274423	3.382926
36619	0	2.443498	0.542775	7.769148	0.024414	0.005432	0.077698	4.227386	-9.306430	3.384456
36620	0	2.442587	0.529468	7.804135	0.024395	0.005301	0.078051	4.215382	-9.352843	3.383515
36621	0	2.458136	0.511733	7.872187	0.024536	0.005127	0.078735	4.198464	-9.419667	3.381122
36622	0	2.492524	0.515506	7.905763	0.024871	0.005168	0.079074	4.177071	-9.499225	3.372927
36623	0	2.490563	0.511383	7.950954	0.024841	0.005127	0.079529	4.155943	-9.592901	3.370741
36624	0	2.541333	0.447302	8.080882	0.025338	0.004489	0.080832	4.131398	-9.700326	3.363881
36625	0	2.590270	0.468372	8.151700	0.025818	0.004700	0.081543	4.107249	-9.820416	3.357180
36626	0	2.620822	0.470898	8.280289	0.026112	0.004727	0.082832	4.080528	-9.955007	3.351283
36627	0	2.695820	0.479865	8.413598	0.026855	0.004822	0.084167	4.048017	-10.095743	3.344170
36628	0	2.717602	0.499416	8.584005	0.027065	0.005018	0.085874	4.015028	-10.244471	3.338560
36629	0	2.752457	0.461368	8.706075	0.027405	0.004639	0.087097	3.981317	-10.402702	3.324535
36630	0	2.850898	0.474182	8.893570	0.028381	0.004770	0.088975	3.944112	-10.567786	3.311745
36631	0	2.893700	0.472993	9.023157	0.028809	0.004761	0.090271	3.904466	-10.731552	3.300124
36632	0	2.944812	0.448618	9.198051	0.029314	0.004514	0.092022	3.869531	-10.899302	3.287495
36633	0	2.979700	0.405566	9.328159	0.029663	0.004089	0.093323	3.827697	-11.064829	3.280348
36634	0	3.031800	0.404603	9.508855	0.030180	0.004081	0.095131	3.785376	-11.232165	3.272390
36635	0	3.083724	0.418349	9.669853	0.030701	0.004211	0.096741	3.751439	-11.395042	3.265206
36636	0	3.135996	0.448769	9.844375	0.031222	0.004520	0.098486	3.712552	-11.556223	3.257154
36637	0	3.156671	0.454651	9.987388	0.031433	0.004578	0.099915	3.675766	-11.710435	3.247648
36638	0	3.207019	0.442551	10.028126	0.031945	0.004454	0.100320	3.642182	-11.854126	3.236917
36639	0	3.270529	0.418056	10.164973	0.032593	0.004211	0.101685	3.605621	-11.982426	3.236902
36640	0	3.299039	0.436616	10.371747	0.032884	0.004393	0.103750	3.574202	-12.101546	3.231850
36641	0	3.318085	0.418895	10.421725	0.033081	0.004211	0.104248	3.546882	-12.212808	3.233020
36642	0	3.361405	0.445036	10.513457	0.033526	0.004471	0.105162	3.521628	-12.309495	3.226944
36643	0	3.370651	0.437328	10.544534	0.033630	0.004395	0.105469	3.495263	-12.393489	3.223898
36644	0	3.396132	0.408988	10.699138	0.033907	0.004107	0.107008	3.473343	-12.453301	3.227014
36645	0	3.392326	0.389211	10.734596	0.033875	0.003906	0.107361	3.453943	-12.506693	3.225285
36646	0	3.400504	0.405312	10.738112	0.033972	0.004061	0.107391	3.440788	-12.543854	3.230610
36647	0	3.443869	0.463322	10.808876	0.034424	0.004639	0.108093	3.429502	-12.561103	3.232071
36648	0	3.408553	0.437462	10.808459	0.034087	0.004383	0.108084	3.414618	-12.561001	3.238366
36649	0	3.392207	0.427132	10.779237	0.033936	0.004272	0.107788	3.406922	-12.548409	3.245764
36650	0	3.411782	0.432833	10.798973	0.034152	0.004331	0.107979	3.397590	-12.513610	3.248326
36651	0	3.388680	0.390891	10.823051	0.033936	0.003906	0.108215	3.392921	-12.463732	3.256664
36652	0	3.390427	0.392320	10.704183	0.033961	0.003911	0.107024	3.397990	-12.404250	3.260351
36653	0	3.355245	0.421819	10.628658	0.033630	0.004211	0.106262	3.396883	-12.321998	3.269551
36654	0	3.326475	0.454138	10.487282	0.033354	0.004529	0.104845	3.401453	-12.226648	3.281970
36655	0	3.304255	0.453462	10.372972	0.033142	0.004517	0.103699	3.411989	-12.118407	3.288971
36656	0	3.284151	0.438789	10.244963	0.032946	0.004369	0.102417	3.423687	-12.004082	3.302964
36657	0	3.210239	0.411013	10.208910	0.032227	0.004089	0.102051	3.436869	-11.866328	3.308439
36658	0	3.197918	0.409065	10.045719	0.032104	0.004068	0.100418	3.451900	-11.725351	3.318434
36659	0	3.123896	0.423670	9.922309	0.031372	0.004211	0.099182	3.470381	-11.573451	3.325907
36660	0	3.097896	0.379937	9.753413	0.031111	0.003773	0.097493	3.490836	-11.420481	3.333027
36661	0	3.025963	0.381359	9.623311	0.030396	0.003784	0.096191	3.514773	-11.260707	3.344114
36662	0	2.981418	0.448285	9.405567	0.029946	0.004452	0.094015	3.541456	-11.101605	3.349126
36663	0	2.946901	0.460707	9.244831	0.029602	0.004578	0.092407	3.566693	-10.938760	3.356503
36664	0	2.908703	0.447625	9.069839	0.029219	0.004452	0.090657	3.586488	-10.774463	3.361879
36665	0	2.837586	0.399272	8.988303	0.028503	0.003967	0.089844	3.607824	-10.613957	3.368552
36666	0	2.825218	0.446955	8.910424	0.028372	0.004444	0.089067	3.629617	-10.462271	3.376855
36667	0	2.771878	0.466499	8.700988	0.027832	0.004639	0.086975	3.653401	-10.315269	3.379643
36668	0	2.677218	0.446758	8.542585	0.026877	0.004446	0.085394	3.671656	-10.176082	3.378893
36669	0	2.657448	0.447699	8.413631	0.026672	0.004456	0.084106	3.690224	-10.044623	3.374306
36670	0	2.607957	0.469848	8.272878	0.026175	0.004681	0.082700	3.704646	-9.915166	3.372684
36671	0	2.567094	0.495798	8.138616	0.025757	0.004944	0.081360	3.714457	-9.796172	3.369506
36672	0	2.550770	0.504886	8.119060	0.025585	0.005033	0.081167	3.727603	-9.688849	3.366366
36673	0	2.490054	0.501654	8.034105	0.024963	0.005005	0.080322	3.734733	-9.601007	3.357490
36674	0	2.484179	0.503422	8.019356	0.024899	0.005028	0.080176	3.735042	-9.521972	3.360908
36675	0	2.486154	0.476655	7.941918	0.024902	0.004761	0.079407	3.734958	-9.465107	3.364765
36676	0	2.442799	0.489739	7.882837	0.024455	0.004893	0.078820	3.732780	-9.427655	3.368325
36677	0	2.402815	0.476601	7.880208	0.024048	0.004761	0.078796	3.732293	-9.400736	3.367748
36678	0	2.448900	0.483450	7.856570	0.024496	0.004831	0.078564	3.729318	-9.392234	3.370556
36679	0	2.410883	0.463872	7.830812	0.024109	0.004639	0.078308	3.721897	-9.393799	3.368692
36680	0	2.430681	0.481905	7.805922	0.024291	0.004822	0.078064	3.711038	-9.418660	3.369299
36681	0	2.419390	0.505984	7.811797	0.024170	0.005066	0.078125	3.695605	-9.455507	3.370012
36682	0	2.437335	0.498455	7.858905	0.024340	0.004992	0.078599	3.677836	-9.506253	3.370130
36683	0	2.458469	0.469043	7.920913	0.024536	0.004700	0.079224	3.658431	-9.577879	3.361791
36684	0	2.487541	0.466689	7.984794	0.024817	0.004681	0.079865	3.633303	-9.663926	3.358212
36685	0	2.521181	0.486604	8.066911	0.025146	0.004883	0.080688	3.604214	-9.758108	3.351030
36686	0	2.590455	0.470917	8.111282	0.025826	0.004726	0.081137	3.575032	-9.869896	3.345151
36687	0	2.627342	0.449764	8.279746	0.026184	0.004517	0.082825	3.544265	-9.995039	3.339655
36688	0	2.652489	0.427702	8.395993	0.026426	0.004294	0.083990	3.516174	-10.131191	3.335743
36689	0	2.684711	0.430997	8.462100	0.026733	0.004333	0.084656	3.480524	-10.286752	3.331456
36690	0	2.731807	0.462470	8.632230	0.027209	0.004651	0.086355	3.441521	-10.432686	3.325891
36691	0	2.788829	0.479441	8.785500	0.027771	0.004822	0.087891	3.401957	-10.587124	3.318667
36692	0	2.843522	0.449248	8.900064	0.028314	0.004521	0.089038	3.361089	-10.745379	3.317232
36693	0	2.905879	0.436234	9.041461	0.028931	0.004395	0.090454	3.316596	-10.909016	3.302367
36694	0	2.920129	0.411878	9.210435	0.029069	0.004146	0.092145	3.279311	-11.074959	3.287658
36695	0	2.968259	0.454622	9.419535	0.029541	0.004578	0.094238	3.237479	-11.248620	3.277433
36696	0	3.032861	0.447717	9.502446	0.030192	0.004514	0.095066	3.189783	-11.414589	3.273561
36697	0	3.077367	0.429957	9.651654	0.030640	0.004333	0.096558	3.145636	-11.575281	3.265962
36698	0	3.122647	0.429487	9.826458	0.031096	0.004325	0.098305	3.106403	-11.729612	3.258564
36699	0	3.162192	0.399835	9.963118	0.031494	0.004028	0.099670	3.067561	-11.878073	3.247623
36700	0	3.217487	0.443093	10.083586	0.032058	0.004456	0.100872	3.034672	-12.012918	3.243323
36701	0	3.258589	0.425069	10.109914	0.032471	0.004272	0.101135	3.004937	-12.145286	3.239818
36702	0	3.280925	0.414347	10.292179	0.032705	0.004167	0.102954	2.973780	-12.262837	3.236992
36703	0	3.299644	0.406795	10.415672	0.032898	0.004089	0.104187	2.944471	-12.373264	3.239525
36704	0	3.342512	0.427016	10.464784	0.033340	0.004290	0.104674	2.917098	-12.468813	3.235459
36705	0	3.327928	0.364923	10.568940	0.033203	0.003662	0.105713	2.896627	-12.553103	3.229711
36706	0	3.378352	0.374137	10.619552	0.033722	0.003757	0.106215	2.872356	-12.621551	3.230383
36707	0	3.386362	0.377431	10.685703	0.033813	0.003784	0.106873	2.854432	-12.677213	3.229846
36708	0	3.382112	0.400131	10.750343	0.033792	0.004008	0.107512	2.838943	-12.710877	3.236189
36709	0	3.388758	0.438951	10.735692	0.033875	0.004395	0.107361	2.825184	-12.726753	3.237096
36710	0	3.414281	0.431886	10.784121	0.034144	0.004323	0.107841	2.811879	-12.727241	3.246317
36711	0	3.379689	0.421769	10.760995	0.033813	0.004211	0.107605	2.809129	-12.711473	3.246978
36712	0	3.387185	0.398871	10.713546	0.033902	0.003979	0.107126	2.809917	-12.680952	3.248632
36713	0	3.419662	0.397533	10.761871	0.034241	0.003967	0.107605	2.808316	-12.635929	3.252642
36714	0	3.397362	0.411341	10.661203	0.034031	0.004105	0.106594	2.807156	-12.576436	3.259689
36715	0	3.342873	0.386114	10.561547	0.033508	0.003845	0.105591	2.813161	-12.492103	3.267469
36716	0	3.332833	0.395621	10.444480	0.033412	0.003938	0.104419	2.821913	-12.402212	3.268366
36717	0	3.286430	0.423271	10.360589	0.032959	0.004211	0.103577	2.833514	-12.299499	3.272495
36718	0	3.272802	0.421499	10.256858	0.032832	0.004192	0.102536	2.846515	-12.185290	3.279554
36719	0	3.235613	0.447939	10.092688	0.032471	0.004456	0.100891	2.860952	-12.057312	3.286916
36720	0	3.181777	0.452947	10.032623	0.031938	0.004502	0.100289	2.879124	-11.922469	3.289808
36721	0	3.154903	0.429594	9.897796	0.031677	0.004272	0.098938	2.893273	-11.776125	3.295652
36722	0	3.074814	0.416489	9.698043	0.030876	0.004135	0.096941	2.915086	-11.627095	3.301640
36723	0	3.050785	0.417496	9.574419	0.030640	0.004150	0.095703	2.931149	-11.471276	3.300021
36724	0	2.982791	0.416651	9.405171	0.029953	0.004137	0.094013	2.953629	-11.320895	3.299738
36725	0	2.966194	0.454255	9.244561	0.029785	0.004517	0.092407	2.972451	-11.170352	3.300058
36726	0	2.923198	0.459508	9.105718	0.029359	0.004567	0.091018	2.994006	-11.012810	3.298627
36727	0	2.875657	0.454498	9.048871	0.028870	0.004517	0.090454	3.016676	-10.871845	3.298701
36728	0	2.816171	0.447710	8.909319	0.028280	0.004450	0.089057	3.038171	-10.721276	3.286840
36729	0	2.765953	0.478301	8.682638	0.027771	0.004761	0.086792	3.054365	-10.576375	3.284029
36730	0	2.695827	0.433734	8.640140	0.027061	0.004316	0.086370	3.069243	-10.442805	3.272473
36731	0	2.651387	0.423347	8.492931	0.026611	0.004211	0.084900	3.086034	-10.313393	3.263732
36732	0	2.633698	0.451976	8.290835	0.026421	0.004498	0.082883	3.102795	-10.199973	3.254732
36733	0	2.610774	0.465695	8.260372	0.026184	0.004639	0.082581	3.115650	-10.096073	3.240886
36734	0	2.559743	0.481192	8.197460	0.025666	0.004796	0.081954	3.125799	-10.002071	3.230420
36735	0	2.520540	0.483789	8.113442	0.025269	0.004822	0.081116	3.136639	-9.915079	3.217834
36736	0	2.515862	0.498940	8.000687	0.025205	0.004975	0.079993	3.145262	-9.851246	3.207268
36737	0	2.504844	0.471048	7.960087	0.025085	0.004700	0.079590	3.149470	-9.799966	3.192628
36738	0	2.491956	0.515667	7.968083	0.024950	0.005148	0.079672	3.151064	-9.758208	3.179456
36739	0	2.481715	0.507022	7.886475	0.024841	0.005066	0.078857	3.146674	-9.725199	3.172241
36740	0	2.454029	0.452991	7.856880	0.024549	0.004524	0.078567	3.144769	-9.715378	3.170470
36741	0	2.447663	0.482434	7.940611	0.024475	0.004822	0.079407	3.138557	-9.719686	3.167678
36742	0	2.473594	0.482688	7.824077	0.024722	0.004827	0.078245	3.129429	-9.741942	3.161479
36743	0	2.492537	0.482011	7.915545	0.024902	0.004822	0.079163	3.117804	-9.777332	3.160109
36744	0	2.498328	0.512214	7.938049	0.024948	0.005123	0.079391	3.107234	-9.829973	3.150280
36745	0	2.482328	0.493441	7.963808	0.024780	0.004944	0.079651	3.085220	-9.893853	3.148239
36746	0	2.528471	0.509442	8.052437	0.025233	0.005107	0.080540	3.059208	-9.968955	3.142844
36747	0	2.576043	0.493098	8.152336	0.025696	0.004944	0.081543	3.033323	-10.061772	3.141601
36748	0	2.571674	0.490494	8.203066	0.025642	0.004917	0.082053	3.008559	-10.167494	3.135148
36749	0	2.626801	0.480496	8.310439	0.026184	0.004822	0.083130	2.978074	-10.285126	3.130894
36750	0	2.674911	0.458929	8.433148	0.026659	0.004604	0.084359	2.950475	-10.409641	3.131373
36751	0	2.713935	0.474021	8.547949	0.027039	0.004761	0.085510	2.916122	-10.546678	3.127636
36752	0	2.746812	0.469924	8.694197	0.027366	0.004719	0.086973	2.883410	-10.683598	3.121086
36753	0	2.776038	0.468124	8.803968	0.027649	0.004700	0.088074	2.852549	-10.830597	3.114784
36754	0	2.841241	0.469768	8.912976	0.028301	0.004723	0.089164	2.813900	-10.975539	3.112529
36755	0	2.868260	0.455229	9.060119	0.028564	0.004578	0.090637	2.775269	-11.126927	3.106617
36756	0	2.941626	0.401230	9.211159	0.029293	0.004037	0.092150	2.738083	-11.282089	3.097439
36757	0	2.966317	0.424883	9.322405	0.029541	0.004272	0.093262	2.702327	-11.434187	3.089757
36758	0	3.039594	0.414004	9.510107	0.030278	0.004163	0.095138	2.667993	-11.577995	3.081255
36759	0	3.088460	0.461353	9.664174	0.030762	0.004639	0.096680	2.631368	-11.725606	3.071531
36760	0	3.094791	0.456215	9.754274	0.030827	0.004587	0.097580	2.595059	-11.870095	3.063020
36761	0	3.142307	0.443397	9.908663	0.031311	0.004456	0.099121	2.562782	-12.001711	3.058460
36762	0	3.164772	0.445051	9.974957	0.031536	0.004473	0.099784	2.529934	-12.131882	3.049864
36763	0	3.196312	0.419319	10.153098	0.031860	0.004211	0.101562	2.501592	-12.249984	3.047318
36764	0	3.222393	0.414968	10.195744	0.032127	0.004174	0.101987	2.466241	-12.360635	3.045225
36765	0	3.279926	0.431607	10.367280	0.032715	0.004333	0.103699	2.438677	-12.456133	3.046146
36766	0	3.259128	0.422106	10.392899	0.032517	0.004237	0.103951	2.412259	-12.539784	3.048150
36767	0	3.326655	0.407827	10.441141	0.033203	0.004089	0.104431	2.391109	-12.611588	3.049274
36768	0	3.314000	0.405766	10.492366	0.033086	0.004066	0.104940	2.372200	-12.672905	3.048749
36769	0	3.330664	0.426559	10.563875	0.033264	0.004272	0.105652	2.355044	-12.721235	3.052534
36770	0	3.361835	0.425042	10.573954	0.033593	0.004258	0.105747	2.336674	-12.750711	3.055624
36771	0	3.369701	0.414580	10.644372	0.033691	0.004150	0.106445	2.321291	-12.758847	3.055968
36772	0	3.364023	0.438992	10.631942	0.033641	0.004385	0.106319	2.315733	-12.760274	3.056747
36773	0	3.355151	0.409357	10.608458	0.033569	0.004089	0.106079	2.308993	-12.743204	3.060274
36774	0	3.338777	0.422257	10.585265	0.033411	0.004219	0.105845	2.301466	-12.720098	3.060785
36775	0	3.315966	0.421995	10.511592	0.033203	0.004211	0.105103	2.298846	-12.674799	3.062723
36776	0	3.287442	0.405033	10.429214	0.032933	0.004045	0.104274	2.292966	-12.612357	3.068798
36777	0	3.295530	0.428621	10.396285	0.033020	0.004272	0.103943	2.295517	-12.543197	3.075703
36778	0	3.238518	0.394683	10.278592	0.032465	0.003933	0.102761	2.298024	-12.456354	3.079109
36779	0	3.214358	0.416716	10.152710	0.032227	0.004150	0.101501	2.303779	-12.364800	3.080620
36780	0	3.196766	0.462968	10.103158	0.032062	0.004610	0.101003	2.312567	-12.260378	3.084063
36781	0	3.176115	0.453680	9.994523	0.031860	0.004517	0.099915	2.322075	-12.148797	3.090022
36782	0	3.143780	0.420995	9.829938	0.031543	0.004189	0.098267	2.332086	-12.028565	3.093765
36783	0	3.126594	0.435849	9.744513	0.031372	0.004333	0.097412	2.347453	-11.905854	3.095284
36784	0	3.068612	0.440215	9.586368	0.030797	0.004382	0.095829	2.357381	-11.775412	3.098377
36785	0	3.034071	0.472548	9.494551	0.030457	0.004700	0.094910	2.374168	-11.637704	3.099427
36786	0	2.975102	0.428772	9.324463	0.029862	0.004261	0.093210	2.392664	-11.502939	3.099534
36787	0	2.906199	0.441820	9.177053	0.029175	0.004395	0.091736	2.407933	-11.364220	3.100373
36788	0	2.908641	0.452355	9.092270	0.029195	0.004502	0.090889	2.420580	-11.229698	3.098553
36789	0	2.870785	0.453611	8.993604	0.028809	0.004517	0.089905	2.431464	-11.103349	3.088175
36790	0	2.826726	0.463438	8.840961	0.028366	0.004616	0.088379	2.441663	-10.977344	3.081187
36791	0	2.761653	0.466117	8.749175	0.027710	0.004639	0.087463	2.457156	-10.856989	3.068452
36792	0	2.750207	0.464078	8.608094	0.027587	0.004622	0.086055	2.469117	-10.746064	3.057902
36793	0	2.683666	0.483798	8.541241	0.026917	0.004822	0.085388	2.477333	-10.640907	3.038957
36794	0	2.668455	0.481065	8.472564	0.026758	0.004792	0.084703	2.488802	-10.543307	3.023489
36795	0	2.624080	0.470963	8.278386	0.026306	0.004700	0.082764	2.489664	-10.454934	3.012084
36796	0	2.624327	0.484859	8.263744	0.026298	0.004841	0.082621	2.487875	-10.381737	3.005386
36797	0	2.564888	0.489121	8.210646	0.025696	0.004883	0.082092	2.487234	-10.318334	2.995688
36798	0	2.580871	0.496699	8.097221	0.025847	0.004960	0.080960	2.484881	-10.265555	2.980677
36799	0	2.542093	0.500806	8.045386	0.025452	0.005005	0.080444	2.477577	-10.223805	2.965799
36800	0	2.554801	0.507750	8.046995	0.025573	0.005072	0.080462	2.474351	-10.190656	2.958744
36801	0	2.519735	0.500868	8.050832	0.025208	0.005005	0.080505	2.468398	-10.178190	2.945417
36802	0	2.511923	0.494957	7.996381	0.025126	0.004951	0.079962	2.455947	-10.171207	2.933416
36803	0	2.515387	0.524744	8.001487	0.025146	0.005249	0.080017	2.442972	-10.183800	2.925528
36804	0	2.536307	0.505715	8.018968	0.025344	0.005062	0.080195	2.425547	-10.213174	2.915378
36805	0	2.548084	0.536440	8.074075	0.025452	0.005371	0.080750	2.406114	-10.256587	2.912710
36806	0	2.566814	0.504460	8.145284	0.025632	0.005052	0.081464	2.386425	-10.309570	2.909257
36807	0	2.562071	0.511617	8.195622	0.025574	0.005127	0.081970	2.361866	-10.377220	2.904988
36808	0	2.608715	0.509074	8.278036	0.026034	0.005105	0.082796	2.332897	-10.452271	2.901821
36809	0	2.630763	0.493122	8.304983	0.026245	0.004944	0.083069	2.306423	-10.540471	2.895842
36810	0	2.662085	0.483877	8.386415	0.026554	0.004857	0.083884	2.272657	-10.633610	2.891251
36811	0	2.699277	0.444077	8.505963	0.026917	0.004456	0.085083	2.243979	-10.738295	2.883088
36812	0	2.721710	0.464818	8.671910	0.027133	0.004669	0.086744	2.207796	-10.851330	2.873521
36813	0	2.816815	0.480191	8.749597	0.028076	0.004822	0.087524	2.173562	-10.973742	2.868241
36814	0	2.811616	0.451276	8.853595	0.028018	0.004537	0.088566	2.134681	-11.102792	2.866016
36815	0	2.848077	0.448932	8.932523	0.028381	0.004517	0.089355	2.091807	-11.232317	2.861946
36816	0	2.887103	0.486326	9.042192	0.028766	0.004889	0.090454	2.051905	-11.367771	2.857072
36817	0	2.922027	0.461491	9.213059	0.029114	0.004639	0.092163	2.014389	-11.502271	2.856180
36818	0	2.962397	0.444479	9.383358	0.029513	0.004468	0.093867	1.978112	-11.639374	2.853129
36819	0	3.020066	0.467584	9.463160	0.030090	0.004700	0.094666	1.941252	-11.774946	2.848142
36820	0	3.061142	0.450368	9.608680	0.030498	0.004529	0.096122	1.903145	-11.912786	2.847593
36821	0	3.086797	0.388028	9.719639	0.030762	0.003906	0.097229	1.864443	-12.040138	2.845601
36822	0	3.132731	0.443748	9.804588	0.031220	0.004464	0.098079	1.825225	-12.167058	2.843949
36823	0	3.165333	0.431105	9.909079	0.031555	0.004333	0.099121	1.790845	-12.282650	2.844737
36824	0	3.178962	0.438794	10.061761	0.031693	0.004410	0.100647	1.757380	-12.394255	2.846850
36825	0	3.225075	0.455315	10.178079	0.032166	0.004578	0.101807	1.721138	-12.492226	2.846213
36826	0	3.253293	0.431641	10.234207	0.032458	0.004345	0.102365	1.680271	-12.577957	2.855469
36827	0	3.235480	0.405826	10.306855	0.032288	0.004089	0.103088	1.636702	-12.654784	2.860306
36828	0	3.290002	0.418627	10.339841	0.032849	0.004210	0.103414	1.601464	-12.713092	2.867012
36829	0	3.318935	0.401012	10.447789	0.033142	0.004028	0.104492	1.571812	-12.767002	2.872013
36830	0	3.302289	0.458427	10.439365	0.032992	0.004601	0.104403	1.542839	-12.802554	2.880002
36831	0	3.322756	0.444788	10.491203	0.033203	0.004456	0.104919	1.524143	-12.831180	2.879765
36832	0	3.338065	0.412399	10.453619	0.033374	0.004134	0.104538	1.502403	-12.840660	2.885598
36833	0	3.344124	0.421026	10.522657	0.033447	0.004211	0.105225	1.490127	-12.836041	2.887920
36834	0	3.317383	0.420637	10.468360	0.033191	0.004209	0.104678	1.476571	-12.819445	2.888865
36835	0	3.311069	0.439578	10.438003	0.033142	0.004395	0.104370	1.466417	-12.786900	2.895047
36836	0	3.316081	0.427467	10.366969	0.033201	0.004274	0.103657	1.455130	-12.744136	2.900505
36837	0	3.284519	0.409542	10.377624	0.032898	0.004089	0.103760	1.449880	-12.687700	2.901057
36838	0	3.255035	0.410580	10.301739	0.032610	0.004101	0.102999	1.443331	-12.623275	2.906149
36839	0	3.239339	0.447180	10.219669	0.032471	0.004456	0.102173	1.448870	-12.538426	2.911015
36840	0	3.242292	0.407481	10.139022	0.032500	0.004060	0.101366	1.453188	-12.452797	2.912937
36841	0	3.182904	0.404239	10.043160	0.031921	0.004028	0.100403	1.456334	-12.349236	2.917529
36842	0	3.157890	0.401078	9.981891	0.031676	0.003995	0.099789	1.461544	-12.239121	2.914457
36843	0	3.121059	0.429059	9.848083	0.031311	0.004272	0.098450	1.469509	-12.123983	2.915314
36844	0	3.070152	0.457358	9.756630	0.030807	0.004552	0.097534	1.481753	-12.002372	2.916007
36845	0	3.053225	0.441274	9.628575	0.030640	0.004395	0.096252	1.490163	-11.876246	2.914318
36846	0	3.014006	0.451029	9.470280	0.030245	0.004491	0.094670	1.500430	-11.751154	2.909754
36847	0	2.961400	0.435913	9.372267	0.029724	0.004333	0.093689	1.518224	-11.618185	2.903836
36848	0	2.939739	0.416118	9.238579	0.029507	0.004139	0.092352	1.532350	-11.484331	2.902514
36849	0	2.875869	0.429770	9.146446	0.028870	0.004272	0.091431	1.550400	-11.347015	2.896251
36850	0	2.873068	0.464433	8.994283	0.028834	0.004627	0.089911	1.559015	-11.216666	2.896306
36851	0	2.803943	0.447432	8.871412	0.028137	0.004456	0.088684	1.570133	-11.092095	2.897002
36852	0	2.772712	0.469732	8.840495	0.027820	0.004676	0.088377	1.584860	-10.973884	2.893533
36853	0	2.725411	0.465344	8.688042	0.027344	0.004639	0.086853	1.591513	-10.857325	2.884428
36854	0	2.702731	0.486981	8.558725	0.027105	0.004850	0.085564	1.604788	-10.754600	2.881312
36855	0	2.672172	0.453222	8.467792	0.026794	0.004517	0.084656	1.613451	-10.657918	2.876652
36856	0	2.633777	0.456143	8.337711	0.026407	0.004547	0.083356	1.620758	-10.564181	2.873242
36857	0	2.606885	0.470806	8.302438	0.026123	0.004700	0.083008	1.620450	-10.491083	2.867418
36858	0	2.541512	0.441808	8.238321	0.025466	0.004411	0.082368	1.618944	-10.422059	2.860400
36859	0	2.553478	0.446516	8.210389	0.025574	0.004456	0.082092	1.620761	-10.369402	2.851146
36860	0	2.509630	0.466347	8.114779	0.025130	0.004657	0.081138	1.618824	-10.323133	2.840811
36861	0	2.524512	0.476631	8.075651	0.025269	0.004761	0.080750	1.615677	-10.291570	2.832312
36862	0	2.496213	0.477150	8.088942	0.024977	0.004771	0.080885	1.605458	-10.272540	2.824940
36863	0	2.501829	0.488205	8.123973	0.025024	0.004883	0.081238	1.593984	-10.265545	2.816118
36864	0	2.495667	0.475724	8.068967	0.024951	0.004759	0.080691	1.581551	-10.275296	2.806696
36865	0	2.497611	0.493902	8.044068	0.024963	0.004944	0.080444	1.564875	-10.295073	2.802949
36866	0	2.513104	0.425629	8.097987	0.025110	0.004262	0.080986	1.547261	-10.326195	2.800498
36867	0	2.535990	0.481592	8.116764	0.025330	0.004822	0.081177	1.529654	-10.370621	2.800010
36868	0	2.537071	0.461669	8.151136	0.025329	0.004626	0.081524	1.507115	-10.431416	2.794379
36869	0	2.544154	0.432555	8.256532	0.025391	0.004333	0.082581	1.487181	-10.503751	2.792739
36870	0	2.622658	0.467148	8.320148	0.026164	0.004683	0.083220	1.462138	-10.591492	2.792521
36871	0	2.619068	0.486802	8.371998	0.026123	0.004883	0.083740	1.433584	-10.685664	2.790882
36872	0	2.682613	0.501777	8.459003	0.026748	0.005035	0.084614	1.401721	-10.793483	2.788135
36873	0	2.663527	0.450084	8.572888	0.026550	0.004517	0.085754	1.372674	-10.908695	2.786394
36874	0	2.711937	0.477087	8.713946	0.027028	0.004789	0.087167	1.340559	-11.030340	2.781760
36875	0	2.744016	0.431676	8.761719	0.027344	0.004333	0.087646	1.310923	-11.158059	2.777198
36876	0	2.788427	0.428255	8.847073	0.027782	0.004299	0.088502	1.281765	-11.291605	2.779337
36877	0	2.842201	0.424730	8.987390	0.028320	0.004272	0.089905	1.242317	-11.422894	2.776405
36878	0	2.887943	0.437864	9.115141	0.028770	0.004404	0.091185	1.203092	-11.561512	2.773772
36879	0	2.922044	0.442801	9.194750	0.029114	0.004456	0.091980	1.161509	-11.696070	2.775722
36880	0	2.956306	0.437831	9.340609	0.029452	0.004399	0.093440	1.128339	-11.833544	2.774269
36881	0	3.020365	0.461207	9.481393	0.030090	0.004639	0.094849	1.088958	-11.972079	2.778106
36882	0	3.036459	0.425040	9.566088	0.030257	0.004279	0.095694	1.047258	-12.102320	2.780408
36883	0	3.086882	0.424941	9.628025	0.030762	0.004272	0.096313	1.012399	-12.231409	2.779569
36884	0	3.102179	0.413910	9.853513	0.030920	0.004164	0.098566	0.976127	-12.351392	2.783374
36885	0	3.189560	0.412641	9.957960	0.031799	0.004150	0.099609	0.940926	-12.463801	2.782616
36886	0	3.178189	0.389712	10.049728	0.031689	0.003919	0.100526	0.908615	-12.571694	2.783536
36887	0	3.231340	0.419220	10.080310	0.032227	0.004211	0.100830	0.878776	-12.672000	2.787546
36888	0	3.235137	0.403408	10.130261	0.032279	0.004050	0.101325	0.852347	-12.755400	2.783041
36889	0	3.272420	0.395229	10.227301	0.032654	0.003967	0.102295	0.827247	-12.835856	2.787248
36890	0	3.273433	0.404548	10.296449	0.032673	0.004059	0.102983	0.803948	-12.905770	2.786695
36891	0	3.282424	0.413945	10.350074	0.032776	0.004150	0.103516	0.783067	-12.960832	2.791819
36892	0	3.291026	0.411982	10.457238	0.032873	0.004128	0.104584	0.765673	-13.002987	2.796756
36893	0	3.340983	0.451377	10.405749	0.033386	0.004517	0.104065	0.753262	-13.030431	2.804313
36894	0	3.331860	0.408308	10.502409	0.033312	0.004083	0.105026	0.744370	-13.039210	2.798757
36895	0	3.332455	0.390808	10.467543	0.033325	0.003906	0.104675	0.736592	-13.039932	2.806003
36896	0	3.318656	0.415989	10.480174	0.033201	0.004153	0.104797	0.733998	-13.025279	2.806346
36897	0	3.305576	0.391735	10.358432	0.033081	0.003906	0.103577	0.736013	-12.998641	2.809562
36898	0	3.287181	0.436898	10.384584	0.032907	0.004355	0.103835	0.740749	-12.960607	2.807945
36899	0	3.278651	0.440789	10.304283	0.032837	0.004395	0.103027	0.745063	-12.905855	2.813216
36900	0	3.243566	0.436997	10.295301	0.032492	0.004359	0.102936	0.746396	-12.844753	2.821394
36901	0	3.246249	0.423076	10.164488	0.032532	0.004211	0.101624	0.757296	-12.767906	2.820441
36902	0	3.238126	0.432976	10.144396	0.032454	0.004311	0.101421	0.767980	-12.686386	2.821016
36903	0	3.165369	0.368252	10.036778	0.031738	0.003662	0.100342	0.780277	-12.590940	2.817371
36904	0	3.178365	0.408873	9.968912	0.031875	0.004068	0.099661	0.792550	-12.487459	2.811260
36905	0	3.127836	0.399346	9.768526	0.031372	0.003967	0.097656	0.811755	-12.378648	2.809687
36906	0	3.090650	0.453054	9.688778	0.031003	0.004507	0.096858	0.828100	-12.265665	2.814590
36907	0	3.035662	0.460244	9.640487	0.030457	0.004578	0.096375	0.846135	-12.148019	2.813151
36908	0	3.003085	0.446781	9.494124	0.030137	0.004443	0.094909	0.864304	-12.020930	2.813607
36909	0	2.968387	0.472654	9.359775	0.029785	0.004700	0.093567	0.885602	-11.898047	2.813639
36910	0	2.935925	0.435053	9.268276	0.029462	0.004325	0.092651	0.905737	-11.772273	2.814166
36911	0	2.876791	0.423436	9.140067	0.028870	0.004211	0.091370	0.923067	-11.645834	2.812063
36912	0	2.881280	0.434093	9.036374	0.028913	0.004317	0.090333	0.941616	-11.520411	2.807395
36913	0	2.847314	0.441583	8.877342	0.028564	0.004395	0.088745	0.957857	-11.403613	2.801188
36914	0	2.822769	0.451635	8.821913	0.028321	0.004498	0.088190	0.971120	-11.283154	2.793519
36915	0	2.750563	0.472287	8.699991	0.027588	0.004700	0.086975	0.990496	-11.175901	2.781359
36916	0	2.741293	0.451493	8.600966	0.027486	0.004501	0.085987	0.997985	-11.079816	2.772184
36917	0	2.709278	0.453329	8.485968	0.027161	0.004517	0.084839	1.009882	-10.989283	2.764959
36918	0	2.659677	0.468893	8.440930	0.026659	0.004671	0.084391	1.023555	-10.905881	2.754571
36919	0	2.618982	0.477418	8.375679	0.026245	0.004761	0.083740	1.031743	-10.831319	2.751941
36920	0	2.608720	0.498339	8.293254	0.026135	0.004970	0.082918	1.040643	-10.765837	2.736127
36921	0	2.608548	0.471064	8.228669	0.026123	0.004700	0.082275	1.046172	-10.714577	2.731905
36922	0	2.595867	0.485482	8.230545	0.025987	0.004843	0.082297	1.053398	-10.676662	2.725442
36923	0	2.542979	0.482601	8.148851	0.025452	0.004822	0.081482	1.050160	-10.646998	2.713758
36924	0	2.551506	0.489226	8.168195	0.025530	0.004890	0.081677	1.043770	-10.627306	2.700845
36925	0	2.526377	0.494778	8.160525	0.025269	0.004944	0.081604	1.040473	-10.621706	2.692031
36926	0	2.526628	0.458629	8.196983	0.025259	0.004585	0.081972	1.033450	-10.632932	2.683878
36927	0	2.546591	0.481989	8.208798	0.025452	0.004822	0.082092	1.022661	-10.653846	2.679537
36928	0	2.586612	0.487475	8.171022	0.025846	0.004878	0.081717	1.010034	-10.683816	2.671123
36929	0	2.578926	0.506228	8.183816	0.025757	0.005066	0.081848	0.997280	-10.730181	2.666402
36930	0	2.604559	0.486999	8.279121	0.026005	0.004875	0.082804	0.982571	-10.787720	2.656196
36931	0	2.617168	0.469407	8.354223	0.026123	0.004700	0.083557	0.967527	-10.855461	2.653844
36932	0	2.645555	0.467782	8.387699	0.026403	0.004688	0.083893	0.946270	-10.927650	2.653291
36933	0	2.673360	0.475042	8.488123	0.026672	0.004761	0.084900	0.925406	-11.011378	2.646424
36934	0	2.692386	0.484434	8.551294	0.026856	0.004862	0.085533	0.895466	-11.102710	2.645152
36935	0	2.717503	0.468672	8.670807	0.027100	0.004700	0.086731	0.871728	-11.203445	2.637671
36936	0	2.763689	0.465940	8.745303	0.027556	0.004673	0.087478	0.847467	-11.309922	2.633873
36937	0	2.773557	0.474418	8.920741	0.027649	0.004761	0.089233	0.819921	-11.422215	2.629602
36938	0	2.797533	0.434168	9.000816	0.027884	0.004360	0.090035	0.790217	-11.538907	2.625000
36939	0	2.847787	0.431236	9.121850	0.028381	0.004333	0.091248	0.757701	-11.661176	2.620904
36940	0	2.909438	0.433358	9.134184	0.029001	0.004352	0.091371	0.729009	-11.779035	2.617300
36941	0	2.957733	0.413339	9.262112	0.029480	0.004150	0.092651	0.701933	-11.900505	2.616109
36942	0	2.983823	0.433827	9.408561	0.029738	0.004359	0.094116	0.670414	-12.023031	2.622872
36943	0	2.981749	0.425357	9.536967	0.029724	0.004272	0.095398	0.641587	-12.136220	2.622783
36944	0	3.037291	0.439829	9.598214	0.030278	0.004417	0.096011	0.612653	-12.250243	2.626375
36945	0	3.054997	0.413335	9.750570	0.030457	0.004150	0.097534	0.586513	-12.361036	2.622549
36946	0	3.098094	0.459174	9.866861	0.030890	0.004603	0.098697	0.566694	-12.468187	2.620355
36947	0	3.157863	0.449961	9.897289	0.031494	0.004517	0.098999	0.540743	-12.566921	2.623325
36948	0	3.174381	0.428587	10.020291	0.031665	0.004298	0.100227	0.520185	-12.658160	2.623504
36949	0	3.192852	0.444094	10.068707	0.031860	0.004456	0.100708	0.497022	-12.736648	2.627735
36950	0	3.199788	0.423277	10.125624	0.031936	0.004243	0.101275	0.478865	-12.807930	2.627887
36951	0	3.215793	0.407998	10.148493	0.032104	0.004089	0.101501	0.461517	-12.869168	2.628679
36952	0	3.255891	0.436911	10.273601	0.032517	0.004375	0.102749	0.447425	-12.916293	2.629378
36953	0	3.250307	0.426267	10.332275	0.032471	0.004272	0.103333	0.429553	-12.953010	2.627658
36954	0	3.249608	0.437421	10.367196	0.032475	0.004375	0.103679	0.421900	-12.977662	2.625678
36955	0	3.248300	0.439277	10.326769	0.032471	0.004395	0.103271	0.412446	-12.992053	2.626697
36956	0	3.243977	0.426944	10.338298	0.032434	0.004269	0.103385	0.405716	-12.999711	2.629189
36957	0	3.258229	0.421637	10.303046	0.032593	0.004211	0.103027	0.403224	-12.988733	2.633000
36958	0	3.261094	0.434728	10.346704	0.032633	0.004343	0.103460	0.400020	-12.965171	2.633076
36959	0	3.268667	0.446040	10.340226	0.032715	0.004456	0.103394	0.397463	-12.934615	2.631327
36960	0	3.230805	0.459671	10.293531	0.032353	0.004587	0.102921	0.399635	-12.884703	2.635540
36961	0	3.187289	0.434143	10.212663	0.031921	0.004333	0.102112	0.400039	-12.830820	2.643097
36962	0	3.200701	0.460252	10.124511	0.032069	0.004593	0.101226	0.402354	-12.760942	2.648286
36963	0	3.167559	0.428558	10.011696	0.031738	0.004272	0.100098	0.408787	-12.689724	2.652777
36964	0	3.183999	0.449705	9.942787	0.031919	0.004481	0.099403	0.418185	-12.599778	2.648980
36965	0	3.123299	0.423147	9.865671	0.031311	0.004211	0.098633	0.432542	-12.509635	2.650357
36966	0	3.094995	0.451144	9.785076	0.031034	0.004495	0.097825	0.443271	-12.412239	2.653458
36967	0	3.079753	0.404503	9.658448	0.030884	0.004028	0.096558	0.454157	-12.310353	2.655887
36968	0	3.037999	0.438723	9.559982	0.030469	0.004366	0.095572	0.470639	-12.204217	2.651519
36969	0	3.000331	0.453457	9.469230	0.030090	0.004517	0.094666	0.483520	-12.099417	2.648100
36970	0	2.970380	0.432635	9.334291	0.029797	0.004308	0.093314	0.497300	-11.985896	2.651916
36971	0	2.914452	0.434692	9.371681	0.029236	0.004333	0.093689	0.504937	-11.874667	2.648335
36972	0	2.903020	0.468318	9.102527	0.029119	0.004664	0.090998	0.519588	-11.762700	2.646689
36973	0	2.871721	0.477295	9.042151	0.028809	0.004761	0.090393	0.526316	-11.647265	2.646295
36974	0	2.824334	0.431492	8.882496	0.028323	0.004296	0.088800	0.541533	-11.544701	2.640739
36975	0	2.799718	0.459406	8.797599	0.028076	0.004578	0.087952	0.554240	-11.442260	2.637472
36976	0	2.778477	0.456342	8.796037	0.027857	0.004549	0.087938	0.564512	-11.348853	2.634052
36977	0	2.745788	0.459039	8.644705	0.027527	0.004578	0.086426	0.573053	-11.257843	2.628954
36978	0	2.689965	0.455324	8.587546	0.026962	0.004541	0.085856	0.580626	-11.174792	2.619560
36979	0	2.710109	0.489360	8.479627	0.027161	0.004883	0.084778	0.587109	-11.094753	2.618495
36980	0	2.650211	0.491556	8.440124	0.026553	0.004904	0.084386	0.595106	-11.025918	2.613666
36981	0	2.638392	0.495060	8.411996	0.026428	0.004944	0.084106	0.596653	-10.965996	2.606709
36982	0	2.630796	0.484106	8.322751	0.026340	0.004834	0.083218	0.598666	-10.921676	2.600089
36983	0	2.597311	0.476281	8.319950	0.026001	0.004761	0.083191	0.594341	-10.883708	2.596207
36984	0	2.586495	0.476867	8.321272	0.025884	0.004765	0.083207	0.592933	-10.858329	2.592974
36985	0	2.599366	0.500340	8.215573	0.026001	0.005005	0.082153	0.584245	-10.848463	2.592640
36986	0	2.628610	0.494026	8.240279	0.026291	0.004940	0.082401	0.577907	-10.842258	2.588940
36987	0	2.600799	0.518065	8.288400	0.026001	0.005188	0.082886	0.561603	-10.852373	2.583088
36988	0	2.614937	0.486221	8.257296	0.026136	0.004868	0.082577	0.548107	-10.870778	2.579701
36989	0	2.614621	0.469040	8.275689	0.026123	0.004700	0.082764	0.529453	-10.903273	2.577227
36990	0	2.619654	0.479403	8.322943	0.026169	0.004803	0.083238	0.511819	-10.941832	2.575126
36991	0	2.646534	0.481237	8.360697	0.026428	0.004822	0.083618	0.493421	-10.993141	2.574247
36992	0	2.648735	0.460698	8.406985	0.026442	0.004620	0.084084	0.470983	-11.055951	2.570047
36993	0	2.690799	0.456735	8.476174	0.026855	0.004578	0.084778	0.451874	-11.127388	2.567332
36994	0	2.701976	0.435694	8.533814	0.026961	0.004374	0.085356	0.424706	-11.206260	2.566797
36995	0	2.728665	0.462039	8.658943	0.027222	0.004639	0.086609	0.395771	-11.292641	2.566516
36996	0	2.748646	0.476955	8.770676	0.027414	0.004785	0.087729	0.371371	-11.387259	2.566692
36997	0	2.778885	0.456096	8.829396	0.027710	0.004578	0.088318	0.345137	-11.490107	2.561807
36998	0	2.795159	0.458484	8.861023	0.027868	0.004604	0.088635	0.315512	-11.598239	2.561460
36999	0	2.815859	0.431182	9.018532	0.028076	0.004333	0.090210	0.283593	-11.703385	2.560514
37000	0	2.882124	0.463322	9.092530	0.028730	0.004656	0.090953	0.250862	-11.818187	2.563106
37001	0	2.920131	0.462055	9.164789	0.029114	0.004639	0.091675	0.223843	-11.928076	2.559736
37002	0	2.980922	0.439506	9.256768	0.029717	0.004418	0.092596	0.190847	-12.042013	2.564050
37003	0	2.999450	0.418636	9.384536	0.029907	0.004211	0.093872	0.156074	-12.148974	2.566100
37004	0	3.023525	0.438311	9.464401	0.030144	0.004404	0.094672	0.126508	-12.260220	2.561472
37005	0	3.054659	0.455620	9.616388	0.030457	0.004578	0.096191	0.096729	-12.367919	2.558777
37006	0	3.048200	0.445238	9.671958	0.030394	0.004473	0.096746	0.068253	-12.472982	2.562045
37007	0	3.090099	0.431500	9.744920	0.030823	0.004333	0.097473	0.042048	-12.565359	2.563083
37008	0	3.136444	0.427542	9.892650	0.031286	0.004295	0.098950	0.014539	-12.656304	2.564829
37009	0	3.168892	0.437385	9.928195	0.031616	0.004395	0.099304	-0.013852	-12.740482	2.571950
37010	0	3.170533	0.433600	9.972766	0.031640	0.004353	0.099748	-0.037494	-12.815823	2.572274
37011	0	3.198216	0.437497	10.044540	0.031921	0.004395	0.100464	-0.064403	-12.885421	2.577144
37012	0	3.215647	0.421803	10.181403	0.032105	0.004232	0.101830	-0.085350	-12.943172	2.577083
37013	0	3.232684	0.414002	10.148940	0.032288	0.004150	0.101501	-0.102110	-12.987747	2.579914
37014	0	3.239938	0.411427	10.244349	0.032367	0.004128	0.102453	-0.122932	-13.024495	2.580942
37015	0	3.236984	0.420189	10.234964	0.032349	0.004211	0.102356	-0.138835	-13.048446	2.585005
37016	0	3.270684	0.436989	10.301067	0.032696	0.004375	0.103014	-0.149451	-13.060911	2.590072
37017	0	3.271534	0.427023	10.333246	0.032715	0.004272	0.103333	-0.157439	-13.061646	2.591069
37018	0	3.276914	0.438470	10.315082	0.032776	0.004390	0.103148	-0.168557	-13.054297	2.593867
37019	0	3.257443	0.421317	10.248379	0.032593	0.004211	0.102478	-0.172408	-13.033901	2.596413
37020	0	3.258340	0.439593	10.286627	0.032617	0.004397	0.102856	-0.179708	-12.997067	2.593043
37021	0	3.225095	0.354473	10.206221	0.032288	0.003540	0.102051	-0.180407	-12.956008	2.595082
37022	0	3.222673	0.379936	10.220984	0.032275	0.003793	0.102195	-0.179161	-12.901718	2.597588
37023	0	3.155689	0.415516	10.145871	0.031616	0.004150	0.101440	-0.179875	-12.834763	2.599218
37024	0	3.185931	0.459662	10.070362	0.031925	0.004586	0.100683	-0.174374	-12.759802	2.599160
37025	0	3.154130	0.452855	10.005974	0.031616	0.004517	0.100037	-0.167137	-12.673997	2.598138
37026	0	3.145197	0.455374	9.943460	0.031528	0.004539	0.099411	-0.157188	-12.585830	2.596733
37027	0	3.098821	0.410407	9.810778	0.031067	0.004089	0.098083	-0.146543	-12.493867	2.598310
37028	0	3.088621	0.395501	9.705893	0.030972	0.003935	0.097033	-0.129549	-12.393062	2.601822
37029	0	3.067417	0.416553	9.597465	0.030762	0.004150	0.095947	-0.118119	-12.288436	2.603640
37030	0	3.007356	0.419778	9.505102	0.030161	0.004180	0.095024	-0.103281	-12.183113	2.600740
37031	0	2.963625	0.410883	9.420410	0.029724	0.004089	0.094177	-0.086310	-12.076175	2.598672
37032	0	2.952179	0.444550	9.303789	0.029612	0.004433	0.093010	-0.077045	-11.965480	2.599782
37033	0	2.932906	0.471952	9.182463	0.029419	0.004700	0.091797	-0.059075	-11.853283	2.597233
37034	0	2.884690	0.457630	9.138963	0.028934	0.004556	0.091363	-0.039979	-11.743418	2.598203
37035	0	2.841551	0.441306	8.974867	0.028503	0.004395	0.089722	-0.022998	-11.630995	2.601767
37036	0	2.818609	0.426275	8.870177	0.028268	0.004248	0.088676	-0.009977	-11.525298	2.598961
37037	0	2.769189	0.429216	8.834177	0.027771	0.004272	0.088318	0.009001	-11.422690	2.594198
37038	0	2.760055	0.438160	8.759405	0.027675	0.004372	0.087571	0.015852	-11.325708	2.589675
37039	0	2.709321	0.434246	8.669059	0.027161	0.004333	0.086670	0.021675	-11.236440	2.591035
37040	0	2.678226	0.454602	8.581311	0.026844	0.004534	0.085794	0.031958	-11.154128	2.577956
37041	0	2.674231	0.446143	8.491603	0.026794	0.004456	0.084900	0.034188	-11.083673	2.578205
37042	0	2.627470	0.472177	8.421385	0.026324	0.004711	0.084199	0.042835	-11.016140	2.576905
37043	0	2.608288	0.446173	8.393551	0.026123	0.004456	0.083923	0.045723	-10.961310	2.573608
37044	0	2.576485	0.447452	8.346899	0.025799	0.004467	0.083459	0.050581	-10.914606	2.574444
37045	0	2.622230	0.494662	8.307589	0.026245	0.004944	0.083069	0.049293	-10.883064	2.572705
37046	0	2.581747	0.464578	8.284281	0.025833	0.004643	0.082838	0.047527	-10.861408	2.568362
37047	0	2.562722	0.433674	8.319307	0.025635	0.004333	0.083191	0.047113	-10.850929	2.568678
37048	0	2.598466	0.458440	8.270673	0.025986	0.004583	0.082706	0.043874	-10.849397	2.567526
37049	0	2.582693	0.433644	8.276069	0.025818	0.004333	0.082764	0.043313	-10.861979	2.561829
37050	0	2.591318	0.457725	8.256916	0.025897	0.004583	0.082574	0.030707	-10.884273	2.560570
37051	0	2.602641	0.475370	8.318337	0.026001	0.004761	0.083191	0.017011	-10.919269	2.558359
37052	0	2.626339	0.449894	8.310477	0.026235	0.004502	0.083114	0.008294	-10.959048	2.546879
37053	0	2.646396	0.487208	8.409583	0.026428	0.004883	0.084106	-0.009997	-11.007673	2.544352
37054	0	2.667202	0.485370	8.480158	0.026622	0.004861	0.084817	-0.023301	-11.075435	2.543710
37055	0	2.666663	0.481253	8.549355	0.026611	0.004822	0.085510	-0.039154	-11.149461	2.542679
37056	0	2.665985	0.442625	8.564092	0.026600	0.004436	0.085659	-0.056215	-11.229670	2.540415
37057	0	2.722097	0.426162	8.671258	0.027161	0.004272	0.086731	-0.073853	-11.309359	2.541276
37058	0	2.759645	0.435787	8.703839	0.027526	0.004373	0.087060	-0.096260	-11.402248	2.536490
37059	0	2.772219	0.474368	8.750217	0.027649	0.004761	0.087524	-0.121495	-11.498139	2.534739
37060	0	2.812459	0.452776	8.958998	0.028043	0.004542	0.089615	-0.143061	-11.602697	2.532641
37061	0	2.840071	0.474370	8.957508	0.028320	0.004761	0.089600	-0.167670	-11.705318	2.537259
37062	0	2.869636	0.421621	9.190268	0.028607	0.004237	0.091929	-0.196455	-11.816212	2.539040
37063	0	2.901545	0.400772	9.177103	0.028931	0.004028	0.091797	-0.224806	-11.922099	2.536957
37064	0	2.949874	0.439403	9.281505	0.029408	0.004414	0.092843	-0.251608	-12.034591	2.540619
37065	0	2.950592	0.425618	9.433394	0.029419	0.004272	0.094360	-0.274218	-12.140143	2.543577
37066	0	2.998409	0.427948	9.513484	0.029900	0.004300	0.095160	-0.301736	-12.241830	2.544678
37067	0	3.030097	0.419348	9.579803	0.030212	0.004211	0.095825	-0.325881	-12.347723	2.543785
37068	0	3.065600	0.464279	9.678246	0.030574	0.004663	0.096807	-0.351878	-12.444938	2.542265
37069	0	3.084130	0.437800	9.769295	0.030762	0.004395	0.097717	-0.374108	-12.538151	2.546486
37070	0	3.124220	0.434786	9.892628	0.031167	0.004360	0.098949	-0.391283	-12.625212	2.542872
37071	0	3.150433	0.438702	9.922092	0.031433	0.004395	0.099243	-0.403069	-12.707380	2.542862
37072	0	3.151715	0.406402	10.003340	0.031454	0.004074	0.100053	-0.417804	-12.779445	2.547550
37073	0	3.167419	0.420057	10.069025	0.031616	0.004211	0.100708	-0.433192	-12.845348	2.544363
37074	0	3.215037	0.436354	10.144924	0.032099	0.004372	0.101465	-0.445669	-12.903372	2.551092
37075	0	3.208472	0.414841	10.240416	0.032043	0.004150	0.102417	-0.451230	-12.949475	2.546962
37076	0	3.227719	0.407982	10.232010	0.032248	0.004085	0.102329	-0.460080	-12.982453	2.549941
37077	0	3.254942	0.421097	10.265555	0.032532	0.004211	0.102661	-0.464304	-13.001951	2.553182
37078	0	3.246023	0.427398	10.215641	0.032445	0.004271	0.102161	-0.464089	-13.018960	2.550655
37079	0	3.229023	0.427441	10.241608	0.032288	0.004272	0.102417	-0.465655	-13.021691	2.551616
37080	0	3.253335	0.440156	10.253703	0.032537	0.004397	0.102536	-0.464963	-13.017818	2.556130
37081	0	3.257777	0.428109	10.284863	0.032593	0.004272	0.102844	-0.459420	-13.000818	2.557870
37082	0	3.211237	0.399304	10.170023	0.032136	0.003983	0.101693	-0.452727	-12.974000	2.553450
37083	0	3.206828	0.403540	10.163469	0.032104	0.004028	0.101624	-0.448868	-12.932875	2.552097
37084	0	3.169137	0.411373	10.049684	0.031728	0.004103	0.100486	-0.440594	-12.890988	2.554055
37085	0	3.198978	0.422591	10.054139	0.032043	0.004211	0.100525	-0.428697	-12.829370	2.558207
37086	0	3.139183	0.437300	9.965820	0.031448	0.004362	0.099641	-0.420545	-12.764013	2.556373
37087	0	3.149016	0.459282	9.920210	0.031555	0.004578	0.099182	-0.407716	-12.688384	2.562199
37088	0	3.105475	0.437982	9.789884	0.031121	0.004363	0.097878	-0.392865	-12.610008	2.568088
37089	0	3.105385	0.441358	9.767898	0.031128	0.004395	0.097656	-0.375231	-12.522781	2.562641
37090	0	3.066164	0.426762	9.601564	0.030738	0.004249	0.095992	-0.357300	-12.431476	2.556714
37091	0	3.025636	0.422754	9.603225	0.030334	0.004211	0.096008	-0.342810	-12.337791	2.558898
37092	0	3.010253	0.407688	9.498121	0.030180	0.004060	0.094957	-0.326993	-12.243837	2.559337
37093	0	2.970457	0.441889	9.340832	0.029785	0.004395	0.093384	-0.302066	-12.144699	2.550768
37094	0	2.935806	0.470941	9.339537	0.029441	0.004686	0.093370	-0.278724	-12.042693	2.549392
37095	0	2.897823	0.472477	9.230731	0.029053	0.004700	0.092285	-0.252555	-11.949789	2.547843
37096	0	2.882826	0.476962	9.076570	0.028906	0.004748	0.090742	-0.230547	-11.851468	2.543367
37097	0	2.849175	0.484188	9.004882	0.028564	0.004822	0.090027	-0.209726	-11.758576	2.537202
37098	0	2.852880	0.451623	8.954388	0.028603	0.004495	0.089521	-0.186962	-11.663676	2.535291
37099	0	2.782404	0.459344	8.870496	0.027893	0.004578	0.088684	-0.171088	-11.574218	2.524571
37100	0	2.757361	0.468410	8.709599	0.027636	0.004669	0.087077	-0.155930	-11.492128	2.527470
37101	0	2.741178	0.446604	8.644240	0.027466	0.004456	0.086426	-0.146243	-11.419975	2.527683
37102	0	2.712129	0.467255	8.592510	0.027175	0.004659	0.085909	-0.132076	-11.348044	2.521097
37103	0	2.699496	0.501435	8.570656	0.027039	0.005005	0.085693	-0.123444	-11.289338	2.517787
37104	0	2.673038	0.509314	8.505923	0.026769	0.005084	0.085048	-0.115095	-11.237348	2.511495
37105	0	2.639196	0.494983	8.448365	0.026428	0.004944	0.084473	-0.110746	-11.187833	2.503428
37106	0	2.651203	0.477697	8.468553	0.026538	0.004772	0.084678	-0.107851	-11.152463	2.498019
37107	0	2.677659	0.488791	8.429493	0.026794	0.004883	0.084290	-0.104341	-11.127659	2.497606
37108	0	2.638261	0.465153	8.405866	0.026392	0.004648	0.084056	-0.103071	-11.114364	2.494905
37109	0	2.648598	0.501001	8.392407	0.026489	0.005005	0.083923	-0.099332	-11.109548	2.486377
37110	0	2.642814	0.452453	8.459371	0.026422	0.004526	0.084596	-0.104391	-11.118050	2.481478
37111	0	2.649916	0.482233	8.379811	0.026489	0.004822	0.083801	-0.106533	-11.131196	2.478814
37112	0	2.658916	0.500201	8.427716	0.026570	0.005006	0.084283	-0.114334	-11.156342	2.476507
37113	0	2.651342	0.493745	8.434337	0.026489	0.004944	0.084351	-0.125460	-11.188774	2.471815
37114	0	2.675375	0.492475	8.524092	0.026721	0.004930	0.085251	-0.135528	-11.232448	2.464952
37115	0	2.689623	0.506054	8.531463	0.026855	0.005066	0.085327	-0.144984	-11.286773	2.461001
37116	0	2.686279	0.467719	8.601965	0.026815	0.004688	0.086034	-0.161695	-11.349383	2.460872
37117	0	2.727469	0.499898	8.714197	0.027222	0.005005	0.087158	-0.171512	-11.418633	2.456992
37118	0	2.768949	0.498386	8.674071	0.027632	0.004992	0.086759	-0.184748	-11.494528	2.448720
37119	0	2.783371	0.444203	8.799358	0.027771	0.004456	0.088013	-0.204010	-11.575903	2.439961
37120	0	2.765872	0.441915	8.886999	0.027593	0.004428	0.088890	-0.217080	-11.660742	2.432146
37121	0	2.808546	0.450737	8.957807	0.028015	0.004517	0.089600	-0.230573	-11.750390	2.425836
37122	0	2.865276	0.479197	9.026680	0.028584	0.004803	0.090288	-0.245847	-11.837857	2.423915
37123	0	2.882323	0.480755	9.159075	0.028748	0.004822	0.091614	-0.265137	-11.932034	2.424395
37124	0	2.885087	0.471229	9.233876	0.028778	0.004731	0.092360	-0.289974	-12.021819	2.425117
37125	0	2.943538	0.456180	9.287178	0.029358	0.004578	0.092896	-0.310908	-12.116919	2.423029
37126	0	2.983797	0.434503	9.404318	0.029758	0.004362	0.094068	-0.333098	-12.213250	2.426854
37127	0	2.980127	0.450295	9.543558	0.029724	0.004517	0.095459	-0.351067	-12.305306	2.430853
37128	0	3.044665	0.447082	9.624080	0.030368	0.004489	0.096265	-0.373940	-12.398675	2.427787
37129	0	3.077385	0.456148	9.604670	0.030701	0.004578	0.096069	-0.394634	-12.485402	2.431167
37130	0	3.091804	0.452917	9.722289	0.030849	0.004544	0.097244	-0.413857	-12.566907	2.428927
37131	0	3.095074	0.443590	9.836853	0.030884	0.004456	0.098389	-0.438126	-12.644392	2.428185
37132	0	3.107746	0.439511	9.875722	0.031018	0.004416	0.098775	-0.463199	-12.712563	2.428282
37133	0	3.160433	0.450683	9.898379	0.031555	0.004517	0.098999	-0.476275	-12.768972	2.427743
37134	0	3.139359	0.473330	9.980940	0.031349	0.004741	0.099823	-0.486840	-12.819269	2.432792
37135	0	3.178077	0.450366	10.020685	0.031738	0.004517	0.100220	-0.503336	-12.867319	2.433645
37136	0	3.185515	0.447821	10.067171	0.031823	0.004490	0.100681	-0.518561	-12.903087	2.437501
37137	0	3.188001	0.427055	10.131226	0.031860	0.004272	0.101318	-0.522893	-12.924804	2.437207
37138	0	3.173192	0.432140	10.130140	0.031716	0.004329	0.101306	-0.533391	-12.941730	2.442114
37139	0	3.180852	0.446125	10.137626	0.031799	0.004456	0.101379	-0.529418	-12.951587	2.439393
37140	0	3.193628	0.476978	10.070242	0.031940	0.004771	0.100701	-0.533498	-12.947218	2.441036
37141	0	3.209376	0.439732	10.144370	0.032104	0.004395	0.101440	-0.532959	-12.934371	2.446698
37142	0	3.175800	0.434134	10.145209	0.031777	0.004338	0.101446	-0.532141	-12.911782	2.447878
37143	0	3.195377	0.439410	10.059507	0.031982	0.004395	0.100586	-0.535255	-12.878357	2.454129
37144	0	3.182518	0.433694	10.073796	0.031863	0.004333	0.100726	-0.533082	-12.834319	2.457962
37145	0	3.157741	0.446134	9.986554	0.031616	0.004456	0.099854	-0.529297	-12.789021	2.462135
37146	0	3.112628	0.411218	9.946325	0.031173	0.004101	0.099449	-0.519169	-12.734789	2.460475
37147	0	3.125761	0.433864	9.950389	0.031311	0.004333	0.099487	-0.516189	-12.672422	2.465866
37148	0	3.102071	0.428791	9.837951	0.031083	0.004282	0.098360	-0.512264	-12.598980	2.464820
37149	0	3.094287	0.409747	9.773692	0.031006	0.004089	0.097717	-0.505788	-12.524352	2.463773
37150	0	3.062708	0.466689	9.692271	0.030698	0.004654	0.096901	-0.493700	-12.439945	2.462232
37151	0	3.008248	0.440431	9.627356	0.030151	0.004395	0.096252	-0.485266	-12.357024	2.467924
37152	0	3.024583	0.442760	9.521878	0.030320	0.004414	0.095196	-0.471668	-12.266863	2.462381
37153	0	2.983315	0.422717	9.432209	0.029907	0.004211	0.094299	-0.455783	-12.176252	2.454065
37154	0	2.980468	0.461998	9.412378	0.029881	0.004608	0.094100	-0.444592	-12.081968	2.453175
37155	0	2.934055	0.453137	9.291959	0.029419	0.004517	0.092896	-0.429687	-11.984535	2.448744
37156	0	2.912716	0.474684	9.192854	0.029202	0.004728	0.091906	-0.409987	-11.889982	2.443710
37157	0	2.873176	0.465088	9.090506	0.028809	0.004639	0.090881	-0.397781	-11.792467	2.437181
37158	0	2.834112	0.467230	8.997333	0.028412	0.004663	0.089952	-0.388360	-11.701664	2.431283
37159	0	2.807116	0.495638	8.846023	0.028137	0.004944	0.088440	-0.375235	-11.615244	2.431547
37160	0	2.794681	0.497869	8.855875	0.028005	0.004969	0.088541	-0.365140	-11.539648	2.424780
37161	0	2.740959	0.464539	8.735862	0.027466	0.004639	0.087341	-0.359100	-11.465073	2.421283
37162	0	2.736196	0.484742	8.751313	0.027413	0.004835	0.087498	-0.345903	-11.397189	2.412533
37163	0	2.717610	0.458456	8.643976	0.027222	0.004578	0.086426	-0.339375	-11.336071	2.407281
37164	0	2.672170	0.429190	8.597733	0.026765	0.004286	0.085964	-0.333842	-11.277786	2.402276
37165	0	2.675864	0.476579	8.546016	0.026794	0.004761	0.085449	-0.329524	-11.229016	2.398941
37166	0	2.632402	0.471400	8.499178	0.026357	0.004709	0.084982	-0.325512	-11.184013	2.400629
37167	0	2.677393	0.482566	8.411275	0.026794	0.004822	0.084106	-0.322429	-11.155378	2.393104
37168	0	2.649402	0.482704	8.406180	0.026509	0.004829	0.084057	-0.327569	-11.133856	2.386649
37169	0	2.641499	0.488333	8.386644	0.026428	0.004883	0.083862	-0.328852	-11.115218	2.375565
37170	0	2.633701	0.506467	8.405426	0.026340	0.005067	0.084053	-0.333614	-11.109699	2.372541
37171	0	2.667710	0.494087	8.386097	0.026672	0.004944	0.083862	-0.339331	-11.115570	2.364965
37172	0	2.626703	0.456163	8.446645	0.026255	0.004571	0.084470	-0.353304	-11.131556	2.363558
37173	0	2.626688	0.463357	8.397786	0.026245	0.004639	0.083984	-0.361618	-11.160658	2.353374
37174	0	2.674163	0.492438	8.438950	0.026715	0.004933	0.084397	-0.374959	-11.195779	2.348121
37175	0	2.664424	0.463171	8.513413	0.026611	0.004639	0.085144	-0.385477	-11.239369	2.345497
37176	0	2.701994	0.473748	8.547789	0.026982	0.004746	0.085489	-0.398487	-11.289163	2.340453
37177	0	2.708339	0.493110	8.543577	0.027039	0.004944	0.085449	-0.416346	-11.348549	2.336102
37178	0	2.724092	0.460008	8.668802	0.027190	0.004612	0.086703	-0.432796	-11.414875	2.330511
37179	0	2.739965	0.462837	8.726329	0.027344	0.004639	0.087280	-0.447067	-11.487715	2.323196
37180	0	2.745522	0.472152	8.826589	0.027395	0.004740	0.088284	-0.471180	-11.564925	2.315836
37181	0	2.789769	0.474322	8.860335	0.027832	0.004761	0.088623	-0.494236	-11.649161	2.313992
37182	0	2.821995	0.446358	8.947662	0.028148	0.004480	0.089499	-0.516100	-11.740883	2.314020
37183	0	2.839107	0.413454	9.024951	0.028320	0.004150	0.090271	-0.536655	-11.829983	2.316356
37184	0	2.896573	0.458824	9.142498	0.028891	0.004606	0.091448	-0.559526	-11.923386	2.315594
37185	0	2.925010	0.462485	9.195677	0.029175	0.004639	0.091980	-0.577192	-12.016433	2.317883
37186	0	2.928648	0.422457	9.245719	0.029203	0.004244	0.092483	-0.601259	-12.118694	2.318169
37187	0	2.974269	0.449671	9.366469	0.029663	0.004517	0.093689	-0.625816	-12.215278	2.320473
37188	0	3.002757	0.463781	9.483543	0.029946	0.004659	0.094860	-0.651202	-12.312714	2.323061
37189	0	3.022780	0.437507	9.506941	0.030151	0.004395	0.095093	-0.674940	-12.404019	2.327290
37190	0	3.068958	0.439569	9.599750	0.030611	0.004416	0.096022	-0.698834	-12.496970	2.329611
37191	0	3.058620	0.406830	9.781881	0.030518	0.004089	0.097839	-0.723917	-12.576517	2.334113
37192	0	3.090439	0.427472	9.802133	0.030838	0.004291	0.098042	-0.743005	-12.653248	2.340214
37193	0	3.118555	0.437638	9.800496	0.031128	0.004395	0.098022	-0.764595	-12.719919	2.339992
37194	0	3.141872	0.464687	9.870338	0.031365	0.004663	0.098720	-0.783383	-12.780887	2.346893
37195	0	3.153872	0.432342	9.916841	0.031494	0.004333	0.099182	-0.795683	-12.831746	2.344588
37196	0	3.162242	0.423804	10.018045	0.031584	0.004251	0.100192	-0.811770	-12.875130	2.347069
37197	0	3.177563	0.395364	10.033052	0.031738	0.003967	0.100342	-0.828144	-12.916858	2.356655
37198	0	3.196701	0.399428	10.134689	0.031936	0.004001	0.101357	-0.836346	-12.951430	2.360274
37199	0	3.200832	0.432471	10.094432	0.031982	0.004333	0.100952	-0.847214	-12.979977	2.362617
37200	0	3.204508	0.388265	10.087157	0.032034	0.003888	0.100875	-0.854410	-12.991910	2.361566
37201	0	3.229448	0.427040	10.143832	0.032288	0.004272	0.101440	-0.857839	-12.998920	2.359950
37202	0	3.198991	0.426796	10.131543	0.031996	0.004268	0.101314	-0.858801	-12.991481	2.359390
37203	0	3.221764	0.433274	10.113813	0.032227	0.004333	0.101135	-0.860899	-12.980559	2.356972
37204	0	3.230819	0.433653	10.071973	0.032331	0.004332	0.100713	-0.856849	-12.954231	2.358815
37205	0	3.194927	0.421236	10.102364	0.031982	0.004211	0.101013	-0.857261	-12.915725	2.359715
37206	0	3.163690	0.403131	10.061678	0.031672	0.004029	0.100606	-0.856479	-12.875347	2.361881
37207	0	3.156980	0.409186	9.999015	0.031616	0.004089	0.099976	-0.855300	-12.821101	2.368789
37208	0	3.165653	0.446418	9.971483	0.031707	0.004460	0.099699	-0.852543	-12.762346	2.369372
37209	0	3.143537	0.434679	9.822381	0.031494	0.004333	0.098206	-0.838894	-12.693019	2.365538
37210	0	3.101026	0.406458	9.838157	0.031071	0.004054	0.098363	-0.828394	-12.621868	2.356773
37211	0	3.075708	0.403924	9.767651	0.030823	0.004028	0.097656	-0.817505	-12.543859	2.358202
37212	0	3.056234	0.424760	9.692389	0.030631	0.004232	0.096903	-0.801571	-12.461718	2.358585
37213	0	3.026114	0.410088	9.584790	0.030334	0.004089	0.095825	-0.789739	-12.373167	2.355722
37214	0	2.986873	0.424611	9.497777	0.029944	0.004233	0.094954	-0.776439	-12.280819	2.359146
37215	0	2.983023	0.465205	9.414000	0.029907	0.004639	0.094116	-0.762219	-12.186176	2.356880
37216	0	2.943493	0.394861	9.308754	0.029510	0.003932	0.093064	-0.743937	-12.092235	2.355945
37217	0	2.903803	0.410355	9.255248	0.029114	0.004089	0.092529	-0.728437	-11.997613	2.347575
37218	0	2.913464	0.438023	9.186481	0.029207	0.004361	0.091843	-0.706848	-11.906314	2.337497
37219	0	2.885886	0.465288	9.059836	0.028931	0.004639	0.090576	-0.690983	-11.814363	2.343766
37220	0	2.853949	0.455814	8.905390	0.028606	0.004544	0.089033	-0.675158	-11.727200	2.342159
37221	0	2.819387	0.434859	8.894825	0.028259	0.004333	0.088928	-0.657770	-11.642127	2.337926
37222	0	2.794674	0.456090	8.868027	0.028007	0.004546	0.088662	-0.640725	-11.563888	2.334337
37223	0	2.771196	0.477045	8.748158	0.027771	0.004761	0.087463	-0.629832	-11.485496	2.339778
37224	0	2.748193	0.424426	8.702608	0.027531	0.004230	0.087011	-0.613567	-11.420525	2.332169
37225	0	2.717589	0.434155	8.680594	0.027222	0.004333	0.086792	-0.604561	-11.359227	2.326061
37226	0	2.739484	0.454522	8.579458	0.027436	0.004532	0.085782	-0.588492	-11.303063	2.321654
37227	0	2.681969	0.464750	8.533792	0.026855	0.004639	0.085327	-0.578178	-11.254098	2.317464
37228	0	2.675476	0.453784	8.511295	0.026784	0.004534	0.085104	-0.574006	-11.214151	2.302799
37229	0	2.646564	0.415972	8.490681	0.026489	0.004150	0.084900	-0.562842	-11.181384	2.299398
37230	0	2.660632	0.478622	8.497962	0.026625	0.004779	0.084974	-0.554231	-11.155853	2.293654
37231	0	2.635651	0.452082	8.459783	0.026367	0.004517	0.084595	-0.549629	-11.140562	2.287697
37232	0	2.640568	0.464705	8.490577	0.026406	0.004646	0.084906	-0.549483	-11.138891	2.280689
37233	0	2.661768	0.470056	8.459268	0.026611	0.004700	0.084595	-0.549092	-11.146475	2.280142
37234	0	2.651739	0.445337	8.525662	0.026502	0.004457	0.085261	-0.553883	-11.166778	2.273867
37235	0	2.644374	0.445374	8.501724	0.026428	0.004456	0.085022	-0.556933	-11.186958	2.263653
37236	0	2.678783	0.457182	8.482094	0.026764	0.004574	0.084828	-0.560126	-11.218433	2.257810
37237	0	2.682522	0.445075	8.550085	0.026794	0.004456	0.085510	-0.566900	-11.258791	2.255063
37238	0	2.707775	0.449524	8.572353	0.027039	0.004506	0.085735	-0.581434	-11.310228	2.252719
37239	0	2.695816	0.475173	8.629121	0.026917	0.004761	0.086304	-0.593443	-11.364671	2.244555
37240	0	2.705268	0.473169	8.705575	0.027000	0.004742	0.087071	-0.606506	-11.432635	2.239667
37241	0	2.758486	0.456755	8.775087	0.027527	0.004578	0.087769	-0.619536	-11.507553	2.233750
37242	0	2.776077	0.436205	8.753158	0.027703	0.004374	0.087549	-0.634383	-11.582097	2.224907
37243	0	2.783133	0.462480	8.854380	0.027771	0.004639	0.088562	-0.652010	-11.659508	2.217233
37244	0	2.850831	0.453374	9.002967	0.028442	0.004549	0.090050	-0.671055	-11.742642	2.209730
37245	0	2.839140	0.431971	9.049353	0.028320	0.004333	0.090515	-0.688092	-11.831968	2.198978
37246	0	2.896096	0.465996	9.081440	0.028890	0.004671	0.090837	-0.701783	-11.921327	2.187523
37247	0	2.900435	0.437831	9.256805	0.028931	0.004395	0.092590	-0.721429	-12.011599	2.188272
37248	0	2.915322	0.441031	9.276677	0.029078	0.004422	0.092790	-0.735790	-12.102949	2.194210
37249	0	2.949200	0.450324	9.366665	0.029419	0.004517	0.093689	-0.751779	-12.191380	2.197141
37250	0	2.957454	0.441443	9.386668	0.029504	0.004428	0.093888	-0.767846	-12.276859	2.195296
37251	0	3.003436	0.438345	9.513348	0.029968	0.004395	0.095154	-0.780916	-12.355601	2.197403
37252	0	3.029170	0.424239	9.576182	0.030223	0.004250	0.095783	-0.789402	-12.437002	2.196295
37253	0	3.040250	0.413472	9.678110	0.030334	0.004150	0.096802	-0.807538	-12.516636	2.198005
37254	0	3.083608	0.429142	9.753502	0.030777	0.004301	0.097553	-0.818690	-12.585194	2.198895
37255	0	3.112465	0.426631	9.806546	0.031067	0.004272	0.098083	-0.825870	-12.651649	2.207550
37256	0	3.111038	0.437272	9.870353	0.031061	0.004381	0.098719	-0.835690	-12.707719	2.216327
37257	0	3.154017	0.426801	9.867934	0.031494	0.004272	0.098694	-0.840949	-12.760158	2.223183
37258	0	3.138449	0.456075	9.901754	0.031343	0.004568	0.099030	-0.849372	-12.807863	2.222845
37259	0	3.165018	0.450874	10.008728	0.031616	0.004517	0.100098	-0.858339	-12.845844	2.223030
37260	0	3.170520	0.431642	10.013101	0.031684	0.004317	0.100138	-0.859613	-12.869227	2.227116
37261	0	3.151825	0.439484	10.021214	0.031494	0.004395	0.100220	-0.859587	-12.895782	2.231313
37262	0	3.191889	0.463593	9.995604	0.031908	0.004639	0.099959	-0.863031	-12.907211	2.231508
37263	0	3.173722	0.433063	10.058640	0.031738	0.004333	0.100586	-0.866698	-12.904946	2.234324
37264	0	3.147921	0.414978	10.016223	0.031491	0.004144	0.100159	-0.860392	-12.890150	2.239086
37265	0	3.147519	0.446053	10.059165	0.031494	0.004456	0.100586	-0.855341	-12.867630	2.237720
37266	0	3.149136	0.446989	9.968880	0.031517	0.004465	0.099681	-0.850507	-12.837167	2.234398
37267	0	3.109891	0.421999	10.004529	0.031128	0.004211	0.100037	-0.841578	-12.802848	2.237204
37268	0	3.121648	0.448079	9.933240	0.031253	0.004472	0.099321	-0.831927	-12.760021	2.230633
37269	0	3.114837	0.459062	9.919429	0.031189	0.004578	0.099182	-0.817946	-12.712096	2.229322
37270	0	3.118327	0.467731	9.812154	0.031230	0.004663	0.098107	-0.802795	-12.656712	2.213923
37271	0	3.095497	0.447146	9.742757	0.031006	0.004456	0.097412	-0.785193	-12.595908	2.214925
37272	0	3.060574	0.449474	9.666621	0.030661	0.004487	0.096649	-0.777037	-12.529744	2.214268
37273	0	3.064111	0.434592	9.645394	0.030701	0.004333	0.096436	-0.763467	-12.457800	2.216348
37274	0	3.009883	0.455511	9.551136	0.030155	0.004540	0.095494	-0.747040	-12.389123	2.217044
37275	0	3.003115	0.477266	9.456168	0.030090	0.004761	0.094543	-0.733731	-12.316291	2.215144
37276	0	2.985117	0.479719	9.404872	0.029911	0.004784	0.094030	-0.718334	-12.242422	2.205786
37277	0	2.953889	0.441133	9.419630	0.029602	0.004395	0.094177	-0.699106	-12.164711	2.193020
37278	0	2.922864	0.444374	9.264738	0.029294	0.004427	0.092628	-0.679681	-12.082774	2.190268
37279	0	2.905078	0.447011	9.157204	0.029114	0.004456	0.091553	-0.662700	-12.003001	2.177233
37280	0	2.862162	0.449865	9.087636	0.028684	0.004484	0.090858	-0.645662	-11.923820	2.162253
37281	0	2.856787	0.495437	9.016663	0.028625	0.004944	0.090149	-0.633330	-11.849668	2.151815
37282	0	2.820954	0.448981	8.971203	0.028266	0.004476	0.089695	-0.616340	-11.776584	2.143038
37283	0	2.826948	0.465605	8.961477	0.028320	0.004639	0.089600	-0.595328	-11.710687	2.132963
37284	0	2.810878	0.468373	8.811876	0.028159	0.004672	0.088103	-0.581153	-11.644378	2.114297
37285	0	2.760615	0.495478	8.833064	0.027649	0.004944	0.088318	-0.567923	-11.587775	2.111443
37286	0	2.746156	0.455014	8.750055	0.027503	0.004538	0.087488	-0.552440	-11.532520	2.096688
37287	0	2.737050	0.446785	8.704629	0.027405	0.004456	0.087036	-0.537151	-11.486475	2.082483
37288	0	2.725074	0.448641	8.675827	0.027275	0.004479	0.086751	-0.528505	-11.453466	2.063951
37289	0	2.713945	0.477156	8.673700	0.027161	0.004761	0.086731	-0.514906	-11.424772	2.044339
37290	0	2.691798	0.484651	8.528290	0.026936	0.004843	0.085278	-0.510268	-11.400006	2.033868
37291	0	2.708374	0.507081	8.588118	0.027100	0.005066	0.085876	-0.504166	-11.377993	2.019230
37292	0	2.712584	0.477156	8.582469	0.027128	0.004770	0.085824	-0.502625	-11.374080	2.000647
37293	0	2.667013	0.488645	8.575488	0.026672	0.004883	0.085754	-0.497994	-11.370376	1.982579
37294	0	2.679581	0.482758	8.502009	0.026790	0.004828	0.085022	-0.499155	-11.377800	1.968026
37295	0	2.686947	0.512413	8.562810	0.026855	0.005127	0.085632	-0.502750	-11.395664	1.952150
37296	0	2.696243	0.505522	8.567837	0.026944	0.005060	0.085684	-0.509101	-11.418838	1.948230
37297	0	2.718573	0.481846	8.599079	0.027161	0.004822	0.085999	-0.513195	-11.451216	1.939319
37298	0	2.712335	0.444363	8.676531	0.027089	0.004448	0.086776	-0.518423	-11.495546	1.920325
37299	0	2.719703	0.463164	8.726932	0.027161	0.004639	0.087280	-0.527103	-11.542341	1.908596
37300	0	2.782289	0.492538	8.700056	0.027782	0.004930	0.087013	-0.532042	-11.594895	1.885641
37301	0	2.763147	0.487164	8.842696	0.027588	0.004883	0.088440	-0.545792	-11.650116	1.883530
37302	0	2.802921	0.496953	8.864249	0.027980	0.004982	0.088657	-0.560999	-11.712917	1.866705
37303	0	2.819022	0.475294	8.952232	0.028137	0.004761	0.089539	-0.570219	-11.779805	1.856656
37304	0	2.848181	0.485477	8.985443	0.028426	0.004867	0.089871	-0.584370	-11.849710	1.847896
37305	0	2.844176	0.456335	8.970328	0.028381	0.004578	0.089722	-0.601547	-11.925886	1.835278
37306	0	2.887153	0.483870	9.088505	0.028809	0.004853	0.090904	-0.618804	-12.004137	1.827461
37307	0	2.906097	0.456148	9.165368	0.028992	0.004578	0.091675	-0.637797	-12.089767	1.820527
37308	0	2.925030	0.446875	9.277419	0.029193	0.004483	0.092792	-0.654595	-12.159739	1.810844
37309	0	2.942384	0.450208	9.360794	0.029358	0.004517	0.093628	-0.671335	-12.239299	1.811505
37310	0	2.973688	0.429153	9.393339	0.029673	0.004304	0.093953	-0.685505	-12.316560	1.811866
37311	0	3.009641	0.450572	9.482788	0.030029	0.004517	0.094849	-0.697697	-12.396578	1.807165
37312	0	3.010278	0.484629	9.552061	0.030042	0.004861	0.095539	-0.714159	-12.468739	1.806568
37313	0	3.063882	0.419547	9.611190	0.030579	0.004211	0.096130	-0.732229	-12.539231	1.811050
37314	0	3.050356	0.446924	9.681119	0.030456	0.004484	0.096826	-0.749111	-12.594769	1.809526
37315	0	3.080839	0.438487	9.739780	0.030762	0.004395	0.097412	-0.759781	-12.648496	1.811026
37316	0	3.102087	0.448418	9.773549	0.030977	0.004497	0.097749	-0.773361	-12.698711	1.802653
37317	0	3.098606	0.438013	9.764382	0.030945	0.004395	0.097656	-0.789461	-12.745818	1.810102
37318	0	3.130810	0.441613	9.871812	0.031272	0.004426	0.098729	-0.800228	-12.786629	1.812745
37319	0	3.158258	0.463154	9.935686	0.031555	0.004639	0.099365	-0.807878	-12.817155	1.805199
37320	0	3.169467	0.449355	9.976801	0.031671	0.004501	0.099775	-0.816216	-12.843740	1.802197
37321	0	3.169146	0.475487	9.960513	0.031677	0.004761	0.099609	-0.822570	-12.858807	1.809539
37322	0	3.153187	0.431363	10.014756	0.031523	0.004321	0.100150	-0.830489	-12.868291	1.798574
37323	0	3.167565	0.463323	9.967117	0.031677	0.004639	0.099670	-0.836323	-12.865327	1.800132
37324	0	3.149253	0.438080	9.912145	0.031490	0.004383	0.099122	-0.838616	-12.866753	1.799010
37325	0	3.166576	0.445611	10.028437	0.031677	0.004456	0.100281	-0.837840	-12.852552	1.789379
37326	0	3.133287	0.445935	9.943796	0.031349	0.004457	0.099433	-0.834360	-12.832811	1.779246
37327	0	3.152825	0.433025	9.955701	0.031555	0.004333	0.099548	-0.837944	-12.800636	1.775314
37328	0	3.122887	0.444675	9.914616	0.031257	0.004449	0.099137	-0.840242	-12.767343	1.774374
37329	0	3.133257	0.427704	9.876723	0.031372	0.004272	0.098755	-0.835151	-12.720204	1.778615
37330	0	3.094317	0.440704	9.824328	0.030988	0.004403	0.098229	-0.830831	-12.666894	1.780190
37331	0	3.071048	0.427524	9.803841	0.030762	0.004272	0.098022	-0.827774	-12.605767	1.778242
37332	0	3.072645	0.471447	9.709441	0.030782	0.004704	0.097077	-0.816420	-12.539285	1.774096
37333	0	3.058372	0.439763	9.645316	0.030640	0.004395	0.096436	-0.812935	-12.471719	1.759247
37334	0	2.992014	0.440507	9.612172	0.029979	0.004400	0.096104	-0.807581	-12.400481	1.759335
37335	0	3.002717	0.428379	9.566144	0.030090	0.004272	0.095642	-0.794521	-12.323678	1.746076
37336	0	2.977579	0.435977	9.509057	0.029842	0.004355	0.095070	-0.789566	-12.242334	1.732691
37337	0	2.966054	0.458789	9.395271	0.029724	0.004578	0.093933	-0.777619	-12.163425	1.726175
37338	0	2.898804	0.460664	9.295222	0.029049	0.004598	0.092934	-0.766933	-12.087288	1.713351
37339	0	2.917168	0.464622	9.242713	0.029236	0.004639	0.092407	-0.758001	-12.006438	1.712427
37340	0	2.885913	0.429447	9.197837	0.028925	0.004287	0.091958	-0.748790	-11.923385	1.694488
37341	0	2.874552	0.434361	9.029062	0.028809	0.004333	0.090271	-0.736435	-11.842211	1.679544
37342	0	2.819785	0.442328	9.008263	0.028255	0.004415	0.090065	-0.725741	-11.767763	1.664323
37343	0	2.813873	0.464729	8.943481	0.028198	0.004639	0.089417	-0.715089	-11.690472	1.648210
37344	0	2.802336	0.466581	8.910350	0.028079	0.004655	0.089087	-0.701479	-11.617861	1.632120
37345	0	2.765964	0.440513	8.815005	0.027710	0.004395	0.088135	-0.688079	-11.551522	1.609838
37346	0	2.744483	0.429932	8.732305	0.027488	0.004293	0.087310	-0.680562	-11.494026	1.601662
37347	0	2.718088	0.458340	8.637729	0.027222	0.004578	0.086365	-0.673076	-11.438716	1.589686
37348	0	2.735200	0.471571	8.664343	0.027384	0.004710	0.086634	-0.665837	-11.395561	1.572287
37349	0	2.700586	0.469901	8.613091	0.027039	0.004700	0.086121	-0.666590	-11.351164	1.546786
37350	0	2.688820	0.464012	8.596471	0.026912	0.004637	0.085958	-0.662008	-11.318717	1.529986
37351	0	2.677118	0.451521	8.582276	0.026794	0.004517	0.085815	-0.663596	-11.286577	1.516184
37352	0	2.679725	0.463776	8.601632	0.026809	0.004636	0.086013	-0.660715	-11.270197	1.495465
37353	0	2.684833	0.426609	8.563488	0.026855	0.004272	0.085632	-0.668633	-11.259559	1.479556
37354	0	2.684529	0.425846	8.533065	0.026841	0.004259	0.085332	-0.669014	-11.263939	1.471509
37355	0	2.679883	0.426850	8.569218	0.026794	0.004272	0.085693	-0.673700	-11.268908	1.453595
37356	0	2.675296	0.480763	8.580946	0.026742	0.004813	0.085813	-0.680402	-11.282506	1.444839
37357	0	2.705389	0.475541	8.574986	0.027039	0.004761	0.085754	-0.686720	-11.302100	1.416937
37358	0	2.672693	0.462443	8.665312	0.026703	0.004627	0.086660	-0.689660	-11.332844	1.404239
37359	0	2.706782	0.450481	8.660037	0.027039	0.004517	0.086609	-0.704125	-11.370350	1.394819
37360	0	2.694418	0.466993	8.688775	0.026914	0.004676	0.086897	-0.711011	-11.409475	1.384000
37361	0	2.732322	0.487495	8.720700	0.027283	0.004883	0.087219	-0.720237	-11.461439	1.375609
37362	0	2.740548	0.454885	8.803662	0.027364	0.004561	0.088049	-0.735329	-11.514640	1.368887
37363	0	2.763813	0.444051	8.787561	0.027588	0.004456	0.087891	-0.753531	-11.578841	1.366184
37364	0	2.823256	0.465645	8.833046	0.028177	0.004669	0.088347	-0.768640	-11.649545	1.357918
37365	0	2.819456	0.456403	8.946019	0.028137	0.004578	0.089478	-0.784643	-11.721651	1.355919
37366	0	2.849352	0.447410	9.003508	0.028436	0.004489	0.090053	-0.802066	-11.793853	1.356845
37367	0	2.862741	0.468586	9.080121	0.028564	0.004700	0.090820	-0.818074	-11.871997	1.357126
37368	0	2.875874	0.410351	9.173749	0.028691	0.004122	0.091758	-0.839291	-11.954934	1.356408
37369	0	2.899397	0.444087	9.208286	0.028931	0.004456	0.092102	-0.856051	-12.032558	1.354271
37370	0	2.918836	0.410070	9.350718	0.029119	0.004120	0.093528	-0.877837	-12.115877	1.342591
37371	0	2.960449	0.431987	9.342537	0.029541	0.004333	0.093445	-0.893034	-12.192622	1.338347
37372	0	2.973526	0.429183	9.478866	0.029670	0.004305	0.094809	-0.907315	-12.270696	1.338452
37373	0	2.991205	0.419542	9.519489	0.029846	0.004211	0.095215	-0.925030	-12.348786	1.335794
37374	0	3.047372	0.446570	9.643532	0.030407	0.004483	0.096456	-0.944301	-12.426780	1.339253
37375	0	3.056991	0.443955	9.611449	0.030518	0.004456	0.096130	-0.961990	-12.487745	1.351715
37376	0	3.055513	0.422633	9.669163	0.030500	0.004240	0.096708	-0.976875	-12.551302	1.352409
37377	0	3.069074	0.425531	9.751887	0.030640	0.004272	0.097534	-0.995533	-12.610101	1.353010
37378	0	3.078930	0.404228	9.852623	0.030743	0.004054	0.098540	-1.007864	-12.663259	1.348761
37379	0	3.129319	0.426331	9.861952	0.031250	0.004272	0.098633	-1.017199	-12.712345	1.344653
37380	0	3.143348	0.448557	9.938789	0.031398	0.004498	0.099399	-1.029732	-12.752255	1.338246
37381	0	3.152672	0.414355	9.959935	0.031494	0.004150	0.099609	-1.036450	-12.788519	1.345823
37382	0	3.139829	0.413566	9.964239	0.031376	0.004136	0.099649	-1.036003	-12.813208	1.337742
37383	0	3.157020	0.438674	10.003222	0.031555	0.004395	0.100037	-1.043968	-12.829058	1.341918
37384	0	3.153242	0.406868	10.008556	0.031524	0.004073	0.100088	-1.048195	-12.837758	1.343403
37385	0	3.149592	0.439248	10.003615	0.031494	0.004395	0.100037	-1.049661	-12.838634	1.340886
37386	0	3.161425	0.426839	9.924276	0.031619	0.004268	0.099241	-1.048317	-12.831520	1.356548
37387	0	3.166782	0.427494	9.973433	0.031677	0.004272	0.099731	-1.044938	-12.819289	1.362540
37388	0	3.139310	0.421766	9.968171	0.031414	0.004216	0.099675	-1.042759	-12.793793	1.371599
37389	0	3.146894	0.408808	9.961739	0.031494	0.004089	0.099609	-1.043514	-12.763598	1.367657
37390	0	3.135237	0.427455	9.884055	0.031383	0.004270	0.098831	-1.037304	-12.727334	1.368289
37391	0	3.127746	0.421880	9.852109	0.031311	0.004211	0.098511	-1.028360	-12.686983	1.372143
37392	0	3.101385	0.435473	9.836199	0.031060	0.004348	0.098348	-1.019982	-12.631675	1.373394
37393	0	3.071387	0.446679	9.791491	0.030762	0.004456	0.097900	-1.006734	-12.574320	1.374794
37394	0	3.067510	0.436762	9.678538	0.030727	0.004355	0.096769	-0.992205	-12.511101	1.377043
37395	0	3.022050	0.440125	9.657390	0.030273	0.004395	0.096558	-0.984081	-12.446811	1.379872
37396	0	3.023748	0.405603	9.575170	0.030291	0.004041	0.095736	-0.965806	-12.381868	1.381748
37397	0	3.015064	0.398344	9.498966	0.030212	0.003967	0.094971	-0.946431	-12.306064	1.381964
37398	0	2.972563	0.401154	9.502541	0.029783	0.003999	0.095008	-0.931021	-12.235233	1.381672
37399	0	2.972517	0.416589	9.328017	0.029785	0.004150	0.093262	-0.912070	-12.160329	1.375334
37400	0	2.967457	0.443764	9.233766	0.029727	0.004425	0.092321	-0.896404	-12.094038	1.373426
37401	0	2.905040	0.458964	9.199943	0.029114	0.004578	0.091980	-0.881448	-12.013919	1.365591
37402	0	2.886464	0.449613	9.173144	0.028926	0.004479	0.091713	-0.860700	-11.936235	1.360394
37403	0	2.863173	0.446547	9.071507	0.028687	0.004456	0.090698	-0.848091	-11.865728	1.358654
37404	0	2.839926	0.448757	9.050333	0.028455	0.004475	0.090487	-0.831718	-11.794224	1.352936
37405	0	2.832994	0.446622	8.949330	0.028381	0.004456	0.089478	-0.817978	-11.727204	1.347417
37406	0	2.804877	0.454973	8.885104	0.028096	0.004538	0.088837	-0.802246	-11.664843	1.344401
37407	0	2.778893	0.465302	8.814761	0.027832	0.004639	0.088135	-0.783580	-11.607493	1.343042
37408	0	2.764348	0.443345	8.774490	0.027685	0.004422	0.087732	-0.768737	-11.551818	1.336157
37409	0	2.737123	0.452879	8.783943	0.027405	0.004517	0.087830	-0.752676	-11.506739	1.333889
37410	0	2.724298	0.461534	8.761408	0.027276	0.004601	0.087605	-0.734415	-11.462355	1.327764
37411	0	2.738020	0.458567	8.612800	0.027405	0.004578	0.086121	-0.723325	-11.428310	1.322943
37412	0	2.727373	0.441660	8.699551	0.027294	0.004411	0.086989	-0.715112	-11.400194	1.316570
37413	0	2.732582	0.464327	8.637017	0.027344	0.004639	0.086365	-0.708436	-11.375297	1.303878
37414	0	2.705432	0.477517	8.607258	0.027063	0.004769	0.086070	-0.700040	-11.362079	1.295692
37415	0	2.709552	0.457936	8.606077	0.027100	0.004578	0.086060	-0.696926	-11.355578	1.279224
37416	0	2.703140	0.451988	8.618308	0.027030	0.004519	0.086184	-0.695484	-11.356232	1.275996
37417	0	2.717202	0.439614	8.660524	0.027161	0.004395	0.086609	-0.692405	-11.370212	1.265420
37418	0	2.695145	0.458009	8.586478	0.026938	0.004580	0.085869	-0.691919	-11.386334	1.261148
37419	0	2.699370	0.475967	8.648183	0.026978	0.004761	0.086487	-0.692243	-11.406532	1.253964
37420	0	2.734171	0.487820	8.671219	0.027315	0.004880	0.086720	-0.693341	-11.440562	1.243767
37421	0	2.761738	0.481618	8.678292	0.027588	0.004822	0.086792	-0.699333	-11.478277	1.237491
37422	0	2.755824	0.480562	8.737304	0.027525	0.004810	0.087383	-0.704104	-11.520725	1.229075
37423	0	2.768755	0.469528	8.793975	0.027649	0.004700	0.087952	-0.708442	-11.569806	1.225168
37424	0	2.807258	0.468769	8.797489	0.028031	0.004690	0.087988	-0.710265	-11.622303	1.218719
37425	0	2.800092	0.420629	8.934105	0.027954	0.004211	0.089355	-0.715343	-11.681056	1.217448
37426	0	2.797221	0.456055	8.918954	0.027925	0.004567	0.089204	-0.722237	-11.739834	1.217395
37427	0	2.818691	0.450333	9.007302	0.028137	0.004517	0.090088	-0.737326	-11.801685	1.218932
37428	0	2.847704	0.478857	9.101655	0.028420	0.004794	0.091034	-0.742702	-11.871632	1.219743
37429	0	2.856116	0.475321	9.135199	0.028503	0.004761	0.091370	-0.750488	-11.942687	1.217952
37430	0	2.904655	0.467427	9.198615	0.028986	0.004683	0.092005	-0.760192	-12.016848	1.215976
37431	0	2.935927	0.462350	9.281552	0.029297	0.004639	0.092834	-0.776910	-12.092599	1.216273
37432	0	2.942057	0.435494	9.332720	0.029361	0.004363	0.093346	-0.785146	-12.164736	1.217808
37433	0	2.978423	0.414012	9.354824	0.029724	0.004150	0.093567	-0.795911	-12.237051	1.217791
37434	0	2.978002	0.424354	9.515958	0.029724	0.004251	0.095177	-0.803781	-12.303096	1.216701
37435	0	3.020784	0.444892	9.599086	0.030151	0.004456	0.096008	-0.810052	-12.369245	1.214540
37436	0	3.031312	0.443661	9.516386	0.030263	0.004442	0.095180	-0.815239	-12.428271	1.219677
37437	0	3.038082	0.444881	9.611605	0.030334	0.004456	0.096130	-0.821715	-12.482204	1.218616
37438	0	3.047281	0.455696	9.718568	0.030428	0.004563	0.097199	-0.827674	-12.533792	1.219420
37439	0	3.068270	0.463338	9.733777	0.030640	0.004639	0.097351	-0.832321	-12.583239	1.217375
37440	0	3.076453	0.431726	9.798306	0.030726	0.004322	0.097995	-0.836437	-12.626512	1.214571
37441	0	3.091680	0.445116	9.801226	0.030884	0.004456	0.098022	-0.840174	-12.663736	1.217620
37442	0	3.073163	0.432254	9.817646	0.030705	0.004324	0.098185	-0.840410	-12.693143	1.209201
37443	0	3.090237	0.433031	9.893233	0.030884	0.004333	0.098938	-0.842828	-12.713280	1.212599
37444	0	3.124574	0.439036	9.910241	0.031226	0.004388	0.099109	-0.838785	-12.734578	1.213815
37445	0	3.119791	0.433878	9.930116	0.031189	0.004333	0.099304	-0.831609	-12.743645	1.213894
37446	0	3.126952	0.453086	9.905243	0.031267	0.004526	0.099053	-0.825168	-12.744985	1.218005
37447	0	3.130453	0.439619	9.936721	0.031311	0.004395	0.099365	-0.822208	-12.736147	1.219701
37448	0	3.147216	0.470619	9.888334	0.031481	0.004703	0.098881	-0.817132	-12.724627	1.227341
37449	0	3.111458	0.427841	9.936916	0.031128	0.004272	0.099365	-0.809404	-12.707864	1.231457
37450	0	3.096165	0.429095	9.846254	0.030979	0.004284	0.098457	-0.800480	-12.686040	1.234762
37451	0	3.091448	0.433973	9.797073	0.030945	0.004333	0.097961	-0.792449	-12.649167	1.237102
37452	0	3.085145	0.411089	9.805038	0.030884	0.004102	0.098041	-0.781137	-12.610022	1.235334
37453	0	3.054519	0.397921	9.736108	0.030579	0.003967	0.097351	-0.766629	-12.569257	1.235950
37454	0	3.047535	0.424233	9.634375	0.030512	0.004234	0.096333	-0.756499	-12.524408	1.238120
37455	0	3.010080	0.452844	9.687797	0.030151	0.004517	0.096863	-0.741963	-12.463382	1.231556
37456	0	3.042823	0.479572	9.562697	0.030478	0.004784	0.095612	-0.727119	-12.401729	1.230813
37457	0	2.991527	0.452661	9.492591	0.029968	0.004517	0.094910	-0.714605	-12.336394	1.229633
37458	0	2.993292	0.461051	9.465257	0.029984	0.004597	0.094637	-0.697607	-12.272571	1.224842
37459	0	2.954922	0.440524	9.388822	0.029602	0.004395	0.093872	-0.684113	-12.206777	1.220219
37460	0	2.950844	0.448885	9.349112	0.029557	0.004477	0.093476	-0.668697	-12.145546	1.218495
37461	0	2.942491	0.477285	9.279030	0.029480	0.004761	0.092773	-0.653394	-12.076255	1.212285
37462	0	2.931526	0.486090	9.196909	0.029370	0.004846	0.091952	-0.634137	-12.006402	1.206642
37463	0	2.905747	0.471042	9.157008	0.029114	0.004700	0.091553	-0.620386	-11.934582	1.200912
37464	0	2.852511	0.461292	9.105141	0.028574	0.004599	0.091037	-0.602133	-11.871632	1.198224
37465	0	2.857903	0.452494	9.083453	0.028625	0.004517	0.090820	-0.591134	-11.811613	1.195567
37466	0	2.830619	0.490888	8.994567	0.028350	0.004899	0.089932	-0.578143	-11.754454	1.190914
37467	0	2.803537	0.489166	8.948985	0.028076	0.004883	0.089478	-0.566324	-11.700679	1.188502
37468	0	2.783489	0.484890	8.902450	0.027873	0.004839	0.089013	-0.553011	-11.650210	1.181892
37469	0	2.785691	0.482889	8.851198	0.027893	0.004822	0.088501	-0.543186	-11.602055	1.173739
37470	0	2.742447	0.465912	8.859188	0.027454	0.004652	0.088583	-0.533319	-11.562087	1.162331
37471	0	2.744424	0.488734	8.753093	0.027466	0.004883	0.087524	-0.526557	-11.532404	1.152926
37472	0	2.746285	0.470741	8.736009	0.027483	0.004708	0.087354	-0.526666	-11.504549	1.147515
37473	0	2.726508	0.470272	8.710253	0.027283	0.004700	0.087097	-0.521763	-11.480049	1.135322
37474	0	2.717508	0.482508	8.680616	0.027186	0.004827	0.086802	-0.523770	-11.463743	1.127790
37475	0	2.733642	0.506945	8.661099	0.027344	0.005066	0.086609	-0.518072	-11.452770	1.116731
37476	0	2.726362	0.501276	8.685798	0.027267	0.005012	0.086857	-0.515350	-11.446354	1.112913
37477	0	2.697959	0.475952	8.703557	0.026978	0.004761	0.087036	-0.515679	-11.447737	1.104837
37478	0	2.723574	0.487640	8.697018	0.027225	0.004880	0.086973	-0.518903	-11.459896	1.095332
37479	0	2.735882	0.469858	8.678731	0.027344	0.004700	0.086792	-0.518977	-11.478347	1.089396
37480	0	2.726868	0.463290	8.720441	0.027251	0.004636	0.087210	-0.521309	-11.499906	1.082411
37481	0	2.736753	0.457423	8.763924	0.027344	0.004578	0.087646	-0.524192	-11.529650	1.075699
37482	0	2.766510	0.481545	8.737737	0.027635	0.004814	0.087387	-0.521000	-11.568400	1.064994
37483	0	2.774156	0.463189	8.800310	0.027710	0.004639	0.088013	-0.528059	-11.608200	1.059341
37484	0	2.793212	0.486218	8.834750	0.027895	0.004869	0.088359	-0.534453	-11.654956	1.054022
37485	0	2.799760	0.463072	8.885391	0.027954	0.004639	0.088867	-0.542780	-11.709698	1.045514
37486	0	2.832787	0.485657	8.913165	0.028285	0.004867	0.089145	-0.553656	-11.763559	1.035720
37487	0	2.836670	0.463094	8.995161	0.028320	0.004639	0.089966	-0.561552	-11.821311	1.029869
37488	0	2.851912	0.460914	9.065543	0.028475	0.004622	0.090669	-0.576279	-11.875960	1.022376
37489	0	2.879999	0.450469	9.147580	0.028748	0.004517	0.091492	-0.589077	-11.940282	1.018118
37490	0	2.884611	0.484552	9.180899	0.028791	0.004858	0.091825	-0.602518	-12.007130	1.014773
37491	0	2.922891	0.457335	9.202407	0.029175	0.004578	0.092041	-0.605946	-12.073201	1.006045
37492	0	2.921473	0.437359	9.278392	0.029161	0.004385	0.092800	-0.617914	-12.137639	1.002322
37493	0	2.953497	0.438416	9.336691	0.029480	0.004395	0.093384	-0.628563	-12.203698	1.003296
37494	0	2.989147	0.471981	9.449216	0.029835	0.004739	0.094509	-0.649183	-12.271165	0.997557
37495	0	3.014693	0.456126	9.501459	0.030090	0.004578	0.095032	-0.666739	-12.337830	0.999464
37496	0	3.007437	0.441127	9.540827	0.030021	0.004422	0.095425	-0.677761	-12.400892	0.999049
37497	0	3.044657	0.444402	9.611475	0.030396	0.004456	0.096130	-0.689429	-12.460413	0.993242
37498	0	3.066466	0.435872	9.687800	0.030621	0.004371	0.096891	-0.701599	-12.511058	0.997896
37499	0	3.080407	0.431730	9.703319	0.030762	0.004333	0.097046	-0.718597	-12.559597	1.002943
37500	0	3.076020	0.459821	9.725335	0.030725	0.004605	0.097264	-0.725164	-12.600165	1.004206
37501	0	3.097268	0.462890	9.819725	0.030945	0.004639	0.098206	-0.734749	-12.631263	0.999160
37502	0	3.114973	0.485505	9.830214	0.031122	0.004863	0.098310	-0.742052	-12.661792	1.001825
37503	0	3.133321	0.468838	9.893151	0.031311	0.004700	0.098938	-0.753210	-12.686172	0.997772
37504	0	3.112995	0.430227	9.867481	0.031111	0.004311	0.098680	-0.761161	-12.706998	0.999516
37505	0	3.119826	0.438725	9.893538	0.031189	0.004395	0.098938	-0.768072	-12.716205	1.002924
37506	0	3.121392	0.419128	9.850306	0.031207	0.004196	0.098505	-0.772169	-12.722769	1.001455
37507	0	3.149188	0.426872	9.906094	0.031494	0.004272	0.099060	-0.775027	-12.718732	1.000785
37508	0	3.117914	0.401622	9.869658	0.031184	0.004021	0.098695	-0.778706	-12.711504	0.996465
37509	0	3.099331	0.427033	9.918614	0.031006	0.004272	0.099182	-0.779790	-12.695613	0.994218
37510	0	3.114922	0.463017	9.913330	0.031163	0.004634	0.099129	-0.782779	-12.677895	0.997855
37511	0	3.104656	0.451512	9.851722	0.031067	0.004517	0.098511	-0.783203	-12.652839	0.992587
37512	0	3.087417	0.420859	9.786107	0.030904	0.004208	0.097852	-0.780912	-12.616677	0.993399
37513	0	3.060682	0.414941	9.760556	0.030640	0.004150	0.097595	-0.780868	-12.576715	0.989963
37514	0	3.096336	0.439982	9.732171	0.031001	0.004392	0.097310	-0.770385	-12.530910	0.985289
37515	0	3.059716	0.439974	9.687599	0.030640	0.004395	0.096863	-0.763349	-12.479133	0.986821
37516	0	3.038426	0.428679	9.659841	0.030433	0.004282	0.096583	-0.756783	-12.420207	0.986637
37517	0	3.028337	0.415479	9.608527	0.030334	0.004150	0.096069	-0.750808	-12.357578	0.994508
37518	0	2.993725	0.434743	9.501833	0.029989	0.004342	0.095002	-0.743528	-12.293446	0.988326
37519	0	2.961472	0.446376	9.492439	0.029663	0.004456	0.094910	-0.732993	-12.233403	0.992689
37520	0	2.993472	0.460014	9.465253	0.029994	0.004594	0.094634	-0.724669	-12.160116	0.989385
37521	0	2.936732	0.446559	9.382674	0.029419	0.004456	0.093811	-0.711764	-12.095654	0.980813
37522	0	2.908161	0.436442	9.275875	0.029134	0.004353	0.092743	-0.696538	-12.029749	0.974706
37523	0	2.893611	0.446424	9.211912	0.028992	0.004456	0.092102	-0.685096	-11.959152	0.969465
37524	0	2.895081	0.460775	9.233402	0.029002	0.004595	0.092319	-0.668452	-11.894041	0.962496
37525	0	2.863582	0.422057	9.095794	0.028687	0.004211	0.090942	-0.656269	-11.828699	0.957695
37526	0	2.841276	0.417602	9.050018	0.028463	0.004169	0.090485	-0.646083	-11.763063	0.958565
37527	0	2.796956	0.421903	8.955247	0.028015	0.004211	0.089539	-0.635602	-11.703374	0.949639
37528	0	2.812582	0.465813	8.951811	0.028168	0.004653	0.089505	-0.628141	-11.648383	0.940955
37529	0	2.760743	0.440319	8.881864	0.027649	0.004395	0.088806	-0.616227	-11.593477	0.934476
37530	0	2.783166	0.478545	8.847671	0.027871	0.004777	0.088465	-0.604468	-11.540932	0.929020
37531	0	2.749310	0.457992	8.845032	0.027527	0.004578	0.088440	-0.600509	-11.495727	0.926163
37532	0	2.755476	0.464657	8.755286	0.027582	0.004642	0.087544	-0.594157	-11.458343	0.922054
37533	0	2.744143	0.445956	8.728774	0.027466	0.004456	0.087280	-0.587876	-11.424934	0.915727
37534	0	2.715588	0.421988	8.729988	0.027173	0.004219	0.087295	-0.585604	-11.400899	0.913539
37535	0	2.733027	0.433408	8.643002	0.027344	0.004333	0.086426	-0.583573	-11.381536	0.911862
37536	0	2.718124	0.463928	8.674261	0.027194	0.004640	0.086739	-0.582743	-11.363311	0.905831
37537	0	2.709761	0.482269	8.703671	0.027100	0.004822	0.087036	-0.580201	-11.359234	0.902740
37538	0	2.703214	0.500355	8.673256	0.027034	0.005006	0.086732	-0.581756	-11.355633	0.895442
37539	0	2.698485	0.457390	8.727821	0.026978	0.004578	0.087280	-0.585075	-11.363825	0.889937
37540	0	2.688037	0.444309	8.641797	0.026870	0.004448	0.086421	-0.589844	-11.376370	0.886526
37541	0	2.736323	0.432881	8.641985	0.027344	0.004333	0.086426	-0.594295	-11.400790	0.880202
37542	0	2.709826	0.443373	8.707899	0.027078	0.004446	0.087085	-0.608493	-11.426144	0.885765
37543	0	2.736785	0.432668	8.739514	0.027344	0.004333	0.087402	-0.615575	-11.456258	0.885491
37544	0	2.741799	0.461484	8.780654	0.027391	0.004624	0.087814	-0.626039	-11.489369	0.886016
37545	0	2.743812	0.438264	8.800290	0.027405	0.004395	0.088013	-0.639427	-11.531268	0.889310
37546	0	2.775422	0.442394	8.834713	0.027716	0.004431	0.088359	-0.646302	-11.579700	0.890252
37547	0	2.794001	0.444554	8.952444	0.027893	0.004456	0.089539	-0.656989	-11.638284	0.888949
37548	0	2.809333	0.442323	9.004587	0.028049	0.004435	0.090059	-0.669244	-11.693903	0.882992
37549	0	2.806486	0.401863	9.037808	0.028015	0.004028	0.090393	-0.679359	-11.755550	0.876027
37550	0	2.852831	0.430628	9.089657	0.028481	0.004313	0.090911	-0.686329	-11.813276	0.868831
37551	0	2.904393	0.438355	9.080416	0.028992	0.004395	0.090820	-0.697948	-11.877572	0.874889
37552	0	2.878147	0.411304	9.187119	0.028730	0.004128	0.091887	-0.713678	-11.939765	0.877810
37553	0	2.904800	0.426110	9.269531	0.028992	0.004272	0.092712	-0.725449	-12.007959	0.873093
37554	0	2.940633	0.423577	9.333115	0.029349	0.004249	0.093349	-0.738917	-12.076471	0.873925
37555	0	2.935091	0.431998	9.397791	0.029297	0.004333	0.093994	-0.753009	-12.141060	0.868517
37556	0	2.957945	0.472278	9.394470	0.029527	0.004733	0.093961	-0.763391	-12.203880	0.869234
37557	0	2.989212	0.450222	9.465173	0.029846	0.004517	0.094666	-0.778502	-12.258049	0.867638
37558	0	3.004962	0.460235	9.547605	0.030000	0.004609	0.095491	-0.784564	-12.316432	0.872011
37559	0	3.025310	0.420831	9.678918	0.030212	0.004211	0.096802	-0.786407	-12.363142	0.874245
37560	0	3.009466	0.414291	9.700614	0.030049	0.004144	0.097020	-0.785458	-12.415324	0.873379
37561	0	3.049443	0.407810	9.703448	0.030457	0.004089	0.097046	-0.796661	-12.458557	0.875591
37562	0	3.063318	0.423918	9.804783	0.030594	0.004250	0.098060	-0.806758	-12.502980	0.877405
37563	0	3.091440	0.457262	9.752472	0.030884	0.004578	0.097534	-0.810790	-12.537428	0.878686
37564	0	3.061096	0.468115	9.835993	0.030579	0.004689	0.098370	-0.818164	-12.573649	0.880978
37565	0	3.096458	0.438880	9.807752	0.030945	0.004395	0.098083	-0.822958	-12.595341	0.877555
37566	0	3.106018	0.456141	9.861580	0.031045	0.004565	0.098620	-0.825587	-12.611634	0.876244
37567	0	3.102029	0.426704	9.862851	0.031006	0.004272	0.098633	-0.830159	-12.626796	0.883487
37568	0	3.085500	0.395327	9.917156	0.030851	0.003956	0.099173	-0.831545	-12.629454	0.888774
37569	0	3.100506	0.397599	9.893789	0.031006	0.003967	0.098938	-0.820215	-12.627032	0.890853
37570	0	3.112348	0.416633	9.912099	0.031126	0.004168	0.099120	-0.820165	-12.622480	0.897828
37571	0	3.112271	0.446335	9.820687	0.031128	0.004456	0.098206	-0.809859	-12.614825	0.901236
37572	0	3.061245	0.398912	9.802932	0.030629	0.003983	0.098024	-0.800891	-12.593863	0.900158
37573	0	3.073865	0.464833	9.790718	0.030762	0.004639	0.097900	-0.788596	-12.565218	0.906109
37574	0	3.056394	0.436075	9.767831	0.030593	0.004353	0.097670	-0.777840	-12.529805	0.903281
37575	0	3.098009	0.440620	9.705360	0.031006	0.004395	0.097046	-0.763159	-12.497674	0.911285
37576	0	3.061096	0.424285	9.725468	0.030648	0.004234	0.097243	-0.752091	-12.452233	0.912943
37577	0	3.041529	0.434628	9.650902	0.030457	0.004333	0.096497	-0.736106	-12.401662	0.917277
37578	0	3.033507	0.430830	9.647197	0.030374	0.004297	0.096460	-0.722040	-12.354458	0.913491
37579	0	3.004182	0.422486	9.535162	0.030090	0.004211	0.095337	-0.705133	-12.294646	0.915115
37580	0	2.970140	0.387905	9.452595	0.029750	0.003871	0.094511	-0.694516	-12.234215	0.920680
37581	0	2.937324	0.403877	9.425209	0.029419	0.004028	0.094238	-0.680996	-12.177061	0.925041
37582	0	2.945726	0.436677	9.391488	0.029510	0.004354	0.093899	-0.664198	-12.110460	0.928392
37583	0	2.937133	0.446794	9.321511	0.029419	0.004456	0.093201	-0.648274	-12.050317	0.928613
37584	0	2.933886	0.437269	9.238893	0.029386	0.004357	0.092375	-0.628587	-11.990862	0.927710
37585	0	2.918882	0.452418	9.223865	0.029236	0.004517	0.092224	-0.618246	-11.931025	0.924333
37586	0	2.885485	0.430030	9.116721	0.028898	0.004287	0.091154	-0.600537	-11.874899	0.926370
37587	0	2.857815	0.440296	9.138405	0.028625	0.004395	0.091370	-0.589145	-11.813921	0.926227
37588	0	2.830704	0.430254	9.043289	0.028348	0.004289	0.090421	-0.570863	-11.760552	0.927823
37589	0	2.852218	0.453116	9.040569	0.028564	0.004517	0.090393	-0.551724	-11.705556	0.922124
37590	0	2.825995	0.461608	8.920853	0.028297	0.004606	0.089197	-0.538220	-11.656083	0.915473
37591	0	2.804403	0.507995	8.918168	0.028076	0.005066	0.089172	-0.519410	-11.613344	0.913029
37592	0	2.804442	0.485648	8.828375	0.028073	0.004849	0.088275	-0.509227	-11.574443	0.907683
37593	0	2.762313	0.470755	8.844759	0.027649	0.004700	0.088440	-0.498014	-11.539606	0.902038
37594	0	2.769863	0.484660	8.754480	0.027719	0.004837	0.087539	-0.484462	-11.510701	0.899439
37595	0	2.763252	0.446499	8.789531	0.027649	0.004456	0.087891	-0.471108	-11.487762	0.898652
37596	0	2.735585	0.453627	8.759881	0.027371	0.004535	0.087594	-0.467725	-11.465977	0.893202
37597	0	2.727310	0.470657	8.789324	0.027283	0.004700	0.087891	-0.457523	-11.452133	0.881521
37598	0	2.732128	0.471589	8.722492	0.027325	0.004713	0.087224	-0.452378	-11.446212	0.877548
37599	0	2.728666	0.457743	8.715698	0.027283	0.004578	0.087158	-0.451047	-11.449945	0.871106
37600	0	2.729506	0.463749	8.715388	0.027290	0.004638	0.087155	-0.449734	-11.454733	0.865593
37601	0	2.747697	0.458127	8.697139	0.027466	0.004578	0.086975	-0.443407	-11.468036	0.858511
37602	0	2.756180	0.464411	8.794002	0.027549	0.004645	0.087944	-0.443307	-11.483369	0.859369
37603	0	2.778975	0.488528	8.825080	0.027771	0.004883	0.088257	-0.438448	-11.506308	0.854429
37604	0	2.758891	0.494918	8.774831	0.027564	0.004949	0.087756	-0.435926	-11.537285	0.851920
37605	0	2.761258	0.457323	8.812726	0.027588	0.004578	0.088135	-0.439678	-11.568074	0.842086
37606	0	2.803678	0.480655	8.865773	0.028004	0.004812	0.088668	-0.444943	-11.609325	0.841827
37607	0	2.822934	0.470001	8.916251	0.028198	0.004700	0.089172	-0.442671	-11.647977	0.834214
37608	0	2.842340	0.493897	8.920056	0.028382	0.004944	0.089213	-0.446781	-11.699319	0.828815
37609	0	2.817791	0.469790	9.044153	0.028137	0.004700	0.090454	-0.447043	-11.749433	0.825594
37610	0	2.862708	0.487569	9.102580	0.028585	0.004879	0.091039	-0.449106	-11.800378	0.820464
37611	0	2.873090	0.444601	9.086780	0.028687	0.004456	0.090881	-0.458821	-11.854869	0.818918
37612	0	2.894493	0.479498	9.108306	0.028897	0.004802	0.091098	-0.465071	-11.913246	0.820629
37613	0	2.921917	0.481788	9.196611	0.029175	0.004822	0.091980	-0.467733	-11.967204	0.814616
37614	0	2.888685	0.450224	9.273032	0.028836	0.004508	0.092746	-0.472646	-12.028217	0.812686
37615	0	2.928836	0.420021	9.348993	0.029236	0.004211	0.093506	-0.483958	-12.091081	0.811882
37616	0	2.944771	0.424106	9.400876	0.029402	0.004250	0.094023	-0.492075	-12.145534	0.813269
37617	0	2.946207	0.463096	9.465249	0.029419	0.004639	0.094666	-0.499224	-12.196171	0.815075
37618	0	2.979191	0.503944	9.529763	0.029750	0.005050	0.095310	-0.509287	-12.245149	0.815630
37619	0	3.012960	0.469698	9.593508	0.030090	0.004700	0.095947	-0.510530	-12.290488	0.818277
37620	0	3.008685	0.456322	9.591023	0.030046	0.004572	0.095922	-0.518661	-12.337238	0.816726
37621	0	3.018914	0.463446	9.599664	0.030151	0.004639	0.096008	-0.521609	-12.380809	0.815781
37622	0	3.038507	0.449753	9.731665	0.030350	0.004507	0.097327	-0.530668	-12.420834	0.816980
37623	0	3.054885	0.444647	9.813522	0.030518	0.004456	0.098145	-0.539197	-12.455739	0.818002
37624	0	3.103341	0.431279	9.781192	0.031007	0.004314	0.097820	-0.539285	-12.485254	0.824480
37625	0	3.078486	0.463934	9.770997	0.030762	0.004639	0.097717	-0.536700	-12.510854	0.824889
37626	0	3.057843	0.464206	9.794135	0.030563	0.004640	0.097946	-0.532086	-12.527060	0.822181
37627	0	3.058527	0.457715	9.808144	0.030579	0.004578	0.098083	-0.530905	-12.533357	0.820432
37628	0	3.090262	0.463729	9.862630	0.030897	0.004637	0.098628	-0.528641	-12.538174	0.819826
37629	0	3.076370	0.433532	9.759451	0.030762	0.004333	0.097595	-0.524969	-12.538862	0.825170
37630	0	3.082691	0.452060	9.783729	0.030827	0.004519	0.097837	-0.521922	-12.537843	0.820835
37631	0	3.069505	0.421656	9.790194	0.030701	0.004211	0.097900	-0.514482	-12.529707	0.820563
37632	0	3.061301	0.434637	9.778579	0.030628	0.004343	0.097781	-0.509180	-12.510330	0.820422
37633	0	3.080377	0.433857	9.717376	0.030823	0.004333	0.097168	-0.501861	-12.486407	0.820761
37634	0	3.082292	0.465291	9.730751	0.030846	0.004648	0.097301	-0.495037	-12.458050	0.822060
37635	0	3.066936	0.464425	9.748274	0.030701	0.004639	0.097473	-0.487256	-12.419707	0.818894
37636	0	3.048291	0.496034	9.695195	0.030516	0.004954	0.096942	-0.479029	-12.379355	0.819105
37637	0	3.035650	0.458430	9.650855	0.030396	0.004578	0.096497	-0.470055	-12.331399	0.824413
37638	0	3.034145	0.459816	9.592136	0.030378	0.004590	0.095910	-0.459226	-12.285863	0.819941
37639	0	2.968313	0.440734	9.547115	0.029724	0.004395	0.095459	-0.442922	-12.235186	0.815208
37640	0	2.978457	0.454750	9.451879	0.029825	0.004541	0.094506	-0.434463	-12.184311	0.814240
37641	0	2.955675	0.446305	9.431317	0.029602	0.004456	0.094299	-0.424420	-12.127648	0.814669
37642	0	2.958800	0.447489	9.336492	0.029634	0.004470	0.093350	-0.417205	-12.069075	0.809944
37643	0	2.919016	0.458544	9.327565	0.029236	0.004578	0.093262	-0.406632	-12.011452	0.804695
37644	0	2.928179	0.484362	9.287618	0.029327	0.004837	0.092862	-0.397480	-11.953728	0.796215
37645	0	2.894879	0.477335	9.229798	0.028992	0.004761	0.092285	-0.381047	-11.898823	0.795530
37646	0	2.868213	0.461110	9.158983	0.028723	0.004602	0.091578	-0.369253	-11.846387	0.795295
37647	0	2.895320	0.464483	9.046612	0.028992	0.004639	0.090454	-0.360411	-11.795915	0.797801
37648	0	2.850753	0.471895	9.109944	0.028547	0.004712	0.091087	-0.350782	-11.744359	0.794310
37649	0	2.846699	0.446057	9.040430	0.028503	0.004456	0.090393	-0.343308	-11.696745	0.787452
37650	0	2.809090	0.447046	8.987633	0.028126	0.004465	0.089866	-0.335391	-11.650699	0.785994
37651	0	2.816515	0.433983	8.912149	0.028198	0.004333	0.089111	-0.326163	-11.606662	0.780058
37652	0	2.797972	0.465645	8.859144	0.028010	0.004651	0.088582	-0.318073	-11.565432	0.778785
37653	0	2.780676	0.488771	8.856968	0.027832	0.004883	0.088562	-0.310550	-11.531114	0.778200
37654	0	2.776290	0.513912	8.815477	0.027781	0.005136	0.088149	-0.305788	-11.505390	0.775715
37655	0	2.763179	0.464088	8.746868	0.027649	0.004639	0.087463	-0.301509	-11.481499	0.766671
37656	0	2.766304	0.464375	8.759890	0.027676	0.004642	0.087595	-0.298400	-11.463610	0.757180
37657	0	2.745886	0.439937	8.752636	0.027466	0.004395	0.087524	-0.290689	-11.452924	0.755662
37658	0	2.775125	0.464703	8.734596	0.027757	0.004648	0.087344	-0.290622	-11.444147	0.756972
37659	0	2.740185	0.445284	8.801375	0.027405	0.004456	0.088013	-0.292501	-11.438736	0.756523
37660	0	2.764849	0.468816	8.831814	0.027642	0.004694	0.088320	-0.298185	-11.445251	0.753768
37661	0	2.753423	0.457117	8.801073	0.027527	0.004578	0.088013	-0.304675	-11.453371	0.745713
37662	0	2.737079	0.504907	8.794313	0.027358	0.005053	0.087947	-0.307368	-11.468375	0.745003
37663	0	2.753892	0.500081	8.745982	0.027527	0.005005	0.087463	-0.310804	-11.482644	0.739968
37664	0	2.775197	0.480375	8.818297	0.027734	0.004813	0.088188	-0.320936	-11.504692	0.735997
37665	0	2.773134	0.481440	8.861676	0.027710	0.004822	0.088623	-0.328372	-11.530795	0.731072
37666	0	2.802440	0.467243	8.811305	0.027996	0.004684	0.088121	-0.341660	-11.566007	0.732398
37667	0	2.798411	0.511892	8.934654	0.027954	0.005127	0.089355	-0.349750	-11.602984	0.728744
37668	0	2.816919	0.455436	8.883774	0.028135	0.004561	0.088848	-0.356621	-11.645187	0.722103
37669	0	2.847931	0.444734	8.928308	0.028442	0.004456	0.089294	-0.364874	-11.691000	0.721579
37670	0	2.856003	0.479253	9.041820	0.028517	0.004805	0.090431	-0.377703	-11.744310	0.718197
37671	0	2.891182	0.475096	9.068532	0.028870	0.004761	0.090698	-0.387656	-11.796161	0.713908
37672	0	2.887664	0.491290	9.139060	0.028832	0.004924	0.091404	-0.398886	-11.850125	0.706726
37673	0	2.897668	0.474639	9.129475	0.028931	0.004761	0.091309	-0.414300	-11.906408	0.700037
37674	0	2.913063	0.459323	9.218165	0.029084	0.004609	0.092196	-0.431407	-11.962598	0.696669
37675	0	2.928363	0.444534	9.275886	0.029236	0.004456	0.092773	-0.441574	-12.020168	0.692052
37676	0	2.931788	0.417942	9.358423	0.029271	0.004190	0.093598	-0.452631	-12.075910	0.689995
37677	0	2.959322	0.437930	9.342903	0.029541	0.004395	0.093445	-0.468686	-12.138376	0.688231
37678	0	3.005843	0.428836	9.461933	0.030013	0.004302	0.094633	-0.482777	-12.191633	0.692079
37679	0	2.958717	0.438369	9.434640	0.029541	0.004395	0.094360	-0.493527	-12.246165	0.690589
37680	0	3.034572	0.454284	9.517285	0.030305	0.004555	0.095185	-0.505488	-12.293665	0.694350
37681	0	3.025172	0.469134	9.556903	0.030212	0.004700	0.095581	-0.513321	-12.339110	0.699632
37682	0	3.051436	0.473399	9.597106	0.030474	0.004744	0.095984	-0.522486	-12.385975	0.702837
37683	0	3.036381	0.432208	9.660995	0.030334	0.004333	0.096619	-0.533807	-12.419160	0.705040
37684	0	3.072759	0.411576	9.671361	0.030698	0.004127	0.096723	-0.544350	-12.452859	0.705706
37685	0	3.060704	0.419552	9.715971	0.030579	0.004211	0.097168	-0.560784	-12.484754	0.708270
37686	0	3.102270	0.465937	9.720532	0.031001	0.004667	0.097212	-0.567965	-12.508717	0.708184
37687	0	3.102059	0.456769	9.752996	0.031006	0.004578	0.097534	-0.577580	-12.524380	0.711299
37688	0	3.080533	0.412341	9.758219	0.030790	0.004130	0.097587	-0.583799	-12.540370	0.714570
37689	0	3.113262	0.450935	9.802131	0.031128	0.004517	0.098022	-0.590388	-12.544194	0.719560
37690	0	3.089376	0.492412	9.814146	0.030892	0.004929	0.098142	-0.593688	-12.544361	0.717376
37691	0	3.087565	0.457335	9.814729	0.030884	0.004578	0.098145	-0.596969	-12.533267	0.718705
37692	0	3.092405	0.444312	9.869988	0.030928	0.004446	0.098699	-0.598457	-12.527696	0.712056
37693	0	3.074602	0.426951	9.802752	0.030762	0.004272	0.098022	-0.600242	-12.507783	0.713940
37694	0	3.071422	0.432229	9.803722	0.030730	0.004327	0.098032	-0.603908	-12.487406	0.716881
37695	0	3.073725	0.439436	9.754190	0.030762	0.004395	0.097534	-0.602650	-12.457043	0.718884
37696	0	3.050614	0.402874	9.786169	0.030529	0.004027	0.097855	-0.599578	-12.428680	0.720832
37697	0	3.067120	0.421363	9.736027	0.030701	0.004211	0.097351	-0.595530	-12.392512	0.715999
37698	0	3.042618	0.421925	9.676882	0.030458	0.004215	0.096759	-0.589459	-12.352762	0.714713
37699	0	3.029820	0.427737	9.675188	0.030334	0.004272	0.096741	-0.582367	-12.308271	0.713905
37700	0	3.022247	0.440985	9.592036	0.030262	0.004404	0.095908	-0.574181	-12.259664	0.706419
37701	0	3.023544	0.452120	9.547081	0.030273	0.004517	0.095459	-0.567394	-12.212551	0.703029
37702	0	2.972273	0.435078	9.494694	0.029770	0.004342	0.094933	-0.555761	-12.154274	0.694364
37703	0	2.980374	0.421515	9.419053	0.029846	0.004211	0.094177	-0.550012	-12.101064	0.693670
37704	0	2.928727	0.404030	9.348502	0.029334	0.004035	0.093471	-0.542423	-12.042087	0.695988
37705	0	2.955672	0.415879	9.278752	0.029602	0.004150	0.092773	-0.531043	-11.984519	0.696829
37706	0	2.915611	0.429826	9.306023	0.029205	0.004289	0.093045	-0.518275	-11.922399	0.695757
37707	0	2.888460	0.434195	9.211611	0.028931	0.004333	0.092102	-0.506773	-11.863511	0.696349
37708	0	2.885249	0.459956	9.171689	0.028899	0.004594	0.091702	-0.498551	-11.803624	0.694018
37709	0	2.876590	0.476901	9.107752	0.028809	0.004761	0.091064	-0.487141	-11.748287	0.694270
37710	0	2.819565	0.435953	9.012467	0.028235	0.004350	0.090113	-0.473651	-11.696222	0.690775
37711	0	2.858472	0.439989	8.967339	0.028625	0.004395	0.089661	-0.465670	-11.642583	0.689436
37712	0	2.838615	0.441437	9.006231	0.028421	0.004405	0.090052	-0.452737	-11.596126	0.689307
37713	0	2.779911	0.409622	8.912129	0.027832	0.004089	0.089111	-0.442796	-11.552188	0.690839
37714	0	2.804059	0.435512	8.889558	0.028071	0.004347	0.088886	-0.431040	-11.510792	0.696308
37715	0	2.811798	0.446134	8.850680	0.028137	0.004456	0.088501	-0.422269	-11.484325	0.695963
37716	0	2.764516	0.440994	8.833621	0.027671	0.004406	0.088328	-0.415836	-11.449450	0.693678
37717	0	2.775028	0.470198	8.777499	0.027771	0.004700	0.087769	-0.411467	-11.420824	0.693439
37718	0	2.759229	0.446096	8.821271	0.027607	0.004459	0.088208	-0.407929	-11.400311	0.688893
37719	0	2.757785	0.451318	8.807705	0.027588	0.004517	0.088074	-0.410685	-11.385703	0.685519
37720	0	2.774536	0.462783	8.771519	0.027751	0.004631	0.087713	-0.413135	-11.376717	0.688325
37721	0	2.721943	0.451356	8.746424	0.027222	0.004517	0.087463	-0.415368	-11.372182	0.689104
37722	0	2.728169	0.438642	8.734116	0.027278	0.004388	0.087342	-0.415484	-11.375533	0.687488
37723	0	2.759809	0.421073	8.800953	0.027588	0.004211	0.088013	-0.414598	-11.387199	0.690916
37724	0	2.774319	0.463703	8.726939	0.027730	0.004637	0.087274	-0.412447	-11.403051	0.688496
37725	0	2.754183	0.457192	8.806935	0.027527	0.004578	0.088074	-0.417862	-11.420908	0.688974
37726	0	2.751663	0.450078	8.824085	0.027495	0.004504	0.088247	-0.420307	-11.446924	0.687604
37727	0	2.749473	0.451050	8.873648	0.027466	0.004517	0.088745	-0.426042	-11.482667	0.688168
37728	0	2.761231	0.449836	8.920714	0.027585	0.004504	0.089215	-0.431401	-11.516258	0.682276
37729	0	2.804766	0.439173	8.885707	0.028015	0.004395	0.088867	-0.432906	-11.556745	0.677042
37730	0	2.835917	0.426277	8.975112	0.028325	0.004266	0.089762	-0.434630	-11.598847	0.670516
37731	0	2.823481	0.426682	8.946628	0.028198	0.004272	0.089478	-0.439613	-11.644192	0.666666
37732	0	2.861533	0.425610	9.017415	0.028577	0.004261	0.090186	-0.443623	-11.691720	0.659918
37733	0	2.890616	0.438716	9.111427	0.028870	0.004395	0.091125	-0.450611	-11.736163	0.659748
37734	0	2.880249	0.431034	9.151685	0.028760	0.004318	0.091530	-0.458146	-11.787930	0.658798
37735	0	2.897420	0.463212	9.166139	0.028931	0.004639	0.091675	-0.464032	-11.840764	0.660718
37736	0	2.912054	0.455843	9.206139	0.029078	0.004564	0.092074	-0.468992	-11.891781	0.653688
37737	0	2.921953	0.432538	9.257661	0.029175	0.004333	0.092590	-0.476692	-11.945546	0.654720
37738	0	2.961214	0.406487	9.376963	0.029571	0.004072	0.093782	-0.483355	-11.994772	0.658747
37739	0	2.964728	0.426472	9.410233	0.029602	0.004272	0.094116	-0.490408	-12.048389	0.656744
37740	0	2.979774	0.388340	9.456229	0.029754	0.003890	0.094576	-0.496173	-12.100234	0.659076
37741	0	2.994836	0.408837	9.507987	0.029907	0.004089	0.095093	-0.495319	-12.148229	0.665219
37742	0	2.960135	0.383621	9.511607	0.029562	0.003842	0.095128	-0.500498	-12.194150	0.663371
37743	0	3.006220	0.426554	9.612040	0.030029	0.004272	0.096130	-0.506645	-12.231743	0.667505
37744	0	3.000909	0.449928	9.634341	0.029973	0.004502	0.096354	-0.508184	-12.273040	0.672107
37745	0	3.018047	0.439027	9.691497	0.030151	0.004395	0.096924	-0.511260	-12.305787	0.678038
37746	0	3.029789	0.431651	9.665304	0.030270	0.004324	0.096662	-0.517955	-12.337725	0.679438
37747	0	3.029333	0.427255	9.734488	0.030273	0.004272	0.097351	-0.515889	-12.359742	0.675684
37748	0	3.056879	0.397087	9.733377	0.030557	0.003967	0.097338	-0.509859	-12.372632	0.670394
37749	0	3.034900	0.390535	9.716347	0.030334	0.003906	0.097168	-0.509116	-12.388198	0.674835
37750	0	3.067611	0.433436	9.764408	0.030668	0.004331	0.097647	-0.503159	-12.395795	0.680418
37751	0	3.034001	0.397189	9.710501	0.030334	0.003967	0.097107	-0.496129	-12.400796	0.683576
37752	0	3.058963	0.434500	9.783429	0.030589	0.004342	0.097835	-0.491082	-12.399901	0.682954
37753	0	3.075860	0.409715	9.753484	0.030762	0.004089	0.097534	-0.480447	-12.394769	0.682112
37754	0	3.056420	0.435769	9.723199	0.030572	0.004349	0.097230	-0.468477	-12.384218	0.680484
37755	0	3.044340	0.416289	9.747672	0.030457	0.004150	0.097473	-0.452555	-12.367278	0.680196
37756	0	3.053476	0.436565	9.675244	0.030552	0.004357	0.096747	-0.441412	-12.345452	0.679732
37757	0	3.044039	0.433963	9.607418	0.030457	0.004333	0.096069	-0.432738	-12.324642	0.679670
37758	0	3.046067	0.423015	9.657456	0.030485	0.004223	0.096567	-0.422836	-12.294065	0.679584
37759	0	3.012324	0.427960	9.534549	0.030151	0.004272	0.095337	-0.413014	-12.258753	0.679373
37760	0	3.037013	0.429634	9.585019	0.030399	0.004286	0.095841	-0.399280	-12.222414	0.674088
37761	0	2.999541	0.427576	9.540846	0.030029	0.004272	0.095398	-0.394042	-12.180165	0.674149
37762	0	3.016949	0.441453	9.530768	0.030206	0.004400	0.095297	-0.375960	-12.135098	0.673596
37763	0	2.987232	0.434297	9.418789	0.029907	0.004333	0.094177	-0.363385	-12.091076	0.675180
37764	0	2.955428	0.430363	9.366069	0.029593	0.004291	0.093649	-0.346518	-12.041643	0.673862
37765	0	2.913502	0.403637	9.357895	0.029175	0.004028	0.093567	-0.335583	-11.991434	0.671706
37766	0	2.905748	0.417760	9.262562	0.029096	0.004166	0.092614	-0.319888	-11.942673	0.672868
37767	0	2.919527	0.428351	9.235852	0.029236	0.004272	0.092346	-0.305274	-11.890783	0.674540
37768	0	2.899530	0.430665	9.201505	0.029033	0.004294	0.092004	-0.289149	-11.842586	0.677362
37769	0	2.901319	0.452588	9.186996	0.029053	0.004517	0.091858	-0.276632	-11.791642	0.680859
37770	0	2.869229	0.472798	9.158675	0.028729	0.004718	0.091576	-0.262986	-11.743592	0.683052
37771	0	2.852731	0.470692	9.052648	0.028564	0.004700	0.090515	-0.252791	-11.695137	0.678789
37772	0	2.834036	0.478440	9.060626	0.028368	0.004775	0.090598	-0.239862	-11.658783	0.672388
37773	0	2.841253	0.459024	8.991358	0.028442	0.004578	0.089905	-0.222881	-11.619182	0.672651
37774	0	2.835420	0.461145	8.938109	0.028382	0.004602	0.089373	-0.210259	-11.581641	0.671495
37775	0	2.793337	0.439899	8.917864	0.027954	0.004395	0.089172	-0.203245	-11.553429	0.672842
37776	0	2.807786	0.453429	8.857946	0.028095	0.004525	0.088574	-0.190321	-11.529407	0.675391
37777	0	2.793799	0.446054	8.820066	0.027954	0.004456	0.088196	-0.182552	-11.506888	0.678975
37778	0	2.785194	0.471806	8.814563	0.027861	0.004709	0.088143	-0.169836	-11.494179	0.673505
37779	0	2.776125	0.470417	8.880896	0.027771	0.004700	0.088806	-0.162684	-11.480025	0.673847
37780	0	2.756517	0.465376	8.801796	0.027568	0.004647	0.088017	-0.152799	-11.475161	0.665751
37781	0	2.813502	0.476497	8.807420	0.028137	0.004761	0.088074	-0.145813	-11.470910	0.659643
37782	0	2.788742	0.471034	8.868420	0.027888	0.004707	0.088684	-0.140386	-11.468281	0.657070
37783	0	2.759377	0.470225	8.819383	0.027588	0.004700	0.088196	-0.135442	-11.474518	0.651745
37784	0	2.803592	0.476783	8.873728	0.028027	0.004766	0.088740	-0.130764	-11.485000	0.651415
37785	0	2.778410	0.445761	8.831365	0.027771	0.004456	0.088318	-0.126388	-11.500524	0.648513
37786	0	2.811888	0.482866	8.934043	0.028102	0.004826	0.089346	-0.120717	-11.520772	0.646267
37787	0	2.779106	0.469941	8.904405	0.027771	0.004700	0.089050	-0.119217	-11.545088	0.642981
37788	0	2.795953	0.470156	8.902851	0.027933	0.004699	0.089037	-0.113764	-11.577563	0.642750
37789	0	2.803751	0.475664	8.940971	0.028015	0.004761	0.089417	-0.116997	-11.604612	0.645566
37790	0	2.827573	0.493441	8.994130	0.028243	0.004935	0.089952	-0.116064	-11.644626	0.646893
37791	0	2.841488	0.481841	8.946708	0.028381	0.004822	0.089478	-0.118226	-11.686015	0.647294
37792	0	2.823912	0.462819	9.054468	0.028205	0.004631	0.090555	-0.119685	-11.727865	0.640912
37793	0	2.860228	0.475963	9.086951	0.028564	0.004761	0.090881	-0.118976	-11.774054	0.638571
37794	0	2.855805	0.438782	9.133338	0.028518	0.004392	0.091346	-0.121585	-11.823163	0.635796
37795	0	2.878439	0.408462	9.184659	0.028748	0.004089	0.091858	-0.125288	-11.867605	0.635183
37796	0	2.898127	0.456361	9.188424	0.028943	0.004568	0.091896	-0.128683	-11.913714	0.634228
37797	0	2.915170	0.469514	9.288384	0.029114	0.004700	0.092896	-0.132100	-11.959010	0.632168
37798	0	2.922960	0.480311	9.292045	0.029189	0.004812	0.092933	-0.140952	-12.007442	0.629818
37799	0	2.957869	0.469376	9.404364	0.029541	0.004700	0.094055	-0.145931	-12.051861	0.625701
37800	0	2.959422	0.468029	9.432467	0.029555	0.004687	0.094337	-0.152198	-12.097534	0.628249
37801	0	2.982170	0.444501	9.477660	0.029785	0.004456	0.094788	-0.162574	-12.140205	0.627194
37802	0	2.977313	0.424404	9.481425	0.029736	0.004251	0.094826	-0.168158	-12.184093	0.625422
37803	0	3.011979	0.451065	9.569414	0.030090	0.004517	0.095703	-0.173209	-12.217735	0.629821
37804	0	3.030247	0.437719	9.610177	0.030272	0.004382	0.096111	-0.177049	-12.253008	0.634193
37805	0	3.036262	0.481191	9.599990	0.030334	0.004822	0.096008	-0.186655	-12.284906	0.640635
37806	0	3.041022	0.486503	9.629005	0.030391	0.004863	0.096296	-0.182238	-12.306512	0.643499
37807	0	3.059951	0.475618	9.667330	0.030579	0.004761	0.096680	-0.185562	-12.329838	0.638518
37808	0	3.039257	0.462404	9.721085	0.030376	0.004629	0.097216	-0.189533	-12.347393	0.633896
37809	0	3.028732	0.439119	9.673653	0.030273	0.004395	0.096741	-0.191517	-12.362380	0.630303
37810	0	3.055701	0.469412	9.727766	0.030545	0.004692	0.097281	-0.187396	-12.374720	0.629872
37811	0	3.070810	0.457705	9.722669	0.030701	0.004578	0.097229	-0.186334	-12.381904	0.632261
37812	0	3.052940	0.408585	9.685887	0.030532	0.004087	0.096858	-0.186506	-12.377470	0.631065
37813	0	3.051102	0.433458	9.723101	0.030518	0.004333	0.097229	-0.183747	-12.368145	0.634724
37814	0	3.055309	0.470237	9.772487	0.030565	0.004702	0.097721	-0.181296	-12.352405	0.630950
37815	0	3.044009	0.464087	9.717302	0.030457	0.004639	0.097168	-0.177229	-12.331524	0.627778
37816	0	3.052992	0.488679	9.718231	0.030545	0.004887	0.097178	-0.175618	-12.311815	0.631176
37817	0	3.049047	0.470335	9.662703	0.030518	0.004700	0.096619	-0.169971	-12.278208	0.628334
37818	0	3.056050	0.482959	9.633750	0.030585	0.004828	0.096330	-0.167294	-12.247090	0.631636
37819	0	3.030559	0.458291	9.583408	0.030334	0.004578	0.095825	-0.159823	-12.210974	0.634762
37820	0	3.024763	0.459358	9.548493	0.030276	0.004587	0.095476	-0.150947	-12.175095	0.631338
37821	0	2.969099	0.421296	9.559129	0.029724	0.004211	0.095581	-0.147908	-12.133787	0.634212
37822	0	2.968424	0.421952	9.475737	0.029719	0.004214	0.094747	-0.140511	-12.089723	0.638473
37823	0	2.986846	0.451613	9.479985	0.029907	0.004517	0.094788	-0.139825	-12.041333	0.636807
37824	0	2.930607	0.476371	9.421193	0.029342	0.004759	0.094201	-0.132826	-11.996393	0.638700
37825	0	2.938413	0.494689	9.345562	0.029419	0.004944	0.093445	-0.127963	-11.952061	0.640079
37826	0	2.906980	0.464981	9.304935	0.029105	0.004644	0.093039	-0.120195	-11.906983	0.638023
37827	0	2.888980	0.457887	9.248098	0.028931	0.004578	0.092468	-0.117540	-11.854746	0.638450
37828	0	2.923791	0.471248	9.195527	0.029276	0.004702	0.091944	-0.103151	-11.805845	0.638949
37829	0	2.901946	0.482772	9.223429	0.029053	0.004822	0.092224	-0.094675	-11.763061	0.633390
37830	0	2.846493	0.428876	9.121590	0.028499	0.004284	0.091206	-0.087490	-11.719160	0.632303
37831	0	2.841441	0.446494	9.058449	0.028442	0.004456	0.090576	-0.074658	-11.682206	0.631953
37832	0	2.859321	0.466255	9.042071	0.028630	0.004657	0.090409	-0.066352	-11.633723	0.631367
37833	0	2.822688	0.489199	9.015858	0.028259	0.004883	0.090149	-0.053748	-11.591028	0.629979
37834	0	2.810656	0.490277	9.042039	0.028133	0.004901	0.090412	-0.050173	-11.555471	0.628622
37835	0	2.798756	0.458022	8.960810	0.028015	0.004578	0.089600	-0.045676	-11.518584	0.630923
37836	0	2.793507	0.470687	8.956239	0.027960	0.004704	0.089555	-0.041362	-11.485405	0.627650
37837	0	2.768902	0.470186	8.954494	0.027710	0.004700	0.089539	-0.037304	-11.457122	0.623433
37838	0	2.765086	0.470546	8.894585	0.027668	0.004704	0.088941	-0.033488	-11.433436	0.624770
37839	0	2.782154	0.433205	8.813815	0.027832	0.004333	0.088135	-0.033843	-11.418304	0.619797
37840	0	2.786405	0.475880	8.789975	0.027872	0.004757	0.087897	-0.029954	-11.406232	0.620343
37841	0	2.770429	0.451677	8.825861	0.027710	0.004517	0.088257	-0.028215	-11.397317	0.618690
37842	0	2.763588	0.494010	8.777213	0.027637	0.004944	0.087771	-0.031391	-11.393714	0.613701
37843	0	2.752905	0.475387	8.843963	0.027527	0.004761	0.088440	-0.038450	-11.394926	0.614603
37844	0	2.723330	0.461684	8.898631	0.027225	0.004624	0.088988	-0.046206	-11.403489	0.610578
37845	0	2.777988	0.457286	8.862051	0.027771	0.004578	0.088623	-0.050533	-11.413391	0.610621
37846	0	2.755533	0.462188	8.891932	0.027544	0.004628	0.088923	-0.056737	-11.426432	0.608025
37847	0	2.754456	0.487742	8.910615	0.027527	0.004883	0.089111	-0.061703	-11.447662	0.604560
37848	0	2.782853	0.437585	8.952057	0.027806	0.004383	0.089527	-0.068879	-11.474642	0.600204
37849	0	2.809782	0.438617	8.965427	0.028076	0.004395	0.089661	-0.077456	-11.500749	0.598421
37850	0	2.808619	0.455195	8.988308	0.028058	0.004560	0.089891	-0.086140	-11.535055	0.595404
37851	0	2.822483	0.462847	9.050737	0.028198	0.004639	0.090515	-0.096832	-11.567221	0.589587
37852	0	2.816088	0.472976	9.055046	0.028129	0.004740	0.090560	-0.107244	-11.606404	0.589710
37853	0	2.865862	0.463087	9.111547	0.028625	0.004639	0.091125	-0.114859	-11.646485	0.590436
37854	0	2.866509	0.473389	9.091098	0.028630	0.004745	0.090921	-0.125957	-11.688730	0.593554
37855	0	2.884406	0.444097	9.123707	0.028809	0.004456	0.091248	-0.141812	-11.731791	0.589078
37856	0	2.898244	0.441420	9.206770	0.028941	0.004426	0.092080	-0.154108	-11.781521	0.592404
37857	0	2.909358	0.401715	9.208965	0.029053	0.004028	0.092102	-0.165610	-11.830822	0.590250
37858	0	2.905104	0.418223	9.212524	0.029012	0.004189	0.092137	-0.171235	-11.878218	0.586826
37859	0	2.909374	0.425759	9.343275	0.029053	0.004272	0.093445	-0.187080	-11.926814	0.593171
37860	0	2.953919	0.454047	9.426287	0.029501	0.004547	0.094275	-0.193018	-11.971674	0.595417
37861	0	2.976507	0.468477	9.373776	0.029724	0.004700	0.093750	-0.208778	-12.020120	0.596318
37862	0	2.953703	0.435549	9.438571	0.029501	0.004364	0.094397	-0.216871	-12.062429	0.593001
37863	0	2.988995	0.426080	9.532373	0.029846	0.004272	0.095337	-0.228512	-12.113474	0.592368
37864	0	3.002572	0.442201	9.511756	0.029994	0.004432	0.095127	-0.237986	-12.150145	0.590717
37865	0	3.000055	0.408089	9.599858	0.029968	0.004089	0.096008	-0.245933	-12.187162	0.589938
37866	0	3.049244	0.443053	9.652782	0.030460	0.004438	0.096538	-0.253086	-12.223755	0.587945
37867	0	3.030038	0.413977	9.654962	0.030273	0.004150	0.096558	-0.263503	-12.254188	0.588164
37868	0	3.046661	0.436511	9.690239	0.030449	0.004373	0.096908	-0.270366	-12.273575	0.587848
37869	0	3.053007	0.432466	9.667614	0.030518	0.004333	0.096680	-0.278806	-12.286895	0.585409
37870	0	3.080000	0.491983	9.697325	0.030787	0.004926	0.096977	-0.283932	-12.301135	0.591217
37871	0	3.077621	0.438778	9.722472	0.030762	0.004395	0.097229	-0.289944	-12.316664	0.592265
37872	0	3.067338	0.425288	9.685187	0.030668	0.004258	0.096853	-0.294383	-12.321165	0.594062
37873	0	3.088384	0.420036	9.716843	0.030884	0.004211	0.097168	-0.305485	-12.319683	0.593609
37874	0	3.075807	0.461352	9.686406	0.030762	0.004616	0.096863	-0.306571	-12.313745	0.597276
37875	0	3.063569	0.396516	9.753551	0.030640	0.003967	0.097534	-0.307516	-12.307508	0.599952
37876	0	3.074215	0.426911	9.686812	0.030753	0.004268	0.096865	-0.304336	-12.293075	0.595708
37877	0	3.044228	0.427316	9.711138	0.030457	0.004272	0.097107	-0.302005	-12.274800	0.591154
37878	0	3.065391	0.463731	9.699930	0.030672	0.004640	0.096993	-0.303271	-12.251761	0.592543
37879	0	3.031420	0.433183	9.680818	0.030334	0.004333	0.096802	-0.303816	-12.226199	0.593457
37880	0	3.003076	0.427304	9.645353	0.030049	0.004269	0.096448	-0.297315	-12.202621	0.593066
37881	0	3.018258	0.458480	9.595631	0.030212	0.004578	0.095947	-0.287645	-12.165532	0.591513
37882	0	3.012155	0.441005	9.554679	0.030152	0.004408	0.095537	-0.283817	-12.127094	0.592209
37883	0	2.987411	0.403097	9.510307	0.029907	0.004028	0.095093	-0.279418	-12.085692	0.589328
37884	0	3.029345	0.415607	9.426993	0.030330	0.004155	0.094258	-0.277106	-12.040057	0.592110
37885	0	2.974733	0.397077	9.425008	0.029785	0.003967	0.094238	-0.271769	-11.992564	0.589600
37886	0	2.985678	0.410211	9.378414	0.029893	0.004096	0.093773	-0.263349	-11.946798	0.594568
37887	0	2.974718	0.440168	9.370070	0.029785	0.004395	0.093689	-0.253639	-11.898852	0.593138
37888	0	2.942312	0.453616	9.299261	0.029466	0.004530	0.092979	-0.245038	-11.844913	0.591244
37889	0	2.913900	0.415333	9.254045	0.029175	0.004150	0.092529	-0.240338	-11.798908	0.598235
37890	0	2.894262	0.404195	9.195269	0.028981	0.004034	0.091941	-0.229606	-11.749234	0.601102
37891	0	2.877400	0.428091	9.229556	0.028809	0.004272	0.092285	-0.218187	-11.704786	0.600183
37892	0	2.864673	0.429763	9.115521	0.028679	0.004289	0.091146	-0.206006	-11.662854	0.599083
37893	0	2.877462	0.434255	9.144093	0.028809	0.004333	0.091431	-0.193760	-11.618817	0.596680
37894	0	2.852863	0.417511	9.011680	0.028558	0.004168	0.090108	-0.183162	-11.580317	0.592955
37895	0	2.841126	0.439835	8.985341	0.028442	0.004395	0.089844	-0.177202	-11.539045	0.595804
37896	0	2.822775	0.446900	9.029900	0.028257	0.004462	0.090290	-0.167635	-11.499870	0.598380
37897	0	2.804976	0.434300	8.930227	0.028076	0.004333	0.089294	-0.154507	-11.464557	0.594344
37898	0	2.775926	0.410983	8.974282	0.027779	0.004107	0.089737	-0.150238	-11.438377	0.590160
37899	0	2.805673	0.446015	8.942238	0.028076	0.004456	0.089417	-0.143198	-11.411938	0.590326
37900	0	2.802555	0.434543	8.949243	0.028037	0.004342	0.089489	-0.137603	-11.395785	0.582876
37901	0	2.800081	0.470828	8.881022	0.028015	0.004700	0.088806	-0.125459	-11.375827	0.582755
37902	0	2.767500	0.417033	8.869352	0.027681	0.004167	0.088692	-0.119313	-11.366120	0.581700
37903	0	2.770428	0.427929	8.899070	0.027710	0.004272	0.088989	-0.109283	-11.357432	0.576251
37904	0	2.782262	0.434818	8.892943	0.027821	0.004347	0.088930	-0.106064	-11.358545	0.575878
37905	0	2.765275	0.488210	8.880500	0.027649	0.004883	0.088806	-0.105404	-11.361908	0.577312
37906	0	2.772145	0.458112	8.892388	0.027718	0.004576	0.088925	-0.097072	-11.365414	0.575253
37907	0	2.778207	0.445546	8.849751	0.027771	0.004456	0.088501	-0.095556	-11.378294	0.572345
37908	0	2.787020	0.457433	8.891563	0.027854	0.004577	0.088921	-0.096808	-11.397692	0.572431
37909	0	2.790781	0.457442	8.922895	0.027893	0.004578	0.089233	-0.099138	-11.415077	0.572680
37910	0	2.769775	0.438240	8.970647	0.027678	0.004388	0.089712	-0.104220	-11.438091	0.575421
37911	0	2.822048	0.414816	8.953167	0.028198	0.004150	0.089539	-0.105219	-11.465065	0.573868
37912	0	2.827061	0.450929	9.043132	0.028243	0.004512	0.090440	-0.106532	-11.498459	0.573465
37913	0	2.834981	0.414436	9.068930	0.028320	0.004150	0.090698	-0.112118	-11.534210	0.573289
37914	0	2.859416	0.450214	9.079235	0.028563	0.004504	0.090802	-0.112795	-11.572526	0.576649
37915	0	2.871792	0.463340	9.117691	0.028687	0.004639	0.091187	-0.117375	-11.610459	0.575963
37916	0	2.896725	0.468210	9.139997	0.028933	0.004688	0.091411	-0.122999	-11.652323	0.578933
37917	0	2.866344	0.439109	9.123581	0.028625	0.004395	0.091248	-0.125265	-11.698513	0.577215
37918	0	2.916767	0.425988	9.200421	0.029129	0.004265	0.092016	-0.129333	-11.745110	0.579378
37919	0	2.903050	0.439157	9.276145	0.028992	0.004395	0.092773	-0.130928	-11.791648	0.573921
37920	0	2.928922	0.432323	9.346989	0.029253	0.004327	0.093481	-0.133281	-11.834611	0.570724
37921	0	2.921425	0.427115	9.361569	0.029175	0.004272	0.093628	-0.132949	-11.881345	0.573030
37922	0	2.959497	0.420328	9.377422	0.029559	0.004209	0.093785	-0.137313	-11.923681	0.571772
37923	0	2.957236	0.438889	9.459496	0.029541	0.004395	0.094604	-0.142085	-11.960207	0.568828
37924	0	2.969732	0.425458	9.512399	0.029665	0.004261	0.095134	-0.147800	-11.997627	0.569575
37925	0	2.987359	0.457157	9.514550	0.029846	0.004578	0.095154	-0.153137	-12.029056	0.572325
37926	0	3.017061	0.456076	9.531176	0.030145	0.004565	0.095320	-0.156570	-12.058739	0.571103
37927	0	2.993364	0.433646	9.630514	0.029907	0.004333	0.096313	-0.151330	-12.088718	0.568507
37928	0	3.023020	0.452135	9.683744	0.030204	0.004522	0.096846	-0.150603	-12.118513	0.565071
37929	0	2.986610	0.408612	9.642952	0.029846	0.004089	0.096436	-0.152647	-12.140665	0.567422
37930	0	3.026924	0.402493	9.678398	0.030252	0.004022	0.096789	-0.147136	-12.159088	0.566112
37931	0	3.022319	0.427091	9.734779	0.030212	0.004272	0.097351	-0.147299	-12.170287	0.567101
37932	0	3.060975	0.451370	9.715710	0.030600	0.004513	0.097160	-0.144589	-12.180811	0.566787
37933	0	3.009282	0.446221	9.680068	0.030090	0.004456	0.096802	-0.135362	-12.182304	0.565714
37934	0	3.046732	0.447409	9.673569	0.030461	0.004468	0.096738	-0.126727	-12.187905	0.567083
37935	0	3.033227	0.433759	9.661916	0.030334	0.004333	0.096619	-0.120514	-12.183782	0.567948
37936	0	3.020135	0.422160	9.668154	0.030208	0.004219	0.096680	-0.116176	-12.174801	0.569905
37937	0	3.044336	0.446549	9.692751	0.030457	0.004456	0.096924	-0.103317	-12.157805	0.567014
37938	0	3.023614	0.418058	9.632300	0.030247	0.004169	0.096320	-0.089061	-12.143708	0.567320
37939	0	3.031812	0.439924	9.601325	0.030334	0.004395	0.096008	-0.082195	-12.122771	0.563888
37940	0	3.022437	0.428573	9.596154	0.030240	0.004281	0.095957	-0.075402	-12.102539	0.563313
37941	0	3.019192	0.464505	9.589238	0.030212	0.004639	0.095886	-0.066719	-12.076509	0.568152
37942	0	3.020817	0.478116	9.541668	0.030232	0.004773	0.095409	-0.056074	-12.045921	0.566447
37943	0	3.006493	0.464387	9.491746	0.030090	0.004639	0.094910	-0.048725	-12.013757	0.566960
37944	0	3.007177	0.423411	9.505531	0.030100	0.004221	0.095047	-0.032100	-11.978408	0.566296
37945	0	2.975304	0.446320	9.412601	0.029785	0.004456	0.094116	-0.021880	-11.937877	0.563066
37946	0	2.956544	0.454018	9.438926	0.029598	0.004531	0.094379	-0.009724	-11.896685	0.558171
37947	0	2.956764	0.440651	9.394338	0.029602	0.004395	0.093933	0.005590	-11.853191	0.561895
37948	0	2.901032	0.412330	9.341414	0.029045	0.004112	0.093404	0.019846	-11.808979	0.567209
37949	0	2.920262	0.465035	9.308846	0.029236	0.004639	0.093079	0.034968	-11.766661	0.564941
37950	0	2.913440	0.455033	9.286391	0.029169	0.004539	0.092854	0.049100	-11.722466	0.560136
37951	0	2.878017	0.464840	9.192736	0.028809	0.004639	0.091919	0.062045	-11.685519	0.562492
37952	0	2.890220	0.478749	9.206697	0.028934	0.004780	0.092057	0.072466	-11.643942	0.558013
37953	0	2.859491	0.452742	9.113455	0.028625	0.004517	0.091125	0.086812	-11.603978	0.560123
37954	0	2.865827	0.485221	9.133383	0.028686	0.004843	0.091326	0.099504	-11.568222	0.562162
37955	0	2.859854	0.483021	9.119453	0.028625	0.004822	0.091187	0.110988	-11.532940	0.558856
37956	0	2.854411	0.454167	9.102671	0.028571	0.004533	0.091019	0.122980	-11.497436	0.560104
37957	0	2.860278	0.476828	8.985058	0.028625	0.004761	0.089844	0.133539	-11.467030	0.557434
37958	0	2.849818	0.472212	9.004627	0.028519	0.004714	0.090040	0.144799	-11.439425	0.560112
37959	0	2.836295	0.500812	8.966629	0.028381	0.005005	0.089661	0.150075	-11.414373	0.561895
37960	0	2.778027	0.446784	8.955326	0.027795	0.004461	0.089549	0.159525	-11.394310	0.558404
37961	0	2.806487	0.483120	8.923644	0.028076	0.004822	0.089233	0.172623	-11.378344	0.558092
37962	0	2.816912	0.477889	8.869178	0.028175	0.004779	0.088690	0.174062	-11.368763	0.557981
37963	0	2.807603	0.464340	8.886698	0.028076	0.004639	0.088867	0.181445	-11.367174	0.554149
37964	0	2.832166	0.483130	8.898752	0.028319	0.004830	0.088988	0.184102	-11.368703	0.551407
37965	0	2.826328	0.463946	8.959831	0.028259	0.004639	0.089600	0.186584	-11.372392	0.548617
37966	0	2.815402	0.470182	8.934965	0.028145	0.004701	0.089353	0.189599	-11.382572	0.555036
37967	0	2.827515	0.482163	8.947253	0.028259	0.004822	0.089478	0.191073	-11.401345	0.557686
37968	0	2.818205	0.500382	8.976803	0.028169	0.005004	0.089772	0.192554	-11.416899	0.558152
37969	0	2.803061	0.512861	8.947260	0.028015	0.005127	0.089478	0.196263	-11.435191	0.558885
37970	0	2.805965	0.475952	8.946288	0.028046	0.004764	0.089467	0.192796	-11.451550	0.561298
37971	0	2.834061	0.469835	9.032574	0.028320	0.004700	0.090332	0.192818	-11.475861	0.559159
37972	0	2.832448	0.481141	9.006704	0.028299	0.004819	0.090075	0.185286	-11.506335	0.558652
37973	0	2.858954	0.469385	9.038544	0.028564	0.004700	0.090393	0.179819	-11.536736	0.553244
37974	0	2.851883	0.480530	9.110139	0.028493	0.004809	0.091109	0.176600	-11.567918	0.548118
37975	0	2.871695	0.439202	9.068874	0.028687	0.004395	0.090698	0.175337	-11.604942	0.544082
37976	0	2.865765	0.426067	9.188918	0.028625	0.004267	0.091899	0.169799	-11.643602	0.542209
37977	0	2.914239	0.469158	9.215446	0.029114	0.004700	0.092163	0.161751	-11.677683	0.543339
37978	0	2.926773	0.491661	9.225626	0.029232	0.004927	0.092267	0.151437	-11.720456	0.546851
37979	0	2.926888	0.500180	9.258006	0.029236	0.005005	0.092590	0.149548	-11.759825	0.548005
37980	0	2.927808	0.480652	9.341285	0.029242	0.004815	0.093424	0.141179	-11.803144	0.546574
37981	0	2.932864	0.445543	9.392320	0.029297	0.004456	0.093933	0.142866	-11.840524	0.541382
37982	0	2.951206	0.438480	9.414818	0.029482	0.004394	0.094157	0.134244	-11.875778	0.542030
37983	0	2.994149	0.451317	9.441069	0.029907	0.004517	0.094421	0.132033	-11.915917	0.540687
37984	0	2.976779	0.425786	9.530404	0.029732	0.004265	0.095315	0.125741	-11.957835	0.537383
37985	0	3.012114	0.475128	9.471725	0.030090	0.004761	0.094727	0.116410	-11.993635	0.535330
37986	0	2.993568	0.454942	9.506519	0.029907	0.004559	0.095074	0.107398	-12.026396	0.537945
37987	0	3.011694	0.456711	9.551214	0.030090	0.004578	0.095520	0.096863	-12.056885	0.535604
37988	0	3.023067	0.442684	9.610633	0.030205	0.004434	0.096114	0.090618	-12.086214	0.540641
37989	0	3.035510	0.469272	9.588005	0.030334	0.004700	0.095886	0.084134	-12.109359	0.542832
37990	0	3.039220	0.449973	9.586770	0.030375	0.004502	0.095873	0.082793	-12.127925	0.540485
37991	0	3.041175	0.457560	9.649156	0.030396	0.004578	0.096497	0.082051	-12.145762	0.540355
37992	0	3.032209	0.444486	9.635919	0.030306	0.004451	0.096364	0.076754	-12.163571	0.541540
37993	0	3.034744	0.439816	9.691961	0.030334	0.004395	0.096924	0.082482	-12.177460	0.540942
37994	0	3.097521	0.452038	9.685191	0.030971	0.004523	0.096853	0.080619	-12.181472	0.542163
37995	0	3.070655	0.432871	9.686115	0.030701	0.004333	0.096863	0.076626	-12.187000	0.538957
37996	0	3.022143	0.462597	9.667673	0.030224	0.004628	0.096676	0.075363	-12.182590	0.544043
37997	0	3.051030	0.464167	9.631564	0.030518	0.004639	0.096313	0.080142	-12.172439	0.548145
37998	0	3.018772	0.458187	9.674755	0.030197	0.004583	0.096745	0.079696	-12.159786	0.551006
37999	0	3.032113	0.457713	9.601254	0.030334	0.004578	0.096008	0.080325	-12.142345	0.552745
38000	0	3.029087	0.439180	9.571614	0.030308	0.004393	0.095711	0.080598	-12.120682	0.551161
38001	0	3.013473	0.457286	9.558653	0.030151	0.004578	0.095581	0.076218	-12.099238	0.552118
38002	0	3.015594	0.481641	9.553754	0.030179	0.004811	0.095531	0.083349	-12.070112	0.551795
38003	0	2.994051	0.433610	9.485728	0.029968	0.004333	0.094849	0.087470	-12.035090	0.556233
38004	0	2.988736	0.452458	9.511658	0.029912	0.004521	0.095109	0.092414	-12.004054	0.551515
38005	0	2.987153	0.457857	9.412750	0.029907	0.004578	0.094116	0.094474	-11.959052	0.557690
38006	0	2.980121	0.464239	9.390482	0.029836	0.004640	0.093894	0.098772	-11.915527	0.556419
38007	0	2.962840	0.470274	9.388287	0.029663	0.004700	0.093872	0.103362	-11.871717	0.558729
38008	0	2.950147	0.452436	9.341446	0.029532	0.004522	0.093405	0.106807	-11.832230	0.563008
38009	0	2.957114	0.476089	9.314946	0.029602	0.004761	0.093140	0.108022	-11.792753	0.563274
38010	0	2.926874	0.433619	9.243478	0.029296	0.004333	0.092426	0.112343	-11.757601	0.564267
38011	0	2.913906	0.458328	9.254028	0.029175	0.004578	0.092529	0.120128	-11.711948	0.562531
38012	0	2.907192	0.459380	9.176648	0.029103	0.004588	0.091757	0.128041	-11.671333	0.562956
38013	0	2.896413	0.494177	9.137849	0.028992	0.004944	0.091370	0.126572	-11.635330	0.562400
38014	0	2.884760	0.512423	9.054103	0.028875	0.005122	0.090532	0.130151	-11.598895	0.556661
38015	0	2.890601	0.476468	9.082796	0.028931	0.004761	0.090820	0.136081	-11.566390	0.555738
38016	0	2.849232	0.452615	9.047541	0.028515	0.004524	0.090468	0.139568	-11.536435	0.553687
38017	0	2.829814	0.457854	9.033894	0.028320	0.004578	0.090332	0.141809	-11.506950	0.549023
38018	0	2.849991	0.470323	8.992426	0.028520	0.004701	0.089918	0.146151	-11.480458	0.543748
38019	0	2.830404	0.439473	8.966577	0.028320	0.004395	0.089661	0.147582	-11.458192	0.546127
38020	0	2.826975	0.445674	8.973658	0.028287	0.004456	0.089731	0.150212	-11.434830	0.545683
38021	0	2.824885	0.439390	8.874847	0.028259	0.004395	0.088745	0.150676	-11.419930	0.546188
38022	0	2.804725	0.482373	8.899727	0.028055	0.004820	0.088995	0.156787	-11.408324	0.544233
38023	0	2.801150	0.487914	8.868543	0.028015	0.004883	0.088684	0.153505	-11.402172	0.544110
38024	0	2.793595	0.475247	8.905554	0.027946	0.004753	0.089052	0.153949	-11.387208	0.542789
38025	0	2.783117	0.469652	8.935590	0.027832	0.004700	0.089355	0.151312	-11.384632	0.544192
38026	0	2.795418	0.450568	8.978231	0.027952	0.004510	0.089783	0.147410	-11.385689	0.546083
38027	0	2.814409	0.481880	8.843791	0.028137	0.004822	0.088440	0.145135	-11.393152	0.545413
38028	0	2.816028	0.475298	8.946977	0.028151	0.004754	0.089473	0.145274	-11.404269	0.540147
38029	0	2.814949	0.438834	8.916879	0.028137	0.004395	0.089172	0.139046	-11.418652	0.538235
38030	0	2.823882	0.474109	8.983149	0.028223	0.004747	0.089836	0.132788	-11.437366	0.535512
38031	0	2.815607	0.462824	8.965526	0.028137	0.004639	0.089661	0.121398	-11.460067	0.533804
38032	0	2.819550	0.454553	9.000932	0.028174	0.004556	0.090015	0.110400	-11.485439	0.535566
38033	0	2.846599	0.433014	9.026372	0.028442	0.004333	0.090271	0.107909	-11.514108	0.528590
38034	0	2.815214	0.438075	8.988068	0.028123	0.004387	0.089890	0.101974	-11.549925	0.530323
38035	0	2.828597	0.420633	9.050704	0.028259	0.004211	0.090515	0.097362	-11.582312	0.529876
38036	0	2.834671	0.473955	9.042684	0.028313	0.004750	0.090437	0.085923	-11.623978	0.529317
38037	0	2.847605	0.450656	9.160381	0.028442	0.004517	0.091614	0.075431	-11.664664	0.528523
38038	0	2.885030	0.412491	9.158167	0.028814	0.004129	0.091593	0.071722	-11.708285	0.527838
38039	0	2.908755	0.408182	9.196931	0.029053	0.004089	0.091980	0.064346	-11.750268	0.527478
38040	0	2.921418	0.443224	9.213178	0.029183	0.004440	0.092141	0.056271	-11.787054	0.532681
38041	0	2.902772	0.438360	9.276269	0.028992	0.004395	0.092773	0.044847	-11.830062	0.535853
38042	0	2.952620	0.466368	9.329048	0.029491	0.004677	0.093301	0.030888	-11.871328	0.535098
38043	0	2.957517	0.444490	9.392287	0.029541	0.004456	0.093933	0.019949	-11.911570	0.536073
38044	0	2.970479	0.448266	9.420684	0.029670	0.004495	0.094217	0.007490	-11.952773	0.535049
38045	0	2.981765	0.456649	9.459480	0.029785	0.004578	0.094604	-0.003913	-11.990764	0.531397
38046	0	2.994310	0.454488	9.439167	0.029911	0.004555	0.094401	-0.013855	-12.028262	0.531056
38047	0	3.011424	0.438457	9.478047	0.030090	0.004395	0.094788	-0.023933	-12.055779	0.530375
38048	0	3.004190	0.430654	9.561895	0.030016	0.004313	0.095627	-0.029302	-12.085452	0.533156
38049	0	2.998812	0.408311	9.588029	0.029968	0.004089	0.095886	-0.035033	-12.107767	0.537232
38050	0	3.008944	0.473657	9.586777	0.030068	0.004747	0.095874	-0.046107	-12.131400	0.541193
38051	0	3.029613	0.456879	9.581845	0.030273	0.004578	0.095825	-0.054787	-12.157146	0.539659
38052	0	3.009175	0.424543	9.568367	0.030074	0.004254	0.095689	-0.063682	-12.176790	0.544015
38053	0	3.034898	0.414512	9.630913	0.030334	0.004150	0.096313	-0.068332	-12.192594	0.548448
38054	0	3.049819	0.425437	9.666633	0.030485	0.004261	0.096670	-0.074505	-12.206640	0.549568
38055	0	3.033489	0.408688	9.698484	0.030334	0.004089	0.096985	-0.075968	-12.205774	0.547665
38056	0	3.039104	0.395619	9.649821	0.030396	0.003962	0.096497	-0.080881	-12.199060	0.550642
38057	0	3.052015	0.427341	9.698401	0.030518	0.004272	0.096985	-0.078374	-12.200743	0.549444
38058	0	3.014996	0.426609	9.637486	0.030156	0.004273	0.096373	-0.085630	-12.191928	0.553477
38059	0	3.056995	0.458243	9.704840	0.030579	0.004578	0.097046	-0.078819	-12.180361	0.551614
38060	0	3.018426	0.410002	9.680986	0.030195	0.004098	0.096807	-0.075201	-12.165972	0.551575
38061	0	3.032050	0.433541	9.680605	0.030334	0.004333	0.096802	-0.071828	-12.147985	0.554806
38062	0	3.011091	0.427705	9.632473	0.030123	0.004275	0.096321	-0.068616	-12.132476	0.555021
38063	0	2.988927	0.403471	9.601363	0.029907	0.004028	0.096008	-0.060062	-12.109622	0.557337
38064	0	3.033911	0.411143	9.535340	0.030359	0.004102	0.095347	-0.047612	-12.084003	0.558137
38065	0	3.000343	0.403231	9.516180	0.030029	0.004028	0.095154	-0.041853	-12.051480	0.556605
38066	0	2.958067	0.404059	9.523922	0.029611	0.004036	0.095230	-0.035470	-12.013973	0.559727
38067	0	2.975449	0.421741	9.485799	0.029785	0.004211	0.094849	-0.027473	-11.975462	0.563554
38068	0	2.951365	0.441853	9.402027	0.029541	0.004406	0.094012	-0.011571	-11.940683	0.565192
38069	0	2.944972	0.415661	9.412541	0.029480	0.004150	0.094116	-0.003196	-11.902454	0.563910
38070	0	2.944613	0.423220	9.329041	0.029481	0.004223	0.093280	0.008922	-11.858363	0.559684
38071	0	2.920398	0.440221	9.333237	0.029236	0.004395	0.093323	0.019088	-11.817889	0.557853
38072	0	2.883398	0.423205	9.255735	0.028867	0.004226	0.092547	0.027643	-11.775877	0.558856
38073	0	2.939272	0.458813	9.204887	0.029419	0.004578	0.092041	0.041378	-11.741901	0.556377
38074	0	2.909074	0.423928	9.212694	0.029122	0.004231	0.092117	0.051809	-11.701190	0.555081
38075	0	2.841593	0.403507	9.192683	0.028442	0.004028	0.091919	0.061022	-11.666853	0.552201
38076	0	2.885354	0.447410	9.127037	0.028878	0.004469	0.091263	0.068379	-11.634470	0.551367
38077	0	2.860145	0.476876	9.052232	0.028625	0.004761	0.090515	0.079271	-11.602540	0.555192
38078	0	2.843115	0.435454	9.047460	0.028455	0.004349	0.090467	0.087434	-11.571223	0.554471
38079	0	2.836000	0.446102	9.039950	0.028381	0.004456	0.090393	0.095199	-11.542711	0.558182
38080	0	2.850311	0.440911	8.986180	0.028522	0.004405	0.089856	0.101354	-11.517873	0.554397
38081	0	2.824589	0.439989	8.954254	0.028259	0.004395	0.089539	0.109169	-11.499349	0.553464
38082	0	2.803891	0.452696	8.918332	0.028049	0.004527	0.089180	0.110162	-11.484235	0.559801
38083	0	2.819265	0.421674	8.917388	0.028198	0.004211	0.089172	0.118040	-11.475544	0.566629
38084	0	2.811920	0.440688	8.954341	0.028126	0.004405	0.089541	0.121571	-11.465730	0.566514
38085	0	2.800826	0.482464	8.947954	0.028015	0.004822	0.089478	0.126344	-11.455531	0.566279
38086	0	2.806156	0.464896	8.929806	0.028062	0.004643	0.089298	0.134527	-11.453793	0.563079
38087	0	2.789090	0.470469	8.935588	0.027893	0.004700	0.089355	0.142022	-11.449667	0.560571
38088	0	2.789262	0.410081	8.947610	0.027888	0.004099	0.089478	0.145766	-11.453853	0.555809
38089	0	2.820744	0.427510	8.953555	0.028198	0.004272	0.089539	0.150464	-11.464242	0.553729
38090	0	2.816966	0.452413	8.971036	0.028155	0.004521	0.089715	0.155355	-11.481127	0.553913
38091	0	2.815238	0.445325	8.971703	0.028137	0.004456	0.089722	0.153940	-11.499050	0.555979
38092	0	2.824512	0.444939	8.964572	0.028228	0.004451	0.089651	0.153691	-11.519804	0.553079
38093	0	2.821601	0.445302	9.057076	0.028198	0.004456	0.090576	0.152037	-11.540828	0.554401
38094	0	2.843723	0.432469	8.994802	0.028417	0.004328	0.089954	0.149758	-11.565637	0.554114
38095	0	2.840070	0.451221	9.002097	0.028381	0.004517	0.090027	0.145835	-11.588815	0.555829
38096	0	2.869060	0.462516	9.128823	0.028665	0.004629	0.091296	0.142575	-11.620079	0.552593
38097	0	2.834893	0.433036	9.203236	0.028320	0.004333	0.092041	0.140339	-11.654241	0.554931
38098	0	2.840266	0.444639	9.122144	0.028377	0.004449	0.091229	0.138898	-11.685663	0.548756
38099	0	2.883890	0.444881	9.227602	0.028809	0.004456	0.092285	0.132372	-11.721878	0.547362
38100	0	2.889475	0.437686	9.250224	0.028869	0.004380	0.092510	0.129929	-11.752840	0.541391
38101	0	2.908593	0.426875	9.245800	0.029053	0.004272	0.092468	0.127124	-11.792566	0.540704
38102	0	2.921178	0.444257	9.280362	0.029180	0.004448	0.092813	0.122326	-11.830884	0.542955
38103	0	2.944720	0.433188	9.361912	0.029419	0.004333	0.093628	0.122005	-11.864047	0.544193
38104	0	2.932352	0.462812	9.396656	0.029292	0.004635	0.093976	0.115614	-11.900883	0.546101
38105	0	2.932961	0.451775	9.410596	0.029297	0.004517	0.094116	0.118608	-11.939303	0.546970
38106	0	2.957519	0.457151	9.396400	0.029545	0.004580	0.093973	0.110686	-11.974842	0.548341
38107	0	2.981039	0.475549	9.453577	0.029785	0.004761	0.094543	0.105992	-12.003847	0.555584
38108	0	2.973437	0.431997	9.500913	0.029714	0.004322	0.095016	0.105079	-12.027464	0.553405
38109	0	2.962636	0.427187	9.532939	0.029602	0.004272	0.095337	0.105962	-12.055283	0.552529
38110	0	2.985669	0.408607	9.506914	0.029833	0.004087	0.095077	0.105898	-12.082616	0.550985
38111	0	3.011272	0.452022	9.539072	0.030090	0.004517	0.095398	0.111610	-12.108006	0.555652
38112	0	3.008996	0.409232	9.598824	0.030074	0.004096	0.095993	0.108757	-12.125499	0.554989
38113	0	3.016504	0.439570	9.643122	0.030151	0.004395	0.096436	0.111514	-12.140305	0.555329
38114	0	3.036929	0.482275	9.648454	0.030361	0.004824	0.096487	0.111719	-12.148383	0.560980
38115	0	3.052492	0.476224	9.606693	0.030518	0.004761	0.096069	0.114821	-12.155702	0.562148
38116	0	3.022915	0.451658	9.606298	0.030227	0.004519	0.096064	0.112825	-12.157229	0.559038
38117	0	3.015205	0.446270	9.655708	0.030151	0.004456	0.096558	0.122354	-12.156620	0.559384
38118	0	3.027241	0.405025	9.594562	0.030274	0.004042	0.095945	0.133582	-12.152838	0.559664
38119	0	3.027081	0.445900	9.619207	0.030273	0.004456	0.096191	0.138822	-12.148298	0.558030
38120	0	3.001689	0.398200	9.594998	0.030024	0.003974	0.095948	0.149324	-12.138885	0.559634
38121	0	3.032448	0.458945	9.662123	0.030334	0.004578	0.096619	0.164094	-12.125587	0.563918
38122	0	2.993494	0.429986	9.595598	0.029948	0.004295	0.095952	0.170438	-12.108270	0.564527
38123	0	2.994969	0.446231	9.589172	0.029968	0.004456	0.095886	0.179408	-12.084735	0.558858
38124	0	3.003174	0.447645	9.584204	0.030053	0.004469	0.095836	0.189134	-12.057663	0.563843
38125	0	2.988508	0.433795	9.473335	0.029907	0.004333	0.094727	0.195383	-12.029460	0.561765
38126	0	2.983797	0.447022	9.432011	0.029862	0.004464	0.094313	0.203517	-11.998336	0.563463
38127	0	2.945819	0.421707	9.467206	0.029480	0.004211	0.094666	0.211173	-11.970552	0.560682
38128	0	2.941000	0.429070	9.419745	0.029436	0.004283	0.094190	0.221245	-11.937320	0.563101
38129	0	2.945173	0.458616	9.327023	0.029480	0.004578	0.093262	0.232346	-11.901217	0.560700
38130	0	2.958120	0.453952	9.249234	0.029607	0.004533	0.092484	0.241356	-11.868005	0.562340
38131	0	2.920401	0.446470	9.290508	0.029236	0.004456	0.092896	0.253209	-11.827397	0.557159
38132	0	2.902041	0.454009	9.298360	0.029050	0.004535	0.092975	0.260531	-11.789676	0.555620
38133	0	2.884298	0.446452	9.278130	0.028870	0.004456	0.092773	0.272203	-11.755340	0.555387
38134	0	2.897292	0.453922	9.169814	0.028999	0.004534	0.091690	0.279728	-11.720905	0.555110
38135	0	2.841753	0.452661	9.149893	0.028442	0.004517	0.091492	0.292841	-11.688356	0.554402
38136	0	2.854937	0.460305	9.078161	0.028576	0.004597	0.090774	0.301498	-11.653386	0.557928
38137	0	2.836090	0.470769	9.070422	0.028381	0.004700	0.090698	0.312258	-11.626105	0.558750
38138	0	2.862561	0.435371	9.047161	0.028646	0.004349	0.090466	0.319325	-11.599433	0.560026
38139	0	2.842074	0.476823	9.076567	0.028442	0.004761	0.090759	0.329432	-11.570590	0.563676
38140	0	2.832034	0.478125	9.053257	0.028337	0.004775	0.090528	0.338070	-11.547509	0.559529
38141	0	2.848607	0.470682	9.033714	0.028503	0.004700	0.090332	0.347833	-11.524097	0.557250
38142	0	2.821490	0.459296	8.979501	0.028224	0.004591	0.089792	0.351363	-11.511016	0.557253
38143	0	2.831140	0.476432	8.990740	0.028320	0.004761	0.089905	0.356884	-11.498200	0.557398
38144	0	2.823603	0.470924	9.027722	0.028241	0.004706	0.090276	0.361544	-11.490217	0.559133
38145	0	2.807129	0.451592	8.978428	0.028076	0.004517	0.089783	0.361834	-11.482575	0.555030
38146	0	2.794317	0.451751	8.941936	0.027944	0.004515	0.089419	0.366533	-11.480572	0.552816
38147	0	2.802048	0.445128	9.026955	0.028015	0.004456	0.090271	0.362519	-11.485966	0.544418
38148	0	2.821456	0.481100	8.910579	0.028209	0.004813	0.089108	0.361043	-11.491947	0.544922
38149	0	2.826571	0.494213	8.990286	0.028259	0.004944	0.089905	0.360196	-11.498723	0.541752
38150	0	2.828314	0.487910	8.916395	0.028272	0.004879	0.089168	0.361681	-11.512022	0.537892
38151	0	2.839528	0.494051	9.002265	0.028381	0.004944	0.090027	0.358915	-11.528217	0.540068
38152	0	2.830400	0.463047	9.025709	0.028287	0.004631	0.090262	0.359643	-11.548540	0.531279
38153	0	2.858453	0.493865	9.002077	0.028564	0.004944	0.090027	0.354674	-11.572576	0.531369
38154	0	2.831985	0.505081	9.067964	0.028299	0.005054	0.090686	0.351595	-11.596960	0.534065
38155	0	2.859181	0.463809	9.111694	0.028564	0.004639	0.091125	0.352440	-11.629963	0.528082
38156	0	2.846008	0.438849	9.067363	0.028436	0.004393	0.090681	0.348885	-11.659350	0.523245
38157	0	2.865155	0.439262	9.093427	0.028625	0.004395	0.090942	0.348066	-11.690749	0.520591
38158	0	2.876987	0.492814	9.152645	0.028739	0.004939	0.091536	0.336323	-11.727932	0.519269
38159	0	2.865194	0.481712	9.166679	0.028625	0.004822	0.091675	0.332148	-11.759453	0.522588
38160	0	2.895327	0.487141	9.183102	0.028922	0.004873	0.091841	0.331473	-11.796887	0.520492
38161	0	2.938822	0.487963	9.264193	0.029358	0.004883	0.092651	0.329247	-11.832963	0.515340
38162	0	2.909115	0.449903	9.304807	0.029053	0.004510	0.093060	0.317837	-11.878763	0.515304
38163	0	2.914602	0.445034	9.343502	0.029114	0.004456	0.093445	0.313144	-11.916809	0.516382
38164	0	2.932970	0.455785	9.384339	0.029301	0.004566	0.093852	0.304707	-11.950677	0.520733
38165	0	2.975213	0.481264	9.313118	0.029724	0.004822	0.093140	0.295301	-11.983562	0.524849
38166	0	2.969360	0.467145	9.457671	0.029658	0.004681	0.094587	0.286068	-12.024783	0.525130
38167	0	2.987416	0.450660	9.453510	0.029846	0.004517	0.094543	0.275868	-12.057291	0.517759
38168	0	2.986759	0.466881	9.470134	0.029840	0.004679	0.094709	0.265698	-12.088606	0.518224
38169	0	3.005382	0.463139	9.441394	0.030029	0.004639	0.094421	0.258603	-12.116908	0.516059
38170	0	2.985727	0.437069	9.458222	0.029834	0.004379	0.094589	0.249948	-12.143870	0.514400
38171	0	2.998947	0.432980	9.551353	0.029968	0.004333	0.095520	0.247060	-12.167848	0.513199
38172	0	3.051679	0.468500	9.519598	0.030499	0.004692	0.095201	0.240203	-12.188399	0.509505
38173	0	3.040683	0.444590	9.539479	0.030396	0.004456	0.095398	0.230243	-12.200525	0.510365
38174	0	3.030810	0.436595	9.605934	0.030296	0.004375	0.096063	0.221604	-12.213059	0.513925
38175	0	3.009758	0.426978	9.600615	0.030090	0.004272	0.096008	0.219795	-12.220287	0.510190
38176	0	3.041075	0.414462	9.618635	0.030410	0.004145	0.096187	0.220921	-12.219941	0.511077
38177	0	3.033775	0.457095	9.594655	0.030334	0.004578	0.095947	0.214387	-12.222384	0.510585
38178	0	3.033982	0.462155	9.606798	0.030341	0.004624	0.096067	0.212207	-12.219240	0.516311
38179	0	3.039129	0.426585	9.588786	0.030396	0.004272	0.095886	0.205599	-12.212683	0.519858
38180	0	3.007120	0.425411	9.619779	0.030082	0.004259	0.096194	0.200842	-12.198649	0.520885
38181	0	3.044571	0.463338	9.601199	0.030457	0.004639	0.096008	0.195708	-12.184192	0.523703
38182	0	3.011786	0.431617	9.528648	0.030129	0.004322	0.095283	0.189872	-12.168819	0.521966
38183	0	3.013778	0.451428	9.515822	0.030151	0.004517	0.095154	0.188103	-12.150894	0.528109
38184	0	2.992187	0.414561	9.516828	0.029941	0.004146	0.095162	0.189067	-12.126915	0.524572
38185	0	2.982731	0.402645	9.552600	0.029846	0.004028	0.095520	0.187785	-12.102775	0.526264
38186	0	2.984258	0.432952	9.505147	0.029869	0.004329	0.095043	0.189519	-12.069319	0.530607
38187	0	3.006904	0.452130	9.442794	0.030090	0.004517	0.094421	0.195971	-12.042011	0.531754
38188	0	3.008291	0.452686	9.377052	0.030108	0.004525	0.093762	0.198826	-12.009343	0.530373
38189	0	2.957435	0.439922	9.418573	0.029602	0.004395	0.094177	0.205199	-11.974179	0.530192
38190	0	2.976320	0.452640	9.359186	0.029791	0.004525	0.093583	0.207451	-11.938791	0.531189
38191	0	2.932874	0.445315	9.363719	0.029358	0.004456	0.093628	0.205332	-11.901560	0.535383
38192	0	2.957284	0.433203	9.310673	0.029605	0.004328	0.093097	0.211186	-11.860625	0.535062
38193	0	2.926917	0.463969	9.241596	0.029297	0.004639	0.092407	0.213200	-11.824738	0.537526
38194	0	2.915692	0.440174	9.206541	0.029181	0.004396	0.092058	0.220471	-11.793884	0.537932
38195	0	2.908517	0.445777	9.204995	0.029114	0.004456	0.092041	0.223948	-11.756887	0.532186
38196	0	2.890975	0.446397	9.157749	0.028934	0.004459	0.091570	0.230391	-11.724545	0.528262
38197	0	2.896608	0.457998	9.174382	0.028992	0.004578	0.091736	0.234062	-11.691108	0.526408
38198	0	2.885519	0.464813	9.127011	0.028879	0.004642	0.091263	0.241816	-11.659643	0.519889
38199	0	2.841455	0.433534	9.156129	0.028442	0.004333	0.091553	0.244813	-11.623313	0.522385
38200	0	2.854878	0.470453	9.108727	0.028570	0.004703	0.091081	0.248089	-11.594986	0.518249
38201	0	2.885460	0.451970	9.076390	0.028870	0.004517	0.090759	0.252840	-11.574592	0.516547
38202	0	2.851763	0.476583	9.040683	0.028534	0.004766	0.090402	0.252982	-11.552393	0.517775
38203	0	2.824666	0.451600	9.027498	0.028259	0.004517	0.090271	0.253188	-11.534854	0.520471
38204	0	2.791463	0.445381	8.942841	0.027928	0.004454	0.089424	0.254327	-11.515807	0.520241
38205	0	2.824902	0.439354	8.972496	0.028259	0.004395	0.089722	0.254091	-11.501239	0.520821
38206	0	2.810809	0.457198	8.924183	0.028116	0.004575	0.089239	0.251624	-11.489284	0.521344
38207	0	2.807316	0.469578	8.929559	0.028076	0.004700	0.089294	0.247808	-11.483931	0.521305
38208	0	2.819151	0.438246	8.984585	0.028192	0.004386	0.089846	0.244587	-11.482344	0.523721
38209	0	2.826039	0.451484	8.923314	0.028259	0.004517	0.089233	0.243529	-11.482268	0.525467
38210	0	2.832756	0.444659	9.008551	0.028322	0.004452	0.090087	0.238317	-11.487493	0.529708
38211	0	2.802019	0.432793	8.947623	0.028015	0.004333	0.089478	0.232566	-11.492548	0.524175
38212	0	2.815700	0.437802	8.971585	0.028147	0.004383	0.089719	0.227509	-11.504173	0.523200
38213	0	2.827345	0.445143	8.959535	0.028259	0.004456	0.089600	0.223660	-11.520921	0.516033
38214	0	2.818160	0.438020	9.007370	0.028166	0.004386	0.090078	0.217843	-11.539518	0.515783
38215	0	2.840028	0.456966	9.008233	0.028381	0.004578	0.090088	0.209328	-11.562143	0.512822
38216	0	2.850028	0.418885	9.037539	0.028480	0.004195	0.090382	0.202842	-11.586899	0.514845
38217	0	2.846554	0.401889	9.069140	0.028442	0.004028	0.090698	0.192652	-11.614730	0.509926
38218	0	2.869519	0.394204	9.104288	0.028671	0.003948	0.091050	0.186499	-11.643388	0.509199
38219	0	2.834575	0.420063	9.124016	0.028320	0.004211	0.091248	0.174638	-11.673754	0.515801
38220	0	2.894966	0.454973	9.171158	0.028920	0.004556	0.091721	0.168854	-11.709154	0.511756
38221	0	2.895896	0.426421	9.172730	0.028931	0.004272	0.091736	0.160246	-11.742943	0.517234
38222	0	2.925860	0.442823	9.189256	0.029231	0.004438	0.091901	0.149355	-11.775777	0.518777
38223	0	2.908341	0.457301	9.215364	0.029053	0.004578	0.092163	0.145231	-11.812432	0.518929
38224	0	2.926334	0.444464	9.305031	0.029237	0.004446	0.093059	0.145029	-11.843758	0.513053
38225	0	2.932421	0.414194	9.288726	0.029297	0.004150	0.092896	0.136324	-11.876027	0.512454
38226	0	2.919883	0.412669	9.409011	0.029169	0.004133	0.094099	0.130010	-11.910798	0.512562
38227	0	2.944442	0.402111	9.380335	0.029419	0.004028	0.093811	0.122836	-11.940452	0.513251
38228	0	2.943649	0.449755	9.433558	0.029408	0.004501	0.094344	0.119825	-11.973100	0.509381
38229	0	2.981063	0.438140	9.465812	0.029785	0.004395	0.094666	0.105731	-12.002408	0.511673
38230	0	2.967428	0.411937	9.500990	0.029653	0.004124	0.095016	0.102005	-12.027104	0.512448
38231	0	3.011250	0.462967	9.496412	0.030090	0.004639	0.094971	0.092800	-12.052360	0.513246
38232	0	3.033401	0.461301	9.495143	0.030317	0.004621	0.094956	0.085250	-12.071018	0.513423
38233	0	3.028870	0.432800	9.478297	0.030273	0.004333	0.094788	0.080077	-12.087984	0.515794
38234	0	2.995195	0.395815	9.520074	0.029938	0.003956	0.095205	0.084002	-12.103600	0.519848
38235	0	3.016417	0.384160	9.588235	0.030151	0.003845	0.095886	0.081051	-12.117452	0.519860
38236	0	3.012194	0.389551	9.569252	0.030115	0.003899	0.095695	0.078630	-12.124184	0.517516
38237	0	3.027912	0.414903	9.570139	0.030273	0.004150	0.095703	0.078262	-12.129595	0.513689
38238	0	3.016501	0.420753	9.521008	0.030162	0.004209	0.095211	0.078179	-12.131913	0.515350
38239	0	3.015360	0.445720	9.551924	0.030151	0.004456	0.095520	0.081195	-12.133105	0.518189
38240	0	3.034072	0.433614	9.527321	0.030338	0.004336	0.095274	0.082057	-12.134537	0.521466
38241	0	3.002538	0.421115	9.570437	0.030029	0.004211	0.095703	0.082746	-12.128357	0.524396
38242	0	3.007671	0.421628	9.588946	0.030082	0.004210	0.095888	0.090604	-12.120947	0.520825
38243	0	3.008103	0.427867	9.607197	0.030090	0.004272	0.096069	0.098844	-12.108441	0.518097
38244	0	3.005944	0.435251	9.528403	0.030071	0.004345	0.095281	0.108684	-12.092792	0.518533
38245	0	3.013559	0.433915	9.515855	0.030151	0.004333	0.095154	0.116268	-12.072379	0.517006
38246	0	2.991830	0.447109	9.492384	0.029937	0.004466	0.094918	0.123089	-12.048639	0.514723
38247	0	2.982399	0.433919	9.509948	0.029846	0.004333	0.095093	0.130612	-12.020439	0.515341
38248	0	2.935727	0.422624	9.523225	0.029374	0.004222	0.095227	0.136570	-11.998701	0.516403
38249	0	2.939361	0.415645	9.418489	0.029419	0.004150	0.094177	0.144592	-11.966471	0.512576
38250	0	2.922516	0.410615	9.419789	0.029246	0.004101	0.094192	0.151761	-11.939249	0.514482
38251	0	2.951861	0.452630	9.363453	0.029541	0.004517	0.093628	0.164183	-11.910453	0.509316
38252	0	2.953208	0.447792	9.315987	0.029557	0.004475	0.093152	0.168905	-11.878036	0.510315
38253	0	2.933411	0.422258	9.308561	0.029358	0.004211	0.093079	0.183064	-11.847268	0.511590
38254	0	2.922009	0.412218	9.267342	0.029249	0.004111	0.092665	0.196897	-11.809807	0.515049
38255	0	2.902486	0.434109	9.265975	0.029053	0.004333	0.092651	0.206760	-11.773828	0.519206
38256	0	2.897207	0.423111	9.212599	0.028997	0.004226	0.092118	0.214030	-11.740802	0.521487
38257	0	2.915590	0.446537	9.161931	0.029175	0.004456	0.091614	0.226804	-11.715678	0.523616
38258	0	2.874402	0.448153	9.163222	0.028770	0.004475	0.091624	0.235948	-11.681195	0.523052
38259	0	2.854825	0.452985	9.155713	0.028564	0.004517	0.091553	0.252971	-11.659486	0.521992
38260	0	2.857124	0.442532	9.101861	0.028593	0.004420	0.091012	0.259971	-11.630612	0.518168
38261	0	2.830510	0.452466	9.033640	0.028320	0.004517	0.090332	0.270794	-11.609852	0.518071
38262	0	2.845295	0.435241	9.126194	0.028472	0.004350	0.091256	0.274916	-11.584497	0.519790
38263	0	2.830535	0.433637	9.058071	0.028320	0.004333	0.090576	0.279338	-11.564128	0.517809
38264	0	2.846208	0.434426	9.016064	0.028473	0.004338	0.090158	0.287684	-11.548922	0.517923
38265	0	2.806555	0.452282	8.996882	0.028076	0.004517	0.089966	0.296313	-11.533902	0.520275
38266	0	2.829110	0.440711	8.948551	0.028298	0.004406	0.089483	0.298694	-11.523113	0.519938
38267	0	2.850116	0.476518	9.014941	0.028503	0.004761	0.090149	0.305221	-11.518849	0.514776
38268	0	2.843493	0.465065	8.990546	0.028438	0.004647	0.089905	0.310464	-11.514005	0.511617
38269	0	2.838261	0.482251	8.984331	0.028381	0.004822	0.089844	0.312458	-11.514210	0.508422
38270	0	2.844722	0.433563	9.008595	0.028444	0.004334	0.090087	0.315017	-11.516453	0.510476
38271	0	2.820424	0.458163	9.002477	0.028198	0.004578	0.090027	0.321076	-11.522540	0.516464
38272	0	2.821678	0.440285	9.032501	0.028210	0.004402	0.090327	0.323061	-11.530027	0.518800
38273	0	2.839061	0.464364	9.093924	0.028381	0.004639	0.090942	0.330334	-11.540268	0.516322
38274	0	2.823211	0.459293	9.093053	0.028216	0.004587	0.090936	0.338638	-11.558619	0.516870
38275	0	2.821410	0.457913	9.093739	0.028198	0.004578	0.090942	0.341742	-11.577152	0.514543
38276	0	2.849273	0.458037	9.147534	0.028474	0.004580	0.091481	0.342884	-11.599334	0.513331
38277	0	2.839431	0.451532	9.063321	0.028381	0.004517	0.090637	0.342514	-11.614184	0.517257
38278	0	2.861139	0.487585	9.098839	0.028590	0.004880	0.090995	0.338826	-11.639403	0.516169
38279	0	2.907509	0.482278	9.117935	0.029053	0.004822	0.091187	0.341408	-11.666127	0.508740
38280	0	2.881591	0.458383	9.159090	0.028792	0.004580	0.091599	0.348012	-11.694146	0.503875
38281	0	2.889181	0.451524	9.221724	0.028870	0.004517	0.092224	0.347701	-11.720219	0.504150
38282	0	2.906003	0.445235	9.195797	0.029036	0.004453	0.091966	0.348654	-11.749227	0.503116
38283	0	2.920073	0.469909	9.239907	0.029175	0.004700	0.092407	0.349331	-11.779952	0.499469
38284	0	2.924990	0.475800	9.311512	0.029226	0.004759	0.093122	0.349709	-11.807550	0.497191
38285	0	2.920505	0.463466	9.355766	0.029175	0.004639	0.093567	0.346301	-11.843003	0.504439
38286	0	2.938204	0.450555	9.439492	0.029358	0.004508	0.094402	0.344723	-11.870790	0.505575
38287	0	2.962998	0.469859	9.337499	0.029602	0.004700	0.093384	0.344796	-11.903519	0.509230
38288	0	2.968331	0.451162	9.427344	0.029658	0.004514	0.094281	0.343648	-11.932383	0.510598
38289	0	2.956387	0.451898	9.410892	0.029541	0.004517	0.094116	0.347846	-11.958766	0.507954
38290	0	2.960761	0.452065	9.488791	0.029587	0.004520	0.094894	0.349406	-11.982394	0.510374
38291	0	2.993038	0.426933	9.508563	0.029907	0.004272	0.095093	0.347099	-12.008819	0.510650
38292	0	2.997510	0.468845	9.562013	0.029953	0.004693	0.095627	0.343000	-12.033699	0.517183
38293	0	2.992252	0.476262	9.466060	0.029907	0.004761	0.094666	0.346436	-12.050674	0.521287
38294	0	3.007411	0.482455	9.538296	0.030060	0.004825	0.095387	0.347621	-12.066418	0.517582
38295	0	3.016075	0.470045	9.582220	0.030151	0.004700	0.095825	0.349583	-12.076072	0.524036
38296	0	3.023757	0.500758	9.557206	0.030231	0.005006	0.095574	0.352809	-12.083092	0.519781
38297	0	3.021697	0.482711	9.588452	0.030212	0.004822	0.095886	0.360176	-12.087133	0.516063
38298	0	3.010328	0.459286	9.624704	0.030099	0.004588	0.096249	0.366779	-12.090849	0.515890
38299	0	2.990515	0.452365	9.594758	0.029907	0.004517	0.095947	0.375940	-12.086839	0.521301
38300	0	3.002168	0.471585	9.503250	0.030025	0.004713	0.095032	0.380276	-12.081950	0.518916
38301	0	2.978176	0.446115	9.564289	0.029785	0.004456	0.095642	0.387826	-12.076417	0.518325
38302	0	2.995549	0.447269	9.491223	0.029962	0.004466	0.094911	0.396588	-12.067566	0.521122
38303	0	3.002127	0.452134	9.515612	0.030029	0.004517	0.095154	0.403092	-12.056410	0.522556
38304	0	3.000030	0.453216	9.497822	0.030013	0.004525	0.094975	0.412159	-12.039501	0.523805
38305	0	3.001841	0.451955	9.521814	0.030029	0.004517	0.095215	0.416507	-12.024903	0.524359
38306	0	2.962440	0.452262	9.455441	0.029641	0.004522	0.094549	0.417637	-12.003057	0.530489
38307	0	2.971001	0.464447	9.460864	0.029724	0.004639	0.094604	0.425328	-11.984474	0.530689
38308	0	2.967570	0.489680	9.400789	0.029696	0.004894	0.094002	0.429087	-11.958760	0.535545
38309	0	2.964435	0.470552	9.363357	0.029663	0.004700	0.093628	0.436828	-11.934379	0.533887
38310	0	2.911280	0.477566	9.376773	0.029137	0.004772	0.093760	0.441668	-11.903708	0.535800
38311	0	2.933220	0.488486	9.357485	0.029358	0.004883	0.093567	0.444808	-11.870705	0.538487
38312	0	2.916077	0.495342	9.328404	0.029184	0.004948	0.093277	0.452412	-11.840244	0.539623
38313	0	2.921460	0.494711	9.314614	0.029236	0.004944	0.093140	0.457051	-11.812570	0.543076
38314	0	2.916530	0.477286	9.291625	0.029193	0.004766	0.092908	0.465369	-11.776960	0.547965
38315	0	2.897202	0.476550	9.241316	0.028992	0.004761	0.092407	0.471867	-11.751029	0.549299
38316	0	2.874822	0.459228	9.193674	0.028769	0.004586	0.091930	0.479977	-11.723049	0.547450
38317	0	2.897009	0.451999	9.131529	0.028992	0.004517	0.091309	0.484858	-11.694427	0.547828
38318	0	2.880600	0.440876	9.150996	0.028826	0.004401	0.091504	0.494827	-11.668220	0.546980
38319	0	2.842396	0.452062	9.052072	0.028442	0.004517	0.090515	0.500556	-11.643434	0.544615
38320	0	2.857428	0.458641	9.046896	0.028588	0.004585	0.090465	0.502786	-11.624155	0.547045
38321	0	2.854579	0.476302	9.003266	0.028564	0.004761	0.090027	0.506380	-11.598939	0.543898
38322	0	2.875640	0.464634	9.071394	0.028770	0.004642	0.090710	0.511950	-11.579738	0.540106
38323	0	2.830804	0.439704	9.076298	0.028320	0.004395	0.090759	0.515892	-11.562787	0.536896
38324	0	2.840874	0.452100	9.015841	0.028418	0.004521	0.090156	0.516330	-11.550044	0.536417
38325	0	2.843546	0.463927	9.051728	0.028442	0.004639	0.090515	0.517987	-11.539789	0.534888
38326	0	2.842365	0.463806	8.966594	0.028428	0.004640	0.089664	0.516994	-11.532624	0.533604
38327	0	2.825208	0.439547	8.960183	0.028259	0.004395	0.089600	0.519067	-11.521941	0.531997
[truncated: 501 more rows]
