# Supplementary material for: Properties of traditional bamboo carrying poles have implications for user interactions
Source: PLoS One. 2018 May 10;13(5):e0196208. doi: 10.1371/journal.pone.0196208 (PMC5945030; doi:10.1371/journal.pone.0196208)
Supplement: S1 Text — (ZIP) [file pone.0196208.s005.zip › ResTest_PoleC_L6Load2.txt]

// Start Time: Unknown
// Update Rate: 100.0Hz
// Filter Profile: human (34.3)
// Firmware Version: 2.1.4
PacketCounter	SampleTimeFine	Acc_X	Acc_Y	Acc_Z	VelInc_X	VelInc_Y	VelInc_Z	Roll	Pitch	Yaw	Latitude	Longitude	Altitude	Vel_X	Vel_Y	Vel_Z
36333	0	-2.570191	2.094514	9.771352	-0.025696	0.020935	0.097717	2.991249	11.019018	-7.325251
36334	0	-2.601188	1.745129	10.051162	-0.026014	0.017415	0.100517	3.031906	11.015876	-7.313748
36335	0	-2.629994	1.385640	10.332575	-0.026306	0.013794	0.103333	3.099985	11.007783	-7.299034
36336	0	-2.584446	1.460749	10.520503	-0.025867	0.014530	0.105210	3.182033	10.983514	-7.294705
36337	0	-2.572842	1.676062	10.832905	-0.025757	0.016663	0.108337	3.283055	10.953777	-7.295671
36338	0	-2.522443	1.857100	11.184814	-0.025271	0.018451	0.111857	3.402715	10.906317	-7.296788
36339	0	-2.453344	2.352493	11.295915	-0.024597	0.023376	0.112976	3.548729	10.843502	-7.302701
36340	0	-2.389339	2.530397	11.359023	-0.023981	0.025139	0.113608	3.709764	10.757716	-7.306270
36341	0	-2.381556	2.371698	11.620161	-0.023926	0.023560	0.116211	3.859076	10.651513	-7.304884
36342	0	-2.566356	1.567976	11.250701	-0.025792	0.015565	0.112494	3.968575	10.521301	-7.306519
36343	0	-2.524455	1.564552	11.099238	-0.025391	0.015625	0.110962	3.982324	10.372135	-7.315662
36344	0	-2.187516	-0.554395	11.464979	-0.022047	-0.005453	0.114621	3.884706	10.200146	-7.334166
36345	0	-2.324639	3.206601	11.388065	-0.023438	0.032104	0.113831	3.837457	10.013049	-7.363838
36346	0	-2.231573	1.924777	11.180648	-0.022516	0.019150	0.111783	3.928189	9.810930	-7.376952
36347	0	-2.376205	1.722378	11.538314	-0.023987	0.017090	0.115356	4.049822	9.591330	-7.402614
36348	0	-2.429205	0.890217	11.285012	-0.024529	0.008807	0.112806	4.134126	9.353282	-7.433101
36349	0	-2.581656	2.975411	10.498901	-0.026062	0.029785	0.104919	4.088017	9.092702	-7.480766
36350	0	-2.704495	4.842083	10.058837	-0.027298	0.048464	0.100499	4.025363	8.820034	-7.505163
36351	0	-2.580707	3.501358	9.795358	-0.026062	0.034973	0.097900	4.056518	8.537370	-7.506857
36352	0	-2.208123	-0.387660	10.380433	-0.022334	-0.003949	0.103747	4.123096	8.249120	-7.513781
36353	0	-1.964853	-1.198377	10.021274	-0.019897	-0.012024	0.100159	4.156505	7.959988	-7.548370
36354	0	-1.955842	1.094527	9.194018	-0.019794	0.010939	0.091890	4.152439	7.671615	-7.599747
36355	0	-2.095450	3.864989	8.494909	-0.021179	0.038635	0.084900	4.159068	7.381353	-7.645737
36356	0	-2.014656	3.505344	8.545366	-0.020363	0.035002	0.085423	4.214893	7.106896	-7.667559
36357	0	-1.694371	1.335584	8.462865	-0.017151	0.013306	0.084595	4.270849	6.830053	-7.682695
36358	0	-1.440586	0.792230	8.493380	-0.014605	0.007911	0.084901	4.276868	6.562284	-7.696266
36359	0	-1.428169	1.243352	8.170012	-0.014465	0.012451	0.081665	4.243163	6.308915	-7.723127
36360	0	-1.443167	1.625975	7.865690	-0.014598	0.016262	0.078626	4.231145	6.072251	-7.746884
36361	0	-1.425180	1.095903	7.839236	-0.014404	0.010925	0.078369	4.272023	5.852125	-7.765232
36362	0	-1.366356	0.590599	7.752340	-0.013801	0.005864	0.077502	4.326455	5.652219	-7.796725
36363	0	-1.434727	1.332732	7.198011	-0.014465	0.013306	0.071960	4.353997	5.468636	-7.825381
36364	0	-1.525129	2.762422	6.640218	-0.015343	0.027628	0.066380	4.341982	5.316912	-7.850333
36365	0	-1.542306	2.606261	6.752296	-0.015503	0.026062	0.067505	4.337487	5.187854	-7.860703
36366	0	-1.509188	1.471285	7.097032	-0.015157	0.014709	0.070957	4.338325	5.085250	-7.861091
36367	0	-1.429267	0.751005	7.074970	-0.014343	0.007507	0.070740	4.339428	5.003579	-7.864930
36368	0	-1.445767	0.818515	6.838608	-0.014490	0.008183	0.068379	4.340365	4.950292	-7.874308
36369	0	-1.420465	1.477511	6.549327	-0.014221	0.014771	0.065491	4.347441	4.922173	-7.880700
36370	0	-1.388223	2.003631	6.756739	-0.013883	0.020028	0.067570	4.361006	4.921778	-7.877657
36371	0	-1.265131	1.831965	6.890315	-0.012634	0.018311	0.068909	4.376885	4.949377	-7.872888
36372	0	-1.221060	1.393362	6.816028	-0.012180	0.013933	0.068166	4.379287	4.999099	-7.867536
36373	0	-1.195424	1.408881	6.810820	-0.011902	0.014099	0.068115	4.364890	5.085036	-7.855426
36374	0	-1.171281	1.461312	7.010649	-0.011644	0.014627	0.070115	4.346653	5.194049	-7.837694
36375	0	-1.174277	1.140829	7.231375	-0.011658	0.011414	0.072327	4.342552	5.326225	-7.820206
36376	0	-1.241830	0.981541	7.356414	-0.012320	0.009815	0.073581	4.347901	5.478124	-7.807159
36377	0	-1.366621	1.403998	7.407497	-0.013550	0.014038	0.074097	4.357055	5.654375	-7.788798
36378	0	-1.514501	1.891703	7.560993	-0.015011	0.018924	0.075635	4.354612	5.851759	-7.774290
36379	0	-1.589435	1.914669	7.852710	-0.015747	0.019165	0.078552	4.336224	6.060532	-7.755542
36380	0	-1.651822	1.727242	8.066879	-0.016355	0.017296	0.080697	4.312281	6.287346	-7.735925
36381	0	-1.781564	1.493801	8.382784	-0.017639	0.014954	0.083862	4.300700	6.523707	-7.710280
36382	0	-1.898233	1.453550	8.576495	-0.018794	0.014555	0.085803	4.285463	6.770752	-7.688262
36383	0	-1.923979	1.621400	8.785177	-0.019043	0.016235	0.087891	4.268610	7.022332	-7.665904
36384	0	-1.995994	1.879306	8.954019	-0.019752	0.018816	0.089581	4.250845	7.282665	-7.641220
36385	0	-2.084662	1.913913	9.334105	-0.020630	0.019165	0.093384	4.230791	7.542630	-7.618209
36386	0	-2.123833	1.914750	9.593854	-0.021015	0.019173	0.095983	4.212458	7.803177	-7.592449
36387	0	-2.109407	1.968461	9.737080	-0.020874	0.019714	0.097412	4.188845	8.056259	-7.568683
36388	0	-2.132044	1.931587	10.100932	-0.021087	0.019347	0.101052	4.164880	8.315826	-7.544329
36389	0	-2.098077	1.736697	10.530607	-0.020752	0.017395	0.105347	4.144900	8.560457	-7.521193
36390	0	-2.138736	1.590848	10.919131	-0.021165	0.015933	0.109231	4.128916	8.790738	-7.502704
36391	0	-2.102144	1.755431	10.952219	-0.020813	0.017578	0.109558	4.113006	9.005503	-7.487129
36392	0	-2.204903	2.098243	11.121919	-0.021850	0.021008	0.111254	4.096000	9.206670	-7.467528
36393	0	-2.245820	2.262347	11.337190	-0.022278	0.022644	0.113403	4.083025	9.384984	-7.451693
36394	0	-2.341899	2.026454	11.611473	-0.023257	0.020282	0.116144	4.072980	9.541659	-7.437723
36395	0	-2.406951	1.951203	11.771074	-0.023926	0.019531	0.117737	4.060419	9.679376	-7.428635
36396	0	-2.482015	2.093782	11.753991	-0.024702	0.020957	0.117561	4.046845	9.792648	-7.424993
36397	0	-2.499310	2.244584	11.845300	-0.024902	0.022461	0.118469	4.036111	9.878852	-7.422382
36398	0	-2.613031	2.260625	11.951983	-0.026062	0.022613	0.119534	4.033057	9.942986	-7.416260
36399	0	-2.622479	2.203155	11.986454	-0.026184	0.022034	0.119873	4.032612	9.981440	-7.419364
36400	0	-2.658478	2.147952	12.015713	-0.026571	0.021480	0.120160	4.032989	9.994248	-7.421496
36401	0	-2.622547	2.276109	12.061069	-0.026245	0.022766	0.120605	4.027328	9.975960	-7.423577
36402	0	-2.561303	2.385967	12.050116	-0.025657	0.023854	0.120493	4.030512	9.935262	-7.425595
36403	0	-2.507434	2.143136	12.025290	-0.025146	0.021423	0.120239	4.035025	9.867603	-7.427968
36404	0	-2.446886	1.943365	11.992022	-0.024576	0.019424	0.119900	4.039234	9.766488	-7.433970
36405	0	-2.373250	1.972682	11.934807	-0.023865	0.019714	0.119324	4.045586	9.641477	-7.442784
36406	0	-2.351051	2.116329	11.750663	-0.023665	0.021142	0.117479	4.059374	9.493489	-7.461048
36407	0	-2.338697	2.090137	11.556972	-0.023560	0.020874	0.115540	4.078658	9.325692	-7.478045
36408	0	-2.321330	2.052717	11.331492	-0.023405	0.020500	0.113280	4.097095	9.135585	-7.498294
36409	0	-2.281122	1.918290	11.173215	-0.023010	0.019165	0.111694	4.106162	8.935580	-7.525364
36410	0	-2.222354	1.909744	10.918484	-0.022439	0.019077	0.109144	4.117250	8.713780	-7.549854
36411	0	-2.254349	1.913423	10.599925	-0.022766	0.019104	0.105957	4.138972	8.477578	-7.569792
36412	0	-2.246553	1.859024	10.388825	-0.022696	0.018553	0.103845	4.168527	8.227282	-7.587019
36413	0	-2.210604	1.858413	10.087605	-0.022339	0.018555	0.100830	4.189913	7.968023	-7.612146
36414	0	-2.177974	1.931416	9.803598	-0.022008	0.019283	0.097991	4.213852	7.707091	-7.639822
36415	0	-2.100861	1.906609	9.513968	-0.021240	0.019043	0.095093	4.229184	7.434151	-7.664502
36416	0	-2.020386	1.795405	9.296899	-0.020423	0.017928	0.092926	4.249361	7.169999	-7.695461
36417	0	-1.968649	1.723393	9.037413	-0.019897	0.017212	0.090332	4.265583	6.908001	-7.720396
36418	0	-1.873945	1.660755	8.727808	-0.018941	0.016582	0.087239	4.286959	6.648760	-7.741626
36419	0	-1.782038	1.601327	8.475181	-0.018005	0.015991	0.084717	4.306382	6.403948	-7.769120
36420	0	-1.692224	1.616895	8.255835	-0.017096	0.016155	0.082525	4.315671	6.168570	-7.792885
36421	0	-1.594849	1.661646	8.084023	-0.016113	0.016602	0.080811	4.327707	5.940404	-7.818112
36422	0	-1.539853	1.628478	7.924454	-0.015547	0.016264	0.079220	4.349445	5.730932	-7.838331
36423	0	-1.475189	1.503096	7.784351	-0.014893	0.015015	0.077820	4.365471	5.528039	-7.853510
36424	0	-1.419253	1.481285	7.635991	-0.014312	0.014802	0.076340	4.375151	5.352881	-7.870244
36425	0	-1.362975	1.484297	7.435755	-0.013733	0.014832	0.074341	4.387002	5.197554	-7.888598
36426	0	-1.362454	1.492456	7.292406	-0.013714	0.014915	0.072909	4.397455	5.060332	-7.898171
36427	0	-1.360055	1.520369	7.124043	-0.013672	0.015198	0.071228	4.402628	4.948325	-7.906966
36428	0	-1.359830	1.497107	7.040779	-0.013654	0.014965	0.070398	4.409152	4.860382	-7.920391
36429	0	-1.393401	1.508003	7.044217	-0.013977	0.015076	0.070435	4.413604	4.792161	-7.930224
36430	0	-1.380424	1.581700	6.959944	-0.013831	0.015816	0.069594	4.413788	4.749015	-7.932313
36431	0	-1.360104	1.587341	6.921481	-0.013611	0.015869	0.069214	4.420026	4.733262	-7.934061
36432	0	-1.371997	1.520709	6.988580	-0.013714	0.015206	0.069887	4.421388	4.743090	-7.933172
36433	0	-1.375445	1.458837	6.994186	-0.013733	0.014587	0.069946	4.423930	4.777534	-7.928552
36434	0	-1.338299	1.471136	6.925873	-0.013349	0.014711	0.069265	4.425500	4.833036	-7.919299
36435	0	-1.354329	1.495281	7.048533	-0.013489	0.014954	0.070496	4.427079	4.919576	-7.910085
36436	0	-1.342549	1.525332	7.211047	-0.013356	0.015257	0.072123	4.424903	5.026957	-7.895637
36437	0	-1.375550	1.476733	7.353242	-0.013672	0.014771	0.073547	4.424198	5.154262	-7.880335
36438	0	-1.388175	1.487972	7.423169	-0.013781	0.014886	0.074249	4.420085	5.307090	-7.869869
36439	0	-1.464156	1.494651	7.584598	-0.014526	0.014954	0.075867	4.415428	5.477243	-7.851806
36440	0	-1.483295	1.553592	7.799995	-0.014703	0.015549	0.078022	4.403463	5.664238	-7.835071
36441	0	-1.552505	1.555285	8.047988	-0.015381	0.015564	0.080505	4.395036	5.865142	-7.816092
36442	0	-1.656912	1.570844	8.304714	-0.016412	0.015723	0.083076	4.382790	6.077729	-7.795561
36443	0	-1.726062	1.646136	8.499104	-0.017090	0.016479	0.085022	4.367142	6.302935	-7.771355
36444	0	-1.774483	1.709395	8.675664	-0.017561	0.017114	0.086790	4.350503	6.540375	-7.746472
36445	0	-1.893514	1.731475	8.962297	-0.018738	0.017334	0.089661	4.336154	6.787417	-7.725635
36446	0	-1.976732	1.770130	9.131336	-0.019567	0.017721	0.091352	4.321489	7.032650	-7.698795
36447	0	-2.004255	1.810350	9.456570	-0.019836	0.018127	0.094604	4.302714	7.276993	-7.672310
36448	0	-2.095636	1.799393	9.606870	-0.020744	0.018017	0.096110	4.286103	7.524633	-7.647041
36449	0	-2.102784	1.852829	9.847016	-0.020813	0.018555	0.098511	4.265894	7.769316	-7.619796
36450	0	-2.159172	1.877952	10.180565	-0.021379	0.018805	0.101846	4.247830	8.003460	-7.598215
36451	0	-2.175691	1.914074	10.451394	-0.021545	0.019165	0.104553	4.230931	8.230817	-7.577633
36452	0	-2.211762	1.921087	10.614582	-0.021914	0.019238	0.106183	4.211459	8.445970	-7.559813
36453	0	-2.265848	1.963177	10.842234	-0.022461	0.019653	0.108459	4.197546	8.650745	-7.541568
36454	0	-2.298554	1.983578	11.024127	-0.022802	0.019853	0.110276	4.188104	8.837426	-7.522603
36455	0	-2.287190	2.018229	11.227453	-0.022705	0.020203	0.112305	4.174457	9.004513	-7.508634
36456	0	-2.332539	2.038656	11.447321	-0.023168	0.020405	0.114502	4.162799	9.159521	-7.495081
36457	0	-2.375695	2.073846	11.539195	-0.023621	0.020752	0.115417	4.155033	9.292450	-7.484853
36458	0	-2.425241	2.082895	11.589390	-0.024139	0.020846	0.115914	4.142627	9.401886	-7.471050
36459	0	-2.486962	2.116914	11.741458	-0.024780	0.021179	0.117432	4.136322	9.487740	-7.468140
36460	0	-2.489711	2.157996	11.824047	-0.024838	0.021585	0.118252	4.133229	9.543449	-7.461810
36461	0	-2.505858	2.172456	11.840170	-0.025024	0.021729	0.118408	4.130502	9.575973	-7.459831
36462	0	-2.540668	2.154319	11.857500	-0.025398	0.021537	0.118578	4.136480	9.584196	-7.462958
36463	0	-2.519659	2.173405	11.926400	-0.025208	0.021729	0.119263	4.140765	9.574143	-7.468283
36464	0	-2.514572	2.156427	11.914944	-0.025186	0.021556	0.119143	4.146600	9.536553	-7.471603
36465	0	-2.495711	2.137332	11.903072	-0.025024	0.021362	0.119019	4.153791	9.472966	-7.476198
36466	0	-2.462027	2.146053	11.863043	-0.024708	0.021444	0.118615	4.165136	9.390003	-7.482162
36467	0	-2.430049	2.113814	11.647523	-0.024414	0.021118	0.116455	4.179177	9.280463	-7.492457
36468	0	-2.380616	2.068763	11.572604	-0.023945	0.020669	0.115701	4.190979	9.145753	-7.505206
36469	0	-2.352432	2.022900	11.404160	-0.023682	0.020203	0.114014	4.209834	8.990606	-7.518764
36470	0	-2.307972	2.003455	11.190294	-0.023252	0.020010	0.111872	4.226543	8.818201	-7.538439
36471	0	-2.282771	1.932073	10.983449	-0.023010	0.019287	0.109802	4.252483	8.631250	-7.554685
36472	0	-2.233388	1.956105	10.782644	-0.022531	0.019536	0.107790	4.269293	8.426304	-7.574341
36473	0	-2.213085	1.943573	10.605689	-0.022339	0.019409	0.106018	4.287488	8.205895	-7.593174
36474	0	-2.166580	1.876062	10.301985	-0.021874	0.018728	0.102982	4.312611	7.978329	-7.614148
36475	0	-2.127071	1.895218	10.050351	-0.021484	0.018921	0.100464	4.336955	7.739787	-7.638154
36476	0	-2.073661	1.888612	9.789605	-0.020947	0.018859	0.097857	4.357559	7.499506	-7.665701
36477	0	-2.024077	1.827682	9.580279	-0.020447	0.018250	0.095764	4.379018	7.258403	-7.692722
36478	0	-1.996621	1.771704	9.337784	-0.020168	0.017693	0.093339	4.397672	7.015444	-7.713543
36479	0	-1.933353	1.723723	9.085788	-0.019531	0.017212	0.090820	4.418235	6.771132	-7.733927
36480	0	-1.841076	1.710131	8.854578	-0.018597	0.017077	0.088511	4.438352	6.535536	-7.752904
36481	0	-1.801093	1.699503	8.554248	-0.018188	0.016968	0.085510	4.464259	6.303023	-7.775661
36482	0	-1.767345	1.643231	8.371334	-0.017841	0.016410	0.083682	4.484607	6.078071	-7.792618
36483	0	-1.687618	1.637673	8.260812	-0.017029	0.016357	0.082581	4.502107	5.870933	-7.809486
36484	0	-1.628482	1.586397	8.070586	-0.016426	0.015845	0.080681	4.519968	5.674747	-7.827421
36485	0	-1.549910	1.594674	7.875692	-0.015625	0.015930	0.078735	4.536430	5.495908	-7.847543
36486	0	-1.502157	1.548533	7.696626	-0.015136	0.015473	0.076946	4.547223	5.329890	-7.866479
36487	0	-1.448705	1.533598	7.630984	-0.014587	0.015320	0.076294	4.565104	5.182619	-7.879090
36488	0	-1.430308	1.493198	7.542487	-0.014390	0.014924	0.075410	4.571682	5.053632	-7.892420
36489	0	-1.409169	1.502221	7.453539	-0.014160	0.015015	0.074524	4.578689	4.950774	-7.900323
36490	0	-1.415471	1.533983	7.290838	-0.014210	0.015334	0.072899	4.583817	4.866483	-7.909877
36491	0	-1.399652	1.526680	7.269921	-0.014038	0.015259	0.072693	4.593430	4.802765	-7.919602
36492	0	-1.392835	1.528062	7.215992	-0.013956	0.015274	0.072156	4.601668	4.760073	-7.928149
36493	0	-1.378063	1.538267	7.214571	-0.013794	0.015381	0.072144	4.603114	4.739620	-7.932531
36494	0	-1.401695	1.538378	7.196335	-0.014012	0.015384	0.071964	4.602675	4.746896	-7.931434
36495	0	-1.405435	1.550261	7.159112	-0.014038	0.015503	0.071594	4.602296	4.772401	-7.928003
36496	0	-1.391859	1.526017	7.121477	-0.013887	0.015258	0.071221	4.606850	4.821403	-7.918808
36497	0	-1.402288	1.483054	7.274530	-0.013977	0.014832	0.072754	4.607092	4.892109	-7.912771
36498	0	-1.431455	1.513051	7.394541	-0.014254	0.015134	0.073956	4.604198	4.984207	-7.896329
36499	0	-1.441564	1.580605	7.499878	-0.014343	0.015808	0.075012	4.604098	5.092188	-7.881942
36500	0	-1.476674	1.610008	7.594480	-0.014673	0.016109	0.075961	4.595828	5.230049	-7.869783
36501	0	-1.542558	1.610756	7.786119	-0.015320	0.016113	0.077881	4.592448	5.382241	-7.855723
36502	0	-1.547299	1.615167	7.952965	-0.015353	0.016162	0.079551	4.583201	5.550905	-7.837713
36503	0	-1.588203	1.609933	8.206906	-0.015747	0.016113	0.082092	4.569848	5.735139	-7.815298
36504	0	-1.665538	1.607415	8.317623	-0.016509	0.016085	0.083203	4.562164	5.932352	-7.792354
36505	0	-1.706120	1.683058	8.529943	-0.016907	0.016846	0.085327	4.549194	6.135550	-7.776005
36506	0	-1.787485	1.673770	8.743605	-0.017712	0.016753	0.087466	4.536519	6.344949	-7.753972
36507	0	-1.855240	1.701089	9.005428	-0.018372	0.017029	0.090088	4.522178	6.570361	-7.731726
36508	0	-1.880551	1.776456	9.181718	-0.018619	0.017785	0.091851	4.505208	6.798769	-7.709415
36509	0	-1.947605	1.816791	9.438662	-0.019287	0.018188	0.094421	4.488701	7.023079	-7.680885
36510	0	-2.034770	1.800244	9.596120	-0.020160	0.018023	0.095997	4.472168	7.243008	-7.658997
36511	0	-2.064295	1.823047	9.865659	-0.020447	0.018250	0.098694	4.458774	7.466451	-7.638369
36512	0	-2.121962	1.849546	10.004584	-0.021029	0.018516	0.100082	4.444226	7.681118	-7.618366
36513	0	-2.179507	1.883824	10.232000	-0.021606	0.018860	0.102356	4.428204	7.887966	-7.592552
36514	0	-2.192829	1.909614	10.463174	-0.021749	0.019120	0.104665	4.409450	8.081005	-7.571700
36515	0	-2.226693	1.957637	10.641240	-0.022095	0.019592	0.106445	4.399370	8.262823	-7.552257
36516	0	-2.279332	1.936073	10.890989	-0.022631	0.019376	0.108941	4.390004	8.430404	-7.527876
36517	0	-2.291990	1.938871	11.026231	-0.022766	0.019409	0.110291	4.374786	8.587179	-7.507966
36518	0	-2.296810	1.996451	11.185728	-0.022835	0.019978	0.111882	4.366279	8.721439	-7.496472
36519	0	-2.338362	2.067497	11.417330	-0.023254	0.020691	0.114197	4.354820	8.849073	-7.489562
36520	0	-2.373445	2.088847	11.394791	-0.023635	0.020903	0.113966	4.343927	8.947478	-7.481667
36521	0	-2.376407	2.105169	11.497423	-0.023682	0.021057	0.114990	4.340925	9.028372	-7.477726
36522	0	-2.439483	2.037357	11.640969	-0.024337	0.020374	0.116422	4.341544	9.084589	-7.471595
36523	0	-2.402402	2.080423	11.669313	-0.023987	0.020813	0.116699	4.333383	9.120683	-7.469564
36524	0	-2.444290	2.091549	11.723241	-0.024428	0.020917	0.117235	4.331368	9.134754	-7.467108
36525	0	-2.427645	2.106167	11.664060	-0.024292	0.021057	0.116638	4.333781	9.120147	-7.471571
36526	0	-2.446830	2.088944	11.664956	-0.024506	0.020883	0.116643	4.337501	9.084355	-7.473965
36527	0	-2.423080	2.112969	11.616059	-0.024292	0.021118	0.116150	4.344765	9.025335	-7.478949
36528	0	-2.396406	2.102778	11.527124	-0.024049	0.021018	0.115255	4.349267	8.943033	-7.488104
36529	0	-2.388159	2.094277	11.507177	-0.023987	0.020935	0.115051	4.350816	8.840821	-7.503899
36530	0	-2.365865	2.071960	11.401512	-0.023779	0.020705	0.113993	4.358418	8.722582	-7.516536
36531	0	-2.354181	1.996794	11.263754	-0.023682	0.019958	0.112610	4.360232	8.583456	-7.534445
36532	0	-2.325150	1.968711	11.086315	-0.023407	0.019671	0.110833	4.367773	8.426147	-7.552141
36533	0	-2.284148	1.961462	10.910133	-0.023010	0.019592	0.109070	4.381808	8.252527	-7.569129
36534	0	-2.219328	1.917173	10.739380	-0.022373	0.019147	0.107361	4.398292	8.064510	-7.588725
36535	0	-2.190766	1.931181	10.538128	-0.022095	0.019287	0.105347	4.414669	7.865341	-7.607982
36536	0	-2.148142	1.947745	10.258143	-0.021669	0.019457	0.102546	4.426947	7.659994	-7.628825
36537	0	-2.080488	1.894414	10.110946	-0.020996	0.018921	0.101074	4.442450	7.448261	-7.655480
36538	0	-2.055567	1.856217	9.800711	-0.020748	0.018538	0.097971	4.458881	7.228291	-7.681143
36539	0	-2.019535	1.814850	9.567855	-0.020386	0.018127	0.095642	4.472695	7.005268	-7.703900
36540	0	-1.939829	1.757838	9.367291	-0.019587	0.017558	0.093637	4.486208	6.780017	-7.727642
36541	0	-1.922780	1.741995	9.152531	-0.019409	0.017395	0.091492	4.506156	6.558003	-7.750642
36542	0	-1.845284	1.733877	8.914834	-0.018629	0.017321	0.089115	4.518482	6.336701	-7.774535
36543	0	-1.777892	1.717236	8.792010	-0.017944	0.017151	0.087891	4.536206	6.126341	-7.802383
36544	0	-1.753311	1.659810	8.547447	-0.017685	0.016582	0.085446	4.548455	5.927470	-7.822484
36545	0	-1.682266	1.655733	8.297302	-0.016968	0.016541	0.082947	4.561978	5.731900	-7.844029
36546	0	-1.666856	1.621947	8.186472	-0.016804	0.016207	0.081840	4.570884	5.547525	-7.871469
36547	0	-1.629397	1.655481	7.985656	-0.016418	0.016541	0.079834	4.582786	5.373596	-7.895571
36548	0	-1.570078	1.609064	7.867552	-0.015808	0.016080	0.078656	4.590829	5.221414	-7.917345
36549	0	-1.516515	1.575821	7.807998	-0.015259	0.015747	0.078064	4.600322	5.087617	-7.934564
36550	0	-1.493288	1.559312	7.646185	-0.015015	0.015585	0.076447	4.606029	4.968172	-7.944359
36551	0	-1.464217	1.544757	7.478011	-0.014709	0.015442	0.074768	4.609105	4.867904	-7.956830
36552	0	-1.439910	1.521286	7.467854	-0.014454	0.015208	0.074669	4.611059	4.786029	-7.961851
36553	0	-1.417885	1.477550	7.422586	-0.014221	0.014771	0.074219	4.614521	4.722605	-7.970305
36554	0	-1.405023	1.533071	7.368747	-0.014076	0.015329	0.073683	4.613255	4.683574	-7.975704
36555	0	-1.439485	1.532044	7.306082	-0.014404	0.015320	0.073059	4.611915	4.669679	-7.982877
36556	0	-1.396049	1.574820	7.300057	-0.013959	0.015748	0.073001	4.610267	4.672505	-7.983461
36557	0	-1.411743	1.562110	7.342260	-0.014099	0.015625	0.073425	4.603249	4.700854	-7.981229
36558	0	-1.440999	1.555123	7.335362	-0.014380	0.015555	0.073359	4.596377	4.746310	-7.975587
36559	0	-1.451068	1.531470	7.402783	-0.014465	0.015320	0.074036	4.588845	4.815234	-7.967597
36560	0	-1.449210	1.560737	7.504767	-0.014436	0.015615	0.075057	4.579213	4.899848	-7.963868
36561	0	-1.496382	1.543650	7.554856	-0.014893	0.015442	0.075562	4.572820	5.005835	-7.952004
36562	0	-1.531023	1.572737	7.759446	-0.015223	0.015736	0.077610	4.563509	5.133029	-7.943820
36563	0	-1.584781	1.573591	7.847319	-0.015747	0.015747	0.078491	4.550871	5.277492	-7.935723
36564	0	-1.618957	1.613862	8.087537	-0.016077	0.016150	0.080895	4.537994	5.433884	-7.920559
36565	0	-1.635909	1.664897	8.280313	-0.016235	0.016663	0.082825	4.523500	5.601841	-7.906815
36566	0	-1.699218	1.674596	8.482980	-0.016855	0.016756	0.084855	4.514763	5.783327	-7.889756
36567	0	-1.766522	1.677037	8.645950	-0.017517	0.016785	0.086487	4.501298	5.975956	-7.871544
36568	0	-1.791584	1.667845	8.860044	-0.017760	0.016694	0.088629	4.486756	6.173508	-7.851882
36569	0	-1.852970	1.701099	8.963153	-0.018372	0.017029	0.089661	4.469866	6.371994	-7.833796
36570	0	-1.904988	1.734413	9.262053	-0.018882	0.017358	0.092652	4.458996	6.576260	-7.814520
36571	0	-1.952090	1.804582	9.445087	-0.019348	0.018066	0.094482	4.440321	6.782087	-7.796214
36572	0	-1.981579	1.831054	9.676693	-0.019642	0.018329	0.096799	4.424852	6.984173	-7.773511
36573	0	-2.031593	1.859497	9.884524	-0.020142	0.018616	0.098877	4.406782	7.182725	-7.756405
36574	0	-2.115554	1.854940	10.097751	-0.020987	0.018573	0.101008	4.385990	7.371417	-7.741089
36575	0	-2.171262	1.908942	10.311709	-0.021545	0.019104	0.103149	4.375179	7.554038	-7.722400
36576	0	-2.192988	1.905625	10.518967	-0.021765	0.019073	0.105221	4.361609	7.731312	-7.710575
36577	0	-2.225054	1.939022	10.678266	-0.022095	0.019409	0.106812	4.345912	7.895877	-7.696342
36578	0	-2.201573	1.947240	10.849702	-0.021863	0.019492	0.108524	4.329344	8.054828	-7.683772
36579	0	-2.259088	2.012391	10.971781	-0.022461	0.020142	0.109741	4.314117	8.188699	-7.675302
36580	0	-2.277711	2.039448	11.138242	-0.022664	0.020411	0.111403	4.299943	8.303688	-7.670785
36581	0	-2.292766	2.079804	11.228700	-0.022827	0.020813	0.112305	4.286455	8.404830	-7.660235
36582	0	-2.305184	2.071326	11.359619	-0.022970	0.020721	0.113611	4.279012	8.486250	-7.652197
36583	0	-2.349875	2.068485	11.418530	-0.023438	0.020691	0.114197	4.272783	8.547371	-7.650119
36584	0	-2.348096	2.073292	11.477580	-0.023438	0.020740	0.114783	4.265177	8.589743	-7.648666
36585	0	-2.383040	2.074639	11.529090	-0.023804	0.020752	0.115295	4.257952	8.616492	-7.648086
36586	0	-2.367235	2.086265	11.595778	-0.023675	0.020863	0.115957	4.254917	8.614989	-7.654593
36587	0	-2.390176	2.081294	11.603279	-0.023926	0.020813	0.116028	4.250901	8.592318	-7.655741
36588	0	-2.376832	2.063816	11.561851	-0.023817	0.020629	0.115610	4.254828	8.545950	-7.666053
36589	0	-2.361958	2.082425	11.463479	-0.023682	0.020813	0.114624	4.260260	8.485832	-7.672212
36590	0	-2.347299	2.102442	11.423422	-0.023559	0.021018	0.114218	4.259857	8.402332	-7.681028
36591	0	-2.308781	2.052649	11.342150	-0.023193	0.020508	0.113403	4.270902	8.298416	-7.690914
36592	0	-2.292204	2.037958	11.224079	-0.023046	0.020361	0.112219	4.281212	8.175748	-7.707667
36593	0	-2.274561	2.010160	11.043826	-0.022888	0.020081	0.110413	4.293338	8.031483	-7.722961
36594	0	-2.270444	1.971186	10.859980	-0.022852	0.019694	0.108572	4.301793	7.879843	-7.742619
36595	0	-2.199535	1.936845	10.635289	-0.022156	0.019348	0.106323	4.312910	7.711263	-7.761158
36596	0	-2.166910	1.916538	10.506984	-0.021839	0.019143	0.105039	4.325902	7.530229	-7.780730
36597	0	-2.124582	1.906881	10.269328	-0.021423	0.019043	0.102661	4.342857	7.336894	-7.800093
36598	0	-2.083060	1.874933	10.135377	-0.021012	0.018727	0.101320	4.355696	7.136424	-7.822353
36599	0	-2.026782	1.833568	9.878716	-0.020447	0.018311	0.098755	4.372651	6.933783	-7.842238
36600	0	-1.966898	1.813701	9.714197	-0.019852	0.018115	0.097109	4.386360	6.723844	-7.872266
36601	0	-1.916969	1.820980	9.451474	-0.019348	0.018188	0.094482	4.399824	6.512839	-7.893253
36602	0	-1.888892	1.739494	9.177098	-0.019063	0.017375	0.091739	4.412376	6.300964	-7.919304
36603	0	-1.851227	1.686940	9.017847	-0.018677	0.016846	0.090149	4.430331	6.097028	-7.939560
36604	0	-1.807624	1.721738	8.803727	-0.018233	0.017197	0.088009	4.445473	5.897965	-7.962650
36605	0	-1.742950	1.728888	8.620867	-0.017578	0.017273	0.086182	4.455283	5.705789	-7.984655
36606	0	-1.702510	1.683301	8.497781	-0.017164	0.016815	0.084953	4.468400	5.523330	-8.005596
36607	0	-1.653302	1.643311	8.309187	-0.016663	0.016418	0.083069	4.478178	5.349650	-8.027014
36608	0	-1.592276	1.651974	8.179069	-0.016042	0.016507	0.081770	4.485749	5.187592	-8.043009
36609	0	-1.569931	1.630938	8.046303	-0.015808	0.016296	0.080444	4.494451	5.036947	-8.053973
36610	0	-1.543918	1.602782	7.884895	-0.015534	0.016016	0.078833	4.502558	4.902659	-8.065153
36611	0	-1.474820	1.563516	7.765057	-0.014832	0.015625	0.077637	4.509380	4.783602	-8.081298
36612	0	-1.447865	1.535023	7.651416	-0.014545	0.015339	0.076504	4.518960	4.686997	-8.094218
36613	0	-1.465425	1.550964	7.569294	-0.014709	0.015503	0.075684	4.522171	4.606404	-8.104648
36614	0	-1.412924	1.533727	7.479258	-0.014174	0.015332	0.074785	4.523390	4.541127	-8.108234
36615	0	-1.401115	1.544762	7.507710	-0.014038	0.015442	0.075073	4.526634	4.502073	-8.113278
36616	0	-1.427415	1.545563	7.441183	-0.014290	0.015452	0.074409	4.526729	4.479600	-8.116465
36617	0	-1.428037	1.556788	7.440139	-0.014282	0.015564	0.074402	4.528634	4.478027	-8.119440
36618	0	-1.416719	1.563773	7.439699	-0.014157	0.015633	0.074400	4.532637	4.493965	-8.114460
36619	0	-1.448778	1.562592	7.433626	-0.014465	0.015625	0.074341	4.531130	4.528938	-8.111133
36620	0	-1.430826	1.550399	7.481166	-0.014267	0.015504	0.074820	4.529381	4.591966	-8.105428
36621	0	-1.470301	1.531986	7.597823	-0.014648	0.015320	0.075989	4.528054	4.673584	-8.095209
36622	0	-1.488324	1.543771	7.699310	-0.014820	0.015442	0.077004	4.520937	4.766678	-8.086326
36623	0	-1.503019	1.568129	7.725663	-0.014954	0.015686	0.077271	4.513977	4.879146	-8.081935
36624	0	-1.562754	1.585353	7.899439	-0.015538	0.015859	0.079011	4.506889	5.007007	-8.067447
36625	0	-1.603333	1.573837	8.060871	-0.015930	0.015747	0.080627	4.495783	5.151893	-8.055987
36626	0	-1.619449	1.644966	8.178959	-0.016079	0.016461	0.081810	4.481098	5.311480	-8.042392
36627	0	-1.654315	1.695755	8.390095	-0.016418	0.016968	0.083923	4.469178	5.479351	-8.028840
36628	0	-1.705246	1.668999	8.562213	-0.016917	0.016702	0.085647	4.455876	5.657702	-8.011296
36629	0	-1.735667	1.725799	8.762092	-0.017212	0.017273	0.087646	4.439182	5.844377	-7.996297
36630	0	-1.778275	1.729004	8.958057	-0.017631	0.017303	0.089608	4.426217	6.036321	-7.978869
36631	0	-1.853338	1.737950	9.158417	-0.018372	0.017395	0.091614	4.410148	6.235838	-7.957310
36632	0	-1.911110	1.734977	9.298599	-0.018945	0.017363	0.093018	4.397847	6.437960	-7.935718
36633	0	-1.963690	1.799289	9.499985	-0.019470	0.018005	0.095032	4.386146	6.636094	-7.912047
36634	0	-2.016246	1.802476	9.688807	-0.019994	0.018041	0.096920	4.370814	6.832960	-7.892005
36635	0	-2.061745	1.847592	9.915015	-0.020447	0.018494	0.099182	4.353639	7.027418	-7.867291
36636	0	-2.090210	1.904891	10.085618	-0.020734	0.019068	0.100887	4.335388	7.216144	-7.849479
36637	0	-2.152507	1.939583	10.299602	-0.021362	0.019409	0.103027	4.323278	7.395026	-7.831368
36638	0	-2.173128	1.936516	10.452123	-0.021571	0.019382	0.104551	4.307840	7.568446	-7.811809
36639	0	-2.193835	1.933435	10.623413	-0.021790	0.019348	0.106262	4.294808	7.727394	-7.796958
36640	0	-2.223310	1.954916	10.788782	-0.022093	0.019564	0.107914	4.280742	7.875210	-7.786179
36641	0	-2.234366	1.970412	10.941207	-0.022217	0.019714	0.109436	4.270589	8.007042	-7.771105
36642	0	-2.289340	2.010920	11.028029	-0.022779	0.020121	0.110302	4.258757	8.125898	-7.764723
36643	0	-2.322520	2.019263	11.179897	-0.023132	0.020203	0.111816	4.247465	8.221067	-7.759093
36644	0	-2.308949	2.065801	11.170672	-0.023013	0.020671	0.111720	4.232459	8.299768	-7.757365
36645	0	-2.338249	2.074409	11.253637	-0.023315	0.020752	0.112549	4.222166	8.368264	-7.749370
36646	0	-2.379506	2.103648	11.391976	-0.023757	0.021041	0.113927	4.214029	8.407798	-7.752894
36647	0	-2.357929	2.100002	11.425302	-0.023560	0.020996	0.114258	4.213386	8.428793	-7.751289
36648	0	-2.366044	2.051610	11.418621	-0.023661	0.020515	0.114186	4.208607	8.430066	-7.747144
36649	0	-2.359854	2.033133	11.383396	-0.023621	0.020325	0.113831	4.208740	8.410047	-7.751073
36650	0	-2.372143	2.010212	11.359951	-0.023760	0.020093	0.113593	4.210654	8.373713	-7.755576
36651	0	-2.331862	2.021146	11.316954	-0.023376	0.020203	0.113159	4.211359	8.318291	-7.767732
36652	0	-2.348839	2.041575	11.240088	-0.023567	0.020403	0.112387	4.215200	8.241124	-7.775233
36653	0	-2.321915	2.052240	11.134557	-0.023315	0.020508	0.111328	4.220107	8.146110	-7.792005
36654	0	-2.313664	2.006394	11.083315	-0.023246	0.020048	0.110813	4.225685	8.037097	-7.801220
36655	0	-2.263966	2.003933	10.976378	-0.022766	0.020020	0.109741	4.234758	7.909499	-7.816258
36656	0	-2.250400	1.983432	10.743069	-0.022641	0.019814	0.107406	4.244632	7.767906	-7.832374
36657	0	-2.237634	1.930958	10.647198	-0.022522	0.019287	0.106445	4.256031	7.616044	-7.849578
36658	0	-2.171200	1.929154	10.420669	-0.021871	0.019270	0.104177	4.266184	7.446555	-7.860182
36659	0	-2.150458	1.881805	10.263089	-0.021667	0.018799	0.102600	4.273796	7.269999	-7.877751
36660	0	-2.087652	1.885512	10.110403	-0.021042	0.018836	0.101073	4.281397	7.087979	-7.893027
36661	0	-2.034370	1.833344	9.908971	-0.020508	0.018311	0.099060	4.293883	6.904088	-7.917143
36662	0	-1.995404	1.856142	9.762283	-0.020123	0.018538	0.097592	4.306387	6.711153	-7.936882
36663	0	-1.972795	1.821353	9.506233	-0.019897	0.018188	0.095032	4.321732	6.512784	-7.952893
36664	0	-1.940627	1.758830	9.268104	-0.019567	0.017566	0.092651	4.334964	6.319309	-7.968679
36665	0	-1.876538	1.759796	9.103183	-0.018921	0.017578	0.091003	4.345603	6.129547	-7.986877
36666	0	-1.852311	1.757594	8.962252	-0.018676	0.017555	0.089595	4.357638	5.940307	-8.002455
36667	0	-1.792350	1.716812	8.687927	-0.018066	0.017151	0.086853	4.366598	5.758073	-8.023683
36668	0	-1.740962	1.652678	8.546408	-0.017542	0.016513	0.085440	4.371847	5.586511	-8.041501
36669	0	-1.703014	1.631446	8.461566	-0.017151	0.016296	0.084595	4.383182	5.428238	-8.051717
36670	0	-1.643689	1.658859	8.276233	-0.016549	0.016575	0.082743	4.389925	5.278565	-8.071596
36671	0	-1.625413	1.631001	8.198807	-0.016357	0.016296	0.081970	4.396898	5.139487	-8.086627
36672	0	-1.581855	1.639611	8.073839	-0.015910	0.016384	0.080723	4.402408	5.014547	-8.098687
36673	0	-1.554579	1.624461	7.972553	-0.015625	0.016235	0.079712	4.404846	4.905430	-8.108195
36674	0	-1.552340	1.613968	7.901776	-0.015591	0.016131	0.079006	4.406537	4.812293	-8.117327
36675	0	-1.514563	1.630549	7.831631	-0.015198	0.016296	0.078308	4.410488	4.740151	-8.127955
36676	0	-1.517630	1.589138	7.747674	-0.015217	0.015886	0.077470	4.408921	4.683775	-8.131106
36677	0	-1.486114	1.574787	7.660506	-0.014893	0.015747	0.076599	4.401799	4.640198	-8.137703
36678	0	-1.487443	1.557001	7.624667	-0.014892	0.015565	0.076244	4.401560	4.617241	-8.138166
36679	0	-1.476061	1.568845	7.580709	-0.014771	0.015686	0.075806	4.397638	4.604904	-8.137353
36680	0	-1.463476	1.599756	7.611099	-0.014628	0.015995	0.076113	4.394650	4.616532	-8.134357
36681	0	-1.497108	1.592855	7.641293	-0.014954	0.015930	0.076416	4.386236	4.644539	-8.130691
36682	0	-1.483388	1.610603	7.707605	-0.014806	0.016109	0.077081	4.375785	4.687859	-8.129956
36683	0	-1.524069	1.586584	7.787314	-0.015198	0.015869	0.077881	4.366234	4.752125	-8.125369
36684	0	-1.540113	1.634777	7.840350	-0.015346	0.016350	0.078414	4.358993	4.833888	-8.116490
36685	0	-1.587719	1.610613	7.945546	-0.015808	0.016113	0.079468	4.345003	4.933618	-8.100033
36686	0	-1.566159	1.609521	8.064886	-0.015582	0.016098	0.080664	4.338075	5.046808	-8.093080
36687	0	-1.620140	1.641263	8.158774	-0.016113	0.016418	0.081604	4.327205	5.170364	-8.078395
36688	0	-1.639302	1.669979	8.332345	-0.016294	0.016711	0.083341	4.309527	5.306943	-8.069363
36689	0	-1.713823	1.707963	8.518521	-0.017029	0.017090	0.085205	4.294041	5.453488	-8.054622
36690	0	-1.737236	1.705490	8.666964	-0.017252	0.017069	0.086691	4.274472	5.612022	-8.043030
36691	0	-1.770595	1.713950	8.847773	-0.017578	0.017151	0.088501	4.258763	5.776865	-8.029731
36692	0	-1.821218	1.735823	8.995557	-0.018083	0.017371	0.089979	4.241381	5.941326	-8.019181
36693	0	-1.845038	1.792960	9.158863	-0.018311	0.017944	0.091614	4.222353	6.115360	-8.003723
36694	0	-1.891978	1.783434	9.336843	-0.018779	0.017853	0.093393	4.199054	6.287554	-7.987010
36695	0	-1.943102	1.799414	9.537090	-0.019287	0.018005	0.095398	4.184753	6.459625	-7.967574
36696	0	-1.960432	1.784742	9.708658	-0.019459	0.017859	0.097114	4.169697	6.630783	-7.949895
36697	0	-2.022906	1.835624	9.933798	-0.020081	0.018372	0.099365	4.151240	6.801577	-7.935012
36698	0	-2.064962	1.875008	10.117602	-0.020506	0.018767	0.101202	4.130622	6.964106	-7.921100
36699	0	-2.107144	1.896651	10.251401	-0.020935	0.018982	0.102539	4.111912	7.116560	-7.909060
36700	0	-2.128332	1.917295	10.380820	-0.021151	0.019195	0.103831	4.086275	7.263035	-7.894029
36701	0	-2.179023	1.927422	10.538479	-0.021667	0.019287	0.105408	4.069949	7.396975	-7.884291
36702	0	-2.203519	1.966961	10.674369	-0.021916	0.019688	0.106765	4.047970	7.524767	-7.868124
36703	0	-2.201843	1.988243	10.770806	-0.021912	0.019897	0.107727	4.028794	7.639441	-7.862724
36704	0	-2.234514	1.960789	10.956342	-0.022251	0.019622	0.109580	4.010285	7.738956	-7.855088
36705	0	-2.260394	1.989018	11.021404	-0.022522	0.019897	0.110229	3.998169	7.825634	-7.848902
36706	0	-2.250800	2.017815	11.110224	-0.022444	0.020187	0.111114	3.983275	7.893496	-7.840285
36707	0	-2.250692	2.056151	11.156435	-0.022461	0.020569	0.111572	3.969503	7.943124	-7.840531
36708	0	-2.300875	2.055131	11.185588	-0.022981	0.020554	0.111861	3.960107	7.974555	-7.842285
36709	0	-2.308711	2.020261	11.193522	-0.023071	0.020203	0.111938	3.952417	7.993679	-7.842455
36710	0	-2.285025	2.032555	11.223855	-0.022860	0.020324	0.112237	3.945442	7.987625	-7.846767
36711	0	-2.280362	2.033079	11.230837	-0.022827	0.020325	0.112305	3.942154	7.967365	-7.853915
36712	0	-2.292058	2.021961	11.219708	-0.022964	0.020214	0.112189	3.937433	7.927494	-7.859116
36713	0	-2.288572	2.026662	11.164581	-0.022949	0.020264	0.111633	3.929189	7.866613	-7.862348
36714	0	-2.280639	1.997371	11.124517	-0.022884	0.019964	0.111231	3.926969	7.790991	-7.870946
36715	0	-2.261168	1.984912	10.957513	-0.022705	0.019836	0.109558	3.927452	7.698448	-7.882178
36716	0	-2.216527	1.993423	10.881845	-0.022276	0.019922	0.108798	3.926472	7.587123	-7.888540
36717	0	-2.203171	1.979028	10.689547	-0.022156	0.019775	0.106873	3.928084	7.459845	-7.900497
36718	0	-2.165460	1.975860	10.596521	-0.021788	0.019743	0.105941	3.930188	7.321874	-7.911904
36719	0	-2.140555	1.942363	10.470134	-0.021545	0.019409	0.104675	3.930945	7.175260	-7.933577
36720	0	-2.130866	1.896663	10.280057	-0.021454	0.018949	0.102774	3.935555	7.019942	-7.953907
36721	0	-2.060111	1.863525	10.140661	-0.020752	0.018616	0.101379	3.941694	6.855910	-7.967953
36722	0	-2.030341	1.866671	9.950863	-0.020456	0.018654	0.099480	3.940437	6.686608	-7.986405
36723	0	-1.999109	1.814275	9.768437	-0.020142	0.018127	0.097656	3.942425	6.517041	-8.009401
36724	0	-1.963054	1.768716	9.554318	-0.019787	0.017669	0.095514	3.947851	6.336436	-8.024568
36725	0	-1.895633	1.802443	9.389839	-0.019104	0.018005	0.093872	3.954926	6.163303	-8.042957
36726	0	-1.885137	1.751039	9.199837	-0.018998	0.017493	0.091971	3.959779	5.987422	-8.058393
36727	0	-1.822867	1.752920	9.017562	-0.018372	0.017517	0.090149	3.959112	5.813117	-8.079721
36728	0	-1.777562	1.737090	8.802862	-0.017910	0.017357	0.088004	3.961602	5.645454	-8.099606
36729	0	-1.775823	1.698403	8.718064	-0.017883	0.016968	0.087158	3.967373	5.487980	-8.114718
36730	0	-1.709385	1.652552	8.545202	-0.017212	0.016511	0.085431	3.971562	5.336400	-8.128036
36731	0	-1.691580	1.649474	8.418730	-0.017029	0.016479	0.084167	3.977124	5.189327	-8.140314
36732	0	-1.634047	1.639573	8.336890	-0.016439	0.016387	0.083351	3.974643	5.059621	-8.150793
36733	0	-1.590204	1.636367	8.204735	-0.015991	0.016357	0.082031	3.969492	4.941355	-8.163704
36734	0	-1.585603	1.631603	8.116158	-0.015937	0.016309	0.081147	3.966162	4.833345	-8.173175
36735	0	-1.561753	1.612200	7.960156	-0.015686	0.016113	0.079590	3.965745	4.740623	-8.183151
36736	0	-1.524871	1.619961	7.882881	-0.015306	0.016191	0.078819	3.965019	4.662240	-8.190029
36737	0	-1.508839	1.599648	7.837739	-0.015137	0.015991	0.078369	3.960705	4.596908	-8.196987
36738	0	-1.476332	1.606513	7.814580	-0.014796	0.016062	0.078140	3.954382	4.553485	-8.202573
36739	0	-1.493139	1.568887	7.837281	-0.014954	0.015686	0.078369	3.947785	4.525501	-8.205068
36740	0	-1.484001	1.556918	7.782807	-0.014849	0.015569	0.077826	3.938430	4.516852	-8.206931
36741	0	-1.483691	1.593224	7.714698	-0.014832	0.015930	0.077148	3.932087	4.528562	-8.206221
36742	0	-1.473740	1.593377	7.750775	-0.014721	0.015934	0.077511	3.922836	4.556289	-8.202119
36743	0	-1.503947	1.580608	7.714402	-0.015015	0.015808	0.077148	3.911659	4.596434	-8.202778
36744	0	-1.503836	1.604368	7.780447	-0.015004	0.016047	0.077810	3.898106	4.649682	-8.196708
36745	0	-1.543145	1.610801	7.897070	-0.015381	0.016113	0.078979	3.883250	4.725480	-8.187337
36746	0	-1.566694	1.584871	8.041613	-0.015606	0.015858	0.080426	3.863827	4.814673	-8.179018
36747	0	-1.569775	1.629175	8.098053	-0.015625	0.016296	0.080994	3.851002	4.919476	-8.168599
36748	0	-1.598013	1.634044	8.223366	-0.015895	0.016348	0.082249	3.835139	5.039968	-8.161256
36749	0	-1.651324	1.616843	8.347856	-0.016418	0.016174	0.083496	3.821871	5.171595	-8.150333
36750	0	-1.690113	1.670459	8.508815	-0.016795	0.016711	0.085108	3.808075	5.315461	-8.135812
36751	0	-1.708032	1.707808	8.652806	-0.016968	0.017090	0.086548	3.788119	5.465685	-8.123898
36752	0	-1.744088	1.741761	8.801248	-0.017320	0.017431	0.088034	3.766370	5.624543	-8.113071
36753	0	-1.800869	1.732134	8.957697	-0.017883	0.017334	0.089600	3.746345	5.786088	-8.101771
36754	0	-1.833118	1.741354	9.130064	-0.018200	0.017429	0.091324	3.722930	5.952084	-8.093216
36755	0	-1.899583	1.762741	9.311427	-0.018860	0.017639	0.093140	3.704755	6.120405	-8.075181
36756	0	-1.927456	1.796421	9.495563	-0.019137	0.017981	0.094980	3.681451	6.287249	-8.064810
36757	0	-1.961397	1.835884	9.628677	-0.019470	0.018372	0.096313	3.662808	6.459399	-8.049819
36758	0	-2.008754	1.826975	9.818626	-0.019947	0.018284	0.098212	3.642769	6.624902	-8.040868
36759	0	-2.052717	1.829360	10.007188	-0.020386	0.018311	0.100098	3.619658	6.788435	-8.029485
36760	0	-2.087626	1.850280	10.148392	-0.020734	0.018519	0.101510	3.597164	6.950922	-8.019219
36761	0	-2.112789	1.921116	10.269796	-0.020996	0.019226	0.102722	3.576203	7.099834	-8.010654
36762	0	-2.156756	1.936453	10.399292	-0.021446	0.019379	0.104015	3.555721	7.235520	-7.998119
36763	0	-2.184027	1.921079	10.575371	-0.021729	0.019226	0.105774	3.533805	7.359156	-7.992759
36764	0	-2.206014	1.985250	10.687337	-0.021955	0.019866	0.106893	3.513598	7.474972	-7.986234
36765	0	-2.219620	1.976185	10.844124	-0.022095	0.019775	0.108459	3.493218	7.584832	-7.976726
36766	0	-2.225807	2.010366	10.859066	-0.022177	0.020114	0.108605	3.475400	7.673673	-7.969425
36767	0	-2.240713	2.007617	11.021644	-0.022339	0.020081	0.110229	3.463160	7.747924	-7.962340
36768	0	-2.240325	2.018937	11.074286	-0.022354	0.020193	0.110752	3.450790	7.802477	-7.956457
36769	0	-2.243393	2.013667	11.089490	-0.022400	0.020142	0.110901	3.436551	7.841870	-7.959648
36770	0	-2.266593	2.031492	11.106855	-0.022652	0.020314	0.111072	3.427236	7.861066	-7.961052
36771	0	-2.258408	2.050432	11.175580	-0.022583	0.020508	0.111755	3.413077	7.866742	-7.960243
36772	0	-2.286707	2.044382	11.145426	-0.022891	0.020439	0.111450	3.406147	7.847106	-7.958644
36773	0	-2.254879	2.027083	11.157789	-0.022583	0.020264	0.111572	3.401315	7.817339	-7.963601
36774	0	-2.258796	2.028652	11.067559	-0.022637	0.020277	0.110667	3.398257	7.771728	-7.966055
36775	0	-2.245910	2.021477	11.078937	-0.022522	0.020203	0.110779	3.397312	7.712388	-7.967430
36776	0	-2.243676	1.993340	10.977707	-0.022520	0.019921	0.109762	3.395545	7.631654	-7.971012
36777	0	-2.230324	1.966694	10.890412	-0.022400	0.019653	0.108887	3.394856	7.536465	-7.979522
36778	0	-2.191776	1.939169	10.710938	-0.022027	0.019375	0.107090	3.397235	7.426488	-7.992640
36779	0	-2.167289	1.954490	10.646664	-0.021790	0.019531	0.106445	3.395913	7.307747	-7.998121
36780	0	-2.161811	1.890571	10.425282	-0.021745	0.018887	0.104230	3.400241	7.175642	-8.002523
36781	0	-2.128982	1.882105	10.317304	-0.021423	0.018799	0.103149	3.408006	7.035007	-8.022059
36782	0	-2.102089	1.861660	10.120794	-0.021162	0.018598	0.101182	3.412143	6.883038	-8.038420
36783	0	-2.048830	1.863647	9.969577	-0.020630	0.018616	0.099670	3.418490	6.728201	-8.054331
36784	0	-2.002748	1.849319	9.791421	-0.020169	0.018473	0.097889	3.424778	6.570111	-8.061248
36785	0	-1.969265	1.783666	9.646239	-0.019836	0.017822	0.096436	3.424176	6.407327	-8.076563
36786	0	-1.934812	1.744091	9.504948	-0.019493	0.017423	0.095023	3.428167	6.240472	-8.087980
36787	0	-1.890342	1.729058	9.249363	-0.019043	0.017273	0.092468	3.432100	6.075620	-8.098401
36788	0	-1.869287	1.732721	9.150526	-0.018828	0.017307	0.091481	3.439204	5.913955	-8.107715
36789	0	-1.805636	1.710770	8.968398	-0.018188	0.017090	0.089661	3.444379	5.753292	-8.117372
36790	0	-1.767964	1.689659	8.789813	-0.017808	0.016880	0.087875	3.448391	5.594170	-8.127455
36791	0	-1.734004	1.704167	8.681275	-0.017456	0.017029	0.086792	3.448599	5.449174	-8.141515
36792	0	-1.693336	1.651484	8.538741	-0.017045	0.016504	0.085367	3.446040	5.307261	-8.149064
36793	0	-1.674487	1.667338	8.412446	-0.016846	0.016663	0.084106	3.444527	5.177782	-8.159057
36794	0	-1.637398	1.632885	8.263173	-0.016465	0.016317	0.082616	3.444857	5.059102	-8.173726
36795	0	-1.603522	1.612414	8.204443	-0.016113	0.016113	0.082031	3.445001	4.957485	-8.183794
36796	0	-1.576736	1.589595	8.097096	-0.015838	0.015890	0.080958	3.438366	4.865067	-8.186649
36797	0	-1.550346	1.599685	7.996669	-0.015564	0.015991	0.079956	3.432266	4.785417	-8.197098
36798	0	-1.521065	1.576358	7.980135	-0.015261	0.015758	0.079793	3.427237	4.720288	-8.202276
36799	0	-1.503624	1.599342	7.929171	-0.015076	0.015991	0.079285	3.417061	4.669654	-8.200785
36800	0	-1.515885	1.581660	7.862989	-0.015181	0.015812	0.078627	3.411404	4.643902	-8.198809
36801	0	-1.512248	1.568746	7.849367	-0.015137	0.015686	0.078491	3.401568	4.628903	-8.199681
36802	0	-1.516939	1.574839	7.825210	-0.015170	0.015749	0.078252	3.389831	4.633417	-8.206291
36803	0	-1.508283	1.574754	7.848974	-0.015076	0.015747	0.078491	3.380010	4.649203	-8.210126
36804	0	-1.517213	1.550110	7.848368	-0.015151	0.015503	0.078487	3.367442	4.684980	-8.213268
36805	0	-1.510775	1.593203	7.909507	-0.015076	0.015930	0.079102	3.360393	4.735966	-8.210643
36806	0	-1.517926	1.599109	7.932555	-0.015141	0.015994	0.079332	3.346615	4.796187	-8.199411
36807	0	-1.555541	1.593124	7.957940	-0.015503	0.015930	0.079590	3.339425	4.875743	-8.192412
36808	0	-1.555174	1.629536	8.089995	-0.015488	0.016298	0.080912	3.327206	4.970229	-8.185161
36809	0	-1.612846	1.653919	8.232181	-0.016052	0.016541	0.082336	3.317593	5.079676	-8.170559
36810	0	-1.653821	1.646877	8.314465	-0.016451	0.016477	0.083160	3.299678	5.203158	-8.155635
36811	0	-1.663363	1.665400	8.476132	-0.016541	0.016663	0.084778	3.281283	5.332184	-8.145135
36812	0	-1.695781	1.682208	8.655524	-0.016853	0.016828	0.086575	3.267473	5.473403	-8.129756
36813	0	-1.775175	1.695741	8.732053	-0.017639	0.016968	0.087341	3.248036	5.623989	-8.118107
36814	0	-1.786264	1.717829	8.855993	-0.017746	0.017190	0.088581	3.227094	5.777679	-8.101496
36815	0	-1.812745	1.738351	9.030986	-0.018005	0.017395	0.090332	3.206821	5.935305	-8.084347
36816	0	-1.856675	1.753959	9.233855	-0.018438	0.017554	0.092361	3.183112	6.097355	-8.066514
36817	0	-1.917418	1.787162	9.360341	-0.019043	0.017883	0.093628	3.163392	6.260645	-8.047000
36818	0	-1.938309	1.796463	9.465265	-0.019248	0.017982	0.094677	3.137815	6.426930	-8.032492
36819	0	-1.984919	1.823719	9.634920	-0.019714	0.018250	0.096375	3.118018	6.590254	-8.021820
36820	0	-2.006688	1.851020	9.855707	-0.019930	0.018529	0.098581	3.090961	6.752450	-8.008052
36821	0	-2.020612	1.841933	9.989171	-0.020081	0.018433	0.099915	3.069747	6.899683	-7.993234
36822	0	-2.065458	1.845585	10.203985	-0.020520	0.018466	0.102065	3.052628	7.053793	-7.978122
36823	0	-2.093251	1.909316	10.257782	-0.020813	0.019104	0.102600	3.034148	7.190673	-7.960525
36824	0	-2.135296	1.901187	10.308128	-0.021236	0.019021	0.103104	3.017635	7.324020	-7.954976
36825	0	-2.147285	1.933391	10.496056	-0.021362	0.019348	0.104980	2.995338	7.448450	-7.941905
36826	0	-2.168594	1.937275	10.638629	-0.021586	0.019380	0.106405	2.980589	7.559704	-7.932295
36827	0	-2.206120	1.940272	10.734386	-0.021973	0.019409	0.107361	2.965874	7.658572	-7.923948
36828	0	-2.198144	1.999522	10.816810	-0.021908	0.020006	0.108181	2.945806	7.741061	-7.913387
36829	0	-2.239743	2.001741	10.893612	-0.022339	0.020020	0.108948	2.934417	7.807532	-7.906521
36830	0	-2.268716	2.001495	11.001285	-0.022640	0.020015	0.110023	2.924920	7.861445	-7.899635
36831	0	-2.237296	1.996208	10.985570	-0.022339	0.019958	0.109863	2.918394	7.902410	-7.896704
36832	0	-2.272566	1.996722	11.039335	-0.022713	0.019965	0.110396	2.909421	7.921566	-7.892476
36833	0	-2.233997	2.044997	11.010661	-0.022339	0.020447	0.110107	2.901137	7.928635	-7.889100
36834	0	-2.275446	1.984805	11.108400	-0.022769	0.019842	0.111082	2.894960	7.919813	-7.887089
36835	0	-2.273797	1.996328	10.992927	-0.022766	0.019958	0.109924	2.887128	7.896993	-7.889034
36836	0	-2.260280	1.979320	10.945362	-0.022650	0.019784	0.109446	2.883129	7.854611	-7.889205
36837	0	-2.245948	1.996505	10.926460	-0.022522	0.019958	0.109253	2.875743	7.796083	-7.889068
36838	0	-2.220070	2.010105	10.874040	-0.022276	0.020093	0.108727	2.869470	7.724037	-7.890097
36839	0	-2.194742	1.972933	10.804706	-0.022034	0.019714	0.108032	2.870022	7.639959	-7.890346
36840	0	-2.194861	1.926561	10.661547	-0.022047	0.019256	0.106597	2.864920	7.541939	-7.897940
36841	0	-2.180047	1.935996	10.506247	-0.021912	0.019348	0.105042	2.861354	7.428764	-7.904956
36842	0	-2.138945	1.902092	10.388361	-0.021509	0.019005	0.103862	2.862221	7.304924	-7.911707
36843	0	-2.118454	1.893967	10.207162	-0.021301	0.018921	0.102051	2.866342	7.182048	-7.915699
36844	0	-2.100470	1.909564	10.077265	-0.021132	0.019079	0.100749	2.867546	7.045262	-7.917811
36845	0	-2.025235	1.887872	10.012121	-0.020386	0.018860	0.100098	2.871519	6.901238	-7.922164
36846	0	-1.993255	1.878885	9.772714	-0.020064	0.018774	0.097703	2.871298	6.755510	-7.929999
36847	0	-2.007262	1.814312	9.645978	-0.020203	0.018127	0.096436	2.872312	6.609846	-7.940529
36848	0	-1.951259	1.762345	9.467543	-0.019643	0.017609	0.094651	2.872523	6.460979	-7.948163
36849	0	-1.946239	1.753599	9.371253	-0.019592	0.017517	0.093689	2.877764	6.310950	-7.954016
36850	0	-1.860256	1.738662	9.174213	-0.018728	0.017370	0.091720	2.880749	6.162890	-7.963076
36851	0	-1.830758	1.758937	9.035530	-0.018433	0.017578	0.090332	2.877331	6.013278	-7.965800
36852	0	-1.806917	1.724243	8.875240	-0.018188	0.017234	0.088730	2.871184	5.869422	-7.972587
36853	0	-1.746854	1.734779	8.790977	-0.017578	0.017334	0.087891	2.872369	5.735434	-7.980879
36854	0	-1.719764	1.700411	8.696982	-0.017301	0.016994	0.086951	2.868603	5.608459	-7.987910
36855	0	-1.705908	1.679641	8.546530	-0.017151	0.016785	0.085449	2.868289	5.493875	-7.993699
36856	0	-1.676472	1.681482	8.409220	-0.016849	0.016808	0.084077	2.862446	5.387996	-7.998045
36857	0	-1.646796	1.636471	8.320389	-0.016541	0.016357	0.083191	2.857505	5.296191	-8.004745
36858	0	-1.602824	1.625841	8.279900	-0.016091	0.016250	0.082788	2.854815	5.216662	-8.002479
36859	0	-1.587316	1.605820	8.173601	-0.015930	0.016052	0.081726	2.848928	5.144509	-8.005021
36860	0	-1.589512	1.606950	8.083725	-0.015940	0.016064	0.080830	2.843513	5.088792	-8.006370
36861	0	-1.564950	1.611577	8.051198	-0.015686	0.016113	0.080505	2.833790	5.044084	-8.007197
36862	0	-1.546458	1.660997	8.058322	-0.015491	0.016606	0.080579	2.826128	5.012883	-8.004048
36863	0	-1.548630	1.642224	8.044677	-0.015503	0.016418	0.080444	2.819146	4.995967	-7.998640
36864	0	-1.540291	1.606218	8.014454	-0.015409	0.016059	0.080144	2.811998	4.993101	-7.995900
36865	0	-1.544944	1.623668	7.964914	-0.015442	0.016235	0.079651	2.802751	5.010073	-7.988220
36866	0	-1.541474	1.611536	8.007069	-0.015396	0.016115	0.080074	2.792381	5.042530	-7.979500
36867	0	-1.577121	1.593105	8.068359	-0.015747	0.015930	0.080688	2.783402	5.082546	-7.972154
36868	0	-1.577391	1.623224	8.164797	-0.015736	0.016236	0.081655	2.768268	5.141655	-7.964657
36869	0	-1.622414	1.610590	8.226703	-0.016174	0.016113	0.082275	2.749093	5.216146	-7.955773
36870	0	-1.596732	1.663995	8.298097	-0.015909	0.016647	0.082991	2.730444	5.301294	-7.950302
36871	0	-1.660544	1.628783	8.385115	-0.016541	0.016296	0.083862	2.710496	5.394754	-7.938090
36872	0	-1.687173	1.669609	8.492455	-0.016794	0.016706	0.084938	2.690248	5.503846	-7.928759
36873	0	-1.686581	1.702101	8.647258	-0.016785	0.017029	0.086487	2.672297	5.615786	-7.916029
36874	0	-1.746842	1.706077	8.699059	-0.017376	0.017074	0.087007	2.648355	5.741744	-7.903214
36875	0	-1.779513	1.713859	8.842329	-0.017700	0.017151	0.088440	2.625591	5.868988	-7.887689
36876	0	-1.817782	1.741670	8.936418	-0.018076	0.017430	0.089382	2.601734	6.003733	-7.877557
36877	0	-1.853965	1.725978	9.159467	-0.018433	0.017273	0.091614	2.578992	6.141850	-7.866823
36878	0	-1.888949	1.778514	9.289549	-0.018772	0.017795	0.092917	2.561441	6.290612	-7.857295
36879	0	-1.934036	1.762353	9.452309	-0.019226	0.017639	0.094543	2.536386	6.433283	-7.842037
36880	0	-1.939152	1.783673	9.606870	-0.019276	0.017851	0.096089	2.513441	6.575719	-7.833085
36881	0	-1.970422	1.841573	9.739275	-0.019592	0.018433	0.097412	2.487231	6.711642	-7.819188
36882	0	-2.005815	1.850848	9.857131	-0.019941	0.018520	0.098593	2.467157	6.851583	-7.800935
36883	0	-2.019414	1.872241	10.026085	-0.020081	0.018738	0.100281	2.443219	6.985736	-7.786242
36884	0	-2.066162	1.869499	10.144082	-0.020555	0.018706	0.101460	2.423824	7.111328	-7.781524
36885	0	-2.061266	1.897243	10.300819	-0.020508	0.018982	0.103027	2.406404	7.232645	-7.772071
36886	0	-2.100040	1.870514	10.535200	-0.020905	0.018718	0.105369	2.385370	7.340873	-7.763014
36887	0	-2.138870	1.916028	10.526880	-0.021301	0.019165	0.105286	2.372519	7.440996	-7.748444
36888	0	-2.143299	1.926973	10.596938	-0.021356	0.019277	0.105984	2.357032	7.529837	-7.737190
36889	0	-2.160676	1.952141	10.637365	-0.021545	0.019531	0.106384	2.337811	7.601387	-7.728469
36890	0	-2.190926	1.974664	10.763434	-0.021853	0.019755	0.107644	2.319660	7.666391	-7.720665
36891	0	-2.158594	2.031514	10.820905	-0.021545	0.020325	0.108215	2.300069	7.715197	-7.719724
36892	0	-2.201823	1.987591	10.892971	-0.021994	0.019877	0.108934	2.288324	7.747262	-7.713422
36893	0	-2.235362	1.983010	10.912899	-0.022339	0.019836	0.109131	2.271213	7.769028	-7.705543
36894	0	-2.200366	1.963779	10.931025	-0.022002	0.019640	0.109310	2.257929	7.777178	-7.708082
36895	0	-2.208481	1.952958	10.949937	-0.022095	0.019531	0.109497	2.244730	7.773538	-7.701351
36896	0	-2.204506	1.971613	10.920088	-0.022076	0.019711	0.109196	2.238298	7.748501	-7.700790
36897	0	-2.205030	2.020931	10.926067	-0.022095	0.020203	0.109253	2.232484	7.709256	-7.702231
36898	0	-2.182876	1.955201	10.817940	-0.021885	0.019544	0.108170	2.228058	7.657350	-7.706080
36899	0	-2.196525	1.983746	10.761879	-0.022034	0.019836	0.107605	2.215438	7.592164	-7.703950
36900	0	-2.169529	1.935976	10.709705	-0.021776	0.019350	0.107082	2.211578	7.513565	-7.709103
36901	0	-2.157736	1.911592	10.603431	-0.021667	0.019104	0.106018	2.209837	7.424370	-7.719076
36902	0	-2.132685	1.895198	10.472617	-0.021429	0.018944	0.104707	2.203693	7.320904	-7.722479
36903	0	-2.100632	1.881139	10.378021	-0.021118	0.018799	0.103760	2.201975	7.205890	-7.722906
36904	0	-2.065878	1.883505	10.260030	-0.020775	0.018823	0.102579	2.200057	7.084887	-7.726814
36905	0	-2.032316	1.905286	10.097527	-0.020447	0.019043	0.100952	2.195307	6.953560	-7.737970
36906	0	-2.014214	1.840377	9.979943	-0.020264	0.018391	0.099777	2.194389	6.822886	-7.746168
36907	0	-1.958904	1.820767	9.828813	-0.019714	0.018188	0.098267	2.200532	6.685756	-7.750976
36908	0	-1.946493	1.781318	9.680626	-0.019590	0.017798	0.096784	2.201657	6.546201	-7.753823
36909	0	-1.904079	1.777485	9.474909	-0.019165	0.017761	0.094727	2.201886	6.405041	-7.760657
36910	0	-1.861618	1.774379	9.350962	-0.018737	0.017727	0.093489	2.206376	6.266257	-7.765002
36911	0	-1.825179	1.746906	9.230649	-0.018372	0.017456	0.092285	2.206475	6.126656	-7.773413
36912	0	-1.814135	1.731231	9.088291	-0.018258	0.017298	0.090862	2.208782	5.988577	-7.776763
36913	0	-1.789803	1.679886	8.937439	-0.018005	0.016785	0.089355	2.211395	5.859901	-7.785454
36914	0	-1.745019	1.700577	8.843283	-0.017550	0.016995	0.088415	2.209697	5.740084	-7.793202
36915	0	-1.699484	1.667269	8.674770	-0.017090	0.016663	0.086731	2.208149	5.623432	-7.802089
36916	0	-1.681483	1.662878	8.568052	-0.016903	0.016621	0.085665	2.204282	5.514316	-7.805454
36917	0	-1.658139	1.642638	8.515838	-0.016663	0.016418	0.085144	2.200339	5.413558	-7.804345
36918	0	-1.624983	1.662587	8.414576	-0.016319	0.016617	0.084134	2.198660	5.327358	-7.799029
36919	0	-1.592866	1.661068	8.344522	-0.015991	0.016602	0.083435	2.197808	5.249701	-7.803167
36920	0	-1.563453	1.607477	8.236502	-0.015685	0.016069	0.082356	2.192387	5.187292	-7.802669
36921	0	-1.558311	1.587201	8.130631	-0.015625	0.015869	0.081299	2.183963	5.135972	-7.803827
36922	0	-1.581867	1.600086	8.113482	-0.015847	0.015997	0.081130	2.177598	5.103070	-7.802888
36923	0	-1.566772	1.599311	8.008133	-0.015686	0.015991	0.080078	2.169171	5.084030	-7.805280
36924	0	-1.508795	1.618079	8.002445	-0.015100	0.016177	0.080023	2.163399	5.073112	-7.806251
36925	0	-1.556165	1.599205	8.032255	-0.015564	0.015991	0.080322	2.153910	5.076582	-7.796901
36926	0	-1.538437	1.635826	8.050381	-0.015376	0.016358	0.080505	2.143791	5.094849	-7.794423
36927	0	-1.521554	1.635326	8.019767	-0.015198	0.016357	0.080200	2.128521	5.126450	-7.791726
36928	0	-1.574938	1.616261	8.073913	-0.015722	0.016166	0.080744	2.115198	5.170916	-7.788973
36929	0	-1.560874	1.623317	8.184005	-0.015564	0.016235	0.081848	2.103904	5.239181	-7.782457
36930	0	-1.570209	1.622880	8.231152	-0.015655	0.016231	0.082320	2.093325	5.310864	-7.778963
36931	0	-1.592911	1.622852	8.269246	-0.015869	0.016235	0.082703	2.076687	5.399198	-7.776039
36932	0	-1.618099	1.652318	8.376785	-0.016113	0.016526	0.083780	2.065195	5.496875	-7.760354
36933	0	-1.667738	1.671662	8.494748	-0.016602	0.016724	0.084961	2.049044	5.604037	-7.751064
36934	0	-1.696570	1.658121	8.619901	-0.016878	0.016587	0.086215	2.034699	5.725147	-7.737014
36935	0	-1.724274	1.701696	8.769182	-0.017151	0.017029	0.087708	2.013362	5.849821	-7.724907
36936	0	-1.767857	1.717982	8.845054	-0.017581	0.017187	0.088469	1.998137	5.980774	-7.712450
36937	0	-1.768187	1.750595	9.049710	-0.017578	0.017517	0.090515	1.978311	6.116575	-7.693190
36938	0	-1.783589	1.724267	9.125254	-0.017727	0.017250	0.091272	1.963536	6.257856	-7.675716
36939	0	-1.842424	1.750773	9.336320	-0.018311	0.017517	0.093384	1.946781	6.401814	-7.658571
36940	0	-1.883927	1.779280	9.441960	-0.018724	0.017803	0.094440	1.928945	6.545575	-7.638433
36941	0	-1.946473	1.787283	9.543727	-0.019348	0.017883	0.095459	1.911482	6.690020	-7.630548
36942	0	-1.963711	1.815585	9.643171	-0.019524	0.018167	0.096453	1.893650	6.829382	-7.621103
36943	0	-1.977020	1.872522	9.873396	-0.019653	0.018738	0.098755	1.873919	6.969494	-7.604250
36944	0	-2.006525	1.870185	9.978960	-0.019951	0.018712	0.099811	1.857014	7.105439	-7.593425
36945	0	-2.043277	1.872938	10.093191	-0.020325	0.018738	0.100952	1.841928	7.232865	-7.577644
36946	0	-2.052467	1.883375	10.284567	-0.020423	0.018843	0.102864	1.826129	7.351166	-7.564556
36947	0	-2.097443	1.921479	10.398581	-0.020874	0.019226	0.104004	1.807871	7.466781	-7.552318
36948	0	-2.104078	1.901097	10.437915	-0.020954	0.019020	0.104395	1.791494	7.567149	-7.540074
36949	0	-2.113668	1.940305	10.588128	-0.021057	0.019409	0.105896	1.778146	7.658620	-7.532865
36950	0	-2.177461	1.939113	10.591303	-0.021705	0.019396	0.105927	1.766055	7.739815	-7.524797
36951	0	-2.185031	1.958473	10.734988	-0.021790	0.019592	0.107361	1.750622	7.810354	-7.511853
36952	0	-2.189641	2.005983	10.781891	-0.021851	0.020065	0.107827	1.736861	7.864970	-7.498456
36953	0	-2.194248	1.983551	10.881963	-0.021912	0.019836	0.108826	1.727362	7.903648	-7.488676
36954	0	-2.193529	1.983762	10.844192	-0.021913	0.019835	0.108447	1.721779	7.933965	-7.477545
36955	0	-2.198262	1.990210	10.857868	-0.021973	0.019897	0.108582	1.717354	7.950984	-7.469039
36956	0	-2.198724	1.997353	10.900203	-0.021993	0.019967	0.109002	1.714250	7.951998	-7.458486
36957	0	-2.195139	1.978306	10.925582	-0.021973	0.019775	0.109253	1.711825	7.936695	-7.453037
36958	0	-2.207809	1.961067	10.828864	-0.022114	0.019607	0.108282	1.705167	7.906100	-7.444423
36959	0	-2.174592	1.990374	10.822296	-0.021790	0.019897	0.108215	1.700572	7.867234	-7.442629
36960	0	-2.164574	1.985937	10.744574	-0.021703	0.019849	0.107436	1.700035	7.813982	-7.440670
36961	0	-2.171948	1.966393	10.657974	-0.021790	0.019653	0.106567	1.699149	7.746435	-7.437545
36962	0	-2.132264	1.950373	10.575150	-0.021407	0.019491	0.105737	1.699892	7.662915	-7.432574
36963	0	-2.108869	1.936550	10.469037	-0.021179	0.019348	0.104675	1.705776	7.571995	-7.434590
36964	0	-2.090234	1.915398	10.374513	-0.021000	0.019138	0.103728	1.709668	7.472486	-7.431988
36965	0	-2.082679	1.899863	10.249701	-0.020935	0.018982	0.102478	1.714536	7.359968	-7.437973
36966	0	-2.024382	1.884858	10.149576	-0.020355	0.018831	0.101477	1.720204	7.242779	-7.442393
36967	0	-1.996266	1.881520	10.030125	-0.020081	0.018799	0.100281	1.724800	7.116833	-7.452464
36968	0	-1.991612	1.830099	9.832763	-0.020033	0.018281	0.098308	1.733819	6.989510	-7.451068
36969	0	-1.965661	1.814074	9.700655	-0.019775	0.018127	0.096985	1.735240	6.858024	-7.453779
36970	0	-1.917820	1.847566	9.558270	-0.019298	0.018458	0.095562	1.741542	6.723887	-7.452685
36971	0	-1.898913	1.783616	9.413685	-0.019104	0.017822	0.094116	1.744307	6.592904	-7.459339
36972	0	-1.888079	1.761953	9.301889	-0.018999	0.017605	0.092998	1.747974	6.456121	-7.460301
36973	0	-1.844117	1.752981	9.200041	-0.018555	0.017517	0.091980	1.749668	6.323641	-7.461764
36974	0	-1.809746	1.731318	9.033082	-0.018210	0.017298	0.090311	1.755026	6.189334	-7.464694
36975	0	-1.796524	1.692142	8.986129	-0.018066	0.016907	0.089844	1.760179	6.069039	-7.467741
36976	0	-1.758550	1.694909	8.873538	-0.017684	0.016935	0.088718	1.764325	5.950582	-7.464457
36977	0	-1.724383	1.685598	8.705207	-0.017334	0.016846	0.087036	1.764745	5.840517	-7.467009
36978	0	-1.676986	1.693661	8.604307	-0.016851	0.016927	0.086029	1.765119	5.740386	-7.466256
36979	0	-1.640494	1.685290	8.534011	-0.016479	0.016846	0.085327	1.762314	5.648650	-7.461738
36980	0	-1.651389	1.662016	8.450969	-0.016577	0.016615	0.084498	1.757392	5.571507	-7.452320
36981	0	-1.648373	1.649060	8.332205	-0.016541	0.016479	0.083313	1.761023	5.501406	-7.448326
36982	0	-1.613468	1.663254	8.272760	-0.016184	0.016623	0.082720	1.762211	5.441176	-7.442628
36983	0	-1.577081	1.654795	8.246415	-0.015808	0.016541	0.082458	1.761800	5.396931	-7.435421
36984	0	-1.582968	1.625221	8.259557	-0.015856	0.016250	0.082591	1.755365	5.367930	-7.432844
36985	0	-1.584832	1.648531	8.227824	-0.015869	0.016479	0.082275	1.753680	5.346051	-7.431780
36986	0	-1.551199	1.619031	8.160977	-0.015523	0.016185	0.081609	1.752013	5.337553	-7.424502
36987	0	-1.562781	1.630205	8.135819	-0.015625	0.016296	0.081360	1.751337	5.348051	-7.417890
36988	0	-1.563993	1.642880	8.111016	-0.015631	0.016429	0.081112	1.742779	5.367448	-7.407397
36989	0	-1.588653	1.636066	8.159997	-0.015869	0.016357	0.081604	1.739235	5.398082	-7.395797
36990	0	-1.581278	1.648479	8.226105	-0.015782	0.016485	0.082267	1.731334	5.446297	-7.390095
36991	0	-1.608737	1.684522	8.226863	-0.016052	0.016846	0.082275	1.723603	5.500938	-7.380348
36992	0	-1.599025	1.659812	8.402199	-0.015941	0.016600	0.084031	1.715090	5.573980	-7.369820
36993	0	-1.628848	1.653818	8.409664	-0.016235	0.016541	0.084106	1.705552	5.651749	-7.354562
36994	0	-1.677513	1.640834	8.498889	-0.016709	0.016413	0.085001	1.694058	5.745557	-7.345685
36995	0	-1.685825	1.708583	8.586286	-0.016785	0.017090	0.085876	1.683471	5.848604	-7.334599
36996	0	-1.738244	1.725850	8.687030	-0.017301	0.017264	0.086885	1.670839	5.961263	-7.318931
36997	0	-1.747811	1.757195	8.830271	-0.017395	0.017578	0.088318	1.657881	6.073840	-7.298683
36998	0	-1.765777	1.731413	8.955189	-0.017564	0.017321	0.089569	1.644982	6.198639	-7.279066
36999	0	-1.810223	1.714361	9.104664	-0.018005	0.017151	0.091064	1.631562	6.325160	-7.264768
37000	0	-1.824053	1.780378	9.210779	-0.018141	0.017807	0.092127	1.623238	6.453779	-7.246185
37001	0	-1.872003	1.768918	9.232724	-0.018616	0.017700	0.092346	1.605771	6.587668	-7.231887
37002	0	-1.899162	1.772415	9.418132	-0.018889	0.017738	0.094199	1.584657	6.716577	-7.222264
37003	0	-1.933076	1.799662	9.531742	-0.019226	0.018005	0.095337	1.570220	6.846967	-7.209469
37004	0	-1.948294	1.815885	9.692704	-0.019379	0.018170	0.096946	1.552628	6.974864	-7.190648
37005	0	-1.988277	1.872477	9.782011	-0.019775	0.018738	0.097839	1.533613	7.105147	-7.177212
37006	0	-2.015428	1.882397	9.918567	-0.020055	0.018833	0.099204	1.518860	7.224766	-7.165239
37007	0	-2.029994	1.897531	10.075075	-0.020203	0.018982	0.100769	1.507000	7.340242	-7.150467
37008	0	-2.049451	1.865443	10.199613	-0.020400	0.018662	0.102014	1.493575	7.451323	-7.138561
37009	0	-2.071372	1.909476	10.246285	-0.020630	0.019104	0.102478	1.478452	7.550165	-7.127458
37010	0	-2.118581	1.902003	10.389583	-0.021106	0.019024	0.103911	1.469176	7.643644	-7.110729
37011	0	-2.131166	1.940156	10.466219	-0.021240	0.019409	0.104675	1.455567	7.727161	-7.103131
37012	0	-2.150773	1.938916	10.591856	-0.021446	0.019393	0.105930	1.445760	7.799234	-7.095050
37013	0	-2.165690	1.934674	10.637428	-0.021606	0.019348	0.106384	1.438132	7.859325	-7.083962
37014	0	-2.168291	1.946086	10.684557	-0.021647	0.019467	0.106852	1.424552	7.903297	-7.067554
37015	0	-2.138901	1.971460	10.680614	-0.021362	0.019714	0.106812	1.417820	7.938021	-7.060023
37016	0	-2.185720	1.965262	10.698040	-0.021843	0.019653	0.106983	1.409656	7.959539	-7.055058
37017	0	-2.179238	1.953215	10.778735	-0.021790	0.019531	0.107788	1.402758	7.969015	-7.052065
37018	0	-2.196404	1.971688	10.821605	-0.021978	0.019715	0.108213	1.395963	7.960559	-7.046358
37019	0	-2.182833	1.935094	10.730383	-0.021851	0.019348	0.107300	1.390191	7.943622	-7.039909
37020	0	-2.146699	1.960281	10.700814	-0.021502	0.019597	0.107002	1.387145	7.913648	-7.035687
37021	0	-2.162231	1.953932	10.645302	-0.021667	0.019531	0.106445	1.386195	7.872218	-7.031158
37022	0	-2.151706	1.967388	10.586161	-0.021578	0.019669	0.105850	1.381754	7.813912	-7.021896
37023	0	-2.136157	1.966637	10.529576	-0.021423	0.019653	0.105286	1.385676	7.754193	-7.016266
37024	0	-2.146823	1.938224	10.483149	-0.021544	0.019374	0.104817	1.384031	7.678596	-7.013849
37025	0	-2.121461	1.899000	10.402016	-0.021301	0.018982	0.104004	1.381758	7.591001	-7.012076
37026	0	-2.072804	1.882591	10.246605	-0.020825	0.018814	0.102448	1.383363	7.490228	-7.010602
37027	0	-2.053200	1.893283	10.133603	-0.020630	0.018921	0.101318	1.385247	7.387675	-7.017145
37028	0	-2.039211	1.871365	10.045694	-0.020497	0.018700	0.100438	1.389238	7.275955	-7.015497
37029	0	-2.004110	1.850247	9.926188	-0.020142	0.018494	0.099243	1.387690	7.168126	-7.017520
37030	0	-2.008248	1.834683	9.777271	-0.020188	0.018328	0.097754	1.397870	7.052466	-7.012867
37031	0	-1.978790	1.807762	9.657805	-0.019897	0.018066	0.096558	1.398947	6.930931	-7.012986
37032	0	-1.951345	1.785147	9.545850	-0.019620	0.017844	0.095438	1.395604	6.811498	-7.015240
37033	0	-1.893665	1.795274	9.389199	-0.019043	0.017944	0.093872	1.393885	6.690241	-7.019884
37034	0	-1.891113	1.742603	9.246627	-0.019017	0.017411	0.092447	1.400047	6.567269	-7.024592
37035	0	-1.833163	1.741072	9.187516	-0.018433	0.017395	0.091858	1.407781	6.449732	-7.030618
37036	0	-1.801324	1.737793	9.068755	-0.018111	0.017365	0.090671	1.412999	6.334356	-7.033317
37037	0	-1.778882	1.716168	8.900613	-0.017883	0.017151	0.088989	1.415310	6.221146	-7.034233
37038	0	-1.742470	1.712045	8.812186	-0.017513	0.017111	0.088106	1.416543	6.114288	-7.038208
37039	0	-1.731398	1.685449	8.747778	-0.017395	0.016846	0.087463	1.416997	6.016315	-7.036746
37040	0	-1.703743	1.687228	8.603949	-0.017114	0.016863	0.086026	1.418782	5.922861	-7.042117
37041	0	-1.684122	1.703544	8.539982	-0.016907	0.017029	0.085388	1.417437	5.842861	-7.044577
37042	0	-1.671988	1.661897	8.493309	-0.016777	0.016614	0.084923	1.414409	5.773414	-7.048881
37043	0	-1.673051	1.642367	8.460445	-0.016785	0.016418	0.084595	1.411730	5.707714	-7.046815
37044	0	-1.645181	1.643209	8.364489	-0.016495	0.016428	0.083637	1.408136	5.656300	-7.045477
37045	0	-1.626359	1.623940	8.307449	-0.016296	0.016235	0.083069	1.405012	5.618229	-7.043947
37046	0	-1.614417	1.618281	8.241295	-0.016171	0.016182	0.082408	1.397730	5.588671	-7.040688
37047	0	-1.585691	1.623886	8.233809	-0.015869	0.016235	0.082336	1.394788	5.578358	-7.037373
37048	0	-1.583839	1.636826	8.215668	-0.015845	0.016364	0.082156	1.393045	5.575314	-7.032486
37049	0	-1.593537	1.636167	8.184628	-0.015930	0.016357	0.081848	1.392000	5.588872	-7.028807
37050	0	-1.607743	1.666975	8.275710	-0.016063	0.016670	0.082760	1.384828	5.615283	-7.021042
37051	0	-1.625626	1.641469	8.276032	-0.016235	0.016418	0.082764	1.373628	5.650056	-7.020606
37052	0	-1.630456	1.634680	8.336147	-0.016277	0.016349	0.083366	1.364872	5.693323	-7.009051
37053	0	-1.633463	1.641777	8.324460	-0.016296	0.016418	0.083252	1.358483	5.751479	-7.001839
37054	0	-1.679011	1.653444	8.420408	-0.016740	0.016539	0.084213	1.348075	5.825066	-6.997841
37055	0	-1.678091	1.647184	8.550051	-0.016724	0.016479	0.085510	1.333471	5.906936	-6.990559
37056	0	-1.702418	1.682175	8.682235	-0.016962	0.016829	0.086833	1.319140	5.993886	-6.988436
37057	0	-1.709917	1.696163	8.757294	-0.017029	0.016968	0.087585	1.307249	6.090757	-6.985053
37058	0	-1.730942	1.743447	8.858401	-0.017233	0.017443	0.088597	1.292973	6.194413	-6.977015
37059	0	-1.784329	1.751027	8.958465	-0.017761	0.017517	0.089600	1.280873	6.303974	-6.967624
37060	0	-1.801552	1.749430	9.107937	-0.017928	0.017503	0.091095	1.266956	6.418484	-6.959026
37061	0	-1.815584	1.775047	9.202551	-0.018066	0.017761	0.092041	1.250515	6.534322	-6.954684
37062	0	-1.834411	1.772758	9.309146	-0.018248	0.017739	0.093108	1.233298	6.657524	-6.947551
37063	0	-1.877006	1.793417	9.391646	-0.018677	0.017944	0.093933	1.217890	6.775923	-6.932219
37064	0	-1.896398	1.797049	9.559130	-0.018867	0.017984	0.095608	1.198367	6.896113	-6.919882
37065	0	-1.913708	1.805402	9.696866	-0.019043	0.018066	0.096985	1.180734	7.011941	-6.909611
37066	0	-1.981039	1.814603	9.791236	-0.019722	0.018163	0.097927	1.158100	7.120135	-6.901828
37067	0	-1.993089	1.854172	9.861622	-0.019836	0.018555	0.098633	1.140191	7.234451	-6.898920
37068	0	-2.023925	1.870225	10.029139	-0.020151	0.018711	0.100307	1.126900	7.339882	-6.891459
37069	0	-2.034794	1.891256	10.111991	-0.020264	0.018921	0.101135	1.114076	7.440207	-6.882906
37070	0	-2.057057	1.883418	10.273847	-0.020496	0.018843	0.102752	1.100784	7.528063	-6.872007
37071	0	-2.088152	1.922015	10.325876	-0.020813	0.019226	0.103271	1.090211	7.609294	-6.859461
37072	0	-2.113560	1.920390	10.390629	-0.021073	0.019214	0.103917	1.075261	7.683219	-6.850596
37073	0	-2.105043	1.922264	10.435981	-0.020996	0.019226	0.104370	1.066962	7.748275	-6.845110
37074	0	-2.133133	1.902472	10.556338	-0.021290	0.019035	0.105570	1.050511	7.798965	-6.838023
37075	0	-2.139694	1.940690	10.613358	-0.021362	0.019409	0.106140	1.042799	7.842069	-6.835320
37076	0	-2.145612	1.976677	10.618365	-0.021432	0.019771	0.106188	1.033063	7.874088	-6.824846
37077	0	-2.125477	1.983415	10.638180	-0.021240	0.019836	0.106384	1.024682	7.895759	-6.819782
37078	0	-2.139194	1.965188	10.601171	-0.021392	0.019649	0.106012	1.021792	7.902080	-6.817520
37079	0	-2.147450	1.940942	10.620313	-0.021484	0.019409	0.106201	1.015253	7.897822	-6.814812
37080	0	-2.119958	1.953449	10.620775	-0.021221	0.019531	0.106204	1.011514	7.881109	-6.813949
37081	0	-2.157879	1.929484	10.614436	-0.021606	0.019287	0.106140	1.012362	7.857960	-6.802494
37082	0	-2.125886	1.955109	10.603452	-0.021307	0.019547	0.106026	1.009150	7.812970	-6.797413
37083	0	-2.136234	1.917018	10.493094	-0.021423	0.019165	0.104919	1.006112	7.753537	-6.801745
37084	0	-2.111564	1.943003	10.415891	-0.021180	0.019419	0.104148	1.009714	7.689867	-6.800726
37085	0	-2.128997	1.886441	10.371279	-0.021362	0.018860	0.103699	1.005682	7.617316	-6.802740
37086	0	-2.052952	1.924225	10.276335	-0.020609	0.019235	0.102749	1.004834	7.536365	-6.801957
37087	0	-2.042078	1.923973	10.157746	-0.020508	0.019226	0.101562	1.010556	7.445926	-6.802602
37088	0	-2.042572	1.877704	10.075406	-0.020518	0.018764	0.100738	1.014932	7.348424	-6.804807
37089	0	-2.034828	1.862673	9.932238	-0.020447	0.018616	0.099304	1.017399	7.242767	-6.802358
37090	0	-1.990486	1.840881	9.874679	-0.020007	0.018393	0.098729	1.025923	7.132090	-6.805366
37091	0	-1.973339	1.802638	9.736815	-0.019836	0.018005	0.097351	1.040126	7.018911	-6.800875
37092	0	-1.922391	1.775745	9.599859	-0.019328	0.017741	0.095981	1.049111	6.902583	-6.805323
37093	0	-1.906387	1.795691	9.511075	-0.019165	0.017944	0.095093	1.053915	6.788819	-6.804287
37094	0	-1.886236	1.797980	9.398717	-0.018966	0.017969	0.093968	1.056516	6.671016	-6.804440
37095	0	-1.839294	1.795408	9.260852	-0.018494	0.017944	0.092590	1.058309	6.554626	-6.805536
37096	0	-1.820021	1.736693	9.111730	-0.018296	0.017353	0.091101	1.065597	6.441977	-6.806632
37097	0	-1.779153	1.734771	8.955421	-0.017883	0.017334	0.089539	1.073042	6.332758	-6.800399
37098	0	-1.761105	1.731209	8.897422	-0.017701	0.017300	0.088959	1.079143	6.224822	-6.801948
37099	0	-1.737522	1.704112	8.778222	-0.017456	0.017029	0.087769	1.085764	6.127190	-6.805691
37100	0	-1.740167	1.651278	8.701646	-0.017479	0.016503	0.087003	1.088746	6.033279	-6.801565
37101	0	-1.671435	1.679577	8.588802	-0.016785	0.016785	0.085876	1.094530	5.947191	-6.804662
37102	0	-1.682640	1.657185	8.548275	-0.016890	0.016562	0.085472	1.098478	5.870020	-6.811200
37103	0	-1.636634	1.703698	8.411495	-0.016418	0.017029	0.084106	1.101270	5.806534	-6.807249
37104	0	-1.638938	1.687220	8.425187	-0.016437	0.016862	0.084245	1.107266	5.749632	-6.807334
37105	0	-1.643995	1.660660	8.393010	-0.016479	0.016602	0.083923	1.106536	5.702725	-6.807698
37106	0	-1.612896	1.655319	8.314713	-0.016157	0.016550	0.083142	1.103794	5.670660	-6.809993
37107	0	-1.584668	1.654133	8.252369	-0.015869	0.016541	0.082520	1.098106	5.646174	-6.808716
37108	0	-1.611756	1.648503	8.265064	-0.016129	0.016480	0.082649	1.097983	5.636162	-6.802606
37109	0	-1.604886	1.629889	8.270280	-0.016052	0.016296	0.082703	1.095367	5.637807	-6.794772
37110	0	-1.592949	1.624334	8.190738	-0.015924	0.016240	0.081909	1.094197	5.652286	-6.787816
37111	0	-1.594216	1.636231	8.300455	-0.015930	0.016357	0.083008	1.095621	5.674739	-6.783737
37112	0	-1.597873	1.649028	8.311821	-0.015954	0.016489	0.083123	1.092741	5.714335	-6.781171
37113	0	-1.626651	1.654250	8.330652	-0.016235	0.016541	0.083313	1.090955	5.762700	-6.772253
37114	0	-1.640088	1.642293	8.414591	-0.016359	0.016422	0.084154	1.087979	5.824497	-6.766626
37115	0	-1.677119	1.659603	8.458640	-0.016724	0.016602	0.084595	1.076944	5.893976	-6.761365
37116	0	-1.657141	1.707370	8.597159	-0.016516	0.017078	0.085981	1.067471	5.973019	-6.756741
37117	0	-1.715403	1.666110	8.641336	-0.017090	0.016663	0.086426	1.062553	6.062883	-6.750910
37118	0	-1.753147	1.665660	8.693613	-0.017464	0.016659	0.086949	1.056910	6.156995	-6.738876
37119	0	-1.765276	1.671832	8.824296	-0.017578	0.016724	0.088257	1.047663	6.258503	-6.732917
37120	0	-1.775264	1.725845	8.876122	-0.017668	0.017262	0.088778	1.041737	6.372426	-6.721170
37121	0	-1.796939	1.769137	9.074401	-0.017883	0.017700	0.090759	1.028680	6.485443	-6.713924
37122	0	-1.851296	1.748780	9.144423	-0.018423	0.017499	0.091460	1.013002	6.602380	-6.706183
37123	0	-1.883082	1.750582	9.251256	-0.018738	0.017517	0.092529	0.997556	6.721913	-6.697827
37124	0	-1.884127	1.791298	9.382075	-0.018744	0.017921	0.093839	0.985695	6.845579	-6.684615
37125	0	-1.926498	1.793454	9.464711	-0.019165	0.017944	0.094666	0.972547	6.970768	-6.677983
37126	0	-1.946830	1.821881	9.570851	-0.019367	0.018229	0.095727	0.958427	7.096024	-6.666150
37127	0	-1.974906	1.806289	9.757655	-0.019653	0.018066	0.097595	0.952622	7.212927	-6.652944
37128	0	-1.963527	1.829599	9.833415	-0.019542	0.018303	0.098351	0.942789	7.326405	-6.641874
37129	0	-2.011444	1.860954	9.989665	-0.020020	0.018616	0.099915	0.933967	7.439722	-6.633296
37130	0	-2.030258	1.889773	10.053315	-0.020211	0.018908	0.100550	0.920980	7.548373	-6.620942
37131	0	-2.077261	1.897444	10.148619	-0.020691	0.018982	0.101501	0.910386	7.645283	-6.614170
37132	0	-2.099618	1.908336	10.255345	-0.020917	0.019089	0.102569	0.902088	7.738594	-6.604017
37133	0	-2.118782	1.903865	10.344115	-0.021118	0.019043	0.103455	0.894663	7.820673	-6.600699
37134	0	-2.138124	1.914826	10.402593	-0.021319	0.019156	0.104037	0.883789	7.893914	-6.589891
37135	0	-2.122462	1.897825	10.497196	-0.021179	0.018982	0.104980	0.876213	7.948943	-6.573749
37136	0	-2.137281	1.933391	10.513930	-0.021332	0.019341	0.105146	0.865328	7.999026	-6.572305
37137	0	-2.176008	1.928714	10.509600	-0.021729	0.019287	0.105103	0.861307	8.039004	-6.568556
37138	0	-2.138301	1.940871	10.606224	-0.021365	0.019409	0.106066	0.856240	8.064077	-6.562365
37139	0	-2.167686	1.965534	10.571059	-0.021667	0.019653	0.105713	0.853556	8.080178	-6.554986
37140	0	-2.162119	1.978144	10.625790	-0.021626	0.019779	0.106257	0.850620	8.081672	-6.547701
37141	0	-2.165757	1.940983	10.650824	-0.021667	0.019409	0.106506	0.845782	8.077189	-6.546702
37142	0	-2.150479	1.935782	10.590164	-0.021526	0.019349	0.105899	0.849211	8.060319	-6.536665
37143	0	-2.132096	1.935763	10.517022	-0.021362	0.019348	0.105164	0.852822	8.022035	-6.528634
37144	0	-2.123784	1.961954	10.536575	-0.021279	0.019610	0.105359	0.856043	7.983623	-6.524965
37145	0	-2.130995	1.935526	10.450156	-0.021362	0.019348	0.104492	0.856752	7.933103	-6.521127
37146	0	-2.095005	1.918915	10.366682	-0.021014	0.019178	0.103656	0.861092	7.869304	-6.514349
37147	0	-2.117419	1.893132	10.267286	-0.021240	0.018921	0.102661	0.865031	7.802742	-6.507101
37148	0	-2.090494	1.901625	10.239290	-0.020987	0.019002	0.102379	0.872766	7.718754	-6.509946
37149	0	-2.066843	1.905138	10.139489	-0.020752	0.019043	0.101379	0.873977	7.631849	-6.505683
37150	0	-2.025583	1.870998	10.032573	-0.020343	0.018693	0.100311	0.884882	7.540014	-6.502839
37151	0	-2.029047	1.856736	9.938238	-0.020386	0.018555	0.099365	0.890627	7.437918	-6.493965
37152	0	-1.998672	1.834633	9.837712	-0.020076	0.018335	0.098361	0.894840	7.341747	-6.490353
37153	0	-1.992297	1.801938	9.736831	-0.020020	0.018005	0.097351	0.902465	7.235784	-6.492746
37154	0	-1.948828	1.798803	9.624119	-0.019585	0.017971	0.096225	0.913689	7.128853	-6.485206
37155	0	-1.900906	1.796107	9.437636	-0.019104	0.017944	0.094360	0.925035	7.021430	-6.481629
37156	0	-1.900377	1.762742	9.361464	-0.019099	0.017611	0.093598	0.936645	6.912393	-6.480768
37157	0	-1.864528	1.777329	9.199647	-0.018738	0.017761	0.091980	0.942715	6.805105	-6.473918
37158	0	-1.815447	1.773237	9.129619	-0.018250	0.017723	0.091279	0.945432	6.693836	-6.467250
37159	0	-1.822335	1.777201	8.961526	-0.018311	0.017761	0.089600	0.950513	6.590240	-6.465083
37160	0	-1.781359	1.748888	8.921643	-0.017893	0.017477	0.089203	0.957320	6.496220	-6.458816
37161	0	-1.756765	1.758650	8.863560	-0.017639	0.017578	0.088623	0.960269	6.411267	-6.459346
37162	0	-1.736533	1.698979	8.768439	-0.017437	0.016984	0.087671	0.959965	6.325112	-6.459233
37163	0	-1.714645	1.691258	8.747511	-0.017212	0.016907	0.087463	0.960035	6.246674	-6.461604
37164	0	-1.696187	1.667931	8.652053	-0.017022	0.016674	0.086510	0.959556	6.174164	-6.456931
37165	0	-1.673307	1.672837	8.545842	-0.016785	0.016724	0.085449	0.958905	6.112085	-6.454407
37166	0	-1.663909	1.643386	8.486422	-0.016683	0.016427	0.084857	0.961299	6.060281	-6.448152
37167	0	-1.681485	1.690990	8.466127	-0.016846	0.016907	0.084656	0.959493	6.025177	-6.443177
37168	0	-1.651497	1.673433	8.393787	-0.016541	0.016729	0.083934	0.960237	5.996943	-6.434292
37169	0	-1.633804	1.685048	8.362099	-0.016357	0.016846	0.083618	0.961198	5.976763	-6.432542
37170	0	-1.667444	1.661675	8.338064	-0.016685	0.016610	0.083380	0.964865	5.967869	-6.426000
37171	0	-1.617074	1.660363	8.398465	-0.016174	0.016602	0.083984	0.962912	5.968926	-6.426200
37172	0	-1.629439	1.654717	8.447120	-0.016290	0.016544	0.084473	0.962309	5.981006	-6.428136
37173	0	-1.618836	1.666433	8.398132	-0.016174	0.016663	0.083984	0.960555	6.005803	-6.421533
37174	0	-1.658667	1.685106	8.464516	-0.016569	0.016849	0.084649	0.959957	6.035087	-6.415831
37175	0	-1.669202	1.696824	8.489403	-0.016663	0.016968	0.084900	0.957153	6.080092	-6.406545
37176	0	-1.681679	1.696703	8.530820	-0.016783	0.016968	0.085315	0.952833	6.131058	-6.394903
37177	0	-1.682809	1.721055	8.592928	-0.016785	0.017212	0.085938	0.948194	6.193936	-6.385394
37178	0	-1.710515	1.714912	8.664276	-0.017056	0.017148	0.086653	0.947055	6.264467	-6.374712
37179	0	-1.738628	1.696158	8.751525	-0.017334	0.016968	0.087524	0.936776	6.337647	-6.371709
37180	0	-1.743789	1.707098	8.822718	-0.017379	0.017076	0.088238	0.927605	6.419018	-6.364274
37181	0	-1.758414	1.738828	8.970988	-0.017517	0.017395	0.089722	0.917245	6.509187	-6.352569
37182	0	-1.803230	1.743852	9.047614	-0.017958	0.017442	0.090490	0.911743	6.608024	-6.345150
37183	0	-1.789955	1.799723	9.092883	-0.017822	0.018005	0.090942	0.900205	6.709621	-6.337464
37184	0	-1.836578	1.804268	9.236384	-0.018285	0.018049	0.092379	0.890805	6.814410	-6.323479
37185	0	-1.857227	1.812490	9.312451	-0.018494	0.018127	0.093140	0.886386	6.915421	-6.316320
37186	0	-1.897898	1.811548	9.413051	-0.018897	0.018122	0.094146	0.877672	7.019408	-6.308364
37187	0	-1.937249	1.781693	9.544270	-0.019287	0.017822	0.095459	0.870251	7.126212	-6.299033
37188	0	-1.960711	1.804593	9.650844	-0.019521	0.018055	0.096524	0.858509	7.233074	-6.286139
37189	0	-1.967021	1.830223	9.819155	-0.019592	0.018311	0.098206	0.847492	7.328486	-6.277613
37190	0	-1.976849	1.840895	9.852821	-0.019688	0.018415	0.098543	0.838672	7.426954	-6.265051
37191	0	-2.003557	1.848522	9.947339	-0.019958	0.018494	0.099487	0.827605	7.520243	-6.255267
37192	0	-2.018904	1.877628	10.017703	-0.020114	0.018782	0.100191	0.819988	7.610669	-6.246491
37193	0	-2.045239	1.892019	10.173237	-0.020386	0.018921	0.101746	0.817340	7.690426	-6.240036
37194	0	-2.057919	1.903885	10.256199	-0.020520	0.019041	0.102573	0.812745	7.761129	-6.235556
37195	0	-2.086840	1.873399	10.350516	-0.020813	0.018738	0.103516	0.806293	7.827365	-6.233396
37196	0	-2.072686	1.909167	10.366917	-0.020680	0.019095	0.103678	0.799570	7.883716	-6.228956
37197	0	-2.085349	1.946181	10.515711	-0.020813	0.019470	0.105164	0.787642	7.932944	-6.225258
37198	0	-2.110547	1.914619	10.465654	-0.021077	0.019148	0.104662	0.782572	7.969297	-6.218481
37199	0	-2.095398	1.952604	10.497766	-0.020935	0.019531	0.104980	0.773386	7.995459	-6.209447
37200	0	-2.140863	1.903513	10.545977	-0.021400	0.019032	0.105462	0.773314	8.010015	-6.202504
37201	0	-2.148436	1.922825	10.528525	-0.021484	0.019226	0.105286	0.771430	8.015810	-6.194356
37202	0	-2.116446	1.941753	10.516475	-0.021179	0.019413	0.105163	0.771565	8.005754	-6.191760
37203	0	-2.116480	1.947150	10.528830	-0.021179	0.019470	0.105286	0.768228	7.996087	-6.185425
37204	0	-2.130328	1.923246	10.541782	-0.021334	0.019228	0.105412	0.767740	7.969252	-6.183134
37205	0	-2.108106	1.904634	10.498732	-0.021118	0.019043	0.104980	0.765870	7.935120	-6.174896
37206	0	-2.080968	1.917516	10.433200	-0.020862	0.019171	0.104322	0.764612	7.884705	-6.167661
37207	0	-2.075500	1.886327	10.358768	-0.020813	0.018860	0.103577	0.762065	7.827270	-6.159637
37208	0	-2.075247	1.869492	10.336590	-0.020820	0.018683	0.103354	0.768046	7.759581	-6.158361
37209	0	-2.043681	1.886563	10.212499	-0.020508	0.018860	0.102112	0.767682	7.686802	-6.158725
37210	0	-2.016725	1.881796	10.135813	-0.020246	0.018809	0.101344	0.770316	7.605311	-6.158179
37211	0	-1.999890	1.874826	10.017308	-0.020081	0.018738	0.100159	0.774981	7.519044	-6.155775
37212	0	-2.013815	1.870422	9.916590	-0.020225	0.018697	0.099150	0.776061	7.426423	-6.155706
37213	0	-1.980968	1.868689	9.816037	-0.019897	0.018677	0.098145	0.780299	7.331235	-6.157087
37214	0	-1.932783	1.852285	9.660463	-0.019420	0.018513	0.096588	0.784570	7.229662	-6.160799
37215	0	-1.907652	1.813405	9.651289	-0.019165	0.018127	0.096497	0.784883	7.131814	-6.165098
37216	0	-1.896000	1.784224	9.495920	-0.019053	0.017835	0.094942	0.786293	7.027496	-6.172792
37217	0	-1.882772	1.746563	9.437723	-0.018921	0.017456	0.094360	0.790082	6.921753	-6.172361
37218	0	-1.859070	1.748404	9.312738	-0.018677	0.017474	0.093112	0.794562	6.823215	-6.169388
37219	0	-1.828759	1.764602	9.169029	-0.018372	0.017639	0.091675	0.795667	6.725527	-6.173835
37220	0	-1.806466	1.748005	9.062062	-0.018145	0.017469	0.090607	0.801643	6.631796	-6.171785
37221	0	-1.798983	1.728460	8.979586	-0.018066	0.017273	0.089783	0.809226	6.541284	-6.175697
37222	0	-1.790569	1.730406	8.872261	-0.017977	0.017296	0.088710	0.812604	6.456801	-6.170086
37223	0	-1.739117	1.703383	8.784150	-0.017456	0.017029	0.087830	0.812473	6.379117	-6.174806
37224	0	-1.684021	1.710646	8.774036	-0.016899	0.017099	0.087730	0.815192	6.309201	-6.170175
37225	0	-1.691676	1.679072	8.686181	-0.016968	0.016785	0.086853	0.816930	6.248708	-6.167042
37226	0	-1.688244	1.667748	8.639011	-0.016928	0.016674	0.086382	0.815595	6.195244	-6.169287
37227	0	-1.680587	1.672765	8.557834	-0.016846	0.016724	0.085571	0.815152	6.148570	-6.161026
37228	0	-1.654687	1.673370	8.540815	-0.016583	0.016731	0.085402	0.812954	6.105916	-6.162986
37229	0	-1.651558	1.660386	8.508741	-0.016541	0.016602	0.085083	0.810904	6.078661	-6.153161
37230	0	-1.671672	1.666733	8.466779	-0.016735	0.016666	0.084664	0.807461	6.059818	-6.154593
37231	0	-1.653264	1.654075	8.459622	-0.016541	0.016541	0.084595	0.803697	6.054787	-6.160226
37232	0	-1.652390	1.666131	8.435397	-0.016525	0.016663	0.084353	0.797974	6.058609	-6.156702
37233	0	-1.636045	1.666321	8.447195	-0.016357	0.016663	0.084473	0.795146	6.068134	-6.162488
37234	0	-1.637295	1.678662	8.452987	-0.016364	0.016786	0.084532	0.792988	6.085545	-6.160043
37235	0	-1.656246	1.665880	8.453014	-0.016541	0.016663	0.084534	0.784918	6.120421	-6.155356
37236	0	-1.674209	1.616233	8.525233	-0.016707	0.016166	0.085258	0.777992	6.171876	-6.153061
37237	0	-1.663620	1.684240	8.617561	-0.016602	0.016846	0.086182	0.771241	6.222738	-6.151162
37238	0	-1.689420	1.695894	8.671103	-0.016854	0.016960	0.086719	0.767395	6.280293	-6.143542
37239	0	-1.713828	1.714612	8.721068	-0.017090	0.017151	0.087219	0.759361	6.348467	-6.139092
37240	0	-1.712078	1.725507	8.792530	-0.017066	0.017262	0.087934	0.748145	6.424353	-6.129878
37241	0	-1.739280	1.708255	8.934544	-0.017334	0.017090	0.089355	0.737480	6.504148	-6.125212
37242	0	-1.770376	1.706728	9.023820	-0.017636	0.017075	0.090250	0.727275	6.593942	-6.127302
37243	0	-1.807822	1.726845	9.092879	-0.018005	0.017273	0.090942	0.720764	6.689956	-6.115866
37244	0	-1.803904	1.731105	9.169700	-0.017969	0.017324	0.091708	0.703154	6.781550	-6.108497
37245	0	-1.850859	1.738725	9.269873	-0.018433	0.017395	0.092712	0.692909	6.879588	-6.102122
37246	0	-1.878640	1.773736	9.328086	-0.018708	0.017745	0.093295	0.682956	6.979668	-6.096021
37247	0	-1.899982	1.818124	9.489530	-0.018921	0.018188	0.094910	0.673616	7.079047	-6.088656
37248	0	-1.934741	1.810260	9.565841	-0.019263	0.018112	0.095674	0.661816	7.183823	-6.081661
37249	0	-1.918396	1.842474	9.684850	-0.019104	0.018433	0.096863	0.651864	7.282506	-6.076750
37250	0	-1.928516	1.835047	9.816123	-0.019205	0.018355	0.098176	0.645476	7.380126	-6.068759
37251	0	-1.979197	1.866970	9.837444	-0.019714	0.018677	0.098389	0.636564	7.474730	-6.059425
37252	0	-1.970349	1.853490	9.907826	-0.019627	0.018540	0.099092	0.629486	7.567814	-6.053224
37253	0	-2.014856	1.830248	10.075694	-0.020081	0.018311	0.100769	0.619231	7.649583	-6.046536
37254	0	-2.016031	1.859751	10.097572	-0.020095	0.018600	0.100988	0.615736	7.728305	-6.039723
37255	0	-2.038215	1.891373	10.216274	-0.020325	0.018921	0.102173	0.606226	7.797339	-6.032754
37256	0	-2.067268	1.914319	10.275371	-0.020624	0.019150	0.102762	0.597083	7.856136	-6.030232
37257	0	-2.061475	1.928553	10.362887	-0.020569	0.019287	0.103638	0.593393	7.911681	-6.024747
37258	0	-2.082442	1.916099	10.409971	-0.020783	0.019161	0.104108	0.590999	7.961649	-6.019899
37259	0	-2.059341	1.934720	10.460960	-0.020569	0.019348	0.104614	0.587269	7.993720	-6.010923
37260	0	-2.124268	1.921944	10.441853	-0.021229	0.019223	0.104421	0.580104	8.014185	-6.011367
37261	0	-2.100710	1.946726	10.473467	-0.020996	0.019470	0.104736	0.573740	8.031561	-6.005389
37262	0	-2.083106	1.915888	10.485526	-0.020835	0.019158	0.104855	0.570635	8.032930	-6.000022
37263	0	-2.104694	1.923121	10.516467	-0.021057	0.019226	0.105164	0.572300	8.027542	-5.992272
37264	0	-2.126551	1.930214	10.461835	-0.021281	0.019297	0.104616	0.574164	8.016045	-5.990459
37265	0	-2.108691	1.941630	10.468028	-0.021118	0.019409	0.104675	0.577265	7.987889	-5.984676
37266	0	-2.089292	1.930663	10.438677	-0.020934	0.019300	0.104380	0.578985	7.948767	-5.988631
37267	0	-2.082461	1.941593	10.407359	-0.020874	0.019409	0.104065	0.581104	7.900703	-5.983197
37268	0	-2.078307	1.869550	10.274927	-0.020838	0.018689	0.102739	0.582636	7.846052	-5.980889
37269	0	-2.050504	1.868278	10.224561	-0.020569	0.018677	0.102234	0.583520	7.781118	-5.974766
37270	0	-2.043590	1.875772	10.153633	-0.020503	0.018749	0.101524	0.587067	7.712007	-5.967886
37271	0	-2.000791	1.868652	10.108683	-0.020081	0.018677	0.101074	0.591930	7.636457	-5.958428
37272	0	-2.004373	1.821797	10.001393	-0.020121	0.018208	0.100000	0.597447	7.555103	-5.957372
37273	0	-1.988154	1.838447	9.931726	-0.019958	0.018372	0.099304	0.605832	7.473170	-5.950826
37274	0	-1.959902	1.859007	9.800237	-0.019685	0.018579	0.097987	0.611407	7.379915	-5.949992
37275	0	-1.938414	1.874887	9.754921	-0.019470	0.018738	0.097534	0.617642	7.285852	-5.949916
37276	0	-1.915264	1.822202	9.635797	-0.019239	0.018209	0.096343	0.625725	7.189681	-5.950346
37277	0	-1.901464	1.777391	9.559653	-0.019104	0.017761	0.095581	0.633940	7.089646	-5.949115
37278	0	-1.890204	1.755234	9.397933	-0.018990	0.017542	0.093964	0.639710	6.989999	-5.949008
37279	0	-1.859349	1.746980	9.278759	-0.018677	0.017456	0.092773	0.649872	6.894170	-5.950014
37280	0	-1.830813	1.761466	9.196101	-0.018390	0.017605	0.091947	0.655394	6.799577	-5.949367
37281	0	-1.823215	1.697771	9.095629	-0.018311	0.016968	0.090942	0.661250	6.707745	-5.950104
37282	0	-1.783953	1.699859	9.030964	-0.017911	0.016987	0.090298	0.669773	6.623936	-5.951835
37283	0	-1.750612	1.734402	8.991691	-0.017578	0.017334	0.089905	0.676206	6.539057	-5.954266
37284	0	-1.737676	1.730048	8.792492	-0.017438	0.017292	0.087914	0.681240	6.466130	-5.949180
37285	0	-1.709269	1.728136	8.771723	-0.017151	0.017273	0.087708	0.686497	6.396666	-5.955808
37286	0	-1.698466	1.680649	8.718612	-0.017035	0.016801	0.087177	0.688331	6.336416	-5.952626
37287	0	-1.679699	1.691417	8.673896	-0.016846	0.016907	0.086731	0.692695	6.278584	-5.950117
37288	0	-1.670554	1.692657	8.596020	-0.016749	0.016921	0.085953	0.694699	6.226712	-5.943245
37289	0	-1.650705	1.672935	8.582076	-0.016541	0.016724	0.085815	0.697516	6.188195	-5.941867
37290	0	-1.644462	1.661342	8.509906	-0.016475	0.016612	0.085093	0.694755	6.153791	-5.936596
37291	0	-1.646259	1.666790	8.502421	-0.016479	0.016663	0.085022	0.697821	6.136802	-5.934461
37292	0	-1.619373	1.691701	8.441706	-0.016202	0.016917	0.084415	0.693877	6.131198	-5.932320
37293	0	-1.647944	1.672378	8.489988	-0.016479	0.016724	0.084900	0.690858	6.136476	-5.928676
37294	0	-1.660869	1.672455	8.440908	-0.016602	0.016724	0.084411	0.689131	6.151447	-5.919555
37295	0	-1.667418	1.660138	8.477559	-0.016663	0.016602	0.084778	0.686137	6.172254	-5.913371
37296	0	-1.652349	1.690493	8.531865	-0.016503	0.016906	0.085322	0.682612	6.204253	-5.907819
37297	0	-1.668926	1.678352	8.544424	-0.016663	0.016785	0.085449	0.678960	6.244824	-5.901200
37298	0	-1.669009	1.696438	8.598153	-0.016656	0.016965	0.085988	0.676382	6.295016	-5.896287
37299	0	-1.707275	1.666229	8.653926	-0.017029	0.016663	0.086548	0.674583	6.357643	-5.891076
37300	0	-1.680198	1.683983	8.749866	-0.016752	0.016845	0.087507	0.666951	6.427144	-5.883221
37301	0	-1.738732	1.702432	8.818617	-0.017334	0.017029	0.088196	0.660089	6.500756	-5.874476
37302	0	-1.768276	1.720009	8.840881	-0.017625	0.017202	0.088420	0.656339	6.579965	-5.867377
37303	0	-1.776454	1.739053	8.958775	-0.017700	0.017395	0.089600	0.650115	6.666303	-5.857713
37304	0	-1.783574	1.744135	9.029601	-0.017769	0.017447	0.090308	0.643131	6.755173	-5.850622
37305	0	-1.771106	1.775596	9.129571	-0.017639	0.017761	0.091309	0.636275	6.849159	-5.850897
37306	0	-1.822023	1.738152	9.200089	-0.018150	0.017384	0.092014	0.633319	6.940284	-5.841630
37307	0	-1.863088	1.763159	9.269857	-0.018555	0.017639	0.092712	0.623883	7.038413	-5.830332
37308	0	-1.872857	1.804300	9.419625	-0.018649	0.018050	0.094211	0.615116	7.139017	-5.816884
37309	0	-1.888055	1.799727	9.507813	-0.018799	0.018005	0.095093	0.605467	7.241327	-5.809010
37310	0	-1.934504	1.828794	9.626894	-0.019270	0.018293	0.096283	0.598847	7.334617	-5.804679
37311	0	-1.973120	1.854791	9.715349	-0.019653	0.018555	0.097168	0.590853	7.430320	-5.799927
37312	0	-1.964383	1.853278	9.822306	-0.019567	0.018540	0.098237	0.581891	7.524486	-5.789119
37313	0	-1.978275	1.867140	9.892536	-0.019714	0.018677	0.098938	0.575239	7.607889	-5.777680
37314	0	-2.028854	1.847998	9.956892	-0.020219	0.018482	0.099583	0.572272	7.692265	-5.767267
37315	0	-2.008833	1.891569	10.039008	-0.020020	0.018921	0.100403	0.565903	7.775034	-5.750757
37316	0	-2.033758	1.878836	10.079253	-0.020280	0.018787	0.100804	0.566109	7.845055	-5.739480
37317	0	-2.050303	1.885411	10.185744	-0.020447	0.018860	0.101868	0.558746	7.912757	-5.729329
37318	0	-2.079155	1.896544	10.269220	-0.020743	0.018970	0.102701	0.552976	7.971024	-5.723137
37319	0	-2.073084	1.867979	10.253045	-0.020691	0.018677	0.102539	0.554796	8.020327	-5.716636
37320	0	-2.092878	1.916724	10.349114	-0.020894	0.019171	0.103498	0.549203	8.063524	-5.709835
37321	0	-2.126604	1.910666	10.387607	-0.021240	0.019104	0.103882	0.550046	8.096791	-5.712579
37322	0	-2.094324	1.929650	10.362181	-0.020926	0.019292	0.103626	0.552813	8.121500	-5.699537
37323	0	-2.094009	1.898565	10.381911	-0.020935	0.018982	0.103821	0.554097	8.132305	-5.692436
37324	0	-2.124594	1.887088	10.369511	-0.021251	0.018867	0.103695	0.555733	8.132465	-5.683047
37325	0	-2.123342	1.898970	10.369870	-0.021240	0.018982	0.103699	0.561052	8.130432	-5.671908
37326	0	-2.108519	1.881151	10.370224	-0.021105	0.018814	0.103698	0.554556	8.114311	-5.672782
37327	0	-2.120854	1.887071	10.370325	-0.021240	0.018860	0.103699	0.562307	8.085060	-5.674504
37328	0	-2.132310	1.888563	10.340896	-0.021360	0.018881	0.103402	0.563248	8.049645	-5.670658
37329	0	-2.082862	1.923479	10.279079	-0.020874	0.019226	0.102783	0.568286	8.005092	-5.666782
37330	0	-2.073171	1.912839	10.262352	-0.020783	0.019121	0.102614	0.571471	7.953563	-5.660864
37331	0	-2.068988	1.886658	10.194009	-0.020752	0.018860	0.101929	0.573736	7.890115	-5.659762
37332	0	-2.037960	1.900384	10.098569	-0.020446	0.018994	0.100974	0.579066	7.821541	-5.649997
37333	0	-2.031345	1.856440	9.986645	-0.020386	0.018555	0.099854	0.584484	7.745167	-5.645427
37334	0	-2.011037	1.840042	9.952454	-0.020181	0.018391	0.099512	0.590074	7.670704	-5.641693
37335	0	-1.988449	1.831795	9.895153	-0.019958	0.018311	0.098938	0.592917	7.591551	-5.638696
37336	0	-1.967145	1.815576	9.751344	-0.019752	0.018142	0.097500	0.603262	7.504212	-5.631759
37337	0	-1.951451	1.868407	9.644991	-0.019592	0.018677	0.096436	0.605995	7.418564	-5.628714
37338	0	-1.935680	1.827074	9.629607	-0.019438	0.018264	0.096281	0.608167	7.328986	-5.624701
37339	0	-1.914280	1.820189	9.474086	-0.019226	0.018188	0.094727	0.618057	7.235255	-5.617929
37340	0	-1.904358	1.797937	9.415898	-0.019122	0.017970	0.094145	0.623260	7.146538	-5.610587
37341	0	-1.902524	1.765036	9.254340	-0.019104	0.017639	0.092529	0.630998	7.055792	-5.610382
37342	0	-1.869028	1.724359	9.214298	-0.018764	0.017234	0.092130	0.637095	6.970192	-5.609858
37343	0	-1.836389	1.728097	9.125990	-0.018433	0.017273	0.091248	0.641408	6.890544	-5.607503
37344	0	-1.823046	1.686689	9.110039	-0.018296	0.016861	0.091088	0.643221	6.814378	-5.602183
37345	0	-1.794123	1.721774	8.973342	-0.018005	0.017212	0.089722	0.644960	6.739232	-5.592315
37346	0	-1.769304	1.741292	8.896249	-0.017756	0.017406	0.088951	0.647689	6.664230	-5.589337
37347	0	-1.764297	1.740088	8.820612	-0.017700	0.017395	0.088196	0.650024	6.596406	-5.587309
37348	0	-1.735429	1.740974	8.761461	-0.017404	0.017406	0.087605	0.649318	6.538346	-5.584346
37349	0	-1.704837	1.697041	8.722684	-0.017090	0.016968	0.087219	0.648189	6.490066	-5.579809
37350	0	-1.703094	1.660754	8.675249	-0.017069	0.016606	0.086745	0.645416	6.446016	-5.577840
37351	0	-1.693542	1.691097	8.698058	-0.016968	0.016907	0.086975	0.646815	6.409299	-5.580331
37352	0	-1.669678	1.691683	8.570823	-0.016722	0.016914	0.085704	0.646264	6.381683	-5.583165
37353	0	-1.689125	1.667064	8.587795	-0.016907	0.016663	0.085876	0.653378	6.366677	-5.578964
37354	0	-1.686862	1.680048	8.600278	-0.016876	0.016800	0.086001	0.650952	6.362005	-5.573774
37355	0	-1.684141	1.709355	8.563243	-0.016846	0.017090	0.085632	0.652812	6.361773	-5.562501
37356	0	-1.708744	1.722081	8.556961	-0.017081	0.017219	0.085571	0.653117	6.375286	-5.555530
37357	0	-1.679238	1.684536	8.685160	-0.016785	0.016846	0.086853	0.650140	6.390640	-5.547057
37358	0	-1.699896	1.672308	8.647980	-0.016983	0.016723	0.086483	0.648532	6.416693	-5.539726
37359	0	-1.705231	1.696547	8.648264	-0.017029	0.016968	0.086487	0.643672	6.452620	-5.531776
37360	0	-1.698443	1.720534	8.671686	-0.016954	0.017207	0.086722	0.639707	6.496994	-5.519418
37361	0	-1.712394	1.720947	8.800655	-0.017090	0.017212	0.088013	0.635242	6.545815	-5.517197
37362	0	-1.738025	1.695906	8.823646	-0.017342	0.016962	0.088243	0.630279	6.600365	-5.514536
37363	0	-1.762667	1.726670	8.928608	-0.017578	0.017273	0.089294	0.621580	6.666863	-5.508599
37364	0	-1.778909	1.719552	8.975591	-0.017737	0.017199	0.089766	0.617140	6.737037	-5.500025
37365	0	-1.787778	1.763496	9.074918	-0.017822	0.017639	0.090759	0.611337	6.811300	-5.489090
37366	0	-1.805556	1.750735	9.145918	-0.017996	0.017509	0.091471	0.609569	6.890122	-5.485493
37367	0	-1.794481	1.787570	9.221365	-0.017883	0.017883	0.092224	0.599943	6.970445	-5.481310
37368	0	-1.844217	1.761570	9.322779	-0.018374	0.017623	0.093240	0.591065	7.057611	-5.472990
37369	0	-1.861880	1.805646	9.398338	-0.018555	0.018066	0.093994	0.578870	7.139696	-5.468748
37370	0	-1.875226	1.797723	9.457049	-0.018684	0.017984	0.094583	0.570228	7.225848	-5.461882
37371	0	-1.899049	1.799800	9.587387	-0.018921	0.018005	0.095886	0.561458	7.313028	-5.449168
37372	0	-1.931142	1.816696	9.719129	-0.019245	0.018173	0.097203	0.554024	7.395117	-5.443723
37373	0	-1.947173	1.836086	9.770686	-0.019409	0.018372	0.097717	0.541270	7.472600	-5.432986
37374	0	-1.972468	1.821902	9.841604	-0.019658	0.018228	0.098428	0.531265	7.554131	-5.428291
37375	0	-1.983386	1.848624	9.917184	-0.019775	0.018494	0.099182	0.522348	7.625884	-5.417952
37376	0	-1.994811	1.865368	9.945670	-0.019893	0.018661	0.099466	0.512864	7.693885	-5.416132
37377	0	-2.012842	1.860935	10.069964	-0.020081	0.018616	0.100708	0.504835	7.752735	-5.408426
37378	0	-2.040282	1.841143	10.135504	-0.020360	0.018419	0.101362	0.495032	7.805595	-5.406012
37379	0	-2.042163	1.867148	10.173938	-0.020386	0.018677	0.101746	0.487853	7.850558	-5.403645
37380	0	-2.055447	1.896829	10.172556	-0.020519	0.018970	0.101732	0.484111	7.894832	-5.395393
37381	0	-2.070894	1.910556	10.229098	-0.020691	0.019104	0.102295	0.483943	7.919964	-5.385314
37382	0	-2.067763	1.873738	10.271187	-0.020666	0.018741	0.102714	0.478196	7.937856	-5.375753
37383	0	-2.076003	1.873859	10.406319	-0.020752	0.018738	0.104065	0.476806	7.951862	-5.366278
37384	0	-2.046194	1.916554	10.381728	-0.020463	0.019166	0.103817	0.473714	7.955880	-5.363031
37385	0	-2.068054	1.904447	10.302915	-0.020691	0.019043	0.103027	0.472462	7.949749	-5.353853
37386	0	-2.077898	1.880431	10.309358	-0.020793	0.018802	0.103091	0.472290	7.939592	-5.352654
37387	0	-2.048660	1.904383	10.327554	-0.020508	0.019043	0.103271	0.469951	7.921565	-5.348715
37388	0	-2.080186	1.886507	10.304030	-0.020832	0.018861	0.103035	0.471000	7.893612	-5.349977
37389	0	-2.052625	1.892718	10.291263	-0.020569	0.018921	0.102905	0.473887	7.852085	-5.343993
37390	0	-2.043804	1.899535	10.225739	-0.020485	0.018994	0.102248	0.470822	7.805602	-5.334153
37391	0	-2.045626	1.892510	10.199932	-0.020508	0.018921	0.101990	0.471128	7.753637	-5.335179
37392	0	-2.022711	1.869257	10.116320	-0.020284	0.018684	0.101153	0.475730	7.695635	-5.335428
37393	0	-2.013725	1.862208	10.023171	-0.020203	0.018616	0.100220	0.478013	7.627163	-5.334321
37394	0	-1.988203	1.869326	9.952321	-0.019951	0.018689	0.099510	0.477644	7.554418	-5.324255
37395	0	-1.982711	1.850447	9.913318	-0.019897	0.018494	0.099121	0.484934	7.479483	-5.323201
37396	0	-1.974798	1.845888	9.751065	-0.019820	0.018454	0.097497	0.485875	7.400980	-5.326430
37397	0	-1.921342	1.850669	9.663085	-0.019287	0.018494	0.096619	0.495940	7.320163	-5.322902
37398	0	-1.931059	1.810564	9.586159	-0.019385	0.018092	0.095849	0.506496	7.237355	-5.326688
37399	0	-1.889984	1.788839	9.547433	-0.018982	0.017883	0.095459	0.506952	7.145421	-5.331517
37400	0	-1.886497	1.771812	9.483170	-0.018941	0.017710	0.094818	0.511572	7.060257	-5.326113
37401	0	-1.866425	1.801395	9.382406	-0.018738	0.018005	0.093811	0.516614	6.977017	-5.327480
37402	0	-1.845792	1.741917	9.244646	-0.018533	0.017411	0.092433	0.520964	6.890831	-5.328258
37403	0	-1.799449	1.764747	9.180941	-0.018066	0.017639	0.091797	0.525978	6.807619	-5.330451
37404	0	-1.798124	1.723891	9.079496	-0.018046	0.017228	0.090784	0.534355	6.731949	-5.324052
37405	0	-1.800437	1.727970	9.028211	-0.018066	0.017273	0.090271	0.537909	6.659635	-5.320017
37406	0	-1.776436	1.704687	8.963196	-0.017821	0.017042	0.089622	0.539098	6.593135	-5.320087
37407	0	-1.740131	1.685123	8.857174	-0.017456	0.016846	0.088562	0.541588	6.528495	-5.324263
37408	0	-1.735841	1.691871	8.846855	-0.017408	0.016917	0.088459	0.539046	6.469929	-5.324939
37409	0	-1.723076	1.733878	8.771487	-0.017273	0.017334	0.087708	0.541041	6.420958	-5.321212
37410	0	-1.739621	1.716343	8.644694	-0.017434	0.017159	0.086440	0.542114	6.376851	-5.314415
37411	0	-1.693748	1.696916	8.637042	-0.016968	0.016968	0.086365	0.540348	6.342365	-5.316984
37412	0	-1.682579	1.715389	8.595186	-0.016847	0.017153	0.085948	0.538542	6.320150	-5.314963
37413	0	-1.658287	1.678662	8.642899	-0.016602	0.016785	0.086426	0.537916	6.300989	-5.308562
37414	0	-1.673239	1.672833	8.661736	-0.016747	0.016727	0.086615	0.536030	6.286512	-5.306910
37415	0	-1.696329	1.660385	8.593794	-0.016968	0.016602	0.085938	0.536371	6.285903	-5.297151
37416	0	-1.677717	1.673202	8.587536	-0.016776	0.016727	0.085876	0.540127	6.292404	-5.297020
37417	0	-1.660896	1.708777	8.563130	-0.016602	0.017090	0.085632	0.535318	6.307286	-5.289970
37418	0	-1.687864	1.708440	8.568715	-0.016861	0.017085	0.085690	0.532770	6.335703	-5.283454
37419	0	-1.674680	1.702909	8.623812	-0.016724	0.017029	0.086243	0.531717	6.371125	-5.278438
37420	0	-1.698310	1.684634	8.695966	-0.016953	0.016846	0.086966	0.531316	6.414800	-5.267743
37421	0	-1.718415	1.678556	8.763980	-0.017151	0.016785	0.087646	0.531475	6.462733	-5.264634
37422	0	-1.744028	1.684581	8.750240	-0.017401	0.016847	0.087510	0.529630	6.518849	-5.258379
37423	0	-1.737912	1.714551	8.818796	-0.017334	0.017151	0.088196	0.522168	6.581756	-5.248244
37424	0	-1.759507	1.738018	8.872017	-0.017548	0.017384	0.088729	0.517354	6.647260	-5.241506
37425	0	-1.793619	1.715246	8.971083	-0.017883	0.017151	0.089722	0.519075	6.719009	-5.230416
37426	0	-1.805395	1.751336	9.090926	-0.017991	0.017520	0.090920	0.511040	6.802095	-5.226421
37427	0	-1.800752	1.751231	9.160229	-0.017944	0.017517	0.091614	0.505275	6.884990	-5.221568
37428	0	-1.819987	1.768648	9.212672	-0.018133	0.017690	0.092139	0.501593	6.971821	-5.211457
37429	0	-1.856266	1.775364	9.306633	-0.018494	0.017761	0.093079	0.492755	7.060550	-5.205294
37430	0	-1.876676	1.773989	9.413913	-0.018695	0.017745	0.094152	0.486973	7.151929	-5.195107
37431	0	-1.898613	1.824227	9.495908	-0.018921	0.018250	0.094971	0.478530	7.234522	-5.190127
37432	0	-1.905996	1.816830	9.523930	-0.018991	0.018173	0.095252	0.473039	7.320682	-5.188022
37433	0	-1.941567	1.793689	9.660650	-0.019348	0.017944	0.096619	0.464571	7.404821	-5.172783
37434	0	-1.967349	1.792110	9.737530	-0.019607	0.017929	0.097387	0.455534	7.487547	-5.164545
37435	0	-1.971582	1.812022	9.862167	-0.019653	0.018127	0.098633	0.447276	7.564228	-5.159867
37436	0	-1.995764	1.847825	9.896482	-0.019901	0.018478	0.098976	0.446965	7.633627	-5.156163
37437	0	-2.013793	1.903754	10.008717	-0.020081	0.019043	0.100098	0.440681	7.703410	-5.151370
37438	0	-2.000221	1.872258	9.988401	-0.019951	0.018726	0.099894	0.436064	7.766626	-5.141130
37439	0	-2.043831	1.860983	10.130885	-0.020386	0.018616	0.101318	0.429174	7.830308	-5.136528
37440	0	-2.040891	1.884512	10.159700	-0.020370	0.018847	0.101604	0.425771	7.879194	-5.131641
37441	0	-2.041808	1.910393	10.198329	-0.020386	0.019104	0.101990	0.424631	7.919993	-5.133115
37442	0	-2.059947	1.904008	10.215446	-0.020573	0.019042	0.102160	0.421269	7.954739	-5.127091
37443	0	-2.052779	1.898193	10.247403	-0.020508	0.018982	0.102478	0.419813	7.981885	-5.119994
37444	0	-2.055809	1.916099	10.265108	-0.020548	0.019164	0.102653	0.414598	7.998276	-5.113233
37445	0	-2.051585	1.904132	10.308709	-0.020508	0.019043	0.103088	0.410907	8.012214	-5.107901
37446	0	-2.064037	1.916740	10.314655	-0.020646	0.019161	0.103147	0.415367	8.011164	-5.099397
37447	0	-2.092962	1.904973	10.290513	-0.020935	0.019043	0.102905	0.420484	8.010370	-5.091222
37448	0	-2.053869	1.918354	10.260212	-0.020558	0.019178	0.102599	0.423336	7.993900	-5.087138
37449	0	-2.066933	1.892663	10.278649	-0.020691	0.018921	0.102783	0.426778	7.975404	-5.075980
37450	0	-2.042897	1.905787	10.224597	-0.020465	0.019053	0.102240	0.428261	7.940906	-5.069426
37451	0	-2.047043	1.917422	10.187347	-0.020508	0.019165	0.101868	0.434996	7.904603	-5.068880
37452	0	-2.045018	1.882736	10.151991	-0.020494	0.018817	0.101513	0.442911	7.860534	-5.061941
37453	0	-2.039367	1.874792	10.114410	-0.020447	0.018738	0.101135	0.450212	7.806411	-5.058101
37454	0	-1.997689	1.870411	10.061364	-0.020037	0.018697	0.100603	0.454193	7.744425	-5.054753
37455	0	-1.977143	1.868437	9.998705	-0.019836	0.018677	0.099976	0.458375	7.676228	-5.047126
37456	0	-1.982418	1.869925	9.885084	-0.019892	0.018691	0.098839	0.463150	7.604215	-5.048030
37457	0	-1.982950	1.813702	9.785139	-0.019897	0.018127	0.097839	0.469590	7.530873	-5.050030
37458	0	-1.969687	1.815533	9.683725	-0.019763	0.018146	0.096826	0.476398	7.458964	-5.045221
37459	0	-1.933299	1.801720	9.620454	-0.019409	0.018005	0.096191	0.485359	7.374722	-5.042060
37460	0	-1.924913	1.809789	9.555836	-0.019320	0.018089	0.095546	0.490796	7.296600	-5.047256
37461	0	-1.903176	1.789362	9.522738	-0.019104	0.017883	0.095215	0.498233	7.216058	-5.050643
37462	0	-1.888888	1.754848	9.354350	-0.018963	0.017537	0.093531	0.506994	7.132034	-5.040844
37463	0	-1.842780	1.752460	9.296821	-0.018494	0.017517	0.092957	0.511503	7.057172	-5.043414
37464	0	-1.811150	1.766181	9.213701	-0.018181	0.017653	0.092125	0.516967	6.977484	-5.036918
37465	0	-1.806304	1.734636	9.125799	-0.018127	0.017334	0.091248	0.527671	6.903065	-5.032157
37466	0	-1.793810	1.730400	9.054601	-0.018000	0.017297	0.090535	0.532174	6.831507	-5.029788
37467	0	-1.782636	1.721953	9.009773	-0.017883	0.017212	0.090088	0.537333	6.765424	-5.024693
37468	0	-1.759591	1.736085	8.926046	-0.017649	0.017348	0.089252	0.548982	6.704063	-5.015731
37469	0	-1.746807	1.703636	8.869231	-0.017517	0.017029	0.088684	0.554489	6.646980	-5.006907
37470	0	-1.707444	1.711476	8.815576	-0.017115	0.017104	0.088150	0.564456	6.600664	-5.005969
37471	0	-1.717377	1.709502	8.844636	-0.017212	0.017090	0.088440	0.567519	6.557138	-5.000485
37472	0	-1.716870	1.686492	8.729649	-0.017198	0.016855	0.087293	0.576873	6.524833	-5.003903
37473	0	-1.688045	1.715272	8.685778	-0.016907	0.017151	0.086853	0.576138	6.495788	-5.003773
37474	0	-1.695306	1.715752	8.668232	-0.016976	0.017154	0.086679	0.578108	6.470584	-4.999087
37475	0	-1.695547	1.709228	8.685495	-0.016968	0.017090	0.086853	0.578702	6.459729	-4.995999
37476	0	-1.699792	1.697885	8.636775	-0.017005	0.016973	0.086368	0.584485	6.455815	-4.986494
37477	0	-1.714944	1.678917	8.666934	-0.017151	0.016785	0.086670	0.588282	6.459016	-4.982444
37478	0	-1.709402	1.673344	8.684950	-0.017087	0.016732	0.086851	0.588202	6.473127	-4.983853
37479	0	-1.697999	1.660388	8.623983	-0.016968	0.016602	0.086243	0.589781	6.494089	-4.984403
37480	0	-1.688913	1.703368	8.708763	-0.016870	0.017033	0.087091	0.589908	6.523248	-4.978917
37481	0	-1.729512	1.709004	8.721481	-0.017273	0.017090	0.087219	0.588986	6.557085	-4.967370
37482	0	-1.698392	1.739163	8.769240	-0.016952	0.017395	0.087698	0.583873	6.603699	-4.961500
37483	0	-1.755403	1.720774	8.837239	-0.017517	0.017212	0.088379	0.578011	6.655882	-4.953154
37484	0	-1.744624	1.732778	8.884595	-0.017408	0.017325	0.088854	0.580533	6.709013	-4.947533
37485	0	-1.786691	1.721157	8.922454	-0.017822	0.017212	0.089233	0.579882	6.770533	-4.938674
37486	0	-1.789435	1.739305	8.975614	-0.017851	0.017394	0.089765	0.578227	6.830457	-4.918479
37487	0	-1.787856	1.769773	9.032140	-0.017822	0.017700	0.090332	0.575329	6.905832	-4.909716
37488	0	-1.817352	1.756316	9.115550	-0.018119	0.017572	0.091165	0.564015	6.978477	-4.903546
37489	0	-1.831251	1.756998	9.215215	-0.018250	0.017578	0.092163	0.554484	7.060637	-4.895103
37490	0	-1.843776	1.792800	9.316665	-0.018377	0.017927	0.093179	0.555849	7.138963	-4.881131
37491	0	-1.880132	1.793733	9.373863	-0.018738	0.017944	0.093750	0.547868	7.220478	-4.871040
37492	0	-1.874425	1.810879	9.402084	-0.018682	0.018113	0.094032	0.543074	7.299604	-4.861501
37493	0	-1.911037	1.799838	9.544684	-0.019043	0.018005	0.095459	0.535419	7.384296	-4.853003
37494	0	-1.936417	1.804396	9.627761	-0.019301	0.018052	0.096289	0.526281	7.462927	-4.841745
37495	0	-1.922760	1.836480	9.679064	-0.019165	0.018372	0.096802	0.518758	7.540929	-4.829219
37496	0	-1.929115	1.835113	9.792783	-0.019231	0.018357	0.097939	0.511916	7.615395	-4.828253
37497	0	-1.940714	1.806092	9.868327	-0.019348	0.018066	0.098694	0.505874	7.688062	-4.809203
37498	0	-2.000732	1.836058	9.878326	-0.019955	0.018360	0.098794	0.506428	7.753325	-4.798114
37499	0	-2.006918	1.872970	10.002819	-0.020020	0.018738	0.100037	0.497169	7.814339	-4.791007
37500	0	-2.004088	1.871847	10.019432	-0.019998	0.018721	0.100203	0.494414	7.868180	-4.780488
37501	0	-2.018067	1.885971	10.076126	-0.020142	0.018860	0.100769	0.493782	7.917068	-4.768677
37502	0	-2.037423	1.873932	10.166161	-0.020343	0.018737	0.101668	0.495797	7.957004	-4.761583
37503	0	-2.028887	1.885645	10.161914	-0.020264	0.018860	0.101624	0.491020	7.990063	-4.753134
37504	0	-2.052093	1.897478	10.179226	-0.020497	0.018974	0.101797	0.490498	8.021190	-4.754486
37505	0	-2.034137	1.880016	10.223033	-0.020325	0.018799	0.102234	0.490685	8.044610	-4.748949
37506	0	-2.054573	1.898537	10.246921	-0.020541	0.018984	0.102470	0.490669	8.054670	-4.740995
37507	0	-2.050737	1.916988	10.235514	-0.020508	0.019165	0.102356	0.494149	8.059227	-4.735626
37508	0	-2.056110	1.911719	10.211059	-0.020568	0.019114	0.102110	0.496129	8.056867	-4.720804
37509	0	-2.055240	1.904501	10.284715	-0.020569	0.019043	0.102844	0.495915	8.043806	-4.717447
37510	0	-2.057917	1.886470	10.206001	-0.020597	0.018864	0.102057	0.494524	8.028609	-4.711148
37511	0	-2.047765	1.874051	10.169015	-0.020508	0.018738	0.101685	0.494574	8.000074	-4.711969
37512	0	-2.035271	1.874916	10.170065	-0.020387	0.018743	0.101695	0.498836	7.967351	-4.708110
37513	0	-2.040524	1.874289	10.102064	-0.020447	0.018738	0.101013	0.501183	7.925959	-4.701716
37514	0	-2.019684	1.863153	10.018109	-0.020243	0.018625	0.100173	0.504727	7.879393	-4.694750
37515	0	-2.015092	1.856380	10.022846	-0.020203	0.018555	0.100220	0.511265	7.826162	-4.692866
37516	0	-1.986006	1.839531	9.914857	-0.019917	0.018389	0.099138	0.514776	7.765770	-4.693338
37517	0	-1.977417	1.825671	9.931530	-0.019836	0.018250	0.099304	0.518831	7.700021	-4.690230
37518	0	-1.982907	1.833606	9.811682	-0.019897	0.018324	0.098105	0.528496	7.627444	-4.689503
37519	0	-1.946922	1.838450	9.723901	-0.019531	0.018372	0.097229	0.539361	7.560560	-4.681547
37520	0	-1.958189	1.791771	9.683429	-0.019652	0.017908	0.096822	0.546045	7.483396	-4.683446
37521	0	-1.928150	1.819871	9.571464	-0.019348	0.018188	0.095703	0.553759	7.409818	-4.683872
37522	0	-1.884168	1.791164	9.482184	-0.018911	0.017903	0.094810	0.559132	7.331921	-4.685054
37523	0	-1.885389	1.788632	9.400704	-0.018921	0.017883	0.093994	0.558289	7.256533	-4.681983
37524	0	-1.884466	1.759471	9.317668	-0.018910	0.017584	0.093165	0.567048	7.181920	-4.682545
37525	0	-1.861027	1.752845	9.235747	-0.018677	0.017517	0.092346	0.576517	7.105695	-4.682380
37526	0	-1.848515	1.760617	9.189077	-0.018545	0.017600	0.091880	0.579772	7.037093	-4.680804
37527	0	-1.813037	1.764549	9.131893	-0.018188	0.017639	0.091309	0.583473	6.970344	-4.680231
37528	0	-1.826195	1.759824	9.097204	-0.018317	0.017591	0.090962	0.588992	6.906893	-4.675700
37529	0	-1.813578	1.703075	8.967096	-0.018188	0.017029	0.089661	0.587355	6.845670	-4.671433
37530	0	-1.791437	1.709549	8.981181	-0.017962	0.017094	0.089803	0.585829	6.791546	-4.666652
37531	0	-1.766051	1.703421	8.850787	-0.017700	0.017029	0.088501	0.589185	6.746069	-4.661860
37532	0	-1.746041	1.692075	8.766704	-0.017500	0.016917	0.087660	0.590240	6.700320	-4.653662
37533	0	-1.736678	1.696938	8.759074	-0.017395	0.016968	0.087585	0.589341	6.668903	-4.653545
37534	0	-1.712448	1.691184	8.772272	-0.017156	0.016910	0.087717	0.589093	6.633856	-4.651696
37535	0	-1.712945	1.660415	8.716193	-0.017151	0.016602	0.087158	0.589713	6.611140	-4.647167
37536	0	-1.709364	1.697360	8.753368	-0.017108	0.016973	0.087531	0.588580	6.597785	-4.639185
37537	0	-1.726416	1.672583	8.752573	-0.017273	0.016724	0.087524	0.589220	6.591470	-4.633781
37538	0	-1.712945	1.666269	8.716166	-0.017134	0.016666	0.087160	0.582346	6.590930	-4.631100
37539	0	-1.739489	1.690595	8.746356	-0.017395	0.016907	0.087463	0.579436	6.595777	-4.627585
37540	0	-1.758183	1.696529	8.752378	-0.017578	0.016966	0.087524	0.576831	6.605733	-4.614190
37541	0	-1.716122	1.684751	8.782722	-0.017151	0.016846	0.087830	0.577699	6.624094	-4.603462
37542	0	-1.737328	1.672521	8.861398	-0.017355	0.016726	0.088617	0.574975	6.652341	-4.603921
37543	0	-1.747799	1.684302	8.825301	-0.017456	0.016846	0.088257	0.570547	6.685328	-4.604552
37544	0	-1.765044	1.677785	8.836485	-0.017622	0.016779	0.088370	0.568458	6.726677	-4.594338
37545	0	-1.754816	1.702651	8.959397	-0.017517	0.017029	0.089600	0.564938	6.770780	-4.588524
37546	0	-1.779728	1.751056	8.921436	-0.017762	0.017512	0.089221	0.562309	6.820004	-4.590519
37547	0	-1.786908	1.732684	9.032416	-0.017822	0.017334	0.090332	0.553380	6.883368	-4.587245
37548	0	-1.796468	1.737106	9.073524	-0.017917	0.017380	0.090743	0.542639	6.947876	-4.587307
37549	0	-1.811544	1.738704	9.111728	-0.018066	0.017395	0.091125	0.532813	7.013543	-4.581478
37550	0	-1.839787	1.743287	9.225953	-0.018350	0.017439	0.092268	0.525427	7.077575	-4.572447
37551	0	-1.860535	1.750971	9.300885	-0.018555	0.017517	0.093018	0.516594	7.143946	-4.572579
37552	0	-1.852836	1.786054	9.372251	-0.018474	0.017868	0.093732	0.507812	7.214762	-4.567238
37553	0	-1.885248	1.787771	9.538841	-0.018799	0.017883	0.095398	0.501385	7.283244	-4.558091
37554	0	-1.902680	1.810782	9.567290	-0.018968	0.018116	0.095683	0.492146	7.357874	-4.558552
37555	0	-1.928606	1.830473	9.654676	-0.019226	0.018311	0.096558	0.485771	7.432951	-4.551711
37556	0	-1.928221	1.823166	9.737991	-0.019225	0.018237	0.097390	0.479760	7.504059	-4.544918
37557	0	-1.946074	1.830540	9.807425	-0.019409	0.018311	0.098083	0.473947	7.568381	-4.534581
37558	0	-1.962346	1.841748	9.854378	-0.019574	0.018422	0.098553	0.468642	7.629765	-4.530479
37559	0	-1.988355	1.824386	9.868541	-0.019836	0.018250	0.098694	0.462117	7.688713	-4.521785
37560	0	-1.985918	1.841630	9.958309	-0.019810	0.018420	0.099592	0.457694	7.749659	-4.520474
37561	0	-1.993602	1.861236	10.015165	-0.019897	0.018616	0.100159	0.453549	7.798131	-4.510990
37562	0	-2.001013	1.866725	10.062617	-0.019976	0.018669	0.100633	0.450957	7.841835	-4.497957
37563	0	-2.004663	1.886050	10.106873	-0.020020	0.018860	0.101074	0.450881	7.876941	-4.497856
37564	0	-2.003264	1.879705	10.142559	-0.020013	0.018800	0.101429	0.446783	7.903884	-4.494284
37565	0	-2.021432	1.910508	10.082753	-0.020203	0.019104	0.100830	0.446677	7.921895	-4.494170
37566	0	-2.047737	1.855335	10.186119	-0.020471	0.018557	0.101862	0.441582	7.934358	-4.488838
37567	0	-2.069337	1.879883	10.174510	-0.020691	0.018799	0.101746	0.439955	7.942090	-4.482549
37568	0	-2.038834	1.874083	10.198773	-0.020391	0.018737	0.101988	0.442555	7.943592	-4.478791
37569	0	-2.037113	1.874045	10.241941	-0.020386	0.018738	0.102417	0.443258	7.932475	-4.474698
37570	0	-2.027609	1.886599	10.211935	-0.020296	0.018865	0.102116	0.442336	7.915343	-4.471556
37571	0	-2.042184	1.874198	10.150571	-0.020447	0.018738	0.101501	0.444387	7.892562	-4.470547
37572	0	-2.030724	1.893346	10.188016	-0.020336	0.018929	0.101875	0.447133	7.865473	-4.466964
37573	0	-2.041443	1.886156	10.089735	-0.020447	0.018860	0.100891	0.446131	7.834183	-4.470929
37574	0	-2.021519	1.880361	10.024002	-0.020261	0.018802	0.100231	0.444917	7.787776	-4.470608
37575	0	-1.997131	1.843999	9.961769	-0.020020	0.018433	0.099609	0.449835	7.738103	-4.468935
37576	0	-1.986938	1.863862	9.939062	-0.019923	0.018630	0.099381	0.455925	7.682019	-4.469489
37577	0	-1.965881	1.825608	9.919195	-0.019714	0.018250	0.099182	0.459704	7.623786	-4.465995
37578	0	-1.930492	1.814456	9.792957	-0.019361	0.018140	0.097919	0.461404	7.564624	-4.467812
37579	0	-1.916063	1.812957	9.736359	-0.019226	0.018127	0.097351	0.459760	7.493736	-4.464358
37580	0	-1.922168	1.832041	9.689793	-0.019279	0.018314	0.096888	0.462956	7.431422	-4.464383
37581	0	-1.928144	1.819792	9.589788	-0.019348	0.018188	0.095886	0.469902	7.357867	-4.466500
37582	0	-1.884226	1.803018	9.494408	-0.018911	0.018023	0.094932	0.473569	7.280670	-4.470725
37583	0	-1.873875	1.782636	9.437153	-0.018799	0.017822	0.094360	0.474472	7.213774	-4.473699
37584	0	-1.843279	1.789848	9.378305	-0.018497	0.017891	0.093772	0.479428	7.142192	-4.470182
37585	0	-1.831187	1.807767	9.290511	-0.018372	0.018066	0.092896	0.489237	7.074547	-4.474403
37586	0	-1.800928	1.779247	9.213031	-0.018070	0.017783	0.092120	0.496629	7.004966	-4.473682
37587	0	-1.813237	1.734230	9.180641	-0.018188	0.017334	0.091797	0.502969	6.941025	-4.471893
37588	0	-1.766030	1.729252	9.103088	-0.017712	0.017289	0.091022	0.503482	6.882322	-4.471389
37589	0	-1.764739	1.752583	9.046273	-0.017700	0.017517	0.090454	0.510689	6.821409	-4.475273
37590	0	-1.767120	1.741915	8.962473	-0.017718	0.017412	0.089617	0.515955	6.767113	-4.470185
37591	0	-1.753368	1.716028	8.948446	-0.017578	0.017151	0.089478	0.524408	6.716055	-4.471519
37592	0	-1.733144	1.723836	8.833684	-0.017368	0.017230	0.088331	0.531878	6.674031	-4.468954
37593	0	-1.717730	1.703095	8.801905	-0.017212	0.017029	0.088013	0.531585	6.634555	-4.473097
37594	0	-1.699541	1.734436	8.747949	-0.017021	0.017338	0.087476	0.537319	6.606421	-4.467443
37595	0	-1.706544	1.703727	8.752753	-0.017090	0.017029	0.087524	0.545609	6.579961	-4.466682
37596	0	-1.714602	1.668717	8.734882	-0.017163	0.016679	0.087347	0.554104	6.562652	-4.460124
37597	0	-1.701865	1.703041	8.715988	-0.017029	0.017029	0.087158	0.554126	6.554398	-4.459888
37598	0	-1.706393	1.691217	8.697861	-0.017070	0.016910	0.086978	0.555557	6.551746	-4.453662
37599	0	-1.696573	1.733314	8.691463	-0.016968	0.017334	0.086914	0.552749	6.553921	-4.455830
37600	0	-1.709572	1.696392	8.734074	-0.017086	0.016966	0.087342	0.548946	6.571385	-4.448330
37601	0	-1.716845	1.715384	8.788662	-0.017151	0.017151	0.087891	0.551797	6.598851	-4.447261
37602	0	-1.720250	1.709303	8.818453	-0.017186	0.017096	0.088187	0.547472	6.624715	-4.442964
37603	0	-1.723216	1.715156	8.813068	-0.017212	0.017151	0.088135	0.547492	6.655586	-4.436436
37604	0	-1.740696	1.697469	8.824081	-0.017375	0.016969	0.088248	0.554853	6.701325	-4.431678
37605	0	-1.736899	1.690513	8.916586	-0.017334	0.016907	0.089172	0.552523	6.750490	-4.434670
37606	0	-1.744119	1.701943	8.951915	-0.017405	0.017025	0.089525	0.545239	6.801607	-4.427244
37607	0	-1.774083	1.721048	8.995809	-0.017700	0.017212	0.089966	0.543344	6.857555	-4.418865
37608	0	-1.782602	1.781711	8.994121	-0.017782	0.017818	0.089950	0.541752	6.917352	-4.416275
37609	0	-1.799208	1.769738	9.117767	-0.017944	0.017700	0.091187	0.538550	6.981162	-4.418253
37610	0	-1.821548	1.768486	9.183101	-0.018163	0.017694	0.091840	0.528320	7.050859	-4.408616
37611	0	-1.836405	1.757630	9.270217	-0.018311	0.017578	0.092712	0.526527	7.120903	-4.403841
37612	0	-1.865589	1.774848	9.286531	-0.018601	0.017757	0.092875	0.516168	7.191975	-4.393581
37613	0	-1.885840	1.788043	9.404380	-0.018799	0.017883	0.094055	0.513393	7.268344	-4.390385
37614	0	-1.898440	1.738614	9.456891	-0.018919	0.017388	0.094582	0.511659	7.351376	-4.381627
37615	0	-1.910002	1.775941	9.526480	-0.019043	0.017761	0.095276	0.510092	7.423890	-4.374221
37616	0	-1.879518	1.843036	9.676730	-0.018732	0.018429	0.096780	0.512648	7.502319	-4.371294
37617	0	-1.958561	1.837024	9.648582	-0.019531	0.018372	0.096497	0.511574	7.570794	-4.365184
37618	0	-1.951003	1.872852	9.744201	-0.019458	0.018735	0.097451	0.504526	7.635968	-4.364792
37619	0	-1.946003	1.843060	9.837901	-0.019409	0.018433	0.098389	0.502518	7.699250	-4.357797
37620	0	-1.992947	1.848442	9.903060	-0.019878	0.018489	0.099040	0.497758	7.762323	-4.352119
37621	0	-2.012988	1.861427	9.953866	-0.020081	0.018616	0.099548	0.496375	7.823146	-4.348479
37622	0	-2.015554	1.879390	9.909361	-0.020118	0.018795	0.099101	0.494982	7.871181	-4.334579
37623	0	-2.024079	1.855476	10.094449	-0.020203	0.018555	0.100952	0.494940	7.918849	-4.322913
37624	0	-2.006370	1.861667	10.080890	-0.020035	0.018616	0.100815	0.495545	7.956162	-4.311113
37625	0	-2.040761	1.880254	10.137431	-0.020386	0.018799	0.101379	0.498982	7.985452	-4.301038
37626	0	-2.051019	1.904837	10.136519	-0.020491	0.019050	0.101369	0.496743	8.012041	-4.299701
37627	0	-2.039400	1.910354	10.125575	-0.020386	0.019104	0.101257	0.495007	8.026138	-4.294391
37628	0	-2.053073	1.892222	10.131278	-0.020525	0.018919	0.101315	0.497311	8.037444	-4.291497
37629	0	-2.050488	1.892276	10.168482	-0.020508	0.018921	0.101685	0.497773	8.039094	-4.285911
37630	0	-2.067763	1.905264	10.162380	-0.020685	0.019046	0.101624	0.503584	8.035604	-4.282821
37631	0	-2.055625	1.898582	10.144226	-0.020569	0.018982	0.101440	0.505995	8.026609	-4.268195
37632	0	-2.058463	1.905770	10.150714	-0.020605	0.019051	0.101504	0.511701	8.008877	-4.258203
37633	0	-2.047701	1.867762	10.120237	-0.020508	0.018677	0.101196	0.510023	7.979426	-4.257599
37634	0	-2.017209	1.886768	10.139565	-0.020203	0.018861	0.101391	0.515109	7.950388	-4.250875
37635	0	-2.040946	1.892601	10.120287	-0.020447	0.018921	0.101196	0.517980	7.913746	-4.243623
37636	0	-2.009040	1.875037	10.023934	-0.020129	0.018747	0.100232	0.518507	7.874987	-4.237113
37637	0	-2.003361	1.874625	9.961724	-0.020081	0.018738	0.099609	0.524892	7.826816	-4.230394
37638	0	-1.976245	1.852194	9.950858	-0.019804	0.018510	0.099503	0.535641	7.784659	-4.225008
37639	0	-1.990604	1.807810	9.870231	-0.019958	0.018066	0.098694	0.545597	7.729591	-4.221614
37640	0	-1.967542	1.846579	9.774306	-0.019732	0.018456	0.097733	0.553895	7.668700	-4.211126
37641	0	-1.941594	1.807791	9.723772	-0.019470	0.018066	0.097229	0.563750	7.610677	-4.204591
37642	0	-1.954606	1.785411	9.621925	-0.019608	0.017844	0.096209	0.571533	7.543500	-4.200545
37643	0	-1.922193	1.844220	9.492104	-0.019287	0.018433	0.094910	0.578930	7.470963	-4.203420
37644	0	-1.897557	1.833686	9.481993	-0.019035	0.018329	0.094810	0.584913	7.404785	-4.204063
37645	0	-1.886374	1.820085	9.424736	-0.018921	0.018188	0.094238	0.596073	7.341306	-4.204053
37646	0	-1.874710	1.785522	9.365641	-0.018807	0.017846	0.093646	0.603256	7.273560	-4.204289
37647	0	-1.873621	1.777011	9.296749	-0.018799	0.017761	0.092957	0.610136	7.202497	-4.200564
37648	0	-1.849045	1.760449	9.274390	-0.018552	0.017595	0.092733	0.617469	7.132768	-4.196907
37649	0	-1.844282	1.758267	9.150109	-0.018494	0.017578	0.091492	0.619588	7.075000	-4.193782
37650	0	-1.810017	1.734782	9.090828	-0.018149	0.017343	0.090899	0.622646	7.018940	-4.181353
37651	0	-1.801890	1.721800	9.076757	-0.018066	0.017212	0.090759	0.626875	6.964765	-4.181144
37652	0	-1.781011	1.723436	8.962182	-0.017851	0.017223	0.089616	0.637592	6.918457	-4.175321
37653	0	-1.766166	1.752397	8.948381	-0.017700	0.017517	0.089478	0.643241	6.874827	-4.176061
37654	0	-1.783023	1.741277	8.943559	-0.017868	0.017408	0.089429	0.645783	6.832034	-4.178389
37655	0	-1.766991	1.715758	8.874986	-0.017700	0.017151	0.088745	0.651593	6.798493	-4.173396
37656	0	-1.761343	1.740915	8.814834	-0.017640	0.017407	0.088143	0.651187	6.769282	-4.173626
37657	0	-1.773989	1.709617	8.813784	-0.017761	0.017090	0.088135	0.656897	6.746952	-4.168581
37658	0	-1.697231	1.741154	8.808049	-0.016987	0.017407	0.088078	0.660149	6.733180	-4.168759
37659	0	-1.745053	1.690901	8.770818	-0.017456	0.016907	0.087708	0.661338	6.730977	-4.165744
37660	0	-1.719956	1.709895	8.758574	-0.017201	0.017094	0.087586	0.666623	6.733489	-4.158716
37661	0	-1.757835	1.734261	8.831613	-0.017578	0.017334	0.088318	0.676160	6.738769	-4.151518
37662	0	-1.770831	1.747567	8.788469	-0.017701	0.017472	0.087887	0.679322	6.752871	-4.148461
37663	0	-1.752871	1.746105	8.843665	-0.017517	0.017456	0.088440	0.684735	6.772557	-4.143735
37664	0	-1.749327	1.728070	8.867512	-0.017480	0.017282	0.088677	0.681511	6.794458	-4.135250
37665	0	-1.747980	1.745607	8.867940	-0.017456	0.017456	0.088684	0.681025	6.829435	-4.138812
37666	0	-1.783719	1.733149	8.872925	-0.017809	0.017333	0.088735	0.678690	6.870281	-4.133170
37667	0	-1.797602	1.721368	8.928772	-0.017944	0.017212	0.089294	0.680699	6.915242	-4.127134
37668	0	-1.816376	1.690752	8.921268	-0.018130	0.016910	0.089219	0.677905	6.962506	-4.115655
37669	0	-1.810473	1.720577	9.056969	-0.018066	0.017212	0.090576	0.670271	7.015124	-4.107187
37670	0	-1.806429	1.768598	9.104281	-0.018022	0.017687	0.091051	0.669380	7.073004	-4.095119
37671	0	-1.817003	1.793965	9.178937	-0.018127	0.017944	0.091797	0.663776	7.130279	-4.083251
37672	0	-1.844202	1.762559	9.244450	-0.018396	0.017629	0.092453	0.660323	7.190915	-4.068903
37673	0	-1.860378	1.763688	9.361862	-0.018555	0.017639	0.093628	0.658028	7.254974	-4.058188
37674	0	-1.870272	1.793115	9.329533	-0.018653	0.017940	0.093304	0.648322	7.319942	-4.058718
37675	0	-1.866728	1.818769	9.489970	-0.018616	0.018188	0.094910	0.647898	7.386206	-4.042449
37676	0	-1.913616	1.775614	9.432960	-0.019085	0.017759	0.094339	0.644640	7.452385	-4.033758
37677	0	-1.921041	1.800048	9.557287	-0.019165	0.018005	0.095581	0.639163	7.510839	-4.023700
37678	0	-1.948668	1.817420	9.610441	-0.019440	0.018178	0.096113	0.635074	7.570896	-4.014458
37679	0	-1.939207	1.849262	9.685421	-0.019348	0.018494	0.096863	0.634101	7.626887	-4.012854
37680	0	-1.954617	1.860485	9.769104	-0.019498	0.018613	0.097699	0.625202	7.687530	-4.004003
37681	0	-1.982126	1.861107	9.813616	-0.019775	0.018616	0.098145	0.620148	7.745166	-3.994045
37682	0	-1.972339	1.829588	9.928051	-0.019686	0.018301	0.099287	0.614266	7.792852	-3.988299
37683	0	-1.993415	1.867554	9.893083	-0.019897	0.018677	0.098938	0.612835	7.839502	-3.985821
37684	0	-1.987645	1.879062	9.946868	-0.019850	0.018796	0.099473	0.606319	7.874670	-3.979135
37685	0	-1.992123	1.891396	10.003320	-0.019897	0.018921	0.100037	0.597929	7.906304	-3.970028
37686	0	-2.008516	1.848000	10.063564	-0.020067	0.018479	0.100639	0.597930	7.931327	-3.962174
37687	0	-1.967177	1.873673	10.094875	-0.019653	0.018738	0.100952	0.595994	7.956812	-3.956224
37688	0	-2.030656	1.866989	10.155447	-0.020301	0.018674	0.101555	0.590343	7.968061	-3.945399
37689	0	-2.038991	1.891881	10.143998	-0.020386	0.018921	0.101440	0.586777	7.977624	-3.936214
37690	0	-2.039348	1.885614	10.107324	-0.020394	0.018855	0.101073	0.586523	7.981547	-3.928955
37691	0	-2.031411	1.885940	10.077127	-0.020325	0.018860	0.100769	0.584196	7.974505	-3.930758
37692	0	-1.998732	1.867639	10.107997	-0.019999	0.018675	0.101078	0.584138	7.966872	-3.920797
37693	0	-2.012400	1.867714	10.083352	-0.020142	0.018677	0.100830	0.582503	7.951983	-3.923114
37694	0	-2.007834	1.855973	10.059727	-0.020106	0.018555	0.100593	0.585785	7.925507	-3.913734
37695	0	-2.017115	1.855852	10.010330	-0.020203	0.018555	0.100098	0.587556	7.894924	-3.908126
37696	0	-1.998202	1.844450	9.950418	-0.020019	0.018439	0.099498	0.590717	7.858303	-3.907303
37697	0	-2.004173	1.880671	9.931055	-0.020081	0.018799	0.099304	0.596865	7.818984	-3.907766
37698	0	-2.001894	1.851081	9.932541	-0.020064	0.018509	0.099317	0.595930	7.772207	-3.908258
37699	0	-1.984877	1.862148	9.919081	-0.019897	0.018616	0.099182	0.599283	7.721704	-3.907295
37700	0	-1.944406	1.851182	9.792567	-0.019497	0.018504	0.097917	0.604803	7.665787	-3.898738
37701	0	-1.947604	1.855929	9.723920	-0.019531	0.018555	0.097229	0.606666	7.606721	-3.890746
37702	0	-1.930448	1.820135	9.646601	-0.019361	0.018197	0.096456	0.608150	7.546057	-3.887883
37703	0	-1.922718	1.800662	9.638626	-0.019287	0.018005	0.096375	0.605932	7.480688	-3.892488
37704	0	-1.917457	1.795158	9.567509	-0.019230	0.017946	0.095665	0.608690	7.420302	-3.896727
37705	0	-1.911084	1.776618	9.528585	-0.019165	0.017761	0.095276	0.611071	7.360963	-3.896735
37706	0	-1.899864	1.777499	9.439065	-0.019058	0.017771	0.094379	0.612408	7.294548	-3.901285
37707	0	-1.849756	1.776329	9.339474	-0.018555	0.017761	0.093384	0.611251	7.230386	-3.904650
37708	0	-1.850667	1.789519	9.280513	-0.018563	0.017887	0.092795	0.617470	7.166514	-3.900582
37709	0	-1.838130	1.770859	9.253790	-0.018433	0.017700	0.092529	0.624322	7.108836	-3.900163
37710	0	-1.816259	1.778565	9.139358	-0.018209	0.017777	0.091386	0.631183	7.055934	-3.902078
37711	0	-1.802147	1.740293	9.101082	-0.018066	0.017395	0.091003	0.637848	7.005099	-3.901057
37712	0	-1.805641	1.735437	8.980477	-0.018100	0.017349	0.089797	0.641150	6.955438	-3.907864
37713	0	-1.778670	1.715409	8.960606	-0.017822	0.017151	0.089600	0.642359	6.915531	-3.905248
37714	0	-1.765624	1.728095	8.967939	-0.017691	0.017279	0.089673	0.642449	6.877099	-3.903749
37715	0	-1.760603	1.721382	8.923958	-0.017639	0.017212	0.089233	0.642154	6.840008	-3.907877
37716	0	-1.736132	1.746075	8.851774	-0.017390	0.017459	0.088512	0.641925	6.807972	-3.911908
37717	0	-1.767453	1.727606	8.862756	-0.017700	0.017273	0.088623	0.643469	6.780165	-3.908602
37718	0	-1.738541	1.716209	8.814625	-0.017406	0.017157	0.088143	0.648266	6.759363	-3.905807
37719	0	-1.744213	1.715478	8.831986	-0.017456	0.017151	0.088318	0.651308	6.746425	-3.906383
37720	0	-1.735598	1.710190	8.801790	-0.017367	0.017097	0.088017	0.655102	6.736779	-3.898496
37721	0	-1.757438	1.690620	8.825769	-0.017578	0.016907	0.088257	0.652817	6.736845	-3.898741
37722	0	-1.750475	1.660102	8.850261	-0.017509	0.016600	0.088502	0.652902	6.735746	-3.894901
37723	0	-1.740061	1.685127	8.794949	-0.017395	0.016846	0.087952	0.658860	6.747830	-3.889588
37724	0	-1.741764	1.722294	8.837183	-0.017406	0.017222	0.088374	0.658545	6.767009	-3.882909
37725	0	-1.753136	1.733401	8.880333	-0.017517	0.017334	0.088806	0.657850	6.789779	-3.889765
37726	0	-1.768869	1.733013	8.922410	-0.017668	0.017333	0.089228	0.653617	6.820975	-3.895119
37727	0	-1.753929	1.708883	8.922923	-0.017517	0.017090	0.089233	0.651786	6.853916	-3.889459
37728	0	-1.789705	1.714335	9.001321	-0.017867	0.017148	0.090018	0.645677	6.896325	-3.885024
37729	0	-1.785181	1.751482	9.026560	-0.017822	0.017517	0.090271	0.642578	6.938108	-3.881204
37730	0	-1.786006	1.732562	9.086298	-0.017821	0.017329	0.090870	0.638217	6.991028	-3.877676
37731	0	-1.804653	1.732899	9.105726	-0.018005	0.017334	0.091064	0.632235	7.046840	-3.873687
37732	0	-1.812882	1.780846	9.177428	-0.018088	0.017812	0.091782	0.628395	7.101288	-3.871292
37733	0	-1.847643	1.757389	9.258241	-0.018433	0.017578	0.092590	0.623541	7.159471	-3.872258
37734	0	-1.856881	1.817359	9.317625	-0.018521	0.018180	0.093184	0.616335	7.221730	-3.873536
37735	0	-1.878464	1.793826	9.368075	-0.018738	0.017944	0.093689	0.609437	7.282945	-3.868731
37736	0	-1.906723	1.774264	9.445596	-0.019015	0.017749	0.094465	0.602674	7.349738	-3.867149
37737	0	-1.915000	1.769330	9.496273	-0.019104	0.017700	0.094971	0.594871	7.409242	-3.859397
37738	0	-1.911933	1.816812	9.567930	-0.019075	0.018174	0.095687	0.588019	7.465834	-3.856280
37739	0	-1.951344	1.812206	9.636679	-0.019470	0.018127	0.096375	0.581989	7.521234	-3.856366
37740	0	-1.935938	1.793088	9.720410	-0.019314	0.017933	0.097213	0.579999	7.578972	-3.852658
37741	0	-1.951076	1.800186	9.807609	-0.019470	0.018005	0.098083	0.576099	7.630492	-3.846179
37742	0	-1.971551	1.853361	9.800128	-0.019673	0.018547	0.098007	0.560763	7.683845	-3.841616
37743	0	-1.987732	1.848995	9.856424	-0.019836	0.018494	0.098572	0.556708	7.735445	-3.836214
37744	0	-1.983056	1.878882	9.897737	-0.019796	0.018791	0.098984	0.553918	7.779375	-3.823352
37745	0	-2.011140	1.873270	9.929892	-0.020081	0.018738	0.099304	0.547911	7.819168	-3.824304
37746	0	-2.010586	1.841712	9.965498	-0.020082	0.018422	0.099659	0.541776	7.851594	-3.821140
37747	0	-2.016078	1.867477	9.991106	-0.020142	0.018677	0.099915	0.538889	7.878076	-3.820119
37748	0	-1.994850	1.867450	10.033133	-0.019937	0.018672	0.100334	0.540820	7.896380	-3.819903
37749	0	-2.008748	1.861664	10.095060	-0.020081	0.018616	0.100952	0.540787	7.909035	-3.813891
37750	0	-2.003444	1.855295	10.070457	-0.020034	0.018556	0.100704	0.536458	7.914597	-3.807259
37751	0	-2.032080	1.873986	10.052531	-0.020325	0.018738	0.100525	0.537318	7.915045	-3.804882
37752	0	-2.024995	1.874591	10.052533	-0.020256	0.018742	0.100525	0.540620	7.913091	-3.799572
37753	0	-2.018520	1.886285	10.046681	-0.020203	0.018860	0.100464	0.542008	7.898342	-3.805185
37754	0	-2.027056	1.899181	10.022867	-0.020290	0.018988	0.100225	0.544642	7.880859	-3.806092
37755	0	-2.042246	1.886477	10.040686	-0.020447	0.018860	0.100403	0.547957	7.858357	-3.807722
37756	0	-1.994005	1.863136	9.962224	-0.019972	0.018625	0.099617	0.552411	7.827199	-3.804308
37757	0	-1.992782	1.843745	9.876018	-0.019958	0.018433	0.098755	0.555490	7.797006	-3.800575
37758	0	-1.979379	1.850882	9.913810	-0.019836	0.018503	0.099131	0.559020	7.753320	-3.804867
37759	0	-1.973690	1.844069	9.894417	-0.019775	0.018433	0.098938	0.565521	7.714270	-3.806073
37760	0	-1.940966	1.888617	9.804076	-0.019455	0.018875	0.098034	0.575317	7.667208	-3.795998
37761	0	-1.978863	1.850193	9.735923	-0.019836	0.018494	0.097351	0.581794	7.616785	-3.791854
37762	0	-1.944763	1.857980	9.694748	-0.019498	0.018571	0.096939	0.588970	7.563255	-3.791648
37763	0	-1.935759	1.843886	9.613958	-0.019409	0.018433	0.096130	0.593046	7.507534	-3.796842
37764	0	-1.907215	1.814975	9.560748	-0.019124	0.018139	0.095599	0.602616	7.451270	-3.793414
37765	0	-1.917057	1.813826	9.577324	-0.019226	0.018127	0.095764	0.611948	7.390919	-3.782964
37766	0	-1.905752	1.778803	9.469443	-0.019116	0.017782	0.094684	0.615350	7.325545	-3.789912
37767	0	-1.856258	1.789693	9.357485	-0.018616	0.017883	0.093567	0.628536	7.266259	-3.793711
37768	0	-1.846077	1.797532	9.346897	-0.018510	0.017971	0.093460	0.630517	7.211864	-3.796097
37769	0	-1.850772	1.801327	9.345262	-0.018555	0.018005	0.093445	0.636934	7.160151	-3.789912
37770	0	-1.835126	1.772561	9.230840	-0.018401	0.017715	0.092300	0.646097	7.104107	-3.793907
37771	0	-1.832411	1.776899	9.162178	-0.018372	0.017761	0.091614	0.652475	7.050609	-3.792625
37772	0	-1.823447	1.735281	9.114862	-0.018277	0.017349	0.091141	0.653846	7.002675	-3.792717
37773	0	-1.796400	1.776900	9.015565	-0.018005	0.017761	0.090149	0.660612	6.955864	-3.794964
37774	0	-1.770513	1.741428	8.967921	-0.017740	0.017410	0.089673	0.662968	6.916517	-3.798172
37775	0	-1.796893	1.691175	8.997217	-0.018005	0.016907	0.089966	0.666488	6.875689	-3.799226
37776	0	-1.747359	1.692051	8.986064	-0.017506	0.016916	0.089855	0.669211	6.840346	-3.800190
37777	0	-1.755303	1.690645	8.917736	-0.017578	0.016907	0.089172	0.666455	6.813518	-3.796659
37778	0	-1.732359	1.721444	8.912444	-0.017345	0.017211	0.089121	0.668703	6.790729	-3.796515
37779	0	-1.737934	1.739623	8.874795	-0.017395	0.017395	0.088745	0.668278	6.775711	-3.791323
37780	0	-1.747716	1.722164	8.795677	-0.017487	0.017214	0.087956	0.676668	6.768528	-3.786348
37781	0	-1.744911	1.715216	8.880727	-0.017456	0.017151	0.088806	0.676642	6.764636	-3.784823
37782	0	-1.750227	1.727600	8.801467	-0.017504	0.017275	0.088015	0.676699	6.767685	-3.775559
37783	0	-1.764147	1.708998	8.801221	-0.017639	0.017090	0.088013	0.675580	6.775592	-3.770340
37784	0	-1.728817	1.678604	8.910809	-0.017278	0.016785	0.089110	0.676372	6.793743	-3.764492
37785	0	-1.759248	1.678595	8.843685	-0.017578	0.016785	0.088440	0.677171	6.817020	-3.756966
37786	0	-1.768637	1.733532	8.946749	-0.017669	0.017336	0.089471	0.675754	6.844239	-3.747922
37787	0	-1.759988	1.752132	8.935036	-0.017578	0.017517	0.089355	0.680660	6.876607	-3.741622
37788	0	-1.758500	1.770506	8.958495	-0.017561	0.017708	0.089589	0.676792	6.911760	-3.732471
37789	0	-1.760792	1.751868	9.014280	-0.017578	0.017517	0.090149	0.678629	6.953967	-3.722945
37790	0	-1.804469	1.745752	8.988363	-0.018004	0.017459	0.089891	0.677206	7.009325	-3.718361
37791	0	-1.798075	1.726297	9.093709	-0.017944	0.017273	0.090942	0.664876	7.059375	-3.708126
37792	0	-1.823952	1.749686	9.165554	-0.018201	0.017496	0.091663	0.666013	7.111831	-3.703522
37793	0	-1.829270	1.763827	9.233782	-0.018250	0.017639	0.092346	0.665370	7.169332	-3.700095
37794	0	-1.843989	1.739358	9.256461	-0.018397	0.017393	0.092573	0.666329	7.226049	-3.695403
37795	0	-1.866168	1.769856	9.288660	-0.018616	0.017700	0.092896	0.664875	7.286690	-3.688014
37796	0	-1.869609	1.805962	9.415019	-0.018648	0.018063	0.094159	0.661857	7.349021	-3.674990
37797	0	-1.890832	1.824692	9.453428	-0.018860	0.018250	0.094543	0.659320	7.411716	-3.670898
37798	0	-1.906993	1.811843	9.518624	-0.019019	0.018122	0.095196	0.656075	7.476769	-3.668961
37799	0	-1.921150	1.818709	9.599928	-0.019165	0.018188	0.096008	0.654956	7.536189	-3.662188
37800	0	-1.924601	1.811899	9.665297	-0.019197	0.018125	0.096662	0.648962	7.597662	-3.662296
37801	0	-1.939063	1.843121	9.691561	-0.019348	0.018433	0.096924	0.647682	7.651968	-3.653753
37802	0	-1.953616	1.799972	9.732600	-0.019495	0.018002	0.097334	0.645838	7.704580	-3.646746
37803	0	-1.951038	1.830660	9.771002	-0.019470	0.018311	0.097717	0.641511	7.755840	-3.640027
37804	0	-1.989583	1.842269	9.867091	-0.019856	0.018424	0.098679	0.640200	7.805715	-3.633919
37805	0	-1.986864	1.879656	9.917611	-0.019836	0.018799	0.099182	0.637554	7.847204	-3.630032
37806	0	-1.998934	1.848832	9.910335	-0.019962	0.018489	0.099109	0.636672	7.882887	-3.624497
37807	0	-2.004404	1.855188	9.942186	-0.020020	0.018555	0.099426	0.633147	7.915593	-3.616847
37808	0	-2.003019	1.866707	9.996236	-0.020008	0.018671	0.099966	0.628208	7.945345	-3.616873
37809	0	-1.997574	1.867600	10.003332	-0.019958	0.018677	0.100037	0.626761	7.969653	-3.604291
37810	0	-2.025088	1.867742	10.045315	-0.020238	0.018675	0.100456	0.628910	7.989086	-3.597661
37811	0	-2.032708	1.849482	10.040214	-0.020325	0.018494	0.100403	0.629078	7.996596	-3.593169
37812	0	-2.033134	1.819590	9.997249	-0.020330	0.018190	0.099974	0.634130	8.002493	-3.587498
37813	0	-2.037644	1.874491	10.028132	-0.020386	0.018738	0.100281	0.640585	7.996877	-3.587021
37814	0	-2.017753	1.881846	10.064815	-0.020185	0.018812	0.100648	0.646169	7.993944	-3.583364
37815	0	-2.012556	1.892251	10.052781	-0.020142	0.018921	0.100525	0.646174	7.980834	-3.573499
37816	0	-2.021190	1.874467	10.016776	-0.020232	0.018741	0.100164	0.648727	7.962818	-3.569021
37817	0	-2.011438	1.868483	9.955233	-0.020142	0.018677	0.099548	0.655666	7.936894	-3.560483
37818	0	-1.999574	1.869600	9.937825	-0.020026	0.018692	0.099373	0.657831	7.907142	-3.556373
37819	0	-1.998317	1.843535	9.937205	-0.020020	0.018433	0.099365	0.658322	7.870610	-3.561028
37820	0	-1.972427	1.868825	9.914108	-0.019764	0.018682	0.099134	0.663305	7.830310	-3.554463
37821	0	-1.979531	1.838211	9.845602	-0.019836	0.018372	0.098450	0.672619	7.788060	-3.553815
37822	0	-1.946732	1.864435	9.755276	-0.019511	0.018636	0.097546	0.679684	7.742118	-3.558668
37823	0	-1.942407	1.874389	9.754221	-0.019470	0.018738	0.097534	0.683784	7.693621	-3.555290
37824	0	-1.939120	1.857244	9.694760	-0.019440	0.018566	0.096939	0.688057	7.642060	-3.554915
37825	0	-1.935774	1.843880	9.613956	-0.019409	0.018433	0.096130	0.692095	7.586700	-3.543868
37826	0	-1.901425	1.802514	9.560636	-0.019063	0.018017	0.095598	0.698844	7.534012	-3.544637
37827	0	-1.929741	1.813282	9.473589	-0.019348	0.018127	0.094727	0.702020	7.478467	-3.542141
37828	0	-1.907473	1.790334	9.456993	-0.019125	0.017894	0.094562	0.710193	7.423447	-3.539924
37829	0	-1.893004	1.789183	9.363681	-0.018982	0.017883	0.093628	0.717188	7.365883	-3.526284
37830	0	-1.870456	1.748128	9.298256	-0.018757	0.017472	0.092974	0.724775	7.307343	-3.525242
37831	0	-1.850439	1.758789	9.272061	-0.018555	0.017578	0.092712	0.733469	7.250956	-3.530895
37832	0	-1.834244	1.785066	9.200478	-0.018394	0.017841	0.091996	0.741661	7.191969	-3.533259
37833	0	-1.838811	1.788548	9.198847	-0.018433	0.017883	0.091980	0.741266	7.142306	-3.534777
37834	0	-1.811918	1.770723	9.163761	-0.018161	0.017704	0.091630	0.742296	7.095933	-3.540655
37835	0	-1.808669	1.746160	9.082738	-0.018127	0.017456	0.090820	0.746306	7.050178	-3.540566
37836	0	-1.801368	1.729026	9.028957	-0.018046	0.017283	0.090284	0.752281	7.014184	-3.536588
37837	0	-1.797212	1.739977	9.033774	-0.018005	0.017395	0.090332	0.755651	6.977499	-3.537596
37838	0	-1.785228	1.716250	8.955372	-0.017879	0.017159	0.089549	0.757163	6.949256	-3.540588
37839	0	-1.773682	1.703100	8.997022	-0.017761	0.017029	0.089966	0.757711	6.923441	-3.539397
37840	0	-1.769264	1.715988	8.967217	-0.017713	0.017155	0.089669	0.762162	6.903253	-3.530116
37841	0	-1.756384	1.764092	8.929690	-0.017578	0.017639	0.089294	0.762538	6.890064	-3.530402
37842	0	-1.784490	1.727911	8.972776	-0.017855	0.017276	0.089726	0.765024	6.882610	-3.527249
37843	0	-1.781420	1.714960	8.850285	-0.017822	0.017151	0.088501	0.761700	6.877237	-3.526375
37844	0	-1.780531	1.720954	8.880907	-0.017806	0.017209	0.088809	0.761021	6.881117	-3.523897
37845	0	-1.764555	1.746060	8.886503	-0.017639	0.017456	0.088867	0.765813	6.894040	-3.522561
37846	0	-1.765753	1.740081	8.953336	-0.017653	0.017404	0.089534	0.761160	6.905266	-3.514652
37847	0	-1.759324	1.733563	8.929114	-0.017578	0.017334	0.089294	0.762624	6.929132	-3.511984
37848	0	-1.762038	1.727805	8.995642	-0.017609	0.017276	0.089959	0.764652	6.948657	-3.512390
37849	0	-1.760181	1.727516	9.020492	-0.017578	0.017273	0.090210	0.767077	6.983126	-3.508133
37850	0	-1.795483	1.751960	9.129385	-0.017932	0.017521	0.091298	0.765075	7.016285	-3.496554
37851	0	-1.815536	1.776123	9.118097	-0.018127	0.017761	0.091187	0.764878	7.055703	-3.488302
37852	0	-1.815450	1.757396	9.184080	-0.018123	0.017577	0.091846	0.760914	7.099593	-3.481420
37853	0	-1.810073	1.769755	9.209582	-0.018066	0.017700	0.092102	0.757761	7.146387	-3.478903
37854	0	-1.835268	1.774983	9.220500	-0.018318	0.017756	0.092211	0.750875	7.193425	-3.469600
37855	0	-1.840887	1.763562	9.301088	-0.018372	0.017639	0.093018	0.746776	7.243444	-3.464417
37856	0	-1.884988	1.744662	9.342345	-0.018813	0.017448	0.093431	0.744776	7.292634	-3.465779
37857	0	-1.852929	1.781545	9.423257	-0.018494	0.017822	0.094238	0.736676	7.340122	-3.463135
37858	0	-1.891398	1.786592	9.488936	-0.018871	0.017869	0.094897	0.733391	7.395694	-3.455990
37859	0	-1.889600	1.824565	9.594089	-0.018860	0.018250	0.095947	0.728946	7.442979	-3.451775
37860	0	-1.903144	1.829347	9.623319	-0.018993	0.018302	0.096239	0.719151	7.492289	-3.451212
37861	0	-1.926137	1.806076	9.606333	-0.019226	0.018066	0.096069	0.712620	7.538455	-3.455036
37862	0	-1.957627	1.774652	9.659969	-0.019542	0.017749	0.096606	0.710033	7.583520	-3.462457
37863	0	-1.944669	1.830735	9.758835	-0.019409	0.018311	0.097595	0.706486	7.631723	-3.456143
37864	0	-1.951469	1.848199	9.769790	-0.019485	0.018487	0.097703	0.700591	7.671311	-3.457057
37865	0	-1.955882	1.848563	9.838471	-0.019531	0.018494	0.098389	0.691132	7.707678	-3.455755
37866	0	-1.985538	1.804890	9.910763	-0.019831	0.018049	0.099113	0.690429	7.740615	-3.450092
37867	0	-1.985872	1.818658	9.917802	-0.019836	0.018188	0.099182	0.687862	7.770741	-3.449293
37868	0	-1.995983	1.879054	9.904861	-0.019942	0.018794	0.099051	0.683256	7.795507	-3.446725
37869	0	-1.990901	1.897389	9.948653	-0.019897	0.018982	0.099487	0.673276	7.813440	-3.443040
37870	0	-2.011496	1.878444	9.991000	-0.020104	0.018782	0.099913	0.675607	7.830197	-3.434460
37871	0	-2.021048	1.867469	10.003542	-0.020203	0.018677	0.100037	0.672332	7.843834	-3.429996
37872	0	-2.003919	1.849222	10.039867	-0.020036	0.018489	0.100400	0.674986	7.852506	-3.429639
37873	0	-2.007251	1.825357	10.052577	-0.020081	0.018250	0.100525	0.678045	7.848340	-3.424155
37874	0	-1.999646	1.837940	10.034408	-0.020003	0.018379	0.100343	0.676765	7.845452	-3.422731
37875	0	-2.018416	1.843591	10.028388	-0.020203	0.018433	0.100281	0.678555	7.829463	-3.423436
37876	0	-1.984469	1.862419	9.986201	-0.019861	0.018621	0.099859	0.679809	7.815599	-3.423472
37877	0	-2.011529	1.867843	9.979748	-0.020142	0.018677	0.099792	0.679489	7.790628	-3.423360
37878	0	-1.975383	1.880749	9.919658	-0.019784	0.018802	0.099192	0.683771	7.761225	-3.416770
37879	0	-1.968166	1.862428	9.937011	-0.019714	0.018616	0.099365	0.691088	7.728911	-3.416494
37880	0	-1.961362	1.839086	9.870995	-0.019650	0.018388	0.098703	0.692022	7.692678	-3.417154
37881	0	-1.979615	1.813270	9.827376	-0.019836	0.018127	0.098267	0.695298	7.651277	-3.418115
37882	0	-1.934838	1.850784	9.786009	-0.019390	0.018503	0.097853	0.697871	7.608043	-3.416106
37883	0	-1.948423	1.831338	9.772614	-0.019531	0.018311	0.097717	0.698118	7.558598	-3.417079
37884	0	-1.926969	1.801465	9.719344	-0.019316	0.018010	0.097185	0.700362	7.509987	-3.423737
37885	0	-1.924127	1.801206	9.638243	-0.019287	0.018005	0.096375	0.705212	7.461184	-3.421036
37886	0	-1.902263	1.814440	9.578886	-0.019074	0.018140	0.095779	0.707350	7.405018	-3.424401
37887	0	-1.905924	1.831839	9.522231	-0.019104	0.018311	0.095215	0.713700	7.356806	-3.430167
37888	0	-1.896784	1.802828	9.419986	-0.019016	0.018021	0.094192	0.719709	7.303722	-3.430853
37889	0	-1.862874	1.770521	9.442994	-0.018677	0.017700	0.094421	0.722556	7.251291	-3.426397
37890	0	-1.859622	1.777415	9.340876	-0.018643	0.017771	0.093400	0.723544	7.199165	-3.429296
37891	0	-1.862749	1.770475	9.339277	-0.018677	0.017700	0.093384	0.725839	7.144541	-3.429878
37892	0	-1.835186	1.759147	9.243234	-0.018396	0.017587	0.092424	0.728720	7.094924	-3.438786
37893	0	-1.851242	1.721517	9.265922	-0.018555	0.017212	0.092651	0.729688	7.048344	-3.435662
37894	0	-1.818699	1.703824	9.139229	-0.018228	0.017035	0.091385	0.731383	7.003071	-3.433414
37895	0	-1.814928	1.758255	9.052215	-0.018188	0.017578	0.090515	0.734109	6.959000	-3.441277
37896	0	-1.801654	1.771557	9.089987	-0.018049	0.017709	0.090895	0.740017	6.923239	-3.448441
37897	0	-1.778899	1.745874	9.039910	-0.017822	0.017456	0.090393	0.740782	6.886558	-3.450697
37898	0	-1.773079	1.697321	8.992117	-0.017756	0.016973	0.089916	0.739278	6.859234	-3.447169
37899	0	-1.767492	1.715054	8.978776	-0.017700	0.017151	0.089783	0.736625	6.832218	-3.452141
37900	0	-1.744995	1.739480	8.949036	-0.017467	0.017394	0.089487	0.735539	6.814983	-3.453971
37901	0	-1.713853	1.721655	8.886867	-0.017151	0.017212	0.088867	0.739617	6.804284	-3.446561
37902	0	-1.724378	1.704211	8.929724	-0.017248	0.017037	0.089297	0.744142	6.803593	-3.447134
37903	0	-1.757076	1.696670	8.899092	-0.017578	0.016968	0.088989	0.741296	6.798948	-3.454981
37904	0	-1.774999	1.738916	8.899209	-0.017747	0.017392	0.088992	0.736384	6.807546	-3.457231
37905	0	-1.764081	1.751790	8.886670	-0.017639	0.017517	0.088867	0.736160	6.814559	-3.447992
37906	0	-1.764668	1.727666	8.941333	-0.017643	0.017274	0.089415	0.738576	6.823992	-3.454362
37907	0	-1.747038	1.720921	8.904801	-0.017456	0.017212	0.089050	0.734451	6.846921	-3.451905
37908	0	-1.792775	1.732715	8.940878	-0.017912	0.017328	0.089412	0.732431	6.871687	-3.454690
37909	0	-1.778078	1.757697	9.057256	-0.017761	0.017578	0.090576	0.730506	6.900808	-3.452233
37910	0	-1.800702	1.708370	9.032033	-0.017983	0.017087	0.090324	0.726059	6.935079	-3.449268
37911	0	-1.784980	1.672246	9.075408	-0.017822	0.016724	0.090759	0.724397	6.974174	-3.446496
37912	0	-1.814872	1.727028	9.055929	-0.018122	0.017270	0.090565	0.724435	7.012665	-3.438581
37913	0	-1.816790	1.775741	9.130130	-0.018127	0.017761	0.091309	0.720024	7.067439	-3.434704
37914	0	-1.836364	1.768715	9.183710	-0.018332	0.017692	0.091843	0.714507	7.111705	-3.434813
37915	0	-1.853137	1.751850	9.227733	-0.018494	0.017517	0.092285	0.716460	7.162674	-3.429850
37916	0	-1.836648	1.776223	9.335976	-0.018326	0.017763	0.093368	0.715680	7.216650	-3.422870
37917	0	-1.865335	1.806462	9.374287	-0.018616	0.018066	0.093750	0.713714	7.266817	-3.410655
37918	0	-1.861228	1.793357	9.397260	-0.018569	0.017941	0.093980	0.705750	7.323535	-3.413625
37919	0	-1.902249	1.782305	9.416892	-0.018982	0.017822	0.094177	0.707046	7.376960	-3.407218
37920	0	-1.898529	1.775807	9.561727	-0.018943	0.017762	0.095625	0.702514	7.431928	-3.410616
37921	0	-1.927026	1.763470	9.563402	-0.019226	0.017639	0.095642	0.697706	7.488882	-3.407580
37922	0	-1.929959	1.818042	9.671529	-0.019255	0.018179	0.096725	0.699926	7.546029	-3.407632
37923	0	-1.945290	1.860764	9.722182	-0.019409	0.018616	0.097229	0.690912	7.601535	-3.407662
37924	0	-1.928905	1.841343	9.732997	-0.019253	0.018415	0.097337	0.688692	7.648494	-3.397379
37925	0	-1.962474	1.824504	9.765057	-0.019592	0.018250	0.097656	0.683496	7.690837	-3.393616
37926	0	-1.975256	1.848209	9.824787	-0.019719	0.018484	0.098254	0.681184	7.734020	-3.395514
37927	0	-1.974324	1.886023	9.826073	-0.019714	0.018860	0.098267	0.681474	7.771870	-3.400851
37928	0	-1.961173	1.849498	9.892092	-0.019589	0.018494	0.098926	0.682606	7.802128	-3.398131
37929	0	-1.985693	1.812555	9.942252	-0.019836	0.018127	0.099426	0.679983	7.830239	-3.396176
37930	0	-1.995276	1.806350	9.953751	-0.019938	0.018062	0.099541	0.681422	7.851321	-3.388550
37931	0	-1.984390	1.861252	9.985263	-0.019836	0.018616	0.099854	0.676844	7.864610	-3.384278
37932	0	-1.998087	1.885395	9.978900	-0.019974	0.018853	0.099791	0.676746	7.877473	-3.384227
37933	0	-2.001998	1.867487	10.009792	-0.020020	0.018677	0.100098	0.673405	7.882816	-3.378766
37934	0	-2.007727	1.836618	10.003778	-0.020082	0.018367	0.100037	0.671249	7.881674	-3.385739
37935	0	-2.007647	1.831398	9.997578	-0.020081	0.018311	0.099976	0.673763	7.881875	-3.384763
37936	0	-1.999769	1.893100	10.034398	-0.020012	0.018928	0.100342	0.675886	7.870746	-3.383326
37937	0	-2.018189	1.849822	9.961273	-0.020203	0.018494	0.099609	0.679082	7.852103	-3.381186
37938	0	-2.008498	1.838557	10.010552	-0.020101	0.018380	0.100103	0.683406	7.839384	-3.375902
37939	0	-1.975133	1.819472	9.967404	-0.019775	0.018188	0.099670	0.688360	7.816894	-3.382346
37940	0	-1.970017	1.863320	9.913211	-0.019728	0.018627	0.099128	0.692989	7.790272	-3.388161
37941	0	-1.986796	1.868141	9.790550	-0.019897	0.018677	0.097900	0.696007	7.761183	-3.385117
37942	0	-1.974251	1.862955	9.779389	-0.019777	0.018624	0.097788	0.699517	7.726005	-3.379841
37943	0	-1.961472	1.825847	9.778440	-0.019653	0.018250	0.097778	0.707204	7.686351	-3.377982
37944	0	-1.959666	1.802952	9.755266	-0.019638	0.018023	0.097546	0.712503	7.643294	-3.379902
37945	0	-1.961242	1.801115	9.656486	-0.019653	0.018005	0.096558	0.716448	7.600397	-3.370430
37946	0	-1.928867	1.796357	9.608898	-0.019328	0.017955	0.096083	0.724011	7.558935	-3.366053
37947	0	-1.905859	1.777218	9.577118	-0.019104	0.017761	0.095764	0.733974	7.510348	-3.359411
37948	0	-1.896932	1.779125	9.493034	-0.019014	0.017782	0.094923	0.741753	7.461733	-3.353512
37949	0	-1.893635	1.783200	9.448973	-0.018982	0.017822	0.094482	0.750386	7.412224	-3.349730
37950	0	-1.866613	1.821483	9.419850	-0.018708	0.018208	0.094192	0.756262	7.366712	-3.346724
37951	0	-1.887832	1.788667	9.381897	-0.018921	0.017883	0.093811	0.757390	7.320379	-3.348291
37952	0	-1.866990	1.765449	9.377242	-0.018714	0.017646	0.093765	0.764849	7.272289	-3.343514
37953	0	-1.875693	1.752051	9.296436	-0.018799	0.017517	0.092957	0.766072	7.226316	-3.341331
37954	0	-1.843306	1.741150	9.194011	-0.018472	0.017402	0.091934	0.775338	7.183775	-3.339486
37955	0	-1.827349	1.758513	9.186395	-0.018311	0.017578	0.091858	0.781299	7.143034	-3.349148
37956	0	-1.832120	1.747625	9.114327	-0.018359	0.017469	0.091137	0.787002	7.100918	-3.343439
37957	0	-1.791547	1.758416	9.106897	-0.017944	0.017578	0.091064	0.792128	7.069996	-3.341712
37958	0	-1.816501	1.771727	9.016190	-0.018192	0.017712	0.090158	0.796815	7.040769	-3.344551
37959	0	-1.785601	1.782964	9.045804	-0.017883	0.017822	0.090454	0.803674	7.011692	-3.341454
37960	0	-1.792866	1.747563	9.009895	-0.017951	0.017470	0.090096	0.808120	6.988622	-3.339226
37961	0	-1.774370	1.740088	9.076158	-0.017761	0.017395	0.090759	0.813458	6.971758	-3.335426
37962	0	-1.771119	1.740814	8.966724	-0.017727	0.017406	0.089664	0.813730	6.956781	-3.335732
37963	0	-1.793839	1.764725	8.990438	-0.017944	0.017639	0.089905	0.822443	6.954178	-3.334404
37964	0	-1.780739	1.716933	8.953769	-0.017811	0.017166	0.089538	0.825061	6.954738	-3.328374
37965	0	-1.782144	1.703074	8.935527	-0.017822	0.017029	0.089355	0.826236	6.958509	-3.325987
37966	0	-1.758030	1.745903	8.941491	-0.017577	0.017459	0.089416	0.825265	6.967231	-3.328890
37967	0	-1.770526	1.727378	8.978156	-0.017700	0.017273	0.089783	0.825290	6.978382	-3.329109
37968	0	-1.790269	1.745540	9.002254	-0.017894	0.017457	0.090024	0.822387	6.994323	-3.325732
37969	0	-1.789810	1.739160	8.978043	-0.017883	0.017395	0.089783	0.817406	7.017741	-3.321220
37970	0	-1.799201	1.738983	9.007923	-0.017975	0.017387	0.090083	0.819890	7.044121	-3.308206
37971	0	-1.790600	1.763833	9.063289	-0.017883	0.017639	0.090637	0.818495	7.077228	-3.298957
37972	0	-1.813462	1.751451	9.098954	-0.018112	0.017515	0.090994	0.817303	7.109885	-3.293689
37973	0	-1.821762	1.745515	9.118088	-0.018188	0.017456	0.091187	0.816107	7.150769	-3.284108
37974	0	-1.845948	1.720817	9.129168	-0.018431	0.017210	0.091297	0.813749	7.191149	-3.284424
37975	0	-1.846562	1.757580	9.234004	-0.018433	0.017578	0.092346	0.810993	7.236235	-3.282217
37976	0	-1.859206	1.799389	9.257194	-0.018560	0.018001	0.092577	0.802829	7.279516	-3.280733
37977	0	-1.834490	1.818543	9.301141	-0.018311	0.018188	0.093018	0.799228	7.326007	-3.272279
37978	0	-1.847843	1.805646	9.379099	-0.018441	0.018060	0.093798	0.795508	7.375517	-3.270439
37979	0	-1.901749	1.800479	9.343771	-0.018982	0.018005	0.093445	0.795000	7.423249	-3.267174
37980	0	-1.915350	1.812260	9.476522	-0.019115	0.018126	0.094772	0.791754	7.473390	-3.259871
37981	0	-1.926793	1.812330	9.496301	-0.019226	0.018127	0.094971	0.787237	7.527935	-3.251237
37982	0	-1.935162	1.805434	9.561832	-0.019311	0.018058	0.095626	0.783456	7.580793	-3.242493
37983	0	-1.920627	1.806480	9.612245	-0.019165	0.018066	0.096130	0.781942	7.633990	-3.235734
37984	0	-1.964693	1.799543	9.623070	-0.019614	0.018002	0.096236	0.774820	7.677122	-3.231110
37985	0	-1.968611	1.843099	9.697852	-0.019653	0.018433	0.096985	0.772965	7.720153	-3.222086
37986	0	-1.962573	1.873323	9.702690	-0.019597	0.018734	0.097033	0.772001	7.758345	-3.213988
37987	0	-1.992054	1.843059	9.826231	-0.019897	0.018433	0.098267	0.769339	7.789684	-3.209084
37988	0	-1.978777	1.836619	9.880211	-0.019761	0.018367	0.098807	0.768429	7.825005	-3.205749
37989	0	-1.998125	1.861932	9.856649	-0.019958	0.018616	0.098572	0.772241	7.855854	-3.203816
37990	0	-1.971552	1.862521	9.898473	-0.019699	0.018622	0.098989	0.774890	7.879407	-3.198263
37991	0	-1.991204	1.868000	9.869029	-0.019897	0.018677	0.098694	0.777980	7.900998	-3.191899
37992	0	-2.006145	1.862209	9.929395	-0.020049	0.018621	0.099297	0.777994	7.919917	-3.186478
37993	0	-1.984351	1.855219	9.905911	-0.019836	0.018555	0.099060	0.774196	7.932781	-3.187088
37994	0	-2.009669	1.891582	9.936284	-0.020095	0.018915	0.099363	0.773816	7.939677	-3.178225
37995	0	-2.013918	1.892187	9.899933	-0.020142	0.018921	0.098999	0.773649	7.941691	-3.175367
37996	0	-2.025307	1.874247	9.918262	-0.020259	0.018739	0.099182	0.776509	7.939966	-3.161496
37997	0	-2.007066	1.879747	9.936749	-0.020081	0.018799	0.099365	0.773380	7.933546	-3.161847
37998	0	-1.998495	1.861194	9.925028	-0.020000	0.018613	0.099247	0.770553	7.920768	-3.154487
37999	0	-1.999810	1.861912	9.900272	-0.020020	0.018616	0.098999	0.772439	7.901139	-3.152944
38000	0	-1.958625	1.881212	9.870406	-0.019610	0.018806	0.098701	0.777962	7.878483	-3.147734
38001	0	-1.980933	1.856009	9.839311	-0.019836	0.018555	0.098389	0.781955	7.852179	-3.152099
38002	0	-2.011723	1.844757	9.852484	-0.020148	0.018443	0.098519	0.784689	7.821479	-3.150029
38003	0	-1.962034	1.867482	9.772428	-0.019653	0.018677	0.097717	0.779980	7.788236	-3.149122
38004	0	-1.973547	1.861193	9.724931	-0.019771	0.018611	0.097242	0.778566	7.752310	-3.144578
38005	0	-1.979741	1.868411	9.699142	-0.019836	0.018677	0.096985	0.784444	7.711807	-3.141495
38006	0	-1.953382	1.832979	9.737084	-0.019575	0.018325	0.097363	0.787427	7.668766	-3.140755
38007	0	-1.918517	1.850129	9.632017	-0.019226	0.018494	0.096313	0.793646	7.625843	-3.131643
38008	0	-1.934382	1.814834	9.621264	-0.019389	0.018142	0.096205	0.798459	7.577540	-3.131730
38009	0	-1.936617	1.807338	9.491713	-0.019409	0.018066	0.094910	0.803876	7.531286	-3.133804
38010	0	-1.921594	1.778264	9.487084	-0.019262	0.017775	0.094863	0.810497	7.480946	-3.136727
38011	0	-1.899847	1.776527	9.424650	-0.019043	0.017761	0.094238	0.812379	7.432537	-3.136552
38012	0	-1.878613	1.820425	9.407903	-0.018832	0.018196	0.094071	0.819191	7.382125	-3.141300
38013	0	-1.875336	1.776665	9.326984	-0.018799	0.017761	0.093262	0.822762	7.331994	-3.135521
38014	0	-1.860904	1.778009	9.322197	-0.018647	0.017772	0.093216	0.830183	7.290784	-3.127429
38015	0	-1.863723	1.757553	9.241570	-0.018677	0.017578	0.092407	0.824143	7.247447	-3.122646
38016	0	-1.843774	1.775905	9.169813	-0.018476	0.017756	0.091691	0.825750	7.204639	-3.119605
38017	0	-1.827868	1.819196	9.107016	-0.018311	0.018188	0.091064	0.827535	7.170154	-3.116597
38018	0	-1.821735	1.765461	9.101827	-0.018248	0.017646	0.091014	0.835989	7.137603	-3.114942
38019	0	-1.815917	1.734293	9.094653	-0.018188	0.017334	0.090942	0.844763	7.106109	-3.115006
38020	0	-1.798141	1.741640	9.028316	-0.018008	0.017412	0.090279	0.847728	7.077499	-3.110914
38021	0	-1.779825	1.764219	9.058030	-0.017822	0.017639	0.090576	0.849340	7.052464	-3.110750
38022	0	-1.787651	1.740396	9.064819	-0.017897	0.017401	0.090645	0.851327	7.032284	-3.107034
38023	0	-1.780780	1.745475	9.033514	-0.017822	0.017456	0.090332	0.847919	7.018995	-3.110481
38024	0	-1.772067	1.726851	9.040143	-0.017733	0.017270	0.090399	0.844225	7.008939	-3.110655
38025	0	-1.769246	1.739770	8.990579	-0.017700	0.017395	0.089905	0.846087	7.004044	-3.110198
38026	0	-1.755872	1.740170	9.021231	-0.017563	0.017400	0.090212	0.847090	7.003736	-3.107780
38027	0	-1.788460	1.739757	9.008714	-0.017883	0.017395	0.090088	0.849163	7.010143	-3.112768
38028	0	-1.776410	1.739987	9.002493	-0.017764	0.017400	0.090025	0.848029	7.015017	-3.110726
38029	0	-1.795055	1.727164	9.027001	-0.017944	0.017273	0.090271	0.845399	7.027636	-3.106735
38030	0	-1.808527	1.757085	9.008459	-0.018079	0.017575	0.090085	0.838885	7.040547	-3.108292
38031	0	-1.826700	1.770143	9.063344	-0.018250	0.017700	0.090637	0.839962	7.067080	-3.113018
38032	0	-1.799395	1.751758	9.093219	-0.017980	0.017519	0.090935	0.837548	7.089689	-3.111151
38033	0	-1.820804	1.733384	9.069434	-0.018188	0.017334	0.090698	0.836977	7.118811	-3.114206
38034	0	-1.812807	1.775832	9.123507	-0.018106	0.017760	0.091239	0.834221	7.150285	-3.113624
38035	0	-1.839579	1.775703	9.179284	-0.018372	0.017761	0.091797	0.828843	7.184743	-3.114819
38036	0	-1.844875	1.768713	9.251589	-0.018420	0.017692	0.092521	0.823287	7.224327	-3.112676
38037	0	-1.821471	1.732804	9.301355	-0.018188	0.017334	0.093018	0.815852	7.260974	-3.108217
38038	0	-1.845575	1.737616	9.324826	-0.018425	0.017383	0.093253	0.808008	7.302990	-3.105143
38039	0	-1.883168	1.763930	9.380442	-0.018799	0.017639	0.093811	0.808240	7.347382	-3.102055
38040	0	-1.883643	1.812236	9.373104	-0.018804	0.018127	0.093737	0.802206	7.391651	-3.100186
38041	0	-1.889291	1.830817	9.435420	-0.018860	0.018311	0.094360	0.799446	7.435983	-3.093614
38042	0	-1.883876	1.823506	9.550274	-0.018806	0.018244	0.095508	0.789173	7.479928	-3.097606
38043	0	-1.913770	1.793769	9.575868	-0.019104	0.017944	0.095764	0.781422	7.524421	-3.092698
38044	0	-1.926754	1.828930	9.599121	-0.019233	0.018296	0.095997	0.773389	7.570042	-3.092028
38045	0	-1.931550	1.806450	9.624711	-0.019287	0.018066	0.096252	0.771046	7.608139	-3.091970
38046	0	-1.955719	1.805487	9.702972	-0.019527	0.018062	0.097034	0.763113	7.647475	-3.095127
38047	0	-1.961688	1.818207	9.753043	-0.019592	0.018188	0.097534	0.755430	7.680651	-3.098770
38048	0	-1.941889	1.841605	9.770606	-0.019398	0.018419	0.097710	0.751305	7.709879	-3.100914
38049	0	-1.955082	1.836596	9.832480	-0.019531	0.018372	0.098328	0.744370	7.737176	-3.097518
38050	0	-1.946486	1.865901	9.819776	-0.019448	0.018665	0.098200	0.736522	7.761017	-3.097683
38051	0	-2.003221	1.861210	9.863092	-0.020020	0.018616	0.098633	0.731657	7.780293	-3.103070
38052	0	-1.974844	1.866728	9.881079	-0.019740	0.018669	0.098812	0.728676	7.794638	-3.099793
38053	0	-1.984527	1.867706	9.893616	-0.019836	0.018677	0.098938	0.728191	7.809563	-3.091588
38054	0	-1.967221	1.849254	9.887319	-0.019671	0.018494	0.098873	0.725778	7.815327	-3.084804
38055	0	-1.989668	1.849486	9.912103	-0.019897	0.018494	0.099121	0.725954	7.819211	-3.086291
38056	0	-2.013546	1.831778	9.844882	-0.020141	0.018312	0.098449	0.730717	7.818122	-3.079364
38057	0	-1.988640	1.868000	9.893960	-0.019897	0.018677	0.098938	0.732851	7.810341	-3.077135
38058	0	-1.998517	1.861678	9.931044	-0.019998	0.018621	0.099307	0.725883	7.800965	-3.078976
38059	0	-1.975309	1.868106	9.888060	-0.019775	0.018677	0.098877	0.728797	7.780332	-3.083709
38060	0	-1.953034	1.832253	9.864226	-0.019548	0.018318	0.098639	0.731966	7.764577	-3.076010
38061	0	-1.950666	1.861959	9.753836	-0.019531	0.018616	0.097534	0.734359	7.740975	-3.074157
38062	0	-1.957952	1.856485	9.754638	-0.019605	0.018562	0.097542	0.735171	7.716801	-3.069432
38063	0	-1.974257	1.806820	9.729637	-0.019775	0.018066	0.097290	0.734813	7.683573	-3.074258
38064	0	-1.955343	1.795410	9.718615	-0.019588	0.017947	0.097180	0.740346	7.647777	-3.067130
38065	0	-1.955661	1.825642	9.723489	-0.019592	0.018250	0.097229	0.745853	7.611234	-3.067180
38066	0	-1.930412	1.832867	9.694125	-0.019339	0.018324	0.096935	0.748931	7.575948	-3.069158
38067	0	-1.912671	1.843908	9.644192	-0.019165	0.018433	0.096436	0.753888	7.536012	-3.067351
38068	0	-1.922840	1.826925	9.566203	-0.019273	0.018262	0.095654	0.759684	7.488526	-3.068285
38069	0	-1.906571	1.788584	9.503895	-0.019104	0.017883	0.095032	0.760040	7.447894	-3.072328
38070	0	-1.874621	1.813383	9.438101	-0.018785	0.018132	0.094374	0.759303	7.406938	-3.077659
38071	0	-1.888197	1.801033	9.412308	-0.018921	0.018005	0.094116	0.762562	7.365148	-3.078852
38072	0	-1.861463	1.771448	9.334438	-0.018661	0.017710	0.093336	0.765354	7.314492	-3.077473
38073	0	-1.858034	1.788815	9.351197	-0.018616	0.017883	0.093506	0.768645	7.276709	-3.072163
38074	0	-1.838390	1.759118	9.358538	-0.018423	0.017588	0.093578	0.770196	7.234319	-3.077919
38075	0	-1.827155	1.752307	9.247484	-0.018311	0.017517	0.092468	0.774790	7.191652	-3.073506
38076	0	-1.801320	1.771783	9.205947	-0.018050	0.017712	0.092053	0.779772	7.151213	-3.076104
38077	0	-1.815580	1.782988	9.161877	-0.018188	0.017822	0.091614	0.786724	7.115833	-3.075825
38078	0	-1.821555	1.759862	9.120089	-0.018246	0.017592	0.091196	0.791980	7.083482	-3.076098
38079	0	-1.846507	1.763711	9.064344	-0.018494	0.017639	0.090637	0.787007	7.052825	-3.073542
38080	0	-1.780408	1.757573	9.071355	-0.017826	0.017573	0.090710	0.787896	7.030354	-3.073772
38081	0	-1.792194	1.709599	8.954189	-0.017944	0.017090	0.089539	0.793517	7.007089	-3.067924
38082	0	-1.818785	1.704205	9.003659	-0.018205	0.017040	0.090034	0.793838	6.990906	-3.059485
38083	0	-1.762407	1.715747	8.990649	-0.017639	0.017151	0.089905	0.800396	6.976772	-3.065517
38084	0	-1.778268	1.747276	8.960362	-0.017793	0.017468	0.089602	0.804227	6.969050	-3.066825
38085	0	-1.775626	1.764148	8.966117	-0.017761	0.017639	0.089661	0.805769	6.967667	-3.062444
38086	0	-1.805472	1.739806	8.984529	-0.018057	0.017399	0.089845	0.803555	6.969761	-3.061941
38087	0	-1.806983	1.715334	8.972052	-0.018066	0.017151	0.089722	0.805635	6.978901	-3.065373
38088	0	-1.789526	1.740173	8.996172	-0.017891	0.017400	0.089963	0.807055	6.989196	-3.065500
38089	0	-1.777080	1.745828	9.032972	-0.017761	0.017456	0.090332	0.809077	7.005911	-3.073783
38090	0	-1.767019	1.740001	8.934811	-0.017658	0.017399	0.089351	0.809830	7.025922	-3.068747
38091	0	-1.783568	1.715061	9.026840	-0.017822	0.017151	0.090271	0.808867	7.047505	-3.070853
38092	0	-1.781167	1.714711	9.081066	-0.017789	0.017150	0.090815	0.805099	7.080581	-3.075309
38093	0	-1.784516	1.751475	9.099938	-0.017822	0.017517	0.091003	0.801926	7.113737	-3.077467
38094	0	-1.820043	1.775597	9.166092	-0.018174	0.017756	0.091666	0.802398	7.150816	-3.078878
38095	0	-1.827937	1.770083	9.166874	-0.018250	0.017700	0.091675	0.803207	7.192367	-3.076553
38096	0	-1.839729	1.751734	9.238966	-0.018371	0.017518	0.092395	0.802243	7.229739	-3.075454
38097	0	-1.846294	1.757538	9.252378	-0.018433	0.017578	0.092529	0.798926	7.271511	-3.069871
38098	0	-1.834694	1.787305	9.318314	-0.018312	0.017878	0.093189	0.793628	7.319270	-3.061206
38099	0	-1.877300	1.806269	9.356056	-0.018738	0.018066	0.093567	0.789329	7.366606	-3.051362
38100	0	-1.866543	1.757045	9.409510	-0.018626	0.017570	0.094103	0.789641	7.418467	-3.049208
38101	0	-1.877677	1.781723	9.453668	-0.018738	0.017822	0.094543	0.783952	7.469792	-3.047602
38102	0	-1.879224	1.799584	9.501008	-0.018756	0.017995	0.095017	0.785349	7.517716	-3.047074
38103	0	-1.883057	1.824406	9.545377	-0.018799	0.018250	0.095459	0.778938	7.560047	-3.043550
38104	0	-1.914420	1.830116	9.556175	-0.019107	0.018299	0.095570	0.781701	7.608844	-3.043449
38105	0	-1.944106	1.800559	9.661220	-0.019409	0.018005	0.096619	0.782048	7.650893	-3.038593
38106	0	-1.920057	1.818717	9.684322	-0.019168	0.018188	0.096849	0.780623	7.693778	-3.034890
38107	0	-1.937616	1.812626	9.636911	-0.019348	0.018127	0.096375	0.779184	7.731324	-3.034631
38108	0	-1.943209	1.824440	9.648000	-0.019404	0.018247	0.096485	0.776468	7.768475	-3.036562
38109	0	-1.937294	1.836473	9.765262	-0.019348	0.018372	0.097656	0.768312	7.801951	-3.034066
38110	0	-1.972784	1.817568	9.855908	-0.019704	0.018174	0.098564	0.769803	7.834199	-3.037319
38111	0	-1.973257	1.855424	9.869029	-0.019714	0.018555	0.098694	0.768837	7.859842	-3.034017
38112	0	-1.982948	1.849421	9.849924	-0.019812	0.018493	0.098503	0.770123	7.885042	-3.032700
38113	0	-1.978803	1.849396	9.850815	-0.019775	0.018494	0.098511	0.769839	7.904446	-3.022464
38114	0	-1.993091	1.855341	9.880888	-0.019923	0.018555	0.098810	0.767536	7.918079	-3.015349
38115	0	-1.996600	1.843164	9.899769	-0.019958	0.018433	0.098999	0.765572	7.931473	-3.007584
38116	0	-1.997371	1.843410	9.887329	-0.019974	0.018430	0.098874	0.769427	7.936308	-3.002965
38117	0	-1.976739	1.874212	9.948808	-0.019775	0.018738	0.099487	0.772929	7.932101	-3.002289
38118	0	-1.993225	1.832017	9.845251	-0.019943	0.018318	0.098451	0.773670	7.924339	-3.000458
38119	0	-1.982879	1.837627	9.906072	-0.019836	0.018372	0.099060	0.777606	7.920432	-2.998601
38120	0	-1.992855	1.850616	9.839186	-0.019943	0.018502	0.098390	0.780433	7.908422	-2.996950
38121	0	-1.981696	1.880410	9.869675	-0.019836	0.018799	0.098694	0.784615	7.890991	-2.996047
38122	0	-1.996192	1.820258	9.790924	-0.019981	0.018198	0.097906	0.788015	7.873371	-2.991928
38123	0	-1.968888	1.862012	9.753849	-0.019714	0.018616	0.097534	0.791007	7.848744	-2.991241
38124	0	-1.981779	1.863109	9.748636	-0.019847	0.018624	0.097482	0.796637	7.819914	-2.985764
38125	0	-1.943947	1.843956	9.790519	-0.019470	0.018433	0.097900	0.802372	7.789267	-2.985748
38126	0	-1.955285	1.827021	9.706201	-0.019592	0.018263	0.097055	0.808287	7.748327	-2.980641
38127	0	-1.925083	1.807173	9.693005	-0.019287	0.018066	0.096924	0.811980	7.710857	-2.981676
38128	0	-1.930141	1.802757	9.651405	-0.019338	0.018016	0.096509	0.823189	7.673292	-2.987431
38129	0	-1.942867	1.813423	9.534410	-0.019470	0.018127	0.095337	0.828471	7.628966	-2.983619
38130	0	-1.928648	1.796776	9.480733	-0.019327	0.017958	0.094801	0.837715	7.585463	-2.984387
38131	0	-1.888434	1.825556	9.442754	-0.018921	0.018250	0.094421	0.842392	7.546614	-2.988807
38132	0	-1.886618	1.778318	9.431745	-0.018909	0.017773	0.094311	0.852168	7.499689	-2.989404
38133	0	-1.894084	1.782635	9.369651	-0.018982	0.017822	0.093689	0.854310	7.455064	-2.986610
38134	0	-1.886046	1.747120	9.389292	-0.018900	0.017464	0.093886	0.860636	7.412502	-2.986248
38135	0	-1.870416	1.788936	9.326731	-0.018738	0.017883	0.093262	0.865453	7.376757	-2.983198
38136	0	-1.850873	1.778185	9.291227	-0.018549	0.017773	0.092906	0.873881	7.332781	-2.987730
38137	0	-1.858328	1.751935	9.241333	-0.018616	0.017517	0.092407	0.874175	7.298013	-2.988458
38138	0	-1.833740	1.752345	9.199719	-0.018369	0.017521	0.091991	0.874922	7.264354	-2.993849
38139	0	-1.810054	1.776660	9.149598	-0.018127	0.017761	0.091492	0.879321	7.236050	-2.992343
38140	0	-1.835037	1.728736	9.126120	-0.018379	0.017283	0.091256	0.881828	7.205260	-2.990290
38141	0	-1.816208	1.765140	9.118942	-0.018188	0.017639	0.091187	0.894815	7.177480	-2.992995
38142	0	-1.768483	1.760997	9.088923	-0.017709	0.017602	0.090886	0.902658	7.152702	-2.987862
38143	0	-1.798943	1.757895	9.070125	-0.018005	0.017578	0.090698	0.901845	7.137746	-2.983206
38144	0	-1.807878	1.752216	9.076763	-0.018096	0.017518	0.090765	0.905151	7.121172	-2.983012
38145	0	-1.793154	1.727860	9.033349	-0.017944	0.017273	0.090332	0.910573	7.109992	-2.978063
38146	0	-1.778896	1.722439	9.021317	-0.017797	0.017222	0.090212	0.911529	7.104209	-2.974812
38147	0	-1.781590	1.758076	9.082105	-0.017822	0.017578	0.090820	0.913409	7.101086	-2.973159
38148	0	-1.823457	1.752312	9.027222	-0.018237	0.017522	0.090272	0.913711	7.102712	-2.971121
38149	0	-1.831832	1.758142	9.014670	-0.018311	0.017578	0.090149	0.917033	7.117206	-2.972004
38150	0	-1.802619	1.740043	9.002122	-0.018022	0.017401	0.090022	0.915649	7.127802	-2.965331
38151	0	-1.795067	1.739909	9.026895	-0.017944	0.017395	0.090271	0.919869	7.140500	-2.962771
38152	0	-1.802728	1.740352	9.087471	-0.018019	0.017403	0.090877	0.920142	7.155912	-2.963043
38153	0	-1.814521	1.764124	9.081636	-0.018127	0.017639	0.090820	0.922249	7.182850	-2.955061
38154	0	-1.812247	1.721620	9.117391	-0.018103	0.017216	0.091178	0.922499	7.212140	-2.953692
38155	0	-1.814615	1.745248	9.167178	-0.018127	0.017456	0.091675	0.917635	7.240007	-2.942070
38156	0	-1.824816	1.751282	9.135782	-0.018226	0.017509	0.091363	0.921564	7.272563	-2.936678
38157	0	-1.852243	1.794510	9.203508	-0.018494	0.017944	0.092041	0.922547	7.312519	-2.936003
38158	0	-1.845403	1.806668	9.239012	-0.018430	0.018067	0.092395	0.921547	7.346855	-2.936592
38159	0	-1.858228	1.763746	9.270720	-0.018555	0.017639	0.092712	0.919401	7.385248	-2.932656
38160	0	-1.869720	1.800093	9.379564	-0.018672	0.018002	0.093801	0.918478	7.420380	-2.928639
38161	0	-1.870674	1.800594	9.392703	-0.018677	0.018005	0.093933	0.919185	7.461249	-2.915075
38162	0	-1.889050	1.794623	9.434146	-0.018859	0.017945	0.094348	0.920416	7.503794	-2.908834
38163	0	-1.882875	1.800329	9.465998	-0.018799	0.018005	0.094666	0.917958	7.544171	-2.903327
38164	0	-1.888886	1.817707	9.519873	-0.018859	0.018184	0.095203	0.910065	7.584423	-2.898230
38165	0	-1.900851	1.836692	9.557667	-0.018982	0.018372	0.095581	0.904422	7.620501	-2.902631
38166	0	-1.918230	1.842444	9.629873	-0.019157	0.018423	0.096304	0.905845	7.654473	-2.897878
38167	0	-1.931348	1.836768	9.649205	-0.019287	0.018372	0.096497	0.901143	7.689983	-2.900503
38168	0	-1.936727	1.848306	9.660414	-0.019341	0.018485	0.096609	0.898679	7.725988	-2.900234
38169	0	-1.937119	1.825129	9.691889	-0.019348	0.018250	0.096924	0.900506	7.757580	-2.901025
38170	0	-1.947939	1.837420	9.770216	-0.019456	0.018374	0.097707	0.899985	7.789441	-2.900378
38171	0	-1.949052	1.861715	9.795712	-0.019470	0.018616	0.097961	0.901273	7.817569	-2.895148
38172	0	-1.940795	1.855780	9.776483	-0.019389	0.018557	0.097769	0.902236	7.843976	-2.896447
38173	0	-1.972580	1.837143	9.795915	-0.019714	0.018372	0.097961	0.901365	7.861949	-2.893740
38174	0	-1.968686	1.824555	9.801612	-0.019676	0.018249	0.098018	0.897142	7.878982	-2.896298
38175	0	-1.965911	1.873922	9.857035	-0.019653	0.018738	0.098572	0.897867	7.890355	-2.892542
38176	0	-1.972811	1.874396	9.899509	-0.019727	0.018740	0.098996	0.901689	7.896760	-2.884649
38177	0	-1.965313	1.861977	9.832691	-0.019653	0.018616	0.098328	0.905224	7.901342	-2.878766
38178	0	-1.958425	1.850652	9.887566	-0.019592	0.018501	0.098875	0.909802	7.896971	-2.871889
38179	0	-1.970280	1.885722	9.881873	-0.019714	0.018860	0.098816	0.905204	7.888592	-2.864303
38180	0	-1.961735	1.854900	9.845708	-0.019630	0.018549	0.098454	0.903603	7.878362	-2.861563
38181	0	-1.963775	1.849433	9.851372	-0.019653	0.018494	0.098511	0.902646	7.865322	-2.858478
38182	0	-1.989847	1.825762	9.815491	-0.019928	0.018250	0.098150	0.908612	7.836236	-2.857694
38183	0	-1.975120	1.843413	9.833222	-0.019775	0.018433	0.098328	0.908276	7.813315	-2.850766
38184	0	-1.951751	1.855818	9.803632	-0.019545	0.018558	0.098031	0.906808	7.786869	-2.856614
38185	0	-1.950282	1.855908	9.747800	-0.019531	0.018555	0.097473	0.909662	7.758751	-2.856863
38186	0	-1.925993	1.844827	9.681631	-0.019292	0.018441	0.096811	0.915548	7.726363	-2.860152
38187	0	-1.907100	1.855889	9.723468	-0.019104	0.018555	0.097229	0.918053	7.692889	-2.854261
38188	0	-1.912955	1.844514	9.663449	-0.019161	0.018440	0.096629	0.921421	7.660705	-2.851616
38189	0	-1.931306	1.807686	9.564721	-0.019348	0.018066	0.095642	0.931256	7.624152	-2.850907
38190	0	-1.918168	1.821554	9.559645	-0.019217	0.018209	0.095591	0.937043	7.586661	-2.852875
38191	0	-1.913194	1.800836	9.552609	-0.019165	0.018005	0.095520	0.938119	7.552357	-2.858015
38192	0	-1.894194	1.795265	9.492766	-0.018977	0.017950	0.094921	0.938646	7.515285	-2.862888
38193	0	-1.888568	1.806978	9.412264	-0.018921	0.018066	0.094116	0.940146	7.477840	-2.869259
38194	0	-1.868822	1.789627	9.334198	-0.018729	0.017889	0.093335	0.946117	7.433186	-2.863077
38195	0	-1.863979	1.776379	9.332966	-0.018677	0.017761	0.093323	0.946575	7.393286	-2.868645
38196	0	-1.850405	1.801762	9.358638	-0.018542	0.018010	0.093580	0.952948	7.352042	-2.867200
38197	0	-1.840156	1.800707	9.302340	-0.018433	0.018005	0.093018	0.952625	7.319120	-2.867278
38198	0	-1.821778	1.752343	9.260737	-0.018250	0.017520	0.092602	0.954457	7.285196	-2.873946
38199	0	-1.852270	1.764638	9.186298	-0.018555	0.017639	0.091858	0.960905	7.250696	-2.877917
38200	0	-1.846469	1.735135	9.156715	-0.018492	0.017348	0.091562	0.962424	7.222123	-2.879063
38201	0	-1.804075	1.769908	9.143595	-0.018066	0.017700	0.091431	0.958854	7.195179	-2.877045
38202	0	-1.793278	1.775881	9.138437	-0.017955	0.017758	0.091380	0.957342	7.172685	-2.884386
38203	0	-1.786305	1.770178	9.106812	-0.017883	0.017700	0.091064	0.957318	7.152387	-2.882169
38204	0	-1.782411	1.763920	9.034304	-0.017843	0.017642	0.090339	0.951765	7.133372	-2.876296
38205	0	-1.786931	1.746012	9.057815	-0.017883	0.017456	0.090576	0.955098	7.120753	-2.872242
38206	0	-1.772110	1.734339	9.058209	-0.017734	0.017342	0.090580	0.955616	7.110032	-2.870404
38207	0	-1.793794	1.739530	9.039428	-0.017944	0.017395	0.090393	0.954526	7.106787	-2.870741
38208	0	-1.805170	1.739536	9.057847	-0.018054	0.017395	0.090578	0.953634	7.108726	-2.867876
38209	0	-1.788227	1.745958	9.057570	-0.017883	0.017456	0.090576	0.956839	7.112179	-2.870133
38210	0	-1.763759	1.758533	9.026892	-0.017637	0.017585	0.090269	0.956344	7.117304	-2.870612
38211	0	-1.788890	1.763398	9.088125	-0.017883	0.017639	0.090881	0.948952	7.128900	-2.872994
38212	0	-1.790554	1.725904	9.106203	-0.017895	0.017262	0.091063	0.943935	7.147015	-2.870351
38213	0	-1.801801	1.714977	9.094009	-0.018005	0.017151	0.090942	0.941859	7.167462	-2.868148
38214	0	-1.798092	1.769554	9.117997	-0.017970	0.017697	0.091182	0.938861	7.185653	-2.863190
38215	0	-1.820502	1.776291	9.148808	-0.018188	0.017761	0.091492	0.940424	7.210796	-2.864307
38216	0	-1.805604	1.764170	9.221317	-0.018039	0.017642	0.092216	0.939521	7.236737	-2.856479
38217	0	-1.808911	1.751596	9.234196	-0.018066	0.017517	0.092346	0.937843	7.269239	-2.849833
38218	0	-1.844021	1.751332	9.221019	-0.018417	0.017514	0.092215	0.936470	7.301910	-2.853954
38219	0	-1.851756	1.763661	9.301331	-0.018494	0.017639	0.093018	0.933123	7.335654	-2.849219
38220	0	-1.862892	1.775553	9.373538	-0.018603	0.017756	0.093740	0.932992	7.371178	-2.844719
38221	0	-1.846566	1.775939	9.386593	-0.018433	0.017761	0.093872	0.930885	7.415588	-2.844876
38222	0	-1.846288	1.812063	9.416062	-0.018438	0.018124	0.094165	0.927053	7.449742	-2.843324
38223	0	-1.864511	1.817944	9.502771	-0.018616	0.018188	0.095032	0.916230	7.489273	-2.842924
38224	0	-1.919064	1.785996	9.440801	-0.019162	0.017865	0.094413	0.909939	7.527969	-2.841703
38225	0	-1.919030	1.782240	9.502662	-0.019165	0.017822	0.095032	0.909939	7.562679	-2.840924
38226	0	-1.881737	1.794386	9.538201	-0.018789	0.017944	0.095387	0.909283	7.600609	-2.844741
38227	0	-1.937492	1.794109	9.643078	-0.019348	0.017944	0.096436	0.905345	7.636633	-2.849221
38228	0	-1.912182	1.836193	9.697107	-0.019097	0.018365	0.096975	0.901611	7.669820	-2.852988
38229	0	-1.918989	1.854761	9.698130	-0.019165	0.018555	0.096985	0.893092	7.703294	-2.862311
38230	0	-1.917622	1.835732	9.678964	-0.019154	0.018357	0.096794	0.892842	7.734364	-2.862658
38231	0	-1.936630	1.837018	9.722566	-0.019348	0.018372	0.097229	0.890729	7.760143	-2.861843
38232	0	-1.952213	1.848618	9.782948	-0.019507	0.018490	0.097832	0.885878	7.781820	-2.866406
38233	0	-1.954485	1.855581	9.832472	-0.019531	0.018555	0.098328	0.886532	7.802176	-2.862303
38234	0	-1.944926	1.806763	9.783034	-0.019437	0.018068	0.097833	0.885041	7.821231	-2.859093
38235	0	-1.954066	1.837122	9.850894	-0.019531	0.018372	0.098511	0.883790	7.836680	-2.860500
38236	0	-1.954870	1.837200	9.838492	-0.019550	0.018371	0.098385	0.884141	7.839582	-2.857569
38237	0	-1.941085	1.873472	9.838893	-0.019409	0.018738	0.098389	0.879487	7.846212	-2.855468
38238	0	-1.977136	1.848838	9.845102	-0.019779	0.018487	0.098450	0.879630	7.841878	-2.856530
38239	0	-1.952363	1.849689	9.906096	-0.019531	0.018494	0.099060	0.881903	7.837971	-2.848487
38240	0	-1.938164	1.850011	9.845294	-0.019394	0.018499	0.098451	0.881101	7.828618	-2.849616
38241	0	-1.982149	1.855552	9.845256	-0.019836	0.018555	0.098450	0.880319	7.816296	-2.843327
38242	0	-1.954474	1.856140	9.778559	-0.019563	0.018556	0.097783	0.885155	7.800410	-2.834392
38243	0	-1.957005	1.843778	9.814800	-0.019592	0.018433	0.098145	0.889103	7.779627	-2.832229
38244	0	-1.940350	1.819986	9.809435	-0.019426	0.018198	0.098090	0.889187	7.758100	-2.833776
38245	0	-1.919907	1.825403	9.723349	-0.019226	0.018250	0.097229	0.892239	7.731511	-2.836244
38246	0	-1.932524	1.844354	9.736528	-0.019356	0.018441	0.097360	0.892605	7.700866	-2.837856
38247	0	-1.943695	1.812509	9.668682	-0.019470	0.018127	0.096680	0.887358	7.666789	-2.836588
38248	0	-1.912739	1.806544	9.675951	-0.019159	0.018061	0.096754	0.890516	7.634287	-2.837094
38249	0	-1.906898	1.813000	9.601478	-0.019104	0.018127	0.096008	0.890988	7.597858	-2.840246
38250	0	-1.911970	1.819788	9.529478	-0.019156	0.018193	0.095288	0.893872	7.559097	-2.839220
38251	0	-1.882325	1.801246	9.491559	-0.018860	0.018005	0.094910	0.899706	7.520395	-2.836467
38252	0	-1.863109	1.790393	9.510937	-0.018664	0.017897	0.095104	0.905902	7.485663	-2.837535
38253	0	-1.852008	1.777037	9.454853	-0.018555	0.017761	0.094543	0.914322	7.449131	-2.834769
38254	0	-1.851315	1.796609	9.455895	-0.018547	0.017962	0.094553	0.916157	7.413391	-2.841415
38255	0	-1.864004	1.782966	9.418312	-0.018677	0.017822	0.094177	0.922413	7.374153	-2.844881
38256	0	-1.845249	1.789829	9.376717	-0.018482	0.017898	0.093761	0.920863	7.343132	-2.848604
38257	0	-1.828101	1.782956	9.296096	-0.018311	0.017822	0.092957	0.927396	7.312024	-2.853556
38258	0	-1.845863	1.765761	9.297168	-0.018496	0.017653	0.092965	0.929797	7.271912	-2.857978
38259	0	-1.828322	1.746344	9.241124	-0.018311	0.017456	0.092407	0.936545	7.243326	-2.849770
38260	0	-1.780481	1.778083	9.186920	-0.017829	0.017776	0.091866	0.940923	7.218424	-2.850970
38261	0	-1.816760	1.758342	9.143380	-0.018188	0.017578	0.091431	0.945435	7.197407	-2.844593
38262	0	-1.782309	1.722860	9.186601	-0.017841	0.017222	0.091864	0.951133	7.179749	-2.844458
38263	0	-1.792286	1.715598	9.192218	-0.017944	0.017151	0.091919	0.955367	7.158108	-2.843427
38264	0	-1.764050	1.753294	9.143860	-0.017658	0.017527	0.091436	0.961282	7.140933	-2.848440
38265	0	-1.780688	1.739800	9.088379	-0.017822	0.017395	0.090881	0.963192	7.126509	-2.850712
38266	0	-1.784244	1.728106	9.094873	-0.017853	0.017279	0.090947	0.964503	7.118456	-2.846324
38267	0	-1.781716	1.739779	9.094285	-0.017822	0.017395	0.090942	0.966523	7.116846	-2.842635
38268	0	-1.768875	1.770627	9.106457	-0.017691	0.017705	0.091064	0.966869	7.119105	-2.847175
38269	0	-1.788151	1.776761	9.081942	-0.017883	0.017761	0.090820	0.973557	7.121568	-2.852747
38270	0	-1.770199	1.728567	9.026811	-0.017697	0.017285	0.090269	0.972953	7.132028	-2.855712
38271	0	-1.813833	1.727970	9.026752	-0.018127	0.017273	0.090271	0.980663	7.150340	-2.853604
38272	0	-1.791695	1.741167	9.099285	-0.017905	0.017408	0.090996	0.984026	7.169557	-2.849359
38273	0	-1.807976	1.763812	9.161134	-0.018066	0.017639	0.091614	0.982053	7.190675	-2.848225
38274	0	-1.804401	1.769723	9.130053	-0.018032	0.017697	0.091303	0.981194	7.210104	-2.845766
38275	0	-1.796332	1.763695	9.118321	-0.017944	0.017639	0.091187	0.978007	7.238210	-2.844436
38276	0	-1.824396	1.751286	9.154155	-0.018227	0.017512	0.091545	0.978169	7.264258	-2.844464
38277	0	-1.833326	1.769801	9.252522	-0.018311	0.017700	0.092529	0.975200	7.296600	-2.843552
38278	0	-1.844896	1.763166	9.239286	-0.018417	0.017634	0.092399	0.971914	7.339827	-2.838806
38279	0	-1.845611	1.757742	9.295202	-0.018433	0.017578	0.092957	0.970759	7.373058	-2.833075
38280	0	-1.844676	1.739336	9.324670	-0.018419	0.017393	0.093252	0.970973	7.410941	-2.833550
38281	0	-1.870685	1.775945	9.386642	-0.018677	0.017761	0.093872	0.968820	7.451721	-2.835007
38282	0	-1.876225	1.763272	9.348982	-0.018737	0.017635	0.093494	0.965450	7.487052	-2.830975
38283	0	-1.889332	1.794304	9.465910	-0.018860	0.017944	0.094666	0.964016	7.531561	-2.834428
38284	0	-1.901547	1.794084	9.476898	-0.018989	0.017941	0.094774	0.963131	7.568143	-2.834979
38285	0	-1.888968	1.776066	9.465969	-0.018860	0.017761	0.094666	0.962429	7.608290	-2.836978
38286	0	-1.906986	1.824835	9.550192	-0.019042	0.018248	0.095508	0.963201	7.645893	-2.833021
38287	0	-1.888860	1.825105	9.539197	-0.018860	0.018250	0.095398	0.964953	7.684538	-2.827523
38288	0	-1.906458	1.819237	9.599085	-0.019040	0.018191	0.095996	0.965929	7.717935	-2.822268
38289	0	-1.961542	1.788152	9.637014	-0.019592	0.017883	0.096375	0.963552	7.749694	-2.822128
38290	0	-1.929394	1.818306	9.660520	-0.019273	0.018185	0.096609	0.961300	7.779081	-2.811396
38291	0	-1.955209	1.849550	9.710239	-0.019531	0.018494	0.097107	0.963079	7.807993	-2.803765
38292	0	-1.935100	1.886177	9.703218	-0.019329	0.018863	0.097036	0.961600	7.838043	-2.805581
38293	0	-1.972734	1.831322	9.710379	-0.019714	0.018311	0.097107	0.964030	7.857838	-2.801229
38294	0	-1.957031	1.849986	9.764683	-0.019558	0.018498	0.097650	0.964985	7.876818	-2.796522
38295	0	-1.966688	1.849582	9.801933	-0.019653	0.018494	0.098022	0.966809	7.897035	-2.797672
38296	0	-2.005107	1.843956	9.862476	-0.020047	0.018436	0.098626	0.969368	7.906126	-2.796037
38297	0	-1.965588	1.837625	9.857040	-0.019653	0.018372	0.098572	0.973628	7.913731	-2.795734
38298	0	-1.990290	1.819755	9.881302	-0.019903	0.018197	0.098813	0.972976	7.918098	-2.796602
38299	0	-1.977325	1.837876	9.899812	-0.019775	0.018372	0.098999	0.979918	7.920348	-2.792003
38300	0	-1.983202	1.795952	9.924104	-0.019833	0.017958	0.099241	0.980785	7.924343	-2.788407
38301	0	-1.982656	1.837405	9.802399	-0.019836	0.018372	0.098022	0.982037	7.917648	-2.789616
38302	0	-1.986540	1.832306	9.827065	-0.019878	0.018315	0.098269	0.989251	7.907406	-2.788311
38303	0	-1.976064	1.855723	9.790289	-0.019775	0.018555	0.097900	0.990403	7.895080	-2.786969
38304	0	-1.990719	1.832295	9.772525	-0.019930	0.018315	0.097722	0.997147	7.873626	-2.780650
38305	0	-1.981650	1.856357	9.771964	-0.019836	0.018555	0.097717	1.005450	7.855334	-2.782649
38306	0	-1.964988	1.815414	9.741927	-0.019675	0.018145	0.097416	1.014330	7.830689	-2.775343
38307	0	-1.956648	1.795211	9.698864	-0.019592	0.017944	0.096985	1.021173	7.805324	-2.777360
38308	0	-1.957309	1.821004	9.687409	-0.019602	0.018204	0.096869	1.026187	7.776535	-2.781579
38309	0	-1.925812	1.832119	9.692758	-0.019287	0.018311	0.096924	1.036284	7.747514	-2.778090
38310	0	-1.944034	1.846125	9.571518	-0.019474	0.018454	0.095710	1.042756	7.712565	-2.779025
38311	0	-1.925317	1.819587	9.589165	-0.019287	0.018188	0.095886	1.048915	7.677366	-2.779209
38312	0	-1.924343	1.808644	9.590307	-0.019280	0.018081	0.095897	1.052979	7.638580	-2.775369
38313	0	-1.900614	1.812925	9.497774	-0.019043	0.018127	0.094971	1.052429	7.599530	-2.779038
38314	0	-1.912208	1.801478	9.437885	-0.019154	0.018008	0.094374	1.057771	7.566564	-2.781795
38315	0	-1.888683	1.794643	9.467194	-0.018921	0.017944	0.094666	1.057662	7.530689	-2.776717
38316	0	-1.876182	1.794835	9.352450	-0.018793	0.017948	0.093518	1.055375	7.497680	-2.777730
38317	0	-1.876514	1.770761	9.345019	-0.018799	0.017700	0.093445	1.061778	7.461679	-2.781526
38318	0	-1.870084	1.765880	9.321644	-0.018732	0.017653	0.093211	1.065737	7.428601	-2.781471
38319	0	-1.858547	1.782845	9.314451	-0.018616	0.017822	0.093140	1.070805	7.396628	-2.784747
38320	0	-1.834368	1.789828	9.223891	-0.018373	0.017895	0.092234	1.072667	7.364914	-2.783402
38321	0	-1.858938	1.751864	9.204605	-0.018616	0.017517	0.092041	1.072223	7.337330	-2.779441
38322	0	-1.842061	1.776495	9.242071	-0.018441	0.017764	0.092417	1.071183	7.316878	-2.782817
38323	0	-1.828603	1.800789	9.192333	-0.018311	0.018005	0.091919	1.072037	7.291493	-2.786642
38324	0	-1.818128	1.758812	9.144214	-0.018201	0.017583	0.091439	1.076452	7.272030	-2.786115
38325	0	-1.829118	1.746573	9.192096	-0.018311	0.017456	0.091919	1.086316	7.253005	-2.786156
38326	0	-1.807184	1.735591	9.143739	-0.018089	0.017353	0.091434	1.087837	7.236215	-2.784048
38327	0	-1.817488	1.782623	9.106639	-0.018188	0.017822	0.091064	1.090949	7.224058	-2.787171
[truncated: 501 more rows]
