# Supplementary material for: Properties of traditional bamboo carrying poles have implications for user interactions
Source: PLoS One. 2018 May 10;13(5):e0196208. doi: 10.1371/journal.pone.0196208 (PMC5945030; doi:10.1371/journal.pone.0196208)
Supplement: S1 Text — (ZIP) [file pone.0196208.s005.zip › ResTest_PoleC_L7Load1.txt]

// Start Time: Unknown
// Update Rate: 100.0Hz
// Filter Profile: human (34.3)
// Firmware Version: 2.1.4
PacketCounter	SampleTimeFine	Acc_X	Acc_Y	Acc_Z	VelInc_X	VelInc_Y	VelInc_Z	Roll	Pitch	Yaw	Latitude	Longitude	Altitude	Vel_X	Vel_Y	Vel_Z
43510	0	3.746381	-0.026958	9.348592	0.037447	-0.000319	0.093493	-1.782323	-15.796155	1.138375
43511	0	3.779800	-0.656187	9.716747	0.037781	-0.006653	0.097168	-1.678517	-15.814560	1.124808
43512	0	3.880780	-1.077595	10.121235	0.038795	-0.010920	0.101202	-1.521226	-15.826761	1.117463
43513	0	3.949583	-0.468002	10.559779	0.039490	-0.004883	0.105591	-1.308376	-15.831805	1.120546
43514	0	4.070149	0.055968	11.297745	0.040721	0.000311	0.112971	-1.064389	-15.811461	1.130247
43515	0	3.914041	0.944272	11.156891	0.039185	0.009216	0.111572	-0.839209	-15.767396	1.130763
43516	0	3.903994	-1.545689	11.202037	0.039106	-0.015659	0.111969	-0.638990	-15.696356	1.135339
43517	0	3.410863	-3.773182	8.385228	0.034180	-0.037781	0.083801	-0.574801	-15.613685	1.177664
43518	0	3.802295	1.868511	9.753126	0.038076	0.018730	0.097502	-0.626886	-15.539332	1.245042
43519	0	4.105283	5.708125	11.269508	0.041138	0.057068	0.112671	-0.615136	-15.442557	1.271224
43520	0	3.787016	5.483187	10.253573	0.037993	0.054772	0.102522	-0.551172	-15.322326	1.244183
43521	0	3.789833	0.637203	10.386561	0.038025	0.006348	0.103821	-0.525128	-15.184834	1.194195
43522	0	3.807676	-3.668960	11.114884	0.038220	-0.036633	0.111118	-0.582260	-15.028527	1.165545
43523	0	3.676712	-2.364646	10.564060	0.036926	-0.023621	0.105591	-0.611105	-14.858754	1.178291
43524	0	3.541572	-0.960423	10.239559	0.035583	-0.009633	0.102335	-0.582015	-14.674331	1.207554
43525	0	3.370373	2.280588	10.037651	0.033875	0.022705	0.100342	-0.472359	-14.478790	1.226242
43526	0	3.609796	2.500067	9.989670	0.036281	0.024858	0.099866	-0.316006	-14.275499	1.218661
43527	0	3.814939	0.757181	9.638022	0.038330	0.007507	0.096313	-0.244230	-14.061632	1.211605
43528	0	3.676695	0.610853	9.328291	0.036943	0.006166	0.093209	-0.314849	-13.844456	1.218106
43529	0	3.423567	0.920907	9.498443	0.034424	0.009277	0.094910	-0.396614	-13.617216	1.217657
43530	0	3.216368	0.495250	9.315398	0.032346	0.004931	0.093092	-0.373186	-13.393837	1.202302
43531	0	3.199160	-0.893533	8.900090	0.032166	-0.009033	0.088928	-0.253201	-13.165636	1.186011
43532	0	3.262923	-1.607085	8.898713	0.032799	-0.016162	0.088908	-0.141605	-12.944591	1.190851
43533	0	3.169766	0.053292	8.782724	0.031860	0.000488	0.087769	-0.086702	-12.732594	1.218100
43534	0	3.016961	1.853800	8.608065	0.030325	0.018519	0.086030	-0.064451	-12.524272	1.235161
43535	0	2.945312	2.472719	8.220449	0.029602	0.024719	0.082153	-0.055734	-12.318691	1.234197
43536	0	3.002775	1.467964	8.072049	0.030165	0.014664	0.080672	-0.036137	-12.126738	1.224885
43537	0	3.008745	-0.077171	8.140640	0.030212	-0.000793	0.081360	-0.008869	-11.950047	1.211047
43538	0	2.838405	-0.799822	8.130977	0.028501	-0.008015	0.081267	0.012033	-11.785016	1.211329
43539	0	2.730142	-0.432004	7.846698	0.027405	-0.004333	0.078430	0.029824	-11.634200	1.219268
43540	0	2.680061	0.285358	7.761638	0.026896	0.002833	0.077584	0.057728	-11.494076	1.231267
43541	0	2.695879	0.827281	7.644065	0.027039	0.008240	0.076416	0.104828	-11.374640	1.238400
43542	0	2.700066	0.833442	7.581237	0.027063	0.008305	0.075793	0.147870	-11.279855	1.246638
43543	0	2.680319	0.862013	7.484622	0.026855	0.008606	0.074829	0.168284	-11.199814	1.251986
43544	0	2.640911	1.144171	7.389821	0.026446	0.011441	0.073885	0.168597	-11.141790	1.256560
43545	0	2.615683	0.963904	7.441203	0.026184	0.009644	0.074402	0.161353	-11.100094	1.254394
43546	0	2.587159	0.242856	7.399773	0.025886	0.002432	0.073993	0.156143	-11.078440	1.253484
43547	0	2.587773	-0.226317	7.379177	0.025879	-0.002258	0.073792	0.148739	-11.076560	1.251777
43548	0	2.595028	-0.147716	7.494657	0.025937	-0.001475	0.074951	0.146504	-11.097128	1.258980
43549	0	2.614641	0.470718	7.463734	0.026123	0.004700	0.074646	0.158109	-11.132926	1.261362
43550	0	2.620500	0.972909	7.333092	0.026169	0.009719	0.073345	0.174352	-11.189004	1.265853
43551	0	2.666417	0.976750	7.474900	0.026611	0.009766	0.074768	0.177999	-11.269791	1.265391
43552	0	2.690939	0.780415	7.525442	0.026839	0.007815	0.075278	0.162633	-11.376134	1.265611
43553	0	2.705976	0.565180	7.706039	0.026978	0.005676	0.077087	0.128579	-11.498092	1.263348
43554	0	2.644456	0.327863	7.852865	0.026351	0.003306	0.078559	0.090626	-11.634466	1.263807
43555	0	2.720128	0.145139	7.857844	0.027100	0.001465	0.078613	0.073126	-11.782712	1.264944
43556	0	2.796726	0.154952	7.984549	0.027855	0.001559	0.079885	0.061321	-11.943926	1.269026
43557	0	2.899364	0.371766	8.162138	0.028870	0.003723	0.081665	0.055786	-12.117731	1.274464
43558	0	2.992590	0.729723	8.226024	0.029791	0.007313	0.082308	0.037061	-12.304703	1.284051
43559	0	3.059893	0.876494	8.417945	0.030457	0.008789	0.084229	0.007169	-12.498002	1.280289
43560	0	3.114506	0.729962	8.590672	0.030991	0.007336	0.085959	-0.037319	-12.703337	1.279294
43561	0	3.226227	0.490310	8.661369	0.032104	0.004944	0.086670	-0.087366	-12.911636	1.278262
43562	0	3.217176	0.293293	8.979337	0.032003	0.002967	0.089852	-0.127221	-13.126264	1.282379
43563	0	3.264403	0.277833	9.179741	0.032471	0.002808	0.091858	-0.160597	-13.342449	1.284197
43564	0	3.305533	0.339943	9.314070	0.032884	0.003419	0.093201	-0.181868	-13.553447	1.285665
43565	0	3.380551	0.369598	9.503178	0.033630	0.003723	0.095093	-0.211662	-13.764363	1.287333
43566	0	3.483567	0.528535	9.679801	0.034658	0.005315	0.096860	-0.243540	-13.973694	1.291210
43567	0	3.544721	0.716056	9.833105	0.035278	0.007202	0.098389	-0.288760	-14.169520	1.300641
43568	0	3.554511	0.811961	9.974313	0.035377	0.008155	0.099800	-0.326346	-14.362438	1.303610
43569	0	3.587020	0.601278	10.113987	0.035706	0.006042	0.101196	-0.357411	-14.548468	1.307712
43570	0	3.667736	0.217329	10.261272	0.036527	0.002197	0.102666	-0.381791	-14.716675	1.302235
43571	0	3.688504	0.113339	10.407613	0.036743	0.001160	0.104126	-0.408581	-14.872931	1.305353
43572	0	3.734735	0.315840	10.568859	0.037214	0.003181	0.105735	-0.430638	-15.017113	1.306895
43573	0	3.789781	0.577491	10.616076	0.037781	0.005798	0.106201	-0.454206	-15.143105	1.311677
43574	0	3.860692	0.701645	10.736556	0.038506	0.007032	0.107401	-0.469746	-15.251141	1.310653
43575	0	3.878346	0.603193	10.812367	0.038696	0.006042	0.108154	-0.479839	-15.343356	1.312161
43576	0	3.960844	0.478376	10.989995	0.039544	0.004800	0.109922	-0.495536	-15.410336	1.313601
43577	0	3.947814	0.419742	11.076174	0.039429	0.004211	0.110779	-0.509126	-15.461433	1.313849
43578	0	3.905893	0.472344	10.890623	0.039038	0.004733	0.108913	-0.518711	-15.483754	1.313169
43579	0	3.846149	0.403101	10.882228	0.038452	0.004028	0.108826	-0.515719	-15.493637	1.309974
43580	0	3.864343	0.373418	10.991997	0.038653	0.003728	0.109917	-0.509329	-15.483307	1.308000
43581	0	3.885272	0.428386	10.993330	0.038879	0.004272	0.109924	-0.497884	-15.455573	1.305643
43582	0	3.859454	0.606026	10.977562	0.038643	0.006064	0.109758	-0.502618	-15.404960	1.310671
43583	0	3.851048	0.647891	10.878669	0.038574	0.006470	0.108765	-0.493690	-15.337914	1.310359
43584	0	3.829804	0.522148	10.853348	0.038385	0.005206	0.108503	-0.478561	-15.245797	1.308973
43585	0	3.834846	0.404787	10.727518	0.038452	0.004028	0.107239	-0.459203	-15.135042	1.311198
43586	0	3.758036	0.390246	10.674002	0.037696	0.003883	0.106700	-0.440278	-15.011037	1.312196
43587	0	3.752742	0.472513	10.533140	0.037659	0.004700	0.105286	-0.414579	-14.868307	1.312780
43588	0	3.694798	0.502161	10.487559	0.037092	0.004993	0.104826	-0.385908	-14.710873	1.310986
43589	0	3.683494	0.479154	10.228749	0.036987	0.004761	0.102234	-0.353883	-14.540265	1.312261
43590	0	3.628410	0.417764	10.062595	0.036443	0.004149	0.100570	-0.324250	-14.359674	1.311778
43591	0	3.584217	0.502967	9.924197	0.036011	0.005005	0.099182	-0.298170	-14.165075	1.315217
43592	0	3.514405	0.544507	9.764988	0.035313	0.005419	0.097590	-0.269966	-13.967297	1.318041
43593	0	3.461555	0.528160	9.637461	0.034790	0.005249	0.096313	-0.234214	-13.759959	1.319662
43594	0	3.366498	0.504186	9.405202	0.033839	0.005007	0.093991	-0.194651	-13.547858	1.319267
43595	0	3.309242	0.430572	9.228440	0.033264	0.004272	0.092224	-0.156525	-13.334752	1.317720
43596	0	3.220777	0.442935	9.069136	0.032377	0.004398	0.090632	-0.120455	-13.120729	1.318994
43597	0	3.218335	0.448660	8.941364	0.032349	0.004456	0.089355	-0.083827	-12.909018	1.320961
43598	0	3.131955	0.484362	8.671778	0.031479	0.004820	0.086661	-0.055314	-12.698569	1.324241
43599	0	3.066905	0.521596	8.562485	0.030823	0.005188	0.085571	-0.021036	-12.493258	1.319491
43600	0	3.013347	0.545324	8.401682	0.030276	0.005425	0.083967	0.013976	-12.298575	1.324162
43601	0	2.952778	0.508988	8.311562	0.029663	0.005066	0.083069	0.044278	-12.112231	1.325413
43602	0	2.896542	0.440311	8.113084	0.029094	0.004379	0.081086	0.075171	-11.931191	1.325334
43603	0	2.887869	0.496377	8.072780	0.028992	0.004944	0.080688	0.101006	-11.771028	1.324973
43604	0	2.805584	0.512005	7.878680	0.028160	0.005104	0.078751	0.122074	-11.619642	1.325022
43605	0	2.743375	0.514236	7.815675	0.027527	0.005127	0.078125	0.142869	-11.483185	1.330670
43606	0	2.720142	0.498815	7.687304	0.027283	0.004973	0.076845	0.163026	-11.362213	1.331259
43607	0	2.690648	0.495816	7.582999	0.026978	0.004944	0.075806	0.183067	-11.254968	1.333764
43608	0	2.634977	0.535117	7.605450	0.026407	0.005338	0.076035	0.201974	-11.168560	1.334522
43609	0	2.601761	0.550208	7.514902	0.026062	0.005493	0.075134	0.214567	-11.101048	1.333952
43610	0	2.563422	0.527212	7.468584	0.025668	0.005266	0.074675	0.222951	-11.049166	1.332788
43611	0	2.567594	0.513375	7.434722	0.025696	0.005127	0.074341	0.233045	-11.018530	1.336214
43612	0	2.546558	0.532611	7.368408	0.025473	0.005323	0.073682	0.237360	-11.007356	1.342447
43613	0	2.563774	0.506621	7.391252	0.025635	0.005066	0.073914	0.237934	-11.012023	1.340864
43614	0	2.584252	0.524694	7.384321	0.025824	0.005249	0.073850	0.235373	-11.041233	1.343876
43615	0	2.627987	0.530626	7.390150	0.026245	0.005310	0.073914	0.230425	-11.094981	1.344605
43616	0	2.648165	0.542004	7.491080	0.026437	0.005424	0.074926	0.226101	-11.163459	1.344364
43617	0	2.661169	0.517849	7.572374	0.026550	0.005188	0.075745	0.213336	-11.256151	1.344709
43618	0	2.699080	0.539839	7.659275	0.026918	0.005412	0.076617	0.195074	-11.363874	1.353109
43619	0	2.700001	0.487177	7.675362	0.026917	0.004883	0.076782	0.180706	-11.488183	1.357337
43620	0	2.760551	0.527286	7.821755	0.027514	0.005287	0.078249	0.162042	-11.622610	1.359387
43621	0	2.800073	0.522932	7.820996	0.027893	0.005249	0.078247	0.136040	-11.779853	1.363154
43622	0	2.859724	0.536650	7.983906	0.028479	0.005391	0.079880	0.103919	-11.949506	1.368216
43623	0	2.905920	0.504425	8.137650	0.028931	0.005066	0.081421	0.076545	-12.129975	1.373587
43624	0	2.988180	0.511765	8.341767	0.029743	0.005143	0.083466	0.044796	-12.319894	1.376431
43625	0	3.030211	0.528663	8.448129	0.030151	0.005310	0.084534	0.016302	-12.523881	1.378385
43626	0	3.073383	0.499211	8.577805	0.030580	0.005017	0.085832	-0.013918	-12.729402	1.384323
43627	0	3.165792	0.515669	8.758937	0.031494	0.005188	0.087646	-0.051173	-12.943103	1.388940
43628	0	3.211729	0.484611	8.918152	0.031949	0.004879	0.089240	-0.089721	-13.158720	1.395822
43629	0	3.282719	0.491549	9.143122	0.032654	0.004944	0.091492	-0.121826	-13.375499	1.402150
43630	0	3.348250	0.484825	9.234558	0.033309	0.004886	0.092406	-0.164500	-13.590260	1.409831
43631	0	3.429890	0.515277	9.460236	0.034119	0.005188	0.094666	-0.203549	-13.807976	1.418480
43632	0	3.454282	0.501925	9.618512	0.034363	0.005054	0.096248	-0.242055	-14.021983	1.423281
43633	0	3.526976	0.528000	9.741182	0.035095	0.005310	0.097473	-0.274250	-14.226874	1.427275
43634	0	3.568713	0.515485	9.960799	0.035513	0.005187	0.099669	-0.308257	-14.426741	1.436469
43635	0	3.617426	0.466437	10.065108	0.036011	0.004700	0.100708	-0.345516	-14.612488	1.444833
43636	0	3.656422	0.483973	10.200221	0.036403	0.004871	0.102058	-0.378337	-14.793515	1.453379
43637	0	3.695024	0.473350	10.334274	0.036804	0.004761	0.103394	-0.406168	-14.955128	1.459843
43638	0	3.778653	0.461410	10.519515	0.037650	0.004643	0.105243	-0.435848	-15.103425	1.467454
43639	0	3.778406	0.461495	10.579133	0.037659	0.004639	0.105835	-0.459482	-15.239036	1.470522
43640	0	3.801854	0.475340	10.650340	0.037911	0.004773	0.106541	-0.479088	-15.354039	1.477176
43641	0	3.872776	0.498279	10.738960	0.038635	0.005005	0.107422	-0.501033	-15.452515	1.482815
43642	0	3.865504	0.561487	10.739057	0.038576	0.005631	0.107418	-0.517422	-15.536436	1.488771
43643	0	3.893916	0.510935	10.801154	0.038879	0.005127	0.108032	-0.535041	-15.599535	1.497927
43644	0	3.910454	0.458623	10.913488	0.039061	0.004602	0.109150	-0.550992	-15.645572	1.501163
43645	0	3.908308	0.426341	10.924592	0.039062	0.004272	0.109253	-0.559959	-15.667034	1.506869
43646	0	3.892436	0.461159	10.850517	0.038920	0.004621	0.108506	-0.568980	-15.671093	1.511716
43647	0	3.880801	0.487985	10.858537	0.038818	0.004883	0.108582	-0.571880	-15.660113	1.514347
43648	0	3.870839	0.511899	10.865928	0.038736	0.005120	0.108649	-0.573139	-15.630618	1.515101
43649	0	3.889434	0.531517	10.810961	0.038940	0.005310	0.108093	-0.568151	-15.581625	1.521096
43650	0	3.859954	0.483741	10.790465	0.038665	0.004831	0.107882	-0.562117	-15.512311	1.521861
43651	0	3.812491	0.452560	10.653575	0.038208	0.004517	0.106506	-0.553089	-15.422962	1.521640
43652	0	3.800450	0.460791	10.629410	0.038103	0.004595	0.106259	-0.539742	-15.316795	1.517046
43653	0	3.779176	0.446826	10.459290	0.037903	0.004456	0.104553	-0.526925	-15.195098	1.518394
43654	0	3.737767	0.449028	10.375944	0.037499	0.004480	0.103716	-0.517198	-15.060497	1.524679
43655	0	3.709330	0.484083	10.289328	0.037231	0.004822	0.102844	-0.497658	-14.906522	1.531679
43656	0	3.688090	0.506138	10.085593	0.037022	0.005042	0.100805	-0.477414	-14.746581	1.535247
43657	0	3.622588	0.478321	10.021241	0.036377	0.004761	0.100159	-0.453615	-14.573818	1.537514
43658	0	3.592616	0.507055	9.855041	0.036079	0.005049	0.098495	-0.430190	-14.395673	1.538661
43659	0	3.511854	0.460592	9.704155	0.035278	0.004578	0.096985	-0.399034	-14.207078	1.537977
43660	0	3.468130	0.502203	9.465271	0.034844	0.004998	0.094594	-0.372421	-14.009680	1.538536
43661	0	3.414567	0.496967	9.307366	0.034302	0.004944	0.093018	-0.342912	-13.817608	1.538199
43662	0	3.328928	0.514154	9.202215	0.033443	0.005116	0.091968	-0.313914	-13.625558	1.543781
43663	0	3.304610	0.490285	9.044956	0.033203	0.004883	0.090393	-0.290658	-13.426601	1.547144
43664	0	3.237469	0.476253	8.897147	0.032528	0.004739	0.088917	-0.262379	-13.229254	1.549857
43665	0	3.170794	0.453996	8.727360	0.031860	0.004517	0.087219	-0.234092	-13.029281	1.547443
43666	0	3.130295	0.483031	8.584814	0.031438	0.004806	0.085800	-0.203324	-12.849335	1.546508
43667	0	3.069043	0.453720	8.519077	0.030823	0.004517	0.085144	-0.177603	-12.671362	1.549099
43668	0	2.989415	0.488350	8.344540	0.030014	0.004862	0.083404	-0.149865	-12.506926	1.546477
43669	0	2.961126	0.508284	8.225406	0.029724	0.005066	0.082214	-0.128048	-12.349860	1.545491
43670	0	2.926994	0.505334	8.104928	0.029379	0.005037	0.081011	-0.107125	-12.196039	1.543302
43671	0	2.883560	0.453292	7.950141	0.028931	0.004517	0.079468	-0.085080	-12.059071	1.546654
43672	0	2.822724	0.517438	7.883051	0.028315	0.005158	0.078800	-0.063400	-11.932351	1.544828
43673	0	2.788087	0.483368	7.857755	0.027954	0.004822	0.078552	-0.047012	-11.825582	1.548412
43674	0	2.762366	0.491565	7.770826	0.027687	0.004906	0.077686	-0.033179	-11.732191	1.548965
43675	0	2.747627	0.464687	7.716598	0.027527	0.004639	0.077148	-0.021408	-11.656994	1.554955
43676	0	2.720179	0.514931	7.695268	0.027243	0.005143	0.076939	-0.012488	-11.596087	1.559201
43677	0	2.682466	0.458211	7.709787	0.026855	0.004578	0.077087	-0.005806	-11.550203	1.564724
43678	0	2.702102	0.525706	7.601508	0.027039	0.005258	0.076009	-0.006214	-11.523645	1.568288
43679	0	2.690996	0.530902	7.672356	0.026917	0.005310	0.076721	-0.007092	-11.513667	1.574121
43680	0	2.678842	0.511957	7.617341	0.026781	0.005124	0.076176	-0.013018	-11.524661	1.574555
43681	0	2.699413	0.518331	7.665463	0.026978	0.005188	0.076660	-0.019050	-11.549487	1.572815
43682	0	2.715992	0.504823	7.645625	0.027132	0.005056	0.076466	-0.029736	-11.591023	1.577672
43683	0	2.732535	0.481313	7.713389	0.027283	0.004822	0.077148	-0.040827	-11.654100	1.582577
43684	0	2.735688	0.467262	7.722368	0.027307	0.004682	0.077241	-0.052221	-11.728480	1.588780
43685	0	2.764816	0.486847	7.822670	0.027588	0.004883	0.078247	-0.071244	-11.816730	1.585171
43686	0	2.821255	0.526525	7.933905	0.028137	0.005280	0.079365	-0.090818	-11.925190	1.589090
43687	0	2.846458	0.504903	8.066023	0.028381	0.005066	0.080688	-0.112365	-12.043263	1.588061
43688	0	2.876619	0.488652	8.084276	0.028670	0.004910	0.080875	-0.141981	-12.178840	1.590722
43689	0	2.952132	0.455757	8.278940	0.029419	0.004578	0.082825	-0.166849	-12.320234	1.594836
43690	0	2.986023	0.469350	8.356915	0.029748	0.004720	0.083608	-0.199624	-12.473922	1.595493
43691	0	3.033107	0.485899	8.546962	0.030212	0.004883	0.085510	-0.228503	-12.632812	1.594628
43692	0	3.063938	0.468953	8.599453	0.030512	0.004712	0.086039	-0.255412	-12.802408	1.598389
43693	0	3.144531	0.485197	8.790549	0.031311	0.004883	0.087952	-0.292118	-12.977126	1.600129
43694	0	3.166377	0.497259	8.939798	0.031523	0.005003	0.089446	-0.327573	-13.157349	1.608898
43695	0	3.248842	0.497558	9.101632	0.032349	0.005005	0.091064	-0.361089	-13.332981	1.613007
43696	0	3.308229	0.473334	9.213607	0.032936	0.004762	0.092187	-0.392982	-13.514428	1.618570
43697	0	3.328565	0.417876	9.443344	0.033142	0.004211	0.094482	-0.429290	-13.688348	1.624525
43698	0	3.400665	0.435672	9.579678	0.033860	0.004389	0.095847	-0.464376	-13.863234	1.630108
43699	0	3.444171	0.460819	9.675355	0.034302	0.004639	0.096802	-0.497317	-14.028759	1.632684
43700	0	3.496462	0.454584	9.781601	0.034828	0.004577	0.097863	-0.530362	-14.188313	1.637792
43701	0	3.510844	0.485438	9.956319	0.034973	0.004883	0.099609	-0.560236	-14.343714	1.643871
43702	0	3.592287	0.455095	10.111969	0.035797	0.004580	0.101163	-0.590879	-14.486041	1.646502
43703	0	3.612377	0.467388	10.091298	0.036011	0.004700	0.100952	-0.617573	-14.614239	1.648532
43704	0	3.640841	0.474203	10.266748	0.036302	0.004768	0.102704	-0.644512	-14.733196	1.654123
43705	0	3.659774	0.443624	10.323739	0.036499	0.004456	0.103271	-0.663814	-14.842599	1.658875
43706	0	3.697069	0.439369	10.481965	0.036882	0.004416	0.104850	-0.685684	-14.938847	1.668198
43707	0	3.724355	0.444195	10.513828	0.037170	0.004456	0.105164	-0.698756	-15.018459	1.671352
43708	0	3.743861	0.466099	10.588473	0.037378	0.004672	0.105906	-0.709044	-15.083686	1.671277
43709	0	3.739515	0.468764	10.557662	0.037354	0.004700	0.105591	-0.720669	-15.128747	1.675373
43710	0	3.777081	0.515168	10.652838	0.037743	0.005163	0.106538	-0.731622	-15.159004	1.676991
43711	0	3.785564	0.500103	10.650161	0.037842	0.005005	0.106506	-0.734697	-15.173827	1.679432
43712	0	3.768374	0.486981	10.716932	0.037686	0.004874	0.107168	-0.738471	-15.170945	1.682653
43713	0	3.757786	0.476674	10.651306	0.037598	0.004761	0.106506	-0.731624	-15.149489	1.689072
43714	0	3.727528	0.435505	10.695890	0.037313	0.004345	0.106946	-0.720461	-15.108577	1.689668
43715	0	3.742520	0.440173	10.566942	0.037476	0.004395	0.105652	-0.712428	-15.053839	1.693763
43716	0	3.706628	0.448217	10.625703	0.037129	0.004470	0.106236	-0.699038	-14.985777	1.693243
43717	0	3.696969	0.446846	10.451950	0.037048	0.004456	0.104492	-0.685001	-14.899493	1.695509
43718	0	3.668429	0.474134	10.396472	0.036770	0.004725	0.103935	-0.666667	-14.805175	1.695476
43719	0	3.657653	0.459754	10.294199	0.036682	0.004578	0.102905	-0.644947	-14.687721	1.691898
43720	0	3.636330	0.451598	10.179548	0.036473	0.004495	0.101757	-0.621599	-14.563887	1.693410
43721	0	3.595210	0.466064	10.068880	0.036072	0.004639	0.100647	-0.597337	-14.427676	1.693767
43722	0	3.552697	0.458401	9.888121	0.035653	0.004560	0.098837	-0.569883	-14.281498	1.693367
43723	0	3.508355	0.441722	9.892351	0.035217	0.004395	0.098877	-0.544540	-14.126509	1.695990
43724	0	3.464035	0.446791	9.669542	0.034773	0.004438	0.096649	-0.510778	-13.969477	1.695999
43725	0	3.398079	0.442563	9.501871	0.034119	0.004395	0.094971	-0.474648	-13.803187	1.697987
43726	0	3.352346	0.467274	9.346590	0.033664	0.004638	0.093417	-0.433310	-13.631130	1.701926
43727	0	3.312425	0.460617	9.263910	0.033264	0.004578	0.092590	-0.399400	-13.458186	1.698561
43728	0	3.230074	0.453859	9.102464	0.032439	0.004511	0.090977	-0.365887	-13.283878	1.697531
43729	0	3.197084	0.448826	8.915777	0.032104	0.004456	0.089111	-0.325491	-13.112232	1.695144
43730	0	3.158951	0.460854	8.766138	0.031719	0.004580	0.087616	-0.290264	-12.942746	1.694544
43731	0	3.082486	0.448310	8.658926	0.030945	0.004456	0.086548	-0.255086	-12.783948	1.698507
43732	0	3.004171	0.447233	8.550897	0.030158	0.004448	0.085469	-0.223611	-12.628239	1.693477
43733	0	2.998030	0.490352	8.420556	0.030090	0.004883	0.084167	-0.196365	-12.478515	1.695298
43734	0	2.976919	0.494416	8.281443	0.029874	0.004923	0.082778	-0.167933	-12.333845	1.692856
43735	0	2.908319	0.490327	8.242865	0.029175	0.004883	0.082397	-0.140186	-12.206469	1.696620
43736	0	2.872426	0.536822	8.199897	0.028810	0.005350	0.081970	-0.115395	-12.087292	1.699852
43737	0	2.824192	0.501932	8.053202	0.028320	0.005005	0.080505	-0.095117	-11.975701	1.704309
43738	0	2.828523	0.486407	7.923788	0.028349	0.004849	0.079216	-0.074099	-11.883626	1.706684
43739	0	2.771566	0.434639	7.905925	0.027771	0.004333	0.079041	-0.055378	-11.803456	1.707986
43740	0	2.755514	0.522382	7.884736	0.027599	0.005213	0.078833	-0.039096	-11.739329	1.707697
43741	0	2.731019	0.501258	7.795317	0.027344	0.005005	0.077942	-0.027100	-11.689899	1.712747
43742	0	2.713262	0.545359	7.766601	0.027155	0.005447	0.077659	-0.017078	-11.656937	1.715573
43743	0	2.708488	0.513332	7.727525	0.027100	0.005127	0.077271	-0.006651	-11.635030	1.718582
43744	0	2.694839	0.562744	7.703482	0.026948	0.005628	0.077035	-0.005398	-11.635480	1.722171
43745	0	2.698643	0.512826	7.665694	0.026978	0.005127	0.076660	-0.001810	-11.648624	1.726071
43746	0	2.695732	0.518863	7.774433	0.026935	0.005190	0.077752	-0.001794	-11.681960	1.728103
43747	0	2.731571	0.487901	7.774744	0.027283	0.004883	0.077759	-0.005239	-11.730490	1.729284
43748	0	2.757344	0.523695	7.820873	0.027532	0.005240	0.078223	-0.008049	-11.791613	1.730990
43749	0	2.788649	0.542682	7.786175	0.027832	0.005432	0.077881	-0.013302	-11.871624	1.731070
43750	0	2.819079	0.553350	7.903996	0.028126	0.005543	0.079062	-0.023858	-11.965750	1.730576
43751	0	2.827221	0.511542	7.950330	0.028198	0.005127	0.079529	-0.037309	-12.072111	1.733091
43752	0	2.886084	0.496865	8.036163	0.028774	0.004981	0.080392	-0.051423	-12.195132	1.740872
43753	0	2.902642	0.517129	8.157107	0.028931	0.005188	0.081604	-0.071107	-12.329197	1.747981
43754	0	2.965605	0.513934	8.333180	0.029553	0.005154	0.083367	-0.087230	-12.470162	1.747276
43755	0	2.971769	0.468277	8.418876	0.029602	0.004700	0.084229	-0.106457	-12.627352	1.747799
43756	0	3.056722	0.452823	8.538608	0.030447	0.004542	0.085428	-0.121510	-12.788326	1.755533
43757	0	3.113469	0.467593	8.693038	0.031006	0.004700	0.086975	-0.148567	-12.957858	1.758671
43758	0	3.163974	0.524018	8.787692	0.031510	0.005261	0.087922	-0.172080	-13.126212	1.763067
43759	0	3.217929	0.546642	8.924725	0.032043	0.005493	0.089294	-0.201968	-13.300178	1.768191
43760	0	3.246098	0.517062	9.085917	0.032320	0.005194	0.090908	-0.226836	-13.477669	1.770547
43761	0	3.297957	0.498296	9.193016	0.032837	0.005005	0.091980	-0.249944	-13.655128	1.776427
43762	0	3.369574	0.487536	9.359831	0.033554	0.004898	0.093648	-0.273555	-13.828282	1.780621
43763	0	3.389581	0.473381	9.510422	0.033752	0.004761	0.095154	-0.301708	-14.000837	1.782132
43764	0	3.442857	0.486368	9.622496	0.034286	0.004889	0.096274	-0.327171	-14.169681	1.789518
43765	0	3.511237	0.522485	9.803507	0.034973	0.005249	0.098083	-0.351344	-14.332183	1.792297
43766	0	3.545034	0.517653	9.928123	0.035316	0.005199	0.099328	-0.373801	-14.487632	1.793077
43767	0	3.570851	0.504608	10.072584	0.035583	0.005066	0.100769	-0.392769	-14.629538	1.800757
43768	0	3.632022	0.518635	10.161664	0.036201	0.005208	0.101658	-0.413621	-14.763059	1.810466
43769	0	3.654747	0.498596	10.213469	0.036438	0.005005	0.102173	-0.431385	-14.885655	1.816047
43770	0	3.693864	0.464393	10.297707	0.036841	0.004661	0.103011	-0.446533	-14.993804	1.816290
43771	0	3.701307	0.444387	10.464514	0.036926	0.004456	0.104675	-0.456305	-15.088748	1.819564
43772	0	3.748079	0.460198	10.489296	0.037405	0.004615	0.104919	-0.467247	-15.171488	1.819455
43773	0	3.759639	0.468700	10.581431	0.037537	0.004700	0.105835	-0.478059	-15.236175	1.819112
43774	0	3.782874	0.497343	10.583615	0.037778	0.004979	0.105854	-0.481620	-15.291130	1.820765
43775	0	3.787828	0.530165	10.643276	0.037842	0.005310	0.106445	-0.487975	-15.330386	1.819463
43776	0	3.798948	0.528398	10.672014	0.037975	0.005293	0.106725	-0.495071	-15.345513	1.820252
43777	0	3.790465	0.488124	10.656681	0.037903	0.004883	0.106567	-0.494470	-15.347507	1.816511
43778	0	3.807439	0.445657	10.589907	0.038089	0.004452	0.105894	-0.487359	-15.331905	1.815079
43779	0	3.817923	0.439988	10.621130	0.038208	0.004395	0.106201	-0.479949	-15.300740	1.818236
43780	0	3.743607	0.435306	10.586900	0.037479	0.004344	0.105854	-0.468748	-15.253710	1.822241
43781	0	3.754350	0.476857	10.560974	0.037598	0.004761	0.105591	-0.458789	-15.194892	1.821840
43782	0	3.735409	0.484541	10.479982	0.037429	0.004837	0.104774	-0.448404	-15.113028	1.823312
43783	0	3.726610	0.525951	10.397373	0.037354	0.005249	0.103943	-0.435773	-15.016591	1.824118
43784	0	3.677185	0.485435	10.397808	0.036873	0.004842	0.103943	-0.421178	-14.905041	1.830319
43785	0	3.657500	0.514328	10.282058	0.036682	0.005127	0.102783	-0.402348	-14.785455	1.833766
43786	0	3.610303	0.493045	10.180070	0.036225	0.004914	0.101758	-0.383534	-14.647721	1.832867
43787	0	3.570431	0.459512	10.007993	0.035828	0.004578	0.100037	-0.362955	-14.506507	1.826225
43788	0	3.514920	0.475325	9.870218	0.035279	0.004734	0.098657	-0.340266	-14.355403	1.825263
43789	0	3.544289	0.490474	9.782832	0.035583	0.004883	0.097778	-0.314433	-14.190686	1.821605
43790	0	3.474116	0.531330	9.591148	0.034880	0.005291	0.095862	-0.287679	-14.025074	1.822031
43791	0	3.385329	0.515480	9.495941	0.033997	0.005127	0.094910	-0.254236	-13.852095	1.820801
43792	0	3.369146	0.502187	9.347307	0.033836	0.004998	0.093422	-0.225298	-13.674286	1.822353
43793	0	3.306261	0.514715	9.196850	0.033203	0.005127	0.091919	-0.200064	-13.499140	1.819931
43794	0	3.242490	0.494215	9.041589	0.032560	0.004922	0.090368	-0.174303	-13.327395	1.817774
43795	0	3.196980	0.514915	8.928051	0.032104	0.005127	0.089233	-0.145782	-13.154452	1.816302
43796	0	3.140357	0.464074	8.821148	0.031533	0.004621	0.088166	-0.119367	-12.985852	1.817725
43797	0	3.075855	0.478008	8.720145	0.030884	0.004761	0.087158	-0.093723	-12.821227	1.814201
43798	0	3.033883	0.500171	8.557407	0.030455	0.004981	0.085534	-0.065807	-12.666175	1.808543
43799	0	2.967865	0.490593	8.383773	0.029785	0.004883	0.083801	-0.033868	-12.520409	1.809595
43800	0	2.977509	0.506546	8.360430	0.029878	0.005051	0.083569	-0.012878	-12.379724	1.808149
43801	0	2.926459	0.502181	8.255166	0.029358	0.005005	0.082520	0.011210	-12.250314	1.801788
43802	0	2.890816	0.486780	8.090259	0.028992	0.004854	0.080873	0.031551	-12.131811	1.803644
43803	0	2.836633	0.513758	8.028748	0.028442	0.005127	0.080261	0.047968	-12.023180	1.803873
43804	0	2.797774	0.515823	7.990898	0.028047	0.005148	0.079885	0.064062	-11.924428	1.802504
43805	0	2.771697	0.495195	7.924205	0.027771	0.004944	0.079224	0.077388	-11.846317	1.801231
43806	0	2.755949	0.533474	7.829806	0.027603	0.005325	0.078283	0.092947	-11.782377	1.802193
43807	0	2.737242	0.507272	7.795283	0.027405	0.005066	0.077942	0.105114	-11.734627	1.806546
43808	0	2.737403	0.495472	7.809455	0.027401	0.004957	0.078085	0.104146	-11.694899	1.810555
43809	0	2.714588	0.512326	7.776419	0.027161	0.005127	0.077759	0.101595	-11.672967	1.812861
43810	0	2.712698	0.511879	7.746558	0.027131	0.005119	0.077464	0.103822	-11.666641	1.817977
43811	0	2.704829	0.519114	7.763312	0.027039	0.005188	0.077637	0.111407	-11.680923	1.817512
43812	0	2.732111	0.561810	7.817186	0.027302	0.005621	0.078178	0.110669	-11.709006	1.820312
43813	0	2.725171	0.481276	7.817613	0.027222	0.004822	0.078186	0.101371	-11.752774	1.823453
43814	0	2.750439	0.503697	7.839693	0.027465	0.005047	0.078410	0.091179	-11.810136	1.830953
43815	0	2.764019	0.524077	7.859546	0.027588	0.005249	0.078613	0.083339	-11.886198	1.831027
43816	0	2.787824	0.515887	7.959359	0.027816	0.005171	0.079615	0.070680	-11.975788	1.832846
43817	0	2.808715	0.511670	8.011462	0.028015	0.005127	0.080139	0.060600	-12.078568	1.833146
43818	0	2.842322	0.466502	8.158779	0.028344	0.004679	0.081614	0.046250	-12.189282	1.838865
43819	0	2.889654	0.493092	8.212322	0.028809	0.004944	0.082153	0.033142	-12.311772	1.839061
43820	0	2.920512	0.495734	8.346378	0.029109	0.004978	0.083496	0.009911	-12.443426	1.841206
43821	0	2.970627	0.498574	8.358237	0.029602	0.005005	0.083618	-0.010904	-12.586059	1.841284
43822	0	3.011230	0.506702	8.521558	0.029998	0.005088	0.085255	-0.033279	-12.739626	1.844597
43823	0	3.081928	0.497957	8.638505	0.030701	0.005005	0.086426	-0.060943	-12.896541	1.849671
43824	0	3.149424	0.504745	8.782555	0.031369	0.005075	0.087869	-0.090250	-13.059375	1.850910
43825	0	3.174235	0.479864	8.888456	0.031616	0.004822	0.088928	-0.114226	-13.221588	1.858403
43826	0	3.206902	0.432152	9.044089	0.031934	0.004347	0.090487	-0.140375	-13.392730	1.859795
43827	0	3.260656	0.473534	9.168899	0.032471	0.004761	0.091736	-0.166202	-13.562255	1.862500
43828	0	3.300454	0.455357	9.275311	0.032867	0.004586	0.092800	-0.200378	-13.731218	1.872588
43829	0	3.376696	0.503592	9.437427	0.033630	0.005066	0.094421	-0.230752	-13.896795	1.874478
43830	0	3.410136	0.491843	9.568374	0.033968	0.004944	0.095730	-0.255386	-14.056321	1.875594
43831	0	3.461672	0.510143	9.700032	0.034485	0.005127	0.097046	-0.279799	-14.211762	1.880528
43832	0	3.500135	0.474783	9.812949	0.034873	0.004769	0.098174	-0.299367	-14.361376	1.885002
43833	0	3.534525	0.467345	9.895469	0.035217	0.004700	0.098999	-0.324065	-14.509325	1.888176
43834	0	3.547222	0.456012	10.064048	0.035356	0.004585	0.100680	-0.347151	-14.641997	1.888653
43835	0	3.612654	0.437116	10.127816	0.036011	0.004395	0.101318	-0.368135	-14.772834	1.891399
43836	0	3.622081	0.457065	10.230204	0.036122	0.004591	0.102336	-0.385748	-14.882970	1.893593
43837	0	3.640626	0.437466	10.372896	0.036316	0.004395	0.103760	-0.402572	-14.982643	1.893567
43838	0	3.675208	0.464066	10.348875	0.036679	0.004660	0.103514	-0.418734	-15.063029	1.897875
43839	0	3.698644	0.492772	10.428853	0.036926	0.004944	0.104309	-0.431686	-15.128983	1.897823
43840	0	3.691288	0.465385	10.443333	0.036863	0.004667	0.104450	-0.441979	-15.183087	1.903438
43841	0	3.739329	0.493523	10.472254	0.037354	0.004944	0.104736	-0.446862	-15.226566	1.898485
43842	0	3.757880	0.491601	10.524890	0.037555	0.004926	0.105257	-0.453162	-15.252550	1.899589
43843	0	3.760981	0.463400	10.503736	0.037598	0.004639	0.105042	-0.454294	-15.265538	1.903473
43844	0	3.755604	0.456458	10.503465	0.037560	0.004568	0.105033	-0.454239	-15.260509	1.904090
43845	0	3.733735	0.488109	10.504733	0.037354	0.004883	0.105042	-0.452268	-15.242713	1.901928
43846	0	3.741735	0.456962	10.512336	0.037443	0.004574	0.105114	-0.453038	-15.214336	1.902254
43847	0	3.724466	0.463951	10.371588	0.037292	0.004639	0.103699	-0.448738	-15.161179	1.905833
43848	0	3.708242	0.464506	10.320185	0.037136	0.004640	0.103183	-0.439482	-15.101294	1.908262
43849	0	3.673687	0.489469	10.274571	0.036804	0.004883	0.102722	-0.423187	-15.026048	1.903996
43850	0	3.652766	0.467363	10.237006	0.036609	0.004662	0.102342	-0.406999	-14.934925	1.909987
43851	0	3.622482	0.470939	10.153358	0.036316	0.004700	0.101501	-0.393268	-14.831778	1.912235
43852	0	3.591963	0.442752	10.013268	0.036014	0.004413	0.100100	-0.373557	-14.724006	1.909338
43853	0	3.566549	0.440443	9.934014	0.035767	0.004395	0.099304	-0.359496	-14.606922	1.915439
43854	0	3.551740	0.449436	9.825500	0.035627	0.004475	0.098216	-0.334240	-14.478278	1.920556
43855	0	3.528487	0.459418	9.757528	0.035400	0.004578	0.097534	-0.312484	-14.342265	1.921475
43856	0	3.462699	0.469348	9.619102	0.034745	0.004671	0.096149	-0.283696	-14.201202	1.917405
43857	0	3.417949	0.508448	9.476978	0.034302	0.005066	0.094727	-0.259103	-14.052977	1.919053
43858	0	3.411747	0.487948	9.424602	0.034242	0.004858	0.094202	-0.230958	-13.901798	1.912668
43859	0	3.368996	0.477618	9.275660	0.033813	0.004761	0.092712	-0.209623	-13.748789	1.915514
43860	0	3.308206	0.468988	9.186489	0.033202	0.004668	0.091823	-0.180556	-13.598639	1.916287
43861	0	3.235246	0.435497	8.994640	0.032471	0.004333	0.089905	-0.151140	-13.447696	1.915289
43862	0	3.187658	0.446086	8.917245	0.031992	0.004436	0.089132	-0.117840	-13.299095	1.916817
43863	0	3.144866	0.453869	8.731759	0.031555	0.004517	0.087280	-0.086747	-13.159076	1.912356
43864	0	3.111663	0.469767	8.653611	0.031221	0.004682	0.086499	-0.063075	-13.020099	1.908147
43865	0	3.060271	0.496204	8.499524	0.030701	0.004944	0.084961	-0.036235	-12.887905	1.900638
43866	0	3.016654	0.493467	8.493897	0.030260	0.004919	0.084907	-0.012627	-12.761554	1.894765
43867	0	2.982527	0.477903	8.340235	0.029907	0.004761	0.083374	0.015104	-12.648728	1.892287
43868	0	2.936184	0.481638	8.241843	0.029440	0.004796	0.082392	0.045971	-12.539958	1.889982
43869	0	2.910581	0.495774	8.211595	0.029175	0.004944	0.082092	0.068378	-12.443401	1.889915
43870	0	2.891780	0.479970	8.069483	0.028977	0.004787	0.080674	0.088979	-12.358532	1.888996
43871	0	2.857044	0.489178	8.089051	0.028625	0.004883	0.080872	0.105104	-12.280318	1.889219
43872	0	2.847686	0.496880	8.049484	0.028516	0.004961	0.080482	0.119879	-12.224695	1.886496
43873	0	2.846868	0.477240	8.002876	0.028503	0.004761	0.080017	0.140141	-12.174832	1.883937
43874	0	2.829015	0.484687	7.974233	0.028312	0.004845	0.079735	0.147563	-12.143577	1.883804
43875	0	2.824278	0.543305	7.965667	0.028259	0.005432	0.079651	0.153454	-12.119405	1.889195
43876	0	2.803487	0.518648	7.960329	0.028043	0.005189	0.079600	0.154748	-12.107584	1.894129
43877	0	2.826259	0.512532	7.964981	0.028259	0.005127	0.079651	0.157446	-12.111900	1.900349
43878	0	2.815677	0.487679	7.982672	0.028144	0.004879	0.079831	0.159354	-12.130141	1.900448
43879	0	2.846521	0.506114	8.025344	0.028442	0.005066	0.080261	0.157977	-12.162383	1.903146
43880	0	2.864476	0.493081	8.029356	0.028609	0.004933	0.080306	0.159836	-12.212787	1.902201
43881	0	2.817884	0.457205	8.067427	0.028137	0.004578	0.080688	0.157629	-12.271656	1.902265
43882	0	2.888150	0.498087	8.106880	0.028831	0.004993	0.081086	0.146093	-12.343376	1.902632
43883	0	2.917456	0.481407	8.176591	0.029114	0.004822	0.081787	0.141365	-12.428398	1.898268
43884	0	2.954995	0.485790	8.306201	0.029481	0.004867	0.083086	0.135634	-12.523414	1.894668
43885	0	2.962020	0.492652	8.328591	0.029541	0.004944	0.083313	0.118718	-12.631920	1.898234
43886	0	2.972466	0.501521	8.457270	0.029640	0.005031	0.084601	0.104672	-12.745961	1.900552
43887	0	3.036342	0.480717	8.596764	0.030273	0.004822	0.085999	0.092042	-12.865657	1.897858
43888	0	3.054906	0.465512	8.657455	0.030455	0.004670	0.086607	0.079137	-12.990253	1.901803
43889	0	3.104588	0.443510	8.767286	0.030945	0.004456	0.087708	0.059658	-13.121970	1.905399
43890	0	3.162357	0.463723	8.875915	0.031515	0.004658	0.088797	0.040531	-13.261624	1.907166
43891	0	3.160207	0.430927	9.066187	0.031494	0.004333	0.090698	0.017285	-13.397709	1.910312
43892	0	3.231054	0.463187	9.076792	0.032198	0.004650	0.090807	0.001543	-13.539427	1.916291
43893	0	3.258456	0.467848	9.218506	0.032471	0.004700	0.092224	-0.017466	-13.680651	1.916213
43894	0	3.341924	0.493759	9.320513	0.033311	0.004961	0.093243	-0.038846	-13.813511	1.918050
43895	0	3.337594	0.497976	9.474965	0.033264	0.005005	0.094788	-0.061810	-13.948281	1.921801
43896	0	3.390510	0.468432	9.595463	0.033795	0.004709	0.095992	-0.084185	-14.078969	1.925305
43897	0	3.440821	0.455868	9.731441	0.034302	0.004578	0.097351	-0.099381	-14.204012	1.927311
43898	0	3.450102	0.494658	9.797353	0.034394	0.004966	0.098010	-0.114725	-14.328503	1.929676
43899	0	3.476144	0.455806	9.927244	0.034668	0.004578	0.099304	-0.130383	-14.436050	1.933080
43900	0	3.525475	0.458378	10.012262	0.035161	0.004599	0.100155	-0.140557	-14.542994	1.934911
43901	0	3.517371	0.474425	10.043720	0.035095	0.004761	0.100464	-0.152724	-14.632149	1.939937
43902	0	3.575404	0.459428	10.117728	0.035680	0.004605	0.101203	-0.158583	-14.715947	1.937438
43903	0	3.576911	0.462945	10.251734	0.035706	0.004639	0.102539	-0.162596	-14.786608	1.940846
43904	0	3.619306	0.479673	10.223076	0.036138	0.004803	0.102250	-0.163148	-14.848388	1.944958
43905	0	3.635555	0.469270	10.258639	0.036316	0.004700	0.102600	-0.164886	-14.892280	1.947059
43906	0	3.624376	0.461547	10.372174	0.036213	0.004624	0.103732	-0.168661	-14.925971	1.947950
43907	0	3.651319	0.457761	10.351063	0.036499	0.004578	0.103516	-0.163003	-14.941298	1.948360
43908	0	3.677307	0.469778	10.344335	0.036771	0.004699	0.103444	-0.158552	-14.943348	1.951561
43909	0	3.624576	0.464128	10.370180	0.036255	0.004639	0.103699	-0.150306	-14.932836	1.953946
43910	0	3.652145	0.470891	10.371147	0.036542	0.004704	0.103704	-0.140099	-14.909841	1.950089
43911	0	3.640457	0.476673	10.303888	0.036438	0.004761	0.103027	-0.128451	-14.872193	1.952677
43912	0	3.657385	0.484501	10.294237	0.036615	0.004833	0.102928	-0.110496	-14.825545	1.952681
43913	0	3.613553	0.495820	10.249792	0.036194	0.004944	0.102478	-0.089726	-14.760022	1.946642
43914	0	3.601158	0.492190	10.211261	0.036077	0.004910	0.102090	-0.072298	-14.685568	1.946945
43915	0	3.556858	0.465521	10.128328	0.035645	0.004639	0.101257	-0.049257	-14.599144	1.947126
43916	0	3.534621	0.462880	10.042297	0.035433	0.004610	0.100393	-0.023718	-14.499857	1.944431
43917	0	3.543356	0.459643	10.018933	0.035522	0.004578	0.100159	0.001863	-14.397650	1.944086
43918	0	3.494128	0.463535	9.952043	0.035041	0.004615	0.099486	0.029349	-14.282459	1.943088
43919	0	3.468774	0.477792	9.775283	0.034790	0.004761	0.097717	0.053388	-14.161946	1.945695
43920	0	3.416965	0.481404	9.709304	0.034282	0.004794	0.097054	0.080711	-14.029237	1.938604
43921	0	3.375669	0.496836	9.586553	0.033875	0.004944	0.095825	0.113531	-13.887929	1.936413
43922	0	3.340698	0.482651	9.374808	0.033522	0.004808	0.093708	0.139312	-13.747263	1.932358
43923	0	3.296684	0.454147	9.354501	0.033081	0.004517	0.093506	0.173230	-13.606848	1.928180
43924	0	3.261853	0.458881	9.203602	0.032734	0.004565	0.091996	0.206004	-13.462659	1.925986
43925	0	3.223723	0.472410	9.104171	0.032349	0.004700	0.091003	0.240128	-13.321900	1.925913
43926	0	3.159231	0.464465	8.989443	0.031701	0.004625	0.089857	0.268385	-13.182750	1.921157
43927	0	3.101964	0.454218	8.872074	0.031128	0.004517	0.088684	0.304791	-13.042392	1.917365
43928	0	3.074972	0.458457	8.720563	0.030854	0.004566	0.087170	0.332605	-12.904530	1.915066
43929	0	3.035967	0.502155	8.639790	0.030457	0.005005	0.086365	0.358519	-12.775597	1.909624
43930	0	2.998564	0.487363	8.603416	0.030080	0.004854	0.086002	0.388189	-12.649573	1.910115
43931	0	2.951689	0.471433	8.437963	0.029602	0.004700	0.084351	0.412119	-12.533415	1.907820
43932	0	2.972513	0.511251	8.388440	0.029799	0.005095	0.083859	0.440732	-12.432808	1.899341
43933	0	2.922395	0.508056	8.327670	0.029297	0.005066	0.083252	0.465141	-12.331993	1.896837
43934	0	2.884789	0.510723	8.222255	0.028909	0.005095	0.082202	0.487407	-12.246701	1.894937
43935	0	2.869244	0.508148	8.113427	0.028748	0.005066	0.081116	0.513945	-12.168328	1.897099
43936	0	2.841051	0.522945	8.086132	0.028454	0.005219	0.080847	0.534387	-12.106449	1.896310
43937	0	2.816516	0.501120	8.002835	0.028198	0.005005	0.080017	0.548694	-12.058625	1.893370
43938	0	2.798293	0.496857	7.986444	0.028009	0.004956	0.079856	0.571457	-12.020227	1.891237
43939	0	2.793446	0.507123	7.947434	0.027954	0.005066	0.079468	0.584760	-11.991372	1.893060
43940	0	2.790615	0.519399	7.972737	0.027914	0.005198	0.079724	0.584627	-11.979372	1.898083
43941	0	2.771447	0.506722	7.940508	0.027710	0.005066	0.079407	0.592673	-11.985400	1.897044
43942	0	2.760847	0.482180	7.903264	0.027596	0.004824	0.079037	0.596407	-12.002309	1.896352
43943	0	2.815714	0.507050	7.970458	0.028137	0.005066	0.079712	0.609257	-12.030578	1.892634
43944	0	2.771878	0.501344	8.005256	0.027689	0.005013	0.080063	0.615889	-12.072796	1.889333
43945	0	2.835815	0.524334	8.037033	0.028320	0.005249	0.080383	0.614937	-12.126210	1.889129
43946	0	2.850742	0.510953	8.094976	0.028458	0.005115	0.080967	0.615150	-12.196148	1.888750
43947	0	2.892780	0.512082	8.103434	0.028870	0.005127	0.081055	0.614149	-12.277773	1.892792
43948	0	2.880840	0.516533	8.129596	0.028742	0.005176	0.081319	0.607667	-12.370929	1.897177
43949	0	2.919043	0.511740	8.285938	0.029114	0.005127	0.082886	0.602434	-12.476434	1.895394
43950	0	2.959563	0.502797	8.316879	0.029511	0.005046	0.083198	0.586284	-12.591821	1.895938
43951	0	2.999540	0.505391	8.450318	0.029907	0.005066	0.084534	0.578270	-12.710901	1.892987
43952	0	2.987899	0.466094	8.517101	0.029779	0.004675	0.085205	0.567987	-12.844344	1.890609
43953	0	3.043485	0.511088	8.608616	0.030334	0.005127	0.086121	0.555208	-12.977448	1.887705
43954	0	3.076752	0.507496	8.705166	0.030660	0.005094	0.087089	0.539540	-13.118848	1.886945
43955	0	3.136475	0.486484	8.870564	0.031250	0.004883	0.088745	0.525203	-13.266530	1.887325
43956	0	3.215039	0.494878	8.966003	0.032031	0.004968	0.089702	0.510037	-13.418545	1.883263
43957	0	3.240698	0.480204	9.138949	0.032288	0.004822	0.091431	0.494240	-13.567656	1.886931
43958	0	3.271346	0.482299	9.191490	0.032589	0.004843	0.091958	0.478629	-13.722297	1.889411
43959	0	3.351112	0.510395	9.358459	0.033386	0.005127	0.093628	0.459606	-13.874697	1.886988
43960	0	3.363903	0.475884	9.453492	0.033516	0.004775	0.094578	0.448829	-14.023495	1.879439
43961	0	3.429982	0.492315	9.547805	0.034180	0.004944	0.095520	0.432942	-14.167156	1.878700
43962	0	3.442096	0.487678	9.685862	0.034301	0.004901	0.096900	0.413305	-14.308714	1.883321
43963	0	3.490282	0.480014	9.767815	0.034790	0.004822	0.097717	0.396743	-14.440514	1.882175
43964	0	3.488121	0.500250	9.876191	0.034774	0.005022	0.098799	0.382561	-14.564507	1.886611
43965	0	3.538098	0.480135	9.987925	0.035278	0.004822	0.099915	0.367734	-14.681780	1.884156
43966	0	3.576254	0.470018	10.048150	0.035667	0.004719	0.100514	0.354950	-14.789741	1.882047
43967	0	3.590997	0.462466	10.110670	0.035828	0.004639	0.101135	0.347118	-14.882522	1.882809
43968	0	3.625766	0.502248	10.184249	0.036177	0.005037	0.101871	0.338463	-14.973022	1.885182
43969	0	3.644453	0.481141	10.196612	0.036377	0.004822	0.101990	0.334721	-15.048457	1.879733
43970	0	3.681169	0.484872	10.332619	0.036757	0.004861	0.103345	0.328724	-15.107939	1.884350
43971	0	3.696544	0.468671	10.344119	0.036926	0.004700	0.103455	0.321793	-15.150719	1.885238
43972	0	3.685382	0.466724	10.378188	0.036821	0.004673	0.103793	0.322506	-15.185935	1.885545
43973	0	3.719483	0.469297	10.344612	0.037170	0.004700	0.103455	0.322180	-15.212360	1.883659
43974	0	3.698635	0.498911	10.441000	0.036975	0.004991	0.104414	0.327314	-15.224239	1.884813
43975	0	3.667301	0.482029	10.382409	0.036682	0.004822	0.103821	0.332123	-15.213479	1.885657
43976	0	3.688893	0.482125	10.358908	0.036908	0.004818	0.103582	0.342028	-15.191519	1.885215
43977	0	3.714050	0.469999	10.407561	0.037170	0.004700	0.104065	0.348556	-15.157853	1.884493
43978	0	3.682969	0.488326	10.348855	0.036866	0.004883	0.103476	0.355118	-15.116675	1.883394
43979	0	3.638350	0.452629	10.194775	0.036438	0.004517	0.101929	0.371440	-15.054638	1.885168
43980	0	3.632929	0.478818	10.247511	0.036389	0.004780	0.102454	0.386272	-14.986684	1.883489
43981	0	3.636435	0.488933	10.128349	0.036438	0.004883	0.101257	0.399042	-14.902563	1.881045
43982	0	3.584113	0.465922	10.072796	0.035925	0.004651	0.100698	0.413427	-14.806390	1.881407
43983	0	3.573668	0.508174	9.994633	0.035828	0.005066	0.099915	0.436329	-14.701267	1.881744
43984	0	3.542889	0.517157	9.860801	0.035526	0.005157	0.098574	0.457341	-14.587194	1.884326
43985	0	3.486785	0.471246	9.812039	0.034973	0.004700	0.098083	0.476819	-14.463318	1.885656
43986	0	3.453542	0.467158	9.746076	0.034641	0.004663	0.097424	0.491031	-14.337913	1.889188
43987	0	3.449703	0.477614	9.696226	0.034607	0.004761	0.096924	0.513576	-14.207111	1.889321
43988	0	3.397607	0.499118	9.459683	0.034087	0.004973	0.094558	0.539303	-14.071581	1.891617
43989	0	3.364094	0.477792	9.354518	0.033752	0.004761	0.093506	0.564563	-13.934086	1.891707
43990	0	3.348206	0.469360	9.221960	0.033593	0.004672	0.092180	0.595321	-13.795154	1.888067
43991	0	3.266416	0.477782	9.110372	0.032776	0.004761	0.091064	0.620944	-13.653734	1.888945
43992	0	3.220031	0.499692	9.020348	0.032310	0.004977	0.090165	0.649988	-13.512975	1.882512
43993	0	3.193632	0.532461	8.859986	0.032043	0.005310	0.088562	0.673009	-13.373635	1.875586
43994	0	3.136607	0.498660	8.732863	0.031466	0.004972	0.087294	0.695882	-13.242346	1.867646
43995	0	3.109433	0.470954	8.700846	0.031189	0.004700	0.086975	0.713442	-13.116854	1.863682
43996	0	3.035811	0.442678	8.554738	0.030454	0.004414	0.085514	0.735521	-12.987998	1.860116
43997	0	3.024999	0.453006	8.547847	0.030334	0.004517	0.085449	0.758169	-12.873930	1.854515
43998	0	2.965970	0.473661	8.461827	0.029739	0.004725	0.084591	0.777997	-12.765244	1.847053
43999	0	2.977790	0.483111	8.376402	0.029846	0.004822	0.083740	0.795706	-12.671100	1.832967
44000	0	2.952346	0.515113	8.307739	0.029589	0.005145	0.083055	0.809270	-12.580325	1.825020
44001	0	2.917951	0.525806	8.211175	0.029236	0.005249	0.082092	0.827158	-12.500887	1.821455
44002	0	2.858915	0.484606	8.220669	0.028634	0.004839	0.082191	0.842603	-12.437463	1.816676
44003	0	2.870865	0.501367	8.161716	0.028748	0.005005	0.081604	0.860389	-12.382163	1.805042
44004	0	2.833335	0.472190	8.096921	0.028365	0.004717	0.080958	0.873268	-12.336452	1.796210
44005	0	2.829515	0.476114	8.033111	0.028320	0.004761	0.080322	0.879964	-12.299773	1.791117
44006	0	2.807240	0.488340	8.034438	0.028087	0.004883	0.080339	0.887224	-12.278559	1.792775
44007	0	2.813109	0.518786	8.020235	0.028137	0.005188	0.080200	0.893561	-12.269012	1.790753
44008	0	2.825125	0.524513	8.044681	0.028247	0.005248	0.080448	0.896198	-12.274424	1.788983
44009	0	2.851710	0.505877	8.117240	0.028503	0.005066	0.081177	0.893428	-12.292783	1.794791
44010	0	2.830611	0.486232	8.085532	0.028286	0.004868	0.080862	0.893282	-12.320467	1.795515
44011	0	2.865521	0.499949	8.110556	0.028625	0.005005	0.081116	0.893199	-12.361538	1.800454
44012	0	2.854335	0.462003	8.126358	0.028502	0.004627	0.081278	0.890816	-12.419690	1.802235
44013	0	2.867130	0.450863	8.225988	0.028625	0.004517	0.082275	0.887469	-12.482732	1.797741
44014	0	2.908175	0.466858	8.307878	0.029023	0.004683	0.083098	0.875260	-12.562632	1.800403
44015	0	2.929541	0.505541	8.359796	0.029236	0.005066	0.083618	0.869011	-12.643422	1.800974
44016	0	2.966978	0.490551	8.453027	0.029600	0.004922	0.084554	0.855322	-12.736971	1.799351
44017	0	3.010590	0.517260	8.505688	0.030029	0.005188	0.085083	0.843249	-12.839256	1.800250
44018	0	3.032562	0.477175	8.603981	0.030245	0.004790	0.086067	0.827341	-12.946006	1.799699
44019	0	3.042265	0.474527	8.694516	0.030334	0.004761	0.086975	0.815710	-13.061373	1.799074
44020	0	3.090863	0.471304	8.767617	0.030817	0.004729	0.087708	0.803327	-13.180272	1.796530
44021	0	3.140517	0.485971	8.852996	0.031311	0.004883	0.088562	0.782595	-13.301182	1.802074
44022	0	3.166792	0.475191	9.072069	0.031565	0.004774	0.090755	0.763716	-13.430685	1.801423
44023	0	3.196246	0.449145	9.109099	0.031860	0.004517	0.091125	0.741306	-13.558311	1.799871
44024	0	3.222755	0.450307	9.114312	0.032125	0.004527	0.091178	0.720293	-13.685821	1.798587
44025	0	3.281839	0.480125	9.273794	0.032715	0.004822	0.092773	0.703964	-13.812935	1.796237
44026	0	3.345308	0.475948	9.327546	0.033350	0.004780	0.093311	0.687997	-13.938729	1.797004
44027	0	3.366924	0.461927	9.463101	0.033569	0.004639	0.094666	0.673366	-14.058878	1.796552
44028	0	3.362693	0.476515	9.572151	0.033527	0.004782	0.095756	0.662188	-14.177208	1.797454
44029	0	3.445793	0.474177	9.695205	0.034363	0.004761	0.096985	0.648398	-14.288767	1.801945
44030	0	3.439654	0.476496	9.756065	0.034309	0.004783	0.097590	0.636033	-14.390260	1.804406
44031	0	3.499898	0.516745	9.835890	0.034912	0.005188	0.098389	0.620580	-14.490485	1.811120
44032	0	3.510921	0.469733	9.909350	0.035026	0.004719	0.099122	0.604253	-14.586267	1.813708
44033	0	3.504582	0.444013	10.050028	0.034973	0.004456	0.100525	0.594709	-14.668258	1.816254
44034	0	3.549310	0.459149	10.112232	0.035424	0.004607	0.101146	0.584863	-14.745378	1.819375
44035	0	3.576079	0.469188	10.105506	0.035706	0.004700	0.101074	0.583335	-14.807026	1.829519
44036	0	3.580592	0.466671	10.114001	0.035755	0.004683	0.101157	0.572159	-14.863596	1.828389
44037	0	3.628720	0.450742	10.149033	0.036255	0.004517	0.101501	0.569025	-14.899135	1.831190
44038	0	3.591934	0.467592	10.189658	0.035892	0.004681	0.101906	0.570851	-14.928391	1.828301
44039	0	3.608835	0.469476	10.192307	0.036072	0.004700	0.101929	0.572049	-14.945997	1.834995
44040	0	3.611188	0.455738	10.234258	0.036105	0.004567	0.102345	0.568064	-14.952514	1.833717
44041	0	3.606594	0.451837	10.248001	0.036072	0.004517	0.102478	0.576348	-14.944941	1.837885
44042	0	3.598108	0.445910	10.175550	0.035998	0.004458	0.101749	0.583336	-14.924456	1.837438
44043	0	3.592618	0.451442	10.205916	0.035950	0.004517	0.102051	0.587183	-14.896971	1.834277
44044	0	3.592366	0.476277	10.134857	0.035964	0.004756	0.101335	0.600606	-14.850275	1.832769
44045	0	3.578031	0.464528	10.096863	0.035828	0.004639	0.100952	0.613539	-14.795421	1.838195
44046	0	3.561795	0.490622	9.978305	0.035673	0.004895	0.099764	0.631299	-14.730865	1.845450
44047	0	3.558244	0.507309	10.018041	0.035645	0.005066	0.100159	0.644806	-14.658697	1.845823
44048	0	3.495895	0.460183	9.894470	0.035033	0.004591	0.098919	0.662320	-14.571516	1.845589
44049	0	3.465039	0.434719	9.920904	0.034729	0.004333	0.099182	0.682981	-14.479514	1.845749
44050	0	3.443065	0.455541	9.737222	0.034513	0.004543	0.097343	0.701879	-14.380826	1.850832
44051	0	3.409104	0.478025	9.634394	0.034180	0.004761	0.096313	0.729464	-14.274247	1.846386
44052	0	3.391410	0.450935	9.585511	0.034003	0.004494	0.095824	0.752497	-14.166421	1.853428
44053	0	3.372483	0.441542	9.481822	0.033813	0.004395	0.094788	0.781943	-14.058098	1.847862
44054	0	3.317653	0.469745	9.384294	0.033272	0.004680	0.093810	0.807749	-13.940550	1.851249
44055	0	3.286351	0.496125	9.286740	0.032959	0.004944	0.092834	0.833311	-13.821525	1.853651
44056	0	3.267353	0.487265	9.232204	0.032769	0.004856	0.092289	0.857909	-13.701508	1.861337
44057	0	3.261958	0.477988	9.097561	0.032715	0.004761	0.090942	0.885950	-13.580315	1.863543
44058	0	3.194578	0.451411	8.987925	0.032038	0.004493	0.089848	0.917040	-13.461874	1.868333
44059	0	3.176941	0.465458	8.914298	0.031860	0.004639	0.089111	0.941543	-13.343779	1.868502
44060	0	3.110540	0.450395	8.810435	0.031192	0.004486	0.088075	0.968799	-13.230199	1.868271
44061	0	3.086963	0.447367	8.687886	0.030945	0.004456	0.086853	0.996810	-13.129883	1.862707
44062	0	3.065673	0.456833	8.619784	0.030734	0.004552	0.086171	1.022824	-13.025942	1.859947
44063	0	3.044548	0.489304	8.535233	0.030518	0.004883	0.085327	1.041030	-12.928006	1.858070
44064	0	3.006823	0.497637	8.436059	0.030130	0.004964	0.084339	1.062541	-12.842447	1.857645
44065	0	3.009498	0.502034	8.418675	0.030151	0.005005	0.084167	1.088084	-12.764612	1.855088
44066	0	2.943827	0.504485	8.361182	0.029490	0.005035	0.083594	1.105886	-12.693275	1.852927
44067	0	2.962144	0.489067	8.290018	0.029663	0.004883	0.082886	1.121780	-12.634644	1.845014
44068	0	2.941855	0.496586	8.298866	0.029457	0.004959	0.082975	1.136322	-12.580326	1.842687
44069	0	2.908647	0.488864	8.240676	0.029114	0.004883	0.082397	1.149777	-12.541316	1.836885
44070	0	2.891515	0.471524	8.278898	0.028936	0.004711	0.082782	1.161112	-12.510779	1.842249
44071	0	2.879800	0.494975	8.233978	0.028809	0.004944	0.082336	1.175004	-12.494992	1.836079
44072	0	2.878314	0.495497	8.167236	0.028788	0.004955	0.081671	1.180709	-12.487583	1.837843
44073	0	2.875058	0.512437	8.178621	0.028748	0.005127	0.081787	1.183513	-12.490658	1.839596
44074	0	2.876663	0.506057	8.190161	0.028753	0.005060	0.081906	1.190450	-12.508248	1.836507
44075	0	2.901376	0.518805	8.232865	0.028992	0.005188	0.082336	1.197164	-12.537860	1.832881
44076	0	2.918756	0.506172	8.224883	0.029158	0.005066	0.082259	1.198253	-12.578444	1.830770
44077	0	2.921190	0.482001	8.275069	0.029175	0.004822	0.082764	1.202818	-12.628708	1.831840
44078	0	2.959824	0.462980	8.241600	0.029553	0.004635	0.082432	1.203076	-12.689947	1.830259
44079	0	2.971141	0.481597	8.384553	0.029663	0.004822	0.083862	1.202562	-12.754871	1.834977
44080	0	2.987948	0.474159	8.454028	0.029821	0.004748	0.084560	1.200983	-12.832488	1.837958
44081	0	3.015653	0.524224	8.536525	0.030090	0.005249	0.085388	1.199555	-12.920252	1.834408
44082	0	3.047658	0.510415	8.543890	0.030406	0.005113	0.085464	1.196043	-13.013793	1.834395
44083	0	3.089873	0.524095	8.658231	0.030823	0.005249	0.086609	1.193251	-13.113286	1.828064
44084	0	3.087281	0.497443	8.732126	0.030792	0.004988	0.087349	1.183982	-13.217946	1.821935
44085	0	3.133160	0.474916	8.853381	0.031250	0.004761	0.088562	1.177076	-13.322487	1.820579
44086	0	3.150730	0.454313	8.914383	0.031414	0.004554	0.089176	1.171609	-13.441305	1.818568
44087	0	3.182876	0.444036	8.999568	0.031738	0.004456	0.090027	1.160575	-13.555451	1.815341
44088	0	3.226403	0.453150	9.145523	0.032166	0.004546	0.091489	1.150585	-13.676594	1.811509
44089	0	3.299062	0.468456	9.213074	0.032898	0.004700	0.092163	1.140059	-13.790780	1.810144
44090	0	3.300122	0.477717	9.346802	0.032903	0.004790	0.093502	1.132265	-13.910462	1.803037
44091	0	3.366414	0.505101	9.469373	0.033569	0.005066	0.094727	1.122471	-14.024087	1.800167
44092	0	3.373275	0.520586	9.523831	0.033638	0.005219	0.095271	1.115329	-14.136951	1.802991
44093	0	3.402265	0.474474	9.610039	0.033936	0.004761	0.096130	1.104304	-14.239713	1.803464
44094	0	3.425333	0.452542	9.640732	0.034171	0.004545	0.096436	1.088837	-14.336359	1.805355
44095	0	3.438365	0.444373	9.750589	0.034302	0.004456	0.097534	1.082714	-14.431505	1.801245
44096	0	3.478622	0.466216	9.799989	0.034710	0.004676	0.098026	1.074409	-14.519591	1.799865
44097	0	3.535252	0.505259	9.903430	0.035278	0.005066	0.099060	1.066621	-14.604291	1.799454
44098	0	3.536566	0.484284	9.971915	0.035305	0.004855	0.099740	1.059725	-14.672825	1.803945
44099	0	3.551803	0.505951	10.044420	0.035461	0.005066	0.100464	1.059338	-14.736231	1.810583
44100	0	3.585914	0.522759	10.077619	0.035819	0.005236	0.100790	1.056977	-14.780652	1.808952
44101	0	3.555986	0.475634	10.112232	0.035522	0.004761	0.101135	1.058627	-14.821849	1.810680
44102	0	3.556091	0.444200	10.134406	0.035536	0.004446	0.101353	1.060372	-14.849055	1.813841
44103	0	3.596610	0.457225	10.174005	0.035950	0.004578	0.101746	1.060470	-14.866317	1.817344
44104	0	3.629760	0.475288	10.203551	0.036287	0.004749	0.102039	1.070345	-14.876648	1.818173
44105	0	3.618952	0.495006	10.211305	0.036194	0.004944	0.102112	1.082752	-14.870553	1.823858
44106	0	3.587206	0.489922	10.211635	0.035880	0.004895	0.102114	1.092738	-14.860278	1.822413
44107	0	3.610737	0.519657	10.199832	0.036133	0.005188	0.101990	1.107384	-14.830423	1.823504
44108	0	3.586589	0.453960	10.152914	0.035899	0.004533	0.101518	1.120020	-14.791553	1.822652
44109	0	3.541813	0.464690	10.108903	0.035461	0.004639	0.101074	1.133968	-14.741152	1.825585
44110	0	3.556951	0.472692	10.044934	0.035619	0.004716	0.100432	1.150900	-14.683613	1.829169
44111	0	3.509374	0.495334	10.005811	0.035156	0.004944	0.100037	1.166046	-14.610673	1.828989
44112	0	3.514862	0.521947	9.961381	0.035214	0.005206	0.099591	1.185381	-14.533612	1.833325
44113	0	3.489341	0.519770	9.884360	0.034973	0.005188	0.098816	1.200465	-14.439802	1.836415
44114	0	3.467472	0.460942	9.761642	0.034755	0.004597	0.097589	1.218998	-14.344477	1.844477
44115	0	3.427452	0.458827	9.768678	0.034363	0.004578	0.097656	1.234923	-14.239558	1.851998
44116	0	3.403805	0.455043	9.652649	0.034127	0.004537	0.096496	1.254594	-14.132303	1.857878
44117	0	3.366009	0.453535	9.549072	0.033752	0.004517	0.095459	1.280157	-14.020089	1.859512
44118	0	3.353956	0.493325	9.457690	0.033630	0.004919	0.094545	1.300570	-13.908666	1.860245
44119	0	3.298097	0.514663	9.347914	0.033081	0.005127	0.093445	1.327489	-13.784612	1.863870
44120	0	3.259960	0.524385	9.287499	0.032699	0.005226	0.092841	1.352250	-13.661080	1.861827
44121	0	3.243710	0.520657	9.170730	0.032532	0.005188	0.091675	1.378313	-13.541472	1.862256
44122	0	3.194653	0.481670	9.042784	0.032040	0.004797	0.090396	1.406083	-13.422130	1.863004
44123	0	3.133826	0.434825	8.951010	0.031433	0.004333	0.089478	1.427858	-13.299330	1.859324
44124	0	3.127482	0.450134	8.835362	0.031367	0.004484	0.088322	1.452891	-13.178039	1.858084
44125	0	3.079863	0.471607	8.737051	0.030884	0.004700	0.087341	1.477267	-13.065025	1.854663
44126	0	3.075153	0.493427	8.748890	0.030835	0.004915	0.087461	1.504985	-12.954203	1.845475
44127	0	3.013874	0.532322	8.663375	0.030212	0.005310	0.086609	1.525618	-12.855489	1.836998
44128	0	2.987510	0.516622	8.491145	0.029945	0.005153	0.084888	1.547120	-12.759360	1.833091
44129	0	2.953798	0.526008	8.431135	0.029602	0.005249	0.084290	1.565687	-12.670952	1.834753
44130	0	2.941996	0.521816	8.410683	0.029474	0.005210	0.084088	1.580705	-12.595669	1.829936
44131	0	2.906430	0.482934	8.229244	0.029114	0.004822	0.082275	1.595178	-12.525493	1.831249
44132	0	2.891321	0.435714	8.213938	0.028954	0.004348	0.082126	1.612273	-12.467981	1.830404
44133	0	2.871266	0.470618	8.240926	0.028748	0.004700	0.082397	1.625487	-12.418190	1.824664
44134	0	2.871151	0.502124	8.133117	0.028739	0.005017	0.081322	1.635553	-12.378222	1.819911
44135	0	2.866531	0.500945	8.112294	0.028687	0.005005	0.081116	1.646486	-12.347012	1.810009
44136	0	2.869352	0.526207	8.156090	0.028705	0.005258	0.081557	1.657530	-12.330133	1.803017
44137	0	2.862378	0.537144	8.099423	0.028625	0.005371	0.080994	1.663218	-12.326423	1.799711
44138	0	2.820056	0.530841	8.154191	0.028194	0.005310	0.081544	1.666307	-12.333742	1.796563
44139	0	2.839359	0.506204	8.190518	0.028381	0.005066	0.081909	1.666471	-12.349586	1.792111
44140	0	2.867016	0.481052	8.183243	0.028649	0.004813	0.081840	1.668433	-12.377484	1.786807
44141	0	2.859511	0.482083	8.305836	0.028564	0.004822	0.083069	1.672923	-12.418510	1.779618
44142	0	2.872312	0.499818	8.242372	0.028686	0.005002	0.082437	1.673725	-12.469419	1.779791
44143	0	2.897656	0.499747	8.287016	0.028931	0.005005	0.082886	1.669888	-12.531583	1.774879
44144	0	2.901365	0.498184	8.289743	0.028961	0.004990	0.082915	1.665685	-12.602812	1.770675
44145	0	2.959811	0.530496	8.433090	0.029541	0.005310	0.084351	1.665297	-12.679090	1.768520
44146	0	2.971964	0.540931	8.422734	0.029655	0.005422	0.084249	1.655534	-12.766377	1.764220
44147	0	3.010462	0.523702	8.530135	0.030029	0.005249	0.085327	1.646600	-12.866231	1.759357
44148	0	3.062790	0.509274	8.628329	0.030547	0.005102	0.086311	1.641276	-12.972182	1.756439
44149	0	3.091342	0.486655	8.737124	0.030823	0.004883	0.087402	1.627600	-13.089787	1.755727
44150	0	3.090426	0.452922	8.755494	0.030821	0.004544	0.087584	1.615326	-13.197717	1.755547
44151	0	3.116019	0.474094	8.895771	0.031067	0.004761	0.088989	1.597529	-13.316608	1.753639
44152	0	3.165838	0.537651	9.041839	0.031562	0.005391	0.090451	1.586527	-13.437612	1.752615
44153	0	3.195458	0.535243	9.048304	0.031860	0.005371	0.090515	1.570529	-13.555613	1.751274
44154	0	3.239232	0.512729	9.120932	0.032294	0.005150	0.091243	1.550039	-13.677472	1.749302
44155	0	3.244899	0.480965	9.225057	0.032349	0.004822	0.092285	1.542423	-13.800845	1.742718
44156	0	3.326456	0.495937	9.339903	0.033162	0.004980	0.093434	1.524767	-13.925223	1.739504
44157	0	3.342284	0.468184	9.353297	0.033325	0.004700	0.093567	1.510421	-14.043580	1.735860
44158	0	3.392399	0.488566	9.462366	0.033828	0.004908	0.094657	1.491458	-14.158803	1.734723
44159	0	3.415466	0.492104	9.566973	0.034058	0.004944	0.095703	1.471731	-14.273734	1.734313
44160	0	3.452785	0.481695	9.651919	0.034436	0.004836	0.096551	1.456287	-14.381250	1.736327
44161	0	3.481697	0.511102	9.707628	0.034729	0.005127	0.097107	1.444598	-14.483786	1.733945
44162	0	3.511285	0.501356	9.787024	0.035028	0.005033	0.097899	1.428308	-14.581305	1.737704
44163	0	3.522961	0.486522	9.891277	0.035156	0.004883	0.098938	1.414728	-14.665005	1.736130
44164	0	3.518976	0.464553	9.929085	0.035120	0.004663	0.099315	1.400730	-14.744202	1.734616
44165	0	3.546461	0.462179	10.001466	0.035400	0.004639	0.100037	1.387913	-14.816476	1.733868
44166	0	3.582322	0.434964	10.076797	0.035773	0.004360	0.100785	1.381906	-14.871989	1.734202
44167	0	3.586888	0.457292	10.075459	0.035828	0.004578	0.100769	1.382099	-14.917610	1.735440
44168	0	3.606333	0.498792	10.127820	0.036033	0.004994	0.101289	1.380229	-14.950964	1.734034
44169	0	3.652126	0.530337	10.186006	0.036499	0.005310	0.101868	1.377970	-14.974624	1.736943
44170	0	3.613083	0.485689	10.160344	0.036116	0.004869	0.101608	1.370090	-14.990388	1.740398
44171	0	3.620157	0.469761	10.149881	0.036194	0.004700	0.101501	1.372542	-14.997728	1.741516
44172	0	3.614227	0.451225	10.155882	0.036148	0.004512	0.101557	1.377345	-14.989836	1.745235
44173	0	3.611676	0.481996	10.144623	0.036133	0.004822	0.101440	1.379451	-14.970330	1.753371
44174	0	3.589061	0.457606	10.121614	0.035917	0.004574	0.101207	1.385845	-14.938745	1.759473
44175	0	3.597771	0.463848	10.078085	0.036011	0.004639	0.100769	1.389446	-14.899765	1.761934
44176	0	3.559291	0.488490	10.019809	0.035640	0.004882	0.100182	1.396436	-14.844732	1.763582
44177	0	3.553264	0.482445	10.005457	0.035583	0.004822	0.100037	1.402902	-14.785026	1.767362
44178	0	3.530189	0.464944	9.996988	0.035359	0.004643	0.099950	1.412848	-14.717673	1.774105
44179	0	3.509358	0.483033	9.877676	0.035156	0.004822	0.098755	1.425680	-14.643483	1.777719
44180	0	3.508361	0.460324	9.766314	0.035154	0.004594	0.097638	1.439409	-14.558983	1.777155
44181	0	3.501908	0.464381	9.707316	0.035095	0.004639	0.097046	1.448196	-14.467589	1.775723
44182	0	3.467458	0.465885	9.664139	0.034760	0.004648	0.096611	1.463050	-14.364258	1.778817
44183	0	3.427619	0.483997	9.524515	0.034363	0.004822	0.095215	1.486826	-14.258606	1.780162
44184	0	3.422766	0.492742	9.457269	0.034312	0.004918	0.094543	1.500348	-14.154628	1.780786
44185	0	3.384315	0.482990	9.335590	0.033936	0.004822	0.093323	1.512403	-14.039732	1.779987
44186	0	3.360272	0.471931	9.244408	0.033691	0.004715	0.092412	1.520047	-13.928330	1.783599
44187	0	3.292910	0.477958	9.207262	0.033020	0.004761	0.092041	1.545160	-13.813721	1.781133
44188	0	3.275116	0.480990	9.134171	0.032840	0.004798	0.091311	1.562100	-13.701092	1.780133
44189	0	3.201836	0.458990	9.042301	0.032104	0.004578	0.090393	1.579577	-13.590472	1.778232
44190	0	3.197315	0.467287	8.956571	0.032056	0.004663	0.089537	1.594865	-13.483215	1.780961
44191	0	3.147204	0.508171	8.822461	0.031555	0.005066	0.088196	1.617158	-13.373833	1.786222
44192	0	3.137517	0.498893	8.809589	0.031450	0.004974	0.088070	1.638083	-13.274741	1.786361
44193	0	3.105578	0.476974	8.693939	0.031128	0.004761	0.086914	1.652157	-13.178225	1.781903
44194	0	3.116552	0.490741	8.594965	0.031229	0.004900	0.085927	1.664553	-13.092154	1.779931
44195	0	3.057258	0.471282	8.547253	0.030640	0.004700	0.085449	1.684212	-13.000857	1.771825
44196	0	3.026795	0.467291	8.496486	0.030323	0.004664	0.084946	1.698172	-12.925183	1.765500
44197	0	3.016450	0.489060	8.430626	0.030212	0.004883	0.084290	1.711504	-12.858709	1.763576
44198	0	2.970602	0.490033	8.354434	0.029751	0.004898	0.083529	1.717636	-12.795879	1.761315
44199	0	2.980950	0.537796	8.399697	0.029846	0.005371	0.083984	1.729966	-12.744485	1.756146
44200	0	2.937265	0.507912	8.334880	0.029407	0.005079	0.083337	1.733073	-12.696507	1.749018
44201	0	2.933432	0.531177	8.301604	0.029358	0.005310	0.083008	1.738886	-12.662584	1.739662
44202	0	2.923361	0.488480	8.260235	0.029249	0.004886	0.082597	1.741426	-12.639596	1.731351
44203	0	2.910474	0.463587	8.264494	0.029114	0.004639	0.082642	1.741566	-12.625727	1.727552
44204	0	2.897148	0.450669	8.277036	0.028974	0.004511	0.082769	1.739977	-12.621463	1.721690
44205	0	2.924434	0.457277	8.312716	0.029236	0.004578	0.083130	1.737671	-12.631800	1.713888
44206	0	2.913905	0.480635	8.263297	0.029130	0.004811	0.082636	1.735256	-12.643019	1.706959
44207	0	2.962055	0.493902	8.318462	0.029602	0.004944	0.083191	1.733283	-12.667138	1.699889
44208	0	2.960438	0.492643	8.341249	0.029577	0.004933	0.083422	1.728716	-12.703047	1.697985
44209	0	2.982036	0.499280	8.385052	0.029785	0.005005	0.083862	1.717477	-12.749772	1.691389
44210	0	2.995714	0.509072	8.474042	0.029917	0.005102	0.084754	1.707358	-12.803001	1.685097
44211	0	3.013955	0.481248	8.506612	0.030090	0.004822	0.085083	1.700318	-12.867957	1.683981
44212	0	3.030027	0.454670	8.564209	0.030251	0.004559	0.085659	1.689960	-12.933128	1.676933
44213	0	3.014602	0.438427	8.610166	0.030090	0.004395	0.086121	1.681880	-13.005939	1.675999
44214	0	3.069291	0.472694	8.679211	0.030629	0.004740	0.086814	1.670818	-13.088784	1.676076
44215	0	3.094590	0.493259	8.768627	0.030884	0.004944	0.087708	1.661830	-13.168624	1.674978
44216	0	3.126359	0.509166	8.855555	0.031192	0.005104	0.088580	1.651706	-13.260132	1.670685
44217	0	3.156501	0.493237	8.945321	0.031494	0.004944	0.089478	1.642851	-13.349589	1.669876
44218	0	3.189909	0.490124	9.019461	0.031820	0.004920	0.090221	1.625287	-13.448359	1.672407
44219	0	3.187361	0.468380	9.079510	0.031799	0.004700	0.090820	1.611240	-13.540812	1.670599
44220	0	3.233882	0.483332	9.196106	0.032255	0.004850	0.091990	1.596197	-13.643694	1.669182
44221	0	3.279162	0.462249	9.293030	0.032715	0.004639	0.092957	1.582255	-13.737066	1.667821
44222	0	3.325814	0.471377	9.354554	0.033175	0.004727	0.093575	1.571640	-13.838185	1.665567
44223	0	3.358642	0.474519	9.439442	0.033508	0.004761	0.094421	1.558706	-13.931732	1.668626
44224	0	3.355888	0.471298	9.482882	0.033482	0.004729	0.094855	1.544926	-14.023825	1.671350
44225	0	3.376353	0.462298	9.567847	0.033691	0.004639	0.095703	1.531886	-14.108908	1.670943
44226	0	3.408954	0.489866	9.660510	0.034019	0.004911	0.096629	1.522340	-14.190699	1.670296
44227	0	3.436779	0.462945	9.708403	0.034302	0.004639	0.097107	1.516826	-14.267343	1.671136
44228	0	3.425012	0.466504	9.789545	0.034190	0.004681	0.097916	1.504022	-14.336172	1.670240
44229	0	3.466392	0.444904	9.830786	0.034607	0.004456	0.098328	1.501490	-14.401262	1.667386
44230	0	3.458382	0.455496	9.906558	0.034538	0.004564	0.099081	1.495442	-14.452684	1.674298
44231	0	3.476918	0.444630	9.916847	0.034729	0.004456	0.099182	1.489470	-14.497789	1.676608
44232	0	3.502239	0.479655	9.914412	0.034992	0.004803	0.099154	1.486810	-14.531317	1.676393
44233	0	3.517806	0.481967	9.990698	0.035156	0.004822	0.099915	1.488471	-14.555010	1.680097
44234	0	3.546174	0.481104	10.007520	0.035443	0.004817	0.100081	1.485821	-14.574752	1.681481
44235	0	3.559215	0.482178	9.972836	0.035583	0.004822	0.099731	1.489627	-14.583326	1.681386
44236	0	3.547753	0.469985	10.009131	0.035479	0.004699	0.100091	1.494496	-14.580719	1.680168
44237	0	3.514410	0.451882	10.040698	0.035156	0.004517	0.100403	1.500173	-14.565543	1.688937
44238	0	3.498889	0.470662	10.041746	0.035009	0.004704	0.100410	1.506767	-14.540762	1.690604
44239	0	3.525038	0.489007	9.980200	0.035278	0.004883	0.099792	1.517862	-14.507289	1.693199
44240	0	3.494387	0.459804	9.939505	0.034978	0.004592	0.099383	1.527476	-14.466666	1.698673
44241	0	3.475246	0.458204	9.943921	0.034790	0.004578	0.099426	1.535114	-14.421964	1.704922
44242	0	3.478718	0.459447	9.861499	0.034838	0.004586	0.098598	1.546853	-14.361844	1.711190
44243	0	3.443120	0.459160	9.871194	0.034485	0.004578	0.098694	1.565001	-14.298117	1.714045
44244	0	3.425386	0.456191	9.807901	0.034317	0.004544	0.098058	1.587208	-14.222903	1.717797
44245	0	3.423358	0.495440	9.743556	0.034302	0.004944	0.097412	1.601315	-14.141302	1.725897
44246	0	3.415832	0.473122	9.650619	0.034227	0.004720	0.096482	1.616535	-14.057878	1.730707
44247	0	3.355645	0.458663	9.524050	0.033630	0.004578	0.095215	1.628905	-13.967483	1.732572
44248	0	3.322908	0.436295	9.443546	0.033300	0.004351	0.094411	1.645292	-13.879462	1.735321
44249	0	3.306382	0.428844	9.444811	0.033142	0.004272	0.094421	1.665791	-13.783075	1.740297
44250	0	3.303311	0.450137	9.364537	0.033109	0.004487	0.093619	1.684500	-13.689176	1.749011
44251	0	3.275700	0.453321	9.273987	0.032837	0.004517	0.092712	1.706028	-13.588977	1.750272
44252	0	3.223418	0.450398	9.126715	0.032313	0.004488	0.091240	1.727080	-13.488138	1.751389
44253	0	3.184591	0.520119	9.023589	0.031921	0.005188	0.090210	1.744970	-13.390889	1.755883
44254	0	3.181617	0.516568	8.967759	0.031893	0.005153	0.089651	1.762631	-13.291602	1.756180
44255	0	3.141904	0.496105	8.895384	0.031494	0.004944	0.088928	1.785729	-13.193497	1.761175
44256	0	3.115164	0.444266	8.839263	0.031222	0.004428	0.088368	1.805945	-13.100463	1.764653
44257	0	3.075992	0.422285	8.785108	0.030823	0.004211	0.087830	1.822217	-13.017091	1.766761
44258	0	3.051467	0.443047	8.691575	0.030576	0.004416	0.086895	1.841954	-12.935191	1.770037
44259	0	3.033543	0.452925	8.632419	0.030396	0.004517	0.086304	1.860058	-12.854084	1.770835
44260	0	3.010386	0.503855	8.605538	0.030153	0.005030	0.086039	1.873610	-12.786937	1.777104
44261	0	2.998281	0.495616	8.570893	0.030029	0.004944	0.085693	1.891695	-12.723461	1.781955
44262	0	2.971308	0.534846	8.469962	0.029754	0.005334	0.084686	1.913026	-12.667200	1.780568
44263	0	2.956873	0.489196	8.442277	0.029602	0.004883	0.084412	1.927442	-12.620608	1.776075
44264	0	2.944379	0.465898	8.407790	0.029474	0.004657	0.084067	1.932776	-12.577701	1.770702
44265	0	2.921557	0.427887	8.380801	0.029236	0.004272	0.083801	1.943917	-12.548619	1.767219
44266	0	2.899577	0.441104	8.375794	0.029012	0.004407	0.083753	1.952069	-12.525400	1.762080
44267	0	2.928812	0.458180	8.368203	0.029297	0.004578	0.083679	1.960472	-12.512056	1.759213
44268	0	2.927909	0.507483	8.313445	0.029279	0.005074	0.083135	1.965262	-12.511149	1.753806
44269	0	2.906035	0.524784	8.300522	0.029053	0.005249	0.083008	1.966953	-12.520297	1.753242
44270	0	2.933000	0.512039	8.330121	0.029312	0.005124	0.083307	1.965581	-12.543489	1.752609
44271	0	2.950570	0.506683	8.312070	0.029480	0.005066	0.083130	1.970521	-12.577577	1.747888
44272	0	2.961886	0.500446	8.352880	0.029593	0.005006	0.083538	1.972393	-12.612357	1.741908
44273	0	2.975756	0.481957	8.397266	0.029724	0.004822	0.083984	1.973377	-12.656652	1.739536
44274	0	2.989299	0.456568	8.412945	0.029852	0.004573	0.084144	1.967997	-12.711288	1.740077
44275	0	3.008116	0.475275	8.433256	0.030029	0.004761	0.084351	1.961754	-12.780382	1.734279
44276	0	2.993993	0.510590	8.496814	0.029889	0.005111	0.084986	1.959650	-12.847574	1.731145
44277	0	3.026823	0.524130	8.579623	0.030212	0.005249	0.085815	1.954014	-12.920773	1.729051
44278	0	3.069132	0.491527	8.618218	0.030629	0.004928	0.086204	1.942644	-13.002103	1.732823
44279	0	3.082954	0.493481	8.695160	0.030762	0.004944	0.086975	1.935694	-13.090137	1.730731
44280	0	3.109500	0.497118	8.812292	0.031021	0.004986	0.088148	1.921971	-13.184870	1.732456
44281	0	3.120486	0.474618	8.908521	0.031128	0.004761	0.089111	1.908535	-13.282466	1.728677
44282	0	3.172887	0.508696	9.000718	0.031650	0.005097	0.090034	1.900430	-13.382078	1.732149
44283	0	3.194092	0.493145	9.042637	0.031860	0.004944	0.090454	1.889979	-13.482830	1.729526
44284	0	3.241347	0.490690	9.134461	0.032328	0.004918	0.091374	1.881240	-13.589156	1.728919
44285	0	3.243400	0.456383	9.231694	0.032349	0.004578	0.092346	1.869439	-13.693784	1.727035
44286	0	3.278270	0.484218	9.311431	0.032703	0.004854	0.093142	1.859752	-13.790064	1.726574
44287	0	3.298231	0.511214	9.439277	0.032898	0.005127	0.094421	1.847060	-13.891101	1.722694
44288	0	3.327005	0.502400	9.445733	0.033189	0.005035	0.094485	1.838284	-13.988318	1.723076
44289	0	3.364954	0.505235	9.524831	0.033569	0.005066	0.095276	1.827041	-14.083482	1.724721
44290	0	3.423609	0.490555	9.635237	0.034159	0.004916	0.096379	1.819312	-14.174166	1.721989
44291	0	3.449708	0.493279	9.610469	0.034424	0.004944	0.096130	1.810942	-14.260220	1.726846
44292	0	3.457999	0.460491	9.733652	0.034511	0.004616	0.097361	1.802812	-14.340612	1.729544
44293	0	3.472496	0.468729	9.824708	0.034668	0.004700	0.098267	1.792836	-14.405745	1.728573
44294	0	3.508816	0.478467	9.863246	0.035027	0.004796	0.098654	1.784195	-14.475955	1.725521
44295	0	3.490460	0.475411	9.934677	0.034851	0.004761	0.099365	1.780659	-14.536374	1.726434
44296	0	3.542550	0.473767	9.961834	0.035385	0.004746	0.099632	1.774442	-14.581523	1.731707
44297	0	3.512728	0.469700	10.002550	0.035095	0.004700	0.100037	1.774849	-14.616936	1.733192
44298	0	3.536953	0.518184	10.000410	0.035342	0.005182	0.100014	1.777726	-14.646880	1.734268
44299	0	3.547977	0.512551	10.015227	0.035461	0.005127	0.100159	1.779245	-14.666512	1.735412
44300	0	3.557013	0.518335	10.038547	0.035559	0.005184	0.100389	1.781276	-14.678209	1.738747
44301	0	3.552476	0.518999	10.040191	0.035522	0.005188	0.100403	1.786235	-14.679487	1.743009
44302	0	3.545755	0.476401	10.064685	0.035465	0.004765	0.100644	1.788088	-14.669394	1.748008
44303	0	3.563086	0.476797	10.016321	0.035645	0.004761	0.100159	1.798609	-14.652326	1.745864
44304	0	3.559242	0.472018	9.980950	0.035617	0.004714	0.099801	1.807760	-14.622797	1.743004
44305	0	3.537029	0.501168	10.071825	0.035400	0.005005	0.100708	1.817301	-14.587151	1.744069
44306	0	3.511527	0.490061	9.952192	0.035157	0.004896	0.099507	1.823905	-14.537540	1.754045
44307	0	3.504971	0.537468	9.870983	0.035095	0.005371	0.098694	1.829534	-14.483331	1.761276
44308	0	3.470027	0.514151	9.856269	0.034760	0.005134	0.098542	1.839772	-14.413074	1.768506
44309	0	3.448576	0.501045	9.804336	0.034546	0.005005	0.098022	1.847472	-14.341329	1.767617
44310	0	3.448212	0.478069	9.698810	0.034549	0.004771	0.096965	1.859448	-14.261188	1.771429
44311	0	3.435468	0.459037	9.633757	0.034424	0.004578	0.096313	1.875160	-14.177566	1.778116
44312	0	3.402932	0.461256	9.467869	0.034104	0.004602	0.094652	1.887895	-14.085414	1.785733
44313	0	3.355624	0.459100	9.469119	0.033630	0.004578	0.094666	1.904445	-13.994343	1.791815
44314	0	3.334447	0.473514	9.443766	0.033422	0.004725	0.094411	1.916621	-13.899476	1.796872
44315	0	3.318603	0.495465	9.359408	0.033264	0.004944	0.093567	1.930224	-13.802370	1.794229
44316	0	3.302723	0.516258	9.279405	0.033109	0.005148	0.092766	1.948426	-13.700344	1.791039
44317	0	3.263160	0.502285	9.145944	0.032715	0.005005	0.091431	1.970824	-13.594692	1.791671
44318	0	3.258879	0.511791	9.121119	0.032671	0.005101	0.091183	1.991757	-13.490096	1.792008
44319	0	3.184176	0.459094	9.035947	0.031921	0.004578	0.090332	2.008727	-13.387799	1.795941
44320	0	3.168600	0.443206	8.943660	0.031763	0.004420	0.089410	2.023999	-13.287634	1.792389
44321	0	3.123851	0.464979	8.834298	0.031311	0.004639	0.088318	2.038713	-13.192221	1.794623
44322	0	3.128122	0.491878	8.759787	0.031350	0.004905	0.087574	2.057255	-13.100676	1.787189
44323	0	3.087743	0.495222	8.705960	0.030945	0.004944	0.087036	2.068778	-13.010647	1.787788
44324	0	3.081089	0.515367	8.655449	0.030871	0.005143	0.086534	2.083254	-12.929216	1.783833
44325	0	3.070828	0.519679	8.620017	0.030762	0.005188	0.086182	2.095707	-12.856808	1.775380
44326	0	3.024103	0.527220	8.507514	0.030290	0.005266	0.085058	2.104799	-12.789972	1.769462
44327	0	2.992269	0.470572	8.461053	0.029968	0.004700	0.084595	2.113993	-12.726913	1.760748
44328	0	2.996123	0.471437	8.445625	0.029999	0.004711	0.084443	2.119748	-12.674644	1.755958
44329	0	2.968898	0.482413	8.442386	0.029724	0.004822	0.084412	2.124370	-12.625586	1.744985
44330	0	2.944500	0.507667	8.377260	0.029470	0.005070	0.083764	2.135307	-12.589449	1.736052
44331	0	2.933986	0.488499	8.344128	0.029358	0.004883	0.083435	2.140173	-12.563318	1.727487
44332	0	2.888450	0.507133	8.338881	0.028894	0.005070	0.083385	2.144429	-12.548299	1.713098
44333	0	2.929109	0.512609	8.362024	0.029297	0.005127	0.083618	2.145494	-12.538996	1.701101
44334	0	2.904577	0.506360	8.282698	0.029041	0.005064	0.082829	2.147376	-12.543803	1.688831
44335	0	2.955047	0.500054	8.300471	0.029541	0.005005	0.083008	2.144135	-12.555467	1.676391
44336	0	2.932751	0.468489	8.354669	0.029316	0.004690	0.083550	2.139787	-12.569995	1.668480
44337	0	2.925899	0.463094	8.342737	0.029236	0.004639	0.083435	2.132448	-12.600466	1.661792
44338	0	2.949176	0.480168	8.359264	0.029465	0.004806	0.083602	2.130276	-12.636159	1.651184
44339	0	2.975659	0.469153	8.415646	0.029724	0.004700	0.084167	2.122593	-12.679008	1.641668
44340	0	2.995061	0.504080	8.486354	0.029911	0.005049	0.084877	2.115432	-12.731058	1.631607
44341	0	3.007399	0.523855	8.531206	0.030029	0.005249	0.085327	2.105189	-12.789697	1.622841
44342	0	3.029081	0.515551	8.540136	0.030240	0.005166	0.085419	2.095072	-12.856462	1.624313
44343	0	3.032453	0.499078	8.598136	0.030273	0.005005	0.085999	2.080400	-12.923222	1.623408
44344	0	3.073878	0.460081	8.588193	0.030681	0.004610	0.085902	2.072181	-12.999498	1.621102
44345	0	3.113140	0.487036	8.725799	0.031067	0.004883	0.087280	2.060185	-13.082900	1.618775
44346	0	3.132627	0.502459	8.788330	0.031258	0.005040	0.087907	2.044430	-13.171074	1.617052
44347	0	3.150439	0.499234	8.859845	0.031433	0.005005	0.088623	2.032674	-13.261978	1.616799
44348	0	3.165692	0.483845	8.952286	0.031577	0.004857	0.089550	2.013692	-13.362782	1.612921
44349	0	3.212213	0.492412	9.036623	0.032043	0.004944	0.090393	1.993517	-13.461255	1.614530
44350	0	3.197411	0.464424	9.128895	0.031897	0.004660	0.091315	1.978750	-13.557239	1.609105
44351	0	3.249306	0.487340	9.170685	0.032410	0.004883	0.091736	1.971480	-13.660134	1.604810
44352	0	3.277658	0.459978	9.317682	0.032701	0.004619	0.093203	1.952879	-13.752385	1.603745
44353	0	3.303773	0.455850	9.384533	0.032959	0.004578	0.093872	1.934132	-13.847301	1.604355
44354	0	3.337366	0.482813	9.409741	0.033299	0.004844	0.094123	1.919531	-13.936449	1.607657
44355	0	3.339937	0.486862	9.451802	0.033325	0.004883	0.094543	1.906638	-14.025101	1.607055
44356	0	3.379037	0.502272	9.526055	0.033718	0.005036	0.095285	1.894429	-14.110769	1.609697
44357	0	3.424978	0.486664	9.653360	0.034180	0.004883	0.096558	1.879514	-14.192665	1.607320
44358	0	3.456442	0.453202	9.642657	0.034503	0.004545	0.096448	1.867820	-14.264418	1.606314
44359	0	3.436245	0.432148	9.696392	0.034302	0.004333	0.096985	1.857520	-14.334867	1.605031
44360	0	3.471840	0.460251	9.808432	0.034668	0.004614	0.098102	1.847866	-14.392505	1.602583
44361	0	3.483840	0.486951	9.843327	0.034790	0.004883	0.098450	1.835891	-14.447581	1.607269
44362	0	3.473848	0.490301	9.828252	0.034703	0.004917	0.098294	1.822663	-14.487418	1.611862
44363	0	3.507212	0.492964	9.904734	0.035034	0.004944	0.099060	1.809582	-14.530024	1.614271
44364	0	3.537719	0.484499	9.902541	0.035354	0.004854	0.099033	1.801764	-14.556015	1.619404
44365	0	3.554302	0.463148	9.905302	0.035522	0.004639	0.099060	1.796154	-14.578568	1.623827
44366	0	3.527116	0.443621	9.946862	0.035258	0.004440	0.099473	1.793964	-14.592064	1.621077
44367	0	3.540472	0.426637	10.009638	0.035400	0.004272	0.100098	1.789233	-14.595809	1.625176
44368	0	3.546404	0.455999	9.960888	0.035470	0.004565	0.099607	1.785169	-14.587743	1.634138
44369	0	3.544643	0.439290	9.991994	0.035461	0.004395	0.099915	1.785083	-14.569228	1.633605
44370	0	3.553289	0.512400	9.932184	0.035553	0.005123	0.099315	1.787573	-14.544799	1.641672
44371	0	3.531260	0.513092	9.894734	0.035339	0.005127	0.098938	1.793394	-14.512540	1.645078
44372	0	3.500804	0.501135	9.908984	0.035041	0.005013	0.099078	1.793363	-14.473300	1.649175
44373	0	3.462703	0.433708	9.852499	0.034668	0.004333	0.098511	1.798442	-14.424443	1.657227
44374	0	3.502672	0.446622	9.782378	0.035074	0.004462	0.097807	1.803866	-14.367500	1.659472
44375	0	3.467460	0.433522	9.755346	0.034729	0.004333	0.097534	1.806602	-14.302289	1.662002
44376	0	3.444239	0.452806	9.637154	0.034499	0.004519	0.096352	1.817195	-14.233506	1.667134
44377	0	3.423847	0.459020	9.566417	0.034302	0.004578	0.095642	1.832319	-14.156410	1.669669
44378	0	3.392725	0.503976	9.503651	0.033993	0.005030	0.095014	1.844538	-14.076155	1.676094
44379	0	3.350220	0.477434	9.438353	0.033569	0.004761	0.094360	1.860967	-13.993350	1.677796
44380	0	3.372662	0.504124	9.431022	0.033801	0.005032	0.094284	1.872581	-13.901611	1.682878
44381	0	3.343740	0.458871	9.316459	0.033508	0.004578	0.093140	1.886089	-13.813123	1.688342
44382	0	3.286221	0.417927	9.321508	0.032939	0.004172	0.093188	1.894509	-13.717517	1.692436
44383	0	3.270572	0.422498	9.182128	0.032776	0.004211	0.091797	1.911180	-13.628693	1.696091
44384	0	3.244240	0.431376	9.101514	0.032515	0.004299	0.090990	1.929189	-13.536609	1.701971
44385	0	3.215517	0.477135	9.078405	0.032227	0.004761	0.090759	1.942385	-13.445262	1.708841
44386	0	3.207995	0.497616	8.967139	0.032146	0.004964	0.089648	1.957927	-13.359085	1.718156
44387	0	3.185797	0.507315	8.876750	0.031921	0.005066	0.088745	1.967328	-13.275938	1.715810
44388	0	3.179019	0.515171	8.850673	0.031856	0.005141	0.088484	1.980774	-13.190060	1.719548
44389	0	3.101033	0.464892	8.778802	0.031067	0.004639	0.087769	1.994209	-13.114910	1.712736
44390	0	3.096169	0.454711	8.660502	0.031016	0.004537	0.086586	2.008130	-13.041300	1.706348
44391	0	3.071211	0.421968	8.656507	0.030762	0.004211	0.086548	2.019354	-12.974404	1.707051
44392	0	3.067992	0.429482	8.623121	0.030724	0.004289	0.086216	2.028063	-12.915196	1.708282
44393	0	3.047882	0.471032	8.564555	0.030518	0.004700	0.085632	2.042659	-12.862066	1.698442
44394	0	3.046789	0.496302	8.554770	0.030500	0.004965	0.085536	2.041336	-12.817249	1.697497
44395	0	3.043073	0.470526	8.460371	0.030457	0.004700	0.084595	2.049817	-12.781043	1.689547
44396	0	2.989162	0.465455	8.510838	0.029916	0.004649	0.085100	2.058077	-12.747308	1.692382
44397	0	2.983042	0.464142	8.460014	0.029846	0.004639	0.084595	2.063108	-12.724743	1.691780
44398	0	3.022666	0.452073	8.473278	0.030242	0.004521	0.084727	2.063667	-12.702798	1.684497
44399	0	2.996059	0.451408	8.441448	0.029968	0.004517	0.084412	2.061947	-12.691165	1.680611
44400	0	2.977018	0.456892	8.447715	0.029769	0.004572	0.084477	2.059826	-12.691613	1.675648
44401	0	2.990948	0.506103	8.508251	0.029907	0.005066	0.085083	2.055236	-12.693393	1.670808
44402	0	2.980311	0.492416	8.452734	0.029789	0.004933	0.084532	2.045229	-12.711257	1.662073
44403	0	3.004724	0.500027	8.483279	0.030029	0.005005	0.084839	2.041411	-12.734247	1.656374
44404	0	3.002866	0.462306	8.506208	0.030004	0.004629	0.085071	2.035823	-12.766842	1.653655
44405	0	3.042098	0.476035	8.531809	0.030396	0.004761	0.085327	2.037693	-12.799857	1.650657
44406	0	3.048304	0.463208	8.560040	0.030446	0.004638	0.085613	2.032982	-12.848137	1.646243
44407	0	3.073843	0.493607	8.653490	0.030701	0.004944	0.086548	2.025642	-12.896890	1.643427
44408	0	3.075814	0.479725	8.620106	0.030715	0.004806	0.086216	2.017709	-12.953050	1.642921
44409	0	3.123964	0.487221	8.726275	0.031189	0.004883	0.087280	2.007132	-13.018341	1.637932
44410	0	3.134089	0.503525	8.765458	0.031290	0.005044	0.087672	1.998987	-13.083577	1.635079
44411	0	3.112292	0.481689	8.768793	0.031067	0.004822	0.087708	1.995846	-13.155616	1.634658
44412	0	3.148600	0.468373	8.941615	0.031425	0.004689	0.089437	1.992157	-13.233248	1.635181
44413	0	3.161526	0.457179	8.945663	0.031555	0.004578	0.089478	1.987991	-13.309026	1.631678
44414	0	3.180044	0.455485	9.075617	0.031738	0.004565	0.090777	1.978368	-13.386380	1.634077
44415	0	3.216883	0.493393	9.092019	0.032104	0.004944	0.090942	1.969407	-13.466276	1.634466
44416	0	3.266523	0.503073	9.209513	0.032600	0.005045	0.092117	1.955424	-13.545713	1.631804
44417	0	3.253069	0.487079	9.250887	0.032471	0.004883	0.092529	1.943970	-13.618903	1.637543
44418	0	3.302170	0.442131	9.344188	0.032958	0.004431	0.093464	1.935782	-13.695918	1.644090
44419	0	3.302322	0.468769	9.385010	0.032959	0.004700	0.093872	1.924624	-13.773186	1.645103
44420	0	3.345259	0.478923	9.496665	0.033394	0.004797	0.094987	1.918487	-13.842907	1.646560
44421	0	3.368634	0.468984	9.513450	0.033630	0.004700	0.095154	1.909842	-13.909163	1.647938
44422	0	3.398216	0.479285	9.625502	0.033926	0.004802	0.096274	1.902431	-13.974826	1.647201
44423	0	3.398762	0.439021	9.629531	0.033936	0.004395	0.096313	1.900126	-14.035786	1.657450
44424	0	3.421076	0.498583	9.699220	0.034163	0.004995	0.097009	1.891894	-14.091600	1.658709
44425	0	3.415932	0.475805	9.733695	0.034119	0.004761	0.097351	1.891383	-14.138264	1.655816
44426	0	3.441795	0.462723	9.724928	0.034383	0.004633	0.097261	1.887228	-14.178497	1.657022
44427	0	3.426578	0.481710	9.746457	0.034241	0.004822	0.097473	1.883979	-14.206858	1.663034
44428	0	3.468288	0.474581	9.793424	0.034657	0.004751	0.097943	1.879907	-14.236658	1.675458
44429	0	3.461873	0.482107	9.832352	0.034607	0.004822	0.098328	1.881010	-14.249212	1.673469
44430	0	3.494459	0.482224	9.898728	0.034936	0.004820	0.098990	1.885385	-14.258122	1.681234
44431	0	3.491356	0.463968	9.942571	0.034912	0.004639	0.099426	1.888155	-14.258625	1.685520
44432	0	3.503317	0.451838	9.863190	0.035036	0.004518	0.098631	1.890514	-14.254140	1.690780
44433	0	3.465150	0.458197	9.876046	0.034668	0.004578	0.098755	1.896665	-14.233844	1.693184
44434	0	3.492577	0.477486	9.852588	0.034940	0.004768	0.098521	1.905249	-14.216403	1.697036
44435	0	3.482898	0.507161	9.845723	0.034851	0.005066	0.098450	1.912673	-14.189570	1.702609
44436	0	3.483434	0.514286	9.804820	0.034867	0.005137	0.098037	1.919580	-14.149988	1.713844
44437	0	3.432544	0.470453	9.797429	0.034363	0.004700	0.097961	1.925704	-14.105212	1.724124
44438	0	3.424250	0.471244	9.720875	0.034288	0.004708	0.097193	1.930988	-14.049943	1.729627
44439	0	3.395074	0.446811	9.712240	0.033997	0.004456	0.097107	1.945884	-13.994695	1.737581
44440	0	3.385557	0.419207	9.666578	0.033905	0.004175	0.096649	1.965680	-13.934961	1.745398
44441	0	3.369996	0.410425	9.608713	0.033752	0.004089	0.096069	1.983178	-13.871266	1.751322
44442	0	3.346986	0.461734	9.514649	0.033526	0.004606	0.095127	1.996322	-13.801953	1.749910
44443	0	3.344801	0.519739	9.432021	0.033508	0.005188	0.094299	2.007489	-13.727589	1.757170
44444	0	3.326303	0.521717	9.393519	0.033327	0.005206	0.093913	2.020567	-13.648292	1.759559
44445	0	3.289768	0.489421	9.322175	0.032959	0.004883	0.093201	2.034193	-13.571841	1.768438
44446	0	3.270504	0.461106	9.247276	0.032776	0.004600	0.092448	2.047794	-13.482921	1.771712
44447	0	3.246044	0.446799	9.182152	0.032532	0.004456	0.091797	2.062601	-13.392853	1.781116
44448	0	3.225949	0.461657	9.101479	0.032329	0.004601	0.090991	2.080817	-13.304784	1.790133
44449	0	3.210267	0.483490	9.035370	0.032166	0.004822	0.090332	2.096874	-13.223982	1.795693
44450	0	3.149134	0.498724	8.978408	0.031552	0.004970	0.089764	2.118662	-13.145079	1.798846
44451	0	3.167740	0.507845	8.949841	0.031738	0.005066	0.089478	2.134174	-13.066058	1.803289
44452	0	3.137765	0.516388	8.856124	0.031434	0.005151	0.088542	2.150647	-12.991986	1.802832
44453	0	3.095132	0.495406	8.790928	0.031006	0.004944	0.087891	2.163619	-12.919797	1.801947
44454	0	3.084524	0.485286	8.794415	0.030896	0.004842	0.087927	2.177731	-12.852316	1.801729
44455	0	3.046840	0.471287	8.680856	0.030518	0.004700	0.086792	2.194753	-12.786315	1.798923
44456	0	3.019396	0.461434	8.665548	0.030236	0.004603	0.086641	2.209113	-12.729269	1.794174
44457	0	3.035748	0.470497	8.552348	0.030396	0.004700	0.085510	2.216336	-12.677188	1.789948
44458	0	3.016776	0.490373	8.585086	0.030197	0.004892	0.085841	2.231735	-12.636953	1.794312
44459	0	3.000454	0.513841	8.466385	0.030029	0.005127	0.084656	2.247475	-12.602367	1.791696
44460	0	2.984024	0.521886	8.455454	0.029858	0.005210	0.084549	2.260105	-12.577704	1.787976
44461	0	2.970942	0.543505	8.514899	0.029724	0.005432	0.085144	2.264905	-12.556833	1.786753
44462	0	2.980905	0.525663	8.430165	0.029817	0.005255	0.084299	2.268536	-12.545444	1.786896
44463	0	2.966436	0.488268	8.465532	0.029663	0.004883	0.084656	2.269732	-12.546003	1.777311
44464	0	2.954538	0.488270	8.416562	0.029543	0.004882	0.084167	2.272286	-12.548259	1.775222
44465	0	2.986006	0.476360	8.434552	0.029846	0.004761	0.084351	2.277773	-12.565990	1.769877
44466	0	2.994724	0.476524	8.421365	0.029935	0.004766	0.084218	2.279113	-12.581704	1.763708
44467	0	2.974435	0.531331	8.477053	0.029724	0.005310	0.084778	2.285193	-12.607923	1.754681
44468	0	3.003691	0.543477	8.487473	0.030008	0.005438	0.084885	2.283224	-12.645414	1.754191
44469	0	2.999850	0.488280	8.531653	0.029968	0.004883	0.085327	2.285395	-12.685003	1.756323
44470	0	3.055475	0.505721	8.596386	0.030518	0.005065	0.085977	2.277647	-12.733421	1.753039
44471	0	3.062331	0.475520	8.592189	0.030579	0.004761	0.085938	2.272966	-12.791918	1.747559
44472	0	3.071411	0.486513	8.650047	0.030668	0.004871	0.086516	2.267392	-12.851480	1.736878
44473	0	3.075015	0.493522	8.738545	0.030701	0.004944	0.087402	2.258981	-12.915234	1.733607
44474	0	3.128230	0.503541	8.716455	0.031226	0.005048	0.087184	2.246010	-12.987957	1.734249
44475	0	3.137253	0.505582	8.829663	0.031311	0.005066	0.088318	2.236160	-13.066637	1.729130
44476	0	3.137964	0.497280	8.855682	0.031312	0.004984	0.088580	2.225217	-13.153047	1.725817
44477	0	3.186508	0.493531	8.890516	0.031799	0.004944	0.088928	2.217528	-13.236750	1.726607
44478	0	3.206051	0.497473	9.056758	0.031994	0.004987	0.090590	2.205685	-13.320061	1.732276
44479	0	3.192797	0.505402	9.116354	0.031860	0.005066	0.091187	2.194090	-13.403934	1.726457
44480	0	3.230999	0.453717	9.154312	0.032240	0.004553	0.091567	2.178026	-13.490636	1.726929
44481	0	3.290528	0.505541	9.238349	0.032837	0.005066	0.092407	2.168294	-13.574413	1.731684
44482	0	3.286361	0.509083	9.257844	0.032790	0.005105	0.092604	2.154280	-13.664192	1.729755
44483	0	3.308944	0.517242	9.348219	0.033020	0.005188	0.093506	2.138667	-13.748198	1.730657
44484	0	3.360104	0.520397	9.398032	0.033525	0.005218	0.094007	2.125644	-13.839285	1.735516
44485	0	3.370035	0.498815	9.396997	0.033630	0.005005	0.093994	2.108756	-13.923607	1.741929
44486	0	3.383521	0.459253	9.532731	0.033772	0.004604	0.095349	2.097746	-13.999051	1.736725
44487	0	3.400012	0.487116	9.616920	0.033936	0.004883	0.096191	2.087028	-14.074894	1.735223
44488	0	3.423950	0.497068	9.594507	0.034186	0.004981	0.095963	2.077486	-14.137307	1.734214
44489	0	3.453529	0.523958	9.727266	0.034485	0.005249	0.097290	2.069006	-14.195702	1.738073
44490	0	3.457142	0.503601	9.729951	0.034524	0.005047	0.097316	2.058902	-14.250570	1.742688
44491	0	3.471218	0.505575	9.825152	0.034668	0.005066	0.098267	2.049509	-14.301144	1.748644
44492	0	3.491495	0.503218	9.785728	0.034878	0.005045	0.097870	2.037073	-14.343606	1.749173
44493	0	3.512528	0.475319	9.923289	0.035095	0.004761	0.099243	2.030434	-14.377328	1.752375
44494	0	3.505439	0.480387	9.835994	0.035032	0.004807	0.098368	2.029185	-14.402008	1.750085
44495	0	3.523615	0.457317	9.868732	0.035217	0.004578	0.098694	2.025758	-14.422901	1.752971
44496	0	3.501983	0.492891	9.892155	0.035010	0.004934	0.098925	2.021100	-14.432818	1.751258
44497	0	3.534490	0.530663	9.905827	0.035339	0.005310	0.099060	2.018469	-14.438212	1.755057
44498	0	3.522778	0.511461	9.850717	0.035228	0.005119	0.098507	2.014329	-14.437154	1.756399
44499	0	3.520499	0.494487	9.869818	0.035217	0.004944	0.098694	2.016307	-14.421918	1.763978
44500	0	3.493123	0.469935	9.870765	0.034948	0.004702	0.098701	2.014550	-14.400980	1.765014
44501	0	3.494837	0.488654	9.827523	0.034973	0.004883	0.098267	2.019342	-14.371077	1.770306
44502	0	3.465295	0.434081	9.835315	0.034679	0.004340	0.098344	2.020532	-14.339261	1.773159
44503	0	3.493209	0.458685	9.742641	0.034973	0.004578	0.097412	2.031254	-14.289914	1.772956
44504	0	3.466484	0.496497	9.684473	0.034708	0.004962	0.096829	2.034830	-14.237781	1.775518
44505	0	3.431302	0.501155	9.596474	0.034363	0.005005	0.095947	2.042492	-14.177340	1.778458
44506	0	3.433004	0.496323	9.697689	0.034384	0.004957	0.096958	2.049267	-14.112846	1.781687
44507	0	3.436882	0.513316	9.608870	0.034424	0.005127	0.096069	2.056275	-14.046226	1.784527
44508	0	3.394913	0.477650	9.576230	0.034009	0.004772	0.095741	2.061045	-13.973516	1.782430
44509	0	3.368980	0.470453	9.413842	0.033752	0.004700	0.094116	2.066381	-13.896200	1.780425
44510	0	3.350398	0.453009	9.375496	0.033566	0.004525	0.093733	2.071812	-13.818830	1.785231
44511	0	3.331829	0.489094	9.285846	0.033386	0.004883	0.092834	2.081028	-13.733918	1.781808
44512	0	3.318535	0.490018	9.247832	0.033251	0.004898	0.092455	2.083093	-13.651788	1.781547
44513	0	3.276858	0.495289	9.218693	0.032837	0.004944	0.092163	2.093452	-13.565816	1.778776
44514	0	3.245207	0.478878	9.174412	0.032517	0.004778	0.091722	2.106145	-13.483193	1.778763
44515	0	3.216174	0.501270	9.023267	0.032227	0.005005	0.090210	2.115280	-13.399830	1.773655
44516	0	3.197328	0.465989	8.966680	0.032037	0.004654	0.089644	2.122184	-13.317617	1.765583
44517	0	3.149359	0.476779	8.882764	0.031555	0.004761	0.088806	2.130581	-13.237192	1.762821
44518	0	3.149394	0.484147	8.893080	0.031553	0.004835	0.088910	2.138147	-13.159768	1.760988
44519	0	3.131926	0.470768	8.882437	0.031372	0.004700	0.088806	2.147909	-13.090641	1.755915
44520	0	3.139497	0.496513	8.745846	0.031451	0.004959	0.087439	2.155223	-13.015898	1.745739
44521	0	3.113773	0.494709	8.693225	0.031189	0.004944	0.086914	2.159131	-12.947286	1.733030
44522	0	3.085734	0.483308	8.635531	0.030904	0.004827	0.086339	2.166141	-12.884516	1.716537
44523	0	3.066258	0.464464	8.656104	0.030701	0.004639	0.086548	2.173880	-12.832997	1.700541
44524	0	3.046893	0.459653	8.591367	0.030502	0.004589	0.085902	2.183683	-12.787380	1.682966
44525	0	3.049155	0.488677	8.551931	0.030518	0.004883	0.085510	2.189262	-12.751488	1.673666
44526	0	3.044471	0.507608	8.571763	0.030465	0.005074	0.085711	2.193057	-12.723107	1.656004
44527	0	3.000732	0.494356	8.521284	0.030029	0.004944	0.085205	2.193118	-12.692453	1.635614
44528	0	3.009455	0.469794	8.522496	0.030107	0.004699	0.085220	2.192819	-12.674022	1.624000
44529	0	3.026268	0.482199	8.496476	0.030273	0.004822	0.084961	2.193837	-12.658438	1.605657
44530	0	2.982201	0.500040	8.441936	0.029824	0.005005	0.084418	2.188901	-12.654283	1.585656
44531	0	2.990741	0.457593	8.489993	0.029907	0.004578	0.084900	2.187747	-12.653557	1.578233
44532	0	3.046517	0.469888	8.416324	0.030457	0.004696	0.084167	2.192971	-12.664272	1.561991
44533	0	2.998421	0.469545	8.519970	0.029968	0.004700	0.085205	2.188822	-12.684649	1.544880
44534	0	3.032435	0.486514	8.506516	0.030305	0.004874	0.085072	2.178459	-12.709719	1.524281
44535	0	3.024034	0.475369	8.568390	0.030212	0.004761	0.085693	2.171038	-12.746061	1.517040
44536	0	3.048249	0.479980	8.596772	0.030451	0.004807	0.085979	2.162975	-12.787254	1.508407
44537	0	3.043371	0.469232	8.635170	0.030396	0.004700	0.086365	2.155396	-12.836869	1.495282
44538	0	3.112523	0.504155	8.681047	0.031082	0.005051	0.086825	2.145823	-12.892675	1.487368
44539	0	3.092307	0.463201	8.763299	0.030884	0.004639	0.087646	2.139344	-12.943062	1.480919
44540	0	3.082790	0.497929	8.766329	0.030779	0.004991	0.087680	2.127211	-13.006072	1.471222
44541	0	3.117464	0.480988	8.836309	0.031128	0.004822	0.088379	2.114384	-13.065642	1.465217
44542	0	3.146021	0.484493	8.869367	0.031404	0.004858	0.088713	2.100332	-13.136571	1.457186
44543	0	3.167092	0.480771	8.939791	0.031616	0.004822	0.089417	2.085145	-13.205675	1.452878
44544	0	3.166451	0.465881	8.996801	0.031604	0.004671	0.089989	2.072389	-13.282060	1.454933
44545	0	3.241060	0.462432	9.098211	0.032349	0.004639	0.091003	2.057315	-13.359113	1.451959
44546	0	3.228559	0.453420	9.087956	0.032228	0.004548	0.090899	2.042706	-13.431391	1.449603
44547	0	3.265370	0.474709	9.244748	0.032593	0.004761	0.092468	2.028665	-13.505963	1.451537
44548	0	3.289694	0.477930	9.271097	0.032837	0.004794	0.092731	2.013246	-13.579219	1.453788
44549	0	3.308144	0.487328	9.287416	0.033020	0.004883	0.092896	2.004218	-13.654017	1.452035
44550	0	3.320421	0.491175	9.307558	0.033143	0.004924	0.093097	1.992183	-13.728358	1.454356
44551	0	3.344639	0.487213	9.391227	0.033386	0.004883	0.093933	1.981850	-13.800838	1.457172
44552	0	3.356415	0.478548	9.521498	0.033508	0.004800	0.095234	1.967278	-13.867100	1.456698
44553	0	3.386606	0.475127	9.501349	0.033813	0.004761	0.095032	1.958350	-13.929533	1.454134
44554	0	3.384654	0.485495	9.577100	0.033797	0.004863	0.095788	1.951219	-13.987636	1.461547
44555	0	3.415842	0.444313	9.654413	0.034119	0.004456	0.096558	1.938751	-14.033886	1.462227
44556	0	3.417637	0.448101	9.676058	0.034137	0.004491	0.096774	1.929212	-14.079916	1.468086
44557	0	3.421249	0.463238	9.672943	0.034180	0.004639	0.096741	1.923655	-14.117796	1.463381
44558	0	3.451743	0.474104	9.725665	0.034490	0.004747	0.097266	1.917936	-14.149636	1.466862
44559	0	3.438902	0.450718	9.740329	0.034363	0.004517	0.097412	1.908615	-14.179633	1.474179
44560	0	3.430952	0.480054	9.751042	0.034293	0.004803	0.097516	1.907470	-14.197886	1.475406
44561	0	3.461513	0.445552	9.753127	0.034607	0.004456	0.097534	1.908492	-14.206603	1.475970
44562	0	3.469242	0.451372	9.801296	0.034684	0.004516	0.098016	1.907343	-14.215367	1.482140
44563	0	3.472974	0.445789	9.796106	0.034729	0.004456	0.097961	1.910885	-14.215346	1.488869
44564	0	3.447832	0.464392	9.808511	0.034486	0.004642	0.098083	1.913180	-14.205724	1.496763
44565	0	3.434838	0.427065	9.747831	0.034363	0.004272	0.097473	1.911629	-14.187937	1.507052
44566	0	3.462207	0.445295	9.742740	0.034638	0.004452	0.097422	1.913466	-14.167867	1.514046
44567	0	3.452318	0.470226	9.790828	0.034546	0.004700	0.097900	1.916688	-14.140410	1.522090
44568	0	3.447461	0.483015	9.755828	0.034500	0.004827	0.097549	1.921123	-14.109509	1.527501
44569	0	3.433176	0.458611	9.656826	0.034363	0.004578	0.096558	1.931048	-14.071783	1.534552
44570	0	3.425399	0.460010	9.622877	0.034301	0.004594	0.096212	1.938045	-14.015215	1.545158
44571	0	3.365100	0.445702	9.620549	0.033691	0.004456	0.096191	1.939663	-13.966169	1.551090
44572	0	3.350178	0.464785	9.599118	0.033549	0.004641	0.095975	1.947780	-13.908588	1.559323
44573	0	3.358247	0.464288	9.523155	0.033630	0.004639	0.095215	1.952518	-13.849928	1.558789
44574	0	3.341903	0.441440	9.435065	0.033474	0.004402	0.094332	1.966503	-13.782354	1.565901
44575	0	3.302698	0.428101	9.413482	0.033081	0.004272	0.094116	1.976225	-13.715537	1.565712
44576	0	3.297695	0.436258	9.331766	0.033034	0.004350	0.093298	1.991069	-13.644172	1.570324
44577	0	3.296365	0.476896	9.303715	0.033020	0.004761	0.093018	2.000408	-13.573898	1.581457
44578	0	3.285126	0.496936	9.270897	0.032907	0.004960	0.092690	2.011082	-13.503541	1.591543
44579	0	3.253837	0.489639	9.096114	0.032593	0.004883	0.090942	2.027225	-13.434162	1.601265
44580	0	3.248810	0.497967	9.081638	0.032545	0.004971	0.090796	2.037874	-13.361373	1.607222
44581	0	3.180667	0.452466	8.961828	0.031860	0.004517	0.089600	2.047417	-13.291860	1.613019
44582	0	3.182004	0.454534	8.965553	0.031875	0.004532	0.089637	2.063639	-13.221180	1.617992
44583	0	3.150710	0.459058	8.912768	0.031555	0.004578	0.089111	2.079427	-13.158474	1.619209
44584	0	3.135273	0.473535	8.891405	0.031398	0.004725	0.088899	2.091499	-13.099438	1.619879
44585	0	3.144856	0.507390	8.827263	0.031494	0.005066	0.088257	2.101253	-13.039383	1.622939
44586	0	3.075354	0.508810	8.756847	0.030793	0.005081	0.087555	2.109903	-12.986621	1.628580
44587	0	3.078485	0.483451	8.710987	0.030823	0.004822	0.087097	2.125967	-12.935804	1.622078
44588	0	3.083812	0.515906	8.725436	0.030869	0.005152	0.087244	2.135315	-12.894962	1.624616
44589	0	3.061093	0.489015	8.674069	0.030640	0.004883	0.086731	2.144850	-12.856172	1.630911
44590	0	3.043619	0.435615	8.663570	0.030459	0.004348	0.086628	2.155729	-12.824443	1.622871
44591	0	3.050017	0.458135	8.563833	0.030518	0.004578	0.085632	2.160889	-12.800212	1.621706
44592	0	3.022530	0.465150	8.503765	0.030238	0.004645	0.085033	2.169377	-12.781979	1.621011
44593	0	3.050802	0.482668	8.520823	0.030518	0.004822	0.085205	2.176285	-12.768183	1.616816
44594	0	3.036925	0.538278	8.612839	0.030375	0.005381	0.086126	2.179652	-12.758936	1.608212
44595	0	3.014923	0.531414	8.624317	0.030151	0.005310	0.086243	2.185623	-12.755181	1.607897
44596	0	3.021191	0.501380	8.648525	0.030208	0.005013	0.086487	2.188216	-12.759962	1.609018
44597	0	3.077293	0.506500	8.629977	0.030762	0.005066	0.086304	2.188116	-12.773880	1.603544
44598	0	3.036824	0.468836	8.604727	0.030356	0.004697	0.086051	2.178215	-12.788645	1.598043
44599	0	3.029172	0.463244	8.635867	0.030273	0.004639	0.086365	2.171461	-12.811997	1.598508
44600	0	3.057721	0.419687	8.658734	0.030554	0.004198	0.086596	2.171282	-12.842063	1.600778
44601	0	3.067021	0.488086	8.672027	0.030640	0.004883	0.086731	2.170339	-12.881526	1.603714
44602	0	3.067363	0.481176	8.761295	0.030640	0.004817	0.087625	2.165292	-12.925040	1.605870
44603	0	3.104301	0.506324	8.793871	0.031006	0.005066	0.087952	2.163616	-12.972553	1.613133
44604	0	3.099962	0.499314	8.882637	0.030958	0.004999	0.088840	2.157864	-13.025145	1.624233
44605	0	3.117603	0.524500	8.915580	0.031128	0.005249	0.089172	2.154766	-13.085970	1.621017
44606	0	3.133441	0.486952	8.948827	0.031285	0.004874	0.089505	2.150848	-13.147844	1.614836
44607	0	3.154629	0.457431	8.933725	0.031494	0.004578	0.089355	2.148728	-13.213755	1.612266
44608	0	3.202216	0.480517	9.082493	0.031966	0.004814	0.090844	2.139830	-13.283389	1.617314
44609	0	3.191702	0.445263	9.043427	0.031860	0.004456	0.090454	2.138326	-13.354260	1.618286
44610	0	3.215150	0.443982	9.161604	0.032097	0.004449	0.091635	2.129348	-13.421728	1.626490
44611	0	3.246741	0.517749	9.208231	0.032410	0.005188	0.092102	2.118789	-13.492597	1.628452
44612	0	3.264799	0.521507	9.289578	0.032587	0.005227	0.092916	2.106607	-13.566719	1.627291
44613	0	3.282970	0.475477	9.342624	0.032776	0.004761	0.093445	2.101503	-13.631771	1.629941
44614	0	3.300038	0.486159	9.399795	0.032945	0.004870	0.094017	2.093069	-13.698744	1.633632
44615	0	3.312694	0.475595	9.410032	0.033081	0.004761	0.094116	2.089227	-13.753640	1.634612
44616	0	3.365084	0.455725	9.504313	0.033601	0.004567	0.095060	2.079539	-13.813029	1.640392
44617	0	3.330974	0.469037	9.458892	0.033264	0.004700	0.094604	2.070336	-13.867319	1.647428
44618	0	3.364658	0.485832	9.583803	0.033601	0.004864	0.095854	2.065831	-13.921067	1.648402
44619	0	3.379283	0.487753	9.642167	0.033752	0.004883	0.096436	2.061410	-13.968113	1.656862
44620	0	3.429623	0.486562	9.712713	0.034261	0.004871	0.097139	2.056355	-14.009018	1.661402
44621	0	3.421675	0.475390	9.721631	0.034180	0.004761	0.097229	2.049977	-14.051868	1.673682
44622	0	3.427581	0.455755	9.707345	0.034253	0.004563	0.097081	2.044575	-14.077752	1.683955
44623	0	3.426278	0.439173	9.764864	0.034241	0.004395	0.097656	2.042543	-14.102756	1.693751
44624	0	3.442144	0.456887	9.794012	0.034407	0.004571	0.097945	2.041206	-14.119080	1.696517
44625	0	3.419113	0.463608	9.814067	0.034180	0.004639	0.098145	2.039100	-14.131627	1.714746
44626	0	3.432638	0.487963	9.746349	0.034324	0.004877	0.097465	2.042753	-14.133850	1.720666
44627	0	3.448405	0.464180	9.881605	0.034485	0.004639	0.098816	2.046925	-14.132008	1.733959
44628	0	3.447015	0.458415	9.753867	0.034483	0.004583	0.097534	2.048210	-14.116054	1.744217
44629	0	3.435064	0.427250	9.802672	0.034363	0.004272	0.098022	2.048696	-14.100856	1.753819
44630	0	3.413877	0.451841	9.779145	0.034155	0.004516	0.097786	2.052084	-14.081078	1.766144
44631	0	3.415715	0.482703	9.711461	0.034180	0.004822	0.097107	2.058181	-14.053591	1.774990
44632	0	3.392243	0.483772	9.652088	0.033952	0.004831	0.096511	2.065540	-14.017814	1.779034
44633	0	3.402542	0.506949	9.662981	0.034058	0.005066	0.096619	2.069574	-13.978693	1.788609
44634	0	3.389114	0.507728	9.604466	0.033933	0.005073	0.096030	2.074671	-13.928212	1.795789
44635	0	3.371388	0.488773	9.571647	0.033752	0.004883	0.095703	2.080162	-13.881091	1.804963
44636	0	3.374828	0.459132	9.525777	0.033797	0.004587	0.095241	2.084489	-13.821266	1.813201
44637	0	3.346012	0.458776	9.480413	0.033508	0.004578	0.094788	2.095857	-13.762127	1.821920
44638	0	3.360342	0.460584	9.386224	0.033657	0.004597	0.093843	2.106028	-13.695755	1.831493
44639	0	3.296562	0.476947	9.346359	0.033020	0.004761	0.093445	2.115746	-13.628088	1.831023
44640	0	3.316611	0.485387	9.343811	0.033216	0.004839	0.093421	2.132924	-13.565418	1.838354
44641	0	3.271672	0.495373	9.291584	0.032776	0.004944	0.092896	2.143944	-13.491606	1.846421
44642	0	3.242126	0.491181	9.216067	0.032475	0.004902	0.092142	2.155221	-13.423314	1.850931
44643	0	3.223131	0.458303	9.206048	0.032288	0.004578	0.092041	2.160988	-13.352302	1.848922
44644	0	3.230794	0.459898	9.087613	0.032359	0.004588	0.090858	2.173617	-13.286827	1.846772
44645	0	3.198806	0.464989	9.035109	0.032043	0.004639	0.090332	2.186649	-13.215630	1.851047
44646	0	3.169519	0.448853	8.996067	0.031750	0.004478	0.089942	2.199542	-13.145288	1.855338
44647	0	3.150458	0.513516	8.925081	0.031555	0.005127	0.089233	2.209135	-13.079452	1.854182
44648	0	3.122201	0.509049	8.891826	0.031271	0.005082	0.088902	2.218964	-13.015418	1.848886
44649	0	3.077688	0.501475	8.845536	0.030823	0.005005	0.088440	2.230830	-12.955109	1.848712
44650	0	3.062792	0.491613	8.775200	0.030670	0.004902	0.087738	2.248372	-12.898977	1.840643
44651	0	3.090756	0.507354	8.717098	0.030945	0.005066	0.087158	2.257755	-12.849044	1.829471
44652	0	3.040740	0.484304	8.743893	0.030442	0.004837	0.087427	2.265089	-12.802437	1.820412
44653	0	3.048704	0.494825	8.704659	0.030518	0.004944	0.087036	2.270529	-12.761291	1.810144
44654	0	3.030501	0.471018	8.633398	0.030334	0.004708	0.086324	2.272786	-12.721226	1.800959
44655	0	2.994958	0.489120	8.588251	0.029968	0.004883	0.085876	2.283747	-12.695360	1.791007
44656	0	3.016155	0.478213	8.613621	0.030174	0.004777	0.086132	2.290677	-12.677497	1.780286
44657	0	3.026838	0.494605	8.532882	0.030273	0.004944	0.085327	2.293930	-12.669660	1.763676
44658	0	3.019695	0.512451	8.557628	0.030202	0.005131	0.085574	2.286236	-12.661982	1.751455
44659	0	3.009775	0.518758	8.587389	0.030090	0.005188	0.085876	2.286499	-12.670892	1.740288
44660	0	3.004855	0.518487	8.605225	0.030044	0.005187	0.086054	2.284367	-12.676439	1.725136
44661	0	2.997869	0.475975	8.562873	0.029968	0.004761	0.085632	2.283885	-12.689361	1.708515
44662	0	2.982097	0.475674	8.555822	0.029805	0.004758	0.085564	2.283394	-12.709537	1.694460
44663	0	3.029340	0.482018	8.525911	0.030273	0.004822	0.085266	2.282420	-12.735394	1.687209
44664	0	3.034149	0.493869	8.603548	0.030313	0.004940	0.086045	2.281982	-12.771678	1.673847
44665	0	3.036148	0.475766	8.653855	0.030334	0.004761	0.086548	2.279223	-12.806400	1.661249
44666	0	3.060646	0.474549	8.706644	0.030572	0.004754	0.087078	2.269687	-12.850787	1.647320
44667	0	3.085858	0.517824	8.739028	0.030823	0.005188	0.087402	2.258750	-12.896717	1.635303
44668	0	3.105704	0.497511	8.718052	0.031016	0.004985	0.087194	2.247891	-12.949121	1.620406
44669	0	3.068515	0.505779	8.793627	0.030640	0.005066	0.087952	2.239287	-13.007393	1.612951
44670	0	3.114443	0.491571	8.888090	0.031097	0.004927	0.088897	2.227279	-13.067023	1.605005
44671	0	3.130403	0.462832	8.890976	0.031250	0.004639	0.088928	2.216204	-13.135623	1.597618
44672	0	3.154102	0.460599	8.996818	0.031481	0.004617	0.089989	2.204917	-13.211347	1.591578
44673	0	3.179172	0.487238	8.970333	0.031738	0.004883	0.089722	2.193833	-13.278569	1.586007
44674	0	3.202344	0.472650	8.966511	0.031967	0.004740	0.089684	2.179334	-13.349527	1.587157
44675	0	3.259509	0.456779	9.098125	0.032532	0.004578	0.091003	2.169386	-13.428329	1.581175
44676	0	3.229020	0.491307	9.154974	0.032231	0.004924	0.091570	2.158268	-13.500982	1.573462
44677	0	3.240709	0.499275	9.214321	0.032349	0.005005	0.092163	2.145542	-13.572639	1.564015
44678	0	3.289228	0.527437	9.265070	0.032832	0.005285	0.092671	2.134432	-13.645988	1.562257
44679	0	3.302115	0.505755	9.366753	0.032959	0.005066	0.093689	2.126496	-13.720984	1.552906
44680	0	3.357551	0.466879	9.453848	0.033511	0.004683	0.094561	2.112331	-13.797995	1.548496
44681	0	3.368916	0.443984	9.452327	0.033630	0.004456	0.094543	2.095697	-13.868407	1.553866
44682	0	3.398235	0.477787	9.515636	0.033932	0.004789	0.095174	2.083982	-13.928350	1.543900
44683	0	3.416862	0.462629	9.519753	0.034119	0.004639	0.095215	2.071187	-13.987564	1.543296
44684	0	3.438691	0.502917	9.534665	0.034341	0.005040	0.095363	2.059937	-14.041989	1.546448
44685	0	3.428397	0.511773	9.587127	0.034241	0.005127	0.095886	2.050750	-14.092696	1.544792
44686	0	3.418174	0.503860	9.712475	0.034144	0.005047	0.097137	2.042672	-14.135767	1.544432
44687	0	3.427299	0.499856	9.764526	0.034241	0.005005	0.097656	2.036624	-14.172753	1.552785
44688	0	3.433801	0.461426	9.731694	0.034305	0.004625	0.097328	2.025154	-14.211193	1.557898
44689	0	3.463212	0.444946	9.770864	0.034607	0.004456	0.097717	2.019191	-14.239880	1.563279
44690	0	3.467702	0.462453	9.756990	0.034657	0.004626	0.097577	2.018115	-14.263079	1.573560
44691	0	3.455655	0.463531	9.777472	0.034546	0.004639	0.097778	2.014926	-14.274718	1.581427
44692	0	3.500419	0.505668	9.849962	0.034994	0.005058	0.098503	2.013796	-14.285469	1.579772
44693	0	3.466733	0.475443	9.802299	0.034668	0.004761	0.098022	2.007048	-14.283782	1.577274
44694	0	3.484518	0.504894	9.796399	0.034849	0.005053	0.097962	2.003249	-14.278221	1.582872
44695	0	3.483769	0.518584	9.753908	0.034851	0.005188	0.097534	2.000962	-14.261549	1.584468
44696	0	3.432171	0.451291	9.779252	0.034335	0.004512	0.097788	2.002277	-14.244935	1.588792
44697	0	3.422109	0.433729	9.705265	0.034241	0.004333	0.097046	2.006601	-14.220833	1.588276
44698	0	3.441786	0.440347	9.743488	0.034445	0.004401	0.097425	2.009038	-14.188178	1.588626
44699	0	3.402521	0.451820	9.748439	0.034058	0.004517	0.097473	2.010568	-14.149115	1.585099
44700	0	3.413612	0.440673	9.622737	0.034177	0.004397	0.096213	2.020906	-14.099636	1.581748
44701	0	3.438846	0.476669	9.528835	0.034424	0.004761	0.095276	2.027466	-14.056149	1.581550
44702	0	3.394093	0.471657	9.555965	0.033986	0.004711	0.095544	2.033157	-14.001035	1.575853
44703	0	3.389068	0.482593	9.529164	0.033936	0.004822	0.095276	2.037421	-13.946121	1.580289
44704	0	3.361403	0.483477	9.495720	0.033663	0.004829	0.094940	2.043019	-13.886309	1.580544
44705	0	3.357979	0.470615	9.388986	0.033630	0.004700	0.093872	2.049898	-13.823640	1.582047
44706	0	3.341727	0.447578	9.343695	0.033468	0.004468	0.093419	2.058439	-13.760109	1.576872
44707	0	3.333163	0.458443	9.303683	0.033386	0.004578	0.093018	2.065679	-13.691976	1.575002
44708	0	3.297806	0.477966	9.252491	0.033033	0.004774	0.092505	2.071480	-13.622516	1.571054
44709	0	3.253990	0.470625	9.132712	0.032593	0.004700	0.091309	2.078601	-13.555309	1.575616
44710	0	3.261386	0.465546	9.136468	0.032670	0.004651	0.091345	2.083020	-13.483974	1.573408
44711	0	3.211474	0.470566	9.059389	0.032166	0.004700	0.090576	2.089519	-13.418825	1.573145
44712	0	3.213417	0.459506	9.081247	0.032186	0.004589	0.090795	2.096028	-13.353071	1.572378
44713	0	3.199337	0.470368	8.992242	0.032043	0.004700	0.089905	2.100148	-13.288335	1.573057
44714	0	3.158927	0.465049	8.928483	0.031638	0.004646	0.089268	2.104604	-13.224714	1.571106
44715	0	3.169179	0.464346	8.918865	0.031738	0.004639	0.089172	2.109884	-13.164098	1.567812
44716	0	3.130291	0.471460	8.811826	0.031341	0.004708	0.088105	2.117331	-13.114157	1.556896
44717	0	3.145278	0.470529	8.802719	0.031494	0.004700	0.088013	2.123776	-13.059368	1.545945
44718	0	3.101265	0.477620	8.725846	0.031046	0.004771	0.087247	2.129650	-13.014693	1.535634
44719	0	3.078856	0.482783	8.704790	0.030823	0.004822	0.087036	2.136950	-12.968788	1.532686
44720	0	3.078839	0.471643	8.700717	0.030815	0.004711	0.086998	2.143459	-12.932659	1.523803
44721	0	3.073885	0.470609	8.649460	0.030762	0.004700	0.086487	2.151478	-12.901407	1.511145
44722	0	3.069494	0.483564	8.644842	0.030716	0.004834	0.086441	2.153257	-12.872629	1.500653
44723	0	3.080831	0.451396	8.588179	0.030823	0.004517	0.085876	2.149865	-12.852379	1.488451
44724	0	3.047973	0.481115	8.607232	0.030488	0.004816	0.086069	2.143717	-12.840348	1.473894
44725	0	3.045006	0.464146	8.624482	0.030457	0.004639	0.086243	2.147563	-12.830822	1.465473
44726	0	3.044714	0.446035	8.569577	0.030443	0.004460	0.085697	2.148155	-12.835255	1.463056
44727	0	3.040125	0.439314	8.672901	0.030396	0.004395	0.086731	2.146908	-12.841918	1.452678
44728	0	3.048272	0.475883	8.647675	0.030468	0.004757	0.086482	2.150085	-12.860450	1.441023
44729	0	3.071654	0.481833	8.666449	0.030701	0.004822	0.086670	2.146426	-12.880412	1.427520
44730	0	3.075054	0.505716	8.683514	0.030732	0.005058	0.086842	2.145783	-12.903649	1.411633
44731	0	3.090877	0.506228	8.666123	0.030884	0.005066	0.086670	2.142164	-12.935708	1.403527
44732	0	3.083785	0.492695	8.725330	0.030811	0.004936	0.087262	2.131406	-12.969552	1.389202
44733	0	3.085220	0.493700	8.739234	0.030823	0.004944	0.087402	2.123811	-13.007184	1.385355
44734	0	3.121850	0.467859	8.834719	0.031187	0.004685	0.088358	2.116402	-13.047006	1.375000
44735	0	3.153045	0.456636	8.824446	0.031494	0.004578	0.088257	2.103522	-13.093223	1.369863
44736	0	3.136240	0.460925	8.919525	0.031323	0.004616	0.089209	2.096700	-13.142350	1.357359
44737	0	3.153668	0.475457	8.921871	0.031494	0.004761	0.089233	2.090434	-13.196082	1.355655
44738	0	3.155702	0.486378	8.937348	0.031518	0.004869	0.089387	2.084673	-13.245188	1.356338
44739	0	3.184683	0.505702	8.988847	0.031799	0.005066	0.089905	2.075183	-13.304776	1.355306
44740	0	3.212516	0.485013	9.077097	0.032078	0.004865	0.090787	2.058850	-13.363577	1.345306
44741	0	3.184977	0.475279	9.080305	0.031799	0.004761	0.090820	2.050657	-13.426311	1.345249
44742	0	3.225210	0.467618	9.144040	0.032206	0.004683	0.091456	2.043225	-13.483615	1.335110
44743	0	3.264098	0.432020	9.257397	0.032593	0.004333	0.092590	2.028738	-13.542339	1.325224
44744	0	3.285831	0.460071	9.278493	0.032811	0.004611	0.092801	2.017846	-13.599644	1.330207
44745	0	3.269986	0.456782	9.318502	0.032654	0.004578	0.093201	2.007531	-13.655376	1.336285
44746	0	3.309426	0.455368	9.358059	0.033051	0.004558	0.093596	2.004232	-13.706736	1.333338
44747	0	3.318232	0.487544	9.379720	0.033142	0.004883	0.093811	1.996765	-13.754950	1.332653
44748	0	3.356890	0.461668	9.437835	0.033527	0.004623	0.094393	1.990122	-13.804476	1.335967
44749	0	3.336210	0.468676	9.514152	0.033325	0.004700	0.095154	1.976137	-13.848042	1.342673
44750	0	3.349264	0.448069	9.554419	0.033460	0.004490	0.095555	1.966441	-13.886753	1.350176
44751	0	3.353642	0.438512	9.557163	0.033508	0.004395	0.095581	1.956472	-13.919555	1.358310
44752	0	3.389538	0.425209	9.604032	0.033870	0.004253	0.096049	1.955855	-13.949277	1.362535
44753	0	3.389584	0.469626	9.673342	0.033875	0.004700	0.096741	1.952725	-13.973608	1.370587
44754	0	3.368940	0.468735	9.690287	0.033672	0.004692	0.096909	1.947952	-13.992922	1.381394
44755	0	3.389188	0.481917	9.710100	0.033875	0.004822	0.097107	1.945689	-14.012477	1.387128
44756	0	3.385441	0.456839	9.678722	0.033848	0.004572	0.096789	1.942099	-14.019423	1.404323
44757	0	3.406177	0.463848	9.698341	0.034058	0.004639	0.096985	1.942262	-14.023443	1.410531
44758	0	3.400546	0.463912	9.691951	0.034004	0.004638	0.096920	1.944222	-14.024007	1.420278
44759	0	3.398891	0.439644	9.741470	0.033997	0.004395	0.097412	1.946631	-14.013969	1.421851
44760	0	3.408967	0.470136	9.668936	0.034103	0.004703	0.096684	1.945246	-13.996795	1.430019
44761	0	3.385927	0.433855	9.698996	0.033875	0.004333	0.096985	1.951012	-13.977874	1.439314
44762	0	3.382540	0.452923	9.663456	0.033844	0.004526	0.096628	1.954403	-13.954965	1.447973
44763	0	3.366808	0.446098	9.601623	0.033691	0.004456	0.096008	1.960402	-13.926321	1.469116
44764	0	3.361446	0.447146	9.524052	0.033645	0.004466	0.095230	1.966298	-13.889075	1.472601
44765	0	3.390591	0.445702	9.522534	0.033936	0.004456	0.095215	1.967605	-13.852587	1.487950
44766	0	3.365344	0.476889	9.469942	0.033693	0.004763	0.094686	1.974328	-13.803444	1.495887
44767	0	3.359123	0.519968	9.473981	0.033630	0.005188	0.094727	1.987454	-13.755202	1.497300
44768	0	3.314514	0.461047	9.409483	0.033186	0.004601	0.094081	1.998556	-13.704658	1.510552
44769	0	3.315705	0.476787	9.346082	0.033203	0.004761	0.093445	2.006275	-13.647266	1.515055
44770	0	3.300540	0.441621	9.324742	0.033050	0.004408	0.093232	2.015496	-13.591967	1.516798
44771	0	3.254746	0.397404	9.346034	0.032593	0.003967	0.093445	2.022769	-13.535530	1.523793
44772	0	3.234077	0.447995	9.245127	0.032381	0.004468	0.092438	2.036516	-13.484743	1.534659
44773	0	3.236055	0.476947	9.211887	0.032410	0.004761	0.092102	2.046179	-13.422840	1.553641
44774	0	3.220708	0.514958	9.086808	0.032251	0.005143	0.090853	2.053260	-13.366066	1.550490
44775	0	3.193672	0.464717	9.083596	0.031982	0.004639	0.090820	2.062871	-13.307589	1.564464
44776	0	3.203083	0.478550	9.092663	0.032074	0.004777	0.090912	2.072581	-13.252322	1.568233
44777	0	3.175562	0.464874	9.010279	0.031799	0.004639	0.090088	2.084244	-13.195861	1.568134
44778	0	3.124395	0.423868	8.988602	0.031284	0.004230	0.089872	2.093668	-13.143538	1.578662
44779	0	3.133619	0.440635	8.942851	0.031372	0.004395	0.089417	2.107767	-13.096655	1.576234
44780	0	3.090151	0.424474	8.871791	0.030934	0.004234	0.088707	2.120296	-13.053265	1.570691
44781	0	3.103662	0.482870	8.814505	0.031067	0.004822	0.088135	2.128559	-13.013000	1.569083
44782	0	3.097556	0.490109	8.804312	0.031006	0.004896	0.088033	2.134332	-12.972672	1.565037
44783	0	3.079694	0.495421	8.759394	0.030823	0.004944	0.087585	2.147107	-12.938008	1.567316
44784	0	3.074631	0.508943	8.724404	0.030771	0.005086	0.087235	2.151205	-12.904321	1.569521
44785	0	3.056233	0.482354	8.655350	0.030579	0.004822	0.086548	2.153321	-12.881797	1.564263
44786	0	3.052812	0.470578	8.699142	0.030545	0.004703	0.086986	2.157290	-12.858347	1.560744
44787	0	3.063188	0.458493	8.636711	0.030640	0.004578	0.086365	2.166700	-12.847081	1.559913
44788	0	3.037444	0.490034	8.667526	0.030379	0.004897	0.086674	2.170972	-12.839726	1.556537
44789	0	3.027154	0.476774	8.679227	0.030273	0.004761	0.086792	2.180110	-12.836214	1.547559
44790	0	3.051976	0.514523	8.642337	0.030514	0.005140	0.086426	2.186850	-12.843200	1.543801
44791	0	3.058540	0.488174	8.697277	0.030579	0.004883	0.086975	2.185865	-12.851132	1.538982
44792	0	3.041851	0.494097	8.678384	0.030409	0.004941	0.086787	2.186299	-12.862864	1.536449
44793	0	3.041506	0.464090	8.739542	0.030396	0.004639	0.087402	2.189850	-12.887479	1.528824
44794	0	3.063914	0.494686	8.744162	0.030618	0.004948	0.087449	2.189604	-12.914546	1.521273
44795	0	3.078604	0.475440	8.794349	0.030762	0.004761	0.087952	2.182452	-12.945274	1.519395
44796	0	3.101922	0.486583	8.841394	0.030993	0.004869	0.088423	2.178785	-12.977725	1.524414
44797	0	3.097559	0.481952	8.763574	0.030945	0.004822	0.087646	2.176921	-13.016943	1.519048
44798	0	3.122274	0.480882	8.810132	0.031189	0.004817	0.088113	2.167706	-13.059911	1.521037
44799	0	3.128918	0.494405	8.854817	0.031250	0.004944	0.088562	2.169154	-13.109592	1.514409
44800	0	3.143504	0.469475	8.955553	0.031390	0.004700	0.089571	2.164325	-13.165931	1.507208
44801	0	3.178601	0.457231	8.982715	0.031738	0.004578	0.089844	2.159140	-13.225819	1.508648
44802	0	3.188022	0.474382	9.016042	0.031834	0.004749	0.090177	2.153766	-13.284038	1.506380
44803	0	3.203083	0.506371	9.000977	0.031982	0.005066	0.090027	2.152456	-13.344636	1.502273
44804	0	3.219135	0.493935	9.125579	0.032142	0.004939	0.091273	2.154214	-13.405996	1.506306
44805	0	3.252531	0.469263	9.153372	0.032471	0.004700	0.091553	2.147177	-13.473366	1.510144
44806	0	3.226220	0.491634	9.290271	0.032215	0.004929	0.092918	2.133833	-13.530464	1.515838
44807	0	3.239939	0.444723	9.269508	0.032349	0.004456	0.092712	2.125230	-13.592274	1.524510
44808	0	3.268216	0.449392	9.290419	0.032633	0.004499	0.092921	2.120028	-13.652106	1.530571
44809	0	3.288561	0.450964	9.379432	0.032837	0.004517	0.093811	2.113141	-13.710604	1.538272
44810	0	3.291915	0.443337	9.431035	0.032873	0.004441	0.094326	2.105121	-13.765492	1.545626
44811	0	3.355145	0.511890	9.458964	0.033508	0.005127	0.094604	2.096870	-13.816797	1.559173
44812	0	3.351478	0.516332	9.474239	0.033472	0.005171	0.094757	2.089264	-13.867465	1.562067
44813	0	3.397053	0.499513	9.550810	0.033936	0.005005	0.095520	2.078959	-13.908429	1.571133
44814	0	3.361413	0.460836	9.566707	0.033578	0.004619	0.095679	2.068021	-13.950855	1.580413
44815	0	3.360285	0.438946	9.642411	0.033569	0.004395	0.096436	2.063126	-13.989709	1.584057
44816	0	3.384598	0.456045	9.664679	0.033819	0.004567	0.096656	2.056127	-14.020614	1.597377
44817	0	3.420790	0.445502	9.593724	0.034180	0.004456	0.095947	2.056336	-14.053333	1.600293
44818	0	3.419296	0.487574	9.622531	0.034175	0.004881	0.096231	2.051002	-14.073805	1.601682
44819	0	3.419529	0.518262	9.673550	0.034180	0.005188	0.096741	2.045371	-14.091306	1.606520
44820	0	3.415799	0.517557	9.684829	0.034149	0.005177	0.096851	2.044639	-14.100761	1.610587
44821	0	3.400564	0.475485	9.710405	0.033997	0.004761	0.097107	2.038380	-14.110380	1.614811
44822	0	3.395860	0.438021	9.758691	0.033954	0.004382	0.097589	2.036519	-14.115136	1.616497
44823	0	3.429715	0.464364	9.710832	0.034302	0.004639	0.097107	2.042319	-14.108673	1.614132
44824	0	3.422463	0.453130	9.735505	0.034231	0.004526	0.097353	2.048273	-14.099948	1.619316
44825	0	3.404312	0.458133	9.680668	0.034058	0.004578	0.096802	2.052366	-14.081788	1.616086
44826	0	3.407228	0.464496	9.590210	0.034090	0.004645	0.095896	2.051708	-14.059550	1.619696
44827	0	3.415373	0.519109	9.656664	0.034180	0.005188	0.096558	2.054890	-14.027760	1.626175
44828	0	3.403988	0.513303	9.658404	0.034066	0.005133	0.096575	2.054827	-13.995594	1.632382
44829	0	3.408772	0.506521	9.608036	0.034119	0.005066	0.096069	2.053500	-13.957680	1.633065
44830	0	3.377433	0.495013	9.537101	0.033813	0.004942	0.095358	2.062334	-13.910842	1.639497
44831	0	3.371578	0.488502	9.437334	0.033752	0.004883	0.094360	2.064245	-13.865391	1.642770
44832	0	3.333359	0.452462	9.488704	0.033373	0.004520	0.094873	2.068436	-13.816973	1.649487
44833	0	3.352625	0.476544	9.449749	0.033569	0.004761	0.094482	2.073096	-13.763851	1.658466
44834	0	3.319733	0.459033	9.336707	0.033239	0.004586	0.093352	2.077149	-13.711355	1.661206
44835	0	3.316017	0.470640	9.345974	0.033203	0.004700	0.093445	2.084274	-13.657690	1.661106
44836	0	3.282325	0.465538	9.275848	0.032873	0.004651	0.092741	2.088431	-13.595054	1.656531
44837	0	3.284813	0.476932	9.254656	0.032898	0.004761	0.092529	2.097714	-13.532446	1.662908
44838	0	3.232374	0.502421	9.245682	0.032371	0.005021	0.092441	2.100532	-13.473410	1.662465
44839	0	3.211697	0.488616	9.156961	0.032166	0.004883	0.091553	2.103604	-13.411691	1.662639
44840	0	3.189814	0.489823	9.050424	0.031947	0.004889	0.090487	2.114490	-13.348675	1.659212
44841	0	3.194269	0.494637	9.028493	0.031982	0.004944	0.090271	2.116819	-13.297334	1.661134
44842	0	3.192278	0.489634	8.976364	0.031964	0.004888	0.089749	2.126822	-13.243369	1.650054
44843	0	3.139121	0.452341	8.900370	0.031433	0.004517	0.088989	2.134458	-13.188446	1.642178
44844	0	3.143129	0.471504	8.915394	0.031471	0.004713	0.089140	2.136119	-13.136099	1.637657
44845	0	3.115398	0.494662	8.820801	0.031189	0.004944	0.088196	2.138915	-13.089676	1.627079
44846	0	3.102217	0.526041	8.847574	0.031057	0.005254	0.088464	2.146528	-13.043140	1.616478
44847	0	3.128378	0.525392	8.838827	0.031311	0.005249	0.088379	2.152198	-13.006839	1.609446
44848	0	3.098841	0.532080	8.736792	0.031013	0.005320	0.087359	2.153305	-12.974189	1.599605
44849	0	3.080103	0.476185	8.710479	0.030823	0.004761	0.087097	2.154397	-12.944674	1.587068
44850	0	3.082118	0.482142	8.711823	0.030840	0.004824	0.087111	2.151242	-12.919030	1.571403
44851	0	3.050509	0.469424	8.679668	0.030518	0.004700	0.086792	2.144105	-12.901530	1.553916
44852	0	3.066573	0.456669	8.662070	0.030675	0.004566	0.086617	2.144711	-12.888397	1.544825
44853	0	3.044896	0.488067	8.691684	0.030457	0.004883	0.086914	2.141951	-12.877402	1.533934
44854	0	3.019853	0.475766	8.661308	0.030197	0.004756	0.086614	2.144281	-12.878176	1.512105
44855	0	3.058060	0.500321	8.605896	0.030579	0.005005	0.086060	2.142309	-12.879775	1.495000
44856	0	3.040804	0.512255	8.642084	0.030399	0.005123	0.086424	2.141958	-12.890313	1.478271
44857	0	3.040338	0.500146	8.666736	0.030396	0.005005	0.086670	2.137906	-12.899658	1.460132
44858	0	3.073079	0.487242	8.684221	0.030716	0.004875	0.086847	2.134854	-12.918160	1.439745
44859	0	3.065881	0.475543	8.672448	0.030640	0.004761	0.086731	2.128665	-12.942411	1.425966
44860	0	3.076064	0.468246	8.719851	0.030739	0.004688	0.087206	2.121916	-12.969932	1.401382
44861	0	3.109601	0.475536	8.781958	0.031067	0.004761	0.087830	2.115958	-13.006848	1.387060
44862	0	3.103278	0.486338	8.761541	0.031003	0.004871	0.087626	2.106725	-13.044750	1.373176
44863	0	3.104157	0.499834	8.818361	0.031006	0.005005	0.088196	2.099489	-13.090066	1.354390
44864	0	3.117571	0.480238	8.889069	0.031138	0.004808	0.088903	2.092981	-13.137077	1.336749
44865	0	3.147408	0.475109	8.873111	0.031433	0.004761	0.088745	2.082082	-13.189000	1.330961
44866	0	3.162060	0.485152	8.900653	0.031576	0.004863	0.089022	2.069262	-13.245159	1.320725
44867	0	3.154033	0.474578	8.995043	0.031494	0.004761	0.089966	2.052016	-13.302934	1.307994
44868	0	3.193820	0.484095	8.973503	0.031891	0.004852	0.089751	2.039267	-13.362317	1.302503
44869	0	3.209133	0.505672	9.062079	0.032043	0.005066	0.090637	2.029280	-13.421791	1.292193
44870	0	3.230569	0.448972	9.101558	0.032261	0.004498	0.091031	2.020953	-13.477091	1.279032
44871	0	3.215644	0.438556	9.159598	0.032104	0.004395	0.091614	2.011408	-13.541104	1.273847
44872	0	3.268415	0.472697	9.192729	0.032636	0.004742	0.091944	1.994919	-13.600509	1.266931
44873	0	3.282490	0.480960	9.214628	0.032776	0.004822	0.092163	1.981538	-13.660413	1.259059
44874	0	3.310936	0.472309	9.272116	0.033057	0.004736	0.092739	1.967497	-13.723832	1.254819
44875	0	3.294043	0.438363	9.318619	0.032898	0.004395	0.093201	1.955608	-13.775103	1.252131
44876	0	3.339195	0.478686	9.346159	0.033349	0.004799	0.093476	1.942451	-13.826654	1.241253
44877	0	3.342741	0.438268	9.446841	0.033386	0.004395	0.094482	1.929583	-13.875608	1.243208
44878	0	3.362910	0.429692	9.480681	0.033590	0.004309	0.094820	1.916767	-13.921511	1.239789
44879	0	3.360661	0.450534	9.483597	0.033569	0.004517	0.094849	1.904567	-13.965509	1.233867
44880	0	3.398374	0.454931	9.493275	0.033949	0.004555	0.094945	1.899108	-14.006607	1.233467
44881	0	3.408589	0.499758	9.544928	0.034058	0.005005	0.095459	1.891351	-14.039578	1.236706
44882	0	3.384040	0.473953	9.616053	0.033809	0.004745	0.096171	1.885306	-14.076325	1.235125
44883	0	3.401518	0.457139	9.551370	0.033997	0.004578	0.095520	1.878610	-14.097637	1.233634
44884	0	3.429513	0.467588	9.623347	0.034278	0.004686	0.096239	1.867091	-14.117067	1.225870
44885	0	3.432059	0.469228	9.642921	0.034302	0.004700	0.096436	1.859081	-14.138449	1.228783
44886	0	3.416536	0.455990	9.641894	0.034156	0.004562	0.096422	1.856556	-14.148780	1.226458
44887	0	3.424489	0.451331	9.582386	0.034241	0.004517	0.095825	1.852940	-14.152838	1.228458
44888	0	3.455336	0.444092	9.667721	0.034554	0.004448	0.096677	1.844991	-14.151706	1.236077
44889	0	3.405314	0.433692	9.662008	0.034058	0.004333	0.096619	1.848969	-14.145409	1.232487
44890	0	3.416023	0.451926	9.668529	0.034170	0.004523	0.096682	1.844152	-14.132791	1.237960
44891	0	3.459672	0.463930	9.674435	0.034607	0.004639	0.096741	1.844757	-14.119772	1.246540
44892	0	3.432123	0.470596	9.565589	0.034342	0.004701	0.095649	1.850601	-14.094171	1.251784
44893	0	3.410033	0.476633	9.577041	0.034119	0.004761	0.095764	1.856812	-14.071293	1.257770
44894	0	3.405495	0.489147	9.529690	0.034081	0.004893	0.095287	1.854271	-14.038388	1.255802
44895	0	3.396585	0.463716	9.595822	0.033997	0.004639	0.095947	1.851974	-14.000737	1.260333
44896	0	3.371940	0.451361	9.500338	0.033752	0.004513	0.094992	1.852324	-13.959958	1.268125
44897	0	3.378243	0.458035	9.473751	0.033813	0.004578	0.094727	1.854933	-13.921454	1.265358
44898	0	3.347247	0.427902	9.433260	0.033507	0.004277	0.094320	1.856363	-13.878205	1.273489
44899	0	3.352709	0.500840	9.425314	0.033569	0.005005	0.094238	1.859722	-13.825850	1.268653
44900	0	3.314118	0.476795	9.354829	0.033180	0.004767	0.093534	1.859620	-13.777027	1.271298
44901	0	3.328011	0.495461	9.272802	0.033325	0.004944	0.092712	1.871643	-13.720370	1.271195
44902	0	3.294944	0.484981	9.275714	0.032990	0.004843	0.092743	1.879318	-13.668697	1.263577
44903	0	3.273096	0.470852	9.266680	0.032776	0.004700	0.092651	1.889009	-13.612217	1.264199
44904	0	3.270165	0.460140	9.178230	0.032747	0.004595	0.091766	1.896100	-13.554388	1.269671
44905	0	3.235995	0.440260	9.144789	0.032410	0.004395	0.091431	1.904913	-13.491120	1.269111
44906	0	3.226756	0.453724	9.086868	0.032310	0.004532	0.090854	1.910647	-13.436042	1.269439
44907	0	3.206059	0.500946	9.065250	0.032104	0.005005	0.090637	1.915390	-13.379608	1.271352
44908	0	3.203671	0.459638	9.019353	0.032078	0.004586	0.090179	1.927105	-13.326496	1.269451
44909	0	3.175874	0.482472	8.924769	0.031799	0.004822	0.089233	1.929967	-13.273437	1.265942
44910	0	3.168207	0.501261	8.933448	0.031717	0.005011	0.089322	1.931786	-13.227271	1.262311
44911	0	3.164487	0.494943	8.875636	0.031677	0.004944	0.088745	1.938146	-13.184487	1.256161
44912	0	3.109201	0.471902	8.841167	0.031124	0.004710	0.088401	1.948623	-13.141918	1.254319
44913	0	3.109789	0.433567	8.759601	0.031128	0.004333	0.087585	1.950835	-13.101690	1.248936
44914	0	3.128808	0.434223	8.773645	0.031311	0.004337	0.087729	1.956661	-13.070734	1.247181
44915	0	3.116901	0.445788	8.747038	0.031189	0.004456	0.087463	1.959211	-13.043562	1.242881
44916	0	3.106934	0.476646	8.778836	0.031088	0.004765	0.087782	1.961329	-13.018409	1.237301
44917	0	3.092958	0.488731	8.716336	0.030945	0.004883	0.087158	1.966860	-12.997428	1.236191
44918	0	3.090070	0.489161	8.686740	0.030914	0.004891	0.086863	1.966900	-12.978460	1.226676
44919	0	3.081255	0.506529	8.740598	0.030823	0.005066	0.087402	1.966036	-12.964131	1.229157
44920	0	3.061285	0.469301	8.667891	0.030619	0.004698	0.086677	1.959918	-12.955477	1.229050
44921	0	3.045809	0.481901	8.734092	0.030457	0.004822	0.087341	1.956563	-12.956481	1.219831
44922	0	3.033865	0.444734	8.746210	0.030337	0.004450	0.087462	1.953551	-12.957274	1.217296
44923	0	3.077106	0.445541	8.709388	0.030762	0.004456	0.087097	1.953726	-12.968590	1.213879
44924	0	3.097451	0.457563	8.702444	0.030963	0.004577	0.087029	1.952764	-12.982790	1.203317
44925	0	3.083603	0.488015	8.788612	0.030823	0.004883	0.087891	1.949830	-12.999074	1.200871
44926	0	3.080369	0.481518	8.750922	0.030787	0.004816	0.087515	1.949242	-13.019321	1.200156
44927	0	3.102554	0.488254	8.867721	0.031006	0.004883	0.088684	1.949508	-13.043771	1.194603
44928	0	3.137637	0.505860	8.823357	0.031350	0.005065	0.088243	1.942241	-13.076784	1.183666
44929	0	3.134212	0.445284	8.867324	0.031311	0.004456	0.088684	1.939690	-13.115934	1.177675
44930	0	3.140444	0.462874	8.883437	0.031373	0.004633	0.088845	1.935304	-13.155447	1.177040
44931	0	3.170870	0.481636	8.928356	0.031677	0.004822	0.089294	1.929460	-13.194822	1.176824
44932	0	3.159229	0.468351	8.919892	0.031556	0.004688	0.089211	1.924544	-13.240302	1.175226
44933	0	3.189629	0.469136	9.025874	0.031860	0.004700	0.090271	1.915253	-13.284941	1.178960
44934	0	3.197001	0.449432	9.084340	0.031932	0.004499	0.090857	1.910010	-13.332004	1.173315
44935	0	3.220513	0.463006	9.092881	0.032166	0.004639	0.090942	1.900542	-13.380895	1.173011
44936	0	3.210554	0.486453	9.212046	0.032063	0.004865	0.092135	1.901468	-13.433360	1.171521
44937	0	3.238792	0.487654	9.153918	0.032349	0.004883	0.091553	1.894907	-13.481567	1.183743
44938	0	3.252758	0.504622	9.230524	0.032489	0.005053	0.092319	1.888293	-13.528674	1.189348
44939	0	3.287498	0.475038	9.269944	0.032837	0.004761	0.092712	1.876905	-13.574675	1.191583
44940	0	3.295225	0.455338	9.267165	0.032912	0.004557	0.092686	1.874027	-13.623177	1.198326
44941	0	3.329926	0.475415	9.294432	0.033264	0.004761	0.092957	1.867108	-13.665545	1.214380
44942	0	3.318522	0.449450	9.414104	0.033152	0.004503	0.094152	1.857669	-13.705476	1.226341
44943	0	3.317463	0.463791	9.367749	0.033142	0.004639	0.093689	1.857650	-13.744312	1.232432
44944	0	3.354199	0.469542	9.487573	0.033513	0.004698	0.094886	1.855652	-13.778290	1.244277
44945	0	3.346837	0.463895	9.484117	0.033447	0.004639	0.094849	1.856576	-13.802888	1.255353
44946	0	3.387782	0.493573	9.488684	0.033855	0.004944	0.094894	1.847756	-13.828897	1.258829
44947	0	3.352529	0.494410	9.545301	0.033508	0.004944	0.095459	1.848615	-13.848306	1.263645
44948	0	3.355502	0.482598	9.519753	0.033542	0.004822	0.095202	1.853971	-13.863432	1.270275
44949	0	3.376423	0.470316	9.539361	0.033752	0.004700	0.095398	1.858451	-13.876602	1.276030
44950	0	3.384741	0.452684	9.526225	0.033836	0.004523	0.095266	1.863031	-13.888916	1.284433
44951	0	3.388125	0.445983	9.570054	0.033875	0.004456	0.095703	1.868250	-13.896133	1.300757
44952	0	3.389128	0.464867	9.539090	0.033888	0.004646	0.095392	1.871256	-13.899295	1.311234
44953	0	3.356564	0.452097	9.588732	0.033569	0.004517	0.095886	1.876393	-13.893955	1.321903
44954	0	3.391790	0.489275	9.509818	0.033928	0.004891	0.095095	1.877908	-13.880978	1.330495
44955	0	3.404793	0.500733	9.540128	0.034058	0.005005	0.095398	1.880685	-13.868445	1.340712
44956	0	3.390298	0.477131	9.516366	0.033916	0.004765	0.095160	1.888465	-13.852419	1.352940
44957	0	3.360983	0.489109	9.503858	0.033630	0.004883	0.095032	1.897879	-13.826705	1.357668
44958	0	3.363024	0.471880	9.511311	0.033650	0.004716	0.095106	1.900971	-13.801466	1.358166
44959	0	3.329988	0.434409	9.528425	0.033325	0.004333	0.095276	1.912966	-13.770055	1.366243
44960	0	3.343428	0.435655	9.505612	0.033458	0.004354	0.095048	1.915015	-13.740864	1.379768
44961	0	3.347579	0.464696	9.443251	0.033508	0.004639	0.094421	1.924193	-13.700519	1.389828
44962	0	3.316592	0.472543	9.427149	0.033199	0.004716	0.094260	1.934797	-13.659055	1.398751
44963	0	3.280023	0.483385	9.327400	0.032837	0.004822	0.093262	1.948498	-13.613132	1.411193
44964	0	3.285060	0.485438	9.280920	0.032886	0.004846	0.092797	1.958352	-13.569058	1.414765
44965	0	3.292388	0.507830	9.272420	0.032959	0.005066	0.092712	1.972541	-13.524801	1.427939
44966	0	3.273138	0.461394	9.262497	0.032766	0.004601	0.092613	1.986848	-13.480603	1.429800
44967	0	3.249134	0.446387	9.181078	0.032532	0.004456	0.091797	1.996114	-13.429277	1.430496
44968	0	3.216761	0.448233	9.189774	0.032207	0.004472	0.091885	2.008138	-13.379793	1.437309
44969	0	3.200186	0.482946	9.132278	0.032043	0.004822	0.091309	2.016672	-13.326702	1.445427
44970	0	3.179927	0.472715	9.086105	0.031838	0.004715	0.090848	2.030809	-13.276400	1.446617
44971	0	3.200711	0.482684	9.058876	0.032043	0.004822	0.090576	2.036312	-13.229512	1.448514
44972	0	3.157142	0.514660	9.012285	0.031605	0.005136	0.090112	2.048135	-13.186184	1.448819
44973	0	3.152176	0.501020	8.936697	0.031555	0.005005	0.089355	2.054104	-13.142447	1.454685
44974	0	3.145543	0.489901	8.859530	0.031488	0.004892	0.088584	2.061812	-13.098875	1.456479
44975	0	3.115972	0.483240	8.832761	0.031189	0.004822	0.088318	2.074599	-13.060005	1.454940
44976	0	3.098229	0.435932	8.791878	0.031009	0.004354	0.087910	2.080228	-13.024668	1.456779
44977	0	3.110614	0.464434	8.777598	0.031128	0.004639	0.087769	2.087031	-12.995323	1.460888
44978	0	3.125056	0.508188	8.827671	0.031267	0.005076	0.088271	2.093702	-12.972895	1.467630
44979	0	3.099221	0.476815	8.765091	0.031006	0.004761	0.087646	2.102937	-12.954186	1.473305
44980	0	3.090593	0.484134	8.778081	0.030917	0.004836	0.087777	2.109445	-12.938583	1.474338
44981	0	3.093667	0.507105	8.734390	0.030945	0.005066	0.087341	2.115898	-12.926941	1.473413
44982	0	3.104055	0.489677	8.759322	0.031050	0.004892	0.087590	2.121422	-12.914018	1.470026
44983	0	3.081818	0.500693	8.691557	0.030823	0.005005	0.086914	2.124090	-12.907082	1.468901
44984	0	3.075493	0.464124	8.703809	0.030752	0.004642	0.087039	2.122687	-12.909742	1.466441
44985	0	3.101277	0.494316	8.660645	0.031006	0.004944	0.086609	2.122117	-12.917934	1.464566
44986	0	3.066984	0.451456	8.745176	0.030653	0.004515	0.087458	2.122467	-12.939021	1.465585
44987	0	3.083551	0.457490	8.715383	0.030823	0.004578	0.087158	2.119446	-12.954892	1.467369
44988	0	3.086569	0.487804	8.726427	0.030848	0.004877	0.087271	2.121207	-12.977743	1.468339
44989	0	3.078488	0.494089	8.751644	0.030762	0.004944	0.087524	2.118154	-13.007119	1.470677
44990	0	3.107743	0.487690	8.737692	0.031052	0.004876	0.087386	2.119866	-13.039952	1.468070
44991	0	3.145745	0.506327	8.837040	0.031433	0.005066	0.088379	2.117278	-13.070562	1.466903
44992	0	3.138719	0.506077	8.798535	0.031359	0.005060	0.087996	2.118835	-13.106697	1.469857
44993	0	3.122688	0.494319	8.830451	0.031189	0.004944	0.088318	2.119080	-13.154950	1.468658
44994	0	3.123953	0.469306	8.907155	0.031204	0.004698	0.089084	2.114146	-13.199459	1.473202
44995	0	3.171492	0.457494	8.952538	0.031677	0.004578	0.089539	2.111843	-13.246747	1.470765
44996	0	3.197440	0.499053	9.023107	0.031936	0.004999	0.090244	2.102267	-13.294903	1.466223
44997	0	3.202140	0.505689	9.007455	0.031982	0.005066	0.090088	2.092210	-13.343503	1.462284
44998	0	3.210022	0.509739	9.077926	0.032061	0.005108	0.090793	2.080440	-13.392513	1.461244
44999	0	3.214956	0.518115	9.098790	0.032104	0.005188	0.091003	2.073280	-13.448307	1.459704
45000	0	3.266402	0.492076	9.113931	0.032621	0.004930	0.091154	2.063745	-13.500999	1.468160
45001	0	3.257046	0.481750	9.208859	0.032532	0.004822	0.092102	2.059619	-13.548235	1.467607
45002	0	3.283319	0.462791	9.236503	0.032792	0.004629	0.092380	2.059240	-13.598248	1.462279
45003	0	3.282241	0.493607	9.263531	0.032776	0.004944	0.092651	2.051109	-13.654859	1.465697
45004	0	3.309289	0.485871	9.333745	0.033052	0.004867	0.093351	2.042784	-13.703547	1.462704
45005	0	3.293802	0.475056	9.355332	0.032898	0.004761	0.093567	2.031738	-13.751649	1.461036
45006	0	3.344201	0.485840	9.346430	0.033405	0.004862	0.093477	2.028640	-13.795715	1.464682
45007	0	3.336166	0.494048	9.373721	0.033325	0.004944	0.093750	2.025624	-13.839310	1.461043
45008	0	3.373806	0.481203	9.456569	0.033704	0.004814	0.094578	2.024045	-13.879880	1.460051
45009	0	3.366155	0.500207	9.502085	0.033630	0.005005	0.095032	2.021592	-13.916524	1.462389
45010	0	3.360254	0.492767	9.536520	0.033570	0.004938	0.095376	2.010192	-13.954371	1.469868
45011	0	3.395893	0.481599	9.532888	0.033936	0.004822	0.095337	2.004091	-13.981562	1.474165
45012	0	3.418436	0.504955	9.574043	0.034165	0.005054	0.095747	2.000032	-14.003344	1.473917
45013	0	3.395426	0.475638	9.533047	0.033936	0.004761	0.095337	1.995473	-14.024943	1.479316
45014	0	3.392322	0.492894	9.641842	0.033912	0.004934	0.096422	1.989654	-14.037687	1.481833
45015	0	3.412932	0.530390	9.631004	0.034119	0.005310	0.096313	1.982913	-14.049408	1.481761
45016	0	3.408251	0.492787	9.642672	0.034079	0.004931	0.096428	1.978980	-14.053141	1.485036
45017	0	3.393797	0.463686	9.600753	0.033936	0.004639	0.096008	1.977097	-14.055043	1.481927
45018	0	3.424389	0.493948	9.631217	0.034245	0.004940	0.096312	1.976527	-14.052233	1.488127
45019	0	3.448112	0.506336	9.576564	0.034485	0.005066	0.095764	1.973617	-14.046796	1.493318
45020	0	3.373297	0.475539	9.625848	0.033745	0.004755	0.096254	1.973875	-14.031792	1.498161
45021	0	3.398593	0.482186	9.631723	0.033997	0.004822	0.096313	1.973842	-14.018201	1.506781
45022	0	3.365089	0.457879	9.614350	0.033669	0.004578	0.096137	1.974898	-13.995092	1.501608
45023	0	3.397575	0.469298	9.571085	0.033997	0.004700	0.095703	1.966740	-13.969208	1.504767
45024	0	3.374966	0.474886	9.493258	0.033772	0.004746	0.094925	1.969181	-13.941906	1.502542
45025	0	3.360047	0.464314	9.559136	0.033630	0.004639	0.095581	1.973783	-13.905178	1.505997
45026	0	3.348103	0.446589	9.469580	0.033510	0.004464	0.094686	1.975253	-13.868968	1.504572
45027	0	3.341009	0.531608	9.412908	0.033447	0.005310	0.094116	1.981637	-13.822791	1.499964
45028	0	3.334012	0.519611	9.366458	0.033373	0.005199	0.093653	1.977052	-13.781781	1.498918
45029	0	3.340918	0.500712	9.284807	0.033447	0.005005	0.092834	1.978966	-13.733917	1.507122
45030	0	3.320635	0.488970	9.293727	0.033249	0.004887	0.092922	1.981781	-13.680491	1.502872
45031	0	3.279434	0.421165	9.284951	0.032837	0.004211	0.092834	1.981186	-13.627040	1.503518
45032	0	3.265327	0.433372	9.226704	0.032691	0.004333	0.092254	1.980676	-13.579287	1.502308
45033	0	3.255004	0.464082	9.217808	0.032593	0.004639	0.092163	1.982394	-13.525204	1.494295
45034	0	3.283286	0.489393	9.147466	0.032874	0.004887	0.091460	1.990402	-13.472622	1.488363
45035	0	3.249601	0.507699	9.071043	0.032532	0.005066	0.090698	2.003228	-13.426614	1.487970
45036	0	3.205516	0.514776	9.000352	0.032094	0.005148	0.089990	2.002222	-13.376281	1.488918
45037	0	3.206700	0.494877	8.991790	0.032104	0.004944	0.089905	2.007527	-13.327601	1.483923
45038	0	3.193126	0.459012	8.988245	0.031968	0.004587	0.089869	2.010402	-13.279699	1.476911
45039	0	3.163896	0.451967	8.942991	0.031677	0.004517	0.089417	2.013413	-13.229737	1.470360
45040	0	3.150843	0.439982	8.902618	0.031540	0.004400	0.089015	2.012228	-13.188324	1.467617
45041	0	3.152433	0.446084	8.881684	0.031555	0.004456	0.088806	2.018204	-13.147654	1.461097
45042	0	3.128452	0.471197	8.877497	0.031310	0.004709	0.088766	2.021123	-13.113793	1.456247
45043	0	3.122566	0.470084	8.826539	0.031250	0.004700	0.088257	2.022051	-13.081264	1.452580
45044	0	3.130241	0.495061	8.803611	0.031323	0.004946	0.088029	2.027759	-13.052977	1.440144
45045	0	3.129926	0.512705	8.789482	0.031311	0.005127	0.087891	2.027692	-13.036680	1.433037
45046	0	3.108691	0.476058	8.772125	0.031104	0.004761	0.087715	2.027178	-13.013323	1.428610
45047	0	3.123951	0.469937	8.801644	0.031250	0.004700	0.088013	2.026587	-12.998724	1.418997
45048	0	3.085479	0.469812	8.741189	0.030863	0.004699	0.087409	2.025670	-12.987267	1.412473
45049	0	3.082007	0.475906	8.697614	0.030823	0.004761	0.086975	2.023548	-12.982788	1.398992
45050	0	3.087970	0.475179	8.740395	0.030878	0.004757	0.087404	2.017173	-12.984005	1.393313
45051	0	3.095103	0.494120	8.752237	0.030945	0.004944	0.087524	2.014021	-12.991149	1.383145
45052	0	3.090426	0.474858	8.806648	0.030896	0.004755	0.088069	2.006181	-13.000707	1.371813
45053	0	3.089403	0.500213	8.874171	0.030884	0.005005	0.088745	2.003060	-13.012991	1.360501
45054	0	3.092009	0.474901	8.812175	0.030904	0.004755	0.088127	1.995975	-13.033227	1.353378
45055	0	3.084045	0.445087	8.867817	0.030823	0.004456	0.088684	1.990578	-13.055037	1.337501
45056	0	3.105747	0.456710	8.842186	0.031041	0.004568	0.088428	1.989779	-13.075210	1.331542
45057	0	3.127325	0.451026	8.794372	0.031250	0.004517	0.087952	1.982422	-13.104567	1.323845
45058	0	3.126675	0.473833	8.884054	0.031236	0.004747	0.088851	1.971911	-13.143651	1.317844
45059	0	3.146155	0.493218	8.885777	0.031433	0.004944	0.088867	1.958101	-13.179382	1.317147
45060	0	3.182571	0.496953	8.926428	0.031796	0.004981	0.089274	1.944595	-13.217178	1.312923
45061	0	3.171135	0.475012	8.940498	0.031677	0.004761	0.089417	1.932303	-13.259957	1.313449
45062	0	3.190416	0.460900	8.974608	0.031867	0.004617	0.089759	1.923674	-13.306390	1.304800
45063	0	3.176940	0.463058	9.068776	0.031738	0.004639	0.090698	1.914551	-13.344733	1.300758
45064	0	3.202500	0.479554	9.102837	0.031983	0.004805	0.091043	1.904508	-13.396123	1.290680
45065	0	3.233134	0.462984	9.123252	0.032288	0.004639	0.091248	1.894839	-13.450118	1.288111
45066	0	3.217296	0.460924	9.144707	0.032131	0.004621	0.091461	1.882097	-13.501539	1.287713
45067	0	3.238517	0.456741	9.190659	0.032349	0.004578	0.091919	1.870641	-13.546118	1.283415
45068	0	3.252383	0.436320	9.218417	0.032482	0.004374	0.092198	1.859168	-13.597043	1.285591
45069	0	3.262849	0.456651	9.233413	0.032593	0.004578	0.092346	1.846657	-13.640415	1.284166
45070	0	3.270292	0.448439	9.273549	0.032664	0.004494	0.092749	1.836418	-13.687194	1.282721
45071	0	3.317697	0.475461	9.294442	0.033142	0.004761	0.092957	1.829959	-13.729248	1.281643
45072	0	3.300566	0.449379	9.383434	0.032968	0.004503	0.093847	1.819633	-13.774848	1.276490
45073	0	3.304775	0.456883	9.392378	0.033020	0.004578	0.093933	1.809888	-13.807748	1.279662
45074	0	3.328323	0.479625	9.427187	0.033258	0.004804	0.094280	1.801784	-13.836931	1.276763
45075	0	3.347250	0.481476	9.435176	0.033447	0.004822	0.094360	1.794170	-13.866615	1.277861
45076	0	3.339784	0.437263	9.488412	0.033376	0.004380	0.094892	1.785821	-13.892386	1.280512
45077	0	3.334963	0.438814	9.471826	0.033325	0.004395	0.094727	1.778877	-13.921068	1.284428
45078	0	3.339117	0.431916	9.488645	0.033374	0.004320	0.094893	1.778220	-13.941019	1.283096
45079	0	3.340574	0.432986	9.490297	0.033386	0.004333	0.094910	1.774471	-13.963602	1.284366
45080	0	3.380088	0.481118	9.525841	0.033792	0.004814	0.095262	1.771301	-13.973879	1.282795
45081	0	3.369999	0.457813	9.563904	0.033691	0.004578	0.095642	1.772081	-13.983283	1.291197
45082	0	3.371427	0.476010	9.599971	0.033709	0.004762	0.096002	1.770395	-13.989154	1.294609
45083	0	3.381087	0.488692	9.545970	0.033813	0.004883	0.095459	1.775214	-13.985095	1.297108
45084	0	3.380454	0.446610	9.576611	0.033808	0.004463	0.095765	1.778615	-13.980283	1.296740
45085	0	3.386295	0.427140	9.540210	0.033875	0.004272	0.095398	1.777192	-13.965526	1.307735
45086	0	3.365505	0.451530	9.534889	0.033668	0.004514	0.095345	1.778825	-13.949542	1.304642
45087	0	3.355554	0.464397	9.576874	0.033569	0.004639	0.095764	1.784704	-13.932147	1.311944
45088	0	3.358909	0.452759	9.492300	0.033603	0.004526	0.094918	1.786166	-13.914779	1.315378
45089	0	3.354729	0.451679	9.485642	0.033569	0.004517	0.094849	1.785974	-13.887236	1.319073
45090	0	3.368663	0.488773	9.523728	0.033708	0.004883	0.095230	1.791297	-13.861094	1.327886
45091	0	3.304931	0.446239	9.461527	0.033081	0.004456	0.094604	1.798670	-13.821758	1.332638
45092	0	3.347412	0.472034	9.420900	0.033505	0.004713	0.094198	1.806640	-13.782778	1.341571
45093	0	3.292715	0.439555	9.394422	0.032959	0.004395	0.093933	1.807198	-13.743055	1.346983
45094	0	3.316867	0.452303	9.353874	0.033200	0.004518	0.093528	1.813093	-13.703404	1.346049
45095	0	3.268058	0.440378	9.345638	0.032715	0.004395	0.093445	1.823403	-13.660494	1.351341
45096	0	3.279431	0.460064	9.274742	0.032829	0.004596	0.092735	1.828574	-13.616306	1.349875
45097	0	3.273966	0.482983	9.211451	0.032776	0.004822	0.092102	1.837560	-13.570329	1.347786
45098	0	3.260575	0.465943	9.189448	0.032642	0.004654	0.091882	1.843461	-13.523791	1.350843
45099	0	3.230855	0.452408	9.205473	0.032349	0.004517	0.092041	1.851670	-13.472993	1.356505
45100	0	3.217115	0.484114	9.177502	0.032207	0.004836	0.091763	1.857048	-13.426699	1.358629
45101	0	3.225021	0.440071	9.119946	0.032288	0.004395	0.091187	1.863816	-13.378762	1.362924
45102	0	3.193503	0.441053	9.018556	0.031969	0.004406	0.090174	1.868726	-13.334571	1.363351
45103	0	3.165006	0.452403	8.997501	0.031677	0.004517	0.089966	1.877354	-13.299021	1.367900
45104	0	3.177606	0.423234	8.950598	0.031806	0.004226	0.089496	1.884954	-13.259812	1.375357
45105	0	3.177141	0.489095	8.973112	0.031799	0.004883	0.089722	1.894454	-13.223235	1.375436
45106	0	3.159348	0.465964	8.907821	0.031622	0.004654	0.089068	1.901007	-13.185717	1.377741
45107	0	3.147119	0.470427	8.918023	0.031494	0.004700	0.089172	1.906226	-13.155266	1.375876
45108	0	3.136238	0.477868	8.876869	0.031387	0.004769	0.088760	1.917446	-13.122170	1.377413
45109	0	3.165600	0.495216	8.893533	0.031677	0.004944	0.088928	1.927384	-13.093840	1.370773
45110	0	3.113136	0.465993	8.809201	0.031146	0.004655	0.088087	1.933456	-13.073761	1.368346
45111	0	3.105708	0.452555	8.807673	0.031067	0.004517	0.088074	1.944592	-13.060069	1.370974
45112	0	3.109793	0.459919	8.826584	0.031108	0.004595	0.088263	1.949946	-13.046158	1.367655
45113	0	3.105612	0.470313	8.722289	0.031067	0.004700	0.087219	1.954191	-13.031129	1.378680
45114	0	3.104141	0.464748	8.820361	0.031045	0.004645	0.088202	1.956867	-13.025574	1.379169
45115	0	3.124688	0.476298	8.734230	0.031250	0.004761	0.087341	1.959692	-13.020518	1.380020
45116	0	3.124837	0.488611	8.776774	0.031243	0.004887	0.087770	1.959237	-13.026142	1.382426
45117	0	3.131370	0.500574	8.770652	0.031311	0.005005	0.087708	1.960471	-13.028674	1.380701
45118	0	3.138586	0.494435	8.770146	0.031377	0.004945	0.087705	1.960207	-13.039503	1.383201
45119	0	3.107780	0.475976	8.776475	0.031067	0.004761	0.087769	1.959270	-13.052754	1.381504
45120	0	3.134749	0.511849	8.824342	0.031333	0.005124	0.088248	1.952650	-13.070633	1.383070
45121	0	3.139020	0.470274	8.843335	0.031372	0.004700	0.088440	1.956955	-13.093161	1.383891
45122	0	3.125075	0.457993	8.890608	0.031225	0.004583	0.088915	1.953333	-13.125098	1.382104
45123	0	3.127629	0.469954	8.916316	0.031250	0.004700	0.089172	1.953801	-13.157931	1.386552
45124	0	3.144577	0.451353	8.932903	0.031425	0.004516	0.089336	1.951735	-13.184235	1.385678
45125	0	3.170459	0.474931	8.910221	0.031677	0.004761	0.089111	1.938214	-13.218417	1.391058
45126	0	3.188154	0.504201	8.932646	0.031854	0.005042	0.089336	1.938860	-13.253188	1.392345
45127	0	3.183071	0.500267	9.044318	0.031799	0.005005	0.090454	1.936936	-13.291962	1.389018
45128	0	3.177614	0.481359	9.041939	0.031739	0.004817	0.090432	1.933652	-13.337745	1.391353
45129	0	3.226333	0.445082	9.117376	0.032227	0.004456	0.091187	1.928778	-13.382917	1.386783
45130	0	3.226897	0.456271	9.176080	0.032239	0.004567	0.091771	1.924160	-13.419418	1.388072
45131	0	3.220326	0.463083	9.147883	0.032166	0.004639	0.091492	1.915565	-13.465674	1.390450
45132	0	3.245662	0.449071	9.200328	0.032424	0.004500	0.092014	1.904657	-13.505485	1.400011
45133	0	3.268855	0.469484	9.306666	0.032654	0.004700	0.093079	1.899650	-13.547363	1.407321
45134	0	3.287819	0.462807	9.279777	0.032845	0.004628	0.092810	1.900340	-13.587970	1.410138
45135	0	3.305432	0.506330	9.294450	0.033020	0.005066	0.092957	1.898039	-13.629316	1.423021
45136	0	3.299042	0.480987	9.359507	0.032967	0.004816	0.093603	1.891281	-13.657523	1.429678
45137	0	3.280349	0.475474	9.398481	0.032776	0.004761	0.093994	1.884864	-13.690194	1.430460
45138	0	3.316224	0.462107	9.402724	0.033136	0.004626	0.094036	1.879345	-13.720787	1.434890
45139	0	3.316558	0.457436	9.490162	0.033142	0.004578	0.094910	1.876099	-13.748169	1.433360
45140	0	3.332994	0.444838	9.464168	0.033311	0.004449	0.094648	1.876024	-13.770211	1.434795
45141	0	3.321851	0.463886	9.551466	0.033203	0.004639	0.095520	1.876607	-13.787753	1.439749
45142	0	3.355215	0.457414	9.507679	0.033539	0.004578	0.095081	1.872838	-13.802930	1.446878
45143	0	3.388699	0.488308	9.514935	0.033875	0.004883	0.095154	1.873472	-13.817032	1.455900
45144	0	3.335866	0.475873	9.508030	0.033350	0.004761	0.095083	1.871402	-13.826483	1.460218
45145	0	3.363318	0.487737	9.503102	0.033630	0.004883	0.095032	1.865192	-13.828881	1.465894
45146	0	3.375993	0.487582	9.484587	0.033758	0.004871	0.094847	1.870524	-13.830052	1.468210
45147	0	3.356930	0.446387	9.490929	0.033569	0.004456	0.094910	1.880302	-13.829089	1.473733
45148	0	3.344263	0.478026	9.527639	0.033447	0.004777	0.095275	1.884149	-13.822527	1.474927
45149	0	3.357001	0.463806	9.503153	0.033569	0.004639	0.095032	1.883532	-13.822331	1.474464
45150	0	3.337659	0.476210	9.509538	0.033387	0.004759	0.095092	1.887197	-13.808590	1.480132
45151	0	3.319145	0.464061	9.479159	0.033203	0.004639	0.094788	1.889280	-13.793508	1.485898
45152	0	3.334305	0.452245	9.486297	0.033362	0.004520	0.094856	1.891254	-13.769276	1.492278
45153	0	3.306356	0.482998	9.454916	0.033081	0.004822	0.094543	1.900589	-13.747118	1.496839
45154	0	3.321007	0.490311	9.364483	0.033229	0.004898	0.093638	1.906193	-13.723192	1.503297
45155	0	3.318262	0.470819	9.448921	0.033203	0.004700	0.094482	1.915747	-13.697432	1.512381
45156	0	3.295121	0.453529	9.365095	0.032979	0.004533	0.093641	1.918111	-13.662498	1.517432
45157	0	3.287141	0.446034	9.363702	0.032898	0.004456	0.093628	1.923232	-13.629076	1.521901
45158	0	3.288072	0.453412	9.334825	0.032906	0.004525	0.093340	1.933348	-13.597663	1.529647
45159	0	3.268679	0.452485	9.308807	0.032715	0.004517	0.093079	1.942601	-13.562236	1.534980
45160	0	3.268859	0.472496	9.219175	0.032720	0.004716	0.092181	1.952833	-13.522798	1.540397
45161	0	3.268381	0.464512	9.168555	0.032715	0.004639	0.091675	1.959985	-13.483140	1.544230
45162	0	3.243927	0.477605	9.158437	0.032470	0.004773	0.091574	1.962856	-13.444086	1.548625
45163	0	3.201170	0.495101	9.186860	0.032043	0.004944	0.091858	1.970854	-13.403520	1.548283
45164	0	3.207117	0.496225	9.073006	0.032103	0.004957	0.090719	1.976363	-13.362883	1.544778
45165	0	3.158542	0.476233	9.064786	0.031616	0.004761	0.090637	1.977643	-13.323037	1.547455
45166	0	3.171097	0.458379	9.091136	0.031737	0.004580	0.090902	1.981110	-13.288804	1.545362
45167	0	3.164588	0.434084	8.991548	0.031677	0.004333	0.089905	1.989491	-13.247885	1.541364
45168	0	3.165018	0.471969	8.950712	0.031675	0.004714	0.089499	1.995997	-13.214771	1.543568
45169	0	3.158873	0.512871	8.918200	0.031616	0.005127	0.089172	1.997599	-13.178536	1.544507
45170	0	3.142003	0.513119	8.944210	0.031439	0.005130	0.089436	1.998917	-13.153503	1.539043
45171	0	3.135058	0.506807	8.899671	0.031372	0.005066	0.088989	2.001145	-13.124872	1.533957
45172	0	3.124895	0.507748	8.925364	0.031267	0.005070	0.089248	2.010406	-13.100551	1.528753
45173	0	3.080536	0.464052	8.844591	0.030823	0.004639	0.088440	2.012361	-13.077120	1.530251
45174	0	3.102143	0.458529	8.827161	0.031032	0.004580	0.088268	2.018203	-13.062967	1.527632
45175	0	3.093668	0.457518	8.777155	0.030945	0.004578	0.087769	2.014972	-13.051446	1.531496
45176	0	3.086191	0.475690	8.820307	0.030867	0.004755	0.088202	2.017280	-13.044378	1.526240
45177	0	3.100155	0.518381	8.795343	0.031006	0.005188	0.087952	2.011942	-13.037778	1.524944
45178	0	3.087333	0.499584	8.697865	0.030875	0.004996	0.086978	2.011357	-13.034322	1.517775
45179	0	3.088789	0.500528	8.807227	0.030884	0.005005	0.088074	2.012010	-13.038688	1.515120
45180	0	3.102061	0.488187	8.825057	0.031013	0.004883	0.088253	2.011021	-13.046912	1.509167
45181	0	3.113957	0.487732	8.782577	0.031128	0.004883	0.087830	2.004445	-13.061139	1.509410
45182	0	3.116377	0.505321	8.812167	0.031151	0.005054	0.088126	2.003192	-13.076976	1.503935
45183	0	3.096096	0.469866	8.800708	0.030945	0.004700	0.088013	2.002303	-13.097000	1.497535
45184	0	3.129901	0.505734	8.811647	0.031281	0.005063	0.088122	1.995581	-13.118810	1.489414
45185	0	3.133926	0.506345	8.849113	0.031311	0.005066	0.088501	1.993221	-13.154362	1.489195
45186	0	3.151192	0.505615	8.847315	0.031489	0.005060	0.088481	1.988757	-13.182580	1.493933
45187	0	3.146314	0.482146	8.885658	0.031433	0.004822	0.088867	1.989101	-13.220258	1.482031
45188	0	3.152172	0.499738	8.895759	0.031493	0.005004	0.088967	1.981658	-13.255987	1.475546
45189	0	3.164631	0.475735	8.916187	0.031616	0.004761	0.089172	1.978210	-13.293700	1.470991
45190	0	3.170604	0.487147	8.956735	0.031676	0.004875	0.089578	1.974356	-13.330724	1.464353
45191	0	3.195675	0.487547	9.038097	0.031921	0.004883	0.090393	1.966205	-13.374562	1.463371
45192	0	3.196884	0.509873	9.047769	0.031931	0.005112	0.090490	1.951225	-13.421536	1.459007
45193	0	3.208392	0.511680	9.123391	0.032043	0.005127	0.091248	1.939842	-13.471301	1.453789
45194	0	3.210434	0.485365	9.138910	0.032063	0.004862	0.091403	1.930869	-13.521504	1.448920
45195	0	3.226570	0.432649	9.196659	0.032227	0.004333	0.091980	1.923325	-13.569319	1.446016
45196	0	3.271346	0.461883	9.242586	0.032671	0.004624	0.092441	1.917684	-13.620974	1.440030
45197	0	3.269260	0.438309	9.276032	0.032654	0.004395	0.092773	1.904877	-13.667922	1.438497
45198	0	3.276479	0.503254	9.236909	0.032731	0.005042	0.092381	1.894200	-13.708788	1.437907
45199	0	3.293578	0.524016	9.306574	0.032898	0.005249	0.093079	1.884516	-13.754324	1.436488
45200	0	3.288948	0.503709	9.334420	0.032851	0.005048	0.093357	1.872684	-13.800226	1.429206
45201	0	3.305373	0.493210	9.367770	0.033020	0.004944	0.093689	1.859549	-13.840423	1.425089
45202	0	3.348529	0.454426	9.414272	0.033454	0.004554	0.094153	1.849065	-13.877539	1.420696
45203	0	3.372070	0.439036	9.453321	0.033691	0.004395	0.094543	1.844862	-13.912066	1.425686
45204	0	3.365500	0.449808	9.414692	0.033628	0.004508	0.094156	1.833797	-13.944515	1.419977
45205	0	3.359358	0.463152	9.551185	0.033569	0.004639	0.095520	1.826006	-13.972631	1.417223
45206	0	3.369985	0.486260	9.506814	0.033678	0.004868	0.095076	1.820723	-13.997909	1.413020
45207	0	3.371177	0.518638	9.539084	0.033691	0.005188	0.095398	1.819358	-14.021351	1.409637
45208	0	3.399067	0.530227	9.495027	0.033976	0.005306	0.094955	1.815124	-14.038508	1.406637
45209	0	3.419076	0.493949	9.569940	0.034180	0.004944	0.095703	1.810360	-14.050773	1.405071
45210	0	3.396165	0.449933	9.563334	0.033957	0.004507	0.095634	1.801520	-14.054783	1.402312
45211	0	3.382013	0.469489	9.582308	0.033813	0.004700	0.095825	1.796119	-14.061744	1.403163
45212	0	3.364266	0.438460	9.490491	0.033643	0.004384	0.094905	1.796800	-14.060666	1.401782
45213	0	3.374847	0.463362	9.576580	0.033752	0.004639	0.095764	1.790896	-14.054928	1.398890
45214	0	3.373398	0.468619	9.558755	0.033744	0.004689	0.095584	1.787259	-14.042054	1.393859
45215	0	3.386551	0.493855	9.546245	0.033875	0.004944	0.095459	1.780936	-14.030246	1.392169
45216	0	3.384358	0.499070	9.528725	0.033856	0.004993	0.095283	1.777529	-14.013837	1.387526
45217	0	3.361283	0.506882	9.509882	0.033630	0.005066	0.095093	1.780527	-13.991767	1.395761
45218	0	3.358006	0.519408	9.523157	0.033595	0.005194	0.095226	1.780705	-13.972680	1.391939
45219	0	3.348280	0.469976	9.436940	0.033508	0.004700	0.094360	1.780268	-13.940747	1.393672
45220	0	3.355346	0.470064	9.481372	0.033579	0.004700	0.094805	1.780866	-13.909055	1.397063
45221	0	3.341800	0.488736	9.467563	0.033447	0.004883	0.094666	1.785624	-13.872659	1.396059
45222	0	3.305795	0.471123	9.414426	0.033084	0.004708	0.094135	1.788585	-13.840065	1.399101
45223	0	3.323510	0.470445	9.406521	0.033264	0.004700	0.094055	1.793615	-13.803689	1.401759
45224	0	3.317579	0.489279	9.335249	0.033206	0.004891	0.093342	1.794682	-13.765627	1.401910
45225	0	3.305015	0.451942	9.302843	0.033081	0.004517	0.093018	1.797432	-13.726566	1.400251
45226	0	3.279928	0.501441	9.256303	0.032836	0.005010	0.092550	1.802425	-13.680152	1.393311
45227	0	3.285931	0.500988	9.211558	0.032898	0.005005	0.092102	1.807668	-13.631117	1.393719
45228	0	3.284386	0.482967	9.250817	0.032881	0.004831	0.092495	1.804959	-13.584391	1.390889
45229	0	3.249818	0.445602	9.150361	0.032532	0.004456	0.091492	1.804837	-13.541366	1.388906
45230	0	3.218394	0.451880	9.158816	0.032220	0.004517	0.091576	1.806758	-13.495452	1.392400
45231	0	3.219286	0.464238	9.077105	0.032227	0.004639	0.090759	1.810619	-13.451899	1.391180
45232	0	3.212342	0.458526	9.042850	0.032159	0.004584	0.090416	1.811068	-13.405983	1.386896
45233	0	3.194927	0.488272	8.997761	0.031982	0.004883	0.089966	1.810300	-13.362791	1.386733
45234	0	3.170419	0.494334	8.914463	0.031734	0.004943	0.089134	1.810276	-13.324101	1.384541
45235	0	3.170727	0.476242	8.924433	0.031738	0.004761	0.089233	1.811752	-13.283301	1.381878
45236	0	3.152720	0.476326	8.914189	0.031554	0.004764	0.089132	1.810792	-13.247561	1.375973
45237	0	3.153443	0.494405	8.881351	0.031555	0.004944	0.088806	1.810698	-13.219818	1.379346
45238	0	3.149028	0.451403	8.852357	0.031513	0.004517	0.088515	1.807031	-13.189122	1.373406
45239	0	3.153410	0.482484	8.795905	0.031555	0.004822	0.087952	1.810536	-13.160696	1.370041
45240	0	3.143478	0.501103	8.778907	0.031452	0.005011	0.087783	1.810796	-13.137006	1.369333
45241	0	3.142008	0.476091	8.783424	0.031433	0.004761	0.087830	1.810822	-13.119029	1.367309
45242	0	3.115212	0.506574	8.814694	0.031162	0.005066	0.088143	1.810465	-13.104837	1.361475
45243	0	3.106017	0.488469	8.801496	0.031067	0.004883	0.088013	1.812778	-13.095089	1.360959
45244	0	3.134972	0.506531	8.765372	0.031359	0.005069	0.087650	1.808273	-13.082315	1.354118
45245	0	3.112567	0.481688	8.837997	0.031128	0.004822	0.088379	1.802177	-13.078377	1.349028
45246	0	3.130680	0.456459	8.752626	0.031306	0.004567	0.087526	1.799061	-13.078077	1.342365
45247	0	3.119491	0.469905	8.855995	0.031189	0.004700	0.088562	1.798453	-13.084731	1.332867
45248	0	3.108603	0.469629	8.800529	0.031078	0.004698	0.088008	1.796835	-13.093748	1.331088
45249	0	3.113798	0.463800	8.855851	0.031128	0.004639	0.088562	1.796305	-13.105726	1.322588
45250	0	3.110167	0.463201	8.824426	0.031087	0.004637	0.088249	1.790756	-13.123851	1.317778
45251	0	3.114255	0.469943	8.874000	0.031128	0.004700	0.088745	1.790845	-13.141723	1.311491
45252	0	3.111365	0.463143	8.921691	0.031096	0.004638	0.089223	1.783517	-13.164062	1.316371
45253	0	3.163772	0.475744	9.008051	0.031616	0.004761	0.090088	1.780024	-13.190431	1.317301
45254	0	3.180519	0.499425	8.963710	0.031781	0.004998	0.089645	1.775761	-13.220052	1.307080
45255	0	3.188274	0.487496	8.959207	0.031860	0.004883	0.089600	1.766654	-13.247664	1.304617
45256	0	3.193078	0.430624	9.006313	0.031905	0.004317	0.090072	1.753712	-13.279223	1.300003
45257	0	3.176484	0.432886	9.032292	0.031738	0.004333	0.090332	1.748693	-13.311908	1.299219
45258	0	3.212945	0.456605	9.054565	0.032097	0.004568	0.090557	1.747012	-13.352171	1.301151
45259	0	3.219615	0.457154	9.080977	0.032166	0.004578	0.090820	1.740335	-13.389810	1.299213
45260	0	3.225734	0.431630	9.158123	0.032227	0.004321	0.091592	1.735280	-13.427341	1.299156
45261	0	3.237636	0.481588	9.160429	0.032349	0.004822	0.091614	1.728832	-13.461004	1.299792
45262	0	3.237729	0.468409	9.170385	0.032343	0.004687	0.091716	1.725775	-13.502957	1.301430
45263	0	3.244184	0.481897	9.202983	0.032410	0.004822	0.092041	1.723177	-13.542025	1.305774
45264	0	3.268625	0.456277	9.188599	0.032657	0.004572	0.091896	1.712879	-13.577885	1.302228
45265	0	3.262583	0.432812	9.300624	0.032593	0.004333	0.093018	1.707258	-13.617605	1.302525
45266	0	3.268804	0.413638	9.322862	0.032659	0.004139	0.093239	1.704923	-13.652826	1.302761
45267	0	3.280040	0.426854	9.349744	0.032776	0.004272	0.093506	1.700903	-13.681836	1.299773
45268	0	3.321139	0.462390	9.293230	0.033191	0.004630	0.092939	1.694055	-13.706342	1.302349
45269	0	3.310696	0.487881	9.404627	0.033081	0.004883	0.094055	1.689966	-13.736892	1.303491
45270	0	3.309277	0.475077	9.470109	0.033072	0.004752	0.094708	1.688872	-13.761606	1.305292
45271	0	3.310353	0.469470	9.435272	0.033081	0.004700	0.094360	1.683522	-13.787905	1.308399
45272	0	3.314112	0.449937	9.501053	0.033126	0.004506	0.095016	1.676087	-13.805235	1.302815
45273	0	3.352141	0.439117	9.429481	0.033508	0.004395	0.094299	1.672500	-13.820209	1.305270
45274	0	3.317845	0.462832	9.495759	0.033168	0.004631	0.094961	1.669638	-13.831996	1.305508
45275	0	3.326907	0.464086	9.454162	0.033264	0.004639	0.094543	1.672445	-13.836917	1.304439
45276	0	3.334198	0.433826	9.508638	0.033335	0.004337	0.095089	1.673851	-13.844588	1.303181
45277	0	3.375366	0.482096	9.515342	0.033752	0.004822	0.095154	1.673010	-13.845075	1.308308
45278	0	3.344993	0.457605	9.527464	0.033449	0.004576	0.095275	1.673544	-13.844947	1.305731
45279	0	3.338111	0.463842	9.485045	0.033386	0.004639	0.094849	1.673255	-13.837751	1.310101
45280	0	3.348916	0.482198	9.454932	0.033498	0.004821	0.094546	1.674527	-13.826289	1.317092
45281	0	3.349710	0.463923	9.497463	0.033508	0.004639	0.094971	1.675041	-13.811793	1.319579
45282	0	3.334954	0.470150	9.455591	0.033363	0.004701	0.094551	1.675845	-13.794073	1.321328
45283	0	3.306487	0.439689	9.442695	0.033081	0.004395	0.094421	1.678371	-13.773468	1.327313
45284	0	3.303406	0.464653	9.468091	0.033049	0.004642	0.094676	1.682918	-13.754832	1.329980
45285	0	3.318262	0.476490	9.375705	0.033203	0.004761	0.093750	1.687487	-13.728838	1.342916
45286	0	3.344256	0.483675	9.358871	0.033467	0.004829	0.093580	1.695796	-13.697584	1.348664
45287	0	3.324398	0.452688	9.339048	0.033264	0.004517	0.093384	1.707718	-13.671808	1.346229
45288	0	3.313731	0.454241	9.328265	0.033162	0.004537	0.093274	1.714204	-13.640332	1.347198
45289	0	3.281494	0.488774	9.302508	0.032837	0.004883	0.093018	1.719725	-13.612280	1.350657
45290	0	3.276531	0.465881	9.261392	0.032793	0.004648	0.092605	1.731960	-13.577004	1.355628
45291	0	3.262766	0.476801	9.259918	0.032654	0.004761	0.092590	1.740237	-13.543673	1.360667
45292	0	3.251194	0.477638	9.170197	0.032540	0.004775	0.091692	1.741350	-13.507270	1.367921
45293	0	3.231989	0.446210	9.150154	0.032349	0.004456	0.091492	1.748775	-13.470289	1.371351
45294	0	3.214267	0.502362	9.127568	0.032169	0.005017	0.091267	1.756032	-13.435815	1.373548
45295	0	3.207800	0.458783	9.137842	0.032104	0.004578	0.091370	1.767964	-13.401651	1.379527
45296	0	3.202632	0.429870	9.054111	0.032052	0.004292	0.090532	1.775140	-13.368122	1.381420
45297	0	3.183551	0.483256	9.046227	0.031860	0.004822	0.090454	1.787951	-13.335706	1.382870
45298	0	3.215172	0.491265	8.992955	0.032177	0.004904	0.089921	1.798443	-13.302551	1.384103
45299	0	3.196205	0.519234	9.021693	0.031982	0.005188	0.090210	1.803477	-13.275683	1.384227
45300	0	3.180210	0.508010	9.022908	0.031819	0.005075	0.090223	1.810128	-13.252804	1.388816
45301	0	3.153468	0.501043	8.960652	0.031555	0.005005	0.089600	1.816687	-13.225617	1.390701
45302	0	3.161914	0.495728	8.894749	0.031636	0.004954	0.088942	1.820137	-13.202617	1.397598
45303	0	3.123734	0.464378	8.948170	0.031250	0.004639	0.089478	1.826321	-13.185417	1.400034
45304	0	3.133763	0.465350	8.869451	0.031346	0.004648	0.088692	1.832889	-13.173211	1.403146
45305	0	3.154538	0.470552	8.856519	0.031555	0.004700	0.088562	1.840111	-13.159566	1.403152
45306	0	3.134714	0.477384	8.795899	0.031352	0.004771	0.087957	1.843431	-13.152176	1.398452
45307	0	3.143233	0.513246	8.825679	0.031433	0.005127	0.088257	1.850474	-13.150161	1.397775
45308	0	3.130972	0.526172	8.886589	0.031309	0.005260	0.088866	1.853376	-13.149906	1.395728
45309	0	3.143673	0.482482	8.849952	0.031433	0.004822	0.088501	1.857409	-13.153585	1.392483
45310	0	3.132154	0.458744	8.837352	0.031318	0.004583	0.088375	1.862780	-13.157568	1.393659
45311	0	3.131993	0.464061	8.843669	0.031311	0.004639	0.088440	1.865581	-13.168125	1.398438
45312	0	3.170373	0.495289	8.903900	0.031694	0.004947	0.089043	1.873638	-13.179103	1.391691
45313	0	3.156709	0.481925	8.929036	0.031555	0.004822	0.089294	1.870906	-13.193358	1.392971
45314	0	3.171730	0.469462	8.928006	0.031701	0.004694	0.089286	1.872209	-13.213131	1.390592
45315	0	3.145078	0.512759	8.892194	0.031433	0.005127	0.088928	1.873555	-13.234878	1.390706
45316	0	3.154670	0.482404	8.970218	0.031529	0.004823	0.089708	1.875713	-13.255913	1.387843
45317	0	3.194301	0.506377	8.934786	0.031921	0.005066	0.089355	1.873714	-13.282620	1.392545
45318	0	3.162000	0.469496	8.969870	0.031598	0.004695	0.089706	1.874385	-13.309602	1.394858
45319	0	3.182894	0.475997	8.989434	0.031799	0.004761	0.089905	1.874257	-13.346351	1.396173
45320	0	3.176454	0.487367	9.042362	0.031736	0.004881	0.090433	1.866145	-13.380999	1.396388
45321	0	3.188663	0.475786	9.105541	0.031860	0.004761	0.091064	1.863367	-13.412992	1.389807
45322	0	3.231048	0.480915	9.066828	0.032279	0.004815	0.090679	1.856941	-13.451709	1.387074
45323	0	3.225582	0.457237	9.123749	0.032227	0.004578	0.091248	1.851334	-13.487406	1.386558
45324	0	3.237503	0.498931	9.133851	0.032346	0.004993	0.091349	1.847115	-13.523073	1.387118
45325	0	3.231944	0.481843	9.129750	0.032288	0.004822	0.091309	1.843902	-13.562022	1.389434
45326	0	3.292980	0.505580	9.133609	0.032900	0.005058	0.091347	1.841703	-13.598527	1.387385
45327	0	3.256573	0.487767	9.239553	0.032532	0.004883	0.092407	1.836411	-13.639649	1.388108
45328	0	3.263266	0.456470	9.286013	0.032599	0.004567	0.092872	1.834358	-13.679576	1.386633
45329	0	3.268465	0.463861	9.270154	0.032654	0.004639	0.092712	1.835102	-13.716679	1.387466
45330	0	3.262400	0.475641	9.335146	0.032594	0.004760	0.093362	1.831906	-13.752758	1.385236
45331	0	3.298418	0.481800	9.380237	0.032959	0.004822	0.093811	1.828095	-13.782525	1.386498
45332	0	3.309561	0.462663	9.299043	0.033070	0.004631	0.092999	1.823528	-13.813570	1.390767
45333	0	3.310366	0.457724	9.398620	0.033081	0.004578	0.093994	1.823688	-13.840103	1.392594
45334	0	3.327295	0.493934	9.421343	0.033248	0.004943	0.094222	1.820170	-13.869481	1.395794
45335	0	3.334156	0.512218	9.447691	0.033325	0.005127	0.094482	1.815038	-13.888294	1.399710
45336	0	3.355760	0.493012	9.428204	0.033541	0.004933	0.094288	1.811736	-13.907759	1.400290
45337	0	3.321565	0.476051	9.460011	0.033203	0.004761	0.094604	1.811905	-13.921867	1.397605
45338	0	3.354094	0.463494	9.465335	0.033533	0.004638	0.094656	1.808969	-13.930335	1.400509
45339	0	3.333066	0.481944	9.478580	0.033325	0.004822	0.094788	1.806480	-13.935914	1.404744
45340	0	3.370850	0.468985	9.459853	0.033702	0.004694	0.094601	1.801887	-13.942922	1.411006
45341	0	3.350993	0.482456	9.478688	0.033508	0.004822	0.094788	1.805277	-13.943925	1.417015
45342	0	3.363071	0.482154	9.429856	0.033633	0.004827	0.094297	1.799495	-13.939791	1.411924
45343	0	3.362378	0.488317	9.466785	0.033630	0.004883	0.094666	1.799936	-13.930776	1.412285
45344	0	3.335997	0.506512	9.436877	0.033373	0.005066	0.094364	1.798865	-13.914080	1.413190
45345	0	3.331853	0.476017	9.466790	0.033325	0.004761	0.094666	1.798226	-13.904944	1.411671
45346	0	3.323747	0.457531	9.381960	0.033251	0.004576	0.093815	1.797574	-13.887639	1.414710
45347	0	3.330622	0.482341	9.430594	0.033325	0.004822	0.094299	1.799277	-13.863506	1.410331
45348	0	3.308873	0.494900	9.395074	0.033104	0.004947	0.093946	1.801806	-13.843919	1.410776
45349	0	3.318147	0.470953	9.369615	0.033203	0.004700	0.093689	1.813145	-13.816400	1.407776
45350	0	3.283565	0.459981	9.328141	0.032854	0.004597	0.093275	1.816600	-13.792687	1.404690
45351	0	3.293568	0.482098	9.308690	0.032959	0.004822	0.093079	1.815253	-13.763010	1.410710
45352	0	3.295273	0.506948	9.322387	0.032973	0.005064	0.093217	1.821480	-13.736688	1.406192
45353	0	3.275274	0.495083	9.259815	0.032776	0.004944	0.092590	1.829505	-13.707019	1.407199
45354	0	3.258245	0.483743	9.243105	0.032607	0.004835	0.092422	1.831869	-13.675464	1.410230
45355	0	3.262732	0.470674	9.266034	0.032654	0.004700	0.092651	1.839842	-13.641721	1.412747
45356	0	3.257230	0.477422	9.249532	0.032600	0.004774	0.092485	1.839511	-13.605893	1.413245
45357	0	3.238090	0.476186	9.217314	0.032410	0.004761	0.092163	1.840353	-13.569120	1.414334
45358	0	3.232147	0.507426	9.219234	0.032351	0.005068	0.092182	1.847584	-13.530788	1.415204
45359	0	3.220383	0.494366	9.070633	0.032227	0.004944	0.090698	1.846985	-13.501044	1.416596
45360	0	3.227697	0.519031	9.072253	0.032303	0.005187	0.090714	1.850575	-13.467335	1.419682
45361	0	3.201785	0.525523	9.040178	0.032043	0.005249	0.090393	1.857779	-13.433860	1.417625
45362	0	3.184811	0.538384	8.962444	0.031870	0.005383	0.089617	1.859059	-13.404965	1.414343
45363	0	3.195769	0.494534	8.966938	0.031982	0.004944	0.089661	1.860500	-13.372317	1.407546
45364	0	3.173281	0.469927	8.956191	0.031750	0.004703	0.089556	1.856177	-13.349599	1.402356
45365	0	3.178329	0.482161	8.960530	0.031799	0.004822	0.089600	1.855773	-13.328077	1.401355
45366	0	3.169181	0.451964	8.924867	0.031706	0.004516	0.089244	1.860584	-13.309029	1.396989
45367	0	3.166329	0.494302	8.917737	0.031677	0.004944	0.089172	1.859401	-13.290046	1.393048
45368	0	3.169975	0.482200	8.833120	0.031711	0.004820	0.088327	1.861996	-13.274900	1.390456
45369	0	3.124179	0.488642	8.838161	0.031250	0.004883	0.088379	1.866498	-13.263198	1.382990
45370	0	3.103932	0.525238	8.869269	0.031050	0.005256	0.088689	1.862259	-13.248680	1.378762
45371	0	3.142539	0.506339	8.856490	0.031433	0.005066	0.088562	1.859084	-13.237638	1.375740
45372	0	3.117052	0.481689	8.887269	0.031173	0.004816	0.088872	1.860232	-13.233703	1.371054
45373	0	3.143508	0.458095	8.758457	0.031433	0.004578	0.087585	1.864653	-13.235241	1.368972
45374	0	3.119595	0.439919	8.892530	0.031193	0.004401	0.088926	1.862358	-13.238255	1.362970
45375	0	3.125683	0.463546	8.898703	0.031250	0.004639	0.088989	1.858661	-13.245986	1.361659
45376	0	3.127424	0.511541	8.867576	0.031263	0.005120	0.088679	1.852976	-13.258963	1.357790
45377	0	3.132186	0.506590	8.886338	0.031311	0.005066	0.088867	1.853360	-13.271835	1.349379
45378	0	3.147124	0.506449	8.818113	0.031454	0.005065	0.088187	1.853317	-13.293021	1.340796
45379	0	3.144813	0.475186	8.837404	0.031433	0.004761	0.088379	1.842691	-13.311425	1.337838
45380	0	3.117414	0.461546	8.921736	0.031157	0.004621	0.089223	1.836884	-13.331722	1.333455
45381	0	3.175568	0.500007	8.928852	0.031738	0.005005	0.089294	1.831464	-13.352956	1.325778
45382	0	3.173353	0.480621	8.957971	0.031712	0.004811	0.089587	1.825834	-13.379964	1.322308
45383	0	3.175870	0.481941	9.020290	0.031738	0.004822	0.090210	1.823544	-13.404839	1.319595
45384	0	3.192319	0.462290	9.037028	0.031900	0.004633	0.090378	1.811860	-13.432677	1.318744
45385	0	3.200761	0.463356	9.026233	0.031982	0.004639	0.090271	1.806308	-13.463571	1.315048
45386	0	3.212242	0.462247	9.024272	0.032093	0.004628	0.090253	1.800107	-13.499798	1.312952
45387	0	3.213195	0.481535	9.032261	0.032104	0.004822	0.090332	1.792995	-13.533505	1.305970
45388	0	3.249658	0.492128	9.152199	0.032465	0.004930	0.091533	1.782670	-13.571982	1.306194
45389	0	3.226108	0.468955	9.105276	0.032227	0.004700	0.091064	1.771207	-13.614306	1.297748
45390	0	3.257140	0.479377	9.115161	0.032539	0.004801	0.091163	1.763538	-13.653478	1.294747
45391	0	3.268936	0.475129	9.184576	0.032654	0.004761	0.091858	1.753055	-13.696735	1.292332
45392	0	3.244914	0.455106	9.243362	0.032420	0.004558	0.092443	1.745954	-13.731594	1.291726
45393	0	3.280780	0.499278	9.239655	0.032776	0.005005	0.092407	1.732267	-13.770063	1.291076
45394	0	3.280463	0.461003	9.274254	0.032779	0.004614	0.092752	1.728376	-13.801000	1.289996
45395	0	3.305145	0.469131	9.318997	0.033020	0.004700	0.093201	1.719209	-13.838550	1.287219
45396	0	3.323042	0.467339	9.347536	0.033205	0.004683	0.093484	1.709065	-13.868553	1.283280
45397	0	3.316515	0.456847	9.368125	0.033142	0.004578	0.093689	1.698827	-13.895698	1.282230
45398	0	3.351371	0.479310	9.378793	0.033493	0.004803	0.093795	1.688035	-13.919903	1.286404
45399	0	3.334720	0.481201	9.423100	0.033325	0.004822	0.094238	1.677152	-13.945550	1.284427
45400	0	3.344697	0.473694	9.433930	0.033430	0.004741	0.094345	1.673230	-13.964962	1.281667
45401	0	3.334250	0.450863	9.417150	0.033325	0.004517	0.094177	1.664362	-13.984935	1.282771
45402	0	3.343025	0.449446	9.452792	0.033421	0.004500	0.094531	1.657817	-13.995546	1.277683
45403	0	3.345635	0.444745	9.441855	0.033447	0.004456	0.094421	1.648616	-14.005496	1.279572
45404	0	3.340870	0.449406	9.423032	0.033404	0.004499	0.094232	1.642560	-14.009682	1.277417
45405	0	3.351141	0.469828	9.472553	0.033508	0.004700	0.094727	1.641165	-14.012332	1.275237
45406	0	3.381968	0.487650	9.508987	0.033819	0.004879	0.095090	1.638454	-14.011820	1.272558
45407	0	3.387524	0.463876	9.503148	0.033875	0.004639	0.095032	1.638769	-14.011595	1.269387
45408	0	3.350679	0.475868	9.490969	0.033509	0.004761	0.094909	1.636430	-14.007569	1.273800
45409	0	3.343874	0.451458	9.460760	0.033447	0.004517	0.094604	1.634012	-13.996200	1.276581
45410	0	3.348071	0.439024	9.571214	0.033490	0.004390	0.095709	1.634481	-13.983829	1.283169
45411	0	3.349199	0.433190	9.485447	0.033508	0.004333	0.094849	1.632441	-13.963053	1.280999
45412	0	3.352095	0.445069	9.425546	0.033537	0.004452	0.094250	1.631031	-13.942557	1.283220
45413	0	3.372690	0.457568	9.424752	0.033752	0.004578	0.094238	1.628372	-13.910432	1.286991
45414	0	3.343622	0.463388	9.408061	0.033457	0.004634	0.094073	1.628086	-13.884282	1.284842
45415	0	3.317969	0.464095	9.363612	0.033203	0.004639	0.093628	1.630439	-13.854572	1.287812
45416	0	3.313249	0.476678	9.371318	0.033155	0.004765	0.093705	1.632752	-13.825442	1.291639
45417	0	3.287570	0.439331	9.400198	0.032898	0.004395	0.093994	1.631009	-13.797227	1.289868
45418	0	3.276214	0.457668	9.340947	0.032792	0.004575	0.093399	1.632785	-13.759436	1.291539
45419	0	3.287066	0.464328	9.241671	0.032898	0.004639	0.092407	1.637925	-13.724513	1.287835
45420	0	3.275356	0.477294	9.213030	0.032783	0.004769	0.092120	1.641828	-13.687402	1.290172
45421	0	3.244425	0.463925	9.223340	0.032471	0.004639	0.092224	1.642142	-13.653435	1.288045
45422	0	3.257130	0.477087	9.249617	0.032600	0.004762	0.092486	1.652719	-13.616309	1.285616
45423	0	3.244030	0.464354	9.150224	0.032471	0.004639	0.091492	1.658150	-13.577172	1.285338
45424	0	3.232533	0.483621	9.151970	0.032349	0.004831	0.091512	1.663776	-13.546885	1.280984
45425	0	3.225774	0.464006	9.076983	0.032288	0.004639	0.090759	1.665009	-13.508098	1.281746
45426	0	3.201370	0.464474	9.097301	0.032044	0.004641	0.090962	1.669594	-13.468378	1.286283
45427	0	3.189374	0.433911	9.058564	0.031921	0.004333	0.090576	1.676054	-13.432355	1.290019
45428	0	3.177791	0.434975	9.054251	0.031805	0.004344	0.090533	1.682718	-13.396934	1.289176
45429	0	3.165323	0.470288	8.997411	0.031677	0.004700	0.089966	1.686287	-13.365263	1.289375
45430	0	3.185421	0.476696	8.968342	0.031873	0.004766	0.089677	1.686685	-13.340479	1.289464
45431	0	3.177093	0.476446	8.973154	0.031799	0.004761	0.089722	1.690863	-13.303170	1.290572
45432	0	3.178124	0.470672	8.877236	0.031804	0.004706	0.088764	1.690960	-13.272590	1.288559
45433	0	3.165887	0.476148	8.948400	0.031677	0.004761	0.089478	1.691670	-13.247985	1.289341
45434	0	3.150136	0.482250	8.821449	0.031519	0.004823	0.088208	1.691183	-13.224064	1.291302
45435	0	3.136115	0.445872	8.942018	0.031372	0.004456	0.089417	1.695045	-13.209002	1.293115
45436	0	3.134013	0.440343	8.845001	0.031350	0.004400	0.088447	1.698981	-13.194928	1.288784
45437	0	3.118110	0.451864	8.807641	0.031189	0.004517	0.088074	1.701548	-13.183587	1.284188
45438	0	3.122935	0.463895	8.808026	0.031234	0.004642	0.088078	1.697173	-13.176708	1.281506
45439	0	3.130612	0.482429	8.807534	0.031311	0.004822	0.088074	1.700399	-13.169203	1.275352
45440	0	3.117699	0.458377	8.844325	0.031178	0.004582	0.088443	1.702266	-13.166205	1.275319
45441	0	3.112862	0.445587	8.850072	0.031128	0.004456	0.088501	1.702842	-13.165993	1.269389
45442	0	3.156146	0.488329	8.904742	0.031556	0.004883	0.089049	1.703756	-13.171754	1.269247
45443	0	3.119760	0.506087	8.849822	0.031189	0.005066	0.088501	1.697790	-13.181788	1.260411
45444	0	3.109020	0.480534	8.904275	0.031084	0.004811	0.089045	1.690688	-13.188584	1.264071
45445	0	3.156759	0.469939	8.892383	0.031555	0.004700	0.088928	1.690741	-13.203449	1.259371
45446	0	3.129152	0.457219	8.927927	0.031275	0.004577	0.089285	1.685697	-13.223815	1.260636
45447	0	3.163474	0.445197	8.953221	0.031616	0.004456	0.089539	1.681833	-13.246425	1.259451
45448	0	3.191426	0.468502	9.006899	0.031898	0.004692	0.090075	1.673709	-13.266609	1.264851
45449	0	3.194421	0.439021	9.032417	0.031921	0.004395	0.090332	1.669084	-13.294460	1.264740
45450	0	3.180677	0.444171	9.000250	0.031783	0.004446	0.090011	1.664451	-13.323482	1.263760
45451	0	3.182233	0.463672	9.044611	0.031799	0.004639	0.090454	1.662741	-13.351503	1.261209
45452	0	3.193037	0.493532	9.061266	0.031906	0.004939	0.090621	1.658836	-13.381045	1.264207
45453	0	3.188611	0.463377	9.117777	0.031860	0.004639	0.091187	1.653598	-13.412284	1.258975
45454	0	3.212247	0.462568	9.158613	0.032095	0.004628	0.091596	1.651335	-13.445578	1.258508
45455	0	3.212836	0.445490	9.142231	0.032104	0.004456	0.091431	1.651211	-13.474422	1.261656
45456	0	3.211613	0.445062	9.201528	0.032091	0.004454	0.092024	1.648265	-13.504417	1.259803
45457	0	3.219371	0.463749	9.258060	0.032166	0.004639	0.092590	1.647637	-13.538156	1.253725
45458	0	3.267612	0.457061	9.231679	0.032649	0.004575	0.092326	1.643390	-13.570649	1.255838
45459	0	3.267604	0.475904	9.227737	0.032654	0.004761	0.092285	1.642008	-13.597148	1.255991
45460	0	3.278206	0.499783	9.293261	0.032760	0.005001	0.092940	1.638831	-13.623609	1.249410
45461	0	3.273496	0.481838	9.374315	0.032715	0.004822	0.093750	1.635404	-13.647094	1.251656
45462	0	3.284193	0.462833	9.323840	0.032816	0.004631	0.093247	1.632894	-13.677933	1.254403
45463	0	3.303917	0.475694	9.349929	0.033020	0.004761	0.093506	1.629001	-13.700261	1.252963
45464	0	3.313447	0.432344	9.360929	0.033119	0.004326	0.093615	1.626647	-13.717853	1.253990
45465	0	3.284884	0.476388	9.368463	0.032837	0.004761	0.093689	1.630789	-13.731367	1.261056
45466	0	3.299598	0.500976	9.428522	0.032983	0.005011	0.094290	1.630238	-13.746253	1.265646
45467	0	3.321314	0.488447	9.429570	0.033203	0.004883	0.094299	1.632545	-13.757362	1.275394
45468	0	3.335121	0.494613	9.471686	0.033345	0.004947	0.094719	1.632187	-13.763495	1.277979
45469	0	3.333251	0.500253	9.454100	0.033325	0.005005	0.094543	1.629766	-13.771251	1.284774
45470	0	3.315826	0.475581	9.435393	0.033156	0.004755	0.094355	1.630962	-13.772400	1.286780
45471	0	3.314888	0.470279	9.399159	0.033142	0.004700	0.093994	1.634954	-13.779573	1.286366
45472	0	3.303144	0.458525	9.411107	0.033033	0.004583	0.094110	1.637343	-13.776142	1.289376
45473	0	3.307697	0.482660	9.466671	0.033081	0.004822	0.094666	1.643142	-13.770097	1.291320
45474	0	3.318984	0.464752	9.479119	0.033195	0.004648	0.094790	1.642440	-13.763296	1.291568
45475	0	3.325688	0.513055	9.430169	0.033264	0.005127	0.094299	1.646751	-13.753335	1.293822
45476	0	3.299266	0.489107	9.424625	0.033005	0.004889	0.094242	1.648558	-13.737531	1.296084
45477	0	3.312901	0.488978	9.405942	0.033142	0.004883	0.094055	1.656746	-13.720490	1.296409
45478	0	3.303699	0.459139	9.351960	0.033054	0.004591	0.093513	1.657065	-13.698134	1.302293
45479	0	3.293974	0.476522	9.332932	0.032959	0.004761	0.093323	1.662210	-13.673427	1.305072
45480	0	3.283965	0.459181	9.370782	0.032859	0.004586	0.093701	1.668677	-13.648845	1.305804
45481	0	3.306369	0.452258	9.296243	0.033081	0.004517	0.092957	1.675672	-13.626380	1.313482
45482	0	3.266037	0.459486	9.242517	0.032680	0.004589	0.092419	1.682424	-13.601509	1.316939
45483	0	3.269193	0.464698	9.278110	0.032715	0.004639	0.092773	1.692085	-13.572171	1.325990
45484	0	3.246250	0.448005	9.291728	0.032485	0.004472	0.092910	1.701715	-13.543327	1.328869
45485	0	3.256711	0.476550	9.266015	0.032593	0.004761	0.092651	1.707105	-13.510473	1.327112
45486	0	3.252084	0.489111	9.188233	0.032541	0.004891	0.091875	1.706533	-13.483883	1.332169
45487	0	3.232398	0.488508	9.119515	0.032349	0.004883	0.091187	1.708984	-13.451821	1.335381
45488	0	3.215543	0.495295	9.114902	0.032177	0.004948	0.091142	1.715186	-13.423672	1.342632
45489	0	3.214095	0.482903	9.021833	0.032166	0.004822	0.090210	1.723797	-13.391374	1.343170
45490	0	3.221740	0.478115	9.066042	0.032238	0.004775	0.090653	1.731063	-13.364272	1.348434
45491	0	3.184033	0.464255	9.052198	0.031860	0.004639	0.090515	1.735612	-13.337846	1.350617
45492	0	3.198714	0.483675	9.047281	0.032003	0.004829	0.090467	1.744501	-13.316179	1.353837
45493	0	3.178027	0.464532	9.009427	0.031799	0.004639	0.090088	1.752516	-13.290937	1.365209
45494	0	3.162058	0.490067	9.028959	0.031639	0.004895	0.090283	1.759048	-13.266324	1.361872
45495	0	3.166355	0.513444	8.917680	0.031677	0.005127	0.089172	1.768293	-13.247648	1.363505
45496	0	3.163544	0.545115	8.936878	0.031650	0.005446	0.089364	1.774073	-13.228409	1.362986
45497	0	3.166576	0.507063	8.972547	0.031677	0.005066	0.089722	1.779900	-13.212661	1.366934
45498	0	3.170685	0.501509	8.936509	0.031715	0.005013	0.089362	1.781972	-13.200608	1.367034
45499	0	3.136723	0.463867	8.905200	0.031372	0.004639	0.089050	1.782094	-13.193256	1.364449
45500	0	3.147848	0.482411	8.935998	0.031484	0.004821	0.089358	1.786301	-13.185535	1.364964
45501	0	3.137183	0.439560	8.923343	0.031372	0.004395	0.089233	1.787859	-13.184135	1.365954
45502	0	3.155663	0.470279	8.947663	0.031554	0.004702	0.089478	1.789629	-13.186168	1.373646
45503	0	3.162263	0.494472	8.868175	0.031616	0.004944	0.088684	1.791101	-13.193342	1.374387
45504	0	3.157293	0.561754	8.885948	0.031568	0.005616	0.088861	1.793126	-13.199137	1.369156
[truncated: 500 more rows]
