# Supplementary material for: Properties of traditional bamboo carrying poles have implications for user interactions
Source: PLoS One. 2018 May 10;13(5):e0196208. doi: 10.1371/journal.pone.0196208 (PMC5945030; doi:10.1371/journal.pone.0196208)
Supplement: S1 Text — (ZIP) [file pone.0196208.s005.zip › ResTest_PoleC_L7Load2.txt]

// Start Time: Unknown
// Update Rate: 100.0Hz
// Filter Profile: human (34.3)
// Firmware Version: 2.1.4
PacketCounter	SampleTimeFine	Acc_X	Acc_Y	Acc_Z	VelInc_X	VelInc_Y	VelInc_Z	Roll	Pitch	Yaw	Latitude	Longitude	Altitude	Vel_X	Vel_Y	Vel_Z
43510	0	-2.668514	1.891849	9.854481	-0.026683	0.018866	0.098556	1.751280	11.487070	-7.181580
43511	0	-2.666902	1.294525	10.320296	-0.026672	0.012878	0.103210	1.824399	11.482695	-7.173633
43512	0	-2.720511	0.723609	10.979138	-0.027216	0.007160	0.109794	1.902030	11.471404	-7.177824
43513	0	-2.706840	1.405649	11.285164	-0.027100	0.013977	0.112854	1.980033	11.440517	-7.189711
43514	0	-2.796049	2.687876	11.251330	-0.028014	0.026770	0.112526	2.087134	11.387321	-7.201234
43515	0	-2.916323	3.309383	11.210080	-0.029236	0.032959	0.112122	2.219762	11.316926	-7.200309
43516	0	-2.912694	2.505898	11.038328	-0.029219	0.024923	0.110390	2.354187	11.224748	-7.190859
43517	0	-2.864395	1.019292	10.658948	-0.028748	0.010132	0.106567	2.413316	11.112766	-7.188441
43518	0	-2.564125	-1.667091	11.861597	-0.025784	-0.016591	0.118596	2.330669	10.975715	-7.208148
43519	0	-2.628049	2.315997	11.071176	-0.026428	0.023254	0.110657	2.226696	10.825400	-7.246176
43520	0	-2.746154	4.254007	10.459504	-0.027619	0.042484	0.104576	2.279054	10.660607	-7.259264
43521	0	-2.716412	2.657546	11.176434	-0.027344	0.026428	0.111755	2.420102	10.482032	-7.255459
43522	0	-2.714766	0.226354	11.847004	-0.027351	0.002141	0.118425	2.528615	10.280998	-7.257057
43523	0	-2.675589	0.100601	11.174801	-0.026978	0.001038	0.111694	2.486257	10.054722	-7.283260
43524	0	-2.870086	4.463491	10.471878	-0.028930	0.044681	0.104636	2.425222	9.814028	-7.306041
43525	0	-2.893847	4.326401	10.057132	-0.029175	0.043213	0.100525	2.469016	9.561346	-7.308854
43526	0	-2.459698	0.818216	10.171239	-0.024822	0.008095	0.101665	2.554528	9.305336	-7.303449
43527	0	-2.106643	-1.025216	10.497309	-0.021301	-0.010315	0.104919	2.612118	9.040917	-7.315711
43528	0	-2.096016	-0.384502	10.287311	-0.021203	-0.003844	0.102823	2.600338	8.770608	-7.349129
43529	0	-2.326801	3.223216	9.240269	-0.023499	0.032227	0.092346	2.595269	8.492835	-7.390053
43530	0	-2.406202	4.140921	8.662906	-0.024284	0.041331	0.086604	2.683545	8.215625	-7.412354
43531	0	-2.261011	1.944244	9.097659	-0.022827	0.019348	0.090942	2.788185	7.948492	-7.414600
43532	0	-2.060454	0.187031	9.254688	-0.020818	0.001837	0.092500	2.818043	7.681323	-7.424316
43533	0	-2.017893	0.852149	8.800170	-0.020386	0.008545	0.087952	2.777033	7.414817	-7.452860
43534	0	-2.113665	2.528189	8.305229	-0.021332	0.025286	0.083001	2.760208	7.154311	-7.472010
43535	0	-2.026565	2.110281	8.212553	-0.020447	0.021057	0.082092	2.812495	6.908745	-7.489425
43536	0	-1.808837	0.400278	8.348246	-0.018259	0.003936	0.083448	2.894007	6.672932	-7.501035
43537	0	-1.711809	0.315730	8.071980	-0.017273	0.003113	0.080688	2.948344	6.453631	-7.524795
43538	0	-1.770528	1.590913	7.435960	-0.017837	0.015890	0.074332	2.970197	6.255791	-7.558891
43539	0	-1.819174	3.064768	7.217023	-0.018311	0.030640	0.072144	2.975186	6.075885	-7.574964
43540	0	-1.778152	2.682675	7.221696	-0.017892	0.026810	0.072196	2.993626	5.910912	-7.569717
43541	0	-1.608335	0.684896	7.527468	-0.016174	0.006836	0.075256	3.007537	5.772004	-7.570263
43542	0	-1.555064	-0.003269	7.591996	-0.015629	-0.000035	0.075904	3.006883	5.652391	-7.575283
43543	0	-1.561840	1.110507	7.435557	-0.015686	0.011108	0.074341	2.998123	5.549744	-7.585649
43544	0	-1.556569	2.167923	7.150796	-0.015615	0.021661	0.071503	3.024598	5.472588	-7.594994
43545	0	-1.546418	1.852480	7.086216	-0.015503	0.018494	0.070862	3.071909	5.412131	-7.596106
43546	0	-1.528597	1.088496	7.086968	-0.015306	0.010865	0.070868	3.102364	5.381035	-7.599373
43547	0	-1.531192	0.952056	7.025331	-0.015320	0.009521	0.070251	3.100539	5.368517	-7.602924
43548	0	-1.501248	1.706755	6.976822	-0.014999	0.017088	0.069766	3.068177	5.389313	-7.601404
43549	0	-1.559143	2.031923	6.939241	-0.015564	0.020325	0.069397	3.060845	5.433253	-7.596836
43550	0	-1.541829	1.257486	7.163343	-0.015376	0.012562	0.071645	3.083748	5.499463	-7.587478
43551	0	-1.519504	0.671538	7.304684	-0.015137	0.006714	0.073059	3.089293	5.590089	-7.578001
43552	0	-1.575308	1.128414	7.265319	-0.015681	0.011294	0.072667	3.077700	5.701863	-7.572022
43553	0	-1.687378	1.958118	7.291945	-0.016785	0.019592	0.072937	3.066203	5.837447	-7.567178
43554	0	-1.768452	2.060004	7.519610	-0.017579	0.020606	0.075219	3.063601	5.993192	-7.557090
43555	0	-1.781739	1.458165	7.700046	-0.017700	0.014587	0.077026	3.061855	6.164201	-7.541085
43556	0	-1.819534	1.046887	7.914208	-0.018063	0.010486	0.079170	3.045443	6.354136	-7.525651
43557	0	-1.815293	1.346166	8.041576	-0.018005	0.013489	0.080444	3.015442	6.560911	-7.508358
43558	0	-1.834722	1.804920	8.170079	-0.018186	0.018072	0.081732	2.992358	6.782265	-7.487975
43559	0	-1.884301	1.701387	8.315653	-0.018677	0.017029	0.083191	2.981010	7.006502	-7.469130
43560	0	-1.950761	1.276625	8.594942	-0.019323	0.012786	0.085988	2.964967	7.248781	-7.450287
43561	0	-2.027724	1.297095	8.888798	-0.020081	0.013000	0.088928	2.937819	7.499295	-7.436708
43562	0	-2.129558	1.804024	9.002464	-0.021093	0.018066	0.090067	2.915752	7.751408	-7.420894
43563	0	-2.224273	2.017854	9.187396	-0.022034	0.020203	0.091919	2.897185	8.006093	-7.402084
43564	0	-2.310678	1.799126	9.464626	-0.022890	0.018016	0.094694	2.879155	8.263427	-7.383843
43565	0	-2.335200	1.449834	9.693649	-0.023132	0.014526	0.096985	2.857803	8.519789	-7.368825
43566	0	-2.355519	1.479980	9.922307	-0.023338	0.014835	0.099269	2.828076	8.766896	-7.351336
43567	0	-2.377568	1.839744	10.048054	-0.023560	0.018433	0.100525	2.799099	9.008933	-7.335878
43568	0	-2.469947	1.961950	10.240143	-0.024489	0.019642	0.102448	2.784670	9.239475	-7.318058
43569	0	-2.529708	1.860213	10.566492	-0.025085	0.018616	0.105713	2.780196	9.465002	-7.299625
43570	0	-2.596274	1.789702	10.788896	-0.025762	0.017916	0.107934	2.770059	9.675148	-7.281153
43571	0	-2.643466	1.907959	10.896732	-0.026245	0.019104	0.109009	2.753650	9.871090	-7.266542
43572	0	-2.698131	1.957853	11.078078	-0.026814	0.019603	0.110817	2.736677	10.040797	-7.256283
43573	0	-2.701219	1.969454	11.257588	-0.026855	0.019714	0.112610	2.723893	10.197730	-7.247102
43574	0	-2.651986	1.825827	11.379401	-0.026379	0.018270	0.113825	2.718074	10.337632	-7.231876
43575	0	-2.661410	1.799635	11.520704	-0.026489	0.018005	0.115234	2.714685	10.460035	-7.222583
43576	0	-2.683455	1.907460	11.619703	-0.026742	0.019085	0.116217	2.708650	10.549913	-7.215186
43577	0	-2.730052	2.098963	11.570526	-0.027222	0.020996	0.115723	2.705793	10.626654	-7.209687
43578	0	-2.773918	2.097735	11.665230	-0.027686	0.020983	0.116664	2.702880	10.677901	-7.205780
43579	0	-2.828607	1.947037	11.687582	-0.028259	0.019470	0.116882	2.704164	10.703855	-7.205535
43580	0	-2.819638	1.861164	11.741778	-0.028192	0.018616	0.117418	2.700425	10.708381	-7.202287
43581	0	-2.824125	1.868096	11.713014	-0.028259	0.018677	0.117126	2.703632	10.690956	-7.201801
43582	0	-2.811428	2.009793	11.708191	-0.028162	0.020088	0.117072	2.710824	10.645072	-7.205848
43583	0	-2.775852	2.040353	11.671363	-0.027832	0.020386	0.116699	2.724724	10.574132	-7.210589
43584	0	-2.789297	2.025556	11.571114	-0.027992	0.020238	0.115690	2.737395	10.477460	-7.216561
43585	0	-2.747299	1.991854	11.483105	-0.027588	0.019897	0.114807	2.752862	10.364716	-7.224369
43586	0	-2.691959	1.916336	11.378446	-0.027056	0.019145	0.113755	2.764808	10.229913	-7.237215
43587	0	-2.676311	1.863936	11.227644	-0.026917	0.018616	0.112244	2.781458	10.075794	-7.248090
43588	0	-2.669292	1.801964	11.057512	-0.026859	0.017991	0.110539	2.802750	9.905989	-7.260139
43589	0	-2.600344	1.864349	10.916936	-0.026184	0.018616	0.109131	2.822921	9.719611	-7.277917
43590	0	-2.545514	1.875907	10.717180	-0.025647	0.018730	0.107131	2.844171	9.517700	-7.291463
43591	0	-2.531606	1.809528	10.532821	-0.025513	0.018066	0.105286	2.865474	9.307201	-7.305190
43592	0	-2.474304	1.778801	10.254482	-0.024947	0.017756	0.102501	2.890993	9.082819	-7.319938
43593	0	-2.438705	1.779304	10.038752	-0.024597	0.017761	0.100342	2.916027	8.847133	-7.338811
43594	0	-2.391207	1.761111	9.846434	-0.024124	0.017579	0.098418	2.941855	8.604776	-7.361902
43595	0	-2.347059	1.687934	9.623731	-0.023682	0.016846	0.096191	2.970192	8.357823	-7.382873
43596	0	-2.287785	1.651616	9.455677	-0.023085	0.016484	0.094512	2.997202	8.111414	-7.400283
43597	0	-2.244647	1.644420	9.226790	-0.022644	0.016418	0.092224	3.018104	7.870507	-7.424295
43598	0	-2.176365	1.704999	8.960310	-0.021955	0.017017	0.089562	3.048437	7.629831	-7.440658
43599	0	-2.136052	1.650883	8.786930	-0.021545	0.016479	0.087830	3.075624	7.393239	-7.457968
43600	0	-2.064062	1.589064	8.605282	-0.020818	0.015865	0.086015	3.098813	7.161763	-7.477757
43601	0	-1.997985	1.528236	8.414079	-0.020142	0.015259	0.084106	3.121098	6.945464	-7.493907
43602	0	-1.930509	1.563108	8.304404	-0.019457	0.015610	0.083013	3.141407	6.740019	-7.508956
43603	0	-1.896562	1.540216	8.126622	-0.019104	0.015381	0.081238	3.162878	6.548642	-7.522673
43604	0	-1.845887	1.501675	7.973231	-0.018589	0.014995	0.079706	3.186410	6.365128	-7.534252
43605	0	-1.801332	1.472777	7.857510	-0.018127	0.014709	0.078552	3.206150	6.202012	-7.550499
43606	0	-1.743460	1.427395	7.751742	-0.017537	0.014256	0.077497	3.225693	6.053423	-7.564492
43607	0	-1.724850	1.502657	7.606690	-0.017334	0.015015	0.076050	3.238273	5.927363	-7.575205
43608	0	-1.666053	1.559632	7.542604	-0.016738	0.015587	0.075411	3.247791	5.812388	-7.583580
43609	0	-1.703023	1.502210	7.441403	-0.017090	0.015015	0.074402	3.255190	5.722567	-7.587670
43610	0	-1.680076	1.424690	7.406838	-0.016850	0.014235	0.074059	3.269212	5.648611	-7.588318
43611	0	-1.644671	1.403950	7.379855	-0.016479	0.014038	0.073792	3.269447	5.598879	-7.595764
43612	0	-1.627408	1.465482	7.338082	-0.016293	0.014650	0.073378	3.275145	5.570745	-7.599130
43613	0	-1.634941	1.501496	7.293874	-0.016357	0.015015	0.072937	3.274959	5.558546	-7.600067
43614	0	-1.635273	1.470565	7.263309	-0.016342	0.014709	0.072635	3.269538	5.574985	-7.600027
43615	0	-1.656110	1.415578	7.354358	-0.016541	0.014160	0.073547	3.264021	5.606590	-7.600375
43616	0	-1.649656	1.420836	7.365436	-0.016460	0.014212	0.073662	3.260780	5.661760	-7.593291
43617	0	-1.653169	1.446140	7.414687	-0.016479	0.014465	0.074158	3.257621	5.740917	-7.585994
43618	0	-1.701426	1.445027	7.503742	-0.016952	0.014457	0.075050	3.251086	5.834772	-7.573497
43619	0	-1.710898	1.470119	7.652181	-0.017029	0.014709	0.076538	3.243181	5.952533	-7.562325
43620	0	-1.758850	1.467864	7.801283	-0.017498	0.014692	0.078031	3.228414	6.083059	-7.553128
43621	0	-1.805074	1.506122	7.914118	-0.017944	0.015076	0.079163	3.213595	6.234243	-7.540966
43622	0	-1.821987	1.545503	8.092776	-0.018102	0.015473	0.080951	3.194576	6.398559	-7.533346
43623	0	-1.880885	1.542592	8.175988	-0.018677	0.015442	0.081787	3.179506	6.580166	-7.515499
43624	0	-1.933243	1.526453	8.371668	-0.019192	0.015286	0.083745	3.157695	6.769488	-7.505378
43625	0	-2.017235	1.542175	8.547802	-0.020020	0.015442	0.085510	3.139266	6.970775	-7.489516
43626	0	-2.049077	1.598244	8.718350	-0.020332	0.016010	0.087215	3.111556	7.175321	-7.474168
43627	0	-2.073291	1.620937	8.901703	-0.020569	0.016235	0.089050	3.086824	7.382617	-7.452793
43628	0	-2.126048	1.621748	9.102218	-0.021088	0.016243	0.091058	3.064060	7.596585	-7.439098
43629	0	-2.203348	1.638768	9.334628	-0.021851	0.016418	0.093384	3.035989	7.817337	-7.421839
43630	0	-2.241169	1.706011	9.491722	-0.022223	0.017088	0.094956	3.012278	8.040711	-7.406650
43631	0	-2.277621	1.772914	9.761727	-0.022583	0.017761	0.097656	2.984443	8.263580	-7.390339
43632	0	-2.322151	1.742403	9.894241	-0.023036	0.017451	0.098981	2.962159	8.474786	-7.372151
43633	0	-2.398549	1.724201	10.146398	-0.023804	0.017273	0.101501	2.936193	8.676696	-7.352418
43634	0	-2.459681	1.742454	10.291313	-0.024417	0.017453	0.102951	2.913203	8.873903	-7.338191
43635	0	-2.501484	1.791334	10.512777	-0.024841	0.017944	0.105164	2.887950	9.060371	-7.330168
43636	0	-2.535453	1.834476	10.658312	-0.025194	0.018369	0.106617	2.869775	9.229927	-7.313107
43637	0	-2.566542	1.890074	10.812172	-0.025513	0.018921	0.108154	2.855529	9.389189	-7.299529
43638	0	-2.614751	1.891826	10.982790	-0.026007	0.018940	0.109858	2.839420	9.534073	-7.294372
43639	0	-2.636907	1.890009	11.044770	-0.026245	0.018921	0.110474	2.823567	9.660968	-7.290397
43640	0	-2.642208	1.928921	11.192433	-0.026314	0.019305	0.111947	2.811983	9.770482	-7.289336
43641	0	-2.645746	1.933754	11.301784	-0.026367	0.019348	0.113037	2.805113	9.860664	-7.280560
43642	0	-2.668200	1.906842	11.328842	-0.026609	0.019082	0.113303	2.794414	9.933294	-7.279686
43643	0	-2.666369	1.891142	11.467446	-0.026611	0.018921	0.114685	2.786992	9.985362	-7.283315
43644	0	-2.668436	1.944261	11.477987	-0.026655	0.019451	0.114785	2.779498	10.014392	-7.285285
43645	0	-2.686192	1.977236	11.572168	-0.026855	0.019775	0.115723	2.776454	10.021017	-7.288097
43646	0	-2.697409	1.952651	11.499099	-0.026991	0.019525	0.114987	2.777254	10.004853	-7.291227
43647	0	-2.694147	1.947737	11.469233	-0.026978	0.019470	0.114685	2.782346	9.969672	-7.294750
43648	0	-2.654122	1.949194	11.404044	-0.026601	0.019484	0.114028	2.787626	9.911050	-7.301380
43649	0	-2.665675	1.905614	11.433456	-0.026733	0.019043	0.114319	2.796875	9.835808	-7.310325
43650	0	-2.642561	1.895713	11.369840	-0.026521	0.018947	0.113678	2.802670	9.741877	-7.322651
43651	0	-2.649360	1.906246	11.257332	-0.026611	0.019043	0.112549	2.816550	9.624101	-7.329850
43652	0	-2.618566	1.922048	11.091697	-0.026319	0.019203	0.110888	2.827699	9.489263	-7.338624
43653	0	-2.585475	1.894063	10.940628	-0.026001	0.018921	0.109375	2.840900	9.338758	-7.347067
43654	0	-2.537103	1.837469	10.782120	-0.025530	0.018349	0.107788	2.860350	9.172962	-7.360845
43655	0	-2.497558	1.790948	10.611510	-0.025146	0.017883	0.106079	2.879736	8.991565	-7.373899
43656	0	-2.456917	1.765739	10.435745	-0.024750	0.017629	0.104320	2.901697	8.796460	-7.383447
43657	0	-2.441257	1.748336	10.294465	-0.024597	0.017456	0.102905	2.922339	8.594652	-7.401228
43658	0	-2.385833	1.753592	10.143654	-0.024051	0.017509	0.101396	2.942055	8.381265	-7.419821
43659	0	-2.312486	1.736732	9.940401	-0.023315	0.017334	0.099365	2.970220	8.165613	-7.438663
43660	0	-2.262753	1.694186	9.710115	-0.022821	0.016911	0.097061	2.996459	7.940841	-7.454567
43661	0	-2.239349	1.662999	9.488864	-0.022583	0.016602	0.094849	3.020113	7.716121	-7.471717
43662	0	-2.190676	1.668323	9.295138	-0.022090	0.016657	0.092913	3.042180	7.494555	-7.489721
43663	0	-2.106353	1.638180	9.067410	-0.021240	0.016357	0.090637	3.062989	7.275644	-7.511647
43664	0	-2.072068	1.606324	8.903785	-0.020894	0.016039	0.089002	3.084337	7.056910	-7.533154
43665	0	-2.046557	1.570980	8.719271	-0.020630	0.015686	0.087158	3.105629	6.845045	-7.548151
43666	0	-2.003194	1.563511	8.530461	-0.020186	0.015610	0.085273	3.130163	6.641611	-7.563242
43667	0	-1.944775	1.558594	8.364785	-0.019592	0.015564	0.083618	3.151532	6.447772	-7.582479
43668	0	-1.874346	1.556433	8.260438	-0.018880	0.015546	0.082577	3.168818	6.262458	-7.597402
43669	0	-1.831514	1.497515	8.089432	-0.018433	0.014954	0.080872	3.192141	6.099674	-7.615766
43670	0	-1.797271	1.458219	7.959536	-0.018080	0.014568	0.079574	3.205308	5.948795	-7.628861
43671	0	-1.772506	1.478836	7.881498	-0.017822	0.014771	0.078796	3.224895	5.810538	-7.640161
43672	0	-1.717968	1.482184	7.762674	-0.017265	0.014805	0.077611	3.244180	5.686945	-7.648895
43673	0	-1.707830	1.447850	7.685696	-0.017151	0.014465	0.076843	3.258973	5.581276	-7.659819
43674	0	-1.694637	1.480644	7.627111	-0.017007	0.014796	0.076260	3.269872	5.492542	-7.663925
43675	0	-1.685877	1.441389	7.526528	-0.016907	0.014404	0.075256	3.280657	5.421289	-7.666061
43676	0	-1.647304	1.491843	7.460812	-0.016507	0.014911	0.074602	3.289560	5.370375	-7.666326
43677	0	-1.627601	1.446848	7.477190	-0.016296	0.014465	0.074768	3.292457	5.340181	-7.667433
43678	0	-1.643306	1.441218	7.386117	-0.016439	0.014410	0.073860	3.294855	5.330988	-7.669719
43679	0	-1.654656	1.391902	7.397269	-0.016541	0.013916	0.073975	3.299304	5.340701	-7.670744
43680	0	-1.645023	1.428947	7.420940	-0.016431	0.014288	0.074214	3.302309	5.370610	-7.671483
43681	0	-1.657767	1.428210	7.469882	-0.016541	0.014282	0.074707	3.303470	5.426920	-7.663818
43682	0	-1.678213	1.470193	7.486416	-0.016737	0.014709	0.074873	3.295374	5.495098	-7.657710
43683	0	-1.684799	1.451851	7.567104	-0.016785	0.014526	0.075684	3.286784	5.589705	-7.653538
43684	0	-1.698869	1.480424	7.637572	-0.016913	0.014815	0.076390	3.273954	5.700907	-7.644631
43685	0	-1.772770	1.475743	7.798535	-0.017639	0.014771	0.078003	3.259415	5.829058	-7.635319
43686	0	-1.804082	1.503705	7.904501	-0.017941	0.015049	0.079065	3.246907	5.970644	-7.618413
43687	0	-1.842064	1.499992	8.005566	-0.018311	0.015015	0.080078	3.231594	6.125770	-7.606388
43688	0	-1.860076	1.533727	8.232617	-0.018476	0.015350	0.082352	3.219488	6.295926	-7.589100
43689	0	-1.911924	1.542425	8.334595	-0.018982	0.015442	0.083374	3.202546	6.481880	-7.578570
43690	0	-1.983183	1.538624	8.444537	-0.019688	0.015406	0.084476	3.183842	6.674560	-7.563890
43691	0	-2.029455	1.560931	8.669817	-0.020142	0.015625	0.086731	3.170905	6.873674	-7.548651
43692	0	-2.092184	1.611357	8.821684	-0.020759	0.016142	0.088250	3.142599	7.082351	-7.531874
43693	0	-2.128491	1.608959	8.962552	-0.021118	0.016113	0.089661	3.120893	7.292380	-7.516783
43694	0	-2.218547	1.609905	9.192993	-0.022010	0.016125	0.091968	3.097704	7.508011	-7.496599
43695	0	-2.233783	1.663836	9.358903	-0.022156	0.016663	0.093628	3.077403	7.727956	-7.487987
43696	0	-2.289925	1.713565	9.601180	-0.022714	0.017161	0.096051	3.055683	7.946137	-7.470454
43697	0	-2.343792	1.724377	9.810606	-0.023254	0.017273	0.098145	3.030367	8.157390	-7.452183
43698	0	-2.387192	1.737202	9.924708	-0.023687	0.017396	0.099287	3.011511	8.367538	-7.436821
43699	0	-2.459573	1.736810	10.115697	-0.024414	0.017395	0.101196	2.989576	8.570535	-7.419946
43700	0	-2.466096	1.768204	10.297113	-0.024480	0.017706	0.103010	2.971284	8.769392	-7.404015
43701	0	-2.507144	1.786523	10.433277	-0.024902	0.017883	0.104370	2.958994	8.952755	-7.390472
43702	0	-2.565020	1.824930	10.639614	-0.025492	0.018273	0.106430	2.940107	9.121401	-7.379515
43703	0	-2.578531	1.871961	10.769432	-0.025635	0.018738	0.107727	2.927258	9.279880	-7.373909
43704	0	-2.632195	1.880939	10.927767	-0.026185	0.018823	0.109308	2.918977	9.421768	-7.361852
43705	0	-2.655324	1.865639	11.038607	-0.026428	0.018677	0.110413	2.902965	9.550190	-7.350738
43706	0	-2.673087	1.917959	11.149311	-0.026620	0.019184	0.111519	2.902526	9.663140	-7.342285
43707	0	-2.682347	1.933966	11.258991	-0.026733	0.019348	0.112610	2.897110	9.753963	-7.332582
43708	0	-2.717434	1.913912	11.310128	-0.027098	0.019148	0.113118	2.890855	9.831231	-7.328416
43709	0	-2.702655	1.891697	11.327023	-0.026978	0.018921	0.113281	2.888130	9.880817	-7.322908
43710	0	-2.686015	1.909810	11.410688	-0.026833	0.019095	0.114114	2.890995	9.908617	-7.314995
43711	0	-2.717249	1.934790	11.407193	-0.027161	0.019348	0.114075	2.890216	9.921000	-7.310331
43712	0	-2.711443	1.947511	11.431427	-0.027123	0.019469	0.114313	2.894504	9.912892	-7.310420
43713	0	-2.718922	1.905263	11.408084	-0.027222	0.019043	0.114075	2.901487	9.881782	-7.316833
43714	0	-2.704015	1.931952	11.391401	-0.027096	0.019306	0.113903	2.911081	9.827471	-7.319506
43715	0	-2.714831	1.911930	11.293012	-0.027222	0.019104	0.112915	2.921855	9.755046	-7.324081
43716	0	-2.704582	1.896492	11.284212	-0.027137	0.018951	0.112823	2.930012	9.664837	-7.327235
43717	0	-2.686638	1.870240	11.189992	-0.026978	0.018677	0.111877	2.949558	9.553527	-7.331808
43718	0	-2.613603	1.911593	11.036122	-0.026270	0.019093	0.110333	2.966103	9.417829	-7.346629
43719	0	-2.603801	1.881674	10.971191	-0.026184	0.018799	0.109680	2.976561	9.268856	-7.363542
43720	0	-2.574073	1.886260	10.818836	-0.025896	0.018834	0.108156	2.997731	9.107893	-7.374128
43721	0	-2.553011	1.852440	10.678495	-0.025696	0.018494	0.106750	3.021154	8.934091	-7.391812
43722	0	-2.525904	1.790800	10.453779	-0.025434	0.017882	0.104500	3.039075	8.746931	-7.407920
43723	0	-2.471965	1.778931	10.318857	-0.024902	0.017761	0.103149	3.059492	8.548238	-7.421922
43724	0	-2.429943	1.778278	10.082515	-0.024485	0.017755	0.100785	3.080405	8.342161	-7.434806
43725	0	-2.385725	1.718485	9.964941	-0.024048	0.017151	0.099609	3.108062	8.127662	-7.454752
43726	0	-2.342945	1.718560	9.746977	-0.023615	0.017156	0.097430	3.131766	7.914215	-7.467980
43727	0	-2.282593	1.688014	9.580226	-0.023010	0.016846	0.095764	3.161530	7.698548	-7.485790
43728	0	-2.216971	1.676002	9.337282	-0.022346	0.016729	0.093336	3.188209	7.486652	-7.509056
43729	0	-2.198098	1.614603	9.183319	-0.022156	0.016113	0.091797	3.217578	7.273188	-7.522439
43730	0	-2.151803	1.626826	9.025636	-0.021690	0.016238	0.090220	3.244525	7.059381	-7.541307
43731	0	-2.113597	1.620221	8.798645	-0.021301	0.016174	0.087952	3.269659	6.849081	-7.557134
43732	0	-2.051244	1.600803	8.640512	-0.020672	0.015985	0.086371	3.290219	6.642798	-7.577444
43733	0	-1.999560	1.583418	8.517365	-0.020142	0.015808	0.085144	3.315570	6.451362	-7.600555
43734	0	-1.947152	1.557567	8.364389	-0.019611	0.015553	0.083615	3.336380	6.264608	-7.619236
43735	0	-1.927796	1.558646	8.254608	-0.019409	0.015564	0.082520	3.358459	6.087216	-7.637625
43736	0	-1.854557	1.507471	8.100824	-0.018664	0.015058	0.080984	3.373907	5.923413	-7.648594
43737	0	-1.838975	1.490926	7.924470	-0.018494	0.014893	0.079224	3.390142	5.777276	-7.662084
43738	0	-1.776515	1.481511	7.909956	-0.017859	0.014803	0.079081	3.400592	5.644458	-7.672736
43739	0	-1.792398	1.490613	7.808012	-0.018005	0.014893	0.078064	3.413586	5.528477	-7.677351
43740	0	-1.741444	1.492962	7.652030	-0.017480	0.014918	0.076508	3.424753	5.433697	-7.684775
43741	0	-1.703492	1.496353	7.667045	-0.017090	0.014954	0.076660	3.434503	5.354550	-7.691068
43742	0	-1.724262	1.516687	7.601651	-0.017286	0.015156	0.076009	3.446850	5.291455	-7.697184
43743	0	-1.675457	1.447462	7.489508	-0.016785	0.014465	0.074890	3.457064	5.247545	-7.696153
43744	0	-1.670513	1.485611	7.600112	-0.016724	0.014850	0.075998	3.464018	5.221657	-7.700469
43745	0	-1.684417	1.459048	7.562231	-0.016846	0.014587	0.075623	3.466784	5.220778	-7.701172
43746	0	-1.703306	1.453183	7.549798	-0.017026	0.014532	0.075500	3.465174	5.232845	-7.702186
43747	0	-1.692489	1.458503	7.531376	-0.016907	0.014587	0.075317	3.460968	5.261394	-7.700257
43748	0	-1.697900	1.482142	7.591313	-0.016944	0.014826	0.075920	3.454557	5.314701	-7.694129
43749	0	-1.713833	1.500896	7.658941	-0.017090	0.015015	0.076599	3.447321	5.387344	-7.690183
43750	0	-1.742818	1.487509	7.760490	-0.017371	0.014880	0.077617	3.441182	5.471315	-7.681381
43751	0	-1.759219	1.488680	7.817028	-0.017517	0.014893	0.078186	3.434963	5.580671	-7.668717
43752	0	-1.799913	1.523848	7.966200	-0.017915	0.015246	0.079679	3.426146	5.700991	-7.651576
43753	0	-1.822251	1.476037	8.048579	-0.018127	0.014771	0.080505	3.415256	5.835379	-7.639501
43754	0	-1.873836	1.534937	8.227311	-0.018627	0.015360	0.082296	3.404917	5.988851	-7.625201
43755	0	-1.915650	1.530592	8.359480	-0.019043	0.015320	0.083618	3.390209	6.143110	-7.610046
43756	0	-1.952249	1.557703	8.519329	-0.019397	0.015596	0.085218	3.369661	6.310958	-7.603701
43757	0	-1.954473	1.609746	8.664243	-0.019409	0.016113	0.086670	3.354105	6.488501	-7.589367
43758	0	-1.994931	1.649004	8.780555	-0.019807	0.016508	0.087834	3.336300	6.672551	-7.574894
43759	0	-2.071787	1.639541	8.950848	-0.020569	0.016418	0.089539	3.312760	6.861376	-7.555863
43760	0	-2.139424	1.641191	9.145848	-0.021240	0.016432	0.091491	3.294021	7.052537	-7.538516
43761	0	-2.170026	1.645414	9.298611	-0.021545	0.016479	0.093018	3.269026	7.241749	-7.523539
43762	0	-2.214575	1.671485	9.499444	-0.021984	0.016732	0.095029	3.254434	7.435166	-7.507798
43763	0	-2.250113	1.731186	9.689029	-0.022339	0.017334	0.096924	3.234544	7.625497	-7.492849
43764	0	-2.320357	1.757144	9.883431	-0.023037	0.017593	0.098869	3.215559	7.817195	-7.480408
43765	0	-2.359496	1.792138	10.018692	-0.023438	0.017944	0.100220	3.195235	7.996052	-7.468322
43766	0	-2.379509	1.787697	10.225716	-0.023638	0.017897	0.102290	3.178799	8.171265	-7.456110
43767	0	-2.401547	1.816733	10.317925	-0.023865	0.018188	0.103210	3.160583	8.337753	-7.445449
43768	0	-2.443498	1.836812	10.452092	-0.024293	0.018389	0.104550	3.142725	8.492746	-7.434397
43769	0	-2.491583	1.841111	10.586796	-0.024780	0.018433	0.105896	3.123852	8.638992	-7.424419
43770	0	-2.523884	1.830793	10.709504	-0.025116	0.018328	0.107121	3.106386	8.770313	-7.415701
43771	0	-2.550049	1.859906	10.843657	-0.025391	0.018616	0.108459	3.091704	8.886418	-7.405366
43772	0	-2.570694	1.868891	10.930868	-0.025613	0.018703	0.109328	3.078635	8.985658	-7.401811
43773	0	-2.577421	1.896755	11.015263	-0.025696	0.018982	0.110168	3.065035	9.068044	-7.399360
43774	0	-2.579816	1.924143	11.055046	-0.025731	0.019258	0.110563	3.049124	9.138443	-7.392915
43775	0	-2.598185	1.934124	11.131956	-0.025940	0.019348	0.111328	3.041516	9.182988	-7.391890
43776	0	-2.586448	1.926754	11.167281	-0.025842	0.019273	0.111677	3.034693	9.208169	-7.393538
43777	0	-2.606995	1.904192	11.193681	-0.026062	0.019043	0.111938	3.031433	9.218314	-7.393615
43778	0	-2.625306	1.886212	11.205781	-0.026261	0.018857	0.112057	3.033644	9.212202	-7.395562
43779	0	-2.621726	1.916969	11.200524	-0.026245	0.019165	0.112000	3.034523	9.186702	-7.407963
43780	0	-2.620739	1.905644	11.159309	-0.026251	0.019052	0.111584	3.034831	9.144950	-7.410665
43781	0	-2.612269	1.911530	11.085239	-0.026184	0.019104	0.110840	3.040866	9.084778	-7.417318
43782	0	-2.580135	1.895435	11.033152	-0.025879	0.018943	0.110315	3.046409	9.007813	-7.425640
43783	0	-2.554093	1.881074	10.982209	-0.025635	0.018799	0.109802	3.051693	8.913998	-7.440688
43784	0	-2.534377	1.865898	10.790989	-0.025451	0.018639	0.107888	3.065315	8.804725	-7.452819
43785	0	-2.502247	1.850924	10.781429	-0.025146	0.018494	0.107788	3.073171	8.677524	-7.466771
43786	0	-2.489098	1.841906	10.555028	-0.025026	0.018402	0.105521	3.082050	8.535370	-7.479633
43787	0	-2.451557	1.826991	10.403407	-0.024658	0.018250	0.104004	3.094555	8.383378	-7.494920
43788	0	-2.392144	1.818947	10.323942	-0.024071	0.018167	0.103209	3.108633	8.222888	-7.510355
43789	0	-2.414542	1.772349	10.147139	-0.024292	0.017700	0.101440	3.124487	8.062607	-7.525560
43790	0	-2.317467	1.757793	10.049531	-0.023331	0.017562	0.100462	3.132185	7.890421	-7.548986
43791	0	-2.303365	1.735811	9.860502	-0.023193	0.017334	0.098572	3.149018	7.710511	-7.567872
43792	0	-2.240901	1.716093	9.708379	-0.022574	0.017137	0.097050	3.166073	7.520990	-7.582043
43793	0	-2.223845	1.693278	9.518709	-0.022400	0.016907	0.095154	3.185700	7.332444	-7.595698
43794	0	-2.150144	1.655210	9.293179	-0.021658	0.016530	0.092899	3.201478	7.145411	-7.614669
43795	0	-2.163812	1.662614	9.176727	-0.021790	0.016602	0.091736	3.220743	6.962286	-7.631987
43796	0	-2.116315	1.654730	8.981397	-0.021311	0.016527	0.089783	3.235156	6.779997	-7.650535
43797	0	-2.054970	1.631546	8.853040	-0.020691	0.016296	0.088501	3.248764	6.603150	-7.665422
43798	0	-2.003776	1.579875	8.712111	-0.020169	0.015784	0.087093	3.257510	6.436065	-7.683518
43799	0	-1.946551	1.576442	8.584112	-0.019592	0.015747	0.085815	3.270832	6.272917	-7.706689
43800	0	-1.916242	1.530982	8.454730	-0.019282	0.015292	0.084523	3.284629	6.115974	-7.719433
43801	0	-1.893820	1.576352	8.308970	-0.019043	0.015747	0.083069	3.297849	5.976949	-7.729225
43802	0	-1.861619	1.561065	8.239690	-0.018714	0.015596	0.082377	3.308998	5.846512	-7.744624
43803	0	-1.822685	1.533399	8.131498	-0.018311	0.015320	0.081299	3.320647	5.733596	-7.753111
43804	0	-1.795018	1.511274	8.030737	-0.018023	0.015103	0.080293	3.326530	5.633888	-7.763369
43805	0	-1.763869	1.520501	7.868673	-0.017700	0.015198	0.078674	3.330004	5.548953	-7.769595
43806	0	-1.752797	1.491483	7.834168	-0.017578	0.014907	0.078332	3.335257	5.479982	-7.776659
43807	0	-1.698841	1.520421	7.855975	-0.017029	0.015198	0.078552	3.338851	5.425190	-7.780986
43808	0	-1.735119	1.484525	7.741336	-0.017377	0.014844	0.077408	3.336059	5.391001	-7.789422
43809	0	-1.731796	1.453098	7.770046	-0.017334	0.014526	0.077698	3.338391	5.370902	-7.792067
43810	0	-1.729551	1.508729	7.684901	-0.017303	0.015084	0.076848	3.338581	5.363664	-7.789108
43811	0	-1.752605	1.470410	7.775779	-0.017517	0.014709	0.077759	3.327681	5.379742	-7.789441
43812	0	-1.743291	1.512573	7.769037	-0.017413	0.015125	0.077695	3.325639	5.411421	-7.785035
43813	0	-1.748450	1.525382	7.799753	-0.017456	0.015259	0.078003	3.316363	5.455571	-7.781782
43814	0	-1.761670	1.493720	7.804410	-0.017574	0.014943	0.078053	3.306385	5.519792	-7.775740
43815	0	-1.793908	1.519187	7.921216	-0.017883	0.015198	0.079224	3.297643	5.602296	-7.774275
43816	0	-1.812207	1.511484	7.967508	-0.018057	0.015124	0.079688	3.284005	5.697538	-7.766212
43817	0	-1.820478	1.530717	8.073453	-0.018127	0.015320	0.080750	3.266792	5.808564	-7.758706
43818	0	-1.855234	1.552380	8.167896	-0.018467	0.015538	0.081696	3.247618	5.929396	-7.748703
43819	0	-1.919785	1.548698	8.311125	-0.019104	0.015503	0.083130	3.227097	6.059724	-7.736576
43820	0	-1.934441	1.563516	8.447488	-0.019235	0.015654	0.084496	3.204399	6.209282	-7.724660
43821	0	-1.964960	1.578827	8.560893	-0.019531	0.015808	0.085632	3.180845	6.368411	-7.717695
43822	0	-1.995760	1.599055	8.763570	-0.019835	0.016011	0.087660	3.156623	6.529974	-7.705181
43823	0	-2.064129	1.621420	8.884018	-0.020508	0.016235	0.088867	3.132823	6.702664	-7.694570
43824	0	-2.072994	1.665978	9.043423	-0.020597	0.016680	0.090461	3.110556	6.871047	-7.680871
43825	0	-2.150072	1.627313	9.201293	-0.021362	0.016296	0.092041	3.085099	7.044157	-7.669583
43826	0	-2.197263	1.665269	9.384646	-0.021829	0.016676	0.093876	3.060372	7.220692	-7.660497
43827	0	-2.236333	1.700302	9.494097	-0.022217	0.017029	0.094971	3.032875	7.398127	-7.645556
43828	0	-2.285242	1.737931	9.731991	-0.022701	0.017403	0.097351	3.009039	7.576765	-7.632080
43829	0	-2.309856	1.767926	9.847963	-0.022949	0.017700	0.098511	2.988005	7.751193	-7.615285
43830	0	-2.364881	1.757395	10.042951	-0.023499	0.017595	0.100461	2.966972	7.923570	-7.601275
43831	0	-2.394787	1.779945	10.177686	-0.023804	0.017822	0.101807	2.944202	8.086959	-7.587411
43832	0	-2.422786	1.781498	10.239029	-0.024095	0.017837	0.102418	2.922343	8.237406	-7.572714
43833	0	-2.466551	1.798219	10.416049	-0.024536	0.018005	0.104187	2.898992	8.381396	-7.563879
43834	0	-2.503965	1.812295	10.545029	-0.024920	0.018141	0.105475	2.881157	8.512927	-7.557428
43835	0	-2.513567	1.829719	10.672666	-0.025024	0.018311	0.106750	2.867675	8.634331	-7.544887
43836	0	-2.534990	1.845314	10.777913	-0.025249	0.018466	0.107800	2.854375	8.743485	-7.539059
43837	0	-2.547627	1.860192	10.838072	-0.025391	0.018616	0.108398	2.839474	8.836847	-7.535508
43838	0	-2.551272	1.912294	10.889811	-0.025441	0.019136	0.108912	2.824174	8.914959	-7.528645
43839	0	-2.599561	1.891542	11.040045	-0.025940	0.018921	0.110413	2.816511	8.975945	-7.523764
43840	0	-2.590671	1.878019	11.080732	-0.025868	0.018787	0.110815	2.806305	9.019202	-7.526125
43841	0	-2.583842	1.904455	11.071271	-0.025818	0.019043	0.110718	2.804229	9.044468	-7.528025
43842	0	-2.604410	1.868236	11.125587	-0.026043	0.018680	0.111257	2.802368	9.049832	-7.528293
43843	0	-2.605268	1.880021	11.163525	-0.026062	0.018799	0.111633	2.798626	9.044693	-7.531754
43844	0	-2.595572	1.856402	11.060465	-0.025983	0.018557	0.110600	2.800157	9.021053	-7.528585
43845	0	-2.577407	1.911312	11.078744	-0.025818	0.019104	0.110779	2.802707	8.980843	-7.533133
43846	0	-2.591571	1.889123	10.983104	-0.025975	0.018877	0.109819	2.809780	8.924073	-7.538682
43847	0	-2.579890	1.887189	10.975799	-0.025879	0.018860	0.109741	2.813584	8.846063	-7.539982
43848	0	-2.557210	1.859359	10.881590	-0.025660	0.018578	0.108798	2.821345	8.759893	-7.550692
43849	0	-2.522665	1.832549	10.780970	-0.025330	0.018311	0.107788	2.827384	8.656744	-7.561208
43850	0	-2.506937	1.811534	10.681771	-0.025187	0.018096	0.106793	2.837421	8.537381	-7.567568
43851	0	-2.477566	1.820888	10.531203	-0.024902	0.018188	0.105286	2.848302	8.406140	-7.576819
43852	0	-2.445512	1.819271	10.432701	-0.024590	0.018167	0.104300	2.864118	8.264264	-7.585823
43853	0	-2.451883	1.766307	10.293450	-0.024658	0.017639	0.102905	2.878518	8.116055	-7.596342
43854	0	-2.374541	1.795993	10.177046	-0.023894	0.017930	0.101741	2.899444	7.955709	-7.607845
43855	0	-2.328687	1.754265	9.982329	-0.023438	0.017517	0.099792	2.915928	7.790271	-7.620979
43856	0	-2.304641	1.741233	9.829838	-0.023203	0.017384	0.098267	2.936214	7.615674	-7.640299
43857	0	-2.267062	1.699587	9.665061	-0.022827	0.016968	0.096619	2.955832	7.437666	-7.649815
43858	0	-2.236224	1.661962	9.549367	-0.022519	0.016596	0.095461	2.970718	7.257134	-7.662322
43859	0	-2.200257	1.644092	9.366015	-0.022156	0.016418	0.093628	2.984648	7.077542	-7.675517
43860	0	-2.127486	1.624378	9.213406	-0.021428	0.016218	0.092103	3.002888	6.894935	-7.690708
43861	0	-2.109685	1.626121	9.011696	-0.021240	0.016235	0.090088	3.022624	6.720740	-7.708811
43862	0	-2.045642	1.594118	8.803612	-0.020595	0.015919	0.088008	3.038794	6.548983	-7.725609
43863	0	-2.031040	1.589199	8.743002	-0.020447	0.015869	0.087402	3.055971	6.378514	-7.744357
43864	0	-1.974804	1.575293	8.595463	-0.019874	0.015730	0.085930	3.073904	6.218974	-7.755111
43865	0	-1.929355	1.570588	8.467854	-0.019409	0.015686	0.084656	3.088707	6.070384	-7.767975
43866	0	-1.901204	1.506793	8.398999	-0.019119	0.015054	0.083968	3.096588	5.931764	-7.782090
43867	0	-1.851938	1.557948	8.284340	-0.018616	0.015564	0.082825	3.106754	5.805964	-7.787935
43868	0	-1.821689	1.505798	8.135228	-0.018305	0.015044	0.081335	3.115411	5.689477	-7.797877
43869	0	-1.798306	1.533111	8.058292	-0.018066	0.015320	0.080566	3.121028	5.578394	-7.806702
43870	0	-1.789525	1.498849	7.987908	-0.017962	0.014976	0.079866	3.129805	5.488958	-7.811216
43871	0	-1.782536	1.459710	7.923491	-0.017883	0.014587	0.079224	3.134719	5.411988	-7.818243
43872	0	-1.747768	1.498036	7.858320	-0.017525	0.014973	0.078574	3.137679	5.350159	-7.827676
43873	0	-1.748015	1.490031	7.813180	-0.017517	0.014893	0.078125	3.140910	5.302380	-7.831542
43874	0	-1.717673	1.522297	7.801841	-0.017200	0.015213	0.078015	3.148203	5.275001	-7.832842
43875	0	-1.707963	1.520423	7.806494	-0.017090	0.015198	0.078064	3.151145	5.265786	-7.833515
43876	0	-1.749721	1.490909	7.702744	-0.017497	0.014905	0.077028	3.151121	5.271484	-7.829508
43877	0	-1.746797	1.453051	7.763326	-0.017456	0.014526	0.077637	3.151809	5.294299	-7.825696
43878	0	-1.719869	1.472097	7.756201	-0.017175	0.014717	0.077568	3.152961	5.334744	-7.826286
43879	0	-1.749020	1.476928	7.860592	-0.017456	0.014771	0.078613	3.147078	5.389275	-7.821926
43880	0	-1.763183	1.476455	7.846620	-0.017586	0.014768	0.078476	3.139118	5.461012	-7.813700
43881	0	-1.775497	1.513384	7.988342	-0.017700	0.015137	0.079895	3.132139	5.543957	-7.811212
43882	0	-1.788072	1.542980	8.046708	-0.017811	0.015435	0.080482	3.122287	5.647432	-7.805546
43883	0	-1.826816	1.543616	8.134311	-0.018188	0.015442	0.081360	3.112386	5.763371	-7.795511
43884	0	-1.856017	1.567030	8.203865	-0.018472	0.015674	0.082058	3.106117	5.890343	-7.779988
43885	0	-1.889766	1.579707	8.372009	-0.018799	0.015808	0.083740	3.090205	6.028995	-7.768753
43886	0	-1.946961	1.571120	8.447020	-0.019365	0.015724	0.084492	3.072084	6.173814	-7.757713
43887	0	-1.976997	1.573457	8.536358	-0.019653	0.015747	0.085388	3.055139	6.333393	-7.738765
43888	0	-2.013615	1.583195	8.677608	-0.020013	0.015843	0.086802	3.040514	6.499387	-7.724843
43889	0	-2.057713	1.609692	8.902326	-0.020447	0.016113	0.089050	3.020216	6.670387	-7.714110
43890	0	-2.091128	1.643417	9.012465	-0.020772	0.016446	0.090155	3.006083	6.850534	-7.699246
43891	0	-2.101219	1.640170	9.127995	-0.020874	0.016418	0.091309	2.985976	7.027185	-7.684631
43892	0	-2.172927	1.666665	9.292843	-0.021584	0.016688	0.092958	2.960727	7.210140	-7.675435
43893	0	-2.224069	1.707125	9.506212	-0.022095	0.017090	0.095093	2.939502	7.389394	-7.663534
43894	0	-2.254077	1.715756	9.689158	-0.022393	0.017174	0.096923	2.921274	7.567226	-7.649344
43895	0	-2.285620	1.731489	9.841813	-0.022705	0.017334	0.098450	2.900024	7.746506	-7.630791
43896	0	-2.291135	1.739894	9.988305	-0.022768	0.017417	0.099913	2.879790	7.914545	-7.613554
43897	0	-2.382442	1.774549	10.098241	-0.023682	0.017761	0.101013	2.862340	8.080211	-7.598229
43898	0	-2.398291	1.777669	10.208171	-0.023849	0.017790	0.102111	2.847533	8.235071	-7.585904
43899	0	-2.454363	1.799032	10.330447	-0.024414	0.018005	0.103333	2.830537	8.382955	-7.574526
43900	0	-2.492365	1.825929	10.471428	-0.024799	0.018280	0.104740	2.807177	8.523154	-7.562102
43901	0	-2.507263	1.866422	10.532297	-0.024963	0.018677	0.105347	2.792160	8.646724	-7.555631
43902	0	-2.510275	1.907141	10.576433	-0.025001	0.019078	0.105787	2.782901	8.762262	-7.550848
43903	0	-2.541946	1.878908	10.770759	-0.025330	0.018799	0.107727	2.770033	8.863105	-7.548641
43904	0	-2.564629	1.876900	10.889211	-0.025573	0.018779	0.108908	2.756273	8.945769	-7.539050
43905	0	-2.557073	1.891230	10.887460	-0.025513	0.018921	0.108887	2.743087	9.012606	-7.536189
43906	0	-2.580083	1.890201	11.019365	-0.025753	0.018903	0.110205	2.737480	9.068205	-7.530763
43907	0	-2.585089	1.910503	11.077093	-0.025818	0.019104	0.110779	2.733026	9.108609	-7.528199
43908	0	-2.602232	1.891666	11.063768	-0.026006	0.018923	0.110641	2.720499	9.132475	-7.534209
43909	0	-2.600064	1.910839	11.028985	-0.026001	0.019104	0.110291	2.717887	9.138870	-7.531444
43910	0	-2.573732	1.930081	10.998712	-0.025757	0.019296	0.109983	2.715186	9.125758	-7.535627
43911	0	-2.590485	1.917611	11.017479	-0.025940	0.019165	0.110168	2.717848	9.096748	-7.540192
43912	0	-2.599759	1.883265	10.994790	-0.026053	0.018821	0.109937	2.720308	9.046171	-7.539436
43913	0	-2.568715	1.868715	10.896243	-0.025757	0.018677	0.108948	2.720742	8.981051	-7.551080
43914	0	-2.565811	1.858933	10.838308	-0.025741	0.018575	0.108366	2.724952	8.902136	-7.559471
43915	0	-2.541749	1.863125	10.695357	-0.025513	0.018616	0.106934	2.729605	8.808653	-7.567296
43916	0	-2.527941	1.891255	10.638355	-0.025385	0.018890	0.106362	2.740834	8.703741	-7.571539
43917	0	-2.503559	1.851446	10.512537	-0.025146	0.018494	0.105103	2.750679	8.591934	-7.583772
43918	0	-2.461632	1.831054	10.407552	-0.024744	0.018291	0.104049	2.759008	8.460656	-7.594895
43919	0	-2.446242	1.789979	10.317863	-0.024597	0.017883	0.103149	2.763190	8.320405	-7.605336
43920	0	-2.394780	1.775299	10.171033	-0.024088	0.017733	0.101681	2.771665	8.172194	-7.617419
43921	0	-2.378291	1.779079	10.055361	-0.023926	0.017761	0.100525	2.790493	8.019173	-7.629962
43922	0	-2.337553	1.741518	9.939112	-0.023522	0.017392	0.099360	2.802010	7.859764	-7.642336
43923	0	-2.298296	1.711425	9.695509	-0.023132	0.017090	0.096924	2.815372	7.693239	-7.651953
43924	0	-2.263248	1.716178	9.524629	-0.022779	0.017138	0.095216	2.829120	7.527713	-7.663994
43925	0	-2.219423	1.680987	9.457308	-0.022339	0.016785	0.094543	2.844556	7.362814	-7.682033
43926	0	-2.191080	1.685546	9.273989	-0.022056	0.016833	0.092710	2.856664	7.194360	-7.697947
43927	0	-2.128222	1.662822	9.133678	-0.021423	0.016602	0.091309	2.874692	7.027685	-7.710202
43928	0	-2.101262	1.643089	9.010954	-0.021146	0.016410	0.090082	2.886462	6.868615	-7.721686
43929	0	-2.055956	1.631708	8.846679	-0.020691	0.016296	0.088440	2.898274	6.708883	-7.734733
43930	0	-2.037033	1.623149	8.699347	-0.020494	0.016214	0.086967	2.905934	6.555674	-7.741094
43931	0	-2.002646	1.613339	8.583862	-0.020142	0.016113	0.085815	2.918407	6.412249	-7.753278
43932	0	-1.956285	1.580287	8.527138	-0.019670	0.015786	0.085250	2.927105	6.279008	-7.765321
43933	0	-1.906697	1.576169	8.345479	-0.019165	0.015747	0.083435	2.933933	6.154460	-7.776855
43934	0	-1.894733	1.566668	8.220984	-0.019033	0.015654	0.082192	2.939677	6.044434	-7.790580
43935	0	-1.847597	1.533147	8.198583	-0.018555	0.015320	0.081970	2.943735	5.944128	-7.799946
43936	0	-1.821212	1.541396	8.085402	-0.018278	0.015404	0.080841	2.946735	5.860122	-7.811055
43937	0	-1.837716	1.533166	8.063786	-0.018433	0.015320	0.080627	2.952477	5.790583	-7.819281
43938	0	-1.803195	1.534978	7.986325	-0.018079	0.015343	0.079854	2.952289	5.732537	-7.830119
43939	0	-1.778482	1.544532	8.002476	-0.017822	0.015442	0.080017	2.947372	5.687848	-7.836885
43940	0	-1.790687	1.508608	7.985395	-0.017931	0.015082	0.079849	2.943464	5.661808	-7.837402
43941	0	-1.775111	1.520018	7.922544	-0.017761	0.015198	0.079224	2.938323	5.655361	-7.837116
43942	0	-1.779949	1.501784	7.953258	-0.017802	0.015019	0.079532	2.927813	5.659391	-7.834894
43943	0	-1.770475	1.531898	7.934485	-0.017700	0.015320	0.079346	2.918815	5.673859	-7.834600
43944	0	-1.766488	1.543801	7.958473	-0.017649	0.015440	0.079588	2.909141	5.704861	-7.836836
43945	0	-1.797447	1.525800	7.952216	-0.017944	0.015259	0.079529	2.901756	5.755604	-7.833860
43946	0	-1.786243	1.536933	8.048496	-0.017822	0.015379	0.080492	2.882323	5.819830	-7.826172
43947	0	-1.805401	1.561946	8.043452	-0.018005	0.015625	0.080444	2.869277	5.896023	-7.822422
43948	0	-1.822469	1.566809	8.120557	-0.018165	0.015675	0.081218	2.855060	5.987282	-7.807594
43949	0	-1.868301	1.561705	8.268897	-0.018616	0.015625	0.082703	2.839773	6.087113	-7.801140
43950	0	-1.907510	1.547064	8.363563	-0.018996	0.015487	0.083651	2.814284	6.201591	-7.795002
43951	0	-1.949762	1.573563	8.463758	-0.019409	0.015747	0.084656	2.795680	6.327564	-7.787940
43952	0	-1.962172	1.564609	8.630933	-0.019528	0.015662	0.086328	2.771477	6.457832	-7.780759
43953	0	-1.993589	1.603553	8.768804	-0.019836	0.016052	0.087708	2.746890	6.593991	-7.773288
43954	0	-2.002715	1.618409	8.837876	-0.019916	0.016201	0.088401	2.722644	6.744539	-7.760329
43955	0	-2.068435	1.640568	8.988064	-0.020569	0.016418	0.089905	2.704031	6.897630	-7.745826
43956	0	-2.073686	1.655752	9.135904	-0.020621	0.016575	0.091382	2.680029	7.048596	-7.735666
43957	0	-2.136495	1.676790	9.268681	-0.021240	0.016785	0.092712	2.657375	7.208627	-7.723261
43958	0	-2.192413	1.691260	9.409952	-0.021799	0.016933	0.094125	2.630141	7.366849	-7.709652
43959	0	-2.222173	1.701404	9.585953	-0.022095	0.017029	0.095886	2.610544	7.524755	-7.699359
43960	0	-2.217261	1.685350	9.696785	-0.022047	0.016876	0.096992	2.581733	7.679472	-7.690997
43961	0	-2.270836	1.700635	9.891318	-0.022583	0.017029	0.098938	2.553566	7.831077	-7.680320
43962	0	-2.283279	1.745408	9.904696	-0.022713	0.017471	0.099072	2.531170	7.976445	-7.670035
43963	0	-2.331458	1.780408	10.037801	-0.023193	0.017822	0.100403	2.507931	8.121253	-7.659557
43964	0	-2.386126	1.776816	10.240281	-0.023746	0.017785	0.102427	2.486028	8.256257	-7.646081
43965	0	-2.397115	1.804693	10.312817	-0.023865	0.018066	0.103149	2.461127	8.381404	-7.640162
43966	0	-2.399177	1.813342	10.406393	-0.023897	0.018148	0.104083	2.440663	8.492757	-7.636880
43967	0	-2.456588	1.829861	10.514450	-0.024475	0.018311	0.105164	2.423426	8.598908	-7.628765
43968	0	-2.485872	1.833681	10.645091	-0.024781	0.018347	0.106467	2.407767	8.689839	-7.621675
43969	0	-2.490679	1.836405	10.655340	-0.024841	0.018372	0.106567	2.394206	8.768092	-7.621097
43970	0	-2.496674	1.847055	10.787043	-0.024913	0.018478	0.107882	2.379815	8.833439	-7.619136
43971	0	-2.518811	1.824284	10.735222	-0.025146	0.018250	0.107361	2.366043	8.886056	-7.614852
43972	0	-2.488855	1.865742	10.776617	-0.024864	0.018662	0.107771	2.353184	8.920367	-7.609271
43973	0	-2.503808	1.892185	10.839512	-0.025024	0.018921	0.108398	2.346175	8.943610	-7.613932
43974	0	-2.498789	1.855824	10.808687	-0.024991	0.018556	0.108087	2.340033	8.949083	-7.608332
43975	0	-2.500981	1.880001	10.895090	-0.025024	0.018799	0.108948	2.331904	8.942809	-7.606319
43976	0	-2.527109	1.868067	10.834976	-0.025301	0.018679	0.108343	2.323970	8.920641	-7.609081
43977	0	-2.509940	1.843653	10.798148	-0.025146	0.018433	0.107971	2.317230	8.880344	-7.612233
43978	0	-2.487610	1.856651	10.769801	-0.024931	0.018562	0.107686	2.310469	8.831859	-7.617621
43979	0	-2.483040	1.862774	10.713132	-0.024902	0.018616	0.107117	2.311216	8.765095	-7.626566
43980	0	-2.474379	1.809550	10.563678	-0.024822	0.018089	0.105619	2.305400	8.690053	-7.626262
43981	0	-2.462586	1.832195	10.506146	-0.024719	0.018311	0.105042	2.304575	8.598685	-7.631170
43982	0	-2.413102	1.846816	10.424646	-0.024229	0.018455	0.104226	2.306026	8.501538	-7.635584
43983	0	-2.412365	1.796063	10.304970	-0.024231	0.017944	0.103027	2.310135	8.393056	-7.645151
43984	0	-2.396555	1.780971	10.187462	-0.024080	0.017793	0.101851	2.314668	8.274874	-7.649522
43985	0	-2.356196	1.766282	10.030481	-0.023682	0.017639	0.100281	2.326800	8.149285	-7.654815
43986	0	-2.331845	1.746040	9.962230	-0.023444	0.017442	0.099596	2.333150	8.015976	-7.665118
43987	0	-2.300409	1.698679	9.884261	-0.023132	0.016968	0.098816	2.339917	7.878589	-7.674012
43988	0	-2.263139	1.672435	9.712386	-0.022758	0.016700	0.097098	2.353394	7.739908	-7.681185
43989	0	-2.233233	1.668624	9.517996	-0.022461	0.016663	0.095154	2.366357	7.596680	-7.694836
43990	0	-2.165213	1.690975	9.382689	-0.021780	0.016891	0.093801	2.373134	7.452142	-7.703610
43991	0	-2.136107	1.686508	9.255434	-0.021484	0.016846	0.092529	2.381790	7.311169	-7.711832
43992	0	-2.105587	1.659679	9.193260	-0.021179	0.016579	0.091908	2.388937	7.169066	-7.712833
43993	0	-2.112224	1.625395	8.999027	-0.021240	0.016235	0.089966	2.397494	7.030566	-7.724888
43994	0	-2.040633	1.622864	8.863176	-0.020520	0.016211	0.088609	2.405662	6.894971	-7.730919
43995	0	-2.003303	1.612821	8.772966	-0.020142	0.016113	0.087708	2.410467	6.764835	-7.740867
43996	0	-2.001222	1.591435	8.594059	-0.020112	0.015898	0.085920	2.417952	6.643257	-7.745733
43997	0	-1.956020	1.563776	8.534623	-0.019653	0.015625	0.085327	2.421015	6.529637	-7.751491
43998	0	-1.896320	1.566204	8.397536	-0.019043	0.015650	0.083960	2.424481	6.432049	-7.760927
43999	0	-1.896691	1.569642	8.302327	-0.019043	0.015686	0.083008	2.425592	6.338292	-7.765227
44000	0	-1.852449	1.601810	8.250082	-0.018587	0.016011	0.082488	2.422940	6.262338	-7.773151
44001	0	-1.831340	1.563407	8.149330	-0.018372	0.015625	0.081482	2.423551	6.191449	-7.777179
44002	0	-1.827090	1.522308	8.084143	-0.018317	0.015215	0.080832	2.423567	6.136409	-7.781223
44003	0	-1.821288	1.501889	8.094008	-0.018250	0.015015	0.080933	2.418465	6.094881	-7.780205
44004	0	-1.796651	1.521223	8.113461	-0.017993	0.015205	0.081130	2.417719	6.067676	-7.781765
44005	0	-1.810711	1.526020	7.977730	-0.018127	0.015259	0.079773	2.409480	6.048485	-7.774345
44006	0	-1.795751	1.520289	8.014867	-0.017964	0.015200	0.080148	2.404705	6.048424	-7.772093
44007	0	-1.782474	1.520274	8.001559	-0.017822	0.015198	0.080017	2.402821	6.061469	-7.767763
44008	0	-1.777553	1.538988	7.976711	-0.017766	0.015390	0.079769	2.393669	6.084517	-7.761927
44009	0	-1.790661	1.537828	8.001237	-0.017883	0.015381	0.080017	2.382355	6.126926	-7.756393
44010	0	-1.802312	1.555297	8.079414	-0.017992	0.015558	0.080800	2.367545	6.179855	-7.749155
44011	0	-1.817206	1.537634	8.122868	-0.018127	0.015381	0.081238	2.354819	6.251390	-7.745588
44012	0	-1.863467	1.518157	8.175780	-0.018584	0.015188	0.081768	2.339404	6.330536	-7.739532
44013	0	-1.861769	1.567837	8.275098	-0.018555	0.015686	0.082764	2.323322	6.425953	-7.730235
44014	0	-1.881117	1.565874	8.333512	-0.018744	0.015670	0.083348	2.302865	6.527087	-7.718261
44015	0	-1.912186	1.567646	8.378511	-0.019043	0.015686	0.083801	2.285194	6.642881	-7.708571
44016	0	-1.947354	1.577422	8.509333	-0.019386	0.015788	0.085111	2.262203	6.768076	-7.692753
44017	0	-1.980474	1.591745	8.598014	-0.019714	0.015930	0.085999	2.241152	6.896268	-7.679173
44018	0	-2.018199	1.643964	8.771005	-0.020082	0.016453	0.087730	2.220225	7.033815	-7.664908
44019	0	-2.049396	1.634641	8.853909	-0.020386	0.016357	0.088562	2.202561	7.181279	-7.647842
44020	0	-2.096177	1.638104	8.952929	-0.020849	0.016396	0.089553	2.181043	7.332789	-7.634849
44021	0	-2.123682	1.646518	9.122263	-0.021118	0.016479	0.091248	2.160327	7.489299	-7.621872
44022	0	-2.166732	1.637229	9.275688	-0.021543	0.016389	0.092783	2.137359	7.650924	-7.607677
44023	0	-2.209743	1.657962	9.445720	-0.021973	0.016602	0.094482	2.108261	7.809854	-7.593376
44024	0	-2.253228	1.641627	9.556468	-0.022408	0.016435	0.095591	2.083388	7.965854	-7.574968
44025	0	-2.277146	1.701428	9.671340	-0.022644	0.017029	0.096741	2.063490	8.124345	-7.561502
44026	0	-2.290457	1.716925	9.745188	-0.022779	0.017182	0.097479	2.045344	8.279131	-7.552937
44027	0	-2.325473	1.713254	9.891249	-0.023132	0.017151	0.098938	2.021154	8.428707	-7.539244
44028	0	-2.349567	1.752179	10.087747	-0.023382	0.017540	0.100901	1.997064	8.565667	-7.531001
44029	0	-2.373058	1.780636	10.135653	-0.023621	0.017822	0.101379	1.975513	8.698154	-7.525008
44030	0	-2.413043	1.771622	10.247019	-0.024027	0.017729	0.102492	1.957419	8.822201	-7.514128
44031	0	-2.421135	1.787245	10.392094	-0.024109	0.017883	0.103943	1.941252	8.943474	-7.501731
44032	0	-2.477145	1.785656	10.509861	-0.024683	0.017860	0.105119	1.932104	9.048446	-7.488518
44033	0	-2.498529	1.805950	10.569451	-0.024902	0.018066	0.105713	1.919445	9.146990	-7.477837
44034	0	-2.495704	1.834522	10.639382	-0.024887	0.018357	0.106408	1.900733	9.231141	-7.469162
44035	0	-2.501843	1.847990	10.667894	-0.024963	0.018494	0.106689	1.879616	9.299414	-7.464699
44036	0	-2.511976	1.852343	10.763409	-0.025075	0.018526	0.107644	1.869811	9.356364	-7.458766
44037	0	-2.523730	1.861382	10.772041	-0.025208	0.018616	0.107727	1.860119	9.397465	-7.451416
44038	0	-2.546448	1.848343	10.807665	-0.025451	0.018489	0.108079	1.846014	9.421760	-7.447686
44039	0	-2.533423	1.855246	10.790945	-0.025330	0.018555	0.107910	1.834884	9.436544	-7.442473
44040	0	-2.539098	1.867710	10.864194	-0.025400	0.018672	0.108641	1.830806	9.436851	-7.438246
44041	0	-2.511963	1.874523	10.779306	-0.025146	0.018738	0.107788	1.828449	9.418596	-7.434880
44042	0	-2.529751	1.851460	10.719550	-0.025337	0.018508	0.107187	1.824692	9.386585	-7.428206
44043	0	-2.527954	1.837916	10.755443	-0.025330	0.018372	0.107544	1.821459	9.343850	-7.426776
44044	0	-2.522547	1.846124	10.751576	-0.025290	0.018447	0.107503	1.824698	9.285435	-7.430588
44045	0	-2.482614	1.851028	10.646023	-0.024902	0.018494	0.106445	1.830003	9.214388	-7.427832
44046	0	-2.453806	1.860370	10.557680	-0.024630	0.018587	0.105558	1.834746	9.126341	-7.431178
44047	0	-2.468149	1.795950	10.487911	-0.024780	0.017944	0.104858	1.837641	9.029695	-7.428702
44048	0	-2.448155	1.817847	10.357756	-0.024586	0.018157	0.103557	1.847313	8.925899	-7.428078
44049	0	-2.411569	1.814949	10.292849	-0.024231	0.018127	0.102905	1.857364	8.809322	-7.433134
44050	0	-2.376020	1.794730	10.151107	-0.023882	0.017926	0.101486	1.866245	8.683739	-7.431612
44051	0	-2.361589	1.772374	10.048962	-0.023743	0.017700	0.100464	1.877968	8.551190	-7.436309
44052	0	-2.324583	1.733820	9.889275	-0.023372	0.017319	0.098866	1.885394	8.417335	-7.441634
44053	0	-2.287988	1.748251	9.762116	-0.023010	0.017456	0.097595	1.900965	8.276488	-7.445806
44054	0	-2.249627	1.734970	9.626917	-0.022632	0.017324	0.096242	1.915300	8.127706	-7.454051
44055	0	-2.214496	1.711762	9.511884	-0.022278	0.017090	0.095093	1.932976	7.979926	-7.456520
44056	0	-2.182518	1.679916	9.407200	-0.021955	0.016778	0.094046	1.943147	7.834546	-7.456803
44057	0	-2.147922	1.649860	9.273859	-0.021606	0.016479	0.092712	1.951249	7.689529	-7.458389
44058	0	-2.117055	1.617351	9.077514	-0.021297	0.016150	0.090750	1.964659	7.542784	-7.463140
44059	0	-2.075215	1.631747	9.011226	-0.020874	0.016296	0.090088	1.976195	7.400106	-7.471353
44060	0	-2.064245	1.617163	8.887806	-0.020756	0.016154	0.088855	1.983572	7.266170	-7.473726
44061	0	-1.997410	1.625322	8.785058	-0.020081	0.016235	0.087830	1.992229	7.139401	-7.474097
44062	0	-1.983091	1.592298	8.667061	-0.019932	0.015904	0.086651	2.002283	7.018011	-7.472339
44063	0	-1.937529	1.607326	8.497868	-0.019470	0.016052	0.084961	2.016520	6.902080	-7.472345
44064	0	-1.901488	1.592496	8.397424	-0.019100	0.015910	0.083958	2.023123	6.797541	-7.470544
44065	0	-1.890622	1.569700	8.375532	-0.018982	0.015686	0.083740	2.025323	6.705619	-7.473532
44066	0	-1.882359	1.559635	8.280696	-0.018893	0.015585	0.082793	2.028555	6.620797	-7.478148
44067	0	-1.861943	1.539211	8.198115	-0.018677	0.015381	0.081970	2.032104	6.551924	-7.476704
44068	0	-1.845216	1.535021	8.200069	-0.018501	0.015342	0.081991	2.032520	6.494386	-7.481026
44069	0	-1.821107	1.520593	8.136695	-0.018250	0.015198	0.081360	2.033385	6.451153	-7.484388
44070	0	-1.826495	1.527976	8.040268	-0.018296	0.015274	0.080397	2.031006	6.417283	-7.483401
44071	0	-1.816884	1.526592	8.081362	-0.018188	0.015259	0.080811	2.031362	6.399914	-7.488130
44072	0	-1.783219	1.539719	8.051319	-0.017844	0.015394	0.080511	2.026135	6.393092	-7.481444
44073	0	-1.794258	1.538305	8.093259	-0.017944	0.015381	0.080933	2.020382	6.400627	-7.475323
44074	0	-1.825387	1.532423	8.031956	-0.018247	0.015324	0.080321	2.012913	6.420742	-7.468992
44075	0	-1.802288	1.526097	8.050104	-0.018005	0.015259	0.080505	2.008233	6.455248	-7.461912
44076	0	-1.813063	1.538291	8.091694	-0.018102	0.015385	0.080923	1.998880	6.505559	-7.460991
44077	0	-1.828568	1.537853	8.171843	-0.018250	0.015381	0.081726	1.989048	6.565458	-7.455784
44078	0	-1.836946	1.531070	8.218858	-0.018323	0.015315	0.082198	1.976799	6.639236	-7.443876
44079	0	-1.830527	1.568294	8.330134	-0.018250	0.015686	0.083313	1.966764	6.724652	-7.432571
44080	0	-1.879382	1.567102	8.339805	-0.018728	0.015679	0.083411	1.950223	6.823230	-7.422194
44081	0	-1.899050	1.604389	8.390923	-0.018921	0.016052	0.083923	1.933980	6.926667	-7.410570
44082	0	-1.945056	1.590531	8.534133	-0.019368	0.015913	0.085359	1.919359	7.045466	-7.394610
44083	0	-1.950065	1.616432	8.628498	-0.019409	0.016174	0.086304	1.902496	7.174974	-7.387789
44084	0	-2.017656	1.607730	8.740561	-0.020083	0.016092	0.087424	1.879379	7.305138	-7.377670
44085	0	-2.024346	1.640116	8.860306	-0.020142	0.016418	0.088623	1.853988	7.444775	-7.368017
44086	0	-2.057654	1.643281	9.057472	-0.020473	0.016444	0.090596	1.836248	7.584287	-7.352427
44087	0	-2.116712	1.634262	9.134688	-0.021057	0.016357	0.091370	1.814829	7.730155	-7.335726
44088	0	-2.127463	1.686355	9.264252	-0.021159	0.016876	0.092667	1.796442	7.880729	-7.321122
44089	0	-2.153727	1.713206	9.354421	-0.021423	0.017151	0.093567	1.770643	8.028064	-7.304631
44090	0	-2.189484	1.728023	9.526611	-0.021778	0.017295	0.095290	1.750341	8.176306	-7.292195
44091	0	-2.221798	1.713479	9.689852	-0.022095	0.017151	0.096924	1.728867	8.329880	-7.280521
44092	0	-2.245729	1.716182	9.715423	-0.022343	0.017179	0.097178	1.705149	8.472976	-7.266185
44093	0	-2.287678	1.731878	9.860990	-0.022766	0.017334	0.098633	1.684462	8.609703	-7.259783
44094	0	-2.346761	1.772032	9.990473	-0.023357	0.017730	0.099929	1.670534	8.744265	-7.249157
44095	0	-2.348270	1.793502	10.037972	-0.023376	0.017944	0.100403	1.656561	8.873705	-7.237847
44096	0	-2.381259	1.791096	10.149525	-0.023714	0.017925	0.101516	1.636776	8.993283	-7.229951
44097	0	-2.402184	1.799229	10.239682	-0.023926	0.018005	0.102417	1.618318	9.109143	-7.217729
44098	0	-2.408469	1.808818	10.382324	-0.023999	0.018101	0.103841	1.600099	9.212082	-7.212235
44099	0	-2.424571	1.824378	10.496400	-0.024170	0.018250	0.104980	1.588922	9.303541	-7.202863
44100	0	-2.432699	1.853083	10.554438	-0.024261	0.018542	0.105557	1.571180	9.383512	-7.191832
44101	0	-2.440449	1.854877	10.643456	-0.024353	0.018555	0.106445	1.558804	9.448018	-7.187713
44102	0	-2.437725	1.866025	10.641419	-0.024334	0.018664	0.106423	1.548015	9.503848	-7.179624
44103	0	-2.474514	1.842901	10.668407	-0.024719	0.018433	0.106689	1.537050	9.541112	-7.170099
44104	0	-2.497288	1.848257	10.673541	-0.024955	0.018486	0.106739	1.525924	9.570068	-7.158411
44105	0	-2.478645	1.861933	10.705361	-0.024780	0.018616	0.107056	1.521765	9.586402	-7.153870
44106	0	-2.484903	1.880929	10.747856	-0.024854	0.018806	0.107478	1.517304	9.591334	-7.154882
44107	0	-2.494799	1.862566	10.663028	-0.024963	0.018616	0.106628	1.518966	9.584880	-7.157517
44108	0	-2.477927	1.863932	10.675988	-0.024811	0.018635	0.106753	1.514196	9.561274	-7.154944
44109	0	-2.455289	1.868869	10.553799	-0.024597	0.018677	0.105530	1.516866	9.523645	-7.159649
44110	0	-2.457655	1.870887	10.567918	-0.024631	0.018701	0.105668	1.515199	9.475592	-7.151824
44111	0	-2.453098	1.856647	10.548210	-0.024597	0.018555	0.105469	1.516798	9.414377	-7.148541
44112	0	-2.451597	1.828137	10.435131	-0.024589	0.018272	0.104336	1.515150	9.345395	-7.144724
44113	0	-2.414406	1.813873	10.359499	-0.024231	0.018127	0.103577	1.515478	9.260220	-7.141618
44114	0	-2.408982	1.785633	10.192371	-0.024182	0.017844	0.101904	1.516605	9.167312	-7.140501
44115	0	-2.370793	1.801620	10.121686	-0.023804	0.018005	0.101196	1.516276	9.070085	-7.144658
44116	0	-2.350989	1.810005	10.046503	-0.023614	0.018087	0.100443	1.517693	8.962765	-7.145640
44117	0	-2.320312	1.765534	9.926663	-0.023315	0.017639	0.099243	1.522855	8.844569	-7.143450
44118	0	-2.291685	1.750133	9.815406	-0.023033	0.017488	0.098129	1.525344	8.720387	-7.148709
44119	0	-2.259466	1.729049	9.719061	-0.022705	0.017273	0.097168	1.532611	8.601681	-7.151074
44120	0	-2.218974	1.738721	9.540436	-0.022305	0.017368	0.095381	1.541492	8.474324	-7.149724
44121	0	-2.222295	1.692401	9.468975	-0.022339	0.016907	0.094666	1.548573	8.345665	-7.153259
44122	0	-2.187496	1.677600	9.345460	-0.021988	0.016757	0.093431	1.557955	8.218720	-7.149274
44123	0	-2.161649	1.674476	9.236868	-0.021729	0.016724	0.092346	1.570353	8.091387	-7.149361
44124	0	-2.096871	1.647316	9.070486	-0.021082	0.016459	0.090681	1.573871	7.960061	-7.150854
44125	0	-2.082851	1.655611	9.065893	-0.020935	0.016541	0.090637	1.580308	7.837016	-7.157342
44126	0	-2.050750	1.627907	8.929595	-0.020603	0.016266	0.089276	1.584425	7.725645	-7.161465
44127	0	-2.017490	1.636718	8.742107	-0.020264	0.016357	0.087402	1.584647	7.620668	-7.159678
44128	0	-1.999907	1.608519	8.678618	-0.020088	0.016071	0.086768	1.590307	7.514383	-7.158876
44129	0	-1.999921	1.582133	8.619814	-0.020081	0.015808	0.086182	1.595730	7.417465	-7.159391
44130	0	-1.942260	1.578145	8.537289	-0.019492	0.015773	0.085359	1.595940	7.335118	-7.164737
44131	0	-1.928248	1.594038	8.442473	-0.019348	0.015930	0.084412	1.598313	7.256971	-7.159671
44132	0	-1.916181	1.577549	8.377738	-0.019218	0.015767	0.083766	1.599046	7.190300	-7.158525
44133	0	-1.887160	1.544919	8.362796	-0.018921	0.015442	0.083618	1.598582	7.133323	-7.156664
44134	0	-1.884201	1.546166	8.285248	-0.018885	0.015456	0.082844	1.596281	7.084816	-7.158879
44135	0	-1.852464	1.574988	8.270884	-0.018555	0.015747	0.082703	1.590892	7.053398	-7.152689
44136	0	-1.847420	1.575439	8.223012	-0.018496	0.015752	0.082226	1.585889	7.033608	-7.155417
44137	0	-1.860333	1.550090	8.252271	-0.018616	0.015503	0.082520	1.574918	7.026167	-7.155484
44138	0	-1.858941	1.537648	8.246449	-0.018591	0.015376	0.082464	1.567794	7.033585	-7.151781
44139	0	-1.856078	1.538142	8.221288	-0.018555	0.015381	0.082214	1.561252	7.051451	-7.140978
44140	0	-1.870343	1.519722	8.263483	-0.018689	0.015199	0.082638	1.552334	7.080424	-7.132809
44141	0	-1.869773	1.543640	8.202751	-0.018677	0.015442	0.082031	1.538450	7.118716	-7.133146
44142	0	-1.869223	1.567249	8.256574	-0.018659	0.015675	0.082573	1.529761	7.174053	-7.126178
44143	0	-1.859459	1.585919	8.348911	-0.018555	0.015869	0.083496	1.511023	7.237350	-7.126908
44144	0	-1.874362	1.596264	8.389982	-0.018696	0.015970	0.083909	1.495685	7.310999	-7.118141
44145	0	-1.927887	1.592013	8.507295	-0.019226	0.015930	0.085083	1.477369	7.390430	-7.103693
44146	0	-1.927428	1.602351	8.578167	-0.019211	0.016031	0.085794	1.462761	7.483291	-7.091936
44147	0	-1.972288	1.597694	8.622945	-0.019653	0.015991	0.086243	1.440052	7.583690	-7.081501
44148	0	-2.005190	1.570412	8.699381	-0.019978	0.015718	0.087008	1.418965	7.689546	-7.072758
44149	0	-2.022716	1.591892	8.842245	-0.020142	0.015930	0.088440	1.401433	7.808185	-7.065970
44150	0	-2.058269	1.625812	8.948577	-0.020498	0.016273	0.089502	1.378743	7.924047	-7.057962
44151	0	-2.108793	1.634233	9.074072	-0.020996	0.016357	0.090759	1.357174	8.047702	-7.051392
44152	0	-2.072969	1.661586	9.149755	-0.020633	0.016632	0.091516	1.334397	8.176671	-7.040382
44153	0	-2.115056	1.688975	9.257215	-0.021057	0.016907	0.092590	1.310722	8.299944	-7.029198
44154	0	-2.183283	1.673461	9.375286	-0.021735	0.016749	0.093773	1.290087	8.426870	-7.011319
44155	0	-2.207678	1.707181	9.525506	-0.021973	0.017090	0.095276	1.266249	8.559632	-7.000837
44156	0	-2.240617	1.691844	9.594387	-0.022305	0.016931	0.095965	1.249467	8.688649	-6.992891
44157	0	-2.280440	1.719614	9.684228	-0.022705	0.017212	0.096863	1.228394	8.813809	-6.979488
44158	0	-2.293683	1.740817	9.808396	-0.022845	0.017424	0.098103	1.207472	8.928556	-6.966408
44159	0	-2.292022	1.744006	9.959082	-0.022827	0.017456	0.099609	1.186243	9.043472	-6.957779
44160	0	-2.328659	1.759066	10.071353	-0.023199	0.017607	0.100731	1.164821	9.150904	-6.943505
44161	0	-2.358653	1.793320	10.129990	-0.023499	0.017944	0.101318	1.149080	9.258275	-6.928589
44162	0	-2.375938	1.803273	10.279013	-0.023678	0.018044	0.102807	1.133573	9.357151	-6.918666
44163	0	-2.405903	1.793530	10.350044	-0.023987	0.017944	0.103516	1.119682	9.445223	-6.906414
44164	0	-2.407113	1.797649	10.377776	-0.024010	0.017986	0.103790	1.104521	9.521322	-6.889632
44165	0	-2.440252	1.811701	10.429933	-0.024353	0.018127	0.104309	1.088253	9.584153	-6.876878
44166	0	-2.443357	1.821712	10.464759	-0.024392	0.018229	0.104655	1.070614	9.638079	-6.865191
44167	0	-2.438492	1.830493	10.515716	-0.024353	0.018311	0.105164	1.058862	9.681517	-6.856420
44168	0	-2.443435	1.848232	10.569571	-0.024418	0.018482	0.105700	1.052659	9.708260	-6.846469
44169	0	-2.479263	1.806557	10.595428	-0.024780	0.018066	0.105957	1.045282	9.730522	-6.835145
44170	0	-2.449740	1.831240	10.619538	-0.024500	0.018309	0.106195	1.042219	9.736938	-6.822288
44171	0	-2.433621	1.837631	10.620421	-0.024353	0.018372	0.106201	1.039610	9.728077	-6.811079
44172	0	-2.447620	1.831999	10.621287	-0.024503	0.018319	0.106207	1.032446	9.708852	-6.807180
44173	0	-2.431835	1.813253	10.578103	-0.024353	0.018127	0.105774	1.029466	9.680786	-6.808292
44174	0	-2.453989	1.789713	10.549389	-0.024590	0.017893	0.105483	1.025036	9.636543	-6.798462
44175	0	-2.442011	1.813479	10.462584	-0.024475	0.018127	0.104614	1.023704	9.586123	-6.799686
44176	0	-2.411866	1.803124	10.361260	-0.024183	0.018020	0.103600	1.026652	9.524585	-6.794336
44177	0	-2.396897	1.765335	10.347048	-0.024048	0.017639	0.103455	1.031905	9.447303	-6.791093
44178	0	-2.374921	1.755952	10.215989	-0.023831	0.017545	0.102143	1.037826	9.365282	-6.785075
44179	0	-2.371765	1.759013	10.206876	-0.023804	0.017578	0.102051	1.040536	9.278862	-6.784956
44180	0	-2.329000	1.743459	10.082457	-0.023390	0.017418	0.100804	1.048047	9.175821	-6.777088
44181	0	-2.333806	1.734652	9.963056	-0.023438	0.017334	0.099609	1.051018	9.071884	-6.775988
44182	0	-2.289274	1.731422	9.857296	-0.022997	0.017297	0.098552	1.059517	8.961319	-6.768452
44183	0	-2.272556	1.740757	9.700648	-0.022827	0.017395	0.096985	1.062719	8.851872	-6.768147
44184	0	-2.239798	1.694758	9.625526	-0.022504	0.016932	0.096233	1.069928	8.736406	-6.767638
44185	0	-2.186360	1.686334	9.554195	-0.021973	0.016846	0.095520	1.079056	8.616256	-6.758531
44186	0	-2.177224	1.684027	9.344950	-0.021882	0.016819	0.093428	1.092887	8.492383	-6.755136
44187	0	-2.137745	1.649600	9.303931	-0.021484	0.016479	0.093018	1.101311	8.371367	-6.756411
44188	0	-2.129332	1.634358	9.179995	-0.021396	0.016329	0.091779	1.107900	8.254208	-6.750459
44189	0	-2.089261	1.649420	9.059744	-0.020996	0.016479	0.090576	1.114689	8.134043	-6.752360
44190	0	-2.044748	1.664877	8.996503	-0.020547	0.016630	0.089946	1.126679	8.018115	-6.751789
44191	0	-2.016694	1.637245	8.919155	-0.020264	0.016357	0.089172	1.134541	7.904471	-6.754280
44192	0	-1.992658	1.634022	8.763948	-0.020013	0.016325	0.087623	1.143357	7.802189	-6.751308
44193	0	-1.987688	1.618454	8.717497	-0.019958	0.016174	0.087158	1.145904	7.705348	-6.740819
44194	0	-1.960201	1.596239	8.659444	-0.019674	0.015950	0.086580	1.151818	7.619866	-6.744280
44195	0	-1.934317	1.575887	8.631639	-0.019409	0.015747	0.086304	1.157568	7.542278	-6.745310
44196	0	-1.909910	1.559872	8.499669	-0.019157	0.015587	0.084986	1.163995	7.473586	-6.744158
44197	0	-1.898875	1.557074	8.423951	-0.019043	0.015564	0.084229	1.163855	7.409707	-6.737164
44198	0	-1.871045	1.570771	8.352507	-0.018753	0.015699	0.083517	1.166634	7.360887	-6.736263
44199	0	-1.851957	1.569442	8.307510	-0.018555	0.015686	0.083069	1.169933	7.321932	-6.730361
44200	0	-1.852017	1.552784	8.296334	-0.018546	0.015519	0.082959	1.174142	7.295376	-6.726327
44201	0	-1.877860	1.526481	8.313335	-0.018799	0.015259	0.083130	1.174713	7.276629	-6.717345
44202	0	-1.869057	1.539729	8.228276	-0.018698	0.015392	0.082282	1.174867	7.275512	-6.709105
44203	0	-1.855200	1.538267	8.233669	-0.018555	0.015381	0.082336	1.170888	7.280506	-6.704949
44204	0	-1.874113	1.556823	8.251743	-0.018733	0.015567	0.082520	1.166853	7.300262	-6.698487
44205	0	-1.857061	1.532165	8.221042	-0.018555	0.015320	0.082214	1.163645	7.330820	-6.685021
44206	0	-1.855053	1.562440	8.189572	-0.018526	0.015628	0.081901	1.153789	7.373153	-6.675682
44207	0	-1.871223	1.580880	8.318282	-0.018677	0.015808	0.083191	1.150177	7.429929	-6.661732
44208	0	-1.885382	1.574583	8.395764	-0.018809	0.015748	0.083967	1.143183	7.498348	-6.653082
44209	0	-1.896920	1.586885	8.458397	-0.018921	0.015869	0.084595	1.138876	7.571422	-6.641226
44210	0	-1.919665	1.580128	8.468320	-0.019140	0.015807	0.084695	1.127674	7.655163	-6.634407
44211	0	-1.940992	1.574225	8.561924	-0.019348	0.015747	0.085632	1.118128	7.745219	-6.619838
44212	0	-1.966547	1.591591	8.601753	-0.019595	0.015920	0.086033	1.110557	7.846077	-6.608492
44213	0	-2.015455	1.610738	8.750850	-0.020081	0.016113	0.087524	1.100411	7.950085	-6.596606
44214	0	-2.031279	1.615127	8.851265	-0.020230	0.016162	0.088530	1.084713	8.063875	-6.585040
44215	0	-2.072540	1.616485	8.957929	-0.020630	0.016174	0.089600	1.071154	8.192822	-6.571788
44216	0	-2.092176	1.662996	9.008728	-0.020823	0.016643	0.090108	1.054075	8.325659	-6.562870
44217	0	-2.121699	1.683587	9.183696	-0.021118	0.016846	0.091858	1.040642	8.455656	-6.553090
44218	0	-2.148335	1.675299	9.270864	-0.021379	0.016765	0.092731	1.025267	8.590682	-6.545318
44219	0	-2.195405	1.682629	9.379038	-0.021851	0.016846	0.093811	1.000677	8.723784	-6.533166
44220	0	-2.210392	1.672917	9.527371	-0.022000	0.016745	0.095295	0.981070	8.855178	-6.519373
44221	0	-2.262370	1.707713	9.586456	-0.022522	0.017090	0.095886	0.964743	8.983552	-6.504281
44222	0	-2.265318	1.747879	9.716244	-0.022546	0.017491	0.097185	0.948962	9.116860	-6.482597
44223	0	-2.299238	1.750476	9.812239	-0.022888	0.017517	0.098145	0.933465	9.245275	-6.468995
44224	0	-2.307679	1.760684	9.887109	-0.022977	0.017613	0.098893	0.924461	9.367888	-6.457381
44225	0	-2.371750	1.756439	9.989403	-0.023621	0.017578	0.099915	0.907333	9.485938	-6.443545
44226	0	-2.372158	1.778288	10.131982	-0.023634	0.017794	0.101338	0.893264	9.592125	-6.430281
44227	0	-2.400998	1.800049	10.160455	-0.023926	0.018005	0.101624	0.885672	9.694184	-6.416182
44228	0	-2.410617	1.792508	10.273003	-0.024035	0.017934	0.102745	0.873230	9.780396	-6.406520
44229	0	-2.429544	1.830083	10.338015	-0.024231	0.018311	0.103394	0.859549	9.859256	-6.396104
44230	0	-2.472649	1.816232	10.390188	-0.024666	0.018168	0.103915	0.849696	9.933604	-6.385835
44231	0	-2.452641	1.848837	10.472526	-0.024475	0.018494	0.104736	0.840383	9.997305	-6.376684
44232	0	-2.462004	1.848050	10.507013	-0.024578	0.018482	0.105080	0.834550	10.050731	-6.368440
44233	0	-2.468814	1.837063	10.570607	-0.024658	0.018372	0.105713	0.828977	10.091041	-6.367378
44234	0	-2.474068	1.861383	10.563214	-0.024718	0.018613	0.105638	0.825213	10.123264	-6.361077
44235	0	-2.479004	1.837216	10.595465	-0.024780	0.018372	0.105957	0.820500	10.141940	-6.354889
44236	0	-2.498004	1.837684	10.619550	-0.024983	0.018373	0.106195	0.819273	10.146573	-6.345214
44237	0	-2.488286	1.855973	10.553349	-0.024902	0.018555	0.105530	0.818146	10.133913	-6.342607
44238	0	-2.483548	1.857421	10.548043	-0.024864	0.018564	0.105475	0.821974	10.111328	-6.339250
44239	0	-2.498595	1.825651	10.559872	-0.025024	0.018250	0.105591	0.822192	10.078329	-6.332437
44240	0	-2.459626	1.821393	10.543179	-0.024643	0.018202	0.105423	0.827607	10.036401	-6.325182
44241	0	-2.466174	1.814057	10.462556	-0.024719	0.018127	0.104614	0.833754	9.982395	-6.316603
44242	0	-2.453794	1.816487	10.385675	-0.024606	0.018153	0.103843	0.837947	9.916701	-6.312877
44243	0	-2.427709	1.850871	10.298154	-0.024353	0.018494	0.102966	0.845615	9.841493	-6.309512
44244	0	-2.381364	1.841425	10.234161	-0.023897	0.018401	0.102324	0.850946	9.757361	-6.305687
44245	0	-2.383474	1.784190	10.133638	-0.023926	0.017822	0.101318	0.863334	9.663886	-6.294977
44246	0	-2.377709	1.781567	10.045671	-0.023868	0.017799	0.100438	0.872116	9.570097	-6.291363
44247	0	-2.346038	1.759480	9.969088	-0.023560	0.017578	0.099670	0.881110	9.465673	-6.292226
44248	0	-2.338594	1.738176	9.863391	-0.023486	0.017366	0.098613	0.888680	9.358869	-6.291206
44249	0	-2.296042	1.716878	9.743517	-0.023071	0.017151	0.097412	0.898918	9.238284	-6.289806
44250	0	-2.280026	1.732766	9.644354	-0.022913	0.017308	0.096420	0.910992	9.114256	-6.289060
44251	0	-2.241587	1.729031	9.554185	-0.022522	0.017273	0.095520	0.921192	8.996808	-6.289389
44252	0	-2.208508	1.713773	9.424244	-0.022191	0.017123	0.094220	0.928201	8.877801	-6.288315
44253	0	-2.174135	1.716565	9.328455	-0.021851	0.017151	0.093262	0.935575	8.753599	-6.283155
44254	0	-2.128562	1.671003	9.216786	-0.021391	0.016691	0.092147	0.948281	8.632576	-6.277492
44255	0	-2.126420	1.655528	9.102373	-0.021362	0.016541	0.091003	0.956570	8.518798	-6.281216
44256	0	-2.088985	1.665278	8.953508	-0.020987	0.016630	0.089517	0.975007	8.404880	-6.278577
44257	0	-2.053528	1.656059	8.900742	-0.020630	0.016541	0.088989	0.990507	8.292903	-6.275742
44258	0	-2.041681	1.647034	8.794477	-0.020504	0.016458	0.087927	0.997308	8.188968	-6.275975
44259	0	-2.006030	1.618638	8.754087	-0.020142	0.016174	0.087524	1.003630	8.092068	-6.275456
44260	0	-1.972226	1.614857	8.683938	-0.019797	0.016137	0.086824	1.009712	8.002389	-6.280753
44261	0	-1.952421	1.587879	8.534097	-0.019592	0.015869	0.085327	1.013824	7.920285	-6.277008
44262	0	-1.927441	1.571542	8.512151	-0.019335	0.015705	0.085110	1.019215	7.848120	-6.273920
44263	0	-1.923175	1.575603	8.454464	-0.019287	0.015747	0.084534	1.023201	7.782111	-6.274367
44264	0	-1.907198	1.571282	8.419674	-0.019116	0.015703	0.084188	1.028767	7.730417	-6.277980
44265	0	-1.906601	1.544773	8.417503	-0.019104	0.015442	0.084167	1.029489	7.687326	-6.278047
44266	0	-1.905986	1.601114	8.363765	-0.019090	0.016003	0.083632	1.034226	7.655001	-6.271965
44267	0	-1.865862	1.623877	8.295019	-0.018677	0.016235	0.082947	1.032772	7.638210	-6.268555
44268	0	-1.838402	1.581212	8.277265	-0.018396	0.015815	0.082769	1.023313	7.629204	-6.264089
44269	0	-1.867412	1.568815	8.306904	-0.018677	0.015686	0.083069	1.020882	7.633467	-6.257743
44270	0	-1.873710	1.569044	8.300678	-0.018733	0.015690	0.083008	1.016807	7.646796	-6.255633
44271	0	-1.874742	1.574652	8.312782	-0.018738	0.015747	0.083130	1.011236	7.667730	-6.245557
44272	0	-1.872121	1.574201	8.354749	-0.018697	0.015745	0.083552	1.003100	7.708481	-6.241011
44273	0	-1.907017	1.562142	8.403991	-0.019043	0.015625	0.084045	0.994562	7.752790	-6.235354
44274	0	-1.919311	1.573440	8.445448	-0.019159	0.015739	0.084461	0.984455	7.805721	-6.228568
44275	0	-1.926606	1.598907	8.434187	-0.019226	0.015991	0.084351	0.978525	7.866988	-6.219767
44276	0	-1.960026	1.573710	8.529875	-0.019551	0.015742	0.085309	0.969090	7.939555	-6.213688
44277	0	-1.952744	1.586113	8.586496	-0.019470	0.015869	0.085876	0.956320	8.022536	-6.202717
44278	0	-1.977178	1.620878	8.675555	-0.019709	0.016218	0.086768	0.942121	8.112390	-6.194845
44279	0	-2.002366	1.628782	8.775531	-0.019958	0.016296	0.087769	0.929231	8.203915	-6.187178
44280	0	-2.029341	1.644968	8.894645	-0.020213	0.016461	0.088963	0.913247	8.313480	-6.177983
44281	0	-2.052770	1.646714	9.001071	-0.020447	0.016479	0.090027	0.896575	8.422668	-6.170631
44282	0	-2.087626	1.650431	9.052555	-0.020793	0.016515	0.090543	0.882485	8.534262	-6.161382
44283	0	-2.102393	1.658978	9.165661	-0.020935	0.016602	0.091675	0.867169	8.651435	-6.151245
44284	0	-2.126327	1.674921	9.210778	-0.021175	0.016761	0.092126	0.852039	8.766888	-6.135628
44285	0	-2.157519	1.707552	9.360967	-0.021484	0.017090	0.093628	0.834025	8.884056	-6.129377
44286	0	-2.188026	1.692676	9.485387	-0.021791	0.016938	0.094872	0.819545	8.998615	-6.119328
44287	0	-2.206477	1.756585	9.592839	-0.021973	0.017578	0.095947	0.804334	9.114601	-6.116996
44288	0	-2.236971	1.742145	9.711023	-0.022282	0.017430	0.097129	0.793080	9.224692	-6.104426
44289	0	-2.261567	1.756429	9.727082	-0.022522	0.017578	0.097290	0.776370	9.341092	-6.093054
44290	0	-2.292088	1.747628	9.875905	-0.022835	0.017488	0.098777	0.761373	9.447204	-6.084785
44291	0	-2.290578	1.744490	9.934911	-0.022827	0.017456	0.099365	0.747280	9.544231	-6.081366
44292	0	-2.324277	1.784958	10.059863	-0.023170	0.017860	0.100614	0.733453	9.634062	-6.077098
44293	0	-2.351012	1.793561	10.136413	-0.023438	0.017944	0.101379	0.722064	9.722581	-6.069716
44294	0	-2.364594	1.810202	10.157884	-0.023583	0.018109	0.101592	0.711875	9.799672	-6.062503
44295	0	-2.404472	1.818330	10.203808	-0.023987	0.018188	0.102051	0.703933	9.871339	-6.050469
44296	0	-2.378953	1.823363	10.280752	-0.023738	0.018239	0.102818	0.695445	9.935571	-6.045303
44297	0	-2.421611	1.805933	10.356711	-0.024170	0.018066	0.103577	0.684969	9.993478	-6.038831
44298	0	-2.399036	1.816347	10.385721	-0.023958	0.018174	0.103863	0.669957	10.035951	-6.032119
44299	0	-2.407020	1.836714	10.436575	-0.024048	0.018372	0.104370	0.661419	10.067605	-6.025136
44300	0	-2.434865	1.847793	10.435892	-0.024337	0.018484	0.104361	0.650596	10.087884	-6.013469
44301	0	-2.436065	1.812086	10.400327	-0.024353	0.018127	0.104004	0.639169	10.103601	-6.001054
44302	0	-2.447863	1.799276	10.424877	-0.024490	0.017992	0.104246	0.634887	10.098320	-5.990674
44303	0	-2.428015	1.824832	10.437308	-0.024292	0.018250	0.104370	0.628477	10.092869	-5.986024
44304	0	-2.417863	1.800780	10.419843	-0.024207	0.018003	0.104193	0.628423	10.069318	-5.984016
44305	0	-2.419460	1.813092	10.376764	-0.024231	0.018127	0.103760	0.626119	10.037074	-5.977883
44306	0	-2.417776	1.814082	10.329557	-0.024220	0.018134	0.103287	0.627086	9.997679	-5.973411
44307	0	-2.418119	1.782973	10.297672	-0.024231	0.017822	0.102966	0.628606	9.950350	-5.969984
44308	0	-2.389171	1.796708	10.220496	-0.023950	0.017959	0.102193	0.630933	9.893615	-5.965201
44309	0	-2.379485	1.801843	10.163762	-0.023865	0.018005	0.101624	0.637959	9.823213	-5.959735
44310	0	-2.383591	1.761483	10.001897	-0.023911	0.017603	0.100003	0.643603	9.746178	-5.957897
44311	0	-2.341844	1.758927	10.017550	-0.023499	0.017578	0.100159	0.648182	9.663058	-5.959374
44312	0	-2.325566	1.724959	9.935469	-0.023340	0.017234	0.099338	0.657913	9.574106	-5.955982
44313	0	-2.286427	1.734300	9.852892	-0.022949	0.017334	0.098511	0.660027	9.483887	-5.956440
44314	0	-2.281369	1.760512	9.728457	-0.022903	0.017595	0.097265	0.662985	9.386919	-5.953188
44315	0	-2.243240	1.722237	9.657662	-0.022522	0.017212	0.096558	0.666778	9.289370	-5.946862
44316	0	-2.188375	1.705925	9.557709	-0.021978	0.017049	0.095557	0.670427	9.184713	-5.946509
44317	0	-2.194200	1.704326	9.413503	-0.022034	0.017029	0.094116	0.679185	9.081913	-5.943672
44318	0	-2.176164	1.688805	9.356154	-0.021852	0.016874	0.093543	0.687270	8.980577	-5.941409
44319	0	-2.169973	1.679578	9.260942	-0.021790	0.016785	0.092590	0.692222	8.878232	-5.940030
44320	0	-2.122220	1.639344	9.142409	-0.021308	0.016378	0.091407	0.702334	8.779498	-5.934464
44321	0	-2.103465	1.642992	9.022740	-0.021118	0.016418	0.090210	0.708381	8.682133	-5.935169
44322	0	-2.069240	1.620916	8.946651	-0.020770	0.016196	0.089451	0.716624	8.591286	-5.928835
44323	0	-2.037303	1.660959	8.851649	-0.020447	0.016602	0.088501	0.719028	8.504426	-5.925086
44324	0	-2.023272	1.619652	8.793558	-0.020301	0.016190	0.087921	0.720322	8.424107	-5.922216
44325	0	-1.989684	1.605675	8.778174	-0.019958	0.016052	0.087769	0.718838	8.351934	-5.920931
44326	0	-1.959315	1.582159	8.652554	-0.019654	0.015817	0.086513	0.717963	8.279326	-5.916051
44327	0	-1.972556	1.563117	8.545961	-0.019775	0.015625	0.085449	0.719381	8.220618	-5.913554
44328	0	-1.938600	1.576755	8.578297	-0.019431	0.015759	0.085774	0.724768	8.168396	-5.909767
44329	0	-1.949450	1.593576	8.496833	-0.019531	0.015930	0.084961	0.726092	8.126705	-5.907523
44330	0	-1.930415	1.564070	8.516456	-0.019336	0.015635	0.085158	0.727144	8.091962	-5.901226
44331	0	-1.914045	1.562789	8.466079	-0.019165	0.015625	0.084656	0.725486	8.066284	-5.897319
44332	0	-1.885414	1.575001	8.436452	-0.018872	0.015752	0.084360	0.717888	8.049150	-5.890318
44333	0	-1.885192	1.574803	8.410805	-0.018860	0.015747	0.084106	0.714577	8.045571	-5.884541
44334	0	-1.896535	1.586872	8.398779	-0.018967	0.015870	0.083987	0.708413	8.050893	-5.875892
44335	0	-1.905232	1.568546	8.434858	-0.019043	0.015686	0.084351	0.703841	8.070499	-5.866942
44336	0	-1.919776	1.574538	8.458682	-0.019184	0.015745	0.084590	0.700601	8.095764	-5.861181
44337	0	-1.930514	1.574349	8.410298	-0.019287	0.015747	0.084106	0.692467	8.127027	-5.852189
44338	0	-1.935431	1.579523	8.494745	-0.019324	0.015800	0.084953	0.682787	8.173942	-5.842794
44339	0	-1.926016	1.617185	8.544201	-0.019226	0.016174	0.085449	0.676954	8.226037	-5.831672
44340	0	-1.946072	1.597753	8.573067	-0.019417	0.015985	0.085739	0.664446	8.290867	-5.821175
44341	0	-1.970293	1.586143	8.647695	-0.019653	0.015869	0.086487	0.652659	8.362606	-5.816228
44342	0	-2.005423	1.596682	8.730884	-0.019998	0.015975	0.087320	0.640732	8.442808	-5.809927
44343	0	-2.014051	1.628819	8.806156	-0.020081	0.016296	0.088074	0.628962	8.526611	-5.802999
44344	0	-2.033048	1.633048	8.870663	-0.020263	0.016340	0.088720	0.615568	8.619870	-5.789485
44345	0	-2.045435	1.647015	8.958570	-0.020386	0.016479	0.089600	0.602868	8.713358	-5.775225
44346	0	-2.102656	1.633016	9.053182	-0.020952	0.016338	0.090548	0.592065	8.813079	-5.763992
44347	0	-2.095070	1.671076	9.135445	-0.020874	0.016724	0.091370	0.575593	8.914835	-5.750446
44348	0	-2.110973	1.681040	9.229893	-0.021029	0.016819	0.092316	0.564708	9.019947	-5.741352
44349	0	-2.168836	1.695589	9.269546	-0.021606	0.016968	0.092712	0.549928	9.126682	-5.731530
44350	0	-2.209854	1.674724	9.363663	-0.022017	0.016760	0.093654	0.534458	9.232572	-5.720345
44351	0	-2.187481	1.708110	9.464745	-0.021790	0.017090	0.094666	0.523853	9.341268	-5.707221
44352	0	-2.216126	1.736320	9.577271	-0.022084	0.017377	0.095788	0.507125	9.439003	-5.697932
44353	0	-2.247970	1.732423	9.684606	-0.022400	0.017334	0.096863	0.495310	9.538985	-5.687861
44354	0	-2.282338	1.717977	9.754453	-0.022744	0.017192	0.097561	0.480832	9.637645	-5.676102
44355	0	-2.314912	1.720324	9.879924	-0.023071	0.017212	0.098816	0.470384	9.733570	-5.666327
44356	0	-2.317920	1.736910	9.956048	-0.023107	0.017377	0.099576	0.460763	9.822902	-5.655858
44357	0	-2.369007	1.750853	9.971648	-0.023621	0.017517	0.099731	0.450204	9.908496	-5.645063
44358	0	-2.357923	1.749354	10.133550	-0.023518	0.017499	0.101349	0.442899	9.984101	-5.634328
44359	0	-2.361268	1.787250	10.142999	-0.023560	0.017883	0.101440	0.429170	10.050027	-5.634597
44360	0	-2.408335	1.803636	10.256774	-0.024034	0.018044	0.102578	0.419483	10.111659	-5.632967
44361	0	-2.396548	1.824995	10.234659	-0.023926	0.018250	0.102356	0.417859	10.162318	-5.621670
44362	0	-2.422209	1.806184	10.269610	-0.024189	0.018066	0.102703	0.410425	10.205522	-5.614103
44363	0	-2.425942	1.794575	10.320352	-0.024231	0.017944	0.103210	0.409402	10.243480	-5.604440
44364	0	-2.412000	1.794528	10.362008	-0.024105	0.017946	0.103623	0.405194	10.266525	-5.595914
44365	0	-2.417759	1.807258	10.400105	-0.024170	0.018066	0.104004	0.408546	10.281635	-5.583599
44366	0	-2.430604	1.783510	10.350995	-0.024307	0.017834	0.103510	0.406252	10.287019	-5.577524
44367	0	-2.421728	1.801160	10.382291	-0.024231	0.018005	0.103821	0.408800	10.278860	-5.566809
44368	0	-2.436449	1.814664	10.352347	-0.024387	0.018139	0.103519	0.412583	10.260574	-5.562258
44369	0	-2.383718	1.819771	10.352035	-0.023865	0.018188	0.103516	0.417799	10.237125	-5.558826
44370	0	-2.401437	1.809247	10.304486	-0.024055	0.018085	0.103037	0.421172	10.199754	-5.549759
44371	0	-2.387487	1.801430	10.303760	-0.023926	0.018005	0.103027	0.425174	10.150541	-5.543031
44372	0	-2.382659	1.791031	10.244908	-0.023886	0.017900	0.102437	0.429870	10.091905	-5.539530
44373	0	-2.379819	1.765707	10.169707	-0.023865	0.017639	0.101685	0.443277	10.024505	-5.538545
44374	0	-2.348230	1.805223	10.056252	-0.023550	0.018041	0.100549	0.449716	9.954966	-5.538187
44375	0	-2.336031	1.759571	10.017365	-0.023438	0.017578	0.100159	0.462613	9.874455	-5.534481
44376	0	-2.301630	1.756942	9.922744	-0.023102	0.017551	0.099211	0.475785	9.783609	-5.536091
44377	0	-2.304743	1.740793	9.883349	-0.023132	0.017395	0.098816	0.483246	9.693088	-5.530965
44378	0	-2.256942	1.756471	9.819528	-0.022658	0.017542	0.098179	0.502070	9.597322	-5.529776
44379	0	-2.236928	1.735387	9.742967	-0.022461	0.017334	0.097412	0.517588	9.497623	-5.519767
44380	0	-2.206675	1.757289	9.581665	-0.022159	0.017556	0.095798	0.529626	9.395930	-5.514422
44381	0	-2.199829	1.692651	9.492856	-0.022095	0.016907	0.094910	0.545247	9.287656	-5.514467
44382	0	-2.187392	1.696279	9.417158	-0.021965	0.016946	0.094153	0.557858	9.184945	-5.505900
44383	0	-2.151538	1.692291	9.376804	-0.021606	0.016907	0.093750	0.569689	9.081701	-5.508909
44384	0	-2.134229	1.646348	9.227689	-0.021428	0.016450	0.092259	0.578805	8.983109	-5.507421
44385	0	-2.121316	1.649421	9.175363	-0.021301	0.016479	0.091736	0.589268	8.881137	-5.504859
44386	0	-2.079885	1.634067	9.081025	-0.020884	0.016325	0.090794	0.601297	8.782247	-5.503380
44387	0	-2.055022	1.643255	9.022559	-0.020630	0.016418	0.090210	0.611722	8.688984	-5.504965
44388	0	-2.027111	1.658292	8.958415	-0.020350	0.016568	0.089569	0.623113	8.596680	-5.504658
44389	0	-2.007379	1.648972	8.790423	-0.020142	0.016479	0.087891	0.629517	8.516069	-5.503402
44390	0	-1.994200	1.614481	8.762489	-0.020007	0.016133	0.087612	0.637753	8.438607	-5.501446
44391	0	-1.990022	1.606616	8.655870	-0.019958	0.016052	0.086548	0.649546	8.369136	-5.493908
44392	0	-1.972700	1.596811	8.621334	-0.019782	0.015958	0.086203	0.656813	8.303495	-5.493074
44393	0	-1.923970	1.594010	8.558012	-0.019287	0.015930	0.085571	0.664104	8.247452	-5.489514
44394	0	-1.945798	1.540555	8.510851	-0.019499	0.015400	0.085100	0.666021	8.199729	-5.482940
44395	0	-1.913191	1.575284	8.417394	-0.019165	0.015747	0.084167	0.668637	8.161754	-5.479289
44396	0	-1.888985	1.588422	8.424595	-0.018916	0.015880	0.084241	0.670037	8.132962	-5.478061
44397	0	-1.896092	1.581651	8.459787	-0.018982	0.015808	0.084595	0.676714	8.111434	-5.469260
44398	0	-1.904817	1.570873	8.448030	-0.019062	0.015702	0.084478	0.681169	8.099371	-5.462040
44399	0	-1.898073	1.574872	8.416744	-0.018982	0.015747	0.084167	0.679833	8.104200	-5.454093
44400	0	-1.892159	1.569272	8.404316	-0.018919	0.015689	0.084044	0.681801	8.114003	-5.453897
44401	0	-1.899040	1.569090	8.434777	-0.018982	0.015686	0.084351	0.685221	8.131791	-5.445810
44402	0	-1.895678	1.575768	8.427942	-0.018938	0.015757	0.084284	0.684256	8.163147	-5.446178
44403	0	-1.894418	1.592823	8.483404	-0.018921	0.015930	0.084839	0.679301	8.200471	-5.444739
44404	0	-1.936911	1.616613	8.445474	-0.019334	0.016170	0.084462	0.673018	8.253999	-5.432415
44405	0	-1.951159	1.623084	8.507439	-0.019470	0.016235	0.085083	0.665646	8.315244	-5.422386
44406	0	-1.960225	1.628415	8.621415	-0.019554	0.016287	0.086225	0.660948	8.384605	-5.413647
44407	0	-1.982208	1.586308	8.714870	-0.019775	0.015869	0.087158	0.651945	8.451463	-5.406470
44408	0	-1.980458	1.627875	8.767660	-0.019748	0.016284	0.087688	0.644479	8.530982	-5.400396
44409	0	-2.020310	1.628920	8.787785	-0.020142	0.016296	0.087891	0.634811	8.616297	-5.394047
44410	0	-2.015088	1.658019	8.894940	-0.020083	0.016586	0.088964	0.626842	8.708190	-5.387851
44411	0	-2.033848	1.677785	9.019440	-0.020264	0.016785	0.090210	0.618355	8.808219	-5.371575
44412	0	-2.104098	1.664175	9.058807	-0.020964	0.016648	0.090605	0.610474	8.910876	-5.364319
44413	0	-2.095323	1.689683	9.153648	-0.020874	0.016907	0.091553	0.598588	9.014827	-5.356840
44414	0	-2.148241	1.693430	9.217399	-0.021400	0.016947	0.092191	0.583738	9.121528	-5.345620
44415	0	-2.181163	1.689526	9.367174	-0.021729	0.016907	0.093689	0.570393	9.228055	-5.334004
44416	0	-2.191444	1.650364	9.406461	-0.021834	0.016517	0.094081	0.555052	9.330578	-5.321618
44417	0	-2.217933	1.695928	9.531879	-0.022095	0.016968	0.095337	0.545489	9.437140	-5.315041
44418	0	-2.235105	1.718268	9.631971	-0.022266	0.017194	0.096337	0.532910	9.542677	-5.311939
44419	0	-2.224215	1.744883	9.696640	-0.022156	0.017456	0.096985	0.524966	9.649518	-5.308913
44420	0	-2.283802	1.731065	9.784493	-0.022758	0.017319	0.097862	0.515927	9.748722	-5.302105
44421	0	-2.290347	1.762762	9.818988	-0.022827	0.017639	0.098206	0.502739	9.842792	-5.292190
44422	0	-2.311579	1.791039	9.931765	-0.023043	0.017920	0.099333	0.491151	9.932150	-5.286232
44423	0	-2.314199	1.775873	10.044805	-0.023071	0.017761	0.100464	0.488131	10.017917	-5.278988
44424	0	-2.364481	1.743878	10.145608	-0.023581	0.017450	0.101469	0.474751	10.095743	-5.272860
44425	0	-2.380577	1.775456	10.203725	-0.023743	0.017761	0.102051	0.466831	10.171843	-5.265169
44426	0	-2.373907	1.823422	10.158355	-0.023685	0.018235	0.101596	0.464872	10.237683	-5.255017
44427	0	-2.414970	1.793838	10.246946	-0.024109	0.017944	0.102478	0.456854	10.288890	-5.247792
44428	0	-2.373344	1.841415	10.300417	-0.023703	0.018420	0.103010	0.448370	10.328918	-5.234788
44429	0	-2.413416	1.806075	10.253412	-0.024109	0.018066	0.102539	0.440088	10.362951	-5.225423
44430	0	-2.399290	1.799294	10.350152	-0.023977	0.017993	0.103505	0.437538	10.386152	-5.220800
44431	0	-2.423752	1.794494	10.363606	-0.024231	0.017944	0.103638	0.435359	10.399457	-5.212644
44432	0	-2.442151	1.800790	10.418431	-0.024427	0.018006	0.104183	0.433698	10.399182	-5.205900
44433	0	-2.410057	1.837334	10.333415	-0.024109	0.018372	0.103333	0.432153	10.396177	-5.201771
44434	0	-2.412773	1.855980	10.413446	-0.024154	0.018558	0.104129	0.430384	10.374059	-5.200408
44435	0	-2.407613	1.801035	10.388857	-0.024109	0.018005	0.103882	0.431356	10.344495	-5.194949
44436	0	-2.388371	1.819924	10.310943	-0.023922	0.018198	0.103101	0.427855	10.308513	-5.204087
44437	0	-2.363253	1.819663	10.260998	-0.023682	0.018188	0.102600	0.431749	10.260485	-5.199531
44438	0	-2.383386	1.778591	10.226449	-0.023890	0.017777	0.102253	0.435765	10.205000	-5.190245
44439	0	-2.374153	1.764619	10.151481	-0.023804	0.017639	0.101501	0.437872	10.141767	-5.188025
44440	0	-2.367797	1.778382	10.105300	-0.023741	0.017775	0.101040	0.442415	10.077491	-5.190869
44441	0	-2.342739	1.789158	10.011286	-0.023499	0.017883	0.100098	0.445609	10.003150	-5.192965
44442	0	-2.315889	1.791083	9.971573	-0.023235	0.017900	0.099700	0.452085	9.922520	-5.194763
44443	0	-2.292393	1.777452	9.926077	-0.023010	0.017761	0.099243	0.460475	9.830248	-5.194314
44444	0	-2.275843	1.749179	9.801308	-0.022840	0.017482	0.097996	0.465336	9.741541	-5.198938
44445	0	-2.274564	1.716439	9.681856	-0.022827	0.017151	0.096802	0.474447	9.652357	-5.198510
44446	0	-2.221156	1.755940	9.691223	-0.022298	0.017544	0.096895	0.485873	9.557749	-5.196197
44447	0	-2.224721	1.710430	9.559986	-0.022339	0.017090	0.095581	0.495846	9.455397	-5.193631
44448	0	-2.182747	1.688944	9.410877	-0.021914	0.016873	0.094091	0.508229	9.356847	-5.196851
44449	0	-2.182808	1.685871	9.327897	-0.021912	0.016846	0.093262	0.517150	9.261606	-5.197419
44450	0	-2.142057	1.694764	9.221259	-0.021502	0.016932	0.092196	0.530113	9.167287	-5.191127
44451	0	-2.097027	1.673751	9.157015	-0.021057	0.016724	0.091553	0.540240	9.066135	-5.189402
44452	0	-2.074121	1.682354	9.093247	-0.020824	0.016811	0.090916	0.548507	8.968811	-5.185544
44453	0	-2.079941	1.612320	9.034748	-0.020874	0.016113	0.090332	0.554408	8.881471	-5.177306
44454	0	-2.071630	1.632760	8.927842	-0.020788	0.016315	0.089264	0.563378	8.796496	-5.172660
44455	0	-2.031708	1.624682	8.845365	-0.020386	0.016235	0.088440	0.571819	8.714794	-5.167445
44456	0	-2.037256	1.632740	8.792955	-0.020432	0.016318	0.087917	0.577590	8.643790	-5.168327
44457	0	-1.996072	1.617970	8.723172	-0.020020	0.016174	0.087219	0.578738	8.573628	-5.165155
44458	0	-1.978901	1.600796	8.701063	-0.019841	0.016002	0.087000	0.581365	8.511856	-5.161655
44459	0	-1.961428	1.623937	8.594566	-0.019653	0.016235	0.085938	0.581708	8.466542	-5.159092
44460	0	-1.941529	1.600546	8.589904	-0.019453	0.015999	0.085892	0.585546	8.422942	-5.150927
44461	0	-1.949993	1.612034	8.508886	-0.019531	0.016113	0.085083	0.590314	8.387404	-5.146850
44462	0	-1.956800	1.600919	8.540389	-0.019590	0.016005	0.085400	0.592371	8.363758	-5.141338
44463	0	-1.933223	1.611611	8.508609	-0.019348	0.016113	0.085083	0.592371	8.348606	-5.134709
44464	0	-1.924358	1.599781	8.441975	-0.019256	0.015996	0.084417	0.591321	8.338344	-5.133185
44465	0	-1.928364	1.586918	8.520586	-0.019287	0.015869	0.085205	0.588222	8.339644	-5.129829
44466	0	-1.904608	1.611378	8.465442	-0.019036	0.016113	0.084657	0.586427	8.358560	-5.124965
44467	0	-1.917520	1.586547	8.563073	-0.019165	0.015869	0.085632	0.579151	8.377790	-5.122320
44468	0	-1.932594	1.579755	8.550295	-0.019308	0.015800	0.085506	0.573250	8.407204	-5.117173
44469	0	-1.973452	1.598506	8.599505	-0.019714	0.015991	0.085999	0.563248	8.439539	-5.110203
44470	0	-1.954254	1.621710	8.647321	-0.019511	0.016223	0.086479	0.554225	8.486223	-5.104386
44471	0	-1.975080	1.622919	8.666278	-0.019714	0.016235	0.086670	0.544997	8.539508	-5.102166
44472	0	-1.995302	1.645843	8.719557	-0.019910	0.016466	0.087204	0.534152	8.601215	-5.094260
44473	0	-2.006567	1.628919	8.782040	-0.020020	0.016296	0.087830	0.524210	8.666325	-5.089407
44474	0	-1.998154	1.633483	8.865474	-0.019930	0.016342	0.088665	0.514399	8.737950	-5.080793
44475	0	-2.032020	1.653273	8.922199	-0.020264	0.016541	0.089233	0.504286	8.815274	-5.075133
44476	0	-2.019549	1.669573	8.987028	-0.020134	0.016707	0.089882	0.489534	8.898260	-5.073138
44477	0	-2.063606	1.665157	9.092918	-0.020569	0.016663	0.090942	0.476027	8.987503	-5.067701
44478	0	-2.120067	1.632296	9.163325	-0.021132	0.016335	0.091647	0.462066	9.078592	-5.059578
44479	0	-2.131025	1.689724	9.220972	-0.021240	0.016907	0.092224	0.450776	9.170131	-5.052336
44480	0	-2.151349	1.669473	9.352282	-0.021443	0.016704	0.093537	0.440370	9.260624	-5.048276
44481	0	-2.155757	1.701635	9.385756	-0.021484	0.017029	0.093872	0.425833	9.354481	-5.039896
44482	0	-2.188689	1.699198	9.474352	-0.021815	0.017003	0.094758	0.413016	9.445640	-5.030532
44483	0	-2.204234	1.726422	9.611600	-0.021973	0.017273	0.096130	0.403013	9.533362	-5.019727
44484	0	-2.236404	1.706076	9.639216	-0.022296	0.017072	0.096406	0.390363	9.618975	-5.011302
44485	0	-2.246524	1.720043	9.739910	-0.022400	0.017212	0.097412	0.377065	9.700509	-5.009071
44486	0	-2.272301	1.754492	9.834785	-0.022655	0.017554	0.098362	0.366478	9.784934	-5.001494
44487	0	-2.294459	1.763012	9.904862	-0.022888	0.017639	0.099060	0.355820	9.855063	-4.994556
44488	0	-2.287908	1.755155	9.920767	-0.022819	0.017559	0.099220	0.347133	9.929775	-4.983610
44489	0	-2.312560	1.768977	10.002593	-0.023071	0.017700	0.100037	0.334871	9.996830	-4.983386
44490	0	-2.328716	1.754548	10.043335	-0.023242	0.017556	0.100442	0.321997	10.053404	-4.975781
44491	0	-2.329488	1.757282	10.045542	-0.023254	0.017578	0.100464	0.315055	10.104725	-4.966830
44492	0	-2.360900	1.786415	10.147904	-0.023581	0.017872	0.101484	0.305042	10.142220	-4.953388
44493	0	-2.352430	1.775821	10.180122	-0.023499	0.017761	0.101807	0.300073	10.176556	-4.946388
44494	0	-2.375347	1.769138	10.203498	-0.023733	0.017694	0.102039	0.295891	10.204808	-4.939315
44495	0	-2.393980	1.794328	10.271909	-0.023926	0.017944	0.102722	0.292649	10.225944	-4.932939
44496	0	-2.365100	1.800002	10.271552	-0.023649	0.018003	0.102715	0.287242	10.233545	-4.933757
44497	0	-2.373602	1.800350	10.302920	-0.023743	0.018005	0.103027	0.282268	10.231941	-4.926629
44498	0	-2.353217	1.782032	10.272792	-0.023546	0.017818	0.102725	0.281146	10.222179	-4.918210
44499	0	-2.372580	1.782698	10.211492	-0.023743	0.017822	0.102112	0.283051	10.209177	-4.911034
44500	0	-2.356329	1.795801	10.200011	-0.023587	0.017953	0.101995	0.285067	10.188301	-4.906088
44501	0	-2.364657	1.782465	10.144819	-0.023682	0.017822	0.101440	0.283610	10.154848	-4.902941
44502	0	-2.314339	1.758262	10.085378	-0.023185	0.017582	0.100844	0.280011	10.114073	-4.899474
44503	0	-2.308150	1.788982	10.065749	-0.023132	0.017883	0.100647	0.282659	10.062690	-4.891883
44504	0	-2.321804	1.772351	10.049619	-0.023275	0.017713	0.100485	0.289890	10.003780	-4.893180
44505	0	-2.325284	1.728523	10.053730	-0.023315	0.017273	0.100525	0.298474	9.938974	-4.892092
44506	0	-2.294462	1.730842	9.885277	-0.023009	0.017297	0.098840	0.306420	9.870620	-4.888674
44507	0	-2.269552	1.765151	9.852483	-0.022766	0.017639	0.098511	0.315042	9.795341	-4.878764
44508	0	-2.249148	1.754924	9.818756	-0.022565	0.017541	0.098172	0.318891	9.716457	-4.876748
44509	0	-2.244983	1.703770	9.779337	-0.022522	0.017029	0.097778	0.323469	9.638600	-4.878150
44510	0	-2.255002	1.687177	9.611496	-0.022625	0.016863	0.096099	0.328041	9.556052	-4.873159
44511	0	-2.220005	1.685526	9.492621	-0.022278	0.016846	0.094910	0.333355	9.468991	-4.875213
44512	0	-2.167631	1.699650	9.495752	-0.021756	0.016986	0.094941	0.339927	9.379559	-4.870619
44513	0	-2.171265	1.661528	9.358234	-0.021790	0.016602	0.093567	0.350450	9.292267	-4.871110
44514	0	-2.131218	1.682021	9.336896	-0.021392	0.016811	0.093352	0.355026	9.201424	-4.869929
44515	0	-2.122971	1.655197	9.223858	-0.021301	0.016541	0.092224	0.363235	9.119401	-4.862974
44516	0	-2.102832	1.657588	9.086289	-0.021099	0.016562	0.090849	0.374122	9.037002	-4.861272
44517	0	-2.080708	1.642539	9.059033	-0.020874	0.016418	0.090576	0.377133	8.959066	-4.861543
44518	0	-2.067010	1.613942	9.049560	-0.020741	0.016127	0.090482	0.387332	8.876751	-4.856346
44519	0	-2.044406	1.624239	8.967394	-0.020508	0.016235	0.089661	0.390733	8.802007	-4.853110
44520	0	-2.026541	1.625811	8.853772	-0.020321	0.016249	0.088527	0.397541	8.736844	-4.850921
44521	0	-2.015536	1.612132	8.838824	-0.020203	0.016113	0.088379	0.403015	8.682071	-4.842929
44522	0	-1.999907	1.613934	8.810103	-0.020048	0.016129	0.088092	0.412019	8.624773	-4.837691
44523	0	-1.985512	1.612296	8.753225	-0.019897	0.016113	0.087524	0.420000	8.575783	-4.828387
44524	0	-1.971174	1.632129	8.669337	-0.019753	0.016315	0.086685	0.423065	8.528391	-4.819872
44525	0	-1.980523	1.593511	8.630997	-0.019836	0.015930	0.086304	0.425579	8.493051	-4.821756
44526	0	-1.950797	1.587979	8.638103	-0.019530	0.015879	0.086376	0.423405	8.469462	-4.814276
44527	0	-1.963394	1.568940	8.618544	-0.019653	0.015686	0.086182	0.424253	8.449713	-4.804945
44528	0	-1.935873	1.575634	8.631250	-0.019371	0.015753	0.086310	0.425727	8.439221	-4.797525
44529	0	-1.940644	1.575314	8.575390	-0.019409	0.015747	0.085754	0.431095	8.441136	-4.793621
44530	0	-1.934498	1.569644	8.526403	-0.019343	0.015697	0.085264	0.427157	8.448927	-4.778894
44531	0	-1.917579	1.592865	8.593538	-0.019165	0.015930	0.085938	0.423110	8.468598	-4.771938
44532	0	-1.938451	1.604761	8.660104	-0.019370	0.016048	0.086604	0.420158	8.492963	-4.766222
44533	0	-1.973412	1.574773	8.599388	-0.019714	0.015747	0.085999	0.419397	8.524494	-4.758039
44534	0	-1.978276	1.605026	8.628823	-0.019754	0.016053	0.086294	0.414512	8.566962	-4.757572
44535	0	-1.999602	1.587029	8.684419	-0.019958	0.015869	0.086853	0.415272	8.621293	-4.750167
44536	0	-1.994929	1.604560	8.762162	-0.019913	0.016054	0.087628	0.403466	8.673891	-4.745414
44537	0	-2.007011	1.610515	8.775850	-0.020020	0.016113	0.087769	0.392817	8.744552	-4.732484
44538	0	-2.023640	1.615071	8.877432	-0.020184	0.016157	0.088785	0.384568	8.817255	-4.726608
44539	0	-2.025761	1.641289	8.964927	-0.020203	0.016418	0.089661	0.377581	8.892033	-4.714559
44540	0	-2.061976	1.658443	8.980667	-0.020557	0.016590	0.089820	0.370826	8.975977	-4.701171
44541	0	-2.081560	1.641333	9.001310	-0.020752	0.016418	0.090027	0.364846	9.061371	-4.691379
44542	0	-2.101022	1.652432	9.120446	-0.020943	0.016530	0.091219	0.358396	9.150480	-4.683282
44543	0	-2.143162	1.641577	9.184225	-0.021362	0.016418	0.091858	0.355827	9.241284	-4.671249
44544	0	-2.157323	1.670996	9.370414	-0.021504	0.016718	0.093719	0.346871	9.329769	-4.662005
44545	0	-2.186301	1.665230	9.361264	-0.021790	0.016663	0.093628	0.335310	9.423937	-4.652309
44546	0	-2.225364	1.669919	9.425147	-0.022182	0.016703	0.094268	0.331986	9.516001	-4.635449
44547	0	-2.228781	1.659451	9.519948	-0.022217	0.016602	0.095215	0.324381	9.605797	-4.628124
44548	0	-2.212502	1.712856	9.632952	-0.022056	0.017137	0.096344	0.315581	9.692684	-4.618331
44549	0	-2.259277	1.707817	9.690942	-0.022522	0.017090	0.096924	0.302666	9.780747	-4.605084
44550	0	-2.273362	1.730265	9.742894	-0.022665	0.017310	0.097444	0.294577	9.865805	-4.593953
44551	0	-2.283531	1.720408	9.776357	-0.022766	0.017212	0.097778	0.286131	9.951246	-4.586539
44552	0	-2.303009	1.719518	9.858775	-0.022967	0.017196	0.098602	0.285841	10.028632	-4.583831
44553	0	-2.337642	1.745300	9.959562	-0.023315	0.017456	0.099609	0.282632	10.103327	-4.575741
44554	0	-2.355349	1.757210	10.005624	-0.023499	0.017571	0.100069	0.283361	10.169810	-4.564197
44555	0	-2.360498	1.769896	10.051447	-0.023560	0.017700	0.100525	0.281544	10.226301	-4.558832
44556	0	-2.375225	1.775210	10.147125	-0.023712	0.017758	0.101480	0.273867	10.276369	-4.553935
44557	0	-2.371607	1.782061	10.173788	-0.023682	0.017822	0.101746	0.271114	10.320029	-4.549920
44558	0	-2.371383	1.775689	10.154065	-0.023689	0.017757	0.101546	0.269236	10.352796	-4.543354
44559	0	-2.388325	1.769612	10.192508	-0.023865	0.017700	0.101929	0.263220	10.378770	-4.532517
44560	0	-2.403950	1.793891	10.289370	-0.024025	0.017936	0.102898	0.264972	10.400124	-4.530136
44561	0	-2.380861	1.800790	10.198816	-0.023804	0.018005	0.101990	0.265827	10.411070	-4.511775
44562	0	-2.392980	1.801791	10.253539	-0.023936	0.018010	0.102535	0.271969	10.409419	-4.499672
44563	0	-2.397434	1.794942	10.205282	-0.023987	0.017944	0.102051	0.274739	10.400943	-4.498333
44564	0	-2.400196	1.777782	10.285176	-0.024023	0.017771	0.102848	0.279376	10.383137	-4.493498
44565	0	-2.383581	1.782783	10.223967	-0.023865	0.017822	0.102234	0.282057	10.356514	-4.489207
44566	0	-2.401368	1.796232	10.237501	-0.024052	0.017955	0.102367	0.286480	10.319941	-4.485535
44567	0	-2.363614	1.783766	10.199761	-0.023682	0.017822	0.101990	0.299449	10.274908	-4.477513
44568	0	-2.342395	1.786542	10.158593	-0.023469	0.017853	0.101578	0.309388	10.230155	-4.474600
44569	0	-2.350009	1.777091	10.065918	-0.023560	0.017761	0.100647	0.315455	10.168685	-4.473405
44570	0	-2.338383	1.754878	10.013274	-0.023441	0.017536	0.100121	0.325022	10.109146	-4.465728
44571	0	-2.337243	1.740707	9.962257	-0.023438	0.017395	0.099609	0.333594	10.040591	-4.468664
44572	0	-2.299764	1.755506	9.928174	-0.023064	0.017541	0.099269	0.344614	9.970755	-4.463654
44573	0	-2.287540	1.735145	9.840279	-0.022949	0.017334	0.098389	0.359232	9.891276	-4.462130
44574	0	-2.248135	1.726206	9.721086	-0.022559	0.017246	0.097196	0.371998	9.806154	-4.457981
44575	0	-2.256775	1.735204	9.669430	-0.022644	0.017334	0.096680	0.387519	9.722367	-4.451341
44576	0	-2.229167	1.714067	9.580856	-0.022371	0.017125	0.095793	0.400066	9.633839	-4.446119
44577	0	-2.201098	1.692173	9.510954	-0.022095	0.016907	0.095093	0.411882	9.539589	-4.452026
44578	0	-2.172721	1.695277	9.428611	-0.021807	0.016936	0.094271	0.425811	9.449634	-4.451847
44579	0	-2.140148	1.673844	9.315608	-0.021484	0.016724	0.093140	0.437793	9.354461	-4.445518
44580	0	-2.118025	1.658776	9.227140	-0.021259	0.016569	0.092257	0.454748	9.262998	-4.442075
44581	0	-2.110190	1.655069	9.193490	-0.021179	0.016541	0.091919	0.461451	9.173283	-4.443067
44582	0	-2.083116	1.651061	9.111074	-0.020905	0.016500	0.091096	0.469559	9.087560	-4.446356
44583	0	-2.068126	1.636979	8.991883	-0.020752	0.016357	0.089905	0.479524	9.004091	-4.443420
44584	0	-2.048064	1.627274	8.915265	-0.020551	0.016259	0.089139	0.491122	8.920603	-4.444135
44585	0	-2.038862	1.643200	8.838983	-0.020447	0.016418	0.088379	0.503375	8.851653	-4.442142
44586	0	-2.033790	1.675906	8.804463	-0.020392	0.016750	0.088034	0.509662	8.787120	-4.441628
44587	0	-1.990729	1.642563	8.759576	-0.019958	0.016418	0.087585	0.514220	8.726460	-4.438141
44588	0	-1.981435	1.619709	8.718628	-0.019857	0.016188	0.087178	0.522091	8.676047	-4.434143
44589	0	-1.973244	1.600257	8.686071	-0.019775	0.015991	0.086853	0.532512	8.625588	-4.426745
44590	0	-1.995442	1.596138	8.669277	-0.019995	0.015952	0.086685	0.540327	8.578392	-4.426503
44591	0	-1.968702	1.599914	8.624745	-0.019714	0.015991	0.086243	0.547095	8.547916	-4.424981
44592	0	-1.939509	1.601361	8.582738	-0.019416	0.016006	0.085824	0.553245	8.525953	-4.414350
44593	0	-1.939114	1.599632	8.587959	-0.019409	0.015991	0.085876	0.556831	8.507505	-4.414382
44594	0	-1.936058	1.594251	8.594549	-0.019373	0.015940	0.085943	0.557713	8.496475	-4.414360
44595	0	-1.934902	1.605718	8.587534	-0.019348	0.016052	0.085876	0.562061	8.502786	-4.417141
44596	0	-1.947663	1.618367	8.568951	-0.019472	0.016184	0.085690	0.559744	8.513969	-4.416577
44597	0	-1.941791	1.605485	8.636230	-0.019409	0.016052	0.086365	0.561285	8.530688	-4.409252
44598	0	-1.962539	1.581213	8.574516	-0.019609	0.015813	0.085749	0.558777	8.556948	-4.404017
44599	0	-1.973355	1.605142	8.629948	-0.019714	0.016052	0.086304	0.556373	8.587267	-4.403070
44600	0	-1.978014	1.592794	8.665531	-0.019753	0.015928	0.086661	0.554966	8.627247	-4.402719
44601	0	-1.962687	1.598864	8.708985	-0.019592	0.015991	0.087097	0.551044	8.677282	-4.400485
44602	0	-1.976175	1.616667	8.743972	-0.019723	0.016169	0.087448	0.548153	8.732677	-4.389298
44603	0	-1.987837	1.665409	8.788277	-0.019836	0.016663	0.087891	0.536893	8.791737	-4.386710
44604	0	-2.027980	1.627110	8.896222	-0.020226	0.016278	0.088973	0.528031	8.864664	-4.376995
44605	0	-2.049963	1.628956	8.922252	-0.020447	0.016296	0.089233	0.519634	8.936764	-4.371801
44606	0	-2.042771	1.645706	8.974927	-0.020370	0.016465	0.089761	0.509808	9.013943	-4.368808
44607	0	-2.063116	1.641290	9.080719	-0.020569	0.016418	0.090820	0.503533	9.096618	-4.365588
44608	0	-2.100112	1.652154	9.212379	-0.020940	0.016529	0.092136	0.494822	9.176955	-4.364119
44609	0	-2.106323	1.689978	9.208800	-0.020996	0.016907	0.092102	0.487111	9.264494	-4.357741
44610	0	-2.119975	1.670270	9.291359	-0.021132	0.016709	0.092928	0.479919	9.352659	-4.350410
44611	0	-2.149236	1.683572	9.391914	-0.021423	0.016846	0.093933	0.468790	9.440863	-4.343881
44612	0	-2.157375	1.724408	9.498841	-0.021502	0.017252	0.095003	0.460337	9.530755	-4.336759
44613	0	-2.167513	1.720382	9.556697	-0.021606	0.017212	0.095581	0.451583	9.617142	-4.328347
44614	0	-2.236335	1.718831	9.596377	-0.022294	0.017195	0.095979	0.444908	9.703917	-4.321247
44615	0	-2.228117	1.720307	9.666645	-0.022217	0.017212	0.096680	0.435229	9.784383	-4.311961
44616	0	-2.277489	1.736737	9.712747	-0.022713	0.017377	0.097140	0.424711	9.861885	-4.306551
44617	0	-2.264358	1.738768	9.813188	-0.022583	0.017395	0.098145	0.416716	9.936810	-4.300726
44618	0	-2.325395	1.755513	9.883740	-0.023193	0.017563	0.098850	0.408314	10.011185	-4.301762
44619	0	-2.300528	1.775083	9.953726	-0.022949	0.017761	0.099548	0.396743	10.079979	-4.297017
44620	0	-2.335266	1.767377	9.982067	-0.023306	0.017679	0.099831	0.390466	10.138095	-4.291303
44621	0	-2.299169	1.787895	10.063806	-0.022949	0.017883	0.100647	0.385182	10.190905	-4.290632
44622	0	-2.356380	1.774789	10.074118	-0.023523	0.017752	0.100750	0.380530	10.241464	-4.285235
44623	0	-2.359097	1.763686	10.167769	-0.023560	0.017639	0.101685	0.377200	10.281524	-4.280985
44624	0	-2.340589	1.812083	10.184738	-0.023378	0.018123	0.101853	0.374174	10.317170	-4.276441
44625	0	-2.376339	1.788176	10.198519	-0.023743	0.017883	0.101990	0.371148	10.345196	-4.279630
44626	0	-2.367049	1.787804	10.167344	-0.023663	0.017879	0.101675	0.367746	10.359107	-4.278965
44627	0	-2.356612	1.794314	10.198844	-0.023560	0.017944	0.101990	0.364527	10.371435	-4.280734
44628	0	-2.375137	1.794342	10.204866	-0.023756	0.017941	0.102048	0.364498	10.371451	-4.269689
44629	0	-2.360272	1.812917	10.168841	-0.023621	0.018127	0.101685	0.363554	10.356664	-4.269244
44630	0	-2.363014	1.813237	10.157353	-0.023646	0.018130	0.101570	0.362976	10.343626	-4.275941
44631	0	-2.365793	1.800518	10.120187	-0.023682	0.018005	0.101196	0.359701	10.322259	-4.273138
44632	0	-2.329328	1.788834	10.164112	-0.023329	0.017882	0.101634	0.362818	10.287872	-4.269777
44633	0	-2.327335	1.801265	10.077747	-0.023315	0.018005	0.100769	0.367055	10.245709	-4.274401
44634	0	-2.318835	1.802444	9.994015	-0.023232	0.018020	0.099931	0.368507	10.200935	-4.269293
44635	0	-2.357000	1.752297	9.968136	-0.023621	0.017517	0.099670	0.370850	10.148545	-4.276176
44636	0	-2.303915	1.753397	9.921473	-0.023093	0.017529	0.099203	0.372671	10.092023	-4.273101
44637	0	-2.258739	1.770798	9.901058	-0.022644	0.017700	0.098999	0.376998	10.032351	-4.279329
44638	0	-2.296198	1.760376	9.824036	-0.023021	0.017593	0.098228	0.384305	9.969792	-4.280030
44639	0	-2.258123	1.758933	9.760776	-0.022644	0.017578	0.097595	0.392490	9.902132	-4.280762
44640	0	-2.245370	1.718449	9.714481	-0.022519	0.017173	0.097132	0.401173	9.831077	-4.279900
44641	0	-2.232966	1.727957	9.620656	-0.022400	0.017273	0.096191	0.403796	9.753640	-4.277740
44642	0	-2.207117	1.704970	9.525876	-0.022140	0.017041	0.095244	0.408784	9.677613	-4.273875
44643	0	-2.214961	1.728419	9.370281	-0.022217	0.017273	0.093689	0.417205	9.601677	-4.274487
44644	0	-2.158791	1.712065	9.348567	-0.021656	0.017112	0.093472	0.422799	9.524466	-4.273365
44645	0	-2.165800	1.679466	9.272710	-0.021729	0.016785	0.092712	0.429660	9.443615	-4.276443
44646	0	-2.158312	1.638752	9.257143	-0.021649	0.016376	0.092558	0.438036	9.367818	-4.271556
44647	0	-2.123945	1.667081	9.199280	-0.021301	0.016663	0.091980	0.443230	9.296909	-4.273926
44648	0	-2.099371	1.637879	9.128587	-0.021057	0.016373	0.091272	0.445806	9.223444	-4.275643
44649	0	-2.093719	1.655172	9.052674	-0.020996	0.016541	0.090515	0.454973	9.155057	-4.270804
44650	0	-2.082253	1.644976	8.963410	-0.020880	0.016440	0.089622	0.462016	9.087994	-4.273859
44651	0	-2.045967	1.636586	8.973114	-0.020508	0.016357	0.089722	0.468328	9.032381	-4.280169
44652	0	-2.042548	1.644354	8.889471	-0.020473	0.016435	0.088885	0.475258	8.976537	-4.275061
44653	0	-2.071081	1.605729	8.899794	-0.020752	0.016052	0.088989	0.477664	8.929287	-4.280744
44654	0	-2.014605	1.582456	8.754780	-0.020183	0.015818	0.087541	0.482730	8.887194	-4.277042
44655	0	-2.004726	1.569207	8.814128	-0.020081	0.015686	0.088135	0.486848	8.849530	-4.274298
44656	0	-1.998408	1.606816	8.687166	-0.020015	0.016064	0.086865	0.489107	8.814705	-4.271317
44657	0	-2.005788	1.636197	8.704051	-0.020081	0.016357	0.087036	0.491856	8.790252	-4.277115
44658	0	-1.977731	1.606399	8.710842	-0.019792	0.016061	0.087106	0.493188	8.776777	-4.272410
44659	0	-1.982660	1.599523	8.679350	-0.019836	0.015991	0.086792	0.495872	8.769012	-4.272218
44660	0	-1.987354	1.618110	8.704026	-0.019878	0.016182	0.087039	0.492419	8.767831	-4.263610
44661	0	-1.965600	1.635650	8.721881	-0.019653	0.016357	0.087219	0.489265	8.776320	-4.260943
44662	0	-1.997197	1.604764	8.709494	-0.019964	0.016050	0.087096	0.484119	8.791263	-4.264468
44663	0	-2.015553	1.610911	8.770509	-0.020142	0.016113	0.087708	0.477311	8.814208	-4.260396
44664	0	-2.006970	1.586149	8.733047	-0.020048	0.015861	0.087336	0.477533	8.847067	-4.257481
44665	0	-2.004372	1.604895	8.764156	-0.020020	0.016052	0.087646	0.472294	8.883301	-4.250766
44666	0	-1.991544	1.604167	8.744669	-0.019885	0.016046	0.087453	0.466614	8.927575	-4.241584
44667	0	-2.011433	1.653409	8.855555	-0.020081	0.016541	0.088562	0.457909	8.975627	-4.234536
44668	0	-2.030884	1.627819	8.902928	-0.020271	0.016283	0.089037	0.451462	9.028252	-4.226373
44669	0	-2.061700	1.629132	8.946738	-0.020569	0.016296	0.089478	0.445260	9.093980	-4.225033
44670	0	-2.065126	1.646364	9.054587	-0.020606	0.016469	0.090555	0.438595	9.155388	-4.218351
44671	0	-2.074391	1.635001	9.044331	-0.020691	0.016357	0.090454	0.429746	9.226532	-4.211492
44672	0	-2.084947	1.645901	9.139810	-0.020799	0.016464	0.091409	0.423568	9.294323	-4.202330
44673	0	-2.104828	1.646837	9.197005	-0.020996	0.016479	0.091980	0.410206	9.363360	-4.200648
44674	0	-2.115475	1.681972	9.219235	-0.021101	0.016823	0.092204	0.406866	9.434255	-4.187052
44675	0	-2.154262	1.714733	9.404250	-0.021484	0.017151	0.094055	0.403199	9.509200	-4.177660
44676	0	-2.153420	1.701339	9.456773	-0.021480	0.017021	0.094579	0.394284	9.579370	-4.172179
44677	0	-2.172601	1.708134	9.495887	-0.021667	0.017090	0.094971	0.384719	9.653932	-4.168012
44678	0	-2.214483	1.682089	9.493449	-0.022090	0.016829	0.094946	0.376097	9.724251	-4.155489
44679	0	-2.227381	1.702339	9.617919	-0.022217	0.017029	0.096191	0.370262	9.796222	-4.146382
44680	0	-2.262568	1.719479	9.688854	-0.022576	0.017200	0.096899	0.363825	9.858751	-4.139804
44681	0	-2.257762	1.702077	9.740064	-0.022522	0.017029	0.097412	0.354916	9.928255	-4.136855
44682	0	-2.262403	1.706818	9.780479	-0.022573	0.017074	0.097816	0.348813	9.991620	-4.131969
44683	0	-2.287400	1.757227	9.862300	-0.022827	0.017578	0.098633	0.342111	10.050192	-4.130066
44684	0	-2.302670	1.725476	9.896976	-0.022983	0.017261	0.098979	0.335424	10.105497	-4.126491
44685	0	-2.317066	1.757613	9.978394	-0.023132	0.017578	0.099792	0.332847	10.153861	-4.119041
44686	0	-2.293507	1.762939	9.952500	-0.022904	0.017634	0.099531	0.326526	10.193623	-4.114662
44687	0	-2.321507	1.745282	10.009319	-0.023193	0.017456	0.100098	0.321823	10.223065	-4.108731
44688	0	-2.356181	1.769118	10.099953	-0.023542	0.017694	0.101004	0.318112	10.249729	-4.102535
44689	0	-2.345188	1.782096	10.101008	-0.023438	0.017822	0.101013	0.315309	10.270724	-4.098651
44690	0	-2.335430	1.764074	10.069818	-0.023344	0.017636	0.100701	0.318778	10.287127	-4.098890
44691	0	-2.343963	1.763860	10.119589	-0.023438	0.017639	0.101196	0.316284	10.294393	-4.098303
44692	0	-2.337631	1.782260	10.046366	-0.023381	0.017820	0.100463	0.316706	10.293782	-4.091147
44693	0	-2.330404	1.782578	10.071002	-0.023315	0.017822	0.100708	0.318261	10.285906	-4.087621
44694	0	-2.327661	1.777237	10.101988	-0.023293	0.017768	0.101017	0.320646	10.272946	-4.089612
44695	0	-2.323301	1.758563	10.071163	-0.023254	0.017578	0.100708	0.326288	10.253838	-4.084403
44696	0	-2.317814	1.772479	10.041562	-0.023212	0.017715	0.100410	0.334569	10.220157	-4.079787
44697	0	-2.322139	1.758450	10.065348	-0.023254	0.017578	0.100647	0.338408	10.187938	-4.078571
44698	0	-2.309039	1.772227	9.981199	-0.023129	0.017713	0.099805	0.345821	10.149631	-4.081128
44699	0	-2.278536	1.783174	9.870180	-0.022827	0.017822	0.098694	0.352996	10.106685	-4.077051
44700	0	-2.287619	1.742468	9.920694	-0.022926	0.017413	0.099197	0.362130	10.054433	-4.074454
44701	0	-2.247521	1.758327	9.864257	-0.022522	0.017578	0.098633	0.364036	10.005623	-4.081145
44702	0	-2.237134	1.766366	9.768595	-0.022429	0.017649	0.097675	0.376925	9.943223	-4.082587
44703	0	-2.233638	1.728204	9.754714	-0.022400	0.017273	0.097534	0.382842	9.874506	-4.078753
44704	0	-2.215239	1.705912	9.641210	-0.022214	0.017046	0.096400	0.393651	9.807186	-4.081942
44705	0	-2.214911	1.691976	9.577755	-0.022217	0.016907	0.095764	0.404113	9.732136	-4.082901
44706	0	-2.225942	1.718987	9.513281	-0.022326	0.017177	0.095119	0.414928	9.657390	-4.082827
44707	0	-2.196682	1.704038	9.406873	-0.022034	0.017029	0.094055	0.423896	9.581968	-4.080985
44708	0	-2.146689	1.706287	9.427731	-0.021534	0.017052	0.094264	0.432429	9.506459	-4.079464
44709	0	-2.135838	1.679762	9.364046	-0.021423	0.016785	0.093628	0.443260	9.432909	-4.079596
44710	0	-2.153516	1.663845	9.262823	-0.021601	0.016626	0.092615	0.453091	9.357804	-4.078392
44711	0	-2.105361	1.685980	9.241939	-0.021118	0.016846	0.092407	0.465512	9.283808	-4.076271
44712	0	-2.093059	1.664104	9.128320	-0.020991	0.016629	0.091271	0.475440	9.213517	-4.077071
44713	0	-2.081226	1.637264	9.089278	-0.020874	0.016357	0.090881	0.489591	9.141607	-4.078294
44714	0	-2.063671	1.658191	9.060809	-0.020690	0.016570	0.090598	0.499980	9.080100	-4.075394
44715	0	-2.033538	1.649237	8.960869	-0.020386	0.016479	0.089600	0.511978	9.021498	-4.074077
44716	0	-2.017939	1.615019	8.938066	-0.020225	0.016138	0.089373	0.523286	8.969202	-4.077425
44717	0	-2.010048	1.624200	8.838705	-0.020142	0.016235	0.088379	0.527934	8.921460	-4.080447
44718	0	-2.014510	1.613184	8.840234	-0.020182	0.016126	0.088395	0.532159	8.879600	-4.076636
44719	0	-1.986365	1.624592	8.795735	-0.019897	0.016235	0.087952	0.542253	8.841013	-4.074623
44720	0	-1.998770	1.626187	8.790699	-0.020014	0.016256	0.087902	0.546229	8.812304	-4.071673
44721	0	-1.987678	1.666895	8.716171	-0.019897	0.016663	0.087158	0.551509	8.790430	-4.069831
44722	0	-1.977656	1.607030	8.710708	-0.019795	0.016065	0.087104	0.556029	8.770792	-4.070848
44723	0	-1.958009	1.611418	8.642838	-0.019592	0.016113	0.086426	0.554676	8.759734	-4.062874
44724	0	-1.944276	1.635872	8.698061	-0.019446	0.016358	0.086980	0.553014	8.759795	-4.064717
44725	0	-1.959218	1.648272	8.752383	-0.019592	0.016479	0.087524	0.555252	8.764474	-4.062277
44726	0	-1.978166	1.606049	8.660508	-0.019775	0.016058	0.086607	0.556903	8.777475	-4.058251
44727	0	-1.996825	1.593076	8.691171	-0.019958	0.015930	0.086914	0.556202	8.794961	-4.054430
44728	0	-1.993245	1.605118	8.769972	-0.019917	0.016053	0.087703	0.552367	8.819044	-4.049006
44729	0	-1.985777	1.654043	8.764167	-0.019836	0.016541	0.087646	0.551352	8.851215	-4.051102
44730	0	-1.996627	1.623068	8.787494	-0.019940	0.016234	0.087880	0.545875	8.889180	-4.055441
44731	0	-2.011192	1.623589	8.837168	-0.020081	0.016235	0.088379	0.546140	8.934004	-4.052360
44732	0	-2.030217	1.599084	8.896590	-0.020266	0.015992	0.088974	0.544252	8.985271	-4.044250
44733	0	-2.024397	1.653496	8.922506	-0.020203	0.016541	0.089233	0.537228	9.042254	-4.044316
44734	0	-2.063865	1.634463	8.993815	-0.020592	0.016346	0.089949	0.535808	9.105942	-4.039022
44735	0	-2.049389	1.653383	9.038363	-0.020447	0.016541	0.090393	0.527672	9.169522	-4.039167
44736	0	-2.090110	1.657919	9.115566	-0.020847	0.016587	0.091166	0.518236	9.240921	-4.031655
44737	0	-2.105434	1.696309	9.117397	-0.020996	0.016968	0.091187	0.513240	9.317738	-4.029233
44738	0	-2.117573	1.695413	9.194088	-0.021114	0.016958	0.091954	0.509108	9.397814	-4.028532
44739	0	-2.117768	1.702799	9.300420	-0.021118	0.017029	0.093018	0.508920	9.474839	-4.022362
44740	0	-2.166314	1.701940	9.340497	-0.021605	0.017027	0.093417	0.500621	9.550410	-4.020056
44741	0	-2.191299	1.708293	9.391983	-0.021851	0.017090	0.093933	0.493259	9.630160	-4.018655
44742	0	-2.209726	1.743022	9.523767	-0.022038	0.017442	0.095249	0.480318	9.704628	-4.016044
44743	0	-2.203144	1.732535	9.617952	-0.021973	0.017334	0.096191	0.470818	9.778333	-4.019695
44744	0	-2.245560	1.731118	9.603127	-0.022395	0.017316	0.096045	0.466139	9.854164	-4.018052
44745	0	-2.239582	1.732722	9.691190	-0.022339	0.017334	0.096924	0.458953	9.925357	-4.005103
44746	0	-2.245012	1.719428	9.700833	-0.022392	0.017198	0.097021	0.455804	9.997504	-3.997175
44747	0	-2.263683	1.757531	9.782743	-0.022583	0.017578	0.097839	0.453092	10.064423	-3.991791
44748	0	-2.298812	1.756053	9.871988	-0.022936	0.017571	0.098730	0.441029	10.128961	-3.984807
44749	0	-2.298746	1.751592	9.941764	-0.022949	0.017517	0.099426	0.439536	10.177182	-3.981193
44750	0	-2.336765	1.781579	9.940034	-0.023332	0.017819	0.099408	0.435123	10.222785	-3.984609
44751	0	-2.341117	1.776081	10.015066	-0.023376	0.017761	0.100159	0.434362	10.266699	-3.975917
44752	0	-2.353794	1.788178	10.044054	-0.023507	0.017882	0.100448	0.433279	10.306123	-3.967766
44753	0	-2.345916	1.763640	10.119175	-0.023438	0.017639	0.101196	0.429305	10.335044	-3.965448
44754	0	-2.350345	1.744665	10.130434	-0.023481	0.017450	0.101309	0.424262	10.364379	-3.964323
44755	0	-2.351219	1.757913	10.143709	-0.023499	0.017578	0.101440	0.424145	10.384303	-3.961902
44756	0	-2.359333	1.776708	10.124741	-0.023587	0.017762	0.101250	0.428112	10.395842	-3.956183
44757	0	-2.343434	1.776039	10.180752	-0.023438	0.017761	0.101807	0.425289	10.397045	-3.951742
44758	0	-2.360643	1.800799	10.107634	-0.023615	0.018003	0.101075	0.428134	10.392256	-3.954737
44759	0	-2.335938	1.782517	10.089456	-0.023376	0.017822	0.100891	0.428789	10.377772	-3.957600
44760	0	-2.331628	1.789614	10.078066	-0.023343	0.017889	0.100776	0.433835	10.352409	-3.956359
44761	0	-2.340961	1.770462	10.101888	-0.023438	0.017700	0.101013	0.435822	10.325890	-3.955194
44762	0	-2.328470	1.789403	10.048243	-0.023321	0.017892	0.100474	0.434842	10.289558	-3.956451
44763	0	-2.339529	1.788968	10.059463	-0.023438	0.017883	0.100586	0.438359	10.246786	-3.960001
44764	0	-2.306646	1.796781	9.993870	-0.023109	0.017957	0.099931	0.447307	10.202920	-3.953584
44765	0	-2.290068	1.801148	9.961945	-0.022949	0.018005	0.099609	0.450393	10.152577	-3.951289
44766	0	-2.292136	1.778806	9.921180	-0.022975	0.017773	0.099202	0.463858	10.096227	-3.952773
44767	0	-2.283686	1.758300	9.815562	-0.022888	0.017578	0.098145	0.465418	10.041786	-3.951822
44768	0	-2.248472	1.753656	9.738374	-0.022543	0.017527	0.097372	0.472619	9.978902	-3.950481
44769	0	-2.227561	1.722359	9.681427	-0.022339	0.017212	0.096802	0.481655	9.909703	-3.953953
44770	0	-2.226530	1.742954	9.696237	-0.022334	0.017418	0.096949	0.490399	9.834197	-3.957662
44771	0	-2.227036	1.734774	9.614379	-0.022339	0.017334	0.096130	0.501723	9.758368	-3.960806
44772	0	-2.213301	1.725174	9.549968	-0.022203	0.017239	0.095486	0.512305	9.679707	-3.962587
44773	0	-2.196519	1.716147	9.455748	-0.022034	0.017151	0.094543	0.520042	9.602513	-3.968093
44774	0	-2.152855	1.699903	9.439957	-0.021592	0.016988	0.094387	0.528793	9.530978	-3.980016
44775	0	-2.154082	1.679529	9.290884	-0.021606	0.016785	0.092896	0.536901	9.455874	-3.977681
44776	0	-2.146894	1.639244	9.281245	-0.021537	0.016378	0.092799	0.549067	9.377873	-3.979100
44777	0	-2.118196	1.667214	9.186964	-0.021240	0.016663	0.091858	0.556314	9.310840	-3.981556
44778	0	-2.093941	1.674720	9.110093	-0.021003	0.016742	0.091087	0.558299	9.236991	-3.980994
44779	0	-2.087450	1.661239	9.040509	-0.020935	0.016602	0.090393	0.567165	9.166055	-3.979315
44780	0	-2.045624	1.668685	8.993925	-0.020510	0.016684	0.089928	0.566937	9.103562	-3.983183
44781	0	-2.039530	1.648837	8.948766	-0.020447	0.016479	0.089478	0.573923	9.043276	-3.983764
44782	0	-2.041836	1.625770	8.962953	-0.020466	0.016253	0.089620	0.576391	8.988054	-3.989331
44783	0	-2.022086	1.636387	8.832649	-0.020264	0.016357	0.088318	0.580750	8.937969	-3.993999
44784	0	-1.983704	1.649835	8.760874	-0.019874	0.016492	0.087602	0.585520	8.895505	-3.993111
44785	0	-1.980205	1.666914	8.789714	-0.019836	0.016663	0.087891	0.590464	8.856059	-3.994359
44786	0	-1.992618	1.625050	8.760317	-0.019952	0.016248	0.087598	0.590943	8.827658	-3.995388
44787	0	-1.987731	1.623391	8.759029	-0.019897	0.016235	0.087585	0.586265	8.806266	-4.002719
44788	0	-1.978106	1.647902	8.747575	-0.019796	0.016476	0.087473	0.588024	8.791049	-4.013185
44789	0	-1.958063	1.623807	8.722135	-0.019592	0.016235	0.087219	0.589127	8.780721	-4.004264
44790	0	-1.974538	1.575216	8.716357	-0.019753	0.015752	0.087162	0.587377	8.776105	-4.003930
44791	0	-1.977979	1.629346	8.770707	-0.019775	0.016296	0.087708	0.582008	8.786240	-4.013458
44792	0	-1.966760	1.653385	8.776654	-0.019663	0.016534	0.087768	0.580388	8.796950	-4.014094
44793	0	-1.953868	1.653886	8.752307	-0.019531	0.016541	0.087524	0.576731	8.811157	-4.013973
44794	0	-1.987106	1.610725	8.770068	-0.019852	0.016109	0.087705	0.572947	8.840722	-4.010540
44795	0	-1.991827	1.641967	8.745842	-0.019897	0.016418	0.087463	0.573670	8.872191	-4.010479
44796	0	-2.014754	1.641598	8.842457	-0.020123	0.016420	0.088429	0.567437	8.908699	-4.007815
44797	0	-2.011204	1.641735	8.861612	-0.020081	0.016418	0.088623	0.565680	8.953405	-4.005168
44798	0	-2.036199	1.635168	8.908969	-0.020328	0.016355	0.089097	0.561813	9.001689	-3.996639
44799	0	-2.024359	1.635071	8.959159	-0.020203	0.016357	0.089600	0.553427	9.057849	-3.995430
44800	0	-2.045193	1.664319	9.006259	-0.020408	0.016648	0.090072	0.547259	9.117977	-3.986004
44801	0	-2.073801	1.671434	9.032296	-0.020691	0.016724	0.090332	0.535993	9.181452	-3.978612
44802	0	-2.059135	1.694441	9.134123	-0.020542	0.016949	0.091352	0.531102	9.246772	-3.980743
44803	0	-2.080479	1.677753	9.172518	-0.020752	0.016785	0.091736	0.522899	9.316420	-3.976864
44804	0	-2.109351	1.669998	9.237504	-0.021042	0.016708	0.092385	0.513172	9.384128	-3.972913
44805	0	-2.123323	1.678128	9.263962	-0.021179	0.016785	0.092651	0.509707	9.454579	-3.970052
44806	0	-2.183024	1.676712	9.316503	-0.021776	0.016777	0.093176	0.498361	9.524656	-3.969474
44807	0	-2.166303	1.690074	9.440950	-0.021606	0.016907	0.094421	0.491930	9.596976	-3.963010
44808	0	-2.177859	1.713301	9.487359	-0.021721	0.017138	0.094886	0.486223	9.670272	-3.955469
44809	0	-2.190790	1.720716	9.556879	-0.021851	0.017212	0.095581	0.481363	9.742594	-3.950618
44810	0	-2.208168	1.719636	9.639937	-0.022028	0.017201	0.096411	0.476019	9.810131	-3.947777
44811	0	-2.233227	1.726235	9.660798	-0.022278	0.017273	0.096619	0.464227	9.878349	-3.943574
44812	0	-2.231603	1.742874	9.750186	-0.022266	0.017434	0.097512	0.458355	9.940421	-3.940118
44813	0	-2.256707	1.732973	9.801284	-0.022522	0.017334	0.098022	0.453640	9.996981	-3.937044
44814	0	-2.265757	1.732171	9.799270	-0.022613	0.017325	0.098002	0.449576	10.053431	-3.932342
44815	0	-2.268400	1.757035	9.899126	-0.022644	0.017578	0.098999	0.440603	10.103563	-3.935158
44816	0	-2.281991	1.743466	9.909781	-0.022785	0.017440	0.099105	0.434506	10.147772	-3.924787
44817	0	-2.297806	1.763595	9.960330	-0.022949	0.017639	0.099609	0.430320	10.185035	-3.923685
44818	0	-2.309694	1.769315	9.983459	-0.023068	0.017694	0.099841	0.429424	10.221882	-3.920285
44819	0	-2.315104	1.800295	9.942235	-0.023132	0.018005	0.099426	0.425739	10.247694	-3.918612
44820	0	-2.312110	1.763262	10.002549	-0.023109	0.017633	0.100028	0.423564	10.265409	-3.919456
44821	0	-2.320099	1.763904	9.997384	-0.023193	0.017639	0.099976	0.421974	10.278556	-3.921629
44822	0	-2.326877	1.775800	10.015549	-0.023270	0.017760	0.100155	0.417605	10.282086	-3.920796
44823	0	-2.343137	1.776363	10.089211	-0.023438	0.017761	0.100891	0.418300	10.279761	-3.920673
44824	0	-2.316584	1.770571	10.028608	-0.023182	0.017704	0.100283	0.417802	10.266187	-3.918686
44825	0	-2.323920	1.763864	9.961301	-0.023254	0.017639	0.099609	0.414828	10.253486	-3.919755
44826	0	-2.320722	1.758127	10.022937	-0.023224	0.017576	0.100226	0.418152	10.239267	-3.913009
44827	0	-2.310505	1.758289	10.016415	-0.023132	0.017578	0.100159	0.420694	10.213053	-3.907025
44828	0	-2.310739	1.777357	9.938241	-0.023139	0.017770	0.099376	0.421859	10.181620	-3.907430
44829	0	-2.297629	1.758233	9.931132	-0.023010	0.017578	0.099304	0.423522	10.147546	-3.902441
44830	0	-2.271831	1.747051	9.920371	-0.022759	0.017464	0.099195	0.427777	10.105182	-3.906948
44831	0	-2.283483	1.722251	9.858231	-0.022888	0.017212	0.098572	0.435895	10.048532	-3.907899
44832	0	-2.261346	1.742279	9.835724	-0.022660	0.017416	0.098348	0.439960	9.999300	-3.909460
44833	0	-2.228505	1.728204	9.730077	-0.022339	0.017273	0.097290	0.446493	9.941339	-3.907692
44834	0	-2.241895	1.724515	9.713847	-0.022476	0.017230	0.097128	0.459916	9.879327	-3.903426
44835	0	-2.222065	1.691407	9.608129	-0.022278	0.016907	0.096069	0.464258	9.816550	-3.906394
44836	0	-2.241332	1.717142	9.537287	-0.022470	0.017165	0.095361	0.467355	9.754503	-3.910375
44837	0	-2.209773	1.734333	9.528766	-0.022156	0.017334	0.095276	0.474129	9.690225	-3.908989
44838	0	-2.161597	1.699931	9.494343	-0.021674	0.016986	0.094933	0.485775	9.625469	-3.917339
44839	0	-2.142539	1.697903	9.418866	-0.021484	0.016968	0.094177	0.494927	9.559235	-3.918770
44840	0	-2.131173	1.675379	9.317301	-0.021368	0.016746	0.093162	0.500635	9.495538	-3.915255
44841	0	-2.143040	1.630457	9.217421	-0.021484	0.016296	0.092163	0.506418	9.433881	-3.917542
44842	0	-2.138568	1.650296	9.225682	-0.021438	0.016496	0.092246	0.511168	9.374742	-3.919344
44843	0	-2.088303	1.661052	9.192917	-0.020935	0.016602	0.091919	0.518070	9.315329	-3.921963
44844	0	-2.096901	1.644366	9.152088	-0.021015	0.016436	0.091512	0.524124	9.262874	-3.920430
44845	0	-2.094387	1.642812	9.095269	-0.020996	0.016418	0.090942	0.531949	9.202533	-3.923213
44846	0	-2.072661	1.638021	9.078857	-0.020770	0.016376	0.090779	0.532792	9.153003	-3.919930
44847	0	-2.034731	1.654677	8.948514	-0.020386	0.016541	0.089478	0.537150	9.109004	-3.916976
44848	0	-2.039588	1.613372	8.925536	-0.020432	0.016126	0.089249	0.543896	9.068413	-3.920750
44849	0	-2.066443	1.612062	8.868893	-0.020691	0.016113	0.088684	0.550251	9.039147	-3.924722
44850	0	-2.018662	1.637344	8.875898	-0.020211	0.016372	0.088754	0.549500	9.012353	-3.924778
44851	0	-2.029789	1.617561	8.875102	-0.020325	0.016174	0.088745	0.548112	8.982725	-3.927476
44852	0	-2.025043	1.624148	8.808942	-0.020272	0.016237	0.088085	0.550697	8.959331	-3.921960
44853	0	-2.013018	1.636064	8.789264	-0.020142	0.016357	0.087891	0.552504	8.949178	-3.924874
44854	0	-1.998534	1.618156	8.795776	-0.019997	0.016180	0.087955	0.552106	8.939261	-3.923162
44855	0	-2.013354	1.636114	8.801385	-0.020142	0.016357	0.088013	0.554776	8.933392	-3.922423
44856	0	-2.006871	1.618387	8.819619	-0.020064	0.016181	0.088198	0.556895	8.943508	-3.917604
44857	0	-2.021044	1.617700	8.801041	-0.020203	0.016174	0.088013	0.558915	8.958017	-3.923382
44858	0	-2.016699	1.629926	8.812825	-0.020158	0.016301	0.088130	0.555123	8.974318	-3.919783
44859	0	-2.045728	1.611154	8.837679	-0.020447	0.016113	0.088379	0.551624	8.992233	-3.921333
44860	0	-2.037123	1.634864	8.873562	-0.020347	0.016354	0.088740	0.544674	9.028031	-3.916316
44861	0	-2.041122	1.635897	8.904417	-0.020386	0.016357	0.089050	0.546088	9.064793	-3.919169
44862	0	-2.040393	1.641868	8.890996	-0.020376	0.016421	0.088916	0.542270	9.104552	-3.909976
44863	0	-2.060313	1.629124	8.965371	-0.020569	0.016296	0.089661	0.535626	9.152174	-3.913379
44864	0	-2.073146	1.658635	9.043334	-0.020700	0.016591	0.090440	0.529450	9.196614	-3.906112
44865	0	-2.084783	1.660107	9.136178	-0.020813	0.016602	0.091370	0.528679	9.244166	-3.906777
44866	0	-2.086338	1.677914	9.152789	-0.020823	0.016783	0.091537	0.524309	9.299088	-3.904165
44867	0	-2.122372	1.647476	9.148224	-0.021179	0.016479	0.091492	0.518786	9.358512	-3.903557
44868	0	-2.095111	1.683186	9.213379	-0.020903	0.016836	0.092144	0.513945	9.422422	-3.902025
44869	0	-2.153429	1.678286	9.331158	-0.021484	0.016785	0.093323	0.512299	9.487312	-3.896750
44870	0	-2.157505	1.677807	9.408223	-0.021524	0.016781	0.094093	0.509501	9.552605	-3.889065
44871	0	-2.165464	1.665856	9.447210	-0.021606	0.016663	0.094482	0.505090	9.614744	-3.884576
44872	0	-2.193279	1.701316	9.481830	-0.021887	0.017020	0.094828	0.496999	9.673997	-3.877409
44873	0	-2.171750	1.744609	9.544944	-0.021667	0.017456	0.095459	0.485612	9.737574	-3.879447
44874	0	-2.199804	1.731047	9.561165	-0.021951	0.017313	0.095622	0.483001	9.797949	-3.874531
44875	0	-2.214261	1.726716	9.624248	-0.022095	0.017273	0.096252	0.476611	9.858637	-3.869293
44876	0	-2.253695	1.719235	9.652842	-0.022496	0.017200	0.096537	0.468286	9.910759	-3.868987
44877	0	-2.237338	1.744964	9.722222	-0.022339	0.017456	0.097229	0.460631	9.955346	-3.864025
44878	0	-2.262702	1.731901	9.732883	-0.022592	0.017321	0.097337	0.458612	10.000964	-3.861907
44879	0	-2.267865	1.745179	9.825938	-0.022644	0.017456	0.098267	0.453519	10.045245	-3.858389
44880	0	-2.274380	1.756589	9.848901	-0.022714	0.017569	0.098495	0.450047	10.084304	-3.857367
44881	0	-2.267070	1.763593	9.954285	-0.022644	0.017639	0.099548	0.445807	10.119025	-3.852535
44882	0	-2.296549	1.769133	9.922658	-0.022942	0.017694	0.099232	0.442637	10.150683	-3.849466
44883	0	-2.308661	1.776260	9.960558	-0.023071	0.017761	0.099609	0.443170	10.172526	-3.845002
44884	0	-2.292973	1.782826	9.984284	-0.022920	0.017824	0.099846	0.446483	10.188351	-3.849167
44885	0	-2.301616	1.776191	10.027929	-0.023010	0.017761	0.100281	0.445824	10.199461	-3.845642
44886	0	-2.308481	1.770388	10.003206	-0.023084	0.017701	0.100033	0.447285	10.205184	-3.844603
44887	0	-2.294630	1.782347	10.034225	-0.022949	0.017822	0.100342	0.446869	10.206354	-3.840510
44888	0	-2.299447	1.782647	10.058783	-0.023005	0.017824	0.100586	0.447402	10.199522	-3.833357
44889	0	-2.336500	1.770472	10.064884	-0.023376	0.017700	0.100647	0.450369	10.191115	-3.827678
44890	0	-2.314974	1.795668	9.955535	-0.023170	0.017953	0.099551	0.452069	10.172035	-3.825389
44891	0	-2.322964	1.764344	9.949233	-0.023254	0.017639	0.099487	0.454216	10.148381	-3.820474
44892	0	-2.280932	1.777468	9.925839	-0.022839	0.017769	0.099253	0.457944	10.119516	-3.820435
44893	0	-2.309280	1.770630	9.900716	-0.023132	0.017700	0.098999	0.461479	10.078815	-3.827003
44894	0	-2.276752	1.771671	9.877903	-0.022810	0.017712	0.098770	0.463788	10.034697	-3.825195
44895	0	-2.247343	1.764876	9.839805	-0.022522	0.017639	0.098389	0.471089	9.983422	-3.822419
44896	0	-2.261791	1.736186	9.768484	-0.022670	0.017353	0.097674	0.477329	9.927851	-3.826944
44897	0	-2.265908	1.746176	9.760489	-0.022705	0.017456	0.097595	0.480221	9.879009	-3.830765
44898	0	-2.231425	1.716836	9.732054	-0.022369	0.017161	0.097309	0.484187	9.819362	-3.842370
44899	0	-2.240625	1.752639	9.687378	-0.022461	0.017517	0.096863	0.490957	9.760021	-3.844097
44900	0	-2.193746	1.735936	9.603930	-0.021987	0.017352	0.096029	0.495620	9.706181	-3.847509
44901	0	-2.203968	1.722408	9.528644	-0.022095	0.017212	0.095276	0.505914	9.645330	-3.852064
44902	0	-2.168751	1.712038	9.439168	-0.021742	0.017114	0.094380	0.509848	9.584787	-3.845302
44903	0	-2.173118	1.709938	9.418901	-0.021790	0.017090	0.094177	0.517005	9.519315	-3.840981
44904	0	-2.161851	1.681216	9.366200	-0.021674	0.016803	0.093651	0.524120	9.456641	-3.841544
44905	0	-2.124956	1.673521	9.345453	-0.021301	0.016724	0.093445	0.534127	9.398582	-3.842090
44906	0	-2.108165	1.687793	9.231529	-0.021138	0.016868	0.092304	0.542474	9.333879	-3.842675
44907	0	-2.106633	1.661358	9.186764	-0.021118	0.016602	0.091858	0.553199	9.274606	-3.843116
44908	0	-2.078392	1.675905	9.054318	-0.020833	0.016747	0.090534	0.564881	9.217835	-3.845861
44909	0	-2.070243	1.661183	9.058563	-0.020752	0.016602	0.090576	0.573707	9.160572	-3.847089
44910	0	-2.048600	1.675375	9.023659	-0.020532	0.016744	0.090228	0.582519	9.107947	-3.852268
44911	0	-2.040757	1.630614	9.052223	-0.020447	0.016296	0.090515	0.591217	9.063426	-3.857347
44912	0	-2.027711	1.614294	8.967919	-0.020308	0.016132	0.089674	0.601418	9.028361	-3.853154
44913	0	-2.041456	1.612315	8.942209	-0.020447	0.016113	0.089417	0.610670	8.992158	-3.848053
44914	0	-2.041153	1.626223	8.888369	-0.020444	0.016254	0.088878	0.617378	8.955449	-3.848870
44915	0	-2.011616	1.636655	8.844405	-0.020142	0.016357	0.088440	0.626141	8.927396	-3.853095
44916	0	-2.019066	1.637981	8.820779	-0.020213	0.016376	0.088203	0.628805	8.903104	-3.854870
44917	0	-1.981836	1.660727	8.850395	-0.019836	0.016602	0.088501	0.633565	8.884488	-3.853451
44918	0	-1.991053	1.655271	8.820407	-0.019923	0.016551	0.088202	0.633431	8.872721	-3.849541
44919	0	-2.001390	1.630024	8.789119	-0.020020	0.016296	0.087891	0.636398	8.869965	-3.846312
44920	0	-2.000447	1.655063	8.734266	-0.020009	0.016547	0.087342	0.638887	8.868532	-3.845314
44921	0	-2.008217	1.611524	8.807301	-0.020081	0.016113	0.088074	0.639743	8.875056	-3.842698
44922	0	-2.033643	1.629765	8.788736	-0.020329	0.016300	0.087889	0.635160	8.889575	-3.847478
44923	0	-2.021793	1.660347	8.776467	-0.020203	0.016602	0.087769	0.636613	8.913718	-3.845584
44924	0	-1.982305	1.685204	8.812167	-0.019806	0.016849	0.088126	0.640190	8.940018	-3.849189
44925	0	-2.016573	1.629380	8.886219	-0.020142	0.016296	0.088867	0.636338	8.975048	-3.852812
44926	0	-2.040258	1.659294	8.915573	-0.020373	0.016596	0.089162	0.632343	9.016453	-3.852957
44927	0	-2.023403	1.648004	8.977555	-0.020203	0.016479	0.089783	0.632792	9.060267	-3.860702
44928	0	-2.066419	1.684215	8.969963	-0.020632	0.016846	0.089706	0.628170	9.105357	-3.865820
44929	0	-2.042365	1.665628	9.081296	-0.020386	0.016663	0.090820	0.620357	9.156965	-3.857832
44930	0	-2.074613	1.682464	9.085841	-0.020706	0.016832	0.090866	0.610926	9.210951	-3.857724
44931	0	-2.079537	1.653801	9.148230	-0.020752	0.016541	0.091492	0.608116	9.268925	-3.859891
44932	0	-2.082673	1.689557	9.213416	-0.020779	0.016901	0.092144	0.601928	9.332199	-3.857870
44933	0	-2.110352	1.708824	9.215278	-0.021057	0.017090	0.092163	0.600419	9.393407	-3.854682
44934	0	-2.126107	1.695849	9.280318	-0.021212	0.016964	0.092813	0.594345	9.457965	-3.849902
44935	0	-2.153770	1.714219	9.276268	-0.021484	0.017151	0.092773	0.584525	9.527212	-3.851838
44936	0	-2.170421	1.737141	9.414480	-0.021654	0.017377	0.094155	0.578528	9.591617	-3.852609
44937	0	-2.184483	1.732623	9.471525	-0.021790	0.017334	0.094727	0.570117	9.661936	-3.845744
44938	0	-2.188623	1.700306	9.481660	-0.021839	0.017013	0.094826	0.559181	9.722397	-3.849531
44939	0	-2.238915	1.708842	9.550851	-0.022339	0.017090	0.095520	0.558128	9.786265	-3.845675
44940	0	-2.224751	1.738693	9.573023	-0.022196	0.017392	0.095741	0.552688	9.851734	-3.833258
44941	0	-2.256909	1.720246	9.685351	-0.022522	0.017212	0.096863	0.542082	9.911067	-3.832359
44942	0	-2.241901	1.761733	9.756613	-0.022373	0.017620	0.097576	0.539268	9.968495	-3.824432
44943	0	-2.250018	1.751093	9.777040	-0.022461	0.017517	0.097778	0.532228	10.018245	-3.821634
44944	0	-2.282273	1.780530	9.744854	-0.022783	0.017810	0.097457	0.526993	10.068265	-3.824617
44945	0	-2.292405	1.757423	9.893038	-0.022888	0.017578	0.098938	0.522484	10.113624	-3.822506
44946	0	-2.274393	1.756941	9.928269	-0.022717	0.017570	0.099289	0.521832	10.149183	-3.822837
44947	0	-2.303483	1.776073	9.954275	-0.023010	0.017761	0.099548	0.520785	10.181516	-3.813884
44948	0	-2.326488	1.751699	9.934834	-0.023243	0.017515	0.099354	0.522217	10.210864	-3.809569
44949	0	-2.332879	1.763954	9.936203	-0.023315	0.017639	0.099365	0.521643	10.230471	-3.805057
44950	0	-2.335036	1.769531	9.954060	-0.023342	0.017700	0.099542	0.514772	10.244164	-3.810659
44951	0	-2.332072	1.770533	9.985137	-0.023315	0.017700	0.099854	0.519231	10.254566	-3.804559
44952	0	-2.319927	1.789106	10.076565	-0.023204	0.017893	0.100764	0.515426	10.253824	-3.805351
44953	0	-2.324645	1.794542	9.991621	-0.023254	0.017944	0.099915	0.514636	10.249187	-3.811133
44954	0	-2.310555	1.776423	10.004195	-0.023117	0.017763	0.100039	0.513763	10.240567	-3.810654
44955	0	-2.318082	1.782776	10.016062	-0.023193	0.017822	0.100159	0.517840	10.230812	-3.806547
44956	0	-2.314677	1.783571	9.967781	-0.023169	0.017833	0.099673	0.518649	10.210502	-3.810459
44957	0	-2.328664	1.770855	9.961463	-0.023315	0.017700	0.099609	0.525297	10.182254	-3.809694
44958	0	-2.322270	1.760120	9.962599	-0.023258	0.017594	0.099619	0.529919	10.146351	-3.814267
44959	0	-2.309561	1.740373	9.857885	-0.023132	0.017395	0.098572	0.536647	10.108623	-3.819606
44960	0	-2.295702	1.747754	9.896006	-0.022998	0.017473	0.098951	0.538186	10.066378	-3.821951
44961	0	-2.277804	1.740253	9.845976	-0.022827	0.017395	0.098450	0.542959	10.014346	-3.833562
44962	0	-2.262162	1.747745	9.823427	-0.022669	0.017470	0.098225	0.547439	9.964410	-3.835395
44963	0	-2.253377	1.758330	9.717847	-0.022583	0.017578	0.097168	0.549647	9.911560	-3.837255
44964	0	-2.236950	1.753472	9.646692	-0.022425	0.017527	0.096456	0.555072	9.851356	-3.835984
44965	0	-2.222117	1.734392	9.583656	-0.022278	0.017334	0.095825	0.562622	9.788947	-3.841284
44966	0	-2.204565	1.711498	9.531031	-0.022104	0.017109	0.095298	0.565530	9.723839	-3.847502
44967	0	-2.185958	1.722172	9.491990	-0.021912	0.017212	0.094910	0.573254	9.666310	-3.847110
44968	0	-2.175371	1.736050	9.433066	-0.021809	0.017353	0.094319	0.578052	9.604941	-3.850955
44969	0	-2.179662	1.697486	9.473773	-0.021851	0.016968	0.094727	0.582442	9.544964	-3.855771
44970	0	-2.168945	1.674279	9.360062	-0.021745	0.016737	0.093589	0.585293	9.482648	-3.854760
44971	0	-2.136820	1.703726	9.290666	-0.021423	0.017029	0.092896	0.591418	9.420020	-3.857309
44972	0	-2.132478	1.692698	9.152476	-0.021376	0.016923	0.091514	0.592372	9.361606	-3.864933
44973	0	-2.106532	1.703746	9.192947	-0.021118	0.017029	0.091919	0.598937	9.301071	-3.873181
44974	0	-2.084193	1.674323	9.103434	-0.020892	0.016740	0.091023	0.599145	9.243213	-3.877085
44975	0	-2.058740	1.654821	9.058444	-0.020630	0.016541	0.090576	0.605128	9.194669	-3.877058
44976	0	-2.080669	1.637963	9.054010	-0.020850	0.016373	0.090531	0.610126	9.144808	-3.879378
44977	0	-2.052973	1.660765	8.997363	-0.020569	0.016602	0.089966	0.614304	9.100095	-3.884921
44978	0	-2.039759	1.655509	8.974387	-0.020431	0.016552	0.089737	0.615046	9.063032	-3.879286
44979	0	-2.041942	1.666413	8.875113	-0.020447	0.016663	0.088745	0.614043	9.032622	-3.880879
44980	0	-2.023951	1.611991	8.931219	-0.020270	0.016116	0.089306	0.615704	8.998021	-3.883181
44981	0	-2.036115	1.642068	8.905551	-0.020386	0.016418	0.089050	0.615743	8.971166	-3.888602
44982	0	-2.013618	1.660423	8.857582	-0.020154	0.016605	0.088572	0.611794	8.952754	-3.893683
44983	0	-2.000004	1.642119	8.844384	-0.020020	0.016418	0.088440	0.612697	8.932395	-3.886073
44984	0	-2.027538	1.630204	8.881596	-0.020286	0.016301	0.088814	0.611682	8.923766	-3.888307
44985	0	-2.013293	1.636152	8.850219	-0.020142	0.016357	0.088501	0.614872	8.917106	-3.885031
44986	0	-2.012323	1.648886	8.874698	-0.020124	0.016487	0.088747	0.615384	8.919949	-3.885366
44987	0	-1.996690	1.635420	8.856071	-0.019958	0.016357	0.088562	0.609992	8.935056	-3.882469
44988	0	-2.004960	1.622661	8.880076	-0.020037	0.016229	0.088803	0.606307	8.955819	-3.882870
44989	0	-2.033408	1.653715	8.874360	-0.020325	0.016541	0.088745	0.600810	8.972036	-3.888760
44990	0	-2.017611	1.646666	8.904395	-0.020161	0.016472	0.089046	0.593284	8.995864	-3.897177
44991	0	-2.052717	1.647680	8.904633	-0.020508	0.016479	0.089050	0.589127	9.024794	-3.895328
44992	0	-2.044807	1.629397	8.982928	-0.020425	0.016291	0.089835	0.592731	9.058429	-3.887200
44993	0	-2.059667	1.654032	9.056989	-0.020569	0.016541	0.090576	0.592114	9.097498	-3.886806
44994	0	-2.065465	1.671898	9.055677	-0.020625	0.016723	0.090563	0.587223	9.138650	-3.888821
44995	0	-2.078511	1.677859	9.148529	-0.020752	0.016785	0.091492	0.579594	9.183917	-3.885696
44996	0	-2.079621	1.664402	9.153176	-0.020758	0.016650	0.091539	0.572073	9.235710	-3.893841
44997	0	-2.121730	1.659505	9.172822	-0.021179	0.016602	0.091736	0.564159	9.286944	-3.898891
44998	0	-2.129950	1.682372	9.238363	-0.021256	0.016832	0.092392	0.553927	9.343854	-3.900869
44999	0	-2.128231	1.702797	9.319124	-0.021240	0.017029	0.093201	0.553201	9.399254	-3.891187
45000	0	-2.154903	1.683619	9.341772	-0.021508	0.016844	0.093426	0.544220	9.452985	-3.886584
45001	0	-2.171102	1.683899	9.422946	-0.021667	0.016846	0.094238	0.536493	9.509542	-3.883919
45002	0	-2.161520	1.688707	9.445541	-0.021572	0.016892	0.094464	0.530403	9.565479	-3.875849
45003	0	-2.170909	1.714454	9.520651	-0.021667	0.017151	0.095215	0.523051	9.619164	-3.881095
45004	0	-2.185347	1.731073	9.549527	-0.021812	0.017321	0.095503	0.511508	9.672036	-3.877859
45005	0	-2.207726	1.714610	9.581603	-0.022034	0.017151	0.095825	0.506165	9.727728	-3.881413
45006	0	-2.234378	1.713525	9.659164	-0.022305	0.017140	0.096600	0.500212	9.776863	-3.881276
45007	0	-2.249818	1.714851	9.703769	-0.022461	0.017151	0.097046	0.497461	9.824576	-3.884745
45008	0	-2.250888	1.720028	9.751030	-0.022475	0.017206	0.097517	0.490435	9.867888	-3.885837
45009	0	-2.249151	1.751044	9.771145	-0.022461	0.017517	0.097717	0.482430	9.907550	-3.885326
45010	0	-2.231449	1.767963	9.849139	-0.022279	0.017686	0.098498	0.475139	9.952834	-3.885979
45011	0	-2.267159	1.739167	9.856604	-0.022644	0.017395	0.098572	0.470855	9.988745	-3.885078
45012	0	-2.284058	1.738138	9.886119	-0.022821	0.017387	0.098865	0.463213	10.014996	-3.881873
45013	0	-2.284328	1.733274	9.899552	-0.022827	0.017334	0.098999	0.460932	10.037807	-3.875026
45014	0	-2.287279	1.739407	9.941527	-0.022860	0.017392	0.099419	0.462093	10.057200	-3.872900
45015	0	-2.277536	1.763667	9.893631	-0.022766	0.017639	0.098938	0.458030	10.072100	-3.870078
45016	0	-2.291097	1.738757	9.942190	-0.022907	0.017389	0.099422	0.454637	10.080682	-3.867035
45017	0	-2.294561	1.757955	9.893857	-0.022949	0.017578	0.098938	0.454509	10.080908	-3.865470
45018	0	-2.287344	1.770383	9.979498	-0.022882	0.017702	0.099793	0.454560	10.076144	-3.864575
45019	0	-2.281196	1.764175	9.912413	-0.022827	0.017639	0.099121	0.455293	10.063202	-3.860622
45020	0	-2.278080	1.758978	9.937337	-0.022797	0.017583	0.099371	0.460917	10.049586	-3.857491
45021	0	-2.280332	1.764325	9.888172	-0.022827	0.017639	0.098877	0.462985	10.026714	-3.856434
45022	0	-2.281583	1.764911	9.846382	-0.022841	0.017647	0.098458	0.462984	10.001708	-3.854704
45023	0	-2.267690	1.764345	9.790615	-0.022705	0.017639	0.097900	0.465137	9.973574	-3.855324
45024	0	-2.261530	1.734571	9.761370	-0.022649	0.017342	0.097607	0.466832	9.939149	-3.857201
45025	0	-2.248507	1.727928	9.766364	-0.022522	0.017273	0.097656	0.470962	9.900803	-3.863118
45026	0	-2.235112	1.771990	9.706726	-0.022388	0.017713	0.097060	0.476293	9.862801	-3.865855
45027	0	-2.205336	1.758757	9.705360	-0.022095	0.017578	0.097046	0.483904	9.818990	-3.870522
45028	0	-2.191157	1.736342	9.615274	-0.021952	0.017352	0.096146	0.493898	9.776239	-3.865708
45029	0	-2.223381	1.734082	9.565110	-0.022278	0.017334	0.095642	0.498430	9.728613	-3.865565
45030	0	-2.213708	1.704791	9.585360	-0.022190	0.017042	0.095842	0.501266	9.670459	-3.871384
45031	0	-2.210625	1.703389	9.449311	-0.022156	0.017029	0.094482	0.503506	9.615579	-3.878706
45032	0	-2.170507	1.710893	9.445057	-0.021752	0.017099	0.094441	0.511231	9.563346	-3.880628
45033	0	-2.186288	1.673180	9.424816	-0.021912	0.016724	0.094238	0.517239	9.509256	-3.883502
45034	0	-2.146267	1.729850	9.396110	-0.021509	0.017289	0.093952	0.524792	9.457671	-3.890614
45035	0	-2.143516	1.685972	9.375875	-0.021484	0.016846	0.093750	0.537909	9.402781	-3.893261
45036	0	-2.140117	1.682094	9.304401	-0.021448	0.016812	0.093035	0.544656	9.350156	-3.894550
45037	0	-2.101406	1.661061	9.235438	-0.021057	0.016602	0.092346	0.552201	9.301877	-3.894395
45038	0	-2.099174	1.669359	9.212502	-0.021032	0.016680	0.092118	0.565743	9.256528	-3.891599
45039	0	-2.101701	1.667413	9.186501	-0.021057	0.016663	0.091858	0.576535	9.211522	-3.894597
45040	0	-2.087523	1.638524	9.120838	-0.020917	0.016379	0.091200	0.580306	9.164231	-3.897686
45041	0	-2.077839	1.642850	9.009405	-0.020813	0.016418	0.090088	0.589682	9.125305	-3.889703
45042	0	-2.052657	1.662891	9.041082	-0.020560	0.016622	0.090405	0.595692	9.087586	-3.889610
45043	0	-2.060158	1.660536	9.003264	-0.020630	0.016602	0.090027	0.597545	9.056445	-3.890495
45044	0	-2.048885	1.691544	9.016539	-0.020513	0.016913	0.090160	0.597372	9.031148	-3.888225
45045	0	-2.054269	1.648470	8.984878	-0.020569	0.016479	0.089844	0.601105	9.002667	-3.887223
45046	0	-2.025759	1.655417	8.948985	-0.020273	0.016550	0.089487	0.603973	8.987327	-3.885810
45047	0	-2.031042	1.630470	8.947927	-0.020325	0.016296	0.089478	0.612220	8.973663	-3.890081
45048	0	-2.077138	1.650197	8.905525	-0.020785	0.016496	0.089053	0.617939	8.960340	-3.888294
45049	0	-2.019361	1.648366	8.892950	-0.020203	0.016479	0.088928	0.621214	8.953293	-3.880929
45050	0	-2.011915	1.649361	8.954026	-0.020123	0.016487	0.089540	0.627616	8.952230	-3.877397
45051	0	-2.026549	1.635985	8.923254	-0.020264	0.016357	0.089233	0.629167	8.958910	-3.876892
45052	0	-2.015112	1.660660	8.959637	-0.020145	0.016606	0.089598	0.628171	8.970495	-3.870258
45053	0	-2.015251	1.666124	8.868186	-0.020142	0.016663	0.088684	0.625350	8.988753	-3.868256
45054	0	-2.060667	1.653738	8.959124	-0.020591	0.016538	0.089595	0.624151	9.013103	-3.865980
45055	0	-2.046683	1.660756	8.965496	-0.020447	0.016602	0.089661	0.631067	9.042728	-3.864418
45056	0	-2.044999	1.637324	9.019246	-0.020427	0.016369	0.090199	0.636042	9.076160	-3.865944
45057	0	-2.059841	1.671983	8.947145	-0.020569	0.016724	0.089478	0.631053	9.117738	-3.866058
45058	0	-2.071603	1.671432	9.074107	-0.020690	0.016715	0.090747	0.629766	9.154524	-3.864985
45059	0	-2.084626	1.641566	9.160671	-0.020813	0.016418	0.091614	0.626246	9.199848	-3.870159
45060	0	-2.091652	1.659179	9.208013	-0.020880	0.016596	0.092088	0.621353	9.249252	-3.872599
45061	0	-2.121367	1.666128	9.178916	-0.021179	0.016663	0.091797	0.619739	9.296004	-3.870577
45062	0	-2.116301	1.665510	9.299417	-0.021128	0.016660	0.093001	0.614109	9.343235	-3.870547
45063	0	-2.127991	1.690157	9.294841	-0.021240	0.016907	0.092957	0.608032	9.395745	-3.870985
45064	0	-2.154699	1.670900	9.323525	-0.021503	0.016713	0.093245	0.603420	9.452818	-3.868086
45065	0	-2.139775	1.714912	9.386432	-0.021362	0.017151	0.093872	0.601334	9.499848	-3.862244
45066	0	-2.171970	1.714318	9.506796	-0.021679	0.017147	0.095077	0.596953	9.552625	-3.857028
45067	0	-2.158396	1.720712	9.496282	-0.021545	0.017212	0.094971	0.591343	9.602764	-3.863553
45068	0	-2.214886	1.676965	9.519062	-0.022111	0.016774	0.095199	0.586102	9.652142	-3.859500
45069	0	-2.231863	1.714955	9.679260	-0.022278	0.017151	0.096802	0.584790	9.704130	-3.852440
45070	0	-2.221666	1.738870	9.573624	-0.022176	0.017392	0.095745	0.581013	9.756791	-3.841094
45071	0	-2.225296	1.744868	9.679478	-0.022217	0.017456	0.096802	0.572367	9.803266	-3.843938
45072	0	-2.257338	1.713149	9.726720	-0.022533	0.017136	0.097276	0.567741	9.854006	-3.845597
45073	0	-2.261347	1.745104	9.746698	-0.022583	0.017456	0.097473	0.561691	9.893640	-3.842149
45074	0	-2.261282	1.738166	9.812600	-0.022584	0.017385	0.098132	0.558157	9.931264	-3.831328
45075	0	-2.248991	1.769633	9.856587	-0.022461	0.017700	0.098572	0.553399	9.968794	-3.830709
45076	0	-2.271902	1.768764	9.855622	-0.022702	0.017692	0.098559	0.547971	9.992369	-3.832294
45077	0	-2.296273	1.751630	9.881292	-0.022949	0.017517	0.098816	0.546084	10.012149	-3.830331
45078	0	-2.311229	1.757380	9.905070	-0.023099	0.017576	0.099053	0.542329	10.031693	-3.828695
45079	0	-2.283976	1.757746	9.905727	-0.022827	0.017578	0.099060	0.540508	10.050387	-3.831597
45080	0	-2.291633	1.751758	9.911439	-0.022914	0.017515	0.099115	0.541838	10.057489	-3.826593
45081	0	-2.264033	1.788609	9.906041	-0.022644	0.017883	0.099060	0.543330	10.057617	-3.824940
45082	0	-2.275400	1.789285	9.930437	-0.022758	0.017888	0.099304	0.547121	10.056922	-3.812233
45083	0	-2.293947	1.782643	9.924467	-0.022949	0.017822	0.099243	0.549874	10.050148	-3.813798
45084	0	-2.291484	1.753013	9.961481	-0.022930	0.017525	0.099612	0.553851	10.037139	-3.808792
45085	0	-2.293026	1.751871	9.894210	-0.022949	0.017517	0.098938	0.553275	10.019795	-3.815671
45086	0	-2.295043	1.771117	9.901045	-0.022973	0.017703	0.099007	0.560026	9.998322	-3.812957
45087	0	-2.267902	1.782514	9.900448	-0.022705	0.017822	0.098999	0.560611	9.972909	-3.816201
45088	0	-2.280109	1.746766	9.846724	-0.022837	0.017461	0.098460	0.565347	9.936407	-3.820837
45089	0	-2.285160	1.751796	9.833599	-0.022888	0.017517	0.098328	0.563168	9.898698	-3.825398
45090	0	-2.235444	1.752309	9.792347	-0.022388	0.017518	0.097917	0.565930	9.863772	-3.831805
45091	0	-2.211509	1.727862	9.735932	-0.022156	0.017273	0.097351	0.569166	9.820885	-3.834975
45092	0	-2.245261	1.741337	9.737727	-0.022502	0.017406	0.097367	0.574505	9.767933	-3.847785
45093	0	-2.228970	1.734217	9.693369	-0.022339	0.017334	0.096924	0.580334	9.714976	-3.847782
45094	0	-2.207159	1.717479	9.615892	-0.022120	0.017166	0.096149	0.586815	9.663005	-3.851087
45095	0	-2.186111	1.722103	9.546893	-0.021912	0.017212	0.095459	0.593812	9.607597	-3.852173
45096	0	-2.218998	1.662855	9.542779	-0.022239	0.016620	0.095418	0.600545	9.554187	-3.853046
45097	0	-2.167948	1.709771	9.504152	-0.021729	0.017090	0.095032	0.606165	9.500282	-3.851961
45098	0	-2.151960	1.729617	9.365740	-0.021571	0.017288	0.093647	0.611858	9.442488	-3.854102
45099	0	-2.149393	1.709469	9.388299	-0.021545	0.017090	0.093872	0.613775	9.384871	-3.861015
45100	0	-2.114960	1.698610	9.317014	-0.021199	0.016976	0.093161	0.621796	9.329088	-3.860202
45101	0	-2.131544	1.685561	9.253830	-0.021362	0.016846	0.092529	0.630170	9.276271	-3.862612
45102	0	-2.110279	1.681242	9.133456	-0.021148	0.016804	0.091326	0.637239	9.225081	-3.860202
45103	0	-2.107256	1.660939	9.137874	-0.021118	0.016602	0.091370	0.643207	9.173123	-3.858407
45104	0	-2.086319	1.661880	9.170103	-0.020905	0.016617	0.091692	0.642161	9.126487	-3.866220
45105	0	-2.071334	1.673015	9.046175	-0.020752	0.016724	0.090454	0.646923	9.082672	-3.865976
45106	0	-2.045661	1.662214	9.053585	-0.020492	0.016614	0.090529	0.653938	9.043430	-3.867254
45107	0	-2.065809	1.666970	8.966690	-0.020691	0.016663	0.089661	0.659770	9.006458	-3.864840
45108	0	-2.029283	1.656063	8.924998	-0.020321	0.016554	0.089245	0.665420	8.975353	-3.861457
45109	0	-2.035974	1.642105	8.966608	-0.020386	0.016418	0.089661	0.665887	8.946941	-3.865749
45110	0	-2.019072	1.666905	8.937050	-0.020212	0.016667	0.089366	0.665401	8.924227	-3.871353
45111	0	-2.037081	1.642544	8.886932	-0.020386	0.016418	0.088867	0.671999	8.909619	-3.870572
45112	0	-2.040429	1.631132	8.856851	-0.020417	0.016310	0.088566	0.671808	8.897497	-3.870367
45113	0	-2.001168	1.629993	8.899037	-0.020020	0.016296	0.088989	0.674355	8.891882	-3.875019
45114	0	-2.024225	1.636253	8.899286	-0.020248	0.016364	0.088991	0.670457	8.888417	-3.878262
45115	0	-2.008282	1.635766	8.892767	-0.020081	0.016357	0.088928	0.669262	8.895629	-3.877227
45116	0	-2.014673	1.660474	8.855943	-0.020146	0.016602	0.088560	0.671770	8.900392	-3.879453
45117	0	-2.021409	1.660587	8.910793	-0.020203	0.016602	0.089111	0.676178	8.919284	-3.878122
45118	0	-1.999689	1.642437	8.922261	-0.019981	0.016426	0.089226	0.673113	8.943262	-3.876936
45119	0	-2.033911	1.642008	8.898567	-0.020325	0.016418	0.088989	0.674260	8.965904	-3.873020
45120	0	-2.031385	1.654029	8.946581	-0.020293	0.016543	0.089470	0.669721	8.996232	-3.872225
45121	0	-2.058963	1.641762	8.928980	-0.020569	0.016418	0.089294	0.668083	9.026812	-3.874176
45122	0	-2.057222	1.653428	9.025714	-0.020550	0.016539	0.090261	0.662096	9.059230	-3.874354
45123	0	-2.065850	1.677866	9.032661	-0.020630	0.016785	0.090332	0.654329	9.099294	-3.872438
45124	0	-2.090325	1.658363	9.049708	-0.020870	0.016589	0.090504	0.647379	9.144850	-3.870612
45125	0	-2.072384	1.720848	9.136282	-0.020691	0.017212	0.091370	0.643051	9.189809	-3.876141
45126	0	-2.091875	1.689261	9.116427	-0.020879	0.016899	0.091172	0.635270	9.243588	-3.872940
45127	0	-2.115630	1.665841	9.227718	-0.021118	0.016663	0.092285	0.630313	9.294585	-3.872728
45128	0	-2.147469	1.689251	9.232263	-0.021439	0.016898	0.092330	0.623503	9.343053	-3.872117
45129	0	-2.134032	1.690113	9.300965	-0.021301	0.016907	0.093018	0.616888	9.394781	-3.871683
45130	0	-2.160867	1.701266	9.360217	-0.021564	0.017017	0.093612	0.611690	9.453577	-3.866008
45131	0	-2.158754	1.708293	9.404677	-0.021545	0.017090	0.094055	0.603701	9.508469	-3.865495
45132	0	-2.173438	1.688541	9.500620	-0.021692	0.016892	0.095015	0.595618	9.562830	-3.872365
45133	0	-2.177159	1.720820	9.453423	-0.021729	0.017212	0.094543	0.591550	9.618585	-3.870609
45134	0	-2.179419	1.707439	9.524908	-0.021754	0.017082	0.095257	0.582474	9.670278	-3.871750
45135	0	-2.219970	1.696355	9.581578	-0.022156	0.016968	0.095825	0.577919	9.726443	-3.862198
45136	0	-2.228213	1.707675	9.659169	-0.022244	0.017081	0.096600	0.572780	9.774891	-3.855721
45137	0	-2.218717	1.763507	9.697843	-0.022156	0.017639	0.096985	0.567838	9.815818	-3.854966
45138	0	-2.243750	1.738256	9.726916	-0.022402	0.017386	0.097277	0.563337	9.861598	-3.853443
45139	0	-2.261431	1.745044	9.746689	-0.022583	0.017456	0.097473	0.556615	9.902175	-3.855313
45140	0	-2.261569	1.719494	9.818610	-0.022585	0.017200	0.098192	0.550017	9.941930	-3.854723
45141	0	-2.303435	1.745066	9.820088	-0.023010	0.017456	0.098206	0.543322	9.974004	-3.852114
45142	0	-2.283287	1.756785	9.880199	-0.022815	0.017567	0.098806	0.543908	9.999073	-3.852937
45143	0	-2.289957	1.764180	9.869074	-0.022888	0.017639	0.098694	0.545904	10.016481	-3.850105
45144	0	-2.267623	1.782871	9.856266	-0.022667	0.017827	0.098565	0.546702	10.031494	-3.850273
45145	0	-2.271285	1.769903	9.924159	-0.022705	0.017700	0.099243	0.544201	10.044713	-3.849410
45146	0	-2.290472	1.757460	9.917836	-0.022904	0.017575	0.099178	0.541974	10.049461	-3.840704
45147	0	-2.300886	1.757571	9.918288	-0.023010	0.017578	0.099182	0.537589	10.052192	-3.839251
45148	0	-2.294005	1.751180	9.881826	-0.022946	0.017511	0.098817	0.536271	10.049325	-3.836620
45149	0	-2.263449	1.770008	9.900123	-0.022644	0.017700	0.098999	0.534185	10.042767	-3.835616
45150	0	-2.272780	1.739728	9.882360	-0.022747	0.017394	0.098820	0.535502	10.025119	-3.832680
45151	0	-2.293062	1.745675	9.918631	-0.022949	0.017456	0.099182	0.533963	10.008272	-3.830303
45152	0	-2.282599	1.788533	9.876810	-0.022851	0.017884	0.098763	0.532549	9.984006	-3.831018
45153	0	-2.267723	1.763905	9.827305	-0.022705	0.017639	0.098267	0.529629	9.956306	-3.835697
45154	0	-2.261483	1.740156	9.810263	-0.022650	0.017394	0.098096	0.535251	9.920451	-3.831673
45155	0	-2.285700	1.721727	9.754055	-0.022888	0.017212	0.097534	0.538527	9.888650	-3.835924
45156	0	-2.260164	1.741203	9.706679	-0.022643	0.017406	0.097058	0.542730	9.844742	-3.839150
45157	0	-2.248412	1.746200	9.693155	-0.022522	0.017456	0.096924	0.546442	9.804960	-3.842677
45158	0	-2.246778	1.729451	9.670242	-0.022508	0.017284	0.096695	0.554961	9.762713	-3.848694
45159	0	-2.241505	1.734288	9.559022	-0.022461	0.017334	0.095581	0.561865	9.712809	-3.854953
45160	0	-2.214513	1.747737	9.511899	-0.022187	0.017473	0.095110	0.563333	9.667108	-3.866684
45161	0	-2.210934	1.734290	9.546813	-0.022156	0.017334	0.095459	0.570269	9.616546	-3.872115
45162	0	-2.207570	1.686973	9.469399	-0.022125	0.016863	0.094684	0.574675	9.561783	-3.873364
45163	0	-2.205020	1.691277	9.443072	-0.022095	0.016907	0.094421	0.578326	9.512874	-3.871357
45164	0	-2.177483	1.711037	9.469308	-0.021823	0.017101	0.094684	0.585474	9.459857	-3.872212
45165	0	-2.174117	1.715664	9.321092	-0.021790	0.017151	0.093201	0.588680	9.405634	-3.880838
45166	0	-2.146578	1.704277	9.274207	-0.021510	0.017039	0.092732	0.589327	9.355986	-3.886583
45167	0	-2.144423	1.666787	9.247663	-0.021484	0.016663	0.092468	0.592367	9.311323	-3.888901
45168	0	-2.130213	1.667537	9.170021	-0.021344	0.016672	0.091691	0.592838	9.263902	-3.892703
45169	0	-2.089482	1.673079	9.162165	-0.020935	0.016724	0.091614	0.598276	9.218734	-3.891750
45170	0	-2.088067	1.649328	9.151495	-0.020916	0.016493	0.091507	0.595627	9.179508	-3.892775
45171	0	-2.096503	1.660519	9.100992	-0.020996	0.016602	0.091003	0.597134	9.145348	-3.890472
45172	0	-2.102805	1.630250	9.047337	-0.021057	0.016303	0.090466	0.593508	9.113394	-3.893049
45173	0	-2.072483	1.672891	9.045935	-0.020752	0.016724	0.090454	0.597289	9.083923	-3.895356
45174	0	-2.085385	1.667710	9.059211	-0.020881	0.016673	0.090587	0.599464	9.054907	-3.894391
45175	0	-2.060208	1.642132	8.948342	-0.020630	0.016418	0.089478	0.600255	9.024107	-3.906728
45176	0	-2.055817	1.648998	8.961377	-0.020575	0.016484	0.089611	0.605137	9.007849	-3.904942
45177	0	-2.037464	1.611633	8.886918	-0.020386	0.016113	0.088867	0.606949	8.998094	-3.906377
45178	0	-2.035310	1.636613	8.930014	-0.020364	0.016363	0.089298	0.608661	8.988959	-3.909060
45179	0	-2.044316	1.648318	8.984390	-0.020447	0.016479	0.089844	0.611593	8.988768	-3.908340
45180	0	-2.068281	1.618182	8.935565	-0.020684	0.016181	0.089355	0.611022	8.991327	-3.907803
45181	0	-2.056529	1.654071	8.984453	-0.020569	0.016541	0.089844	0.609543	8.991218	-3.904658
45182	0	-2.050735	1.642264	8.972045	-0.020501	0.016418	0.089723	0.613563	9.003417	-3.904081
45183	0	-2.039476	1.660332	8.978034	-0.020386	0.016602	0.089783	0.614625	9.019180	-3.905893
45184	0	-2.053532	1.654319	8.995799	-0.020526	0.016543	0.089960	0.613255	9.035365	-3.899787
45185	0	-2.070225	1.647671	9.032994	-0.020691	0.016479	0.090332	0.608759	9.053885	-3.896715
45186	0	-2.079122	1.659775	8.995691	-0.020775	0.016596	0.089961	0.610383	9.078835	-3.896197
45187	0	-2.077152	1.659873	9.026702	-0.020752	0.016602	0.090271	0.606212	9.107644	-3.896864
45188	0	-2.081263	1.677513	9.117376	-0.020792	0.016778	0.091178	0.602058	9.137573	-3.895297
45189	0	-2.108534	1.647853	9.081394	-0.021057	0.016479	0.090820	0.600636	9.177019	-3.894478
45190	0	-2.101826	1.653157	9.129037	-0.020992	0.016538	0.091295	0.592760	9.213456	-3.900330
45191	0	-2.108730	1.653967	9.203426	-0.021057	0.016541	0.092041	0.591547	9.254854	-3.902455
45192	0	-2.115127	1.683882	9.232522	-0.021118	0.016844	0.092332	0.585410	9.299741	-3.898885
45193	0	-2.139093	1.666214	9.258381	-0.021362	0.016663	0.092590	0.584624	9.339052	-3.893832
45194	0	-2.151141	1.659778	9.324181	-0.021482	0.016600	0.093248	0.582164	9.379646	-3.893608
45195	0	-2.158189	1.653797	9.361998	-0.021545	0.016541	0.093628	0.579197	9.428074	-3.883866
45196	0	-2.177699	1.677479	9.390928	-0.021741	0.016779	0.093917	0.574294	9.475849	-3.879176
45197	0	-2.170166	1.696337	9.453641	-0.021667	0.016968	0.094543	0.569007	9.521060	-3.881202
45198	0	-2.152652	1.756171	9.464466	-0.021492	0.017569	0.094651	0.560778	9.566603	-3.879175
45199	0	-2.188511	1.714715	9.484135	-0.021851	0.017151	0.094849	0.556333	9.612037	-3.878419
45200	0	-2.195041	1.731933	9.549910	-0.021920	0.017326	0.095505	0.547809	9.652122	-3.878158
45201	0	-2.230859	1.739256	9.581849	-0.022278	0.017395	0.095825	0.544755	9.692733	-3.875894
45202	0	-2.206380	1.708108	9.592776	-0.022035	0.017084	0.095934	0.540928	9.731451	-3.875629
45203	0	-2.242397	1.708987	9.667411	-0.022400	0.017090	0.096680	0.540474	9.763944	-3.881758
45204	0	-2.241317	1.757265	9.751766	-0.022388	0.017577	0.097523	0.534832	9.798054	-3.877909
45205	0	-2.229655	1.733381	9.698059	-0.022278	0.017334	0.096985	0.533954	9.824273	-3.875144
45206	0	-2.251826	1.745499	9.800854	-0.022499	0.017455	0.098013	0.533132	9.850746	-3.872101
45207	0	-2.253390	1.764003	9.838578	-0.022522	0.017639	0.098389	0.533135	9.868839	-3.871657
45208	0	-2.225080	1.751561	9.831910	-0.022241	0.017518	0.098321	0.529257	9.884893	-3.869804
45209	0	-2.234318	1.751612	9.838787	-0.022339	0.017517	0.098389	0.526780	9.894210	-3.871093
45210	0	-2.284183	1.769799	9.832420	-0.022836	0.017697	0.098326	0.526297	9.905601	-3.869430
45211	0	-2.264336	1.752211	9.844897	-0.022644	0.017517	0.098450	0.530562	9.909224	-3.864845
45212	0	-2.275727	1.722701	9.814348	-0.022765	0.017221	0.098143	0.535134	9.904544	-3.861698
45213	0	-2.251208	1.745870	9.839046	-0.022522	0.017456	0.098389	0.536269	9.897593	-3.860118
45214	0	-2.285713	1.752216	9.821116	-0.022869	0.017522	0.098208	0.534555	9.888172	-3.862487
45215	0	-2.293500	1.745973	9.839133	-0.022949	0.017456	0.098389	0.536670	9.876256	-3.858510
45216	0	-2.259550	1.765371	9.796959	-0.022616	0.017646	0.097966	0.543394	9.856625	-3.851745
45217	0	-2.274238	1.746351	9.802664	-0.022766	0.017456	0.098022	0.549432	9.833651	-3.855725
45218	0	-2.238965	1.729681	9.742369	-0.022414	0.017287	0.097420	0.557955	9.809569	-3.853150
45219	0	-2.249318	1.740323	9.686801	-0.022522	0.017395	0.096863	0.564740	9.780344	-3.857772
45220	0	-2.237062	1.711430	9.718368	-0.022404	0.017106	0.097178	0.571374	9.746253	-3.861636
45221	0	-2.230598	1.728064	9.668591	-0.022339	0.017273	0.096680	0.577397	9.712200	-3.859531
45222	0	-2.235517	1.729687	9.615057	-0.022396	0.017287	0.096143	0.585389	9.668600	-3.856913
45223	0	-2.193307	1.733808	9.583352	-0.021973	0.017334	0.095825	0.586950	9.626346	-3.860792
45224	0	-2.185208	1.716334	9.517889	-0.021894	0.017159	0.095170	0.589259	9.580422	-3.866422
45225	0	-2.199540	1.697389	9.516158	-0.022034	0.016968	0.095154	0.593302	9.539379	-3.864164
45226	0	-2.161334	1.717136	9.487017	-0.021652	0.017162	0.094863	0.600841	9.497527	-3.862332
45227	0	-2.144116	1.679090	9.430805	-0.021484	0.016785	0.094299	0.604867	9.450164	-3.863414
45228	0	-2.165726	1.680480	9.365430	-0.021704	0.016796	0.093645	0.611722	9.398548	-3.864019
45229	0	-2.144814	1.685729	9.363415	-0.021484	0.016846	0.093628	0.622555	9.359245	-3.871292
45230	0	-2.130927	1.681583	9.297625	-0.021352	0.016808	0.092968	0.629158	9.311943	-3.877016
45231	0	-2.114222	1.685525	9.229189	-0.021179	0.016846	0.092285	0.637645	9.271126	-3.874867
45232	0	-2.130959	1.687193	9.224532	-0.021350	0.016864	0.092237	0.644182	9.226240	-3.871436
45233	0	-2.114728	1.685277	9.161984	-0.021179	0.016846	0.091614	0.649899	9.191325	-3.871227
45234	0	-2.077714	1.680294	9.144893	-0.020811	0.016798	0.091442	0.652887	9.153853	-3.870988
45235	0	-2.078158	1.660750	9.082642	-0.020813	0.016602	0.090820	0.657300	9.119177	-3.877893
45236	0	-2.072566	1.655723	9.089740	-0.020750	0.016552	0.090893	0.661178	9.093301	-3.874055
45237	0	-2.078565	1.642553	9.058117	-0.020813	0.016418	0.090576	0.667214	9.063596	-3.881197
45238	0	-2.049546	1.667971	9.028416	-0.020514	0.016676	0.090281	0.669504	9.044191	-3.883764
45239	0	-2.073518	1.648798	8.984607	-0.020752	0.016479	0.089844	0.677856	9.027544	-3.884110
45240	0	-2.040066	1.637779	9.033797	-0.020413	0.016374	0.090336	0.680944	9.015992	-3.891334
45241	0	-2.031185	1.648159	8.948007	-0.020325	0.016479	0.089478	0.681450	9.004171	-3.891254
45242	0	-2.047105	1.648776	8.991124	-0.020482	0.016483	0.089910	0.684999	8.994773	-3.889415
45243	0	-2.050137	1.660750	8.953895	-0.020508	0.016602	0.089539	0.690654	8.991077	-3.889345
45244	0	-2.018370	1.655951	8.978279	-0.020190	0.016552	0.089783	0.698318	8.987341	-3.882673
45245	0	-2.032636	1.672820	8.984253	-0.020325	0.016724	0.089844	0.702617	8.993795	-3.883720
45246	0	-2.051382	1.661122	8.953501	-0.020512	0.016610	0.089536	0.702541	9.000974	-3.881521
45247	0	-2.039351	1.648349	8.965814	-0.020386	0.016479	0.089661	0.706411	9.015175	-3.876120
45248	0	-2.059998	1.661003	9.020068	-0.020585	0.016609	0.090204	0.706610	9.038268	-3.872076
45249	0	-2.046273	1.659822	9.002385	-0.020447	0.016602	0.090027	0.701627	9.062630	-3.872146
45250	0	-2.055712	1.653621	9.013780	-0.020540	0.016533	0.090142	0.705036	9.088218	-3.867443
45251	0	-2.071310	1.684734	9.069288	-0.020691	0.016846	0.090698	0.706580	9.120199	-3.869768
45252	0	-2.100195	1.654369	9.184137	-0.020980	0.016543	0.091846	0.706443	9.151727	-3.867534
45253	0	-2.114187	1.666119	9.069298	-0.021118	0.016663	0.090698	0.704248	9.185689	-3.860221
45254	0	-2.107396	1.665801	9.141336	-0.021044	0.016659	0.091420	0.703172	9.227346	-3.859992
45255	0	-2.108616	1.678116	9.209605	-0.021057	0.016785	0.092102	0.698677	9.267311	-3.857705
45256	0	-2.145278	1.677249	9.220504	-0.021420	0.016777	0.092212	0.693060	9.311272	-3.857661
45257	0	-2.133194	1.678486	9.282740	-0.021301	0.016785	0.092834	0.693180	9.353017	-3.851674
45258	0	-2.176247	1.678244	9.323917	-0.021729	0.016785	0.093246	0.690489	9.397368	-3.854079
45259	0	-2.157943	1.720631	9.368217	-0.021545	0.017212	0.093689	0.683746	9.442733	-3.849622
45260	0	-2.165004	1.707667	9.427708	-0.021614	0.017078	0.094285	0.681773	9.490162	-3.850064
45261	0	-2.182483	1.720889	9.465795	-0.021790	0.017212	0.094666	0.678227	9.536614	-3.849609
45262	0	-2.189300	1.726288	9.470433	-0.021860	0.017266	0.094711	0.674145	9.580224	-3.845678
45263	0	-2.206563	1.720602	9.569683	-0.022034	0.017212	0.095703	0.667077	9.622289	-3.843267
45264	0	-2.219218	1.694929	9.574412	-0.022159	0.016955	0.095751	0.659867	9.666260	-3.845730
45265	0	-2.243352	1.733154	9.593985	-0.022400	0.017334	0.095947	0.656981	9.710200	-3.848086
45266	0	-2.231397	1.689534	9.659759	-0.022285	0.016901	0.096603	0.650129	9.749067	-3.846220
45267	0	-2.267395	1.720818	9.697854	-0.022644	0.017212	0.096985	0.645589	9.788313	-3.845258
45268	0	-2.248993	1.732258	9.733148	-0.022460	0.017326	0.097338	0.641061	9.827511	-3.836065
45269	0	-2.254395	1.769555	9.771306	-0.022522	0.017700	0.097717	0.635104	9.857281	-3.839206
45270	0	-2.234262	1.775000	9.770423	-0.022322	0.017752	0.097709	0.632531	9.885850	-3.835186
45271	0	-2.265844	1.769721	9.777553	-0.022644	0.017700	0.097778	0.628164	9.906847	-3.840339
45272	0	-2.269166	1.744888	9.837888	-0.022674	0.017449	0.098383	0.626857	9.931963	-3.840799
45273	0	-2.277802	1.757593	9.850838	-0.022766	0.017578	0.098511	0.623323	9.949996	-3.842392
45274	0	-2.267033	1.750848	9.844506	-0.022668	0.017512	0.098445	0.617487	9.957189	-3.840739
45275	0	-2.264490	1.733405	9.790018	-0.022644	0.017334	0.097900	0.616107	9.962587	-3.835234
45276	0	-2.270884	1.739642	9.863102	-0.022707	0.017394	0.098632	0.617380	9.969102	-3.831671
45277	0	-2.275447	1.745998	9.906204	-0.022766	0.017456	0.099060	0.619851	9.960232	-3.828871
45278	0	-2.260798	1.776793	9.876188	-0.022621	0.017769	0.098759	0.616725	9.949585	-3.827114
45279	0	-2.299526	1.758227	9.887970	-0.023010	0.017578	0.098877	0.619281	9.936838	-3.829019
45280	0	-2.284271	1.740844	9.827404	-0.022859	0.017403	0.098271	0.623760	9.922968	-3.823621
45281	0	-2.261976	1.757954	9.808885	-0.022644	0.017578	0.098083	0.622813	9.899419	-3.826674
45282	0	-2.256757	1.746788	9.761059	-0.022596	0.017458	0.097606	0.631547	9.870530	-3.823901
45283	0	-2.249106	1.740188	9.784525	-0.022522	0.017395	0.097839	0.636584	9.839229	-3.827098
45284	0	-2.261477	1.747533	9.730723	-0.022644	0.017469	0.097301	0.640667	9.809666	-3.826242
45285	0	-2.248718	1.709880	9.711342	-0.022522	0.017090	0.097107	0.648045	9.773599	-3.824681
45286	0	-2.266026	1.723120	9.663940	-0.022697	0.017229	0.096631	0.647339	9.734590	-3.818489
45287	0	-2.229624	1.739906	9.595645	-0.022339	0.017395	0.095947	0.648676	9.688879	-3.814252
45288	0	-2.221542	1.716313	9.585144	-0.022254	0.017159	0.095843	0.650868	9.647836	-3.813142
45289	0	-2.198969	1.715616	9.577333	-0.022034	0.017151	0.095764	0.653600	9.600353	-3.819420
45290	0	-2.184126	1.710730	9.554689	-0.021885	0.017100	0.095538	0.658397	9.553184	-3.814980
45291	0	-2.156242	1.721706	9.516287	-0.021606	0.017212	0.095154	0.661017	9.505337	-3.816434
45292	0	-2.159984	1.710325	9.438737	-0.021642	0.017099	0.094378	0.662239	9.459658	-3.813168
45293	0	-2.162197	1.691269	9.394252	-0.021667	0.016907	0.093933	0.665792	9.409314	-3.819859
45294	0	-2.159322	1.686185	9.310648	-0.021639	0.016857	0.093097	0.667860	9.358348	-3.825082
45295	0	-2.156146	1.697562	9.302659	-0.021606	0.016968	0.093018	0.673781	9.308194	-3.821985
45296	0	-2.135885	1.692179	9.322612	-0.021395	0.016922	0.093218	0.670340	9.269144	-3.821912
45297	0	-2.114025	1.685381	9.296394	-0.021179	0.016846	0.092957	0.676901	9.226258	-3.821326
45298	0	-2.094212	1.668604	9.206244	-0.020980	0.016678	0.092055	0.683686	9.184363	-3.823033
45299	0	-2.108103	1.672893	9.180445	-0.021118	0.016724	0.091797	0.686942	9.143131	-3.826277
45300	0	-2.101150	1.655500	9.108571	-0.021045	0.016551	0.091079	0.688782	9.106350	-3.827911
45301	0	-2.066122	1.660631	9.155858	-0.020691	0.016602	0.091553	0.691733	9.074123	-3.830472
45302	0	-2.066763	1.643166	9.059275	-0.020694	0.016427	0.090588	0.694723	9.045956	-3.826629
45303	0	-2.067170	1.642194	8.990857	-0.020691	0.016418	0.089905	0.696606	9.026278	-3.824030
45304	0	-2.044941	1.667558	9.040317	-0.020470	0.016669	0.090400	0.702005	9.005392	-3.823352
45305	0	-2.036884	1.679043	9.045684	-0.020386	0.016785	0.090454	0.706879	8.988750	-3.822072
45306	0	-2.015607	1.649363	8.997288	-0.020169	0.016490	0.089971	0.709297	8.976614	-3.823507
45307	0	-2.031802	1.648191	9.033309	-0.020325	0.016479	0.090332	0.710457	8.972690	-3.820705
45308	0	-2.018122	1.661230	9.002929	-0.020189	0.016605	0.090029	0.717233	8.967027	-3.818848
45309	0	-2.025713	1.653915	8.978444	-0.020264	0.016541	0.089783	0.713639	8.963149	-3.823919
45310	0	-2.049791	1.635788	8.978440	-0.020495	0.016355	0.089786	0.716382	8.970694	-3.825428
45311	0	-2.032689	1.659938	8.984366	-0.020325	0.016602	0.089844	0.712183	8.977801	-3.827323
45312	0	-2.039737	1.622745	8.990284	-0.020391	0.016231	0.089904	0.707008	8.990787	-3.830348
45313	0	-2.057995	1.659915	9.020787	-0.020569	0.016602	0.090210	0.702933	9.009090	-3.828602
45314	0	-2.054243	1.665434	9.014195	-0.020531	0.016657	0.090144	0.698742	9.028164	-3.829259
45315	0	-2.071112	1.659869	9.118246	-0.020691	0.016602	0.091187	0.694546	9.057553	-3.827498
45316	0	-2.050499	1.671514	9.031967	-0.020487	0.016717	0.090323	0.691563	9.084564	-3.831398
45317	0	-2.065153	1.629774	9.075411	-0.020630	0.016296	0.090759	0.692693	9.115942	-3.824455
45318	0	-2.070125	1.690226	9.117098	-0.020674	0.016909	0.091176	0.684477	9.154314	-3.823944
45319	0	-2.084128	1.696511	9.130264	-0.020813	0.016968	0.091309	0.680935	9.193637	-3.825069
45320	0	-2.102172	1.671302	9.208383	-0.020992	0.016718	0.092090	0.674729	9.234097	-3.828046
45321	0	-2.121038	1.665542	9.282864	-0.021179	0.016663	0.092834	0.665840	9.276423	-3.825354
45322	0	-2.139751	1.664007	9.318195	-0.021364	0.016647	0.093188	0.656981	9.321167	-3.822917
45323	0	-2.127392	1.690398	9.288830	-0.021240	0.016907	0.092896	0.653625	9.366566	-3.814408
45324	0	-2.152516	1.677330	9.311753	-0.021491	0.016779	0.093124	0.646785	9.412278	-3.813020
45325	0	-2.170313	1.708696	9.355916	-0.021667	0.017090	0.093567	0.643388	9.459708	-3.804094
45326	0	-2.134598	1.708026	9.452122	-0.021313	0.017083	0.094528	0.639829	9.503817	-3.803531
45327	0	-2.176311	1.714693	9.514662	-0.021729	0.017151	0.095154	0.635122	9.549253	-3.806854
45328	0	-2.213536	1.707764	9.568111	-0.022103	0.017081	0.095688	0.630739	9.591493	-3.804624
45329	0	-2.188475	1.714432	9.569650	-0.021851	0.017151	0.095703	0.622956	9.636196	-3.801053
45330	0	-2.207407	1.701385	9.726864	-0.022042	0.017015	0.097276	0.622002	9.677504	-3.804817
45331	0	-2.249385	1.702459	9.594031	-0.022461	0.017029	0.095947	0.616977	9.720630	-3.804353
45332	0	-2.255434	1.732118	9.641577	-0.022528	0.017325	0.096421	0.611689	9.756250	-3.798349
45333	0	-2.223935	1.775693	9.661426	-0.022217	0.017761	0.096619	0.606084	9.786947	-3.798842
45334	0	-2.234660	1.726397	9.672578	-0.022324	0.017263	0.096731	0.606205	9.818182	-3.801675
45335	0	-2.247894	1.745563	9.801841	-0.022461	0.017456	0.098022	0.604968	9.843328	-3.801847
45336	0	-2.251382	1.769693	9.776632	-0.022497	0.017699	0.097770	0.601496	9.866943	-3.799448
45337	0	-2.272195	1.751292	9.795826	-0.022705	0.017517	0.097961	0.595894	9.890787	-3.800155
45338	0	-2.269147	1.744113	9.783078	-0.022678	0.017447	0.097833	0.587558	9.910243	-3.803874
45339	0	-2.234808	1.745282	9.863130	-0.022339	0.017456	0.098633	0.582694	9.925174	-3.806887
45340	0	-2.278792	1.744622	9.814042	-0.022784	0.017449	0.098141	0.577663	9.933793	-3.806038
45341	0	-2.264365	1.769853	9.802285	-0.022644	0.017700	0.098022	0.574129	9.937664	-3.810866
45342	0	-2.258019	1.782286	9.814416	-0.022582	0.017818	0.098145	0.577585	9.939884	-3.812324
45343	0	-2.275526	1.776371	9.808557	-0.022766	0.017761	0.098083	0.578461	9.931794	-3.810197
45344	0	-2.261171	1.752205	9.815093	-0.022623	0.017522	0.098148	0.576648	9.923097	-3.811686
45345	0	-2.274999	1.764509	9.851341	-0.022766	0.017639	0.098511	0.581262	9.909032	-3.810111
45346	0	-2.283728	1.753064	9.784829	-0.022857	0.017529	0.097844	0.581269	9.890934	-3.819687
45347	0	-2.262833	1.733766	9.765924	-0.022644	0.017334	0.097656	0.583320	9.877151	-3.815823
45348	0	-2.234541	1.728290	9.730069	-0.022369	0.017280	0.097296	0.584555	9.853702	-3.815082
45349	0	-2.225217	1.721535	9.674602	-0.022278	0.017212	0.096741	0.585916	9.828131	-3.815975
45350	0	-2.219258	1.746963	9.651381	-0.022227	0.017463	0.096507	0.590942	9.791910	-3.818368
45351	0	-2.255184	1.746177	9.674696	-0.022583	0.017456	0.096741	0.594728	9.759934	-3.816709
45352	0	-2.230641	1.716987	9.657483	-0.022338	0.017161	0.096569	0.601756	9.727453	-3.820892
45353	0	-2.218026	1.703509	9.583255	-0.022217	0.017029	0.095825	0.606017	9.688788	-3.817605
45354	0	-2.204491	1.723038	9.572519	-0.022083	0.017224	0.095717	0.609963	9.647929	-3.815941
45355	0	-2.199378	1.721887	9.510076	-0.022034	0.017212	0.095093	0.614918	9.604954	-3.815477
45356	0	-2.191197	1.686590	9.438428	-0.021955	0.016859	0.094376	0.619656	9.558384	-3.818172
45357	0	-2.199447	1.697295	9.473475	-0.022034	0.016968	0.094727	0.622528	9.515997	-3.820420
45358	0	-2.185539	1.704914	9.413977	-0.021895	0.017038	0.094132	0.632152	9.472429	-3.818341
45359	0	-2.157172	1.727613	9.339123	-0.021606	0.017273	0.093384	0.632880	9.434794	-3.821113
45360	0	-2.149883	1.692121	9.334446	-0.021538	0.016912	0.093337	0.640182	9.392095	-3.822709
45361	0	-2.138795	1.672808	9.302492	-0.021423	0.016724	0.093018	0.642439	9.353519	-3.824546
45362	0	-2.113354	1.674089	9.279442	-0.021170	0.016732	0.092788	0.649847	9.313978	-3.822390
45363	0	-2.120115	1.666822	9.223210	-0.021240	0.016663	0.092224	0.653413	9.270520	-3.825678
45364	0	-2.124818	1.679623	9.249159	-0.021284	0.016795	0.092484	0.651541	9.231053	-3.829858
45365	0	-2.114741	1.642622	9.223003	-0.021179	0.016418	0.092224	0.658072	9.196513	-3.830895
45366	0	-2.108652	1.656241	9.132571	-0.021116	0.016556	0.091320	0.663346	9.164162	-3.834774
45367	0	-2.084997	1.666589	9.125246	-0.020874	0.016663	0.091248	0.664779	9.138761	-3.837579
45368	0	-2.074054	1.655031	9.083477	-0.020765	0.016546	0.090830	0.667138	9.112396	-3.840360
45369	0	-2.085640	1.660425	9.070181	-0.020874	0.016602	0.090698	0.668109	9.094881	-3.839220
45370	0	-2.051435	1.655163	9.113534	-0.020534	0.016545	0.091132	0.673557	9.075439	-3.840719
45371	0	-2.067763	1.642038	9.076196	-0.020691	0.016418	0.090759	0.673797	9.063272	-3.844392
45372	0	-2.065093	1.642539	9.052242	-0.020665	0.016421	0.090520	0.676680	9.049922	-3.841458
45373	0	-2.074303	1.660358	9.051681	-0.020752	0.016602	0.090515	0.677262	9.043154	-3.844456
45374	0	-2.054467	1.642437	9.027507	-0.020552	0.016422	0.090274	0.678013	9.038791	-3.840994
45375	0	-2.050350	1.666188	9.045521	-0.020508	0.016663	0.090454	0.675359	9.037826	-3.841275
45376	0	-2.074516	1.641918	9.051616	-0.020743	0.016417	0.090517	0.677211	9.044417	-3.843778
45377	0	-2.069912	1.672127	9.057473	-0.020691	0.016724	0.090576	0.673105	9.058993	-3.843843
45378	0	-2.071055	1.665429	9.051102	-0.020707	0.016657	0.090511	0.668463	9.067704	-3.838616
45379	0	-2.094713	1.666321	9.087845	-0.020935	0.016663	0.090881	0.668274	9.087043	-3.840162
45380	0	-2.091034	1.666425	9.129915	-0.020899	0.016664	0.091302	0.668132	9.105703	-3.842045
45381	0	-2.052541	1.660153	9.130465	-0.020508	0.016602	0.091309	0.667356	9.131904	-3.837287
45382	0	-2.093300	1.678372	9.147770	-0.020909	0.016784	0.091483	0.666929	9.165503	-3.838144
45383	0	-2.089697	1.666188	9.130348	-0.020874	0.016663	0.091309	0.665567	9.198271	-3.837878
45384	0	-2.082181	1.672068	9.172029	-0.020799	0.016722	0.091725	0.663803	9.231101	-3.836264
45385	0	-2.096028	1.678086	9.221908	-0.020935	0.016785	0.092224	0.658749	9.266379	-3.833468
45386	0	-2.113681	1.658807	9.312364	-0.021109	0.016593	0.093129	0.652516	9.304947	-3.832300
45387	0	-2.126118	1.709469	9.368333	-0.021240	0.017090	0.093689	0.657787	9.334620	-3.829997
45388	0	-2.149711	1.685203	9.360977	-0.021465	0.016855	0.093616	0.653818	9.377413	-3.825127
45389	0	-2.175694	1.659933	9.380484	-0.021729	0.016602	0.093811	0.650891	9.416058	-3.819912
45390	0	-2.138565	1.696315	9.397554	-0.021358	0.016963	0.093982	0.650764	9.453100	-3.817870
45391	0	-2.145163	1.715147	9.465902	-0.021423	0.017151	0.094666	0.651217	9.491248	-3.811681
45392	0	-2.175248	1.727005	9.537897	-0.021725	0.017274	0.095385	0.646325	9.528470	-3.813051
45393	0	-2.200023	1.690556	9.545284	-0.021973	0.016907	0.095459	0.644636	9.565484	-3.812783
45394	0	-2.199613	1.696462	9.531784	-0.021967	0.016965	0.095325	0.644075	9.604462	-3.807746
45395	0	-2.193670	1.721276	9.557515	-0.021912	0.017212	0.095581	0.644683	9.638511	-3.806016
45396	0	-2.180449	1.738831	9.635775	-0.021779	0.017396	0.096362	0.635270	9.672684	-3.803548
45397	0	-2.193377	1.745264	9.667528	-0.021912	0.017456	0.096680	0.630707	9.702923	-3.799280
45398	0	-2.228226	1.751016	9.703150	-0.022262	0.017509	0.097036	0.630914	9.731330	-3.799067
45399	0	-2.210993	1.739798	9.753021	-0.022095	0.017395	0.097534	0.633476	9.753307	-3.798457
45400	0	-2.238195	1.733974	9.746167	-0.022369	0.017340	0.097465	0.632535	9.772243	-3.799532
45401	0	-2.241215	1.727298	9.740929	-0.022400	0.017273	0.097412	0.631588	9.790828	-3.799883
45402	0	-2.249568	1.727607	9.752466	-0.022486	0.017273	0.097528	0.634116	9.806723	-3.798792
45403	0	-2.216560	1.727068	9.753235	-0.022156	0.017273	0.097534	0.630321	9.822448	-3.802964
45404	0	-2.254266	1.727355	9.795651	-0.022542	0.017268	0.097958	0.635056	9.827609	-3.798376
45405	0	-2.258446	1.764568	9.789888	-0.022583	0.017639	0.097900	0.641147	9.833675	-3.797172
45406	0	-2.234167	1.765475	9.814016	-0.022342	0.017652	0.098141	0.643337	9.838019	-3.796612
45407	0	-2.239177	1.733855	9.851179	-0.022400	0.017334	0.098511	0.646715	9.833074	-3.791940
45408	0	-2.231048	1.722340	9.820973	-0.022323	0.017220	0.098207	0.647987	9.823432	-3.793156
45409	0	-2.275079	1.715134	9.814800	-0.022766	0.017151	0.098145	0.646301	9.810157	-3.795283
45410	0	-2.247622	1.727995	9.772623	-0.022491	0.017273	0.097724	0.652219	9.796927	-3.797564
45411	0	-2.237745	1.740130	9.735512	-0.022400	0.017395	0.097351	0.656989	9.775244	-3.802316
45412	0	-2.220953	1.729210	9.766803	-0.022233	0.017285	0.097664	0.662293	9.752485	-3.797669
45413	0	-2.225322	1.715863	9.753844	-0.022278	0.017151	0.097534	0.668668	9.728346	-3.802364
45414	0	-2.220134	1.717102	9.675388	-0.022229	0.017166	0.096748	0.671613	9.700200	-3.800714
45415	0	-2.212557	1.740384	9.674605	-0.022156	0.017395	0.096741	0.679075	9.669356	-3.800144
45416	0	-2.218426	1.723587	9.663563	-0.022218	0.017229	0.096629	0.684012	9.634598	-3.801239
45417	0	-2.187932	1.746204	9.601458	-0.021912	0.017456	0.096008	0.688112	9.601009	-3.794979
45418	0	-2.174832	1.717209	9.621053	-0.021786	0.017162	0.096204	0.696414	9.561458	-3.796484
45419	0	-2.181371	1.697642	9.552691	-0.021851	0.016968	0.095520	0.703485	9.522251	-3.789614
45420	0	-2.204519	1.686819	9.486973	-0.022083	0.016862	0.094862	0.707681	9.481291	-3.787126
45421	0	-2.168874	1.709476	9.479582	-0.021729	0.017090	0.094788	0.710200	9.438250	-3.789635
45422	0	-2.161257	1.717174	9.413903	-0.021650	0.017160	0.094132	0.720556	9.397395	-3.790070
45423	0	-2.150481	1.679025	9.442965	-0.021545	0.016785	0.094421	0.723863	9.353199	-3.792655
45424	0	-2.130764	1.691950	9.401802	-0.021343	0.016917	0.094010	0.723438	9.314834	-3.791562
45425	0	-2.120159	1.703430	9.339157	-0.021240	0.017029	0.093384	0.726779	9.272496	-3.793438
45426	0	-2.112564	1.686174	9.249127	-0.021164	0.016856	0.092484	0.730241	9.230168	-3.788852
45427	0	-2.121011	1.679376	9.229043	-0.021240	0.016785	0.092285	0.738430	9.197731	-3.786730
45428	0	-2.121227	1.675357	9.205585	-0.021241	0.016741	0.092052	0.751230	9.166661	-3.787834
45429	0	-2.084758	1.690806	9.168058	-0.020874	0.016907	0.091675	0.750067	9.138526	-3.781907
45430	0	-2.092130	1.666589	9.138594	-0.020944	0.016665	0.091381	0.749192	9.115259	-3.793741
45431	0	-2.060417	1.648531	9.119129	-0.020630	0.016479	0.091187	0.753654	9.087809	-3.796199
45432	0	-2.080271	1.655839	9.089447	-0.020823	0.016552	0.090891	0.759116	9.066387	-3.798973
45433	0	-2.085506	1.648585	9.112868	-0.020874	0.016479	0.091125	0.764555	9.047277	-3.799743
45434	0	-2.081803	1.649667	9.028018	-0.020837	0.016492	0.090277	0.768093	9.028147	-3.801471
45435	0	-2.055583	1.654023	9.057918	-0.020569	0.016541	0.090576	0.765536	9.016305	-3.803638
45436	0	-2.071554	1.666799	9.094937	-0.020726	0.016662	0.090948	0.771362	9.007468	-3.807570
45437	0	-2.080735	1.642344	9.124795	-0.020813	0.016418	0.091248	0.775720	9.004849	-3.808666
45438	0	-2.061466	1.649313	9.063754	-0.020619	0.016489	0.090637	0.779040	9.003346	-3.809280
45439	0	-2.045026	1.660284	9.075826	-0.020447	0.016602	0.090759	0.779214	9.012103	-3.806380
45440	0	-2.052353	1.654165	9.051059	-0.020515	0.016542	0.090512	0.777034	9.026553	-3.805405
45441	0	-2.057899	1.642265	9.063414	-0.020569	0.016418	0.090637	0.781162	9.043596	-3.805200
45442	0	-2.035020	1.673662	9.032313	-0.020345	0.016731	0.090325	0.786560	9.054811	-3.808027
45443	0	-2.076417	1.654079	9.039021	-0.020752	0.016541	0.090393	0.785887	9.074454	-3.804995
45444	0	-2.091547	1.653964	9.026063	-0.020899	0.016541	0.090264	0.783971	9.099677	-3.801336
45445	0	-2.076881	1.623527	9.124374	-0.020752	0.016235	0.091248	0.783075	9.124929	-3.799909
45446	0	-2.080460	1.653843	9.105190	-0.020786	0.016540	0.091056	0.780928	9.152031	-3.797390
45447	0	-2.083503	1.659705	9.173166	-0.020813	0.016602	0.091736	0.774790	9.183532	-3.790133
45448	0	-2.082166	1.665011	9.129466	-0.020796	0.016653	0.091300	0.770749	9.219839	-3.791581
45449	0	-2.108144	1.708512	9.234152	-0.021057	0.017090	0.092346	0.764496	9.253893	-3.792870
45450	0	-2.113505	1.701693	9.275749	-0.021106	0.017018	0.092764	0.762571	9.293874	-3.794668
45451	0	-2.108729	1.702368	9.270649	-0.021057	0.017029	0.092712	0.756117	9.334956	-3.796755
45452	0	-2.121280	1.707257	9.360916	-0.021179	0.017079	0.093616	0.747880	9.379868	-3.789901
45453	0	-2.163534	1.696263	9.386635	-0.021606	0.016968	0.093872	0.741421	9.418959	-3.791483
45454	0	-2.151151	1.707443	9.422089	-0.021482	0.017079	0.094227	0.735302	9.459290	-3.790158
45455	0	-2.158085	1.696408	9.441396	-0.021545	0.016968	0.094421	0.730891	9.505999	-3.791509
45456	0	-2.164945	1.719717	9.439998	-0.021617	0.017204	0.094406	0.722265	9.549220	-3.789341
45457	0	-2.169741	1.726487	9.484327	-0.021667	0.017273	0.094849	0.712379	9.589165	-3.790401
45458	0	-2.169744	1.749701	9.574647	-0.021667	0.017500	0.095753	0.708694	9.628837	-3.786233
45459	0	-2.194269	1.739587	9.563481	-0.021912	0.017395	0.095642	0.709522	9.669857	-3.790396
45460	0	-2.212010	1.721083	9.653735	-0.022097	0.017213	0.096542	0.706637	9.701696	-3.785817
45461	0	-2.230322	1.708649	9.581989	-0.022278	0.017090	0.095825	0.702245	9.735964	-3.791882
45462	0	-2.216948	1.720130	9.648033	-0.022146	0.017204	0.096485	0.698259	9.767575	-3.784798
45463	0	-2.217801	1.757711	9.649166	-0.022156	0.017578	0.096497	0.696488	9.797945	-3.787595
45464	0	-2.221828	1.781968	9.764168	-0.022201	0.017819	0.097646	0.696008	9.822741	-3.788613
45465	0	-2.241285	1.733106	9.789795	-0.022400	0.017334	0.097900	0.691624	9.842031	-3.789441
45466	0	-2.231369	1.732131	9.758825	-0.022304	0.017327	0.097589	0.683527	9.858069	-3.793803
45467	0	-2.265340	1.745376	9.759345	-0.022644	0.017456	0.097595	0.679721	9.873247	-3.789204
45468	0	-2.248921	1.763622	9.801621	-0.022480	0.017634	0.098019	0.680721	9.888226	-3.784618
45469	0	-2.227811	1.758118	9.796081	-0.022278	0.017578	0.097961	0.682790	9.892948	-3.778743
45470	0	-2.270648	1.721645	9.808169	-0.022706	0.017218	0.098082	0.679858	9.897803	-3.783831
45471	0	-2.294470	1.733431	9.753518	-0.022949	0.017334	0.097534	0.678455	9.896894	-3.787544
45472	0	-2.262836	1.752278	9.814706	-0.022635	0.017517	0.098146	0.683133	9.893082	-3.792951
45473	0	-2.257430	1.751530	9.820789	-0.022583	0.017517	0.098206	0.679174	9.887445	-3.787540
45474	0	-2.255234	1.715301	9.808938	-0.022566	0.017147	0.098087	0.683923	9.876259	-3.781274
45475	0	-2.256597	1.739777	9.747660	-0.022583	0.017395	0.097473	0.684792	9.860873	-3.784347
45476	0	-2.240850	1.733784	9.742333	-0.022428	0.017339	0.097419	0.681339	9.843135	-3.784400
45477	0	-2.243360	1.721537	9.747883	-0.022461	0.017212	0.097473	0.682581	9.815808	-3.781680
45478	0	-2.219820	1.728024	9.767238	-0.022223	0.017280	0.097667	0.680647	9.790938	-3.778048
45479	0	-2.237404	1.734086	9.686754	-0.022400	0.017334	0.096863	0.685956	9.765122	-3.778593
45480	0	-2.207134	1.729357	9.590131	-0.022105	0.017286	0.095895	0.691462	9.729616	-3.774904
45481	0	-2.194014	1.721797	9.607568	-0.021973	0.017212	0.096069	0.695570	9.695747	-3.779023
45482	0	-2.199408	1.723140	9.584437	-0.022030	0.017223	0.095838	0.701915	9.657955	-3.778366
45483	0	-2.187884	1.709748	9.540411	-0.021912	0.017090	0.095398	0.707929	9.623502	-3.780419
45484	0	-2.168632	1.717461	9.578257	-0.021724	0.017166	0.095776	0.714695	9.583721	-3.784137
45485	0	-2.181417	1.709496	9.485610	-0.021851	0.017090	0.094849	0.717563	9.544685	-3.788452
45486	0	-2.186299	1.704003	9.474916	-0.021900	0.017038	0.094741	0.716290	9.504680	-3.795921
45487	0	-2.163132	1.697493	9.375706	-0.021667	0.016968	0.093750	0.721686	9.465485	-3.798652
45488	0	-2.161898	1.680085	9.322235	-0.021657	0.016798	0.093214	0.721778	9.423804	-3.799527
45489	0	-2.157025	1.685017	9.326929	-0.021606	0.016846	0.093262	0.723939	9.384329	-3.802981
45490	0	-2.131919	1.667566	9.316063	-0.021352	0.016671	0.093154	0.726301	9.349134	-3.804799
45491	0	-2.138958	1.654560	9.235311	-0.021423	0.016541	0.092346	0.729356	9.312190	-3.810864
45492	0	-2.107763	1.655924	9.218276	-0.021112	0.016550	0.092176	0.737420	9.273909	-3.808185
45493	0	-2.121013	1.655067	9.167995	-0.021240	0.016541	0.091675	0.746942	9.241187	-3.805468
45494	0	-2.109116	1.668543	9.236161	-0.021119	0.016683	0.092356	0.747497	9.211373	-3.807001
45495	0	-2.078670	1.697505	9.161839	-0.020813	0.016968	0.091614	0.753678	9.183338	-3.810772
45496	0	-2.073775	1.649938	9.168754	-0.020761	0.016494	0.091683	0.757928	9.159638	-3.814757
45497	0	-2.072861	1.642319	9.131305	-0.020752	0.016418	0.091309	0.761116	9.135124	-3.817312
45498	0	-2.062543	1.661531	9.095450	-0.020645	0.016610	0.090951	0.765036	9.114992	-3.824203
45499	0	-2.085979	1.678771	9.106715	-0.020874	0.016785	0.091064	0.766538	9.101739	-3.822968
45500	0	-2.071200	1.661037	9.040009	-0.020724	0.016607	0.090398	0.768209	9.090771	-3.822800
45501	0	-2.074247	1.635714	9.100563	-0.020752	0.016357	0.091003	0.765820	9.083325	-3.830997
45502	0	-2.072253	1.635793	9.046024	-0.020734	0.016356	0.090458	0.765502	9.073586	-3.828703
45503	0	-2.069094	1.654388	9.057555	-0.020691	0.016541	0.090576	0.768111	9.077927	-3.834052
45504	0	-2.074579	1.642852	9.069696	-0.020752	0.016424	0.090696	0.771622	9.074645	-3.834978
[truncated: 500 more rows]
