# Supplementary material for: Properties of traditional bamboo carrying poles have implications for user interactions
Source: PLoS One. 2018 May 10;13(5):e0196208. doi: 10.1371/journal.pone.0196208 (PMC5945030; doi:10.1371/journal.pone.0196208)
Supplement: S1 Text — (ZIP) [file pone.0196208.s005.zip › ResTest_PoleC_L8Load1.txt]

// Start Time: Unknown
// Update Rate: 100.0Hz
// Filter Profile: human (34.3)
// Firmware Version: 2.1.4
PacketCounter	SampleTimeFine	Acc_X	Acc_Y	Acc_Z	VelInc_X	VelInc_Y	VelInc_Z	Roll	Pitch	Yaw	Latitude	Longitude	Altitude	Vel_X	Vel_Y	Vel_Z
51419	0	3.874571	-0.508687	9.583533	0.038757	-0.005188	0.095825	-4.582195	-15.977569	0.963902
51420	0	4.018503	-0.317162	10.000192	0.040197	-0.003329	0.099992	-4.407732	-15.962458	0.954395
51421	0	4.190351	0.421981	10.400751	0.041931	0.004028	0.104004	-4.203930	-15.932995	0.942662
51422	0	4.256048	1.241629	10.153557	0.042604	0.012215	0.101542	-3.984731	-15.888778	0.919795
51423	0	4.346420	0.071797	9.981494	0.043518	0.000549	0.099792	-3.798614	-15.827307	0.899800
51424	0	3.882105	-4.963205	8.731781	0.038877	-0.049632	0.087293	-3.797501	-15.760370	0.911836
51425	0	3.955934	0.702289	9.334934	0.039612	0.007080	0.093323	-3.863480	-15.690534	0.956744
51426	0	4.092953	3.451102	10.149101	0.040986	0.034545	0.101457	-3.899694	-15.616013	0.980490
51427	0	3.646696	4.505917	9.759489	0.036560	0.044983	0.097595	-3.811907	-15.521276	0.954023
51428	0	3.680434	-0.576994	9.830872	0.036887	-0.005828	0.098274	-3.745194	-15.423487	0.913368
51429	0	3.743997	-1.696897	10.367247	0.037537	-0.016968	0.103638	-3.745568	-15.316111	0.904024
51430	0	3.546731	-1.530045	9.989234	0.035580	-0.015262	0.099858	-3.788367	-15.189998	0.917087
51431	0	3.394915	1.384428	9.574323	0.034058	0.013855	0.095703	-3.800188	-15.057994	0.924074
51432	0	3.610135	1.650926	9.673844	0.036219	0.016457	0.096704	-3.738855	-14.920521	0.916230
51433	0	3.912493	0.572511	9.544103	0.039246	0.005615	0.095398	-3.611338	-14.778049	0.889186
51434	0	4.110012	-1.604452	9.260371	0.041221	-0.016082	0.092544	-3.566071	-14.628044	0.884619
51435	0	4.004715	0.307553	9.123793	0.040161	0.003113	0.091187	-3.609214	-14.483748	0.897002
51436	0	3.841325	1.791009	9.147231	0.038534	0.017931	0.091417	-3.633301	-14.330745	0.896637
51437	0	3.656034	1.957664	8.915144	0.036682	0.019531	0.089111	-3.576680	-14.178561	0.877931
51438	0	3.693663	-0.846171	8.939419	0.037057	-0.008515	0.089339	-3.510273	-14.022607	0.856144
51439	0	3.515858	-1.102480	8.964947	0.035278	-0.011047	0.089600	-3.481560	-13.869400	0.854103
51440	0	3.364255	-0.532158	8.918681	0.033758	-0.005326	0.089143	-3.474875	-13.721019	0.857156
51441	0	3.096422	1.557227	8.633913	0.031067	0.015564	0.086304	-3.463506	-13.581901	0.867487
51442	0	3.131530	1.695317	8.524573	0.031414	0.016922	0.085216	-3.422359	-13.450579	0.860280
51443	0	3.267798	0.841178	8.511576	0.032776	0.008362	0.085083	-3.357163	-13.320911	0.842832
51444	0	3.304003	-0.720046	8.495978	0.033134	-0.007225	0.084921	-3.324790	-13.192940	0.833828
51445	0	3.189716	-0.531555	8.322331	0.031982	-0.005310	0.083191	-3.331570	-13.075699	0.832282
51446	0	3.210279	0.407206	8.206688	0.032181	0.004078	0.082036	-3.338549	-12.965943	0.840067
51447	0	3.251974	1.363572	8.156798	0.032593	0.013611	0.081543	-3.304581	-12.864461	0.833821
51448	0	3.336926	0.387802	7.991232	0.033427	0.003833	0.079890	-3.242527	-12.782193	0.821607
51449	0	3.363897	-0.266332	7.936870	0.033691	-0.002686	0.079346	-3.211141	-12.706321	0.822477
51450	0	3.342144	-0.014985	7.983441	0.033463	-0.000139	0.079817	-3.224883	-12.645801	0.830622
51451	0	3.206627	1.103796	7.924042	0.032104	0.011047	0.079224	-3.237304	-12.589156	0.836818
51452	0	3.060213	1.225515	7.840834	0.030624	0.012249	0.078401	-3.228570	-12.557075	0.834037
51453	0	3.031987	0.440973	7.898425	0.030334	0.004395	0.078979	-3.207508	-12.536593	0.825630
51454	0	2.999579	-0.545651	7.990968	0.030001	-0.005463	0.079907	-3.198897	-12.529551	0.826813
51455	0	2.917605	-0.287719	8.019944	0.029175	-0.002869	0.080200	-3.210496	-12.531473	0.834328
51456	0	2.888438	0.601536	7.928014	0.028872	0.006025	0.079284	-3.224195	-12.547656	0.844213
51457	0	2.950196	1.154101	7.872633	0.029480	0.011536	0.078735	-3.216620	-12.579377	0.847327
51458	0	3.108303	0.630850	7.864118	0.031050	0.006297	0.078655	-3.200768	-12.628098	0.847526
51459	0	3.153704	0.036238	7.987812	0.031494	0.000366	0.079895	-3.206160	-12.689602	0.850529
51460	0	3.217488	0.198308	7.917002	0.032128	0.002006	0.079188	-3.237266	-12.756579	0.860034
51461	0	3.240698	0.804022	7.987303	0.032349	0.008057	0.079895	-3.259898	-12.839432	0.867769
51462	0	3.289569	0.575756	8.006746	0.032831	0.005765	0.080093	-3.270391	-12.931693	0.870131
51463	0	3.358184	-0.049018	8.071896	0.033508	-0.000488	0.080750	-3.273386	-13.036084	0.871917
51464	0	3.349986	-0.160395	8.279014	0.033415	-0.001592	0.082825	-3.289742	-13.153705	0.882832
51465	0	3.292549	0.535094	8.358464	0.032837	0.005371	0.083618	-3.316352	-13.273971	0.897804
51466	0	3.250651	1.044341	8.351556	0.032405	0.010457	0.083553	-3.334678	-13.412150	0.908682
51467	0	3.251562	0.834728	8.498296	0.032410	0.008362	0.085022	-3.354071	-13.554496	0.915561
51468	0	3.254908	0.123546	8.648849	0.032441	0.001251	0.086529	-3.374810	-13.697478	0.919554
51469	0	3.331506	-0.112340	8.772584	0.033203	-0.001099	0.087769	-3.406494	-13.843562	0.934153
51470	0	3.421879	0.157247	8.800220	0.034100	0.001597	0.088048	-3.438295	-13.998287	0.948506
51471	0	3.533962	0.578121	8.894190	0.035217	0.005798	0.088989	-3.460065	-14.154990	0.961478
51472	0	3.631796	0.576066	8.963621	0.036196	0.005763	0.089685	-3.463558	-14.310630	0.971719
51473	0	3.723305	0.340131	9.193064	0.037109	0.003418	0.091980	-3.484073	-14.464170	0.984330
51474	0	3.790597	0.268472	9.195146	0.037784	0.002712	0.092001	-3.517632	-14.616123	0.996470
51475	0	3.814963	0.490931	9.247981	0.038025	0.004944	0.092529	-3.559398	-14.769810	1.009786
51476	0	3.816233	0.582391	9.457879	0.038035	0.005849	0.094628	-3.589275	-14.922868	1.021057
51477	0	3.826095	0.370489	9.529197	0.038147	0.003723	0.095337	-3.611101	-15.059403	1.031978
51478	0	3.855326	0.080196	9.642015	0.038438	0.000817	0.096466	-3.629357	-15.196177	1.045053
51479	0	3.832186	0.138304	9.816152	0.038208	0.001404	0.098206	-3.653530	-15.328854	1.053732
51480	0	3.836463	0.421179	9.941941	0.038256	0.004230	0.099461	-3.674069	-15.453938	1.063399
51481	0	3.830608	0.608590	10.012231	0.038208	0.006104	0.100159	-3.694267	-15.565579	1.072794
51482	0	3.904590	0.617105	10.090470	0.038955	0.006189	0.100939	-3.714982	-15.668642	1.080471
51483	0	3.956962	0.328289	10.311923	0.039490	0.003296	0.103149	-3.729496	-15.757219	1.085988
51484	0	4.008398	0.153937	10.257225	0.040014	0.001560	0.102599	-3.752441	-15.835026	1.090750
51485	0	4.051895	0.120670	10.148063	0.040466	0.001221	0.101501	-3.768031	-15.894169	1.099997
51486	0	4.055548	0.404763	10.180859	0.040511	0.004061	0.101826	-3.782544	-15.943600	1.108397
51487	0	4.160065	0.524256	10.148717	0.041565	0.005249	0.101501	-3.789724	-15.983616	1.113404
51488	0	4.166335	0.486981	10.176606	0.041636	0.004869	0.101777	-3.789445	-16.014107	1.112141
51489	0	4.102462	0.402242	10.137599	0.041016	0.004028	0.101379	-3.795803	-16.023909	1.117987
51490	0	4.078502	0.254138	10.265556	0.040790	0.002551	0.102654	-3.806086	-16.018577	1.122198
51491	0	4.032658	0.299026	10.248499	0.040344	0.002991	0.102478	-3.806284	-15.998804	1.122491
51492	0	3.997368	0.311308	10.195383	0.040004	0.003112	0.101942	-3.804532	-15.964914	1.123248
51493	0	3.963996	0.306001	10.224640	0.039673	0.003052	0.102234	-3.795132	-15.928142	1.121481
51494	0	3.955613	0.313929	10.197296	0.039607	0.003129	0.101954	-3.783388	-15.870831	1.121803
51495	0	3.924172	0.379472	10.170926	0.039307	0.003784	0.101685	-3.771178	-15.797782	1.119186
51496	0	3.946724	0.503699	10.115192	0.039543	0.005025	0.101123	-3.757135	-15.711979	1.114308
51497	0	3.977737	0.483648	10.037228	0.039856	0.004822	0.100342	-3.740086	-15.622261	1.112274
51498	0	3.973271	0.297784	9.970532	0.039822	0.002958	0.099670	-3.717490	-15.520331	1.105477
51499	0	3.963586	0.142142	9.909909	0.039734	0.001404	0.099060	-3.696856	-15.407131	1.098939
51500	0	3.937525	0.267629	9.728731	0.039480	0.002659	0.097245	-3.676040	-15.283860	1.090131
51501	0	3.895252	0.398692	9.593017	0.039062	0.003967	0.095886	-3.652372	-15.152726	1.083172
51502	0	3.867324	0.457827	9.504011	0.038783	0.004555	0.094996	-3.623899	-15.020228	1.080855
51503	0	3.784967	0.392797	9.458836	0.037964	0.003906	0.094543	-3.597444	-14.882066	1.074475
51504	0	3.730967	0.335711	9.382566	0.037432	0.003339	0.093778	-3.574848	-14.733481	1.063365
51505	0	3.631877	0.398112	9.281961	0.036438	0.003967	0.092773	-3.557315	-14.586718	1.052954
51506	0	3.589380	0.443707	9.224012	0.036017	0.004421	0.092193	-3.537236	-14.433430	1.044978
51507	0	3.564508	0.398699	9.037922	0.035767	0.003967	0.090332	-3.512054	-14.279546	1.037772
51508	0	3.509995	0.262550	9.004418	0.035219	0.002603	0.089998	-3.482845	-14.127942	1.030359
51509	0	3.479217	0.258011	8.873076	0.034912	0.002563	0.088684	-3.461102	-13.973205	1.022871
51510	0	3.462490	0.419805	8.747742	0.034737	0.004183	0.087434	-3.440923	-13.827125	1.015632
51511	0	3.474244	0.507953	8.616371	0.034851	0.005066	0.086121	-3.422545	-13.682868	1.008164
51512	0	3.446664	0.462401	8.557754	0.034575	0.004604	0.085535	-3.396273	-13.538727	1.000637
51513	0	3.389638	0.324954	8.432936	0.033997	0.003235	0.084290	-3.376247	-13.402805	0.993072
51514	0	3.370328	0.303229	8.403942	0.033796	0.003019	0.084002	-3.358446	-13.276160	0.986032
51515	0	3.287222	0.318368	8.273680	0.032959	0.003174	0.082703	-3.344275	-13.155788	0.985769
51516	0	3.252486	0.405829	8.200655	0.032603	0.004047	0.081976	-3.328844	-13.046377	0.980339
51517	0	3.197578	0.422681	8.132468	0.032043	0.004211	0.081299	-3.307099	-12.950952	0.979016
51518	0	3.154145	0.419304	8.112852	0.031603	0.004181	0.081105	-3.289801	-12.864192	0.977610
51519	0	3.119548	0.410040	8.034290	0.031250	0.004089	0.080322	-3.274149	-12.786912	0.971001
51520	0	3.091041	0.424119	8.056300	0.030957	0.004233	0.080545	-3.263054	-12.720956	0.961932
51521	0	3.078541	0.378754	8.009233	0.030823	0.003784	0.080078	-3.257844	-12.667608	0.960490
51522	0	3.090287	0.385797	7.981135	0.030931	0.003851	0.079801	-3.247508	-12.626564	0.960718
51523	0	3.128958	0.336166	7.923191	0.031311	0.003357	0.079224	-3.240246	-12.595419	0.963143
51524	0	3.132165	0.373376	7.936478	0.031329	0.003732	0.079362	-3.237126	-12.584890	0.960032
51525	0	3.143260	0.421108	7.910178	0.031433	0.004211	0.079102	-3.237053	-12.584060	0.962607
51526	0	3.125715	0.451209	7.860988	0.031248	0.004516	0.078613	-3.241175	-12.596613	0.971961
51527	0	3.120302	0.457645	7.903505	0.031189	0.004578	0.079041	-3.242120	-12.616548	0.979121
51528	0	3.100041	0.414047	7.920164	0.030972	0.004148	0.079212	-3.251566	-12.656839	0.982674
51529	0	3.116250	0.408601	8.018694	0.031128	0.004089	0.080200	-3.255830	-12.706208	0.985744
51530	0	3.087406	0.352573	8.052327	0.030830	0.003532	0.080540	-3.264543	-12.768041	0.993264
51531	0	3.117996	0.371368	8.103513	0.031128	0.003723	0.081055	-3.277107	-12.841409	0.999359
51532	0	3.116939	0.405884	8.135958	0.031110	0.004070	0.081382	-3.292593	-12.925567	0.999408
51533	0	3.137722	0.413505	8.218990	0.031311	0.004150	0.082214	-3.312788	-13.017153	1.011703
51534	0	3.200747	0.392079	8.231830	0.031932	0.003936	0.082347	-3.332738	-13.122121	1.018794
51535	0	3.242938	0.395194	8.309916	0.032349	0.003967	0.083130	-3.352862	-13.233029	1.028539
51536	0	3.278443	0.398172	8.407038	0.032695	0.003997	0.084105	-3.372544	-13.354766	1.038112
51537	0	3.348102	0.388927	8.449700	0.033386	0.003906	0.084534	-3.394399	-13.482615	1.051953
51538	0	3.398228	0.342625	8.612936	0.033884	0.003444	0.086167	-3.416603	-13.612831	1.063546
51539	0	3.416594	0.315594	8.699435	0.034058	0.003174	0.087036	-3.439313	-13.755274	1.072376
51540	0	3.468732	0.372880	8.794824	0.034582	0.003747	0.087989	-3.462209	-13.892223	1.078763
51541	0	3.502328	0.406504	8.864138	0.034912	0.004089	0.088684	-3.492517	-14.035517	1.089231
51542	0	3.494225	0.377479	9.026590	0.034833	0.003796	0.090307	-3.518181	-14.174267	1.094406
51543	0	3.551937	0.363953	9.120224	0.035400	0.003662	0.091248	-3.545601	-14.323097	1.109272
51544	0	3.582115	0.340889	9.269813	0.035703	0.003432	0.092743	-3.573638	-14.469055	1.121669
51545	0	3.631338	0.364065	9.339931	0.036194	0.003662	0.093445	-3.599229	-14.615431	1.131286
51546	0	3.697358	0.408491	9.465306	0.036863	0.004107	0.094695	-3.624651	-14.748967	1.135728
51547	0	3.691522	0.358365	9.431766	0.036804	0.003601	0.094360	-3.645210	-14.883462	1.146977
51548	0	3.726227	0.330340	9.557379	0.037151	0.003321	0.095616	-3.665377	-15.016083	1.158584
51549	0	3.782458	0.309446	9.633402	0.037720	0.003113	0.096375	-3.686537	-15.140598	1.167542
51550	0	3.827249	0.347955	9.765957	0.038177	0.003502	0.097696	-3.711875	-15.252583	1.181939
51551	0	3.872575	0.406698	9.823192	0.038635	0.004089	0.098267	-3.737068	-15.357868	1.190510
51552	0	3.902135	0.347959	9.865212	0.038939	0.003494	0.098684	-3.753451	-15.453827	1.199488
51553	0	3.883414	0.328296	9.957989	0.038757	0.003296	0.099609	-3.767747	-15.542064	1.206823
51554	0	3.935178	0.325599	10.013113	0.039278	0.003269	0.100160	-3.782220	-15.626196	1.215869
51555	0	3.905934	0.346557	10.062500	0.039001	0.003479	0.100647	-3.796699	-15.692381	1.216927
51556	0	3.952264	0.405669	10.095308	0.039483	0.004062	0.100968	-3.801747	-15.737322	1.220377
51557	0	3.964378	0.420703	10.118396	0.039612	0.004211	0.101196	-3.806017	-15.773714	1.221703
51558	0	3.951641	0.376569	10.128461	0.039493	0.003775	0.101294	-3.815182	-15.800823	1.222399
51559	0	3.956539	0.347600	10.125172	0.039551	0.003479	0.101257	-3.817750	-15.817529	1.223844
51560	0	3.958698	0.340913	10.118195	0.039579	0.003411	0.101185	-3.819337	-15.826208	1.225837
51561	0	3.942407	0.317870	10.095381	0.039429	0.003174	0.100952	-3.813099	-15.820941	1.229328
51562	0	3.958511	0.348858	10.114484	0.039602	0.003489	0.101138	-3.812007	-15.801733	1.228373
51563	0	3.952181	0.360249	10.035316	0.039551	0.003601	0.100342	-3.809313	-15.768362	1.234959
51564	0	3.969793	0.373430	10.007362	0.039737	0.003725	0.100059	-3.797811	-15.724267	1.232223
51565	0	3.968487	0.409659	9.975067	0.039734	0.004089	0.099731	-3.788406	-15.667806	1.235829
51566	0	3.896669	0.343490	9.912057	0.039026	0.003431	0.099097	-3.782942	-15.598768	1.238825
51567	0	3.869412	0.330636	9.920647	0.038757	0.003296	0.099182	-3.769764	-15.525751	1.238886
51568	0	3.837980	0.332813	9.840168	0.038448	0.003316	0.098375	-3.754451	-15.446218	1.235583
51569	0	3.825283	0.343404	9.811310	0.038330	0.003418	0.098083	-3.734654	-15.356309	1.231160
51570	0	3.796839	0.334441	9.671047	0.038055	0.003327	0.096677	-3.713402	-15.253751	1.223292
51571	0	3.763034	0.337163	9.592085	0.037720	0.003357	0.095886	-3.694668	-15.147217	1.217820
51572	0	3.738437	0.365058	9.483272	0.037481	0.003630	0.094795	-3.668473	-15.030657	1.208146
51573	0	3.744165	0.379817	9.409248	0.037537	0.003784	0.094055	-3.650228	-14.915507	1.200225
51574	0	3.707190	0.376469	9.343252	0.037165	0.003751	0.093396	-3.632004	-14.802215	1.191409
51575	0	3.682689	0.337745	9.208010	0.036926	0.003357	0.092041	-3.605626	-14.679325	1.178300
51576	0	3.614051	0.353156	9.142405	0.036241	0.003519	0.091385	-3.588586	-14.554096	1.172871
51577	0	3.590963	0.367651	9.073776	0.036011	0.003662	0.090698	-3.569081	-14.426542	1.168947
51578	0	3.571100	0.370731	9.002143	0.035810	0.003690	0.089983	-3.545568	-14.301259	1.165285
51579	0	3.524652	0.349701	8.908639	0.035339	0.003479	0.089050	-3.521299	-14.181999	1.159811
51580	0	3.494401	0.395423	8.690000	0.035036	0.003941	0.086864	-3.502125	-14.061032	1.151920
51581	0	3.445674	0.403974	8.652186	0.034546	0.004028	0.086487	-3.485623	-13.943133	1.145032
51582	0	3.422800	0.406229	8.573316	0.034307	0.004050	0.085702	-3.468446	-13.837553	1.132774
51583	0	3.373925	0.380104	8.566086	0.033813	0.003784	0.085632	-3.444812	-13.738408	1.128539
51584	0	3.329189	0.358104	8.504374	0.033360	0.003572	0.085017	-3.431854	-13.646224	1.123383
51585	0	3.337896	0.373437	8.407207	0.033447	0.003723	0.084045	-3.415178	-13.553199	1.120178
51586	0	3.294644	0.381737	8.381550	0.033006	0.003806	0.083793	-3.398515	-13.472352	1.113012
51587	0	3.278575	0.379143	8.284465	0.032837	0.003784	0.082825	-3.387381	-13.402382	1.100534
51588	0	3.269418	0.392462	8.226945	0.032735	0.003921	0.082253	-3.380107	-13.345792	1.097249
51589	0	3.261806	0.403621	8.210611	0.032654	0.004028	0.082092	-3.367749	-13.296130	1.092954
51590	0	3.225083	0.404999	8.157975	0.032277	0.004044	0.081570	-3.357392	-13.259502	1.090240
51591	0	3.238478	0.426941	8.167507	0.032410	0.004272	0.081665	-3.359777	-13.224740	1.088183
51592	0	3.192262	0.402004	8.107786	0.031933	0.004022	0.081074	-3.360225	-13.210360	1.089090
51593	0	3.203338	0.415035	8.105867	0.032043	0.004150	0.081055	-3.358444	-13.196042	1.093865
51594	0	3.183855	0.384233	8.112377	0.031839	0.003844	0.081123	-3.359301	-13.194864	1.097178
51595	0	3.193044	0.359478	8.117348	0.031921	0.003601	0.081177	-3.366188	-13.207739	1.101012
51596	0	3.219848	0.376900	8.067464	0.032183	0.003771	0.080681	-3.366839	-13.230009	1.107847
51597	0	3.213036	0.371551	8.153313	0.032104	0.003723	0.081543	-3.375601	-13.266539	1.111601
51598	0	3.225257	0.345943	8.169217	0.032217	0.003463	0.081706	-3.378721	-13.316812	1.112026
51599	0	3.226967	0.371804	8.219768	0.032227	0.003723	0.082214	-3.383918	-13.376836	1.119555
51600	0	3.266204	0.394742	8.216281	0.032618	0.003957	0.082180	-3.394812	-13.438735	1.127906
51601	0	3.258784	0.389524	8.329158	0.032532	0.003906	0.083313	-3.407833	-13.515853	1.135876
51602	0	3.282376	0.393401	8.379646	0.032766	0.003944	0.083818	-3.419996	-13.594454	1.141984
51603	0	3.314569	0.358962	8.408149	0.033081	0.003601	0.084106	-3.433468	-13.682515	1.150325
51604	0	3.346343	0.380994	8.500601	0.033395	0.003821	0.085032	-3.446834	-13.775123	1.156715
51605	0	3.358463	0.341002	8.578592	0.033508	0.003418	0.085815	-3.455628	-13.877236	1.163463
51606	0	3.417008	0.314549	8.621203	0.034089	0.003158	0.086244	-3.469810	-13.985257	1.167256
51607	0	3.463022	0.346211	8.688119	0.034546	0.003479	0.086914	-3.489832	-14.096577	1.174745
51608	0	3.486595	0.355033	8.821691	0.034778	0.003566	0.088251	-3.507695	-14.211190	1.185447
51609	0	3.518498	0.388781	8.895463	0.035095	0.003906	0.088989	-3.529158	-14.326887	1.193315
51610	0	3.543235	0.366798	8.973648	0.035337	0.003685	0.089773	-3.548706	-14.448151	1.201547
51611	0	3.598275	0.389175	9.096690	0.035889	0.003906	0.091003	-3.564949	-14.567021	1.206517
51612	0	3.605467	0.385777	9.186885	0.035956	0.003877	0.091907	-3.586287	-14.689535	1.217381
51613	0	3.647183	0.376531	9.200426	0.036377	0.003784	0.092041	-3.607535	-14.807936	1.223540
51614	0	3.641375	0.330053	9.358090	0.036325	0.003318	0.093615	-3.626481	-14.916010	1.235110
51615	0	3.726078	0.346297	9.432531	0.037170	0.003479	0.094360	-3.643792	-15.026137	1.241229
51616	0	3.737892	0.386020	9.449960	0.037291	0.003874	0.094534	-3.658200	-15.133459	1.248376
51617	0	3.762153	0.364525	9.560938	0.037537	0.003662	0.095642	-3.676104	-15.235022	1.261040
51618	0	3.784572	0.361510	9.646199	0.037768	0.003628	0.096492	-3.688991	-15.326966	1.270274
51619	0	3.822377	0.383195	9.750464	0.038147	0.003845	0.097534	-3.702359	-15.417290	1.279888
51620	0	3.830510	0.361941	9.757103	0.038239	0.003635	0.097596	-3.718715	-15.494355	1.289627
51621	0	3.845059	0.364743	9.909859	0.038391	0.003662	0.099121	-3.733259	-15.563318	1.295934
51622	0	3.874594	0.374029	9.954368	0.038693	0.003754	0.099564	-3.746166	-15.624213	1.299972
51623	0	3.928958	0.395706	10.020290	0.039246	0.003967	0.100220	-3.755385	-15.674928	1.303191
51624	0	3.936761	0.369426	9.950038	0.039332	0.003702	0.099514	-3.761989	-15.715895	1.306753
51625	0	3.945685	0.353647	9.972044	0.039429	0.003540	0.099731	-3.763671	-15.748670	1.309452
51626	0	3.962592	0.358959	10.000640	0.039607	0.003593	0.100014	-3.765534	-15.770975	1.308587
51627	0	3.943649	0.378063	10.015576	0.039429	0.003784	0.100159	-3.766967	-15.779992	1.314880
51628	0	3.913606	0.371316	10.021420	0.039139	0.003716	0.100213	-3.766923	-15.777430	1.314958
51629	0	3.929313	0.366910	10.065199	0.039307	0.003662	0.100647	-3.756452	-15.762578	1.316497
51630	0	3.950406	0.349492	10.066391	0.039523	0.003492	0.100657	-3.750790	-15.741188	1.320180
51631	0	3.921499	0.354394	10.010952	0.039246	0.003540	0.100098	-3.743481	-15.706707	1.318974
51632	0	3.896392	0.343147	9.982983	0.039001	0.003426	0.099815	-3.733854	-15.664322	1.317795
51633	0	3.889368	0.354526	9.938336	0.038940	0.003540	0.099365	-3.724816	-15.611115	1.315183
51634	0	3.879632	0.374113	9.941999	0.038847	0.003733	0.099401	-3.712122	-15.553404	1.313606
51635	0	3.856708	0.367247	9.914727	0.038635	0.003662	0.099121	-3.697101	-15.475241	1.311350
51636	0	3.831013	0.369354	9.779526	0.038379	0.003682	0.097769	-3.680702	-15.395367	1.310098
51637	0	3.794496	0.355498	9.719868	0.038025	0.003540	0.097168	-3.660084	-15.302046	1.300075
51638	0	3.790361	0.358404	9.665116	0.037988	0.003570	0.096619	-3.639883	-15.203050	1.293811
51639	0	3.769143	0.361759	9.585976	0.037781	0.003601	0.095825	-3.617068	-15.096920	1.289572
51640	0	3.739199	0.358841	9.476832	0.037482	0.003572	0.094733	-3.594698	-14.988573	1.280697
51641	0	3.713618	0.361408	9.482449	0.037231	0.003601	0.094788	-3.575689	-14.874209	1.274918
51642	0	3.658017	0.346285	9.312794	0.036678	0.003443	0.093090	-3.547953	-14.754281	1.269370
51643	0	3.633729	0.398301	9.250722	0.036438	0.003967	0.092468	-3.525214	-14.630276	1.263770
51644	0	3.595452	0.395526	9.191257	0.036055	0.003937	0.091874	-3.499138	-14.506889	1.248222
51645	0	3.548202	0.380047	9.098136	0.035583	0.003784	0.090942	-3.475344	-14.379847	1.241906
51646	0	3.503887	0.359098	8.971435	0.035139	0.003572	0.089676	-3.447366	-14.252749	1.234097
51647	0	3.487748	0.362162	8.872093	0.034973	0.003601	0.088684	-3.417827	-14.130159	1.222790
51648	0	3.444611	0.323379	8.812092	0.034539	0.003214	0.088085	-3.388952	-14.010140	1.210132
51649	0	3.427816	0.343689	8.645865	0.034363	0.003418	0.086426	-3.360870	-13.898924	1.198930
51650	0	3.398591	0.346526	8.603599	0.034072	0.003455	0.086002	-3.343895	-13.785171	1.190441
51651	0	3.342622	0.374209	8.596865	0.033508	0.003723	0.085938	-3.315457	-13.676468	1.187161
51652	0	3.339333	0.402023	8.529533	0.033467	0.004004	0.085267	-3.291249	-13.578405	1.173889
51653	0	3.282921	0.385914	8.431572	0.032898	0.003845	0.084290	-3.269093	-13.486060	1.162930
51654	0	3.263642	0.382233	8.399894	0.032700	0.003812	0.083975	-3.251277	-13.400752	1.156027
51655	0	3.217166	0.360941	8.296773	0.032227	0.003601	0.082947	-3.236237	-13.325898	1.143449
51656	0	3.212678	0.362637	8.282414	0.032178	0.003617	0.082805	-3.220205	-13.256221	1.131412
51657	0	3.151328	0.367050	8.168084	0.031555	0.003662	0.081665	-3.204880	-13.198417	1.122610
51658	0	3.186518	0.368665	8.170914	0.031898	0.003678	0.081697	-3.189530	-13.152449	1.117633
51659	0	3.134315	0.409585	8.173685	0.031372	0.004089	0.081726	-3.176845	-13.113098	1.110884
51660	0	3.154003	0.386226	8.089973	0.031559	0.003858	0.080893	-3.166231	-13.086725	1.113964
51661	0	3.129879	0.396964	8.112033	0.031311	0.003967	0.081116	-3.158756	-13.069870	1.117099
51662	0	3.152706	0.360432	8.027114	0.031530	0.003605	0.080270	-3.155569	-13.066150	1.112824
51663	0	3.168010	0.396434	8.129786	0.031677	0.003967	0.081299	-3.155395	-13.070847	1.114966
51664	0	3.138661	0.365427	8.129261	0.031378	0.003655	0.081296	-3.152956	-13.084304	1.112893
51665	0	3.157200	0.384520	8.110918	0.031555	0.003845	0.081116	-3.148677	-13.108629	1.117792
51666	0	3.161963	0.378166	8.090720	0.031589	0.003783	0.080919	-3.146698	-13.153524	1.119377
51667	0	3.152929	0.395970	8.177394	0.031494	0.003967	0.081787	-3.152628	-13.203217	1.127317
51668	0	3.197321	0.364343	8.223142	0.031931	0.003646	0.082248	-3.151754	-13.262980	1.129934
51669	0	3.178956	0.383519	8.292761	0.031738	0.003845	0.082947	-3.160984	-13.334719	1.133156
51670	0	3.256722	0.381297	8.300756	0.032512	0.003824	0.083029	-3.171641	-13.411943	1.139625
51671	0	3.253476	0.383541	8.334951	0.032471	0.003845	0.083374	-3.180343	-13.500664	1.145683
51672	0	3.266918	0.369124	8.445806	0.032600	0.003703	0.084484	-3.191525	-13.594472	1.155237
51673	0	3.315898	0.401944	8.486993	0.033081	0.004028	0.084900	-3.198709	-13.700207	1.164275
51674	0	3.356243	0.393477	8.535712	0.033482	0.003949	0.085388	-3.212871	-13.809080	1.175695
51675	0	3.383532	0.364504	8.633305	0.033752	0.003662	0.086365	-3.230335	-13.919702	1.184247
51676	0	3.413640	0.337019	8.748446	0.034042	0.003383	0.087521	-3.242040	-14.044308	1.181243
51677	0	3.451761	0.370469	8.822100	0.034424	0.003723	0.088257	-3.260772	-14.166759	1.190391
51678	0	3.483200	0.348642	8.832946	0.034734	0.003503	0.088367	-3.277004	-14.295123	1.194831
51679	0	3.525244	0.340566	8.931805	0.035156	0.003418	0.089355	-3.287830	-14.419394	1.201328
51680	0	3.557247	0.380115	9.095138	0.035474	0.003819	0.090989	-3.305657	-14.544417	1.209509
51681	0	3.592944	0.419392	9.157472	0.035828	0.004211	0.091614	-3.322357	-14.672678	1.215749
51682	0	3.619513	0.390948	9.241142	0.036094	0.003931	0.092450	-3.343636	-14.798943	1.227186
51683	0	3.672347	0.382679	9.340542	0.036621	0.003845	0.093445	-3.360949	-14.925490	1.233282
51684	0	3.668724	0.342222	9.485270	0.036585	0.003441	0.094892	-3.378164	-15.050200	1.238603
51685	0	3.720123	0.339927	9.536285	0.037109	0.003418	0.095398	-3.395208	-15.161366	1.247331
51686	0	3.756746	0.318412	9.559636	0.037477	0.003197	0.095632	-3.405089	-15.271449	1.251994
51687	0	3.799200	0.358469	9.670637	0.037903	0.003601	0.096741	-3.419065	-15.377726	1.263974
51688	0	3.835583	0.355125	9.767416	0.038266	0.003568	0.097709	-3.432891	-15.483811	1.270779
51689	0	3.834481	0.364708	9.774920	0.038269	0.003662	0.097778	-3.444967	-15.573669	1.275713
51690	0	3.837191	0.374066	9.799620	0.038299	0.003754	0.098024	-3.454648	-15.660290	1.283221
51691	0	3.894054	0.371229	9.891435	0.038879	0.003723	0.098938	-3.461627	-15.732265	1.286809
51692	0	3.912031	0.368636	9.953992	0.039063	0.003701	0.099562	-3.472844	-15.799356	1.283155
51693	0	3.923016	0.329048	9.983580	0.039185	0.003296	0.099854	-3.473438	-15.853072	1.283632
51694	0	3.907152	0.340016	10.071769	0.039032	0.003407	0.100733	-3.474996	-15.899055	1.289198
51695	0	3.933392	0.322551	10.020933	0.039307	0.003235	0.100220	-3.479749	-15.931077	1.298111
51696	0	3.950005	0.339501	10.086266	0.039483	0.003399	0.100869	-3.478318	-15.951155	1.307830
51697	0	3.944096	0.371941	10.033712	0.039429	0.003723	0.100342	-3.476587	-15.966272	1.311930
51698	0	3.963111	0.377499	10.051626	0.039636	0.003777	0.100514	-3.472248	-15.962526	1.308134
51699	0	3.917189	0.390780	10.059082	0.039185	0.003906	0.100586	-3.464399	-15.949236	1.309900
51700	0	3.914020	0.335893	10.054172	0.039159	0.003360	0.100534	-3.459073	-15.929389	1.308634
51701	0	3.921644	0.330140	10.023096	0.039246	0.003296	0.100220	-3.446582	-15.897358	1.310356
51702	0	3.896762	0.324864	9.958454	0.039004	0.003245	0.099570	-3.436396	-15.856549	1.307413
51703	0	3.883903	0.354296	9.919784	0.038879	0.003540	0.099182	-3.426597	-15.810750	1.314169
51704	0	3.898367	0.331272	9.917531	0.039042	0.003301	0.099153	-3.406385	-15.744020	1.314709
51705	0	3.882004	0.348530	9.828985	0.038879	0.003479	0.098267	-3.392468	-15.676179	1.311893
51706	0	3.838495	0.349966	9.760759	0.038456	0.003490	0.097580	-3.375066	-15.593872	1.315694
51707	0	3.843764	0.354890	9.750265	0.038513	0.003540	0.097473	-3.357988	-15.506292	1.312701
51708	0	3.810061	0.362640	9.579314	0.038181	0.003618	0.095761	-3.341465	-15.411368	1.303517
51709	0	3.769247	0.361578	9.616449	0.037781	0.003601	0.096130	-3.317331	-15.307802	1.294388
51710	0	3.721173	0.346105	9.421816	0.037302	0.003447	0.094183	-3.293073	-15.199461	1.288070
51711	0	3.695410	0.367684	9.396966	0.037048	0.003662	0.093933	-3.268446	-15.086366	1.273142
51712	0	3.670821	0.376614	9.300386	0.036800	0.003752	0.092968	-3.243938	-14.973983	1.268301
51713	0	3.628039	0.386107	9.220050	0.036377	0.003845	0.092163	-3.217390	-14.854784	1.267698
51714	0	3.584383	0.346633	9.099289	0.035942	0.003448	0.090955	-3.188298	-14.732824	1.249677
51715	0	3.591478	0.367919	9.067460	0.036011	0.003662	0.090637	-3.159973	-14.613033	1.239200
51716	0	3.517891	0.371010	8.885454	0.035274	0.003695	0.088818	-3.134265	-14.492522	1.227454
51717	0	3.494234	0.386113	8.841458	0.035034	0.003845	0.088379	-3.106764	-14.374903	1.220508
51718	0	3.452004	0.382852	8.793378	0.034607	0.003816	0.087900	-3.082963	-14.263114	1.210443
51719	0	3.427999	0.373486	8.694627	0.034363	0.003723	0.086914	-3.060521	-14.155717	1.194862
51720	0	3.411665	0.369699	8.609451	0.034199	0.003685	0.086062	-3.037588	-14.048253	1.177757
51721	0	3.386002	0.360995	8.608896	0.033936	0.003601	0.086060	-3.018407	-13.949020	1.171868
51722	0	3.353279	0.375369	8.510715	0.033603	0.003740	0.085080	-2.993231	-13.856262	1.163607
51723	0	3.332012	0.391681	8.394913	0.033386	0.003906	0.083923	-2.971606	-13.767676	1.149222
51724	0	3.289231	0.369232	8.362973	0.032949	0.003682	0.083608	-2.950373	-13.690998	1.136458
51725	0	3.272196	0.379692	8.278443	0.032776	0.003784	0.082764	-2.925662	-13.618227	1.121561
51726	0	3.225210	0.400078	8.263966	0.032302	0.003992	0.082621	-2.906140	-13.550762	1.107677
51727	0	3.218706	0.372814	8.277882	0.032227	0.003723	0.082764	-2.891532	-13.497622	1.095788
51728	0	3.223805	0.367319	8.256131	0.032269	0.003672	0.082549	-2.881492	-13.455526	1.089123
51729	0	3.189477	0.354346	8.240762	0.031921	0.003540	0.082397	-2.869093	-13.420498	1.070204
51730	0	3.178696	0.349051	8.144848	0.031807	0.003485	0.081441	-2.853354	-13.394282	1.057461
51731	0	3.173107	0.366393	8.178983	0.031738	0.003662	0.081787	-2.842835	-13.385834	1.046154
51732	0	3.183899	0.378468	8.155023	0.031845	0.003787	0.081548	-2.837942	-13.378950	1.039001
51733	0	3.192340	0.408859	8.172533	0.031921	0.004089	0.081726	-2.830660	-13.383114	1.037771
51734	0	3.193510	0.402352	8.178148	0.031925	0.004026	0.081785	-2.826202	-13.398333	1.039552
51735	0	3.187888	0.402355	8.190221	0.031860	0.004028	0.081909	-2.824323	-13.425755	1.039823
51736	0	3.216587	0.382830	8.182427	0.032141	0.003835	0.081834	-2.824624	-13.462499	1.040524
51737	0	3.232018	0.383798	8.275129	0.032288	0.003845	0.082764	-2.825895	-13.509233	1.039748
51738	0	3.232810	0.364009	8.229658	0.032291	0.003647	0.082311	-2.826568	-13.562019	1.038421
51739	0	3.239706	0.347302	8.329443	0.032349	0.003479	0.083313	-2.825976	-13.630160	1.040511
51740	0	3.274715	0.388078	8.361933	0.032690	0.003894	0.083641	-2.834629	-13.709772	1.047730
51741	0	3.313950	0.383437	8.438919	0.033081	0.003845	0.084412	-2.840185	-13.790645	1.051271
51742	0	3.344647	0.405304	8.489027	0.033381	0.004067	0.084915	-2.850269	-13.879991	1.054688
51743	0	3.363456	0.383245	8.517994	0.033569	0.003845	0.085205	-2.858047	-13.969172	1.062500
51744	0	3.383762	0.368235	8.640730	0.033762	0.003696	0.086436	-2.867296	-14.070936	1.071247
51745	0	3.407438	0.382782	8.712860	0.033997	0.003845	0.087158	-2.880483	-14.174534	1.081576
51746	0	3.423747	0.342871	8.767613	0.034153	0.003444	0.087708	-2.890636	-14.286704	1.084715
51747	0	3.481682	0.352255	8.871142	0.034729	0.003540	0.088745	-2.903583	-14.401820	1.089627
51748	0	3.493112	0.367149	8.931561	0.034844	0.003688	0.089349	-2.914899	-14.514572	1.098699
51749	0	3.506473	0.358632	8.980865	0.034973	0.003601	0.089844	-2.924162	-14.633240	1.101595
51750	0	3.531217	0.342954	9.077444	0.035219	0.003448	0.090810	-2.938253	-14.752129	1.112126
51751	0	3.604664	0.382834	9.194276	0.035950	0.003845	0.091980	-2.949536	-14.874759	1.115610
51752	0	3.586675	0.349275	9.278776	0.035779	0.003506	0.092821	-2.955929	-14.985433	1.110265
51753	0	3.652919	0.340222	9.365403	0.036438	0.003418	0.093689	-2.965383	-15.098870	1.116505
51754	0	3.695015	0.343228	9.370624	0.036864	0.003447	0.093740	-2.973003	-15.205597	1.124025
51755	0	3.725454	0.340538	9.451081	0.037170	0.003418	0.094543	-2.978421	-15.309409	1.129104
51756	0	3.729551	0.325597	9.524133	0.037218	0.003270	0.095271	-2.985503	-15.404374	1.134306
51757	0	3.761278	0.365195	9.567362	0.037537	0.003662	0.095703	-2.987776	-15.497867	1.133581
51758	0	3.776076	0.350843	9.653138	0.037690	0.003519	0.096559	-2.990396	-15.583742	1.136091
51759	0	3.814893	0.353226	9.677724	0.038086	0.003540	0.096802	-2.989648	-15.659912	1.144840
51760	0	3.808838	0.339108	9.788939	0.038030	0.003402	0.097912	-2.991973	-15.730706	1.146169
51761	0	3.820242	0.341196	9.806213	0.038147	0.003418	0.098083	-2.988960	-15.797341	1.152024
51762	0	3.854934	0.364264	9.820433	0.038502	0.003650	0.098223	-2.987021	-15.854659	1.160430
51763	0	3.873458	0.365861	9.825165	0.038696	0.003662	0.098267	-2.980936	-15.901208	1.163296
51764	0	3.874058	0.334214	9.877426	0.038712	0.003349	0.098785	-2.978851	-15.936671	1.170140
51765	0	3.890173	0.322582	9.838014	0.038879	0.003235	0.098389	-2.978832	-15.964347	1.174622
51766	0	3.887758	0.363909	9.934258	0.038863	0.003643	0.099348	-2.972839	-15.983142	1.172611
51767	0	3.882516	0.347381	9.911861	0.038818	0.003479	0.099121	-2.968185	-15.993005	1.174364
51768	0	3.852081	0.310436	9.881236	0.038527	0.003102	0.098810	-2.955353	-15.988268	1.176024
51769	0	3.886726	0.360813	9.839321	0.038879	0.003601	0.098389	-2.936727	-15.976290	1.174114
51770	0	3.883181	0.349921	9.877218	0.038855	0.003492	0.098763	-2.918236	-15.951911	1.176229
51771	0	3.860853	0.335966	9.864318	0.038635	0.003357	0.098633	-2.904318	-15.922798	1.179281
51772	0	3.854359	0.348998	9.781321	0.038582	0.003484	0.097798	-2.886294	-15.880080	1.179470
51773	0	3.853452	0.354472	9.724458	0.038574	0.003540	0.097229	-2.869915	-15.835224	1.182424
51774	0	3.826113	0.337264	9.709622	0.038312	0.003366	0.097076	-2.850675	-15.777155	1.181257
51775	0	3.827558	0.348811	9.706709	0.038330	0.003479	0.097046	-2.829083	-15.714868	1.177885
51776	0	3.797663	0.350608	9.631837	0.038038	0.003496	0.096294	-2.806413	-15.643445	1.177649
51777	0	3.771604	0.342882	9.560623	0.037781	0.003418	0.095581	-2.782480	-15.568088	1.173373
51778	0	3.776575	0.363661	9.547409	0.037834	0.003622	0.095448	-2.754204	-15.488277	1.165541
51779	0	3.721964	0.361920	9.475453	0.037292	0.003601	0.094727	-2.721542	-15.402383	1.163130
51780	0	3.731293	0.389360	9.377549	0.037393	0.003881	0.093744	-2.694555	-15.307267	1.155374
51781	0	3.654233	0.349771	9.268177	0.036621	0.003479	0.092651	-2.660664	-15.212299	1.144059
51782	0	3.656580	0.346571	9.286471	0.036646	0.003455	0.092834	-2.636470	-15.115641	1.137869
51783	0	3.611597	0.294252	9.188816	0.036194	0.002930	0.091858	-2.609333	-15.020557	1.136812
51784	0	3.602011	0.358303	9.030178	0.036101	0.003565	0.090270	-2.575354	-14.919751	1.130422
51785	0	3.575004	0.349747	8.969091	0.035828	0.003479	0.089661	-2.540911	-14.823052	1.120180
51786	0	3.565810	0.377479	8.938427	0.035734	0.003759	0.089355	-2.510064	-14.727719	1.115326
51787	0	3.508462	0.379823	8.865084	0.035156	0.003784	0.088623	-2.480800	-14.637634	1.103090
51788	0	3.481590	0.394305	8.797478	0.034892	0.003934	0.087945	-2.457438	-14.540632	1.094436
51789	0	3.453378	0.373599	8.718668	0.034607	0.003723	0.087158	-2.429141	-14.446485	1.094771
51790	0	3.421642	0.363776	8.687202	0.034278	0.003626	0.086848	-2.402060	-14.367659	1.085012
51791	0	3.405656	0.379566	8.602265	0.034119	0.003784	0.085999	-2.375275	-14.287169	1.079880
51792	0	3.400073	0.381570	8.588448	0.034056	0.003806	0.085863	-2.350828	-14.215974	1.076811
51793	0	3.357701	0.373627	8.485943	0.033630	0.003723	0.084839	-2.321771	-14.146531	1.065088
51794	0	3.316778	0.369174	8.459344	0.033218	0.003688	0.084574	-2.304530	-14.080242	1.058634
51795	0	3.297829	0.403441	8.473276	0.033020	0.004028	0.084717	-2.284355	-14.026037	1.058694
51796	0	3.308477	0.362230	8.335847	0.033121	0.003613	0.083344	-2.259051	-13.978325	1.054525
51797	0	3.305048	0.372754	8.338595	0.033081	0.003723	0.083374	-2.240883	-13.938572	1.058248
51798	0	3.269063	0.373723	8.291793	0.032715	0.003732	0.082909	-2.221210	-13.907567	1.052029
51799	0	3.263845	0.390588	8.368521	0.032654	0.003906	0.083679	-2.209282	-13.888900	1.051761
51800	0	3.261665	0.397123	8.247233	0.032623	0.003966	0.082470	-2.190117	-13.881878	1.057063
51801	0	3.252750	0.384578	8.319255	0.032532	0.003845	0.083191	-2.176880	-13.878597	1.052884
51802	0	3.277122	0.408724	8.270410	0.032767	0.004090	0.082705	-2.168378	-13.886546	1.044367
51803	0	3.303273	0.408687	8.361327	0.033020	0.004089	0.083618	-2.159006	-13.906496	1.040314
51804	0	3.275780	0.378018	8.274592	0.032740	0.003778	0.082753	-2.143980	-13.934168	1.041066
51805	0	3.255609	0.365583	8.367001	0.032532	0.003662	0.083679	-2.139408	-13.969822	1.047066
51806	0	3.309793	0.376709	8.340417	0.033068	0.003771	0.083416	-2.131407	-14.013750	1.046959
51807	0	3.342436	0.396365	8.378625	0.033386	0.003967	0.083801	-2.123169	-14.068267	1.050840
51808	0	3.337873	0.394983	8.381702	0.033340	0.003960	0.083832	-2.123006	-14.122986	1.050874
51809	0	3.355476	0.383119	8.488219	0.033508	0.003845	0.084900	-2.128123	-14.188067	1.056609
51810	0	3.347008	0.374260	8.520990	0.033418	0.003756	0.085230	-2.131775	-14.260952	1.059450
51811	0	3.393183	0.401445	8.597659	0.033875	0.004028	0.085999	-2.136295	-14.339630	1.065041
51812	0	3.429708	0.392566	8.678392	0.034234	0.003939	0.086808	-2.139628	-14.425470	1.065747
51813	0	3.443057	0.396049	8.749809	0.034363	0.003967	0.087524	-2.134905	-14.516857	1.068239
51814	0	3.475507	0.387871	8.829747	0.034682	0.003892	0.088326	-2.138153	-14.614098	1.068227
51815	0	3.467953	0.407659	8.853421	0.034607	0.004089	0.088562	-2.140573	-14.710276	1.078223
51816	0	3.494996	0.368133	8.927049	0.034875	0.003696	0.089299	-2.145825	-14.809270	1.081018
51817	0	3.517109	0.364942	8.999777	0.035095	0.003662	0.090027	-2.147898	-14.908567	1.085631
51818	0	3.562337	0.374300	8.994015	0.035552	0.003758	0.089968	-2.153264	-15.002060	1.093402
51819	0	3.577904	0.364920	9.066981	0.035706	0.003662	0.090698	-2.155328	-15.097331	1.108686
51820	0	3.592867	0.337285	9.219969	0.035854	0.003391	0.092228	-2.163751	-15.192403	1.113771
51821	0	3.663465	0.376801	9.280573	0.036560	0.003784	0.092834	-2.169249	-15.286858	1.125870
51822	0	3.672587	0.367346	9.384581	0.036650	0.003690	0.093875	-2.174677	-15.382316	1.135954
51823	0	3.718448	0.394787	9.463687	0.037109	0.003967	0.094666	-2.183529	-15.475448	1.150472
51824	0	3.721116	0.367192	9.512856	0.037138	0.003684	0.095157	-2.183737	-15.566016	1.165590
51825	0	3.729244	0.358718	9.506940	0.037231	0.003601	0.095093	-2.185967	-15.642166	1.170756
51826	0	3.729062	0.343491	9.563295	0.037231	0.003450	0.095655	-2.189882	-15.715814	1.174088
51827	0	3.777462	0.358455	9.617049	0.037720	0.003601	0.096191	-2.194874	-15.783552	1.188248
51828	0	3.812748	0.379887	9.686059	0.038074	0.003812	0.096881	-2.195582	-15.848840	1.194477
51829	0	3.807228	0.365495	9.751597	0.038025	0.003662	0.097534	-2.189595	-15.906917	1.207367
51830	0	3.834310	0.382347	9.748125	0.038302	0.003830	0.097497	-2.182760	-15.957300	1.213509
51831	0	3.842488	0.371905	9.752104	0.038391	0.003723	0.097534	-2.173099	-15.999663	1.220457
51832	0	3.835989	0.358508	9.786489	0.038337	0.003592	0.097874	-2.167182	-16.029165	1.234283
51833	0	3.853090	0.365682	9.832089	0.038513	0.003662	0.098328	-2.158795	-16.052201	1.247995
51834	0	3.818832	0.340417	9.831106	0.038182	0.003407	0.098313	-2.147149	-16.061571	1.260750
51835	0	3.881882	0.372122	9.832753	0.038818	0.003723	0.098328	-2.134834	-16.064575	1.272861
51836	0	3.905485	0.365609	9.857390	0.039062	0.003657	0.098571	-2.121726	-16.058222	1.280600
51837	0	3.868221	0.360381	9.924855	0.038696	0.003601	0.099243	-2.104122	-16.044512	1.288189
51838	0	3.815630	0.342673	9.779806	0.038180	0.003423	0.097789	-2.085012	-16.018887	1.294293
51839	0	3.824308	0.342284	9.827654	0.038269	0.003418	0.098267	-2.064901	-15.991189	1.298496
51840	0	3.823888	0.368055	9.799530	0.038278	0.003672	0.097980	-2.040165	-15.948449	1.304875
51841	0	3.822525	0.366572	9.810044	0.038269	0.003662	0.098083	-2.021431	-15.899695	1.313600
51842	0	3.794708	0.379542	9.722152	0.037999	0.003791	0.097201	-2.001534	-15.840795	1.318864
51843	0	3.802782	0.373136	9.694634	0.038086	0.003723	0.096924	-1.977429	-15.774518	1.326650
51844	0	3.778665	0.362607	9.699111	0.037848	0.003617	0.096968	-1.952673	-15.705141	1.327807
51845	0	3.746434	0.373321	9.615819	0.037537	0.003723	0.096130	-1.926325	-15.621303	1.339606
51846	0	3.708269	0.350889	9.523379	0.037149	0.003498	0.095208	-1.898999	-15.543323	1.347119
51847	0	3.678964	0.354852	9.457259	0.036865	0.003540	0.094543	-1.874272	-15.454331	1.347725
51848	0	3.657558	0.350853	9.353245	0.036654	0.003495	0.093502	-1.843734	-15.360191	1.349706
51849	0	3.641794	0.354672	9.286607	0.036499	0.003540	0.092834	-1.820984	-15.262480	1.354161
51850	0	3.613675	0.344290	9.231663	0.036216	0.003430	0.092286	-1.791142	-15.166818	1.357416
51851	0	3.581054	0.367254	9.127785	0.035889	0.003662	0.091248	-1.763696	-15.071335	1.354338
51852	0	3.546802	0.369635	9.091095	0.035550	0.003682	0.090879	-1.731576	-14.970422	1.355035
51853	0	3.519756	0.337282	8.950876	0.035278	0.003357	0.089478	-1.697144	-14.869689	1.350582
51854	0	3.479348	0.340349	8.920286	0.034873	0.003388	0.089172	-1.663602	-14.770099	1.351085
51855	0	3.477801	0.343362	8.828506	0.034851	0.003418	0.088257	-1.629213	-14.678073	1.345441
51856	0	3.456949	0.352563	8.748693	0.034645	0.003510	0.087458	-1.594050	-14.581780	1.343050
51857	0	3.417414	0.385364	8.706193	0.034241	0.003845	0.087036	-1.568480	-14.496840	1.339835
51858	0	3.410349	0.369023	8.650272	0.034169	0.003678	0.086477	-1.538348	-14.412436	1.338947
51859	0	3.356416	0.385340	8.584099	0.033630	0.003845	0.085815	-1.512859	-14.326664	1.338079
51860	0	3.325847	0.393044	8.478976	0.033317	0.003922	0.084767	-1.486256	-14.250771	1.339097
51861	0	3.302489	0.379631	8.479919	0.033081	0.003784	0.084778	-1.455468	-14.177639	1.337515
51862	0	3.291923	0.375293	8.453357	0.032969	0.003747	0.084515	-1.432597	-14.113405	1.340875
51863	0	3.273133	0.348948	8.381825	0.032776	0.003479	0.083801	-1.403672	-14.055228	1.339839
51864	0	3.258606	0.350334	8.366662	0.032625	0.003499	0.083652	-1.382869	-14.004407	1.337582
51865	0	3.244388	0.354279	8.295716	0.032471	0.003540	0.082947	-1.363873	-13.969986	1.337984
51866	0	3.251432	0.410206	8.340306	0.032538	0.004094	0.083394	-1.338127	-13.939728	1.335718
51867	0	3.239322	0.403304	8.252576	0.032410	0.004028	0.082520	-1.316474	-13.919696	1.334242
51868	0	3.218496	0.391959	8.326635	0.032193	0.003915	0.083263	-1.294730	-13.911093	1.337425
51869	0	3.204244	0.366186	8.233683	0.032043	0.003662	0.082336	-1.279680	-13.912582	1.335507
51870	0	3.198377	0.371774	8.233499	0.031980	0.003722	0.082336	-1.269973	-13.920995	1.341564
51871	0	3.211516	0.347964	8.282055	0.032104	0.003479	0.082825	-1.253570	-13.938635	1.339935
51872	0	3.214243	0.396301	8.323707	0.032125	0.003968	0.083243	-1.244943	-13.964943	1.336070
51873	0	3.206494	0.366079	8.293854	0.032043	0.003662	0.082947	-1.231002	-13.997487	1.335621
51874	0	3.242007	0.371509	8.328496	0.032392	0.003720	0.083296	-1.222112	-14.039535	1.338157
51875	0	3.250717	0.371750	8.323798	0.032471	0.003723	0.083252	-1.213797	-14.092636	1.338230
51876	0	3.270679	0.400923	8.412343	0.032666	0.004016	0.084139	-1.206764	-14.150915	1.335051
51877	0	3.270251	0.372010	8.347717	0.032654	0.003723	0.083496	-1.194821	-14.220722	1.333009
51878	0	3.329541	0.395513	8.410686	0.033240	0.003961	0.084128	-1.185981	-14.298625	1.336758
51879	0	3.338242	0.377376	8.561050	0.033325	0.003784	0.085632	-1.183342	-14.378063	1.339280
51880	0	3.356443	0.375287	8.519629	0.033500	0.003763	0.085221	-1.180536	-14.467947	1.341073
51881	0	3.369981	0.364867	8.572771	0.033630	0.003662	0.085754	-1.181636	-14.563546	1.347190
51882	0	3.402572	0.374198	8.683214	0.033954	0.003757	0.086860	-1.183841	-14.661310	1.355651
51883	0	3.407479	0.389423	8.767771	0.033997	0.003906	0.087708	-1.182659	-14.766185	1.364103
51884	0	3.478147	0.399111	8.810413	0.034702	0.004004	0.088135	-1.181828	-14.871747	1.375942
51885	0	3.474766	0.352830	8.901971	0.034668	0.003540	0.089050	-1.180043	-14.976955	1.389178
51886	0	3.515458	0.362268	8.962812	0.035072	0.003638	0.089660	-1.182902	-15.084962	1.393746
51887	0	3.548391	0.389235	9.036093	0.035400	0.003906	0.090393	-1.183509	-15.193648	1.401009
51888	0	3.522753	0.374259	9.096764	0.035141	0.003756	0.091001	-1.182887	-15.305356	1.409938
51889	0	3.610090	0.370853	9.206736	0.036011	0.003723	0.092102	-1.183986	-15.420257	1.418911
51890	0	3.670069	0.361762	9.261017	0.036619	0.003633	0.092642	-1.185359	-15.523814	1.428720
51891	0	3.682784	0.345884	9.353436	0.036743	0.003479	0.093567	-1.192753	-15.630377	1.433612
51892	0	3.699258	0.354373	9.401973	0.036913	0.003560	0.094050	-1.195552	-15.730230	1.440478
51893	0	3.730827	0.364130	9.420871	0.037231	0.003662	0.094238	-1.203567	-15.826266	1.452742
51894	0	3.765030	0.366757	9.561196	0.037570	0.003680	0.095643	-1.201775	-15.925194	1.461360
51895	0	3.760559	0.358622	9.610398	0.037537	0.003601	0.096130	-1.202470	-16.010140	1.469555
51896	0	3.767922	0.344036	9.623481	0.037614	0.003448	0.096260	-1.195457	-16.090620	1.479158
51897	0	3.796038	0.395487	9.653552	0.037903	0.003967	0.096558	-1.193337	-16.161552	1.488438
51898	0	3.826045	0.380859	9.722241	0.038201	0.003819	0.097245	-1.189334	-16.233879	1.496453
51899	0	3.838153	0.353477	9.769728	0.038330	0.003540	0.097717	-1.178949	-16.296834	1.505969
51900	0	3.841354	0.339552	9.717161	0.038371	0.003407	0.097188	-1.175190	-16.349407	1.518621
51901	0	3.823927	0.347498	9.776624	0.038208	0.003479	0.097778	-1.163454	-16.388696	1.524936
51902	0	3.860440	0.358287	9.841418	0.038576	0.003592	0.098425	-1.158174	-16.424078	1.536504
51903	0	3.889563	0.372097	9.893169	0.038879	0.003723	0.098938	-1.144430	-16.445383	1.546080
51904	0	3.922811	0.408194	9.849307	0.039217	0.004085	0.098497	-1.131211	-16.460892	1.551703
51905	0	3.900774	0.378561	9.863028	0.039001	0.003784	0.098633	-1.113417	-16.470766	1.556392
51906	0	3.864420	0.341843	9.893367	0.038648	0.003420	0.098932	-1.098936	-16.469268	1.562958
51907	0	3.862586	0.341596	9.839243	0.038635	0.003418	0.098389	-1.085159	-16.460728	1.572181
51908	0	3.865393	0.323350	9.809924	0.038677	0.003230	0.098090	-1.065421	-16.435918	1.581447
51909	0	3.885135	0.330151	9.791133	0.038879	0.003296	0.097900	-1.043198	-16.405494	1.589634
51910	0	3.842436	0.343288	9.781194	0.038457	0.003428	0.097799	-1.022394	-16.369770	1.595742
51911	0	3.804554	0.366900	9.797687	0.038086	0.003662	0.097961	-0.998843	-16.324884	1.602586
51912	0	3.832691	0.355746	9.788704	0.038371	0.003553	0.097870	-0.978499	-16.275467	1.610765
51913	0	3.809080	0.385261	9.603031	0.038147	0.003845	0.096008	-0.954298	-16.210826	1.614794
51914	0	3.828345	0.380934	9.650092	0.038339	0.003798	0.096479	-0.926194	-16.147602	1.620302
51915	0	3.747357	0.342699	9.572751	0.037537	0.003418	0.095703	-0.900108	-16.074542	1.621204
51916	0	3.752861	0.356841	9.486203	0.037595	0.003557	0.094836	-0.871546	-15.996915	1.626201
51917	0	3.740788	0.361319	9.463083	0.037476	0.003601	0.094604	-0.841863	-15.917306	1.627852
51918	0	3.714841	0.363228	9.315838	0.037220	0.003624	0.093130	-0.816627	-15.831540	1.633428
51919	0	3.673103	0.373397	9.267998	0.036804	0.003723	0.092651	-0.788348	-15.743337	1.639573
51920	0	3.634018	0.369472	9.218706	0.036414	0.003683	0.092158	-0.759072	-15.653710	1.643610
51921	0	3.629781	0.355067	9.170577	0.036377	0.003540	0.091675	-0.731015	-15.557241	1.643223
51922	0	3.602385	0.345209	9.072742	0.036098	0.003439	0.090698	-0.699721	-15.465344	1.644575
51923	0	3.562936	0.342981	9.030067	0.035706	0.003418	0.090271	-0.669979	-15.370946	1.648316
51924	0	3.547516	0.370399	8.950517	0.035554	0.003685	0.089475	-0.631369	-15.272538	1.648061
51925	0	3.520846	0.391730	8.834527	0.035278	0.003906	0.088318	-0.602327	-15.184317	1.649248
51926	0	3.464266	0.369487	8.778777	0.034712	0.003683	0.087761	-0.572356	-15.096606	1.643777
51927	0	3.448063	0.397887	8.791574	0.034546	0.003967	0.087891	-0.542613	-15.014067	1.639886
51928	0	3.441628	0.375820	8.686520	0.034477	0.003745	0.086842	-0.510735	-14.936195	1.635961
51929	0	3.405826	0.367045	8.681536	0.034119	0.003662	0.086792	-0.484959	-14.859056	1.631519
51930	0	3.388398	0.356532	8.618706	0.033937	0.003556	0.086166	-0.458093	-14.790408	1.631124
51931	0	3.376163	0.391479	8.540831	0.033813	0.003906	0.085388	-0.431784	-14.723271	1.632732
51932	0	3.341910	0.368432	8.501799	0.033465	0.003678	0.085000	-0.408717	-14.663450	1.630238
51933	0	3.328594	0.391283	8.509807	0.033325	0.003906	0.085083	-0.384819	-14.613105	1.629854
51934	0	3.303100	0.392573	8.445373	0.033064	0.003919	0.084441	-0.360123	-14.570973	1.630709
51935	0	3.299163	0.409574	8.448344	0.033020	0.004089	0.084473	-0.336341	-14.535053	1.627546
51936	0	3.318373	0.367549	8.401449	0.033207	0.003675	0.084005	-0.319582	-14.505886	1.627196
51937	0	3.275928	0.396833	8.380771	0.032776	0.003967	0.083801	-0.302648	-14.485673	1.627842
51938	0	3.273142	0.384625	8.381803	0.032743	0.003847	0.083814	-0.288263	-14.473108	1.623741
51939	0	3.264992	0.396919	8.313132	0.032654	0.003967	0.083130	-0.270103	-14.470383	1.619166
51940	0	3.270655	0.384872	8.343682	0.032706	0.003848	0.083437	-0.253554	-14.473382	1.616275
51941	0	3.259940	0.396513	8.331050	0.032593	0.003967	0.083313	-0.240672	-14.485075	1.613102
51942	0	3.298686	0.389777	8.409520	0.032972	0.003901	0.084101	-0.229625	-14.507357	1.615186
51943	0	3.267080	0.383715	8.361190	0.032654	0.003845	0.083618	-0.224395	-14.533065	1.617702
51944	0	3.307947	0.370055	8.438867	0.033054	0.003706	0.084398	-0.215521	-14.569733	1.616955
51945	0	3.323314	0.359458	8.452217	0.033203	0.003601	0.084534	-0.208015	-14.613026	1.614386
51946	0	3.287403	0.357855	8.449544	0.032836	0.003588	0.084510	-0.203905	-14.667122	1.616439
51947	0	3.318304	0.396300	8.537248	0.033142	0.003967	0.085388	-0.193300	-14.724514	1.620966
51948	0	3.332926	0.364476	8.582726	0.033285	0.003653	0.085844	-0.187221	-14.785955	1.621661
51949	0	3.398412	0.420269	8.634608	0.033936	0.004211	0.086365	-0.182187	-14.852801	1.624699
51950	0	3.402850	0.387888	8.624326	0.033971	0.003888	0.086266	-0.177716	-14.931873	1.626800
51951	0	3.417405	0.371084	8.738123	0.034119	0.003723	0.087402	-0.177069	-15.007041	1.625614
51952	0	3.453852	0.368336	8.794521	0.034474	0.003697	0.087970	-0.178405	-15.093077	1.623885
51953	0	3.442876	0.352888	8.853684	0.034363	0.003540	0.088562	-0.176036	-15.180808	1.627758
51954	0	3.486584	0.338116	8.897377	0.034801	0.003395	0.088999	-0.177045	-15.267284	1.634424
51955	0	3.503726	0.377390	9.000236	0.034973	0.003784	0.090027	-0.173453	-15.351160	1.643827
51956	0	3.529243	0.374900	9.043946	0.035224	0.003763	0.090466	-0.174555	-15.440334	1.643664
51957	0	3.546828	0.353121	9.073312	0.035400	0.003540	0.090759	-0.169073	-15.528407	1.646364
51958	0	3.585430	0.350825	9.171572	0.035782	0.003522	0.091743	-0.169300	-15.621229	1.649596
51959	0	3.613977	0.382884	9.201503	0.036072	0.003845	0.092041	-0.172820	-15.708220	1.654456
51960	0	3.633904	0.330899	9.263311	0.036269	0.003324	0.092660	-0.174024	-15.796780	1.663648
51961	0	3.650141	0.359134	9.372571	0.036438	0.003601	0.093750	-0.169495	-15.876643	1.667576
51962	0	3.663251	0.363151	9.434633	0.036566	0.003642	0.094372	-0.165818	-15.959934	1.670765
51963	0	3.693016	0.353152	9.476265	0.036865	0.003540	0.094788	-0.159816	-16.040615	1.679611
51964	0	3.753889	0.418455	9.520321	0.037484	0.004193	0.095224	-0.153974	-16.108711	1.677239
51965	0	3.734997	0.328806	9.610832	0.037292	0.003296	0.096130	-0.147052	-16.179486	1.676554
51966	0	3.733097	0.363545	9.606804	0.037285	0.003646	0.096086	-0.143360	-16.236676	1.679333
51967	0	3.770227	0.377955	9.629661	0.037659	0.003784	0.096313	-0.133125	-16.290606	1.688825
51968	0	3.784562	0.364740	9.663025	0.037807	0.003653	0.096645	-0.123390	-16.339040	1.691696
51969	0	3.781386	0.353672	9.666687	0.037781	0.003540	0.096680	-0.111605	-16.380257	1.695641
51970	0	3.793127	0.358815	9.707118	0.037908	0.003593	0.097080	-0.102305	-16.410110	1.704549
51971	0	3.797893	0.329664	9.691790	0.037964	0.003296	0.096924	-0.086191	-16.429913	1.707812
51972	0	3.825011	0.347670	9.721179	0.038238	0.003480	0.097217	-0.074886	-16.446574	1.721607
51973	0	3.809105	0.354271	9.692172	0.038086	0.003540	0.096924	-0.056799	-16.454596	1.724928
51974	0	3.803339	0.379140	9.710248	0.038034	0.003789	0.097102	-0.038991	-16.455181	1.730199
51975	0	3.801457	0.360445	9.766015	0.038025	0.003601	0.097656	-0.020212	-16.444935	1.729611
51976	0	3.818117	0.355110	9.723874	0.038187	0.003546	0.097237	0.000648	-16.439806	1.738235
51977	0	3.794451	0.329524	9.723658	0.037964	0.003296	0.097229	0.014523	-16.418703	1.746005
51978	0	3.777397	0.353951	9.725442	0.037803	0.003538	0.097243	0.030559	-16.386497	1.755281
51979	0	3.786884	0.372682	9.724211	0.037903	0.003723	0.097229	0.049190	-16.348145	1.758126
51980	0	3.779930	0.379516	9.653620	0.037835	0.003791	0.096522	0.068250	-16.307240	1.772767
51981	0	3.755067	0.342369	9.608751	0.037598	0.003418	0.096069	0.088889	-16.252901	1.779200
51982	0	3.727314	0.331294	9.569584	0.037321	0.003306	0.095677	0.110435	-16.197115	1.788289
51983	0	3.705728	0.330601	9.468559	0.037109	0.003296	0.094666	0.136138	-16.135684	1.796156
51984	0	3.743703	0.381074	9.491043	0.037493	0.003804	0.094889	0.157549	-16.070006	1.804324
51985	0	3.698884	0.367341	9.438326	0.037048	0.003662	0.094360	0.184478	-15.999401	1.810942
51986	0	3.680808	0.381812	9.393995	0.036868	0.003806	0.093917	0.212224	-15.927851	1.817194
51987	0	3.662461	0.354996	9.230762	0.036682	0.003540	0.092285	0.237743	-15.858011	1.824146
51988	0	3.625444	0.362676	9.278231	0.036322	0.003620	0.092756	0.259012	-15.776652	1.831227
51989	0	3.601358	0.373279	9.169730	0.036072	0.003723	0.091675	0.284145	-15.705548	1.835588
51990	0	3.594989	0.369216	9.150124	0.036016	0.003681	0.091475	0.310743	-15.623802	1.839691
51991	0	3.570243	0.355110	9.072310	0.035767	0.003540	0.090698	0.337544	-15.544311	1.845629
51992	0	3.539223	0.351092	9.010003	0.035456	0.003500	0.090075	0.364219	-15.465193	1.850160
51993	0	3.509204	0.361034	8.938034	0.035156	0.003601	0.089355	0.388870	-15.384458	1.855903
51994	0	3.503140	0.405368	8.875535	0.035089	0.004046	0.088733	0.411105	-15.311139	1.859341
51995	0	3.485352	0.398076	8.797429	0.034912	0.003967	0.087952	0.441207	-15.236485	1.862361
51996	0	3.437317	0.369765	8.771173	0.034429	0.003689	0.087690	0.465514	-15.165742	1.865588
51997	0	3.425068	0.367502	8.681162	0.034302	0.003662	0.086792	0.495180	-15.099906	1.873382
51998	0	3.390568	0.332954	8.630011	0.033956	0.003321	0.086281	0.519637	-15.035454	1.874288
51999	0	3.370870	0.348839	8.668657	0.033752	0.003479	0.086670	0.544820	-14.979335	1.877976
52000	0	3.368699	0.356517	8.543599	0.033727	0.003558	0.085421	0.567075	-14.927794	1.877740
52001	0	3.335085	0.354835	8.540167	0.033386	0.003540	0.085388	0.591066	-14.882017	1.877587
52002	0	3.340685	0.368551	8.524358	0.033438	0.003678	0.085232	0.613688	-14.842206	1.881748
52003	0	3.354059	0.385273	8.503298	0.033569	0.003845	0.085022	0.636685	-14.805270	1.879998
52004	0	3.324716	0.404814	8.419642	0.033268	0.004043	0.084188	0.657326	-14.778709	1.883197
52005	0	3.276095	0.341983	8.447837	0.032776	0.003418	0.084473	0.673202	-14.760136	1.884872
52006	0	3.304190	0.366563	8.466959	0.033051	0.003665	0.084666	0.687546	-14.750222	1.882515
52007	0	3.307647	0.372540	8.429125	0.033081	0.003723	0.084290	0.704057	-14.745669	1.884862
52008	0	3.295140	0.372891	8.410846	0.032949	0.003727	0.084109	0.720216	-14.750133	1.882011
52009	0	3.320984	0.378187	8.428701	0.033203	0.003784	0.084290	0.730888	-14.760915	1.884906
52010	0	3.274214	0.365634	8.464469	0.032728	0.003657	0.084650	0.743408	-14.781445	1.893353
52011	0	3.309655	0.377845	8.385645	0.033081	0.003784	0.083862	0.749702	-14.804262	1.900580
52012	0	3.301154	0.389295	8.408544	0.032990	0.003894	0.084094	0.762359	-14.835981	1.898230
52013	0	3.341175	0.377981	8.452380	0.033386	0.003784	0.084534	0.770578	-14.872251	1.902162
52014	0	3.335175	0.358481	8.492666	0.033315	0.003592	0.084941	0.775967	-14.923912	1.909895
52015	0	3.366719	0.365331	8.586242	0.033630	0.003662	0.085876	0.778695	-14.974679	1.916149
52016	0	3.368471	0.382308	8.583159	0.033643	0.003827	0.085848	0.787654	-15.032301	1.921602
52017	0	3.361947	0.389802	8.646772	0.033569	0.003906	0.086487	0.791351	-15.100267	1.924419
52018	0	3.409017	0.381469	8.667104	0.034036	0.003828	0.086692	0.788618	-15.173918	1.935114
52019	0	3.429491	0.383551	8.719838	0.034241	0.003845	0.087219	0.790530	-15.246666	1.936261
52020	0	3.459067	0.394170	8.813072	0.034534	0.003947	0.088153	0.797783	-15.322597	1.935566
52021	0	3.472679	0.389490	8.835632	0.034668	0.003906	0.088379	0.797797	-15.400552	1.939519
52022	0	3.502978	0.356838	8.873657	0.034968	0.003578	0.088760	0.799847	-15.481242	1.945882
52023	0	3.516002	0.383712	8.963561	0.035095	0.003845	0.089661	0.804106	-15.565626	1.952684
52024	0	3.565547	0.400274	9.050011	0.035592	0.004011	0.090525	0.808015	-15.647365	1.958837
52025	0	3.546474	0.358924	9.103989	0.035400	0.003601	0.091064	0.807785	-15.729817	1.965150
52026	0	3.590666	0.374919	9.165779	0.035835	0.003759	0.091685	0.809697	-15.820557	1.971307
52027	0	3.619978	0.371256	9.195408	0.036133	0.003723	0.091980	0.811137	-15.905289	1.975805
52028	0	3.627701	0.368947	9.299944	0.036207	0.003701	0.093026	0.811300	-15.992803	1.976166
52029	0	3.655982	0.358967	9.366570	0.036499	0.003601	0.093689	0.811741	-16.068555	1.981952
52030	0	3.668178	0.362421	9.386286	0.036620	0.003638	0.093886	0.809030	-16.145075	1.992079
52031	0	3.692482	0.346949	9.403216	0.036865	0.003479	0.094055	0.811634	-16.219040	1.997335
52032	0	3.679736	0.350954	9.471948	0.036741	0.003520	0.094741	0.813113	-16.288157	2.003609
52033	0	3.734401	0.335092	9.519486	0.037292	0.003357	0.095215	0.819723	-16.351377	2.010057
52034	0	3.756651	0.364132	9.588741	0.037518	0.003650	0.095906	0.823629	-16.411027	2.012622
52035	0	3.751900	0.340879	9.611377	0.037476	0.003418	0.096130	0.826280	-16.464031	2.024380
52036	0	3.759698	0.320794	9.657112	0.037562	0.003216	0.096584	0.830328	-16.506281	2.035258
52037	0	3.762607	0.340939	9.654685	0.037598	0.003418	0.096558	0.833402	-16.541152	2.045239
52038	0	3.780148	0.340149	9.670877	0.037776	0.003400	0.096719	0.848013	-16.572433	2.061367
52039	0	3.785811	0.384192	9.685655	0.037842	0.003845	0.096863	0.856815	-16.592930	2.069689
52040	0	3.794417	0.359010	9.709022	0.037935	0.003593	0.097094	0.865496	-16.604485	2.077550
52041	0	3.785066	0.354101	9.771382	0.037842	0.003540	0.097717	0.879040	-16.615882	2.085473
52042	0	3.828896	0.372212	9.752555	0.038286	0.003724	0.097527	0.889124	-16.620090	2.090941
52043	0	3.807753	0.360284	9.790360	0.038086	0.003601	0.097900	0.903219	-16.611245	2.094562
52044	0	3.805702	0.348170	9.742243	0.038069	0.003482	0.097418	0.914837	-16.598373	2.108416
52045	0	3.788665	0.354528	9.808956	0.037903	0.003540	0.098083	0.932503	-16.580449	2.115875
52046	0	3.772148	0.337239	9.706758	0.037748	0.003366	0.097057	0.950753	-16.549707	2.123130
52047	0	3.792993	0.372855	9.669280	0.037964	0.003723	0.096680	0.968184	-16.510432	2.134751
52048	0	3.737053	0.379650	9.690156	0.037407	0.003795	0.096888	0.981455	-16.468423	2.140366
52049	0	3.749544	0.372851	9.620726	0.037537	0.003723	0.096191	0.998640	-16.420401	2.146734
52050	0	3.716552	0.319164	9.544574	0.037210	0.003184	0.095428	1.018031	-16.367336	2.156049
52051	0	3.736535	0.366610	9.480685	0.037415	0.003662	0.094788	1.033405	-16.308852	2.165059
52052	0	3.750958	0.373261	9.478479	0.037560	0.003731	0.094765	1.046192	-16.248283	2.175324
52053	0	3.680850	0.348611	9.444326	0.036865	0.003479	0.094421	1.065058	-16.180399	2.178481
52054	0	3.645278	0.350171	9.320405	0.036509	0.003492	0.093183	1.086654	-16.112793	2.179024
52055	0	3.631429	0.385364	9.334682	0.036377	0.003845	0.093323	1.106839	-16.036866	2.188693
52056	0	3.618721	0.344319	9.254099	0.036252	0.003434	0.092516	1.127751	-15.957608	2.193368
52057	0	3.600917	0.367225	9.188207	0.036072	0.003662	0.091858	1.150104	-15.880521	2.194215
52058	0	3.557831	0.344888	9.107581	0.035643	0.003437	0.091051	1.174505	-15.800578	2.199021
52059	0	3.533192	0.343035	9.060244	0.035400	0.003418	0.090576	1.199464	-15.715028	2.206859
52060	0	3.532221	0.332493	9.016521	0.035386	0.003320	0.090140	1.215708	-15.634919	2.214510
52061	0	3.509258	0.355241	8.913594	0.035156	0.003540	0.089111	1.240879	-15.554168	2.218445
52062	0	3.484287	0.357307	8.912343	0.034906	0.003564	0.089099	1.262054	-15.473598	2.224698
52063	0	3.436293	0.342805	8.754795	0.034424	0.003418	0.087524	1.284551	-15.394945	2.228084
52064	0	3.424968	0.362776	8.771330	0.034302	0.003621	0.087693	1.302849	-15.328017	2.227929
52065	0	3.406500	0.372950	8.675178	0.034119	0.003723	0.086731	1.320783	-15.258188	2.233043
52066	0	3.371677	0.362435	8.642519	0.033768	0.003613	0.086406	1.344529	-15.191803	2.235821
52067	0	3.352058	0.355161	8.595606	0.033569	0.003540	0.085938	1.369239	-15.127851	2.234455
52068	0	3.342666	0.375645	8.617365	0.033471	0.003746	0.086157	1.392488	-15.069847	2.234925
52069	0	3.328893	0.324091	8.534108	0.033325	0.003235	0.085327	1.410318	-15.022217	2.234872
52070	0	3.328169	0.380179	8.493890	0.033314	0.003796	0.084927	1.428367	-14.980034	2.231182
52071	0	3.286505	0.324124	8.521753	0.032898	0.003235	0.085205	1.446621	-14.936979	2.231655
52072	0	3.292901	0.367787	8.511741	0.032954	0.003675	0.085108	1.461134	-14.904154	2.236869
52073	0	3.275800	0.360391	8.472359	0.032776	0.003601	0.084717	1.475074	-14.881060	2.235257
52074	0	3.291098	0.366897	8.449050	0.032923	0.003667	0.084486	1.488163	-14.866174	2.234629
52075	0	3.271004	0.384447	8.404731	0.032715	0.003845	0.084045	1.497655	-14.860760	2.234751
52076	0	3.294659	0.365756	8.386641	0.032949	0.003660	0.083865	1.504686	-14.858054	2.237044
52077	0	3.265850	0.378102	8.416580	0.032654	0.003784	0.084167	1.511140	-14.865453	2.233310
52078	0	3.255140	0.322553	8.409845	0.032540	0.003228	0.084103	1.518356	-14.881626	2.229809
52079	0	3.279169	0.377763	8.391746	0.032776	0.003784	0.083923	1.520556	-14.904271	2.232943
52080	0	3.295316	0.346551	8.414580	0.032929	0.003466	0.084155	1.531349	-14.937680	2.234738
52081	0	3.274055	0.371520	8.476826	0.032715	0.003723	0.084778	1.531941	-14.973509	2.238144
52082	0	3.304059	0.376162	8.462390	0.033010	0.003768	0.084636	1.534720	-15.016697	2.239383
52083	0	3.281208	0.334924	8.506936	0.032776	0.003357	0.085083	1.535829	-15.066583	2.243213
52084	0	3.337802	0.381978	8.516068	0.033337	0.003829	0.085176	1.535068	-15.123320	2.239674
52085	0	3.337333	0.365156	8.604137	0.033325	0.003662	0.086060	1.532821	-15.188499	2.242781
52086	0	3.390410	0.387321	8.648949	0.033849	0.003884	0.086511	1.530083	-15.262824	2.242776
52087	0	3.392810	0.353230	8.713768	0.033875	0.003540	0.087158	1.531622	-15.334282	2.241915
52088	0	3.422341	0.381697	8.703257	0.034164	0.003829	0.087055	1.527794	-15.412945	2.240282
52089	0	3.417930	0.353229	8.817263	0.034119	0.003540	0.088196	1.529487	-15.492826	2.238013
52090	0	3.448432	0.369441	8.824769	0.034423	0.003707	0.088271	1.525214	-15.573546	2.236565
52091	0	3.491484	0.383440	8.908684	0.034851	0.003845	0.089111	1.523188	-15.656537	2.238980
52092	0	3.492455	0.325847	8.934103	0.034857	0.003274	0.089367	1.515442	-15.744449	2.240692
52093	0	3.516302	0.371257	8.993979	0.035095	0.003723	0.089966	1.513820	-15.831763	2.243411
52094	0	3.585779	0.393163	9.085928	0.035781	0.003945	0.090889	1.508677	-15.929689	2.242105
52095	0	3.595885	0.395643	9.085409	0.035889	0.003967	0.090881	1.506846	-16.019078	2.242559
52096	0	3.603727	0.350850	9.202066	0.035970	0.003517	0.092047	1.507632	-16.104139	2.246999
52097	0	3.644478	0.322181	9.231991	0.036377	0.003235	0.092346	1.503156	-16.189304	2.250553
52098	0	3.627501	0.343835	9.355047	0.036209	0.003452	0.093575	1.497701	-16.270908	2.251454
52099	0	3.674994	0.340956	9.286902	0.036682	0.003418	0.092896	1.498782	-16.355457	2.252983
52100	0	3.688435	0.363195	9.409894	0.036819	0.003645	0.094124	1.494440	-16.435268	2.256332
52101	0	3.705017	0.359452	9.433594	0.036987	0.003601	0.094360	1.497768	-16.512297	2.250207
52102	0	3.710925	0.351476	9.502172	0.037053	0.003527	0.095043	1.494592	-16.580663	2.251099
52103	0	3.753042	0.371395	9.507151	0.037476	0.003723	0.095093	1.494541	-16.647371	2.253569
52104	0	3.744507	0.363803	9.533838	0.037402	0.003643	0.095355	1.499007	-16.699636	2.257344
52105	0	3.788364	0.353289	9.599206	0.037842	0.003540	0.096008	1.500965	-16.750260	2.261495
52106	0	3.778048	0.321396	9.602089	0.037742	0.003220	0.096036	1.504523	-16.797290	2.265082
52107	0	3.811737	0.335224	9.672851	0.038086	0.003357	0.096741	1.509027	-16.835087	2.270899
52108	0	3.823629	0.370774	9.713302	0.038210	0.003714	0.097143	1.511970	-16.866850	2.278106
52109	0	3.822501	0.359864	9.710033	0.038208	0.003601	0.097107	1.518709	-16.887486	2.278803
52110	0	3.825470	0.341016	9.721049	0.038241	0.003412	0.097216	1.525634	-16.903740	2.285043
52111	0	3.833751	0.341540	9.692098	0.038330	0.003418	0.096924	1.531831	-16.913102	2.289468
52112	0	3.816122	0.341352	9.746645	0.038161	0.003412	0.097466	1.542175	-16.913548	2.295932
52113	0	3.808062	0.354210	9.686481	0.038086	0.003540	0.096863	1.553444	-16.907584	2.297253
52114	0	3.812789	0.336055	9.668652	0.038136	0.003361	0.096684	1.561973	-16.898874	2.300442
52115	0	3.794613	0.336087	9.680858	0.037964	0.003357	0.096802	1.574854	-16.878281	2.307213
52116	0	3.790782	0.361383	9.639584	0.037929	0.003609	0.096388	1.589057	-16.854003	2.310182
52117	0	3.793075	0.354341	9.608229	0.037964	0.003540	0.096069	1.600952	-16.814870	2.311979
52118	0	3.786436	0.367401	9.586369	0.037897	0.003669	0.095851	1.614949	-16.776066	2.314577
52119	0	3.749915	0.329946	9.522948	0.037537	0.003296	0.095215	1.626839	-16.731365	2.319494
52120	0	3.753881	0.361424	9.538282	0.037583	0.003608	0.095366	1.641749	-16.678386	2.329835
52121	0	3.736770	0.342651	9.492782	0.037415	0.003418	0.094910	1.659168	-16.622176	2.331740
52122	0	3.714557	0.350058	9.496531	0.037198	0.003495	0.094945	1.672672	-16.559163	2.337354
52123	0	3.693555	0.349043	9.413612	0.036987	0.003479	0.094116	1.693282	-16.496531	2.343925
52124	0	3.688906	0.381337	9.356688	0.036945	0.003806	0.093545	1.708952	-16.427907	2.345563
52125	0	3.662212	0.342492	9.297995	0.036682	0.003418	0.092957	1.724123	-16.354301	2.350477
52126	0	3.643916	0.356244	9.211129	0.036502	0.003553	0.092087	1.741703	-16.276688	2.362092
52127	0	3.612878	0.355241	9.212713	0.036194	0.003540	0.092102	1.763229	-16.196104	2.369205
52128	0	3.600506	0.351289	9.107639	0.036065	0.003503	0.091053	1.782231	-16.120767	2.370473
52129	0	3.570242	0.373180	9.139438	0.035767	0.003723	0.091370	1.799311	-16.040600	2.377966
52130	0	3.557755	0.399531	9.052632	0.035639	0.003983	0.090503	1.820371	-15.963400	2.384329
52131	0	3.540100	0.391627	8.992817	0.035461	0.003906	0.089905	1.839298	-15.886747	2.390177
52132	0	3.479148	0.350604	8.869304	0.034854	0.003498	0.088669	1.855753	-15.806282	2.394913
52133	0	3.497335	0.367316	8.870764	0.035034	0.003662	0.088684	1.876011	-15.728137	2.405278
52134	0	3.473682	0.381481	8.808040	0.034791	0.003805	0.088059	1.894762	-15.658015	2.412763
52135	0	3.467930	0.372622	8.748297	0.034729	0.003723	0.087463	1.905371	-15.593236	2.419889
52136	0	3.421341	0.386151	8.721560	0.034264	0.003851	0.087196	1.925463	-15.527513	2.420495
52137	0	3.394799	0.385420	8.656653	0.033997	0.003845	0.086548	1.943615	-15.463496	2.426325
52138	0	3.385979	0.374506	8.641723	0.033899	0.003740	0.086402	1.956570	-15.411409	2.430340
52139	0	3.414154	0.391433	8.607435	0.034180	0.003906	0.086060	1.973827	-15.360934	2.433964
52140	0	3.376742	0.380287	8.530677	0.033798	0.003799	0.085295	1.985302	-15.319802	2.434650
52141	0	3.342055	0.348170	8.545956	0.033447	0.003479	0.085449	1.995895	-15.284329	2.439196
52142	0	3.325090	0.354850	8.456178	0.033272	0.003545	0.084554	2.007950	-15.256212	2.437767
52143	0	3.336747	0.366399	8.460205	0.033386	0.003662	0.084595	2.017659	-15.231110	2.439680
52144	0	3.296683	0.379108	8.528605	0.032982	0.003787	0.085280	2.030225	-15.211204	2.443674
52145	0	3.307103	0.390465	8.472078	0.033081	0.003906	0.084717	2.035567	-15.197896	2.446037
52146	0	3.305628	0.353622	8.521418	0.033060	0.003536	0.085213	2.043120	-15.193036	2.446315
52147	0	3.295877	0.359867	8.441181	0.032959	0.003601	0.084412	2.047606	-15.193114	2.451169
52148	0	3.320944	0.383857	8.459191	0.033202	0.003839	0.084595	2.054222	-15.203287	2.454491
52149	0	3.334035	0.396812	8.532119	0.033325	0.003967	0.085327	2.063295	-15.223812	2.450115
52150	0	3.312612	0.341825	8.536980	0.033111	0.003419	0.085376	2.070390	-15.244811	2.449675
52151	0	3.353124	0.384155	8.605080	0.033508	0.003845	0.086060	2.073813	-15.275522	2.448042
52152	0	3.339310	0.383340	8.560539	0.033370	0.003838	0.085614	2.076520	-15.306608	2.446386
52153	0	3.372276	0.365651	8.604753	0.033691	0.003662	0.086060	2.077636	-15.348647	2.451064
52154	0	3.347921	0.376473	8.602307	0.033448	0.003773	0.086035	2.075598	-15.390117	2.451675
52155	0	3.391005	0.395929	8.647326	0.033875	0.003967	0.086487	2.073724	-15.437471	2.457078
52156	0	3.398422	0.394352	8.760432	0.033946	0.003950	0.087619	2.073741	-15.487657	2.460410
52157	0	3.440174	0.365302	8.750950	0.034363	0.003662	0.087524	2.070646	-15.538675	2.455300
52158	0	3.430609	0.362989	8.796394	0.034258	0.003643	0.087982	2.062712	-15.601534	2.450009
52159	0	3.453367	0.390189	8.823795	0.034485	0.003906	0.088257	2.065820	-15.665004	2.447698
52160	0	3.463665	0.346017	8.886959	0.034583	0.003469	0.088890	2.062879	-15.734226	2.447192
52161	0	3.502834	0.359016	8.915114	0.034973	0.003601	0.089172	2.057982	-15.805289	2.447613
52162	0	3.544393	0.356650	8.935132	0.035389	0.003578	0.089373	2.052157	-15.875853	2.445051
52163	0	3.527134	0.353298	9.018912	0.035217	0.003540	0.090210	2.052033	-15.944617	2.444670
52164	0	3.538230	0.333015	9.094004	0.035326	0.003343	0.090961	2.045407	-16.015632	2.441050
52165	0	3.570151	0.334501	9.159202	0.035645	0.003357	0.091614	2.039531	-16.086921	2.439867
52166	0	3.623915	0.362381	9.179237	0.036185	0.003637	0.091813	2.031677	-16.154189	2.439199
52167	0	3.618358	0.377669	9.299815	0.036133	0.003784	0.093018	2.031023	-16.216753	2.439205
52168	0	3.646978	0.406590	9.277405	0.036417	0.004074	0.092794	2.029510	-16.281959	2.442023
52169	0	3.636041	0.359036	9.324480	0.036316	0.003601	0.093262	2.024831	-16.336609	2.442584
52170	0	3.651382	0.350870	9.351413	0.036466	0.003518	0.093533	2.021742	-16.395630	2.446690
52171	0	3.660714	0.341022	9.428133	0.036560	0.003418	0.094299	2.020687	-16.452763	2.445447
52172	0	3.706297	0.375957	9.430652	0.037020	0.003768	0.094323	2.018642	-16.505317	2.450852
52173	0	3.726618	0.371042	9.446923	0.037231	0.003723	0.094482	2.011308	-16.547417	2.457035
52174	0	3.720747	0.357012	9.578760	0.037179	0.003574	0.095798	2.013893	-16.581341	2.454209
52175	0	3.737811	0.359217	9.557177	0.037354	0.003601	0.095581	2.010723	-16.610889	2.461963
52176	0	3.706169	0.333176	9.610162	0.037036	0.003339	0.096111	2.009652	-16.641643	2.471334
52177	0	3.737240	0.359580	9.618427	0.037354	0.003601	0.096191	2.010453	-16.664171	2.480060
52178	0	3.721849	0.346405	9.580583	0.037208	0.003468	0.095810	2.013161	-16.677062	2.485451
52179	0	3.766448	0.347359	9.594519	0.037659	0.003479	0.095947	2.013597	-16.683751	2.488262
52180	0	3.743066	0.365079	9.667311	0.037426	0.003651	0.096675	2.020479	-16.688901	2.487005
52181	0	3.753709	0.366416	9.655736	0.037537	0.003662	0.096558	2.029105	-16.689396	2.496084
52182	0	3.759366	0.366592	9.594825	0.037599	0.003666	0.095946	2.035332	-16.683261	2.502528
52183	0	3.752640	0.353838	9.601236	0.037537	0.003540	0.096008	2.039434	-16.670905	2.509494
52184	0	3.762059	0.371832	9.559546	0.037638	0.003719	0.095589	2.044024	-16.650248	2.520443
52185	0	3.733273	0.354426	9.522284	0.037354	0.003540	0.095215	2.054654	-16.625005	2.525078
52186	0	3.740546	0.361625	9.517986	0.037434	0.003609	0.095169	2.068940	-16.590862	2.528654
52187	0	3.713736	0.347839	9.541084	0.037170	0.003479	0.095398	2.073460	-16.551018	2.539693
52188	0	3.706971	0.354190	9.409359	0.037105	0.003538	0.094080	2.083069	-16.508351	2.547861
52189	0	3.688637	0.354608	9.413163	0.036926	0.003540	0.094116	2.095209	-16.459567	2.554820
52190	0	3.655887	0.343622	9.373608	0.036602	0.003429	0.093719	2.108236	-16.406510	2.557785
52191	0	3.663959	0.354531	9.346132	0.036682	0.003540	0.093445	2.119420	-16.354047	2.562918
52192	0	3.630423	0.361684	9.294680	0.036353	0.003611	0.092928	2.131517	-16.293575	2.570087
52193	0	3.639059	0.347986	9.266997	0.036438	0.003479	0.092651	2.137241	-16.234707	2.577756
52194	0	3.605163	0.379130	9.185164	0.036099	0.003785	0.091833	2.149326	-16.174816	2.583856
52195	0	3.583719	0.360954	9.102337	0.035889	0.003601	0.091003	2.164139	-16.109750	2.589667
52196	0	3.567206	0.362566	9.094076	0.035725	0.003617	0.090920	2.178797	-16.043199	2.595831
52197	0	3.553228	0.379539	9.035173	0.035583	0.003784	0.090332	2.197023	-15.977914	2.597904
52198	0	3.530837	0.375408	8.990253	0.035359	0.003745	0.089883	2.212494	-15.912731	2.606629
52199	0	3.504313	0.354725	8.980278	0.035095	0.003540	0.089783	2.225720	-15.846086	2.615228
52200	0	3.481854	0.374325	8.874317	0.034870	0.003736	0.088723	2.238475	-15.779227	2.620969
52201	0	3.468265	0.348726	8.864088	0.034729	0.003479	0.088623	2.253225	-15.719138	2.627648
52202	0	3.434763	0.368619	8.818621	0.034392	0.003678	0.088169	2.267608	-15.660640	2.627506
52203	0	3.431657	0.372775	8.760338	0.034363	0.003723	0.087585	2.277827	-15.599898	2.631606
52204	0	3.404743	0.368027	8.751374	0.034087	0.003671	0.087499	2.294533	-15.547455	2.629317
52205	0	3.371723	0.354501	8.711061	0.033752	0.003540	0.087097	2.305572	-15.500605	2.625433
52206	0	3.371011	0.367339	8.683136	0.033743	0.003672	0.086819	2.312517	-15.456905	2.621960
52207	0	3.365916	0.348180	8.637721	0.033691	0.003479	0.086365	2.320770	-15.413951	2.629634
52208	0	3.384560	0.360668	8.609420	0.033871	0.003606	0.086084	2.326715	-15.380272	2.632422
52209	0	3.354756	0.342262	8.600685	0.033569	0.003418	0.085999	2.337629	-15.350955	2.632834
52210	0	3.308192	0.337025	8.602083	0.033098	0.003366	0.086015	2.348757	-15.329063	2.638058
52211	0	3.337422	0.378768	8.563685	0.033386	0.003784	0.085632	2.358438	-15.312813	2.644581
52212	0	3.329247	0.372832	8.552199	0.033300	0.003730	0.085519	2.361754	-15.301920	2.646513
52213	0	3.320017	0.353953	8.514521	0.033203	0.003540	0.085144	2.366479	-15.297643	2.648683
52214	0	3.350242	0.359909	8.477943	0.033502	0.003599	0.084780	2.371863	-15.298427	2.651010
52215	0	3.315097	0.347977	8.550678	0.033142	0.003479	0.085510	2.378522	-15.310147	2.655111
52216	0	3.329635	0.371981	8.519177	0.033281	0.003724	0.085197	2.378792	-15.330022	2.654498
52217	0	3.352352	0.372419	8.519904	0.033508	0.003723	0.085205	2.385979	-15.350177	2.652958
52218	0	3.349507	0.353753	8.524711	0.033478	0.003542	0.085254	2.386117	-15.373075	2.652241
52219	0	3.347372	0.371969	8.568318	0.033447	0.003723	0.085693	2.387770	-15.408099	2.650229
52220	0	3.389665	0.371473	8.566026	0.033866	0.003716	0.085672	2.392989	-15.448915	2.653311
52221	0	3.378578	0.378194	8.665703	0.033752	0.003784	0.086670	2.396392	-15.492590	2.651009
52222	0	3.367262	0.365049	8.607954	0.033635	0.003657	0.086094	2.393937	-15.542215	2.653596
52223	0	3.403812	0.371648	8.689809	0.033997	0.003723	0.086914	2.391901	-15.596713	2.653833
52224	0	3.418073	0.364029	8.735454	0.034141	0.003648	0.087370	2.388752	-15.649034	2.654799
52225	0	3.441427	0.383470	8.805409	0.034363	0.003845	0.088074	2.382213	-15.715658	2.652728
52226	0	3.457928	0.393815	8.850181	0.034527	0.003945	0.088522	2.379847	-15.783279	2.655788
52227	0	3.471753	0.371726	8.897019	0.034668	0.003723	0.088989	2.379094	-15.846688	2.653405
52228	0	3.493934	0.388686	8.948023	0.034889	0.003894	0.089499	2.376999	-15.910473	2.650123
52229	0	3.515246	0.377470	8.969968	0.035095	0.003784	0.089722	2.372021	-15.983185	2.649985
52230	0	3.538924	0.376044	9.032627	0.035333	0.003764	0.090348	2.374102	-16.054560	2.653520
52231	0	3.539795	0.353096	9.067575	0.035339	0.003540	0.090698	2.369671	-16.128261	2.655152
52232	0	3.545016	0.332669	9.130311	0.035396	0.003338	0.091324	2.362613	-16.196329	2.657322
52233	0	3.570463	0.328700	9.214014	0.035645	0.003296	0.092163	2.358588	-16.270578	2.653598
52234	0	3.618683	0.381937	9.227788	0.036131	0.003827	0.092299	2.355938	-16.339351	2.647407
52235	0	3.661206	0.340840	9.287538	0.036560	0.003418	0.092896	2.350971	-16.402903	2.642503
52236	0	3.641168	0.363220	9.369018	0.036360	0.003642	0.093710	2.345504	-16.466005	2.646144
52237	0	3.661354	0.371800	9.409563	0.036560	0.003723	0.094116	2.345784	-16.530565	2.646456
52238	0	3.695978	0.376342	9.387237	0.036911	0.003774	0.093891	2.339768	-16.589651	2.651593
52239	0	3.709563	0.365024	9.452538	0.037048	0.003662	0.094543	2.331949	-16.646444	2.652296
52240	0	3.706303	0.356691	9.479620	0.037021	0.003576	0.094812	2.326836	-16.697173	2.657616
52241	0	3.702588	0.341258	9.513900	0.036987	0.003418	0.095154	2.326232	-16.743203	2.662677
52242	0	3.734412	0.333963	9.559795	0.037309	0.003345	0.095612	2.325133	-16.785017	2.664621
52243	0	3.750196	0.341398	9.502148	0.037476	0.003418	0.095032	2.325926	-16.816169	2.663299
52244	0	3.768075	0.365309	9.579219	0.037650	0.003654	0.095804	2.330836	-16.852247	2.667885
52245	0	3.743706	0.335310	9.636590	0.037415	0.003357	0.096375	2.331488	-16.878548	2.673863
52246	0	3.765909	0.364865	9.653320	0.037642	0.003654	0.096539	2.330742	-16.897796	2.681027
52247	0	3.767109	0.347578	9.606459	0.037659	0.003479	0.096069	2.331919	-16.911903	2.682394
52248	0	3.763268	0.365500	9.629901	0.037622	0.003655	0.096303	2.336116	-16.923476	2.687855
52249	0	3.771890	0.378587	9.680201	0.037720	0.003784	0.096802	2.342597	-16.921726	2.686806
52250	0	3.764900	0.330071	9.656058	0.037657	0.003299	0.096558	2.349008	-16.911828	2.692886
52251	0	3.776801	0.372266	9.601334	0.037781	0.003723	0.096008	2.352373	-16.896042	2.701053
52252	0	3.749040	0.354307	9.651389	0.037511	0.003538	0.096506	2.361872	-16.871003	2.703330
52253	0	3.739202	0.336222	9.638307	0.037415	0.003357	0.096375	2.371663	-16.843487	2.707276
52254	0	3.746570	0.355344	9.566838	0.037492	0.003550	0.095658	2.379709	-16.811505	2.711217
52255	0	3.738458	0.366387	9.565374	0.037415	0.003662	0.095642	2.385147	-16.774907	2.716694
52256	0	3.725347	0.366656	9.568049	0.037293	0.003665	0.095665	2.390105	-16.726318	2.720470
52257	0	3.719021	0.378951	9.455948	0.037231	0.003784	0.094543	2.399411	-16.675584	2.725621
52258	0	3.710644	0.355371	9.440824	0.037148	0.003551	0.094392	2.406066	-16.623924	2.733199
52259	0	3.688431	0.360553	9.394942	0.036926	0.003601	0.093933	2.414235	-16.572056	2.740067
52260	0	3.667185	0.330822	9.349613	0.036720	0.003304	0.093477	2.421347	-16.512063	2.747472
52261	0	3.638797	0.324470	9.279273	0.036438	0.003235	0.092773	2.435736	-16.449548	2.752857
52262	0	3.610329	0.350677	9.252523	0.036155	0.003498	0.092505	2.448668	-16.385161	2.761387
52263	0	3.601903	0.342526	9.200038	0.036072	0.003418	0.091980	2.459968	-16.318689	2.766763
52264	0	3.591244	0.380898	9.106452	0.035967	0.003798	0.091043	2.475171	-16.249429	2.770071
52265	0	3.595440	0.379442	9.084221	0.036011	0.003784	0.090820	2.490039	-16.177519	2.772530
52266	0	3.547796	0.350409	9.045700	0.035532	0.003499	0.090436	2.498561	-16.108477	2.782366
52267	0	3.516368	0.354606	8.986451	0.035217	0.003540	0.089844	2.508378	-16.039312	2.786556
52268	0	3.530510	0.337948	8.947665	0.035355	0.003368	0.089458	2.524588	-15.975146	2.792217
52269	0	3.492125	0.348947	8.949740	0.034973	0.003479	0.089478	2.539870	-15.908079	2.801495
52270	0	3.482224	0.356680	8.874173	0.034870	0.003560	0.088723	2.550689	-15.845642	2.813292
52271	0	3.467943	0.379262	8.839801	0.034729	0.003784	0.088379	2.563636	-15.780727	2.821090
52272	0	3.428348	0.368201	8.715079	0.034326	0.003678	0.087134	2.570899	-15.724673	2.828410
52273	0	3.425709	0.366986	8.741954	0.034302	0.003662	0.087402	2.583200	-15.665494	2.837064
52274	0	3.429892	0.368218	8.684044	0.034335	0.003677	0.086826	2.592070	-15.616997	2.842269
52275	0	3.401989	0.360645	8.723374	0.034058	0.003601	0.087219	2.601590	-15.566649	2.844622
52276	0	3.352707	0.330854	8.646420	0.033555	0.003306	0.086453	2.607287	-15.528897	2.849083
52277	0	3.360425	0.348390	8.655780	0.033630	0.003479	0.086548	2.616543	-15.493572	2.853292
52278	0	3.367782	0.367441	8.578206	0.033700	0.003672	0.085773	2.623219	-15.463059	2.852462
52279	0	3.355330	0.396790	8.600477	0.033569	0.003967	0.085999	2.627286	-15.440981	2.856396
52280	0	3.333708	0.378929	8.577216	0.033354	0.003785	0.085766	2.635918	-15.417649	2.850922
52281	0	3.343624	0.396870	8.575863	0.033447	0.003967	0.085754	2.641140	-15.402259	2.856654
52282	0	3.335765	0.372708	8.539832	0.033364	0.003725	0.085396	2.647297	-15.392536	2.857851
52283	0	3.345096	0.378110	8.508169	0.033447	0.003784	0.085083	2.647136	-15.396822	2.862172
52284	0	3.333793	0.347138	8.532196	0.033332	0.003472	0.085324	2.649798	-15.404216	2.864797
52285	0	3.357847	0.390561	8.556774	0.033569	0.003906	0.085571	2.652954	-15.415641	2.865034
52286	0	3.353983	0.359617	8.610788	0.033526	0.003599	0.086113	2.653196	-15.432721	2.865433
52287	0	3.328532	0.359786	8.617360	0.033264	0.003601	0.086182	2.653339	-15.460158	2.869687
52288	0	3.356991	0.371341	8.615695	0.033550	0.003716	0.086164	2.653683	-15.485301	2.864251
52289	0	3.371898	0.359641	8.617105	0.033691	0.003601	0.086182	2.652192	-15.521067	2.861098
52290	0	3.395535	0.340223	8.578327	0.033929	0.003408	0.085793	2.648636	-15.555646	2.861571
52291	0	3.396955	0.347467	8.647364	0.033936	0.003479	0.086487	2.647735	-15.599877	2.860530
52292	0	3.410290	0.358569	8.632305	0.034064	0.003592	0.086338	2.645011	-15.650427	2.863412
52293	0	3.428231	0.377288	8.683712	0.034241	0.003784	0.086853	2.635455	-15.704549	2.865723
52294	0	3.461299	0.393341	8.759710	0.034569	0.003944	0.087614	2.626495	-15.761443	2.861761
52295	0	3.465390	0.402145	8.768929	0.034607	0.004028	0.087708	2.622789	-15.822005	2.862880
52296	0	3.475055	0.345376	8.862805	0.034701	0.003465	0.088647	2.614121	-15.884806	2.861852
52297	0	3.483913	0.353202	8.860408	0.034790	0.003540	0.088623	2.609070	-15.947472	2.862083
52298	0	3.512513	0.357517	8.917354	0.035071	0.003585	0.089194	2.602175	-16.015511	2.855563
52299	0	3.520836	0.341136	8.976255	0.035156	0.003418	0.089783	2.599006	-16.081196	2.856124
52300	0	3.531496	0.376203	9.020932	0.035261	0.003771	0.090230	2.593164	-16.148810	2.858591
52301	0	3.563930	0.414081	9.098202	0.035583	0.004150	0.091003	2.586475	-16.218332	2.861754
52302	0	3.599516	0.387395	9.130425	0.035939	0.003886	0.091326	2.576536	-16.287839	2.868661
52303	0	3.618502	0.358903	9.153259	0.036133	0.003601	0.091553	2.566817	-16.352425	2.872635
52304	0	3.629058	0.381119	9.204061	0.036238	0.003820	0.092061	2.560595	-16.417364	2.873286
52305	0	3.660860	0.359077	9.269365	0.036560	0.003601	0.092712	2.553002	-16.476513	2.875658
52306	0	3.652298	0.350957	9.320484	0.036474	0.003519	0.093224	2.546502	-16.535453	2.870785
52307	0	3.697268	0.371492	9.324366	0.036926	0.003723	0.093262	2.541281	-16.591710	2.875088
52308	0	3.675863	0.351622	9.375778	0.036715	0.003523	0.093775	2.537959	-16.644630	2.873693
52309	0	3.739517	0.365300	9.489362	0.037354	0.003662	0.094910	2.531753	-16.693989	2.873624
52310	0	3.716850	0.400419	9.461872	0.037131	0.004009	0.094633	2.530032	-16.738165	2.877499
52311	0	3.714380	0.389693	9.495763	0.037109	0.003906	0.094971	2.523326	-16.778724	2.879731
52312	0	3.733013	0.351585	9.481031	0.037300	0.003521	0.094822	2.521434	-16.813926	2.880729
52313	0	3.743897	0.347501	9.563268	0.037415	0.003479	0.095642	2.520622	-16.842212	2.882904
52314	0	3.748227	0.340372	9.567678	0.037463	0.003409	0.095684	2.517492	-16.864356	2.895068
52315	0	3.762051	0.371541	9.624381	0.037598	0.003723	0.096252	2.512215	-16.890663	2.900437
52316	0	3.759482	0.382637	9.616854	0.037582	0.003829	0.096173	2.512517	-16.904525	2.904656
52317	0	3.754365	0.372143	9.588355	0.037537	0.003723	0.095886	2.513638	-16.912044	2.911581
52318	0	3.755126	0.359638	9.600211	0.037550	0.003597	0.096003	2.515607	-16.912616	2.917280
52319	0	3.765659	0.372493	9.576492	0.037659	0.003723	0.095764	2.520443	-16.909246	2.926447
52320	0	3.758824	0.348331	9.637723	0.037593	0.003482	0.096375	2.524904	-16.902687	2.930799
52321	0	3.746019	0.372031	9.613648	0.037476	0.003723	0.096130	2.524059	-16.883361	2.936970
52322	0	3.767234	0.341627	9.590378	0.037688	0.003412	0.095898	2.531155	-16.863282	2.941284
52323	0	3.757861	0.342603	9.589341	0.037598	0.003418	0.095886	2.542716	-16.839555	2.948866
52324	0	3.747182	0.361571	9.487254	0.037498	0.003616	0.094862	2.543993	-16.806409	2.956935
52325	0	3.744189	0.354040	9.473988	0.037476	0.003540	0.094727	2.546275	-16.764577	2.961996
52326	0	3.731484	0.348640	9.445951	0.037347	0.003479	0.094447	2.556750	-16.724793	2.968938
52327	0	3.719383	0.360820	9.413081	0.037231	0.003601	0.094116	2.566679	-16.678171	2.981612
52328	0	3.699554	0.404844	9.342736	0.037034	0.004042	0.093412	2.576224	-16.630052	2.992355
52329	0	3.688272	0.397520	9.346169	0.036926	0.003967	0.093445	2.587041	-16.575646	3.000304
52330	0	3.654970	0.380583	9.282454	0.036595	0.003799	0.092807	2.596130	-16.518092	3.002914
52331	0	3.632633	0.391547	9.242675	0.036377	0.003906	0.092407	2.608439	-16.454194	3.006753
52332	0	3.623005	0.374940	9.185278	0.036276	0.003741	0.091835	2.619620	-16.395900	3.010963
52333	0	3.614282	0.360470	9.145071	0.036194	0.003601	0.091431	2.625174	-16.330888	3.016393
52334	0	3.597977	0.367691	9.112339	0.036031	0.003669	0.091104	2.636214	-16.265623	3.021137
52335	0	3.571891	0.354764	9.083879	0.035767	0.003540	0.090820	2.646761	-16.204254	3.022634
52336	0	3.555794	0.368724	9.063250	0.035610	0.003676	0.090612	2.661063	-16.137112	3.026878
52337	0	3.522835	0.342332	9.010725	0.035278	0.003418	0.090088	2.668776	-16.072439	3.030875
52338	0	3.531400	0.392282	8.904629	0.035362	0.003917	0.089027	2.677478	-16.009294	3.035848
52339	0	3.517101	0.391163	8.912937	0.035217	0.003906	0.089111	2.685344	-15.948789	3.042996
52340	0	3.477490	0.356106	8.855341	0.034820	0.003551	0.088536	2.699712	-15.889988	3.051267
52341	0	3.450397	0.348776	8.870006	0.034546	0.003479	0.088684	2.711900	-15.834911	3.059914
52342	0	3.448839	0.350285	8.763067	0.034524	0.003496	0.087617	2.721776	-15.787550	3.071525
52343	0	3.432873	0.379259	8.741537	0.034363	0.003784	0.087402	2.733930	-15.741867	3.077559
52344	0	3.450268	0.405003	8.658792	0.034539	0.004045	0.086574	2.742383	-15.692561	3.086241
52345	0	3.414919	0.366791	8.649862	0.034180	0.003662	0.086487	2.751417	-15.651036	3.089357
52346	0	3.403038	0.367251	8.633739	0.034058	0.003674	0.086327	2.751780	-15.613874	3.095969
52347	0	3.403432	0.372747	8.582449	0.034058	0.003723	0.085815	2.759170	-15.581719	3.100910
52348	0	3.380526	0.373256	8.614658	0.033828	0.003732	0.086138	2.762061	-15.550832	3.107745
52349	0	3.385387	0.372468	8.618968	0.033875	0.003723	0.086182	2.765913	-15.522474	3.114523
52350	0	3.345659	0.360521	8.632269	0.033466	0.003604	0.086319	2.769785	-15.508372	3.113831
52351	0	3.356190	0.360531	8.594023	0.033569	0.003601	0.085938	2.777541	-15.497191	3.109944
52352	0	3.355064	0.366661	8.600478	0.033554	0.003670	0.086003	2.775922	-15.491459	3.109479
52353	0	3.363238	0.383949	8.557076	0.033630	0.003845	0.085571	2.771092	-15.493086	3.112142
52354	0	3.376310	0.376799	8.611618	0.033756	0.003772	0.086119	2.768939	-15.501121	3.112997
52355	0	3.382082	0.390424	8.611781	0.033813	0.003906	0.086121	2.769079	-15.509903	3.117349
52356	0	3.383702	0.384241	8.605013	0.033828	0.003840	0.086054	2.774396	-15.520930	3.111961
52357	0	3.383055	0.390442	8.617502	0.033813	0.003906	0.086182	2.775064	-15.542495	3.111777
52358	0	3.375072	0.383771	8.707335	0.033726	0.003841	0.087083	2.773584	-15.574372	3.115949
52359	0	3.395885	0.347238	8.666106	0.033936	0.003479	0.086670	2.768285	-15.604244	3.120909
52360	0	3.394753	0.370519	8.706896	0.033921	0.003709	0.087079	2.766878	-15.637841	3.123603
52361	0	3.433252	0.365592	8.751261	0.034302	0.003662	0.087524	2.762447	-15.677004	3.122656
52362	0	3.408996	0.364478	8.736610	0.034058	0.003650	0.087379	2.759647	-15.718183	3.119435
52363	0	3.452292	0.366085	8.824201	0.034485	0.003662	0.088257	2.761650	-15.766469	3.118874
52364	0	3.453984	0.408259	8.827163	0.034499	0.004086	0.088287	2.760418	-15.818084	3.116727
52365	0	3.428487	0.365666	8.842307	0.034241	0.003662	0.088440	2.757363	-15.874052	3.113513
52366	0	3.461272	0.364358	8.918417	0.034574	0.003651	0.089199	2.752086	-15.923337	3.115984
52367	0	3.501894	0.352903	9.007054	0.034973	0.003540	0.090088	2.742266	-15.980480	3.116935
52368	0	3.511058	0.344700	9.119534	0.035066	0.003456	0.091212	2.734795	-16.035904	3.120075
52369	0	3.520328	0.359495	9.061920	0.035156	0.003601	0.090637	2.731048	-16.094169	3.119706
52370	0	3.547859	0.333405	9.088810	0.035434	0.003345	0.090905	2.721940	-16.149460	3.118880
52371	0	3.563057	0.365365	9.202315	0.035583	0.003662	0.092041	2.715435	-16.206861	3.118496
52372	0	3.578663	0.339418	9.168088	0.035738	0.003401	0.091700	2.711201	-16.266344	3.116213
52373	0	3.587078	0.340566	9.190258	0.035828	0.003418	0.091919	2.699900	-16.318914	3.116649
52374	0	3.601885	0.405733	9.217375	0.035975	0.004065	0.092191	2.694795	-16.372748	3.115902
52375	0	3.611101	0.359323	9.275848	0.036072	0.003601	0.092773	2.688832	-16.419929	3.115590
52376	0	3.625013	0.363765	9.333841	0.036211	0.003646	0.093353	2.682371	-16.466744	3.116239
52377	0	3.659593	0.359351	9.294272	0.036560	0.003601	0.092957	2.676557	-16.509819	3.120127
52378	0	3.678699	0.375886	9.389218	0.036755	0.003768	0.093904	2.668886	-16.548154	3.123721
52379	0	3.671206	0.359251	9.416591	0.036682	0.003601	0.094177	2.661713	-16.583488	3.130647
52380	0	3.695298	0.363943	9.438785	0.036925	0.003644	0.094398	2.659233	-16.615898	3.134263
52381	0	3.718806	0.366205	9.429236	0.037170	0.003662	0.094299	2.661714	-16.636205	3.140607
52382	0	3.716425	0.365209	9.482700	0.037145	0.003661	0.094834	2.653783	-16.658600	3.143034
52383	0	3.712482	0.372344	9.441531	0.037109	0.003723	0.094421	2.656625	-16.676098	3.144721
52384	0	3.702622	0.377899	9.501628	0.037018	0.003784	0.095019	2.652845	-16.684976	3.148734
52385	0	3.729910	0.353606	9.576173	0.037292	0.003540	0.095764	2.650353	-16.691758	3.156625
52386	0	3.706693	0.340252	9.532903	0.037061	0.003409	0.095331	2.644577	-16.697878	3.159046
52387	0	3.674427	0.311626	9.533637	0.036743	0.003113	0.095337	2.650473	-16.698094	3.166825
52388	0	3.704567	0.336059	9.527586	0.037050	0.003364	0.095274	2.648642	-16.691481	3.174345
52389	0	3.710035	0.360106	9.552352	0.037109	0.003601	0.095520	2.650120	-16.679576	3.186134
52390	0	3.689304	0.360784	9.492192	0.036908	0.003600	0.094916	2.660638	-16.659977	3.188521
52391	0	3.702806	0.384973	9.424607	0.037048	0.003845	0.094238	2.667262	-16.633982	3.190046
52392	0	3.698573	0.392001	9.493313	0.037007	0.003915	0.094925	2.674573	-16.606566	3.193894
52393	0	3.677828	0.360287	9.406525	0.036804	0.003601	0.094055	2.677762	-16.573697	3.200624
52394	0	3.665596	0.348172	9.439293	0.036691	0.003482	0.094379	2.678397	-16.530225	3.207753
52395	0	3.664687	0.336323	9.394664	0.036682	0.003357	0.093933	2.686601	-16.485886	3.211483
52396	0	3.664174	0.368105	9.275138	0.036674	0.003674	0.092739	2.696462	-16.445156	3.209591
52397	0	3.652333	0.366282	9.254378	0.036560	0.003662	0.092529	2.697958	-16.398466	3.217632
52398	0	3.632581	0.385157	9.220675	0.036365	0.003846	0.092192	2.704969	-16.349176	3.226645
52399	0	3.597099	0.379079	9.211731	0.036011	0.003784	0.092102	2.713442	-16.298516	3.232425
52400	0	3.570651	0.374111	9.184254	0.035748	0.003736	0.091826	2.720582	-16.244968	3.242263
52401	0	3.572293	0.379145	9.150846	0.035767	0.003784	0.091492	2.729753	-16.189076	3.250460
52402	0	3.576184	0.362256	9.093020	0.035802	0.003615	0.090915	2.738990	-16.137354	3.256100
52403	0	3.536033	0.360555	9.034755	0.035400	0.003601	0.090332	2.744969	-16.085257	3.259391
52404	0	3.534014	0.343494	9.013425	0.035381	0.003427	0.090118	2.755669	-16.031754	3.264831
52405	0	3.511659	0.360706	8.930980	0.035156	0.003601	0.089294	2.763577	-15.979530	3.265044
52406	0	3.491608	0.349479	8.988792	0.034954	0.003490	0.089873	2.769411	-15.929889	3.271322
52407	0	3.512091	0.385544	8.875867	0.035156	0.003845	0.088745	2.782742	-15.882971	3.275421
52408	0	3.474832	0.393047	8.811199	0.034781	0.003926	0.088099	2.788672	-15.839909	3.279576
52409	0	3.457188	0.397396	8.827028	0.034607	0.003967	0.088257	2.797612	-15.793175	3.282264
52410	0	3.444181	0.428874	8.713636	0.034476	0.004285	0.087123	2.803141	-15.746512	3.283021
52411	0	3.421135	0.373034	8.729148	0.034241	0.003723	0.087280	2.813012	-15.706697	3.283046
52412	0	3.409608	0.361616	8.621357	0.034122	0.003614	0.086204	2.816098	-15.671640	3.284541
52413	0	3.385595	0.360323	8.710430	0.033875	0.003601	0.087097	2.819901	-15.646030	3.286894
52414	0	3.405949	0.385496	8.705782	0.034081	0.003849	0.087049	2.828395	-15.615954	3.290698
52415	0	3.379685	0.360214	8.685945	0.033813	0.003601	0.086853	2.830891	-15.592719	3.289314
52416	0	3.376914	0.379006	8.656435	0.033780	0.003786	0.086560	2.837263	-15.576985	3.290036
52417	0	3.405132	0.372847	8.618390	0.034058	0.003723	0.086182	2.845565	-15.567308	3.288554
52418	0	3.386024	0.385597	8.606373	0.033861	0.003856	0.086063	2.847535	-15.564855	3.288408
52419	0	3.368981	0.390496	8.587715	0.033691	0.003906	0.085876	2.847482	-15.561391	3.284580
52420	0	3.375667	0.353939	8.605728	0.033749	0.003537	0.086061	2.852243	-15.570718	3.281542
52421	0	3.363977	0.341855	8.593380	0.033630	0.003418	0.085938	2.854949	-15.581820	3.276042
52422	0	3.378336	0.353913	8.653530	0.033771	0.003541	0.086540	2.854603	-15.597468	3.273756
52423	0	3.400945	0.378676	8.623749	0.033997	0.003784	0.086243	2.859946	-15.613311	3.273883
52424	0	3.398002	0.390869	8.671324	0.033961	0.003911	0.086720	2.859201	-15.636653	3.270192
52425	0	3.419948	0.378048	8.666227	0.034180	0.003784	0.086670	2.856738	-15.661439	3.264672
52426	0	3.436480	0.364915	8.713278	0.034341	0.003654	0.087142	2.852336	-15.691687	3.263919
52427	0	3.427336	0.371442	8.690157	0.034241	0.003723	0.086914	2.843862	-15.733480	3.265513
52428	0	3.434079	0.412990	8.730183	0.034306	0.004132	0.087316	2.843586	-15.778293	3.258864
52429	0	3.433754	0.384391	8.751044	0.034302	0.003845	0.087524	2.844645	-15.823846	3.254918
52430	0	3.484113	0.358876	8.815154	0.034801	0.003598	0.088167	2.835631	-15.875403	3.252812
52431	0	3.470905	0.395763	8.805799	0.034668	0.003967	0.088074	2.826373	-15.927515	3.247987
52432	0	3.473126	0.363087	8.851346	0.034689	0.003642	0.088530	2.815200	-15.981068	3.248333
52433	0	3.477422	0.378001	8.897178	0.034729	0.003784	0.088989	2.812956	-16.037970	3.241878
52434	0	3.510713	0.382797	8.924151	0.035064	0.003837	0.089258	2.805109	-16.092315	3.238350
52435	0	3.532838	0.377498	8.964132	0.035278	0.003784	0.089661	2.796813	-16.155002	3.236374
52436	0	3.542824	0.400440	8.978524	0.035378	0.004009	0.089805	2.793852	-16.217301	3.236872
52437	0	3.551252	0.389672	9.019028	0.035461	0.003906	0.090210	2.785207	-16.280926	3.237004
52438	0	3.579344	0.400055	9.106775	0.035748	0.004008	0.091085	2.778660	-16.337385	3.232850
52439	0	3.606186	0.377646	9.122769	0.036011	0.003784	0.091248	2.772398	-16.400099	3.227873
52440	0	3.597652	0.357363	9.186138	0.035931	0.003585	0.091879	2.761711	-16.455973	3.225547
52441	0	3.605822	0.353351	9.177849	0.036011	0.003540	0.091797	2.756617	-16.514097	3.228310
52442	0	3.651448	0.357841	9.241383	0.036472	0.003588	0.092430	2.748117	-16.565106	3.232187
52443	0	3.678996	0.377916	9.287719	0.036743	0.003784	0.092896	2.744977	-16.621443	3.230059
52444	0	3.657454	0.377308	9.284138	0.036531	0.003774	0.092858	2.746982	-16.673180	3.225907
52445	0	3.684020	0.377942	9.343083	0.036804	0.003784	0.093445	2.743824	-16.715908	3.221384
52446	0	3.690988	0.364595	9.340295	0.036876	0.003652	0.093416	2.739620	-16.756218	3.214939
52447	0	3.732573	0.390108	9.453055	0.037292	0.003906	0.094543	2.735866	-16.795186	3.216948
52448	0	3.708055	0.352454	9.371359	0.037053	0.003530	0.093724	2.732104	-16.827356	3.216611
52449	0	3.713637	0.347464	9.489927	0.037109	0.003479	0.094910	2.729276	-16.858337	3.209226
52450	0	3.724960	0.334371	9.512287	0.037224	0.003347	0.095133	2.726907	-16.888177	3.215964
52451	0	3.755302	0.359936	9.508636	0.037537	0.003601	0.095093	2.726577	-16.906660	3.221072
52452	0	3.758595	0.371224	9.537821	0.037569	0.003719	0.095385	2.720042	-16.925638	3.224495
52453	0	3.748286	0.371983	9.502900	0.037476	0.003723	0.095032	2.717585	-16.933044	3.227275
52454	0	3.773939	0.389979	9.539006	0.037734	0.003899	0.095392	2.720300	-16.938088	3.226951
52455	0	3.765560	0.390179	9.448384	0.037659	0.003906	0.094482	2.716069	-16.933090	3.232725
52456	0	3.764783	0.358307	9.534079	0.037652	0.003592	0.095339	2.707218	-16.926749	3.238129
52457	0	3.752553	0.354395	9.534114	0.037537	0.003540	0.095337	2.712700	-16.911849	3.238104
52458	0	3.731835	0.360850	9.449529	0.037332	0.003609	0.094490	2.713161	-16.894457	3.241510
52459	0	3.752035	0.347858	9.485508	0.037537	0.003479	0.094849	2.713259	-16.873477	3.248138
52460	0	3.711399	0.354306	9.450410	0.037138	0.003539	0.094495	2.718350	-16.842900	3.249839
52461	0	3.745059	0.360454	9.467529	0.037476	0.003601	0.094666	2.722763	-16.811210	3.252263
52462	0	3.739713	0.348859	9.518375	0.037425	0.003486	0.095173	2.726544	-16.775965	3.250725
52463	0	3.713740	0.348226	9.419015	0.037170	0.003479	0.094177	2.730348	-16.734540	3.259611
52464	0	3.670275	0.348715	9.330046	0.036738	0.003485	0.093287	2.733116	-16.689454	3.266293
52465	0	3.670713	0.373144	9.309250	0.036743	0.003723	0.093079	2.742990	-16.643560	3.265745
52466	0	3.687400	0.374429	9.232931	0.036916	0.003739	0.092313	2.748596	-16.590411	3.272205
52467	0	3.676575	0.373032	9.223917	0.036804	0.003723	0.092224	2.757067	-16.541200	3.276792
52468	0	3.637794	0.362024	9.220973	0.036422	0.003614	0.092193	2.763753	-16.485243	3.278640
52469	0	3.627074	0.342196	9.175357	0.036316	0.003418	0.091736	2.768169	-16.427446	3.282703
52470	0	3.599406	0.361469	9.160577	0.036042	0.003609	0.091587	2.774993	-16.365643	3.280603
52471	0	3.566228	0.366611	9.102023	0.035706	0.003662	0.091003	2.779404	-16.309926	3.289175
52472	0	3.575550	0.392150	9.050549	0.035802	0.003914	0.090487	2.788248	-16.249828	3.295103
52473	0	3.553880	0.403381	9.034938	0.035583	0.004028	0.090332	2.794651	-16.191539	3.291021
52474	0	3.532534	0.385740	8.904234	0.035373	0.003856	0.089024	2.796273	-16.129071	3.292454
52475	0	3.499076	0.354483	8.827387	0.035034	0.003540	0.088257	2.801865	-16.071372	3.295881
52476	0	3.478281	0.361373	8.903876	0.034824	0.003611	0.089023	2.805412	-16.016457	3.297058
52477	0	3.462623	0.348702	8.857803	0.034668	0.003479	0.088562	2.815136	-15.960921	3.296659
52478	0	3.485095	0.374406	8.812049	0.034890	0.003738	0.088105	2.821959	-15.908573	3.301153
52479	0	3.450603	0.336232	8.711277	0.034546	0.003357	0.087097	2.828492	-15.854823	3.305838
52480	0	3.430693	0.398191	8.744712	0.034344	0.003978	0.087433	2.833511	-15.805251	3.311427
52481	0	3.433283	0.397073	8.698677	0.034363	0.003967	0.086975	2.837931	-15.764301	3.312443
52482	0	3.420771	0.397590	8.749910	0.034241	0.003974	0.087486	2.840325	-15.719600	3.308457
52483	0	3.403096	0.378597	8.704648	0.034058	0.003784	0.087036	2.842746	-15.682998	3.306929
52484	0	3.391987	0.347940	8.657711	0.033943	0.003482	0.086568	2.839814	-15.650816	3.310134
52485	0	3.385629	0.384516	8.667705	0.033875	0.003845	0.086670	2.840145	-15.625245	3.308336
52486	0	3.370124	0.360399	8.656650	0.033715	0.003600	0.086561	2.845626	-15.605232	3.307378
52487	0	3.386474	0.360359	8.600228	0.033875	0.003601	0.085999	2.849524	-15.590870	3.309147
52488	0	3.378277	0.379096	8.588725	0.033793	0.003789	0.085883	2.852758	-15.575068	3.304784
52489	0	3.387058	0.390560	8.563391	0.033875	0.003906	0.085632	2.852786	-15.568337	3.302493
52490	0	3.386283	0.433076	8.575852	0.033866	0.004332	0.085757	2.852614	-15.562727	3.299621
52491	0	3.393958	0.408584	8.569193	0.033936	0.004089	0.085693	2.849202	-15.566710	3.301137
52492	0	3.364629	0.401770	8.611369	0.033638	0.004021	0.086117	2.846615	-15.576217	3.297494
52493	0	3.382766	0.365996	8.617617	0.033813	0.003662	0.086182	2.845299	-15.593620	3.294952
52494	0	3.361669	0.365855	8.665116	0.033598	0.003657	0.086658	2.848416	-15.616907	3.293157
52495	0	3.407556	0.396577	8.721230	0.034058	0.003967	0.087219	2.848040	-15.638949	3.289304
52496	0	3.405413	0.377506	8.683023	0.034032	0.003780	0.086839	2.842940	-15.666955	3.291331
52497	0	3.408376	0.353062	8.696524	0.034058	0.003540	0.086975	2.832772	-15.699763	3.287821
52498	0	3.426255	0.400346	8.712649	0.034232	0.004009	0.087138	2.827388	-15.738098	3.280008
52499	0	3.439612	0.420269	8.745070	0.034363	0.004211	0.087463	2.818390	-15.780112	3.269608
52500	0	3.464843	0.375868	8.785109	0.034613	0.003766	0.087865	2.811201	-15.825203	3.265386
52501	0	3.458235	0.371226	8.830406	0.034546	0.003723	0.088318	2.799649	-15.871006	3.264023
52502	0	3.478241	0.357175	8.882279	0.034741	0.003578	0.088839	2.793835	-15.922452	3.262442
52503	0	3.501163	0.347461	8.915743	0.034973	0.003479	0.089172	2.790495	-15.970447	3.261548
52504	0	3.521391	0.364116	8.955327	0.035172	0.003653	0.089569	2.778618	-16.021925	3.258483
52505	0	3.537867	0.365858	8.946215	0.035339	0.003662	0.089478	2.776370	-16.070842	3.259369
52506	0	3.552360	0.370663	9.003942	0.035480	0.003716	0.090056	2.767744	-16.125315	3.254063
52507	0	3.581057	0.389847	9.049809	0.035767	0.003906	0.090515	2.760457	-16.179547	3.256667
52508	0	3.565233	0.369708	9.101403	0.035610	0.003707	0.091030	2.750647	-16.231053	3.257074
52509	0	3.611415	0.383670	9.135325	0.036072	0.003845	0.091370	2.742593	-16.282476	3.250636
52510	0	3.607732	0.357263	9.193025	0.036035	0.003583	0.091947	2.732326	-16.334213	3.250155
52511	0	3.660000	0.371915	9.184217	0.036560	0.003723	0.091858	2.729601	-16.382518	3.249739
52512	0	3.643471	0.382912	9.284918	0.036396	0.003837	0.092864	2.722672	-16.428690	3.248121
52513	0	3.653571	0.359692	9.245394	0.036499	0.003601	0.092468	2.719636	-16.472680	3.252627
52514	0	3.660931	0.370599	9.303490	0.036572	0.003715	0.093049	2.711355	-16.516571	3.259216
52515	0	3.659100	0.359449	9.312775	0.036560	0.003601	0.093140	2.705236	-16.553181	3.263097
52516	0	3.707957	0.376473	9.346931	0.037049	0.003771	0.093481	2.699688	-16.588829	3.266682
52517	0	3.664580	0.359761	9.355736	0.036621	0.003601	0.093567	2.697026	-16.617710	3.275579
52518	0	3.693686	0.371056	9.402669	0.036915	0.003716	0.094035	2.692552	-16.643149	3.281823
52519	0	3.694423	0.371965	9.410930	0.036926	0.003723	0.094116	2.689693	-16.663553	3.288103
52520	0	3.697727	0.346959	9.458411	0.036962	0.003471	0.094590	2.688831	-16.681061	3.293564
52521	0	3.736461	0.372379	9.478320	0.037354	0.003723	0.094788	2.690691	-16.692873	3.294928
52522	0	3.683692	0.347728	9.483500	0.036826	0.003480	0.094839	2.688526	-16.704485	3.304016
52523	0	3.686840	0.341351	9.435928	0.036865	0.003418	0.094360	2.684112	-16.706769	3.310099
52524	0	3.718199	0.316530	9.417204	0.037176	0.003164	0.094174	2.686160	-16.712377	3.318288
52525	0	3.716682	0.341946	9.521619	0.037170	0.003418	0.095215	2.688342	-16.706692	3.329342
52526	0	3.715296	0.336162	9.522052	0.037163	0.003360	0.095217	2.690682	-16.693552	3.338740
52527	0	3.709995	0.366421	9.454707	0.037109	0.003662	0.094543	2.693479	-16.680625	3.344726
52528	0	3.731946	0.378665	9.498332	0.037334	0.003788	0.094977	2.692073	-16.661046	3.351308
52529	0	3.690943	0.366592	9.387854	0.036926	0.003662	0.093872	2.696617	-16.639073	3.362822
52530	0	3.705272	0.367096	9.413731	0.037075	0.003669	0.094129	2.699031	-16.610517	3.373680
52531	0	3.684267	0.354598	9.430791	0.036865	0.003540	0.094299	2.705777	-16.581815	3.385709
52532	0	3.667194	0.349579	9.395943	0.036698	0.003490	0.093949	2.711909	-16.548013	3.389366
52533	0	3.646949	0.354438	9.309003	0.036499	0.003540	0.093079	2.716729	-16.510158	3.395894
52534	0	3.665054	0.391642	9.286957	0.036684	0.003915	0.092856	2.718197	-16.467269	3.401189
52535	0	3.639836	0.372917	9.272773	0.036438	0.003723	0.092712	2.724696	-16.416868	3.408827
52536	0	3.650622	0.380086	9.190241	0.036542	0.003796	0.091888	2.730522	-16.370663	3.409503
52537	0	3.621498	0.366645	9.169040	0.036255	0.003662	0.091675	2.735068	-16.319329	3.413440
52538	0	3.589320	0.343072	9.208598	0.035931	0.003427	0.092072	2.739508	-16.271170	3.417408
52539	0	3.596872	0.366914	9.108078	0.036011	0.003662	0.091064	2.747245	-16.216915	3.426374
52540	0	3.557958	0.337005	9.062418	0.035622	0.003370	0.090608	2.746144	-16.162323	3.430587
52541	0	3.511768	0.336465	9.095700	0.035156	0.003357	0.090942	2.754847	-16.112251	3.436450
52542	0	3.546547	0.368391	8.982751	0.035507	0.003676	0.089811	2.763329	-16.057406	3.440408
52543	0	3.542206	0.378855	8.949295	0.035461	0.003784	0.089478	2.768032	-16.005443	3.444890
52544	0	3.534559	0.398320	8.915607	0.035382	0.003976	0.089142	2.776496	-15.956843	3.452992
52545	0	3.511981	0.403872	8.912523	0.035156	0.004028	0.089111	2.788792	-15.908509	3.457263
52546	0	3.461805	0.387313	8.890817	0.034656	0.003865	0.088894	2.797979	-15.858590	3.457876
52547	0	3.482174	0.348640	8.814607	0.034851	0.003479	0.088135	2.806866	-15.818920	3.459203
52548	0	3.451991	0.337726	8.828945	0.034548	0.003371	0.088279	2.814043	-15.781271	3.464081
52549	0	3.446062	0.391118	8.759477	0.034485	0.003906	0.087585	2.820050	-15.747883	3.460176
52550	0	3.410360	0.385772	8.694283	0.034131	0.003855	0.086932	2.823497	-15.710049	3.456952
52551	0	3.434096	0.372587	8.753287	0.034363	0.003723	0.087524	2.826793	-15.679850	3.454514
52552	0	3.423955	0.385197	8.669329	0.034258	0.003850	0.086686	2.829257	-15.654217	3.460053
52553	0	3.422079	0.378367	8.728811	0.034241	0.003784	0.087280	2.828489	-15.626606	3.461967
52554	0	3.394015	0.384464	8.742390	0.033957	0.003843	0.087418	2.830158	-15.603697	3.463970
52555	0	3.392267	0.353827	8.655297	0.033936	0.003540	0.086548	2.828014	-15.585111	3.458681
52556	0	3.390375	0.378096	8.668180	0.033910	0.003780	0.086679	2.829104	-15.575568	3.454833
52557	0	3.375004	0.329424	8.691506	0.033752	0.003296	0.086914	2.827445	-15.570759	3.451049
52558	0	3.381137	0.371509	8.697615	0.033809	0.003719	0.086977	2.822661	-15.572601	3.445073
52559	0	3.381852	0.377924	8.709542	0.033813	0.003784	0.087097	2.817031	-15.577723	3.446296
52560	0	3.389401	0.377210	8.635709	0.033884	0.003774	0.086361	2.815814	-15.589530	3.448796
52561	0	3.418887	0.408683	8.691057	0.034180	0.004089	0.086914	2.813422	-15.599967	3.444745
52562	0	3.385089	0.371509	8.744838	0.033832	0.003717	0.087456	2.811576	-15.623670	3.442074
52563	0	3.395187	0.390462	8.696880	0.033936	0.003906	0.086975	2.810524	-15.643639	3.439266
52564	0	3.392630	0.389776	8.780897	0.033907	0.003902	0.087816	2.805744	-15.667292	3.432925
52565	0	3.407828	0.372037	8.733337	0.034058	0.003723	0.087341	2.803383	-15.692790	3.428147
52566	0	3.436809	0.377587	8.762046	0.034343	0.003778	0.087630	2.801420	-15.724277	3.422491
52567	0	3.438997	0.359947	8.812423	0.034363	0.003601	0.088135	2.800766	-15.757941	3.417026
52568	0	3.426530	0.371609	8.816186	0.034234	0.003719	0.088174	2.798152	-15.796994	3.414278
52569	0	3.469975	0.389681	8.812268	0.034668	0.003906	0.088135	2.787763	-15.836840	3.416102
52570	0	3.513499	0.382089	8.949948	0.035098	0.003825	0.089514	2.784106	-15.882397	3.409156
52571	0	3.482986	0.389690	8.952350	0.034790	0.003906	0.089539	2.774191	-15.931867	3.410347
52572	0	3.509007	0.363781	8.998183	0.035052	0.003643	0.089996	2.769366	-15.978424	3.409396
52573	0	3.543993	0.396386	9.013355	0.035400	0.003967	0.090149	2.766861	-16.027016	3.404932
52574	0	3.527551	0.376901	9.028522	0.035235	0.003777	0.090301	2.759299	-16.076286	3.400071
52575	0	3.575044	0.371547	9.098612	0.035706	0.003723	0.091003	2.751776	-16.131218	3.396744
52576	0	3.577278	0.363611	9.095335	0.035734	0.003646	0.090968	2.741432	-16.178386	3.396313
52577	0	3.580974	0.346892	9.086475	0.035767	0.003479	0.090881	2.730855	-16.231320	3.400806
52578	0	3.564755	0.339337	9.107689	0.035608	0.003397	0.091092	2.728136	-16.278976	3.396642
52579	0	3.598654	0.347291	9.153850	0.035950	0.003479	0.091553	2.722210	-16.323661	3.399139
52580	0	3.617957	0.376704	9.224269	0.036146	0.003772	0.092256	2.718008	-16.363388	3.392707
52581	0	3.641560	0.365433	9.202605	0.036377	0.003662	0.092041	2.710234	-16.409847	3.387037
52582	0	3.666974	0.357784	9.266933	0.036637	0.003585	0.092682	2.703225	-16.448292	3.382343
52583	0	3.665392	0.353170	9.367645	0.036621	0.003540	0.093689	2.694506	-16.487188	3.391257
52584	0	3.652685	0.339529	9.377614	0.036503	0.003401	0.093785	2.689094	-16.514845	3.386513
52585	0	3.652394	0.335331	9.349626	0.036499	0.003357	0.093506	2.685910	-16.543716	3.384502
52586	0	3.669594	0.359079	9.390332	0.036671	0.003593	0.093913	2.683924	-16.572802	3.381416
52587	0	3.682558	0.359970	9.398582	0.036804	0.003601	0.093994	2.683345	-16.597110	3.377812
52588	0	3.667827	0.377811	9.433777	0.036664	0.003781	0.094343	2.680326	-16.612769	3.377061
52589	0	3.681568	0.371970	9.435601	0.036804	0.003723	0.094360	2.676934	-16.625065	3.375679
52590	0	3.671418	0.371421	9.453041	0.036705	0.003716	0.094534	2.676037	-16.634417	3.370077
52591	0	3.686884	0.378819	9.503018	0.036865	0.003784	0.095032	2.681051	-16.637173	3.370444
52592	0	3.680951	0.342846	9.405179	0.036811	0.003426	0.094051	2.684681	-16.633837	3.372109
52593	0	3.668105	0.335847	9.460486	0.036682	0.003357	0.094604	2.686722	-16.630849	3.374092
52594	0	3.673800	0.330085	9.460531	0.036740	0.003299	0.094604	2.689419	-16.626294	3.373148
52595	0	3.697961	0.384924	9.436320	0.036987	0.003845	0.094360	2.694189	-16.615227	3.371356
52596	0	3.690125	0.342600	9.345343	0.036911	0.003426	0.093450	2.694468	-16.601857	3.378496
52597	0	3.696966	0.360153	9.442828	0.036987	0.003601	0.094421	2.694627	-16.578913	3.387244
52598	0	3.669100	0.372749	9.328154	0.036708	0.003723	0.093275	2.699469	-16.556566	3.391718
52599	0	3.647794	0.366668	9.345288	0.036499	0.003662	0.093445	2.704423	-16.529111	3.394276
52600	0	3.649238	0.355545	9.298164	0.036518	0.003549	0.092972	2.711961	-16.495776	3.394169
52601	0	3.647624	0.354615	9.308731	0.036499	0.003540	0.093079	2.718707	-16.466104	3.396685
52602	0	3.636681	0.349513	9.273936	0.036392	0.003490	0.092730	2.723782	-16.432900	3.392614
52603	0	3.628330	0.366718	9.205368	0.036316	0.003662	0.092041	2.728982	-16.390811	3.399043
52604	0	3.603271	0.349240	9.226218	0.036067	0.003489	0.092249	2.732724	-16.346552	3.396775
52605	0	3.621769	0.366915	9.150615	0.036255	0.003662	0.091492	2.740297	-16.298221	3.395642
52606	0	3.596525	0.356136	9.134956	0.035997	0.003553	0.091337	2.749154	-16.256159	3.391975
52607	0	3.579252	0.372964	9.168826	0.035828	0.003723	0.091675	2.756094	-16.210568	3.391434
52608	0	3.578204	0.374352	9.086127	0.035819	0.003736	0.090847	2.764845	-16.162160	3.390071
52609	0	3.561282	0.360561	9.071052	0.035645	0.003601	0.090698	2.769454	-16.120689	3.396220
52610	0	3.536599	0.349161	9.018536	0.035398	0.003488	0.090173	2.773527	-16.077744	3.395911
52611	0	3.536747	0.348550	8.967339	0.035400	0.003479	0.089661	2.780661	-16.034008	3.391114
52612	0	3.493740	0.355453	8.963640	0.034968	0.003552	0.089624	2.782439	-15.992686	3.387529
52613	0	3.493927	0.354541	8.888030	0.034973	0.003540	0.088867	2.788162	-15.947489	3.388466
52614	0	3.518050	0.392075	8.872160	0.035211	0.003917	0.088710	2.792318	-15.907102	3.390244
52615	0	3.488523	0.378721	8.869453	0.034912	0.003784	0.088684	2.795421	-15.870599	3.383592
52616	0	3.440537	0.385440	8.804277	0.034431	0.003851	0.088033	2.799111	-15.834894	3.376151
52617	0	3.482869	0.372903	8.759410	0.034851	0.003723	0.087585	2.805966	-15.804036	3.375005
52618	0	3.435748	0.398283	8.785404	0.034379	0.003979	0.087846	2.810578	-15.774355	3.372404
52619	0	3.458810	0.354085	8.802007	0.034607	0.003540	0.088013	2.811142	-15.748194	3.368771
52620	0	3.424822	0.397369	8.754450	0.034264	0.003968	0.087539	2.817742	-15.726154	3.355482
52621	0	3.441052	0.372610	8.740746	0.034424	0.003723	0.087402	2.821184	-15.707131	3.353061
52622	0	3.414725	0.373500	8.753592	0.034153	0.003729	0.087534	2.828878	-15.698051	3.350803
52623	0	3.398898	0.366422	8.630661	0.033997	0.003662	0.086304	2.831482	-15.686315	3.348108
52624	0	3.433848	0.379388	8.643484	0.034348	0.003788	0.086432	2.838864	-15.672657	3.344642
52625	0	3.424214	0.402663	8.685255	0.034241	0.004028	0.086853	2.836900	-15.672836	3.336768
52626	0	3.412368	0.383980	8.666781	0.034121	0.003841	0.086669	2.835115	-15.675240	3.327869
52627	0	3.424862	0.365895	8.654486	0.034241	0.003662	0.086548	2.831477	-15.683976	3.321224
52628	0	3.420212	0.352932	8.666058	0.034195	0.003533	0.086663	2.826692	-15.691770	3.315296
52629	0	3.388622	0.348104	8.733668	0.033875	0.003479	0.087341	2.829747	-15.705564	3.313803
52630	0	3.415694	0.366280	8.695965	0.034142	0.003666	0.086966	2.826386	-15.724216	3.307826
52631	0	3.450384	0.365663	8.733404	0.034485	0.003662	0.087341	2.820143	-15.747773	3.310582
52632	0	3.466284	0.389121	8.695254	0.034644	0.003895	0.086960	2.816306	-15.770783	3.308563
52633	0	3.475461	0.408369	8.849119	0.034729	0.004089	0.088501	2.810178	-15.802126	3.297815
52634	0	3.443822	0.413772	8.834924	0.034413	0.004139	0.088359	2.809546	-15.832693	3.291618
52635	0	3.494695	0.377685	8.842650	0.034912	0.003784	0.088440	2.801596	-15.876155	3.285946
52636	0	3.458849	0.358300	8.931476	0.034554	0.003586	0.089328	2.799276	-15.918082	3.279254
52637	0	3.494600	0.347515	8.885402	0.034912	0.003479	0.088867	2.795668	-15.960053	3.271233
52638	0	3.513407	0.382820	8.864500	0.035102	0.003837	0.088657	2.786250	-16.000023	3.267641
52639	0	3.506941	0.390267	8.934181	0.035034	0.003906	0.089355	2.782987	-16.043594	3.265351
52640	0	3.532388	0.388708	9.004661	0.035288	0.003899	0.090060	2.769957	-16.087870	3.266045
52641	0	3.537890	0.402203	8.995056	0.035339	0.004028	0.089966	2.763531	-16.136549	3.261661
52642	0	3.570113	0.388883	9.089598	0.035663	0.003893	0.090911	2.759835	-16.183380	3.257572
52643	0	3.568359	0.414514	9.068313	0.035645	0.004150	0.090698	2.754756	-16.230909	3.248142
52644	0	3.582223	0.382789	9.065241	0.035783	0.003834	0.090668	2.748868	-16.279040	3.245366
52645	0	3.580231	0.371702	9.166112	0.035767	0.003723	0.091675	2.742619	-16.321981	3.241312
52646	0	3.630428	0.394412	9.193648	0.036265	0.003955	0.091951	2.730997	-16.368550	3.232093
52647	0	3.635269	0.389642	9.233214	0.036316	0.003906	0.092346	2.720347	-16.412533	3.229520
52648	0	3.618447	0.369052	9.236375	0.036145	0.003703	0.092379	2.706370	-16.459708	3.230330
52649	0	3.665523	0.396106	9.178352	0.036621	0.003967	0.091797	2.699902	-16.500742	3.233830
52650	0	3.684336	0.376219	9.242840	0.036812	0.003771	0.092441	2.690559	-16.538142	3.233741
52651	0	3.665203	0.371989	9.312761	0.036621	0.003723	0.093140	2.687638	-16.574520	3.233739
52652	0	3.664954	0.383285	9.322636	0.036622	0.003839	0.093237	2.681729	-16.606575	3.229628
52653	0	3.689115	0.378404	9.331252	0.036865	0.003784	0.093323	2.682395	-16.636611	3.225684
52654	0	3.675253	0.347294	9.366076	0.036734	0.003478	0.093668	2.676862	-16.658118	3.226163
52655	0	3.688247	0.335164	9.410965	0.036865	0.003357	0.094116	2.671125	-16.677408	3.224840
52656	0	3.697540	0.352381	9.458554	0.036961	0.003529	0.094591	2.666006	-16.693521	3.222381
52657	0	3.724460	0.341598	9.508770	0.037231	0.003418	0.095093	2.663932	-16.707829	3.228531
52658	0	3.713977	0.365812	9.453111	0.037135	0.003657	0.094533	2.664868	-16.711849	3.230400
52659	0	3.729796	0.353364	9.454153	0.037292	0.003540	0.094543	2.657425	-16.716887	3.235022
52660	0	3.724442	0.352273	9.453786	0.037242	0.003527	0.094539	2.652810	-16.718167	3.236665
52661	0	3.722644	0.384705	9.472845	0.037231	0.003845	0.094727	2.654647	-16.710505	3.238009
52662	0	3.697394	0.335739	9.479166	0.036977	0.003360	0.094790	2.651603	-16.705399	3.242402
52663	0	3.740462	0.366298	9.393703	0.037415	0.003662	0.093933	2.652141	-16.691777	3.252779
52664	0	3.719771	0.372301	9.510581	0.037211	0.003724	0.095100	2.650339	-16.673576	3.253240
52665	0	3.739398	0.342152	9.467353	0.037415	0.003418	0.094666	2.653707	-16.647103	3.260869
52666	0	3.674398	0.348385	9.401698	0.036763	0.003486	0.094009	2.650768	-16.622112	3.265666
52667	0	3.659930	0.366413	9.363637	0.036621	0.003662	0.093628	2.652336	-16.593773	3.266903
52668	0	3.648951	0.373022	9.377647	0.036516	0.003727	0.093766	2.655302	-16.559388	3.266770
52669	0	3.665085	0.378930	9.309073	0.036682	0.003784	0.093079	2.660285	-16.519232	3.271670
52670	0	3.689566	0.385954	9.280850	0.036924	0.003855	0.092797	2.664930	-16.482202	3.276464
52671	0	3.658724	0.379124	9.278651	0.036621	0.003784	0.092773	2.672271	-16.438537	3.276980
52672	0	3.639356	0.379906	9.281394	0.036431	0.003798	0.092799	2.672752	-16.390320	3.281305
52673	0	3.646189	0.390786	9.236080	0.036499	0.003906	0.092346	2.673461	-16.342457	3.284345
52674	0	3.632738	0.367193	9.171749	0.036364	0.003665	0.091703	2.680622	-16.295476	3.286246
52675	0	3.572574	0.341813	9.175176	0.035767	0.003418	0.091736	2.679561	-16.242445	3.280180
52676	0	3.576441	0.354999	9.147828	0.035807	0.003540	0.091462	2.690176	-16.187808	3.281610
52677	0	3.572533	0.354604	9.101940	0.035767	0.003540	0.091003	2.696160	-16.133885	3.278586
52678	0	3.539854	0.355785	9.068443	0.035439	0.003551	0.090669	2.702588	-16.080271	3.277403
52679	0	3.523896	0.348147	9.022525	0.035278	0.003479	0.090210	2.704274	-16.028504	3.279002
52680	0	3.528289	0.348762	9.001028	0.035321	0.003484	0.089995	2.707698	-15.977876	3.279427
52681	0	3.517895	0.391036	9.016372	0.035217	0.003906	0.090149	2.711442	-15.927360	3.279890
52682	0	3.510447	0.386332	8.945900	0.035141	0.003853	0.089445	2.723171	-15.878708	3.275144
52683	0	3.469876	0.354660	8.973312	0.034729	0.003540	0.089722	2.730195	-15.838295	3.274206
52684	0	3.451694	0.362070	8.865634	0.034547	0.003613	0.088645	2.738122	-15.797914	3.274619
52685	0	3.463901	0.360703	8.887824	0.034668	0.003601	0.088867	2.744498	-15.758781	3.273996
52686	0	3.434119	0.361475	8.792145	0.034367	0.003613	0.087912	2.746340	-15.723946	3.274018
52687	0	3.439625	0.391208	8.784013	0.034424	0.003906	0.087830	2.752667	-15.686228	3.273667
52688	0	3.452864	0.410695	8.767623	0.034552	0.004101	0.087667	2.759549	-15.654527	3.274860
52689	0	3.439908	0.421545	8.765601	0.034424	0.004211	0.087646	2.763699	-15.620510	3.278055
52690	0	3.447887	0.392006	8.742706	0.034496	0.003914	0.087420	2.770827	-15.595988	3.279503
52691	0	3.397978	0.371722	8.667677	0.033997	0.003723	0.086670	2.762585	-15.572089	3.277018
52692	0	3.413530	0.358944	8.699236	0.034145	0.003589	0.086988	2.763096	-15.557122	3.274358
52693	0	3.386047	0.372222	8.728576	0.033875	0.003723	0.087280	2.761345	-15.536923	3.270057
52694	0	3.378397	0.378441	8.661959	0.033785	0.003781	0.086619	2.765138	-15.533939	3.264759
52695	0	3.381220	0.372066	8.679260	0.033813	0.003723	0.086792	2.761775	-15.530565	3.266712
52696	0	3.442634	0.414369	8.709605	0.034421	0.004145	0.087098	2.760574	-15.535899	3.263750
52697	0	3.399845	0.378257	8.715754	0.033997	0.003784	0.087158	2.758473	-15.536488	3.258932
52698	0	3.425439	0.383833	8.678633	0.034245	0.003841	0.086790	2.754746	-15.547728	3.256914
52699	0	3.400625	0.359766	8.678835	0.033997	0.003601	0.086792	2.750553	-15.558832	3.258847
52700	0	3.409010	0.328915	8.659594	0.034077	0.003288	0.086601	2.751967	-15.574810	3.256971
52701	0	3.388993	0.316656	8.727455	0.033875	0.003174	0.087280	2.743053	-15.593453	3.260730
52702	0	3.422877	0.358430	8.719962	0.034210	0.003586	0.087207	2.741567	-15.616135	3.260249
52703	0	3.420012	0.365723	8.794392	0.034180	0.003662	0.087952	2.735909	-15.640958	3.257456
52704	0	3.418530	0.383341	8.847492	0.034160	0.003835	0.088485	2.734867	-15.672461	3.256486
52705	0	3.445312	0.383868	8.787944	0.034424	0.003845	0.087891	2.727387	-15.708948	3.255968
52706	0	3.469744	0.376512	8.840461	0.034665	0.003771	0.088417	2.721085	-15.749085	3.253792
52707	0	3.433412	0.359829	8.940420	0.034302	0.003601	0.089417	2.718479	-15.788717	3.249547
52708	0	3.500926	0.377528	8.943929	0.034977	0.003778	0.089452	2.715384	-15.828274	3.245543
52709	0	3.513200	0.359871	8.915797	0.035095	0.003601	0.089172	2.713415	-15.873826	3.245227
52710	0	3.495714	0.334489	8.986277	0.034925	0.003351	0.089875	2.706453	-15.913627	3.242809
52711	0	3.494596	0.359508	9.025814	0.034912	0.003601	0.090271	2.699884	-15.954938	3.245932
52712	0	3.556827	0.382727	9.071748	0.035529	0.003833	0.090733	2.694149	-16.002479	3.239819
52713	0	3.519402	0.359375	9.050075	0.035156	0.003601	0.090515	2.686080	-16.048640	3.242812
52714	0	3.557602	0.351900	9.095874	0.035537	0.003525	0.090974	2.679980	-16.096435	3.245638
52715	0	3.580452	0.359316	9.117196	0.035767	0.003601	0.091187	2.671325	-16.142286	3.244331
52716	0	3.582067	0.357689	9.181353	0.035782	0.003585	0.091828	2.662661	-16.188915	3.241850
52717	0	3.598666	0.347352	9.233201	0.035950	0.003479	0.092346	2.656990	-16.232937	3.241075
52718	0	3.611584	0.370773	9.248849	0.036084	0.003712	0.092501	2.652958	-16.270362	3.239107
52719	0	3.634878	0.372244	9.288268	0.036316	0.003723	0.092896	2.652892	-16.309045	3.238834
52720	0	3.622951	0.352777	9.304124	0.036199	0.003538	0.093053	2.641172	-16.345400	3.242286
52721	0	3.646297	0.359645	9.361838	0.036438	0.003601	0.093628	2.636187	-16.374192	3.245366
52722	0	3.626867	0.364287	9.323226	0.036243	0.003653	0.093242	2.625110	-16.403465	3.248895
52723	0	3.645802	0.341606	9.380332	0.036438	0.003418	0.093811	2.623152	-16.426195	3.254894
52724	0	3.662110	0.371782	9.396978	0.036600	0.003718	0.093978	2.622871	-16.449935	3.255521
52725	0	3.688163	0.378697	9.368240	0.036865	0.003784	0.093689	2.626372	-16.468211	3.259115
52726	0	3.666702	0.366683	9.409760	0.036654	0.003667	0.094103	2.626289	-16.483071	3.268579
52727	0	3.663035	0.372444	9.405152	0.036621	0.003723	0.094055	2.627804	-16.492534	3.271503
52728	0	3.701236	0.342045	9.453309	0.037005	0.003420	0.094536	2.628403	-16.499123	3.276473
52729	0	3.662289	0.317357	9.454277	0.036621	0.003174	0.094543	2.627780	-16.499616	3.285112
52730	0	3.699182	0.335451	9.417474	0.036990	0.003356	0.094175	2.625724	-16.499942	3.289159
52731	0	3.722712	0.317190	9.411799	0.037231	0.003174	0.094116	2.622971	-16.492955	3.294499
52732	0	3.684789	0.353714	9.436657	0.036857	0.003535	0.094363	2.624532	-16.480582	3.301308
52733	0	3.667266	0.342041	9.430291	0.036682	0.003418	0.094299	2.626801	-16.467220	3.300814
52734	0	3.670935	0.353903	9.412886	0.036724	0.003545	0.094123	2.619132	-16.447623	3.308712
52735	0	3.654622	0.353851	9.338926	0.036560	0.003540	0.093384	2.616461	-16.429000	3.316652
52736	0	3.651330	0.335606	9.358473	0.036532	0.003353	0.093577	2.619015	-16.403813	3.319426
52737	0	3.653844	0.335966	9.314804	0.036560	0.003357	0.093140	2.621153	-16.375606	3.327312
52738	0	3.655390	0.342910	9.353096	0.036577	0.003423	0.093522	2.627577	-16.345289	3.330688
52739	0	3.641289	0.366685	9.253899	0.036438	0.003662	0.092529	2.632078	-16.312500	3.337203
52740	0	3.629631	0.349136	9.292620	0.036326	0.003488	0.092915	2.635379	-16.273410	3.335530
52741	0	3.628583	0.385330	9.229665	0.036316	0.003845	0.092285	2.643809	-16.234213	3.334932
52742	0	3.592152	0.356052	9.243992	0.035950	0.003555	0.092429	2.648812	-16.197515	3.338129
52743	0	3.598112	0.354561	9.174725	0.036011	0.003540	0.091736	2.654311	-16.158567	3.334957
52744	0	3.561383	0.331236	9.109893	0.035646	0.003306	0.091086	2.660144	-16.115833	3.337308
52745	0	3.561057	0.360924	9.150460	0.035645	0.003601	0.091492	2.668587	-16.071531	3.338974
52746	0	3.554944	0.368543	9.116068	0.035577	0.003678	0.091150	2.676022	-16.035207	3.335026
52747	0	3.530454	0.366918	9.052844	0.035339	0.003662	0.090515	2.683270	-15.989161	3.332464
52748	0	3.511840	0.355808	9.018590	0.035148	0.003553	0.090175	2.687734	-15.950132	3.332003
52749	0	3.512566	0.378864	8.985553	0.035156	0.003784	0.089844	2.691874	-15.909331	3.333791
52750	0	3.518725	0.355612	8.963400	0.035217	0.003549	0.089622	2.699776	-15.869235	3.338156
52751	0	3.501093	0.360757	8.887609	0.035034	0.003601	0.088867	2.706760	-15.837326	3.333337
52752	0	3.484393	0.386312	8.901458	0.034865	0.003858	0.089006	2.712600	-15.807683	3.326501
52753	0	3.482637	0.366511	8.881572	0.034851	0.003662	0.088806	2.715143	-15.774122	3.328533
52754	0	3.471291	0.349008	8.871277	0.034740	0.003485	0.088702	2.720547	-15.736820	3.329793
52755	0	3.470371	0.385277	8.832749	0.034729	0.003845	0.088318	2.728801	-15.702307	3.334095
52756	0	3.435633	0.373888	8.742707	0.034373	0.003737	0.087420	2.729665	-15.678303	3.332587
52757	0	3.440989	0.360186	8.795708	0.034424	0.003601	0.087952	2.729772	-15.658572	3.338219
52758	0	3.450844	0.348493	8.796543	0.034517	0.003480	0.087962	2.735346	-15.645249	3.334844
52759	0	3.416836	0.354758	8.728440	0.034180	0.003540	0.087280	2.744132	-15.628668	3.332318
52760	0	3.439132	0.404514	8.777984	0.034401	0.004043	0.087776	2.746579	-15.614358	3.332712
52761	0	3.423771	0.396784	8.795281	0.034241	0.003967	0.087952	2.746776	-15.608640	3.328760
52762	0	3.447830	0.378382	8.728219	0.034478	0.003785	0.087282	2.744717	-15.606936	3.327206
52763	0	3.442513	0.372660	8.703547	0.034424	0.003723	0.087036	2.748756	-15.606864	3.325092
52764	0	3.442854	0.366976	8.727722	0.034426	0.003669	0.087278	2.749678	-15.608740	3.321248
52765	0	3.437182	0.353840	8.715471	0.034363	0.003540	0.087158	2.747469	-15.618885	3.321504
52766	0	3.439051	0.365598	8.714688	0.034381	0.003658	0.087151	2.744432	-15.629747	3.319625
52767	0	3.425485	0.347917	8.794615	0.034241	0.003479	0.087952	2.744657	-15.646402	3.315581
52768	0	3.440559	0.390278	8.750717	0.034390	0.003906	0.087513	2.740334	-15.664432	3.312776
52769	0	3.438349	0.415000	8.763839	0.034363	0.004150	0.087646	2.740086	-15.689619	3.307811
52770	0	3.454768	0.408311	8.817034	0.034526	0.004088	0.088179	2.733713	-15.716115	3.304150
52771	0	3.463115	0.353557	8.794231	0.034607	0.003540	0.087952	2.728431	-15.745911	3.300730
52772	0	3.486396	0.358607	8.847217	0.034839	0.003592	0.088482	2.721966	-15.776883	3.299346
52773	0	3.475622	0.359784	8.903981	0.034729	0.003601	0.089050	2.718362	-15.810109	3.294011
52774	0	3.511330	0.383508	8.846899	0.035088	0.003839	0.088479	2.714409	-15.841728	3.294335
52775	0	3.530771	0.390484	8.842828	0.035278	0.003906	0.088440	2.713150	-15.878004	3.290437
52776	0	3.494383	0.365818	8.870767	0.034909	0.003658	0.088721	2.713618	-15.921025	3.291919
52777	0	3.531200	0.359938	8.995268	0.035278	0.003601	0.089966	2.712132	-15.962161	3.287423
52778	0	3.525366	0.377422	8.986632	0.035223	0.003780	0.089878	2.705067	-15.999452	3.281707
52779	0	3.549302	0.341557	9.007554	0.035461	0.003418	0.090088	2.702661	-16.037821	3.279356
52780	0	3.556114	0.340919	9.053611	0.035524	0.003412	0.090550	2.699644	-16.082406	3.272415
52781	0	3.580048	0.359209	9.105150	0.035767	0.003601	0.091064	2.689239	-16.123414	3.274291
52782	0	3.580662	0.345805	9.126893	0.035773	0.003461	0.091282	2.686347	-16.163467	3.271482
52783	0	3.610605	0.352996	9.135648	0.036072	0.003540	0.091370	2.674684	-16.204728	3.270012
52784	0	3.605220	0.382194	9.157386	0.036018	0.003824	0.091587	2.672533	-16.245059	3.260612
52785	0	3.622593	0.353046	9.202877	0.036194	0.003540	0.092041	2.661446	-16.283306	3.260955
52786	0	3.647410	0.369397	9.236968	0.036441	0.003703	0.092382	2.651005	-16.322733	3.259268
52787	0	3.634460	0.335081	9.264034	0.036316	0.003357	0.092651	2.644024	-16.356466	3.257954
52788	0	3.633804	0.346543	9.237418	0.036312	0.003467	0.092384	2.642910	-16.386801	3.256452
52789	0	3.671004	0.396107	9.270162	0.036682	0.003967	0.092712	2.635847	-16.419421	3.252012
52790	0	3.669757	0.364329	9.335413	0.036677	0.003649	0.093362	2.629453	-16.442403	3.248423
52791	0	3.688187	0.377996	9.349947	0.036865	0.003784	0.093506	2.624512	-16.460839	3.241228
52792	0	3.660830	0.340538	9.354788	0.036593	0.003409	0.093554	2.619695	-16.477229	3.242345
52793	0	3.700204	0.347437	9.392747	0.036987	0.003479	0.093933	2.614098	-16.493462	3.240296
52794	0	3.696224	0.340200	9.398041	0.036956	0.003408	0.093983	2.606130	-16.499553	3.241140
52795	0	3.687347	0.347810	9.356368	0.036865	0.003479	0.093567	2.604705	-16.507925	3.241731
52796	0	3.688473	0.365435	9.355912	0.036881	0.003659	0.093560	2.598453	-16.510141	3.240378
52797	0	3.699009	0.384665	9.405402	0.036987	0.003845	0.094055	2.599690	-16.511677	3.237570
52798	0	3.711370	0.384890	9.448004	0.037115	0.003847	0.094480	2.601214	-16.508102	3.235300
52799	0	3.674019	0.341847	9.405632	0.036743	0.003418	0.094055	2.601173	-16.502629	3.236361
52800	0	3.691481	0.366077	9.399798	0.036920	0.003662	0.093996	2.598875	-16.495006	3.239406
52801	0	3.679527	0.353519	9.399782	0.036804	0.003540	0.093994	2.592272	-16.482378	3.238848
52802	0	3.676888	0.303754	9.400767	0.036786	0.003041	0.094001	2.586803	-16.459586	3.239352
52803	0	3.660392	0.329391	9.357368	0.036621	0.003296	0.093567	2.583335	-16.436774	3.238789
52804	0	3.656377	0.329409	9.395493	0.036586	0.003291	0.093946	2.585570	-16.408086	3.239982
52805	0	3.659879	0.372368	9.327045	0.036621	0.003723	0.093262	2.584832	-16.379065	3.244670
52806	0	3.661585	0.366965	9.353117	0.036637	0.003663	0.093523	2.591308	-16.351120	3.250259
52807	0	3.635098	0.348410	9.290548	0.036377	0.003479	0.092896	2.596006	-16.317267	3.250332
52808	0	3.605297	0.331313	9.249774	0.036080	0.003305	0.092487	2.603803	-16.281479	3.250575
52809	0	3.622670	0.348314	9.199093	0.036255	0.003479	0.091980	2.607328	-16.244523	3.248995
52810	0	3.592415	0.349346	9.158536	0.035954	0.003487	0.091574	2.613996	-16.204878	3.252580
52811	0	3.598156	0.354437	9.119788	0.036011	0.003540	0.091187	2.617690	-16.166544	3.256538
52812	0	3.592046	0.355133	9.140371	0.035952	0.003549	0.091392	2.619385	-16.125742	3.259204
52813	0	3.597903	0.384782	9.150407	0.036011	0.003845	0.091492	2.620903	-16.084352	3.264769
52814	0	3.561219	0.354538	9.055093	0.035643	0.003545	0.090539	2.620009	-16.044167	3.268623
52815	0	3.567481	0.372383	9.034416	0.035706	0.003723	0.090332	2.619303	-16.003314	3.264373
52816	0	3.549095	0.342218	9.042879	0.035522	0.003419	0.090417	2.621676	-15.962972	3.269258
52817	0	3.537087	0.366559	8.961113	0.035400	0.003662	0.089600	2.624459	-15.923361	3.266482
52818	0	3.530700	0.379451	8.945182	0.035341	0.003791	0.089438	2.627299	-15.877711	3.266712
52819	0	3.512635	0.372573	8.967226	0.035156	0.003723	0.089661	2.628979	-15.837627	3.262443
52820	0	3.494942	0.360969	8.902168	0.034974	0.003606	0.089012	2.632393	-15.803991	3.259143
52821	0	3.494793	0.372712	8.869386	0.034973	0.003723	0.088684	2.635980	-15.769493	3.253595
52822	0	3.471695	0.360985	8.877297	0.034739	0.003609	0.088764	2.636106	-15.738519	3.249704
52823	0	3.470740	0.372886	8.814303	0.034729	0.003723	0.088135	2.641992	-15.708641	3.248637
52824	0	3.454501	0.367015	8.803610	0.034563	0.003673	0.088029	2.637757	-15.683193	3.243064
52825	0	3.465257	0.378614	8.795765	0.034668	0.003784	0.087952	2.639120	-15.661417	3.244850
52826	0	3.456182	0.391001	8.784640	0.034575	0.003910	0.087841	2.638007	-15.641886	3.246626
52827	0	3.459456	0.384669	8.746821	0.034607	0.003845	0.087463	2.638877	-15.623902	3.244605
52828	0	3.408636	0.366689	8.729170	0.034094	0.003665	0.087289	2.640464	-15.612223	3.240558
52829	0	3.417330	0.359981	8.740489	0.034180	0.003601	0.087402	2.638057	-15.602017	3.237893
52830	0	3.434798	0.347411	8.777398	0.034349	0.003476	0.087773	2.634822	-15.598394	3.238673
52831	0	3.436077	0.372082	8.764737	0.034363	0.003723	0.087646	2.631204	-15.593961	3.237298
52832	0	3.448259	0.359151	8.782972	0.034480	0.003595	0.087831	2.625816	-15.595486	3.236632
52833	0	3.430652	0.378447	8.715632	0.034302	0.003784	0.087158	2.625712	-15.600067	3.238749
52834	0	3.462333	0.384399	8.708973	0.034616	0.003845	0.087092	2.623758	-15.607266	3.237639
52835	0	3.424743	0.347916	8.746075	0.034241	0.003479	0.087463	2.623538	-15.614346	3.238271
52836	0	3.463353	0.359991	8.745246	0.034620	0.003601	0.087458	2.621879	-15.629710	3.228656
52837	0	3.437697	0.334957	8.819056	0.034363	0.003357	0.088196	2.612430	-15.646386	3.229717
52838	0	3.465247	0.345925	8.805543	0.034635	0.003464	0.088062	2.606690	-15.668048	3.232175
52839	0	3.462661	0.359611	8.855452	0.034607	0.003601	0.088562	2.600443	-15.691776	3.231481
52840	0	3.478885	0.370394	8.860001	0.034768	0.003713	0.088608	2.589566	-15.716796	3.227535
52841	0	3.493275	0.402330	8.892035	0.034912	0.004028	0.088928	2.583339	-15.741514	3.222911
52842	0	3.509619	0.382807	8.878193	0.035075	0.003835	0.088790	2.575057	-15.766876	3.222726
52843	0	3.500066	0.359620	8.903968	0.034973	0.003601	0.089050	2.569208	-15.800448	3.218179
52844	0	3.499488	0.327977	8.895636	0.034966	0.003285	0.088967	2.562433	-15.835220	3.213843
52845	0	3.512361	0.329509	8.971060	0.035095	0.003296	0.089722	2.561649	-15.869712	3.213305
52846	0	3.536638	0.371332	8.993077	0.035335	0.003721	0.089943	2.552239	-15.908344	3.209550
52847	0	3.537283	0.359764	9.050220	0.035339	0.003601	0.090515	2.548395	-15.948883	3.205758
52848	0	3.544142	0.370625	9.059708	0.035406	0.003716	0.090611	2.537499	-15.991654	3.202464
52849	0	3.543570	0.353292	9.037951	0.035400	0.003540	0.090393	2.529125	-16.034751	3.205249
52850	0	3.556567	0.370053	9.071873	0.035532	0.003708	0.090732	2.520507	-16.075444	3.202751
52851	0	3.585832	0.359532	9.129678	0.035828	0.003601	0.091309	2.513765	-16.112177	3.201259
52852	0	3.579749	0.352016	9.170023	0.035767	0.003528	0.091712	2.504977	-16.148980	3.200605
52853	0	3.621908	0.341206	9.148193	0.036194	0.003418	0.091492	2.497866	-16.178939	3.204803
52854	0	3.633441	0.388469	9.213202	0.036305	0.003894	0.092143	2.486953	-16.213378	3.210559
52855	0	3.634227	0.347487	9.209181	0.036316	0.003479	0.092102	2.482082	-16.244391	3.210947
52856	0	3.627250	0.364924	9.274239	0.036246	0.003654	0.092752	2.476977	-16.275080	3.216414
52857	0	3.652372	0.347160	9.258087	0.036499	0.003479	0.092590	2.468179	-16.303820	3.215042
52858	0	3.650957	0.327223	9.268401	0.036488	0.003281	0.092692	2.457999	-16.329438	3.223030
52859	0	3.657607	0.322877	9.319461	0.036560	0.003235	0.093201	2.450510	-16.347383	3.225966
52860	0	3.672887	0.340286	9.415936	0.036715	0.003406	0.094165	2.446978	-16.363100	3.229205
52861	0	3.657327	0.365707	9.343985	0.036560	0.003662	0.093445	2.440665	-16.377536	3.230079
52862	0	3.708228	0.383271	9.343117	0.037074	0.003835	0.093434	2.437760	-16.385904	3.235911
52863	0	3.687092	0.341625	9.417508	0.036865	0.003418	0.094177	2.435208	-16.391008	3.236340
52864	0	3.675594	0.353623	9.368330	0.036754	0.003536	0.093684	2.434564	-16.392040	3.240107
52865	0	3.674742	0.341669	9.374838	0.036743	0.003418	0.093750	2.432458	-16.395460	3.242699
52866	0	3.681178	0.316890	9.399079	0.036813	0.003171	0.093990	2.429317	-16.392372	3.241670
52867	0	3.698148	0.347986	9.369123	0.036987	0.003479	0.093689	2.429462	-16.383424	3.242611
52868	0	3.666451	0.353926	9.400006	0.036670	0.003541	0.093998	2.426461	-16.375398	3.248126
52869	0	3.630508	0.354175	9.369310	0.036316	0.003540	0.093689	2.427470	-16.360304	3.249452
52870	0	3.664625	0.366982	9.272535	0.036660	0.003665	0.092720	2.432115	-16.341306	3.251104
52871	0	3.672819	0.360710	9.290120	0.036743	0.003601	0.092896	2.438131	-16.321044	3.250960
52872	0	3.651336	0.361758	9.315629	0.036530	0.003613	0.093150	2.442955	-16.299332	3.253537
52873	0	3.629265	0.323761	9.314862	0.036316	0.003235	0.093140	2.444877	-16.268795	3.251386
52874	0	3.643049	0.311750	9.304329	0.036452	0.003118	0.093035	2.443425	-16.240166	3.255247
52875	0	3.616862	0.330418	9.278298	0.036194	0.003296	0.092773	2.451825	-16.207234	3.258239
52876	0	3.593204	0.368400	9.164271	0.035960	0.003678	0.091632	2.457115	-16.170249	3.261993
52877	0	3.604713	0.366789	9.217250	0.036072	0.003662	0.092163	2.462562	-16.137891	3.266402
52878	0	3.581249	0.337142	9.213040	0.035839	0.003368	0.092120	2.464730	-16.102962	3.266993
52879	0	3.566815	0.342132	9.150617	0.035706	0.003418	0.091492	2.466932	-16.054370	3.273587
52880	0	3.547910	0.318476	9.128728	0.035508	0.003180	0.091276	2.471633	-16.016165	3.278520
52881	0	3.566982	0.342300	9.162751	0.035706	0.003418	0.091614	2.475917	-15.969673	3.280194
52882	0	3.548074	0.367775	9.116411	0.035512	0.003672	0.091152	2.481628	-15.928722	3.285017
52883	0	3.549050	0.360451	9.113781	0.035522	0.003601	0.091125	2.484073	-15.886861	3.288906
52884	0	3.524372	0.373706	9.000176	0.035275	0.003729	0.089990	2.492445	-15.844705	3.292115
52885	0	3.536882	0.403184	9.003911	0.035400	0.004028	0.090027	2.495071	-15.802821	3.296390
52886	0	3.524512	0.360855	9.000152	0.035275	0.003608	0.089990	2.494363	-15.762623	3.304062
52887	0	3.519146	0.372932	8.887716	0.035217	0.003723	0.088867	2.500529	-15.727595	3.309010
52888	0	3.495420	0.343448	8.926306	0.034982	0.003429	0.089252	2.505276	-15.690330	3.305434
52889	0	3.494843	0.347882	8.887692	0.034973	0.003479	0.088867	2.503559	-15.656786	3.308579
52890	0	3.471471	0.378558	8.865210	0.034740	0.003783	0.088642	2.504976	-15.621854	3.313996
52891	0	3.470502	0.384767	8.863234	0.034729	0.003845	0.088623	2.506574	-15.589155	3.318941
52892	0	3.484510	0.354593	8.809945	0.034864	0.003545	0.088092	2.506674	-15.562223	3.321071
52893	0	3.453002	0.390713	8.820198	0.034546	0.003906	0.088196	2.506572	-15.539792	3.321288
52894	0	3.418800	0.360387	8.797092	0.034208	0.003602	0.087963	2.507560	-15.511555	3.320599
52895	0	3.404548	0.336041	8.765107	0.034058	0.003357	0.087646	2.510858	-15.493870	3.318230
52896	0	3.395882	0.330313	8.741595	0.033972	0.003303	0.087411	2.510446	-15.475093	3.317043
52897	0	3.429323	0.390811	8.789387	0.034302	0.003906	0.087891	2.511820	-15.462114	3.314069
52898	0	3.421711	0.397325	8.722735	0.034224	0.003970	0.087225	2.514842	-15.451870	3.311883
52899	0	3.399593	0.396525	8.709751	0.033997	0.003967	0.087097	2.511516	-15.449173	3.308731
52900	0	3.405876	0.372083	8.691276	0.034056	0.003718	0.086914	2.514015	-15.451355	3.305930
52901	0	3.412138	0.335471	8.715722	0.034119	0.003357	0.087158	2.510544	-15.453282	3.308442
52902	0	3.406899	0.353243	8.733599	0.034062	0.003535	0.087338	2.506414	-15.460208	3.310572
52903	0	3.400809	0.335612	8.721478	0.033997	0.003357	0.087219	2.505024	-15.473403	3.304062
52904	0	3.415468	0.366091	8.738764	0.034142	0.003660	0.087393	2.505608	-15.488741	3.298424
52905	0	3.437769	0.360313	8.788472	0.034363	0.003601	0.087891	2.507934	-15.506207	3.292317
52906	0	3.434912	0.372610	8.860379	0.034331	0.003727	0.088611	2.506660	-15.527422	3.290172
52907	0	3.425838	0.353701	8.818907	0.034241	0.003540	0.088196	2.502621	-15.548758	3.295273
52908	0	3.448346	0.346952	8.823313	0.034459	0.003472	0.088243	2.499067	-15.578775	3.296891
52909	0	3.457249	0.341529	8.830757	0.034546	0.003418	0.088318	2.495772	-15.611479	3.296128
52910	0	3.456470	0.335164	8.877487	0.034538	0.003351	0.088785	2.496316	-15.643973	3.300262
52911	0	3.445357	0.317174	8.873365	0.034424	0.003174	0.088745	2.493870	-15.680525	3.295080
52912	0	3.493902	0.359214	8.901531	0.034910	0.003596	0.089026	2.488798	-15.715852	3.293693
52913	0	3.512517	0.371826	8.922182	0.035095	0.003723	0.089233	2.482887	-15.752512	3.292951
52914	0	3.512534	0.377043	8.913604	0.035093	0.003774	0.089149	2.479020	-15.792036	3.296998
52915	0	3.506745	0.384258	8.964775	0.035034	0.003845	0.089661	2.475988	-15.832823	3.297723
52916	0	3.513469	0.353014	9.004819	0.035101	0.003534	0.090061	2.471037	-15.874153	3.301454
52917	0	3.543264	0.341373	9.056372	0.035400	0.003418	0.090576	2.466013	-15.913306	3.302539
52918	0	3.543897	0.340364	9.120849	0.035404	0.003408	0.091222	2.460424	-15.955238	3.301166
52919	0	3.549638	0.347311	9.092897	0.035461	0.003479	0.090942	2.453550	-15.997361	3.295466
52920	0	3.550137	0.376925	9.114676	0.035470	0.003772	0.091159	2.450556	-16.035131	3.298509
52921	0	3.604307	0.390384	9.092968	0.036011	0.003906	0.090942	2.447795	-16.074111	3.299355
52922	0	3.573890	0.377304	9.188194	0.035709	0.003778	0.091893	2.441372	-16.109089	3.296613
52923	0	3.604074	0.378210	9.147997	0.036011	0.003784	0.091492	2.438968	-16.144853	3.295365
52924	0	3.615725	0.340681	9.298447	0.036133	0.003413	0.092994	2.431250	-16.173242	3.293893
52925	0	3.621737	0.341769	9.227594	0.036194	0.003418	0.092285	2.430843	-16.200624	3.291265
52926	0	3.626481	0.353551	9.231774	0.036241	0.003539	0.092327	2.426469	-16.228944	3.291750
52927	0	3.640109	0.347560	9.319139	0.036377	0.003479	0.093201	2.422349	-16.256810	3.291205
52928	0	3.644359	0.346953	9.262491	0.036425	0.003471	0.092632	2.419913	-16.278454	3.290217
52929	0	3.658011	0.359736	9.307088	0.036560	0.003601	0.093079	2.415182	-16.301543	3.295165
52930	0	3.637119	0.353242	9.354477	0.036356	0.003532	0.093551	2.414836	-16.318395	3.295804
52931	0	3.675526	0.372458	9.337897	0.036743	0.003723	0.093384	2.416078	-16.331471	3.296724
52932	0	3.647670	0.335682	9.385587	0.036462	0.003359	0.093862	2.413351	-16.347765	3.293643
52933	0	3.668974	0.335420	9.338090	0.036682	0.003357	0.093384	2.409420	-16.355520	3.300652
52934	0	3.664326	0.352824	9.361878	0.036636	0.003534	0.093621	2.401592	-16.362223	3.301402
52935	0	3.662183	0.354071	9.356658	0.036621	0.003540	0.093567	2.401547	-16.361402	3.303234
52936	0	3.637623	0.341953	9.301726	0.036378	0.003419	0.093017	2.401420	-16.357524	3.303859
52937	0	3.655497	0.335629	9.289753	0.036560	0.003357	0.092896	2.399737	-16.349367	3.301644
52938	0	3.660889	0.335261	9.351043	0.036611	0.003355	0.093510	2.396054	-16.345394	3.299829
52939	0	3.673255	0.366251	9.381518	0.036743	0.003662	0.093811	2.395300	-16.330811	3.304785
52940	0	3.677035	0.366508	9.290811	0.036783	0.003662	0.092903	2.397624	-16.313191	3.305517
52941	0	3.666708	0.348227	9.314545	0.036682	0.003479	0.093140	2.400279	-16.292814	3.302127
52942	0	3.632999	0.354983	9.272918	0.036346	0.003546	0.092723	2.403842	-16.270690	3.302312
52943	0	3.666358	0.360362	9.284170	0.036682	0.003601	0.092834	2.405544	-16.245958	3.301955
52944	0	3.619730	0.366985	9.267257	0.036218	0.003667	0.092665	2.407725	-16.218881	3.298587
52945	0	3.629238	0.359940	9.186728	0.036316	0.003601	0.091858	2.404205	-16.187710	3.295722
52946	0	3.599999	0.354097	9.225147	0.036024	0.003536	0.092242	2.408385	-16.155981	3.295914
52947	0	3.598721	0.360716	9.168381	0.036011	0.003601	0.091675	2.414223	-16.124771	3.295895
52948	0	3.611883	0.367373	9.115386	0.036147	0.003674	0.091143	2.412728	-16.087618	3.301542
52949	0	3.604390	0.378779	9.101431	0.036072	0.003784	0.091003	2.415489	-16.050723	3.300713
52950	0	3.562568	0.367105	9.146076	0.035649	0.003669	0.091452	2.416675	-16.019430	3.302251
52951	0	3.567976	0.336164	9.095234	0.035706	0.003357	0.090942	2.420852	-15.985054	3.299088
52952	0	3.575359	0.348659	9.017698	0.035776	0.003488	0.090168	2.418114	-15.954747	3.302324
52953	0	3.567822	0.372949	9.040360	0.035706	0.003723	0.090393	2.424261	-15.918300	3.300801
52954	0	3.538411	0.374307	8.993354	0.035407	0.003736	0.089925	2.432068	-15.887126	3.293322
52955	0	3.507350	0.348453	9.027922	0.035095	0.003479	0.090271	2.437361	-15.857851	3.295263
52956	0	3.527231	0.361588	9.011301	0.035295	0.003612	0.090104	2.441159	-15.826617	3.296096
52957	0	3.501144	0.336268	8.863181	0.035034	0.003357	0.088623	2.446836	-15.795448	3.296183
52958	0	3.502980	0.373744	8.895301	0.035049	0.003735	0.088945	2.448988	-15.768370	3.293973
52959	0	3.507495	0.390881	8.905816	0.035095	0.003906	0.089050	2.450785	-15.740386	3.288376
52960	0	3.479331	0.336354	8.858378	0.034810	0.003362	0.088577	2.451738	-15.717069	3.290893
52961	0	3.495833	0.366361	8.850677	0.034973	0.003662	0.088501	2.452349	-15.696203	3.292947
52962	0	3.456417	0.348277	8.845555	0.034577	0.003482	0.088450	2.452255	-15.677420	3.293411
52963	0	3.459462	0.360552	8.783426	0.034607	0.003601	0.087830	2.456657	-15.659721	3.296267
52964	0	3.451258	0.367496	8.820754	0.034521	0.003671	0.088204	2.460941	-15.646887	3.294044
52965	0	3.465974	0.366216	8.777180	0.034668	0.003662	0.087769	2.459967	-15.634202	3.286780
52966	0	3.470915	0.397250	8.814131	0.034712	0.003967	0.088140	2.465627	-15.628890	3.282712
52967	0	3.490837	0.390551	8.825835	0.034912	0.003906	0.088257	2.463788	-15.622246	3.282210
52968	0	3.447535	0.366199	8.789415	0.034477	0.003660	0.087893	2.465171	-15.618013	3.280885
52969	0	3.448222	0.366052	8.722035	0.034485	0.003662	0.087219	2.462278	-15.612799	3.280134
52970	0	3.436418	0.347364	8.752359	0.034357	0.003475	0.087526	2.459718	-15.620422	3.276821
52971	0	3.449223	0.366172	8.739945	0.034485	0.003662	0.087402	2.458649	-15.628332	3.274785
52972	0	3.432316	0.334950	8.800350	0.034316	0.003356	0.088006	2.449905	-15.635760	3.271133
52973	0	3.474183	0.396784	8.788553	0.034729	0.003967	0.087891	2.450181	-15.650757	3.270201
52974	0	3.482657	0.366062	8.805908	0.034816	0.003663	0.088063	2.446610	-15.663282	3.276956
52975	0	3.474353	0.359729	8.880063	0.034729	0.003601	0.088806	2.441526	-15.680186	3.271492
52976	0	3.489783	0.334621	8.805521	0.034880	0.003349	0.088062	2.437378	-15.702136	3.271863
52977	0	3.493077	0.390419	8.806642	0.034912	0.003906	0.088074	2.434537	-15.724767	3.272633
52978	0	3.497111	0.359451	8.920967	0.034949	0.003596	0.089218	2.432152	-15.750938	3.267519
52979	0	3.505614	0.353423	8.928605	0.035034	0.003540	0.089294	2.424748	-15.777491	3.270015
52980	0	3.498261	0.352420	8.963323	0.034956	0.003528	0.089643	2.420454	-15.809781	3.266742
52981	0	3.523870	0.359488	8.928624	0.035217	0.003601	0.089294	2.412610	-15.835426	3.262521
52982	0	3.534566	0.345810	8.920648	0.035320	0.003466	0.089216	2.403197	-15.866150	3.256938
52983	0	3.530283	0.377756	8.995648	0.035278	0.003784	0.089966	2.394920	-15.895689	3.257345
52984	0	3.529350	0.370195	9.024143	0.035266	0.003709	0.090252	2.386411	-15.929006	3.257635
52985	0	3.512466	0.340634	9.025999	0.035095	0.003418	0.090271	2.372100	-15.964755	3.260592
52986	0	3.561175	0.357378	9.072469	0.035582	0.003577	0.090736	2.367951	-16.001014	3.255988
52987	0	3.573246	0.347610	9.062672	0.035706	0.003479	0.090637	2.364385	-16.033157	3.250523
52988	0	3.591013	0.340030	9.090938	0.035881	0.003411	0.090920	2.351015	-16.068046	3.247980
52989	0	3.591217	0.340916	9.184906	0.035889	0.003418	0.091858	2.340233	-16.095582	3.246239
52990	0	3.601774	0.345515	9.152645	0.035996	0.003461	0.091535	2.333039	-16.120581	3.246881
52991	0	3.609510	0.347734	9.123840	0.036072	0.003479	0.091248	2.330851	-16.148123	3.245514
52992	0	3.626222	0.359327	9.176941	0.036241	0.003597	0.091778	2.325802	-16.173396	3.245278
52993	0	3.615186	0.365889	9.233887	0.036133	0.003662	0.092346	2.321623	-16.195282	3.243952
52994	0	3.643462	0.364791	9.189587	0.036414	0.003655	0.091904	2.312295	-16.219063	3.243480
52995	0	3.651426	0.365838	9.264551	0.036499	0.003662	0.092651	2.307408	-16.236175	3.242672
52996	0	3.654221	0.340394	9.153514	0.036529	0.003410	0.091540	2.299187	-16.251584	3.245803
52997	0	3.638896	0.335115	9.264686	0.036377	0.003357	0.092651	2.291766	-16.264675	3.245467
52998	0	3.665278	0.334091	9.324923	0.036645	0.003345	0.093252	2.286754	-16.272716	3.248099
52999	0	3.632840	0.371887	9.276872	0.036316	0.003723	0.092773	2.281082	-16.286448	3.250031
53000	0	3.677133	0.340784	9.312785	0.036768	0.003408	0.093129	2.279598	-16.288890	3.251230
53001	0	3.637868	0.359782	9.301703	0.036377	0.003601	0.093018	2.274925	-16.289229	3.249491
53002	0	3.644032	0.364943	9.319922	0.036441	0.003655	0.093199	2.266905	-16.286833	3.250057
53003	0	3.649266	0.341685	9.283701	0.036499	0.003418	0.092834	2.264504	-16.277306	3.253293
53004	0	3.629595	0.340761	9.290314	0.036303	0.003415	0.092900	2.254491	-16.267424	3.254231
53005	0	3.655255	0.353884	9.283748	0.036560	0.003540	0.092834	2.251999	-16.256376	3.255851
53006	0	3.659478	0.365839	9.314975	0.036606	0.003659	0.093145	2.249757	-16.241106	3.258543
53007	0	3.655196	0.360080	9.234941	0.036560	0.003601	0.092346	2.248323	-16.229357	3.261526
53008	0	3.628588	0.366318	9.260139	0.036300	0.003661	0.092596	2.249443	-16.210575	3.264222
53009	0	3.635538	0.329662	9.259878	0.036377	0.003296	0.092590	2.248822	-16.182177	3.265698
53010	0	3.625644	0.329497	9.267375	0.036272	0.003297	0.092668	2.245233	-16.161217	3.269325
53011	0	3.617329	0.342253	9.223202	0.036194	0.003418	0.092224	2.249307	-16.133837	3.266481
53012	0	3.619507	0.343009	9.242935	0.036213	0.003427	0.092422	2.252206	-16.109895	3.265950
53013	0	3.616808	0.366982	9.198981	0.036194	0.003662	0.091980	2.259921	-16.075991	3.264904
53014	0	3.599523	0.355323	9.188688	0.036020	0.003555	0.091877	2.255809	-16.043144	3.270232
53015	0	3.604541	0.347941	9.150208	0.036072	0.003479	0.091492	2.254746	-16.008232	3.266052
53016	0	3.575021	0.341803	9.146008	0.035774	0.003418	0.091451	2.253278	-15.976418	3.268875
53017	0	3.579609	0.348047	9.089372	0.035828	0.003479	0.090881	2.253304	-15.934977	3.270574
53018	0	3.549407	0.342315	9.079339	0.035521	0.003421	0.090783	2.254533	-15.899801	3.271626
53019	0	3.549621	0.372701	9.034219	0.035522	0.003723	0.090332	2.257664	-15.864787	3.274527
53020	0	3.550744	0.361099	9.036125	0.035531	0.003609	0.090352	2.258907	-15.833250	3.280129
53021	0	3.555538	0.390896	9.022093	0.035583	0.003906	0.090210	2.260557	-15.795938	3.285919
53022	0	3.531793	0.373184	8.969178	0.035344	0.003728	0.089682	2.263830	-15.760704	3.284341
53023	0	3.507080	0.378913	8.936485	0.035095	0.003784	0.089355	2.268461	-15.727534	3.279357
53024	0	3.508350	0.361201	8.962674	0.035107	0.003611	0.089618	2.268688	-15.696240	3.280280
53025	0	3.513397	0.348168	8.966927	0.035156	0.003479	0.089661	2.270517	-15.666057	3.282133
53026	0	3.514837	0.355207	8.968602	0.035172	0.003545	0.089677	2.277951	-15.633575	3.283365
53027	0	3.495234	0.353970	8.905848	0.034973	0.003540	0.089050	2.276106	-15.605038	3.283484
53028	0	3.509290	0.378356	8.870874	0.035114	0.003783	0.088700	2.275087	-15.575720	3.283317
53029	0	3.476848	0.385035	8.838717	0.034790	0.003845	0.088379	2.280073	-15.546123	3.286568
53030	0	3.460975	0.361279	8.809587	0.034625	0.003611	0.088090	2.281555	-15.524440	3.284999
53031	0	3.459299	0.378774	8.826215	0.034607	0.003784	0.088257	2.284804	-15.504540	3.282330
53032	0	3.432388	0.354729	8.759937	0.034335	0.003547	0.087595	2.284378	-15.488150	3.284372
53033	0	3.447807	0.341903	8.740498	0.034485	0.003418	0.087402	2.284711	-15.477436	3.280935
53034	0	3.421950	0.335854	8.777603	0.034226	0.003359	0.087773	2.283297	-15.466752	3.282959
53035	0	3.441819	0.359889	8.758776	0.034424	0.003601	0.087585	2.279561	-15.457701	3.283725
53036	0	3.465248	0.353533	8.728569	0.034657	0.003535	0.087284	2.278719	-15.450748	3.285712
53037	0	3.424544	0.360117	8.801086	0.034241	0.003601	0.088013	2.278149	-15.455178	3.284731
53038	0	3.461879	0.366017	8.764050	0.034616	0.003662	0.087642	2.275003	-15.457813	3.285673
53039	0	3.449096	0.353893	8.788828	0.034485	0.003540	0.087891	2.272961	-15.464130	3.288422
53040	0	3.450151	0.353760	8.806595	0.034496	0.003537	0.088068	2.272825	-15.469202	3.287900
53041	0	3.436997	0.347389	8.794906	0.034363	0.003479	0.087952	2.265767	-15.476954	3.290398
53042	0	3.450941	0.346791	8.794194	0.034499	0.003469	0.087946	2.264500	-15.488523	3.286005
53043	0	3.443802	0.353439	8.849568	0.034424	0.003540	0.088501	2.257025	-15.505171	3.284533
53044	0	3.471153	0.364389	8.817838	0.034696	0.003651	0.088184	2.248169	-15.524247	3.288277
53045	0	3.481102	0.366052	8.806551	0.034790	0.003662	0.088074	2.245970	-15.549961	3.292355
53046	0	3.491630	0.365386	8.920731	0.034893	0.003658	0.089216	2.240310	-15.578149	3.292735
53047	0	3.492996	0.335194	8.855516	0.034912	0.003357	0.088562	2.233770	-15.599483	3.291033
53048	0	3.514939	0.364952	8.866238	0.035131	0.003652	0.088670	2.230880	-15.622229	3.290989
53049	0	3.493316	0.384055	8.892016	0.034912	0.003845	0.088928	2.224865	-15.647637	3.289459
53050	0	3.528413	0.377056	8.951178	0.035259	0.003775	0.089521	2.219716	-15.677790	3.287881
53051	0	3.548832	0.371929	8.983329	0.035461	0.003723	0.089844	2.214946	-15.710213	3.280714
53052	0	3.548118	0.370861	8.975021	0.035454	0.003715	0.089761	2.207563	-15.743520	3.281982
53053	0	3.537086	0.359723	9.068611	0.035339	0.003601	0.090698	2.202922	-15.781629	3.281128
53054	0	3.561175	0.364819	9.035773	0.035584	0.003654	0.090368	2.196351	-15.814525	3.279853
53055	0	3.542906	0.359548	9.068727	0.035400	0.003601	0.090698	2.189520	-15.849001	3.278468
53056	0	3.548378	0.334536	9.097033	0.035458	0.003345	0.090981	2.189310	-15.880167	3.272922
53057	0	3.579540	0.371943	9.068703	0.035767	0.003723	0.090698	2.184756	-15.914903	3.273218
53058	0	3.590601	0.371310	9.109437	0.035885	0.003716	0.091103	2.181590	-15.939852	3.273890
53059	0	3.579232	0.378091	9.135969	0.035767	0.003784	0.091370	2.177545	-15.970356	3.272273
53060	0	3.608701	0.359146	9.176627	0.036062	0.003594	0.091776	2.173857	-15.999625	3.275016
53061	0	3.615265	0.328976	9.215553	0.036133	0.003296	0.092163	2.166156	-16.022776	3.278963
53062	0	3.643658	0.376532	9.226106	0.036416	0.003771	0.092269	2.159288	-16.046607	3.281180
53063	0	3.645713	0.347402	9.252194	0.036438	0.003479	0.092529	2.153006	-16.068714	3.283097
53064	0	3.643442	0.371198	9.244542	0.036415	0.003713	0.092453	2.151905	-16.090990	3.283625
53065	0	3.639385	0.354528	9.288869	0.036377	0.003540	0.092896	2.157815	-16.110100	3.282874
53066	0	3.648327	0.373041	9.299870	0.036471	0.003733	0.093003	2.154655	-16.123016	3.278771
53067	0	3.668813	0.348049	9.246582	0.036682	0.003479	0.092468	2.155778	-16.128839	3.281006
53068	0	3.664053	0.354313	9.313077	0.036633	0.003543	0.093134	2.155397	-16.137113	3.284689
53069	0	3.674641	0.354113	9.319936	0.036743	0.003540	0.093201	2.155921	-16.139539	3.290149
53070	0	3.650727	0.354687	9.276939	0.036505	0.003542	0.092771	2.160958	-16.141193	3.298330
53071	0	3.680585	0.348227	9.332198	0.036804	0.003479	0.093323	2.164095	-16.141487	3.297041
53072	0	3.662228	0.354583	9.319943	0.036624	0.003546	0.093199	2.163335	-16.137730	3.297357
53073	0	3.637049	0.341983	9.326417	0.036377	0.003418	0.093262	2.164545	-16.128128	3.299129
53074	0	3.653948	0.366648	9.339132	0.036547	0.003665	0.093389	2.165303	-16.117648	3.302389
53075	0	3.673531	0.360073	9.332586	0.036743	0.003601	0.093323	2.163855	-16.106370	3.304857
53076	0	3.634808	0.366788	9.278386	0.036361	0.003661	0.092779	2.170758	-16.088993	3.303880
53077	0	3.666685	0.373052	9.284021	0.036682	0.003723	0.092834	2.178303	-16.068525	3.306426
53078	0	3.651297	0.361843	9.279033	0.036530	0.003615	0.092784	2.180665	-16.046457	3.310124
53079	0	3.617470	0.354335	9.247563	0.036194	0.003540	0.092468	2.183304	-16.021058	3.312086
53080	0	3.619854	0.355174	9.212328	0.036217	0.003546	0.092116	2.189205	-15.996694	3.311713
53081	0	3.586768	0.323538	9.180506	0.035889	0.003235	0.091797	2.188399	-15.968950	3.316711
53082	0	3.601280	0.378905	9.175857	0.036030	0.003785	0.091752	2.191861	-15.945983	3.315340
53083	0	3.586508	0.385029	9.095148	0.035889	0.003845	0.090942	2.196559	-15.914671	3.317899
53084	0	3.581351	0.367836	9.127619	0.035841	0.003672	0.091266	2.203171	-15.878429	3.316099
53085	0	3.604493	0.366792	9.076971	0.036072	0.003662	0.090759	2.208723	-15.842812	3.313317
53086	0	3.574783	0.349575	9.054501	0.035773	0.003490	0.090535	2.213668	-15.809068	3.318143
53087	0	3.555658	0.336493	9.076953	0.035583	0.003357	0.090759	2.221912	-15.773292	3.313920
53088	0	3.562883	0.325653	9.042169	0.035651	0.003250	0.090413	2.228314	-15.743334	3.316442
53089	0	3.538107	0.336103	9.052254	0.035400	0.003357	0.090515	2.231961	-15.717322	3.319185
53090	0	3.552578	0.379360	8.992637	0.035544	0.003792	0.089919	2.232841	-15.692003	3.321181
53091	0	3.555911	0.372773	8.967013	0.035583	0.003723	0.089661	2.237017	-15.659188	3.320094
53092	0	3.532638	0.392065	8.889514	0.035352	0.003915	0.088885	2.242746	-15.624913	3.323378
53093	0	3.519363	0.372438	8.887651	0.035217	0.003723	0.088867	2.242821	-15.592904	3.329238
53094	0	3.521276	0.372565	8.877031	0.035231	0.003725	0.088763	2.242277	-15.568365	3.334496
53095	0	3.501414	0.342239	8.893594	0.035034	0.003418	0.088928	2.246422	-15.540988	3.336033
53096	0	3.479359	0.348715	8.840009	0.034811	0.003488	0.088393	2.244591	-15.516834	3.337720
53097	0	3.477372	0.360521	8.881238	0.034790	0.003601	0.088806	2.248501	-15.494170	3.337386
53098	0	3.486496	0.385807	8.906690	0.034879	0.003853	0.089062	2.253831	-15.474804	3.335382
53099	0	3.471851	0.390788	8.838296	0.034729	0.003906	0.088379	2.254796	-15.459565	3.332300
53100	0	3.475748	0.372905	8.814683	0.034769	0.003726	0.088142	2.257517	-15.442902	3.331434
53101	0	3.460221	0.366339	8.770933	0.034607	0.003662	0.087708	2.258221	-15.435104	3.330098
53102	0	3.440695	0.378478	8.789642	0.034414	0.003786	0.087893	2.255593	-15.424021	3.333064
53103	0	3.436086	0.354342	8.795228	0.034363	0.003540	0.087952	2.259035	-15.419682	3.324263
53104	0	3.435853	0.373025	8.844068	0.034358	0.003730	0.088441	2.258810	-15.418720	3.321335
53105	0	3.448516	0.384435	8.825676	0.034485	0.003845	0.088257	2.256970	-15.417386	3.315068
53106	0	3.448696	0.390395	8.819404	0.034485	0.003904	0.088195	2.255783	-15.418435	3.310263
53107	0	3.449097	0.384410	8.776620	0.034485	0.003845	0.087769	2.253786	-15.424865	3.313485
53108	0	3.462651	0.371840	8.794281	0.034618	0.003720	0.087946	2.250893	-15.433847	3.310637
53109	0	3.461788	0.372522	8.794727	0.034607	0.003723	0.087952	2.253060	-15.446394	3.303164
53110	0	3.458153	0.378485	8.811999	0.034568	0.003788	0.088125	2.248741	-15.462585	3.300905
53111	0	3.474583	0.378358	8.849440	0.034729	0.003784	0.088501	2.247706	-15.482712	3.297516
53112	0	3.477955	0.396390	8.817575	0.034762	0.003965	0.088182	2.245591	-15.503458	3.297845
53113	0	3.480853	0.359691	8.910428	0.034790	0.003601	0.089111	2.240162	-15.525733	3.298981
53114	0	3.503155	0.358929	8.829491	0.035009	0.003592	0.088304	2.236023	-15.552732	3.290870
53115	0	3.487182	0.353539	8.879820	0.034851	0.003540	0.088806	2.230052	-15.577958	3.291495
53116	0	3.503856	0.371316	8.932971	0.035014	0.003714	0.089339	2.229424	-15.607605	3.286299
53117	0	3.518007	0.365898	8.934622	0.035156	0.003662	0.089355	2.225464	-15.636499	3.282665
53118	0	3.510941	0.371203	8.999723	0.035082	0.003716	0.090008	2.219976	-15.670072	3.283775
53119	0	3.518279	0.366136	9.050486	0.035156	0.003662	0.090515	2.219036	-15.702031	3.280165
53120	0	3.541942	0.358908	9.042271	0.035392	0.003599	0.090433	2.206680	-15.735470	3.279827
53121	0	3.530832	0.353575	9.007631	0.035278	0.003540	0.090088	2.201462	-15.772080	3.277086
53122	0	3.542487	0.358353	9.029853	0.035399	0.003592	0.090308	2.191542	-15.802915	3.282043
53123	0	3.554899	0.347774	9.087102	0.035522	0.003479	0.090881	2.190009	-15.834605	3.274133
53124	0	3.590896	0.359390	9.152098	0.035881	0.003598	0.091532	2.184758	-15.868026	3.276651
53125	0	3.597966	0.365461	9.117501	0.035950	0.003662	0.091187	2.175720	-15.904047	3.272950
53126	0	3.609772	0.369836	9.139659	0.036071	0.003708	0.091407	2.164138	-15.936232	3.272528
53127	0	3.609983	0.365906	9.166388	0.036072	0.003662	0.091675	2.160426	-15.969759	3.272908
53128	0	3.609214	0.365178	9.237467	0.036067	0.003655	0.092384	2.155937	-15.999345	3.271546
53129	0	3.615746	0.366108	9.209242	0.036133	0.003662	0.092102	2.154572	-16.028457	3.271610
53130	0	3.608299	0.395840	9.256173	0.036060	0.003964	0.092570	2.147221	-16.054851	3.267984
53131	0	3.651854	0.377606	9.276609	0.036499	0.003784	0.092773	2.137282	-16.077372	3.266592
53132	0	3.642908	0.382148	9.202054	0.036415	0.003829	0.092026	2.127852	-16.093188	3.265475
53133	0	3.657586	0.347718	9.234000	0.036560	0.003479	0.092346	2.125329	-16.111182	3.263789
53134	0	3.636396	0.353621	9.281463	0.036347	0.003536	0.092821	2.124964	-16.130065	3.261742
53135	0	3.669405	0.371849	9.337929	0.036682	0.003723	0.093384	2.118912	-16.143237	3.266157
53136	0	3.652836	0.407646	9.318914	0.036523	0.004080	0.093191	2.114291	-16.148395	3.264897
53137	0	3.632482	0.366035	9.356351	0.036316	0.003662	0.093567	2.111656	-16.157698	3.263677
53138	0	3.664410	0.384171	9.300764	0.036638	0.003841	0.093010	2.111404	-16.163304	3.264469
53139	0	3.649585	0.359789	9.381239	0.036499	0.003601	0.093811	2.106740	-16.157911	3.267100
53140	0	3.685787	0.371796	9.356901	0.036859	0.003716	0.093569	2.107754	-16.155392	3.263473
53141	0	3.655786	0.372749	9.332344	0.036560	0.003723	0.093323	2.112078	-16.151104	3.263449
53142	0	3.660936	0.336419	9.308235	0.036616	0.003366	0.093080	2.109547	-16.140935	3.262126
53143	0	3.654976	0.317086	9.296069	0.036560	0.003174	0.092957	2.104951	-16.126694	3.264302
53144	0	3.628373	0.347234	9.302958	0.036295	0.003472	0.093025	2.103918	-16.111238	3.261791
53145	0	3.642667	0.335683	9.314408	0.036438	0.003357	0.093140	2.102653	-16.095832	3.265893
53146	0	3.658828	0.359844	9.290806	0.036598	0.003600	0.092904	2.099488	-16.082265	3.275772
53147	0	3.648626	0.366268	9.241225	0.036499	0.003662	0.092407	2.099056	-16.064817	3.274692
53148	0	3.633600	0.396786	9.254482	0.036351	0.003968	0.092539	2.097380	-16.044453	3.277537
53149	0	3.648186	0.396779	9.210883	0.036499	0.003967	0.092102	2.096733	-16.021556	3.279473
53150	0	3.620190	0.384388	9.218291	0.036221	0.003846	0.092175	2.092740	-15.996722	3.277990
53151	0	3.647506	0.354390	9.205037	0.036499	0.003540	0.092041	2.095976	-15.965307	3.279186
53152	0	3.593968	0.367209	9.151887	0.035963	0.003669	0.091510	2.098578	-15.934435	3.277607
53153	0	3.611191	0.372553	9.143883	0.036133	0.003723	0.091431	2.100119	-15.906723	3.280315
53154	0	3.594559	0.366807	9.169907	0.035969	0.003666	0.091690	2.101313	-15.876184	3.281087
53155	0	3.592566	0.402965	9.119594	0.035950	0.004028	0.091187	2.101517	-15.844398	3.281828
53156	0	3.599778	0.378909	9.139762	0.036023	0.003786	0.091388	2.103742	-15.810935	3.277969
53157	0	3.550350	0.354227	9.052249	0.035522	0.003540	0.090515	2.105181	-15.785432	3.280632
53158	0	3.564468	0.372803	9.029424	0.035667	0.003727	0.090285	2.105083	-15.755235	3.290973
53159	0	3.550260	0.342036	9.046181	0.035522	0.003418	0.090454	2.106677	-15.728683	3.296918
53160	0	3.558143	0.342246	8.980708	0.035604	0.003422	0.089798	2.106133	-15.697739	3.297985
53161	0	3.532024	0.360176	8.942403	0.035339	0.003601	0.089417	2.105715	-15.671695	3.299940
53162	0	3.533936	0.409108	8.998870	0.035361	0.004090	0.089980	2.105350	-15.642095	3.294482
53163	0	3.495712	0.396811	8.923964	0.034973	0.003967	0.089233	2.105200	-15.619936	3.293382
53164	0	3.522912	0.378808	8.913023	0.035246	0.003785	0.089124	2.107670	-15.596812	3.292744
53165	0	3.513721	0.372634	8.899664	0.035156	0.003723	0.088989	2.110399	-15.570744	3.291661
53166	0	3.491786	0.366922	8.894920	0.034935	0.003668	0.088943	2.110938	-15.547062	3.289080
53167	0	3.502121	0.348388	8.881108	0.035034	0.003479	0.088806	2.115936	-15.528723	3.286232
53168	0	3.493720	0.354881	8.827044	0.034947	0.003550	0.088266	2.113976	-15.514083	3.292677
53169	0	3.502162	0.347786	8.850599	0.035034	0.003479	0.088501	2.111478	-15.496225	3.290585
53170	0	3.475644	0.366010	8.839150	0.034764	0.003659	0.088388	2.111613	-15.484486	3.288787
53171	0	3.484583	0.372088	8.850314	0.034851	0.003723	0.088501	2.107925	-15.476255	3.292790
53172	0	3.496440	0.365502	8.813798	0.034963	0.003657	0.088139	2.104367	-15.477073	3.295929
53173	0	3.472398	0.366286	8.807568	0.034729	0.003662	0.088074	2.104464	-15.469010	3.295324
53174	0	3.484175	0.384188	8.825942	0.034841	0.003846	0.088260	2.098411	-15.469005	3.296275
53175	0	3.466960	0.402947	8.788993	0.034668	0.004028	0.087891	2.099202	-15.469497	3.290640
53176	0	3.485423	0.378636	8.794962	0.034854	0.003786	0.087950	2.098856	-15.468313	3.287849
53177	0	3.485598	0.372287	8.788869	0.034851	0.003723	0.087891	2.097946	-15.473070	3.282631
53178	0	3.480866	0.347211	8.830976	0.034800	0.003478	0.088313	2.090057	-15.483355	3.282415
53179	0	3.498298	0.359514	8.855837	0.034973	0.003601	0.088562	2.082221	-15.494550	3.281482
53180	0	3.488432	0.346231	8.879312	0.034870	0.003467	0.088799	2.076550	-15.511308	3.279695
53181	0	3.505166	0.378089	8.904355	0.035034	0.003784	0.089050	2.072227	-15.532353	3.282413
53182	0	3.484065	0.365229	8.872455	0.034824	0.003655	0.088731	2.068061	-15.551757	3.276503
53183	0	3.486500	0.371832	8.928920	0.034851	0.003723	0.089294	2.061759	-15.568034	3.272913
53184	0	3.514172	0.377330	8.903143	0.035123	0.003774	0.089039	2.061096	-15.590676	3.267829
53185	0	3.560139	0.402355	8.947064	0.035583	0.004028	0.089478	2.055006	-15.612112	3.270153
53186	0	3.508851	0.352318	8.994434	0.035069	0.003530	0.089952	2.046959	-15.634895	3.270353
53187	0	3.523720	0.353656	8.989712	0.035217	0.003540	0.089905	2.042516	-15.658748	3.268476
53188	0	3.527536	0.340195	9.018665	0.035256	0.003410	0.090194	2.031993	-15.681431	3.271920
53189	0	3.554129	0.384180	8.977541	0.035522	0.003845	0.089783	2.027601	-15.703899	3.269585
53190	0	3.582997	0.383420	9.012341	0.035804	0.003838	0.090134	2.023449	-15.735707	3.271840
53191	0	3.572808	0.372120	9.099466	0.035706	0.003723	0.091003	2.020925	-15.762740	3.279566
53192	0	3.601966	0.358772	9.079257	0.035995	0.003596	0.090802	2.010432	-15.792976	3.280771
53193	0	3.597247	0.346995	9.093373	0.035950	0.003479	0.090942	1.999299	-15.820309	3.287026
53194	0	3.607634	0.345549	9.128281	0.036057	0.003460	0.091290	1.993742	-15.843705	3.286646
53195	0	3.590913	0.328931	9.172807	0.035889	0.003296	0.091736	1.985571	-15.867908	3.292026
53196	0	3.594713	0.364088	9.134649	0.035929	0.003649	0.091353	1.975767	-15.889586	3.296093
53197	0	3.614926	0.347746	9.215669	0.036133	0.003479	0.092163	1.973661	-15.908473	3.293398
53198	0	3.630622	0.383914	9.202030	0.036287	0.003841	0.092028	1.970729	-15.930513	3.293103
53199	0	3.633386	0.383823	9.252254	0.036316	0.003845	0.092529	1.962171	-15.951147	3.290047
53200	0	3.630314	0.382320	9.232711	0.036290	0.003831	0.092332	1.952568	-15.965732	3.290629
53201	0	3.620286	0.390547	9.209854	0.036194	0.003906	0.092102	1.951209	-15.975376	3.287869
53202	0	3.646611	0.341640	9.270083	0.036456	0.003416	0.092705	1.951231	-15.986104	3.283165
53203	0	3.638822	0.335518	9.252493	0.036377	0.003357	0.092529	1.948737	-15.998545	3.282052
53204	0	3.622171	0.347491	9.251745	0.036216	0.003475	0.092520	1.947841	-16.004435	3.285869
53205	0	3.644714	0.359777	9.234271	0.036438	0.003601	0.092346	1.943433	-16.014283	3.286413
53206	0	3.639682	0.352813	9.258222	0.036395	0.003533	0.092583	1.936467	-16.015075	3.292796
53207	0	3.631486	0.347753	9.332322	0.036316	0.003479	0.093323	1.934021	-16.012231	3.290618
53208	0	3.637343	0.353501	9.295685	0.036374	0.003536	0.092957	1.931838	-16.009966	3.293199
53209	0	3.637297	0.359987	9.314125	0.036377	0.003601	0.093140	1.929631	-16.003525	3.292445
53210	0	3.642011	0.359725	9.339031	0.036429	0.003598	0.093387	1.927525	-15.990688	3.295145
53211	0	3.612395	0.366663	9.247155	0.036133	0.003662	0.092468	1.932022	-15.978202	3.295040
53212	0	3.628802	0.348537	9.253894	0.036298	0.003488	0.092535	1.928409	-15.964634	3.298821
53213	0	3.654703	0.366057	9.229038	0.036560	0.003662	0.092285	1.925545	-15.946966	3.299523
53214	0	3.627433	0.347694	9.254460	0.036289	0.003475	0.092539	1.926552	-15.927102	3.302054
53215	0	3.642581	0.354432	9.235083	0.036438	0.003540	0.092346	1.930726	-15.910393	3.299190
53216	0	3.627398	0.361077	9.205627	0.036291	0.003609	0.092050	1.932078	-15.887596	3.302595
53217	0	3.623937	0.342112	9.192495	0.036255	0.003418	0.091919	1.934808	-15.866732	3.302220
53218	0	3.602645	0.354551	9.175274	0.036040	0.003546	0.091747	1.933440	-15.848011	3.307019
53219	0	3.592839	0.347874	9.162214	0.035950	0.003479	0.091614	1.931879	-15.819926	3.312277
53220	0	3.600875	0.390888	9.169877	0.036029	0.003905	0.091691	1.935022	-15.793291	3.313689
53221	0	3.604772	0.385043	9.107376	0.036072	0.003845	0.091064	1.940067	-15.761530	3.314291
53222	0	3.582171	0.361496	9.096755	0.035840	0.003611	0.090961	1.944208	-15.737000	3.317354
53223	0	3.555487	0.336147	9.070930	0.035583	0.003357	0.090698	1.948371	-15.699203	3.312089
53224	0	3.587002	0.367399	9.048481	0.035892	0.003671	0.090476	1.951161	-15.669237	3.311265
53225	0	3.561961	0.366364	9.064694	0.035645	0.003662	0.090637	1.951720	-15.636276	3.314103
53226	0	3.557320	0.360755	9.005438	0.035595	0.003604	0.090046	1.954934	-15.607186	3.319030
53227	0	3.555970	0.379005	9.034115	0.035583	0.003784	0.090332	1.960848	-15.575580	3.321746
53228	0	3.515135	0.373721	8.962383	0.035170	0.003735	0.089617	1.962956	-15.550783	3.324242
53229	0	3.483187	0.372438	8.954599	0.034851	0.003723	0.089539	1.963330	-15.524731	3.325759
53230	0	3.485585	0.366896	8.907148	0.034874	0.003664	0.089065	1.968346	-15.499995	3.327347
53231	0	3.489546	0.360584	8.899560	0.034912	0.003601	0.088989	1.973194	-15.477110	3.327896
53232	0	3.492294	0.355360	8.961800	0.034939	0.003549	0.089612	1.978287	-15.455353	3.329227
53233	0	3.483677	0.329780	8.881169	0.034851	0.003296	0.088806	1.979641	-15.435415	3.329173
53234	0	3.462543	0.360617	8.888302	0.034639	0.003604	0.088878	1.981417	-15.416046	3.330983
53235	0	3.447196	0.366535	8.850587	0.034485	0.003662	0.088501	1.984501	-15.397857	3.329954
53236	0	3.450618	0.360926	8.857689	0.034520	0.003607	0.088572	1.986577	-15.378328	3.330297
53237	0	3.460118	0.384696	8.789281	0.034607	0.003845	0.087891	1.987998	-15.369342	3.330543
53238	0	3.446484	0.366625	8.850771	0.034472	0.003665	0.088505	1.988773	-15.357944	3.327644
53239	0	3.466674	0.390372	8.862364	0.034668	0.003906	0.088623	1.984960	-15.354951	3.331831
53240	0	3.448566	0.347480	8.770698	0.034482	0.003473	0.087708	1.986355	-15.358324	3.334574
53241	0	3.442380	0.348183	8.795156	0.034424	0.003479	0.087952	1.989299	-15.356823	3.333948
53242	0	3.479213	0.348179	8.837721	0.034790	0.003484	0.088378	1.986266	-15.358150	3.337478
53243	0	3.430881	0.335776	8.843717	0.034302	0.003357	0.088440	1.986869	-15.365795	3.334156
53244	0	3.469054	0.390883	8.794128	0.034681	0.003907	0.087945	1.988557	-15.376270	3.328255
53245	0	3.467821	0.378719	8.794749	0.034668	0.003784	0.087952	1.992006	-15.388059	3.322819
53246	0	3.457279	0.366684	8.855079	0.034566	0.003668	0.088553	1.990345	-15.395391	3.317680
53247	0	3.498888	0.372234	8.812856	0.034973	0.003723	0.088135	1.989149	-15.414330	3.315053
53248	0	3.489815	0.378317	8.890871	0.034883	0.003782	0.088915	1.990068	-15.433038	3.317517
53249	0	3.443797	0.348002	8.880063	0.034424	0.003479	0.088806	1.991105	-15.449785	3.315371
53250	0	3.477686	0.347736	8.890902	0.034757	0.003481	0.088917	1.986604	-15.474417	3.316229
53251	0	3.517592	0.390241	8.855437	0.035156	0.003906	0.088562	1.981750	-15.498418	3.314949
53252	0	3.485223	0.383442	8.933035	0.034829	0.003837	0.089339	1.979012	-15.526552	3.313684
53253	0	3.499303	0.384491	8.959186	0.034973	0.003845	0.089600	1.978539	-15.550561	3.314782
53254	0	3.515795	0.365869	8.981839	0.035134	0.003661	0.089828	1.975508	-15.579313	3.316927
53255	0	3.511705	0.377771	8.946925	0.035095	0.003784	0.089478	1.967487	-15.605773	3.314638
53256	0	3.510198	0.376612	8.957289	0.035077	0.003771	0.089582	1.961725	-15.636131	3.312683
53257	0	3.548427	0.371814	8.977390	0.035461	0.003723	0.089783	1.955583	-15.663742	3.307625
53258	0	3.559228	0.365055	9.054865	0.035568	0.003652	0.090558	1.954326	-15.692668	3.303392
53259	0	3.560707	0.365862	9.050601	0.035583	0.003662	0.090515	1.950065	-15.721115	3.304555
53260	0	3.565544	0.359081	9.048624	0.035630	0.003593	0.090496	1.946916	-15.751530	3.301489
53261	0	3.585270	0.359447	9.129902	0.035828	0.003601	0.091309	1.938972	-15.781489	3.298957
53262	0	3.559229	0.340178	9.134182	0.035572	0.003405	0.091350	1.935409	-15.805550	3.302999
53263	0	3.591265	0.384423	9.160441	0.035889	0.003845	0.091614	1.934270	-15.834005	3.298423
53264	0	3.589712	0.365183	9.176958	0.035875	0.003659	0.091778	1.925238	-15.859872	3.302574
53265	0	3.627747	0.384534	9.178795	0.036255	0.003845	0.091797	1.925417	-15.886507	3.297428
53266	0	3.619487	0.378643	9.238226	0.036178	0.003784	0.092389	1.927986	-15.906376	3.294079
53267	0	3.627417	0.347332	9.288819	0.036255	0.003479	0.092896	1.921048	-15.928841	3.298792
53268	0	3.625132	0.340380	9.220137	0.036232	0.003407	0.092209	1.917708	-15.951313	3.292777
53269	0	3.614928	0.347656	9.197360	0.036133	0.003479	0.091980	1.914598	-15.970368	3.291220
53270	0	3.617782	0.359607	9.251100	0.036165	0.003595	0.092516	1.915180	-15.984497	3.290870
53271	0	3.651412	0.378073	9.240140	0.036499	0.003784	0.092407	1.910858	-16.001717	3.288238
53272	0	3.623229	0.395511	9.287984	0.036223	0.003960	0.092883	1.905028	-16.011262	3.290190
53273	0	3.651140	0.378242	9.282968	0.036499	0.003784	0.092834	1.902653	-16.025080	3.290232
53274	0	3.640987	0.359339	9.306509	0.036402	0.003597	0.093068	1.897629	-16.033672	3.291795
53275	0	3.644274	0.365824	9.332105	0.036438	0.003662	0.093323	1.892506	-16.038146	3.296356
53276	0	3.644710	0.335078	9.289140	0.036447	0.003348	0.092892	1.894801	-16.037383	3.296120
53277	0	3.643519	0.348329	9.301851	0.036438	0.003479	0.093018	1.899190	-16.032581	3.299634
53278	0	3.625072	0.342531	9.307897	0.036249	0.003426	0.093080	1.898291	-16.033036	3.298327
53279	0	3.643073	0.378724	9.234893	0.036438	0.003784	0.092346	1.901119	-16.022714	3.304509
53280	0	3.653748	0.378834	9.259805	0.036545	0.003790	0.092595	1.898466	-16.012235	3.307339
53281	0	3.636741	0.396771	9.210580	0.036377	0.003967	0.092102	1.898151	-15.998905	3.308377
53282	0	3.628659	0.384432	9.217384	0.036297	0.003845	0.092170	1.896208	-15.984738	3.311222
53283	0	3.618149	0.366635	9.241190	0.036194	0.003662	0.092407	1.900376	-15.967999	3.312725
53284	0	3.609317	0.373140	9.193334	0.036108	0.003731	0.091928	1.900160	-15.948046	3.313514
53285	0	3.630372	0.354834	9.241170	0.036316	0.003540	0.092407	1.909248	-15.931371	3.309030
53286	0	3.615313	0.368001	9.187269	0.036169	0.003678	0.091866	1.910302	-15.910035	3.306079
53287	0	3.605536	0.366596	9.149802	0.036072	0.003662	0.091492	1.913948	-15.888049	3.307162
53288	0	3.583383	0.330137	9.132946	0.035855	0.003303	0.091321	1.911327	-15.859749	3.308541
53289	0	3.550512	0.360370	9.052183	0.035522	0.003601	0.090515	1.913519	-15.836332	3.307135
53290	0	3.571077	0.348497	9.096376	0.035731	0.003484	0.090956	1.913854	-15.809066	3.309742
53291	0	3.562229	0.397008	9.107304	0.035645	0.003967	0.091064	1.916095	-15.779646	3.309983
53292	0	3.576214	0.403825	9.114959	0.035783	0.004033	0.091142	1.921271	-15.752199	3.308552
53293	0	3.562556	0.366541	9.009526	0.035645	0.003662	0.090088	1.924267	-15.726627	3.310509
53294	0	3.583021	0.372901	8.998821	0.035851	0.003729	0.089980	1.923359	-15.699350	3.311502
53295	0	3.537996	0.348182	9.021787	0.035400	0.003479	0.090210	1.925732	-15.671908	3.309429
53296	0	3.521929	0.366988	8.998801	0.035237	0.003667	0.089981	1.928403	-15.647497	3.308676
53297	0	3.525775	0.348536	8.954643	0.035278	0.003479	0.089539	1.935164	-15.619744	3.308176
53298	0	3.534013	0.373946	8.925612	0.035359	0.003736	0.089249	1.938961	-15.593560	3.306550
53299	0	3.532202	0.367192	8.869058	0.035339	0.003662	0.088684	1.950192	-15.569731	3.305889
53300	0	3.541277	0.392642	8.845764	0.035426	0.003925	0.088452	1.950681	-15.551025	3.308118
53301	0	3.513924	0.397361	8.820230	0.035156	0.003967	0.088196	1.957612	-15.527431	3.303235
53302	0	3.510667	0.367750	8.894652	0.035122	0.003675	0.088941	1.960395	-15.506349	3.300288
53303	0	3.496164	0.372607	8.868849	0.034973	0.003723	0.088684	1.963203	-15.490081	3.298979
53304	0	3.494236	0.366928	8.869572	0.034950	0.003668	0.088693	1.964266	-15.478444	3.297194
53305	0	3.490208	0.360065	8.899321	0.034912	0.003601	0.088989	1.962950	-15.463987	3.289660
53306	0	3.489318	0.341628	8.899648	0.034892	0.003417	0.088997	1.961540	-15.463904	3.284905
53307	0	3.490700	0.390733	8.838088	0.034912	0.003906	0.088379	1.962231	-15.455833	3.282794
53308	0	3.495777	0.402457	8.905533	0.034963	0.004030	0.089053	1.954544	-15.448173	3.285354
53309	0	3.490993	0.390251	8.831890	0.034912	0.003906	0.088318	1.949287	-15.444020	3.288920
53310	0	3.497003	0.407845	8.831927	0.034968	0.004082	0.088320	1.944710	-15.444710	3.285668
53311	0	3.473066	0.378554	8.837820	0.034729	0.003784	0.088379	1.945941	-15.445383	3.281595
53312	0	3.461298	0.360145	8.855892	0.034610	0.003603	0.088560	1.943576	-15.448187	3.283154
53313	0	3.479485	0.347188	8.843833	0.034790	0.003479	0.088440	1.934277	-15.453059	3.284160
53314	0	3.480438	0.388404	8.855661	0.034800	0.003891	0.088558	1.925202	-15.457921	3.285515
53315	0	3.480097	0.371826	8.764235	0.034790	0.003723	0.087646	1.918822	-15.470707	3.279021
53316	0	3.494474	0.401404	8.854938	0.034934	0.004018	0.088553	1.913866	-15.483074	3.272756
53317	0	3.480440	0.396080	8.819043	0.034790	0.003967	0.088196	1.905607	-15.500393	3.275397
53318	0	3.488917	0.401154	8.873010	0.034880	0.004015	0.088734	1.901083	-15.511255	3.274565
53319	0	3.517284	0.402231	8.861674	0.035156	0.004028	0.088623	1.893529	-15.531255	3.271222
53320	0	3.490422	0.352534	8.988385	0.034884	0.003528	0.089891	1.890706	-15.555006	3.267502
53321	0	3.505474	0.371868	8.940863	0.035034	0.003723	0.089417	1.885201	-15.579982	3.267242
53322	0	3.521738	0.352557	8.957568	0.035197	0.003531	0.089583	1.879132	-15.604327	3.265189
53323	0	3.523840	0.353888	8.959135	0.035217	0.003540	0.089600	1.877755	-15.629872	3.260955
53324	0	3.528533	0.340742	9.036601	0.035259	0.003415	0.090376	1.868511	-15.661466	3.256062
53325	0	3.548570	0.371612	9.142153	0.035461	0.003723	0.091431	1.860048	-15.690581	3.259569
53326	0	3.540912	0.358376	9.054859	0.035387	0.003587	0.090557	1.856423	-15.717130	3.257408
53327	0	3.530110	0.341541	9.075052	0.035278	0.003418	0.090759	1.853400	-15.744402	3.251497
53328	0	3.589812	0.395647	9.103682	0.035873	0.003962	0.091046	1.847324	-15.774122	3.252302
53329	0	3.560505	0.377778	9.062901	0.035583	0.003784	0.090637	1.839549	-15.799985	3.252089
53330	0	3.595585	0.358245	9.116000	0.035932	0.003588	0.091169	1.833269	-15.829054	3.250669
53331	0	3.590860	0.341335	9.185030	0.035889	0.003418	0.091858	1.827723	-15.852448	3.246279
53332	0	3.594641	0.358636	9.140733	0.035928	0.003592	0.091414	1.821456	-15.874312	3.240020
53333	0	3.609102	0.366058	9.172833	0.036072	0.003662	0.091736	1.819600	-15.896930	3.238319
53334	0	3.618970	0.377661	9.195750	0.036171	0.003780	0.091965	1.815084	-15.918784	3.233521
53335	0	3.633276	0.365426	9.197364	0.036316	0.003662	0.091980	1.805577	-15.938326	3.232143
53336	0	3.648654	0.388048	9.202206	0.036471	0.003890	0.092028	1.793987	-15.955757	3.229396
53337	0	3.621221	0.341055	9.215615	0.036194	0.003418	0.092163	1.785012	-15.977226	3.230432
53338	0	3.636827	0.376785	9.293598	0.036352	0.003769	0.092942	1.783678	-15.995608	3.225709
53339	0	3.644758	0.359566	9.252573	0.036438	0.003601	0.092529	1.776930	-16.006120	3.227253
53340	0	3.634178	0.370783	9.306849	0.036335	0.003712	0.093071	1.771932	-16.013165	3.232349
53341	0	3.644476	0.329522	9.289288	0.036438	0.003296	0.092896	1.770761	-16.020175	3.235081
53342	0	3.633278	0.316906	9.246126	0.036329	0.003172	0.092463	1.766922	-16.023143	3.236443
53343	0	3.662323	0.353871	9.295575	0.036621	0.003540	0.092957	1.764881	-16.024391	3.237829
53344	0	3.668717	0.390101	9.185561	0.036686	0.003903	0.091856	1.761561	-16.024505	3.237856
53345	0	3.643902	0.372139	9.259000	0.036438	0.003723	0.092590	1.759035	-16.024306	3.234503
53346	0	3.649681	0.365750	9.204173	0.036501	0.003658	0.092040	1.757517	-16.017721	3.231782
53347	0	3.649203	0.341020	9.302061	0.036499	0.003418	0.093018	1.747572	-16.007792	3.235306
53348	0	3.653687	0.340030	9.217239	0.036546	0.003402	0.092169	1.745119	-15.995367	3.237006
53349	0	3.636644	0.347494	9.210635	0.036377	0.003479	0.092102	1.739485	-15.980926	3.238254
53350	0	3.640611	0.365541	9.217494	0.036417	0.003654	0.092171	1.740956	-15.966081	3.244454
53351	0	3.624456	0.342145	9.289941	0.036255	0.003418	0.092896	1.744361	-15.951952	3.245346
53352	0	3.621897	0.324279	9.223757	0.036234	0.003242	0.092232	1.744956	-15.932137	3.250665
53353	0	3.624025	0.366664	9.284001	0.036255	0.003662	0.092834	1.749528	-15.912638	3.249786
53354	0	3.633205	0.391295	9.181352	0.036347	0.003915	0.091807	1.746405	-15.892075	3.248899
53355	0	3.605408	0.378497	9.143761	0.036072	0.003784	0.091431	1.746419	-15.868561	3.253489
53356	0	3.601830	0.360187	9.206112	0.036036	0.003602	0.092054	1.745297	-15.845760	3.255677
53357	0	3.592679	0.347674	9.143976	0.035950	0.003479	0.091431	1.741479	-15.815736	3.261113
53358	0	3.570111	0.347503	9.127241	0.035721	0.003474	0.091265	1.741505	-15.789523	3.258539
53359	0	3.574842	0.360413	9.107147	0.035767	0.003601	0.091064	1.744310	-15.765207	3.256902
53360	0	3.558878	0.366594	9.041418	0.035608	0.003668	0.090406	1.741030	-15.739128	3.259758
53361	0	3.568486	0.359977	9.021821	0.035706	0.003601	0.090210	1.738459	-15.711416	3.260247
53362	0	3.552141	0.365964	9.053923	0.035542	0.003659	0.090531	1.737977	-15.684575	3.262125
53363	0	3.562480	0.329542	9.040086	0.035645	0.003296	0.090393	1.736447	-15.658150	3.262088
53364	0	3.540320	0.384558	9.029329	0.035421	0.003843	0.090286	1.738348	-15.633626	3.259154
53365	0	3.519740	0.335900	8.979044	0.035217	0.003357	0.089783	1.739946	-15.606872	3.259875
53366	0	3.533799	0.372418	8.944071	0.035360	0.003727	0.089432	1.735502	-15.576902	3.264041
53367	0	3.513702	0.348043	8.942401	0.035156	0.003479	0.089417	1.736349	-15.550818	3.261601
53368	0	3.516131	0.348389	8.882740	0.035179	0.003481	0.088820	1.739174	-15.526500	3.264696
53369	0	3.489658	0.347700	8.875130	0.034912	0.003479	0.088745	1.735838	-15.505109	3.266851
53370	0	3.492809	0.341113	8.894508	0.034942	0.003413	0.088940	1.732473	-15.486275	3.269631
53371	0	3.519888	0.372491	8.905749	0.035217	0.003723	0.089050	1.733783	-15.461205	3.268776
53372	0	3.486132	0.342060	8.876382	0.034875	0.003421	0.088758	1.732721	-15.442302	3.269634
53373	0	3.495958	0.390653	8.862839	0.034973	0.003906	0.088623	1.732303	-15.423364	3.267913
53374	0	3.481468	0.353900	8.845391	0.034823	0.003540	0.088450	1.730361	-15.410642	3.266293
53375	0	3.496578	0.366228	8.911421	0.034973	0.003662	0.089111	1.729967	-15.399859	3.269949
53376	0	3.519352	0.348096	8.863112	0.035202	0.003479	0.088628	1.731788	-15.387539	3.272218
53377	0	3.490839	0.335580	8.856352	0.034912	0.003357	0.088562	1.729855	-15.381373	3.274642
53378	0	3.484317	0.347801	8.819870	0.034843	0.003476	0.088199	1.731768	-15.379569	3.269682
53379	0	3.485512	0.360163	8.843832	0.034851	0.003601	0.088440	1.732147	-15.383442	3.269559
53380	0	3.504604	0.390625	8.837345	0.035042	0.003907	0.088375	1.730648	-15.387476	3.263712
53381	0	3.503563	0.402760	8.886665	0.035034	0.004028	0.088867	1.729388	-15.387973	3.263827
53382	0	3.455470	0.372118	8.831364	0.034549	0.003721	0.088316	1.729059	-15.394281	3.261351
53383	0	3.485755	0.372059	8.880372	0.034851	0.003723	0.088806	1.725641	-15.401286	3.261284
53384	0	3.475322	0.335228	8.867369	0.034741	0.003351	0.088678	1.726858	-15.415259	3.263391
53385	0	3.492193	0.341717	8.880232	0.034912	0.003418	0.088806	1.725710	-15.426562	3.261937
53386	0	3.457402	0.353726	8.897719	0.034565	0.003538	0.088981	1.724453	-15.436831	3.259521
53387	0	3.486448	0.396142	8.904531	0.034851	0.003967	0.089050	1.717093	-15.452748	3.262455
53388	0	3.489119	0.400936	8.964523	0.034878	0.004016	0.089650	1.708925	-15.468484	3.260149
53389	0	3.516912	0.359803	8.886222	0.035156	0.003601	0.088867	1.705072	-15.483698	3.259149
53390	0	3.513814	0.370799	8.946066	0.035121	0.003716	0.089467	1.694608	-15.504406	3.263333
53391	0	3.498874	0.359934	8.977671	0.034973	0.003601	0.089783	1.692491	-15.522855	3.256896
53392	0	3.502109	0.334921	9.000783	0.035004	0.003353	0.090014	1.687716	-15.543688	3.257626
53393	0	3.547720	0.341603	9.044799	0.035461	0.003418	0.090454	1.685360	-15.562235	3.252062
53394	0	3.526651	0.310923	8.976293	0.035248	0.003108	0.089770	1.686926	-15.584735	3.248376
53395	0	3.548128	0.359558	9.075174	0.035461	0.003601	0.090759	1.680300	-15.608497	3.251249
53396	0	3.527741	0.334422	9.085798	0.035256	0.003345	0.090866	1.678919	-15.633516	3.245389
53397	0	3.560166	0.335845	9.032482	0.035583	0.003357	0.090332	1.680838	-15.655156	3.243253
53398	0	3.569784	0.372377	9.134779	0.035681	0.003726	0.091354	1.678211	-15.675034	3.232281
53399	0	3.560906	0.341566	9.129872	0.035583	0.003418	0.091309	1.675597	-15.705842	3.236247
53400	0	3.559041	0.359241	9.115986	0.035573	0.003596	0.091166	1.670864	-15.726418	3.239169
53401	0	3.578225	0.359747	9.118053	0.035767	0.003601	0.091187	1.666484	-15.744726	3.240028
53402	0	3.593702	0.358932	9.202219	0.035920	0.003593	0.092029	1.661499	-15.764452	3.244474
53403	0	3.572248	0.329041	9.258400	0.035706	0.003296	0.092590	1.654952	-15.783996	3.243012
53404	0	3.612017	0.321860	9.165571	0.036105	0.003223	0.091661	1.649094	-15.801487	3.247375
53405	0	3.620678	0.341959	9.215795	0.036194	0.003418	0.092163	1.650973	-15.816178	3.245592
53406	0	3.623068	0.348243	9.227029	0.036220	0.003482	0.092275	1.651546	-15.828532	3.241960
53407	0	3.626127	0.378258	9.240479	0.036255	0.003784	0.092407	1.649385	-15.835123	3.244115
53408	0	3.596936	0.371662	9.209360	0.035962	0.003719	0.092096	1.645925	-15.842767	3.242798
53409	0	3.607440	0.384604	9.222306	0.036072	0.003845	0.092224	1.646539	-15.844768	3.249779
53410	0	3.620564	0.378320	9.203547	0.036199	0.003785	0.092038	1.644028	-15.852108	3.248330
53411	0	3.613426	0.366087	9.271189	0.036133	0.003662	0.092712	1.642178	-15.852583	3.251458
53412	0	3.619963	0.347934	9.319752	0.036197	0.003476	0.093199	1.645688	-15.854763	3.248739
53413	0	3.601039	0.341558	9.271263	0.036011	0.003418	0.092712	1.642475	-15.852923	3.247657
[truncated: 501 more rows]
