# Supplementary material for: Properties of traditional bamboo carrying poles have implications for user interactions
Source: PLoS One. 2018 May 10;13(5):e0196208. doi: 10.1371/journal.pone.0196208 (PMC5945030; doi:10.1371/journal.pone.0196208)
Supplement: S1 Text — (ZIP) [file pone.0196208.s005.zip › ResTest_PoleC_L8Load2.txt]

// Start Time: Unknown
// Update Rate: 100.0Hz
// Filter Profile: human (34.3)
// Firmware Version: 2.1.4
PacketCounter	SampleTimeFine	Acc_X	Acc_Y	Acc_Z	VelInc_X	VelInc_Y	VelInc_Z	Roll	Pitch	Yaw	Latitude	Longitude	Altitude	Vel_X	Vel_Y	Vel_Z
51419	0	-2.947687	1.205749	10.326139	-0.029480	0.011963	0.103271	-2.416587	12.428998	1.554861
51420	0	-2.830362	1.028687	10.440866	-0.028316	0.010200	0.104414	-2.322425	12.415484	1.562861
51421	0	-2.774750	1.535496	10.497268	-0.027771	0.015259	0.104980	-2.219662	12.390083	1.566087
51422	0	-2.634278	1.738615	10.641808	-0.026381	0.017284	0.106425	-2.112453	12.350269	1.573902
51423	0	-2.503521	0.143581	10.877505	-0.025085	0.001343	0.108765	-2.017210	12.296236	1.573492
51424	0	-2.711946	-0.003055	10.721902	-0.027184	-0.000061	0.107203	-1.987443	12.226389	1.569536
51425	0	-2.763409	1.595329	10.402993	-0.027710	0.015991	0.104004	-2.031857	12.143045	1.545086
51426	0	-2.766925	4.115931	10.178592	-0.027752	0.041184	0.101753	-2.063078	12.049941	1.532265
51427	0	-3.127702	3.929769	10.254817	-0.031372	0.039246	0.102539	-2.010096	11.953314	1.552753
51428	0	-2.926760	-0.049913	10.652110	-0.029368	-0.000566	0.106493	-1.943644	11.841142	1.570177
51429	0	-2.972632	0.357608	10.800309	-0.029846	0.003540	0.107971	-1.910512	11.713333	1.568917
51430	0	-3.125262	0.945242	10.538920	-0.031381	0.009470	0.105350	-1.934286	11.575117	1.555178
51431	0	-3.257422	4.664968	9.897554	-0.032715	0.046631	0.098938	-1.919317	11.419802	1.553283
51432	0	-2.917930	2.596398	9.971113	-0.029325	0.025915	0.099681	-1.870704	11.258627	1.573420
51433	0	-2.512355	1.151970	10.055612	-0.025269	0.011475	0.100525	-1.825175	11.094066	1.593273
51434	0	-2.208547	-0.739608	10.337365	-0.022239	-0.007418	0.103339	-1.806391	10.920631	1.594819
51435	0	-2.223902	1.093122	9.933975	-0.022400	0.010925	0.099304	-1.805536	10.736305	1.581469
51436	0	-2.369902	2.407779	9.520369	-0.023860	0.024059	0.095168	-1.789850	10.546207	1.573598
51437	0	-2.444115	3.155479	9.279411	-0.024597	0.031494	0.092773	-1.722494	10.361925	1.579638
51438	0	-2.376108	1.061088	9.610643	-0.023921	0.010561	0.096072	-1.670059	10.172023	1.586575
51439	0	-2.462231	0.649429	9.452207	-0.024780	0.006470	0.094482	-1.647524	9.980005	1.593986
51440	0	-2.524012	0.957221	9.106406	-0.025391	0.009569	0.091022	-1.650542	9.791673	1.588906
51441	0	-2.708198	2.467608	8.628158	-0.027222	0.024658	0.086243	-1.634558	9.611044	1.586861
51442	0	-2.577324	2.222892	8.622499	-0.025907	0.022190	0.086195	-1.590793	9.438700	1.589434
51443	0	-2.373688	1.585361	8.578152	-0.023865	0.015808	0.085754	-1.537497	9.270951	1.597461
51444	0	-2.208974	0.609519	8.608626	-0.022211	0.006071	0.086057	-1.511492	9.109317	1.598343
51445	0	-2.246980	1.581563	8.364726	-0.022583	0.015808	0.083618	-1.506815	8.956582	1.596747
51446	0	-2.219128	2.114510	8.217514	-0.022298	0.021132	0.082150	-1.494908	8.812052	1.600208
51447	0	-2.108525	1.876480	8.192725	-0.021179	0.018738	0.081909	-1.462276	8.683891	1.604204
51448	0	-1.956061	0.771427	8.385837	-0.019650	0.007684	0.083840	-1.425152	8.562241	1.614530
51449	0	-1.866086	0.697233	8.381726	-0.018738	0.006958	0.083801	-1.409013	8.457184	1.614893
51450	0	-1.863953	1.333476	8.189315	-0.018708	0.013333	0.081878	-1.409923	8.362129	1.610015
51451	0	-1.984503	2.180130	7.886739	-0.019897	0.021790	0.078857	-1.395549	8.287842	1.607921
51452	0	-2.005450	1.603735	7.882390	-0.020099	0.016014	0.078817	-1.364533	8.225085	1.611679
51453	0	-2.065182	0.923646	7.886532	-0.020691	0.009216	0.078857	-1.337624	8.168603	1.610785
51454	0	-2.095431	1.115338	7.820636	-0.020980	0.011147	0.078200	-1.330468	8.131512	1.610531
51455	0	-2.165581	1.891969	7.690788	-0.021667	0.018921	0.076904	-1.332606	8.114109	1.606396
51456	0	-2.188927	2.111887	7.703191	-0.021889	0.021115	0.077033	-1.327976	8.116147	1.615685
51457	0	-2.137265	1.666699	7.726670	-0.021362	0.016663	0.077271	-1.320954	8.131223	1.615509
51458	0	-2.012101	0.953523	7.976099	-0.020103	0.009530	0.079766	-1.313030	8.157510	1.623018
51459	0	-1.931752	1.079772	7.933906	-0.019287	0.010803	0.079346	-1.319475	8.201056	1.625432
51460	0	-1.902255	1.560777	7.956816	-0.018983	0.015614	0.079576	-1.325560	8.256653	1.615853
51461	0	-1.934247	1.708918	8.000387	-0.019287	0.017090	0.080017	-1.323684	8.333947	1.609373
51462	0	-1.933856	1.305378	8.058663	-0.019276	0.013060	0.080601	-1.328882	8.422226	1.607831
51463	0	-1.911313	1.115903	8.238263	-0.019043	0.011169	0.082397	-1.340121	8.518960	1.612048
51464	0	-2.011939	1.333079	8.344789	-0.020041	0.013345	0.083465	-1.355414	8.625876	1.608674
51465	0	-2.139089	1.738514	8.255950	-0.021301	0.017395	0.082581	-1.364483	8.747723	1.606280
51466	0	-2.249225	1.730592	8.354977	-0.022399	0.017313	0.083573	-1.369689	8.873763	1.612850
51467	0	-2.372193	1.524932	8.554497	-0.023621	0.015259	0.085571	-1.377399	9.007732	1.618755
51468	0	-2.387610	1.381333	8.671144	-0.023765	0.013835	0.086739	-1.399944	9.153210	1.616083
51469	0	-2.423159	1.560522	8.816570	-0.024109	0.015625	0.088196	-1.419082	9.310090	1.609525
51470	0	-2.423732	1.739577	8.902165	-0.024114	0.017416	0.089051	-1.438776	9.466313	1.605474
51471	0	-2.399095	1.743797	8.975262	-0.023865	0.017456	0.089783	-1.455769	9.624755	1.606118
51472	0	-2.352236	1.569096	9.164607	-0.023390	0.015710	0.091677	-1.473374	9.788204	1.606443
51473	0	-2.345069	1.475078	9.420784	-0.023315	0.014771	0.094238	-1.491519	9.950780	1.605796
51474	0	-2.348485	1.439963	9.555078	-0.023346	0.014424	0.095581	-1.515215	10.115463	1.601922
51475	0	-2.430939	1.493745	9.762414	-0.024170	0.014954	0.097656	-1.528437	10.277278	1.599795
51476	0	-2.483566	1.575727	9.798509	-0.024695	0.015775	0.098018	-1.542990	10.439264	1.599048
51477	0	-2.594870	1.670430	9.909022	-0.025818	0.016724	0.099121	-1.559688	10.588362	1.593992
51478	0	-2.609268	1.745778	9.988259	-0.025960	0.017478	0.099914	-1.577242	10.738522	1.595464
51479	0	-2.679565	1.713541	10.073899	-0.026672	0.017151	0.100769	-1.589587	10.876755	1.592208
51480	0	-2.752745	1.672953	10.244971	-0.027411	0.016752	0.102477	-1.609962	11.004815	1.590668
51481	0	-2.812460	1.786487	10.202392	-0.028015	0.017883	0.102051	-1.625874	11.126111	1.592511
51482	0	-2.803823	1.886783	10.374178	-0.027933	0.018883	0.103767	-1.637942	11.240471	1.592346
51483	0	-2.773811	1.811772	10.495863	-0.027649	0.018127	0.104980	-1.644949	11.336690	1.596569
51484	0	-2.791154	1.662941	10.583157	-0.027829	0.016643	0.105851	-1.655833	11.424915	1.599074
51485	0	-2.771305	1.701107	10.771338	-0.027649	0.017029	0.107727	-1.672080	11.492330	1.598387
51486	0	-2.770952	1.807416	10.713878	-0.027655	0.018091	0.107150	-1.687984	11.550315	1.599894
51487	0	-2.751082	1.799627	10.796126	-0.027466	0.018005	0.107971	-1.695913	11.597337	1.595743
51488	0	-2.715513	1.676053	10.837269	-0.027129	0.016766	0.108378	-1.700305	11.624398	1.591387
51489	0	-2.723961	1.543671	10.869986	-0.027222	0.015442	0.108704	-1.705070	11.643106	1.587803
51490	0	-2.780421	1.768253	10.802655	-0.027807	0.017690	0.108025	-1.712694	11.639772	1.581707
51491	0	-2.836925	1.911059	10.760700	-0.028381	0.019104	0.107605	-1.706134	11.627105	1.581487
51492	0	-2.875397	1.893563	10.767764	-0.028785	0.018933	0.107670	-1.704737	11.594872	1.581990
51493	0	-2.882700	1.764464	10.743243	-0.028870	0.017639	0.107422	-1.700478	11.550100	1.584919
51494	0	-2.872444	1.716138	10.697079	-0.028785	0.017161	0.106955	-1.702656	11.486075	1.577350
51495	0	-2.837504	1.818727	10.615838	-0.028442	0.018188	0.106140	-1.706400	11.414282	1.574633
51496	0	-2.834609	1.807413	10.528193	-0.028431	0.018064	0.105261	-1.698210	11.323321	1.577277
51497	0	-2.780272	1.716542	10.506309	-0.027893	0.017151	0.105042	-1.685898	11.226104	1.579628
51498	0	-2.688142	1.627395	10.425350	-0.026982	0.016264	0.104229	-1.678720	11.116635	1.584048
51499	0	-2.650159	1.692218	10.232088	-0.026611	0.016907	0.102295	-1.665755	10.995251	1.581725
51500	0	-2.609155	1.719440	10.176334	-0.026210	0.017181	0.101735	-1.655722	10.863737	1.578954
51501	0	-2.600211	1.680441	10.134622	-0.026123	0.016785	0.101318	-1.638232	10.728779	1.579379
51502	0	-2.563339	1.616411	9.981824	-0.025764	0.016151	0.099787	-1.628833	10.581211	1.577938
51503	0	-2.567879	1.588716	9.933741	-0.025818	0.015869	0.099304	-1.613658	10.422496	1.570291
51504	0	-2.577492	1.617118	9.763334	-0.025911	0.016149	0.097601	-1.592873	10.264265	1.564426
51505	0	-2.549820	1.668148	9.579736	-0.025635	0.016663	0.095764	-1.576149	10.102990	1.559191
51506	0	-2.553582	1.653185	9.452199	-0.025671	0.016516	0.094488	-1.562434	9.941091	1.551381
51507	0	-2.519244	1.680636	9.347803	-0.025330	0.016785	0.093445	-1.542129	9.775496	1.552013
51508	0	-2.474254	1.623535	9.220061	-0.024877	0.016216	0.092168	-1.524575	9.611271	1.551426
51509	0	-2.392155	1.582919	9.103307	-0.024048	0.015808	0.091003	-1.503881	9.454571	1.552224
51510	0	-2.318435	1.544078	8.974737	-0.023311	0.015422	0.089718	-1.485552	9.295594	1.553422
51511	0	-2.282911	1.472948	8.895585	-0.022949	0.014709	0.088928	-1.465495	9.143089	1.558925
51512	0	-2.223014	1.494844	8.754358	-0.022346	0.014932	0.087517	-1.448821	8.992777	1.555828
51513	0	-2.174327	1.509033	8.730456	-0.021851	0.015076	0.087280	-1.434279	8.853716	1.549983
51514	0	-2.159799	1.475144	8.576569	-0.021701	0.014738	0.085742	-1.420989	8.717976	1.543336
51515	0	-2.169911	1.447457	8.486049	-0.021790	0.014465	0.084839	-1.412868	8.597675	1.546215
51516	0	-2.164776	1.449132	8.453594	-0.021732	0.014483	0.084516	-1.406117	8.484640	1.545312
51517	0	-2.110416	1.496580	8.259758	-0.021179	0.014954	0.082581	-1.392802	8.382107	1.543098
51518	0	-2.114566	1.504931	8.159223	-0.021214	0.015038	0.081576	-1.380963	8.286953	1.541606
51519	0	-2.099992	1.459492	8.149536	-0.021057	0.014587	0.081482	-1.373128	8.207747	1.541078
51520	0	-2.101947	1.485433	8.035977	-0.021067	0.014846	0.080349	-1.363331	8.141521	1.539658
51521	0	-2.077418	1.465231	8.008750	-0.020813	0.014648	0.080078	-1.359644	8.086940	1.539434
51522	0	-2.064827	1.471807	7.985859	-0.020675	0.014716	0.079852	-1.357949	8.049580	1.536904
51523	0	-2.030708	1.446527	7.965539	-0.020325	0.014465	0.079651	-1.358706	8.024683	1.536477
51524	0	-1.991369	1.409464	8.027279	-0.019923	0.014098	0.080270	-1.364034	8.011483	1.538492
51525	0	-1.971800	1.403748	7.983319	-0.019714	0.014038	0.079834	-1.364465	8.016694	1.536672
51526	0	-1.961227	1.439741	8.050135	-0.019600	0.014402	0.080503	-1.370517	8.033946	1.532245
51527	0	-1.980020	1.439750	8.013426	-0.019775	0.014404	0.080139	-1.378827	8.069126	1.534509
51528	0	-2.010143	1.420097	8.067122	-0.020070	0.014207	0.080678	-1.385254	8.112989	1.530677
51529	0	-2.055116	1.464108	8.092296	-0.020508	0.014648	0.080933	-1.393131	8.173488	1.529144
51530	0	-2.100952	1.474519	8.090179	-0.020961	0.014755	0.080913	-1.404382	8.241401	1.525372
51531	0	-2.148254	1.506364	8.195694	-0.021423	0.015076	0.081970	-1.417444	8.322634	1.516998
51532	0	-2.173265	1.497646	8.259851	-0.021665	0.014990	0.082614	-1.432082	8.415605	1.514386
51533	0	-2.192583	1.481851	8.384498	-0.021851	0.014832	0.083862	-1.445535	8.516835	1.508356
51534	0	-2.190379	1.491027	8.484599	-0.021820	0.014927	0.084865	-1.463355	8.628221	1.503244
51535	0	-2.213026	1.494032	8.609817	-0.022034	0.014954	0.086121	-1.476237	8.755197	1.505995
51536	0	-2.226564	1.466714	8.751765	-0.022169	0.014682	0.087540	-1.490669	8.880093	1.507306
51537	0	-2.244566	1.481357	8.878225	-0.022339	0.014832	0.088806	-1.508728	9.016360	1.510569
51538	0	-2.273244	1.507979	8.928064	-0.022615	0.015100	0.089307	-1.529521	9.164612	1.508767
51539	0	-2.337764	1.529646	9.012104	-0.023254	0.015320	0.090149	-1.553082	9.319262	1.506871
51540	0	-2.393122	1.543398	9.158971	-0.023810	0.015455	0.091618	-1.573657	9.468395	1.501650
51541	0	-2.430082	1.560433	9.286486	-0.024170	0.015625	0.092896	-1.592859	9.627818	1.498824
51542	0	-2.468587	1.568401	9.390180	-0.024557	0.015704	0.093932	-1.611201	9.782815	1.492444
51543	0	-2.515006	1.590836	9.500225	-0.025024	0.015930	0.095032	-1.631525	9.932479	1.490756
51544	0	-2.534621	1.635550	9.689588	-0.025220	0.016374	0.096926	-1.647172	10.079919	1.488126
51545	0	-2.582012	1.652175	9.823720	-0.025696	0.016541	0.098267	-1.663399	10.223080	1.485507
51546	0	-2.612838	1.678642	9.903285	-0.026008	0.016808	0.099061	-1.682321	10.361001	1.483624
51547	0	-2.642201	1.676467	9.994841	-0.026306	0.016785	0.099976	-1.699933	10.492086	1.479079
51548	0	-2.653191	1.684677	10.148202	-0.026420	0.016866	0.101508	-1.716349	10.617307	1.476095
51549	0	-2.689835	1.688373	10.312615	-0.026794	0.016907	0.103149	-1.737251	10.731323	1.470304
51550	0	-2.704182	1.696586	10.338455	-0.026942	0.016982	0.103408	-1.750854	10.840483	1.470165
51551	0	-2.707111	1.701887	10.465277	-0.026978	0.017029	0.104675	-1.757767	10.942027	1.474879
51552	0	-2.730621	1.711891	10.552648	-0.027227	0.017130	0.105545	-1.766280	11.026690	1.473226
51553	0	-2.759048	1.714375	10.588060	-0.027527	0.017151	0.105896	-1.771162	11.095002	1.476151
51554	0	-2.764769	1.743851	10.633914	-0.027594	0.017441	0.106353	-1.771220	11.152791	1.477550
51555	0	-2.788066	1.720687	10.679966	-0.027832	0.017212	0.106812	-1.774385	11.204568	1.477588
51556	0	-2.802921	1.762526	10.708350	-0.027991	0.017629	0.107093	-1.776185	11.244901	1.478751
51557	0	-2.828143	1.769897	10.705002	-0.028259	0.017700	0.107056	-1.776241	11.268638	1.481588
51558	0	-2.824565	1.788589	10.710366	-0.028243	0.017880	0.107105	-1.769958	11.271705	1.485023
51559	0	-2.818603	1.758781	10.766763	-0.028198	0.017578	0.107666	-1.759799	11.259102	1.484962
51560	0	-2.833452	1.729841	10.736874	-0.028358	0.017292	0.107364	-1.753476	11.235069	1.484096
51561	0	-2.809979	1.740137	10.694240	-0.028137	0.017395	0.106934	-1.747687	11.195592	1.480085
51562	0	-2.765128	1.741781	10.696080	-0.027697	0.017407	0.106951	-1.737907	11.147670	1.474299
51563	0	-2.782934	1.741186	10.688644	-0.027893	0.017395	0.106873	-1.721955	11.080505	1.476060
51564	0	-2.751261	1.683800	10.599900	-0.027584	0.016817	0.105984	-1.701814	11.004407	1.475990
51565	0	-2.737990	1.686413	10.548816	-0.027466	0.016846	0.105469	-1.684767	10.912417	1.475090
51566	0	-2.756220	1.690188	10.467656	-0.027662	0.016882	0.104653	-1.666536	10.804383	1.473094
51567	0	-2.736112	1.698278	10.372397	-0.027466	0.016968	0.103699	-1.653687	10.690296	1.469640
51568	0	-2.720744	1.689792	10.273687	-0.027320	0.016875	0.102711	-1.632649	10.566655	1.469534
51569	0	-2.679793	1.668193	10.104154	-0.026917	0.016663	0.101013	-1.615226	10.434120	1.468808
51570	0	-2.655572	1.678631	10.073228	-0.026681	0.016762	0.100703	-1.592160	10.293730	1.467627
51571	0	-2.593225	1.687019	9.976116	-0.026062	0.016846	0.099731	-1.569085	10.147018	1.470318
51572	0	-2.561029	1.624895	9.805176	-0.025746	0.016222	0.098021	-1.543019	9.990305	1.469558
51573	0	-2.531924	1.619992	9.695426	-0.025452	0.016174	0.096924	-1.518188	9.836264	1.474409
51574	0	-2.480957	1.570212	9.555041	-0.024947	0.015675	0.095519	-1.490840	9.673638	1.474795
51575	0	-2.458045	1.589104	9.488107	-0.024719	0.015869	0.094849	-1.469992	9.508433	1.472667
51576	0	-2.412673	1.563501	9.292960	-0.024265	0.015606	0.092898	-1.440039	9.340124	1.473561
51577	0	-2.391635	1.546629	9.188817	-0.024048	0.015442	0.091858	-1.415228	9.178596	1.472920
51578	0	-2.335159	1.521040	9.115287	-0.023482	0.015184	0.091124	-1.387995	9.016576	1.469056
51579	0	-2.313116	1.534042	8.926192	-0.023254	0.015320	0.089233	-1.366821	8.860783	1.466620
51580	0	-2.300956	1.520031	8.852420	-0.023132	0.015177	0.088496	-1.341703	8.704299	1.462913
51581	0	-2.247077	1.528325	8.736600	-0.022583	0.015259	0.087341	-1.314629	8.559544	1.463988
51582	0	-2.237087	1.490041	8.656181	-0.022483	0.014879	0.086536	-1.291483	8.413591	1.461452
51583	0	-2.205487	1.490962	8.480116	-0.022156	0.014893	0.084778	-1.272887	8.279478	1.458827
51584	0	-2.149506	1.494651	8.472070	-0.021588	0.014926	0.084701	-1.249038	8.155374	1.454552
51585	0	-2.158451	1.460514	8.320939	-0.021667	0.014587	0.083191	-1.228334	8.043112	1.452781
51586	0	-2.105753	1.445149	8.281679	-0.021136	0.014439	0.082799	-1.214043	7.936152	1.454577
51587	0	-2.068342	1.441869	8.296140	-0.020752	0.014404	0.082947	-1.196773	7.843057	1.449077
51588	0	-2.043686	1.432681	8.146125	-0.020495	0.014310	0.081450	-1.175587	7.762403	1.451969
51589	0	-2.033778	1.417146	8.112579	-0.020386	0.014160	0.081116	-1.161609	7.696137	1.453720
51590	0	-2.025260	1.425600	8.034979	-0.020291	0.014243	0.080342	-1.144739	7.642173	1.453553
51591	0	-2.011104	1.441042	8.020677	-0.020142	0.014404	0.080200	-1.136816	7.599532	1.450573
51592	0	-2.042855	1.412167	7.960615	-0.020448	0.014111	0.079603	-1.121522	7.572930	1.453433
51593	0	-2.019180	1.410401	8.014103	-0.020203	0.014099	0.080139	-1.114344	7.558076	1.451775
51594	0	-2.018231	1.448011	7.983573	-0.020182	0.014475	0.079837	-1.106201	7.559533	1.453211
51595	0	-1.996757	1.440705	8.013640	-0.019958	0.014404	0.080139	-1.100967	7.572706	1.449644
51596	0	-2.011899	1.459229	7.951793	-0.020099	0.014592	0.079523	-1.098854	7.601907	1.446814
51597	0	-2.054013	1.452821	8.092409	-0.020508	0.014526	0.080933	-1.093982	7.647576	1.447943
51598	0	-2.012566	1.483639	8.102692	-0.020084	0.014834	0.081038	-1.088722	7.705884	1.454326
51599	0	-2.018993	1.470840	8.147017	-0.020142	0.014709	0.081482	-1.087087	7.773400	1.454862
51600	0	-2.078949	1.458027	8.223587	-0.020728	0.014585	0.082251	-1.089188	7.858242	1.454387
51601	0	-2.094257	1.464431	8.299128	-0.020874	0.014648	0.083008	-1.090749	7.952128	1.456757
51602	0	-2.102816	1.494080	8.350520	-0.020951	0.014945	0.083524	-1.092034	8.056704	1.457949
51603	0	-2.169286	1.506622	8.378066	-0.021606	0.015076	0.083801	-1.099522	8.173537	1.452998
51604	0	-2.187286	1.504735	8.569123	-0.021784	0.015056	0.085712	-1.105405	8.291462	1.452789
51605	0	-2.219002	1.537050	8.603692	-0.022095	0.015381	0.086060	-1.113489	8.416981	1.449152
51606	0	-2.258015	1.546786	8.745228	-0.022472	0.015481	0.087478	-1.124558	8.556748	1.449968
51607	0	-2.287843	1.567368	8.841317	-0.022766	0.015686	0.088440	-1.134166	8.700722	1.448493
51608	0	-2.323115	1.558924	8.908962	-0.023115	0.015599	0.089118	-1.140550	8.848371	1.447312
51609	0	-2.380551	1.585605	9.109552	-0.023682	0.015869	0.091125	-1.150353	9.002715	1.450953
51610	0	-2.375222	1.576803	9.201213	-0.023627	0.015781	0.092042	-1.160427	9.156954	1.456187
51611	0	-2.405144	1.585324	9.359845	-0.023926	0.015869	0.093628	-1.173243	9.309397	1.456092
51612	0	-2.467517	1.600516	9.414592	-0.024546	0.016020	0.094177	-1.184149	9.465508	1.455755
51613	0	-2.472354	1.615874	9.585638	-0.024597	0.016174	0.095886	-1.196131	9.615182	1.453996
51614	0	-2.540867	1.637200	9.695388	-0.025281	0.016386	0.096985	-1.206108	9.764870	1.457289
51615	0	-2.557843	1.640561	9.793058	-0.025452	0.016418	0.097961	-1.214661	9.912054	1.461617
51616	0	-2.607469	1.668584	9.908922	-0.025953	0.016697	0.099119	-1.221148	10.051189	1.457958
51617	0	-2.611514	1.683170	10.025347	-0.026001	0.016846	0.100281	-1.231225	10.180698	1.458905
51618	0	-2.652328	1.710823	10.062634	-0.026414	0.017122	0.100653	-1.241402	10.304239	1.457816
51619	0	-2.689842	1.726061	10.214763	-0.026794	0.017273	0.102173	-1.249763	10.420101	1.458864
51620	0	-2.740490	1.717462	10.283032	-0.027309	0.017186	0.102854	-1.257514	10.525975	1.463323
51621	0	-2.749320	1.708207	10.343243	-0.027405	0.017090	0.103455	-1.261309	10.623420	1.462842
51622	0	-2.760290	1.730768	10.424458	-0.027522	0.017318	0.104264	-1.267902	10.711924	1.464825
51623	0	-2.765651	1.738738	10.514682	-0.027588	0.017395	0.105164	-1.272247	10.786509	1.464512
51624	0	-2.784337	1.767762	10.560380	-0.027787	0.017684	0.105618	-1.275674	10.847438	1.463827
51625	0	-2.782146	1.763403	10.618882	-0.027771	0.017639	0.106201	-1.277978	10.902009	1.464566
51626	0	-2.790522	1.762732	10.635102	-0.027872	0.017629	0.106359	-1.276915	10.938084	1.465245
51627	0	-2.791541	1.726731	10.644037	-0.027893	0.017273	0.106445	-1.280793	10.962604	1.462705
51628	0	-2.806525	1.738876	10.661569	-0.028060	0.017384	0.106618	-1.273833	10.969031	1.461768
51629	0	-2.807651	1.757915	10.656712	-0.028076	0.017578	0.106567	-1.271463	10.970214	1.461000
51630	0	-2.800202	1.758296	10.638639	-0.028016	0.017579	0.106383	-1.266596	10.956063	1.459432
51631	0	-2.810370	1.764237	10.639260	-0.028137	0.017639	0.106384	-1.263182	10.921259	1.459154
51632	0	-2.803218	1.759206	10.622613	-0.028070	0.017584	0.106217	-1.254592	10.881239	1.453095
51633	0	-2.832746	1.765300	10.603018	-0.028381	0.017639	0.106018	-1.240661	10.824697	1.455418
51634	0	-2.765716	1.773721	10.544675	-0.027725	0.017727	0.105431	-1.230928	10.752661	1.457267
51635	0	-2.787751	1.764930	10.469402	-0.027954	0.017639	0.104675	-1.221653	10.670764	1.454408
51636	0	-2.734714	1.730703	10.430512	-0.027435	0.017293	0.104284	-1.208519	10.576017	1.452272
51637	0	-2.725312	1.728302	10.311070	-0.027344	0.017273	0.103088	-1.199786	10.477595	1.454702
51638	0	-2.700443	1.718717	10.181315	-0.027104	0.017170	0.101789	-1.183386	10.367544	1.455541
51639	0	-2.699005	1.698298	10.128406	-0.027100	0.016968	0.101257	-1.169495	10.246049	1.450876
51640	0	-2.659254	1.683293	9.956590	-0.026702	0.016814	0.099540	-1.151490	10.122786	1.450535
51641	0	-2.600400	1.674100	9.951559	-0.026123	0.016724	0.099487	-1.135220	9.988396	1.446651
51642	0	-2.582978	1.696322	9.774050	-0.025950	0.016940	0.097713	-1.112244	9.849948	1.447192
51643	0	-2.587849	1.619362	9.719747	-0.026001	0.016174	0.097168	-1.093451	9.708213	1.438747
51644	0	-2.515031	1.690189	9.554509	-0.025272	0.016883	0.095516	-1.074762	9.564857	1.435898
51645	0	-2.496110	1.631324	9.408536	-0.025085	0.016296	0.094055	-1.058491	9.416432	1.431864
51646	0	-2.465725	1.616450	9.328885	-0.024778	0.016147	0.093260	-1.040747	9.270682	1.428296
51647	0	-2.447351	1.606537	9.225476	-0.024597	0.016052	0.092224	-1.028772	9.120262	1.426238
51648	0	-2.399000	1.585117	9.121394	-0.024109	0.015834	0.091186	-1.011074	8.973929	1.421232
51649	0	-2.374849	1.539758	9.011578	-0.023865	0.015381	0.090088	-0.993851	8.829100	1.415984
51650	0	-2.340338	1.597914	8.900849	-0.023513	0.015963	0.088983	-0.976238	8.691214	1.409620
51651	0	-2.296454	1.564066	8.822090	-0.023071	0.015625	0.088196	-0.959613	8.555706	1.409320
51652	0	-2.282333	1.554843	8.753575	-0.022921	0.015533	0.087513	-0.943164	8.431284	1.406137
51653	0	-2.236886	1.539685	8.693499	-0.022461	0.015381	0.086914	-0.924797	8.312628	1.398333
51654	0	-2.207298	1.536954	8.581398	-0.022158	0.015351	0.085795	-0.903109	8.202368	1.395889
51655	0	-2.207895	1.515258	8.461198	-0.022156	0.015137	0.084595	-0.883980	8.101065	1.392494
51656	0	-2.168910	1.511550	8.409520	-0.021759	0.015106	0.084079	-0.873096	8.008341	1.387644
51657	0	-2.160570	1.502371	8.338843	-0.021667	0.015015	0.083374	-0.862043	7.925889	1.383452
51658	0	-2.154955	1.485419	8.298921	-0.021606	0.014849	0.082975	-0.855796	7.849847	1.384285
51659	0	-2.113492	1.490063	8.259046	-0.021179	0.014893	0.082581	-0.844897	7.790448	1.377605
51660	0	-2.111794	1.496984	8.236419	-0.021152	0.014969	0.082355	-0.843348	7.744324	1.373421
51661	0	-2.084680	1.483493	8.185447	-0.020874	0.014832	0.081848	-0.838310	7.708213	1.373949
51662	0	-2.098421	1.465538	8.149906	-0.021003	0.014655	0.081494	-0.837150	7.683954	1.374141
51663	0	-2.104849	1.476820	8.136252	-0.021057	0.014771	0.081360	-0.838942	7.673375	1.373043
51664	0	-2.091664	1.470486	8.179217	-0.020918	0.014705	0.081792	-0.837065	7.673182	1.374024
51665	0	-2.088063	1.476761	8.190802	-0.020874	0.014771	0.081909	-0.838715	7.683678	1.371753
51666	0	-2.096793	1.476125	8.153556	-0.020948	0.014764	0.081540	-0.839344	7.712174	1.372015
51667	0	-2.126491	1.458229	8.202577	-0.021240	0.014587	0.082031	-0.843173	7.747635	1.370709
51668	0	-2.101807	1.505950	8.274503	-0.020986	0.015065	0.082752	-0.847347	7.793434	1.370088
51669	0	-2.134314	1.494848	8.342528	-0.021301	0.014954	0.083435	-0.850044	7.851512	1.364020
51670	0	-2.131303	1.493195	8.383184	-0.021264	0.014943	0.083842	-0.860439	7.918841	1.358078
51671	0	-2.142085	1.506652	8.409320	-0.021362	0.015076	0.084106	-0.867975	7.999102	1.358984
51672	0	-2.203599	1.485683	8.522429	-0.021970	0.014874	0.085238	-0.884760	8.088430	1.356806
51673	0	-2.210736	1.493845	8.543285	-0.022034	0.014954	0.085449	-0.899083	8.187428	1.354707
51674	0	-2.213845	1.539787	8.619154	-0.022060	0.015410	0.086209	-0.909720	8.291348	1.354947
51675	0	-2.260856	1.505822	8.811560	-0.022522	0.015076	0.088135	-0.925998	8.404127	1.357033
51676	0	-2.284443	1.533125	8.825858	-0.022757	0.015346	0.088279	-0.938053	8.518301	1.356770
51677	0	-2.328863	1.554348	8.951742	-0.023193	0.015564	0.089539	-0.957066	8.640093	1.350442
51678	0	-2.330653	1.574982	9.044844	-0.023203	0.015766	0.090472	-0.970489	8.771257	1.348629
51679	0	-2.390062	1.566812	9.195792	-0.023804	0.015686	0.091980	-0.985932	8.892171	1.348317
51680	0	-2.416523	1.581214	9.227727	-0.024059	0.015833	0.092301	-1.004359	9.023753	1.350718
51681	0	-2.451668	1.572946	9.366514	-0.024414	0.015747	0.093689	-1.018608	9.149347	1.345977
51682	0	-2.472478	1.618294	9.496037	-0.024623	0.016199	0.094984	-1.031065	9.272416	1.343830
51683	0	-2.506342	1.615853	9.641226	-0.024963	0.016174	0.096436	-1.042809	9.391498	1.338726
51684	0	-2.508319	1.643337	9.697551	-0.024982	0.016447	0.096999	-1.052149	9.510842	1.338736
51685	0	-2.586088	1.634013	9.824217	-0.025757	0.016357	0.098267	-1.065053	9.632376	1.332513
51686	0	-2.587783	1.654612	9.862392	-0.025784	0.016566	0.098645	-1.081653	9.742317	1.328413
51687	0	-2.609805	1.676554	10.025876	-0.026001	0.016785	0.100281	-1.096846	9.853836	1.329796
51688	0	-2.628262	1.697329	10.046012	-0.026196	0.016990	0.100480	-1.109247	9.953820	1.328863
51689	0	-2.638775	1.688883	10.123909	-0.026306	0.016907	0.101257	-1.123354	10.046875	1.325067
51690	0	-2.672648	1.685494	10.279094	-0.026655	0.016870	0.102807	-1.134025	10.127323	1.322818
51691	0	-2.667272	1.695587	10.325761	-0.026611	0.016968	0.103271	-1.142033	10.196536	1.317710
51692	0	-2.691118	1.668536	10.365834	-0.026857	0.016699	0.103670	-1.151965	10.257228	1.310591
51693	0	-2.714443	1.690131	10.442039	-0.027100	0.016907	0.104431	-1.153480	10.307877	1.310614
51694	0	-2.722048	1.731887	10.452377	-0.027189	0.017323	0.104531	-1.153537	10.343630	1.303907
51695	0	-2.755310	1.732931	10.491332	-0.027527	0.017334	0.104919	-1.154848	10.373954	1.299324
51696	0	-2.735173	1.750208	10.490363	-0.027335	0.017508	0.104907	-1.157389	10.393848	1.295626
51697	0	-2.740614	1.720958	10.485843	-0.027405	0.017212	0.104858	-1.157111	10.397363	1.288853
51698	0	-2.733546	1.744777	10.516706	-0.027347	0.017451	0.105164	-1.158604	10.387525	1.286056
51699	0	-2.726522	1.745314	10.522963	-0.027283	0.017456	0.105225	-1.159630	10.370794	1.280183
51700	0	-2.733809	1.708736	10.469260	-0.027370	0.017083	0.104685	-1.153691	10.338170	1.286262
51701	0	-2.693111	1.727876	10.456423	-0.026978	0.017273	0.104553	-1.146381	10.290060	1.281807
51702	0	-2.707184	1.716127	10.452917	-0.027129	0.017162	0.104514	-1.146901	10.230114	1.275545
51703	0	-2.709813	1.727996	10.389700	-0.027161	0.017273	0.103882	-1.138871	10.164231	1.270318
51704	0	-2.696276	1.698656	10.356358	-0.027037	0.016981	0.103545	-1.132995	10.085721	1.268138
51705	0	-2.653460	1.679110	10.219176	-0.026611	0.016785	0.102173	-1.126052	10.003002	1.264096
51706	0	-2.624967	1.693062	10.107135	-0.026338	0.016919	0.101050	-1.113880	9.906887	1.261116
51707	0	-2.621053	1.710546	10.066928	-0.026306	0.017090	0.100647	-1.097334	9.801825	1.258252
51708	0	-2.607628	1.677122	9.973817	-0.026178	0.016754	0.099714	-1.079226	9.688372	1.253971
51709	0	-2.589899	1.643612	9.932794	-0.026001	0.016418	0.099304	-1.060315	9.574507	1.248368
51710	0	-2.569352	1.622235	9.809483	-0.025800	0.016209	0.098069	-1.046130	9.454456	1.248458
51711	0	-2.522050	1.619033	9.670555	-0.025330	0.016174	0.096680	-1.028970	9.329208	1.242592
51712	0	-2.506729	1.597819	9.535329	-0.025176	0.015962	0.095327	-1.011245	9.202775	1.242861
51713	0	-2.479078	1.588435	9.536348	-0.024902	0.015869	0.095337	-0.994771	9.072759	1.233371
51714	0	-2.414581	1.591430	9.449820	-0.024255	0.015899	0.094473	-0.977715	8.944836	1.231406
51715	0	-2.424699	1.576745	9.291981	-0.024353	0.015747	0.092896	-0.954543	8.818342	1.228000
51716	0	-2.367033	1.580642	9.180709	-0.023778	0.015787	0.091783	-0.932378	8.688343	1.223307
51717	0	-2.339452	1.576200	9.029542	-0.023499	0.015747	0.090271	-0.915135	8.560682	1.216686
51718	0	-2.319344	1.518257	8.973222	-0.023293	0.015166	0.089709	-0.896028	8.438463	1.215009
51719	0	-2.285483	1.496911	8.864484	-0.022949	0.014954	0.088623	-0.877383	8.320695	1.209006
51720	0	-2.255037	1.500120	8.825859	-0.022639	0.014984	0.088239	-0.856500	8.209574	1.208127
51721	0	-2.262104	1.496943	8.705531	-0.022705	0.014954	0.087036	-0.836694	8.103193	1.204340
51722	0	-2.234235	1.505854	8.526004	-0.022419	0.015045	0.085242	-0.819295	8.004378	1.196431
51723	0	-2.183778	1.515058	8.497749	-0.021912	0.015137	0.084961	-0.801107	7.909080	1.193006
51724	0	-2.182254	1.486944	8.433692	-0.021888	0.014858	0.084322	-0.786019	7.824595	1.191526
51725	0	-2.160919	1.508526	8.472999	-0.021667	0.015076	0.084717	-0.772637	7.749777	1.186495
51726	0	-2.119544	1.498004	8.383857	-0.021247	0.014972	0.083827	-0.760258	7.683235	1.178157
51727	0	-2.138254	1.447538	8.319967	-0.021423	0.014465	0.083191	-0.745220	7.630811	1.175376
51728	0	-2.112598	1.443322	8.315378	-0.021159	0.014423	0.083147	-0.730211	7.588832	1.176350
51729	0	-2.084901	1.453025	8.307445	-0.020874	0.014526	0.083069	-0.722356	7.557721	1.168400
51730	0	-2.074828	1.453329	8.259498	-0.020763	0.014534	0.082591	-0.720271	7.539990	1.160806
51731	0	-2.080717	1.465254	8.258130	-0.020813	0.014648	0.082581	-0.711352	7.535149	1.157219
51732	0	-2.080280	1.478166	8.258057	-0.020802	0.014778	0.082582	-0.702787	7.539979	1.152564
51733	0	-2.094368	1.434316	8.209010	-0.020935	0.014343	0.082092	-0.698583	7.554898	1.143762
51734	0	-2.090672	1.464339	8.196246	-0.020892	0.014647	0.081965	-0.699814	7.578198	1.141428
51735	0	-2.089839	1.477304	8.300123	-0.020874	0.014771	0.083008	-0.691570	7.614683	1.139910
51736	0	-2.108449	1.459055	8.329011	-0.021046	0.014592	0.083300	-0.688262	7.670690	1.141412
51737	0	-2.134675	1.476569	8.391264	-0.021301	0.014771	0.083923	-0.688827	7.735271	1.138785
51738	0	-2.156410	1.481377	8.407319	-0.021515	0.014821	0.084085	-0.692356	7.804731	1.135597
51739	0	-2.160529	1.513145	8.458040	-0.021545	0.015137	0.084595	-0.692903	7.888240	1.138930
51740	0	-2.173011	1.499844	8.558748	-0.021667	0.015003	0.085603	-0.692258	7.975591	1.134762
51741	0	-2.210368	1.506599	8.567705	-0.022034	0.015076	0.085693	-0.697921	8.071428	1.134789
51742	0	-2.237731	1.547273	8.673999	-0.022298	0.015483	0.086759	-0.703417	8.178341	1.131010
51743	0	-2.266767	1.506700	8.725984	-0.022583	0.015076	0.087280	-0.706623	8.291521	1.127782
51744	0	-2.278400	1.547026	8.874479	-0.022695	0.015485	0.088765	-0.717201	8.409051	1.128553
51745	0	-2.298685	1.531299	8.981974	-0.022888	0.015320	0.089844	-0.717237	8.536836	1.127261
51746	0	-2.343074	1.553543	9.074765	-0.023332	0.015550	0.090771	-0.726379	8.663916	1.123986
51747	0	-2.372231	1.597527	9.122399	-0.023621	0.015991	0.091248	-0.737505	8.793632	1.126173
51748	0	-2.417501	1.588281	9.208974	-0.024071	0.015898	0.092114	-0.746881	8.925267	1.122788
51749	0	-2.457572	1.580142	9.403008	-0.024475	0.015808	0.094055	-0.746289	9.050046	1.121817
51750	0	-2.484954	1.596486	9.483235	-0.024739	0.015977	0.094859	-0.751549	9.185320	1.120738
51751	0	-2.506830	1.598278	9.567712	-0.024963	0.015991	0.095703	-0.752807	9.313246	1.121915
51752	0	-2.515280	1.626588	9.654277	-0.025054	0.016279	0.096566	-0.759870	9.432820	1.118935
51753	0	-2.567381	1.653065	9.787588	-0.025574	0.016541	0.097900	-0.762677	9.552298	1.115594
51754	0	-2.544898	1.662775	9.874400	-0.025349	0.016643	0.098767	-0.771125	9.671069	1.113597
51755	0	-2.628090	1.653161	9.921907	-0.026184	0.016541	0.099243	-0.772991	9.785512	1.117935
51756	0	-2.641033	1.663718	10.045365	-0.026320	0.016644	0.100476	-0.773140	9.891841	1.119533
51757	0	-2.675579	1.659250	10.148100	-0.026672	0.016602	0.101501	-0.775384	9.988867	1.117589
51758	0	-2.673351	1.706616	10.229604	-0.026658	0.017071	0.102315	-0.773174	10.076529	1.124436
51759	0	-2.698305	1.696226	10.319399	-0.026917	0.016968	0.103210	-0.772111	10.153561	1.122227
51760	0	-2.717431	1.743935	10.303924	-0.027111	0.017445	0.103055	-0.770809	10.226992	1.116794
51761	0	-2.696901	1.739374	10.325801	-0.026917	0.017395	0.103271	-0.765600	10.288555	1.111725
51762	0	-2.743276	1.751292	10.439237	-0.027390	0.017514	0.104403	-0.760783	10.339503	1.107326
51763	0	-2.737727	1.733512	10.430010	-0.027344	0.017334	0.104309	-0.753708	10.380020	1.104883
51764	0	-2.773822	1.709353	10.513852	-0.027717	0.017092	0.105145	-0.746441	10.407457	1.102062
51765	0	-2.747567	1.703323	10.497717	-0.027466	0.017029	0.104980	-0.736807	10.422343	1.102177
51766	0	-2.754118	1.704265	10.527961	-0.027547	0.017037	0.105279	-0.726897	10.420488	1.100581
51767	0	-2.763425	1.709623	10.528846	-0.027649	0.017090	0.105286	-0.716130	10.409006	1.097837
51768	0	-2.735334	1.735980	10.541596	-0.027375	0.017346	0.105412	-0.698100	10.389872	1.099030
51769	0	-2.773255	1.728058	10.419599	-0.027771	0.017273	0.104187	-0.686831	10.352419	1.093837
51770	0	-2.746488	1.723698	10.366547	-0.027512	0.017226	0.103655	-0.672548	10.305888	1.096651
51771	0	-2.723305	1.697826	10.419830	-0.027283	0.016968	0.104187	-0.658684	10.256393	1.099499
51772	0	-2.705871	1.712792	10.300228	-0.027123	0.017110	0.102988	-0.636901	10.189638	1.092881
51773	0	-2.690108	1.704412	10.267867	-0.026978	0.017029	0.102661	-0.618584	10.109802	1.089256
51774	0	-2.680831	1.689373	10.210275	-0.026887	0.016875	0.102085	-0.596843	10.027154	1.088202
51775	0	-2.646964	1.687016	10.096925	-0.026550	0.016846	0.100952	-0.568281	9.941333	1.087868
51776	0	-2.665727	1.648653	10.046032	-0.026756	0.016467	0.100437	-0.545924	9.834246	1.079615
51777	0	-2.644701	1.680313	10.018294	-0.026550	0.016785	0.100159	-0.524846	9.722169	1.072739
51778	0	-2.563379	1.653707	9.882484	-0.025737	0.016516	0.098802	-0.500164	9.608816	1.065945
51779	0	-2.564794	1.668706	9.792483	-0.025757	0.016663	0.097900	-0.471926	9.487657	1.058423
51780	0	-2.512687	1.667406	9.699564	-0.025236	0.016649	0.096972	-0.442992	9.364924	1.050009
51781	0	-2.515515	1.619279	9.597397	-0.025269	0.016174	0.095947	-0.421432	9.235891	1.040366
51782	0	-2.487201	1.599188	9.474327	-0.024984	0.015966	0.094718	-0.391587	9.106577	1.038463
51783	0	-2.448644	1.601095	9.408073	-0.024597	0.015991	0.094055	-0.368131	8.978266	1.034862
51784	0	-2.408309	1.574352	9.254516	-0.024197	0.015724	0.092519	-0.344978	8.844344	1.029492
51785	0	-2.369455	1.613407	9.212658	-0.023804	0.016113	0.092102	-0.319746	8.715350	1.028692
51786	0	-2.372851	1.562338	9.144285	-0.023831	0.015605	0.091419	-0.296731	8.592960	1.017900
51787	0	-2.333428	1.558142	9.035576	-0.023438	0.015564	0.090332	-0.274899	8.468755	1.012036
51788	0	-2.301021	1.579939	8.918130	-0.023112	0.015781	0.089158	-0.252166	8.344445	1.006156
51789	0	-2.278982	1.564124	8.852351	-0.022888	0.015625	0.088501	-0.231228	8.223921	1.000420
51790	0	-2.224374	1.536409	8.758735	-0.022327	0.015351	0.087568	-0.213482	8.120894	0.989101
51791	0	-2.219988	1.521239	8.668737	-0.022278	0.015198	0.086670	-0.193318	8.024423	0.986676
51792	0	-2.205345	1.511539	8.543888	-0.022124	0.015104	0.085423	-0.177245	7.935936	0.983985
51793	0	-2.190788	1.502780	8.528047	-0.021973	0.015015	0.085266	-0.157875	7.855260	0.977634
51794	0	-2.171813	1.505225	8.475897	-0.021783	0.015040	0.084744	-0.140097	7.774154	0.969050
51795	0	-2.148912	1.484245	8.442406	-0.021545	0.014832	0.084412	-0.123128	7.704071	0.962236
51796	0	-2.114567	1.516520	8.328586	-0.021191	0.015158	0.083276	-0.110173	7.648471	0.958124
51797	0	-2.132419	1.471670	8.374868	-0.021362	0.014709	0.083740	-0.097367	7.602464	0.956549
51798	0	-2.119480	1.485020	8.284794	-0.021226	0.014845	0.082841	-0.086573	7.565446	0.951588
51799	0	-2.103473	1.465582	8.301219	-0.021057	0.014648	0.083008	-0.072565	7.540455	0.951177
51800	0	-2.105898	1.466550	8.204327	-0.021074	0.014663	0.082040	-0.064319	7.524867	0.947001
51801	0	-2.086624	1.459133	8.227667	-0.020874	0.014587	0.082275	-0.054068	7.519717	0.943138
51802	0	-2.110434	1.466047	8.264236	-0.021103	0.014656	0.082644	-0.042809	7.527303	0.941354
51803	0	-2.094828	1.489383	8.257699	-0.020935	0.014893	0.082581	-0.035090	7.551004	0.938102
51804	0	-2.103947	1.519584	8.256939	-0.021023	0.015200	0.082573	-0.033945	7.579390	0.933268
51805	0	-2.071709	1.507576	8.239087	-0.020691	0.015076	0.082397	-0.027097	7.620933	0.928761
51806	0	-2.114645	1.494899	8.280183	-0.021110	0.014954	0.082810	-0.026169	7.676976	0.928470
51807	0	-2.146339	1.483233	8.397401	-0.021423	0.014832	0.083984	-0.017771	7.736673	0.926095
51808	0	-2.137104	1.537920	8.431749	-0.021321	0.015382	0.084330	-0.013366	7.809120	0.924347
51809	0	-2.178519	1.525520	8.482498	-0.021729	0.015259	0.084839	-0.009956	7.890494	0.925811
51810	0	-2.196643	1.518320	8.564999	-0.021904	0.015190	0.085665	-0.010571	7.978767	0.922319
51811	0	-2.228760	1.537567	8.677477	-0.022217	0.015381	0.086792	-0.008331	8.076883	0.919727
51812	0	-2.231584	1.560374	8.765433	-0.022238	0.015615	0.087672	-0.012826	8.183420	0.915653
51813	0	-2.272825	1.561433	8.793185	-0.022644	0.015625	0.087952	-0.016729	8.297566	0.911563
51814	0	-2.296241	1.565457	8.935616	-0.022877	0.015664	0.089376	-0.019072	8.411952	0.909964
51815	0	-2.315876	1.567583	8.970094	-0.023071	0.015686	0.089722	-0.021947	8.528182	0.903748
51816	0	-2.346781	1.577162	9.112256	-0.023372	0.015787	0.091145	-0.030941	8.653517	0.902248
51817	0	-2.384159	1.579344	9.177378	-0.023743	0.015808	0.091797	-0.038592	8.781490	0.899469
51818	0	-2.404303	1.619316	9.288602	-0.023943	0.016205	0.092910	-0.042184	8.909352	0.890819
51819	0	-2.426408	1.609753	9.360630	-0.024170	0.016113	0.093628	-0.051046	9.029263	0.885697
51820	0	-2.458396	1.594191	9.490352	-0.024483	0.015959	0.094927	-0.060842	9.156193	0.884507
51821	0	-2.475472	1.633983	9.653592	-0.024658	0.016357	0.096558	-0.071306	9.275520	0.880172
51822	0	-2.525932	1.624688	9.728222	-0.025158	0.016260	0.097306	-0.076572	9.399802	0.884517
51823	0	-2.554678	1.670832	9.781720	-0.025452	0.016724	0.097839	-0.084371	9.516151	0.885367
51824	0	-2.592118	1.680076	9.813809	-0.025826	0.016814	0.098161	-0.089851	9.631674	0.882369
51825	0	-2.584593	1.695799	9.934378	-0.025757	0.016968	0.099365	-0.091283	9.739489	0.878240
51826	0	-2.626443	1.730339	10.009486	-0.026181	0.017314	0.100115	-0.093767	9.839908	0.873850
51827	0	-2.650014	1.689499	10.093527	-0.026428	0.016907	0.100952	-0.098051	9.927029	0.873258
51828	0	-2.652090	1.693283	10.114555	-0.026451	0.016944	0.101162	-0.101650	10.011604	0.870397
51829	0	-2.691945	1.671342	10.185247	-0.026855	0.016724	0.101868	-0.104263	10.089203	0.860548
51830	0	-2.698099	1.699702	10.237306	-0.026923	0.017008	0.102386	-0.107853	10.159651	0.854525
51831	0	-2.714944	1.713900	10.264995	-0.027100	0.017151	0.102661	-0.112942	10.221154	0.848692
51832	0	-2.717577	1.717826	10.311825	-0.027139	0.017187	0.103127	-0.115257	10.268427	0.841966
51833	0	-2.712537	1.750638	10.344965	-0.027100	0.017517	0.103455	-0.120067	10.303235	0.836730
51834	0	-2.717013	1.761129	10.411178	-0.027152	0.017617	0.104115	-0.120025	10.329589	0.836021
51835	0	-2.741152	1.738622	10.333221	-0.027405	0.017395	0.103333	-0.123561	10.343655	0.830366
51836	0	-2.716834	1.731136	10.424957	-0.027175	0.017316	0.104247	-0.122923	10.343182	0.822399
51837	0	-2.727085	1.696867	10.400687	-0.027283	0.016968	0.104004	-0.116651	10.337000	0.815668
51838	0	-2.705690	1.709693	10.419663	-0.027076	0.017091	0.104193	-0.104970	10.323250	0.806525
51839	0	-2.718700	1.733185	10.401334	-0.027222	0.017334	0.104004	-0.102983	10.292295	0.799009
51840	0	-2.680637	1.739014	10.342245	-0.026848	0.017390	0.103412	-0.099029	10.253683	0.787748
51841	0	-2.686803	1.715377	10.310055	-0.026917	0.017151	0.103088	-0.092108	10.207281	0.777771
51842	0	-2.700461	1.710046	10.257768	-0.027064	0.017095	0.102563	-0.082469	10.148257	0.771253
51843	0	-2.684879	1.672932	10.218974	-0.026917	0.016724	0.102173	-0.073211	10.080075	0.755811
51844	0	-2.670864	1.698305	10.124852	-0.026783	0.016978	0.101230	-0.065386	10.003895	0.748488
51845	0	-2.664995	1.685450	10.109480	-0.026733	0.016846	0.101074	-0.053395	9.917408	0.739797
51846	0	-2.624014	1.656461	9.967073	-0.026325	0.016558	0.099649	-0.043411	9.827706	0.725147
51847	0	-2.609172	1.685749	9.877733	-0.026184	0.016846	0.098755	-0.028163	9.728880	0.711811
51848	0	-2.596405	1.639056	9.845744	-0.026061	0.016380	0.098433	-0.015046	9.624410	0.703290
51849	0	-2.577859	1.630638	9.737603	-0.025879	0.016296	0.097351	-0.002138	9.514868	0.690150
51850	0	-2.533533	1.645406	9.638594	-0.025436	0.016438	0.096362	0.018365	9.403371	0.683109
51851	0	-2.510763	1.637612	9.621437	-0.025208	0.016357	0.096191	0.041540	9.293064	0.674470
51852	0	-2.478610	1.591908	9.497913	-0.024889	0.015905	0.094954	0.058710	9.177679	0.670626
51853	0	-2.425339	1.600448	9.395664	-0.024353	0.015991	0.093933	0.075942	9.064897	0.658012
51854	0	-2.448095	1.560223	9.272419	-0.024584	0.015590	0.092699	0.092296	8.946563	0.640829
51855	0	-2.400768	1.551943	9.182063	-0.024109	0.015503	0.091797	0.113716	8.829104	0.624597
51856	0	-2.381419	1.560826	9.107287	-0.023909	0.015596	0.091050	0.129735	8.719153	0.614464
51857	0	-2.377346	1.526810	8.986638	-0.023865	0.015259	0.089844	0.142917	8.611567	0.600917
51858	0	-2.304861	1.528676	8.923672	-0.023134	0.015277	0.089216	0.156740	8.510499	0.598368
51859	0	-2.292671	1.539530	8.858118	-0.023010	0.015381	0.088562	0.177058	8.411263	0.585061
51860	0	-2.288828	1.517434	8.800862	-0.022966	0.015165	0.087990	0.190564	8.318370	0.575102
51861	0	-2.251174	1.490436	8.717463	-0.022583	0.014893	0.087158	0.208320	8.233388	0.563173
51862	0	-2.225249	1.528942	8.677931	-0.022320	0.015282	0.086763	0.221100	8.153215	0.548612
51863	0	-2.234263	1.508373	8.534075	-0.022400	0.015076	0.085327	0.234837	8.084923	0.536605
51864	0	-2.174062	1.509317	8.530591	-0.021797	0.015091	0.085292	0.240972	8.017570	0.524612
51865	0	-2.162334	1.508235	8.466586	-0.021667	0.015076	0.084656	0.253469	7.966342	0.518142
51866	0	-2.160416	1.509155	8.413527	-0.021641	0.015088	0.084126	0.262336	7.924801	0.505455
51867	0	-2.157539	1.471527	8.405237	-0.021606	0.014709	0.084045	0.274522	7.890755	0.495868
51868	0	-2.121353	1.502658	8.412621	-0.021239	0.015026	0.084120	0.279910	7.863893	0.484909
51869	0	-2.140457	1.489299	8.392806	-0.021423	0.014893	0.083923	0.285528	7.846402	0.478402
51870	0	-2.137458	1.482875	8.399639	-0.021386	0.014832	0.083993	0.287055	7.838690	0.473799
51871	0	-2.111752	1.470923	8.416768	-0.021118	0.014709	0.084167	0.292710	7.845669	0.466181
51872	0	-2.130577	1.494730	8.380084	-0.021300	0.014953	0.083801	0.291835	7.860878	0.457258
51873	0	-2.156116	1.482832	8.434713	-0.021545	0.014832	0.084351	0.294282	7.889909	0.453372
51874	0	-2.165650	1.482125	8.385052	-0.021638	0.014825	0.083855	0.296425	7.922889	0.446049
51875	0	-2.169446	1.482379	8.452813	-0.021667	0.014832	0.084534	0.293385	7.966959	0.443885
51876	0	-2.169608	1.468527	8.420939	-0.021661	0.014693	0.084217	0.290547	8.022317	0.440202
51877	0	-2.201546	1.512865	8.574484	-0.021973	0.015137	0.085754	0.288315	8.086716	0.430910
51878	0	-2.234830	1.504947	8.596823	-0.022303	0.015059	0.085979	0.285005	8.154811	0.422695
51879	0	-2.221210	1.482005	8.684060	-0.022156	0.014832	0.086853	0.279143	8.236254	0.413620
51880	0	-2.245178	1.479886	8.785119	-0.022392	0.014808	0.087865	0.276773	8.321014	0.409354
51881	0	-2.265116	1.500328	8.842445	-0.022583	0.015015	0.088440	0.271787	8.416332	0.402264
51882	0	-2.291589	1.516069	8.955186	-0.022843	0.015174	0.089568	0.264664	8.516125	0.397984
51883	0	-2.320853	1.530624	9.031480	-0.023132	0.015320	0.090332	0.257383	8.619785	0.395205
51884	0	-2.336426	1.522093	9.040007	-0.023285	0.015231	0.090419	0.254741	8.727315	0.388163
51885	0	-2.351658	1.536651	9.165697	-0.023438	0.015381	0.091675	0.247127	8.833168	0.376765
51886	0	-2.367683	1.570038	9.204819	-0.023597	0.015718	0.092066	0.235959	8.939842	0.373555
51887	0	-2.401140	1.579254	9.324236	-0.023926	0.015808	0.093262	0.227234	9.052029	0.370764
51888	0	-2.418197	1.588599	9.405807	-0.024099	0.015899	0.094077	0.221809	9.159739	0.367784
51889	0	-2.462082	1.609947	9.519533	-0.024536	0.016113	0.095215	0.215422	9.268717	0.360923
51890	0	-2.485559	1.582489	9.600921	-0.024768	0.015841	0.096029	0.207241	9.380503	0.353393
51891	0	-2.504861	1.610259	9.653734	-0.024963	0.016113	0.096558	0.204658	9.488827	0.352406
51892	0	-2.533291	1.613916	9.839213	-0.025260	0.016152	0.098409	0.198700	9.581186	0.350197
51893	0	-2.540574	1.610130	9.830996	-0.025330	0.016113	0.098328	0.194311	9.677308	0.346687
51894	0	-2.567710	1.632736	9.894503	-0.025605	0.016333	0.098963	0.197477	9.768022	0.343623
51895	0	-2.582394	1.689573	9.947178	-0.025757	0.016907	0.099487	0.193966	9.852819	0.341360
51896	0	-2.613817	1.687313	10.023475	-0.026075	0.016884	0.100249	0.190640	9.932205	0.335837
51897	0	-2.617881	1.677719	10.051165	-0.026123	0.016785	0.100525	0.190708	10.003489	0.328375
51898	0	-2.634283	1.639257	10.128137	-0.026297	0.016403	0.101292	0.186828	10.063708	0.324753
51899	0	-2.653189	1.659572	10.191858	-0.026489	0.016602	0.101929	0.188223	10.119613	0.313992
51900	0	-2.654999	1.646540	10.263114	-0.026514	0.016467	0.102640	0.193784	10.167826	0.311396
51901	0	-2.669795	1.690584	10.308190	-0.026672	0.016907	0.103088	0.199752	10.204497	0.306944
51902	0	-2.668045	1.696302	10.307093	-0.026663	0.016966	0.103075	0.203321	10.232428	0.295005
51903	0	-2.674411	1.697053	10.308515	-0.026733	0.016968	0.103088	0.212623	10.252782	0.289209
51904	0	-2.669200	1.697479	10.308193	-0.026694	0.016973	0.103082	0.220822	10.258859	0.279994
51905	0	-2.672299	1.684668	10.327402	-0.026733	0.016846	0.103271	0.227258	10.256053	0.270075
51906	0	-2.657409	1.685268	10.315763	-0.026591	0.016847	0.103154	0.238840	10.245772	0.265653
51907	0	-2.676850	1.691406	10.291082	-0.026794	0.016907	0.102905	0.251462	10.225877	0.260324
51908	0	-2.664578	1.662324	10.243569	-0.026682	0.016616	0.102427	0.263739	10.194583	0.251426
51909	0	-2.656855	1.685229	10.236599	-0.026611	0.016846	0.102356	0.274850	10.155926	0.242411
51910	0	-2.672420	1.686885	10.183708	-0.026771	0.016858	0.101827	0.290383	10.113022	0.235308
51911	0	-2.631071	1.673545	10.127007	-0.026367	0.016724	0.101257	0.306624	10.058580	0.233902
51912	0	-2.618599	1.657849	10.080923	-0.026255	0.016563	0.100794	0.326090	9.990169	0.224563
51913	0	-2.598837	1.649513	9.993116	-0.026062	0.016479	0.099915	0.346073	9.915460	0.215383
51914	0	-2.553204	1.640560	9.923198	-0.025611	0.016388	0.099215	0.368233	9.834201	0.206842
51915	0	-2.549264	1.637580	9.871179	-0.025574	0.016357	0.098694	0.391130	9.749954	0.200868
51916	0	-2.532634	1.659430	9.801608	-0.025413	0.016577	0.097997	0.412849	9.659202	0.195887
51917	0	-2.512115	1.619358	9.694305	-0.025208	0.016174	0.096924	0.436830	9.567136	0.186396
51918	0	-2.494766	1.629117	9.594446	-0.025037	0.016273	0.095924	0.460091	9.470811	0.176709
51919	0	-2.469288	1.594962	9.523431	-0.024780	0.015930	0.095215	0.484631	9.375764	0.164145
51920	0	-2.457920	1.574218	9.502883	-0.024668	0.015724	0.095009	0.507237	9.279107	0.157647
51921	0	-2.438664	1.583281	9.382992	-0.024475	0.015808	0.093811	0.538034	9.181286	0.154770
51922	0	-2.408938	1.575738	9.307381	-0.024178	0.015735	0.093055	0.566943	9.082981	0.139370
51923	0	-2.383993	1.570399	9.224331	-0.023926	0.015686	0.092224	0.590286	8.986586	0.128556
51924	0	-2.354788	1.586224	9.118169	-0.023634	0.015843	0.091163	0.614975	8.888770	0.116707
51925	0	-2.341685	1.570050	9.004563	-0.023499	0.015686	0.090027	0.634471	8.795144	0.106924
51926	0	-2.295238	1.530193	8.947037	-0.023031	0.015286	0.089453	0.655654	8.704416	0.094109
51927	0	-2.299980	1.503311	8.918773	-0.023071	0.015015	0.089172	0.680885	8.622699	0.083187
51928	0	-2.261474	1.494142	8.744831	-0.022687	0.014928	0.087432	0.699874	8.538292	0.079868
51929	0	-2.239628	1.509204	8.711099	-0.022461	0.015076	0.087097	0.723210	8.463397	0.070681
51930	0	-2.233106	1.512370	8.726014	-0.022393	0.015108	0.087247	0.745713	8.391888	0.058196
51931	0	-2.222521	1.521228	8.643678	-0.022278	0.015198	0.086426	0.767112	8.332158	0.053178
51932	0	-2.188347	1.499834	8.560129	-0.021930	0.014982	0.085592	0.791262	8.280157	0.048076
51933	0	-2.181109	1.520616	8.527473	-0.021851	0.015198	0.085266	0.805821	8.236927	0.038777
51934	0	-2.161295	1.509930	8.541231	-0.021649	0.015092	0.085404	0.819232	8.197875	0.029104
51935	0	-2.182406	1.465603	8.514954	-0.021851	0.014648	0.085144	0.833245	8.171773	0.022128
51936	0	-2.153530	1.491622	8.460833	-0.021554	0.014907	0.084605	0.850425	8.155949	0.008212
51937	0	-2.141038	1.490006	8.423049	-0.021423	0.014893	0.084229	0.865174	8.147731	0.000063
51938	0	-2.126805	1.503458	8.447735	-0.021276	0.015029	0.084476	0.877743	8.146936	-0.006355
51939	0	-2.136450	1.501796	8.471566	-0.021362	0.015015	0.084717	0.887766	8.159046	-0.016301
51940	0	-2.119080	1.502398	8.446744	-0.021184	0.015020	0.084470	0.898311	8.177387	-0.022711
51941	0	-2.125150	1.501643	8.465262	-0.021240	0.015015	0.084656	0.906585	8.201649	-0.027894
51942	0	-2.152684	1.483381	8.446110	-0.021507	0.014834	0.084466	0.912232	8.237079	-0.033269
51943	0	-2.169846	1.482952	8.446506	-0.021667	0.014832	0.084473	0.916440	8.287755	-0.034826
51944	0	-2.194807	1.507107	8.511891	-0.021914	0.015071	0.085128	0.923714	8.342875	-0.035876
51945	0	-2.201460	1.513409	8.543889	-0.021973	0.015137	0.085449	0.927696	8.407605	-0.037166
51946	0	-2.210201	1.530848	8.560064	-0.022057	0.015314	0.085611	0.928105	8.476843	-0.041070
51947	0	-2.239551	1.512884	8.616833	-0.022339	0.015137	0.086182	0.926164	8.560411	-0.044064
51948	0	-2.245346	1.517683	8.699449	-0.022392	0.015182	0.087009	0.928648	8.649210	-0.049057
51949	0	-2.264830	1.549942	8.805759	-0.022583	0.015503	0.088074	0.932954	8.742315	-0.055454
51950	0	-2.260080	1.555094	8.875707	-0.022532	0.015556	0.088774	0.935002	8.839871	-0.057806
51951	0	-2.283592	1.574115	8.939976	-0.022766	0.015747	0.089417	0.936368	8.937435	-0.060269
51952	0	-2.329006	1.566746	9.015670	-0.023212	0.015674	0.090176	0.937739	9.044079	-0.056774
51953	0	-2.364060	1.586141	9.110586	-0.023560	0.015869	0.091125	0.937529	9.153948	-0.059431
51954	0	-2.393118	1.602948	9.185781	-0.023846	0.016036	0.091879	0.938917	9.268503	-0.055271
51955	0	-2.401369	1.616589	9.232486	-0.023926	0.016174	0.092346	0.938128	9.385457	-0.052002
51956	0	-2.449435	1.614909	9.319670	-0.024408	0.016157	0.093218	0.937982	9.499150	-0.055985
51957	0	-2.455995	1.616224	9.427934	-0.024475	0.016174	0.094299	0.932957	9.610295	-0.058599
51958	0	-2.485755	1.650999	9.551826	-0.024770	0.016516	0.095540	0.935633	9.723549	-0.057249
51959	0	-2.517337	1.628823	9.671927	-0.025085	0.016296	0.096741	0.935356	9.835694	-0.046223
51960	0	-2.522567	1.639268	9.704321	-0.025140	0.016401	0.097064	0.934622	9.945138	-0.048108
51961	0	-2.529009	1.646794	9.788105	-0.025208	0.016479	0.097900	0.930314	10.049915	-0.047886
51962	0	-2.581685	1.644600	9.826897	-0.025740	0.016456	0.098288	0.927973	10.148119	-0.044059
51963	0	-2.595253	1.683755	9.922533	-0.025879	0.016846	0.099243	0.927265	10.241418	-0.045662
51964	0	-2.603831	1.688068	9.967803	-0.025967	0.016890	0.099695	0.925656	10.332120	-0.049999
51965	0	-2.624985	1.690129	10.044763	-0.026184	0.016907	0.100464	0.927629	10.415544	-0.053100
51966	0	-2.679917	1.688934	10.023337	-0.026743	0.016895	0.100247	0.928574	10.488373	-0.056024
51967	0	-2.678376	1.696110	10.161139	-0.026733	0.016968	0.101624	0.928455	10.553820	-0.060387
51968	0	-2.669254	1.707033	10.189402	-0.026651	0.017076	0.101904	0.929475	10.608868	-0.063883
51969	0	-2.676539	1.721207	10.234757	-0.026733	0.017212	0.102356	0.935981	10.653601	-0.065399
51970	0	-2.658341	1.715122	10.233088	-0.026553	0.017151	0.102339	0.942606	10.696410	-0.074041
51971	0	-2.699667	1.684674	10.290009	-0.026978	0.016846	0.102905	0.949428	10.726812	-0.082360
51972	0	-2.726702	1.703229	10.289262	-0.027260	0.017031	0.102895	0.956221	10.744061	-0.089048
51973	0	-2.667187	1.727977	10.314840	-0.026672	0.017273	0.103149	0.968358	10.752825	-0.092323
51974	0	-2.697160	1.734880	10.241519	-0.026977	0.017347	0.102414	0.974416	10.756650	-0.101865
51975	0	-2.689605	1.709538	10.297074	-0.026917	0.017090	0.102966	0.984147	10.743495	-0.107662
51976	0	-2.672799	1.716631	10.273680	-0.026754	0.017161	0.102731	0.992931	10.723736	-0.114179
51977	0	-2.681930	1.740331	10.254712	-0.026855	0.017395	0.102539	1.004910	10.693138	-0.122837
51978	0	-2.655466	1.717390	10.213795	-0.026601	0.017167	0.102127	1.014768	10.651267	-0.129593
51979	0	-2.686746	1.728369	10.206189	-0.026917	0.017273	0.102051	1.028791	10.606171	-0.137225
51980	0	-2.669923	1.693618	10.135444	-0.026758	0.016928	0.101340	1.039816	10.549607	-0.146028
51981	0	-2.629797	1.710175	10.023589	-0.026367	0.017090	0.100220	1.054287	10.480783	-0.154587
51982	0	-2.652359	1.675912	10.020798	-0.026595	0.016747	0.100191	1.069342	10.409266	-0.161152
51983	0	-2.586448	1.691875	9.974902	-0.025940	0.016907	0.099731	1.083663	10.332947	-0.171183
51984	0	-2.582766	1.718500	9.923676	-0.025912	0.017175	0.099216	1.095564	10.245794	-0.181050
51985	0	-2.567268	1.661293	9.828671	-0.025757	0.016602	0.098267	1.108840	10.158223	-0.195368
51986	0	-2.562622	1.651835	9.716705	-0.025713	0.016501	0.097147	1.128473	10.066526	-0.208799
51987	0	-2.536273	1.655254	9.645693	-0.025452	0.016541	0.096436	1.142375	9.971563	-0.222970
51988	0	-2.481604	1.651688	9.588879	-0.024909	0.016502	0.095867	1.158973	9.871165	-0.233617
51989	0	-2.468425	1.624468	9.468903	-0.024780	0.016235	0.094666	1.169504	9.765794	-0.248309
51990	0	-2.467786	1.596121	9.388081	-0.024774	0.015948	0.093858	1.184398	9.659781	-0.262290
51991	0	-2.413946	1.606911	9.322153	-0.024231	0.016052	0.093201	1.204248	9.558074	-0.270924
51992	0	-2.426175	1.597800	9.259325	-0.024355	0.015964	0.092571	1.221253	9.453622	-0.285327
51993	0	-2.401783	1.588105	9.181870	-0.024109	0.015869	0.091797	1.235196	9.350790	-0.293404
51994	0	-2.353424	1.572423	9.106586	-0.023623	0.015709	0.091045	1.253574	9.249309	-0.304521
51995	0	-2.316926	1.576420	8.967969	-0.023254	0.015747	0.089661	1.274765	9.151353	-0.317677
51996	0	-2.325064	1.573001	8.892419	-0.023330	0.015719	0.088905	1.288248	9.060200	-0.334537
51997	0	-2.305758	1.563367	8.857998	-0.023132	0.015625	0.088562	1.299629	8.974235	-0.354729
51998	0	-2.279366	1.534557	8.830817	-0.022861	0.015337	0.088292	1.311091	8.896771	-0.368862
51999	0	-2.233514	1.539272	8.723376	-0.022400	0.015381	0.087219	1.327118	8.822250	-0.383408
52000	0	-2.251717	1.504649	8.689545	-0.022576	0.015038	0.086882	1.339552	8.754630	-0.393419
52001	0	-2.216517	1.544729	8.631602	-0.022217	0.015442	0.086304	1.347912	8.696436	-0.407025
52002	0	-2.188057	1.509437	8.585087	-0.021932	0.015086	0.085839	1.359989	8.638582	-0.420420
52003	0	-2.192863	1.532214	8.509395	-0.021973	0.015320	0.085083	1.364677	8.589523	-0.431595
52004	0	-2.148584	1.502281	8.468456	-0.021520	0.015018	0.084677	1.372772	8.553788	-0.447107
52005	0	-2.163884	1.514144	8.466224	-0.021667	0.015137	0.084656	1.381333	8.524923	-0.452831
52006	0	-2.158799	1.502258	8.442983	-0.021610	0.015023	0.084424	1.383421	8.504523	-0.467213
52007	0	-2.183688	1.470957	8.429309	-0.021851	0.014709	0.084290	1.386772	8.495519	-0.474976
52008	0	-2.163212	1.495175	8.423774	-0.021641	0.014954	0.084235	1.387934	8.493315	-0.488147
52009	0	-2.136752	1.495336	8.447138	-0.021362	0.014954	0.084473	1.392001	8.509687	-0.500458
52010	0	-2.162383	1.495133	8.483448	-0.021617	0.014953	0.084836	1.394684	8.528267	-0.511112
52011	0	-2.168264	1.507260	8.446932	-0.021667	0.015076	0.084473	1.395403	8.557909	-0.518832
52012	0	-2.165913	1.505954	8.519349	-0.021637	0.015069	0.085197	1.388063	8.596676	-0.531152
52013	0	-2.187865	1.482151	8.538274	-0.021851	0.014832	0.085388	1.380195	8.643179	-0.538906
52014	0	-2.163063	1.510650	8.555416	-0.021602	0.015116	0.085560	1.373566	8.690804	-0.547014
52015	0	-2.207114	1.513062	8.611209	-0.022034	0.015137	0.086121	1.371391	8.749293	-0.552015
52016	0	-2.209498	1.511780	8.639776	-0.022048	0.015124	0.086409	1.369072	8.820049	-0.554005
52017	0	-2.208448	1.525012	8.714687	-0.022034	0.015259	0.087158	1.364383	8.895248	-0.559402
52018	0	-2.231457	1.516899	8.742788	-0.022258	0.015180	0.087440	1.357463	8.977964	-0.563565
52019	0	-2.264529	1.537037	8.818167	-0.022583	0.015381	0.088196	1.351200	9.067132	-0.568547
52020	0	-2.283020	1.553164	8.864180	-0.022770	0.015542	0.088655	1.344917	9.153300	-0.570082
52021	0	-2.295560	1.561718	8.976687	-0.022888	0.015625	0.089783	1.342247	9.247471	-0.569109
52022	0	-2.334276	1.553717	9.119827	-0.023270	0.015548	0.091215	1.336575	9.347395	-0.564191
52023	0	-2.344919	1.561209	9.104798	-0.023376	0.015625	0.091064	1.328013	9.446999	-0.565859
52024	0	-2.366144	1.564567	9.192913	-0.023584	0.015659	0.091947	1.318885	9.551106	-0.568111
52025	0	-2.394464	1.578907	9.342761	-0.023865	0.015808	0.093445	1.303551	9.657110	-0.571310
52026	0	-2.416346	1.599922	9.357507	-0.024086	0.016013	0.093593	1.294372	9.760042	-0.580958
52027	0	-2.443667	1.597353	9.519639	-0.024353	0.015991	0.095215	1.281158	9.868689	-0.583128
52028	0	-2.484479	1.600177	9.546355	-0.024765	0.016016	0.095482	1.271956	9.972537	-0.588822
52029	0	-2.510241	1.597440	9.586866	-0.025024	0.015991	0.095886	1.259725	10.073942	-0.599449
52030	0	-2.501620	1.661773	9.687035	-0.024939	0.016628	0.096889	1.254827	10.173822	-0.605141
52031	0	-2.514948	1.640750	9.770267	-0.025085	0.016418	0.097717	1.248751	10.257210	-0.608197
52032	0	-2.546727	1.626156	9.773255	-0.025397	0.016273	0.097749	1.241866	10.347467	-0.610259
52033	0	-2.563687	1.641088	9.855664	-0.025574	0.016418	0.098572	1.239658	10.429148	-0.615495
52034	0	-2.588515	1.638879	9.962519	-0.025824	0.016402	0.099639	1.230807	10.508395	-0.623179
52035	0	-2.605848	1.647193	9.977873	-0.026001	0.016479	0.099792	1.228344	10.582760	-0.626899
52036	0	-2.604386	1.651983	10.048540	-0.025995	0.016524	0.100497	1.228944	10.646748	-0.635435
52037	0	-2.616313	1.683977	10.094276	-0.026123	0.016846	0.100952	1.227479	10.700882	-0.643203
52038	0	-2.636215	1.700594	10.129169	-0.026326	0.017016	0.101299	1.220766	10.750305	-0.658584
52039	0	-2.639727	1.689999	10.186101	-0.026367	0.016907	0.101868	1.217885	10.792883	-0.665544
52040	0	-2.656591	1.682790	10.166652	-0.026549	0.016831	0.101670	1.217897	10.820394	-0.666465
52041	0	-2.668582	1.696058	10.253675	-0.026672	0.016968	0.102539	1.213704	10.844417	-0.674997
52042	0	-2.658016	1.695052	10.228966	-0.026577	0.016953	0.102290	1.214697	10.857063	-0.685408
52043	0	-2.679457	1.684582	10.229487	-0.026794	0.016846	0.102295	1.217833	10.866273	-0.692164
52044	0	-2.684735	1.678625	10.199092	-0.026856	0.016785	0.101989	1.222111	10.865275	-0.701093
52045	0	-2.653340	1.691060	10.242073	-0.026550	0.016907	0.102417	1.228493	10.855617	-0.706733
52046	0	-2.642662	1.691705	10.182031	-0.026456	0.016913	0.101813	1.234007	10.832151	-0.714621
52047	0	-2.639302	1.696859	10.169358	-0.026428	0.016968	0.101685	1.236078	10.802014	-0.722461
52048	0	-2.631834	1.654827	10.042944	-0.026359	0.016541	0.100420	1.244596	10.765740	-0.738759
52049	0	-2.620045	1.673372	10.090106	-0.026245	0.016724	0.100891	1.256508	10.724621	-0.747480
52050	0	-2.640696	1.644478	10.068033	-0.026462	0.016438	0.100667	1.263668	10.672245	-0.760891
52051	0	-2.624915	1.630480	10.041639	-0.026306	0.016296	0.100403	1.273068	10.616968	-0.772871
52052	0	-2.606656	1.620024	9.916360	-0.026133	0.016191	0.099148	1.283550	10.550626	-0.788045
52053	0	-2.568947	1.636509	9.797784	-0.025757	0.016357	0.097961	1.291671	10.481826	-0.801026
52054	0	-2.543045	1.626200	9.746099	-0.025501	0.016250	0.097445	1.305058	10.408608	-0.812575
52055	0	-2.543888	1.606346	9.749060	-0.025513	0.016052	0.097473	1.316892	10.331803	-0.821535
52056	0	-2.504294	1.620974	9.667142	-0.025123	0.016196	0.096653	1.331152	10.247409	-0.829321
52057	0	-2.500325	1.594452	9.560021	-0.025085	0.015930	0.095581	1.346455	10.159106	-0.846253
52058	0	-2.453873	1.609619	9.484238	-0.024617	0.016080	0.094825	1.364340	10.074456	-0.860101
52059	0	-2.451700	1.576209	9.486691	-0.024597	0.015747	0.094849	1.380649	9.987772	-0.874502
52060	0	-2.417366	1.554709	9.331598	-0.024257	0.015532	0.093297	1.397530	9.895921	-0.884518
52061	0	-2.409381	1.570019	9.266880	-0.024170	0.015686	0.092651	1.413283	9.811965	-0.899037
52062	0	-2.369873	1.572714	9.166559	-0.023775	0.015714	0.091648	1.428343	9.726711	-0.914971
52063	0	-2.354401	1.545799	9.120361	-0.023621	0.015442	0.091187	1.446651	9.640633	-0.925476
52064	0	-2.363897	1.518056	9.068884	-0.023713	0.015168	0.090672	1.460568	9.557105	-0.942244
52065	0	-2.355235	1.526963	8.955471	-0.023621	0.015259	0.089539	1.473039	9.479884	-0.957163
52066	0	-2.317688	1.535304	8.927946	-0.023241	0.015341	0.089265	1.487472	9.407568	-0.973452
52067	0	-2.301253	1.539426	8.900216	-0.023071	0.015381	0.088989	1.503679	9.341836	-0.983759
52068	0	-2.284027	1.511124	8.762376	-0.022895	0.015101	0.087611	1.515556	9.280243	-0.990438
52069	0	-2.265261	1.496573	8.790211	-0.022705	0.014954	0.087891	1.530697	9.221691	-1.003310
52070	0	-2.249275	1.516969	8.719078	-0.022540	0.015161	0.087180	1.542196	9.169199	-1.015230
52071	0	-2.223382	1.490053	8.667986	-0.022278	0.014893	0.086670	1.552605	9.120756	-1.030913
52072	0	-2.233596	1.473460	8.633170	-0.022373	0.014725	0.086324	1.565566	9.080771	-1.033898
52073	0	-2.237111	1.472019	8.594317	-0.022400	0.014709	0.085938	1.580274	9.051750	-1.044135
52074	0	-2.195197	1.516264	8.613647	-0.021976	0.015158	0.086131	1.587766	9.028516	-1.055458
52075	0	-2.201870	1.502308	8.624504	-0.022034	0.015015	0.086243	1.600088	9.017638	-1.056866
52076	0	-2.211293	1.509599	8.539471	-0.022126	0.015092	0.085392	1.607030	9.008943	-1.064728
52077	0	-2.184860	1.483692	8.538776	-0.021851	0.014832	0.085388	1.616326	9.015162	-1.072186
52078	0	-2.197335	1.478287	8.587404	-0.021969	0.014781	0.085876	1.621219	9.029884	-1.076902
52079	0	-2.222521	1.459013	8.575175	-0.022217	0.014587	0.085754	1.627365	9.049723	-1.079838
52080	0	-2.200500	1.483333	8.611152	-0.021990	0.014836	0.086115	1.626472	9.078440	-1.084928
52081	0	-2.218004	1.482914	8.623685	-0.022156	0.014832	0.086243	1.626899	9.119063	-1.089276
52082	0	-2.223068	1.494471	8.591886	-0.022204	0.014948	0.085925	1.626512	9.162484	-1.097920
52083	0	-2.225225	1.501669	8.647735	-0.022217	0.015015	0.086487	1.633295	9.217569	-1.099201
52084	0	-2.257249	1.519534	8.731203	-0.022532	0.015202	0.087321	1.629635	9.278154	-1.105787
52085	0	-2.250645	1.519392	8.733026	-0.022461	0.015198	0.087341	1.629179	9.345712	-1.101665
52086	0	-2.296928	1.500324	8.785502	-0.022919	0.015006	0.087868	1.630491	9.419553	-1.106055
52087	0	-2.300104	1.513114	8.928205	-0.022949	0.015137	0.089294	1.628350	9.493921	-1.109710
52088	0	-2.311294	1.517889	8.919345	-0.023053	0.015186	0.089208	1.624383	9.578459	-1.115160
52089	0	-2.331422	1.537692	9.037833	-0.023254	0.015381	0.090393	1.624798	9.662060	-1.118515
52090	0	-2.356005	1.542986	9.046872	-0.023497	0.015433	0.090485	1.626022	9.750064	-1.121642
52091	0	-2.356388	1.592166	9.129325	-0.023499	0.015930	0.091309	1.621037	9.839659	-1.123277
52092	0	-2.369368	1.608914	9.199427	-0.023630	0.016095	0.092010	1.619036	9.926407	-1.126412
52093	0	-2.387407	1.586565	9.275596	-0.023804	0.015869	0.092773	1.620445	10.020771	-1.125697
52094	0	-2.462600	1.567178	9.369655	-0.024556	0.015678	0.093714	1.618083	10.113705	-1.128633
52095	0	-2.448198	1.616692	9.458821	-0.024414	0.016174	0.094604	1.614770	10.203585	-1.132813
52096	0	-2.486683	1.596839	9.473657	-0.024795	0.015976	0.094754	1.611553	10.298558	-1.138801
52097	0	-2.491407	1.628823	9.531933	-0.024841	0.016296	0.095337	1.607666	10.393602	-1.148095
52098	0	-2.517706	1.633725	9.619926	-0.025110	0.016340	0.096216	1.609454	10.480723	-1.146281
52099	0	-2.520873	1.653109	9.721450	-0.025146	0.016541	0.097229	1.603504	10.561723	-1.148186
52100	0	-2.551362	1.639557	9.779513	-0.025455	0.016398	0.097810	1.604960	10.637570	-1.152793
52101	0	-2.575274	1.653374	9.800867	-0.025696	0.016541	0.098022	1.601807	10.711800	-1.154652
52102	0	-2.543301	1.657999	9.853245	-0.025383	0.016587	0.098544	1.597721	10.777652	-1.150213
52103	0	-2.556223	1.696562	9.935287	-0.025513	0.016968	0.099365	1.599460	10.842656	-1.160660
52104	0	-2.596270	1.690075	10.006053	-0.025918	0.016902	0.100072	1.601995	10.901710	-1.166007
52105	0	-2.633757	1.666456	10.033323	-0.026306	0.016663	0.100342	1.607415	10.945688	-1.172647
52106	0	-2.615763	1.666254	10.013364	-0.026125	0.016666	0.100142	1.606295	10.991053	-1.173351
52107	0	-2.620765	1.684665	10.033548	-0.026184	0.016846	0.100342	1.610110	11.026081	-1.178160
52108	0	-2.630906	1.703320	10.062879	-0.026293	0.017030	0.100634	1.616319	11.052816	-1.179899
52109	0	-2.607125	1.702999	10.131578	-0.026062	0.017029	0.101318	1.619606	11.071494	-1.181501
52110	0	-2.620520	1.685268	10.167748	-0.026203	0.016848	0.101679	1.626812	11.082115	-1.184180
52111	0	-2.624302	1.691023	10.131832	-0.026245	0.016907	0.101318	1.632026	11.088172	-1.191479
52112	0	-2.629047	1.698064	10.144152	-0.026302	0.016974	0.101439	1.639715	11.083379	-1.200798
52113	0	-2.640766	1.691689	10.156616	-0.026428	0.016907	0.101562	1.651342	11.068740	-1.201732
52114	0	-2.617643	1.675257	10.102556	-0.026204	0.016744	0.101020	1.661242	11.046076	-1.207529
52115	0	-2.596399	1.685585	10.071585	-0.026001	0.016846	0.100708	1.672059	11.012842	-1.216185
52116	0	-2.619316	1.693677	10.036570	-0.026233	0.016927	0.100357	1.682561	10.976590	-1.225294
52117	0	-2.583262	1.710040	10.016884	-0.025879	0.017090	0.100159	1.693352	10.932699	-1.237869
52118	0	-2.567775	1.675817	9.921229	-0.025726	0.016744	0.099202	1.708600	10.885670	-1.250798
52119	0	-2.564086	1.679807	9.913306	-0.025696	0.016785	0.099121	1.722240	10.831291	-1.264077
52120	0	-2.546171	1.676131	9.879236	-0.025526	0.016749	0.098778	1.733749	10.765963	-1.274342
52121	0	-2.550607	1.637166	9.803772	-0.025574	0.016357	0.098022	1.747761	10.696098	-1.281043
52122	0	-2.543269	1.670084	9.751856	-0.025500	0.016690	0.097503	1.757618	10.626026	-1.295835
52123	0	-2.495309	1.637614	9.687804	-0.025024	0.016357	0.096863	1.776768	10.550802	-1.298631
52124	0	-2.499517	1.603955	9.581127	-0.025066	0.016027	0.095795	1.788290	10.474911	-1.309342
52125	0	-2.495275	1.612389	9.572006	-0.025024	0.016113	0.095703	1.798045	10.398436	-1.319004
52126	0	-2.474587	1.603303	9.471538	-0.024822	0.016012	0.094699	1.819756	10.315382	-1.327626
52127	0	-2.445831	1.612778	9.388990	-0.024536	0.016113	0.093872	1.833915	10.229782	-1.334845
52128	0	-2.412393	1.615318	9.337540	-0.024199	0.016142	0.093358	1.844579	10.147724	-1.349722
52129	0	-2.384963	1.600684	9.309548	-0.023926	0.015991	0.093079	1.860397	10.063353	-1.353569
52130	0	-2.363759	1.579078	9.197001	-0.023715	0.015778	0.091952	1.873239	9.976253	-1.362236
52131	0	-2.373345	1.551588	9.095855	-0.023804	0.015503	0.090942	1.886361	9.897108	-1.376971
52132	0	-2.316566	1.566450	9.044036	-0.023237	0.015650	0.090425	1.901729	9.815861	-1.391457
52133	0	-2.300788	1.563703	8.955280	-0.023071	0.015625	0.089539	1.914290	9.743989	-1.401475
52134	0	-2.306360	1.584419	8.909261	-0.023129	0.015832	0.089078	1.927052	9.669839	-1.412598
52135	0	-2.276899	1.539122	8.851416	-0.022827	0.015381	0.088501	1.937910	9.603711	-1.422657
52136	0	-2.252892	1.559352	8.866235	-0.022589	0.015584	0.088649	1.947501	9.535542	-1.430113
52137	0	-2.259678	1.544790	8.826790	-0.022644	0.015442	0.088257	1.953487	9.483205	-1.443980
52138	0	-2.226363	1.564715	8.767644	-0.022306	0.015636	0.087667	1.965787	9.436159	-1.452888
52139	0	-2.229826	1.527038	8.777687	-0.022339	0.015259	0.087769	1.979245	9.391928	-1.460357
52140	0	-2.222642	1.534740	8.638853	-0.022260	0.015342	0.086381	1.985573	9.356480	-1.468442
52141	0	-2.236930	1.514525	8.655427	-0.022400	0.015137	0.086548	1.995867	9.324668	-1.480501
52142	0	-2.206994	1.534060	8.668783	-0.022095	0.015336	0.086682	2.001282	9.300463	-1.490371
52143	0	-2.177767	1.526313	8.600077	-0.021790	0.015259	0.085999	2.007291	9.292976	-1.500701
52144	0	-2.175356	1.533294	8.673702	-0.021766	0.015328	0.086735	2.013340	9.285192	-1.510392
52145	0	-2.202538	1.513944	8.600018	-0.022034	0.015137	0.085999	2.017239	9.282285	-1.516792
52146	0	-2.183809	1.514810	8.581618	-0.021834	0.015141	0.085818	2.027020	9.295197	-1.522168
52147	0	-2.197697	1.544264	8.642455	-0.021973	0.015442	0.086426	2.029065	9.308827	-1.527242
52148	0	-2.211593	1.520191	8.648017	-0.022103	0.015199	0.086484	2.034877	9.333384	-1.537979
52149	0	-2.205682	1.507700	8.666381	-0.022034	0.015076	0.086670	2.038697	9.371485	-1.544524
52150	0	-2.210633	1.513677	8.585748	-0.022079	0.015139	0.085864	2.038681	9.414833	-1.552209
52151	0	-2.206777	1.538085	8.727167	-0.022034	0.015381	0.087280	2.041413	9.466875	-1.553581
52152	0	-2.238419	1.543628	8.761957	-0.022346	0.015441	0.087628	2.038426	9.523509	-1.565536
52153	0	-2.249890	1.519375	8.733224	-0.022461	0.015198	0.087341	2.036088	9.580458	-1.564687
52154	0	-2.264607	1.542560	8.810502	-0.022599	0.015433	0.088116	2.029641	9.648435	-1.567101
52155	0	-2.275440	1.549187	8.891755	-0.022705	0.015503	0.088928	2.019101	9.718965	-1.566323
52156	0	-2.298012	1.547302	8.938198	-0.022926	0.015480	0.089395	2.013922	9.794779	-1.564884
52157	0	-2.313036	1.567791	8.976894	-0.023071	0.015686	0.089783	2.007792	9.877061	-1.570420
52158	0	-2.331197	1.584396	9.047334	-0.023252	0.015852	0.090487	2.001908	9.960482	-1.578795
52159	0	-2.374499	1.586289	9.111010	-0.023682	0.015869	0.091125	1.998391	10.046873	-1.577362
52160	0	-2.375232	1.579038	9.144414	-0.023687	0.015795	0.091460	1.997309	10.135063	-1.584949
52161	0	-2.417618	1.598502	9.220759	-0.024109	0.015991	0.092224	1.994155	10.225391	-1.587579
52162	0	-2.419408	1.614941	9.363955	-0.024124	0.016161	0.093656	1.984693	10.317684	-1.590654
52163	0	-2.442037	1.610383	9.324575	-0.024353	0.016113	0.093262	1.977447	10.406924	-1.585409
52164	0	-2.456118	1.614635	9.431063	-0.024489	0.016154	0.094328	1.972454	10.500787	-1.588465
52165	0	-2.491318	1.621858	9.519893	-0.024841	0.016235	0.095215	1.957036	10.594034	-1.596163
52166	0	-2.474812	1.649226	9.632848	-0.024682	0.016506	0.096343	1.944705	10.679333	-1.598728
52167	0	-2.515293	1.647115	9.611418	-0.025085	0.016479	0.096130	1.939024	10.766421	-1.600887
52168	0	-2.528696	1.632599	9.705902	-0.025222	0.016340	0.097074	1.926345	10.850001	-1.602115
52169	0	-2.551140	1.659166	9.776444	-0.025452	0.016602	0.097778	1.918499	10.926903	-1.609646
52170	0	-2.568842	1.675317	9.840882	-0.025634	0.016765	0.098421	1.908603	10.997397	-1.615721
52171	0	-2.569148	1.671705	9.947379	-0.025635	0.016724	0.099487	1.904460	11.069464	-1.612888
52172	0	-2.616600	1.664308	9.981365	-0.026115	0.016649	0.099826	1.900472	11.134447	-1.614866
52173	0	-2.628836	1.671785	10.008728	-0.026245	0.016724	0.100098	1.896506	11.190963	-1.620161
52174	0	-2.607041	1.700631	10.098289	-0.026028	0.017016	0.100992	1.887660	11.246494	-1.625132
52175	0	-2.627648	1.714568	10.088383	-0.026245	0.017151	0.100891	1.883670	11.289428	-1.636848
52176	0	-2.621143	1.688992	10.123654	-0.026186	0.016896	0.101242	1.878127	11.325459	-1.641947
52177	0	-2.662835	1.671796	10.168105	-0.026611	0.016724	0.101685	1.872872	11.352054	-1.648871
52178	0	-2.622503	1.719815	10.082112	-0.026218	0.017200	0.100822	1.870752	11.367052	-1.657617
52179	0	-2.648980	1.690206	10.119693	-0.026489	0.016907	0.101196	1.865690	11.375118	-1.661216
52180	0	-2.661502	1.702009	10.119663	-0.026613	0.017019	0.101197	1.866778	11.384730	-1.672170
52181	0	-2.647576	1.727295	10.181015	-0.026489	0.017273	0.101807	1.866141	11.377325	-1.679896
52182	0	-2.644480	1.702610	10.157410	-0.026463	0.017028	0.101569	1.863286	11.365171	-1.689792
52183	0	-2.628162	1.715266	10.138546	-0.026306	0.017151	0.101379	1.864033	11.345285	-1.695097
52184	0	-2.652386	1.672744	10.115674	-0.026563	0.016726	0.101147	1.863055	11.309325	-1.702982
52185	0	-2.626528	1.672851	10.102302	-0.026306	0.016724	0.101013	1.866339	11.271061	-1.715511
52186	0	-2.617911	1.679961	10.061609	-0.026225	0.016794	0.100605	1.869960	11.226865	-1.724915
52187	0	-2.600647	1.642702	10.004968	-0.026062	0.016418	0.100037	1.876623	11.171567	-1.739388
52188	0	-2.608081	1.662314	9.934341	-0.026135	0.016618	0.099330	1.879737	11.116872	-1.751180
52189	0	-2.588272	1.673226	9.925665	-0.025940	0.016724	0.099243	1.886425	11.059059	-1.760720
52190	0	-2.558015	1.662682	9.849037	-0.025643	0.016618	0.098475	1.893326	10.993818	-1.766551
52191	0	-2.550475	1.679348	9.828303	-0.025574	0.016785	0.098267	1.899653	10.921877	-1.777943
52192	0	-2.530533	1.613435	9.727928	-0.025376	0.016130	0.097261	1.900208	10.846725	-1.791299
52193	0	-2.519734	1.624455	9.608649	-0.025269	0.016235	0.096069	1.906965	10.770298	-1.803001
52194	0	-2.504779	1.620196	9.557270	-0.025127	0.016192	0.095553	1.913667	10.683513	-1.817750
52195	0	-2.494867	1.612680	9.547654	-0.025024	0.016113	0.095459	1.925319	10.601176	-1.831220
52196	0	-2.479577	1.639272	9.410894	-0.024876	0.016383	0.094090	1.932164	10.512680	-1.844980
52197	0	-2.439695	1.612503	9.419552	-0.024475	0.016113	0.094177	1.941796	10.426350	-1.862049
52198	0	-2.411503	1.602496	9.343977	-0.024199	0.016014	0.093420	1.950136	10.332786	-1.879041
52199	0	-2.384819	1.569652	9.224244	-0.023926	0.015686	0.092224	1.958417	10.244997	-1.889098
52200	0	-2.369997	1.572163	9.117787	-0.023772	0.015706	0.091162	1.973382	10.162766	-1.903002
52201	0	-2.330503	1.575892	9.095867	-0.023376	0.015747	0.090942	1.983891	10.081412	-1.919798
52202	0	-2.334887	1.541221	9.044204	-0.023418	0.015404	0.090425	1.990243	10.001756	-1.931294
52203	0	-2.312954	1.557606	8.961401	-0.023193	0.015564	0.089600	2.001684	9.928713	-1.949751
52204	0	-2.312869	1.547537	8.854383	-0.023190	0.015466	0.088530	2.010206	9.858395	-1.962303
52205	0	-2.283153	1.544719	8.863674	-0.022888	0.015442	0.088623	2.013456	9.793506	-1.976897
52206	0	-2.272327	1.546169	8.841746	-0.022776	0.015452	0.088406	2.022106	9.733885	-1.987251
52207	0	-2.241472	1.526251	8.765767	-0.022461	0.015259	0.087646	2.023975	9.681590	-1.997499
52208	0	-2.257044	1.514823	8.731252	-0.022614	0.015143	0.087302	2.027537	9.633205	-2.013256
52209	0	-2.242575	1.532260	8.698369	-0.022461	0.015320	0.086975	2.028849	9.594806	-2.023686
52210	0	-2.248238	1.502188	8.681677	-0.022513	0.015019	0.086809	2.029892	9.561640	-2.029784
52211	0	-2.188436	1.544636	8.612674	-0.021912	0.015442	0.086121	2.033846	9.533139	-2.037710
52212	0	-2.195703	1.502558	8.583217	-0.021979	0.015023	0.085827	2.035484	9.511172	-2.053465
52213	0	-2.189460	1.501664	8.606356	-0.021912	0.015015	0.086060	2.036798	9.496041	-2.060212
52214	0	-2.204941	1.495730	8.588718	-0.022061	0.014957	0.085884	2.035553	9.487507	-2.065967
52215	0	-2.209286	1.507354	8.599939	-0.022095	0.015076	0.085999	2.032436	9.492328	-2.074548
52216	0	-2.208892	1.512806	8.636689	-0.022091	0.015132	0.086366	2.026967	9.496972	-2.082157
52217	0	-2.185576	1.507232	8.618092	-0.021851	0.015076	0.086182	2.022513	9.510933	-2.089341
52218	0	-2.205519	1.518738	8.672673	-0.022044	0.015190	0.086729	2.019362	9.532560	-2.100124
52219	0	-2.199468	1.513455	8.654264	-0.021973	0.015137	0.086548	2.017569	9.568544	-2.109178
52220	0	-2.209727	1.506780	8.744773	-0.022079	0.015071	0.087452	2.014295	9.599945	-2.113713
52221	0	-2.230782	1.519298	8.751761	-0.022278	0.015198	0.087524	2.009524	9.645793	-2.117441
52222	0	-2.243739	1.511672	8.792944	-0.022400	0.015126	0.087937	1.999060	9.701028	-2.118075
52223	0	-2.256173	1.500845	8.818670	-0.022522	0.015015	0.088196	1.993165	9.759297	-2.130726
52224	0	-2.276836	1.511331	8.883851	-0.022724	0.015123	0.088848	1.982548	9.822657	-2.132470
52225	0	-2.287492	1.506838	8.934449	-0.022827	0.015076	0.089355	1.975737	9.890341	-2.140147
52226	0	-2.291430	1.511613	8.950428	-0.022862	0.015121	0.089517	1.971573	9.962956	-2.142553
52227	0	-2.319054	1.543171	9.092929	-0.023132	0.015442	0.090942	1.961754	10.042404	-2.145102
52228	0	-2.330287	1.559668	9.090307	-0.023249	0.015604	0.090916	1.955283	10.116930	-2.149916
52229	0	-2.337717	1.555206	9.141693	-0.023315	0.015564	0.091431	1.943591	10.200371	-2.152919
52230	0	-2.362769	1.553051	9.236341	-0.023562	0.015539	0.092379	1.936119	10.287208	-2.150223
52231	0	-2.392803	1.549629	9.306348	-0.023865	0.015503	0.093079	1.931088	10.371267	-2.158517
52232	0	-2.423845	1.560311	9.333706	-0.024175	0.015611	0.093352	1.924952	10.455616	-2.164139
52233	0	-2.441648	1.568049	9.446697	-0.024353	0.015686	0.094482	1.921251	10.538567	-2.165395
52234	0	-2.448873	1.566324	9.522883	-0.024421	0.015675	0.095244	1.910919	10.626401	-2.170428
52235	0	-2.460147	1.579771	9.483345	-0.024536	0.015808	0.094849	1.901544	10.711357	-2.175536
52236	0	-2.490969	1.614273	9.608554	-0.024852	0.016152	0.096099	1.892757	10.786579	-2.181806
52237	0	-2.514479	1.622940	9.623797	-0.025085	0.016235	0.096252	1.888393	10.863281	-2.183964
52238	0	-2.520090	1.627356	9.730869	-0.025145	0.016284	0.097322	1.878708	10.935812	-2.186172
52239	0	-2.531937	1.628696	9.801092	-0.025269	0.016296	0.098022	1.869873	11.001552	-2.195003
52240	0	-2.548320	1.645680	9.804688	-0.025432	0.016460	0.098060	1.867796	11.067979	-2.198733
52241	0	-2.525562	1.647682	9.855991	-0.025208	0.016479	0.098572	1.866604	11.130093	-2.199392
52242	0	-2.552808	1.653258	9.933049	-0.025488	0.016535	0.099340	1.865476	11.182745	-2.203194
52243	0	-2.566995	1.659827	9.923462	-0.025635	0.016602	0.099243	1.862838	11.229873	-2.212115
52244	0	-2.573543	1.683828	10.007297	-0.025706	0.016838	0.100080	1.863912	11.269527	-2.208737
52245	0	-2.590626	1.671965	9.990813	-0.025879	0.016724	0.099915	1.860054	11.307503	-2.218412
52246	0	-2.600744	1.665391	9.983701	-0.025995	0.016654	0.099840	1.859792	11.328199	-2.224126
52247	0	-2.594715	1.672201	10.082849	-0.025940	0.016724	0.100830	1.857553	11.343115	-2.229127
52248	0	-2.614652	1.665959	10.015235	-0.026137	0.016659	0.100155	1.858105	11.360431	-2.239602
52249	0	-2.605874	1.629956	10.009799	-0.026062	0.016296	0.100098	1.860672	11.363551	-2.245739
52250	0	-2.610902	1.679641	9.985443	-0.026116	0.016790	0.099854	1.866260	11.361985	-2.248913
52251	0	-2.616859	1.667012	10.052769	-0.026184	0.016663	0.100525	1.873031	11.351342	-2.254933
52252	0	-2.600909	1.686582	10.096172	-0.026031	0.016860	0.100957	1.877504	11.333013	-2.260311
52253	0	-2.621972	1.661158	10.028575	-0.026245	0.016602	0.100281	1.886545	11.311111	-2.267482
52254	0	-2.604365	1.662885	9.974715	-0.026073	0.016621	0.099741	1.893396	11.285220	-2.276409
52255	0	-2.565816	1.691659	9.888505	-0.025696	0.016907	0.098877	1.901705	11.249011	-2.287405
52256	0	-2.575806	1.662987	9.847653	-0.025805	0.016621	0.098466	1.908854	11.202557	-2.299304
52257	0	-2.583293	1.642589	9.846055	-0.025879	0.016418	0.098450	1.913945	11.156455	-2.306361
52258	0	-2.555279	1.656657	9.799386	-0.025604	0.016555	0.097982	1.923752	11.103843	-2.313898
52259	0	-2.558072	1.624417	9.766896	-0.025635	0.016235	0.097656	1.930051	11.048078	-2.325643
52260	0	-2.540777	1.602236	9.665671	-0.025467	0.016008	0.096643	1.942156	10.985687	-2.339802
52261	0	-2.490320	1.630425	9.602260	-0.024963	0.016296	0.096008	1.947096	10.921617	-2.354823
52262	0	-2.490573	1.614129	9.556228	-0.024966	0.016129	0.095549	1.957846	10.856707	-2.361656
52263	0	-2.465666	1.625021	9.480136	-0.024719	0.016235	0.094788	1.971079	10.788759	-2.367998
52264	0	-2.428624	1.615663	9.434023	-0.024351	0.016142	0.094326	1.984154	10.717728	-2.376605
52265	0	-2.434842	1.600812	9.376419	-0.024414	0.015991	0.093750	1.999861	10.645299	-2.385151
52266	0	-2.403515	1.609978	9.342580	-0.024100	0.016086	0.093411	2.012339	10.573186	-2.394858
52267	0	-2.422640	1.582421	9.260477	-0.024292	0.015808	0.092590	2.027235	10.499819	-2.405537
52268	0	-2.404045	1.597633	9.257095	-0.024100	0.015962	0.092558	2.040722	10.433379	-2.413571
52269	0	-2.380363	1.563616	9.156675	-0.023865	0.015625	0.091553	2.050000	10.364703	-2.427842
52270	0	-2.362448	1.559737	9.073908	-0.023683	0.015586	0.090726	2.059930	10.299074	-2.441153
52271	0	-2.343860	1.569890	9.071153	-0.023499	0.015686	0.090698	2.071521	10.231170	-2.453891
52272	0	-2.302052	1.560122	9.006442	-0.023075	0.015589	0.090053	2.083045	10.169484	-2.469515
52273	0	-2.308553	1.569841	8.985363	-0.023132	0.015686	0.089844	2.094919	10.117363	-2.481841
52274	0	-2.275049	1.529031	8.901858	-0.022796	0.015283	0.089008	2.101034	10.066655	-2.490501
52275	0	-2.272533	1.557650	8.838720	-0.022766	0.015564	0.088379	2.113621	10.021142	-2.496724
52276	0	-2.270813	1.541552	8.809801	-0.022746	0.015406	0.088090	2.123030	9.979173	-2.509627
52277	0	-2.254394	1.538680	8.869300	-0.022583	0.015381	0.088684	2.127367	9.936099	-2.517753
52278	0	-2.247403	1.503596	8.828041	-0.022506	0.015026	0.088274	2.137052	9.902006	-2.523735
52279	0	-2.249752	1.514434	8.740732	-0.022522	0.015137	0.087402	2.144402	9.876981	-2.529772
52280	0	-2.220492	1.522067	8.766068	-0.022229	0.015212	0.087656	2.153014	9.852266	-2.535225
52281	0	-2.232406	1.514501	8.752676	-0.022339	0.015137	0.087524	2.161738	9.839710	-2.543167
52282	0	-2.236221	1.515852	8.746830	-0.022370	0.015153	0.087467	2.167376	9.835760	-2.550195
52283	0	-2.215176	1.532495	8.660900	-0.022156	0.015320	0.086609	2.172780	9.837158	-2.558480
52284	0	-2.232795	1.508920	8.697525	-0.022331	0.015085	0.086975	2.176740	9.839526	-2.565818
52285	0	-2.240510	1.519910	8.764492	-0.022400	0.015198	0.087646	2.177679	9.852751	-2.569818
52286	0	-2.247947	1.520250	8.727389	-0.022471	0.015200	0.087276	2.180729	9.869690	-2.573584
52287	0	-2.247491	1.550379	8.727652	-0.022461	0.015503	0.087280	2.181730	9.894490	-2.586475
52288	0	-2.263151	1.550571	8.806067	-0.022612	0.015504	0.088066	2.184134	9.926496	-2.587649
52289	0	-2.266980	1.532139	8.788371	-0.022644	0.015320	0.087891	2.186579	9.966159	-2.594703
52290	0	-2.266684	1.550779	8.853933	-0.022635	0.015506	0.088548	2.189831	10.012621	-2.593735
52291	0	-2.274147	1.568735	8.800307	-0.022705	0.015686	0.088013	2.192572	10.065816	-2.596382
52292	0	-2.293923	1.537820	8.932656	-0.022902	0.015383	0.089335	2.187873	10.119981	-2.598839
52293	0	-2.311477	1.555982	8.922287	-0.023071	0.015564	0.089233	2.184072	10.181573	-2.604826
52294	0	-2.320649	1.567075	9.042141	-0.023160	0.015677	0.090432	2.177239	10.246201	-2.609934
52295	0	-2.336279	1.556133	9.038130	-0.023315	0.015564	0.090393	2.175537	10.311918	-2.615461
52296	0	-2.340124	1.580254	9.182118	-0.023351	0.015802	0.091834	2.177442	10.380496	-2.612690
52297	0	-2.391892	1.580602	9.190523	-0.023865	0.015808	0.091919	2.176845	10.453548	-2.612031
52298	0	-2.378527	1.573922	9.224362	-0.023729	0.015742	0.092257	2.175114	10.528598	-2.613452
52299	0	-2.398566	1.592209	9.220997	-0.023926	0.015930	0.092224	2.167488	10.608375	-2.609617
52300	0	-2.416367	1.639482	9.334216	-0.024109	0.016401	0.093355	2.161560	10.681078	-2.609411
52301	0	-2.428551	1.616471	9.331024	-0.024231	0.016174	0.093323	2.151832	10.753566	-2.610090
52302	0	-2.421690	1.621005	9.425949	-0.024158	0.016215	0.094274	2.147540	10.830077	-2.614331
52303	0	-2.453227	1.635354	9.501767	-0.024475	0.016357	0.095032	2.144883	10.904522	-2.615741
52304	0	-2.494887	1.621960	9.499015	-0.024895	0.016227	0.095003	2.138146	10.975333	-2.617527
52305	0	-2.513744	1.635067	9.587377	-0.025085	0.016357	0.095886	2.131811	11.043008	-2.620513
52306	0	-2.530321	1.639910	9.664125	-0.025251	0.016404	0.096654	2.127500	11.109983	-2.619757
52307	0	-2.549906	1.641609	9.672865	-0.025452	0.016418	0.096741	2.126064	11.171720	-2.620704
52308	0	-2.541140	1.677900	9.743597	-0.025364	0.016779	0.097448	2.127436	11.233074	-2.618641
52309	0	-2.549255	1.689889	9.850152	-0.025452	0.016907	0.098511	2.119301	11.286360	-2.622476
52310	0	-2.544721	1.706936	9.830010	-0.025412	0.017074	0.098309	2.114956	11.333680	-2.626625
52311	0	-2.590769	1.659669	9.917543	-0.025879	0.016602	0.099182	2.109611	11.372843	-2.626963
52312	0	-2.614879	1.664911	9.928287	-0.026120	0.016652	0.099290	2.106353	11.411789	-2.633276
52313	0	-2.559321	1.684243	9.954389	-0.025574	0.016846	0.099548	2.102214	11.440373	-2.641484
52314	0	-2.599836	1.652867	9.953462	-0.025979	0.016534	0.099539	2.095937	11.468645	-2.645950
52315	0	-2.595066	1.696575	9.997315	-0.025940	0.016968	0.099976	2.092797	11.487061	-2.647322
52316	0	-2.584461	1.702314	9.966359	-0.025840	0.017024	0.099665	2.090567	11.498844	-2.652258
52317	0	-2.605835	1.678784	10.009808	-0.026062	0.016785	0.100098	2.092476	11.500970	-2.657344
52318	0	-2.592592	1.703749	9.954975	-0.025933	0.017035	0.099548	2.093964	11.498881	-2.661253
52319	0	-2.592320	1.685127	10.028416	-0.025940	0.016846	0.100281	2.097842	11.486286	-2.666419
52320	0	-2.606376	1.680099	10.011010	-0.026090	0.016795	0.100104	2.101498	11.463385	-2.673467
52321	0	-2.597232	1.684993	10.004335	-0.026001	0.016846	0.100037	2.103214	11.437262	-2.677209
52322	0	-2.573003	1.697599	9.950777	-0.025762	0.016975	0.099500	2.100594	11.407730	-2.688639
52323	0	-2.578242	1.673074	9.894603	-0.025818	0.016724	0.098938	2.105216	11.373529	-2.697385
52324	0	-2.570668	1.692296	9.902435	-0.025747	0.016920	0.099014	2.104705	11.333455	-2.707419
52325	0	-2.571271	1.666461	9.864399	-0.025757	0.016663	0.098633	2.103012	11.289185	-2.718827
52326	0	-2.543606	1.674058	9.829924	-0.025486	0.016727	0.098289	2.113805	11.238094	-2.729705
52327	0	-2.521303	1.673041	9.803561	-0.025269	0.016724	0.098022	2.117022	11.180320	-2.737214
52328	0	-2.503986	1.662260	9.678002	-0.025098	0.016614	0.096766	2.122301	11.118816	-2.749633
52329	0	-2.502775	1.666846	9.632748	-0.025085	0.016663	0.096313	2.124361	11.057363	-2.762042
52330	0	-2.460399	1.668260	9.604939	-0.024666	0.016674	0.096035	2.129434	10.990788	-2.770456
52331	0	-2.483782	1.606169	9.523011	-0.024902	0.016052	0.095215	2.135422	10.920388	-2.780089
52332	0	-2.452733	1.626760	9.501418	-0.024590	0.016253	0.095000	2.147085	10.851346	-2.787696
52333	0	-2.428756	1.624686	9.425320	-0.024353	0.016235	0.094238	2.155596	10.778975	-2.795264
52334	0	-2.440315	1.614466	9.336753	-0.024467	0.016135	0.093352	2.161676	10.707111	-2.799146
52335	0	-2.392117	1.612321	9.297175	-0.023987	0.016113	0.092957	2.168403	10.633445	-2.807328
52336	0	-2.409194	1.601764	9.208870	-0.024162	0.016010	0.092072	2.171787	10.553443	-2.823830
52337	0	-2.367808	1.624321	9.181218	-0.023743	0.016235	0.091797	2.176158	10.480195	-2.836543
52338	0	-2.361426	1.565049	9.129230	-0.023676	0.015640	0.091278	2.183665	10.410089	-2.850018
52339	0	-2.368514	1.569208	9.065122	-0.023743	0.015686	0.090637	2.186241	10.344561	-2.861612
52340	0	-2.333078	1.539897	9.025028	-0.023384	0.015392	0.090238	2.189866	10.283981	-2.875350
52341	0	-2.283388	1.587791	8.997808	-0.022888	0.015869	0.089966	2.196195	10.222049	-2.887743
52342	0	-2.340536	1.546434	8.957461	-0.023452	0.015459	0.089563	2.198520	10.169622	-2.898309
52343	0	-2.278144	1.563233	8.881660	-0.022827	0.015625	0.088806	2.203594	10.117627	-2.904049
52344	0	-2.269441	1.570342	8.901926	-0.022736	0.015700	0.089009	2.203552	10.071517	-2.910808
52345	0	-2.248794	1.581257	8.802060	-0.022522	0.015808	0.088013	2.205740	10.034017	-2.919169
52346	0	-2.267023	1.545495	8.797340	-0.022698	0.015450	0.087967	2.208225	10.003884	-2.920139
52347	0	-2.255439	1.550405	8.716541	-0.022583	0.015503	0.087158	2.206358	9.972927	-2.928842
52348	0	-2.262349	1.550843	8.766645	-0.022648	0.015505	0.087661	2.207983	9.947678	-2.937762
52349	0	-2.256569	1.525891	8.728473	-0.022583	0.015259	0.087280	2.205469	9.931308	-2.943475
52350	0	-2.235468	1.532224	8.723019	-0.022366	0.015320	0.087228	2.206329	9.923212	-2.945703
52351	0	-2.227255	1.532018	8.734259	-0.022278	0.015320	0.087341	2.204842	9.922359	-2.946376
52352	0	-2.227005	1.519590	8.728181	-0.022267	0.015198	0.087282	2.201017	9.931954	-2.953479
52353	0	-2.247022	1.519898	8.746078	-0.022461	0.015198	0.087463	2.201614	9.950069	-2.961577
52354	0	-2.218083	1.568658	8.709016	-0.022175	0.015688	0.087091	2.198671	9.963931	-2.965191
52355	0	-2.210894	1.543569	8.782711	-0.022095	0.015442	0.087830	2.189983	9.988357	-2.973230
52356	0	-2.250073	1.511796	8.751675	-0.022490	0.015123	0.087519	2.182165	10.008973	-2.981778
52357	0	-2.223744	1.531580	8.776403	-0.022217	0.015320	0.087769	2.176603	10.041558	-2.983622
52358	0	-2.259410	1.549021	8.811823	-0.022564	0.015494	0.088125	2.171445	10.086190	-2.985649
52359	0	-2.267652	1.543501	8.886010	-0.022644	0.015442	0.088867	2.162975	10.133432	-2.984244
52360	0	-2.292820	1.536280	8.847700	-0.022892	0.015367	0.088486	2.158719	10.185642	-2.984544
52361	0	-2.305067	1.555374	8.867538	-0.023010	0.015564	0.088684	2.146513	10.243168	-2.988104
52362	0	-2.325694	1.535225	8.926654	-0.023214	0.015360	0.089276	2.137746	10.303043	-2.986483
52363	0	-2.287306	1.592350	9.044368	-0.022827	0.015930	0.090454	2.130416	10.366506	-2.996116
52364	0	-2.339679	1.590641	9.109241	-0.023347	0.015916	0.091104	2.119931	10.434358	-2.996020
52365	0	-2.342719	1.579562	9.111463	-0.023376	0.015808	0.091125	2.105710	10.503291	-3.001261
52366	0	-2.377527	1.558522	9.176276	-0.023723	0.015599	0.091774	2.089820	10.574173	-3.005674
52367	0	-2.398118	1.555011	9.251729	-0.023926	0.015564	0.092529	2.074384	10.647901	-3.010614
52368	0	-2.421334	1.576861	9.291957	-0.024159	0.015779	0.092932	2.062542	10.719408	-3.008822
52369	0	-2.447368	1.561453	9.361412	-0.024414	0.015625	0.093628	2.051599	10.797420	-3.011786
52370	0	-2.458837	1.589390	9.401581	-0.024534	0.015908	0.094028	2.035724	10.868673	-3.021550
52371	0	-2.453202	1.591691	9.465303	-0.024475	0.015930	0.094666	2.021354	10.942616	-3.021142
52372	0	-2.458386	1.613749	9.499341	-0.024529	0.016148	0.095006	2.010651	11.014408	-3.021480
52373	0	-2.453269	1.640883	9.562899	-0.024475	0.016418	0.095642	2.000690	11.088361	-3.021875
52374	0	-2.488775	1.614628	9.578606	-0.024835	0.016154	0.095798	1.992404	11.156950	-3.025022
52375	0	-2.519561	1.635053	9.660702	-0.025146	0.016357	0.096619	1.985315	11.220307	-3.020785
52376	0	-2.535785	1.645643	9.707123	-0.025307	0.016465	0.097083	1.976140	11.285873	-3.024762
52377	0	-2.543524	1.634603	9.764655	-0.025391	0.016357	0.097656	1.963530	11.343625	-3.035342
52378	0	-2.558167	1.687313	9.732231	-0.025541	0.016884	0.097331	1.951491	11.396427	-3.039232
52379	0	-2.591505	1.641067	9.844150	-0.025879	0.016418	0.098450	1.942680	11.443892	-3.045023
52380	0	-2.579974	1.682029	9.867003	-0.025768	0.016829	0.098677	1.932031	11.485783	-3.043739
52381	0	-2.572426	1.678118	9.905326	-0.025696	0.016785	0.099060	1.927685	11.524264	-3.051031
52382	0	-2.589453	1.652592	9.916391	-0.025875	0.016533	0.099168	1.918913	11.552326	-3.055338
52383	0	-2.577610	1.690536	9.972670	-0.025757	0.016907	0.099731	1.916462	11.580085	-3.063501
52384	0	-2.592767	1.671880	9.984069	-0.025918	0.016720	0.099843	1.913889	11.596981	-3.073737
52385	0	-2.612400	1.653956	9.960929	-0.026123	0.016541	0.099609	1.910950	11.603923	-3.078196
52386	0	-2.599849	1.653605	9.985397	-0.026003	0.016538	0.099853	1.907024	11.604690	-3.078852
52387	0	-2.604612	1.660453	9.936890	-0.026062	0.016602	0.099365	1.907648	11.592418	-3.081561
52388	0	-2.619832	1.667060	9.974177	-0.026214	0.016668	0.099738	1.907480	11.580867	-3.087737
52389	0	-2.610792	1.660292	9.973518	-0.026123	0.016602	0.099731	1.906284	11.569510	-3.092246
52390	0	-2.588718	1.660681	9.974359	-0.025910	0.016603	0.099738	1.906861	11.549034	-3.102664
52391	0	-2.597020	1.672803	9.906739	-0.026001	0.016724	0.099060	1.908251	11.519730	-3.110753
52392	0	-2.577997	1.679381	9.902311	-0.025818	0.016793	0.099013	1.904839	11.482412	-3.125031
52393	0	-2.577567	1.648630	9.870374	-0.025818	0.016479	0.098694	1.908369	11.439945	-3.136810
52394	0	-2.569137	1.644017	9.744127	-0.025735	0.016432	0.097431	1.913683	11.395353	-3.150031
52395	0	-2.552427	1.624291	9.730177	-0.025574	0.016235	0.097290	1.917746	11.343778	-3.164409
52396	0	-2.535912	1.644721	9.714185	-0.025414	0.016433	0.097130	1.929573	11.285104	-3.169288
52397	0	-2.521321	1.679555	9.693636	-0.025269	0.016785	0.096924	1.937245	11.226415	-3.182117
52398	0	-2.509588	1.620469	9.647518	-0.025159	0.016195	0.096460	1.942811	11.158345	-3.191259
52399	0	-2.484142	1.630975	9.535053	-0.024902	0.016296	0.095337	1.953292	11.091926	-3.202157
52400	0	-2.466063	1.620800	9.543872	-0.024720	0.016200	0.095425	1.957442	11.027032	-3.207402
52401	0	-2.471843	1.612298	9.510723	-0.024780	0.016113	0.095093	1.963550	10.959311	-3.219801
52402	0	-2.429189	1.583683	9.409702	-0.024353	0.015827	0.094083	1.969784	10.891597	-3.226208
52403	0	-2.423048	1.575733	9.388625	-0.024292	0.015747	0.093872	1.976740	10.823330	-3.237922
52404	0	-2.441618	1.577413	9.330458	-0.024475	0.015767	0.093290	1.979963	10.757693	-3.246307
52405	0	-2.392274	1.563697	9.266592	-0.023987	0.015625	0.092651	1.988985	10.685407	-3.263416
52406	0	-2.392139	1.559726	9.190057	-0.023982	0.015587	0.091887	1.996372	10.616604	-3.275363
52407	0	-2.349971	1.569805	9.138299	-0.023560	0.015686	0.091370	2.005847	10.548285	-3.284200
52408	0	-2.356760	1.547393	9.079936	-0.023624	0.015466	0.090786	2.010801	10.483411	-3.302715
52409	0	-2.332287	1.551002	9.083289	-0.023376	0.015503	0.090820	2.014593	10.422359	-3.306649
52410	0	-2.322135	1.540382	9.000170	-0.023271	0.015394	0.089991	2.021922	10.366391	-3.321835
52411	0	-2.302595	1.520868	8.930428	-0.023071	0.015198	0.089294	2.031212	10.314856	-3.335522
52412	0	-2.312047	1.522901	8.926196	-0.023164	0.015219	0.089252	2.039726	10.265739	-3.346790
52413	0	-2.272701	1.538925	8.863163	-0.022766	0.015381	0.088623	2.046232	10.221678	-3.357897
52414	0	-2.295634	1.527976	8.846608	-0.022994	0.015275	0.088457	2.048218	10.179277	-3.363102
52415	0	-2.260937	1.508035	8.826493	-0.022644	0.015076	0.088257	2.050227	10.140534	-3.366545
52416	0	-2.273125	1.509230	8.779044	-0.022758	0.015084	0.087785	2.057095	10.111260	-3.373316
52417	0	-2.243547	1.538373	8.759147	-0.022461	0.015381	0.087585	2.057354	10.084112	-3.378818
52418	0	-2.257793	1.508689	8.741670	-0.022593	0.015080	0.087414	2.062794	10.069630	-3.382251
52419	0	-2.251106	1.514144	8.685503	-0.022522	0.015137	0.086853	2.066399	10.061188	-3.390123
52420	0	-2.242938	1.496494	8.710324	-0.022440	0.014962	0.087101	2.067437	10.053192	-3.395970
52421	0	-2.257991	1.532411	8.691411	-0.022583	0.015320	0.086914	2.071010	10.054937	-3.401179
52422	0	-2.227415	1.520710	8.691324	-0.022272	0.015205	0.086914	2.071454	10.063298	-3.407251
52423	0	-2.252910	1.519572	8.764500	-0.022522	0.015198	0.087646	2.067375	10.078277	-3.417848
52424	0	-2.261036	1.525399	8.788346	-0.022597	0.015254	0.087887	2.066213	10.100797	-3.426715
52425	0	-2.272165	1.507532	8.752018	-0.022705	0.015076	0.087524	2.064830	10.127882	-3.430759
52426	0	-2.251208	1.525739	8.830484	-0.022494	0.015258	0.088309	2.063423	10.156344	-3.434082
52427	0	-2.242690	1.568350	8.764003	-0.022400	0.015686	0.087646	2.059837	10.196807	-3.438546
52428	0	-2.309407	1.525354	8.817371	-0.023065	0.015253	0.088181	2.060279	10.240168	-3.436532
52429	0	-2.292127	1.555900	8.904265	-0.022888	0.015564	0.089050	2.054000	10.287830	-3.439959
52430	0	-2.262448	1.536831	8.890423	-0.022589	0.015370	0.088913	2.051520	10.338927	-3.443501
52431	0	-2.347779	1.525885	9.001635	-0.023438	0.015259	0.090027	2.052081	10.395355	-3.453798
52432	0	-2.343592	1.538010	9.078954	-0.023397	0.015381	0.090799	2.051409	10.448919	-3.455966
52433	0	-2.342439	1.532013	9.129626	-0.023376	0.015320	0.091309	2.052586	10.513920	-3.455808
52434	0	-2.345683	1.568075	9.115105	-0.023412	0.015686	0.091162	2.046658	10.575440	-3.456603
52435	0	-2.360997	1.580294	9.257838	-0.023560	0.015808	0.092590	2.041232	10.642637	-3.457116
52436	0	-2.383343	1.566839	9.218745	-0.023783	0.015676	0.092199	2.033395	10.710558	-3.463254
52437	0	-2.391199	1.598543	9.276227	-0.023865	0.015991	0.092773	2.027019	10.773666	-3.462100
52438	0	-2.413437	1.615919	9.383650	-0.024083	0.016162	0.093849	2.024596	10.840949	-3.462320
52439	0	-2.440805	1.599031	9.416316	-0.024353	0.015991	0.094177	2.024602	10.912696	-3.466320
52440	0	-2.457161	1.580303	9.407589	-0.024525	0.015806	0.094088	2.021430	10.974787	-3.470532
52441	0	-2.464626	1.617151	9.483637	-0.024597	0.016174	0.094849	2.018791	11.038983	-3.476554
52442	0	-2.486770	1.610501	9.517746	-0.024818	0.016107	0.095190	2.017634	11.102973	-3.470675
52443	0	-2.501040	1.616992	9.672932	-0.024963	0.016174	0.096741	2.013030	11.163539	-3.470364
52444	0	-2.504447	1.634329	9.676731	-0.024997	0.016348	0.096779	2.008226	11.224828	-3.468837
52445	0	-2.518869	1.653605	9.679155	-0.025146	0.016541	0.096802	2.003277	11.279630	-3.465409
52446	0	-2.521233	1.640756	9.780803	-0.025171	0.016409	0.097818	2.001845	11.332685	-3.466626
52447	0	-2.535954	1.648142	9.801439	-0.025330	0.016479	0.098022	2.003576	11.372832	-3.471367
52448	0	-2.572360	1.641957	9.781493	-0.025695	0.016421	0.097822	2.001040	11.411615	-3.471704
52449	0	-2.535530	1.660739	9.874731	-0.025330	0.016602	0.098755	2.006994	11.446581	-3.470412
52450	0	-2.552577	1.661591	9.897650	-0.025503	0.016613	0.098983	2.009417	11.477871	-3.471844
52451	0	-2.583474	1.666796	9.881061	-0.025818	0.016663	0.098816	2.014345	11.502689	-3.471313
52452	0	-2.574408	1.667164	9.916731	-0.025730	0.016673	0.099171	2.011297	11.524103	-3.473769
52453	0	-2.570153	1.684846	9.954640	-0.025696	0.016846	0.099548	2.012595	11.536106	-3.474010
52454	0	-2.577099	1.673027	9.881013	-0.025768	0.016728	0.098811	2.012668	11.544789	-3.482933
52455	0	-2.557104	1.667440	9.960809	-0.025574	0.016663	0.099609	2.023760	11.547199	-3.485743
52456	0	-2.574548	1.687696	9.954576	-0.025752	0.016869	0.099545	2.030738	11.545215	-3.487993
52457	0	-2.580766	1.660811	9.942783	-0.025818	0.016602	0.099426	2.035440	11.539137	-3.489626
52458	0	-2.553866	1.650000	9.900442	-0.025554	0.016492	0.099002	2.041641	11.527576	-3.495809
52459	0	-2.567303	1.648893	9.882026	-0.025696	0.016479	0.098816	2.048986	11.507066	-3.498850
52460	0	-2.568165	1.644644	9.846457	-0.025712	0.016437	0.098458	2.056455	11.477563	-3.499565
52461	0	-2.547668	1.673157	9.857975	-0.025513	0.016724	0.098572	2.061355	11.441788	-3.506729
52462	0	-2.534587	1.656450	9.767918	-0.025381	0.016556	0.097672	2.067324	11.406420	-3.504915
52463	0	-2.535264	1.648837	9.735947	-0.025391	0.016479	0.097351	2.073307	11.367787	-3.508872
52464	0	-2.514993	1.681123	9.688862	-0.025193	0.016802	0.096879	2.079598	11.322818	-3.521278
52465	0	-2.479761	1.661191	9.736045	-0.024841	0.016602	0.097351	2.087030	11.277491	-3.524717
52466	0	-2.482428	1.644459	9.616122	-0.024878	0.016438	0.096148	2.088991	11.220404	-3.533131
52467	0	-2.491604	1.636865	9.583560	-0.024963	0.016357	0.095825	2.097357	11.169999	-3.537950
52468	0	-2.487604	1.602540	9.579617	-0.024930	0.016013	0.095784	2.106555	11.111687	-3.542408
52469	0	-2.454202	1.618515	9.565443	-0.024597	0.016174	0.095642	2.114037	11.051937	-3.550411
52470	0	-2.431384	1.614367	9.464025	-0.024366	0.016134	0.094628	2.120098	10.994674	-3.555735
52471	0	-2.417648	1.624673	9.400621	-0.024231	0.016235	0.093994	2.128450	10.934572	-3.561764
52472	0	-2.431067	1.614755	9.384721	-0.024366	0.016135	0.093835	2.137901	10.872872	-3.565724
52473	0	-2.399569	1.624893	9.357793	-0.024048	0.016235	0.093567	2.149129	10.815483	-3.577393
52474	0	-2.389404	1.590761	9.213540	-0.023946	0.015896	0.092124	2.158330	10.757400	-3.583100
52475	0	-2.393430	1.600208	9.193075	-0.023987	0.015991	0.091919	2.166396	10.698313	-3.591048
52476	0	-2.401477	1.565390	9.116053	-0.024066	0.015646	0.091148	2.170937	10.640321	-3.601821
52477	0	-2.363263	1.563058	9.107623	-0.023682	0.015625	0.091064	2.172705	10.584843	-3.607461
52478	0	-2.353437	1.564586	9.073233	-0.023584	0.015635	0.090721	2.180439	10.527949	-3.611233
52479	0	-2.332939	1.581471	9.009894	-0.023376	0.015808	0.090088	2.183723	10.474341	-3.614437
52480	0	-2.330392	1.557993	8.981445	-0.023344	0.015576	0.089805	2.183606	10.429294	-3.621392
52481	0	-2.321497	1.569462	8.912010	-0.023254	0.015686	0.089111	2.189878	10.384722	-3.626737
52482	0	-2.277839	1.577438	8.852335	-0.022810	0.015763	0.088517	2.199935	10.349795	-3.627680
52483	0	-2.292232	1.508555	8.875040	-0.022949	0.015076	0.088745	2.208644	10.320934	-3.635275
52484	0	-2.262742	1.546845	8.778328	-0.022653	0.015461	0.087778	2.214569	10.293953	-3.638979
52485	0	-2.298516	1.514118	8.868983	-0.023010	0.015137	0.088684	2.216466	10.267322	-3.644516
52486	0	-2.251817	1.557640	8.766021	-0.022533	0.015573	0.087657	2.218294	10.253060	-3.646146
52487	0	-2.257309	1.550833	8.789222	-0.022583	0.015503	0.087891	2.222383	10.245636	-3.647181
52488	0	-2.267415	1.563638	8.832338	-0.022685	0.015635	0.088321	2.220603	10.236970	-3.644062
52489	0	-2.276350	1.532117	8.837935	-0.022766	0.015320	0.088379	2.219969	10.239055	-3.648630
52490	0	-2.269832	1.556324	8.819678	-0.022700	0.015566	0.088196	2.214319	10.242008	-3.655954
52491	0	-2.252706	1.568056	8.813444	-0.022522	0.015686	0.088135	2.205398	10.253942	-3.660626
52492	0	-2.247953	1.573705	8.819253	-0.022471	0.015736	0.088195	2.205485	10.269747	-3.668103
52493	0	-2.302791	1.525828	8.800817	-0.023010	0.015259	0.088013	2.203640	10.297751	-3.671018
52494	0	-2.282302	1.549564	8.854809	-0.022802	0.015501	0.088552	2.195805	10.329553	-3.677489
52495	0	-2.290868	1.550038	8.806885	-0.022888	0.015503	0.088074	2.191538	10.361247	-3.683218
52496	0	-2.295587	1.579895	8.897275	-0.022930	0.015802	0.088979	2.186452	10.399247	-3.686596
52497	0	-2.304258	1.592627	8.946992	-0.023010	0.015930	0.089478	2.181263	10.445493	-3.690602
52498	0	-2.347393	1.573292	9.000312	-0.023441	0.015738	0.090011	2.173992	10.491789	-3.690715
52499	0	-2.353568	1.562161	9.001774	-0.023499	0.015625	0.090027	2.169711	10.543710	-3.687234
52500	0	-2.355030	1.579327	9.018213	-0.023512	0.015800	0.090191	2.160711	10.597132	-3.685648
52501	0	-2.390612	1.555747	9.087159	-0.023865	0.015564	0.090881	2.152808	10.653972	-3.692703
52502	0	-2.374767	1.585016	9.176667	-0.023705	0.015856	0.091777	2.146104	10.712362	-3.690481
52503	0	-2.366613	1.610682	9.154212	-0.023621	0.016113	0.091553	2.138512	10.773983	-3.698439
52504	0	-2.388045	1.578887	9.237461	-0.023835	0.015795	0.092385	2.131634	10.834710	-3.701060
52505	0	-2.409169	1.598480	9.294630	-0.024048	0.015991	0.092957	2.124065	10.893251	-3.699749
52506	0	-2.424429	1.621795	9.329035	-0.024198	0.016222	0.093302	2.119570	10.955098	-3.695682
52507	0	-2.445917	1.604029	9.343508	-0.024414	0.016052	0.093445	2.105411	11.015060	-3.700486
52508	0	-2.479731	1.607906	9.439049	-0.024750	0.016088	0.094401	2.094543	11.077279	-3.698302
52509	0	-2.470153	1.634999	9.496073	-0.024658	0.016357	0.094971	2.085849	11.134003	-3.692244
52510	0	-2.503825	1.627001	9.438931	-0.024989	0.016281	0.094400	2.073052	11.198320	-3.702544
52511	0	-2.500164	1.598077	9.526760	-0.024963	0.015991	0.095276	2.060492	11.249102	-3.707250
52512	0	-2.508362	1.626491	9.634802	-0.025042	0.016274	0.096357	2.049311	11.303781	-3.707566
52513	0	-2.506107	1.641278	9.624388	-0.025024	0.016418	0.096252	2.042331	11.352221	-3.710414
52514	0	-2.531890	1.609233	9.677539	-0.025282	0.016101	0.096784	2.032054	11.400706	-3.709092
52515	0	-2.524205	1.647271	9.734328	-0.025208	0.016479	0.097351	2.023629	11.446302	-3.721390
52516	0	-2.536454	1.664452	9.769488	-0.025338	0.016648	0.097701	2.018338	11.482087	-3.722704
52517	0	-2.541587	1.660048	9.758883	-0.025391	0.016602	0.097595	2.016073	11.516689	-3.726396
52518	0	-2.546034	1.677739	9.800514	-0.025442	0.016782	0.098009	2.009590	11.542942	-3.728896
52519	0	-2.553076	1.672188	9.801806	-0.025513	0.016724	0.098022	2.006104	11.569197	-3.737728
52520	0	-2.568425	1.684301	9.794822	-0.025671	0.016842	0.097952	2.005675	11.589920	-3.746065
52521	0	-2.582123	1.672345	9.881507	-0.025818	0.016724	0.098816	2.003282	11.599006	-3.743399
52522	0	-2.576310	1.635520	9.881433	-0.025764	0.016356	0.098814	1.999336	11.603958	-3.752603
52523	0	-2.581531	1.653880	9.942722	-0.025818	0.016541	0.099426	1.994776	11.606402	-3.757472
52524	0	-2.574395	1.659689	9.912525	-0.025752	0.016598	0.099123	1.990937	11.602385	-3.760528
52525	0	-2.568414	1.690436	9.894142	-0.025696	0.016907	0.098938	1.985104	11.594421	-3.767772
52526	0	-2.565144	1.678190	9.876664	-0.025673	0.016779	0.098762	1.984886	11.575050	-3.772004
52527	0	-2.567512	1.690785	9.857698	-0.025696	0.016907	0.098572	1.982615	11.556488	-3.774677
52528	0	-2.580787	1.642451	9.846738	-0.025838	0.016420	0.098460	1.983250	11.527304	-3.783657
52529	0	-2.523624	1.654028	9.858010	-0.025269	0.016541	0.098572	1.978771	11.495475	-3.788413
52530	0	-2.529307	1.653988	9.804731	-0.025327	0.016540	0.098039	1.974835	11.461883	-3.793719
52531	0	-2.510996	1.648530	9.760364	-0.025146	0.016479	0.097595	1.977108	11.424814	-3.800049
52532	0	-2.515090	1.637453	9.743905	-0.025196	0.016369	0.097428	1.978782	11.377522	-3.801515
52533	0	-2.497924	1.648925	9.650662	-0.025024	0.016479	0.096497	1.985295	11.329742	-3.802811
52534	0	-2.476436	1.613792	9.622200	-0.024813	0.016132	0.096210	1.986712	11.278135	-3.808325
52535	0	-2.491138	1.647768	9.571699	-0.024963	0.016479	0.095703	1.979176	11.222112	-3.821725
52536	0	-2.462376	1.654255	9.494925	-0.024677	0.016537	0.094936	1.980653	11.163691	-3.831675
52537	0	-2.472454	1.618136	9.510609	-0.024780	0.016174	0.095093	1.983443	11.102728	-3.841260
52538	0	-2.461732	1.570016	9.439964	-0.024670	0.015699	0.094386	1.978952	11.045322	-3.850982
52539	0	-2.442080	1.599812	9.351888	-0.024475	0.015991	0.093506	1.981743	10.984814	-3.854416
52540	0	-2.412795	1.588801	9.317905	-0.024184	0.015882	0.093165	1.982774	10.921908	-3.869988
52541	0	-2.387056	1.605858	9.278657	-0.023926	0.016052	0.092773	1.984896	10.859916	-3.881581
52542	0	-2.381770	1.576726	9.208083	-0.023877	0.015759	0.092067	1.988608	10.792145	-3.888194
52543	0	-2.356883	1.587779	9.199177	-0.023621	0.015869	0.091980	1.993824	10.733776	-3.900313
52544	0	-2.346580	1.595183	9.097795	-0.023519	0.015946	0.090965	1.995123	10.673467	-3.904968
52545	0	-2.338809	1.581248	9.064921	-0.023438	0.015808	0.090637	1.995289	10.617128	-3.914434
52546	0	-2.334973	1.594212	9.000221	-0.023400	0.015939	0.089990	1.994108	10.558814	-3.918058
52547	0	-2.333084	1.520457	8.973240	-0.023376	0.015198	0.089722	1.997594	10.506610	-3.930443
52548	0	-2.324402	1.527874	8.981342	-0.023286	0.015272	0.089804	2.001090	10.459232	-3.939070
52549	0	-2.291027	1.545025	8.887579	-0.022949	0.015442	0.088867	2.007021	10.414930	-3.945254
52550	0	-2.314366	1.552534	8.895303	-0.023177	0.015519	0.088945	2.010535	10.377700	-3.958121
52551	0	-2.273381	1.556848	8.844746	-0.022766	0.015564	0.088440	2.011983	10.341643	-3.965130
52552	0	-2.267433	1.557407	8.901016	-0.022701	0.015573	0.089004	2.009978	10.312787	-3.981043
52553	0	-2.280590	1.556735	8.820070	-0.022827	0.015564	0.088196	2.010688	10.290784	-3.986796
52554	0	-2.252181	1.545098	8.802673	-0.022541	0.015449	0.088022	2.010311	10.271385	-3.996529
52555	0	-2.250787	1.513766	8.813821	-0.022522	0.015137	0.088135	2.008303	10.258480	-4.001423
52556	0	-2.248355	1.526416	8.789929	-0.022494	0.015260	0.087897	2.011019	10.249900	-4.007771
52557	0	-2.251608	1.526218	8.819672	-0.022522	0.015259	0.088196	2.012609	10.247404	-4.005103
52558	0	-2.244958	1.520212	8.764765	-0.022449	0.015203	0.087647	2.008485	10.252668	-4.007746
52559	0	-2.258525	1.537697	8.789073	-0.022583	0.015381	0.087891	2.001292	10.260846	-4.018756
52560	0	-2.259628	1.537109	8.782761	-0.022588	0.015372	0.087830	1.997907	10.276964	-4.023059
52561	0	-2.259947	1.519664	8.843593	-0.022583	0.015198	0.088440	1.995091	10.303178	-4.025902
52562	0	-2.269746	1.501168	8.848727	-0.022677	0.015012	0.088492	1.993725	10.333841	-4.025018
52563	0	-2.272463	1.537932	8.837415	-0.022705	0.015381	0.088379	1.990551	10.364004	-4.025983
52564	0	-2.283093	1.549550	8.872889	-0.022806	0.015499	0.088735	1.985061	10.400719	-4.027225
52565	0	-2.267134	1.555835	8.910537	-0.022644	0.015564	0.089111	1.977115	10.440422	-4.028284
52566	0	-2.303882	1.548407	8.994593	-0.023005	0.015491	0.089953	1.967362	10.488573	-4.029135
52567	0	-2.310751	1.544109	9.001770	-0.023071	0.015442	0.090027	1.966066	10.539170	-4.029344
52568	0	-2.324510	1.549834	9.011993	-0.023205	0.015501	0.090130	1.962628	10.594635	-4.018841
52569	0	-2.335999	1.574034	9.111524	-0.023315	0.015747	0.091125	1.954405	10.655010	-4.023377
52570	0	-2.357347	1.572746	9.188725	-0.023528	0.015733	0.091898	1.948062	10.715945	-4.023984
52571	0	-2.329960	1.580030	9.172572	-0.023254	0.015808	0.091736	1.938585	10.776727	-4.023560
52572	0	-2.375681	1.566148	9.219307	-0.023712	0.015670	0.092203	1.928481	10.836632	-4.025176
52573	0	-2.384832	1.580251	9.270190	-0.023804	0.015808	0.092712	1.921775	10.896048	-4.019656
52574	0	-2.418378	1.542509	9.249617	-0.024137	0.015430	0.092507	1.915436	10.957725	-4.022048
52575	0	-2.422359	1.561808	9.331000	-0.024170	0.015625	0.093323	1.907660	11.027844	-4.020125
52576	0	-2.426528	1.578545	9.414063	-0.024218	0.015794	0.094151	1.897815	11.090278	-4.026682
52577	0	-2.458814	1.586403	9.471394	-0.024536	0.015869	0.094727	1.892186	11.157396	-4.021610
52578	0	-2.468769	1.609699	9.548320	-0.024641	0.016103	0.095494	1.885448	11.217685	-4.017743
52579	0	-2.470307	1.641277	9.563149	-0.024658	0.016418	0.095642	1.878733	11.275725	-4.018534
52580	0	-2.509440	1.597382	9.634289	-0.025054	0.015979	0.096353	1.872661	11.328183	-4.012121
52581	0	-2.494181	1.641345	9.673141	-0.024902	0.016418	0.096741	1.866494	11.379329	-4.009952
52582	0	-2.483801	1.646612	9.671198	-0.024798	0.016469	0.096722	1.862795	11.430665	-4.010136
52583	0	-2.500169	1.629350	9.709756	-0.024963	0.016296	0.097107	1.859021	11.480273	-4.012357
52584	0	-2.544123	1.634383	9.775146	-0.025407	0.016351	0.097759	1.850358	11.525208	-4.016376
52585	0	-2.560220	1.617242	9.746599	-0.025574	0.016174	0.097473	1.847184	11.563296	-4.022152
52586	0	-2.553231	1.635119	9.818566	-0.025510	0.016353	0.098191	1.844174	11.594311	-4.024617
52587	0	-2.553705	1.647992	9.807709	-0.025513	0.016479	0.098083	1.843444	11.627462	-4.027129
52588	0	-2.557538	1.648285	9.818799	-0.025561	0.016479	0.098192	1.845550	11.648674	-4.027513
52589	0	-2.564444	1.684879	9.838562	-0.025635	0.016846	0.098389	1.847096	11.664822	-4.026260
52590	0	-2.578471	1.672970	9.856299	-0.025777	0.016729	0.098565	1.845350	11.678874	-4.032483
52591	0	-2.582278	1.672282	9.850959	-0.025818	0.016724	0.098511	1.842181	11.689449	-4.030270
52592	0	-2.582341	1.654548	9.863010	-0.025828	0.016539	0.098630	1.847197	11.688864	-4.034938
52593	0	-2.568802	1.654064	9.906206	-0.025696	0.016541	0.099060	1.844374	11.684983	-4.034620
52594	0	-2.548534	1.672908	9.869986	-0.025497	0.016724	0.098698	1.847383	11.676172	-4.040706
52595	0	-2.574550	1.642280	9.881815	-0.025757	0.016418	0.098816	1.849173	11.668230	-4.042428
52596	0	-2.540669	1.625363	9.857993	-0.025430	0.016244	0.098576	1.856518	11.646763	-4.043917
52597	0	-2.554773	1.661107	9.839382	-0.025574	0.016602	0.098389	1.863435	11.621934	-4.052506
52598	0	-2.549424	1.650897	9.767118	-0.025522	0.016498	0.097666	1.872441	11.594625	-4.059062
52599	0	-2.529941	1.649512	9.772247	-0.025330	0.016479	0.097717	1.886336	11.564657	-4.060730
52600	0	-2.553308	1.652041	9.779697	-0.025575	0.016510	0.097788	1.893469	11.521634	-4.071371
52601	0	-2.522742	1.630535	9.705510	-0.025269	0.016296	0.097046	1.899089	11.478673	-4.073808
52602	0	-2.514108	1.638358	9.689120	-0.025187	0.016375	0.096881	1.904469	11.430684	-4.085012
52603	0	-2.510147	1.618488	9.638448	-0.025146	0.016174	0.096375	1.911785	11.382835	-4.091852
52604	0	-2.506610	1.626653	9.634432	-0.025118	0.016256	0.096333	1.918315	11.327056	-4.096208
52605	0	-2.479164	1.618748	9.516453	-0.024841	0.016174	0.095154	1.928613	11.273016	-4.098455
52606	0	-2.456676	1.634014	9.469750	-0.024621	0.016322	0.094687	1.944531	11.213110	-4.097487
52607	0	-2.436576	1.618122	9.437166	-0.024414	0.016174	0.094360	1.947512	11.160251	-4.105079
52608	0	-2.456997	1.607584	9.427229	-0.024623	0.016066	0.094260	1.954241	11.101705	-4.109585
52609	0	-2.430261	1.600252	9.339499	-0.024353	0.015991	0.093384	1.962491	11.045679	-4.115853
52610	0	-2.432112	1.620834	9.292945	-0.024375	0.016196	0.092917	1.971534	10.985313	-4.129835
52611	0	-2.418093	1.569813	9.247931	-0.024231	0.015686	0.092468	1.980871	10.929126	-4.135787
52612	0	-2.395915	1.572260	9.237814	-0.024010	0.015710	0.092367	1.990967	10.872096	-4.138888
52613	0	-2.424381	1.582045	9.186852	-0.024292	0.015808	0.091858	2.000793	10.817880	-4.150250
52614	0	-2.366383	1.565981	9.146035	-0.023708	0.015649	0.091451	2.009212	10.767859	-4.159815
52615	0	-2.351281	1.593768	9.113626	-0.023560	0.015930	0.091125	2.013283	10.714994	-4.171597
52616	0	-2.354781	1.552881	9.054489	-0.023589	0.015517	0.090536	2.022813	10.668527	-4.181708
52617	0	-2.333396	1.551502	9.021889	-0.023376	0.015503	0.090210	2.032968	10.620319	-4.187487
52618	0	-2.319661	1.565846	9.017316	-0.023231	0.015649	0.090166	2.040496	10.582661	-4.187834
52619	0	-2.334414	1.551196	8.985060	-0.023376	0.015503	0.089844	2.047447	10.547061	-4.195412
52620	0	-2.309937	1.546928	8.906968	-0.023129	0.015459	0.089064	2.056108	10.513881	-4.200520
52621	0	-2.311035	1.539259	8.960327	-0.023132	0.015381	0.089600	2.067112	10.491167	-4.205100
52622	0	-2.281988	1.553266	8.887919	-0.022845	0.015526	0.088874	2.071746	10.463737	-4.205858
52623	0	-2.268957	1.551068	8.880876	-0.022705	0.015503	0.088806	2.078141	10.448852	-4.205750
52624	0	-2.260128	1.564896	8.844630	-0.022614	0.015640	0.088445	2.085993	10.438124	-4.207895
52625	0	-2.275408	1.581462	8.813670	-0.022766	0.015808	0.088135	2.091084	10.427611	-4.208810
52626	0	-2.260836	1.557916	8.862939	-0.022620	0.015576	0.088627	2.091465	10.417517	-4.211720
52627	0	-2.312768	1.538592	8.850131	-0.023132	0.015381	0.088501	2.095170	10.416594	-4.215652
52628	0	-2.275618	1.551793	8.831726	-0.022758	0.015512	0.088318	2.099560	10.419809	-4.219703
52629	0	-2.270974	1.556788	8.862116	-0.022705	0.015564	0.088623	2.102281	10.430578	-4.217472
52630	0	-2.303079	1.527060	8.849358	-0.023020	0.015266	0.088497	2.105765	10.449618	-4.224643
52631	0	-2.296271	1.556487	8.880251	-0.022949	0.015564	0.088806	2.105239	10.471768	-4.226473
52632	0	-2.275118	1.587159	8.928184	-0.022733	0.015870	0.089287	2.105705	10.500063	-4.230616
52633	0	-2.278925	1.605292	8.922737	-0.022766	0.016052	0.089233	2.105387	10.534241	-4.233078
52634	0	-2.289659	1.599438	8.982517	-0.022874	0.015992	0.089831	2.106973	10.567755	-4.238871
52635	0	-2.291652	1.574584	9.014194	-0.022888	0.015747	0.090149	2.104565	10.608259	-4.243891
52636	0	-2.352581	1.543510	8.994407	-0.023495	0.015439	0.089952	2.098953	10.652239	-4.245309
52637	0	-2.328842	1.568622	8.989595	-0.023254	0.015686	0.089905	2.098638	10.699727	-4.238928
52638	0	-2.341647	1.537708	9.067241	-0.023384	0.015381	0.090680	2.093301	10.745033	-4.238744
52639	0	-2.365628	1.562200	9.172716	-0.023621	0.015625	0.091736	2.089105	10.793876	-4.241321
52640	0	-2.372996	1.567687	9.103691	-0.023692	0.015679	0.091046	2.085687	10.845776	-4.243851
52641	0	-2.366289	1.592864	9.221355	-0.023621	0.015930	0.092224	2.083671	10.902504	-4.246811
52642	0	-2.386741	1.610403	9.231491	-0.023828	0.016109	0.092324	2.076760	10.956170	-4.245894
52643	0	-2.384625	1.610927	9.306842	-0.023804	0.016113	0.093079	2.071764	11.012629	-4.241034
52644	0	-2.423724	1.610462	9.316867	-0.024195	0.016105	0.093180	2.071524	11.069162	-4.248520
52645	0	-2.439418	1.623414	9.422785	-0.024353	0.016235	0.094238	2.069835	11.123393	-4.248230
52646	0	-2.441711	1.634863	9.426846	-0.024375	0.016355	0.094278	2.062512	11.178844	-4.252055
52647	0	-2.463997	1.604753	9.459416	-0.024597	0.016052	0.094604	2.056727	11.234779	-4.248577
52648	0	-2.478743	1.622391	9.518299	-0.024745	0.016225	0.095194	2.055414	11.290008	-4.246285
52649	0	-2.487588	1.617364	9.526698	-0.024841	0.016174	0.095276	2.053975	11.335899	-4.243686
52650	0	-2.494644	1.634975	9.567674	-0.024911	0.016356	0.095685	2.046515	11.382836	-4.250022
52651	0	-2.511866	1.665826	9.624453	-0.025085	0.016663	0.096252	2.040680	11.426655	-4.247189
52652	0	-2.500069	1.658811	9.690039	-0.024970	0.016592	0.096908	2.035187	11.467263	-4.246872
52653	0	-2.517388	1.659916	9.716129	-0.025146	0.016602	0.097168	2.031323	11.503879	-4.243381
52654	0	-2.528838	1.671594	9.726943	-0.025263	0.016718	0.097276	2.027836	11.538393	-4.241926
52655	0	-2.547264	1.659956	9.740697	-0.025452	0.016602	0.097412	2.024032	11.567665	-4.240256
52656	0	-2.551108	1.635032	9.764159	-0.025494	0.016353	0.097646	2.019680	11.592632	-4.237861
52657	0	-2.522091	1.659931	9.771421	-0.025208	0.016602	0.097717	2.015149	11.612987	-4.240737
52658	0	-2.561249	1.647369	9.807410	-0.025601	0.016475	0.098077	2.011939	11.630604	-4.236226
52659	0	-2.545473	1.678488	9.783852	-0.025452	0.016785	0.097839	2.009723	11.638943	-4.233043
52660	0	-2.533972	1.690902	9.789719	-0.025336	0.016907	0.097898	2.009958	11.647655	-4.228337
52661	0	-2.532090	1.636444	9.802354	-0.025330	0.016357	0.098022	2.014904	11.642508	-4.228091
52662	0	-2.548391	1.667605	9.821047	-0.025496	0.016676	0.098207	2.011692	11.634015	-4.230994
52663	0	-2.550091	1.648707	9.778012	-0.025513	0.016479	0.097778	2.017076	11.625265	-4.238817
52664	0	-2.559600	1.649943	9.827266	-0.025612	0.016494	0.098269	2.020053	11.611623	-4.238069
52665	0	-2.530467	1.660931	9.760036	-0.025330	0.016602	0.097595	2.024951	11.587657	-4.239750
52666	0	-2.537533	1.675088	9.736552	-0.025402	0.016739	0.097361	2.034677	11.561513	-4.243709
52667	0	-2.523820	1.660741	9.766311	-0.025269	0.016602	0.097656	2.037107	11.531123	-4.245514
52668	0	-2.517938	1.649301	9.731057	-0.025208	0.016491	0.097303	2.035176	11.502185	-4.255299
52669	0	-2.511151	1.630225	9.693191	-0.025146	0.016296	0.096924	2.037338	11.466270	-4.262609
52670	0	-2.491789	1.631056	9.688709	-0.024955	0.016308	0.096878	2.035785	11.428004	-4.264894
52671	0	-2.504757	1.636078	9.595659	-0.025085	0.016357	0.095947	2.034914	11.388207	-4.265790
52672	0	-2.484538	1.660890	9.548794	-0.024888	0.016607	0.095477	2.031710	11.342553	-4.270873
52673	0	-2.454869	1.618023	9.437197	-0.024597	0.016174	0.094360	2.033327	11.289370	-4.274372
52674	0	-2.457838	1.637368	9.494302	-0.024622	0.016369	0.094933	2.033866	11.242397	-4.283653
52675	0	-2.442826	1.617720	9.492125	-0.024475	0.016174	0.094910	2.031977	11.191364	-4.286863
52676	0	-2.445390	1.618029	9.421329	-0.024505	0.016180	0.094200	2.026699	11.135301	-4.288647
52677	0	-2.467537	1.611765	9.388286	-0.024719	0.016113	0.093872	2.026751	11.087333	-4.291807
52678	0	-2.434439	1.618859	9.323216	-0.024388	0.016183	0.093222	2.028424	11.039056	-4.301935
52679	0	-2.388115	1.654540	9.266202	-0.023926	0.016541	0.092651	2.029078	10.989619	-4.317777
52680	0	-2.385178	1.613013	9.225582	-0.023898	0.016123	0.092245	2.032664	10.937794	-4.329680
52681	0	-2.375763	1.599749	9.168567	-0.023804	0.015991	0.091675	2.035041	10.885815	-4.336008
52682	0	-2.342441	1.594775	9.188912	-0.023468	0.015943	0.091879	2.036229	10.837040	-4.344373
52683	0	-2.339541	1.605235	9.070909	-0.023438	0.016052	0.090698	2.031217	10.789564	-4.357551
52684	0	-2.325650	1.562480	9.060645	-0.023293	0.015625	0.090597	2.026210	10.749580	-4.369221
52685	0	-2.303108	1.580977	9.058612	-0.023071	0.015808	0.090576	2.023305	10.704261	-4.374181
52686	0	-2.320271	1.575606	8.999249	-0.023236	0.015750	0.089985	2.026356	10.666903	-4.378790
52687	0	-2.310247	1.580857	8.991238	-0.023132	0.015808	0.089905	2.022521	10.634199	-4.384795
52688	0	-2.291972	1.575000	9.029253	-0.022950	0.015747	0.090285	2.021773	10.600864	-4.388958
52689	0	-2.304859	1.580803	8.978856	-0.023071	0.015808	0.089783	2.017709	10.577152	-4.395450
52690	0	-2.300751	1.556435	8.906640	-0.023026	0.015563	0.089062	2.015651	10.557953	-4.404238
52691	0	-2.286521	1.562706	8.875068	-0.022888	0.015625	0.088745	2.014261	10.533501	-4.409398
52692	0	-2.295168	1.526405	8.949107	-0.022964	0.015263	0.089488	2.012686	10.522123	-4.413480
52693	0	-2.281369	1.568342	8.899317	-0.022827	0.015686	0.088989	2.005924	10.509835	-4.417364
52694	0	-2.273262	1.543599	8.832728	-0.022739	0.015436	0.088326	2.002649	10.505920	-4.419665
52695	0	-2.264128	1.562355	8.868504	-0.022644	0.015625	0.088684	1.997998	10.507265	-4.430151
52696	0	-2.263964	1.561353	8.899146	-0.022639	0.015621	0.088990	1.985667	10.512557	-4.436344
52697	0	-2.276921	1.555877	8.905041	-0.022766	0.015564	0.089050	1.976634	10.521275	-4.438339
52698	0	-2.296407	1.555142	8.910958	-0.022956	0.015553	0.089111	1.971863	10.536423	-4.444684
52699	0	-2.283761	1.537311	8.917102	-0.022827	0.015381	0.089172	1.959994	10.554420	-4.449057
52700	0	-2.292234	1.566839	8.904429	-0.022909	0.015670	0.089047	1.956298	10.575812	-4.445073
52701	0	-2.309146	1.555826	8.892399	-0.023071	0.015564	0.088928	1.947588	10.606169	-4.447326
52702	0	-2.307350	1.579004	8.983045	-0.023051	0.015796	0.089835	1.939098	10.638863	-4.448041
52703	0	-2.328031	1.543407	9.057085	-0.023254	0.015442	0.090576	1.928202	10.676046	-4.451761
52704	0	-2.321515	1.554297	9.037465	-0.023185	0.015548	0.090382	1.921343	10.718804	-4.452409
52705	0	-2.346882	1.561611	9.087479	-0.023438	0.015625	0.090881	1.909451	10.762519	-4.453080
52706	0	-2.353256	1.560153	9.092164	-0.023500	0.015607	0.090929	1.901996	10.807250	-4.458936
52707	0	-2.359248	1.568241	9.160592	-0.023560	0.015686	0.091614	1.896736	10.852617	-4.462804
52708	0	-2.372242	1.567377	9.177240	-0.023687	0.015678	0.091781	1.890361	10.900589	-4.468250
52709	0	-2.384335	1.586194	9.264241	-0.023804	0.015869	0.092651	1.881148	10.953668	-4.468254
52710	0	-2.373903	1.584374	9.274726	-0.023701	0.015854	0.092755	1.868279	11.005063	-4.465761
52711	0	-2.426965	1.573897	9.325303	-0.024231	0.015747	0.093262	1.857989	11.056541	-4.456387
52712	0	-2.440977	1.584422	9.384498	-0.024370	0.015852	0.093854	1.848176	11.108918	-4.460009
52713	0	-2.427308	1.591830	9.386320	-0.024231	0.015930	0.093872	1.833537	11.164373	-4.460102
52714	0	-2.460130	1.607848	9.469967	-0.024561	0.016088	0.094708	1.821116	11.217315	-4.464785
52715	0	-2.438971	1.610910	9.496200	-0.024353	0.016113	0.094971	1.815481	11.265613	-4.462679
52716	0	-2.452575	1.597564	9.549350	-0.024488	0.015983	0.095502	1.806540	11.314503	-4.462683
52717	0	-2.469283	1.610546	9.575656	-0.024658	0.016113	0.095764	1.796436	11.360159	-4.471512
52718	0	-2.482138	1.657582	9.635252	-0.024789	0.016585	0.096359	1.784269	11.403021	-4.475964
52719	0	-2.475299	1.641408	9.673284	-0.024719	0.016418	0.096741	1.778224	11.447206	-4.477841
52720	0	-2.500164	1.640199	9.690065	-0.024970	0.016409	0.096908	1.769062	11.488831	-4.484839
52721	0	-2.504578	1.623054	9.667496	-0.025024	0.016235	0.096680	1.761888	11.518454	-4.484441
52722	0	-2.515262	1.622184	9.745715	-0.025129	0.016225	0.097463	1.756870	11.550237	-4.486375
52723	0	-2.522585	1.635585	9.789593	-0.025208	0.016357	0.097900	1.753368	11.575940	-4.483060
52724	0	-2.514106	1.647088	9.776486	-0.025123	0.016476	0.097769	1.746022	11.601917	-4.490516
52725	0	-2.521961	1.666485	9.826312	-0.025208	0.016663	0.098267	1.746501	11.620457	-4.496346
52726	0	-2.566746	1.660126	9.819657	-0.025660	0.016605	0.098198	1.739373	11.634318	-4.504335
52727	0	-2.539156	1.672381	9.765598	-0.025391	0.016724	0.097656	1.736865	11.640084	-4.505081
52728	0	-2.563793	1.660349	9.820421	-0.025638	0.016602	0.098205	1.736318	11.645119	-4.510712
52729	0	-2.538378	1.641779	9.832952	-0.025391	0.016418	0.098328	1.732379	11.641959	-4.518107
52730	0	-2.536543	1.635482	9.815057	-0.025377	0.016356	0.098147	1.728102	11.633070	-4.529155
52731	0	-2.531485	1.653840	9.759940	-0.025330	0.016541	0.097595	1.722100	11.620634	-4.527316
52732	0	-2.540304	1.623276	9.840086	-0.025422	0.016231	0.098396	1.720859	11.603297	-4.525936
52733	0	-2.512495	1.648316	9.802737	-0.025146	0.016479	0.098022	1.721196	11.583066	-4.527712
52734	0	-2.544543	1.636666	9.822099	-0.025470	0.016364	0.098215	1.720043	11.559664	-4.536126
52735	0	-2.511848	1.629566	9.735843	-0.025146	0.016296	0.097351	1.714867	11.531824	-4.545569
52736	0	-2.499703	1.624436	9.749388	-0.025029	0.016233	0.097487	1.723082	11.499051	-4.546927
52737	0	-2.487202	1.599476	9.687000	-0.024902	0.015991	0.096863	1.722820	11.468234	-4.550757
52738	0	-2.498840	1.618818	9.645823	-0.025025	0.016181	0.096450	1.726457	11.429548	-4.554989
52739	0	-2.474020	1.636519	9.626143	-0.024780	0.016357	0.096252	1.730644	11.387071	-4.559844
52740	0	-2.459666	1.631661	9.560856	-0.024640	0.016312	0.095598	1.731377	11.340372	-4.563812
52741	0	-2.473685	1.606361	9.528525	-0.024780	0.016052	0.095276	1.739712	11.293375	-4.569697
52742	0	-2.464816	1.596080	9.506017	-0.024693	0.015952	0.095050	1.744789	11.244040	-4.572113
52743	0	-2.418577	1.605968	9.467583	-0.024231	0.016052	0.094666	1.748417	11.194736	-4.579290
52744	0	-2.415155	1.595126	9.396506	-0.024202	0.015944	0.093953	1.751017	11.138220	-4.582040
52745	0	-2.400119	1.593954	9.400448	-0.024048	0.015930	0.093994	1.756969	11.086703	-4.585840
52746	0	-2.391486	1.614200	9.335133	-0.023955	0.016131	0.093343	1.764786	11.042335	-4.598039
52747	0	-2.369776	1.581415	9.260081	-0.023743	0.015808	0.092590	1.766907	10.992098	-4.606400
52748	0	-2.385415	1.564786	9.255945	-0.023897	0.015636	0.092550	1.775699	10.944147	-4.612231
52749	0	-2.370490	1.538923	9.174421	-0.023743	0.015381	0.091736	1.781139	10.902153	-4.614401
52750	0	-2.361914	1.546638	9.164103	-0.023667	0.015458	0.091630	1.785878	10.847307	-4.619728
52751	0	-2.351850	1.551093	9.180606	-0.023560	0.015503	0.091797	1.790673	10.801356	-4.629877
52752	0	-2.319185	1.589646	9.157835	-0.023233	0.015884	0.091570	1.800548	10.754598	-4.628466
52753	0	-2.321594	1.575273	9.082917	-0.023254	0.015747	0.090820	1.802687	10.711383	-4.635865
52754	0	-2.319865	1.552571	9.054058	-0.023239	0.015513	0.090532	1.813022	10.665422	-4.636490
52755	0	-2.310319	1.532665	9.027730	-0.023132	0.015320	0.090271	1.817194	10.633543	-4.642714
52756	0	-2.292538	1.515835	8.931253	-0.022953	0.015150	0.089307	1.823357	10.603105	-4.646818
52757	0	-2.305066	1.514279	8.923770	-0.023071	0.015137	0.089233	1.827149	10.581536	-4.648806
52758	0	-2.324768	1.521405	9.004153	-0.023274	0.015209	0.090035	1.829001	10.552530	-4.648059
52759	0	-2.281048	1.532331	8.862674	-0.022827	0.015320	0.088623	1.829769	10.535855	-4.652400
52760	0	-2.284579	1.563639	8.869225	-0.022855	0.015632	0.088691	1.832564	10.528994	-4.659426
52761	0	-2.294118	1.563093	8.850201	-0.022949	0.015625	0.088501	1.836975	10.523315	-4.660424
52762	0	-2.292844	1.527487	8.862558	-0.022934	0.015270	0.088625	1.839875	10.520857	-4.663965
52763	0	-2.288871	1.538391	8.862238	-0.022888	0.015381	0.088623	1.841108	10.526081	-4.664511
52764	0	-2.288924	1.533050	8.849818	-0.022889	0.015326	0.088499	1.844760	10.530846	-4.670528
52765	0	-2.283058	1.507849	8.910998	-0.022827	0.015076	0.089111	1.845811	10.539766	-4.677109
52766	0	-2.290363	1.526099	8.886251	-0.022895	0.015264	0.088864	1.840362	10.555490	-4.678743
52767	0	-2.296305	1.544128	8.959617	-0.022949	0.015442	0.089600	1.837694	10.577520	-4.682768
52768	0	-2.299279	1.568256	8.916091	-0.022977	0.015684	0.089165	1.833957	10.602252	-4.681290
52769	0	-2.315016	1.556802	8.935014	-0.023132	0.015564	0.089355	1.837466	10.629436	-4.682577
52770	0	-2.325044	1.544887	8.939976	-0.023230	0.015450	0.089405	1.835192	10.660357	-4.681330
52771	0	-2.315733	1.550395	9.026441	-0.023132	0.015503	0.090271	1.835208	10.696226	-4.681912
52772	0	-2.333301	1.550315	9.055588	-0.023305	0.015505	0.090563	1.832015	10.735819	-4.682971
52773	0	-2.340555	1.574369	9.026405	-0.023376	0.015747	0.090271	1.826762	10.776753	-4.682419
52774	0	-2.346798	1.592322	9.073649	-0.023436	0.015923	0.090745	1.826780	10.821584	-4.676895
52775	0	-2.353271	1.586986	9.087238	-0.023499	0.015869	0.090881	1.826967	10.868674	-4.676175
52776	0	-2.359811	1.605535	9.128211	-0.023567	0.016053	0.091290	1.828701	10.911484	-4.676332
52777	0	-2.384267	1.562575	9.190872	-0.023804	0.015625	0.091919	1.829171	10.963923	-4.669957
52778	0	-2.386027	1.587132	9.255924	-0.023822	0.015870	0.092569	1.830176	11.015249	-4.656045
52779	0	-2.409237	1.605399	9.288367	-0.024048	0.016052	0.092896	1.832128	11.073882	-4.650157
52780	0	-2.411575	1.611110	9.353380	-0.024076	0.016116	0.093543	1.825523	11.125842	-4.649613
52781	0	-2.445113	1.598912	9.331341	-0.024414	0.015991	0.093323	1.822366	11.175271	-4.652020
52782	0	-2.453046	1.610623	9.353721	-0.024488	0.016109	0.093548	1.819277	11.230550	-4.648885
52783	0	-2.463401	1.623424	9.410677	-0.024597	0.016235	0.094116	1.817317	11.279300	-4.643926
52784	0	-2.482967	1.622810	9.439360	-0.024794	0.016232	0.094402	1.811375	11.326965	-4.642694
52785	0	-2.463303	1.611312	9.514456	-0.024597	0.016113	0.095154	1.810406	11.374211	-4.648616
52786	0	-2.482732	1.653738	9.604145	-0.024792	0.016540	0.096050	1.807006	11.420714	-4.651973
52787	0	-2.505594	1.629513	9.593925	-0.025024	0.016296	0.095947	1.804502	11.462464	-4.656637
52788	0	-2.505168	1.653996	9.641261	-0.025027	0.016538	0.096419	1.805818	11.495570	-4.652697
52789	0	-2.498960	1.660062	9.642892	-0.024963	0.016602	0.096436	1.803424	11.530817	-4.651432
52790	0	-2.516188	1.653911	9.727049	-0.025139	0.016538	0.097277	1.803576	11.562157	-4.655320
52791	0	-2.528783	1.654426	9.630778	-0.025269	0.016541	0.096313	1.806270	11.589327	-4.656569
52792	0	-2.526543	1.654857	9.757867	-0.025247	0.016547	0.097584	1.806161	11.615603	-4.653015
52793	0	-2.540386	1.660418	9.753029	-0.025391	0.016602	0.097534	1.807195	11.635407	-4.651010
52794	0	-2.530917	1.710061	9.739886	-0.025295	0.017095	0.097404	1.812106	11.656127	-4.657166
52795	0	-2.533811	1.685236	9.820223	-0.025330	0.016846	0.098206	1.817481	11.670423	-4.660879
52796	0	-2.559169	1.679687	9.813673	-0.025591	0.016797	0.098137	1.814552	11.675833	-4.660629
52797	0	-2.539029	1.660332	9.783914	-0.025391	0.016602	0.097839	1.813742	11.680030	-4.669011
52798	0	-2.532461	1.642822	9.826578	-0.025330	0.016421	0.098266	1.818591	11.678907	-4.673498
52799	0	-2.538254	1.660559	9.820698	-0.025391	0.016602	0.098206	1.819985	11.674171	-4.676027
52800	0	-2.542506	1.667560	9.796536	-0.025436	0.016670	0.097963	1.822881	11.665461	-4.670013
52801	0	-2.555490	1.654941	9.753761	-0.025574	0.016541	0.097534	1.829407	11.648138	-4.663031
52802	0	-2.539191	1.644156	9.717954	-0.025414	0.016436	0.097175	1.832249	11.626505	-4.671324
52803	0	-2.536338	1.660652	9.747939	-0.025391	0.016602	0.097473	1.833726	11.599453	-4.673381
52804	0	-2.536704	1.655790	9.755312	-0.025397	0.016550	0.097547	1.838340	11.568930	-4.682559
52805	0	-2.517860	1.642564	9.668600	-0.025208	0.016418	0.096680	1.842292	11.539778	-4.694029
52806	0	-2.517650	1.656398	9.657737	-0.025211	0.016554	0.096570	1.849440	11.503484	-4.692975
52807	0	-2.486521	1.630371	9.711522	-0.024902	0.016296	0.097107	1.853083	11.464892	-4.707642
52808	0	-2.509767	1.625631	9.591086	-0.025134	0.016250	0.095902	1.856120	11.426479	-4.707953
52809	0	-2.504455	1.630469	9.589551	-0.025085	0.016296	0.095886	1.860851	11.382776	-4.712758
52810	0	-2.466237	1.626031	9.456994	-0.024700	0.016252	0.094562	1.866431	11.342017	-4.710762
52811	0	-2.480018	1.618245	9.455286	-0.024841	0.016174	0.094543	1.871078	11.297299	-4.708784
52812	0	-2.441177	1.626254	9.457047	-0.024454	0.016251	0.094562	1.880201	11.251234	-4.713551
52813	0	-2.442843	1.636781	9.406550	-0.024475	0.016357	0.094055	1.887266	11.199720	-4.721805
52814	0	-2.427439	1.614335	9.378053	-0.024322	0.016133	0.093770	1.893932	11.147460	-4.728237
52815	0	-2.412358	1.606011	9.363854	-0.024170	0.016052	0.093628	1.898102	11.095893	-4.723291
52816	0	-2.409449	1.607749	9.317054	-0.024139	0.016068	0.093161	1.904908	11.045958	-4.728507
52817	0	-2.400263	1.593624	9.247897	-0.024048	0.015930	0.092468	1.906973	10.995208	-4.734040
52818	0	-2.391970	1.601169	9.237559	-0.023958	0.016003	0.092367	1.913061	10.952582	-4.740752
52819	0	-2.412984	1.576002	9.192726	-0.024170	0.015747	0.091919	1.923914	10.907851	-4.747435
52820	0	-2.386833	1.596104	9.084581	-0.023908	0.015955	0.090837	1.926395	10.863442	-4.752023
52821	0	-2.352092	1.581825	9.143886	-0.023560	0.015808	0.091431	1.933974	10.820251	-4.760644
52822	0	-2.332344	1.614114	9.066080	-0.023361	0.016133	0.090652	1.938822	10.777734	-4.762741
52823	0	-2.334514	1.588088	8.997189	-0.023376	0.015869	0.089966	1.948996	10.742897	-4.763520
52824	0	-2.309871	1.571704	9.022811	-0.023130	0.015709	0.090221	1.954616	10.707720	-4.765215
52825	0	-2.316937	1.587680	8.978756	-0.023193	0.015869	0.089783	1.960117	10.682047	-4.771252
52826	0	-2.318343	1.570942	9.059026	-0.023207	0.015701	0.090586	1.966180	10.657494	-4.778567
52827	0	-2.317189	1.575512	9.015304	-0.023193	0.015747	0.090149	1.972293	10.635020	-4.776526
52828	0	-2.307010	1.558483	9.003847	-0.023089	0.015579	0.090034	1.975497	10.615290	-4.776935
52829	0	-2.299814	1.550693	8.929686	-0.023010	0.015503	0.089294	1.977149	10.604528	-4.781183
52830	0	-2.309818	1.550953	8.954618	-0.023108	0.015511	0.089543	1.972525	10.596093	-4.790369
52831	0	-2.318364	1.556755	8.966253	-0.023193	0.015564	0.089661	1.973766	10.588426	-4.798569
52832	0	-2.304829	1.563052	8.881024	-0.023052	0.015632	0.088809	1.969332	10.587875	-4.794355
52833	0	-2.300976	1.593034	8.868418	-0.023010	0.015930	0.088684	1.966801	10.591773	-4.798206
52834	0	-2.301156	1.544263	8.935476	-0.023009	0.015442	0.089355	1.965141	10.599152	-4.805693
52835	0	-2.313625	1.568829	8.917095	-0.023132	0.015686	0.089172	1.965529	10.608729	-4.819006
52836	0	-2.308786	1.550513	8.910668	-0.023080	0.015507	0.089108	1.961192	10.623273	-4.821597
52837	0	-2.320575	1.537707	8.947498	-0.023193	0.015381	0.089478	1.954418	10.643487	-4.828111
52838	0	-2.286705	1.585632	8.959078	-0.022852	0.015861	0.089594	1.947241	10.667085	-4.830981
52839	0	-2.321030	1.574664	8.983945	-0.023193	0.015747	0.089844	1.944961	10.692830	-4.828831
52840	0	-2.355701	1.574365	9.025559	-0.023533	0.015746	0.090261	1.940557	10.727524	-4.831319
52841	0	-2.339907	1.592679	9.050989	-0.023376	0.015930	0.090515	1.934915	10.760208	-4.830076
52842	0	-2.351049	1.573779	9.068003	-0.023483	0.015739	0.090687	1.931695	10.798513	-4.829291
52843	0	-2.358954	1.567932	9.081369	-0.023560	0.015686	0.090820	1.922348	10.840278	-4.830193
52844	0	-2.371134	1.573155	9.159295	-0.023682	0.015733	0.091600	1.919816	10.881261	-4.824162
52845	0	-2.353112	1.598681	9.185034	-0.023499	0.015991	0.091858	1.913520	10.925788	-4.821625
52846	0	-2.396578	1.603834	9.238264	-0.023931	0.016043	0.092391	1.907430	10.973367	-4.825303
52847	0	-2.377252	1.616671	9.191257	-0.023743	0.016174	0.091919	1.897022	11.014595	-4.833239
52848	0	-2.420555	1.602831	9.330149	-0.024170	0.016036	0.093309	1.886938	11.062284	-4.832499
52849	0	-2.414279	1.610783	9.343701	-0.024109	0.016113	0.093445	1.879500	11.107679	-4.832655
52850	0	-2.427037	1.609632	9.384859	-0.024239	0.016102	0.093856	1.871873	11.150433	-4.832789
52851	0	-2.438793	1.635304	9.459626	-0.024353	0.016357	0.094604	1.865775	11.196643	-4.840867
52852	0	-2.439216	1.646558	9.403086	-0.024362	0.016470	0.094038	1.859460	11.237844	-4.841166
52853	0	-2.450274	1.635207	9.478138	-0.024475	0.016357	0.094788	1.851852	11.275241	-4.840234
52854	0	-2.468292	1.609622	9.513377	-0.024653	0.016102	0.095140	1.844011	11.314879	-4.842980
52855	0	-2.456543	1.611061	9.545190	-0.024536	0.016113	0.095459	1.839668	11.354059	-4.844271
52856	0	-2.511182	1.610010	9.555963	-0.025084	0.016108	0.095566	1.829617	11.391981	-4.850242
52857	0	-2.511250	1.641035	9.581950	-0.025085	0.016418	0.095825	1.818736	11.428385	-4.855927
52858	0	-2.479054	1.658253	9.642007	-0.024774	0.016584	0.096424	1.814651	11.452769	-4.856340
52859	0	-2.504431	1.641463	9.630896	-0.025024	0.016418	0.096313	1.808414	11.480667	-4.861638
52860	0	-2.508580	1.634427	9.660435	-0.025064	0.016349	0.096609	1.801439	11.510088	-4.860867
52861	0	-2.504081	1.659494	9.740903	-0.025024	0.016602	0.097412	1.791810	11.533606	-4.860511
52862	0	-2.494956	1.646214	9.715842	-0.024936	0.016466	0.097161	1.785086	11.554155	-4.864624
52863	0	-2.533765	1.659905	9.704422	-0.025330	0.016602	0.097046	1.779780	11.567990	-4.867658
52864	0	-2.510282	1.647023	9.728653	-0.025102	0.016474	0.097286	1.772928	11.573744	-4.870189
52865	0	-2.514240	1.653933	9.802371	-0.025146	0.016541	0.098022	1.768536	11.573431	-4.870757
52866	0	-2.532183	1.653447	9.717045	-0.025322	0.016538	0.097170	1.761969	11.577766	-4.872938
52867	0	-2.532645	1.647220	9.790243	-0.025330	0.016479	0.097900	1.750538	11.578596	-4.876507
52868	0	-2.512984	1.658545	9.717475	-0.025141	0.016586	0.097172	1.746112	11.570379	-4.875084
52869	0	-2.519177	1.660137	9.735518	-0.025208	0.016602	0.097351	1.742171	11.556610	-4.879055
52870	0	-2.503309	1.654038	9.669259	-0.025054	0.016540	0.096687	1.739107	11.536703	-4.887479
52871	0	-2.518595	1.642129	9.729515	-0.025208	0.016418	0.097290	1.738423	11.516029	-4.888605
52872	0	-2.508066	1.648362	9.712250	-0.025104	0.016484	0.097116	1.733575	11.493857	-4.894359
52873	0	-2.511902	1.630146	9.607566	-0.025146	0.016296	0.096069	1.735178	11.466021	-4.900647
52874	0	-2.476010	1.667333	9.651542	-0.024786	0.016672	0.096509	1.732292	11.440223	-4.908671
52875	0	-2.492923	1.642142	9.613873	-0.024963	0.016418	0.096130	1.731056	11.404558	-4.916844
52876	0	-2.461737	1.648678	9.572786	-0.024652	0.016485	0.095719	1.728182	11.368726	-4.927005
52877	0	-2.449796	1.624166	9.534566	-0.024536	0.016235	0.095337	1.730754	11.327926	-4.929154
52878	0	-2.472799	1.606575	9.481449	-0.024766	0.016065	0.094805	1.727140	11.287151	-4.932706
52879	0	-2.485940	1.599370	9.546976	-0.024902	0.015991	0.095459	1.724885	11.240819	-4.939771
52880	0	-2.422590	1.618269	9.439157	-0.024268	0.016179	0.094381	1.724047	11.194713	-4.946101
52881	0	-2.443555	1.624157	9.400336	-0.024475	0.016235	0.093994	1.726501	11.151654	-4.953584
52882	0	-2.417258	1.612834	9.390019	-0.024214	0.016125	0.093890	1.725751	11.106516	-4.962193
52883	0	-2.394933	1.611588	9.333193	-0.023987	0.016113	0.093323	1.724009	11.065592	-4.969267
52884	0	-2.381162	1.575141	9.322905	-0.023851	0.015752	0.093219	1.718465	11.021841	-4.979206
52885	0	-2.376050	1.581664	9.272203	-0.023804	0.015808	0.092712	1.723685	10.973585	-4.979780
52886	0	-2.374114	1.552328	9.255738	-0.023779	0.015519	0.092548	1.723823	10.932036	-4.991256
52887	0	-2.364301	1.556479	9.211184	-0.023682	0.015564	0.092102	1.719863	10.889057	-4.999693
52888	0	-2.357030	1.568866	9.139746	-0.023605	0.015687	0.091389	1.717138	10.850155	-5.010647
52889	0	-2.346481	1.563017	9.149947	-0.023499	0.015625	0.091492	1.718847	10.812937	-5.016749
52890	0	-2.321257	1.551617	9.090520	-0.023249	0.015512	0.090897	1.718636	10.772336	-5.014416
52891	0	-2.322788	1.568795	9.052161	-0.023254	0.015686	0.090515	1.716743	10.743682	-5.021309
52892	0	-2.317507	1.539108	9.047214	-0.023202	0.015384	0.090466	1.721632	10.714454	-5.022353
52893	0	-2.322884	1.526009	9.021633	-0.023254	0.015259	0.090210	1.719042	10.686913	-5.027449
52894	0	-2.293903	1.569292	9.004366	-0.022960	0.015688	0.090039	1.721348	10.665375	-5.031792
52895	0	-2.298931	1.562913	8.978736	-0.023010	0.015625	0.089783	1.722594	10.643448	-5.034281
52896	0	-2.295611	1.551246	8.985512	-0.022968	0.015511	0.089852	1.721519	10.632490	-5.040023
52897	0	-2.305918	1.586741	8.984717	-0.023071	0.015869	0.089844	1.715904	10.621741	-5.050864
52898	0	-2.297479	1.556033	8.905994	-0.022986	0.015560	0.089057	1.712694	10.611373	-5.051654
52899	0	-2.294495	1.525761	8.978401	-0.022949	0.015259	0.089783	1.708216	10.610327	-5.047053
52900	0	-2.293630	1.513195	8.923699	-0.022942	0.015134	0.089235	1.702753	10.608085	-5.054840
52901	0	-2.288641	1.525862	8.972216	-0.022888	0.015259	0.089722	1.699697	10.610255	-5.054251
52902	0	-2.282664	1.550045	8.947816	-0.022824	0.015502	0.089478	1.695148	10.617571	-5.053856
52903	0	-2.301657	1.562320	8.984245	-0.023010	0.015625	0.089844	1.690498	10.629891	-5.052460
52904	0	-2.315742	1.561831	8.983836	-0.023146	0.015621	0.089841	1.684820	10.649089	-5.054241
52905	0	-2.302585	1.580499	9.014549	-0.023010	0.015808	0.090149	1.679072	10.673052	-5.050766
52906	0	-2.312043	1.573484	9.032085	-0.023103	0.015740	0.090324	1.670372	10.699546	-5.054435
52907	0	-2.296776	1.556423	9.044935	-0.022949	0.015564	0.090454	1.669000	10.727013	-5.053246
52908	0	-2.325433	1.568374	9.013270	-0.023231	0.015686	0.090138	1.664727	10.761226	-5.060737
52909	0	-2.339861	1.531679	9.008266	-0.023376	0.015320	0.090088	1.659459	10.793379	-5.056822
52910	0	-2.338642	1.573636	9.117002	-0.023360	0.015740	0.091176	1.653178	10.830133	-5.058158
52911	0	-2.365131	1.555635	9.093571	-0.023621	0.015564	0.090942	1.642729	10.872706	-5.058816
52912	0	-2.370984	1.572317	9.196117	-0.023684	0.015731	0.091967	1.632001	10.909416	-5.058123
52913	0	-2.377314	1.568415	9.160620	-0.023743	0.015686	0.091614	1.628630	10.951407	-5.063433
52914	0	-2.377224	1.567566	9.250764	-0.023744	0.015681	0.092514	1.620621	10.990722	-5.062470
52915	0	-2.395670	1.586636	9.227761	-0.023926	0.015869	0.092285	1.616199	11.032981	-5.062230
52916	0	-2.450921	1.579973	9.268814	-0.024477	0.015802	0.092696	1.612040	11.076669	-5.063159
52917	0	-2.408209	1.592625	9.288731	-0.024048	0.015930	0.092896	1.606422	11.122657	-5.059769
52918	0	-2.457931	1.573791	9.378491	-0.024545	0.015738	0.093794	1.604891	11.168707	-5.057343
52919	0	-2.438685	1.586535	9.404705	-0.024353	0.015869	0.094055	1.599449	11.213673	-5.054133
52920	0	-2.457401	1.604021	9.415253	-0.024543	0.016044	0.094160	1.594264	11.255502	-5.051461
52921	0	-2.456484	1.598554	9.490320	-0.024536	0.015991	0.094910	1.586294	11.294132	-5.050439
52922	0	-2.474670	1.603929	9.555995	-0.024716	0.016040	0.095568	1.584521	11.334318	-5.047121
52923	0	-2.480951	1.605260	9.587861	-0.024780	0.016052	0.095886	1.583763	11.373106	-5.042700
52924	0	-2.486663	1.611095	9.574127	-0.024839	0.016113	0.095748	1.579719	11.409596	-5.041633
52925	0	-2.523176	1.586866	9.618513	-0.025208	0.015869	0.096191	1.577691	11.442441	-5.041000
52926	0	-2.509514	1.635259	9.635591	-0.025073	0.016356	0.096361	1.572633	11.472779	-5.042081
52927	0	-2.516779	1.611432	9.618566	-0.025146	0.016113	0.096191	1.572266	11.502073	-5.035619
52928	0	-2.514433	1.648080	9.648013	-0.025128	0.016481	0.096484	1.569619	11.525190	-5.035727
52929	0	-2.534157	1.654354	9.679811	-0.025330	0.016541	0.096802	1.570980	11.543581	-5.036503
52930	0	-2.506020	1.606027	9.666858	-0.025048	0.016058	0.096672	1.571574	11.561821	-5.029855
52931	0	-2.509166	1.630109	9.722661	-0.025085	0.016296	0.097229	1.574537	11.573493	-5.029378
52932	0	-2.522328	1.630254	9.740592	-0.025220	0.016305	0.097406	1.569105	11.581718	-5.030374
52933	0	-2.526852	1.623983	9.728930	-0.025269	0.016235	0.097290	1.571549	11.585988	-5.023144
52934	0	-2.545140	1.624840	9.722642	-0.025452	0.016244	0.097227	1.573951	11.589974	-5.018819
52935	0	-2.532453	1.654456	9.729067	-0.025330	0.016541	0.097290	1.575598	11.588403	-5.013858
52936	0	-2.518758	1.649530	9.741437	-0.025198	0.016487	0.097413	1.581750	11.580678	-5.011318
52937	0	-2.537920	1.630791	9.741316	-0.025391	0.016296	0.097412	1.591669	11.571836	-5.013261
52938	0	-2.510191	1.644938	9.741825	-0.025124	0.016441	0.097414	1.597044	11.550996	-5.014704
52939	0	-2.537621	1.642460	9.656036	-0.025391	0.016418	0.096558	1.600656	11.538417	-5.015615
52940	0	-2.527592	1.631278	9.681224	-0.025301	0.016308	0.096807	1.602288	11.513486	-5.014005
52941	0	-2.487112	1.660896	9.650336	-0.024902	0.016602	0.096497	1.606460	11.481302	-5.018438
52942	0	-2.517671	1.607288	9.621152	-0.025207	0.016067	0.096205	1.609485	11.450509	-5.014970
52943	0	-2.505260	1.606267	9.613720	-0.025085	0.016052	0.096130	1.617162	11.416204	-5.015489
52944	0	-2.498119	1.638879	9.529762	-0.025021	0.016377	0.095289	1.625644	11.373844	-5.018175
52945	0	-2.480140	1.606219	9.558975	-0.024841	0.016052	0.095581	1.632460	11.330907	-5.016788
52946	0	-2.508966	1.577299	9.542417	-0.025128	0.015766	0.095415	1.635619	11.289512	-5.024826
52947	0	-2.486599	1.618083	9.424677	-0.024902	0.016174	0.094238	1.638578	11.250338	-5.035909
52948	0	-2.442572	1.595243	9.456782	-0.024464	0.015943	0.094560	1.645481	11.209363	-5.039506
52949	0	-2.449943	1.600123	9.406304	-0.024536	0.015991	0.094055	1.652684	11.169630	-5.043320
52950	0	-2.399484	1.595912	9.377423	-0.024036	0.015949	0.093765	1.659502	11.123905	-5.050677
52951	0	-2.401307	1.575727	9.357411	-0.024048	0.015747	0.093567	1.667116	11.086300	-5.051886
52952	0	-2.412418	1.614059	9.310154	-0.024162	0.016133	0.093093	1.671025	11.044537	-5.061902
52953	0	-2.413359	1.594007	9.235399	-0.024170	0.015930	0.092346	1.678298	11.004514	-5.071692
52954	0	-2.369307	1.571342	9.230881	-0.023731	0.015705	0.092300	1.683554	10.962172	-5.080502
52955	0	-2.376795	1.569267	9.192707	-0.023804	0.015686	0.091919	1.686917	10.922534	-5.085129
52956	0	-2.363477	1.583321	9.181932	-0.023671	0.015821	0.091812	1.697760	10.882166	-5.087545
52957	0	-2.364907	1.551192	9.119345	-0.023682	0.015503	0.091187	1.704281	10.846198	-5.096693
52958	0	-2.358241	1.553422	9.096224	-0.023617	0.015520	0.090956	1.717107	10.807751	-5.092464
52959	0	-2.321937	1.575576	9.070571	-0.023254	0.015747	0.090698	1.723200	10.768481	-5.094405
52960	0	-2.321458	1.571091	9.053612	-0.023246	0.015703	0.090529	1.728301	10.733851	-5.092550
52961	0	-2.341497	1.587599	9.033667	-0.023438	0.015869	0.090332	1.732838	10.710029	-5.088601
52962	0	-2.324807	1.546587	8.967324	-0.023271	0.015455	0.089669	1.742177	10.685995	-5.092110
52963	0	-2.329821	1.539130	8.941920	-0.023315	0.015381	0.089417	1.751626	10.668611	-5.093630
52964	0	-2.302032	1.571357	8.911907	-0.023037	0.015706	0.089116	1.757437	10.651890	-5.097924
52965	0	-2.318112	1.556906	9.002913	-0.023193	0.015564	0.090027	1.760386	10.640862	-5.097606
52966	0	-2.316273	1.539708	8.954300	-0.023170	0.015390	0.089542	1.765673	10.636594	-5.093959
52967	0	-2.294035	1.557175	8.978363	-0.022949	0.015564	0.089783	1.772234	10.629900	-5.103065
52968	0	-2.316947	1.558598	8.954105	-0.023176	0.015579	0.089540	1.777617	10.625750	-5.106003
52969	0	-2.313032	1.569051	8.966038	-0.023132	0.015686	0.089661	1.780397	10.627536	-5.103404
52970	0	-2.288510	1.576130	8.978058	-0.022884	0.015756	0.089782	1.784813	10.632791	-5.101772
52971	0	-2.313475	1.569058	8.990337	-0.023132	0.015686	0.089905	1.787945	10.640217	-5.099728
52972	0	-2.308216	1.544727	9.026737	-0.023077	0.015450	0.090268	1.781487	10.651032	-5.099676
52973	0	-2.302315	1.574627	9.008474	-0.023010	0.015747	0.090088	1.778491	10.671622	-5.104834
52974	0	-2.311214	1.556125	9.050475	-0.023097	0.015562	0.090508	1.775604	10.694856	-5.104672
52975	0	-2.333102	1.562672	9.032771	-0.023315	0.015625	0.090332	1.775911	10.718680	-5.103754
52976	0	-2.366858	1.538912	9.111075	-0.023652	0.015384	0.091116	1.780787	10.743446	-5.105508
52977	0	-2.333605	1.593338	9.136381	-0.023315	0.015930	0.091370	1.783175	10.773341	-5.106650
52978	0	-2.343909	1.599717	9.171812	-0.023418	0.015997	0.091723	1.781891	10.803130	-5.102154
52979	0	-2.370954	1.550343	9.111815	-0.023682	0.015503	0.091125	1.781370	10.842061	-5.095928
52980	0	-2.370214	1.586713	9.134817	-0.023677	0.015869	0.091354	1.777566	10.877543	-5.091682
52981	0	-2.383497	1.550168	9.178898	-0.023804	0.015503	0.091797	1.775059	10.920338	-5.086191
52982	0	-2.407803	1.592420	9.177379	-0.024050	0.015927	0.091781	1.770074	10.959470	-5.087924
52983	0	-2.383638	1.635467	9.300970	-0.023804	0.016357	0.093018	1.765821	11.003404	-5.080489
52984	0	-2.389982	1.610658	9.329895	-0.023870	0.016108	0.093307	1.763581	11.044353	-5.078819
52985	0	-2.396101	1.623008	9.313151	-0.023926	0.016235	0.093140	1.756391	11.091411	-5.077884
52986	0	-2.427368	1.597580	9.366413	-0.024241	0.015980	0.093672	1.750636	11.134629	-5.079914
52987	0	-2.432568	1.611190	9.380254	-0.024292	0.016113	0.093811	1.748087	11.179549	-5.078057
52988	0	-2.433101	1.610728	9.415210	-0.024299	0.016109	0.094160	1.744503	11.222648	-5.072811
52989	0	-2.432323	1.617348	9.435245	-0.024292	0.016174	0.094360	1.742462	11.264396	-5.069416
52990	0	-2.462651	1.629066	9.433764	-0.024599	0.016294	0.094344	1.736655	11.301562	-5.062685
52991	0	-2.438335	1.647766	9.502428	-0.024353	0.016479	0.095032	1.733372	11.341934	-5.056842
52992	0	-2.462316	1.635334	9.629187	-0.024598	0.016354	0.096298	1.731666	11.375572	-5.052858
52993	0	-2.504734	1.617209	9.600270	-0.025024	0.016174	0.096008	1.727507	11.406913	-5.051809
52994	0	-2.490922	1.659917	9.623511	-0.024888	0.016597	0.096241	1.728666	11.436106	-5.049540
52995	0	-2.498137	1.654115	9.600352	-0.024963	0.016541	0.096008	1.727578	11.461608	-5.054703
52996	0	-2.526112	1.623443	9.605460	-0.025244	0.016236	0.096059	1.723520	11.486376	-5.055630
52997	0	-2.491191	1.654156	9.631082	-0.024902	0.016541	0.096313	1.722499	11.501880	-5.049005
52998	0	-2.492839	1.666579	9.697737	-0.024922	0.016665	0.096979	1.721513	11.513259	-5.046724
52999	0	-2.509379	1.654181	9.673834	-0.025085	0.016541	0.096741	1.720652	11.527334	-5.049932
53000	0	-2.504889	1.648379	9.697685	-0.025042	0.016481	0.096979	1.720997	11.540236	-5.050315
53001	0	-2.520589	1.654587	9.667920	-0.025208	0.016541	0.096680	1.724313	11.542713	-5.056251
53002	0	-2.526437	1.637238	9.722764	-0.025266	0.016368	0.097228	1.726662	11.545434	-5.050811
53003	0	-2.495639	1.678809	9.686400	-0.024963	0.016785	0.096863	1.727437	11.541638	-5.055888
53004	0	-2.524671	1.629880	9.747796	-0.025255	0.016303	0.097475	1.719213	11.536091	-5.062058
53005	0	-2.519629	1.641624	9.778159	-0.025208	0.016418	0.097778	1.713232	11.527398	-5.067500
53006	0	-2.510676	1.623420	9.723872	-0.025125	0.016231	0.097235	1.713658	11.511035	-5.068262
53007	0	-2.500621	1.660239	9.692839	-0.025024	0.016602	0.096924	1.710748	11.494224	-5.076440
53008	0	-2.514804	1.642033	9.699932	-0.025171	0.016419	0.096993	1.707708	11.471515	-5.080218
53009	0	-2.542577	1.666921	9.650227	-0.025452	0.016663	0.096497	1.711196	11.445501	-5.084614
53010	0	-2.500768	1.655564	9.620826	-0.025034	0.016553	0.096202	1.710125	11.418934	-5.092457
53011	0	-2.481255	1.654592	9.546553	-0.024841	0.016541	0.095459	1.712082	11.389271	-5.101576
53012	0	-2.487464	1.649758	9.566138	-0.024906	0.016490	0.095654	1.716508	11.356377	-5.105462
53013	0	-2.462379	1.636647	9.571044	-0.024658	0.016357	0.095703	1.722450	11.320179	-5.113132
53014	0	-2.504765	1.601212	9.505362	-0.025079	0.016008	0.095046	1.722332	11.287566	-5.117437
53015	0	-2.474731	1.605653	9.503961	-0.024780	0.016052	0.095032	1.722772	11.252747	-5.122447
53016	0	-2.455559	1.606715	9.523838	-0.024592	0.016060	0.095230	1.726556	11.213437	-5.128377
53017	0	-2.461886	1.642459	9.424750	-0.024658	0.016418	0.094238	1.728863	11.170696	-5.144358
53018	0	-2.453993	1.588738	9.420467	-0.024580	0.015881	0.094195	1.731954	11.126950	-5.154075
53019	0	-2.431529	1.581353	9.381991	-0.024353	0.015808	0.093811	1.733562	11.085806	-5.160338
53020	0	-2.423574	1.600398	9.341171	-0.024279	0.016002	0.093401	1.731097	11.038277	-5.165335
53021	0	-2.401221	1.605290	9.284359	-0.024048	0.016052	0.092834	1.727075	10.999252	-5.172560
53022	0	-2.394317	1.611741	9.267776	-0.023977	0.016114	0.092669	1.726221	10.962060	-5.181384
53023	0	-2.407370	1.605614	9.211058	-0.024109	0.016052	0.092102	1.726211	10.923302	-5.183779
53024	0	-2.388220	1.618463	9.176070	-0.023917	0.016182	0.091752	1.724731	10.884550	-5.187043
53025	0	-2.370716	1.599406	9.168350	-0.023743	0.015991	0.091675	1.723434	10.845129	-5.192113
53026	0	-2.363626	1.575621	9.102914	-0.023672	0.015752	0.091021	1.724022	10.804984	-5.197612
53027	0	-2.340742	1.605209	9.082810	-0.023438	0.016052	0.090820	1.719328	10.771961	-5.207923
53028	0	-2.346978	1.580916	9.065981	-0.023499	0.015807	0.090652	1.717353	10.739282	-5.212016
53029	0	-2.359555	1.592995	9.082687	-0.023621	0.015930	0.090820	1.712863	10.712469	-5.215467
53030	0	-2.342216	1.586928	9.077840	-0.023449	0.015868	0.090772	1.709905	10.683369	-5.215112
53031	0	-2.335439	1.587116	9.088667	-0.023376	0.015869	0.090881	1.708398	10.660266	-5.219372
53032	0	-2.307504	1.574683	9.028467	-0.023088	0.015751	0.090281	1.699789	10.647879	-5.231753
53033	0	-2.305631	1.568426	8.990894	-0.023071	0.015686	0.089905	1.693934	10.633364	-5.232776
53034	0	-2.345719	1.537730	8.997648	-0.023469	0.015377	0.089973	1.690814	10.622916	-5.234781
53035	0	-2.318191	1.550534	8.972422	-0.023193	0.015503	0.089722	1.690433	10.612859	-5.238987
53036	0	-2.316484	1.587253	8.991108	-0.023170	0.015873	0.089910	1.686831	10.610139	-5.237274
53037	0	-2.294528	1.592975	8.917345	-0.022949	0.015930	0.089172	1.683315	10.609511	-5.241593
53038	0	-2.312454	1.562237	8.978495	-0.023125	0.015624	0.089785	1.678471	10.613725	-5.245790
53039	0	-2.325399	1.556345	9.033222	-0.023254	0.015564	0.090332	1.675050	10.617555	-5.250544
53040	0	-2.319834	1.549724	9.002622	-0.023193	0.015501	0.090027	1.667836	10.628160	-5.250274
53041	0	-2.338568	1.574466	8.959763	-0.023376	0.015747	0.089600	1.662582	10.644109	-5.253794
53042	0	-2.340719	1.537213	8.977542	-0.023396	0.015375	0.089778	1.656702	10.663065	-5.248343
53043	0	-2.320807	1.562326	9.045063	-0.023193	0.015625	0.090454	1.652621	10.685809	-5.242667
53044	0	-2.335981	1.562079	9.044272	-0.023345	0.015621	0.090446	1.650241	10.708744	-5.248320
53045	0	-2.345715	1.562209	9.057159	-0.023438	0.015625	0.090576	1.644991	10.737694	-5.254210
53046	0	-2.350382	1.542919	9.092708	-0.023478	0.015435	0.090933	1.636233	10.774652	-5.249728
53047	0	-2.346077	1.574246	9.087614	-0.023438	0.015747	0.090881	1.629062	10.807888	-5.246662
53048	0	-2.350834	1.585109	9.135442	-0.023484	0.015860	0.091359	1.617111	10.842078	-5.253549
53049	0	-2.377057	1.586467	9.166835	-0.023743	0.015869	0.091675	1.610416	10.880744	-5.246334
53050	0	-2.369934	1.573141	9.208397	-0.023677	0.015738	0.092089	1.601384	10.912718	-5.249654
53051	0	-2.376727	1.580061	9.185284	-0.023743	0.015808	0.091858	1.590771	10.947353	-5.253689
53052	0	-2.424753	1.566607	9.293938	-0.024220	0.015670	0.092946	1.584998	10.985752	-5.253917
53053	0	-2.426260	1.549366	9.294983	-0.024231	0.015503	0.092957	1.572724	11.028573	-5.254598
53054	0	-2.389750	1.571816	9.318133	-0.023868	0.015728	0.093187	1.559646	11.069220	-5.253197
53055	0	-2.438004	1.573926	9.343910	-0.024353	0.015747	0.093445	1.548919	11.106275	-5.252999
53056	0	-2.425334	1.608807	9.397674	-0.024224	0.016097	0.093983	1.536929	11.145494	-5.247346
53057	0	-2.456324	1.604575	9.349986	-0.024536	0.016052	0.093506	1.527809	11.182630	-5.248127
53058	0	-2.443733	1.609804	9.458493	-0.024408	0.016100	0.094592	1.524375	11.221519	-5.241663
53059	0	-2.425468	1.628899	9.423346	-0.024231	0.016296	0.094238	1.514008	11.254295	-5.242041
53060	0	-2.454989	1.615502	9.489286	-0.024523	0.016159	0.094899	1.507867	11.290966	-5.245364
53061	0	-2.480065	1.604866	9.521014	-0.024780	0.016052	0.095215	1.501926	11.319528	-5.246539
53062	0	-2.471885	1.610175	9.611644	-0.024699	0.016106	0.096121	1.495566	11.346996	-5.252646
53063	0	-2.516732	1.598927	9.569797	-0.025146	0.015991	0.095703	1.491624	11.375936	-5.249159
53064	0	-2.477881	1.622956	9.574929	-0.024761	0.016231	0.095754	1.488601	11.400995	-5.246916
53065	0	-2.485650	1.617100	9.655426	-0.024841	0.016174	0.096558	1.482758	11.423075	-5.242816
53066	0	-2.500519	1.628857	9.703539	-0.024994	0.016289	0.097038	1.480356	11.440530	-5.242849
53067	0	-2.509663	1.629286	9.686049	-0.025085	0.016296	0.096863	1.474023	11.457923	-5.242478
53068	0	-2.499129	1.640998	9.673480	-0.024986	0.016411	0.096736	1.470508	11.468115	-5.239419
53069	0	-2.514990	1.635964	9.680050	-0.025146	0.016357	0.096802	1.470472	11.476423	-5.243438
53070	0	-2.503181	1.629900	9.692098	-0.025031	0.016300	0.096921	1.466337	11.481519	-5.244923
53071	0	-2.520539	1.604928	9.710798	-0.025208	0.016052	0.097107	1.459968	11.483374	-5.242196
53072	0	-2.513603	1.610789	9.741552	-0.025143	0.016107	0.097414	1.458307	11.479980	-5.243189
53073	0	-2.544737	1.617533	9.704685	-0.025452	0.016174	0.097046	1.456440	11.479331	-5.243516
53074	0	-2.524769	1.636089	9.656152	-0.025260	0.016359	0.096559	1.454781	11.469332	-5.244805
53075	0	-2.500810	1.611497	9.625640	-0.025024	0.016113	0.096252	1.453093	11.454470	-5.244366
53076	0	-2.515876	1.599755	9.669099	-0.025175	0.015994	0.096687	1.453443	11.439755	-5.249263
53077	0	-2.482023	1.605207	9.680720	-0.024841	0.016052	0.096802	1.449280	11.419504	-5.251914
53078	0	-2.483988	1.605503	9.663380	-0.024860	0.016051	0.096629	1.449697	11.399938	-5.259909
53079	0	-2.488069	1.636436	9.552448	-0.024902	0.016357	0.095520	1.453913	11.378669	-5.263889
53080	0	-2.482897	1.594802	9.504753	-0.024859	0.015944	0.095040	1.454789	11.346766	-5.264370
53081	0	-2.487357	1.611607	9.619839	-0.024902	0.016113	0.096191	1.453713	11.317265	-5.268941
53082	0	-2.457234	1.618030	9.535769	-0.024602	0.016179	0.095350	1.450759	11.286498	-5.271899
53083	0	-2.475210	1.606111	9.515965	-0.024780	0.016052	0.095154	1.456980	11.257309	-5.270598
53084	0	-2.457197	1.613735	9.456177	-0.024603	0.016130	0.094555	1.460754	11.224675	-5.271312
53085	0	-2.462531	1.593535	9.449013	-0.024658	0.015930	0.094482	1.462344	11.189666	-5.276726
53086	0	-2.449828	1.600486	9.438351	-0.024531	0.016001	0.094376	1.462678	11.154335	-5.280326
53087	0	-2.419782	1.569763	9.381765	-0.024231	0.015686	0.093811	1.472057	11.118697	-5.282888
53088	0	-2.437352	1.602333	9.383116	-0.024409	0.016014	0.093823	1.478453	11.079843	-5.277630
53089	0	-2.401438	1.587496	9.375760	-0.024048	0.015869	0.093750	1.480857	11.043864	-5.287078
53090	0	-2.394900	1.582267	9.297884	-0.023982	0.015820	0.092971	1.480056	11.008048	-5.291105
53091	0	-2.407940	1.587614	9.241371	-0.024109	0.015869	0.092407	1.484208	10.976321	-5.296374
53092	0	-2.413936	1.576340	9.181756	-0.024173	0.015760	0.091809	1.483218	10.939471	-5.294293
53093	0	-2.389610	1.569637	9.137562	-0.023926	0.015686	0.091370	1.491574	10.907095	-5.294733
53094	0	-2.365517	1.583834	9.169181	-0.023684	0.015828	0.091686	1.499831	10.876383	-5.293587
53095	0	-2.359199	1.581247	9.137627	-0.023621	0.015808	0.091370	1.500880	10.845390	-5.300744
53096	0	-2.384636	1.557652	9.096113	-0.023870	0.015573	0.090956	1.501740	10.820907	-5.298857
53097	0	-2.347629	1.569225	9.106912	-0.023499	0.015686	0.091064	1.505466	10.797582	-5.298818
53098	0	-2.355608	1.564350	9.126027	-0.023577	0.015636	0.091256	1.510315	10.776326	-5.299044
53099	0	-2.323709	1.575365	9.045740	-0.023254	0.015747	0.090454	1.514826	10.759050	-5.301260
53100	0	-2.344895	1.546158	9.046349	-0.023464	0.015454	0.090461	1.520317	10.744248	-5.297303
53101	0	-2.324451	1.568952	9.112741	-0.023254	0.015686	0.091125	1.521363	10.736325	-5.295584
53102	0	-2.334503	1.576168	9.039774	-0.023357	0.015754	0.090396	1.527855	10.725202	-5.298758
53103	0	-2.330520	1.563166	9.051662	-0.023315	0.015625	0.090515	1.532870	10.716769	-5.303935
53104	0	-2.304281	1.558286	8.990869	-0.023051	0.015576	0.089908	1.537843	10.710513	-5.307949
53105	0	-2.337574	1.556793	9.014843	-0.023376	0.015564	0.090149	1.540049	10.713936	-5.306367
53106	0	-2.331268	1.527080	9.063502	-0.023314	0.015266	0.090635	1.542699	10.716036	-5.308655
53107	0	-2.368391	1.532502	9.045263	-0.023682	0.015320	0.090454	1.546582	10.723171	-5.309133
53108	0	-2.338929	1.539242	9.026475	-0.023381	0.015390	0.090267	1.546860	10.737602	-5.311458
53109	0	-2.320228	1.562518	9.026867	-0.023193	0.015625	0.090271	1.544863	10.753067	-5.306255
53110	0	-2.322111	1.550272	9.044690	-0.023211	0.015503	0.090449	1.542428	10.769495	-5.311074
53111	0	-2.357171	1.581008	9.063371	-0.023560	0.015808	0.090637	1.542856	10.788966	-5.311087
53112	0	-2.304905	1.587483	9.080880	-0.023035	0.015873	0.090813	1.543254	10.810716	-5.308634
53113	0	-2.357519	1.568155	9.136637	-0.023560	0.015686	0.091370	1.535854	10.834411	-5.316628
53114	0	-2.354891	1.574642	9.123447	-0.023530	0.015738	0.091241	1.545204	10.862085	-5.314182
53115	0	-2.382080	1.593320	9.118153	-0.023804	0.015930	0.091187	1.547201	10.887581	-5.313488
53116	0	-2.385982	1.599775	9.226914	-0.023839	0.015997	0.092275	1.546635	10.917447	-5.315310
53117	0	-2.364523	1.581133	9.203414	-0.023621	0.015808	0.092041	1.549238	10.952025	-5.313723
53118	0	-2.393839	1.569549	9.195878	-0.023914	0.015692	0.091966	1.552458	10.985867	-5.312750
53119	0	-2.401010	1.562598	9.331660	-0.023987	0.015625	0.093323	1.552196	11.018331	-5.315404
53120	0	-2.393821	1.593395	9.299782	-0.023911	0.015931	0.093005	1.554387	11.055113	-5.310069
53121	0	-2.401628	1.593346	9.331462	-0.023987	0.015930	0.093323	1.557270	11.095058	-5.305692
53122	0	-2.431417	1.574896	9.342204	-0.024290	0.015753	0.093428	1.551222	11.128589	-5.311052
53123	0	-2.443743	1.605246	9.356076	-0.024414	0.016052	0.093567	1.550042	11.161179	-5.309262
53124	0	-2.461005	1.599632	9.458441	-0.024584	0.015991	0.094592	1.554836	11.196854	-5.311083
53125	0	-2.456326	1.586621	9.447587	-0.024536	0.015869	0.094482	1.550079	11.233654	-5.306480
53126	0	-2.455241	1.610539	9.501291	-0.024530	0.016107	0.095018	1.547065	11.264195	-5.304750
53127	0	-2.450123	1.641980	9.539101	-0.024475	0.016418	0.095398	1.547313	11.299455	-5.304952
53128	0	-2.485535	1.611625	9.556069	-0.024833	0.016115	0.095567	1.547055	11.330493	-5.300941
53129	0	-2.485937	1.642092	9.582009	-0.024841	0.016418	0.095825	1.548203	11.356088	-5.295486
53130	0	-2.501877	1.636023	9.581004	-0.025000	0.016362	0.095815	1.544173	11.382972	-5.296527
53131	0	-2.492351	1.635672	9.655228	-0.024902	0.016357	0.096558	1.541678	11.412154	-5.298575
53132	0	-2.496210	1.623236	9.617578	-0.024945	0.016233	0.096180	1.538518	11.436320	-5.303344
53133	0	-2.509770	1.629950	9.655391	-0.025085	0.016296	0.096558	1.540040	11.454991	-5.306213
53134	0	-2.493863	1.636524	9.703496	-0.024927	0.016363	0.097038	1.540324	11.472679	-5.308409
53135	0	-2.503427	1.666689	9.637121	-0.025024	0.016663	0.096375	1.543090	11.488583	-5.309288
53136	0	-2.480402	1.636464	9.606177	-0.024800	0.016365	0.096063	1.540003	11.497329	-5.307152
53137	0	-2.509010	1.635760	9.680052	-0.025085	0.016357	0.096802	1.537685	11.507063	-5.306296
53138	0	-2.515456	1.617895	9.661540	-0.025156	0.016174	0.096616	1.540295	11.509579	-5.296685
53139	0	-2.520558	1.624045	9.704555	-0.025208	0.016235	0.097046	1.543358	11.511598	-5.299087
53140	0	-2.531634	1.631528	9.692376	-0.025326	0.016306	0.096923	1.550989	11.504895	-5.301870
53141	0	-2.526432	1.648543	9.710703	-0.025269	0.016479	0.097107	1.554907	11.504259	-5.299733
53142	0	-2.500432	1.643837	9.729157	-0.025016	0.016430	0.097290	1.561376	11.495163	-5.296550
53143	0	-2.525549	1.648793	9.710890	-0.025269	0.016479	0.097107	1.567703	11.484286	-5.299416
53144	0	-2.516370	1.619530	9.662638	-0.025182	0.016191	0.096622	1.569566	11.467361	-5.292428
53145	0	-2.500406	1.660725	9.631778	-0.025024	0.016602	0.096313	1.572317	11.447853	-5.299324
53146	0	-2.495836	1.649910	9.553382	-0.024984	0.016490	0.095529	1.578898	11.421445	-5.300283
53147	0	-2.475716	1.673025	9.595208	-0.024780	0.016724	0.095947	1.582657	11.398544	-5.304141
53148	0	-2.488963	1.625517	9.584074	-0.024918	0.016248	0.095835	1.587103	11.369903	-5.306801
53149	0	-2.450514	1.648654	9.558779	-0.024536	0.016479	0.095581	1.590999	11.337567	-5.311118
53150	0	-2.449924	1.619524	9.584646	-0.024535	0.016188	0.095839	1.595188	11.299561	-5.319516
53151	0	-2.474937	1.623880	9.442890	-0.024780	0.016235	0.094421	1.594825	11.266929	-5.322485
53152	0	-2.456313	1.624718	9.480960	-0.024596	0.016242	0.094802	1.596370	11.231847	-5.326979
53153	0	-2.437745	1.636637	9.442930	-0.024414	0.016357	0.094421	1.602304	11.192369	-5.331898
53154	0	-2.449356	1.644099	9.377246	-0.024525	0.016436	0.093765	1.604298	11.159105	-5.331387
53155	0	-2.431359	1.624079	9.382033	-0.024353	0.016235	0.093811	1.605921	11.115885	-5.331850
53156	0	-2.429932	1.643513	9.334931	-0.024336	0.016429	0.093341	1.608631	11.075958	-5.336426
53157	0	-2.401222	1.612094	9.259825	-0.024048	0.016113	0.092590	1.613241	11.036768	-5.339298
53158	0	-2.412132	1.613554	9.291945	-0.024159	0.016129	0.092911	1.616901	10.994680	-5.336649
53159	0	-2.395192	1.612352	9.302480	-0.023987	0.016113	0.093018	1.624685	10.956608	-5.337905
53160	0	-2.400768	1.589307	9.218520	-0.024040	0.015889	0.092177	1.624907	10.921053	-5.340949
53161	0	-2.383199	1.593821	9.198708	-0.023865	0.015930	0.091980	1.630207	10.885126	-5.343385
53162	0	-2.352695	1.607068	9.157293	-0.023556	0.016068	0.091566	1.629791	10.853884	-5.347450
53163	0	-2.365525	1.581371	9.125343	-0.023682	0.015808	0.091248	1.632522	10.825503	-5.349441
53164	0	-2.353903	1.618692	9.132718	-0.023568	0.016185	0.091320	1.630785	10.793817	-5.353072
53165	0	-2.347470	1.581701	9.125215	-0.023499	0.015808	0.091248	1.637761	10.768616	-5.356462
53166	0	-2.373238	1.595410	9.059002	-0.023757	0.015947	0.090585	1.642089	10.742304	-5.357737
53167	0	-2.341965	1.587353	9.070209	-0.023438	0.015869	0.090698	1.643821	10.724283	-5.356197
53168	0	-2.320251	1.581721	9.058701	-0.023219	0.015817	0.090583	1.640833	10.707910	-5.362574
53169	0	-2.317816	1.575483	9.033458	-0.023193	0.015747	0.090332	1.646985	10.693250	-5.368432
53170	0	-2.326810	1.564338	9.052369	-0.023285	0.015640	0.090520	1.647231	10.676601	-5.370465
53171	0	-2.318220	1.581166	9.051737	-0.023193	0.015808	0.090515	1.648347	10.666959	-5.368978
53172	0	-2.310241	1.582019	9.033694	-0.023110	0.015815	0.090336	1.651978	10.661296	-5.368738
53173	0	-2.312933	1.586877	9.082114	-0.023132	0.015869	0.090820	1.648662	10.661948	-5.375698
53174	0	-2.324676	1.593015	9.039435	-0.023249	0.015929	0.090394	1.647022	10.663844	-5.378349
53175	0	-2.337241	1.556657	9.027160	-0.023376	0.015564	0.090271	1.647345	10.663037	-5.381475
53176	0	-2.331448	1.587189	9.057576	-0.023308	0.015874	0.090577	1.642511	10.675652	-5.383876
53177	0	-2.319850	1.574697	9.094109	-0.023193	0.015747	0.090942	1.639977	10.686372	-5.392250
53178	0	-2.333280	1.592984	9.008314	-0.023326	0.015929	0.090085	1.638481	10.699363	-5.396013
53179	0	-2.363069	1.593651	9.093865	-0.023621	0.015930	0.090942	1.644232	10.716173	-5.395205
53180	0	-2.365277	1.569848	9.032122	-0.023641	0.015698	0.090324	1.642301	10.735665	-5.392518
53181	0	-2.345048	1.629560	9.093918	-0.023438	0.016296	0.090942	1.639370	10.756071	-5.389290
53182	0	-2.335882	1.592694	9.099269	-0.023342	0.015928	0.090997	1.635966	10.781059	-5.388746
53183	0	-2.345898	1.605136	9.185258	-0.023438	0.016052	0.091858	1.633380	10.811753	-5.386766
53184	0	-2.380689	1.586448	9.214686	-0.023787	0.015867	0.092152	1.628446	10.840959	-5.383082
53185	0	-2.364388	1.592916	9.166898	-0.023621	0.015930	0.091675	1.625809	10.874003	-5.385606
53186	0	-2.369317	1.604638	9.208354	-0.023667	0.016049	0.092090	1.620869	10.909924	-5.378830
53187	0	-2.413262	1.604940	9.197425	-0.024109	0.016052	0.091980	1.616026	10.943364	-5.376189
53188	0	-2.387858	1.615900	9.300091	-0.023852	0.016168	0.093006	1.604266	10.979488	-5.376656
53189	0	-2.401493	1.610673	9.343873	-0.023987	0.016113	0.093445	1.595160	11.017836	-5.380390
53190	0	-2.413185	1.596805	9.342695	-0.024104	0.015978	0.093432	1.582097	11.055764	-5.387530
53191	0	-2.383088	1.635090	9.356112	-0.023804	0.016357	0.093567	1.573007	11.092807	-5.386746
53192	0	-2.388559	1.652186	9.422009	-0.023859	0.016527	0.094226	1.565369	11.128917	-5.383633
53193	0	-2.407088	1.617223	9.411068	-0.024048	0.016174	0.094116	1.561398	11.160863	-5.386198
53194	0	-2.467065	1.634503	9.440428	-0.024644	0.016353	0.094410	1.551030	11.197145	-5.385300
53195	0	-2.462522	1.629448	9.496376	-0.024597	0.016296	0.094971	1.547601	11.234734	-5.379070
53196	0	-2.461948	1.622497	9.513346	-0.024592	0.016231	0.095140	1.539659	11.271226	-5.384301
53197	0	-2.467895	1.611015	9.551519	-0.024658	0.016113	0.095520	1.534351	11.300072	-5.387443
53198	0	-2.441110	1.652934	9.587242	-0.024395	0.016534	0.095876	1.527188	11.323325	-5.384754
53199	0	-2.480143	1.641414	9.539319	-0.024780	0.016418	0.095398	1.520491	11.352671	-5.387765
53200	0	-2.465315	1.633912	9.624105	-0.024640	0.016348	0.096243	1.508127	11.372331	-5.390741
53201	0	-2.479351	1.647022	9.612855	-0.024780	0.016479	0.096130	1.495207	11.392156	-5.389768
53202	0	-2.475594	1.627565	9.649048	-0.024746	0.016277	0.096493	1.491057	11.408148	-5.390064
53203	0	-2.496703	1.629176	9.631331	-0.024963	0.016296	0.096313	1.483061	11.416773	-5.392473
53204	0	-2.491729	1.665786	9.679809	-0.024910	0.016653	0.096801	1.486346	11.429579	-5.388718
53205	0	-2.508990	1.635327	9.637406	-0.025085	0.016357	0.096375	1.478965	11.439067	-5.396427
53206	0	-2.497611	1.640610	9.625130	-0.024973	0.016410	0.096251	1.472002	11.447031	-5.393917
53207	0	-2.495982	1.641679	9.588744	-0.024963	0.016418	0.095886	1.467084	11.447155	-5.396880
53208	0	-2.501570	1.641352	9.649921	-0.025018	0.016415	0.096498	1.462936	11.449024	-5.393459
53209	0	-2.507991	1.647764	9.643731	-0.025085	0.016479	0.096436	1.457708	11.446821	-5.399901
53210	0	-2.488170	1.660059	9.625744	-0.024892	0.016598	0.096255	1.457788	11.439151	-5.398352
53211	0	-2.483009	1.678556	9.582795	-0.024841	0.016785	0.095825	1.455468	11.430227	-5.407141
53212	0	-2.492432	1.593619	9.632184	-0.024941	0.015931	0.096318	1.457776	11.414359	-5.407381
53213	0	-2.488616	1.629625	9.613458	-0.024902	0.016296	0.096130	1.454050	11.399528	-5.407887
53214	0	-2.484801	1.641980	9.626534	-0.024870	0.016418	0.096260	1.452842	11.378085	-5.409879
53215	0	-2.481507	1.666306	9.564882	-0.024841	0.016663	0.095642	1.449218	11.351394	-5.418132
53216	0	-2.476484	1.617509	9.608875	-0.024789	0.016174	0.096083	1.446154	11.327348	-5.416585
53217	0	-2.450963	1.635871	9.546557	-0.024536	0.016357	0.095459	1.443529	11.300256	-5.420418
53218	0	-2.445867	1.617799	9.492821	-0.024484	0.016176	0.094922	1.441585	11.274702	-5.418327
53219	0	-2.444790	1.611801	9.491587	-0.024475	0.016113	0.094910	1.443030	11.246590	-5.421464
53220	0	-2.444957	1.637049	9.511173	-0.024482	0.016366	0.095104	1.443938	11.212569	-5.423174
53221	0	-2.413899	1.618138	9.448912	-0.024170	0.016174	0.094482	1.448045	11.179788	-5.423284
53222	0	-2.419680	1.600739	9.438199	-0.024231	0.016005	0.094374	1.446899	11.143094	-5.427460
53223	0	-2.419902	1.617985	9.442863	-0.024231	0.016174	0.094421	1.449116	11.109095	-5.428993
53224	0	-2.414039	1.582400	9.309917	-0.024168	0.015819	0.093093	1.451438	11.079851	-5.440838
53225	0	-2.407401	1.593100	9.302647	-0.024109	0.015930	0.093018	1.447825	11.041763	-5.442866
53226	0	-2.400793	1.581452	9.334706	-0.024039	0.015809	0.093340	1.450054	11.008007	-5.440099
53227	0	-2.389452	1.611746	9.241459	-0.023926	0.016113	0.092407	1.450746	10.974053	-5.445761
53228	0	-2.377555	1.594493	9.200009	-0.023803	0.015938	0.091994	1.455305	10.944887	-5.447914
53229	0	-2.352798	1.617848	9.235352	-0.023560	0.016174	0.092346	1.455992	10.910513	-5.449699
53230	0	-2.383341	1.569624	9.218457	-0.023863	0.015694	0.092177	1.454839	10.878700	-5.459304
53231	0	-2.371553	1.581287	9.186410	-0.023743	0.015808	0.091858	1.456519	10.849554	-5.467015
53232	0	-2.348063	1.538987	9.150963	-0.023506	0.015389	0.091503	1.452963	10.822334	-5.477078
53233	0	-2.371856	1.556795	9.107006	-0.023743	0.015564	0.091064	1.453909	10.796746	-5.482519
53234	0	-2.343182	1.557205	9.150699	-0.023451	0.015572	0.091502	1.450752	10.777461	-5.486874
53235	0	-2.323485	1.599444	9.094681	-0.023254	0.015991	0.090942	1.451021	10.757441	-5.487058
53236	0	-2.344029	1.575577	9.040634	-0.023460	0.015753	0.090402	1.450945	10.736573	-5.483010
53237	0	-2.348388	1.569144	9.125040	-0.023499	0.015686	0.091248	1.454173	10.722707	-5.487038
53238	0	-2.320753	1.563707	9.076844	-0.023226	0.015635	0.090764	1.452472	10.704221	-5.488564
53239	0	-2.305845	1.575418	9.027304	-0.023071	0.015747	0.090271	1.458008	10.692307	-5.484335
53240	0	-2.328156	1.545638	9.045981	-0.023290	0.015455	0.090458	1.456324	10.686399	-5.483374
53241	0	-2.330677	1.550207	9.045648	-0.023315	0.015503	0.090454	1.452121	10.679836	-5.487765
53242	0	-2.304749	1.574120	9.009409	-0.023054	0.015745	0.090092	1.444136	10.675788	-5.494913
53243	0	-2.331822	1.544321	9.081937	-0.023315	0.015442	0.090820	1.443277	10.683452	-5.493013
53244	0	-2.338177	1.580947	9.081765	-0.023382	0.015810	0.090817	1.439937	10.687179	-5.495982
53245	0	-2.337745	1.580709	9.039299	-0.023376	0.015808	0.090393	1.436074	10.692618	-5.493657
53246	0	-2.314430	1.561877	9.075658	-0.023135	0.015622	0.090758	1.429732	10.708166	-5.497582
53247	0	-2.338664	1.556498	9.100063	-0.023376	0.015564	0.091003	1.428921	10.725094	-5.502449
53248	0	-2.322596	1.592944	9.117830	-0.023214	0.015932	0.091181	1.423648	10.743732	-5.505219
53249	0	-2.326735	1.580922	9.142717	-0.023254	0.015808	0.091431	1.423097	10.764019	-5.510181
53250	0	-2.354296	1.556285	9.184625	-0.023525	0.015566	0.091850	1.417704	10.790100	-5.511491
53251	0	-2.345186	1.586955	9.142691	-0.023438	0.015869	0.091431	1.416366	10.812116	-5.512553
53252	0	-2.385161	1.550256	9.178455	-0.023833	0.015503	0.091789	1.414280	10.838888	-5.509633
53253	0	-2.370137	1.574812	9.246303	-0.023682	0.015747	0.092468	1.414000	10.867229	-5.506927
53254	0	-2.367723	1.581071	9.239142	-0.023661	0.015810	0.092396	1.413125	10.891675	-5.501137
53255	0	-2.369966	1.587010	9.240244	-0.023682	0.015869	0.092407	1.412641	10.917943	-5.501061
53256	0	-2.379688	1.580797	9.220918	-0.023779	0.015809	0.092214	1.409656	10.944180	-5.498435
53257	0	-2.394628	1.592635	9.301296	-0.023926	0.015930	0.093018	1.403485	10.973286	-5.498260
53258	0	-2.405525	1.585695	9.373428	-0.024029	0.015861	0.093740	1.397914	11.009450	-5.500646
53259	0	-2.419238	1.574669	9.404947	-0.024170	0.015747	0.094055	1.396018	11.040684	-5.500491
53260	0	-2.430224	1.598715	9.360920	-0.024276	0.015990	0.093616	1.391045	11.076888	-5.506265
53261	0	-2.401216	1.604746	9.429368	-0.023987	0.016052	0.094299	1.383991	11.111519	-5.506927
53262	0	-2.436713	1.610196	9.434199	-0.024343	0.016103	0.094348	1.381618	11.144073	-5.502919
53263	0	-2.461700	1.605584	9.465976	-0.024597	0.016052	0.094666	1.384334	11.171994	-5.497137
53264	0	-2.441121	1.624571	9.464783	-0.024393	0.016242	0.094653	1.387071	11.197831	-5.494963
53265	0	-2.467713	1.587210	9.527049	-0.024658	0.015869	0.095276	1.388929	11.224573	-5.497424
53266	0	-2.465357	1.624236	9.568676	-0.024635	0.016241	0.095692	1.388815	11.250258	-5.488479
53267	0	-2.455124	1.623305	9.637105	-0.024536	0.016235	0.096375	1.384237	11.272209	-5.488255
53268	0	-2.494637	1.635264	9.569198	-0.024933	0.016353	0.095695	1.382287	11.292400	-5.484094
53269	0	-2.491332	1.618021	9.618757	-0.024902	0.016174	0.096191	1.387166	11.309451	-5.483423
53270	0	-2.493650	1.588521	9.599578	-0.024924	0.015881	0.096000	1.390591	11.328090	-5.487702
53271	0	-2.485116	1.629774	9.649382	-0.024841	0.016296	0.096497	1.390002	11.343910	-5.489602
53272	0	-2.486897	1.593502	9.661048	-0.024861	0.015932	0.096613	1.391195	11.357025	-5.485462
53273	0	-2.491099	1.617274	9.679980	-0.024902	0.016174	0.096802	1.387142	11.371336	-5.483961
53274	0	-2.498328	1.623329	9.642977	-0.024981	0.016232	0.096431	1.386686	11.378714	-5.483078
53275	0	-2.501870	1.630033	9.613119	-0.025024	0.016296	0.096130	1.388318	11.376265	-5.484072
53276	0	-2.488610	1.612749	9.576525	-0.024891	0.016121	0.095765	1.393156	11.374820	-5.478923
53277	0	-2.520240	1.618050	9.637481	-0.025208	0.016174	0.096375	1.397465	11.373015	-5.480880
53278	0	-2.500626	1.637292	9.607089	-0.025015	0.016369	0.096069	1.399097	11.367101	-5.480159
53279	0	-2.513757	1.593923	9.631431	-0.025146	0.015930	0.096313	1.406529	11.360995	-5.484122
53280	0	-2.511958	1.619942	9.631564	-0.025129	0.016191	0.096314	1.412646	11.353773	-5.481311
53281	0	-2.513045	1.630230	9.601150	-0.025146	0.016296	0.096008	1.416068	11.339101	-5.481478
53282	0	-2.491319	1.613149	9.595671	-0.024932	0.016125	0.095953	1.420334	11.321323	-5.486367
53283	0	-2.488298	1.648353	9.552437	-0.024902	0.016479	0.095520	1.421388	11.302676	-5.483606
53284	0	-2.478031	1.643382	9.596043	-0.024803	0.016426	0.095956	1.426552	11.280108	-5.492602
53285	0	-2.481578	1.630269	9.522042	-0.024841	0.016296	0.095215	1.429969	11.254064	-5.495670
53286	0	-2.458203	1.613825	9.529086	-0.024608	0.016126	0.095286	1.440850	11.227864	-5.497081
53287	0	-2.487730	1.606046	9.497588	-0.024902	0.016052	0.094971	1.446586	11.202276	-5.501269
53288	0	-2.464277	1.601540	9.419246	-0.024670	0.016007	0.094187	1.452002	11.174338	-5.510332
53289	0	-2.432349	1.606365	9.412190	-0.024353	0.016052	0.094116	1.461408	11.143203	-5.514592
53290	0	-2.444877	1.608410	9.370633	-0.024478	0.016074	0.093700	1.469092	11.112326	-5.523303
53291	0	-2.431944	1.605804	9.418494	-0.024353	0.016052	0.094177	1.471562	11.076268	-5.524495
53292	0	-2.431183	1.613510	9.401680	-0.024347	0.016125	0.094009	1.479448	11.037821	-5.524455
53293	0	-2.419902	1.612245	9.351255	-0.024231	0.016113	0.093506	1.486127	11.003440	-5.522753
53294	0	-2.432168	1.608163	9.303669	-0.024351	0.016070	0.093031	1.495515	10.971883	-5.518079
53295	0	-2.408112	1.581955	9.253457	-0.024109	0.015808	0.092529	1.505298	10.942214	-5.516303
53296	0	-2.414462	1.571447	9.236369	-0.024176	0.015708	0.092357	1.508861	10.908475	-5.518867
53297	0	-2.389598	1.593885	9.247447	-0.023926	0.015930	0.092468	1.515162	10.876346	-5.527408
53298	0	-2.383903	1.607260	9.218112	-0.023867	0.016069	0.092175	1.514886	10.846801	-5.530057
53299	0	-2.377733	1.599794	9.192460	-0.023804	0.015991	0.091919	1.519037	10.818600	-5.531821
53300	0	-2.384979	1.613172	9.156846	-0.023873	0.016127	0.091563	1.521349	10.793844	-5.530223
53301	0	-2.378161	1.581639	9.100776	-0.023804	0.015808	0.091003	1.527754	10.770687	-5.530366
53302	0	-2.386448	1.571006	9.113729	-0.023882	0.015702	0.091134	1.533835	10.753380	-5.533467
53303	0	-2.360138	1.557401	9.112876	-0.023621	0.015564	0.091125	1.542569	10.733775	-5.533962
53304	0	-2.374686	1.577786	9.162249	-0.023766	0.015767	0.091619	1.552167	10.714987	-5.530563
53305	0	-2.329803	1.587517	9.118992	-0.023315	0.015869	0.091187	1.556038	10.697686	-5.533048
53306	0	-2.351354	1.575993	9.089080	-0.023525	0.015759	0.090888	1.554502	10.687392	-5.534263
53307	0	-2.348577	1.605741	9.118890	-0.023499	0.016052	0.091187	1.557552	10.675848	-5.534953
53308	0	-2.316267	1.600322	9.033692	-0.023169	0.016001	0.090336	1.557692	10.672778	-5.541525
53309	0	-2.348545	1.574802	9.125076	-0.023499	0.015747	0.091248	1.555528	10.660916	-5.545395
53310	0	-2.340847	1.575208	9.076514	-0.023412	0.015748	0.090765	1.557769	10.661107	-5.548468
53311	0	-2.337616	1.580864	9.082030	-0.023376	0.015808	0.090820	1.555785	10.664991	-5.544579
53312	0	-2.318952	1.587488	9.094236	-0.023193	0.015869	0.090942	1.560086	10.664478	-5.542542
53313	0	-2.343727	1.581360	9.088045	-0.023438	0.015808	0.090881	1.564268	10.668430	-5.536817
53314	0	-2.355925	1.569730	9.136767	-0.023560	0.015697	0.091368	1.562595	10.672351	-5.536859
53315	0	-2.332319	1.599235	9.087916	-0.023315	0.015991	0.090881	1.561817	10.686229	-5.535472
53316	0	-2.358327	1.575063	9.093539	-0.023576	0.015749	0.090938	1.561663	10.699794	-5.534510
53317	0	-2.344973	1.599155	9.173266	-0.023438	0.015991	0.091736	1.560138	10.719135	-5.533609
53318	0	-2.341209	1.581239	9.166462	-0.023401	0.015808	0.091668	1.563407	10.736746	-5.526954
53319	0	-2.357309	1.586764	9.222092	-0.023560	0.015869	0.092224	1.559689	10.757554	-5.528468
53320	0	-2.354188	1.604639	9.160342	-0.023526	0.016048	0.091607	1.555420	10.781147	-5.530539
53321	0	-2.376535	1.593216	9.215690	-0.023743	0.015930	0.092163	1.556488	10.813242	-5.537224
53322	0	-2.398723	1.593286	9.275623	-0.023972	0.015934	0.092760	1.553348	10.836692	-5.542047
53323	0	-2.376352	1.611071	9.240232	-0.023743	0.016113	0.092407	1.548727	10.866430	-5.539537
53324	0	-2.404798	1.604508	9.312445	-0.024029	0.016047	0.093129	1.545392	10.894021	-5.540666
53325	0	-2.394628	1.611343	9.319539	-0.023926	0.016113	0.093201	1.544048	10.923202	-5.543009
53326	0	-2.411203	1.598824	9.336687	-0.024089	0.015991	0.093372	1.539089	10.955488	-5.538731
53327	0	-2.425638	1.611166	9.349955	-0.024231	0.016113	0.093506	1.535883	10.990477	-5.532033
53328	0	-2.442537	1.617051	9.367018	-0.024405	0.016171	0.093676	1.534395	11.019852	-5.526546
53329	0	-2.437499	1.623571	9.398839	-0.024353	0.016235	0.093994	1.533392	11.050489	-5.521913
53330	0	-2.453774	1.611136	9.391614	-0.024519	0.016113	0.093921	1.529464	11.077354	-5.520926
53331	0	-2.467483	1.623562	9.386766	-0.024658	0.016235	0.093872	1.528054	11.101630	-5.517404
53332	0	-2.446289	1.611072	9.398102	-0.024447	0.016113	0.093985	1.523162	11.124523	-5.518028
53333	0	-2.474062	1.647681	9.466041	-0.024719	0.016479	0.094666	1.518463	11.154380	-5.520048
53334	0	-2.490026	1.629423	9.519955	-0.024884	0.016291	0.095204	1.520922	11.177645	-5.513332
53335	0	-2.473725	1.672354	9.551537	-0.024719	0.016724	0.095520	1.519140	11.203207	-5.510453
53336	0	-2.477063	1.635508	9.562887	-0.024755	0.016356	0.095633	1.515668	11.225376	-5.507246
53337	0	-2.473280	1.659780	9.576131	-0.024719	0.016602	0.095764	1.509300	11.245662	-5.506859
53338	0	-2.487814	1.653390	9.612115	-0.024869	0.016533	0.096124	1.508308	11.260759	-5.500380
53339	0	-2.466661	1.666259	9.600614	-0.024658	0.016663	0.096008	1.506081	11.274945	-5.502826
53340	0	-2.492656	1.635579	9.575767	-0.024920	0.016356	0.095759	1.503003	11.287563	-5.505371
53341	0	-2.478377	1.684557	9.612949	-0.024780	0.016846	0.096130	1.500335	11.296023	-5.511126
53342	0	-2.496842	1.653602	9.612975	-0.024971	0.016540	0.096128	1.493309	11.297368	-5.522349
53343	0	-2.495958	1.653830	9.600967	-0.024963	0.016541	0.096008	1.487797	11.297258	-5.524870
53344	0	-2.476746	1.653126	9.607335	-0.024773	0.016536	0.096071	1.479557	11.295479	-5.523382
53345	0	-2.483328	1.666300	9.643755	-0.024841	0.016663	0.096436	1.476973	11.290314	-5.522511
53346	0	-2.488038	1.635879	9.601362	-0.024887	0.016357	0.096012	1.475568	11.286695	-5.524993
53347	0	-2.501159	1.653915	9.625601	-0.025024	0.016541	0.096252	1.470598	11.275968	-5.524851
53348	0	-2.486454	1.635390	9.632338	-0.024877	0.016355	0.096320	1.466511	11.266143	-5.525368
53349	0	-2.488332	1.629887	9.668417	-0.024902	0.016296	0.096680	1.465723	11.248265	-5.530027
53350	0	-2.502885	1.630270	9.541136	-0.025048	0.016301	0.095407	1.463823	11.229633	-5.534703
53351	0	-2.470143	1.641424	9.583051	-0.024719	0.016418	0.095825	1.455195	11.212998	-5.540778
53352	0	-2.472141	1.635168	9.529200	-0.024745	0.016349	0.095286	1.454647	11.189313	-5.540722
53353	0	-2.475304	1.629805	9.546577	-0.024780	0.016296	0.095459	1.452482	11.161413	-5.543154
53354	0	-2.446112	1.648533	9.504989	-0.024482	0.016482	0.095045	1.452245	11.141183	-5.547365
53355	0	-2.450998	1.636171	9.528187	-0.024536	0.016357	0.095276	1.453276	11.114492	-5.550047
53356	0	-2.445855	1.618404	9.474439	-0.024485	0.016182	0.094738	1.451701	11.087719	-5.551487
53357	0	-2.426112	1.611699	9.455075	-0.024292	0.016113	0.094543	1.451812	11.055165	-5.556609
53358	0	-2.414260	1.612400	9.425890	-0.024170	0.016120	0.094253	1.452538	11.026706	-5.563868
53359	0	-2.407736	1.654412	9.375747	-0.024109	0.016541	0.093750	1.452518	10.993060	-5.563762
53360	0	-2.413867	1.624670	9.352693	-0.024168	0.016242	0.093520	1.453933	10.961886	-5.559469
53361	0	-2.401767	1.605564	9.332994	-0.024048	0.016052	0.093323	1.453764	10.929677	-5.565540
53362	0	-2.395713	1.599942	9.334467	-0.023988	0.015998	0.093337	1.451323	10.896912	-5.566055
53363	0	-2.395466	1.593278	9.265924	-0.023987	0.015930	0.092651	1.450099	10.862002	-5.566542
53364	0	-2.389360	1.593573	9.242994	-0.023923	0.015935	0.092422	1.446824	10.830537	-5.576270
53365	0	-2.383795	1.623413	9.229230	-0.023865	0.016235	0.092285	1.441227	10.802083	-5.583151
53366	0	-2.384777	1.574484	9.169445	-0.023872	0.015744	0.091688	1.438008	10.776052	-5.586005
53367	0	-2.365381	1.587457	9.143693	-0.023682	0.015869	0.091431	1.440559	10.746011	-5.590044
53368	0	-2.372681	1.563776	9.126518	-0.023748	0.015635	0.091260	1.439564	10.723617	-5.596081
53369	0	-2.347574	1.586941	9.155854	-0.023499	0.015869	0.091553	1.436030	10.699833	-5.598472
53370	0	-2.330882	1.617868	9.169104	-0.023331	0.016174	0.091686	1.437605	10.677229	-5.602370
53371	0	-2.329535	1.611565	9.125227	-0.023315	0.016113	0.091248	1.436834	10.656671	-5.605713
53372	0	-2.350523	1.580959	9.058887	-0.023520	0.015812	0.090585	1.430536	10.643176	-5.607025
53373	0	-2.329698	1.592782	9.137474	-0.023315	0.015930	0.091370	1.424020	10.624711	-5.610376
53374	0	-2.332601	1.574324	9.095540	-0.023340	0.015742	0.090952	1.421810	10.611379	-5.612955
53375	0	-2.312199	1.586976	9.033457	-0.023132	0.015869	0.090332	1.419415	10.602755	-5.615272
53376	0	-2.322739	1.580639	9.058320	-0.023234	0.015809	0.090581	1.413104	10.598354	-5.613321
53377	0	-2.336904	1.574491	9.027330	-0.023376	0.015747	0.090271	1.407410	10.593379	-5.618253
53378	0	-2.329768	1.580394	9.070284	-0.023301	0.015803	0.090702	1.405378	10.593362	-5.616762
53379	0	-2.343803	1.568724	9.057583	-0.023438	0.015686	0.090576	1.404330	10.598343	-5.619805
53380	0	-2.325418	1.568624	9.051502	-0.023256	0.015688	0.090514	1.399486	10.599980	-5.615859
53381	0	-2.344059	1.580360	9.063719	-0.023438	0.015808	0.090637	1.391460	10.608161	-5.615243
53382	0	-2.332895	1.555323	9.057366	-0.023322	0.015554	0.090575	1.387751	10.620978	-5.612297
53383	0	-2.326680	1.568361	9.045133	-0.023254	0.015686	0.090454	1.382826	10.640780	-5.608100
53384	0	-2.335080	1.586079	9.099569	-0.023341	0.015863	0.090998	1.377510	10.657023	-5.608573
53385	0	-2.345030	1.592624	9.112288	-0.023438	0.015930	0.091125	1.370761	10.677220	-5.608427
53386	0	-2.347709	1.597798	9.123909	-0.023463	0.015983	0.091242	1.363184	10.698670	-5.610539
53387	0	-2.351565	1.562079	9.167113	-0.023499	0.015625	0.091675	1.356353	10.724067	-5.605635
53388	0	-2.343096	1.579508	9.257860	-0.023412	0.015800	0.092583	1.349379	10.751821	-5.600257
53389	0	-2.400805	1.567775	9.179274	-0.023987	0.015686	0.091797	1.337782	10.782303	-5.599935
53390	0	-2.356059	1.608532	9.251772	-0.023541	0.016096	0.092521	1.323043	10.809966	-5.596083
53391	0	-2.388342	1.604471	9.270890	-0.023865	0.016052	0.092712	1.312280	10.837038	-5.597124
53392	0	-2.410959	1.572806	9.294343	-0.024086	0.015732	0.092949	1.306415	10.870040	-5.593847
53393	0	-2.389008	1.592545	9.288981	-0.023865	0.015930	0.092896	1.299443	10.905181	-5.592434
53394	0	-2.388081	1.604002	9.336626	-0.023855	0.016043	0.093372	1.294978	10.940470	-5.588260
53395	0	-2.394683	1.610976	9.380627	-0.023926	0.016113	0.093811	1.289262	10.970167	-5.593505
53396	0	-2.399008	1.567360	9.416306	-0.023969	0.015678	0.094168	1.282031	11.000191	-5.592792
53397	0	-2.431381	1.599028	9.380554	-0.024292	0.015991	0.093811	1.279498	11.030801	-5.589996
53398	0	-2.423386	1.604373	9.440592	-0.024214	0.016050	0.094410	1.270056	11.059147	-5.583109
53399	0	-2.437529	1.617032	9.472152	-0.024353	0.016174	0.094727	1.263878	11.090016	-5.581004
53400	0	-2.441588	1.609873	9.495659	-0.024398	0.016105	0.094960	1.255101	11.115866	-5.588027
53401	0	-2.461900	1.616993	9.490476	-0.024597	0.016174	0.094910	1.248442	11.146188	-5.586844
53402	0	-2.460052	1.616019	9.507776	-0.024580	0.016165	0.095082	1.241464	11.174914	-5.586043
53403	0	-2.437204	1.622830	9.557741	-0.024353	0.016235	0.095581	1.231485	11.201742	-5.589270
53404	0	-2.471393	1.609547	9.563051	-0.024696	0.016099	0.095634	1.225654	11.226861	-5.591165
53405	0	-2.460993	1.605012	9.527294	-0.024597	0.016052	0.095276	1.221196	11.246333	-5.596070
53406	0	-2.463652	1.635452	9.496018	-0.024623	0.016353	0.094964	1.221541	11.266842	-5.596882
53407	0	-2.473183	1.617208	9.637166	-0.024719	0.016174	0.096375	1.216948	11.285973	-5.594109
53408	0	-2.499610	1.616695	9.600025	-0.024989	0.016170	0.096002	1.211658	11.298489	-5.594883
53409	0	-2.484821	1.617239	9.643409	-0.024841	0.016174	0.096436	1.207186	11.310832	-5.595293
53410	0	-2.497894	1.604724	9.563799	-0.024978	0.016047	0.095638	1.204401	11.316536	-5.589325
53411	0	-2.508763	1.635540	9.655739	-0.025085	0.016357	0.096558	1.199562	11.323369	-5.587312
53412	0	-2.478018	1.616815	9.655815	-0.024785	0.016170	0.096557	1.195080	11.321962	-5.588731
53413	0	-2.496139	1.593477	9.643530	-0.024963	0.015930	0.096436	1.197748	11.323948	-5.589895
[truncated: 501 more rows]
