# Supplementary material for: Properties of traditional bamboo carrying poles have implications for user interactions
Source: PLoS One. 2018 May 10;13(5):e0196208. doi: 10.1371/journal.pone.0196208 (PMC5945030; doi:10.1371/journal.pone.0196208)
Supplement: S1 Text — (ZIP) [file pone.0196208.s005.zip › ResTest_PoleC_L9Load1.txt]

// Start Time: Unknown
// Update Rate: 100.0Hz
// Filter Profile: human (34.3)
// Firmware Version: 2.1.4
PacketCounter	SampleTimeFine	Acc_X	Acc_Y	Acc_Z	VelInc_X	VelInc_Y	VelInc_Z	Roll	Pitch	Yaw	Latitude	Longitude	Altitude	Vel_X	Vel_Y	Vel_Z
58755	0	4.245321	0.519328	8.750773	0.042419	0.005188	0.087524	1.664509	-19.786220	4.608833
58756	0	4.252231	0.460386	8.899882	0.042488	0.004588	0.089016	1.685009	-19.830166	4.592863
58757	0	4.258245	0.154850	8.915243	0.042542	0.001526	0.089172	1.714154	-19.882375	4.582230
58758	0	4.259743	-0.035687	9.082546	0.042563	-0.000381	0.090841	1.745020	-19.924705	4.573647
58759	0	4.306235	0.132182	9.233045	0.043030	0.001282	0.092346	1.793766	-19.964778	4.565757
58760	0	4.324793	0.258958	9.431129	0.043218	0.002522	0.094327	1.873060	-20.001263	4.556926
58761	0	4.384951	0.211007	9.849706	0.043823	0.002014	0.098511	1.981280	-20.031380	4.547513
58762	0	4.450293	-0.170227	9.958382	0.044488	-0.001821	0.099588	2.112769	-20.047207	4.536871
58763	0	4.492919	0.097439	9.948292	0.044922	0.000854	0.099487	2.245870	-20.054788	4.526086
58764	0	4.602999	-0.290805	10.401086	0.046037	-0.003046	0.104004	2.391704	-20.046460	4.526163
58765	0	4.569344	-0.112571	10.157424	0.045715	-0.001282	0.101562	2.559944	-20.021084	4.527933
58766	0	4.588206	0.356409	9.993402	0.045915	0.003419	0.099924	2.718612	-19.983694	4.525132
58767	0	4.267727	-1.646703	9.732329	0.042725	-0.016541	0.097290	2.799947	-19.926811	4.531717
58768	0	4.481470	-4.204756	10.156680	0.044887	-0.042023	0.101545	2.769105	-19.871547	4.591248
58769	0	4.688671	2.254450	9.408902	0.046936	0.022583	0.094055	2.722823	-19.801238	4.662398
58770	0	4.887200	5.567475	10.214370	0.048939	0.055643	0.102129	2.754212	-19.719221	4.690962
58771	0	4.476095	4.828879	9.614131	0.044861	0.048218	0.096130	2.832438	-19.613818	4.675041
58772	0	4.456299	0.036189	10.400866	0.044672	0.000334	0.103962	2.860681	-19.490372	4.633977
58773	0	4.345709	-2.326123	10.318564	0.043579	-0.023193	0.103149	2.784785	-19.351932	4.626240
58774	0	3.984784	-2.364646	10.098981	0.039983	-0.023571	0.100954	2.697141	-19.203812	4.646421
58775	0	3.782152	-0.263020	10.198151	0.037964	-0.002625	0.101929	2.684722	-19.046030	4.677423
58776	0	3.960786	1.617716	10.128434	0.039762	0.016040	0.101246	2.829630	-18.874582	4.692117
58777	0	4.281797	0.500686	9.594734	0.042969	0.004883	0.095886	2.966686	-18.695036	4.696434
58778	0	4.600094	0.611150	9.236989	0.046157	0.006100	0.092293	2.975007	-18.502216	4.717330
58779	0	4.555739	1.500865	9.389865	0.045715	0.015076	0.093811	2.891176	-18.308290	4.741567
58780	0	4.316588	1.607247	9.204889	0.043331	0.016104	0.091966	2.847798	-18.103015	4.751848
58781	0	4.017833	0.295611	9.077106	0.040344	0.002930	0.090698	2.873891	-17.893364	4.751778
58782	0	3.998101	-1.160451	9.037928	0.040140	-0.011667	0.090301	2.944410	-17.686553	4.746024
58783	0	3.938799	-1.576262	9.071605	0.039551	-0.015808	0.090637	2.993756	-17.479646	4.760133
58784	0	3.686945	-0.270426	8.882806	0.037033	-0.002720	0.088759	3.006952	-17.270718	4.793338
58785	0	3.475973	1.856127	8.764469	0.034912	0.018555	0.087585	3.009334	-17.071033	4.819504
58786	0	3.598923	2.463768	8.453082	0.036145	0.024609	0.084473	3.041450	-16.863563	4.823672
58787	0	3.775501	1.139049	8.435081	0.037903	0.011353	0.084290	3.084828	-16.665004	4.815033
58788	0	3.711303	-0.674756	8.405688	0.037251	-0.006762	0.083995	3.097598	-16.475749	4.816304
58789	0	3.575579	-1.100460	8.361172	0.035889	-0.010986	0.083557	3.068523	-16.294597	4.831268
58790	0	3.544341	-0.047143	8.110065	0.035570	-0.000463	0.081045	3.053078	-16.116645	4.852962
58791	0	3.583597	0.820924	7.908903	0.035950	0.008179	0.079041	3.091121	-15.952678	4.866434
58792	0	3.531490	0.945037	7.783376	0.035420	0.009398	0.077792	3.161393	-15.798733	4.873485
58793	0	3.438858	0.467597	7.859226	0.034485	0.004639	0.078552	3.209830	-15.658911	4.883544
58794	0	3.310258	0.245886	7.897332	0.033193	0.002455	0.078936	3.212061	-15.528701	4.895404
58795	0	3.257599	0.627048	7.730467	0.032654	0.006287	0.077271	3.186065	-15.413630	4.910396
58796	0	3.317062	0.777191	7.504996	0.033235	0.007780	0.075021	3.171338	-15.316233	4.915102
58797	0	3.387848	0.171570	7.491582	0.033936	0.001709	0.074890	3.178409	-15.228709	4.913801
58798	0	3.225267	-0.259290	7.544593	0.032295	-0.002612	0.075427	3.204849	-15.164303	4.921168
58799	0	3.146195	-0.187374	7.588051	0.031494	-0.001892	0.075867	3.230321	-15.115975	4.927874
58800	0	3.128652	0.523061	7.492258	0.031308	0.005224	0.074914	3.239087	-15.083176	4.940148
58801	0	3.142113	1.074407	7.458974	0.031433	0.010742	0.074585	3.241486	-15.064666	4.945817
58802	0	3.146554	0.835880	7.465780	0.031469	0.008365	0.074656	3.232543	-15.058831	4.943735
58803	0	3.187036	0.224864	7.488617	0.031860	0.002258	0.074890	3.218768	-15.074228	4.944946
58804	0	3.275475	0.100420	7.474959	0.032734	0.001018	0.074759	3.199836	-15.106053	4.941600
58805	0	3.329520	0.261622	7.463245	0.033264	0.002625	0.074646	3.188904	-15.153621	4.939288
58806	0	3.355046	0.279251	7.435512	0.033508	0.002790	0.074374	3.193686	-15.218438	4.935189
58807	0	3.332323	0.073079	7.590185	0.033264	0.000732	0.075928	3.194041	-15.308017	4.937405
58808	0	3.271390	0.255147	7.645997	0.032651	0.002560	0.076487	3.184960	-15.402478	4.938610
58809	0	3.236328	0.731112	7.699586	0.032288	0.007324	0.077026	3.169366	-15.514476	4.940776
58810	0	3.245781	0.868433	7.730009	0.032378	0.008701	0.077332	3.148271	-15.631723	4.935763
58811	0	3.293267	0.486272	7.875768	0.032837	0.004883	0.078796	3.123824	-15.770510	4.927064
58812	0	3.380650	0.042295	8.019679	0.033703	0.000446	0.080240	3.095797	-15.919088	4.926975
58813	0	3.465851	-0.020110	8.064016	0.034546	-0.000183	0.080688	3.075631	-16.079332	4.922222
58814	0	3.580811	0.281351	8.084179	0.035687	0.002831	0.080894	3.055999	-16.250136	4.916461
58815	0	3.644495	0.530058	8.166927	0.036316	0.005310	0.081726	3.048227	-16.430562	4.906679
58816	0	3.708128	0.429756	8.338228	0.036945	0.004313	0.083442	3.032424	-16.616827	4.896872
58817	0	3.713098	0.351658	8.447171	0.036987	0.003540	0.084534	3.007214	-16.811137	4.884430
58818	0	3.742655	0.474109	8.544535	0.037278	0.004773	0.085508	2.971455	-17.009532	4.877603
58819	0	3.774970	0.515568	8.733875	0.037598	0.005188	0.087402	2.936172	-17.208264	4.865247
58820	0	3.793591	0.289548	8.818501	0.037782	0.002925	0.088250	2.904881	-17.408282	4.857043
58821	0	3.891256	0.089087	8.934936	0.038757	0.000916	0.089417	2.879994	-17.607191	4.847509
58822	0	3.953436	0.200065	9.080074	0.039378	0.002025	0.090868	2.856333	-17.803996	4.837749
58823	0	4.013509	0.498183	9.172962	0.039978	0.005005	0.091797	2.834069	-17.999722	4.832787
58824	0	4.039273	0.578371	9.318354	0.040236	0.005812	0.093249	2.806200	-18.191311	4.829525
58825	0	4.074287	0.406290	9.447817	0.040588	0.004089	0.094543	2.780385	-18.378444	4.826951
58826	0	4.117330	0.272307	9.544545	0.041022	0.002753	0.095510	2.750471	-18.559541	4.821147
58827	0	4.195324	0.302176	9.686250	0.041809	0.003052	0.096924	2.720929	-18.729992	4.818339
58828	0	4.260352	0.357725	9.759500	0.042465	0.003601	0.097654	2.698390	-18.892266	4.816477
58829	0	4.303798	0.242408	9.851543	0.042908	0.002441	0.098572	2.683017	-19.043907	4.816522
58830	0	4.366191	0.219970	9.956293	0.043537	0.002223	0.099617	2.661164	-19.187371	4.810724
58831	0	4.411580	0.340025	10.047754	0.044006	0.003418	0.100525	2.645071	-19.312115	4.808700
58832	0	4.378258	0.568523	10.215854	0.043680	0.005701	0.102201	2.630918	-19.426725	4.807633
58833	0	4.385135	0.498790	10.213547	0.043762	0.005005	0.102173	2.615111	-19.526589	4.807294
58834	0	4.389659	0.269348	10.304079	0.043819	0.002712	0.103073	2.597325	-19.612268	4.802959
58835	0	4.382537	0.138890	10.348911	0.043762	0.001404	0.103516	2.583093	-19.682361	4.803366
58836	0	4.423725	0.325399	10.307751	0.044193	0.003265	0.103096	2.572059	-19.731269	4.803422
58837	0	4.458880	0.463196	10.331853	0.044556	0.004639	0.103333	2.565757	-19.767969	4.803130
58838	0	4.482149	0.377008	10.384592	0.044805	0.003770	0.103853	2.566283	-19.786678	4.804597
58839	0	4.516858	0.323032	10.345361	0.045166	0.003235	0.103455	2.561593	-19.789321	4.800045
58840	0	4.497021	0.292202	10.291000	0.044988	0.002920	0.102902	2.562882	-19.769914	4.801832
58841	0	4.495581	0.396495	10.310029	0.044983	0.003967	0.103088	2.559214	-19.739988	4.808312
58842	0	4.500675	0.390677	10.313023	0.045051	0.003901	0.103111	2.563288	-19.691350	4.812064
58843	0	4.449934	0.257636	10.250218	0.044556	0.002563	0.102478	2.574958	-19.628736	4.822003
58844	0	4.419139	0.278255	10.151814	0.044261	0.002771	0.101488	2.584738	-19.550241	4.825696
58845	0	4.405068	0.397959	10.190085	0.044128	0.003967	0.101868	2.595664	-19.462749	4.824454
58846	0	4.352025	0.473735	10.062740	0.043609	0.004724	0.100590	2.607778	-19.362257	4.830316
58847	0	4.335207	0.373916	9.989855	0.043457	0.003723	0.099854	2.621835	-19.242082	4.838043
58848	0	4.307746	0.291038	9.907554	0.043188	0.002900	0.099028	2.629502	-19.114212	4.843725
58849	0	4.260339	0.294167	9.862390	0.042725	0.002930	0.098572	2.638655	-18.973692	4.855120
58850	0	4.242461	0.382405	9.689686	0.042547	0.003807	0.096844	2.653678	-18.828935	4.864155
58851	0	4.203848	0.362610	9.557940	0.042175	0.003601	0.095520	2.677680	-18.665231	4.875160
58852	0	4.176225	0.300148	9.484542	0.041903	0.002978	0.094784	2.699553	-18.494864	4.885949
58853	0	4.105666	0.246367	9.375077	0.041199	0.002441	0.093689	2.720665	-18.321357	4.894175
58854	0	4.077248	0.378837	9.240982	0.040918	0.003766	0.092346	2.742004	-18.140694	4.901869
58855	0	4.007790	0.441522	9.057815	0.040222	0.004395	0.090515	2.761855	-17.958504	4.911028
58856	0	3.936527	0.372626	8.984670	0.039509	0.003702	0.089785	2.786116	-17.775657	4.918956
58857	0	3.861619	0.270779	8.911096	0.038757	0.002686	0.089050	2.808391	-17.594461	4.929299
58858	0	3.858143	0.275013	8.807284	0.038722	0.002728	0.088012	2.830214	-17.411774	4.939337
58859	0	3.819217	0.387027	8.685170	0.038330	0.003845	0.086792	2.856765	-17.230245	4.950842
58860	0	3.743327	0.373333	8.593004	0.037569	0.003711	0.085872	2.880566	-17.049708	4.965399
58861	0	3.704612	0.337566	8.483151	0.037170	0.003357	0.084778	2.900089	-16.882236	4.976709
58862	0	3.668286	0.286143	8.328967	0.036804	0.002844	0.083237	2.918551	-16.715628	4.986116
58863	0	3.632445	0.319135	8.220294	0.036438	0.003174	0.082153	2.937533	-16.557749	4.996969
58864	0	3.622676	0.383666	8.150546	0.036335	0.003819	0.081458	2.957602	-16.405842	5.002633
58865	0	3.572691	0.416840	8.030521	0.035828	0.004150	0.080261	2.978115	-16.262436	5.009489
58866	0	3.504328	0.365218	8.008276	0.035138	0.003636	0.080042	2.995936	-16.126962	5.015810
58867	0	3.464338	0.343631	7.962638	0.034729	0.003418	0.079590	3.017676	-16.003903	5.020603
58868	0	3.411523	0.328092	7.932786	0.034192	0.003271	0.079295	3.028028	-15.893007	5.024918
58869	0	3.380701	0.361027	7.839787	0.033875	0.003601	0.078369	3.038004	-15.794500	5.029267
58870	0	3.356164	0.393322	7.735117	0.033619	0.003923	0.077327	3.049477	-15.709874	5.036009
58871	0	3.358742	0.367366	7.722762	0.033630	0.003662	0.077209	3.063898	-15.646210	5.037447
58872	0	3.363220	0.369086	7.719940	0.033667	0.003685	0.077185	3.070566	-15.595203	5.039203
58873	0	3.336058	0.372701	7.715935	0.033386	0.003723	0.077148	3.074860	-15.557267	5.043895
58874	0	3.289441	0.391576	7.613774	0.032908	0.003913	0.076132	3.078202	-15.536281	5.047923
58875	0	3.319550	0.415169	7.709062	0.033203	0.004150	0.077087	3.079560	-15.525052	5.051808
58876	0	3.319223	0.384618	7.635885	0.033188	0.003847	0.076361	3.077980	-15.531471	5.048476
58877	0	3.327790	0.372364	7.677625	0.033264	0.003723	0.076782	3.078966	-15.551934	5.048093
58878	0	3.276488	0.353962	7.657676	0.032742	0.003540	0.076587	3.079063	-15.586844	5.048708
58879	0	3.323841	0.366013	7.688915	0.033203	0.003662	0.076904	3.077423	-15.639389	5.048962
58880	0	3.362332	0.389811	7.709777	0.033579	0.003901	0.077117	3.074168	-15.705360	5.048338
58881	0	3.356019	0.341574	7.901861	0.033508	0.003418	0.079041	3.072770	-15.780453	5.045249
58882	0	3.416273	0.383232	7.909134	0.034101	0.003840	0.079118	3.063740	-15.870540	5.047020
58883	0	3.418940	0.371747	7.937658	0.034119	0.003723	0.079407	3.058394	-15.972555	5.045854
58884	0	3.446037	0.339659	7.967882	0.034383	0.003406	0.079712	3.048827	-16.084063	5.046653
58885	0	3.499869	0.364807	8.065161	0.034912	0.003662	0.080688	3.032658	-16.206747	5.040082
58886	0	3.554974	0.380473	8.154810	0.035453	0.003817	0.081590	3.020058	-16.342626	5.035510
58887	0	3.574597	0.395208	8.223213	0.035645	0.003967	0.082275	3.003354	-16.483832	5.035904
58888	0	3.644469	0.361024	8.330062	0.036338	0.003631	0.083346	2.980148	-16.630558	5.032218
58889	0	3.667695	0.364697	8.442266	0.036560	0.003662	0.084473	2.964411	-16.788875	5.025569
58890	0	3.710001	0.361611	8.523506	0.036979	0.003631	0.085287	2.949759	-16.951514	5.016712
58891	0	3.766245	0.370645	8.679929	0.037537	0.003723	0.086853	2.932783	-17.117272	5.009887
58892	0	3.773657	0.360502	8.766723	0.037607	0.003628	0.087722	2.908445	-17.286252	5.009134
58893	0	3.833673	0.358109	8.832399	0.038208	0.003601	0.088379	2.887755	-17.452938	5.002846
58894	0	3.908837	0.354237	8.967602	0.038958	0.003560	0.089732	2.870258	-17.619744	4.996887
58895	0	3.943752	0.382804	9.064217	0.039307	0.003845	0.090698	2.853545	-17.785065	4.996156
58896	0	3.988877	0.397464	9.162564	0.039754	0.003993	0.091683	2.835694	-17.953370	4.989716
58897	0	4.059479	0.388387	9.290148	0.040466	0.003906	0.092957	2.813091	-18.111722	4.989431
58898	0	4.084874	0.377475	9.358638	0.040725	0.003799	0.093639	2.787773	-18.263382	4.987590
58899	0	4.089005	0.321737	9.492034	0.040771	0.003235	0.094971	2.770968	-18.406281	4.981732
58900	0	4.143803	0.348613	9.664898	0.041318	0.003504	0.096700	2.754124	-18.548671	4.982645
58901	0	4.155370	0.352429	9.736548	0.041443	0.003540	0.097412	2.739417	-18.678869	4.977242
58902	0	4.195289	0.360957	9.794547	0.041849	0.003630	0.097989	2.719440	-18.800290	4.979269
58903	0	4.221003	0.364794	9.901983	0.042114	0.003662	0.099060	2.706103	-18.911046	4.978126
58904	0	4.275727	0.367856	9.943037	0.042672	0.003695	0.099466	2.690651	-19.008883	4.972514
58905	0	4.316665	0.389102	9.957715	0.043091	0.003906	0.099609	2.675558	-19.096120	4.973722
58906	0	4.300337	0.392587	10.043258	0.042938	0.003936	0.100460	2.666092	-19.170351	4.972791
58907	0	4.332815	0.353053	10.086818	0.043274	0.003540	0.100891	2.656922	-19.231752	4.968722
58908	0	4.349051	0.326948	10.161802	0.043444	0.003276	0.101638	2.650835	-19.284496	4.967950
58909	0	4.348253	0.359676	10.136862	0.043457	0.003601	0.101379	2.646348	-19.313251	4.967666
58910	0	4.352467	0.346420	10.196070	0.043508	0.003469	0.101968	2.640399	-19.332563	4.971834
58911	0	4.364403	0.341780	10.192705	0.043640	0.003418	0.101929	2.639598	-19.337013	4.975253
58912	0	4.363709	0.323615	10.162423	0.043648	0.003234	0.101620	2.641085	-19.324922	4.976102
58913	0	4.349451	0.390813	10.157252	0.043518	0.003906	0.101562	2.641496	-19.298552	4.984366
58914	0	4.331551	0.360674	10.153444	0.043348	0.003604	0.101521	2.642915	-19.261465	4.985037
58915	0	4.341234	0.366716	10.084915	0.043457	0.003662	0.100830	2.646255	-19.210785	4.990559
58916	0	4.312328	0.349620	10.077107	0.043184	0.003489	0.100745	2.652037	-19.141417	4.994076
58917	0	4.289895	0.317851	9.994440	0.042969	0.003174	0.099915	2.654124	-19.061582	5.003005
58918	0	4.274645	0.349827	9.885002	0.042830	0.003488	0.098814	2.662632	-18.964193	5.006902
58919	0	4.263415	0.348842	9.873264	0.042725	0.003479	0.098694	2.669383	-18.859390	5.016108
58920	0	4.195930	0.344838	9.783514	0.042057	0.003436	0.097794	2.679370	-18.744888	5.019648
58921	0	4.189019	0.367730	9.684539	0.041992	0.003662	0.096802	2.692404	-18.624484	5.030908
58922	0	4.143725	0.346030	9.571355	0.041546	0.003448	0.095667	2.702644	-18.494657	5.040774
58923	0	4.132877	0.367652	9.544691	0.041443	0.003662	0.095398	2.714668	-18.357844	5.049713
58924	0	4.073091	0.382769	9.420316	0.040852	0.003812	0.094151	2.728350	-18.211160	5.056162
58925	0	4.028145	0.386160	9.368063	0.040405	0.003845	0.093628	2.742636	-18.059869	5.064522
58926	0	3.967254	0.376754	9.256282	0.039794	0.003755	0.092511	2.753014	-17.909837	5.076790
58927	0	3.930480	0.331542	9.056833	0.039429	0.003296	0.090515	2.771630	-17.753128	5.082436
58928	0	3.893396	0.341457	9.012442	0.039060	0.003395	0.090071	2.790228	-17.593471	5.088786
58929	0	3.857164	0.355585	8.904276	0.038696	0.003540	0.088989	2.804543	-17.433345	5.099759
58930	0	3.820288	0.371259	8.774516	0.038328	0.003693	0.087691	2.824273	-17.269819	5.104565
58931	0	3.784271	0.355489	8.653932	0.037964	0.003540	0.086487	2.837955	-17.109660	5.114230
58932	0	3.742232	0.334037	8.578731	0.037540	0.003325	0.085736	2.853178	-16.952097	5.122122
58933	0	3.675192	0.367592	8.494845	0.036865	0.003662	0.084900	2.866065	-16.799357	5.126284
58934	0	3.647305	0.413081	8.443108	0.036579	0.004116	0.084386	2.880556	-16.655558	5.130174
58935	0	3.597295	0.355374	8.305013	0.036072	0.003540	0.083008	2.894096	-16.519175	5.130953
58936	0	3.578446	0.400587	8.184964	0.035876	0.003994	0.081810	2.905783	-16.390869	5.138016
58937	0	3.525080	0.373720	8.127563	0.035339	0.003723	0.081238	2.920576	-16.266152	5.143389
58938	0	3.484136	0.382272	8.085680	0.034919	0.003812	0.080824	2.931515	-16.156478	5.147113
58939	0	3.471651	0.355197	7.974345	0.034790	0.003540	0.079712	2.944193	-16.050860	5.151117
58940	0	3.476359	0.393928	7.967968	0.034826	0.003929	0.079653	2.954868	-15.960809	5.157042
58941	0	3.425210	0.385360	7.906166	0.034302	0.003845	0.079041	2.963893	-15.889155	5.169818
58942	0	3.409944	0.380749	7.818541	0.034142	0.003800	0.078167	2.971343	-15.826206	5.177329
58943	0	3.365176	0.373252	7.783653	0.033691	0.003723	0.077820	2.982073	-15.767867	5.180782
58944	0	3.376607	0.386680	7.774369	0.033795	0.003863	0.077731	2.984940	-15.724800	5.186991
58945	0	3.355352	0.366306	7.715527	0.033569	0.003662	0.077148	2.984824	-15.701442	5.194233
58946	0	3.340806	0.396449	7.789731	0.033415	0.003968	0.077894	2.978252	-15.691405	5.196147
58947	0	3.332547	0.371968	7.745366	0.033325	0.003723	0.077454	2.972312	-15.691733	5.197348
58948	0	3.327702	0.358789	7.720323	0.033264	0.003593	0.077209	2.963821	-15.710667	5.196607
58949	0	3.316600	0.396415	7.793189	0.033142	0.003967	0.077942	2.959337	-15.745754	5.199228
58950	0	3.358343	0.407803	7.766516	0.033556	0.004083	0.077677	2.952823	-15.786136	5.200706
58951	0	3.354703	0.396282	7.780337	0.033508	0.003967	0.077820	2.947013	-15.843046	5.201826
58952	0	3.381691	0.364336	7.782697	0.033769	0.003653	0.077847	2.934785	-15.913869	5.199448
58953	0	3.429731	0.383502	7.852806	0.034241	0.003845	0.078552	2.921742	-15.996343	5.201792
58954	0	3.441993	0.356819	7.939163	0.034355	0.003580	0.079419	2.906650	-16.089633	5.200692
58955	0	3.462037	0.377418	7.949691	0.034546	0.003784	0.079529	2.894560	-16.196708	5.197840
58956	0	3.502325	0.363252	8.083287	0.034942	0.003641	0.080868	2.884738	-16.312002	5.192030
58957	0	3.518691	0.395069	8.107682	0.035095	0.003967	0.081116	2.864453	-16.441159	5.185057
58958	0	3.586779	0.398441	8.148129	0.035768	0.003994	0.081525	2.854156	-16.581765	5.180484
58959	0	3.587088	0.382807	8.290255	0.035767	0.003845	0.082947	2.834028	-16.725524	5.174983
58960	0	3.657313	0.409215	8.329809	0.036465	0.004115	0.083344	2.806585	-16.874424	5.175147
58961	0	3.679827	0.358005	8.460627	0.036682	0.003601	0.084656	2.782180	-17.031285	5.167488
58962	0	3.740866	0.372483	8.511022	0.037282	0.003741	0.085165	2.764260	-17.201360	5.159423
58963	0	3.784552	0.370261	8.637169	0.037720	0.003723	0.086426	2.741295	-17.367757	5.150200
58964	0	3.840560	0.341657	8.717663	0.038279	0.003437	0.087232	2.718654	-17.534227	5.140485
58965	0	3.882596	0.351645	8.893373	0.038696	0.003540	0.088989	2.692621	-17.701026	5.136805
58966	0	3.914476	0.359553	8.894431	0.039017	0.003614	0.089000	2.672355	-17.865676	5.132538
58967	0	3.992969	0.369941	9.039571	0.039795	0.003723	0.090454	2.646744	-18.036030	5.123483
58968	0	4.025880	0.383181	9.113464	0.040128	0.003858	0.091191	2.618617	-18.200641	5.124750
58969	0	4.053459	0.376034	9.186301	0.040405	0.003784	0.091919	2.593021	-18.361577	5.119134
58970	0	4.097792	0.346605	9.358224	0.040852	0.003490	0.093637	2.566963	-18.516141	5.119569
58971	0	4.138589	0.333737	9.424476	0.041260	0.003357	0.094299	2.546736	-18.669306	5.117681
58972	0	4.187931	0.347910	9.547979	0.041759	0.003500	0.095531	2.525008	-18.812879	5.115033
58973	0	4.216838	0.358133	9.675241	0.042053	0.003601	0.096802	2.504526	-18.949192	5.117295
58974	0	4.227464	0.348042	9.781516	0.042164	0.003500	0.097862	2.484332	-19.078804	5.115975
58975	0	4.264152	0.352130	9.797969	0.042542	0.003540	0.098022	2.464770	-19.195593	5.115006
58976	0	4.314506	0.348832	9.838149	0.043047	0.003502	0.098424	2.450941	-19.309762	5.116179
58977	0	4.335953	0.346339	9.908424	0.043274	0.003479	0.099121	2.434561	-19.408606	5.116291
58978	0	4.352065	0.343122	9.993053	0.043447	0.003447	0.099962	2.418307	-19.493339	5.113766
58979	0	4.376330	0.334935	10.043708	0.043701	0.003357	0.100464	2.410206	-19.564035	5.113145
58980	0	4.369471	0.345475	10.063111	0.043642	0.003464	0.100654	2.400361	-19.623726	5.110239
58981	0	4.410148	0.346975	10.148698	0.044067	0.003479	0.101501	2.389612	-19.662054	5.111389
58982	0	4.397808	0.363168	10.152205	0.043952	0.003643	0.101533	2.376281	-19.691334	5.112808
58983	0	4.395398	0.341390	10.100955	0.043945	0.003418	0.101013	2.369994	-19.701278	5.122553
58984	0	4.408279	0.347440	10.143343	0.044085	0.003470	0.101433	2.372527	-19.699065	5.122524
58985	0	4.411495	0.347423	10.114129	0.044128	0.003479	0.101135	2.364976	-19.683738	5.128051
58986	0	4.407728	0.328293	10.097393	0.044101	0.003285	0.100964	2.359737	-19.656894	5.130623
58987	0	4.391079	0.330347	10.145514	0.043945	0.003296	0.101440	2.365005	-19.617762	5.135364
58988	0	4.400512	0.331157	10.149229	0.044059	0.003310	0.101469	2.362762	-19.557159	5.144755
58989	0	4.382282	0.342033	9.981941	0.043884	0.003418	0.099792	2.361611	-19.486381	5.147805
58990	0	4.344928	0.336988	9.950902	0.043517	0.003361	0.099480	2.367739	-19.408034	5.151063
58991	0	4.337038	0.354380	9.940297	0.043457	0.003540	0.099365	2.367378	-19.307893	5.155198
58992	0	4.294792	0.343482	9.868607	0.043040	0.003425	0.098646	2.373980	-19.200397	5.158695
58993	0	4.268530	0.348970	9.776080	0.042786	0.003479	0.097717	2.380767	-19.082756	5.169771
58994	0	4.235540	0.351335	9.717879	0.042464	0.003500	0.097132	2.390461	-18.954222	5.176212
58995	0	4.212133	0.324888	9.593636	0.042236	0.003235	0.095886	2.400811	-18.816768	5.186669
58996	0	4.157579	0.327410	9.567349	0.041701	0.003263	0.095619	2.408038	-18.666339	5.197651
58997	0	4.113771	0.343236	9.453514	0.041260	0.003418	0.094482	2.418805	-18.518200	5.203571
58998	0	4.101094	0.376804	9.311840	0.041142	0.003751	0.093061	2.432845	-18.357334	5.210001
58999	0	4.039531	0.349807	9.270833	0.040527	0.003479	0.092651	2.449090	-18.193930	5.215799
59000	0	3.988405	0.352904	9.221201	0.040020	0.003516	0.092154	2.457861	-18.024829	5.223038
59001	0	3.941841	0.331618	9.069416	0.039551	0.003296	0.090637	2.475888	-17.857671	5.237666
59002	0	3.897513	0.335103	8.934170	0.039106	0.003335	0.089285	2.489066	-17.689099	5.241413
59003	0	3.863003	0.343804	8.794590	0.038757	0.003418	0.087891	2.507664	-17.523005	5.244782
59004	0	3.831694	0.359701	8.726185	0.038444	0.003579	0.087207	2.523669	-17.356605	5.251105
59005	0	3.796185	0.337588	8.580869	0.038086	0.003357	0.085754	2.541459	-17.190803	5.258010
59006	0	3.699346	0.334908	8.487184	0.037107	0.003333	0.084823	2.555938	-17.036538	5.256179
59007	0	3.662908	0.337235	8.452160	0.036743	0.003357	0.084473	2.569740	-16.881552	5.255378
59008	0	3.635186	0.364402	8.278501	0.036458	0.003631	0.082739	2.581489	-16.734472	5.258382
59009	0	3.609160	0.367704	8.250266	0.036194	0.003662	0.082458	2.595405	-16.592165	5.255272
59010	0	3.552983	0.345933	8.142689	0.035625	0.003447	0.081386	2.606979	-16.457544	5.262501
59011	0	3.513009	0.349295	8.103093	0.035217	0.003479	0.080994	2.620558	-16.334202	5.270424
59012	0	3.483867	0.333602	8.091885	0.034921	0.003324	0.080884	2.632228	-16.217854	5.273929
59013	0	3.471434	0.367191	7.998852	0.034790	0.003662	0.079956	2.640694	-16.109335	5.282923
59014	0	3.427044	0.369018	7.961976	0.034334	0.003681	0.079593	2.648510	-16.017495	5.291352
59015	0	3.400167	0.349033	7.894209	0.034058	0.003479	0.078918	2.659760	-15.935969	5.292945
59016	0	3.408022	0.381054	7.837592	0.034129	0.003806	0.078355	2.661862	-15.864332	5.302117
59017	0	3.395876	0.360426	7.801926	0.033997	0.003601	0.078003	2.662551	-15.808590	5.308230
59018	0	3.346776	0.391306	7.774047	0.033494	0.003912	0.077729	2.660639	-15.769657	5.311835
59019	0	3.336791	0.305437	7.740038	0.033386	0.003052	0.077393	2.661221	-15.742331	5.316645
59020	0	3.346144	0.354243	7.777832	0.033471	0.003545	0.077774	2.655025	-15.727855	5.321678
59021	0	3.338416	0.396778	7.702724	0.033386	0.003967	0.077026	2.653043	-15.724416	5.321604
59022	0	3.296081	0.366133	7.769595	0.032954	0.003662	0.077699	2.649533	-15.733751	5.320746
59023	0	3.346833	0.347797	7.732247	0.033447	0.003479	0.077332	2.646370	-15.764749	5.325502
59024	0	3.351387	0.383855	7.754615	0.033489	0.003842	0.077557	2.639244	-15.800774	5.324850
59025	0	3.342040	0.365690	7.847691	0.033386	0.003662	0.078491	2.630495	-15.850271	5.324185
59026	0	3.385898	0.370769	7.838405	0.033820	0.003712	0.078401	2.623579	-15.906610	5.322438
59027	0	3.386680	0.335133	7.914004	0.033813	0.003357	0.079163	2.615089	-15.983549	5.325142
59028	0	3.397848	0.351881	7.921440	0.033920	0.003529	0.079239	2.600829	-16.067286	5.323024
59029	0	3.455356	0.377600	7.925515	0.034485	0.003784	0.079285	2.589407	-16.166356	5.328566
59030	0	3.469832	0.375751	8.047482	0.034624	0.003767	0.080506	2.576266	-16.271575	5.326239
59031	0	3.523508	0.365032	8.150948	0.035156	0.003662	0.081543	2.560311	-16.381944	5.323800
59032	0	3.540606	0.362712	8.241345	0.035316	0.003637	0.082452	2.546947	-16.507276	5.317511
59033	0	3.574037	0.352901	8.363880	0.035645	0.003540	0.083679	2.532811	-16.638055	5.312319
59034	0	3.593916	0.307678	8.428670	0.035837	0.003090	0.084330	2.516196	-16.776227	5.307765
59035	0	3.648101	0.346415	8.516121	0.036377	0.003479	0.085205	2.497529	-16.915647	5.300488
59036	0	3.731172	0.343152	8.622671	0.037198	0.003448	0.086275	2.476697	-17.066231	5.297787
59037	0	3.728796	0.340129	8.662010	0.037170	0.003418	0.086670	2.456391	-17.221265	5.294588
59038	0	3.783643	0.336905	8.810427	0.037715	0.003384	0.088156	2.439072	-17.378779	5.290969
59039	0	3.844939	0.333871	8.899956	0.038330	0.003357	0.089050	2.417275	-17.532230	5.296836
59040	0	3.875320	0.385604	8.962872	0.038631	0.003869	0.089681	2.402085	-17.687417	5.294815
59041	0	3.905900	0.377289	9.076988	0.038940	0.003784	0.090820	2.389039	-17.836522	5.288713
59042	0	3.960653	0.374938	9.152077	0.039485	0.003761	0.091573	2.375405	-17.988128	5.282463
59043	0	3.979008	0.346322	9.321238	0.039673	0.003479	0.093262	2.357118	-18.131812	5.280786
59044	0	4.027661	0.309368	9.400645	0.040161	0.003113	0.094055	2.334922	-18.272244	5.281236
59045	0	4.062135	0.317674	9.511118	0.040504	0.003192	0.095160	2.317562	-18.412583	5.277540
59046	0	4.103574	0.348688	9.487023	0.040928	0.003499	0.094916	2.303469	-18.542305	5.272608
59047	0	4.142246	0.334154	9.633142	0.041321	0.003357	0.096375	2.285468	-18.662859	5.273585
59048	0	4.168142	0.325409	9.661316	0.041586	0.003264	0.096654	2.273129	-18.775676	5.272379
59049	0	4.208189	0.371259	9.767911	0.041992	0.003723	0.097717	2.260297	-18.880546	5.275386
59050	0	4.230848	0.393636	9.815743	0.042233	0.003945	0.098189	2.248837	-18.967724	5.278306
59051	0	4.261207	0.365009	9.872491	0.042542	0.003662	0.098755	2.233939	-19.049190	5.279388
59052	0	4.237515	0.368405	9.897540	0.042316	0.003698	0.099000	2.215940	-19.116861	5.286552
59053	0	4.259711	0.328631	10.025747	0.042542	0.003296	0.100281	2.203236	-19.180060	5.291009
59054	0	4.287220	0.339522	10.027841	0.042835	0.003398	0.100294	2.197744	-19.221756	5.289705
59055	0	4.293464	0.365641	10.069674	0.042908	0.003662	0.100708	2.188579	-19.251905	5.292155
59056	0	4.279605	0.352928	10.079948	0.042778	0.003528	0.100807	2.187040	-19.271996	5.297238
59057	0	4.297591	0.330006	10.046067	0.042969	0.003296	0.100464	2.188177	-19.279557	5.297061
59058	0	4.298208	0.349177	9.966397	0.042983	0.003487	0.099664	2.189883	-19.278052	5.304940
59059	0	4.300941	0.330039	10.047244	0.043030	0.003296	0.100464	2.190384	-19.254303	5.309154
59060	0	4.296308	0.367734	9.951437	0.042989	0.003671	0.099504	2.193260	-19.224075	5.310218
59061	0	4.293142	0.360857	10.041853	0.042969	0.003601	0.100403	2.196630	-19.180818	5.311026
59062	0	4.278755	0.362201	9.953728	0.042833	0.003615	0.099518	2.198763	-19.127509	5.315165
59063	0	4.248362	0.330448	9.835238	0.042542	0.003296	0.098328	2.202731	-19.059473	5.320839
59064	0	4.235934	0.313760	9.822131	0.042425	0.003129	0.098193	2.206516	-18.982011	5.324397
59065	0	4.197290	0.330793	9.811750	0.042053	0.003296	0.098083	2.213776	-18.887467	5.326930
59066	0	4.193456	0.345675	9.708725	0.042016	0.003441	0.097053	2.225286	-18.790736	5.334148
59067	0	4.165798	0.342613	9.671826	0.041748	0.003418	0.096680	2.227754	-18.683466	5.343183
59068	0	4.141386	0.362534	9.575912	0.041509	0.003616	0.095718	2.231154	-18.569374	5.350703
59069	0	4.116231	0.379479	9.476855	0.041260	0.003784	0.094727	2.236437	-18.450804	5.353553
59070	0	4.065663	0.376167	9.393856	0.040761	0.003744	0.093894	2.249676	-18.322835	5.359624
59071	0	4.030236	0.349542	9.293961	0.040405	0.003479	0.092896	2.261743	-18.195323	5.367284
59072	0	4.033923	0.383003	9.223573	0.040445	0.003817	0.092190	2.270248	-18.062862	5.373160
59073	0	3.968563	0.385974	9.080653	0.039795	0.003845	0.090759	2.280200	-17.924239	5.378253
59074	0	3.922288	0.346373	9.059443	0.039332	0.003447	0.090548	2.293364	-17.784932	5.378662
59075	0	3.858925	0.331462	8.891305	0.038696	0.003296	0.088867	2.308851	-17.646202	5.378985
59076	0	3.837720	0.341039	8.790547	0.038485	0.003393	0.087859	2.322651	-17.505537	5.385255
59077	0	3.810211	0.367470	8.757007	0.038208	0.003662	0.087524	2.330714	-17.366344	5.388887
59078	0	3.813540	0.370052	8.650293	0.038242	0.003686	0.086456	2.341367	-17.223863	5.386560
59079	0	3.725867	0.379879	8.536798	0.037354	0.003784	0.085327	2.352726	-17.095895	5.390060
59080	0	3.688928	0.346319	8.471538	0.036982	0.003447	0.084676	2.366877	-16.970340	5.389588
59081	0	3.683658	0.422920	8.444993	0.036926	0.004211	0.084412	2.382677	-16.847968	5.389928
59082	0	3.648172	0.388929	8.348571	0.036566	0.003880	0.083449	2.388309	-16.731907	5.388730
59083	0	3.617694	0.379652	8.310227	0.036255	0.003784	0.083069	2.397690	-16.623850	5.392432
59084	0	3.572450	0.344926	8.145725	0.035797	0.003442	0.081426	2.400786	-16.520905	5.386803
59085	0	3.557844	0.354996	8.114431	0.035645	0.003540	0.081116	2.407470	-16.426822	5.384972
59086	0	3.526798	0.356766	8.107607	0.035329	0.003559	0.081050	2.412528	-16.340132	5.389540
59087	0	3.480078	0.397367	8.040478	0.034851	0.003967	0.080383	2.415079	-16.267817	5.394561
59088	0	3.513476	0.386140	8.038358	0.035177	0.003858	0.080365	2.414254	-16.206569	5.397345
59089	0	3.445117	0.385088	7.990928	0.034485	0.003845	0.079895	2.416268	-16.157483	5.397275
59090	0	3.457516	0.385900	7.944516	0.034600	0.003856	0.079434	2.415388	-16.120595	5.401779
59091	0	3.446903	0.390798	7.965765	0.034485	0.003906	0.079651	2.412608	-16.097099	5.405333
59092	0	3.450604	0.390996	7.936225	0.034513	0.003909	0.079359	2.408815	-16.085576	5.405789
59093	0	3.460478	0.384538	7.916353	0.034607	0.003845	0.079163	2.404208	-16.081642	5.405012
59094	0	3.436342	0.390532	7.946644	0.034358	0.003906	0.079469	2.398346	-16.088625	5.404980
59095	0	3.431823	0.384347	7.952179	0.034302	0.003845	0.079529	2.391808	-16.111640	5.408690
59096	0	3.405008	0.353304	7.932250	0.034029	0.003536	0.079331	2.383295	-16.141271	5.407847
59097	0	3.432871	0.384543	7.976135	0.034302	0.003845	0.079773	2.379631	-16.179111	5.403689
59098	0	3.463830	0.396397	8.009864	0.034599	0.003967	0.080115	2.371517	-16.234028	5.400548
59099	0	3.489720	0.377456	8.048584	0.034851	0.003784	0.080505	2.355064	-16.298873	5.399422
59100	0	3.505930	0.375876	8.099124	0.035005	0.003764	0.081015	2.344690	-16.375413	5.398053
59101	0	3.527765	0.402367	8.108973	0.035217	0.004028	0.081116	2.335484	-16.459844	5.394875
59102	0	3.558884	0.382806	8.194942	0.035522	0.003836	0.081978	2.322571	-16.551886	5.395742
59103	0	3.583969	0.364991	8.236625	0.035767	0.003662	0.082397	2.303763	-16.652772	5.395702
59104	0	3.630009	0.350321	8.296989	0.036219	0.003515	0.083005	2.285531	-16.764458	5.394888
59105	0	3.640632	0.371072	8.357941	0.036316	0.003723	0.083618	2.267108	-16.887545	5.392431
59106	0	3.670926	0.374480	8.423423	0.036620	0.003758	0.084272	2.247147	-17.007937	5.390276
59107	0	3.732451	0.388912	8.534835	0.037231	0.003906	0.085388	2.222975	-17.132069	5.390008
59108	0	3.751999	0.385464	8.642486	0.037419	0.003871	0.086468	2.200228	-17.264665	5.386842
59109	0	3.794492	0.395336	8.729721	0.037842	0.003967	0.087341	2.180733	-17.399169	5.384687
59110	0	3.827539	0.361728	8.769507	0.038171	0.003633	0.087740	2.158452	-17.535040	5.384926
59111	0	3.849661	0.340066	8.839476	0.038391	0.003418	0.088440	2.134917	-17.671073	5.386147
59112	0	3.907952	0.366919	9.050042	0.038973	0.003687	0.090546	2.111270	-17.805316	5.385127
59113	0	3.959479	0.352496	9.046985	0.039490	0.003540	0.090515	2.090804	-17.937481	5.381033
59114	0	3.980463	0.361641	9.080589	0.039701	0.003632	0.090851	2.070161	-18.068126	5.382409
59115	0	4.020102	0.333953	9.205870	0.040100	0.003357	0.092102	2.046967	-18.192911	5.379561
59116	0	4.058761	0.367406	9.251984	0.040486	0.003688	0.092564	2.028166	-18.317416	5.374481
59117	0	4.086866	0.357771	9.474665	0.040771	0.003601	0.094788	1.998215	-18.434205	5.377369
59118	0	4.093591	0.377853	9.503302	0.040844	0.003798	0.095072	1.973311	-18.544183	5.375106
59119	0	4.140649	0.358409	9.536144	0.041321	0.003601	0.095398	1.950535	-18.646361	5.376274
59120	0	4.194450	0.367686	9.632468	0.041860	0.003688	0.096361	1.934797	-18.746432	5.374160
59121	0	4.164000	0.334285	9.615944	0.041565	0.003357	0.096191	1.915021	-18.835168	5.379222
59122	0	4.185109	0.307052	9.682729	0.041777	0.003084	0.096859	1.895863	-18.922428	5.380011
59123	0	4.205180	0.334603	9.744782	0.041992	0.003357	0.097473	1.879395	-18.991727	5.383317
59124	0	4.240822	0.350822	9.813205	0.042356	0.003517	0.098154	1.864928	-19.051347	5.388781
59125	0	4.252867	0.334566	9.763566	0.042480	0.003357	0.097656	1.847658	-19.107115	5.394219
59126	0	4.261020	0.381154	9.869934	0.042578	0.003822	0.098713	1.830766	-19.143822	5.394561
59127	0	4.268918	0.365549	9.837781	0.042664	0.003662	0.098389	1.818144	-19.172760	5.399241
59128	0	4.272673	0.364065	9.891132	0.042715	0.003649	0.098916	1.803501	-19.185350	5.403755
59129	0	4.272995	0.353523	9.893586	0.042725	0.003540	0.098938	1.792310	-19.190602	5.408648
59130	0	4.279326	0.352802	9.875142	0.042796	0.003530	0.098750	1.784645	-19.186246	5.411616
59131	0	4.253205	0.353432	9.888123	0.042542	0.003540	0.098877	1.772077	-19.174248	5.414875
59132	0	4.273857	0.358576	9.926296	0.042767	0.003589	0.099251	1.761928	-19.141003	5.425032
59133	0	4.263015	0.341889	9.925750	0.042664	0.003418	0.099243	1.756109	-19.101300	5.427304
59134	0	4.212463	0.348852	9.813016	0.042170	0.003480	0.098111	1.758739	-19.047549	5.423520
59135	0	4.230820	0.354300	9.749484	0.042358	0.003540	0.097473	1.754590	-18.987489	5.431003
59136	0	4.213978	0.330264	9.729679	0.042197	0.003302	0.097272	1.748049	-18.918731	5.437306
59137	0	4.198042	0.348736	9.762627	0.042053	0.003479	0.097595	1.749522	-18.832048	5.439769
59138	0	4.183357	0.319762	9.695585	0.041908	0.003190	0.096924	1.749978	-18.742598	5.445836
59139	0	4.178698	0.348299	9.561730	0.041870	0.003479	0.095581	1.746076	-18.641833	5.454538
59140	0	4.119599	0.349168	9.471056	0.041278	0.003487	0.094675	1.743579	-18.541465	5.457102
59141	0	4.098292	0.342832	9.440075	0.041077	0.003418	0.094360	1.746893	-18.426412	5.460544
59142	0	4.042940	0.314761	9.319901	0.040525	0.003133	0.093158	1.755510	-18.307053	5.464017
59143	0	4.043063	0.348889	9.238822	0.040527	0.003479	0.092346	1.758386	-18.185779	5.466094
59144	0	4.029308	0.381627	9.204640	0.040396	0.003803	0.092002	1.764872	-18.056648	5.466455
59145	0	3.956896	0.349186	9.068214	0.039673	0.003479	0.090637	1.771293	-17.924061	5.468947
59146	0	3.942426	0.394102	9.003809	0.039527	0.003931	0.089993	1.774300	-17.792102	5.472645
59147	0	3.902417	0.331073	8.958140	0.039124	0.003296	0.089539	1.783440	-17.663532	5.466690
59148	0	3.876481	0.333658	8.838575	0.038866	0.003325	0.088342	1.789261	-17.530915	5.465112
59149	0	3.817053	0.318766	8.713991	0.038269	0.003174	0.087097	1.797559	-17.400022	5.464143
59150	0	3.754874	0.333560	8.697824	0.037645	0.003323	0.086937	1.804892	-17.271393	5.460992
59151	0	3.750291	0.330668	8.579548	0.037598	0.003296	0.085754	1.809578	-17.143436	5.454575
59152	0	3.713618	0.375411	8.477610	0.037227	0.003744	0.084737	1.813539	-17.019846	5.455632
59153	0	3.708620	0.367447	8.438713	0.037170	0.003662	0.084351	1.820768	-16.904133	5.450291
59154	0	3.661686	0.375508	8.372503	0.036698	0.003747	0.083690	1.822614	-16.791298	5.447181
59155	0	3.618270	0.342967	8.248972	0.036255	0.003418	0.082458	1.829668	-16.689720	5.444546
59156	0	3.561676	0.332843	8.199891	0.035684	0.003319	0.081970	1.834168	-16.594939	5.440408
59157	0	3.552173	0.355072	8.150842	0.035583	0.003540	0.081482	1.840260	-16.506805	5.437330
59158	0	3.528295	0.344631	8.119199	0.035338	0.003439	0.081168	1.842032	-16.427213	5.433124
59159	0	3.498608	0.336247	8.070912	0.035034	0.003357	0.080688	1.841680	-16.357728	5.437427
59160	0	3.452830	0.331599	8.056363	0.034572	0.003306	0.080545	1.846937	-16.294766	5.435328
59161	0	3.493691	0.390994	7.972762	0.034973	0.003906	0.079712	1.844453	-16.241507	5.439523
59162	0	3.475419	0.373217	7.956988	0.034779	0.003730	0.079559	1.840453	-16.205175	5.443551
59163	0	3.464977	0.366360	7.996388	0.034668	0.003662	0.079956	1.835323	-16.177838	5.441659
59164	0	3.468117	0.366562	7.954910	0.034693	0.003665	0.079544	1.829371	-16.159979	5.446121
59165	0	3.435793	0.329676	7.953088	0.034363	0.003296	0.079529	1.823877	-16.151825	5.449814
59166	0	3.466226	0.341932	7.928638	0.034657	0.003419	0.079288	1.817974	-16.157546	5.450622
59167	0	3.461782	0.371865	7.885286	0.034607	0.003723	0.078857	1.805489	-16.172212	5.454018
59168	0	3.446468	0.370894	7.993858	0.034446	0.003714	0.079947	1.793067	-16.198203	5.457735
59169	0	3.457251	0.384119	7.957848	0.034546	0.003845	0.079590	1.781821	-16.235429	5.464310
59170	0	3.493838	0.364827	8.034497	0.034904	0.003654	0.080359	1.769059	-16.282655	5.467223
59171	0	3.507600	0.359482	8.048744	0.035034	0.003601	0.080505	1.755131	-16.341053	5.467932
59172	0	3.522955	0.364033	8.056915	0.035178	0.003649	0.080591	1.738516	-16.412961	5.469093
59173	0	3.533562	0.353505	8.145733	0.035278	0.003540	0.081482	1.726811	-16.492455	5.470711
59174	0	3.563819	0.370491	8.140450	0.035576	0.003713	0.081431	1.711623	-16.579115	5.476450
59175	0	3.583781	0.371009	8.120702	0.035767	0.003723	0.081238	1.689436	-16.678488	5.480250
59176	0	3.592500	0.386676	8.285315	0.035851	0.003880	0.082885	1.667852	-16.780315	5.478627
59177	0	3.633353	0.376956	8.401211	0.036255	0.003784	0.084045	1.644160	-16.886426	5.476870
59178	0	3.656188	0.349920	8.442815	0.036473	0.003510	0.084466	1.625173	-17.005541	5.475128
59179	0	3.695616	0.358992	8.467767	0.036865	0.003601	0.084717	1.606450	-17.127451	5.474290
59180	0	3.769303	0.349852	8.648929	0.037601	0.003517	0.086529	1.578484	-17.248919	5.474662
59181	0	3.757204	0.358927	8.650653	0.037476	0.003601	0.086548	1.559271	-17.375538	5.471562
59182	0	3.813737	0.368394	8.794711	0.038037	0.003698	0.087990	1.537079	-17.504784	5.470374
59183	0	3.849229	0.340608	8.796898	0.038391	0.003418	0.088013	1.518068	-17.635486	5.470252
59184	0	3.930827	0.337564	8.897707	0.039206	0.003393	0.089022	1.492253	-17.766740	5.473624
59185	0	3.916547	0.346270	8.949424	0.039062	0.003479	0.089539	1.468004	-17.897501	5.474492
59186	0	3.968002	0.355003	9.080735	0.039577	0.003568	0.090852	1.442294	-18.027065	5.479847
59187	0	3.996067	0.376935	9.144665	0.039856	0.003784	0.091492	1.420228	-18.157092	5.475501
59188	0	4.029346	0.343674	9.245411	0.040190	0.003448	0.092499	1.401912	-18.284501	5.474084
59189	0	4.050807	0.346028	9.352315	0.040405	0.003479	0.093567	1.375505	-18.409248	5.469523
59190	0	4.082413	0.318287	9.411116	0.040734	0.003197	0.094150	1.354456	-18.517569	5.472226
59191	0	4.122449	0.358695	9.420090	0.041138	0.003601	0.094238	1.333024	-18.622034	5.475144
59192	0	4.164120	0.361847	9.491886	0.041556	0.003633	0.094955	1.310572	-18.723334	5.478712
59193	0	4.182723	0.316192	9.627952	0.041748	0.003174	0.096313	1.291649	-18.816519	5.485008
59194	0	4.204201	0.325825	9.609058	0.041967	0.003271	0.096123	1.271610	-18.904340	5.487342
59195	0	4.236064	0.340684	9.738501	0.042297	0.003418	0.097412	1.253356	-18.977635	5.490741
59196	0	4.241595	0.351053	9.745711	0.042363	0.003517	0.097480	1.239966	-19.038506	5.494150
59197	0	4.253274	0.329114	9.793891	0.042480	0.003296	0.097961	1.228777	-19.098384	5.493540
59198	0	4.262478	0.328013	9.863123	0.042585	0.003285	0.098648	1.216670	-19.142906	5.495859
59199	0	4.269239	0.328758	9.880375	0.042664	0.003296	0.098816	1.200694	-19.175132	5.504584
59200	0	4.237543	0.303626	9.878213	0.042355	0.003035	0.098791	1.196056	-19.197889	5.501518
59201	0	4.273857	0.341559	9.862685	0.042725	0.003418	0.098633	1.186473	-19.212777	5.507064
59202	0	4.287109	0.347449	9.911006	0.042874	0.003473	0.099109	1.180541	-19.207644	5.510868
59203	0	4.277714	0.318063	9.985694	0.042786	0.003174	0.099854	1.180731	-19.196443	5.513046
59204	0	4.280993	0.318890	9.889205	0.042830	0.003187	0.098884	1.175002	-19.172308	5.517991
59205	0	4.263671	0.317856	9.858325	0.042664	0.003174	0.098572	1.172593	-19.139542	5.519332
59206	0	4.281688	0.373423	9.909767	0.042853	0.003732	0.099082	1.167352	-19.095817	5.522354
59207	0	4.273795	0.367383	9.798181	0.042786	0.003662	0.097961	1.172352	-19.038467	5.524786
59208	0	4.226752	0.363191	9.765947	0.042324	0.003624	0.097635	1.172895	-18.970488	5.525025
59209	0	4.199068	0.330181	9.688973	0.042053	0.003296	0.096863	1.170936	-18.894901	5.529263
59210	0	4.197607	0.306973	9.725286	0.042049	0.003063	0.097221	1.169284	-18.806932	5.539071
59211	0	4.160993	0.337191	9.598021	0.041687	0.003357	0.095947	1.177509	-18.713206	5.540920
59212	0	4.169302	0.352185	9.562228	0.041778	0.003509	0.095586	1.183555	-18.610160	5.546682
59213	0	4.098597	0.343241	9.446028	0.041077	0.003418	0.094421	1.191128	-18.498388	5.548092
59214	0	4.117103	0.321578	9.429464	0.041262	0.003202	0.094255	1.197426	-18.386404	5.545165
59215	0	4.061550	0.325444	9.372951	0.040710	0.003235	0.093689	1.210996	-18.268552	5.547674
59216	0	4.018184	0.341029	9.198015	0.040279	0.003395	0.091938	1.219674	-18.145196	5.545802
59217	0	3.999617	0.343361	9.184164	0.040100	0.003418	0.091797	1.228725	-18.013699	5.543872
59218	0	3.961272	0.365034	9.052451	0.039712	0.003632	0.090482	1.241890	-17.886289	5.543112
59219	0	3.907973	0.312923	9.031589	0.039185	0.003113	0.090271	1.252139	-17.751495	5.545704
59220	0	3.875343	0.334119	8.899992	0.038856	0.003327	0.088956	1.259483	-17.618169	5.542735
59221	0	3.871393	0.337022	8.818020	0.038818	0.003357	0.088135	1.266235	-17.480647	5.541280
59222	0	3.820872	0.321995	8.759448	0.038305	0.003200	0.087553	1.282195	-17.352467	5.536326
59223	0	3.799068	0.312649	8.665024	0.038086	0.003113	0.086609	1.289970	-17.224718	5.536196
59224	0	3.737532	0.358030	8.642477	0.037469	0.003567	0.086385	1.297650	-17.098799	5.529046
59225	0	3.720315	0.380397	8.554830	0.037292	0.003784	0.085510	1.313624	-16.977368	5.523775
59226	0	3.666525	0.377445	8.464379	0.036749	0.003761	0.084608	1.321358	-16.862347	5.515039
59227	0	3.660244	0.373631	8.395755	0.036682	0.003723	0.083923	1.329317	-16.751808	5.505987
59228	0	3.614179	0.352118	8.316836	0.036219	0.003505	0.083136	1.341882	-16.644223	5.503954
59229	0	3.606438	0.361215	8.285406	0.036133	0.003601	0.082825	1.347620	-16.547850	5.496847
59230	0	3.581053	0.369573	8.254388	0.035874	0.003684	0.082517	1.354359	-16.457536	5.490791
59231	0	3.509855	0.355120	8.162836	0.035156	0.003540	0.081604	1.360758	-16.374883	5.488176
59232	0	3.498690	0.350704	8.179619	0.035040	0.003501	0.081774	1.360464	-16.299012	5.487988
59233	0	3.493268	0.348240	8.082790	0.034973	0.003479	0.080811	1.356854	-16.240028	5.487512
59234	0	3.504111	0.373127	8.006666	0.035076	0.003729	0.080051	1.352136	-16.188321	5.491307
59235	0	3.470028	0.391416	8.057840	0.034729	0.003906	0.080566	1.355005	-16.145934	5.492454
59236	0	3.477655	0.392651	7.980409	0.034794	0.003922	0.079797	1.354338	-16.119557	5.495732
59237	0	3.434885	0.366015	7.965698	0.034363	0.003662	0.079651	1.344163	-16.097992	5.500294
59238	0	3.438906	0.371926	7.984804	0.034395	0.003718	0.079845	1.338122	-16.087661	5.504195
59239	0	3.454863	0.366158	8.026008	0.034546	0.003662	0.080261	1.330343	-16.090073	5.506166
59240	0	3.431602	0.378094	8.025437	0.034307	0.003782	0.080258	1.321693	-16.102157	5.510696
59241	0	3.449613	0.341722	8.025642	0.034485	0.003418	0.080261	1.313815	-16.116773	5.510759
59242	0	3.464978	0.365774	7.938724	0.034629	0.003660	0.079396	1.303926	-16.145522	5.514941
59243	0	3.500110	0.365788	8.031028	0.034973	0.003662	0.080322	1.291816	-16.183992	5.518004
59244	0	3.476595	0.370788	8.131755	0.034724	0.003715	0.081335	1.276744	-16.241332	5.519021
59245	0	3.520031	0.365647	8.115792	0.035156	0.003662	0.081177	1.263177	-16.302132	5.521269
59246	0	3.530358	0.370550	8.209023	0.035245	0.003711	0.082115	1.250576	-16.382575	5.524175
59247	0	3.551692	0.365570	8.212964	0.035461	0.003662	0.082153	1.236296	-16.458605	5.523560
59248	0	3.581770	0.364182	8.281081	0.035756	0.003649	0.082837	1.221537	-16.542444	5.523197
59249	0	3.601483	0.358801	8.377387	0.035950	0.003601	0.083801	1.198941	-16.630175	5.527956
59250	0	3.633631	0.374875	8.365331	0.036263	0.003757	0.083685	1.182247	-16.729896	5.529593
59251	0	3.675984	0.371244	8.419512	0.036682	0.003723	0.084229	1.163186	-16.834329	5.535623
59252	0	3.686064	0.393547	8.485763	0.036777	0.003945	0.084893	1.145353	-16.945234	5.537039
59253	0	3.731922	0.364892	8.626637	0.037231	0.003662	0.086304	1.123569	-17.060489	5.539804
59254	0	3.756147	0.362136	8.741033	0.037470	0.003634	0.087449	1.102149	-17.179238	5.539959
59255	0	3.763167	0.358845	8.736200	0.037537	0.003601	0.087402	1.081396	-17.302542	5.536708
59256	0	3.831198	0.356329	8.831616	0.038217	0.003575	0.088357	1.061547	-17.424974	5.536241
59257	0	3.842847	0.370435	8.955826	0.038330	0.003723	0.089600	1.033553	-17.549539	5.541591
59258	0	3.887163	0.360782	8.996150	0.038772	0.003624	0.090004	1.008972	-17.675570	5.543246
59259	0	3.921917	0.365092	9.120696	0.039124	0.003662	0.091248	0.990446	-17.794419	5.549212
59260	0	3.935188	0.338012	9.191822	0.039255	0.003395	0.091959	0.967506	-17.913707	5.552655
59261	0	3.976841	0.371574	9.230540	0.039673	0.003723	0.092346	0.953678	-18.030979	5.553439
59262	0	4.032032	0.375676	9.271311	0.040231	0.003769	0.092752	0.934107	-18.140320	5.555522
59263	0	4.043068	0.352871	9.334684	0.040344	0.003540	0.093384	0.915451	-18.245112	5.562106
59264	0	4.041592	0.350448	9.504618	0.040337	0.003516	0.095079	0.896367	-18.339377	5.565499
59265	0	4.097918	0.377022	9.554494	0.040894	0.003784	0.095581	0.875103	-18.440615	5.561342
59266	0	4.138157	0.343902	9.559847	0.041308	0.003450	0.095630	0.856561	-18.526877	5.558600
59267	0	4.138485	0.377696	9.598100	0.041321	0.003784	0.096008	0.842618	-18.601894	5.557161
59268	0	4.138909	0.351864	9.684244	0.041327	0.003525	0.096869	0.829867	-18.673326	5.556918
59269	0	4.173889	0.359272	9.696286	0.041687	0.003601	0.096985	0.814345	-18.733160	5.560205
59270	0	4.208328	0.351565	9.685794	0.042034	0.003523	0.096879	0.800070	-18.789790	5.563293
59271	0	4.184680	0.353365	9.770137	0.041809	0.003540	0.097717	0.786535	-18.832502	5.566676
59272	0	4.216108	0.370175	9.785427	0.042129	0.003710	0.097868	0.771196	-18.869008	5.566972
59273	0	4.250374	0.366003	9.685266	0.042480	0.003662	0.096863	0.762319	-18.894951	5.568555
59274	0	4.223772	0.347410	9.793368	0.042222	0.003474	0.097940	0.755360	-18.911751	5.576232
59275	0	4.211592	0.335725	9.826588	0.042114	0.003357	0.098267	0.748982	-18.912022	5.573714
59276	0	4.211277	0.348199	9.747301	0.042117	0.003479	0.097471	0.745416	-18.905217	5.571606
59277	0	4.222617	0.342084	9.723332	0.042236	0.003418	0.097229	0.741603	-18.891528	5.570954
59278	0	4.219506	0.366735	9.736748	0.042215	0.003667	0.097359	0.734711	-18.865939	5.577490
59279	0	4.202205	0.347997	9.675423	0.042053	0.003479	0.096741	0.728368	-18.827253	5.576979
59280	0	4.183113	0.384909	9.733257	0.041868	0.003846	0.097317	0.723836	-18.781839	5.587469
59281	0	4.164389	0.372760	9.724731	0.041687	0.003723	0.097229	0.721149	-18.729214	5.590132
59282	0	4.148823	0.330689	9.600588	0.041540	0.003304	0.095984	0.715931	-18.665426	5.595462
59283	0	4.144634	0.348993	9.578870	0.041504	0.003479	0.095764	0.720566	-18.594676	5.594569
59284	0	4.114330	0.338687	9.498534	0.041206	0.003378	0.094958	0.722844	-18.516697	5.595643
59285	0	4.101012	0.348932	9.457197	0.041077	0.003479	0.094543	0.726730	-18.434167	5.596792
59286	0	4.056640	0.344574	9.377636	0.040639	0.003438	0.093745	0.727584	-18.343607	5.595951
59287	0	4.039415	0.361193	9.310954	0.040466	0.003601	0.093079	0.732130	-18.252862	5.599475
59288	0	4.060982	0.375665	9.250331	0.040689	0.003744	0.092469	0.738704	-18.153420	5.595660
59289	0	3.989868	0.373051	9.207516	0.039978	0.003723	0.092041	0.739066	-18.052707	5.600628
59290	0	3.961516	0.374960	9.110697	0.039699	0.003737	0.091071	0.745349	-17.945786	5.595568
59291	0	3.915775	0.331208	9.049160	0.039246	0.003296	0.090454	0.756530	-17.832568	5.596680
59292	0	3.904665	0.351717	8.964999	0.039132	0.003510	0.089613	0.756288	-17.721337	5.593183
59293	0	3.891604	0.355023	8.859919	0.039001	0.003540	0.088562	0.760468	-17.608911	5.600563
59294	0	3.837929	0.326227	8.824507	0.038465	0.003255	0.088208	0.761206	-17.496252	5.603692
59295	0	3.831140	0.360509	8.725413	0.038391	0.003601	0.087219	0.757922	-17.389621	5.602723
59296	0	3.803297	0.380129	8.683290	0.038110	0.003792	0.086800	0.761673	-17.286325	5.598412
59297	0	3.769989	0.379596	8.639958	0.037781	0.003784	0.086365	0.768366	-17.177158	5.597991
59298	0	3.754992	0.344956	8.536554	0.037621	0.003441	0.085335	0.771513	-17.080461	5.600641
59299	0	3.709711	0.348878	8.487056	0.037170	0.003479	0.084839	0.776044	-16.979601	5.597614
59300	0	3.689838	0.362610	8.377101	0.036964	0.003620	0.083742	0.775868	-16.887420	5.597261
59301	0	3.668324	0.372840	8.388831	0.036743	0.003723	0.083862	0.774964	-16.803719	5.596189
59302	0	3.614108	0.325169	8.247254	0.036198	0.003244	0.082448	0.777002	-16.723290	5.597540
59303	0	3.601818	0.342329	8.235967	0.036072	0.003418	0.082336	0.776404	-16.646927	5.593871
59304	0	3.591941	0.337399	8.240140	0.035964	0.003367	0.082382	0.777764	-16.583145	5.596654
59305	0	3.591091	0.379141	8.192587	0.035950	0.003784	0.081909	0.780216	-16.527154	5.600309
59306	0	3.553488	0.386073	8.177212	0.035566	0.003860	0.081758	0.774764	-16.481359	5.602578
59307	0	3.549706	0.384568	8.167606	0.035522	0.003845	0.081665	0.768558	-16.443991	5.610160
59308	0	3.532841	0.372183	8.151186	0.035349	0.003723	0.081503	0.760065	-16.413509	5.617894
59309	0	3.520735	0.323047	8.124227	0.035217	0.003235	0.081238	0.747559	-16.397837	5.619278
59310	0	3.531312	0.364872	8.027272	0.035319	0.003653	0.080270	0.735822	-16.387334	5.621636
59311	0	3.546195	0.396038	8.117687	0.035461	0.003967	0.081177	0.720306	-16.386397	5.629641
59312	0	3.546971	0.370225	8.129593	0.035462	0.003709	0.081299	0.705342	-16.395113	5.635037
59313	0	3.529219	0.383956	8.098788	0.035278	0.003845	0.080994	0.691678	-16.413163	5.635005
59314	0	3.539027	0.358405	8.152072	0.035367	0.003590	0.081531	0.678420	-16.444301	5.635889
59315	0	3.555391	0.365319	8.207907	0.035522	0.003662	0.082092	0.660958	-16.486636	5.640119
59316	0	3.586289	0.387938	8.205143	0.035830	0.003888	0.082066	0.643774	-16.531651	5.641910
59317	0	3.574544	0.346689	8.231964	0.035706	0.003479	0.082336	0.622378	-16.585634	5.651577
59318	0	3.558543	0.319873	8.246631	0.035541	0.003210	0.082485	0.602109	-16.646475	5.660239
59319	0	3.630368	0.359091	8.335323	0.036255	0.003601	0.083374	0.583602	-16.712066	5.663765
59320	0	3.628651	0.344461	8.336913	0.036230	0.003458	0.083393	0.560919	-16.788145	5.663056
59321	0	3.674589	0.358745	8.420131	0.036682	0.003601	0.084229	0.538331	-16.873445	5.665868
59322	0	3.663104	0.337582	8.402384	0.036565	0.003390	0.084052	0.514660	-16.962292	5.672552
59323	0	3.723800	0.340752	8.480965	0.037170	0.003418	0.084839	0.496491	-17.052182	5.680889
59324	0	3.780937	0.320660	8.578347	0.037734	0.003213	0.085816	0.483788	-17.151430	5.678544
59325	0	3.773764	0.334455	8.645289	0.037659	0.003357	0.086487	0.463525	-17.254675	5.680179
59326	0	3.802244	0.374260	8.687069	0.037939	0.003758	0.086906	0.439059	-17.363229	5.679554
59327	0	3.823173	0.364788	8.724379	0.038147	0.003662	0.087280	0.416736	-17.473123	5.683074
59328	0	3.858826	0.356130	8.893926	0.038503	0.003572	0.088976	0.399698	-17.581971	5.685268
59329	0	3.884146	0.370907	8.944165	0.038757	0.003723	0.089478	0.377938	-17.688354	5.688651
59330	0	3.919256	0.300483	9.010096	0.039109	0.003023	0.090137	0.351072	-17.792981	5.694937
59331	0	3.938453	0.352559	9.054291	0.039307	0.003540	0.090576	0.328944	-17.890162	5.698062
59332	0	3.967033	0.325146	9.151012	0.039586	0.003266	0.091546	0.306551	-17.994285	5.703313
59333	0	4.000218	0.309810	9.176030	0.039917	0.003113	0.091797	0.284488	-18.099280	5.705467
59334	0	4.059731	0.331140	9.272504	0.040516	0.003326	0.092760	0.262156	-18.198489	5.708071
59335	0	4.054430	0.370668	9.225160	0.040466	0.003723	0.092285	0.237956	-18.293910	5.712741
59336	0	4.044460	0.380298	9.322721	0.040380	0.003812	0.093255	0.222735	-18.372469	5.714304
59337	0	4.089941	0.352667	9.402662	0.040833	0.003540	0.094055	0.202305	-18.452541	5.718889
59338	0	4.115473	0.325681	9.488447	0.041089	0.003268	0.094913	0.184286	-18.530414	5.721005
59339	0	4.125852	0.285865	9.543347	0.041199	0.002869	0.095459	0.167849	-18.600766	5.724712
59340	0	4.161397	0.295772	9.593510	0.041563	0.002970	0.095957	0.148955	-18.660137	5.730624
59341	0	4.148637	0.328604	9.672241	0.041443	0.003296	0.096741	0.132704	-18.710177	5.730122
59342	0	4.168895	0.356996	9.626017	0.041651	0.003581	0.096276	0.114844	-18.754068	5.733362
59343	0	4.183809	0.372003	9.617891	0.041809	0.003723	0.096191	0.106020	-18.787067	5.736634
59344	0	4.182914	0.322413	9.682728	0.041806	0.003228	0.096837	0.095936	-18.812608	5.743698
59345	0	4.170151	0.329165	9.740605	0.041687	0.003296	0.097412	0.085655	-18.828053	5.747080
59346	0	4.203180	0.322533	9.727292	0.042021	0.003226	0.097278	0.079109	-18.839376	5.748693
59347	0	4.205412	0.292727	9.728972	0.042053	0.002930	0.097290	0.070541	-18.838773	5.760090
59348	0	4.235164	0.304578	9.753700	0.042360	0.003046	0.097533	0.064490	-18.826902	5.764258
59349	0	4.209810	0.323478	9.711394	0.042114	0.003235	0.097107	0.058746	-18.806131	5.758977
59350	0	4.181553	0.311498	9.682458	0.041838	0.003112	0.096815	0.056451	-18.778156	5.760038
59351	0	4.164971	0.329558	9.687885	0.041687	0.003296	0.096863	0.049898	-18.732239	5.765488
59352	0	4.182226	0.354392	9.642078	0.041857	0.003539	0.096406	0.049516	-18.689448	5.762881
59353	0	4.170166	0.361211	9.547884	0.041748	0.003601	0.095459	0.056086	-18.631963	5.763635
59354	0	4.166162	0.295732	9.582659	0.041716	0.002952	0.095803	0.056445	-18.565543	5.762448
59355	0	4.144783	0.318064	9.523905	0.041504	0.003174	0.095215	0.058068	-18.496212	5.763967
59356	0	4.096417	0.331496	9.528858	0.041025	0.003309	0.095263	0.058273	-18.420954	5.768194
59357	0	4.069906	0.324330	9.402524	0.040771	0.003235	0.093994	0.061583	-18.330762	5.776250
59358	0	4.079909	0.344792	9.390366	0.040871	0.003434	0.093873	0.071284	-18.241517	5.774904
59359	0	4.038754	0.305894	9.299057	0.040466	0.003052	0.092957	0.073198	-18.142506	5.780258
59360	0	4.004376	0.350747	9.275305	0.040126	0.003492	0.092718	0.084640	-18.039187	5.776807
59361	0	3.983316	0.349187	9.207686	0.039917	0.003479	0.092041	0.093482	-17.932936	5.773812
59362	0	3.966752	0.351597	9.135358	0.039750	0.003504	0.091318	0.101588	-17.827394	5.777621
59363	0	3.928096	0.337263	9.116234	0.039368	0.003357	0.091125	0.113962	-17.716441	5.779764
59364	0	3.905190	0.346129	9.007389	0.039135	0.003448	0.090038	0.123090	-17.608814	5.778466
59365	0	3.849185	0.318217	8.951272	0.038574	0.003174	0.089478	0.126839	-17.501411	5.781222
59366	0	3.844685	0.350777	8.824158	0.038533	0.003495	0.088204	0.135941	-17.387322	5.782319
59367	0	3.818743	0.336687	8.755969	0.038269	0.003357	0.087524	0.141958	-17.278591	5.783919
59368	0	3.784617	0.363485	8.701689	0.037924	0.003620	0.086984	0.154200	-17.174415	5.786417
59369	0	3.758537	0.385494	8.566411	0.037659	0.003845	0.085632	0.160388	-17.074453	5.786741
59370	0	3.725644	0.350824	8.548226	0.037329	0.003498	0.085451	0.167217	-16.975702	5.787521
59371	0	3.661553	0.336751	8.547737	0.036682	0.003357	0.085449	0.174716	-16.884555	5.789351
59372	0	3.666938	0.338945	8.394659	0.036735	0.003377	0.083919	0.184986	-16.793720	5.790474
59373	0	3.631461	0.342554	8.364496	0.036377	0.003418	0.083618	0.188906	-16.706514	5.791618
59374	0	3.625893	0.356857	8.338935	0.036313	0.003554	0.083366	0.201835	-16.630364	5.792082
59375	0	3.601829	0.342863	8.309162	0.036072	0.003418	0.083069	0.210056	-16.554879	5.789058
59376	0	3.555299	0.332215	8.270591	0.035599	0.003317	0.082686	0.211387	-16.489724	5.789602
59377	0	3.560387	0.348628	8.235371	0.035645	0.003479	0.082336	0.215516	-16.431442	5.789853
59378	0	3.547133	0.350029	8.244448	0.035501	0.003493	0.082432	0.219514	-16.387826	5.793170
59379	0	3.543496	0.372817	8.234759	0.035461	0.003723	0.082336	0.220967	-16.349325	5.794756
59380	0	3.545223	0.379792	8.187717	0.035469	0.003794	0.081870	0.221570	-16.324114	5.797227
59381	0	3.538369	0.342445	8.112273	0.035400	0.003418	0.081116	0.225399	-16.298885	5.801854
59382	0	3.523794	0.355479	8.119305	0.035245	0.003552	0.081190	0.223816	-16.287366	5.806160
59383	0	3.534025	0.396917	8.050489	0.035339	0.003967	0.080505	0.221673	-16.287085	5.805319
59384	0	3.510342	0.366415	8.123279	0.035096	0.003665	0.081236	0.216079	-16.295727	5.808775
59385	0	3.516920	0.360222	8.104902	0.035156	0.003601	0.081055	0.213230	-16.312506	5.809513
59386	0	3.520069	0.359846	8.127854	0.035182	0.003603	0.081286	0.202823	-16.337326	5.810583
59387	0	3.529870	0.354032	8.135101	0.035278	0.003540	0.081360	0.199132	-16.364466	5.819333
59388	0	3.547597	0.371818	8.169318	0.035441	0.003723	0.081708	0.188615	-16.411386	5.826122
59389	0	3.586564	0.378291	8.158737	0.035828	0.003784	0.081604	0.183077	-16.463291	5.827219
59390	0	3.594434	0.371752	8.210144	0.035904	0.003720	0.082119	0.175640	-16.518229	5.829748
59391	0	3.599901	0.365380	8.304787	0.035950	0.003662	0.083069	0.161068	-16.584769	5.834888
59392	0	3.622244	0.382309	8.269805	0.036170	0.003828	0.082721	0.151003	-16.655973	5.838223
59393	0	3.619530	0.371687	8.371353	0.036133	0.003723	0.083740	0.139451	-16.740048	5.843598
59394	0	3.637997	0.333708	8.420905	0.036319	0.003344	0.084235	0.127578	-16.821939	5.844931
59395	0	3.662367	0.359701	8.475055	0.036560	0.003601	0.084778	0.118944	-16.906632	5.840869
59396	0	3.675798	0.340206	8.603607	0.036689	0.003409	0.086065	0.106318	-16.997435	5.839404
59397	0	3.755541	0.377429	8.675793	0.037476	0.003784	0.086792	0.090711	-17.101506	5.838732
59398	0	3.771276	0.345146	8.681191	0.037635	0.003459	0.086845	0.078136	-17.202973	5.842368
59399	0	3.792151	0.371455	8.803981	0.037842	0.003723	0.088074	0.064341	-17.305364	5.843737
59400	0	3.826427	0.369419	8.845962	0.038185	0.003705	0.088493	0.047808	-17.406482	5.850158
59401	0	3.884051	0.359323	8.877013	0.038757	0.003601	0.088806	0.035142	-17.512482	5.855623
59402	0	3.870129	0.326514	8.918686	0.038619	0.003280	0.089222	0.014210	-17.616816	5.859018
59403	0	3.902394	0.353306	9.011310	0.038940	0.003540	0.090149	0.002754	-17.721708	5.855858
59404	0	3.931001	0.351418	9.077487	0.039230	0.003526	0.090809	-0.014280	-17.820931	5.857304
59405	0	3.957018	0.347190	9.170146	0.039490	0.003479	0.091736	-0.025767	-17.920128	5.854684
59406	0	3.985813	0.369879	9.272909	0.039774	0.003708	0.092765	-0.039525	-18.022795	5.855401
59407	0	4.023819	0.383778	9.261825	0.040161	0.003845	0.092651	-0.051359	-18.116772	5.854859
59408	0	4.026829	0.363938	9.346869	0.040195	0.003647	0.093500	-0.063228	-18.205848	5.855667
59409	0	4.071925	0.352920	9.457487	0.040649	0.003540	0.094604	-0.079068	-18.289031	5.861517
59410	0	4.079450	0.369281	9.457696	0.040728	0.003701	0.094605	-0.091983	-18.368656	5.862354
59411	0	4.107085	0.365768	9.555751	0.041016	0.003662	0.095581	-0.100512	-18.433410	5.868650
59412	0	4.105836	0.352555	9.587659	0.041004	0.003531	0.095900	-0.109449	-18.496744	5.867189
59413	0	4.136957	0.359751	9.598744	0.041321	0.003601	0.096008	-0.116935	-18.553479	5.870227
59414	0	4.182049	0.401529	9.649925	0.041784	0.004021	0.096515	-0.126732	-18.594891	5.877077
59415	0	4.166058	0.359802	9.635968	0.041626	0.003601	0.096375	-0.133772	-18.634519	5.879483
59416	0	4.190536	0.365222	9.675941	0.041878	0.003655	0.096771	-0.141028	-18.665683	5.881800
59417	0	4.207530	0.341919	9.703629	0.042053	0.003418	0.097046	-0.143182	-18.690246	5.879530
59418	0	4.193006	0.348206	9.689681	0.041914	0.003481	0.096904	-0.145509	-18.707710	5.879409
59419	0	4.199553	0.366099	9.710553	0.041992	0.003662	0.097107	-0.150651	-18.710044	5.882785
59420	0	4.211674	0.347674	9.673871	0.042121	0.003476	0.096737	-0.153892	-18.703465	5.884143
59421	0	4.198657	0.366364	9.710931	0.041992	0.003662	0.097107	-0.156055	-18.695198	5.885256
59422	0	4.214377	0.366592	9.705840	0.042164	0.003665	0.097050	-0.159107	-18.669807	5.888516
59423	0	4.160075	0.360608	9.656830	0.041626	0.003601	0.096558	-0.157439	-18.638232	5.887264
59424	0	4.196682	0.380244	9.683795	0.042003	0.003794	0.096823	-0.151746	-18.594114	5.887403
59425	0	4.164680	0.354819	9.657467	0.041687	0.003540	0.096558	-0.146758	-18.544662	5.889625
59426	0	4.156123	0.362360	9.606118	0.041607	0.003616	0.096042	-0.142725	-18.488452	5.888971
59427	0	4.120364	0.348773	9.523883	0.041260	0.003479	0.095215	-0.137046	-18.419189	5.887169
59428	0	4.102910	0.350491	9.528682	0.041086	0.003496	0.095263	-0.131385	-18.348749	5.888840
59429	0	4.095267	0.367243	9.396018	0.041016	0.003662	0.093933	-0.123761	-18.270229	5.885682
59430	0	4.057570	0.338733	9.352822	0.040646	0.003377	0.093498	-0.116192	-18.182768	5.888624
59431	0	4.045551	0.367267	9.292641	0.040527	0.003662	0.092896	-0.108260	-18.092427	5.886090
59432	0	4.012793	0.375244	9.219464	0.040201	0.003743	0.092163	-0.101800	-17.999600	5.884820
59433	0	4.002409	0.361553	9.207354	0.040100	0.003601	0.092041	-0.089155	-17.903201	5.885108
59434	0	3.962508	0.388694	9.140630	0.039704	0.003873	0.091372	-0.076832	-17.802151	5.878873
59435	0	3.946939	0.373293	9.067229	0.039551	0.003723	0.090637	-0.069653	-17.697473	5.879536
59436	0	3.900512	0.374913	9.025123	0.039083	0.003742	0.090218	-0.065854	-17.596167	5.880351
59437	0	3.898393	0.355463	8.987731	0.039062	0.003540	0.089844	-0.052610	-17.494165	5.883831
59438	0	3.851849	0.369806	8.860278	0.038602	0.003691	0.088567	-0.048195	-17.384547	5.881638
59439	0	3.843387	0.355137	8.786388	0.038513	0.003540	0.087830	-0.038643	-17.279364	5.878042
59440	0	3.767049	0.351332	8.725688	0.037745	0.003501	0.087225	-0.027566	-17.179141	5.876813
59441	0	3.764859	0.385371	8.682251	0.037720	0.003845	0.086792	-0.021298	-17.083568	5.872300
59442	0	3.768808	0.435846	8.645706	0.037761	0.004350	0.086426	-0.014638	-16.985576	5.870103
59443	0	3.716660	0.385461	8.529398	0.037231	0.003845	0.085266	-0.006850	-16.896733	5.870952
59444	0	3.716073	0.368865	8.547018	0.037223	0.003680	0.085443	-0.000214	-16.811654	5.876209
59445	0	3.650101	0.347955	8.468123	0.036560	0.003479	0.084656	-0.003685	-16.729991	5.881921
59446	0	3.656913	0.384972	8.399845	0.036626	0.003846	0.083974	-0.003125	-16.650854	5.886611
59447	0	3.601939	0.336178	8.388463	0.036072	0.003357	0.083862	-0.000889	-16.577697	5.882215
59448	0	3.616620	0.367351	8.355930	0.036211	0.003672	0.083540	-0.002305	-16.514550	5.887219
59449	0	3.597144	0.384883	8.290264	0.036011	0.003845	0.082886	-0.001336	-16.458623	5.887728
59450	0	3.571459	0.385435	8.311669	0.035748	0.003852	0.083102	-0.001787	-16.410292	5.888615
59451	0	3.537297	0.360256	8.253123	0.035400	0.003601	0.082520	-0.003387	-16.370629	5.889830
59452	0	3.544357	0.390998	8.188162	0.035468	0.003909	0.081871	-0.005763	-16.334761	5.889356
59453	0	3.538232	0.372098	8.234429	0.035400	0.003723	0.082336	-0.011952	-16.307983	5.896442
59454	0	3.535222	0.377792	8.211275	0.035364	0.003779	0.082108	-0.017184	-16.289770	5.899876
59455	0	3.521172	0.347811	8.166748	0.035217	0.003479	0.081665	-0.021498	-16.280434	5.903329
59456	0	3.526689	0.353550	8.215724	0.035267	0.003538	0.082157	-0.028055	-16.278959	5.905461
59457	0	3.528746	0.359826	8.160018	0.035278	0.003601	0.081604	-0.034650	-16.290273	5.910638
59458	0	3.530914	0.377367	8.220049	0.035296	0.003778	0.082206	-0.042545	-16.306490	5.913767
59459	0	3.578859	0.402360	8.183876	0.035767	0.004028	0.081848	-0.051423	-16.335774	5.918036
59460	0	3.559280	0.364487	8.230625	0.035566	0.003653	0.082317	-0.064176	-16.371141	5.923455
59461	0	3.573909	0.371953	8.281041	0.035706	0.003723	0.082825	-0.071383	-16.416131	5.924520
59462	0	3.568685	0.340163	8.265765	0.035650	0.003410	0.082673	-0.085297	-16.465465	5.927149
59463	0	3.605255	0.383991	8.305096	0.036011	0.003845	0.083069	-0.094596	-16.521816	5.925809
59464	0	3.589793	0.394810	8.319565	0.035851	0.003956	0.083216	-0.106936	-16.585669	5.930460
59465	0	3.624742	0.383843	8.408369	0.036194	0.003845	0.084106	-0.117882	-16.657365	5.928892
59466	0	3.629350	0.357724	8.391573	0.036240	0.003587	0.083939	-0.132363	-16.729557	5.933322
59467	0	3.686797	0.353073	8.462841	0.036804	0.003540	0.084656	-0.146276	-16.814550	5.937191
59468	0	3.699521	0.375040	8.567288	0.036933	0.003765	0.085699	-0.167071	-16.896528	5.937163
59469	0	3.711824	0.365049	8.584678	0.037048	0.003662	0.085876	-0.183726	-16.988504	5.939150
59470	0	3.738359	0.380984	8.682352	0.037312	0.003821	0.086854	-0.200087	-17.082288	5.938860
59471	0	3.791922	0.365053	8.761351	0.037842	0.003662	0.087646	-0.216277	-17.182199	5.943180
59472	0	3.776679	0.313330	8.791544	0.037692	0.003150	0.087947	-0.238896	-17.278301	5.947443
59473	0	3.835083	0.364917	8.840506	0.038269	0.003662	0.088440	-0.256597	-17.382991	5.950295
59474	0	3.863823	0.392490	8.949433	0.038556	0.003941	0.089529	-0.277496	-17.486764	5.955385
59475	0	3.889550	0.346607	8.956666	0.038818	0.003479	0.089600	-0.295050	-17.584107	5.962124
59476	0	3.911074	0.325021	9.017206	0.039035	0.003269	0.090204	-0.319906	-17.679283	5.964028
59477	0	3.932103	0.340475	9.109347	0.039246	0.003418	0.091125	-0.337543	-17.772935	5.962676
59478	0	3.959818	0.349810	9.175966	0.039519	0.003513	0.091793	-0.357502	-17.870095	5.966776
59479	0	4.017987	0.358504	9.188474	0.040100	0.003601	0.091919	-0.378335	-17.968233	5.970998
59480	0	4.027227	0.337375	9.267353	0.040199	0.003386	0.092705	-0.394043	-18.057211	5.971901
59481	0	4.035435	0.364803	9.341468	0.040283	0.003662	0.093445	-0.412432	-18.143102	5.977651
59482	0	4.036819	0.361380	9.353966	0.040303	0.003633	0.093567	-0.437528	-18.221259	5.984663
59483	0	4.083240	0.359067	9.427336	0.040771	0.003601	0.094299	-0.451551	-18.293942	5.988274
59484	0	4.095199	0.344330	9.477146	0.040894	0.003457	0.094796	-0.469461	-18.363229	5.992031
59485	0	4.118945	0.346783	9.464343	0.041138	0.003479	0.094666	-0.484418	-18.424507	5.996144
59486	0	4.147089	0.350591	9.515035	0.041425	0.003517	0.095170	-0.499434	-18.478664	6.000320
59487	0	4.123533	0.340956	9.568767	0.041199	0.003418	0.095703	-0.511234	-18.521083	6.004097
59488	0	4.148836	0.332902	9.577936	0.041454	0.003340	0.095794	-0.525622	-18.560452	6.003687
59489	0	4.147009	0.341303	9.605777	0.041443	0.003418	0.096069	-0.533506	-18.591461	6.008459
59490	0	4.169947	0.340201	9.670883	0.041680	0.003407	0.096717	-0.541973	-18.612676	6.010968
59491	0	4.133147	0.316608	9.594293	0.041321	0.003174	0.095947	-0.553212	-18.623939	6.014268
59492	0	4.135131	0.315478	9.642202	0.041342	0.003158	0.096426	-0.558826	-18.633747	6.019389
59493	0	4.150017	0.305453	9.588776	0.041504	0.003052	0.095886	-0.558019	-18.627806	6.019026
59494	0	4.173038	0.354318	9.656488	0.041740	0.003545	0.096560	-0.562350	-18.614350	6.021271
59495	0	4.142935	0.329265	9.595322	0.041443	0.003296	0.095947	-0.568602	-18.596627	6.024451
59496	0	4.163218	0.353223	9.609260	0.041659	0.003533	0.096081	-0.572555	-18.562606	6.028662
59497	0	4.171614	0.354443	9.614406	0.041748	0.003540	0.096130	-0.570195	-18.522959	6.032241
59498	0	4.146318	0.305902	9.556321	0.041501	0.003060	0.095547	-0.574393	-18.475953	6.033640
59499	0	4.146203	0.366195	9.529412	0.041504	0.003662	0.095276	-0.577249	-18.423990	6.033641
59500	0	4.094661	0.317530	9.465967	0.040993	0.003173	0.094640	-0.577059	-18.366577	6.030204
59501	0	4.047853	0.317723	9.444222	0.040527	0.003174	0.094421	-0.575738	-18.305757	6.026036
59502	0	4.061711	0.306257	9.436438	0.040673	0.003058	0.094340	-0.573697	-18.235912	6.026432
59503	0	4.065027	0.336194	9.377594	0.040710	0.003357	0.093750	-0.570637	-18.160698	6.027443
59504	0	4.052714	0.343393	9.297475	0.040591	0.003428	0.092947	-0.565906	-18.079951	6.031640
59505	0	4.003309	0.373487	9.274089	0.040100	0.003723	0.092712	-0.554817	-17.995492	6.031436
59506	0	3.990283	0.345247	9.181983	0.039968	0.003441	0.091792	-0.543695	-17.913084	6.030177
59507	0	3.966489	0.311631	9.139949	0.039734	0.003113	0.091370	-0.542362	-17.824811	6.035301
59508	0	3.940631	0.318789	9.109141	0.039474	0.003181	0.091063	-0.536275	-17.738530	6.036687
59509	0	3.911075	0.324501	8.944846	0.039185	0.003235	0.089417	-0.526693	-17.642276	6.036226
59510	0	3.902448	0.320131	8.914511	0.039098	0.003194	0.089113	-0.520384	-17.546368	6.035534
59511	0	3.874610	0.342634	8.889841	0.038818	0.003418	0.088867	-0.512884	-17.451501	6.038100
59512	0	3.829926	0.320057	8.834784	0.038369	0.003190	0.088318	-0.502591	-17.359124	6.039750
59513	0	3.813900	0.342801	8.761514	0.038208	0.003418	0.087585	-0.492793	-17.267244	6.038186
59514	0	3.794214	0.344266	8.730710	0.038009	0.003437	0.087278	-0.488474	-17.178205	6.041140
59515	0	3.759386	0.336538	8.663673	0.037659	0.003357	0.086609	-0.480471	-17.090792	6.042630
59516	0	3.740720	0.307717	8.608037	0.037469	0.003068	0.086054	-0.471444	-17.007091	6.037769
59517	0	3.705559	0.311883	8.583846	0.037109	0.003113	0.085815	-0.466296	-16.933673	6.038430
59518	0	3.694682	0.331270	8.570154	0.037002	0.003307	0.085678	-0.462007	-16.858832	6.037720
59519	0	3.699871	0.348363	8.449422	0.037048	0.003479	0.084473	-0.458447	-16.789890	6.040574
59520	0	3.659968	0.300721	8.367965	0.036645	0.002999	0.083660	-0.450559	-16.726410	6.037945
59521	0	3.633593	0.305715	8.381887	0.036377	0.003052	0.083801	-0.445878	-16.668797	6.037757
59522	0	3.644041	0.343204	8.311955	0.036478	0.003428	0.083103	-0.443517	-16.615445	6.035512
59523	0	3.628316	0.329485	8.326628	0.036316	0.003296	0.083252	-0.447161	-16.568859	6.036660
59524	0	3.610300	0.347459	8.316848	0.036128	0.003476	0.083158	-0.451281	-16.532771	6.041458
59525	0	3.611249	0.341760	8.319976	0.036133	0.003418	0.083191	-0.453817	-16.503294	6.043101
59526	0	3.601523	0.323477	8.303169	0.036031	0.003234	0.083025	-0.454590	-16.480340	6.047657
59527	0	3.581817	0.310914	8.264584	0.035828	0.003113	0.082642	-0.461348	-16.465781	6.049008
59528	0	3.580559	0.334932	8.277259	0.035809	0.003349	0.082771	-0.463094	-16.460217	6.051826
59529	0	3.564786	0.347874	8.288432	0.035645	0.003479	0.082886	-0.465211	-16.463516	6.048190
59530	0	3.571992	0.341577	8.257348	0.035712	0.003417	0.082577	-0.468505	-16.472809	6.047816
59531	0	3.608524	0.372067	8.239168	0.036072	0.003723	0.082397	-0.473364	-16.490209	6.046662
59532	0	3.587694	0.340936	8.286368	0.035854	0.003412	0.082873	-0.478648	-16.520173	6.044370
59533	0	3.603019	0.371578	8.318283	0.036011	0.003723	0.083191	-0.489782	-16.545575	6.047145
59534	0	3.601797	0.327647	8.316088	0.035988	0.003281	0.083174	-0.496553	-16.585731	6.049622
59535	0	3.616569	0.341176	8.360421	0.036133	0.003418	0.083618	-0.505955	-16.629490	6.050281
59536	0	3.666527	0.357916	8.448836	0.036626	0.003588	0.084505	-0.518185	-16.681551	6.055186
59537	0	3.660553	0.310642	8.427006	0.036560	0.003113	0.084290	-0.527496	-16.742037	6.060560
59538	0	3.645390	0.364368	8.496319	0.036407	0.003649	0.084983	-0.535096	-16.803287	6.065485
59539	0	3.697509	0.340964	8.530634	0.036926	0.003418	0.085327	-0.546854	-16.867638	6.064242
59540	0	3.719924	0.363509	8.562855	0.037146	0.003645	0.085651	-0.560417	-16.938081	6.067491
59541	0	3.759669	0.353008	8.682746	0.037537	0.003540	0.086853	-0.573877	-17.016071	6.069862
59542	0	3.759608	0.357122	8.683644	0.037535	0.003581	0.086863	-0.587171	-17.095853	6.068175
59543	0	3.747520	0.322606	8.731564	0.037415	0.003235	0.087341	-0.599114	-17.174241	6.068034
59544	0	3.796944	0.351459	8.805393	0.037903	0.003522	0.088082	-0.609036	-17.259599	6.073150
59545	0	3.821047	0.353165	8.890130	0.038147	0.003540	0.088928	-0.620217	-17.340202	6.074207
59546	0	3.828219	0.314352	8.969964	0.038214	0.003157	0.089728	-0.637117	-17.426407	6.076886
59547	0	3.846065	0.309888	8.920394	0.038391	0.003113	0.089233	-0.655025	-17.514475	6.080066
59548	0	3.896338	0.337791	8.963303	0.038897	0.003389	0.089662	-0.669820	-17.598670	6.080534
59549	0	3.937274	0.352871	9.048686	0.039307	0.003540	0.090515	-0.684353	-17.681066	6.084892
59550	0	3.962600	0.369250	9.097939	0.039561	0.003700	0.091007	-0.694501	-17.761200	6.092465
59551	0	3.955650	0.347258	9.189049	0.039490	0.003479	0.091919	-0.702959	-17.843133	6.096770
59552	0	3.974693	0.327096	9.201822	0.039684	0.003283	0.092045	-0.717582	-17.919883	6.098023
59553	0	3.967144	0.310461	9.280929	0.039612	0.003113	0.092834	-0.728170	-17.992187	6.103530
59554	0	4.002581	0.332994	9.318884	0.039975	0.003340	0.093210	-0.740682	-18.053177	6.105380
59555	0	4.033260	0.341132	9.366796	0.040283	0.003418	0.093689	-0.749399	-18.112291	6.108910
59556	0	4.048959	0.327200	9.393127	0.040442	0.003282	0.093951	-0.761574	-18.168455	6.111656
59557	0	4.099996	0.341262	9.482923	0.040955	0.003418	0.094849	-0.768745	-18.221883	6.117761
59558	0	4.071869	0.315700	9.503685	0.040679	0.003162	0.095054	-0.776008	-18.268398	6.122366
59559	0	4.123027	0.372054	9.507921	0.041199	0.003723	0.095093	-0.779989	-18.305092	6.122532
59560	0	4.116302	0.346517	9.584882	0.041140	0.003473	0.095859	-0.790444	-18.331677	6.126828
59561	0	4.115646	0.328888	9.612258	0.041138	0.003296	0.096130	-0.799631	-18.352648	6.129216
59562	0	4.106757	0.334551	9.574152	0.041053	0.003343	0.095748	-0.797335	-18.368995	6.126805
59563	0	4.120702	0.353910	9.563855	0.041199	0.003540	0.095642	-0.799495	-18.377582	6.125362
59564	0	4.139823	0.341404	9.587856	0.041398	0.003415	0.095879	-0.801935	-18.376367	6.127249
59565	0	4.125531	0.335896	9.558291	0.041260	0.003357	0.095581	-0.800790	-18.369625	6.127187
59566	0	4.099249	0.336228	9.577279	0.041006	0.003361	0.095767	-0.800375	-18.351872	6.129668
59567	0	4.130253	0.342344	9.577184	0.041321	0.003418	0.095764	-0.795440	-18.328514	6.132440
59568	0	4.089099	0.343526	9.566744	0.040917	0.003428	0.095656	-0.789004	-18.295384	6.134371
59569	0	4.110776	0.354414	9.528865	0.041138	0.003540	0.095276	-0.785604	-18.257933	6.133554
59570	0	4.073918	0.343282	9.500951	0.040772	0.003426	0.094995	-0.778685	-18.216259	6.136597
59571	0	4.066839	0.311775	9.456140	0.040710	0.003113	0.094543	-0.774296	-18.163868	6.130602
59572	0	4.082392	0.325355	9.417146	0.040871	0.003244	0.094151	-0.765077	-18.105493	6.128846
59573	0	4.053946	0.330002	9.346592	0.040588	0.003296	0.093445	-0.761745	-18.043981	6.128914
59574	0	4.000574	0.313043	9.314386	0.040063	0.003120	0.093120	-0.751432	-17.972197	6.123935
59575	0	4.010731	0.318333	9.279640	0.040161	0.003174	0.092773	-0.741744	-17.904125	6.127017
59576	0	3.957234	0.338787	9.235258	0.039626	0.003375	0.092330	-0.727977	-17.835860	6.125823
59577	0	3.960705	0.354973	9.170289	0.039673	0.003540	0.091675	-0.718016	-17.752022	6.128801
59578	0	3.947927	0.351091	9.090249	0.039542	0.003498	0.090876	-0.704103	-17.671114	6.129941
59579	0	3.930457	0.349047	9.023704	0.039368	0.003479	0.090210	-0.691734	-17.589421	6.130057
59580	0	3.880844	0.308810	8.998669	0.038876	0.003074	0.089958	-0.675759	-17.502376	6.128056
59581	0	3.887368	0.312480	8.914006	0.038940	0.003113	0.089111	-0.662593	-17.415016	6.127096
59582	0	3.886238	0.344798	8.870921	0.038929	0.003441	0.088680	-0.655426	-17.327513	6.123186
59583	0	3.844701	0.379377	8.852934	0.038513	0.003784	0.088501	-0.645128	-17.240237	6.127065
59584	0	3.819640	0.362486	8.779104	0.038260	0.003619	0.087764	-0.639618	-17.156331	6.126995
59585	0	3.795856	0.373247	8.743079	0.038025	0.003723	0.087402	-0.629472	-17.067776	6.131229
59586	0	3.740492	0.338674	8.681219	0.037466	0.003375	0.086786	-0.616206	-16.985594	6.131529
59587	0	3.729084	0.336841	8.651342	0.037354	0.003357	0.086487	-0.603222	-16.901233	6.124438
59588	0	3.686805	0.308516	8.583024	0.036923	0.003074	0.085807	-0.589995	-16.825856	6.123697
59589	0	3.693389	0.336451	8.534999	0.036987	0.003357	0.085327	-0.581665	-16.752633	6.125529
59590	0	3.676837	0.362655	8.502740	0.036819	0.003615	0.085006	-0.568626	-16.682330	6.125768
59591	0	3.651461	0.355061	8.430881	0.036560	0.003540	0.084290	-0.556182	-16.619141	6.125252
59592	0	3.648822	0.368988	8.361340	0.036530	0.003682	0.083595	-0.547298	-16.559805	6.125200
59593	0	3.615668	0.330069	8.381713	0.036194	0.003296	0.083801	-0.542249	-16.507604	6.125286
59594	0	3.608704	0.361321	8.335835	0.036119	0.003610	0.083344	-0.538738	-16.461658	6.125474
59595	0	3.586450	0.354643	8.320107	0.035889	0.003540	0.083191	-0.531336	-16.426991	6.126801
59596	0	3.551545	0.355783	8.297393	0.035535	0.003552	0.082966	-0.525159	-16.398814	6.127733
59597	0	3.574976	0.336014	8.258773	0.035767	0.003357	0.082581	-0.521906	-16.374188	6.124579
59598	0	3.584218	0.373157	8.259907	0.035854	0.003729	0.082594	-0.519121	-16.355929	6.128164
59599	0	3.563881	0.360477	8.282701	0.035645	0.003601	0.082825	-0.514992	-16.346712	6.128301
59600	0	3.545220	0.372934	8.221724	0.035450	0.003730	0.082218	-0.516292	-16.348475	6.130188
59601	0	3.559163	0.360437	8.294314	0.035583	0.003601	0.082947	-0.512538	-16.358492	6.128135
59602	0	3.567313	0.336242	8.232344	0.035661	0.003363	0.082329	-0.513334	-16.374427	6.131409
59603	0	3.590878	0.378445	8.281598	0.035889	0.003784	0.082825	-0.513448	-16.401088	6.128580
59604	0	3.588998	0.359905	8.334640	0.035868	0.003601	0.083356	-0.516623	-16.430661	6.121816
59605	0	3.622281	0.378048	8.311744	0.036194	0.003784	0.083130	-0.521746	-16.469297	6.125066
59606	0	3.603806	0.352669	8.400696	0.036008	0.003532	0.084020	-0.529482	-16.509176	6.129555
59607	0	3.592492	0.341431	8.403007	0.035889	0.003418	0.084045	-0.534477	-16.557411	6.130477
59608	0	3.643063	0.340783	8.393469	0.036388	0.003410	0.083953	-0.537943	-16.613983	6.125853
59609	0	3.612037	0.353866	8.408565	0.036072	0.003540	0.084106	-0.539728	-16.678926	6.131218
59610	0	3.664627	0.335198	8.520218	0.036597	0.003353	0.085223	-0.541221	-16.743691	6.131601
59611	0	3.692026	0.384046	8.548673	0.036865	0.003845	0.085510	-0.547318	-16.816384	6.127307
59612	0	3.684741	0.346037	8.574421	0.036792	0.003469	0.085768	-0.557708	-16.889524	6.128866
59613	0	3.735555	0.377484	8.646001	0.037292	0.003784	0.086487	-0.569441	-16.971948	6.128945
59614	0	3.754542	0.350925	8.646534	0.037479	0.003521	0.086493	-0.584135	-17.058247	6.131176
59615	0	3.766222	0.334338	8.786350	0.037598	0.003357	0.087891	-0.600961	-17.141221	6.136381
59616	0	3.810126	0.350399	8.774440	0.038032	0.003512	0.087774	-0.611242	-17.231026	6.139414
59617	0	3.864089	0.371308	8.792282	0.038574	0.003723	0.087952	-0.623642	-17.316896	6.134774
59618	0	3.853790	0.357201	8.914430	0.038465	0.003580	0.089175	-0.633363	-17.408838	6.135032
59619	0	3.888679	0.364894	9.005892	0.038818	0.003662	0.090088	-0.649243	-17.494788	6.134912
59620	0	3.896577	0.362168	9.036586	0.038895	0.003635	0.090396	-0.665751	-17.583750	6.138972
59621	0	3.943599	0.371318	9.079109	0.039368	0.003723	0.090820	-0.677610	-17.668820	6.140050
59622	0	3.975492	0.368948	9.170933	0.039688	0.003702	0.091738	-0.692636	-17.751156	6.141161
59623	0	3.973908	0.328614	9.225702	0.039673	0.003296	0.092285	-0.704103	-17.832282	6.141762
59624	0	3.999288	0.320285	9.256635	0.039927	0.003215	0.092594	-0.718225	-17.912036	6.146190
59625	0	4.022325	0.334578	9.274693	0.040161	0.003357	0.092773	-0.731370	-17.987533	6.152693
59626	0	4.040727	0.350571	9.306017	0.040346	0.003517	0.093086	-0.744725	-18.061701	6.149917
59627	0	4.082809	0.371540	9.335937	0.040771	0.003723	0.093384	-0.753706	-18.130057	6.148391
59628	0	4.044558	0.345251	9.416904	0.040397	0.003463	0.094190	-0.765760	-18.188323	6.151670
59629	0	4.100379	0.329030	9.446128	0.040955	0.003296	0.094482	-0.772334	-18.246706	6.159433
59630	0	4.091166	0.346175	9.460470	0.040870	0.003468	0.094623	-0.779093	-18.296340	6.159162
59631	0	4.105168	0.304659	9.465007	0.041016	0.003052	0.094666	-0.785124	-18.338832	6.157970
59632	0	4.111266	0.346009	9.456224	0.041087	0.003469	0.094573	-0.795070	-18.368550	6.157558
59633	0	4.158851	0.365701	9.599829	0.041565	0.003662	0.096008	-0.801163	-18.395355	6.162670
59634	0	4.132894	0.334302	9.530632	0.041306	0.003346	0.095316	-0.805281	-18.421087	6.164898
59635	0	4.138732	0.341995	9.600587	0.041382	0.003418	0.096008	-0.803333	-18.426365	6.165747
59636	0	4.140131	0.348058	9.581567	0.041392	0.003483	0.095819	-0.806133	-18.435866	6.164072
59637	0	4.144430	0.322872	9.637410	0.041443	0.003235	0.096375	-0.813469	-18.436294	6.163049
59638	0	4.162507	0.352356	9.576404	0.041629	0.003528	0.095762	-0.818516	-18.430479	6.162890
59639	0	4.173773	0.359799	9.589084	0.041748	0.003601	0.095886	-0.822427	-18.416858	6.161627
59640	0	4.121831	0.341099	9.535436	0.041239	0.003411	0.095345	-0.823286	-18.390892	6.163740
59641	0	4.116936	0.342107	9.480025	0.041199	0.003418	0.094788	-0.820233	-18.354072	6.161919
59642	0	4.104984	0.354878	9.494678	0.041079	0.003546	0.094934	-0.817291	-18.318019	6.162755
59643	0	4.091770	0.354273	9.394908	0.040955	0.003540	0.093933	-0.814772	-18.271579	6.166825
59644	0	4.108527	0.342621	9.453076	0.041124	0.003423	0.094514	-0.811358	-18.222825	6.166159
59645	0	4.072258	0.317357	9.419842	0.040771	0.003174	0.094177	-0.812374	-18.161927	6.166646
59646	0	4.038153	0.305551	9.381177	0.040430	0.003051	0.093791	-0.807488	-18.101269	6.164748
59647	0	4.010639	0.323516	9.255303	0.040161	0.003235	0.092529	-0.807902	-18.032043	6.166427
59648	0	4.005661	0.360592	9.333186	0.040112	0.003601	0.093308	-0.802950	-17.963133	6.167669
59649	0	4.010533	0.329750	9.261446	0.040161	0.003296	0.092590	-0.801813	-17.892597	6.170602
59650	0	3.974609	0.336003	9.162659	0.039806	0.003360	0.091600	-0.802302	-17.815788	6.169481
59651	0	3.954946	0.342128	9.072533	0.039612	0.003418	0.090698	-0.799074	-17.735582	6.169672
59652	0	3.923743	0.324844	9.138983	0.039303	0.003241	0.091362	-0.790400	-17.652167	6.168724
59653	0	3.875759	0.311817	9.054100	0.038818	0.003113	0.090515	-0.784655	-17.573738	6.172619
59654	0	3.881408	0.330823	8.986281	0.038880	0.003306	0.089834	-0.783226	-17.487780	6.170132
59655	0	3.856983	0.317867	8.871239	0.038635	0.003174	0.088684	-0.778029	-17.401864	6.167817
59656	0	3.844199	0.355595	8.907192	0.038504	0.003550	0.089046	-0.770915	-17.321109	6.166238
59657	0	3.802129	0.360829	8.773528	0.038086	0.003601	0.087708	-0.762647	-17.235228	6.165717
59658	0	3.820480	0.355880	8.748264	0.038262	0.003554	0.087458	-0.757710	-17.158278	6.170591
59659	0	3.766435	0.299943	8.687676	0.037720	0.002991	0.086853	-0.747356	-17.083798	6.171543
59660	0	3.743425	0.295202	8.631215	0.037487	0.002947	0.086289	-0.741420	-17.012285	6.173151
59661	0	3.748437	0.330204	8.608211	0.037537	0.003296	0.086060	-0.734212	-16.941320	6.173783
59662	0	3.725811	0.355793	8.545470	0.037311	0.003551	0.085432	-0.726630	-16.869706	6.167588
59663	0	3.681678	0.330047	8.553095	0.036865	0.003296	0.085510	-0.721378	-16.803499	6.164583
59664	0	3.721877	0.337198	8.477443	0.037257	0.003366	0.084758	-0.713447	-16.750182	6.165110
59665	0	3.658680	0.336141	8.454836	0.036621	0.003357	0.084534	-0.708087	-16.702407	6.163284
59666	0	3.658204	0.366900	8.457598	0.036613	0.003671	0.084562	-0.710713	-16.658509	6.162376
59667	0	3.647048	0.354488	8.393555	0.036499	0.003540	0.083923	-0.704715	-16.618222	6.162649
59668	0	3.605009	0.312569	8.389699	0.036076	0.003122	0.083886	-0.700670	-16.582162	6.159347
59669	0	3.629677	0.335938	8.350432	0.036316	0.003357	0.083496	-0.697683	-16.554593	6.159715
59670	0	3.595878	0.342324	8.339576	0.035972	0.003423	0.083390	-0.697134	-16.535536	6.164472
59671	0	3.624500	0.360455	8.288991	0.036255	0.003601	0.082886	-0.692661	-16.520657	6.163304
59672	0	3.598360	0.354140	8.307979	0.035991	0.003547	0.083076	-0.699747	-16.509505	6.167081
59673	0	3.625486	0.347496	8.313006	0.036255	0.003479	0.083130	-0.705111	-16.508256	6.166395
59674	0	3.588939	0.334441	8.319077	0.035889	0.003348	0.083191	-0.710309	-16.508024	6.167141
59675	0	3.608236	0.334930	8.379702	0.036072	0.003357	0.083801	-0.720209	-16.521264	6.168895
59676	0	3.598920	0.370324	8.341870	0.035971	0.003708	0.083426	-0.726072	-16.545376	6.172914
59677	0	3.609011	0.353596	8.312210	0.036072	0.003540	0.083130	-0.731095	-16.569245	6.182127
59678	0	3.595012	0.322330	8.328601	0.035925	0.003226	0.083297	-0.734708	-16.602745	6.183465
59679	0	3.641017	0.298724	8.366488	0.036377	0.002991	0.083679	-0.738867	-16.647079	6.184619
59680	0	3.629272	0.309721	8.394082	0.036260	0.003105	0.083955	-0.748824	-16.690973	6.190378
59681	0	3.660165	0.353313	8.506541	0.036560	0.003540	0.085083	-0.757280	-16.745833	6.191535
59682	0	3.686440	0.364156	8.460271	0.036825	0.003648	0.084620	-0.764817	-16.797628	6.199255
59683	0	3.685235	0.335089	8.512346	0.036804	0.003357	0.085144	-0.772043	-16.861276	6.201511
59684	0	3.719789	0.315305	8.648373	0.037146	0.003161	0.086506	-0.782107	-16.929406	6.203190
59685	0	3.734500	0.334641	8.652562	0.037292	0.003357	0.086548	-0.794891	-16.997853	6.203521
59686	0	3.763424	0.350779	8.696850	0.037580	0.003518	0.086991	-0.807312	-17.067526	6.205237
59687	0	3.777991	0.328524	8.804834	0.037720	0.003296	0.088074	-0.819962	-17.144737	6.206476
59688	0	3.814355	0.338141	8.793598	0.038084	0.003396	0.087961	-0.837588	-17.221192	6.206251
59689	0	3.814488	0.335128	8.786528	0.038086	0.003357	0.087891	-0.843991	-17.297043	6.203206
59690	0	3.850926	0.345622	8.866763	0.038448	0.003468	0.088694	-0.857357	-17.374615	6.206675
59691	0	3.845690	0.359221	8.932754	0.038391	0.003601	0.089355	-0.867539	-17.457929	6.206012
59692	0	3.846525	0.320256	9.006602	0.038402	0.003217	0.090093	-0.884220	-17.537713	6.211039
59693	0	3.876029	0.328446	8.999975	0.038696	0.003296	0.090027	-0.897517	-17.618020	6.214521
59694	0	3.943407	0.313997	9.037270	0.039373	0.003150	0.090399	-0.909017	-17.693816	6.216568
59695	0	3.942765	0.285923	9.091670	0.039368	0.002869	0.090942	-0.919725	-17.768360	6.215232
59696	0	3.973044	0.320619	9.129165	0.039671	0.003216	0.091317	-0.930606	-17.841940	6.215234
59697	0	4.022114	0.377809	9.189296	0.040161	0.003784	0.091919	-0.937195	-17.915621	6.216654
59698	0	4.015886	0.358170	9.306173	0.040099	0.003589	0.093087	-0.944812	-17.987904	6.222692
59699	0	4.014830	0.353391	9.281387	0.040100	0.003540	0.092834	-0.951493	-18.046266	6.224139
59700	0	4.036890	0.339719	9.313720	0.040318	0.003406	0.093159	-0.960774	-18.107130	6.225653
59701	0	4.063586	0.316133	9.324147	0.040588	0.003174	0.093262	-0.974984	-18.164224	6.231705
59702	0	4.053610	0.326760	9.399897	0.040501	0.003270	0.094014	-0.977374	-18.206410	6.227709
59703	0	4.068647	0.335415	9.416135	0.040649	0.003357	0.094177	-0.980128	-18.250289	6.230316
59704	0	4.081130	0.310609	9.443860	0.040785	0.003107	0.094450	-0.980749	-18.281300	6.227998
59705	0	4.104477	0.335049	9.453104	0.041016	0.003357	0.094543	-0.987723	-18.315494	6.226281
59706	0	4.085090	0.321500	9.481395	0.040830	0.003222	0.094823	-0.994868	-18.339973	6.226346
59707	0	4.103195	0.304926	9.502477	0.041016	0.003052	0.095032	-0.997392	-18.358416	6.229116
59708	0	4.099161	0.328782	9.483242	0.040987	0.003290	0.094834	-0.999881	-18.362658	6.233132
59709	0	4.095572	0.317293	9.448196	0.040955	0.003174	0.094482	-1.000618	-18.362792	6.233749
59710	0	4.119790	0.341586	9.497091	0.041201	0.003415	0.094970	-0.999471	-18.358214	6.234938
59711	0	4.082679	0.311475	9.497310	0.040833	0.003113	0.094971	-0.997033	-18.349937	6.240035
59712	0	4.092893	0.330002	9.449235	0.040943	0.003299	0.094486	-0.995345	-18.331426	6.240465
59713	0	4.080860	0.335833	9.455374	0.040833	0.003357	0.094543	-0.993548	-18.301209	6.236231
59714	0	4.100574	0.317966	9.451199	0.041028	0.003176	0.094502	-0.988841	-18.272855	6.237864
59715	0	4.086365	0.317614	9.412912	0.040894	0.003174	0.094116	-0.986012	-18.235178	6.235120
59716	0	4.061274	0.324178	9.434022	0.040650	0.003239	0.094324	-0.982316	-18.188181	6.233254
59717	0	4.055022	0.342721	9.425437	0.040588	0.003418	0.094238	-0.971484	-18.140416	6.234642
59718	0	4.058882	0.344095	9.325173	0.040634	0.003436	0.093232	-0.965736	-18.083341	6.236059
59719	0	4.029662	0.349116	9.291572	0.040344	0.003479	0.092896	-0.951333	-18.023302	6.232486
59720	0	4.001752	0.308143	9.301718	0.040066	0.003076	0.092997	-0.944454	-17.962506	6.231779
59721	0	3.980178	0.348674	9.224723	0.039856	0.003479	0.092224	-0.935327	-17.893759	6.233678
59722	0	3.957166	0.337964	9.186586	0.039626	0.003372	0.091843	-0.926481	-17.824437	6.232281
59723	0	3.931152	0.342988	9.072215	0.039368	0.003418	0.090698	-0.912094	-17.752116	6.233157
59724	0	3.919650	0.332669	9.070902	0.039255	0.003319	0.090684	-0.902595	-17.676647	6.232111
59725	0	3.894203	0.330306	9.017436	0.039001	0.003296	0.090149	-0.893997	-17.599613	6.235907
59726	0	3.900605	0.325468	8.961515	0.039066	0.003248	0.089589	-0.886166	-17.521114	6.237358
59727	0	3.881994	0.349040	8.883172	0.038879	0.003479	0.088806	-0.872156	-17.443096	6.234508
59728	0	3.863688	0.339135	8.870028	0.038699	0.003379	0.088674	-0.856805	-17.361425	6.226818
59729	0	3.802862	0.318269	8.883040	0.038086	0.003174	0.088806	-0.845915	-17.286089	6.226901
59730	0	3.809655	0.338702	8.808502	0.038155	0.003374	0.088060	-0.829861	-17.209268	6.223119
59731	0	3.815540	0.354784	8.748603	0.038208	0.003540	0.087463	-0.820125	-17.139124	6.216863
59732	0	3.787342	0.350239	8.673478	0.037920	0.003494	0.086715	-0.809777	-17.076197	6.216027
59733	0	3.761163	0.336186	8.614098	0.037659	0.003357	0.086121	-0.803474	-17.012264	6.213793
59734	0	3.752089	0.361593	8.630139	0.037564	0.003611	0.086283	-0.796671	-16.953429	6.208414
59735	0	3.731379	0.324354	8.546625	0.037354	0.003235	0.085449	-0.785340	-16.898744	6.212826
59736	0	3.704740	0.325806	8.495219	0.037091	0.003252	0.084933	-0.777461	-16.838270	6.211090
59737	0	3.689394	0.330106	8.534094	0.036926	0.003296	0.085327	-0.770645	-16.793598	6.208669
59738	0	3.695251	0.343191	8.518402	0.036983	0.003428	0.085171	-0.764687	-16.750499	6.212002
59739	0	3.659513	0.354697	8.478876	0.036621	0.003540	0.084778	-0.755451	-16.714169	6.209119
59740	0	3.648833	0.349664	8.456282	0.036508	0.003492	0.084555	-0.749543	-16.686755	6.208376
59741	0	3.592791	0.324624	8.423738	0.035950	0.003235	0.084229	-0.734423	-16.656025	6.199602
59742	0	3.619717	0.350389	8.443460	0.036211	0.003501	0.084429	-0.730198	-16.636018	6.198050
59743	0	3.624286	0.341914	8.392849	0.036255	0.003418	0.083923	-0.728178	-16.618236	6.200973
59744	0	3.634898	0.348409	8.460550	0.036352	0.003481	0.084604	-0.723557	-16.612772	6.197331
59745	0	3.637569	0.354190	8.380174	0.036377	0.003540	0.083801	-0.720593	-16.609848	6.196582
59746	0	3.631717	0.379101	8.361715	0.036313	0.003787	0.083619	-0.714757	-16.614266	6.197552
59747	0	3.625973	0.354104	8.392121	0.036255	0.003540	0.083923	-0.712803	-16.619627	6.199937
59748	0	3.639690	0.372479	8.409718	0.036386	0.003725	0.084102	-0.712496	-16.632695	6.196753
59749	0	3.633225	0.359983	8.422153	0.036316	0.003601	0.084229	-0.713382	-16.653767	6.195892
59750	0	3.649095	0.360035	8.335064	0.036470	0.003598	0.083360	-0.709749	-16.680859	6.195158
59751	0	3.670360	0.353691	8.409721	0.036682	0.003540	0.084106	-0.713023	-16.708981	6.193946
59752	0	3.663336	0.340971	8.505092	0.036603	0.003411	0.085064	-0.714157	-16.748807	6.191616
59753	0	3.653158	0.359579	8.494717	0.036499	0.003601	0.084961	-0.720026	-16.791456	6.197297
59754	0	3.672228	0.371013	8.540506	0.036686	0.003712	0.085421	-0.721076	-16.839135	6.194971
59755	0	3.690579	0.347586	8.622546	0.036865	0.003479	0.086243	-0.724046	-16.891819	6.198982
59756	0	3.692827	0.340744	8.649437	0.036885	0.003411	0.086513	-0.727890	-16.947659	6.198100
59757	0	3.733798	0.353398	8.677268	0.037292	0.003540	0.086792	-0.734471	-17.006519	6.201320
59758	0	3.748902	0.376705	8.716145	0.037445	0.003772	0.087180	-0.739368	-17.063208	6.199767
59759	0	3.789846	0.359749	8.725584	0.037842	0.003601	0.087280	-0.742652	-17.136448	6.201451
59760	0	3.788713	0.340025	8.745188	0.037833	0.003410	0.087475	-0.754151	-17.205905	6.204486
59761	0	3.789468	0.341205	8.829543	0.037842	0.003418	0.088318	-0.760360	-17.273443	6.203165
59762	0	3.843148	0.376020	8.879744	0.038375	0.003772	0.088821	-0.773503	-17.345280	6.205636
59763	0	3.838630	0.310930	8.884305	0.038330	0.003113	0.088867	-0.776608	-17.416732	6.202817
59764	0	3.868172	0.358859	8.971056	0.038627	0.003593	0.089734	-0.781370	-17.485909	6.204151
59765	0	3.875028	0.390088	9.030912	0.038696	0.003906	0.090332	-0.786693	-17.553382	6.201614
59766	0	3.897995	0.377080	9.062847	0.038926	0.003773	0.090652	-0.787842	-17.620340	6.200031
59767	0	3.924068	0.359528	9.067422	0.039185	0.003601	0.090698	-0.793658	-17.690074	6.201989
59768	0	3.941425	0.339991	9.135806	0.039358	0.003406	0.091382	-0.799279	-17.759278	6.203084
59769	0	3.972582	0.340955	9.250688	0.039673	0.003418	0.092529	-0.808123	-17.823738	6.204513
59770	0	3.988610	0.375907	9.234177	0.039840	0.003767	0.092361	-0.816550	-17.879895	6.213295
59771	0	3.995851	0.353563	9.275573	0.039917	0.003540	0.092773	-0.820740	-17.929958	6.216192
59772	0	4.009916	0.388859	9.327046	0.040061	0.003897	0.093287	-0.829254	-17.975682	6.216918
59773	0	4.013755	0.372621	9.367281	0.040100	0.003723	0.093689	-0.824556	-18.020364	6.215727
59774	0	4.014983	0.378893	9.412880	0.040114	0.003790	0.094144	-0.824623	-18.062306	6.218167
59775	0	4.037263	0.328837	9.392117	0.040344	0.003296	0.093933	-0.832510	-18.095685	6.223124
59776	0	4.042818	0.345626	9.426293	0.040401	0.003464	0.094275	-0.840202	-18.128188	6.221713
59777	0	4.072674	0.366200	9.459749	0.040710	0.003662	0.094604	-0.839464	-18.146620	6.228537
59778	0	4.051570	0.347499	9.409472	0.040499	0.003478	0.094102	-0.842145	-18.166043	6.228582
59779	0	4.077481	0.347734	9.448105	0.040771	0.003479	0.094482	-0.843355	-18.168775	6.230645
59780	0	4.047473	0.365545	9.478315	0.040473	0.003658	0.094784	-0.845847	-18.169653	6.230984
59781	0	4.052394	0.347998	9.485005	0.040527	0.003479	0.094849	-0.843894	-18.164362	6.227679
59782	0	4.057492	0.359714	9.460949	0.040582	0.003602	0.094606	-0.848991	-18.154738	6.231745
59783	0	4.064035	0.329844	9.497449	0.040649	0.003296	0.094971	-0.845381	-18.142493	6.232575
59784	0	4.043356	0.342426	9.449530	0.040448	0.003423	0.094489	-0.842910	-18.123522	6.227767
59785	0	4.038766	0.353660	9.418493	0.040405	0.003540	0.094177	-0.846315	-18.100762	6.227532
59786	0	4.040398	0.352567	9.377622	0.040431	0.003532	0.093764	-0.853819	-18.066211	6.232583
59787	0	4.025508	0.335434	9.315190	0.040283	0.003357	0.093140	-0.856322	-18.030277	6.234140
59788	0	4.031833	0.353673	9.390859	0.040348	0.003534	0.093896	-0.853029	-17.992551	6.238318
59789	0	4.012787	0.336045	9.345899	0.040161	0.003357	0.093445	-0.848349	-17.950476	6.232301
59790	0	3.999740	0.348795	9.263343	0.040033	0.003486	0.092618	-0.845146	-17.904674	6.230642
59791	0	3.975038	0.360653	9.267028	0.039795	0.003601	0.092651	-0.838266	-17.848159	6.235310
59792	0	3.972315	0.355505	9.234117	0.039767	0.003551	0.092322	-0.832474	-17.792014	6.233577
59793	0	3.950626	0.391140	9.181583	0.039551	0.003906	0.091797	-0.825874	-17.735062	6.231987
59794	0	3.928822	0.336863	9.087984	0.039340	0.003366	0.090858	-0.822891	-17.668370	6.231185
59795	0	3.913173	0.354252	9.120912	0.039185	0.003540	0.091187	-0.819573	-17.600536	6.230603
59796	0	3.908981	0.354655	9.052085	0.039141	0.003545	0.090499	-0.817086	-17.534772	6.222049
59797	0	3.882732	0.360605	9.041526	0.038879	0.003601	0.090393	-0.810672	-17.467335	6.222611
59798	0	3.878621	0.367988	8.997001	0.038836	0.003672	0.089949	-0.800207	-17.401963	6.215856
59799	0	3.821936	0.360643	8.858325	0.038269	0.003601	0.088562	-0.793174	-17.336311	6.209744
59800	0	3.824459	0.374128	8.831900	0.038292	0.003734	0.088299	-0.783238	-17.273576	6.200176
59801	0	3.815461	0.373052	8.791351	0.038208	0.003723	0.087891	-0.773646	-17.202655	6.191845
59802	0	3.793569	0.355826	8.777097	0.037979	0.003554	0.087752	-0.768288	-17.144692	6.182271
59803	0	3.791891	0.354317	8.711663	0.037964	0.003540	0.087097	-0.763895	-17.084268	6.173979
59804	0	3.758786	0.342781	8.605497	0.037630	0.003424	0.086037	-0.758174	-17.026796	6.163928
59805	0	3.755335	0.330061	8.644486	0.037598	0.003296	0.086426	-0.751732	-16.966792	6.158162
59806	0	3.691942	0.349134	8.660206	0.036960	0.003488	0.086585	-0.746466	-16.912211	6.154673
59807	0	3.713261	0.384902	8.625879	0.037170	0.003845	0.086243	-0.741073	-16.860616	6.151387
59808	0	3.700112	0.366782	8.525089	0.037034	0.003669	0.085237	-0.741668	-16.814885	6.154057
59809	0	3.720298	0.348102	8.472922	0.037231	0.003479	0.084717	-0.738405	-16.775097	6.148196
59810	0	3.671825	0.354338	8.505824	0.036747	0.003544	0.085046	-0.738421	-16.735195	6.137267
59811	0	3.660071	0.378468	8.454250	0.036621	0.003784	0.084534	-0.737054	-16.706319	6.133032
59812	0	3.656238	0.354035	8.431438	0.036580	0.003540	0.084307	-0.735841	-16.680918	6.132405
59813	0	3.624517	0.311536	8.417157	0.036255	0.003113	0.084167	-0.731654	-16.666473	6.128785
59814	0	3.634864	0.335996	8.442289	0.036357	0.003362	0.084419	-0.733060	-16.653957	6.126667
59815	0	3.612961	0.353921	8.404682	0.036133	0.003540	0.084045	-0.733224	-16.648340	6.122543
59816	0	3.637320	0.347401	8.404618	0.036370	0.003477	0.084047	-0.736225	-16.650977	6.125001
59817	0	3.638059	0.322924	8.428819	0.036377	0.003235	0.084290	-0.742523	-16.654614	6.127424
59818	0	3.657735	0.352473	8.422121	0.036567	0.003529	0.084226	-0.746452	-16.667745	6.130138
59819	0	3.657374	0.347474	8.434483	0.036560	0.003479	0.084351	-0.750819	-16.684987	6.133577
59820	0	3.654314	0.359296	8.414750	0.036526	0.003592	0.084155	-0.749108	-16.707636	6.126189
59821	0	3.670641	0.365910	8.464537	0.036682	0.003662	0.084656	-0.751769	-16.739265	6.125345
59822	0	3.675391	0.328467	8.480804	0.036731	0.003289	0.084818	-0.756409	-16.769282	6.128389
59823	0	3.683257	0.347133	8.519313	0.036804	0.003479	0.085205	-0.765026	-16.806192	6.130382
59824	0	3.689949	0.370381	8.534667	0.036860	0.003707	0.085363	-0.767651	-16.857369	6.132742
59825	0	3.702347	0.347364	8.555587	0.036987	0.003479	0.085571	-0.773209	-16.904713	6.127826
59826	0	3.722590	0.333759	8.570412	0.037182	0.003345	0.085723	-0.781920	-16.962476	6.124702
59827	0	3.733822	0.347373	8.622310	0.037292	0.003479	0.086243	-0.787183	-17.022101	6.124586
59828	0	3.743187	0.358215	8.654847	0.037384	0.003590	0.086569	-0.795200	-17.084264	6.124817
59829	0	3.764406	0.359037	8.677232	0.037598	0.003601	0.086792	-0.807302	-17.144379	6.123354
59830	0	3.780108	0.357186	8.734143	0.037752	0.003579	0.087362	-0.814975	-17.207407	6.124698
59831	0	3.783192	0.334337	8.786914	0.037781	0.003357	0.087891	-0.830466	-17.272839	6.130530
59832	0	3.800029	0.307046	8.818919	0.037944	0.003085	0.088213	-0.847237	-17.344929	6.137189
59833	0	3.838351	0.316194	8.853930	0.038330	0.003174	0.088562	-0.860490	-17.412921	6.138377
59834	0	3.861653	0.350379	8.940779	0.038560	0.003515	0.089432	-0.873043	-17.484299	6.139208
59835	0	3.893553	0.377010	8.957583	0.038879	0.003784	0.089600	-0.888795	-17.554913	6.140589
59836	0	3.898737	0.343866	8.971001	0.038931	0.003450	0.089734	-0.901642	-17.625866	6.140478
59837	0	3.911518	0.358907	9.018761	0.039062	0.003601	0.090210	-0.914776	-17.691648	6.140633
59838	0	3.934420	0.344198	9.099592	0.039290	0.003454	0.091019	-0.928040	-17.758191	6.141742
59839	0	3.972641	0.352582	9.110271	0.039673	0.003540	0.091125	-0.943689	-17.824409	6.140936
59840	0	3.958921	0.289035	9.209497	0.039536	0.002900	0.092117	-0.953918	-17.888779	6.149303
59841	0	3.984778	0.316241	9.177434	0.039795	0.003174	0.091797	-0.966077	-17.953636	6.149725
59842	0	4.007230	0.308134	9.282907	0.040024	0.003089	0.092850	-0.973668	-18.012295	6.151234
59843	0	4.020906	0.340914	9.299720	0.040161	0.003418	0.093018	-0.982659	-18.070164	6.150706
59844	0	4.029577	0.369909	9.295980	0.040257	0.003705	0.092977	-0.988272	-18.117400	6.149093
59845	0	4.050245	0.316311	9.336849	0.040466	0.003174	0.093384	-0.999609	-18.160420	6.158918
59846	0	4.094133	0.338522	9.370306	0.040905	0.003396	0.093719	-1.010963	-18.203528	6.166496
59847	0	4.068026	0.316015	9.385917	0.040649	0.003174	0.093872	-1.025689	-18.239955	6.167848
59848	0	4.091965	0.320338	9.377308	0.040894	0.003207	0.093784	-1.028816	-18.270716	6.164199
59849	0	4.073566	0.316950	9.410545	0.040710	0.003174	0.094116	-1.032636	-18.300115	6.167401
59850	0	4.095946	0.304073	9.445388	0.040944	0.003042	0.094460	-1.033119	-18.317536	6.166279
59851	0	4.066171	0.317000	9.490453	0.040649	0.003174	0.094910	-1.036356	-18.331122	6.167187
59852	0	4.122879	0.322273	9.526186	0.041223	0.003226	0.095264	-1.039195	-18.337410	6.168328
59853	0	4.070972	0.329082	9.521533	0.040710	0.003296	0.095215	-1.043971	-18.335228	6.170855
59854	0	4.094768	0.340200	9.509512	0.040953	0.003407	0.095093	-1.049369	-18.327764	6.173754
59855	0	4.076229	0.317632	9.515766	0.040771	0.003174	0.095154	-1.045356	-18.315430	6.174490
59856	0	4.086315	0.299243	9.443306	0.040874	0.002995	0.094428	-1.047841	-18.300382	6.175931
59857	0	4.075304	0.317682	9.461234	0.040771	0.003174	0.094604	-1.043365	-18.276702	6.175607
59858	0	4.089125	0.323729	9.438706	0.040917	0.003241	0.094376	-1.046307	-18.243548	6.177527
59859	0	4.080266	0.317680	9.419009	0.040833	0.003174	0.094177	-1.041910	-18.205848	6.178932
59860	0	4.067998	0.312394	9.409339	0.040711	0.003119	0.094080	-1.034613	-18.166268	6.173954
59861	0	4.067193	0.336177	9.309528	0.040710	0.003357	0.093079	-1.027982	-18.117593	6.167330
59862	0	4.017010	0.324752	9.337051	0.040206	0.003244	0.093355	-1.023367	-18.072323	6.156712
59863	0	4.005880	0.329659	9.273023	0.040100	0.003296	0.092712	-1.021768	-18.019779	6.161445
59864	0	4.009511	0.305247	9.227859	0.040139	0.003053	0.092259	-1.021243	-17.963594	6.162482
59865	0	3.986521	0.305784	9.200224	0.039917	0.003052	0.091980	-1.013131	-17.897780	6.161115
59866	0	3.951649	0.313085	9.174105	0.039569	0.003124	0.091719	-1.004457	-17.830880	6.158000
59867	0	3.943785	0.318003	9.169693	0.039490	0.003174	0.091675	-0.996228	-17.764692	6.150185
59868	0	3.932997	0.295044	9.094950	0.039387	0.002941	0.090925	-0.984218	-17.691827	6.140261
59869	0	3.931167	0.318295	9.047814	0.039368	0.003174	0.090454	-0.972391	-17.619518	6.135421
59870	0	3.877498	0.295341	9.027926	0.038828	0.002948	0.090257	-0.964802	-17.551015	6.128228
59871	0	3.876286	0.269205	8.980650	0.038818	0.002686	0.089783	-0.956130	-17.478746	6.127238
59872	0	3.883581	0.313082	8.924287	0.038891	0.003125	0.089219	-0.948466	-17.406721	6.125524
59873	0	3.827416	0.318330	8.858586	0.038330	0.003174	0.088562	-0.935984	-17.333053	6.121238
59874	0	3.840610	0.301544	8.881664	0.038462	0.003009	0.088793	-0.927111	-17.260007	6.110835
59875	0	3.791337	0.361234	8.797298	0.037964	0.003601	0.087952	-0.912261	-17.192942	6.099808
59876	0	3.787156	0.325854	8.752791	0.037924	0.003257	0.087505	-0.909332	-17.123067	6.093745
59877	0	3.766920	0.323799	8.699688	0.037720	0.003235	0.086975	-0.904642	-17.055181	6.084585
59878	0	3.745332	0.294358	8.612145	0.037498	0.002935	0.086102	-0.893410	-16.995031	6.078561
59879	0	3.731387	0.342395	8.650370	0.037354	0.003418	0.086487	-0.884958	-16.941172	6.068736
59880	0	3.729898	0.325416	8.574229	0.037335	0.003246	0.085727	-0.873994	-16.891152	6.060614
59881	0	3.707435	0.336337	8.570827	0.037109	0.003357	0.085693	-0.864835	-16.842996	6.052135
59882	0	3.688377	0.343171	8.494415	0.036918	0.003430	0.084929	-0.862187	-16.795871	6.045608
59883	0	3.676953	0.354484	8.491473	0.036804	0.003540	0.084900	-0.855058	-16.747762	6.036110
59884	0	3.677059	0.337233	8.457387	0.036796	0.003366	0.084563	-0.845228	-16.712621	6.024179
59885	0	3.666139	0.323602	8.466470	0.036682	0.003235	0.084656	-0.842723	-16.683308	6.013715
59886	0	3.650217	0.305354	8.431362	0.036518	0.003054	0.084307	-0.841847	-16.660447	6.002706
59887	0	3.624231	0.299325	8.435590	0.036255	0.002991	0.084351	-0.837438	-16.642086	5.997926
59888	0	3.622280	0.287512	8.411960	0.036229	0.002873	0.084117	-0.834024	-16.632169	5.994434
59889	0	3.643228	0.329912	8.368156	0.036438	0.003296	0.083679	-0.828571	-16.623057	5.987223
59890	0	3.643091	0.323977	8.435213	0.036426	0.003241	0.084354	-0.828305	-16.628962	5.982370
59891	0	3.656304	0.323323	8.428832	0.036560	0.003235	0.084290	-0.829114	-16.631720	5.976116
59892	0	3.627177	0.328716	8.470935	0.036261	0.003292	0.084714	-0.834151	-16.645504	5.974432
59893	0	3.663371	0.341537	8.471145	0.036621	0.003418	0.084717	-0.836150	-16.661339	5.967900
59894	0	3.666262	0.310604	8.494231	0.036646	0.003107	0.084949	-0.836167	-16.682875	5.952475
59895	0	3.670796	0.329354	8.507196	0.036682	0.003296	0.085083	-0.837770	-16.716552	5.947207
59896	0	3.682032	0.316995	8.553729	0.036795	0.003168	0.085548	-0.833907	-16.749750	5.942039
59897	0	3.701860	0.317089	8.567995	0.036987	0.003174	0.085693	-0.836159	-16.790473	5.936644
59898	0	3.696164	0.334607	8.613980	0.036928	0.003350	0.086154	-0.839936	-16.833752	5.939125
59899	0	3.708620	0.335064	8.592142	0.037048	0.003357	0.085938	-0.846336	-16.882926	5.939969
59900	0	3.734839	0.333292	8.674153	0.037308	0.003344	0.086759	-0.858196	-16.935300	5.941714
59901	0	3.720942	0.311081	8.720268	0.037170	0.003113	0.087219	-0.859074	-16.985291	5.946523
59902	0	3.759495	0.334542	8.741162	0.037554	0.003352	0.087429	-0.865918	-17.038021	5.947017
59903	0	3.764601	0.304557	8.799224	0.037598	0.003052	0.088013	-0.871947	-17.099788	5.949374
59904	0	3.810736	0.358414	8.764522	0.038060	0.003588	0.087666	-0.874712	-17.160196	5.949121
59905	0	3.782854	0.317263	8.774802	0.037781	0.003174	0.087769	-0.874486	-17.221459	5.950999
59906	0	3.804964	0.292401	8.904791	0.037999	0.002927	0.089069	-0.876229	-17.285288	5.948745
59907	0	3.844258	0.316553	8.957784	0.038391	0.003174	0.089600	-0.884713	-17.349770	5.960307
59908	0	3.848645	0.321007	8.996045	0.038433	0.003218	0.089983	-0.892323	-17.416515	5.961075
59909	0	3.886784	0.341100	8.982262	0.038818	0.003418	0.089844	-0.899149	-17.478350	5.965106
59910	0	3.884403	0.327386	9.069587	0.038795	0.003282	0.090716	-0.906831	-17.538476	5.970184
59911	0	3.916972	0.304625	9.098374	0.039124	0.003052	0.091003	-0.911808	-17.595436	5.973279
59912	0	3.950686	0.322034	9.137055	0.039460	0.003223	0.091391	-0.913823	-17.652732	5.977656
59913	0	3.923112	0.316515	9.153310	0.039185	0.003174	0.091553	-0.922608	-17.709712	5.986521
59914	0	3.980813	0.351619	9.222729	0.039766	0.003522	0.092245	-0.927786	-17.760417	5.991756
59915	0	3.965489	0.347272	9.208375	0.039612	0.003479	0.092102	-0.933709	-17.812634	5.998616
59916	0	3.991934	0.322040	9.308637	0.039882	0.003222	0.093102	-0.933451	-17.857671	6.003942
59917	0	4.020053	0.329127	9.281759	0.040161	0.003296	0.092834	-0.937315	-17.904998	6.010478
59918	0	4.027644	0.364834	9.260107	0.040239	0.003653	0.092617	-0.940727	-17.949577	6.018590
59919	0	4.025357	0.305068	9.355343	0.040222	0.003052	0.093567	-0.940407	-17.986774	6.026060
59920	0	4.030874	0.329072	9.401747	0.040285	0.003293	0.094028	-0.941645	-18.014283	6.029885
59921	0	4.030615	0.329441	9.374019	0.040283	0.003296	0.093750	-0.941919	-18.041020	6.033954
59922	0	4.052783	0.316850	9.402841	0.040512	0.003170	0.094035	-0.942170	-18.059048	6.028475
59923	0	4.035881	0.354158	9.398783	0.040344	0.003540	0.093994	-0.938850	-18.075613	6.028645
59924	0	4.031982	0.342052	9.397737	0.040312	0.003421	0.093981	-0.937787	-18.084134	6.025539
59925	0	4.040745	0.299205	9.387109	0.040405	0.002991	0.093872	-0.934913	-18.085448	6.031288
59926	0	4.047064	0.317404	9.386904	0.040470	0.003176	0.093869	-0.935551	-18.084756	6.037377
59927	0	4.033586	0.317624	9.393662	0.040344	0.003174	0.093933	-0.931396	-18.073309	6.033805
59928	0	4.044185	0.354917	9.357652	0.040449	0.003544	0.093574	-0.923843	-18.063080	6.033462
59929	0	4.057238	0.329975	9.357370	0.040588	0.003296	0.093567	-0.918133	-18.042069	6.040496
59930	0	4.011311	0.306229	9.401310	0.040129	0.003059	0.094007	-0.913486	-18.021773	6.035462
59931	0	4.013685	0.311315	9.357730	0.040161	0.003113	0.093567	-0.911935	-17.990637	6.046315
59932	0	4.015035	0.336442	9.335249	0.040174	0.003357	0.093343	-0.902014	-17.960775	6.042975
59933	0	4.006980	0.348538	9.260321	0.040100	0.003479	0.092590	-0.893240	-17.922091	6.038709
59934	0	4.000702	0.324682	9.287309	0.040039	0.003247	0.092859	-0.892681	-17.881238	6.033476
59935	0	3.957486	0.311771	9.205675	0.039612	0.003113	0.092041	-0.885756	-17.833911	6.028094
59936	0	3.980518	0.312888	9.166170	0.039844	0.003122	0.091645	-0.876831	-17.784654	6.023724
59937	0	3.957009	0.330513	9.150942	0.039612	0.003296	0.091492	-0.864692	-17.731139	6.016490
59938	0	3.948347	0.338283	9.124076	0.039528	0.003375	0.091222	-0.854332	-17.674055	6.007274
59939	0	3.907895	0.354531	9.132748	0.039124	0.003540	0.091309	-0.846930	-17.617004	5.987705
59940	0	3.917041	0.336974	9.081687	0.039218	0.003366	0.090796	-0.841997	-17.555702	5.989679
59941	0	3.901683	0.342285	9.041261	0.039062	0.003418	0.090393	-0.835094	-17.496543	5.977135
59942	0	3.880470	0.343271	8.971813	0.038850	0.003428	0.089699	-0.827759	-17.437526	5.972223
59943	0	3.865218	0.330458	8.961833	0.038696	0.003296	0.089600	-0.816140	-17.379757	5.960871
59944	0	3.825648	0.338327	8.861813	0.038303	0.003373	0.088598	-0.802637	-17.317865	5.945049
59945	0	3.797882	0.335650	8.809363	0.038025	0.003357	0.088074	-0.802251	-17.256549	5.944116
59946	0	3.825893	0.372941	8.782560	0.038299	0.003722	0.087809	-0.792203	-17.203459	5.930649
59947	0	3.817163	0.385117	8.821129	0.038208	0.003845	0.088196	-0.783733	-17.154850	5.922506
59948	0	3.803503	0.380446	8.720556	0.038074	0.003796	0.087189	-0.771597	-17.101762	5.903188
59949	0	3.762069	0.348708	8.711327	0.037659	0.003479	0.087097	-0.760389	-17.050518	5.888554
59950	0	3.741937	0.307246	8.671889	0.037460	0.003067	0.086701	-0.752499	-16.995073	5.877457
59951	0	3.713600	0.342488	8.607415	0.037170	0.003418	0.086060	-0.742681	-16.948193	5.844543
59952	0	3.719422	0.343763	8.628339	0.037223	0.003431	0.086271	-0.733542	-16.908926	5.822660
59953	0	3.726498	0.354367	8.564414	0.037292	0.003540	0.085632	-0.727773	-16.870913	5.797412
59954	0	3.702865	0.373010	8.505592	0.037054	0.003730	0.085045	-0.726300	-16.835480	5.763011
59955	0	3.702669	0.372581	8.539746	0.037048	0.003723	0.085388	-0.721750	-16.805326	5.729452
59956	0	3.661841	0.342462	8.553680	0.036638	0.003423	0.085528	-0.718187	-16.777683	5.691192
59957	0	3.673056	0.335748	8.502740	0.036743	0.003357	0.085022	-0.716188	-16.759409	5.675025
59958	0	3.664065	0.360152	8.503927	0.036656	0.003602	0.085032	-0.715589	-16.736933	5.650706
59959	0	3.655009	0.384731	8.533132	0.036560	0.003845	0.085327	-0.711641	-16.722514	5.617834
59960	0	3.641140	0.342141	8.503243	0.036418	0.003422	0.085030	-0.710772	-16.712412	5.606332
59961	0	3.655784	0.353717	8.465684	0.036560	0.003540	0.084656	-0.713117	-16.708219	5.573312
59962	0	3.662356	0.371564	8.544806	0.036616	0.003716	0.085451	-0.712698	-16.716728	5.552428
59963	0	3.662810	0.366267	8.550723	0.036621	0.003662	0.085510	-0.710441	-16.724779	5.538343
59964	0	3.683060	0.359558	8.452157	0.036818	0.003601	0.084527	-0.716010	-16.741257	5.511649
59965	0	3.669544	0.347751	8.513837	0.036682	0.003479	0.085144	-0.716368	-16.758002	5.490746
59966	0	3.709498	0.347102	8.573354	0.037075	0.003475	0.085742	-0.720070	-16.783443	5.467452
59967	0	3.688540	0.334539	8.489160	0.036865	0.003357	0.084900	-0.733376	-16.809449	5.448861
59968	0	3.711513	0.344918	8.548173	0.037088	0.003455	0.085493	-0.739333	-16.844040	5.440315
59969	0	3.707809	0.323191	8.592478	0.037048	0.003235	0.085938	-0.741390	-16.882621	5.420134
59970	0	3.738089	0.365386	8.571595	0.037352	0.003655	0.085729	-0.741683	-16.920662	5.402350
59971	0	3.720691	0.328997	8.616612	0.037170	0.003296	0.086182	-0.747429	-16.968031	5.390750
59972	0	3.746618	0.382913	8.656061	0.037427	0.003833	0.086577	-0.750248	-17.018755	5.387962
59973	0	3.757982	0.371466	8.628528	0.037537	0.003723	0.086304	-0.759151	-17.074894	5.382410
59974	0	3.772669	0.363368	8.771404	0.037685	0.003644	0.087731	-0.770210	-17.127641	5.377452
59975	0	3.782212	0.347109	8.793420	0.037781	0.003479	0.087952	-0.778236	-17.180296	5.374096
59976	0	3.827582	0.382499	8.844507	0.038230	0.003829	0.088465	-0.781286	-17.238494	5.373145
59977	0	3.844234	0.340939	8.829592	0.038391	0.003418	0.088318	-0.789986	-17.303790	5.369988
59978	0	3.848125	0.357537	8.886287	0.038433	0.003583	0.088883	-0.797415	-17.364786	5.364506
59979	0	3.850101	0.329255	8.921245	0.038452	0.003296	0.089233	-0.799563	-17.426481	5.359853
59980	0	3.884410	0.346328	8.971867	0.038795	0.003471	0.089740	-0.807516	-17.488612	5.358203
59981	0	3.929376	0.402171	8.939565	0.039246	0.004028	0.089417	-0.813663	-17.549114	5.356451
59982	0	3.920716	0.412617	9.033101	0.039160	0.004136	0.090351	-0.823782	-17.607988	5.354710
59983	0	3.916841	0.365224	9.092347	0.039124	0.003662	0.090942	-0.833816	-17.663255	5.360731
59984	0	3.937932	0.363377	9.149597	0.039335	0.003642	0.091515	-0.841928	-17.717117	5.368048
59985	0	3.940755	0.322258	9.153602	0.039368	0.003235	0.091553	-0.854814	-17.765784	5.377816
59986	0	3.961088	0.332262	9.198938	0.039570	0.003332	0.092007	-0.864316	-17.815649	5.382907
59987	0	3.946834	0.359366	9.196328	0.039429	0.003601	0.091980	-0.871298	-17.863854	5.378324
59988	0	3.990956	0.321366	9.241883	0.039874	0.003220	0.092434	-0.876507	-17.906675	5.376763
59989	0	3.994783	0.334764	9.251633	0.039917	0.003357	0.092529	-0.885805	-17.943562	5.380642
59990	0	4.019148	0.357486	9.371097	0.040162	0.003582	0.093723	-0.892390	-17.978308	5.375660
59991	0	4.031104	0.353164	9.325001	0.040283	0.003540	0.093262	-0.900552	-18.011232	5.373358
59992	0	4.035852	0.339515	9.371775	0.040339	0.003401	0.093726	-0.905414	-18.034532	5.372173
59993	0	4.042507	0.329333	9.404676	0.040405	0.003296	0.094055	-0.906735	-18.057341	5.376821
59994	0	4.040045	0.310257	9.311521	0.040383	0.003107	0.093122	-0.910332	-18.077160	5.377455
59995	0	4.041712	0.310496	9.392827	0.040405	0.003113	0.093933	-0.917866	-18.090304	5.387089
59996	0	4.080154	0.351888	9.330932	0.040794	0.003524	0.093312	-0.922042	-18.097853	5.389705
59997	0	4.059047	0.329676	9.399321	0.040588	0.003296	0.093994	-0.919373	-18.099226	5.385246
59998	0	4.058778	0.335840	9.375021	0.040588	0.003357	0.093750	-0.916111	-18.097180	5.383406
59999	0	4.033700	0.347997	9.308172	0.040344	0.003479	0.093079	-0.913380	-18.087037	5.388193
60000	0	4.008718	0.323204	9.387768	0.040100	0.003235	0.093872	-0.915173	-18.070032	5.388348
60001	0	4.075921	0.354280	9.351110	0.040771	0.003540	0.093506	-0.910411	-18.053813	5.372840
60002	0	4.044776	0.329549	9.339184	0.040466	0.003296	0.093384	-0.909415	-18.029791	5.374472
60003	0	4.048586	0.344094	9.310772	0.040504	0.003442	0.093100	-0.909032	-18.005492	5.385055
60004	0	4.018181	0.323825	9.326969	0.040207	0.003239	0.093259	-0.908129	-17.973375	5.386363
60005	0	4.019324	0.372302	9.266393	0.040222	0.003723	0.092651	-0.906948	-17.936179	5.392369
60006	0	3.964196	0.329489	9.299478	0.039676	0.003295	0.092980	-0.905765	-17.893195	5.393361
60007	0	3.970009	0.360484	9.217751	0.039734	0.003601	0.092163	-0.899963	-17.849831	5.391894
60008	0	3.950390	0.342602	9.208684	0.039544	0.003425	0.092070	-0.897054	-17.798478	5.388604
60009	0	3.969068	0.360363	9.181547	0.039734	0.003601	0.091797	-0.892762	-17.743326	5.366740
60010	0	3.942776	0.317777	9.068966	0.039465	0.003179	0.090673	-0.892501	-17.695077	5.345971
60011	0	3.938737	0.329474	9.041113	0.039429	0.003296	0.090393	-0.892688	-17.641282	5.339283
60012	0	3.918484	0.323579	9.038403	0.039224	0.003232	0.090367	-0.886806	-17.590786	5.326614
60013	0	3.908047	0.324233	9.004529	0.039124	0.003235	0.090027	-0.876446	-17.534693	5.319578
60014	0	3.868622	0.294823	9.014347	0.038732	0.002944	0.090124	-0.870098	-17.475736	5.301376
60015	0	3.846655	0.305723	8.974150	0.038513	0.003052	0.089722	-0.862201	-17.414870	5.291929
60016	0	3.837164	0.325213	8.831701	0.038421	0.003245	0.088296	-0.852607	-17.349948	5.281876
60017	0	3.822336	0.366664	8.852053	0.038269	0.003662	0.088501	-0.845795	-17.289534	5.267058
60018	0	3.819660	0.318939	8.819084	0.038239	0.003182	0.088173	-0.835884	-17.233796	5.252128
60019	0	3.810769	0.317482	8.802968	0.038147	0.003174	0.088013	-0.833413	-17.181323	5.236823
60020	0	3.790399	0.323366	8.739331	0.037947	0.003236	0.087375	-0.834935	-17.123948	5.226702
60021	0	3.756238	0.329311	8.686840	0.037598	0.003296	0.086853	-0.837232	-17.076211	5.208671
60022	0	3.767826	0.335402	8.640909	0.037710	0.003351	0.086395	-0.832308	-17.032443	5.196318
60023	0	3.738438	0.305272	8.619470	0.037415	0.003052	0.086182	-0.829740	-16.990971	5.182267
60024	0	3.719946	0.299231	8.603810	0.037231	0.002992	0.086024	-0.827618	-16.947033	5.159006
60025	0	3.708354	0.311217	8.582662	0.037109	0.003113	0.085815	-0.827051	-16.911216	5.147015
60026	0	3.697472	0.329924	8.602937	0.036996	0.003294	0.086020	-0.818960	-16.881828	5.117097
60027	0	3.702910	0.347951	8.557959	0.037048	0.003479	0.085571	-0.816900	-16.854802	5.090112
60028	0	3.680760	0.323207	8.535150	0.036826	0.003236	0.085343	-0.820343	-16.828721	5.064788
60029	0	3.679213	0.323663	8.545435	0.036804	0.003235	0.085449	-0.816586	-16.811293	5.042410
60030	0	3.683029	0.305494	8.485321	0.036841	0.003055	0.084848	-0.814664	-16.795065	5.024594
60031	0	3.686260	0.310817	8.477915	0.036865	0.003113	0.084778	-0.819125	-16.790342	4.994633
60032	0	3.660776	0.316198	8.521034	0.036615	0.003164	0.085207	-0.820611	-16.778931	4.970795
60033	0	3.686574	0.347619	8.514394	0.036865	0.003479	0.085144	-0.822571	-16.778241	4.954971
60034	0	3.656538	0.316543	8.465302	0.036561	0.003168	0.084655	-0.824398	-16.782943	4.933207
60035	0	3.669172	0.347532	8.440760	0.036682	0.003479	0.084412	-0.827527	-16.794832	4.908510
60036	0	3.683324	0.322465	8.464294	0.036823	0.003227	0.084647	-0.829144	-16.807093	4.893934
60037	0	3.669417	0.341255	8.483388	0.036682	0.003418	0.084839	-0.834451	-16.822160	4.860805
60038	0	3.672463	0.327774	8.512577	0.036706	0.003284	0.085134	-0.841283	-16.845924	4.843697
60039	0	3.664203	0.329058	8.556253	0.036621	0.003296	0.085571	-0.846304	-16.872743	4.829726
60040	0	3.681255	0.273191	8.572461	0.036785	0.002735	0.085736	-0.848575	-16.908239	4.802133
60041	0	3.713634	0.323288	8.647532	0.037109	0.003235	0.086487	-0.849237	-16.942876	4.781672
60042	0	3.719493	0.335251	8.602183	0.037163	0.003352	0.086036	-0.846890	-16.984622	4.756107
60043	0	3.720485	0.329231	8.671633	0.037170	0.003296	0.086731	-0.849487	-17.028900	4.754321
60044	0	3.776071	0.340961	8.583089	0.037726	0.003410	0.085846	-0.848419	-17.073509	4.747743
60045	0	3.770031	0.316408	8.701847	0.037659	0.003174	0.087036	-0.858690	-17.127041	4.749236
60046	0	3.796348	0.327092	8.741052	0.037925	0.003276	0.087427	-0.862891	-17.176542	4.741273
60047	0	3.819075	0.316536	8.768878	0.038147	0.003174	0.087708	-0.871472	-17.232645	4.727602
60048	0	3.815109	0.290878	8.801906	0.038113	0.002913	0.088036	-0.874149	-17.281608	4.718184
60049	0	3.868452	0.292408	8.890699	0.038635	0.002930	0.088928	-0.878970	-17.343886	4.715563
60050	0	3.859433	0.339860	8.886654	0.038550	0.003407	0.088885	-0.886726	-17.399298	4.713628
60051	0	3.855720	0.316846	8.933668	0.038513	0.003174	0.089355	-0.891282	-17.454540	4.717425
60052	0	3.852717	0.327689	8.960202	0.038479	0.003284	0.089622	-0.898477	-17.515120	4.723164
60053	0	3.886561	0.310090	8.994583	0.038818	0.003113	0.089966	-0.910988	-17.573960	4.731767
60054	0	3.883938	0.326045	9.002724	0.038791	0.003271	0.090048	-0.921960	-17.634634	4.728955
60055	0	3.941335	0.304824	9.073958	0.039368	0.003052	0.090759	-0.924153	-17.691158	4.723881
60056	0	3.937854	0.328066	9.100678	0.039337	0.003288	0.091024	-0.931302	-17.742085	4.730361
60057	0	3.977401	0.323080	9.129127	0.039734	0.003235	0.091309	-0.934165	-17.791179	4.743982
60058	0	3.984847	0.340168	9.193005	0.039814	0.003409	0.091945	-0.941405	-17.832939	4.750280
60059	0	3.995334	0.323269	9.257473	0.039917	0.003235	0.092590	-0.941982	-17.876744	4.755276
60060	0	4.002418	0.334908	9.211666	0.039989	0.003352	0.092132	-0.943680	-17.918709	4.756382
60061	0	4.000811	0.335485	9.269950	0.039978	0.003357	0.092712	-0.944214	-17.954664	4.758793
60062	0	4.000631	0.328942	9.224543	0.039976	0.003291	0.092258	-0.944283	-17.990896	4.776047
60063	0	4.049156	0.329398	9.276249	0.040466	0.003296	0.092773	-0.944675	-18.020764	4.780628
60064	0	4.023097	0.316658	9.249864	0.040211	0.003169	0.092507	-0.945761	-18.044568	4.790002
60065	0	4.011623	0.317016	9.331594	0.040100	0.003174	0.093323	-0.948333	-18.063061	4.793684
60066	0	4.033226	0.310100	9.330099	0.040315	0.003105	0.093308	-0.951419	-18.083369	4.798366
60067	0	4.010824	0.329564	9.319719	0.040100	0.003296	0.093201	-0.949917	-18.092116	4.811524
60068	0	4.054865	0.311006	9.319090	0.040544	0.003112	0.093193	-0.950262	-18.097076	4.822293
60069	0	4.028294	0.304966	9.393329	0.040283	0.003052	0.093933	-0.951095	-18.095393	4.834849
60070	0	4.052430	0.304832	9.387293	0.040526	0.003047	0.093872	-0.947776	-18.091634	4.839092
60071	0	4.046266	0.354645	9.338513	0.040466	0.003540	0.093384	-0.938498	-18.085919	4.837045
60072	0	4.038821	0.319003	9.308449	0.040398	0.003186	0.093081	-0.932305	-18.073078	4.837543
60073	0	4.032661	0.305829	9.363531	0.040344	0.003052	0.093628	-0.922999	-18.050272	4.838641
60074	0	4.022817	0.324905	9.322345	0.040248	0.003247	0.093215	-0.919293	-18.024751	4.836379
60075	0	4.026060	0.329588	9.296634	0.040283	0.003296	0.092957	-0.917840	-17.995485	4.840394
60076	0	4.033234	0.330164	9.237689	0.040359	0.003295	0.092365	-0.908376	-17.960372	4.856496
60077	0	3.994765	0.342427	9.254219	0.039978	0.003418	0.092529	-0.899418	-17.921401	4.864892
60078	0	4.018596	0.294872	9.165519	0.040222	0.002942	0.091640	-0.890011	-17.874858	4.865769
60079	0	3.969683	0.318120	9.150753	0.039734	0.003174	0.091492	-0.879727	-17.827130	4.868840
60080	0	3.968390	0.319377	9.178297	0.039721	0.003188	0.091767	-0.871534	-17.780129	4.869419
60081	0	3.957018	0.342449	9.193664	0.039612	0.003418	0.091919	-0.862294	-17.727061	4.865648
60082	0	3.936645	0.307252	9.099390	0.039407	0.003064	0.090977	-0.850788	-17.675025	4.858143
60083	0	3.938520	0.311865	9.102206	0.039429	0.003113	0.091003	-0.842363	-17.618963	4.856300
60084	0	3.911813	0.325196	9.081286	0.039159	0.003246	0.090796	-0.834156	-17.566311	4.852299
60085	0	3.895776	0.330482	8.986239	0.039001	0.003296	0.089844	-0.821886	-17.509332	4.849854
60086	0	3.905293	0.338060	8.922896	0.039098	0.003374	0.089210	-0.812559	-17.450495	4.846992
60087	0	3.852713	0.305876	8.931452	0.038574	0.003052	0.089294	-0.802634	-17.388753	4.853293
60088	0	3.849592	0.300942	8.874388	0.038542	0.003004	0.088724	-0.794728	-17.328233	4.845111
60089	0	3.834784	0.342256	8.784832	0.038391	0.003418	0.087830	-0.787669	-17.270459	4.847527
60090	0	3.820328	0.355774	8.788382	0.038243	0.003549	0.087867	-0.774911	-17.216962	4.842101
60091	0	3.810561	0.337181	8.809107	0.038147	0.003357	0.088074	-0.754990	-17.161825	4.838353
60092	0	3.790631	0.327286	8.757383	0.037942	0.003263	0.087559	-0.741840	-17.113977	4.826269
60093	0	3.761980	0.312061	8.680858	0.037659	0.003113	0.086792	-0.730622	-17.061416	4.818252
60094	0	3.748280	0.313251	8.775504	0.037519	0.003128	0.087740	-0.723687	-17.013581	4.806561
60095	0	3.755987	0.348166	8.650313	0.037598	0.003479	0.086487	-0.719030	-16.962358	4.789357
60096	0	3.785534	0.342932	8.604531	0.037889	0.003423	0.086031	-0.709264	-16.916966	4.770814
60097	0	3.714465	0.311806	8.631461	0.037170	0.003113	0.086304	-0.701110	-16.881537	4.758152
60098	0	3.709518	0.306642	8.554135	0.037119	0.003061	0.085531	-0.693091	-16.848584	4.743040
60099	0	3.678322	0.330317	8.545797	0.036804	0.003296	0.085449	-0.682261	-16.819268	4.726446
60100	0	3.735613	0.349913	8.486304	0.037373	0.003493	0.084856	-0.673148	-16.795801	4.717068
60101	0	3.709067	0.305852	8.545710	0.037109	0.003052	0.085449	-0.662963	-16.769559	4.700897
60102	0	3.693624	0.306914	8.492105	0.036950	0.003065	0.084915	-0.656169	-16.749615	4.692779
60103	0	3.691970	0.335730	8.532998	0.036926	0.003357	0.085327	-0.654076	-16.739626	4.674065
60104	0	3.678692	0.323844	8.521141	0.036791	0.003235	0.085210	-0.647755	-16.733086	4.664437
60105	0	3.674308	0.330077	8.514389	0.036743	0.003296	0.085144	-0.639760	-16.731815	4.654221
60106	0	3.668309	0.331170	8.483684	0.036681	0.003305	0.084838	-0.629913	-16.733264	4.644889
60107	0	3.674938	0.341984	8.477506	0.036743	0.003418	0.084778	-0.625650	-16.740410	4.640818
60108	0	3.676255	0.317768	8.562357	0.036756	0.003177	0.085627	-0.622623	-16.748659	4.625969
60109	0	3.694229	0.335770	8.525914	0.036926	0.003357	0.085266	-0.619699	-16.768959	4.613639
60110	0	3.679114	0.353924	8.554996	0.036775	0.003541	0.085557	-0.620084	-16.789955	4.592863
60111	0	3.706799	0.354005	8.519653	0.037048	0.003540	0.085205	-0.618197	-16.815359	4.573237
60112	0	3.704699	0.347947	8.597149	0.037026	0.003478	0.085980	-0.614425	-16.841636	4.560861
60113	0	3.725850	0.371796	8.623122	0.037231	0.003723	0.086243	-0.619009	-16.876369	4.553678
60114	0	3.719172	0.340205	8.620657	0.037163	0.003407	0.086219	-0.623888	-16.913641	4.543745
60115	0	3.707645	0.353863	8.653587	0.037048	0.003540	0.086548	-0.623654	-16.949680	4.537411
60116	0	3.738021	0.359530	8.681477	0.037349	0.003597	0.086828	-0.624051	-16.989994	4.535487
60117	0	3.732624	0.347677	8.744907	0.037292	0.003479	0.087463	-0.624780	-17.033049	4.525606
60118	0	3.758269	0.316432	8.729456	0.037542	0.003169	0.087312	-0.628586	-17.084886	4.523463
60119	0	3.775587	0.353821	8.811936	0.037720	0.003540	0.088135	-0.628755	-17.130865	4.510840
60120	0	3.801656	0.341360	8.796302	0.037974	0.003414	0.087981	-0.627248	-17.184682	4.514094
60121	0	3.812406	0.359577	8.848478	0.038086	0.003601	0.088501	-0.631707	-17.232927	4.508700
60122	0	3.814311	0.339979	8.857189	0.038101	0.003407	0.088590	-0.637889	-17.285947	4.507644
60123	0	3.837376	0.310734	8.927587	0.038330	0.003113	0.089294	-0.642428	-17.340831	4.503254
60124	0	3.858187	0.334524	8.948235	0.038540	0.003345	0.089500	-0.640557	-17.393396	4.502533
60125	0	3.879992	0.396325	8.964240	0.038757	0.003967	0.089661	-0.643311	-17.446548	4.506761
60126	0	3.888296	0.364888	8.972806	0.038842	0.003654	0.089746	-0.646826	-17.497377	4.508653
60127	0	3.885722	0.347315	9.013241	0.038818	0.003479	0.090149	-0.651813	-17.545640	4.506709
60128	0	3.893640	0.321542	9.083116	0.038897	0.003222	0.090848	-0.658216	-17.594714	4.504323
60129	0	3.916430	0.347781	9.049756	0.039124	0.003479	0.090515	-0.657487	-17.645156	4.503229
60130	0	3.936140	0.322681	9.144111	0.039328	0.003232	0.091455	-0.661643	-17.686319	4.502144
60131	0	3.934402	0.329100	9.178104	0.039307	0.003296	0.091797	-0.665359	-17.731889	4.497054
60132	0	3.978237	0.370863	9.156625	0.039747	0.003713	0.091581	-0.668046	-17.774724	4.498988
60133	0	3.976635	0.365806	9.178298	0.039734	0.003662	0.091797	-0.670771	-17.814148	4.499548
60134	0	3.988857	0.395121	9.212234	0.039860	0.003959	0.092134	-0.677680	-17.848745	4.498466
60135	0	3.987987	0.371826	9.239711	0.039856	0.003723	0.092407	-0.681454	-17.877239	4.509112
60136	0	4.029123	0.371210	9.256007	0.040270	0.003713	0.092569	-0.680088	-17.902551	4.515979
60137	0	4.017989	0.347875	9.294845	0.040161	0.003479	0.092957	-0.678410	-17.924492	4.524330
60138	0	4.009161	0.316974	9.336014	0.040076	0.003173	0.093367	-0.680148	-17.942156	4.534214
60139	0	4.022970	0.328950	9.295351	0.040222	0.003296	0.092957	-0.685922	-17.950187	4.539199
60140	0	4.006166	0.346732	9.282416	0.040053	0.003466	0.092828	-0.682038	-17.959284	4.537455
60141	0	4.028846	0.329544	9.277117	0.040283	0.003296	0.092773	-0.680735	-17.964581	4.544593
60142	0	3.992942	0.335172	9.289003	0.039927	0.003355	0.092891	-0.682865	-17.965748	4.549360
60143	0	4.021536	0.384628	9.265428	0.040222	0.003845	0.092651	-0.679874	-17.956161	4.545348
60144	0	4.013852	0.323987	9.272066	0.040147	0.003237	0.092717	-0.674480	-17.944696	4.548124
60145	0	4.009192	0.348178	9.289893	0.040100	0.003479	0.092896	-0.669500	-17.933379	4.547210
60146	0	3.988695	0.281121	9.254156	0.039900	0.002812	0.092536	-0.669231	-17.916224	4.552741
60147	0	3.990181	0.329660	9.253582	0.039917	0.003296	0.092529	-0.666804	-17.896170	4.552000
60148	0	3.986508	0.317846	9.279490	0.039886	0.003175	0.092786	-0.660886	-17.868522	4.552473
60149	0	3.970912	0.335774	9.260093	0.039734	0.003357	0.092590	-0.658432	-17.836637	4.544609
60150	0	3.996340	0.335789	9.201229	0.039989	0.003358	0.092001	-0.656943	-17.802896	4.543516
60151	0	3.970926	0.341857	9.205162	0.039734	0.003418	0.092041	-0.654715	-17.770982	4.544377
60152	0	3.959574	0.353948	9.128054	0.039623	0.003541	0.091269	-0.655085	-17.735089	4.549234
60153	0	3.976279	0.354025	9.071233	0.039795	0.003540	0.090698	-0.653395	-17.693171	4.553743
60154	0	3.957622	0.342039	9.098378	0.039608	0.003418	0.090970	-0.649019	-17.651923	4.552346
60155	0	3.945877	0.360041	9.034560	0.039490	0.003601	0.090332	-0.648390	-17.611310	4.556204
60156	0	3.896508	0.341885	8.945759	0.039001	0.003416	0.089442	-0.643561	-17.564771	4.548917
60157	0	3.908855	0.341970	9.083531	0.039124	0.003418	0.090820	-0.640087	-17.519336	4.548689
60158	0	3.883138	0.348591	9.056106	0.038870	0.003482	0.090545	-0.633815	-17.469379	4.550042
60159	0	3.872254	0.323734	8.930944	0.038757	0.003235	0.089294	-0.629379	-17.423480	4.548554
60160	0	3.871107	0.336393	8.934025	0.038749	0.003362	0.089324	-0.625285	-17.373830	4.544484
60161	0	3.829431	0.348254	8.882144	0.038330	0.003479	0.088806	-0.619524	-17.326531	4.535137
60162	0	3.816478	0.366807	8.817854	0.038198	0.003669	0.088164	-0.619022	-17.282719	4.530812
60163	0	3.805253	0.378601	8.821014	0.038086	0.003784	0.088196	-0.615355	-17.238108	4.521017
60164	0	3.816888	0.373041	8.793356	0.038202	0.003726	0.087919	-0.608460	-17.193380	4.511646
60165	0	3.799056	0.360463	8.808841	0.038025	0.003601	0.088074	-0.602651	-17.147485	4.497360
60166	0	3.786783	0.342650	8.725966	0.037895	0.003425	0.087248	-0.598851	-17.110270	4.489013
60167	0	3.757001	0.305447	8.643771	0.037598	0.003052	0.086426	-0.593928	-17.072324	4.485875
60168	0	3.727410	0.329804	8.682492	0.037297	0.003301	0.086815	-0.595785	-17.040560	4.471694
60169	0	3.769424	0.354475	8.668082	0.037720	0.003540	0.086670	-0.588320	-17.005630	4.462510
60170	0	3.746366	0.348811	8.694428	0.037485	0.003488	0.086935	-0.586139	-16.976087	4.453789
60171	0	3.733553	0.347955	8.643353	0.037354	0.003479	0.086426	-0.583863	-16.950901	4.443258
60172	0	3.730164	0.360257	8.656983	0.037317	0.003602	0.086563	-0.581603	-16.928991	4.433826
60173	0	3.727647	0.341726	8.557829	0.037292	0.003418	0.085571	-0.580941	-16.906339	4.424456
60174	0	3.706476	0.359805	8.589513	0.037077	0.003599	0.085890	-0.580755	-16.888841	4.416060
60175	0	3.722379	0.335438	8.563575	0.037231	0.003357	0.085632	-0.582425	-16.877493	4.398532
60176	0	3.715343	0.310228	8.508965	0.037155	0.003107	0.085089	-0.586889	-16.874001	4.385675
60177	0	3.705098	0.323359	8.569226	0.037048	0.003235	0.085693	-0.586726	-16.876326	4.375299
60178	0	3.730161	0.334684	8.605510	0.037297	0.003354	0.086057	-0.594181	-16.880943	4.366177
60179	0	3.736184	0.377920	8.526269	0.037354	0.003784	0.085266	-0.598679	-16.890804	4.356335
60180	0	3.737903	0.376899	8.617018	0.037370	0.003774	0.086174	-0.602804	-16.901983	4.353852
60181	0	3.730755	0.353684	8.605317	0.037292	0.003540	0.086060	-0.604971	-16.920916	4.336887
60182	0	3.733614	0.329053	8.658941	0.037322	0.003289	0.086596	-0.601395	-16.938437	4.318467
60183	0	3.719001	0.310807	8.556295	0.037170	0.003113	0.085571	-0.605480	-16.963526	4.310095
60184	0	3.735519	0.339992	8.603246	0.037332	0.003407	0.086042	-0.613109	-16.993789	4.299787
60185	0	3.737857	0.323175	8.635402	0.037354	0.003235	0.086365	-0.615033	-17.025885	4.289181
60186	0	3.773831	0.328354	8.730703	0.037709	0.003289	0.087319	-0.620092	-17.062792	4.280272
60187	0	3.756457	0.310638	8.684117	0.037537	0.003113	0.086853	-0.626126	-17.098463	4.276153
60188	0	3.756278	0.333447	8.760974	0.037532	0.003344	0.087623	-0.635484	-17.137723	4.270059
60189	0	3.793359	0.352808	8.806097	0.037903	0.003540	0.088074	-0.648344	-17.176484	4.269233
60190	0	3.806069	0.338410	8.809296	0.038025	0.003393	0.088108	-0.657533	-17.221858	4.261962
60191	0	3.818148	0.329052	8.781480	0.038147	0.003296	0.087830	-0.662120	-17.265763	4.255865
60192	0	3.844101	0.339730	8.857497	0.038400	0.003407	0.088593	-0.671368	-17.318093	4.246034
60193	0	3.842908	0.316946	8.860675	0.038391	0.003174	0.088623	-0.674617	-17.366003	4.241338
60194	0	3.862378	0.321575	8.833047	0.038589	0.003225	0.088346	-0.684382	-17.410540	4.239301
60195	0	3.867292	0.353514	8.964460	0.038635	0.003540	0.089661	-0.688225	-17.457529	4.237560
60196	0	3.893060	0.321871	8.948990	0.038893	0.003224	0.089506	-0.693017	-17.504854	4.229446
60197	0	3.910103	0.334902	9.049879	0.039062	0.003357	0.090515	-0.700498	-17.552372	4.235876
60198	0	3.918112	0.339144	9.064738	0.039140	0.003402	0.090665	-0.710848	-17.603459	4.235743
60199	0	3.903946	0.346912	9.110960	0.039001	0.003479	0.091125	-0.720659	-17.650047	4.234335
60200	0	3.917788	0.296308	9.138133	0.039138	0.002971	0.091398	-0.727674	-17.699105	4.234065
60201	0	3.928297	0.286466	9.135370	0.039246	0.002869	0.091370	-0.730357	-17.744789	4.239590
60202	0	3.965757	0.303821	9.120122	0.039625	0.003043	0.091215	-0.734256	-17.784272	4.246209
60203	0	3.964240	0.341125	9.166184	0.039612	0.003418	0.091675	-0.740278	-17.821240	4.251977
60204	0	3.964070	0.327653	9.212414	0.039612	0.003282	0.092136	-0.744248	-17.856032	4.245542
60205	0	3.994501	0.334545	9.190720	0.039917	0.003357	0.091919	-0.755903	-17.889833	4.246554
60206	0	3.963006	0.308163	9.243480	0.039607	0.003089	0.092444	-0.762710	-17.917076	4.256481
60207	0	4.006081	0.335286	9.197066	0.040039	0.003357	0.091980	-0.765558	-17.942992	4.264389
60208	0	3.985393	0.316365	9.274791	0.039839	0.003165	0.092754	-0.765528	-17.960505	4.267906
60209	0	4.054159	0.323093	9.282839	0.040527	0.003235	0.092834	-0.768277	-17.976852	4.270100
60210	0	4.032152	0.291688	9.239031	0.040311	0.002921	0.092395	-0.771409	-17.988895	4.269349
60211	0	4.011109	0.304557	9.295200	0.040100	0.003052	0.092957	-0.776843	-18.001256	4.274057
60212	0	4.024903	0.351836	9.276208	0.040244	0.003527	0.092764	-0.784898	-18.006101	4.270986
60213	0	4.028431	0.335585	9.307817	0.040283	0.003357	0.093079	-0.784345	-18.006277	4.274060
60214	0	4.021768	0.365980	9.356867	0.040224	0.003659	0.093566	-0.782016	-17.997121	4.282694
60215	0	4.015254	0.311158	9.302133	0.040161	0.003113	0.093018	-0.781708	-17.985360	4.281008
60216	0	4.007201	0.322808	9.345591	0.040082	0.003232	0.093451	-0.784695	-17.971828	4.288941
60217	0	4.020506	0.317793	9.253659	0.040222	0.003174	0.092529	-0.778125	-17.949508	4.284861
60218	0	4.010895	0.318296	9.236820	0.040127	0.003181	0.092360	-0.774720	-17.926088	4.285013
60219	0	3.995698	0.299452	9.223312	0.039978	0.002991	0.092224	-0.768474	-17.898866	4.278739
60220	0	4.010117	0.318045	9.273694	0.040118	0.003181	0.092730	-0.766912	-17.876523	4.281395
60221	0	3.971218	0.330033	9.156199	0.039734	0.003296	0.091553	-0.759974	-17.848115	4.285227
60222	0	3.984139	0.318605	9.182864	0.039873	0.003182	0.091815	-0.754136	-17.807198	4.290222
60223	0	3.952348	0.324370	9.162524	0.039551	0.003235	0.091614	-0.741986	-17.771789	4.291987
60224	0	3.970519	0.332045	9.110250	0.039741	0.003313	0.091087	-0.731616	-17.726018	4.288708
60225	0	3.957491	0.342297	9.047007	0.039612	0.003418	0.090454	-0.724086	-17.677964	4.295336
60226	0	3.956584	0.319372	9.049948	0.039598	0.003183	0.090486	-0.710005	-17.635426	4.290316
60227	0	3.914734	0.329734	9.108042	0.039185	0.003296	0.091064	-0.706838	-17.587335	4.291137
60228	0	3.908596	0.281474	9.016500	0.039124	0.002808	0.090149	-0.696707	-17.538403	4.282468
60229	0	3.898352	0.319513	9.007698	0.039022	0.003192	0.090060	-0.691428	-17.487607	4.279774
60230	0	3.892106	0.326313	8.946887	0.038959	0.003258	0.089453	-0.683404	-17.438329	4.273768
60231	0	3.859439	0.342258	8.864068	0.038635	0.003418	0.088623	-0.676307	-17.384182	4.267911
60232	0	3.839421	0.312990	8.849002	0.038431	0.003121	0.088474	-0.664297	-17.335090	4.264012
60233	0	3.841859	0.312023	8.863734	0.038452	0.003113	0.088623	-0.653623	-17.290484	4.257299
60234	0	3.846445	0.337634	8.842468	0.038507	0.003371	0.088407	-0.645925	-17.234690	4.251476
60235	0	3.817372	0.354464	8.802739	0.038208	0.003540	0.088013	-0.638749	-17.188805	4.249060
60236	0	3.798339	0.336902	8.756760	0.038017	0.003366	0.087553	-0.632928	-17.143247	4.240490
60237	0	3.787497	0.330057	8.704808	0.037903	0.003296	0.087036	-0.625508	-17.105286	4.238374
60238	0	3.751103	0.306167	8.695001	0.037541	0.003060	0.086937	-0.622365	-17.063974	4.240075
60239	0	3.763130	0.330197	8.649851	0.037659	0.003296	0.086487	-0.613148	-17.026441	4.231176
60240	0	3.720933	0.318859	8.646053	0.037237	0.003185	0.086449	-0.607450	-16.988337	4.229111
60241	0	3.714738	0.311978	8.613029	0.037170	0.003113	0.086121	-0.596989	-16.956477	4.219551
60242	0	3.728857	0.325086	8.639159	0.037307	0.003248	0.086384	-0.592048	-16.931092	4.207756
60243	0	3.745888	0.342305	8.551737	0.037476	0.003418	0.085510	-0.583929	-16.907530	4.196945
60244	0	3.737093	0.336675	8.522291	0.037381	0.003366	0.085218	-0.581933	-16.892611	4.179593
60245	0	3.709824	0.342118	8.569805	0.037109	0.003418	0.085693	-0.576143	-16.876529	4.171494
60246	0	3.689406	0.324025	8.546184	0.036903	0.003241	0.085458	-0.574933	-16.862912	4.162184
60247	0	3.716391	0.335697	8.569618	0.037170	0.003357	0.085693	-0.573167	-16.852998	4.158046
60248	0	3.697043	0.335710	8.569961	0.036974	0.003356	0.085698	-0.570004	-16.847157	4.155132
60249	0	3.710684	0.323284	8.514522	0.037109	0.003235	0.085144	-0.570835	-16.842537	4.144207
60250	0	3.704634	0.335081	8.544957	0.037043	0.003352	0.085451	-0.570730	-16.846318	4.144057
60251	0	3.686985	0.341819	8.556929	0.036865	0.003418	0.085571	-0.568592	-16.851304	4.137811
60252	0	3.694385	0.317042	8.592899	0.036935	0.003174	0.085933	-0.571075	-16.862109	4.129639
60253	0	3.724417	0.353977	8.507745	0.037231	0.003540	0.085083	-0.569440	-16.878044	4.124118
60254	0	3.702900	0.347718	8.567465	0.037012	0.003478	0.085682	-0.568585	-16.899515	4.110276
60255	0	3.706350	0.329153	8.611425	0.037048	0.003296	0.086121	-0.572209	-16.918513	4.111992
60256	0	3.767866	0.347985	8.598975	0.037659	0.003479	0.085999	-0.569149	-16.944078	4.100434
60257	0	3.710828	0.297492	8.612739	0.037086	0.002974	0.086137	-0.565352	-16.971930	4.100258
60258	0	3.761401	0.329431	8.673188	0.037590	0.003291	0.086742	-0.559265	-17.002550	4.090681
60259	0	3.768973	0.353762	8.665653	0.037659	0.003540	0.086670	-0.560192	-17.042496	4.084422
60260	0	3.768644	0.353121	8.699700	0.037660	0.003534	0.087008	-0.562021	-17.076682	4.076964
60261	0	3.762692	0.347558	8.702362	0.037598	0.003479	0.087036	-0.564222	-17.114072	4.074337
60262	0	3.787381	0.347227	8.717831	0.037839	0.003471	0.087193	-0.560873	-17.158769	4.074244
60263	0	3.800113	0.317046	8.817988	0.037964	0.003174	0.088196	-0.562865	-17.206138	4.064176
60264	0	3.801036	0.335039	8.778237	0.037976	0.003349	0.087797	-0.559313	-17.249580	4.061082
60265	0	3.842482	0.298585	8.854756	0.038391	0.002991	0.088562	-0.563203	-17.292154	4.054239
60266	0	3.837583	0.322117	8.839313	0.038336	0.003224	0.088410	-0.564936	-17.342959	4.052268
60267	0	3.830850	0.335130	8.897250	0.038269	0.003357	0.088989	-0.569674	-17.392621	4.057987
60268	0	3.861108	0.365650	8.909560	0.038574	0.003662	0.089111	-0.574395	-17.438882	4.060388
60269	0	3.884021	0.344116	8.972798	0.038806	0.003445	0.089743	-0.576512	-17.481506	4.061226
60270	0	3.867553	0.365239	9.062043	0.038635	0.003662	0.090637	-0.586110	-17.531269	4.065330
60271	0	3.901668	0.351922	9.039792	0.038981	0.003520	0.090413	-0.584870	-17.574839	4.071976
60272	0	3.903284	0.304916	9.123423	0.039001	0.003052	0.091248	-0.585854	-17.613158	4.072937
60273	0	3.903243	0.323288	9.105126	0.039001	0.003235	0.091064	-0.586134	-17.650981	4.077107
60274	0	3.925697	0.324570	9.165175	0.039227	0.003247	0.091664	-0.585965	-17.686600	4.086745
60275	0	3.933283	0.347531	9.154163	0.039307	0.003479	0.091553	-0.588316	-17.718253	4.092095
60276	0	3.920398	0.340782	9.176213	0.039176	0.003410	0.091774	-0.589268	-17.752025	4.102869
60277	0	3.951092	0.372063	9.215411	0.039490	0.003723	0.092163	-0.590266	-17.777155	4.108315
60278	0	3.955564	0.334832	9.237897	0.039532	0.003351	0.092389	-0.591679	-17.805657	4.112887
60279	0	3.975501	0.329408	9.239821	0.039734	0.003296	0.092407	-0.591800	-17.830716	4.114689
60280	0	3.991445	0.323353	9.305237	0.039898	0.003231	0.093060	-0.586854	-17.849945	4.115595
60281	0	4.005038	0.329923	9.282947	0.040039	0.003296	0.092834	-0.580972	-17.862752	4.118860
60282	0	4.001174	0.355016	9.239147	0.040000	0.003546	0.092397	-0.573756	-17.876252	4.118137
60283	0	4.004467	0.329756	9.277096	0.040039	0.003296	0.092773	-0.569896	-17.882033	4.119733
60284	0	3.974803	0.330620	9.288796	0.039744	0.003299	0.092890	-0.559166	-17.885434	4.120703
60285	0	3.991962	0.342091	9.313842	0.039917	0.003418	0.093140	-0.553754	-17.887589	4.121130
60286	0	3.991553	0.342318	9.259018	0.039922	0.003424	0.092587	-0.552607	-17.878703	4.122854
60287	0	3.991379	0.360265	9.320200	0.039917	0.003601	0.093201	-0.548984	-17.873547	4.128172
60288	0	4.008192	0.348588	9.271913	0.040093	0.003482	0.092714	-0.542512	-17.858172	4.124653
60289	0	3.972425	0.342033	9.222819	0.039734	0.003418	0.092224	-0.537941	-17.845051	4.127729
60290	0	3.975942	0.330596	9.242129	0.039775	0.003300	0.092415	-0.528787	-17.824761	4.119814
60291	0	4.008309	0.360766	9.210920	0.040100	0.003601	0.092102	-0.519276	-17.802451	4.113282
60292	0	3.961625	0.349150	9.188086	0.039639	0.003491	0.091871	-0.517576	-17.773496	4.116403
60293	0	3.977222	0.366538	9.205070	0.039795	0.003662	0.092041	-0.512059	-17.744132	4.111544
60294	0	3.941908	0.348885	9.176450	0.039444	0.003485	0.091754	-0.505559	-17.711871	4.110670
60295	0	3.934286	0.342299	9.125807	0.039368	0.003418	0.091248	-0.497964	-17.679512	4.110610
60296	0	3.898351	0.349204	9.103591	0.039013	0.003489	0.091023	-0.492244	-17.641331	4.107058
60297	0	3.890629	0.342164	9.113994	0.038940	0.003418	0.091125	-0.486394	-17.597179	4.108280
60298	0	3.902284	0.336834	9.086251	0.039055	0.003364	0.090849	-0.479235	-17.555542	4.114171
60299	0	3.902758	0.342137	9.034700	0.039062	0.003418	0.090332	-0.473695	-17.510047	4.115912
60300	0	3.901771	0.354626	8.970599	0.039054	0.003547	0.089690	-0.472881	-17.462542	4.118412
60301	0	3.890620	0.372958	8.943114	0.038940	0.003723	0.089417	-0.463563	-17.417485	4.116776
60302	0	3.865582	0.361546	8.915411	0.038689	0.003613	0.089140	-0.459706	-17.373966	4.124315
60303	0	3.835870	0.324153	8.924710	0.038391	0.003235	0.089233	-0.450087	-17.331125	4.117451
60304	0	3.847770	0.331277	8.872436	0.038509	0.003308	0.088711	-0.443129	-17.289021	4.113634
60305	0	3.829342	0.348292	8.882182	0.038330	0.003479	0.088806	-0.436935	-17.240504	4.107056
60306	0	3.792055	0.361321	8.817840	0.037951	0.003609	0.088165	-0.429896	-17.199202	4.102095
60307	0	3.793007	0.378661	8.766101	0.037964	0.003784	0.087646	-0.425474	-17.153776	4.101538
60308	0	3.768412	0.305703	8.774854	0.037713	0.003057	0.087736	-0.423431	-17.114780	4.097032
60309	0	3.775307	0.342357	8.710895	0.037781	0.003418	0.087097	-0.414919	-17.077169	4.094047
60310	0	3.769242	0.349194	8.768307	0.037724	0.003489	0.087669	-0.410470	-17.034035	4.093584
60311	0	3.739323	0.342166	8.674001	0.037415	0.003418	0.086731	-0.404298	-17.004710	4.083049
60312	0	3.741027	0.324563	8.706278	0.037433	0.003242	0.087053	-0.397639	-16.974024	4.077566
60313	0	3.727357	0.323741	8.637282	0.037292	0.003235	0.086365	-0.392888	-16.947776	4.069857
60314	0	3.704753	0.342932	8.657300	0.037071	0.003423	0.086563	-0.383045	-16.915177	4.065627
60315	0	3.733864	0.371983	8.673750	0.037354	0.003723	0.086731	-0.385677	-16.894292	4.062481
60316	0	3.737040	0.371765	8.607825	0.037385	0.003716	0.086072	-0.382650	-16.873795	4.050098
60317	0	3.710071	0.335867	8.612427	0.037109	0.003357	0.086121	-0.378798	-16.861127	4.039270
60318	0	3.726950	0.342111	8.582462	0.037275	0.003421	0.085822	-0.376767	-16.852209	4.031973
60319	0	3.692205	0.323233	8.624458	0.036926	0.003235	0.086243	-0.378293	-16.845370	4.033541
60320	0	3.709906	0.353614	8.575793	0.037101	0.003534	0.085757	-0.374198	-16.841864	4.032755
60321	0	3.686753	0.335650	8.642482	0.036865	0.003357	0.086426	-0.372986	-16.843770	4.024977
60322	0	3.693654	0.359378	8.574898	0.036930	0.003599	0.085752	-0.378074	-16.851215	4.017303
60323	0	3.699633	0.347538	8.660518	0.036987	0.003479	0.086609	-0.380808	-16.861908	4.017968
60324	0	3.738162	0.389384	8.574221	0.037371	0.003899	0.085747	-0.385013	-16.875305	4.014395
60325	0	3.724619	0.347848	8.593113	0.037231	0.003479	0.085938	-0.383721	-16.893800	4.013498
60326	0	3.734184	0.316895	8.609878	0.037322	0.003172	0.086107	-0.385493	-16.918980	4.008273
60327	0	3.700268	0.329693	8.605292	0.036987	0.003296	0.086060	-0.382221	-16.938320	4.005800
60328	0	3.722240	0.353620	8.597518	0.037201	0.003542	0.085984	-0.387527	-16.965737	4.000463
60329	0	3.688715	0.335544	8.672170	0.036865	0.003357	0.086731	-0.387402	-16.993496	3.998476
60330	0	3.730244	0.353063	8.706671	0.037275	0.003536	0.087078	-0.392375	-17.027952	4.005296
60331	0	3.725950	0.329073	8.702432	0.037231	0.003296	0.087036	-0.396797	-17.063651	4.009510
60332	0	3.744121	0.333713	8.724331	0.037410	0.003346	0.087256	-0.406402	-17.103752	4.004517
60333	0	3.774734	0.340372	8.708577	0.037720	0.003418	0.087097	-0.422320	-17.138925	4.001972
60334	0	3.823297	0.374444	8.760970	0.038202	0.003755	0.087623	-0.432960	-17.177903	3.998733
60335	0	3.812347	0.341251	8.824084	0.038086	0.003418	0.088257	-0.437529	-17.225402	4.003667
60336	0	3.807794	0.315407	8.759712	0.038038	0.003162	0.087614	-0.445696	-17.276094	4.008690
60337	0	3.830258	0.335045	8.860881	0.038269	0.003357	0.088623	-0.451582	-17.318291	4.009728
60338	0	3.824781	0.315454	8.851890	0.038214	0.003160	0.088533	-0.456789	-17.361250	4.010468
60339	0	3.849108	0.340701	8.933913	0.038452	0.003418	0.089355	-0.468084	-17.410008	4.008417
60340	0	3.879261	0.340794	8.995099	0.038757	0.003418	0.089966	-0.478207	-17.453716	4.013048
60341	0	3.891956	0.365042	9.043731	0.038879	0.003662	0.090454	-0.490228	-17.503380	4.013825
60342	0	3.867031	0.328773	9.037838	0.038635	0.003296	0.090393	-0.498058	-17.546605	4.017937
60343	0	3.893324	0.326488	8.969218	0.038900	0.003265	0.089706	-0.496515	-17.587440	4.016786
60344	0	3.903584	0.338991	9.065204	0.039003	0.003395	0.090666	-0.500622	-17.627415	4.015571
60345	0	3.939865	0.304767	9.111224	0.039368	0.003052	0.091125	-0.503442	-17.665212	4.020787
60346	0	3.946182	0.298116	9.178296	0.039429	0.002991	0.091797	-0.512814	-17.705356	4.025735
60347	0	3.964056	0.334792	9.172375	0.039612	0.003357	0.091736	-0.521552	-17.740091	4.027494
60348	0	3.963424	0.329498	9.172619	0.039612	0.003296	0.091736	-0.520612	-17.766978	4.026380
60349	0	3.969193	0.352641	9.164891	0.039669	0.003532	0.091659	-0.525811	-17.794392	4.029325
60350	0	3.975931	0.359974	9.166383	0.039734	0.003601	0.091675	-0.525387	-17.824902	4.036773
60351	0	3.963090	0.322828	9.197199	0.039612	0.003235	0.091980	-0.531340	-17.847436	4.041822
60352	0	3.975555	0.316367	9.178785	0.039734	0.003174	0.091797	-0.541464	-17.873389	4.039283
60353	0	3.984749	0.311342	9.187443	0.039832	0.003122	0.091881	-0.550213	-17.891375	4.038595
60354	0	3.976264	0.299060	9.227575	0.039749	0.002997	0.092281	-0.556432	-17.906940	4.039508
60355	0	3.992291	0.304990	9.203851	0.039917	0.003052	0.092041	-0.556815	-17.913149	4.037966
60356	0	3.999682	0.316856	9.227627	0.039989	0.003169	0.092279	-0.555585	-17.921053	4.041898
60357	0	3.991558	0.305104	9.216372	0.039917	0.003052	0.092163	-0.554701	-17.918103	4.043839
60358	0	4.009347	0.305322	9.253177	0.040097	0.003050	0.092530	-0.548958	-17.912266	4.046444
60359	0	4.003303	0.348192	9.247076	0.040039	0.003479	0.092468	-0.543793	-17.903595	4.044274
60360	0	4.002058	0.378603	9.217062	0.040027	0.003789	0.092168	-0.545587	-17.894822	4.043478
60361	0	3.984364	0.323056	9.271785	0.039856	0.003235	0.092712	-0.549119	-17.878345	4.046074
60362	0	3.987532	0.285469	9.248617	0.039892	0.002859	0.092479	-0.552911	-17.856146	4.052351
60363	0	3.977933	0.335804	9.253596	0.039795	0.003357	0.092529	-0.550003	-17.835634	4.050682
60364	0	3.974580	0.323511	9.200006	0.039763	0.003237	0.091992	-0.550446	-17.812420	4.046424
60365	0	3.946877	0.317473	9.204998	0.039490	0.003174	0.092041	-0.547917	-17.785011	4.052733
60366	0	3.948426	0.286869	9.212978	0.039509	0.002870	0.092119	-0.547545	-17.753243	4.051732
60367	0	3.970650	0.359736	9.119860	0.039734	0.003601	0.091187	-0.550597	-17.717510	4.058113
60368	0	3.959113	0.328823	9.091669	0.039618	0.003288	0.090905	-0.549202	-17.682950	4.055966
60369	0	3.934030	0.329861	9.077105	0.039368	0.003296	0.090759	-0.544480	-17.647141	4.054008
60370	0	3.934316	0.330153	9.036848	0.039374	0.003301	0.090355	-0.542044	-17.606270	4.058050
60371	0	3.921702	0.299046	9.040548	0.039246	0.002991	0.090393	-0.540963	-17.568765	4.060180
60372	0	3.897101	0.329526	9.030962	0.039005	0.003295	0.090295	-0.539223	-17.524070	4.055958
60373	0	3.884463	0.329806	8.991973	0.038879	0.003296	0.089905	-0.535232	-17.478575	4.048612
60374	0	3.865579	0.348618	9.013102	0.038688	0.003483	0.090117	-0.529758	-17.436742	4.043320
60375	0	3.878757	0.299243	8.942981	0.038818	0.002991	0.089417	-0.526277	-17.396078	4.041296
60376	0	3.841826	0.317426	8.835845	0.038452	0.003177	0.088344	-0.527975	-17.350933	4.032984
60377	0	3.866560	0.329907	8.814812	0.038696	0.003296	0.088135	-0.522639	-17.309829	4.031128
60378	0	3.835749	0.342350	8.847987	0.038390	0.003424	0.088466	-0.521523	-17.266268	4.031568
60379	0	3.811708	0.317641	8.790350	0.038147	0.003174	0.087891	-0.516909	-17.226078	4.031714
60380	0	3.830063	0.324438	8.774637	0.038331	0.003240	0.087733	-0.509614	-17.185244	4.021019
60381	0	3.806030	0.329912	8.820675	0.038086	0.003296	0.088196	-0.504175	-17.150726	4.015128
60382	0	3.795036	0.348340	8.706763	0.037974	0.003485	0.087057	-0.504411	-17.117900	4.012703
60383	0	3.787793	0.335663	8.716904	0.037903	0.003357	0.087158	-0.503349	-17.083903	4.012078
60384	0	3.777120	0.323550	8.676103	0.037792	0.003234	0.086752	-0.499860	-17.054977	4.004167
60385	0	3.776170	0.330043	8.606776	0.037781	0.003296	0.086060	-0.492548	-17.028385	3.998718
60386	0	3.760440	0.330685	8.748508	0.037620	0.003304	0.087479	-0.488029	-17.007324	3.994449
60387	0	3.751721	0.366200	8.649524	0.037537	0.003662	0.086487	-0.486660	-16.980353	3.992819
60388	0	3.742653	0.353818	8.620221	0.037436	0.003539	0.086198	-0.486202	-16.965917	3.989065
60389	0	3.746422	0.305732	8.618639	0.037476	0.003052	0.086182	-0.477554	-16.949712	3.981491
60390	0	3.732306	0.324570	8.704795	0.037331	0.003245	0.087045	-0.475491	-16.938562	3.977942
60391	0	3.741093	0.323273	8.661053	0.037415	0.003235	0.086609	-0.476520	-16.932577	3.971598
60392	0	3.740298	0.347433	8.630828	0.037407	0.003474	0.086307	-0.474764	-16.926259	3.965083
60393	0	3.729412	0.329811	8.660810	0.037292	0.003296	0.086609	-0.470230	-16.927301	3.957188
60394	0	3.705853	0.317478	8.568839	0.037051	0.003178	0.085691	-0.472079	-16.935891	3.952208
60395	0	3.730281	0.311033	8.654349	0.037292	0.003113	0.086548	-0.473346	-16.948344	3.950891
60396	0	3.713309	0.353002	8.629276	0.037129	0.003534	0.086294	-0.477049	-16.951973	3.948333
60397	0	3.742378	0.347876	8.666595	0.037415	0.003479	0.086670	-0.475521	-16.963025	3.942415
60398	0	3.744594	0.329137	8.671678	0.037433	0.003295	0.086722	-0.478181	-16.979430	3.937413
60399	0	3.742906	0.286313	8.623656	0.037415	0.002869	0.086243	-0.483311	-16.997552	3.934206
60400	0	3.746324	0.303382	8.658803	0.037443	0.003040	0.086596	-0.489642	-17.023071	3.926193
60401	0	3.755530	0.335132	8.727246	0.037537	0.003357	0.087280	-0.494788	-17.046428	3.925440
60402	0	3.759482	0.334192	8.652224	0.037573	0.003345	0.086532	-0.497359	-17.074414	3.921050
60403	0	3.762171	0.323490	8.714782	0.037598	0.003235	0.087158	-0.495287	-17.104827	3.920637
60404	0	3.797930	0.323358	8.797877	0.037951	0.003234	0.087991	-0.493639	-17.139897	3.923354
60405	0	3.786781	0.328959	8.836800	0.037842	0.003296	0.088379	-0.499481	-17.172463	3.921176
60406	0	3.798530	0.315515	8.822081	0.037954	0.003160	0.088234	-0.504046	-17.211606	3.912437
60407	0	3.817444	0.323017	8.879452	0.038147	0.003235	0.088806	-0.507834	-17.245902	3.906206
60408	0	3.841282	0.322026	8.846500	0.038384	0.003225	0.088477	-0.512065	-17.281470	3.908712
60409	0	3.848284	0.292462	8.934242	0.038452	0.002930	0.089355	-0.516239	-17.319703	3.907447
60410	0	3.860467	0.316004	8.907155	0.038574	0.003163	0.089085	-0.518227	-17.357772	3.905111
60411	0	3.872684	0.353488	8.903722	0.038696	0.003540	0.089050	-0.522511	-17.395974	3.905613
60412	0	3.848295	0.328260	8.974291	0.038452	0.003285	0.089756	-0.523901	-17.434127	3.904421
60413	0	3.896961	0.329089	9.001441	0.038940	0.003296	0.090027	-0.527963	-17.470149	3.908940
60414	0	3.896687	0.304431	8.983254	0.038940	0.003052	0.089844	-0.535054	-17.502770	3.908301
60415	0	3.920225	0.301111	9.067259	0.039171	0.003016	0.090686	-0.538320	-17.540863	3.910583
60416	0	3.895846	0.319818	9.042992	0.038931	0.003201	0.090442	-0.539155	-17.574631	3.912235
60417	0	3.933329	0.329178	9.062580	0.039307	0.003296	0.090637	-0.542121	-17.607175	3.916017
60418	0	3.944750	0.298591	9.069023	0.039429	0.002991	0.090698	-0.546023	-17.629775	3.915943
60419	0	3.965626	0.320185	9.092990	0.039634	0.003207	0.090940	-0.550520	-17.656979	3.916522
60420	0	3.971081	0.338397	9.154496	0.039688	0.003388	0.091555	-0.553889	-17.684203	3.922131
60421	0	3.969100	0.341611	9.172806	0.039673	0.003418	0.091736	-0.554167	-17.705760	3.924513
60422	0	3.959952	0.298693	9.104239	0.039586	0.002987	0.091048	-0.552254	-17.721552	3.925376
60423	0	3.975237	0.305355	9.172777	0.039734	0.003052	0.091736	-0.548146	-17.743527	3.924040
60424	0	3.968480	0.281251	9.185260	0.039673	0.002808	0.091858	-0.540414	-17.757307	3.927603
60425	0	3.978033	0.306834	9.150305	0.039769	0.003068	0.091508	-0.538109	-17.770137	3.934011
60426	0	3.976226	0.324688	9.236772	0.039757	0.003248	0.092370	-0.537963	-17.775718	3.937435
60427	0	3.949771	0.323376	9.203764	0.039490	0.003235	0.092041	-0.537435	-17.784531	3.937134
60428	0	3.981325	0.311431	9.239813	0.039810	0.003110	0.092400	-0.530429	-17.787222	3.938186
60429	0	3.942492	0.299494	9.204250	0.039429	0.002991	0.092041	-0.523767	-17.781290	3.947962
60430	0	3.984156	0.300533	9.174141	0.039848	0.002998	0.091739	-0.513747	-17.771668	3.952296
60431	0	3.942169	0.341829	9.289848	0.039429	0.003418	0.092896	-0.511795	-17.761779	3.955434
60432	0	3.934196	0.323630	9.229569	0.039353	0.003235	0.092291	-0.508497	-17.746448	3.952931
60433	0	3.923286	0.293440	9.210733	0.039246	0.002930	0.092102	-0.501268	-17.729434	3.952577
60434	0	3.945107	0.306521	9.193387	0.039464	0.003060	0.091928	-0.493874	-17.712127	3.952746
60435	0	3.947201	0.323699	9.131619	0.039490	0.003235	0.091309	-0.489818	-17.688637	3.958809
60436	0	3.974097	0.324571	9.139139	0.039759	0.003239	0.091384	-0.479813	-17.665311	3.958964
60437	0	3.916369	0.311641	9.223287	0.039185	0.003113	0.092224	-0.474004	-17.638208	3.958069
60438	0	3.930487	0.312540	9.145659	0.039326	0.003119	0.091448	-0.465364	-17.610954	3.957384
60439	0	3.921694	0.335858	9.150393	0.039246	0.003357	0.091492	-0.462021	-17.573846	3.960967
60440	0	3.903957	0.330546	9.134363	0.039066	0.003299	0.091332	-0.452520	-17.539152	3.953616
60441	0	3.903443	0.317989	9.034395	0.039062	0.003174	0.090332	-0.443752	-17.502389	3.950817
60442	0	3.909949	0.325202	9.000103	0.039128	0.003246	0.089989	-0.435412	-17.464497	3.953189
60443	0	3.891212	0.311717	9.009997	0.038940	0.003113	0.090088	-0.428708	-17.427316	3.949454
60444	0	3.873176	0.324864	8.945326	0.038762	0.003242	0.089440	-0.419813	-17.387337	3.947780
60445	0	3.854595	0.341854	8.942867	0.038574	0.003418	0.089417	-0.417773	-17.349852	3.945317
60446	0	3.842914	0.342377	8.878080	0.038457	0.003419	0.088769	-0.410417	-17.312712	3.945985
60447	0	3.836177	0.348479	8.918477	0.038391	0.003479	0.089172	-0.401951	-17.273820	3.943148
60448	0	3.811993	0.336597	8.872043	0.038149	0.003367	0.088708	-0.402442	-17.235155	3.948403
60449	0	3.792961	0.305497	8.808838	0.037964	0.003052	0.088074	-0.397177	-17.189350	3.950656
60450	0	3.804640	0.330455	8.829909	0.038078	0.003302	0.088285	-0.392255	-17.146801	3.944771
60451	0	3.787599	0.311834	8.771892	0.037903	0.003113	0.087708	-0.383960	-17.110548	3.939260
60452	0	3.788390	0.337189	8.737459	0.037910	0.003367	0.087363	-0.376984	-17.074475	3.938594
60453	0	3.793988	0.311649	8.710749	0.037964	0.003113	0.087097	-0.370944	-17.041740	3.931911
60454	0	3.752463	0.343005	8.682277	0.037550	0.003425	0.086812	-0.362720	-17.007029	3.933676
60455	0	3.745248	0.330404	8.741194	0.037476	0.003296	0.087402	-0.351088	-16.975580	3.929844
60456	0	3.765026	0.349610	8.724806	0.037673	0.003494	0.087238	-0.347358	-16.944424	3.931936
60457	0	3.770384	0.330099	8.673767	0.037720	0.003296	0.086731	-0.339411	-16.922235	3.932649
60458	0	3.730432	0.343413	8.693340	0.037321	0.003428	0.086926	-0.329585	-16.898984	3.929872
60459	0	3.758564	0.324184	8.643075	0.037598	0.003235	0.086426	-0.319211	-16.881939	3.927307
60460	0	3.768485	0.361983	8.643949	0.037695	0.003614	0.086435	-0.310746	-16.867349	3.928290
60461	0	3.728484	0.359812	8.618507	0.037292	0.003601	0.086182	-0.312990	-16.856058	3.918647
60462	0	3.708717	0.347212	8.637441	0.037094	0.003472	0.086371	-0.311712	-16.845732	3.910386
60463	0	3.716716	0.329448	8.624413	0.037170	0.003296	0.086243	-0.311889	-16.840232	3.907608
60464	0	3.746954	0.323530	8.654936	0.037469	0.003232	0.086550	-0.305985	-16.839881	3.907366
60465	0	3.723445	0.353876	8.648557	0.037231	0.003540	0.086487	-0.305901	-16.842687	3.905454
60466	0	3.742440	0.347770	8.605485	0.037420	0.003476	0.086057	-0.302199	-16.847063	3.902441
60467	0	3.729772	0.341806	8.636248	0.037292	0.003418	0.086365	-0.300354	-16.852888	3.901804
60468	0	3.731172	0.378422	8.574540	0.037302	0.003784	0.085750	-0.298508	-16.864729	3.899355
60469	0	3.736371	0.365933	8.593319	0.037354	0.003662	0.085938	-0.300249	-16.877168	3.899847
60470	0	3.763584	0.359488	8.689668	0.037618	0.003595	0.086905	-0.298927	-16.899978	3.898232
60471	0	3.755375	0.359950	8.599112	0.037537	0.003601	0.085999	-0.299004	-16.921639	3.896994
60472	0	3.740633	0.335415	8.664665	0.037388	0.003353	0.086655	-0.295760	-16.944938	3.897768
60473	0	3.762060	0.329566	8.727040	0.037598	0.003296	0.087280	-0.294094	-16.973964	3.894920
60474	0	3.766782	0.353295	8.718893	0.037643	0.003539	0.087199	-0.299854	-17.004897	3.891325
60475	0	3.786487	0.359734	8.769772	0.037842	0.003601	0.087708	-0.302572	-17.033944	3.886885
60476	0	3.791345	0.383606	8.749325	0.037888	0.003838	0.087504	-0.302487	-17.066774	3.882206
60477	0	3.793062	0.335207	8.818404	0.037903	0.003357	0.088196	-0.306511	-17.101682	3.888550
60478	0	3.798357	0.346538	8.791696	0.037958	0.003469	0.087928	-0.308444	-17.133804	3.885844
60479	0	3.830293	0.341518	8.805911	0.038269	0.003418	0.088074	-0.309811	-17.176828	3.884662
60480	0	3.818412	0.347070	8.821419	0.038154	0.003473	0.088227	-0.310967	-17.215354	3.881320
60481	0	3.854794	0.353154	8.824201	0.038513	0.003540	0.088257	-0.319414	-17.259353	3.881928
60482	0	3.874231	0.363815	8.924792	0.038705	0.003644	0.089264	-0.324452	-17.306289	3.883804
60483	0	3.854724	0.317109	8.903566	0.038513	0.003174	0.089050	-0.325713	-17.348995	3.887418
60484	0	3.885723	0.371627	8.937205	0.038825	0.003717	0.089386	-0.325032	-17.389247	3.885579
60485	0	3.891249	0.347472	9.031795	0.038879	0.003479	0.090332	-0.328160	-17.430146	3.887741
60486	0	3.904088	0.352482	9.010554	0.039006	0.003531	0.090120	-0.332976	-17.473112	3.887452
60487	0	3.878531	0.329373	9.044219	0.038757	0.003296	0.090454	-0.333598	-17.507470	3.887550
60488	0	3.932997	0.341010	9.072201	0.039301	0.003413	0.090734	-0.335310	-17.543049	3.890014
60489	0	3.933165	0.317426	9.087051	0.039307	0.003174	0.090881	-0.332797	-17.573479	3.891044
60490	0	3.932360	0.316944	9.139667	0.039295	0.003174	0.091409	-0.336074	-17.607971	3.896749
60491	0	3.945587	0.323083	9.129701	0.039429	0.003235	0.091309	-0.338923	-17.640969	3.895864
60492	0	3.914161	0.303643	9.115228	0.039117	0.003043	0.091163	-0.345084	-17.671005	3.898772
60493	0	3.969502	0.335376	9.184845	0.039673	0.003357	0.091858	-0.346959	-17.697518	3.901735
60494	0	3.973703	0.340345	9.195243	0.039717	0.003411	0.091961	-0.354491	-17.721615	3.908396
60495	0	3.956662	0.360213	9.221729	0.039551	0.003601	0.092224	-0.351374	-17.740178	3.911465
60496	0	3.977443	0.354027	9.226701	0.039765	0.003542	0.092271	-0.351598	-17.750326	3.912516
60497	0	3.974782	0.329239	9.185201	0.039734	0.003296	0.091858	-0.353927	-17.766630	3.914285
60498	0	3.958718	0.322541	9.226907	0.039578	0.003227	0.092273	-0.354354	-17.776356	3.916417
60499	0	3.998344	0.335138	9.216094	0.039978	0.003357	0.092163	-0.359296	-17.781902	3.920347
60500	0	3.974375	0.334001	9.203672	0.039744	0.003345	0.092036	-0.364227	-17.779964	3.923656
60501	0	3.979767	0.317120	9.265028	0.039795	0.003174	0.092651	-0.365632	-17.782270	3.921364
60502	0	3.991949	0.316387	9.228342	0.039922	0.003168	0.092282	-0.369065	-17.778312	3.922769
60503	0	3.960892	0.329800	9.192012	0.039612	0.003296	0.091919	-0.364898	-17.773602	3.925439
60504	0	3.984435	0.360362	9.192345	0.039850	0.003605	0.091921	-0.364780	-17.765215	3.921263
60505	0	3.972367	0.329584	9.216749	0.039734	0.003296	0.092163	-0.363317	-17.751369	3.921483
60506	0	3.976564	0.280805	9.199211	0.039774	0.002807	0.091989	-0.360099	-17.739901	3.919555
60507	0	3.989909	0.317623	9.143839	0.039917	0.003174	0.091431	-0.355767	-17.716364	3.917198
60508	0	3.949429	0.317724	9.175891	0.039515	0.003179	0.091750	-0.355995	-17.689931	3.920125
60509	0	3.941015	0.335863	9.168272	0.039429	0.003357	0.091675	-0.352550	-17.665579	3.920942
60510	0	3.961409	0.342262	9.102800	0.039636	0.003421	0.091019	-0.349019	-17.637232	3.922777
60511	0	3.928310	0.299427	9.058627	0.039307	0.002991	0.090576	-0.343359	-17.606310	3.927997
60512	0	3.953873	0.336285	9.054629	0.039564	0.003364	0.090535	-0.342960	-17.573046	3.925894
60513	0	3.928049	0.317582	9.095362	0.039307	0.003174	0.090942	-0.339233	-17.538985	3.921548
60514	0	3.892065	0.311568	9.024417	0.038949	0.003117	0.090232	-0.339092	-17.501823	3.919995
60515	0	3.897490	0.305156	9.009939	0.039001	0.003052	0.090088	-0.338034	-17.466916	3.919764
60516	0	3.892083	0.323555	9.036564	0.038948	0.003234	0.090354	-0.334756	-17.431252	3.916227
60517	0	3.878839	0.323898	9.003962	0.038818	0.003235	0.090027	-0.328472	-17.391979	3.914350
60518	0	3.884805	0.342866	8.951624	0.038880	0.003426	0.089502	-0.323495	-17.349517	3.911812
60519	0	3.854425	0.317577	8.912423	0.038574	0.003174	0.089111	-0.319869	-17.309841	3.911404
60520	0	3.842811	0.335910	8.884179	0.038453	0.003360	0.088831	-0.319441	-17.276521	3.907809
60521	0	3.811355	0.329618	8.845434	0.038147	0.003296	0.088440	-0.317911	-17.232061	3.908296
60522	0	3.823314	0.359388	8.811574	0.038263	0.003601	0.088102	-0.325647	-17.191465	3.920423
60523	0	3.830768	0.311304	8.844964	0.038330	0.003113	0.088440	-0.324032	-17.161343	3.914374
60524	0	3.813651	0.329731	8.847047	0.038163	0.003296	0.088459	-0.321022	-17.125681	3.906021
60525	0	3.782016	0.335744	8.735066	0.037842	0.003357	0.087341	-0.319044	-17.096122	3.903246
60526	0	3.801871	0.329372	8.785794	0.038042	0.003297	0.087848	-0.321669	-17.064492	3.900070
60527	0	3.764104	0.341868	8.747095	0.037659	0.003418	0.087463	-0.319397	-17.040195	3.897889
60528	0	3.766530	0.311220	8.724186	0.037684	0.003114	0.087234	-0.320010	-17.013952	3.892694
60529	0	3.782915	0.341986	8.691949	0.037842	0.003418	0.086914	-0.316178	-16.996158	3.890915
60530	0	3.761671	0.305101	8.687068	0.037633	0.003055	0.086864	-0.319337	-16.973575	3.889734
60531	0	3.783233	0.348023	8.624678	0.037842	0.003479	0.086243	-0.316234	-16.959819	3.889163
60532	0	3.744502	0.341895	8.747556	0.037456	0.003420	0.087471	-0.315962	-16.944940	3.882775
60533	0	3.746486	0.329548	8.679664	0.037476	0.003296	0.086792	-0.315066	-16.929719	3.878967
60534	0	3.732283	0.329372	8.692645	0.037332	0.003295	0.086923	-0.315141	-16.917084	3.873736
60535	0	3.729353	0.305302	8.648632	0.037292	0.003052	0.086487	-0.311899	-16.917328	3.873061
60536	0	3.735363	0.305161	8.697403	0.037355	0.003054	0.086973	-0.312924	-16.913841	3.871331
60537	0	3.753956	0.323112	8.697397	0.037537	0.003235	0.086975	-0.316049	-16.916628	3.868478
60538	0	3.742304	0.322245	8.697122	0.037420	0.003227	0.086972	-0.320501	-16.919199	3.862761
60539	0	3.760467	0.347904	8.715517	0.037598	0.003479	0.087158	-0.318752	-16.927297	3.863306
60540	0	3.750161	0.353512	8.641377	0.037489	0.003539	0.086419	-0.322017	-16.942962	3.861052
60541	0	3.760552	0.334932	8.611747	0.037598	0.003357	0.086121	-0.330059	-16.952350	3.855508
60542	0	3.756486	0.309451	8.702393	0.037552	0.003097	0.087029	-0.330881	-16.968301	3.854843
60543	0	3.749154	0.292408	8.702945	0.037476	0.002930	0.087036	-0.336172	-16.988224	3.849794
60544	0	3.752651	0.297842	8.713555	0.037507	0.002979	0.087144	-0.335421	-17.012761	3.844651
60545	0	3.767475	0.335079	8.709046	0.037659	0.003357	0.087097	-0.341367	-17.032751	3.845254
60546	0	3.765240	0.340381	8.743909	0.037629	0.003405	0.087449	-0.340483	-17.062162	3.841346
60547	0	3.786307	0.341523	8.782053	0.037842	0.003418	0.087830	-0.342037	-17.088749	3.842797
60548	0	3.766197	0.340678	8.774010	0.037640	0.003412	0.087749	-0.347017	-17.116770	3.842949
60549	0	3.829620	0.329426	8.806199	0.038269	0.003296	0.088074	-0.347121	-17.151059	3.837977
60550	0	3.810398	0.329042	8.736737	0.038078	0.003292	0.087379	-0.347255	-17.183612	3.841561
60551	0	3.835674	0.310940	8.818433	0.038330	0.003113	0.088196	-0.349530	-17.217155	3.840393
60552	0	3.822900	0.297718	8.913645	0.038200	0.002983	0.089149	-0.354890	-17.252905	3.838759
60553	0	3.848123	0.341022	8.922116	0.038452	0.003418	0.089233	-0.362494	-17.289112	3.844584
60554	0	3.847699	0.327332	8.925794	0.038449	0.003280	0.089270	-0.368412	-17.323599	3.843403
60555	0	3.854160	0.311064	8.964851	0.038513	0.003113	0.089661	-0.369115	-17.358848	3.844460
60556	0	3.890411	0.359498	8.919580	0.038875	0.003596	0.089209	-0.368768	-17.395676	3.842511
60557	0	3.860005	0.298385	9.001601	0.038574	0.002991	0.090027	-0.375280	-17.427471	3.842949
60558	0	3.902231	0.333597	9.041835	0.038992	0.003343	0.090431	-0.381428	-17.464853	3.844277
60559	0	3.908978	0.329086	9.056459	0.039062	0.003296	0.090576	-0.385622	-17.498314	3.845690
60560	0	3.907925	0.321843	9.060348	0.039056	0.003224	0.090613	-0.390968	-17.526876	3.846367
60561	0	3.921043	0.317037	9.038198	0.039185	0.003174	0.090393	-0.393265	-17.558593	3.843778
60562	0	3.944486	0.303875	9.096958	0.039419	0.003044	0.090981	-0.397877	-17.589840	3.846247
60563	0	3.951278	0.298374	9.117678	0.039490	0.002991	0.091187	-0.404444	-17.617690	3.849494
60564	0	3.925380	0.302861	9.152295	0.039230	0.003037	0.091533	-0.413271	-17.645920	3.855012
60565	0	3.956703	0.317437	9.105737	0.039551	0.003174	0.091064	-0.410809	-17.665330	3.854396
60566	0	3.947786	0.335251	9.128725	0.039461	0.003358	0.091294	-0.415481	-17.685288	3.851590
60567	0	3.969025	0.323311	9.124005	0.039673	0.003235	0.091248	-0.415790	-17.706061	3.854938
60568	0	3.959741	0.322516	9.214275	0.039585	0.003231	0.092148	-0.421133	-17.720232	3.863926
60569	0	3.968103	0.323264	9.185445	0.039673	0.003235	0.091858	-0.422150	-17.729289	3.867493
60570	0	3.969305	0.292396	9.148237	0.039689	0.002925	0.091484	-0.421662	-17.733211	3.871739
60571	0	3.992180	0.293175	9.216094	0.039917	0.002930	0.092163	-0.417529	-17.738146	3.869804
60572	0	3.980635	0.293015	9.234071	0.039804	0.002934	0.092341	-0.419979	-17.739350	3.878625
60573	0	3.985833	0.336115	9.216191	0.039856	0.003357	0.092163	-0.413308	-17.741234	3.877816
60574	0	3.967332	0.354702	9.240624	0.039678	0.003548	0.092404	-0.412561	-17.734775	3.879958
60575	0	3.954339	0.329745	9.216620	0.039551	0.003296	0.092163	-0.409221	-17.724468	3.878937
60576	0	3.970959	0.336307	9.156226	0.039719	0.003360	0.091558	-0.403839	-17.711965	3.886393
60577	0	3.953472	0.304925	9.180388	0.039551	0.003052	0.091797	-0.405495	-17.690784	3.893369
60578	0	3.944150	0.292290	9.145087	0.039457	0.002924	0.091444	-0.405393	-17.669858	3.894000
60579	0	3.953788	0.292908	9.168039	0.039551	0.002930	0.091675	-0.404730	-17.652591	3.896372
60580	0	3.963116	0.342447	9.120363	0.039647	0.003416	0.091197	-0.393172	-17.631521	3.891956
60581	0	3.934851	0.329714	9.143887	0.039368	0.003296	0.091431	-0.390354	-17.606353	3.896121
60582	0	3.980001	0.336282	9.108830	0.039818	0.003359	0.091081	-0.384185	-17.582811	3.897297
60583	0	3.928751	0.317496	9.101164	0.039307	0.003174	0.091003	-0.381476	-17.557603	3.895221
60584	0	3.918338	0.305806	9.078574	0.039207	0.003054	0.090775	-0.374868	-17.526114	3.894698
60585	0	3.921932	0.330157	9.064838	0.039246	0.003296	0.090637	-0.366738	-17.491740	3.894660
60586	0	3.910462	0.318801	9.042677	0.039132	0.003184	0.090415	-0.361009	-17.455827	3.888892
60587	0	3.873045	0.287630	8.991612	0.038757	0.002869	0.089905	-0.350411	-17.420487	3.886787
60588	0	3.898275	0.294792	8.920568	0.039009	0.002944	0.089194	-0.344330	-17.385537	3.889997
60589	0	3.885580	0.354213	8.979285	0.038879	0.003540	0.089783	-0.340507	-17.354255	3.891399
60590	0	3.850057	0.311862	8.895984	0.038527	0.003117	0.088948	-0.336800	-17.318454	3.889257
60591	0	3.854692	0.317830	8.924503	0.038574	0.003174	0.089233	-0.330077	-17.282296	3.889394
60592	0	3.867496	0.331038	8.884102	0.038703	0.003304	0.088829	-0.321559	-17.245018	3.892099
60593	0	3.824038	0.353814	8.869652	0.038269	0.003540	0.088684	-0.322735	-17.206794	3.896652
60594	0	3.818862	0.342504	8.829030	0.038212	0.003414	0.088281	-0.307912	-17.175652	3.890611
60595	0	3.818150	0.311422	8.784107	0.038208	0.003113	0.087830	-0.304918	-17.139964	3.889818
60596	0	3.782648	0.299913	8.792222	0.037849	0.002993	0.087913	-0.295528	-17.108952	3.886063
60597	0	3.849006	0.324069	8.814465	0.038513	0.003235	0.088135	-0.286963	-17.077731	3.890417
60598	0	3.795584	0.337091	8.798028	0.037978	0.003368	0.087971	-0.282559	-17.047570	3.886096
60599	0	3.806777	0.342423	8.753207	0.038086	0.003418	0.087524	-0.273402	-17.022737	3.882757
60600	0	3.766361	0.324754	8.712003	0.037683	0.003246	0.087111	-0.270574	-16.995489	3.879775
60601	0	3.776434	0.329624	8.673810	0.037781	0.003296	0.086731	-0.268766	-16.972627	3.882084
60602	0	3.779363	0.323847	8.699474	0.037808	0.003235	0.086988	-0.262877	-16.952092	3.879030
60603	0	3.722015	0.323761	8.685777	0.037231	0.003235	0.086853	-0.258015	-16.936103	3.876046
60604	0	3.737990	0.348687	8.686655	0.037392	0.003484	0.086862	-0.252717	-16.919526	3.872583
60605	0	3.753145	0.305567	8.691616	0.037537	0.003052	0.086914	-0.246241	-16.911570	3.876957
60606	0	3.733515	0.318074	8.643303	0.037343	0.003181	0.086430	-0.245743	-16.900063	3.874156
60607	0	3.759204	0.353899	8.630620	0.037598	0.003540	0.086304	-0.245613	-16.891536	3.873733
60608	0	3.752030	0.317318	8.649362	0.037525	0.003171	0.086492	-0.241373	-16.884076	3.866482
60609	0	3.729458	0.335630	8.624179	0.037292	0.003357	0.086243	-0.240574	-16.885730	3.868488
60610	0	3.772320	0.341571	8.623998	0.037724	0.003416	0.086240	-0.239560	-16.884301	3.864180
60611	0	3.772384	0.329479	8.605781	0.037720	0.003296	0.086060	-0.239444	-16.888794	3.855889
60612	0	3.755401	0.335221	8.672299	0.037544	0.003354	0.086727	-0.240170	-16.900674	3.848847
60613	0	3.772922	0.354132	8.678781	0.037720	0.003540	0.086792	-0.236904	-16.912212	3.844372
60614	0	3.768943	0.305379	8.702250	0.037678	0.003054	0.087028	-0.235055	-16.926548	3.842562
60615	0	3.772773	0.317210	8.672754	0.037720	0.003174	0.086731	-0.235571	-16.936064	3.844284
60616	0	3.768953	0.341130	8.708291	0.037674	0.003414	0.087090	-0.237415	-16.955505	3.843104
60617	0	3.779640	0.335569	8.739563	0.037781	0.003357	0.087402	-0.237240	-16.974995	3.839323
60618	0	3.813479	0.353685	8.805192	0.038117	0.003537	0.088059	-0.235883	-16.996583	3.835252
60619	0	3.774223	0.317042	8.812526	0.037720	0.003174	0.088135	-0.238318	-17.024830	3.833076
60620	0	3.821771	0.322504	8.761524	0.038192	0.003227	0.087626	-0.239207	-17.057734	3.831751
60621	0	3.798377	0.348011	8.855344	0.037964	0.003479	0.088562	-0.236030	-17.082478	3.831529
60622	0	3.826833	0.360578	8.786315	0.038247	0.003603	0.087873	-0.230717	-17.109212	3.828998
60623	0	3.804560	0.310882	8.775973	0.038025	0.003113	0.087769	-0.233894	-17.135256	3.825598
60624	0	3.827676	0.340751	8.877656	0.038250	0.003409	0.088788	-0.234317	-17.168768	3.831410
60625	0	3.835426	0.323354	8.885680	0.038330	0.003235	0.088867	-0.234088	-17.198896	3.837526
60626	0	3.864603	0.335967	8.889559	0.038622	0.003354	0.088906	-0.225303	-17.229079	3.829963
60627	0	3.841748	0.347803	8.964939	0.038391	0.003479	0.089661	-0.224624	-17.261755	3.834236
60628	0	3.889216	0.329641	8.956638	0.038871	0.003293	0.089576	-0.218659	-17.288104	3.830750
60629	0	3.865995	0.341787	9.007730	0.038635	0.003418	0.090088	-0.216915	-17.318530	3.831293
60630	0	3.865111	0.317226	8.993177	0.038623	0.003173	0.089944	-0.215742	-17.353575	3.828443
60631	0	3.889950	0.353920	9.075070	0.038879	0.003540	0.090759	-0.214973	-17.377934	3.827957
60632	0	3.875871	0.317248	9.005972	0.038735	0.003172	0.090070	-0.212454	-17.406581	3.833640
60633	0	3.914764	0.335230	9.019968	0.039124	0.003357	0.090210	-0.216253	-17.436183	3.835599
60634	0	3.918907	0.328533	9.048647	0.039171	0.003286	0.090494	-0.215738	-17.457783	3.836962
60635	0	3.889857	0.335748	9.087312	0.038879	0.003357	0.090881	-0.213326	-17.480900	3.842554
60636	0	3.918017	0.311515	9.116137	0.039162	0.003114	0.091169	-0.209818	-17.503194	3.836779
60637	0	3.932050	0.335857	9.111945	0.039307	0.003357	0.091125	-0.206127	-17.519618	3.835844
60638	0	3.947186	0.329878	9.116742	0.039456	0.003299	0.091174	-0.204359	-17.538094	3.832190
60639	0	3.901182	0.329794	9.142617	0.039001	0.003296	0.091431	-0.200221	-17.550086	3.830745
60640	0	3.939612	0.311753	9.141747	0.039388	0.003117	0.091421	-0.197482	-17.559624	3.831904
60641	0	3.973751	0.348061	9.142903	0.039734	0.003479	0.091431	-0.193987	-17.563081	3.840936
60642	0	3.968626	0.324129	9.191210	0.039680	0.003238	0.091915	-0.188091	-17.570485	3.840103
60643	0	3.912442	0.311595	9.216260	0.039124	0.003113	0.092163	-0.182752	-17.570606	3.836987
60644	0	3.955009	0.330328	9.173458	0.039552	0.003302	0.091734	-0.179266	-17.567543	3.840496
60645	0	3.948903	0.335752	9.234648	0.039490	0.003357	0.092346	-0.177052	-17.565646	3.839679
60646	0	3.942205	0.347671	9.192107	0.039427	0.003479	0.091919	-0.178392	-17.558646	3.840428
60647	0	3.948082	0.366396	9.119031	0.039490	0.003662	0.091187	-0.174746	-17.546481	3.837509
60648	0	3.934536	0.342586	9.137792	0.039350	0.003421	0.091376	-0.167202	-17.540233	3.832683
60649	0	3.941613	0.335703	9.137506	0.039429	0.003357	0.091370	-0.165762	-17.523413	3.833467
60650	0	3.927053	0.317618	9.162862	0.039281	0.003174	0.091624	-0.161568	-17.509448	3.829118
60651	0	3.935231	0.329729	9.101001	0.039368	0.003296	0.091003	-0.158600	-17.489080	3.829791
60652	0	3.932150	0.336005	9.010708	0.039337	0.003359	0.090100	-0.155842	-17.468085	3.834596
60653	0	3.935146	0.354667	9.027781	0.039368	0.003540	0.090271	-0.146480	-17.446451	3.837904
60654	0	3.901201	0.319157	9.010888	0.039030	0.003186	0.090101	-0.138712	-17.422463	3.838595
60655	0	3.891980	0.323579	8.991368	0.038940	0.003235	0.089905	-0.136384	-17.395139	3.841874
60656	0	3.887700	0.373016	9.035819	0.038898	0.003724	0.090349	-0.127812	-17.366851	3.845739
60657	0	3.873807	0.335703	8.997411	0.038757	0.003357	0.089966	-0.126490	-17.341283	3.849363
60658	0	3.882122	0.336238	8.999006	0.038840	0.003357	0.089982	-0.118615	-17.315972	3.849671
60659	0	3.879340	0.354125	8.936626	0.038818	0.003540	0.089355	-0.115999	-17.282942	3.848166
60660	0	3.892609	0.342417	8.963121	0.038951	0.003420	0.089621	-0.109609	-17.250194	3.848185
60661	0	3.873364	0.360615	8.918245	0.038757	0.003601	0.089172	-0.102228	-17.218797	3.845727
60662	0	3.855930	0.336848	8.944770	0.038588	0.003366	0.089436	-0.098695	-17.181544	3.845101
60663	0	3.867014	0.329628	8.881753	0.038696	0.003296	0.088806	-0.097135	-17.146787	3.844553
60664	0	3.831793	0.311543	8.840974	0.038339	0.003113	0.088401	-0.092692	-17.118903	3.843502
60665	0	3.818206	0.341720	8.820707	0.038208	0.003418	0.088196	-0.092581	-17.084165	3.841897
60666	0	3.819581	0.335250	8.725079	0.038218	0.003355	0.087241	-0.094620	-17.054588	3.839144
60667	0	3.812588	0.336471	8.765537	0.038147	0.003357	0.087646	-0.083687	-17.025987	3.842001
60668	0	3.808552	0.319083	8.742752	0.038104	0.003189	0.087420	-0.080329	-17.000705	3.839508
60669	0	3.782178	0.323705	8.753299	0.037842	0.003235	0.087524	-0.076414	-16.973475	3.839346
60670	0	3.760671	0.329991	8.748471	0.037619	0.003300	0.087480	-0.074890	-16.956828	3.840610
60671	0	3.782706	0.341726	8.716463	0.037842	0.003418	0.087158	-0.074583	-16.936477	3.837844
60672	0	3.761789	0.322627	8.668745	0.037629	0.003233	0.086682	-0.081772	-16.920583	3.837585
60673	0	3.770848	0.329664	8.643066	0.037720	0.003296	0.086426	-0.079545	-16.904685	3.836428
60674	0	3.768882	0.342326	8.625555	0.037697	0.003419	0.086252	-0.072675	-16.893043	3.835291
60675	0	3.771244	0.354088	8.716132	0.037720	0.003540	0.087158	-0.070261	-16.882449	3.837255
60676	0	3.769867	0.365864	8.680042	0.037704	0.003663	0.086798	-0.074489	-16.873766	3.835896
60677	0	3.765525	0.359703	8.654952	0.037659	0.003601	0.086548	-0.078297	-16.868285	3.829866
60678	0	3.753074	0.316194	8.642800	0.037529	0.003165	0.086429	-0.081055	-16.869652	3.825509
60679	0	3.729515	0.347502	8.703515	0.037292	0.003479	0.087036	-0.084630	-16.872178	3.823398
60680	0	3.754517	0.328548	8.678756	0.037541	0.003287	0.086789	-0.085474	-16.876210	3.821872
60681	0	3.754149	0.317059	8.605757	0.037537	0.003174	0.086060	-0.088129	-16.881746	3.820374
60682	0	3.767344	0.340590	8.635792	0.037668	0.003411	0.086360	-0.093486	-16.887686	3.819717
60683	0	3.754725	0.334822	8.672669	0.037537	0.003357	0.086731	-0.102953	-16.900759	3.817915
60684	0	3.769160	0.358199	8.702147	0.037680	0.003583	0.087027	-0.102542	-16.915482	3.816368
60685	0	3.767003	0.347300	8.733666	0.037659	0.003479	0.087341	-0.108519	-16.929401	3.816145
60686	0	3.781739	0.352361	8.756973	0.037803	0.003528	0.087576	-0.111931	-16.947640	3.815690
60687	0	3.767435	0.347415	8.684643	0.037659	0.003479	0.086853	-0.116391	-16.967318	3.818072
60688	0	3.789162	0.309313	8.725833	0.037873	0.003102	0.087266	-0.126233	-16.990446	3.823433
60689	0	3.798645	0.322589	8.782016	0.037964	0.003235	0.087830	-0.135705	-17.018930	3.828409
60690	0	3.784961	0.339326	8.761729	0.037826	0.003400	0.087627	-0.142208	-17.049397	3.828170
60691	0	3.792727	0.341299	8.763611	0.037903	0.003418	0.087646	-0.146678	-17.080403	3.827704
60692	0	3.827822	0.346246	8.840891	0.038257	0.003469	0.088418	-0.152469	-17.107405	3.828748
60693	0	3.835384	0.341530	8.885704	0.038330	0.003418	0.088867	-0.154011	-17.137104	3.828728
60694	0	3.803724	0.316366	8.822454	0.038011	0.003168	0.088236	-0.157765	-17.170790	3.827233
60695	0	3.847791	0.328887	8.867317	0.038452	0.003296	0.088684	-0.164689	-17.203138	3.827243
60696	0	3.847064	0.333368	8.932180	0.038443	0.003343	0.089334	-0.173912	-17.238172	3.826459
60697	0	3.902717	0.359487	8.879511	0.039001	0.003601	0.088806	-0.179812	-17.270435	3.822871
60698	0	3.859674	0.334093	8.956301	0.038565	0.003344	0.089577	-0.181203	-17.310516	3.819501
60699	0	3.890705	0.359921	8.940455	0.038879	0.003601	0.089417	-0.181676	-17.345018	3.820214
60700	0	3.896158	0.365245	9.017376	0.038935	0.003657	0.090185	-0.185853	-17.378177	3.824894
60701	0	3.914786	0.359709	8.983331	0.039124	0.003601	0.089844	-0.188951	-17.408288	3.821533
60702	0	3.895484	0.328402	9.048274	0.038928	0.003287	0.090494	-0.191157	-17.441331	3.821530
60703	0	3.932887	0.352906	9.038383	0.039307	0.003540	0.090393	-0.202783	-17.468516	3.825365
60704	0	3.949831	0.332663	9.091241	0.039473	0.003334	0.090923	-0.209986	-17.499966	3.829750
60705	0	3.926744	0.329237	9.129934	0.039246	0.003296	0.091309	-0.212499	-17.526486	3.827873
60706	0	3.949082	0.328116	9.030483	0.039472	0.003288	0.090313	-0.219453	-17.549926	3.829178
60707	0	3.956999	0.328917	9.093427	0.039551	0.003296	0.090942	-0.225909	-17.573157	3.832909
60708	0	3.966611	0.339600	9.122366	0.039650	0.003404	0.091230	-0.233513	-17.592498	3.833505
60709	0	3.962794	0.322896	9.124077	0.039612	0.003235	0.091248	-0.238992	-17.611780	3.839415
60710	0	3.934890	0.315742	9.141185	0.039338	0.003161	0.091416	-0.242268	-17.624356	3.845295
60711	0	3.992422	0.335177	9.093940	0.039917	0.003357	0.090942	-0.246974	-17.632558	3.841728
60712	0	3.944738	0.315927	9.166636	0.039443	0.003162	0.091668	-0.249235	-17.637090	3.842166
60713	0	3.974127	0.329648	9.167158	0.039734	0.003296	0.091675	-0.247014	-17.645366	3.844609
60714	0	3.969245	0.286521	9.129976	0.039687	0.002870	0.091302	-0.250808	-17.651087	3.845648
60715	0	3.949223	0.286510	9.142970	0.039490	0.002869	0.091431	-0.253649	-17.653261	3.848336
60716	0	3.943209	0.297933	9.179473	0.039433	0.002983	0.091794	-0.256787	-17.650590	3.848152
60717	0	3.960831	0.280221	9.179855	0.039612	0.002808	0.091797	-0.261918	-17.645284	3.848752
60718	0	3.977678	0.328246	9.156024	0.039787	0.003284	0.091556	-0.263017	-17.631228	3.843546
60719	0	3.966400	0.317137	9.192285	0.039673	0.003174	0.091919	-0.264649	-17.619275	3.838201
60720	0	3.964511	0.316421	9.168673	0.039655	0.003168	0.091682	-0.268032	-17.606333	3.834245
60721	0	3.984690	0.341830	9.137357	0.039856	0.003418	0.091370	-0.266336	-17.594011	3.833070
60722	0	3.988532	0.347289	9.162753	0.039899	0.003479	0.091621	-0.272449	-17.576105	3.834613
60723	0	3.959818	0.280788	9.082625	0.039612	0.002808	0.090820	-0.270896	-17.557984	3.830883
60724	0	3.944583	0.298757	9.071686	0.039462	0.002991	0.090710	-0.273531	-17.536464	3.837353
60725	0	3.946901	0.323167	9.162282	0.039490	0.003235	0.091614	-0.276224	-17.509621	3.835617
60726	0	3.924888	0.298740	9.029533	0.039266	0.002984	0.090288	-0.270944	-17.487450	3.831191
60727	0	3.897908	0.299249	9.003649	0.039001	0.002991	0.090027	-0.267681	-17.458022	3.831291
60728	0	3.942311	0.329845	9.023858	0.039445	0.003299	0.090229	-0.266938	-17.429379	3.830301
60729	0	3.897556	0.341396	8.997720	0.039001	0.003418	0.089966	-0.270791	-17.395336	3.836480
60730	0	3.868114	0.286119	8.969278	0.038705	0.002860	0.089683	-0.268338	-17.364071	3.835778
60731	0	3.885832	0.323397	8.905952	0.038879	0.003235	0.089050	-0.268318	-17.335999	3.834385
60732	0	3.875034	0.299173	8.968952	0.038775	0.002989	0.089679	-0.263679	-17.302986	3.835374
60733	0	3.866558	0.299344	8.942970	0.038696	0.002991	0.089417	-0.259347	-17.262686	3.840763
60734	0	3.836648	0.311533	8.896468	0.038391	0.003118	0.088954	-0.261054	-17.229978	3.840386
60735	0	3.836736	0.323810	8.869424	0.038391	0.003235	0.088684	-0.255970	-17.198357	3.837359
60736	0	3.868480	0.324003	8.895908	0.038710	0.003241	0.088948	-0.255588	-17.165391	3.839649
60737	0	3.855267	0.305211	8.869344	0.038574	0.003052	0.088684	-0.254023	-17.136558	3.843085
60738	0	3.832411	0.311298	8.828541	0.038348	0.003113	0.088275	-0.252752	-17.104377	3.839859
60739	0	3.837240	0.354034	8.808187	0.038391	0.003540	0.088074	-0.251204	-17.079025	3.846246
60740	0	3.814962	0.342349	8.773178	0.038171	0.003418	0.087723	-0.243163	-17.050401	3.847407
60741	0	3.793975	0.311485	8.729069	0.037964	0.003113	0.087280	-0.239547	-17.017863	3.839857
60742	0	3.813951	0.293423	8.755307	0.038159	0.002934	0.087544	-0.237537	-16.990964	3.836267
60743	0	3.794884	0.311321	8.734783	0.037964	0.003113	0.087341	-0.235834	-16.970332	3.834123
60744	0	3.767266	0.305135	8.754395	0.037689	0.003052	0.087537	-0.235214	-16.947790	3.829639
60745	0	3.770666	0.341745	8.716388	0.037720	0.003418	0.087158	-0.234697	-16.929733	3.822484
60746	0	3.761967	0.268767	8.680770	0.037632	0.002684	0.086802	-0.228354	-16.912562	3.821299
60747	0	3.789570	0.335632	8.679513	0.037903	0.003357	0.086792	-0.227781	-16.902151	3.822981
60748	0	3.757638	0.322954	8.649569	0.037583	0.003233	0.086493	-0.230888	-16.892062	3.819992
60749	0	3.759110	0.317456	8.661171	0.037598	0.003174	0.086609	-0.228639	-16.882459	3.818372
[truncated: 501 more rows]
