# Supplementary material for: Properties of traditional bamboo carrying poles have implications for user interactions
Source: PLoS One. 2018 May 10;13(5):e0196208. doi: 10.1371/journal.pone.0196208 (PMC5945030; doi:10.1371/journal.pone.0196208)
Supplement: S1 Text — (ZIP) [file pone.0196208.s005.zip › ResTest_PoleC_L9Load2.txt]

// Start Time: Unknown
// Update Rate: 100.0Hz
// Filter Profile: human (34.3)
// Firmware Version: 2.1.4
PacketCounter	SampleTimeFine	Acc_X	Acc_Y	Acc_Z	VelInc_X	VelInc_Y	VelInc_Z	Roll	Pitch	Yaw	Latitude	Longitude	Altitude	Vel_X	Vel_Y	Vel_Z
58755	0	-3.067248	1.146880	9.117622	-0.030640	0.011475	0.091187	-1.855000	15.033707	-0.987589
58756	0	-3.134635	1.414693	9.139967	-0.031317	0.014148	0.091410	-1.854393	15.070359	-0.987843
58757	0	-3.164595	1.624668	9.208984	-0.031616	0.016235	0.092102	-1.838934	15.106872	-0.987916
58758	0	-3.195317	1.627698	9.242869	-0.031920	0.016257	0.092443	-1.813201	15.147100	-0.983741
58759	0	-3.212777	1.649727	9.349473	-0.032104	0.016479	0.093506	-1.790583	15.175720	-0.973270
58760	0	-3.266709	2.154496	9.419814	-0.032640	0.021520	0.094213	-1.758903	15.209472	-0.965189
58761	0	-3.285813	1.909069	9.574739	-0.032837	0.019043	0.095764	-1.701705	15.235505	-0.950806
58762	0	-3.290219	1.395341	9.968690	-0.032883	0.013892	0.099702	-1.631392	15.257795	-0.933076
58763	0	-3.248383	1.391540	10.216047	-0.032471	0.013855	0.102173	-1.563773	15.272375	-0.916205
58764	0	-3.207087	1.373701	10.427581	-0.032071	0.013672	0.104284	-1.492935	15.271984	-0.902527
58765	0	-3.246406	1.526914	10.796312	-0.032471	0.015198	0.107971	-1.418311	15.264990	-0.893744
58766	0	-3.225291	1.719428	10.916617	-0.032274	0.017112	0.109173	-1.333383	15.243124	-0.880754
58767	0	-3.432584	1.772560	10.949471	-0.034363	0.017639	0.109497	-1.245684	15.205278	-0.866542
58768	0	-3.325410	-0.411620	11.168038	-0.033320	-0.004158	0.111659	-1.206185	15.135153	-0.862906
58769	0	-2.871333	-2.626893	11.255343	-0.028809	-0.026184	0.112549	-1.297298	15.049577	-0.899831
58770	0	-2.889023	3.375734	10.194980	-0.028971	0.033841	0.101899	-1.395829	14.953870	-0.940933
58771	0	-3.157423	5.619704	9.918968	-0.031677	0.056152	0.099182	-1.349876	14.842954	-0.941899
58772	0	-3.324073	3.014255	10.520005	-0.033360	0.030002	0.105203	-1.203881	14.721506	-0.918447
58773	0	-3.270892	-1.050113	10.941895	-0.032837	-0.010559	0.109375	-1.149690	14.581208	-0.908378
58774	0	-3.571526	-0.386500	11.012225	-0.035872	-0.003789	0.110074	-1.234741	14.420852	-0.930477
58775	0	-3.841399	3.736349	10.402060	-0.038574	0.037415	0.103943	-1.297826	14.245954	-0.951697
58776	0	-3.583285	4.050485	9.985377	-0.036009	0.040429	0.099821	-1.222231	14.056001	-0.942742
58777	0	-3.040322	1.139180	10.441052	-0.030579	0.011292	0.104370	-1.121214	13.863660	-0.923784
58778	0	-2.535250	-1.041744	10.671366	-0.025540	-0.010421	0.106668	-1.124392	13.656296	-0.920043
58779	0	-2.568653	0.898844	9.935826	-0.025879	0.009033	0.099304	-1.184406	13.436283	-0.943200
58780	0	-2.734302	3.461907	9.331991	-0.027530	0.034584	0.093278	-1.151233	13.214265	-0.953660
58781	0	-2.904293	1.907591	9.641436	-0.029236	0.018982	0.096375	-1.050811	12.989778	-0.941550
58782	0	-2.860185	0.201323	9.873479	-0.028795	0.001961	0.098680	-1.000123	12.763094	-0.940295
58783	0	-2.837008	0.993702	9.588421	-0.028564	0.009949	0.095825	-1.023537	12.532243	-0.951235
58784	0	-2.989851	2.444965	9.015937	-0.030087	0.024454	0.090096	-1.039529	12.298102	-0.963618
58785	0	-3.076399	2.335062	8.702986	-0.030945	0.023315	0.086975	-1.005568	12.066535	-0.963436
58786	0	-2.766823	1.465248	8.688019	-0.027843	0.014594	0.086834	-0.940393	11.838654	-0.956287
58787	0	-2.418923	0.309623	8.665326	-0.024353	0.003052	0.086609	-0.891158	11.620566	-0.956842
58788	0	-2.484320	0.779167	8.600920	-0.025002	0.007778	0.085964	-0.882066	11.409181	-0.964166
58789	0	-2.572450	2.162200	8.439387	-0.025879	0.021606	0.084351	-0.869865	11.203810	-0.974506
58790	0	-2.501220	2.178740	8.172343	-0.025153	0.021758	0.081688	-0.837869	11.011673	-0.974199
58791	0	-2.300114	1.401155	8.194026	-0.023132	0.013977	0.081909	-0.797764	10.830864	-0.969516
58792	0	-2.243915	0.564089	8.396044	-0.022564	0.005624	0.083928	-0.781401	10.660271	-0.969251
58793	0	-2.283705	0.897408	8.078112	-0.022949	0.008972	0.080750	-0.784885	10.502350	-0.980087
58794	0	-2.396963	1.911654	7.834332	-0.024073	0.019108	0.078314	-0.778193	10.354116	-0.992876
58795	0	-2.346738	1.699989	7.716948	-0.023560	0.016968	0.077148	-0.736986	10.219985	-0.996077
58796	0	-2.213927	0.875587	7.782292	-0.022217	0.008731	0.077804	-0.705280	10.106501	-1.000185
58797	0	-2.087234	0.818558	7.637142	-0.020935	0.008179	0.076355	-0.698740	10.012964	-1.003861
58798	0	-2.167334	1.417634	7.420642	-0.021728	0.014174	0.074191	-0.697848	9.930569	-1.005518
58799	0	-2.260229	2.026813	7.398616	-0.022644	0.020264	0.073975	-0.693763	9.867629	-1.006775
58800	0	-2.253493	1.918402	7.424689	-0.022561	0.019174	0.074242	-0.679673	9.828415	-1.006945
58801	0	-2.195522	0.953127	7.532123	-0.021973	0.009521	0.075317	-0.666607	9.801900	-0.997697
58802	0	-2.168681	0.556471	7.642636	-0.021694	0.005573	0.076424	-0.679740	9.790855	-0.996776
58803	0	-2.143010	1.140064	7.598881	-0.021423	0.011414	0.075989	-0.698120	9.800924	-1.006435
58804	0	-2.115305	1.731405	7.482316	-0.021133	0.017308	0.074830	-0.688055	9.830238	-1.008042
58805	0	-2.035610	1.460014	7.536748	-0.020325	0.014587	0.075378	-0.667123	9.877258	-1.006877
58806	0	-2.031272	1.070878	7.632146	-0.020267	0.010707	0.076334	-0.661730	9.945923	-1.003772
58807	0	-2.123601	1.145415	7.554869	-0.021179	0.011475	0.075562	-0.688796	10.031140	-1.003843
58808	0	-2.239958	1.537437	7.558209	-0.022332	0.015400	0.075597	-0.722570	10.131268	-1.005022
58809	0	-2.339524	1.469725	7.730978	-0.023315	0.014709	0.077332	-0.735585	10.247799	-0.999361
58810	0	-2.381707	1.107358	7.963953	-0.023724	0.011083	0.079666	-0.742916	10.380973	-0.994071
58811	0	-2.433130	1.146036	7.986659	-0.024231	0.011475	0.079895	-0.756909	10.523482	-0.991010
58812	0	-2.430108	1.514914	8.023623	-0.024190	0.015169	0.080266	-0.778105	10.679460	-0.992828
58813	0	-2.429324	1.646178	8.108251	-0.024170	0.016479	0.081116	-0.795292	10.850380	-0.994452
58814	0	-2.418439	1.386273	8.253981	-0.024055	0.013880	0.082575	-0.811219	11.028288	-0.990151
58815	0	-2.412991	1.126679	8.467949	-0.023987	0.011292	0.084717	-0.836358	11.220228	-0.986866
58816	0	-2.485626	1.261384	8.649449	-0.024708	0.012644	0.086533	-0.867485	11.414866	-0.984261
58817	0	-2.549231	1.601753	8.803315	-0.025330	0.016052	0.088074	-0.903389	11.623389	-0.982069
58818	0	-2.673752	1.540635	8.959246	-0.026577	0.015431	0.089636	-0.926468	11.825953	-0.975074
58819	0	-2.714635	1.194368	9.168859	-0.026978	0.011963	0.091736	-0.941325	12.035140	-0.972789
58820	0	-2.767590	1.213810	9.299616	-0.027504	0.012167	0.093043	-0.967397	12.245293	-0.977931
58821	0	-2.812666	1.614479	9.370352	-0.027954	0.016174	0.093750	-0.994074	12.453256	-0.979062
58822	0	-2.872149	1.809932	9.434174	-0.028547	0.018128	0.094389	-1.019881	12.661203	-0.979506
58823	0	-2.916614	1.602078	9.669355	-0.028992	0.016052	0.096741	-1.047914	12.865217	-0.977694
58824	0	-2.957761	1.394460	9.824514	-0.029407	0.013973	0.098292	-1.072441	13.062763	-0.971751
58825	0	-3.001404	1.449372	9.980799	-0.029846	0.014526	0.099854	-1.101280	13.253490	-0.969858
58826	0	-3.066108	1.577729	10.203456	-0.030496	0.015801	0.102080	-1.120228	13.437145	-0.967959
58827	0	-3.079633	1.566939	10.359381	-0.030640	0.015686	0.103638	-1.131252	13.608488	-0.970964
58828	0	-3.092307	1.526885	10.472926	-0.030774	0.015285	0.104771	-1.142550	13.769754	-0.973719
58829	0	-3.120220	1.639368	10.610430	-0.031067	0.016418	0.106140	-1.162915	13.914214	-0.972096
58830	0	-3.127974	1.769200	10.634048	-0.031156	0.017711	0.106374	-1.177233	14.046326	-0.968843
58831	0	-3.154943	1.682838	10.745156	-0.031433	0.016846	0.107483	-1.190325	14.168959	-0.966559
58832	0	-3.189163	1.520884	10.830668	-0.031790	0.015224	0.108335	-1.201046	14.275718	-0.960384
58833	0	-3.212552	1.567676	10.959646	-0.032043	0.015686	0.109619	-1.207113	14.360679	-0.960829
58834	0	-3.282416	1.693822	10.955417	-0.032758	0.016949	0.109572	-1.214926	14.429400	-0.957552
58835	0	-3.319622	1.818741	10.935876	-0.033142	0.018188	0.109375	-1.213601	14.485426	-0.956667
58836	0	-3.280039	1.726975	10.988065	-0.032763	0.017270	0.109892	-1.212205	14.524521	-0.953652
58837	0	-3.279075	1.648479	10.998013	-0.032776	0.016479	0.109985	-1.206141	14.539845	-0.955506
58838	0	-3.243508	1.686024	11.034196	-0.032440	0.016856	0.110341	-1.201993	14.534696	-0.950191
58839	0	-3.232992	1.697915	11.059943	-0.032349	0.016968	0.110596	-1.190963	14.515607	-0.945783
58840	0	-3.239254	1.663499	11.024648	-0.032434	0.016623	0.110236	-1.180562	14.473620	-0.936164
58841	0	-3.228994	1.625095	11.048852	-0.032349	0.016235	0.110474	-1.166976	14.413398	-0.934896
58842	0	-3.209184	1.621392	11.009780	-0.032171	0.016205	0.110076	-1.161010	14.331604	-0.937539
58843	0	-3.219718	1.637533	10.909388	-0.032288	0.016357	0.109070	-1.146474	14.237589	-0.944759
58844	0	-3.212233	1.708849	10.816926	-0.032230	0.017064	0.108141	-1.125550	14.124587	-0.939854
58845	0	-3.228546	1.680967	10.708929	-0.032410	0.016785	0.107056	-1.104686	13.993255	-0.938940
58846	0	-3.135897	1.722319	10.599655	-0.031492	0.017200	0.105961	-1.085369	13.850955	-0.941019
58847	0	-3.128827	1.662709	10.501972	-0.031433	0.016602	0.104980	-1.064407	13.694831	-0.939823
58848	0	-3.086687	1.576567	10.412474	-0.031025	0.015737	0.104082	-1.039981	13.522801	-0.937160
58849	0	-3.071392	1.559392	10.362271	-0.030884	0.015564	0.103577	-1.015103	13.336943	-0.939351
58850	0	-3.007412	1.564998	10.157777	-0.030246	0.015622	0.101531	-0.992154	13.145446	-0.941206
58851	0	-2.961096	1.565783	10.032727	-0.029785	0.015625	0.100281	-0.963415	12.948768	-0.942213
58852	0	-2.913804	1.584875	9.858971	-0.029322	0.015811	0.098541	-0.928996	12.737960	-0.941179
58853	0	-2.880730	1.541723	9.685108	-0.028992	0.015381	0.096802	-0.895723	12.522362	-0.943344
58854	0	-2.820259	1.511938	9.511722	-0.028386	0.015085	0.095068	-0.864430	12.303907	-0.943107
58855	0	-2.777316	1.468327	9.416441	-0.027954	0.014648	0.094116	-0.831831	12.086212	-0.946223
58856	0	-2.730090	1.481426	9.230520	-0.027478	0.014777	0.092258	-0.795691	11.868732	-0.948709
58857	0	-2.716691	1.474155	9.123425	-0.027344	0.014709	0.091187	-0.765346	11.649315	-0.952515
58858	0	-2.682536	1.474307	8.925264	-0.026999	0.014710	0.089206	-0.733697	11.429928	-0.949573
58859	0	-2.638441	1.474122	8.763029	-0.026550	0.014709	0.087585	-0.701929	11.215784	-0.956268
58860	0	-2.570304	1.431319	8.588427	-0.025860	0.014283	0.085842	-0.671430	11.009336	-0.957132
58861	0	-2.499530	1.424856	8.487899	-0.025146	0.014221	0.084839	-0.643667	10.807975	-0.957244
58862	0	-2.446361	1.363322	8.403862	-0.024604	0.013603	0.084002	-0.611384	10.619190	-0.956784
58863	0	-2.379296	1.326840	8.285919	-0.023926	0.013245	0.082825	-0.586382	10.437715	-0.963133
58864	0	-2.354509	1.362326	8.176281	-0.023664	0.013597	0.081733	-0.556384	10.272625	-0.964680
58865	0	-2.320285	1.381792	8.022874	-0.023315	0.013794	0.080200	-0.529247	10.114074	-0.967900
58866	0	-2.298880	1.355952	7.973299	-0.023092	0.013535	0.079707	-0.501134	9.967346	-0.975307
58867	0	-2.261431	1.375801	7.875711	-0.022705	0.013733	0.078735	-0.470730	9.837311	-0.973235
58868	0	-2.238375	1.294946	7.782161	-0.022466	0.012927	0.077802	-0.442997	9.718220	-0.978880
58869	0	-2.214513	1.344488	7.722709	-0.022217	0.013428	0.077209	-0.422168	9.613409	-0.982244
58870	0	-2.196126	1.310951	7.664600	-0.022014	0.013095	0.076633	-0.403824	9.536218	-0.983951
58871	0	-2.156238	1.356425	7.612077	-0.021606	0.013550	0.076111	-0.385486	9.471186	-0.975306
58872	0	-2.142570	1.304149	7.595371	-0.021458	0.013029	0.075947	-0.368778	9.423647	-0.979762
58873	0	-2.103456	1.337481	7.544431	-0.021057	0.013367	0.075439	-0.357964	9.389988	-0.979408
58874	0	-2.124681	1.302306	7.575578	-0.021256	0.013017	0.075754	-0.349059	9.375735	-0.977997
58875	0	-2.136206	1.355460	7.574384	-0.021362	0.013550	0.075745	-0.341663	9.375385	-0.981718
58876	0	-2.137993	1.319479	7.604266	-0.021362	0.013193	0.076048	-0.337992	9.401656	-0.982087
58877	0	-2.145324	1.300140	7.536976	-0.021423	0.013000	0.075378	-0.334694	9.446587	-0.980108
58878	0	-2.176737	1.287782	7.595979	-0.021729	0.012879	0.075971	-0.334488	9.504510	-0.978888
58879	0	-2.171680	1.372910	7.615852	-0.021667	0.013733	0.076172	-0.336879	9.577668	-0.979328
58880	0	-2.219290	1.396527	7.686020	-0.022134	0.013968	0.076877	-0.337668	9.664451	-0.979838
58881	0	-2.265411	1.360361	7.761728	-0.022583	0.013611	0.077637	-0.343843	9.768102	-0.974010
58882	0	-2.268984	1.315846	7.879586	-0.022606	0.013168	0.078818	-0.352814	9.888667	-0.970728
58883	0	-2.311085	1.353736	7.937967	-0.023010	0.013550	0.079407	-0.364092	10.031911	-0.971882
58884	0	-2.350771	1.393503	8.103188	-0.023399	0.013951	0.081060	-0.380201	10.183101	-0.968945
58885	0	-2.380093	1.396402	8.169367	-0.023682	0.013977	0.081726	-0.391120	10.348257	-0.963585
58886	0	-2.429895	1.405431	8.302925	-0.024169	0.014072	0.083064	-0.407974	10.525291	-0.961771
58887	0	-2.473360	1.407931	8.388660	-0.024597	0.014099	0.083923	-0.426582	10.709272	-0.957968
58888	0	-2.514653	1.428058	8.557933	-0.024999	0.014302	0.085619	-0.446707	10.904774	-0.951847
58889	0	-2.603285	1.419887	8.650539	-0.025879	0.014221	0.086548	-0.466815	11.106151	-0.948800
58890	0	-2.641037	1.482190	8.751751	-0.026253	0.014847	0.087561	-0.489699	11.309781	-0.948137
58891	0	-2.672163	1.499202	9.010211	-0.026550	0.015015	0.090149	-0.508538	11.524896	-0.945184
58892	0	-2.755305	1.488446	9.055434	-0.027384	0.014907	0.090602	-0.526941	11.736409	-0.940502
58893	0	-2.770587	1.511041	9.254129	-0.027527	0.015137	0.092590	-0.549232	11.955320	-0.938932
58894	0	-2.806585	1.493210	9.372518	-0.027890	0.014961	0.093773	-0.574833	12.167531	-0.937864
58895	0	-2.855779	1.486522	9.528854	-0.028381	0.014893	0.095337	-0.597842	12.377306	-0.938049
58896	0	-2.910112	1.517418	9.751065	-0.028927	0.015203	0.097558	-0.621617	12.579794	-0.938910
58897	0	-2.935090	1.572888	9.870565	-0.029175	0.015747	0.098755	-0.633460	12.781833	-0.937951
58898	0	-2.988804	1.605155	10.025570	-0.029716	0.016076	0.100303	-0.652467	12.975618	-0.935148
58899	0	-3.025566	1.627859	10.102777	-0.030090	0.016296	0.101074	-0.664064	13.160957	-0.931795
58900	0	-3.064852	1.642091	10.276755	-0.030488	0.016442	0.102812	-0.679643	13.337914	-0.925954
58901	0	-3.115846	1.621462	10.396157	-0.031006	0.016235	0.104004	-0.694718	13.504242	-0.928299
58902	0	-3.151530	1.659766	10.479530	-0.031376	0.016620	0.104834	-0.711615	13.655017	-0.925438
58903	0	-3.156526	1.712863	10.647087	-0.031433	0.017151	0.106506	-0.728964	13.795604	-0.926564
58904	0	-3.175697	1.666295	10.701248	-0.031638	0.016679	0.107045	-0.739958	13.921556	-0.920722
58905	0	-3.221114	1.658616	10.830812	-0.032104	0.016602	0.108337	-0.750988	14.033261	-0.920786
58906	0	-3.234809	1.661937	10.837504	-0.032257	0.016631	0.108400	-0.758888	14.128558	-0.920382
58907	0	-3.241977	1.708266	10.904984	-0.032349	0.017090	0.109070	-0.762787	14.202646	-0.914721
58908	0	-3.242835	1.749932	10.937899	-0.032370	0.017502	0.109396	-0.762448	14.263641	-0.911317
58909	0	-3.275819	1.726669	10.942406	-0.032715	0.017273	0.109436	-0.766680	14.308676	-0.909833
58910	0	-3.294320	1.713453	10.964999	-0.032924	0.017138	0.109655	-0.768669	14.328985	-0.910775
58911	0	-3.290655	1.690657	11.010488	-0.032898	0.016907	0.110107	-0.768280	14.337978	-0.914486
58912	0	-3.284369	1.714595	11.028852	-0.032854	0.017150	0.110285	-0.772516	14.327488	-0.913500
58913	0	-3.268714	1.685110	10.968761	-0.032715	0.016846	0.109680	-0.768037	14.299010	-0.917103
58914	0	-3.273837	1.698730	10.964496	-0.032782	0.016978	0.109633	-0.760496	14.254482	-0.921234
58915	0	-3.264897	1.709401	10.939404	-0.032715	0.017090	0.109375	-0.758934	14.186428	-0.923461
58916	0	-3.220006	1.710883	10.876244	-0.032279	0.017097	0.108741	-0.750411	14.104387	-0.922960
58917	0	-3.244438	1.661369	10.744643	-0.032532	0.016602	0.107422	-0.741440	14.012449	-0.922292
58918	0	-3.213489	1.688408	10.725419	-0.032235	0.016870	0.107226	-0.730464	13.906779	-0.920850
58919	0	-3.161839	1.674120	10.629520	-0.031738	0.016724	0.106262	-0.717128	13.779174	-0.924776
58920	0	-3.149321	1.641212	10.520439	-0.031624	0.016392	0.105168	-0.701128	13.638703	-0.922920
58921	0	-3.117266	1.613180	10.385959	-0.031311	0.016113	0.103821	-0.687366	13.487908	-0.925412
58922	0	-3.088544	1.616879	10.284216	-0.031037	0.016150	0.102799	-0.673317	13.320770	-0.928849
58923	0	-3.054152	1.619659	10.191202	-0.030701	0.016174	0.101868	-0.656149	13.144081	-0.930452
58924	0	-3.010357	1.575717	9.968139	-0.030268	0.015729	0.099636	-0.632195	12.957771	-0.930215
58925	0	-2.974206	1.583335	9.843472	-0.029907	0.015808	0.098389	-0.611387	12.767937	-0.935640
58926	0	-2.971235	1.545407	9.755406	-0.029886	0.015430	0.097505	-0.592768	12.566198	-0.941999
58927	0	-2.894308	1.534334	9.630022	-0.029114	0.015320	0.096252	-0.573698	12.365583	-0.953053
58928	0	-2.866671	1.539427	9.517338	-0.028838	0.015366	0.095126	-0.548427	12.161815	-0.958613
58929	0	-2.815305	1.540467	9.330847	-0.028320	0.015381	0.093262	-0.528243	11.959099	-0.967296
58930	0	-2.769716	1.521179	9.187576	-0.027869	0.015183	0.091828	-0.502614	11.747436	-0.968063
58931	0	-2.724373	1.491443	9.056020	-0.027405	0.014893	0.090515	-0.483978	11.546381	-0.972736
58932	0	-2.680755	1.459121	8.948800	-0.026965	0.014569	0.089444	-0.464957	11.347318	-0.972375
58933	0	-2.621645	1.442515	8.787133	-0.026367	0.014404	0.087830	-0.446372	11.153393	-0.977430
58934	0	-2.580366	1.483379	8.660819	-0.025949	0.014811	0.086569	-0.423894	10.964426	-0.987236
58935	0	-2.568403	1.430402	8.566897	-0.025818	0.014282	0.085632	-0.402690	10.787938	-0.990889
58936	0	-2.511813	1.416280	8.439667	-0.025249	0.014141	0.084361	-0.380862	10.612092	-1.000091
58937	0	-2.465701	1.405532	8.401780	-0.024780	0.014038	0.083984	-0.364433	10.446358	-1.007422
58938	0	-2.435899	1.420894	8.267862	-0.024477	0.014194	0.082646	-0.349864	10.285180	-1.016714
58939	0	-2.388448	1.387147	8.175327	-0.023987	0.013855	0.081726	-0.332817	10.143910	-1.020471
58940	0	-2.338717	1.371821	8.064457	-0.023480	0.013704	0.080620	-0.318725	10.013511	-1.021175
58941	0	-2.317043	1.350318	8.010005	-0.023254	0.013489	0.080078	-0.303195	9.895294	-1.023286
58942	0	-2.301268	1.334338	7.995800	-0.023088	0.013334	0.079938	-0.294371	9.789732	-1.027809
58943	0	-2.264440	1.349944	7.832384	-0.022705	0.013489	0.078308	-0.282551	9.702546	-1.027110
58944	0	-2.247042	1.369840	7.871861	-0.022522	0.013693	0.078705	-0.277417	9.628894	-1.028301
58945	0	-2.260232	1.343200	7.795327	-0.022644	0.013428	0.077942	-0.273337	9.568692	-1.032994
58946	0	-2.234703	1.374506	7.772779	-0.022378	0.013741	0.077720	-0.268445	9.524145	-1.031741
58947	0	-2.232027	1.361135	7.764198	-0.022339	0.013611	0.077637	-0.268390	9.497403	-1.035435
58948	0	-2.229580	1.366805	7.697770	-0.022303	0.013673	0.076975	-0.275183	9.487639	-1.040705
58949	0	-2.234162	1.360471	7.757597	-0.022339	0.013611	0.077576	-0.283426	9.491969	-1.043592
58950	0	-2.223394	1.340975	7.800064	-0.022223	0.013415	0.078003	-0.290339	9.508867	-1.045143
58951	0	-2.230145	1.324021	7.805797	-0.022278	0.013245	0.078064	-0.294559	9.543369	-1.051079
58952	0	-2.254375	1.359325	7.834804	-0.022509	0.013601	0.078357	-0.303412	9.594361	-1.053998
58953	0	-2.287212	1.354304	7.884556	-0.022827	0.013550	0.078857	-0.309936	9.659232	-1.053186
58954	0	-2.273036	1.358644	7.863584	-0.022674	0.013597	0.078650	-0.320602	9.741229	-1.049778
58955	0	-2.295443	1.366064	7.981689	-0.022888	0.013672	0.079834	-0.332037	9.835444	-1.049176
58956	0	-2.328435	1.351035	8.081648	-0.023206	0.013527	0.080836	-0.350003	9.945819	-1.048898
58957	0	-2.376669	1.377448	8.237624	-0.023682	0.013794	0.082397	-0.371257	10.062998	-1.047466
58958	0	-2.425333	1.367479	8.287821	-0.024158	0.013693	0.082903	-0.390007	10.192932	-1.042513
58959	0	-2.463948	1.377397	8.407953	-0.024536	0.013794	0.084106	-0.410418	10.332446	-1.038687
58960	0	-2.485864	1.373158	8.518242	-0.024746	0.013753	0.085212	-0.431827	10.482634	-1.036039
58961	0	-2.514381	1.419982	8.566198	-0.025024	0.014221	0.085693	-0.452723	10.640744	-1.033830
58962	0	-2.551556	1.421790	8.742751	-0.025391	0.014238	0.087461	-0.471643	10.802890	-1.034270
58963	0	-2.601209	1.438265	8.822124	-0.025879	0.014404	0.088257	-0.491495	10.974191	-1.031369
58964	0	-2.640762	1.476116	8.998046	-0.026274	0.014787	0.090015	-0.515793	11.143018	-1.029658
58965	0	-2.669469	1.480768	9.072085	-0.026550	0.014832	0.090759	-0.537165	11.323574	-1.029779
58966	0	-2.711065	1.475414	9.192469	-0.026965	0.014783	0.091963	-0.564332	11.503280	-1.023421
58967	0	-2.773346	1.486244	9.322339	-0.027588	0.014893	0.093262	-0.592550	11.680534	-1.024057
58968	0	-2.803310	1.486750	9.479242	-0.027884	0.014892	0.094832	-0.613119	11.858616	-1.022502
58969	0	-2.846974	1.517058	9.639586	-0.028320	0.015198	0.096436	-0.636789	12.034652	-1.024121
58970	0	-2.882861	1.535834	9.747713	-0.028685	0.015387	0.097515	-0.661759	12.202487	-1.021391
58971	0	-2.919388	1.566176	9.865608	-0.029053	0.015686	0.098694	-0.682031	12.365036	-1.018740
58972	0	-2.941931	1.592495	9.998280	-0.029279	0.015942	0.100021	-0.693507	12.524781	-1.014893
58973	0	-2.979955	1.590762	10.085448	-0.029663	0.015930	0.100891	-0.711613	12.678553	-1.016515
58974	0	-3.030558	1.586197	10.182140	-0.030183	0.015884	0.101854	-0.730021	12.815695	-1.013753
58975	0	-3.045294	1.590481	10.287423	-0.030334	0.015930	0.102905	-0.751674	12.946783	-1.008738
58976	0	-3.074198	1.585595	10.348518	-0.030634	0.015879	0.103514	-0.770802	13.065669	-1.012453
58977	0	-3.091778	1.597349	10.483314	-0.030823	0.015991	0.104858	-0.784913	13.169009	-1.012038
58978	0	-3.110261	1.642327	10.545545	-0.031014	0.016443	0.105478	-0.801691	13.264315	-1.014319
58979	0	-3.133059	1.664699	10.654617	-0.031250	0.016663	0.106567	-0.814007	13.350591	-1.016123
58980	0	-3.146938	1.649690	10.650917	-0.031411	0.016509	0.106524	-0.823656	13.413125	-1.018145
58981	0	-3.166132	1.671420	10.716589	-0.031616	0.016724	0.107178	-0.830901	13.461491	-1.014189
58982	0	-3.192139	1.626916	10.714481	-0.031890	0.016277	0.107153	-0.837449	13.495428	-1.015788
58983	0	-3.175477	1.628991	10.760110	-0.031738	0.016296	0.107605	-0.842875	13.513442	-1.016540
58984	0	-3.159011	1.670964	10.765708	-0.031589	0.016710	0.107657	-0.842852	13.515729	-1.017836
58985	0	-3.190955	1.648202	10.736397	-0.031921	0.016479	0.107361	-0.840052	13.503929	-1.014081
58986	0	-3.174460	1.661268	10.780193	-0.031775	0.016606	0.107794	-0.834109	13.472157	-1.013475
58987	0	-3.163355	1.617977	10.761702	-0.031677	0.016174	0.107605	-0.829670	13.426786	-1.013407
58988	0	-3.159125	1.643546	10.734040	-0.031651	0.016429	0.107324	-0.824908	13.363803	-1.020367
58989	0	-3.166434	1.618533	10.628260	-0.031738	0.016174	0.106262	-0.815947	13.285605	-1.022711
58990	0	-3.138659	1.627259	10.492102	-0.031470	0.016256	0.104898	-0.801708	13.195846	-1.028097
58991	0	-3.115834	1.631158	10.500536	-0.031250	0.016296	0.104980	-0.788958	13.097567	-1.035869
58992	0	-3.102536	1.628361	10.456966	-0.031129	0.016265	0.104542	-0.772913	12.986078	-1.038832
58993	0	-3.071050	1.613117	10.379029	-0.030823	0.016113	0.103760	-0.758021	12.864187	-1.045152
58994	0	-3.041419	1.573963	10.263387	-0.030540	0.015721	0.102599	-0.743181	12.725431	-1.048835
58995	0	-2.989267	1.546394	10.135543	-0.030029	0.015442	0.101318	-0.724470	12.573315	-1.054177
58996	0	-2.956410	1.581464	10.045072	-0.029697	0.015790	0.100415	-0.702493	12.423667	-1.058399
58997	0	-2.952187	1.553264	9.867054	-0.029663	0.015503	0.098633	-0.674885	12.262281	-1.059453
58998	0	-2.911456	1.534484	9.807497	-0.029261	0.015317	0.098036	-0.649368	12.094259	-1.065426
58999	0	-2.878125	1.510554	9.653663	-0.028931	0.015076	0.096497	-0.621412	11.919661	-1.068408
59000	0	-2.830495	1.510321	9.576006	-0.028452	0.015073	0.095721	-0.592444	11.746583	-1.070320
59001	0	-2.792491	1.510210	9.391298	-0.028076	0.015076	0.093872	-0.567803	11.564941	-1.077374
59002	0	-2.756981	1.472563	9.271143	-0.027718	0.014700	0.092671	-0.543593	11.385175	-1.083810
59003	0	-2.744502	1.467857	9.183492	-0.027588	0.014648	0.091797	-0.513487	11.209789	-1.090140
59004	0	-2.692478	1.455149	9.050421	-0.027062	0.014524	0.090467	-0.486474	11.038402	-1.096764
59005	0	-2.647101	1.455308	8.920981	-0.026611	0.014526	0.089172	-0.459661	10.861199	-1.102104
59006	0	-2.601814	1.399177	8.793925	-0.026153	0.013968	0.087903	-0.436544	10.688878	-1.107351
59007	0	-2.545019	1.418578	8.700719	-0.025574	0.014160	0.086975	-0.409402	10.529030	-1.113109
59008	0	-2.533266	1.404923	8.591113	-0.025453	0.014027	0.085879	-0.385605	10.371852	-1.121910
59009	0	-2.429953	1.448998	8.517264	-0.024414	0.014465	0.085144	-0.358561	10.220730	-1.126853
59010	0	-2.444868	1.386850	8.382529	-0.024555	0.013843	0.083798	-0.329319	10.077952	-1.125623
59011	0	-2.413344	1.369187	8.278888	-0.024231	0.013672	0.082764	-0.307081	9.945655	-1.129314
59012	0	-2.382173	1.373254	8.265334	-0.023914	0.013711	0.082630	-0.282232	9.819890	-1.132841
59013	0	-2.341923	1.381127	8.144082	-0.023499	0.013794	0.081421	-0.261843	9.710710	-1.142040
59014	0	-2.315146	1.378078	8.080573	-0.023219	0.013767	0.080789	-0.246243	9.617130	-1.143544
59015	0	-2.313554	1.350688	8.015283	-0.023193	0.013489	0.080139	-0.223438	9.536610	-1.145601
59016	0	-2.284629	1.372143	7.975037	-0.022896	0.013707	0.079739	-0.205354	9.467493	-1.149199
59017	0	-2.285185	1.325881	7.978101	-0.022888	0.013245	0.079773	-0.186533	9.417039	-1.154344
59018	0	-2.260424	1.339953	7.918536	-0.022634	0.013394	0.079178	-0.180127	9.376303	-1.156877
59019	0	-2.268475	1.343581	7.916706	-0.022705	0.013428	0.079163	-0.169341	9.348483	-1.152950
59020	0	-2.265747	1.339298	7.923251	-0.022665	0.013382	0.079232	-0.153402	9.338895	-1.153445
59021	0	-2.270950	1.324901	7.830608	-0.022705	0.013245	0.078308	-0.145514	9.346363	-1.161798
59022	0	-2.272469	1.368423	7.866598	-0.022715	0.013680	0.078670	-0.138544	9.362024	-1.163820
59023	0	-2.278917	1.312294	7.909486	-0.022766	0.013123	0.079102	-0.135556	9.396187	-1.167505
59024	0	-2.247859	1.336523	7.883522	-0.022447	0.013367	0.078844	-0.134694	9.443230	-1.170187
59025	0	-2.305313	1.360974	7.915032	-0.023010	0.013611	0.079163	-0.132709	9.505722	-1.170685
59026	0	-2.302909	1.360418	8.003843	-0.022975	0.013608	0.080053	-0.134117	9.583510	-1.164665
59027	0	-2.325570	1.372721	8.109885	-0.023193	0.013733	0.081116	-0.137529	9.671743	-1.160986
59028	0	-2.357313	1.389788	8.081736	-0.023501	0.013904	0.080837	-0.140289	9.773388	-1.160629
59029	0	-2.376447	1.409246	8.237477	-0.023682	0.014099	0.082397	-0.143740	9.888422	-1.156795
59030	0	-2.424695	1.364758	8.391295	-0.024156	0.013658	0.083938	-0.151164	10.012980	-1.148528
59031	0	-2.451063	1.378071	8.389738	-0.024414	0.013794	0.083923	-0.162327	10.144570	-1.146281
59032	0	-2.538566	1.393444	8.512232	-0.025282	0.013949	0.085151	-0.175166	10.283887	-1.141516
59033	0	-2.556482	1.426864	8.590619	-0.025452	0.014282	0.085938	-0.185487	10.434308	-1.138619
59034	0	-2.592490	1.442228	8.724402	-0.025804	0.014438	0.087277	-0.197655	10.593115	-1.131975
59035	0	-2.624889	1.463485	8.858813	-0.026123	0.014648	0.088623	-0.207144	10.755337	-1.122359
59036	0	-2.674982	1.479310	8.888085	-0.026621	0.014804	0.088918	-0.212699	10.920987	-1.114377
59037	0	-2.680649	1.493651	9.084473	-0.026672	0.014954	0.090881	-0.225771	11.089573	-1.107453
59038	0	-2.751085	1.465516	9.192713	-0.027371	0.014674	0.091966	-0.240440	11.262824	-1.106477
59039	0	-2.766720	1.512036	9.303969	-0.027527	0.015137	0.093079	-0.251739	11.435092	-1.101653
59040	0	-2.801664	1.514363	9.448652	-0.027874	0.015164	0.094525	-0.267923	11.607559	-1.098535
59041	0	-2.845634	1.511887	9.542139	-0.028320	0.015137	0.095459	-0.280785	11.770566	-1.096827
59042	0	-2.849699	1.586877	9.742130	-0.028355	0.015893	0.097459	-0.300485	11.937489	-1.097720
59043	0	-2.918516	1.578175	9.829268	-0.029053	0.015808	0.098328	-0.322838	12.091601	-1.100021
59044	0	-2.988295	1.604537	9.943885	-0.029749	0.016059	0.099477	-0.330298	12.245816	-1.099114
59045	0	-2.985233	1.591548	10.048926	-0.029724	0.015930	0.100525	-0.339279	12.391941	-1.099864
59046	0	-3.004092	1.624637	10.152019	-0.029922	0.016266	0.101552	-0.353988	12.525674	-1.102501
59047	0	-3.013826	1.609804	10.250951	-0.030029	0.016113	0.102539	-0.364354	12.647760	-1.101939
59048	0	-3.059741	1.631379	10.348792	-0.030494	0.016326	0.103517	-0.371464	12.762942	-1.097365
59049	0	-3.085197	1.610297	10.422298	-0.030762	0.016113	0.104248	-0.377146	12.862769	-1.102140
59050	0	-3.078050	1.669756	10.429632	-0.030699	0.016703	0.104320	-0.377588	12.953244	-1.099594
59051	0	-3.126459	1.635211	10.514195	-0.031189	0.016357	0.105164	-0.378506	13.036471	-1.099147
59052	0	-3.152108	1.676790	10.577483	-0.031464	0.016773	0.105791	-0.380278	13.099750	-1.100963
59053	0	-3.160457	1.696738	10.624760	-0.031555	0.016968	0.106262	-0.377176	13.154170	-1.100083
59054	0	-3.162798	1.678483	10.658840	-0.031593	0.016784	0.106599	-0.373184	13.192778	-1.101987
59055	0	-3.144874	1.678505	10.686790	-0.031433	0.016785	0.106873	-0.370873	13.211138	-1.105198
59056	0	-3.183319	1.672653	10.716703	-0.031831	0.016724	0.107168	-0.366499	13.215495	-1.103790
59057	0	-3.172508	1.667002	10.693636	-0.031738	0.016663	0.106934	-0.358107	13.203314	-1.107479
59058	0	-3.181145	1.668149	10.657835	-0.031835	0.016677	0.106572	-0.353159	13.180525	-1.112245
59059	0	-3.176032	1.648987	10.694359	-0.031799	0.016479	0.106934	-0.342843	13.141032	-1.111532
59060	0	-3.149022	1.693260	10.647789	-0.031539	0.016927	0.106464	-0.337754	13.091028	-1.115493
59061	0	-3.112782	1.667704	10.627788	-0.031189	0.016663	0.106262	-0.324075	13.027706	-1.118200
59062	0	-3.111058	1.652359	10.582635	-0.031190	0.016508	0.105805	-0.310089	12.944642	-1.115072
59063	0	-3.109757	1.643204	10.463934	-0.031189	0.016418	0.104614	-0.298645	12.847568	-1.121406
59064	0	-3.091126	1.628243	10.420108	-0.031008	0.016262	0.104176	-0.280067	12.744522	-1.121873
59065	0	-3.059748	1.643692	10.323817	-0.030701	0.016418	0.103210	-0.263732	12.633196	-1.127621
59066	0	-3.049686	1.628891	10.207879	-0.030619	0.016272	0.102045	-0.249430	12.499966	-1.134237
59067	0	-3.015005	1.570645	10.129100	-0.030273	0.015686	0.101257	-0.231649	12.363846	-1.141188
59068	0	-2.971755	1.587194	9.989318	-0.029847	0.015848	0.099858	-0.210075	12.218833	-1.152944
59069	0	-2.934386	1.589462	9.891338	-0.029480	0.015869	0.098877	-0.186874	12.065011	-1.151699
59070	0	-2.888623	1.594680	9.843594	-0.029026	0.015920	0.098399	-0.161747	11.906224	-1.154595
59071	0	-2.867065	1.577130	9.702183	-0.028809	0.015747	0.096985	-0.139466	11.747263	-1.165108
59072	0	-2.827385	1.539253	9.532564	-0.028417	0.015367	0.095287	-0.115137	11.579713	-1.170255
59073	0	-2.817664	1.497873	9.409436	-0.028320	0.014954	0.094055	-0.091623	11.408838	-1.174851
59074	0	-2.764867	1.521031	9.301172	-0.027793	0.015185	0.092973	-0.068072	11.235375	-1.179758
59075	0	-2.720568	1.528437	9.213873	-0.027344	0.015259	0.092102	-0.043190	11.067951	-1.183651
59076	0	-2.693771	1.502957	9.037982	-0.027074	0.015003	0.090343	-0.016521	10.899616	-1.195303
59077	0	-2.654048	1.491768	8.963463	-0.026672	0.014893	0.089600	0.009149	10.735268	-1.210161
59078	0	-2.610218	1.465962	8.848147	-0.026230	0.014636	0.088448	0.033359	10.574174	-1.222131
59079	0	-2.581713	1.448327	8.828993	-0.025940	0.014465	0.088257	0.050801	10.418966	-1.234158
59080	0	-2.546285	1.415466	8.603349	-0.025579	0.014133	0.086002	0.073248	10.267845	-1.245499
59081	0	-2.534149	1.423893	8.535700	-0.025452	0.014221	0.085327	0.091360	10.124141	-1.251829
59082	0	-2.489113	1.433236	8.382546	-0.024991	0.014317	0.083798	0.107845	9.991736	-1.259333
59083	0	-2.456403	1.399223	8.333828	-0.024658	0.013977	0.083313	0.124253	9.866271	-1.269878
59084	0	-2.450739	1.389890	8.289832	-0.024593	0.013885	0.082875	0.139842	9.751401	-1.275341
59085	0	-2.360630	1.404927	8.235616	-0.023682	0.014038	0.082336	0.152132	9.650390	-1.283423
59086	0	-2.352888	1.382573	8.135510	-0.023594	0.013816	0.081338	0.163293	9.562483	-1.290572
59087	0	-2.319128	1.374281	8.107110	-0.023254	0.013733	0.081055	0.174994	9.476912	-1.303381
59088	0	-2.313897	1.369551	8.055185	-0.023190	0.013691	0.080538	0.179820	9.407099	-1.311698
59089	0	-2.278682	1.397892	8.002826	-0.022827	0.013977	0.080017	0.181253	9.352761	-1.313979
59090	0	-2.295872	1.373834	7.992584	-0.022991	0.013736	0.079917	0.184697	9.309409	-1.325516
59091	0	-2.286362	1.373408	7.923052	-0.022888	0.013733	0.079224	0.186499	9.276993	-1.330605
59092	0	-2.258062	1.398152	7.930178	-0.022595	0.013979	0.079298	0.190686	9.258621	-1.333721
59093	0	-2.282353	1.373715	7.940705	-0.022827	0.013733	0.079407	0.197859	9.256193	-1.336432
59094	0	-2.301314	1.355891	7.891542	-0.023004	0.013557	0.078918	0.202164	9.272621	-1.339208
59095	0	-2.296973	1.366655	7.903549	-0.022949	0.013672	0.079041	0.197538	9.304703	-1.342051
59096	0	-2.289612	1.401858	7.981717	-0.022869	0.014027	0.079823	0.189445	9.345709	-1.347411
59097	0	-2.292544	1.373082	7.927427	-0.022888	0.013733	0.079285	0.190344	9.401667	-1.349470
59098	0	-2.331842	1.402497	7.998215	-0.023269	0.014033	0.079995	0.183285	9.474760	-1.349579
59099	0	-2.373652	1.397032	8.036829	-0.023682	0.013977	0.080383	0.178444	9.554904	-1.345194
59100	0	-2.367486	1.407464	8.161753	-0.023610	0.014085	0.081635	0.170019	9.647483	-1.346770
59101	0	-2.375292	1.384434	8.213454	-0.023682	0.013855	0.082153	0.161269	9.748608	-1.346472
59102	0	-2.409153	1.387905	8.294820	-0.024009	0.013894	0.082970	0.147356	9.864488	-1.345800
59103	0	-2.462915	1.396288	8.414268	-0.024536	0.013977	0.084167	0.135591	9.992565	-1.347339
59104	0	-2.488488	1.399307	8.512825	-0.024786	0.014009	0.085155	0.122521	10.127069	-1.347119
59105	0	-2.512849	1.426118	8.548326	-0.025024	0.014282	0.085510	0.102624	10.267864	-1.350438
59106	0	-2.565104	1.440150	8.658568	-0.025541	0.014422	0.086615	0.083256	10.414376	-1.346856
59107	0	-2.575208	1.481552	8.767588	-0.025635	0.014832	0.087708	0.070913	10.568876	-1.341955
59108	0	-2.599673	1.471793	8.925916	-0.025874	0.014737	0.089292	0.055044	10.727485	-1.337818
59109	0	-2.649124	1.493631	9.029862	-0.026367	0.014954	0.090332	0.041730	10.886176	-1.328488
59110	0	-2.686459	1.452928	9.065818	-0.026739	0.014552	0.090692	0.022018	11.046124	-1.327962
59111	0	-2.723083	1.493056	9.255558	-0.027100	0.014954	0.092590	0.002709	11.209902	-1.325954
59112	0	-2.810779	1.506049	9.346048	-0.027976	0.015089	0.093495	-0.022751	11.372809	-1.327489
59113	0	-2.815193	1.517496	9.395698	-0.028015	0.015198	0.093994	-0.041024	11.540964	-1.326139
59114	0	-2.861048	1.543603	9.577460	-0.028478	0.015456	0.095811	-0.056104	11.701331	-1.322448
59115	0	-2.882162	1.517498	9.719264	-0.028687	0.015198	0.097229	-0.073826	11.862193	-1.323526
59116	0	-2.902779	1.542930	9.803738	-0.028899	0.015456	0.098071	-0.096505	12.014204	-1.321098
59117	0	-2.935877	1.560204	9.939368	-0.029236	0.015625	0.099426	-0.114573	12.157765	-1.327904
59118	0	-2.972643	1.555421	9.993881	-0.029606	0.015578	0.099971	-0.133932	12.297931	-1.327691
59119	0	-3.001686	1.597165	10.135010	-0.029907	0.015991	0.101379	-0.148567	12.423956	-1.330065
59120	0	-3.029349	1.599206	10.159740	-0.030189	0.016012	0.101625	-0.164016	12.544463	-1.330392
59121	0	-3.061566	1.603253	10.275713	-0.030518	0.016052	0.102783	-0.179164	12.656152	-1.331282
59122	0	-3.086372	1.623418	10.362397	-0.030777	0.016256	0.103646	-0.197367	12.754540	-1.339672
59123	0	-3.096267	1.603361	10.392229	-0.030884	0.016052	0.103943	-0.212097	12.844152	-1.343462
59124	0	-3.098863	1.630528	10.492169	-0.030921	0.016319	0.104939	-0.222271	12.920799	-1.340465
59125	0	-3.118189	1.634817	10.478277	-0.031128	0.016357	0.104797	-0.227991	12.982760	-1.343930
59126	0	-3.110499	1.650712	10.579281	-0.031054	0.016521	0.105805	-0.239244	13.040448	-1.342347
59127	0	-3.134233	1.641243	10.607079	-0.031311	0.016418	0.106079	-0.242570	13.077523	-1.346586
59128	0	-3.151294	1.639639	10.557012	-0.031496	0.016406	0.105574	-0.250479	13.099300	-1.348916
59129	0	-3.150137	1.629348	10.601637	-0.031494	0.016296	0.106018	-0.251622	13.110676	-1.351844
59130	0	-3.169001	1.628690	10.662577	-0.031693	0.016290	0.106625	-0.253119	13.111683	-1.358787
59131	0	-3.177860	1.666056	10.700110	-0.031799	0.016663	0.106995	-0.254661	13.093424	-1.363083
59132	0	-3.141977	1.671904	10.640651	-0.031453	0.016719	0.106397	-0.254461	13.061591	-1.365000
59133	0	-3.144732	1.666408	10.566557	-0.031494	0.016663	0.105652	-0.253531	13.015079	-1.370720
59134	0	-3.115999	1.642682	10.545060	-0.031218	0.016421	0.105434	-0.248810	12.956894	-1.377838
59135	0	-3.100098	1.636856	10.487617	-0.031067	0.016357	0.104858	-0.238401	12.889369	-1.388774
59136	0	-3.115800	1.633060	10.442842	-0.031241	0.016318	0.104405	-0.227600	12.802572	-1.396926
59137	0	-3.091753	1.612543	10.347914	-0.031006	0.016113	0.103455	-0.217102	12.709578	-1.403766
59138	0	-3.073196	1.602820	10.304232	-0.030830	0.016015	0.103015	-0.205978	12.605077	-1.410065
59139	0	-3.022487	1.594306	10.153216	-0.030334	0.015930	0.101501	-0.195494	12.486522	-1.424437
59140	0	-3.012206	1.572981	10.104522	-0.030239	0.015711	0.101013	-0.178590	12.359037	-1.433867
59141	0	-3.002617	1.570357	9.976648	-0.030151	0.015686	0.099731	-0.163587	12.220668	-1.442194
59142	0	-2.965723	1.568102	9.897949	-0.029781	0.015659	0.098946	-0.143647	12.082445	-1.450644
59143	0	-2.953084	1.564871	9.769256	-0.029663	0.015625	0.097656	-0.121611	11.932994	-1.457387
59144	0	-2.908277	1.538868	9.715445	-0.029218	0.015367	0.097117	-0.101362	11.779525	-1.467985
59145	0	-2.867205	1.509858	9.598460	-0.028809	0.015076	0.095947	-0.080122	11.622268	-1.474137
59146	0	-2.827821	1.520507	9.471591	-0.028418	0.015182	0.094678	-0.058134	11.459574	-1.477417
59147	0	-2.812077	1.515938	9.329994	-0.028259	0.015137	0.093262	-0.036734	11.295470	-1.485957
59148	0	-2.742236	1.501909	9.276231	-0.027557	0.014997	0.092726	-0.016112	11.134675	-1.496197
59149	0	-2.721064	1.479258	9.146684	-0.027344	0.014771	0.091431	0.005417	10.973944	-1.504551
59150	0	-2.670526	1.440742	9.025533	-0.026837	0.014386	0.090219	0.026273	10.812277	-1.514329
59151	0	-2.630424	1.448779	8.944945	-0.026428	0.014465	0.089417	0.049325	10.659453	-1.524754
59152	0	-2.600226	1.446826	8.774451	-0.026125	0.014448	0.087711	0.069646	10.505365	-1.530669
59153	0	-2.582734	1.436423	8.718821	-0.025940	0.014343	0.087158	0.091736	10.363409	-1.534143
59154	0	-2.530363	1.428143	8.639043	-0.025412	0.014262	0.086362	0.112266	10.226201	-1.541122
59155	0	-2.510555	1.381261	8.602539	-0.025208	0.013794	0.085999	0.132456	10.096246	-1.547579
59156	0	-2.478809	1.409112	8.497769	-0.024884	0.014074	0.084952	0.150731	9.972558	-1.552683
59157	0	-2.456575	1.399775	8.370295	-0.024658	0.013977	0.083679	0.174615	9.851979	-1.556614
59158	0	-2.439194	1.415214	8.307697	-0.024475	0.014140	0.083055	0.187687	9.743175	-1.566005
59159	0	-2.385722	1.404963	8.265947	-0.023926	0.014038	0.082642	0.201374	9.653773	-1.579348
59160	0	-2.372785	1.376704	8.202157	-0.023790	0.013755	0.082006	0.216278	9.572024	-1.591309
59161	0	-2.344230	1.368149	8.155755	-0.023499	0.013672	0.081543	0.227925	9.498551	-1.597689
59162	0	-2.333728	1.363850	8.164513	-0.023386	0.013630	0.081633	0.238687	9.435594	-1.605865
59163	0	-2.345841	1.367728	8.106540	-0.023499	0.013672	0.081055	0.245633	9.384207	-1.613170
59164	0	-2.326720	1.374785	8.090020	-0.023296	0.013743	0.080893	0.251981	9.348078	-1.622944
59165	0	-2.323780	1.361119	8.020495	-0.023254	0.013611	0.080200	0.253454	9.329339	-1.632070
59166	0	-2.296926	1.361295	7.978364	-0.022978	0.013611	0.079782	0.257605	9.321929	-1.635466
59167	0	-2.300949	1.373294	7.995627	-0.023010	0.013733	0.079956	0.259309	9.325615	-1.639114
59168	0	-2.326397	1.336521	8.001412	-0.023253	0.013366	0.080017	0.260867	9.345322	-1.638680
59169	0	-2.320749	1.373079	8.062374	-0.023193	0.013733	0.080627	0.260645	9.369978	-1.645072
59170	0	-2.318685	1.396684	8.043019	-0.023161	0.013972	0.080437	0.256375	9.411270	-1.649110
59171	0	-2.340867	1.397258	8.092408	-0.023376	0.013977	0.080933	0.253866	9.461192	-1.650362
59172	0	-2.342066	1.390044	8.127107	-0.023380	0.013906	0.081282	0.249419	9.522362	-1.647313
59173	0	-2.336658	1.397081	8.183463	-0.023315	0.013977	0.081848	0.245670	9.598029	-1.649125
59174	0	-2.390585	1.365366	8.265868	-0.023847	0.013659	0.082675	0.244227	9.684134	-1.648198
59175	0	-2.399556	1.378092	8.317299	-0.023926	0.013794	0.083191	0.232470	9.784110	-1.649086
59176	0	-2.426594	1.430466	8.398902	-0.024189	0.014317	0.084009	0.222925	9.892793	-1.650085
59177	0	-2.479909	1.414896	8.487849	-0.024719	0.014160	0.084900	0.214420	10.004373	-1.647075
59178	0	-2.497083	1.424545	8.629762	-0.024882	0.014259	0.086321	0.203163	10.125593	-1.647823
59179	0	-2.536630	1.420429	8.670521	-0.025269	0.014221	0.086731	0.188611	10.258372	-1.648394
59180	0	-2.551218	1.453610	8.842208	-0.025408	0.014552	0.088449	0.175809	10.397191	-1.648527
59181	0	-2.586363	1.432914	8.889952	-0.025757	0.014343	0.088928	0.165805	10.538452	-1.650068
59182	0	-2.626848	1.472527	9.109949	-0.026159	0.014741	0.091128	0.154245	10.679433	-1.653353
59183	0	-2.641581	1.481640	9.146258	-0.026306	0.014832	0.091492	0.143369	10.820482	-1.651855
59184	0	-2.701124	1.484994	9.225357	-0.026894	0.014861	0.092286	0.137745	10.970180	-1.644505
59185	0	-2.721617	1.499754	9.280316	-0.027100	0.015015	0.092834	0.125166	11.117741	-1.647148
59186	0	-2.757563	1.502779	9.426449	-0.027459	0.015040	0.094296	0.118130	11.263073	-1.648566
59187	0	-2.770215	1.536366	9.512341	-0.027588	0.015381	0.095154	0.105686	11.404487	-1.654426
59188	0	-2.829759	1.515031	9.597613	-0.028185	0.015162	0.096007	0.099030	11.542938	-1.646865
59189	0	-2.849243	1.567490	9.646567	-0.028381	0.015686	0.096497	0.093565	11.678775	-1.642139
59190	0	-2.895542	1.583740	9.768581	-0.028851	0.015846	0.097715	0.090596	11.805804	-1.642749
59191	0	-2.921733	1.591619	9.860446	-0.029114	0.015930	0.098633	0.081727	11.930237	-1.640457
59192	0	-2.930121	1.582841	9.976901	-0.029202	0.015841	0.099796	0.074874	12.048962	-1.639564
59193	0	-2.963245	1.591981	10.037754	-0.029541	0.015930	0.100403	0.069712	12.157711	-1.644704
59194	0	-2.968872	1.602061	10.179442	-0.029605	0.016031	0.101817	0.063839	12.256552	-1.645975
59195	0	-2.998457	1.598103	10.233493	-0.029907	0.015991	0.102356	0.058240	12.347775	-1.651778
59196	0	-3.006764	1.626692	10.308890	-0.030003	0.016275	0.103106	0.053896	12.424850	-1.652086
59197	0	-3.026984	1.629029	10.301145	-0.030212	0.016296	0.103027	0.051786	12.493606	-1.654244
59198	0	-3.043254	1.640863	10.377544	-0.030390	0.016406	0.103788	0.058394	12.545883	-1.654051
59199	0	-3.048956	1.635722	10.411635	-0.030457	0.016357	0.104126	0.061510	12.587450	-1.658929
59200	0	-3.085267	1.622975	10.434366	-0.030828	0.016234	0.104350	0.059376	12.619372	-1.662679
59201	0	-3.059469	1.654043	10.454854	-0.030579	0.016541	0.104553	0.061741	12.642423	-1.661658
59202	0	-3.054916	1.629993	10.490944	-0.030550	0.016295	0.104910	0.068219	12.647138	-1.661898
59203	0	-3.074657	1.618212	10.406820	-0.030762	0.016174	0.104065	0.077587	12.636305	-1.666589
59204	0	-3.027916	1.619947	10.456460	-0.030304	0.016190	0.104559	0.088713	12.615085	-1.669609
59205	0	-3.042193	1.630926	10.419511	-0.030457	0.016296	0.104187	0.102588	12.583107	-1.674685
59206	0	-3.034105	1.633361	10.390883	-0.030388	0.016321	0.103897	0.115393	12.537723	-1.679555
59207	0	-3.022081	1.619059	10.413874	-0.030273	0.016174	0.104126	0.132072	12.486108	-1.687768
59208	0	-3.010580	1.628229	10.312935	-0.030169	0.016267	0.103113	0.147414	12.421822	-1.691583
59209	0	-2.995361	1.594857	10.255835	-0.030029	0.015930	0.102539	0.165460	12.343895	-1.701070
59210	0	-2.985885	1.616662	10.162200	-0.029941	0.016150	0.101601	0.181866	12.258474	-1.706915
59211	0	-2.987662	1.601328	10.128093	-0.029968	0.015991	0.101257	0.203286	12.161676	-1.712002
59212	0	-2.919871	1.593292	9.998658	-0.029300	0.015912	0.099960	0.223203	12.052977	-1.720812
59213	0	-2.919251	1.588742	9.896592	-0.029297	0.015869	0.098938	0.240098	11.939293	-1.729561
59214	0	-2.898446	1.574322	9.834973	-0.029090	0.015722	0.098322	0.260087	11.823605	-1.735283
59215	0	-2.863719	1.558868	9.744069	-0.028748	0.015564	0.097412	0.284409	11.701109	-1.747212
59216	0	-2.829533	1.539335	9.645969	-0.028407	0.015368	0.096431	0.309004	11.575668	-1.751072
59217	0	-2.826584	1.534266	9.518453	-0.028381	0.015320	0.095154	0.331314	11.444089	-1.763148
59218	0	-2.773252	1.520341	9.402389	-0.027848	0.015182	0.093993	0.352565	11.310568	-1.768064
59219	0	-2.758724	1.515855	9.335559	-0.027710	0.015137	0.093323	0.373516	11.167624	-1.774048
59220	0	-2.729071	1.477499	9.250279	-0.027407	0.014752	0.092472	0.395992	11.031514	-1.781672
59221	0	-2.698600	1.503907	9.133824	-0.027100	0.015015	0.091309	0.421124	10.896676	-1.789654
59222	0	-2.676536	1.471794	9.023726	-0.026875	0.014696	0.090208	0.443619	10.764503	-1.800760
59223	0	-2.619944	1.484857	8.865182	-0.026306	0.014832	0.088623	0.460694	10.634342	-1.814269
59224	0	-2.586746	1.458106	8.834040	-0.025972	0.014560	0.088313	0.483230	10.505988	-1.822972
59225	0	-2.589998	1.454293	8.816179	-0.026001	0.014526	0.088135	0.500262	10.382446	-1.839326
59226	0	-2.540573	1.457923	8.711170	-0.025496	0.014559	0.087089	0.522808	10.270699	-1.847134
59227	0	-2.487584	1.460679	8.644776	-0.024963	0.014587	0.086426	0.544558	10.162314	-1.859966
59228	0	-2.477486	1.427471	8.514702	-0.024853	0.014259	0.085127	0.561908	10.065009	-1.872988
59229	0	-2.452325	1.435991	8.412520	-0.024597	0.014343	0.084106	0.581363	9.971880	-1.883707
59230	0	-2.462873	1.426567	8.379473	-0.024694	0.014254	0.083777	0.594959	9.889446	-1.891461
59231	0	-2.429226	1.417354	8.326744	-0.024353	0.014160	0.083252	0.611012	9.813213	-1.905627
59232	0	-2.418145	1.395288	8.292941	-0.024233	0.013942	0.082916	0.624378	9.749408	-1.912611
59233	0	-2.394432	1.392456	8.179811	-0.023987	0.013916	0.081787	0.634694	9.697025	-1.913612
59234	0	-2.374694	1.412749	8.218174	-0.023780	0.014115	0.082174	0.650891	9.658135	-1.919873
59235	0	-2.353399	1.423069	8.124355	-0.023560	0.014221	0.081238	0.663924	9.628989	-1.926010
59236	0	-2.361294	1.382196	8.174098	-0.023630	0.013813	0.081738	0.676494	9.611639	-1.928640
59237	0	-2.349291	1.379746	8.148296	-0.023499	0.013794	0.081482	0.682429	9.610310	-1.932946
59238	0	-2.343026	1.410812	8.111629	-0.023427	0.014106	0.081118	0.687490	9.621343	-1.941151
59239	0	-2.363229	1.416298	8.105079	-0.023621	0.014160	0.081055	0.693667	9.644183	-1.944834
59240	0	-2.366259	1.410210	8.140736	-0.023644	0.014104	0.081412	0.693805	9.675951	-1.948281
59241	0	-2.376816	1.415444	8.159758	-0.023743	0.014160	0.081604	0.689128	9.717849	-1.954608
59242	0	-2.370592	1.402213	8.225291	-0.023672	0.014026	0.082262	0.688050	9.770973	-1.961294
59243	0	-2.414794	1.403408	8.244775	-0.024109	0.014038	0.082458	0.686704	9.831220	-1.965674
59244	0	-2.405784	1.408382	8.272752	-0.024005	0.014091	0.082742	0.682394	9.910228	-1.967432
59245	0	-2.441090	1.427271	8.335874	-0.024353	0.014282	0.083374	0.674306	9.995426	-1.964807
59246	0	-2.472011	1.443848	8.350686	-0.024652	0.014445	0.083526	0.671161	10.093714	-1.969652
59247	0	-2.503727	1.420854	8.414768	-0.024963	0.014221	0.084167	0.660423	10.199802	-1.973751
59248	0	-2.494971	1.443207	8.569243	-0.024870	0.014440	0.085714	0.656818	10.311917	-1.973922
59249	0	-2.541557	1.445625	8.664628	-0.025330	0.014465	0.086670	0.651551	10.430991	-1.972828
59250	0	-2.565368	1.443269	8.751412	-0.025565	0.014446	0.087538	0.640945	10.552335	-1.975605
59251	0	-2.597083	1.475334	8.750010	-0.025879	0.014771	0.087524	0.625899	10.678031	-1.977491
59252	0	-2.628972	1.447862	8.885062	-0.026188	0.014491	0.088879	0.617557	10.814635	-1.976567
59253	0	-2.622756	1.518065	8.975516	-0.026123	0.015198	0.089783	0.603575	10.953237	-1.975486
59254	0	-2.674836	1.502289	9.073508	-0.026640	0.015040	0.090764	0.589420	11.095351	-1.971221
59255	0	-2.721068	1.487570	9.170572	-0.027100	0.014893	0.091736	0.576431	11.239379	-1.968818
59256	0	-2.761949	1.496029	9.249900	-0.027507	0.014980	0.092529	0.559797	11.384198	-1.964151
59257	0	-2.794361	1.511772	9.408622	-0.027832	0.015137	0.094116	0.544764	11.525484	-1.962962
59258	0	-2.786637	1.550998	9.439098	-0.027751	0.015526	0.094422	0.533642	11.670822	-1.961153
59259	0	-2.837398	1.549099	9.567114	-0.028259	0.015503	0.095703	0.527316	11.813554	-1.962337
59260	0	-2.878652	1.540128	9.682846	-0.028675	0.015417	0.096859	0.516305	11.950881	-1.956496
59261	0	-2.909557	1.554799	9.756687	-0.028992	0.015564	0.097595	0.504800	12.078454	-1.953497
59262	0	-2.911748	1.582256	9.787681	-0.029017	0.015837	0.097904	0.495223	12.201184	-1.949976
59263	0	-2.957907	1.590955	9.927806	-0.029480	0.015930	0.099304	0.478518	12.321302	-1.957303
59264	0	-2.971085	1.587243	9.947081	-0.029618	0.015888	0.099496	0.466865	12.433752	-1.954272
59265	0	-3.011513	1.597457	10.056293	-0.030029	0.015991	0.100586	0.454042	12.537468	-1.953303
59266	0	-3.009532	1.649683	10.125169	-0.030020	0.016506	0.101273	0.448821	12.628987	-1.951302
59267	0	-3.022443	1.621930	10.209277	-0.030151	0.016235	0.102112	0.436126	12.717082	-1.949731
59268	0	-3.053727	1.637468	10.266855	-0.030482	0.016386	0.102683	0.427730	12.784793	-1.952171
59269	0	-3.056524	1.677700	10.319760	-0.030518	0.016785	0.103210	0.423004	12.844111	-1.949578
59270	0	-3.071487	1.651287	10.341786	-0.030675	0.016524	0.103428	0.413767	12.894915	-1.954554
59271	0	-3.097684	1.641052	10.369043	-0.030945	0.016418	0.103699	0.407962	12.936947	-1.962748
59272	0	-3.084197	1.615861	10.410417	-0.030827	0.016158	0.104109	0.410431	12.960750	-1.965822
59273	0	-3.089296	1.653628	10.406290	-0.030884	0.016541	0.104065	0.407417	12.977735	-1.968323
59274	0	-3.126593	1.622371	10.381717	-0.031268	0.016227	0.103816	0.405071	12.982364	-1.971522
59275	0	-3.136075	1.623870	10.437300	-0.031372	0.016235	0.104370	0.409182	12.977113	-1.980027
59276	0	-3.096015	1.630340	10.419880	-0.030984	0.016303	0.104192	0.409363	12.958300	-1.985496
59277	0	-3.097177	1.648350	10.407446	-0.031006	0.016479	0.104065	0.412978	12.928217	-1.992955
59278	0	-3.064884	1.624569	10.385184	-0.030694	0.016243	0.103839	0.414620	12.885926	-2.002089
59279	0	-3.082728	1.605421	10.298294	-0.030884	0.016052	0.102966	0.414796	12.830723	-2.007946
59280	0	-3.076769	1.600067	10.301718	-0.030832	0.015995	0.102999	0.418570	12.766653	-2.015145
59281	0	-3.056605	1.606021	10.255979	-0.030640	0.016052	0.102539	0.424414	12.692312	-2.019371
59282	0	-3.029150	1.601477	10.126030	-0.030373	0.016006	0.101237	0.430256	12.608507	-2.023331
59283	0	-3.005655	1.569392	10.140634	-0.030151	0.015686	0.101379	0.434937	12.509494	-2.029201
59284	0	-2.962481	1.608488	10.072452	-0.029719	0.016068	0.100699	0.450342	12.410169	-2.039786
59285	0	-2.962022	1.612728	9.933299	-0.029724	0.016113	0.099304	0.461523	12.298705	-2.049482
59286	0	-2.953091	1.597281	9.859836	-0.029640	0.015958	0.098568	0.473588	12.180192	-2.056910
59287	0	-2.918366	1.527590	9.750445	-0.029297	0.015259	0.097473	0.488098	12.055670	-2.070595
59288	0	-2.877501	1.567497	9.671121	-0.028890	0.015658	0.096680	0.502028	11.928456	-2.081009
59289	0	-2.862618	1.521183	9.634743	-0.028748	0.015198	0.096313	0.512596	11.792723	-2.088852
59290	0	-2.826703	1.542710	9.513098	-0.028386	0.015409	0.095098	0.528772	11.657991	-2.096105
59291	0	-2.783298	1.527507	9.390544	-0.027954	0.015259	0.093872	0.542241	11.518971	-2.103336
59292	0	-2.777528	1.543002	9.330099	-0.027897	0.015413	0.093267	0.556463	11.378533	-2.115931
59293	0	-2.752980	1.502816	9.201353	-0.027649	0.015015	0.091980	0.567081	11.239069	-2.129462
59294	0	-2.705261	1.499814	9.104001	-0.027169	0.014980	0.091008	0.583206	11.101178	-2.139930
59295	0	-2.656402	1.496815	9.011751	-0.026672	0.014954	0.090088	0.595871	10.972226	-2.150817
59296	0	-2.634714	1.438929	8.962753	-0.026458	0.014372	0.089598	0.612111	10.839549	-2.161192
59297	0	-2.589821	1.441938	8.822359	-0.026001	0.014404	0.088196	0.626012	10.714811	-2.167491
59298	0	-2.581700	1.445064	8.779014	-0.025919	0.014434	0.087763	0.642270	10.590520	-2.177598
59299	0	-2.547628	1.417451	8.773358	-0.025574	0.014160	0.087708	0.655858	10.471964	-2.188670
59300	0	-2.547881	1.414047	8.613471	-0.025566	0.014127	0.086111	0.669334	10.364486	-2.199140
59301	0	-2.512644	1.441369	8.492235	-0.025208	0.014404	0.084900	0.677724	10.263747	-2.209062
59302	0	-2.490779	1.449576	8.478139	-0.024985	0.014483	0.084761	0.690164	10.167613	-2.217995
59303	0	-2.483147	1.398574	8.430902	-0.024902	0.013977	0.084290	0.698098	10.079778	-2.223967
59304	0	-2.427146	1.381889	8.318445	-0.024336	0.013810	0.083167	0.706409	9.999460	-2.225128
59305	0	-2.380749	1.440952	8.308438	-0.023865	0.014404	0.083069	0.710471	9.928900	-2.226105
59306	0	-2.388857	1.448117	8.280632	-0.023934	0.014475	0.082794	0.716905	9.873752	-2.232042
59307	0	-2.370633	1.397877	8.216353	-0.023743	0.013977	0.082153	0.717731	9.831087	-2.238271
59308	0	-2.364032	1.380364	8.218080	-0.023670	0.013797	0.082173	0.725868	9.797336	-2.239931
59309	0	-2.378104	1.367480	8.246455	-0.023804	0.013672	0.082458	0.729313	9.773649	-2.247731
59310	0	-2.392977	1.361572	8.125326	-0.023943	0.013617	0.081249	0.728085	9.762743	-2.255954
59311	0	-2.337060	1.403728	8.178892	-0.023376	0.014038	0.081787	0.727215	9.762085	-2.256654
59312	0	-2.330344	1.379046	8.185143	-0.023304	0.013792	0.081851	0.725985	9.768831	-2.264970
59313	0	-2.344609	1.403599	8.196812	-0.023438	0.014038	0.081970	0.724623	9.788179	-2.275202
59314	0	-2.347317	1.372488	8.189966	-0.023455	0.013728	0.081904	0.722119	9.821245	-2.278222
59315	0	-2.358393	1.391225	8.226905	-0.023560	0.013916	0.082275	0.719323	9.862263	-2.283408
59316	0	-2.358084	1.408568	8.280287	-0.023548	0.014091	0.082811	0.715575	9.914479	-2.287606
59317	0	-2.402934	1.409211	8.330192	-0.023987	0.014099	0.083313	0.709543	9.979760	-2.290829
59318	0	-2.430690	1.376926	8.333796	-0.024256	0.013780	0.083351	0.699276	10.056736	-2.290078
59319	0	-2.428712	1.402867	8.390869	-0.024231	0.014038	0.083923	0.691202	10.140071	-2.302332
59320	0	-2.440727	1.394789	8.473187	-0.024344	0.013958	0.084748	0.682164	10.231537	-2.300725
59321	0	-2.479102	1.421277	8.622347	-0.024719	0.014221	0.086243	0.676175	10.333342	-2.301848
59322	0	-2.500355	1.443138	8.642764	-0.024924	0.014448	0.086448	0.659865	10.444717	-2.306857
59323	0	-2.516958	1.439136	8.750240	-0.025085	0.014404	0.087524	0.648947	10.561156	-2.307825
59324	0	-2.558732	1.436091	8.776164	-0.025498	0.014378	0.087785	0.633595	10.683484	-2.312506
59325	0	-2.573019	1.450872	8.859830	-0.025635	0.014526	0.088623	0.617568	10.813035	-2.317818
59326	0	-2.610547	1.465626	8.946345	-0.026011	0.014673	0.089488	0.602387	10.939608	-2.318104
59327	0	-2.628232	1.481098	9.030689	-0.026184	0.014832	0.090332	0.583219	11.070410	-2.322475
59328	0	-2.679637	1.458562	9.104542	-0.026688	0.014606	0.091074	0.564368	11.213312	-2.325377
59329	0	-2.696155	1.469308	9.170737	-0.026855	0.014709	0.091736	0.550883	11.351937	-2.325183
59330	0	-2.748155	1.502570	9.323656	-0.027377	0.015042	0.093265	0.537226	11.486380	-2.321590
59331	0	-2.775326	1.517799	9.396660	-0.027649	0.015198	0.093994	0.520056	11.619782	-2.325070
59332	0	-2.802621	1.538597	9.543678	-0.027923	0.015401	0.095465	0.508747	11.750340	-2.325239
59333	0	-2.824196	1.536246	9.622472	-0.028137	0.015381	0.096252	0.493480	11.881285	-2.325092
59334	0	-2.862888	1.514443	9.726873	-0.028532	0.015160	0.097295	0.481674	12.001767	-2.322540
59335	0	-2.883731	1.548662	9.799869	-0.028748	0.015503	0.098022	0.468335	12.113229	-2.328020
59336	0	-2.883428	1.570303	9.825543	-0.028745	0.015714	0.098280	0.461409	12.224132	-2.327556
59337	0	-2.925829	1.573312	9.970920	-0.029175	0.015747	0.099731	0.450565	12.326649	-2.329151
59338	0	-2.923960	1.570617	10.039798	-0.029160	0.015718	0.100419	0.441357	12.423516	-2.327402
59339	0	-2.967242	1.542913	10.044508	-0.029602	0.015442	0.100464	0.431233	12.510615	-2.333389
59340	0	-2.999371	1.571003	10.132321	-0.029927	0.015720	0.101341	0.423655	12.592554	-2.337370
59341	0	-2.984321	1.592802	10.197312	-0.029785	0.015930	0.101990	0.424696	12.664660	-2.341214
59342	0	-2.995539	1.616396	10.206353	-0.029902	0.016170	0.102078	0.421719	12.732048	-2.342579
59343	0	-3.006710	1.598981	10.191779	-0.030029	0.015991	0.101929	0.422532	12.781680	-2.348448
59344	0	-3.025846	1.586398	10.336214	-0.030229	0.015865	0.103371	0.422946	12.821992	-2.353628
59345	0	-3.023059	1.598934	10.326645	-0.030212	0.015991	0.103271	0.422173	12.849497	-2.358915
59346	0	-3.019443	1.617392	10.405222	-0.030189	0.016171	0.104054	0.426513	12.863385	-2.363703
59347	0	-3.026930	1.648707	10.333252	-0.030273	0.016479	0.103333	0.434895	12.866319	-2.368523
59348	0	-3.031587	1.625382	10.321302	-0.030327	0.016250	0.103210	0.439171	12.861788	-2.382082
59349	0	-3.068130	1.618388	10.382504	-0.030701	0.016174	0.103821	0.448828	12.848063	-2.385289
59350	0	-3.020395	1.614351	10.310330	-0.030235	0.016131	0.103096	0.460728	12.820972	-2.383433
59351	0	-3.017401	1.600097	10.285399	-0.030212	0.015991	0.102844	0.469680	12.786060	-2.388202
59352	0	-3.008569	1.608533	10.281486	-0.030136	0.016071	0.102802	0.482670	12.737964	-2.405060
59353	0	-3.021043	1.575723	10.237302	-0.030273	0.015747	0.102356	0.490770	12.675628	-2.416302
59354	0	-3.008086	1.590196	10.204111	-0.030149	0.015889	0.102023	0.501549	12.607938	-2.427975
59355	0	-2.977155	1.594420	10.103301	-0.029846	0.015930	0.101013	0.513422	12.531619	-2.439797
59356	0	-2.961625	1.572611	10.015914	-0.029698	0.015714	0.100137	0.523122	12.446037	-2.443291
59357	0	-2.902536	1.582360	9.969375	-0.029114	0.015808	0.099670	0.536104	12.352939	-2.454326
59358	0	-2.896720	1.573963	9.931348	-0.029060	0.015717	0.099290	0.557448	12.253980	-2.461637
59359	0	-2.889363	1.588370	9.829315	-0.028992	0.015869	0.098267	0.568988	12.148358	-2.477216
59360	0	-2.876252	1.549581	9.706198	-0.028859	0.015471	0.097037	0.593133	12.042918	-2.484327
59361	0	-2.840268	1.539897	9.646240	-0.028503	0.015381	0.096436	0.608824	11.931961	-2.494503
59362	0	-2.795756	1.531493	9.547712	-0.028060	0.015294	0.095450	0.627821	11.817816	-2.500349
59363	0	-2.784715	1.516039	9.396108	-0.027954	0.015137	0.093933	0.650092	11.696205	-2.506999
59364	0	-2.763645	1.490273	9.340560	-0.027742	0.014878	0.093378	0.673684	11.575122	-2.523874
59365	0	-2.723722	1.497556	9.267922	-0.027344	0.014954	0.092651	0.694350	11.452327	-2.537595
59366	0	-2.684602	1.496144	9.175541	-0.026950	0.014935	0.091729	0.720277	11.331527	-2.549652
59367	0	-2.687427	1.497552	9.090835	-0.026978	0.014954	0.090881	0.741587	11.210360	-2.567746
59368	0	-2.642746	1.483296	8.961820	-0.026530	0.014813	0.089591	0.760030	11.087905	-2.577243
59369	0	-2.620621	1.442459	8.938158	-0.026306	0.014404	0.089355	0.779675	10.968662	-2.587071
59370	0	-2.595683	1.440053	8.808836	-0.026049	0.014382	0.088064	0.797459	10.858064	-2.600480
59371	0	-2.572778	1.412036	8.766957	-0.025818	0.014099	0.087646	0.819523	10.749180	-2.617537
59372	0	-2.531237	1.433973	8.691952	-0.025395	0.014324	0.086898	0.834720	10.648513	-2.630280
59373	0	-2.482535	1.430088	8.656690	-0.024902	0.014282	0.086548	0.854439	10.555296	-2.644771
59374	0	-2.455244	1.403087	8.587131	-0.024628	0.014013	0.085853	0.873019	10.463565	-2.655309
59375	0	-2.465333	1.405580	8.412284	-0.024719	0.014038	0.084106	0.892682	10.382388	-2.665730
59376	0	-2.434267	1.402560	8.464155	-0.024404	0.014012	0.084626	0.906712	10.308460	-2.678326
59377	0	-2.436321	1.405401	8.424059	-0.024414	0.014038	0.084229	0.924714	10.247607	-2.681076
59378	0	-2.433316	1.395917	8.365223	-0.024375	0.013947	0.083642	0.937819	10.198556	-2.688869
59379	0	-2.407220	1.404677	8.381036	-0.024109	0.014038	0.083801	0.947221	10.156531	-2.697943
59380	0	-2.394511	1.388051	8.297113	-0.023975	0.013871	0.082964	0.958021	10.122789	-2.710386
59381	0	-2.384162	1.392458	8.313509	-0.023865	0.013916	0.083130	0.968287	10.098866	-2.723132
59382	0	-2.380538	1.412320	8.314198	-0.023819	0.014115	0.083139	0.977941	10.087885	-2.726392
59383	0	-2.379837	1.392067	8.270339	-0.023804	0.013916	0.082703	0.983762	10.088073	-2.726769
59384	0	-2.373296	1.380765	8.270251	-0.023732	0.013803	0.082704	0.990664	10.096649	-2.731223
59385	0	-2.405711	1.416195	8.251652	-0.024048	0.014160	0.082520	0.993666	10.116890	-2.738067
59386	0	-2.396095	1.398064	8.263014	-0.023945	0.013980	0.082635	0.995741	10.146494	-2.742418
59387	0	-2.388877	1.434140	8.287914	-0.023865	0.014343	0.082886	0.994725	10.186828	-2.749213
59388	0	-2.394550	1.397293	8.335135	-0.023913	0.013972	0.083361	0.997483	10.237960	-2.750468
59389	0	-2.427329	1.403808	8.378902	-0.024231	0.014038	0.083801	0.999937	10.302635	-2.748098
59390	0	-2.436086	1.415801	8.358046	-0.024316	0.014159	0.083593	1.000903	10.371101	-2.745461
59391	0	-2.446773	1.415514	8.512948	-0.024414	0.014160	0.085144	0.997370	10.449962	-2.745269
59392	0	-2.482484	1.414460	8.534236	-0.024766	0.014150	0.085359	0.994222	10.535584	-2.746666
59393	0	-2.490268	1.427540	8.622611	-0.024841	0.014282	0.086243	0.988907	10.623692	-2.747529
59394	0	-2.485290	1.462457	8.692315	-0.024782	0.014634	0.086942	0.980597	10.723272	-2.745896
59395	0	-2.522150	1.470232	8.713774	-0.025146	0.014709	0.087158	0.975771	10.828212	-2.747655
59396	0	-2.580455	1.450005	8.813280	-0.025726	0.014511	0.088154	0.966281	10.936250	-2.751761
59397	0	-2.602832	1.457909	8.811010	-0.025940	0.014587	0.088135	0.960682	11.057237	-2.744733
59398	0	-2.615121	1.480551	8.995230	-0.026060	0.014814	0.089977	0.954760	11.179388	-2.741568
59399	0	-2.639547	1.494065	9.061339	-0.026306	0.014954	0.090637	0.943855	11.298556	-2.745516
59400	0	-2.676407	1.497694	9.098988	-0.026670	0.014988	0.091016	0.935841	11.423827	-2.753642
59401	0	-2.683066	1.518515	9.207586	-0.026733	0.015198	0.092102	0.925877	11.550921	-2.752566
59402	0	-2.727842	1.546365	9.373011	-0.027176	0.015477	0.093758	0.915188	11.682186	-2.745157
59403	0	-2.750048	1.518832	9.378457	-0.027405	0.015198	0.093811	0.909142	11.805244	-2.743430
59404	0	-2.794300	1.547393	9.494963	-0.027843	0.015483	0.094977	0.903918	11.931407	-2.741816
59405	0	-2.792941	1.555052	9.586011	-0.027832	0.015564	0.095886	0.893357	12.053956	-2.742523
59406	0	-2.836913	1.546333	9.659992	-0.028273	0.015475	0.096626	0.884549	12.174552	-2.738722
59407	0	-2.846889	1.555934	9.726521	-0.028381	0.015564	0.097290	0.883792	12.283989	-2.739912
59408	0	-2.889081	1.560240	9.806994	-0.028802	0.015615	0.098094	0.873379	12.394056	-2.732001
59409	0	-2.914065	1.579842	9.866949	-0.029053	0.015808	0.098694	0.866882	12.502459	-2.734777
59410	0	-2.937159	1.565742	9.929325	-0.029291	0.015666	0.099316	0.861230	12.601674	-2.733354
59411	0	-2.948713	1.592188	9.989578	-0.029419	0.015930	0.099915	0.855237	12.686457	-2.736080
59412	0	-2.961753	1.596657	10.083646	-0.029557	0.015974	0.100853	0.849753	12.761610	-2.732731
59413	0	-2.972014	1.610923	10.093602	-0.029663	0.016113	0.100952	0.847912	12.833022	-2.733024
59414	0	-2.964063	1.634742	10.176128	-0.029595	0.016349	0.101774	0.848325	12.890813	-2.737839
59415	0	-2.988668	1.604570	10.124642	-0.029846	0.016052	0.101257	0.842778	12.943488	-2.740590
59416	0	-2.989618	1.627877	10.171583	-0.029867	0.016283	0.101724	0.839134	12.983176	-2.744431
59417	0	-2.998994	1.641501	10.271639	-0.029968	0.016418	0.102722	0.835984	13.014473	-2.750857
59418	0	-3.020687	1.623089	10.270585	-0.030195	0.016228	0.102710	0.839569	13.034598	-2.751609
59419	0	-3.045718	1.611964	10.302616	-0.030457	0.016113	0.103027	0.846019	13.042598	-2.756658
59420	0	-3.026527	1.612685	10.266106	-0.030275	0.016126	0.102658	0.846199	13.038726	-2.759839
59421	0	-3.032276	1.630082	10.223665	-0.030334	0.016296	0.102234	0.849863	13.033003	-2.762031
59422	0	-3.010344	1.612194	10.200189	-0.030128	0.016122	0.101995	0.847962	13.012529	-2.773321
59423	0	-2.999403	1.618131	10.248726	-0.030029	0.016174	0.102478	0.853102	12.980848	-2.781996
59424	0	-2.998171	1.643321	10.195808	-0.030021	0.016432	0.101947	0.851885	12.944776	-2.793345
59425	0	-2.980054	1.624400	10.139144	-0.029846	0.016235	0.101379	0.858347	12.901035	-2.805631
59426	0	-2.988130	1.595436	10.062558	-0.029939	0.015946	0.100610	0.863423	12.843633	-2.812518
59427	0	-2.978298	1.575776	10.084711	-0.029846	0.015747	0.100830	0.871211	12.779765	-2.820776
59428	0	-2.959333	1.614464	9.941716	-0.029661	0.016134	0.099399	0.878503	12.709742	-2.838007
59429	0	-2.928651	1.618377	9.956784	-0.029358	0.016174	0.099548	0.884544	12.635715	-2.845965
59430	0	-2.919924	1.602096	9.832651	-0.029279	0.016009	0.098305	0.892643	12.551249	-2.854993
59431	0	-2.896718	1.576054	9.786257	-0.029053	0.015747	0.097839	0.902579	12.459348	-2.863072
59432	0	-2.866807	1.554447	9.742187	-0.028761	0.015530	0.097397	0.913726	12.358455	-2.865019
59433	0	-2.859453	1.533375	9.627761	-0.028687	0.015320	0.096252	0.924007	12.257362	-2.877540
59434	0	-2.810824	1.542695	9.528819	-0.028199	0.015408	0.095264	0.940894	12.156335	-2.881112
59435	0	-2.791920	1.552088	9.432483	-0.028015	0.015503	0.094299	0.956020	12.048345	-2.895058
59436	0	-2.815303	1.506899	9.376737	-0.028253	0.015050	0.093740	0.972217	11.935186	-2.906003
59437	0	-2.743162	1.521593	9.328683	-0.027527	0.015198	0.093262	0.987906	11.826795	-2.923274
59438	0	-2.742564	1.518777	9.187301	-0.027523	0.015172	0.091846	1.000665	11.713962	-2.935671
59439	0	-2.700140	1.466521	9.102992	-0.027100	0.014648	0.091003	1.014702	11.598914	-2.947053
59440	0	-2.675005	1.488038	9.071447	-0.026843	0.014864	0.090690	1.028567	11.489880	-2.951189
59441	0	-2.639602	1.472435	8.931961	-0.026489	0.014709	0.089294	1.040834	11.378867	-2.961086
59442	0	-2.621244	1.487165	8.875893	-0.026304	0.014860	0.088734	1.048962	11.268961	-2.968364
59443	0	-2.579583	1.472544	8.870565	-0.025879	0.014709	0.088684	1.063396	11.170097	-2.979666
59444	0	-2.569953	1.469172	8.789291	-0.025776	0.014680	0.087873	1.073071	11.078900	-2.987881
59445	0	-2.568430	1.447566	8.687280	-0.025757	0.014465	0.086853	1.081098	10.991545	-2.996567
59446	0	-2.554437	1.443743	8.672704	-0.025613	0.014424	0.086709	1.093164	10.909408	-3.007707
59447	0	-2.545286	1.410496	8.595429	-0.025513	0.014099	0.085938	1.096237	10.837759	-3.017728
59448	0	-2.515985	1.466941	8.470214	-0.025212	0.014660	0.084688	1.104650	10.774909	-3.022866
59449	0	-2.478886	1.434981	8.515823	-0.024841	0.014343	0.085144	1.109112	10.712370	-3.026968
59450	0	-2.481905	1.442778	8.487646	-0.024859	0.014417	0.084867	1.120372	10.665713	-3.034922
59451	0	-2.480352	1.386164	8.466575	-0.024841	0.013855	0.084656	1.125861	10.622290	-3.034220
59452	0	-2.443169	1.423101	8.395161	-0.024462	0.014234	0.083942	1.119677	10.588962	-3.040500
59453	0	-2.451314	1.391630	8.460135	-0.024536	0.013916	0.084595	1.117887	10.565416	-3.049173
59454	0	-2.447402	1.422361	8.400112	-0.024490	0.014221	0.083997	1.119255	10.550585	-3.052338
59455	0	-2.452833	1.421927	8.331562	-0.024536	0.014221	0.083313	1.115514	10.547198	-3.057610
59456	0	-2.445949	1.409346	8.392836	-0.024460	0.014094	0.083928	1.113500	10.553912	-3.061081
59457	0	-2.460146	1.416023	8.404414	-0.024597	0.014160	0.084045	1.112838	10.566818	-3.059033
59458	0	-2.443288	1.415654	8.330774	-0.024423	0.014160	0.083310	1.107737	10.587887	-3.059561
59459	0	-2.437166	1.409577	8.410161	-0.024353	0.014099	0.084106	1.103564	10.620126	-3.060619
59460	0	-2.459990	1.389919	8.427311	-0.024574	0.013908	0.084279	1.092082	10.661729	-3.066636
59461	0	-2.456778	1.409486	8.458625	-0.024536	0.014099	0.084595	1.087547	10.711242	-3.068961
59462	0	-2.482139	1.432345	8.560607	-0.024784	0.014334	0.085615	1.075408	10.767691	-3.068943
59463	0	-2.501055	1.409181	8.513141	-0.024963	0.014099	0.085144	1.067751	10.837524	-3.066628
59464	0	-2.529443	1.413343	8.620368	-0.025243	0.014145	0.086217	1.055174	10.912501	-3.067802
59465	0	-2.526139	1.439100	8.604600	-0.025208	0.014404	0.086060	1.040355	10.990544	-3.072139
59466	0	-2.550380	1.411787	8.766348	-0.025439	0.014132	0.087680	1.024736	11.081151	-3.079482
59467	0	-2.558131	1.463308	8.805639	-0.025513	0.014648	0.088074	1.008385	11.176491	-3.079723
59468	0	-2.608876	1.454237	8.887351	-0.026018	0.014556	0.088892	0.994516	11.273565	-3.077728
59469	0	-2.632020	1.463934	8.902964	-0.026245	0.014648	0.089050	0.986606	11.376136	-3.072980
59470	0	-2.641416	1.461241	9.039229	-0.026337	0.014629	0.090412	0.969233	11.480412	-3.080264
59471	0	-2.656677	1.451017	9.025083	-0.026489	0.014526	0.090271	0.952651	11.584778	-3.076878
59472	0	-2.672812	1.502573	9.075782	-0.026646	0.015042	0.090779	0.936040	11.694735	-3.075949
59473	0	-2.694428	1.511966	9.250628	-0.026855	0.015137	0.092529	0.919495	11.810570	-3.079801
59474	0	-2.736233	1.490316	9.288744	-0.027278	0.014918	0.092910	0.905086	11.920602	-3.079943
59475	0	-2.761445	1.506384	9.421456	-0.027527	0.015076	0.094238	0.894986	12.033030	-3.080011
59476	0	-2.791430	1.546762	9.434810	-0.027824	0.015479	0.094373	0.885552	12.148023	-3.083227
59477	0	-2.797490	1.530363	9.531555	-0.027893	0.015320	0.095337	0.870070	12.252395	-3.086663
59478	0	-2.844661	1.557775	9.649174	-0.028364	0.015592	0.096514	0.857465	12.356161	-3.083664
59479	0	-2.864310	1.524795	9.745177	-0.028564	0.015259	0.097473	0.848266	12.454629	-3.077720
59480	0	-2.867370	1.546783	9.753269	-0.028600	0.015481	0.097552	0.836146	12.547654	-3.079157
59481	0	-2.894283	1.530740	9.812492	-0.028870	0.015320	0.098145	0.824872	12.639188	-3.073480
59482	0	-2.902437	1.558654	9.888002	-0.028956	0.015599	0.098898	0.813027	12.724110	-3.078342
59483	0	-2.929647	1.579749	9.934907	-0.029236	0.015808	0.099365	0.803205	12.800235	-3.078774
59484	0	-2.923110	1.601491	9.999023	-0.029175	0.016030	0.100004	0.787768	12.871006	-3.081597
59485	0	-2.953048	1.585932	10.093894	-0.029480	0.015869	0.100952	0.778382	12.934639	-3.082089
59486	0	-2.944101	1.608400	10.097542	-0.029398	0.016093	0.100986	0.769194	12.989905	-3.084948
59487	0	-2.969720	1.610603	10.137056	-0.029663	0.016113	0.101379	0.761800	13.034928	-3.083275
59488	0	-2.969598	1.597043	10.104955	-0.029671	0.015976	0.101056	0.755832	13.070132	-3.084333
59489	0	-2.981050	1.586583	10.204390	-0.029785	0.015869	0.102051	0.752306	13.105209	-3.090582
59490	0	-2.996743	1.573502	10.270600	-0.029959	0.015739	0.102708	0.746651	13.121775	-3.098405
59491	0	-3.014802	1.593006	10.199075	-0.030151	0.015930	0.101990	0.745086	13.124952	-3.105064
59492	0	-2.976644	1.617183	10.199541	-0.029778	0.016173	0.101992	0.741475	13.118443	-3.111404
59493	0	-3.007112	1.599420	10.248320	-0.030090	0.015991	0.102478	0.742465	13.104010	-3.117079
59494	0	-2.996179	1.612185	10.188540	-0.029991	0.016119	0.101877	0.742751	13.078156	-3.123677
59495	0	-3.005510	1.587510	10.199921	-0.030090	0.015869	0.101990	0.746149	13.045758	-3.126519
59496	0	-2.998099	1.594088	10.183658	-0.030021	0.015942	0.101825	0.741871	13.008363	-3.134619
59497	0	-2.985750	1.550973	10.096583	-0.029907	0.015503	0.100952	0.745420	12.959359	-3.147953
59498	0	-2.938056	1.577021	10.069005	-0.029442	0.015760	0.100674	0.751744	12.897087	-3.149753
59499	0	-2.965497	1.550992	10.072732	-0.029724	0.015503	0.100708	0.754452	12.826022	-3.158346
59500	0	-2.921169	1.577440	10.039718	-0.029282	0.015760	0.100379	0.765015	12.753847	-3.168847
59501	0	-2.928030	1.594087	9.914234	-0.029358	0.015930	0.099121	0.771525	12.671875	-3.174943
59502	0	-2.893493	1.547277	9.863757	-0.029021	0.015463	0.098614	0.776676	12.579357	-3.183297
59503	0	-2.853892	1.557448	9.774094	-0.028625	0.015564	0.097717	0.782621	12.485730	-3.195867
59504	0	-2.842447	1.560037	9.711652	-0.028515	0.015584	0.097093	0.795188	12.386929	-3.199439
59505	0	-2.834758	1.533693	9.615566	-0.028442	0.015320	0.096130	0.808482	12.281916	-3.209446
59506	0	-2.804146	1.555036	9.547204	-0.028132	0.015536	0.095448	0.818509	12.180667	-3.221760
59507	0	-2.791876	1.497368	9.462982	-0.028015	0.014954	0.094604	0.835430	12.071881	-3.229537
59508	0	-2.796747	1.446041	9.395016	-0.028069	0.014443	0.093923	0.848477	11.956526	-3.238213
59509	0	-2.736680	1.521332	9.249508	-0.027466	0.015198	0.092468	0.860333	11.842079	-3.258574
59510	0	-2.747418	1.457449	9.267052	-0.027574	0.014557	0.092644	0.874485	11.727204	-3.271405
59511	0	-2.645262	1.503270	9.151704	-0.026550	0.015015	0.091492	0.889652	11.613067	-3.282568
59512	0	-2.626167	1.464109	9.065162	-0.026358	0.014623	0.090627	0.905491	11.499848	-3.294447
59513	0	-2.652095	1.448476	9.023347	-0.026611	0.014465	0.090210	0.922818	11.392997	-3.300223
59514	0	-2.592108	1.440090	8.936169	-0.026006	0.014381	0.089340	0.940943	11.292353	-3.309583
59515	0	-2.561326	1.447902	8.888880	-0.025696	0.014465	0.088867	0.952035	11.193904	-3.318799
59516	0	-2.557453	1.420272	8.801539	-0.025655	0.014187	0.087995	0.966036	11.097284	-3.326654
59517	0	-2.543688	1.442321	8.717725	-0.025513	0.014404	0.087158	0.984299	11.005477	-3.330681
59518	0	-2.535427	1.439286	8.684725	-0.025423	0.014380	0.086829	0.994706	10.922511	-3.337930
59519	0	-2.502166	1.441724	8.570984	-0.025085	0.014404	0.085693	1.006401	10.845018	-3.349366
59520	0	-2.465641	1.413580	8.537440	-0.024714	0.014124	0.085360	1.017029	10.774717	-3.356367
59521	0	-2.473323	1.411276	8.552163	-0.024780	0.014099	0.085510	1.030650	10.719126	-3.363099
59522	0	-2.457856	1.364740	8.499496	-0.024626	0.013638	0.084983	1.039275	10.662856	-3.369535
59523	0	-2.425079	1.392993	8.448221	-0.024292	0.013916	0.084473	1.053830	10.614338	-3.377736
59524	0	-2.411440	1.407408	8.382805	-0.024150	0.014065	0.083819	1.062757	10.573153	-3.385906
59525	0	-2.408252	1.392525	8.386835	-0.024109	0.013916	0.083862	1.072208	10.544305	-3.392772
59526	0	-2.391865	1.387739	8.381649	-0.023934	0.013873	0.083813	1.075476	10.529727	-3.394010
59527	0	-2.397721	1.397995	8.325423	-0.023987	0.013977	0.083252	1.077563	10.523423	-3.404848
59528	0	-2.396463	1.410384	8.356200	-0.023968	0.014105	0.083561	1.074636	10.525920	-3.412466
59529	0	-2.393206	1.398104	8.404296	-0.023926	0.013977	0.084045	1.079043	10.541080	-3.418229
59530	0	-2.388615	1.398605	8.373171	-0.023877	0.013985	0.083735	1.080130	10.559966	-3.422250
59531	0	-2.412393	1.385589	8.379679	-0.024109	0.013855	0.083801	1.081041	10.587024	-3.427980
59532	0	-2.416075	1.409764	8.341976	-0.024139	0.014100	0.083426	1.077860	10.622707	-3.435368
59533	0	-2.432005	1.379306	8.415952	-0.024292	0.013794	0.084167	1.077127	10.667163	-3.440858
59534	0	-2.395749	1.427658	8.487430	-0.023922	0.014280	0.084884	1.072909	10.721183	-3.441959
59535	0	-2.440022	1.415742	8.506995	-0.024353	0.014160	0.085083	1.070868	10.790640	-3.444448
59536	0	-2.480180	1.384550	8.589750	-0.024754	0.013849	0.085911	1.067357	10.860803	-3.441891
59537	0	-2.489800	1.415750	8.647096	-0.024841	0.014160	0.086487	1.066091	10.941733	-3.447426
59538	0	-2.495607	1.408537	8.649879	-0.024894	0.014093	0.086515	1.058038	11.029906	-3.442956
59539	0	-2.491128	1.476291	8.720058	-0.024841	0.014771	0.087219	1.051050	11.127305	-3.440129
59540	0	-2.553858	1.456379	8.783306	-0.025471	0.014571	0.087852	1.044462	11.221462	-3.448549
59541	0	-2.570992	1.451769	8.878585	-0.025635	0.014526	0.088806	1.036449	11.323859	-3.444316
59542	0	-2.586227	1.425543	8.898840	-0.025785	0.014264	0.089009	1.028725	11.428315	-3.447027
59543	0	-2.644795	1.482116	9.012699	-0.026367	0.014832	0.090149	1.019167	11.536357	-3.441701
59544	0	-2.661706	1.455779	9.087343	-0.026530	0.014565	0.090898	1.013356	11.651121	-3.440363
59545	0	-2.663983	1.519039	9.140586	-0.026550	0.015198	0.091431	1.008065	11.768537	-3.433520
59546	0	-2.688137	1.474694	9.214905	-0.026793	0.014755	0.092174	1.001645	11.884308	-3.430369
59547	0	-2.718717	1.512900	9.329855	-0.027100	0.015137	0.093323	0.995897	11.997146	-3.430602
59548	0	-2.748339	1.523015	9.434929	-0.027399	0.015243	0.094372	0.984394	12.104927	-3.430016
59549	0	-2.761203	1.549608	9.451975	-0.027527	0.015503	0.094543	0.979627	12.213513	-3.429566
59550	0	-2.815120	1.523390	9.538686	-0.028066	0.015244	0.095410	0.970559	12.321691	-3.436278
59551	0	-2.834592	1.525070	9.573985	-0.028259	0.015259	0.095764	0.964520	12.430785	-3.437154
59552	0	-2.863599	1.517068	9.752424	-0.028558	0.015181	0.097546	0.955953	12.528289	-3.439445
59553	0	-2.869939	1.531315	9.775771	-0.028625	0.015320	0.097778	0.950894	12.620687	-3.448060
59554	0	-2.878358	1.548517	9.802146	-0.028713	0.015489	0.098042	0.949311	12.708565	-3.447849
59555	0	-2.911790	1.568200	9.885843	-0.029053	0.015686	0.098877	0.946769	12.789756	-3.445962
59556	0	-2.924920	1.597590	9.918796	-0.029184	0.015983	0.099206	0.941145	12.870383	-3.450693
59557	0	-2.923232	1.592060	10.038763	-0.029175	0.015930	0.100403	0.931885	12.941899	-3.458171
59558	0	-2.928236	1.603218	10.072309	-0.029229	0.016032	0.100739	0.933130	13.008177	-3.458581
59559	0	-2.964313	1.574684	10.130639	-0.029602	0.015747	0.101318	0.933429	13.060751	-3.467150
59560	0	-2.947674	1.611309	10.116161	-0.029440	0.016112	0.101172	0.934657	13.108365	-3.466946
59561	0	-2.969081	1.556467	10.112701	-0.029663	0.015564	0.101135	0.935285	13.145870	-3.470595
59562	0	-2.998586	1.587186	10.135534	-0.029963	0.015870	0.101362	0.936758	13.177399	-3.478139
59563	0	-2.985792	1.562694	10.161979	-0.029846	0.015625	0.101624	0.937840	13.196883	-3.479008
59564	0	-2.974985	1.612333	10.191955	-0.029748	0.016117	0.101921	0.943103	13.205401	-3.484531
59565	0	-2.984118	1.612117	10.186790	-0.029846	0.016113	0.101868	0.949804	13.206242	-3.488811
59566	0	-3.012887	1.601981	10.138114	-0.030142	0.016006	0.101379	0.962140	13.198218	-3.499331
59567	0	-2.995067	1.581507	10.181074	-0.029968	0.015808	0.101807	0.967108	13.184989	-3.507163
59568	0	-2.947630	1.601182	10.133369	-0.029507	0.016005	0.101326	0.971707	13.157424	-3.516857
59569	0	-2.938536	1.588026	10.083812	-0.029419	0.015869	0.100830	0.980474	13.126054	-3.526200
59570	0	-2.955011	1.578068	10.067494	-0.029596	0.015769	0.100663	0.989160	13.080392	-3.534598
59571	0	-2.918484	1.588155	10.035468	-0.029236	0.015869	0.100342	0.998450	13.029119	-3.543937
59572	0	-2.919989	1.566274	10.013786	-0.029257	0.015649	0.100123	1.009102	12.970980	-3.552269
59573	0	-2.936011	1.557584	9.907565	-0.029419	0.015564	0.099060	1.017420	12.909954	-3.557928
59574	0	-2.892817	1.596997	9.831479	-0.028997	0.015953	0.098297	1.031027	12.836476	-3.563187
59575	0	-2.873340	1.570210	9.798094	-0.028809	0.015686	0.097961	1.043371	12.755796	-3.570463
59576	0	-2.858288	1.573366	9.783611	-0.028659	0.015718	0.097816	1.055804	12.674116	-3.581009
59577	0	-2.830295	1.552057	9.645576	-0.028381	0.015503	0.096436	1.070028	12.588344	-3.590174
59578	0	-2.814422	1.525092	9.594730	-0.028226	0.015232	0.095926	1.085526	12.498093	-3.596487
59579	0	-2.805641	1.509281	9.468679	-0.028137	0.015076	0.094666	1.099272	12.407728	-3.608641
59580	0	-2.813887	1.524739	9.424119	-0.028221	0.015231	0.094219	1.111928	12.315137	-3.615641
59581	0	-2.756292	1.521730	9.346706	-0.027649	0.015198	0.093445	1.128446	12.217162	-3.624614
59582	0	-2.720845	1.518739	9.241386	-0.027296	0.015175	0.092390	1.136550	12.116086	-3.635043
59583	0	-2.707613	1.515827	9.194034	-0.027161	0.015137	0.091919	1.155987	12.018300	-3.647538
59584	0	-2.672374	1.513611	9.137269	-0.026810	0.015118	0.091351	1.171658	11.918048	-3.652339
59585	0	-2.640569	1.521099	9.133061	-0.026489	0.015198	0.091309	1.181112	11.820750	-3.662582
59586	0	-2.636938	1.475192	8.996880	-0.026447	0.014735	0.089949	1.195402	11.728984	-3.673533
59587	0	-2.628985	1.484537	8.955903	-0.026367	0.014832	0.089539	1.206233	11.637563	-3.687711
59588	0	-2.589437	1.456930	8.849963	-0.025970	0.014553	0.088480	1.220347	11.546531	-3.698702
59589	0	-2.575009	1.478294	8.815252	-0.025818	0.014771	0.088135	1.230262	11.465830	-3.710768
59590	0	-2.555980	1.444418	8.714846	-0.025623	0.014428	0.087132	1.245167	11.389596	-3.720146
59591	0	-2.558026	1.435411	8.711141	-0.025635	0.014343	0.087097	1.253848	11.324993	-3.728854
59592	0	-2.528940	1.425707	8.628387	-0.025344	0.014242	0.086270	1.267903	11.259704	-3.732717
59593	0	-2.485787	1.453700	8.619269	-0.024902	0.014526	0.086182	1.277202	11.207584	-3.740190
59594	0	-2.501410	1.436976	8.584947	-0.025059	0.014364	0.085837	1.279720	11.154968	-3.745868
59595	0	-2.480397	1.440966	8.527608	-0.024841	0.014404	0.085266	1.282629	11.111689	-3.749841
59596	0	-2.486118	1.411415	8.517144	-0.024889	0.014110	0.085164	1.284994	11.080949	-3.754215
59597	0	-2.475667	1.434670	8.411281	-0.024780	0.014343	0.084106	1.286362	11.055501	-3.765934
59598	0	-2.495772	1.399139	8.503869	-0.024977	0.013984	0.085034	1.293347	11.036399	-3.772318
59599	0	-2.483087	1.440555	8.484171	-0.024841	0.014404	0.084839	1.292525	11.028717	-3.776510
59600	0	-2.469790	1.440730	8.459969	-0.024699	0.014406	0.084599	1.292009	11.033170	-3.779946
59601	0	-2.471552	1.440717	8.429015	-0.024719	0.014404	0.084290	1.293911	11.034477	-3.788231
59602	0	-2.459468	1.434638	8.380128	-0.024590	0.014348	0.083802	1.290060	11.046341	-3.790450
59603	0	-2.473299	1.445966	8.483583	-0.024719	0.014465	0.084839	1.281731	11.070967	-3.801359
59604	0	-2.470626	1.457729	8.513106	-0.024686	0.014575	0.085137	1.284153	11.104249	-3.798937
59605	0	-2.492643	1.458693	8.519812	-0.024902	0.014587	0.085205	1.283198	11.142423	-3.800589
59606	0	-2.485995	1.446059	8.603694	-0.024829	0.014464	0.086045	1.278372	11.189444	-3.802750
59607	0	-2.488185	1.433689	8.647622	-0.024841	0.014343	0.086487	1.270831	11.248734	-3.806284
59608	0	-2.526695	1.420204	8.651565	-0.025229	0.014208	0.086526	1.263908	11.305266	-3.808466
59609	0	-2.537749	1.445835	8.684021	-0.025330	0.014465	0.086853	1.255985	11.373826	-3.803335
59610	0	-2.554050	1.462902	8.772741	-0.025488	0.014634	0.087742	1.250916	11.447883	-3.803507
59611	0	-2.587459	1.469917	8.818090	-0.025818	0.014709	0.088196	1.239462	11.526872	-3.809565
59612	0	-2.581466	1.486144	8.888043	-0.025749	0.014872	0.088898	1.228793	11.616379	-3.810949
59613	0	-2.588079	1.463572	8.921726	-0.025818	0.014648	0.089233	1.214688	11.702354	-3.809900
59614	0	-2.637535	1.467312	8.961007	-0.026311	0.014684	0.089627	1.203363	11.789797	-3.797763
59615	0	-2.656355	1.499977	9.019060	-0.026489	0.015015	0.090210	1.187460	11.889135	-3.792449
59616	0	-2.646808	1.491321	9.112809	-0.026396	0.014923	0.091147	1.177711	11.985090	-3.791277
59617	0	-2.686900	1.499971	9.208277	-0.026794	0.015015	0.092102	1.162056	12.083013	-3.796550
59618	0	-2.738352	1.515563	9.228638	-0.027310	0.015167	0.092306	1.150426	12.178898	-3.796333
59619	0	-2.748531	1.512012	9.330177	-0.027405	0.015137	0.093323	1.133301	12.282832	-3.800406
59620	0	-2.746238	1.539515	9.356515	-0.027384	0.015409	0.093586	1.119912	12.383991	-3.800466
59621	0	-2.802877	1.536666	9.415738	-0.027954	0.015381	0.094177	1.105394	12.479833	-3.796429
59622	0	-2.805436	1.558153	9.515626	-0.027984	0.015595	0.095175	1.091125	12.570111	-3.800992
59623	0	-2.808804	1.579354	9.568417	-0.028015	0.015808	0.095703	1.076236	12.662439	-3.799276
59624	0	-2.841403	1.515667	9.625588	-0.028345	0.015168	0.096274	1.064803	12.749741	-3.799499
59625	0	-2.874956	1.512463	9.733436	-0.028687	0.015137	0.097351	1.052431	12.829293	-3.803115
59626	0	-2.887234	1.559028	9.730086	-0.028813	0.015600	0.097317	1.042342	12.904012	-3.800947
59627	0	-2.880686	1.560978	9.806853	-0.028748	0.015625	0.098083	1.026170	12.978665	-3.806726
59628	0	-2.891688	1.595207	9.822275	-0.028867	0.015961	0.098236	1.017097	13.042516	-3.804703
59629	0	-2.922397	1.579731	9.892520	-0.029175	0.015808	0.098938	1.005523	13.104869	-3.807563
59630	0	-2.919144	1.571350	10.000145	-0.029153	0.015725	0.100011	0.992505	13.154575	-3.805251
59631	0	-2.921019	1.561348	10.015018	-0.029175	0.015625	0.100159	0.979350	13.200769	-3.812661
59632	0	-2.958215	1.577883	10.031550	-0.029552	0.015784	0.100324	0.972871	13.241372	-3.812330
59633	0	-2.937795	1.592394	10.003173	-0.029358	0.015930	0.100037	0.964849	13.270068	-3.814276
59634	0	-2.972113	1.585109	10.044908	-0.029704	0.015856	0.100453	0.958405	13.295254	-3.816510
59635	0	-2.960457	1.574992	10.082889	-0.029602	0.015747	0.100830	0.959606	13.304076	-3.817617
59636	0	-2.973039	1.581335	10.082698	-0.029730	0.015813	0.100827	0.958008	13.310683	-3.824088
59637	0	-2.966009	1.611444	10.125802	-0.029663	0.016113	0.101257	0.956970	13.313283	-3.829927
59638	0	-2.939739	1.617057	10.083656	-0.029413	0.016176	0.100831	0.947588	13.301448	-3.834474
59639	0	-2.951642	1.592995	10.053216	-0.029541	0.015930	0.100525	0.943818	13.279603	-3.837304
59640	0	-2.958322	1.605521	10.060881	-0.029614	0.016051	0.100600	0.944303	13.250337	-3.840941
59641	0	-2.938249	1.581332	10.053475	-0.029419	0.015808	0.100525	0.945896	13.215229	-3.852262
59642	0	-2.936549	1.570098	10.000616	-0.029408	0.015696	0.099995	0.947407	13.173603	-3.866550
59643	0	-2.943004	1.569196	9.937911	-0.029480	0.015686	0.099365	0.949095	13.122533	-3.876618
59644	0	-2.908328	1.588380	9.891885	-0.029137	0.015881	0.098904	0.947514	13.067357	-3.888258
59645	0	-2.880806	1.581998	9.822174	-0.028870	0.015808	0.098206	0.955448	13.002264	-3.897539
59646	0	-2.880379	1.584104	9.794963	-0.028870	0.015831	0.097932	0.961070	12.931999	-3.903768
59647	0	-2.873873	1.587506	9.682156	-0.028809	0.015869	0.096802	0.961713	12.856133	-3.910292
59648	0	-2.871980	1.527870	9.692182	-0.028791	0.015270	0.096902	0.965247	12.778246	-3.915026
59649	0	-2.842664	1.539090	9.596844	-0.028503	0.015381	0.095947	0.970364	12.693479	-3.925153
59650	0	-2.802504	1.529168	9.558281	-0.028107	0.015278	0.095561	0.979738	12.602600	-3.936226
59651	0	-2.799600	1.527058	9.493146	-0.028076	0.015259	0.094910	0.986840	12.512782	-3.947520
59652	0	-2.777581	1.523107	9.375424	-0.027857	0.015221	0.093732	0.992393	12.420780	-3.957019
59653	0	-2.768791	1.533210	9.340646	-0.027771	0.015320	0.093384	1.000153	12.325985	-3.969205
59654	0	-2.734085	1.505185	9.320644	-0.027423	0.015038	0.093184	1.009250	12.232067	-3.975098
59655	0	-2.725988	1.490494	9.224696	-0.027344	0.014893	0.092224	1.017078	12.134862	-3.980111
59656	0	-2.685306	1.505241	9.167997	-0.026934	0.015038	0.091659	1.027134	12.041063	-3.978622
59657	0	-2.665067	1.509107	9.151331	-0.026733	0.015076	0.091492	1.038945	11.944524	-3.985579
59658	0	-2.637011	1.456869	9.033471	-0.026448	0.014556	0.090314	1.047923	11.852335	-3.992709
59659	0	-2.617090	1.423196	9.016881	-0.026245	0.014221	0.090149	1.054701	11.764866	-4.001782
59660	0	-2.590168	1.480346	8.965802	-0.025975	0.014791	0.089639	1.063125	11.677797	-4.006826
59661	0	-2.593015	1.465946	8.833688	-0.026001	0.014648	0.088318	1.070580	11.592847	-4.016106
59662	0	-2.561397	1.449766	8.843261	-0.025677	0.014487	0.088416	1.077860	11.518338	-4.026133
59663	0	-2.563526	1.429099	8.735767	-0.025696	0.014282	0.087341	1.083292	11.445738	-4.036866
59664	0	-2.540120	1.473585	8.635027	-0.025455	0.014727	0.086336	1.089787	11.381715	-4.044557
59665	0	-2.527996	1.428919	8.680532	-0.025330	0.014282	0.086792	1.093741	11.322892	-4.057129
59666	0	-2.507017	1.448881	8.597296	-0.025109	0.014479	0.085963	1.102573	11.277276	-4.068835
59667	0	-2.486256	1.434847	8.600918	-0.024902	0.014343	0.085999	1.104909	11.230838	-4.085108
59668	0	-2.479646	1.429728	8.541628	-0.024824	0.014292	0.085409	1.108392	11.200005	-4.094103
59669	0	-2.469094	1.440854	8.533463	-0.024719	0.014404	0.085327	1.110161	11.168327	-4.100817
59670	0	-2.458165	1.435374	8.552991	-0.024602	0.014351	0.085525	1.110503	11.147274	-4.104017
59671	0	-2.439942	1.446714	8.514793	-0.024414	0.014465	0.085144	1.109923	11.133645	-4.113073
59672	0	-2.468411	1.434753	8.497022	-0.024691	0.014346	0.084969	1.109427	11.130819	-4.122911
59673	0	-2.477674	1.397544	8.496223	-0.024780	0.013977	0.084961	1.104903	11.131881	-4.126135
59674	0	-2.452922	1.385110	8.471878	-0.024529	0.013851	0.084719	1.102771	11.137395	-4.129019
59675	0	-2.460578	1.440103	8.538625	-0.024597	0.014404	0.085388	1.096967	11.154605	-4.130737
59676	0	-2.463180	1.446188	8.556095	-0.024614	0.014459	0.085567	1.100215	11.183473	-4.132560
59677	0	-2.516554	1.440397	8.574886	-0.025146	0.014404	0.085754	1.098835	11.214374	-4.131453
59678	0	-2.478229	1.391375	8.573597	-0.024757	0.013915	0.085743	1.096572	11.253030	-4.131445
59679	0	-2.487291	1.415468	8.653967	-0.024841	0.014160	0.086548	1.089277	11.300127	-4.132197
59680	0	-2.512424	1.408243	8.688737	-0.025088	0.014088	0.086897	1.082675	11.352788	-4.139081
59681	0	-2.530922	1.439921	8.696412	-0.025269	0.014404	0.086975	1.076461	11.411437	-4.134273
59682	0	-2.539515	1.451290	8.730597	-0.025351	0.014516	0.087318	1.073292	11.474994	-4.137000
59683	0	-2.532094	1.470207	8.805993	-0.025269	0.014709	0.088074	1.064973	11.548106	-4.141437
59684	0	-2.573215	1.462733	8.833597	-0.025680	0.014633	0.088350	1.058644	11.621230	-4.145332
59685	0	-2.611966	1.464221	8.921757	-0.026062	0.014648	0.089233	1.052221	11.700151	-4.148900
59686	0	-2.605930	1.462296	8.979570	-0.025995	0.014635	0.089812	1.038782	11.786654	-4.148103
59687	0	-2.630859	1.470439	9.092487	-0.026245	0.014709	0.090942	1.034161	11.871444	-4.147355
59688	0	-2.643524	1.499416	9.101274	-0.026373	0.015004	0.091029	1.023382	11.954714	-4.149967
59689	0	-2.680268	1.482112	9.153418	-0.026733	0.014832	0.091553	1.012664	12.046270	-4.157401
59690	0	-2.718906	1.479720	9.216697	-0.027118	0.014810	0.092186	0.999654	12.139691	-4.160367
59691	0	-2.747742	1.488018	9.330338	-0.027405	0.014893	0.093323	0.986859	12.233602	-4.156247
59692	0	-2.773931	1.504107	9.393712	-0.027674	0.015050	0.093955	0.977917	12.318416	-4.155717
59693	0	-2.753636	1.543139	9.434152	-0.027466	0.015442	0.094360	0.967298	12.408850	-4.164371
59694	0	-2.792375	1.492046	9.540193	-0.027853	0.014932	0.095421	0.955919	12.498529	-4.162711
59695	0	-2.777862	1.537608	9.598923	-0.027710	0.015381	0.096008	0.952039	12.585184	-4.157510
59696	0	-2.833842	1.517932	9.613504	-0.028275	0.015187	0.096152	0.944134	12.664999	-4.157248
59697	0	-2.801465	1.555199	9.666409	-0.027954	0.015564	0.096680	0.931401	12.741571	-4.152918
59698	0	-2.844250	1.540905	9.742417	-0.028381	0.015417	0.097441	0.923318	12.818337	-4.154324
59699	0	-2.873768	1.555882	9.764203	-0.028687	0.015564	0.097656	0.918064	12.883339	-4.151897
59700	0	-2.889877	1.567091	9.822456	-0.028851	0.015676	0.098238	0.913243	12.944556	-4.148652
59701	0	-2.891372	1.598912	9.849815	-0.028870	0.015991	0.098511	0.911076	13.000951	-4.154050
59702	0	-2.893574	1.567779	9.945120	-0.028898	0.015681	0.099462	0.907004	13.049269	-4.151459
59703	0	-2.896413	1.593139	9.929425	-0.028931	0.015930	0.099304	0.907985	13.093115	-4.155518
59704	0	-2.920869	1.580666	10.000823	-0.029181	0.015810	0.100016	0.903475	13.129558	-4.153012
59705	0	-2.938376	1.568606	9.990695	-0.029358	0.015686	0.099915	0.902666	13.164521	-4.155935
59706	0	-2.930433	1.580844	10.032165	-0.029288	0.015807	0.100327	0.902692	13.188310	-4.163815
59707	0	-2.936433	1.599270	10.033968	-0.029358	0.015991	0.100342	0.902431	13.201159	-4.168412
59708	0	-2.930512	1.581231	9.972796	-0.029310	0.015811	0.099727	0.901408	13.200897	-4.167489
59709	0	-2.946938	1.629965	10.028335	-0.029480	0.016296	0.100281	0.902204	13.194512	-4.170887
59710	0	-2.920001	1.612236	10.047241	-0.029215	0.016119	0.100469	0.902861	13.183361	-4.174305
59711	0	-2.921373	1.611855	10.040842	-0.029236	0.016113	0.100403	0.905239	13.164036	-4.180833
59712	0	-2.910392	1.606947	10.017580	-0.029131	0.016062	0.100169	0.910120	13.139036	-4.184662
59713	0	-2.926581	1.599663	9.992279	-0.029297	0.015991	0.099915	0.912191	13.109392	-4.191947
59714	0	-2.907271	1.564880	9.994036	-0.029113	0.015635	0.099931	0.922701	13.069407	-4.195590
59715	0	-2.894416	1.563446	9.937761	-0.028992	0.015625	0.099365	0.928466	13.020759	-4.201796
59716	0	-2.865895	1.590449	9.909713	-0.028714	0.015887	0.099084	0.942720	12.963135	-4.203725
59717	0	-2.881200	1.569930	9.785422	-0.028870	0.015686	0.097839	0.952427	12.901916	-4.202730
59718	0	-2.851028	1.578835	9.788321	-0.028571	0.015773	0.097868	0.964559	12.837029	-4.209883
59719	0	-2.850026	1.539484	9.730666	-0.028564	0.015381	0.097290	0.974765	12.767751	-4.216738
59720	0	-2.824813	1.523710	9.642487	-0.028316	0.015225	0.096407	0.982233	12.694078	-4.223189
59721	0	-2.788116	1.539939	9.645371	-0.027954	0.015381	0.096436	0.997416	12.613996	-4.234120
59722	0	-2.804237	1.537136	9.527011	-0.028115	0.015356	0.095251	1.008899	12.532777	-4.237132
59723	0	-2.787882	1.558375	9.505062	-0.027954	0.015564	0.095032	1.025657	12.448598	-4.239292
59724	0	-2.754488	1.531142	9.417387	-0.027622	0.015298	0.094153	1.034974	12.361060	-4.241825
59725	0	-2.732897	1.497235	9.358608	-0.027405	0.014954	0.093567	1.050752	12.274839	-4.252140
59726	0	-2.699265	1.494988	9.264728	-0.027072	0.014929	0.092628	1.069322	12.183383	-4.258427
59727	0	-2.690265	1.515196	9.224350	-0.026978	0.015137	0.092224	1.081189	12.097029	-4.266365
59728	0	-2.670153	1.493939	9.099772	-0.026770	0.014922	0.090981	1.096098	12.017826	-4.277057
59729	0	-2.635198	1.514881	9.047433	-0.026428	0.015137	0.090454	1.104210	11.928013	-4.288910
59730	0	-2.639018	1.462807	8.984077	-0.026461	0.014611	0.089823	1.118624	11.844678	-4.294160
59731	0	-2.618129	1.490856	8.985973	-0.026245	0.014893	0.089844	1.132433	11.769785	-4.301452
59732	0	-2.605168	1.451009	8.952627	-0.026118	0.014497	0.089509	1.142785	11.691083	-4.309508
59733	0	-2.599632	1.465545	8.851914	-0.026062	0.014648	0.088501	1.145342	11.612665	-4.321152
59734	0	-2.551140	1.473466	8.818365	-0.025565	0.014723	0.088170	1.154819	11.549169	-4.321694
59735	0	-2.546266	1.460085	8.729264	-0.025513	0.014587	0.087280	1.166826	11.489901	-4.334756
59736	0	-2.549355	1.431899	8.713262	-0.025536	0.014309	0.087122	1.174984	11.440868	-4.344038
59737	0	-2.516390	1.435567	8.680260	-0.025208	0.014343	0.086792	1.186178	11.389588	-4.351955
59738	0	-2.496054	1.431677	8.645601	-0.024999	0.014306	0.086447	1.195571	11.345290	-4.363464
59739	0	-2.492629	1.447723	8.594627	-0.024963	0.014465	0.085938	1.206419	11.301937	-4.362260
59740	0	-2.498147	1.461462	8.559664	-0.025012	0.014610	0.085588	1.207922	11.267135	-4.368218
59741	0	-2.487837	1.435034	8.600429	-0.024902	0.014343	0.085999	1.213535	11.241196	-4.377733
59742	0	-2.465769	1.405765	8.601199	-0.024672	0.014051	0.086009	1.218485	11.228441	-4.383713
59743	0	-2.464571	1.441177	8.563467	-0.024658	0.014404	0.085632	1.225335	11.217494	-4.387861
59744	0	-2.487029	1.442196	8.502734	-0.024878	0.014419	0.085026	1.226951	11.213334	-4.388078
59745	0	-2.484558	1.465220	8.544733	-0.024841	0.014648	0.085449	1.230019	11.224538	-4.391421
59746	0	-2.467084	1.453671	8.532154	-0.024667	0.014533	0.085323	1.232858	11.235448	-4.396246
59747	0	-2.485496	1.440652	8.538383	-0.024841	0.014404	0.085388	1.234436	11.259074	-4.400666
59748	0	-2.476472	1.452942	8.531257	-0.024747	0.014530	0.085318	1.232465	11.288311	-4.412460
59749	0	-2.493242	1.446676	8.574542	-0.024902	0.014465	0.085754	1.234074	11.333544	-4.420247
59750	0	-2.499132	1.470790	8.640018	-0.024963	0.014711	0.086408	1.229146	11.375692	-4.426050
59751	0	-2.518397	1.452625	8.635385	-0.025146	0.014526	0.086365	1.229165	11.430316	-4.426926
59752	0	-2.532482	1.434095	8.681909	-0.025283	0.014342	0.086831	1.227802	11.490512	-4.427519
59753	0	-2.519619	1.458615	8.769347	-0.025146	0.014587	0.087708	1.227071	11.560160	-4.426465
59754	0	-2.566318	1.470083	8.784829	-0.025613	0.014707	0.087862	1.220556	11.630484	-4.424450
59755	0	-2.593586	1.476253	8.854669	-0.025879	0.014771	0.088562	1.211763	11.708775	-4.423116
59756	0	-2.580855	1.456240	8.882090	-0.025749	0.014571	0.088837	1.202078	11.789932	-4.422237
59757	0	-2.612197	1.494779	8.958313	-0.026062	0.014954	0.089600	1.196251	11.871210	-4.426304
59758	0	-2.631218	1.493845	8.997408	-0.026244	0.014941	0.089993	1.194695	11.962203	-4.421843
59759	0	-2.661772	1.482261	9.110728	-0.026550	0.014832	0.091125	1.185464	12.051457	-4.419062
59760	0	-2.699867	1.486401	9.210757	-0.026931	0.014874	0.092126	1.175612	12.140299	-4.416883
59761	0	-2.693084	1.506720	9.195934	-0.026855	0.015076	0.091980	1.167488	12.238547	-4.415260
59762	0	-2.726512	1.504957	9.271122	-0.027191	0.015059	0.092731	1.158780	12.334338	-4.413747
59763	0	-2.729235	1.518962	9.269297	-0.027222	0.015198	0.092712	1.150881	12.426165	-4.416720
59764	0	-2.731229	1.541593	9.393655	-0.027244	0.015425	0.093955	1.142080	12.514467	-4.419518
59765	0	-2.778231	1.531159	9.403518	-0.027710	0.015320	0.094055	1.134218	12.607026	-4.417536
59766	0	-2.792331	1.578298	9.424065	-0.027856	0.015791	0.094259	1.126393	12.693383	-4.410919
59767	0	-2.820785	1.549594	9.580556	-0.028137	0.015503	0.095825	1.119994	12.782365	-4.410969
59768	0	-2.853158	1.523946	9.668136	-0.028463	0.015244	0.096701	1.115773	12.867759	-4.410330
59769	0	-2.874927	1.531113	9.690662	-0.028687	0.015320	0.096924	1.106977	12.946555	-4.406747
59770	0	-2.850775	1.553442	9.699533	-0.028446	0.015546	0.097012	1.094889	13.023927	-4.406583
59771	0	-2.867868	1.592362	9.794694	-0.028625	0.015930	0.097961	1.088002	13.090851	-4.406374
59772	0	-2.902514	1.596992	9.810187	-0.028976	0.015978	0.098115	1.079278	13.152540	-4.410256
59773	0	-2.909761	1.598338	9.886503	-0.029053	0.015991	0.098877	1.070484	13.209411	-4.413181
59774	0	-2.924572	1.609222	9.951219	-0.029204	0.016097	0.099524	1.064916	13.261897	-4.412200
59775	0	-2.939660	1.598578	9.929363	-0.029358	0.015991	0.099304	1.058550	13.311458	-4.410348
59776	0	-2.934477	1.603916	10.055558	-0.029315	0.016041	0.100564	1.055955	13.350373	-4.409818
59777	0	-2.962490	1.599046	10.009102	-0.029602	0.015991	0.100098	1.053970	13.381644	-4.409952
59778	0	-2.917996	1.598527	9.995692	-0.029160	0.015989	0.099962	1.048163	13.410098	-4.407997
59779	0	-2.930650	1.610841	10.009562	-0.029297	0.016113	0.100098	1.040767	13.426374	-4.405447
59780	0	-2.932199	1.585857	10.045763	-0.029317	0.015859	0.100459	1.038478	13.437507	-4.408234
59781	0	-2.959906	1.599330	10.022028	-0.029602	0.015991	0.100220	1.038123	13.439584	-4.415414
59782	0	-2.994649	1.606057	10.028579	-0.029963	0.016056	0.100282	1.039797	13.426819	-4.418555
59783	0	-2.965152	1.593398	9.991738	-0.029663	0.015930	0.099915	1.040956	13.419002	-4.420338
59784	0	-2.942870	1.599977	10.041563	-0.029457	0.015998	0.100408	1.038958	13.392359	-4.424579
59785	0	-2.957139	1.599749	9.980057	-0.029602	0.015991	0.099792	1.041775	13.362942	-4.432098
59786	0	-2.944604	1.569994	9.932929	-0.029480	0.015698	0.099319	1.039038	13.329562	-4.433626
59787	0	-2.950059	1.581422	9.907113	-0.029541	0.015808	0.099060	1.041160	13.288661	-4.437078
59788	0	-2.935309	1.582669	9.872856	-0.029400	0.015820	0.098716	1.044108	13.240352	-4.439103
59789	0	-2.911799	1.557385	9.791574	-0.029175	0.015564	0.097900	1.049671	13.179986	-4.444454
59790	0	-2.905954	1.574910	9.803823	-0.029114	0.015747	0.098022	1.046353	13.122599	-4.446770
59791	0	-2.881474	1.569322	9.773234	-0.028870	0.015686	0.097717	1.048980	13.064218	-4.445360
59792	0	-2.869771	1.583090	9.678751	-0.028761	0.015821	0.096770	1.053782	12.995522	-4.443282
59793	0	-2.874060	1.550678	9.627215	-0.028809	0.015503	0.096252	1.051774	12.920904	-4.449630
59794	0	-2.817645	1.564461	9.557685	-0.028247	0.015632	0.095558	1.060378	12.842767	-4.455744
59795	0	-2.818739	1.551497	9.553931	-0.028259	0.015503	0.095520	1.067841	12.762819	-4.459497
59796	0	-2.780021	1.547374	9.447954	-0.027873	0.015465	0.094460	1.071704	12.680998	-4.479440
59797	0	-2.793948	1.539572	9.431935	-0.028015	0.015381	0.094299	1.082456	12.595481	-4.485428
59798	0	-2.791366	1.505218	9.387180	-0.027987	0.015044	0.093851	1.085090	12.511720	-4.490254
59799	0	-2.745077	1.508706	9.309925	-0.027527	0.015076	0.093079	1.091772	12.424446	-4.495490
59800	0	-2.724112	1.498419	9.198079	-0.027316	0.014976	0.091960	1.095267	12.337413	-4.497698
59801	0	-2.702384	1.502499	9.175651	-0.027100	0.015015	0.091736	1.100868	12.249238	-4.505961
59802	0	-2.681454	1.504684	9.149121	-0.026888	0.015035	0.091472	1.108846	12.163690	-4.505499
59803	0	-2.666825	1.484128	9.102095	-0.026733	0.014832	0.091003	1.114472	12.087947	-4.509339
59804	0	-2.629453	1.486192	9.038373	-0.026361	0.014851	0.090366	1.122045	12.010568	-4.512101
59805	0	-2.630299	1.472001	8.967778	-0.026367	0.014709	0.089661	1.128805	11.934814	-4.521243
59806	0	-2.611486	1.480313	8.922227	-0.026178	0.014791	0.089206	1.138285	11.859542	-4.526362
59807	0	-2.582144	1.471624	8.876074	-0.025879	0.014709	0.088745	1.140857	11.791563	-4.529894
59808	0	-2.596063	1.460833	8.799537	-0.026010	0.014601	0.087982	1.145025	11.733930	-4.535458
59809	0	-2.546340	1.465532	8.796480	-0.025513	0.014648	0.087952	1.148331	11.675824	-4.542132
59810	0	-2.555378	1.448602	8.768380	-0.025598	0.014479	0.087672	1.152521	11.624564	-4.545665
59811	0	-2.553284	1.447245	8.661976	-0.025574	0.014465	0.086609	1.156789	11.576483	-4.550792
59812	0	-2.520968	1.436335	8.670110	-0.025249	0.014357	0.086691	1.160625	11.531043	-4.550591
59813	0	-2.505161	1.447166	8.661763	-0.025085	0.014465	0.086609	1.164387	11.492209	-4.560653
59814	0	-2.517740	1.423771	8.644938	-0.025202	0.014234	0.086443	1.165774	11.465554	-4.562634
59815	0	-2.500625	1.434502	8.618662	-0.025024	0.014343	0.086182	1.164423	11.446958	-4.564427
59816	0	-2.527838	1.422773	8.668322	-0.025293	0.014224	0.086679	1.165870	11.432716	-4.565983
59817	0	-2.495451	1.427894	8.642889	-0.024963	0.014282	0.086426	1.158562	11.426364	-4.565362
59818	0	-2.494014	1.427310	8.588436	-0.024946	0.014276	0.085882	1.152601	11.423691	-4.568314
59819	0	-2.533053	1.446427	8.660879	-0.025330	0.014465	0.086609	1.148900	11.430239	-4.574103
59820	0	-2.527950	1.470400	8.654470	-0.025270	0.014707	0.086547	1.143657	11.447328	-4.570926
59821	0	-2.509665	1.446494	8.611741	-0.025085	0.014465	0.086121	1.141493	11.467378	-4.578188
59822	0	-2.524826	1.397182	8.708600	-0.025230	0.013976	0.087090	1.134776	11.495993	-4.583654
59823	0	-2.541489	1.427303	8.629809	-0.025391	0.014282	0.086304	1.122047	11.533205	-4.592914
59824	0	-2.528583	1.456377	8.720023	-0.025257	0.014568	0.087208	1.115474	11.575719	-4.590990
59825	0	-2.517983	1.464360	8.775980	-0.025146	0.014648	0.087769	1.108972	11.624055	-4.597102
59826	0	-2.555441	1.438702	8.816837	-0.025518	0.014394	0.088178	1.100057	11.675508	-4.593814
59827	0	-2.549276	1.427417	8.830732	-0.025452	0.014282	0.088318	1.089883	11.733478	-4.592016
59828	0	-2.557530	1.449882	8.883525	-0.025535	0.014509	0.088845	1.076729	11.790565	-4.593594
59829	0	-2.592280	1.463766	8.928347	-0.025879	0.014648	0.089294	1.063342	11.851477	-4.593922
59830	0	-2.607843	1.455674	9.029619	-0.026029	0.014565	0.090309	1.053022	11.919197	-4.590440
59831	0	-2.647890	1.439648	9.056262	-0.026428	0.014404	0.090576	1.043848	11.987756	-4.584761
59832	0	-2.640105	1.480426	9.077881	-0.026347	0.014815	0.090793	1.030921	12.060267	-4.587411
59833	0	-2.673200	1.506611	9.147588	-0.026672	0.015076	0.091492	1.020212	12.139304	-4.593130
59834	0	-2.679210	1.479548	9.242114	-0.026732	0.014812	0.092436	1.001704	12.217698	-4.598410
59835	0	-2.710104	1.475739	9.300149	-0.027039	0.014771	0.093018	0.986993	12.299025	-4.598299
59836	0	-2.716334	1.473523	9.339635	-0.027103	0.014744	0.093412	0.977664	12.376928	-4.597129
59837	0	-2.758587	1.518594	9.367353	-0.027527	0.015198	0.093689	0.964454	12.453511	-4.593117
59838	0	-2.752291	1.498272	9.419061	-0.027463	0.014991	0.094207	0.955782	12.530851	-4.592396
59839	0	-2.800904	1.530717	9.532283	-0.027954	0.015320	0.095337	0.941507	12.601425	-4.594151
59840	0	-2.793331	1.516084	9.486736	-0.027881	0.015172	0.094881	0.928773	12.669468	-4.592072
59841	0	-2.812517	1.512730	9.593440	-0.028076	0.015137	0.095947	0.917997	12.732616	-4.594142
59842	0	-2.822094	1.522675	9.639756	-0.028175	0.015240	0.096409	0.902916	12.791513	-4.593779
59843	0	-2.830484	1.518730	9.740051	-0.028259	0.015198	0.097412	0.890811	12.849851	-4.599565
59844	0	-2.851219	1.535397	9.743860	-0.028473	0.015359	0.097449	0.884737	12.900776	-4.601691
59845	0	-2.866573	1.555969	9.788930	-0.028625	0.015564	0.097900	0.879515	12.952615	-4.605724
59846	0	-2.856113	1.566597	9.841757	-0.028523	0.015676	0.098427	0.866951	13.001266	-4.610991
59847	0	-2.877978	1.561901	9.825812	-0.028748	0.015625	0.098267	0.859310	13.043653	-4.612647
59848	0	-2.865285	1.585262	9.812116	-0.028629	0.015857	0.098127	0.853295	13.076093	-4.617411
59849	0	-2.882373	1.556481	9.868930	-0.028809	0.015564	0.098694	0.852537	13.098681	-4.616512
59850	0	-2.890967	1.556228	9.898712	-0.028900	0.015565	0.098989	0.847491	13.114750	-4.615869
59851	0	-2.899893	1.525701	9.924133	-0.028992	0.015259	0.099243	0.843274	13.128173	-4.618163
59852	0	-2.913159	1.531941	9.984843	-0.029129	0.015316	0.099850	0.844598	13.136347	-4.629385
59853	0	-2.892676	1.543966	9.961086	-0.028931	0.015442	0.099609	0.839217	13.137120	-4.635117
59854	0	-2.885292	1.586403	9.961492	-0.028862	0.015864	0.099612	0.835688	13.132005	-4.640159
59855	0	-2.879274	1.574925	9.991878	-0.028809	0.015747	0.099915	0.834620	13.119247	-4.647396
59856	0	-2.857273	1.606220	9.925593	-0.028594	0.016056	0.099251	0.837834	13.100090	-4.649613
59857	0	-2.883980	1.568975	9.870198	-0.028870	0.015686	0.098694	0.837771	13.071066	-4.656757
59858	0	-2.877777	1.557125	9.871951	-0.028811	0.015571	0.098710	0.834004	13.038670	-4.663907
59859	0	-2.859075	1.532176	9.858156	-0.028625	0.015320	0.098572	0.831644	13.003942	-4.669987
59860	0	-2.845496	1.551641	9.829598	-0.028496	0.015507	0.098286	0.837829	12.962067	-4.675257
59861	0	-2.845358	1.532654	9.760871	-0.028503	0.015320	0.097595	0.840138	12.909438	-4.683495
59862	0	-2.853578	1.540108	9.672066	-0.028588	0.015393	0.096706	0.843638	12.853056	-4.683508
59863	0	-2.820482	1.575814	9.669379	-0.028259	0.015747	0.096680	0.850815	12.794409	-4.693274
59864	0	-2.827981	1.522926	9.586752	-0.028335	0.015220	0.095853	0.856291	12.734813	-4.701629
59865	0	-2.789389	1.545230	9.608517	-0.027954	0.015442	0.096069	0.862475	12.668974	-4.704961
59866	0	-2.758776	1.529682	9.495620	-0.027653	0.015279	0.094940	0.877506	12.596538	-4.705463
59867	0	-2.752356	1.557963	9.419348	-0.027588	0.015564	0.094177	0.889919	12.524369	-4.710047
59868	0	-2.733503	1.536242	9.392023	-0.027399	0.015350	0.093904	0.898077	12.452292	-4.715742
59869	0	-2.721925	1.502718	9.327825	-0.027283	0.015015	0.093262	0.906908	12.380291	-4.711376
59870	0	-2.715268	1.493114	9.288377	-0.027218	0.014917	0.092867	0.917200	12.305965	-4.719299
59871	0	-2.715512	1.472443	9.260751	-0.027222	0.014709	0.092590	0.928804	12.229570	-4.719110
59872	0	-2.665882	1.493765	9.184649	-0.026724	0.014921	0.091830	0.942548	12.154496	-4.724961
59873	0	-2.661062	1.502863	9.126329	-0.026672	0.015015	0.091248	0.953529	12.083046	-4.733564
59874	0	-2.642760	1.493386	9.135448	-0.026488	0.014920	0.091339	0.964165	12.012965	-4.742845
59875	0	-2.643310	1.429350	9.004158	-0.026489	0.014282	0.090027	0.972222	11.947395	-4.749355
59876	0	-2.595257	1.462314	8.939895	-0.026011	0.014609	0.089384	0.983532	11.877981	-4.754599
59877	0	-2.576567	1.453952	8.924635	-0.025818	0.014526	0.089233	0.994460	11.816931	-4.762105
59878	0	-2.578619	1.456081	8.927213	-0.025836	0.014552	0.089259	0.999839	11.758880	-4.761632
59879	0	-2.577253	1.422755	8.881831	-0.025818	0.014221	0.088806	1.002630	11.706242	-4.767615
59880	0	-2.562401	1.449006	8.804709	-0.025667	0.014478	0.088037	1.013216	11.655870	-4.770691
59881	0	-2.565736	1.416863	8.790049	-0.025696	0.014160	0.087891	1.019131	11.611481	-4.775594
59882	0	-2.534426	1.449184	8.742874	-0.025375	0.014482	0.087421	1.027931	11.576342	-4.775349
59883	0	-2.511970	1.435179	8.734761	-0.025146	0.014343	0.087341	1.034736	11.546754	-4.776448
59884	0	-2.495020	1.424059	8.693219	-0.024972	0.014237	0.086926	1.034995	11.523543	-4.777697
59885	0	-2.506396	1.422666	8.704143	-0.025085	0.014221	0.087036	1.038193	11.500731	-4.780362
59886	0	-2.514953	1.417575	8.644010	-0.025166	0.014171	0.086436	1.041323	11.484892	-4.781899
59887	0	-2.520267	1.398315	8.648724	-0.025208	0.013977	0.086487	1.046377	11.483617	-4.777664
59888	0	-2.513474	1.447795	8.642623	-0.025137	0.014477	0.086426	1.045289	11.485885	-4.780846
59889	0	-2.502543	1.453306	8.642436	-0.025024	0.014526	0.086426	1.051574	11.492361	-4.781289
59890	0	-2.490827	1.441590	8.654424	-0.024905	0.014417	0.086545	1.048268	11.501562	-4.787858
59891	0	-2.515715	1.446253	8.666730	-0.025146	0.014465	0.086670	1.042826	11.520663	-4.794979
59892	0	-2.524088	1.415360	8.617243	-0.025229	0.014154	0.086176	1.039977	11.542049	-4.791947
59893	0	-2.486196	1.440453	8.648085	-0.024841	0.014404	0.086487	1.039061	11.574203	-4.791605
59894	0	-2.521167	1.422077	8.652876	-0.025188	0.014221	0.086535	1.037478	11.609737	-4.794772
59895	0	-2.535971	1.464599	8.696673	-0.025330	0.014648	0.086975	1.033696	11.654065	-4.800029
59896	0	-2.554189	1.433688	8.762092	-0.025513	0.014338	0.087629	1.032059	11.696852	-4.796247
59897	0	-2.536833	1.477153	8.745198	-0.025330	0.014771	0.087463	1.033300	11.752109	-4.797450
59898	0	-2.569513	1.465158	8.809813	-0.025652	0.014650	0.088111	1.034985	11.812681	-4.793540
59899	0	-2.574361	1.494726	8.848816	-0.025696	0.014954	0.088501	1.027328	11.878930	-4.795370
59900	0	-2.614485	1.456966	8.894932	-0.026097	0.014574	0.088963	1.022175	11.944556	-4.792697
59901	0	-2.629572	1.452331	8.970736	-0.026245	0.014526	0.089722	1.018864	12.013496	-4.787924
59902	0	-2.603835	1.481776	8.992179	-0.025981	0.014825	0.089937	1.010924	12.090867	-4.783241
59903	0	-2.636157	1.506896	9.074432	-0.026306	0.015076	0.090759	1.003408	12.165133	-4.787057
59904	0	-2.659754	1.493210	9.107932	-0.026540	0.014939	0.091095	0.995447	12.242000	-4.783988
59905	0	-2.703569	1.488578	9.135356	-0.026978	0.014893	0.091370	0.988053	12.319178	-4.784454
59906	0	-2.691031	1.523486	9.223724	-0.026852	0.015244	0.092253	0.977224	12.396278	-4.789784
59907	0	-2.715729	1.506893	9.324604	-0.027100	0.015076	0.093262	0.969930	12.471446	-4.786355
59908	0	-2.751808	1.511576	9.333537	-0.027460	0.015122	0.093351	0.962756	12.546815	-4.780306
59909	0	-2.752485	1.525532	9.385535	-0.027466	0.015259	0.093872	0.959508	12.623097	-4.777341
59910	0	-2.795111	1.548779	9.449237	-0.027890	0.015495	0.094509	0.951591	12.701225	-4.783211
59911	0	-2.783102	1.550064	9.458723	-0.027771	0.015503	0.094604	0.949838	12.778182	-4.780936
59912	0	-2.820261	1.524523	9.577208	-0.028137	0.015254	0.095790	0.940720	12.860648	-4.780676
59913	0	-2.831523	1.549752	9.587060	-0.028259	0.015503	0.095886	0.935042	12.931841	-4.780143
59914	0	-2.842638	1.548677	9.644981	-0.028372	0.015491	0.096465	0.930129	13.000946	-4.771210
59915	0	-2.819013	1.568045	9.629892	-0.028137	0.015686	0.096313	0.924068	13.068195	-4.766158
59916	0	-2.865239	1.542474	9.724802	-0.028610	0.015430	0.097260	0.917302	13.122338	-4.759330
59917	0	-2.854556	1.587007	9.758275	-0.028503	0.015869	0.097595	0.918179	13.176302	-4.759158
59918	0	-2.880779	1.586864	9.768105	-0.028771	0.015870	0.097692	0.915985	13.223561	-4.757208
59919	0	-2.902170	1.574396	9.813617	-0.028992	0.015747	0.098145	0.911495	13.263310	-4.758502
59920	0	-2.926331	1.573806	9.860787	-0.029236	0.015740	0.098616	0.907779	13.299889	-4.758970
59921	0	-2.919359	1.562391	9.905470	-0.029175	0.015625	0.099060	0.905002	13.326421	-4.754769
59922	0	-2.898452	1.580874	9.910450	-0.028969	0.015805	0.099110	0.907303	13.349356	-4.748847
59923	0	-2.918862	1.611144	9.856799	-0.029175	0.016113	0.098572	0.903349	13.370266	-4.752712
59924	0	-2.914524	1.599104	9.874554	-0.029141	0.015987	0.098747	0.905069	13.379737	-4.757531
59925	0	-2.929437	1.599062	9.881676	-0.029297	0.015991	0.098816	0.901644	13.381894	-4.753419
59926	0	-2.903861	1.599114	9.918553	-0.029048	0.015989	0.099183	0.900675	13.376153	-4.743536
59927	0	-2.922088	1.575331	9.888038	-0.029236	0.015747	0.098877	0.904331	13.364015	-4.742141
59928	0	-2.881795	1.613292	9.870565	-0.028840	0.016125	0.098701	0.909829	13.343660	-4.744851
59929	0	-2.908705	1.593576	9.833464	-0.029114	0.015930	0.098328	0.912050	13.317966	-4.748089
59930	0	-2.896422	1.552301	9.798393	-0.029000	0.015513	0.097975	0.918392	13.281288	-4.748051
59931	0	-2.883208	1.551397	9.821486	-0.028870	0.015503	0.098206	0.926324	13.242942	-4.745597
59932	0	-2.875372	1.547361	9.744079	-0.028795	0.015463	0.097430	0.933700	13.199705	-4.751392
59933	0	-2.864060	1.569699	9.785106	-0.028687	0.015686	0.097839	0.941029	13.151638	-4.758718
59934	0	-2.879102	1.565572	9.744766	-0.028839	0.015646	0.097435	0.946880	13.100745	-4.763886
59935	0	-2.863329	1.563656	9.602231	-0.028687	0.015625	0.096008	0.954686	13.042990	-4.765754
59936	0	-2.840301	1.559503	9.653901	-0.028458	0.015587	0.096524	0.958441	12.983874	-4.766101
59937	0	-2.832450	1.563510	9.553525	-0.028381	0.015625	0.095520	0.964384	12.921496	-4.766877
59938	0	-2.814826	1.559686	9.532094	-0.028208	0.015584	0.095305	0.973484	12.855771	-4.765022
59939	0	-2.813600	1.527074	9.504827	-0.028198	0.015259	0.095032	0.981331	12.786524	-4.767044
59940	0	-2.789246	1.529560	9.416438	-0.027953	0.015282	0.094149	0.991733	12.718494	-4.769509
59941	0	-2.777311	1.520553	9.333905	-0.027832	0.015198	0.093323	0.994953	12.652029	-4.772200
59942	0	-2.752968	1.540883	9.306561	-0.027593	0.015396	0.093049	1.003945	12.580425	-4.772127
59943	0	-2.752641	1.521032	9.236248	-0.027588	0.015198	0.092346	1.012895	12.510068	-4.775778
59944	0	-2.721743	1.499080	9.190673	-0.027283	0.014978	0.091889	1.021500	12.434655	-4.778599
59945	0	-2.667031	1.520795	9.169150	-0.026733	0.015198	0.091675	1.027621	12.361791	-4.785024
59946	0	-2.666997	1.498314	9.105300	-0.026731	0.014974	0.091037	1.033078	12.291499	-4.789916
59947	0	-2.673797	1.496577	9.107906	-0.026794	0.014954	0.091064	1.042113	12.226373	-4.798957
59948	0	-2.638415	1.468104	8.988725	-0.026440	0.014672	0.089872	1.047090	12.161492	-4.807077
59949	0	-2.630914	1.459664	8.998132	-0.026367	0.014587	0.089966	1.052495	12.093449	-4.807716
59950	0	-2.584114	1.473649	8.909157	-0.025887	0.014728	0.089080	1.058363	12.040750	-4.806214
59951	0	-2.589543	1.471640	8.857389	-0.025940	0.014709	0.088562	1.061860	11.988930	-4.814164
59952	0	-2.580838	1.491208	8.859637	-0.025851	0.014906	0.088585	1.064460	11.939202	-4.817356
59953	0	-2.559433	1.490195	8.802288	-0.025635	0.014893	0.088013	1.071430	11.892282	-4.821746
59954	0	-2.557823	1.461356	8.743200	-0.025616	0.014606	0.087422	1.076888	11.848825	-4.824987
59955	0	-2.584550	1.453359	8.765514	-0.025879	0.014526	0.087646	1.081477	11.810693	-4.823941
59956	0	-2.559906	1.436328	8.724455	-0.025630	0.014358	0.087236	1.084321	11.775567	-4.826859
59957	0	-2.567358	1.465511	8.746879	-0.025696	0.014648	0.087463	1.088894	11.751809	-4.830205
59958	0	-2.551201	1.460203	8.692942	-0.025530	0.014600	0.086925	1.088075	11.733572	-4.830979
59959	0	-2.543772	1.464855	8.679606	-0.025452	0.014648	0.086792	1.084778	11.720411	-4.829834
59960	0	-2.528902	1.440415	8.692548	-0.025302	0.014404	0.086922	1.081235	11.708633	-4.834926
59961	0	-2.532245	1.464958	8.667181	-0.025330	0.014648	0.086670	1.079717	11.704328	-4.835540
59962	0	-2.525505	1.446223	8.728373	-0.025254	0.014467	0.087283	1.070756	11.710380	-4.835933
59963	0	-2.514950	1.434593	8.703482	-0.025146	0.014343	0.087036	1.071832	11.719273	-4.827943
59964	0	-2.522430	1.459208	8.721347	-0.025214	0.014592	0.087216	1.069820	11.737399	-4.829942
59965	0	-2.515833	1.464914	8.684948	-0.025146	0.014648	0.086853	1.068957	11.757830	-4.825328
59966	0	-2.543327	1.446061	8.769538	-0.025414	0.014466	0.087700	1.060302	11.787103	-4.826294
59967	0	-2.566044	1.452071	8.751783	-0.025635	0.014526	0.087524	1.052095	11.825293	-4.824881
59968	0	-2.571164	1.450826	8.768783	-0.025686	0.014515	0.087694	1.042532	11.863000	-4.818004
59969	0	-2.572837	1.458305	8.794286	-0.025696	0.014587	0.087952	1.036494	11.909918	-4.814236
59970	0	-2.604099	1.457219	8.853447	-0.026006	0.014578	0.088544	1.028894	11.959953	-4.813872
59971	0	-2.616140	1.464156	8.879600	-0.026123	0.014648	0.088806	1.020023	12.013846	-4.813973
59972	0	-2.611757	1.469014	8.932382	-0.026078	0.014695	0.089334	1.013541	12.068683	-4.809314
59973	0	-2.610479	1.488457	8.989370	-0.026062	0.014893	0.089905	1.003550	12.127513	-4.804087
59974	0	-2.643804	1.486683	9.035857	-0.026393	0.014876	0.090370	0.991839	12.188977	-4.797023
59975	0	-2.659762	1.494464	9.050273	-0.026550	0.014954	0.090515	0.980979	12.253132	-4.795662
59976	0	-2.670045	1.486600	9.065777	-0.026646	0.014874	0.090672	0.971280	12.326582	-4.802295
59977	0	-2.666313	1.488662	9.141655	-0.026611	0.014893	0.091431	0.964471	12.395679	-4.798615
59978	0	-2.682743	1.474734	9.187744	-0.026777	0.014758	0.091890	0.951668	12.462465	-4.796727
59979	0	-2.721160	1.500475	9.276011	-0.027161	0.015015	0.092773	0.940083	12.529631	-4.793875
59980	0	-2.701220	1.516839	9.322099	-0.026958	0.015178	0.093235	0.929358	12.599851	-4.792963
59981	0	-2.782449	1.507080	9.391806	-0.027771	0.015076	0.093933	0.924095	12.669320	-4.788761
59982	0	-2.762055	1.560647	9.431743	-0.027574	0.015615	0.094330	0.914630	12.730655	-4.792146
59983	0	-2.794091	1.524691	9.428708	-0.027893	0.015259	0.094299	0.900664	12.793068	-4.786424
59984	0	-2.803926	1.516934	9.529832	-0.027990	0.015173	0.095312	0.896639	12.856163	-4.782884
59985	0	-2.812686	1.548796	9.538545	-0.028076	0.015503	0.095398	0.879276	12.921344	-4.787711
59986	0	-2.797568	1.564738	9.542334	-0.027934	0.015656	0.095434	0.869457	12.975681	-4.787342
59987	0	-2.836165	1.543127	9.624198	-0.028320	0.015442	0.096252	0.856732	13.029353	-4.797994
59988	0	-2.861964	1.553783	9.658755	-0.028586	0.015542	0.096597	0.851136	13.073321	-4.797250
59989	0	-2.896427	1.537132	9.703739	-0.028931	0.015381	0.097046	0.839385	13.117535	-4.792998
59990	0	-2.896657	1.572193	9.750916	-0.028937	0.015727	0.097517	0.832508	13.156471	-4.795613
59991	0	-2.877467	1.562028	9.777110	-0.028748	0.015625	0.097778	0.825978	13.192825	-4.795022
59992	0	-2.882296	1.585562	9.818506	-0.028803	0.015860	0.098190	0.819877	13.220981	-4.798193
59993	0	-2.913423	1.537986	9.813862	-0.029114	0.015381	0.098145	0.817245	13.249566	-4.800606
59994	0	-2.892425	1.561640	9.831215	-0.028911	0.015622	0.098315	0.808750	13.270228	-4.806137
59995	0	-2.887807	1.610639	9.869250	-0.028870	0.016113	0.098694	0.798715	13.284830	-4.806260
59996	0	-2.918715	1.585083	9.887616	-0.029192	0.015855	0.098874	0.791188	13.284330	-4.810911
59997	0	-2.898439	1.575355	9.887807	-0.028992	0.015747	0.098877	0.795524	13.280887	-4.812069
59998	0	-2.922551	1.544344	9.833046	-0.029236	0.015442	0.098328	0.794032	13.273971	-4.817489
59999	0	-2.916161	1.555916	9.906470	-0.029175	0.015564	0.099060	0.785171	13.263829	-4.816394
60000	0	-2.882637	1.585939	9.846330	-0.028844	0.015859	0.098458	0.782372	13.248636	-4.816301
60001	0	-2.884305	1.562513	9.809129	-0.028870	0.015625	0.098083	0.778357	13.222878	-4.820333
60002	0	-2.908490	1.563054	9.833530	-0.029114	0.015625	0.098328	0.780418	13.194571	-4.823303
60003	0	-2.902010	1.556694	9.797063	-0.029053	0.015564	0.097961	0.779325	13.161756	-4.827892
60004	0	-2.876745	1.550976	9.731903	-0.028805	0.015509	0.097308	0.775830	13.123206	-4.828077
60005	0	-2.857695	1.550787	9.742558	-0.028625	0.015503	0.097412	0.776152	13.071686	-4.828399
60006	0	-2.823421	1.545736	9.665832	-0.028285	0.015451	0.096644	0.777527	13.017046	-4.831788
60007	0	-2.833025	1.569289	9.638843	-0.028381	0.015686	0.096375	0.779988	12.961900	-4.832650
60008	0	-2.822324	1.533723	9.647898	-0.028279	0.015333	0.096463	0.778894	12.900988	-4.834786
60009	0	-2.807699	1.557311	9.596343	-0.028137	0.015564	0.095947	0.783541	12.834875	-4.843684
60010	0	-2.826142	1.509952	9.532559	-0.028323	0.015093	0.095308	0.785195	12.766422	-4.852700
60011	0	-2.795337	1.538843	9.462154	-0.028015	0.015381	0.094604	0.787986	12.697401	-4.853388
60012	0	-2.758453	1.540430	9.447183	-0.027648	0.015395	0.094455	0.792599	12.626314	-4.861054
60013	0	-2.782624	1.490957	9.376716	-0.027893	0.014893	0.093750	0.806455	12.550467	-4.862491
60014	0	-2.714771	1.505380	9.288578	-0.027212	0.015048	0.092868	0.807033	12.476804	-4.864975
60015	0	-2.728051	1.490163	9.272958	-0.027344	0.014893	0.092712	0.811696	12.404509	-4.873102
60016	0	-2.691156	1.510471	9.257884	-0.026974	0.015093	0.092563	0.819891	12.333411	-4.879430
60017	0	-2.679211	1.490562	9.248455	-0.026855	0.014893	0.092468	0.829480	12.260747	-4.885292
60018	0	-2.679423	1.462483	9.129527	-0.026853	0.014613	0.091280	0.837766	12.193201	-4.889928
60019	0	-2.685313	1.447852	9.138619	-0.026917	0.014465	0.091370	0.847698	12.119654	-4.903180
60020	0	-2.642842	1.468351	9.062402	-0.026486	0.014674	0.090609	0.853212	12.052137	-4.911108
60021	0	-2.637485	1.441683	9.004050	-0.026428	0.014404	0.090027	0.863051	11.989884	-4.912156
60022	0	-2.608655	1.467867	8.976284	-0.026139	0.014673	0.089748	0.864129	11.928362	-4.920699
60023	0	-2.595278	1.478062	8.936781	-0.026001	0.014771	0.089355	0.871408	11.872265	-4.927679
60024	0	-2.616321	1.436892	8.902714	-0.026211	0.014363	0.089014	0.873076	11.816723	-4.937300
60025	0	-2.577528	1.459330	8.918372	-0.025818	0.014587	0.089172	0.875397	11.767602	-4.943839
60026	0	-2.551264	1.442082	8.828899	-0.025551	0.014416	0.088279	0.876955	11.723524	-4.942805
60027	0	-2.541504	1.447115	8.790027	-0.025452	0.014465	0.087891	0.879604	11.681307	-4.948088
60028	0	-2.547458	1.442301	8.803830	-0.025501	0.014416	0.088032	0.884722	11.651940	-4.953104
60029	0	-2.530535	1.447165	8.759141	-0.025330	0.014465	0.087585	0.888759	11.625520	-4.956775
60030	0	-2.538137	1.405465	8.705350	-0.025404	0.014050	0.087048	0.890121	11.601001	-4.952320
60031	0	-2.537350	1.428395	8.734601	-0.025391	0.014282	0.087341	0.888743	11.583759	-4.959390
60032	0	-2.546308	1.428235	8.686682	-0.025479	0.014285	0.086862	0.881678	11.567578	-4.965019
60033	0	-2.525994	1.446569	8.661134	-0.025269	0.014465	0.086609	0.878967	11.561225	-4.961692
60034	0	-2.537178	1.415890	8.691953	-0.025373	0.014160	0.086919	0.874662	11.563957	-4.955684
60035	0	-2.514727	1.422160	8.660859	-0.025146	0.014221	0.086609	0.872794	11.569998	-4.965136
60036	0	-2.539901	1.434166	8.697252	-0.025393	0.014343	0.086974	0.868649	11.583417	-4.974788
60037	0	-2.527938	1.422027	8.770455	-0.025269	0.014221	0.087708	0.865652	11.602390	-4.978602
60038	0	-2.536288	1.446402	8.757523	-0.025352	0.014462	0.087579	0.865794	11.622020	-4.979305
60039	0	-2.553390	1.403674	8.770157	-0.025513	0.014038	0.087708	0.862807	11.654336	-4.979213
60040	0	-2.545596	1.422056	8.835969	-0.025434	0.014218	0.088367	0.864396	11.687954	-4.974925
60041	0	-2.572279	1.440019	8.855485	-0.025696	0.014404	0.088562	0.858204	11.727376	-4.973057
60042	0	-2.584265	1.439358	8.835480	-0.025811	0.014396	0.088364	0.854829	11.772600	-4.969809
60043	0	-2.603792	1.428098	8.897866	-0.026001	0.014282	0.088989	0.852957	11.824573	-4.972033
60044	0	-2.592959	1.470278	8.962855	-0.025892	0.014707	0.089639	0.847794	11.876652	-4.969850
60045	0	-2.621857	1.451895	8.965177	-0.026184	0.014526	0.089661	0.837989	11.925184	-4.976413
60046	0	-2.617719	1.468928	9.091223	-0.026133	0.014694	0.090924	0.831914	11.985661	-4.973691
60047	0	-2.617022	1.488703	9.044138	-0.026123	0.014893	0.090454	0.825259	12.049648	-4.972935
60048	0	-2.632417	1.463383	9.078212	-0.026279	0.014637	0.090795	0.821398	12.110337	-4.966644
60049	0	-2.666066	1.470215	9.172269	-0.026611	0.014709	0.091736	0.812707	12.176179	-4.968564
60050	0	-2.675993	1.480972	9.175684	-0.026711	0.014816	0.091770	0.804942	12.242036	-4.960183
60051	0	-2.684616	1.500467	9.276010	-0.026794	0.015015	0.092773	0.793214	12.310106	-4.962570
60052	0	-2.706843	1.522969	9.248895	-0.027020	0.015238	0.092502	0.783545	12.373763	-4.963773
60053	0	-2.733080	1.506897	9.392021	-0.027283	0.015076	0.093933	0.775652	12.436630	-4.957197
60054	0	-2.706493	1.505651	9.383209	-0.027013	0.015061	0.093846	0.770208	12.504443	-4.952191
60055	0	-2.727043	1.537780	9.440782	-0.027222	0.015381	0.094421	0.766749	12.567846	-4.953601
60056	0	-2.773481	1.518584	9.431924	-0.027686	0.015191	0.094333	0.760722	12.631206	-4.946120
60057	0	-2.751340	1.543789	9.471341	-0.027466	0.015442	0.094727	0.756082	12.693028	-4.945380
60058	0	-2.784970	1.549053	9.554233	-0.027806	0.015494	0.095554	0.751450	12.749445	-4.945910
60059	0	-2.805588	1.519197	9.593628	-0.028015	0.015198	0.095947	0.744367	12.802473	-4.945016
60060	0	-2.789129	1.548816	9.670814	-0.027853	0.015491	0.096719	0.741139	12.852223	-4.945683
60061	0	-2.841997	1.544364	9.697328	-0.028381	0.015442	0.096985	0.742753	12.902194	-4.939950
60062	0	-2.793740	1.562429	9.701549	-0.027909	0.015628	0.097023	0.737536	12.939949	-4.944628
60063	0	-2.841071	1.532135	9.764747	-0.028381	0.015320	0.097656	0.738317	12.978940	-4.945911
60064	0	-2.822102	1.587257	9.775299	-0.028196	0.015872	0.097760	0.737739	13.012429	-4.944859
60065	0	-2.845936	1.544517	9.820013	-0.028442	0.015442	0.098206	0.739857	13.036854	-4.941606
60066	0	-2.849356	1.563139	9.800601	-0.028477	0.015631	0.098011	0.738964	13.061185	-4.941697
60067	0	-2.851716	1.532174	9.807920	-0.028503	0.015320	0.098083	0.739311	13.081951	-4.941722
60068	0	-2.841784	1.556746	9.837744	-0.028409	0.015567	0.098380	0.737900	13.097006	-4.941342
60069	0	-2.862911	1.575127	9.875316	-0.028625	0.015747	0.098755	0.740277	13.106028	-4.943662
60070	0	-2.862826	1.563827	9.862951	-0.028633	0.015633	0.098629	0.743860	13.105290	-4.940866
60071	0	-2.867423	1.575457	9.802485	-0.028687	0.015747	0.098022	0.749168	13.095979	-4.941672
60072	0	-2.815903	1.594892	9.827383	-0.028173	0.015944	0.098270	0.750853	13.084241	-4.941268
60073	0	-2.867102	1.551094	9.784263	-0.028687	0.015503	0.097839	0.756586	13.071181	-4.940997
60074	0	-2.839014	1.595305	9.736189	-0.028412	0.015945	0.097357	0.761513	13.050838	-4.950287
60075	0	-2.841761	1.545315	9.766168	-0.028442	0.015442	0.097656	0.770495	13.026977	-4.950999
60076	0	-2.848431	1.553248	9.730854	-0.028516	0.015525	0.097301	0.774934	12.995153	-4.947431
60077	0	-2.834765	1.544833	9.650546	-0.028381	0.015442	0.096497	0.777875	12.960523	-4.954366
60078	0	-2.840170	1.510030	9.560669	-0.028437	0.015088	0.095598	0.787612	12.923992	-4.959510
60079	0	-2.797496	1.533182	9.589604	-0.028015	0.015320	0.095886	0.796784	12.881439	-4.965151
60080	0	-2.795595	1.528990	9.481747	-0.027997	0.015282	0.094807	0.801548	12.837236	-4.963495
60081	0	-2.784932	1.551127	9.516527	-0.027893	0.015503	0.095154	0.806293	12.790066	-4.962809
60082	0	-2.751678	1.522331	9.451607	-0.027562	0.015214	0.094504	0.812196	12.740555	-4.964493
60083	0	-2.766039	1.515005	9.498303	-0.027710	0.015137	0.094971	0.822545	12.686360	-4.970386
60084	0	-2.762117	1.480722	9.433657	-0.027673	0.014796	0.094323	0.830016	12.629205	-4.968928
60085	0	-2.747285	1.527019	9.376399	-0.027527	0.015259	0.093750	0.837931	12.568882	-4.976207
60086	0	-2.705688	1.541450	9.299820	-0.027115	0.015403	0.092983	0.846120	12.503198	-4.974776
60087	0	-2.704889	1.514828	9.266430	-0.027100	0.015137	0.092651	0.854587	12.446094	-4.977050
60088	0	-2.700734	1.498775	9.177527	-0.027061	0.014976	0.091762	0.863793	12.385395	-4.980469
60089	0	-2.692986	1.484323	9.223618	-0.026978	0.014832	0.092224	0.872678	12.331784	-4.986214
60090	0	-2.659012	1.523364	9.128253	-0.026639	0.015221	0.091270	0.883186	12.276053	-4.984930
60091	0	-2.662440	1.471873	9.089392	-0.026672	0.014709	0.090881	0.889201	12.221208	-4.986965
60092	0	-2.646853	1.467669	8.994219	-0.026517	0.014667	0.089930	0.896324	12.165168	-4.990745
60093	0	-2.638548	1.465975	9.046475	-0.026428	0.014648	0.090454	0.905283	12.116590	-4.996897
60094	0	-2.618182	1.468262	9.005732	-0.026221	0.014670	0.090048	0.915602	12.071808	-4.992893
60095	0	-2.590181	1.477834	8.948729	-0.025940	0.014771	0.089478	0.920532	12.028427	-4.997043
60096	0	-2.582912	1.448948	8.907822	-0.025865	0.014481	0.089069	0.927061	11.988243	-5.000545
60097	0	-2.608696	1.459039	8.851113	-0.026123	0.014587	0.088501	0.926058	11.946997	-4.999668
60098	0	-2.559716	1.478327	8.852672	-0.025624	0.014776	0.088520	0.930768	11.917206	-5.000920
60099	0	-2.567014	1.483747	8.820228	-0.025696	0.014832	0.088196	0.934202	11.889192	-5.006652
60100	0	-2.574475	1.472700	8.815274	-0.025767	0.014721	0.088147	0.938030	11.865111	-5.008185
60101	0	-2.567719	1.471583	8.832223	-0.025696	0.014709	0.088318	0.942469	11.846177	-5.015598
60102	0	-2.607488	1.442250	8.735249	-0.026087	0.014417	0.087350	0.946659	11.835626	-5.016154
60103	0	-2.580978	1.434674	8.758726	-0.025818	0.014343	0.087585	0.948002	11.830006	-5.006959
60104	0	-2.548834	1.453560	8.728509	-0.025496	0.014533	0.087283	0.948274	11.824367	-5.007878
60105	0	-2.563328	1.465262	8.819554	-0.025635	0.014648	0.088196	0.950998	11.827373	-5.009498
60106	0	-2.557691	1.471813	8.739945	-0.025571	0.014717	0.087401	0.950162	11.840087	-5.008428
60107	0	-2.552139	1.477029	8.782710	-0.025513	0.014771	0.087830	0.947950	11.856219	-5.014275
60108	0	-2.584820	1.440316	8.806446	-0.025836	0.014403	0.088068	0.945965	11.876839	-5.019284
60109	0	-2.595401	1.446446	8.868011	-0.025940	0.014465	0.088684	0.943152	11.899669	-5.015767
60110	0	-2.592473	1.452111	8.897621	-0.025908	0.014524	0.088981	0.937378	11.926427	-5.011315
60111	0	-2.602141	1.477103	8.916632	-0.026001	0.014771	0.089172	0.936730	11.957247	-5.008068
60112	0	-2.607270	1.464615	8.811367	-0.026042	0.014648	0.088122	0.933115	12.001542	-5.007404
60113	0	-2.633860	1.488546	8.879773	-0.026306	0.014893	0.088806	0.923646	12.047816	-5.010767
60114	0	-2.609840	1.469261	8.896297	-0.026066	0.014695	0.088972	0.919913	12.094193	-5.017000
60115	0	-2.652639	1.464763	8.964980	-0.026489	0.014648	0.089661	0.918592	12.145931	-5.012416
60116	0	-2.653759	1.463785	9.011839	-0.026504	0.014647	0.090127	0.907258	12.193586	-5.010754
60117	0	-2.659087	1.470450	9.038195	-0.026550	0.014709	0.090393	0.900970	12.249303	-5.005319
60118	0	-2.673585	1.481878	9.084634	-0.026693	0.014821	0.090858	0.898126	12.307112	-4.998034
60119	0	-2.677565	1.513478	9.123549	-0.026733	0.015137	0.091248	0.895715	12.364430	-4.998539
60120	0	-2.692390	1.531079	9.114929	-0.026879	0.015315	0.091162	0.890542	12.424638	-4.994508
60121	0	-2.702438	1.536985	9.166286	-0.026978	0.015381	0.091675	0.877266	12.487345	-4.989866
60122	0	-2.724002	1.510442	9.243147	-0.027194	0.015114	0.092443	0.865969	12.548577	-4.987438
60123	0	-2.726904	1.500803	9.276060	-0.027222	0.015015	0.092773	0.858163	12.611264	-4.982336
60124	0	-2.742222	1.523930	9.316201	-0.027378	0.015245	0.093174	0.850757	12.669748	-4.978639
60125	0	-2.769424	1.531635	9.361511	-0.027649	0.015320	0.093628	0.846674	12.729421	-4.975184
60126	0	-2.760540	1.530181	9.395599	-0.027557	0.015312	0.093968	0.834439	12.792149	-4.970353
60127	0	-2.793814	1.531976	9.459121	-0.027893	0.015320	0.094604	0.834413	12.850915	-4.962865
60128	0	-2.802428	1.531308	9.523817	-0.027984	0.015319	0.095249	0.827317	12.904090	-4.960861
60129	0	-2.829582	1.537636	9.453326	-0.028259	0.015381	0.094543	0.821522	12.952795	-4.966403
60130	0	-2.818728	1.524365	9.579431	-0.028151	0.015249	0.095804	0.814457	13.001056	-4.958890
60131	0	-2.811216	1.568243	9.575419	-0.028076	0.015686	0.095764	0.809665	13.048511	-4.960409
60132	0	-2.848518	1.555098	9.634513	-0.028454	0.015556	0.096354	0.802605	13.090243	-4.954816
60133	0	-2.834661	1.543662	9.636763	-0.028320	0.015442	0.096375	0.795326	13.126015	-4.954224
60134	0	-2.827775	1.548930	9.635262	-0.028251	0.015491	0.096360	0.791726	13.162687	-4.946144
60135	0	-2.846588	1.574492	9.722248	-0.028442	0.015747	0.097229	0.787928	13.194941	-4.946193
60136	0	-2.838969	1.579997	9.727091	-0.028368	0.015803	0.097277	0.782591	13.225100	-4.946613
60137	0	-2.851699	1.598756	9.783600	-0.028503	0.015991	0.097839	0.776486	13.245700	-4.947242
60138	0	-2.866305	1.579652	9.807361	-0.028653	0.015800	0.098076	0.769824	13.262031	-4.951335
60139	0	-2.875268	1.556140	9.783826	-0.028748	0.015564	0.097839	0.764524	13.272816	-4.949931
60140	0	-2.918432	1.573945	9.844744	-0.029185	0.015741	0.098447	0.759600	13.276664	-4.960513
60141	0	-2.862084	1.568628	9.765757	-0.028625	0.015686	0.097656	0.756947	13.276175	-4.964139
60142	0	-2.884297	1.544435	9.796827	-0.028861	0.015442	0.097963	0.756142	13.260108	-4.959084
60143	0	-2.860345	1.580777	9.790689	-0.028625	0.015808	0.097900	0.751921	13.239435	-4.952058
60144	0	-2.850257	1.586684	9.779619	-0.028521	0.015868	0.097791	0.746693	13.223440	-4.953609
60145	0	-2.890681	1.568878	9.766287	-0.028931	0.015686	0.097656	0.745878	13.200613	-4.953083
60146	0	-2.873306	1.557434	9.749286	-0.028761	0.015569	0.097486	0.748157	13.173093	-4.952376
60147	0	-2.840769	1.587194	9.668943	-0.028442	0.015869	0.096680	0.746776	13.137342	-4.960648
60148	0	-2.846028	1.587923	9.670835	-0.028496	0.015874	0.096699	0.748327	13.100611	-4.961257
60149	0	-2.846212	1.568880	9.705758	-0.028503	0.015686	0.097046	0.746556	13.057299	-4.964837
60150	0	-2.825910	1.557146	9.634773	-0.028299	0.015569	0.096336	0.744796	13.014908	-4.975132
60151	0	-2.821152	1.538338	9.614400	-0.028259	0.015381	0.096130	0.742379	12.963546	-4.983893
60152	0	-2.787221	1.557430	9.592614	-0.027921	0.015569	0.095913	0.743532	12.911147	-4.987952
60153	0	-2.771898	1.562960	9.510720	-0.027771	0.015625	0.095093	0.743389	12.854067	-4.989034
60154	0	-2.804187	1.545827	9.470869	-0.028095	0.015450	0.094694	0.746962	12.795110	-4.992884
60155	0	-2.784003	1.514444	9.449683	-0.027893	0.015137	0.094482	0.750487	12.736378	-4.999779
60156	0	-2.773288	1.503812	9.452569	-0.027787	0.015030	0.094511	0.754530	12.676122	-5.010956
60157	0	-2.747214	1.489624	9.407060	-0.027527	0.014893	0.094055	0.753148	12.615097	-5.019751
60158	0	-2.717812	1.527208	9.294189	-0.027236	0.015265	0.092926	0.755192	12.549431	-5.019732
60159	0	-2.698450	1.557422	9.290952	-0.027039	0.015564	0.092896	0.761910	12.488394	-5.024762
60160	0	-2.693336	1.522657	9.232873	-0.026993	0.015218	0.092313	0.766578	12.420341	-5.025908
60161	0	-2.660957	1.502206	9.169184	-0.026672	0.015015	0.091675	0.769444	12.347691	-5.033603
60162	0	-2.673512	1.448369	9.209085	-0.026791	0.014480	0.092075	0.768568	12.284239	-5.037474
60163	0	-2.679901	1.483889	9.156809	-0.026855	0.014832	0.091553	0.771694	12.219239	-5.036028
60164	0	-2.657247	1.497251	9.049742	-0.026622	0.014968	0.090484	0.771866	12.162315	-5.033617
60165	0	-2.613568	1.496349	9.028339	-0.026184	0.014954	0.090271	0.778755	12.106444	-5.032087
60166	0	-2.597944	1.461118	8.988051	-0.026027	0.014606	0.089868	0.779279	12.051699	-5.032262
60167	0	-2.577504	1.471574	8.967194	-0.025818	0.014709	0.089661	0.782062	12.002457	-5.036585
60168	0	-2.581082	1.478746	8.975533	-0.025854	0.014783	0.089744	0.782636	11.952658	-5.039900
60169	0	-2.571980	1.477460	8.887723	-0.025757	0.014771	0.088867	0.783019	11.910294	-5.042028
60170	0	-2.583302	1.435827	8.883473	-0.025867	0.014351	0.088826	0.787749	11.872356	-5.038124
60171	0	-2.560266	1.440904	8.857053	-0.025635	0.014404	0.088562	0.789313	11.836130	-5.038941
60172	0	-2.554434	1.441573	8.791436	-0.025572	0.014413	0.087907	0.788712	11.805533	-5.034746
60173	0	-2.542829	1.446654	8.850750	-0.025452	0.014465	0.088501	0.786312	11.780456	-5.038549
60174	0	-2.532382	1.459367	8.803042	-0.025345	0.014589	0.088025	0.788176	11.758284	-5.049003
60175	0	-2.568081	1.434644	8.746726	-0.025696	0.014343	0.087463	0.788931	11.743752	-5.051486
60176	0	-2.528866	1.477669	8.765636	-0.025300	0.014776	0.087653	0.786358	11.733915	-5.056911
60177	0	-2.525932	1.440596	8.722164	-0.025269	0.014404	0.087219	0.785451	11.726769	-5.060867
60178	0	-2.524241	1.440470	8.759293	-0.025250	0.014407	0.087590	0.779312	11.721249	-5.064189
60179	0	-2.533018	1.452271	8.825727	-0.025330	0.014526	0.088257	0.772173	11.726825	-5.064833
60180	0	-2.527668	1.445840	8.843805	-0.025270	0.014458	0.088440	0.770901	11.739572	-5.064980
60181	0	-2.521592	1.452196	8.782791	-0.025208	0.014526	0.087830	0.763267	11.755228	-5.070378
60182	0	-2.530158	1.445457	8.843179	-0.025286	0.014456	0.088436	0.760098	11.780293	-5.064929
60183	0	-2.552942	1.464225	8.874133	-0.025513	0.014648	0.088745	0.750692	11.806413	-5.058853
60184	0	-2.575299	1.456920	8.854731	-0.025729	0.014574	0.088553	0.743431	11.841641	-5.060094
60185	0	-2.577740	1.452327	8.849550	-0.025757	0.014526	0.088501	0.738200	11.872738	-5.057504
60186	0	-2.569816	1.469637	8.891165	-0.025677	0.014703	0.088917	0.728831	11.904842	-5.054012
60187	0	-2.584693	1.458110	8.940914	-0.025818	0.014587	0.089417	0.720105	11.946447	-5.054905
60188	0	-2.603177	1.432619	8.957517	-0.025998	0.014330	0.089584	0.714999	11.993879	-5.061798
60189	0	-2.585530	1.476396	9.038344	-0.025818	0.014771	0.090393	0.706478	12.045543	-5.067011
60190	0	-2.629478	1.462783	9.060810	-0.026259	0.014635	0.090617	0.697028	12.094548	-5.066167
60191	0	-2.628724	1.494539	9.135887	-0.026245	0.014954	0.091370	0.686813	12.151540	-5.060314
60192	0	-2.643362	1.492958	9.158068	-0.026391	0.014936	0.091592	0.678310	12.209012	-5.068923
60193	0	-2.647253	1.470436	9.147972	-0.026428	0.014709	0.091492	0.672088	12.268678	-5.069943
60194	0	-2.655973	1.493964	9.230993	-0.026518	0.014943	0.092321	0.667724	12.324862	-5.074697
60195	0	-2.690122	1.482268	9.251743	-0.026855	0.014832	0.092529	0.657056	12.385668	-5.074456
60196	0	-2.698575	1.486764	9.249526	-0.026947	0.014874	0.092505	0.648456	12.437878	-5.074518
60197	0	-2.683714	1.506835	9.331167	-0.026794	0.015076	0.093323	0.639485	12.494519	-5.077358
60198	0	-2.753331	1.475328	9.359281	-0.027491	0.014755	0.093605	0.637085	12.551071	-5.079610
60199	0	-2.762684	1.488799	9.434968	-0.027588	0.014893	0.094360	0.631274	12.602582	-5.076279
60200	0	-2.789388	1.494179	9.444767	-0.027849	0.014944	0.094460	0.628572	12.660978	-5.078251
60201	0	-2.780874	1.500990	9.459416	-0.027771	0.015015	0.094604	0.622531	12.711008	-5.079558
60202	0	-2.794273	1.518256	9.500140	-0.027908	0.015187	0.095011	0.616369	12.756843	-5.076979
60203	0	-2.768077	1.549409	9.575639	-0.027649	0.015503	0.095764	0.605169	12.799314	-5.078260
60204	0	-2.792901	1.560085	9.604449	-0.027896	0.015607	0.096053	0.597398	12.843098	-5.075088
60205	0	-2.823007	1.531426	9.636608	-0.028198	0.015320	0.096375	0.590102	12.885348	-5.078524
60206	0	-2.816320	1.542821	9.653406	-0.028140	0.015430	0.096540	0.586231	12.917257	-5.076387
60207	0	-2.822012	1.544294	9.722249	-0.028198	0.015442	0.097229	0.586082	12.947559	-5.078307
60208	0	-2.844408	1.526415	9.739271	-0.028425	0.015261	0.097399	0.588575	12.974293	-5.076038
60209	0	-2.821776	1.544278	9.710112	-0.028198	0.015442	0.097107	0.588114	13.001848	-5.077381
60210	0	-2.837002	1.513598	9.770207	-0.028359	0.015138	0.097705	0.584208	13.018863	-5.074763
60211	0	-2.845180	1.556692	9.734785	-0.028442	0.015564	0.097351	0.585566	13.034617	-5.081396
60212	0	-2.827641	1.532703	9.734473	-0.028278	0.015326	0.097344	0.584641	13.037111	-5.076796
60213	0	-2.843900	1.544211	9.777927	-0.028442	0.015442	0.097778	0.582127	13.037965	-5.081403
60214	0	-2.824832	1.538170	9.735314	-0.028253	0.015381	0.097352	0.580285	13.037754	-5.084094
60215	0	-2.836809	1.544505	9.747650	-0.028381	0.015442	0.097473	0.580654	13.027088	-5.083861
60216	0	-2.840357	1.551515	9.760438	-0.028416	0.015509	0.097602	0.584945	13.017760	-5.085154
60217	0	-2.835701	1.550848	9.766244	-0.028381	0.015503	0.097656	0.587446	12.994298	-5.088035
60218	0	-2.837243	1.558382	9.767240	-0.028394	0.015574	0.097668	0.594529	12.974335	-5.085661
60219	0	-2.823472	1.545075	9.686854	-0.028259	0.015442	0.096863	0.600914	12.950346	-5.086504
60220	0	-2.824371	1.522335	9.614870	-0.028272	0.015215	0.096142	0.606657	12.922164	-5.087932
60221	0	-2.798082	1.520096	9.601780	-0.028015	0.015198	0.096008	0.605907	12.886473	-5.093969
60222	0	-2.790883	1.533508	9.609688	-0.027946	0.015326	0.096087	0.612415	12.846872	-5.098309
60223	0	-2.797358	1.533107	9.571348	-0.028015	0.015320	0.095703	0.620755	12.802477	-5.102715
60224	0	-2.758671	1.559539	9.500116	-0.027628	0.015586	0.094991	0.627136	12.758105	-5.104323
60225	0	-2.760629	1.533268	9.485898	-0.027649	0.015320	0.094849	0.637465	12.711973	-5.101863
60226	0	-2.733109	1.547715	9.475928	-0.027381	0.015467	0.094747	0.644553	12.657166	-5.104967
60227	0	-2.760239	1.508357	9.461683	-0.027649	0.015076	0.094604	0.648748	12.606208	-5.105676
60228	0	-2.738861	1.522232	9.415187	-0.027434	0.015213	0.094140	0.654751	12.555956	-5.104417
60229	0	-2.717465	1.484289	9.345671	-0.027222	0.014832	0.093445	0.663199	12.503708	-5.104113
60230	0	-2.714208	1.523009	9.293049	-0.027189	0.015220	0.092918	0.670563	12.451029	-5.112497
60231	0	-2.717054	1.503075	9.248069	-0.027222	0.015015	0.092468	0.684657	12.393171	-5.114546
60232	0	-2.688629	1.505411	9.226132	-0.026937	0.015046	0.092248	0.688961	12.336295	-5.123005
60233	0	-2.668365	1.496564	9.162631	-0.026733	0.014954	0.091614	0.698317	12.279597	-5.125775
60234	0	-2.634664	1.486404	9.164966	-0.026390	0.014855	0.091639	0.703911	12.230687	-5.131762
60235	0	-2.644388	1.496506	9.113679	-0.026489	0.014954	0.091125	0.712902	12.179101	-5.136241
60236	0	-2.617480	1.492650	9.066922	-0.026217	0.014915	0.090659	0.722851	12.131805	-5.139019
60237	0	-2.620749	1.502001	9.058618	-0.026245	0.015015	0.090576	0.724789	12.089553	-5.134712
60238	0	-2.662151	1.436396	8.993430	-0.026659	0.014354	0.089925	0.732798	12.047078	-5.137578
60239	0	-2.608816	1.496312	8.973025	-0.026123	0.014954	0.089722	0.740178	12.007872	-5.140331
60240	0	-2.608051	1.461862	8.919760	-0.026115	0.014606	0.089190	0.752148	11.968371	-5.144078
60241	0	-2.590870	1.502163	8.875306	-0.025940	0.015015	0.088745	0.756664	11.933350	-5.148721
60242	0	-2.615463	1.478772	8.895123	-0.026183	0.014784	0.088943	0.757397	11.901904	-5.156356
60243	0	-2.573602	1.465391	8.862819	-0.025757	0.014648	0.088623	0.760623	11.880103	-5.153779
60244	0	-2.569781	1.478525	8.827091	-0.025716	0.014781	0.088266	0.762441	11.861777	-5.150021
60245	0	-2.580170	1.453094	8.844391	-0.025818	0.014526	0.088440	0.764891	11.845920	-5.156876
60246	0	-2.571292	1.465967	8.820662	-0.025725	0.014657	0.088203	0.765078	11.834752	-5.153783
60247	0	-2.592896	1.465694	8.838072	-0.025940	0.014648	0.088379	0.772756	11.825472	-5.153525
60248	0	-2.591298	1.449090	8.819860	-0.025918	0.014482	0.088199	0.781916	11.823800	-5.153008
60249	0	-2.575591	1.471475	8.776794	-0.025757	0.014709	0.087769	0.786146	11.827399	-5.151901
60250	0	-2.575916	1.460284	8.831391	-0.025755	0.014598	0.088316	0.790217	11.837592	-5.150182
60251	0	-2.576169	1.465238	8.825477	-0.025757	0.014648	0.088257	0.793097	11.848622	-5.149626
60252	0	-2.590120	1.471883	8.873662	-0.025889	0.014717	0.088740	0.793538	11.868470	-5.149398
60253	0	-2.576804	1.428673	8.874114	-0.025757	0.014282	0.088745	0.797448	11.887543	-5.150375
60254	0	-2.591757	1.460018	8.909747	-0.025902	0.014596	0.089103	0.801163	11.912319	-5.145611
60255	0	-2.577538	1.464876	8.910591	-0.025757	0.014648	0.089111	0.800269	11.940711	-5.146465
60256	0	-2.612214	1.464913	8.903201	-0.026099	0.014648	0.089039	0.800098	11.974676	-5.142864
60257	0	-2.608874	1.465130	8.916408	-0.026062	0.014648	0.089172	0.802846	12.013381	-5.136964
60258	0	-2.626641	1.465247	8.932993	-0.026237	0.014653	0.089338	0.801163	12.054796	-5.132651
60259	0	-2.634016	1.483074	8.952871	-0.026306	0.014832	0.089539	0.799730	12.102571	-5.129954
60260	0	-2.628948	1.482501	8.981375	-0.026253	0.014830	0.089824	0.793629	12.153617	-5.125025
60261	0	-2.658903	1.476523	9.050463	-0.026550	0.014771	0.090515	0.786920	12.206880	-5.128891
60262	0	-2.649142	1.494008	9.151906	-0.026446	0.014942	0.091532	0.784535	12.267440	-5.125889
60263	0	-2.647355	1.476814	9.105167	-0.026428	0.014771	0.091064	0.781831	12.328613	-5.126162
60264	0	-2.668178	1.512682	9.206475	-0.026643	0.015131	0.092075	0.776523	12.381368	-5.130028
60265	0	-2.702158	1.501124	9.245596	-0.026978	0.015015	0.092468	0.772470	12.440087	-5.128439
60266	0	-2.710597	1.499977	9.298238	-0.027066	0.015007	0.092993	0.763497	12.493222	-5.117312
60267	0	-2.744885	1.477015	9.318778	-0.027405	0.014771	0.093201	0.763168	12.551587	-5.117727
60268	0	-2.723208	1.525329	9.291872	-0.027188	0.015258	0.092931	0.757720	12.609702	-5.113237
60269	0	-2.744468	1.549717	9.373928	-0.027405	0.015503	0.093750	0.750631	12.662672	-5.106411
60270	0	-2.783347	1.518524	9.408147	-0.027790	0.015185	0.094094	0.750537	12.719709	-5.107213
60271	0	-2.763139	1.519634	9.514142	-0.027588	0.015198	0.095154	0.748860	12.776257	-5.096967
60272	0	-2.777478	1.530923	9.469046	-0.027736	0.015316	0.094701	0.740546	12.827749	-5.092236
60273	0	-2.811385	1.531692	9.496003	-0.028076	0.015320	0.094971	0.736778	12.877486	-5.089248
60274	0	-2.817487	1.550002	9.514314	-0.028137	0.015503	0.095154	0.733005	12.927114	-5.084137
60275	0	-2.816693	1.549726	9.612258	-0.028137	0.015503	0.096130	0.725537	12.966897	-5.081135
60276	0	-2.841042	1.555450	9.592185	-0.028380	0.015553	0.095931	0.727093	13.007041	-5.072504
60277	0	-2.828626	1.562625	9.612223	-0.028259	0.015625	0.096130	0.727603	13.043583	-5.067016
60278	0	-2.845980	1.556564	9.653339	-0.028436	0.015566	0.096540	0.726223	13.076551	-5.057904
60279	0	-2.858781	1.562774	9.764898	-0.028564	0.015625	0.097656	0.728175	13.108431	-5.058607
60280	0	-2.869517	1.556901	9.714589	-0.028672	0.015569	0.097153	0.727256	13.140014	-5.061498
60281	0	-2.857735	1.574655	9.746945	-0.028564	0.015747	0.097473	0.724821	13.159835	-5.062467
60282	0	-2.872176	1.574510	9.782923	-0.028713	0.015745	0.097832	0.722706	13.174498	-5.059109
60283	0	-2.857251	1.556846	9.716488	-0.028564	0.015564	0.097168	0.725840	13.188672	-5.059333
60284	0	-2.852567	1.569839	9.752513	-0.028520	0.015695	0.097528	0.728041	13.200433	-5.051802
60285	0	-2.843881	1.574911	9.808421	-0.028442	0.015747	0.098083	0.727664	13.201067	-5.051053
60286	0	-2.843043	1.563270	9.765812	-0.028436	0.015629	0.097657	0.729323	13.199695	-5.052658
60287	0	-2.885919	1.562827	9.735364	-0.028870	0.015625	0.097351	0.729956	13.192366	-5.058013
60288	0	-2.858947	1.581608	9.723811	-0.028605	0.015814	0.097234	0.729148	13.178491	-5.052990
60289	0	-2.842450	1.586892	9.680705	-0.028442	0.015869	0.096802	0.725311	13.162382	-5.056139
60290	0	-2.850540	1.581240	9.620808	-0.028529	0.015807	0.096202	0.727560	13.139195	-5.053786
60291	0	-2.841896	1.556801	9.693005	-0.028442	0.015564	0.096924	0.728409	13.116586	-5.050332
60292	0	-2.830362	1.576138	9.645500	-0.028335	0.015755	0.096447	0.731940	13.084960	-5.048187
60293	0	-2.816315	1.575524	9.577315	-0.028198	0.015747	0.095764	0.736997	13.048272	-5.051466
60294	0	-2.833891	1.552510	9.597443	-0.028373	0.015519	0.095965	0.739515	13.013131	-5.052180
60295	0	-2.816484	1.556906	9.583419	-0.028198	0.015564	0.095825	0.741056	12.978434	-5.056674
60296	0	-2.815622	1.551679	9.566953	-0.028193	0.015512	0.095659	0.741485	12.939079	-5.055561
60297	0	-2.778863	1.544932	9.516529	-0.027832	0.015442	0.095154	0.745245	12.892257	-5.063147
60298	0	-2.794586	1.558545	9.457832	-0.027990	0.015578	0.094566	0.748696	12.843777	-5.062842
60299	0	-2.772213	1.520826	9.364071	-0.027771	0.015198	0.093628	0.755947	12.789438	-5.059258
60300	0	-2.762332	1.540959	9.384941	-0.027674	0.015402	0.093836	0.759791	12.733420	-5.059583
60301	0	-2.772042	1.483881	9.364177	-0.027771	0.014832	0.093628	0.763042	12.677012	-5.060962
60302	0	-2.749716	1.509777	9.342445	-0.027549	0.015090	0.093410	0.766896	12.619232	-5.065625
60303	0	-2.748275	1.508357	9.284626	-0.027527	0.015076	0.092834	0.771357	12.570242	-5.068917
60304	0	-2.702332	1.528116	9.213860	-0.027074	0.015274	0.092125	0.774564	12.512943	-5.070499
60305	0	-2.705156	1.514476	9.156562	-0.027100	0.015137	0.091553	0.779090	12.458341	-5.071768
60306	0	-2.701847	1.521688	9.177446	-0.027064	0.015213	0.091762	0.778618	12.406587	-5.074461
60307	0	-2.699447	1.502320	9.150332	-0.027039	0.015015	0.091492	0.784001	12.356784	-5.073436
60308	0	-2.641524	1.528297	9.085468	-0.026463	0.015275	0.090842	0.788584	12.302652	-5.075215
60309	0	-2.669603	1.483901	9.095214	-0.026733	0.014832	0.090942	0.793122	12.260922	-5.079762
60310	0	-2.643664	1.497499	9.060555	-0.026476	0.014968	0.090595	0.797124	12.216683	-5.084939
60311	0	-2.633354	1.501776	9.009722	-0.026367	0.015015	0.090088	0.796538	12.179213	-5.083904
60312	0	-2.626248	1.502319	8.975044	-0.026300	0.015020	0.089740	0.795289	12.136147	-5.085051
60313	0	-2.627415	1.477358	8.966952	-0.026306	0.014771	0.089661	0.794718	12.100518	-5.082629
60314	0	-2.608961	1.465917	8.980795	-0.026120	0.014654	0.089800	0.796708	12.066762	-5.083295
60315	0	-2.579214	1.471142	8.924052	-0.025818	0.014709	0.089233	0.795190	12.038949	-5.087073
60316	0	-2.592673	1.477561	8.882717	-0.025950	0.014774	0.088820	0.792971	12.013564	-5.096874
60317	0	-2.598368	1.471188	8.881082	-0.026001	0.014709	0.088806	0.792462	11.996265	-5.094445
60318	0	-2.595245	1.471213	8.826979	-0.025967	0.014713	0.088265	0.787626	11.982828	-5.096473
60319	0	-2.592906	1.471096	8.850392	-0.025940	0.014709	0.088501	0.786327	11.973651	-5.091014
60320	0	-2.566404	1.465097	8.844841	-0.025674	0.014650	0.088446	0.784061	11.965857	-5.091882
60321	0	-2.587388	1.476849	8.831968	-0.025879	0.014771	0.088318	0.778837	11.964250	-5.099995
60322	0	-2.592577	1.464347	8.856626	-0.025930	0.014644	0.088565	0.775905	11.963142	-5.099720
60323	0	-2.563443	1.464726	8.844023	-0.025635	0.014648	0.088440	0.771957	11.967506	-5.102596
60324	0	-2.588193	1.482545	8.892788	-0.025879	0.014829	0.088928	0.765606	11.976145	-5.107181
60325	0	-2.600999	1.446250	8.898708	-0.026001	0.014465	0.088989	0.760133	11.992402	-5.110152
60326	0	-2.584742	1.451541	8.898187	-0.025836	0.014520	0.088984	0.752953	12.011731	-5.111171
60327	0	-2.607604	1.452593	8.880211	-0.026062	0.014526	0.088806	0.750767	12.034369	-5.111741
60328	0	-2.586400	1.488914	8.909808	-0.025846	0.014892	0.089103	0.746251	12.061406	-5.112281
60329	0	-2.602145	1.500947	8.928934	-0.026001	0.015015	0.089294	0.738507	12.092122	-5.109660
60330	0	-2.618695	1.505561	9.001143	-0.026165	0.015064	0.090016	0.726554	12.124472	-5.115434
60331	0	-2.615039	1.470482	9.032488	-0.026123	0.014709	0.090332	0.719939	12.163538	-5.118857
60332	0	-2.626421	1.481576	9.000511	-0.026238	0.014822	0.090012	0.711176	12.200686	-5.110573
60333	0	-2.651807	1.464456	9.111773	-0.026489	0.014648	0.091125	0.705601	12.241233	-5.102772
60334	0	-2.633298	1.493946	9.116266	-0.026303	0.014945	0.091170	0.697982	12.282840	-5.097129
60335	0	-2.652000	1.506724	9.166731	-0.026489	0.015076	0.091675	0.686906	12.325535	-5.092022
60336	0	-2.670607	1.504707	9.165189	-0.026673	0.015059	0.091660	0.672276	12.370740	-5.086952
60337	0	-2.683431	1.488238	9.294668	-0.026794	0.014893	0.092957	0.659725	12.424097	-5.086653
60338	0	-2.709231	1.516966	9.286654	-0.027058	0.015177	0.092875	0.650618	12.471069	-5.075103
60339	0	-2.731768	1.531464	9.282505	-0.027283	0.015320	0.092834	0.643882	12.518447	-5.073083
60340	0	-2.720652	1.518111	9.304965	-0.027169	0.015187	0.093060	0.636116	12.568554	-5.065848
60341	0	-2.719279	1.519109	9.380280	-0.027161	0.015198	0.093811	0.627470	12.612139	-5.063201
60342	0	-2.737399	1.531172	9.368146	-0.027344	0.015320	0.093689	0.616987	12.653455	-5.063734
60343	0	-2.743843	1.506944	9.404637	-0.027405	0.015076	0.094055	0.608948	12.698765	-5.066625
60344	0	-2.756452	1.523626	9.476195	-0.027534	0.015245	0.094769	0.597295	12.740610	-5.071870
60345	0	-2.785912	1.543866	9.484121	-0.027832	0.015442	0.094849	0.592523	12.777707	-5.071770
60346	0	-2.785754	1.537238	9.549595	-0.027826	0.015374	0.095505	0.589665	12.819513	-5.077027
60347	0	-2.797870	1.543639	9.551371	-0.027954	0.015442	0.095520	0.582077	12.853445	-5.079549
60348	0	-2.796277	1.548746	9.605078	-0.027943	0.015491	0.096056	0.575980	12.881959	-5.081502
60349	0	-2.797116	1.568180	9.649233	-0.027954	0.015686	0.096497	0.569459	12.906762	-5.089762
60350	0	-2.800440	1.561241	9.648386	-0.027988	0.015615	0.096488	0.564327	12.930226	-5.084254
60351	0	-2.809439	1.562110	9.606464	-0.028076	0.015625	0.096069	0.558299	12.956444	-5.082140
60352	0	-2.824682	1.561350	9.666730	-0.028235	0.015616	0.096670	0.553058	12.974511	-5.081712
60353	0	-2.844999	1.562248	9.673889	-0.028442	0.015625	0.096741	0.548080	12.988128	-5.079729
60354	0	-2.845798	1.549885	9.637033	-0.028458	0.015497	0.096371	0.547539	12.993276	-5.080505
60355	0	-2.831969	1.556266	9.729043	-0.028320	0.015564	0.097290	0.543557	12.997251	-5.073902
60356	0	-2.825301	1.525454	9.753594	-0.028258	0.015256	0.097534	0.539175	12.995823	-5.075081
60357	0	-2.836907	1.531821	9.704974	-0.028381	0.015320	0.097046	0.534145	12.986211	-5.072319
60358	0	-2.853049	1.531534	9.681248	-0.028541	0.015316	0.096809	0.530322	12.979093	-5.072436
60359	0	-2.830507	1.544285	9.729432	-0.028320	0.015442	0.097290	0.528103	12.966102	-5.074167
60360	0	-2.821071	1.556413	9.681505	-0.028230	0.015565	0.096809	0.523656	12.948603	-5.076319
60361	0	-2.793487	1.556943	9.729469	-0.027954	0.015564	0.097290	0.526499	12.930921	-5.073046
60362	0	-2.813474	1.533310	9.687830	-0.028160	0.015330	0.096871	0.525861	12.906018	-5.072632
60363	0	-2.816746	1.538814	9.613823	-0.028198	0.015381	0.096130	0.530216	12.874451	-5.071177
60364	0	-2.822735	1.552146	9.554403	-0.028259	0.015517	0.095535	0.530915	12.841341	-5.074935
60365	0	-2.797918	1.538707	9.559059	-0.028015	0.015381	0.095581	0.533754	12.803441	-5.074298
60366	0	-2.796924	1.514987	9.554920	-0.028005	0.015148	0.095539	0.531300	12.766244	-5.077570
60367	0	-2.767395	1.526047	9.516402	-0.027710	0.015259	0.095154	0.528787	12.728135	-5.083972
60368	0	-2.765883	1.533022	9.555061	-0.027699	0.015323	0.095540	0.532967	12.684686	-5.082464
60369	0	-2.736263	1.520498	9.455451	-0.027405	0.015198	0.094543	0.536740	12.638961	-5.091244
60370	0	-2.727500	1.497589	9.451634	-0.027321	0.014968	0.094504	0.541210	12.588758	-5.098092
60371	0	-2.711488	1.490736	9.443221	-0.027161	0.014893	0.094421	0.553855	12.538564	-5.100197
60372	0	-2.714492	1.486935	9.396628	-0.027192	0.014860	0.093954	0.559773	12.486395	-5.104159
60373	0	-2.705497	1.520396	9.309059	-0.027100	0.015198	0.093079	0.562288	12.436849	-5.112307
60374	0	-2.684767	1.496947	9.231959	-0.026890	0.014965	0.092308	0.562814	12.389935	-5.118432
60375	0	-2.706098	1.502513	9.217273	-0.027100	0.015015	0.092163	0.570955	12.347221	-5.123826
60376	0	-2.679505	1.473836	9.219361	-0.026839	0.014729	0.092182	0.576806	12.297648	-5.122555
60377	0	-2.662648	1.490064	9.217505	-0.026672	0.014893	0.092163	0.581590	12.246026	-5.125625
60378	0	-2.672072	1.473594	9.152664	-0.026765	0.014725	0.091516	0.590362	12.196104	-5.119105
60379	0	-2.644805	1.465322	9.089258	-0.026489	0.014648	0.090881	0.591449	12.149519	-5.125185
60380	0	-2.613052	1.471994	9.054618	-0.026163	0.014718	0.090537	0.589497	12.113548	-5.136025
60381	0	-2.608741	1.440827	9.101301	-0.026123	0.014404	0.091003	0.589934	12.073938	-5.138366
60382	0	-2.619955	1.453891	9.005563	-0.026236	0.014534	0.090046	0.591529	12.033380	-5.137461
60383	0	-2.608970	1.447351	9.015727	-0.026123	0.014465	0.090149	0.597348	11.996206	-5.141277
60384	0	-2.602430	1.455119	9.029505	-0.026056	0.014543	0.090287	0.603811	11.960829	-5.141640
60385	0	-2.591276	1.435179	8.978920	-0.025940	0.014343	0.089783	0.610513	11.931303	-5.140941
60386	0	-2.592409	1.479226	8.858036	-0.025948	0.014787	0.088574	0.613698	11.906042	-5.140626
60387	0	-2.561746	1.471543	8.881016	-0.025635	0.014709	0.088806	0.617852	11.888749	-5.142058
60388	0	-2.576381	1.466919	8.875694	-0.025784	0.014660	0.088753	0.626107	11.868346	-5.144071
60389	0	-2.549732	1.446868	8.881002	-0.025513	0.014465	0.088806	0.627024	11.853491	-5.140625
60390	0	-2.553046	1.441177	8.845097	-0.025543	0.014410	0.088448	0.626052	11.841903	-5.137836
60391	0	-2.562943	1.447109	8.874572	-0.025635	0.014465	0.088745	0.630664	11.839859	-5.139435
60392	0	-2.555782	1.453865	8.886956	-0.025563	0.014538	0.088868	0.628976	11.837691	-5.144018
60393	0	-2.557367	1.464760	8.905045	-0.025574	0.014648	0.089050	0.625504	11.842364	-5.144087
60394	0	-2.576206	1.434250	8.868238	-0.025757	0.014341	0.088684	0.624916	11.853814	-5.147826
60395	0	-2.558440	1.452845	8.855859	-0.025574	0.014526	0.088562	0.625759	11.872175	-5.145982
60396	0	-2.578844	1.446895	8.873471	-0.025779	0.014469	0.088737	0.623630	11.889228	-5.142653
60397	0	-2.546475	1.488925	8.855881	-0.025452	0.014893	0.088562	0.617755	11.910698	-5.140370
60398	0	-2.622931	1.433574	8.836576	-0.026211	0.014336	0.088371	0.616646	11.939191	-5.142773
60399	0	-2.583590	1.458913	8.910582	-0.025818	0.014587	0.089111	0.617556	11.966878	-5.148833
60400	0	-2.612183	1.428268	8.891024	-0.026098	0.014285	0.088917	0.613502	12.001639	-5.151608
60401	0	-2.590572	1.482967	8.983633	-0.025879	0.014832	0.089844	0.610338	12.040171	-5.150802
60402	0	-2.638849	1.470516	8.982020	-0.026361	0.014705	0.089828	0.610146	12.080170	-5.147067
60403	0	-2.627648	1.458802	9.032281	-0.026245	0.014587	0.090332	0.610370	12.124241	-5.146313
60404	0	-2.615779	1.452372	9.048716	-0.026125	0.014527	0.090496	0.605402	12.170096	-5.148985
60405	0	-2.646467	1.476687	9.081029	-0.026428	0.014771	0.090820	0.600612	12.220273	-5.149755
60406	0	-2.647605	1.500733	9.152146	-0.026441	0.015007	0.091532	0.600644	12.268839	-5.145004
60407	0	-2.677520	1.519604	9.227332	-0.026733	0.015198	0.092285	0.598527	12.324825	-5.139020
60408	0	-2.697633	1.500905	9.127290	-0.026938	0.015011	0.091284	0.596142	12.376550	-5.134672
60409	0	-2.701692	1.489070	9.172456	-0.026978	0.014893	0.091736	0.593730	12.429897	-5.128295
60410	0	-2.697517	1.507047	9.243406	-0.026936	0.015072	0.092445	0.591924	12.483152	-5.124611
60411	0	-2.707750	1.500900	9.276300	-0.027039	0.015015	0.092773	0.584897	12.535428	-5.124982
60412	0	-2.728221	1.524513	9.359401	-0.027240	0.015247	0.093606	0.582250	12.591482	-5.120910
60413	0	-2.738573	1.526056	9.373746	-0.027344	0.015259	0.093750	0.584378	12.646909	-5.114224
60414	0	-2.746680	1.501741	9.383490	-0.027428	0.015018	0.093846	0.584083	12.698871	-5.112109
60415	0	-2.780353	1.519616	9.404582	-0.027771	0.015198	0.094055	0.581641	12.742812	-5.111956
60416	0	-2.781211	1.543514	9.463626	-0.027776	0.015438	0.094646	0.577798	12.791041	-5.108597
60417	0	-2.786738	1.532271	9.514300	-0.027832	0.015320	0.095154	0.580815	12.837844	-5.101621
60418	0	-2.799518	1.520246	9.518365	-0.027964	0.015203	0.095193	0.580123	12.880086	-5.097330
60419	0	-2.804852	1.532234	9.563191	-0.028015	0.015320	0.095642	0.582546	12.924370	-5.101003
60420	0	-2.817161	1.532106	9.585767	-0.028144	0.015325	0.095865	0.577522	12.961869	-5.100516
60421	0	-2.816373	1.537866	9.624504	-0.028137	0.015381	0.096252	0.574019	12.997792	-5.094869
60422	0	-2.827289	1.556340	9.610819	-0.028252	0.015559	0.096115	0.577722	13.027595	-5.091433
60423	0	-2.821862	1.586947	9.612434	-0.028198	0.015869	0.096130	0.576809	13.056348	-5.091745
60424	0	-2.849540	1.525802	9.690802	-0.028483	0.015259	0.096911	0.574142	13.075149	-5.093332
60425	0	-2.833187	1.532607	9.661427	-0.028320	0.015320	0.096619	0.579635	13.093464	-5.096743
60426	0	-2.847560	1.545983	9.697169	-0.028466	0.015454	0.096975	0.584158	13.109173	-5.092981
60427	0	-2.844920	1.556238	9.704416	-0.028442	0.015564	0.097046	0.580255	13.121862	-5.090686
60428	0	-2.870690	1.526083	9.697833	-0.028701	0.015255	0.096981	0.584982	13.133644	-5.083702
60429	0	-2.862730	1.569077	9.680046	-0.028625	0.015686	0.096802	0.588148	13.140513	-5.084814
60430	0	-2.856899	1.551239	9.692061	-0.028568	0.015512	0.096921	0.586759	13.146090	-5.088283
60431	0	-2.825106	1.581028	9.619346	-0.028259	0.015808	0.096191	0.586432	13.141146	-5.082152
60432	0	-2.823089	1.563151	9.699179	-0.028243	0.015629	0.096989	0.586470	13.131652	-5.078832
60433	0	-2.842548	1.557156	9.698860	-0.028442	0.015564	0.096985	0.591931	13.116639	-5.074148
60434	0	-2.845152	1.539908	9.663016	-0.028470	0.015395	0.096625	0.593030	13.099636	-5.071564
60435	0	-2.841904	1.557480	9.607449	-0.028442	0.015564	0.096069	0.601978	13.076854	-5.072103
60436	0	-2.837052	1.534970	9.663416	-0.028396	0.015341	0.096628	0.608523	13.052076	-5.069392
60437	0	-2.835384	1.520951	9.552632	-0.028381	0.015198	0.095520	0.618385	13.024193	-5.068173
60438	0	-2.799231	1.541181	9.492851	-0.028022	0.015404	0.094921	0.623820	12.993759	-5.072016
60439	0	-2.816215	1.514133	9.540788	-0.028198	0.015137	0.095398	0.624748	12.955665	-5.076367
60440	0	-2.821453	1.533646	9.475454	-0.028249	0.015328	0.094746	0.629906	12.919510	-5.081084
60441	0	-2.773524	1.526749	9.430843	-0.027771	0.015259	0.094299	0.635800	12.881357	-5.083837
60442	0	-2.778764	1.497977	9.402114	-0.027822	0.014971	0.094012	0.642118	12.844098	-5.084880
60443	0	-2.772944	1.490332	9.345546	-0.027771	0.014893	0.093445	0.650201	12.798441	-5.077900
60444	0	-2.771062	1.516613	9.365893	-0.027749	0.015158	0.093649	0.655678	12.756717	-5.076080
60445	0	-2.748571	1.539030	9.321127	-0.027527	0.015381	0.093201	0.662261	12.711510	-5.077915
60446	0	-2.740460	1.546824	9.323214	-0.027445	0.015460	0.093222	0.667426	12.667377	-5.068386
60447	0	-2.717885	1.508093	9.290720	-0.027222	0.015076	0.092896	0.668874	12.619939	-5.069048
60448	0	-2.709245	1.509624	9.164825	-0.027138	0.015085	0.091637	0.677324	12.568752	-5.074248
60449	0	-2.705941	1.502256	9.174641	-0.027100	0.015015	0.091736	0.682242	12.523895	-5.068592
60450	0	-2.716341	1.485406	9.146212	-0.027203	0.014847	0.091452	0.686364	12.480046	-5.060448
60451	0	-2.718263	1.508471	9.150183	-0.027222	0.015076	0.091492	0.692749	12.436499	-5.061937
60452	0	-2.686436	1.497567	9.060510	-0.026900	0.014971	0.090595	0.694192	12.396323	-5.054422
60453	0	-2.681942	1.459375	9.095200	-0.026855	0.014587	0.090942	0.697546	12.356259	-5.059319
60454	0	-2.638216	1.466897	9.072540	-0.026418	0.014661	0.090716	0.703167	12.316674	-5.069204
60455	0	-2.657868	1.483697	9.070693	-0.026611	0.014832	0.090698	0.705552	12.280671	-5.065839
60456	0	-2.627807	1.515890	9.047541	-0.026302	0.015147	0.090470	0.716251	12.255050	-5.060752
60457	0	-2.658402	1.477712	8.942354	-0.026611	0.014771	0.089417	0.720531	12.225247	-5.063948
60458	0	-2.628765	1.448474	8.992437	-0.026313	0.014478	0.089918	0.725403	12.198293	-5.065411
60459	0	-2.622477	1.459457	8.960440	-0.026245	0.014587	0.089600	0.730766	12.177308	-5.061671
60460	0	-2.630802	1.442304	8.949183	-0.026327	0.014418	0.089487	0.734058	12.157943	-5.066324
60461	0	-2.616955	1.471244	8.948130	-0.026184	0.014709	0.089478	0.734557	12.144335	-5.069094
60462	0	-2.596205	1.465559	8.918181	-0.025972	0.014654	0.089179	0.733363	12.136005	-5.071790
60463	0	-2.580953	1.464825	8.893067	-0.025818	0.014648	0.088928	0.730217	12.130139	-5.069137
60464	0	-2.598524	1.465468	8.893167	-0.025985	0.014647	0.088933	0.736957	12.135461	-5.065801
60465	0	-2.612465	1.459185	8.880495	-0.026123	0.014587	0.088806	0.740316	12.142263	-5.068664
60466	0	-2.582252	1.471644	8.910849	-0.025822	0.014718	0.089108	0.735920	12.148066	-5.064817
60467	0	-2.582202	1.501431	8.880500	-0.025818	0.015015	0.088806	0.733340	12.158095	-5.063054
60468	0	-2.589414	1.501468	8.800771	-0.025887	0.015014	0.088010	0.732592	12.171389	-5.055212
60469	0	-2.606835	1.476826	8.947606	-0.026062	0.014771	0.089478	0.727752	12.184163	-5.049239
60470	0	-2.626905	1.476736	8.947035	-0.026258	0.014766	0.089474	0.728055	12.202300	-5.047022
60471	0	-2.625923	1.482888	8.861931	-0.026245	0.014832	0.088623	0.723121	12.225057	-5.046353
60472	0	-2.641334	1.445835	8.983117	-0.026396	0.014460	0.089836	0.720172	12.251863	-5.042774
60473	0	-2.627075	1.476981	9.032470	-0.026245	0.014771	0.090332	0.718425	12.288714	-5.038877
60474	0	-2.619637	1.470308	9.031118	-0.026175	0.014708	0.090317	0.711712	12.320799	-5.036753
60475	0	-2.644901	1.495069	9.069267	-0.026428	0.014954	0.090698	0.706906	12.351471	-5.032051
60476	0	-2.649344	1.512605	9.025340	-0.026470	0.015130	0.090260	0.700915	12.385362	-5.027092
60477	0	-2.657735	1.470499	9.124041	-0.026550	0.014709	0.091248	0.694567	12.423647	-5.016382
60478	0	-2.669444	1.493673	9.116405	-0.026666	0.014944	0.091171	0.684769	12.464066	-5.015310
60479	0	-2.658193	1.507211	9.209351	-0.026550	0.015076	0.092102	0.679818	12.507669	-5.019348
60480	0	-2.707180	1.463295	9.195418	-0.027041	0.014641	0.091962	0.669583	12.549847	-5.016087
60481	0	-2.713193	1.513084	9.221558	-0.027100	0.015137	0.092224	0.661897	12.594259	-5.014300
60482	0	-2.731801	1.536309	9.256382	-0.027287	0.015368	0.092572	0.654796	12.637483	-5.015540
60483	0	-2.724947	1.519215	9.294932	-0.027222	0.015198	0.092957	0.647209	12.676074	-5.010948
60484	0	-2.718608	1.524439	9.354335	-0.027156	0.015247	0.093552	0.642977	12.717343	-5.005035
60485	0	-2.743553	1.495013	9.349740	-0.027405	0.014954	0.093506	0.638145	12.759286	-5.002258
60486	0	-2.761948	1.524654	9.421289	-0.027589	0.015251	0.094221	0.631954	12.800860	-5.003700
60487	0	-2.786205	1.531672	9.398576	-0.027832	0.015320	0.093994	0.627557	12.841734	-4.997241
60488	0	-2.780011	1.530785	9.445755	-0.027771	0.015313	0.094465	0.620477	12.881379	-5.000763
60489	0	-2.803951	1.531755	9.478076	-0.028015	0.015320	0.094788	0.616752	12.915191	-4.996779
60490	0	-2.790408	1.549305	9.488932	-0.027881	0.015498	0.094895	0.609594	12.947845	-4.991944
60491	0	-2.779473	1.525449	9.447614	-0.027771	0.015259	0.094482	0.603389	12.981012	-4.995542
60492	0	-2.790294	1.542910	9.592796	-0.027881	0.015432	0.095934	0.598396	13.011989	-4.994545
60493	0	-2.797168	1.543523	9.594322	-0.027954	0.015442	0.095947	0.589104	13.037460	-4.997561
60494	0	-2.800426	1.573010	9.630101	-0.027989	0.015733	0.096305	0.584388	13.059655	-4.995442
60495	0	-2.820204	1.543996	9.570232	-0.028198	0.015442	0.095703	0.579893	13.068868	-4.996808
60496	0	-2.839566	1.537420	9.630990	-0.028389	0.015376	0.096312	0.575606	13.081466	-5.000222
60497	0	-2.826468	1.538157	9.661696	-0.028259	0.015381	0.096619	0.574336	13.092449	-4.997238
60498	0	-2.857650	1.525862	9.679794	-0.028576	0.015260	0.096798	0.570631	13.097859	-4.995624
60499	0	-2.856660	1.543934	9.606911	-0.028564	0.015442	0.096069	0.565307	13.105131	-4.996650
60500	0	-2.831969	1.574388	9.680197	-0.028325	0.015741	0.096801	0.565519	13.103524	-4.996512
60501	0	-2.819051	1.550131	9.619393	-0.028198	0.015503	0.096191	0.560742	13.099126	-4.997960
60502	0	-2.798546	1.568631	9.632177	-0.028000	0.015682	0.096318	0.562311	13.086868	-4.994200
60503	0	-2.824111	1.544222	9.674598	-0.028259	0.015442	0.096741	0.559226	13.070317	-4.996043
60504	0	-2.826522	1.532180	9.632823	-0.028284	0.015320	0.096323	0.558024	13.052888	-4.999504
60505	0	-2.817997	1.568640	9.625773	-0.028198	0.015686	0.096252	0.554979	13.036118	-4.999739
60506	0	-2.813859	1.531937	9.596470	-0.028162	0.015320	0.095958	0.550683	13.013189	-5.001105
60507	0	-2.786233	1.538420	9.546742	-0.027893	0.015381	0.095459	0.550441	12.981461	-5.003942
60508	0	-2.804360	1.563244	9.530140	-0.028076	0.015631	0.095292	0.548208	12.947444	-4.998182
60509	0	-2.804349	1.544339	9.516320	-0.028076	0.015442	0.095154	0.545693	12.913252	-4.998458
60510	0	-2.779607	1.526474	9.499774	-0.027828	0.015262	0.094989	0.545120	12.879621	-4.992695
60511	0	-2.785912	1.532907	9.497918	-0.027893	0.015320	0.094971	0.551750	12.843850	-4.993876
60512	0	-2.784980	1.497396	9.481422	-0.027886	0.014972	0.094804	0.549886	12.804896	-4.999398
60513	0	-2.779185	1.508134	9.473746	-0.027832	0.015076	0.094727	0.551898	12.761576	-5.006316
60514	0	-2.764841	1.515265	9.414909	-0.027692	0.015147	0.094137	0.553506	12.714058	-5.009306
60515	0	-2.760919	1.502187	9.376056	-0.027649	0.015015	0.093750	0.557477	12.670730	-5.005434
60516	0	-2.740631	1.503347	9.329303	-0.027448	0.015028	0.093282	0.559301	12.625252	-5.015020
60517	0	-2.742405	1.514258	9.333409	-0.027466	0.015137	0.093323	0.561545	12.579258	-5.016441
60518	0	-2.715672	1.478937	9.292885	-0.027200	0.014782	0.092917	0.565658	12.531538	-5.021625
60519	0	-2.705404	1.507931	9.284718	-0.027100	0.015076	0.092834	0.565026	12.480667	-5.022211
60520	0	-2.690421	1.472094	9.256607	-0.026948	0.014716	0.092554	0.565923	12.431785	-5.022054
60521	0	-2.687569	1.501837	9.217439	-0.026917	0.015015	0.092163	0.565725	12.386393	-5.031562
60522	0	-2.661318	1.508617	9.152440	-0.026652	0.015082	0.091514	0.565744	12.342683	-5.035059
60523	0	-2.669452	1.496276	9.125745	-0.026733	0.014954	0.091248	0.572365	12.299153	-5.031385
60524	0	-2.649387	1.485446	9.115548	-0.026534	0.014850	0.091145	0.573573	12.253944	-5.037054
60525	0	-2.645211	1.477524	9.070831	-0.026489	0.014771	0.090698	0.574863	12.212278	-5.041527
60526	0	-2.644502	1.472036	9.011689	-0.026477	0.014718	0.090108	0.573438	12.176973	-5.042787
60527	0	-2.621038	1.459224	9.015825	-0.026245	0.014587	0.090149	0.575051	12.138051	-5.044963
60528	0	-2.627104	1.448271	8.992968	-0.026299	0.014475	0.089923	0.580901	12.108185	-5.049021
60529	0	-2.591460	1.459487	8.948367	-0.025940	0.014587	0.089478	0.586456	12.080855	-5.053550
60530	0	-2.604795	1.448433	8.943434	-0.026073	0.014480	0.089428	0.588544	12.054494	-5.055760
60531	0	-2.591905	1.459546	9.003157	-0.025940	0.014587	0.090027	0.595009	12.032896	-5.050363
60532	0	-2.600507	1.466423	8.918551	-0.026021	0.014664	0.089181	0.592406	12.017400	-5.056314
60533	0	-2.580288	1.458887	8.917646	-0.025818	0.014587	0.089172	0.590983	12.003075	-5.056866
60534	0	-2.589335	1.459207	8.881830	-0.025910	0.014589	0.088814	0.591064	11.986078	-5.055915
60535	0	-2.568622	1.458804	8.893089	-0.025696	0.014587	0.088928	0.588926	11.978595	-5.056456
60536	0	-2.573335	1.458865	8.972767	-0.025738	0.014588	0.089726	0.586672	11.977746	-5.059736
60537	0	-2.563160	1.464722	8.941761	-0.025635	0.014648	0.089417	0.582599	11.978467	-5.068903
60538	0	-2.611965	1.458644	8.953949	-0.026117	0.014585	0.089540	0.582732	11.986094	-5.069880
60539	0	-2.588170	1.452748	8.917137	-0.025879	0.014526	0.089172	0.581950	11.994366	-5.075777
60540	0	-2.583319	1.476817	8.928950	-0.025824	0.014772	0.089292	0.574837	12.011257	-5.080966
60541	0	-2.595149	1.403582	8.971869	-0.025940	0.014038	0.089722	0.570336	12.030611	-5.087608
60542	0	-2.603413	1.445997	8.977344	-0.026025	0.014461	0.089776	0.567766	12.047065	-5.088002
60543	0	-2.583223	1.458524	9.032828	-0.025818	0.014587	0.090332	0.563538	12.069802	-5.090658
60544	0	-2.591920	1.488641	9.013817	-0.025908	0.014888	0.090141	0.560124	12.089200	-5.095574
60545	0	-2.608128	1.482917	9.038790	-0.026062	0.014832	0.090393	0.555917	12.118038	-5.096704
60546	0	-2.630703	1.469886	9.086505	-0.026284	0.014704	0.090871	0.548801	12.151171	-5.101407
60547	0	-2.639216	1.482949	9.105755	-0.026367	0.014832	0.091064	0.545338	12.186909	-5.102379
60548	0	-2.626282	1.470761	9.146884	-0.026235	0.014705	0.091477	0.548152	12.226489	-5.100639
60549	0	-2.621103	1.476842	9.130120	-0.026184	0.014771	0.091309	0.544736	12.264599	-5.096735
60550	0	-2.656975	1.470062	9.110327	-0.026544	0.014705	0.091110	0.538813	12.301755	-5.091833
60551	0	-2.645377	1.489062	9.209504	-0.026428	0.014893	0.092102	0.535485	12.337853	-5.093032
60552	0	-2.657205	1.470421	9.201776	-0.026541	0.014705	0.092027	0.534283	12.381021	-5.091900
60553	0	-2.682532	1.488772	9.282634	-0.026794	0.014893	0.092834	0.527742	12.423369	-5.085776
60554	0	-2.688889	1.487391	9.317546	-0.026856	0.014882	0.093184	0.517288	12.467494	-5.076459
60555	0	-2.707117	1.476780	9.319165	-0.027039	0.014771	0.093201	0.513472	12.511778	-5.076805
60556	0	-2.732059	1.488047	9.353918	-0.027287	0.014887	0.093548	0.505258	12.556554	-5.075845
60557	0	-2.700734	1.513020	9.423080	-0.026978	0.015137	0.094238	0.496719	12.597020	-5.073821
60558	0	-2.755406	1.481439	9.372584	-0.027525	0.014818	0.093734	0.491401	12.636885	-5.072683
60559	0	-2.736888	1.537674	9.380438	-0.027344	0.015381	0.093811	0.485483	12.671905	-5.069356
60560	0	-2.748390	1.512962	9.427645	-0.027455	0.015128	0.094285	0.486478	12.710909	-5.066696
60561	0	-2.761412	1.513453	9.502447	-0.027588	0.015137	0.095032	0.482953	12.746856	-5.060948
60562	0	-2.784792	1.494830	9.519252	-0.027823	0.014949	0.095200	0.481272	12.780680	-5.061849
60563	0	-2.761420	1.513274	9.600137	-0.027588	0.015137	0.096008	0.475629	12.816403	-5.058199
60564	0	-2.765946	1.500594	9.562228	-0.027640	0.015006	0.095628	0.474122	12.843750	-5.056920
60565	0	-2.784876	1.525893	9.600343	-0.027832	0.015259	0.096008	0.472791	12.868176	-5.061418
60566	0	-2.794085	1.507623	9.587146	-0.027926	0.015076	0.095876	0.471811	12.889910	-5.064098
60567	0	-2.784464	1.556395	9.612672	-0.027832	0.015564	0.096130	0.470068	12.909439	-5.067788
60568	0	-2.793301	1.544191	9.624054	-0.027919	0.015441	0.096245	0.469567	12.930815	-5.070118
60569	0	-2.808338	1.525756	9.679986	-0.028076	0.015259	0.096802	0.466100	12.943944	-5.069969
60570	0	-2.815198	1.544227	9.710152	-0.028152	0.015439	0.097102	0.467471	12.949158	-5.070232
60571	0	-2.807477	1.538519	9.631319	-0.028076	0.015381	0.096313	0.470077	12.952134	-5.064814
60572	0	-2.800866	1.545259	9.667929	-0.028012	0.015450	0.096679	0.471064	12.952533	-5.063302
60573	0	-2.788876	1.532046	9.655876	-0.027893	0.015320	0.096558	0.469170	12.952124	-5.058371
60574	0	-2.812028	1.520450	9.625587	-0.028129	0.015199	0.096254	0.473077	12.946948	-5.057220
60575	0	-2.782194	1.538102	9.601120	-0.027832	0.015381	0.096008	0.470292	12.939698	-5.058154
60576	0	-2.810373	1.538342	9.626168	-0.028117	0.015381	0.096258	0.470115	12.928554	-5.057770
60577	0	-2.799955	1.501866	9.656151	-0.028015	0.015015	0.096558	0.471536	12.914901	-5.055490
60578	0	-2.814660	1.539767	9.650891	-0.028168	0.015388	0.096504	0.478680	12.894763	-5.052790
60579	0	-2.775154	1.502118	9.582981	-0.027771	0.015015	0.095825	0.482858	12.876440	-5.052649
60580	0	-2.764713	1.539820	9.516877	-0.027672	0.015393	0.095162	0.484901	12.851748	-5.057367
60581	0	-2.774721	1.526240	9.540429	-0.027771	0.015259	0.095398	0.485413	12.828156	-5.061076
60582	0	-2.745459	1.502737	9.492850	-0.027480	0.015021	0.094922	0.488753	12.802321	-5.059564
60583	0	-2.737321	1.502365	9.479530	-0.027405	0.015015	0.094788	0.495272	12.769243	-5.063263
60584	0	-2.737051	1.504144	9.481068	-0.027403	0.015032	0.094803	0.502512	12.735185	-5.059245
60585	0	-2.731296	1.490075	9.406283	-0.027344	0.014893	0.094055	0.508152	12.702749	-5.058511
60586	0	-2.712527	1.491953	9.377284	-0.027161	0.014909	0.093764	0.516647	12.664688	-5.065818
60587	0	-2.718842	1.483811	9.320935	-0.027222	0.014832	0.093201	0.520268	12.628953	-5.067363
60588	0	-2.694261	1.509125	9.340820	-0.026973	0.015088	0.093400	0.519963	12.597051	-5.072875
60589	0	-2.706255	1.514264	9.296638	-0.027100	0.015137	0.092957	0.522611	12.556556	-5.064523
60590	0	-2.711562	1.460633	9.255676	-0.027148	0.014599	0.092548	0.527429	12.521292	-5.075775
60591	0	-2.676187	1.471737	9.265953	-0.026794	0.014709	0.092651	0.532764	12.486115	-5.076650
60592	0	-2.706417	1.461370	9.279714	-0.027096	0.014603	0.092790	0.541948	12.452146	-5.080835
60593	0	-2.670036	1.502416	9.211009	-0.026733	0.015015	0.092102	0.549280	12.416187	-5.078982
60594	0	-2.669560	1.486053	9.163690	-0.026729	0.014850	0.091629	0.558299	12.379977	-5.074676
60595	0	-2.651796	1.453543	9.223200	-0.026550	0.014526	0.092224	0.565118	12.344872	-5.071202
60596	0	-2.658350	1.448954	9.059792	-0.026609	0.014482	0.090591	0.569920	12.317082	-5.071086
60597	0	-2.646206	1.440991	9.082735	-0.026489	0.014404	0.090820	0.572887	12.287814	-5.069097
60598	0	-2.628308	1.478579	9.090253	-0.026313	0.014781	0.090895	0.574696	12.255423	-5.071516
60599	0	-2.628201	1.453407	9.021576	-0.026306	0.014526	0.090210	0.580472	12.229743	-5.071059
60600	0	-2.599372	1.497421	9.010344	-0.026014	0.014969	0.090098	0.583561	12.208517	-5.074557
60601	0	-2.622350	1.477824	8.960466	-0.026245	0.014771	0.089600	0.589615	12.185873	-5.073184
60602	0	-2.618314	1.467018	9.046811	-0.026202	0.014664	0.090464	0.594151	12.166626	-5.065783
60603	0	-2.617096	1.465406	9.039595	-0.026184	0.014648	0.090393	0.597994	12.154825	-5.069113
60604	0	-2.614378	1.466193	8.948607	-0.026158	0.014659	0.089482	0.598509	12.141061	-5.067505
60605	0	-2.611284	1.453392	8.996757	-0.026123	0.014526	0.089966	0.604999	12.132882	-5.068202
60606	0	-2.603535	1.466414	8.997037	-0.026042	0.014663	0.089969	0.603969	12.129185	-5.068047
60607	0	-2.605776	1.483365	8.978360	-0.026062	0.014832	0.089783	0.603968	12.128472	-5.065139
60608	0	-2.587283	1.471484	8.972166	-0.025870	0.014713	0.089723	0.603644	12.136246	-5.058169
60609	0	-2.599949	1.441141	8.917165	-0.026001	0.014404	0.089172	0.610129	12.138977	-5.055352
60610	0	-2.612565	1.441954	8.910751	-0.026120	0.014418	0.089109	0.610410	12.150532	-5.047816
60611	0	-2.601211	1.465063	8.959602	-0.026001	0.014648	0.089600	0.611439	12.169238	-5.042700
60612	0	-2.585213	1.477509	8.971065	-0.025841	0.014774	0.089714	0.610674	12.188204	-5.038062
60613	0	-2.649751	1.483172	8.984129	-0.026489	0.014832	0.089844	0.609014	12.203257	-5.035974
60614	0	-2.627856	1.476568	9.013925	-0.026262	0.014771	0.090143	0.601583	12.228362	-5.040467
60615	0	-2.626256	1.458486	8.977803	-0.026245	0.014587	0.089783	0.597007	12.254971	-5.033243
60616	0	-2.653959	1.464455	9.043985	-0.026525	0.014643	0.090445	0.597816	12.278481	-5.032760
60617	0	-2.669515	1.489183	9.063062	-0.026672	0.014893	0.090637	0.595823	12.311575	-5.026285
60618	0	-2.656108	1.501047	9.037244	-0.026535	0.015013	0.090380	0.592149	12.348828	-5.025004
60619	0	-2.663817	1.476590	9.117943	-0.026611	0.014771	0.091187	0.585642	12.386824	-5.028131
60620	0	-2.675509	1.469889	9.128615	-0.026727	0.014700	0.091294	0.583607	12.426638	-5.026057
60621	0	-2.682002	1.489075	9.185074	-0.026794	0.014893	0.091858	0.580462	12.462835	-5.024429
60622	0	-2.712009	1.506736	9.220078	-0.027090	0.015072	0.092209	0.574305	12.504331	-5.021560
60623	0	-2.713238	1.519579	9.197065	-0.027100	0.015198	0.091980	0.571439	12.549309	-5.019459
60624	0	-2.713415	1.494942	9.207412	-0.027104	0.014949	0.092083	0.571492	12.590579	-5.020181
60625	0	-2.713353	1.476997	9.245840	-0.027100	0.014771	0.092468	0.570415	12.636772	-5.013976
60626	0	-2.719408	1.537466	9.347904	-0.027168	0.015379	0.093486	0.564322	12.672667	-5.001533
60627	0	-2.774047	1.488870	9.374159	-0.027710	0.014893	0.093750	0.559020	12.714189	-4.996153
60628	0	-2.749132	1.494208	9.360375	-0.027466	0.014945	0.093611	0.554521	12.749706	-4.994988
60629	0	-2.731569	1.501109	9.398513	-0.027283	0.015015	0.093994	0.549706	12.794104	-4.989457
60630	0	-2.768651	1.524779	9.384387	-0.027654	0.015251	0.093853	0.545139	12.838329	-4.985946
60631	0	-2.761413	1.537881	9.441405	-0.027588	0.015381	0.094421	0.541768	12.874454	-4.986628
60632	0	-2.766736	1.543282	9.439892	-0.027640	0.015437	0.094406	0.535748	12.911481	-4.984312
60633	0	-2.779250	1.525453	9.539237	-0.027771	0.015259	0.095398	0.529525	12.941618	-4.975428
60634	0	-2.783925	1.524776	9.495223	-0.027814	0.015250	0.094959	0.525647	12.976467	-4.967486
60635	0	-2.797499	1.568376	9.563636	-0.027954	0.015686	0.095642	0.521755	13.005806	-4.953200
60636	0	-2.813771	1.567883	9.568537	-0.028118	0.015681	0.095691	0.517562	13.033609	-4.949074
60637	0	-2.809317	1.562159	9.569869	-0.028076	0.015625	0.095703	0.512078	13.058350	-4.945252
60638	0	-2.831210	1.549456	9.550512	-0.028294	0.015495	0.095510	0.509823	13.084926	-4.947785
60639	0	-2.827130	1.538144	9.569948	-0.028259	0.015381	0.095703	0.508790	13.103768	-4.936020
60640	0	-2.841085	1.550683	9.618191	-0.028406	0.015504	0.096184	0.510130	13.113898	-4.926263
60641	0	-2.838750	1.549995	9.545764	-0.028381	0.015503	0.095459	0.504539	13.125833	-4.922373
60642	0	-2.809144	1.531624	9.618721	-0.028089	0.015313	0.096189	0.505933	13.133821	-4.917559
60643	0	-2.807306	1.550530	9.668021	-0.028076	0.015503	0.096680	0.506090	13.134821	-4.916740
60644	0	-2.824898	1.569281	9.637632	-0.028254	0.015690	0.096375	0.506885	13.134066	-4.916565
60645	0	-2.800499	1.556514	9.662140	-0.028015	0.015564	0.096619	0.505313	13.126779	-4.910117
60646	0	-2.792245	1.556934	9.571072	-0.027934	0.015566	0.095708	0.506281	13.117690	-4.915360
60647	0	-2.836634	1.550635	9.582908	-0.028381	0.015503	0.095825	0.507051	13.104576	-4.912631
60648	0	-2.803161	1.545207	9.650801	-0.028047	0.015449	0.096504	0.507903	13.091583	-4.908535
60649	0	-2.817995	1.550698	9.613508	-0.028198	0.015503	0.096130	0.509216	13.074645	-4.911422
60650	0	-2.820379	1.569558	9.553397	-0.028223	0.015694	0.095529	0.507975	13.056442	-4.911406
60651	0	-2.804930	1.556501	9.638217	-0.028076	0.015564	0.096375	0.505246	13.029525	-4.913671
60652	0	-2.787259	1.556690	9.572641	-0.027901	0.015566	0.095718	0.502429	13.000927	-4.918264
60653	0	-2.822804	1.520134	9.540663	-0.028259	0.015198	0.095398	0.502485	12.968455	-4.915009
60654	0	-2.785697	1.527438	9.548403	-0.027892	0.015265	0.095475	0.508649	12.931359	-4.911882
60655	0	-2.791794	1.513819	9.492008	-0.027954	0.015137	0.094910	0.505926	12.892847	-4.914541
60656	0	-2.778676	1.520546	9.457293	-0.027822	0.015201	0.094563	0.507316	12.855825	-4.918938
60657	0	-2.773199	1.551317	9.449220	-0.027771	0.015503	0.094482	0.514918	12.813715	-4.919314
60658	0	-2.771756	1.521983	9.420695	-0.027755	0.015218	0.094196	0.512844	12.773575	-4.917502
60659	0	-2.754815	1.519928	9.309014	-0.027588	0.015198	0.093079	0.509995	12.729886	-4.928012
60660	0	-2.753266	1.502464	9.292825	-0.027570	0.015018	0.092918	0.514081	12.689261	-4.925455
60661	0	-2.730710	1.532593	9.278323	-0.027344	0.015320	0.092773	0.516986	12.649165	-4.927444
60662	0	-2.704947	1.509934	9.286257	-0.027087	0.015087	0.092854	0.527264	12.607755	-4.925079
60663	0	-2.700611	1.471833	9.253737	-0.027039	0.014709	0.092529	0.533798	12.572617	-4.923195
60664	0	-2.687335	1.509756	9.255522	-0.026913	0.015093	0.092545	0.534898	12.529103	-4.915788
60665	0	-2.657253	1.514354	9.199008	-0.026611	0.015137	0.091980	0.538649	12.485994	-4.923068
60666	0	-2.686284	1.527854	9.176578	-0.026900	0.015272	0.091756	0.541945	12.444420	-4.920883
60667	0	-2.681613	1.495837	9.095321	-0.026855	0.014954	0.090942	0.543149	12.400090	-4.916282
60668	0	-2.662007	1.454455	9.121624	-0.026655	0.014535	0.091208	0.550581	12.361051	-4.912928
60669	0	-2.675985	1.465037	9.162357	-0.026794	0.014648	0.091614	0.548624	12.322991	-4.922623
60670	0	-2.657099	1.478110	9.084770	-0.026604	0.014773	0.090839	0.553930	12.286840	-4.921454
60671	0	-2.639763	1.495764	9.088958	-0.026428	0.014954	0.090881	0.554779	12.253367	-4.925527
60672	0	-2.664557	1.472125	9.053857	-0.026672	0.014717	0.090531	0.555980	12.224477	-4.924105
60673	0	-2.616368	1.495127	9.003318	-0.026184	0.014954	0.090027	0.549480	12.203446	-4.923905
60674	0	-2.655379	1.470980	8.967739	-0.026571	0.014705	0.089673	0.552460	12.185987	-4.925815
60675	0	-2.597806	1.495465	8.978918	-0.026001	0.014954	0.089783	0.550058	12.161726	-4.929332
60676	0	-2.605771	1.483560	9.010559	-0.026077	0.014833	0.090100	0.549207	12.141747	-4.923273
60677	0	-2.598230	1.465423	8.978718	-0.026001	0.014648	0.089783	0.553012	12.122806	-4.916220
60678	0	-2.625972	1.472377	8.936630	-0.026269	0.014721	0.089364	0.553678	12.115709	-4.912495
60679	0	-2.617192	1.458789	9.003031	-0.026184	0.014587	0.090027	0.551247	12.105053	-4.917095
60680	0	-2.590777	1.483684	8.936368	-0.025916	0.014832	0.089362	0.555052	12.099110	-4.910322
60681	0	-2.599634	1.483366	8.941750	-0.026001	0.014832	0.089417	0.555171	12.097886	-4.918978
60682	0	-2.598973	1.489439	8.984676	-0.025992	0.014896	0.089846	0.550185	12.099173	-4.924063
60683	0	-2.612335	1.470540	8.960019	-0.026123	0.014709	0.089600	0.542774	12.104202	-4.925735
60684	0	-2.594612	1.470295	8.929353	-0.025941	0.014701	0.089295	0.543335	12.115439	-4.922705
60685	0	-2.613147	1.507087	8.972004	-0.026123	0.015076	0.089722	0.535477	12.130678	-4.926611
60686	0	-2.602945	1.488150	8.983676	-0.026018	0.014882	0.089840	0.533117	12.149560	-4.927747
60687	0	-2.613306	1.513544	8.971898	-0.026123	0.015137	0.089722	0.529776	12.166815	-4.924040
60688	0	-2.621546	1.470586	9.007899	-0.026204	0.014707	0.090082	0.527164	12.185701	-4.922509
60689	0	-2.632045	1.470540	9.063372	-0.026306	0.014709	0.090637	0.520622	12.208209	-4.922798
60690	0	-2.659664	1.432974	9.123554	-0.026579	0.014335	0.091240	0.513218	12.234868	-4.918669
60691	0	-2.645008	1.470682	9.136373	-0.026428	0.014709	0.091370	0.508874	12.266575	-4.914500
60692	0	-2.618568	1.469787	9.110865	-0.026167	0.014704	0.091113	0.500338	12.294522	-4.915211
60693	0	-2.651477	1.507038	9.172934	-0.026489	0.015076	0.091736	0.492931	12.330602	-4.911929
60694	0	-2.674624	1.463242	9.141150	-0.026724	0.014637	0.091417	0.486242	12.362937	-4.908631
60695	0	-2.651094	1.464478	9.124185	-0.026489	0.014648	0.091248	0.480650	12.394506	-4.913202
60696	0	-2.668485	1.500051	9.202109	-0.026655	0.015007	0.092029	0.472036	12.435611	-4.915056
60697	0	-2.694543	1.482830	9.246036	-0.026917	0.014832	0.092468	0.467393	12.475659	-4.911297
60698	0	-2.700409	1.481860	9.268863	-0.026975	0.014825	0.092696	0.459087	12.516183	-4.906524
60699	0	-2.694038	1.501493	9.319374	-0.026917	0.015015	0.093201	0.458435	12.549836	-4.910125
60700	0	-2.699282	1.506898	9.348465	-0.026965	0.015076	0.093492	0.449546	12.587993	-4.912195
60701	0	-2.712346	1.537679	9.319442	-0.027100	0.015381	0.093201	0.443625	12.621561	-4.910083
60702	0	-2.711259	1.518044	9.366969	-0.027087	0.015189	0.093676	0.432189	12.656826	-4.910161
60703	0	-2.749029	1.488404	9.478185	-0.027466	0.014893	0.094788	0.421042	12.690681	-4.906146
60704	0	-2.747422	1.499156	9.385454	-0.027453	0.014997	0.093860	0.412746	12.720403	-4.905577
60705	0	-2.748733	1.482854	9.478183	-0.027466	0.014832	0.094788	0.408010	12.750731	-4.904644
60706	0	-2.764644	1.531203	9.470978	-0.027631	0.015313	0.094714	0.405198	12.774053	-4.906570
60707	0	-2.766733	1.507319	9.508782	-0.027649	0.015076	0.095093	0.400913	12.800565	-4.906019
60708	0	-2.794415	1.512725	9.465154	-0.027930	0.015131	0.094655	0.394883	12.821812	-4.909299
60709	0	-2.753631	1.519830	9.472373	-0.027527	0.015198	0.094727	0.393692	12.837761	-4.910775
60710	0	-2.780288	1.507455	9.551090	-0.027790	0.015077	0.095514	0.389575	12.857563	-4.912465
60711	0	-2.778193	1.525773	9.606634	-0.027771	0.015259	0.096069	0.386556	12.875082	-4.913169
60712	0	-2.774276	1.525490	9.575450	-0.027732	0.015256	0.095757	0.383562	12.892562	-4.914159
60713	0	-2.801399	1.476852	9.558170	-0.028015	0.014771	0.095581	0.378787	12.895805	-4.914195
60714	0	-2.777221	1.519469	9.545876	-0.027769	0.015193	0.095460	0.378603	12.904110	-4.916705
60715	0	-2.801583	1.526092	9.594672	-0.028015	0.015259	0.095947	0.378783	12.909543	-4.915614
60716	0	-2.758640	1.550580	9.576338	-0.027590	0.015507	0.095762	0.375085	12.910153	-4.916707
60717	0	-2.788268	1.532208	9.594993	-0.027893	0.015320	0.095947	0.374804	12.902491	-4.917406
60718	0	-2.773998	1.532787	9.638177	-0.027751	0.015324	0.096379	0.376820	12.894161	-4.915853
60719	0	-2.781927	1.495674	9.540118	-0.027832	0.014954	0.095398	0.377437	12.883614	-4.919236
60720	0	-2.766940	1.539055	9.516348	-0.027685	0.015387	0.095160	0.378902	12.869454	-4.920046
60721	0	-2.781846	1.520362	9.515684	-0.027832	0.015198	0.095154	0.382742	12.857892	-4.925041
60722	0	-2.766054	1.521224	9.547081	-0.027683	0.015209	0.095465	0.382738	12.835517	-4.920903
60723	0	-2.768595	1.519637	9.479484	-0.027710	0.015198	0.094788	0.377383	12.811445	-4.923806
60724	0	-2.745624	1.507587	9.480806	-0.027479	0.015073	0.094802	0.377373	12.788651	-4.922125
60725	0	-2.744168	1.496085	9.448829	-0.027466	0.014954	0.094482	0.382315	12.764292	-4.919205
60726	0	-2.733058	1.540174	9.468356	-0.027357	0.015395	0.094677	0.386345	12.737164	-4.913948
60727	0	-2.731474	1.526876	9.406199	-0.027344	0.015259	0.094055	0.394329	12.706835	-4.912722
60728	0	-2.731756	1.515685	9.389399	-0.027348	0.015156	0.093885	0.391564	12.675242	-4.912869
60729	0	-2.725210	1.502180	9.333055	-0.027283	0.015015	0.093323	0.396131	12.642684	-4.909854
60730	0	-2.700635	1.491104	9.346859	-0.027039	0.014906	0.093460	0.398148	12.608212	-4.911632
60731	0	-2.713030	1.477732	9.259814	-0.027161	0.014771	0.092590	0.402384	12.575722	-4.916417
60732	0	-2.700757	1.473151	9.273560	-0.027040	0.014723	0.092728	0.408788	12.541273	-4.916597
60733	0	-2.695081	1.483817	9.241396	-0.026978	0.014832	0.092407	0.413003	12.513092	-4.918427
60734	0	-2.701794	1.491051	9.230589	-0.027046	0.014905	0.092299	0.415810	12.483013	-4.917116
60735	0	-2.700792	1.496316	9.235362	-0.027039	0.014954	0.092346	0.423377	12.450025	-4.917439
60736	0	-2.675837	1.485386	9.200411	-0.026794	0.014850	0.091994	0.424121	12.410240	-4.923474
60737	0	-2.670575	1.489814	9.113269	-0.026733	0.014893	0.091125	0.427046	12.380487	-4.921273
60738	0	-2.664884	1.484696	9.114755	-0.026678	0.014842	0.091140	0.429112	12.348760	-4.920227
60739	0	-2.664338	1.489916	9.113289	-0.026672	0.014893	0.091125	0.433256	12.317361	-4.922408
60740	0	-2.628331	1.472735	9.157354	-0.026309	0.014722	0.091567	0.436225	12.290179	-4.930310
60741	0	-2.658854	1.489664	9.161973	-0.026611	0.014893	0.091614	0.437594	12.266613	-4.932854
60742	0	-2.648473	1.460319	9.077547	-0.026505	0.014595	0.090771	0.444211	12.245339	-4.931131
60743	0	-2.622397	1.477815	9.082518	-0.026245	0.014771	0.090820	0.450156	12.223580	-4.927654
60744	0	-2.624910	1.478421	8.997986	-0.026264	0.014785	0.089975	0.446180	12.209183	-4.925408
60745	0	-2.610610	1.465732	8.972516	-0.026123	0.014648	0.089722	0.454014	12.192388	-4.920109
60746	0	-2.632157	1.436264	9.015882	-0.026334	0.014360	0.090156	0.453725	12.181590	-4.921594
60747	0	-2.604951	1.465184	9.045715	-0.026062	0.014648	0.090454	0.454946	12.170551	-4.922964
60748	0	-2.614804	1.460000	8.991282	-0.026159	0.014594	0.089911	0.459423	12.161013	-4.921716
60749	0	-2.623565	1.477657	8.941828	-0.026245	0.014771	0.089417	0.464198	12.153652	-4.917857
[truncated: 501 more rows]
