# Supplementary material for: Properties of traditional bamboo carrying poles have implications for user interactions
Source: PLoS One. 2018 May 10;13(5):e0196208. doi: 10.1371/journal.pone.0196208 (PMC5945030; doi:10.1371/journal.pone.0196208)
Supplement: S1 Text — (ZIP) [file pone.0196208.s005.zip › ResTest_PoleD_L1Load1.txt]

// Start Time: Unknown
// Update Rate: 100.0Hz
// Filter Profile: human (34.3)
// Firmware Version: 2.1.4
PacketCounter	SampleTimeFine	Acc_X	Acc_Y	Acc_Z	VelInc_X	VelInc_Y	VelInc_Z	Roll	Pitch	Yaw	Latitude	Longitude	Altitude	Vel_X	Vel_Y	Vel_Z
46720	0	-0.534031	9.838943	-0.178525	-0.005353	0.098389	-0.001789	-1.823267	4.229970	16.491747
46721	0	-0.787597	9.753433	-0.340819	-0.007874	0.097534	-0.003418	-1.834583	4.232710	16.485640
46722	0	-0.478396	9.759500	-0.582954	-0.004766	0.097595	-0.005840	-1.847305	4.252706	16.473127
46723	0	0.255178	9.741250	-0.695686	0.002563	0.097412	-0.006958	-1.849887	4.265648	16.457872
46724	0	0.796747	9.759731	-0.787560	0.007972	0.097597	-0.007874	-1.848410	4.270253	16.450769
46725	0	0.915392	9.765563	-0.690759	0.009155	0.097656	-0.006897	-1.835590	4.271967	16.453417
46726	0	0.366867	9.698334	-0.411642	0.003659	0.096984	-0.004111	-1.828837	4.261019	16.460848
46727	0	-0.285750	9.667996	-0.159040	-0.002869	0.096680	-0.001587	-1.824537	4.247788	16.467374
46728	0	-0.741836	9.686431	-0.195549	-0.007424	0.096864	-0.001961	-1.830522	4.240668	16.455750
46729	0	-0.549073	9.674113	-0.365487	-0.005493	0.096741	-0.003662	-1.839096	4.237686	16.450823
46730	0	0.018274	9.564282	-0.717914	0.000187	0.095642	-0.007189	-1.851074	4.242282	16.443660
46731	0	0.647369	9.509238	-0.860734	0.006470	0.095093	-0.008606	-1.850042	4.237126	16.438427
46732	0	0.850971	9.386755	-0.837645	0.008492	0.093870	-0.008366	-1.837495	4.214595	16.433671
46733	0	-0.117830	8.526685	-0.371993	-0.001221	0.085266	-0.003723	-1.841695	4.157706	16.436189
46734	0	-0.973348	8.033303	0.353396	-0.009748	0.080331	0.003545	-1.823469	4.140187	16.396169
46735	0	-1.439384	8.697697	0.194704	-0.014404	0.086975	0.001953	-1.809881	4.128420	16.346835
46736	0	-0.608816	8.966108	0.115423	-0.006083	0.089662	0.001139	-1.829062	4.135808	16.300179
46737	0	0.585233	8.575543	-0.242174	0.005859	0.085754	-0.002441	-1.854505	4.145277	16.306976
46738	0	1.781343	8.075168	-0.176949	0.017808	0.080752	-0.001793	-1.878270	4.137657	16.341182
46739	0	1.743360	8.141309	-0.156446	0.017395	0.081421	-0.001587	-1.902679	4.083411	16.367060
46740	0	1.075900	8.116118	-0.525332	0.010698	0.081168	-0.005269	-1.922164	3.998454	16.380368
46741	0	-0.072448	8.093433	-0.523277	-0.000793	0.080933	-0.005249	-1.944563	3.901569	16.394683
46742	0	-1.158541	7.967886	-0.033012	-0.011646	0.079670	-0.000338	-1.957806	3.813734	16.418188
46743	0	-1.245104	8.783792	-0.130697	-0.012512	0.087830	-0.001282	-1.926421	3.733936	16.433806
46744	0	-0.488314	10.022461	-0.389068	-0.004926	0.100224	-0.003839	-1.867991	3.686173	16.475534
46745	0	0.908746	10.130992	-1.156716	0.009033	0.101318	-0.011536	-1.818250	3.634932	16.580684
46746	0	2.179785	10.891652	-0.908463	0.021777	0.108921	-0.009080	-1.782515	3.621341	16.707309
46747	0	2.235272	11.521502	-1.371282	0.022278	0.115234	-0.013672	-1.716150	3.557632	16.815481
46748	0	1.241447	12.771484	-0.924705	0.012362	0.127723	-0.009209	-1.673528	3.513168	16.874040
46749	0	0.530764	13.995046	-1.856183	0.005249	0.139954	-0.018555	-1.662503	3.472452	16.938617
46750	0	-2.203510	16.908074	-2.229296	-0.022076	0.169079	-0.022267	-1.649832	3.450783	16.991027
46751	0	-3.376605	16.001766	-2.626741	-0.033752	0.160034	-0.026184	-1.594488	3.464219	17.018348
46752	0	-6.304372	10.048991	-0.067190	-0.063013	0.100509	-0.000734	-1.631746	3.499984	16.960415
46753	0	0.175510	5.888929	3.023572	0.001831	0.058899	0.030212	-1.678099	3.654948	16.949149
46754	0	2.583725	12.381981	-2.306262	0.026027	0.123807	-0.022918	-1.564829	3.816844	16.872431
46755	0	7.064551	13.845887	1.408265	0.070679	0.138428	0.014221	-1.507553	3.857250	16.771258
46756	0	4.876954	10.359529	-1.817653	0.048726	0.103589	-0.018328	-1.672776	3.809710	16.771226
46757	0	1.080893	9.623345	0.843368	0.010742	0.096252	0.008301	-1.842194	3.737476	16.697055
46758	0	-3.274452	10.275634	-1.294551	-0.032783	0.102741	-0.012969	-1.840470	3.683967	16.594083
46759	0	-4.564183	8.222499	-0.218535	-0.045654	0.082214	-0.002319	-1.960821	3.665070	16.460904
46760	0	-4.902953	7.894735	-1.641201	-0.048960	0.078969	-0.016516	-2.044603	3.743778	16.344232
46761	0	-2.231282	6.839003	-0.804940	-0.022217	0.068420	-0.008057	-2.026795	3.893506	16.239057
46762	0	0.734608	7.216819	-0.361777	0.007436	0.072161	-0.003583	-1.980326	4.033939	16.183528
46763	0	3.099525	7.211555	0.306191	0.031067	0.072083	0.003113	-1.926292	4.151098	16.130688
46764	0	4.567733	6.646458	0.404430	0.045706	0.066442	0.004101	-1.874760	4.205018	16.070542
46765	0	4.316490	6.975682	1.005896	0.043152	0.069763	0.010071	-1.865496	4.185996	16.055274
46766	0	2.351456	7.217695	1.081479	0.023464	0.072198	0.010784	-1.892188	4.096293	16.111575
46767	0	0.513055	7.048392	1.005911	0.005066	0.070496	0.010010	-1.963914	3.980084	16.178048
46768	0	-1.637895	7.652217	0.200487	-0.016451	0.076508	0.001972	-2.022794	3.869797	16.235216
46769	0	-2.581712	8.363961	-0.846083	-0.025879	0.083618	-0.008484	-2.068756	3.789808	16.288249
46770	0	-1.929710	8.812171	-1.280864	-0.019337	0.088111	-0.012823	-2.103085	3.750046	16.376822
46771	0	-0.808660	9.551729	-1.748543	-0.008118	0.095520	-0.017456	-2.071726	3.729847	16.478648
46772	0	0.705246	10.544170	-2.048996	0.007028	0.105456	-0.020423	-1.989475	3.717710	16.563056
46773	0	1.927061	11.527302	-2.028785	0.019226	0.115295	-0.020203	-1.893395	3.681884	16.617529
46774	0	1.810399	12.237764	-1.595650	0.018033	0.122399	-0.015870	-1.801886	3.621560	16.672980
46775	0	0.678282	12.767656	-0.844322	0.006714	0.127686	-0.008362	-1.723246	3.562298	16.730248
46776	0	-0.863562	13.349630	-0.079976	-0.008715	0.133492	-0.000735	-1.668255	3.494111	16.749278
46777	0	-1.936237	13.666503	0.271303	-0.019409	0.136658	0.002747	-1.638308	3.455520	16.731490
46778	0	-1.888515	13.679429	0.409124	-0.018888	0.136794	0.004083	-1.642084	3.454434	16.696577
46779	0	-0.859325	13.604440	-0.019674	-0.008545	0.136047	-0.000244	-1.681337	3.495615	16.666772
46780	0	0.460466	13.020175	-0.723065	0.004664	0.130196	-0.007302	-1.748693	3.546102	16.611050
46781	0	1.471966	12.190158	-1.519307	0.014771	0.121887	-0.015259	-1.822718	3.585836	16.535785
46782	0	1.358565	11.509520	-1.844746	0.013631	0.115083	-0.018492	-1.881228	3.617982	16.446124
46783	0	0.545833	10.529315	-1.864466	0.005493	0.105286	-0.018677	-1.925064	3.640828	16.352681
46784	0	-0.565063	9.540564	-1.394170	-0.005613	0.095405	-0.013964	-1.949903	3.671808	16.247706
46785	0	-1.206573	8.758056	-0.706948	-0.012024	0.087585	-0.007080	-1.951132	3.717584	16.112554
46786	0	-1.201573	8.103782	-0.114459	-0.011967	0.081045	-0.001139	-1.929006	3.787089	15.980354
46787	0	-0.554123	7.543629	0.322671	-0.005493	0.075439	0.003235	-1.913649	3.866646	15.870296
46788	0	0.256362	7.013743	0.691899	0.002604	0.070135	0.006927	-1.906791	3.941369	15.788378
46789	0	1.144293	6.714584	1.005907	0.011475	0.067139	0.010071	-1.902958	4.007625	15.716010
46790	0	1.853205	6.478640	1.034458	0.018555	0.064780	0.010343	-1.916952	4.053036	15.685767
46791	0	2.086698	6.426862	0.845096	0.020874	0.064270	0.008423	-1.958631	4.062128	15.707784
46792	0	1.868056	6.462401	0.633304	0.018662	0.064634	0.006281	-2.033504	4.023992	15.757639
46793	0	0.535163	6.353358	0.101100	0.005310	0.063538	0.000977	-2.089984	3.947592	15.797849
46794	0	-0.223483	6.898284	-0.538814	-0.002286	0.068978	-0.005424	-2.149906	3.864490	15.826851
46795	0	-0.666114	7.550735	-0.901489	-0.006714	0.075500	-0.009033	-2.180395	3.791384	15.891951
46796	0	-0.698034	7.857047	-1.022104	-0.007030	0.078567	-0.010217	-2.178685	3.730924	16.000288
46797	0	-0.472012	8.666783	-1.083783	-0.004761	0.086670	-0.010803	-2.133761	3.688466	16.101561
46798	0	0.330509	9.721358	-0.950703	0.003260	0.097219	-0.009462	-2.074824	3.641412	16.180769
46799	0	0.835110	10.515652	-0.979865	0.008301	0.105164	-0.009766	-2.028063	3.593276	16.268065
46800	0	0.687578	11.112552	-0.854170	0.006817	0.111133	-0.008496	-1.970987	3.538351	16.365538
46801	0	0.390598	11.931891	-0.682499	0.003845	0.119324	-0.006775	-1.916765	3.483146	16.446550
46802	0	-0.268381	12.579055	-0.551721	-0.002744	0.125791	-0.005486	-1.887669	3.429778	16.497557
46803	0	-0.836815	12.842115	-0.641677	-0.008423	0.128418	-0.006409	-1.880952	3.381556	16.520654
46804	0	-0.914582	12.970670	-0.918781	-0.009166	0.129706	-0.009172	-1.867512	3.364194	16.529293
46805	0	-0.599006	13.250560	-0.953998	-0.005981	0.132507	-0.009521	-1.851421	3.371784	16.536013
46806	0	-0.010908	13.140629	-0.832949	-0.000079	0.131406	-0.008337	-1.858604	3.396828	16.518055
46807	0	0.515479	12.549124	-0.894999	0.005188	0.125488	-0.008972	-1.881915	3.424822	16.479410
46808	0	0.643410	12.140836	-0.952727	0.006465	0.121406	-0.009542	-1.899096	3.451197	16.438396
46809	0	0.351162	11.511542	-0.839222	0.003540	0.115112	-0.008423	-1.932800	3.476636	16.392525
46810	0	-0.185731	10.638892	-0.741321	-0.001822	0.106387	-0.007447	-1.971119	3.509999	16.319630
46811	0	-0.553292	9.881540	-0.699508	-0.005493	0.098816	-0.007019	-1.997667	3.551247	16.237075
46812	0	-0.640409	9.270811	-0.603420	-0.006361	0.092710	-0.006058	-2.024292	3.599679	16.146882
46813	0	-0.389100	8.740043	-0.347630	-0.003845	0.087402	-0.003479	-2.027669	3.657454	16.067556
46814	0	-0.000351	8.154306	-0.158368	0.000038	0.081543	-0.001588	-2.036360	3.715432	16.003693
46815	0	0.546010	7.708978	0.029799	0.005493	0.077087	0.000305	-2.033023	3.765521	15.940583
46816	0	0.980148	7.532786	0.058257	0.009823	0.075325	0.000590	-2.029810	3.798886	15.892600
46817	0	1.201836	7.397566	0.200863	0.012024	0.073975	0.002014	-2.025365	3.808105	15.873844
46818	0	1.159319	7.299859	0.194550	0.011585	0.073000	0.001942	-2.029678	3.795041	15.881625
46819	0	0.789113	7.134786	0.178172	0.007874	0.071350	0.001770	-2.044615	3.765552	15.905043
46820	0	0.305596	7.507019	0.008911	0.003028	0.075071	0.000083	-2.050874	3.721927	15.939052
46821	0	0.051561	8.026120	-0.157996	0.000488	0.080261	-0.001587	-2.058089	3.682886	15.989415
46822	0	0.008499	8.386253	-0.241938	0.000057	0.083862	-0.002428	-2.067023	3.645546	16.050110
46823	0	0.033257	8.831758	-0.372765	0.000305	0.088318	-0.003723	-2.057413	3.611834	16.125599
46824	0	0.211172	9.435701	-0.423169	0.002072	0.094358	-0.004219	-2.037167	3.565910	16.198943
46825	0	0.265893	10.040114	-0.562935	0.002625	0.100403	-0.005615	-2.016120	3.529178	16.268885
46826	0	0.176046	10.521960	-0.754645	0.001721	0.105221	-0.007539	-2.003833	3.489964	16.333835
46827	0	-0.051123	10.931303	-0.825465	-0.000549	0.109314	-0.008240	-1.985635	3.453667	16.399531
46828	0	-0.336827	11.327992	-0.865801	-0.003401	0.113280	-0.008640	-1.967007	3.423311	16.446386
46829	0	-0.425536	11.651578	-0.910649	-0.004272	0.116516	-0.009094	-1.954640	3.408059	16.477348
46830	0	-0.392601	11.773545	-0.882246	-0.003933	0.117736	-0.008814	-1.946001	3.401455	16.486814
46831	0	-0.202710	11.834591	-0.910771	-0.002014	0.118347	-0.009094	-1.932817	3.413404	16.483627
46832	0	0.178293	11.761308	-0.796351	0.001804	0.117613	-0.007962	-1.932327	3.432991	16.467097
46833	0	0.296982	11.401453	-0.725826	0.002991	0.114014	-0.007263	-1.938922	3.452290	16.440055
46834	0	0.225680	10.907144	-0.621262	0.002279	0.109071	-0.006216	-1.944571	3.474014	16.404547
46835	0	0.021995	10.504168	-0.555189	0.000244	0.105042	-0.005554	-1.948800	3.498366	16.361052
46836	0	-0.117203	10.021898	-0.517318	-0.001145	0.100219	-0.005183	-1.961774	3.526396	16.304277
46837	0	-0.155634	9.448235	-0.383469	-0.001526	0.094482	-0.003845	-1.975857	3.561436	16.246404
46838	0	-0.033553	8.984398	-0.345197	-0.000302	0.089844	-0.003461	-1.989531	3.601886	16.183191
46839	0	0.253290	8.661010	-0.279809	0.002563	0.086609	-0.002808	-2.006409	3.640845	16.122045
46840	0	0.461403	8.356148	-0.218143	0.004641	0.083560	-0.002182	-2.012012	3.676238	16.072883
46841	0	0.651465	8.117807	-0.183050	0.006531	0.081177	-0.001831	-2.017451	3.698220	16.034074
46842	0	0.740996	7.953111	-0.098165	0.007415	0.079531	-0.000977	-2.013596	3.704822	16.008440
46843	0	0.659573	7.977262	-0.048951	0.006592	0.079773	-0.000488	-2.012267	3.698739	16.004543
46844	0	0.343875	7.952728	0.091335	0.003426	0.079528	0.000913	-2.011651	3.678897	16.020223
46845	0	0.044476	8.294670	0.140324	0.000427	0.082947	0.001404	-2.009747	3.653662	16.038423
46846	0	-0.073930	8.734147	-0.024222	-0.000756	0.087341	-0.000246	-2.013557	3.630569	16.065187
46847	0	0.057346	9.045410	-0.268050	0.000549	0.090454	-0.002686	-2.017501	3.600112	16.109756
46848	0	0.209171	9.441990	-0.462646	0.002066	0.094420	-0.004627	-2.015072	3.569594	16.156756
46849	0	0.314934	9.911952	-0.726896	0.003113	0.099121	-0.007263	-2.004277	3.529821	16.208082
46850	0	0.298055	10.418127	-0.991129	0.002947	0.104183	-0.009901	-1.989214	3.496177	16.257865
46851	0	0.119418	10.857918	-1.045766	0.001160	0.108582	-0.010437	-1.964653	3.462989	16.305246
46852	0	-0.166995	11.187108	-0.990644	-0.001700	0.111874	-0.009872	-1.928408	3.434236	16.348631
46853	0	-0.376918	11.547618	-0.882614	-0.003784	0.115479	-0.008789	-1.891028	3.420519	16.377580
46854	0	-0.386923	11.834167	-0.730973	-0.003877	0.118343	-0.007278	-1.860284	3.413209	16.389285
46855	0	-0.232582	11.913959	-0.557369	-0.002319	0.119141	-0.005554	-1.841222	3.418789	16.386736
46856	0	0.057705	11.926031	-0.414602	0.000597	0.119261	-0.004129	-1.825951	3.436968	16.364355
46857	0	0.333643	11.773775	-0.560786	0.003357	0.117737	-0.005615	-1.834456	3.455574	16.340654
46858	0	0.390343	11.285733	-0.717897	0.003926	0.112856	-0.007189	-1.847103	3.476292	16.300937
46859	0	0.210979	10.754587	-0.840496	0.002136	0.107544	-0.008423	-1.869032	3.500590	16.249343
46860	0	-0.026362	10.315346	-0.904379	-0.000236	0.103152	-0.009058	-1.887004	3.526496	16.185324
46861	0	-0.240695	9.722960	-0.840843	-0.002380	0.097229	-0.008423	-1.904825	3.552331	16.117594
46862	0	-0.313802	9.130755	-0.546101	-0.003099	0.091309	-0.005466	-1.910667	3.597067	16.050686
46863	0	-0.210756	8.673007	-0.244533	-0.002075	0.086731	-0.002441	-1.906518	3.638290	15.976991
46864	0	0.039784	8.288590	-0.001446	0.000429	0.082886	-0.000011	-1.905299	3.682015	15.910497
46865	0	0.327169	7.983503	0.078852	0.003296	0.079834	0.000793	-1.903466	3.717818	15.847287
46866	0	0.616126	7.666549	0.187759	0.006180	0.076664	0.001879	-1.907094	3.746702	15.802805
46867	0	0.762036	7.489101	0.280891	0.007629	0.074890	0.002808	-1.912770	3.761274	15.775512
46868	0	0.767108	7.452468	0.172087	0.007671	0.074525	0.001711	-1.927805	3.760940	15.775948
46869	0	0.617720	7.360736	-0.010734	0.006165	0.073608	-0.000122	-1.948676	3.740258	15.790193
46870	0	0.309498	7.501066	-0.136823	0.003078	0.075011	-0.001375	-1.956735	3.712818	15.815632
46871	0	0.112258	7.989476	-0.176698	0.001099	0.079895	-0.001770	-1.958845	3.677845	15.847355
46872	0	0.111497	8.465462	-0.371411	0.001089	0.084655	-0.003717	-1.959977	3.643422	15.898838
46873	0	0.149377	8.898855	-0.391157	0.001465	0.088989	-0.003906	-1.948955	3.607067	15.961014
46874	0	0.265771	9.368472	-0.386607	0.002624	0.093686	-0.003856	-1.930842	3.566184	16.031761
46875	0	0.357334	10.052304	-0.495780	0.003540	0.100525	-0.004944	-1.909053	3.529631	16.103567
46876	0	0.255693	10.619543	-0.694188	0.002513	0.106197	-0.006928	-1.889753	3.484461	16.170783
46877	0	0.101733	11.047137	-0.966530	0.000977	0.110474	-0.009644	-1.863265	3.446090	16.238302
46878	0	-0.213577	11.528962	-1.069867	-0.002173	0.115292	-0.010670	-1.832766	3.411856	16.295368
46879	0	-0.345529	11.944349	-1.114067	-0.003479	0.119446	-0.011108	-1.800800	3.391360	16.338096
46880	0	-0.342785	12.212422	-1.120200	-0.003431	0.122127	-0.011175	-1.774806	3.388713	16.362643
46881	0	-0.244284	12.341129	-0.960523	-0.002441	0.123413	-0.009583	-1.753036	3.389406	16.368784
46882	0	-0.032510	12.438392	-0.770550	-0.000309	0.124386	-0.007675	-1.725010	3.402700	16.357026
46883	0	0.144243	12.341294	-0.501499	0.001465	0.123413	-0.005005	-1.715936	3.422158	16.341573
46884	0	0.201068	11.810254	-0.502238	0.002031	0.118102	-0.005025	-1.719478	3.440513	16.311659
46885	0	0.077183	11.358750	-0.614749	0.000793	0.113586	-0.006165	-1.737995	3.459921	16.273410
46886	0	-0.116542	10.852278	-0.653225	-0.001141	0.108521	-0.006558	-1.766584	3.483001	16.225174
46887	0	-0.228404	10.174694	-0.766518	-0.002258	0.101746	-0.007690	-1.795566	3.507533	16.166442
46888	0	-0.264885	9.576627	-0.775025	-0.002613	0.095766	-0.007765	-1.813447	3.544647	16.095513
46889	0	-0.150203	9.075940	-0.713192	-0.001465	0.090759	-0.007141	-1.826230	3.586343	16.029001
46890	0	0.093844	8.569498	-0.522938	0.000969	0.085694	-0.005235	-1.836237	3.623236	15.966253
46891	0	0.375479	8.197165	-0.317162	0.003784	0.081970	-0.003174	-1.843719	3.662024	15.912115
46892	0	0.590452	7.831355	-0.098047	0.005927	0.078312	-0.000975	-1.839878	3.694136	15.869332
46893	0	0.718837	7.635637	0.078490	0.007202	0.076355	0.000793	-1.830458	3.714484	15.842651
46894	0	0.705187	7.544254	0.223842	0.007053	0.075442	0.002241	-1.827224	3.716114	15.833529
46895	0	0.616592	7.488994	0.293181	0.006165	0.074890	0.002930	-1.829503	3.712657	15.836789
46896	0	0.398206	7.452199	0.257580	0.003969	0.074523	0.002567	-1.839760	3.690459	15.859685
46897	0	0.197296	7.775814	0.129086	0.001953	0.077759	0.001282	-1.850430	3.658920	15.890134
46898	0	0.129093	8.209108	-0.198902	0.001264	0.082091	-0.001996	-1.857186	3.619767	15.929984
46899	0	0.185992	8.551011	-0.297710	0.001831	0.085510	-0.002991	-1.871139	3.580753	15.988066
46900	0	0.222704	8.947593	-0.412004	0.002197	0.089477	-0.004122	-1.868686	3.542988	16.048278
46901	0	0.296631	9.441962	-0.617405	0.002930	0.094421	-0.006165	-1.851699	3.500291	16.112358
46902	0	0.225659	9.978663	-0.821424	0.002215	0.099789	-0.008201	-1.831890	3.455114	16.167420
46903	0	-0.002254	10.485707	-0.837864	-0.000061	0.104858	-0.008362	-1.810503	3.415115	16.224916
46904	0	-0.202258	10.815171	-0.859895	-0.002057	0.108152	-0.008582	-1.790901	3.380048	16.273324
46905	0	-0.351222	11.218141	-0.863304	-0.003540	0.112183	-0.008606	-1.762079	3.352858	16.320629
46906	0	-0.352948	11.547557	-0.758709	-0.003546	0.115477	-0.007564	-1.737722	3.336495	16.347845
46907	0	-0.188572	11.706467	-0.703349	-0.001892	0.117065	-0.007019	-1.722548	3.329183	16.359634
46908	0	0.092154	11.791770	-0.674890	0.000928	0.117918	-0.006742	-1.715543	3.333858	16.358708
46909	0	0.292280	11.773686	-0.586192	0.002930	0.117737	-0.005859	-1.712966	3.338706	16.347880
46910	0	0.351833	11.493034	-0.670403	0.003526	0.114929	-0.006720	-1.729136	3.343711	16.327109
46911	0	0.151200	11.047518	-0.803807	0.001526	0.110474	-0.008057	-1.749100	3.354959	16.297687
46912	0	-0.083493	10.730208	-0.727990	-0.000820	0.107302	-0.007287	-1.757002	3.367327	16.260236
46913	0	-0.209560	10.314946	-0.707338	-0.002075	0.103149	-0.007080	-1.764364	3.386240	16.217963
46914	0	-0.208146	9.826631	-0.663594	-0.002053	0.098267	-0.006640	-1.769636	3.415013	16.167628
46915	0	-0.094508	9.454342	-0.438903	-0.000916	0.094543	-0.004395	-1.777060	3.447670	16.114509
46916	0	0.138435	9.118796	-0.328518	0.001409	0.091187	-0.003288	-1.782980	3.475552	16.062109
46917	0	0.407080	8.819678	-0.164166	0.004089	0.088196	-0.001648	-1.794582	3.497980	16.014720
46918	0	0.507993	8.569589	-0.151631	0.005091	0.085695	-0.001515	-1.796705	3.510730	15.971421
46919	0	0.530641	8.435096	-0.157936	0.005310	0.084351	-0.001587	-1.809285	3.513935	15.941391
46920	0	0.463212	8.282472	-0.120149	0.004631	0.082825	-0.001206	-1.816783	3.510728	15.926693
46921	0	0.300222	8.209197	-0.145907	0.002991	0.082092	-0.001465	-1.824387	3.492880	15.923528
46922	0	0.138027	8.257950	-0.230341	0.001366	0.082580	-0.002308	-1.829268	3.470841	15.931063
46923	0	0.068969	8.581537	-0.298836	0.000671	0.085815	-0.002991	-1.830851	3.444749	15.944587
46924	0	0.109478	8.898803	-0.292579	0.001075	0.088988	-0.002925	-1.827389	3.417515	15.973886
46925	0	0.215924	9.149112	-0.280884	0.002136	0.091492	-0.002808	-1.823067	3.387148	16.005480
46926	0	0.324696	9.545614	-0.263017	0.003222	0.095457	-0.002627	-1.816477	3.354955	16.037707
46927	0	0.344487	9.887596	-0.402990	0.003418	0.098877	-0.004028	-1.810989	3.322622	16.075257
46928	0	0.265413	10.223144	-0.604133	0.002620	0.102232	-0.006047	-1.814476	3.283416	16.106747
46929	0	0.057971	10.491899	-0.769429	0.000549	0.104919	-0.007690	-1.807910	3.249827	16.137909
46930	0	-0.083134	10.796978	-0.850141	-0.000854	0.107970	-0.008493	-1.797684	3.225536	16.161241
46931	0	-0.187748	10.961903	-0.915962	-0.001892	0.109619	-0.009155	-1.791796	3.208866	16.172696
46932	0	-0.210014	11.041152	-0.874090	-0.002108	0.110412	-0.008738	-1.787084	3.199284	16.179289
46933	0	-0.146660	11.090007	-0.715328	-0.001465	0.110901	-0.007141	-1.773487	3.198653	16.174022
46934	0	0.053656	11.126516	-0.600738	0.000546	0.111265	-0.006006	-1.771796	3.205155	16.158346
46935	0	0.187927	10.839856	-0.561717	0.001892	0.108398	-0.005615	-1.769435	3.216000	16.143398
46936	0	0.154670	10.534711	-0.543168	0.001561	0.105347	-0.005436	-1.774575	3.228446	16.110198
46937	0	0.029112	10.253991	-0.608992	0.000305	0.102539	-0.006104	-1.789955	3.240462	16.076630
46938	0	-0.046859	9.863443	-0.600473	-0.000455	0.098634	-0.006017	-1.803807	3.252570	16.043833
46939	0	-0.099254	9.503234	-0.572460	-0.000977	0.095032	-0.005737	-1.819019	3.267730	16.000897
46940	0	-0.065783	9.167590	-0.497630	-0.000641	0.091676	-0.004981	-1.825158	3.284840	15.953166
46941	0	0.113966	8.874548	-0.347642	0.001160	0.088745	-0.003479	-1.829491	3.307410	15.908893
46942	0	0.269014	8.648837	-0.243658	0.002707	0.086488	-0.002439	-1.833212	3.327690	15.878710
46943	0	0.414164	8.459512	-0.177152	0.004150	0.084595	-0.001770	-1.831875	3.337114	15.857795
46944	0	0.553091	8.361952	-0.043132	0.005537	0.083619	-0.000431	-1.831920	3.343315	15.843542
46945	0	0.549540	8.361801	0.012514	0.005493	0.083618	0.000122	-1.835019	3.337849	15.843109
46946	0	0.435239	8.288394	0.080569	0.004337	0.082885	0.000799	-1.841445	3.314137	15.858935
46947	0	0.275831	8.453338	-0.084767	0.002747	0.084534	-0.000854	-1.848231	3.295599	15.876495
46948	0	0.162581	8.825582	-0.223655	0.001611	0.088256	-0.002245	-1.856816	3.273619	15.896906
46949	0	0.215915	9.088126	-0.426291	0.002136	0.090881	-0.004272	-1.865705	3.242982	15.929506
46950	0	0.221088	9.362652	-0.467672	0.002183	0.093627	-0.004681	-1.866882	3.207377	15.967619
46951	0	0.271176	9.789948	-0.592347	0.002686	0.097900	-0.005920	-1.859011	3.175964	16.014156
46952	0	0.228230	10.192569	-0.636215	0.002252	0.101927	-0.006355	-1.847433	3.140637	16.058601
46953	0	0.106593	10.534600	-0.745189	0.001038	0.105347	-0.007446	-1.837753	3.109547	16.106749
46954	0	-0.022014	10.839671	-0.710611	-0.000248	0.108397	-0.007093	-1.821683	3.079061	16.142962
46955	0	-0.199436	11.181602	-0.715273	-0.002014	0.111816	-0.007141	-1.807736	3.057377	16.176011
46956	0	-0.239492	11.346311	-0.698919	-0.002402	0.113463	-0.006982	-1.798568	3.047753	16.192895
46957	0	-0.188679	11.456239	-0.745690	-0.001892	0.114563	-0.007446	-1.786223	3.039989	16.202501
46958	0	-0.060265	11.529357	-0.746701	-0.000600	0.115294	-0.007468	-1.785823	3.039881	16.204351
46959	0	0.126888	11.492939	-0.707931	0.001282	0.114929	-0.007080	-1.785368	3.049414	16.197771
46960	0	0.191690	11.175586	-0.786827	0.001927	0.111755	-0.007873	-1.788934	3.056404	16.182098
46961	0	0.120676	10.846015	-0.743868	0.001221	0.108459	-0.007446	-1.796328	3.066998	16.162549
46962	0	-0.022896	10.510294	-0.675276	-0.000211	0.105103	-0.006760	-1.803218	3.082254	16.130708
46963	0	-0.100044	10.107413	-0.549051	-0.000977	0.101074	-0.005493	-1.805443	3.104896	16.094694
46964	0	-0.141376	9.643425	-0.463341	-0.001389	0.096435	-0.004634	-1.805224	3.130404	16.049453
46965	0	-0.002767	9.277361	-0.267953	0.000000	0.092773	-0.002686	-1.812556	3.161011	16.004249
46966	0	0.181139	8.905189	-0.163523	0.001840	0.089051	-0.001638	-1.817410	3.194266	15.961163
46967	0	0.351832	8.538911	-0.134128	0.003540	0.085388	-0.001343	-1.821218	3.220399	15.920342
46968	0	0.476531	8.294953	-0.079133	0.004780	0.082949	-0.000793	-1.824623	3.237586	15.885810
46969	0	0.554365	8.148272	-0.121610	0.005554	0.081482	-0.001221	-1.832100	3.249266	15.860895
46970	0	0.522431	7.989630	-0.096090	0.005228	0.079896	-0.000968	-1.841290	3.251381	15.854723
46971	0	0.409210	7.922352	-0.091269	0.004089	0.079224	-0.000916	-1.843258	3.244066	15.859651
46972	0	0.245590	7.903932	-0.133537	0.002446	0.079040	-0.001338	-1.844752	3.226597	15.870673
46973	0	0.135601	8.142067	-0.109964	0.001343	0.081421	-0.001099	-1.840407	3.204495	15.894003
46974	0	0.138894	8.502080	-0.170794	0.001370	0.085021	-0.001712	-1.842320	3.176186	15.923964
46975	0	0.228144	8.807320	-0.170579	0.002258	0.088074	-0.001709	-1.841983	3.142670	15.969595
46976	0	0.294297	9.155007	-0.243114	0.002916	0.091551	-0.002435	-1.841816	3.106181	16.013693
46977	0	0.362903	9.551911	-0.371929	0.003601	0.095520	-0.003723	-1.840704	3.070200	16.071513
46978	0	0.223060	9.954636	-0.591885	0.002195	0.099547	-0.005915	-1.831179	3.028108	16.124083
46979	0	0.101560	10.357621	-0.720331	0.000977	0.103577	-0.007202	-1.825846	2.983803	16.176766
46980	0	-0.098955	10.742171	-0.788412	-0.001018	0.107422	-0.007878	-1.816638	2.952668	16.222538
46981	0	-0.199004	11.041167	-0.862352	-0.002014	0.110413	-0.008606	-1.795810	2.926372	16.265945
46982	0	-0.201554	11.242396	-0.841259	-0.002027	0.112425	-0.008398	-1.778620	2.912635	16.292042
46983	0	-0.109332	11.492768	-0.893141	-0.001099	0.114929	-0.008911	-1.756019	2.904293	16.305843
46984	0	0.061669	11.614583	-0.714114	0.000620	0.116147	-0.007121	-1.734132	2.903602	16.307150
46985	0	0.188829	11.584428	-0.550386	0.001892	0.115845	-0.005493	-1.721636	2.903383	16.306571
46986	0	0.218224	11.468439	-0.526780	0.002190	0.114684	-0.005271	-1.723518	2.906417	16.289621
46987	0	0.145200	11.151163	-0.640475	0.001465	0.111511	-0.006409	-1.726432	2.914781	16.269326
46988	0	-0.022837	10.784972	-0.632917	-0.000209	0.107849	-0.006340	-1.736704	2.930269	16.239149
46989	0	-0.118641	10.406539	-0.670231	-0.001160	0.104065	-0.006714	-1.748033	2.953794	16.201585
46990	0	-0.142011	9.991498	-0.692486	-0.001395	0.099915	-0.006936	-1.759391	2.976105	16.159568
46991	0	-0.039415	9.606915	-0.610480	-0.000366	0.096069	-0.006104	-1.757137	3.002892	16.105451
46992	0	0.095641	9.277361	-0.464587	0.000984	0.092773	-0.004643	-1.753755	3.031734	16.062905
46993	0	0.217413	8.947788	-0.299747	0.002197	0.089478	-0.002991	-1.745560	3.056567	16.019236
46994	0	0.335367	8.679366	-0.160521	0.003374	0.086793	-0.001601	-1.740784	3.079423	15.982778
46995	0	0.395856	8.496135	0.005835	0.003967	0.084961	0.000061	-1.737986	3.087809	15.946754
46996	0	0.394467	8.404567	0.048131	0.003950	0.084045	0.000483	-1.735483	3.091485	15.930047
46997	0	0.390374	8.276378	0.018913	0.003906	0.082764	0.000183	-1.742111	3.090837	15.924110
46998	0	0.335748	8.209207	-0.065491	0.003351	0.082092	-0.000660	-1.746659	3.077723	15.928784
46999	0	0.251053	8.337406	-0.230933	0.002502	0.083374	-0.002319	-1.757555	3.062257	15.939052
47000	0	0.197942	8.593729	-0.370257	0.001969	0.085938	-0.003703	-1.754820	3.044796	15.961932
47001	0	0.208836	8.862259	-0.348267	0.002075	0.088623	-0.003479	-1.746374	3.023718	15.987108
47002	0	0.273069	9.106182	-0.410079	0.002712	0.091063	-0.004097	-1.737648	2.996558	16.016179
47003	0	0.246078	9.448151	-0.342915	0.002441	0.094482	-0.003418	-1.719601	2.969030	16.056726
47004	0	0.231792	9.789781	-0.332542	0.002297	0.097898	-0.003320	-1.708835	2.940770	16.089447
47005	0	0.124593	10.095153	-0.482837	0.001221	0.100952	-0.004822	-1.697401	2.908346	16.125605
47006	0	0.007544	10.357511	-0.576207	0.000051	0.103576	-0.005752	-1.682360	2.878142	16.157517
47007	0	-0.095453	10.613966	-0.696832	-0.000977	0.106140	-0.006958	-1.668119	2.850633	16.183559
47008	0	-0.115869	10.778616	-0.765423	-0.001176	0.107786	-0.007651	-1.662142	2.828213	16.198741
47009	0	-0.108931	10.931359	-0.867290	-0.001099	0.109314	-0.008667	-1.653097	2.814069	16.210606
47010	0	-0.047634	10.925084	-0.857147	-0.000470	0.109252	-0.008557	-1.635618	2.815448	16.210473
47011	0	0.072895	10.992382	-0.757596	0.000732	0.109924	-0.007568	-1.625206	2.813802	16.205965
47012	0	0.108638	10.851925	-0.618600	0.001091	0.108520	-0.006180	-1.616198	2.813445	16.202534
47013	0	0.115260	10.583490	-0.555683	0.001160	0.105835	-0.005554	-1.611348	2.815486	16.185336
47014	0	0.034227	10.357563	-0.513494	0.000352	0.103576	-0.005133	-1.606959	2.820313	16.159207
47015	0	0.017368	10.089106	-0.445716	0.000183	0.100891	-0.004456	-1.603334	2.825207	16.129030
47016	0	0.008793	9.802153	-0.452035	0.000103	0.098022	-0.004520	-1.601451	2.836990	16.102268
47017	0	0.028412	9.509285	-0.476047	0.000305	0.095093	-0.004761	-1.599997	2.856258	16.071619
47018	0	0.177031	9.283480	-0.409138	0.001790	0.092834	-0.004090	-1.597430	2.874695	16.037623
47019	0	0.273208	9.088171	-0.409105	0.002747	0.090881	-0.004089	-1.593959	2.887141	16.013712
47020	0	0.362622	8.886845	-0.305523	0.003633	0.088868	-0.003056	-1.592710	2.891034	15.999808
47021	0	0.408228	8.795182	-0.250840	0.004089	0.087952	-0.002502	-1.583182	2.894827	15.988177
47022	0	0.389336	8.795150	-0.203093	0.003892	0.087952	-0.002027	-1.575178	2.887610	15.986553
47023	0	0.293237	8.715816	-0.109458	0.002930	0.087158	-0.001099	-1.577304	2.878629	15.993257
47024	0	0.147438	8.770740	-0.145956	0.001470	0.087708	-0.001457	-1.570881	2.866896	16.004196
47025	0	0.098508	9.039284	-0.208094	0.000977	0.090393	-0.002075	-1.559977	2.850596	16.021940
47026	0	0.119239	9.252808	-0.337111	0.001177	0.092528	-0.003369	-1.554027	2.825992	16.040114
47027	0	0.172709	9.442099	-0.366389	0.001709	0.094421	-0.003662	-1.547549	2.798829	16.070821
47028	0	0.176608	9.753293	-0.451918	0.001746	0.097533	-0.004520	-1.544662	2.770403	16.101576
47029	0	0.209432	9.960878	-0.525270	0.002075	0.099609	-0.005249	-1.535912	2.743522	16.134320
47030	0	0.133894	10.204833	-0.617818	0.001321	0.102049	-0.006173	-1.526317	2.718122	16.157397
47031	0	0.056244	10.430835	-0.672412	0.000549	0.104309	-0.006714	-1.511173	2.698748	16.181570
47032	0	-0.014228	10.619844	-0.681012	-0.000157	0.106199	-0.006797	-1.493187	2.677270	16.200754
47033	0	-0.090795	10.729915	-0.623802	-0.000916	0.107300	-0.006226	-1.476268	2.663969	16.224783
47034	0	-0.095902	10.809086	-0.626024	-0.000961	0.108091	-0.006251	-1.463448	2.655790	16.231433
47035	0	0.023972	10.858110	-0.568498	0.000244	0.108582	-0.005676	-1.451074	2.654367	16.229144
47036	0	0.163661	10.784807	-0.569670	0.001638	0.107848	-0.005694	-1.445380	2.650216	16.230380
47037	0	0.206919	10.571341	-0.591328	0.002075	0.105713	-0.005920	-1.450044	2.650464	16.225259
47038	0	0.193488	10.333352	-0.621334	0.001941	0.103333	-0.006212	-1.446240	2.650199	16.208948
47039	0	0.071786	10.083027	-0.646831	0.000732	0.100830	-0.006470	-1.445036	2.659857	16.192927
47040	0	0.025995	9.777821	-0.561516	0.000277	0.097778	-0.005612	-1.439231	2.672109	16.165367
47041	0	-0.013626	9.490982	-0.500159	-0.000122	0.094910	-0.005005	-1.440343	2.682314	16.143326
47042	0	0.050958	9.240726	-0.304721	0.000522	0.092407	-0.003046	-1.436210	2.690844	16.118940
47043	0	0.151257	9.027116	-0.323667	0.001526	0.090271	-0.003235	-1.431762	2.701118	16.091941
47044	0	0.234152	8.844034	-0.152762	0.002355	0.088440	-0.001531	-1.433260	2.711930	16.072358
47045	0	0.371441	8.679241	-0.121779	0.003723	0.086792	-0.001221	-1.434381	2.717219	16.064561
47046	0	0.357714	8.569365	-0.170070	0.003583	0.085693	-0.001703	-1.435060	2.718620	16.056425
47047	0	0.305727	8.538794	-0.152821	0.003052	0.085388	-0.001526	-1.428440	2.704765	16.061813
47048	0	0.239868	8.502093	-0.299165	0.002391	0.085021	-0.002995	-1.429906	2.687715	16.071956
47049	0	0.160138	8.660877	-0.268077	0.001587	0.086609	-0.002686	-1.432101	2.662065	16.088354
47050	0	0.120558	8.929333	-0.297901	0.001189	0.089293	-0.002981	-1.430753	2.634571	16.104296
47051	0	0.191117	9.155232	-0.360163	0.001892	0.091553	-0.003601	-1.425033	2.604429	16.135635
47052	0	0.231438	9.399183	-0.445725	0.002297	0.093992	-0.004457	-1.419957	2.577747	16.173629
47053	0	0.270863	9.716711	-0.446039	0.002686	0.097168	-0.004456	-1.408929	2.544390	16.207790
47054	0	0.287962	10.052235	-0.519751	0.002855	0.100523	-0.005198	-1.404665	2.510648	16.243828
47055	0	0.204060	10.302682	-0.659195	0.002014	0.103027	-0.006592	-1.399183	2.475738	16.282877
47056	0	0.037931	10.565029	-0.733400	0.000360	0.105651	-0.007326	-1.386163	2.448481	16.311198
47057	0	-0.059038	10.797073	-0.818626	-0.000610	0.107971	-0.008179	-1.373850	2.421623	16.342573
47058	0	-0.116662	10.961752	-0.832781	-0.001181	0.109618	-0.008317	-1.358475	2.400710	16.362609
47059	0	-0.097180	11.077811	-0.776210	-0.000977	0.110779	-0.007751	-1.343439	2.389110	16.373787
47060	0	-0.030161	11.132552	-0.680797	-0.000297	0.111326	-0.006797	-1.328108	2.387033	16.374271
47061	0	0.103185	11.132762	-0.666221	0.001038	0.111328	-0.006653	-1.314577	2.385720	16.372833
47062	0	0.138066	11.010641	-0.576035	0.001392	0.110106	-0.005756	-1.306950	2.390363	16.361329
47063	0	0.066186	10.730020	-0.640310	0.000671	0.107300	-0.006409	-1.309532	2.392573	16.341494
47064	0	-0.039775	10.449254	-0.669722	-0.000385	0.104492	-0.006703	-1.312587	2.398203	16.322770
47065	0	-0.092998	10.174596	-0.676764	-0.000916	0.101746	-0.006775	-1.317064	2.405891	16.293931
47066	0	-0.077552	9.820583	-0.541177	-0.000760	0.098206	-0.005419	-1.321626	2.415542	16.259688
47067	0	0.016280	9.503212	-0.481496	0.000183	0.095032	-0.004822	-1.326679	2.431714	16.223575
47068	0	0.134305	9.228644	-0.377236	0.001365	0.092286	-0.003773	-1.324206	2.450797	16.195839
47069	0	0.261138	8.996626	-0.353846	0.002625	0.089966	-0.003540	-1.323825	2.459705	16.167177
47070	0	0.356385	8.752593	-0.268052	0.003575	0.087525	-0.002684	-1.325800	2.467175	16.139018
47071	0	0.408213	8.544960	-0.152395	0.004089	0.085449	-0.001526	-1.326109	2.469628	16.116983
47072	0	0.395053	8.471692	-0.054473	0.003953	0.084717	-0.000546	-1.324407	2.465851	16.102751
47073	0	0.323764	8.428953	-0.145963	0.003235	0.084290	-0.001465	-1.327777	2.454554	16.098238
47074	0	0.269549	8.343505	-0.193680	0.002690	0.083435	-0.001944	-1.332557	2.439789	16.109555
47075	0	0.251219	8.465557	-0.219364	0.002502	0.084656	-0.002197	-1.333001	2.418893	16.118630
47076	0	0.205075	8.758407	-0.243633	0.002034	0.087584	-0.002435	-1.326213	2.389489	16.131963
47077	0	0.184739	8.953835	-0.353732	0.001831	0.089539	-0.003540	-1.324499	2.361062	16.160673
47078	0	0.242872	9.216187	-0.334759	0.002414	0.092162	-0.003351	-1.323657	2.334813	16.186229
47079	0	0.252125	9.527530	-0.403024	0.002502	0.095276	-0.004028	-1.315661	2.304735	16.220102
47080	0	0.213985	9.826422	-0.464134	0.002113	0.098265	-0.004643	-1.312584	2.266447	16.255668
47081	0	0.130308	10.082963	-0.555735	0.001282	0.100830	-0.005554	-1.303710	2.234989	16.290001
47082	0	-0.017768	10.357554	-0.727382	-0.000200	0.103576	-0.007271	-1.295462	2.203178	16.325088
47083	0	-0.083813	10.589596	-0.696060	-0.000854	0.105896	-0.006958	-1.287931	2.178336	16.355178
47084	0	-0.104810	10.784809	-0.800466	-0.001065	0.107848	-0.008001	-1.279747	2.152791	16.375882
47085	0	-0.090688	10.931381	-0.726661	-0.000916	0.109314	-0.007263	-1.271508	2.136082	16.390895
47086	0	-0.028302	11.010598	-0.752229	-0.000288	0.110106	-0.007515	-1.259381	2.122502	16.390046
47087	0	0.072578	11.029054	-0.634812	0.000732	0.110291	-0.006348	-1.254429	2.121079	16.388543
47088	0	0.132008	10.943642	-0.616168	0.001329	0.109436	-0.006166	-1.255086	2.122377	16.384208
47089	0	0.163886	10.742232	-0.603699	0.001648	0.107422	-0.006042	-1.256797	2.123375	16.374515
47090	0	0.094753	10.461480	-0.639096	0.000958	0.104614	-0.006398	-1.260456	2.126508	16.362214
47091	0	0.047563	10.229510	-0.677307	0.000488	0.102295	-0.006775	-1.258374	2.131279	16.339407
47092	0	-0.015872	9.967077	-0.646008	-0.000147	0.099670	-0.006466	-1.260710	2.135566	16.318406
47093	0	0.011462	9.674082	-0.494204	0.000122	0.096741	-0.004944	-1.258672	2.135235	16.289458
47094	0	0.125033	9.478775	-0.469904	0.001266	0.094788	-0.004698	-1.253235	2.145748	16.265862
47095	0	0.212021	9.301786	-0.342022	0.002136	0.093018	-0.003418	-1.246618	2.156860	16.246190
47096	0	0.313433	9.045445	-0.165166	0.003143	0.090454	-0.001654	-1.245536	2.160025	16.230433
47097	0	0.365734	8.905053	-0.182905	0.003662	0.089050	-0.001831	-1.244529	2.157831	16.216264
47098	0	0.322457	8.819590	-0.200586	0.003224	0.088196	-0.002010	-1.245888	2.149069	16.216336
47099	0	0.293193	8.789076	-0.188253	0.002930	0.087891	-0.001892	-1.253769	2.137590	16.218965
47100	0	0.220711	8.740241	-0.333321	0.002201	0.087402	-0.003339	-1.256188	2.121030	16.224052
47101	0	0.147275	8.801272	-0.371938	0.001465	0.088013	-0.003723	-1.256000	2.102117	16.233448
47102	0	0.081880	9.020986	-0.371576	0.000809	0.090210	-0.003716	-1.250417	2.080768	16.251004
47103	0	0.129703	9.210184	-0.408919	0.001282	0.092102	-0.004089	-1.245229	2.053239	16.271110
47104	0	0.193119	9.423718	-0.396664	0.001923	0.094237	-0.003967	-1.240267	2.034304	16.296420
47105	0	0.239665	9.631316	-0.402635	0.002380	0.096313	-0.004028	-1.236685	2.006417	16.324097
47106	0	0.230949	9.875375	-0.407926	0.002291	0.098754	-0.004086	-1.238150	1.976045	16.351559
47107	0	0.160450	10.083005	-0.506097	0.001587	0.100830	-0.005066	-1.238047	1.947660	16.380957
47108	0	0.035437	10.241692	-0.572820	0.000340	0.102417	-0.005728	-1.232188	1.923714	16.406480
47109	0	-0.005160	10.357693	-0.689303	-0.000061	0.103577	-0.006897	-1.231240	1.905028	16.430313
47110	0	-0.058469	10.498046	-0.817172	-0.000591	0.104980	-0.008171	-1.225358	1.889264	16.444297
47111	0	-0.017900	10.559094	-0.768883	-0.000183	0.105591	-0.007690	-1.221835	1.876138	16.458898
47112	0	0.067396	10.565130	-0.732991	0.000679	0.105652	-0.007321	-1.207272	1.872732	16.470855
47113	0	0.121340	10.546902	-0.622238	0.001221	0.105469	-0.006226	-1.205566	1.871568	16.473528
47114	0	0.126000	10.412605	-0.548754	0.001266	0.104126	-0.005487	-1.200426	1.869397	16.469647
47115	0	0.102462	10.211203	-0.494209	0.001038	0.102112	-0.004944	-1.197590	1.874443	16.455787
47116	0	0.063404	10.064728	-0.511950	0.000646	0.100647	-0.005124	-1.197879	1.878102	16.443539
47117	0	0.023635	9.857190	-0.549133	0.000244	0.098572	-0.005493	-1.194997	1.877443	16.428922
47118	0	0.021841	9.661907	-0.511658	0.000228	0.096619	-0.005124	-1.198898	1.879008	16.411620
47119	0	0.084132	9.399422	-0.421227	0.000854	0.093994	-0.004211	-1.192849	1.885616	16.402029
47120	0	0.148357	9.283484	-0.421067	0.001499	0.092834	-0.004213	-1.191335	1.895324	16.386426
47121	0	0.224763	9.143084	-0.342043	0.002258	0.091431	-0.003418	-1.183535	1.899299	16.375192
47122	0	0.326599	9.039332	-0.275352	0.003274	0.090393	-0.002752	-1.177191	1.900090	16.368755
47123	0	0.311198	9.002677	-0.195813	0.003113	0.090027	-0.001953	-1.165746	1.891843	16.368258
47124	0	0.280779	9.014800	-0.134713	0.002806	0.090148	-0.001353	-1.168087	1.879802	16.375781
47125	0	0.214315	8.972156	-0.237859	0.002136	0.089722	-0.002380	-1.164837	1.861530	16.384446
47126	0	0.185155	9.106354	-0.286005	0.001844	0.091063	-0.002866	-1.166278	1.843114	16.403113
47127	0	0.159628	9.301756	-0.323072	0.001587	0.093018	-0.003235	-1.165466	1.822186	16.426994
47128	0	0.192080	9.448131	-0.438618	0.001911	0.094481	-0.004387	-1.160411	1.801253	16.448453
47129	0	0.214637	9.655760	-0.451211	0.002136	0.096558	-0.004517	-1.159527	1.780064	16.477022
47130	0	0.216672	9.875366	-0.414278	0.002156	0.098754	-0.004142	-1.152339	1.758568	16.503006
47131	0	0.172184	10.070771	-0.512856	0.001709	0.100708	-0.005127	-1.144455	1.734778	16.531480
47132	0	0.101136	10.229370	-0.537836	0.001002	0.102294	-0.005375	-1.134765	1.715406	16.553939
47133	0	0.001774	10.406483	-0.580032	0.000000	0.104065	-0.005798	-1.126854	1.686770	16.582273
47134	0	-0.032571	10.528437	-0.629703	-0.000331	0.105285	-0.006291	-1.115134	1.671650	16.596025
47135	0	-0.085336	10.601812	-0.634689	-0.000854	0.106018	-0.006348	-1.110412	1.660933	16.606825
47136	0	-0.024698	10.620086	-0.671766	-0.000242	0.106201	-0.006713	-1.099737	1.656227	16.607936
47137	0	0.072998	10.638417	-0.653284	0.000732	0.106384	-0.006531	-1.091995	1.648958	16.607115
47138	0	0.108523	10.552882	-0.629293	0.001093	0.105529	-0.006291	-1.084937	1.647206	16.600044
47139	0	0.127349	10.345484	-0.701688	0.001282	0.103455	-0.007019	-1.082034	1.645932	16.588115
47140	0	0.076470	10.162335	-0.561647	0.000777	0.101624	-0.005611	-1.070896	1.649932	16.577615
47141	0	0.010973	9.967040	-0.549356	0.000122	0.099670	-0.005493	-1.064894	1.653912	16.564720
47142	0	0.039197	9.704497	-0.439594	0.000403	0.097045	-0.004395	-1.058914	1.657322	16.547787
47143	0	0.077921	9.497075	-0.421310	0.000793	0.094971	-0.004211	-1.051675	1.664336	16.524255
47144	0	0.154805	9.277357	-0.348435	0.001559	0.092773	-0.003483	-1.044741	1.668229	16.502953
47145	0	0.218808	9.088157	-0.317374	0.002197	0.090881	-0.003174	-1.040153	1.669894	16.476352
47146	0	0.302315	8.984417	-0.280660	0.003034	0.089844	-0.002809	-1.037880	1.673429	16.459351
47147	0	0.329336	8.825689	-0.293095	0.003296	0.088257	-0.002930	-1.031406	1.666826	16.446680
47148	0	0.292135	8.758550	-0.183581	0.002924	0.087585	-0.001834	-1.023653	1.660470	16.443320
47149	0	0.292792	8.758544	-0.226110	0.002930	0.087585	-0.002258	-1.014404	1.652885	16.448605
47150	0	0.219607	8.758456	-0.268697	0.002193	0.087584	-0.002691	-1.014344	1.639489	16.453856
47151	0	0.153274	8.868394	-0.268617	0.001526	0.088684	-0.002686	-1.007708	1.620607	16.462392
47152	0	0.142479	9.100225	-0.311737	0.001417	0.091002	-0.003115	-0.998224	1.601018	16.484773
47153	0	0.190514	9.271213	-0.390628	0.001892	0.092712	-0.003906	-0.991850	1.575051	16.513828
47154	0	0.198977	9.466455	-0.384103	0.001979	0.094665	-0.003846	-0.991916	1.551903	16.533124
47155	0	0.190807	9.716772	-0.475954	0.001892	0.097168	-0.004761	-0.986819	1.523435	16.568563
47156	0	0.170077	10.009592	-0.543824	0.001680	0.100097	-0.005430	-0.971400	1.490404	16.594998
47157	0	0.093278	10.217251	-0.622857	0.000916	0.102173	-0.006226	-0.961976	1.461404	16.620609
47158	0	0.011024	10.400237	-0.654655	0.000095	0.104003	-0.006537	-0.945986	1.435419	16.645808
47159	0	-0.029287	10.583466	-0.726807	-0.000305	0.105835	-0.007263	-0.934799	1.412533	16.668398
47160	0	-0.014926	10.711514	-0.709987	-0.000158	0.107116	-0.007091	-0.918913	1.392991	16.684300
47161	0	0.031193	10.803137	-0.684912	0.000305	0.108032	-0.006836	-0.898979	1.375800	16.695345
47162	0	0.099009	10.845686	-0.669095	0.000990	0.108458	-0.006680	-0.881053	1.365370	16.696531
47163	0	0.121349	10.839791	-0.629707	0.001221	0.108398	-0.006287	-0.864172	1.362618	16.696077
47164	0	0.169146	10.717573	-0.624888	0.001694	0.107176	-0.006247	-0.855954	1.354611	16.690111
47165	0	0.121258	10.479758	-0.683410	0.001221	0.104797	-0.006836	-0.852184	1.352862	16.681820
47166	0	0.070736	10.290515	-0.640872	0.000716	0.102905	-0.006406	-0.843155	1.351936	16.667428
47167	0	-0.031812	10.046381	-0.622590	-0.000305	0.100464	-0.006226	-0.836751	1.355832	16.648539
47168	0	0.020685	9.796014	-0.489102	0.000218	0.097960	-0.004884	-0.822357	1.358743	16.626303
47169	0	0.065911	9.558092	-0.470427	0.000671	0.095581	-0.004700	-0.811143	1.362880	16.601839
47170	0	0.130643	9.374920	-0.416001	0.001318	0.093749	-0.004160	-0.805373	1.366638	16.585205
47171	0	0.212529	9.149186	-0.317647	0.002136	0.091492	-0.003174	-0.796775	1.370214	16.563865
47172	0	0.246980	9.008819	-0.244710	0.002481	0.090088	-0.002447	-0.791336	1.373801	16.551885
47173	0	0.249687	8.898933	-0.299316	0.002502	0.088989	-0.002991	-0.782710	1.370817	16.542078
47174	0	0.249282	8.770747	-0.275222	0.002491	0.087708	-0.002752	-0.777032	1.358232	16.539700
47175	0	0.256936	8.721905	-0.274701	0.002563	0.087219	-0.002747	-0.770540	1.340291	16.544732
47176	0	0.227616	8.764535	-0.305302	0.002270	0.087646	-0.003053	-0.763921	1.321645	16.558959
47177	0	0.159680	8.825677	-0.286522	0.001587	0.088257	-0.002869	-0.762255	1.298521	16.571042
47178	0	0.167714	9.063596	-0.323155	0.001668	0.090636	-0.003228	-0.751890	1.276627	16.581500
47179	0	0.196317	9.228509	-0.329170	0.001953	0.092285	-0.003296	-0.750647	1.253841	16.608241
47180	0	0.235470	9.344341	-0.365547	0.002339	0.093444	-0.003654	-0.741624	1.224805	16.641169
47181	0	0.233290	9.612972	-0.373149	0.002319	0.096130	-0.003723	-0.725111	1.198356	16.671930
47182	0	0.199654	9.838622	-0.514944	0.001981	0.098387	-0.005145	-0.713654	1.169937	16.697128
47183	0	0.142051	10.034126	-0.598657	0.001404	0.100342	-0.005981	-0.701522	1.140952	16.724160
47184	0	0.016985	10.192746	-0.697341	0.000155	0.101928	-0.006969	-0.691007	1.115083	16.753613
47185	0	0.013226	10.388119	-0.666272	0.000122	0.103882	-0.006653	-0.674037	1.094014	16.780526
47186	0	-0.009547	10.485608	-0.698424	-0.000102	0.104856	-0.006978	-0.661205	1.076794	16.797735
47187	0	0.012232	10.565120	-0.593209	0.000122	0.105652	-0.005920	-0.642488	1.066298	16.808596
47188	0	0.018541	10.638198	-0.570732	0.000183	0.106382	-0.005700	-0.628660	1.053495	16.812807
47189	0	0.103237	10.632303	-0.568113	0.001038	0.106323	-0.005676	-0.617328	1.048865	16.822491
47190	0	0.120251	10.546774	-0.587237	0.001210	0.105468	-0.005870	-0.608610	1.046805	16.821175
47191	0	0.121772	10.345459	-0.628714	0.001221	0.103455	-0.006287	-0.602038	1.039608	16.818708
47192	0	0.041686	10.162252	-0.555648	0.000421	0.101623	-0.005555	-0.594510	1.033238	16.804941
47193	0	-0.000997	9.997541	-0.580139	0.000000	0.099976	-0.005798	-0.584823	1.034148	16.800063
47194	0	0.021635	9.808245	-0.568486	0.000224	0.098083	-0.005683	-0.576430	1.032645	16.790232
47195	0	0.053985	9.625220	-0.507154	0.000549	0.096252	-0.005066	-0.563689	1.033418	16.775632
47196	0	0.143847	9.466444	-0.398450	0.001446	0.094665	-0.003979	-0.550828	1.032035	16.765150
47197	0	0.224915	9.332283	-0.311715	0.002258	0.093323	-0.003113	-0.539869	1.033212	16.751084
47198	0	0.296540	9.216337	-0.311995	0.002972	0.092163	-0.003122	-0.537009	1.030828	16.751122
47199	0	0.329427	9.136976	-0.292751	0.003296	0.091370	-0.002930	-0.533940	1.022721	16.752756
47200	0	0.305092	9.112535	-0.219494	0.003048	0.091125	-0.002193	-0.526098	1.008808	16.759979
47201	0	0.250685	9.069821	-0.341561	0.002502	0.090698	-0.003418	-0.523123	0.992978	16.764511
47202	0	0.123743	9.063619	-0.426755	0.001229	0.090636	-0.004269	-0.518442	0.972449	16.775268
47203	0	0.159858	9.197969	-0.354246	0.001587	0.091980	-0.003540	-0.509379	0.947662	16.785379
47204	0	0.119198	9.344354	-0.342940	0.001183	0.093444	-0.003424	-0.496318	0.925825	16.800681
47205	0	0.220786	9.515340	-0.415415	0.002197	0.095154	-0.004150	-0.485606	0.902825	16.817560
47206	0	0.229097	9.649539	-0.342443	0.002279	0.096496	-0.003426	-0.480788	0.878624	16.837584
47207	0	0.221267	9.863247	-0.451662	0.002197	0.098633	-0.004517	-0.474488	0.850552	16.863351
47208	0	0.144687	9.973040	-0.488201	0.001434	0.099730	-0.004884	-0.470476	0.825959	16.880824
47209	0	0.074376	10.089106	-0.610306	0.000732	0.100891	-0.006104	-0.465030	0.803039	16.898587
47210	0	-0.002420	10.211156	-0.659589	-0.000038	0.102112	-0.006592	-0.454507	0.777310	16.912049
47211	0	-0.036130	10.296594	-0.635395	-0.000366	0.102966	-0.006348	-0.441594	0.761720	16.921480
47212	0	0.019930	10.333008	-0.691811	0.000193	0.103331	-0.006910	-0.426950	0.744180	16.930185
47213	0	0.036786	10.369860	-0.604455	0.000366	0.103699	-0.006042	-0.418665	0.732253	16.940258
47214	0	0.122495	10.369752	-0.538056	0.001224	0.103698	-0.005376	-0.407528	0.720564	16.942646
47215	0	0.139791	10.260025	-0.506447	0.001404	0.102600	-0.005066	-0.403239	0.716979	16.940824
47216	0	0.132496	10.107413	-0.531017	0.001330	0.101074	-0.005307	-0.394013	0.712866	16.932287
47217	0	0.109409	9.973160	-0.500276	0.001099	0.099731	-0.005005	-0.390545	0.707891	16.923221
47218	0	0.059638	9.790043	-0.591632	0.000601	0.097900	-0.005917	-0.384874	0.702699	16.911467
47219	0	0.066492	9.643577	-0.530687	0.000671	0.096436	-0.005310	-0.382672	0.700114	16.899434
47220	0	0.107769	9.509304	-0.475146	0.001085	0.095093	-0.004755	-0.381067	0.699128	16.889556
47221	0	0.170227	9.375011	-0.439478	0.001709	0.093750	-0.004395	-0.374936	0.697298	16.884519
47222	0	0.236268	9.271239	-0.323944	0.002367	0.092712	-0.003236	-0.364750	0.692766	16.879403
47223	0	0.274405	9.222430	-0.286519	0.002747	0.092224	-0.002869	-0.363513	0.686129	16.870639
47224	0	0.262268	9.118647	-0.292119	0.002619	0.091187	-0.002923	-0.360041	0.671351	16.873266
47225	0	0.250657	9.094229	-0.250178	0.002502	0.090942	-0.002502	-0.355061	0.656173	16.878245
47226	0	0.178033	9.124684	-0.310332	0.001778	0.091247	-0.003112	-0.359974	0.642795	16.882779
47227	0	0.141220	9.167478	-0.451439	0.001404	0.091675	-0.004517	-0.356883	0.622368	16.896599
47228	0	0.167284	9.344357	-0.439379	0.001664	0.093444	-0.004391	-0.347281	0.601777	16.907080
47229	0	0.159745	9.484859	-0.475807	0.001587	0.094849	-0.004761	-0.344616	0.579178	16.925238
47230	0	0.198429	9.612934	-0.420355	0.001974	0.096129	-0.004207	-0.342434	0.557097	16.942390
47231	0	0.203066	9.820520	-0.439510	0.002014	0.098206	-0.004395	-0.335890	0.527937	16.960012
47232	0	0.169119	9.979131	-0.488581	0.001681	0.099792	-0.004885	-0.328858	0.506734	16.975206
47233	0	0.154255	10.131783	-0.580315	0.001526	0.101318	-0.005798	-0.317561	0.478224	17.001580
47234	0	0.065793	10.253789	-0.605511	0.000644	0.102538	-0.006053	-0.309422	0.452533	17.011330
47235	0	0.049946	10.394280	-0.616491	0.000488	0.103943	-0.006165	-0.303348	0.430497	17.026311
47236	0	0.032674	10.455237	-0.695744	0.000327	0.104552	-0.006959	-0.299355	0.421269	17.040805
47237	0	0.030584	10.461401	-0.714471	0.000305	0.104614	-0.007141	-0.289612	0.410723	17.046903
47238	0	0.091320	10.467422	-0.678484	0.000916	0.104674	-0.006783	-0.281256	0.404563	17.056098
47239	0	0.122324	10.479733	-0.579839	0.001221	0.104797	-0.005798	-0.275405	0.392022	17.058112
47240	0	0.146356	10.345361	-0.561820	0.001470	0.103454	-0.005616	-0.267390	0.388941	17.056897
47241	0	0.072868	10.180666	-0.555428	0.000732	0.101807	-0.005554	-0.261453	0.383361	17.051118
47242	0	0.083653	10.034207	-0.536853	0.000847	0.100342	-0.005372	-0.259631	0.385392	17.042323
47243	0	0.065622	9.826681	-0.494172	0.000671	0.098267	-0.004944	-0.256245	0.393349	17.027705
47244	0	0.075577	9.619149	-0.445123	0.000764	0.096191	-0.004452	-0.251030	0.393441	17.018686
47245	0	0.090935	9.454346	-0.415164	0.000916	0.094543	-0.004150	-0.243685	0.391449	17.007684
47246	0	0.156199	9.295677	-0.390877	0.001575	0.092957	-0.003909	-0.238447	0.397420	17.003172
47247	0	0.194424	9.161392	-0.329689	0.001953	0.091614	-0.003296	-0.231658	0.399206	16.994996
47248	0	0.272280	9.057629	-0.250720	0.002728	0.090576	-0.002505	-0.223908	0.397206	16.986602
47249	0	0.286748	8.978290	-0.292503	0.002869	0.089783	-0.002930	-0.224334	0.389280	16.989145
47250	0	0.274264	8.941667	-0.297802	0.002744	0.089417	-0.002982	-0.224086	0.381196	16.993705
47251	0	0.226105	8.929462	-0.298321	0.002258	0.089294	-0.002991	-0.228169	0.368167	17.001252
47252	0	0.214759	8.959981	-0.327188	0.002141	0.089600	-0.003282	-0.235010	0.350259	17.013136
47253	0	0.195830	9.100347	-0.371916	0.001953	0.091003	-0.003723	-0.234463	0.334232	17.029030
47254	0	0.191063	9.283454	-0.389296	0.001903	0.092834	-0.003899	-0.235899	0.314819	17.046502
47255	0	0.208685	9.411608	-0.378102	0.002075	0.094116	-0.003784	-0.234186	0.291112	17.067345
47256	0	0.168393	9.582413	-0.432523	0.001671	0.095824	-0.004328	-0.231739	0.266043	17.092026
47257	0	0.172441	9.796114	-0.396766	0.001709	0.097961	-0.003967	-0.225778	0.238520	17.126919
47258	0	0.144515	10.003567	-0.506397	0.001435	0.100036	-0.005067	-0.223755	0.217923	17.150099
47259	0	0.080789	10.137946	-0.567305	0.000793	0.101379	-0.005676	-0.222086	0.192513	17.179539
47260	0	0.071051	10.272223	-0.682824	0.000700	0.102722	-0.006830	-0.219040	0.171900	17.207078
47261	0	0.019443	10.424824	-0.689378	0.000183	0.104248	-0.006897	-0.217293	0.150413	17.223566
47262	0	0.033527	10.528551	-0.707594	0.000327	0.105286	-0.007074	-0.210293	0.132508	17.237577
47263	0	0.006234	10.534655	-0.653287	0.000061	0.105347	-0.006531	-0.202574	0.121986	17.249662
47264	0	0.049495	10.546737	-0.660301	0.000490	0.105468	-0.006597	-0.190103	0.107710	17.258219
47265	0	0.115328	10.540785	-0.585824	0.001160	0.105408	-0.005859	-0.185924	0.105482	17.255570
47266	0	0.113578	10.412604	-0.512615	0.001146	0.104126	-0.005125	-0.179241	0.107995	17.251810
47267	0	0.115833	10.235620	-0.609972	0.001160	0.102356	-0.006104	-0.178038	0.100339	17.247503
47268	0	0.090315	10.076913	-0.579166	0.000913	0.100769	-0.005792	-0.172568	0.102043	17.242468
47269	0	0.066142	9.924325	-0.537082	0.000671	0.099243	-0.005371	-0.167282	0.104474	17.231765
47270	0	0.119040	9.729011	-0.506706	0.001201	0.097290	-0.005066	-0.160448	0.107569	17.218994
47271	0	0.133660	9.545895	-0.543421	0.001343	0.095459	-0.005432	-0.152458	0.105897	17.205825
47272	0	0.156888	9.374907	-0.397361	0.001575	0.093749	-0.003972	-0.145178	0.104017	17.198328
47273	0	0.218709	9.240761	-0.378069	0.002197	0.092407	-0.003784	-0.144292	0.107936	17.186773
47274	0	0.290619	9.167482	-0.243816	0.002910	0.091675	-0.002435	-0.134868	0.103678	17.183612
47275	0	0.261837	9.088146	-0.299267	0.002625	0.090881	-0.002991	-0.127275	0.102735	17.180441
47276	0	0.255208	9.021003	-0.274828	0.002551	0.090210	-0.002751	-0.125954	0.092697	17.186411
47277	0	0.201830	9.057629	-0.347348	0.002014	0.090576	-0.003479	-0.127742	0.078693	17.192719
47278	0	0.141629	9.051548	-0.376367	0.001411	0.090515	-0.003774	-0.135242	0.063803	17.200828
47279	0	0.153306	9.155240	-0.385038	0.001526	0.091553	-0.003845	-0.123620	0.046080	17.215236
47280	0	0.185712	9.307733	-0.398011	0.001845	0.093078	-0.003978	-0.115615	0.022885	17.225501
47281	0	0.202141	9.417716	-0.396563	0.002014	0.094177	-0.003967	-0.112488	0.005319	17.245325
47282	0	0.136687	9.558011	-0.328868	0.001357	0.095580	-0.003293	-0.112701	-0.015239	17.267412
47283	0	0.184539	9.753400	-0.402620	0.001831	0.097534	-0.004028	-0.110144	-0.040792	17.291855
47284	0	0.113976	9.930325	-0.414294	0.001127	0.099303	-0.004147	-0.109449	-0.063901	17.311813
47285	0	0.098529	10.058600	-0.530725	0.000977	0.100586	-0.005310	-0.107790	-0.082312	17.334622
47286	0	0.033053	10.144046	-0.548740	0.000322	0.101440	-0.005488	-0.104076	-0.099994	17.352055
47287	0	0.049048	10.247807	-0.695721	0.000488	0.102478	-0.006958	-0.100039	-0.110830	17.363391
47288	0	0.061792	10.314842	-0.671312	0.000614	0.103148	-0.006713	-0.094817	-0.123449	17.366476
47289	0	0.109626	10.351559	-0.647062	0.001099	0.103516	-0.006470	-0.088848	-0.129211	17.372536
47290	0	0.120910	10.345389	-0.598028	0.001216	0.103454	-0.005983	-0.087167	-0.130056	17.372397
47291	0	0.134006	10.296619	-0.561807	0.001343	0.102966	-0.005615	-0.078950	-0.135377	17.372899
47292	0	0.139362	10.168361	-0.537803	0.001398	0.101684	-0.005377	-0.072483	-0.138663	17.368870
47293	0	0.109613	10.083014	-0.530941	0.001099	0.100830	-0.005310	-0.068101	-0.144090	17.364083
47294	0	0.108596	9.973145	-0.488328	0.001093	0.099731	-0.004882	-0.061417	-0.144297	17.362498
47295	0	0.084976	9.790044	-0.457738	0.000854	0.097900	-0.004578	-0.056573	-0.146876	17.354359
47296	0	0.077553	9.674071	-0.494534	0.000783	0.096741	-0.004944	-0.049684	-0.146234	17.343299
47297	0	0.157781	9.545916	-0.482129	0.001587	0.095459	-0.004822	-0.045262	-0.143408	17.334064
47298	0	0.192510	9.423831	-0.452022	0.001935	0.094238	-0.004517	-0.035944	-0.139405	17.331291
47299	0	0.213400	9.356683	-0.390899	0.002136	0.093567	-0.003906	-0.027707	-0.144598	17.327287
47300	0	0.225117	9.313880	-0.366673	0.002254	0.093139	-0.003668	-0.024238	-0.149638	17.327441
47301	0	0.207576	9.234605	-0.336054	0.002075	0.092346	-0.003357	-0.014933	-0.158258	17.331361
47302	0	0.177341	9.210114	-0.293443	0.001771	0.092101	-0.002937	-0.013762	-0.169242	17.335765
47303	0	0.146850	9.283461	-0.329053	0.001465	0.092834	-0.003296	-0.015659	-0.181739	17.347025
47304	0	0.122724	9.350580	-0.365306	0.001227	0.093506	-0.003652	-0.009237	-0.189533	17.361745
47305	0	0.158863	9.448244	-0.396609	0.001587	0.094482	-0.003967	-0.006046	-0.199547	17.376939
47306	0	0.196058	9.588507	-0.463906	0.001956	0.095885	-0.004637	0.001319	-0.212901	17.386474
47307	0	0.183664	9.728982	-0.390904	0.001831	0.097290	-0.003906	0.009199	-0.227401	17.405887
47308	0	0.203459	9.796000	-0.471106	0.002025	0.097960	-0.004705	0.020338	-0.246862	17.425355
47309	0	0.153551	9.930394	-0.519010	0.001526	0.099304	-0.005188	0.027276	-0.265711	17.442888
47310	0	0.106198	10.021887	-0.628902	0.001057	0.100219	-0.006291	0.029082	-0.279393	17.458158
47311	0	0.044087	10.107414	-0.537144	0.000427	0.101074	-0.005371	0.033827	-0.302486	17.473151
47312	0	0.039724	10.162244	-0.604556	0.000393	0.101623	-0.006043	0.040829	-0.314953	17.484240
47313	0	0.018528	10.235576	-0.561875	0.000183	0.102356	-0.005615	0.049425	-0.324973	17.487768
47314	0	0.048912	10.223264	-0.599435	0.000492	0.102233	-0.005989	0.059980	-0.329176	17.493928
47315	0	0.091429	10.205042	-0.513436	0.000916	0.102051	-0.005127	0.072846	-0.335281	17.496801
47316	0	0.127782	10.162252	-0.520467	0.001279	0.101623	-0.005203	0.079066	-0.341534	17.496915
47317	0	0.121758	10.028086	-0.561418	0.001221	0.100281	-0.005615	0.082523	-0.345411	17.495778
47318	0	0.108244	9.881593	-0.524889	0.001092	0.098816	-0.005247	0.089211	-0.341759	17.495210
47319	0	0.066191	9.777814	-0.494877	0.000671	0.097778	-0.004944	0.099684	-0.337980	17.489892
47320	0	0.095170	9.673981	-0.538179	0.000957	0.096740	-0.005382	0.104624	-0.338456	17.483969
47321	0	0.121363	9.539791	-0.458032	0.001221	0.095398	-0.004578	0.112493	-0.337160	17.479473
47322	0	0.144523	9.393224	-0.415604	0.001451	0.093932	-0.004156	0.116893	-0.337859	17.475582
47323	0	0.170669	9.320070	-0.378477	0.001709	0.093201	-0.003784	0.122137	-0.342053	17.465938
47324	0	0.231425	9.271148	-0.323602	0.002315	0.092711	-0.003237	0.125635	-0.348622	17.464054
47325	0	0.274608	9.234624	-0.323393	0.002747	0.092346	-0.003235	0.128813	-0.355068	17.466195
47326	0	0.256506	9.204096	-0.347608	0.002562	0.092041	-0.003477	0.131874	-0.366575	17.474086
47327	0	0.238676	9.216291	-0.372346	0.002380	0.092163	-0.003723	0.136556	-0.381655	17.481652
47328	0	0.178786	9.240621	-0.378405	0.001782	0.092406	-0.003785	0.139403	-0.395591	17.493359
47329	0	0.141245	9.356671	-0.384661	0.001404	0.093567	-0.003845	0.145340	-0.413247	17.502357
47330	0	0.143232	9.484736	-0.452265	0.001421	0.094848	-0.004519	0.153346	-0.433991	17.513228
47331	0	0.141059	9.625204	-0.427926	0.001404	0.096252	-0.004272	0.165473	-0.449160	17.536655
47332	0	0.161396	9.741075	-0.386409	0.001600	0.097411	-0.003860	0.174888	-0.472374	17.555800
47333	0	0.129599	9.942584	-0.482693	0.001282	0.099426	-0.004822	0.184768	-0.495763	17.576513
47334	0	0.113872	10.021856	-0.513906	0.001127	0.100219	-0.005137	0.190537	-0.515792	17.592070
47335	0	0.074517	10.144021	-0.592264	0.000732	0.101440	-0.005920	0.196807	-0.536974	17.607523
47336	0	0.046363	10.223299	-0.592327	0.000452	0.102233	-0.005925	0.198411	-0.556673	17.627704
47337	0	0.049489	10.308825	-0.677645	0.000488	0.103088	-0.006775	0.204113	-0.570682	17.639309
47338	0	0.043890	10.345335	-0.653921	0.000440	0.103454	-0.006535	0.213358	-0.576517	17.649641
47339	0	0.079525	10.375935	-0.617130	0.000793	0.103760	-0.006165	0.224996	-0.585151	17.653815
47340	0	0.110275	10.351419	-0.539445	0.001101	0.103515	-0.005385	0.239209	-0.593135	17.652530
47341	0	0.127854	10.260011	-0.555470	0.001282	0.102600	-0.005554	0.243993	-0.596121	17.649723
47342	0	0.102849	10.137843	-0.567788	0.001031	0.101378	-0.005677	0.248956	-0.599897	17.649336
47343	0	0.084947	9.985335	-0.543601	0.000854	0.099854	-0.005432	0.257637	-0.600617	17.645592
47344	0	0.059638	9.881508	-0.556013	0.000600	0.098815	-0.005562	0.260133	-0.603028	17.637037
47345	0	0.078241	9.722904	-0.445680	0.000793	0.097229	-0.004456	0.265932	-0.596266	17.626009
47346	0	0.137830	9.539759	-0.483281	0.001382	0.095398	-0.004825	0.279931	-0.598271	17.618289
47347	0	0.164048	9.448232	-0.446048	0.001648	0.094482	-0.004456	0.290047	-0.595411	17.608516
47348	0	0.199488	9.313872	-0.391814	0.001999	0.093139	-0.003917	0.295838	-0.596564	17.603056
47349	0	0.188860	9.204105	-0.286992	0.001892	0.092041	-0.002869	0.301482	-0.598153	17.600897
47350	0	0.236897	9.136979	-0.268622	0.002373	0.091370	-0.002688	0.302615	-0.599380	17.593520
47351	0	0.183466	9.106440	-0.256293	0.001831	0.091064	-0.002563	0.305843	-0.609876	17.589632
47352	0	0.166109	9.094123	-0.305334	0.001655	0.090941	-0.003051	0.312845	-0.624164	17.594177
47353	0	0.171571	9.094237	-0.323167	0.001709	0.090942	-0.003235	0.312509	-0.638894	17.604456
47354	0	0.154739	9.185778	-0.359513	0.001539	0.091858	-0.003595	0.315912	-0.655245	17.613492
47355	0	0.147229	9.320060	-0.366126	0.001465	0.093201	-0.003662	0.318409	-0.670654	17.631251
47356	0	0.179576	9.435908	-0.409071	0.001784	0.094359	-0.004088	0.324790	-0.690679	17.645008
47357	0	0.184283	9.582495	-0.396781	0.001831	0.095825	-0.003967	0.328921	-0.710949	17.665894
47358	0	0.205039	9.722795	-0.482046	0.002038	0.097228	-0.004824	0.328565	-0.731635	17.684259
47359	0	0.172331	9.899869	-0.500652	0.001709	0.098999	-0.005005	0.333823	-0.754257	17.707747
47360	0	0.144452	9.997434	-0.580428	0.001432	0.099975	-0.005802	0.339738	-0.774046	17.717686
47361	0	0.092806	10.107397	-0.622781	0.000916	0.101074	-0.006226	0.345607	-0.794066	17.734946
47362	0	0.052213	10.217167	-0.641638	0.000513	0.102172	-0.006413	0.352421	-0.810038	17.743142
47363	0	0.043722	10.284404	-0.708242	0.000427	0.102844	-0.007080	0.358529	-0.826908	17.750567
47364	0	0.057525	10.320908	-0.654151	0.000568	0.103209	-0.006536	0.368627	-0.840220	17.761691
47365	0	0.091863	10.363741	-0.568102	0.000916	0.103638	-0.005676	0.377464	-0.849352	17.765528
47366	0	0.122455	10.351427	-0.532871	0.001226	0.103515	-0.005321	0.390170	-0.852911	17.764962
47367	0	0.115844	10.266129	-0.658953	0.001160	0.102661	-0.006592	0.391352	-0.857215	17.762871
47368	0	0.103214	10.156261	-0.579298	0.001035	0.101562	-0.005795	0.393389	-0.859873	17.756391
47369	0	0.103144	10.009755	-0.549630	0.001038	0.100098	-0.005493	0.400721	-0.858331	17.755338
47370	0	0.046931	9.881504	-0.641467	0.000475	0.098815	-0.006415	0.403829	-0.857387	17.751349
47371	0	0.048100	9.741218	-0.506527	0.000488	0.097412	-0.005066	0.407227	-0.854139	17.738952
47372	0	0.065346	9.594726	-0.494331	0.000656	0.095947	-0.004943	0.411444	-0.856296	17.735157
47373	0	0.158227	9.515386	-0.421204	0.001587	0.095154	-0.004211	0.415925	-0.855844	17.721447
47374	0	0.187859	9.442155	-0.353980	0.001883	0.094421	-0.003542	0.416906	-0.856143	17.716224
47375	0	0.225841	9.313957	-0.341991	0.002258	0.093140	-0.003418	0.422765	-0.861417	17.713670
47376	0	0.244297	9.271148	-0.335973	0.002441	0.092711	-0.003362	0.423761	-0.868481	17.714259
47377	0	0.232163	9.222407	-0.353980	0.002319	0.092224	-0.003540	0.426854	-0.876482	17.714970
47378	0	0.189760	9.197902	-0.402769	0.001896	0.091979	-0.004028	0.429348	-0.883852	17.719747
47379	0	0.171433	9.210207	-0.396444	0.001709	0.092102	-0.003967	0.429045	-0.895752	17.726201
47380	0	0.160197	9.289558	-0.456889	0.001597	0.092896	-0.004572	0.428555	-0.906568	17.733195
47381	0	0.165822	9.387155	-0.525503	0.001648	0.093872	-0.005249	0.439065	-0.924249	17.744387
47382	0	0.137040	9.527475	-0.373716	0.001363	0.095275	-0.003736	0.444188	-0.938531	17.750801
47383	0	0.171955	9.655738	-0.384658	0.001709	0.096558	-0.003845	0.448860	-0.956280	17.763012
47384	0	0.180046	9.753327	-0.414803	0.001791	0.097533	-0.004153	0.445742	-0.972561	17.772340
47385	0	0.171840	9.863280	-0.475759	0.001709	0.098633	-0.004761	0.445058	-0.988597	17.787004
47386	0	0.124886	9.967066	-0.572521	0.001240	0.099670	-0.005732	0.440655	-1.004024	17.799786
47387	0	0.050076	10.021984	-0.628390	0.000488	0.100220	-0.006287	0.440323	-1.023148	17.816845
47388	0	0.034040	10.113515	-0.646602	0.000330	0.101135	-0.006465	0.444643	-1.039839	17.820120
47389	0	0.031023	10.131815	-0.714382	0.000305	0.101318	-0.007141	0.450825	-1.050375	17.826417
47390	0	0.061980	10.174441	-0.544242	0.000620	0.101745	-0.005438	0.459151	-1.055047	17.830872
47391	0	0.085725	10.180643	-0.500876	0.000854	0.101807	-0.005005	0.466584	-1.062898	17.837127
47392	0	0.104583	10.137822	-0.459026	0.001042	0.101378	-0.004586	0.474146	-1.071548	17.842085
47393	0	0.158641	10.052523	-0.395928	0.001587	0.100525	-0.003967	0.468176	-1.075551	17.847993
47394	0	0.164555	9.960931	-0.480798	0.001646	0.099609	-0.004807	0.473102	-1.079512	17.846429
47395	0	0.133972	9.863292	-0.500349	0.001343	0.098633	-0.005005	0.474719	-1.080490	17.843156
47396	0	0.115357	9.747289	-0.525177	0.001153	0.097473	-0.005247	0.483415	-1.085691	17.837506
47397	0	0.091260	9.625234	-0.549549	0.000916	0.096252	-0.005493	0.489611	-1.086687	17.829670
47398	0	0.151528	9.558031	-0.531227	0.001519	0.095580	-0.005315	0.489821	-1.086436	17.820765
47399	0	0.188918	9.484848	-0.372840	0.001892	0.094849	-0.003723	0.499330	-1.087145	17.815708
47400	0	0.200211	9.429851	-0.324440	0.002007	0.094298	-0.003245	0.501271	-1.084753	17.810386
47401	0	0.238202	9.423827	-0.298976	0.002380	0.094238	-0.002991	0.503037	-1.091020	17.809608
47402	0	0.219968	9.368805	-0.311104	0.002200	0.093688	-0.003112	0.504905	-1.094843	17.817164
47403	0	0.159169	9.393310	-0.341593	0.001587	0.093933	-0.003418	0.505421	-1.104820	17.815861
47404	0	0.129540	9.381015	-0.402126	0.001290	0.093810	-0.004025	0.504187	-1.115375	17.822897
47405	0	0.134606	9.460463	-0.487919	0.001343	0.094604	-0.004883	0.502560	-1.123639	17.831473
47406	0	0.171893	9.509289	-0.523892	0.001715	0.095093	-0.005242	0.501066	-1.133005	17.841517
47407	0	0.196079	9.606919	-0.512682	0.001953	0.096069	-0.005127	0.503527	-1.146406	17.855129
47408	0	0.179218	9.747212	-0.512582	0.001785	0.097472	-0.005127	0.504801	-1.158752	17.867844
47409	0	0.177606	9.857147	-0.494784	0.001770	0.098572	-0.004944	0.511956	-1.170021	17.882748
47410	0	0.129921	9.948637	-0.464515	0.001293	0.099486	-0.004647	0.512195	-1.181112	17.889022
47411	0	0.098353	10.015850	-0.451926	0.000977	0.100159	-0.004517	0.517843	-1.193197	17.897472
47412	0	0.081347	10.082915	-0.525315	0.000807	0.100829	-0.005255	0.518885	-1.204766	17.898042
47413	0	0.103967	10.137968	-0.573187	0.001038	0.101379	-0.005737	0.515270	-1.211137	17.902749
47414	0	0.097976	10.144070	-0.614969	0.000980	0.101440	-0.006154	0.513258	-1.214438	17.897457
47415	0	0.146665	10.131823	-0.689855	0.001465	0.101318	-0.006897	0.517755	-1.220423	17.902944
47416	0	0.128071	10.125617	-0.617243	0.001285	0.101256	-0.006168	0.524987	-1.219931	17.907018
47417	0	0.140333	10.082994	-0.537381	0.001404	0.100830	-0.005371	0.530761	-1.223233	17.911080
47418	0	0.054146	9.918126	-0.433793	0.000547	0.099181	-0.004339	0.532131	-1.220068	17.911559
47419	0	0.078533	9.857190	-0.433210	0.000793	0.098572	-0.004333	0.533610	-1.214158	17.902809
47420	0	0.113975	9.790068	-0.371472	0.001143	0.097900	-0.003721	0.528821	-1.213339	17.896382
47421	0	0.109569	9.655775	-0.439241	0.001099	0.096558	-0.004395	0.529107	-1.213424	17.892523
47422	0	0.169850	9.558105	-0.488043	0.001702	0.095581	-0.004879	0.533557	-1.212457	17.887591
47423	0	0.170403	9.460473	-0.457462	0.001709	0.094604	-0.004578	0.532765	-1.209932	17.880062
47424	0	0.151602	9.381111	-0.395964	0.001515	0.093811	-0.003962	0.533148	-1.214144	17.875386
47425	0	0.164511	9.332268	-0.372615	0.001648	0.093323	-0.003723	0.539539	-1.214034	17.872745
47426	0	0.194534	9.313869	-0.391348	0.001946	0.093139	-0.003913	0.542876	-1.216043	17.867573
47427	0	0.194947	9.271249	-0.353975	0.001953	0.092712	-0.003540	0.544977	-1.215007	17.869452
47428	0	0.182428	9.259032	-0.305148	0.001823	0.092590	-0.003052	0.547083	-1.219472	17.870163
47429	0	0.189709	9.374995	-0.262273	0.001892	0.093750	-0.002625	0.547247	-1.229068	17.875718
47430	0	0.166512	9.411520	-0.322980	0.001657	0.094115	-0.003232	0.546799	-1.241907	17.884437
47431	0	0.159297	9.509273	-0.359951	0.001587	0.095093	-0.003601	0.546987	-1.252822	17.897129
47432	0	0.197021	9.631251	-0.420616	0.001965	0.096313	-0.004209	0.546240	-1.263060	17.907558
47433	0	0.153578	9.747296	-0.451714	0.001526	0.097473	-0.004517	0.548713	-1.278289	17.928421
47434	0	0.137400	9.844863	-0.512819	0.001363	0.098449	-0.005129	0.549916	-1.294737	17.942853
47435	0	0.134930	9.967027	-0.543316	0.001343	0.099670	-0.005432	0.553059	-1.305602	17.959534
47436	0	0.093408	10.101186	-0.568475	0.000928	0.101012	-0.005679	0.561371	-1.315909	17.971274
47437	0	0.079527	10.156243	-0.525015	0.000793	0.101562	-0.005249	0.564615	-1.321257	17.982773
47438	0	0.067502	10.204966	-0.629211	0.000674	0.102050	-0.006289	0.569733	-1.325346	17.986536
47439	0	0.085943	10.241703	-0.555266	0.000854	0.102417	-0.005554	0.570286	-1.334017	17.988006
47440	0	0.062127	10.247795	-0.549168	0.000620	0.102478	-0.005490	0.574049	-1.338675	17.990895
47441	0	0.078972	10.229504	-0.604095	0.000793	0.102295	-0.006042	0.574629	-1.337579	17.992129
47442	0	0.114848	10.174561	-0.549106	0.001152	0.101746	-0.005490	0.577867	-1.336570	17.992331
47443	0	0.127363	10.070818	-0.506449	0.001282	0.100708	-0.005066	0.578638	-1.330290	17.988950
47444	0	0.144343	9.954827	-0.494485	0.001449	0.099548	-0.004942	0.584462	-1.327164	17.983766
47445	0	0.096913	9.881587	-0.506831	0.000977	0.098816	-0.005066	0.589792	-1.321379	17.973805
47446	0	0.058696	9.728918	-0.494777	0.000595	0.097289	-0.004949	0.591470	-1.314577	17.963628
47447	0	0.115744	9.606920	-0.452000	0.001160	0.096069	-0.004517	0.597883	-1.314685	17.957313
47448	0	0.169906	9.515304	-0.433903	0.001704	0.095153	-0.004341	0.597686	-1.311173	17.951323
47449	0	0.201001	9.448238	-0.427524	0.002014	0.094482	-0.004272	0.603394	-1.308762	17.941822
47450	0	0.200608	9.319988	-0.403023	0.002006	0.093200	-0.004034	0.600848	-1.312108	17.939476
47451	0	0.225737	9.277344	-0.335744	0.002258	0.092773	-0.003357	0.603605	-1.313573	17.938171
47452	0	0.225749	9.240624	-0.293186	0.002256	0.092406	-0.002932	0.606041	-1.317479	17.934663
47453	0	0.219932	9.228512	-0.329568	0.002197	0.092285	-0.003296	0.607740	-1.322746	17.938196
47454	0	0.165666	9.222288	-0.421580	0.001652	0.092223	-0.004211	0.615044	-1.331609	17.942959
47455	0	0.141151	9.307834	-0.427593	0.001404	0.093079	-0.004272	0.621031	-1.343919	17.953224
47456	0	0.136389	9.405400	-0.373423	0.001358	0.094054	-0.003731	0.626996	-1.353847	17.959248
47457	0	0.134665	9.503174	-0.335538	0.001343	0.095032	-0.003357	0.626730	-1.361406	17.972928
47458	0	0.190608	9.631258	-0.444876	0.001900	0.096313	-0.004453	0.623749	-1.371696	17.982652
47459	0	0.202453	9.741173	-0.439809	0.002014	0.097412	-0.004395	0.629544	-1.386668	17.993652
47460	0	0.150053	9.838751	-0.482915	0.001486	0.098388	-0.004829	0.630693	-1.406533	18.008876
47461	0	0.104267	9.924303	-0.549458	0.001038	0.099243	-0.005493	0.633738	-1.415028	18.023505
47462	0	0.069104	10.040159	-0.556202	0.000681	0.100402	-0.005558	0.639973	-1.429119	18.030491
47463	0	0.031153	10.101282	-0.610929	0.000305	0.101013	-0.006104	0.648150	-1.438823	18.037920
47464	0	0.056518	10.143940	-0.587273	0.000562	0.101439	-0.005872	0.650938	-1.445203	18.042858
47465	0	0.104049	10.198965	-0.543334	0.001038	0.101990	-0.005432	0.654233	-1.450823	18.044530
47466	0	0.141169	10.211067	-0.549873	0.001409	0.102111	-0.005496	0.659224	-1.456648	18.043822
47467	0	0.140439	10.186726	-0.483038	0.001404	0.101868	-0.004822	0.670775	-1.459599	18.042978
47468	0	0.146668	10.137729	-0.551465	0.001466	0.101377	-0.005511	0.676473	-1.462886	18.041541
47469	0	0.122021	10.046383	-0.524991	0.001221	0.100464	-0.005249	0.679542	-1.464523	18.034513
47470	0	0.078938	9.918131	-0.500437	0.000792	0.099181	-0.005007	0.678683	-1.464216	18.032764
47471	0	0.085163	9.863267	-0.519110	0.000854	0.098633	-0.005188	0.684464	-1.463001	18.023395
47472	0	0.096489	9.759396	-0.501866	0.000971	0.097594	-0.005012	0.694981	-1.458075	18.014685
47473	0	0.090994	9.600833	-0.408983	0.000916	0.096008	-0.004089	0.697640	-1.453330	18.005775
47474	0	0.163356	9.552002	-0.384834	0.001637	0.095520	-0.003847	0.700973	-1.451760	18.000562
47475	0	0.188799	9.503159	-0.415568	0.001892	0.095032	-0.004150	0.709280	-1.448714	17.994204
47476	0	0.213064	9.411517	-0.330795	0.002128	0.094115	-0.003307	0.711795	-1.454237	17.990874
47477	0	0.201616	9.387200	-0.360187	0.002014	0.093872	-0.003601	0.714439	-1.458664	17.989188
47478	0	0.147289	9.356599	-0.366118	0.001469	0.093566	-0.003664	0.712572	-1.465865	17.992267
47479	0	0.177228	9.350577	-0.372433	0.001770	0.093506	-0.003723	0.715729	-1.470521	17.989108
47480	0	0.153395	9.362709	-0.439347	0.001530	0.093627	-0.004397	0.712464	-1.477745	17.992400
47481	0	0.177478	9.448227	-0.433491	0.001770	0.094482	-0.004333	0.715617	-1.485552	17.997912
47482	0	0.184449	9.521387	-0.427414	0.001841	0.095214	-0.004275	0.715676	-1.492233	18.002880
47483	0	0.129029	9.582484	-0.397309	0.001282	0.095825	-0.003967	0.723947	-1.504493	18.012394
47484	0	0.136413	9.667858	-0.422596	0.001360	0.096679	-0.004224	0.727712	-1.511522	18.023153
47485	0	0.153539	9.796128	-0.469965	0.001526	0.097961	-0.004700	0.728961	-1.524604	18.032179
47486	0	0.154816	9.863154	-0.543696	0.001545	0.098632	-0.005432	0.735855	-1.530254	18.041089
47487	0	0.073668	9.906000	-0.604285	0.000732	0.099060	-0.006042	0.737620	-1.537032	18.048053
47488	0	0.117522	10.027963	-0.567866	0.001167	0.100280	-0.005677	0.740686	-1.547906	18.051384
47489	0	0.049054	10.009750	-0.543481	0.000488	0.100098	-0.005432	0.745175	-1.552271	18.055180
47490	0	0.091998	10.034029	-0.605720	0.000919	0.100341	-0.006048	0.756862	-1.554757	18.059848
47491	0	0.104087	10.064649	-0.617188	0.001038	0.100647	-0.006165	0.766720	-1.560202	18.060313
47492	0	0.110954	10.052367	-0.490262	0.001104	0.100524	-0.004898	0.773451	-1.567733	18.061398
47493	0	0.121819	9.997558	-0.470053	0.001221	0.099976	-0.004700	0.775936	-1.566435	18.059943
47494	0	0.108923	9.979140	-0.494912	0.001093	0.099792	-0.004946	0.781263	-1.563812	18.061602
47495	0	0.146332	9.887727	-0.518244	0.001465	0.098877	-0.005188	0.776450	-1.563569	18.058113
47496	0	0.103099	9.783932	-0.530069	0.001034	0.097839	-0.005300	0.779443	-1.561792	18.053396
47497	0	0.103488	9.692376	-0.488477	0.001038	0.096924	-0.004883	0.783481	-1.559994	18.044679
47498	0	0.109094	9.606820	-0.507462	0.001093	0.096068	-0.005071	0.789813	-1.559074	18.041363
47499	0	0.127606	9.539801	-0.427289	0.001282	0.095398	-0.004272	0.791803	-1.553658	18.039498
47500	0	0.163148	9.521488	-0.323720	0.001637	0.095215	-0.003236	0.794930	-1.548886	18.038930
47501	0	0.189476	9.490955	-0.329784	0.001892	0.094910	-0.003296	0.798715	-1.553358	18.035436
47502	0	0.208624	9.442028	-0.378942	0.002080	0.094420	-0.003789	0.800665	-1.562283	18.033190
47503	0	0.226030	9.466548	-0.384532	0.002258	0.094666	-0.003845	0.802098	-1.566025	18.032673
47504	0	0.178066	9.460351	-0.475963	0.001774	0.094604	-0.004762	0.800815	-1.575707	18.036600
47505	0	0.134673	9.429937	-0.402580	0.001343	0.094299	-0.004028	0.798919	-1.581926	18.041149
47506	0	0.117237	9.533671	-0.542989	0.001167	0.095337	-0.005427	0.803074	-1.589411	18.047829
47507	0	0.134799	9.625209	-0.610791	0.001343	0.096252	-0.006104	0.809422	-1.596977	18.054213
47508	0	0.136552	9.698359	-0.404116	0.001352	0.096984	-0.004038	0.814163	-1.614124	18.068002
47509	0	0.171594	9.802220	-0.366574	0.001709	0.098022	-0.003662	0.819321	-1.623756	18.079843
47510	0	0.148348	9.893698	-0.427949	0.001478	0.098937	-0.004280	0.819644	-1.631224	18.085643
47511	0	0.153727	9.942602	-0.512835	0.001526	0.099426	-0.005127	0.822079	-1.645720	18.098853
47512	0	0.081402	9.985279	-0.628705	0.000816	0.099853	-0.006290	0.818951	-1.644308	18.108985
47513	0	0.061626	10.058593	-0.628622	0.000610	0.100586	-0.006287	0.819487	-1.652235	18.115143
47514	0	0.062287	10.082882	-0.665736	0.000622	0.100829	-0.006653	0.825787	-1.654628	18.117592
47515	0	0.036912	10.082987	-0.647281	0.000366	0.100830	-0.006470	0.830535	-1.659064	18.119652
47516	0	0.085776	10.088991	-0.605359	0.000860	0.100890	-0.006049	0.836699	-1.657380	18.122217
47517	0	0.140352	10.082987	-0.507023	0.001404	0.100830	-0.005066	0.842905	-1.658045	18.121013
47518	0	0.133843	9.997452	-0.477266	0.001342	0.099975	-0.004769	0.848074	-1.655089	18.118126
47519	0	0.128089	9.905973	-0.440222	0.001282	0.099060	-0.004395	0.858450	-1.654901	18.110024
47520	0	0.145716	9.863185	-0.471787	0.001463	0.098632	-0.004716	0.862148	-1.648997	18.103676
47521	0	0.115429	9.741220	-0.469910	0.001160	0.097412	-0.004700	0.862931	-1.643439	18.095753
47522	0	0.101657	9.631358	-0.518691	0.001026	0.096313	-0.005187	0.864028	-1.632945	18.093296
47523	0	0.109380	9.545914	-0.451453	0.001099	0.095459	-0.004517	0.862957	-1.627888	18.087040
47524	0	0.169469	9.472663	-0.408546	0.001698	0.094727	-0.004086	0.864223	-1.623937	18.076961
47525	0	0.207318	9.429918	-0.384965	0.002075	0.094299	-0.003845	0.870732	-1.622251	18.075398
47526	0	0.206690	9.399328	-0.361024	0.002070	0.093993	-0.003611	0.871455	-1.618616	18.070723
47527	0	0.183594	9.381100	-0.323314	0.001831	0.093811	-0.003235	0.870407	-1.625335	18.068786
47528	0	0.171599	9.381022	-0.316825	0.001719	0.093810	-0.003171	0.867897	-1.623197	18.075152
47529	0	0.128965	9.368895	-0.317095	0.001282	0.093689	-0.003174	0.865195	-1.633770	18.081317
47530	0	0.148068	9.399313	-0.426783	0.001480	0.093993	-0.004267	0.867170	-1.635437	18.090618
47531	0	0.141159	9.490940	-0.494669	0.001404	0.094910	-0.004944	0.871328	-1.645683	18.099038
47532	0	0.185370	9.576326	-0.439589	0.001846	0.095763	-0.004400	0.866829	-1.655387	18.106414
47533	0	0.177871	9.649636	-0.451798	0.001770	0.096497	-0.004517	0.869125	-1.666590	18.117611
47534	0	0.204145	9.759405	-0.439750	0.002031	0.097594	-0.004397	0.869951	-1.679323	18.126176
47535	0	0.141296	9.857162	-0.463927	0.001404	0.098572	-0.004639	0.871025	-1.690917	18.142216
47536	0	0.112709	9.960831	-0.525080	0.001117	0.099608	-0.005251	0.871536	-1.703559	18.148756
47537	0	0.037246	10.009766	-0.537068	0.000366	0.100098	-0.005371	0.871337	-1.711516	18.162667
47538	0	0.068940	10.070723	-0.585569	0.000684	0.100707	-0.005859	0.867643	-1.718604	18.172586
47539	0	0.091957	10.156258	-0.604052	0.000916	0.101562	-0.006042	0.866075	-1.723807	18.180617
47540	0	0.098349	10.174561	-0.579450	0.000984	0.101746	-0.005795	0.866667	-1.723652	18.187371
47541	0	0.140428	10.144048	-0.573622	0.001404	0.101440	-0.005737	0.866141	-1.724784	18.192318
47542	0	0.152668	10.156216	-0.537529	0.001526	0.101562	-0.005369	0.874045	-1.726159	18.188930
47543	0	0.110374	10.101312	-0.506598	0.001099	0.101013	-0.005066	0.875127	-1.732381	18.185116
47544	0	0.098338	10.009694	-0.463504	0.000986	0.100097	-0.004640	0.871019	-1.729587	18.177485
47545	0	0.097397	9.936519	-0.561643	0.000977	0.099365	-0.005615	0.873367	-1.727033	18.174655
47546	0	0.114864	9.863210	-0.463769	0.001154	0.098632	-0.004642	0.869981	-1.721154	18.169684
47547	0	0.103433	9.735118	-0.494242	0.001038	0.097351	-0.004944	0.869266	-1.717653	18.166982
47548	0	0.121023	9.606929	-0.506585	0.001214	0.096069	-0.005064	0.872477	-1.713439	18.162486
47549	0	0.152025	9.564214	-0.433441	0.001526	0.095642	-0.004333	0.874702	-1.706828	18.152121
47550	0	0.163419	9.472663	-0.396864	0.001637	0.094727	-0.003969	0.875079	-1.704140	18.143352
47551	0	0.176755	9.436038	-0.408985	0.001770	0.094360	-0.004089	0.876576	-1.701338	18.140064
47552	0	0.145501	9.381028	-0.402603	0.001459	0.093810	-0.004029	0.873396	-1.696572	18.140030
47553	0	0.152397	9.344495	-0.311000	0.001526	0.093445	-0.003113	0.870728	-1.694431	18.140095
47554	0	0.170608	9.368915	-0.359055	0.001704	0.093689	-0.003596	0.864205	-1.697104	18.147897
47555	0	0.171710	9.381101	-0.396447	0.001709	0.093811	-0.003967	0.861468	-1.707240	18.149113
47556	0	0.148387	9.435916	-0.421056	0.001480	0.094359	-0.004207	0.866866	-1.712054	18.150951
47557	0	0.140864	9.484873	-0.396326	0.001404	0.094849	-0.003967	0.862427	-1.718252	18.160034
47558	0	0.160453	9.558104	-0.401790	0.001596	0.095581	-0.004021	0.859492	-1.728284	18.167576
47559	0	0.177539	9.674090	-0.426610	0.001770	0.096741	-0.004272	0.852325	-1.734997	18.175628
47560	0	0.166792	9.771712	-0.401614	0.001658	0.097717	-0.004016	0.852943	-1.746446	18.183293
47561	0	0.134455	9.851061	-0.506810	0.001343	0.098511	-0.005066	0.855744	-1.748819	18.191864
47562	0	0.104664	9.924230	-0.482328	0.001040	0.099242	-0.004827	0.852248	-1.756238	18.203299
47563	0	0.104360	9.973178	-0.548588	0.001038	0.099731	-0.005493	0.844136	-1.763355	18.210594
47564	0	0.068718	10.021995	-0.596286	0.000683	0.100220	-0.005967	0.839863	-1.768440	18.208922
47565	0	0.085644	10.095215	-0.549287	0.000854	0.100952	-0.005493	0.839979	-1.770777	18.215572
47566	0	0.097895	10.082999	-0.543401	0.000980	0.100830	-0.005432	0.842807	-1.769193	18.214100
47567	0	0.122212	10.107424	-0.469897	0.001221	0.101074	-0.004700	0.842541	-1.770824	18.215106
47568	0	0.145708	10.088999	-0.537591	0.001467	0.100890	-0.005370	0.849762	-1.759840	18.213583
47569	0	0.109961	10.028069	-0.506710	0.001099	0.100281	-0.005066	0.851706	-1.760940	18.214971
47570	0	0.085198	9.954750	-0.500611	0.000855	0.099547	-0.005008	0.850673	-1.756817	18.206742
47571	0	0.115742	9.887697	-0.573745	0.001160	0.098877	-0.005737	0.851839	-1.754109	18.197244
47572	0	0.097108	9.796155	-0.482028	0.000972	0.097961	-0.004823	0.849724	-1.753117	18.193003
47573	0	0.115584	9.704598	-0.488219	0.001160	0.097046	-0.004883	0.849839	-1.748387	18.186991
47574	0	0.114906	9.637453	-0.475990	0.001151	0.096375	-0.004760	0.850791	-1.745749	18.182622
47575	0	0.145939	9.582529	-0.408911	0.001465	0.095825	-0.004089	0.851208	-1.738945	18.178128
47576	0	0.169469	9.521495	-0.421024	0.001698	0.095215	-0.004211	0.850347	-1.735313	18.176234
47577	0	0.164627	9.490984	-0.316960	0.001648	0.094910	-0.003174	0.845866	-1.732934	18.172912
47578	0	0.206973	9.490977	-0.346954	0.002071	0.094910	-0.003471	0.844087	-1.730735	18.173597
47579	0	0.177285	9.454318	-0.391169	0.001770	0.094543	-0.003906	0.851044	-1.734007	18.178217
47580	0	0.134742	9.460356	-0.397820	0.001348	0.094604	-0.003979	0.850751	-1.733699	18.180960
47581	0	0.159131	9.527594	-0.384193	0.001587	0.095276	-0.003845	0.847073	-1.738855	18.187043
47582	0	0.110786	9.539796	-0.420525	0.001107	0.095398	-0.004206	0.846795	-1.739475	18.191389
47583	0	0.159649	9.619113	-0.390917	0.001587	0.096191	-0.003906	0.850532	-1.750710	18.197175
47584	0	0.161122	9.680058	-0.464825	0.001606	0.096801	-0.004645	0.854111	-1.756768	18.204782
47585	0	0.134698	9.759495	-0.458207	0.001343	0.097595	-0.004578	0.859470	-1.761544	18.212732
47586	0	0.154150	9.826568	-0.470599	0.001534	0.098266	-0.004709	0.855767	-1.770712	18.220299
47587	0	0.134497	9.881614	-0.499990	0.001343	0.098816	-0.005005	0.849965	-1.773119	18.232506
47588	0	0.098373	9.948714	-0.536404	0.000980	0.099487	-0.005362	0.853127	-1.776692	18.233896
47589	0	0.104100	9.948729	-0.530961	0.001038	0.099487	-0.005310	0.852527	-1.780421	18.246158
47590	0	0.092510	10.009640	-0.494941	0.000922	0.100097	-0.004944	0.859286	-1.783367	18.245852
47591	0	0.098099	10.015875	-0.530818	0.000977	0.100159	-0.005310	0.857494	-1.788066	18.248697
47592	0	0.117086	10.015879	-0.554904	0.001168	0.100159	-0.005551	0.855089	-1.790696	18.251060
47593	0	0.146615	9.985355	-0.518691	0.001465	0.099854	-0.005188	0.854239	-1.791776	18.250287
47594	0	0.165206	9.918107	-0.476028	0.001650	0.099181	-0.004759	0.856414	-1.793798	18.246292
47595	0	0.128158	9.875503	-0.475777	0.001282	0.098755	-0.004761	0.853298	-1.793168	18.248843
47596	0	0.115681	9.832766	-0.512121	0.001159	0.098328	-0.005121	0.853730	-1.790457	18.246881
47597	0	0.103631	9.735121	-0.475826	0.001038	0.097351	-0.004761	0.851527	-1.788310	18.236633
47598	0	0.127409	9.661862	-0.414783	0.001279	0.096619	-0.004146	0.854571	-1.782042	18.234916
47599	0	0.158054	9.619134	-0.488628	0.001587	0.096191	-0.004883	0.859253	-1.773849	18.226522
47600	0	0.175484	9.551892	-0.465005	0.001757	0.095519	-0.004646	0.864111	-1.771097	18.226299
47601	0	0.176608	9.533688	-0.366480	0.001770	0.095337	-0.003662	0.867777	-1.765652	18.221873
47602	0	0.145888	9.521374	-0.397571	0.001456	0.095214	-0.003973	0.871356	-1.768197	18.221856
47603	0	0.170987	9.497067	-0.360153	0.001709	0.094971	-0.003601	0.872236	-1.768597	18.219364
47604	0	0.165246	9.496964	-0.421441	0.001649	0.094970	-0.004213	0.873601	-1.772416	18.227215
47605	0	0.153334	9.503136	-0.409544	0.001526	0.095032	-0.004089	0.880838	-1.781019	18.238544
47606	0	0.154635	9.539685	-0.465196	0.001540	0.095397	-0.004651	0.881938	-1.787926	18.245308
47607	0	0.116418	9.588607	-0.451876	0.001160	0.095886	-0.004517	0.884465	-1.792848	18.255909
47608	0	0.172578	9.673947	-0.415868	0.001718	0.096740	-0.004155	0.888546	-1.802129	18.266476
47609	0	0.159197	9.735100	-0.457756	0.001587	0.097351	-0.004578	0.888310	-1.807628	18.277709
47610	0	0.148028	9.802123	-0.464262	0.001474	0.098022	-0.004639	0.893062	-1.813912	18.279823
47611	0	0.147227	9.893775	-0.512952	0.001465	0.098938	-0.005127	0.895889	-1.821997	18.289408
47612	0	0.093246	9.930305	-0.464800	0.000930	0.099303	-0.004644	0.900105	-1.824414	18.293469
47613	0	0.110288	9.960914	-0.555761	0.001099	0.099609	-0.005554	0.904001	-1.828690	18.300152
47614	0	0.117029	9.991357	-0.525657	0.001167	0.099914	-0.005257	0.903988	-1.831463	18.303737
47615	0	0.116481	10.040281	-0.494313	0.001160	0.100403	-0.004944	0.903404	-1.836582	18.304612
47616	0	0.111301	10.046246	-0.482917	0.001108	0.100463	-0.004821	0.912994	-1.841396	18.307229
47617	0	0.134608	10.028055	-0.476422	0.001343	0.100281	-0.004761	0.917115	-1.844407	18.308122
47618	0	0.110460	9.985223	-0.471439	0.001104	0.099853	-0.004707	0.925255	-1.843950	18.310549
47619	0	0.091344	9.960929	-0.512889	0.000916	0.099609	-0.005127	0.927635	-1.840761	18.311741
47620	0	0.115156	9.863177	-0.495121	0.001155	0.098632	-0.004949	0.930854	-1.836046	18.308831
47621	0	0.122216	9.802236	-0.525062	0.001221	0.098022	-0.005249	0.933055	-1.836866	18.304290
47622	0	0.103410	9.704514	-0.567779	0.001040	0.097045	-0.005680	0.930807	-1.829617	18.296445
47623	0	0.091155	9.613023	-0.458137	0.000916	0.096130	-0.004578	0.935534	-1.823947	18.293797
47624	0	0.157901	9.564074	-0.453246	0.001578	0.095641	-0.004524	0.945633	-1.823802	18.292329
47625	0	0.152715	9.503160	-0.427506	0.001526	0.095032	-0.004272	0.948886	-1.824425	18.293107
47626	0	0.171348	9.460339	-0.336565	0.001711	0.094604	-0.003363	0.952694	-1.826506	18.290465
47627	0	0.183344	9.436029	-0.293013	0.001831	0.094360	-0.002930	0.953314	-1.828390	18.289638
47628	0	0.122650	9.448138	-0.329851	0.001225	0.094481	-0.003297	0.955332	-1.829851	18.291820
47629	0	0.146863	9.387208	-0.347728	0.001465	0.093872	-0.003479	0.953297	-1.833457	18.290882
47630	0	0.177662	9.435945	-0.475689	0.001777	0.094359	-0.004758	0.951946	-1.832512	18.295476
47631	0	0.190173	9.503167	-0.457501	0.001892	0.095032	-0.004578	0.948486	-1.843356	18.307221
47632	0	0.148800	9.539681	-0.420936	0.001484	0.095397	-0.004207	0.951518	-1.847419	18.313382
47633	0	0.128732	9.643526	-0.397241	0.001282	0.096436	-0.003967	0.957388	-1.853202	18.319761
47634	0	0.123774	9.741091	-0.434753	0.001231	0.097411	-0.004344	0.961456	-1.859955	18.321933
47635	0	0.122487	9.771696	-0.427878	0.001221	0.097717	-0.004272	0.968620	-1.863958	18.326781
47636	0	0.130099	9.850949	-0.428908	0.001289	0.098510	-0.004286	0.972185	-1.876561	18.332797
47637	0	0.123187	9.942594	-0.519174	0.001221	0.099426	-0.005188	0.976196	-1.888506	18.340186
47638	0	0.113106	10.003557	-0.495103	0.001121	0.100036	-0.004951	0.975252	-1.899642	18.348804
47639	0	0.098175	10.021952	-0.512997	0.000977	0.100220	-0.005127	0.978266	-1.904670	18.360543
47640	0	0.093230	10.088979	-0.574928	0.000925	0.100890	-0.005744	0.984148	-1.911860	18.364823
47641	0	0.073497	10.089094	-0.561795	0.000732	0.100891	-0.005615	0.987150	-1.913692	18.366654
47642	0	0.103985	10.076785	-0.544277	0.001042	0.100768	-0.005438	0.992613	-1.909769	18.369036
47643	0	0.134147	10.058549	-0.464869	0.001343	0.100586	-0.004639	1.003934	-1.907149	18.370398
47644	0	0.134353	10.040172	-0.466106	0.001340	0.100402	-0.004659	1.006601	-1.910090	18.369437
47645	0	0.110092	9.899896	-0.451744	0.001099	0.098999	-0.004517	1.007735	-1.911428	18.361806
47646	0	0.128506	9.875410	-0.524785	0.001286	0.098754	-0.005251	1.004006	-1.909718	18.364093
47647	0	0.146218	9.796154	-0.555281	0.001465	0.097961	-0.005554	1.002450	-1.905403	18.360491
47648	0	0.170196	9.710660	-0.513178	0.001703	0.097107	-0.005125	1.010513	-1.902581	18.352627
47649	0	0.128057	9.619113	-0.476673	0.001282	0.096191	-0.004761	1.017789	-1.899868	18.346183
47650	0	0.145968	9.570215	-0.398114	0.001462	0.095702	-0.003980	1.019744	-1.895616	18.338763
47651	0	0.164868	9.509262	-0.427550	0.001648	0.095093	-0.004272	1.023457	-1.895125	18.333307
47652	0	0.220085	9.484752	-0.336625	0.002198	0.094848	-0.003364	1.026517	-1.896959	18.332206
47653	0	0.195484	9.472660	-0.323275	0.001953	0.094727	-0.003235	1.023706	-1.897774	18.338682
47654	0	0.147020	9.460441	-0.390341	0.001468	0.094604	-0.003902	1.024484	-1.899661	18.344895
47655	0	0.128401	9.436038	-0.408788	0.001282	0.094360	-0.004089	1.022205	-1.901321	18.354504
47656	0	0.134839	9.448173	-0.389654	0.001347	0.094481	-0.003903	1.013853	-1.902099	18.350329
47657	0	0.140624	9.509241	-0.501108	0.001404	0.095093	-0.005005	1.021019	-1.903798	18.355791
47658	0	0.160052	9.557974	-0.471737	0.001592	0.095580	-0.004713	1.025665	-1.913254	18.366538
47659	0	0.164954	9.661846	-0.494713	0.001648	0.096619	-0.004944	1.029061	-1.913974	18.375550
47660	0	0.116609	9.728893	-0.464777	0.001163	0.097289	-0.004645	1.031601	-1.916896	18.378314
47661	0	0.128493	9.771729	-0.414921	0.001282	0.097717	-0.004150	1.029603	-1.919526	18.387141
47662	0	0.153761	9.857063	-0.439479	0.001532	0.098571	-0.004393	1.031729	-1.925239	18.391257
47663	0	0.122510	9.918202	-0.500596	0.001221	0.099182	-0.005005	1.032371	-1.929118	18.398606
47664	0	0.135319	9.942513	-0.543785	0.001351	0.099425	-0.005435	1.035314	-1.929914	18.401087
47665	0	0.115821	9.997567	-0.598038	0.001160	0.099976	-0.005981	1.033643	-1.926945	18.404722
47666	0	0.115451	10.009744	-0.537350	0.001156	0.100098	-0.005369	1.038234	-1.924076	18.408956
47667	0	0.140645	10.021994	-0.542755	0.001404	0.100220	-0.005432	1.032628	-1.925743	18.412243
47668	0	0.134441	10.015870	-0.536310	0.001348	0.100159	-0.005363	1.032919	-1.920809	18.417942
47669	0	0.152627	9.985366	-0.512401	0.001526	0.099854	-0.005127	1.029432	-1.919770	18.414944
47670	0	0.110209	9.930396	-0.463736	0.001099	0.099304	-0.004633	1.034327	-1.922263	18.416046
47671	0	0.115506	9.881581	-0.403222	0.001160	0.098816	-0.004028	1.038936	-1.915188	18.406026
47672	0	0.114265	9.844870	-0.519916	0.001150	0.098449	-0.005197	1.041674	-1.905033	18.408283
47673	0	0.139943	9.759543	-0.506302	0.001404	0.097595	-0.005066	1.038017	-1.898403	18.410592
47674	0	0.139357	9.680156	-0.536903	0.001394	0.096802	-0.005365	1.042087	-1.896092	18.410615
47675	0	0.158305	9.625233	-0.506928	0.001587	0.096252	-0.005066	1.045759	-1.890022	18.413054
47676	0	0.139292	9.582406	-0.458889	0.001395	0.095824	-0.004584	1.050793	-1.885816	18.415443
47677	0	0.164892	9.576398	-0.342241	0.001648	0.095764	-0.003418	1.055774	-1.885395	18.416518
47678	0	0.152543	9.539711	-0.476835	0.001527	0.095397	-0.004770	1.052909	-1.882292	18.424569
47679	0	0.195259	9.533678	-0.415374	0.001953	0.095337	-0.004150	1.056585	-1.880084	18.424834
47680	0	0.152685	9.539721	-0.408992	0.001524	0.095397	-0.004096	1.048698	-1.882101	18.429834
47681	0	0.146999	9.564218	-0.451294	0.001465	0.095642	-0.004517	1.043768	-1.886811	18.436732
47682	0	0.117560	9.552012	-0.462830	0.001169	0.095520	-0.004632	1.038591	-1.893110	18.451482
47683	0	0.196041	9.631349	-0.494079	0.001953	0.096313	-0.004944	1.034246	-1.900382	18.460243
47684	0	0.142439	9.667975	-0.487402	0.001418	0.096680	-0.004877	1.030018	-1.906350	18.465800
47685	0	0.147317	9.747277	-0.543655	0.001465	0.097473	-0.005432	1.034586	-1.914661	18.474195
47686	0	0.172899	9.814338	-0.513900	0.001725	0.098144	-0.005136	1.036943	-1.917599	18.481264
47687	0	0.104482	9.844955	-0.506740	0.001038	0.098450	-0.005066	1.038049	-1.924505	18.491615
47688	0	0.105625	9.899808	-0.488553	0.001052	0.098998	-0.004887	1.035949	-1.928120	18.504628
47689	0	0.104172	9.918229	-0.542835	0.001038	0.099182	-0.005432	1.031123	-1.931293	18.505223
47690	0	0.110761	9.930417	-0.560886	0.001106	0.099304	-0.005609	1.030983	-1.931265	18.509657
47691	0	0.103794	9.954877	-0.566868	0.001038	0.099548	-0.005676	1.021764	-1.930053	18.512328
47692	0	0.091579	9.960921	-0.560378	0.000916	0.099609	-0.005601	1.024566	-1.928724	18.513092
47693	0	0.097495	9.942606	-0.531425	0.000977	0.099426	-0.005310	1.028966	-1.925206	18.512890
47694	0	0.127354	9.912018	-0.476967	0.001278	0.099120	-0.004769	1.029040	-1.918402	18.510210
47695	0	0.146095	9.863289	-0.457730	0.001465	0.098633	-0.004578	1.028205	-1.912177	18.513620
47696	0	0.145372	9.796136	-0.488493	0.001456	0.097961	-0.004883	1.030298	-1.907479	18.513237
47697	0	0.121709	9.771740	-0.500346	0.001221	0.097717	-0.005005	1.028309	-1.901477	18.510861
47698	0	0.078218	9.710689	-0.530853	0.000786	0.097107	-0.005307	1.029538	-1.895431	18.509051
47699	0	0.128023	9.637454	-0.469944	0.001282	0.096375	-0.004700	1.028642	-1.891966	18.518788
47700	0	0.152190	9.600827	-0.476150	0.001522	0.096008	-0.004761	1.029025	-1.890057	18.523172
47701	0	0.176689	9.582519	-0.494502	0.001770	0.095825	-0.004944	1.029999	-1.884554	18.523913
47702	0	0.182553	9.521376	-0.421667	0.001824	0.095214	-0.004214	1.032144	-1.884346	18.533779
47703	0	0.176568	9.521494	-0.360070	0.001770	0.095215	-0.003601	1.031096	-1.877430	18.536225
47704	0	0.170133	9.527612	-0.438852	0.001699	0.095276	-0.004395	1.023483	-1.877850	18.534029
47705	0	0.140758	9.545912	-0.414610	0.001404	0.095459	-0.004150	1.018007	-1.880479	18.529067
47706	0	0.122865	9.558109	-0.389746	0.001227	0.095581	-0.003899	1.016114	-1.880202	18.530736
47707	0	0.158968	9.625246	-0.408781	0.001587	0.096252	-0.004089	1.013444	-1.881894	18.542854
47708	0	0.141078	9.674075	-0.451242	0.001409	0.096741	-0.004514	1.011211	-1.882780	18.544907
47709	0	0.177065	9.710700	-0.482020	0.001770	0.097107	-0.004822	1.008494	-1.881891	18.556070
47710	0	0.146725	9.790039	-0.500154	0.001466	0.097900	-0.005002	1.007221	-1.881866	18.564674
47711	0	0.092220	9.838870	-0.475881	0.000916	0.098389	-0.004761	1.004007	-1.888007	18.579694
47712	0	0.080666	9.857166	-0.506416	0.000806	0.098572	-0.005062	1.005720	-1.887163	18.582788
47713	0	0.085987	9.936521	-0.463828	0.000854	0.099365	-0.004639	1.004541	-1.891597	18.589412
47714	0	0.068158	9.966938	-0.457938	0.000682	0.099669	-0.004578	1.006105	-1.889331	18.588754
47715	0	0.080202	9.991444	-0.494464	0.000793	0.099915	-0.004944	1.006585	-1.897212	18.587934
47716	0	0.093125	9.973056	-0.494454	0.000932	0.099730	-0.004946	1.004622	-1.894753	18.590369
47717	0	0.158629	10.009766	-0.537116	0.001587	0.100098	-0.005371	1.004200	-1.892123	18.591500
47718	0	0.140091	9.960946	-0.543172	0.001402	0.099609	-0.005433	1.002144	-1.889052	18.590867
47719	0	0.091377	9.906012	-0.543135	0.000916	0.099060	-0.005432	1.000426	-1.885188	18.600871
47720	0	0.078389	9.875499	-0.475847	0.000790	0.098755	-0.004760	0.998194	-1.876640	18.606830
47721	0	0.097404	9.796128	-0.445937	0.000977	0.097961	-0.004456	1.002232	-1.871635	18.606425
47722	0	0.103117	9.765525	-0.428129	0.001032	0.097655	-0.004280	1.003317	-1.868676	18.601527
47723	0	0.152405	9.716788	-0.421415	0.001526	0.097168	-0.004211	1.006161	-1.864366	18.596298
47724	0	0.127834	9.594622	-0.440215	0.001278	0.095946	-0.004400	1.007948	-1.862802	18.593456
47725	0	0.158420	9.582515	-0.372540	0.001587	0.095825	-0.003723	1.010051	-1.857513	18.596604
47726	0	0.145868	9.545801	-0.433890	0.001459	0.095458	-0.004338	1.010035	-1.855066	18.605007
47727	0	0.171033	9.527597	-0.420893	0.001709	0.095276	-0.004211	1.006387	-1.854672	18.607415
47728	0	0.158968	9.472665	-0.353262	0.001589	0.094727	-0.003535	1.002568	-1.853635	18.610058
47729	0	0.170825	9.509294	-0.402470	0.001709	0.095093	-0.004028	0.997459	-1.850784	18.612951
47730	0	0.134209	9.466565	-0.420163	0.001341	0.094666	-0.004205	0.993054	-1.850220	18.613767
47731	0	0.177115	9.521495	-0.481931	0.001770	0.095215	-0.004822	0.989296	-1.849626	18.618277
47732	0	0.159464	9.570298	-0.481793	0.001589	0.095703	-0.004817	0.989643	-1.854616	18.624144
47733	0	0.159125	9.594724	-0.421035	0.001587	0.095947	-0.004211	0.987625	-1.857785	18.629523
47734	0	0.154342	9.661752	-0.457643	0.001534	0.096618	-0.004576	0.987593	-1.866473	18.636323
47735	0	0.147323	9.747299	-0.354070	0.001465	0.097473	-0.003540	0.987342	-1.874538	18.647114
47736	0	0.130302	9.783831	-0.415288	0.001298	0.097838	-0.004152	0.987273	-1.878436	18.652332
47737	0	0.147140	9.844984	-0.487825	0.001465	0.098450	-0.004883	0.980981	-1.884149	18.665744
47738	0	0.136021	9.924340	-0.547904	0.001355	0.099243	-0.005485	0.973624	-1.887995	18.673782
47739	0	0.110615	9.948736	-0.597911	0.001099	0.099487	-0.005981	0.969942	-1.894638	18.680358
47740	0	0.099566	9.997548	-0.597860	0.000991	0.099976	-0.005978	0.970342	-1.898065	18.681011
47741	0	0.079300	10.021957	-0.537416	0.000793	0.100220	-0.005371	0.973099	-1.895487	18.686770
47742	0	0.097289	10.009643	-0.452970	0.000975	0.100097	-0.004523	0.979775	-1.891345	18.689881
47743	0	0.121937	10.021959	-0.445906	0.001221	0.100220	-0.004456	0.983110	-1.887667	18.692688
47744	0	0.121741	9.960854	-0.446056	0.001218	0.099608	-0.004463	0.979652	-1.884869	18.692529
47745	0	0.140342	9.936526	-0.543185	0.001404	0.099365	-0.005432	0.978817	-1.882237	18.689417
47746	0	0.115584	9.863186	-0.543272	0.001159	0.098632	-0.005432	0.978811	-1.876770	18.690085
47747	0	0.121599	9.808346	-0.488474	0.001221	0.098083	-0.004883	0.980426	-1.869087	18.689581
47748	0	0.084391	9.692261	-0.464816	0.000845	0.096923	-0.004642	0.986521	-1.865645	18.690291
47749	0	0.085570	9.698461	-0.427807	0.000854	0.096985	-0.004272	0.992630	-1.864770	18.686815
47750	0	0.104041	9.643434	-0.386285	0.001040	0.096435	-0.003857	0.999224	-1.863647	18.693962
47751	0	0.128226	9.582511	-0.390814	0.001282	0.095825	-0.003906	1.000850	-1.861981	18.694364
47752	0	0.183371	9.564110	-0.348397	0.001832	0.095641	-0.003484	1.000245	-1.861849	18.699020
47753	0	0.225999	9.551999	-0.353976	0.002258	0.095520	-0.003540	0.999155	-1.861600	18.698420
47754	0	0.177644	9.496980	-0.402550	0.001773	0.094970	-0.004028	0.994832	-1.863770	18.705445
47755	0	0.159306	9.466558	-0.402471	0.001587	0.094666	-0.004028	0.989546	-1.869063	18.713627
47756	0	0.130058	9.527578	-0.444884	0.001293	0.095276	-0.004449	0.988718	-1.875730	18.718014
47757	0	0.116080	9.515355	-0.458271	0.001160	0.095154	-0.004578	0.993852	-1.874959	18.726210
47758	0	0.134641	9.582402	-0.410451	0.001345	0.095824	-0.004100	0.998525	-1.874853	18.728942
47759	0	0.165115	9.674042	-0.409531	0.001648	0.096741	-0.004089	1.004755	-1.876393	18.732113
47760	0	0.202702	9.716666	-0.361902	0.002020	0.097167	-0.003613	1.010175	-1.882811	18.744012
47761	0	0.146984	9.777808	-0.372756	0.001465	0.097778	-0.003723	1.014237	-1.886613	18.753390
47762	0	0.111609	9.844844	-0.465287	0.001108	0.098449	-0.004648	1.018579	-1.893700	18.763436
47763	0	0.098372	9.814465	-0.500113	0.000977	0.098145	-0.005005	1.013212	-1.899861	18.769529
47764	0	0.105542	9.893786	-0.506097	0.001052	0.098938	-0.005059	1.014417	-1.901661	18.769967
47765	0	0.110187	9.930425	-0.579679	0.001099	0.099304	-0.005798	1.011475	-1.903223	18.782669
47766	0	0.099123	9.954820	-0.555230	0.000982	0.099548	-0.005551	1.011741	-1.911238	18.782627
47767	0	0.098301	9.912101	-0.506629	0.000977	0.099121	-0.005066	1.011202	-1.916454	18.788820
47768	0	0.111468	9.936407	-0.507012	0.001111	0.099364	-0.005067	1.014098	-1.918370	18.795004
47769	0	0.147006	9.930419	-0.457615	0.001465	0.099304	-0.004578	1.011497	-1.922083	18.799178
47770	0	0.092359	9.881597	-0.463501	0.000925	0.098816	-0.004636	1.009868	-1.917971	18.797303
47771	0	0.121976	9.881587	-0.463985	0.001221	0.098816	-0.004639	1.010415	-1.914517	18.801351
47772	0	0.115870	9.796051	-0.433502	0.001157	0.097960	-0.004336	1.008139	-1.914286	18.801365
47773	0	0.121772	9.741225	-0.481964	0.001221	0.097412	-0.004822	1.004977	-1.908332	18.799836
47774	0	0.151675	9.686256	-0.457960	0.001519	0.096863	-0.004574	1.010910	-1.903079	18.803840
47775	0	0.195544	9.686248	-0.458330	0.001953	0.096863	-0.004578	1.016835	-1.903365	18.801534
47776	0	0.146990	9.619011	-0.423016	0.001469	0.096190	-0.004223	1.024640	-1.902452	18.804760
47777	0	0.164898	9.588611	-0.415270	0.001648	0.095886	-0.004150	1.026415	-1.901353	18.812655
47778	0	0.146627	9.631226	-0.403947	0.001467	0.096313	-0.004033	1.033057	-1.898407	18.818928
47779	0	0.158685	9.552013	-0.378129	0.001587	0.095520	-0.003784	1.028617	-1.895956	18.824141
47780	0	0.170764	9.558109	-0.426620	0.001708	0.095581	-0.004267	1.026952	-1.893150	18.829020
47781	0	0.159393	9.600814	-0.433458	0.001587	0.096008	-0.004333	1.027173	-1.899204	18.833642
47782	0	0.160427	9.619037	-0.451990	0.001600	0.096190	-0.004519	1.026567	-1.901691	18.843582
47783	0	0.122357	9.655756	-0.427285	0.001221	0.096558	-0.004272	1.026073	-1.902697	18.844800
47784	0	0.129237	9.710580	-0.397064	0.001287	0.097106	-0.003968	1.027806	-1.907284	18.852228
47785	0	0.140744	9.765618	-0.372355	0.001404	0.097656	-0.003723	1.027322	-1.909099	18.854655
47786	0	0.153582	9.796028	-0.439857	0.001533	0.097960	-0.004395	1.029872	-1.910542	18.856260
47787	0	0.177955	9.851059	-0.506549	0.001770	0.098511	-0.005066	1.028193	-1.919311	18.866002
47788	0	0.148891	9.838766	-0.457706	0.001483	0.098388	-0.004578	1.026435	-1.923859	18.869285
47789	0	0.104545	9.851055	-0.506810	0.001038	0.098511	-0.005066	1.027578	-1.930722	18.882037
47790	0	0.093278	9.905918	-0.470253	0.000931	0.099059	-0.004704	1.024416	-1.930552	18.882564
47791	0	0.122172	9.924290	-0.549773	0.001221	0.099243	-0.005493	1.028659	-1.929314	18.889866
47792	0	0.103839	9.893678	-0.538536	0.001039	0.098937	-0.005381	1.033101	-1.926699	18.892734
47793	0	0.103871	9.918198	-0.512968	0.001038	0.099182	-0.005127	1.035528	-1.925420	18.891037
47794	0	0.128451	9.887572	-0.483292	0.001284	0.098876	-0.004827	1.040867	-1.923920	18.892022
47795	0	0.128213	9.826659	-0.427257	0.001282	0.098267	-0.004272	1.040269	-1.921707	18.886297
47796	0	0.146546	9.789933	-0.525187	0.001465	0.097899	-0.005250	1.041686	-1.919872	18.885833
47797	0	0.158801	9.765627	-0.500424	0.001587	0.097656	-0.005005	1.039847	-1.918702	18.888906
47798	0	0.135025	9.698421	-0.495425	0.001345	0.096985	-0.004943	1.052386	-1.922726	18.888398
47799	0	0.103473	9.643559	-0.451630	0.001038	0.096436	-0.004517	1.051181	-1.916730	18.890160
47800	0	0.121259	9.600826	-0.433485	0.001214	0.096008	-0.004333	1.051921	-1.912408	18.888671
47801	0	0.164193	9.606933	-0.415302	0.001648	0.096069	-0.004150	1.054040	-1.902677	18.891062
47802	0	0.175553	9.576319	-0.354735	0.001758	0.095763	-0.003546	1.055099	-1.897436	18.885170
47803	0	0.177136	9.564214	-0.396551	0.001770	0.095642	-0.003967	1.051947	-1.896476	18.885930
47804	0	0.146928	9.558117	-0.457166	0.001467	0.095581	-0.004575	1.047027	-1.897039	18.888081
47805	0	0.122503	9.545886	-0.439600	0.001221	0.095459	-0.004395	1.047723	-1.899691	18.886458
47806	0	0.123158	9.582449	-0.543084	0.001228	0.095824	-0.005436	1.040497	-1.901072	18.891636
47807	0	0.152911	9.613036	-0.500417	0.001526	0.096130	-0.005005	1.038565	-1.902392	18.894285
47808	0	0.171806	9.655651	-0.439555	0.001715	0.096557	-0.004394	1.039621	-1.903952	18.904518
47809	0	0.147286	9.710671	-0.445783	0.001465	0.097107	-0.004456	1.041269	-1.910824	18.907123
47810	0	0.142877	9.814323	-0.458688	0.001419	0.098144	-0.004582	1.045308	-1.919643	18.910088
47811	0	0.122756	9.814435	-0.427467	0.001221	0.098145	-0.004272	1.046613	-1.925190	18.915884
47812	0	0.154708	9.875394	-0.482380	0.001539	0.098754	-0.004827	1.042232	-1.931784	18.922389
47813	0	0.128509	9.912136	-0.567090	0.001282	0.099121	-0.005676	1.034593	-1.933195	18.933432
47814	0	0.098899	9.948720	-0.597162	0.000982	0.099487	-0.005971	1.034216	-1.938371	18.940351
47815	0	0.049112	9.942620	-0.470083	0.000488	0.099426	-0.004700	1.034123	-1.939169	18.948724
47816	0	0.092704	9.973044	-0.512962	0.000920	0.099730	-0.005130	1.032738	-1.944344	18.955615
47817	0	0.139991	9.973158	-0.524753	0.001404	0.099731	-0.005249	1.029885	-1.937278	18.962060
47818	0	0.151567	9.960927	-0.500459	0.001517	0.099609	-0.005002	1.031650	-1.932828	18.968922
47819	0	0.122298	9.924336	-0.487827	0.001221	0.099243	-0.004883	1.025204	-1.932873	18.977249
47820	0	0.103426	9.887726	-0.499173	0.001041	0.098877	-0.004996	1.018968	-1.921896	18.976466
47821	0	0.084788	9.826652	-0.451965	0.000854	0.098267	-0.004517	1.021569	-1.911461	18.975424
47822	0	0.065992	9.741119	-0.415601	0.000658	0.097411	-0.004157	1.019549	-1.910826	18.973359
47823	0	0.109728	9.704594	-0.476014	0.001099	0.097046	-0.004761	1.018292	-1.906297	18.956940
47824	0	0.164172	9.649660	-0.482158	0.001645	0.096497	-0.004821	1.018244	-1.899539	18.956039
47825	0	0.176903	9.606951	-0.457444	0.001770	0.096069	-0.004578	1.013444	-1.895593	18.954278
47826	0	0.183030	9.588648	-0.426019	0.001828	0.095886	-0.004267	1.004509	-1.895406	18.955869
47827	0	0.146166	9.576413	-0.470125	0.001465	0.095764	-0.004700	1.005375	-1.888839	18.953711
47828	0	0.115275	9.509184	-0.421492	0.001153	0.095092	-0.004215	1.003895	-1.885830	18.960020
47829	0	0.121947	9.527588	-0.427287	0.001221	0.095276	-0.004272	1.003305	-1.881611	18.960846
47830	0	0.139947	9.551908	-0.396849	0.001401	0.095519	-0.003968	1.002261	-1.877256	18.972062
47831	0	0.122479	9.545917	-0.420594	0.001221	0.095459	-0.004211	0.994375	-1.879539	18.977527
47832	0	0.183824	9.576419	-0.438349	0.001839	0.095764	-0.004384	0.992463	-1.876351	18.982108
47833	0	0.195237	9.674067	-0.415197	0.001953	0.096741	-0.004150	0.993066	-1.872802	18.990593
47834	0	0.164679	9.673984	-0.470176	0.001646	0.096740	-0.004704	0.989727	-1.871032	18.995848
47835	0	0.134910	9.753403	-0.531117	0.001343	0.097534	-0.005310	0.989810	-1.875783	19.000102
47836	0	0.111657	9.777739	-0.470079	0.001111	0.097777	-0.004703	0.986470	-1.879591	19.003797
47837	0	0.122053	9.844985	-0.506324	0.001221	0.098450	-0.005066	0.981904	-1.876784	19.017256
47838	0	0.110212	9.881584	-0.554999	0.001098	0.098816	-0.005549	0.981297	-1.879243	19.025975
47839	0	0.134517	9.912095	-0.470205	0.001343	0.099121	-0.004700	0.982995	-1.879193	19.024504
47840	0	0.122496	9.924214	-0.470671	0.001225	0.099242	-0.004705	0.983113	-1.877048	19.027047
47841	0	0.128278	9.954834	-0.518773	0.001282	0.099548	-0.005188	0.981658	-1.875493	19.029049
47842	0	0.110158	9.997550	-0.518942	0.001101	0.099976	-0.005188	0.982083	-1.873949	19.029670
47843	0	0.091311	9.967034	-0.482363	0.000916	0.099670	-0.004822	0.982700	-1.868554	19.041394
47844	0	0.133500	9.924234	-0.549510	0.001337	0.099242	-0.005497	0.979356	-1.863418	19.041982
47845	0	0.158557	9.918205	-0.512891	0.001587	0.099182	-0.005127	0.980539	-1.859050	19.041645
47846	0	0.157863	9.851018	-0.561460	0.001584	0.098510	-0.005620	0.973086	-1.849993	19.048918
47847	0	0.128028	9.777813	-0.494804	0.001282	0.097778	-0.004944	0.977022	-1.845430	19.050710
47848	0	0.115863	9.753319	-0.464728	0.001156	0.097533	-0.004647	0.975924	-1.845882	19.052366
47849	0	0.109655	9.716797	-0.402875	0.001099	0.097168	-0.004028	0.975438	-1.840504	19.050670
47850	0	0.122117	9.673983	-0.439259	0.001216	0.096740	-0.004395	0.970987	-1.843802	19.050327
47851	0	0.134262	9.637470	-0.402396	0.001343	0.096375	-0.004028	0.964707	-1.840739	19.050108
47852	0	0.146129	9.606959	-0.425903	0.001464	0.096069	-0.004264	0.957678	-1.834853	19.055953
47853	0	0.182788	9.576440	-0.426855	0.001831	0.095764	-0.004272	0.951940	-1.828129	19.054828
47854	0	0.164136	9.558111	-0.481293	0.001641	0.095581	-0.004814	0.949145	-1.825487	19.061295
47855	0	0.164893	9.545903	-0.439312	0.001648	0.095459	-0.004395	0.946296	-1.823810	19.060142
47856	0	0.140727	9.545880	-0.470088	0.001405	0.095459	-0.004698	0.948679	-1.824055	19.066609
47857	0	0.097836	9.564186	-0.421618	0.000977	0.095642	-0.004211	0.953099	-1.823412	19.074842
47858	0	0.116777	9.637336	-0.446889	0.001163	0.096374	-0.004466	0.955460	-1.826703	19.074256
47859	0	0.129249	9.680162	-0.445556	0.001282	0.096802	-0.004456	0.954154	-1.836623	19.080581
47860	0	0.155061	9.710603	-0.408680	0.001547	0.097106	-0.004089	0.949676	-1.838363	19.097172
47861	0	0.159191	9.753407	-0.451729	0.001587	0.097534	-0.004517	0.949056	-1.841501	19.106640
47862	0	0.147996	9.796036	-0.500742	0.001474	0.097960	-0.005007	0.948466	-1.845233	19.111605
47863	0	0.134603	9.814445	-0.524970	0.001343	0.098145	-0.005249	0.947746	-1.846302	19.124214
47864	0	0.110760	9.857078	-0.549527	0.001104	0.098571	-0.005495	0.946748	-1.847228	19.126368
47865	0	0.140295	9.899916	-0.555196	0.001404	0.098999	-0.005554	0.942947	-1.843393	19.129553
47866	0	0.140646	9.912090	-0.512567	0.001402	0.099121	-0.005123	0.944814	-1.845739	19.130281
47867	0	0.097832	9.912108	-0.531008	0.000977	0.099121	-0.005310	0.943680	-1.844894	19.134641
47868	0	0.110008	9.924220	-0.384679	0.001101	0.099242	-0.003846	0.943315	-1.840276	19.134738
47869	0	0.103701	9.899906	-0.427176	0.001038	0.098999	-0.004272	0.941411	-1.836628	19.137709
47870	0	0.121570	9.869391	-0.427103	0.001219	0.098694	-0.004272	0.939509	-1.830205	19.147768
47871	0	0.109531	9.838874	-0.445489	0.001099	0.098389	-0.004456	0.937732	-1.823309	19.145984
47872	0	0.170117	9.802254	-0.475814	0.001701	0.098022	-0.004760	0.934564	-1.820187	19.150860
47873	0	0.158693	9.771758	-0.554908	0.001587	0.097717	-0.005554	0.927513	-1.817272	19.150191
47874	0	0.171239	9.735101	-0.511758	0.001709	0.097351	-0.005117	0.926605	-1.818318	19.146578
47875	0	0.122156	9.698473	-0.512923	0.001221	0.096985	-0.005127	0.928183	-1.816404	19.152497
47876	0	0.121841	9.649553	-0.458534	0.001222	0.096496	-0.004582	0.930619	-1.809547	19.155663
47877	0	0.109779	9.600846	-0.359708	0.001099	0.096008	-0.003601	0.924663	-1.805571	19.159522
47878	0	0.128483	9.606921	-0.396113	0.001280	0.096069	-0.003960	0.925165	-1.808609	19.163589
47879	0	0.188969	9.631349	-0.347985	0.001892	0.096313	-0.003479	0.925018	-1.802686	19.164611
47880	0	0.170798	9.588525	-0.384573	0.001703	0.095885	-0.003847	0.921981	-1.805462	19.171189
47881	0	0.146978	9.576415	-0.439301	0.001465	0.095764	-0.004395	0.918658	-1.808568	19.181323
47882	0	0.141891	9.637361	-0.463301	0.001413	0.096374	-0.004636	0.913905	-1.812326	19.185147
47883	0	0.110505	9.667958	-0.457834	0.001099	0.096680	-0.004578	0.913283	-1.817076	19.191813
47884	0	0.111419	9.692272	-0.458197	0.001111	0.096923	-0.004580	0.914875	-1.817872	19.196739
47885	0	0.098231	9.747300	-0.470153	0.000977	0.097473	-0.004700	0.915536	-1.821764	19.203778
47886	0	0.154386	9.783823	-0.372831	0.001536	0.097838	-0.003727	0.915640	-1.827722	19.214020
47887	0	0.165184	9.820550	-0.402826	0.001648	0.098206	-0.004028	0.914077	-1.829437	19.223988
47888	0	0.129340	9.863181	-0.488272	0.001289	0.098632	-0.004883	0.912621	-1.831196	19.230653
47889	0	0.128815	9.912094	-0.451812	0.001282	0.099121	-0.004517	0.913026	-1.835671	19.238056
47890	0	0.080699	9.899785	-0.513487	0.000806	0.098998	-0.005131	0.916665	-1.833971	19.240380
47891	0	0.079677	9.942618	-0.567742	0.000793	0.099426	-0.005676	0.916752	-1.834804	19.240011
47892	0	0.122984	9.899795	-0.537534	0.001226	0.098998	-0.005374	0.917233	-1.835725	19.239994
47893	0	0.176842	9.881588	-0.506718	0.001770	0.098816	-0.005066	0.917406	-1.830882	19.243039
47894	0	0.146176	9.857082	-0.494652	0.001461	0.098571	-0.004947	0.916066	-1.828673	19.246747
47895	0	0.152987	9.857178	-0.433204	0.001526	0.098572	-0.004333	0.913156	-1.830267	19.250894
47896	0	0.104661	9.796141	-0.433064	0.001045	0.097961	-0.004331	0.911831	-1.828897	19.254603
47897	0	0.103709	9.783930	-0.396881	0.001038	0.097839	-0.003967	0.912397	-1.825238	19.257054
47898	0	0.091149	9.728928	-0.457779	0.000914	0.097289	-0.004581	0.906988	-1.819633	19.257314
47899	0	0.133938	9.661846	-0.415594	0.001343	0.096619	-0.004150	0.912255	-1.812588	19.261127
47900	0	0.157470	9.606843	-0.416236	0.001579	0.096068	-0.004162	0.911669	-1.804032	19.259570
47901	0	0.170749	9.613027	-0.397039	0.001709	0.096130	-0.003967	0.914351	-1.798992	19.251840
47902	0	0.164261	9.588524	-0.446360	0.001644	0.095885	-0.004462	0.914550	-1.794206	19.258559
47903	0	0.146667	9.564202	-0.445639	0.001465	0.095642	-0.004456	0.914121	-1.793415	19.269034
47904	0	0.128671	9.570212	-0.451890	0.001285	0.095702	-0.004519	0.913267	-1.792911	19.274067
47905	0	0.165424	9.588608	-0.427330	0.001648	0.095886	-0.004272	0.913146	-1.797270	19.273908
47906	0	0.123711	9.588524	-0.439614	0.001233	0.095885	-0.004396	0.911350	-1.799087	19.275745
47907	0	0.152773	9.637454	-0.421004	0.001526	0.096375	-0.004211	0.908300	-1.798295	19.279253
47908	0	0.183820	9.698497	-0.438754	0.001834	0.096985	-0.004392	0.902103	-1.800296	19.277573
47909	0	0.147180	9.698476	-0.421145	0.001465	0.096985	-0.004211	0.900841	-1.805437	19.275369
47910	0	0.148116	9.771614	-0.439881	0.001478	0.097716	-0.004395	0.903248	-1.805956	19.285832
47911	0	0.110113	9.802230	-0.482442	0.001099	0.098022	-0.004822	0.905042	-1.805813	19.288960
47912	0	0.141353	9.844843	-0.538147	0.001409	0.098449	-0.005377	0.909236	-1.808498	19.288184
47913	0	0.140751	9.875468	-0.482481	0.001404	0.098755	-0.004822	0.911429	-1.809730	19.287809
47914	0	0.141150	9.918097	-0.458839	0.001410	0.099181	-0.004584	0.914738	-1.807878	19.292485
47915	0	0.103981	9.893789	-0.476236	0.001038	0.098938	-0.004761	0.915267	-1.807376	19.292617
47916	0	0.153389	9.918082	-0.507540	0.001530	0.099181	-0.005070	0.920379	-1.809198	19.297861
47917	0	0.110195	9.973143	-0.488246	0.001099	0.099731	-0.004883	0.918661	-1.809926	19.300827
47918	0	0.116438	9.912014	-0.463900	0.001165	0.099120	-0.004639	0.917750	-1.805650	19.306665
47919	0	0.109908	9.863269	-0.488515	0.001099	0.098633	-0.004883	0.918959	-1.803164	19.316452
47920	0	0.134159	9.875370	-0.550228	0.001343	0.098754	-0.005498	0.922915	-1.798649	19.311749
47921	0	0.152755	9.826666	-0.451480	0.001526	0.098267	-0.004517	0.919581	-1.797437	19.311437
47922	0	0.116416	9.747320	-0.481737	0.001163	0.097473	-0.004819	0.916821	-1.796091	19.302905
47923	0	0.109961	9.728999	-0.463953	0.001099	0.097290	-0.004639	0.916932	-1.793935	19.291671
47924	0	0.146975	9.698372	-0.409477	0.001467	0.096984	-0.004091	0.919909	-1.794237	19.287656
47925	0	0.146551	9.643560	-0.433217	0.001465	0.096436	-0.004333	0.917335	-1.791702	19.278664
47926	0	0.158839	9.613031	-0.445489	0.001588	0.096130	-0.004454	0.917482	-1.789191	19.280673
47927	0	0.158973	9.588621	-0.421074	0.001587	0.095886	-0.004211	0.915336	-1.789415	19.280985
47928	0	0.171407	9.551897	-0.457853	0.001714	0.095519	-0.004577	0.916370	-1.786586	19.280501
47929	0	0.177205	9.570322	-0.390304	0.001770	0.095703	-0.003906	0.911250	-1.785820	19.277456
47930	0	0.116497	9.576423	-0.420378	0.001163	0.095764	-0.004206	0.907445	-1.784561	19.289437
47931	0	0.116030	9.570285	-0.433936	0.001160	0.095703	-0.004333	0.913098	-1.782202	19.294343
47932	0	0.147531	9.625137	-0.416216	0.001466	0.096251	-0.004163	0.910951	-1.790412	19.298271
47933	0	0.146555	9.661845	-0.488651	0.001465	0.096619	-0.004883	0.913903	-1.788157	19.302159
47934	0	0.134595	9.655642	-0.465078	0.001344	0.096557	-0.004646	0.917671	-1.787754	19.310385
47935	0	0.165297	9.729013	-0.530677	0.001648	0.097290	-0.005310	0.912501	-1.790524	19.310402
47936	0	0.148019	9.777815	-0.512274	0.001474	0.097778	-0.005121	0.912896	-1.794213	19.311698
47937	0	0.147187	9.814427	-0.531297	0.001465	0.098145	-0.005310	0.914639	-1.799395	19.325067
47938	0	0.092938	9.826570	-0.476623	0.000929	0.098266	-0.004767	0.911964	-1.796813	19.326843
47939	0	0.110473	9.893783	-0.537267	0.001099	0.098938	-0.005371	0.912624	-1.800683	19.327874
47940	0	0.086843	9.875367	-0.525737	0.000866	0.098754	-0.005253	0.916467	-1.800464	19.335570
47941	0	0.097842	9.905978	-0.525394	0.000977	0.099060	-0.005249	0.920749	-1.799481	19.340178
47942	0	0.128580	9.899798	-0.477273	0.001285	0.098998	-0.004771	0.921341	-1.797604	19.335939
47943	0	0.140547	9.905984	-0.500872	0.001404	0.099060	-0.005005	0.924532	-1.796325	19.336463
47944	0	0.097825	9.905914	-0.531825	0.000979	0.099059	-0.005319	0.923006	-1.791725	19.331042
47945	0	0.116128	9.875472	-0.519069	0.001160	0.098755	-0.005188	0.924939	-1.790373	19.329800
47946	0	0.134619	9.838773	-0.494915	0.001346	0.098388	-0.004950	0.923205	-1.787799	19.325476
47947	0	0.140812	9.808322	-0.470425	0.001404	0.098083	-0.004700	0.927235	-1.789613	19.327454
47948	0	0.128868	9.747222	-0.483084	0.001289	0.097472	-0.004831	0.925518	-1.785534	19.325810
47949	0	0.115942	9.722902	-0.463836	0.001160	0.097229	-0.004639	0.923932	-1.781993	19.328082
47950	0	0.115838	9.686182	-0.384584	0.001159	0.096862	-0.003845	0.923500	-1.778253	19.326275
47951	0	0.164592	9.698508	-0.402395	0.001648	0.096985	-0.004028	0.917057	-1.772575	19.325753
47952	0	0.170170	9.613031	-0.420532	0.001704	0.096130	-0.004203	0.918728	-1.766299	19.325584
47953	0	0.189445	9.631361	-0.426851	0.001892	0.096313	-0.004272	0.912750	-1.765830	19.324335
47954	0	0.147071	9.588645	-0.468691	0.001469	0.095886	-0.004692	0.905246	-1.765055	19.326320
47955	0	0.103934	9.588612	-0.476259	0.001038	0.095886	-0.004761	0.906078	-1.763939	19.328771
47956	0	0.122364	9.582393	-0.452696	0.001224	0.095824	-0.004520	0.912633	-1.760766	19.324841
47957	0	0.158263	9.637453	-0.463986	0.001587	0.096375	-0.004639	0.912781	-1.752400	19.319430
47958	0	0.152058	9.643549	-0.451921	0.001516	0.096436	-0.004519	0.911116	-1.754217	19.318581
47959	0	0.122294	9.704593	-0.439314	0.001221	0.097046	-0.004395	0.907974	-1.753705	19.328835
47960	0	0.110920	9.722899	-0.481760	0.001102	0.097229	-0.004819	0.904899	-1.758508	19.336264
47961	0	0.171232	9.753395	-0.452033	0.001709	0.097534	-0.004517	0.907818	-1.759242	19.341716
47962	0	0.159246	9.771626	-0.519704	0.001593	0.097716	-0.005196	0.908050	-1.755854	19.352377
47963	0	0.128495	9.826640	-0.543508	0.001282	0.098267	-0.005432	0.909877	-1.756454	19.358354
47964	0	0.092131	9.826541	-0.538213	0.000921	0.098266	-0.005378	0.913789	-1.753259	19.352236
47965	0	0.109993	9.881583	-0.525050	0.001099	0.098816	-0.005249	0.913909	-1.751611	19.358737
47966	0	0.140657	9.905889	-0.525660	0.001406	0.099059	-0.005253	0.917005	-1.749338	19.360792
47967	0	0.152657	9.906006	-0.433324	0.001526	0.099060	-0.004333	0.915281	-1.746916	19.371397
47968	0	0.121658	9.887705	-0.421053	0.001222	0.098877	-0.004211	0.912949	-1.737731	19.369404
47969	0	0.152435	9.869372	-0.384899	0.001526	0.098694	-0.003845	0.915864	-1.732743	19.376906
47970	0	0.121773	9.826556	-0.409885	0.001217	0.098266	-0.004097	0.916849	-1.730326	19.376041
47971	0	0.140401	9.838859	-0.512850	0.001404	0.098389	-0.005127	0.917312	-1.727301	19.375779
47972	0	0.121868	9.802156	-0.500818	0.001221	0.098022	-0.005009	0.915354	-1.721669	19.376089
47973	0	0.164768	9.741191	-0.519179	0.001648	0.097412	-0.005188	0.918540	-1.718066	19.376174
47974	0	0.140246	9.735011	-0.482967	0.001403	0.097350	-0.004829	0.917321	-1.714410	19.379551
47975	0	0.140060	9.698482	-0.470163	0.001404	0.096985	-0.004700	0.918310	-1.707315	19.380256
47976	0	0.127677	9.673970	-0.391119	0.001275	0.096740	-0.003910	0.918222	-1.706072	19.381073
47977	0	0.140240	9.643567	-0.408689	0.001404	0.096436	-0.004089	0.914092	-1.700978	19.378580
47978	0	0.146326	9.643565	-0.493650	0.001461	0.096436	-0.004939	0.909507	-1.700428	19.388433
47979	0	0.158553	9.631359	-0.445370	0.001587	0.096313	-0.004456	0.905708	-1.695620	19.398227
47980	0	0.115768	9.588604	-0.494443	0.001157	0.095886	-0.004941	0.908224	-1.693477	19.404590
47981	0	0.164764	9.637455	-0.488218	0.001648	0.096375	-0.004883	0.906227	-1.689772	19.401083
47982	0	0.140572	9.655754	-0.469958	0.001403	0.096558	-0.004699	0.905694	-1.689967	19.413437
47983	0	0.128887	9.674056	-0.433494	0.001282	0.096741	-0.004333	0.905829	-1.695234	19.418494
47984	0	0.135794	9.710587	-0.421630	0.001356	0.097106	-0.004214	0.906656	-1.694192	19.427211
47985	0	0.165258	9.747292	-0.451965	0.001648	0.097473	-0.004517	0.908911	-1.696307	19.430181
47986	0	0.129140	9.765529	-0.409573	0.001290	0.097655	-0.004096	0.907009	-1.694382	19.434790
47987	0	0.128738	9.826658	-0.494272	0.001282	0.098267	-0.004944	0.904176	-1.697736	19.443979
47988	0	0.135804	9.838785	-0.487697	0.001353	0.098388	-0.004881	0.898124	-1.700037	19.446559
47989	0	0.122315	9.814442	-0.525047	0.001221	0.098145	-0.005249	0.898166	-1.699706	19.454245
47990	0	0.110357	9.857086	-0.506893	0.001103	0.098571	-0.005070	0.895905	-1.696598	19.458572
47991	0	0.140470	9.881559	-0.562086	0.001404	0.098816	-0.005615	0.900837	-1.694405	19.465836
47992	0	0.128384	9.875379	-0.507981	0.001283	0.098754	-0.005077	0.902172	-1.692488	19.471976
47993	0	0.116109	9.863261	-0.476453	0.001160	0.098633	-0.004761	0.905164	-1.690840	19.472572
47994	0	0.140629	9.857097	-0.501041	0.001406	0.098571	-0.005013	0.900262	-1.688197	19.476997
47995	0	0.121981	9.808347	-0.421221	0.001221	0.098083	-0.004211	0.899836	-1.683809	19.474808
47996	0	0.128006	9.777740	-0.451754	0.001279	0.097777	-0.004519	0.897413	-1.681823	19.472833
47997	0	0.091012	9.747331	-0.445300	0.000916	0.097473	-0.004456	0.893083	-1.672114	19.474756
47998	0	0.115051	9.710704	-0.456996	0.001148	0.097107	-0.004573	0.888363	-1.671428	19.473462
47999	0	0.134303	9.655759	-0.500537	0.001343	0.096558	-0.005005	0.887536	-1.668422	19.476327
48000	0	0.164707	9.667877	-0.494429	0.001648	0.096679	-0.004945	0.885532	-1.664073	19.479311
48001	0	0.152972	9.600829	-0.457660	0.001526	0.096008	-0.004578	0.882945	-1.665305	19.485882
48002	0	0.177710	9.594618	-0.372485	0.001778	0.095946	-0.003721	0.885823	-1.661317	19.490037
48003	0	0.140340	9.613056	-0.390186	0.001404	0.096130	-0.003906	0.879134	-1.657526	19.490636
48004	0	0.140200	9.594737	-0.359012	0.001403	0.095947	-0.003592	0.874818	-1.653209	19.494360
48005	0	0.122142	9.588613	-0.378647	0.001221	0.095886	-0.003784	0.876047	-1.650780	19.497664
48006	0	0.116178	9.625170	-0.463874	0.001161	0.096251	-0.004643	0.868891	-1.648900	19.501319
48007	0	0.158915	9.613045	-0.390330	0.001587	0.096130	-0.003906	0.863826	-1.648303	19.505429
48008	0	0.153075	9.649654	-0.463349	0.001530	0.096497	-0.004633	0.862887	-1.646309	19.513109
48009	0	0.165215	9.722887	-0.506711	0.001648	0.097229	-0.005066	0.862953	-1.647905	19.510482
48010	0	0.172276	9.728881	-0.434010	0.001717	0.097289	-0.004336	0.865903	-1.651811	19.511902
48011	0	0.110431	9.765603	-0.445890	0.001099	0.097656	-0.004456	0.868199	-1.655232	19.520398
48012	0	0.098990	9.844864	-0.458708	0.000987	0.098449	-0.004585	0.868936	-1.655184	19.520054
48013	0	0.091870	9.857159	-0.391035	0.000916	0.098572	-0.003906	0.871961	-1.655711	19.531399
48014	0	0.134990	9.875395	-0.446331	0.001348	0.098754	-0.004464	0.869459	-1.654029	19.531424
48015	0	0.146660	9.924320	-0.543103	0.001465	0.099243	-0.005432	0.866743	-1.652732	19.536169
48016	0	0.134636	9.911990	-0.494647	0.001346	0.099120	-0.004942	0.870680	-1.650172	19.534302
48017	0	0.115852	9.899901	-0.500536	0.001160	0.098999	-0.005005	0.869701	-1.645537	19.537983
48018	0	0.109992	9.905993	-0.519061	0.001096	0.099060	-0.005189	0.870344	-1.646940	19.534920
48019	0	0.103881	9.899921	-0.487872	0.001038	0.098999	-0.004883	0.864323	-1.644937	19.536682
48020	0	0.116175	9.844946	-0.433143	0.001162	0.098450	-0.004326	0.869354	-1.641774	19.540050
48021	0	0.145831	9.820559	-0.482332	0.001465	0.098206	-0.004822	0.869726	-1.630796	19.538738
48022	0	0.150880	9.802145	-0.409592	0.001513	0.098022	-0.004093	0.871701	-1.622907	19.534049
48023	0	0.158466	9.741229	-0.451339	0.001587	0.097412	-0.004517	0.866684	-1.616769	19.529263
48024	0	0.115478	9.698494	-0.438716	0.001155	0.096985	-0.004389	0.863555	-1.613110	19.519028
48025	0	0.140237	9.704595	-0.463803	0.001404	0.097046	-0.004639	0.861520	-1.607950	19.511494
48026	0	0.146035	9.643543	-0.427443	0.001461	0.096436	-0.004272	0.863637	-1.603698	19.506488
48027	0	0.140233	9.594734	-0.475976	0.001404	0.095947	-0.004761	0.861186	-1.598493	19.504915
48028	0	0.134402	9.613008	-0.415370	0.001339	0.096130	-0.004148	0.865825	-1.601228	19.512724
48029	0	0.153187	9.600820	-0.408944	0.001526	0.096008	-0.004089	0.864583	-1.604914	19.510181
48030	0	0.141686	9.582422	-0.409017	0.001415	0.095824	-0.004090	0.862972	-1.603435	19.511143
48031	0	0.152860	9.600834	-0.427070	0.001526	0.096008	-0.004272	0.859489	-1.603250	19.507976
48032	0	0.134906	9.631356	-0.451152	0.001348	0.096313	-0.004514	0.855245	-1.601757	19.510724
48033	0	0.109893	9.637443	-0.464025	0.001099	0.096375	-0.004639	0.855610	-1.598765	19.512201
48034	0	0.115823	9.722793	-0.458431	0.001160	0.097228	-0.004581	0.857350	-1.593787	19.520158
48035	0	0.153355	9.735091	-0.500566	0.001526	0.097351	-0.005005	0.856805	-1.599445	19.524100
48036	0	0.190690	9.716712	-0.482137	0.001906	0.097167	-0.004824	0.852644	-1.596650	19.527953
48037	0	0.147076	9.783881	-0.568412	0.001465	0.097839	-0.005676	0.860324	-1.600243	19.531390
48038	0	0.111258	9.826441	-0.490418	0.001110	0.098265	-0.004899	0.864798	-1.599837	19.534639
48039	0	0.079702	9.826645	-0.451919	0.000793	0.098267	-0.004517	0.866070	-1.600759	19.541397
48040	0	0.092348	9.863185	-0.427804	0.000922	0.098632	-0.004278	0.864568	-1.598786	19.539166
48041	0	0.110382	9.899880	-0.525206	0.001099	0.098999	-0.005249	0.866610	-1.601426	19.539772
48042	0	0.159903	9.899780	-0.507702	0.001596	0.098998	-0.005073	0.870137	-1.601097	19.548562
48043	0	0.176715	9.899876	-0.543787	0.001770	0.098999	-0.005432	0.875327	-1.594418	19.553537
48044	0	0.158459	9.893711	-0.562416	0.001580	0.098937	-0.005627	0.870927	-1.596095	19.551567
48045	0	0.116077	9.844946	-0.592424	0.001160	0.098450	-0.005920	0.874113	-1.594008	19.550213
48046	0	0.085611	9.814336	-0.501685	0.000856	0.098144	-0.005013	0.877808	-1.590263	19.548668
48047	0	0.085549	9.802254	-0.469786	0.000854	0.098022	-0.004700	0.874212	-1.588040	19.552082
48048	0	0.128357	9.753416	-0.396482	0.001284	0.097534	-0.003964	0.873468	-1.584356	19.546482
48049	0	0.115842	9.729012	-0.457619	0.001160	0.097290	-0.004578	0.870321	-1.579479	19.546119
48050	0	0.164381	9.686273	-0.433242	0.001645	0.096863	-0.004331	0.870929	-1.574583	19.548223
48051	0	0.170950	9.698483	-0.506636	0.001709	0.096985	-0.005066	0.870052	-1.571779	19.546715
48052	0	0.183672	9.667849	-0.507046	0.001831	0.096679	-0.005068	0.871725	-1.575104	19.545779
48053	0	0.134471	9.643550	-0.476119	0.001343	0.096436	-0.004761	0.870920	-1.573961	19.541425
48054	0	0.122597	9.619024	-0.458333	0.001224	0.096190	-0.004580	0.873940	-1.573443	19.541314
48055	0	0.128618	9.606929	-0.457736	0.001282	0.096069	-0.004578	0.872346	-1.575239	19.536742
48056	0	0.147858	9.619047	-0.420922	0.001473	0.096190	-0.004211	0.868163	-1.578028	19.541139
48057	0	0.159155	9.643542	-0.439569	0.001587	0.096436	-0.004395	0.868109	-1.580108	19.538167
48058	0	0.153768	9.667873	-0.433535	0.001534	0.096679	-0.004336	0.865354	-1.580572	19.547265
48059	0	0.171403	9.722884	-0.415215	0.001709	0.097229	-0.004150	0.865687	-1.583311	19.557122
48060	0	0.111261	9.716696	-0.494783	0.001108	0.097167	-0.004948	0.864240	-1.585239	19.568362
48061	0	0.140527	9.741195	-0.561756	0.001404	0.097412	-0.005615	0.865427	-1.583618	19.574292
48062	0	0.135250	9.783838	-0.506935	0.001346	0.097838	-0.005071	0.862497	-1.588226	19.569642
48063	0	0.152592	9.796123	-0.519171	0.001526	0.097961	-0.005188	0.865263	-1.584947	19.572626
48064	0	0.152644	9.832670	-0.537831	0.001526	0.098327	-0.005379	0.863351	-1.582220	19.571692
48065	0	0.183323	9.832723	-0.501204	0.001831	0.098328	-0.005005	0.870180	-1.581394	19.574853
48066	0	0.128819	9.857071	-0.538776	0.001286	0.098571	-0.005386	0.870538	-1.581031	19.571356
48067	0	0.097682	9.851071	-0.512745	0.000977	0.098511	-0.005127	0.869662	-1.577950	19.571909
48068	0	0.115788	9.844889	-0.518666	0.001160	0.098449	-0.005189	0.865681	-1.572442	19.568866
48069	0	0.128058	9.820538	-0.519184	0.001282	0.098206	-0.005188	0.868923	-1.567633	19.567018
48070	0	0.140334	9.808235	-0.507762	0.001401	0.098083	-0.005075	0.871128	-1.567038	19.570180
48071	0	0.176651	9.790043	-0.506634	0.001770	0.097900	-0.005066	0.870172	-1.559543	19.571932
48072	0	0.176312	9.765617	-0.549533	0.001762	0.097656	-0.005494	0.870239	-1.556993	19.571809
48073	0	0.134360	9.710657	-0.507266	0.001343	0.097107	-0.005066	0.876866	-1.554542	19.574107
48074	0	0.128511	9.716687	-0.471638	0.001283	0.097167	-0.004714	0.878275	-1.553967	19.571299
48075	0	0.122008	9.661844	-0.476523	0.001221	0.096619	-0.004761	0.882262	-1.549791	19.570119
48076	0	0.115680	9.625141	-0.373511	0.001158	0.096251	-0.003733	0.883746	-1.545195	19.569842
48077	0	0.152869	9.674080	-0.414749	0.001526	0.096741	-0.004150	0.878888	-1.545086	19.572349
48078	0	0.183727	9.606956	-0.493423	0.001836	0.096069	-0.004939	0.871575	-1.543461	19.576526
48079	0	0.183065	9.643545	-0.451891	0.001831	0.096436	-0.004517	0.872797	-1.539625	19.580403
48080	0	0.158860	9.631246	-0.464388	0.001586	0.096313	-0.004643	0.871928	-1.539333	19.582825
48081	0	0.110003	9.631331	-0.476370	0.001099	0.096313	-0.004761	0.873961	-1.537624	19.582323
48082	0	0.141002	9.667877	-0.519273	0.001406	0.096679	-0.005195	0.870163	-1.539369	19.586214
48083	0	0.091706	9.698456	-0.440081	0.000916	0.096985	-0.004395	0.875981	-1.537860	19.591805
48084	0	0.122981	9.722788	-0.404382	0.001224	0.097228	-0.004042	0.877038	-1.541814	19.595889
48085	0	0.140422	9.753402	-0.506888	0.001404	0.097534	-0.005066	0.878934	-1.538966	19.603622
48086	0	0.165347	9.771645	-0.464096	0.001648	0.097716	-0.004645	0.872238	-1.542087	19.609915
48087	0	0.159440	9.808337	-0.500488	0.001587	0.098083	-0.005005	0.870706	-1.547468	19.612846
48088	0	0.099271	9.820452	-0.488535	0.000991	0.098205	-0.004884	0.870950	-1.546283	19.616199
48089	0	0.091538	9.875484	-0.549404	0.000916	0.098755	-0.005493	0.870531	-1.542724	19.615469
48090	0	0.085109	9.838794	-0.555257	0.000854	0.098388	-0.005556	0.865024	-1.536471	19.616483
48091	0	0.158849	9.887656	-0.562163	0.001587	0.098877	-0.005615	0.870858	-1.534945	19.619826
48092	0	0.159081	9.875392	-0.501805	0.001590	0.098754	-0.005018	0.869115	-1.532773	19.623216
48093	0	0.134462	9.838857	-0.457924	0.001343	0.098389	-0.004578	0.869481	-1.531533	19.626510
48094	0	0.122581	9.857065	-0.476764	0.001224	0.098571	-0.004765	0.871456	-1.530813	19.634730
48095	0	0.121976	9.838859	-0.470163	0.001221	0.098389	-0.004700	0.872320	-1.526263	19.631618
48096	0	0.121648	9.759417	-0.488871	0.001218	0.097594	-0.004887	0.873345	-1.521241	19.632836
48097	0	0.140137	9.741222	-0.500345	0.001404	0.097412	-0.005005	0.870267	-1.514948	19.634590
48098	0	0.115468	9.710703	-0.493892	0.001154	0.097107	-0.004941	0.866525	-1.512342	19.634563
48099	0	0.134121	9.686281	-0.524914	0.001343	0.096863	-0.005249	0.865446	-1.507013	19.628416
48100	0	0.152241	9.643544	-0.500784	0.001522	0.096436	-0.005006	0.866247	-1.504073	19.631807
48101	0	0.170959	9.649667	-0.512516	0.001709	0.096497	-0.005127	0.862673	-1.501383	19.633032
48102	0	0.152933	9.631334	-0.463792	0.001527	0.096313	-0.004636	0.863649	-1.500981	19.637795
48103	0	0.128215	9.619129	-0.378710	0.001282	0.096191	-0.003784	0.865550	-1.498138	19.639554
48104	0	0.109732	9.594608	-0.458940	0.001099	0.095946	-0.004584	0.870265	-1.493105	19.638370
48105	0	0.122244	9.606933	-0.488256	0.001221	0.096069	-0.004883	0.868508	-1.491772	19.639768
48106	0	0.196088	9.661788	-0.481621	0.001956	0.096618	-0.004822	0.860330	-1.494228	19.643338
48107	0	0.152617	9.631345	-0.476122	0.001526	0.096313	-0.004761	0.859419	-1.491186	19.647759
48108	0	0.140723	9.692279	-0.506756	0.001404	0.096923	-0.005067	0.858576	-1.491914	19.656872
48109	0	0.128096	9.710675	-0.500860	0.001282	0.097107	-0.005005	0.861448	-1.487625	19.659178
48110	0	0.104471	9.722807	-0.427753	0.001036	0.097228	-0.004280	0.857081	-1.494767	19.659196
48111	0	0.141010	9.802213	-0.452186	0.001404	0.098022	-0.004517	0.861754	-1.498706	19.660246
48112	0	0.160674	9.850975	-0.525896	0.001599	0.098510	-0.005260	0.858489	-1.503958	19.663920
48113	0	0.170956	9.826670	-0.463635	0.001709	0.098267	-0.004639	0.854107	-1.501345	19.673355
48114	0	0.122241	9.844947	-0.555448	0.001222	0.098450	-0.005550	0.857537	-1.498801	19.672822
48115	0	0.116359	9.869393	-0.561294	0.001160	0.098694	-0.005615	0.853253	-1.499997	19.682743
48116	0	0.105116	9.851077	-0.512144	0.001045	0.098511	-0.005123	0.849767	-1.503511	19.686357
48117	0	0.121930	9.869376	-0.525097	0.001221	0.098694	-0.005249	0.850700	-1.498434	19.683963
48118	0	0.146402	9.869284	-0.531500	0.001461	0.098693	-0.005315	0.849599	-1.498451	19.677590
48119	0	0.128222	9.826645	-0.519068	0.001282	0.098267	-0.005188	0.851414	-1.495555	19.677280
48120	0	0.134236	9.838771	-0.440089	0.001344	0.098388	-0.004400	0.850826	-1.490463	19.676909
48121	0	0.146437	9.838859	-0.525065	0.001465	0.098389	-0.005249	0.851260	-1.486506	19.681006
48122	0	0.115504	9.741135	-0.494444	0.001158	0.097411	-0.004948	0.846039	-1.479889	19.680751
48123	0	0.128624	9.759509	-0.500609	0.001282	0.097595	-0.005005	0.846198	-1.481675	19.678757
48124	0	0.128938	9.735024	-0.524989	0.001290	0.097350	-0.005252	0.842478	-1.477138	19.674634
48125	0	0.091343	9.655769	-0.482072	0.000916	0.096558	-0.004822	0.839920	-1.471179	19.673390
48126	0	0.139527	9.606917	-0.470239	0.001399	0.096069	-0.004698	0.843873	-1.463295	19.680569
48127	0	0.134293	9.637454	-0.469903	0.001343	0.096375	-0.004700	0.841722	-1.460008	19.676560
48128	0	0.164984	9.606848	-0.457401	0.001648	0.096068	-0.004577	0.837178	-1.458785	19.676803
48129	0	0.189472	9.655758	-0.445527	0.001892	0.096558	-0.004456	0.835283	-1.458541	19.682083
48130	0	0.122749	9.600740	-0.475914	0.001225	0.096007	-0.004761	0.831718	-1.457625	19.687823
48131	0	0.097795	9.600831	-0.421080	0.000977	0.096008	-0.004211	0.829535	-1.455845	19.692120
48132	0	0.128637	9.649649	-0.512707	0.001284	0.096497	-0.005126	0.829187	-1.455729	19.697926
48133	0	0.140602	9.649644	-0.482398	0.001404	0.096497	-0.004822	0.830295	-1.454968	19.702320
48134	0	0.110496	9.661748	-0.458645	0.001102	0.096618	-0.004582	0.833566	-1.454565	19.703057
48135	0	0.177405	9.716769	-0.446003	0.001770	0.097168	-0.004456	0.837355	-1.455902	19.705691
48136	0	0.153626	9.759437	-0.495029	0.001534	0.097594	-0.004953	0.832364	-1.455675	19.702590
48137	0	0.110087	9.777829	-0.476084	0.001099	0.097778	-0.004761	0.830961	-1.454906	19.706448
48138	0	0.122517	9.789946	-0.512728	0.001225	0.097899	-0.005128	0.828776	-1.452256	19.707345
48139	0	0.085821	9.832760	-0.518799	0.000854	0.098328	-0.005188	0.827309	-1.453175	19.708359
48140	0	0.098721	9.808270	-0.518523	0.000983	0.098083	-0.005189	0.821580	-1.454374	19.712488
48141	0	0.109972	9.844971	-0.579807	0.001099	0.098450	-0.005798	0.819790	-1.452228	19.717061
48142	0	0.140950	9.869405	-0.506093	0.001406	0.098694	-0.005066	0.812764	-1.453106	19.712475
48143	0	0.128622	9.832768	-0.518612	0.001282	0.098328	-0.005188	0.809106	-1.454918	19.716147
48144	0	0.134816	9.844886	-0.548920	0.001351	0.098449	-0.005490	0.806621	-1.447724	19.711430
48145	0	0.152684	9.832775	-0.494127	0.001526	0.098328	-0.004944	0.802241	-1.445387	19.713361
48146	0	0.092145	9.783944	-0.493650	0.000916	0.097839	-0.004939	0.797867	-1.447743	19.716255
48147	0	0.128128	9.783936	-0.561535	0.001282	0.097839	-0.005615	0.796563	-1.443790	19.721165
48148	0	0.140113	9.747327	-0.439333	0.001403	0.097473	-0.004395	0.792723	-1.438240	19.719675
48149	0	0.146695	9.716788	-0.427386	0.001465	0.097168	-0.004272	0.792686	-1.437440	19.728466
48150	0	0.171702	9.735016	-0.457814	0.001713	0.097350	-0.004580	0.788520	-1.438938	19.727700
48151	0	0.152753	9.692392	-0.451408	0.001526	0.096924	-0.004517	0.784197	-1.437390	19.727828
48152	0	0.159164	9.649662	-0.438820	0.001590	0.096497	-0.004390	0.781035	-1.436072	19.723444
48153	0	0.098359	9.661865	-0.482037	0.000977	0.096619	-0.004822	0.778174	-1.440873	19.719077
48154	0	0.117373	9.655674	-0.451277	0.001173	0.096557	-0.004515	0.774418	-1.438288	19.716766
48155	0	0.134553	9.655729	-0.501046	0.001343	0.096558	-0.005005	0.779669	-1.438105	19.717772
48156	0	0.165820	9.680069	-0.452849	0.001653	0.096801	-0.004528	0.778695	-1.441190	19.716438
48157	0	0.134224	9.674080	-0.445414	0.001343	0.096741	-0.004456	0.775631	-1.437081	19.717934
48158	0	0.146286	9.686289	-0.481697	0.001463	0.096863	-0.004819	0.771818	-1.433591	19.725540
48159	0	0.146903	9.704623	-0.463049	0.001465	0.097046	-0.004639	0.760595	-1.435159	19.733402
48160	0	0.117446	9.716821	-0.473774	0.001167	0.097168	-0.004745	0.751016	-1.440220	19.738279
48161	0	0.135000	9.765629	-0.536854	0.001343	0.097656	-0.005371	0.746692	-1.445242	19.736281
48162	0	0.148433	9.771712	-0.548996	0.001479	0.097717	-0.005488	0.747018	-1.447912	19.742032
48163	0	0.134831	9.802225	-0.512959	0.001343	0.098022	-0.005127	0.748674	-1.450949	19.747615
48164	0	0.105071	9.802164	-0.482413	0.001048	0.098022	-0.004827	0.743253	-1.450602	19.757221
48165	0	0.128398	9.814453	-0.463802	0.001282	0.098145	-0.004639	0.741004	-1.449810	19.763543
48166	0	0.140929	9.851082	-0.530716	0.001408	0.098511	-0.005309	0.737344	-1.448311	19.763472
48167	0	0.146883	9.820558	-0.463722	0.001465	0.098206	-0.004639	0.734274	-1.449484	19.764382
48168	0	0.141529	9.844968	-0.530668	0.001411	0.098450	-0.005307	0.732330	-1.450507	19.763294
48169	0	0.146345	9.844972	-0.549324	0.001465	0.098450	-0.005493	0.731101	-1.445434	19.757848
48170	0	0.170607	9.777812	-0.494883	0.001706	0.097778	-0.004945	0.734554	-1.441873	19.754948
48171	0	0.152828	9.783930	-0.506624	0.001526	0.097839	-0.005066	0.733363	-1.441308	19.765013
48172	0	0.140970	9.765520	-0.519026	0.001408	0.097655	-0.005189	0.733492	-1.440318	19.768305
48173	0	0.104140	9.710677	-0.403135	0.001038	0.097107	-0.004028	0.735870	-1.441219	19.765802
48174	0	0.110712	9.698376	-0.403803	0.001105	0.096984	-0.004035	0.737925	-1.439982	19.774676
48175	0	0.103974	9.686258	-0.403277	0.001038	0.096863	-0.004028	0.741782	-1.439053	19.777443
48176	0	0.171302	9.686203	-0.439969	0.001713	0.096862	-0.004404	0.735226	-1.435832	19.775804
48177	0	0.183024	9.680175	-0.506641	0.001831	0.096802	-0.005066	0.734366	-1.431438	19.776235
48178	0	0.195158	9.643559	-0.512690	0.001951	0.096436	-0.005128	0.731691	-1.428460	19.781288
48179	0	0.152915	9.619119	-0.537404	0.001526	0.096191	-0.005371	0.733758	-1.428932	19.781792
48180	0	0.104547	9.661758	-0.440323	0.001043	0.096618	-0.004401	0.734657	-1.428081	19.787901
48181	0	0.140440	9.674073	-0.433317	0.001404	0.096741	-0.004333	0.732914	-1.425306	19.789205
48182	0	0.122077	9.680076	-0.415170	0.001222	0.096801	-0.004150	0.733028	-1.420818	19.789045
48183	0	0.170783	9.692391	-0.433213	0.001709	0.096924	-0.004333	0.729961	-1.416018	19.790935
48184	0	0.189066	9.728979	-0.427468	0.001889	0.097290	-0.004270	0.734436	-1.414322	19.799279
48185	0	0.147162	9.753408	-0.469968	0.001465	0.097534	-0.004700	0.732888	-1.418888	19.803597
48186	0	0.135700	9.753310	-0.439702	0.001356	0.097533	-0.004395	0.734521	-1.416397	19.802245
48187	0	0.122526	9.820538	-0.555652	0.001221	0.098206	-0.005554	0.735957	-1.418260	19.799610
48188	0	0.135532	9.814359	-0.519149	0.001351	0.098144	-0.005193	0.733110	-1.419440	19.798669
48189	0	0.140519	9.808345	-0.506642	0.001404	0.098083	-0.005066	0.732298	-1.417614	19.798458
48190	0	0.140988	9.838764	-0.464009	0.001406	0.098388	-0.004640	0.731344	-1.419054	19.800241
48191	0	0.128405	9.844955	-0.464128	0.001282	0.098450	-0.004639	0.732866	-1.418353	19.802787
48192	0	0.122600	9.820435	-0.483237	0.001225	0.098205	-0.004827	0.737368	-1.416549	19.794511
48193	0	0.121804	9.826659	-0.512781	0.001221	0.098267	-0.005127	0.736904	-1.410030	19.798507
48194	0	0.097107	9.808252	-0.396967	0.000971	0.098083	-0.003969	0.736031	-1.406853	19.798534
48195	0	0.109804	9.802254	-0.494240	0.001099	0.098022	-0.004944	0.733027	-1.402677	19.794908
48196	0	0.134281	9.796147	-0.475644	0.001341	0.097961	-0.004758	0.730020	-1.401459	19.792259
48197	0	0.158553	9.729004	-0.439496	0.001587	0.097290	-0.004395	0.728963	-1.396462	19.797320
48198	0	0.164628	9.710672	-0.488766	0.001645	0.097107	-0.004884	0.732264	-1.394362	19.791583
48199	0	0.189254	9.716795	-0.518809	0.001892	0.097168	-0.005188	0.731069	-1.391421	19.790814
48200	0	0.140431	9.655655	-0.439792	0.001404	0.096557	-0.004395	0.732587	-1.388550	19.790008
48201	0	0.122215	9.637412	-0.403715	0.001221	0.096375	-0.004028	0.741622	-1.386842	19.796369
48202	0	0.067651	9.649540	-0.423425	0.000673	0.096496	-0.004230	0.745822	-1.387197	19.796284
48203	0	0.122204	9.619136	-0.396806	0.001221	0.096191	-0.003967	0.745373	-1.385287	19.796167
48204	0	0.147143	9.625138	-0.451924	0.001467	0.096251	-0.004519	0.744769	-1.387430	19.799300
48205	0	0.219905	9.680169	-0.506640	0.002197	0.096802	-0.005066	0.743885	-1.386121	19.801055
48206	0	0.177769	9.643438	-0.452018	0.001773	0.096435	-0.004518	0.745443	-1.388466	19.805932
48207	0	0.134455	9.698478	-0.470093	0.001343	0.096985	-0.004700	0.745451	-1.387133	19.805453
48208	0	0.085926	9.716696	-0.464227	0.000857	0.097167	-0.004642	0.744783	-1.385982	19.810547
48209	0	0.152921	9.741175	-0.427953	0.001526	0.097412	-0.004272	0.751608	-1.386485	19.817086
48210	0	0.159502	9.765518	-0.398345	0.001593	0.097655	-0.003982	0.752468	-1.385727	19.813623
48211	0	0.122987	9.789985	-0.409949	0.001221	0.097900	-0.004089	0.762985	-1.392934	19.811379
48212	0	0.136565	9.802043	-0.386754	0.001361	0.098021	-0.003866	0.763139	-1.395013	19.811239
48213	0	0.134776	9.838853	-0.384705	0.001343	0.098389	-0.003845	0.763674	-1.397479	19.818127
48214	0	0.117166	9.857078	-0.488695	0.001169	0.098571	-0.004887	0.762671	-1.396855	19.817336
48215	0	0.104005	9.881589	-0.488285	0.001038	0.098816	-0.004883	0.761340	-1.396227	19.815202
48216	0	0.147046	9.838769	-0.579953	0.001470	0.098388	-0.005799	0.760202	-1.393786	19.813452
48217	0	0.116440	9.857151	-0.500897	0.001160	0.098572	-0.005005	0.763289	-1.395919	19.821950
48218	0	0.153358	9.869270	-0.507849	0.001534	0.098693	-0.005075	0.766483	-1.391454	19.824770
48219	0	0.140635	9.814446	-0.421220	0.001404	0.098145	-0.004211	0.765937	-1.390963	19.824654
48220	0	0.159113	9.820460	-0.409186	0.001592	0.098205	-0.004091	0.765166	-1.386860	19.828380
48221	0	0.158344	9.808341	-0.415380	0.001587	0.098083	-0.004150	0.767688	-1.379336	19.827798
48222	0	0.109049	9.759403	-0.391966	0.001091	0.097594	-0.003914	0.772979	-1.375296	19.830565
48223	0	0.115768	9.741197	-0.433725	0.001160	0.097412	-0.004333	0.775951	-1.369486	19.830919
48224	0	0.145968	9.716723	-0.482517	0.001460	0.097167	-0.004829	0.769688	-1.365474	19.824941
48225	0	0.170871	9.674085	-0.494136	0.001709	0.096741	-0.004944	0.765372	-1.361654	19.823156
48226	0	0.189138	9.667926	-0.488635	0.001891	0.096680	-0.004878	0.773695	-1.358535	19.823908
48227	0	0.152893	9.655744	-0.409240	0.001526	0.096558	-0.004089	0.775976	-1.358592	19.820960
48228	0	0.122675	9.667851	-0.434497	0.001226	0.096679	-0.004340	0.780372	-1.355410	19.813265
48229	0	0.110081	9.661846	-0.445926	0.001099	0.096619	-0.004456	0.783235	-1.354573	19.817551
48230	0	0.141410	9.692276	-0.397550	0.001408	0.096923	-0.003975	0.782471	-1.358744	19.818017
48231	0	0.183975	9.649638	-0.415119	0.001831	0.096497	-0.004150	0.781979	-1.365569	19.818640
48232	0	0.154454	9.661773	-0.439533	0.001543	0.096618	-0.004396	0.779090	-1.363946	19.819511
48233	0	0.170730	9.716786	-0.500755	0.001709	0.097168	-0.005005	0.780789	-1.358504	19.816950
48234	0	0.109902	9.704485	-0.507251	0.001095	0.097045	-0.005072	0.780376	-1.360014	19.814933
48235	0	0.121989	9.722894	-0.464027	0.001221	0.097229	-0.004639	0.780750	-1.355629	19.816154
48236	0	0.140278	9.753311	-0.549878	0.001402	0.097533	-0.005497	0.781183	-1.353290	19.823701
48237	0	0.171618	9.796124	-0.500597	0.001709	0.097961	-0.005005	0.780867	-1.358326	19.832377
48238	0	0.129911	9.802151	-0.500698	0.001296	0.098022	-0.005008	0.778643	-1.358413	19.826230
48239	0	0.122151	9.844982	-0.488026	0.001221	0.098450	-0.004883	0.774093	-1.355966	19.831068
48240	0	0.128193	9.857175	-0.524489	0.001283	0.098572	-0.005244	0.773480	-1.351608	19.828718
48241	0	0.146570	9.832769	-0.469827	0.001465	0.098328	-0.004700	0.770186	-1.349242	19.834833
48242	0	0.128009	9.832771	-0.463504	0.001283	0.098328	-0.004636	0.767927	-1.342702	19.833298
48243	0	0.146789	9.857166	-0.500637	0.001465	0.098572	-0.005005	0.768095	-1.342850	19.834747
48244	0	0.098357	9.820465	-0.512987	0.000982	0.098205	-0.005131	0.765666	-1.340889	19.832274
48245	0	0.171027	9.832756	-0.476194	0.001709	0.098328	-0.004761	0.765657	-1.338904	19.830703
48246	0	0.170931	9.783841	-0.500815	0.001711	0.097838	-0.005008	0.764799	-1.333551	19.827112
48247	0	0.152299	9.759510	-0.464211	0.001526	0.097595	-0.004639	0.767474	-1.326661	19.824293
48248	0	0.109073	9.741114	-0.458583	0.001092	0.097411	-0.004585	0.766605	-1.321805	19.826659
48249	0	0.085734	9.747295	-0.482515	0.000854	0.097473	-0.004822	0.769126	-1.321702	19.824103
48250	0	0.141080	9.680073	-0.415907	0.001409	0.096801	-0.004158	0.769104	-1.320713	19.816257
48251	0	0.183277	9.704564	-0.458250	0.001831	0.097046	-0.004578	0.773381	-1.319279	19.813768
48252	0	0.195977	9.686169	-0.519978	0.001956	0.096862	-0.005198	0.773525	-1.320294	19.810941
48253	0	0.176954	9.643538	-0.519134	0.001770	0.096436	-0.005188	0.776019	-1.316306	19.812419
48254	0	0.146329	9.667884	-0.488833	0.001463	0.096679	-0.004890	0.771979	-1.313329	19.815435
48255	0	0.146617	9.667963	-0.494463	0.001465	0.096680	-0.004944	0.771460	-1.311468	19.817457
48256	0	0.091739	9.692277	-0.488674	0.000917	0.096923	-0.004885	0.772271	-1.308041	19.820301
48257	0	0.140674	9.692371	-0.464016	0.001404	0.096924	-0.004639	0.772519	-1.308090	19.823187
48258	0	0.171742	9.680099	-0.549285	0.001715	0.096801	-0.005497	0.765992	-1.307933	19.828559
48259	0	0.171247	9.728984	-0.543468	0.001709	0.097290	-0.005432	0.767395	-1.308672	19.833433
48260	0	0.165454	9.747191	-0.507706	0.001655	0.097472	-0.005072	0.772281	-1.305169	19.835701
48261	0	0.128313	9.771724	-0.512744	0.001282	0.097717	-0.005127	0.771399	-1.303389	19.837018
48262	0	0.147088	9.802126	-0.519237	0.001467	0.098022	-0.005189	0.773823	-1.304853	19.842013
48263	0	0.121898	9.808346	-0.537218	0.001221	0.098083	-0.005371	0.773476	-1.299486	19.847516
48264	0	0.133956	9.820460	-0.512985	0.001339	0.098205	-0.005130	0.772105	-1.296756	19.847994
48265	0	0.134319	9.832751	-0.592237	0.001343	0.098328	-0.005920	0.772856	-1.293861	19.852863
48266	0	0.146197	9.844860	-0.568353	0.001465	0.098449	-0.005680	0.775489	-1.287102	19.851485
48267	0	0.127797	9.826641	-0.531456	0.001282	0.098267	-0.005310	0.779236	-1.279332	19.850953
48268	0	0.127759	9.832678	-0.556115	0.001274	0.098327	-0.005564	0.774845	-1.279968	19.848475
48269	0	0.133740	9.814480	-0.524531	0.001343	0.098145	-0.005249	0.769095	-1.270283	19.848256
48270	0	0.133664	9.783946	-0.536111	0.001331	0.097839	-0.005364	0.763866	-1.273066	19.848085
48271	0	0.158747	9.759496	-0.458291	0.001587	0.097595	-0.004578	0.768691	-1.270256	19.845518
48272	0	0.140122	9.741133	-0.507477	0.001404	0.097411	-0.005077	0.764368	-1.263740	19.842120
48273	0	0.152236	9.747304	-0.512998	0.001526	0.097473	-0.005127	0.766528	-1.256189	19.842782
48274	0	0.145642	9.692297	-0.513205	0.001457	0.096923	-0.005134	0.763157	-1.251873	19.846910
48275	0	0.164785	9.710691	-0.451710	0.001648	0.097107	-0.004517	0.762328	-1.248327	19.847252
48276	0	0.115965	9.673971	-0.457956	0.001159	0.096740	-0.004579	0.762388	-1.245835	19.836454
48277	0	0.122500	9.655756	-0.421146	0.001221	0.096558	-0.004211	0.761052	-1.247476	19.838007
48278	0	0.147522	9.667866	-0.445711	0.001472	0.096679	-0.004457	0.760339	-1.247299	19.836816
48279	0	0.183210	9.655780	-0.542846	0.001831	0.096558	-0.005432	0.754536	-1.245156	19.837724
48280	0	0.134327	9.655781	-0.468952	0.001345	0.096558	-0.004693	0.748836	-1.240125	19.841873
48281	0	0.158927	9.716777	-0.500793	0.001587	0.097168	-0.005005	0.751082	-1.239457	19.839265
48282	0	0.110586	9.728898	-0.446359	0.001102	0.097289	-0.004462	0.751349	-1.240007	19.838740
48283	0	0.104152	9.710683	-0.415191	0.001038	0.097107	-0.004150	0.751789	-1.241164	19.837742
48284	0	0.117088	9.735003	-0.494860	0.001167	0.097350	-0.004948	0.751439	-1.241980	19.837775
48285	0	0.207691	9.771732	-0.506449	0.002075	0.097717	-0.005066	0.748344	-1.240578	19.836407
48286	0	0.141438	9.771711	-0.524738	0.001407	0.097717	-0.005246	0.748322	-1.246228	19.843518
48287	0	0.123111	9.802205	-0.568114	0.001221	0.098022	-0.005676	0.752598	-1.254999	19.845871
48288	0	0.087975	9.832641	-0.532476	0.000875	0.098327	-0.005321	0.755984	-1.257723	19.849342
48289	0	0.109859	9.832775	-0.518584	0.001099	0.098328	-0.005188	0.752033	-1.254292	19.853840
48290	0	0.146334	9.838884	-0.414279	0.001464	0.098389	-0.004147	0.746266	-1.250184	19.852994
48291	0	0.128224	9.814442	-0.464088	0.001282	0.098145	-0.004639	0.747275	-1.247446	19.859596
48292	0	0.141125	9.863199	-0.494406	0.001405	0.098632	-0.004949	0.740637	-1.251538	19.855569
48293	0	0.134446	9.826667	-0.469789	0.001343	0.098267	-0.004700	0.737168	-1.250049	19.854245
48294	0	0.116881	9.796150	-0.554874	0.001163	0.097961	-0.005551	0.732711	-1.253992	19.856471
48295	0	0.128155	9.802257	-0.561341	0.001282	0.098022	-0.005615	0.729211	-1.250374	19.856165
48296	0	0.140506	9.771741	-0.518213	0.001403	0.097717	-0.005185	0.724422	-1.249517	19.851151
48297	0	0.134250	9.765617	-0.525058	0.001343	0.097656	-0.005249	0.724719	-1.245841	19.855985
48298	0	0.128138	9.728888	-0.409792	0.001281	0.097289	-0.004093	0.728887	-1.243126	19.859685
48299	0	0.152912	9.692381	-0.408865	0.001526	0.096924	-0.004089	0.726648	-1.243520	19.859238
48300	0	0.153687	9.667875	-0.414719	0.001532	0.096679	-0.004149	0.722639	-1.246293	19.856089
48301	0	0.164720	9.680161	-0.458096	0.001648	0.096802	-0.004578	0.725100	-1.242030	19.861413
48302	0	0.140281	9.655664	-0.464547	0.001402	0.096557	-0.004645	0.723831	-1.239703	19.861539
48303	0	0.121921	9.643561	-0.445456	0.001221	0.096436	-0.004456	0.721158	-1.234560	19.864265
48304	0	0.146865	9.655754	-0.445293	0.001461	0.096558	-0.004454	0.718841	-1.240209	19.867477
48305	0	0.134446	9.631371	-0.493874	0.001343	0.096313	-0.004944	0.711382	-1.238809	19.865034
48306	0	0.177759	9.667949	-0.487549	0.001773	0.096680	-0.004873	0.712525	-1.241020	19.872044
48307	0	0.128658	9.680162	-0.482324	0.001282	0.096802	-0.004822	0.712761	-1.243387	19.876128
48308	0	0.141417	9.710635	-0.518473	0.001413	0.097106	-0.005192	0.703053	-1.240947	19.873356
48309	0	0.104484	9.741189	-0.512959	0.001038	0.097412	-0.005127	0.704830	-1.246041	19.875212
48310	0	0.148668	9.777708	-0.464807	0.001479	0.097777	-0.004644	0.707567	-1.251550	19.880895
48311	0	0.146912	9.777835	-0.530825	0.001465	0.097778	-0.005310	0.704095	-1.253154	19.878856
48312	0	0.135271	9.759403	-0.524985	0.001350	0.097594	-0.005246	0.707080	-1.252448	19.880478
48313	0	0.116181	9.802213	-0.574256	0.001160	0.098022	-0.005737	0.711822	-1.251570	19.881597
48314	0	0.153064	9.832665	-0.501666	0.001530	0.098327	-0.005016	0.710857	-1.249261	19.884338
48315	0	0.128181	9.826660	-0.512703	0.001282	0.098267	-0.005127	0.709679	-1.245901	19.880177
48316	0	0.146436	9.832668	-0.518907	0.001465	0.098327	-0.005189	0.708426	-1.241949	19.881326
48317	0	0.116521	9.826652	-0.463907	0.001160	0.098267	-0.004639	0.707504	-1.244996	19.884327
48318	0	0.099142	9.826552	-0.488537	0.000987	0.098266	-0.004884	0.707954	-1.246691	19.889080
48319	0	0.115729	9.826652	-0.482406	0.001160	0.098267	-0.004822	0.709230	-1.240517	19.890674
48320	0	0.127311	9.808251	-0.488894	0.001276	0.098083	-0.004888	0.709472	-1.233703	19.885679
48321	0	0.164787	9.783941	-0.494285	0.001648	0.097839	-0.004944	0.706883	-1.230223	19.886936
48322	0	0.170697	9.759513	-0.451683	0.001708	0.097595	-0.004515	0.708054	-1.225521	19.883551
48323	0	0.134744	9.716780	-0.531195	0.001343	0.097168	-0.005310	0.708931	-1.227615	19.880987
48324	0	0.104372	9.698369	-0.507543	0.001046	0.096984	-0.005071	0.713174	-1.221316	19.881140
48325	0	0.146637	9.704578	-0.476269	0.001465	0.097046	-0.004761	0.714225	-1.219646	19.877264
48326	0	0.128958	9.686171	-0.494984	0.001285	0.096862	-0.004949	0.714297	-1.222135	19.876814
48327	0	0.134308	9.655758	-0.384606	0.001343	0.096558	-0.003845	0.713891	-1.219095	19.877383
48328	0	0.152430	9.667870	-0.427570	0.001526	0.096679	-0.004274	0.714061	-1.213816	19.874799
48329	0	0.171084	9.655734	-0.360770	0.001709	0.096558	-0.003601	0.720438	-1.212671	19.881475
48330	0	0.147097	9.673967	-0.465303	0.001468	0.096740	-0.004652	0.720136	-1.213190	19.886110
48331	0	0.158825	9.655767	-0.518656	0.001587	0.096558	-0.005188	0.717040	-1.211393	19.881925
48332	0	0.128469	9.667967	-0.469798	0.001284	0.096680	-0.004698	0.715759	-1.209282	19.884442
48333	0	0.159158	9.704590	-0.500345	0.001587	0.097046	-0.005005	0.712694	-1.211386	19.883564
48334	0	0.153485	9.741091	-0.525156	0.001534	0.097411	-0.005247	0.716601	-1.208434	19.883970
48335	0	0.158996	9.753410	-0.543259	0.001587	0.097534	-0.005432	0.715848	-1.208606	19.880481
48336	0	0.153637	9.759422	-0.482296	0.001532	0.097594	-0.004824	0.713593	-1.210824	19.881389
48337	0	0.147180	9.765620	-0.457656	0.001465	0.097656	-0.004578	0.710958	-1.215580	19.880935
48338	0	0.129535	9.796054	-0.469623	0.001295	0.097960	-0.004698	0.707921	-1.212393	19.875018
48339	0	0.134854	9.820553	-0.524824	0.001343	0.098206	-0.005249	0.705471	-1.215783	19.880141
48340	0	0.123564	9.832663	-0.561450	0.001232	0.098327	-0.005614	0.704381	-1.216474	19.879922
48341	0	0.128453	9.808338	-0.543359	0.001282	0.098083	-0.005432	0.704539	-1.216400	19.888470
48342	0	0.122452	9.802132	-0.598857	0.001225	0.098022	-0.005985	0.707074	-1.211936	19.889376
48343	0	0.152839	9.832744	-0.525206	0.001526	0.098328	-0.005249	0.709237	-1.211482	19.889254
48344	0	0.116176	9.789917	-0.520025	0.001164	0.097899	-0.005195	0.714546	-1.204927	19.883767
48345	0	0.134334	9.783916	-0.433766	0.001343	0.097839	-0.004333	0.718104	-1.202154	19.884169
48346	0	0.140476	9.789923	-0.422486	0.001405	0.097899	-0.004220	0.722532	-1.198659	19.877581
48347	0	0.104420	9.753387	-0.415599	0.001038	0.097534	-0.004150	0.727753	-1.203003	19.878538
48348	0	0.160535	9.734986	-0.477550	0.001599	0.097350	-0.004772	0.730317	-1.206687	19.876175
48349	0	0.152665	9.735102	-0.500573	0.001526	0.097351	-0.005005	0.730058	-1.204160	19.872967
48350	0	0.140851	9.661730	-0.495245	0.001405	0.096618	-0.004946	0.736686	-1.205188	19.872157
48351	0	0.146748	9.686258	-0.561818	0.001465	0.096863	-0.005615	0.738705	-1.204957	19.877760
48352	0	0.140767	9.692286	-0.507320	0.001409	0.096923	-0.005073	0.738069	-1.200498	19.876733
48353	0	0.165032	9.674087	-0.408501	0.001648	0.096741	-0.004089	0.731630	-1.199829	19.875062
48354	0	0.134915	9.698476	-0.432647	0.001347	0.096985	-0.004325	0.731976	-1.199533	19.881087
48355	0	0.146513	9.680159	-0.433722	0.001465	0.096802	-0.004333	0.734975	-1.196497	19.882311
48356	0	0.152485	9.698381	-0.464868	0.001526	0.096984	-0.004646	0.736271	-1.191979	19.886606
48357	0	0.134174	9.698475	-0.519028	0.001343	0.096985	-0.005188	0.737695	-1.187362	19.881918
48358	0	0.158361	9.710571	-0.531993	0.001584	0.097106	-0.005315	0.742452	-1.183434	19.880495
48359	0	0.134543	9.729021	-0.512295	0.001343	0.097290	-0.005127	0.736482	-1.183153	19.876682
48360	0	0.153085	9.759515	-0.475444	0.001531	0.097595	-0.004753	0.736636	-1.180028	19.875775
48361	0	0.146593	9.777826	-0.488366	0.001465	0.097778	-0.004883	0.736207	-1.177946	19.877824
48362	0	0.115991	9.777739	-0.488467	0.001162	0.097777	-0.004885	0.734807	-1.172610	19.877248
48363	0	0.159180	9.808311	-0.507190	0.001587	0.098083	-0.005066	0.740342	-1.174983	19.882486
48364	0	0.147582	9.826559	-0.538407	0.001474	0.098266	-0.005383	0.739605	-1.173319	19.883427
48365	0	0.164564	9.832771	-0.500425	0.001648	0.098328	-0.005005	0.737444	-1.167287	19.885806
48366	0	0.158302	9.802260	-0.487882	0.001582	0.098022	-0.004882	0.732543	-1.164929	19.886229
48367	0	0.146168	9.832749	-0.567969	0.001465	0.098328	-0.005676	0.735163	-1.157898	19.884923
48368	0	0.096846	9.796042	-0.489172	0.000970	0.097960	-0.004890	0.735428	-1.152806	19.880856
48369	0	0.152875	9.796124	-0.525167	0.001526	0.097961	-0.005249	0.737156	-1.152810	19.878569
48370	0	0.171630	9.771627	-0.507191	0.001714	0.097716	-0.005072	0.736026	-1.152476	19.882888
48371	0	0.140971	9.777823	-0.457766	0.001404	0.097778	-0.004578	0.734669	-1.156028	19.882807
48372	0	0.110493	9.771629	-0.464182	0.001110	0.097716	-0.004640	0.735929	-1.146605	19.881557
48373	0	0.140109	9.722907	-0.427176	0.001404	0.097229	-0.004272	0.733741	-1.140012	19.881897
48374	0	0.145851	9.710698	-0.427073	0.001459	0.097107	-0.004272	0.731469	-1.135887	19.880568
48375	0	0.164109	9.674069	-0.488584	0.001648	0.096741	-0.004883	0.733702	-1.124392	19.877892
48376	0	0.169225	9.704464	-0.483543	0.001695	0.097045	-0.004828	0.740545	-1.118184	19.877996
48377	0	0.146629	9.686289	-0.463610	0.001465	0.096863	-0.004639	0.736073	-1.116564	19.879302
48378	0	0.122412	9.692375	-0.518429	0.001223	0.096924	-0.005183	0.736043	-1.114984	19.876145
48379	0	0.164730	9.686278	-0.470018	0.001648	0.096863	-0.004700	0.735301	-1.110803	19.870868
48380	0	0.164580	9.680050	-0.549952	0.001646	0.096801	-0.005494	0.740318	-1.107187	19.870745
48381	0	0.152847	9.704582	-0.494468	0.001526	0.097046	-0.004944	0.739867	-1.106934	19.871185
48382	0	0.141111	9.698379	-0.500838	0.001409	0.096984	-0.005007	0.740339	-1.106606	19.873351
48383	0	0.109910	9.716802	-0.402691	0.001099	0.097168	-0.004028	0.737156	-1.103900	19.878126
48384	0	0.115854	9.747303	-0.433361	0.001160	0.097473	-0.004331	0.739213	-1.099263	19.880890
48385	0	0.158580	9.765619	-0.476233	0.001587	0.097656	-0.004761	0.739619	-1.094649	19.883946
48386	0	0.170760	9.802146	-0.470396	0.001706	0.098022	-0.004704	0.738650	-1.093099	19.890701
48387	0	0.164972	9.814449	-0.512708	0.001648	0.098145	-0.005127	0.737400	-1.091844	19.890725
48388	0	0.146922	9.808250	-0.537242	0.001468	0.098083	-0.005372	0.736385	-1.090312	19.895207
48389	0	0.121970	9.826659	-0.531050	0.001221	0.098267	-0.005310	0.735387	-1.085869	19.900839
48390	0	0.128066	9.814420	-0.556067	0.001279	0.098145	-0.005555	0.740394	-1.084652	19.903016
48391	0	0.110295	9.802237	-0.518877	0.001099	0.098022	-0.005188	0.739994	-1.086347	19.904605
48392	0	0.104584	9.820444	-0.507102	0.001045	0.098205	-0.005068	0.742315	-1.083749	19.907750
48393	0	0.140408	9.814445	-0.439615	0.001404	0.098145	-0.004395	0.742840	-1.080720	19.911893
48394	0	0.116029	9.789959	-0.494442	0.001160	0.097899	-0.004948	0.737696	-1.078106	19.913442
48395	0	0.171372	9.790041	-0.445337	0.001709	0.097900	-0.004456	0.733762	-1.080294	19.915304
48396	0	0.177937	9.765610	-0.543082	0.001779	0.097656	-0.005428	0.735370	-1.077867	19.909811
48397	0	0.146449	9.729002	-0.463913	0.001465	0.097290	-0.004639	0.734461	-1.074167	19.914452
48398	0	0.115742	9.698484	-0.457947	0.001159	0.096985	-0.004579	0.734179	-1.069272	19.911575
48399	0	0.115921	9.686272	-0.464026	0.001160	0.096863	-0.004639	0.734679	-1.065408	19.914511
48400	0	0.158716	9.722794	-0.415591	0.001585	0.097228	-0.004154	0.735461	-1.064461	19.907389
48401	0	0.158587	9.667983	-0.463607	0.001587	0.096680	-0.004639	0.730897	-1.059956	19.910527
48402	0	0.170832	9.686250	-0.476106	0.001706	0.096863	-0.004756	0.735484	-1.059258	19.914555
48403	0	0.122406	9.667966	-0.457726	0.001221	0.096680	-0.004578	0.733567	-1.059965	19.917787
48404	0	0.117107	9.667865	-0.476105	0.001165	0.096679	-0.004761	0.732576	-1.063363	19.917913
48405	0	0.110027	9.686257	-0.476486	0.001099	0.096863	-0.004761	0.736131	-1.061941	19.916629
48406	0	0.128764	9.698358	-0.508010	0.001285	0.096984	-0.005075	0.741202	-1.062284	19.919791
48407	0	0.146930	9.716783	-0.457912	0.001465	0.097168	-0.004578	0.741506	-1.064247	19.923712
48408	0	0.165496	9.747214	-0.433898	0.001657	0.097472	-0.004337	0.742007	-1.059124	19.926104
48409	0	0.171605	9.741179	-0.458172	0.001709	0.097412	-0.004578	0.745370	-1.064149	19.929676
48410	0	0.142011	9.747211	-0.422082	0.001417	0.097472	-0.004220	0.744825	-1.064377	19.932333
48411	0	0.122047	9.790030	-0.500672	0.001221	0.097900	-0.005005	0.745427	-1.060869	19.939379
48412	0	0.085395	9.802164	-0.525029	0.000854	0.098022	-0.005253	0.740910	-1.058100	19.943482
48413	0	0.134348	9.808346	-0.494433	0.001343	0.098083	-0.004944	0.740032	-1.055644	19.945036
48414	0	0.140665	9.838763	-0.519016	0.001405	0.098388	-0.005189	0.739989	-1.054573	19.949661
48415	0	0.164844	9.838884	-0.494043	0.001648	0.098389	-0.004944	0.734499	-1.051909	19.956253
48416	0	0.115709	9.820551	-0.469489	0.001160	0.098206	-0.004693	0.735182	-1.045647	19.960346
48417	0	0.116698	9.826655	-0.439383	0.001160	0.098267	-0.004395	0.733043	-1.050805	19.959099
48418	0	0.074545	9.832664	-0.488290	0.000747	0.098327	-0.004882	0.732834	-1.046023	19.961190
48419	0	0.122436	9.832761	-0.506557	0.001221	0.098328	-0.005066	0.731021	-1.046980	19.960210
48420	0	0.134865	9.820483	-0.493972	0.001349	0.098205	-0.004944	0.724934	-1.042679	19.956977
48421	0	0.152600	9.741218	-0.518658	0.001526	0.097412	-0.005188	0.721935	-1.039495	19.952051
48422	0	0.170817	9.735095	-0.531068	0.001709	0.097351	-0.005308	0.723606	-1.035202	19.947941
48423	0	0.152990	9.759502	-0.494648	0.001526	0.097595	-0.004944	0.725279	-1.036634	19.947886
48424	0	0.147490	9.735009	-0.464423	0.001472	0.097350	-0.004644	0.723678	-1.036198	19.947470
48425	0	0.110300	9.680169	-0.482216	0.001099	0.096802	-0.004822	0.722725	-1.038067	19.944040
48426	0	0.147331	9.686188	-0.451676	0.001473	0.096862	-0.004518	0.720391	-1.034620	19.942462
48427	0	0.146740	9.710685	-0.470055	0.001465	0.097107	-0.004700	0.719955	-1.034358	19.946643
48428	0	0.135016	9.686205	-0.469652	0.001348	0.096862	-0.004702	0.712458	-1.034205	19.948549
48429	0	0.152574	9.649698	-0.456922	0.001526	0.096497	-0.004578	0.701071	-1.030734	19.945930
48430	0	0.165160	9.692357	-0.505316	0.001647	0.096924	-0.005050	0.703631	-1.032946	19.951150
48431	0	0.097983	9.692376	-0.506660	0.000977	0.096924	-0.005066	0.702784	-1.033622	19.958073
48432	0	0.086707	9.716693	-0.470219	0.000860	0.097167	-0.004702	0.702080	-1.038400	19.956006
48433	0	0.104113	9.722891	-0.476189	0.001038	0.097229	-0.004761	0.702101	-1.039237	19.955358
48434	0	0.159693	9.728905	-0.525158	0.001594	0.097289	-0.005252	0.700244	-1.039926	19.959340
48435	0	0.146506	9.753425	-0.475930	0.001465	0.097534	-0.004761	0.697183	-1.036867	19.958864
48436	0	0.183326	9.759526	-0.469610	0.001831	0.097595	-0.004698	0.693699	-1.036225	19.960572
48437	0	0.104253	9.802234	-0.457912	0.001038	0.098022	-0.004578	0.693928	-1.038757	19.965421
48438	0	0.092795	9.832670	-0.537407	0.000925	0.098327	-0.005375	0.691515	-1.038847	19.967236
48439	0	0.097848	9.832775	-0.475811	0.000977	0.098328	-0.004761	0.686966	-1.037830	19.970885
48440	0	0.147183	9.851072	-0.481625	0.001468	0.098511	-0.004817	0.684797	-1.039265	19.966589
48441	0	0.121717	9.820557	-0.561602	0.001221	0.098206	-0.005615	0.684334	-1.031871	19.964605
48442	0	0.145786	9.802149	-0.543423	0.001457	0.098022	-0.005434	0.683293	-1.029320	19.958468
48443	0	0.128533	9.790043	-0.469788	0.001282	0.097900	-0.004700	0.679792	-1.030217	19.956282
48444	0	0.141408	9.820544	-0.500355	0.001410	0.098206	-0.005002	0.680361	-1.031044	19.951826
48445	0	0.103896	9.759506	-0.506855	0.001038	0.097595	-0.005066	0.682085	-1.029350	19.951889
48446	0	0.122119	9.741101	-0.495287	0.001223	0.097411	-0.004950	0.684642	-1.024372	19.951170
48447	0	0.164949	9.790030	-0.512818	0.001648	0.097900	-0.005127	0.684785	-1.022848	19.946901
48448	0	0.158865	9.735014	-0.500765	0.001590	0.097350	-0.005008	0.683366	-1.018204	19.941803
48449	0	0.183309	9.729017	-0.463504	0.001831	0.097290	-0.004639	0.677733	-1.017283	19.941271
48450	0	0.147116	9.686254	-0.500245	0.001469	0.096863	-0.004998	0.681310	-1.016999	19.943831
48451	0	0.121868	9.698502	-0.426955	0.001221	0.096985	-0.004272	0.676539	-1.011281	19.943490
48452	0	0.121799	9.698459	-0.433325	0.001216	0.096985	-0.004328	0.681610	-1.010426	19.944237
48453	0	0.115739	9.661890	-0.438976	0.001160	0.096619	-0.004395	0.674528	-1.004463	19.942756
48454	0	0.152654	9.680167	-0.456820	0.001521	0.096802	-0.004568	0.673216	-1.007622	19.944515
48455	0	0.171157	9.728992	-0.512844	0.001709	0.097290	-0.005127	0.673530	-1.007418	19.947882
48456	0	0.159435	9.710598	-0.519094	0.001592	0.097106	-0.005192	0.671162	-1.007286	19.946668
48457	0	0.128514	9.716776	-0.531301	0.001282	0.097168	-0.005310	0.673168	-1.008066	19.951733
48458	0	0.123354	9.753307	-0.544014	0.001227	0.097533	-0.005439	0.673399	-1.012032	19.950501
48459	0	0.122675	9.735115	-0.426909	0.001221	0.097351	-0.004272	0.667934	-1.015945	19.955511
48460	0	0.129436	9.777825	-0.524343	0.001293	0.097778	-0.005242	0.667677	-1.014119	19.960568
48461	0	0.128412	9.790036	-0.524908	0.001282	0.097900	-0.005249	0.666435	-1.013622	19.958850
48462	0	0.147207	9.802146	-0.482269	0.001469	0.098022	-0.004823	0.664877	-1.014408	19.961570
48463	0	0.158954	9.802278	-0.524229	0.001587	0.098022	-0.005249	0.655577	-1.014235	19.964097
48464	0	0.135006	9.826662	-0.480732	0.001348	0.098267	-0.004808	0.652709	-1.014010	19.973395
48465	0	0.128497	9.826654	-0.476115	0.001282	0.098267	-0.004761	0.651842	-1.014497	19.972520
48466	0	0.086156	9.814349	-0.500725	0.000860	0.098144	-0.005006	0.652097	-1.012812	19.971627
48467	0	0.116183	9.808340	-0.531129	0.001160	0.098083	-0.005310	0.652155	-1.012087	19.972779
48468	0	0.159006	9.789936	-0.543657	0.001591	0.097899	-0.005435	0.652704	-1.008036	19.969745
48469	0	0.165045	9.765626	-0.482070	0.001648	0.097656	-0.004822	0.650063	-1.007706	19.968943
48470	0	0.141350	9.789924	-0.482236	0.001409	0.097899	-0.004820	0.651675	-1.010168	19.968455
48471	0	0.110298	9.783913	-0.452037	0.001099	0.097839	-0.004517	0.654751	-1.011966	19.969482
48472	0	0.104807	9.741106	-0.415952	0.001045	0.097411	-0.004158	0.655107	-1.012056	19.971372
48473	0	0.103751	9.728977	-0.494906	0.001038	0.097290	-0.004944	0.659860	-1.008699	19.968227
48474	0	0.134307	9.710620	-0.501080	0.001342	0.097106	-0.005015	0.653160	-1.006890	19.962517
48475	0	0.176965	9.716804	-0.579734	0.001770	0.097168	-0.005798	0.650695	-1.003213	19.959282
48476	0	0.171247	9.686247	-0.476388	0.001708	0.096863	-0.004759	0.655198	-1.005263	19.964610
48477	0	0.134198	9.698474	-0.488551	0.001343	0.096985	-0.004883	0.656989	-1.001087	19.967836
48478	0	0.128445	9.680055	-0.483131	0.001280	0.096801	-0.004827	0.660129	-1.003301	19.967255
48479	0	0.122328	9.698476	-0.482326	0.001221	0.096985	-0.004822	0.660474	-1.003111	19.972224
48480	0	0.122735	9.710572	-0.531819	0.001225	0.097106	-0.005314	0.664280	-1.002069	19.969945
48481	0	0.134249	9.710688	-0.445674	0.001343	0.097107	-0.004456	0.664195	-0.998546	19.974977
48482	0	0.177080	9.735008	-0.470271	0.001769	0.097350	-0.004703	0.662995	-0.997327	19.976222
48483	0	0.165112	9.747291	-0.525242	0.001648	0.097473	-0.005249	0.665652	-0.997805	19.972663
48484	0	0.147214	9.753316	-0.519635	0.001471	0.097533	-0.005196	0.665236	-0.996383	19.969024
48485	0	0.134624	9.777838	-0.506375	0.001343	0.097778	-0.005066	0.661423	-0.997164	19.962899
48486	0	0.147876	9.820547	-0.439036	0.001472	0.098206	-0.004391	0.659483	-1.002476	19.968532
48487	0	0.104035	9.790039	-0.445487	0.001038	0.097900	-0.004456	0.657414	-1.002384	19.965571
48488	0	0.171535	9.796068	-0.499935	0.001714	0.097960	-0.005004	0.650768	-1.000970	19.965127
48489	0	0.159296	9.814460	-0.500161	0.001587	0.098145	-0.005005	0.645698	-1.004730	19.959094
48490	0	0.123580	9.820547	-0.506122	0.001232	0.098206	-0.005060	0.645693	-1.005689	19.953458
48491	0	0.104273	9.790005	-0.525427	0.001038	0.097900	-0.005249	0.650482	-1.008461	19.955312
48492	0	0.055945	9.808244	-0.446908	0.000559	0.098083	-0.004467	0.651515	-1.005923	19.955032
48493	0	0.115908	9.826653	-0.512842	0.001160	0.098267	-0.005127	0.651709	-1.002055	19.962943
48494	0	0.109803	9.789921	-0.525687	0.001097	0.097899	-0.005253	0.655069	-1.000347	19.963380
48495	0	0.200813	9.777823	-0.555795	0.002014	0.097778	-0.005554	0.658055	-0.990081	19.964039
48496	0	0.181989	9.741113	-0.562295	0.001819	0.097411	-0.005623	0.656842	-0.988302	19.962359
48497	0	0.152803	9.729018	-0.506260	0.001526	0.097290	-0.005066	0.651571	-0.987612	19.963051
48498	0	0.086306	9.728966	-0.531052	0.000858	0.097290	-0.005304	0.657672	-0.989935	19.957755
48499	0	0.103989	9.722891	-0.445712	0.001038	0.097229	-0.004456	0.658307	-0.989302	19.953242
48500	0	0.098229	9.680072	-0.391178	0.000980	0.096801	-0.003910	0.659097	-0.988217	19.949938
48501	0	0.128237	9.704584	-0.402956	0.001282	0.097046	-0.004028	0.659214	-0.985692	19.948428
48502	0	0.177654	9.680066	-0.470339	0.001771	0.096801	-0.004703	0.658765	-0.989076	19.951529
48503	0	0.189506	9.661861	-0.439415	0.001892	0.096619	-0.004395	0.656895	-0.989398	19.953303
48504	0	0.177756	9.716706	-0.518652	0.001776	0.097167	-0.005188	0.653885	-0.988277	19.950336
48505	0	0.140677	9.692358	-0.482584	0.001404	0.096924	-0.004822	0.657273	-0.988578	19.949879
48506	0	0.067957	9.661763	-0.446517	0.000677	0.096618	-0.004464	0.657090	-0.988275	19.952134
48507	0	0.103816	9.710679	-0.439754	0.001038	0.097107	-0.004395	0.659340	-0.985656	19.951586
48508	0	0.158799	9.728895	-0.409925	0.001588	0.097289	-0.004096	0.661793	-0.982507	19.950681
48509	0	0.177107	9.759509	-0.445792	0.001770	0.097595	-0.004456	0.663162	-0.980512	19.952641
48510	0	0.207581	9.783848	-0.494766	0.002077	0.097838	-0.004949	0.660677	-0.975763	19.951163
48511	0	0.128314	9.808347	-0.494397	0.001282	0.098083	-0.004944	0.659438	-0.974183	19.949243
48512	0	0.067342	9.783874	-0.499920	0.000673	0.097838	-0.005006	0.650153	-0.971160	19.954137
48513	0	0.067010	9.808350	-0.543215	0.000671	0.098083	-0.005432	0.648853	-0.966442	19.955370
48514	0	0.109687	9.826660	-0.549384	0.001096	0.098267	-0.005494	0.647128	-0.964516	19.955915
48515	0	0.158866	9.820548	-0.500605	0.001587	0.098206	-0.005005	0.647133	-0.963318	19.955047
48516	0	0.207673	9.808254	-0.476421	0.002078	0.098083	-0.004764	0.646468	-0.958539	19.955480
48517	0	0.195129	9.820575	-0.487980	0.001953	0.098206	-0.004883	0.641519	-0.953227	19.961386
48518	0	0.121564	9.802240	-0.536678	0.001217	0.098022	-0.005365	0.641768	-0.948573	19.962515
48519	0	0.061101	9.777833	-0.476047	0.000610	0.097778	-0.004761	0.640110	-0.946117	19.964654
48520	0	0.073208	9.777826	-0.470118	0.000733	0.097778	-0.004700	0.640735	-0.941257	19.957889
48521	0	0.085708	9.759490	-0.507150	0.000854	0.097595	-0.005066	0.645893	-0.941093	19.959534
48522	0	0.170989	9.747226	-0.471111	0.001714	0.097472	-0.004711	0.644494	-0.933313	19.960459
48523	0	0.201220	9.747336	-0.463500	0.002014	0.097473	-0.004639	0.638798	-0.927786	19.961582
48524	0	0.212925	9.704605	-0.432455	0.002131	0.097046	-0.004327	0.634789	-0.921877	19.957089
48525	0	0.140918	9.716782	-0.415194	0.001404	0.097168	-0.004150	0.635313	-0.924926	19.955517
48526	0	0.104736	9.680059	-0.458613	0.001048	0.096801	-0.004581	0.639594	-0.920784	19.953400
48527	0	0.110111	9.716758	-0.519468	0.001099	0.097168	-0.005188	0.646131	-0.920504	19.951889
48528	0	0.159413	9.673990	-0.471055	0.001592	0.096740	-0.004714	0.640688	-0.920170	19.951899
48529	0	0.152694	9.698475	-0.457960	0.001526	0.096985	-0.004578	0.641613	-0.918221	19.955929
48530	0	0.201276	9.704479	-0.550195	0.002016	0.097045	-0.005498	0.645032	-0.911118	19.951521
48531	0	0.195785	9.704582	-0.469937	0.001953	0.097046	-0.004700	0.643264	-0.913497	19.953086
48532	0	0.117455	9.728890	-0.506803	0.001168	0.097289	-0.005066	0.644306	-0.917759	19.957495
48533	0	0.103907	9.735089	-0.500823	0.001038	0.097351	-0.005005	0.646838	-0.916319	19.959058
48534	0	0.091933	9.722795	-0.531924	0.000917	0.097228	-0.005318	0.647181	-0.915404	19.962764
48535	0	0.116189	9.729005	-0.579769	0.001160	0.097290	-0.005798	0.645014	-0.914853	19.962992
48536	0	0.165313	9.771741	-0.506218	0.001652	0.097717	-0.005065	0.640363	-0.913275	19.963730
48537	0	0.195584	9.808331	-0.537344	0.001953	0.098083	-0.005371	0.641805	-0.913238	19.959754
48538	0	0.165361	9.783830	-0.488940	0.001653	0.097838	-0.004888	0.642597	-0.911085	19.960566
48539	0	0.140488	9.796105	-0.501200	0.001404	0.097961	-0.005005	0.649544	-0.909166	19.960815
48540	0	0.092040	9.796046	-0.532512	0.000917	0.097960	-0.005325	0.647883	-0.909477	19.961746
48541	0	0.067507	9.777838	-0.445371	0.000671	0.097778	-0.004456	0.644353	-0.910603	19.963402
48542	0	0.104554	9.796137	-0.579616	0.001044	0.097961	-0.005795	0.643831	-0.908907	19.966882
48543	0	0.171110	9.783907	-0.586352	0.001709	0.097839	-0.005859	0.647350	-0.908210	19.969673
48544	0	0.165685	9.771638	-0.525519	0.001652	0.097716	-0.005258	0.643166	-0.911005	19.970342
48545	0	0.158896	9.747309	-0.518830	0.001587	0.097473	-0.005188	0.642085	-0.910279	19.976949
48546	0	0.116806	9.771616	-0.439798	0.001163	0.097716	-0.004395	0.643804	-0.912367	19.974901
48547	0	0.097794	9.735125	-0.500119	0.000977	0.097351	-0.005005	0.638145	-0.910801	19.974431
48548	0	0.073376	9.680172	-0.438880	0.000734	0.096802	-0.004388	0.637947	-0.906929	19.973647
48549	0	0.140384	9.716816	-0.567293	0.001404	0.097168	-0.005676	0.632613	-0.903804	19.974308
48550	0	0.177460	9.716798	-0.469069	0.001769	0.097168	-0.004693	0.628461	-0.907183	19.980089
48551	0	0.171137	9.680166	-0.482282	0.001709	0.096802	-0.004822	0.628255	-0.906895	19.986361
48552	0	0.159101	9.722812	-0.476212	0.001591	0.097228	-0.004764	0.625124	-0.904079	19.988352
48553	0	0.146506	9.716803	-0.463724	0.001465	0.097168	-0.004639	0.622133	-0.901134	19.988177
48554	0	0.110071	9.698483	-0.408774	0.001099	0.096985	-0.004087	0.621131	-0.900408	19.989673
48555	0	0.121912	9.753421	-0.482152	0.001221	0.097534	-0.004822	0.619491	-0.895381	19.989754
48556	0	0.139929	9.716806	-0.475914	0.001400	0.097168	-0.004761	0.616344	-0.891336	19.987645
48557	0	0.158889	9.704609	-0.536698	0.001587	0.097046	-0.005371	0.610064	-0.890538	19.991231
48558	0	0.159238	9.741193	-0.524431	0.001591	0.097412	-0.005241	0.612170	-0.889315	19.994975
48559	0	0.146888	9.741233	-0.524384	0.001465	0.097412	-0.005249	0.604730	-0.890900	19.995844
48560	0	0.074547	9.765613	-0.450875	0.000740	0.097656	-0.004507	0.605398	-0.894079	19.997144
48561	0	0.104125	9.814427	-0.488732	0.001038	0.098145	-0.004883	0.609346	-0.895172	19.997529
48562	0	0.128798	9.796050	-0.476980	0.001288	0.097960	-0.004770	0.607397	-0.891528	20.002305
48563	0	0.189739	9.783941	-0.487957	0.001892	0.097839	-0.004883	0.602343	-0.894515	19.998533
48564	0	0.208933	9.802226	-0.530658	0.002086	0.098022	-0.005304	0.603598	-0.895630	19.997428
48565	0	0.134396	9.820574	-0.457361	0.001343	0.098206	-0.004578	0.597692	-0.893771	19.992142
48566	0	0.110145	9.777828	-0.499787	0.001101	0.097778	-0.004997	0.596953	-0.891739	20.000597
48567	0	0.042751	9.802210	-0.428070	0.000427	0.098022	-0.004272	0.605292	-0.888859	20.000264
48568	0	0.134165	9.820445	-0.478147	0.001343	0.098205	-0.004778	0.608068	-0.884404	20.004206
48569	0	0.146568	9.765615	-0.360343	0.001465	0.097656	-0.003601	0.609621	-0.882028	19.997042
48570	0	0.189268	9.789929	-0.458658	0.001893	0.097899	-0.004583	0.611970	-0.878502	20.003883
48571	0	0.128390	9.765633	-0.481956	0.001282	0.097656	-0.004822	0.608019	-0.877890	20.001519
48572	0	0.140550	9.747323	-0.445051	0.001408	0.097473	-0.004452	0.605249	-0.872197	19.998239
48573	0	0.140400	9.722872	-0.482739	0.001404	0.097229	-0.004822	0.610567	-0.869247	20.000199
48574	0	0.116312	9.735008	-0.544354	0.001160	0.097350	-0.005444	0.609270	-0.870145	19.994008
48575	0	0.115842	9.686290	-0.488100	0.001160	0.096863	-0.004883	0.605813	-0.865502	19.990882
48576	0	0.140179	9.692358	-0.525055	0.001401	0.096924	-0.005246	0.609691	-0.863352	19.986465
48577	0	0.134121	9.722912	-0.433130	0.001343	0.097229	-0.004333	0.605753	-0.858355	19.986002
48578	0	0.158356	9.692390	-0.432781	0.001583	0.096924	-0.004330	0.602244	-0.855697	19.984373
48579	0	0.171469	9.674053	-0.482356	0.001709	0.096741	-0.004822	0.602917	-0.859367	19.991786
48580	0	0.123839	9.728894	-0.427761	0.001231	0.097289	-0.004276	0.603195	-0.864648	19.988495
48581	0	0.122613	9.735116	-0.494091	0.001221	0.097351	-0.004944	0.598442	-0.867868	19.989068
48582	0	0.104949	9.735075	-0.457850	0.001048	0.097351	-0.004572	0.604796	-0.866406	19.990373
48583	0	0.140587	9.765629	-0.469827	0.001404	0.097656	-0.004700	0.601811	-0.865647	19.990138
48584	0	0.177161	9.759525	-0.500316	0.001774	0.097595	-0.005003	0.600626	-0.859933	19.994626
48585	0	0.201292	9.777828	-0.525028	0.002014	0.097778	-0.005249	0.600746	-0.855357	19.993693
48586	0	0.134542	9.789966	-0.555174	0.001340	0.097899	-0.005557	0.592998	-0.858707	20.005132
48587	0	0.098301	9.826659	-0.469857	0.000977	0.098267	-0.004700	0.590254	-0.863126	20.008334
48588	0	0.074815	9.783839	-0.463638	0.000745	0.097838	-0.004637	0.588386	-0.863927	20.013185
48589	0	0.127994	9.844955	-0.476448	0.001282	0.098450	-0.004761	0.591299	-0.858746	20.014739
48590	0	0.176755	9.838760	-0.525846	0.001766	0.098388	-0.005257	0.592044	-0.857187	20.014545
48591	0	0.140908	9.790013	-0.549651	0.001404	0.097900	-0.005493	0.594578	-0.860246	20.018050
48592	0	0.105154	9.783836	-0.519447	0.001047	0.097838	-0.005195	0.592981	-0.862295	20.023589
48593	0	0.134096	9.826652	-0.488505	0.001343	0.098267	-0.004883	0.594175	-0.857090	20.026536
48594	0	0.133992	9.765524	-0.531570	0.001339	0.097655	-0.005315	0.593907	-0.855087	20.024722
48595	0	0.182977	9.759520	-0.494465	0.001831	0.097595	-0.004944	0.593541	-0.850443	20.023688
48596	0	0.146137	9.783852	-0.476048	0.001462	0.097838	-0.004763	0.589749	-0.846554	20.020824
48597	0	0.115730	9.759531	-0.457618	0.001160	0.097595	-0.004578	0.586737	-0.840630	20.016675
48598	0	0.097219	9.722899	-0.463573	0.000971	0.097229	-0.004636	0.585293	-0.839103	20.017322
48599	0	0.115913	9.728995	-0.445774	0.001160	0.097290	-0.004456	0.586360	-0.835448	20.026479
48600	0	0.133929	9.716712	-0.470281	0.001341	0.097167	-0.004704	0.583024	-0.830482	20.030717
48601	0	0.171198	9.716798	-0.402682	0.001709	0.097168	-0.004028	0.579869	-0.830932	20.031659
48602	0	0.135222	9.674044	-0.512840	0.001348	0.096741	-0.005124	0.583714	-0.832196	20.028806
48603	0	0.116295	9.698500	-0.500157	0.001160	0.096985	-0.005005	0.578458	-0.832951	20.030755
48604	0	0.189872	9.710689	-0.469459	0.001898	0.097107	-0.004694	0.577833	-0.830894	20.028955
48605	0	0.152797	9.716759	-0.525536	0.001526	0.097168	-0.005249	0.583998	-0.830244	20.030538
48606	0	0.152953	9.753314	-0.459281	0.001530	0.097533	-0.004591	0.584839	-0.826913	20.028572
48607	0	0.128757	9.747275	-0.391410	0.001282	0.097473	-0.003906	0.592767	-0.830604	20.029099
48608	0	0.123314	9.765519	-0.441283	0.001232	0.097655	-0.004411	0.593894	-0.828637	20.024335
48609	0	0.110290	9.753424	-0.457536	0.001099	0.097534	-0.004578	0.589746	-0.830619	20.030022
48610	0	0.164934	9.753344	-0.505994	0.001656	0.097533	-0.005062	0.585780	-0.820227	20.036196
48611	0	0.164785	9.783916	-0.561862	0.001648	0.097839	-0.005615	0.588406	-0.817021	20.035293
48612	0	0.134281	9.789943	-0.623304	0.001342	0.097899	-0.006233	0.586846	-0.815096	20.033206
48613	0	0.103889	9.790020	-0.500829	0.001038	0.097900	-0.005005	0.589579	-0.813477	20.031677
48614	0	0.110105	9.826538	-0.465186	0.001101	0.098266	-0.004646	0.594784	-0.810942	20.032192
48615	0	0.116148	9.838842	-0.464357	0.001160	0.098389	-0.004639	0.599160	-0.809944	20.034151
48616	0	0.171270	9.820462	-0.495387	0.001712	0.098205	-0.004954	0.597349	-0.807799	20.029288
48617	0	0.189728	9.814434	-0.457953	0.001892	0.098145	-0.004578	0.598220	-0.810762	20.031090
48618	0	0.147270	9.808251	-0.513276	0.001474	0.098083	-0.005132	0.597950	-0.805782	20.041132
48619	0	0.079386	9.771728	-0.427255	0.000793	0.097717	-0.004272	0.596660	-0.803197	20.042746
48620	0	0.091509	9.741106	-0.500675	0.000916	0.097411	-0.005005	0.597528	-0.799599	20.045467
48621	0	0.115587	9.796135	-0.537335	0.001160	0.097961	-0.005371	0.598817	-0.792088	20.045884
48622	0	0.139840	9.753319	-0.507086	0.001396	0.097533	-0.005071	0.597794	-0.791557	20.042219
48623	0	0.183283	9.722912	-0.439123	0.001831	0.097229	-0.004395	0.592572	-0.790542	20.043601
48624	0	0.153029	9.716770	-0.488188	0.001529	0.097168	-0.004877	0.596945	-0.789248	20.037512
48625	0	0.152569	9.698477	-0.464058	0.001526	0.096985	-0.004639	0.597919	-0.785901	20.033644
48626	0	0.110038	9.686186	-0.415298	0.001098	0.096862	-0.004154	0.595262	-0.785905	20.030750
48627	0	0.116167	9.704591	-0.451592	0.001160	0.097046	-0.004517	0.593204	-0.785124	20.025669
48628	0	0.067615	9.704498	-0.433163	0.000675	0.097045	-0.004333	0.590803	-0.783145	20.026655
48629	0	0.128221	9.698485	-0.433356	0.001282	0.096985	-0.004333	0.589450	-0.780673	20.032329
48630	0	0.140698	9.698369	-0.445973	0.001405	0.096984	-0.004456	0.592990	-0.780223	20.031346
48631	0	0.165221	9.704609	-0.536634	0.001648	0.097046	-0.005371	0.586070	-0.782167	20.028701
48632	0	0.165546	9.704574	-0.493842	0.001656	0.097046	-0.004935	0.588429	-0.778968	20.030929
48633	0	0.153293	9.728986	-0.464015	0.001526	0.097290	-0.004639	0.588817	-0.784210	20.035480
48634	0	0.099106	9.741103	-0.494996	0.000990	0.097411	-0.004948	0.590075	-0.782534	20.037799
48635	0	0.085434	9.753421	-0.414968	0.000854	0.097534	-0.004150	0.587964	-0.779220	20.035958
48636	0	0.109912	9.783928	-0.427280	0.001098	0.097839	-0.004272	0.588073	-0.777871	20.037998
48637	0	0.213514	9.790021	-0.525275	0.002136	0.097900	-0.005249	0.591043	-0.773545	20.041059
48638	0	0.201588	9.802138	-0.483004	0.002011	0.098022	-0.004829	0.590475	-0.775799	20.038987
48639	0	0.171363	9.790019	-0.519030	0.001709	0.097900	-0.005188	0.591887	-0.778146	20.037536
48640	0	0.086294	9.802146	-0.525473	0.000863	0.098022	-0.005254	0.591639	-0.774934	20.039242
48641	0	0.079805	9.802246	-0.476004	0.000793	0.098022	-0.004761	0.589616	-0.777171	20.036488
48642	0	0.110560	9.753352	-0.493753	0.001107	0.097533	-0.004943	0.582005	-0.772193	20.035597
48643	0	0.170523	9.759508	-0.482588	0.001709	0.097595	-0.004822	0.585455	-0.764741	20.037495
48644	0	0.182518	9.759398	-0.526227	0.001823	0.097594	-0.005258	0.589558	-0.763758	20.037072
48645	0	0.146731	9.759499	-0.476451	0.001465	0.097595	-0.004761	0.592673	-0.763573	20.035701
48646	0	0.116409	9.747201	-0.532100	0.001164	0.097472	-0.005318	0.595300	-0.760107	20.029914
48647	0	0.109259	9.759553	-0.500006	0.001099	0.097595	-0.005005	0.588310	-0.749963	20.030547
48648	0	0.078372	9.698476	-0.511902	0.000781	0.096985	-0.005117	0.588964	-0.750029	20.031081
48649	0	0.116620	9.692375	-0.494379	0.001160	0.096924	-0.004944	0.587427	-0.754757	20.038990
48650	0	0.141693	9.734992	-0.433787	0.001416	0.097350	-0.004333	0.591213	-0.752563	20.039166
48651	0	0.147023	9.686271	-0.482183	0.001465	0.096863	-0.004822	0.589983	-0.755844	20.036212
48652	0	0.190943	9.686173	-0.457801	0.001903	0.096862	-0.004579	0.587999	-0.760857	20.032284
48653	0	0.140687	9.692369	-0.476267	0.001404	0.096924	-0.004761	0.589034	-0.761370	20.027854
48654	0	0.128773	9.673956	-0.452571	0.001287	0.096740	-0.004521	0.592803	-0.758666	20.029642
48655	0	0.061288	9.686281	-0.494321	0.000610	0.096863	-0.004944	0.590718	-0.758613	20.030317
48656	0	0.092397	9.759508	-0.512790	0.000920	0.097595	-0.005126	0.591416	-0.759945	20.038372
48657	0	0.152346	9.753428	-0.457621	0.001526	0.097534	-0.004578	0.588452	-0.754015	20.037695
48658	0	0.200648	9.741239	-0.481499	0.002008	0.097412	-0.004820	0.581367	-0.748671	20.038076
48659	0	0.189164	9.765623	-0.531055	0.001892	0.097656	-0.005310	0.580608	-0.745112	20.039473
48660	0	0.146407	9.759511	-0.458053	0.001463	0.097595	-0.004579	0.581636	-0.743347	20.033006
48661	0	0.085932	9.765611	-0.415263	0.000854	0.097656	-0.004150	0.582910	-0.745982	20.035206
48662	0	0.068127	9.789926	-0.452519	0.000681	0.097899	-0.004521	0.585962	-0.743389	20.037604
48663	0	0.109779	9.820555	-0.512744	0.001099	0.098206	-0.005127	0.585211	-0.739364	20.039810
48664	0	0.183119	9.765614	-0.470219	0.001829	0.097656	-0.004701	0.585673	-0.738706	20.038940
48665	0	0.200997	9.808344	-0.567867	0.002014	0.098083	-0.005676	0.587216	-0.730787	20.032570
48666	0	0.157400	9.783831	-0.507390	0.001578	0.097838	-0.005071	0.589656	-0.722688	20.031588
48667	0	0.146767	9.741224	-0.451293	0.001465	0.097412	-0.004517	0.584051	-0.722943	20.030116
48668	0	0.104447	9.771707	-0.463601	0.001042	0.097717	-0.004632	0.587425	-0.722381	20.033037
48669	0	0.091107	9.777808	-0.488840	0.000916	0.097778	-0.004883	0.592589	-0.714172	20.037110
48670	0	0.127050	9.771613	-0.416712	0.001272	0.097716	-0.004162	0.597517	-0.709080	20.035773
48671	0	0.158531	9.741211	-0.518849	0.001587	0.097412	-0.005188	0.596775	-0.704175	20.034400
48672	0	0.176852	9.741207	-0.500581	0.001766	0.097412	-0.005006	0.595356	-0.703908	20.038930
48673	0	0.207798	9.729003	-0.457661	0.002075	0.097290	-0.004578	0.592834	-0.704124	20.036623
48674	0	0.147195	9.698375	-0.494439	0.001470	0.096984	-0.004942	0.594429	-0.703858	20.033381
48675	0	0.073429	9.686261	-0.494717	0.000732	0.096863	-0.004944	0.596981	-0.703084	20.035514
48676	0	0.073736	9.698394	-0.470548	0.000735	0.096984	-0.004706	0.594634	-0.702505	20.033585
48677	0	0.116136	9.698485	-0.421137	0.001160	0.096985	-0.004211	0.593082	-0.701608	20.040480
48678	0	0.171119	9.698395	-0.457706	0.001712	0.096984	-0.004578	0.591097	-0.697779	20.035221
48679	0	0.213416	9.716799	-0.494431	0.002136	0.097168	-0.004944	0.590319	-0.692308	20.030847
48680	0	0.200942	9.728897	-0.464196	0.002009	0.097289	-0.004640	0.591769	-0.689285	20.028834
48681	0	0.128584	9.704595	-0.549131	0.001282	0.097046	-0.005493	0.588212	-0.691143	20.033147
48682	0	0.068244	9.735095	-0.494306	0.000679	0.097351	-0.004941	0.589402	-0.692144	20.031368
48683	0	0.061431	9.765606	-0.482515	0.000610	0.097656	-0.004822	0.592082	-0.693762	20.029309
48684	0	0.116676	9.765510	-0.440656	0.001167	0.097655	-0.004402	0.595902	-0.690122	20.026088
48685	0	0.152285	9.765639	-0.500304	0.001526	0.097656	-0.005005	0.592382	-0.683582	20.027373
48686	0	0.195045	9.777853	-0.499643	0.001946	0.097778	-0.005002	0.584479	-0.685287	20.030958
48687	0	0.195700	9.777809	-0.549586	0.001953	0.097778	-0.005493	0.586337	-0.686838	20.032183
48688	0	0.110817	9.802124	-0.501543	0.001106	0.098022	-0.005011	0.590724	-0.686053	20.030413
48689	0	0.060998	9.783934	-0.512737	0.000610	0.097839	-0.005127	0.590055	-0.682593	20.022852
48690	0	0.073134	9.808231	-0.452271	0.000731	0.098083	-0.004518	0.594732	-0.679455	20.024392
48691	0	0.128340	9.796128	-0.470238	0.001282	0.097961	-0.004700	0.596595	-0.678358	20.023447
48692	0	0.183564	9.789955	-0.470250	0.001834	0.097899	-0.004705	0.591847	-0.677370	20.024296
48693	0	0.244648	9.777810	-0.518975	0.002441	0.097778	-0.005188	0.592525	-0.680383	20.031155
48694	0	0.184585	9.765527	-0.580090	0.001841	0.097655	-0.005802	0.589676	-0.683596	20.037432
48695	0	0.091760	9.741207	-0.543253	0.000916	0.097412	-0.005432	0.588872	-0.683058	20.036263
48696	0	0.043306	9.728909	-0.408995	0.000431	0.097289	-0.004090	0.587203	-0.682379	20.035246
48697	0	0.054964	9.728996	-0.445715	0.000549	0.097290	-0.004456	0.587747	-0.679776	20.039447
48698	0	0.128334	9.741116	-0.445881	0.001282	0.097411	-0.004459	0.585834	-0.678597	20.035722
48699	0	0.189246	9.698489	-0.445492	0.001892	0.096985	-0.004456	0.583707	-0.676079	20.038473
48700	0	0.207797	9.680184	-0.500120	0.002075	0.096802	-0.005004	0.579133	-0.676389	20.035930
48701	0	0.189605	9.704607	-0.591637	0.001892	0.097046	-0.005920	0.573041	-0.678122	20.033413
48702	0	0.086870	9.686275	-0.518008	0.000862	0.096863	-0.005180	0.571359	-0.682943	20.033159
48703	0	0.055398	9.686269	-0.500634	0.000549	0.096863	-0.005005	0.571600	-0.685551	20.043197
48704	0	0.092129	9.734994	-0.513375	0.000924	0.097350	-0.005130	0.574987	-0.679254	20.040642
48705	0	0.158459	9.698500	-0.457545	0.001587	0.096985	-0.004578	0.571088	-0.673539	20.040251
48706	0	0.225508	9.722898	-0.457346	0.002254	0.097229	-0.004574	0.569361	-0.672352	20.037578
48707	0	0.214040	9.735115	-0.432974	0.002136	0.097351	-0.004333	0.563569	-0.674357	20.039698
48708	0	0.159595	9.722925	-0.407618	0.001595	0.097229	-0.004083	0.554555	-0.673094	20.046138
48709	0	0.097980	9.747311	-0.506594	0.000977	0.097473	-0.005066	0.553282	-0.673940	20.045624
48710	0	0.062128	9.789923	-0.494825	0.000616	0.097899	-0.004945	0.555928	-0.677104	20.050945
48711	0	0.067400	9.771717	-0.525089	0.000671	0.097717	-0.005249	0.556758	-0.677229	20.051731
48712	0	0.153300	9.783833	-0.488724	0.001531	0.097838	-0.004887	0.556180	-0.677013	20.047410
48713	0	0.237969	9.808340	-0.573924	0.002380	0.098083	-0.005737	0.557086	-0.673292	20.052778
48714	0	0.213889	9.796055	-0.549383	0.002134	0.097960	-0.005497	0.552031	-0.675715	20.056260
[truncated: 501 more rows]
