# Supplementary material for: Properties of traditional bamboo carrying poles have implications for user interactions
Source: PLoS One. 2018 May 10;13(5):e0196208. doi: 10.1371/journal.pone.0196208 (PMC5945030; doi:10.1371/journal.pone.0196208)
Supplement: S1 Text — (ZIP) [file pone.0196208.s005.zip › ResTest_PoleD_L1Load2.txt]

// Start Time: Unknown
// Update Rate: 100.0Hz
// Filter Profile: human (34.3)
// Firmware Version: 2.1.4
PacketCounter	SampleTimeFine	Acc_X	Acc_Y	Acc_Z	VelInc_X	VelInc_Y	VelInc_Z	Roll	Pitch	Yaw	Latitude	Longitude	Altitude	Vel_X	Vel_Y	Vel_Z
46720	0	0.731091	9.747402	0.884576	0.007318	0.097474	0.008839	-2.298663	-0.411148	29.099689
46721	0	0.823362	9.728968	0.666568	0.008240	0.097290	0.006653	-2.313693	-0.403937	29.101319
46722	0	0.657562	9.704476	0.321194	0.006579	0.097045	0.003199	-2.329467	-0.398615	29.115667
46723	0	0.500520	9.796137	0.140664	0.005005	0.097961	0.001404	-2.332885	-0.398613	29.120432
46724	0	0.335694	9.912015	0.018462	0.003357	0.099120	0.000188	-2.329074	-0.398731	29.119291
46725	0	0.164050	9.790063	0.292594	0.001648	0.097900	0.002930	-2.324622	-0.390081	29.118031
46726	0	0.211330	9.777948	0.577397	0.002121	0.097778	0.005791	-2.304072	-0.381635	29.100611
46727	0	0.481302	9.649821	0.987609	0.004822	0.096497	0.009888	-2.289740	-0.370974	29.078279
46728	0	0.852220	9.680713	1.076807	0.008527	0.096806	0.010778	-2.277751	-0.365123	29.059638
46729	0	1.111262	9.692311	1.080528	0.011108	0.096924	0.010803	-2.280264	-0.370066	29.058262
46730	0	1.032855	9.734761	0.740119	0.010323	0.097349	0.007389	-2.294181	-0.376955	29.068945
46731	0	0.757659	9.631223	0.465102	0.007568	0.096313	0.004639	-2.308811	-0.386130	29.083421
46732	0	0.412249	9.551727	0.192078	0.004106	0.095518	0.001915	-2.316043	-0.405888	29.091550
46733	0	0.216480	9.399366	0.243474	0.002136	0.093994	0.002441	-2.307494	-0.441275	29.084013
46734	0	0.375469	9.295384	0.375352	0.003718	0.092955	0.003770	-2.286550	-0.487228	29.060772
46735	0	0.357336	8.373897	0.524660	0.003540	0.083740	0.005249	-2.282161	-0.533652	29.027965
46736	0	0.358916	8.806931	0.597448	0.003549	0.088071	0.005976	-2.279177	-0.587129	28.989857
46737	0	0.247496	7.616925	0.953384	0.002441	0.076172	0.009521	-2.295743	-0.635823	28.945705
46738	0	0.253051	7.146606	0.461969	0.002501	0.071468	0.004601	-2.325103	-0.684658	28.914246
46739	0	0.247978	6.438964	0.550476	0.002441	0.064392	0.005493	-2.344646	-0.752900	28.887121
46740	0	0.378949	6.926566	0.703501	0.003745	0.069267	0.007043	-2.330662	-0.825530	28.845607
46741	0	0.670047	7.299147	0.679887	0.006653	0.072998	0.006775	-2.368830	-0.900048	28.811641
46742	0	0.770205	6.730147	0.525154	0.007655	0.067308	0.005231	-2.403847	-0.979487	28.829593
46743	0	0.204032	7.635345	-0.228650	0.002014	0.076355	-0.002258	-2.366814	-1.008104	28.920767
46744	0	0.560897	8.471198	-0.587131	0.005617	0.084708	-0.005918	-2.430564	-0.984145	28.996172
46745	0	0.468381	9.283414	-0.849635	0.004700	0.092834	-0.008484	-2.417370	-0.952185	29.062043
46746	0	0.416358	10.753476	-1.545349	0.004181	0.107540	-0.015411	-2.378417	-0.902361	29.194443
46747	0	0.437548	11.620456	-0.991039	0.004395	0.116211	-0.009827	-2.302915	-0.856277	29.351285
46748	0	0.902833	14.926192	-1.508500	0.009111	0.149274	-0.014915	-2.172944	-0.791702	29.358066
46749	0	0.732087	12.774684	0.013047	0.007324	0.127747	0.000183	-2.124745	-0.792541	29.315303
46750	0	1.550140	12.955310	2.193694	0.015513	0.129534	0.022042	-2.031883	-0.781518	29.318235
46751	0	1.288785	13.467409	3.805658	0.012939	0.134644	0.038147	-1.954232	-0.748365	29.375818
46752	0	1.912302	14.320140	4.362281	0.019113	0.143199	0.043635	-1.946381	-0.747504	29.334274
46753	0	1.619229	14.581160	4.247839	0.016174	0.145813	0.042480	-1.945692	-0.755293	29.304299
46754	0	0.694892	14.841523	2.720481	0.006925	0.148436	0.027100	-2.026994	-0.774884	29.307960
46755	0	-0.215457	13.102952	2.387890	-0.002197	0.131042	0.023804	-2.089055	-0.808703	29.269388
46756	0	-0.296279	12.981718	0.394294	-0.002980	0.129819	0.003872	-2.143299	-0.828715	29.187346
46757	0	0.409928	12.500342	-0.645877	0.004089	0.125000	-0.006531	-2.204509	-0.851068	29.090629
46758	0	0.627965	10.485705	-0.143435	0.006248	0.104858	-0.001472	-2.243113	-0.894195	29.002696
46759	0	1.014610	10.095166	-1.458087	0.010132	0.100952	-0.014587	-2.251944	-0.928661	28.926037
46760	0	1.113958	8.996616	-0.910494	0.011139	0.089962	-0.009147	-2.309276	-0.950277	28.815313
46761	0	1.344686	7.635175	-0.262067	0.013428	0.076355	-0.002625	-2.325983	-0.993733	28.698412
46762	0	0.965054	7.463668	-0.037484	0.009624	0.074640	-0.000352	-2.294554	-1.042544	28.624567
46763	0	0.661160	7.378983	-0.194936	0.006592	0.073792	-0.001953	-2.300610	-1.076374	28.599559
46764	0	-0.091665	6.316989	0.685263	-0.000939	0.063170	0.006845	-2.311231	-1.116717	28.560624
46765	0	-0.401978	6.115865	0.578923	-0.004028	0.061157	0.005798	-2.288221	-1.132414	28.523589
46766	0	-0.260380	6.378423	0.589469	-0.002607	0.063784	0.005899	-2.276968	-1.138668	28.503084
46767	0	-0.043556	6.231568	0.800460	-0.000427	0.062317	0.007996	-2.294305	-1.123848	28.510787
46768	0	0.179782	6.146182	0.331546	0.001815	0.061461	0.003313	-2.300253	-1.091159	28.536914
46769	0	0.712400	6.933753	-0.268984	0.007141	0.069336	-0.002686	-2.292388	-1.058148	28.571972
46770	0	1.092127	7.575317	-0.067592	0.010947	0.075749	-0.000679	-2.295635	-1.017012	28.588471
46771	0	1.371818	8.380342	-0.385090	0.013733	0.083801	-0.003845	-2.281823	-0.986660	28.662526
46772	0	1.052572	9.185821	-0.864007	0.010532	0.091859	-0.008625	-2.259923	-0.959546	28.764640
46773	0	0.555528	9.881427	-0.503620	0.005554	0.098816	-0.005005	-2.226033	-0.948803	28.851508
46774	0	0.236342	10.583412	-0.026353	0.002375	0.105834	-0.000195	-2.154045	-0.932714	28.897026
46775	0	0.237196	11.261331	0.530218	0.002380	0.112610	0.005371	-2.086123	-0.922685	28.933873
46776	0	0.301177	11.910494	1.308085	0.003029	0.119096	0.013160	-2.013434	-0.907355	28.990958
46777	0	0.535151	12.391267	1.903610	0.005371	0.123901	0.019104	-1.952484	-0.892143	29.037989
46778	0	0.989714	12.399413	2.168826	0.009907	0.123988	0.021718	-1.925004	-0.883715	29.045104
46779	0	1.415522	12.591963	2.366280	0.014160	0.125916	0.023682	-1.908099	-0.878274	29.037150
46780	0	1.648307	12.805349	2.305489	0.016469	0.128059	0.023032	-1.928560	-0.890423	29.032388
46781	0	1.217181	12.419834	1.627877	0.012146	0.124207	0.016235	-1.968583	-0.914151	29.030054
46782	0	0.612041	11.711028	1.050307	0.006090	0.117116	0.010457	-2.012649	-0.943594	29.000277
46783	0	0.320303	11.395041	0.437042	0.003174	0.113953	0.004333	-2.047050	-0.975195	28.952341
46784	0	0.293900	10.631939	0.156636	0.002920	0.106320	0.001534	-2.079447	-0.999178	28.900281
46785	0	0.367856	9.881553	-0.126473	0.003662	0.098816	-0.001282	-2.096955	-1.022752	28.855016
46786	0	0.650528	9.301553	-0.197240	0.006499	0.093016	-0.001986	-2.112171	-1.036486	28.795646
46787	0	0.867734	8.605849	0.031542	0.008667	0.086060	0.000305	-2.126734	-1.055581	28.731702
46788	0	1.101570	8.123352	0.038409	0.011005	0.081235	0.000381	-2.132696	-1.073854	28.686393
46789	0	0.892582	7.971024	0.043241	0.008911	0.079712	0.000427	-2.140731	-1.096800	28.664166
46790	0	0.523120	7.665607	0.112027	0.005216	0.076657	0.001109	-2.157276	-1.120386	28.659350
46791	0	0.129485	7.427955	0.140430	0.001282	0.074280	0.001404	-2.157618	-1.140948	28.654576
46792	0	-0.137557	7.464606	0.017873	-0.001378	0.074646	0.000184	-2.149339	-1.144753	28.654749
46793	0	-0.183152	7.568363	0.103440	-0.001831	0.075684	0.001038	-2.146589	-1.142567	28.674187
46794	0	0.029406	7.958879	-0.063456	0.000304	0.079589	-0.000617	-2.123698	-1.125109	28.703465
46795	0	0.456475	8.398514	0.022276	0.004578	0.083984	0.000244	-2.095561	-1.104589	28.738070
46796	0	0.922743	8.978802	0.103293	0.009249	0.089786	0.001055	-2.066974	-1.074672	28.773692
46797	0	1.249470	9.656064	0.272010	0.012512	0.096558	0.002747	-2.033109	-1.050706	28.828602
46798	0	1.172994	10.175456	0.431187	0.011741	0.101752	0.004336	-2.003538	-1.035692	28.895794
46799	0	0.903091	10.717934	0.644627	0.009033	0.107178	0.006470	-1.978526	-1.031767	28.952752
46800	0	0.670854	11.334842	0.846034	0.006707	0.113346	0.008492	-1.947132	-1.032602	28.995420
46801	0	0.445167	11.682513	1.266132	0.004456	0.116821	0.012695	-1.915269	-1.029425	29.028671
46802	0	0.450046	11.957965	1.504272	0.004507	0.119576	0.015066	-1.893681	-1.023810	29.048877
46803	0	0.603102	12.201188	1.463145	0.006042	0.122009	0.014648	-1.878110	-1.013465	29.062369
46804	0	0.888258	12.189307	1.466987	0.008887	0.121892	0.014676	-1.872077	-1.008722	29.055595
46805	0	1.263853	12.188618	1.367714	0.012634	0.121887	0.013672	-1.877364	-1.011963	29.031347
46806	0	1.332637	11.858664	1.174025	0.013312	0.118589	0.011728	-1.889327	-1.025161	29.013858
46807	0	1.082114	11.327786	0.923695	0.010803	0.113281	0.009216	-1.910357	-1.043261	28.989902
46808	0	0.695096	10.790286	0.488721	0.006929	0.107905	0.004862	-1.936253	-1.067811	28.944954
46809	0	0.441743	10.052291	0.387115	0.004395	0.100525	0.003845	-1.963446	-1.096285	28.891462
46810	0	0.274302	9.429663	0.117037	0.002726	0.094297	0.001148	-1.986821	-1.121666	28.832067
46811	0	0.275896	8.801191	0.178967	0.002747	0.088013	0.001770	-2.008795	-1.141760	28.769347
46812	0	0.381726	8.111205	0.187985	0.003807	0.081113	0.001865	-2.026648	-1.159854	28.708566
46813	0	0.555523	7.708711	0.153672	0.005554	0.077087	0.001526	-2.041713	-1.164994	28.652040
46814	0	0.677994	7.501079	0.118481	0.006776	0.075011	0.001179	-2.050944	-1.174151	28.609241
46815	0	0.672105	7.104404	0.256901	0.006714	0.071045	0.002563	-2.059947	-1.187169	28.578933
46816	0	0.575429	6.988301	0.239183	0.005751	0.069883	0.002391	-2.061364	-1.193604	28.568076
46817	0	0.451609	7.049567	-0.054507	0.004517	0.070496	-0.000549	-2.068223	-1.192204	28.572816
46818	0	0.298643	6.964122	-0.005322	0.002989	0.069641	-0.000053	-2.069158	-1.186690	28.589814
46819	0	0.237362	7.501199	-0.281905	0.002380	0.075012	-0.002808	-2.053117	-1.172815	28.617992
46820	0	0.302655	8.050462	-0.222812	0.003036	0.080504	-0.002222	-2.045728	-1.155285	28.646146
46821	0	0.455455	8.514511	-0.069307	0.004578	0.085144	-0.000671	-2.018024	-1.119407	28.696106
46822	0	0.627142	9.332599	-0.141625	0.006297	0.093325	-0.001390	-1.986124	-1.081716	28.756237
46823	0	0.839649	9.961190	0.094617	0.008423	0.099609	0.000977	-1.951046	-1.046655	28.818333
46824	0	0.974036	10.560302	0.433975	0.009767	0.105598	0.004392	-1.894209	-1.015784	28.873801
46825	0	1.034714	11.316532	0.770030	0.010376	0.113159	0.007751	-1.841919	-0.985728	28.925196
46826	0	0.979950	11.776066	1.376715	0.009822	0.117754	0.013808	-1.801821	-0.965102	28.963221
46827	0	0.822331	12.268658	1.791141	0.008240	0.122681	0.017944	-1.771446	-0.951577	28.994645
46828	0	0.636468	12.806489	1.773612	0.006374	0.128062	0.017752	-1.757748	-0.943493	29.007104
46829	0	0.530696	12.859970	2.009016	0.005310	0.128601	0.020081	-1.765874	-0.940288	29.001533
46830	0	0.542296	12.926813	1.699885	0.005425	0.129270	0.016987	-1.775564	-0.937120	28.983308
46831	0	0.701473	12.908699	1.284355	0.007019	0.129089	0.012817	-1.797835	-0.932816	28.958255
46832	0	0.872734	12.444401	0.893006	0.008718	0.124447	0.008900	-1.825063	-0.942120	28.921027
46833	0	1.032551	11.932235	0.471144	0.010315	0.119324	0.004700	-1.836260	-0.954124	28.874273
46834	0	1.022020	11.333844	0.240855	0.010211	0.113339	0.002401	-1.843664	-0.966513	28.821827
46835	0	0.960386	10.583271	0.130808	0.009583	0.105835	0.001282	-1.872391	-0.994144	28.755415
46836	0	0.823936	9.746650	0.200859	0.008219	0.097468	0.002002	-1.880231	-1.022973	28.679586
46837	0	0.673235	9.100183	0.232825	0.006714	0.091003	0.002319	-1.890453	-1.050265	28.607769
46838	0	0.505626	8.379577	0.418302	0.005041	0.083797	0.004168	-1.909501	-1.073281	28.534404
46839	0	0.440563	7.922251	0.409923	0.004395	0.079224	0.004089	-1.921561	-1.091274	28.469012
46840	0	0.356838	7.531328	0.448964	0.003561	0.075315	0.004475	-1.941913	-1.103710	28.412243
46841	0	0.348719	7.128761	0.508072	0.003479	0.071289	0.005066	-1.963559	-1.117382	28.361758
46842	0	0.367383	6.927151	0.461608	0.003677	0.069272	0.004605	-1.979770	-1.112135	28.321294
46843	0	0.438811	6.878654	0.251591	0.004395	0.068787	0.002502	-2.001418	-1.102253	28.300473
46844	0	0.437118	6.768855	0.015735	0.004380	0.067688	0.000148	-2.017264	-1.086511	28.302279
46845	0	0.450770	6.976390	-0.372051	0.004517	0.069763	-0.003723	-2.021515	-1.070020	28.313341
46846	0	0.448540	7.501379	-0.555074	0.004498	0.075013	-0.005549	-2.019710	-1.047982	28.333046
46847	0	0.456653	7.959016	-0.440042	0.004578	0.079590	-0.004395	-2.011870	-1.026938	28.366836
46848	0	0.460200	8.624202	-0.497968	0.004614	0.086243	-0.004957	-1.983363	-1.003502	28.419628
46849	0	0.437329	9.259049	-0.307755	0.004395	0.092590	-0.003052	-1.953486	-0.969495	28.483613
46850	0	0.492949	9.802691	0.070090	0.004955	0.098025	0.000739	-1.910505	-0.934599	28.543409
46851	0	0.650454	10.486225	0.409406	0.006531	0.104858	0.004150	-1.849749	-0.903516	28.595744
46852	0	0.870481	11.061595	0.929529	0.008729	0.110610	0.009343	-1.800037	-0.878329	28.635122
46853	0	1.010369	11.475528	1.588183	0.010132	0.114746	0.015930	-1.751283	-0.851871	28.668938
46854	0	1.114927	11.886329	1.842315	0.011170	0.118856	0.018455	-1.720365	-0.833479	28.698992
46855	0	1.054003	12.207399	2.049573	0.010559	0.122070	0.020508	-1.708599	-0.816777	28.714011
46856	0	0.941841	12.317436	2.116210	0.009421	0.123176	0.021153	-1.716258	-0.813180	28.705551
46857	0	0.817965	12.389700	1.791312	0.008179	0.123901	0.017883	-1.743360	-0.813518	28.697887
46858	0	0.628781	12.297451	1.206943	0.006288	0.122979	0.012022	-1.786727	-0.813413	28.682769
46859	0	0.580248	11.864996	0.650964	0.005798	0.118652	0.006470	-1.824031	-0.817955	28.655319
46860	0	0.641178	11.474507	0.059767	0.006413	0.114745	0.000565	-1.855714	-0.818940	28.616696
46861	0	0.744750	10.876489	-0.137842	0.007446	0.108765	-0.001404	-1.881558	-0.823583	28.578123
46862	0	0.818228	10.308829	-0.153709	0.008181	0.103088	-0.001540	-1.884528	-0.829591	28.533484
46863	0	0.818558	9.796107	-0.151196	0.008179	0.097961	-0.001526	-1.900492	-0.841924	28.487249
46864	0	0.759461	9.167188	0.198393	0.007584	0.091673	0.001979	-1.906483	-0.858773	28.433319
46865	0	0.654071	8.752359	0.378609	0.006531	0.087524	0.003784	-1.908255	-0.873479	28.385624
46866	0	0.442409	8.367619	0.550697	0.004415	0.083677	0.005498	-1.919073	-0.886973	28.346774
46867	0	0.293850	8.080947	0.580888	0.002930	0.080811	0.005798	-1.932610	-0.899471	28.324925
46868	0	0.154582	7.934233	0.582556	0.001543	0.079343	0.005819	-1.940283	-0.903385	28.310202
46869	0	0.158729	7.806313	0.526133	0.001587	0.078064	0.005249	-1.956949	-0.903965	28.294275
46870	0	0.273983	7.763558	0.241792	0.002747	0.077636	0.002404	-1.976528	-0.893940	28.289221
46871	0	0.469126	7.818643	0.104610	0.004700	0.078186	0.001038	-1.988720	-0.880558	28.298203
46872	0	0.655634	8.154528	-0.138881	0.006574	0.081544	-0.001387	-1.985143	-0.855284	28.303313
46873	0	0.828645	8.538958	-0.244127	0.008301	0.085388	-0.002441	-1.984543	-0.834095	28.316888
46874	0	0.886781	8.978666	-0.177909	0.008881	0.089786	-0.001770	-1.971839	-0.813800	28.351619
46875	0	0.737160	9.466656	-0.020090	0.007385	0.094666	-0.000183	-1.949951	-0.793254	28.394995
46876	0	0.605978	9.936855	0.243645	0.006072	0.099367	0.002463	-1.919294	-0.776343	28.437420
46877	0	0.516839	10.333496	0.571100	0.005188	0.103333	0.005737	-1.890746	-0.753273	28.475084
46878	0	0.567522	10.761543	0.918921	0.005693	0.107612	0.009222	-1.856341	-0.733662	28.513727
46879	0	0.663309	11.035477	1.169972	0.006653	0.110352	0.011719	-1.836431	-0.713349	28.533647
46880	0	0.793447	11.249856	1.404579	0.007954	0.112495	0.014060	-1.821495	-0.694085	28.545936
46881	0	0.932586	11.395414	1.470578	0.009338	0.113953	0.014709	-1.817222	-0.681342	28.547862
46882	0	0.979712	11.438231	1.482975	0.009801	0.114383	0.014824	-1.822544	-0.677164	28.545298
46883	0	0.921701	11.425569	1.314050	0.009216	0.114258	0.013123	-1.839992	-0.677270	28.533993
46884	0	0.715161	11.144297	1.019617	0.007141	0.111446	0.010166	-1.870161	-0.687705	28.524609
46885	0	0.501399	10.845721	0.674355	0.005005	0.108459	0.006714	-1.900244	-0.697492	28.501904
46886	0	0.435692	10.418194	0.392686	0.004350	0.104183	0.003901	-1.926522	-0.706394	28.472650
46887	0	0.488863	9.979179	0.270072	0.004883	0.099792	0.002686	-1.942231	-0.714855	28.434993
46888	0	0.587600	9.563951	0.235889	0.005870	0.095640	0.002347	-1.955242	-0.724031	28.397957
46889	0	0.720682	9.118592	0.160032	0.007202	0.091187	0.001587	-1.971446	-0.731957	28.361474
46890	0	0.764415	8.739972	0.198566	0.007638	0.087400	0.001978	-1.981252	-0.741788	28.327555
46891	0	0.739308	8.465481	0.238975	0.007385	0.084656	0.002380	-1.993583	-0.754001	28.292472
46892	0	0.636960	8.257804	0.301156	0.006363	0.082579	0.003009	-1.996706	-0.763754	28.275294
46893	0	0.464180	8.135953	0.244663	0.004639	0.081360	0.002441	-2.003413	-0.767861	28.273655
46894	0	0.287434	8.068744	0.160075	0.002874	0.080688	0.001596	-2.008709	-0.767675	28.269819
46895	0	0.274559	8.099364	0.158949	0.002747	0.080994	0.001587	-2.011895	-0.765605	28.273489
46896	0	0.340176	8.294640	0.042767	0.003415	0.082946	0.000432	-2.005794	-0.745520	28.288318
46897	0	0.450632	8.593819	0.083936	0.004517	0.085938	0.000854	-1.985359	-0.730254	28.303667
46898	0	0.673687	9.021225	0.074693	0.006753	0.090211	0.000762	-1.965636	-0.707303	28.330695
46899	0	0.761760	9.436171	0.254846	0.007629	0.094360	0.002563	-1.946631	-0.690939	28.359221
46900	0	0.795351	9.900420	0.507361	0.007969	0.099002	0.005095	-1.921652	-0.671673	28.391365
46901	0	0.700852	10.333448	0.706181	0.007019	0.103333	0.007080	-1.901070	-0.659020	28.428275
46902	0	0.582234	10.724479	0.793713	0.005836	0.107243	0.007957	-1.880537	-0.643132	28.465872
46903	0	0.523859	11.096435	1.004939	0.005249	0.110962	0.010071	-1.858397	-0.632077	28.488942
46904	0	0.588512	11.450924	1.159432	0.005898	0.114507	0.011613	-1.839451	-0.619489	28.503969
46905	0	0.738086	11.663963	1.250132	0.007385	0.116638	0.012512	-1.828063	-0.614792	28.508235
46906	0	0.889468	11.737436	1.254788	0.008902	0.117373	0.012551	-1.823940	-0.607543	28.505772
46907	0	0.989063	11.706468	1.147975	0.009888	0.117065	0.011475	-1.828232	-0.609914	28.503041
46908	0	1.014265	11.681849	1.014557	0.010137	0.116819	0.010141	-1.831727	-0.615313	28.488894
46909	0	0.868033	11.352329	1.057073	0.008667	0.113525	0.010559	-1.842703	-0.628103	28.471304
46910	0	0.675077	10.967444	0.742558	0.006739	0.109676	0.007408	-1.859689	-0.640689	28.443683
46911	0	0.545106	10.577175	0.545556	0.005432	0.105774	0.005432	-1.883153	-0.662025	28.401902
46912	0	0.554173	9.972507	0.463923	0.005528	0.099727	0.004621	-1.902662	-0.678577	28.352866
46913	0	0.617731	9.503066	0.239042	0.006165	0.095032	0.002380	-1.913171	-0.696706	28.297180
46914	0	0.730267	9.020558	0.265055	0.007287	0.090207	0.002642	-1.923705	-0.719044	28.242651
46915	0	0.764123	8.550911	0.281033	0.007629	0.085510	0.002808	-1.927064	-0.737279	28.186208
46916	0	0.699022	8.196629	0.287885	0.006980	0.081967	0.002873	-1.934055	-0.753458	28.138605
46917	0	0.593367	7.897839	0.293268	0.005920	0.078979	0.002930	-1.937385	-0.773782	28.104085
46918	0	0.442774	7.720686	0.269758	0.004419	0.077208	0.002691	-1.945413	-0.786699	28.084572
46919	0	0.238615	7.653768	0.244848	0.002380	0.076538	0.002441	-1.954559	-0.795376	28.073635
46920	0	0.178081	7.604882	0.080930	0.001781	0.076049	0.000807	-1.956668	-0.796194	28.060803
46921	0	0.219233	7.623304	-0.024698	0.002197	0.076233	-0.000244	-1.951616	-0.787912	28.063941
46922	0	0.382778	7.934593	-0.075056	0.003835	0.079346	-0.000739	-1.934580	-0.775923	28.078989
46923	0	0.566764	8.337438	-0.165942	0.005676	0.083374	-0.001648	-1.918044	-0.761526	28.097539
46924	0	0.741190	8.728247	-0.034431	0.007427	0.087281	-0.000329	-1.896775	-0.738471	28.124129
46925	0	0.834988	9.253082	0.217855	0.008362	0.092529	0.002197	-1.872205	-0.721091	28.158050
46926	0	0.783285	9.753927	0.377589	0.007847	0.097537	0.003804	-1.837874	-0.702302	28.199016
46927	0	0.719117	10.229772	0.643767	0.007202	0.102295	0.006470	-1.801329	-0.688568	28.243150
46928	0	0.630906	10.737087	0.881156	0.006323	0.107368	0.008842	-1.768024	-0.673239	28.279775
46929	0	0.615333	11.151455	1.138720	0.006165	0.111511	0.011414	-1.740619	-0.661744	28.312232
46930	0	0.686228	11.542755	1.230910	0.006873	0.115424	0.012335	-1.714398	-0.650830	28.332175
46931	0	0.811605	11.773780	1.390862	0.008118	0.117737	0.013916	-1.706228	-0.648975	28.342380
46932	0	0.945833	11.938557	1.329051	0.009457	0.119386	0.013290	-1.705256	-0.650091	28.346338
46933	0	0.964392	11.968900	1.215493	0.009644	0.119690	0.012146	-1.712717	-0.649661	28.337849
46934	0	0.934748	11.944265	1.003331	0.009338	0.119444	0.010027	-1.717749	-0.657684	28.321244
46935	0	0.807134	11.749099	0.800554	0.008057	0.117493	0.007996	-1.726119	-0.671650	28.297463
46936	0	0.614521	11.352156	0.606452	0.006130	0.113523	0.006062	-1.727468	-0.686711	28.274632
46937	0	0.490785	10.955681	0.506977	0.004883	0.109558	0.005066	-1.729168	-0.713419	28.239651
46938	0	0.549522	10.497626	0.307540	0.005479	0.104978	0.003058	-1.745365	-0.732772	28.196704
46939	0	0.618241	9.893655	0.409708	0.006165	0.098938	0.004089	-1.752367	-0.754522	28.151804
46940	0	0.731638	9.484325	0.343247	0.007297	0.094845	0.003431	-1.752463	-0.779869	28.104627
46941	0	0.752280	8.972032	0.329774	0.007507	0.089722	0.003296	-1.753802	-0.801083	28.055324
46942	0	0.736839	8.568911	0.391210	0.007354	0.085690	0.003909	-1.756831	-0.821449	28.011096
46943	0	0.641852	8.300687	0.391017	0.006409	0.083008	0.003906	-1.760856	-0.835540	27.973749
46944	0	0.497525	8.044153	0.440458	0.004963	0.080442	0.004402	-1.762553	-0.853042	27.947287
46945	0	0.330473	7.879581	0.342268	0.003296	0.078796	0.003418	-1.767601	-0.865637	27.933537
46946	0	0.300774	7.830614	0.306206	0.003008	0.078306	0.003060	-1.768456	-0.865010	27.924771
46947	0	0.384284	7.836926	0.054829	0.003845	0.078369	0.000549	-1.765499	-0.861058	27.920364
46948	0	0.535686	7.977350	-0.104205	0.005365	0.079773	-0.001040	-1.761956	-0.847166	27.929025
46949	0	0.658780	8.245868	-0.092776	0.006592	0.082458	-0.000916	-1.743618	-0.839754	27.940821
46950	0	0.761634	8.636489	-0.144437	0.007621	0.086365	-0.001430	-1.722461	-0.831311	27.958787
46951	0	0.725686	9.021056	0.059746	0.007263	0.090210	0.000610	-1.704672	-0.820675	27.983267
46952	0	0.651298	9.442326	0.226356	0.006516	0.094422	0.002292	-1.669536	-0.813955	28.015084
46953	0	0.566393	9.881802	0.522265	0.005676	0.098816	0.005249	-1.638227	-0.798020	28.046395
46954	0	0.539629	10.266827	0.705844	0.005405	0.102666	0.007086	-1.607333	-0.786600	28.085883
46955	0	0.535961	10.620473	1.016182	0.005371	0.106201	0.010193	-1.573256	-0.773851	28.116041
46956	0	0.655523	10.920265	1.175448	0.006567	0.109200	0.011777	-1.548580	-0.761155	28.134110
46957	0	0.829015	11.127002	1.316558	0.008301	0.111267	0.013184	-1.528635	-0.749953	28.149889
46958	0	0.943581	11.286041	1.326459	0.009439	0.112860	0.013268	-1.523195	-0.746498	28.154237
46959	0	0.964518	11.334159	1.202920	0.009644	0.113342	0.012024	-1.527028	-0.747309	28.154744
46960	0	0.854985	11.340032	0.972604	0.008548	0.113401	0.009715	-1.536566	-0.748494	28.148485
46961	0	0.733490	11.211996	0.679024	0.007324	0.112122	0.006775	-1.550517	-0.758767	28.133616
46962	0	0.600835	10.937102	0.492894	0.006001	0.109372	0.004912	-1.565945	-0.765550	28.118715
46963	0	0.550228	10.601739	0.421668	0.005493	0.106018	0.004211	-1.569608	-0.775108	28.101599
46964	0	0.655422	10.265869	0.349241	0.006548	0.102659	0.003489	-1.571850	-0.782501	28.071712
46965	0	0.726725	9.893771	0.268486	0.007263	0.098938	0.002686	-1.569247	-0.787714	28.042935
46966	0	0.806894	9.478632	0.433079	0.008065	0.094787	0.004331	-1.567938	-0.792247	28.011759
46967	0	0.842993	9.210140	0.402847	0.008423	0.092102	0.004028	-1.566833	-0.801147	27.980676
46968	0	0.765137	8.978005	0.384570	0.007643	0.089781	0.003845	-1.565941	-0.812316	27.947965
46969	0	0.629471	8.709628	0.476636	0.006287	0.087097	0.004761	-1.571497	-0.822413	27.928995
46970	0	0.429322	8.587428	0.440597	0.004288	0.085875	0.004406	-1.569536	-0.829001	27.920163
46971	0	0.311209	8.526619	0.421040	0.003113	0.085266	0.004211	-1.566511	-0.827031	27.921027
46972	0	0.286452	8.465578	0.298935	0.002867	0.084656	0.002988	-1.567138	-0.822693	27.928236
46973	0	0.389576	8.575484	0.073579	0.003906	0.085754	0.000732	-1.569884	-0.807507	27.929411
46974	0	0.564034	8.722112	0.030433	0.005654	0.087220	0.000312	-1.558249	-0.787663	27.934606
46975	0	0.749384	9.015014	0.065844	0.007507	0.090149	0.000671	-1.539896	-0.768632	27.946271
46976	0	0.765479	9.314227	0.136666	0.007662	0.093142	0.001376	-1.526317	-0.757923	27.962566
46977	0	0.725951	9.600937	0.339575	0.007263	0.096008	0.003418	-1.498082	-0.751412	27.989112
46978	0	0.657512	9.955279	0.518214	0.006583	0.099551	0.005202	-1.473275	-0.740539	28.009071
46979	0	0.566104	10.254138	0.742595	0.005676	0.102539	0.007446	-1.449201	-0.722362	28.033431
46980	0	0.508251	10.498752	0.976546	0.005095	0.104985	0.009784	-1.427905	-0.708473	28.052691
46981	0	0.620862	10.718025	1.029904	0.006226	0.107178	0.010315	-1.409290	-0.689569	28.068636
46982	0	0.770057	10.871005	1.045983	0.007716	0.108708	0.010466	-1.401255	-0.672151	28.074281
46983	0	0.951149	10.949786	1.098714	0.009521	0.109497	0.010986	-1.400129	-0.660582	28.073241
46984	0	1.023250	10.986386	0.964928	0.010233	0.109864	0.009645	-1.403309	-0.658877	28.061335
46985	0	0.958793	10.931299	0.836838	0.009583	0.109314	0.008362	-1.408352	-0.663396	28.049587
46986	0	0.824958	10.760260	0.685536	0.008249	0.107603	0.006848	-1.413831	-0.662742	28.035224
46987	0	0.610873	10.516301	0.623002	0.006104	0.105164	0.006226	-1.416236	-0.667618	28.012809
46988	0	0.502228	10.235297	0.527116	0.005014	0.102354	0.005258	-1.428868	-0.675676	27.994167
46989	0	0.494454	9.912084	0.421659	0.004944	0.099121	0.004211	-1.431959	-0.676247	27.964967
46990	0	0.574118	9.557963	0.367845	0.005738	0.095580	0.003671	-1.438550	-0.679814	27.930075
46991	0	0.714404	9.197949	0.372966	0.007141	0.091980	0.003723	-1.444531	-0.683516	27.893795
46992	0	0.739492	8.941492	0.270458	0.007390	0.089416	0.002697	-1.452275	-0.690133	27.859167
46993	0	0.738783	8.679155	0.299721	0.007385	0.086792	0.002991	-1.458836	-0.693252	27.835740
46994	0	0.635656	8.501965	0.331094	0.006352	0.085020	0.003308	-1.460159	-0.698418	27.812760
46995	0	0.469791	8.422845	0.342217	0.004700	0.084229	0.003418	-1.463313	-0.695280	27.796617
46996	0	0.347274	8.337319	0.269367	0.003475	0.083373	0.002694	-1.460192	-0.690975	27.789015
46997	0	0.279986	8.398464	0.152568	0.002808	0.083984	0.001526	-1.457877	-0.678846	27.792977
46998	0	0.369224	8.502262	0.091431	0.003707	0.085022	0.000915	-1.455249	-0.657657	27.793185
46999	0	0.535699	8.764747	0.102721	0.005371	0.087646	0.001038	-1.439447	-0.637493	27.799179
47000	0	0.697640	9.051825	0.204441	0.006989	0.090517	0.002053	-1.425887	-0.619000	27.809919
47001	0	0.798511	9.350722	0.316013	0.007996	0.093506	0.003174	-1.406603	-0.604046	27.828563
47002	0	0.832208	9.729508	0.489968	0.008339	0.097293	0.004914	-1.386835	-0.582444	27.846575
47003	0	0.743102	10.113727	0.633340	0.007446	0.101135	0.006348	-1.368322	-0.563607	27.864561
47004	0	0.666500	10.449819	0.880614	0.006681	0.104496	0.008820	-1.351427	-0.544455	27.885053
47005	0	0.572316	10.760718	0.926057	0.005737	0.107605	0.009277	-1.331569	-0.528243	27.903054
47006	0	0.556802	11.023562	1.008103	0.005586	0.110233	0.010097	-1.313246	-0.508696	27.912247
47007	0	0.694211	11.206150	1.092562	0.006958	0.112061	0.010925	-1.311190	-0.491200	27.916681
47008	0	0.843973	11.346683	1.056239	0.008451	0.113466	0.010559	-1.312077	-0.477957	27.915144
47009	0	0.883974	11.395340	0.958295	0.008850	0.113953	0.009583	-1.310095	-0.466025	27.903170
47010	0	0.889191	11.352530	0.880071	0.008890	0.113526	0.008789	-1.319470	-0.466321	27.884615
47011	0	0.812199	11.144880	0.721892	0.008118	0.111450	0.007202	-1.334204	-0.469533	27.862201
47012	0	0.673319	10.930969	0.663565	0.006721	0.109311	0.006624	-1.343420	-0.480648	27.838513
47013	0	0.555947	10.613896	0.605837	0.005554	0.106140	0.006042	-1.357551	-0.485267	27.814735
47014	0	0.569303	10.229115	0.510575	0.005686	0.102292	0.005095	-1.365897	-0.492671	27.781326
47015	0	0.635456	9.826589	0.519308	0.006348	0.098267	0.005188	-1.368931	-0.499995	27.744987
47016	0	0.709672	9.447977	0.447325	0.007092	0.094481	0.004464	-1.377392	-0.504589	27.709473
47017	0	0.769797	9.063630	0.385157	0.007690	0.090637	0.003845	-1.383226	-0.513859	27.669702
47018	0	0.740652	8.727747	0.349817	0.007400	0.087278	0.003490	-1.391149	-0.522967	27.626453
47019	0	0.666064	8.532633	0.287486	0.006653	0.085327	0.002869	-1.396954	-0.533515	27.587075
47020	0	0.550953	8.288333	0.301498	0.005508	0.082884	0.003003	-1.410504	-0.534229	27.567599
47021	0	0.439361	8.154272	0.257288	0.004395	0.081543	0.002563	-1.420694	-0.532039	27.551883
47022	0	0.347248	8.160308	0.167230	0.003476	0.081603	0.001666	-1.426549	-0.525619	27.545712
47023	0	0.347312	8.117697	0.055458	0.003479	0.081177	0.000549	-1.431198	-0.515755	27.544073
47024	0	0.449688	8.245885	-0.097027	0.004504	0.082458	-0.000966	-1.422523	-0.504074	27.542017
47025	0	0.566910	8.514455	0.023408	0.005676	0.085144	0.000244	-1.406265	-0.491859	27.554750
47026	0	0.674535	8.831996	0.033389	0.006760	0.088319	0.000345	-1.388612	-0.470385	27.572291
47027	0	0.700939	9.124855	0.267704	0.007019	0.091248	0.002686	-1.374952	-0.455488	27.597973
47028	0	0.661495	9.527970	0.454182	0.006631	0.095278	0.004559	-1.351993	-0.434014	27.623872
47029	0	0.620844	9.936747	0.663538	0.006226	0.099365	0.006653	-1.329226	-0.412435	27.651421
47030	0	0.556656	10.236234	0.849647	0.005579	0.102361	0.008508	-1.314240	-0.397154	27.680582
47031	0	0.566164	10.608079	0.932807	0.005676	0.106079	0.009338	-1.300544	-0.380001	27.700936
47032	0	0.612117	10.870804	1.077277	0.006134	0.108706	0.010781	-1.288826	-0.365116	27.713885
47033	0	0.761273	11.047504	1.073958	0.007629	0.110474	0.010742	-1.283175	-0.346446	27.724116
47034	0	0.904895	11.249200	0.975453	0.009060	0.112491	0.009760	-1.274716	-0.333647	27.726199
47035	0	0.969862	11.291512	0.958762	0.009705	0.112915	0.009583	-1.276930	-0.325910	27.724872
47036	0	0.926694	11.285328	0.831792	0.009265	0.112854	0.008310	-1.281784	-0.326236	27.713297
47037	0	0.830638	11.205944	0.660349	0.008301	0.112061	0.006592	-1.290775	-0.330488	27.696970
47038	0	0.660862	11.004234	0.650620	0.006602	0.110044	0.006493	-1.301718	-0.335597	27.680220
47039	0	0.531961	10.723791	0.604941	0.005310	0.107239	0.006042	-1.305696	-0.344357	27.662116
47040	0	0.503190	10.406216	0.606347	0.005023	0.104063	0.006056	-1.310639	-0.352654	27.643579
47041	0	0.598645	10.076820	0.556410	0.005981	0.100769	0.005554	-1.318496	-0.357008	27.618160
47042	0	0.733968	9.679888	0.552043	0.007334	0.096800	0.005511	-1.326322	-0.362784	27.584871
47043	0	0.757699	9.387087	0.489255	0.007568	0.093872	0.004883	-1.335301	-0.372094	27.558551
47044	0	0.716455	9.106085	0.496523	0.007157	0.091062	0.004962	-1.336469	-0.380012	27.526176
47045	0	0.647669	8.850000	0.391693	0.006470	0.088501	0.003906	-1.347132	-0.388014	27.499489
47046	0	0.502619	8.697204	0.418584	0.005018	0.086973	0.004171	-1.362725	-0.397170	27.480129
47047	0	0.354513	8.569292	0.293633	0.003540	0.085693	0.002930	-1.368177	-0.402434	27.472115
47048	0	0.288077	8.489879	0.221226	0.002878	0.084899	0.002210	-1.368479	-0.404041	27.471841
47049	0	0.317061	8.502202	0.189529	0.003174	0.085022	0.001892	-1.369435	-0.397921	27.468737
47050	0	0.475072	8.563251	0.073789	0.004754	0.085632	0.000738	-1.365752	-0.391570	27.467580
47051	0	0.658270	8.807444	0.035858	0.006592	0.088074	0.000366	-1.352433	-0.377317	27.474351
47052	0	0.784905	8.966236	0.192378	0.007854	0.089662	0.001937	-1.332101	-0.367868	27.486618
47053	0	0.774495	9.240811	0.267402	0.007751	0.092407	0.002686	-1.314140	-0.356891	27.509281
47054	0	0.675301	9.515694	0.502699	0.006760	0.095156	0.005041	-1.293709	-0.346612	27.528559
47055	0	0.610346	9.808457	0.694295	0.006104	0.098083	0.006958	-1.272902	-0.344572	27.548957
47056	0	0.505883	10.095540	0.850110	0.005065	0.100954	0.008513	-1.255859	-0.335898	27.567867
47057	0	0.536129	10.321172	1.049056	0.005371	0.103210	0.010498	-1.244426	-0.323564	27.584835
47058	0	0.638177	10.492216	1.060093	0.006389	0.104921	0.010605	-1.236779	-0.314320	27.593436
47059	0	0.768298	10.669023	1.055662	0.007690	0.106689	0.010559	-1.230690	-0.304508	27.599290
47060	0	0.882900	10.754494	0.958171	0.008835	0.107545	0.009577	-1.232467	-0.296335	27.598456
47061	0	0.946387	10.815339	0.812579	0.009460	0.108154	0.008118	-1.237653	-0.297990	27.595825
47062	0	0.812738	10.766329	0.740903	0.008124	0.107664	0.007401	-1.243291	-0.299280	27.585187
47063	0	0.708460	10.662734	0.575179	0.007080	0.106628	0.005737	-1.255321	-0.302342	27.574500
47064	0	0.544897	10.473377	0.509900	0.005441	0.104734	0.005095	-1.256389	-0.309772	27.557012
47065	0	0.465060	10.247744	0.470069	0.004639	0.102478	0.004700	-1.253624	-0.321423	27.543156
47066	0	0.485479	10.009540	0.530829	0.004845	0.100096	0.005311	-1.246663	-0.331213	27.529043
47067	0	0.604345	9.747299	0.518984	0.006042	0.097473	0.005188	-1.245038	-0.330683	27.507434
47068	0	0.727287	9.466381	0.592595	0.007265	0.094665	0.005923	-1.244814	-0.338246	27.482651
47069	0	0.806600	9.252838	0.470171	0.008057	0.092529	0.004700	-1.244030	-0.348216	27.461510
47070	0	0.765695	9.075606	0.446981	0.007648	0.090757	0.004459	-1.253802	-0.358529	27.440555
47071	0	0.629702	8.929334	0.403637	0.006287	0.089294	0.004028	-1.260459	-0.370189	27.425694
47072	0	0.533708	8.861968	0.386232	0.005330	0.088620	0.003860	-1.259073	-0.377405	27.416192
47073	0	0.415325	8.825650	0.263132	0.004150	0.088257	0.002625	-1.263995	-0.379335	27.407774
47074	0	0.366679	8.819484	0.129552	0.003667	0.088195	0.001295	-1.260809	-0.377073	27.407706
47075	0	0.439455	8.923344	0.103376	0.004395	0.089233	0.001038	-1.252019	-0.375097	27.404556
47076	0	0.597589	9.094282	0.132529	0.005980	0.090942	0.001334	-1.236960	-0.367096	27.404847
47077	0	0.774984	9.320104	0.218803	0.007751	0.093201	0.002197	-1.221623	-0.362421	27.415159
47078	0	0.774632	9.533753	0.369094	0.007748	0.095337	0.003704	-1.201878	-0.358409	27.422982
47079	0	0.713972	9.759645	0.596286	0.007141	0.097595	0.005981	-1.176162	-0.354474	27.436564
47080	0	0.627918	10.065126	0.775786	0.006283	0.100650	0.007773	-1.154694	-0.348243	27.449472
47081	0	0.525034	10.266202	0.920571	0.005249	0.102661	0.009216	-1.139142	-0.347656	27.457981
47082	0	0.568232	10.492148	0.985170	0.005678	0.104920	0.009866	-1.119988	-0.350005	27.462345
47083	0	0.598236	10.620146	0.939555	0.005981	0.106201	0.009399	-1.111990	-0.348825	27.465995
47084	0	0.677105	10.705650	0.962909	0.006776	0.107056	0.009635	-1.101784	-0.341417	27.464273
47085	0	0.835946	10.791021	0.872958	0.008362	0.107910	0.008728	-1.099562	-0.336601	27.456606
47086	0	0.909119	10.803157	0.788228	0.009089	0.108032	0.007876	-1.102004	-0.337174	27.447465
47087	0	0.867555	10.674943	0.653672	0.008667	0.106750	0.006531	-1.104579	-0.344178	27.440576
47088	0	0.778116	10.534278	0.635983	0.007768	0.105344	0.006359	-1.101514	-0.356767	27.420747
47089	0	0.617581	10.333143	0.562284	0.006165	0.103333	0.005615	-1.105858	-0.367176	27.407598
47090	0	0.521742	10.088781	0.538554	0.005209	0.100888	0.005385	-1.101694	-0.374772	27.389876
47091	0	0.519462	9.802162	0.574573	0.005188	0.098022	0.005737	-1.107144	-0.380449	27.368388
47092	0	0.612056	9.515141	0.569476	0.006116	0.095152	0.005692	-1.106778	-0.384010	27.338648
47093	0	0.770055	9.277237	0.397258	0.007690	0.092773	0.003967	-1.109572	-0.394896	27.312345
47094	0	0.778050	9.038932	0.489446	0.007771	0.090390	0.004892	-1.108575	-0.404425	27.284217
47095	0	0.757436	8.843927	0.397086	0.007568	0.088440	0.003967	-1.109371	-0.410325	27.266248
47096	0	0.661025	8.727779	0.342571	0.006603	0.087278	0.003425	-1.106750	-0.417665	27.251063
47097	0	0.525344	8.618131	0.348059	0.005249	0.086182	0.003479	-1.104560	-0.421676	27.235504
47098	0	0.391565	8.599761	0.311387	0.003915	0.085998	0.003116	-1.097805	-0.420723	27.226045
47099	0	0.329859	8.624264	0.188903	0.003296	0.086243	0.001892	-1.089473	-0.422073	27.222561
47100	0	0.396699	8.709656	0.194121	0.003972	0.087096	0.001946	-1.078352	-0.413036	27.221280
47101	0	0.537000	8.917257	0.133322	0.005371	0.089172	0.001343	-1.061937	-0.408846	27.227514
47102	0	0.707128	9.149239	0.204493	0.007077	0.091492	0.002055	-1.044775	-0.398300	27.242861
47103	0	0.756438	9.405608	0.266512	0.007568	0.094055	0.002686	-1.015494	-0.390369	27.260008
47104	0	0.773731	9.735449	0.506210	0.007742	0.097353	0.005084	-0.985298	-0.382330	27.272999
47105	0	0.689240	9.979416	0.724447	0.006897	0.099792	0.007263	-0.959584	-0.374766	27.291759
47106	0	0.608689	10.272673	0.861198	0.006093	0.102725	0.008628	-0.937775	-0.365803	27.309697
47107	0	0.603297	10.540934	0.957058	0.006042	0.105408	0.009583	-0.920762	-0.353459	27.327482
47108	0	0.631968	10.706029	1.009327	0.006328	0.107059	0.010107	-0.901903	-0.342823	27.339066
47109	0	0.732213	10.870439	0.951426	0.007324	0.108704	0.009521	-0.890084	-0.338378	27.348998
47110	0	0.829438	10.998627	0.944705	0.008296	0.109986	0.009445	-0.887756	-0.334189	27.346459
47111	0	0.903168	11.016866	0.903221	0.009033	0.110168	0.009033	-0.882539	-0.330035	27.338804
47112	0	0.872668	10.992410	0.719957	0.008724	0.109924	0.007199	-0.878640	-0.330159	27.332376
47113	0	0.800012	10.876421	0.714273	0.007996	0.108765	0.007141	-0.876112	-0.332463	27.319674
47114	0	0.690807	10.650531	0.641028	0.006906	0.106505	0.006412	-0.870358	-0.332798	27.301574
47115	0	0.574204	10.449202	0.640722	0.005737	0.104492	0.006409	-0.864267	-0.335558	27.287964
47116	0	0.563032	10.204941	0.494126	0.005624	0.102050	0.004940	-0.860951	-0.340764	27.262989
47117	0	0.592513	9.832705	0.629138	0.005920	0.098328	0.006287	-0.861805	-0.343787	27.231334
47118	0	0.678666	9.582297	0.415965	0.006783	0.095823	0.004159	-0.858266	-0.346752	27.205293
47119	0	0.757156	9.313912	0.494896	0.007568	0.093140	0.004944	-0.860432	-0.348480	27.179258
47120	0	0.697061	9.039064	0.422078	0.006964	0.090391	0.004221	-0.856006	-0.355228	27.148484
47121	0	0.635085	8.825641	0.372778	0.006348	0.088257	0.003723	-0.857632	-0.357446	27.121603
47122	0	0.543986	8.691291	0.373342	0.005438	0.086913	0.003732	-0.855346	-0.357862	27.107217
47123	0	0.476162	8.587639	0.335759	0.004761	0.085876	0.003357	-0.851696	-0.356700	27.097745
47124	0	0.421264	8.550938	0.286681	0.004212	0.085509	0.002870	-0.843537	-0.354489	27.097193
47125	0	0.482079	8.575454	0.207160	0.004822	0.085754	0.002075	-0.834292	-0.350582	27.097545
47126	0	0.566957	8.679252	0.242386	0.005673	0.086792	0.002434	-0.816677	-0.343153	27.091050
47127	0	0.663896	8.825802	0.182424	0.006653	0.088257	0.001831	-0.803253	-0.322381	27.094419
47128	0	0.746398	9.033542	0.211092	0.007479	0.090334	0.002122	-0.784599	-0.300744	27.102694
47129	0	0.725404	9.289661	0.273352	0.007263	0.092896	0.002747	-0.763817	-0.286490	27.114980
47130	0	0.674619	9.546223	0.398510	0.006756	0.095461	0.004001	-0.740552	-0.271853	27.138579
47131	0	0.591205	9.826808	0.639374	0.005920	0.098267	0.006409	-0.718695	-0.259559	27.154249
47132	0	0.552640	10.089551	0.703418	0.005536	0.100894	0.007049	-0.698015	-0.246102	27.172379
47133	0	0.572961	10.351717	0.895923	0.005737	0.103516	0.008972	-0.679403	-0.235396	27.190147
47134	0	0.668560	10.541210	0.924197	0.006698	0.105411	0.009251	-0.665477	-0.219936	27.199322
47135	0	0.755686	10.644693	0.994021	0.007568	0.106445	0.009949	-0.651769	-0.205138	27.205047
47136	0	0.851279	10.754793	0.937594	0.008521	0.107547	0.009381	-0.641555	-0.193723	27.205885
47137	0	0.884794	10.833767	0.860480	0.008850	0.108337	0.008606	-0.635915	-0.188762	27.201605
47138	0	0.822955	10.815412	0.787877	0.008235	0.108154	0.007871	-0.640032	-0.180379	27.193995
47139	0	0.695856	10.742142	0.665963	0.006958	0.107422	0.006653	-0.642771	-0.178366	27.183695
47140	0	0.591642	10.571107	0.654712	0.005921	0.105711	0.006544	-0.641361	-0.170390	27.168805
47141	0	0.567417	10.388168	0.568115	0.005676	0.103882	0.005676	-0.642187	-0.165480	27.162612
47142	0	0.627742	10.174501	0.580538	0.006282	0.101745	0.005807	-0.635869	-0.157910	27.147936
47143	0	0.689537	9.924301	0.549791	0.006897	0.099243	0.005493	-0.636863	-0.153545	27.125354
47144	0	0.744439	9.673952	0.580863	0.007442	0.096740	0.005807	-0.634559	-0.153196	27.106566
47145	0	0.781637	9.472604	0.537473	0.007812	0.094727	0.005371	-0.634765	-0.155347	27.084396
47146	0	0.739765	9.264880	0.507629	0.007392	0.092649	0.005073	-0.635076	-0.159928	27.064512
47147	0	0.659172	9.118632	0.409392	0.006592	0.091187	0.004089	-0.636367	-0.157512	27.046499
47148	0	0.512747	9.008681	0.379368	0.005126	0.090087	0.003793	-0.632842	-0.157067	27.029924
47149	0	0.451932	8.941641	0.347790	0.004517	0.089417	0.003479	-0.626720	-0.158140	27.018585
47150	0	0.396713	8.880542	0.304878	0.003972	0.088805	0.003049	-0.621873	-0.149282	27.011552
47151	0	0.457144	8.923380	0.256054	0.004578	0.089233	0.002563	-0.613585	-0.138548	27.013601
47152	0	0.608207	9.027266	0.242848	0.006090	0.090272	0.002435	-0.601057	-0.125474	27.016716
47153	0	0.713150	9.167564	0.249909	0.007141	0.091675	0.002502	-0.592150	-0.110534	27.023297
47154	0	0.735474	9.308071	0.248312	0.007365	0.093080	0.002495	-0.573009	-0.094685	27.031032
47155	0	0.701626	9.521551	0.371126	0.007019	0.095215	0.003723	-0.554015	-0.088518	27.038291
47156	0	0.614974	9.729222	0.588392	0.006158	0.097291	0.005896	-0.535642	-0.076297	27.050725
47157	0	0.560805	9.942759	0.663916	0.005615	0.099426	0.006653	-0.515234	-0.065348	27.050461
47158	0	0.570998	10.132243	0.814348	0.005722	0.101321	0.008150	-0.503226	-0.049267	27.060195
47159	0	0.597335	10.284521	0.908852	0.005981	0.102844	0.009094	-0.492285	-0.037656	27.063322
47160	0	0.699103	10.382394	0.840421	0.007002	0.103823	0.008410	-0.480814	-0.022941	27.058359
47161	0	0.798639	10.449313	0.787039	0.007996	0.104492	0.007874	-0.472850	-0.010091	27.052283
47162	0	0.913170	10.461672	0.847520	0.009136	0.104616	0.008477	-0.466239	-0.002402	27.046238
47163	0	0.878963	10.510214	0.690226	0.008789	0.105103	0.006897	-0.467661	-0.000334	27.035938
47164	0	0.744835	10.418525	0.679663	0.007447	0.104186	0.006785	-0.475582	0.001143	27.023245
47165	0	0.622342	10.302739	0.537277	0.006226	0.103027	0.005371	-0.472876	0.006089	27.010219
47166	0	0.554823	10.168319	0.580980	0.005549	0.101684	0.005801	-0.477889	0.010051	26.994900
47167	0	0.543219	9.948726	0.555491	0.005432	0.099487	0.005554	-0.474029	0.012582	26.976632
47168	0	0.640855	9.777740	0.524951	0.006409	0.097777	0.005250	-0.468974	0.015287	26.952808
47169	0	0.677486	9.625227	0.549626	0.006775	0.096252	0.005493	-0.468258	0.017947	26.929893
47170	0	0.750364	9.393220	0.507391	0.007506	0.093932	0.005071	-0.467949	0.023814	26.909055
47171	0	0.738434	9.234604	0.446015	0.007385	0.092346	0.004456	-0.469438	0.027333	26.885618
47172	0	0.628532	9.136821	0.459472	0.006285	0.091369	0.004586	-0.475630	0.029050	26.868309
47173	0	0.549729	9.063675	0.311880	0.005493	0.090637	0.003113	-0.478664	0.026172	26.855364
47174	0	0.452323	9.020888	0.239847	0.004524	0.090209	0.002392	-0.482563	0.030030	26.853065
47175	0	0.420731	9.045418	0.207998	0.004211	0.090454	0.002075	-0.484020	0.037837	26.849847
47176	0	0.486829	9.069859	0.190035	0.004874	0.090698	0.001902	-0.477772	0.047928	26.847145
47177	0	0.615400	9.204190	0.200579	0.006165	0.092041	0.002014	-0.462703	0.063736	26.847033
47178	0	0.686941	9.332539	0.278009	0.006875	0.093325	0.002790	-0.445279	0.073523	26.855459
47179	0	0.756020	9.497200	0.431933	0.007568	0.094971	0.004333	-0.423469	0.086041	26.860971
47180	0	0.711838	9.698752	0.521306	0.007124	0.096987	0.005219	-0.411146	0.095280	26.876014
47181	0	0.677174	9.893888	0.713180	0.006775	0.098938	0.007141	-0.395718	0.101422	26.884445
47182	0	0.608748	10.101504	0.784920	0.006097	0.101014	0.007854	-0.386241	0.114510	26.889467
47183	0	0.597293	10.272326	0.896530	0.005981	0.102722	0.008972	-0.374045	0.126492	26.892416
47184	0	0.620237	10.406709	0.901965	0.006207	0.104067	0.009019	-0.370372	0.134618	26.894609
47185	0	0.688808	10.510292	0.848635	0.006897	0.105103	0.008484	-0.368560	0.146883	26.894673
47186	0	0.778948	10.626227	0.794334	0.007794	0.106262	0.007939	-0.368470	0.154874	26.886967
47187	0	0.842228	10.620096	0.726695	0.008423	0.106201	0.007263	-0.368176	0.158099	26.882505
47188	0	0.817260	10.577292	0.697037	0.008177	0.105773	0.006965	-0.370068	0.165296	26.868617
47189	0	0.744920	10.491895	0.519366	0.007446	0.104919	0.005188	-0.371941	0.164574	26.856634
47190	0	0.605618	10.351300	0.611818	0.006048	0.103514	0.006114	-0.372133	0.158324	26.845889
47191	0	0.544054	10.192789	0.556097	0.005432	0.101929	0.005554	-0.375234	0.151407	26.832229
47192	0	0.527019	9.930186	0.617970	0.005265	0.099302	0.006177	-0.373863	0.148348	26.815415
47193	0	0.616578	9.728941	0.550297	0.006165	0.097290	0.005493	-0.381009	0.149457	26.796014
47194	0	0.684287	9.502922	0.575952	0.006838	0.095030	0.005755	-0.381769	0.146033	26.772674
47195	0	0.751193	9.326076	0.495489	0.007507	0.093262	0.004944	-0.391240	0.142841	26.755744
47196	0	0.733924	9.093974	0.417608	0.007333	0.090940	0.004171	-0.393109	0.137050	26.738153
47197	0	0.671479	8.978240	0.348542	0.006714	0.089783	0.003479	-0.397110	0.138007	26.717528
47198	0	0.555710	8.898791	0.270693	0.005555	0.088988	0.002698	-0.404259	0.137696	26.705348
47199	0	0.463752	8.837879	0.287407	0.004639	0.088379	0.002869	-0.406766	0.141492	26.695855
47200	0	0.426669	8.837794	0.172735	0.004270	0.088378	0.001719	-0.412372	0.147463	26.685450
47201	0	0.482074	8.862315	0.121742	0.004822	0.088623	0.001221	-0.403677	0.151425	26.686641
47202	0	0.578750	8.978326	0.121112	0.005795	0.089783	0.001213	-0.396634	0.164200	26.686805
47203	0	0.689005	9.143135	0.255765	0.006897	0.091431	0.002563	-0.384625	0.175748	26.699445
47204	0	0.712371	9.307999	0.358204	0.007126	0.093080	0.003589	-0.371764	0.181081	26.710642
47205	0	0.719526	9.533795	0.511740	0.007202	0.095337	0.005127	-0.355550	0.191857	26.725463
47206	0	0.632681	9.753678	0.675010	0.006332	0.097536	0.006755	-0.345390	0.200722	26.735940
47207	0	0.597344	10.003749	0.811289	0.005981	0.100037	0.008118	-0.335444	0.212063	26.745226
47208	0	0.589839	10.193049	0.840575	0.005903	0.101930	0.008412	-0.323642	0.219617	26.757325
47209	0	0.579365	10.406533	0.884858	0.005798	0.104065	0.008850	-0.317645	0.226964	26.766320
47210	0	0.651308	10.534736	0.860004	0.006521	0.105347	0.008602	-0.311001	0.238132	26.771144
47211	0	0.768428	10.626212	0.812461	0.007690	0.106262	0.008118	-0.314074	0.247051	26.775998
47212	0	0.835085	10.705404	0.734565	0.008349	0.107055	0.007338	-0.318407	0.247914	26.775636
47213	0	0.830316	10.729883	0.690926	0.008301	0.107300	0.006897	-0.327327	0.247806	26.768701
47214	0	0.800594	10.711414	0.600831	0.007999	0.107115	0.006005	-0.326431	0.243212	26.759125
47215	0	0.702927	10.589504	0.543750	0.007019	0.105896	0.005432	-0.328050	0.234468	26.747954
47216	0	0.600904	10.436758	0.581240	0.006001	0.104368	0.005809	-0.327684	0.228533	26.737344
47217	0	0.556272	10.241621	0.665771	0.005554	0.102417	0.006653	-0.328830	0.221493	26.723625
47218	0	0.594302	10.058363	0.690594	0.005937	0.100584	0.006906	-0.325003	0.216827	26.704187
47219	0	0.702713	9.802138	0.684315	0.007019	0.098022	0.006836	-0.329413	0.209967	26.686327
47220	0	0.746650	9.582144	0.636868	0.007462	0.095822	0.006361	-0.334697	0.206582	26.666781
47221	0	0.757777	9.362682	0.562112	0.007568	0.093628	0.005615	-0.338208	0.197485	26.641287
47222	0	0.710901	9.215880	0.490532	0.007098	0.092160	0.004894	-0.348036	0.186302	26.625030
47223	0	0.586773	9.039217	0.403632	0.005859	0.090393	0.004028	-0.354069	0.177860	26.611131
47224	0	0.515093	8.959706	0.282920	0.005143	0.089598	0.002823	-0.357929	0.169903	26.596643
47225	0	0.415805	8.898870	0.263134	0.004150	0.088989	0.002625	-0.362423	0.162141	26.587086
47226	0	0.398297	8.892619	0.184764	0.003982	0.088926	0.001844	-0.362250	0.162438	26.578189
47227	0	0.494211	8.898939	0.237900	0.004944	0.088989	0.002380	-0.356271	0.167052	26.578815
47228	0	0.628029	9.002723	0.212477	0.006283	0.090027	0.002133	-0.341069	0.172613	26.579155
47229	0	0.726348	9.112576	0.304284	0.007263	0.091125	0.003052	-0.325568	0.174581	26.580573
47230	0	0.726483	9.283482	0.424300	0.007263	0.092834	0.004253	-0.308480	0.174835	26.581439
47231	0	0.677814	9.497080	0.554851	0.006775	0.094971	0.005554	-0.297323	0.173174	26.588858
47232	0	0.617263	9.692395	0.596468	0.006170	0.096924	0.005969	-0.287937	0.172593	26.598421
47233	0	0.585594	9.881684	0.713121	0.005859	0.098816	0.007141	-0.272319	0.178614	26.611269
47234	0	0.609155	10.083300	0.784294	0.006096	0.100832	0.007853	-0.257254	0.185638	26.618930
47235	0	0.627898	10.247920	0.835318	0.006287	0.102478	0.008362	-0.243507	0.196061	26.631522
47236	0	0.748397	10.333523	0.821802	0.007491	0.103334	0.008222	-0.235406	0.206192	26.630492
47237	0	0.817911	10.437025	0.829869	0.008179	0.104370	0.008301	-0.229082	0.207968	26.629334
47238	0	0.848147	10.516355	0.750567	0.008484	0.105164	0.007503	-0.228461	0.212776	26.628176
47239	0	0.793442	10.491918	0.751104	0.007935	0.104919	0.007507	-0.228657	0.215267	26.615723
47240	0	0.739034	10.467386	0.672143	0.007384	0.104674	0.006721	-0.225773	0.210905	26.605853
47241	0	0.641946	10.375880	0.671855	0.006409	0.103760	0.006714	-0.227041	0.201256	26.596366
47242	0	0.570142	10.241491	0.586703	0.005697	0.102415	0.005868	-0.221998	0.198799	26.581149
47243	0	0.561949	10.107405	0.628553	0.005615	0.101074	0.006287	-0.216779	0.196261	26.566451
47244	0	0.605666	9.905886	0.615913	0.006050	0.099059	0.006162	-0.209923	0.191006	26.547340
47245	0	0.696099	9.753392	0.549408	0.006958	0.097534	0.005493	-0.207264	0.189691	26.530120
47246	0	0.745947	9.576240	0.543699	0.007452	0.095763	0.005433	-0.208372	0.182959	26.510645
47247	0	0.726927	9.429859	0.549765	0.007263	0.094299	0.005493	-0.210198	0.177742	26.494531
47248	0	0.673007	9.313737	0.458687	0.006725	0.093138	0.004586	-0.207313	0.173915	26.479355
47249	0	0.592496	9.222370	0.366544	0.005920	0.092224	0.003662	-0.207637	0.170203	26.468027
47250	0	0.507109	9.124671	0.299905	0.005075	0.091247	0.002996	-0.206993	0.176444	26.460034
47251	0	0.512675	9.161384	0.329427	0.005127	0.091614	0.003296	-0.201061	0.178701	26.453074
47252	0	0.530674	9.124783	0.304402	0.005309	0.091248	0.003048	-0.192227	0.183657	26.445839
47253	0	0.616125	9.191942	0.328884	0.006165	0.091919	0.003296	-0.179571	0.189725	26.437338
47254	0	0.700958	9.314109	0.406605	0.007011	0.093141	0.004074	-0.165805	0.194044	26.435397
47255	0	0.731990	9.417826	0.468606	0.007324	0.094177	0.004700	-0.145338	0.201342	26.435261
47256	0	0.737128	9.588884	0.539710	0.007376	0.095888	0.005404	-0.133709	0.208639	26.441143
47257	0	0.671441	9.704626	0.566947	0.006714	0.097046	0.005676	-0.121833	0.209995	26.444462
47258	0	0.591576	9.900016	0.711482	0.005920	0.098999	0.007127	-0.104171	0.217355	26.445913
47259	0	0.585620	10.009839	0.725564	0.005859	0.100098	0.007263	-0.091782	0.222968	26.448012
47260	0	0.603100	10.125920	0.736031	0.006036	0.101258	0.007369	-0.078178	0.230395	26.448450
47261	0	0.670611	10.229593	0.682847	0.006714	0.102295	0.006836	-0.066093	0.241003	26.453869
47262	0	0.749170	10.302967	0.736351	0.007491	0.103029	0.007370	-0.055260	0.242408	26.450901
47263	0	0.787243	10.308873	0.683192	0.007874	0.103088	0.006836	-0.047187	0.245627	26.448575
47264	0	0.786686	10.333322	0.694336	0.007871	0.103333	0.006949	-0.036905	0.251861	26.443599
47265	0	0.726569	10.253945	0.731624	0.007263	0.102539	0.007324	-0.024570	0.251300	26.428313
47266	0	0.647508	10.180676	0.718370	0.006474	0.101807	0.007186	-0.018543	0.252880	26.411029
47267	0	0.604641	10.064666	0.665394	0.006042	0.100647	0.006653	-0.016295	0.250467	26.401689
47268	0	0.562648	9.905913	0.652915	0.005623	0.099059	0.006533	-0.008707	0.248411	26.388386
47269	0	0.635034	9.741188	0.592138	0.006348	0.097412	0.005920	-0.006446	0.247347	26.370629
47270	0	0.696079	9.588530	0.488605	0.006963	0.095885	0.004884	-0.005863	0.251630	26.354532
47271	0	0.751208	9.466518	0.457708	0.007507	0.094666	0.004578	-0.002097	0.247729	26.333268
47272	0	0.727228	9.338264	0.329829	0.007272	0.093383	0.003294	-0.004189	0.248691	26.314127
47273	0	0.640672	9.240742	0.323317	0.006409	0.092407	0.003235	0.001331	0.252901	26.306989
47274	0	0.567243	9.185803	0.334838	0.005672	0.091858	0.003353	0.010690	0.253449	26.296119
47275	0	0.506491	9.143095	0.286126	0.005066	0.091431	0.002869	0.023427	0.256529	26.293034
47276	0	0.493610	9.112601	0.339574	0.004941	0.091125	0.003403	0.035690	0.264491	26.289487
47277	0	0.555041	9.191960	0.377391	0.005554	0.091919	0.003784	0.051966	0.271049	26.286268
47278	0	0.627015	9.271434	0.411937	0.006278	0.092713	0.004129	0.067865	0.282643	26.285744
47279	0	0.701236	9.362860	0.439101	0.007019	0.093628	0.004395	0.075742	0.292655	26.290520
47280	0	0.718325	9.552174	0.449995	0.007188	0.095521	0.004509	0.090101	0.299977	26.296090
47281	0	0.701419	9.686338	0.493927	0.007019	0.096863	0.004944	0.099072	0.307476	26.304783
47282	0	0.639146	9.845148	0.535447	0.006398	0.098451	0.005362	0.110780	0.317047	26.311626
47283	0	0.590788	10.016017	0.596914	0.005920	0.100159	0.005981	0.128272	0.333076	26.316474
47284	0	0.570518	10.144321	0.594696	0.005712	0.101442	0.005956	0.141473	0.341957	26.326029
47285	0	0.633651	10.278493	0.688144	0.006348	0.102783	0.006897	0.162142	0.356090	26.328394
47286	0	0.723245	10.419131	0.727907	0.007240	0.104190	0.007292	0.179467	0.366400	26.330710
47287	0	0.768271	10.455444	0.719273	0.007690	0.104553	0.007202	0.193088	0.376544	26.332505
47288	0	0.816129	10.455571	0.766478	0.008162	0.104555	0.007671	0.203501	0.379568	26.330805
47289	0	0.811995	10.461416	0.756726	0.008118	0.104614	0.007568	0.207795	0.378869	26.325741
47290	0	0.707662	10.394255	0.701413	0.007084	0.103942	0.007016	0.213129	0.388774	26.313773
47291	0	0.659766	10.296580	0.702105	0.006592	0.102966	0.007019	0.213948	0.384042	26.305309
47292	0	0.586970	10.162160	0.629201	0.005871	0.101622	0.006290	0.215297	0.387226	26.286818
47293	0	0.604225	9.991445	0.537317	0.006042	0.099915	0.005371	0.215971	0.389238	26.273677
47294	0	0.640400	9.820495	0.476260	0.006408	0.098205	0.004765	0.221247	0.395264	26.261127
47295	0	0.701702	9.643569	0.396740	0.007019	0.096436	0.003967	0.223952	0.399207	26.242738
47296	0	0.700579	9.448315	0.384274	0.007014	0.094482	0.003845	0.229763	0.410993	26.222720
47297	0	0.689585	9.313972	0.299111	0.006897	0.093140	0.002991	0.232182	0.413808	26.209711
47298	0	0.646537	9.198022	0.310874	0.006467	0.091980	0.003113	0.240152	0.417086	26.194262
47299	0	0.549980	9.063698	0.329106	0.005493	0.090637	0.003296	0.249285	0.410136	26.179798
47300	0	0.477379	9.045319	0.340541	0.004773	0.090453	0.003407	0.255037	0.410804	26.168475
47301	0	0.481817	9.014943	0.396019	0.004822	0.090149	0.003967	0.267146	0.416952	26.162212
47302	0	0.560257	9.033282	0.363498	0.005608	0.090332	0.003647	0.285247	0.424876	26.155204
47303	0	0.603859	9.112625	0.401695	0.006042	0.091125	0.004028	0.302602	0.431324	26.156899
47304	0	0.669804	9.192086	0.387222	0.006705	0.091920	0.003882	0.318410	0.441893	26.159568
47305	0	0.725552	9.332388	0.444449	0.007263	0.093323	0.004456	0.335145	0.452794	26.163810
47306	0	0.700109	9.478995	0.381456	0.007003	0.094790	0.003822	0.347640	0.456412	26.168259
47307	0	0.640142	9.655833	0.500044	0.006409	0.096558	0.005005	0.355984	0.466465	26.174148
47308	0	0.589654	9.851271	0.529123	0.005905	0.098512	0.005301	0.369806	0.477874	26.180583
47309	0	0.535995	10.009886	0.591013	0.005371	0.100098	0.005920	0.384506	0.491968	26.188703
47310	0	0.582377	10.187113	0.643487	0.005836	0.101870	0.006448	0.401996	0.507773	26.186320
47311	0	0.670211	10.333389	0.749894	0.006714	0.103333	0.007507	0.414228	0.522118	26.188380
47312	0	0.735348	10.394598	0.754237	0.007361	0.103945	0.007551	0.426793	0.532301	26.187701
47313	0	0.792643	10.449314	0.817449	0.007935	0.104492	0.008179	0.434255	0.542556	26.190204
47314	0	0.760673	10.455449	0.810928	0.007612	0.104554	0.008108	0.435631	0.550219	26.181916
47315	0	0.744547	10.449213	0.763103	0.007446	0.104492	0.007629	0.436352	0.552848	26.169410
47316	0	0.621888	10.412465	0.709265	0.006224	0.104125	0.007083	0.428305	0.559654	26.161720
47317	0	0.573529	10.321055	0.628674	0.005737	0.103210	0.006287	0.430799	0.563512	26.145847
47318	0	0.573304	10.180665	0.598087	0.005733	0.101807	0.005981	0.434021	0.564503	26.133157
47319	0	0.579654	10.015869	0.592222	0.005798	0.100159	0.005920	0.434483	0.568093	26.122354
47320	0	0.665036	9.887573	0.549926	0.006649	0.098876	0.005496	0.433110	0.568084	26.106183
47321	0	0.696008	9.704561	0.488567	0.006958	0.097046	0.004883	0.432026	0.567083	26.090415
47322	0	0.683858	9.533581	0.470917	0.006840	0.095336	0.004704	0.428647	0.569914	26.073121
47323	0	0.689530	9.423840	0.372334	0.006897	0.094238	0.003723	0.430667	0.573199	26.057946
47324	0	0.634541	9.277301	0.434046	0.006344	0.092773	0.004333	0.424400	0.572600	26.043200
47325	0	0.549154	9.216312	0.329755	0.005493	0.092163	0.003296	0.424795	0.575770	26.025328
47326	0	0.512438	9.142970	0.366352	0.005123	0.091430	0.003665	0.429083	0.575458	26.015439
47327	0	0.512367	9.124778	0.372218	0.005127	0.091248	0.003723	0.432781	0.580842	26.006997
47328	0	0.578920	9.136991	0.365619	0.005792	0.091370	0.003659	0.439073	0.585191	26.003743
47329	0	0.591228	9.185867	0.371731	0.005920	0.091858	0.003723	0.448855	0.596583	26.004069
47330	0	0.668837	9.283614	0.382997	0.006697	0.092835	0.003833	0.454895	0.608087	26.006006
47331	0	0.670953	9.387279	0.444703	0.006714	0.093872	0.004456	0.467780	0.614574	26.006284
47332	0	0.669362	9.546092	0.449356	0.006704	0.095460	0.004498	0.476171	0.628601	26.006746
47333	0	0.609748	9.661954	0.560653	0.006104	0.096619	0.005615	0.488925	0.636877	26.008995
47334	0	0.590073	9.832964	0.625892	0.005908	0.098329	0.006269	0.502461	0.646618	26.003436
47335	0	0.542189	9.948839	0.676723	0.005432	0.099487	0.006775	0.513646	0.659403	26.008194
47336	0	0.613596	10.077218	0.717514	0.006144	0.100771	0.007186	0.528239	0.669060	26.013211
47337	0	0.664822	10.192932	0.799167	0.006653	0.101929	0.007996	0.534892	0.675422	26.009562
47338	0	0.749039	10.254065	0.792479	0.007498	0.102540	0.007926	0.538393	0.684882	26.005314
47339	0	0.775068	10.302724	0.744855	0.007751	0.103027	0.007446	0.538010	0.686856	26.005538
47340	0	0.774969	10.290395	0.678424	0.007750	0.102904	0.006779	0.533874	0.687879	25.998965
47341	0	0.714288	10.272166	0.653678	0.007141	0.102722	0.006531	0.529074	0.687197	25.987570
47342	0	0.659848	10.204870	0.617478	0.006595	0.102049	0.006176	0.532378	0.684098	25.978797
47343	0	0.622967	10.119575	0.616934	0.006226	0.101196	0.006165	0.528868	0.680738	25.965443
47344	0	0.617276	10.021771	0.586926	0.006172	0.100218	0.005868	0.529265	0.681331	25.950032
47345	0	0.653193	9.881570	0.519077	0.006531	0.098816	0.005188	0.527807	0.681190	25.930036
47346	0	0.671518	9.735007	0.556064	0.006716	0.097350	0.005559	0.527596	0.683078	25.916067
47347	0	0.689846	9.637427	0.488558	0.006897	0.096375	0.004883	0.526072	0.682362	25.905342
47348	0	0.666050	9.515233	0.464729	0.006656	0.095153	0.004643	0.523125	0.677632	25.889986
47349	0	0.640979	9.429890	0.440189	0.006409	0.094299	0.004395	0.515957	0.677284	25.877996
47350	0	0.586089	9.350462	0.429364	0.005861	0.093505	0.004287	0.509362	0.678732	25.867162
47351	0	0.549354	9.313934	0.385214	0.005493	0.093140	0.003845	0.502698	0.679188	25.854751
47352	0	0.506778	9.313838	0.343715	0.005066	0.093139	0.003431	0.497420	0.677809	25.849958
47353	0	0.543031	9.344494	0.299050	0.005432	0.093445	0.002991	0.499558	0.680844	25.834895
47354	0	0.615723	9.375032	0.329231	0.006161	0.093750	0.003295	0.504624	0.685986	25.828727
47355	0	0.671209	9.436060	0.292568	0.006714	0.094360	0.002930	0.511387	0.689018	25.825338
47356	0	0.682866	9.552050	0.450315	0.006832	0.095520	0.004508	0.519172	0.694017	25.825383
47357	0	0.683409	9.643631	0.517622	0.006836	0.096436	0.005188	0.535025	0.697038	25.824228
47358	0	0.640816	9.771850	0.619331	0.006405	0.097718	0.006201	0.545621	0.694023	25.822366
47359	0	0.573773	9.887736	0.658530	0.005737	0.098877	0.006592	0.554971	0.694206	25.826771
47360	0	0.597700	10.003722	0.687878	0.005981	0.100037	0.006884	0.562314	0.699997	25.829176
47361	0	0.640681	10.101301	0.708427	0.006409	0.101013	0.007080	0.559293	0.702964	25.826922
47362	0	0.707041	10.156176	0.715054	0.007075	0.101562	0.007149	0.558918	0.709389	25.821868
47363	0	0.738419	10.198961	0.726619	0.007385	0.101990	0.007263	0.557163	0.711404	25.817985
47364	0	0.775111	10.217160	0.666020	0.007749	0.102172	0.006659	0.556829	0.709453	25.812672
47365	0	0.769542	10.223367	0.665046	0.007690	0.102234	0.006653	0.560803	0.704869	25.799651
47366	0	0.709595	10.192697	0.579966	0.007090	0.101928	0.005794	0.555469	0.698492	25.794713
47367	0	0.604665	10.095157	0.531624	0.006042	0.100952	0.005310	0.549951	0.694539	25.786832
47368	0	0.611727	10.009504	0.551065	0.006111	0.100096	0.005505	0.544487	0.688367	25.775090
47369	0	0.580288	9.893741	0.513293	0.005798	0.098938	0.005127	0.539032	0.683898	25.764021
47370	0	0.636354	9.771466	0.611890	0.006356	0.097715	0.006115	0.535742	0.676293	25.749896
47371	0	0.641468	9.643520	0.537010	0.006409	0.096436	0.005371	0.538170	0.670107	25.731799
47372	0	0.679292	9.521332	0.512601	0.006786	0.095214	0.005124	0.537140	0.662957	25.721812
47373	0	0.666058	9.423765	0.531151	0.006653	0.094238	0.005310	0.536594	0.654347	25.709878
47374	0	0.612017	9.319831	0.452598	0.006118	0.093199	0.004519	0.529859	0.652191	25.693749
47375	0	0.586653	9.277289	0.366461	0.005859	0.092773	0.003662	0.528076	0.643949	25.678972
47376	0	0.551014	9.240503	0.318074	0.005507	0.092405	0.003179	0.526808	0.640023	25.670274
47377	0	0.549612	9.289558	0.328896	0.005493	0.092896	0.003296	0.536765	0.636951	25.664966
47378	0	0.568458	9.265121	0.370884	0.005682	0.092651	0.003709	0.538173	0.634349	25.660356
47379	0	0.634758	9.344477	0.341958	0.006348	0.093445	0.003418	0.537536	0.634984	25.649247
47380	0	0.658759	9.411565	0.445492	0.006591	0.094115	0.004458	0.543224	0.639525	25.645920
47381	0	0.707852	9.552055	0.505804	0.007080	0.095520	0.005066	0.554125	0.641909	25.646809
47382	0	0.676855	9.674215	0.528842	0.006771	0.096742	0.005294	0.562021	0.645373	25.649942
47383	0	0.646672	9.808417	0.621813	0.006470	0.098083	0.006226	0.572172	0.649235	25.655500
47384	0	0.640197	9.973244	0.651392	0.006402	0.099732	0.006515	0.574279	0.649657	25.658841
47385	0	0.640826	10.076924	0.744397	0.006409	0.100769	0.007446	0.578255	0.650436	25.662206
47386	0	0.610204	10.168490	0.774177	0.006103	0.101685	0.007746	0.583976	0.651457	25.662229
47387	0	0.676956	10.266141	0.750838	0.006775	0.102661	0.007507	0.584004	0.657984	25.659041
47388	0	0.731111	10.314931	0.739031	0.007313	0.103149	0.007387	0.581591	0.660510	25.650444
47389	0	0.738181	10.339372	0.732530	0.007385	0.103394	0.007324	0.581409	0.665030	25.640285
47390	0	0.756219	10.351525	0.641491	0.007561	0.103516	0.006411	0.577641	0.663967	25.632561
47391	0	0.732655	10.308800	0.604605	0.007324	0.103088	0.006042	0.574743	0.661791	25.631478
47392	0	0.671675	10.192799	0.586315	0.006718	0.101928	0.005866	0.578990	0.663363	25.622275
47393	0	0.646975	10.125722	0.549499	0.006470	0.101257	0.005493	0.577884	0.663861	25.610801
47394	0	0.586740	9.973005	0.622799	0.005859	0.099730	0.006228	0.579346	0.655416	25.593268
47395	0	0.641690	9.844912	0.610429	0.006409	0.098450	0.006104	0.579283	0.646553	25.579403
47396	0	0.655197	9.728792	0.622352	0.006546	0.097288	0.006227	0.583598	0.640309	25.562089
47397	0	0.695890	9.551967	0.562004	0.006958	0.095520	0.005615	0.578588	0.639811	25.548354
47398	0	0.702650	9.448081	0.519978	0.007020	0.094481	0.005197	0.575268	0.632555	25.527680
47399	0	0.671761	9.338330	0.403349	0.006714	0.093384	0.004028	0.569609	0.628353	25.508355
47400	0	0.616949	9.264936	0.385988	0.006171	0.092649	0.003855	0.564087	0.630840	25.494990
47401	0	0.543738	9.204064	0.287082	0.005432	0.092041	0.002869	0.562275	0.624507	25.479540
47402	0	0.519744	9.173517	0.323230	0.005198	0.091735	0.003239	0.571178	0.626106	25.473215
47403	0	0.561571	9.185818	0.328763	0.005615	0.091858	0.003296	0.582415	0.625816	25.467274
47404	0	0.597815	9.234658	0.357947	0.005981	0.092346	0.003584	0.588897	0.630215	25.466485
47405	0	0.646413	9.301845	0.462897	0.006470	0.093018	0.004639	0.601779	0.637417	25.463749
47406	0	0.681792	9.423997	0.498002	0.006824	0.094239	0.004985	0.608627	0.645683	25.461776
47407	0	0.683067	9.503215	0.500429	0.006836	0.095032	0.005005	0.610231	0.652358	25.455557
47408	0	0.651774	9.631370	0.548925	0.006519	0.096313	0.005491	0.613534	0.654488	25.454448
47409	0	0.621971	9.802306	0.573345	0.006226	0.098022	0.005737	0.618927	0.661652	25.449551
47410	0	0.602777	9.918357	0.621147	0.006030	0.099183	0.006217	0.626182	0.664597	25.447819
47411	0	0.634492	10.046449	0.664599	0.006348	0.100464	0.006653	0.634827	0.667939	25.447163
47412	0	0.658387	10.119788	0.699759	0.006586	0.101197	0.007005	0.643695	0.670732	25.443296
47413	0	0.732177	10.217361	0.707162	0.007324	0.102173	0.007080	0.653963	0.673645	25.443635
47414	0	0.743661	10.278449	0.700113	0.007441	0.102784	0.007002	0.655519	0.678295	25.439745
47415	0	0.744637	10.284405	0.702168	0.007446	0.102844	0.007019	0.653149	0.678624	25.429859
47416	0	0.751036	10.320936	0.714457	0.007507	0.103209	0.007146	0.655031	0.675803	25.414567
47417	0	0.696007	10.241666	0.659479	0.006958	0.102417	0.006592	0.652201	0.673885	25.403333
47418	0	0.641345	10.180558	0.672032	0.006413	0.101806	0.006720	0.651883	0.673286	25.388724
47419	0	0.622454	10.076907	0.622625	0.006226	0.100769	0.006226	0.651651	0.674835	25.377498
47420	0	0.659014	9.979132	0.604551	0.006589	0.099792	0.006043	0.649704	0.673824	25.364578
47421	0	0.659318	9.832774	0.573396	0.006592	0.098328	0.005737	0.653982	0.672596	25.349619
47422	0	0.666055	9.722877	0.517733	0.006655	0.097229	0.005180	0.657865	0.666067	25.334346
47423	0	0.659607	9.619115	0.500408	0.006592	0.096191	0.005005	0.659135	0.661270	25.319720
47424	0	0.660039	9.496965	0.433221	0.006599	0.094970	0.004332	0.658673	0.660319	25.300780
47425	0	0.629022	9.411601	0.372217	0.006287	0.094116	0.003723	0.660240	0.656039	25.288980
47426	0	0.556232	9.350496	0.438972	0.005561	0.093505	0.004393	0.664256	0.654461	25.275809
47427	0	0.573028	9.314019	0.390364	0.005737	0.093140	0.003906	0.667990	0.663187	25.271721
47428	0	0.578014	9.301899	0.365082	0.005784	0.093019	0.003656	0.675351	0.668065	25.267356
47429	0	0.597662	9.283512	0.389826	0.005981	0.092834	0.003906	0.685704	0.674113	25.261150
47430	0	0.669710	9.356874	0.424662	0.006703	0.093568	0.004256	0.698067	0.681830	25.263499
47431	0	0.670810	9.405590	0.457121	0.006714	0.094055	0.004578	0.706427	0.688888	25.262457
47432	0	0.687581	9.491152	0.516976	0.006885	0.094911	0.005175	0.712970	0.699369	25.267928
47433	0	0.658468	9.613120	0.609817	0.006592	0.096130	0.006104	0.719862	0.707798	25.268052
47434	0	0.645125	9.723059	0.565768	0.006454	0.097230	0.005665	0.728771	0.711536	25.269240
47435	0	0.621911	9.832832	0.616015	0.006226	0.098328	0.006165	0.734356	0.719043	25.269229
47436	0	0.669215	9.961133	0.639234	0.006701	0.099610	0.006399	0.742676	0.728525	25.271494
47437	0	0.665038	9.991518	0.591254	0.006653	0.099915	0.005920	0.752027	0.731411	25.266629
47438	0	0.688474	10.077078	0.565395	0.006891	0.100770	0.005660	0.759305	0.738836	25.262430
47439	0	0.707845	10.131878	0.579294	0.007080	0.101318	0.005798	0.765652	0.740767	25.254135
47440	0	0.713160	10.156315	0.633220	0.007137	0.101562	0.006336	0.770445	0.747240	25.249591
47441	0	0.713619	10.156300	0.640629	0.007141	0.101562	0.006409	0.773533	0.752604	25.251897
47442	0	0.664132	10.125851	0.682778	0.006642	0.101258	0.006830	0.776370	0.754157	25.235059
47443	0	0.628047	10.064768	0.707553	0.006287	0.100647	0.007080	0.781733	0.761291	25.226389
47444	0	0.639234	9.985460	0.658413	0.006396	0.099854	0.006582	0.779752	0.765871	25.220566
47445	0	0.641016	9.906003	0.640760	0.006409	0.099060	0.006409	0.781108	0.764250	25.214288
47446	0	0.701539	9.808298	0.597790	0.007021	0.098083	0.005979	0.781923	0.770838	25.205503
47447	0	0.713846	9.698505	0.402852	0.007141	0.096985	0.004028	0.781665	0.773899	25.194893
47448	0	0.670560	9.606938	0.500738	0.006708	0.096069	0.005005	0.778686	0.776937	25.183532
47449	0	0.647007	9.545883	0.415350	0.006470	0.095459	0.004150	0.774962	0.776451	25.171415
47450	0	0.597804	9.472577	0.434046	0.005981	0.094726	0.004339	0.773550	0.780467	25.164110
47451	0	0.609663	9.430003	0.432766	0.006104	0.094299	0.004333	0.780689	0.788746	25.153401
47452	0	0.578053	9.387355	0.394757	0.005784	0.093873	0.003955	0.789711	0.792884	25.146780
47453	0	0.585191	9.405580	0.512400	0.005859	0.094055	0.005127	0.793434	0.801836	25.142939
47454	0	0.602947	9.430072	0.510928	0.006027	0.094300	0.005120	0.806840	0.799000	25.138761
47455	0	0.634274	9.484939	0.493570	0.006348	0.094849	0.004944	0.816737	0.804811	25.133550
47456	0	0.657613	9.546062	0.522594	0.006581	0.095460	0.005232	0.823829	0.810946	25.124618
47457	0	0.652545	9.643639	0.517900	0.006531	0.096436	0.005188	0.834637	0.816980	25.127371
47458	0	0.651092	9.710899	0.534220	0.006519	0.097108	0.005352	0.846331	0.826598	25.129169
47459	0	0.628083	9.820638	0.542408	0.006287	0.098206	0.005432	0.855799	0.833054	25.131271
47460	0	0.595915	9.942802	0.638834	0.005969	0.099427	0.006392	0.859503	0.844261	25.129044
47461	0	0.621669	10.009847	0.585492	0.006226	0.100098	0.005859	0.864636	0.854166	25.128957
47462	0	0.668522	10.077139	0.608258	0.006696	0.100770	0.006094	0.877530	0.865995	25.124757
47463	0	0.725813	10.119693	0.664862	0.007263	0.101196	0.006653	0.882252	0.871445	25.122388
47464	0	0.730920	10.131993	0.712846	0.007314	0.101319	0.007133	0.886731	0.876354	25.119141
47465	0	0.713930	10.150201	0.670754	0.007141	0.101501	0.006714	0.893699	0.878172	25.116611
47466	0	0.694876	10.138127	0.773089	0.006954	0.101380	0.007738	0.901669	0.884062	25.112643
47467	0	0.671205	10.101350	0.726042	0.006714	0.101013	0.007263	0.904484	0.886105	25.103467
47468	0	0.664913	10.034165	0.664920	0.006649	0.100342	0.006647	0.901733	0.885937	25.092224
47469	0	0.653083	9.948709	0.628995	0.006531	0.099487	0.006287	0.897525	0.885767	25.082508
47470	0	0.634708	9.838743	0.525962	0.006347	0.098388	0.005255	0.891449	0.885185	25.071750
47471	0	0.653466	9.753380	0.500714	0.006531	0.097534	0.005005	0.888306	0.880477	25.056781
47472	0	0.678040	9.649575	0.433643	0.006782	0.096496	0.004337	0.888881	0.881615	25.045103
47473	0	0.671013	9.509308	0.378300	0.006714	0.095093	0.003784	0.889884	0.885777	25.035094
47474	0	0.633878	9.466546	0.396799	0.006340	0.094666	0.003964	0.885214	0.886943	25.027148
47475	0	0.592138	9.399401	0.390802	0.005920	0.093994	0.003906	0.882694	0.885425	25.018169
47476	0	0.561576	9.374939	0.432953	0.005616	0.093749	0.004336	0.890683	0.885657	25.009193
47477	0	0.536822	9.314001	0.390154	0.005371	0.093140	0.003906	0.896151	0.888863	24.998461
47478	0	0.524372	9.313992	0.523427	0.005243	0.093140	0.005239	0.902256	0.888026	24.993592
47479	0	0.585427	9.350641	0.481728	0.005859	0.093506	0.004822	0.907507	0.893843	24.993944
47480	0	0.615010	9.405676	0.566053	0.006154	0.094056	0.005667	0.914661	0.898437	24.986029
47481	0	0.640441	9.521536	0.420622	0.006409	0.095215	0.004211	0.920578	0.903193	24.982474
47482	0	0.658014	9.600964	0.498882	0.006582	0.096009	0.004993	0.925703	0.905355	24.978605
47483	0	0.671019	9.729044	0.475773	0.006714	0.097290	0.004761	0.928918	0.909253	24.977761
47484	0	0.633575	9.802294	0.554396	0.006340	0.098022	0.005548	0.932756	0.913779	24.976692
47485	0	0.628201	9.930479	0.561001	0.006287	0.099304	0.005615	0.938443	0.918616	24.976543
47486	0	0.639217	10.009932	0.608769	0.006399	0.100099	0.006092	0.943082	0.926143	24.973828
47487	0	0.640447	10.101402	0.707201	0.006409	0.101013	0.007080	0.951735	0.930697	24.966425
47488	0	0.669584	10.174750	0.699640	0.006704	0.101747	0.007002	0.957435	0.939854	24.963682
47489	0	0.701666	10.211197	0.762947	0.007019	0.102112	0.007629	0.956778	0.942242	24.959855
47490	0	0.737810	10.235604	0.708033	0.007380	0.102356	0.007080	0.955883	0.943486	24.952406
47491	0	0.720009	10.223399	0.756887	0.007202	0.102234	0.007568	0.954663	0.945446	24.946451
47492	0	0.707592	10.217306	0.689418	0.007075	0.102173	0.006898	0.958047	0.944620	24.933780
47493	0	0.634481	10.101319	0.549630	0.006348	0.101013	0.005493	0.953738	0.947583	24.918604
47494	0	0.591696	10.027970	0.604776	0.005915	0.100280	0.006048	0.953478	0.944861	24.902754
47495	0	0.622750	9.948690	0.580323	0.006226	0.099487	0.005798	0.947103	0.942314	24.892906
47496	0	0.623371	9.838698	0.550990	0.006228	0.098388	0.005503	0.937831	0.936040	24.873357
47497	0	0.653722	9.741155	0.525135	0.006531	0.097412	0.005249	0.934223	0.928103	24.862010
47498	0	0.654777	9.612802	0.470608	0.006543	0.096128	0.004704	0.930212	0.922287	24.844213
47499	0	0.647556	9.515316	0.494867	0.006470	0.095154	0.004944	0.923414	0.915004	24.824476
47500	0	0.636237	9.417498	0.440466	0.006358	0.094175	0.004403	0.920689	0.909394	24.813734
47501	0	0.580343	9.338340	0.445711	0.005798	0.093384	0.004456	0.917968	0.902721	24.800224
47502	0	0.586530	9.326094	0.445953	0.005869	0.093261	0.004458	0.915921	0.906569	24.796468
47503	0	0.561390	9.301760	0.433470	0.005615	0.093018	0.004333	0.913657	0.907755	24.782510
47504	0	0.585962	9.295545	0.421203	0.005857	0.092956	0.004213	0.914452	0.903423	24.771777
47505	0	0.610373	9.332283	0.384309	0.006104	0.093323	0.003845	0.916283	0.902593	24.762640
47506	0	0.634361	9.423853	0.365795	0.006348	0.094238	0.003657	0.914919	0.906891	24.761114
47507	0	0.658847	9.484903	0.439102	0.006592	0.094849	0.004395	0.918532	0.910243	24.762742
47508	0	0.658584	9.588618	0.420226	0.006584	0.095886	0.004204	0.919723	0.907589	24.762492
47509	0	0.628879	9.674091	0.505970	0.006287	0.096741	0.005066	0.926412	0.904339	24.763478
47510	0	0.635290	9.802264	0.602471	0.006351	0.098022	0.006029	0.930872	0.902015	24.762908
47511	0	0.641055	9.906016	0.597770	0.006409	0.099060	0.005981	0.934485	0.899187	24.761567
47512	0	0.665576	10.003671	0.676491	0.006656	0.100037	0.006766	0.935336	0.898469	24.760303
47513	0	0.665010	10.064728	0.689511	0.006653	0.100647	0.006897	0.936608	0.901093	24.753736
47514	0	0.670718	10.119624	0.707791	0.006708	0.101196	0.007076	0.933898	0.901614	24.748793
47515	0	0.696126	10.162296	0.671914	0.006958	0.101624	0.006714	0.927074	0.897347	24.743940
47516	0	0.709032	10.186517	0.721572	0.007086	0.101866	0.007212	0.921564	0.891771	24.734868
47517	0	0.689783	10.156262	0.652794	0.006897	0.101562	0.006531	0.923718	0.890342	24.723672
47518	0	0.677921	10.143999	0.622336	0.006776	0.101440	0.006220	0.918794	0.885961	24.718116
47519	0	0.659337	10.083002	0.561435	0.006592	0.100830	0.005615	0.918766	0.883611	24.710083
47520	0	0.653782	10.015731	0.610417	0.006534	0.100158	0.006102	0.914803	0.878265	24.702075
47521	0	0.634914	9.893757	0.641363	0.006348	0.098938	0.006409	0.907978	0.876205	24.688063
47522	0	0.677732	9.820461	0.538006	0.006777	0.098205	0.005381	0.907595	0.874959	24.680720
47523	0	0.659815	9.686205	0.562062	0.006592	0.096863	0.005615	0.900089	0.866900	24.670389
47524	0	0.660576	9.625044	0.593074	0.006604	0.096251	0.005931	0.899107	0.864560	24.657833
47525	0	0.647309	9.533638	0.519361	0.006470	0.095337	0.005188	0.891195	0.859953	24.645308
47526	0	0.599188	9.484631	0.532257	0.005987	0.094847	0.005321	0.887623	0.853716	24.630912
47527	0	0.598194	9.442108	0.440048	0.005981	0.094421	0.004395	0.879368	0.852393	24.624027
47528	0	0.622794	9.435924	0.385674	0.006226	0.094359	0.003857	0.878146	0.848811	24.611914
47529	0	0.592612	9.405476	0.372463	0.005920	0.094055	0.003723	0.875340	0.841071	24.610753
47530	0	0.611958	9.441916	0.390810	0.006114	0.094419	0.003909	0.875600	0.833510	24.610247
47531	0	0.610724	9.490976	0.450959	0.006104	0.094910	0.004517	0.883032	0.828261	24.604687
47532	0	0.647771	9.545913	0.419178	0.006476	0.095459	0.004197	0.888372	0.825938	24.597513
47533	0	0.665165	9.619157	0.555274	0.006653	0.096191	0.005554	0.889150	0.826509	24.595659
47534	0	0.652687	9.680207	0.560813	0.006528	0.096802	0.005612	0.893154	0.826948	24.591449
47535	0	0.677247	9.771738	0.555556	0.006775	0.097717	0.005554	0.890627	0.828895	24.591994
47536	0	0.634324	9.826675	0.610169	0.006342	0.098267	0.006105	0.893990	0.826444	24.593879
47537	0	0.658814	9.942673	0.616099	0.006592	0.099426	0.006165	0.897021	0.829896	24.588631
47538	0	0.670679	9.967033	0.640166	0.006706	0.099670	0.006401	0.895296	0.828378	24.586717
47539	0	0.689662	10.028074	0.683667	0.006897	0.100281	0.006836	0.893264	0.828175	24.576940
47540	0	0.732629	10.064593	0.622437	0.007323	0.100646	0.006227	0.894604	0.823894	24.574610
47541	0	0.696544	10.082944	0.683773	0.006958	0.100830	0.006836	0.891377	0.814662	24.569885
47542	0	0.679523	10.046161	0.628851	0.006789	0.100462	0.006289	0.891227	0.807114	24.560950
47543	0	0.659067	10.021969	0.610531	0.006592	0.100220	0.006104	0.888014	0.807544	24.556750
47544	0	0.653305	9.991335	0.610493	0.006528	0.099914	0.006106	0.888420	0.800903	24.550628
47545	0	0.665720	9.893771	0.592016	0.006653	0.098938	0.005920	0.887441	0.795071	24.543395
47546	0	0.660025	9.814346	0.592157	0.006600	0.098144	0.005919	0.883606	0.794646	24.528031
47547	0	0.671536	9.765632	0.549010	0.006714	0.097656	0.005493	0.885862	0.792167	24.518476
47548	0	0.647963	9.667907	0.524508	0.006473	0.096680	0.005242	0.881266	0.783111	24.505952
47549	0	0.635343	9.612980	0.488649	0.006348	0.096130	0.004883	0.875571	0.775439	24.496553
47550	0	0.635975	9.515165	0.507528	0.006358	0.095152	0.005073	0.871041	0.772704	24.488175
47551	0	0.622707	9.515372	0.415017	0.006226	0.095154	0.004150	0.869963	0.770114	24.473555
47552	0	0.592107	9.503085	0.518829	0.005923	0.095031	0.005187	0.867180	0.772014	24.462927
47553	0	0.585699	9.442158	0.445467	0.005859	0.094421	0.004456	0.867034	0.774035	24.459466
47554	0	0.615570	9.484876	0.384433	0.006159	0.094849	0.003842	0.863412	0.776944	24.450917
47555	0	0.652979	9.490961	0.439726	0.006531	0.094910	0.004395	0.858876	0.777247	24.444299
47556	0	0.677229	9.570214	0.385021	0.006772	0.095702	0.003850	0.857425	0.776024	24.443041
47557	0	0.665699	9.613028	0.487897	0.006653	0.096130	0.004883	0.860742	0.770183	24.438162
47558	0	0.635540	9.680129	0.510898	0.006355	0.096801	0.005118	0.870695	0.769041	24.441087
47559	0	0.634684	9.777857	0.536744	0.006348	0.097778	0.005371	0.873774	0.769044	24.437769
47560	0	0.628119	9.826705	0.572581	0.006285	0.098267	0.005730	0.877085	0.772199	24.435438
47561	0	0.634130	9.912183	0.652578	0.006348	0.099121	0.006531	0.881606	0.778657	24.430253
47562	0	0.663898	9.985480	0.590496	0.006639	0.099854	0.005910	0.885988	0.778407	24.424200
47563	0	0.646821	10.009812	0.695268	0.006470	0.100098	0.006958	0.890739	0.779435	24.413965
47564	0	0.695293	10.064717	0.657864	0.006954	0.100647	0.006580	0.891397	0.779923	24.411878
47565	0	0.683425	10.076910	0.665366	0.006836	0.100769	0.006653	0.889182	0.780819	24.411261
47566	0	0.670917	10.070827	0.652855	0.006710	0.100708	0.006532	0.891361	0.781069	24.401056
47567	0	0.659337	10.070807	0.591763	0.006592	0.100708	0.005920	0.893072	0.778523	24.389824
47568	0	0.628972	10.009781	0.615600	0.006289	0.100098	0.006159	0.894888	0.777459	24.381868
47569	0	0.641795	9.979211	0.634410	0.006409	0.099792	0.006348	0.897465	0.766141	24.370671
47570	0	0.654779	9.881503	0.560768	0.006549	0.098815	0.005608	0.895894	0.766636	24.360007
47571	0	0.671793	9.771685	0.598405	0.006714	0.097717	0.005981	0.891347	0.761077	24.352752
47572	0	0.672358	9.704477	0.562054	0.006721	0.097045	0.005620	0.889207	0.757803	24.343844
47573	0	0.665551	9.625223	0.549369	0.006653	0.096252	0.005493	0.887020	0.753856	24.332828
47574	0	0.623077	9.558014	0.537092	0.006230	0.095580	0.005372	0.886835	0.752621	24.318998
47575	0	0.647165	9.490955	0.415002	0.006470	0.094910	0.004150	0.885693	0.749437	24.304758
47576	0	0.628907	9.454262	0.427098	0.006290	0.094543	0.004272	0.884880	0.750136	24.300680
47577	0	0.604220	9.411639	0.451326	0.006042	0.094116	0.004517	0.887513	0.749527	24.293892
47578	0	0.634384	9.405551	0.352874	0.006347	0.094055	0.003532	0.890569	0.752024	24.289911
47579	0	0.615992	9.411669	0.384084	0.006165	0.094116	0.003845	0.894516	0.756665	24.287335
47580	0	0.633335	9.460612	0.407158	0.006338	0.094605	0.004080	0.903123	0.761432	24.286328
47581	0	0.645965	9.503270	0.499972	0.006470	0.095032	0.005005	0.907985	0.772610	24.281878
47582	0	0.650932	9.570427	0.493017	0.006510	0.095704	0.004933	0.910436	0.772144	24.282741
47583	0	0.622142	9.637525	0.591281	0.006226	0.096375	0.005920	0.918104	0.776023	24.282635
47584	0	0.645725	9.735264	0.614267	0.006461	0.097352	0.006148	0.923391	0.779550	24.282108
47585	0	0.634126	9.814545	0.627879	0.006348	0.098145	0.006287	0.931136	0.785977	24.282324
47586	0	0.657032	9.912269	0.620767	0.006578	0.099122	0.006209	0.931712	0.794310	24.281601
47587	0	0.676726	9.979333	0.585370	0.006775	0.099792	0.005859	0.936812	0.802044	24.281116
47588	0	0.699669	10.046551	0.596468	0.007003	0.100465	0.005969	0.940234	0.808203	24.272287
47589	0	0.688917	10.131946	0.597181	0.006897	0.101318	0.005981	0.949586	0.816142	24.264357
47590	0	0.681219	10.107708	0.680928	0.006820	0.101076	0.006816	0.955651	0.823582	24.264331
47591	0	0.689599	10.137966	0.610022	0.006897	0.101379	0.006104	0.957817	0.823744	24.258560
47592	0	0.676648	10.119697	0.633610	0.006772	0.101196	0.006341	0.961756	0.829162	24.251403
47593	0	0.671415	10.089141	0.695350	0.006714	0.100891	0.006958	0.965259	0.827956	24.245065
47594	0	0.671332	10.009783	0.688541	0.006714	0.100098	0.006887	0.965951	0.827668	24.237983
47595	0	0.671073	9.997592	0.658997	0.006714	0.099976	0.006592	0.966293	0.830608	24.221508
47596	0	0.670894	9.899917	0.566774	0.006707	0.098999	0.005672	0.969925	0.827869	24.204072
47597	0	0.677205	9.808369	0.457762	0.006775	0.098083	0.004578	0.968155	0.830305	24.188595
47598	0	0.652114	9.710741	0.444995	0.006525	0.097107	0.004455	0.971970	0.833908	24.180526
47599	0	0.634425	9.631376	0.482069	0.006348	0.096313	0.004822	0.971607	0.836984	24.172821
47600	0	0.627541	9.539828	0.487811	0.006279	0.095398	0.004880	0.972084	0.840419	24.159402
47601	0	0.604216	9.472668	0.481983	0.006042	0.094727	0.004822	0.972741	0.839896	24.148290
47602	0	0.604502	9.436004	0.463573	0.006042	0.094360	0.004634	0.968861	0.834664	24.142786
47603	0	0.591686	9.417746	0.433379	0.005920	0.094177	0.004333	0.966912	0.837918	24.139240
47604	0	0.602910	9.411669	0.439209	0.006035	0.094116	0.004395	0.968304	0.843852	24.138143
47605	0	0.627819	9.417810	0.457163	0.006287	0.094177	0.004578	0.973991	0.853079	24.134110
47606	0	0.645132	9.454453	0.468658	0.006453	0.094544	0.004687	0.973222	0.853568	24.128663
47607	0	0.622343	9.484928	0.530100	0.006226	0.094849	0.005310	0.982568	0.855082	24.126055
47608	0	0.640330	9.552128	0.467513	0.006404	0.095521	0.004681	0.987637	0.854666	24.128302
47609	0	0.640607	9.643607	0.536489	0.006409	0.096436	0.005371	0.993417	0.856657	24.126848
47610	0	0.633661	9.771814	0.547069	0.006342	0.097717	0.005480	1.002518	0.861774	24.126481
47611	0	0.652295	9.820659	0.566758	0.006531	0.098206	0.005676	1.011037	0.869790	24.125022
47612	0	0.644784	9.875761	0.589478	0.006454	0.098757	0.005902	1.018116	0.875302	24.120836
47613	0	0.683207	9.936592	0.621885	0.006836	0.099365	0.006226	1.024264	0.878603	24.119293
47614	0	0.658024	9.985476	0.614874	0.006583	0.099854	0.006150	1.024327	0.880933	24.116281
47615	0	0.665009	10.034223	0.603830	0.006653	0.100342	0.006042	1.027344	0.883108	24.108804
47616	0	0.701729	10.083002	0.578593	0.007013	0.100830	0.005790	1.029913	0.877577	24.102476
47617	0	0.652735	10.058631	0.658945	0.006531	0.100586	0.006592	1.030876	0.880359	24.098264
47618	0	0.695017	10.083034	0.682752	0.006950	0.100830	0.006831	1.033140	0.879779	24.088815
47619	0	0.658742	10.028091	0.653284	0.006592	0.100281	0.006531	1.028988	0.883765	24.081778
47620	0	0.670694	9.967047	0.659204	0.006704	0.099670	0.006596	1.031209	0.879856	24.073944
47621	0	0.652685	9.893824	0.585948	0.006531	0.098938	0.005859	1.029259	0.883356	24.067924
47622	0	0.633903	9.863257	0.604656	0.006339	0.098633	0.006042	1.022667	0.882444	24.059798
47623	0	0.658865	9.741263	0.499893	0.006592	0.097412	0.005005	1.027674	0.885233	24.043979
47624	0	0.622126	9.710695	0.480605	0.006219	0.097107	0.004809	1.029663	0.881493	24.032584
47625	0	0.604196	9.637456	0.482151	0.006042	0.096375	0.004822	1.028133	0.881056	24.022484
47626	0	0.604233	9.564200	0.475929	0.006041	0.095642	0.004760	1.026829	0.877952	24.011623
47627	0	0.591606	9.527662	0.469015	0.005920	0.095276	0.004700	1.036456	0.882145	24.005536
47628	0	0.633281	9.503327	0.467512	0.006338	0.095033	0.004680	1.040102	0.887459	23.998816
47629	0	0.628581	9.497105	0.518259	0.006287	0.094971	0.005188	1.044739	0.887398	23.992214
47630	0	0.628511	9.497085	0.505115	0.006285	0.094971	0.005054	1.046904	0.885804	23.988567
47631	0	0.609773	9.539865	0.542627	0.006104	0.095398	0.005432	1.052142	0.891593	23.985628
47632	0	0.633069	9.594873	0.480519	0.006335	0.095948	0.004809	1.055378	0.895828	23.985611
47633	0	0.622213	9.625309	0.450749	0.006226	0.096252	0.004517	1.064353	0.898829	23.979142
47634	0	0.633766	9.686416	0.577499	0.006340	0.096864	0.005779	1.067613	0.900410	23.978990
47635	0	0.646543	9.759555	0.524816	0.006470	0.097595	0.005249	1.066888	0.904165	23.983214
47636	0	0.633283	9.814509	0.542634	0.006338	0.098145	0.005430	1.069612	0.909119	23.983025
47637	0	0.646802	9.899942	0.554907	0.006470	0.098999	0.005554	1.073653	0.909987	23.977691
47638	0	0.633707	9.906069	0.596761	0.006344	0.099060	0.005971	1.075663	0.916684	23.974702
47639	0	0.665024	9.948789	0.621904	0.006653	0.099487	0.006226	1.081221	0.918707	23.967389
47640	0	0.670690	9.991592	0.602366	0.006708	0.099916	0.006029	1.085504	0.919125	23.959532
47641	0	0.665534	9.997577	0.585336	0.006653	0.099976	0.005859	1.090330	0.915345	23.949799
47642	0	0.696345	10.015846	0.572809	0.006963	0.100159	0.005725	1.084685	0.913521	23.941118
47643	0	0.628363	9.948765	0.561248	0.006287	0.099487	0.005615	1.085851	0.915964	23.930833
47644	0	0.646083	9.930434	0.603689	0.006463	0.099304	0.006037	1.083767	0.917338	23.927538
47645	0	0.671610	9.869362	0.622671	0.006714	0.098694	0.006226	1.080413	0.913719	23.921145
47646	0	0.660058	9.820445	0.543091	0.006596	0.098205	0.005434	1.081916	0.906965	23.909624
47647	0	0.622452	9.741212	0.531105	0.006226	0.097412	0.005310	1.078693	0.907196	23.899060
47648	0	0.640459	9.722813	0.476181	0.006406	0.097228	0.004762	1.076502	0.907573	23.888148
47649	0	0.634985	9.625218	0.488518	0.006348	0.096252	0.004883	1.071500	0.904042	23.872184
47650	0	0.641516	9.600721	0.451965	0.006413	0.096007	0.004520	1.070257	0.899850	23.856983
47651	0	0.628782	9.545894	0.500429	0.006287	0.095459	0.005005	1.068856	0.897398	23.842108
47652	0	0.635105	9.521395	0.481678	0.006350	0.095214	0.004820	1.070445	0.894582	23.827736
47653	0	0.616618	9.509276	0.433143	0.006165	0.095093	0.004333	1.070921	0.891427	23.821897
47654	0	0.635132	9.521418	0.468799	0.006351	0.095214	0.004695	1.077264	0.889267	23.816055
47655	0	0.634294	9.545922	0.488425	0.006348	0.095459	0.004883	1.073609	0.893668	23.815710
47656	0	0.645503	9.558154	0.549266	0.006460	0.095581	0.005495	1.074547	0.898604	23.812621
47657	0	0.622655	9.582533	0.518442	0.006226	0.095825	0.005188	1.076783	0.896290	23.807219
47658	0	0.640993	9.680160	0.493889	0.006410	0.096802	0.004936	1.071658	0.894695	23.804782
47659	0	0.640736	9.722901	0.549453	0.006409	0.097229	0.005493	1.068148	0.894878	23.806780
47660	0	0.658650	9.820582	0.506614	0.006589	0.098206	0.005068	1.068048	0.896561	23.799152
47661	0	0.671563	9.887685	0.549285	0.006714	0.098877	0.005493	1.066475	0.893170	23.801343
47662	0	0.671691	9.930341	0.542802	0.006717	0.099303	0.005431	1.068076	0.891748	23.797933
47663	0	0.658703	9.967081	0.610218	0.006592	0.099670	0.006104	1.067578	0.896029	23.792536
47664	0	0.664521	10.003670	0.603510	0.006642	0.100037	0.006040	1.070644	0.891613	23.783624
47665	0	0.677780	10.015885	0.683074	0.006775	0.100159	0.006836	1.074477	0.887128	23.778568
47666	0	0.696237	10.034189	0.664034	0.006963	0.100342	0.006641	1.073509	0.886509	23.768343
47667	0	0.702171	10.040292	0.652654	0.007019	0.100403	0.006531	1.076132	0.882371	23.759369
47668	0	0.653822	9.979180	0.665175	0.006536	0.099792	0.006644	1.065349	0.878213	23.752480
47669	0	0.635061	9.942590	0.574039	0.006348	0.099426	0.005737	1.059634	0.873646	23.745967
47670	0	0.641968	9.881429	0.556580	0.006414	0.098815	0.005560	1.050589	0.866461	23.735710
47671	0	0.684200	9.826613	0.531099	0.006836	0.098267	0.005310	1.047225	0.858266	23.727649
47672	0	0.654906	9.753181	0.500586	0.006542	0.097532	0.005006	1.044864	0.849164	23.712380
47673	0	0.659971	9.674028	0.506411	0.006592	0.096741	0.005066	1.044683	0.838698	23.699775
47674	0	0.636460	9.606790	0.549582	0.006363	0.096068	0.005489	1.034699	0.835668	23.685368
47675	0	0.616763	9.570270	0.525322	0.006165	0.095703	0.005249	1.027509	0.830739	23.678978
47676	0	0.623693	9.515248	0.476848	0.006231	0.095153	0.004768	1.025169	0.822747	23.672448
47677	0	0.635199	9.478737	0.420999	0.006348	0.094788	0.004211	1.024787	0.816165	23.671508
47678	0	0.641763	9.466457	0.451240	0.006417	0.094665	0.004513	1.023120	0.814426	23.668035
47679	0	0.616696	9.423822	0.414822	0.006165	0.094238	0.004150	1.023570	0.810227	23.661676
47680	0	0.647898	9.460337	0.438679	0.006474	0.094604	0.004390	1.024957	0.803553	23.650892
47681	0	0.641023	9.497055	0.482265	0.006409	0.094971	0.004822	1.021784	0.800376	23.649432
47682	0	0.628872	9.545834	0.487868	0.006289	0.095458	0.004884	1.025773	0.799959	23.646411
47683	0	0.641017	9.600833	0.494127	0.006409	0.096008	0.004944	1.026752	0.796841	23.645702
47684	0	0.665514	9.698491	0.475477	0.006656	0.096985	0.004755	1.024986	0.796104	23.645322
47685	0	0.641266	9.759505	0.524731	0.006409	0.097595	0.005249	1.024916	0.790027	23.647170
47686	0	0.653504	9.826603	0.573083	0.006538	0.098266	0.005733	1.025896	0.792634	23.643659
47687	0	0.683446	9.881612	0.640712	0.006836	0.098816	0.006409	1.025486	0.793221	23.634625
47688	0	0.688802	9.973218	0.639896	0.006893	0.099731	0.006405	1.030086	0.797903	23.630231
47689	0	0.689462	10.015878	0.653195	0.006897	0.100159	0.006531	1.026499	0.799416	23.622675
47690	0	0.677061	10.034213	0.628268	0.006770	0.100342	0.006289	1.030960	0.797595	23.619131
47691	0	0.665900	10.052447	0.689734	0.006653	0.100525	0.006897	1.028252	0.789454	23.609529
47692	0	0.654142	10.040190	0.640918	0.006542	0.100402	0.006409	1.025485	0.789014	23.607571
47693	0	0.647433	10.040240	0.610578	0.006470	0.100403	0.006104	1.020603	0.782603	23.598526
47694	0	0.678259	10.015760	0.604964	0.006783	0.100158	0.006046	1.014497	0.782396	23.589926
47695	0	0.653277	9.960897	0.604692	0.006531	0.099609	0.006042	1.007144	0.778766	23.587854
47696	0	0.654113	9.881435	0.556598	0.006535	0.098815	0.005563	1.001124	0.769914	23.580773
47697	0	0.635012	9.796123	0.689754	0.006348	0.097961	0.006897	0.998088	0.766042	23.566363
47698	0	0.672060	9.747215	0.610198	0.006718	0.097472	0.006104	0.998635	0.761458	23.557875
47699	0	0.659345	9.674076	0.579587	0.006592	0.096741	0.005798	0.999127	0.758415	23.544084
47700	0	0.659426	9.625144	0.548869	0.006595	0.096251	0.005487	0.995277	0.757674	23.535155
47701	0	0.647087	9.539792	0.506502	0.006470	0.095398	0.005066	0.993945	0.755115	23.520986
47702	0	0.641004	9.521388	0.530799	0.006411	0.095214	0.005307	0.990667	0.754482	23.516034
47703	0	0.622588	9.490948	0.488606	0.006226	0.094910	0.004883	0.984397	0.752878	23.505944
47704	0	0.610327	9.472568	0.464322	0.006104	0.094726	0.004644	0.983492	0.751876	23.497138
47705	0	0.628458	9.478767	0.482294	0.006287	0.094788	0.004822	0.979676	0.753178	23.480480
47706	0	0.646144	9.497096	0.476221	0.006465	0.094971	0.004763	0.977895	0.756107	23.475889
47707	0	0.665230	9.539823	0.438933	0.006653	0.095398	0.004395	0.981936	0.755301	23.477239
47708	0	0.653307	9.564197	0.547870	0.006529	0.095642	0.005482	0.983283	0.748826	23.475350
47709	0	0.634429	9.631396	0.579397	0.006348	0.096313	0.005798	0.986148	0.751604	23.466474
47710	0	0.639667	9.704738	0.578476	0.006401	0.097047	0.005789	0.988625	0.755456	23.463859
47711	0	0.652967	9.765650	0.622286	0.006531	0.097656	0.006226	0.989523	0.755358	23.461321
47712	0	0.658981	9.820565	0.566804	0.006589	0.098206	0.005671	0.990091	0.753038	23.457681
47713	0	0.652477	9.881636	0.573651	0.006531	0.098816	0.005737	0.988721	0.758607	23.454958
47714	0	0.669762	9.936588	0.560655	0.006701	0.099365	0.005613	0.994213	0.761656	23.452634
47715	0	0.677452	9.942619	0.580014	0.006775	0.099426	0.005798	0.989825	0.760695	23.450894
47716	0	0.689222	9.997507	0.616462	0.006896	0.099975	0.006167	0.990677	0.763702	23.446470
47717	0	0.683010	9.991516	0.634433	0.006836	0.099915	0.006348	0.992101	0.769134	23.438793
47718	0	0.645603	9.985455	0.579074	0.006457	0.099854	0.005791	0.989679	0.769323	23.434157
47719	0	0.653208	9.991462	0.640622	0.006531	0.099915	0.006409	0.990038	0.766713	23.423040
47720	0	0.671232	9.948767	0.609562	0.006716	0.099487	0.006098	0.990104	0.769457	23.416715
47721	0	0.671369	9.899889	0.604490	0.006714	0.098999	0.006042	0.984882	0.768357	23.412087
47722	0	0.683432	9.808250	0.592564	0.006835	0.098083	0.005924	0.980684	0.768004	23.401501
47723	0	0.683196	9.777855	0.555507	0.006836	0.097778	0.005554	0.977120	0.771495	23.386954
47724	0	0.639995	9.686296	0.543032	0.006400	0.096863	0.005433	0.977911	0.770412	23.377493
47725	0	0.640601	9.649657	0.543550	0.006409	0.096497	0.005432	0.971463	0.772304	23.370514
47726	0	0.621980	9.600743	0.482589	0.006220	0.096007	0.004827	0.970886	0.771124	23.358032
47727	0	0.616118	9.570362	0.524395	0.006165	0.095703	0.005249	0.974502	0.773872	23.349765
47728	0	0.633605	9.558267	0.541460	0.006340	0.095582	0.005422	0.980422	0.777459	23.337502
47729	0	0.627604	9.539881	0.536821	0.006287	0.095398	0.005371	0.981511	0.788742	23.331826
47730	0	0.656821	9.552110	0.457072	0.006570	0.095521	0.004571	0.979347	0.789365	23.326578
47731	0	0.646910	9.552032	0.475550	0.006470	0.095520	0.004761	0.983202	0.788727	23.322251
47732	0	0.633991	9.607005	0.498717	0.006346	0.096069	0.004993	0.988185	0.794432	23.310186
47733	0	0.646643	9.631402	0.499862	0.006470	0.096313	0.005005	0.993246	0.796918	23.308740
47734	0	0.645509	9.680357	0.492279	0.006462	0.096803	0.004930	0.999959	0.803811	23.305006
47735	0	0.652219	9.759614	0.652556	0.006531	0.097595	0.006531	1.003687	0.812432	23.302253
47736	0	0.644451	9.802428	0.535328	0.006452	0.098023	0.005361	1.009827	0.819329	23.299347
47737	0	0.640262	9.820617	0.622229	0.006409	0.098206	0.006226	1.011274	0.824946	23.295638
47738	0	0.669336	9.893984	0.621247	0.006701	0.098939	0.006218	1.015170	0.833003	23.290661
47739	0	0.671028	9.930434	0.610519	0.006714	0.099304	0.006104	1.010767	0.835809	23.286336
47740	0	0.651880	9.924359	0.567661	0.006523	0.099243	0.005679	1.011173	0.839519	23.279176
47741	0	0.671047	9.954869	0.585740	0.006714	0.099548	0.005859	1.010892	0.842189	23.270637
47742	0	0.645784	9.942668	0.658494	0.006462	0.099426	0.006587	1.010765	0.845873	23.262978
47743	0	0.634758	9.936526	0.616424	0.006348	0.099365	0.006165	1.008585	0.844685	23.256227
47744	0	0.640479	9.887719	0.579664	0.006408	0.098877	0.005797	1.006940	0.846734	23.253648
47745	0	0.646663	9.863306	0.604179	0.006470	0.098633	0.006042	1.005193	0.849037	23.247258
47746	0	0.664376	9.826696	0.591524	0.006646	0.098267	0.005919	1.006417	0.850546	23.240731
47747	0	0.627998	9.765683	0.640640	0.006287	0.097656	0.006409	1.006521	0.857141	23.232025
47748	0	0.645246	9.723020	0.518238	0.006455	0.097230	0.005183	1.004895	0.859354	23.220330
47749	0	0.646962	9.643562	0.616352	0.006470	0.096436	0.006165	1.003426	0.858390	23.207824
47750	0	0.640737	9.637474	0.469273	0.006408	0.096375	0.004697	1.005639	0.857555	23.193777
47751	0	0.634745	9.606942	0.494244	0.006348	0.096069	0.004944	1.004637	0.856570	23.181230
47752	0	0.628424	9.582539	0.451060	0.006286	0.095825	0.004513	1.004703	0.856855	23.178342
47753	0	0.646761	9.545940	0.396061	0.006470	0.095459	0.003967	1.010175	0.857942	23.173810
47754	0	0.652751	9.521509	0.461706	0.006526	0.095215	0.004624	1.016401	0.854690	23.171692
47755	0	0.622198	9.533733	0.463499	0.006226	0.095337	0.004639	1.018330	0.857559	23.170530
47756	0	0.639894	9.588669	0.480790	0.006401	0.095886	0.004814	1.023258	0.858680	23.167870
47757	0	0.640100	9.619217	0.512216	0.006409	0.096191	0.005127	1.026492	0.866359	23.168329
47758	0	0.645427	9.655876	0.505077	0.006454	0.096559	0.005055	1.029479	0.864032	23.165257
47759	0	0.634441	9.741276	0.517970	0.006348	0.097412	0.005188	1.036719	0.866400	23.165408
47760	0	0.645437	9.778022	0.546939	0.006463	0.097779	0.005476	1.041991	0.875079	23.164692
47761	0	0.646611	9.832855	0.603146	0.006470	0.098328	0.006042	1.052291	0.877873	23.162026
47762	0	0.658155	9.875647	0.595096	0.006584	0.098756	0.005959	1.058483	0.879629	23.155098
47763	0	0.652667	9.948784	0.573266	0.006531	0.099487	0.005737	1.061300	0.882896	23.152091
47764	0	0.646097	9.967195	0.669575	0.006461	0.099671	0.006704	1.068631	0.881545	23.154527
47765	0	0.671031	9.991492	0.616237	0.006714	0.099915	0.006165	1.068525	0.884273	23.149562
47766	0	0.663450	10.003780	0.688546	0.006645	0.100037	0.006892	1.073596	0.895316	23.140112
47767	0	0.670802	10.009804	0.634774	0.006714	0.100098	0.006348	1.070765	0.900893	23.124080
47768	0	0.651674	9.960956	0.610226	0.006518	0.099609	0.006104	1.069528	0.901469	23.116068
47769	0	0.658427	9.948801	0.646662	0.006592	0.099487	0.006470	1.070410	0.908898	23.106854
47770	0	0.670098	9.912197	0.542398	0.006699	0.099122	0.005425	1.069440	0.904742	23.102922
47771	0	0.683741	9.844986	0.542756	0.006836	0.098450	0.005432	1.072019	0.901671	23.098822
47772	0	0.659119	9.759577	0.572230	0.006595	0.097595	0.005728	1.075626	0.904570	23.084264
47773	0	0.664929	9.741271	0.530352	0.006653	0.097412	0.005310	1.080645	0.907287	23.081142
47774	0	0.652388	9.649751	0.505208	0.006523	0.096498	0.005053	1.078466	0.905061	23.071330
47775	0	0.628565	9.600847	0.463654	0.006287	0.096008	0.004639	1.078229	0.904904	23.057612
47776	0	0.640477	9.582525	0.463418	0.006406	0.095825	0.004634	1.075150	0.904817	23.046647
47777	0	0.640911	9.521505	0.500036	0.006409	0.095215	0.005005	1.077832	0.902985	23.035582
47778	0	0.640653	9.533726	0.493035	0.006409	0.095337	0.004934	1.079844	0.904220	23.026584
47779	0	0.603927	9.497100	0.469783	0.006042	0.094971	0.004700	1.079492	0.906579	23.024009
47780	0	0.633931	9.509318	0.511673	0.006341	0.095093	0.005122	1.083382	0.907164	23.018061
47781	0	0.604259	9.515397	0.512392	0.006042	0.095154	0.005127	1.084393	0.905549	23.013844
47782	0	0.628216	9.570355	0.469040	0.006287	0.095703	0.004693	1.084975	0.909308	23.015815
47783	0	0.634674	9.606994	0.554483	0.006348	0.096069	0.005554	1.093475	0.908950	23.010699
47784	0	0.652773	9.686405	0.577437	0.006528	0.096864	0.005779	1.096660	0.907565	23.010290
47785	0	0.664919	9.771782	0.603791	0.006653	0.097717	0.006042	1.099367	0.910325	23.009252
47786	0	0.658171	9.826804	0.560006	0.006584	0.098268	0.005606	1.103255	0.911709	23.007769
47787	0	0.628264	9.851123	0.579442	0.006287	0.098511	0.005798	1.105139	0.914871	23.003104
47788	0	0.664111	9.912161	0.578458	0.006644	0.099121	0.005790	1.108476	0.916930	23.002309
47789	0	0.683323	9.930456	0.591744	0.006836	0.099304	0.005920	1.109261	0.918464	23.000275
47790	0	0.682894	10.003706	0.590772	0.006830	0.100037	0.005914	1.113388	0.918498	22.992938
47791	0	0.683624	9.991499	0.670709	0.006836	0.099915	0.006714	1.118486	0.916529	22.993328
47792	0	0.683440	10.003684	0.590424	0.006836	0.100037	0.005906	1.117804	0.916920	22.984609
47793	0	0.677242	9.997606	0.634288	0.006775	0.099976	0.006348	1.120522	0.918287	22.981664
47794	0	0.670546	9.991536	0.658627	0.006708	0.099916	0.006581	1.112023	0.920018	22.973277
47795	0	0.677188	9.948741	0.647122	0.006775	0.099487	0.006470	1.107470	0.922155	22.965291
47796	0	0.652484	9.893766	0.586697	0.006524	0.098938	0.005862	1.099037	0.920125	22.948269
47797	0	0.659146	9.851058	0.494743	0.006592	0.098511	0.004944	1.091988	0.919112	22.939342
47798	0	0.683494	9.777733	0.550052	0.006835	0.097777	0.005500	1.088281	0.917786	22.929131
47799	0	0.647151	9.716781	0.500561	0.006470	0.097168	0.005005	1.084579	0.914219	22.922868
47800	0	0.635431	9.655649	0.451590	0.006351	0.096557	0.004518	1.083728	0.908189	22.919497
47801	0	0.604388	9.600839	0.463499	0.006042	0.096008	0.004639	1.085296	0.905043	22.911316
47802	0	0.623288	9.588594	0.505714	0.006227	0.095886	0.005058	1.083843	0.897122	22.908064
47803	0	0.616931	9.570286	0.500405	0.006165	0.095703	0.005005	1.081975	0.890006	22.898196
47804	0	0.586803	9.527469	0.500743	0.005868	0.095275	0.005003	1.073864	0.888367	22.893163
47805	0	0.640824	9.545893	0.531154	0.006409	0.095459	0.005310	1.069259	0.887448	22.886877
47806	0	0.604135	9.545807	0.500603	0.006041	0.095458	0.005008	1.068537	0.884982	22.881871
47807	0	0.628937	9.588641	0.414206	0.006287	0.095886	0.004150	1.075670	0.880147	22.876003
47808	0	0.623271	9.613038	0.443498	0.006230	0.096130	0.004438	1.076959	0.875801	22.869000
47809	0	0.659209	9.674072	0.457722	0.006592	0.096741	0.004578	1.074621	0.873963	22.860665
47810	0	0.659531	9.710603	0.536498	0.006592	0.097106	0.005370	1.077873	0.868334	22.854965
47811	0	0.670986	9.777888	0.524368	0.006714	0.097778	0.005249	1.081382	0.871455	22.851437
47812	0	0.628262	9.820677	0.602213	0.006278	0.098207	0.006031	1.088967	0.864584	22.847994
47813	0	0.622873	9.857194	0.609774	0.006226	0.098572	0.006104	1.092888	0.859400	22.841813
47814	0	0.641270	9.899933	0.688177	0.006414	0.098999	0.006885	1.093318	0.859935	22.837396
47815	0	0.653478	9.899877	0.592014	0.006531	0.098999	0.005920	1.090786	0.853802	22.832941
47816	0	0.684486	9.966952	0.634434	0.006844	0.099669	0.006347	1.090637	0.850843	22.826673
47817	0	0.684075	9.973118	0.598040	0.006836	0.099731	0.005981	1.088959	0.843823	22.823891
47818	0	0.611538	9.930304	0.585663	0.006112	0.099303	0.005857	1.085955	0.838619	22.813493
47819	0	0.641418	9.954789	0.573901	0.006409	0.099548	0.005737	1.081130	0.830786	22.807371
47820	0	0.648080	9.893721	0.585860	0.006480	0.098937	0.005862	1.082448	0.828660	22.797251
47821	0	0.629004	9.869341	0.574100	0.006287	0.098694	0.005737	1.075252	0.823304	22.785106
47822	0	0.660012	9.808115	0.581048	0.006598	0.098082	0.005805	1.065871	0.820112	22.768927
47823	0	0.653390	9.753396	0.592056	0.006531	0.097534	0.005920	1.062713	0.815108	22.756528
47824	0	0.690693	9.747184	0.561605	0.006903	0.097472	0.005615	1.058812	0.808642	22.746263
47825	0	0.634915	9.674052	0.573909	0.006348	0.096741	0.005737	1.053766	0.805461	22.736944
47826	0	0.635102	9.643456	0.518967	0.006350	0.096435	0.005191	1.052206	0.802325	22.724976
47827	0	0.610494	9.619139	0.475923	0.006104	0.096191	0.004761	1.051094	0.799138	22.717087
47828	0	0.591925	9.612973	0.481546	0.005922	0.096129	0.004818	1.051193	0.801310	22.708161
47829	0	0.611072	9.570274	0.475930	0.006104	0.095703	0.004761	1.049992	0.791188	22.698636
47830	0	0.636057	9.600741	0.463546	0.006362	0.096007	0.004635	1.046405	0.791302	22.691301
47831	0	0.634619	9.600854	0.542957	0.006348	0.096008	0.005432	1.046634	0.791427	22.690729
47832	0	0.659152	9.643587	0.523287	0.006588	0.096436	0.005243	1.056070	0.785736	22.686289
47833	0	0.634843	9.643546	0.555479	0.006348	0.096436	0.005554	1.052514	0.783219	22.681961
47834	0	0.635149	9.716686	0.573766	0.006349	0.097167	0.005738	1.050304	0.778357	22.674045
47835	0	0.647152	9.741192	0.579949	0.006470	0.097412	0.005798	1.046031	0.774800	22.665716
47836	0	0.628958	9.820440	0.610868	0.006289	0.098205	0.006105	1.039283	0.773386	22.653990
47837	0	0.616398	9.808380	0.609922	0.006165	0.098083	0.006104	1.041407	0.772530	22.648846
47838	0	0.634442	9.857201	0.572531	0.006346	0.098572	0.005728	1.041348	0.772591	22.644112
47839	0	0.671848	9.893742	0.561967	0.006714	0.098938	0.005615	1.033312	0.765684	22.640693
47840	0	0.647630	9.924145	0.623324	0.006478	0.099241	0.006234	1.031517	0.766363	22.642344
47841	0	0.677450	9.936526	0.628662	0.006775	0.099365	0.006287	1.028546	0.765405	22.636588
47842	0	0.696133	9.918096	0.640638	0.006957	0.099181	0.006408	1.027143	0.758963	22.632088
47843	0	0.696088	9.918174	0.604563	0.006958	0.099182	0.006042	1.020529	0.754144	22.626617
47844	0	0.659865	9.869238	0.587136	0.006597	0.098693	0.005865	1.010295	0.750209	22.622616
47845	0	0.647450	9.844907	0.598679	0.006470	0.098450	0.005981	1.001090	0.743182	22.614595
47846	0	0.647766	9.832563	0.544522	0.006478	0.098326	0.005443	0.995116	0.742371	22.608774
47847	0	0.677962	9.765573	0.543555	0.006775	0.097656	0.005432	0.988090	0.735338	22.600914
47848	0	0.678245	9.728827	0.525446	0.006783	0.097288	0.005256	0.986577	0.734998	22.597234
47849	0	0.646942	9.680191	0.524664	0.006470	0.096802	0.005249	0.986358	0.733926	22.585491
47850	0	0.653310	9.649626	0.518404	0.006530	0.096497	0.005182	0.981223	0.728550	22.575467
47851	0	0.653129	9.625238	0.531060	0.006531	0.096252	0.005310	0.977617	0.726360	22.573583
47852	0	0.616950	9.570163	0.598689	0.006166	0.095702	0.005982	0.969293	0.719994	22.569354
47853	0	0.640904	9.582503	0.543464	0.006409	0.095825	0.005432	0.963272	0.718122	22.560358
47854	0	0.641003	9.564079	0.562428	0.006409	0.095641	0.005620	0.955158	0.715010	22.556586
47855	0	0.647207	9.588599	0.494549	0.006470	0.095886	0.004944	0.950228	0.710638	22.554682
47856	0	0.610184	9.588586	0.506438	0.006107	0.095885	0.005069	0.952551	0.715607	22.548229
47857	0	0.640954	9.613048	0.530706	0.006409	0.096130	0.005310	0.953250	0.712848	22.550905
47858	0	0.652929	9.649693	0.554431	0.006532	0.096497	0.005548	0.954101	0.714169	22.545814
47859	0	0.646554	9.710745	0.530567	0.006470	0.097107	0.005310	0.956291	0.717592	22.538223
47860	0	0.645668	9.741285	0.559789	0.006461	0.097412	0.005606	0.962528	0.721244	22.537100
47861	0	0.646766	9.783968	0.573417	0.006470	0.097839	0.005737	0.963300	0.721937	22.538230
47862	0	0.670686	9.851142	0.596607	0.006709	0.098511	0.005975	0.970373	0.723113	22.528316
47863	0	0.676867	9.912173	0.658857	0.006775	0.099121	0.006592	0.971113	0.728799	22.521251
47864	0	0.676098	9.900034	0.676342	0.006762	0.099000	0.006768	0.973642	0.727990	22.515354
47865	0	0.677542	9.942639	0.628420	0.006775	0.099426	0.006287	0.973419	0.725835	22.511258
47866	0	0.659442	9.967046	0.646062	0.006592	0.099670	0.006464	0.974296	0.721216	22.509736
47867	0	0.652875	9.954835	0.592240	0.006531	0.099548	0.005920	0.968973	0.722041	22.502231
47868	0	0.670654	9.954760	0.561824	0.006709	0.099547	0.005619	0.966862	0.723445	22.495404
47869	0	0.670916	9.899952	0.591748	0.006714	0.098999	0.005920	0.967116	0.727551	22.482388
47870	0	0.707112	9.893893	0.591328	0.007071	0.098939	0.005914	0.964534	0.725396	22.473302
47871	0	0.689484	9.838902	0.597825	0.006897	0.098389	0.005981	0.965109	0.726493	22.462388
47872	0	0.622155	9.759539	0.603227	0.006221	0.097595	0.006036	0.966162	0.724235	22.454552
47873	0	0.634918	9.741197	0.598213	0.006348	0.097412	0.005981	0.962246	0.721039	22.440691
47874	0	0.610774	9.673958	0.586200	0.006106	0.096740	0.005860	0.957192	0.717935	22.433069
47875	0	0.634715	9.661872	0.567560	0.006348	0.096619	0.005676	0.954830	0.717208	22.418451
47876	0	0.652864	9.619144	0.451434	0.006529	0.096191	0.004515	0.952151	0.715912	22.410064
47877	0	0.634602	9.564224	0.408834	0.006348	0.095642	0.004089	0.950299	0.716292	22.401970
47878	0	0.646347	9.570346	0.432677	0.006466	0.095703	0.004331	0.951857	0.717639	22.395805
47879	0	0.640851	9.570337	0.438952	0.006409	0.095703	0.004395	0.954797	0.716275	22.390728
47880	0	0.634120	9.552047	0.468740	0.006347	0.095520	0.004689	0.953907	0.721361	22.379291
47881	0	0.616251	9.564244	0.451202	0.006165	0.095642	0.004517	0.956381	0.722215	22.374495
47882	0	0.578737	9.570378	0.566207	0.005794	0.095703	0.005667	0.958982	0.728051	22.371730
47883	0	0.640700	9.649715	0.560739	0.006409	0.096497	0.005615	0.965354	0.728314	22.373990
47884	0	0.646473	9.686385	0.553764	0.006466	0.096864	0.005538	0.962713	0.728220	22.370101
47885	0	0.665172	9.741215	0.518864	0.006653	0.097412	0.005188	0.958961	0.727906	22.367551
47886	0	0.658014	9.771811	0.555102	0.006589	0.097717	0.005555	0.960875	0.736517	22.368687
47887	0	0.652684	9.845032	0.518134	0.006531	0.098450	0.005188	0.965570	0.739535	22.359886
47888	0	0.633445	9.869546	0.565573	0.006339	0.098695	0.005662	0.969764	0.743400	22.352367
47889	0	0.646540	9.899957	0.561053	0.006470	0.098999	0.005615	0.972264	0.746687	22.358299
47890	0	0.633306	9.924478	0.633181	0.006338	0.099244	0.006337	0.975453	0.750872	22.357687
47891	0	0.646694	9.942690	0.597397	0.006470	0.099426	0.005981	0.980999	0.752580	22.351823
47892	0	0.694425	9.954971	0.615163	0.006952	0.099549	0.006149	0.975316	0.760217	22.350577
47893	0	0.652469	9.936585	0.640529	0.006531	0.099365	0.006409	0.976230	0.765579	22.350230
47894	0	0.663868	9.906117	0.597318	0.006640	0.099061	0.005974	0.973875	0.766099	22.345178
47895	0	0.646706	9.899939	0.548973	0.006470	0.098999	0.005493	0.974736	0.767722	22.335763
47896	0	0.609044	9.832819	0.597217	0.006098	0.098328	0.005974	0.973601	0.774797	22.326623
47897	0	0.659178	9.832764	0.561519	0.006592	0.098328	0.005615	0.970514	0.773368	22.316654
47898	0	0.646465	9.765582	0.609855	0.006469	0.097655	0.006103	0.972072	0.776813	22.307149
47899	0	0.677171	9.735117	0.586143	0.006775	0.097351	0.005859	0.966565	0.779022	22.301219
47900	0	0.651966	9.698535	0.622641	0.006524	0.096985	0.006229	0.966933	0.782886	22.290842
47901	0	0.628471	9.649666	0.567704	0.006287	0.096497	0.005676	0.962884	0.783678	22.282480
47902	0	0.609198	9.643606	0.604211	0.006099	0.096436	0.006043	0.961418	0.790051	22.283716
47903	0	0.622145	9.600867	0.573556	0.006226	0.096008	0.005737	0.960373	0.793495	22.275296
47904	0	0.621387	9.576429	0.488053	0.006217	0.095764	0.004879	0.955435	0.795676	22.270563
47905	0	0.610084	9.576417	0.500795	0.006104	0.095764	0.005005	0.948731	0.797205	22.271053
47906	0	0.622035	9.600750	0.470167	0.006220	0.096007	0.004705	0.950092	0.795066	22.267590
47907	0	0.610494	9.613058	0.469353	0.006104	0.096130	0.004700	0.954391	0.791721	22.266277
47908	0	0.634440	9.686357	0.510537	0.006350	0.096863	0.005114	0.961071	0.796197	22.264309
47909	0	0.628160	9.686360	0.511790	0.006287	0.096863	0.005127	0.968689	0.800562	22.261841
47910	0	0.651472	9.741371	0.559138	0.006520	0.097413	0.005596	0.971231	0.805512	22.259215
47911	0	0.640591	9.759557	0.603966	0.006409	0.097595	0.006042	0.971435	0.807246	22.257323
47912	0	0.621518	9.802325	0.596770	0.006220	0.098022	0.005976	0.977764	0.811030	22.257343
47913	0	0.658745	9.832834	0.585245	0.006592	0.098328	0.005859	0.982713	0.814542	22.252663
47914	0	0.645709	9.839001	0.578091	0.006460	0.098390	0.005784	0.983205	0.816662	22.246873
47915	0	0.695593	9.918237	0.567452	0.006958	0.099182	0.005676	0.982077	0.817519	22.244931
47916	0	0.664581	9.906052	0.536157	0.006648	0.099060	0.005367	0.985563	0.818530	22.241163
47917	0	0.652771	9.906046	0.536735	0.006531	0.099060	0.005371	0.986823	0.820401	22.242474
47918	0	0.657536	9.924430	0.553681	0.006585	0.099243	0.005546	0.993898	0.830055	22.239853
47919	0	0.609972	9.875534	0.573355	0.006104	0.098755	0.005737	0.995112	0.832996	22.232622
47920	0	0.639370	9.857240	0.591042	0.006401	0.098572	0.005913	0.994652	0.840200	22.218406
47921	0	0.616230	9.820575	0.610277	0.006165	0.098206	0.006104	0.992352	0.841400	22.209134
47922	0	0.652367	9.808355	0.543211	0.006526	0.098083	0.005430	0.986968	0.842615	22.202670
47923	0	0.659232	9.759530	0.573527	0.006592	0.097595	0.005737	0.986191	0.840444	22.196102
47924	0	0.664722	9.759570	0.542555	0.006653	0.097595	0.005427	0.985113	0.845554	22.186458
47925	0	0.628424	9.674082	0.488403	0.006287	0.096741	0.004883	0.980514	0.846815	22.181496
47926	0	0.633787	9.680204	0.494535	0.006342	0.096802	0.004946	0.977769	0.850166	22.171506
47927	0	0.591815	9.643557	0.488501	0.005920	0.096436	0.004883	0.972007	0.851336	22.167193
47928	0	0.591924	9.643566	0.445216	0.005916	0.096436	0.004459	0.977384	0.845538	22.156998
47929	0	0.592206	9.619178	0.487342	0.005920	0.096191	0.004883	0.985422	0.842003	22.150062
47930	0	0.610702	9.637466	0.473782	0.006106	0.096375	0.004742	0.986835	0.839702	22.141555
47931	0	0.628369	9.637502	0.487654	0.006287	0.096375	0.004883	0.991197	0.841543	22.138892
47932	0	0.640307	9.674174	0.541634	0.006402	0.096742	0.005419	0.990981	0.838678	22.134373
47933	0	0.628631	9.674107	0.536512	0.006287	0.096741	0.005371	0.994945	0.837423	22.136652
47934	0	0.609721	9.710748	0.523278	0.006103	0.097107	0.005237	0.996365	0.842190	22.128866
47935	0	0.610352	9.753433	0.561254	0.006104	0.097534	0.005615	0.996437	0.840551	22.127664
47936	0	0.616316	9.783927	0.573446	0.006165	0.097839	0.005732	0.989960	0.840603	22.121273
47937	0	0.622541	9.814472	0.475712	0.006226	0.098145	0.004761	0.991045	0.839247	22.115487
47938	0	0.634589	9.832804	0.517367	0.006347	0.098328	0.005180	0.995634	0.838728	22.106578
47939	0	0.664857	9.875543	0.524418	0.006653	0.098755	0.005249	0.998090	0.842145	22.098850
47940	0	0.651849	9.881746	0.565973	0.006522	0.098817	0.005666	1.001965	0.844858	22.094827
47941	0	0.659244	9.924319	0.585827	0.006592	0.099243	0.005859	0.999963	0.842805	22.080712
47942	0	0.659110	9.905993	0.639472	0.006593	0.099059	0.006406	1.009613	0.843247	22.074166
47943	0	0.628941	9.893797	0.671146	0.006287	0.098938	0.006714	1.009233	0.838462	22.069740
47944	0	0.623207	9.881517	0.621485	0.006230	0.098815	0.006220	1.011793	0.835154	22.057634
47945	0	0.653169	9.863265	0.579998	0.006531	0.098633	0.005798	1.006607	0.832725	22.043833
47946	0	0.635067	9.814345	0.512975	0.006349	0.098144	0.005130	1.003469	0.828803	22.035037
47947	0	0.622477	9.783943	0.476034	0.006226	0.097839	0.004761	1.000733	0.828226	22.030217
47948	0	0.640681	9.716817	0.524423	0.006407	0.097168	0.005248	1.001993	0.826770	22.019447
47949	0	0.634925	9.698479	0.488219	0.006348	0.096985	0.004883	0.999459	0.823443	22.006781
47950	0	0.666031	9.649559	0.432525	0.006656	0.096496	0.004332	1.003713	0.816405	21.993226
47951	0	0.634618	9.637469	0.536956	0.006348	0.096375	0.005371	1.002325	0.816676	21.989132
47952	0	0.640969	9.600815	0.554751	0.006405	0.096008	0.005550	1.002475	0.809539	21.980266
47953	0	0.641225	9.631344	0.481777	0.006409	0.096313	0.004822	1.004031	0.803747	21.975707
47954	0	0.623300	9.606835	0.487383	0.006232	0.096068	0.004874	1.001360	0.801253	21.970548
47955	0	0.610592	9.588617	0.420930	0.006104	0.095886	0.004211	1.000725	0.796790	21.966142
47956	0	0.623242	9.631233	0.438970	0.006229	0.096313	0.004390	0.997634	0.791604	21.959735
47957	0	0.616583	9.631379	0.475280	0.006165	0.096313	0.004761	1.003928	0.788489	21.954727
47958	0	0.629056	9.686279	0.455867	0.006289	0.096863	0.004561	1.004027	0.784494	21.949193
47959	0	0.665520	9.722891	0.469840	0.006653	0.097229	0.004700	1.002425	0.780100	21.949386
47960	0	0.653472	9.747255	0.487267	0.006535	0.097472	0.004880	1.007817	0.778365	21.941284
47961	0	0.665750	9.802207	0.598274	0.006653	0.098022	0.005981	1.003145	0.771353	21.937572
47962	0	0.660287	9.863192	0.555214	0.006600	0.098632	0.005556	1.004557	0.766951	21.932560
47963	0	0.647397	9.893814	0.621870	0.006470	0.098938	0.006226	1.009382	0.760424	21.926834
47964	0	0.635711	9.899894	0.596662	0.006355	0.098999	0.005967	1.006809	0.756821	21.918598
47965	0	0.647602	9.918178	0.579732	0.006470	0.099182	0.005798	1.004801	0.748017	21.912567
47966	0	0.642570	9.930278	0.573731	0.006421	0.099303	0.005734	0.998347	0.741082	21.907443
47967	0	0.671645	9.924305	0.555306	0.006714	0.099243	0.005554	0.996443	0.736587	21.900259
47968	0	0.678241	9.930269	0.580172	0.006780	0.099303	0.005795	0.986092	0.731816	21.898051
47969	0	0.665592	9.905990	0.579751	0.006653	0.099060	0.005798	0.983892	0.726614	21.898706
47970	0	0.678441	9.905868	0.586024	0.006781	0.099059	0.005857	0.977443	0.720772	21.892252
47971	0	0.671981	9.844938	0.518646	0.006714	0.098450	0.005188	0.975977	0.712320	21.886325
47972	0	0.636143	9.808213	0.543311	0.006359	0.098083	0.005428	0.967144	0.708156	21.874758
47973	0	0.623137	9.722865	0.530980	0.006226	0.097229	0.005310	0.964249	0.699779	21.871227
47974	0	0.623720	9.710594	0.469937	0.006237	0.097106	0.004699	0.960360	0.697980	21.868356
47975	0	0.647276	9.661839	0.451796	0.006470	0.096619	0.004517	0.955595	0.692753	21.866517
47976	0	0.654036	9.643419	0.458254	0.006536	0.096435	0.004580	0.948825	0.686590	21.858541
47977	0	0.646931	9.619152	0.414844	0.006470	0.096191	0.004150	0.947943	0.685506	21.849177
47978	0	0.634897	9.564174	0.457714	0.006347	0.095642	0.004573	0.939703	0.681159	21.846766
47979	0	0.623221	9.588573	0.433510	0.006226	0.095886	0.004333	0.934568	0.671703	21.837484
47980	0	0.617854	9.625034	0.482650	0.006177	0.096251	0.004825	0.929234	0.668197	21.833405
47981	0	0.604154	9.613054	0.530805	0.006042	0.096130	0.005310	0.928517	0.667732	21.829564
47982	0	0.640012	9.625285	0.506065	0.006406	0.096252	0.005061	0.926068	0.672823	21.829254
47983	0	0.646578	9.655768	0.500879	0.006470	0.096558	0.005005	0.918331	0.675892	21.824749
47984	0	0.652352	9.704594	0.464359	0.006522	0.097046	0.004646	0.918449	0.672635	21.824942
47985	0	0.665025	9.741235	0.488158	0.006653	0.097412	0.004883	0.916820	0.674019	21.822069
47986	0	0.646356	9.747314	0.518575	0.006464	0.097473	0.005185	0.913007	0.672890	21.819390
47987	0	0.659166	9.808352	0.537080	0.006592	0.098083	0.005371	0.910214	0.671494	21.811639
47988	0	0.609972	9.851143	0.542196	0.006103	0.098511	0.005431	0.917812	0.673249	21.801827
47989	0	0.629004	9.893765	0.634953	0.006287	0.098938	0.006348	0.912545	0.667659	21.797463
47990	0	0.654095	9.881495	0.610285	0.006537	0.098815	0.006106	0.913483	0.662043	21.792193
47991	0	0.665283	9.918208	0.628736	0.006653	0.099182	0.006287	0.909456	0.660594	21.786516
47992	0	0.652877	9.911998	0.574212	0.006530	0.099120	0.005738	0.901873	0.660198	21.779363
47993	0	0.683660	9.936516	0.573773	0.006836	0.099365	0.005737	0.898200	0.657919	21.770841
47994	0	0.659518	9.899776	0.592287	0.006593	0.098998	0.005920	0.892189	0.653589	21.765116
47995	0	0.653324	9.887693	0.475781	0.006531	0.098877	0.004761	0.892415	0.649137	21.758735
47996	0	0.665473	9.857125	0.523803	0.006658	0.098571	0.005242	0.894200	0.651028	21.744881
47997	0	0.641073	9.802232	0.573749	0.006409	0.098022	0.005737	0.890835	0.647078	21.737468
47998	0	0.684582	9.783801	0.530944	0.006840	0.097838	0.005310	0.888375	0.638401	21.733443
47999	0	0.653093	9.716786	0.555586	0.006531	0.097168	0.005554	0.883270	0.636635	21.726127
48000	0	0.653325	9.722824	0.561184	0.006531	0.097228	0.005618	0.887430	0.632212	21.720626
48001	0	0.646880	9.661873	0.530984	0.006470	0.096619	0.005310	0.884536	0.631739	21.714897
48002	0	0.665182	9.643521	0.470303	0.006650	0.096436	0.004699	0.876319	0.627934	21.710292
48003	0	0.634674	9.637470	0.420857	0.006348	0.096375	0.004211	0.876569	0.627410	21.706152
48004	0	0.634512	9.613054	0.414067	0.006346	0.096130	0.004144	0.877058	0.626553	21.699062
48005	0	0.640723	9.600848	0.494227	0.006409	0.096008	0.004944	0.875776	0.626785	21.691144
48006	0	0.664720	9.655805	0.475060	0.006649	0.096558	0.004757	0.880166	0.627326	21.685654
48007	0	0.677263	9.661885	0.530931	0.006775	0.096619	0.005310	0.877999	0.628340	21.685268
48008	0	0.670621	9.649720	0.505611	0.006709	0.096497	0.005064	0.884278	0.630128	21.680409
48009	0	0.634738	9.698480	0.494548	0.006348	0.096985	0.004944	0.879252	0.628839	21.675930
48010	0	0.677194	9.747248	0.531023	0.006774	0.097472	0.005313	0.879385	0.629477	21.678956
48011	0	0.653116	9.759524	0.604162	0.006531	0.097595	0.006042	0.877307	0.627372	21.677041
48012	0	0.653243	9.814451	0.512332	0.006531	0.098145	0.005125	0.876260	0.623731	21.679559
48013	0	0.646653	9.826687	0.598050	0.006470	0.098267	0.005981	0.874249	0.625894	21.674648
48014	0	0.675965	9.845058	0.524089	0.006768	0.098450	0.005246	0.877284	0.634272	21.672725
48015	0	0.665270	9.869390	0.573661	0.006653	0.098694	0.005737	0.875029	0.632712	21.673805
48016	0	0.652821	9.906018	0.549091	0.006530	0.099060	0.005491	0.872284	0.633037	21.665341
48017	0	0.634603	9.863287	0.598228	0.006348	0.098633	0.005981	0.868134	0.633589	21.649016
48018	0	0.646300	9.881623	0.652982	0.006466	0.098816	0.006532	0.867201	0.635423	21.641087
48019	0	0.665352	9.881566	0.671696	0.006653	0.098816	0.006714	0.860380	0.633370	21.628601
48020	0	0.647150	9.832668	0.555901	0.006471	0.098327	0.005560	0.858219	0.631004	21.617222
48021	0	0.659139	9.820571	0.604061	0.006592	0.098206	0.006042	0.857209	0.630003	21.608879
48022	0	0.659452	9.777809	0.505962	0.006590	0.097778	0.005061	0.855808	0.623026	21.600222
48023	0	0.671259	9.759548	0.463502	0.006714	0.097595	0.004639	0.856920	0.622941	21.596802
48024	0	0.646461	9.710720	0.499506	0.006467	0.097107	0.004997	0.856326	0.624081	21.589510
48025	0	0.658662	9.716831	0.457783	0.006592	0.097168	0.004578	0.852907	0.628652	21.578784
48026	0	0.633396	9.655784	0.506576	0.006337	0.096558	0.005066	0.849961	0.630889	21.570357
48027	0	0.628345	9.661902	0.487968	0.006287	0.096619	0.004883	0.850559	0.633053	21.568609
48028	0	0.627684	9.631348	0.561201	0.006280	0.096313	0.005609	0.843335	0.635203	21.560967
48029	0	0.615612	9.649738	0.524420	0.006165	0.096497	0.005249	0.845983	0.643579	21.553726
48030	0	0.590566	9.643635	0.505546	0.005903	0.096437	0.005055	0.842815	0.639157	21.546276
48031	0	0.646076	9.661931	0.475967	0.006470	0.096619	0.004761	0.840968	0.648229	21.540448
48032	0	0.657277	9.661987	0.518144	0.006574	0.096620	0.005185	0.842172	0.647780	21.533597
48033	0	0.671202	9.686321	0.493817	0.006714	0.096863	0.004944	0.845688	0.648451	21.523717
48034	0	0.664576	9.729050	0.553760	0.006649	0.097290	0.005542	0.847506	0.650720	21.519932
48035	0	0.646711	9.716833	0.481798	0.006470	0.097168	0.004822	0.848820	0.652282	21.510370
48036	0	0.627590	9.753451	0.658309	0.006281	0.097534	0.006583	0.845894	0.656476	21.509367
48037	0	0.616451	9.820571	0.634546	0.006165	0.098206	0.006348	0.845312	0.655064	21.504874
48038	0	0.640305	9.838941	0.590839	0.006408	0.098389	0.005916	0.850603	0.659019	21.501166
48039	0	0.682884	9.881656	0.622321	0.006836	0.098816	0.006226	0.850156	0.665830	21.494619
48040	0	0.675449	9.863445	0.566487	0.006760	0.098634	0.005671	0.853502	0.670433	21.481399
48041	0	0.695629	9.869407	0.591865	0.006958	0.098694	0.005920	0.852277	0.671046	21.471671
48042	0	0.645997	9.881646	0.646357	0.006466	0.098816	0.006466	0.851856	0.676392	21.470708
48043	0	0.622159	9.863299	0.561658	0.006226	0.098633	0.005615	0.847158	0.679458	21.464877
48044	0	0.602878	9.851108	0.610500	0.006034	0.098511	0.006105	0.844507	0.683892	21.459536
48045	0	0.610221	9.826654	0.573972	0.006104	0.098267	0.005737	0.838530	0.683877	21.451731
48046	0	0.633979	9.796098	0.555485	0.006345	0.097960	0.005558	0.839046	0.688237	21.444275
48047	0	0.652636	9.765644	0.506796	0.006531	0.097656	0.005066	0.833420	0.691935	21.432594
48048	0	0.651986	9.704599	0.531381	0.006521	0.097046	0.005314	0.830216	0.692154	21.417067
48049	0	0.652631	9.680199	0.579942	0.006531	0.096802	0.005798	0.825727	0.695956	21.408635
48050	0	0.633550	9.692410	0.494372	0.006338	0.096924	0.004946	0.824903	0.697566	21.397493
48051	0	0.628838	9.661890	0.591456	0.006287	0.096619	0.005920	0.828563	0.694169	21.388118
48052	0	0.616300	9.649682	0.535946	0.006167	0.096497	0.005359	0.824468	0.697931	21.382398
48053	0	0.585720	9.600855	0.573536	0.005859	0.096008	0.005737	0.823647	0.698908	21.382309
48054	0	0.603308	9.606983	0.475289	0.006038	0.096069	0.004757	0.825295	0.702878	21.380064
48055	0	0.652576	9.606985	0.494038	0.006531	0.096069	0.004944	0.826268	0.707261	21.381425
48056	0	0.645407	9.625300	0.480983	0.006459	0.096252	0.004814	0.828265	0.711797	21.383320
48057	0	0.653023	9.655797	0.499872	0.006531	0.096558	0.005005	0.832381	0.710869	21.377808
48058	0	0.640064	9.668051	0.596141	0.006407	0.096680	0.005968	0.837136	0.716621	21.371098
48059	0	0.640063	9.735219	0.584960	0.006409	0.097351	0.005859	0.845490	0.724518	21.367135
48060	0	0.662948	9.759793	0.595502	0.006636	0.097597	0.005961	0.849835	0.730207	21.363512
48061	0	0.640058	9.790112	0.628352	0.006409	0.097900	0.006287	0.850241	0.738316	21.353686
48062	0	0.620260	9.826822	0.596980	0.006208	0.098268	0.005975	0.852848	0.743595	21.345438
48063	0	0.634452	9.844994	0.573670	0.006348	0.098450	0.005737	0.850424	0.745557	21.345580
48064	0	0.651976	9.869434	0.560972	0.006524	0.098694	0.005613	0.851416	0.749032	21.341188
48065	0	0.665115	9.918246	0.475628	0.006653	0.099182	0.004761	0.853348	0.749399	21.335783
48066	0	0.646240	9.899944	0.566345	0.006466	0.098999	0.005667	0.854003	0.751817	21.336947
48067	0	0.652866	9.912124	0.555401	0.006531	0.099121	0.005554	0.851036	0.752688	21.334173
48068	0	0.633981	9.893867	0.633921	0.006343	0.098938	0.006347	0.856537	0.754629	21.332875
48069	0	0.640174	9.875525	0.622688	0.006409	0.098755	0.006226	0.851848	0.761167	21.332953
48070	0	0.627193	9.820588	0.628395	0.006272	0.098206	0.006289	0.853921	0.760222	21.325831
48071	0	0.646865	9.826695	0.554921	0.006470	0.098267	0.005554	0.856450	0.760026	21.313060
48072	0	0.622167	9.765619	0.542398	0.006223	0.097656	0.005422	0.850510	0.759659	21.311987
48073	0	0.646921	9.765630	0.500459	0.006470	0.097656	0.005005	0.847611	0.758718	21.305128
48074	0	0.628742	9.728981	0.555413	0.006285	0.097290	0.005553	0.843336	0.753991	21.299340
48075	0	0.634437	9.698506	0.549343	0.006348	0.096985	0.005493	0.839762	0.756420	21.289384
48076	0	0.591588	9.637466	0.499954	0.005914	0.096375	0.005005	0.842858	0.752383	21.280347
48077	0	0.640787	9.643564	0.475999	0.006409	0.096436	0.004761	0.840497	0.751815	21.269467
48078	0	0.640871	9.631357	0.530417	0.006407	0.096313	0.005308	0.841999	0.747965	21.263382
48079	0	0.640822	9.649657	0.549396	0.006409	0.096497	0.005493	0.837819	0.747008	21.257979
48080	0	0.604097	9.619101	0.578970	0.006041	0.096190	0.005799	0.845966	0.745134	21.252066
48081	0	0.616262	9.625262	0.512590	0.006165	0.096252	0.005127	0.843996	0.745907	21.242151
48082	0	0.622232	9.643576	0.530162	0.006221	0.096436	0.005307	0.847401	0.742531	21.233778
48083	0	0.634975	9.680175	0.512443	0.006348	0.096802	0.005127	0.847142	0.738513	21.225157
48084	0	0.641022	9.704550	0.486900	0.006413	0.097045	0.004877	0.853507	0.739577	21.222185
48085	0	0.621956	9.698548	0.524471	0.006226	0.096985	0.005249	0.855468	0.745011	21.224623
48086	0	0.633157	9.765781	0.529377	0.006335	0.097657	0.005301	0.860213	0.747710	21.225340
48087	0	0.628934	9.802277	0.572896	0.006287	0.098022	0.005737	0.866745	0.742939	21.223769
48088	0	0.616898	9.838941	0.656383	0.006169	0.098389	0.006575	0.876069	0.741918	21.216160
48089	0	0.658923	9.857214	0.597837	0.006592	0.098572	0.005981	0.876444	0.743302	21.216885
48090	0	0.664654	9.869412	0.652051	0.006647	0.098694	0.006524	0.877334	0.742475	21.209476
48091	0	0.634921	9.875474	0.628732	0.006348	0.098755	0.006287	0.873236	0.739263	21.200962
48092	0	0.653238	9.887613	0.604258	0.006534	0.098876	0.006043	0.870962	0.739199	21.198639
48093	0	0.634638	9.857196	0.567451	0.006348	0.098572	0.005676	0.869754	0.739146	21.191523
48094	0	0.634856	9.851056	0.573253	0.006345	0.098511	0.005733	0.867618	0.733181	21.189409
48095	0	0.652701	9.832804	0.549047	0.006531	0.098328	0.005493	0.867455	0.736078	21.181379
48096	0	0.634282	9.826653	0.603499	0.006340	0.098267	0.006037	0.866235	0.731323	21.178039
48097	0	0.647153	9.802287	0.627845	0.006470	0.098022	0.006287	0.872469	0.727737	21.171815
48098	0	0.647577	9.771750	0.662933	0.006473	0.097717	0.006636	0.876521	0.722693	21.161862
48099	0	0.628491	9.741238	0.579558	0.006287	0.097412	0.005798	0.876499	0.723135	21.156381
48100	0	0.641059	9.747268	0.554997	0.006405	0.097473	0.005548	0.871423	0.714888	21.147382
48101	0	0.617008	9.674049	0.530780	0.006165	0.096741	0.005310	0.870765	0.706866	21.140941
48102	0	0.605374	9.655673	0.505890	0.006053	0.096557	0.005061	0.870096	0.704513	21.129107
48103	0	0.622603	9.686283	0.469841	0.006226	0.096863	0.004700	0.868368	0.702386	21.130753
48104	0	0.634702	9.649662	0.512415	0.006348	0.096497	0.005124	0.865039	0.701548	21.127261
48105	0	0.659226	9.655764	0.414904	0.006592	0.096558	0.004150	0.863370	0.699385	21.124179
48106	0	0.610614	9.649642	0.512395	0.006104	0.096497	0.005124	0.860295	0.694663	21.125204
48107	0	0.610921	9.667932	0.561542	0.006104	0.096680	0.005615	0.856794	0.686363	21.122853
48108	0	0.636056	9.692303	0.591633	0.006359	0.096923	0.005920	0.858283	0.683228	21.113583
48109	0	0.640421	9.729036	0.573692	0.006409	0.097290	0.005737	0.855443	0.687032	21.102293
48110	0	0.646222	9.728987	0.537067	0.006460	0.097290	0.005370	0.851530	0.683087	21.096330
48111	0	0.647224	9.783925	0.530897	0.006470	0.097839	0.005310	0.849491	0.678618	21.085918
48112	0	0.611127	9.783826	0.573360	0.006108	0.097838	0.005734	0.847216	0.673538	21.083373
48113	0	0.653645	9.808327	0.542942	0.006531	0.098083	0.005432	0.847100	0.665296	21.081352
48114	0	0.635825	9.814362	0.566967	0.006358	0.098144	0.005671	0.844845	0.663635	21.077553
48115	0	0.672056	9.875447	0.591971	0.006714	0.098755	0.005920	0.842323	0.654381	21.071175
48116	0	0.660256	9.820476	0.665040	0.006604	0.098205	0.006651	0.839612	0.654841	21.066464
48117	0	0.660082	9.851012	0.634801	0.006592	0.098511	0.006348	0.835831	0.642917	21.056507
48118	0	0.643291	9.856917	0.677839	0.006426	0.098570	0.006775	0.828436	0.633257	21.051110
48119	0	0.622675	9.851079	0.610159	0.006226	0.098511	0.006104	0.827335	0.630478	21.043166
48120	0	0.640906	9.820545	0.604120	0.006411	0.098206	0.006038	0.819939	0.630815	21.037998
48121	0	0.665571	9.814437	0.537040	0.006653	0.098145	0.005371	0.817395	0.625930	21.032237
48122	0	0.647884	9.765489	0.500526	0.006474	0.097655	0.005003	0.811364	0.619296	21.025358
48123	0	0.653231	9.741174	0.549785	0.006531	0.097412	0.005493	0.802481	0.616035	21.014757
48124	0	0.635213	9.735018	0.555993	0.006351	0.097350	0.005563	0.802501	0.612610	21.014218
48125	0	0.610824	9.692374	0.555055	0.006104	0.096924	0.005554	0.803471	0.605522	21.006453
48126	0	0.611346	9.698401	0.572661	0.006112	0.096984	0.005730	0.803727	0.602575	20.993600
48127	0	0.665283	9.686264	0.464184	0.006653	0.096863	0.004639	0.796601	0.601063	20.981295
48128	0	0.634743	9.667879	0.525399	0.006348	0.096679	0.005255	0.794246	0.599657	20.983226
48129	0	0.628782	9.661851	0.506719	0.006287	0.096619	0.005066	0.789377	0.596786	20.969770
48130	0	0.653175	9.686184	0.427565	0.006533	0.096862	0.004274	0.784554	0.596288	20.960996
48131	0	0.653053	9.643554	0.531055	0.006531	0.096436	0.005310	0.780599	0.595145	20.948178
48132	0	0.646998	9.710595	0.488182	0.006469	0.097106	0.004883	0.778464	0.592156	20.940946
48133	0	0.640385	9.710721	0.537187	0.006409	0.097107	0.005371	0.774317	0.596235	20.939405
48134	0	0.609758	9.735120	0.560911	0.006093	0.097351	0.005616	0.779338	0.589338	20.937995
48135	0	0.635083	9.759513	0.573523	0.006348	0.097595	0.005737	0.778465	0.584086	20.932998
48136	0	0.604118	9.765580	0.591456	0.006048	0.097655	0.005916	0.776485	0.590735	20.931086
48137	0	0.659256	9.777839	0.604057	0.006592	0.097778	0.006042	0.775376	0.588417	20.922339
48138	0	0.653290	9.863284	0.566957	0.006532	0.098633	0.005672	0.774241	0.585648	20.910442
48139	0	0.634675	9.826621	0.647664	0.006348	0.098267	0.006470	0.762891	0.585217	20.905083
48140	0	0.682924	9.863219	0.599476	0.006834	0.098632	0.005995	0.759625	0.589255	20.900981
48141	0	0.665146	9.869393	0.573743	0.006653	0.098694	0.005737	0.756168	0.589293	20.895108
48142	0	0.677388	9.851079	0.610073	0.006772	0.098511	0.006104	0.756092	0.585568	20.894298
48143	0	0.640881	9.844980	0.591875	0.006409	0.098450	0.005920	0.754653	0.584043	20.885032
48144	0	0.647131	9.838832	0.561567	0.006470	0.098389	0.005611	0.746330	0.580779	20.874117
48145	0	0.622479	9.826665	0.598140	0.006226	0.098267	0.005981	0.743094	0.580080	20.875144
48146	0	0.628447	9.777831	0.543263	0.006285	0.097778	0.005432	0.739193	0.578812	20.871469
48147	0	0.659678	9.741187	0.573565	0.006592	0.097412	0.005737	0.737794	0.571415	20.866141
48148	0	0.660012	9.734994	0.598198	0.006601	0.097350	0.005978	0.729339	0.571368	20.858159
48149	0	0.653366	9.716762	0.580096	0.006531	0.097168	0.005798	0.722882	0.566482	20.850493
48150	0	0.635325	9.698391	0.580324	0.006353	0.096984	0.005803	0.719420	0.565027	20.858407
48151	0	0.628791	9.667951	0.549480	0.006287	0.096680	0.005493	0.714149	0.561975	20.855101
48152	0	0.628775	9.649566	0.506909	0.006289	0.096496	0.005069	0.710412	0.561442	20.845942
48153	0	0.610418	9.643547	0.488355	0.006104	0.096436	0.004883	0.706201	0.559152	20.840268
48154	0	0.653211	9.655655	0.464146	0.006532	0.096557	0.004640	0.700644	0.557184	20.829163
48155	0	0.603896	9.625260	0.500617	0.006042	0.096252	0.005005	0.695822	0.559834	20.826763
48156	0	0.639517	9.631422	0.506121	0.006401	0.096313	0.005068	0.700411	0.565265	20.823101
48157	0	0.641152	9.680171	0.542963	0.006409	0.096802	0.005432	0.700037	0.560418	20.817458
48158	0	0.652930	9.692347	0.511790	0.006536	0.096923	0.005121	0.700682	0.566235	20.814214
48159	0	0.622678	9.722908	0.524626	0.006226	0.097229	0.005249	0.700601	0.563384	20.797079
48160	0	0.603846	9.759552	0.646491	0.006044	0.097595	0.006464	0.696281	0.568770	20.796907
48161	0	0.634486	9.802285	0.652758	0.006348	0.098022	0.006531	0.696692	0.570547	20.790993
48162	0	0.633395	9.796190	0.573026	0.006341	0.097961	0.005731	0.693834	0.577250	20.787638
48163	0	0.640832	9.820574	0.628436	0.006409	0.098206	0.006287	0.693120	0.576279	20.779635
48164	0	0.665160	9.863328	0.603044	0.006652	0.098633	0.006038	0.698220	0.575100	20.778624
48165	0	0.683187	9.899955	0.622171	0.006836	0.098999	0.006226	0.699389	0.578261	20.779198
48166	0	0.657971	9.851106	0.548305	0.006583	0.098511	0.005485	0.697828	0.580841	20.771674
48167	0	0.665090	9.893805	0.579943	0.006653	0.098938	0.005798	0.693282	0.581478	20.772332
48168	0	0.640008	9.845011	0.622513	0.006404	0.098450	0.006227	0.692683	0.584540	20.762024
48169	0	0.640867	9.838870	0.567582	0.006409	0.098389	0.005676	0.689897	0.582978	20.762455
48170	0	0.646514	9.826685	0.530889	0.006469	0.098267	0.005309	0.686772	0.585801	20.748837
48171	0	0.646707	9.808344	0.561934	0.006470	0.098083	0.005615	0.678636	0.587454	20.738623
48172	0	0.664586	9.796060	0.531689	0.006647	0.097960	0.005318	0.676194	0.587452	20.732088
48173	0	0.616530	9.722898	0.555378	0.006165	0.097229	0.005554	0.673339	0.585131	20.717507
48174	0	0.652954	9.735039	0.475621	0.006532	0.097350	0.004759	0.673040	0.586216	20.708543
48175	0	0.658998	9.686322	0.481569	0.006592	0.096863	0.004822	0.676851	0.586887	20.698146
48176	0	0.634513	9.674085	0.553817	0.006344	0.096741	0.005542	0.677809	0.583882	20.687035
48177	0	0.628167	9.637495	0.530799	0.006287	0.096375	0.005310	0.676968	0.588255	20.681492
48178	0	0.614763	9.649713	0.481425	0.006154	0.096497	0.004817	0.676936	0.594387	20.672630
48179	0	0.603935	9.631358	0.537273	0.006042	0.096313	0.005371	0.671706	0.596598	20.665857
48180	0	0.615505	9.631368	0.445796	0.006158	0.096313	0.004458	0.668969	0.598428	20.661489
48181	0	0.671374	9.625247	0.457728	0.006714	0.096252	0.004578	0.666047	0.597066	20.658988
48182	0	0.658504	9.661938	0.566970	0.006591	0.096619	0.005675	0.669334	0.602589	20.644789
48183	0	0.658271	9.710771	0.469650	0.006592	0.097107	0.004700	0.669843	0.611766	20.639392
48184	0	0.626498	9.723023	0.475189	0.006268	0.097230	0.004754	0.669215	0.613142	20.641218
48185	0	0.646611	9.753462	0.567280	0.006470	0.097534	0.005676	0.670020	0.615858	20.641493
48186	0	0.663867	9.765685	0.566587	0.006645	0.097656	0.005669	0.670054	0.621895	20.642769
48187	0	0.616363	9.790056	0.659012	0.006165	0.097900	0.006592	0.668737	0.621498	20.636456
48188	0	0.652467	9.790044	0.561425	0.006528	0.097900	0.005611	0.662151	0.623753	20.632292
48189	0	0.646690	9.845000	0.604079	0.006470	0.098450	0.006042	0.660835	0.625544	20.628931
48190	0	0.622058	9.851091	0.609626	0.006220	0.098511	0.006100	0.661520	0.623320	20.614201
48191	0	0.646409	9.881650	0.506175	0.006470	0.098816	0.005066	0.663094	0.628291	20.616445
48192	0	0.639312	9.857332	0.547877	0.006397	0.098573	0.005485	0.666523	0.631648	20.609447
48193	0	0.634350	9.832801	0.512502	0.006348	0.098328	0.005127	0.665463	0.635021	20.601337
48194	0	0.645212	9.875545	0.542779	0.006461	0.098755	0.005427	0.661721	0.643948	20.595294
48195	0	0.635053	9.826650	0.561383	0.006348	0.098267	0.005615	0.660056	0.639118	20.586754
48196	0	0.659319	9.802203	0.585065	0.006597	0.098022	0.005856	0.662442	0.641679	20.579461
48197	0	0.634776	9.783967	0.579296	0.006348	0.097839	0.005798	0.665392	0.640174	20.569204
48198	0	0.634417	9.753460	0.596677	0.006348	0.097534	0.005970	0.665875	0.642842	20.563989
48199	0	0.622599	9.759527	0.488118	0.006226	0.097595	0.004883	0.664460	0.640910	20.556048
48200	0	0.622191	9.704610	0.561195	0.006226	0.097046	0.005611	0.660592	0.643689	20.553601
48201	0	0.634300	9.704644	0.457261	0.006348	0.097046	0.004578	0.663248	0.647648	20.548722
48202	0	0.663936	9.704736	0.523418	0.006643	0.097047	0.005239	0.665004	0.650891	20.539566
48203	0	0.628837	9.655768	0.457394	0.006287	0.096558	0.004578	0.666071	0.647311	20.534854
48204	0	0.659353	9.661904	0.468566	0.006595	0.096619	0.004692	0.670321	0.647171	20.519844
48205	0	0.640667	9.668002	0.524539	0.006409	0.096680	0.005249	0.671272	0.648187	20.506747
48206	0	0.609483	9.692424	0.542146	0.006099	0.096924	0.005424	0.671608	0.651341	20.504582
48207	0	0.621899	9.692465	0.603612	0.006226	0.096924	0.006042	0.675841	0.657749	20.495253
48208	0	0.620886	9.698609	0.584505	0.006212	0.096986	0.005846	0.673760	0.660188	20.496061
48209	0	0.616637	9.741222	0.493934	0.006165	0.097412	0.004944	0.675757	0.656572	20.488005
48210	0	0.635318	9.753412	0.542046	0.006351	0.097534	0.005423	0.674983	0.651938	20.487243
48211	0	0.634864	9.771739	0.451291	0.006348	0.097717	0.004517	0.676020	0.649268	20.483177
48212	0	0.641175	9.777831	0.511817	0.006411	0.097778	0.005119	0.674063	0.646483	20.473633
48213	0	0.670431	9.820659	0.554761	0.006714	0.098206	0.005554	0.678511	0.656117	20.468333
48214	0	0.650852	9.826785	0.547708	0.006511	0.098268	0.005480	0.678396	0.657276	20.459445
48215	0	0.652760	9.845013	0.591679	0.006531	0.098450	0.005920	0.679353	0.659466	20.452410
48216	0	0.639886	9.851121	0.584735	0.006402	0.098511	0.005852	0.681188	0.661685	20.442964
48217	0	0.640553	9.845027	0.597557	0.006409	0.098450	0.005981	0.684753	0.663883	20.441572
48218	0	0.652093	9.839003	0.590473	0.006524	0.098390	0.005908	0.685237	0.666233	20.428692
48219	0	0.652579	9.796177	0.530974	0.006531	0.097961	0.005310	0.682336	0.670561	20.421416
48220	0	0.651695	9.814476	0.500375	0.006520	0.098145	0.005004	0.679298	0.672908	20.418722
48221	0	0.634555	9.771741	0.524923	0.006348	0.097717	0.005249	0.675808	0.673844	20.416280
48222	0	0.628038	9.790083	0.499820	0.006282	0.097900	0.005005	0.680378	0.674022	20.414027
48223	0	0.628563	9.771767	0.505979	0.006287	0.097717	0.005066	0.684314	0.673638	20.409077
48224	0	0.640779	9.747315	0.535618	0.006406	0.097473	0.005359	0.683946	0.669928	20.397274
48225	0	0.598075	9.698507	0.597872	0.005981	0.096985	0.005981	0.683943	0.669195	20.396217
48226	0	0.639964	9.698547	0.591246	0.006407	0.096985	0.005915	0.683307	0.676204	20.386886
48227	0	0.579871	9.643555	0.579797	0.005798	0.096436	0.005798	0.680485	0.674365	20.383687
48228	0	0.646863	9.667887	0.506384	0.006470	0.096679	0.005065	0.678504	0.674219	20.376765
48229	0	0.640734	9.680182	0.537159	0.006409	0.096802	0.005371	0.674668	0.674299	20.375106
48230	0	0.628308	9.667993	0.451338	0.006284	0.096680	0.004518	0.676361	0.673563	20.372589
48231	0	0.604260	9.704604	0.457452	0.006042	0.097046	0.004578	0.676808	0.671881	20.370396
48232	0	0.616414	9.698498	0.517954	0.006165	0.096985	0.005181	0.675643	0.670911	20.364324
48233	0	0.610103	9.704615	0.561364	0.006104	0.097046	0.005615	0.674308	0.672320	20.360709
48234	0	0.658268	9.759573	0.560646	0.006586	0.097595	0.005611	0.676829	0.674892	20.349209
48235	0	0.640880	9.790066	0.585478	0.006409	0.097900	0.005859	0.678975	0.673234	20.344040
48236	0	0.634807	9.790077	0.584306	0.006348	0.097900	0.005850	0.683657	0.671227	20.338886
48237	0	0.635198	9.832730	0.604339	0.006348	0.098328	0.006042	0.679330	0.664708	20.334350
48238	0	0.635266	9.802173	0.579949	0.006356	0.098022	0.005799	0.675854	0.667428	20.328012
48239	0	0.664872	9.832810	0.524563	0.006653	0.098328	0.005249	0.676598	0.670648	20.327851
48240	0	0.651782	9.857202	0.536429	0.006522	0.098572	0.005363	0.672386	0.674226	20.322810
48241	0	0.653031	9.857217	0.530330	0.006531	0.098572	0.005310	0.676956	0.673268	20.313371
48242	0	0.641036	9.851065	0.535419	0.006407	0.098511	0.005357	0.676691	0.667640	20.308741
48243	0	0.671272	9.863326	0.566982	0.006714	0.098633	0.005676	0.680870	0.667534	20.305405
48244	0	0.634531	9.796178	0.565626	0.006345	0.097961	0.005663	0.685335	0.665548	20.293002
48245	0	0.659521	9.808320	0.592144	0.006592	0.098083	0.005920	0.680820	0.660162	20.282992
48246	0	0.635646	9.777754	0.567274	0.006354	0.097777	0.005678	0.683889	0.656233	20.277337
48247	0	0.634846	9.771709	0.567877	0.006348	0.097717	0.005676	0.677660	0.653890	20.267206
48248	0	0.634888	9.728931	0.543248	0.006349	0.097289	0.005437	0.679562	0.652121	20.257617
48249	0	0.629281	9.710651	0.537147	0.006287	0.097107	0.005371	0.675769	0.643476	20.243046
48250	0	0.636068	9.698395	0.457450	0.006359	0.096984	0.004578	0.676210	0.640071	20.238625
48251	0	0.641096	9.680153	0.451821	0.006409	0.096802	0.004517	0.670991	0.635889	20.224595
48252	0	0.610659	9.655684	0.433347	0.006107	0.096557	0.004336	0.671201	0.635204	20.221265
48253	0	0.622594	9.667970	0.445476	0.006226	0.096680	0.004456	0.668967	0.633209	20.222057
48254	0	0.592088	9.649677	0.469334	0.005920	0.096497	0.004698	0.671049	0.631106	20.222539
48255	0	0.598605	9.667963	0.524477	0.005981	0.096680	0.005249	0.672867	0.624146	20.219690
48256	0	0.635781	9.655661	0.493326	0.006356	0.096557	0.004934	0.670904	0.620739	20.216488
48257	0	0.652593	9.668023	0.518388	0.006531	0.096680	0.005188	0.672523	0.625001	20.209868
48258	0	0.657888	9.710820	0.554299	0.006581	0.097108	0.005546	0.672387	0.626383	20.201806
48259	0	0.653390	9.735098	0.567422	0.006531	0.097351	0.005676	0.671570	0.621183	20.198478
48260	0	0.660464	9.777698	0.548666	0.006598	0.097777	0.005488	0.670373	0.611310	20.192780
48261	0	0.616801	9.765654	0.572860	0.006165	0.097656	0.005737	0.677325	0.605865	20.181287
48262	0	0.654373	9.814409	0.535335	0.006537	0.098145	0.005353	0.673625	0.597050	20.173503
48263	0	0.634456	9.851073	0.549690	0.006348	0.098511	0.005493	0.666009	0.599318	20.160058
48264	0	0.646087	9.832788	0.500965	0.006463	0.098328	0.005012	0.665027	0.600318	20.151916
48265	0	0.659613	9.826630	0.573743	0.006592	0.098267	0.005737	0.661636	0.593785	20.151667
48266	0	0.660314	9.863197	0.554886	0.006600	0.098632	0.005554	0.664602	0.589081	20.146858
48267	0	0.647112	9.838860	0.592012	0.006470	0.098389	0.005920	0.661708	0.586002	20.143085
48268	0	0.653408	9.851010	0.536263	0.006533	0.098510	0.005370	0.667170	0.582909	20.135258
48269	0	0.653475	9.832736	0.628675	0.006531	0.098328	0.006287	0.663775	0.576810	20.133534
48270	0	0.623262	9.814352	0.573900	0.006233	0.098144	0.005737	0.658579	0.576034	20.128729
48271	0	0.665327	9.789997	0.556114	0.006653	0.097900	0.005554	0.647185	0.574110	20.115735
48272	0	0.628945	9.789898	0.538943	0.006287	0.097899	0.005384	0.638131	0.569318	20.114089
48273	0	0.647566	9.728954	0.580015	0.006470	0.097290	0.005798	0.632722	0.560916	20.109205
48274	0	0.654157	9.722707	0.525322	0.006542	0.097227	0.005252	0.627929	0.560158	20.102707
48275	0	0.629025	9.716765	0.525052	0.006287	0.097168	0.005249	0.622920	0.554406	20.096824
48276	0	0.635877	9.686164	0.457752	0.006354	0.096862	0.004580	0.622030	0.547689	20.087707
48277	0	0.646632	9.692413	0.512548	0.006470	0.096924	0.005127	0.620552	0.550226	20.077890
48278	0	0.634042	9.661866	0.536671	0.006340	0.096619	0.005367	0.617979	0.548344	20.059925
48279	0	0.628820	9.686278	0.536944	0.006287	0.096863	0.005371	0.616684	0.545076	20.051560
48280	0	0.641096	9.680083	0.500132	0.006412	0.096801	0.005001	0.613175	0.544274	20.043113
48281	0	0.629105	9.637440	0.573431	0.006287	0.096375	0.005737	0.613490	0.537600	20.038099
48282	0	0.666386	9.716698	0.505678	0.006661	0.097167	0.005059	0.613130	0.533242	20.034187
48283	0	0.671732	9.728977	0.445614	0.006714	0.097290	0.004456	0.609257	0.527623	20.030123
48284	0	0.647760	9.722784	0.500839	0.006476	0.097228	0.005006	0.603061	0.524691	20.023837
48285	0	0.641145	9.759506	0.530950	0.006409	0.097595	0.005310	0.600534	0.519923	20.016743
48286	0	0.635258	9.747217	0.561351	0.006352	0.097472	0.005613	0.597134	0.518261	20.010871
48287	0	0.665112	9.820597	0.561017	0.006653	0.098206	0.005615	0.599854	0.518743	20.008742
48288	0	0.670979	9.808367	0.645687	0.006710	0.098083	0.006459	0.599417	0.517578	20.007445
48289	0	0.665293	9.820543	0.628867	0.006653	0.098206	0.006287	0.593844	0.515939	20.003388
48290	0	0.659257	9.826559	0.610737	0.006592	0.098266	0.006107	0.590569	0.513627	19.992451
48291	0	0.659516	9.838826	0.561857	0.006592	0.098389	0.005615	0.583453	0.508270	19.982151
48292	0	0.647701	9.820463	0.598625	0.006476	0.098205	0.005987	0.581299	0.506122	19.973899
48293	0	0.677283	9.844984	0.549331	0.006775	0.098450	0.005493	0.577921	0.507023	19.970010
48294	0	0.646091	9.802271	0.573764	0.006465	0.098022	0.005737	0.574299	0.510376	19.957820
48295	0	0.635175	9.820539	0.543060	0.006348	0.098206	0.005432	0.572847	0.504155	19.953507
48296	0	0.677990	9.777754	0.585566	0.006783	0.097777	0.005856	0.569547	0.505700	19.952008
48297	0	0.659330	9.771723	0.537025	0.006592	0.097717	0.005371	0.567287	0.502490	19.942734
48298	0	0.653537	9.753289	0.622704	0.006534	0.097533	0.006224	0.560129	0.498982	19.933865
48299	0	0.628571	9.722891	0.531279	0.006287	0.097229	0.005310	0.553717	0.498555	19.927641
48300	0	0.646593	9.698414	0.604550	0.006468	0.096984	0.006047	0.552542	0.499398	19.919884
48301	0	0.646555	9.698484	0.531566	0.006470	0.096985	0.005310	0.542725	0.502855	19.913364
48302	0	0.621258	9.698409	0.507833	0.006217	0.096984	0.005076	0.537300	0.506517	19.909632
48303	0	0.610374	9.649645	0.494615	0.006104	0.096497	0.004944	0.531378	0.504752	19.903916
48304	0	0.640723	9.673978	0.507137	0.006409	0.096740	0.005070	0.526273	0.504932	19.903997
48305	0	0.616381	9.667991	0.506260	0.006165	0.096680	0.005066	0.527039	0.504249	19.901849
48306	0	0.652815	9.704607	0.584966	0.006529	0.097046	0.005852	0.526319	0.503573	19.899038
48307	0	0.641081	9.686289	0.487802	0.006409	0.096863	0.004883	0.528773	0.499564	19.890593
48308	0	0.653586	9.704596	0.523580	0.006535	0.097046	0.005239	0.528791	0.496575	19.886265
48309	0	0.628572	9.735137	0.579439	0.006287	0.097351	0.005798	0.530254	0.496159	19.882424
48310	0	0.621818	9.735169	0.572427	0.006224	0.097351	0.005729	0.532331	0.501132	19.878167
48311	0	0.646711	9.796165	0.567543	0.006470	0.097961	0.005676	0.530169	0.502637	19.875487
48312	0	0.652180	9.796150	0.543286	0.006525	0.097961	0.005430	0.523913	0.504945	19.870420
48313	0	0.646888	9.802249	0.561567	0.006470	0.098022	0.005615	0.520222	0.504472	19.860581
48314	0	0.664727	9.808379	0.494295	0.006651	0.098083	0.004944	0.518098	0.507232	19.857877
48315	0	0.652512	9.820605	0.585748	0.006531	0.098206	0.005859	0.517114	0.512398	19.853524
48316	0	0.633352	9.838884	0.530427	0.006335	0.098389	0.005305	0.515136	0.512940	19.846588
48317	0	0.646347	9.826700	0.549340	0.006470	0.098267	0.005493	0.511727	0.518710	19.839637
48318	0	0.633375	9.826672	0.591897	0.006334	0.098267	0.005920	0.510218	0.517926	19.837882
48319	0	0.658618	9.802265	0.604548	0.006592	0.098022	0.006042	0.503589	0.522945	19.837627
48320	0	0.669742	9.796191	0.598485	0.006702	0.097961	0.005987	0.503104	0.527370	19.830344
48321	0	0.671356	9.777847	0.524660	0.006714	0.097778	0.005249	0.502690	0.526308	19.822171
48322	0	0.664430	9.741244	0.561278	0.006652	0.097412	0.005610	0.495692	0.533743	19.814805
48323	0	0.640763	9.753418	0.537245	0.006409	0.097534	0.005371	0.490892	0.533576	19.807900
48324	0	0.610147	9.728909	0.518878	0.006101	0.097289	0.005190	0.489044	0.531127	19.806995
48325	0	0.634749	9.722909	0.555285	0.006348	0.097229	0.005554	0.487453	0.529858	19.807607
48326	0	0.658986	9.704580	0.524924	0.006591	0.097046	0.005246	0.480659	0.529513	19.803427
48327	0	0.634107	9.661930	0.457301	0.006348	0.096619	0.004578	0.482956	0.535835	19.792914
48328	0	0.669728	9.680296	0.505596	0.006701	0.096803	0.005056	0.480293	0.538165	19.789278
48329	0	0.659328	9.692405	0.548754	0.006592	0.096924	0.005493	0.483720	0.534990	19.784223
48330	0	0.646836	9.674109	0.541916	0.006473	0.096741	0.005421	0.482377	0.538519	19.781708
48331	0	0.646588	9.710730	0.512481	0.006470	0.097107	0.005127	0.481747	0.541572	19.779749
48332	0	0.639390	9.704633	0.499960	0.006400	0.097046	0.005000	0.479222	0.547387	19.774127
48333	0	0.683307	9.747316	0.574046	0.006836	0.097473	0.005737	0.472303	0.549377	19.763985
48334	0	0.651198	9.765622	0.598522	0.006524	0.097655	0.005987	0.471527	0.561986	19.764359
48335	0	0.677149	9.790094	0.481534	0.006775	0.097900	0.004822	0.475861	0.564468	19.753382
48336	0	0.633499	9.808501	0.462028	0.006340	0.098084	0.004625	0.478660	0.568788	19.755708
48337	0	0.647104	9.802286	0.511774	0.006470	0.098022	0.005127	0.486277	0.565744	19.750733
48338	0	0.652599	9.808417	0.565321	0.006533	0.098083	0.005657	0.487849	0.572001	19.745882
48339	0	0.671585	9.844982	0.573305	0.006714	0.098450	0.005737	0.489664	0.568174	19.741680
48340	0	0.653206	9.826713	0.621038	0.006535	0.098267	0.006216	0.493078	0.569757	19.738088
48341	0	0.652736	9.851110	0.585710	0.006531	0.098511	0.005859	0.492560	0.572294	19.733307
48342	0	0.627537	9.857214	0.542493	0.006279	0.098572	0.005427	0.492256	0.575026	19.731638
48343	0	0.646851	9.844981	0.537075	0.006470	0.098450	0.005371	0.489503	0.574977	19.726059
48344	0	0.640711	9.814462	0.530600	0.006406	0.098145	0.005309	0.489976	0.572011	19.723374
48345	0	0.628912	9.777837	0.506186	0.006287	0.097778	0.005066	0.491587	0.567584	19.714443
48346	0	0.671222	9.802313	0.474741	0.006719	0.098022	0.004752	0.493984	0.573567	19.702623
48347	0	0.658943	9.765634	0.537229	0.006592	0.097656	0.005371	0.489452	0.574869	19.699515
48348	0	0.633942	9.741253	0.530830	0.006343	0.097412	0.005312	0.490621	0.577496	19.695831
48349	0	0.652568	9.747358	0.585774	0.006531	0.097473	0.005859	0.489439	0.581961	19.695180
48350	0	0.633635	9.704592	0.585616	0.006337	0.097046	0.005856	0.485587	0.581517	19.686843
48351	0	0.640786	9.680188	0.616352	0.006409	0.096802	0.006165	0.483667	0.581059	19.679578
48352	0	0.640555	9.686317	0.572945	0.006407	0.096863	0.005734	0.486417	0.581084	19.672632
48353	0	0.628306	9.661900	0.549112	0.006287	0.096619	0.005493	0.485680	0.583901	19.660510
48354	0	0.584813	9.668000	0.457091	0.005852	0.096680	0.004573	0.484913	0.586662	19.655898
48355	0	0.652644	9.674072	0.494961	0.006531	0.096741	0.004944	0.475004	0.590264	19.655835
48356	0	0.645768	9.674005	0.434249	0.006460	0.096740	0.004345	0.474802	0.591707	19.652628
48357	0	0.646278	9.710772	0.420388	0.006470	0.097107	0.004211	0.480631	0.598360	19.654972
48358	0	0.626741	9.716944	0.486348	0.006272	0.097169	0.004868	0.482344	0.602639	19.647147
48359	0	0.603996	9.741246	0.555077	0.006042	0.097412	0.005554	0.483316	0.604085	19.646967
48360	0	0.639631	9.747388	0.578570	0.006403	0.097473	0.005791	0.486083	0.610510	19.643347
48361	0	0.622016	9.796202	0.622166	0.006226	0.097961	0.006226	0.487592	0.615383	19.643240
48362	0	0.651596	9.790156	0.578983	0.006519	0.097901	0.005790	0.484431	0.617802	19.642961
48363	0	0.670993	9.844999	0.524877	0.006714	0.098450	0.005249	0.481630	0.620872	19.634894
48364	0	0.633878	9.844980	0.549088	0.006339	0.098450	0.005492	0.480084	0.619723	19.631975
48365	0	0.658898	9.851104	0.500276	0.006592	0.098511	0.005005	0.479460	0.621496	19.630069
48366	0	0.622135	9.851106	0.511430	0.006220	0.098511	0.005122	0.485555	0.618235	19.627566
48367	0	0.665308	9.857223	0.560704	0.006653	0.098572	0.005615	0.491958	0.616471	19.624087
48368	0	0.634830	9.844986	0.541136	0.006348	0.098450	0.005415	0.493052	0.614240	19.615458
48369	0	0.622838	9.826650	0.561393	0.006226	0.098267	0.005615	0.491495	0.609494	19.611957
48370	0	0.617203	9.802175	0.572733	0.006169	0.098022	0.005734	0.496717	0.604853	19.612626
48371	0	0.664966	9.796183	0.652794	0.006653	0.097961	0.006531	0.496858	0.607256	19.601235
48372	0	0.658478	9.759522	0.609810	0.006585	0.097595	0.006098	0.493354	0.606270	19.594138
48373	0	0.671504	9.753377	0.537698	0.006714	0.097534	0.005371	0.483373	0.603369	19.594321
48374	0	0.604481	9.741105	0.532291	0.006044	0.097411	0.005322	0.478636	0.601370	19.593832
48375	0	0.640377	9.716829	0.482179	0.006409	0.097168	0.004822	0.475526	0.605680	19.592122
48376	0	0.639813	9.704610	0.487792	0.006398	0.097046	0.004882	0.477041	0.604286	19.581584
48377	0	0.634962	9.698497	0.500030	0.006348	0.096985	0.005005	0.479368	0.600454	19.582917
48378	0	0.634859	9.686321	0.541856	0.006351	0.096863	0.005423	0.481016	0.602445	19.575225
48379	0	0.622438	9.674084	0.524831	0.006226	0.096741	0.005249	0.478842	0.602289	19.574127
48380	0	0.610514	9.674094	0.615475	0.006101	0.096741	0.006163	0.485065	0.595615	19.571103
48381	0	0.653126	9.710701	0.524693	0.006531	0.097107	0.005249	0.484390	0.593604	19.556663
48382	0	0.622465	9.674100	0.511799	0.006226	0.096741	0.005122	0.486279	0.593219	19.547819
48383	0	0.634711	9.716830	0.536567	0.006348	0.097168	0.005371	0.489593	0.592374	19.547226
48384	0	0.634668	9.729025	0.468260	0.006346	0.097290	0.004688	0.493164	0.589781	19.542533
48385	0	0.641367	9.753401	0.542936	0.006409	0.097534	0.005432	0.493334	0.582445	19.544621
48386	0	0.629932	9.771639	0.536067	0.006296	0.097716	0.005365	0.495755	0.577272	19.539876
48387	0	0.616635	9.790042	0.549058	0.006165	0.097900	0.005493	0.495712	0.573707	19.532119
48388	0	0.598623	9.802260	0.529968	0.005984	0.098022	0.005304	0.498095	0.569965	19.532247
48389	0	0.659094	9.808374	0.555089	0.006592	0.098083	0.005554	0.498879	0.569510	19.530647
48390	0	0.664731	9.820593	0.572764	0.006651	0.098206	0.005730	0.498196	0.572256	19.525676
48391	0	0.646992	9.826682	0.567231	0.006470	0.098267	0.005676	0.499750	0.570554	19.522974
48392	0	0.665430	9.832758	0.530074	0.006653	0.098328	0.005301	0.497556	0.567320	19.522949
48393	0	0.653437	9.808337	0.536893	0.006531	0.098083	0.005371	0.496989	0.561647	19.524163
48394	0	0.647917	9.808245	0.524255	0.006476	0.098083	0.005244	0.495903	0.556931	19.519257
48395	0	0.628567	9.808352	0.573787	0.006287	0.098083	0.005737	0.492208	0.556552	19.513671
48396	0	0.647560	9.796109	0.530652	0.006467	0.097961	0.005311	0.494352	0.544868	19.512307
48397	0	0.641053	9.771721	0.543135	0.006409	0.097717	0.005432	0.492181	0.541285	19.509173
48398	0	0.666026	9.747190	0.549093	0.006656	0.097472	0.005491	0.489491	0.534435	19.503448
48399	0	0.647104	9.729017	0.548921	0.006470	0.097290	0.005493	0.491080	0.531396	19.498274
48400	0	0.653638	9.747295	0.584983	0.006533	0.097473	0.005851	0.489112	0.525626	19.492139
48401	0	0.646993	9.698518	0.548737	0.006470	0.096985	0.005493	0.492883	0.523901	19.488748
48402	0	0.659337	9.710671	0.505569	0.006592	0.097107	0.005054	0.487196	0.520616	19.480211
48403	0	0.623096	9.698459	0.512561	0.006226	0.096985	0.005127	0.485717	0.512783	19.477827
48404	0	0.617548	9.673971	0.561298	0.006175	0.096740	0.005612	0.481920	0.510897	19.467673
48405	0	0.647289	9.698488	0.548922	0.006470	0.096985	0.005493	0.483502	0.505690	19.467515
48406	0	0.648021	9.698364	0.493429	0.006475	0.096984	0.004935	0.481558	0.498609	19.465189
48407	0	0.665124	9.710702	0.543255	0.006653	0.097107	0.005432	0.478012	0.499006	19.455588
48408	0	0.628747	9.710685	0.500069	0.006283	0.097107	0.005005	0.479882	0.492035	19.451487
48409	0	0.622732	9.753418	0.500272	0.006226	0.097534	0.005005	0.479379	0.488522	19.449065
48410	0	0.623115	9.759435	0.536154	0.006228	0.097594	0.005366	0.481953	0.483862	19.444499
48411	0	0.616644	9.771715	0.543238	0.006165	0.097717	0.005432	0.478647	0.480119	19.441675
48412	0	0.653860	9.802107	0.561716	0.006534	0.098022	0.005615	0.473359	0.472821	19.442502
48413	0	0.653284	9.802253	0.555059	0.006531	0.098022	0.005554	0.474525	0.468933	19.442132
48414	0	0.653626	9.820546	0.591267	0.006535	0.098206	0.005913	0.471621	0.465500	19.437693
48415	0	0.665416	9.826650	0.610367	0.006653	0.098267	0.006104	0.468395	0.462506	19.437289
48416	0	0.659342	9.814378	0.469589	0.006594	0.098144	0.004700	0.469809	0.461323	19.431034
48417	0	0.616403	9.814456	0.518809	0.006165	0.098145	0.005188	0.466682	0.460449	19.424979
48418	0	0.634926	9.796032	0.469807	0.006346	0.097960	0.004700	0.465553	0.454856	19.421334
48419	0	0.671923	9.808322	0.530830	0.006714	0.098083	0.005310	0.464500	0.447190	19.409624
48420	0	0.641666	9.777749	0.579522	0.006419	0.097777	0.005795	0.460646	0.448774	19.401132
48421	0	0.665054	9.759519	0.519131	0.006653	0.097595	0.005188	0.453717	0.450005	19.390468
48422	0	0.671071	9.741109	0.555919	0.006709	0.097411	0.005560	0.451533	0.446653	19.387387
48423	0	0.659238	9.735103	0.567640	0.006592	0.097351	0.005676	0.448363	0.444499	19.380313
48424	0	0.634785	9.728910	0.463939	0.006349	0.097289	0.004639	0.444487	0.443910	19.370706
48425	0	0.617110	9.698426	0.488656	0.006165	0.096985	0.004883	0.437041	0.434716	19.367460
48426	0	0.618038	9.692167	0.519529	0.006177	0.096922	0.005195	0.433272	0.429282	19.355948
48427	0	0.640684	9.692392	0.482240	0.006409	0.096924	0.004822	0.429513	0.430023	19.350112
48428	0	0.628524	9.661850	0.506675	0.006283	0.096619	0.005067	0.426646	0.425678	19.340563
48429	0	0.659727	9.692356	0.463640	0.006592	0.096924	0.004639	0.426290	0.417728	19.332793
48430	0	0.648520	9.698351	0.524543	0.006480	0.096984	0.005244	0.421907	0.410371	19.329626
48431	0	0.653311	9.710702	0.561102	0.006531	0.097107	0.005615	0.423894	0.406120	19.326278
48432	0	0.672514	9.728955	0.530106	0.006718	0.097290	0.005301	0.421332	0.395926	19.316605
48433	0	0.635095	9.728982	0.549322	0.006348	0.097290	0.005493	0.418300	0.390534	19.321572
48434	0	0.659839	9.759407	0.580051	0.006598	0.097594	0.005798	0.412767	0.388072	19.318377
48435	0	0.635083	9.765601	0.592094	0.006348	0.097656	0.005920	0.409157	0.382901	19.314424
48436	0	0.653561	9.771618	0.531479	0.006536	0.097716	0.005311	0.401733	0.382503	19.307422
48437	0	0.677622	9.796129	0.537196	0.006775	0.097961	0.005371	0.397727	0.379491	19.300812
48438	0	0.671394	9.808267	0.512793	0.006716	0.098083	0.005128	0.394684	0.380209	19.293596
48439	0	0.647361	9.796107	0.580009	0.006470	0.097961	0.005798	0.389699	0.374089	19.297635
48440	0	0.678576	9.838733	0.531598	0.006783	0.098388	0.005313	0.383129	0.368893	19.290472
48441	0	0.646987	9.838841	0.561957	0.006470	0.098389	0.005615	0.375121	0.367264	19.288909
48442	0	0.647080	9.814370	0.562053	0.006470	0.098144	0.005624	0.375963	0.364621	19.280739
48443	0	0.634628	9.802259	0.482087	0.006348	0.098022	0.004822	0.374081	0.364729	19.275597
48444	0	0.676939	9.796174	0.548800	0.006772	0.097961	0.005490	0.373768	0.366442	19.268407
48445	0	0.665701	9.753401	0.573529	0.006653	0.097534	0.005737	0.373105	0.360187	19.263787
48446	0	0.653682	9.765539	0.573267	0.006538	0.097655	0.005733	0.369974	0.360624	19.260800
48447	0	0.652950	9.729020	0.543075	0.006531	0.097290	0.005432	0.368631	0.360673	19.259021
48448	0	0.640188	9.741229	0.451553	0.006406	0.097412	0.004514	0.363557	0.363851	19.245289
48449	0	0.592132	9.704581	0.573787	0.005920	0.097046	0.005737	0.359958	0.361330	19.239717
48450	0	0.628688	9.692299	0.494333	0.006288	0.096923	0.004945	0.358757	0.360685	19.238936
48451	0	0.634763	9.692383	0.482169	0.006348	0.096924	0.004822	0.355903	0.359267	19.228559
48452	0	0.646695	9.667893	0.512457	0.006469	0.096679	0.005126	0.354665	0.359975	19.230646
48453	0	0.659139	9.667990	0.494022	0.006592	0.096680	0.004944	0.356058	0.358962	19.230004
48454	0	0.659095	9.674084	0.487273	0.006591	0.096741	0.004875	0.356029	0.357367	19.228327
48455	0	0.634929	9.698479	0.512640	0.006348	0.096985	0.005127	0.353762	0.353984	19.224016
48456	0	0.623029	9.741108	0.481901	0.006228	0.097411	0.004820	0.351839	0.350399	19.214788
48457	0	0.604022	9.716811	0.488277	0.006042	0.097168	0.004883	0.349006	0.351587	19.216867
48458	0	0.591495	9.710706	0.512532	0.005916	0.097107	0.005127	0.348043	0.350942	19.217534
48459	0	0.646131	9.741294	0.524403	0.006470	0.097412	0.005249	0.351043	0.359378	19.211929
48460	0	0.657555	9.753495	0.560677	0.006575	0.097535	0.005605	0.345756	0.356878	19.207324
48461	0	0.677333	9.765638	0.537073	0.006775	0.097656	0.005371	0.343309	0.357242	19.211771
48462	0	0.658645	9.783951	0.506406	0.006588	0.097839	0.005065	0.341484	0.357586	19.213127
48463	0	0.646993	9.826693	0.622012	0.006470	0.098267	0.006226	0.344936	0.355960	19.213086
48464	0	0.652756	9.832802	0.566181	0.006531	0.098328	0.005665	0.345557	0.358264	19.208373
48465	0	0.640770	9.851098	0.597867	0.006409	0.098511	0.005981	0.345886	0.357993	19.202713
48466	0	0.640284	9.820583	0.585258	0.006406	0.098206	0.005854	0.344234	0.360132	19.195101
48467	0	0.677330	9.814462	0.561565	0.006775	0.098145	0.005615	0.340822	0.360609	19.188586
48468	0	0.646232	9.808399	0.536640	0.006466	0.098083	0.005371	0.343390	0.363409	19.188163
48469	0	0.652223	9.784011	0.512343	0.006531	0.097839	0.005127	0.344615	0.372002	19.174622
48470	0	0.651350	9.784032	0.548549	0.006514	0.097840	0.005486	0.341758	0.370735	19.170995
48471	0	0.652738	9.771751	0.512688	0.006531	0.097717	0.005127	0.338930	0.373307	19.163142
48472	0	0.633877	9.753440	0.561192	0.006340	0.097534	0.005614	0.338827	0.373329	19.167988
48473	0	0.634306	9.729052	0.548993	0.006348	0.097290	0.005493	0.339750	0.377338	19.160003
48474	0	0.633232	9.741260	0.585077	0.006338	0.097412	0.005853	0.339137	0.382782	19.154504
48475	0	0.640779	9.716815	0.573521	0.006409	0.097168	0.005737	0.338706	0.382452	19.148235
48476	0	0.634356	9.692412	0.573006	0.006346	0.096924	0.005733	0.338723	0.383706	19.138411
48477	0	0.659147	9.692381	0.476165	0.006592	0.096924	0.004761	0.334708	0.382701	19.130107
48478	0	0.659012	9.710605	0.470023	0.006591	0.097106	0.004701	0.332341	0.382111	19.124626
48479	0	0.628107	9.668007	0.512653	0.006287	0.096680	0.005127	0.329970	0.387312	19.116506
48480	0	0.639036	9.716864	0.438886	0.006397	0.097168	0.004394	0.332663	0.393989	19.111155
48481	0	0.628536	9.704636	0.499757	0.006287	0.097046	0.005005	0.338418	0.394071	19.107708
48482	0	0.622083	9.674106	0.480223	0.006223	0.096741	0.004807	0.340617	0.394930	19.105220
48483	0	0.665501	9.777844	0.493857	0.006653	0.097778	0.004944	0.343882	0.390993	19.101026
48484	0	0.683850	9.753462	0.596423	0.006840	0.097534	0.005970	0.347747	0.391138	19.096438
48485	0	0.652862	9.790088	0.530359	0.006531	0.097900	0.005310	0.352457	0.392228	19.095200
48486	0	0.676668	9.802375	0.553919	0.006770	0.098023	0.005541	0.351517	0.394892	19.087289
48487	0	0.640080	9.783997	0.524715	0.006409	0.097839	0.005249	0.350868	0.402766	19.082139
48488	0	0.651489	9.820646	0.506182	0.006515	0.098207	0.005061	0.347243	0.400946	19.082207
48489	0	0.597865	9.814484	0.542966	0.005981	0.098145	0.005432	0.347300	0.402813	19.075487
48490	0	0.639902	9.838911	0.499562	0.006403	0.098389	0.004999	0.348580	0.406013	19.068081
48491	0	0.652851	9.832789	0.494186	0.006531	0.098328	0.004944	0.348030	0.407264	19.060806
48492	0	0.658268	9.802312	0.615402	0.006587	0.098022	0.006160	0.351915	0.410997	19.058779
48493	0	0.676698	9.796216	0.616161	0.006775	0.097961	0.006165	0.352502	0.418930	19.053379
48494	0	0.657182	9.784076	0.548298	0.006576	0.097840	0.005486	0.353728	0.422011	19.044785
48495	0	0.634597	9.771729	0.598312	0.006348	0.097717	0.005981	0.348930	0.422604	19.036382
48496	0	0.622206	9.771648	0.561512	0.006222	0.097716	0.005618	0.349522	0.421055	19.023232
48497	0	0.616412	9.765618	0.512879	0.006165	0.097656	0.005127	0.344537	0.420137	19.027302
48498	0	0.634224	9.722851	0.518865	0.006347	0.097228	0.005192	0.345383	0.424061	19.018618
48499	0	0.652649	9.735125	0.457997	0.006531	0.097351	0.004578	0.339806	0.427673	19.013556
48500	0	0.664128	9.722926	0.433614	0.006644	0.097229	0.004337	0.338281	0.429756	19.003903
48501	0	0.665600	9.735111	0.530535	0.006653	0.097351	0.005310	0.340950	0.424653	19.001524
48502	0	0.659721	9.729045	0.541554	0.006598	0.097290	0.005423	0.346404	0.423642	19.003792
48503	0	0.646484	9.716873	0.579096	0.006470	0.097168	0.005798	0.352266	0.428058	18.996022
48504	0	0.627871	9.698607	0.595942	0.006276	0.096986	0.005966	0.357392	0.423702	18.988661
48505	0	0.597773	9.704628	0.561263	0.005981	0.097046	0.005615	0.357650	0.426763	18.980690
48506	0	0.596786	9.698529	0.548642	0.005974	0.096985	0.005487	0.356051	0.432487	18.971075
48507	0	0.628935	9.735114	0.500026	0.006287	0.097351	0.005005	0.358639	0.427896	18.972227
48508	0	0.652915	9.753462	0.542240	0.006536	0.097534	0.005423	0.356031	0.434059	18.967926
48509	0	0.671379	9.759549	0.493860	0.006714	0.097595	0.004944	0.359312	0.432775	18.960713
48510	0	0.671239	9.796179	0.510929	0.006713	0.097961	0.005116	0.363707	0.432025	18.954843
48511	0	0.628411	9.796186	0.469396	0.006287	0.097961	0.004700	0.367614	0.433560	18.953864
48512	0	0.609141	9.796323	0.632819	0.006098	0.097962	0.006335	0.373077	0.439641	18.956148
48513	0	0.622409	9.808381	0.628325	0.006226	0.098083	0.006287	0.374170	0.440133	18.955454
48514	0	0.658441	9.802323	0.627068	0.006588	0.098022	0.006279	0.381037	0.442994	18.953478
48515	0	0.653271	9.826653	0.616363	0.006531	0.098267	0.006165	0.379269	0.439353	18.954979
48516	0	0.666020	9.814342	0.597821	0.006657	0.098144	0.005980	0.377965	0.433851	18.949738
48517	0	0.652869	9.783947	0.506645	0.006531	0.097839	0.005066	0.374509	0.434905	18.948615
48518	0	0.627471	9.808410	0.512503	0.006282	0.098083	0.005128	0.375070	0.441849	18.947989
48519	0	0.622207	9.790068	0.488141	0.006226	0.097900	0.004883	0.373894	0.444579	18.940088
48520	0	0.603188	9.777879	0.469091	0.006035	0.097778	0.004697	0.378019	0.446711	18.932579
48521	0	0.652845	9.759559	0.481729	0.006531	0.097595	0.004822	0.380437	0.448070	18.927808
48522	0	0.621768	9.741273	0.510943	0.006221	0.097412	0.005117	0.386996	0.450423	18.925383
48523	0	0.665186	9.741249	0.567090	0.006653	0.097412	0.005676	0.390491	0.450193	18.920119
48524	0	0.616156	9.704598	0.560260	0.006162	0.097046	0.005604	0.389073	0.449026	18.918457
48525	0	0.622680	9.710687	0.549295	0.006226	0.097107	0.005493	0.386500	0.446241	18.922215
48526	0	0.653096	9.716721	0.524650	0.006533	0.097167	0.005248	0.385536	0.446886	18.918067
48527	0	0.616502	9.704592	0.518704	0.006165	0.097046	0.005188	0.383843	0.444973	18.921175
48528	0	0.610661	9.716789	0.561133	0.006104	0.097168	0.005613	0.383382	0.439964	18.917765
48529	0	0.641070	9.680178	0.542935	0.006409	0.096802	0.005432	0.383831	0.436249	18.918323
48530	0	0.610631	9.710722	0.462836	0.006107	0.097107	0.004633	0.386440	0.436079	18.913306
48531	0	0.646781	9.710732	0.512212	0.006470	0.097107	0.005127	0.389306	0.437011	18.908028
48532	0	0.652522	9.716823	0.523459	0.006526	0.097168	0.005239	0.391103	0.436616	18.902610
48533	0	0.622344	9.741264	0.597504	0.006226	0.097412	0.005981	0.395836	0.437775	18.901850
48534	0	0.640605	9.765764	0.577520	0.006404	0.097657	0.005785	0.404478	0.433970	18.897084
48535	0	0.622229	9.796169	0.683517	0.006226	0.097961	0.006836	0.402563	0.436636	18.889801
48536	0	0.645809	9.790052	0.598176	0.006462	0.097900	0.005980	0.397158	0.439978	18.889771
48537	0	0.640838	9.796142	0.518857	0.006409	0.097961	0.005188	0.393666	0.438983	18.891668
48538	0	0.640649	9.814370	0.524927	0.006408	0.098144	0.005250	0.391639	0.439143	18.889329
48539	0	0.695803	9.832755	0.506762	0.006958	0.098328	0.005066	0.386771	0.437787	18.875587
48540	0	0.640707	9.851013	0.579725	0.006409	0.098510	0.005801	0.388536	0.438390	18.868016
48541	0	0.634818	9.796165	0.597717	0.006348	0.097961	0.005981	0.390698	0.436453	18.870428
48542	0	0.659591	9.808340	0.493064	0.006592	0.098083	0.004934	0.392108	0.430321	18.859641
48543	0	0.635316	9.796117	0.561343	0.006348	0.097961	0.005615	0.391364	0.422586	18.856369
48544	0	0.623446	9.796107	0.590847	0.006236	0.097960	0.005917	0.398023	0.423208	18.853212
48545	0	0.684239	9.802231	0.591538	0.006836	0.098022	0.005920	0.400976	0.414440	18.844465
48546	0	0.654426	9.765486	0.585500	0.006543	0.097655	0.005849	0.390945	0.411891	18.839652
48547	0	0.646638	9.759534	0.525079	0.006470	0.097595	0.005249	0.386023	0.414523	18.832426
48548	0	0.658894	9.747266	0.574295	0.006584	0.097473	0.005740	0.379863	0.407663	18.826348
48549	0	0.622337	9.716828	0.481832	0.006226	0.097168	0.004822	0.381108	0.408933	18.814969
48550	0	0.603531	9.698511	0.481213	0.006038	0.096985	0.004814	0.380688	0.410426	18.809072
48551	0	0.628838	9.680177	0.475815	0.006287	0.096802	0.004761	0.380920	0.406997	18.801695
48552	0	0.629119	9.692390	0.591176	0.006289	0.096924	0.005915	0.381541	0.403720	18.799067
48553	0	0.652795	9.710720	0.579706	0.006531	0.097107	0.005798	0.380236	0.405708	18.796484
48554	0	0.615658	9.698525	0.536264	0.006158	0.096985	0.005368	0.384022	0.405922	18.789902
48555	0	0.659418	9.704586	0.585730	0.006592	0.097046	0.005859	0.383579	0.401920	18.783104
48556	0	0.635223	9.728885	0.543068	0.006351	0.097289	0.005427	0.376860	0.399669	18.785863
48557	0	0.647656	9.747281	0.488039	0.006470	0.097473	0.004883	0.376860	0.390283	18.782173
48558	0	0.629797	9.747239	0.493680	0.006300	0.097472	0.004938	0.375634	0.391256	18.783739
48559	0	0.646926	9.747319	0.530972	0.006470	0.097473	0.005310	0.373201	0.390506	18.781056
48560	0	0.609610	9.729063	0.518250	0.006102	0.097290	0.005187	0.375756	0.395649	18.776947
48561	0	0.689895	9.790036	0.433108	0.006897	0.097900	0.004333	0.375751	0.391982	18.780299
48562	0	0.647198	9.753365	0.511508	0.006474	0.097533	0.005121	0.380154	0.392488	18.770943
48563	0	0.671245	9.802265	0.536940	0.006714	0.098022	0.005371	0.379332	0.392796	18.772376
48564	0	0.659208	9.808344	0.585197	0.006588	0.098083	0.005856	0.380672	0.386769	18.758987
48565	0	0.622648	9.808364	0.622245	0.006226	0.098083	0.006226	0.381511	0.384551	18.750596
48566	0	0.640669	9.826701	0.566587	0.006410	0.098267	0.005670	0.383048	0.386663	18.748749
48567	0	0.622988	9.771682	0.586252	0.006226	0.097717	0.005859	0.376545	0.380330	18.745079
48568	0	0.654274	9.802030	0.537722	0.006539	0.098021	0.005377	0.373250	0.375028	18.743653
48569	0	0.671296	9.777838	0.512705	0.006714	0.097778	0.005127	0.370315	0.374766	18.738212
48570	0	0.665225	9.783948	0.585586	0.006651	0.097839	0.005859	0.371578	0.371956	18.738469
48571	0	0.671843	9.783943	0.524172	0.006714	0.097839	0.005249	0.377239	0.365335	18.725021
48572	0	0.648241	9.747283	0.523450	0.006478	0.097473	0.005234	0.373533	0.359225	18.711912
48573	0	0.634842	9.722896	0.524892	0.006348	0.097229	0.005249	0.370835	0.357048	18.703768
48574	0	0.665264	9.747219	0.494448	0.006654	0.097472	0.004943	0.366141	0.357080	18.693638
48575	0	0.622502	9.722882	0.598496	0.006226	0.097229	0.005981	0.359192	0.356577	18.683867
48576	0	0.628640	9.692281	0.501072	0.006285	0.096923	0.005012	0.357370	0.353266	18.672390
48577	0	0.677554	9.686269	0.482287	0.006775	0.096863	0.004822	0.353242	0.351176	18.663488
48578	0	0.646873	9.698400	0.421421	0.006471	0.096984	0.004213	0.349410	0.352102	18.654283
48579	0	0.640420	9.698516	0.537108	0.006409	0.096985	0.005371	0.346640	0.356119	18.648854
48580	0	0.621512	9.698500	0.494135	0.006216	0.096985	0.004943	0.345696	0.355850	18.653343
48581	0	0.634800	9.729039	0.511984	0.006348	0.097290	0.005127	0.351263	0.354140	18.643762
48582	0	0.665172	9.747348	0.535109	0.006653	0.097473	0.005356	0.354015	0.354176	18.637705
48583	0	0.647561	9.747289	0.542961	0.006470	0.097473	0.005432	0.354195	0.345896	18.640769
48584	0	0.648481	9.747216	0.639979	0.006481	0.097472	0.006403	0.355116	0.340381	18.636903
48585	0	0.640879	9.777842	0.506384	0.006409	0.097778	0.005066	0.354774	0.338929	18.634711
48586	0	0.634646	9.771744	0.505976	0.006348	0.097717	0.005061	0.353630	0.339020	18.624845
48587	0	0.652939	9.796132	0.543572	0.006531	0.097961	0.005432	0.346661	0.339311	18.623680
48588	0	0.640689	9.783811	0.464866	0.006405	0.097838	0.004645	0.340010	0.335621	18.615325
48589	0	0.622706	9.790043	0.500230	0.006226	0.097900	0.005005	0.340277	0.332538	18.612204
48590	0	0.671766	9.808367	0.493348	0.006717	0.098083	0.004938	0.342915	0.330124	18.607263
48591	0	0.653063	9.802273	0.579396	0.006531	0.098022	0.005798	0.345256	0.328999	18.600989
48592	0	0.659003	9.753418	0.554561	0.006591	0.097534	0.005545	0.341361	0.328693	18.596508
48593	0	0.689771	9.790043	0.597991	0.006897	0.097900	0.005981	0.340331	0.326616	18.594158
48594	0	0.665011	9.783953	0.585680	0.006654	0.097839	0.005856	0.336122	0.329598	18.596289
48595	0	0.646909	9.765621	0.506754	0.006470	0.097656	0.005066	0.331423	0.329076	18.583059
48596	0	0.609650	9.735026	0.531625	0.006102	0.097350	0.005313	0.324774	0.333761	18.580685
48597	0	0.628326	9.716797	0.567997	0.006287	0.097168	0.005676	0.317659	0.336476	18.571571
48598	0	0.639733	9.735138	0.543769	0.006401	0.097351	0.005439	0.316221	0.339534	18.568291
48599	0	0.652315	9.722969	0.524584	0.006531	0.097229	0.005249	0.317223	0.347192	18.564078
48600	0	0.682142	9.704676	0.597540	0.006821	0.097047	0.005975	0.313703	0.345009	18.564017
48601	0	0.665066	9.729029	0.536917	0.006653	0.097290	0.005371	0.313211	0.346233	18.563065
48602	0	0.633841	9.686325	0.548548	0.006343	0.096863	0.005488	0.313910	0.350206	18.564972
48603	0	0.659607	9.728976	0.512671	0.006592	0.097290	0.005127	0.311407	0.343865	18.558777
48604	0	0.598712	9.716713	0.524822	0.005989	0.097167	0.005248	0.308481	0.344884	18.552716
48605	0	0.659209	9.747316	0.482101	0.006592	0.097473	0.004822	0.306595	0.343238	18.545304
48606	0	0.665183	9.704517	0.438907	0.006653	0.097045	0.004393	0.308008	0.343079	18.540406
48607	0	0.646900	9.704605	0.488084	0.006470	0.097046	0.004883	0.307591	0.342601	18.541936
48608	0	0.670796	9.735164	0.493423	0.006712	0.097351	0.004940	0.311667	0.345997	18.539613
48609	0	0.677072	9.741257	0.494049	0.006775	0.097412	0.004944	0.312841	0.349611	18.533693
48610	0	0.645910	9.802270	0.523935	0.006461	0.098022	0.005241	0.312477	0.350719	18.527613
48611	0	0.652778	9.790051	0.561666	0.006531	0.097900	0.005615	0.308060	0.352961	18.518032
48612	0	0.628012	9.777804	0.647575	0.006280	0.097778	0.006472	0.300502	0.351490	18.516157
48613	0	0.652763	9.790068	0.567488	0.006531	0.097900	0.005676	0.299385	0.353862	18.507009
48614	0	0.676469	9.808346	0.506840	0.006768	0.098083	0.005063	0.290403	0.356694	18.503571
48615	0	0.671280	9.790061	0.530737	0.006714	0.097900	0.005310	0.290801	0.356624	18.506521
48616	0	0.671281	9.802230	0.475572	0.006711	0.098022	0.004755	0.287250	0.353172	18.503599
48617	0	0.670926	9.808373	0.518953	0.006714	0.098083	0.005188	0.282708	0.357260	18.497718
48618	0	0.634062	9.790017	0.433770	0.006338	0.097900	0.004336	0.278386	0.352980	18.485629
48619	0	0.604009	9.759532	0.518886	0.006042	0.097595	0.005188	0.274663	0.354497	18.482744
48620	0	0.646033	9.759556	0.537011	0.006464	0.097595	0.005372	0.274230	0.357499	18.478745
48621	0	0.640640	9.735131	0.543065	0.006409	0.097351	0.005432	0.273231	0.358941	18.475662
48622	0	0.664497	9.729046	0.579098	0.006648	0.097290	0.005795	0.274653	0.361348	18.471935
48623	0	0.652387	9.710735	0.543299	0.006531	0.097107	0.005432	0.270887	0.368261	18.461295
48624	0	0.657349	9.704607	0.451963	0.006577	0.097046	0.004518	0.265728	0.371651	18.456151
48625	0	0.622049	9.716803	0.513203	0.006226	0.097168	0.005127	0.257064	0.376346	18.455116
48626	0	0.602683	9.698531	0.391274	0.006032	0.096985	0.003916	0.257988	0.381076	18.448406
48627	0	0.622329	9.716828	0.414661	0.006226	0.097168	0.004150	0.259742	0.382435	18.441876
48628	0	0.639678	9.704644	0.462967	0.006404	0.097046	0.004631	0.258683	0.389550	18.433961
48629	0	0.652693	9.710762	0.536339	0.006531	0.097107	0.005371	0.265063	0.392794	18.430156
48630	0	0.682637	9.716926	0.522779	0.006827	0.097169	0.005233	0.268252	0.392674	18.430619
48631	0	0.658833	9.735142	0.591865	0.006592	0.097351	0.005920	0.267622	0.395501	18.426919
48632	0	0.645599	9.741255	0.591608	0.006462	0.097412	0.005917	0.265532	0.401454	18.425197
48633	0	0.634136	9.759555	0.525047	0.006348	0.097595	0.005249	0.261186	0.407511	18.422490
48634	0	0.608602	9.765646	0.555785	0.006090	0.097656	0.005557	0.257606	0.411053	18.420782
48635	0	0.634361	9.790082	0.506275	0.006348	0.097900	0.005066	0.258611	0.414505	18.407608
48636	0	0.670126	9.790060	0.487747	0.006705	0.097900	0.004876	0.254316	0.417930	18.396376
48637	0	0.677689	9.796148	0.481787	0.006775	0.097961	0.004822	0.256188	0.414287	18.395288
48638	0	0.634659	9.790090	0.529784	0.006351	0.097900	0.005301	0.257791	0.418664	18.390034
48639	0	0.646469	9.814492	0.561425	0.006470	0.098145	0.005615	0.256273	0.423269	18.390244
48640	0	0.670083	9.808397	0.566816	0.006703	0.098083	0.005673	0.259718	0.424950	18.386878
48641	0	0.658715	9.796180	0.567528	0.006592	0.097961	0.005676	0.258204	0.429102	18.381903
48642	0	0.627698	9.783960	0.628004	0.006277	0.097839	0.006284	0.259860	0.428022	18.376517
48643	0	0.646536	9.771749	0.500660	0.006470	0.097717	0.005005	0.255183	0.431820	18.373668
48644	0	0.645378	9.771765	0.598529	0.006460	0.097717	0.005984	0.251350	0.438125	18.366892
48645	0	0.646745	9.747338	0.536959	0.006470	0.097473	0.005371	0.250412	0.439546	18.362814
48646	0	0.664732	9.765645	0.475391	0.006648	0.097656	0.004757	0.251278	0.439090	18.359717
48647	0	0.646675	9.741241	0.543028	0.006470	0.097412	0.005432	0.250802	0.441267	18.363271
48648	0	0.627942	9.729043	0.548296	0.006280	0.097290	0.005489	0.255628	0.440624	18.358958
48649	0	0.622381	9.735149	0.554891	0.006226	0.097351	0.005554	0.259188	0.441396	18.355324
48650	0	0.646381	9.735138	0.523455	0.006466	0.097351	0.005238	0.260079	0.442575	18.357313
48651	0	0.628546	9.710712	0.604067	0.006287	0.097107	0.006042	0.259532	0.442714	18.349658
48652	0	0.634067	9.692407	0.610021	0.006345	0.096924	0.006100	0.256240	0.446402	18.345261
48653	0	0.664747	9.692435	0.585690	0.006653	0.096924	0.005859	0.256421	0.451567	18.335223
48654	0	0.627110	9.686329	0.493349	0.006275	0.096863	0.004938	0.259195	0.455116	18.328210
48655	0	0.610106	9.710714	0.537020	0.006104	0.097107	0.005371	0.257593	0.456709	18.324698
48656	0	0.652667	9.716809	0.475406	0.006525	0.097168	0.004759	0.260521	0.453464	18.315042
48657	0	0.640416	9.759557	0.475959	0.006409	0.097595	0.004761	0.259195	0.457480	18.308149
48658	0	0.621616	9.759549	0.493543	0.006216	0.097595	0.004941	0.263044	0.456050	18.305629
48659	0	0.628005	9.747378	0.542827	0.006287	0.097473	0.005432	0.264926	0.462486	18.309476
48660	0	0.663626	9.790196	0.517191	0.006639	0.097901	0.005179	0.271002	0.464963	18.307345
48661	0	0.713903	9.759562	0.628268	0.007141	0.097595	0.006287	0.272850	0.466260	18.300252
48662	0	0.664813	9.790094	0.584146	0.006648	0.097900	0.005851	0.281073	0.464891	18.297730
48663	0	0.664980	9.802286	0.640573	0.006653	0.098022	0.006409	0.281837	0.467214	18.292652
48664	0	0.646581	9.790020	0.597499	0.006463	0.097900	0.005975	0.278898	0.462688	18.286902
48665	0	0.621942	9.790086	0.561391	0.006226	0.097900	0.005615	0.277792	0.468609	18.285392
48666	0	0.621293	9.796161	0.524184	0.006212	0.097961	0.005246	0.280144	0.466531	18.275391
48667	0	0.634509	9.808408	0.511894	0.006348	0.098083	0.005127	0.286782	0.468271	18.271278
48668	0	0.645791	9.790170	0.492851	0.006464	0.097901	0.004928	0.283128	0.474067	18.273069
48669	0	0.653177	9.783929	0.494388	0.006531	0.097839	0.004944	0.280394	0.471589	18.268121
48670	0	0.695884	9.777799	0.493206	0.006960	0.097777	0.004943	0.290379	0.471525	18.268907
48671	0	0.677546	9.765655	0.567046	0.006775	0.097656	0.005676	0.294498	0.469580	18.268686
48672	0	0.640601	9.753448	0.554077	0.006410	0.097534	0.005542	0.293063	0.472524	18.267661
48673	0	0.616728	9.741215	0.591693	0.006165	0.097412	0.005920	0.294477	0.468016	18.267234
48674	0	0.610713	9.741141	0.438283	0.006108	0.097411	0.004387	0.296615	0.468027	18.264971
48675	0	0.616070	9.735152	0.530644	0.006165	0.097351	0.005310	0.298217	0.471263	18.260713
48676	0	0.627389	9.698516	0.463037	0.006278	0.096985	0.004631	0.296349	0.474842	18.253586
48677	0	0.628626	9.686292	0.439214	0.006287	0.096863	0.004395	0.296489	0.473933	18.245078
48678	0	0.646960	9.686292	0.407929	0.006469	0.096863	0.004084	0.298962	0.471602	18.240369
48679	0	0.646907	9.710728	0.451019	0.006470	0.097107	0.004517	0.303891	0.471037	18.237701
48680	0	0.640421	9.716854	0.547278	0.006407	0.097168	0.005480	0.309504	0.472836	18.233751
48681	0	0.610547	9.747332	0.548785	0.006104	0.097473	0.005493	0.313107	0.469228	18.235232
48682	0	0.622853	9.722931	0.517186	0.006229	0.097229	0.005177	0.316013	0.468904	18.235958
48683	0	0.659408	9.759497	0.537281	0.006592	0.097595	0.005371	0.311305	0.464988	18.230573
48684	0	0.647284	9.747202	0.586586	0.006474	0.097472	0.005862	0.304361	0.464634	18.222351
48685	0	0.665251	9.790019	0.494826	0.006653	0.097900	0.004944	0.296576	0.463688	18.224697
48686	0	0.628972	9.783815	0.483021	0.006286	0.097838	0.004830	0.294117	0.457610	18.224295
48687	0	0.616367	9.802272	0.487877	0.006165	0.098022	0.004883	0.296202	0.457339	18.222571
48688	0	0.616254	9.808401	0.480282	0.006163	0.098083	0.004813	0.305699	0.456109	18.221054
48689	0	0.640958	9.802265	0.487776	0.006409	0.098022	0.004883	0.308965	0.453754	18.221395
48690	0	0.647062	9.790085	0.523009	0.006471	0.097900	0.005239	0.316222	0.452496	18.222246
48691	0	0.665790	9.777822	0.597747	0.006653	0.097778	0.005981	0.318218	0.445291	18.219577
48692	0	0.654203	9.789924	0.579117	0.006540	0.097899	0.005790	0.313921	0.442000	18.216424
48693	0	0.665267	9.790042	0.622536	0.006653	0.097900	0.006226	0.311545	0.440914	18.208678
48694	0	0.665562	9.796128	0.530701	0.006652	0.097961	0.005309	0.311280	0.435295	18.200416
48695	0	0.629418	9.765599	0.469497	0.006287	0.097656	0.004700	0.314144	0.425141	18.192871
48696	0	0.593454	9.741115	0.462944	0.005935	0.097411	0.004629	0.311180	0.424030	18.191930
48697	0	0.635044	9.735094	0.451560	0.006348	0.097351	0.004517	0.309729	0.419426	18.187915
48698	0	0.629069	9.716703	0.433133	0.006291	0.097167	0.004331	0.306270	0.418918	18.179839
48699	0	0.628549	9.722929	0.451202	0.006287	0.097229	0.004517	0.309037	0.418922	18.171513
48700	0	0.689134	9.753473	0.468276	0.006894	0.097534	0.004690	0.315087	0.420855	18.163371
48701	0	0.653295	9.704580	0.555344	0.006531	0.097046	0.005554	0.313347	0.417032	18.159584
48702	0	0.641020	9.716739	0.554839	0.006413	0.097167	0.005552	0.315366	0.418415	18.161354
48703	0	0.628788	9.716766	0.561915	0.006287	0.097168	0.005615	0.308152	0.415645	18.161749
48704	0	0.604392	9.710618	0.531449	0.006044	0.097106	0.005318	0.309327	0.414930	18.152846
48705	0	0.622716	9.698475	0.518815	0.006226	0.096985	0.005188	0.306542	0.411754	18.152414
48706	0	0.653455	9.741105	0.494474	0.006534	0.097411	0.004944	0.302941	0.409296	18.155105
48707	0	0.653463	9.735084	0.414978	0.006531	0.097351	0.004150	0.301051	0.403400	18.150717
48708	0	0.641572	9.771651	0.500025	0.006416	0.097716	0.005003	0.301647	0.402802	18.144376
48709	0	0.634730	9.771729	0.518824	0.006348	0.097717	0.005188	0.298782	0.401882	18.142959
48710	0	0.653224	9.771725	0.481915	0.006530	0.097717	0.004822	0.299232	0.397741	18.140777
48711	0	0.641185	9.765626	0.487848	0.006409	0.097656	0.004883	0.301714	0.392730	18.140776
48712	0	0.653695	9.814371	0.523645	0.006536	0.098144	0.005239	0.302674	0.390879	18.134862
48713	0	0.640884	9.777857	0.591614	0.006409	0.097778	0.005920	0.305094	0.389404	18.129562
48714	0	0.610856	9.759473	0.548751	0.006104	0.097595	0.005485	0.299068	0.382203	18.126038
[truncated: 501 more rows]
