# Supplementary material for: Properties of traditional bamboo carrying poles have implications for user interactions
Source: PLoS One. 2018 May 10;13(5):e0196208. doi: 10.1371/journal.pone.0196208 (PMC5945030; doi:10.1371/journal.pone.0196208)
Supplement: S1 Text — (ZIP) [file pone.0196208.s005.zip › ResTest_PoleD_L2Load1.txt]

// Start Time: Unknown
// Update Rate: 100.0Hz
// Filter Profile: human (34.3)
// Firmware Version: 2.1.4
PacketCounter	SampleTimeFine	Acc_X	Acc_Y	Acc_Z	VelInc_X	VelInc_Y	VelInc_Z	Roll	Pitch	Yaw	Latitude	Longitude	Altitude	Vel_X	Vel_Y	Vel_Z
54295	0	1.511642	9.857448	-0.342999	0.015137	0.098572	-0.003418	-0.874355	-7.608272	24.632544
54296	0	1.840141	9.772208	-0.289470	0.018392	0.097724	-0.002893	-0.872554	-7.619794	24.641130
54297	0	0.735384	9.667726	-0.257014	0.007324	0.096680	-0.002563	-0.864896	-7.654927	24.645778
54298	0	-0.961660	9.674827	-0.264335	-0.009645	0.096745	-0.002640	-0.862361	-7.689151	24.652070
54299	0	-2.208061	9.521814	-0.054595	-0.022095	0.095215	-0.000549	-0.862471	-7.705841	24.641362
54300	0	-1.890626	9.698683	-0.109997	-0.018892	0.096990	-0.001093	-0.847462	-7.688881	24.622607
54301	0	-0.283867	9.973043	-0.208172	-0.002808	0.099731	-0.002075	-0.837815	-7.653032	24.610885
54302	0	1.523759	9.791216	-0.312894	0.015258	0.097909	-0.003130	-0.839141	-7.629353	24.612365
54303	0	2.155140	9.631229	-0.365812	0.021545	0.096313	-0.003662	-0.843578	-7.636468	24.615679
54304	0	1.041810	9.472139	-0.395821	0.010387	0.094725	-0.003961	-0.846326	-7.673544	24.615846
54305	0	-0.984756	9.326616	-0.298481	-0.009888	0.093262	-0.002991	-0.852630	-7.722819	24.611420
54306	0	-2.572288	8.913860	0.039061	-0.025742	0.089133	0.000378	-0.858638	-7.745906	24.586583
54307	0	-2.539079	8.502151	0.221303	-0.025391	0.085022	0.002197	-0.860862	-7.743125	24.544248
54308	0	-1.422393	7.964673	0.474833	-0.014220	0.079649	0.004722	-0.877503	-7.731681	24.478370
54309	0	-0.182220	7.415579	0.546131	-0.001831	0.074158	0.005432	-0.906025	-7.735532	24.385283
54310	0	0.712813	7.048501	0.555659	0.007097	0.070490	0.005534	-0.936971	-7.775170	24.288392
54311	0	1.006014	7.262283	0.722277	0.010010	0.072632	0.007202	-0.967377	-7.843035	24.197031
54312	0	1.218766	7.974336	0.591430	0.012131	0.079753	0.005902	-0.983834	-7.918866	24.138126
54313	0	1.689270	8.647731	0.106558	0.016846	0.086487	0.001038	-1.019767	-7.981983	24.155369
54314	0	2.237558	8.120793	-1.050647	0.022308	0.081219	-0.010566	-1.088570	-8.064565	24.277630
54315	0	1.800322	6.761482	-0.667841	0.017944	0.067627	-0.006714	-1.134716	-8.155456	24.404686
54316	0	0.893011	8.541707	-1.632000	0.008833	0.085443	-0.016239	-1.033780	-8.265228	24.533432
54317	0	0.176462	9.519473	-1.846496	0.001648	0.095215	-0.018372	-0.939900	-8.385118	24.660319
54318	0	-2.240922	9.790938	-2.061511	-0.022524	0.097905	-0.020510	-0.883473	-8.489460	24.829600
54319	0	-2.412620	10.185344	-1.542245	-0.024170	0.101868	-0.015259	-0.755732	-8.522710	24.971041
54320	0	-1.503989	12.441990	-0.948006	-0.015054	0.124434	-0.009276	-0.596036	-8.531913	25.069486
54321	0	0.014009	12.663901	-0.735919	0.000183	0.126648	-0.007202	-0.464861	-8.491955	25.135411
54322	0	1.419294	11.392819	0.613729	0.014252	0.113917	0.006202	-0.403775	-8.439832	25.212213
54323	0	1.366824	13.343916	1.234733	0.013733	0.133423	0.012451	-0.318008	-8.390103	25.259195
54324	0	1.325115	14.780839	1.475088	0.013283	0.147802	0.014783	-0.294731	-8.367990	25.277610
54325	0	-0.177642	14.019305	0.928650	-0.001770	0.140198	0.009216	-0.356671	-8.365620	25.303130
54326	0	-1.363644	13.414996	0.131518	-0.013620	0.134152	0.001227	-0.433189	-8.352189	25.308426
54327	0	-1.865386	13.665756	-0.944887	-0.018616	0.136658	-0.009521	-0.491911	-8.320379	25.301164
54328	0	-0.848766	13.692402	-1.882063	-0.008440	0.136916	-0.018899	-0.553966	-8.282003	25.285640
54329	0	-0.262211	12.915938	-1.989270	-0.002563	0.129150	-0.019958	-0.606221	-8.233844	25.251999
54330	0	0.405047	12.502623	-1.871854	0.004098	0.125022	-0.018737	-0.615024	-8.197145	25.190119
54331	0	0.568293	12.286737	-1.140211	0.005737	0.122864	-0.011414	-0.615532	-8.151180	25.101216
54332	0	-0.129973	11.523558	-0.493338	-0.001253	0.115234	-0.004973	-0.639635	-8.105152	25.009573
54333	0	-0.962357	10.552413	0.347692	-0.009583	0.105530	0.003418	-0.676590	-8.052864	24.901444
54334	0	-1.178634	10.038107	0.348554	-0.011736	0.100389	0.003412	-0.723023	-7.985537	24.766305
54335	0	-0.914701	9.349701	0.393455	-0.009094	0.093506	0.003845	-0.797346	-7.910061	24.628419
54336	0	-0.375589	8.384743	0.279741	-0.003698	0.083853	0.002712	-0.886567	-7.822190	24.492669
54337	0	0.348933	7.666157	0.116131	0.003540	0.076660	0.001099	-0.965303	-7.739690	24.355216
54338	0	0.876515	7.387265	-0.143278	0.008806	0.073867	-0.001479	-1.032186	-7.674072	24.210451
54339	0	1.004229	6.964646	-0.252992	0.010071	0.069641	-0.002563	-1.086279	-7.627712	24.086403
54340	0	0.963637	6.367339	-0.272455	0.009651	0.063670	-0.002748	-1.127499	-7.601961	24.004421
54341	0	0.567046	6.018117	0.128394	0.005676	0.060181	0.001282	-1.129720	-7.588993	23.970162
54342	0	1.085755	6.390326	0.203205	0.010852	0.063905	0.002015	-1.159816	-7.599629	23.978569
54343	0	0.709094	6.237632	0.299857	0.007080	0.062378	0.002991	-1.175319	-7.621819	24.008744
54344	0	0.230072	5.792107	-0.284842	0.002281	0.057921	-0.002857	-1.193157	-7.660205	24.013535
54345	0	0.044935	5.981434	0.072879	0.000427	0.059814	0.000732	-1.186678	-7.702577	24.017089
54346	0	-0.102415	6.604193	0.425586	-0.001051	0.066041	0.004264	-1.181132	-7.753596	24.066525
54347	0	0.003145	6.903094	0.151772	0.000000	0.069031	0.001526	-1.178367	-7.809255	24.136454
54348	0	0.249010	7.152860	-0.119185	0.002448	0.071530	-0.001174	-1.159243	-7.877412	24.214999
54349	0	0.554554	7.836442	-0.265532	0.005493	0.078369	-0.002625	-1.121077	-7.953498	24.294743
54350	0	0.463503	8.561904	-0.261072	0.004569	0.085624	-0.002572	-1.081755	-8.041637	24.413434
54351	0	-0.224061	9.124615	-0.645678	-0.002319	0.091248	-0.006409	-1.046752	-8.134899	24.550640
54352	0	-0.824267	9.644312	-0.683485	-0.008318	0.096441	-0.006769	-0.997283	-8.219673	24.666462
54353	0	-1.067873	10.528283	-1.174133	-0.010742	0.105286	-0.011658	-0.929259	-8.281740	24.753835
54354	0	-0.915080	11.412194	-1.253181	-0.009202	0.114127	-0.012446	-0.863750	-8.326711	24.837533
54355	0	-0.436281	11.901045	-1.078417	-0.004395	0.119019	-0.010681	-0.781313	-8.352530	24.920932
54356	0	0.141290	12.382190	-0.714528	0.001402	0.123828	-0.007042	-0.694547	-8.361329	24.978646
54357	0	0.591453	13.415495	-0.094333	0.005920	0.134155	-0.000854	-0.623061	-8.357127	25.014400
54358	0	0.498354	13.910415	0.294223	0.004990	0.139103	0.002989	-0.590737	-8.354608	25.060793
54359	0	-0.305496	13.458293	0.499174	-0.003052	0.134583	0.005005	-0.589029	-8.355447	25.111628
54360	0	-0.721693	13.476479	0.480256	-0.007209	0.134766	0.004791	-0.600057	-8.348756	25.118478
54361	0	-0.759932	13.751052	-0.001557	-0.007568	0.137512	-0.000061	-0.631582	-8.321548	25.088841
54362	0	-0.192722	13.189886	-0.296590	-0.001892	0.131898	-0.003029	-0.680092	-8.290204	25.053539
54363	0	0.039249	12.951860	-0.402925	0.000427	0.129517	-0.004089	-0.725782	-8.258863	25.006601
54364	0	0.123956	12.781912	-0.700302	0.001271	0.127814	-0.007085	-0.785966	-8.231716	24.919787
54365	0	-0.070178	12.115964	-0.687012	-0.000671	0.121155	-0.006958	-0.853769	-8.204588	24.827694
54366	0	-0.621434	11.464384	-1.120958	-0.006169	0.114637	-0.011300	-0.922281	-8.165704	24.725143
54367	0	-0.872355	10.730340	-1.035276	-0.008667	0.107300	-0.010437	-0.983620	-8.112480	24.606948
54368	0	-0.871984	10.151293	-1.124004	-0.008656	0.101510	-0.011315	-1.035964	-8.050025	24.473343
54369	0	-0.494618	9.442114	-0.531737	-0.004883	0.094421	-0.005371	-1.072083	-7.976233	24.335166
54370	0	-0.175561	8.764503	-0.170624	-0.001698	0.087646	-0.001739	-1.089204	-7.898311	24.193703
54371	0	0.202857	8.258126	0.173178	0.002075	0.082581	0.001709	-1.101641	-7.825629	24.045991
54372	0	0.367200	7.818733	0.445174	0.003702	0.078187	0.004433	-1.114765	-7.768989	23.908790
54373	0	0.480670	7.409550	0.813741	0.004822	0.074097	0.008118	-1.134328	-7.728136	23.787141
54374	0	0.460111	7.073454	0.830197	0.004610	0.070737	0.008277	-1.166919	-7.700128	23.698180
54375	0	0.512015	6.780734	0.692869	0.005127	0.067810	0.006897	-1.214847	-7.678806	23.626537
54376	0	0.626732	6.615865	0.357003	0.006269	0.066160	0.003539	-1.265301	-7.672095	23.574795
54377	0	0.726617	6.512417	0.003067	0.007263	0.065125	0.000000	-1.317863	-7.676073	23.543775
54378	0	0.715295	6.360073	-0.303082	0.007145	0.063601	-0.003054	-1.358921	-7.690047	23.544404
54379	0	0.520590	6.420817	-0.536350	0.005188	0.064209	-0.005371	-1.373552	-7.720578	23.561087
54380	0	0.250487	6.805147	-0.536712	0.002479	0.068053	-0.005357	-1.358837	-7.763070	23.584446
54381	0	0.168220	7.208067	-0.325856	0.001648	0.072083	-0.003235	-1.325689	-7.816339	23.620165
54382	0	0.077865	7.513158	-0.087999	0.000741	0.075132	-0.000844	-1.279829	-7.874177	23.682578
54383	0	0.077411	7.995669	0.191093	0.000732	0.079956	0.001953	-1.230884	-7.937417	23.762187
54384	0	-0.010651	8.630849	0.333860	-0.000156	0.086307	0.003386	-1.183219	-8.009302	23.854778
54385	0	-0.184163	9.247010	0.172726	-0.001892	0.092468	0.001770	-1.146573	-8.075648	23.945294
54386	0	-0.380214	9.711174	-0.085483	-0.003858	0.097110	-0.000826	-1.132558	-8.142650	24.046738
54387	0	-0.586166	10.223603	-0.424164	-0.005920	0.102234	-0.004211	-1.121012	-8.206734	24.149454
54388	0	-0.628761	10.852150	-0.920411	-0.006337	0.108522	-0.009159	-1.092591	-8.253741	24.237521
54389	0	-0.556848	11.407094	-1.232438	-0.005615	0.114075	-0.012268	-1.052018	-8.294296	24.313552
54390	0	-0.359166	11.906374	-1.257568	-0.003627	0.119070	-0.012506	-0.997115	-8.322741	24.379106
54391	0	-0.157182	12.218649	-1.044749	-0.001587	0.122192	-0.010376	-0.938826	-8.333664	24.429510
54392	0	0.136934	12.572085	-0.644808	0.001369	0.125725	-0.006371	-0.872025	-8.332411	24.455916
54393	0	0.201671	12.933312	-0.073478	0.002014	0.129333	-0.000671	-0.818155	-8.334335	24.471937
54394	0	0.030553	13.031614	0.496393	0.000308	0.130315	0.004998	-0.789616	-8.332028	24.482893
54395	0	-0.256708	12.982150	0.677881	-0.002563	0.129822	0.006775	-0.793546	-8.328263	24.486123
54396	0	-0.338311	12.872010	0.626543	-0.003365	0.128722	0.006232	-0.820591	-8.309827	24.472032
54397	0	-0.257889	12.457069	0.294392	-0.002563	0.124573	0.002869	-0.884272	-8.293109	24.441654
54398	0	-0.176859	12.103424	-0.142426	-0.001741	0.121034	-0.001503	-0.953241	-8.265868	24.409373
54399	0	-0.186233	11.646204	-0.992281	-0.001831	0.116455	-0.010010	-1.030117	-8.236781	24.361298
54400	0	-0.315828	10.995083	-1.361247	-0.003115	0.109942	-0.013690	-1.100354	-8.195600	24.305277
54401	0	-0.444758	10.449827	-1.581425	-0.004395	0.104492	-0.015869	-1.146433	-8.144938	24.236538
54402	0	-0.490960	9.864063	-1.139945	-0.004857	0.098639	-0.011432	-1.167833	-8.089578	24.161218
54403	0	-0.401979	9.393205	-0.645276	-0.003967	0.093933	-0.006470	-1.171317	-8.027926	24.078055
54404	0	-0.252165	8.916841	-0.197492	-0.002475	0.089170	-0.001985	-1.167307	-7.966044	23.989638
54405	0	-0.040345	8.465522	0.354902	-0.000366	0.084656	0.003540	-1.166634	-7.908880	23.912235
54406	0	0.106455	8.135792	0.784119	0.001094	0.081359	0.007827	-1.176927	-7.857674	23.843645
54407	0	0.235721	7.812309	0.881227	0.002380	0.078125	0.008789	-1.203622	-7.814236	23.784765
54408	0	0.408968	7.543416	0.818962	0.004105	0.075437	0.008160	-1.244670	-7.784348	23.740168
54409	0	0.493567	7.263007	0.491730	0.004944	0.072632	0.004883	-1.296509	-7.767592	23.710629
54410	0	0.541200	7.159400	0.082732	0.005413	0.071594	0.000799	-1.341092	-7.764592	23.705754
54411	0	0.568002	7.098442	-0.284788	0.005676	0.070984	-0.002869	-1.376130	-7.769243	23.727707
54412	0	0.435427	7.013125	-0.593236	0.004341	0.070131	-0.005941	-1.393827	-7.787704	23.759840
54413	0	0.282827	7.189800	-0.647642	0.002808	0.071899	-0.006470	-1.387880	-7.816842	23.800629
54414	0	0.287619	7.604427	-0.486232	0.002850	0.076047	-0.004836	-1.354721	-7.853725	23.855666
54415	0	0.271515	7.934356	-0.235791	0.002686	0.079346	-0.002319	-1.307891	-7.895038	23.929319
54416	0	0.289338	8.270021	0.091479	0.002865	0.082701	0.000957	-1.260898	-7.936717	24.018705
54417	0	0.217533	8.758632	0.361810	0.002136	0.087585	0.003662	-1.215989	-7.993168	24.115710
54418	0	-0.023740	9.289976	0.297554	-0.000282	0.092898	0.003015	-1.183409	-8.053093	24.211143
54419	0	-0.239680	9.692521	0.088693	-0.002441	0.096924	0.000916	-1.170146	-8.108777	24.322405
54420	0	-0.522605	10.181090	-0.290579	-0.005271	0.101810	-0.002873	-1.155574	-8.158090	24.425739
54421	0	-0.758462	10.662895	-0.627112	-0.007629	0.106628	-0.006226	-1.129519	-8.202004	24.526330
54422	0	-0.670003	11.028577	-1.008727	-0.006738	0.110288	-0.010041	-1.101726	-8.234298	24.616899
54423	0	-0.454781	11.480273	-1.177334	-0.004578	0.114807	-0.011719	-1.062253	-8.257369	24.690428
54424	0	-0.156847	11.900348	-1.091547	-0.001589	0.119009	-0.010852	-1.012087	-8.271784	24.753456
54425	0	0.038413	12.127237	-0.860770	0.000366	0.121277	-0.008545	-0.959647	-8.285570	24.796940
54426	0	0.071860	12.267248	-0.482640	0.000704	0.122675	-0.004766	-0.907542	-8.297625	24.826987
54427	0	-0.096620	12.475624	0.074478	-0.000977	0.124756	0.000793	-0.865630	-8.306140	24.844015
54428	0	-0.322053	12.500469	0.518789	-0.003216	0.125004	0.005212	-0.843715	-8.300084	24.845446
54429	0	-0.367108	12.371754	0.617379	-0.003662	0.123718	0.006165	-0.850704	-8.289341	24.835527
54430	0	-0.315306	12.060181	0.438302	-0.003131	0.120604	0.004351	-0.877291	-8.264974	24.811046
54431	0	-0.130554	11.743091	0.126545	-0.001282	0.117432	0.001221	-0.914808	-8.238381	24.775324
54432	0	0.016287	11.316584	-0.516450	0.000194	0.113163	-0.005225	-0.968364	-8.206091	24.727515
54433	0	-0.003509	10.754974	-0.982451	0.000000	0.107544	-0.009888	-1.026787	-8.170130	24.673445
54434	0	-0.121485	10.231374	-1.264790	-0.001169	0.102308	-0.012696	-1.068409	-8.123880	24.600865
54435	0	-0.169725	9.778175	-1.211161	-0.001648	0.097778	-0.012146	-1.094332	-8.071790	24.519200
54436	0	-0.257474	9.283777	-0.809422	-0.002531	0.092837	-0.008113	-1.099629	-8.021317	24.422904
54437	0	-0.248325	8.795076	-0.438916	-0.002441	0.087952	-0.004395	-1.089318	-7.966593	24.330964
54438	0	-0.205444	8.459215	0.073911	-0.002026	0.084593	0.000742	-1.068569	-7.921740	24.237142
54439	0	-0.045254	8.172619	0.542837	-0.000427	0.081726	0.005432	-1.050858	-7.876557	24.161049
54440	0	0.030198	7.916249	0.848590	0.000321	0.079164	0.008475	-1.055363	-7.836329	24.090856
54441	0	0.212447	7.653682	0.892477	0.002136	0.076538	0.008911	-1.069351	-7.808976	24.040964
54442	0	0.357235	7.470445	0.596739	0.003575	0.074706	0.005945	-1.098377	-7.797053	23.996488
54443	0	0.445522	7.336344	0.282951	0.004456	0.073364	0.002808	-1.130730	-7.792944	23.976321
54444	0	0.439880	7.244859	-0.115955	0.004392	0.072449	-0.001178	-1.159082	-7.801925	23.970240
54445	0	0.379779	7.220491	-0.554071	0.003784	0.072205	-0.005554	-1.181311	-7.820890	23.978746
54446	0	0.212352	7.385250	-0.699656	0.002103	0.073853	-0.006992	-1.176774	-7.849647	23.995262
54447	0	0.179536	7.732888	-0.631217	0.001770	0.077332	-0.006287	-1.142536	-7.883493	24.024848
54448	0	0.166869	8.007211	-0.308487	0.001637	0.080074	-0.003044	-1.089835	-7.925488	24.066902
54449	0	0.228667	8.398337	-0.041806	0.002258	0.083984	-0.000366	-1.026006	-7.963144	24.119576
54450	0	0.247657	8.886718	0.172768	0.002438	0.088867	0.001781	-0.964825	-8.014142	24.181611
54451	0	0.181685	9.362763	0.104688	0.001770	0.093628	0.001099	-0.911616	-8.072168	24.252875
54452	0	-0.040589	9.802383	0.045463	-0.000451	0.098023	0.000499	-0.873019	-8.125531	24.330555
54453	0	-0.300572	10.241707	-0.303444	-0.003052	0.102417	-0.002991	-0.838000	-8.174860	24.401981
54454	0	-0.516734	10.693038	-0.722396	-0.005209	0.106932	-0.007174	-0.798906	-8.214756	24.467714
54455	0	-0.515212	11.071452	-1.091438	-0.005188	0.110718	-0.010864	-0.758296	-8.245887	24.523029
54456	0	-0.386742	11.473164	-1.243341	-0.003893	0.114738	-0.012371	-0.704394	-8.265642	24.565547
54457	0	-0.230181	11.895173	-1.056733	-0.002319	0.118958	-0.010498	-0.644821	-8.277814	24.604586
54458	0	-0.080835	12.156803	-0.796248	-0.000821	0.121572	-0.007893	-0.580956	-8.286709	24.618835
54459	0	-0.151504	12.286174	-0.373431	-0.001526	0.122864	-0.003662	-0.514189	-8.293905	24.623598
54460	0	-0.265585	12.500274	0.150858	-0.002665	0.125002	0.001561	-0.464403	-8.298383	24.614494
54461	0	-0.366576	12.548935	0.558886	-0.003662	0.125488	0.005615	-0.437955	-8.290838	24.600702
54462	0	-0.391712	12.463552	0.635765	-0.003914	0.124636	0.006356	-0.434090	-8.282200	24.573016
54463	0	-0.294562	12.182446	0.376643	-0.002930	0.121826	0.003723	-0.467672	-8.261233	24.534437
54464	0	-0.182430	11.810193	-0.028627	-0.001804	0.118102	-0.000344	-0.516472	-8.237017	24.491623
54465	0	-0.124307	11.462676	-0.481272	-0.001221	0.114624	-0.004883	-0.577397	-8.211480	24.438106
54466	0	-0.069314	10.920710	-0.890149	-0.000658	0.109202	-0.008962	-0.629002	-8.174264	24.367313
54467	0	-0.132333	10.395095	-1.385169	-0.001282	0.103943	-0.013916	-0.686449	-8.132465	24.288228
54468	0	-0.207855	9.950586	-1.314253	-0.002033	0.099502	-0.013182	-0.716703	-8.084685	24.206304
54469	0	-0.205760	9.436230	-0.869678	-0.002014	0.094360	-0.008728	-0.737143	-8.033820	24.111212
54470	0	-0.140724	8.978565	-0.633962	-0.001362	0.089786	-0.006351	-0.734946	-7.975498	24.019971
54471	0	-0.010126	8.593749	-0.176864	-0.000061	0.085938	-0.001770	-0.721364	-7.916589	23.924013
54472	0	0.160543	8.294831	0.189324	0.001637	0.082948	0.001891	-0.712067	-7.863156	23.833813
54473	0	0.193230	7.965056	0.647995	0.001953	0.079651	0.006470	-0.716874	-7.820244	23.759486
54474	0	0.238810	7.696352	0.717326	0.002402	0.076964	0.007159	-0.730692	-7.787602	23.700511
54475	0	0.255745	7.543793	0.618563	0.002563	0.075439	0.006165	-0.757065	-7.768881	23.653767
54476	0	0.279134	7.342247	0.275118	0.002792	0.073423	0.002726	-0.793922	-7.761384	23.627824
54477	0	0.354621	7.202150	-0.089055	0.003540	0.072021	-0.000916	-0.831797	-7.766858	23.611430
54478	0	0.270442	7.135262	-0.371674	0.002696	0.071352	-0.003735	-0.861414	-7.776251	23.619493
54479	0	0.172621	7.238727	-0.555446	0.001709	0.072388	-0.005554	-0.863712	-7.798695	23.641018
54480	0	0.139846	7.562039	-0.581029	0.001378	0.075622	-0.005799	-0.850933	-7.824410	23.668254
54481	0	0.137286	7.842826	-0.381301	0.001343	0.078430	-0.003784	-0.814731	-7.863692	23.711906
54482	0	0.173582	8.111163	-0.143952	0.001708	0.081113	-0.001403	-0.770154	-7.899711	23.765387
54483	0	0.272045	8.569287	0.130371	0.002686	0.085693	0.001343	-0.726040	-7.945415	23.830833
54484	0	0.255215	9.039046	0.085847	0.002515	0.090391	0.000894	-0.690672	-7.991665	23.901235
54485	0	0.070974	9.454332	0.032988	0.000671	0.094543	0.000366	-0.658429	-8.036979	23.978166
54486	0	-0.151793	9.863178	-0.237182	-0.001565	0.098632	-0.002337	-0.632568	-8.088382	24.057840
54487	0	-0.380587	10.284390	-0.552697	-0.003845	0.102844	-0.005493	-0.611782	-8.126499	24.142196
54488	0	-0.469369	10.741722	-0.957352	-0.004735	0.107419	-0.009533	-0.583656	-8.162373	24.217750
54489	0	-0.369120	11.107984	-1.164649	-0.003723	0.111084	-0.011597	-0.546778	-8.185966	24.291337
54490	0	-0.253594	11.479423	-1.023859	-0.002562	0.114799	-0.010173	-0.491054	-8.204310	24.344179
54491	0	-0.114402	11.883150	-0.720913	-0.001160	0.118835	-0.007141	-0.434005	-8.213698	24.391117
54492	0	-0.032824	12.090368	-0.429079	-0.000338	0.120906	-0.004228	-0.379274	-8.217882	24.423807
54493	0	-0.163356	12.176535	0.001850	-0.001648	0.121765	0.000061	-0.342791	-8.227238	24.443249
54494	0	-0.240766	12.384412	0.385378	-0.002414	0.123843	0.003880	-0.321461	-8.228695	24.454938
54495	0	-0.426864	12.390117	0.574442	-0.004272	0.123901	0.005737	-0.328160	-8.226981	24.454858
54496	0	-0.439240	12.231248	0.315956	-0.004388	0.122313	0.003126	-0.358868	-8.217151	24.449839
54497	0	-0.349359	11.914031	-0.018762	-0.003479	0.119141	-0.000244	-0.409591	-8.196928	24.428060
54498	0	-0.182876	11.584967	-0.440326	-0.001801	0.115848	-0.004469	-0.469582	-8.163468	24.399231
54499	0	-0.099945	11.218636	-0.720210	-0.000977	0.112183	-0.007263	-0.525956	-8.135434	24.364760
54500	0	-0.105185	10.780140	-0.848630	-0.001022	0.107797	-0.008550	-0.586565	-8.100076	24.326014
54501	0	-0.204513	10.327607	-1.032419	-0.002014	0.103271	-0.010376	-0.634449	-8.063374	24.273053
54502	0	-0.253676	9.907033	-0.895574	-0.002501	0.099068	-0.008995	-0.669055	-8.018865	24.211395
54503	0	-0.235046	9.442269	-0.582597	-0.002319	0.094421	-0.005859	-0.697786	-7.976819	24.148074
54504	0	-0.088754	9.033457	-0.388263	-0.000852	0.090334	-0.003905	-0.715200	-7.925721	24.080492
54505	0	0.107005	8.703663	-0.058976	0.001099	0.087036	-0.000610	-0.732768	-7.879977	24.010541
54506	0	0.217712	8.380172	0.145791	0.002205	0.083801	0.001442	-0.747275	-7.832665	23.950001
54507	0	0.266649	8.117656	0.331614	0.002686	0.081177	0.003296	-0.770417	-7.795902	23.905270
54508	0	0.312068	7.897937	0.280496	0.003136	0.078979	0.002785	-0.795651	-7.765083	23.867886
54509	0	0.267678	7.745332	0.197681	0.002686	0.077454	0.001953	-0.828338	-7.744423	23.848117
54510	0	0.205363	7.611083	0.037195	0.002057	0.076111	0.000351	-0.858918	-7.732431	23.835171
54511	0	0.195325	7.519563	-0.150994	0.001953	0.075195	-0.001526	-0.884801	-7.726329	23.844738
54512	0	0.153292	7.489151	-0.343526	0.001526	0.074891	-0.003448	-0.906033	-7.730418	23.859630
54513	0	0.062694	7.635471	-0.342102	0.000610	0.076355	-0.003418	-0.906065	-7.748426	23.888464
54514	0	0.102634	7.977151	-0.197107	0.001010	0.079772	-0.001960	-0.895038	-7.765642	23.920485
54515	0	0.154800	8.166446	-0.081029	0.001526	0.081665	-0.000793	-0.878034	-7.791072	23.967939
54516	0	0.166169	8.495945	0.019066	0.001632	0.084960	0.000209	-0.861910	-7.826846	24.029451
54517	0	0.143881	8.862272	0.083064	0.001404	0.088623	0.000854	-0.840843	-7.868190	24.096831
54518	0	0.072225	9.265011	-0.007001	0.000684	0.092650	-0.000051	-0.828167	-7.911076	24.164264
54519	0	-0.087119	9.613024	-0.228161	-0.000916	0.096130	-0.002258	-0.812868	-7.957725	24.235354
54520	0	-0.243067	9.960961	-0.379308	-0.002470	0.099609	-0.003774	-0.803169	-7.995672	24.299810
54521	0	-0.289254	10.345391	-0.655802	-0.002930	0.103455	-0.006531	-0.785179	-8.027818	24.360389
54522	0	-0.294506	10.699038	-0.832507	-0.002974	0.106992	-0.008297	-0.766933	-8.048440	24.420905
54523	0	-0.198939	11.047170	-0.881898	-0.002014	0.110474	-0.008789	-0.744909	-8.064570	24.469935
54524	0	-0.096691	11.309088	-0.827645	-0.000988	0.113093	-0.008240	-0.715139	-8.076861	24.510147
54525	0	-0.047031	11.559867	-0.620172	-0.000488	0.115601	-0.006165	-0.683786	-8.086479	24.544542
54526	0	-0.038306	11.791723	-0.279676	-0.000393	0.117918	-0.002762	-0.653076	-8.088482	24.563970
54527	0	-0.170406	11.804214	0.065735	-0.001709	0.118042	0.000671	-0.640826	-8.085568	24.568973
54528	0	-0.322561	11.871335	0.223107	-0.003225	0.118713	0.002230	-0.640987	-8.076747	24.562803
54529	0	-0.379258	11.865187	0.124033	-0.003784	0.118652	0.001221	-0.656819	-8.059553	24.543103
54530	0	-0.381257	11.614711	0.148326	-0.003801	0.116148	0.001442	-0.693598	-8.039024	24.521121
54531	0	-0.265171	11.340329	-0.129098	-0.002625	0.113403	-0.001343	-0.740495	-8.002302	24.489518
54532	0	-0.172584	11.047864	-0.491005	-0.001703	0.110476	-0.004966	-0.791420	-7.970714	24.449424
54533	0	-0.179445	10.657069	-0.776175	-0.001770	0.106567	-0.007812	-0.837987	-7.937621	24.397541
54534	0	-0.300870	10.267147	-0.918956	-0.002978	0.102668	-0.009240	-0.884644	-7.897990	24.342439
54535	0	-0.277903	9.912299	-0.734766	-0.002747	0.099121	-0.007385	-0.915802	-7.854400	24.273997
54536	0	-0.186391	9.558495	-0.588409	-0.001832	0.095584	-0.005911	-0.935734	-7.809199	24.202222
54537	0	-0.045574	9.185865	-0.394703	-0.000427	0.091858	-0.003967	-0.949694	-7.765280	24.129989
54538	0	0.083489	8.892868	-0.086073	0.000864	0.088928	-0.000878	-0.962417	-7.716843	24.057934
54539	0	0.181339	8.673097	0.233262	0.001831	0.086731	0.002319	-0.972769	-7.680700	24.001956
54540	0	0.227069	8.404411	0.364346	0.002286	0.084044	0.003626	-0.990518	-7.646382	23.947504
54541	0	0.273838	8.203032	0.356798	0.002747	0.082031	0.003540	-1.024351	-7.621815	23.899141
54542	0	0.265921	8.062511	0.227648	0.002667	0.080626	0.002252	-1.056078	-7.598478	23.864218
54543	0	0.256207	7.977282	0.057407	0.002563	0.079773	0.000549	-1.089521	-7.585963	23.843744
54544	0	0.226008	7.867446	-0.108912	0.002254	0.078674	-0.001111	-1.120564	-7.584198	23.828901
54545	0	0.159722	7.873585	-0.352438	0.001587	0.078735	-0.003540	-1.144359	-7.589346	23.836003
54546	0	0.118842	8.001783	-0.448661	0.001180	0.080018	-0.004485	-1.143518	-7.591812	23.840174
54547	0	0.124026	8.264091	-0.275873	0.001221	0.082642	-0.002747	-1.129171	-7.608870	23.853554
54548	0	0.091471	8.489860	-0.059339	0.000894	0.084899	-0.000575	-1.109097	-7.627911	23.880875
54549	0	0.032948	8.764672	0.138384	0.000305	0.087646	0.001404	-1.088957	-7.651124	23.917016
54550	0	-0.010288	9.143109	0.170666	-0.000133	0.091431	0.001727	-1.069928	-7.679903	23.954876
54551	0	-0.045593	9.460491	0.144808	-0.000488	0.094604	0.001465	-1.056396	-7.710439	23.994243
54552	0	-0.173173	9.759671	-0.017323	-0.001763	0.097596	-0.000158	-1.047217	-7.738320	24.039712
54553	0	-0.228249	10.119666	-0.349263	-0.002319	0.101196	-0.003479	-1.040201	-7.769220	24.082163
54554	0	-0.281779	10.461410	-0.645480	-0.002851	0.104614	-0.006437	-1.030029	-7.793931	24.129020
54555	0	-0.271979	10.699377	-0.807715	-0.002747	0.106995	-0.008057	-1.015731	-7.809981	24.170433
54556	0	-0.187940	10.961439	-0.806788	-0.001899	0.109616	-0.008038	-0.990235	-7.817815	24.202264
54557	0	-0.108276	11.297407	-0.723595	-0.001099	0.112976	-0.007202	-0.959869	-7.822060	24.224245
54558	0	-0.026163	11.455764	-0.504815	-0.000275	0.114559	-0.005013	-0.926211	-7.823618	24.232346
54559	0	-0.097067	11.614922	-0.247602	-0.000977	0.116150	-0.002441	-0.893836	-7.817986	24.239296
54560	0	-0.139145	11.663829	0.070747	-0.001392	0.116638	0.000723	-0.878740	-7.807053	24.235274
54561	0	-0.171603	11.706535	0.109656	-0.001709	0.117065	0.001099	-0.875648	-7.787882	24.225348
54562	0	-0.173066	11.596559	0.098888	-0.001723	0.115966	0.000972	-0.890187	-7.767879	24.205418
54563	0	-0.209099	11.358653	-0.112119	-0.002075	0.113586	-0.001160	-0.926457	-7.739409	24.188482
54564	0	-0.194454	11.120759	-0.318930	-0.001925	0.111207	-0.003222	-0.955344	-7.706404	24.159648
54565	0	-0.190938	10.821720	-0.612636	-0.001892	0.108215	-0.006165	-0.990116	-7.676621	24.125284
54566	0	-0.207361	10.443720	-0.764118	-0.002049	0.104435	-0.007678	-1.023683	-7.639402	24.082096
54567	0	-0.234599	10.113629	-0.656653	-0.002319	0.101135	-0.006592	-1.044781	-7.598126	24.034433
54568	0	-0.221532	9.765634	-0.402296	-0.002187	0.097656	-0.004041	-1.056573	-7.552386	23.978010
54569	0	-0.173697	9.436013	-0.187787	-0.001709	0.094360	-0.001892	-1.064546	-7.504776	23.917826
54570	0	-0.111117	9.124632	0.022501	-0.001090	0.091247	0.000210	-1.074696	-7.463154	23.857394
54571	0	-0.002187	8.831763	0.147900	0.000000	0.088318	0.001465	-1.085780	-7.418974	23.803062
54572	0	0.085662	8.550891	0.224473	0.000874	0.085509	0.002223	-1.108758	-7.380070	23.755349
54573	0	0.120634	8.349567	0.228169	0.001221	0.083496	0.002258	-1.135580	-7.344266	23.710206
54574	0	0.203321	8.148188	0.128910	0.002046	0.081482	0.001266	-1.166134	-7.311965	23.681362
54575	0	0.231010	8.001742	-0.035295	0.002319	0.080017	-0.000366	-1.183352	-7.284539	23.658036
54576	0	0.284673	7.910284	-0.142705	0.002850	0.079103	-0.001439	-1.200634	-7.266582	23.646827
54577	0	0.281103	7.861342	-0.267793	0.002808	0.078613	-0.002686	-1.213242	-7.257704	23.650514
54578	0	0.215001	7.867409	-0.224500	0.002143	0.078674	-0.002244	-1.213989	-7.254116	23.663970
54579	0	0.208680	8.074899	-0.123514	0.002075	0.080750	-0.001221	-1.196868	-7.256797	23.688150
54580	0	0.180656	8.337273	-0.023105	0.001793	0.083373	-0.000214	-1.177620	-7.262180	23.718109
54581	0	0.148383	8.532710	0.169481	0.001465	0.085327	0.001709	-1.164335	-7.275212	23.753701
54582	0	0.073479	8.789073	0.184680	0.000710	0.087891	0.001862	-1.152979	-7.296275	23.806190
54583	0	0.033371	9.143074	0.083581	0.000305	0.091431	0.000854	-1.138697	-7.319713	23.863923
54584	0	-0.051840	9.435935	-0.115744	-0.000550	0.094359	-0.001139	-1.126780	-7.344900	23.929805
54585	0	-0.155010	9.747285	-0.368575	-0.001587	0.097473	-0.003662	-1.111387	-7.372847	23.997297
54586	0	-0.275503	10.137652	-0.661159	-0.002789	0.101377	-0.006582	-1.090035	-7.394726	24.062804
54587	0	-0.344944	10.442916	-0.767006	-0.003479	0.104431	-0.007629	-1.058596	-7.409206	24.127893
54588	0	-0.284704	10.771961	-0.800161	-0.002870	0.107722	-0.007957	-1.021870	-7.415675	24.179689
54589	0	-0.236072	11.016514	-0.768323	-0.002380	0.110168	-0.007629	-0.974132	-7.419062	24.222652
54590	0	-0.104369	11.345619	-0.626124	-0.001060	0.113459	-0.006214	-0.933650	-7.418590	24.259166
54591	0	-0.072002	11.480593	-0.346066	-0.000732	0.114807	-0.003418	-0.897244	-7.415305	24.292236
54592	0	-0.119059	11.633185	-0.091764	-0.001198	0.116332	-0.000881	-0.864930	-7.406907	24.308436
54593	0	-0.139858	11.706568	0.107882	-0.001404	0.117065	0.001099	-0.848700	-7.396507	24.321118
54594	0	-0.194677	11.755378	0.147635	-0.001944	0.117554	0.001486	-0.841031	-7.377273	24.323562
54595	0	-0.189743	11.663809	0.012655	-0.001892	0.116638	0.000122	-0.846189	-7.355512	24.321480
54596	0	-0.179172	11.468450	-0.240654	-0.001781	0.114684	-0.002433	-0.871991	-7.328524	24.311427
54597	0	-0.148066	11.212264	-0.442364	-0.001465	0.112122	-0.004456	-0.902154	-7.295692	24.288958
54598	0	-0.108946	10.950108	-0.650737	-0.001070	0.109500	-0.006530	-0.921748	-7.259205	24.256265
54599	0	-0.173699	10.559197	-0.748466	-0.001709	0.105591	-0.007507	-0.941888	-7.212977	24.219206
54600	0	-0.222012	10.229615	-0.683952	-0.002191	0.102296	-0.006853	-0.951211	-7.164033	24.176778
54601	0	-0.204291	9.954835	-0.413623	-0.002014	0.099548	-0.004150	-0.960495	-7.113927	24.125517
54602	0	-0.167101	9.582396	-0.148322	-0.001640	0.095824	-0.001499	-0.971907	-7.058687	24.068674
54603	0	-0.093961	9.283423	0.001320	-0.000916	0.092834	0.000000	-0.980868	-7.009396	24.014815
54604	0	-0.086290	8.972032	0.150075	-0.000839	0.089721	0.001490	-0.987884	-6.958561	23.958143
54605	0	0.059088	8.691374	0.245772	0.000610	0.086914	0.002441	-1.003859	-6.911812	23.907559
54606	0	0.074014	8.459340	0.242961	0.000755	0.084594	0.002412	-1.023181	-6.870354	23.858777
54607	0	0.138959	8.251962	0.074955	0.001404	0.082520	0.000732	-1.043248	-6.830692	23.818166
54608	0	0.142511	8.068878	-0.099433	0.001435	0.080688	-0.001004	-1.055273	-6.797354	23.790005
54609	0	0.213310	8.007851	-0.243166	0.002136	0.080078	-0.002441	-1.068532	-6.774375	23.773920
54610	0	0.243447	7.922373	-0.309145	0.002435	0.079224	-0.003094	-1.072394	-6.755454	23.767957
54611	0	0.244599	7.873497	-0.257091	0.002441	0.078735	-0.002563	-1.063248	-6.743406	23.769914
54612	0	0.215461	7.989359	-0.130998	0.002145	0.079894	-0.001297	-1.047069	-6.738780	23.779047
54613	0	0.172250	8.239718	-0.002304	0.001709	0.082397	0.000000	-1.018105	-6.739095	23.794321
54614	0	0.126730	8.422849	0.115339	0.001247	0.084229	0.001173	-0.995928	-6.748300	23.816561
54615	0	0.099738	8.648676	0.083636	0.000977	0.086487	0.000854	-0.978278	-6.758382	23.853322
54616	0	0.074098	8.978281	0.128236	0.000713	0.089783	0.001305	-0.956351	-6.776193	23.895259
54617	0	0.046081	9.289523	-0.062896	0.000427	0.092896	-0.000610	-0.940879	-6.799344	23.941233
54618	0	-0.020177	9.545658	-0.316910	-0.000235	0.095457	-0.003152	-0.927851	-6.819144	23.986101
54619	0	-0.154952	9.857083	-0.558158	-0.001587	0.098572	-0.005554	-0.904972	-6.841688	24.031572
54620	0	-0.257561	10.180170	-0.790800	-0.002607	0.101804	-0.007871	-0.872289	-6.855315	24.075747
54621	0	-0.351086	10.479488	-0.864804	-0.003540	0.104797	-0.008606	-0.834852	-6.865060	24.114887
54622	0	-0.364127	10.735278	-0.843951	-0.003664	0.107356	-0.008388	-0.787024	-6.867445	24.152895
54623	0	-0.254382	11.053170	-0.658854	-0.002563	0.110535	-0.006531	-0.731485	-6.866859	24.167720
54624	0	-0.165876	11.266378	-0.499718	-0.001670	0.112666	-0.004940	-0.677914	-6.857341	24.188146
54625	0	-0.084687	11.407423	-0.156560	-0.000854	0.114075	-0.001526	-0.641710	-6.844547	24.201696
54626	0	-0.095521	11.529569	0.073980	-0.000962	0.115295	0.000773	-0.609233	-6.830413	24.195918
54627	0	-0.122016	11.578400	0.211995	-0.001221	0.115784	0.002136	-0.593612	-6.809418	24.187470
54628	0	-0.164908	11.560044	0.125921	-0.001647	0.115601	0.001248	-0.604019	-6.785405	24.175237
54629	0	-0.189960	11.419682	-0.089397	-0.001892	0.114197	-0.000916	-0.625014	-6.755914	24.154818
54630	0	-0.192341	11.193876	-0.280473	-0.001907	0.111938	-0.002827	-0.645286	-6.717411	24.129154
54631	0	-0.160111	10.980290	-0.425023	-0.001587	0.109802	-0.004272	-0.664952	-6.680684	24.091480
54632	0	-0.102752	10.705869	-0.689461	-0.001006	0.107058	-0.006915	-0.682319	-6.636802	24.049702
54633	0	-0.080936	10.345584	-0.657018	-0.000793	0.103455	-0.006592	-0.701513	-6.598059	24.004648
54634	0	-0.158679	10.089359	-0.592201	-0.001557	0.100893	-0.005939	-0.714784	-6.543365	23.946655
54635	0	-0.142402	9.802270	-0.395427	-0.001404	0.098022	-0.003967	-0.723422	-6.497339	23.890074
54636	0	-0.133901	9.521401	-0.227860	-0.001320	0.095214	-0.002295	-0.734377	-6.450717	23.824061
54637	0	-0.063182	9.240718	-0.059592	-0.000610	0.092407	-0.000610	-0.745489	-6.399380	23.764198
54638	0	-0.030483	8.947649	0.022396	-0.000285	0.089477	0.000210	-0.757152	-6.348806	23.700524
54639	0	0.023119	8.721913	0.086903	0.000244	0.087219	0.000854	-0.771916	-6.306455	23.652215
54640	0	0.081950	8.557031	0.083346	0.000829	0.085570	0.000821	-0.785061	-6.268864	23.606805
54641	0	0.127672	8.410646	0.038058	0.001282	0.084106	0.000366	-0.802390	-6.237219	23.571132
54642	0	0.127196	8.270283	-0.130145	0.001270	0.082703	-0.001315	-0.820819	-6.215630	23.550478
54643	0	0.134592	8.239757	-0.280305	0.001343	0.082397	-0.002808	-0.827443	-6.196352	23.533800
54644	0	0.160027	8.166492	-0.255377	0.001593	0.081665	-0.002555	-0.830342	-6.183297	23.527087
54645	0	0.086364	8.209201	-0.220413	0.000854	0.082092	-0.002197	-0.822915	-6.172221	23.529163
54646	0	0.106753	8.386107	-0.118336	0.001056	0.083861	-0.001174	-0.812402	-6.164461	23.532867
54647	0	0.123579	8.593727	-0.007626	0.001221	0.085938	-0.000061	-0.795836	-6.161057	23.550853
54648	0	0.157497	8.746212	0.013464	0.001556	0.087462	0.000152	-0.777530	-6.161902	23.568603
54649	0	0.124184	8.990458	0.041011	0.001221	0.089905	0.000427	-0.761192	-6.165838	23.595960
54650	0	0.080341	9.271104	-0.102900	0.000776	0.092711	-0.001013	-0.747247	-6.175782	23.627410
54651	0	0.033373	9.515332	-0.282094	0.000305	0.095154	-0.002808	-0.737800	-6.185806	23.661820
54652	0	-0.070659	9.795993	-0.425722	-0.000734	0.097960	-0.004240	-0.725176	-6.193181	23.700560
54653	0	-0.210579	10.046331	-0.557593	-0.002136	0.100464	-0.005554	-0.707283	-6.202300	23.730600
54654	0	-0.278351	10.326800	-0.733971	-0.002806	0.103270	-0.007309	-0.680029	-6.200693	23.762111
54655	0	-0.248322	10.552773	-0.796790	-0.002502	0.105530	-0.007935	-0.650593	-6.195006	23.793282
54656	0	-0.214712	10.766052	-0.584193	-0.002160	0.107662	-0.005806	-0.618297	-6.182863	23.821691
54657	0	-0.145601	10.986153	-0.504579	-0.001465	0.109863	-0.005005	-0.580111	-6.166281	23.837416
54658	0	-0.144327	11.126449	-0.255785	-0.001449	0.111265	-0.002524	-0.549040	-6.146172	23.845887
54659	0	-0.158260	11.212153	-0.057167	-0.001587	0.112122	-0.000549	-0.529062	-6.124859	23.850939
54660	0	-0.158100	11.248783	0.067711	-0.001579	0.112488	0.000687	-0.521083	-6.096909	23.849301
54661	0	-0.158561	11.273194	0.079466	-0.001587	0.112732	0.000793	-0.523894	-6.071815	23.843039
54662	0	-0.177284	11.132824	-0.095225	-0.001768	0.111328	-0.000975	-0.547730	-6.040205	23.829317
54663	0	-0.214522	10.931453	-0.290200	-0.002136	0.109314	-0.002930	-0.577263	-6.003975	23.814751
54664	0	-0.192834	10.742348	-0.394744	-0.001910	0.107423	-0.003974	-0.604114	-5.957722	23.787999
54665	0	-0.099723	10.492070	-0.607847	-0.000977	0.104919	-0.006104	-0.629742	-5.908661	23.756864
54666	0	-0.079588	10.217582	-0.560518	-0.000773	0.102175	-0.005628	-0.652392	-5.856893	23.720795
54667	0	-0.081517	9.961025	-0.492269	-0.000793	0.099609	-0.004944	-0.673926	-5.805020	23.681325
54668	0	-0.054995	9.735237	-0.305758	-0.000530	0.097352	-0.003072	-0.687700	-5.754129	23.639281
54669	0	-0.056771	9.442172	-0.205518	-0.000549	0.094421	-0.002075	-0.708720	-5.703566	23.592633
54670	0	0.006707	9.252949	-0.073328	0.000087	0.092529	-0.000755	-0.732543	-5.650110	23.538979
54671	0	0.035062	9.039318	-0.022322	0.000366	0.090393	-0.000244	-0.757187	-5.601312	23.504408
54672	0	0.062818	8.837792	0.049116	0.000641	0.088378	0.000467	-0.786980	-5.555698	23.470390
54673	0	0.066380	8.618174	-0.016119	0.000671	0.086182	-0.000183	-0.816060	-5.516896	23.444032
54674	0	0.101543	8.532737	-0.060922	0.001022	0.085327	-0.000628	-0.842594	-5.479083	23.423281
54675	0	0.121504	8.453414	-0.230589	0.001221	0.084534	-0.002319	-0.861959	-5.443060	23.406137
54676	0	0.120987	8.386359	-0.319993	0.001208	0.083863	-0.003209	-0.876476	-5.416828	23.399225
54677	0	0.085790	8.380127	-0.225694	0.000854	0.083801	-0.002258	-0.881635	-5.393083	23.409023
54678	0	0.037366	8.434959	-0.128221	0.000372	0.084350	-0.001280	-0.881691	-5.367029	23.415751
54679	0	0.031721	8.654775	-0.086071	0.000305	0.086548	-0.000854	-0.877734	-5.354747	23.428801
54680	0	0.034179	8.801167	-0.038393	0.000329	0.088012	-0.000380	-0.877249	-5.343404	23.451090
54681	0	0.099806	8.953834	0.005551	0.000977	0.089539	0.000061	-0.875576	-5.343139	23.476327
54682	0	0.104057	9.228397	-0.050186	0.001020	0.092284	-0.000500	-0.878740	-5.340182	23.504540
54683	0	0.082214	9.460416	-0.147069	0.000793	0.094604	-0.001465	-0.878114	-5.346552	23.541145
54684	0	-0.022124	9.692273	-0.313262	-0.000246	0.096923	-0.003126	-0.877727	-5.346691	23.578660
54685	0	-0.107045	9.936532	-0.458258	-0.001099	0.099365	-0.004578	-0.879185	-5.349286	23.614005
54686	0	-0.205698	10.186723	-0.564258	-0.002078	0.101868	-0.005627	-0.868909	-5.342561	23.651336
54687	0	-0.217882	10.406413	-0.618477	-0.002197	0.104065	-0.006165	-0.854112	-5.332159	23.687425
54688	0	-0.208610	10.607634	-0.549595	-0.002100	0.106077	-0.005474	-0.836194	-5.316815	23.707741
54689	0	-0.127373	10.839749	-0.490581	-0.001282	0.108398	-0.004883	-0.816619	-5.295022	23.720265
54690	0	-0.070896	11.034882	-0.331141	-0.000717	0.110350	-0.003282	-0.790227	-5.273491	23.735169
54691	0	-0.127513	11.138891	-0.197155	-0.001282	0.111389	-0.001953	-0.774959	-5.250222	23.742084
54692	0	-0.175516	11.151030	-0.064950	-0.001758	0.111510	-0.000648	-0.775341	-5.222367	23.738694
54693	0	-0.213709	11.193847	-0.023855	-0.002136	0.111938	-0.000244	-0.782939	-5.190799	23.732582
54694	0	-0.244761	11.126720	-0.131500	-0.002443	0.111267	-0.001332	-0.802332	-5.155500	23.724212
54695	0	-0.232244	10.992513	-0.351267	-0.002319	0.109924	-0.003540	-0.832207	-5.121315	23.711483
54696	0	-0.167019	10.809605	-0.437461	-0.001655	0.108095	-0.004402	-0.861495	-5.073838	23.687234
54697	0	-0.153828	10.614132	-0.583470	-0.001526	0.106140	-0.005859	-0.886724	-5.029836	23.651681
54698	0	-0.132648	10.370179	-0.560268	-0.001307	0.103701	-0.005629	-0.913548	-4.977142	23.615259
54699	0	-0.130298	10.095291	-0.498406	-0.001282	0.100952	-0.005005	-0.934949	-4.922153	23.571515
54700	0	-0.145978	9.857203	-0.250426	-0.001444	0.098572	-0.002523	-0.955058	-4.871782	23.528051
54701	0	-0.118321	9.631335	-0.096102	-0.001160	0.096313	-0.000977	-0.970440	-4.811004	23.478151
54702	0	-0.073248	9.374914	-0.073822	-0.000717	0.093749	-0.000764	-0.999102	-4.759387	23.426581
54703	0	0.010308	9.130877	-0.045872	0.000122	0.091309	-0.000488	-1.034120	-4.702499	23.376809
54704	0	0.086377	8.947757	0.033202	0.000878	0.089478	0.000301	-1.071809	-4.650394	23.327352
54705	0	0.132744	8.721974	-0.101545	0.001343	0.087219	-0.001038	-1.099855	-4.597416	23.281112
54706	0	0.130092	8.563411	-0.218927	0.001311	0.085633	-0.002215	-1.134429	-4.551247	23.238721
54707	0	0.109435	8.471738	-0.211511	0.001099	0.084717	-0.002136	-1.163477	-4.513153	23.209811
54708	0	0.120735	8.349754	-0.287593	0.001211	0.083497	-0.002889	-1.181421	-4.475754	23.178120
54709	0	0.109905	8.361842	-0.310585	0.001099	0.083618	-0.003113	-1.192562	-4.444045	23.161799
54710	0	0.086025	8.331294	-0.169530	0.000854	0.083313	-0.001696	-1.195722	-4.419575	23.161191
54711	0	0.055349	8.422849	0.005432	0.000549	0.084229	0.000061	-1.189680	-4.392986	23.162085
54712	0	0.032253	8.642577	0.126589	0.000313	0.086426	0.001267	-1.190709	-4.373639	23.161854
54713	0	0.038340	8.782960	0.133714	0.000366	0.087830	0.001343	-1.187646	-4.364300	23.175770
54714	0	0.066633	8.972055	0.084377	0.000645	0.089721	0.000842	-1.194371	-4.360148	23.193324
54715	0	0.044915	9.216298	-0.042749	0.000427	0.092163	-0.000427	-1.199203	-4.355293	23.216533
54716	0	0.061920	9.460330	-0.238450	0.000595	0.094604	-0.002381	-1.200585	-4.351730	23.240582
54717	0	-0.015767	9.643533	-0.360812	-0.000183	0.096436	-0.003601	-1.198177	-4.348673	23.269174
54718	0	-0.120268	9.911970	-0.564385	-0.001228	0.099120	-0.005630	-1.188318	-4.344429	23.292316
54719	0	-0.174800	10.186700	-0.624281	-0.001770	0.101868	-0.006226	-1.174993	-4.334942	23.317206
54720	0	-0.200885	10.430641	-0.518751	-0.002031	0.104307	-0.005163	-1.154021	-4.325704	23.338257
54721	0	-0.181566	10.638335	-0.418076	-0.001831	0.106384	-0.004150	-1.126068	-4.308661	23.353893
54722	0	-0.141966	10.888419	-0.320344	-0.001434	0.108885	-0.003176	-1.101662	-4.290578	23.368777
54723	0	-0.102906	11.010700	-0.222253	-0.001038	0.110107	-0.002197	-1.078386	-4.265893	23.367958
54724	0	-0.071370	11.151015	-0.086383	-0.000716	0.111510	-0.000845	-1.062116	-4.234912	23.368093
54725	0	-0.078960	11.224367	-0.097785	-0.000793	0.112244	-0.000977	-1.063143	-4.205016	23.359717
54726	0	-0.212411	11.181659	-0.109128	-0.002129	0.111816	-0.001101	-1.074843	-4.175442	23.342150
54727	0	-0.244302	11.212195	-0.297548	-0.002441	0.112122	-0.002991	-1.091315	-4.139663	23.320828
54728	0	-0.208821	11.047483	-0.459901	-0.002079	0.110475	-0.004609	-1.102365	-4.096113	23.297140
54729	0	-0.196256	10.852110	-0.541681	-0.001953	0.108521	-0.005432	-1.118164	-4.052326	23.262719
54730	0	-0.143765	10.687384	-0.502521	-0.001423	0.106874	-0.005036	-1.129646	-4.002566	23.227647
54731	0	-0.093237	10.491973	-0.377187	-0.000916	0.104919	-0.003784	-1.141766	-3.949909	23.181515
54732	0	-0.121307	10.241710	-0.319994	-0.001193	0.102417	-0.003211	-1.152348	-3.892996	23.130875
54733	0	-0.172652	9.979229	-0.108810	-0.001709	0.099792	-0.001099	-1.162493	-3.837406	23.081898
54734	0	-0.145527	9.728886	-0.014570	-0.001438	0.097289	-0.000163	-1.181443	-3.781422	23.033115
54735	0	-0.056315	9.515375	-0.010189	-0.000549	0.095154	-0.000122	-1.204167	-3.728709	22.979894
54736	0	-0.004608	9.259036	-0.011943	-0.000028	0.092590	-0.000145	-1.234483	-3.669872	22.924238
54737	0	0.065819	9.008809	-0.040512	0.000671	0.090088	-0.000427	-1.262450	-3.617333	22.879867
54738	0	0.105587	8.862449	-0.152625	0.001071	0.088624	-0.001544	-1.285615	-3.562517	22.838084
54739	0	0.090967	8.642615	-0.206226	0.000916	0.086426	-0.002075	-1.302984	-3.519671	22.794592
54740	0	0.132002	8.544958	-0.247066	0.001330	0.085449	-0.002478	-1.313599	-3.470849	22.765219
54741	0	0.127895	8.447271	-0.201365	0.001282	0.084473	-0.002014	-1.316106	-3.432003	22.743649
54742	0	0.108888	8.404543	-0.158747	0.001093	0.084045	-0.001586	-1.316199	-3.391404	22.727551
54743	0	0.103439	8.404546	0.011212	0.001038	0.084045	0.000122	-1.305446	-3.351952	22.722278
54744	0	0.091775	8.435059	0.113139	0.000909	0.084351	0.001139	-1.298424	-3.329066	22.716504
54745	0	0.025470	8.599862	0.225374	0.000244	0.085999	0.002258	-1.296039	-3.308729	22.720099
54746	0	0.058615	8.770659	0.132480	0.000570	0.087707	0.001333	-1.288927	-3.295033	22.726555
54747	0	0.044483	8.905019	0.037039	0.000427	0.089050	0.000366	-1.298873	-3.283287	22.741872
54748	0	0.017938	9.106338	-0.091645	0.000158	0.091063	-0.000908	-1.293011	-3.275061	22.761240
54749	0	-0.010156	9.320043	-0.336479	-0.000122	0.093201	-0.003357	-1.288499	-3.264709	22.781845
54750	0	-0.042204	9.515226	-0.454765	-0.000446	0.095153	-0.004533	-1.276156	-3.257899	22.807032
54751	0	-0.071023	9.771644	-0.465981	-0.000732	0.097717	-0.004639	-1.257472	-3.247716	22.838661
54752	0	-0.139596	10.027805	-0.464635	-0.001420	0.100279	-0.004622	-1.235018	-3.239102	22.866224
54753	0	-0.181692	10.247676	-0.497533	-0.001831	0.102478	-0.004944	-1.205861	-3.218652	22.893271
54754	0	-0.197055	10.491672	-0.369761	-0.001987	0.104918	-0.003666	-1.177469	-3.200265	22.922915
54755	0	-0.188099	10.632270	-0.223302	-0.001892	0.106323	-0.002197	-1.144039	-3.176815	22.940199
54756	0	-0.113614	10.809089	-0.205112	-0.001138	0.108091	-0.002026	-1.121711	-3.143089	22.955778
54757	0	-0.054115	10.931366	-0.215381	-0.000549	0.109314	-0.002136	-1.106718	-3.116015	22.956468
54758	0	-0.058903	11.010631	-0.169643	-0.000594	0.110106	-0.001684	-1.097449	-3.085698	22.958530
54759	0	-0.091290	11.029046	-0.159286	-0.000916	0.110291	-0.001587	-1.094307	-3.052682	22.953451
54760	0	-0.170580	10.998427	-0.294592	-0.001704	0.109984	-0.002942	-1.093130	-3.015123	22.945648
54761	0	-0.201645	10.937519	-0.457212	-0.002014	0.109375	-0.004578	-1.100959	-2.976794	22.930029
54762	0	-0.172097	10.760503	-0.529631	-0.001714	0.107605	-0.005300	-1.105842	-2.933284	22.906604
54763	0	-0.166265	10.620085	-0.470181	-0.001648	0.106201	-0.004700	-1.104238	-2.881642	22.875794
54764	0	-0.126303	10.449096	-0.397512	-0.001250	0.104491	-0.003972	-1.101740	-2.831657	22.845559
54765	0	-0.153899	10.241672	-0.293249	-0.001526	0.102417	-0.002930	-1.099233	-2.780759	22.813747
54766	0	-0.157044	10.027956	-0.189534	-0.001552	0.100280	-0.001898	-1.102487	-2.722729	22.779253
54767	0	-0.129569	9.826643	-0.030144	-0.001282	0.098267	-0.000305	-1.106913	-2.669306	22.737989
54768	0	-0.096147	9.631232	0.025857	-0.000943	0.096313	0.000251	-1.116008	-2.610037	22.691396
54769	0	-0.037934	9.399401	0.050344	-0.000366	0.093994	0.000488	-1.135031	-2.556628	22.649698
54770	0	0.002096	9.173489	0.004137	0.000034	0.091735	0.000029	-1.151929	-2.502698	22.611915
54771	0	0.059939	9.014921	-0.126710	0.000610	0.090149	-0.001282	-1.171786	-2.452050	22.574526
54772	0	0.039624	8.862338	-0.234045	0.000404	0.088623	-0.002352	-1.187461	-2.405185	22.534086
54773	0	0.072574	8.776873	-0.274265	0.000732	0.087769	-0.002747	-1.194640	-2.360212	22.509844
54774	0	0.095892	8.703619	-0.298267	0.000963	0.087036	-0.002983	-1.197539	-2.318343	22.490745
54775	0	0.085445	8.599832	-0.214478	0.000854	0.085999	-0.002136	-1.188814	-2.282033	22.478204
54776	0	0.085409	8.611945	-0.143306	0.000854	0.086120	-0.001421	-1.175233	-2.246498	22.462340
54777	0	0.098286	8.660879	-0.031105	0.000977	0.086609	-0.000305	-1.170551	-2.218833	22.458296
54778	0	0.087514	8.752354	0.094940	0.000867	0.087523	0.000964	-1.154483	-2.193897	22.457080
54779	0	0.080391	8.917230	0.060571	0.000793	0.089172	0.000610	-1.152242	-2.171787	22.464163
54780	0	0.009507	9.033108	0.016324	0.000082	0.090331	0.000173	-1.144813	-2.152980	22.481765
54781	0	-0.016851	9.252922	-0.098682	-0.000183	0.092529	-0.000977	-1.135728	-2.135162	22.483294
54782	0	-0.001299	9.460320	-0.271844	-0.000031	0.094604	-0.002707	-1.125401	-2.121417	22.494161
54783	0	-0.034549	9.631286	-0.368020	-0.000366	0.096313	-0.003662	-1.108250	-2.109687	22.508508
54784	0	-0.085510	9.771450	-0.518386	-0.000874	0.097715	-0.005164	-1.090086	-2.094483	22.531230
54785	0	-0.150944	10.015733	-0.558327	-0.001526	0.100159	-0.005554	-1.061821	-2.076324	22.552163
54786	0	-0.190394	10.210771	-0.521766	-0.001921	0.102109	-0.005187	-1.032092	-2.058418	22.567432
54787	0	-0.230486	10.388089	-0.436375	-0.002319	0.103882	-0.004333	-1.003315	-2.037878	22.580782
54788	0	-0.166682	10.577111	-0.351406	-0.001680	0.105772	-0.003480	-0.970515	-2.016297	22.590968
54789	0	-0.127414	10.675004	-0.240454	-0.001282	0.106750	-0.002380	-0.948129	-1.988324	22.593706
54790	0	-0.070850	10.760374	-0.195988	-0.000718	0.107604	-0.001941	-0.930882	-1.962433	22.590313
54791	0	-0.085158	10.839818	-0.190822	-0.000854	0.108398	-0.001892	-0.916592	-1.929253	22.580528
54792	0	-0.114616	10.870268	-0.174539	-0.001154	0.108703	-0.001741	-0.914671	-1.901067	22.562407
54793	0	-0.157993	10.827644	-0.183309	-0.001587	0.108276	-0.001831	-0.915022	-1.872117	22.547542
54794	0	-0.133094	10.723785	-0.342119	-0.001329	0.107238	-0.003423	-0.918638	-1.834169	22.523919
54795	0	-0.129041	10.577400	-0.457343	-0.001282	0.105774	-0.004578	-0.924838	-1.788613	22.495278
54796	0	-0.118529	10.467537	-0.493278	-0.001178	0.104675	-0.004936	-0.930267	-1.744290	22.466659
54797	0	-0.117154	10.290522	-0.463688	-0.001160	0.102905	-0.004639	-0.933507	-1.695023	22.431239
54798	0	-0.125786	10.064581	-0.366002	-0.001244	0.100646	-0.003659	-0.933066	-1.642586	22.382519
54799	0	-0.111041	9.881587	-0.280465	-0.001099	0.098816	-0.002808	-0.937141	-1.592481	22.335483
54800	0	-0.089034	9.735002	-0.053989	-0.000876	0.097350	-0.000544	-0.942275	-1.538863	22.288099
54801	0	-0.086396	9.545890	0.000719	-0.000854	0.095459	0.000000	-0.951983	-1.490064	22.244385
54802	0	-0.033340	9.374892	0.087742	-0.000323	0.093749	0.000868	-0.964745	-1.440013	22.195340
54803	0	-0.007641	9.185788	0.013926	-0.000061	0.091858	0.000122	-0.987604	-1.383468	22.149203
54804	0	0.026824	9.021010	-0.093129	0.000274	0.090210	-0.000943	-1.004570	-1.339833	22.110059
54805	0	0.072387	8.892860	-0.206211	0.000732	0.088928	-0.002075	-1.023699	-1.292555	22.076385
54806	0	0.071296	8.783093	-0.319880	0.000714	0.087831	-0.003209	-1.039709	-1.254845	22.051928
54807	0	0.097357	8.715833	-0.378194	0.000977	0.087158	-0.003784	-1.045295	-1.215072	22.029483
54808	0	0.072946	8.715794	-0.372477	0.000726	0.087158	-0.003719	-1.040710	-1.184098	22.008334
54809	0	0.073735	8.709692	-0.257047	0.000732	0.087097	-0.002563	-1.034400	-1.154723	21.994154
54810	0	0.056617	8.813365	-0.069981	0.000559	0.088134	-0.000686	-1.019060	-1.128449	21.983203
54811	0	0.074261	8.947757	0.090431	0.000732	0.089478	0.000916	-1.007776	-1.106033	21.975681
54812	0	0.064584	9.069721	0.027343	0.000630	0.090697	0.000282	-0.999903	-1.090208	21.972440
54813	0	0.038868	9.228508	0.042343	0.000366	0.092285	0.000427	-0.998817	-1.083083	21.976687
54814	0	0.000143	9.399319	-0.147343	-0.000015	0.093993	-0.001473	-1.002775	-1.068211	21.986792
54815	0	0.001714	9.558076	-0.354806	0.000000	0.095581	-0.003540	-0.997155	-1.053102	21.998639
54816	0	-0.019169	9.741095	-0.466099	-0.000209	0.097411	-0.004656	-0.994902	-1.037434	22.006597
54817	0	-0.083344	9.924252	-0.575151	-0.000854	0.099243	-0.005737	-0.982822	-1.025578	22.023026
54818	0	-0.140651	10.119280	-0.683114	-0.001422	0.101194	-0.006804	-0.956475	-1.006917	22.029457
54819	0	-0.199857	10.290391	-0.625314	-0.002014	0.102905	-0.006226	-0.930243	-0.988111	22.045406
54820	0	-0.172769	10.503763	-0.478253	-0.001740	0.105039	-0.004756	-0.904768	-0.965402	22.046082
54821	0	-0.157850	10.644478	-0.240980	-0.001587	0.106445	-0.002380	-0.876693	-0.939231	22.048898
54822	0	-0.100984	10.735974	-0.130234	-0.001021	0.107360	-0.001281	-0.856821	-0.916326	22.042924
54823	0	-0.121699	10.803227	-0.000792	-0.001221	0.108032	0.000000	-0.851551	-0.885208	22.036222
54824	0	-0.108074	10.888586	-0.026609	-0.001092	0.108886	-0.000260	-0.848430	-0.861770	22.023701
54825	0	-0.122030	10.858160	-0.127717	-0.001221	0.108582	-0.001282	-0.856287	-0.826919	22.011930
54826	0	-0.146458	10.797139	-0.217897	-0.001465	0.107971	-0.002189	-0.869503	-0.791927	21.997385
54827	0	-0.189556	10.632389	-0.462236	-0.001892	0.106323	-0.004639	-0.889695	-0.753024	21.977634
54828	0	-0.129562	10.504320	-0.618028	-0.001289	0.105042	-0.006194	-0.907249	-0.711278	21.954332
54829	0	-0.122905	10.382139	-0.590828	-0.001221	0.103821	-0.005920	-0.922563	-0.667482	21.918642
54830	0	-0.094808	10.235620	-0.509531	-0.000932	0.102356	-0.005103	-0.933457	-0.614487	21.886243
54831	0	-0.062672	9.985376	-0.304056	-0.000610	0.099854	-0.003052	-0.948146	-0.560583	21.844571
54832	0	-0.065786	9.826561	-0.088585	-0.000642	0.098266	-0.000894	-0.959265	-0.506271	21.807076
54833	0	-0.049816	9.649651	0.019245	-0.000488	0.096497	0.000183	-0.972296	-0.458427	21.761261
54834	0	-0.052806	9.435925	0.021989	-0.000508	0.094359	0.000201	-0.997128	-0.398627	21.721058
54835	0	-0.031373	9.271244	-0.021753	-0.000305	0.092712	-0.000244	-1.032071	-0.352329	21.674607
54836	0	-0.008794	9.112581	-0.133030	-0.000079	0.091125	-0.001352	-1.061997	-0.306050	21.629985
54837	0	0.017862	8.923389	-0.174555	0.000183	0.089233	-0.001770	-1.095912	-0.265346	21.589528
54838	0	0.053299	8.825840	-0.274166	0.000540	0.088258	-0.002760	-1.122531	-0.221988	21.560676
54839	0	0.048534	8.721981	-0.346507	0.000488	0.087219	-0.003479	-1.143929	-0.183745	21.540203
54840	0	0.060375	8.679316	-0.338480	0.000604	0.086793	-0.003390	-1.154325	-0.149501	21.522601
54841	0	0.079317	8.654788	-0.311220	0.000793	0.086548	-0.003113	-1.158331	-0.114806	21.512852
54842	0	0.049035	8.679195	-0.134371	0.000487	0.086792	-0.001342	-1.159065	-0.084616	21.504264
54843	0	0.031484	8.782957	0.060870	0.000305	0.087830	0.000610	-1.160276	-0.063401	21.500859
54844	0	0.051703	8.947655	0.176531	0.000507	0.089477	0.001766	-1.162409	-0.042149	21.495593
54845	0	0.031679	9.039300	0.073592	0.000305	0.090393	0.000732	-1.170334	-0.023524	21.498818
54846	0	0.003551	9.173489	-0.011189	0.000023	0.091735	-0.000115	-1.178583	-0.006020	21.510566
54847	0	0.025950	9.313958	-0.164930	0.000244	0.093140	-0.001648	-1.180588	0.008567	21.526193
54848	0	0.048100	9.558001	-0.409201	0.000460	0.095580	-0.004092	-1.184301	0.017149	21.538085
54849	0	-0.003878	9.692363	-0.488689	-0.000061	0.096924	-0.004883	-1.183072	0.025120	21.550168
54850	0	-0.060495	9.881452	-0.593952	-0.000626	0.098815	-0.005930	-1.175653	0.035643	21.562337
54851	0	-0.162741	10.095192	-0.568627	-0.001648	0.100952	-0.005676	-1.168241	0.046596	21.574251
54852	0	-0.196263	10.278145	-0.535037	-0.001973	0.102782	-0.005331	-1.150757	0.068911	21.587334
54853	0	-0.212510	10.455284	-0.325451	-0.002136	0.104553	-0.003235	-1.133372	0.090215	21.602764
54854	0	-0.186343	10.583384	-0.218992	-0.001870	0.105834	-0.002176	-1.122408	0.116176	21.610575
54855	0	-0.102690	10.729981	-0.080622	-0.001038	0.107300	-0.000793	-1.112019	0.137939	21.605271
54856	0	-0.107279	10.809236	-0.088005	-0.001078	0.108092	-0.000880	-1.115280	0.166052	21.593062
54857	0	-0.140008	10.833747	-0.054563	-0.001404	0.108337	-0.000549	-1.122529	0.195265	21.585224
54858	0	-0.133530	10.864280	-0.181158	-0.001336	0.108643	-0.001824	-1.139095	0.227560	21.573526
54859	0	-0.170744	10.815478	-0.370989	-0.001709	0.108154	-0.003723	-1.156244	0.259028	21.558437
54860	0	-0.170677	10.687453	-0.520230	-0.001706	0.106874	-0.005223	-1.181443	0.292697	21.536493
54861	0	-0.159603	10.546924	-0.603144	-0.001587	0.105469	-0.006042	-1.196119	0.335244	21.511004
54862	0	-0.100950	10.418747	-0.527720	-0.000995	0.104187	-0.005289	-1.211713	0.384094	21.479240
54863	0	-0.111236	10.241745	-0.382896	-0.001099	0.102417	-0.003845	-1.232501	0.432073	21.443981
54864	0	-0.089911	10.089115	-0.209560	-0.000881	0.100891	-0.002105	-1.245061	0.485428	21.399066
54865	0	-0.093056	9.905990	0.031186	-0.000916	0.099060	0.000305	-1.255257	0.536528	21.354453
54866	0	-0.071311	9.728893	0.033669	-0.000701	0.097289	0.000318	-1.280495	0.584426	21.312267
54867	0	-0.044334	9.552002	-0.028213	-0.000427	0.095520	-0.000305	-1.311103	0.636863	21.276140
54868	0	-0.003607	9.374898	0.020007	-0.000031	0.093749	0.000167	-1.354820	0.675769	21.235674
54869	0	0.035366	9.198041	-0.112958	0.000366	0.091980	-0.001160	-1.395504	0.724092	21.196399
54870	0	0.045185	9.051778	-0.278752	0.000463	0.090517	-0.002810	-1.426551	0.769717	21.159238
54871	0	0.036351	8.905095	-0.376896	0.000366	0.089050	-0.003784	-1.449491	0.804968	21.128546
54872	0	0.035635	8.819728	-0.392626	0.000360	0.088197	-0.003938	-1.467630	0.841980	21.096478
54873	0	0.012082	8.746360	-0.335127	0.000122	0.087463	-0.003357	-1.478255	0.875447	21.075679
54874	0	0.011864	8.752435	-0.188453	0.000119	0.087524	-0.001882	-1.477575	0.908077	21.053637
54875	0	0.024648	8.789063	0.023878	0.000244	0.087891	0.000244	-1.473821	0.936744	21.042635
54876	0	0.074371	8.850102	0.181461	0.000736	0.088501	0.001820	-1.470761	0.958848	21.028815
54877	0	0.055635	8.935541	0.195384	0.000549	0.089355	0.001953	-1.474969	0.981048	21.022855
54878	0	0.038898	9.063617	0.079999	0.000381	0.090636	0.000794	-1.485301	1.001343	21.022969
54879	0	0.038134	9.179686	-0.078782	0.000366	0.091797	-0.000793	-1.495692	1.013639	21.020486
54880	0	0.016688	9.338388	-0.242539	0.000153	0.093384	-0.002430	-1.504655	1.027388	21.026414
54881	0	-0.016307	9.490962	-0.329846	-0.000183	0.094910	-0.003296	-1.504963	1.034547	21.030335
54882	0	-0.000372	9.667847	-0.410135	-0.000020	0.096679	-0.004095	-1.500815	1.046714	21.039860
54883	0	-0.071526	9.820517	-0.343310	-0.000732	0.098206	-0.003418	-1.486500	1.057933	21.048228
54884	0	-0.080512	10.015748	-0.303468	-0.000820	0.100158	-0.003022	-1.475705	1.071773	21.059396
54885	0	-0.077465	10.186718	-0.343713	-0.000793	0.101868	-0.003418	-1.457463	1.081618	21.064090
54886	0	-0.141080	10.333139	-0.274023	-0.001428	0.103332	-0.002725	-1.443607	1.093709	21.067783
54887	0	-0.169914	10.473633	-0.184008	-0.001709	0.104736	-0.001831	-1.437213	1.113496	21.071259
54888	0	-0.119351	10.565090	-0.203711	-0.001202	0.105651	-0.002032	-1.435180	1.135235	21.066158
54889	0	-0.127682	10.626232	-0.237797	-0.001282	0.106262	-0.002380	-1.441074	1.160424	21.057214
54890	0	-0.120527	10.681165	-0.273952	-0.001211	0.106812	-0.002742	-1.446686	1.184525	21.039722
54891	0	-0.133842	10.699474	-0.359939	-0.001343	0.106995	-0.003601	-1.451688	1.210167	21.023789
54892	0	-0.121564	10.681152	-0.378025	-0.001212	0.106812	-0.003781	-1.455805	1.244176	21.003958
54893	0	-0.158928	10.559091	-0.335314	-0.001587	0.105591	-0.003357	-1.462945	1.276848	20.979599
54894	0	-0.159536	10.461438	-0.328365	-0.001592	0.104614	-0.003289	-1.472003	1.310894	20.953241
54895	0	-0.177475	10.327147	-0.317164	-0.001770	0.103271	-0.003174	-1.477457	1.346081	20.927732
54896	0	-0.117760	10.223299	-0.279839	-0.001169	0.102233	-0.002804	-1.486495	1.385359	20.891122
54897	0	-0.080313	10.064710	-0.237177	-0.000793	0.100647	-0.002380	-1.499393	1.426237	20.856926
54898	0	-0.082426	9.893811	-0.174135	-0.000813	0.098938	-0.001754	-1.517063	1.469726	20.820546
54899	0	-0.050162	9.741214	-0.133559	-0.000488	0.097412	-0.001343	-1.528794	1.515363	20.780557
54900	0	-0.070785	9.545810	-0.119635	-0.000698	0.095458	-0.001207	-1.545208	1.556945	20.740529
54901	0	-0.013188	9.411626	-0.047604	-0.000122	0.094116	-0.000488	-1.563587	1.598850	20.701311
54902	0	0.028034	9.271259	-0.099825	0.000285	0.092712	-0.001014	-1.586453	1.634413	20.667760
54903	0	0.060288	9.161394	-0.071681	0.000610	0.091614	-0.000732	-1.609584	1.673301	20.634286
54904	0	0.064831	9.045429	-0.087123	0.000656	0.090454	-0.000885	-1.630512	1.712584	20.600712
54905	0	0.048817	8.984379	-0.127904	0.000488	0.089844	-0.001282	-1.637492	1.741821	20.579811
54906	0	0.029970	8.911140	-0.170101	0.000304	0.089111	-0.001704	-1.645123	1.776563	20.562370
54907	0	0.049093	8.892825	-0.170697	0.000488	0.088928	-0.001709	-1.650966	1.801983	20.543795
54908	0	0.037819	8.929343	-0.103555	0.000371	0.089293	-0.001034	-1.651933	1.821363	20.539043
54909	0	0.000242	9.002682	-0.037411	0.000000	0.090027	-0.000366	-1.645058	1.846834	20.529696
54910	0	-0.035708	9.100348	0.077184	-0.000361	0.091003	0.000777	-1.641546	1.869580	20.526847
54911	0	0.031571	9.222409	0.024311	0.000305	0.092224	0.000244	-1.643573	1.884648	20.525774
54912	0	0.015513	9.313866	-0.073749	0.000143	0.093139	-0.000735	-1.644065	1.897903	20.527217
54913	0	0.019484	9.442139	-0.158509	0.000183	0.094421	-0.001587	-1.649482	1.911777	20.530780
54914	0	-0.002210	9.606926	-0.231996	-0.000037	0.096069	-0.002316	-1.648449	1.921913	20.541140
54915	0	-0.065261	9.735102	-0.354498	-0.000671	0.097351	-0.003540	-1.645804	1.928089	20.547336
54916	0	-0.086129	9.918084	-0.344232	-0.000877	0.099181	-0.003428	-1.632979	1.937659	20.554850
54917	0	-0.102403	10.021920	-0.380192	-0.001038	0.100220	-0.003784	-1.615936	1.950242	20.561040
54918	0	-0.112197	10.186515	-0.402235	-0.001133	0.101866	-0.004004	-1.597936	1.965903	20.566719
54919	0	-0.121067	10.272191	-0.276079	-0.001221	0.102722	-0.002747	-1.585318	1.982399	20.565516
54920	0	-0.119133	10.412468	-0.267155	-0.001201	0.104125	-0.002654	-1.569305	1.999699	20.563618
54921	0	-0.121210	10.516343	-0.245193	-0.001221	0.105164	-0.002441	-1.561122	2.017785	20.562221
54922	0	-0.071073	10.565067	-0.168645	-0.000715	0.105651	-0.001670	-1.546420	2.040196	20.559145
54923	0	-0.109128	10.583487	-0.190142	-0.001099	0.105835	-0.001892	-1.539500	2.059499	20.552527
54924	0	-0.132651	10.577284	-0.258877	-0.001328	0.105773	-0.002583	-1.535962	2.084574	20.538077
54925	0	-0.116173	10.534668	-0.262379	-0.001160	0.105347	-0.002625	-1.540011	2.113907	20.525103
54926	0	-0.159483	10.430802	-0.366283	-0.001592	0.104308	-0.003661	-1.541492	2.144274	20.507402
54927	0	-0.159682	10.308821	-0.366269	-0.001587	0.103088	-0.003662	-1.544049	2.182039	20.481389
54928	0	-0.100150	10.204972	-0.378760	-0.000997	0.102050	-0.003786	-1.545810	2.214153	20.456799
54929	0	-0.122690	10.058585	-0.268611	-0.001221	0.100586	-0.002686	-1.548334	2.247904	20.425102
54930	0	-0.124115	9.893680	-0.226621	-0.001233	0.098937	-0.002260	-1.544807	2.283879	20.395842
54931	0	-0.110740	9.735096	-0.128266	-0.001099	0.097351	-0.001282	-1.547113	2.320961	20.365520
54932	0	-0.106616	9.606829	-0.122053	-0.001056	0.096068	-0.001223	-1.552945	2.360077	20.337070
54933	0	-0.013343	9.484863	-0.079199	-0.000122	0.094849	-0.000793	-1.558433	2.400458	20.307179
54934	0	0.009300	9.332276	-0.024225	0.000099	0.093323	-0.000242	-1.562075	2.434698	20.277238
54935	0	0.041695	9.210212	-0.066899	0.000427	0.092102	-0.000671	-1.569033	2.473906	20.252509
54936	0	0.058813	9.124758	-0.121564	0.000589	0.091248	-0.001217	-1.574162	2.501605	20.230846
54937	0	0.030320	9.033213	-0.201006	0.000305	0.090332	-0.002014	-1.583022	2.530044	20.205453
54938	0	0.054195	8.972172	-0.176089	0.000545	0.089722	-0.001762	-1.588485	2.559194	20.187843
54939	0	0.066930	8.959951	-0.147204	0.000671	0.089600	-0.001465	-1.582723	2.587575	20.176192
54940	0	0.048551	8.941532	-0.209974	0.000484	0.089416	-0.002090	-1.574026	2.610616	20.167974
54941	0	0.043003	9.002675	-0.122722	0.000427	0.090027	-0.001221	-1.568826	2.632550	20.159038
54942	0	0.001068	9.051403	-0.106424	0.000005	0.090514	-0.001051	-1.555095	2.650427	20.151470
54943	0	0.000948	9.173580	-0.037601	0.000000	0.091736	-0.000366	-1.545827	2.663689	20.150009
54944	0	0.008892	9.271136	-0.076190	0.000080	0.092711	-0.000752	-1.537380	2.677827	20.151492
54945	0	-0.010355	9.405502	-0.177972	-0.000122	0.094055	-0.001770	-1.528592	2.680282	20.156303
54946	0	-0.025466	9.557993	-0.204370	-0.000268	0.095580	-0.002034	-1.520102	2.689266	20.161773
54947	0	-0.071928	9.735066	-0.343256	-0.000732	0.097351	-0.003418	-1.505859	2.698893	20.168504
54948	0	-0.093756	9.838716	-0.389195	-0.000950	0.098388	-0.003875	-1.488774	2.709710	20.182092
54949	0	-0.059711	9.997475	-0.459761	-0.000610	0.099976	-0.004578	-1.468549	2.719803	20.198242
54950	0	-0.136678	10.125423	-0.543680	-0.001377	0.101255	-0.005412	-1.443496	2.733159	20.201623
54951	0	-0.139224	10.259916	-0.454145	-0.001404	0.102600	-0.004517	-1.418620	2.745080	20.206777
54952	0	-0.131163	10.387910	-0.367819	-0.001320	0.103880	-0.003652	-1.392176	2.760541	20.206089
54953	0	-0.145626	10.479684	-0.313447	-0.001465	0.104797	-0.003113	-1.371441	2.775550	20.203077
54954	0	-0.131514	10.528442	-0.232046	-0.001326	0.105285	-0.002302	-1.354567	2.788439	20.193752
54955	0	-0.103440	10.607894	-0.147858	-0.001038	0.106079	-0.001465	-1.343047	2.809190	20.183639
54956	0	-0.084768	10.613906	-0.101786	-0.000849	0.106139	-0.001004	-1.331523	2.832156	20.171309
54957	0	-0.091519	10.614013	-0.164832	-0.000916	0.106140	-0.001648	-1.334464	2.855828	20.158136
54958	0	-0.110141	10.497966	-0.335236	-0.001099	0.104980	-0.003358	-1.343959	2.882686	20.136245
54959	0	-0.128394	10.388182	-0.451643	-0.001282	0.103882	-0.004517	-1.347662	2.908650	20.112629
54960	0	-0.129443	10.253798	-0.476132	-0.001287	0.102538	-0.004761	-1.350470	2.941013	20.097205
54961	0	-0.153133	10.125720	-0.488372	-0.001526	0.101257	-0.004883	-1.352823	2.970404	20.068431
54962	0	-0.160720	10.009649	-0.403204	-0.001598	0.100097	-0.004030	-1.354122	3.003797	20.037998
54963	0	-0.098579	9.875465	-0.250787	-0.000977	0.098755	-0.002502	-1.351408	3.038000	20.002244
54964	0	-0.100469	9.716702	-0.159210	-0.000995	0.097167	-0.001598	-1.362401	3.073438	19.965134
54965	0	-0.043501	9.588620	-0.036611	-0.000427	0.095886	-0.000366	-1.366400	3.106576	19.929884
54966	0	-0.026696	9.417628	-0.004983	-0.000259	0.094176	-0.000061	-1.384094	3.139655	19.892472
54967	0	0.029876	9.307865	-0.011219	0.000305	0.093079	-0.000122	-1.400264	3.171147	19.860960
54968	0	0.034364	9.161391	-0.076142	0.000353	0.091614	-0.000774	-1.420537	3.205947	19.833710
54969	0	0.011630	9.075958	-0.181618	0.000122	0.090759	-0.001831	-1.443098	3.236155	19.809687
54970	0	0.016821	9.008918	-0.331941	0.000171	0.090089	-0.003328	-1.458141	3.261927	19.788985
54971	0	0.054985	8.959977	-0.292459	0.000549	0.089600	-0.002930	-1.468205	3.283828	19.775654
54972	0	0.079692	8.953849	-0.280017	0.000794	0.089539	-0.002798	-1.468987	3.303114	19.761278
54973	0	0.061322	8.929415	-0.257272	0.000610	0.089294	-0.002563	-1.460751	3.321812	19.745525
54974	0	0.055667	8.984266	-0.106729	0.000555	0.089843	-0.001057	-1.450374	3.342054	19.737630
54975	0	0.025311	9.045408	0.005725	0.000244	0.090454	0.000061	-1.448598	3.352748	19.736367
54976	0	0.015239	9.142970	0.016974	0.000139	0.091430	0.000175	-1.445470	3.358163	19.735649
54977	0	0.037587	9.277337	-0.085798	0.000366	0.092773	-0.000854	-1.443848	3.368010	19.742853
54978	0	-0.002630	9.399304	-0.208982	-0.000042	0.093993	-0.002083	-1.437980	3.370815	19.746197
54979	0	-0.016624	9.552001	-0.287014	-0.000183	0.095520	-0.002869	-1.438685	3.372504	19.755552
54980	0	-0.049744	9.673956	-0.422223	-0.000515	0.096740	-0.004215	-1.433127	3.373738	19.763343
54981	0	-0.077542	9.826620	-0.458939	-0.000793	0.098267	-0.004578	-1.421998	3.374779	19.775554
54982	0	-0.135413	9.972991	-0.522747	-0.001368	0.099730	-0.005213	-1.407662	3.381439	19.785536
54983	0	-0.145530	10.119556	-0.471844	-0.001465	0.101196	-0.004700	-1.389209	3.392446	19.796026
54984	0	-0.167835	10.217036	-0.408597	-0.001690	0.102171	-0.004066	-1.369834	3.401194	19.808148
54985	0	-0.145584	10.339294	-0.368314	-0.001465	0.103394	-0.003662	-1.349295	3.412645	19.810887
54986	0	-0.108099	10.449084	-0.250110	-0.001081	0.104491	-0.002484	-1.333759	3.433360	19.806121
54987	0	-0.084722	10.516344	-0.232818	-0.000854	0.105164	-0.002319	-1.327124	3.446580	19.801339
54988	0	-0.047205	10.558983	-0.197387	-0.000474	0.105590	-0.001971	-1.327331	3.465535	19.794957
54989	0	-0.109543	10.589593	-0.195876	-0.001099	0.105896	-0.001953	-1.324262	3.483061	19.784226
54990	0	-0.146402	10.577315	-0.256500	-0.001459	0.105773	-0.002575	-1.338134	3.509250	19.773971
54991	0	-0.134579	10.510273	-0.371665	-0.001343	0.105103	-0.003723	-1.348525	3.533269	19.761388
54992	0	-0.111347	10.369886	-0.443819	-0.001105	0.103699	-0.004443	-1.357414	3.562772	19.738344
54993	0	-0.043621	10.272250	-0.505844	-0.000427	0.102722	-0.005066	-1.369012	3.593208	19.722575
54994	0	-0.057783	10.156285	-0.437085	-0.000567	0.101562	-0.004380	-1.383075	3.625188	19.697457
54995	0	-0.086506	10.034171	-0.335678	-0.000854	0.100342	-0.003357	-1.386953	3.657525	19.669666
54996	0	-0.125394	9.887606	-0.249395	-0.001242	0.098876	-0.002502	-1.400546	3.692095	19.635736
54997	0	-0.123585	9.765624	-0.157592	-0.001221	0.097656	-0.001587	-1.416940	3.730302	19.609553
54998	0	-0.083452	9.637355	-0.088557	-0.000824	0.096374	-0.000895	-1.431296	3.763361	19.579823
54999	0	-0.007161	9.503178	-0.035206	-0.000061	0.095032	-0.000366	-1.452355	3.796607	19.553583
55000	0	0.027169	9.375015	-0.056370	0.000283	0.093750	-0.000583	-1.479655	3.831077	19.525198
55001	0	0.023654	9.283473	-0.126442	0.000244	0.092834	-0.001282	-1.504866	3.860484	19.503373
55002	0	0.010172	9.149204	-0.184197	0.000107	0.091492	-0.001859	-1.529524	3.886690	19.482590
55003	0	0.011881	9.106491	-0.254750	0.000122	0.091064	-0.002563	-1.553031	3.910442	19.469904
55004	0	-0.043120	9.039427	-0.325792	-0.000434	0.090394	-0.003264	-1.564763	3.926455	19.452157
55005	0	0.000003	8.996605	-0.298386	0.000000	0.089966	-0.002991	-1.576495	3.945940	19.446258
55006	0	0.018518	8.984368	-0.243037	0.000182	0.089844	-0.002428	-1.576464	3.961513	19.439980
55007	0	0.055276	9.039303	-0.140450	0.000549	0.090393	-0.001404	-1.578695	3.976473	19.433320
55008	0	0.049836	9.142969	-0.006536	0.000495	0.091430	-0.000063	-1.578298	3.991310	19.431000
55009	0	0.031044	9.259033	0.054686	0.000305	0.092590	0.000549	-1.577952	4.003722	19.431364
55010	0	-0.022195	9.319979	-0.048763	-0.000234	0.093200	-0.000494	-1.588232	4.008165	19.435761
55011	0	-0.010749	9.423836	-0.152194	-0.000122	0.094238	-0.001526	-1.595377	4.009295	19.443421
55012	0	-0.026603	9.539820	-0.285353	-0.000276	0.095398	-0.002861	-1.606340	4.016822	19.459106
55013	0	-0.029537	9.680198	-0.353492	-0.000305	0.096802	-0.003540	-1.614576	4.024256	19.470589
55014	0	-0.057832	9.790022	-0.384194	-0.000591	0.097900	-0.003836	-1.609362	4.028111	19.481851
55015	0	-0.065989	9.912076	-0.416031	-0.000671	0.099121	-0.004150	-1.600249	4.033719	19.490180
55016	0	-0.137127	10.046286	-0.387108	-0.001381	0.100463	-0.003866	-1.597080	4.041499	19.500993
55017	0	-0.157683	10.162356	-0.311726	-0.001587	0.101624	-0.003113	-1.594473	4.048703	19.509144
55018	0	-0.186242	10.272223	-0.215116	-0.001872	0.102722	-0.002146	-1.590766	4.056308	19.520262
55019	0	-0.133582	10.382089	-0.219740	-0.001343	0.103821	-0.002197	-1.593060	4.066934	19.524194
55020	0	-0.126326	10.418708	-0.177052	-0.001268	0.104187	-0.001771	-1.596337	4.079506	19.521220
55021	0	-0.084811	10.443130	-0.237639	-0.000854	0.104431	-0.002380	-1.603540	4.090651	19.513557
55022	0	-0.090049	10.418730	-0.340218	-0.000903	0.104187	-0.003410	-1.615430	4.105791	19.504467
55023	0	-0.109872	10.437054	-0.413962	-0.001099	0.104370	-0.004150	-1.630321	4.123807	19.496799
55024	0	-0.122311	10.363790	-0.375711	-0.001222	0.103638	-0.003763	-1.640109	4.143237	19.484812
55025	0	-0.110643	10.321059	-0.365571	-0.001099	0.103210	-0.003662	-1.650423	4.169573	19.467678
55026	0	-0.112132	10.205101	-0.364127	-0.001115	0.102051	-0.003650	-1.663063	4.194459	19.454032
55027	0	-0.110822	10.083017	-0.322859	-0.001099	0.100830	-0.003235	-1.673500	4.222872	19.434614
55028	0	-0.094610	9.997565	-0.223804	-0.000935	0.099976	-0.002246	-1.686135	4.253594	19.411318
55029	0	-0.049412	9.869402	-0.157405	-0.000488	0.098694	-0.001587	-1.704582	4.277919	19.391285
55030	0	-0.051038	9.722910	-0.130697	-0.000500	0.097229	-0.001318	-1.721181	4.307984	19.369775
55031	0	-0.055940	9.637465	-0.120519	-0.000549	0.096375	-0.001221	-1.743177	4.337397	19.348341
55032	0	-0.045593	9.503180	-0.130502	-0.000447	0.095032	-0.001312	-1.755786	4.365188	19.322459
55033	0	-0.043276	9.423832	-0.066196	-0.000427	0.094238	-0.000671	-1.771155	4.389306	19.294755
55034	0	-0.019609	9.313977	-0.119297	-0.000195	0.093140	-0.001203	-1.786439	4.408339	19.277118
55035	0	-0.012431	9.234632	-0.164054	-0.000122	0.092346	-0.001648	-1.798922	4.428130	19.260450
55036	0	-0.000157	9.179700	-0.181053	-0.000005	0.091797	-0.001817	-1.810332	4.441026	19.240646
55037	0	0.018400	9.136984	-0.194338	0.000183	0.091370	-0.001953	-1.825873	4.456694	19.224791
55038	0	0.024683	9.130865	-0.138099	0.000245	0.091309	-0.001385	-1.833427	4.471239	19.218910
55039	0	0.024621	9.130868	-0.139789	0.000244	0.091309	-0.001404	-1.843860	4.485289	19.211670
55040	0	-0.035365	9.149173	-0.090488	-0.000362	0.091492	-0.000904	-1.845475	4.490880	19.207943
55041	0	-0.011536	9.252934	-0.115684	-0.000122	0.092529	-0.001160	-1.851782	4.499051	19.202414
55042	0	-0.004128	9.344486	-0.139690	-0.000048	0.093445	-0.001399	-1.856880	4.507594	19.201994
55043	0	-0.017426	9.387208	-0.195351	-0.000183	0.093872	-0.001953	-1.858408	4.513172	19.210578
55044	0	0.002746	9.533589	-0.134836	0.000017	0.095336	-0.001344	-1.855048	4.517008	19.213997
55045	0	-0.005052	9.655763	-0.164759	-0.000061	0.096558	-0.001648	-1.857428	4.520685	19.221143
55046	0	-0.027362	9.771738	-0.243864	-0.000284	0.097717	-0.002441	-1.862883	4.524436	19.226278
55047	0	-0.072233	9.875487	-0.274967	-0.000732	0.098755	-0.002747	-1.861416	4.528861	19.232329
55048	0	-0.082058	9.991375	-0.287417	-0.000834	0.099914	-0.002875	-1.864980	4.528978	19.236614
55049	0	-0.072525	10.113524	-0.293206	-0.000732	0.101135	-0.002930	-1.864603	4.536801	19.240314
55050	0	-0.107671	10.211078	-0.306281	-0.001084	0.102111	-0.003057	-1.860923	4.544139	19.242335
55051	0	-0.109007	10.290515	-0.348539	-0.001099	0.102905	-0.003479	-1.855985	4.550484	19.247174
55052	0	-0.126273	10.314841	-0.227541	-0.001266	0.103148	-0.002272	-1.854387	4.563027	19.243406
55053	0	-0.115531	10.357675	-0.298915	-0.001160	0.103577	-0.002991	-1.858761	4.573776	19.237766
55054	0	-0.126740	10.412617	-0.280014	-0.001273	0.104126	-0.002805	-1.866737	4.582892	19.227928
55055	0	-0.140560	10.406502	-0.268147	-0.001404	0.104065	-0.002686	-1.874264	4.600215	19.213173
55056	0	-0.092110	10.375990	-0.297779	-0.000919	0.103760	-0.002983	-1.883125	4.617422	19.201197
55057	0	-0.085690	10.260036	-0.304235	-0.000854	0.102600	-0.003052	-1.896386	4.635344	19.193897
55058	0	-0.086478	10.186778	-0.321222	-0.000860	0.101868	-0.003217	-1.904443	4.655576	19.181447
55059	0	-0.061413	10.076894	-0.293231	-0.000610	0.100769	-0.002930	-1.904727	4.674847	19.163455
55060	0	-0.074912	9.991368	-0.231877	-0.000740	0.099914	-0.002325	-1.915370	4.700193	19.143559
55061	0	-0.098187	9.875491	-0.225473	-0.000977	0.098755	-0.002258	-1.923170	4.721199	19.117159
55062	0	-0.075364	9.741109	-0.133467	-0.000743	0.097411	-0.001336	-1.928504	4.748778	19.092364
55063	0	-0.055509	9.631348	-0.127906	-0.000549	0.096313	-0.001282	-1.935624	4.770540	19.064572
55064	0	-0.020066	9.515286	-0.109265	-0.000195	0.095153	-0.001094	-1.941036	4.792770	19.036396
55065	0	0.023760	9.423831	-0.060822	0.000244	0.094238	-0.000610	-1.947060	4.815516	19.018885
55066	0	0.016183	9.338386	-0.066029	0.000170	0.093384	-0.000668	-1.959618	4.839976	18.997893
55067	0	0.024364	9.259040	-0.139960	0.000244	0.092590	-0.001404	-1.968230	4.855113	18.981063
55068	0	0.042233	9.185802	-0.102222	0.000426	0.091858	-0.001030	-1.981317	4.874542	18.963563
55069	0	0.006307	9.167486	-0.182826	0.000061	0.091675	-0.001831	-1.987635	4.886345	18.953995
55070	0	-0.017282	9.112553	-0.133591	-0.000179	0.091125	-0.001338	-1.993073	4.892501	18.944513
55071	0	-0.018310	9.124756	-0.134251	-0.000183	0.091248	-0.001343	-1.995906	4.906713	18.939854
55072	0	-0.005473	9.149166	-0.110239	-0.000061	0.091492	-0.001099	-1.993614	4.912971	18.936317
55073	0	0.012562	9.216306	-0.085730	0.000122	0.092163	-0.000854	-1.992353	4.922607	18.935740
55074	0	0.019717	9.313867	-0.031391	0.000190	0.093139	-0.000311	-1.990690	4.927430	18.937513
55075	0	-0.005275	9.399413	-0.067390	-0.000061	0.093994	-0.000671	-1.989731	4.931203	18.938850
55076	0	0.008887	9.503070	-0.111060	0.000077	0.095031	-0.001104	-1.984020	4.931018	18.944361
55077	0	-0.053438	9.594727	-0.195723	-0.000549	0.095947	-0.001953	-1.980646	4.927062	18.955997
55078	0	-0.044189	9.686185	-0.239178	-0.000459	0.096862	-0.002389	-1.979021	4.921005	18.964846
55079	0	0.001049	9.844937	-0.306265	0.000000	0.098450	-0.003052	-1.967988	4.922652	18.972736
55080	0	-0.033237	9.966926	-0.338699	-0.000345	0.099669	-0.003380	-1.961409	4.921689	18.982288
55081	0	-0.035323	10.095180	-0.312553	-0.000366	0.100952	-0.003113	-1.948797	4.920614	18.987488
55082	0	-0.087133	10.150030	-0.315045	-0.000890	0.101501	-0.003139	-1.937101	4.913420	18.995289
55083	0	-0.090485	10.235578	-0.275678	-0.000916	0.102356	-0.002747	-1.927803	4.914905	18.996054
55084	0	-0.137447	10.320924	-0.290282	-0.001383	0.103209	-0.002890	-1.915181	4.919035	18.998684
55085	0	-0.097412	10.363756	-0.238712	-0.000977	0.103638	-0.002380	-1.909934	4.929608	18.997334
55086	0	-0.090959	10.394169	-0.264813	-0.000911	0.103942	-0.002639	-1.902130	4.941510	18.991111
55087	0	-0.091337	10.424800	-0.317587	-0.000916	0.104248	-0.003174	-1.901915	4.952345	18.992070
55088	0	-0.091258	10.418602	-0.208172	-0.000912	0.104186	-0.002080	-1.902611	4.966345	18.982976
55089	0	-0.079093	10.375976	-0.256459	-0.000793	0.103760	-0.002563	-1.904415	4.976457	18.967084
55090	0	-0.121863	10.284314	-0.324136	-0.001216	0.102843	-0.003238	-1.903207	4.992262	18.953926
55091	0	-0.110377	10.156248	-0.341704	-0.001099	0.101562	-0.003418	-1.907511	5.010660	18.931654
55092	0	-0.099153	10.076802	-0.335688	-0.000987	0.100768	-0.003356	-1.909870	5.028257	18.908126
55093	0	-0.067814	9.942620	-0.232038	-0.000671	0.099426	-0.002319	-1.911908	5.048686	18.888083
55094	0	-0.044900	9.850974	-0.213961	-0.000442	0.098510	-0.002139	-1.914345	5.069973	18.871523
55095	0	-0.019158	9.741204	-0.177296	-0.000183	0.097412	-0.001770	-1.914479	5.092531	18.846723
55096	0	-0.020491	9.606838	-0.147084	-0.000200	0.096068	-0.001472	-1.918839	5.110643	18.821946
55097	0	-0.025116	9.490961	-0.110222	-0.000244	0.094910	-0.001099	-1.917756	5.131671	18.802556
55098	0	-0.026894	9.405419	-0.061848	-0.000258	0.094054	-0.000618	-1.920572	5.157034	18.781479
55099	0	-0.012563	9.307861	-0.005427	-0.000122	0.093079	-0.000061	-1.932340	5.174007	18.760933
55100	0	0.035146	9.240732	-0.114227	0.000359	0.092407	-0.001147	-1.941407	5.195142	18.748854
55101	0	0.072770	9.179686	-0.183357	0.000732	0.091797	-0.001831	-1.941438	5.213198	18.734153
55102	0	0.054176	9.112451	-0.073920	0.000540	0.091125	-0.000738	-1.942716	5.222883	18.725584
55103	0	0.037030	9.118645	-0.171179	0.000366	0.091187	-0.001709	-1.941963	5.229800	18.715224
55104	0	-0.029416	9.094135	-0.129371	-0.000298	0.090941	-0.001287	-1.936414	5.237549	18.711074
55105	0	-0.017888	9.136961	-0.097866	-0.000183	0.091370	-0.000977	-1.935807	5.244187	18.710550
55106	0	-0.005202	9.228414	-0.147340	-0.000053	0.092284	-0.001470	-1.933590	5.254360	18.704136
55107	0	0.037158	9.332266	-0.092263	0.000366	0.093323	-0.000916	-1.926880	5.259570	18.703021
55108	0	0.014329	9.393208	-0.069329	0.000133	0.093932	-0.000686	-1.919134	5.258141	18.709986
55109	0	0.013450	9.484847	-0.117159	0.000122	0.094849	-0.001160	-1.906144	5.254782	18.717110
55110	0	-0.008716	9.594612	-0.241323	-0.000097	0.095946	-0.002405	-1.897777	5.254467	18.728071
55111	0	-0.017162	9.686250	-0.269703	-0.000183	0.096863	-0.002686	-1.885315	5.252639	18.740785
55112	0	-0.057651	9.832631	-0.351520	-0.000587	0.098327	-0.003503	-1.872231	5.251670	18.750611
55113	0	-0.065703	9.930383	-0.355298	-0.000671	0.099304	-0.003540	-1.858846	5.246769	18.756944
55114	0	-0.081757	10.034035	-0.352185	-0.000826	0.100341	-0.003506	-1.842082	5.248842	18.761418
55115	0	-0.127336	10.125683	-0.380011	-0.001282	0.101257	-0.003784	-1.825799	5.250880	18.764814
55116	0	-0.083489	10.210943	-0.364770	-0.000838	0.102110	-0.003633	-1.811285	5.258589	18.771231
55117	0	-0.091658	10.272175	-0.270126	-0.000916	0.102722	-0.002686	-1.795587	5.271049	18.772142
55118	0	-0.110027	10.327032	-0.217917	-0.001101	0.103271	-0.002169	-1.785667	5.280893	18.775609
55119	0	-0.091911	10.375949	-0.233002	-0.000916	0.103760	-0.002319	-1.776076	5.295980	18.769756
55120	0	-0.068067	10.400288	-0.149131	-0.000679	0.104003	-0.001487	-1.773605	5.308892	18.760200
55121	0	-0.073769	10.363753	-0.208147	-0.000732	0.103638	-0.002075	-1.769334	5.325727	18.748242
55122	0	-0.031525	10.339258	-0.294381	-0.000317	0.103393	-0.002943	-1.771231	5.335083	18.734860
55123	0	-0.067631	10.217279	-0.390699	-0.000671	0.102173	-0.003906	-1.773051	5.351356	18.722617
55124	0	-0.147928	10.150024	-0.434041	-0.001475	0.101501	-0.004335	-1.770104	5.366422	18.708578
55125	0	-0.135001	10.070793	-0.341746	-0.001343	0.100708	-0.003418	-1.773436	5.385291	18.692294
55126	0	-0.129767	9.918115	-0.305101	-0.001296	0.099181	-0.003051	-1.776205	5.397737	18.672370
55127	0	-0.068034	9.851056	-0.208111	-0.000671	0.098511	-0.002075	-1.772545	5.418808	18.650249
55128	0	-0.033187	9.747210	-0.178579	-0.000323	0.097472	-0.001782	-1.772483	5.439534	18.620376
55129	0	-0.007206	9.674078	-0.182772	-0.000061	0.096741	-0.001831	-1.780046	5.463152	18.596081
55130	0	-0.021289	9.545803	-0.066308	-0.000205	0.095458	-0.000666	-1.786681	5.483304	18.572699
55131	0	-0.025083	9.442146	-0.188774	-0.000244	0.094421	-0.001892	-1.795017	5.501855	18.555697
55132	0	0.016244	9.362813	-0.175232	0.000170	0.093628	-0.001762	-1.810365	5.521186	18.540067
55133	0	0.024150	9.313970	-0.170652	0.000244	0.093140	-0.001709	-1.816348	5.534765	18.524943
55134	0	0.035421	9.228515	-0.231583	0.000360	0.092285	-0.002315	-1.817682	5.552762	18.509721
55135	0	0.024197	9.173572	-0.220252	0.000244	0.091736	-0.002197	-1.813501	5.565673	18.500895
55136	0	0.054025	9.191791	-0.215217	0.000545	0.091918	-0.002148	-1.810351	5.581159	18.491065
55137	0	0.036726	9.197989	-0.165286	0.000366	0.091980	-0.001648	-1.806333	5.589950	18.485571
55138	0	0.030808	9.216209	-0.129477	0.000307	0.092162	-0.001292	-1.805075	5.598731	18.483727
55139	0	-0.005328	9.259031	-0.152764	-0.000061	0.092590	-0.001526	-1.805097	5.599114	18.477719
55140	0	0.008373	9.362690	-0.135132	0.000076	0.093627	-0.001347	-1.801217	5.599924	18.475066
55141	0	-0.035279	9.423821	-0.220232	-0.000366	0.094238	-0.002197	-1.796713	5.593508	18.476280
55142	0	-0.014684	9.527493	-0.202503	-0.000156	0.095275	-0.002025	-1.797494	5.591853	18.482685
55143	0	0.006792	9.631326	-0.238881	0.000061	0.096313	-0.002380	-1.788474	5.593502	18.490678
55144	0	-0.016025	9.728889	-0.356306	-0.000170	0.097289	-0.003557	-1.783082	5.592136	18.493405
55145	0	-0.084452	9.826627	-0.306532	-0.000854	0.098267	-0.003052	-1.768732	5.590271	18.497319
55146	0	-0.119201	9.911992	-0.302914	-0.001201	0.099120	-0.003018	-1.757209	5.590063	18.508523
55147	0	-0.127581	9.991448	-0.287370	-0.001282	0.099915	-0.002869	-1.752897	5.592911	18.512017
55148	0	-0.089653	10.089002	-0.367834	-0.000904	0.100890	-0.003673	-1.747868	5.593974	18.515088
55149	0	-0.066850	10.131820	-0.366717	-0.000671	0.101318	-0.003662	-1.743710	5.600268	18.515602
55150	0	-0.066103	10.211082	-0.324751	-0.000666	0.102111	-0.003245	-1.743127	5.604506	18.512229
55151	0	-0.109384	10.253914	-0.292894	-0.001099	0.102539	-0.002930	-1.745655	5.608544	18.510876
55152	0	-0.102943	10.284408	-0.317777	-0.001029	0.102844	-0.003173	-1.742205	5.618319	18.504420
55153	0	-0.085445	10.290525	-0.299162	-0.000854	0.102905	-0.002991	-1.743031	5.627547	18.501235
55154	0	-0.048721	10.266036	-0.323108	-0.000488	0.102660	-0.003237	-1.751591	5.635507	18.492410
55155	0	-0.098458	10.223402	-0.292220	-0.000977	0.102234	-0.002930	-1.762504	5.653570	18.478207
55156	0	-0.112480	10.125730	-0.334015	-0.001115	0.101257	-0.003343	-1.767706	5.673847	18.466740
55157	0	-0.116410	10.089129	-0.371693	-0.001160	0.100891	-0.003723	-1.777094	5.687828	18.456387
55158	0	-0.092852	9.954840	-0.340378	-0.000925	0.099548	-0.003407	-1.782896	5.700659	18.439666
55159	0	-0.049546	9.912119	-0.268056	-0.000488	0.099121	-0.002686	-1.791750	5.717789	18.419032
55160	0	-0.039016	9.790054	-0.266915	-0.000381	0.097900	-0.002676	-1.802670	5.737874	18.400711
55161	0	-0.037317	9.698485	-0.195233	-0.000366	0.096985	-0.001953	-1.806819	5.754923	18.379070
55162	0	-0.057229	9.619048	-0.158129	-0.000564	0.096190	-0.001586	-1.815514	5.774098	18.356938
55163	0	-0.061926	9.521494	-0.145459	-0.000610	0.095215	-0.001465	-1.830848	5.793615	18.337522
55164	0	-0.051588	9.417734	-0.131254	-0.000506	0.094177	-0.001323	-1.846082	5.813906	18.321084
55165	0	0.011800	9.393327	-0.145446	0.000122	0.093933	-0.001465	-1.861482	5.827548	18.306332
55166	0	0.035420	9.313978	-0.186623	0.000358	0.093140	-0.001872	-1.871310	5.840349	18.292861
55167	0	0.036543	9.295669	-0.145564	0.000366	0.092957	-0.001465	-1.885080	5.849874	18.281990
55168	0	0.030208	9.265150	-0.186779	0.000303	0.092651	-0.001874	-1.894848	5.859830	18.275629
55169	0	0.012596	9.252949	-0.243399	0.000122	0.092529	-0.002441	-1.905870	5.863458	18.270523
55170	0	-0.011113	9.271248	-0.205745	-0.000114	0.092712	-0.002061	-1.911441	5.867806	18.272540
55171	0	-0.011888	9.313963	-0.103937	-0.000122	0.093140	-0.001038	-1.911158	5.872231	18.267111
55172	0	-0.011532	9.411526	-0.171280	-0.000116	0.094115	-0.001713	-1.912822	5.879292	18.264119
55173	0	0.019003	9.436036	-0.103542	0.000183	0.094360	-0.001038	-1.916532	5.879074	18.268964
55174	0	0.026404	9.527496	-0.115129	0.000257	0.095275	-0.001156	-1.923066	5.879343	18.273848
55175	0	0.037043	9.631345	-0.158761	0.000366	0.096313	-0.001587	-1.923024	5.882465	18.281753
55176	0	-0.010381	9.747228	-0.170634	-0.000113	0.097472	-0.001711	-1.929741	5.879190	18.282418
55177	0	-0.090366	9.814464	-0.244150	-0.000916	0.098145	-0.002441	-1.930616	5.873484	18.290212
55178	0	-0.155377	9.875493	-0.293398	-0.001563	0.098755	-0.002931	-1.927927	5.870838	18.296100
55179	0	-0.158127	9.991465	-0.323463	-0.001587	0.099915	-0.003235	-1.929315	5.872513	18.302740
55180	0	-0.095937	10.046387	-0.250472	-0.000966	0.100464	-0.002502	-1.927946	5.872877	18.306302
55181	0	-0.036329	10.144056	-0.261990	-0.000366	0.101440	-0.002625	-1.934270	5.877546	18.310120
55182	0	-0.078600	10.180660	-0.286216	-0.000788	0.101807	-0.002860	-1.933198	5.883515	18.312827
55183	0	-0.072964	10.198968	-0.274971	-0.000732	0.101990	-0.002747	-1.931329	5.888211	18.310122
55184	0	-0.157900	10.247713	-0.226476	-0.001582	0.102477	-0.002265	-1.932983	5.892481	18.310558
55185	0	-0.152270	10.235615	-0.316917	-0.001526	0.102356	-0.003174	-1.939895	5.896664	18.308035
55186	0	-0.127547	10.217312	-0.346277	-0.001276	0.102173	-0.003470	-1.950589	5.903638	18.298596
55187	0	-0.079897	10.211198	-0.273877	-0.000793	0.102112	-0.002747	-1.961333	5.917420	18.291265
55188	0	-0.013489	10.168492	-0.339233	-0.000134	0.101685	-0.003403	-1.975118	5.926466	18.282196
55189	0	-0.055686	10.070821	-0.347205	-0.000549	0.100708	-0.003479	-1.985424	5.942421	18.268146
55190	0	-0.069315	10.021990	-0.315353	-0.000687	0.100220	-0.003160	-1.995932	5.957166	18.251815
55191	0	-0.104221	9.912133	-0.322602	-0.001038	0.099121	-0.003235	-2.009070	5.969652	18.229789
55192	0	-0.123575	9.808376	-0.302391	-0.001230	0.098083	-0.003035	-2.024005	5.983321	18.214092
55193	0	-0.086148	9.710718	-0.304204	-0.000854	0.097107	-0.003052	-2.038102	5.998720	18.197547
55194	0	-0.057127	9.625258	-0.223128	-0.000564	0.096252	-0.002239	-2.050116	6.015045	18.180621
55195	0	-0.012738	9.539811	-0.169951	-0.000122	0.095398	-0.001709	-2.064399	6.028632	18.161518
55196	0	0.010746	9.460457	-0.144214	0.000111	0.094604	-0.001447	-2.072910	6.039666	18.140550
55197	0	0.005624	9.399431	-0.139270	0.000061	0.093994	-0.001404	-2.089088	6.052666	18.124262
55198	0	-0.074525	9.326181	-0.155852	-0.000743	0.093262	-0.001565	-2.099340	6.062643	18.111081
55199	0	-0.079774	9.271253	-0.176116	-0.000793	0.092712	-0.001770	-2.112172	6.075020	18.103182
55200	0	-0.043613	9.277368	-0.216988	-0.000436	0.092773	-0.002180	-2.127390	6.082330	18.086178
55201	0	0.006707	9.271254	-0.151739	0.000061	0.092712	-0.001526	-2.139402	6.081887	18.083020
55202	0	0.031852	9.265157	-0.204964	0.000317	0.092651	-0.002059	-2.153308	6.086428	18.071057
55203	0	0.030913	9.283457	-0.200919	0.000305	0.092834	-0.002014	-2.160773	6.088492	18.070135
55204	0	-0.053390	9.326179	-0.194209	-0.000542	0.093262	-0.001944	-2.164029	6.085831	18.069327
55205	0	-0.054447	9.417724	-0.189394	-0.000549	0.094177	-0.001892	-2.162553	6.086867	18.075094
55206	0	-0.022598	9.484775	-0.079167	-0.000235	0.094848	-0.000797	-2.170607	6.083233	18.072927
55207	0	-0.005002	9.600831	-0.036438	-0.000061	0.096008	-0.000366	-2.173724	6.076775	18.076228
55208	0	0.003039	9.667874	-0.109476	0.000022	0.096679	-0.001096	-2.175964	6.073456	18.077751
55209	0	-0.023432	9.783939	-0.103688	-0.000244	0.097839	-0.001038	-2.177398	6.068606	18.085048
55210	0	-0.070726	9.863287	-0.286703	-0.000712	0.098633	-0.002868	-2.178771	6.069503	18.092073
55211	0	-0.078253	9.942627	-0.348135	-0.000793	0.099426	-0.003479	-2.176894	6.063734	18.097718
55212	0	-0.069889	10.040203	-0.354284	-0.000710	0.100402	-0.003545	-2.180241	6.057203	18.095899
55213	0	-0.121131	10.119618	-0.354626	-0.001221	0.101196	-0.003540	-2.174473	6.053185	18.093870
55214	0	-0.120028	10.174475	-0.306271	-0.001203	0.101745	-0.003065	-2.178543	6.057116	18.091137
55215	0	-0.121870	10.217292	-0.268401	-0.001221	0.102173	-0.002686	-2.181652	6.061344	18.088255
55216	0	-0.133328	10.241694	-0.262659	-0.001339	0.102417	-0.002622	-2.177939	6.061355	18.078689
55217	0	-0.103297	10.278323	-0.213698	-0.001038	0.102783	-0.002136	-2.178973	6.062533	18.068591
55218	0	-0.108823	10.253816	-0.207537	-0.001090	0.102538	-0.002077	-2.183000	6.066768	18.056320
55219	0	-0.115747	10.247824	-0.304545	-0.001160	0.102478	-0.003052	-2.192012	6.070505	18.043366
55220	0	-0.090939	10.174577	-0.334009	-0.000912	0.101746	-0.003345	-2.199330	6.073932	18.026350
55221	0	-0.091162	10.125757	-0.390076	-0.000916	0.101257	-0.003906	-2.207793	6.075456	18.011245
55222	0	-0.048467	10.064716	-0.346250	-0.000481	0.100647	-0.003469	-2.217357	6.085849	17.990188
55223	0	-0.061289	9.960925	-0.226317	-0.000610	0.099609	-0.002258	-2.214234	6.094765	17.971407
55224	0	-0.098376	9.881505	-0.244771	-0.000982	0.098815	-0.002452	-2.221762	6.102361	17.949305
55225	0	-0.097676	9.790041	-0.189124	-0.000977	0.097900	-0.001892	-2.225082	6.108568	17.931277
55226	0	-0.074169	9.698387	-0.127902	-0.000733	0.096984	-0.001281	-2.229851	6.124399	17.909902
55227	0	0.005541	9.625250	-0.103210	0.000061	0.096252	-0.001038	-2.238946	6.137088	17.892274
55228	0	-0.013762	9.497077	-0.114346	-0.000134	0.094971	-0.001149	-2.248368	6.147985	17.874070
55229	0	0.011651	9.460457	-0.139877	0.000122	0.094604	-0.001404	-2.256997	6.160584	17.856133
55230	0	-0.013701	9.381122	-0.211809	-0.000134	0.093811	-0.002127	-2.270220	6.170543	17.836066
55231	0	-0.030468	9.289560	-0.200988	-0.000305	0.092896	-0.002014	-2.277958	6.175633	17.818848
55232	0	-0.036474	9.271243	-0.139421	-0.000365	0.092712	-0.001396	-2.282489	6.180758	17.804259
55233	0	-0.005974	9.289551	-0.213623	-0.000061	0.092896	-0.002136	-2.284462	6.184847	17.792279
55234	0	-0.023906	9.240724	-0.158760	-0.000242	0.092407	-0.001588	-2.286209	6.186652	17.784492
55235	0	-0.005788	9.265141	-0.140098	-0.000061	0.092651	-0.001404	-2.291335	6.188441	17.776145
55236	0	-0.029421	9.301757	-0.109564	-0.000299	0.093018	-0.001094	-2.290447	6.187650	17.770379
55237	0	-0.011560	9.381102	-0.061358	-0.000122	0.093811	-0.000610	-2.287435	6.185361	17.770794
55238	0	-0.003926	9.435934	-0.092814	-0.000049	0.094359	-0.000922	-2.281450	6.179575	17.767005
55239	0	-0.011263	9.478752	-0.165301	-0.000122	0.094788	-0.001648	-2.276477	6.173743	17.765887
55240	0	-0.015307	9.570205	-0.184895	-0.000164	0.095702	-0.001842	-2.268470	6.166201	17.764164
55241	0	0.013299	9.637450	-0.268553	0.000122	0.096375	-0.002686	-2.268900	6.158890	17.767622
55242	0	0.009178	9.771629	-0.262562	0.000083	0.097716	-0.002625	-2.268073	6.154170	17.770506
55243	0	-0.041923	9.857155	-0.245196	-0.000427	0.098572	-0.002441	-2.256672	6.150342	17.770709
55244	0	-0.058421	9.936399	-0.272031	-0.000594	0.099364	-0.002707	-2.242618	6.144390	17.772023
55245	0	-0.102827	10.034160	-0.336578	-0.001038	0.100342	-0.003357	-2.233447	6.139193	17.772178
55246	0	-0.094772	10.101191	-0.357022	-0.000958	0.101012	-0.003558	-2.220004	6.132672	17.781908
55247	0	-0.121248	10.131826	-0.238893	-0.001221	0.101318	-0.002380	-2.211221	6.128721	17.780277
55248	0	-0.083086	10.198865	-0.277203	-0.000838	0.101989	-0.002765	-2.203885	6.125722	17.777546
55249	0	-0.072514	10.229459	-0.324693	-0.000732	0.102295	-0.003235	-2.192015	6.122696	17.765866
55250	0	-0.083783	10.247699	-0.314084	-0.000840	0.102477	-0.003138	-2.189319	6.125319	17.763625
55251	0	-0.097649	10.272201	-0.366644	-0.000977	0.102722	-0.003662	-2.185549	6.130446	17.759880
55252	0	-0.092176	10.223280	-0.312389	-0.000916	0.102233	-0.003121	-2.185078	6.142291	17.739218
55253	0	-0.097478	10.137937	-0.262600	-0.000977	0.101379	-0.002625	-2.185125	6.145271	17.725765
55254	0	-0.091447	10.082896	-0.281657	-0.000913	0.100829	-0.002811	-2.181018	6.152272	17.713234
55255	0	-0.085460	10.046367	-0.202370	-0.000854	0.100464	-0.002014	-2.171806	6.157380	17.701317
55256	0	-0.061877	9.936408	-0.277119	-0.000611	0.099364	-0.002766	-2.167505	6.170814	17.682546
55257	0	-0.037191	9.875468	-0.293566	-0.000366	0.098755	-0.002930	-2.163144	6.182102	17.659684
55258	0	-0.019712	9.802166	-0.256987	-0.000195	0.098022	-0.002576	-2.172647	6.189823	17.636124
55259	0	-0.036833	9.692376	-0.213914	-0.000366	0.096924	-0.002136	-2.171584	6.197078	17.615629
55260	0	-0.043563	9.625144	-0.214422	-0.000432	0.096251	-0.002143	-2.172620	6.206079	17.590461
55261	0	-0.024764	9.539786	-0.207881	-0.000244	0.095398	-0.002075	-2.170490	6.214993	17.570826
55262	0	0.004919	9.466450	-0.165974	0.000053	0.094665	-0.001656	-2.167579	6.224841	17.552436
55263	0	-0.000258	9.417723	-0.116110	0.000000	0.094177	-0.001160	-2.167622	6.232749	17.537372
55264	0	0.011480	9.350490	-0.152892	0.000116	0.093505	-0.001529	-2.168815	6.239370	17.527932
55265	0	-0.006112	9.338377	-0.134419	-0.000061	0.093384	-0.001343	-2.168856	6.244153	17.513985
55266	0	0.012132	9.313860	-0.159529	0.000121	0.093139	-0.001590	-2.163679	6.248553	17.501825
55267	0	0.000657	9.307860	-0.183177	0.000000	0.093079	-0.001831	-2.164992	6.245019	17.483317
55268	0	0.001476	9.313865	-0.134788	0.000012	0.093139	-0.001345	-2.162512	6.246712	17.473115
55269	0	-0.024128	9.362788	-0.134670	-0.000244	0.093628	-0.001343	-2.158815	6.247785	17.467667
55270	0	-0.041370	9.417622	-0.154075	-0.000422	0.094176	-0.001534	-2.152314	6.242821	17.459242
55271	0	-0.030155	9.484853	-0.171550	-0.000305	0.094849	-0.001709	-2.145553	6.242966	17.454052
55272	0	-0.010923	9.570207	-0.148504	-0.000115	0.095702	-0.001478	-2.138194	6.240083	17.448937
55273	0	-0.005394	9.649638	-0.257121	-0.000061	0.096497	-0.002563	-2.129766	6.236179	17.447334
55274	0	-0.010126	9.698377	-0.215911	-0.000109	0.096984	-0.002152	-2.122323	6.231863	17.447879
55275	0	-0.054076	9.783898	-0.270092	-0.000549	0.097839	-0.002686	-2.104215	6.226461	17.457565
55276	0	-0.100829	9.838668	-0.345539	-0.001020	0.098387	-0.003449	-2.098068	6.216789	17.456287
55277	0	-0.073022	9.936494	-0.342713	-0.000732	0.099365	-0.003418	-2.087782	6.218813	17.459851
55278	0	-0.089882	10.015749	-0.314360	-0.000912	0.100158	-0.003132	-2.074616	6.208568	17.463541
55279	0	-0.090771	10.052463	-0.324564	-0.000916	0.100525	-0.003235	-2.062997	6.204047	17.461322
55280	0	-0.120382	10.113406	-0.259558	-0.001205	0.101134	-0.002585	-2.052270	6.206519	17.458729
55281	0	-0.097378	10.150120	-0.287913	-0.000977	0.101501	-0.002869	-2.041331	6.207663	17.451579
55282	0	-0.048125	10.186649	-0.271660	-0.000484	0.101867	-0.002707	-2.032420	6.209297	17.440113
55283	0	-0.085303	10.186762	-0.268824	-0.000854	0.101868	-0.002686	-2.030782	6.211786	17.429254
55284	0	-0.085195	10.156152	-0.293636	-0.000853	0.101562	-0.002935	-2.030915	6.215202	17.421629
55285	0	-0.110299	10.137934	-0.317418	-0.001099	0.101379	-0.003174	-2.031891	6.224192	17.409866
55286	0	-0.129335	10.076786	-0.299838	-0.001291	0.100768	-0.002992	-2.025509	6.230625	17.397644
55287	0	-0.085733	10.015872	-0.243944	-0.000854	0.100159	-0.002441	-2.029442	6.237875	17.383059
55288	0	-0.025745	9.985245	-0.274608	-0.000250	0.099853	-0.002743	-2.027578	6.250493	17.366896
55289	0	-0.055416	9.906001	-0.238143	-0.000549	0.099060	-0.002380	-2.028618	6.259975	17.346309
55290	0	-0.056804	9.796026	-0.293791	-0.000560	0.097960	-0.002933	-2.024358	6.273420	17.324399
55291	0	-0.049329	9.753418	-0.262374	-0.000488	0.097534	-0.002625	-2.026915	6.283173	17.310193
55292	0	-0.032189	9.661764	-0.207596	-0.000316	0.096618	-0.002074	-2.027088	6.294398	17.285915
55293	0	-0.018845	9.594728	-0.164646	-0.000183	0.095947	-0.001648	-2.031235	6.304645	17.264407
55294	0	-0.013628	9.539696	-0.195189	-0.000134	0.095397	-0.001950	-2.030990	6.311797	17.247762
55295	0	0.005401	9.436039	-0.170683	0.000061	0.094360	-0.001709	-2.035805	6.324127	17.226560
55296	0	0.022650	9.423834	-0.176325	0.000230	0.094238	-0.001766	-2.041080	6.331957	17.208303
55297	0	-0.006826	9.405522	-0.207304	-0.000061	0.094055	-0.002075	-2.044983	6.344517	17.197083
55298	0	0.010524	9.356693	-0.182555	0.000107	0.093567	-0.001827	-2.048399	6.350172	17.185612
55299	0	-0.011781	9.356687	-0.244248	-0.000122	0.093567	-0.002441	-2.048230	6.348672	17.177047
55300	0	-0.017234	9.374895	-0.183919	-0.000175	0.093749	-0.001834	-2.042775	6.348551	17.170882
55301	0	-0.030439	9.387198	-0.177469	-0.000305	0.093872	-0.001770	-2.037715	6.351290	17.167360
55302	0	0.018544	9.490867	-0.208681	0.000184	0.094909	-0.002085	-2.036167	6.353273	17.157447
55303	0	0.031330	9.533683	-0.165156	0.000305	0.095337	-0.001648	-2.032065	6.347149	17.158252
55304	0	-0.022245	9.576320	-0.220554	-0.000228	0.095763	-0.002205	-2.031969	6.344213	17.151332
55305	0	-0.023449	9.625251	-0.231751	-0.000244	0.096252	-0.002319	-2.034783	6.336327	17.146168
55306	0	-0.046436	9.704594	-0.243783	-0.000469	0.097046	-0.002439	-2.036197	6.334191	17.141174
55307	0	-0.035999	9.814446	-0.268895	-0.000366	0.098145	-0.002686	-2.032433	6.330556	17.140644
55308	0	-0.095616	9.838767	-0.263697	-0.000964	0.098388	-0.002632	-2.027387	6.324780	17.138178
55309	0	-0.066331	9.942630	-0.323565	-0.000671	0.099426	-0.003235	-2.027173	6.318995	17.133758
55310	0	-0.046888	9.979140	-0.372889	-0.000472	0.099792	-0.003725	-2.023136	6.318930	17.133686
55311	0	-0.060669	10.040275	-0.311628	-0.000610	0.100403	-0.003113	-2.019451	6.318282	17.135031
55312	0	-0.084470	10.088999	-0.355335	-0.000848	0.100890	-0.003548	-2.013875	6.318148	17.128372
55313	0	-0.103555	10.125730	-0.360227	-0.001038	0.101257	-0.003601	-2.013232	6.319257	17.121541
55314	0	-0.102882	10.143936	-0.287749	-0.001034	0.101439	-0.002872	-2.007708	6.316944	17.107486
55315	0	-0.066982	10.137935	-0.250448	-0.000671	0.101379	-0.002502	-2.006313	6.318483	17.098402
55316	0	-0.036513	10.180556	-0.293880	-0.000363	0.101806	-0.002934	-2.003217	6.323632	17.076320
55317	0	-0.054444	10.156256	-0.244021	-0.000549	0.101562	-0.002441	-2.006198	6.321297	17.056981
55318	0	-0.065846	10.089131	-0.218745	-0.000662	0.100891	-0.002195	-2.016543	6.320626	17.040167
55319	0	-0.091609	10.021983	-0.286477	-0.000916	0.100220	-0.002869	-2.022562	6.324359	17.022205
55320	0	-0.080044	9.973163	-0.334271	-0.000795	0.099731	-0.003349	-2.031464	6.333268	17.007930
55321	0	-0.085780	9.924333	-0.316770	-0.000854	0.099243	-0.003174	-2.040286	6.340054	16.990955
55322	0	-0.043879	9.808369	-0.315580	-0.000434	0.098083	-0.003162	-2.049834	6.348667	16.969412
55323	0	-0.055172	9.741205	-0.226012	-0.000549	0.097412	-0.002258	-2.049385	6.354518	16.952011
55324	0	-0.080344	9.667868	-0.177508	-0.000799	0.096679	-0.001774	-2.049424	6.362615	16.935792
55325	0	-0.048914	9.570316	-0.109529	-0.000488	0.095703	-0.001099	-2.055549	6.366728	16.911777
55326	0	-0.049319	9.539708	-0.108395	-0.000490	0.095397	-0.001093	-2.068148	6.373371	16.887644
55327	0	-0.000194	9.503182	-0.158184	0.000000	0.095032	-0.001587	-2.076110	6.378674	16.865049
55328	0	0.017566	9.423846	-0.175106	0.000178	0.094238	-0.001760	-2.089562	6.384832	16.840221
55329	0	-0.018359	9.399418	-0.195096	-0.000183	0.093994	-0.001953	-2.093803	6.388318	16.824345
55330	0	0.005576	9.338401	-0.230680	0.000059	0.093384	-0.002316	-2.106191	6.395282	16.809329
55331	0	0.018269	9.350608	-0.218800	0.000183	0.093506	-0.002197	-2.118760	6.398651	16.799469
55332	0	0.024555	9.362797	-0.187183	0.000243	0.093628	-0.001874	-2.122619	6.398597	16.784359
55333	0	-0.048429	9.350589	-0.140348	-0.000488	0.093506	-0.001404	-2.123484	6.396560	16.779640
55334	0	-0.042114	9.411621	-0.103697	-0.000420	0.094116	-0.001038	-2.125225	6.401244	16.769463
55335	0	-0.035859	9.466565	-0.096719	-0.000366	0.094666	-0.000977	-2.137145	6.394796	16.763400
55336	0	-0.010082	9.521494	-0.131803	-0.000108	0.095215	-0.001325	-2.145685	6.389219	16.761749
55337	0	0.006773	9.613055	-0.212779	0.000061	0.096130	-0.002136	-2.156297	6.384030	16.755634
55338	0	0.008190	9.667980	-0.272612	0.000074	0.096680	-0.002730	-2.161765	6.377931	16.751346
55339	0	-0.054452	9.735124	-0.292492	-0.000549	0.097351	-0.002930	-2.167243	6.375212	16.751325
55340	0	-0.101602	9.814476	-0.297778	-0.001028	0.098145	-0.002981	-2.171740	6.363934	16.744678
55341	0	-0.114934	9.881598	-0.244374	-0.001160	0.098816	-0.002441	-2.169330	6.354723	16.748392
55342	0	-0.058292	9.960863	-0.329578	-0.000590	0.099608	-0.003301	-2.175057	6.349049	16.749741
55343	0	-0.066433	10.015877	-0.256238	-0.000671	0.100159	-0.002563	-2.176522	6.343708	16.751800
55344	0	-0.046412	10.089118	-0.249969	-0.000475	0.100891	-0.002501	-2.177881	6.334099	16.748966
55345	0	-0.054114	10.144061	-0.212967	-0.000549	0.101440	-0.002136	-2.186007	6.327447	16.741312
55346	0	-0.077122	10.144066	-0.254390	-0.000777	0.101440	-0.002551	-2.195337	6.323132	16.725928
55347	0	-0.084623	10.168478	-0.268015	-0.000854	0.101685	-0.002686	-2.201910	6.316415	16.722537
55348	0	-0.120007	10.150178	-0.339959	-0.001204	0.101501	-0.003407	-2.212118	6.313819	16.704485
55349	0	-0.073024	10.162374	-0.377911	-0.000732	0.101624	-0.003784	-2.219120	6.313713	16.686688
55350	0	-0.054701	10.137952	-0.309891	-0.000546	0.101379	-0.003103	-2.224843	6.317888	16.673217
55351	0	-0.061134	10.064712	-0.261870	-0.000610	0.100647	-0.002625	-2.233113	6.321299	16.655557
55352	0	-0.073804	10.015874	-0.199874	-0.000734	0.100159	-0.002003	-2.239362	6.327863	16.636459
55353	0	-0.067359	9.967053	-0.237458	-0.000671	0.099670	-0.002380	-2.248130	6.332593	16.611413
55354	0	-0.092650	9.863292	-0.211699	-0.000920	0.098633	-0.002125	-2.258864	6.342062	16.591912
55355	0	-0.073936	9.790060	-0.261474	-0.000732	0.097900	-0.002625	-2.271905	6.352382	16.576533
55356	0	-0.056811	9.704624	-0.259176	-0.000564	0.097046	-0.002605	-2.290103	6.359769	16.554414
55357	0	-0.049442	9.655780	-0.261673	-0.000488	0.096558	-0.002625	-2.301091	6.369178	16.535178
55358	0	0.004415	9.594744	-0.229694	0.000049	0.095947	-0.002304	-2.310849	6.376751	16.521806
55359	0	0.005691	9.521496	-0.219255	0.000061	0.095215	-0.002197	-2.318013	6.383878	16.502588
55360	0	-0.037504	9.490979	-0.150975	-0.000375	0.094910	-0.001517	-2.329021	6.386324	16.477490
55361	0	-0.024672	9.436039	-0.078768	-0.000244	0.094360	-0.000793	-2.337575	6.391679	16.461314
55362	0	-0.043061	9.381012	-0.083944	-0.000433	0.093810	-0.000843	-2.343553	6.390997	16.440865
55363	0	-0.012427	9.393327	-0.157724	-0.000122	0.093933	-0.001587	-2.356507	6.395823	16.427829
55364	0	0.030005	9.381113	-0.150126	0.000300	0.093811	-0.001507	-2.364158	6.398396	16.412547
55365	0	0.030837	9.356715	-0.243106	0.000305	0.093567	-0.002441	-2.377750	6.396588	16.401278
55366	0	-0.011538	9.368892	-0.217929	-0.000116	0.093689	-0.002177	-2.376176	6.397497	16.386880
55367	0	-0.054853	9.429931	-0.201454	-0.000549	0.094299	-0.002014	-2.376156	6.398693	16.384870
55368	0	-0.048310	9.460355	-0.134462	-0.000487	0.094604	-0.001344	-2.375993	6.395646	16.374137
55369	0	-0.060599	9.521482	-0.158982	-0.000610	0.095215	-0.001587	-2.373312	6.392456	16.362312
55370	0	0.019860	9.612945	-0.091779	0.000192	0.096129	-0.000922	-2.378880	6.386256	16.361709
55371	0	0.018842	9.686286	-0.176557	0.000183	0.096863	-0.001770	-2.384116	6.382067	16.361912
55372	0	0.001845	9.753420	-0.151571	0.000010	0.097534	-0.001517	-2.385819	6.374765	16.358882
55373	0	-0.066265	9.802264	-0.286457	-0.000671	0.098022	-0.002869	-2.390962	6.366624	16.353106
55374	0	-0.076552	9.875489	-0.341265	-0.000776	0.098755	-0.003410	-2.388455	6.356262	16.347914
55375	0	-0.102867	9.942632	-0.329710	-0.001038	0.099426	-0.003296	-2.387262	6.348079	16.345063
55376	0	-0.046265	10.009663	-0.372897	-0.000471	0.100097	-0.003726	-2.384383	6.340366	16.341721
55377	0	-0.084940	10.052486	-0.220114	-0.000854	0.100525	-0.002197	-2.380196	6.336533	16.339713
55378	0	-0.077661	10.113434	-0.275576	-0.000784	0.101134	-0.002755	-2.380066	6.330172	16.327336
55379	0	-0.078730	10.125746	-0.207094	-0.000793	0.101257	-0.002075	-2.385687	6.325044	16.319389
55380	0	-0.071663	10.168462	-0.212724	-0.000720	0.101685	-0.002129	-2.387997	6.323046	16.306288
55381	0	-0.103491	10.156269	-0.231235	-0.001038	0.101562	-0.002319	-2.396745	6.321801	16.292540
55382	0	-0.078699	10.113540	-0.303403	-0.000789	0.101135	-0.003038	-2.402875	6.321551	16.274096
55383	0	-0.072994	10.095233	-0.359641	-0.000732	0.100952	-0.003601	-2.409450	6.320320	16.257118
55384	0	-0.060409	10.076918	-0.328331	-0.000606	0.100769	-0.003287	-2.415691	6.320086	16.233716
55385	0	-0.024749	9.973149	-0.335539	-0.000244	0.099731	-0.003357	-2.419066	6.325396	16.211829
55386	0	-0.043553	9.954728	-0.335687	-0.000434	0.099547	-0.003354	-2.417575	6.328635	16.189427
55387	0	-0.055086	9.863284	-0.176775	-0.000549	0.098633	-0.001770	-2.421068	6.332099	16.176984
55388	0	-0.086159	9.802149	-0.176545	-0.000858	0.098022	-0.001766	-2.423600	6.337496	16.157967
55389	0	-0.079769	9.722903	-0.146105	-0.000793	0.097229	-0.001465	-2.429711	6.344056	16.134227
55390	0	-0.062209	9.655673	-0.145255	-0.000619	0.096557	-0.001458	-2.438410	6.349326	16.108363
55391	0	0.042364	9.606943	-0.219403	0.000427	0.096069	-0.002197	-2.444448	6.355004	16.082632
55392	0	0.022897	9.552006	-0.219038	0.000237	0.095520	-0.002192	-2.447225	6.365526	16.066880
55393	0	0.011829	9.509283	-0.243924	0.000122	0.095093	-0.002441	-2.451106	6.371538	16.052137
55394	0	-0.037079	9.460359	-0.225275	-0.000374	0.094604	-0.002254	-2.454253	6.369323	16.039169
55395	0	-0.024217	9.436034	-0.213693	-0.000244	0.094360	-0.002136	-2.454929	6.368316	16.015976
55396	0	-0.011844	9.381005	-0.140768	-0.000118	0.093810	-0.001406	-2.453795	6.370017	15.999879
55397	0	0.006495	9.417723	-0.146556	0.000061	0.094177	-0.001465	-2.453734	6.366743	15.988423
55398	0	0.025285	9.429839	-0.183161	0.000252	0.094298	-0.001833	-2.455915	6.366930	15.982265
55399	0	-0.011704	9.429926	-0.159051	-0.000122	0.094299	-0.001587	-2.452215	6.362291	15.970255
55400	0	-0.011042	9.472556	-0.178018	-0.000113	0.094726	-0.001778	-2.449474	6.361226	15.965814
55401	0	-0.005410	9.527581	-0.250535	-0.000061	0.095276	-0.002502	-2.446435	6.354349	15.956359
55402	0	-0.046836	9.576307	-0.257638	-0.000475	0.095763	-0.002570	-2.439207	6.347994	15.951402
55403	0	-0.030369	9.637442	-0.207961	-0.000305	0.096375	-0.002075	-2.434471	6.347642	15.939390
55404	0	-0.048028	9.710593	-0.184449	-0.000485	0.097106	-0.001841	-2.430207	6.343002	15.930910
55405	0	-0.029905	9.783926	-0.201978	-0.000305	0.097839	-0.002014	-2.423357	6.337324	15.932776
55406	0	-0.052974	9.838760	-0.258075	-0.000537	0.098388	-0.002575	-2.416938	6.330362	15.924206
55407	0	-0.054275	9.905994	-0.275228	-0.000549	0.099060	-0.002747	-2.410418	6.324225	15.917660
55408	0	-0.083452	9.942520	-0.264268	-0.000842	0.099425	-0.002636	-2.403195	6.316828	15.911029
55409	0	-0.115494	9.997551	-0.232513	-0.001160	0.099976	-0.002319	-2.396487	6.312840	15.907643
55410	0	-0.096401	10.021872	-0.294494	-0.000967	0.100219	-0.002942	-2.393851	6.310662	15.897333
55411	0	-0.079280	10.046371	-0.305709	-0.000793	0.100464	-0.003052	-2.388628	6.311113	15.882527
55412	0	-0.060609	10.076772	-0.265084	-0.000609	0.100768	-0.002636	-2.372415	6.308592	15.868804
55413	0	-0.085362	10.095190	-0.318194	-0.000854	0.100952	-0.003174	-2.363342	6.308957	15.865738
55414	0	-0.097344	10.095102	-0.258810	-0.000976	0.100951	-0.002581	-2.355848	6.307638	15.849216
55415	0	-0.109876	10.070792	-0.220105	-0.001099	0.100708	-0.002197	-2.352517	6.308934	15.834266
55416	0	-0.091778	9.985242	-0.269801	-0.000916	0.099853	-0.002693	-2.347614	6.311601	15.822651
55417	0	-0.018260	10.003657	-0.348052	-0.000183	0.100037	-0.003479	-2.347060	6.312014	15.807645
55418	0	-0.024405	9.930318	-0.360668	-0.000244	0.099303	-0.003605	-2.345984	6.312924	15.791531
55419	0	-0.060793	9.851069	-0.268813	-0.000610	0.098511	-0.002686	-2.344192	6.311111	15.770930
55420	0	-0.097374	9.808233	-0.269860	-0.000973	0.098083	-0.002691	-2.336566	6.313310	15.752503
55421	0	-0.061316	9.741196	-0.244656	-0.000610	0.097412	-0.002441	-2.331688	6.317609	15.735379
55422	0	-0.013378	9.692285	-0.172039	-0.000128	0.096923	-0.001719	-2.331448	6.325779	15.721880
55423	0	-0.049103	9.619141	-0.146368	-0.000488	0.096191	-0.001465	-2.334435	6.330091	15.701942
55424	0	-0.043391	9.570213	-0.158707	-0.000433	0.095702	-0.001585	-2.333188	6.332245	15.678813
55425	0	-0.031036	9.527584	-0.158835	-0.000305	0.095276	-0.001587	-2.332509	6.339508	15.660168
55426	0	-0.001151	9.478657	-0.238708	-0.000010	0.094787	-0.002384	-2.330337	6.341654	15.640483
55427	0	-0.000017	9.454340	-0.213876	0.000000	0.094543	-0.002136	-2.328502	6.342792	15.622417
55428	0	-0.018272	9.423727	-0.232739	-0.000184	0.094237	-0.002325	-2.326033	6.342204	15.617087
55429	0	-0.048142	9.436029	-0.201849	-0.000488	0.094360	-0.002014	-2.321048	6.334913	15.608954
55430	0	-0.041465	9.448137	-0.166270	-0.000414	0.094481	-0.001657	-2.315302	6.336829	15.598572
55431	0	-0.011992	9.454339	-0.104373	-0.000122	0.094543	-0.001038	-2.308375	6.335220	15.588094
55432	0	-0.017685	9.472556	-0.160275	-0.000179	0.094726	-0.001599	-2.304623	6.333245	15.576721
55433	0	0.006584	9.545884	-0.159565	0.000061	0.095459	-0.001587	-2.294017	6.328486	15.574571
55434	0	-0.041224	9.600729	-0.179273	-0.000418	0.096007	-0.001788	-2.288530	6.322956	15.572143
55435	0	-0.047898	9.643549	-0.232377	-0.000488	0.096436	-0.002319	-2.283193	6.312918	15.568841
55436	0	-0.052158	9.698374	-0.282483	-0.000531	0.096984	-0.002817	-2.274509	6.302491	15.561205
55437	0	-0.060009	9.765604	-0.269565	-0.000610	0.097656	-0.002686	-2.262296	6.291516	15.559516
55438	0	-0.058903	9.814327	-0.308288	-0.000590	0.098144	-0.003073	-2.250260	6.291051	15.558875
55439	0	-0.036050	9.918195	-0.305819	-0.000366	0.099182	-0.003052	-2.243045	6.285374	15.552989
55440	0	-0.058969	9.936413	-0.307169	-0.000599	0.099364	-0.003065	-2.235143	6.275785	15.552404
55441	0	-0.072742	9.997548	-0.293466	-0.000732	0.099976	-0.002930	-2.229648	6.270945	15.545007
55442	0	-0.102463	10.034045	-0.295475	-0.001028	0.100341	-0.002940	-2.213093	6.267939	15.537053
55443	0	-0.073269	10.064677	-0.324103	-0.000732	0.100647	-0.003235	-2.206042	6.269176	15.534156
55444	0	-0.085441	10.095109	-0.288604	-0.000855	0.100951	-0.002882	-2.201844	6.268812	15.525137
55445	0	-0.054993	10.089089	-0.293734	-0.000549	0.100891	-0.002930	-2.194191	6.270179	15.511019
55446	0	-0.060945	10.101219	-0.294779	-0.000612	0.101012	-0.002946	-2.192959	6.267669	15.494886
55447	0	-0.085157	10.058589	-0.256650	-0.000854	0.100586	-0.002563	-2.190335	6.265038	15.481304
55448	0	-0.085276	10.003556	-0.190283	-0.000849	0.100036	-0.001899	-2.186378	6.270344	15.466354
55449	0	-0.085973	10.009747	-0.305626	-0.000854	0.100098	-0.003052	-2.182349	6.276918	15.449075
55450	0	-0.093112	9.948635	-0.244917	-0.000926	0.099486	-0.002451	-2.185329	6.283451	15.434708
55451	0	-0.086004	9.875488	-0.237839	-0.000854	0.098755	-0.002380	-2.189000	6.290462	15.412917
55452	0	-0.050609	9.814352	-0.243856	-0.000500	0.098144	-0.002438	-2.189331	6.298436	15.386998
55453	0	-0.030921	9.753418	-0.268514	-0.000305	0.097534	-0.002686	-2.191302	6.303673	15.363189
55454	0	-0.037964	9.680069	-0.268901	-0.000375	0.096801	-0.002686	-2.188601	6.309899	15.346196
55455	0	-0.055574	9.643549	-0.213692	-0.000549	0.096436	-0.002136	-2.188851	6.318121	15.327200
55456	0	-0.038536	9.606836	-0.238215	-0.000380	0.096068	-0.002382	-2.190206	6.325576	15.305995
55457	0	-0.031004	9.527579	-0.171332	-0.000305	0.095276	-0.001709	-2.185986	6.332045	15.295230
55458	0	-0.019920	9.496970	-0.172086	-0.000194	0.094970	-0.001719	-2.184481	6.339389	15.275662
55459	0	-0.000371	9.484863	-0.177002	0.000000	0.094849	-0.001770	-2.185339	6.344459	15.259607
55460	0	-0.025438	9.435942	-0.164614	-0.000252	0.094359	-0.001648	-2.188415	6.348205	15.243034
55461	0	-0.018313	9.411618	-0.195465	-0.000183	0.094116	-0.001953	-2.186917	6.348838	15.238073
55462	0	-0.011869	9.429840	-0.146564	-0.000123	0.094298	-0.001468	-2.189664	6.344167	15.229278
55463	0	-0.042582	9.448241	-0.189290	-0.000427	0.094482	-0.001892	-2.189025	6.343017	15.223517
55464	0	-0.084828	9.472653	-0.177553	-0.000853	0.094727	-0.001772	-2.185125	6.338368	15.213350
55465	0	-0.017901	9.545889	-0.171446	-0.000183	0.095459	-0.001709	-2.178332	6.334042	15.208319
55466	0	-0.023038	9.545802	-0.178274	-0.000237	0.095458	-0.001781	-2.176901	6.327256	15.206753
55467	0	-0.005401	9.613038	-0.146485	-0.000061	0.096130	-0.001465	-2.176764	6.319436	15.207632
55468	0	-0.040966	9.692376	-0.220204	-0.000414	0.096924	-0.002198	-2.171870	6.315034	15.203660
55469	0	-0.066087	9.753418	-0.177378	-0.000671	0.097534	-0.001770	-2.167241	6.303230	15.202858
55470	0	-0.076781	9.820445	-0.318751	-0.000772	0.098205	-0.003181	-2.159678	6.298483	15.206217
55471	0	-0.066897	9.863281	-0.286944	-0.000671	0.098633	-0.002869	-2.158529	6.296271	15.206342
55472	0	-0.047428	9.924209	-0.269344	-0.000484	0.099242	-0.002687	-2.151336	6.286183	15.207735
55473	0	-0.042026	9.973141	-0.329782	-0.000427	0.099731	-0.003296	-2.148984	6.278714	15.206515
55474	0	-0.071323	9.991353	-0.348704	-0.000719	0.099914	-0.003484	-2.145173	6.272551	15.203231
55475	0	-0.084876	10.028072	-0.329857	-0.000854	0.100281	-0.003296	-2.142397	6.266437	15.197085
55476	0	-0.121192	10.052383	-0.275591	-0.001210	0.100524	-0.002752	-2.138778	6.268765	15.187961
55477	0	-0.110025	10.089090	-0.257114	-0.001099	0.100891	-0.002563	-2.130578	6.270982	15.178694
55478	0	-0.104537	10.113423	-0.239803	-0.001041	0.101134	-0.002397	-2.129170	6.275880	15.175118
55479	0	-0.054927	10.101325	-0.225523	-0.000549	0.101013	-0.002258	-2.132739	6.276240	15.169687
55480	0	-0.067366	10.064723	-0.279214	-0.000671	0.100647	-0.002802	-2.145016	6.279037	15.151255
55481	0	-0.024309	10.034201	-0.286137	-0.000244	0.100342	-0.002869	-2.153886	6.278140	15.145259
55482	0	-0.060684	9.991468	-0.370566	-0.000608	0.099915	-0.003709	-2.158347	6.276478	15.128131
55483	0	-0.115940	9.924321	-0.286709	-0.001160	0.099243	-0.002869	-2.160689	6.276439	15.119769
55484	0	-0.140827	9.851080	-0.280036	-0.001404	0.098511	-0.002805	-2.167072	6.281745	15.099088
55485	0	-0.098268	9.765628	-0.268214	-0.000977	0.097656	-0.002686	-2.171850	6.289149	15.086180
55486	0	-0.062370	9.759431	-0.169938	-0.000623	0.097594	-0.001702	-2.176194	6.290530	15.068206
55487	0	-0.000452	9.710703	-0.145855	0.000000	0.097107	-0.001465	-2.184386	6.296149	15.058182
55488	0	-0.007652	9.625253	-0.120087	-0.000071	0.096252	-0.001208	-2.194099	6.303504	15.045744
55489	0	-0.030605	9.570321	-0.176525	-0.000305	0.095703	-0.001770	-2.200854	6.304753	15.030562
55490	0	-0.079819	9.539805	-0.230482	-0.000795	0.095398	-0.002310	-2.207903	6.308282	15.010644
55491	0	-0.079524	9.484876	-0.206869	-0.000793	0.094849	-0.002075	-2.215908	6.310701	15.004428
55492	0	-0.043449	9.442150	-0.272958	-0.000431	0.094421	-0.002734	-2.222132	6.315020	14.989525
55493	0	0.018340	9.454357	-0.237605	0.000183	0.094543	-0.002380	-2.227841	6.314852	14.984614
55494	0	-0.011683	9.429931	-0.225025	-0.000122	0.094299	-0.002250	-2.227728	6.308656	14.973634
55495	0	0.006816	9.442149	-0.158043	0.000061	0.094421	-0.001587	-2.236361	6.300170	14.960784
55496	0	-0.040786	9.460456	-0.114376	-0.000413	0.094604	-0.001147	-2.240570	6.294204	14.958248
55497	0	-0.054023	9.515397	-0.145795	-0.000549	0.095154	-0.001465	-2.249075	6.283449	14.953753
55498	0	-0.065025	9.521495	-0.156816	-0.000653	0.095215	-0.001574	-2.255114	6.280037	14.958646
55499	0	-0.054229	9.576436	-0.206791	-0.000549	0.095764	-0.002075	-2.263697	6.271845	14.959034
55500	0	-0.004244	9.631366	-0.260369	-0.000048	0.096313	-0.002610	-2.271280	6.265824	14.959621
55501	0	0.019316	9.698476	-0.281057	0.000183	0.096985	-0.002808	-2.267785	6.254123	14.955030
55502	0	-0.052389	9.741118	-0.263125	-0.000529	0.097411	-0.002631	-2.266902	6.248096	14.959512
55503	0	-0.090935	9.832774	-0.268373	-0.000916	0.098328	-0.002686	-2.268675	6.241127	14.958178
55504	0	-0.095876	9.863289	-0.207179	-0.000965	0.098633	-0.002072	-2.269289	6.233879	14.956139
55505	0	-0.072813	9.930428	-0.219504	-0.000732	0.099304	-0.002197	-2.271545	6.229094	14.957356
55506	0	-0.102227	9.960951	-0.225163	-0.001029	0.099609	-0.002254	-2.275075	6.221421	14.951662
55507	0	-0.060758	10.003668	-0.274508	-0.000610	0.100037	-0.002747	-2.276681	6.218393	14.950522
55508	0	-0.041822	10.028085	-0.335208	-0.000422	0.100281	-0.003354	-2.278744	6.213700	14.949687
55509	0	-0.054237	10.052508	-0.341376	-0.000549	0.100525	-0.003418	-2.283635	6.205861	14.945343
55510	0	-0.083676	10.076904	-0.292336	-0.000841	0.100769	-0.002922	-2.282788	6.200818	14.933619
55511	0	-0.121835	10.052515	-0.255506	-0.001221	0.100525	-0.002563	-2.292424	6.198191	14.928267
55512	0	-0.103474	10.083019	-0.223647	-0.001034	0.100830	-0.002242	-2.299359	6.199242	14.919776
55513	0	-0.036553	10.070805	-0.176770	-0.000366	0.100708	-0.001770	-2.302646	6.198434	14.911051
55514	0	-0.030553	10.003685	-0.248926	-0.000304	0.100037	-0.002499	-2.314232	6.199800	14.896713
55515	0	-0.073668	9.942632	-0.219344	-0.000732	0.099426	-0.002197	-2.319227	6.204631	14.884865
55516	0	-0.104508	9.906026	-0.364963	-0.001047	0.099060	-0.003654	-2.325324	6.202121	14.873850
55517	0	-0.091939	9.863291	-0.213017	-0.000916	0.098633	-0.002136	-2.333006	6.206505	14.861270
55518	0	-0.105167	9.802248	-0.248775	-0.001046	0.098022	-0.002491	-2.337552	6.212762	14.848223
55519	0	-0.030866	9.741226	-0.225122	-0.000305	0.097412	-0.002258	-2.346700	6.216704	14.833547
55520	0	-0.000640	9.674085	-0.187219	-0.000008	0.096741	-0.001879	-2.355459	6.215081	14.819556
55521	0	-0.006488	9.649664	-0.182774	-0.000061	0.096497	-0.001831	-2.360422	6.219464	14.806488
55522	0	-0.043513	9.594633	-0.151769	-0.000435	0.095946	-0.001519	-2.363391	6.219594	14.790544
55523	0	-0.055012	9.545911	-0.151748	-0.000549	0.095459	-0.001526	-2.374151	6.220408	14.776442
55524	0	-0.030437	9.497079	-0.162710	-0.000307	0.094971	-0.001632	-2.380480	6.216972	14.766223
55525	0	-0.024053	9.503179	-0.091081	-0.000244	0.095032	-0.000916	-2.386440	6.212492	14.760431
55526	0	-0.029682	9.497079	-0.224636	-0.000299	0.094971	-0.002250	-2.390846	6.210297	14.750600
55527	0	0.012927	9.484869	-0.201091	0.000122	0.094849	-0.002014	-2.395125	6.201430	14.744036
55528	0	0.002248	9.490975	-0.212680	0.000014	0.094910	-0.002131	-2.400070	6.191355	14.734645
55529	0	-0.011773	9.478758	-0.116184	-0.000122	0.094788	-0.001160	-2.397525	6.185951	14.733275
55530	0	-0.028969	9.558015	-0.207870	-0.000297	0.095580	-0.002080	-2.398883	6.177558	14.734011
55531	0	-0.054455	9.576419	-0.109828	-0.000549	0.095764	-0.001099	-2.399338	6.171677	14.729168
55532	0	-0.035221	9.606943	-0.121512	-0.000358	0.096069	-0.001221	-2.406102	6.165030	14.725846
55533	0	0.024751	9.710686	-0.177335	0.000244	0.097107	-0.001770	-2.402126	6.160876	14.723539
55534	0	-0.011089	9.722806	-0.202143	-0.000115	0.097228	-0.002022	-2.402021	6.155452	14.724809
55535	0	-0.005444	9.777835	-0.244029	-0.000061	0.097778	-0.002441	-2.402457	6.147692	14.731083
55536	0	-0.071153	9.820571	-0.231396	-0.000720	0.098206	-0.002317	-2.406764	6.137522	14.727169
55537	0	-0.090638	9.875492	-0.183374	-0.000916	0.098755	-0.001831	-2.403271	6.126737	14.729358
55538	0	-0.095125	9.906009	-0.189957	-0.000958	0.099060	-0.001898	-2.400871	6.118238	14.731092
55539	0	-0.091125	9.979241	-0.281145	-0.000916	0.099792	-0.002808	-2.396344	6.113146	14.728678
55540	0	-0.047658	9.991349	-0.251529	-0.000481	0.099914	-0.002510	-2.390961	6.108120	14.717354
55541	0	-0.024029	10.015878	-0.219345	-0.000244	0.100159	-0.002197	-2.395345	6.103460	14.715896
55542	0	-0.035482	10.015878	-0.310278	-0.000359	0.100159	-0.003105	-2.398100	6.098899	14.713799
55543	0	-0.091253	10.015871	-0.341833	-0.000916	0.100159	-0.003418	-2.397998	6.095116	14.703553
55544	0	-0.072805	10.009665	-0.305402	-0.000727	0.100097	-0.003053	-2.396950	6.096263	14.692795
55545	0	-0.066992	10.009757	-0.287207	-0.000671	0.100098	-0.002869	-2.393291	6.094235	14.690097
55546	0	-0.030380	9.985248	-0.275715	-0.000303	0.099853	-0.002754	-2.390525	6.094405	14.680555
55547	0	-0.018694	9.936521	-0.201491	-0.000183	0.099365	-0.002014	-2.389974	6.098461	14.672323
55548	0	-0.007022	9.905904	-0.189711	-0.000070	0.099059	-0.001894	-2.387138	6.098735	14.662267
55549	0	-0.067013	9.851077	-0.183021	-0.000671	0.098511	-0.001831	-2.389450	6.096766	14.644376
55550	0	-0.055516	9.777835	-0.231514	-0.000547	0.097778	-0.002318	-2.394544	6.105257	14.622960
55551	0	-0.073595	9.753420	-0.195083	-0.000732	0.097534	-0.001953	-2.398156	6.108909	14.609078
55552	0	-0.056005	9.692305	-0.224622	-0.000557	0.096923	-0.002254	-2.408641	6.112086	14.597894
55553	0	-0.011892	9.667975	-0.219467	-0.000122	0.096680	-0.002197	-2.412530	6.107833	14.585725
55554	0	0.012497	9.625147	-0.207145	0.000128	0.096251	-0.002070	-2.412177	6.110674	14.572201
55555	0	-0.006158	9.576414	-0.171007	-0.000061	0.095764	-0.001709	-2.411988	6.110802	14.556819
55556	0	-0.024697	9.539697	-0.153000	-0.000246	0.095397	-0.001529	-2.411202	6.111438	14.547430
55557	0	-0.048361	9.527586	-0.116292	-0.000488	0.095276	-0.001160	-2.407799	6.105386	14.540616
55558	0	-0.023087	9.509183	-0.067787	-0.000236	0.095092	-0.000678	-2.408498	6.099317	14.534572
55559	0	-0.018318	9.515382	-0.158618	-0.000183	0.095154	-0.001587	-2.409905	6.098920	14.525934
55560	0	-0.042213	9.478667	-0.164709	-0.000428	0.094787	-0.001647	-2.409818	6.091150	14.523405
55561	0	0.012603	9.521484	-0.219727	0.000122	0.095215	-0.002197	-2.410039	6.085900	14.518487
55562	0	-0.005131	9.564204	-0.244446	-0.000053	0.095642	-0.002442	-2.407584	6.082928	14.517380
55563	0	-0.036584	9.600827	-0.201572	-0.000366	0.096008	-0.002014	-2.405744	6.082020	14.516155
55564	0	-0.036546	9.674068	-0.141058	-0.000366	0.096741	-0.001408	-2.402207	6.080655	14.512980
55565	0	-0.060114	9.655763	-0.128542	-0.000610	0.096558	-0.001282	-2.397865	6.069240	14.509838
55566	0	-0.040291	9.710603	-0.128780	-0.000409	0.097106	-0.001289	-2.399679	6.061414	14.509040
55567	0	-0.017818	9.796137	-0.165169	-0.000183	0.097961	-0.001648	-2.394999	6.055196	14.510524
55568	0	-0.010626	9.832668	-0.196132	-0.000113	0.098327	-0.001961	-2.394478	6.047359	14.504682
55569	0	-0.023920	9.851062	-0.232498	-0.000244	0.098511	-0.002319	-2.387784	6.041130	14.501203
55570	0	-0.059749	9.899795	-0.337242	-0.000601	0.098998	-0.003368	-2.383317	6.036701	14.501166
55571	0	-0.097313	9.967012	-0.281903	-0.000977	0.099670	-0.002808	-2.370193	6.032240	14.499068
55572	0	-0.090465	9.966926	-0.277778	-0.000909	0.099669	-0.002769	-2.360309	6.026969	14.501181
55573	0	-0.073241	9.997538	-0.214577	-0.000732	0.099976	-0.002136	-2.349357	6.026433	14.500372
55574	0	-0.079042	10.009659	-0.191921	-0.000793	0.100097	-0.001912	-2.340938	6.022464	14.501734
55575	0	-0.054745	10.046383	-0.171165	-0.000549	0.100464	-0.001709	-2.338239	6.019752	14.493612
55576	0	-0.073156	10.052386	-0.184091	-0.000730	0.100524	-0.001837	-2.333502	6.021478	14.491489
55577	0	-0.085230	10.015873	-0.250164	-0.000854	0.100159	-0.002502	-2.334855	6.018327	14.481896
55578	0	-0.085284	9.985339	-0.238374	-0.000851	0.099854	-0.002379	-2.330528	6.020124	14.471537
55579	0	-0.043084	9.960937	-0.305135	-0.000427	0.099609	-0.003052	-2.331564	6.023536	14.462214
55580	0	-0.043862	9.899801	-0.299210	-0.000435	0.098998	-0.002991	-2.330772	6.027084	14.451144
55581	0	-0.054569	9.869375	-0.256797	-0.000549	0.098694	-0.002563	-2.326049	6.022180	14.443929
55582	0	-0.079001	9.789930	-0.172462	-0.000787	0.097899	-0.001719	-2.319700	6.025285	14.431293
55583	0	-0.055026	9.747297	-0.220465	-0.000549	0.097473	-0.002197	-2.311861	6.025660	14.418404
55584	0	-0.036864	9.722797	-0.130317	-0.000368	0.097228	-0.001297	-2.305703	6.025621	14.402541
55585	0	-0.018870	9.661860	-0.085890	-0.000183	0.096619	-0.000854	-2.301191	6.031644	14.392001
55586	0	-0.037928	9.631245	-0.208764	-0.000378	0.096313	-0.002085	-2.298462	6.032860	14.382742
55587	0	-0.024355	9.564209	-0.140415	-0.000244	0.095642	-0.001404	-2.299097	6.031464	14.365486
55588	0	0.024699	9.521382	-0.201813	0.000245	0.095214	-0.002015	-2.296456	6.028414	14.351033
55589	0	-0.029768	9.503169	-0.268807	-0.000305	0.095032	-0.002686	-2.293872	6.018638	14.342411
55590	0	-0.010326	9.496963	-0.275656	-0.000108	0.094970	-0.002752	-2.289178	6.012460	14.334546
55591	0	-0.072853	9.466548	-0.238360	-0.000732	0.094666	-0.002380	-2.285567	6.007039	14.330554
55592	0	-0.029373	9.496954	-0.221362	-0.000298	0.094970	-0.002204	-2.274235	6.001726	14.323112
55593	0	-0.018058	9.521477	-0.140925	-0.000183	0.095215	-0.001404	-2.267815	5.998009	14.316793
55594	0	-0.035933	9.533595	-0.159934	-0.000361	0.095336	-0.001598	-2.267048	5.994759	14.308697
55595	0	-0.012019	9.576413	-0.110156	-0.000122	0.095764	-0.001099	-2.263078	5.991834	14.313152
55596	0	-0.004994	9.606828	-0.208691	-0.000057	0.096068	-0.002082	-2.257308	5.982434	14.309410
55597	0	-0.042419	9.649647	-0.268998	-0.000427	0.096497	-0.002686	-2.251662	5.978193	14.312443
55598	0	-0.035023	9.673979	-0.257357	-0.000360	0.096740	-0.002573	-2.250979	5.965346	14.308494
55599	0	-0.017761	9.765601	-0.287721	-0.000183	0.097656	-0.002869	-2.241210	5.958137	14.308098
55600	0	-0.016718	9.783811	-0.277524	-0.000173	0.097838	-0.002765	-2.229077	5.951015	14.305405
55601	0	-0.060771	9.838852	-0.232647	-0.000610	0.098389	-0.002319	-2.220733	5.947230	14.302744
55602	0	-0.078456	9.875386	-0.191284	-0.000789	0.098754	-0.001907	-2.213998	5.941753	14.304762
55603	0	-0.085138	9.967020	-0.293769	-0.000854	0.099670	-0.002930	-2.204581	5.937502	14.305565
55604	0	-0.084389	9.960834	-0.282821	-0.000849	0.099608	-0.002824	-2.199415	5.931187	14.307075
55605	0	-0.060583	10.009751	-0.275306	-0.000610	0.100098	-0.002747	-2.192185	5.925237	14.302522
55606	0	-0.022986	10.027988	-0.312432	-0.000236	0.100280	-0.003126	-2.194397	5.917950	14.299036
55607	0	-0.055251	10.040278	-0.238187	-0.000549	0.100403	-0.002380	-2.193165	5.920758	14.288130
55608	0	-0.092512	10.027956	-0.269763	-0.000922	0.100280	-0.002689	-2.184142	5.923249	14.280324
55609	0	-0.073333	10.015855	-0.238606	-0.000732	0.100159	-0.002380	-2.178136	5.923448	14.271978
55610	0	-0.073266	10.021872	-0.288233	-0.000734	0.100219	-0.002880	-2.176308	5.920611	14.259308
55611	0	-0.073087	9.985338	-0.220413	-0.000732	0.099854	-0.002197	-2.168284	5.918080	14.259284
55612	0	-0.067294	9.948618	-0.246162	-0.000669	0.099486	-0.002456	-2.162322	5.922249	14.243796
55613	0	-0.060631	9.887695	-0.293080	-0.000610	0.098877	-0.002930	-2.161326	5.916717	14.239734
55614	0	-0.072795	9.832674	-0.244113	-0.000725	0.098327	-0.002444	-2.165519	5.919518	14.231284
55615	0	-0.055615	9.777827	-0.286900	-0.000549	0.097778	-0.002869	-2.165460	5.926650	14.222281
55616	0	-0.007738	9.753329	-0.280643	-0.000075	0.097533	-0.002809	-2.168563	5.928119	14.211067
55617	0	-0.036561	9.674054	-0.244877	-0.000366	0.096741	-0.002441	-2.160301	5.926528	14.203908
55618	0	-0.030736	9.625135	-0.209612	-0.000304	0.096251	-0.002090	-2.154419	5.929356	14.190164
55619	0	-0.031127	9.588622	-0.231894	-0.000305	0.095886	-0.002319	-2.155822	5.935688	14.178439
55620	0	-0.019715	9.576319	-0.158791	-0.000196	0.095763	-0.001587	-2.155163	5.936815	14.170866
55621	0	-0.030856	9.521483	-0.195347	-0.000305	0.095215	-0.001953	-2.155268	5.940009	14.162808
55622	0	-0.013498	9.509172	-0.201928	-0.000130	0.095092	-0.002015	-2.150728	5.945488	14.155783
55623	0	-0.006183	9.503176	-0.176893	-0.000061	0.095032	-0.001770	-2.152431	5.945576	14.146573
55624	0	-0.036287	9.503080	-0.201260	-0.000368	0.095031	-0.002012	-2.152459	5.938356	14.138987
55625	0	-0.024349	9.497071	-0.231897	-0.000244	0.094971	-0.002319	-2.153185	5.936680	14.134495
55626	0	-0.011759	9.497061	-0.165356	-0.000121	0.094971	-0.001648	-2.146402	5.931567	14.131688
55627	0	-0.017802	9.539787	-0.201853	-0.000183	0.095398	-0.002014	-2.141197	5.924598	14.128623
55628	0	-0.041056	9.564119	-0.269425	-0.000418	0.095641	-0.002695	-2.142322	5.915130	14.127957
55629	0	-0.048352	9.619127	-0.177882	-0.000488	0.096191	-0.001770	-2.131865	5.908592	14.124803
55630	0	-0.017346	9.655660	-0.191343	-0.000175	0.096557	-0.001910	-2.128256	5.906438	14.119109
55631	0	-0.005499	9.728997	-0.207854	-0.000061	0.097290	-0.002075	-2.123801	5.898490	14.125527
55632	0	-0.016568	9.747221	-0.226547	-0.000172	0.097472	-0.002266	-2.123817	5.890635	14.131255
55633	0	-0.066411	9.777851	-0.268037	-0.000671	0.097778	-0.002686	-2.129265	5.881326	14.138296
55634	0	-0.065401	9.857189	-0.316141	-0.000657	0.098572	-0.003164	-2.132165	5.876958	14.141259
55635	0	-0.072730	9.893797	-0.262646	-0.000732	0.098938	-0.002625	-2.129190	5.870250	14.148106
55636	0	-0.053256	9.930312	-0.251356	-0.000540	0.099303	-0.002507	-2.121752	5.861022	14.146781
55637	0	-0.042538	9.967032	-0.232351	-0.000427	0.099670	-0.002319	-2.117068	5.857940	14.141389
55638	0	-0.036309	9.985267	-0.262900	-0.000363	0.099853	-0.002633	-2.121857	5.856698	14.138047
55639	0	-0.079039	10.003666	-0.195237	-0.000793	0.100037	-0.001953	-2.122686	5.852260	14.134627
55640	0	-0.079024	10.028089	-0.274005	-0.000788	0.100281	-0.002746	-2.129398	5.854116	14.129181
55641	0	-0.067132	10.015876	-0.298845	-0.000671	0.100159	-0.002991	-2.131788	5.853137	14.128189
55642	0	-0.042822	10.021967	-0.262268	-0.000427	0.100220	-0.002621	-2.129890	5.853241	14.121143
55643	0	-0.049069	9.997571	-0.304716	-0.000488	0.099976	-0.003052	-2.135525	5.854962	14.111356
55644	0	-0.030872	9.973147	-0.243213	-0.000310	0.099731	-0.002433	-2.137062	5.852476	14.096697
55645	0	-0.060954	9.930429	-0.256008	-0.000610	0.099304	-0.002563	-2.140780	5.850604	14.096872
55646	0	-0.073520	9.857167	-0.298678	-0.000731	0.098572	-0.002984	-2.137468	5.853999	14.098333
55647	0	-0.067598	9.826666	-0.249904	-0.000671	0.098267	-0.002502	-2.141724	5.858322	14.092009
55648	0	-0.043994	9.789945	-0.163985	-0.000437	0.097899	-0.001641	-2.143788	5.861017	14.084340
55649	0	-0.042854	9.716809	-0.231411	-0.000427	0.097168	-0.002319	-2.150649	5.861452	14.071636
55650	0	-0.043162	9.661874	-0.248912	-0.000430	0.096619	-0.002493	-2.155227	5.862239	14.072232
55651	0	-0.012273	9.655772	-0.262081	-0.000122	0.096558	-0.002625	-2.160623	5.861829	14.055893
55652	0	-0.018287	9.600847	-0.212232	-0.000185	0.096008	-0.002130	-2.169455	5.858236	14.053182
55653	0	-0.018242	9.570317	-0.182886	-0.000183	0.095703	-0.001831	-2.172286	5.856388	14.049338
55654	0	-0.018350	9.558109	-0.219180	-0.000182	0.095581	-0.002193	-2.174919	5.856890	14.037774
55655	0	-0.018130	9.539807	-0.176347	-0.000183	0.095398	-0.001770	-2.182869	5.853693	14.034657
55656	0	-0.023724	9.527597	-0.181439	-0.000241	0.095276	-0.001819	-2.187744	5.847823	14.036720
55657	0	-0.024060	9.503180	-0.158400	-0.000244	0.095032	-0.001587	-2.191740	5.842498	14.031252
55658	0	0.007278	9.545821	-0.193962	0.000068	0.095458	-0.001948	-2.202370	5.835352	14.027917
55659	0	-0.005623	9.527600	-0.237565	-0.000061	0.095276	-0.002380	-2.207695	5.828574	14.031813
55660	0	-0.029365	9.588641	-0.242613	-0.000296	0.095886	-0.002433	-2.216083	5.825065	14.026464
55661	0	-0.036365	9.594732	-0.262305	-0.000366	0.095947	-0.002625	-2.217788	5.820947	14.026218
55662	0	-0.041445	9.649669	-0.261908	-0.000422	0.096497	-0.002622	-2.220711	5.810369	14.028674
55663	0	-0.017746	9.698496	-0.194906	-0.000183	0.096985	-0.001953	-2.225007	5.802680	14.035124
55664	0	-0.035274	9.765618	-0.201053	-0.000356	0.097656	-0.002007	-2.220256	5.798123	14.038519
55665	0	-0.035785	9.796153	-0.194941	-0.000366	0.097961	-0.001953	-2.223940	5.787339	14.047329
55666	0	-0.046655	9.844980	-0.182090	-0.000472	0.098450	-0.001824	-2.228059	5.779820	14.045644
55667	0	-0.072781	9.863307	-0.273871	-0.000732	0.098633	-0.002747	-2.236868	5.773444	14.052846
55668	0	-0.084144	9.918225	-0.278953	-0.000846	0.099182	-0.002792	-2.240043	5.767211	14.054496
55669	0	-0.042225	9.948746	-0.329173	-0.000427	0.099487	-0.003296	-2.244639	5.760404	14.054116
55670	0	-0.077926	9.948734	-0.267795	-0.000784	0.099487	-0.002678	-2.244237	5.754007	14.054731
55671	0	-0.060224	9.960954	-0.298695	-0.000610	0.099609	-0.002991	-2.248170	5.743669	14.057509
55672	0	-0.016468	10.015880	-0.285739	-0.000167	0.100159	-0.002861	-2.252238	5.740034	14.055305
55673	0	-0.072561	9.960943	-0.225791	-0.000732	0.099609	-0.002258	-2.252782	5.731063	14.047088
55674	0	-0.065514	9.991465	-0.237683	-0.000658	0.099915	-0.002380	-2.256996	5.726591	14.045198
55675	0	-0.042612	9.979255	-0.194970	-0.000427	0.099792	-0.001953	-2.260944	5.724162	14.042407
55676	0	-0.054716	9.960954	-0.230562	-0.000547	0.099609	-0.002313	-2.269106	5.722728	14.044001
55677	0	-0.067374	9.906023	-0.261731	-0.000671	0.099060	-0.002625	-2.277685	5.724251	14.036507
55678	0	-0.049276	9.844978	-0.266852	-0.000493	0.098450	-0.002671	-2.280762	5.722784	14.035908
55679	0	-0.067007	9.820583	-0.304348	-0.000671	0.098206	-0.003052	-2.290880	5.719960	14.026870
55680	0	-0.048587	9.796165	-0.235507	-0.000486	0.097961	-0.002364	-2.301984	5.718121	14.021199
55681	0	-0.067149	9.716805	-0.170450	-0.000671	0.097168	-0.001709	-2.307696	5.717046	14.016474
55682	0	-0.061276	9.698485	-0.163965	-0.000611	0.096985	-0.001639	-2.307149	5.717631	14.016214
55683	0	-0.049389	9.667966	-0.109823	-0.000488	0.096680	-0.001099	-2.308136	5.723118	14.009187
55684	0	-0.013612	9.625153	-0.084889	-0.000134	0.096251	-0.000854	-2.315149	5.725059	13.999691
55685	0	-0.018206	9.600831	-0.146411	-0.000183	0.096008	-0.001465	-2.316277	5.722627	13.995179
55686	0	-0.023896	9.588634	-0.164105	-0.000242	0.095886	-0.001647	-2.323417	5.717536	13.993781
55687	0	-0.036624	9.533687	-0.177256	-0.000366	0.095337	-0.001770	-2.320431	5.716390	13.991782
55688	0	-0.036578	9.533603	-0.226119	-0.000367	0.095336	-0.002264	-2.324033	5.713510	13.990967
55689	0	0.000682	9.552018	-0.255765	0.000000	0.095520	-0.002563	-2.331349	5.704072	13.986971
55690	0	-0.010339	9.527595	-0.254976	-0.000109	0.095276	-0.002552	-2.334152	5.696454	13.981884
55691	0	-0.017548	9.552008	-0.213404	-0.000183	0.095520	-0.002136	-2.336809	5.686101	13.979963
55692	0	-0.059374	9.570318	-0.176346	-0.000595	0.095703	-0.001766	-2.340131	5.683285	13.976894
55693	0	-0.048969	9.619150	-0.182593	-0.000488	0.096191	-0.001831	-2.345902	5.683812	13.981294
55694	0	-0.042856	9.686285	-0.120775	-0.000431	0.096863	-0.001211	-2.349864	5.679668	13.982058
55695	0	-0.017984	9.674077	-0.170676	-0.000183	0.096741	-0.001709	-2.352734	5.674573	13.979056
55696	0	-0.029737	9.722894	-0.225763	-0.000299	0.097229	-0.002254	-2.349127	5.670887	13.978066
55697	0	-0.023437	9.759512	-0.226352	-0.000244	0.097595	-0.002258	-2.342570	5.658286	13.983638
55698	0	-0.106792	9.814362	-0.276088	-0.001080	0.098144	-0.002758	-2.338820	5.643595	13.985049
55699	0	-0.072789	9.863280	-0.287016	-0.000732	0.098633	-0.002869	-2.336939	5.637148	13.987567
55700	0	-0.078076	9.893695	-0.184121	-0.000785	0.098937	-0.001835	-2.329277	5.631221	13.989621
55701	0	-0.042033	9.912114	-0.195239	-0.000427	0.099121	-0.001953	-2.329607	5.622085	13.992273
55702	0	-0.071794	9.960934	-0.213708	-0.000719	0.099609	-0.002135	-2.327497	5.619574	13.991587
55703	0	-0.024146	9.985340	-0.202026	-0.000244	0.099854	-0.002014	-2.320397	5.615297	13.987925
55704	0	-0.066129	9.985266	-0.269549	-0.000667	0.099853	-0.002698	-2.322857	5.608030	13.989883
55705	0	-0.054899	9.997554	-0.287026	-0.000549	0.099976	-0.002869	-2.321090	5.606396	13.986421
55706	0	-0.054822	9.973057	-0.225878	-0.000549	0.099730	-0.002262	-2.325002	5.603881	13.983688
55707	0	-0.048723	9.954834	-0.225866	-0.000488	0.099548	-0.002258	-2.324832	5.601393	13.981351
55708	0	-0.060256	9.936422	-0.268999	-0.000608	0.099364	-0.002687	-2.320973	5.593323	13.978613
55709	0	-0.055019	9.918200	-0.287279	-0.000549	0.099182	-0.002869	-2.316433	5.593016	13.972137
55710	0	-0.048991	9.875404	-0.220102	-0.000490	0.098754	-0.002206	-2.322305	5.591389	13.965790
55711	0	-0.036780	9.826659	-0.152623	-0.000366	0.098267	-0.001526	-2.322301	5.591971	13.959930
55712	0	-0.036849	9.802159	-0.225594	-0.000370	0.098022	-0.002259	-2.326970	5.588768	13.948074
55713	0	-0.073399	9.747318	-0.182842	-0.000732	0.097473	-0.001831	-2.330344	5.589323	13.941106
55714	0	-0.049278	9.710698	-0.231230	-0.000492	0.097107	-0.002315	-2.333739	5.588732	13.929711
55715	0	-0.042739	9.655764	-0.262375	-0.000427	0.096558	-0.002625	-2.335008	5.587551	13.923192
55716	0	-0.030853	9.588535	-0.243741	-0.000306	0.095885	-0.002440	-2.339253	5.589017	13.914143
55717	0	-0.018249	9.588619	-0.256493	-0.000183	0.095886	-0.002563	-2.337795	5.586942	13.906408
55718	0	-0.030514	9.588523	-0.165449	-0.000304	0.095885	-0.001652	-2.334900	5.586735	13.897531
55719	0	-0.042436	9.558104	-0.104014	-0.000427	0.095581	-0.001038	-2.332026	5.582025	13.892693
55720	0	-0.035759	9.533591	-0.153577	-0.000361	0.095336	-0.001532	-2.327229	5.576122	13.888313
55721	0	-0.030379	9.527588	-0.195311	-0.000305	0.095276	-0.001953	-2.327414	5.573157	13.884867
55722	0	-0.023917	9.521479	-0.201782	-0.000242	0.095215	-0.002015	-2.324524	5.568138	13.876143
55723	0	-0.018242	9.552010	-0.231605	-0.000183	0.095520	-0.002319	-2.328518	5.566021	13.872793
55724	0	-0.024065	9.576408	-0.225642	-0.000243	0.095764	-0.002253	-2.323541	5.561782	13.875700
55725	0	-0.036590	9.613034	-0.225985	-0.000366	0.096130	-0.002258	-2.321770	5.560108	13.872283
55726	0	-0.042139	9.625146	-0.214234	-0.000427	0.096251	-0.002140	-2.318985	5.551864	13.871975
55727	0	-0.018164	9.655761	-0.103842	-0.000183	0.096558	-0.001038	-2.317986	5.548863	13.871437
55728	0	-0.017860	9.722884	-0.214566	-0.000181	0.097229	-0.002138	-2.308606	5.544604	13.878589
55729	0	0.018861	9.735101	-0.189507	0.000183	0.097351	-0.001892	-2.305285	5.536812	13.875381
55730	0	-0.034944	9.808247	-0.190363	-0.000356	0.098083	-0.001899	-2.299433	5.528209	13.875559
55731	0	-0.060800	9.863278	-0.244331	-0.000610	0.098633	-0.002441	-2.296776	5.524266	13.881669
55732	0	-0.066264	9.887581	-0.300199	-0.000668	0.098876	-0.002995	-2.287928	5.517299	13.882143
55733	0	-0.084571	9.912103	-0.299528	-0.000854	0.099121	-0.002991	-2.282292	5.505940	13.887378
55734	0	-0.077146	9.936416	-0.276197	-0.000776	0.099364	-0.002756	-2.275690	5.499027	13.883702
55735	0	-0.066905	9.973131	-0.214347	-0.000671	0.099731	-0.002136	-2.267031	5.495103	13.885923
55736	0	-0.079005	9.973034	-0.227986	-0.000790	0.099730	-0.002274	-2.259403	5.494343	13.891636
55737	0	-0.066726	9.991435	-0.281561	-0.000671	0.099915	-0.002808	-2.250267	5.488289	13.888499
55738	0	-0.084010	9.966943	-0.246104	-0.000847	0.099669	-0.002458	-2.246149	5.479251	13.889707
55739	0	-0.054711	9.979249	-0.231932	-0.000549	0.099792	-0.002319	-2.246297	5.475390	13.886353
55740	0	-0.078767	9.948728	-0.256617	-0.000790	0.099487	-0.002564	-2.244800	5.471697	13.874600
55741	0	-0.061359	9.954820	-0.317759	-0.000610	0.099548	-0.003174	-2.240842	5.473992	13.863867
55742	0	-0.049078	9.905897	-0.318633	-0.000495	0.099059	-0.003181	-2.235714	5.467685	13.855395
55743	0	-0.036594	9.863258	-0.275485	-0.000366	0.098633	-0.002747	-2.226239	5.466018	13.850736
55744	0	-0.067411	9.808245	-0.173013	-0.000671	0.098083	-0.001726	-2.221905	5.467881	13.845889
55745	0	-0.067781	9.790020	-0.153518	-0.000671	0.097900	-0.001526	-2.211213	5.474103	13.842461
55746	0	-0.081178	9.710578	-0.228398	-0.000807	0.097106	-0.002277	-2.203788	5.478604	13.834208
55747	0	-0.061718	9.710688	-0.201485	-0.000610	0.097107	-0.002014	-2.203446	5.485298	13.824943
55748	0	-0.068748	9.649560	-0.268786	-0.000686	0.096496	-0.002687	-2.203448	5.485988	13.816440
55749	0	-0.006225	9.619142	-0.244067	-0.000061	0.096191	-0.002441	-2.204592	5.486079	13.808984
55750	0	0.018003	9.606929	-0.250324	0.000180	0.096069	-0.002501	-2.202762	5.484968	13.804709
55751	0	0.006118	9.576400	-0.256933	0.000061	0.095764	-0.002563	-2.196346	5.483359	13.794365
55752	0	-0.048447	9.551898	-0.190965	-0.000488	0.095519	-0.001904	-2.190431	5.477452	13.788813
55753	0	-0.049164	9.576402	-0.159420	-0.000488	0.095764	-0.001587	-2.181893	5.480164	13.784948
55754	0	-0.055489	9.551903	-0.087492	-0.000557	0.095519	-0.000870	-2.175927	5.476431	13.778041
55755	0	-0.018566	9.570311	-0.091699	-0.000183	0.095703	-0.000916	-2.174053	5.478204	13.777636
55756	0	-0.000323	9.564113	-0.177438	-0.000006	0.095641	-0.001774	-2.173096	5.473933	13.779409
55757	0	-0.012165	9.594729	-0.219626	-0.000122	0.095947	-0.002197	-2.173920	5.472161	13.783397
55758	0	-0.018046	9.631338	-0.268723	-0.000183	0.096313	-0.002684	-2.169272	5.467769	13.788766
55759	0	-0.042142	9.631346	-0.274804	-0.000427	0.096313	-0.002747	-2.167540	5.459497	13.784664
55760	0	-0.035447	9.673954	-0.306277	-0.000355	0.096740	-0.003056	-2.158789	5.457862	13.785511
55761	0	-0.005731	9.728978	-0.293822	-0.000061	0.097290	-0.002930	-2.148515	5.452184	13.786975
55762	0	-0.005400	9.765522	-0.227873	-0.000054	0.097655	-0.002275	-2.144199	5.450494	13.791944
55763	0	-0.048414	9.832759	-0.213924	-0.000488	0.098328	-0.002136	-2.140453	5.444366	13.796203
55764	0	-0.096375	9.850961	-0.239632	-0.000969	0.098510	-0.002387	-2.129754	5.436988	13.789824
55765	0	-0.103408	9.881585	-0.238457	-0.001038	0.098816	-0.002380	-2.124345	5.431675	13.795432
55766	0	-0.065906	9.948638	-0.306062	-0.000665	0.099486	-0.003060	-2.123982	5.423831	13.793142
55767	0	-0.079039	9.930401	-0.318066	-0.000793	0.099304	-0.003174	-2.115827	5.419013	13.794573
55768	0	-0.060088	9.930326	-0.324935	-0.000605	0.099303	-0.003249	-2.115526	5.413349	13.793034
55769	0	-0.054755	9.967033	-0.299374	-0.000549	0.099670	-0.002991	-2.112230	5.409923	13.788130
55770	0	-0.072811	9.985247	-0.354967	-0.000730	0.099853	-0.003547	-2.108591	5.406966	13.788982
55771	0	-0.079344	9.960935	-0.329676	-0.000793	0.099609	-0.003296	-2.107389	5.405648	13.786581
55772	0	-0.104153	9.942529	-0.287013	-0.001038	0.099425	-0.002871	-2.108038	5.408786	13.783126
55773	0	-0.085679	9.960936	-0.207490	-0.000854	0.099609	-0.002075	-2.108238	5.410113	13.781951
55774	0	-0.067671	9.918202	-0.232376	-0.000676	0.099182	-0.002319	-2.103177	5.409408	13.780424
55775	0	-0.067760	9.887697	-0.243909	-0.000671	0.098877	-0.002441	-2.106220	5.415202	13.773280
55776	0	-0.074390	9.814358	-0.256000	-0.000745	0.098144	-0.002560	-2.105960	5.412757	13.767567
55777	0	-0.024802	9.790039	-0.360069	-0.000244	0.097900	-0.003601	-2.106531	5.415883	13.766395
55778	0	-0.037373	9.741128	-0.298672	-0.000375	0.097411	-0.002991	-2.111168	5.413280	13.764421
55779	0	-0.042856	9.710683	-0.274988	-0.000427	0.097107	-0.002747	-2.107669	5.413393	13.754351
55780	0	-0.092338	9.667864	-0.269394	-0.000918	0.096679	-0.002692	-2.105718	5.417935	13.749835
55781	0	-0.048832	9.643550	-0.146814	-0.000488	0.096436	-0.001465	-2.101827	5.416671	13.745354
55782	0	-0.042799	9.606827	-0.202614	-0.000428	0.096068	-0.002021	-2.095529	5.415084	13.743583
55783	0	-0.036523	9.600823	-0.159128	-0.000366	0.096008	-0.001587	-2.090697	5.412573	13.734084
55784	0	-0.048965	9.558011	-0.226699	-0.000487	0.095580	-0.002268	-2.091994	5.413973	13.726298
55785	0	-0.036342	9.552005	-0.231859	-0.000366	0.095520	-0.002319	-2.093121	5.409243	13.720434
55786	0	-0.060502	9.564212	-0.280583	-0.000606	0.095642	-0.002807	-2.094140	5.407208	13.717223
55787	0	-0.030660	9.564216	-0.335484	-0.000305	0.095642	-0.003357	-2.096348	5.407622	13.718462
55788	0	-0.018254	9.594733	-0.310734	-0.000187	0.095947	-0.003109	-2.097876	5.401129	13.722687
55789	0	-0.036111	9.594726	-0.238147	-0.000366	0.095947	-0.002380	-2.096443	5.393707	13.720167
55790	0	-0.041268	9.619042	-0.098483	-0.000418	0.096190	-0.000979	-2.089884	5.386402	13.719833
55791	0	-0.048389	9.631349	-0.140454	-0.000488	0.096313	-0.001404	-2.088933	5.379860	13.718320
55792	0	-0.047642	9.698387	-0.177499	-0.000480	0.096984	-0.001772	-2.084916	5.374680	13.721514
55793	0	-0.048453	9.729008	-0.195202	-0.000488	0.097290	-0.001953	-2.085862	5.368958	13.726172
55794	0	-0.023489	9.783951	-0.292284	-0.000237	0.097839	-0.002928	-2.091295	5.364650	13.729963
55795	0	-0.048401	9.783947	-0.335435	-0.000488	0.097839	-0.003357	-2.093727	5.358437	13.737026
55796	0	-0.047544	9.820561	-0.347368	-0.000481	0.098206	-0.003474	-2.094023	5.351071	13.739985
55797	0	-0.060999	9.851071	-0.305298	-0.000610	0.098511	-0.003052	-2.092413	5.349315	13.742085
55798	0	-0.090953	9.899900	-0.208191	-0.000916	0.098999	-0.002078	-2.087892	5.341029	13.739374
55799	0	-0.097164	9.930418	-0.268820	-0.000977	0.099304	-0.002686	-2.084611	5.334023	13.739372
55800	0	-0.072191	9.960852	-0.219888	-0.000723	0.099608	-0.002203	-2.089364	5.331542	13.737187
55801	0	-0.097730	9.942625	-0.177088	-0.000977	0.099426	-0.001770	-2.088074	5.331078	13.739904
55802	0	-0.055134	9.966954	-0.243998	-0.000551	0.099669	-0.002443	-2.091778	5.329873	13.738503
55803	0	-0.072868	9.942643	-0.268060	-0.000732	0.099426	-0.002686	-2.097417	5.324203	13.737333
55804	0	-0.066714	9.924321	-0.334568	-0.000665	0.099243	-0.003347	-2.099325	5.325636	13.736322
55805	0	-0.103575	9.912111	-0.280770	-0.001038	0.099121	-0.002808	-2.099128	5.322153	13.735653
55806	0	-0.085097	9.906006	-0.293071	-0.000852	0.099060	-0.002931	-2.099064	5.320006	13.732939
55807	0	-0.067189	9.881596	-0.243949	-0.000671	0.098816	-0.002441	-2.101474	5.319201	13.728118
55808	0	-0.061491	9.844881	-0.225129	-0.000612	0.098449	-0.002254	-2.105054	5.320948	13.726197
55809	0	-0.042937	9.832781	-0.200510	-0.000427	0.098328	-0.002014	-2.116406	5.321989	13.710425
55810	0	-0.043010	9.771735	-0.297166	-0.000432	0.097717	-0.002974	-2.119025	5.318267	13.704188
55811	0	-0.055030	9.741222	-0.268141	-0.000549	0.097412	-0.002686	-2.124382	5.317946	13.693611
55812	0	-0.043467	9.704615	-0.321898	-0.000430	0.097046	-0.003227	-2.134205	5.321914	13.691673
55813	0	-0.079379	9.637463	-0.286462	-0.000793	0.096375	-0.002869	-2.138679	5.321004	13.694087
55814	0	-0.018872	9.643561	-0.255326	-0.000184	0.096436	-0.002556	-2.142011	5.325119	13.690500
55815	0	-0.006032	9.631364	-0.243516	-0.000061	0.096313	-0.002441	-2.149270	5.322916	13.690890
55816	0	-0.043017	9.588630	-0.236457	-0.000426	0.095886	-0.002368	-2.153529	5.326136	13.685855
55817	0	-0.060855	9.570316	-0.183004	-0.000610	0.095703	-0.001831	-2.154627	5.322639	13.684869
55818	0	-0.042268	9.545922	-0.224672	-0.000424	0.095459	-0.002256	-2.166437	5.319188	13.681640
55819	0	-0.061105	9.552013	-0.194730	-0.000610	0.095520	-0.001953	-2.173072	5.318701	13.684415
55820	0	-0.012301	9.582517	-0.194305	-0.000124	0.095825	-0.001942	-2.171347	5.316187	13.682340
55821	0	-0.005429	9.637464	-0.231419	-0.000061	0.096375	-0.002319	-2.176785	5.306901	13.690719
55822	0	-0.064997	9.613050	-0.249018	-0.000658	0.096130	-0.002493	-2.179526	5.296004	13.698256
55823	0	-0.017683	9.625252	-0.243884	-0.000183	0.096252	-0.002441	-2.182248	5.287214	13.702724
55824	0	-0.010389	9.686279	-0.243682	-0.000110	0.096863	-0.002437	-2.181940	5.279003	13.699029
55825	0	-0.024117	9.716801	-0.201231	-0.000244	0.097168	-0.002014	-2.183861	5.274149	13.699088
55826	0	-0.072036	9.759525	-0.207302	-0.000727	0.097595	-0.002072	-2.182464	5.265414	13.704380
55827	0	-0.103451	9.796147	-0.219656	-0.001038	0.097961	-0.002197	-2.182754	5.260514	13.710116
55828	0	-0.090568	9.820576	-0.218952	-0.000910	0.098206	-0.002196	-2.190139	5.254405	13.715534
55829	0	-0.023779	9.844973	-0.292931	-0.000244	0.098450	-0.002930	-2.190436	5.245641	13.713886
55830	0	-0.010298	9.912124	-0.237451	-0.000110	0.099121	-0.002380	-2.197054	5.236538	13.712911
55831	0	-0.011714	9.930430	-0.255969	-0.000122	0.099304	-0.002563	-2.201183	5.229498	13.715941
55832	0	-0.084131	9.918215	-0.280112	-0.000845	0.099182	-0.002801	-2.200847	5.223908	13.718405
55833	0	-0.060784	9.973150	-0.268399	-0.000610	0.099731	-0.002686	-2.202819	5.219568	13.712429
55834	0	-0.067075	9.942626	-0.164378	-0.000667	0.099426	-0.001645	-2.203881	5.222990	13.720069
55835	0	-0.055130	9.936526	-0.225676	-0.000549	0.099365	-0.002258	-2.205729	5.223875	13.717220
55836	0	-0.031187	9.936437	-0.176204	-0.000310	0.099364	-0.001767	-2.211571	5.224726	13.715440
55837	0	-0.073095	9.924325	-0.207177	-0.000732	0.099243	-0.002075	-2.215431	5.221641	13.712879
55838	0	-0.054805	9.906020	-0.291799	-0.000546	0.099060	-0.002923	-2.221222	5.222063	13.710084
55839	0	-0.054902	9.851095	-0.365646	-0.000549	0.098511	-0.003662	-2.227718	5.220291	13.709254
55840	0	-0.048773	9.814477	-0.352308	-0.000488	0.098145	-0.003530	-2.235250	5.218197	13.705388
55841	0	-0.054864	9.844979	-0.323260	-0.000549	0.098450	-0.003235	-2.237777	5.215991	13.708040
55842	0	-0.072615	9.753425	-0.274151	-0.000731	0.097534	-0.002743	-2.239442	5.208261	13.700056
55843	0	-0.079543	9.722899	-0.158686	-0.000793	0.097229	-0.001587	-2.239768	5.209178	13.690290
55844	0	-0.067619	9.692294	-0.127701	-0.000676	0.096923	-0.001282	-2.245292	5.207849	13.687800
55845	0	-0.042837	9.674080	-0.152071	-0.000427	0.096741	-0.001526	-2.251251	5.207813	13.686892
55846	0	-0.043324	9.649666	-0.151061	-0.000430	0.096497	-0.001516	-2.258312	5.210138	13.682037
55847	0	-0.024235	9.613046	-0.219359	-0.000244	0.096130	-0.002197	-2.262588	5.206613	13.679424
55848	0	-0.048385	9.570326	-0.279644	-0.000485	0.095703	-0.002801	-2.268177	5.203246	13.673283
55849	0	-0.036240	9.570328	-0.286388	-0.000366	0.095703	-0.002869	-2.274189	5.197160	13.665561
55850	0	0.013056	9.582528	-0.273480	0.000129	0.095825	-0.002738	-2.277790	5.193614	13.664537
55851	0	-0.018087	9.515384	-0.262343	-0.000183	0.095154	-0.002625	-2.278635	5.189598	13.667069
55852	0	-0.035679	9.576400	-0.262907	-0.000362	0.095764	-0.002623	-2.271038	5.181420	13.660787
55853	0	-0.030124	9.588616	-0.171336	-0.000305	0.095886	-0.001709	-2.265901	5.175311	13.656261
55854	0	-0.060282	9.612940	-0.117021	-0.000603	0.096129	-0.001169	-2.264458	5.174067	13.659107
55855	0	-0.054424	9.619152	-0.182663	-0.000549	0.096191	-0.001831	-2.269719	5.166622	13.654023
55856	0	-0.004923	9.692395	-0.248905	-0.000051	0.096924	-0.002494	-2.274979	5.162606	13.655334
55857	0	-0.017979	9.710704	-0.262081	-0.000183	0.097107	-0.002625	-2.279132	5.157311	13.656585
55858	0	-0.023026	9.729015	-0.249207	-0.000237	0.097290	-0.002496	-2.282720	5.147561	13.665053
55859	0	-0.054192	9.777833	-0.274769	-0.000549	0.097778	-0.002747	-2.281304	5.137476	13.661610
55860	0	-0.065079	9.789940	-0.256933	-0.000657	0.097899	-0.002566	-2.277407	5.128772	13.661040
55861	0	-0.066676	9.808348	-0.189476	-0.000671	0.098083	-0.001892	-2.273464	5.122079	13.671608
55862	0	-0.059504	9.875396	-0.159322	-0.000602	0.098754	-0.001593	-2.272308	5.112926	13.676997
55863	0	-0.079196	9.881591	-0.183228	-0.000793	0.098816	-0.001831	-2.270638	5.109821	13.677659
55864	0	-0.066209	9.936530	-0.201588	-0.000669	0.099365	-0.002017	-2.271693	5.101032	13.679715
55865	0	-0.066273	9.936534	-0.195083	-0.000671	0.099365	-0.001953	-2.274279	5.089652	13.677361
55866	0	-0.059074	9.973150	-0.280254	-0.000593	0.099731	-0.002804	-2.275756	5.085392	13.675688
55867	0	-0.048955	9.936520	-0.341871	-0.000488	0.099365	-0.003418	-2.274885	5.085388	13.672481
55868	0	-0.079130	9.936414	-0.354693	-0.000796	0.099364	-0.003542	-2.269209	5.078087	13.666257
55869	0	-0.042727	9.912105	-0.366333	-0.000427	0.099121	-0.003662	-2.267537	5.076737	13.664444
55870	0	-0.018112	9.918118	-0.238332	-0.000184	0.099181	-0.002383	-2.267406	5.071925	13.661367
55871	0	-0.066852	9.912116	-0.188939	-0.000671	0.099121	-0.001892	-2.270809	5.067166	13.654130
55872	0	-0.078981	9.851067	-0.122028	-0.000788	0.098511	-0.001216	-2.266035	5.068211	13.645539
55873	0	-0.054745	9.838871	-0.134052	-0.000549	0.098389	-0.001343	-2.268415	5.064676	13.643893
55874	0	-0.054845	9.802244	-0.182776	-0.000546	0.098022	-0.001827	-2.268019	5.065591	13.635230
55875	0	-0.030717	9.759522	-0.231895	-0.000305	0.097595	-0.002319	-2.268597	5.066489	13.630335
55876	0	-0.019074	9.747220	-0.286808	-0.000188	0.097472	-0.002869	-2.269404	5.068371	13.624741
55877	0	-0.024801	9.686285	-0.256087	-0.000244	0.096863	-0.002563	-2.272693	5.071463	13.617346
55878	0	-0.037608	9.643549	-0.231685	-0.000375	0.096436	-0.002315	-2.269950	5.071576	13.614341
55879	0	-0.036855	9.625241	-0.250316	-0.000366	0.096252	-0.002502	-2.269201	5.072911	13.609452
55880	0	-0.079871	9.619035	-0.177724	-0.000798	0.096190	-0.001772	-2.262638	5.072125	13.607529
55881	0	-0.061044	9.600829	-0.152657	-0.000610	0.096008	-0.001526	-2.261923	5.070850	13.603275
55882	0	-0.061458	9.564112	-0.164977	-0.000611	0.095641	-0.001650	-2.261703	5.073433	13.603260
55883	0	-0.030597	9.558110	-0.213403	-0.000305	0.095581	-0.002136	-2.264255	5.072994	13.601325
55884	0	0.024282	9.600827	-0.237766	0.000242	0.096008	-0.002377	-2.262822	5.070907	13.598760
55885	0	-0.048288	9.588629	-0.231785	-0.000488	0.095886	-0.002319	-2.264555	5.063044	13.594961
55886	0	-0.047316	9.539789	-0.231993	-0.000478	0.095398	-0.002316	-2.260127	5.056133	13.594961
55887	0	-0.042179	9.613028	-0.165491	-0.000427	0.096130	-0.001648	-2.251700	5.048268	13.593027
55888	0	-0.023194	9.631252	-0.196798	-0.000234	0.096313	-0.001967	-2.250883	5.044872	13.594763
55889	0	-0.029931	9.674056	-0.269219	-0.000305	0.096741	-0.002686	-2.242800	5.036555	13.593833
55890	0	0.001428	9.680065	-0.154997	0.000011	0.096801	-0.001540	-2.231019	5.031850	13.594663
55891	0	-0.011644	9.771717	-0.195909	-0.000122	0.097717	-0.001953	-2.223544	5.023924	13.599727
55892	0	-0.047562	9.783834	-0.117814	-0.000478	0.097838	-0.001172	-2.215934	5.020036	13.604223
55893	0	-0.072496	9.796136	-0.232456	-0.000732	0.097961	-0.002319	-2.209556	5.009961	13.604185
55894	0	-0.065079	9.832666	-0.257746	-0.000657	0.098327	-0.002575	-2.206258	5.001292	13.606104
55895	0	-0.066575	9.875480	-0.220291	-0.000671	0.098755	-0.002197	-2.199437	4.993408	13.607114
55896	0	-0.072577	9.869278	-0.251744	-0.000722	0.098693	-0.002514	-2.195189	4.996480	13.604431
55897	0	-0.066841	9.912099	-0.275111	-0.000671	0.099121	-0.002747	-2.189767	4.991674	13.603048
55898	0	-0.060435	9.948622	-0.269990	-0.000605	0.099486	-0.002695	-2.184154	4.989951	13.596229
55899	0	-0.066986	9.912107	-0.189370	-0.000671	0.099121	-0.001892	-2.181919	4.986861	13.600024
55900	0	-0.073073	9.924212	-0.196128	-0.000730	0.099242	-0.001957	-2.176714	4.986870	13.600165
55901	0	-0.085833	9.918203	-0.226131	-0.000854	0.099182	-0.002258	-2.173070	4.989946	13.600782
55902	0	-0.080520	9.912016	-0.189639	-0.000802	0.099120	-0.001899	-2.175650	4.992254	13.603078
55903	0	-0.091544	9.863280	-0.305205	-0.000916	0.098633	-0.003052	-2.175635	4.990625	13.593844
55904	0	-0.061463	9.863179	-0.195613	-0.000610	0.098632	-0.001954	-2.173102	4.994257	13.592902
55905	0	-0.049024	9.820553	-0.238148	-0.000488	0.098206	-0.002380	-2.171763	4.995176	13.592572
55906	0	-0.031476	9.796035	-0.208307	-0.000310	0.097960	-0.002078	-2.166418	4.999371	13.581619
55907	0	-0.042896	9.771719	-0.244510	-0.000427	0.097717	-0.002441	-2.162433	4.999930	13.573935
55908	0	-0.073639	9.741106	-0.178273	-0.000736	0.097411	-0.001778	-2.156358	4.998773	13.571524
55909	0	-0.049438	9.692385	-0.207256	-0.000488	0.096924	-0.002075	-2.159826	5.004575	13.560511
55910	0	-0.062613	9.680157	-0.238217	-0.000623	0.096802	-0.002376	-2.151617	5.007289	13.565412
55911	0	-0.024722	9.631351	-0.195127	-0.000244	0.096313	-0.001953	-2.154060	5.009572	13.558568
55912	0	-0.006572	9.619038	-0.219780	-0.000068	0.096190	-0.002194	-2.150120	5.005822	13.555304
55913	0	-0.024421	9.637439	-0.183730	-0.000244	0.096375	-0.001831	-2.142661	5.004566	13.554912
55914	0	-0.036906	9.582412	-0.221460	-0.000367	0.095824	-0.002210	-2.136378	5.005536	13.556170
55915	0	-0.054867	9.594706	-0.275389	-0.000549	0.095947	-0.002747	-2.127549	5.003399	13.554644
55916	0	-0.054738	9.594624	-0.227667	-0.000548	0.095946	-0.002274	-2.123591	5.000901	13.554998
55917	0	-0.018102	9.588612	-0.189793	-0.000183	0.095886	-0.001892	-2.116726	4.997055	13.549233
55918	0	-0.048315	9.594618	-0.227654	-0.000484	0.095946	-0.002271	-2.109614	4.994149	13.547782
55919	0	-0.024266	9.631338	-0.207997	-0.000244	0.096313	-0.002075	-2.103588	4.991087	13.548985
55920	0	-0.035933	9.649541	-0.233968	-0.000363	0.096496	-0.002330	-2.091353	4.985045	13.556366
55921	0	-0.024240	9.692391	-0.286606	-0.000244	0.096924	-0.002869	-2.094402	4.981605	13.555398
55922	0	-0.035903	9.692375	-0.268429	-0.000363	0.096924	-0.002681	-2.090008	4.975179	13.558938
55923	0	0.000115	9.747295	-0.299704	0.000000	0.097473	-0.002991	-2.082161	4.972541	13.562651
55924	0	-0.042023	9.765518	-0.239920	-0.000425	0.097655	-0.002394	-2.075757	4.965184	13.555513
55925	0	-0.054523	9.808343	-0.207930	-0.000549	0.098083	-0.002075	-2.070744	4.959092	13.557435
55926	0	-0.072191	9.814351	-0.227053	-0.000725	0.098144	-0.002267	-2.066244	4.954411	13.553858
55927	0	-0.036919	9.832757	-0.280950	-0.000366	0.098328	-0.002808	-2.063681	4.956587	13.556439
55928	0	-0.061518	9.844869	-0.232731	-0.000617	0.098449	-0.002324	-2.059459	4.953164	13.559694
55929	0	-0.054848	9.912103	-0.244407	-0.000549	0.099121	-0.002441	-2.055850	4.950934	13.563715
55930	0	-0.116100	9.887597	-0.299653	-0.001159	0.098876	-0.002996	-2.055498	4.952268	13.564232
55931	0	-0.066962	9.936514	-0.268930	-0.000671	0.099365	-0.002686	-2.051187	4.948864	13.559784
55932	0	-0.078950	9.918108	-0.257510	-0.000791	0.099181	-0.002571	-2.046115	4.946330	13.561879
55933	0	-0.054708	9.899892	-0.226358	-0.000549	0.098999	-0.002258	-2.039789	4.942437	13.561805
55934	0	-0.036180	9.893686	-0.221681	-0.000362	0.098937	-0.002209	-2.030293	4.940428	13.558376
55935	0	-0.079433	9.881584	-0.299295	-0.000793	0.098816	-0.002991	-2.027674	4.940076	13.553190
55936	0	-0.067488	9.857090	-0.244277	-0.000673	0.098571	-0.002446	-2.031544	4.940581	13.552015
55937	0	-0.042592	9.863286	-0.256194	-0.000427	0.098633	-0.002563	-2.033535	4.937655	13.544309
55938	0	-0.006071	9.814451	-0.304955	-0.000059	0.098145	-0.003049	-2.032664	4.938153	13.543689
55939	0	-0.025171	9.771736	-0.243767	-0.000244	0.097717	-0.002441	-2.037100	4.945674	13.538852
55940	0	-0.062549	9.747300	-0.304960	-0.000626	0.097473	-0.003045	-2.031825	4.944143	13.536633
55941	0	-0.073442	9.680169	-0.219943	-0.000732	0.096802	-0.002197	-2.029401	4.945149	13.530331
55942	0	-0.037036	9.673984	-0.226019	-0.000371	0.096740	-0.002263	-2.032867	4.943063	13.525868
55943	0	-0.036666	9.686280	-0.244102	-0.000366	0.096863	-0.002441	-2.033244	4.942262	13.524561
55944	0	-0.036735	9.625147	-0.225884	-0.000367	0.096251	-0.002258	-2.032590	4.941145	13.519947
55945	0	-0.024459	9.625239	-0.219946	-0.000244	0.096252	-0.002197	-2.029938	4.940351	13.515359
55946	0	-0.036647	9.631250	-0.250839	-0.000368	0.096313	-0.002507	-2.028487	4.937044	13.512958
55947	0	-0.030559	9.594723	-0.286984	-0.000305	0.095947	-0.002869	-2.026867	4.936213	13.511032
55948	0	-0.024403	9.606859	-0.280361	-0.000245	0.096068	-0.002810	-2.034599	4.933675	13.513680
55949	0	-0.024166	9.619136	-0.268737	-0.000244	0.096191	-0.002686	-2.032347	4.929376	13.510586
55950	0	-0.054435	9.588522	-0.226457	-0.000545	0.095885	-0.002262	-2.029342	4.927815	13.508684
55951	0	-0.036323	9.643561	-0.164501	-0.000366	0.096436	-0.001648	-2.032352	4.922982	13.511885
55952	0	-0.042163	9.655758	-0.219320	-0.000422	0.096558	-0.002192	-2.030110	4.921807	13.512087
55953	0	-0.023969	9.686280	-0.170899	-0.000244	0.096863	-0.001709	-2.029713	4.915246	13.514338
55954	0	0.007884	9.710606	-0.243807	0.000070	0.097106	-0.002441	-2.033191	4.903093	13.519254
55955	0	-0.036295	9.735112	-0.250094	-0.000366	0.097351	-0.002502	-2.034890	4.897916	13.518319
55956	0	-0.059840	9.747320	-0.280411	-0.000605	0.097473	-0.002805	-2.035338	4.889294	13.519384
55957	0	-0.078909	9.790049	-0.335513	-0.000793	0.097900	-0.003357	-2.036630	4.883063	13.531038
55958	0	-0.090110	9.808353	-0.201273	-0.000908	0.098083	-0.002011	-2.034460	4.873856	13.534859
55959	0	-0.054257	9.844976	-0.274620	-0.000549	0.098450	-0.002747	-2.034642	4.864709	13.534808
55960	0	-0.040984	9.887694	-0.183275	-0.000414	0.098877	-0.001831	-2.032375	4.858722	13.535655
55961	0	-0.054713	9.924310	-0.207896	-0.000549	0.099243	-0.002075	-2.028003	4.854882	13.532766
55962	0	-0.079068	9.887611	-0.268877	-0.000790	0.098876	-0.002693	-2.032580	4.854843	13.537324
55963	0	-0.048531	9.887710	-0.280308	-0.000488	0.098877	-0.002808	-2.037663	4.850086	13.537885
55964	0	-0.084411	9.936548	-0.273065	-0.000849	0.099365	-0.002738	-2.046256	4.843326	13.530996
55965	0	-0.073176	9.924342	-0.316586	-0.000732	0.099243	-0.003174	-2.055357	4.841210	13.529342
55966	0	-0.073107	9.906012	-0.315659	-0.000731	0.099060	-0.003159	-2.057286	4.839479	13.532190
55967	0	-0.054144	9.899908	-0.225791	-0.000549	0.098999	-0.002258	-2.057572	4.829055	13.531470
55968	0	-0.065591	9.869380	-0.232139	-0.000656	0.098694	-0.002319	-2.055055	4.827494	13.529291
55969	0	-0.085679	9.832763	-0.231857	-0.000854	0.098328	-0.002319	-2.055779	4.828875	13.527474
55970	0	-0.037184	9.826570	-0.133797	-0.000371	0.098266	-0.001342	-2.060081	4.828605	13.526288
55971	0	-0.085118	9.802261	-0.225305	-0.000854	0.098022	-0.002258	-2.066067	4.823430	13.525588
55972	0	-0.054619	9.729014	-0.230479	-0.000544	0.097290	-0.002310	-2.071665	4.825212	13.526827
55973	0	-0.049023	9.722912	-0.249760	-0.000488	0.097229	-0.002502	-2.077327	4.826181	13.523448
55974	0	-0.024799	9.692389	-0.267369	-0.000249	0.096924	-0.002676	-2.080022	4.823760	13.518178
55975	0	-0.024389	9.643545	-0.244507	-0.000244	0.096436	-0.002441	-2.075699	4.822130	13.512654
55976	0	-0.011933	9.643473	-0.213769	-0.000122	0.096435	-0.002144	-2.083432	4.817506	13.503716
55977	0	-0.030221	9.606948	-0.213037	-0.000305	0.096069	-0.002136	-2.090008	4.812707	13.507696
55978	0	-0.060255	9.588633	-0.181503	-0.000605	0.095886	-0.001820	-2.095289	4.808943	13.508937
55979	0	-0.054756	9.600837	-0.139975	-0.000549	0.096008	-0.001404	-2.100227	4.805571	13.502288
55980	0	-0.048631	9.576418	-0.182213	-0.000485	0.095764	-0.001823	-2.101728	4.805340	13.499184
55981	0	-0.024412	9.582530	-0.200904	-0.000244	0.095825	-0.002014	-2.107504	4.804055	13.499134
55982	0	-0.011980	9.619153	-0.230485	-0.000122	0.096191	-0.002310	-2.112910	4.800118	13.505607
55983	0	-0.017984	9.637469	-0.274070	-0.000183	0.096375	-0.002747	-2.119728	4.794931	13.504911
55984	0	-0.059980	9.649673	-0.315890	-0.000605	0.096497	-0.003162	-2.123484	4.787956	13.506310
55985	0	-0.042511	9.661873	-0.256088	-0.000427	0.096619	-0.002563	-2.126467	4.784108	13.502003
55986	0	-0.047562	9.710692	-0.280471	-0.000484	0.097107	-0.002803	-2.123848	4.772438	13.505269
55987	0	-0.042268	9.759516	-0.250544	-0.000427	0.097595	-0.002502	-2.119755	4.765873	13.509999
55988	0	-0.053779	9.765531	-0.159380	-0.000541	0.097655	-0.001594	-2.118977	4.761170	13.515511
55989	0	-0.053656	9.796150	-0.195277	-0.000549	0.097961	-0.001953	-2.118915	4.745007	13.521903
55990	0	-0.058338	9.808353	-0.237954	-0.000586	0.098083	-0.002380	-2.119526	4.741219	13.525097
55991	0	-0.060987	9.857178	-0.268557	-0.000610	0.098572	-0.002686	-2.118942	4.739466	13.530719
55992	0	-0.060262	9.838888	-0.329190	-0.000609	0.098389	-0.003297	-2.124174	4.730394	13.535811
55993	0	-0.060693	9.881611	-0.304611	-0.000610	0.098816	-0.003052	-2.130367	4.725189	13.538790
55994	0	-0.078200	9.899908	-0.371208	-0.000787	0.098999	-0.003713	-2.130772	4.718379	13.539722
55995	0	-0.085116	9.930425	-0.219648	-0.000854	0.099304	-0.002197	-2.131566	4.713246	13.539459
55996	0	-0.072321	9.954833	-0.213660	-0.000726	0.099548	-0.002135	-2.129804	4.709070	13.539196
55997	0	-0.073392	9.899904	-0.170757	-0.000732	0.098999	-0.001709	-2.131075	4.709564	13.543245
55998	0	-0.061350	9.936528	-0.158168	-0.000614	0.099365	-0.001584	-2.133495	4.707555	13.544653
55999	0	-0.097769	9.906014	-0.170370	-0.000977	0.099060	-0.001709	-2.139285	4.707618	13.547182
56000	0	-0.085828	9.857193	-0.254789	-0.000857	0.098572	-0.002554	-2.146224	4.707411	13.544270
56001	0	-0.030480	9.844981	-0.304838	-0.000305	0.098450	-0.003052	-2.149843	4.705737	13.548509
56002	0	-0.012077	9.838882	-0.291803	-0.000122	0.098389	-0.002923	-2.155595	4.702912	13.546798
56003	0	-0.042961	9.796150	-0.298809	-0.000427	0.097961	-0.002991	-2.158633	4.704355	13.544145
56004	0	-0.073817	9.747313	-0.243697	-0.000737	0.097473	-0.002437	-2.158289	4.704191	13.540848
56005	0	-0.066997	9.735114	-0.195050	-0.000671	0.097351	-0.001953	-2.161272	4.701259	13.538931
56006	0	-0.060938	9.710698	-0.133345	-0.000607	0.097107	-0.001338	-2.166531	4.702257	13.539227
56007	0	-0.048805	9.698490	-0.164606	-0.000488	0.096985	-0.001648	-2.169007	4.700709	13.529684
56008	0	-0.030340	9.667972	-0.090932	-0.000305	0.096680	-0.000913	-2.173197	4.697404	13.524720
56009	0	-0.048537	9.637459	-0.170530	-0.000488	0.096375	-0.001709	-2.177404	4.692708	13.525452
56010	0	-0.042089	9.625254	-0.249200	-0.000422	0.096252	-0.002496	-2.181611	4.690722	13.524783
56011	0	-0.012034	9.613056	-0.225023	-0.000122	0.096130	-0.002258	-2.191259	4.687369	13.521269
56012	0	0.000616	9.619152	-0.266625	0.000003	0.096191	-0.002670	-2.195774	4.682210	13.524042
56013	0	-0.042659	9.564207	-0.280843	-0.000427	0.095642	-0.002808	-2.194667	4.680152	13.525011
56014	0	-0.054544	9.582522	-0.207683	-0.000548	0.095825	-0.002077	-2.194692	4.675437	13.525582
56015	0	-0.066847	9.613034	-0.177258	-0.000671	0.096130	-0.001770	-2.191395	4.670742	13.526228
56016	0	-0.048076	9.637350	-0.202293	-0.000483	0.096374	-0.002020	-2.187272	4.667417	13.531678
56017	0	-0.036290	9.661865	-0.152698	-0.000366	0.096619	-0.001526	-2.185706	4.662282	13.530785
56018	0	-0.035385	9.686193	-0.195267	-0.000360	0.096862	-0.001956	-2.189062	4.653256	13.535949
56019	0	-0.042283	9.704593	-0.189134	-0.000427	0.097046	-0.001892	-2.189741	4.646820	13.536099
56020	0	-0.041057	9.741207	-0.305331	-0.000419	0.097412	-0.003051	-2.186468	4.636106	13.537168
56021	0	-0.042248	9.771719	-0.281170	-0.000427	0.097717	-0.002808	-2.181553	4.629261	13.534862
56022	0	-0.029511	9.814357	-0.263357	-0.000297	0.098144	-0.002633	-2.180484	4.626377	13.540620
56023	0	-0.011599	9.832754	-0.201904	-0.000122	0.098328	-0.002014	-2.174208	4.618129	13.547935
56024	0	-0.053383	9.838776	-0.226786	-0.000538	0.098388	-0.002269	-2.174958	4.612219	13.550600
56025	0	-0.060430	9.875490	-0.140495	-0.000610	0.098755	-0.001404	-2.173227	4.604002	13.553377
56026	0	-0.108237	9.881594	-0.171349	-0.001087	0.098816	-0.001712	-2.171275	4.597190	13.550838
56027	0	-0.066954	9.887699	-0.170784	-0.000671	0.098877	-0.001709	-2.172468	4.593847	13.551926
56028	0	-0.024286	9.906014	-0.225243	-0.000241	0.099060	-0.002256	-2.176693	4.594494	13.554639
56029	0	-0.042690	9.905996	-0.299412	-0.000427	0.099060	-0.002991	-2.172523	4.592883	13.556495
56030	0	-0.073143	9.893689	-0.312522	-0.000732	0.098937	-0.003120	-2.166745	4.590519	13.556529
56031	0	-0.066950	9.906010	-0.274554	-0.000671	0.099060	-0.002747	-2.167635	4.587148	13.558383
56032	0	-0.084963	9.851070	-0.250292	-0.000852	0.098511	-0.002501	-2.164254	4.583717	13.564797
56033	0	-0.061388	9.851072	-0.170893	-0.000610	0.098511	-0.001709	-2.164520	4.586589	13.557980
56034	0	-0.037476	9.832661	-0.171272	-0.000374	0.098327	-0.001709	-2.160141	4.586460	13.553757
56035	0	-0.049029	9.814455	-0.170745	-0.000488	0.098145	-0.001709	-2.162164	4.587586	13.545985
56036	0	-0.073779	9.771631	-0.231736	-0.000737	0.097716	-0.002316	-2.161168	4.587045	13.542976
56037	0	-0.061126	9.753422	-0.213395	-0.000610	0.097534	-0.002136	-2.164013	4.586854	13.534231
56038	0	-0.048773	9.722815	-0.194485	-0.000490	0.097228	-0.001949	-2.169107	4.582764	13.534271
56039	0	-0.018517	9.704595	-0.298886	-0.000183	0.097046	-0.002991	-2.171481	4.583881	13.530033
56040	0	-0.024839	9.667868	-0.225782	-0.000249	0.096679	-0.002255	-2.168715	4.582031	13.524665
56041	0	-0.011738	9.655755	-0.201784	-0.000122	0.096558	-0.002014	-2.164364	4.575255	13.521056
56042	0	-0.060002	9.661765	-0.178075	-0.000602	0.096618	-0.001778	-2.160691	4.571983	13.516037
56043	0	-0.036550	9.631345	-0.122290	-0.000366	0.096313	-0.001221	-2.157888	4.569977	13.514151
56044	0	-0.042704	9.600732	-0.122711	-0.000426	0.096007	-0.001225	-2.155735	4.569718	13.513198
56045	0	-0.017937	9.606933	-0.170972	-0.000183	0.096069	-0.001709	-2.154297	4.564136	13.518605
56046	0	-0.072258	9.600732	-0.140927	-0.000726	0.096007	-0.001406	-2.149907	4.559196	13.517824
56047	0	-0.060807	9.637444	-0.165276	-0.000610	0.096375	-0.001648	-2.143610	4.555363	13.527368
56048	0	-0.036139	9.649560	-0.220904	-0.000362	0.096496	-0.002208	-2.141803	4.553018	13.530152
56049	0	-0.030337	9.649651	-0.226161	-0.000305	0.096497	-0.002258	-2.137679	4.549711	13.532534
56050	0	-0.011523	9.692273	-0.202814	-0.000119	0.096923	-0.002021	-2.128734	4.543870	13.535590
56051	0	-0.018017	9.735100	-0.201787	-0.000183	0.097351	-0.002014	-2.124201	4.539259	13.538525
56052	0	-0.084667	9.728909	-0.135131	-0.000849	0.097289	-0.001350	-2.122985	4.535640	13.536520
56053	0	-0.054819	9.777821	-0.244626	-0.000549	0.097778	-0.002441	-2.116988	4.533189	13.539819
56054	0	-0.030298	9.759422	-0.233158	-0.000303	0.097594	-0.002330	-2.114889	4.531673	13.535705
56055	0	-0.023814	9.820560	-0.219652	-0.000244	0.098206	-0.002197	-2.115484	4.523543	13.537597
56056	0	-0.028937	9.838865	-0.250289	-0.000294	0.098389	-0.002501	-2.113710	4.517304	13.534346
56057	0	-0.060318	9.875485	-0.201793	-0.000610	0.098755	-0.002014	-2.109026	4.507864	13.536814
56058	0	-0.108108	9.850970	-0.233235	-0.001084	0.098510	-0.002327	-2.102806	4.502899	13.531912
56059	0	-0.066957	9.887691	-0.299259	-0.000671	0.098877	-0.002991	-2.100485	4.499627	13.531513
56060	0	-0.079445	9.869285	-0.220161	-0.000791	0.098693	-0.002201	-2.099814	4.502940	13.529818
56061	0	-0.011920	9.912103	-0.262715	-0.000122	0.099121	-0.002625	-2.096874	4.498420	13.524966
56062	0	-0.054584	9.881486	-0.208533	-0.000545	0.098815	-0.002081	-2.091663	4.498776	13.522684
56063	0	-0.097671	9.893792	-0.268813	-0.000977	0.098938	-0.002686	-2.088695	4.497756	13.519369
56064	0	-0.104101	9.863175	-0.208491	-0.001039	0.098632	-0.002081	-2.084055	4.499467	13.513791
56065	0	-0.061123	9.857166	-0.195873	-0.000610	0.098572	-0.001953	-2.077641	4.499344	13.507674
56066	0	-0.036820	9.850965	-0.172813	-0.000368	0.098510	-0.001720	-2.068352	4.498351	13.511634
56067	0	-0.024509	9.832746	-0.250917	-0.000244	0.098328	-0.002502	-2.060731	4.498259	13.504810
56068	0	-0.049055	9.789933	-0.239827	-0.000491	0.097899	-0.002394	-2.055516	4.496393	13.497919
56069	0	-0.073028	9.777834	-0.207516	-0.000732	0.097778	-0.002075	-2.055542	4.492751	13.493909
56070	0	-0.030636	9.759506	-0.256982	-0.000301	0.097595	-0.002564	-2.049082	4.497496	13.492383
56071	0	-0.048622	9.698483	-0.238219	-0.000488	0.096985	-0.002380	-2.047072	4.493898	13.488687
56072	0	-0.036522	9.680070	-0.250983	-0.000362	0.096801	-0.002506	-2.042922	4.496080	13.483297
56073	0	-0.055123	9.680163	-0.214138	-0.000549	0.096802	-0.002136	-2.036713	4.497235	13.481184
56074	0	-0.061314	9.649561	-0.227023	-0.000615	0.096496	-0.002269	-2.035096	4.493743	13.473237
56075	0	-0.048466	9.649654	-0.159058	-0.000488	0.096497	-0.001587	-2.030695	4.488361	13.472428
56076	0	-0.035859	9.631250	-0.147448	-0.000360	0.096313	-0.001472	-2.028308	4.486157	13.469015
56077	0	-0.030346	9.631341	-0.183508	-0.000305	0.096313	-0.001831	-2.023658	4.483008	13.463230
56078	0	-0.054651	9.612933	-0.190499	-0.000546	0.096129	-0.001901	-2.018129	4.482021	13.466531
56079	0	-0.066924	9.649651	-0.226196	-0.000671	0.096497	-0.002258	-2.013689	4.478385	13.465634
56080	0	-0.054784	9.619043	-0.189995	-0.000546	0.096190	-0.001900	-2.013602	4.480072	13.459800
56081	0	-0.012100	9.674061	-0.232413	-0.000122	0.096741	-0.002319	-2.007749	4.477726	13.461553
56082	0	0.012062	9.680072	-0.276021	0.000124	0.096801	-0.002757	-2.003624	4.480671	13.464484
56083	0	-0.023754	9.698471	-0.275250	-0.000244	0.096985	-0.002747	-1.996507	4.471782	13.464361
56084	0	-0.066063	9.741108	-0.257827	-0.000659	0.097411	-0.002576	-1.993557	4.472623	13.464003
56085	0	-0.079198	9.777817	-0.208302	-0.000793	0.097778	-0.002075	-1.984148	4.469837	13.465878
56086	0	-0.078733	9.771631	-0.166705	-0.000791	0.097716	-0.001664	-1.980494	4.464962	13.468357
56087	0	-0.060549	9.820554	-0.183405	-0.000610	0.098206	-0.001831	-1.976787	4.458246	13.472000
56088	0	-0.022989	9.850972	-0.263400	-0.000235	0.098510	-0.002631	-1.973437	4.451676	13.470063
56089	0	-0.048653	9.844979	-0.231631	-0.000488	0.098450	-0.002319	-1.977037	4.448534	13.464343
56090	0	-0.072461	9.869396	-0.273824	-0.000730	0.098694	-0.002741	-1.979708	4.441769	13.468118
56091	0	-0.054063	9.875495	-0.250169	-0.000549	0.098755	-0.002502	-1.980274	4.430659	13.471431
56092	0	-0.077691	9.881589	-0.305143	-0.000776	0.098816	-0.003051	-1.979578	4.430256	13.470316
56093	0	-0.066961	9.899887	-0.226544	-0.000671	0.098999	-0.002258	-1.971327	4.427128	13.466289
56094	0	-0.078548	9.893695	-0.227920	-0.000791	0.098937	-0.002274	-1.964709	4.420146	13.463354
56095	0	-0.054664	9.893804	-0.219539	-0.000549	0.098938	-0.002197	-1.966536	4.416028	13.465625
56096	0	-0.054433	9.881592	-0.152318	-0.000545	0.098816	-0.001523	-1.966340	4.414747	13.462632
56097	0	-0.030296	9.857177	-0.250291	-0.000305	0.098572	-0.002502	-1.965646	4.411127	13.463382
56098	0	-0.011572	9.832768	-0.158561	-0.000118	0.098328	-0.001588	-1.968407	4.407142	13.458624
56099	0	-0.078941	9.814454	-0.201525	-0.000793	0.098145	-0.002014	-1.967100	4.401380	13.455970
56100	0	-0.084998	9.796046	-0.274887	-0.000847	0.097960	-0.002749	-1.967596	4.403991	13.457949
56101	0	-0.048758	9.771728	-0.274704	-0.000488	0.097717	-0.002747	-1.966906	4.402129	13.456653
56102	0	-0.000100	9.728905	-0.256582	0.000001	0.097289	-0.002564	-1.965277	4.403370	13.453930
56103	0	-0.012035	9.710683	-0.281132	-0.000122	0.097107	-0.002808	-1.960974	4.400259	13.450991
56104	0	-0.017599	9.722800	-0.251229	-0.000180	0.097228	-0.002510	-1.958371	4.394184	13.448901
56105	0	-0.079497	9.661858	-0.104273	-0.000793	0.096619	-0.001038	-1.952249	4.394994	13.448353
56106	0	-0.098081	9.655671	-0.110483	-0.000980	0.096557	-0.001109	-1.957442	4.394532	13.444916
56107	0	-0.048534	9.655770	-0.146042	-0.000488	0.096558	-0.001465	-1.962517	4.390042	13.446510
56108	0	0.000744	9.625250	-0.206386	0.000006	0.096252	-0.002067	-1.965661	4.386983	13.446430
56109	0	-0.012575	9.619155	-0.255797	-0.000122	0.096191	-0.002563	-1.972024	4.390352	13.446366
56110	0	-0.018939	9.619138	-0.316435	-0.000191	0.096191	-0.003163	-1.970651	4.387727	13.448034
56111	0	-0.054514	9.619142	-0.256387	-0.000549	0.096191	-0.002563	-1.969632	4.381823	13.454726
56112	0	-0.054025	9.631249	-0.165131	-0.000542	0.096313	-0.001649	-1.966349	4.379130	13.460802
56113	0	-0.054975	9.655767	-0.152217	-0.000549	0.096558	-0.001526	-1.970781	4.378644	13.457242
56114	0	-0.030730	9.673971	-0.109704	-0.000306	0.096740	-0.001092	-1.964377	4.379027	13.459873
56115	0	-0.005695	9.722899	-0.073502	-0.000061	0.097229	-0.000732	-1.961116	4.373228	13.462498
56116	0	0.001719	9.728916	-0.146546	0.000008	0.097289	-0.001471	-1.966951	4.360976	13.463999
56117	0	-0.048235	9.729004	-0.225941	-0.000488	0.097290	-0.002258	-1.965473	4.352998	13.466138
56118	0	-0.040391	9.765544	-0.268506	-0.000416	0.097655	-0.002688	-1.969080	4.338088	13.471345
56119	0	-0.029695	9.777837	-0.274584	-0.000305	0.097778	-0.002747	-1.969714	4.327468	13.474628
56120	0	-0.046883	9.802251	-0.359918	-0.000472	0.098022	-0.003600	-1.970680	4.322675	13.476602
56121	0	-0.042244	9.851065	-0.262863	-0.000427	0.098511	-0.002625	-1.965857	4.316065	13.473780
56122	0	-0.047751	9.832665	-0.300070	-0.000480	0.098327	-0.002999	-1.964142	4.312499	13.475081
56123	0	-0.041750	9.863293	-0.207180	-0.000427	0.098633	-0.002075	-1.967998	4.300185	13.473308
56124	0	-0.071008	9.893799	-0.139844	-0.000713	0.098938	-0.001397	-1.966427	4.295429	13.475774
56125	0	-0.097660	9.893821	-0.206461	-0.000977	0.098938	-0.002075	-1.978607	4.294483	13.475931
56126	0	-0.073019	9.893809	-0.266170	-0.000733	0.098938	-0.002665	-1.981976	4.289767	13.472121
56127	0	-0.042252	9.881600	-0.250015	-0.000427	0.098816	-0.002502	-1.984839	4.283237	13.466862
56128	0	-0.041657	9.875496	-0.310690	-0.000419	0.098755	-0.003109	-1.987185	4.279798	13.464819
56129	0	-0.012147	9.863277	-0.274808	-0.000122	0.098633	-0.002747	-1.985589	4.278061	13.461166
56130	0	-0.036506	9.844884	-0.244181	-0.000365	0.098449	-0.002445	-1.989784	4.276787	13.455219
56131	0	-0.060803	9.844981	-0.249908	-0.000610	0.098450	-0.002502	-1.993346	4.273156	13.462680
56132	0	-0.066550	9.838878	-0.181938	-0.000668	0.098389	-0.001824	-1.999235	4.269764	13.459913
56133	0	-0.067032	9.814463	-0.145883	-0.000671	0.098145	-0.001465	-2.006302	4.267568	13.456585
56134	0	-0.054702	9.722915	-0.211839	-0.000547	0.097229	-0.002125	-2.013593	4.266160	13.459113
56135	0	-0.017984	9.716803	-0.201156	-0.000183	0.097168	-0.002014	-2.016700	4.261340	13.455360
56136	0	-0.011435	9.698503	-0.267476	-0.000116	0.096985	-0.002681	-2.023932	4.257958	13.450850
56137	0	-0.024093	9.674083	-0.280429	-0.000244	0.096741	-0.002808	-2.027932	4.253145	13.448486
56138	0	-0.023806	9.649668	-0.249295	-0.000238	0.096497	-0.002497	-2.032236	4.251766	13.449124
56139	0	-0.055040	9.643560	-0.243893	-0.000549	0.096436	-0.002441	-2.034942	4.252122	13.451525
56140	0	-0.067435	9.637463	-0.249308	-0.000674	0.096375	-0.002498	-2.040231	4.251296	13.453625
56141	0	-0.018063	9.649659	-0.170897	-0.000183	0.096497	-0.001709	-2.040411	4.247401	13.449480
56142	0	-0.023579	9.606932	-0.146727	-0.000239	0.096069	-0.001466	-2.038410	4.242192	13.454450
56143	0	0.000442	9.619148	-0.164355	0.000000	0.096191	-0.001648	-2.043420	4.235996	13.456066
56144	0	-0.023088	9.649664	-0.133078	-0.000236	0.096497	-0.001334	-2.047372	4.229510	13.458176
56145	0	-0.054343	9.625251	-0.231787	-0.000549	0.096252	-0.002319	-2.048912	4.221580	13.461186
56146	0	-0.053400	9.674093	-0.249236	-0.000538	0.096741	-0.002500	-2.057500	4.216013	13.458467
56147	0	-0.048529	9.667977	-0.304955	-0.000488	0.096680	-0.003052	-2.059862	4.211573	13.464327
56148	0	-0.004976	9.716789	-0.237971	-0.000055	0.097168	-0.002377	-2.055980	4.204106	13.464381
56149	0	0.000266	9.716802	-0.164498	0.000000	0.097168	-0.001648	-2.059054	4.200060	13.470407
56150	0	-0.017295	9.759520	-0.182663	-0.000178	0.097595	-0.001825	-2.057680	4.192783	13.465013
56151	0	-0.061107	9.790037	-0.134363	-0.000610	0.097900	-0.001343	-2.056400	4.192711	13.468895
56152	0	-0.097415	9.808274	-0.182478	-0.000978	0.098083	-0.001833	-2.066005	4.186726	13.466385
56153	0	-0.072382	9.832776	-0.195011	-0.000732	0.098328	-0.001953	-2.069422	4.175788	13.467280
56154	0	-0.046893	9.820560	-0.267899	-0.000471	0.098206	-0.002680	-2.070168	4.172355	13.471993
56155	0	-0.036357	9.857192	-0.237473	-0.000366	0.098572	-0.002380	-2.076528	4.168383	13.474930
56156	0	-0.029678	9.863289	-0.248922	-0.000300	0.098633	-0.002492	-2.079618	4.163244	13.477421
56157	0	-0.017969	9.887686	-0.262829	-0.000183	0.098877	-0.002625	-2.075009	4.158401	13.480883
56158	0	-0.054117	9.918125	-0.238525	-0.000543	0.099181	-0.002388	-2.078112	4.155784	13.481929
56159	0	-0.078858	9.893808	-0.201151	-0.000793	0.098938	-0.002014	-2.081084	4.149232	13.483449
56160	0	-0.072190	9.887705	-0.261652	-0.000723	0.098877	-0.002620	-2.084731	4.147170	13.482490
56161	0	-0.054292	9.851089	-0.176363	-0.000549	0.098511	-0.001770	-2.091962	4.138845	13.485333
56162	0	-0.035165	9.875498	-0.273108	-0.000354	0.098755	-0.002734	-2.095407	4.135453	13.487718
56163	0	-0.024207	9.826667	-0.262225	-0.000244	0.098267	-0.002625	-2.098255	4.132054	13.481389
56164	0	-0.017713	9.832780	-0.273704	-0.000179	0.098328	-0.002743	-2.104933	4.128598	13.478859
56165	0	-0.072813	9.796145	-0.268587	-0.000732	0.097961	-0.002686	-2.104730	4.122589	13.471195
56166	0	-0.059957	9.771641	-0.231739	-0.000602	0.097716	-0.002320	-2.108013	4.119117	13.472724
56167	0	-0.042504	9.759526	-0.134016	-0.000427	0.097595	-0.001343	-2.110994	4.115654	13.472928
56168	0	-0.036437	9.704595	-0.194520	-0.000362	0.097046	-0.001948	-2.114622	4.117108	13.473406
56169	0	0.006167	9.710687	-0.146929	0.000061	0.097107	-0.001465	-2.109638	4.115488	13.468385
56170	0	-0.005379	9.704500	-0.189913	-0.000060	0.097045	-0.001902	-2.112426	4.107198	13.471159
56171	0	-0.012217	9.686288	-0.188765	-0.000122	0.096863	-0.001892	-2.117809	4.106412	13.467652
56172	0	-0.048503	9.649658	-0.225052	-0.000489	0.096497	-0.002250	-2.116971	4.100503	13.463560
56173	0	-0.048576	9.637452	-0.238073	-0.000488	0.096375	-0.002380	-2.116477	4.096625	13.462579
56174	0	-0.054222	9.643448	-0.214285	-0.000545	0.096435	-0.002137	-2.109926	4.092938	13.455428
56175	0	0.006288	9.631345	-0.219846	0.000061	0.096313	-0.002197	-2.108292	4.089901	13.458435
56176	0	-0.017331	9.661863	-0.140915	-0.000180	0.096619	-0.001407	-2.105426	4.080824	13.454518
56177	0	-0.030205	9.686281	-0.213588	-0.000305	0.096863	-0.002136	-2.105221	4.076368	13.465004
56178	0	-0.072595	9.661865	-0.177067	-0.000727	0.096619	-0.001770	-2.104237	4.074648	13.470283
56179	0	-0.036254	9.674070	-0.225977	-0.000366	0.096741	-0.002258	-2.102345	4.069456	13.471064
56180	0	-0.029724	9.704496	-0.213947	-0.000299	0.097045	-0.002140	-2.103165	4.067076	13.467957
56181	0	-0.042567	9.704584	-0.195648	-0.000427	0.097046	-0.001953	-2.098746	4.064427	13.474338
56182	0	-0.035612	9.735016	-0.232639	-0.000363	0.097350	-0.002327	-2.099491	4.055041	13.470519
56183	0	-0.054708	9.777837	-0.231794	-0.000549	0.097778	-0.002319	-2.100951	4.051599	13.473090
56184	0	-0.054326	9.783933	-0.158629	-0.000546	0.097839	-0.001584	-2.098128	4.048159	13.474363
56185	0	-0.066542	9.814455	-0.195424	-0.000671	0.098145	-0.001953	-2.096721	4.040379	13.474250
56186	0	-0.072068	9.838770	-0.165185	-0.000721	0.098388	-0.001651	-2.095281	4.039232	13.476217
56187	0	-0.072862	9.826658	-0.244330	-0.000732	0.098267	-0.002441	-2.092779	4.034027	13.481460
56188	0	-0.053950	9.857076	-0.232633	-0.000542	0.098571	-0.002323	-2.089066	4.030661	13.479522
56189	0	-0.036627	9.863283	-0.268488	-0.000366	0.098633	-0.002686	-2.089788	4.029904	13.480238
56190	0	-0.036428	9.887678	-0.354417	-0.000367	0.098877	-0.003539	-2.083748	4.025747	13.482808
56191	0	-0.079288	9.851070	-0.335840	-0.000793	0.098511	-0.003357	-2.082106	4.024173	13.478460
56192	0	-0.060650	9.857073	-0.251077	-0.000609	0.098571	-0.002506	-2.076684	4.020018	13.480880
56193	0	-0.067036	9.869375	-0.232382	-0.000671	0.098694	-0.002319	-2.071495	4.018008	13.479321
56194	0	-0.054970	9.863179	-0.184340	-0.000547	0.098632	-0.001841	-2.068116	4.019891	13.479793
56195	0	-0.048692	9.838861	-0.189543	-0.000488	0.098389	-0.001892	-2.064422	4.017500	13.474677
56196	0	-0.030263	9.826564	-0.165614	-0.000303	0.098266	-0.001656	-2.063645	4.015993	13.475043
56197	0	-0.024051	9.802249	-0.182992	-0.000244	0.098022	-0.001831	-2.065116	4.010957	13.468833
56198	0	-0.042410	9.759521	-0.237798	-0.000421	0.097595	-0.002378	-2.065678	4.014299	13.467333
56199	0	-0.060713	9.722895	-0.256642	-0.000610	0.097229	-0.002563	-2.062244	4.009687	13.464720
56200	0	-0.047976	9.722804	-0.208315	-0.000483	0.097228	-0.002082	-2.060736	4.005613	13.464056
56201	0	-0.011820	9.686262	-0.250945	-0.000122	0.096863	-0.002502	-2.052685	4.000192	13.458662
56202	0	-0.029915	9.673962	-0.203529	-0.000298	0.096740	-0.002028	-2.044494	4.001341	13.459510
56203	0	-0.048647	9.661864	-0.177121	-0.000488	0.096619	-0.001770	-2.042992	3.998449	13.460804
56204	0	-0.066932	9.674070	-0.122501	-0.000669	0.096741	-0.001224	-2.041304	3.998663	13.457712
56205	0	-0.061259	9.655761	-0.109825	-0.000610	0.096558	-0.001099	-2.041737	4.000606	13.457678
56206	0	-0.030638	9.661770	-0.158746	-0.000310	0.096618	-0.001587	-2.041029	3.995654	13.457685
56207	0	-0.018162	9.649649	-0.262783	-0.000183	0.096497	-0.002625	-2.036889	3.993178	13.461586
56208	0	-0.042270	9.649548	-0.239319	-0.000424	0.096496	-0.002387	-2.029756	3.990386	13.457836
56209	0	-0.011956	9.674060	-0.268997	-0.000122	0.096741	-0.002686	-2.024474	3.986657	13.458068
56210	0	-0.030091	9.667850	-0.264271	-0.000300	0.096679	-0.002634	-2.014104	3.986526	13.456687
56211	0	-0.054673	9.686269	-0.177630	-0.000549	0.096863	-0.001770	-2.006504	3.982768	13.460615
56212	0	-0.053949	9.704489	-0.184902	-0.000545	0.097045	-0.001844	-2.000961	3.976089	13.459804
56213	0	-0.036252	9.747308	-0.159174	-0.000366	0.097473	-0.001587	-1.995207	3.971053	13.462015
56214	0	-0.041845	9.753317	-0.172310	-0.000421	0.097533	-0.001719	-1.990843	3.967867	13.462805
56215	0	-0.036364	9.771708	-0.251064	-0.000366	0.097717	-0.002502	-1.981128	3.964146	13.463702
56216	0	-0.041655	9.777733	-0.233922	-0.000422	0.097777	-0.002337	-1.977656	3.956534	13.467613
56217	0	-0.054874	9.790033	-0.299293	-0.000549	0.097900	-0.002991	-1.975176	3.955076	13.462745
56218	0	-0.066751	9.838757	-0.312282	-0.000670	0.098388	-0.003118	-1.968839	3.951003	13.466633
56219	0	-0.066242	9.857148	-0.306340	-0.000671	0.098572	-0.003052	-1.955195	3.939879	13.467902
56220	0	-0.089651	9.857071	-0.253129	-0.000898	0.098571	-0.002526	-1.949068	3.937094	13.470572
56221	0	-0.067062	9.881581	-0.232424	-0.000671	0.098816	-0.002319	-1.943167	3.935552	13.471800
56222	0	-0.054464	9.881488	-0.166464	-0.000548	0.098815	-0.001658	-1.935922	3.930577	13.473093
56223	0	-0.048341	9.851077	-0.195275	-0.000488	0.098511	-0.001953	-1.936224	3.924252	13.475576
56224	0	-0.078751	9.875486	-0.189186	-0.000784	0.098755	-0.001892	-1.936577	3.927746	13.471529
56225	0	-0.054941	9.851069	-0.280948	-0.000549	0.098511	-0.002808	-1.934404	3.927165	13.470908
56226	0	-0.061329	9.850974	-0.250764	-0.000611	0.098510	-0.002506	-1.932830	3.928790	13.469380
56227	0	-0.048906	9.838856	-0.305513	-0.000488	0.098389	-0.003052	-1.928770	3.929050	13.469561
56228	0	-0.018671	9.808246	-0.306086	-0.000185	0.098083	-0.003058	-1.925941	3.930340	13.467772
56229	0	-0.036707	9.753407	-0.281132	-0.000366	0.097534	-0.002808	-1.921610	3.930663	13.465463
56230	0	-0.061427	9.783830	-0.214783	-0.000612	0.097838	-0.002144	-1.917094	3.932348	13.461143
56231	0	-0.067483	9.759509	-0.214067	-0.000671	0.097595	-0.002136	-1.911890	3.935741	13.457811
56232	0	-0.086406	9.741115	-0.141274	-0.000862	0.097411	-0.001413	-1.912699	3.937422	13.453404
56233	0	-0.018320	9.729010	-0.164423	-0.000183	0.097290	-0.001648	-1.917224	3.936911	13.450026
56234	0	-0.030069	9.686287	-0.249355	-0.000306	0.096863	-0.002496	-1.919708	3.929863	13.448747
56235	0	-0.018290	9.667972	-0.292857	-0.000183	0.096680	-0.002930	-1.921162	3.928921	13.443657
56236	0	-0.042742	9.637449	-0.268455	-0.000427	0.096375	-0.002684	-1.920067	3.928484	13.441377
56237	0	-0.048798	9.625225	-0.342347	-0.000488	0.096252	-0.003418	-1.913418	3.927484	13.440027
56238	0	-0.091706	9.600718	-0.258070	-0.000916	0.096007	-0.002575	-1.906282	3.928732	13.444897
56239	0	-0.061254	9.637441	-0.195754	-0.000610	0.096375	-0.001953	-1.900800	3.930751	13.447288
56240	0	-0.067696	9.631245	-0.153942	-0.000676	0.096313	-0.001535	-1.896082	3.931138	13.442198
56241	0	-0.030414	9.667966	-0.110156	-0.000305	0.096680	-0.001099	-1.892797	3.929379	13.436878
56242	0	-0.048422	9.649558	-0.147531	-0.000486	0.096496	-0.001472	-1.888006	3.926241	13.441617
56243	0	-0.067407	9.674073	-0.231820	-0.000671	0.096741	-0.002319	-1.889410	3.928814	13.437992
56244	0	-0.049216	9.704484	-0.280961	-0.000494	0.097045	-0.002806	-1.884475	3.926110	13.442335
56245	0	-0.030625	9.704584	-0.250476	-0.000305	0.097046	-0.002502	-1.881493	3.926826	13.446509
56246	0	-0.060960	9.765525	-0.305866	-0.000613	0.097655	-0.003057	-1.878853	3.922017	13.448746
56247	0	-0.036366	9.765615	-0.214144	-0.000366	0.097656	-0.002136	-1.872710	3.918452	13.448102
56248	0	-0.005381	9.796038	-0.239488	-0.000056	0.097960	-0.002391	-1.868005	3.915002	13.447186
56249	0	-0.036327	9.802235	-0.220249	-0.000366	0.098022	-0.002197	-1.861844	3.910996	13.447940
56250	0	-0.066533	9.802148	-0.184293	-0.000666	0.098022	-0.001842	-1.860183	3.910055	13.448874
56251	0	-0.085412	9.826655	-0.195584	-0.000854	0.098267	-0.001953	-1.856884	3.909081	13.452536
56252	0	-0.072903	9.863182	-0.220600	-0.000732	0.098632	-0.002203	-1.853219	3.904602	13.454909
56253	0	-0.048485	9.851082	-0.219465	-0.000488	0.098511	-0.002197	-1.856005	3.900079	13.459832
56254	0	-0.029696	9.869375	-0.329405	-0.000299	0.098694	-0.003291	-1.852405	3.897774	13.463272
56255	0	-0.029874	9.844959	-0.305627	-0.000305	0.098450	-0.003052	-1.846908	3.889779	13.465556
56256	0	-0.065761	9.850982	-0.238903	-0.000659	0.098510	-0.002390	-1.848040	3.887607	13.463296
56257	0	-0.079303	9.857164	-0.250810	-0.000793	0.098572	-0.002502	-1.841213	3.886607	13.468587
56258	0	-0.066845	9.844874	-0.196633	-0.000671	0.098449	-0.001965	-1.839172	3.882659	13.467237
56259	0	-0.024636	9.832760	-0.219849	-0.000244	0.098328	-0.002197	-1.837519	3.884731	13.471323
56260	0	-0.036836	9.850979	-0.183448	-0.000371	0.098510	-0.001834	-1.836755	3.881168	13.470224
56261	0	-0.030603	9.838858	-0.189658	-0.000305	0.098389	-0.001892	-1.831657	3.881638	13.466495
56262	0	-0.079612	9.789957	-0.238440	-0.000795	0.097899	-0.002390	-1.838003	3.882008	13.468162
56263	0	-0.067047	9.729006	-0.341756	-0.000671	0.097290	-0.003418	-1.838613	3.880305	13.464686
56264	0	-0.055090	9.747321	-0.268236	-0.000547	0.097473	-0.002686	-1.842480	3.883841	13.460759
56265	0	-0.043284	9.698485	-0.207482	-0.000427	0.096985	-0.002075	-1.842899	3.889942	13.461337
56266	0	-0.037777	9.692289	-0.195210	-0.000378	0.096923	-0.001953	-1.844038	3.889578	13.462996
56267	0	-0.030417	9.674075	-0.219614	-0.000305	0.096741	-0.002197	-1.845466	3.887862	13.460094
56268	0	-0.048623	9.674069	-0.158709	-0.000486	0.096741	-0.001585	-1.843277	3.887211	13.452953
56269	0	-0.030081	9.637458	-0.164463	-0.000305	0.096375	-0.001648	-1.847237	3.881527	13.452071
56270	0	-0.011217	9.655770	-0.224917	-0.000113	0.096558	-0.002253	-1.851315	3.879453	13.450107
56271	0	-0.036224	9.625255	-0.213181	-0.000366	0.096252	-0.002136	-1.856612	3.874215	13.448705
56272	0	-0.041717	9.655762	-0.176161	-0.000420	0.096558	-0.001761	-1.856386	3.870822	13.447080
56273	0	-0.036584	9.631342	-0.195579	-0.000366	0.096313	-0.001953	-1.853079	3.869898	13.449154
56274	0	-0.017905	9.661774	-0.159052	-0.000183	0.096618	-0.001593	-1.855487	3.864607	13.452367
56275	0	-0.042169	9.686285	-0.219579	-0.000427	0.096863	-0.002197	-1.857104	3.857564	13.452359
56276	0	-0.053490	9.674076	-0.207177	-0.000539	0.096741	-0.002072	-1.857780	3.852437	13.452091
56277	0	-0.066361	9.692399	-0.188655	-0.000671	0.096924	-0.001892	-1.864224	3.842776	13.455738
56278	0	-0.071017	9.741230	-0.205821	-0.000717	0.097412	-0.002065	-1.871727	3.834088	13.458819
56279	0	-0.018240	9.747324	-0.231524	-0.000183	0.097473	-0.002319	-1.876550	3.832783	13.461629
56280	0	-0.018348	9.790048	-0.273549	-0.000182	0.097900	-0.002739	-1.880731	3.833821	13.459856
56281	0	-0.054410	9.790046	-0.323374	-0.000549	0.097900	-0.003235	-1.881959	3.827248	13.461589
56282	0	-0.077667	9.808366	-0.267967	-0.000784	0.098083	-0.002684	-1.886740	3.818263	13.456636
56283	0	-0.115625	9.826666	-0.176892	-0.001160	0.098267	-0.001770	-1.887827	3.813836	13.462389
56284	0	-0.078545	9.832766	-0.158441	-0.000787	0.098328	-0.001585	-1.888654	3.811849	13.460089
56285	0	-0.048570	9.875494	-0.207292	-0.000488	0.098755	-0.002075	-1.891324	3.808400	13.457488
56286	0	-0.036006	9.863287	-0.329048	-0.000361	0.098633	-0.003292	-1.893133	3.806340	13.458602
56287	0	-0.054710	9.857187	-0.219350	-0.000549	0.098572	-0.002197	-1.897511	3.803316	13.458840
56288	0	-0.053845	9.851089	-0.261361	-0.000546	0.098511	-0.002618	-1.902326	3.794684	13.460104
56289	0	-0.091262	9.875502	-0.255930	-0.000916	0.098755	-0.002563	-1.907261	3.790839	13.457713
[truncated: 500 more rows]
