# Supplementary material for: Properties of traditional bamboo carrying poles have implications for user interactions
Source: PLoS One. 2018 May 10;13(5):e0196208. doi: 10.1371/journal.pone.0196208 (PMC5945030; doi:10.1371/journal.pone.0196208)
Supplement: S1 Text — (ZIP) [file pone.0196208.s005.zip › ResTest_PoleD_L2Load2.txt]

// Start Time: Unknown
// Update Rate: 100.0Hz
// Filter Profile: human (34.3)
// Firmware Version: 2.1.4
PacketCounter	SampleTimeFine	Acc_X	Acc_Y	Acc_Z	VelInc_X	VelInc_Y	VelInc_Z	Roll	Pitch	Yaw	Latitude	Longitude	Altitude	Vel_X	Vel_Y	Vel_Z
54295	0	1.758072	9.655703	0.177616	0.017578	0.096558	0.001770	1.807947	-6.449556	51.694951
54296	0	0.752728	9.771517	0.043746	0.007512	0.097716	0.000440	1.810456	-6.467384	51.694614
54297	0	-0.407404	9.777891	0.238228	-0.004089	0.097778	0.002380	1.808411	-6.485321	51.693486
54298	0	-1.040350	9.863615	0.219374	-0.010406	0.098636	0.002201	1.818015	-6.488804	51.690056
54299	0	-0.740206	9.850965	0.322985	-0.007385	0.098511	0.003235	1.824873	-6.469219	51.686258
54300	0	0.305164	9.826871	0.394805	0.003078	0.098268	0.003956	1.835187	-6.437799	51.678603
54301	0	1.389522	9.814760	0.194705	0.013916	0.098145	0.001953	1.842734	-6.413515	51.668562
54302	0	1.699213	9.747895	0.291469	0.016987	0.097480	0.002916	1.844637	-6.419689	51.665809
54303	0	0.985320	9.649390	0.305092	0.009827	0.096497	0.003052	1.845549	-6.451179	51.665225
54304	0	-0.076574	9.533712	0.280912	-0.000803	0.095337	0.002806	1.842488	-6.495865	51.659170
54305	0	-0.741692	9.350823	0.292857	-0.007446	0.093506	0.002930	1.844875	-6.531789	51.655215
54306	0	-0.694208	9.198541	0.145460	-0.006962	0.091984	0.001462	1.857496	-6.556426	51.642085
54307	0	0.130056	8.789041	0.066392	0.001282	0.087891	0.000671	1.868377	-6.581061	51.634941
54308	0	0.989798	8.244960	0.094449	0.009862	0.082454	0.000960	1.891271	-6.631284	51.616284
54309	0	1.380475	7.585374	0.028883	0.013733	0.075867	0.000305	1.915246	-6.740144	51.594134
54310	0	1.286765	7.106303	-0.065828	0.012768	0.071081	-0.000642	1.940924	-6.902006	51.565382
54311	0	0.652527	6.816518	-0.049726	0.006409	0.068176	-0.000488	1.958928	-7.098964	51.526246
54312	0	-0.106658	6.494721	0.102754	-0.001181	0.064945	0.001026	1.963790	-7.300204	51.489442
54313	0	-1.058048	7.112105	0.030094	-0.010681	0.071106	0.000305	1.974330	-7.462582	51.478977
54314	0	-1.485125	8.677981	-0.044335	-0.014892	0.086773	-0.000438	1.974849	-7.515508	51.497919
54315	0	-1.296054	7.390794	0.412429	-0.012939	0.073914	0.004089	1.907442	-7.484135	51.531228
54316	0	-0.711897	8.330603	-0.368822	-0.007062	0.083313	-0.003640	1.960305	-7.403072	51.580305
54317	0	1.034884	7.135949	-0.579274	0.010376	0.071350	-0.005859	1.848755	-7.348021	51.687714
54318	0	2.140187	9.719876	-0.000972	0.021455	0.097187	0.000073	1.947095	-7.285074	51.739290
54319	0	2.755507	11.133633	-0.762832	0.027588	0.111328	-0.007629	1.949019	-7.246585	51.795501
54320	0	3.428253	10.994847	1.160058	0.034279	0.109949	0.011605	1.956308	-7.252355	51.818384
54321	0	1.636413	11.950661	0.203507	0.016357	0.119507	0.002075	1.987922	-7.259039	51.931286
54322	0	-0.231781	12.024560	1.649164	-0.002334	0.120255	0.016424	1.912438	-7.280585	51.982636
54323	0	-1.341492	12.592022	1.859321	-0.013428	0.125916	0.018616	1.943918	-7.287346	51.946722
54324	0	-1.270014	13.788039	0.868463	-0.012675	0.137883	0.008677	1.929422	-7.267920	51.973724
54325	0	-0.393262	13.580075	0.899803	-0.003906	0.135803	0.008972	1.911054	-7.244889	51.957965
54326	0	1.214012	13.751630	0.431350	0.012152	0.137515	0.004320	1.922742	-7.234333	51.899794
54327	0	2.403587	14.276335	-0.500186	0.024048	0.142761	-0.005005	1.921404	-7.226581	51.861405
54328	0	2.337773	14.031968	-0.450400	0.023353	0.140324	-0.004511	1.916570	-7.248398	51.832289
54329	0	1.334314	13.787420	-0.581248	0.013306	0.137878	-0.005798	1.932893	-7.282394	51.783779
54330	0	-0.165660	13.562015	-0.478885	-0.001696	0.135620	-0.004776	1.951923	-7.317441	51.744034
54331	0	-1.076820	12.976505	0.429161	-0.010803	0.129761	0.004333	2.002052	-7.347522	51.697723
54332	0	-0.881545	12.275497	0.819200	-0.008842	0.122751	0.008220	2.047934	-7.367881	51.623409
54333	0	0.116802	11.535921	0.905808	0.001160	0.115356	0.009094	2.101033	-7.370076	51.530934
54334	0	1.364979	10.779405	1.167560	0.013631	0.107795	0.011691	2.123598	-7.381675	51.442179
54335	0	1.821425	9.893423	0.859472	0.018188	0.098938	0.008606	2.137803	-7.404254	51.344625
54336	0	1.734910	9.050086	0.547591	0.017316	0.090508	0.005471	2.132571	-7.441278	51.239524
54337	0	1.102465	8.562739	0.012899	0.010986	0.085632	0.000122	2.129632	-7.493461	51.146922
54338	0	0.217332	7.977071	-0.153594	0.002143	0.079771	-0.001561	2.109229	-7.539928	51.053348
54339	0	-0.480744	7.147360	-0.138015	-0.004822	0.071472	-0.001404	2.091926	-7.565254	50.974514
54340	0	-0.718171	6.934201	-0.543809	-0.007180	0.069342	-0.005445	2.100620	-7.568511	50.910230
54341	0	-0.483612	6.982347	-0.707766	-0.004822	0.069824	-0.007080	2.110472	-7.550719	50.858544
54342	0	0.013380	6.549082	-0.555364	0.000156	0.065491	-0.005554	2.119284	-7.515834	50.808845
54343	0	0.681798	6.164669	-0.367571	0.006836	0.061646	-0.003662	2.148594	-7.485765	50.762762
54344	0	1.264400	6.299470	-0.395766	0.012658	0.062993	-0.003939	2.182854	-7.461864	50.739777
54345	0	1.452185	6.170757	-0.043190	0.014526	0.061707	-0.000427	2.191002	-7.453593	50.727336
54346	0	1.104326	6.298816	-0.105472	0.011038	0.062989	-0.001047	2.204701	-7.463485	50.724328
54347	0	0.415731	6.915252	-0.109234	0.004150	0.069153	-0.001099	2.193470	-7.474611	50.729979
54348	0	-0.260863	7.244773	0.410317	-0.002611	0.072448	0.004101	2.186414	-7.479092	50.743947
54349	0	-0.775689	7.940682	0.505636	-0.007751	0.079407	0.005066	2.190118	-7.472872	50.778487
54350	0	-0.766263	8.514115	0.370183	-0.007641	0.085143	0.003702	2.176710	-7.444892	50.826893
54351	0	-0.155815	8.996600	0.388936	-0.001526	0.089966	0.003906	2.191591	-7.404620	50.858670
54352	0	0.747056	9.809165	0.313032	0.007498	0.098089	0.003141	2.202029	-7.373084	50.880265
54353	0	1.554285	10.174833	0.800205	0.015564	0.101746	0.007996	2.194096	-7.350370	50.898697
54354	0	1.905302	10.761323	0.867534	0.019059	0.107612	0.008681	2.199818	-7.345517	50.926728
54355	0	1.648352	11.743094	0.141531	0.016479	0.117432	0.001404	2.186599	-7.349244	50.962999
54356	0	0.790237	11.871106	0.009901	0.007882	0.118712	0.000078	2.164319	-7.368338	50.979875
54357	0	-0.114147	12.231462	-0.018594	-0.001160	0.122314	-0.000183	2.166110	-7.385133	50.983899
54358	0	-0.483975	12.915149	-0.098871	-0.004845	0.129151	-0.000983	2.167867	-7.389015	50.997231
54359	0	-0.116763	13.043206	-0.002343	-0.001160	0.130432	0.000000	2.187332	-7.381775	51.003203
54360	0	0.772069	13.085992	-0.118101	0.007735	0.130859	-0.001145	2.219433	-7.369024	50.996645
54361	0	1.634583	13.183833	0.313413	0.016357	0.131836	0.003174	2.254880	-7.358553	50.981367
54362	0	1.933984	13.123309	0.831313	0.019326	0.131233	0.008343	2.281167	-7.369441	50.967854
54363	0	1.376262	12.798878	1.146074	0.013733	0.127991	0.011475	2.294568	-7.394692	50.954955
54364	0	0.344957	12.438867	0.961874	0.003414	0.124390	0.009619	2.297910	-7.425647	50.934495
54365	0	-0.417774	11.901999	1.000686	-0.004211	0.119019	0.010010	2.308007	-7.455402	50.902575
54366	0	-0.522731	11.316232	0.647593	-0.005248	0.113162	0.006464	2.305437	-7.474237	50.862928
54367	0	-0.024028	10.650624	0.117036	-0.000244	0.106506	0.001160	2.306091	-7.477970	50.801619
54368	0	0.738948	9.863293	-0.242095	0.007388	0.098633	-0.002430	2.303164	-7.481248	50.740044
54369	0	1.197696	9.252753	-0.421017	0.011963	0.092529	-0.004211	2.305662	-7.501571	50.680191
54370	0	1.316350	8.696785	-0.506652	0.013147	0.086970	-0.005066	2.308564	-7.525588	50.634083
54371	0	0.978703	8.190647	-0.586161	0.009766	0.081909	-0.005859	2.314221	-7.557903	50.600601
54372	0	0.390554	7.671735	-0.476186	0.003885	0.076718	-0.004763	2.316816	-7.589692	50.574196
54373	0	-0.102428	7.275369	-0.269643	-0.001038	0.072754	-0.002686	2.338787	-7.611442	50.551300
54374	0	-0.313962	7.141232	-0.076300	-0.003147	0.071412	-0.000753	2.355813	-7.623289	50.544583
54375	0	-0.214230	7.006836	0.157874	-0.002136	0.070068	0.001587	2.370450	-7.612916	50.539162
54376	0	0.059063	6.787184	0.271335	0.000598	0.067871	0.002730	2.398820	-7.600221	50.541209
54377	0	0.493605	6.713952	0.353492	0.004944	0.067139	0.003540	2.405980	-7.587042	50.553617
54378	0	1.010394	6.592249	0.457002	0.010116	0.065921	0.004568	2.401760	-7.567531	50.573742
54379	0	1.244740	6.811572	0.269068	0.012451	0.068115	0.002686	2.392690	-7.561599	50.601790
54380	0	1.110081	7.171613	0.052171	0.011101	0.071716	0.000498	2.353193	-7.561064	50.636719
54381	0	0.542950	7.427974	0.232690	0.005432	0.074280	0.002319	2.335778	-7.557534	50.682409
54382	0	-0.073887	8.154299	-0.090076	-0.000736	0.081543	-0.000905	2.317334	-7.552096	50.742116
54383	0	-0.373800	8.673033	-0.005053	-0.003723	0.086731	-0.000061	2.288316	-7.531252	50.804380
54384	0	-0.353015	9.155003	-0.041407	-0.003510	0.091551	-0.000405	2.283511	-7.505161	50.871602
54385	0	0.064720	9.814469	-0.164834	0.000671	0.098145	-0.001648	2.272152	-7.474696	50.934153
54386	0	0.693801	10.205543	0.250681	0.006964	0.102054	0.002508	2.266633	-7.446049	50.989395
54387	0	1.273397	10.895053	0.298508	0.012756	0.108948	0.002991	2.267576	-7.423021	51.051747
54388	0	1.416674	11.450854	0.334470	0.014174	0.114508	0.003345	2.263611	-7.416885	51.116181
54389	0	1.142189	11.859068	0.408434	0.011414	0.118591	0.004089	2.262337	-7.425758	51.176152
54390	0	0.545759	12.359510	0.467528	0.005448	0.123595	0.004683	2.261154	-7.435133	51.227806
54391	0	0.085654	12.652603	0.658872	0.000854	0.126526	0.006592	2.256251	-7.438023	51.268293
54392	0	-0.000245	12.921217	0.601896	0.000004	0.129211	0.006035	2.263312	-7.433104	51.304471
54393	0	0.323229	13.073749	0.365763	0.003235	0.130737	0.003662	2.264048	-7.430504	51.323234
54394	0	0.974432	13.055578	0.363943	0.009760	0.130554	0.003654	2.276571	-7.416253	51.328993
54395	0	1.482503	13.067715	0.390139	0.014832	0.130676	0.003906	2.280688	-7.409869	51.330267
54396	0	1.525992	12.762407	0.461905	0.015245	0.127625	0.004628	2.288690	-7.422180	51.331146
54397	0	0.966890	12.438801	0.432405	0.009644	0.124390	0.004333	2.297764	-7.444687	51.326792
54398	0	0.330529	11.968825	0.376961	0.003283	0.119689	0.003766	2.296190	-7.465453	51.315596
54399	0	0.008233	11.358668	0.365386	0.000061	0.113586	0.003662	2.310041	-7.485529	51.287112
54400	0	-0.013213	10.858161	0.101614	-0.000144	0.108582	0.001021	2.321562	-7.497276	51.256439
54401	0	0.311880	10.064678	0.061214	0.003113	0.100647	0.000610	2.327381	-7.503448	51.208508
54402	0	0.618350	9.496892	-0.135802	0.006174	0.094970	-0.001343	2.352794	-7.515282	51.154636
54403	0	0.794786	8.886601	-0.073098	0.007935	0.088867	-0.000732	2.355554	-7.532278	51.111386
54404	0	0.748493	8.373606	-0.121849	0.007470	0.083737	-0.001219	2.359783	-7.552651	51.067699
54405	0	0.532713	8.007698	-0.201464	0.005310	0.080078	-0.002014	2.365209	-7.577433	51.030772
54406	0	0.266956	7.452158	-0.140134	0.002656	0.074522	-0.001404	2.366001	-7.598178	51.001683
54407	0	-0.047990	7.025180	0.402357	-0.000488	0.070251	0.004028	2.377158	-7.610094	50.984326
54408	0	-0.102298	7.165521	-0.027057	-0.001022	0.071655	-0.000255	2.405179	-7.608337	50.972172
54409	0	0.023353	6.866444	0.153241	0.000244	0.068665	0.001526	2.396309	-7.589484	50.961262
54410	0	0.399597	6.616274	0.245441	0.004007	0.066162	0.002453	2.393971	-7.568717	50.958391
54411	0	0.749338	6.646883	0.061309	0.007507	0.066467	0.000610	2.389423	-7.543659	50.956524
54412	0	1.101021	6.586218	-0.004755	0.011019	0.065861	-0.000056	2.374233	-7.527684	50.961816
54413	0	1.091779	6.933774	-0.420116	0.010925	0.069336	-0.004211	2.356650	-7.512897	50.979643
54414	0	0.797691	7.226972	-0.454240	0.007979	0.072268	-0.004558	2.330759	-7.506230	51.000691
54415	0	0.329352	7.586682	-0.189148	0.003296	0.075867	-0.001892	2.324981	-7.500497	51.031692
54416	0	-0.105449	8.337275	-0.202362	-0.001043	0.083373	-0.002016	2.324312	-7.482317	51.084163
54417	0	-0.197683	8.752388	-0.000133	-0.001953	0.087524	0.000000	2.313316	-7.449591	51.142345
54418	0	-0.014290	9.301692	0.150465	-0.000113	0.093017	0.001525	2.328074	-7.412606	51.194617
54419	0	0.429715	9.881819	0.413401	0.004333	0.098816	0.004150	2.341554	-7.370494	51.231581
54420	0	1.020358	10.413961	0.825758	0.010236	0.104136	0.008269	2.351246	-7.336148	51.264853
54421	0	1.297663	10.968311	0.976437	0.013000	0.109680	0.009766	2.349112	-7.313558	51.309609
54422	0	1.111371	11.505630	0.884959	0.011120	0.115056	0.008845	2.341618	-7.308405	51.342498
54423	0	0.640877	11.920110	0.745513	0.006409	0.119202	0.007446	2.330323	-7.308238	51.362197
54424	0	0.121786	12.328913	0.510562	0.001222	0.123290	0.005082	2.307039	-7.303615	51.369456
54425	0	-0.202162	12.603719	0.269882	-0.002014	0.126038	0.002686	2.292812	-7.295564	51.379432
54426	0	0.016136	12.835696	-0.020764	0.000168	0.128357	-0.000217	2.284110	-7.288353	51.378919
54427	0	0.517117	12.921193	-0.348525	0.005188	0.129211	-0.003479	2.292414	-7.272697	51.361085
54428	0	1.246522	12.927514	-0.296479	0.012478	0.129274	-0.002945	2.312477	-7.260952	51.335017
54429	0	1.580779	12.890646	0.082906	0.015808	0.128906	0.000854	2.336520	-7.259319	51.312236
54430	0	1.313228	12.573347	0.412829	0.013123	0.125733	0.004162	2.369679	-7.265951	51.281311
54431	0	0.783333	12.298594	0.613613	0.007812	0.122986	0.006165	2.400766	-7.282294	51.245082
54432	0	0.274959	11.786204	0.994871	0.002728	0.117862	0.009958	2.417902	-7.298611	51.198824
54433	0	0.086596	11.309970	1.023580	0.000854	0.113098	0.010254	2.446384	-7.304034	51.143983
54434	0	0.283528	10.791089	0.588215	0.002825	0.107911	0.005883	2.458895	-7.310314	51.075554
54435	0	0.623402	10.058535	0.384686	0.006226	0.100586	0.003845	2.466067	-7.316100	51.006170
54436	0	0.849894	9.588391	-0.067308	0.008494	0.095884	-0.000672	2.475427	-7.320951	50.924943
54437	0	0.922887	8.984261	-0.120964	0.009216	0.089844	-0.001221	2.468379	-7.336735	50.847124
54438	0	0.729945	8.507995	-0.320865	0.007284	0.085081	-0.003213	2.469718	-7.358465	50.780650
54439	0	0.373638	8.160398	-0.548458	0.003723	0.081604	-0.005493	2.466881	-7.379799	50.717646
54440	0	0.070261	7.690440	-0.461694	0.000696	0.076904	-0.004620	2.473496	-7.391370	50.659559
54441	0	-0.091517	7.452397	-0.317287	-0.000916	0.074524	-0.003174	2.482120	-7.392467	50.609978
54442	0	-0.146937	7.275347	-0.214536	-0.001464	0.072754	-0.002134	2.507335	-7.383328	50.573331
54443	0	0.060027	7.141110	-0.098490	0.000610	0.071411	-0.000977	2.526509	-7.365894	50.541372
54444	0	0.375394	6.994816	0.130668	0.003765	0.069947	0.001324	2.558736	-7.345293	50.509789
54445	0	0.627603	7.006956	0.200553	0.006287	0.070068	0.002014	2.574883	-7.325530	50.489338
54446	0	0.863618	7.019462	0.449569	0.008646	0.070193	0.004498	2.578939	-7.306555	50.473527
54447	0	0.841888	7.373073	0.323929	0.008423	0.073730	0.003235	2.572735	-7.297984	50.463996
54448	0	0.639634	7.586638	0.246975	0.006400	0.075867	0.002450	2.543068	-7.290147	50.462101
54449	0	0.352781	7.946825	0.341960	0.003540	0.079468	0.003418	2.538602	-7.270916	50.475767
54450	0	0.160629	8.587673	0.128601	0.001621	0.085876	0.001285	2.533326	-7.248989	50.494765
54451	0	0.150390	8.917259	0.104981	0.001526	0.089172	0.001038	2.513645	-7.218642	50.516980
54452	0	0.297995	9.375176	0.026854	0.003005	0.093751	0.000270	2.512006	-7.185700	50.537187
54453	0	0.674944	9.967214	-0.006111	0.006775	0.099670	-0.000061	2.509802	-7.154041	50.555348
54454	0	1.035619	10.456064	0.103543	0.010383	0.104558	0.001038	2.510642	-7.122810	50.570986
54455	0	1.079011	10.797255	0.225625	0.010803	0.107971	0.002258	2.511065	-7.106834	50.588856
54456	0	0.813934	11.267382	0.322091	0.008150	0.112673	0.003229	2.517344	-7.093906	50.605294
54457	0	0.481312	11.657752	0.311222	0.004822	0.116577	0.003113	2.516639	-7.083143	50.613267
54458	0	0.198871	11.950713	0.365463	0.001996	0.119507	0.003660	2.521612	-7.073690	50.614257
54459	0	0.108915	12.194844	0.390258	0.001099	0.121948	0.003906	2.523910	-7.062395	50.620235
54460	0	0.247042	12.316930	0.444488	0.002482	0.123169	0.004448	2.527562	-7.048486	50.614965
54461	0	0.652168	12.384082	0.390611	0.006531	0.123840	0.003906	2.529037	-7.037171	50.604521
54462	0	1.047946	12.390270	0.444422	0.010480	0.123902	0.004454	2.539108	-7.033621	50.589828
54463	0	1.117477	12.225305	0.524619	0.011169	0.122253	0.005249	2.542986	-7.035361	50.575414
54464	0	0.862384	11.999369	0.462974	0.008615	0.119994	0.004633	2.547779	-7.040019	50.558362
54465	0	0.502013	11.633267	0.481404	0.005005	0.116333	0.004822	2.558706	-7.051346	50.534284
54466	0	0.291147	11.260851	0.395383	0.002897	0.112609	0.003953	2.561816	-7.062157	50.508517
54467	0	0.227290	10.760460	0.220071	0.002258	0.107605	0.002197	2.563592	-7.074257	50.474410
54468	0	0.454660	10.247597	0.061601	0.004543	0.102476	0.000615	2.569550	-7.074917	50.425015
54469	0	0.744918	9.771706	-0.109920	0.007446	0.097717	-0.001099	2.575594	-7.076076	50.375640
54470	0	0.934487	9.307731	-0.202163	0.009342	0.093078	-0.002018	2.583894	-7.077508	50.330747
54471	0	0.904359	8.874394	-0.232375	0.009033	0.088745	-0.002319	2.592742	-7.089036	50.291773
54472	0	0.625181	8.489746	-0.165973	0.006246	0.084898	-0.001656	2.602285	-7.095152	50.255054
54473	0	0.336982	8.172550	-0.079808	0.003357	0.081726	-0.000793	2.612917	-7.110482	50.224624
54474	0	0.082402	7.934469	0.011257	0.000818	0.079345	0.000113	2.617911	-7.115651	50.201842
54475	0	0.006402	7.714842	0.061182	0.000061	0.077148	0.000610	2.616886	-7.116754	50.193234
54476	0	0.024668	7.568267	0.164905	0.000250	0.075683	0.001650	2.618761	-7.108513	50.188346
54477	0	0.212826	7.507350	0.146305	0.002136	0.075073	0.001465	2.621877	-7.092902	50.183998
54478	0	0.486246	7.483035	0.158205	0.004867	0.074830	0.001583	2.622536	-7.083214	50.189397
54479	0	0.634489	7.513444	0.128579	0.006348	0.075134	0.001282	2.614412	-7.075710	50.205220
54480	0	0.621252	7.757619	0.099048	0.006220	0.077576	0.000984	2.602873	-7.061474	50.223781
54481	0	0.542481	7.965136	0.013457	0.005432	0.079651	0.000122	2.582352	-7.047265	50.242589
54482	0	0.370404	8.306897	0.015117	0.003707	0.083069	0.000147	2.571808	-7.039540	50.271667
54483	0	0.261570	8.740259	0.037092	0.002625	0.087402	0.000366	2.558150	-7.024234	50.317239
54484	0	0.253188	9.136995	0.074506	0.002544	0.091370	0.000742	2.546066	-7.004910	50.366208
54485	0	0.382477	9.533775	0.103670	0.003845	0.095337	0.001038	2.539617	-6.976794	50.415281
54486	0	0.646586	9.991782	0.207522	0.006487	0.099916	0.002075	2.534304	-6.949433	50.456526
54487	0	0.901841	10.412708	0.348434	0.009033	0.104126	0.003479	2.523899	-6.930405	50.499297
54488	0	1.008687	10.834031	0.453215	0.010099	0.108339	0.004528	2.514982	-6.914805	50.544813
54489	0	0.841567	11.175596	0.414902	0.008423	0.111755	0.004150	2.510972	-6.904842	50.590749
54490	0	0.601838	11.468629	0.494136	0.006026	0.114686	0.004938	2.503661	-6.893917	50.619111
54491	0	0.372097	11.749268	0.470126	0.003723	0.117493	0.004700	2.498685	-6.888325	50.639886
54492	0	0.242962	11.987202	0.470703	0.002437	0.119872	0.004702	2.489338	-6.878138	50.663399
54493	0	0.328438	12.066680	0.262557	0.003296	0.120667	0.002625	2.484742	-6.863201	50.684265
54494	0	0.527531	12.109418	0.226245	0.005286	0.121094	0.002260	2.481119	-6.848598	50.692463
54495	0	0.805380	12.078889	0.237417	0.008057	0.120789	0.002380	2.486168	-6.841525	50.696737
54496	0	0.903620	11.914020	0.351977	0.009027	0.119141	0.003528	2.492335	-6.845620	50.705779
54497	0	0.800786	11.694282	0.371377	0.007996	0.116943	0.003723	2.501781	-6.852920	50.699986
54498	0	0.602061	11.382928	0.417943	0.006005	0.113830	0.004192	2.515073	-6.863547	50.694470
54499	0	0.392343	10.992387	0.396269	0.003906	0.109924	0.003967	2.521131	-6.876401	50.683443
54500	0	0.321923	10.534540	0.310081	0.003206	0.105346	0.003103	2.526341	-6.885286	50.664029
54501	0	0.441128	10.095145	0.182928	0.004395	0.100952	0.001831	2.533089	-6.899005	50.627489
54502	0	0.620241	9.637111	-0.055492	0.006194	0.096372	-0.000554	2.537643	-6.904325	50.594622
54503	0	0.745574	9.210129	-0.012273	0.007446	0.092102	-0.000122	2.541439	-6.911330	50.561696
54504	0	0.754025	8.807044	-0.098204	0.007524	0.088072	-0.000978	2.548919	-6.927362	50.527820
54505	0	0.642299	8.459369	-0.188975	0.006409	0.084595	-0.001892	2.549054	-6.942552	50.493660
54506	0	0.468008	8.129614	-0.078757	0.004666	0.081297	-0.000789	2.549399	-6.957056	50.474936
54507	0	0.318318	7.934531	-0.037103	0.003174	0.079346	-0.000366	2.557304	-6.965463	50.464891
54508	0	0.210006	7.751352	0.023216	0.002093	0.077514	0.000235	2.561777	-6.970177	50.456669
54509	0	0.158813	7.592774	0.097385	0.001587	0.075928	0.000977	2.566634	-6.966620	50.448492
54510	0	0.268421	7.562177	0.108959	0.002687	0.075622	0.001093	2.571248	-6.956295	50.448252
54511	0	0.408592	7.513448	0.115851	0.004089	0.075134	0.001160	2.572637	-6.945571	50.447030
54512	0	0.481021	7.543969	0.134072	0.004814	0.075439	0.001340	2.569667	-6.934174	50.457102
54513	0	0.524722	7.812511	0.018812	0.005249	0.078125	0.000183	2.560511	-6.925859	50.468454
54514	0	0.469249	8.026146	-0.028735	0.004696	0.080261	-0.000296	2.546364	-6.915148	50.483100
54515	0	0.353634	8.343514	0.122605	0.003540	0.083435	0.001221	2.535986	-6.904468	50.500578
54516	0	0.254547	8.807306	0.153553	0.002555	0.088073	0.001536	2.532505	-6.886691	50.526524
54517	0	0.267398	9.173615	0.122256	0.002686	0.091736	0.001221	2.524326	-6.866584	50.560022
54518	0	0.380400	9.564274	0.134727	0.003820	0.095642	0.001347	2.518503	-6.841172	50.591356
54519	0	0.590468	10.028181	0.200816	0.005920	0.100281	0.002014	2.521756	-6.817497	50.616621
54520	0	0.849547	10.449641	0.413470	0.008511	0.104495	0.004138	2.521810	-6.795792	50.646969
54521	0	0.908173	10.803342	0.408574	0.009094	0.108032	0.004089	2.522384	-6.777199	50.674956
54522	0	0.869258	11.194127	0.431956	0.008701	0.111940	0.004325	2.524306	-6.762903	50.703989
54523	0	0.719943	11.499033	0.372548	0.007202	0.114990	0.003723	2.519501	-6.754251	50.720811
54524	0	0.536221	11.755376	0.427778	0.005364	0.117554	0.004276	2.516399	-6.745884	50.728576
54525	0	0.415009	11.981207	0.366062	0.004150	0.119812	0.003662	2.515887	-6.739276	50.738041
54526	0	0.384393	12.115486	0.267888	0.003844	0.121155	0.002682	2.518918	-6.732226	50.732983
54527	0	0.555256	12.133813	0.212689	0.005554	0.121338	0.002136	2.528689	-6.723817	50.723279
54528	0	0.750807	12.127693	0.301740	0.007504	0.121277	0.003032	2.543901	-6.720949	50.705158
54529	0	0.813108	11.987258	0.462722	0.008118	0.119873	0.004639	2.557197	-6.725996	50.679740
54530	0	0.778762	11.779674	0.454099	0.007777	0.117797	0.004555	2.573088	-6.728230	50.652872
54531	0	0.563660	11.517270	0.475095	0.005615	0.115173	0.004761	2.587283	-6.741008	50.614767
54532	0	0.390332	11.114355	0.547342	0.003886	0.111144	0.005475	2.594030	-6.749722	50.576099
54533	0	0.306631	10.711662	0.438627	0.003052	0.107117	0.004395	2.609806	-6.756215	50.526986
54534	0	0.370393	10.259849	0.132906	0.003687	0.102599	0.001326	2.612843	-6.767379	50.474956
54535	0	0.502137	9.765541	0.017850	0.005005	0.097656	0.000183	2.625921	-6.779401	50.411022
54536	0	0.596355	9.356311	-0.117495	0.005950	0.093564	-0.001170	2.638318	-6.789456	50.350079
54537	0	0.678398	8.941570	-0.165401	0.006775	0.089417	-0.001648	2.651515	-6.794713	50.293032
54538	0	0.643660	8.587355	-0.245826	0.006425	0.085875	-0.002454	2.662287	-6.804227	50.242059
54539	0	0.556671	8.276279	-0.104053	0.005554	0.082764	-0.001038	2.671255	-6.814515	50.193130
54540	0	0.460946	7.989272	0.023325	0.004602	0.079893	0.000238	2.683934	-6.816748	50.145625
54541	0	0.391257	7.818573	0.017688	0.003906	0.078186	0.000183	2.696885	-6.818089	50.111602
54542	0	0.355371	7.629302	0.077280	0.003552	0.076293	0.000781	2.712207	-6.811789	50.084789
54543	0	0.354020	7.543963	0.188464	0.003540	0.075439	0.001892	2.726458	-6.803321	50.057077
54544	0	0.451441	7.513446	0.211811	0.004517	0.075134	0.002120	2.731296	-6.791232	50.033062
54545	0	0.530776	7.525655	0.237915	0.005310	0.075256	0.002380	2.733994	-6.779044	50.018479
54546	0	0.487444	7.696545	0.091688	0.004877	0.076965	0.000913	2.726928	-6.766716	50.017929
54547	0	0.439120	7.910177	-0.017494	0.004395	0.079102	-0.000183	2.715417	-6.753434	50.008808
54548	0	0.365006	8.148212	0.038461	0.003654	0.081482	0.000382	2.711929	-6.738657	50.006455
54549	0	0.322962	8.520528	0.036622	0.003235	0.085205	0.000366	2.709401	-6.722990	50.017667
54550	0	0.303267	8.923365	0.036672	0.003040	0.089233	0.000365	2.703331	-6.704451	50.040280
54551	0	0.352892	9.265180	0.079239	0.003540	0.092651	0.000793	2.700546	-6.681995	50.064003
54552	0	0.465516	9.723098	0.188767	0.004676	0.097230	0.001889	2.699129	-6.648961	50.082105
54553	0	0.664527	10.113579	0.329483	0.006653	0.101135	0.003296	2.696995	-6.631997	50.104009
54554	0	0.741944	10.492128	0.377735	0.007430	0.104920	0.003781	2.698353	-6.611894	50.123194
54555	0	0.700947	10.852132	0.438972	0.007019	0.108521	0.004395	2.699855	-6.593431	50.146910
54556	0	0.693192	11.193986	0.401629	0.006938	0.111939	0.004018	2.699170	-6.578273	50.158234
54557	0	0.627650	11.468571	0.372018	0.006287	0.114685	0.003723	2.701014	-6.558776	50.160523
54558	0	0.546594	11.676167	0.426110	0.005472	0.116761	0.004266	2.703437	-6.543407	50.169336
54559	0	0.536304	11.822550	0.311132	0.005371	0.118225	0.003113	2.704300	-6.525867	50.165159
54560	0	0.651095	11.938496	0.176307	0.006514	0.119385	0.001766	2.708027	-6.513383	50.151584
54561	0	0.762315	11.962941	0.219127	0.007629	0.119629	0.002197	2.713699	-6.497393	50.143773
54562	0	0.810528	11.914184	0.302906	0.008105	0.119142	0.003039	2.724472	-6.487014	50.127294
54563	0	0.756713	11.737099	0.340733	0.007568	0.117371	0.003418	2.735953	-6.475216	50.108504
54564	0	0.652711	11.529590	0.393315	0.006528	0.115295	0.003946	2.751392	-6.463330	50.081530
54565	0	0.525872	11.248778	0.481155	0.005249	0.112488	0.004822	2.764189	-6.461799	50.055471
54566	0	0.423780	10.912993	0.393780	0.004230	0.109130	0.003947	2.776488	-6.459154	50.031598
54567	0	0.434662	10.510190	0.250645	0.004333	0.105103	0.002502	2.775451	-6.462146	49.998486
54568	0	0.515570	10.095005	0.110016	0.005151	0.100950	0.001105	2.785241	-6.456655	49.957738
54569	0	0.586412	9.728974	-0.024761	0.005859	0.097290	-0.000244	2.792824	-6.451594	49.917862
54570	0	0.575552	9.307696	-0.111014	0.005745	0.093078	-0.001106	2.800511	-6.454183	49.883191
54571	0	0.532065	8.978192	-0.232577	0.005310	0.089783	-0.002319	2.811764	-6.457663	49.845891
54572	0	0.442180	8.691155	-0.227981	0.004415	0.086912	-0.002271	2.826683	-6.457000	49.812822
54573	0	0.354732	8.392297	-0.177275	0.003540	0.083923	-0.001770	2.832837	-6.456305	49.785196
54574	0	0.355981	8.190796	-0.043782	0.003554	0.081908	-0.000433	2.841196	-6.452777	49.764641
54575	0	0.372232	8.032236	0.091026	0.003723	0.080322	0.000916	2.849022	-6.440072	49.751848
54576	0	0.445309	7.897961	0.101943	0.004454	0.078979	0.001026	2.859027	-6.427605	49.738344
54577	0	0.506147	7.849164	0.194732	0.005066	0.078491	0.001953	2.866567	-6.409463	49.733392
54578	0	0.566036	7.837066	0.291441	0.005667	0.078370	0.002917	2.869501	-6.388486	49.733602
54579	0	0.560992	7.879683	0.225609	0.005615	0.078796	0.002258	2.870408	-6.369272	49.741914
54580	0	0.480586	8.105491	0.048922	0.004810	0.081055	0.000483	2.857890	-6.351117	49.757301
54581	0	0.390244	8.270281	0.012713	0.003906	0.082703	0.000122	2.847276	-6.333845	49.774456
54582	0	0.376962	8.551050	0.044082	0.003776	0.085510	0.000437	2.836932	-6.313836	49.800604
54583	0	0.358852	8.892873	0.000106	0.003601	0.088928	0.000000	2.829792	-6.285413	49.833186
54584	0	0.392875	9.246970	-0.055038	0.003941	0.092469	-0.000547	2.827700	-6.258199	49.866436
54585	0	0.486558	9.570400	0.158718	0.004883	0.095703	0.001587	2.822215	-6.225611	49.898009
54586	0	0.562118	9.912432	0.310323	0.005639	0.099123	0.003113	2.828146	-6.193385	49.931293
54587	0	0.639482	10.296723	0.378246	0.006409	0.102966	0.003784	2.824366	-6.166693	49.971683
54588	0	0.618472	10.577560	0.408315	0.006196	0.105775	0.004085	2.821032	-6.142836	50.002494
54589	0	0.579396	10.858180	0.402778	0.005798	0.108582	0.004028	2.816642	-6.126390	50.033537
54590	0	0.540929	11.108451	0.488360	0.005423	0.111084	0.004881	2.809951	-6.100522	50.053967
54591	0	0.548216	11.328172	0.366392	0.005493	0.113281	0.003662	2.804351	-6.076819	50.073698
54592	0	0.564819	11.450218	0.256985	0.005654	0.114502	0.002566	2.797550	-6.057680	50.089209
54593	0	0.627757	11.566207	0.238230	0.006287	0.115662	0.002380	2.793009	-6.035472	50.098907
54594	0	0.693389	11.608912	0.159408	0.006939	0.116089	0.001591	2.787903	-6.016966	50.102295
54595	0	0.781067	11.541765	0.152225	0.007812	0.115417	0.001526	2.789572	-6.001532	50.107338
54596	0	0.712973	11.389222	0.291393	0.007136	0.113892	0.002922	2.795884	-5.981182	50.111100
54597	0	0.640801	11.218305	0.432339	0.006409	0.112183	0.004333	2.805216	-5.966408	50.105611
54598	0	0.548946	11.035190	0.461260	0.005491	0.110352	0.004619	2.810907	-5.950181	50.097491
54599	0	0.488450	10.748319	0.444687	0.004883	0.107483	0.004456	2.820057	-5.937334	50.084647
54600	0	0.482159	10.369863	0.255419	0.004824	0.103699	0.002546	2.811461	-5.920365	50.070948
54601	0	0.567618	10.009764	0.158817	0.005676	0.100098	0.001587	2.810876	-5.905499	50.048917
54602	0	0.580580	9.673926	0.006392	0.005797	0.096740	0.000063	2.811654	-5.900912	50.015767
54603	0	0.556249	9.368843	-0.140636	0.005554	0.093689	-0.001404	2.815720	-5.896765	49.991532
54604	0	0.471983	9.020777	-0.159316	0.004715	0.090208	-0.001592	2.818508	-5.888564	49.968784
54605	0	0.421685	8.782917	-0.287357	0.004211	0.087830	-0.002869	2.826279	-5.881575	49.943693
54606	0	0.355641	8.569216	-0.190192	0.003551	0.085692	-0.001902	2.827697	-5.874882	49.920171
54607	0	0.323960	8.380105	-0.043470	0.003235	0.083801	-0.000427	2.838164	-5.866350	49.904206
54608	0	0.349009	8.221335	0.083431	0.003488	0.082213	0.000839	2.844652	-5.854519	49.894106
54609	0	0.409005	8.142095	0.139894	0.004089	0.081421	0.001404	2.850590	-5.840063	49.887424
54610	0	0.494178	8.123806	0.236709	0.004945	0.081238	0.002370	2.853320	-5.820246	49.881757
54611	0	0.530393	8.105509	0.207506	0.005310	0.081055	0.002075	2.852233	-5.795945	49.876976
54612	0	0.571656	8.197082	0.262299	0.005725	0.081970	0.002624	2.850833	-5.768813	49.879415
54613	0	0.518381	8.374047	0.061409	0.005188	0.083740	0.000610	2.843617	-5.747348	49.882158
54614	0	0.480669	8.538848	0.013633	0.004812	0.085388	0.000129	2.830374	-5.724002	49.892615
54615	0	0.432471	8.807413	0.055408	0.004333	0.088074	0.000549	2.821358	-5.696620	49.901311
54616	0	0.411777	9.124817	-0.023458	0.004131	0.091248	-0.000235	2.818195	-5.663451	49.912891
54617	0	0.419482	9.417796	0.055355	0.004211	0.094177	0.000549	2.809358	-5.627075	49.928417
54618	0	0.507607	9.741392	0.177612	0.005092	0.097413	0.001779	2.807966	-5.592781	49.951563
54619	0	0.554101	10.095298	0.323146	0.005554	0.100952	0.003235	2.808267	-5.561872	49.967249
54620	0	0.612470	10.363920	0.365920	0.006137	0.103639	0.003654	2.799322	-5.532447	49.985784
54621	0	0.615525	10.626272	0.378480	0.006165	0.106262	0.003784	2.795734	-5.506091	49.995973
54622	0	0.570751	10.931520	0.403559	0.005717	0.109315	0.004029	2.785898	-5.479469	50.008360
54623	0	0.536398	11.126734	0.403088	0.005371	0.111267	0.004028	2.780440	-5.455462	50.015466
54624	0	0.510119	11.297652	0.348460	0.005112	0.112976	0.003484	2.777605	-5.427726	50.016057
54625	0	0.517925	11.444115	0.226660	0.005188	0.114441	0.002258	2.767533	-5.401685	50.015480
54626	0	0.552688	11.462440	0.112140	0.005536	0.114624	0.001115	2.760252	-5.374983	50.005132
54627	0	0.634206	11.486852	0.121667	0.006348	0.114868	0.001221	2.763393	-5.351790	49.995164
54628	0	0.682299	11.407478	0.225063	0.006824	0.114075	0.002250	2.761807	-5.332392	49.980620
54629	0	0.707642	11.261040	0.304040	0.007080	0.112610	0.003052	2.773696	-5.310309	49.956062
54630	0	0.640740	11.090190	0.448448	0.006402	0.110902	0.004494	2.783366	-5.297156	49.935113
54631	0	0.599021	10.852066	0.523593	0.005981	0.108521	0.005249	2.798040	-5.287065	49.908087
54632	0	0.533322	10.571146	0.376192	0.005326	0.105712	0.003758	2.796558	-5.275052	49.865370
54633	0	0.531439	10.205045	0.336007	0.005310	0.102051	0.003357	2.795404	-5.260297	49.819996
54634	0	0.550622	9.863144	0.073946	0.005499	0.098632	0.000738	2.796197	-5.250132	49.775846
54635	0	0.531538	9.558076	-0.036619	0.005310	0.095581	-0.000366	2.798850	-5.238223	49.726435
54636	0	0.532209	9.222300	-0.195257	0.005319	0.092223	-0.001954	2.799429	-5.224883	49.679170
54637	0	0.525306	8.947727	-0.207639	0.005249	0.089478	-0.002075	2.802899	-5.212314	49.634247
54638	0	0.465369	8.697368	-0.147193	0.004646	0.086974	-0.001468	2.810315	-5.203908	49.592375
54639	0	0.373056	8.483848	-0.116402	0.003723	0.084839	-0.001160	2.817915	-5.195490	49.556600
54640	0	0.343541	8.325087	-0.013372	0.003432	0.083251	-0.000131	2.823540	-5.180826	49.521872
54641	0	0.341827	8.203133	0.115315	0.003418	0.082031	0.001160	2.833837	-5.161691	49.490531
54642	0	0.330180	8.117668	0.205690	0.003297	0.081177	0.002062	2.840984	-5.148874	49.466328
54643	0	0.408776	8.074970	0.213205	0.004089	0.080750	0.002136	2.846077	-5.126871	49.450053
54644	0	0.457258	8.081037	0.231839	0.004574	0.080811	0.002310	2.833227	-5.105147	49.432200
54645	0	0.524226	8.209259	0.165413	0.005249	0.082092	0.001648	2.823229	-5.075905	49.418595
54646	0	0.498450	8.386265	0.014312	0.004991	0.083862	0.000134	2.809563	-5.047860	49.411439
54647	0	0.487956	8.508322	-0.036048	0.004883	0.085083	-0.000366	2.799882	-5.023661	49.406520
54648	0	0.444396	8.776876	-0.035282	0.004448	0.087769	-0.000355	2.793679	-4.998475	49.416767
54649	0	0.463031	9.137005	-0.006172	0.004639	0.091370	-0.000061	2.791371	-4.967946	49.421582
54650	0	0.455069	9.399457	0.115739	0.004560	0.093994	0.001158	2.788153	-4.937184	49.432619
54651	0	0.542541	9.741260	0.280356	0.005432	0.097412	0.002808	2.789010	-4.909487	49.448742
54652	0	0.637992	10.107606	0.353225	0.006394	0.101075	0.003531	2.784398	-4.873248	49.463155
54653	0	0.658461	10.345518	0.414720	0.006592	0.103455	0.004150	2.784376	-4.845332	49.476072
54654	0	0.662746	10.656894	0.475363	0.006638	0.106568	0.004753	2.780014	-4.814551	49.488321
54655	0	0.615546	10.907002	0.458519	0.006165	0.109070	0.004578	2.768885	-4.784619	49.494050
54656	0	0.571411	11.145017	0.398835	0.005718	0.111450	0.003982	2.758977	-4.759704	49.498326
54657	0	0.511997	11.315943	0.305404	0.005127	0.113159	0.003052	2.753910	-4.731725	49.499355
54658	0	0.504909	11.401369	0.287604	0.005052	0.114014	0.002872	2.748621	-4.707891	49.490488
54659	0	0.561135	11.517348	0.189496	0.005615	0.115173	0.001892	2.743675	-4.682718	49.483265
54660	0	0.597634	11.523416	0.098563	0.005973	0.115234	0.000981	2.737634	-4.664745	49.472599
54661	0	0.677870	11.505115	0.219154	0.006775	0.115051	0.002197	2.742055	-4.646810	49.455068
54662	0	0.679319	11.346302	0.315336	0.006783	0.113463	0.003162	2.749640	-4.635650	49.439354
54663	0	0.622997	11.169439	0.499823	0.006226	0.111694	0.005005	2.754879	-4.617912	49.424496
54664	0	0.557473	10.943572	0.541296	0.005563	0.109436	0.005419	2.760406	-4.607502	49.398766
54665	0	0.525609	10.668908	0.451711	0.005249	0.106689	0.004517	2.759457	-4.592143	49.371133
54666	0	0.563738	10.345303	0.323724	0.005628	0.103454	0.003235	2.756201	-4.580163	49.343928
54667	0	0.593160	10.021899	0.171341	0.005920	0.100220	0.001709	2.751174	-4.570276	49.307695
54668	0	0.595073	9.686025	0.013279	0.005940	0.096861	0.000130	2.747626	-4.560194	49.269082
54669	0	0.617196	9.399364	-0.177061	0.006165	0.093994	-0.001770	2.747970	-4.547514	49.233899
54670	0	0.545568	9.094075	-0.195711	0.005445	0.090941	-0.001954	2.751247	-4.538568	49.203999
54671	0	0.495286	8.801217	-0.195377	0.004944	0.088013	-0.001953	2.751242	-4.528305	49.176826
54672	0	0.429535	8.618036	-0.061757	0.004290	0.086181	-0.000612	2.757438	-4.513481	49.152696
54673	0	0.403505	8.428921	-0.019140	0.004028	0.084290	-0.000183	2.767380	-4.499983	49.133226
54674	0	0.380481	8.282348	0.101566	0.003798	0.082824	0.001020	2.772085	-4.487125	49.119196
54675	0	0.421239	8.184833	0.231117	0.004211	0.081848	0.002319	2.780647	-4.465542	49.113585
54676	0	0.403072	8.129888	0.315344	0.004029	0.081299	0.003157	2.782133	-4.444605	49.111514
54677	0	0.433183	8.129897	0.372204	0.004333	0.081299	0.003723	2.780398	-4.419304	49.110205
54678	0	0.463314	8.178707	0.250402	0.004635	0.081787	0.002500	2.770908	-4.393782	49.109543
54679	0	0.482486	8.361789	0.104544	0.004822	0.083618	0.001038	2.756211	-4.374811	49.117176
54680	0	0.500950	8.489895	0.057436	0.005011	0.084899	0.000565	2.739184	-4.349954	49.123934
54681	0	0.469779	8.685314	-0.042476	0.004700	0.086853	-0.000427	2.731151	-4.323812	49.139593
54682	0	0.420381	8.972190	-0.133532	0.004208	0.089722	-0.001338	2.722273	-4.294929	49.162228
54683	0	0.463662	9.246835	-0.024826	0.004639	0.092468	-0.000244	2.721730	-4.268589	49.186100
54684	0	0.517457	9.570363	0.138928	0.005182	0.095703	0.001395	2.723054	-4.236032	49.215854
54685	0	0.591576	9.844999	0.323462	0.005920	0.098450	0.003235	2.717818	-4.207733	49.245238
54686	0	0.657339	10.156320	0.341147	0.006581	0.101562	0.003417	2.718648	-4.175866	49.273125
54687	0	0.658272	10.418770	0.445286	0.006592	0.104187	0.004456	2.716377	-4.143029	49.299582
54688	0	0.644200	10.693489	0.506292	0.006451	0.106935	0.005059	2.707253	-4.110840	49.322572
54689	0	0.598244	10.888655	0.494640	0.005981	0.108887	0.004944	2.699363	-4.088717	49.344966
54690	0	0.561055	11.059493	0.470821	0.005617	0.110595	0.004704	2.690249	-4.058503	49.366715
54691	0	0.555061	11.212181	0.329433	0.005554	0.112122	0.003296	2.686848	-4.030937	49.384310
54692	0	0.560823	11.260977	0.256230	0.005608	0.112610	0.002560	2.680506	-4.007122	49.386436
54693	0	0.592425	11.334207	0.134387	0.005920	0.113342	0.001343	2.675812	-3.986379	49.386542
54694	0	0.623427	11.334122	0.103946	0.006232	0.113341	0.001040	2.672227	-3.963678	49.388505
54695	0	0.610904	11.236553	0.213038	0.006104	0.112366	0.002136	2.674692	-3.944510	49.387965
54696	0	0.600214	11.096080	0.277956	0.005992	0.110961	0.002795	2.687627	-3.930099	49.381359
54697	0	0.556126	10.906993	0.487237	0.005554	0.109070	0.004883	2.696014	-3.912099	49.368439
54698	0	0.514505	10.675052	0.467290	0.005140	0.106750	0.004679	2.700294	-3.891382	49.347442
54699	0	0.543777	10.455284	0.366462	0.005432	0.104553	0.003662	2.695341	-3.871849	49.327751
54700	0	0.538642	10.119497	0.336399	0.005382	0.101195	0.003361	2.690159	-3.851273	49.300111
54701	0	0.587463	9.838779	0.109657	0.005859	0.098389	0.001099	2.690964	-3.843433	49.268346
54702	0	0.638492	9.563865	-0.055503	0.006376	0.095639	-0.000554	2.689989	-3.828512	49.243386
54703	0	0.580718	9.301710	-0.213301	0.005798	0.093018	-0.002136	2.684046	-3.814383	49.217565
54704	0	0.514896	9.057492	-0.176564	0.005144	0.090575	-0.001764	2.683560	-3.795272	49.196175
54705	0	0.464141	8.850081	-0.164913	0.004639	0.088501	-0.001648	2.683365	-3.773591	49.170322
54706	0	0.452518	8.709596	-0.110620	0.004521	0.087096	-0.001101	2.686910	-3.753018	49.156068
54707	0	0.427766	8.550997	-0.025368	0.004272	0.085510	-0.000244	2.697088	-3.734256	49.139569
54708	0	0.447260	8.489871	0.106648	0.004465	0.084899	0.001079	2.711028	-3.718396	49.122081
54709	0	0.457877	8.416757	0.194663	0.004578	0.084167	0.001953	2.717168	-3.693802	49.109140
54710	0	0.464053	8.367938	0.248312	0.004641	0.083679	0.002489	2.721953	-3.667699	49.102917
54711	0	0.482082	8.435071	0.280559	0.004822	0.084351	0.002808	2.721245	-3.640314	49.095394
54712	0	0.463195	8.508318	0.158431	0.004636	0.085083	0.001582	2.715086	-3.608921	49.086962
54713	0	0.463433	8.685315	0.122812	0.004639	0.086853	0.001221	2.701636	-3.576989	49.084606
54714	0	0.450194	8.831809	0.063002	0.004507	0.088318	0.000625	2.690280	-3.544097	49.093401
54715	0	0.432659	9.057650	-0.000141	0.004333	0.090576	0.000000	2.687907	-3.508987	49.097824
54716	0	0.455797	9.313991	-0.043183	0.004563	0.093140	-0.000431	2.684249	-3.475860	49.105130
54717	0	0.487645	9.570353	0.096897	0.004883	0.095703	0.000977	2.688364	-3.441909	49.118224
54718	0	0.553186	9.845125	0.162324	0.005540	0.098451	0.001632	2.693967	-3.406174	49.123712
54719	0	0.597294	10.076980	0.365513	0.005981	0.100769	0.003662	2.697436	-3.370363	49.132718
54720	0	0.650436	10.308996	0.449989	0.006513	0.103089	0.004502	2.695423	-3.335228	49.147323
54721	0	0.628110	10.528622	0.457203	0.006287	0.105286	0.004578	2.697407	-3.302804	49.150291
54722	0	0.608427	10.699615	0.456245	0.006092	0.106996	0.004565	2.696143	-3.268005	49.155082
54723	0	0.573203	10.852078	0.421169	0.005737	0.108521	0.004211	2.692400	-3.235456	49.147267
54724	0	0.559448	10.998574	0.360366	0.005604	0.109985	0.003601	2.686071	-3.198775	49.142251
54725	0	0.549045	11.016856	0.299199	0.005493	0.110168	0.002991	2.681635	-3.168718	49.126843
54726	0	0.591052	11.059592	0.171139	0.005915	0.110596	0.001711	2.678095	-3.137183	49.111188
54727	0	0.609815	11.053501	0.127739	0.006104	0.110535	0.001282	2.679488	-3.104397	49.093742
54728	0	0.621245	10.986343	0.052860	0.006214	0.109863	0.000540	2.688505	-3.075425	49.068581
54729	0	0.622473	10.845976	0.224689	0.006226	0.108459	0.002258	2.697910	-3.046944	49.044863
54730	0	0.567740	10.681183	0.362551	0.005674	0.106812	0.003639	2.710136	-3.022240	49.019785
54731	0	0.513697	10.473601	0.396262	0.005127	0.104736	0.003967	2.712964	-3.004988	48.991438
54732	0	0.508995	10.247711	0.407263	0.005085	0.102477	0.004080	2.719226	-2.981915	48.954103
54733	0	0.525345	10.028056	0.323403	0.005249	0.100281	0.003235	2.718482	-2.958446	48.914612
54734	0	0.556355	9.722793	0.201239	0.005562	0.097228	0.002011	2.715289	-2.932306	48.873091
54735	0	0.561705	9.503163	-0.000348	0.005615	0.095032	0.000000	2.717418	-2.907019	48.833874
54736	0	0.543853	9.210086	-0.068344	0.005435	0.092101	-0.000679	2.721163	-2.884230	48.789577
54737	0	0.537240	9.051502	-0.140644	0.005371	0.090515	-0.001404	2.722395	-2.858873	48.748147
54738	0	0.506843	8.886614	-0.104812	0.005068	0.088866	-0.001043	2.726640	-2.832513	48.705477
54739	0	0.482449	8.727993	-0.135543	0.004822	0.087280	-0.001343	2.740600	-2.808853	48.676455
54740	0	0.457996	8.611971	-0.064562	0.004582	0.086120	-0.000636	2.750852	-2.778156	48.645250
54741	0	0.475897	8.569361	0.096291	0.004761	0.085693	0.000977	2.766287	-2.747871	48.618155
54742	0	0.475213	8.526651	0.124518	0.004757	0.085266	0.001254	2.775011	-2.713478	48.595774
54743	0	0.463590	8.551053	0.200888	0.004639	0.085510	0.002014	2.778551	-2.681763	48.579967
54744	0	0.474785	8.581594	0.212002	0.004755	0.085815	0.002125	2.781176	-2.644223	48.566931
54745	0	0.494225	8.758548	0.159001	0.004944	0.087585	0.001587	2.773339	-2.614163	48.553242
54746	0	0.493261	8.874549	0.056179	0.004940	0.088745	0.000555	2.760824	-2.576630	48.541083
54747	0	0.469177	9.039347	0.018627	0.004700	0.090393	0.000183	2.752670	-2.538636	48.536206
54748	0	0.467265	9.246878	0.042861	0.004683	0.092468	0.000433	2.753753	-2.498451	48.533926
54749	0	0.462704	9.515438	0.030249	0.004639	0.095154	0.000305	2.752571	-2.456472	48.531946
54750	0	0.490408	9.753598	0.126873	0.004919	0.097535	0.001276	2.756567	-2.410975	48.534159
54751	0	0.493283	9.991526	0.310763	0.004944	0.099915	0.003113	2.757583	-2.370670	48.539455
54752	0	0.557699	10.223580	0.407491	0.005592	0.102235	0.004078	2.756135	-2.325848	48.546425
54753	0	0.609787	10.443148	0.360120	0.006104	0.104431	0.003601	2.751688	-2.291613	48.542032
54754	0	0.620413	10.638484	0.396647	0.006213	0.106384	0.003967	2.748157	-2.253857	48.540469
54755	0	0.682631	10.784966	0.378612	0.006836	0.107849	0.003784	2.741639	-2.215637	48.540135
54756	0	0.626047	10.931516	0.379030	0.006267	0.109315	0.003787	2.734282	-2.180804	48.526840
54757	0	0.603714	11.004676	0.286547	0.006042	0.110046	0.002869	2.733474	-2.146945	48.516017
54758	0	0.589758	11.084051	0.200434	0.005909	0.110840	0.002007	2.732750	-2.106838	48.501265
54759	0	0.585524	11.059597	0.103292	0.005859	0.110596	0.001038	2.733667	-2.074256	48.486533
54760	0	0.651965	11.041283	0.126481	0.006522	0.110413	0.001272	2.737322	-2.043307	48.468991
54761	0	0.622285	10.913116	0.157705	0.006226	0.109131	0.001587	2.743825	-2.012030	48.450781
54762	0	0.585729	10.772724	0.326315	0.005854	0.107727	0.003276	2.753583	-1.987198	48.429277
54763	0	0.567528	10.601844	0.444790	0.005676	0.106018	0.004456	2.758117	-1.957195	48.408198
54764	0	0.530667	10.388203	0.406977	0.005307	0.103882	0.004074	2.759242	-1.927606	48.382334
54765	0	0.537880	10.174514	0.311465	0.005371	0.101746	0.003113	2.753813	-1.907178	48.349425
54766	0	0.532848	9.881377	0.214008	0.005324	0.098814	0.002139	2.749125	-1.883137	48.319244
54767	0	0.525386	9.631320	0.036934	0.005249	0.096313	0.000366	2.741682	-1.860499	48.291316
54768	0	0.513915	9.393200	-0.121124	0.005136	0.093932	-0.001215	2.733521	-1.836883	48.260580
54769	0	0.524985	9.149162	-0.140567	0.005249	0.091492	-0.001404	2.731992	-1.809897	48.235343
54770	0	0.464060	8.990369	-0.190043	0.004640	0.089904	-0.001896	2.734033	-1.783252	48.209013
54771	0	0.470085	8.813468	-0.177123	0.004700	0.088135	-0.001770	2.731640	-1.756693	48.189162
54772	0	0.463976	8.685202	-0.068693	0.004641	0.086852	-0.000674	2.744308	-1.727454	48.167541
54773	0	0.463733	8.599858	-0.055382	0.004639	0.085999	-0.000549	2.746021	-1.697407	48.151661
54774	0	0.469616	8.526623	0.114450	0.004697	0.085266	0.001150	2.749240	-1.668134	48.141613
54775	0	0.481615	8.502238	0.237735	0.004822	0.085022	0.002380	2.748562	-1.632394	48.139531
54776	0	0.480406	8.514434	0.298562	0.004810	0.085144	0.002984	2.741901	-1.595672	48.133629
54777	0	0.493942	8.587666	0.183381	0.004944	0.085876	0.001831	2.733286	-1.561670	48.136309
54778	0	0.511525	8.715816	0.129832	0.005117	0.087158	0.001287	2.712955	-1.530602	48.133743
54779	0	0.451057	8.807406	-0.017139	0.004517	0.088074	-0.000183	2.692894	-1.494405	48.131674
54780	0	0.467886	8.996633	-0.076150	0.004687	0.089966	-0.000770	2.677246	-1.455131	48.141345
54781	0	0.438505	9.234663	-0.018849	0.004395	0.092346	-0.000183	2.678740	-1.415050	48.154042
54782	0	0.448701	9.454393	0.059588	0.004497	0.094543	0.000599	2.677052	-1.375280	48.165701
54783	0	0.456992	9.741252	0.133892	0.004578	0.097412	0.001343	2.675998	-1.338227	48.183168
54784	0	0.497563	9.961100	0.285759	0.004988	0.099610	0.002860	2.673407	-1.296697	48.200996
54785	0	0.554470	10.217343	0.414890	0.005554	0.102173	0.004150	2.669646	-1.258773	48.218966
54786	0	0.558412	10.406657	0.451096	0.005595	0.104066	0.004513	2.666410	-1.219133	48.231367
54787	0	0.584654	10.601866	0.470220	0.005859	0.106018	0.004700	2.658550	-1.177750	48.240234
54788	0	0.582592	10.778904	0.459093	0.005833	0.107789	0.004582	2.644451	-1.142824	48.244169
54789	0	0.572946	10.906987	0.367306	0.005737	0.109070	0.003662	2.627916	-1.106702	48.247163
54790	0	0.559217	11.010755	0.253409	0.005599	0.110107	0.002524	2.613104	-1.071401	48.240776
54791	0	0.530705	11.041262	0.189942	0.005310	0.110413	0.001892	2.600665	-1.040147	48.237055
54792	0	0.609844	11.053456	0.093163	0.006097	0.110535	0.000930	2.594128	-1.013655	48.228246
54793	0	0.622608	10.986336	0.194703	0.006226	0.109863	0.001953	2.595844	-0.986023	48.217473
54794	0	0.622357	10.925322	0.193071	0.006226	0.109253	0.001941	2.601669	-0.955805	48.205520
54795	0	0.592093	10.815447	0.365616	0.005920	0.108154	0.003662	2.603257	-0.928215	48.194953
54796	0	0.543615	10.662874	0.504352	0.005433	0.106628	0.005054	2.609350	-0.903190	48.181150
54797	0	0.482437	10.467539	0.542801	0.004822	0.104675	0.005432	2.609391	-0.877420	48.160780
54798	0	0.506983	10.253891	0.365774	0.005070	0.102539	0.003654	2.600257	-0.849034	48.137347
54799	0	0.525018	9.979225	0.275268	0.005249	0.099792	0.002747	2.588779	-0.821991	48.111780
54800	0	0.531608	9.759385	0.160651	0.005311	0.097594	0.001598	2.574844	-0.799709	48.079062
54801	0	0.574227	9.509249	-0.054616	0.005737	0.095093	-0.000549	2.566544	-0.778044	48.045365
54802	0	0.538568	9.301631	-0.176235	0.005380	0.093017	-0.001764	2.559617	-0.758042	48.017196
54803	0	0.464807	9.100301	-0.164399	0.004639	0.091003	-0.001648	2.550336	-0.742567	47.985251
54804	0	0.447847	8.917112	-0.158224	0.004474	0.089171	-0.001579	2.549705	-0.721335	47.958582
54805	0	0.384780	8.782943	-0.079825	0.003845	0.087830	-0.000793	2.551545	-0.697164	47.938001
54806	0	0.379022	8.679100	0.028885	0.003789	0.086791	0.000295	2.554728	-0.671160	47.915776
54807	0	0.445698	8.636474	0.097054	0.004456	0.086365	0.000977	2.558114	-0.645301	47.895255
54808	0	0.470223	8.581455	0.163002	0.004702	0.085814	0.001636	2.560691	-0.618456	47.883805
54809	0	0.524971	8.575437	0.256301	0.005249	0.085754	0.002563	2.556438	-0.591743	47.872330
54810	0	0.531045	8.642469	0.287280	0.005311	0.086425	0.002868	2.544854	-0.563323	47.859482
54811	0	0.518965	8.728005	0.165428	0.005188	0.087280	0.001648	2.531635	-0.537990	47.849230
54812	0	0.494365	8.843905	0.075769	0.004947	0.088439	0.000745	2.510071	-0.506539	47.843187
54813	0	0.426598	8.978307	-0.041632	0.004272	0.089783	-0.000427	2.491087	-0.470727	47.842683
54814	0	0.462054	9.185812	-0.033914	0.004624	0.091858	-0.000344	2.479616	-0.438461	47.843483
54815	0	0.469757	9.411631	-0.018438	0.004700	0.094116	-0.000183	2.476036	-0.408424	47.848234
54816	0	0.481287	9.637475	0.072477	0.004817	0.096375	0.000730	2.476539	-0.376237	47.853562
54817	0	0.524090	9.857227	0.194997	0.005249	0.098572	0.001953	2.475164	-0.339729	47.859449
54818	0	0.553329	10.070925	0.359195	0.005537	0.100709	0.003594	2.472943	-0.308541	47.858854
54819	0	0.603839	10.260050	0.445189	0.006042	0.102600	0.004456	2.472075	-0.277004	47.851682
54820	0	0.584529	10.437047	0.505745	0.005851	0.104370	0.005058	2.468020	-0.244080	47.848766
54821	0	0.573506	10.620107	0.507062	0.005737	0.106201	0.005066	2.457937	-0.214791	47.846504
54822	0	0.542885	10.735953	0.404443	0.005427	0.107360	0.004037	2.444913	-0.189388	47.840407
54823	0	0.525289	10.852023	0.281109	0.005249	0.108521	0.002808	2.436351	-0.166385	47.826122
54824	0	0.531802	10.882459	0.208576	0.005317	0.108825	0.002082	2.427392	-0.140710	47.808637
54825	0	0.580467	10.888637	0.116085	0.005798	0.108887	0.001160	2.421254	-0.120462	47.789720
54826	0	0.605407	10.858063	0.103984	0.006055	0.108581	0.001040	2.416119	-0.092759	47.770622
54827	0	0.592131	10.809325	0.060430	0.005920	0.108093	0.000610	2.417716	-0.066990	47.749489
54828	0	0.611747	10.693306	0.168678	0.006105	0.106934	0.001697	2.423380	-0.053048	47.718951
54829	0	0.573969	10.601825	0.316347	0.005737	0.106018	0.003174	2.429721	-0.028711	47.699900
54830	0	0.556407	10.394286	0.424495	0.005559	0.103943	0.004251	2.432109	-0.007095	47.672366
54831	0	0.537601	10.247803	0.420506	0.005371	0.102478	0.004211	2.434493	0.014849	47.636609
54832	0	0.532944	10.015713	0.371075	0.005319	0.100158	0.003710	2.428574	0.029770	47.600818
54833	0	0.550158	9.765564	0.226431	0.005493	0.097656	0.002258	2.416639	0.046800	47.560676
54834	0	0.508786	9.576187	0.080785	0.005081	0.095762	0.000805	2.408301	0.065191	47.523457
54835	0	0.531376	9.350570	-0.091002	0.005310	0.093506	-0.000916	2.396671	0.086478	47.486848
54836	0	0.501423	9.210095	-0.188189	0.005012	0.092101	-0.001882	2.392204	0.108684	47.453408
54837	0	0.476490	9.082015	-0.188949	0.004761	0.090820	-0.001892	2.384126	0.129010	47.422914
54838	0	0.434610	8.923211	-0.195280	0.004341	0.089232	-0.001948	2.385153	0.148032	47.390861
54839	0	0.397388	8.874474	-0.122669	0.003967	0.088745	-0.001221	2.388213	0.165197	47.366856
54840	0	0.398264	8.782851	0.016425	0.003980	0.087829	0.000171	2.391919	0.187239	47.343176
54841	0	0.476421	8.776852	0.206855	0.004761	0.087769	0.002075	2.395645	0.208736	47.326630
54842	0	0.489217	8.758452	0.303239	0.004889	0.087584	0.003037	2.397345	0.231436	47.304543
54843	0	0.505934	8.807415	0.280636	0.005066	0.088074	0.002808	2.393983	0.265941	47.287527
54844	0	0.529717	8.905031	0.310856	0.005297	0.089050	0.003110	2.390756	0.291293	47.272434
54845	0	0.519013	9.027075	0.208051	0.005188	0.090271	0.002075	2.378977	0.314328	47.257869
54846	0	0.555626	9.167389	0.117517	0.005558	0.091674	0.001170	2.367718	0.342138	47.249897
54847	0	0.549423	9.301751	0.006398	0.005493	0.093018	0.000061	2.359053	0.366385	47.241669
54848	0	0.507000	9.521377	0.000542	0.005068	0.095214	0.000006	2.354369	0.389275	47.237752
54849	0	0.524231	9.698524	0.115878	0.005249	0.096985	0.001160	2.350430	0.422583	47.233111
54850	0	0.486356	9.893831	0.139560	0.004869	0.098938	0.001401	2.351655	0.453617	47.228854
54851	0	0.543044	10.095237	0.237493	0.005432	0.100952	0.002380	2.352846	0.480688	47.228993
54852	0	0.572680	10.253955	0.407515	0.005733	0.102539	0.004078	2.350945	0.513074	47.230878
54853	0	0.597200	10.449295	0.481694	0.005981	0.104492	0.004822	2.351261	0.548308	47.230747
54854	0	0.620671	10.546976	0.438100	0.006206	0.105470	0.004384	2.349507	0.572059	47.224469
54855	0	0.573504	10.626197	0.476873	0.005737	0.106262	0.004761	2.335825	0.599313	47.223165
54856	0	0.548871	10.723768	0.410768	0.005488	0.107238	0.004105	2.327440	0.623918	47.215103
54857	0	0.530281	10.772750	0.274302	0.005310	0.107727	0.002747	2.326184	0.656582	47.202363
54858	0	0.548003	10.772693	0.127533	0.005478	0.107727	0.001274	2.319831	0.679134	47.189799
54859	0	0.555794	10.736060	0.146791	0.005554	0.107361	0.001465	2.311472	0.699895	47.178547
54860	0	0.574769	10.626115	0.115658	0.005744	0.106261	0.001165	2.315860	0.720543	47.155451
54861	0	0.611215	10.504110	0.170299	0.006104	0.105042	0.001709	2.317256	0.735780	47.135639
54862	0	0.612364	10.369794	0.308894	0.006121	0.103698	0.003100	2.324716	0.757186	47.118005
54863	0	0.617104	10.235588	0.310254	0.006165	0.102356	0.003113	2.330977	0.774488	47.102694
54864	0	0.575174	10.095229	0.430655	0.005750	0.100952	0.004313	2.332535	0.796931	47.082806
54865	0	0.531335	9.863262	0.268611	0.005310	0.098633	0.002686	2.326690	0.817583	47.063486
54866	0	0.520126	9.686142	0.177171	0.005194	0.096862	0.001771	2.320592	0.832982	47.038604
54867	0	0.537631	9.484833	0.067269	0.005371	0.094849	0.000671	2.313757	0.850723	47.006054
54868	0	0.550331	9.301659	-0.012109	0.005503	0.093017	-0.000120	2.309683	0.873847	46.985623
54869	0	0.537272	9.149158	-0.103923	0.005371	0.091492	-0.001038	2.306535	0.895475	46.965349
54870	0	0.512856	9.069731	-0.141068	0.005130	0.090697	-0.001408	2.305307	0.920649	46.948568
54871	0	0.458201	8.935520	-0.073757	0.004578	0.089355	-0.000732	2.306873	0.938646	46.931978
54872	0	0.440538	8.874400	-0.038969	0.004403	0.088744	-0.000377	2.318662	0.959320	46.921169
54873	0	0.445489	8.831795	0.035510	0.004456	0.088318	0.000366	2.328099	0.983807	46.914334
54874	0	0.463612	8.819592	0.125302	0.004637	0.088196	0.001259	2.330751	1.008214	46.906212
54875	0	0.500079	8.862344	0.243540	0.005005	0.088623	0.002441	2.333618	1.036959	46.903112
54876	0	0.499363	8.911161	0.303536	0.004996	0.089111	0.003039	2.333863	1.063609	46.904408
54877	0	0.494262	9.021008	0.188985	0.004944	0.090210	0.001892	2.331826	1.088371	46.909894
54878	0	0.487700	9.130870	0.103704	0.004880	0.091309	0.001033	2.321632	1.115345	46.910416
54879	0	0.487287	9.271290	0.049253	0.004883	0.092712	0.000488	2.311533	1.150874	46.910904
54880	0	0.510118	9.436158	0.067632	0.005106	0.094361	0.000679	2.310071	1.179846	46.923803
54881	0	0.555240	9.643562	-0.031356	0.005554	0.096436	-0.000305	2.315374	1.205203	46.935266
54882	0	0.529985	9.796176	0.083186	0.005305	0.097961	0.000836	2.315997	1.234528	46.946547
54883	0	0.566800	10.009829	0.194470	0.005676	0.100098	0.001953	2.320988	1.266698	46.955320
54884	0	0.583399	10.199145	0.308376	0.005841	0.101991	0.003095	2.328702	1.297193	46.971336
54885	0	0.609396	10.351640	0.396169	0.006104	0.103516	0.003967	2.330272	1.330064	46.980037
54886	0	0.601533	10.479901	0.492546	0.006022	0.104798	0.004931	2.332056	1.360168	46.982269
54887	0	0.609707	10.607941	0.488409	0.006104	0.106079	0.004883	2.325910	1.389346	46.986381
54888	0	0.577886	10.687279	0.391077	0.005785	0.106873	0.003908	2.318304	1.418124	46.990964
54889	0	0.567084	10.742210	0.256616	0.005676	0.107422	0.002563	2.310573	1.446228	46.990413
54890	0	0.578388	10.766619	0.207935	0.005787	0.107666	0.002080	2.306321	1.471702	46.987606
54891	0	0.555420	10.784911	0.116080	0.005554	0.107849	0.001160	2.300194	1.493911	46.982541
54892	0	0.579543	10.699386	0.128106	0.005798	0.106994	0.001284	2.297984	1.519144	46.972117
54893	0	0.555429	10.620133	0.163753	0.005554	0.106201	0.001648	2.304230	1.541090	46.961238
54894	0	0.573854	10.504169	0.222555	0.005737	0.105042	0.002237	2.312057	1.561738	46.950362
54895	0	0.580328	10.375986	0.303912	0.005798	0.103760	0.003052	2.320949	1.578249	46.938836
54896	0	0.538339	10.198985	0.381273	0.005381	0.101990	0.003819	2.323373	1.597265	46.920900
54897	0	0.537387	10.034164	0.311311	0.005371	0.100342	0.003113	2.317769	1.616170	46.897266
54898	0	0.513288	9.796043	0.237947	0.005132	0.097960	0.002380	2.313512	1.636783	46.867760
54899	0	0.531274	9.613027	0.072642	0.005310	0.096130	0.000732	2.315387	1.655054	46.844770
54900	0	0.561849	9.435949	-0.043972	0.005620	0.094359	-0.000440	2.310173	1.678065	46.821395
54901	0	0.543123	9.277345	-0.104106	0.005432	0.092773	-0.001038	2.309121	1.700070	46.794949
54902	0	0.518728	9.142962	-0.092584	0.005186	0.091430	-0.000923	2.307390	1.719555	46.777392
54903	0	0.500408	9.020993	-0.122634	0.005005	0.090210	-0.001221	2.309547	1.741480	46.762014
54904	0	0.457595	8.911034	-0.032346	0.004576	0.089110	-0.000317	2.313403	1.762113	46.746428
54905	0	0.469435	8.862338	0.066491	0.004700	0.088623	0.000671	2.316873	1.790007	46.732051
54906	0	0.438167	8.807386	0.114165	0.004383	0.088074	0.001146	2.318190	1.812777	46.726460
54907	0	0.482057	8.801282	0.250051	0.004822	0.088013	0.002502	2.315858	1.835319	46.716381
54908	0	0.480987	8.825743	0.261623	0.004819	0.088257	0.002620	2.315581	1.867939	46.706080
54909	0	0.475431	8.886758	0.231763	0.004761	0.088867	0.002319	2.313023	1.896926	46.700610
54910	0	0.498566	9.002717	0.140074	0.004992	0.090027	0.001400	2.307272	1.925036	46.692744
54911	0	0.518592	9.130869	0.085715	0.005188	0.091309	0.000854	2.299131	1.948157	46.684548
54912	0	0.474851	9.295692	0.031024	0.004756	0.092957	0.000310	2.294170	1.977827	46.684996
54913	0	0.493451	9.436083	-0.024662	0.004944	0.094360	-0.000244	2.292727	2.009636	46.690171
54914	0	0.455421	9.613054	0.011365	0.004558	0.096130	0.000116	2.291484	2.034058	46.697173
54915	0	0.487230	9.802313	0.163911	0.004883	0.098022	0.001648	2.297283	2.066503	46.697016
54916	0	0.552893	10.022112	0.265701	0.005532	0.100221	0.002666	2.303692	2.090273	46.702635
54917	0	0.573080	10.186807	0.372242	0.005737	0.101868	0.003723	2.300086	2.117375	46.707241
54918	0	0.583465	10.321140	0.487325	0.005845	0.103210	0.004881	2.304055	2.148692	46.709165
54919	0	0.640020	10.485918	0.463280	0.006409	0.104858	0.004639	2.305838	2.177708	46.707946
54920	0	0.595456	10.601949	0.462681	0.005963	0.106019	0.004626	2.300433	2.207033	46.700949
54921	0	0.567044	10.668988	0.378092	0.005676	0.106689	0.003784	2.298959	2.233147	46.689246
54922	0	0.529076	10.730010	0.225365	0.005298	0.107300	0.002252	2.291961	2.260120	46.682202
54923	0	0.561255	10.748305	0.170878	0.005615	0.107483	0.001709	2.287112	2.282528	46.666576
54924	0	0.590686	10.742232	0.060727	0.005915	0.107422	0.000609	2.284328	2.310201	46.651675
54925	0	0.604170	10.693365	0.036351	0.006042	0.106934	0.000366	2.282112	2.330223	46.635458
54926	0	0.591450	10.595736	0.108306	0.005919	0.105957	0.001093	2.287632	2.353715	46.617895
54927	0	0.573280	10.485886	0.230980	0.005737	0.104858	0.002319	2.292931	2.377880	46.600270
54928	0	0.548213	10.363895	0.339209	0.005484	0.103639	0.003399	2.295295	2.398893	46.581719
54929	0	0.506471	10.223416	0.426729	0.005066	0.102234	0.004272	2.295828	2.419785	46.557897
54930	0	0.481459	10.076926	0.346816	0.004819	0.100769	0.003469	2.290934	2.444087	46.532054
54931	0	0.500490	9.838854	0.342173	0.005005	0.098389	0.003418	2.281076	2.463470	46.503005
54932	0	0.555244	9.704492	0.165895	0.005553	0.097045	0.001655	2.270253	2.483285	46.471704
54933	0	0.518693	9.484868	0.012748	0.005188	0.094849	0.000122	2.258162	2.502929	46.442855
54934	0	0.554891	9.313977	-0.090884	0.005551	0.093140	-0.000906	2.255999	2.523856	46.413803
54935	0	0.549280	9.228516	-0.152717	0.005493	0.092285	-0.001526	2.251915	2.541944	46.383007
54936	0	0.537020	9.100241	-0.104451	0.005370	0.091002	-0.001040	2.251563	2.559659	46.357653
54937	0	0.433565	8.984357	-0.165238	0.004333	0.089844	-0.001648	2.252126	2.574608	46.336245
54938	0	0.402992	8.911041	-0.062980	0.004032	0.089110	-0.000620	2.259945	2.595274	46.317497
54939	0	0.451607	8.923351	0.121471	0.004517	0.089233	0.001221	2.262680	2.614039	46.300258
54940	0	0.493685	8.892871	0.223989	0.004943	0.088928	0.002246	2.265628	2.639889	46.289522
54941	0	0.494194	8.898953	0.267987	0.004944	0.088989	0.002686	2.268163	2.660321	46.280480
54942	0	0.536312	8.978299	0.254805	0.005366	0.089783	0.002551	2.267081	2.682377	46.267574
54943	0	0.506282	9.075942	0.238138	0.005066	0.090759	0.002380	2.261208	2.704018	46.263475
54944	0	0.487158	9.167500	0.074080	0.004876	0.091675	0.000734	2.248631	2.727372	46.261632
54945	0	0.487606	9.307896	0.012869	0.004883	0.093079	0.000122	2.236141	2.753302	46.263443
54946	0	0.468002	9.448270	-0.047375	0.004685	0.094482	-0.000476	2.229269	2.777396	46.266610
54947	0	0.457145	9.613066	-0.042862	0.004578	0.096130	-0.000427	2.226805	2.802338	46.275288
54948	0	0.480169	9.759560	0.102921	0.004808	0.097595	0.001035	2.228982	2.827532	46.275769
54949	0	0.542372	9.954885	0.158369	0.005432	0.099548	0.001587	2.228448	2.854401	46.277282
54950	0	0.559050	10.077058	0.310084	0.005598	0.100770	0.003106	2.230252	2.879992	46.280368
54951	0	0.567504	10.266131	0.408668	0.005676	0.102661	0.004089	2.228826	2.898346	46.279297
54952	0	0.548932	10.363791	0.426271	0.005490	0.103638	0.004267	2.228881	2.916291	46.279257
54953	0	0.573418	10.467543	0.402918	0.005737	0.104675	0.004028	2.223776	2.936311	46.285754
54954	0	0.578956	10.565165	0.397689	0.005792	0.105652	0.003968	2.209820	2.955388	46.281869
54955	0	0.573173	10.571300	0.305849	0.005737	0.105713	0.003052	2.197874	2.978165	46.275911
54956	0	0.590649	10.626222	0.185184	0.005909	0.106262	0.001844	2.185161	2.997451	46.268863
54957	0	0.592124	10.607904	0.061301	0.005920	0.106079	0.000610	2.177610	3.013021	46.262322
54958	0	0.592129	10.552878	0.062432	0.005921	0.105529	0.000615	2.162889	3.029477	46.253670
54959	0	0.562328	10.510215	0.084949	0.005615	0.105103	0.000854	2.163684	3.036966	46.247347
54960	0	0.532937	10.381970	0.132767	0.005325	0.103820	0.001332	2.164013	3.048693	46.237199
54961	0	0.525199	10.272221	0.286158	0.005249	0.102722	0.002869	2.167087	3.061622	46.225618
54962	0	0.513788	10.162351	0.321317	0.005133	0.101624	0.003221	2.170575	3.071953	46.213875
54963	0	0.501210	9.997540	0.371848	0.005005	0.099976	0.003723	2.170993	3.079897	46.200312
54964	0	0.532350	9.832660	0.298382	0.005323	0.098327	0.002981	2.162659	3.095992	46.179140
54965	0	0.512987	9.674044	0.250730	0.005127	0.096741	0.002502	2.151749	3.108545	46.160435
54966	0	0.494977	9.527480	0.074946	0.004949	0.095275	0.000741	2.136639	3.122832	46.146123
54967	0	0.494705	9.381087	-0.011514	0.004944	0.093811	-0.000122	2.123134	3.134370	46.129370
54968	0	0.483018	9.283342	-0.083698	0.004827	0.092834	-0.000841	2.113213	3.146427	46.117526
54969	0	0.464378	9.155245	-0.146629	0.004639	0.091553	-0.001465	2.110252	3.155202	46.104995
54970	0	0.447119	9.094109	-0.086233	0.004465	0.090941	-0.000858	2.110604	3.162693	46.092482
54971	0	0.463933	9.020993	-0.067092	0.004639	0.090210	-0.000671	2.105486	3.177062	46.083775
54972	0	0.487990	9.027026	0.036442	0.004884	0.090270	0.000366	2.103342	3.197162	46.077179
54973	0	0.488483	8.990472	0.121708	0.004883	0.089905	0.001221	2.103841	3.209735	46.078069
54974	0	0.500754	9.033122	0.255325	0.005009	0.090331	0.002556	2.102949	3.226249	46.076941
54975	0	0.506181	9.118674	0.299119	0.005066	0.091187	0.002991	2.098568	3.246201	46.084662
54976	0	0.487509	9.204083	0.256832	0.004874	0.092041	0.002563	2.088440	3.259999	46.086381
54977	0	0.499985	9.326185	0.153459	0.005005	0.093262	0.001526	2.073634	3.281043	46.086831
54978	0	0.468946	9.442131	0.057658	0.004689	0.094421	0.000566	2.057302	3.295578	46.087880
54979	0	0.494235	9.521488	0.055593	0.004944	0.095215	0.000549	2.045542	3.312182	46.094763
54980	0	0.511980	9.680193	0.007463	0.005123	0.096802	0.000074	2.041765	3.330955	46.107886
54981	0	0.524705	9.857190	0.079105	0.005249	0.098572	0.000793	2.040990	3.347855	46.118726
54982	0	0.524275	9.973159	0.188312	0.005244	0.099731	0.001886	2.041273	3.363953	46.132180
54983	0	0.518578	10.119647	0.274401	0.005188	0.101196	0.002747	2.040515	3.380669	46.140923
54984	0	0.511543	10.247840	0.335017	0.005122	0.102478	0.003351	2.038098	3.402261	46.151723
54985	0	0.543109	10.339379	0.451256	0.005432	0.103394	0.004517	2.038661	3.417427	46.155563
54986	0	0.536553	10.437009	0.438989	0.005368	0.104370	0.004386	2.030341	3.434381	46.158027
54987	0	0.616306	10.528562	0.433631	0.006165	0.105286	0.004333	2.023404	3.449850	46.162682
54988	0	0.579254	10.546772	0.318481	0.005795	0.105468	0.003179	2.012168	3.466045	46.154961
54989	0	0.592493	10.522436	0.244116	0.005920	0.105225	0.002441	2.007922	3.475029	46.147604
54990	0	0.604986	10.510167	0.195156	0.006051	0.105102	0.001952	2.004035	3.490134	46.139165
54991	0	0.574331	10.449181	0.079924	0.005737	0.104492	0.000793	1.993242	3.497222	46.132354
54992	0	0.556635	10.333155	0.061732	0.005566	0.103332	0.000621	1.992781	3.509998	46.126377
54993	0	0.555985	10.266088	0.182820	0.005554	0.102661	0.001831	1.991261	3.517234	46.113672
54994	0	0.550884	10.156138	0.334770	0.005504	0.101562	0.003351	1.990586	3.524961	46.102507
54995	0	0.513295	9.997546	0.304595	0.005127	0.099976	0.003052	1.992541	3.531595	46.089817
54996	0	0.532750	9.875367	0.322048	0.005322	0.098754	0.003222	1.990004	3.538132	46.074898
54997	0	0.543814	9.753371	0.269026	0.005432	0.097534	0.002686	1.979288	3.544513	46.053538
54998	0	0.495776	9.533584	0.226661	0.004955	0.095336	0.002267	1.974498	3.554836	46.031787
54999	0	0.482589	9.442112	0.110374	0.004822	0.094421	0.001099	1.963346	3.562858	46.012981
55000	0	0.483678	9.326034	-0.096668	0.004828	0.093261	-0.000967	1.958029	3.565229	45.995266
55001	0	0.494723	9.234602	-0.085354	0.004944	0.092346	-0.000854	1.951803	3.573480	45.973840
55002	0	0.476520	9.130768	-0.091719	0.004766	0.091308	-0.000915	1.950217	3.587470	45.954232
55003	0	0.470313	9.088117	-0.067099	0.004700	0.090881	-0.000671	1.945328	3.595762	45.944217
55004	0	0.483283	9.026979	-0.019229	0.004828	0.090270	-0.000183	1.952624	3.602750	45.934617
55005	0	0.494564	9.014885	0.073018	0.004944	0.090149	0.000732	1.950879	3.613002	45.919827
55006	0	0.525941	9.063590	0.120969	0.005252	0.090636	0.001216	1.954772	3.616036	45.917241
55007	0	0.519147	9.106431	0.188928	0.005188	0.091064	0.001892	1.954313	3.624138	45.914254
55008	0	0.531442	9.161298	0.243357	0.005317	0.091613	0.002435	1.951477	3.639513	45.905321
55009	0	0.518601	9.252937	0.213766	0.005188	0.092529	0.002136	1.945364	3.654369	45.895264
55010	0	0.524211	9.362800	0.116597	0.005244	0.093628	0.001162	1.936056	3.669282	45.892430
55011	0	0.525047	9.478750	0.043123	0.005249	0.094788	0.000427	1.927316	3.679747	45.889651
55012	0	0.549455	9.619054	0.043445	0.005496	0.096190	0.000435	1.923971	3.693629	45.887528
55013	0	0.555082	9.790061	0.072924	0.005554	0.097900	0.000732	1.924043	3.709663	45.888672
55014	0	0.530193	9.930422	0.072640	0.005302	0.099304	0.000726	1.919642	3.722250	45.889888
55015	0	0.518638	10.058619	0.249568	0.005188	0.100586	0.002502	1.923677	3.735940	45.890927
55016	0	0.523861	10.180720	0.370291	0.005245	0.101807	0.003709	1.926510	3.755187	45.888403
55017	0	0.537200	10.339372	0.408407	0.005371	0.103394	0.004089	1.928324	3.766008	45.882796
55018	0	0.542607	10.394335	0.358637	0.005433	0.103943	0.003590	1.927840	3.785491	45.876122
55019	0	0.573109	10.449247	0.427384	0.005737	0.104492	0.004272	1.922182	3.804031	45.868924
55020	0	0.615510	10.546834	0.354740	0.006151	0.105469	0.003542	1.911779	3.811493	45.856896
55021	0	0.585998	10.565178	0.268712	0.005859	0.105652	0.002686	1.905651	3.822367	45.845373
55022	0	0.537503	10.552879	0.225591	0.005372	0.105529	0.002261	1.906753	3.830560	45.829690
55023	0	0.530946	10.485849	0.152198	0.005310	0.104858	0.001526	1.906343	3.842479	45.812041
55024	0	0.555710	10.449196	0.090327	0.005552	0.104492	0.000907	1.905612	3.848298	45.793441
55025	0	0.568280	10.339345	0.230815	0.005676	0.103394	0.002319	1.913531	3.852257	45.780928
55026	0	0.581024	10.217211	0.265562	0.005811	0.102172	0.002663	1.916863	3.863999	45.766710
55027	0	0.604560	10.119632	0.279978	0.006042	0.101196	0.002808	1.920834	3.871645	45.747583
55028	0	0.580802	9.991478	0.351070	0.005804	0.099915	0.003524	1.930813	3.878383	45.725567
55029	0	0.549508	9.832769	0.255733	0.005493	0.098328	0.002563	1.933016	3.887174	45.704657
55030	0	0.531831	9.686257	0.273157	0.005313	0.096863	0.002734	1.930820	3.891878	45.677694
55031	0	0.537414	9.570295	0.067223	0.005371	0.095703	0.000671	1.924707	3.898764	45.653999
55032	0	0.513262	9.411526	0.018505	0.005133	0.094115	0.000184	1.918518	3.909206	45.631153
55033	0	0.506835	9.277331	-0.024074	0.005066	0.092773	-0.000244	1.909399	3.916431	45.609065
55034	0	0.525753	9.179562	-0.079104	0.005253	0.091796	-0.000788	1.908638	3.920628	45.588119
55035	0	0.525073	9.130847	-0.031161	0.005249	0.091309	-0.000305	1.912306	3.928698	45.574683
55036	0	0.494835	9.075823	-0.002107	0.004947	0.090758	-0.000013	1.917644	3.936793	45.560082
55037	0	0.457697	9.033208	0.042427	0.004578	0.090332	0.000427	1.917438	3.947912	45.552170
55038	0	0.432884	9.014920	0.200093	0.004332	0.090149	0.002007	1.921839	3.961710	45.545002
55039	0	0.469876	9.045437	0.243330	0.004700	0.090454	0.002441	1.928200	3.973164	45.538565
55040	0	0.487348	9.088183	0.266375	0.004880	0.090881	0.002668	1.930081	3.991552	45.531131
55041	0	0.530837	9.149185	0.176705	0.005310	0.091492	0.001770	1.929875	4.003780	45.524950
55042	0	0.572601	9.252972	0.152177	0.005733	0.092529	0.001519	1.922904	4.023094	45.520410
55043	0	0.560805	9.393350	0.073650	0.005615	0.093933	0.000732	1.914429	4.041868	45.519975
55044	0	0.547816	9.478760	0.067605	0.005478	0.094788	0.000679	1.914499	4.051479	45.519884
55045	0	0.512365	9.606952	0.017964	0.005127	0.096069	0.000183	1.915272	4.065325	45.521966
55046	0	0.499130	9.771754	-0.044648	0.004997	0.097717	-0.000435	1.925505	4.082126	45.523210
55047	0	0.530546	9.899932	0.078713	0.005310	0.098999	0.000793	1.929866	4.097245	45.531165
55048	0	0.528736	10.034261	0.248226	0.005300	0.100342	0.002489	1.934799	4.120736	45.540439
55049	0	0.566593	10.186863	0.352914	0.005676	0.101868	0.003540	1.943968	4.141788	45.545974
55050	0	0.588874	10.272504	0.430213	0.005899	0.102724	0.004311	1.950024	4.163135	45.546723
55051	0	0.579221	10.363828	0.396086	0.005798	0.103638	0.003967	1.953872	4.179220	45.550328
55052	0	0.565603	10.437142	0.401570	0.005663	0.104371	0.004015	1.949452	4.196156	45.548108
55053	0	0.548837	10.473655	0.354084	0.005493	0.104736	0.003540	1.944899	4.210722	45.545441
55054	0	0.536060	10.534676	0.262225	0.005361	0.105347	0.002625	1.944467	4.220006	45.538620
55055	0	0.561375	10.491951	0.177006	0.005615	0.104919	0.001770	1.940301	4.230821	45.528557
55056	0	0.573340	10.479737	0.054730	0.005733	0.104797	0.000548	1.937727	4.240025	45.524747
55057	0	0.556179	10.400355	0.097111	0.005554	0.104004	0.000977	1.939725	4.240659	45.516614
55058	0	0.593472	10.320962	0.125979	0.005935	0.103209	0.001270	1.947213	4.249576	45.505687
55059	0	0.561619	10.229506	0.237214	0.005615	0.102295	0.002380	1.952292	4.257456	45.495110
55060	0	0.531285	10.113536	0.259951	0.005311	0.101135	0.002607	1.956783	4.264333	45.480107
55061	0	0.506381	9.979275	0.310756	0.005066	0.099792	0.003113	1.958794	4.275634	45.471253
55062	0	0.542991	9.899891	0.316152	0.005427	0.098999	0.003162	1.955495	4.281577	45.458350
55063	0	0.573507	9.692412	0.255752	0.005737	0.096924	0.002563	1.957861	4.293038	45.440384
55064	0	0.591734	9.588614	0.138616	0.005915	0.095886	0.001391	1.959462	4.298435	45.423261
55065	0	0.579767	9.460451	0.049195	0.005798	0.094604	0.000488	1.950476	4.307643	45.407265
55066	0	0.512176	9.313888	0.000685	0.005125	0.093139	0.000007	1.946288	4.320065	45.398433
55067	0	0.488194	9.265140	-0.116035	0.004883	0.092651	-0.001160	1.942603	4.329097	45.379676
55068	0	0.469342	9.191911	-0.122669	0.004698	0.091919	-0.001223	1.943750	4.342685	45.369636
55069	0	0.451241	9.130878	-0.025343	0.004517	0.091309	-0.000244	1.951625	4.356128	45.361691
55070	0	0.468513	9.112581	0.009255	0.004691	0.091125	0.000103	1.961071	4.371834	45.355107
55071	0	0.487758	9.088174	0.108906	0.004883	0.090881	0.001099	1.969939	4.386631	45.356282
55072	0	0.511328	9.124779	0.119262	0.005116	0.091248	0.001201	1.976962	4.397579	45.359095
55073	0	0.524259	9.161423	0.237685	0.005249	0.091614	0.002380	1.978425	4.413654	45.363794
55074	0	0.486295	9.252969	0.261524	0.004869	0.092529	0.002617	1.977207	4.429726	45.363909
55075	0	0.469570	9.326179	0.202043	0.004700	0.093262	0.002014	1.966364	4.442641	45.366072
55076	0	0.474566	9.417759	0.129310	0.004752	0.094177	0.001294	1.964391	4.458508	45.366436
55077	0	0.505938	9.527621	0.061252	0.005066	0.095276	0.000610	1.958345	4.474275	45.363108
55078	0	0.522682	9.649706	0.025035	0.005236	0.096497	0.000248	1.952637	4.492743	45.368169
55079	0	0.585379	9.771762	-0.005990	0.005859	0.097717	-0.000061	1.948477	4.507199	45.372819
55080	0	0.553082	9.887759	0.060800	0.005542	0.098877	0.000612	1.950599	4.527698	45.377815
55081	0	0.548658	10.022019	0.151930	0.005493	0.100220	0.001526	1.955229	4.542866	45.381934
55082	0	0.540450	10.132017	0.260458	0.005418	0.101319	0.002610	1.958521	4.565476	45.383238
55083	0	0.542431	10.241759	0.347354	0.005432	0.102417	0.003479	1.961301	4.581741	45.381027
55084	0	0.546968	10.296780	0.444064	0.005477	0.102967	0.004444	1.961463	4.597432	45.373522
55085	0	0.536444	10.369905	0.384591	0.005371	0.103699	0.003845	1.957144	4.612247	45.368653
55086	0	0.547445	10.388192	0.378913	0.005479	0.103882	0.003785	1.949188	4.624507	45.364165
55087	0	0.561161	10.418705	0.275263	0.005615	0.104187	0.002747	1.939182	4.635779	45.362831
55088	0	0.566108	10.412637	0.184333	0.005669	0.104126	0.001842	1.934468	4.651339	45.354746
55089	0	0.554757	10.376008	0.128486	0.005554	0.103760	0.001282	1.926968	4.665796	45.342634
55090	0	0.572104	10.302744	0.043510	0.005723	0.103027	0.000433	1.921127	4.675080	45.339032
55091	0	0.518531	10.223407	0.121659	0.005188	0.102234	0.001221	1.922045	4.685100	45.331952
55092	0	0.511662	10.113562	0.144708	0.005121	0.101135	0.001456	1.928502	4.697276	45.320859
55093	0	0.531183	10.034192	0.230999	0.005310	0.100342	0.002319	1.935012	4.702249	45.307148
55094	0	0.525339	9.936522	0.266405	0.005252	0.099365	0.002666	1.933342	4.707555	45.288802
55095	0	0.561886	9.814429	0.293070	0.005615	0.098145	0.002930	1.928018	4.710283	45.276158
55096	0	0.537580	9.704506	0.280932	0.005378	0.097045	0.002810	1.923835	4.719545	45.259013
55097	0	0.531220	9.564193	0.183305	0.005310	0.095642	0.001831	1.916599	4.723743	45.236015
55098	0	0.525080	9.484774	0.067576	0.005252	0.094848	0.000675	1.911430	4.731562	45.217649
55099	0	0.487777	9.375028	-0.030104	0.004883	0.093750	-0.000305	1.902182	4.744094	45.202243
55100	0	0.499170	9.307873	-0.072850	0.004994	0.093079	-0.000725	1.902192	4.753506	45.181737
55101	0	0.494269	9.246834	-0.109695	0.004944	0.092468	-0.001099	1.896110	4.761160	45.168820
55102	0	0.493985	9.185702	-0.000120	0.004941	0.091857	0.000003	1.897308	4.768879	45.157586
55103	0	0.507010	9.191866	-0.055899	0.005066	0.091919	-0.000549	1.905830	4.769937	45.151153
55104	0	0.494973	9.179602	0.003879	0.004951	0.091796	0.000041	1.904495	4.778258	45.135522
55105	0	0.506559	9.240726	0.103634	0.005066	0.092407	0.001038	1.902681	4.784959	45.130381
55106	0	0.488008	9.277356	0.164336	0.004882	0.092773	0.001645	1.901267	4.793423	45.122450
55107	0	0.451601	9.320066	0.219950	0.004517	0.093201	0.002197	1.894897	4.800417	45.113193
55108	0	0.487803	9.442060	0.189512	0.004881	0.094420	0.001896	1.892272	4.810097	45.104802
55109	0	0.506382	9.497078	0.158922	0.005066	0.094971	0.001587	1.885928	4.818764	45.096689
55110	0	0.529907	9.619170	0.098558	0.005305	0.096191	0.000980	1.876356	4.832236	45.090735
55111	0	0.512700	9.729000	0.091971	0.005127	0.097290	0.000916	1.867825	4.838165	45.081669
55112	0	0.512769	9.857078	0.074069	0.005127	0.098571	0.000740	1.864042	4.843295	45.080480
55113	0	0.481913	9.960949	0.140442	0.004822	0.099609	0.001404	1.860123	4.852260	45.076526
55114	0	0.536145	10.101342	0.201359	0.005365	0.101013	0.002015	1.858615	4.862582	45.072427
55115	0	0.543016	10.192887	0.274458	0.005432	0.101929	0.002747	1.857788	4.870598	45.070641
55116	0	0.573146	10.211204	0.365291	0.005733	0.102112	0.003657	1.859401	4.877610	45.065339
55117	0	0.598397	10.290502	0.342121	0.005981	0.102905	0.003418	1.852167	4.880599	45.056784
55118	0	0.585664	10.339308	0.348310	0.005864	0.103393	0.003485	1.850580	4.894601	45.051121
55119	0	0.549422	10.357652	0.311548	0.005493	0.103577	0.003113	1.843681	4.899146	45.038173
55120	0	0.549767	10.375864	0.269153	0.005495	0.103759	0.002690	1.838133	4.901925	45.021629
55121	0	0.524888	10.339352	0.195560	0.005249	0.103394	0.001953	1.831152	4.907587	45.003996
55122	0	0.536914	10.278224	0.196126	0.005370	0.102782	0.001958	1.823056	4.914159	44.985002
55123	0	0.531407	10.217265	0.103704	0.005310	0.102173	0.001038	1.819637	4.914947	44.970142
55124	0	0.549819	10.113444	0.097499	0.005501	0.101134	0.000975	1.815282	4.923134	44.956208
55125	0	0.574097	10.021954	0.189063	0.005737	0.100220	0.001892	1.812732	4.924217	44.939781
55126	0	0.538364	9.930302	0.225041	0.005378	0.099303	0.002254	1.813241	4.922724	44.923203
55127	0	0.519205	9.844952	0.250144	0.005188	0.098450	0.002502	1.810245	4.923273	44.906609
55128	0	0.464951	9.680059	0.280682	0.004646	0.096801	0.002805	1.803904	4.924727	44.893058
55129	0	0.458271	9.600803	0.177142	0.004578	0.096008	0.001770	1.797725	4.923776	44.870285
55130	0	0.495478	9.484751	0.165524	0.004953	0.094848	0.001650	1.786479	4.927125	44.845113
55131	0	0.524798	9.411626	0.049082	0.005249	0.094116	0.000488	1.779696	4.933316	44.834729
55132	0	0.530745	9.313964	-0.011397	0.005307	0.093140	-0.000117	1.771086	4.937616	44.813329
55133	0	0.531494	9.252904	-0.079031	0.005310	0.092529	-0.000793	1.763459	4.936268	44.802133
55134	0	0.525733	9.210117	-0.152003	0.005259	0.092101	-0.001520	1.759748	4.942430	44.792229
55135	0	0.500732	9.185778	-0.030326	0.005005	0.091858	-0.000305	1.754023	4.944126	44.784906
55136	0	0.482440	9.155192	0.103835	0.004827	0.091552	0.001040	1.753376	4.951562	44.778018
55137	0	0.494496	9.222408	0.134116	0.004944	0.092224	0.001343	1.752060	4.954911	44.770720
55138	0	0.494583	9.228417	0.128000	0.004946	0.092284	0.001278	1.745996	4.959497	44.760840
55139	0	0.513167	9.289522	0.171043	0.005127	0.092896	0.001709	1.740685	4.958349	44.750632
55140	0	0.550456	9.399299	0.171249	0.005502	0.093993	0.001711	1.736028	4.959551	44.751164
55141	0	0.549418	9.478739	0.183850	0.005493	0.094788	0.001831	1.724381	4.962930	44.752313
55142	0	0.506778	9.594623	0.111989	0.005068	0.095946	0.001113	1.713394	4.967570	44.752939
55143	0	0.488352	9.692380	0.109830	0.004883	0.096924	0.001099	1.711073	4.971259	44.753485
55144	0	0.512588	9.796057	0.109827	0.005128	0.097960	0.001098	1.707961	4.978157	44.757566
55145	0	0.511968	9.918256	0.121614	0.005127	0.099182	0.001221	1.710928	4.991031	44.763097
55146	0	0.572339	10.040370	0.243218	0.005722	0.100404	0.002432	1.707991	4.993849	44.764718
55147	0	0.586041	10.131824	0.274879	0.005859	0.101318	0.002747	1.702986	4.996972	44.767302
55148	0	0.549378	10.223314	0.286774	0.005495	0.102233	0.002872	1.705762	5.002649	44.770120
55149	0	0.561205	10.284441	0.384528	0.005615	0.102844	0.003845	1.702853	5.010401	44.768764
55150	0	0.579120	10.357668	0.378443	0.005792	0.103577	0.003784	1.699543	5.015104	44.764999
55151	0	0.579862	10.388162	0.324141	0.005798	0.103882	0.003235	1.689635	5.018892	44.765961
55152	0	0.567507	10.381978	0.294667	0.005676	0.103820	0.002942	1.681322	5.024331	44.759363
55153	0	0.567592	10.382070	0.220269	0.005676	0.103821	0.002197	1.672149	5.028758	44.753608
55154	0	0.585908	10.339256	0.104873	0.005858	0.103393	0.001048	1.668693	5.032038	44.753669
55155	0	0.567833	10.296619	0.146487	0.005676	0.102966	0.001465	1.665155	5.033633	44.743724
55156	0	0.573673	10.205011	0.176694	0.005741	0.102050	0.001769	1.664633	5.042439	44.741215
55157	0	0.561620	10.125749	0.261598	0.005615	0.101257	0.002625	1.670704	5.045204	44.729947
55158	0	0.555380	10.021988	0.260449	0.005555	0.100220	0.002607	1.670448	5.050583	44.719610
55159	0	0.519649	9.912060	0.280918	0.005188	0.099121	0.002808	1.665132	5.044577	44.709527
55160	0	0.502054	9.802058	0.281043	0.005021	0.098021	0.002810	1.661376	5.049032	44.694709
55161	0	0.513635	9.686227	0.213732	0.005127	0.096863	0.002136	1.656457	5.041609	44.683036
55162	0	0.539112	9.576203	0.141363	0.005389	0.095762	0.001406	1.643501	5.042946	44.673076
55163	0	0.519061	9.466538	0.073248	0.005188	0.094666	0.000732	1.639380	5.043175	44.655270
55164	0	0.532164	9.393177	0.006097	0.005315	0.093932	0.000060	1.634624	5.038230	44.642828
55165	0	0.513013	9.295637	-0.024514	0.005127	0.092957	-0.000244	1.632488	5.037687	44.633584
55166	0	0.482885	9.240621	0.048489	0.004827	0.092406	0.000485	1.629823	5.039410	44.624198
55167	0	0.482248	9.210201	-0.006482	0.004822	0.092102	-0.000061	1.631256	5.041857	44.615335
55168	0	0.482127	9.167399	0.114652	0.004823	0.091674	0.001151	1.633986	5.047089	44.610291
55169	0	0.500345	9.198013	0.152177	0.005005	0.091980	0.001526	1.636486	5.052281	44.609795
55170	0	0.518262	9.204117	0.200266	0.005184	0.092041	0.002006	1.637580	5.057573	44.610137
55171	0	0.549203	9.259046	0.237807	0.005493	0.092590	0.002380	1.637913	5.062288	44.610858
55172	0	0.548975	9.307863	0.237603	0.005490	0.093079	0.002376	1.634992	5.066241	44.613187
55173	0	0.542965	9.387215	0.165179	0.005432	0.093872	0.001648	1.627316	5.072520	44.607735
55174	0	0.536245	9.527601	0.086569	0.005365	0.095276	0.000862	1.620399	5.079294	44.606540
55175	0	0.506699	9.582513	0.042858	0.005066	0.095825	0.000427	1.616422	5.081288	44.608946
55176	0	0.506292	9.692312	0.018916	0.005068	0.096923	0.000185	1.609052	5.090326	44.609654
55177	0	0.518310	9.771755	0.067098	0.005188	0.097717	0.000671	1.607371	5.099288	44.614358
55178	0	0.560014	9.899936	0.139730	0.005605	0.098999	0.001403	1.611579	5.107729	44.617644
55179	0	0.591965	10.028083	0.213496	0.005920	0.100281	0.002136	1.610286	5.111623	44.614748
55180	0	0.573360	10.119643	0.280334	0.005735	0.101196	0.002805	1.609690	5.116611	44.618822
55181	0	0.543316	10.217282	0.341740	0.005432	0.102173	0.003418	1.607922	5.118348	44.620522
55182	0	0.531206	10.272128	0.378030	0.005312	0.102721	0.003782	1.607820	5.121063	44.623878
55183	0	0.512425	10.333257	0.427436	0.005127	0.103333	0.004272	1.602816	5.126970	44.619249
55184	0	0.567213	10.357656	0.378748	0.005671	0.103577	0.003787	1.599283	5.128098	44.613014
55185	0	0.603871	10.363792	0.238031	0.006042	0.103638	0.002380	1.595873	5.135070	44.601651
55186	0	0.597256	10.327149	0.207489	0.005973	0.103271	0.002074	1.591521	5.138135	44.587878
55187	0	0.616622	10.290520	0.140180	0.006165	0.102905	0.001404	1.590316	5.138902	44.577036
55188	0	0.611184	10.265990	0.084472	0.006106	0.102660	0.000850	1.592230	5.135289	44.563263
55189	0	0.573816	10.168461	0.109044	0.005737	0.101685	0.001099	1.598068	5.136822	44.552305
55190	0	0.530933	10.101353	0.222958	0.005311	0.101013	0.002241	1.607556	5.141288	44.537682
55191	0	0.500246	10.009801	0.279915	0.005005	0.100098	0.002808	1.613784	5.146650	44.524563
55192	0	0.536570	9.906021	0.266195	0.005365	0.099060	0.002668	1.617412	5.148842	44.508004
55193	0	0.555380	9.790049	0.292717	0.005554	0.097900	0.002930	1.616544	5.151896	44.491593
55194	0	0.555464	9.674064	0.182279	0.005552	0.096741	0.001825	1.615657	5.151506	44.474314
55195	0	0.561363	9.570320	0.146618	0.005615	0.095703	0.001465	1.609893	5.155720	44.453669
55196	0	0.506174	9.490969	0.061183	0.005062	0.094910	0.000612	1.606483	5.158291	44.434697
55197	0	0.488173	9.405523	-0.006263	0.004883	0.094055	-0.000061	1.604824	5.161680	44.419344
55198	0	0.487662	9.387129	-0.085873	0.004880	0.093871	-0.000858	1.601618	5.167619	44.401694
55199	0	0.500442	9.313962	-0.098173	0.005005	0.093140	-0.000977	1.604404	5.170059	44.386173
55200	0	0.506097	9.265062	-0.020095	0.005065	0.092650	-0.000194	1.610293	5.177038	44.375313
55201	0	0.506387	9.259050	0.060126	0.005066	0.092590	0.000610	1.617925	5.181570	44.358871
55202	0	0.499485	9.240761	0.113253	0.005000	0.092407	0.001141	1.624533	5.190181	44.344849
55203	0	0.543153	9.289564	0.176507	0.005432	0.092896	0.001770	1.627489	5.193060	44.334376
55204	0	0.518119	9.307903	0.205833	0.005186	0.093079	0.002065	1.632073	5.201219	44.322493
55205	0	0.506167	9.387233	0.152428	0.005066	0.093872	0.001526	1.631191	5.208498	44.315733
55206	0	0.511278	9.448259	0.170962	0.005117	0.094482	0.001705	1.622976	5.216212	44.309019
55207	0	0.512299	9.509302	0.054437	0.005127	0.095093	0.000549	1.626020	5.222956	44.300839
55208	0	0.535401	9.600879	0.108672	0.005363	0.096008	0.001088	1.625135	5.235121	44.296799
55209	0	0.524755	9.686287	-0.000589	0.005249	0.096863	0.000000	1.629665	5.238865	44.294598
55210	0	0.566934	9.802268	0.108236	0.005672	0.098022	0.001086	1.631972	5.244489	44.294927
55211	0	0.548789	9.912144	0.115505	0.005493	0.099121	0.001160	1.634714	5.252488	44.290151
55212	0	0.523407	10.003707	0.242086	0.005238	0.100037	0.002432	1.644818	5.258383	44.286664
55213	0	0.499911	10.076956	0.273813	0.005005	0.100769	0.002747	1.651994	5.266791	44.284348
55214	0	0.547298	10.174715	0.363922	0.005481	0.101747	0.003644	1.654687	5.277411	44.278569
55215	0	0.579838	10.235616	0.292258	0.005798	0.102356	0.002930	1.660034	5.279159	44.274684
55216	0	0.579202	10.241746	0.345994	0.005797	0.102417	0.003465	1.662574	5.286955	44.268296
55217	0	0.573321	10.272256	0.322977	0.005737	0.102722	0.003235	1.665093	5.293308	44.257329
55218	0	0.566609	10.260036	0.279091	0.005668	0.102600	0.002797	1.668312	5.296851	44.239691
55219	0	0.585883	10.223403	0.255905	0.005859	0.102234	0.002563	1.669890	5.299146	44.226703
55220	0	0.518428	10.211192	0.151555	0.005186	0.102112	0.001516	1.667374	5.302709	44.211857
55221	0	0.530208	10.144092	0.133716	0.005310	0.101440	0.001343	1.670247	5.313196	44.196774
55222	0	0.516373	10.058642	0.138718	0.005172	0.100586	0.001392	1.672998	5.323848	44.185330
55223	0	0.554987	9.997594	0.206959	0.005554	0.099976	0.002075	1.675836	5.330320	44.169019
55224	0	0.596873	9.942667	0.199216	0.005972	0.099426	0.002003	1.683881	5.335425	44.146823
55225	0	0.622391	9.851108	0.261575	0.006226	0.098511	0.002625	1.690787	5.338847	44.135718
55226	0	0.524626	9.729015	0.260020	0.005245	0.097290	0.002606	1.694463	5.339090	44.118974
55227	0	0.512609	9.643567	0.194917	0.005127	0.096436	0.001953	1.695512	5.341485	44.101929
55228	0	0.457324	9.539813	0.169681	0.004576	0.095398	0.001700	1.696518	5.345792	44.087457
55229	0	0.493848	9.484895	0.072693	0.004944	0.094849	0.000732	1.699893	5.353470	44.074641
55230	0	0.493097	9.423836	0.004666	0.004932	0.094238	0.000050	1.700379	5.356371	44.064045
55231	0	0.542891	9.399433	0.017879	0.005432	0.093994	0.000183	1.702480	5.361411	44.051779
55232	0	0.518227	9.320061	-0.037984	0.005181	0.093201	-0.000375	1.705635	5.361301	44.041340
55233	0	0.524479	9.289576	0.024058	0.005249	0.092896	0.000244	1.706925	5.367597	44.029672
55234	0	0.493270	9.301772	0.010915	0.004935	0.093018	0.000114	1.710775	5.371885	44.023092
55235	0	0.475865	9.307874	0.115772	0.004761	0.093079	0.001160	1.710439	5.375598	44.015451
55236	0	0.462820	9.344521	0.182079	0.004634	0.093445	0.001826	1.714329	5.383725	44.005830
55237	0	0.451157	9.381134	0.194994	0.004517	0.093811	0.001953	1.715883	5.390996	44.003202
55238	0	0.560168	9.454367	0.188359	0.005605	0.094543	0.001885	1.716125	5.395811	44.004985
55239	0	0.536701	9.509298	0.183241	0.005371	0.095093	0.001831	1.712524	5.401816	44.006450
55240	0	0.547605	9.606983	0.128322	0.005485	0.096069	0.001284	1.710667	5.413037	44.002921
55241	0	0.542651	9.735140	0.085330	0.005432	0.097351	0.000854	1.710189	5.420736	44.005642
55242	0	0.480843	9.777844	0.060316	0.004810	0.097778	0.000607	1.713500	5.424067	44.010545
55243	0	0.512468	9.881603	0.048991	0.005127	0.098816	0.000488	1.709402	5.427711	44.008524
55244	0	0.517332	9.973201	0.115846	0.005183	0.099731	0.001163	1.711761	5.440011	44.005269
55245	0	0.560899	10.046430	0.164259	0.005615	0.100464	0.001648	1.716196	5.448059	44.009978
55246	0	0.590147	10.138075	0.261014	0.005907	0.101380	0.002613	1.717425	5.455218	44.009988
55247	0	0.561129	10.168497	0.316812	0.005615	0.101685	0.003174	1.721656	5.460455	44.008440
55248	0	0.591019	10.223402	0.279380	0.005912	0.102234	0.002795	1.720777	5.463094	44.004721
55249	0	0.524079	10.235640	0.292897	0.005249	0.102356	0.002930	1.719255	5.473065	44.001503
55250	0	0.553729	10.272226	0.322960	0.005537	0.102722	0.003233	1.720702	5.473499	43.999813
55251	0	0.536997	10.241705	0.170883	0.005371	0.102417	0.001709	1.718190	5.475453	43.993444
55252	0	0.542976	10.198970	0.116046	0.005429	0.101990	0.001159	1.712933	5.475487	43.978929
55253	0	0.555500	10.150149	0.121518	0.005554	0.101501	0.001221	1.716610	5.475205	43.974047
55254	0	0.579868	10.095224	0.151055	0.005799	0.100952	0.001514	1.717575	5.476437	43.958202
55255	0	0.543066	9.997570	0.121815	0.005432	0.099976	0.001221	1.717662	5.478651	43.949652
55256	0	0.499915	9.936547	0.255431	0.005002	0.099365	0.002558	1.718322	5.482570	43.934396
55257	0	0.488451	9.857182	0.249754	0.004883	0.098572	0.002502	1.720891	5.481158	43.921403
55258	0	0.506485	9.747328	0.261649	0.005069	0.097473	0.002614	1.714957	5.486332	43.909607
55259	0	0.518780	9.680176	0.183128	0.005188	0.096802	0.001831	1.711312	5.487020	43.893879
55260	0	0.524667	9.564124	0.140188	0.005248	0.095641	0.001404	1.710186	5.489080	43.877756
55261	0	0.537442	9.478740	0.061117	0.005371	0.094788	0.000610	1.705631	5.485304	43.860404
55262	0	0.507376	9.411514	0.049026	0.005072	0.094115	0.000489	1.700871	5.482925	43.842854
55263	0	0.506589	9.362794	-0.024251	0.005066	0.093628	-0.000244	1.695534	5.483071	43.827067
55264	0	0.500125	9.301682	0.012432	0.005005	0.093017	0.000125	1.693288	5.487745	43.815093
55265	0	0.506131	9.307887	0.011717	0.005066	0.093079	0.000122	1.696475	5.493617	43.804722
55266	0	0.511458	9.307877	0.011011	0.005117	0.093079	0.000112	1.695695	5.497354	43.796918
55267	0	0.500453	9.301762	0.054508	0.005005	0.093018	0.000549	1.698667	5.498082	43.793675
55268	0	0.506533	9.307864	0.120878	0.005065	0.093079	0.001212	1.700404	5.497882	43.789260
55269	0	0.506945	9.381087	0.134114	0.005066	0.093811	0.001343	1.700375	5.493824	43.788404
55270	0	0.531731	9.411527	0.170245	0.005317	0.094115	0.001705	1.701640	5.493334	43.786565
55271	0	0.537361	9.478741	0.134571	0.005371	0.094788	0.001343	1.695838	5.490494	43.782759
55272	0	0.513126	9.582429	0.140772	0.005132	0.095824	0.001410	1.695748	5.491214	43.779128
55273	0	0.506521	9.643554	0.165045	0.005066	0.096436	0.001648	1.690263	5.492197	43.770654
55274	0	0.493924	9.765539	0.062115	0.004942	0.097655	0.000615	1.680840	5.495496	43.765568
55275	0	0.499883	9.820590	0.127972	0.005005	0.098206	0.001282	1.681367	5.502701	43.767101
55276	0	0.547155	9.948783	0.164198	0.005481	0.099487	0.001643	1.680576	5.513390	43.764359
55277	0	0.548852	10.003704	0.237365	0.005493	0.100037	0.002380	1.686275	5.518731	43.763175
55278	0	0.578924	10.107424	0.218059	0.005789	0.101074	0.002183	1.686410	5.518242	43.755662
55279	0	0.537346	10.125720	0.292951	0.005371	0.101257	0.002930	1.684193	5.515578	43.750686
55280	0	0.561940	10.198885	0.347738	0.005620	0.101989	0.003478	1.682143	5.516290	43.740426
55281	0	0.567323	10.235614	0.372263	0.005676	0.102356	0.003723	1.680161	5.519661	43.732975
55282	0	0.530561	10.247769	0.299655	0.005303	0.102478	0.002989	1.668295	5.517182	43.717788
55283	0	0.555471	10.259993	0.232570	0.005554	0.102600	0.002319	1.658277	5.516502	43.705829
55284	0	0.555487	10.223286	0.239668	0.005555	0.102233	0.002393	1.650696	5.516694	43.691048
55285	0	0.555357	10.180670	0.140208	0.005554	0.101807	0.001404	1.649328	5.517133	43.674977
55286	0	0.579912	10.113514	0.127485	0.005796	0.101135	0.001278	1.649837	5.513804	43.663129
55287	0	0.531175	10.076903	0.201030	0.005310	0.100769	0.002014	1.651201	5.511628	43.650447
55288	0	0.556061	10.021860	0.151604	0.005557	0.100219	0.001517	1.649594	5.507251	43.637151
55289	0	0.507175	9.918185	0.182988	0.005066	0.099182	0.001831	1.647879	5.500208	43.624033
55290	0	0.477202	9.789931	0.244393	0.004772	0.097899	0.002439	1.638425	5.500141	43.608005
55291	0	0.525116	9.716779	0.219993	0.005249	0.097168	0.002197	1.631647	5.497305	43.586133
55292	0	0.550115	9.667848	0.147095	0.005497	0.096679	0.001470	1.626369	5.491913	43.566898
55293	0	0.555693	9.594712	0.109779	0.005554	0.095947	0.001099	1.623493	5.488087	43.542913
55294	0	0.525314	9.503080	0.085483	0.005254	0.095031	0.000853	1.617507	5.488327	43.524322
55295	0	0.519376	9.423796	0.018531	0.005188	0.094238	0.000183	1.611232	5.480589	43.503101
55296	0	0.465513	9.356565	-0.005455	0.004649	0.093566	-0.000057	1.604416	5.472492	43.481286
55297	0	0.482818	9.320035	-0.000008	0.004822	0.093201	0.000000	1.601330	5.463928	43.462705
55298	0	0.502396	9.289419	0.048709	0.005017	0.092895	0.000487	1.598579	5.455053	43.447700
55299	0	0.500952	9.283422	0.054933	0.005005	0.092834	0.000549	1.595659	5.448707	43.433767
55300	0	0.532252	9.301638	0.134317	0.005319	0.093017	0.001342	1.591312	5.443387	43.423377
55301	0	0.519055	9.350572	0.244127	0.005188	0.093506	0.002441	1.588983	5.439734	43.414720
55302	0	0.507392	9.393204	0.213271	0.005071	0.093932	0.002135	1.589453	5.435240	43.404448
55303	0	0.488318	9.442126	0.153233	0.004883	0.094421	0.001526	1.579262	5.434234	43.396379
55304	0	0.481991	9.496984	0.098896	0.004822	0.094970	0.000989	1.576643	5.435846	43.384319
55305	0	0.482363	9.564197	0.061377	0.004822	0.095642	0.000610	1.569926	5.432959	43.374459
55306	0	0.519076	9.680079	0.098554	0.005191	0.096801	0.000983	1.564968	5.432459	43.368235
55307	0	0.573912	9.741200	0.128194	0.005737	0.097412	0.001282	1.562877	5.429731	43.366649
55308	0	0.561281	9.832705	0.133796	0.005618	0.098327	0.001343	1.566578	5.435251	43.363812
55309	0	0.561678	9.930412	0.189191	0.005615	0.099304	0.001892	1.564422	5.432775	43.355582
55310	0	0.543316	10.034101	0.286535	0.005435	0.100341	0.002868	1.564641	5.434175	43.346133
55311	0	0.500538	10.046375	0.287190	0.005005	0.100464	0.002869	1.558356	5.432915	43.335692
55312	0	0.531173	10.168362	0.323916	0.005311	0.101684	0.003241	1.557634	5.431372	43.328791
55313	0	0.567590	10.174556	0.293188	0.005676	0.101746	0.002930	1.552824	5.431020	43.320848
55314	0	0.573844	10.217163	0.330438	0.005736	0.102172	0.003300	1.544636	5.427970	43.306095
55315	0	0.591791	10.198980	0.262789	0.005920	0.101990	0.002625	1.537714	5.429981	43.289380
55316	0	0.567402	10.198947	0.202522	0.005671	0.101990	0.002021	1.530205	5.425235	43.279648
55317	0	0.550144	10.198934	0.170630	0.005493	0.101990	0.001709	1.530336	5.415003	43.264918
55318	0	0.514318	10.143951	0.164003	0.005143	0.101439	0.001642	1.529924	5.414026	43.249498
55319	0	0.524531	10.089136	0.176691	0.005249	0.100891	0.001770	1.530507	5.417269	43.234009
55320	0	0.555011	10.046377	0.249180	0.005547	0.100464	0.002496	1.532039	5.412295	43.217718
55321	0	0.555385	9.979264	0.237458	0.005554	0.099792	0.002380	1.536256	5.411718	43.207283
55322	0	0.549783	9.905980	0.224342	0.005492	0.099060	0.002246	1.536667	5.404236	43.198451
55323	0	0.531219	9.826657	0.243785	0.005310	0.098267	0.002441	1.537570	5.400767	43.179234
55324	0	0.549994	9.747187	0.268341	0.005497	0.097472	0.002678	1.527502	5.396344	43.155369
55325	0	0.537565	9.643518	0.220244	0.005371	0.096436	0.002197	1.518439	5.389907	43.140537
55326	0	0.519806	9.582411	0.099078	0.005197	0.095824	0.000986	1.509461	5.386912	43.119990
55327	0	0.519092	9.503157	0.042869	0.005188	0.095032	0.000427	1.504776	5.382155	43.103702
55328	0	0.495489	9.448119	0.006427	0.004950	0.094481	0.000063	1.500229	5.374422	43.087903
55329	0	0.518798	9.393310	-0.018367	0.005188	0.093933	-0.000183	1.498425	5.373250	43.074937
55330	0	0.536753	9.368917	0.024343	0.005371	0.093689	0.000243	1.495391	5.376353	43.060136
55331	0	0.548926	9.381130	0.066683	0.005493	0.093811	0.000671	1.498316	5.379883	43.046467
55332	0	0.524037	9.350590	0.065724	0.005240	0.093506	0.000662	1.501545	5.378756	43.035876
55333	0	0.530721	9.381128	0.127560	0.005310	0.093811	0.001282	1.506769	5.381039	43.025531
55334	0	0.506003	9.381110	0.169072	0.005059	0.093811	0.001697	1.511338	5.378847	43.011330
55335	0	0.512730	9.448247	0.188887	0.005127	0.094482	0.001892	1.513094	5.377218	43.002520
55336	0	0.512940	9.448128	0.152259	0.005127	0.094481	0.001519	1.506744	5.373054	42.993800
55337	0	0.536489	9.570344	0.085776	0.005371	0.095703	0.000854	1.500641	5.379261	42.985011
55338	0	0.511434	9.649652	0.049863	0.005114	0.096497	0.000494	1.493072	5.377184	42.978839
55339	0	0.549021	9.722914	0.104012	0.005493	0.097229	0.001038	1.487831	5.379390	42.968858
55340	0	0.554564	9.747328	0.140661	0.005548	0.097473	0.001409	1.488176	5.380338	42.962892
55341	0	0.567058	9.851108	0.115841	0.005676	0.098511	0.001160	1.487942	5.385712	42.959219
55342	0	0.566298	9.942637	0.219232	0.005664	0.099426	0.002194	1.488382	5.385417	42.952463
55343	0	0.542758	10.022018	0.249434	0.005432	0.100220	0.002502	1.495356	5.389256	42.939841
55344	0	0.530138	10.052504	0.272262	0.005301	0.100525	0.002729	1.500674	5.386920	42.927549
55345	0	0.573947	10.125741	0.316714	0.005737	0.101257	0.003174	1.506549	5.383037	42.924354
55346	0	0.592216	10.156271	0.303451	0.005924	0.101562	0.003037	1.507857	5.383964	42.918533
55347	0	0.579755	10.168465	0.311155	0.005798	0.101685	0.003113	1.507161	5.383436	42.912009
55348	0	0.573777	10.131824	0.274323	0.005735	0.101318	0.002744	1.505304	5.379313	42.898946
55349	0	0.567169	10.156279	0.231801	0.005676	0.101562	0.002319	1.504337	5.383011	42.886088
55350	0	0.553856	10.101350	0.164643	0.005545	0.101013	0.001645	1.500367	5.388441	42.875707
55351	0	0.549285	10.089116	0.109597	0.005493	0.100891	0.001099	1.500633	5.387199	42.859596
55352	0	0.555246	10.046409	0.156950	0.005553	0.100464	0.001581	1.511411	5.386509	42.847439
55353	0	0.573740	9.967043	0.201312	0.005737	0.099670	0.002014	1.509940	5.384831	42.831490
55354	0	0.537564	9.887588	0.243340	0.005371	0.098876	0.002439	1.513270	5.377996	42.815121
55355	0	0.524914	9.814473	0.273925	0.005249	0.098145	0.002747	1.519255	5.376291	42.799630
55356	0	0.536934	9.753433	0.211865	0.005371	0.097534	0.002121	1.519283	5.376739	42.782396
55357	0	0.549412	9.667964	0.225813	0.005493	0.096680	0.002258	1.516380	5.374002	42.762615
55358	0	0.549410	9.600735	0.109775	0.005494	0.096007	0.001098	1.513445	5.372305	42.745189
55359	0	0.512305	9.521502	0.104077	0.005127	0.095215	0.001038	1.506575	5.375231	42.722944
55360	0	0.523892	9.466563	0.055107	0.005240	0.094666	0.000555	1.508905	5.375339	42.708711
55361	0	0.506773	9.442130	0.011600	0.005066	0.094421	0.000122	1.513605	5.371320	42.692688
55362	0	0.531173	9.411530	-0.032345	0.005313	0.094115	-0.000318	1.518062	5.370885	42.674275
55363	0	0.500457	9.375004	0.109664	0.005005	0.093750	0.001099	1.517974	5.369514	42.657714
55364	0	0.469224	9.381138	0.041740	0.004699	0.093811	0.000422	1.521735	5.375682	42.640408
55365	0	0.481497	9.375039	0.133995	0.004822	0.093750	0.001343	1.523135	5.382292	42.629068
55366	0	0.480339	9.423854	0.194412	0.004807	0.094238	0.001946	1.524043	5.385544	42.620270
55367	0	0.530682	9.460473	0.188919	0.005310	0.094604	0.001892	1.525431	5.387736	42.609052
55368	0	0.566354	9.509324	0.175746	0.005670	0.095093	0.001763	1.529831	5.393240	42.591396
55369	0	0.585254	9.588673	0.188771	0.005859	0.095886	0.001892	1.532313	5.399597	42.571144
55370	0	0.547406	9.631379	0.157485	0.005479	0.096313	0.001577	1.532800	5.403483	42.554403
55371	0	0.518099	9.710728	0.122312	0.005188	0.097107	0.001221	1.527555	5.409914	42.540297
55372	0	0.522608	9.808398	0.097809	0.005235	0.098083	0.000980	1.527540	5.418088	42.520110
55373	0	0.518236	9.857213	0.139964	0.005188	0.098572	0.001404	1.530244	5.422790	42.507494
55374	0	0.523429	9.893827	0.169442	0.005238	0.098938	0.001700	1.534537	5.424707	42.488979
55375	0	0.542916	9.973167	0.207233	0.005432	0.099731	0.002075	1.535399	5.426243	42.473282
55376	0	0.560462	10.022000	0.206609	0.005609	0.100220	0.002069	1.536224	5.428879	42.464519
55377	0	0.536962	10.076933	0.335069	0.005371	0.100769	0.003357	1.541099	5.428680	42.452206
55378	0	0.554220	10.137993	0.315752	0.005550	0.101379	0.003160	1.542229	5.436025	42.438685
55379	0	0.567364	10.144072	0.292490	0.005676	0.101440	0.002930	1.545258	5.437073	42.423147
55380	0	0.554304	10.162397	0.303661	0.005548	0.101624	0.003041	1.547205	5.441341	42.396280
55381	0	0.554769	10.150190	0.194905	0.005554	0.101501	0.001953	1.549362	5.446705	42.381336
55382	0	0.559418	10.101364	0.200435	0.005602	0.101013	0.002006	1.548156	5.453441	42.363090
55383	0	0.561145	10.089140	0.170454	0.005615	0.100891	0.001709	1.550739	5.455706	42.347662
55384	0	0.596972	10.034213	0.157186	0.005974	0.100342	0.001577	1.554209	5.458289	42.328687
55385	0	0.567220	9.967066	0.158575	0.005676	0.099670	0.001587	1.552707	5.460860	42.307460
55386	0	0.499642	9.912124	0.206501	0.004996	0.099121	0.002072	1.558099	5.458620	42.282086
55387	0	0.518294	9.826697	0.176456	0.005188	0.098267	0.001770	1.561248	5.462347	42.253986
55388	0	0.548178	9.796152	0.218366	0.005483	0.097961	0.002186	1.560643	5.461296	42.229865
55389	0	0.530651	9.686308	0.213218	0.005310	0.096863	0.002136	1.562610	5.463367	42.206588
55390	0	0.535943	9.619173	0.224555	0.005363	0.096191	0.002250	1.563858	5.466055	42.173583
55391	0	0.518994	9.551989	0.146620	0.005188	0.095520	0.001465	1.559209	5.461505	42.149511
55392	0	0.506657	9.496987	0.055049	0.005069	0.094970	0.000551	1.557107	5.461853	42.125655
55393	0	0.518333	9.460474	0.042832	0.005188	0.094604	0.000427	1.552970	5.465188	42.102331
55394	0	0.529649	9.417749	0.024094	0.005301	0.094177	0.000246	1.556620	5.467792	42.083004
55395	0	0.536427	9.411660	0.006164	0.005371	0.094116	0.000061	1.553594	5.473859	42.067216
55396	0	0.498557	9.362825	0.109521	0.004991	0.093628	0.001100	1.556172	5.477684	42.043412
55397	0	0.487934	9.387233	0.127594	0.004883	0.093872	0.001282	1.560358	5.479602	42.018377
55398	0	0.524032	9.387220	0.150914	0.005241	0.093872	0.001513	1.563004	5.478637	41.997294
55399	0	0.512210	9.442181	0.194542	0.005127	0.094421	0.001953	1.569346	5.482245	41.970659
55400	0	0.511177	9.460484	0.156472	0.005116	0.094604	0.001571	1.573950	5.485621	41.948326
55401	0	0.500277	9.521496	0.170880	0.005005	0.095215	0.001709	1.571741	5.485895	41.929621
55402	0	0.505084	9.582577	0.133974	0.005061	0.095825	0.001342	1.572049	5.495941	41.914092
55403	0	0.500130	9.643579	0.140014	0.005005	0.096436	0.001404	1.573724	5.497851	41.893508
55404	0	0.536014	9.735125	0.048180	0.005363	0.097351	0.000481	1.570065	5.499433	41.877439
55405	0	0.549051	9.808368	0.121786	0.005493	0.098083	0.001221	1.571654	5.500263	41.868763
55406	0	0.548064	9.893843	0.120877	0.005487	0.098938	0.001214	1.575761	5.505809	41.854901
55407	0	0.554624	9.954878	0.176998	0.005554	0.099548	0.001770	1.573636	5.512617	41.836700
55408	0	0.510383	10.003703	0.158264	0.005111	0.100037	0.001586	1.575138	5.518153	41.820514
55409	0	0.536957	10.058617	0.267978	0.005371	0.100586	0.002686	1.579655	5.517514	41.806418
55410	0	0.542052	10.150188	0.230702	0.005428	0.101501	0.002307	1.577381	5.523942	41.793111
55411	0	0.537077	10.125727	0.256643	0.005371	0.101257	0.002563	1.571641	5.521902	41.771982
55412	0	0.555296	10.174467	0.263000	0.005553	0.101745	0.002630	1.569051	5.519820	41.746905
55413	0	0.537054	10.144048	0.280681	0.005371	0.101440	0.002808	1.567148	5.518053	41.723731
55414	0	0.555051	10.131843	0.146450	0.005552	0.101318	0.001463	1.562242	5.517506	41.693407
55415	0	0.567449	10.125735	0.238348	0.005676	0.101257	0.002380	1.555990	5.517058	41.670919
55416	0	0.555113	10.101318	0.140694	0.005550	0.101013	0.001410	1.556342	5.513658	41.648947
55417	0	0.543334	10.034179	0.170572	0.005432	0.100342	0.001709	1.557575	5.509720	41.626312
55418	0	0.494506	9.960844	0.194715	0.004946	0.099608	0.001946	1.554375	5.507990	41.606271
55419	0	0.512720	9.906020	0.237380	0.005127	0.099060	0.002380	1.558882	5.505156	41.575088
55420	0	0.518832	9.826666	0.101734	0.005188	0.098267	0.001024	1.564331	5.502118	41.549461
55421	0	0.524953	9.741208	0.116019	0.005249	0.097412	0.001160	1.560540	5.498822	41.519634
55422	0	0.537335	9.673964	0.091550	0.005371	0.096740	0.000916	1.557031	5.493341	41.482725
55423	0	0.518844	9.625242	0.146455	0.005188	0.096252	0.001465	1.554616	5.490132	41.451615
55424	0	0.525166	9.570202	0.109793	0.005249	0.095702	0.001098	1.551530	5.484278	41.426530
55425	0	0.494821	9.509254	0.012399	0.004944	0.095093	0.000122	1.546646	5.476285	41.402829
55426	0	0.482930	9.423733	-0.018337	0.004829	0.094237	-0.000180	1.547545	5.473516	41.372362
55427	0	0.488464	9.411614	0.042291	0.004883	0.094116	0.000427	1.550112	5.468490	41.348018
55428	0	0.500812	9.374903	0.029319	0.005008	0.093749	0.000296	1.550379	5.465207	41.322616
55429	0	0.494244	9.387217	0.054410	0.004944	0.093872	0.000549	1.554314	5.464171	41.296782
55430	0	0.511997	9.387222	0.090674	0.005123	0.093872	0.000904	1.548465	5.465288	41.269742
55431	0	0.530971	9.442139	0.079511	0.005310	0.094421	0.000793	1.544387	5.463038	41.252678
55432	0	0.488146	9.448149	0.177280	0.004882	0.094481	0.001773	1.542669	5.460848	41.236841
55433	0	0.494388	9.497071	0.128115	0.004944	0.094971	0.001282	1.541093	5.458078	41.213316
55434	0	0.487922	9.545915	0.152509	0.004883	0.095459	0.001524	1.537450	5.459664	41.190442
55435	0	0.482401	9.600825	0.139967	0.004822	0.096008	0.001404	1.540219	5.454271	41.170403
55436	0	0.537290	9.692299	0.133408	0.005375	0.096923	0.001334	1.538837	5.453980	41.158216
55437	0	0.567252	9.753438	0.097823	0.005676	0.097534	0.000977	1.535152	5.455691	41.140250
55438	0	0.536389	9.802236	0.153043	0.005363	0.098022	0.001529	1.531225	5.451324	41.116020
55439	0	0.536994	9.887701	0.097733	0.005371	0.098877	0.000977	1.528517	5.449920	41.098054
55440	0	0.488151	9.948721	0.177220	0.004880	0.099487	0.001771	1.524846	5.445327	41.071614
55441	0	0.518458	10.034200	0.225706	0.005188	0.100342	0.002258	1.524193	5.446442	41.054415
55442	0	0.518254	10.040283	0.322869	0.005180	0.100403	0.003232	1.526006	5.441133	41.033586
55443	0	0.555421	10.119613	0.323987	0.005554	0.101196	0.003235	1.518301	5.438331	41.014987
55444	0	0.585445	10.119546	0.318830	0.005859	0.101195	0.003183	1.510388	5.441114	40.992640
55445	0	0.579946	10.150132	0.201815	0.005798	0.101501	0.002014	1.504027	5.437017	40.974895
55446	0	0.555727	10.156137	0.184517	0.005556	0.101562	0.001839	1.494017	5.432785	40.940894
55447	0	0.519271	10.125703	0.171182	0.005188	0.101257	0.001709	1.488301	5.424532	40.914201
55448	0	0.550289	10.101216	0.104320	0.005502	0.101012	0.001042	1.484624	5.420231	40.885851
55449	0	0.549787	10.052467	0.189101	0.005493	0.100525	0.001892	1.483290	5.411920	40.858728
55450	0	0.544339	10.003555	0.158235	0.005441	0.100036	0.001584	1.482690	5.405884	40.836330
55451	0	0.537429	9.936516	0.243725	0.005371	0.099365	0.002441	1.484823	5.399254	40.807103
55452	0	0.544136	9.918093	0.158167	0.005438	0.099181	0.001578	1.478401	5.392223	40.783672
55453	0	0.519155	9.820532	0.195599	0.005188	0.098206	0.001953	1.472138	5.385068	40.752083
55454	0	0.526248	9.771599	0.177355	0.005256	0.097716	0.001775	1.470763	5.374094	40.724101
55455	0	0.519295	9.680151	0.201338	0.005188	0.096802	0.002014	1.468843	5.365189	40.688221
55456	0	0.501739	9.625132	0.103664	0.005014	0.096251	0.001036	1.465389	5.358619	40.661401
55457	0	0.513244	9.564176	0.079809	0.005127	0.095642	0.000793	1.457645	5.349027	40.639405
55458	0	0.562857	9.533579	0.025458	0.005626	0.095336	0.000253	1.452422	5.342353	40.600342
55459	0	0.518657	9.460458	0.042591	0.005188	0.094604	0.000427	1.451634	5.340947	40.573793
55460	0	0.536657	9.454351	0.097235	0.005367	0.094543	0.000974	1.450312	5.338602	40.537493
55461	0	0.506451	9.429944	0.078823	0.005066	0.094299	0.000793	1.454330	5.337184	40.507634
55462	0	0.505917	9.423843	0.145375	0.005062	0.094238	0.001453	1.451663	5.337663	40.476035
55463	0	0.482438	9.454334	0.134142	0.004822	0.094543	0.001343	1.450757	5.331368	40.440771
55464	0	0.537404	9.466466	0.152307	0.005376	0.094665	0.001522	1.447097	5.330460	40.410255
55465	0	0.531436	9.545874	0.183126	0.005310	0.095459	0.001831	1.445135	5.322229	40.384277
55466	0	0.519547	9.551902	0.159030	0.005196	0.095519	0.001587	1.439436	5.319371	40.364133
55467	0	0.518466	9.600847	0.116016	0.005188	0.096008	0.001160	1.437141	5.320293	40.344612
55468	0	0.524566	9.649633	0.128318	0.005241	0.096497	0.001282	1.433888	5.312199	40.325670
55469	0	0.530517	9.735127	0.116588	0.005310	0.097351	0.001160	1.425161	5.314955	40.312702
55470	0	0.542123	9.783937	0.129490	0.005422	0.097839	0.001294	1.421864	5.312242	40.282474
55471	0	0.525131	9.857167	0.183050	0.005249	0.098572	0.001831	1.420373	5.306433	40.253198
55472	0	0.519177	9.912009	0.231978	0.005192	0.099120	0.002317	1.415784	5.303332	40.226645
55473	0	0.531158	9.967025	0.262756	0.005310	0.099670	0.002625	1.410291	5.298438	40.199957
55474	0	0.543305	10.009677	0.287559	0.005435	0.100097	0.002874	1.406726	5.297508	40.172143
55475	0	0.567509	10.058597	0.274770	0.005676	0.100586	0.002747	1.403602	5.295687	40.149699
55476	0	0.591602	10.089131	0.317246	0.005918	0.100891	0.003176	1.405049	5.294256	40.121736
55477	0	0.567913	10.095188	0.281151	0.005676	0.100952	0.002808	1.398070	5.287830	40.090194
55478	0	0.543765	10.082907	0.232764	0.005437	0.100829	0.002327	1.394961	5.283742	40.058616
55479	0	0.549753	10.089094	0.194967	0.005493	0.100891	0.001953	1.396257	5.275497	40.023709
55480	0	0.531990	10.076802	0.200643	0.005319	0.100768	0.002007	1.393928	5.270801	39.994080
55481	0	0.537193	10.021963	0.177286	0.005371	0.100220	0.001770	1.388224	5.266542	39.956906
55482	0	0.531482	9.985240	0.165041	0.005311	0.099853	0.001653	1.388376	5.258850	39.924282
55483	0	0.573781	9.930416	0.170933	0.005737	0.099304	0.001709	1.385365	5.254947	39.892970
55484	0	0.543125	9.887601	0.171390	0.005433	0.098876	0.001709	1.377387	5.253769	39.863238
55485	0	0.537345	9.796136	0.170528	0.005371	0.097961	0.001709	1.379160	5.247656	39.827991
55486	0	0.506809	9.747230	0.212753	0.005070	0.097472	0.002129	1.377556	5.246241	39.788890
55487	0	0.519002	9.704578	0.183166	0.005188	0.097046	0.001831	1.374051	5.240479	39.754759
55488	0	0.464186	9.637355	0.183380	0.004642	0.096374	0.001832	1.369034	5.237835	39.714466
55489	0	0.537374	9.582508	0.097354	0.005371	0.095825	0.000977	1.369898	5.231196	39.676950
55490	0	0.525705	9.551891	0.090644	0.005254	0.095519	0.000909	1.370194	5.223828	39.644343
55491	0	0.543699	9.521454	0.140580	0.005432	0.095215	0.001404	1.364938	5.214528	39.607932
55492	0	0.550425	9.490857	0.091882	0.005502	0.094909	0.000919	1.363027	5.208046	39.571134
55493	0	0.525158	9.497058	0.048485	0.005249	0.094971	0.000488	1.364988	5.201542	39.541357
55494	0	0.501030	9.448147	0.084325	0.005010	0.094481	0.000847	1.367351	5.197375	39.514846
55495	0	0.494563	9.478752	0.128039	0.004944	0.094788	0.001282	1.367296	5.191909	39.492338
55496	0	0.555741	9.484764	0.146332	0.005557	0.094848	0.001462	1.363334	5.188079	39.461790
55497	0	0.512592	9.497079	0.170702	0.005127	0.094971	0.001709	1.363575	5.185936	39.431652
55498	0	0.567118	9.539812	0.176302	0.005673	0.095398	0.001765	1.364139	5.185213	39.400260
55499	0	0.555094	9.588645	0.140149	0.005554	0.095886	0.001404	1.364815	5.185686	39.368298
55500	0	0.518204	9.649657	0.164181	0.005181	0.096497	0.001643	1.364129	5.181380	39.335347
55501	0	0.518575	9.698501	0.103546	0.005188	0.096985	0.001038	1.364950	5.180656	39.310107
55502	0	0.518086	9.759535	0.139815	0.005183	0.097595	0.001399	1.364449	5.180087	39.291599
55503	0	0.554930	9.820586	0.134176	0.005554	0.098206	0.001343	1.363952	5.182412	39.264613
55504	0	0.554223	9.893817	0.182290	0.005544	0.098938	0.001828	1.367995	5.180648	39.227947
55505	0	0.573665	9.954847	0.182617	0.005737	0.099548	0.001831	1.371221	5.177902	39.190494
55506	0	0.554791	9.997589	0.255048	0.005552	0.099976	0.002553	1.371571	5.179473	39.152388
55507	0	0.555189	10.046398	0.274727	0.005554	0.100464	0.002747	1.369038	5.178684	39.130950
55508	0	0.555058	10.058590	0.305178	0.005549	0.100586	0.003053	1.367947	5.173928	39.097740
55509	0	0.543322	10.083006	0.250065	0.005432	0.100830	0.002502	1.368335	5.169221	39.072696
55510	0	0.561367	10.107352	0.280139	0.005617	0.101073	0.002804	1.369234	5.169681	39.046937
55511	0	0.555006	10.076925	0.219819	0.005554	0.100769	0.002197	1.365994	5.170898	39.018227
55512	0	0.566546	10.052511	0.139861	0.005668	0.100525	0.001405	1.370064	5.169756	38.976597
55513	0	0.604031	10.046407	0.194965	0.006042	0.100464	0.001953	1.371543	5.168663	38.941396
55514	0	0.560895	10.009780	0.163672	0.005610	0.100098	0.001640	1.373201	5.166792	38.902003
55515	0	0.567717	9.991456	0.213320	0.005676	0.099915	0.002136	1.374271	5.162201	38.868623
55516	0	0.524726	9.893831	0.242760	0.005250	0.098938	0.002435	1.380586	5.161785	38.837102
55517	0	0.518699	9.832780	0.219208	0.005188	0.098328	0.002197	1.384284	5.159373	38.803042
55518	0	0.524222	9.777853	0.175962	0.005246	0.097778	0.001760	1.381509	5.160359	38.761534
55519	0	0.537193	9.729008	0.158140	0.005371	0.097290	0.001587	1.385612	5.155736	38.724016
55520	0	0.543145	9.637466	0.224460	0.005433	0.096375	0.002247	1.385564	5.154069	38.681449
55521	0	0.549325	9.606943	0.151971	0.005493	0.096069	0.001526	1.390547	5.150311	38.642993
55522	0	0.518769	9.527491	0.047172	0.005187	0.095275	0.000476	1.393320	5.145830	38.610404
55523	0	0.500022	9.509305	0.054338	0.005005	0.095093	0.000549	1.397903	5.147659	38.576707
55524	0	0.493314	9.454356	0.052978	0.004934	0.094543	0.000537	1.404704	5.145464	38.543806
55525	0	0.463581	9.442154	0.042381	0.004639	0.094421	0.000427	1.406741	5.145253	38.509023
55526	0	0.524117	9.442152	0.108546	0.005242	0.094421	0.001091	1.411753	5.143099	38.479534
55527	0	0.548782	9.442174	0.158455	0.005493	0.094421	0.001587	1.412486	5.145946	38.444012
55528	0	0.541595	9.436065	0.176293	0.005421	0.094360	0.001764	1.412156	5.148072	38.409539
55529	0	0.542964	9.515397	0.121901	0.005432	0.095154	0.001221	1.411982	5.147385	38.372031
55530	0	0.517343	9.521537	0.151909	0.005182	0.095215	0.001522	1.413973	5.154425	38.342734
55531	0	0.530750	9.576437	0.176637	0.005310	0.095764	0.001770	1.416603	5.153874	38.315072
55532	0	0.511606	9.643593	0.151130	0.005121	0.096436	0.001518	1.422678	5.156325	38.276598
55533	0	0.500304	9.704601	0.140294	0.005005	0.097046	0.001404	1.421870	5.154866	38.245648
55534	0	0.560206	9.747375	0.115239	0.005611	0.097473	0.001158	1.426208	5.162187	38.215009
55535	0	0.536960	9.826673	0.121692	0.005371	0.098267	0.001221	1.428822	5.160275	38.185031
55536	0	0.585247	9.906033	0.138887	0.005856	0.099060	0.001395	1.434251	5.160162	38.152704
55537	0	0.572973	9.887744	0.250063	0.005737	0.098877	0.002502	1.434707	5.165273	38.122640
55538	0	0.540836	9.960983	0.237455	0.005416	0.099609	0.002377	1.435068	5.170283	38.088046
55539	0	0.536644	10.040324	0.280198	0.005371	0.100403	0.002808	1.439890	5.171889	38.056573
55540	0	0.517517	10.034208	0.291441	0.005178	0.100342	0.002918	1.442044	5.171984	38.022563
55541	0	0.536270	10.058640	0.250196	0.005371	0.100586	0.002502	1.440716	5.177883	37.995972
55542	0	0.547251	10.089135	0.262082	0.005476	0.100891	0.002623	1.440762	5.178167	37.967108
55543	0	0.555435	10.064695	0.219804	0.005554	0.100647	0.002197	1.437433	5.174261	37.925363
55544	0	0.567631	10.064610	0.176642	0.005676	0.100646	0.001771	1.440169	5.170441	37.887682
55545	0	0.548566	10.052535	0.225674	0.005493	0.100525	0.002258	1.439513	5.175247	37.849780
55546	0	0.529648	10.015874	0.181966	0.005295	0.100159	0.001827	1.445252	5.169481	37.803229
55547	0	0.531082	9.997571	0.182229	0.005310	0.099976	0.001831	1.453527	5.164852	37.770815
55548	0	0.543514	9.930411	0.181140	0.005433	0.099304	0.001813	1.452755	5.158683	37.735150
55549	0	0.561312	9.881629	0.261515	0.005615	0.098816	0.002625	1.461346	5.157379	37.698502
55550	0	0.548181	9.820601	0.205251	0.005488	0.098206	0.002056	1.463054	5.161251	37.655611
55551	0	0.524998	9.765632	0.243648	0.005249	0.097656	0.002441	1.466321	5.156373	37.618136
55552	0	0.512428	9.704605	0.212750	0.005128	0.097046	0.002126	1.462151	5.156889	37.585359
55553	0	0.487957	9.655779	0.115862	0.004883	0.096558	0.001160	1.461138	5.156896	37.554032
55554	0	0.493060	9.594761	0.097296	0.004937	0.095947	0.000974	1.459312	5.160790	37.512537
55555	0	0.488364	9.539798	0.084628	0.004883	0.095398	0.000854	1.466406	5.155783	37.464769
55556	0	0.506937	9.496967	0.046104	0.005067	0.094970	0.000471	1.475836	5.148715	37.418050
55557	0	0.524976	9.490964	0.017885	0.005249	0.094910	0.000183	1.478787	5.143908	37.382052
55558	0	0.500229	9.460375	0.078246	0.005006	0.094604	0.000785	1.479245	5.144251	37.340926
55559	0	0.530220	9.472709	0.145947	0.005310	0.094727	0.001465	1.483483	5.149889	37.300152
55560	0	0.528743	9.485003	0.114156	0.005294	0.094850	0.001148	1.489111	5.153721	37.258472
55561	0	0.475713	9.497093	0.109462	0.004761	0.094971	0.001099	1.492243	5.154286	37.231232
55562	0	0.499552	9.490987	0.126527	0.004997	0.094910	0.001273	1.499628	5.152514	37.197934
55563	0	0.499980	9.558134	0.103565	0.005005	0.095581	0.001038	1.500032	5.154753	37.161774
55564	0	0.517597	9.558118	0.115145	0.005177	0.095581	0.001155	1.502328	5.152752	37.127052
55565	0	0.561048	9.625278	0.090955	0.005615	0.096252	0.000916	1.507630	5.154568	37.096655
55566	0	0.566120	9.692415	0.157119	0.005666	0.096924	0.001575	1.510166	5.156175	37.066680
55567	0	0.555164	9.729026	0.152091	0.005554	0.097290	0.001526	1.514077	5.155315	37.029242
55568	0	0.530183	9.783956	0.151084	0.005304	0.097839	0.001515	1.517103	5.154333	36.985454
55569	0	0.530909	9.851084	0.213433	0.005310	0.098511	0.002136	1.516958	5.151594	36.944585
55570	0	0.530493	9.924348	0.261255	0.005307	0.099243	0.002620	1.523236	5.150351	36.904389
55571	0	0.542654	9.954870	0.250032	0.005432	0.099548	0.002502	1.523649	5.152950	36.871661
55572	0	0.535494	10.009786	0.268255	0.005360	0.100098	0.002681	1.520021	5.154490	36.844992
55573	0	0.591355	10.028121	0.250085	0.005920	0.100281	0.002502	1.520034	5.158455	36.812611
55574	0	0.529345	10.046411	0.255477	0.005296	0.100464	0.002560	1.523575	5.157197	36.776230
55575	0	0.549216	10.064702	0.244184	0.005493	0.100647	0.002441	1.520815	5.154467	36.738962
55576	0	0.536337	10.070833	0.201097	0.005368	0.100708	0.002014	1.521752	5.156058	36.693988
55577	0	0.524835	10.046393	0.164650	0.005249	0.100464	0.001648	1.521225	5.152894	36.660675
55578	0	0.524369	10.046404	0.225470	0.005247	0.100464	0.002254	1.518860	5.152917	36.629357
55579	0	0.530749	9.985362	0.152821	0.005310	0.099854	0.001526	1.513906	5.151903	36.592070
55580	0	0.548633	9.967046	0.177430	0.005487	0.099670	0.001774	1.511026	5.149224	36.555298
55581	0	0.567684	9.899903	0.195106	0.005676	0.098999	0.001953	1.510785	5.144586	36.511677
55582	0	0.555975	9.887584	0.169839	0.005555	0.098876	0.001704	1.514935	5.135237	36.468815
55583	0	0.536904	9.826676	0.219530	0.005371	0.098267	0.002197	1.514766	5.133690	36.430924
55584	0	0.499827	9.747333	0.176020	0.005000	0.097473	0.001765	1.518479	5.131863	36.393527
55585	0	0.512292	9.704608	0.158900	0.005127	0.097046	0.001587	1.514065	5.132662	36.360018
55586	0	0.529779	9.661888	0.091658	0.005301	0.096619	0.000919	1.514706	5.132898	36.315186
55587	0	0.542891	9.606954	0.103570	0.005432	0.096069	0.001038	1.514515	5.132639	36.270107
55588	0	0.524559	9.564195	0.109062	0.005242	0.095642	0.001094	1.516346	5.124740	36.238799
55589	0	0.543400	9.545890	0.066877	0.005432	0.095459	0.000671	1.517049	5.118354	36.194680
55590	0	0.500628	9.478674	0.145787	0.005008	0.094787	0.001459	1.516448	5.116104	36.159196
55591	0	0.500310	9.472664	0.079550	0.005005	0.094727	0.000793	1.512058	5.114246	36.123525
55592	0	0.494323	9.503160	0.073214	0.004940	0.095032	0.000736	1.515004	5.106332	36.089638
55593	0	0.518913	9.503171	0.170702	0.005188	0.095032	0.001709	1.515416	5.100944	36.051009
55594	0	0.530874	9.515302	0.176630	0.005312	0.095153	0.001765	1.512276	5.100837	36.019399
55595	0	0.525056	9.551997	0.127924	0.005249	0.095520	0.001282	1.513115	5.094943	35.985926
55596	0	0.549491	9.588537	0.194593	0.005496	0.095885	0.001947	1.512908	5.092276	35.953170
55597	0	0.531382	9.625219	0.201613	0.005310	0.096252	0.002014	1.508450	5.083773	35.911947
55598	0	0.519392	9.667873	0.147150	0.005195	0.096679	0.001469	1.502851	5.080576	35.865458
55599	0	0.500708	9.741198	0.152711	0.005005	0.097412	0.001526	1.499950	5.074027	35.841554
55600	0	0.519631	9.777715	0.158741	0.005192	0.097777	0.001589	1.499787	5.064724	35.812224
55601	0	0.549397	9.851072	0.158521	0.005493	0.098511	0.001587	1.499809	5.059736	35.780541
55602	0	0.561279	9.869313	0.200820	0.005616	0.098693	0.002010	1.500704	5.059659	35.754330
55603	0	0.555121	9.924333	0.213613	0.005554	0.099243	0.002136	1.498963	5.059059	35.716569
55604	0	0.554710	9.979254	0.231692	0.005548	0.099792	0.002318	1.498761	5.055495	35.682169
55605	0	0.507085	10.003633	0.201615	0.005066	0.100037	0.002014	1.494932	5.045824	35.654673
55606	0	0.531648	10.003578	0.238649	0.005320	0.100036	0.002384	1.490498	5.045355	35.624885
55607	0	0.518890	10.028073	0.286800	0.005188	0.100281	0.002869	1.489094	5.040271	35.583632
55608	0	0.562158	10.040163	0.237624	0.005616	0.100402	0.002378	1.489442	5.030040	35.544054
55609	0	0.561653	10.046379	0.183138	0.005615	0.100464	0.001831	1.486712	5.024455	35.508007
55610	0	0.574192	10.021858	0.195485	0.005739	0.100219	0.001953	1.482887	5.017276	35.473774
55611	0	0.561913	9.979226	0.140423	0.005615	0.099792	0.001404	1.480174	5.008655	35.435314
55612	0	0.525930	9.966932	0.164789	0.005257	0.099669	0.001648	1.478152	5.001484	35.397734
55613	0	0.500501	9.875490	0.244039	0.005005	0.098755	0.002441	1.477202	4.997238	35.357335
55614	0	0.518733	9.869297	0.225381	0.005188	0.098693	0.002255	1.477048	4.993891	35.319290
55615	0	0.530983	9.783942	0.213400	0.005310	0.097839	0.002136	1.477384	4.990034	35.278524
55616	0	0.549371	9.753412	0.237461	0.005492	0.097534	0.002376	1.476474	4.984173	35.244490
55617	0	0.555873	9.716771	0.152557	0.005554	0.097168	0.001526	1.474625	4.974654	35.202765
55618	0	0.550286	9.686174	0.110128	0.005502	0.096862	0.001098	1.468647	4.969231	35.169553
55619	0	0.555463	9.600826	0.097767	0.005554	0.096008	0.000977	1.465053	4.964490	35.127677
55620	0	0.525123	9.594622	0.134253	0.005249	0.095946	0.001345	1.465242	4.957611	35.079428
55621	0	0.519054	9.545887	0.091331	0.005188	0.095459	0.000916	1.466158	4.950390	35.041813
55622	0	0.482945	9.533579	0.054884	0.004827	0.095336	0.000545	1.459340	4.942786	35.008199
55623	0	0.513097	9.527565	0.195380	0.005127	0.095276	0.001953	1.456803	4.933837	34.980352
55624	0	0.519345	9.521399	0.152811	0.005196	0.095214	0.001527	1.453017	4.932240	34.938459
55625	0	0.549062	9.515396	0.134234	0.005493	0.095154	0.001343	1.451923	4.931175	34.906874
55626	0	0.560802	9.527588	0.226112	0.005610	0.095276	0.002257	1.445511	4.928837	34.873669
55627	0	0.524906	9.576414	0.207610	0.005249	0.095764	0.002075	1.442634	4.924657	34.845348
55628	0	0.524711	9.576335	0.140333	0.005249	0.095763	0.001406	1.443828	4.922794	34.813674
55629	0	0.500746	9.588608	0.122173	0.005005	0.095886	0.001221	1.440843	4.915559	34.783455
55630	0	0.537622	9.686180	0.098012	0.005376	0.096862	0.000978	1.437380	4.911025	34.756364
55631	0	0.543140	9.735110	0.152686	0.005432	0.097351	0.001526	1.434503	4.907718	34.720953
55632	0	0.555032	9.802256	0.177288	0.005552	0.098022	0.001772	1.431733	4.905843	34.680742
55633	0	0.537227	9.802242	0.121861	0.005371	0.098022	0.001221	1.432192	4.900241	34.642023
55634	0	0.567930	9.899806	0.139541	0.005678	0.098998	0.001399	1.434267	4.894690	34.601551
55635	0	0.555312	9.948737	0.286845	0.005554	0.099487	0.002869	1.432702	4.891773	34.567756
55636	0	0.536981	9.985341	0.250214	0.005368	0.099854	0.002501	1.430152	4.885798	34.536492
55637	0	0.555590	9.991452	0.304954	0.005554	0.099915	0.003052	1.430572	4.879698	34.496986
55638	0	0.555675	10.009664	0.292774	0.005557	0.100097	0.002925	1.425495	4.875897	34.469294
55639	0	0.542805	10.028106	0.237703	0.005432	0.100281	0.002380	1.427229	4.876348	34.428843
55640	0	0.578753	10.052496	0.249770	0.005790	0.100525	0.002495	1.422002	4.874692	34.395187
55641	0	0.561258	10.009784	0.243984	0.005615	0.100098	0.002441	1.422067	4.873521	34.360401
55642	0	0.560853	9.997560	0.176837	0.005610	0.099976	0.001766	1.417150	4.870368	34.318388
55643	0	0.543306	9.985345	0.207591	0.005432	0.099854	0.002075	1.414007	4.865052	34.277826
55644	0	0.524819	9.948646	0.219775	0.005250	0.099486	0.002198	1.412460	4.862871	34.240998
55645	0	0.543598	9.905979	0.250455	0.005432	0.099060	0.002502	1.408065	4.854186	34.199260
55646	0	0.550416	9.893689	0.207676	0.005501	0.098937	0.002079	1.408735	4.846039	34.163687
55647	0	0.586562	9.844948	0.212958	0.005859	0.098450	0.002136	1.413865	4.834489	34.121623
55648	0	0.587399	9.759414	0.254755	0.005871	0.097594	0.002550	1.414586	4.826548	34.087162
55649	0	0.531306	9.692363	0.183277	0.005310	0.096924	0.001831	1.410643	4.818731	34.046663
55650	0	0.525482	9.667869	0.183584	0.005255	0.096679	0.001834	1.405947	4.814342	34.003846
55651	0	0.512554	9.625254	0.146355	0.005127	0.096252	0.001465	1.405506	4.811727	33.961986
55652	0	0.518176	9.606945	0.140176	0.005184	0.096069	0.001401	1.402018	4.810239	33.923008
55653	0	0.537186	9.545897	0.109588	0.005371	0.095459	0.001099	1.403367	4.805011	33.888444
55654	0	0.537180	9.496979	0.096786	0.005372	0.094970	0.000971	1.404366	4.800863	33.846783
55655	0	0.573662	9.533695	0.085496	0.005737	0.095337	0.000854	1.401746	4.797342	33.803196
55656	0	0.567766	9.521384	0.163929	0.005674	0.095214	0.001648	1.409955	4.789041	33.764297
55657	0	0.530726	9.533708	0.207455	0.005310	0.095337	0.002075	1.408664	4.788126	33.725625
55658	0	0.530794	9.545880	0.237789	0.005304	0.095459	0.002378	1.407529	4.779545	33.691444
55659	0	0.512187	9.552029	0.103821	0.005127	0.095520	0.001038	1.404983	4.781340	33.655102
55660	0	0.499504	9.564204	0.146669	0.004994	0.095642	0.001466	1.402246	4.776307	33.621976
55661	0	0.506154	9.613062	0.115846	0.005066	0.096130	0.001160	1.401904	4.777228	33.586896
55662	0	0.517580	9.680193	0.115438	0.005178	0.096802	0.001157	1.402988	4.776064	33.551930
55663	0	0.573178	9.710732	0.164449	0.005737	0.097107	0.001648	1.405307	4.778300	33.523723
55664	0	0.547735	9.765655	0.126987	0.005482	0.097656	0.001274	1.408060	4.779049	33.483604
55665	0	0.548612	9.808394	0.176720	0.005493	0.098083	0.001770	1.409452	4.782965	33.444120
55666	0	0.498678	9.857205	0.200329	0.004991	0.098572	0.002007	1.412518	4.783091	33.412498
55667	0	0.530108	9.906052	0.335755	0.005310	0.099060	0.003357	1.409996	4.789246	33.381323
55668	0	0.547113	9.936543	0.280920	0.005475	0.099365	0.002809	1.407741	4.789493	33.353821
55669	0	0.537163	9.973133	0.311558	0.005371	0.099731	0.003113	1.402498	4.784644	33.315073
55670	0	0.555363	10.009681	0.323895	0.005555	0.100097	0.003240	1.401619	4.782111	33.285508
55671	0	0.561574	10.034184	0.249949	0.005615	0.100342	0.002502	1.402941	4.777243	33.247229
55672	0	0.573554	10.040197	0.200792	0.005737	0.100402	0.002007	1.400158	4.774916	33.203262
55673	0	0.542725	10.034218	0.206919	0.005432	0.100342	0.002075	1.405001	4.776154	33.166402
55674	0	0.535920	10.009777	0.181668	0.005361	0.100098	0.001819	1.405106	4.773422	33.131376
55675	0	0.548989	9.991487	0.237468	0.005493	0.099915	0.002380	1.409495	4.772873	33.098588
55676	0	0.573145	9.997566	0.272957	0.005731	0.099976	0.002734	1.412670	4.767640	33.063697
55677	0	0.549485	9.942631	0.286415	0.005493	0.099426	0.002869	1.415733	4.761419	33.032149
55678	0	0.561687	9.893811	0.291828	0.005618	0.098938	0.002920	1.415438	4.758587	32.996344
55679	0	0.518811	9.851079	0.225615	0.005188	0.098511	0.002258	1.415857	4.754122	32.957253
55680	0	0.518838	9.814465	0.200247	0.005188	0.098145	0.002009	1.421878	4.749326	32.923094
55681	0	0.543015	9.753432	0.189060	0.005432	0.097534	0.001892	1.420842	4.747241	32.875622
55682	0	0.524354	9.692395	0.133313	0.005244	0.096924	0.001339	1.425382	4.743649	32.836488
55683	0	0.524615	9.667993	0.194887	0.005249	0.096680	0.001953	1.428473	4.742717	32.798885
55684	0	0.518236	9.631346	0.139213	0.005181	0.096313	0.001395	1.430266	4.737118	32.765286
55685	0	0.512301	9.582550	0.164258	0.005127	0.095825	0.001648	1.434647	4.737451	32.719457
55686	0	0.560045	9.558147	0.151139	0.005607	0.095581	0.001514	1.436184	4.740508	32.678776
55687	0	0.494683	9.539787	0.164338	0.004944	0.095398	0.001648	1.439723	4.732584	32.647561
55688	0	0.531371	9.527511	0.181800	0.005316	0.095275	0.001822	1.441790	4.730703	32.605330
55689	0	0.536534	9.515418	0.158419	0.005371	0.095154	0.001587	1.443151	4.733278	32.566892
55690	0	0.511214	9.539810	0.243467	0.005115	0.095398	0.002436	1.442284	4.731875	32.534089
55691	0	0.536934	9.533702	0.140357	0.005371	0.095337	0.001404	1.440546	4.729612	32.493531
55692	0	0.554487	9.527629	0.127420	0.005550	0.095276	0.001281	1.446648	4.731881	32.461870
55693	0	0.549062	9.606952	0.176774	0.005493	0.096069	0.001770	1.447615	4.730586	32.434604
55694	0	0.530094	9.637473	0.127446	0.005304	0.096375	0.001277	1.448920	4.730288	32.401035
55695	0	0.524866	9.686286	0.084891	0.005249	0.096863	0.000854	1.453853	4.726383	32.374753
55696	0	0.505848	9.710729	0.212409	0.005065	0.097107	0.002125	1.453396	4.729733	32.351896
55697	0	0.517976	9.783984	0.146155	0.005188	0.097839	0.001465	1.455742	4.735066	32.328622
55698	0	0.541112	9.814583	0.224489	0.005415	0.098145	0.002251	1.460906	4.735228	32.301460
55699	0	0.555283	9.863300	0.194748	0.005554	0.098633	0.001953	1.465279	4.732449	32.263387
55700	0	0.529915	9.918263	0.181593	0.005307	0.099182	0.001820	1.467919	4.737408	32.233095
55701	0	0.542795	9.942653	0.195161	0.005432	0.099426	0.001953	1.468031	4.737890	32.205306
55702	0	0.535594	9.997611	0.230825	0.005363	0.099976	0.002316	1.474720	4.741087	32.184143
55703	0	0.573470	9.985368	0.237984	0.005737	0.099854	0.002380	1.473460	4.739747	32.156797
55704	0	0.548053	10.022030	0.279880	0.005487	0.100220	0.002806	1.479547	4.743312	32.128339
55705	0	0.561146	10.028105	0.207123	0.005615	0.100281	0.002075	1.482219	4.743263	32.096598
55706	0	0.547873	10.034215	0.212587	0.005485	0.100342	0.002128	1.482645	4.745598	32.068457
55707	0	0.530329	10.009813	0.182465	0.005310	0.100098	0.001831	1.487889	4.748943	32.028081
55708	0	0.565902	9.973257	0.236689	0.005662	0.099732	0.002367	1.486027	4.747974	31.991892
55709	0	0.561565	9.954829	0.177169	0.005615	0.099548	0.001770	1.482221	4.743124	31.961880
55710	0	0.530904	9.936442	0.207392	0.005310	0.099364	0.002078	1.484530	4.739903	31.925398
55711	0	0.518651	9.869396	0.262323	0.005188	0.098694	0.002625	1.484247	4.737258	31.895308
55712	0	0.530244	9.832782	0.182919	0.005306	0.098328	0.001828	1.481205	4.737315	31.864970
55713	0	0.536531	9.771768	0.207175	0.005371	0.097717	0.002075	1.482875	4.739692	31.823480
55714	0	0.547910	9.771744	0.175916	0.005481	0.097717	0.001762	1.484056	4.737191	31.781057
55715	0	0.555355	9.698490	0.231948	0.005554	0.096985	0.002319	1.481851	4.733582	31.747426
55716	0	0.506630	9.643452	0.182881	0.005064	0.096435	0.001831	1.482065	4.726424	31.706827
55717	0	0.482156	9.606939	0.207302	0.004822	0.096069	0.002075	1.482438	4.722293	31.671593
55718	0	0.494007	9.606948	0.127675	0.004943	0.096069	0.001277	1.480390	4.721193	31.632483
55719	0	0.494066	9.545917	0.121924	0.004944	0.095459	0.001221	1.479892	4.720545	31.592900
55720	0	0.505821	9.545911	0.133392	0.005059	0.095459	0.001339	1.483384	4.717264	31.544810
55721	0	0.518736	9.545908	0.133838	0.005188	0.095459	0.001343	1.486401	4.713552	31.505655
55722	0	0.518453	9.552013	0.102598	0.005186	0.095520	0.001028	1.487259	4.711055	31.483353
55723	0	0.518157	9.539837	0.164354	0.005188	0.095398	0.001648	1.490286	4.714327	31.446072
55724	0	0.535037	9.570358	0.077838	0.005358	0.095703	0.000784	1.495052	4.718722	31.417366
55725	0	0.512367	9.600854	0.127731	0.005127	0.096008	0.001282	1.498644	4.718263	31.391458
55726	0	0.536374	9.643558	0.151313	0.005363	0.096436	0.001516	1.500819	4.713563	31.364670
55727	0	0.542959	9.667986	0.158491	0.005432	0.096680	0.001587	1.501301	4.712164	31.333116
55728	0	0.505978	9.692392	0.218925	0.005060	0.096924	0.002192	1.503328	4.708280	31.305550
55729	0	0.530565	9.753450	0.182678	0.005310	0.097534	0.001831	1.506433	4.709053	31.275699
55730	0	0.535922	9.796165	0.230550	0.005362	0.097961	0.002310	1.509805	4.707402	31.250109
55731	0	0.531010	9.844970	0.195331	0.005310	0.098450	0.001953	1.507766	4.702973	31.219578
55732	0	0.512846	9.863178	0.219727	0.005127	0.098632	0.002197	1.506085	4.696847	31.189161
55733	0	0.536580	9.948771	0.206945	0.005371	0.099487	0.002075	1.510970	4.698542	31.158151
55734	0	0.523394	9.930450	0.230206	0.005238	0.099304	0.002307	1.514445	4.698348	31.121759
55735	0	0.531058	9.991452	0.231940	0.005310	0.099915	0.002319	1.512214	4.693363	31.084476
55736	0	0.524742	9.966954	0.244366	0.005250	0.099669	0.002441	1.507603	4.691925	31.047223
55737	0	0.561372	9.997574	0.225521	0.005615	0.099976	0.002258	1.509402	4.689257	31.016486
55738	0	0.536762	10.009758	0.219323	0.005367	0.100098	0.002191	1.504476	4.684481	30.989129
55739	0	0.555157	10.015879	0.226047	0.005554	0.100159	0.002258	1.500103	4.683087	30.957939
55740	0	0.506415	9.979234	0.244271	0.005060	0.099792	0.002445	1.500522	4.674145	30.916485
55741	0	0.561688	9.942627	0.182574	0.005615	0.099426	0.001831	1.504401	4.667795	30.876698
55742	0	0.537603	9.924206	0.200470	0.005374	0.099242	0.002003	1.499690	4.660966	30.839554
55743	0	0.549670	9.857163	0.133916	0.005493	0.098572	0.001343	1.501309	4.652321	30.802453
55744	0	0.531449	9.826580	0.169963	0.005317	0.098266	0.001701	1.501157	4.650479	30.768345
55745	0	0.536815	9.790061	0.139992	0.005371	0.097900	0.001404	1.503800	4.649472	30.732948
55746	0	0.536772	9.759508	0.151415	0.005364	0.097595	0.001517	1.505557	4.641142	30.696822
55747	0	0.531131	9.698482	0.146286	0.005310	0.096985	0.001465	1.505465	4.635155	30.657068
55748	0	0.500540	9.673986	0.103067	0.005007	0.096740	0.001033	1.505729	4.632266	30.624837
55749	0	0.488106	9.631357	0.091470	0.004883	0.096313	0.000916	1.504346	4.629776	30.579735
55750	0	0.493783	9.594740	0.121745	0.004940	0.095947	0.001219	1.503768	4.627906	30.545776
55751	0	0.482331	9.564192	0.141012	0.004822	0.095642	0.001404	1.494113	4.621622	30.513499
55752	0	0.530779	9.582458	0.141272	0.005313	0.095824	0.001416	1.496207	4.623282	30.474930
55753	0	0.530902	9.570325	0.115391	0.005310	0.095703	0.001160	1.501034	4.620028	30.443700
55754	0	0.543105	9.570303	0.114704	0.005429	0.095703	0.001147	1.499304	4.613423	30.408123
55755	0	0.512625	9.564214	0.164740	0.005127	0.095642	0.001648	1.498169	4.609824	30.368994
55756	0	0.500108	9.576426	0.183004	0.005003	0.095764	0.001830	1.496483	4.607676	30.343128
55757	0	0.512339	9.594748	0.128023	0.005127	0.095947	0.001282	1.496022	4.607415	30.307097
55758	0	0.499327	9.631364	0.115909	0.004997	0.096313	0.001156	1.490118	4.607682	30.279969
55759	0	0.518616	9.667983	0.152324	0.005188	0.096680	0.001526	1.491519	4.605420	30.249125
55760	0	0.543490	9.686240	0.139947	0.005428	0.096863	0.001398	1.488071	4.593202	30.219256
55761	0	0.512772	9.729000	0.158711	0.005127	0.097290	0.001587	1.486060	4.587874	30.192385
55762	0	0.524553	9.771655	0.171012	0.005250	0.097716	0.001709	1.482963	4.588667	30.165328
55763	0	0.537407	9.820545	0.152295	0.005371	0.098206	0.001526	1.484826	4.580784	30.141585
55764	0	0.568299	9.881502	0.200212	0.005682	0.098815	0.002007	1.489551	4.575201	30.116976
55765	0	0.525097	9.899896	0.201212	0.005249	0.098999	0.002014	1.490030	4.568513	30.091578
55766	0	0.525342	9.930324	0.194474	0.005252	0.099303	0.001948	1.492110	4.562289	30.065522
55767	0	0.518678	9.936533	0.262314	0.005188	0.099365	0.002625	1.492230	4.559255	30.045796
55768	0	0.542884	9.973142	0.243977	0.005429	0.099731	0.002438	1.487901	4.555326	30.014426
55769	0	0.549518	9.985336	0.238241	0.005493	0.099854	0.002380	1.483535	4.548591	29.976854
55770	0	0.543780	9.991348	0.201870	0.005436	0.099914	0.002018	1.480837	4.542021	29.944643
55771	0	0.518568	9.991460	0.207869	0.005188	0.099915	0.002075	1.475219	4.540258	29.924676
55772	0	0.537060	9.936497	0.226649	0.005366	0.099365	0.002265	1.471111	4.530879	29.883499
55773	0	0.525371	9.930400	0.201153	0.005249	0.099304	0.002014	1.471956	4.521009	29.850967
55774	0	0.520448	9.899771	0.157757	0.005197	0.098998	0.001581	1.474156	4.507378	29.816365
55775	0	0.543421	9.851073	0.200912	0.005432	0.098511	0.002014	1.477612	4.500475	29.775776
55776	0	0.562485	9.857048	0.206529	0.005619	0.098571	0.002065	1.474614	4.489263	29.739657
55777	0	0.543600	9.808329	0.207485	0.005432	0.098083	0.002075	1.472848	4.480277	29.704545
55778	0	0.489411	9.734995	0.219584	0.004890	0.097350	0.002196	1.471575	4.471522	29.672443
55779	0	0.549658	9.722878	0.104052	0.005493	0.097229	0.001038	1.465853	4.462948	29.637499
55780	0	0.531785	9.673968	0.153318	0.005317	0.096740	0.001532	1.461800	4.457124	29.600196
55781	0	0.555798	9.649634	0.140564	0.005554	0.096497	0.001404	1.457403	4.448130	29.570237
55782	0	0.513472	9.564105	0.140825	0.005134	0.095641	0.001407	1.453358	4.442307	29.534715
55783	0	0.518734	9.576420	0.122074	0.005188	0.095764	0.001221	1.451182	4.438562	29.501593
55784	0	0.506651	9.576310	0.152440	0.005064	0.095763	0.001526	1.451140	4.431114	29.471625
55785	0	0.518919	9.558102	0.176825	0.005188	0.095581	0.001770	1.451165	4.425195	29.437707
55786	0	0.525177	9.533589	0.176734	0.005251	0.095336	0.001766	1.447675	4.419717	29.407292
55787	0	0.524910	9.558098	0.195658	0.005249	0.095581	0.001953	1.441595	4.415185	29.373657
55788	0	0.518766	9.551907	0.147266	0.005188	0.095519	0.001472	1.438377	4.411118	29.343401
55789	0	0.537261	9.582506	0.165106	0.005371	0.095825	0.001648	1.432741	4.404847	29.310484
55790	0	0.525220	9.619038	0.190061	0.005252	0.096190	0.001898	1.427933	4.400057	29.286308
55791	0	0.518875	9.655755	0.183238	0.005188	0.096558	0.001831	1.424621	4.394720	29.256875
55792	0	0.543386	9.698385	0.122373	0.005433	0.096984	0.001223	1.421401	4.389323	29.225868
55793	0	0.518688	9.716803	0.170889	0.005188	0.097168	0.001709	1.419857	4.386202	29.200393
55794	0	0.530796	9.765625	0.182887	0.005307	0.097656	0.001831	1.420336	4.380823	29.165303
55795	0	0.530437	9.802276	0.238091	0.005310	0.098022	0.002380	1.418279	4.383040	29.143567
55796	0	0.566004	9.851096	0.238128	0.005664	0.098511	0.002381	1.416610	4.383061	29.117283
55797	0	0.555386	9.869392	0.231727	0.005554	0.098694	0.002319	1.417231	4.379014	29.088929
55798	0	0.531023	9.912099	0.243846	0.005309	0.099121	0.002437	1.413456	4.373287	29.071439
55799	0	0.554971	9.967058	0.220088	0.005554	0.099670	0.002197	1.407372	4.374003	29.040324
55800	0	0.536507	9.979226	0.238854	0.005362	0.099792	0.002387	1.403427	4.365518	29.002094
55801	0	0.567436	9.985362	0.195341	0.005676	0.099854	0.001953	1.401429	4.363262	28.973923
55802	0	0.567545	9.967028	0.189004	0.005672	0.099670	0.001892	1.401910	4.355351	28.945904
55803	0	0.567754	10.009757	0.189287	0.005676	0.100098	0.001892	1.398853	4.349408	28.912345
55804	0	0.579915	9.966947	0.195681	0.005800	0.099669	0.001954	1.393860	4.346216	28.887386
55805	0	0.531113	9.948723	0.189304	0.005310	0.099487	0.001892	1.391357	4.340562	28.859380
55806	0	0.555738	9.936416	0.281048	0.005556	0.099364	0.002809	1.386865	4.334667	28.819534
55807	0	0.531545	9.899882	0.219323	0.005310	0.098999	0.002197	1.389516	4.323947	28.786958
55808	0	0.556634	9.869285	0.206405	0.005565	0.098693	0.002067	1.390303	4.317534	28.747713
55809	0	0.561797	9.832750	0.219624	0.005615	0.098328	0.002197	1.389463	4.309878	28.711011
55810	0	0.556007	9.765530	0.200819	0.005559	0.097655	0.002011	1.391143	4.304102	28.679932
55811	0	0.543451	9.728991	0.158638	0.005432	0.097290	0.001587	1.389359	4.296736	28.646666
55812	0	0.531283	9.680081	0.164897	0.005314	0.096801	0.001646	1.383929	4.293486	28.614357
55813	0	0.537074	9.661869	0.054656	0.005371	0.096619	0.000549	1.385290	4.289367	28.588257
55814	0	0.499894	9.613073	0.230962	0.005004	0.096130	0.002314	1.387708	4.290838	28.550345
55815	0	0.500499	9.613039	0.182967	0.005005	0.096130	0.001831	1.387327	4.286226	28.511734
55816	0	0.567375	9.576338	0.133752	0.005676	0.095763	0.001339	1.387177	4.284755	28.482447
55817	0	0.549182	9.558118	0.164539	0.005493	0.095581	0.001648	1.388096	4.281852	28.446854
55818	0	0.555025	9.564222	0.157719	0.005551	0.095642	0.001581	1.390766	4.278633	28.414188
55819	0	0.543038	9.564222	0.158485	0.005432	0.095642	0.001587	1.391256	4.276236	28.385636
55820	0	0.530803	9.582520	0.169849	0.005306	0.095825	0.001704	1.396257	4.269622	28.356549
55821	0	0.512661	9.576418	0.134258	0.005127	0.095764	0.001343	1.394709	4.265563	28.325375
55822	0	0.506641	9.600835	0.163945	0.005065	0.096008	0.001647	1.401776	4.259343	28.297886
55823	0	0.500127	9.619166	0.133780	0.005005	0.096191	0.001343	1.405784	4.259151	28.271810
55824	0	0.493427	9.655779	0.181675	0.004936	0.096558	0.001821	1.408749	4.257041	28.247351
55825	0	0.542767	9.710732	0.145600	0.005432	0.097107	0.001465	1.417625	4.257866	28.226048
55826	0	0.547958	9.735134	0.168878	0.005484	0.097351	0.001691	1.418269	4.258174	28.196939
55827	0	0.597779	9.783963	0.219483	0.005981	0.097839	0.002197	1.419232	4.258014	28.166275
55828	0	0.572413	9.814502	0.255150	0.005730	0.098145	0.002558	1.424402	4.260051	28.142895
55829	0	0.542849	9.899926	0.219579	0.005432	0.098999	0.002197	1.423988	4.259802	28.116066
55830	0	0.511438	9.912133	0.237727	0.005119	0.099121	0.002377	1.421322	4.261086	28.087208
55831	0	0.536818	9.936539	0.207527	0.005371	0.099365	0.002075	1.419157	4.259991	28.059831
55832	0	0.542236	9.936551	0.145761	0.005425	0.099365	0.001465	1.425687	4.259089	28.034814
55833	0	0.603904	9.985378	0.195051	0.006042	0.099854	0.001953	1.427102	4.258611	28.010132
55834	0	0.578628	9.973174	0.194549	0.005791	0.099731	0.001947	1.427131	4.259224	27.979585
55835	0	0.586179	9.960929	0.201110	0.005859	0.099609	0.002014	1.428454	4.251964	27.951155
55836	0	0.524998	9.948671	0.255065	0.005254	0.099486	0.002557	1.433631	4.251901	27.930569
55837	0	0.530417	9.967089	0.292401	0.005310	0.099670	0.002930	1.438049	4.254256	27.895820
55838	0	0.529051	9.960990	0.230067	0.005298	0.099609	0.002307	1.443114	4.258025	27.862548
55839	0	0.554983	9.893834	0.176386	0.005554	0.098938	0.001770	1.447932	4.258568	27.828831
55840	0	0.523882	9.875489	0.230824	0.005239	0.098755	0.002307	1.444448	4.254904	27.801256
55841	0	0.549212	9.838884	0.188659	0.005493	0.098389	0.001892	1.448838	4.251646	27.776451
55842	0	0.572807	9.802294	0.144619	0.005734	0.098022	0.001453	1.455250	4.254596	27.740922
55843	0	0.531172	9.741212	0.164218	0.005310	0.097412	0.001648	1.459616	4.248109	27.703469
55844	0	0.512792	9.722824	0.138548	0.005130	0.097228	0.001391	1.464693	4.245866	27.676916
55845	0	0.494544	9.655771	0.194436	0.004944	0.096558	0.001953	1.473047	4.239512	27.644156
55846	0	0.506838	9.661877	0.174665	0.005069	0.096619	0.001752	1.477375	4.235534	27.612699
55847	0	0.542642	9.625286	0.225424	0.005432	0.096252	0.002258	1.480035	4.237904	27.577765
55848	0	0.547564	9.619183	0.169319	0.005481	0.096191	0.001700	1.486547	4.239534	27.541839
55849	0	0.561130	9.600858	0.152296	0.005615	0.096008	0.001526	1.487871	4.239741	27.512967
55850	0	0.535631	9.594760	0.060541	0.005363	0.095947	0.000604	1.483885	4.242662	27.480966
55851	0	0.542888	9.588641	0.085459	0.005432	0.095886	0.000854	1.481742	4.242045	27.449968
55852	0	0.524086	9.600839	0.073148	0.005242	0.096008	0.000732	1.480564	4.239231	27.412472
55853	0	0.488064	9.582535	0.066503	0.004883	0.095825	0.000671	1.486330	4.237346	27.386192
55854	0	0.499744	9.643572	0.102067	0.005000	0.096436	0.001024	1.488946	4.236106	27.363497
55855	0	0.554984	9.655801	0.176245	0.005554	0.096558	0.001770	1.496031	4.236823	27.335546
55856	0	0.547986	9.661893	0.150624	0.005484	0.096619	0.001511	1.499547	4.236862	27.304760
55857	0	0.542883	9.698509	0.195120	0.005432	0.096985	0.001953	1.500061	4.236344	27.280747
55858	0	0.566636	9.747329	0.219173	0.005669	0.097473	0.002192	1.499146	4.234609	27.254675
55859	0	0.506453	9.747329	0.219406	0.005066	0.097473	0.002197	1.500954	4.231821	27.224685
55860	0	0.505343	9.808393	0.200826	0.005062	0.098083	0.002007	1.498286	4.237540	27.200981
55861	0	0.481802	9.844993	0.164532	0.004822	0.098450	0.001648	1.499707	4.237510	27.172457
55862	0	0.529443	9.863328	0.237297	0.005302	0.098633	0.002375	1.500063	4.242405	27.138116
55863	0	0.561041	9.899944	0.219101	0.005615	0.098999	0.002197	1.505364	4.243570	27.110836
55864	0	0.560303	9.912123	0.169344	0.005605	0.099121	0.001696	1.505452	4.241061	27.076615
55865	0	0.573458	9.948757	0.194763	0.005737	0.099487	0.001953	1.510342	4.239797	27.062052
55866	0	0.536259	9.967054	0.261398	0.005365	0.099670	0.002613	1.507644	4.238589	27.043877
55867	0	0.524651	9.960952	0.244071	0.005249	0.099609	0.002441	1.506312	4.237076	27.017757
55868	0	0.511170	9.973197	0.237687	0.005121	0.099731	0.002378	1.506237	4.243616	26.989953
55869	0	0.518238	9.948762	0.231838	0.005188	0.099487	0.002319	1.505377	4.245667	26.961791
55870	0	0.548246	9.906008	0.213043	0.005482	0.099060	0.002133	1.506778	4.240390	26.938965
55871	0	0.555425	9.924317	0.207457	0.005554	0.099243	0.002075	1.505582	4.235912	26.912065
55872	0	0.579323	9.875536	0.224868	0.005798	0.098755	0.002256	1.511955	4.237405	26.884062
55873	0	0.549477	9.844957	0.238238	0.005493	0.098450	0.002380	1.507554	4.231132	26.855316
55874	0	0.524701	9.814393	0.164644	0.005252	0.098144	0.001652	1.511692	4.232363	26.829306
55875	0	0.494613	9.790032	0.195078	0.004944	0.097900	0.001953	1.512583	4.225276	26.800335
55876	0	0.494996	9.765530	0.169751	0.004948	0.097655	0.001704	1.518118	4.218097	26.766841
55877	0	0.524622	9.710702	0.226126	0.005249	0.097107	0.002258	1.512362	4.217003	26.739978
55878	0	0.524038	9.667999	0.207416	0.005243	0.096680	0.002081	1.518242	4.216040	26.713009
55879	0	0.518878	9.649658	0.140102	0.005188	0.096497	0.001404	1.519558	4.210657	26.681931
55880	0	0.561795	9.612932	0.066423	0.005616	0.096129	0.000666	1.519292	4.204099	26.663748
55881	0	0.524618	9.613054	0.134168	0.005249	0.096130	0.001343	1.518393	4.203013	26.633423
55882	0	0.523901	9.600852	0.109269	0.005242	0.096008	0.001096	1.520007	4.202522	26.610481
55883	0	0.524721	9.619155	0.084961	0.005249	0.096191	0.000854	1.523967	4.200242	26.586074
55884	0	0.517976	9.606967	0.169286	0.005184	0.096069	0.001698	1.528678	4.201071	26.559913
55885	0	0.518883	9.600833	0.158215	0.005188	0.096008	0.001587	1.532167	4.195605	26.528466
55886	0	0.530516	9.631381	0.157569	0.005311	0.096313	0.001576	1.531199	4.198160	26.505676
55887	0	0.530607	9.631372	0.207396	0.005310	0.096313	0.002075	1.530791	4.198508	26.477115
55888	0	0.566431	9.667990	0.115536	0.005668	0.096680	0.001157	1.530579	4.198080	26.452374
55889	0	0.542814	9.698516	0.121479	0.005432	0.096985	0.001221	1.535421	4.198305	26.416980
55890	0	0.517321	9.735147	0.157060	0.005179	0.097351	0.001575	1.537819	4.201136	26.386496
55891	0	0.506707	9.777828	0.109662	0.005066	0.097778	0.001099	1.538244	4.195349	26.364665
55892	0	0.530975	9.802165	0.127553	0.005312	0.098022	0.001277	1.538070	4.193520	26.335510
55893	0	0.549283	9.832765	0.128195	0.005493	0.098328	0.001282	1.535896	4.189488	26.309375
55894	0	0.567684	9.869280	0.213660	0.005675	0.098693	0.002136	1.533337	4.183316	26.287197
55895	0	0.549553	9.863278	0.255949	0.005493	0.098633	0.002563	1.535959	4.176182	26.261111
55896	0	0.555869	9.948629	0.194584	0.005558	0.099486	0.001945	1.532703	4.171014	26.235996
55897	0	0.512999	9.936514	0.250015	0.005127	0.099365	0.002502	1.533556	4.163106	26.219247
55898	0	0.507202	9.979155	0.231256	0.005072	0.099792	0.002315	1.533867	4.158277	26.193749
55899	0	0.512395	9.960949	0.171153	0.005127	0.099609	0.001709	1.529064	4.157332	26.166560
55900	0	0.518021	9.954840	0.183572	0.005181	0.099548	0.001836	1.526939	4.154161	26.137845
55901	0	0.548678	9.960973	0.164768	0.005493	0.099609	0.001648	1.525163	4.157065	26.112904
55902	0	0.560341	9.930413	0.213463	0.005602	0.099304	0.002135	1.523841	4.150907	26.082678
55903	0	0.568090	9.905986	0.188839	0.005676	0.099060	0.001892	1.525991	4.141119	26.056324
55904	0	0.611482	9.924214	0.224653	0.006112	0.099242	0.002251	1.528475	4.133563	26.025020
55905	0	0.506610	9.869388	0.274511	0.005066	0.098694	0.002747	1.528000	4.128982	25.994766
55906	0	0.494695	9.814441	0.268061	0.004944	0.098145	0.002682	1.527010	4.120985	25.973527
55907	0	0.506494	9.790047	0.219620	0.005066	0.097900	0.002197	1.526097	4.117734	25.943150
55908	0	0.567340	9.741222	0.231200	0.005673	0.097412	0.002316	1.529353	4.113349	25.916844
55909	0	0.592468	9.722879	0.158397	0.005920	0.097229	0.001587	1.530125	4.103813	25.884632
55910	0	0.543876	9.661765	0.195148	0.005440	0.096618	0.001946	1.521982	4.100588	25.854481
55911	0	0.543810	9.661833	0.109714	0.005432	0.096619	0.001099	1.521464	4.089000	25.828256
55912	0	0.495894	9.631241	0.121127	0.004955	0.096313	0.001217	1.526003	4.080175	25.803709
55913	0	0.482330	9.619136	0.091194	0.004822	0.096191	0.000916	1.528161	4.073870	25.775733
55914	0	0.464677	9.588507	0.169884	0.004642	0.095885	0.001701	1.529026	4.063187	25.742156
55915	0	0.549429	9.594722	0.079067	0.005493	0.095947	0.000793	1.530311	4.057377	25.718681
55916	0	0.531195	9.570220	0.102975	0.005312	0.095702	0.001032	1.530639	4.052906	25.685941
55917	0	0.567852	9.613030	0.164448	0.005676	0.096130	0.001648	1.532810	4.045815	25.663767
55918	0	0.525175	9.600747	0.182030	0.005253	0.096007	0.001823	1.534438	4.042704	25.637273
55919	0	0.500972	9.619112	0.152788	0.005005	0.096191	0.001526	1.530039	4.032542	25.611583
55920	0	0.495335	9.673979	0.116157	0.004953	0.096740	0.001163	1.530247	4.028139	25.585777
55921	0	0.525238	9.710676	0.122024	0.005249	0.097107	0.001221	1.528928	4.019785	25.563897
55922	0	0.506898	9.728925	0.121691	0.005072	0.097289	0.001219	1.529233	4.018510	25.546349
55923	0	0.555758	9.735090	0.152499	0.005554	0.097351	0.001526	1.528359	4.010139	25.522832
55924	0	0.555680	9.777768	0.139630	0.005561	0.097777	0.001402	1.533126	4.010527	25.495103
55925	0	0.567663	9.820556	0.256303	0.005676	0.098206	0.002563	1.531909	4.005727	25.478420
55926	0	0.592356	9.875475	0.201064	0.005920	0.098755	0.002013	1.532669	3.997675	25.448896
55927	0	0.512627	9.875493	0.244088	0.005127	0.098755	0.002441	1.531364	3.994104	25.422986
55928	0	0.476188	9.912089	0.238079	0.004759	0.099121	0.002378	1.526685	3.986242	25.389142
55929	0	0.531395	9.924295	0.262467	0.005310	0.099243	0.002625	1.524466	3.977400	25.364557
55930	0	0.561906	9.936456	0.188862	0.005623	0.099364	0.001892	1.526438	3.977396	25.337628
55931	0	0.579801	9.936513	0.250726	0.005798	0.099365	0.002502	1.518971	3.973431	25.314552
55932	0	0.555777	9.966925	0.196013	0.005553	0.099669	0.001963	1.519909	3.963846	25.293617
55933	0	0.549973	9.954796	0.189292	0.005493	0.099548	0.001892	1.516785	3.951900	25.269369
55934	0	0.502067	9.924206	0.158628	0.005017	0.099242	0.001588	1.516558	3.943578	25.240063
55935	0	0.506672	9.924315	0.213488	0.005066	0.099243	0.002136	1.516194	3.938281	25.219284
55936	0	0.543094	9.924230	0.213474	0.005433	0.099242	0.002133	1.512445	3.936383	25.191789
55937	0	0.542919	9.869392	0.201848	0.005432	0.098694	0.002014	1.505424	3.935435	25.165153
55938	0	0.585464	9.851050	0.227153	0.005853	0.098511	0.002266	1.496615	3.928818	25.137367
55939	0	0.579657	9.820555	0.232432	0.005798	0.098206	0.002319	1.488725	3.926537	25.107398
55940	0	0.555521	9.759400	0.122905	0.005550	0.097594	0.001230	1.487882	3.916420	25.085148
55941	0	0.500565	9.710690	0.091501	0.005005	0.097107	0.000916	1.486555	3.911109	25.060191
55942	0	0.525183	9.716699	0.151892	0.005250	0.097167	0.001524	1.490360	3.904497	25.033872
55943	0	0.506409	9.692392	0.109881	0.005066	0.096924	0.001099	1.488316	3.902291	25.004763
55944	0	0.531206	9.625216	0.121752	0.005306	0.096252	0.001221	1.490142	3.890972	24.983786
55945	0	0.567747	9.643553	0.188922	0.005676	0.096436	0.001892	1.491460	3.885166	24.955604
55946	0	0.586062	9.612942	0.207024	0.005861	0.096129	0.002069	1.487380	3.881594	24.933560
55947	0	0.531053	9.594728	0.195100	0.005310	0.095947	0.001953	1.487760	3.876641	24.913203
55948	0	0.531209	9.600723	0.158229	0.005310	0.096007	0.001582	1.485044	3.869766	24.872973
55949	0	0.506160	9.606953	0.158887	0.005066	0.096069	0.001587	1.480679	3.870543	24.844805
55950	0	0.438418	9.613044	0.091607	0.004385	0.096130	0.000919	1.482779	3.867152	24.820499
55951	0	0.525381	9.637428	0.140194	0.005249	0.096375	0.001404	1.483215	3.857122	24.798828
55952	0	0.550243	9.649561	0.072464	0.005502	0.096496	0.000728	1.484795	3.851903	24.768134
55953	0	0.573882	9.655756	0.152389	0.005737	0.096558	0.001526	1.485247	3.845753	24.744276
55954	0	0.573975	9.698390	0.207206	0.005740	0.096984	0.002070	1.481455	3.841921	24.717030
55955	0	0.530897	9.741214	0.140549	0.005310	0.097412	0.001404	1.477632	3.838866	24.695319
55956	0	0.494018	9.741213	0.195683	0.004941	0.097412	0.001956	1.474805	3.835486	24.671685
55957	0	0.524837	9.802251	0.146413	0.005249	0.098022	0.001465	1.473531	3.831867	24.640839
55958	0	0.530588	9.838885	0.194848	0.005308	0.098389	0.001951	1.474731	3.830162	24.619268
55959	0	0.555426	9.881595	0.158445	0.005554	0.098816	0.001587	1.475617	3.825738	24.595387
55960	0	0.573616	9.887703	0.194688	0.005737	0.098877	0.001947	1.474519	3.822748	24.577851
55961	0	0.585751	9.912114	0.201710	0.005859	0.099121	0.002014	1.469294	3.820587	24.552986
55962	0	0.579713	9.936412	0.232523	0.005795	0.099364	0.002325	1.467160	3.813251	24.537500
55963	0	0.567563	9.960946	0.201154	0.005676	0.099609	0.002014	1.467993	3.809621	24.517567
55964	0	0.494076	9.936531	0.188566	0.004942	0.099365	0.001886	1.466921	3.806653	24.492085
55965	0	0.530594	9.936544	0.231998	0.005310	0.099365	0.002319	1.464295	3.807089	24.469789
55966	0	0.511416	9.924337	0.207688	0.005118	0.099243	0.002076	1.461549	3.807630	24.448472
55967	0	0.561649	9.930422	0.213175	0.005615	0.099304	0.002136	1.464619	3.801848	24.421290
55968	0	0.585799	9.881519	0.212548	0.005861	0.098815	0.002127	1.463969	3.801342	24.395045
55969	0	0.555250	9.851072	0.232416	0.005554	0.098511	0.002319	1.456074	3.799005	24.366575
55970	0	0.548751	9.844892	0.214290	0.005489	0.098449	0.002146	1.457303	3.796825	24.335918
55971	0	0.531170	9.783929	0.170740	0.005310	0.097839	0.001709	1.456889	3.790534	24.302153
55972	0	0.524886	9.796073	0.194438	0.005252	0.097960	0.001949	1.460706	3.789736	24.280178
55973	0	0.524991	9.741215	0.201007	0.005249	0.097412	0.002014	1.463324	3.784357	24.252660
55974	0	0.554999	9.735042	0.115037	0.005555	0.097350	0.001151	1.462198	3.786092	24.233538
55975	0	0.549445	9.698476	0.189379	0.005493	0.096985	0.001892	1.457813	3.780225	24.202952
55976	0	0.543439	9.655667	0.116015	0.005434	0.096557	0.001163	1.458469	3.775414	24.176068
55977	0	0.525244	9.619121	0.183182	0.005249	0.096191	0.001831	1.455371	3.767007	24.152449
55978	0	0.513363	9.637355	0.103901	0.005134	0.096374	0.001039	1.452518	3.762574	24.124871
55979	0	0.487918	9.576436	0.134161	0.004883	0.095764	0.001343	1.452059	3.762614	24.107526
55980	0	0.505417	9.606959	0.139854	0.005058	0.096069	0.001401	1.453139	3.763230	24.090603
55981	0	0.549692	9.625226	0.195143	0.005493	0.096252	0.001953	1.453148	3.754469	24.065244
55982	0	0.513290	9.606855	0.237140	0.005134	0.096068	0.002377	1.457295	3.751055	24.043943
55983	0	0.531132	9.625239	0.195232	0.005310	0.096252	0.001953	1.455970	3.745237	24.017647
55984	0	0.549096	9.649589	0.158324	0.005495	0.096496	0.001585	1.456217	3.745833	23.993318
55985	0	0.500424	9.649662	0.103678	0.005005	0.096497	0.001038	1.454936	3.742191	23.962151
55986	0	0.518122	9.698514	0.158422	0.005186	0.096985	0.001585	1.453958	3.743643	23.940757
55987	0	0.500350	9.698495	0.128062	0.005005	0.096985	0.001282	1.453081	3.740917	23.915910
55988	0	0.530162	9.747347	0.201002	0.005307	0.097473	0.002011	1.452554	3.743193	23.891603
55989	0	0.536857	9.783966	0.255733	0.005371	0.097839	0.002563	1.457826	3.741901	23.868016
55990	0	0.597300	9.814475	0.254799	0.005976	0.098145	0.002550	1.458576	3.740823	23.850328
55991	0	0.567481	9.863292	0.213528	0.005676	0.098633	0.002136	1.457784	3.738264	23.831268
55992	0	0.518062	9.857198	0.311046	0.005184	0.098572	0.003111	1.456664	3.738135	23.814946
55993	0	0.505742	9.851126	0.194899	0.005066	0.098511	0.001953	1.459309	3.743728	23.786173
55994	0	0.547563	9.881695	0.188049	0.005476	0.098817	0.001884	1.460730	3.739886	23.759636
55995	0	0.543028	9.948743	0.201290	0.005432	0.099487	0.002014	1.460210	3.737757	23.745609
55996	0	0.579190	9.918223	0.201388	0.005795	0.099182	0.002011	1.455334	3.736541	23.728958
55997	0	0.555200	9.912128	0.170535	0.005554	0.099121	0.001709	1.457495	3.734801	23.706848
55998	0	0.505776	9.887728	0.218281	0.005061	0.098877	0.002190	1.463349	3.734465	23.688495
55999	0	0.591569	9.930456	0.237721	0.005920	0.099304	0.002380	1.464650	3.735662	23.660233
56000	0	0.529354	9.912149	0.163683	0.005300	0.099121	0.001641	1.467614	3.738331	23.631402
56001	0	0.524270	9.899947	0.219212	0.005249	0.098999	0.002197	1.471553	3.741403	23.605608
56002	0	0.498232	9.851123	0.285728	0.004992	0.098511	0.002858	1.470442	3.747931	23.579013
56003	0	0.512557	9.814461	0.183075	0.005127	0.098145	0.001831	1.468650	3.745292	23.553800
56004	0	0.536948	9.783925	0.091265	0.005367	0.097839	0.000915	1.468702	3.738378	23.530612
56005	0	0.567337	9.753437	0.091322	0.005676	0.097534	0.000916	1.469107	3.737427	23.505074
56006	0	0.560330	9.747346	0.066422	0.005609	0.097473	0.000667	1.469721	3.739248	23.483578
56007	0	0.530786	9.667985	0.121768	0.005310	0.096680	0.001221	1.471480	3.737617	23.459877
56008	0	0.487582	9.661888	0.114355	0.004878	0.096619	0.001153	1.480578	3.735944	23.432880
56009	0	0.506527	9.643562	0.115671	0.005066	0.096436	0.001160	1.481866	3.732393	23.408825
56010	0	0.518284	9.643590	0.236654	0.005186	0.096436	0.002374	1.488193	3.732030	23.385670
56011	0	0.554953	9.631372	0.219847	0.005554	0.096313	0.002197	1.484707	3.733388	23.358090
56012	0	0.523357	9.613075	0.152407	0.005239	0.096130	0.001528	1.487216	3.736213	23.336416
56013	0	0.500239	9.582530	0.146645	0.005005	0.095825	0.001465	1.483226	3.734951	23.316644
56014	0	0.535760	9.625287	0.043068	0.005365	0.096252	0.000430	1.480408	3.739871	23.288218
56015	0	0.512446	9.631367	0.158334	0.005127	0.096313	0.001587	1.482596	3.738590	23.263832
56016	0	0.517818	9.637481	0.108386	0.005182	0.096375	0.001091	1.489024	3.739165	23.244527
56017	0	0.518365	9.655793	0.158185	0.005188	0.096558	0.001587	1.492968	3.740072	23.220704
56018	0	0.535712	9.741246	0.156971	0.005362	0.097412	0.001576	1.498655	3.741024	23.196357
56019	0	0.531150	9.722913	0.218810	0.005310	0.097229	0.002197	1.507804	3.735132	23.183379
56020	0	0.548932	9.765671	0.156254	0.005496	0.097656	0.001568	1.512245	3.738808	23.170178
56021	0	0.543074	9.796163	0.310887	0.005432	0.097961	0.003113	1.514846	3.736285	23.148774
56022	0	0.517394	9.845026	0.145531	0.005184	0.098450	0.001456	1.514205	3.744025	23.126794
56023	0	0.542840	9.832788	0.140108	0.005432	0.098328	0.001404	1.515477	3.744167	23.109047
56024	0	0.554403	9.887711	0.133579	0.005547	0.098877	0.001337	1.514679	3.742847	23.084996
56025	0	0.536667	9.881623	0.133785	0.005371	0.098816	0.001343	1.518173	3.743708	23.059279
56026	0	0.560124	9.924344	0.139128	0.005606	0.099243	0.001393	1.518368	3.744616	23.036679
56027	0	0.549096	9.887708	0.146426	0.005493	0.098877	0.001465	1.517012	3.742962	23.017564
56028	0	0.536176	9.924341	0.170704	0.005366	0.099243	0.001707	1.515053	3.744038	22.992054
56029	0	0.518391	9.930447	0.188883	0.005188	0.099304	0.001892	1.516745	3.744540	22.974722
56030	0	0.505518	9.918219	0.249770	0.005057	0.099182	0.002496	1.512479	3.742886	22.948126
56031	0	0.542732	9.918246	0.225539	0.005432	0.099182	0.002258	1.513749	3.744262	22.927497
56032	0	0.535841	9.906023	0.231028	0.005361	0.099060	0.002313	1.514260	3.742625	22.902776
56033	0	0.548913	9.887720	0.182957	0.005493	0.098877	0.001831	1.513752	3.743085	22.882877
56034	0	0.517568	9.838894	0.188475	0.005179	0.098389	0.001888	1.515731	3.743234	22.853979
56035	0	0.542842	9.838891	0.140177	0.005432	0.098389	0.001404	1.516131	3.743363	22.833432
56036	0	0.542334	9.790048	0.164150	0.005424	0.097900	0.001643	1.516121	3.740537	22.808576
56037	0	0.530676	9.790062	0.103282	0.005310	0.097900	0.001038	1.519584	3.740150	22.786708
56038	0	0.493715	9.729011	0.194026	0.004937	0.097290	0.001944	1.521522	3.736012	22.764852
56039	0	0.524357	9.722933	0.189066	0.005249	0.097229	0.001892	1.521071	3.738257	22.739322
56040	0	0.505260	9.667983	0.115227	0.005054	0.096680	0.001156	1.523153	3.736237	22.724925
56041	0	0.536751	9.661889	0.152367	0.005371	0.096619	0.001526	1.523545	3.736271	22.702554
56042	0	0.542334	9.655767	0.219324	0.005424	0.096558	0.002192	1.520699	3.733489	22.690454
56043	0	0.537041	9.655761	0.110281	0.005371	0.096558	0.001099	1.513691	3.730117	22.663530
56044	0	0.530775	9.600741	0.104144	0.005308	0.096007	0.001045	1.516126	3.726370	22.633777
56045	0	0.537041	9.637458	0.134035	0.005371	0.096375	0.001343	1.516924	3.722973	22.617447
56046	0	0.500267	9.606936	0.127512	0.005003	0.096069	0.001276	1.515931	3.719138	22.592540
56047	0	0.530789	9.643572	0.115542	0.005310	0.096436	0.001160	1.518993	3.717518	22.569480
56048	0	0.536204	9.655796	0.193947	0.005366	0.096558	0.001945	1.522832	3.718429	22.542750
56049	0	0.543247	9.674072	0.207443	0.005432	0.096741	0.002075	1.522011	3.713886	22.527816
56050	0	0.518768	9.698492	0.207157	0.005188	0.096985	0.002073	1.522067	3.710108	22.509468
56051	0	0.543552	9.704571	0.183087	0.005432	0.097046	0.001831	1.520234	3.701942	22.492734
56052	0	0.531409	9.735026	0.152494	0.005317	0.097350	0.001525	1.518215	3.700890	22.473874
56053	0	0.543259	9.802241	0.152742	0.005432	0.098022	0.001526	1.514237	3.696160	22.450756
56054	0	0.506485	9.771638	0.165113	0.005066	0.097716	0.001651	1.511920	3.693267	22.428527
56055	0	0.494385	9.802242	0.165010	0.004944	0.098022	0.001648	1.507586	3.689142	22.413274
56056	0	0.524828	9.869300	0.152566	0.005249	0.098693	0.001530	1.510039	3.685793	22.393905
56057	0	0.524794	9.869389	0.189308	0.005249	0.098694	0.001892	1.506973	3.682924	22.370025
56058	0	0.567408	9.918215	0.189103	0.005673	0.099182	0.001894	1.508596	3.678020	22.349541
56059	0	0.567340	9.906020	0.268636	0.005676	0.099060	0.002686	1.505503	3.677240	22.325999
56060	0	0.542425	9.942640	0.298953	0.005425	0.099426	0.002992	1.506050	3.674490	22.313921
56061	0	0.530646	9.912133	0.280614	0.005310	0.099121	0.002808	1.505546	3.674554	22.292625
56062	0	0.536013	9.942640	0.195175	0.005363	0.099426	0.001949	1.500662	3.674259	22.272374
56063	0	0.536703	9.912133	0.225770	0.005371	0.099121	0.002258	1.499339	3.674845	22.245849
56064	0	0.536216	9.893795	0.152764	0.005363	0.098938	0.001524	1.493090	3.671102	22.231647
56065	0	0.543148	9.887709	0.182582	0.005432	0.098877	0.001831	1.497007	3.667688	22.205291
56066	0	0.549422	9.875477	0.206137	0.005491	0.098755	0.002064	1.497750	3.660100	22.192391
56067	0	0.555891	9.826646	0.188584	0.005554	0.098267	0.001892	1.502521	3.650412	22.163827
56068	0	0.526034	9.820449	0.212167	0.005258	0.098205	0.002123	1.501757	3.643080	22.145965
56069	0	0.500761	9.753406	0.268495	0.005005	0.097534	0.002686	1.500343	3.635777	22.127306
56070	0	0.537730	9.777734	0.182634	0.005376	0.097777	0.001829	1.501623	3.629950	22.115428
56071	0	0.506411	9.729014	0.170885	0.005066	0.097290	0.001709	1.499772	3.627950	22.098804
56072	0	0.530712	9.704582	0.170974	0.005306	0.097046	0.001708	1.495430	3.622753	22.075287
56073	0	0.531463	9.704567	0.146364	0.005310	0.097046	0.001465	1.494498	3.613162	22.049438
56074	0	0.525876	9.686172	0.079713	0.005258	0.096862	0.000791	1.484635	3.607615	22.021207
56075	0	0.525532	9.649623	0.085612	0.005249	0.096497	0.000854	1.480608	3.595966	22.002523
56076	0	0.526395	9.631238	0.091865	0.005261	0.096313	0.000918	1.478127	3.588755	21.983441
56077	0	0.494581	9.619141	0.127353	0.004944	0.096191	0.001282	1.485543	3.582165	21.958525
56078	0	0.525436	9.637440	0.151045	0.005253	0.096375	0.001509	1.481431	3.576218	21.940117
56079	0	0.567713	9.680172	0.244076	0.005676	0.096802	0.002441	1.480083	3.571113	21.918114
56080	0	0.530851	9.637367	0.201326	0.005311	0.096374	0.002012	1.476863	3.569978	21.898307
56081	0	0.530940	9.674070	0.146897	0.005310	0.096741	0.001465	1.469838	3.566614	21.874101
56082	0	0.500154	9.673979	0.196319	0.005003	0.096740	0.001961	1.464790	3.564203	21.848914
56083	0	0.506707	9.704581	0.122313	0.005066	0.097046	0.001221	1.459898	3.558708	21.832222
56084	0	0.482326	9.710598	0.098316	0.004824	0.097106	0.000981	1.455723	3.555059	21.809507
56085	0	0.524680	9.759535	0.079187	0.005249	0.097595	0.000793	1.455694	3.553548	21.791014
56086	0	0.542424	9.790061	0.164138	0.005427	0.097900	0.001644	1.457221	3.553125	21.784281
56087	0	0.561860	9.820536	0.122185	0.005615	0.098206	0.001221	1.454165	3.545149	21.761684
56088	0	0.525390	9.838771	0.195786	0.005255	0.098388	0.001955	1.449052	3.542060	21.748884
56089	0	0.537344	9.857168	0.231801	0.005371	0.098572	0.002319	1.448538	3.535241	21.733566
56090	0	0.555473	9.875408	0.237896	0.005558	0.098754	0.002378	1.444758	3.534965	21.716557
56091	0	0.512739	9.906000	0.189421	0.005127	0.099060	0.001892	1.440332	3.530373	21.698074
56092	0	0.519027	9.899790	0.171595	0.005188	0.098998	0.001713	1.434524	3.523607	21.673376
56093	0	0.543031	9.918217	0.152942	0.005432	0.099182	0.001526	1.428322	3.521584	21.657824
56094	0	0.567429	9.899892	0.104433	0.005672	0.098999	0.001044	1.426194	3.515317	21.640241
56095	0	0.579838	9.893795	0.091942	0.005798	0.098938	0.000916	1.419602	3.511117	21.620493
56096	0	0.543172	9.863190	0.171547	0.005432	0.098632	0.001717	1.418925	3.507478	21.601542
56097	0	0.549245	9.881604	0.170394	0.005493	0.098816	0.001709	1.422877	3.504205	21.580172
56098	0	0.524730	9.881595	0.224606	0.005247	0.098816	0.002248	1.422632	3.499883	21.559968
56099	0	0.543575	9.857164	0.304982	0.005432	0.098572	0.003052	1.422605	3.491642	21.538692
56100	0	0.544231	9.820440	0.219347	0.005439	0.098205	0.002192	1.419333	3.483474	21.513636
56101	0	0.567639	9.783937	0.195202	0.005676	0.097839	0.001953	1.418541	3.479246	21.482052
56102	0	0.549590	9.771612	0.079094	0.005492	0.097716	0.000791	1.415926	3.470713	21.457721
56103	0	0.543448	9.741199	0.140297	0.005432	0.097412	0.001404	1.414601	3.463763	21.436468
56104	0	0.537276	9.735025	0.103501	0.005375	0.097350	0.001036	1.413195	3.462101	21.414142
56105	0	0.542926	9.686301	0.115519	0.005432	0.096863	0.001160	1.416313	3.461314	21.389126
56106	0	0.560823	9.655763	0.084568	0.005609	0.096558	0.000845	1.413401	3.457554	21.365523
56107	0	0.543189	9.649664	0.207303	0.005432	0.096497	0.002075	1.413870	3.453756	21.343167
56108	0	0.524771	9.667979	0.194422	0.005248	0.096680	0.001948	1.416710	3.450086	21.325233
56109	0	0.523997	9.649710	0.225723	0.005249	0.096497	0.002258	1.415936	3.456789	21.296590
56110	0	0.510791	9.661966	0.188632	0.005108	0.096620	0.001889	1.417240	3.452648	21.277929
56111	0	0.500423	9.649665	0.219561	0.005005	0.096497	0.002197	1.417256	3.449375	21.257144
56112	0	0.542906	9.649666	0.097129	0.005430	0.096497	0.000973	1.416993	3.446648	21.243425
56113	0	0.542968	9.625257	0.109989	0.005432	0.096252	0.001099	1.413150	3.445370	21.213415
56114	0	0.512193	9.674071	0.073117	0.005121	0.096741	0.000734	1.414736	3.440343	21.189593
56115	0	0.549248	9.698492	0.091333	0.005493	0.096985	0.000916	1.415223	3.436994	21.167486
56116	0	0.542870	9.716807	0.078629	0.005430	0.097168	0.000789	1.415999	3.434640	21.139039
56117	0	0.530745	9.790067	0.231372	0.005310	0.097900	0.002319	1.420862	3.433665	21.119893
56118	0	0.524192	9.783941	0.236989	0.005243	0.097839	0.002369	1.417710	3.431251	21.100933
56119	0	0.488099	9.808354	0.238213	0.004883	0.098083	0.002380	1.413800	3.429362	21.081321
56120	0	0.542719	9.814453	0.208099	0.005428	0.098145	0.002078	1.408350	3.426631	21.061442
56121	0	0.549399	9.838862	0.213642	0.005493	0.098389	0.002136	1.406173	3.421643	21.042884
56122	0	0.537278	9.869281	0.165082	0.005372	0.098693	0.001648	1.400821	3.416739	21.024073
56123	0	0.567214	9.918239	0.170737	0.005676	0.099182	0.001709	1.400907	3.417495	20.999603
56124	0	0.548304	9.887703	0.182782	0.005485	0.098877	0.001827	1.398243	3.415230	20.986761
56125	0	0.537148	9.906006	0.072896	0.005371	0.099060	0.000732	1.400424	3.410740	20.972266
56126	0	0.561147	9.899930	0.206461	0.005615	0.098999	0.002068	1.402052	3.411073	20.959106
56127	0	0.524725	9.899924	0.243624	0.005249	0.098999	0.002441	1.406002	3.409089	20.941932
56128	0	0.536285	9.881617	0.255261	0.005367	0.098816	0.002553	1.404461	3.410214	20.926525
56129	0	0.560998	9.906033	0.225935	0.005615	0.099060	0.002258	1.401470	3.412309	20.902639
56130	0	0.523572	9.863292	0.323649	0.005238	0.098633	0.003237	1.399802	3.410488	20.887087
56131	0	0.561390	9.863289	0.201407	0.005615	0.098633	0.002014	1.397589	3.407969	20.870027
56132	0	0.554838	9.802263	0.189096	0.005551	0.098022	0.001891	1.395612	3.407367	20.851968
56133	0	0.555013	9.790064	0.164708	0.005554	0.097900	0.001648	1.394706	3.408100	20.837667
56134	0	0.548119	9.747339	0.127590	0.005485	0.097473	0.001280	1.397353	3.408025	20.818363
56135	0	0.530904	9.735113	0.152556	0.005310	0.097351	0.001526	1.395617	3.405157	20.798484
56136	0	0.512451	9.704598	0.145721	0.005124	0.097046	0.001464	1.401245	3.400544	20.775507
56137	0	0.506457	9.704599	0.128011	0.005066	0.097046	0.001282	1.400880	3.397999	20.750080
56138	0	0.523701	9.680221	0.201254	0.005246	0.096802	0.002010	1.396334	3.404830	20.729076
56139	0	0.524543	9.649678	0.244121	0.005249	0.096497	0.002441	1.394588	3.405104	20.711344
56140	0	0.523696	9.661901	0.206897	0.005241	0.096619	0.002074	1.398942	3.406376	20.685916
56141	0	0.506189	9.655791	0.188797	0.005066	0.096558	0.001892	1.401992	3.407156	20.670799
56142	0	0.511622	9.631359	0.127323	0.005118	0.096313	0.001273	1.399919	3.405690	20.652572
56143	0	0.499909	9.637482	0.103718	0.005005	0.096375	0.001038	1.398222	3.408466	20.629826
56144	0	0.511490	9.667974	0.145951	0.005115	0.096680	0.001464	1.401411	3.404029	20.611310
56145	0	0.530418	9.680207	0.122167	0.005310	0.096802	0.001221	1.398408	3.406998	20.589636
56146	0	0.541081	9.680232	0.127756	0.005420	0.096802	0.001283	1.402611	3.413551	20.571068
56147	0	0.542811	9.680200	0.176916	0.005432	0.096802	0.001770	1.401733	3.414328	20.555711
56148	0	0.536098	9.716815	0.182384	0.005363	0.097168	0.001829	1.406099	3.412148	20.541317
56149	0	0.518359	9.735121	0.238432	0.005188	0.097351	0.002380	1.399522	3.413364	20.525785
56150	0	0.547981	9.802269	0.183762	0.005484	0.098022	0.001839	1.398954	3.413864	20.512100
56151	0	0.543073	9.802260	0.195024	0.005432	0.098022	0.001953	1.400309	3.411516	20.490830
56152	0	0.529866	9.845016	0.182215	0.005306	0.098450	0.001824	1.401066	3.416368	20.476389
56153	0	0.530412	9.832800	0.201213	0.005310	0.098328	0.002014	1.401523	3.419322	20.458254
56154	0	0.559788	9.893837	0.169859	0.005603	0.098938	0.001704	1.406083	3.421062	20.445913
56155	0	0.542656	9.887731	0.146150	0.005432	0.098877	0.001465	1.407838	3.423477	20.428685
56156	0	0.529023	9.906052	0.139505	0.005299	0.099060	0.001396	1.407311	3.429207	20.411333
56157	0	0.536591	9.906037	0.176819	0.005371	0.099060	0.001770	1.407438	3.431229	20.381510
56158	0	0.541903	9.912134	0.206640	0.005422	0.099121	0.002071	1.411063	3.430252	20.362767
56159	0	0.536475	9.887733	0.219558	0.005371	0.098877	0.002197	1.411083	3.433643	20.344209
56160	0	0.541654	9.912121	0.219351	0.005419	0.099121	0.002193	1.408919	3.432266	20.323190
56161	0	0.573552	9.893813	0.231757	0.005737	0.098938	0.002319	1.408886	3.430364	20.308211
56162	0	0.572712	9.869419	0.225549	0.005733	0.098694	0.002254	1.405621	3.433799	20.287967
56163	0	0.548891	9.851103	0.219512	0.005493	0.098511	0.002197	1.405688	3.434753	20.260781
56164	0	0.523767	9.826682	0.218938	0.005240	0.098267	0.002192	1.406758	3.433981	20.230660
56165	0	0.518318	9.802282	0.139649	0.005188	0.098022	0.001404	1.413328	3.435590	20.212900
56166	0	0.523746	9.765630	0.132782	0.005239	0.097656	0.001328	1.410990	3.432867	20.198377
56167	0	0.536818	9.759544	0.176647	0.005371	0.097595	0.001770	1.413216	3.432326	20.176923
56168	0	0.542372	9.710704	0.188394	0.005425	0.097107	0.001884	1.411727	3.430405	20.153484
56169	0	0.548776	9.704628	0.170481	0.005493	0.097046	0.001709	1.414386	3.432761	20.131677
56170	0	0.517107	9.686316	0.212412	0.005177	0.096863	0.002128	1.416353	3.435261	20.113315
56171	0	0.512292	9.674097	0.134008	0.005127	0.096741	0.001343	1.417657	3.436073	20.097001
56172	0	0.493270	9.631380	0.236700	0.004935	0.096313	0.002375	1.424739	3.435173	20.082198
56173	0	0.530502	9.680205	0.115872	0.005310	0.096802	0.001160	1.423554	3.437071	20.049531
56174	0	0.523442	9.625271	0.115313	0.005239	0.096252	0.001157	1.426040	3.438004	20.035997
56175	0	0.488027	9.643571	0.097270	0.004883	0.096436	0.000977	1.428730	3.437051	20.012678
56176	0	0.487207	9.631379	0.163616	0.004877	0.096313	0.001639	1.430390	3.439031	19.993204
56177	0	0.518325	9.655791	0.158453	0.005188	0.096558	0.001587	1.431243	3.440694	19.978871
56178	0	0.541757	9.674104	0.151433	0.005422	0.096741	0.001520	1.436087	3.441539	19.959241
56179	0	0.506263	9.698507	0.140107	0.005066	0.096985	0.001404	1.437323	3.441453	19.950562
56180	0	0.486952	9.735157	0.273509	0.004876	0.097351	0.002741	1.442038	3.445342	19.932595
56181	0	0.506455	9.759532	0.176819	0.005066	0.097595	0.001770	1.442038	3.442990	19.913723
56182	0	0.529976	9.765673	0.200651	0.005307	0.097656	0.002010	1.444508	3.447792	19.890218
56183	0	0.536927	9.765641	0.176655	0.005371	0.097656	0.001770	1.446661	3.446008	19.876374
56184	0	0.530533	9.808365	0.212388	0.005306	0.098083	0.002129	1.449808	3.443119	19.859055
56185	0	0.549321	9.832766	0.146278	0.005493	0.098328	0.001465	1.450238	3.439130	19.841544
56186	0	0.536713	9.838895	0.200651	0.005371	0.098389	0.002009	1.451345	3.439799	19.821283
56187	0	0.530969	9.875497	0.158273	0.005310	0.098755	0.001587	1.454343	3.436309	19.810773
56188	0	0.542824	9.875509	0.145314	0.005431	0.098755	0.001456	1.455874	3.435751	19.792860
56189	0	0.530941	9.906013	0.219550	0.005310	0.099060	0.002197	1.455902	3.432604	19.771385
56190	0	0.487602	9.924340	0.237676	0.004881	0.099243	0.002377	1.453599	3.434352	19.753243
56191	0	0.506111	9.893827	0.231762	0.005066	0.098938	0.002319	1.453602	3.436034	19.734469
56192	0	0.523327	9.899947	0.206324	0.005239	0.098999	0.002071	1.460942	3.438203	19.715333
56193	0	0.536999	9.881602	0.164521	0.005371	0.098816	0.001648	1.462213	3.435578	19.700936
56194	0	0.536269	9.869422	0.151583	0.005368	0.098694	0.001520	1.465078	3.438047	19.679955
56195	0	0.548994	9.838897	0.237552	0.005493	0.098389	0.002380	1.468615	3.437923	19.656797
56196	0	0.548123	9.851112	0.169375	0.005486	0.098511	0.001698	1.472023	3.440102	19.636066
56197	0	0.494840	9.796135	0.170021	0.004944	0.097961	0.001709	1.480273	3.430853	19.622903
56198	0	0.531828	9.796048	0.120336	0.005319	0.097960	0.001203	1.477471	3.427378	19.610655
56199	0	0.524503	9.741241	0.188775	0.005249	0.097412	0.001892	1.480494	3.428158	19.596044
56200	0	0.566439	9.753439	0.120962	0.005668	0.097534	0.001211	1.480237	3.428088	19.581028
56201	0	0.482037	9.686291	0.152269	0.004822	0.096863	0.001526	1.481928	3.425809	19.568008
56202	0	0.512281	9.704591	0.078771	0.005123	0.097046	0.000787	1.478757	3.422231	19.548527
56203	0	0.536900	9.692400	0.139999	0.005371	0.096924	0.001404	1.480952	3.420715	19.528960
56204	0	0.524640	9.692372	0.121167	0.005244	0.096924	0.001212	1.479642	3.414303	19.510772
56205	0	0.531159	9.655756	0.091222	0.005310	0.096558	0.000916	1.481378	3.408483	19.494268
56206	0	0.543458	9.643462	0.139569	0.005435	0.096435	0.001396	1.479946	3.405051	19.478091
56207	0	0.518476	9.637475	0.139945	0.005188	0.096375	0.001404	1.483124	3.404972	19.450581
56208	0	0.493494	9.637467	0.175790	0.004937	0.096375	0.001760	1.484200	3.403722	19.436045
56209	0	0.500381	9.680182	0.109775	0.005005	0.096802	0.001099	1.483329	3.401094	19.419540
56210	0	0.506348	9.674066	0.146562	0.005063	0.096741	0.001463	1.478224	3.396721	19.398914
56211	0	0.525165	9.704579	0.121833	0.005249	0.097046	0.001221	1.479107	3.389725	19.382079
56212	0	0.537004	9.698422	0.170378	0.005376	0.096984	0.001703	1.476417	3.392700	19.362188
56213	0	0.549134	9.735118	0.103741	0.005493	0.097351	0.001038	1.474656	3.390929	19.347954
56214	0	0.524639	9.728994	0.195412	0.005245	0.097290	0.001952	1.470404	3.385673	19.330149
56215	0	0.549291	9.777843	0.182621	0.005493	0.097778	0.001831	1.474010	3.382076	19.304104
56216	0	0.549231	9.802251	0.187850	0.005492	0.098022	0.001882	1.475571	3.378064	19.285541
56217	0	0.549168	9.844978	0.189268	0.005493	0.098450	0.001892	1.473104	3.375948	19.265391
56218	0	0.505990	9.808359	0.226018	0.005062	0.098083	0.002259	1.469941	3.374660	19.248039
56219	0	0.512854	9.844960	0.164956	0.005127	0.098450	0.001648	1.466030	3.368921	19.228302
56220	0	0.530993	9.863200	0.146934	0.005313	0.098632	0.001468	1.462312	3.368546	19.212976
56221	0	0.530820	9.887704	0.073451	0.005310	0.098877	0.000732	1.457922	3.366782	19.199199
56222	0	0.530621	9.887694	0.165241	0.005306	0.098877	0.001652	1.455177	3.362923	19.184807
56223	0	0.543063	9.887707	0.109518	0.005432	0.098877	0.001099	1.457366	3.360786	19.171119
56224	0	0.524537	9.905999	0.200941	0.005245	0.099060	0.002007	1.451850	3.356711	19.148846
56225	0	0.525171	9.887679	0.195412	0.005249	0.098877	0.001953	1.448830	3.349748	19.129214
56226	0	0.525641	9.875381	0.219737	0.005254	0.098754	0.002198	1.447799	3.342832	19.118359
56227	0	0.555430	9.881590	0.244193	0.005554	0.098816	0.002441	1.445160	3.338859	19.104224
56228	0	0.537144	9.826564	0.201476	0.005371	0.098266	0.002015	1.443629	3.334594	19.088652
56229	0	0.524911	9.802243	0.134506	0.005249	0.098022	0.001343	1.438850	3.330567	19.069504
56230	0	0.500416	9.771632	0.086384	0.005005	0.097716	0.000858	1.430382	3.327506	19.058833
56231	0	0.531195	9.759509	0.091831	0.005310	0.097595	0.000916	1.425149	3.321374	19.042425
56232	0	0.550029	9.753307	0.158963	0.005497	0.097533	0.001592	1.425612	3.313601	19.026042
56233	0	0.525131	9.710685	0.146204	0.005249	0.097107	0.001465	1.426934	3.307004	19.011870
56234	0	0.519254	9.728908	0.188341	0.005192	0.097289	0.001885	1.427301	3.302258	18.994921
56235	0	0.536995	9.680178	0.244324	0.005371	0.096802	0.002441	1.423428	3.299773	18.985791
56236	0	0.506517	9.692363	0.208330	0.005063	0.096924	0.002079	1.416647	3.293461	18.970929
56237	0	0.500934	9.631314	0.214090	0.005005	0.096313	0.002136	1.409192	3.284324	18.957086
56238	0	0.526166	9.686164	0.110579	0.005258	0.096862	0.001107	1.408716	3.275563	18.936261
56239	0	0.519362	9.649623	0.165056	0.005188	0.096497	0.001648	1.403550	3.265004	18.913629
56240	0	0.544550	9.655649	0.061759	0.005443	0.096557	0.000615	1.398634	3.257673	18.900151
56241	0	0.555524	9.667972	0.170404	0.005554	0.096680	0.001709	1.402944	3.252628	18.894948
56242	0	0.549592	9.704498	0.151038	0.005495	0.097045	0.001515	1.406729	3.247704	18.877655
56243	0	0.512627	9.698500	0.176467	0.005127	0.096985	0.001770	1.411128	3.244633	18.864818
56244	0	0.512737	9.722887	0.133196	0.005125	0.097229	0.001331	1.408269	3.237964	18.844191
56245	0	0.488216	9.704598	0.207277	0.004883	0.097046	0.002075	1.409225	3.234900	18.825623
56246	0	0.524859	9.771715	0.219396	0.005247	0.097717	0.002192	1.404431	3.229334	18.811779
56247	0	0.512742	9.777826	0.219892	0.005127	0.097778	0.002197	1.400573	3.224973	18.792258
56248	0	0.530901	9.826567	0.146988	0.005310	0.098266	0.001468	1.395991	3.222312	18.779888
56249	0	0.536659	9.814473	0.171163	0.005371	0.098145	0.001709	1.391198	3.223766	18.766847
56250	0	0.530269	9.820545	0.110363	0.005301	0.098206	0.001103	1.389134	3.217410	18.754118
56251	0	0.530746	9.869401	0.182983	0.005310	0.098694	0.001831	1.388729	3.216600	18.740758
56252	0	0.530358	9.863285	0.158414	0.005304	0.098633	0.001584	1.386603	3.213606	18.724666
56253	0	0.555534	9.869380	0.164668	0.005554	0.098694	0.001648	1.386300	3.208463	18.711560
56254	0	0.574224	9.887585	0.219315	0.005739	0.098876	0.002194	1.385960	3.201134	18.701505
56255	0	0.530772	9.893821	0.249846	0.005310	0.098938	0.002502	1.389016	3.200043	18.691371
56256	0	0.549088	9.899880	0.243414	0.005487	0.098999	0.002433	1.385453	3.192251	18.675160
56257	0	0.543564	9.869356	0.226251	0.005432	0.098694	0.002258	1.378472	3.184338	18.661224
56258	0	0.537562	9.850981	0.227016	0.005378	0.098510	0.002266	1.371419	3.183025	18.634481
56259	0	0.537016	9.875490	0.171099	0.005371	0.098755	0.001709	1.366798	3.180193	18.606138
56260	0	0.506341	9.820465	0.244482	0.005064	0.098205	0.002445	1.365072	3.177083	18.583143
56261	0	0.573966	9.832752	0.170787	0.005737	0.098328	0.001709	1.364278	3.170464	18.564601
56262	0	0.544121	9.789917	0.188810	0.005436	0.097899	0.001889	1.363546	3.160460	18.539726
56263	0	0.561048	9.802266	0.183523	0.005615	0.098022	0.001831	1.356641	3.162181	18.520543
56264	0	0.530036	9.753414	0.177722	0.005300	0.097534	0.001778	1.355030	3.157379	18.497397
56265	0	0.525204	9.716792	0.188637	0.005249	0.097168	0.001892	1.359897	3.149992	18.481863
56266	0	0.513412	9.698385	0.175642	0.005133	0.096984	0.001758	1.359446	3.144467	18.462249
56267	0	0.555945	9.716767	0.177018	0.005554	0.097168	0.001770	1.357303	3.134446	18.446967
56268	0	0.513834	9.680074	0.195148	0.005136	0.096801	0.001953	1.357223	3.128407	18.434682
56269	0	0.524616	9.649677	0.158480	0.005249	0.096497	0.001587	1.357718	3.127943	18.420877
56270	0	0.518143	9.661868	0.164134	0.005181	0.096619	0.001643	1.357775	3.123925	18.407216
56271	0	0.549286	9.680174	0.116231	0.005493	0.096802	0.001160	1.352643	3.120423	18.387228
56272	0	0.506150	9.661791	0.158984	0.005065	0.096618	0.001592	1.353299	3.120808	18.377286
56273	0	0.531376	9.667945	0.146702	0.005310	0.096680	0.001465	1.348935	3.112645	18.365900
56274	0	0.513102	9.704504	0.165449	0.005134	0.097045	0.001652	1.343985	3.111950	18.359158
56275	0	0.531084	9.710687	0.195402	0.005310	0.097107	0.001953	1.341128	3.107252	18.340835
56276	0	0.530884	9.710616	0.152310	0.005311	0.097106	0.001527	1.343339	3.105909	18.322854
56277	0	0.549104	9.716811	0.176897	0.005493	0.097168	0.001770	1.342608	3.104601	18.302321
56278	0	0.561123	9.759525	0.200755	0.005610	0.097595	0.002011	1.344992	3.099891	18.287061
56279	0	0.537241	9.771720	0.225895	0.005371	0.097717	0.002258	1.342145	3.094575	18.259566
56280	0	0.555503	9.796051	0.219942	0.005556	0.097960	0.002198	1.338909	3.092062	18.246682
56281	0	0.494283	9.802249	0.207643	0.004944	0.098022	0.002075	1.335480	3.089446	18.232403
56282	0	0.530350	9.820571	0.159214	0.005307	0.098206	0.001589	1.329718	3.089969	18.221190
56283	0	0.531061	9.838875	0.225338	0.005310	0.098389	0.002258	1.333372	3.085529	18.200414
56284	0	0.555165	9.857194	0.181936	0.005554	0.098572	0.001821	1.332812	3.084688	18.184402
56285	0	0.567645	9.857183	0.213311	0.005676	0.098572	0.002136	1.334319	3.080677	18.159839
56286	0	0.561493	9.893816	0.242848	0.005615	0.098938	0.002435	1.339439	3.077231	18.145443
56287	0	0.536636	9.875516	0.311213	0.005371	0.098755	0.003113	1.338247	3.079009	18.126568
56288	0	0.535761	9.881610	0.219450	0.005361	0.098816	0.002195	1.337241	3.078698	18.110544
56289	0	0.531169	9.881593	0.231491	0.005310	0.098816	0.002319	1.340407	3.073046	18.092361
[truncated: 500 more rows]
