# Supplementary material for: Properties of traditional bamboo carrying poles have implications for user interactions
Source: PLoS One. 2018 May 10;13(5):e0196208. doi: 10.1371/journal.pone.0196208 (PMC5945030; doi:10.1371/journal.pone.0196208)
Supplement: S1 Text — (ZIP) [file pone.0196208.s005.zip › ResTest_PoleD_L3Load1.txt]

// Start Time: Unknown
// Update Rate: 100.0Hz
// Filter Profile: human (34.3)
// Firmware Version: 2.1.4
PacketCounter	SampleTimeFine	Acc_X	Acc_Y	Acc_Z	VelInc_X	VelInc_Y	VelInc_Z	Roll	Pitch	Yaw	Latitude	Longitude	Altitude	Vel_X	Vel_Y	Vel_Z
60382	0	-1.079840	9.698413	-0.318965	-0.010794	0.096985	-0.003183	-0.985096	7.463763	15.114418
60383	0	-0.190250	9.832740	-0.372413	-0.001892	0.098328	-0.003723	-0.984705	7.475843	15.105404
60384	0	0.717533	9.948832	-0.446593	0.007180	0.099488	-0.004459	-0.978250	7.481398	15.099382
60385	0	1.026098	9.912025	-0.628832	0.010254	0.099121	-0.006287	-0.976757	7.473165	15.096980
60386	0	0.320227	9.789835	-0.611691	0.003187	0.097899	-0.006107	-0.964912	7.455650	15.101268
60387	0	-0.840352	9.759623	-0.440899	-0.008423	0.097595	-0.004395	-0.947985	7.432962	15.100110
60388	0	-1.722336	9.760288	-0.271793	-0.017235	0.097601	-0.002715	-0.944683	7.419543	15.099250
60389	0	-1.794770	9.741130	-0.190193	-0.017944	0.097412	-0.001892	-0.932972	7.423518	15.098419
60390	0	-0.869064	9.881239	-0.283612	-0.008675	0.098814	-0.002829	-0.924337	7.442128	15.091516
60391	0	0.535884	9.948774	-0.427762	0.005371	0.099487	-0.004272	-0.920478	7.456112	15.078984
60392	0	1.449410	9.973399	-0.569512	0.014501	0.099733	-0.005690	-0.913891	7.463618	15.080241
60393	0	1.020940	9.924115	-0.604763	0.010193	0.099243	-0.006042	-0.908541	7.444478	15.077171
60394	0	-0.427894	9.747480	-0.459397	-0.004301	0.097474	-0.004588	-0.901258	7.418562	15.083710
60395	0	-1.915658	9.729162	-0.244485	-0.019165	0.097290	-0.002441	-0.896896	7.408642	15.079583
60396	0	-2.214457	9.814616	-0.233101	-0.022140	0.098147	-0.002327	-0.891258	7.414583	15.072192
60397	0	-1.289798	9.875207	-0.281693	-0.012878	0.098755	-0.002808	-0.880059	7.437358	15.058796
60398	0	0.274875	9.777756	-0.509537	0.002768	0.097777	-0.005089	-0.872482	7.459362	15.058167
60399	0	1.244380	9.753457	-0.672187	0.012451	0.097534	-0.006714	-0.864261	7.467836	15.053445
60400	0	0.903025	9.588506	-0.538749	0.009018	0.095886	-0.005387	-0.866250	7.452902	15.042320
60401	0	-0.443517	9.301876	-0.237221	-0.004456	0.093018	-0.002380	-0.876985	7.427866	15.032060
60402	0	-1.935246	8.784102	0.101936	-0.019371	0.087837	0.000994	-0.907744	7.404816	15.004701
60403	0	-2.580902	8.111735	0.296241	-0.025818	0.081116	0.002930	-0.945016	7.395351	14.959791
60404	0	-2.292157	7.696785	0.383407	-0.022932	0.076967	0.003783	-1.006021	7.386248	14.878655
60405	0	-1.420502	7.293834	0.249536	-0.014221	0.072937	0.002441	-1.082067	7.367716	14.770662
60406	0	-0.403347	6.988329	0.262827	-0.004059	0.069883	0.002587	-1.155164	7.333582	14.657112
60407	0	0.370172	7.030920	0.374635	0.003662	0.070312	0.003723	-1.210048	7.277631	14.549370
60408	0	1.111660	7.883747	0.242671	0.011071	0.078844	0.002419	-1.239069	7.216033	14.472877
60409	0	1.999837	9.746430	-0.453114	0.019958	0.097473	-0.004517	-1.215477	7.169544	14.493239
60410	0	4.136657	7.264716	-1.444688	0.041323	0.072654	-0.014539	-1.272778	7.122659	14.621751
60411	0	3.020693	5.759293	-0.845096	0.030151	0.057617	-0.008484	-1.256645	7.027669	14.750461
60412	0	1.118986	9.148966	-1.788050	0.011050	0.091534	-0.017741	-1.058238	6.870600	14.857498
60413	0	-0.409696	8.710072	-1.100164	-0.004211	0.087097	-0.010986	-1.033331	6.729370	14.952832
60414	0	-4.730615	8.198685	-1.466274	-0.047385	0.081958	-0.014569	-0.980424	6.642417	15.113501
60415	0	-3.970376	8.966214	-0.586140	-0.039734	0.089661	-0.005676	-0.788658	6.607807	15.246957
60416	0	-1.842349	11.159918	-1.004140	-0.018414	0.111612	-0.009912	-0.659901	6.620977	15.307316
60417	0	1.554723	11.766641	-0.984442	0.015564	0.117676	-0.009705	-0.511623	6.639471	15.362380
60418	0	3.170820	11.640543	0.105424	0.031694	0.116408	0.001142	-0.379794	6.619488	15.488547
60419	0	1.664643	12.017985	1.317349	0.016602	0.120178	0.013245	-0.291405	6.563167	15.576281
60420	0	-0.118344	14.064776	1.126015	-0.001232	0.140641	0.011336	-0.228345	6.521965	15.587750
60421	0	-1.364780	14.056920	-1.235722	-0.013672	0.140564	-0.012390	-0.255404	6.503755	15.620801
60422	0	-2.151960	12.354050	-0.186985	-0.021509	0.123542	-0.001902	-0.291440	6.510927	15.702603
60423	0	-0.862692	11.926003	-0.910938	-0.008606	0.119263	-0.009094	-0.275228	6.533134	15.772539
60424	0	-1.618002	12.151122	0.112942	-0.016169	0.121513	0.001059	-0.342874	6.542803	15.791277
60425	0	-1.587392	13.171266	-1.959650	-0.015869	0.131714	-0.019592	-0.339214	6.547061	15.792869
60426	0	-1.006036	13.043168	-3.209046	-0.010019	0.130429	-0.032113	-0.358633	6.586541	15.811651
60427	0	0.349567	12.719696	-1.832124	0.003540	0.127197	-0.018311	-0.350853	6.624768	15.796744
60428	0	1.056706	13.165714	-0.824230	0.010592	0.131658	-0.008204	-0.323663	6.645274	15.760032
60429	0	0.115028	12.573287	-0.548479	0.001160	0.125732	-0.005493	-0.333990	6.653767	15.734412
60430	0	-1.626986	12.059891	0.341458	-0.016250	0.120603	0.003380	-0.365752	6.675215	15.701873
60431	0	-1.561058	11.839628	0.953273	-0.015564	0.118408	0.009460	-0.433263	6.728805	15.632588
60432	0	-0.697329	11.117934	0.876617	-0.006925	0.111190	0.008671	-0.534222	6.787705	15.558417
60433	0	-0.054226	10.644501	0.011685	-0.000488	0.106445	0.000000	-0.666797	6.848494	15.487210
60434	0	0.214851	9.902861	-0.823285	0.002208	0.099019	-0.008331	-0.791419	6.912878	15.399999
60435	0	0.207967	9.321187	-1.053301	0.002136	0.093201	-0.010620	-0.910605	6.974694	15.302800
60436	0	0.259114	8.846602	-0.794313	0.002642	0.088458	-0.008015	-1.016505	7.034335	15.202681
60437	0	0.013999	8.234442	-1.062005	0.000183	0.082336	-0.010681	-1.112442	7.084171	15.099703
60438	0	-0.573353	7.776853	-0.818973	-0.005694	0.077766	-0.008237	-1.185025	7.134284	15.001197
60439	0	-0.962074	7.421622	-0.496898	-0.009583	0.074219	-0.005005	-1.238137	7.189416	14.904000
60440	0	-0.822555	7.109391	-0.082163	-0.008184	0.071098	-0.000849	-1.281076	7.256950	14.818080
60441	0	-0.192624	6.835809	0.172241	-0.001892	0.068359	0.001709	-1.309165	7.317772	14.748051
60442	0	0.448179	6.805896	0.343653	0.004511	0.068057	0.003436	-1.317670	7.370124	14.704131
60443	0	0.675540	6.781138	0.476965	0.006775	0.067810	0.004761	-1.338702	7.405737	14.676203
60444	0	0.672797	6.592004	0.430000	0.006737	0.065920	0.004289	-1.361319	7.422145	14.662461
60445	0	0.470266	6.469613	0.355692	0.004700	0.064697	0.003540	-1.389754	7.416111	14.670343
60446	0	0.282504	6.463293	0.286097	0.002813	0.064634	0.002841	-1.421422	7.393479	14.694767
60447	0	0.032777	6.732167	0.000729	0.000305	0.067322	0.000000	-1.429682	7.353952	14.731030
60448	0	-0.193868	6.921568	-0.199911	-0.001967	0.069215	-0.002001	-1.429092	7.306405	14.773886
60449	0	-0.185581	7.135017	-0.422643	-0.001892	0.071350	-0.004211	-1.399431	7.250352	14.842080
60450	0	0.005592	7.641084	-0.598035	0.000018	0.076413	-0.005951	-1.347067	7.197544	14.919548
60451	0	0.285220	8.074534	-0.680602	0.002808	0.080750	-0.006775	-1.290626	7.139134	15.006701
60452	0	0.320081	8.451894	-0.687898	0.003144	0.084524	-0.006841	-1.223703	7.067978	15.112398
60453	0	-0.024444	8.947387	-0.688637	-0.000305	0.089478	-0.006836	-1.148847	6.994932	15.214709
60454	0	-0.481986	9.521129	-0.701470	-0.004877	0.095213	-0.006952	-1.068944	6.929902	15.307650
60455	0	-0.788813	10.040005	-0.892302	-0.007935	0.100403	-0.008850	-0.983726	6.881584	15.393724
60456	0	-0.951123	10.601581	-0.610142	-0.009551	0.106017	-0.006016	-0.890209	6.840296	15.474862
60457	0	-0.827005	11.230492	-0.259292	-0.008301	0.112305	-0.002502	-0.795881	6.807893	15.547938
60458	0	-0.625673	11.743472	-0.069191	-0.006287	0.117434	-0.000614	-0.717283	6.776780	15.606571
60459	0	-0.455347	12.219337	0.011955	-0.004578	0.122192	0.000183	-0.654495	6.751962	15.658381
60460	0	-0.346750	12.664829	-0.096042	-0.003489	0.126648	-0.000924	-0.618338	6.730429	15.704552
60461	0	-0.388557	12.921171	-0.251993	-0.003906	0.129211	-0.002502	-0.601387	6.711477	15.725892
60462	0	-0.635558	13.079902	-0.558704	-0.006366	0.130798	-0.005591	-0.604887	6.702368	15.732559
60463	0	-0.854627	13.256935	-1.054557	-0.008545	0.132568	-0.010559	-0.616516	6.703394	15.734849
60464	0	-0.837308	13.116870	-1.435321	-0.008365	0.131166	-0.014379	-0.638866	6.710075	15.728859
60465	0	-0.740346	13.208044	-1.274204	-0.007385	0.132080	-0.012756	-0.652016	6.724554	15.711242
60466	0	-0.500403	13.177605	-1.167866	-0.004980	0.131776	-0.011691	-0.664660	6.743554	15.680383
60467	0	-0.466470	12.927266	-0.987281	-0.004639	0.129272	-0.009888	-0.680218	6.764894	15.642024
60468	0	-0.514757	12.670784	-0.451612	-0.005114	0.126708	-0.004549	-0.712979	6.795452	15.590490
60469	0	-0.443107	12.335125	-0.129596	-0.004395	0.123352	-0.001343	-0.760726	6.830886	15.523556
60470	0	-0.383133	11.895472	-0.058269	-0.003794	0.118956	-0.000643	-0.823662	6.869114	15.449641
60471	0	-0.443183	11.303585	-0.022725	-0.004395	0.113037	-0.000305	-0.908055	6.909413	15.362917
60472	0	-0.476758	10.821534	-0.275206	-0.004715	0.108215	-0.002841	-1.007595	6.965467	15.271061
60473	0	-0.450751	10.235753	-0.455328	-0.004456	0.102356	-0.004639	-1.109569	7.021831	15.163545
60474	0	-0.448990	9.595585	-0.604092	-0.004435	0.095953	-0.006126	-1.217694	7.084021	15.059733
60475	0	-0.414646	9.112835	-0.700993	-0.004089	0.091125	-0.007080	-1.312791	7.149811	14.945246
60476	0	-0.400315	8.594703	-0.736671	-0.003955	0.085943	-0.007437	-1.412993	7.207046	14.831346
60477	0	-0.401414	8.075146	-0.623178	-0.003967	0.080750	-0.006287	-1.498053	7.266580	14.707152
60478	0	-0.391283	7.641820	-0.455662	-0.003871	0.076418	-0.004597	-1.564583	7.324895	14.594691
60479	0	-0.272230	7.348553	-0.180889	-0.002686	0.073486	-0.001831	-1.606912	7.381600	14.487595
60480	0	-0.192569	7.061393	0.060606	-0.001898	0.070615	0.000590	-1.640031	7.429254	14.395530
60481	0	-0.069386	6.890818	0.269308	-0.000671	0.068909	0.002686	-1.659852	7.470672	14.322696
60482	0	0.049058	6.725942	0.441450	0.000507	0.067260	0.004407	-1.679551	7.503868	14.265252
60483	0	0.212332	6.622302	0.501208	0.002136	0.066223	0.005005	-1.696877	7.529123	14.232058
60484	0	0.386994	6.597863	0.490785	0.003880	0.065979	0.004895	-1.722689	7.547559	14.209959
60485	0	0.592359	6.469638	0.300361	0.005920	0.064697	0.002991	-1.745347	7.541471	14.211037
60486	0	0.557330	6.542748	0.070764	0.005560	0.065429	0.000697	-1.760652	7.517163	14.227107
60487	0	0.399315	6.823580	-0.048779	0.003967	0.068237	-0.000488	-1.757847	7.473078	14.248545
60488	0	0.252465	7.006435	-0.207788	0.002495	0.070065	-0.002075	-1.747740	7.424269	14.288214
60489	0	0.107258	7.269175	-0.276295	0.001038	0.072693	-0.002747	-1.714503	7.369797	14.348894
60490	0	-0.031359	7.739073	-0.227130	-0.000354	0.077392	-0.002234	-1.651620	7.310513	14.429166
60491	0	-0.111175	8.123713	-0.320783	-0.001160	0.081238	-0.003174	-1.595643	7.244010	14.514930
60492	0	-0.259623	8.434925	-0.414160	-0.002646	0.084350	-0.004102	-1.534473	7.177788	14.608373
60493	0	-0.391434	9.020952	-0.493359	-0.003967	0.090210	-0.004883	-1.464010	7.113025	14.705551
60494	0	-0.562977	9.575987	-0.797759	-0.005682	0.095761	-0.007923	-1.394708	7.055281	14.795860
60495	0	-0.763868	9.991275	-0.909688	-0.007690	0.099915	-0.009033	-1.319291	7.001012	14.882872
60496	0	-0.979655	10.534133	-0.931785	-0.009841	0.105345	-0.009232	-1.224554	6.956911	14.961071
60497	0	-0.899040	11.126408	-0.754267	-0.009033	0.111267	-0.007446	-1.123655	6.915055	15.033690
60498	0	-0.739215	11.584325	-0.340069	-0.007424	0.115844	-0.003311	-1.032734	6.882609	15.093894
60499	0	-0.626613	12.042304	-0.063041	-0.006287	0.120422	-0.000549	-0.952741	6.861115	15.150625
60500	0	-0.537251	12.476018	0.110833	-0.005392	0.124759	0.001175	-0.889022	6.840826	15.195523
60501	0	-0.449400	12.750352	0.087581	-0.004517	0.127502	0.000916	-0.851148	6.818624	15.230628
60502	0	-0.476375	12.933488	-0.021932	-0.004776	0.129334	-0.000203	-0.835433	6.806514	15.253173
60503	0	-0.517997	13.055451	-0.488289	-0.005188	0.130554	-0.004883	-0.834586	6.798947	15.267340
60504	0	-0.627535	13.031082	-0.987545	-0.006270	0.130310	-0.009889	-0.846077	6.802787	15.271369
60505	0	-0.610559	13.018900	-1.311159	-0.006104	0.130188	-0.013123	-0.855737	6.803974	15.271983
60506	0	-0.496450	12.921328	-1.388990	-0.004949	0.129213	-0.013895	-0.861193	6.816281	15.258133
60507	0	-0.416831	12.707469	-1.196205	-0.004150	0.127075	-0.011963	-0.863384	6.830454	15.235989
60508	0	-0.427488	12.426493	-0.860124	-0.004246	0.124266	-0.008605	-0.868974	6.855486	15.204061
60509	0	-0.436311	12.127637	-0.407214	-0.004333	0.121277	-0.004089	-0.887663	6.882849	15.165213
60510	0	-0.435842	11.748849	0.055655	-0.004327	0.117490	0.000521	-0.925552	6.914806	15.119026
60511	0	-0.497777	11.260766	0.181496	-0.004944	0.112610	0.001770	-0.974444	6.951377	15.063808
60512	0	-0.584697	10.747665	0.026785	-0.005804	0.107479	0.000209	-1.040663	6.998810	14.994613
60513	0	-0.590822	10.284248	-0.151927	-0.005859	0.102844	-0.001587	-1.119326	7.053640	14.924562
60514	0	-0.563510	9.710615	-0.401760	-0.005589	0.097106	-0.004085	-1.201840	7.105811	14.849975
60515	0	-0.510491	9.179723	-0.384686	-0.005066	0.091797	-0.003906	-1.279769	7.152665	14.774150
60516	0	-0.488047	8.795706	-0.630324	-0.004840	0.087955	-0.006356	-1.352715	7.201295	14.698106
60517	0	-0.480428	8.288727	-0.647938	-0.004761	0.082886	-0.006531	-1.428037	7.256090	14.612361
60518	0	-0.463677	7.849496	-0.688752	-0.004601	0.078494	-0.006922	-1.481576	7.303564	14.539632
60519	0	-0.363389	7.586601	-0.468553	-0.003601	0.075867	-0.004700	-1.507343	7.349567	14.468156
60520	0	-0.155285	7.372917	-0.198147	-0.001526	0.073730	-0.001989	-1.524703	7.390498	14.410604
60521	0	0.046638	7.183851	-0.067321	0.000488	0.071838	-0.000671	-1.526720	7.425259	14.368281
60522	0	0.171598	7.068015	0.163495	0.001728	0.070680	0.001643	-1.516883	7.445310	14.342498
60523	0	0.353232	7.000788	0.353681	0.003540	0.070007	0.003540	-1.513005	7.457822	14.334767
60524	0	0.437808	6.945908	0.408088	0.004378	0.069459	0.004083	-1.509091	7.456968	14.340663
60525	0	0.513434	6.878588	0.506851	0.005127	0.068787	0.005066	-1.509141	7.441569	14.363367
60526	0	0.381387	6.963851	0.299239	0.003799	0.069639	0.002995	-1.501065	7.415114	14.392453
60527	0	0.173225	7.226512	0.041966	0.001709	0.072266	0.000427	-1.482918	7.375965	14.439125
60528	0	0.019870	7.379033	-0.148959	0.000171	0.073791	-0.001482	-1.464598	7.331331	14.497709
60529	0	-0.015086	7.665953	-0.246316	-0.000183	0.076660	-0.002441	-1.424369	7.282715	14.570415
60530	0	-0.080509	8.068380	-0.569346	-0.000844	0.080686	-0.005662	-1.372072	7.229967	14.650203
60531	0	-0.117590	8.404295	-0.681337	-0.001221	0.084045	-0.006775	-1.311195	7.172839	14.740899
60532	0	-0.297073	8.708942	-0.776477	-0.003019	0.087092	-0.007712	-1.235373	7.113719	14.838652
60533	0	-0.562182	9.185598	-0.781397	-0.005676	0.091858	-0.007751	-1.153217	7.050092	14.934919
60534	0	-0.715565	9.630760	-0.838354	-0.007211	0.096310	-0.008312	-1.065796	6.988355	15.022307
60535	0	-0.886106	10.070651	-0.722430	-0.008911	0.100708	-0.007141	-0.969837	6.933581	15.106902
60536	0	-0.963205	10.516309	-0.515044	-0.009665	0.105165	-0.005057	-0.867433	6.897227	15.186255
60537	0	-0.826608	11.004670	-0.277881	-0.008301	0.110046	-0.002686	-0.768467	6.859360	15.252368
60538	0	-0.540138	11.450580	-0.020902	-0.005424	0.114505	-0.000130	-0.685669	6.832976	15.314520
60539	0	-0.265432	11.804308	0.073571	-0.002686	0.118042	0.000793	-0.626168	6.799629	15.358803
60540	0	-0.235545	12.048466	-0.034780	-0.002378	0.120484	-0.000301	-0.578721	6.776066	15.400646
60541	0	-0.443595	12.243660	-0.295632	-0.004456	0.122437	-0.002930	-0.551462	6.755981	15.438888
60542	0	-0.591521	12.408389	-0.654009	-0.005939	0.124084	-0.006525	-0.536482	6.732664	15.460453
60543	0	-0.689044	12.420632	-0.959011	-0.006897	0.124207	-0.009583	-0.528731	6.726020	15.478725
60544	0	-0.675292	12.481518	-1.223485	-0.006762	0.124816	-0.012222	-0.516894	6.717178	15.484303
60545	0	-0.561552	12.438826	-1.270874	-0.005615	0.124390	-0.012695	-0.504759	6.715792	15.479676
60546	0	-0.373693	12.298136	-1.090585	-0.003724	0.122983	-0.010892	-0.492374	6.725933	15.468397
60547	0	-0.300544	12.127587	-0.648137	-0.002991	0.121277	-0.006470	-0.482261	6.738365	15.455659
60548	0	-0.432124	11.907693	-0.234343	-0.004301	0.119078	-0.002342	-0.482852	6.757136	15.425723
60549	0	-0.600527	11.553833	-0.003941	-0.005981	0.115540	-0.000061	-0.506156	6.781158	15.384210
60550	0	-0.648473	11.181178	0.025646	-0.006455	0.111814	0.000225	-0.540573	6.812293	15.328082
60551	0	-0.656031	10.784763	-0.062149	-0.006531	0.107849	-0.000671	-0.595846	6.844329	15.269432
60552	0	-0.577352	10.320750	-0.217431	-0.005735	0.103209	-0.002225	-0.655200	6.886522	15.196015
60553	0	-0.540893	9.887729	-0.440206	-0.005371	0.098877	-0.004456	-0.720443	6.928439	15.127203
60554	0	-0.499469	9.454623	-0.571167	-0.004957	0.094545	-0.005758	-0.780637	6.970583	15.049653
60555	0	-0.424438	9.045459	-0.564389	-0.004211	0.090454	-0.005676	-0.825625	7.008909	14.978231
60556	0	-0.350848	8.691425	-0.387654	-0.003480	0.086914	-0.003906	-0.870066	7.044200	14.896615
60557	0	-0.338425	8.361777	-0.272492	-0.003357	0.083618	-0.002747	-0.904386	7.080259	14.821737
60558	0	-0.294606	8.038218	-0.299177	-0.002922	0.080382	-0.003011	-0.936101	7.112716	14.752491
60559	0	-0.209562	7.794172	-0.150695	-0.002075	0.077942	-0.001526	-0.968522	7.142035	14.694517
60560	0	-0.029976	7.629409	-0.141939	-0.000284	0.076294	-0.001431	-0.990423	7.164603	14.643890
60561	0	0.151586	7.489044	-0.176567	0.001526	0.074890	-0.001770	-1.001777	7.178695	14.607107
60562	0	0.302437	7.434120	-0.181974	0.003031	0.074341	-0.001824	-1.012951	7.187173	14.580108
60563	0	0.329937	7.342517	-0.182969	0.003296	0.073425	-0.001831	-1.016622	7.180197	14.573146
60564	0	0.263800	7.275263	-0.213697	0.002631	0.072753	-0.002134	-1.012826	7.167812	14.572088
60565	0	0.098923	7.360819	-0.061563	0.000977	0.073608	-0.000610	-1.003735	7.146229	14.580255
60566	0	-0.001639	7.629292	-0.033438	-0.000035	0.076293	-0.000317	-0.974884	7.115558	14.600626
60567	0	-0.077054	7.775872	-0.154090	-0.000793	0.077759	-0.001526	-0.950068	7.079676	14.630465
60568	0	-0.132842	7.983273	-0.243772	-0.001357	0.079833	-0.002412	-0.908942	7.036623	14.675701
60569	0	-0.149215	8.361748	-0.393395	-0.001526	0.083618	-0.003906	-0.867157	6.989159	14.721142
60570	0	-0.172441	8.642095	-0.650268	-0.001760	0.086423	-0.006467	-0.814885	6.943039	14.781464
60571	0	-0.282499	8.935309	-0.773422	-0.002869	0.089355	-0.007690	-0.754367	6.888275	14.845633
60572	0	-0.517646	9.331764	-0.802227	-0.005219	0.093320	-0.007968	-0.684613	6.836766	14.913371
60573	0	-0.624883	9.734936	-0.598844	-0.006287	0.097351	-0.005920	-0.602397	6.791645	14.971357
60574	0	-0.763719	10.119514	-0.436547	-0.007675	0.101195	-0.004293	-0.519389	6.746876	15.027054
60575	0	-0.723281	10.565197	-0.323897	-0.007263	0.105652	-0.003174	-0.447124	6.711461	15.079497
60576	0	-0.625641	10.907151	-0.184237	-0.006287	0.109071	-0.001781	-0.381271	6.676647	15.126162
60577	0	-0.418533	11.297670	-0.078377	-0.004211	0.112976	-0.000732	-0.326868	6.646823	15.163983
60578	0	-0.266464	11.627230	-0.099893	-0.002693	0.116272	-0.000959	-0.285551	6.615553	15.195138
60579	0	-0.290220	11.853005	-0.381239	-0.002930	0.118530	-0.003784	-0.256475	6.586593	15.221673
60580	0	-0.462505	12.023786	-0.594089	-0.004643	0.120238	-0.005918	-0.233094	6.567035	15.240816
60581	0	-0.596487	12.127715	-0.818639	-0.005981	0.121277	-0.008179	-0.225531	6.549361	15.246539
60582	0	-0.649201	12.182613	-0.996892	-0.006497	0.121826	-0.009965	-0.222000	6.541865	15.238525
60583	0	-0.573836	12.170352	-1.123620	-0.005737	0.121704	-0.011230	-0.216733	6.540379	15.234414
60584	0	-0.501857	12.188471	-1.032905	-0.005008	0.121885	-0.010327	-0.216121	6.547464	15.213865
60585	0	-0.422579	12.054366	-0.836566	-0.004211	0.120544	-0.008362	-0.213466	6.558370	15.195912
60586	0	-0.462104	11.840592	-0.543459	-0.004605	0.118406	-0.005440	-0.219786	6.571308	15.170881
60587	0	-0.551305	11.608830	-0.248508	-0.005493	0.116089	-0.002502	-0.238585	6.589542	15.136455
60588	0	-0.610817	11.346153	-0.157782	-0.006082	0.113462	-0.001614	-0.276423	6.615404	15.093352
60589	0	-0.662017	10.931227	-0.001830	-0.006592	0.109314	-0.000061	-0.322995	6.645139	15.042763
60590	0	-0.656539	10.509833	-0.200018	-0.006527	0.105100	-0.002054	-0.384001	6.686198	14.979627
60591	0	-0.546832	10.168440	-0.348916	-0.005432	0.101685	-0.003540	-0.444131	6.725050	14.914844
60592	0	-0.498963	9.759715	-0.516155	-0.004955	0.097596	-0.005213	-0.507341	6.762089	14.850157
60593	0	-0.382171	9.338554	-0.549895	-0.003784	0.093384	-0.005554	-0.579450	6.804180	14.776075
60594	0	-0.279080	8.978710	-0.491504	-0.002758	0.089786	-0.004961	-0.642572	6.842390	14.709597
60595	0	-0.210477	8.624381	-0.405020	-0.002075	0.086243	-0.004089	-0.699995	6.878437	14.638831
60596	0	-0.222079	8.319207	-0.288818	-0.002192	0.083192	-0.002915	-0.742777	6.914973	14.567449
60597	0	-0.197457	8.044471	-0.278171	-0.001953	0.080444	-0.002808	-0.784260	6.942998	14.508803
60598	0	-0.116151	7.788113	-0.169427	-0.001140	0.077881	-0.001721	-0.828541	6.973228	14.459039
60599	0	0.047112	7.666090	-0.192817	0.000488	0.076660	-0.001953	-0.870721	6.996612	14.414308
60600	0	0.172645	7.513678	-0.182896	0.001736	0.075136	-0.001844	-0.898559	7.008297	14.381662
60601	0	0.249609	7.421936	-0.224517	0.002502	0.074219	-0.002258	-0.921541	7.015389	14.363005
60602	0	0.206675	7.397560	-0.271617	0.002062	0.073976	-0.002721	-0.929580	7.004932	14.358596
60603	0	0.171459	7.330314	-0.103421	0.001709	0.073303	-0.001038	-0.934497	6.993250	14.364110
60604	0	0.014327	7.415676	0.067630	0.000133	0.074157	0.000678	-0.930950	6.973498	14.373956
60605	0	-0.078210	7.708758	0.054093	-0.000793	0.077087	0.000549	-0.916292	6.952739	14.396905
60606	0	-0.214862	7.836982	-0.039054	-0.002174	0.078369	-0.000384	-0.904506	6.911058	14.435361
60607	0	-0.217446	8.050572	-0.154039	-0.002197	0.080505	-0.001526	-0.879913	6.874780	14.490454
60608	0	-0.163020	8.422783	-0.272610	-0.001660	0.084228	-0.002716	-0.861771	6.830582	14.547389
60609	0	-0.148519	8.666926	-0.594044	-0.001526	0.086670	-0.005920	-0.829963	6.775839	14.613968
60610	0	-0.298444	8.953657	-0.770250	-0.003028	0.089538	-0.007673	-0.787735	6.720720	14.690670
60611	0	-0.490240	9.350411	-0.828436	-0.004944	0.093506	-0.008240	-0.729534	6.670658	14.768319
60612	0	-0.622318	9.765324	-0.698328	-0.006264	0.097654	-0.006931	-0.666205	6.622127	14.837168
60613	0	-0.661591	10.180556	-0.640338	-0.006653	0.101807	-0.006348	-0.601352	6.578859	14.903690
60614	0	-0.605792	10.595545	-0.462822	-0.006090	0.105956	-0.004571	-0.537022	6.540935	14.965258
60615	0	-0.492241	10.937467	-0.273820	-0.004944	0.109375	-0.002686	-0.478678	6.514197	15.026429
60616	0	-0.335666	11.316064	-0.027454	-0.003377	0.113160	-0.000230	-0.429625	6.488076	15.088298
60617	0	-0.211106	11.663848	-0.069976	-0.002136	0.116638	-0.000671	-0.398438	6.458395	15.133719
60618	0	-0.309954	11.840862	-0.220503	-0.003122	0.118408	-0.002195	-0.386325	6.431911	15.176309
60619	0	-0.474113	12.042320	-0.482024	-0.004761	0.120422	-0.004822	-0.386172	6.409669	15.207972
60620	0	-0.665763	12.121897	-0.743868	-0.006674	0.121218	-0.007444	-0.390635	6.391265	15.234226
60621	0	-0.633768	12.194963	-0.993812	-0.006348	0.121948	-0.009949	-0.399767	6.379032	15.255105
60622	0	-0.645601	12.219628	-1.235559	-0.006450	0.122195	-0.012369	-0.412029	6.381759	15.263210
60623	0	-0.574728	12.182620	-1.165250	-0.005737	0.121826	-0.011658	-0.416803	6.387368	15.264053
60624	0	-0.479845	12.084850	-0.864991	-0.004781	0.120849	-0.008657	-0.424048	6.400231	15.261341
60625	0	-0.502307	11.920158	-0.566183	-0.005005	0.119202	-0.005676	-0.438593	6.413865	15.247240
60626	0	-0.622042	11.724612	-0.232259	-0.006200	0.117247	-0.002352	-0.467779	6.430686	15.226378
60627	0	-0.759279	11.431724	-0.002096	-0.007568	0.114319	-0.000061	-0.508609	6.452672	15.197019
60628	0	-0.722105	11.083505	-0.029696	-0.007189	0.110837	-0.000350	-0.564457	6.483720	15.158714
60629	0	-0.577185	10.723766	-0.128294	-0.005737	0.107239	-0.001343	-0.630294	6.518113	15.111994
60630	0	-0.498970	10.302772	-0.335851	-0.004951	0.103027	-0.003426	-0.707373	6.556968	15.060230
60631	0	-0.406052	9.906190	-0.488033	-0.004028	0.099060	-0.004944	-0.783692	6.589531	15.008616
60632	0	-0.364505	9.497727	-0.580499	-0.003603	0.094975	-0.005860	-0.853919	6.634622	14.946528
60633	0	-0.345557	9.131007	-0.538348	-0.003418	0.091309	-0.005432	-0.918676	6.676100	14.882203
60634	0	-0.309374	8.801585	-0.468607	-0.003063	0.088015	-0.004729	-0.979171	6.710320	14.813652
60635	0	-0.259482	8.471784	-0.429434	-0.002563	0.084717	-0.004333	-1.035953	6.747449	14.757992
60636	0	-0.204248	8.185068	-0.368035	-0.002014	0.081850	-0.003710	-1.081548	6.782057	14.698707
60637	0	-0.075318	7.959043	-0.241590	-0.000732	0.079590	-0.002441	-1.122354	6.807711	14.653994
60638	0	0.049282	7.751504	-0.102890	0.000509	0.077515	-0.001050	-1.158019	6.828473	14.612092
60639	0	0.150948	7.635537	-0.028816	0.001526	0.076355	-0.000305	-1.187454	6.849622	14.579085
60640	0	0.117645	7.507344	-0.007912	0.001188	0.075073	-0.000089	-1.204504	6.863931	14.560076
60641	0	0.078953	7.446286	0.055948	0.000793	0.074463	0.000549	-1.220989	6.865874	14.553960
60642	0	0.066389	7.409563	0.082129	0.000663	0.074096	0.000813	-1.232233	6.859453	14.562155
60643	0	-0.017446	7.379139	0.153234	-0.000183	0.073792	0.001526	-1.241517	6.841173	14.571571
60644	0	-0.155860	7.574480	0.099361	-0.001570	0.075745	0.000989	-1.247332	6.819139	14.588913
60645	0	-0.175307	7.769815	-0.024157	-0.001770	0.077698	-0.000244	-1.249058	6.788863	14.618772
60646	0	-0.128653	7.940708	-0.030419	-0.001308	0.079407	-0.000300	-1.240235	6.751585	14.660328
60647	0	-0.100985	8.245858	-0.178238	-0.001038	0.082458	-0.001770	-1.219084	6.707970	14.708327
60648	0	-0.137730	8.502204	-0.230107	-0.001408	0.085022	-0.002285	-1.192387	6.662186	14.769650
60649	0	-0.264995	8.856179	-0.502783	-0.002686	0.088562	-0.005005	-1.158792	6.612838	14.829160
60650	0	-0.397169	9.142941	-0.715725	-0.004014	0.091430	-0.007130	-1.120427	6.558304	14.903684
60651	0	-0.502571	9.448202	-0.741790	-0.005066	0.094482	-0.007385	-1.077778	6.507959	14.976333
60652	0	-0.592151	9.808134	-0.756159	-0.005960	0.098083	-0.007516	-1.022195	6.461332	15.038974
60653	0	-0.564615	10.253755	-0.664103	-0.005676	0.102539	-0.006592	-0.964856	6.424407	15.097985
60654	0	-0.534753	10.589087	-0.632487	-0.005371	0.105893	-0.006267	-0.899232	6.395257	15.156306
60655	0	-0.406409	10.925228	-0.352870	-0.004089	0.109253	-0.003479	-0.844138	6.363529	15.210201
60656	0	-0.346737	11.273229	-0.088112	-0.003490	0.112732	-0.000834	-0.794133	6.333831	15.253035
60657	0	-0.327342	11.541810	-0.009901	-0.003296	0.115417	-0.000061	-0.754068	6.305061	15.291753
60658	0	-0.469899	11.749430	-0.004086	-0.004716	0.117494	-0.000017	-0.729504	6.282331	15.321378
60659	0	-0.627355	11.901909	-0.232711	-0.006287	0.119019	-0.002319	-0.721237	6.264111	15.343338
60660	0	-0.655257	11.999605	-0.568720	-0.006565	0.119995	-0.005692	-0.725984	6.246834	15.350651
60661	0	-0.615995	12.042334	-0.804551	-0.006165	0.120422	-0.008057	-0.736183	6.237228	15.359276
60662	0	-0.621354	12.036454	-1.101315	-0.006217	0.120363	-0.011025	-0.748094	6.227886	15.353278
60663	0	-0.568664	11.993388	-1.122734	-0.005676	0.119934	-0.011230	-0.751128	6.231829	15.353168
60664	0	-0.528489	11.828438	-0.884619	-0.005270	0.118285	-0.008844	-0.750044	6.239845	15.333736
60665	0	-0.562693	11.682101	-0.567038	-0.005615	0.116821	-0.005676	-0.756731	6.245351	15.307526
60666	0	-0.614670	11.474322	-0.229931	-0.006125	0.114744	-0.002308	-0.766201	6.261458	15.279867
60667	0	-0.630528	11.187633	0.032585	-0.006287	0.111877	0.000305	-0.788545	6.276513	15.239473
60668	0	-0.500809	10.906643	0.062548	-0.004980	0.109068	0.000588	-0.829730	6.302460	15.189226
60669	0	-0.405730	10.540662	-0.002200	-0.004028	0.105408	-0.000061	-0.875005	6.330140	15.134423
60670	0	-0.399468	10.192750	-0.182724	-0.003964	0.101928	-0.001878	-0.935156	6.359333	15.070855
60671	0	-0.392964	9.808466	-0.372965	-0.003906	0.098083	-0.003784	-1.001959	6.380396	15.013478
60672	0	-0.373955	9.454777	-0.497188	-0.003709	0.094546	-0.005022	-1.066005	6.410260	14.954782
60673	0	-0.314132	9.124888	-0.496290	-0.003113	0.091248	-0.005005	-1.122689	6.438349	14.887351
60674	0	-0.288995	8.783422	-0.598551	-0.002865	0.087832	-0.006023	-1.176031	6.462401	14.822232
60675	0	-0.258607	8.508375	-0.522591	-0.002563	0.085083	-0.005249	-1.210726	6.484723	14.767424
60676	0	-0.232784	8.264268	-0.457956	-0.002302	0.082643	-0.004595	-1.235756	6.512408	14.708311
60677	0	-0.099700	8.105466	-0.225046	-0.000977	0.081055	-0.002258	-1.250462	6.535085	14.662001
60678	0	-0.054034	7.952779	-0.034684	-0.000527	0.079528	-0.000352	-1.261392	6.548536	14.621415
60679	0	0.017232	7.873544	0.103304	0.000183	0.078735	0.001038	-1.257866	6.559360	14.590983
60680	0	-0.008250	7.800286	0.231212	-0.000082	0.078003	0.002310	-1.262900	6.554826	14.574610
60681	0	-0.054892	7.763658	0.189775	-0.000549	0.077637	0.001892	-1.271519	6.548078	14.573448
60682	0	-0.054170	7.690333	0.147859	-0.000549	0.076903	0.001475	-1.276601	6.530424	14.569819
60683	0	-0.102340	7.763691	0.024257	-0.001038	0.077637	0.000244	-1.273256	6.502570	14.584475
60684	0	-0.160197	7.940704	-0.092385	-0.001619	0.079407	-0.000919	-1.265581	6.470636	14.603379
60685	0	-0.174866	8.068867	-0.202500	-0.001770	0.080688	-0.002014	-1.248268	6.433536	14.632626
60686	0	-0.133592	8.270141	-0.309245	-0.001360	0.082702	-0.003075	-1.221477	6.393719	14.661109
60687	0	-0.088890	8.581482	-0.313734	-0.000916	0.085815	-0.003113	-1.185204	6.351637	14.705298
60688	0	-0.137717	8.831502	-0.447481	-0.001410	0.088316	-0.004446	-1.144192	6.303727	14.754978
60689	0	-0.270727	9.112472	-0.516145	-0.002747	0.091125	-0.005127	-1.097725	6.248584	14.808242
60690	0	-0.390860	9.393036	-0.627398	-0.003947	0.093931	-0.006237	-1.049858	6.196324	14.866215
60691	0	-0.460326	9.698413	-0.620258	-0.004639	0.096985	-0.006165	-1.002491	6.149124	14.925419
60692	0	-0.490050	10.027722	-0.605292	-0.004932	0.100279	-0.006000	-0.939394	6.106848	14.979173
60693	0	-0.546432	10.394124	-0.555253	-0.005493	0.103943	-0.005493	-0.871983	6.068819	15.032832
60694	0	-0.517072	10.656328	-0.444923	-0.005192	0.106565	-0.004395	-0.811270	6.039213	15.080292
60695	0	-0.406883	10.961865	-0.297647	-0.004089	0.109619	-0.002930	-0.760403	6.010202	15.119424
60696	0	-0.396490	11.236608	-0.118039	-0.003988	0.112366	-0.001134	-0.711088	5.978188	15.159086
60697	0	-0.449315	11.413615	-0.168336	-0.004517	0.114136	-0.001648	-0.674117	5.946678	15.191238
60698	0	-0.573661	11.553960	-0.308749	-0.005751	0.115540	-0.003063	-0.649156	5.925104	15.214422
60699	0	-0.596591	11.663829	-0.380529	-0.005981	0.116638	-0.003784	-0.627795	5.902296	15.232691
60700	0	-0.600333	11.669826	-0.578835	-0.006011	0.116698	-0.005780	-0.619446	5.887283	15.243077
60701	0	-0.591657	11.700416	-0.812379	-0.005920	0.117004	-0.008118	-0.613287	5.875878	15.245269
60702	0	-0.567265	11.639248	-0.899049	-0.005670	0.116393	-0.008985	-0.607266	5.871128	15.248162
60703	0	-0.513308	11.511155	-0.879533	-0.005127	0.115112	-0.008789	-0.601343	5.868928	15.235335
60704	0	-0.466291	11.370567	-0.691743	-0.004651	0.113707	-0.006910	-0.594409	5.872810	15.227700
60705	0	-0.489624	11.199888	-0.470077	-0.004883	0.112000	-0.004700	-0.593938	5.878697	15.208309
60706	0	-0.517572	10.931102	-0.323510	-0.005153	0.109312	-0.003237	-0.596463	5.895309	15.182258
60707	0	-0.471966	10.693281	-0.121234	-0.004700	0.106934	-0.001221	-0.606451	5.909772	15.151833
60708	0	-0.427253	10.400103	0.015561	-0.004250	0.104002	0.000137	-0.628015	5.928777	15.117243
60709	0	-0.362132	10.101259	-0.052598	-0.003601	0.101013	-0.000549	-0.656319	5.945192	15.078404
60710	0	-0.348305	9.796026	-0.218496	-0.003459	0.097960	-0.002213	-0.691704	5.966026	15.036691
60711	0	-0.332024	9.484890	-0.351001	-0.003296	0.094849	-0.003540	-0.730210	5.987333	14.992826
60712	0	-0.324531	9.185819	-0.345335	-0.003222	0.091858	-0.003483	-0.769400	6.008802	14.942740
60713	0	-0.270919	8.905055	-0.382272	-0.002686	0.089050	-0.003845	-0.800624	6.030685	14.901708
60714	0	-0.274448	8.679239	-0.402867	-0.002732	0.086792	-0.004045	-0.825397	6.037966	14.854595
60715	0	-0.276164	8.459505	-0.444011	-0.002747	0.084595	-0.004456	-0.848073	6.049379	14.822020
60716	0	-0.248834	8.282447	-0.399289	-0.002471	0.082825	-0.003999	-0.857698	6.064591	14.795042
60717	0	-0.123402	8.203118	-0.249814	-0.001221	0.082031	-0.002502	-0.864905	6.074859	14.782149
60718	0	-0.045742	8.074844	-0.170589	-0.000454	0.080749	-0.001701	-0.859849	6.071599	14.766451
60719	0	-0.018410	8.026118	-0.128448	-0.000183	0.080261	-0.001282	-0.856173	6.064593	14.765941
60720	0	-0.079275	7.989402	-0.123198	-0.000796	0.079894	-0.001226	-0.847973	6.050867	14.768650
60721	0	-0.084597	7.977304	-0.001223	-0.000854	0.079773	0.000000	-0.829547	6.029683	14.782419
60722	0	-0.125674	8.074972	0.069695	-0.001265	0.080750	0.000707	-0.814369	6.009108	14.802367
60723	0	-0.132534	8.245865	-0.080626	-0.001343	0.082458	-0.000793	-0.795036	5.975573	14.826220
60724	0	-0.140938	8.343514	-0.193040	-0.001430	0.083435	-0.001919	-0.776803	5.938580	14.859989
60725	0	-0.107876	8.575388	-0.374084	-0.001099	0.085754	-0.003723	-0.750282	5.903356	14.901107
60726	0	-0.078931	8.825383	-0.536797	-0.000813	0.088255	-0.005346	-0.718843	5.863963	14.947382
60727	0	-0.131929	9.026911	-0.656164	-0.001343	0.090271	-0.006531	-0.676020	5.826806	15.004020
60728	0	-0.284945	9.294927	-0.798003	-0.002881	0.092952	-0.007939	-0.622678	5.781406	15.066156
60729	0	-0.448505	9.557905	-0.682400	-0.004517	0.095581	-0.006775	-0.561742	5.736075	15.121375
60730	0	-0.485222	9.856729	-0.558813	-0.004881	0.098569	-0.005534	-0.497187	5.694295	15.174690
60731	0	-0.504051	10.205063	-0.279873	-0.005066	0.102051	-0.002747	-0.436757	5.655752	15.231408
60732	0	-0.511751	10.461432	-0.186890	-0.005137	0.104614	-0.001817	-0.377921	5.623408	15.283367
60733	0	-0.473982	10.754446	-0.107967	-0.004761	0.107544	-0.001038	-0.331306	5.590238	15.336006
60734	0	-0.421159	11.010775	-0.139635	-0.004230	0.110107	-0.001368	-0.299812	5.561055	15.376420
60735	0	-0.413118	11.175546	-0.277177	-0.004150	0.111755	-0.002747	-0.272378	5.531171	15.418724
60736	0	-0.482855	11.315814	-0.446462	-0.004844	0.113158	-0.004446	-0.252629	5.506169	15.447219
60737	0	-0.602704	11.425795	-0.660362	-0.006042	0.114258	-0.006592	-0.240047	5.481453	15.477111
60738	0	-0.673326	11.492792	-0.858209	-0.006743	0.114928	-0.008570	-0.227311	5.462102	15.496448
60739	0	-0.585815	11.547783	-0.885987	-0.005859	0.115479	-0.008850	-0.217142	5.451568	15.512481
60740	0	-0.542898	11.547576	-0.888186	-0.005430	0.115477	-0.008870	-0.205303	5.440634	15.514700
60741	0	-0.446151	11.529446	-0.764026	-0.004456	0.115295	-0.007629	-0.194338	5.436744	15.517386
60742	0	-0.399486	11.395002	-0.600674	-0.003980	0.113951	-0.006003	-0.191280	5.442121	15.509236
60743	0	-0.385913	11.248785	-0.474823	-0.003845	0.112488	-0.004761	-0.204349	5.446511	15.500629
60744	0	-0.492809	11.047226	-0.356495	-0.004910	0.110473	-0.003576	-0.216487	5.455179	15.483583
60745	0	-0.532943	10.790983	-0.321371	-0.005310	0.107910	-0.003235	-0.239507	5.466293	15.457037
60746	0	-0.543812	10.522296	-0.341360	-0.005409	0.105224	-0.003438	-0.266666	5.488239	15.429251
60747	0	-0.436227	10.241650	-0.278101	-0.004333	0.102417	-0.002808	-0.297607	5.511157	15.393896
60748	0	-0.355916	9.936432	-0.278643	-0.003535	0.099364	-0.002818	-0.335861	5.529405	15.352006
60749	0	-0.307455	9.692448	-0.381056	-0.003052	0.096924	-0.003845	-0.378950	5.546457	15.307342
60750	0	-0.311892	9.381249	-0.393219	-0.003097	0.093812	-0.003962	-0.416989	5.563631	15.258587
60751	0	-0.325707	9.130868	-0.296388	-0.003235	0.091309	-0.002991	-0.452561	5.581775	15.214892
60752	0	-0.305402	8.837907	-0.266654	-0.003034	0.088379	-0.002695	-0.491506	5.598509	15.171672
60753	0	-0.294416	8.648684	-0.217687	-0.002930	0.086487	-0.002197	-0.520531	5.608165	15.125816
60754	0	-0.297199	8.380143	-0.244131	-0.002958	0.083801	-0.002463	-0.552261	5.617031	15.090574
60755	0	-0.221192	8.239778	-0.284821	-0.002197	0.082397	-0.002869	-0.582172	5.627211	15.065696
60756	0	-0.107490	8.142229	-0.281410	-0.001067	0.081422	-0.002830	-0.605895	5.627831	15.040853
60757	0	-0.043380	8.026178	-0.291370	-0.000427	0.080261	-0.002930	-0.629769	5.626738	15.029266
60758	0	-0.032004	7.983505	-0.375023	-0.000319	0.079835	-0.003753	-0.634304	5.618227	15.019667
60759	0	-0.078878	7.946782	-0.347897	-0.000793	0.079468	-0.003479	-0.634525	5.600843	15.021160
60760	0	-0.108594	7.922366	-0.238133	-0.001090	0.079224	-0.002380	-0.633049	5.584244	15.025842
60761	0	-0.157728	8.087172	-0.085956	-0.001587	0.080872	-0.000854	-0.625116	5.559603	15.042709
60762	0	-0.130698	8.239768	-0.117361	-0.001324	0.082397	-0.001170	-0.619356	5.525252	15.062467
60763	0	-0.102199	8.392340	-0.110847	-0.001038	0.083923	-0.001099	-0.604196	5.492442	15.091701
60764	0	-0.085789	8.599749	-0.265679	-0.000883	0.085998	-0.002645	-0.587119	5.447712	15.126186
60765	0	-0.058664	8.843958	-0.367477	-0.000610	0.088440	-0.003662	-0.568254	5.406096	15.167195
60766	0	-0.150878	9.039160	-0.474571	-0.001538	0.090392	-0.004726	-0.541528	5.358168	15.211555
60767	0	-0.344915	9.326051	-0.711063	-0.003479	0.093262	-0.007080	-0.502193	5.312045	15.263713
60768	0	-0.479164	9.582282	-0.650263	-0.004823	0.095823	-0.006473	-0.465096	5.265026	15.314016
60769	0	-0.564696	9.869308	-0.577938	-0.005676	0.098694	-0.005737	-0.415407	5.220614	15.366800
60770	0	-0.577919	10.131689	-0.440044	-0.005801	0.101317	-0.004359	-0.368026	5.184602	15.417180
60771	0	-0.528650	10.467517	-0.388080	-0.005310	0.104675	-0.003845	-0.328189	5.147422	15.461371
60772	0	-0.475724	10.717657	-0.321754	-0.004774	0.107177	-0.003185	-0.292648	5.117688	15.502235
60773	0	-0.400976	10.992439	-0.252887	-0.004028	0.109924	-0.002502	-0.264192	5.086579	15.534928
60774	0	-0.397182	11.187657	-0.306732	-0.003991	0.111876	-0.003045	-0.240735	5.055175	15.558029
60775	0	-0.499047	11.364772	-0.373471	-0.005005	0.113647	-0.003723	-0.228638	5.029110	15.580223
60776	0	-0.660502	11.456398	-0.582345	-0.006623	0.114563	-0.005822	-0.227293	4.999571	15.592896
60777	0	-0.634032	11.535709	-0.683181	-0.006348	0.115356	-0.006836	-0.231284	4.981001	15.604529
60778	0	-0.547444	11.566359	-0.748720	-0.005479	0.115663	-0.007500	-0.243560	4.965279	15.612849
60779	0	-0.427495	11.602786	-0.829908	-0.004272	0.116028	-0.008301	-0.245388	4.956060	15.611861
60780	0	-0.391782	11.572294	-0.884095	-0.003912	0.115723	-0.008847	-0.251879	4.949986	15.605453
60781	0	-0.373404	11.407492	-0.670423	-0.003723	0.114075	-0.006714	-0.261886	4.949212	15.596670
60782	0	-0.461050	11.285295	-0.503911	-0.004600	0.112853	-0.005047	-0.270071	4.948779	15.583894
60783	0	-0.538988	11.096184	-0.382095	-0.005371	0.110962	-0.003845	-0.295500	4.956910	15.560864
60784	0	-0.578739	10.882467	-0.255034	-0.005774	0.108825	-0.002577	-0.323707	4.959595	15.534924
60785	0	-0.527732	10.650558	-0.204262	-0.005249	0.106506	-0.002075	-0.359247	4.979324	15.506408
60786	0	-0.423236	10.345222	-0.154486	-0.004206	0.103453	-0.001586	-0.405858	4.998438	15.468005
60787	0	-0.363025	10.070810	-0.270475	-0.003601	0.100708	-0.002747	-0.454882	5.020675	15.427542
60788	0	-0.368302	9.765836	-0.377262	-0.003659	0.097657	-0.003825	-0.518421	5.037002	15.370626
60789	0	-0.393159	9.478836	-0.398567	-0.003906	0.094788	-0.004028	-0.571295	5.055793	15.326035
60790	0	-0.409993	9.173765	-0.421178	-0.004078	0.091737	-0.004251	-0.622060	5.071180	15.281449
60791	0	-0.374544	8.947807	-0.344123	-0.003723	0.089478	-0.003479	-0.671654	5.087951	15.239397
60792	0	-0.274564	8.715983	-0.368382	-0.002729	0.087159	-0.003712	-0.710347	5.097211	15.188997
60793	0	-0.245895	8.526683	-0.412537	-0.002441	0.085266	-0.004150	-0.745627	5.108445	15.151802
60794	0	-0.187979	8.337451	-0.267305	-0.001864	0.083374	-0.002699	-0.783077	5.117863	15.116468
60795	0	-0.068559	8.245902	-0.248118	-0.000671	0.082458	-0.002502	-0.814374	5.125842	15.091932
60796	0	-0.028181	8.117816	-0.213817	-0.000273	0.081178	-0.002156	-0.841139	5.126838	15.078390
60797	0	-0.025086	8.056669	-0.236989	-0.000244	0.080566	-0.002380	-0.856704	5.124430	15.074725
60798	0	-0.081080	8.032240	-0.229214	-0.000807	0.080322	-0.002298	-0.866125	5.118129	15.070602
60799	0	-0.109555	7.989514	-0.133823	-0.001099	0.079895	-0.001343	-0.872350	5.101550	15.082030
60800	0	-0.139164	8.056556	0.049814	-0.001398	0.080565	0.000497	-0.873993	5.080130	15.088832
60801	0	-0.157369	8.233670	-0.042361	-0.001587	0.082336	-0.000427	-0.878570	5.049260	15.104947
60802	0	-0.124408	8.355734	-0.078220	-0.001255	0.083557	-0.000787	-0.883879	5.021542	15.131101
60803	0	-0.089961	8.544944	-0.115564	-0.000916	0.085449	-0.001160	-0.887754	4.987374	15.168339
60804	0	-0.098305	8.758560	-0.274214	-0.001005	0.087585	-0.002739	-0.881901	4.946009	15.205615
60805	0	-0.192896	8.996602	-0.373096	-0.001953	0.089966	-0.003723	-0.870320	4.903116	15.252148
60806	0	-0.358496	9.173605	-0.576833	-0.003613	0.091736	-0.005754	-0.851957	4.857430	15.299650
60807	0	-0.473631	9.454324	-0.697759	-0.004761	0.094543	-0.006958	-0.827497	4.817188	15.353624
60808	0	-0.529440	9.716705	-0.659308	-0.005322	0.097167	-0.006572	-0.801872	4.774305	15.405855
60809	0	-0.522157	9.966992	-0.625647	-0.005249	0.099670	-0.006226	-0.765775	4.731489	15.458312
60810	0	-0.492606	10.278193	-0.455349	-0.004951	0.102782	-0.004519	-0.727097	4.692123	15.509088
60811	0	-0.486006	10.510212	-0.424804	-0.004883	0.105103	-0.004211	-0.686383	4.655007	15.561227
60812	0	-0.372685	10.797013	-0.241792	-0.003739	0.107970	-0.002394	-0.659752	4.628775	15.601632
60813	0	-0.346569	11.004662	-0.105705	-0.003479	0.110046	-0.001038	-0.638517	4.601486	15.641268
60814	0	-0.362197	11.181668	-0.157756	-0.003635	0.111816	-0.001566	-0.625939	4.574614	15.674558
60815	0	-0.523823	11.291553	-0.299110	-0.005249	0.112915	-0.002991	-0.625373	4.550910	15.699875
60816	0	-0.601313	11.328293	-0.481495	-0.006021	0.113282	-0.004823	-0.633204	4.530935	15.721907
60817	0	-0.573643	11.407539	-0.596925	-0.005737	0.114075	-0.005981	-0.645435	4.517636	15.736729
60818	0	-0.469540	11.407643	-0.832881	-0.004698	0.114076	-0.008338	-0.654522	4.502839	15.751559
60819	0	-0.421540	11.395343	-0.877686	-0.004211	0.113953	-0.008789	-0.666763	4.494234	15.756995
60820	0	-0.447139	11.316069	-0.863213	-0.004464	0.113160	-0.008643	-0.677959	4.488652	15.757074
60821	0	-0.465195	11.193842	-0.615566	-0.004639	0.111938	-0.006165	-0.687047	4.489498	15.756707
60822	0	-0.541304	11.047217	-0.351553	-0.005398	0.110473	-0.003523	-0.694617	4.492790	15.752923
60823	0	-0.569521	10.870298	-0.273228	-0.005676	0.108704	-0.002747	-0.709720	4.500528	15.733932
60824	0	-0.554911	10.668665	-0.062218	-0.005529	0.106688	-0.000644	-0.732977	4.510085	15.712461
60825	0	-0.472005	10.406410	-0.027670	-0.004700	0.104065	-0.000305	-0.764793	4.521114	15.684788
60826	0	-0.353791	10.174332	-0.063612	-0.003519	0.101744	-0.000678	-0.813008	4.530878	15.653260
60827	0	-0.380822	9.924319	-0.252685	-0.003784	0.099243	-0.002563	-0.856188	4.546426	15.620295
60828	0	-0.379363	9.649828	-0.398035	-0.003772	0.096498	-0.004019	-0.902548	4.559487	15.593300
60829	0	-0.386666	9.381177	-0.448288	-0.003845	0.093811	-0.004517	-0.944520	4.572411	15.559488
60830	0	-0.396981	9.161523	-0.479028	-0.003949	0.091615	-0.004817	-0.978540	4.584822	15.529726
60831	0	-0.312889	8.941747	-0.577469	-0.003113	0.089417	-0.005798	-1.009829	4.591463	15.495440
60832	0	-0.266593	8.758714	-0.457306	-0.002656	0.087586	-0.004593	-1.036805	4.591059	15.465367
60833	0	-0.172265	8.599868	-0.346873	-0.001709	0.085999	-0.003479	-1.051501	4.596338	15.444779
60834	0	-0.082746	8.465595	-0.271960	-0.000820	0.084656	-0.002728	-1.063123	4.593488	15.432830
60835	0	-0.030950	8.392336	-0.091195	-0.000305	0.083923	-0.000916	-1.069012	4.587076	15.423035
60836	0	-0.049814	8.325100	-0.004897	-0.000497	0.083251	-0.000054	-1.077224	4.576577	15.417279
60837	0	-0.103787	8.276369	0.066861	-0.001038	0.082764	0.000671	-1.073604	4.564415	15.420286
60838	0	-0.158323	8.276280	0.066680	-0.001588	0.082763	0.000666	-1.074991	4.545032	15.434548
60839	0	-0.170175	8.294692	0.055015	-0.001709	0.082947	0.000549	-1.075859	4.521871	15.450258
60840	0	-0.217238	8.422881	-0.066733	-0.002183	0.084229	-0.000670	-1.079835	4.494368	15.466493
60841	0	-0.193969	8.544952	-0.219729	-0.001953	0.085449	-0.002197	-1.079099	4.463350	15.497553
60842	0	-0.191211	8.660907	-0.232449	-0.001926	0.086609	-0.002319	-1.071610	4.431409	15.525156
60843	0	-0.211543	8.856213	-0.330626	-0.002136	0.088562	-0.003296	-1.057280	4.391749	15.562770
60844	0	-0.267987	9.045425	-0.345539	-0.002705	0.090454	-0.003440	-1.036905	4.347671	15.601341
60845	0	-0.308656	9.271244	-0.471624	-0.003113	0.092712	-0.004700	-1.015696	4.302987	15.647063
60846	0	-0.400912	9.497024	-0.549521	-0.004036	0.094971	-0.005467	-0.981700	4.258657	15.693355
60847	0	-0.455313	9.704555	-0.521597	-0.004578	0.097046	-0.005188	-0.948332	4.217670	15.745816
60848	0	-0.499278	9.942481	-0.509615	-0.005016	0.099425	-0.005063	-0.910051	4.178387	15.796135
60849	0	-0.437524	10.192754	-0.534847	-0.004395	0.101929	-0.005310	-0.866456	4.144495	15.841970
60850	0	-0.445857	10.387928	-0.426634	-0.004478	0.103880	-0.004230	-0.825523	4.109864	15.883539
60851	0	-0.425117	10.595652	-0.436689	-0.004272	0.105957	-0.004333	-0.789008	4.074103	15.923295
60852	0	-0.408617	10.797147	-0.235315	-0.004108	0.107971	-0.002327	-0.760955	4.037291	15.952849
60853	0	-0.407317	10.955837	-0.185137	-0.004089	0.109558	-0.001831	-0.739503	4.007100	15.979960
60854	0	-0.459630	11.053479	-0.243566	-0.004606	0.110535	-0.002422	-0.725557	3.983649	16.009382
60855	0	-0.512079	11.126715	-0.379084	-0.005127	0.111267	-0.003784	-0.718748	3.964414	16.025080
60856	0	-0.504660	11.163323	-0.417398	-0.005054	0.111633	-0.004164	-0.708321	3.944466	16.035899
60857	0	-0.475846	11.169416	-0.623049	-0.004761	0.111694	-0.006226	-0.703361	3.929199	16.041375
60858	0	-0.488095	11.163252	-0.708646	-0.004879	0.111632	-0.007091	-0.707682	3.918274	16.042552
60859	0	-0.500614	11.065661	-0.787454	-0.005005	0.110657	-0.007874	-0.706623	3.906570	16.046220
60860	0	-0.519613	10.955662	-0.678233	-0.005191	0.109557	-0.006778	-0.701766	3.898901	16.040479
60861	0	-0.477110	10.839782	-0.519135	-0.004761	0.108398	-0.005188	-0.698196	3.896891	16.031812
60862	0	-0.503846	10.687011	-0.360484	-0.005025	0.106871	-0.003608	-0.701271	3.898790	16.011692
60863	0	-0.501977	10.461364	-0.207035	-0.005005	0.104614	-0.002075	-0.706547	3.902882	15.991447
60864	0	-0.455990	10.259772	-0.150790	-0.004546	0.102598	-0.001517	-0.717158	3.906243	15.967623
60865	0	-0.410563	10.034144	-0.181407	-0.004089	0.100342	-0.001831	-0.736852	3.912818	15.939467
60866	0	-0.346597	9.802119	-0.116603	-0.003449	0.098022	-0.001188	-0.763488	3.920529	15.904602
60867	0	-0.318838	9.619154	-0.266347	-0.003174	0.096191	-0.002686	-0.790512	3.925546	15.870448
60868	0	-0.376422	9.368926	-0.316960	-0.003753	0.093689	-0.003192	-0.818274	3.927046	15.837099
60869	0	-0.361286	9.136982	-0.358441	-0.003601	0.091370	-0.003601	-0.839572	3.929017	15.805944
60870	0	-0.260252	8.966084	-0.343108	-0.002587	0.089661	-0.003448	-0.861403	3.935678	15.775655
60871	0	-0.208377	8.819610	-0.383382	-0.002075	0.088196	-0.003845	-0.877106	3.933868	15.749659
60872	0	-0.179564	8.636498	-0.381411	-0.001787	0.086365	-0.003823	-0.890190	3.932114	15.726606
60873	0	-0.135006	8.593744	-0.329462	-0.001343	0.085938	-0.003296	-0.892656	3.929075	15.713594
60874	0	-0.117757	8.502077	-0.342136	-0.001175	0.085021	-0.003416	-0.886184	3.919858	15.702287
60875	0	-0.054666	8.441155	-0.165270	-0.000549	0.084412	-0.001648	-0.880448	3.903835	15.693292
60876	0	-0.170308	8.422755	-0.178134	-0.001704	0.084228	-0.001780	-0.878142	3.889675	15.698305
60877	0	-0.152012	8.410650	-0.055730	-0.001526	0.084106	-0.000549	-0.867397	3.869228	15.703424
60878	0	-0.205442	8.496113	-0.021273	-0.002064	0.084961	-0.000199	-0.849273	3.843749	15.715514
60879	0	-0.218447	8.593781	-0.013005	-0.002197	0.085938	-0.000122	-0.838576	3.813825	15.733465
60880	0	-0.172774	8.715843	-0.185230	-0.001744	0.087158	-0.001847	-0.831650	3.779146	15.757036
60881	0	-0.205920	8.868399	-0.300456	-0.002075	0.088684	-0.002991	-0.813534	3.745772	15.782879
60882	0	-0.232549	9.020870	-0.480612	-0.002348	0.090209	-0.004789	-0.792013	3.704944	15.809506
60883	0	-0.229174	9.216268	-0.526820	-0.002319	0.092163	-0.005249	-0.767715	3.658534	15.848082
60884	0	-0.333447	9.411397	-0.660303	-0.003362	0.094115	-0.006571	-0.728350	3.613746	15.884733
60885	0	-0.400425	9.661693	-0.626776	-0.004028	0.096619	-0.006226	-0.678288	3.573557	15.930561
60886	0	-0.474695	9.838335	-0.611306	-0.004773	0.098385	-0.006068	-0.626236	3.531111	15.966307
60887	0	-0.424519	10.089094	-0.315572	-0.004272	0.100891	-0.003113	-0.577497	3.487370	16.003146
60888	0	-0.383227	10.296481	-0.311989	-0.003851	0.102965	-0.003078	-0.531293	3.453799	16.041283
60889	0	-0.382485	10.498071	-0.138139	-0.003845	0.104980	-0.001343	-0.489126	3.418252	16.079571
60890	0	-0.397082	10.675073	-0.121125	-0.003987	0.106750	-0.001178	-0.453286	3.387473	16.109757
60891	0	-0.383044	10.852076	-0.160539	-0.003845	0.108521	-0.001587	-0.433838	3.358857	16.143004
60892	0	-0.404794	10.955683	-0.384317	-0.004059	0.109557	-0.003822	-0.412223	3.334921	16.165678
60893	0	-0.492890	11.047383	-0.507622	-0.004944	0.110474	-0.005066	-0.401824	3.307057	16.190938
60894	0	-0.557740	11.083966	-0.674469	-0.005586	0.110840	-0.006735	-0.392009	3.286354	16.209963
60895	0	-0.530426	11.126667	-0.782245	-0.005310	0.111267	-0.007812	-0.381974	3.268186	16.222553
60896	0	-0.475254	11.114174	-0.766737	-0.004749	0.111143	-0.007649	-0.363542	3.259147	16.228083
60897	0	-0.408965	11.114452	-0.653906	-0.004089	0.111145	-0.006531	-0.355089	3.247124	16.232049
60898	0	-0.428102	10.986086	-0.588059	-0.004273	0.109861	-0.005877	-0.350902	3.242745	16.233335
60899	0	-0.440547	10.870288	-0.434079	-0.004395	0.108704	-0.004333	-0.343255	3.242151	16.226419
60900	0	-0.497568	10.705349	-0.354843	-0.004966	0.107054	-0.003554	-0.349558	3.240781	16.218068
60901	0	-0.544033	10.546861	-0.310337	-0.005432	0.105469	-0.003113	-0.359576	3.237892	16.209699
60902	0	-0.528519	10.339199	-0.369506	-0.005266	0.103393	-0.003705	-0.370423	3.247088	16.194782
60903	0	-0.435178	10.144010	-0.303659	-0.004333	0.101440	-0.003052	-0.387540	3.256165	16.170415
60904	0	-0.365483	9.893691	-0.343537	-0.003637	0.098937	-0.003450	-0.405109	3.264729	16.149713
60905	0	-0.258071	9.716809	-0.315603	-0.002563	0.097168	-0.003174	-0.426637	3.273434	16.125985
60906	0	-0.286335	9.490962	-0.318277	-0.002842	0.094910	-0.003201	-0.448497	3.287653	16.100591
60907	0	-0.294879	9.277339	-0.303482	-0.002930	0.092773	-0.003052	-0.469856	3.299693	16.070138
60908	0	-0.280193	9.088031	-0.276075	-0.002785	0.090880	-0.002775	-0.488503	3.309874	16.045409
60909	0	-0.251420	8.880620	-0.199718	-0.002502	0.088806	-0.002014	-0.510962	3.313798	16.022209
60910	0	-0.211239	8.758568	-0.294196	-0.002099	0.087585	-0.002958	-0.532941	3.319590	16.005102
60911	0	-0.166281	8.648696	-0.291710	-0.001648	0.086487	-0.002930	-0.550340	3.327617	15.989098
60912	0	-0.161877	8.551045	-0.320366	-0.001616	0.085510	-0.003210	-0.559605	3.318925	15.975377
60913	0	-0.116463	8.465602	-0.310391	-0.001160	0.084656	-0.003113	-0.572216	3.313868	15.971037
60914	0	-0.135572	8.422851	-0.315588	-0.001353	0.084229	-0.003157	-0.573613	3.305412	15.975453
60915	0	-0.164598	8.398423	-0.391011	-0.001648	0.083984	-0.003906	-0.568571	3.290935	15.984196
60916	0	-0.230890	8.373939	-0.275731	-0.002316	0.083739	-0.002755	-0.565904	3.270110	15.991309
60917	0	-0.225229	8.489988	-0.238670	-0.002258	0.084900	-0.002380	-0.557533	3.250133	16.008748
60918	0	-0.223630	8.612074	-0.154680	-0.002247	0.086121	-0.001539	-0.547641	3.224154	16.027546
60919	0	-0.230880	8.728025	-0.269534	-0.002319	0.087280	-0.002686	-0.534853	3.198387	16.060144
60920	0	-0.203998	8.880520	-0.216971	-0.002054	0.088805	-0.002156	-0.517607	3.168034	16.086383
60921	0	-0.205655	9.075907	-0.392097	-0.002075	0.090759	-0.003906	-0.498967	3.132879	16.125920
60922	0	-0.232007	9.234476	-0.511521	-0.002342	0.092345	-0.005096	-0.475715	3.094162	16.165025
60923	0	-0.315052	9.429875	-0.594184	-0.003174	0.094299	-0.005920	-0.449959	3.054921	16.207460
60924	0	-0.414068	9.661597	-0.678392	-0.004164	0.096617	-0.006759	-0.420654	3.017173	16.262887
60925	0	-0.406938	9.857109	-0.600645	-0.004089	0.098572	-0.005981	-0.392220	2.983075	16.304656
60926	0	-0.427762	10.064417	-0.557317	-0.004293	0.100645	-0.005545	-0.360302	2.953959	16.349430
60927	0	-0.382434	10.290460	-0.467071	-0.003845	0.102905	-0.004639	-0.325055	2.919303	16.387840
60928	0	-0.440219	10.485698	-0.345276	-0.004415	0.104857	-0.003423	-0.292842	2.894027	16.425193
60929	0	-0.431981	10.675048	-0.234500	-0.004333	0.106750	-0.002319	-0.265909	2.867211	16.467460
60930	0	-0.423362	10.833658	-0.226437	-0.004245	0.108336	-0.002250	-0.251014	2.843377	16.503334
60931	0	-0.456961	10.968016	-0.330746	-0.004578	0.109680	-0.003296	-0.239509	2.823446	16.530074
60932	0	-0.497925	11.065623	-0.435673	-0.004989	0.110656	-0.004357	-0.240825	2.802352	16.555796
60933	0	-0.555021	11.084031	-0.524332	-0.005554	0.110840	-0.005249	-0.247378	2.787086	16.579333
60934	0	-0.536544	11.126808	-0.676136	-0.005363	0.111268	-0.006763	-0.250108	2.778161	16.597278
60935	0	-0.494691	11.126695	-0.823980	-0.004944	0.111267	-0.008240	-0.250395	2.770227	16.603494
60936	0	-0.458883	11.077774	-0.836081	-0.004584	0.110778	-0.008362	-0.251610	2.763782	16.612359
60937	0	-0.452691	11.010733	-0.719712	-0.004517	0.110107	-0.007202	-0.256989	2.763349	16.609844
60938	0	-0.466841	10.845848	-0.621007	-0.004660	0.108459	-0.006216	-0.263319	2.761526	16.604728
60939	0	-0.495798	10.754355	-0.451061	-0.004944	0.107544	-0.004517	-0.269640	2.765789	16.600624
60940	0	-0.516640	10.601613	-0.295996	-0.005155	0.106016	-0.002979	-0.290439	2.768057	16.590857
60941	0	-0.490109	10.406449	-0.199331	-0.004883	0.104065	-0.002014	-0.313314	2.778037	16.574229
60942	0	-0.402552	10.198852	-0.194332	-0.004004	0.101989	-0.001974	-0.347901	2.792916	16.547417
60943	0	-0.325222	9.997580	-0.216171	-0.003235	0.099976	-0.002197	-0.388928	2.802801	16.526742
60944	0	-0.304723	9.735225	-0.307746	-0.003026	0.097352	-0.003105	-0.421874	2.817594	16.494276
60945	0	-0.276543	9.558214	-0.423586	-0.002747	0.095581	-0.004272	-0.466157	2.829509	16.467822
60946	0	-0.346864	9.302061	-0.453394	-0.003455	0.093019	-0.004567	-0.507134	2.835247	16.434154
60947	0	-0.349973	9.118697	-0.430744	-0.003479	0.091187	-0.004333	-0.539903	2.850570	16.412855
60948	0	-0.335571	8.953888	-0.420047	-0.003337	0.089539	-0.004222	-0.567396	2.863934	16.388301
60949	0	-0.306338	8.837911	-0.315684	-0.003052	0.088379	-0.003174	-0.589634	2.868696	16.367105
60950	0	-0.259305	8.679238	-0.312524	-0.002586	0.086792	-0.003141	-0.611365	2.867217	16.347145
60951	0	-0.184049	8.618193	-0.242389	-0.001831	0.086182	-0.002441	-0.635247	2.869666	16.329914
60952	0	-0.136791	8.538835	-0.147662	-0.001362	0.085388	-0.001492	-0.655890	2.867776	16.322368
60953	0	-0.115960	8.514430	-0.169615	-0.001160	0.085144	-0.001709	-0.673872	2.857645	16.313052
60954	0	-0.152561	8.441191	-0.246859	-0.001527	0.084412	-0.002478	-0.686619	2.845679	16.318014
60955	0	-0.243602	8.459517	-0.267642	-0.002441	0.084595	-0.002686	-0.699369	2.828118	16.324873
60956	0	-0.242350	8.508351	-0.314796	-0.002431	0.085083	-0.003156	-0.710179	2.807878	16.334645
60957	0	-0.267749	8.642610	-0.304991	-0.002686	0.086426	-0.003052	-0.713083	2.786956	16.347602
60958	0	-0.235345	8.721954	-0.292711	-0.002365	0.087219	-0.002927	-0.713092	2.761380	16.371368
60959	0	-0.181582	8.850107	-0.281461	-0.001831	0.088501	-0.002808	-0.704343	2.731391	16.395664
60960	0	-0.178388	9.063737	-0.295017	-0.001801	0.090637	-0.002945	-0.698022	2.700073	16.423994
60961	0	-0.187501	9.222423	-0.318084	-0.001892	0.092224	-0.003174	-0.689614	2.668642	16.453503
60962	0	-0.275821	9.381108	-0.380936	-0.002773	0.093811	-0.003799	-0.677997	2.640186	16.489307
60963	0	-0.376162	9.582586	-0.439941	-0.003784	0.095825	-0.004395	-0.672956	2.603350	16.524175
60964	0	-0.426860	9.790144	-0.582128	-0.004288	0.097901	-0.005809	-0.659346	2.571619	16.564684
60965	0	-0.486359	9.942610	-0.569567	-0.004883	0.099426	-0.005676	-0.638044	2.540047	16.602227
60966	0	-0.434359	10.150000	-0.567346	-0.004355	0.101501	-0.005655	-0.618448	2.517290	16.641181
60967	0	-0.449648	10.345453	-0.514575	-0.004517	0.103455	-0.005127	-0.598519	2.485438	16.675412
60968	0	-0.428239	10.522359	-0.487109	-0.004293	0.105224	-0.004860	-0.586971	2.463727	16.703173
60969	0	-0.444473	10.681156	-0.367430	-0.004456	0.106812	-0.003662	-0.574592	2.442259	16.734876
60970	0	-0.455072	10.815440	-0.235104	-0.004557	0.108154	-0.002344	-0.567937	2.426048	16.755772
60971	0	-0.475098	10.900922	-0.341783	-0.004761	0.109009	-0.003418	-0.568641	2.406104	16.771899
60972	0	-0.546439	10.949852	-0.366189	-0.005474	0.109498	-0.003662	-0.569545	2.386350	16.782995
60973	0	-0.549055	11.004707	-0.474784	-0.005493	0.110046	-0.004761	-0.583512	2.374144	16.792304
60974	0	-0.506395	10.986510	-0.581482	-0.005061	0.109864	-0.005834	-0.603453	2.367583	16.798208
60975	0	-0.445992	10.949752	-0.755923	-0.004456	0.109497	-0.007568	-0.613168	2.362501	16.800059
60976	0	-0.441193	10.888683	-0.729976	-0.004404	0.108887	-0.007306	-0.619899	2.361151	16.801844
60977	0	-0.446290	10.772736	-0.664287	-0.004456	0.107727	-0.006653	-0.630520	2.359388	16.797918
60978	0	-0.454049	10.650635	-0.516037	-0.004531	0.106506	-0.005169	-0.639563	2.360284	16.785066
60979	0	-0.464905	10.528559	-0.371179	-0.004639	0.105286	-0.003723	-0.651693	2.362499	16.771619
60980	0	-0.491639	10.339241	-0.258452	-0.004903	0.103393	-0.002603	-0.671383	2.368731	16.758726
60981	0	-0.453274	10.211163	-0.180124	-0.004517	0.102112	-0.001831	-0.704407	2.378500	16.731679
60982	0	-0.340602	10.009653	-0.137735	-0.003388	0.100097	-0.001408	-0.739007	2.390511	16.704359
60983	0	-0.300205	9.820570	-0.143279	-0.002991	0.098206	-0.001465	-0.776442	2.395576	16.680375
60984	0	-0.327231	9.594872	-0.283522	-0.003259	0.095948	-0.002868	-0.815301	2.403108	16.654782
60985	0	-0.318856	9.460513	-0.344812	-0.003174	0.094604	-0.003479	-0.852744	2.412028	16.629458
60986	0	-0.327857	9.247003	-0.393753	-0.003264	0.092469	-0.003968	-0.890779	2.420467	16.606709
60987	0	-0.336965	9.088191	-0.406647	-0.003357	0.090881	-0.004089	-0.919409	2.427325	16.585741
60988	0	-0.321016	8.960128	-0.444970	-0.003200	0.089601	-0.004472	-0.947538	2.431551	16.560181
60989	0	-0.287999	8.831831	-0.499070	-0.002869	0.088318	-0.005005	-0.966041	2.436897	16.536828
60990	0	-0.223257	8.734141	-0.454199	-0.002220	0.087341	-0.004550	-0.976665	2.444025	16.525066
60991	0	-0.171374	8.697528	-0.279905	-0.001709	0.086975	-0.002808	-0.988262	2.441649	16.517926
60992	0	-0.166169	8.642579	-0.174961	-0.001657	0.086426	-0.001754	-0.994172	2.438722	16.515373
60993	0	-0.164504	8.636483	-0.121898	-0.001648	0.086365	-0.001221	-0.996785	2.426353	16.519658
60994	0	-0.224501	8.636497	-0.041971	-0.002253	0.086365	-0.000424	-1.003301	2.407817	16.527209
60995	0	-0.243077	8.691440	-0.072753	-0.002441	0.086914	-0.000732	-1.010166	2.385154	16.539159
60996	0	-0.259253	8.795203	-0.151360	-0.002604	0.087952	-0.001516	-1.014137	2.362277	16.549925
60997	0	-0.188301	8.868440	-0.219210	-0.001892	0.088684	-0.002197	-1.021228	2.341922	16.573363
60998	0	-0.192131	9.008802	-0.286334	-0.001935	0.090088	-0.002858	-1.015062	2.316022	16.593366
60999	0	-0.205720	9.118678	-0.415382	-0.002075	0.091187	-0.004150	-1.011206	2.285173	16.617072
61000	0	-0.250897	9.271248	-0.428919	-0.002527	0.092712	-0.004280	-1.000470	2.254392	16.640077
61001	0	-0.297081	9.436043	-0.391949	-0.002991	0.094360	-0.003906	-0.985051	2.222038	16.674022
61002	0	-0.396964	9.643587	-0.394472	-0.003988	0.096436	-0.003934	-0.973033	2.191732	16.701708
61003	0	-0.431288	9.838866	-0.496207	-0.004333	0.098389	-0.004944	-0.952782	2.159880	16.736724
61004	0	-0.439906	10.003540	-0.481765	-0.004415	0.100036	-0.004798	-0.931147	2.134247	16.769708
61005	0	-0.449860	10.144048	-0.404721	-0.004517	0.101440	-0.004028	-0.910868	2.105911	16.806616
61006	0	-0.397216	10.308754	-0.420469	-0.003992	0.103087	-0.004189	-0.893560	2.075762	16.837025
61007	0	-0.401119	10.467528	-0.453205	-0.004028	0.104675	-0.004517	-0.877385	2.049107	16.864233
61008	0	-0.446879	10.540767	-0.450162	-0.004482	0.105408	-0.004487	-0.862248	2.026568	16.888452
61009	0	-0.481162	10.699463	-0.337133	-0.004822	0.106995	-0.003357	-0.847473	2.007692	16.911350
61010	0	-0.527553	10.772751	-0.363815	-0.005290	0.107727	-0.003631	-0.840038	1.984374	16.926761
61011	0	-0.530440	10.791034	-0.403079	-0.005310	0.107910	-0.004028	-0.838038	1.970560	16.944376
61012	0	-0.462555	10.821534	-0.446276	-0.004627	0.108215	-0.004461	-0.836809	1.961024	16.953569
61013	0	-0.377858	10.833759	-0.506619	-0.003784	0.108337	-0.005066	-0.836703	1.947344	16.959737
61014	0	-0.328372	10.772733	-0.530647	-0.003285	0.107727	-0.005311	-0.841669	1.937764	16.961342
61015	0	-0.396978	10.705582	-0.603810	-0.003967	0.107056	-0.006042	-0.846425	1.932631	16.960419
61016	0	-0.464788	10.565197	-0.560165	-0.004644	0.105652	-0.005607	-0.851711	1.928644	16.958935
61017	0	-0.513453	10.473640	-0.505673	-0.005127	0.104736	-0.005066	-0.861367	1.929203	16.948231
61018	0	-0.466452	10.351455	-0.412444	-0.004654	0.103515	-0.004133	-0.870730	1.933395	16.942792
61019	0	-0.470603	10.198956	-0.298723	-0.004700	0.101990	-0.002991	-0.874247	1.933229	16.933703
61020	0	-0.344281	10.076789	-0.254887	-0.003430	0.100768	-0.002558	-0.884095	1.940270	16.919067
61021	0	-0.360786	9.893796	-0.194225	-0.003601	0.098938	-0.001953	-0.896476	1.941166	16.904206
61022	0	-0.313670	9.680051	-0.051926	-0.003126	0.096801	-0.000528	-0.906972	1.947223	16.886467
61023	0	-0.300192	9.558088	-0.126837	-0.002991	0.095581	-0.001282	-0.922899	1.953907	16.873332
61024	0	-0.338830	9.368808	-0.221682	-0.003380	0.093688	-0.002233	-0.941851	1.957384	16.856472
61025	0	-0.361124	9.191902	-0.279199	-0.003601	0.091919	-0.002808	-0.960944	1.963021	16.837574
61026	0	-0.333050	9.088152	-0.398254	-0.003317	0.090881	-0.003998	-0.979851	1.972781	16.815896
61027	0	-0.287849	8.966067	-0.285813	-0.002869	0.089661	-0.002869	-0.993179	1.978324	16.801992
61028	0	-0.216362	8.862321	-0.461255	-0.002157	0.088623	-0.004619	-1.001220	1.979314	16.795885
61029	0	-0.201958	8.776852	-0.359884	-0.002014	0.087769	-0.003601	-1.004300	1.979290	16.792219
61030	0	-0.172180	8.764522	-0.311684	-0.001720	0.087646	-0.003109	-0.994202	1.974087	16.792337
61031	0	-0.189146	8.740220	-0.183835	-0.001892	0.087402	-0.001831	-0.984881	1.966351	16.800016
61032	0	-0.195025	8.727926	-0.087966	-0.001952	0.087279	-0.000870	-0.972174	1.956903	16.809289
61033	0	-0.188570	8.758553	-0.073954	-0.001892	0.087585	-0.000732	-0.963256	1.941493	16.823060
61034	0	-0.229993	8.837908	-0.020440	-0.002307	0.088379	-0.000198	-0.955890	1.925331	16.838248
61035	0	-0.243250	8.892826	-0.196239	-0.002441	0.088928	-0.001953	-0.944375	1.906956	16.854489
61036	0	-0.253291	9.008709	-0.338128	-0.002545	0.090087	-0.003376	-0.938274	1.884379	16.882375
61037	0	-0.254640	9.112523	-0.459230	-0.002563	0.091125	-0.004578	-0.920462	1.856432	16.910447
61038	0	-0.257242	9.265011	-0.486761	-0.002590	0.092650	-0.004852	-0.902168	1.828104	16.941395
61039	0	-0.291372	9.393242	-0.454120	-0.002930	0.093933	-0.004517	-0.872912	1.802231	16.974280
61040	0	-0.336668	9.594460	-0.556834	-0.003386	0.095945	-0.005544	-0.844278	1.773473	16.999918
61041	0	-0.401555	9.728915	-0.478970	-0.004028	0.097290	-0.004761	-0.811082	1.752097	17.031757
61042	0	-0.453721	9.905785	-0.411216	-0.004553	0.099058	-0.004087	-0.783747	1.727601	17.067997
61043	0	-0.425606	10.070775	-0.320389	-0.004272	0.100708	-0.003174	-0.750584	1.702319	17.099130
61044	0	-0.410120	10.229357	-0.375151	-0.004117	0.102294	-0.003723	-0.719721	1.678131	17.130631
61045	0	-0.401224	10.406471	-0.326220	-0.004028	0.104065	-0.003235	-0.690557	1.653879	17.159109
61046	0	-0.416664	10.528466	-0.294404	-0.004180	0.105285	-0.002924	-0.669710	1.632804	17.189274
61047	0	-0.450234	10.626219	-0.349787	-0.004517	0.106262	-0.003479	-0.650230	1.611025	17.214676
61048	0	-0.447969	10.723777	-0.359009	-0.004488	0.107238	-0.003578	-0.637978	1.595883	17.227434
61049	0	-0.432336	10.766606	-0.482983	-0.004333	0.107666	-0.004822	-0.629984	1.578935	17.241212
61050	0	-0.455850	10.803183	-0.569933	-0.004558	0.108032	-0.005692	-0.622993	1.573715	17.249131
61051	0	-0.451945	10.803165	-0.659937	-0.004517	0.108032	-0.006592	-0.615032	1.570498	17.251790
61052	0	-0.415889	10.796882	-0.569828	-0.004156	0.107969	-0.005692	-0.608012	1.567353	17.256990
61053	0	-0.373111	10.748219	-0.556283	-0.003723	0.107483	-0.005554	-0.598722	1.569700	17.256336
61054	0	-0.398935	10.656500	-0.557625	-0.003983	0.106565	-0.005571	-0.593377	1.569895	17.253120
61055	0	-0.434458	10.552930	-0.494451	-0.004333	0.105530	-0.004944	-0.592408	1.575930	17.248165
61056	0	-0.460785	10.436769	-0.433923	-0.004600	0.104368	-0.004335	-0.587830	1.579148	17.242656
61057	0	-0.471199	10.290481	-0.317072	-0.004700	0.102905	-0.003174	-0.590846	1.587204	17.233593
61058	0	-0.461829	10.137790	-0.371240	-0.004602	0.101378	-0.003717	-0.595904	1.599468	17.217512
61059	0	-0.392329	9.960895	-0.353319	-0.003906	0.099609	-0.003540	-0.603377	1.613477	17.201709
61060	0	-0.376765	9.765408	-0.254373	-0.003757	0.097654	-0.002550	-0.610370	1.621271	17.180412
61061	0	-0.318619	9.600816	-0.292093	-0.003174	0.096008	-0.002930	-0.620481	1.630650	17.165690
61062	0	-0.272024	9.503071	-0.321259	-0.002710	0.095031	-0.003219	-0.627544	1.637155	17.150215
61063	0	-0.330536	9.332264	-0.322858	-0.003296	0.093323	-0.003235	-0.634711	1.643393	17.125620
61064	0	-0.356927	9.161283	-0.302689	-0.003559	0.091613	-0.003039	-0.649806	1.650766	17.106970
61065	0	-0.306317	9.057606	-0.298240	-0.003052	0.090576	-0.002991	-0.659986	1.659904	17.089052
61066	0	-0.234791	8.953751	-0.211942	-0.002342	0.089538	-0.002121	-0.661843	1.662137	17.074515
61067	0	-0.208420	8.850087	-0.353734	-0.002075	0.088501	-0.003540	-0.665451	1.668361	17.061301
61068	0	-0.179044	8.770647	-0.323155	-0.001788	0.087707	-0.003230	-0.663669	1.666010	17.050784
61069	0	-0.158603	8.764641	-0.293230	-0.001587	0.087646	-0.002930	-0.660549	1.659510	17.054906
61070	0	-0.164783	8.709605	-0.269612	-0.001647	0.087096	-0.002691	-0.654473	1.655276	17.060309
61071	0	-0.176319	8.709712	-0.342272	-0.001770	0.087097	-0.003418	-0.648641	1.640958	17.074831
61072	0	-0.229558	8.734030	-0.276738	-0.002306	0.087340	-0.002757	-0.635537	1.621973	17.085167
61073	0	-0.310129	8.819599	-0.184126	-0.003113	0.088196	-0.001831	-0.622777	1.601680	17.096307
61074	0	-0.296088	8.917237	-0.234878	-0.002968	0.089172	-0.002340	-0.612591	1.587345	17.115451
61075	0	-0.224768	9.027090	-0.251544	-0.002258	0.090271	-0.002502	-0.596704	1.568488	17.138404
61076	0	-0.185994	9.136852	-0.315066	-0.001871	0.091369	-0.003139	-0.583355	1.549182	17.161532
61077	0	-0.218072	9.313947	-0.385904	-0.002197	0.093140	-0.003845	-0.567055	1.523664	17.184822
61078	0	-0.294484	9.442008	-0.510827	-0.002957	0.094420	-0.005095	-0.551207	1.503556	17.205374
61079	0	-0.364229	9.600804	-0.532842	-0.003662	0.096008	-0.005310	-0.530448	1.475161	17.237750
61080	0	-0.452303	9.753238	-0.592269	-0.004538	0.097533	-0.005898	-0.502171	1.453448	17.266378
61081	0	-0.438213	9.905929	-0.594236	-0.004395	0.099060	-0.005920	-0.477898	1.434471	17.296322
61082	0	-0.442073	10.082722	-0.489541	-0.004431	0.100828	-0.004867	-0.446219	1.418226	17.322621
61083	0	-0.407379	10.223320	-0.466741	-0.004089	0.102234	-0.004639	-0.414981	1.395925	17.348754
61084	0	-0.392512	10.406252	-0.392969	-0.003937	0.104063	-0.003904	-0.388012	1.378129	17.376178
61085	0	-0.432262	10.522444	-0.349762	-0.004333	0.105225	-0.003479	-0.368613	1.361314	17.400690
61086	0	-0.418180	10.644408	-0.317053	-0.004189	0.106444	-0.003151	-0.348391	1.348069	17.422127
61087	0	-0.414639	10.705554	-0.336591	-0.004150	0.107056	-0.003357	-0.339549	1.338917	17.443102
61088	0	-0.462634	10.772612	-0.453891	-0.004631	0.107726	-0.004535	-0.335786	1.329229	17.457207
61089	0	-0.470028	10.797111	-0.537214	-0.004700	0.107971	-0.005371	-0.335287	1.325240	17.471098
61090	0	-0.476562	10.803126	-0.647064	-0.004763	0.108031	-0.006473	-0.337750	1.323823	17.478515
61091	0	-0.415369	10.797098	-0.689837	-0.004150	0.107971	-0.006897	-0.336383	1.322663	17.478901
61092	0	-0.422674	10.705439	-0.622810	-0.004218	0.107055	-0.006228	-0.336847	1.327334	17.480034
61093	0	-0.422203	10.644457	-0.629200	-0.004211	0.106445	-0.006287	-0.331082	1.334191	17.478258
61094	0	-0.473077	10.522238	-0.544098	-0.004721	0.105223	-0.005444	-0.333814	1.340717	17.477773
61095	0	-0.483613	10.424746	-0.384308	-0.004822	0.104248	-0.003845	-0.335927	1.352262	17.472650
61096	0	-0.462158	10.290291	-0.304015	-0.004606	0.102903	-0.003048	-0.344317	1.365278	17.463055
61097	0	-0.422595	10.137922	-0.334381	-0.004211	0.101379	-0.003357	-0.358751	1.377679	17.450044
61098	0	-0.407147	9.973063	-0.349452	-0.004058	0.099730	-0.003514	-0.381057	1.389277	17.437229
61099	0	-0.380102	9.808343	-0.352389	-0.003784	0.098083	-0.003540	-0.399460	1.404976	17.421793
61100	0	-0.352762	9.655667	-0.294073	-0.003512	0.096557	-0.002959	-0.420877	1.419322	17.398640
61101	0	-0.312519	9.539817	-0.333913	-0.003113	0.095398	-0.003357	-0.441936	1.430321	17.383100
61102	0	-0.321629	9.375019	-0.372998	-0.003199	0.093750	-0.003750	-0.465853	1.447916	17.366514
61103	0	-0.282284	9.216334	-0.376671	-0.002808	0.092163	-0.003784	-0.487393	1.462829	17.348386
61104	0	-0.223851	9.088150	-0.331216	-0.002228	0.090881	-0.003324	-0.501800	1.472444	17.335900
61105	0	-0.214251	9.014929	-0.358823	-0.002136	0.090149	-0.003601	-0.518096	1.476475	17.318664
61106	0	-0.185163	8.917256	-0.338363	-0.001843	0.089172	-0.003393	-0.530592	1.483039	17.315105
61107	0	-0.219997	8.844007	-0.292369	-0.002197	0.088440	-0.002930	-0.538523	1.482695	17.309316
61108	0	-0.226620	8.801275	-0.236466	-0.002264	0.088013	-0.002369	-0.544380	1.481694	17.306400
61109	0	-0.225868	8.770763	-0.268149	-0.002258	0.087708	-0.002686	-0.550078	1.478299	17.311938
61110	0	-0.243771	8.776881	-0.310160	-0.002442	0.087769	-0.003105	-0.555235	1.468330	17.318185
61111	0	-0.261831	8.770778	-0.237755	-0.002625	0.087708	-0.002380	-0.559568	1.456254	17.335364
61112	0	-0.254423	8.844016	-0.249702	-0.002551	0.088440	-0.002498	-0.561034	1.443478	17.342891
61113	0	-0.261822	8.935556	-0.244498	-0.002625	0.089355	-0.002441	-0.557116	1.431496	17.356587
61114	0	-0.241912	9.057631	-0.306326	-0.002429	0.090576	-0.003059	-0.552959	1.415101	17.375373
61115	0	-0.267293	9.179717	-0.305383	-0.002686	0.091797	-0.003052	-0.551201	1.395467	17.397482
61116	0	-0.276945	9.289568	-0.361172	-0.002783	0.092896	-0.003606	-0.544964	1.375185	17.421781
61117	0	-0.328174	9.460488	-0.396976	-0.003296	0.094604	-0.003967	-0.543180	1.354339	17.452922
61118	0	-0.349126	9.558149	-0.465068	-0.003511	0.095581	-0.004644	-0.536825	1.326638	17.479866
61119	0	-0.388973	9.747343	-0.470752	-0.003906	0.097473	-0.004700	-0.528939	1.303729	17.507330
61120	0	-0.386265	9.881547	-0.588978	-0.003873	0.098816	-0.005876	-0.513508	1.288543	17.529889
61121	0	-0.407683	10.040260	-0.538490	-0.004089	0.100403	-0.005371	-0.499038	1.270944	17.558144
61122	0	-0.399236	10.156145	-0.480068	-0.004004	0.101562	-0.004789	-0.487388	1.254912	17.587189
61123	0	-0.395434	10.314939	-0.501571	-0.003967	0.103149	-0.005005	-0.476419	1.237144	17.610787
61124	0	-0.374446	10.424721	-0.515674	-0.003758	0.104247	-0.005149	-0.468639	1.218413	17.627540
61125	0	-0.389774	10.540791	-0.403159	-0.003906	0.105408	-0.004028	-0.465981	1.205684	17.648509
61126	0	-0.425032	10.620126	-0.385593	-0.004256	0.106201	-0.003852	-0.462460	1.195832	17.667534
61127	0	-0.469184	10.668969	-0.433609	-0.004700	0.106689	-0.004333	-0.460260	1.184033	17.680335
61128	0	-0.485917	10.675105	-0.451808	-0.004868	0.106750	-0.004522	-0.465177	1.171745	17.687054
61129	0	-0.463938	10.699496	-0.450814	-0.004639	0.106995	-0.004517	-0.474787	1.169254	17.699043
61130	0	-0.427434	10.681195	-0.650758	-0.004274	0.106812	-0.006515	-0.482191	1.165785	17.696925
61131	0	-0.391291	10.632377	-0.633473	-0.003906	0.106323	-0.006348	-0.496143	1.169598	17.694577
61132	0	-0.447492	10.534711	-0.618821	-0.004469	0.105347	-0.006200	-0.508869	1.172880	17.695275
61133	0	-0.464135	10.455380	-0.560231	-0.004639	0.104553	-0.005615	-0.522773	1.172560	17.691060
61134	0	-0.477632	10.339372	-0.447747	-0.004766	0.103394	-0.004492	-0.538236	1.180402	17.679682
61135	0	-0.421876	10.272256	-0.345860	-0.004211	0.102722	-0.003479	-0.560468	1.185740	17.667967
61136	0	-0.454326	10.095216	-0.311536	-0.004531	0.100952	-0.003134	-0.581074	1.196956	17.662099
61137	0	-0.428358	9.954849	-0.247731	-0.004272	0.099548	-0.002502	-0.609472	1.207168	17.649310
61138	0	-0.393890	9.826665	-0.231139	-0.003928	0.098267	-0.002332	-0.632670	1.217187	17.630052
61139	0	-0.318728	9.667988	-0.241598	-0.003174	0.096680	-0.002441	-0.662440	1.230635	17.612535
61140	0	-0.266432	9.533706	-0.181604	-0.002651	0.095337	-0.001842	-0.694089	1.244002	17.598351
61141	0	-0.281590	9.417795	-0.326868	-0.002808	0.094177	-0.003296	-0.726959	1.251348	17.580438
61142	0	-0.270670	9.320236	-0.377104	-0.002703	0.093202	-0.003792	-0.752389	1.253404	17.565507
61143	0	-0.287452	9.191983	-0.455622	-0.002869	0.091919	-0.004578	-0.779100	1.257764	17.557013
61144	0	-0.294501	9.063884	-0.402998	-0.002942	0.090638	-0.004047	-0.800891	1.258552	17.542795
61145	0	-0.262824	9.008838	-0.419866	-0.002625	0.090088	-0.004211	-0.817086	1.260401	17.533824
61146	0	-0.239103	8.953900	-0.399225	-0.002388	0.089539	-0.004004	-0.831732	1.261509	17.530537
61147	0	-0.237880	8.953889	-0.298242	-0.002380	0.089539	-0.002991	-0.842640	1.256830	17.533017
61148	0	-0.231540	8.905042	-0.236048	-0.002316	0.089050	-0.002364	-0.847552	1.252877	17.531616
61149	0	-0.255502	8.905057	-0.164585	-0.002563	0.089050	-0.001648	-0.850608	1.239399	17.537692
61150	0	-0.241869	8.947786	-0.237111	-0.002425	0.089478	-0.002377	-0.858045	1.228435	17.545917
61151	0	-0.298615	8.984411	-0.280089	-0.002991	0.089844	-0.002808	-0.867220	1.219973	17.560808
61152	0	-0.284654	9.075991	-0.229772	-0.002860	0.090759	-0.002306	-0.878278	1.200263	17.572357
61153	0	-0.285695	9.173623	-0.274569	-0.002869	0.091736	-0.002747	-0.880051	1.183062	17.584379
61154	0	-0.265326	9.271262	-0.335738	-0.002663	0.092712	-0.003356	-0.878973	1.168918	17.600630
61155	0	-0.279576	9.411630	-0.281660	-0.002808	0.094116	-0.002808	-0.868934	1.151889	17.624254
61156	0	-0.289019	9.539839	-0.356013	-0.002906	0.095398	-0.003559	-0.868628	1.130621	17.646825
61157	0	-0.346444	9.667998	-0.421667	-0.003479	0.096680	-0.004211	-0.863397	1.111016	17.670118
61158	0	-0.355443	9.790083	-0.416699	-0.003572	0.097900	-0.004162	-0.858373	1.087590	17.695693
61159	0	-0.413667	9.948768	-0.366754	-0.004150	0.099487	-0.003662	-0.853144	1.069406	17.717489
61160	0	-0.410755	10.083039	-0.453490	-0.004123	0.100830	-0.004528	-0.846476	1.049944	17.745803
61161	0	-0.370399	10.162411	-0.476350	-0.003723	0.101624	-0.004761	-0.844282	1.026162	17.768557
61162	0	-0.379557	10.284539	-0.489325	-0.003807	0.102845	-0.004889	-0.839904	1.011193	17.787832
61163	0	-0.401670	10.406517	-0.470451	-0.004028	0.104065	-0.004700	-0.835520	0.996248	17.806251
61164	0	-0.442212	10.461441	-0.447292	-0.004433	0.104614	-0.004466	-0.828591	0.982493	17.819026
61165	0	-0.499520	10.534697	-0.427652	-0.005005	0.105347	-0.004272	-0.824602	0.969787	17.828090
61166	0	-0.492036	10.571298	-0.355206	-0.004925	0.105713	-0.003549	-0.821390	0.962863	17.838566
61167	0	-0.463415	10.577424	-0.451385	-0.004639	0.105774	-0.004517	-0.824373	0.955817	17.836866
61168	0	-0.407728	10.614041	-0.438648	-0.004081	0.106140	-0.004390	-0.828129	0.949967	17.838932
61169	0	-0.402741	10.534723	-0.493276	-0.004028	0.105347	-0.004944	-0.840267	0.946876	17.842856
61170	0	-0.378619	10.479864	-0.552415	-0.003783	0.104798	-0.005532	-0.849100	0.947955	17.841768
61171	0	-0.433929	10.406510	-0.481323	-0.004333	0.104065	-0.004822	-0.858593	0.952318	17.843316
61172	0	-0.459270	10.345496	-0.467275	-0.004590	0.103455	-0.004683	-0.870122	0.953217	17.836819
61173	0	-0.494622	10.180688	-0.432518	-0.004944	0.101807	-0.004333	-0.878671	0.953861	17.823505
61174	0	-0.446906	10.101317	-0.351320	-0.004460	0.101013	-0.003524	-0.890072	0.961927	17.810315
61175	0	-0.354774	9.985356	-0.291884	-0.003540	0.099854	-0.002930	-0.902143	0.969065	17.801011
61176	0	-0.331873	9.869307	-0.240281	-0.003311	0.098693	-0.002420	-0.922205	0.976277	17.787619
61177	0	-0.300233	9.729006	-0.248777	-0.002991	0.097290	-0.002502	-0.939108	0.988373	17.774905
61178	0	-0.320200	9.606851	-0.240050	-0.003197	0.096068	-0.002413	-0.953405	0.993123	17.760991
61179	0	-0.311849	9.472674	-0.273394	-0.003113	0.094727	-0.002747	-0.968133	0.998423	17.743492
61180	0	-0.343350	9.375032	-0.331978	-0.003430	0.093750	-0.003332	-0.982758	1.000523	17.730287
61181	0	-0.305666	9.271267	-0.322257	-0.003052	0.092712	-0.003235	-0.997493	1.004883	17.714704
61182	0	-0.294697	9.173628	-0.374438	-0.002940	0.091736	-0.003760	-1.017263	1.011602	17.709825
61183	0	-0.219837	9.082078	-0.340488	-0.002197	0.090820	-0.003418	-1.033754	1.011299	17.703536
61184	0	-0.238584	9.033211	-0.357149	-0.002383	0.090332	-0.003575	-1.038537	1.012883	17.698027
61185	0	-0.219395	8.947765	-0.341722	-0.002197	0.089478	-0.003418	-1.039729	1.007026	17.702753
61186	0	-0.249258	8.966064	-0.256562	-0.002496	0.089661	-0.002563	-1.035892	1.001399	17.703674
61187	0	-0.280494	8.959958	-0.183644	-0.002808	0.089600	-0.001831	-1.029235	0.996445	17.709444
61188	0	-0.285606	8.972096	-0.178229	-0.002864	0.089721	-0.001781	-1.028609	0.984883	17.720001
61189	0	-0.280168	9.033221	-0.128226	-0.002808	0.090332	-0.001282	-1.028564	0.975691	17.736795
61190	0	-0.272389	9.112571	-0.202127	-0.002735	0.091125	-0.002016	-1.022630	0.959975	17.748037
61191	0	-0.280087	9.191914	-0.256392	-0.002808	0.091919	-0.002563	-1.022596	0.950052	17.759689
61192	0	-0.253784	9.283472	-0.275041	-0.002550	0.092834	-0.002748	-1.019865	0.933373	17.780574
61193	0	-0.279064	9.381119	-0.348844	-0.002808	0.093811	-0.003479	-1.008905	0.911194	17.791687
61194	0	-0.300466	9.521483	-0.424090	-0.003017	0.095215	-0.004231	-0.998405	0.894547	17.814427
61195	0	-0.346510	9.631309	-0.538697	-0.003479	0.096313	-0.005371	-0.980453	0.876917	17.836769
61196	0	-0.331086	9.759375	-0.469484	-0.003329	0.097594	-0.004671	-0.953409	0.854104	17.857966
61197	0	-0.334212	9.905978	-0.410825	-0.003357	0.099060	-0.004089	-0.932373	0.835693	17.878530
61198	0	-0.391637	10.040192	-0.445154	-0.003938	0.100402	-0.004434	-0.913110	0.810194	17.906110
61199	0	-0.419140	10.113530	-0.398735	-0.004211	0.101135	-0.003967	-0.891679	0.786311	17.937605
61200	0	-0.422014	10.223346	-0.378946	-0.004232	0.102234	-0.003764	-0.864439	0.771328	17.960103
61201	0	-0.432047	10.339346	-0.355868	-0.004333	0.103394	-0.003540	-0.844726	0.755637	17.983479
61202	0	-0.430151	10.424682	-0.420165	-0.004308	0.104247	-0.004189	-0.831115	0.747619	18.002167
61203	0	-0.439140	10.498018	-0.410012	-0.004395	0.104980	-0.004089	-0.820112	0.743058	18.015997
61204	0	-0.426425	10.528454	-0.442256	-0.004267	0.105285	-0.004416	-0.813999	0.739240	18.030867
61205	0	-0.451152	10.546881	-0.433738	-0.004517	0.105469	-0.004333	-0.810405	0.732658	18.045813
61206	0	-0.444247	10.571193	-0.532180	-0.004446	0.105712	-0.005319	-0.807304	0.727745	18.056525
61207	0	-0.457866	10.565142	-0.476940	-0.004578	0.105652	-0.004761	-0.797924	0.727783	18.059901
61208	0	-0.384752	10.528348	-0.533362	-0.003848	0.105284	-0.005328	-0.792018	0.726112	18.061579
61209	0	-0.385306	10.455254	-0.501306	-0.003845	0.104553	-0.005005	-0.783045	0.733668	18.066072
61210	0	-0.398575	10.381870	-0.398639	-0.003983	0.103819	-0.003983	-0.779732	0.735209	18.066417
61211	0	-0.422210	10.241649	-0.427390	-0.004211	0.102417	-0.004272	-0.777692	0.746176	18.060382
61212	0	-0.405611	10.156049	-0.396670	-0.004050	0.101561	-0.003970	-0.781236	0.751879	18.057396
61213	0	-0.391337	10.028070	-0.408417	-0.003906	0.100281	-0.004089	-0.786605	0.759100	18.049020
61214	0	-0.374916	9.911995	-0.382908	-0.003737	0.099120	-0.003836	-0.793986	0.771792	18.046994
61215	0	-0.361110	9.790007	-0.329440	-0.003601	0.097900	-0.003296	-0.794954	0.782797	18.030465
61216	0	-0.350579	9.649549	-0.310670	-0.003499	0.096496	-0.003110	-0.798260	0.790135	18.020245
61217	0	-0.312518	9.539769	-0.249687	-0.003113	0.095398	-0.002502	-0.804543	0.804435	18.012051
61218	0	-0.308854	9.399294	-0.260887	-0.003077	0.093993	-0.002614	-0.810395	0.818461	18.000498
61219	0	-0.299815	9.301738	-0.225644	-0.002991	0.093018	-0.002258	-0.812326	0.827101	17.988388
61220	0	-0.295323	9.222309	-0.310423	-0.002945	0.092223	-0.003110	-0.818953	0.836733	17.974257
61221	0	-0.281387	9.136957	-0.286450	-0.002808	0.091370	-0.002869	-0.823973	0.843948	17.964402
61222	0	-0.233756	9.033100	-0.243097	-0.002332	0.090331	-0.002434	-0.827493	0.850759	17.959504
61223	0	-0.201844	9.002671	-0.268714	-0.002014	0.090027	-0.002686	-0.825573	0.855582	17.958432
61224	0	-0.238942	8.941547	-0.305821	-0.002390	0.089416	-0.003056	-0.822354	0.854312	17.961164
61225	0	-0.238078	8.917220	-0.372684	-0.002380	0.089172	-0.003723	-0.817833	0.854173	17.966899
61226	0	-0.286738	8.953748	-0.300477	-0.002870	0.089538	-0.002998	-0.809812	0.850696	17.972183
61227	0	-0.280304	8.990462	-0.306078	-0.002808	0.089905	-0.003052	-0.798767	0.844231	17.983969
61228	0	-0.297757	9.051395	-0.259612	-0.002982	0.090514	-0.002583	-0.782177	0.837789	18.001083
61229	0	-0.249775	9.124737	-0.233170	-0.002502	0.091248	-0.002319	-0.767239	0.831200	18.016962
61230	0	-0.223879	9.204011	-0.302244	-0.002249	0.092040	-0.003016	-0.760393	0.818158	18.032062
61231	0	-0.218689	9.295637	-0.342925	-0.002197	0.092957	-0.003418	-0.747249	0.804780	18.055122
61232	0	-0.259313	9.399266	-0.419170	-0.002604	0.093993	-0.004173	-0.725434	0.791601	18.072470
61233	0	-0.346274	9.509243	-0.508342	-0.003479	0.095093	-0.005066	-0.705289	0.771690	18.098963
61234	0	-0.380019	9.637319	-0.499680	-0.003813	0.096374	-0.004980	-0.686178	0.756331	18.114545
61235	0	-0.389334	9.783845	-0.576148	-0.003906	0.097839	-0.005737	-0.659026	0.741100	18.141805
61236	0	-0.417056	9.899639	-0.556703	-0.004186	0.098997	-0.005543	-0.631953	0.723405	18.168166
61237	0	-0.414273	10.034104	-0.478323	-0.004150	0.100342	-0.004761	-0.607390	0.714363	18.191607
61238	0	-0.394243	10.125460	-0.446740	-0.003952	0.101255	-0.004440	-0.577808	0.703157	18.217506
61239	0	-0.382632	10.259964	-0.417903	-0.003845	0.102600	-0.004150	-0.546665	0.681672	18.239258
61240	0	-0.398229	10.345440	-0.252139	-0.003991	0.103455	-0.002500	-0.523296	0.671318	18.259084
61241	0	-0.444582	10.443099	-0.367867	-0.004456	0.104431	-0.003662	-0.505690	0.660246	18.273707
61242	0	-0.455486	10.485724	-0.370574	-0.004559	0.104857	-0.003695	-0.495097	0.655844	18.289966
61243	0	-0.463581	10.516333	-0.422071	-0.004639	0.105164	-0.004211	-0.485326	0.652445	18.297522
61244	0	-0.389798	10.565050	-0.564363	-0.003901	0.105651	-0.005634	-0.475682	0.649488	18.308951
61245	0	-0.396643	10.546844	-0.623140	-0.003967	0.105469	-0.006226	-0.469304	0.648219	18.307017
61246	0	-0.427566	10.540629	-0.587718	-0.004272	0.105407	-0.005872	-0.463624	0.652526	18.312886
61247	0	-0.427660	10.485790	-0.623109	-0.004272	0.104858	-0.006226	-0.457698	0.656832	18.318758
61248	0	-0.404228	10.455205	-0.538269	-0.004037	0.104552	-0.005383	-0.457531	0.662546	18.320289
61249	0	-0.385284	10.345416	-0.488596	-0.003845	0.103455	-0.004883	-0.453707	0.670804	18.317149
61250	0	-0.405170	10.284280	-0.471002	-0.004044	0.102843	-0.004706	-0.449200	0.679706	18.309643
61251	0	-0.422564	10.143990	-0.445414	-0.004211	0.101440	-0.004456	-0.450637	0.695680	18.306906
61252	0	-0.418970	10.021745	-0.371811	-0.004179	0.100218	-0.003720	-0.452324	0.707972	18.292558
61253	0	-0.392074	9.918180	-0.383904	-0.003906	0.099182	-0.003845	-0.458983	0.724746	18.284479
61254	0	-0.382702	9.765500	-0.382709	-0.003813	0.097655	-0.003834	-0.466061	0.741502	18.273353
61255	0	-0.391748	9.649641	-0.334892	-0.003906	0.096497	-0.003357	-0.474899	0.755007	18.260983
61256	0	-0.369411	9.539691	-0.315062	-0.003685	0.095397	-0.003159	-0.483592	0.766216	18.240017
61257	0	-0.336316	9.429930	-0.329002	-0.003357	0.094299	-0.003296	-0.490282	0.773967	18.229208
61258	0	-0.319733	9.326085	-0.357830	-0.003187	0.093261	-0.003590	-0.503760	0.786564	18.219439
61259	0	-0.293687	9.246819	-0.365819	-0.002930	0.092468	-0.003662	-0.508317	0.795591	18.215502
61260	0	-0.246565	9.161284	-0.309664	-0.002456	0.091613	-0.003105	-0.518644	0.808254	18.205441
61261	0	-0.263118	9.094248	-0.359383	-0.002625	0.090942	-0.003601	-0.527572	0.816780	18.198847
61262	0	-0.257707	9.045433	-0.376419	-0.002577	0.090454	-0.003770	-0.534780	0.817196	18.197567
61263	0	-0.281112	9.020987	-0.421104	-0.002808	0.090210	-0.004211	-0.535455	0.821761	18.202045
61264	0	-0.305384	9.027010	-0.378729	-0.003059	0.090270	-0.003784	-0.531869	0.814875	18.208063
61265	0	-0.256599	9.008771	-0.335994	-0.002563	0.090088	-0.003357	-0.528158	0.818235	18.209616
61266	0	-0.226208	9.020900	-0.269417	-0.002264	0.090209	-0.002692	-0.525892	0.815930	18.213661
61267	0	-0.255439	9.094254	-0.287184	-0.002563	0.090942	-0.002869	-0.522229	0.804616	18.220443
61268	0	-0.259790	9.155295	-0.281526	-0.002606	0.091553	-0.002814	-0.521579	0.794079	18.235293
61269	0	-0.274002	9.246841	-0.238203	-0.002747	0.092468	-0.002380	-0.520184	0.785967	18.251034
61270	0	-0.259867	9.313984	-0.342618	-0.002611	0.093140	-0.003422	-0.515544	0.770726	18.271544
61271	0	-0.316118	9.423868	-0.372387	-0.003174	0.094238	-0.003723	-0.515475	0.755518	18.287964
61272	0	-0.338106	9.558125	-0.373102	-0.003393	0.095581	-0.003725	-0.509207	0.741177	18.308268
61273	0	-0.365138	9.655755	-0.464857	-0.003662	0.096558	-0.004639	-0.498197	0.728748	18.322843
61274	0	-0.375073	9.777732	-0.473163	-0.003763	0.097777	-0.004721	-0.486361	0.714487	18.345334
61275	0	-0.377860	9.875458	-0.458875	-0.003784	0.098755	-0.004578	-0.474497	0.708355	18.363858
61276	0	-0.401051	10.003536	-0.479612	-0.004018	0.100036	-0.004784	-0.460954	0.700327	18.377835
61277	0	-0.401915	10.144029	-0.519779	-0.004028	0.101440	-0.005188	-0.450838	0.690412	18.398083
61278	0	-0.394371	10.204942	-0.461143	-0.003949	0.102050	-0.004598	-0.436093	0.684645	18.413046
61279	0	-0.420613	10.321031	-0.385486	-0.004211	0.103210	-0.003845	-0.425927	0.679091	18.425559
61280	0	-0.450194	10.339248	-0.436066	-0.004506	0.103393	-0.004354	-0.418723	0.674848	18.439186
61281	0	-0.439238	10.430927	-0.469747	-0.004395	0.104309	-0.004700	-0.421661	0.672897	18.450107
61282	0	-0.433127	10.443112	-0.457302	-0.004330	0.104431	-0.004574	-0.422960	0.675079	18.461062
61283	0	-0.421057	10.461429	-0.512710	-0.004211	0.104614	-0.005127	-0.423122	0.674608	18.467259
61284	0	-0.426980	10.461439	-0.451606	-0.004272	0.104614	-0.004518	-0.425157	0.673229	18.475426
61285	0	-0.432913	10.449230	-0.586056	-0.004333	0.104492	-0.005859	-0.424116	0.668951	18.483645
61286	0	-0.420960	10.406463	-0.598500	-0.004203	0.104065	-0.005984	-0.423588	0.676917	18.489283
61287	0	-0.391075	10.333277	-0.548516	-0.003906	0.103333	-0.005493	-0.432509	0.682422	18.488689
61288	0	-0.404529	10.278314	-0.498487	-0.004038	0.102783	-0.004990	-0.437304	0.691185	18.477647
61289	0	-0.421827	10.192875	-0.432589	-0.004211	0.101929	-0.004333	-0.445297	0.699476	18.469794
61290	0	-0.392943	10.089002	-0.351883	-0.003920	0.100890	-0.003526	-0.452610	0.711374	18.457221
61291	0	-0.385667	9.997570	-0.315619	-0.003845	0.099976	-0.003174	-0.472444	0.725284	18.450413
61292	0	-0.363014	9.893804	-0.257950	-0.003624	0.098938	-0.002590	-0.484248	0.733381	18.434029
61293	0	-0.366420	9.777875	-0.334211	-0.003662	0.097778	-0.003357	-0.501020	0.736653	18.422101
61294	0	-0.379419	9.643705	-0.367474	-0.003789	0.096437	-0.003695	-0.524148	0.743621	18.412230
61295	0	-0.373053	9.533721	-0.327900	-0.003723	0.095337	-0.003296	-0.544011	0.753306	18.402472
61296	0	-0.301725	9.460563	-0.422789	-0.003006	0.094605	-0.004240	-0.558322	0.767585	18.394787
61297	0	-0.287523	9.362838	-0.321584	-0.002869	0.093628	-0.003235	-0.581222	0.776456	18.380600
61298	0	-0.276429	9.289585	-0.318388	-0.002760	0.092896	-0.003198	-0.598037	0.782639	18.371022
61299	0	-0.311207	9.216357	-0.328292	-0.003113	0.092163	-0.003296	-0.614005	0.782540	18.364572
61300	0	-0.298991	9.149294	-0.356887	-0.002990	0.091493	-0.003576	-0.623086	0.783477	18.357541
61301	0	-0.262690	9.149173	-0.335426	-0.002625	0.091492	-0.003357	-0.626411	0.787251	18.355339
61302	0	-0.244886	9.106470	-0.346589	-0.002446	0.091064	-0.003474	-0.636960	0.791405	18.354329
61303	0	-0.213084	9.124782	-0.310884	-0.002136	0.091248	-0.003113	-0.642015	0.785430	18.350251
61304	0	-0.254955	9.094260	-0.273510	-0.002553	0.090942	-0.002739	-0.647159	0.781883	18.357226
61305	0	-0.267987	9.130890	-0.335319	-0.002686	0.091309	-0.003357	-0.652298	0.775524	18.364655
61306	0	-0.303852	9.216330	-0.255217	-0.003041	0.092163	-0.002557	-0.658448	0.772879	18.373163
61307	0	-0.304072	9.252972	-0.347732	-0.003052	0.092529	-0.003479	-0.660999	0.760003	18.383186
61308	0	-0.277581	9.332304	-0.286605	-0.002786	0.093323	-0.002866	-0.661040	0.748682	18.391450
61309	0	-0.285687	9.442178	-0.274541	-0.002869	0.094421	-0.002747	-0.663208	0.735095	18.407190
61310	0	-0.307620	9.509318	-0.286795	-0.003090	0.095093	-0.002867	-0.662537	0.719314	18.422089
61311	0	-0.291198	9.649717	-0.390508	-0.002930	0.096497	-0.003906	-0.664756	0.699141	18.442394
61312	0	-0.342988	9.729151	-0.408678	-0.003444	0.097291	-0.004087	-0.666138	0.683708	18.453445
61313	0	-0.383507	9.820582	-0.433685	-0.003845	0.098206	-0.004333	-0.663076	0.672793	18.469825
61314	0	-0.411673	9.924351	-0.495585	-0.004130	0.099243	-0.004951	-0.658918	0.658055	18.487078
61315	0	-0.426168	10.034207	-0.482562	-0.004272	0.100342	-0.004822	-0.655408	0.646747	18.504162
61316	0	-0.381314	10.119652	-0.483340	-0.003824	0.101196	-0.004829	-0.651516	0.635166	18.515688
61317	0	-0.389889	10.186789	-0.500634	-0.003906	0.101868	-0.005005	-0.650626	0.627910	18.533983
61318	0	-0.394253	10.260049	-0.409334	-0.003953	0.102600	-0.004093	-0.651253	0.617208	18.551018
61319	0	-0.420343	10.321080	-0.427179	-0.004211	0.103210	-0.004272	-0.652501	0.609323	18.563941
61320	0	-0.443421	10.376003	-0.414942	-0.004440	0.103760	-0.004149	-0.653220	0.603602	18.578856
61321	0	-0.463159	10.382122	-0.451418	-0.004639	0.103821	-0.004517	-0.656129	0.596813	18.582636
61322	0	-0.407414	10.394344	-0.492956	-0.004076	0.103943	-0.004940	-0.668317	0.595862	18.597998
61323	0	-0.359343	10.382142	-0.524210	-0.003601	0.103821	-0.005249	-0.675984	0.588422	18.598622
61324	0	-0.370460	10.339514	-0.571532	-0.003709	0.103395	-0.005724	-0.685485	0.584674	18.598474
61325	0	-0.408939	10.315003	-0.603196	-0.004089	0.103149	-0.006042	-0.697018	0.585655	18.595829
61326	0	-0.446127	10.217396	-0.503768	-0.004456	0.102174	-0.005046	-0.706168	0.593119	18.596341
61327	0	-0.452471	10.162352	-0.377484	-0.004517	0.101624	-0.003784	-0.716369	0.603423	18.591937
61328	0	-0.417014	10.058511	-0.308583	-0.004167	0.100585	-0.003095	-0.725987	0.608724	18.582554
61329	0	-0.361012	10.034176	-0.242957	-0.003601	0.100342	-0.002441	-0.739277	0.620388	18.578235
61330	0	-0.350093	9.887617	-0.265130	-0.003497	0.098876	-0.002663	-0.752114	0.626150	18.570742
61331	0	-0.348578	9.802263	-0.291610	-0.003479	0.098022	-0.002930	-0.767542	0.635409	18.558347
61332	0	-0.337603	9.680209	-0.307028	-0.003371	0.096802	-0.003086	-0.785979	0.642375	18.551589
61333	0	-0.391674	9.558115	-0.291255	-0.003906	0.095581	-0.002930	-0.806330	0.656254	18.549787
61334	0	-0.313851	9.503202	-0.361729	-0.003134	0.095032	-0.003629	-0.819570	0.663180	18.534538
61335	0	-0.311674	9.381135	-0.322198	-0.003113	0.093811	-0.003235	-0.835062	0.669288	18.526952
61336	0	-0.288341	9.332302	-0.252178	-0.002877	0.093323	-0.002539	-0.855468	0.678284	18.516733
61337	0	-0.263130	9.259045	-0.298116	-0.002625	0.092590	-0.002991	-0.867048	0.688013	18.508958
61338	0	-0.245483	9.210249	-0.387831	-0.002456	0.092102	-0.003888	-0.879019	0.688094	18.497284
61339	0	-0.225261	9.143114	-0.334770	-0.002258	0.091431	-0.003357	-0.890637	0.682239	18.496197
61340	0	-0.272910	9.149211	-0.296557	-0.002735	0.091492	-0.002973	-0.899532	0.675980	18.496407
61341	0	-0.292421	9.130887	-0.255988	-0.002930	0.091309	-0.002563	-0.904187	0.670437	18.498579
61342	0	-0.315687	9.137026	-0.315532	-0.003163	0.091370	-0.003167	-0.919084	0.663637	18.497171
61343	0	-0.267827	9.130890	-0.347654	-0.002686	0.091309	-0.003479	-0.922475	0.655817	18.505040
61344	0	-0.254084	9.191911	-0.268289	-0.002549	0.091919	-0.002681	-0.920151	0.646748	18.509554
61345	0	-0.279275	9.271289	-0.262311	-0.002808	0.092712	-0.002625	-0.922208	0.629702	18.514462
61346	0	-0.282656	9.344516	-0.189240	-0.002839	0.093445	-0.001890	-0.919970	0.615627	18.525919
61347	0	-0.273597	9.442169	-0.225850	-0.002747	0.094421	-0.002258	-0.920411	0.604003	18.542362
61348	0	-0.283454	9.527634	-0.213401	-0.002848	0.095276	-0.002137	-0.924923	0.589468	18.559914
61349	0	-0.285578	9.619167	-0.390921	-0.002869	0.096191	-0.003906	-0.921764	0.575490	18.564719
61350	0	-0.343847	9.716820	-0.428577	-0.003453	0.097168	-0.004279	-0.914789	0.559542	18.582657
61351	0	-0.365027	9.790052	-0.403603	-0.003662	0.097900	-0.004028	-0.906468	0.547116	18.597451
61352	0	-0.380805	9.918237	-0.447788	-0.003821	0.099182	-0.004472	-0.899956	0.533176	18.608288
61353	0	-0.407278	9.997595	-0.403612	-0.004089	0.099976	-0.004028	-0.891573	0.515633	18.618354
61354	0	-0.422691	10.076911	-0.454276	-0.004239	0.100769	-0.004533	-0.881038	0.503325	18.632288
61355	0	-0.377468	10.156244	-0.422129	-0.003784	0.101562	-0.004211	-0.870474	0.494105	18.643899
61356	0	-0.369536	10.253818	-0.338432	-0.003704	0.102538	-0.003377	-0.862891	0.485834	18.657951
61357	0	-0.353132	10.327153	-0.415674	-0.003540	0.103271	-0.004150	-0.856204	0.477655	18.664335
61358	0	-0.381979	10.333253	-0.356195	-0.003828	0.103333	-0.003553	-0.847170	0.470005	18.675946
61359	0	-0.426393	10.351592	-0.415182	-0.004272	0.103516	-0.004150	-0.846263	0.462116	18.691340
61360	0	-0.437806	10.394283	-0.397150	-0.004378	0.103943	-0.003970	-0.845019	0.463369	18.695880
61361	0	-0.451265	10.400408	-0.476073	-0.004517	0.104004	-0.004761	-0.845329	0.460582	18.703904
61362	0	-0.438690	10.333231	-0.464428	-0.004387	0.103333	-0.004640	-0.840056	0.462106	18.701913
61363	0	-0.409062	10.327143	-0.524905	-0.004089	0.103271	-0.005249	-0.839821	0.464961	18.702784
61364	0	-0.354511	10.290420	-0.488464	-0.003543	0.102904	-0.004884	-0.838922	0.469014	18.703195
61365	0	-0.366641	10.211174	-0.427056	-0.003662	0.102112	-0.004272	-0.840767	0.475413	18.695230
61366	0	-0.410163	10.101189	-0.433401	-0.004098	0.101012	-0.004330	-0.835429	0.481165	18.691027
61367	0	-0.433896	10.028057	-0.359972	-0.004333	0.100281	-0.003601	-0.836410	0.489086	18.684612
61368	0	-0.392154	9.924204	-0.329463	-0.003918	0.099242	-0.003294	-0.835357	0.495252	18.681627
61369	0	-0.379141	9.832754	-0.298487	-0.003784	0.098328	-0.002991	-0.841545	0.505483	18.670007
61370	0	-0.307171	9.722791	-0.285685	-0.003066	0.097228	-0.002858	-0.842747	0.513949	18.661442
61371	0	-0.317681	9.631342	-0.280605	-0.003174	0.096313	-0.002808	-0.844174	0.519345	18.652637
61372	0	-0.300095	9.533596	-0.249515	-0.002997	0.095336	-0.002500	-0.849220	0.525479	18.643813
61373	0	-0.305838	9.429929	-0.316831	-0.003052	0.094299	-0.003174	-0.855452	0.535301	18.632822
61374	0	-0.306920	9.374904	-0.279273	-0.003065	0.093749	-0.002797	-0.860427	0.542145	18.626352
61375	0	-0.305785	9.295644	-0.298781	-0.003052	0.092957	-0.002991	-0.863651	0.551465	18.618948
61376	0	-0.258012	9.234513	-0.292459	-0.002576	0.092345	-0.002925	-0.863974	0.558534	18.616168
61377	0	-0.250336	9.179684	-0.292985	-0.002502	0.091797	-0.002930	-0.863748	0.561483	18.612897
61378	0	-0.256066	9.136874	-0.329951	-0.002566	0.091369	-0.003297	-0.860466	0.556141	18.610508
61379	0	-0.256290	9.100328	-0.317825	-0.002563	0.091003	-0.003174	-0.855071	0.557194	18.614964
61380	0	-0.317378	9.112431	-0.343252	-0.003173	0.091125	-0.003428	-0.848917	0.560106	18.620218
61381	0	-0.341100	9.112555	-0.244874	-0.003418	0.091125	-0.002441	-0.840060	0.553129	18.628009
61382	0	-0.303533	9.179689	-0.215527	-0.003038	0.091797	-0.002151	-0.835697	0.551079	18.635620
61383	0	-0.274128	9.216307	-0.226537	-0.002747	0.092163	-0.002258	-0.827281	0.546279	18.641501
61384	0	-0.254227	9.295572	-0.221859	-0.002553	0.092956	-0.002212	-0.819259	0.534776	18.653041
61385	0	-0.279986	9.356680	-0.300097	-0.002808	0.093567	-0.002991	-0.807510	0.527045	18.673383
61386	0	-0.296538	9.423738	-0.362891	-0.002975	0.094237	-0.003622	-0.800135	0.516637	18.694219
61387	0	-0.304356	9.545857	-0.465251	-0.003052	0.095459	-0.004639	-0.784420	0.508791	18.712762
61388	0	-0.369794	9.625114	-0.492503	-0.003707	0.096251	-0.004911	-0.769262	0.500146	18.733519
61389	0	-0.389577	9.704562	-0.471418	-0.003906	0.097046	-0.004700	-0.753081	0.489763	18.751554
61390	0	-0.375395	9.832622	-0.486785	-0.003763	0.098327	-0.004851	-0.734431	0.480923	18.764630
61391	0	-0.353395	9.942574	-0.398584	-0.003540	0.099426	-0.003967	-0.713812	0.475819	18.777275
61392	0	-0.345641	10.046144	-0.427098	-0.003468	0.100462	-0.004250	-0.690355	0.465054	18.801059
61393	0	-0.328669	10.125706	-0.404249	-0.003296	0.101257	-0.004028	-0.675026	0.456546	18.818355
61394	0	-0.375644	10.186636	-0.456127	-0.003766	0.101867	-0.004545	-0.657716	0.447703	18.834875
61395	0	-0.408204	10.266077	-0.422734	-0.004089	0.102661	-0.004211	-0.640603	0.441491	18.849544
61396	0	-0.456045	10.314802	-0.389264	-0.004563	0.103148	-0.003878	-0.624461	0.440236	18.863200
61397	0	-0.445316	10.351518	-0.446824	-0.004456	0.103516	-0.004456	-0.610797	0.439545	18.874055
61398	0	-0.445004	10.351433	-0.412446	-0.004451	0.103515	-0.004115	-0.600823	0.440693	18.882146
61399	0	-0.403116	10.369819	-0.477018	-0.004028	0.103699	-0.004761	-0.590618	0.445822	18.890100
61400	0	-0.391442	10.369755	-0.380704	-0.003912	0.103698	-0.003803	-0.586714	0.450546	18.893698
61401	0	-0.402784	10.351546	-0.427691	-0.004028	0.103516	-0.004272	-0.581643	0.452039	18.891435
61402	0	-0.439740	10.290399	-0.471384	-0.004395	0.102904	-0.004709	-0.576761	0.457290	18.896187
61403	0	-0.397632	10.266070	-0.457957	-0.003967	0.102661	-0.004578	-0.574812	0.469446	18.899659
61404	0	-0.374729	10.174438	-0.562087	-0.003741	0.101745	-0.005620	-0.573499	0.478134	18.893044
61405	0	-0.403447	10.070742	-0.488979	-0.004028	0.100708	-0.004883	-0.565303	0.487160	18.887178
61406	0	-0.404791	10.003443	-0.483600	-0.004041	0.100035	-0.004836	-0.565240	0.497454	18.885975
61407	0	-0.385406	9.936486	-0.421210	-0.003845	0.099365	-0.004211	-0.564012	0.509760	18.877957
61408	0	-0.387282	9.820395	-0.355003	-0.003863	0.098205	-0.003542	-0.554132	0.523035	18.867507
61409	0	-0.360953	9.716771	-0.341654	-0.003601	0.097168	-0.003418	-0.555591	0.535209	18.864117
61410	0	-0.289551	9.637337	-0.298548	-0.002886	0.096374	-0.002989	-0.559214	0.549029	18.857222
61411	0	-0.293797	9.539778	-0.323243	-0.002930	0.095398	-0.003235	-0.562038	0.561208	18.856910
61412	0	-0.277102	9.435930	-0.273796	-0.002764	0.094359	-0.002742	-0.566455	0.572359	18.850512
61413	0	-0.305785	9.356666	-0.348010	-0.003052	0.093567	-0.003479	-0.564845	0.582030	18.842230
61414	0	-0.282981	9.307746	-0.402884	-0.002820	0.093078	-0.004031	-0.567387	0.596206	18.833311
61415	0	-0.274810	9.252921	-0.451738	-0.002747	0.092529	-0.004517	-0.566235	0.600166	18.827736
61416	0	-0.312361	9.191781	-0.396779	-0.003117	0.091918	-0.003969	-0.567819	0.611045	18.822605
61417	0	-0.281166	9.173564	-0.348095	-0.002808	0.091736	-0.003479	-0.565406	0.618295	18.822278
61418	0	-0.281849	9.167354	-0.300274	-0.002816	0.091674	-0.002995	-0.556475	0.623372	18.825445
61419	0	-0.249969	9.185789	-0.262797	-0.002502	0.091858	-0.002625	-0.552367	0.622147	18.829300
61420	0	-0.280576	9.197873	-0.294388	-0.002803	0.091979	-0.002937	-0.544451	0.627964	18.834103
61421	0	-0.250006	9.234606	-0.317940	-0.002502	0.092346	-0.003174	-0.537766	0.627209	18.840896
61422	0	-0.316511	9.271150	-0.324962	-0.003170	0.092711	-0.003246	-0.534001	0.623334	18.844831
61423	0	-0.335547	9.326171	-0.360262	-0.003357	0.093262	-0.003601	-0.532458	0.623727	18.851923
61424	0	-0.310500	9.417717	-0.330652	-0.003110	0.094177	-0.003300	-0.524842	0.619873	18.864484
61425	0	-0.274072	9.484827	-0.404092	-0.002747	0.094849	-0.004028	-0.510394	0.615015	18.882929
61426	0	-0.272863	9.564094	-0.412394	-0.002735	0.095641	-0.004115	-0.500480	0.609449	18.895775
61427	0	-0.322674	9.643525	-0.398122	-0.003235	0.096436	-0.003967	-0.484661	0.602006	18.908285
61428	0	-0.332929	9.741103	-0.394772	-0.003341	0.097411	-0.003935	-0.470326	0.590767	18.926693
61429	0	-0.377110	9.832785	-0.403538	-0.003784	0.098328	-0.004028	-0.462836	0.577748	18.940549
61430	0	-0.387149	9.893793	-0.423547	-0.003881	0.098938	-0.004226	-0.452282	0.569558	18.953761
61431	0	-0.365695	9.979203	-0.495685	-0.003662	0.099792	-0.004944	-0.438291	0.565982	18.973831
61432	0	-0.358656	10.070648	-0.443834	-0.003592	0.100707	-0.004421	-0.419566	0.562594	18.990494
61433	0	-0.389910	10.168435	-0.519772	-0.003906	0.101685	-0.005188	-0.409472	0.556904	19.007650
61434	0	-0.437164	10.192777	-0.491099	-0.004381	0.101928	-0.004903	-0.400809	0.548496	19.015157
61435	0	-0.427027	10.253872	-0.379579	-0.004272	0.102539	-0.003784	-0.388517	0.548303	19.030559
61436	0	-0.463873	10.272092	-0.399431	-0.004635	0.102721	-0.003991	-0.385312	0.554933	19.036007
61437	0	-0.414682	10.308846	-0.402993	-0.004150	0.103088	-0.004028	-0.383865	0.553291	19.041930
61438	0	-0.378075	10.363740	-0.403679	-0.003778	0.103638	-0.004032	-0.379061	0.559223	19.050468
61439	0	-0.378898	10.302714	-0.451732	-0.003784	0.103027	-0.004517	-0.378481	0.566908	19.055063
61440	0	-0.397359	10.284360	-0.561430	-0.003978	0.102843	-0.005617	-0.381771	0.564590	19.054390
61441	0	-0.397190	10.217276	-0.481995	-0.003967	0.102173	-0.004822	-0.383747	0.572112	19.053364
61442	0	-0.379570	10.180566	-0.506213	-0.003794	0.101806	-0.005063	-0.384726	0.576688	19.051597
61443	0	-0.440015	10.113491	-0.549500	-0.004395	0.101135	-0.005493	-0.382286	0.585321	19.047330
61444	0	-0.441454	10.046256	-0.390939	-0.004406	0.100463	-0.003910	-0.382560	0.597573	19.040136
61445	0	-0.416031	9.954783	-0.372571	-0.004150	0.099548	-0.003723	-0.379212	0.611497	19.030720
61446	0	-0.332115	9.887590	-0.305487	-0.003316	0.098876	-0.003057	-0.382065	0.620143	19.027963
61447	0	-0.274959	9.808359	-0.341279	-0.002747	0.098083	-0.003418	-0.387940	0.626210	19.020050
61448	0	-0.312613	9.674087	-0.315311	-0.003119	0.096741	-0.003164	-0.400959	0.636697	19.014643
61449	0	-0.311989	9.631368	-0.334436	-0.003113	0.096313	-0.003357	-0.415571	0.647720	19.003077
61450	0	-0.362343	9.521510	-0.368395	-0.003615	0.095215	-0.003698	-0.432620	0.659914	18.994587
61451	0	-0.348174	9.460487	-0.456782	-0.003479	0.094604	-0.004578	-0.444202	0.665612	18.985964
61452	0	-0.312511	9.381112	-0.412446	-0.003119	0.093811	-0.004131	-0.452426	0.676119	18.980853
61453	0	-0.293449	9.338371	-0.347713	-0.002930	0.093384	-0.003479	-0.454367	0.684569	18.968515
61454	0	-0.245910	9.301656	-0.304418	-0.002451	0.093017	-0.003049	-0.460115	0.697210	18.964918
61455	0	-0.299164	9.265138	-0.280633	-0.002991	0.092651	-0.002808	-0.461713	0.700920	18.961887
61456	0	-0.256792	9.258946	-0.335091	-0.002565	0.092589	-0.003355	-0.467085	0.706545	18.965631
61457	0	-0.256094	9.246840	-0.286660	-0.002563	0.092468	-0.002869	-0.470075	0.705842	18.972261
61458	0	-0.280062	9.240747	-0.304269	-0.002803	0.092407	-0.003048	-0.476764	0.705598	18.973865
61459	0	-0.328722	9.271270	-0.329609	-0.003296	0.092712	-0.003296	-0.477196	0.697311	18.986793
61460	0	-0.309175	9.320094	-0.341533	-0.003096	0.093201	-0.003419	-0.482054	0.695017	18.992156
61461	0	-0.316692	9.362821	-0.335562	-0.003174	0.093628	-0.003357	-0.484217	0.689028	19.001463
61462	0	-0.291248	9.417738	-0.347664	-0.002916	0.094177	-0.003477	-0.485158	0.686815	19.007352
61463	0	-0.267337	9.497107	-0.353948	-0.002686	0.094971	-0.003540	-0.486518	0.674584	19.023874
61464	0	-0.289551	9.570336	-0.287028	-0.002906	0.095703	-0.002868	-0.484007	0.664642	19.033911
61465	0	-0.340596	9.643601	-0.280644	-0.003418	0.096436	-0.002808	-0.486220	0.652745	19.046111
61466	0	-0.326115	9.710732	-0.353773	-0.003272	0.097107	-0.003538	-0.487355	0.642340	19.058413
61467	0	-0.383414	9.790078	-0.445652	-0.003845	0.097900	-0.004456	-0.486925	0.631914	19.067586
61468	0	-0.332284	9.863313	-0.488665	-0.003335	0.098633	-0.004885	-0.485299	0.620343	19.077966
61469	0	-0.383570	9.948766	-0.500519	-0.003845	0.099487	-0.005005	-0.485808	0.611990	19.095533
61470	0	-0.406049	10.022010	-0.555567	-0.004070	0.100220	-0.005555	-0.486337	0.603538	19.116898
61471	0	-0.426663	10.101348	-0.427136	-0.004272	0.101013	-0.004272	-0.488057	0.599471	19.124733
61472	0	-0.388925	10.174571	-0.372428	-0.003895	0.101746	-0.003721	-0.485251	0.595753	19.138903
61473	0	-0.402441	10.211184	-0.415353	-0.004028	0.102112	-0.004150	-0.482138	0.593932	19.143621
61474	0	-0.389101	10.235625	-0.366877	-0.003899	0.102356	-0.003669	-0.482257	0.588031	19.142603
61475	0	-0.383990	10.302783	-0.408208	-0.003845	0.103027	-0.004089	-0.491034	0.584702	19.155466
61476	0	-0.413744	10.247919	-0.425544	-0.004140	0.102479	-0.004258	-0.494233	0.584563	19.156258
61477	0	-0.420368	10.241763	-0.457054	-0.004211	0.102417	-0.004578	-0.502451	0.578516	19.156584
61478	0	-0.413616	10.229615	-0.565725	-0.004135	0.102296	-0.005663	-0.509021	0.582256	19.157213
61479	0	-0.365951	10.205118	-0.554867	-0.003662	0.102051	-0.005554	-0.515468	0.581947	19.157781
61480	0	-0.377700	10.162389	-0.505014	-0.003779	0.101624	-0.005055	-0.521598	0.581843	19.160289
61481	0	-0.397026	10.089112	-0.408639	-0.003967	0.100891	-0.004089	-0.524944	0.587887	19.157161
61482	0	-0.379173	10.021894	-0.260957	-0.003790	0.100219	-0.002619	-0.535264	0.592838	19.149988
61483	0	-0.385013	9.948760	-0.364883	-0.003845	0.099487	-0.003662	-0.550412	0.601225	19.144204
61484	0	-0.367476	9.912149	-0.313311	-0.003673	0.099121	-0.003148	-0.567669	0.606504	19.140837
61485	0	-0.335679	9.765664	-0.279430	-0.003357	0.097656	-0.002808	-0.583310	0.609153	19.138894
61486	0	-0.342002	9.710741	-0.325391	-0.003418	0.097107	-0.003270	-0.602166	0.614380	19.128918
61487	0	-0.329518	9.637509	-0.395373	-0.003296	0.096375	-0.003967	-0.618210	0.616233	19.122406
61488	0	-0.348030	9.552147	-0.398780	-0.003478	0.095521	-0.004002	-0.634291	0.621602	19.107625
61489	0	-0.360577	9.466586	-0.395504	-0.003601	0.094666	-0.003967	-0.649064	0.629982	19.105609
61490	0	-0.337085	9.436052	-0.289521	-0.003366	0.094360	-0.002906	-0.661826	0.638136	19.097638
61491	0	-0.311138	9.381155	-0.285321	-0.003113	0.093811	-0.002869	-0.680521	0.639278	19.092163
61492	0	-0.292235	9.350622	-0.258605	-0.002927	0.093506	-0.002594	-0.690424	0.636622	19.093019
61493	0	-0.292848	9.301791	-0.298164	-0.002930	0.093018	-0.002991	-0.701728	0.637935	19.091019
61494	0	-0.267772	9.289597	-0.290321	-0.002684	0.092896	-0.002913	-0.713502	0.633415	19.092418
61495	0	-0.280498	9.265161	-0.280213	-0.002808	0.092651	-0.002808	-0.720424	0.632962	19.088116
61496	0	-0.279597	9.283477	-0.291634	-0.002803	0.092834	-0.002919	-0.724253	0.627257	19.092035
61497	0	-0.322385	9.271299	-0.329029	-0.003235	0.092712	-0.003296	-0.731708	0.616401	19.098270
61498	0	-0.302434	9.314089	-0.377097	-0.003030	0.093141	-0.003774	-0.735746	0.612436	19.113723
61499	0	-0.304486	9.375049	-0.316606	-0.003052	0.093750	-0.003174	-0.745864	0.606761	19.124381
61500	0	-0.260051	9.429967	-0.279049	-0.002611	0.094299	-0.002792	-0.748947	0.596522	19.142155
61501	0	-0.237412	9.497088	-0.231870	-0.002380	0.094971	-0.002319	-0.750340	0.591687	19.152985
61502	0	-0.278394	9.545938	-0.262128	-0.002795	0.095459	-0.002624	-0.753688	0.580883	19.161681
61503	0	-0.322752	9.643583	-0.323375	-0.003235	0.096436	-0.003235	-0.755453	0.574922	19.164171
61504	0	-0.339452	9.722937	-0.384213	-0.003404	0.097229	-0.003843	-0.757637	0.566942	19.176710
61505	0	-0.359179	9.802281	-0.439441	-0.003601	0.098022	-0.004395	-0.758634	0.558942	19.191669
61506	0	-0.363237	9.869422	-0.433471	-0.003644	0.098694	-0.004333	-0.758101	0.548312	19.207425
61507	0	-0.364946	9.967079	-0.506751	-0.003662	0.099670	-0.005066	-0.756831	0.536609	19.216151
61508	0	-0.375040	10.003689	-0.476603	-0.003759	0.100037	-0.004765	-0.755908	0.529214	19.227209
61509	0	-0.420047	10.064723	-0.415521	-0.004211	0.100647	-0.004150	-0.751178	0.519593	19.241057
61510	0	-0.393568	10.156283	-0.416192	-0.003945	0.101562	-0.004161	-0.750517	0.511536	19.246210
61511	0	-0.432019	10.186834	-0.347601	-0.004333	0.101868	-0.003479	-0.754514	0.499417	19.258674
61512	0	-0.399625	10.229594	-0.366145	-0.004003	0.102296	-0.003656	-0.749404	0.495205	19.266906
61513	0	-0.383967	10.260035	-0.390514	-0.003845	0.102600	-0.003906	-0.751184	0.491896	19.275727
61514	0	-0.382729	10.253959	-0.432561	-0.003835	0.102539	-0.004332	-0.758432	0.486496	19.285379
61515	0	-0.384222	10.253927	-0.457557	-0.003845	0.102539	-0.004578	-0.761015	0.486026	19.288826
61516	0	-0.383611	10.229527	-0.487431	-0.003839	0.102295	-0.004879	-0.766533	0.485119	19.291393
61517	0	-0.353687	10.180678	-0.451596	-0.003540	0.101807	-0.004517	-0.767302	0.484410	19.290565
61518	0	-0.384257	10.137935	-0.463624	-0.003839	0.101379	-0.004638	-0.769026	0.490757	19.286551
61519	0	-0.409437	10.095221	-0.438838	-0.004089	0.100952	-0.004395	-0.775874	0.499325	19.282582
61520	0	-0.422760	10.058477	-0.352786	-0.004222	0.100585	-0.003529	-0.776739	0.508770	19.280703
61521	0	-0.379013	9.979256	-0.340894	-0.003784	0.099792	-0.003418	-0.787116	0.518593	19.279004
61522	0	-0.331414	9.899905	-0.345535	-0.003308	0.098999	-0.003462	-0.794368	0.528352	19.271097
61523	0	-0.354008	9.814490	-0.340743	-0.003540	0.098145	-0.003418	-0.806421	0.531403	19.261606
61524	0	-0.342174	9.777841	-0.271860	-0.003418	0.097778	-0.002727	-0.815550	0.538925	19.254040
61525	0	-0.366430	9.649666	-0.347458	-0.003662	0.096497	-0.003479	-0.820639	0.544533	19.246371
61526	0	-0.361596	9.564097	-0.260808	-0.003606	0.095641	-0.002616	-0.829899	0.559762	19.239439
61527	0	-0.281170	9.527603	-0.322684	-0.002808	0.095276	-0.003235	-0.839343	0.567714	19.228693
61528	0	-0.269547	9.448263	-0.296775	-0.002694	0.094482	-0.002975	-0.848731	0.572386	19.222957
61529	0	-0.262861	9.393306	-0.286635	-0.002625	0.093933	-0.002869	-0.851720	0.580433	19.222082
61530	0	-0.288123	9.356589	-0.255714	-0.002877	0.093566	-0.002560	-0.854638	0.588455	19.212613
61531	0	-0.286984	9.277353	-0.237527	-0.002869	0.092773	-0.002380	-0.861159	0.592990	19.214008
61532	0	-0.281082	9.277357	-0.236537	-0.002810	0.092773	-0.002371	-0.868396	0.596415	19.220963
61533	0	-0.280062	9.222431	-0.293035	-0.002808	0.092224	-0.002930	-0.867959	0.590752	19.225580
61534	0	-0.224198	9.265147	-0.311373	-0.002245	0.092651	-0.003115	-0.869465	0.590092	19.227224
61535	0	-0.298784	9.252928	-0.305499	-0.002991	0.092529	-0.003052	-0.866002	0.589531	19.234945
61536	0	-0.304109	9.295568	-0.306046	-0.003046	0.092956	-0.003058	-0.864086	0.586444	19.244838
61537	0	-0.304362	9.332298	-0.232105	-0.003052	0.093323	-0.002319	-0.862357	0.579499	19.250549
61538	0	-0.272899	9.368899	-0.275202	-0.002731	0.093689	-0.002750	-0.860705	0.579677	19.251567
61539	0	-0.297841	9.399440	-0.256828	-0.002991	0.093994	-0.002563	-0.855559	0.567654	19.264843
61540	0	-0.277605	9.497072	-0.288510	-0.002783	0.094971	-0.002879	-0.848649	0.562534	19.263663
61541	0	-0.316446	9.582533	-0.317918	-0.003174	0.095825	-0.003174	-0.843067	0.554338	19.275263
61542	0	-0.290504	9.667947	-0.423164	-0.002911	0.096680	-0.004223	-0.833578	0.550852	19.290485
61543	0	-0.328779	9.735086	-0.416177	-0.003296	0.097351	-0.004150	-0.820990	0.544408	19.302516
61544	0	-0.333564	9.832654	-0.442544	-0.003341	0.098327	-0.004418	-0.813527	0.541597	19.314104
61545	0	-0.408348	9.875482	-0.391402	-0.004089	0.098755	-0.003906	-0.805283	0.537850	19.324367
61546	0	-0.363760	9.954754	-0.380879	-0.003651	0.099547	-0.003800	-0.796387	0.525892	19.335475
61547	0	-0.390259	10.021956	-0.397514	-0.003906	0.100220	-0.003967	-0.788159	0.524798	19.348320
61548	0	-0.334449	10.107270	-0.467132	-0.003350	0.101073	-0.004655	-0.770418	0.521442	19.360332
61549	0	-0.365521	10.137928	-0.415918	-0.003662	0.101379	-0.004150	-0.761322	0.516768	19.375162
61550	0	-0.370756	10.192721	-0.394059	-0.003710	0.101928	-0.003924	-0.743889	0.517357	19.386146
61551	0	-0.427011	10.235575	-0.397510	-0.004272	0.102356	-0.003967	-0.735563	0.517831	19.390945
61552	0	-0.402147	10.259902	-0.362423	-0.004025	0.102599	-0.003617	-0.728227	0.517555	19.396354
61553	0	-0.348047	10.259992	-0.372676	-0.003479	0.102600	-0.003723	-0.724750	0.522300	19.404688
61554	0	-0.354513	10.253780	-0.398167	-0.003544	0.102538	-0.003975	-0.717499	0.526840	19.407861
61555	0	-0.335742	10.235560	-0.446330	-0.003357	0.102356	-0.004456	-0.709136	0.530502	19.409308
61556	0	-0.372874	10.217174	-0.453325	-0.003725	0.102172	-0.004533	-0.708845	0.537739	19.409978
61557	0	-0.403246	10.131791	-0.434020	-0.004028	0.101318	-0.004333	-0.701346	0.545532	19.412782
61558	0	-0.410322	10.107292	-0.434987	-0.004098	0.101073	-0.004347	-0.697976	0.554643	19.412851
61559	0	-0.385453	9.997527	-0.445472	-0.003845	0.099976	-0.004456	-0.698653	0.568386	19.401110
61560	0	-0.387269	9.936374	-0.397158	-0.003864	0.099364	-0.003966	-0.692499	0.581230	19.395654
61561	0	-0.385086	9.881555	-0.384900	-0.003845	0.098816	-0.003845	-0.687997	0.590945	19.391968
61562	0	-0.410989	9.808194	-0.361481	-0.004101	0.098083	-0.003609	-0.680631	0.604776	19.385043
61563	0	-0.354805	9.747281	-0.317509	-0.003540	0.097473	-0.003174	-0.679217	0.617433	19.382917
61564	0	-0.338057	9.673930	-0.336584	-0.003373	0.096740	-0.003360	-0.671964	0.629470	19.374750
61565	0	-0.336054	9.594705	-0.262778	-0.003357	0.095947	-0.002625	-0.667885	0.637129	19.366077
61566	0	-0.269450	9.533593	-0.250887	-0.002693	0.095336	-0.002509	-0.668218	0.642059	19.360767
61567	0	-0.311558	9.460440	-0.311290	-0.003113	0.094604	-0.003113	-0.668127	0.648692	19.356444
61568	0	-0.294041	9.417605	-0.329933	-0.002935	0.094176	-0.003297	-0.665215	0.658012	19.354031
61569	0	-0.317229	9.350586	-0.311433	-0.003174	0.093506	-0.003113	-0.663388	0.659388	19.350373
61570	0	-0.304855	9.338271	-0.342563	-0.003049	0.093383	-0.003422	-0.658721	0.662198	19.346487
61571	0	-0.287198	9.307836	-0.403178	-0.002869	0.093079	-0.004028	-0.654758	0.669487	19.349094
61572	0	-0.281122	9.289442	-0.276171	-0.002814	0.092895	-0.002754	-0.645904	0.668925	19.354741
61573	0	-0.244392	9.289535	-0.281078	-0.002441	0.092896	-0.002808	-0.642391	0.675233	19.357130
61574	0	-0.298915	9.271156	-0.306228	-0.002996	0.092711	-0.003058	-0.638011	0.669440	19.360373
61575	0	-0.268025	9.320061	-0.330227	-0.002686	0.093201	-0.003296	-0.630575	0.666135	19.363677
61576	0	-0.309937	9.381002	-0.325275	-0.003102	0.093810	-0.003248	-0.625710	0.665737	19.373641
61577	0	-0.341291	9.423832	-0.305610	-0.003418	0.094238	-0.003052	-0.620946	0.662786	19.382438
61578	0	-0.352438	9.454334	-0.337612	-0.003531	0.094543	-0.003366	-0.609830	0.658568	19.388866
61579	0	-0.316999	9.515353	-0.415963	-0.003174	0.095154	-0.004150	-0.599412	0.657181	19.401357
61580	0	-0.279453	9.618984	-0.430890	-0.002800	0.096190	-0.004292	-0.579482	0.653938	19.413902
61581	0	-0.291949	9.680150	-0.416347	-0.002930	0.096802	-0.004150	-0.564654	0.645103	19.422327
61582	0	-0.363517	9.747196	-0.394514	-0.003642	0.097472	-0.003933	-0.551175	0.640201	19.435437
61583	0	-0.414212	9.844948	-0.373822	-0.004150	0.098450	-0.003723	-0.534647	0.633769	19.449239
61584	0	-0.406573	9.893655	-0.480760	-0.004073	0.098937	-0.004791	-0.516451	0.628461	19.461107
61585	0	-0.384669	9.942551	-0.477550	-0.003845	0.099426	-0.004761	-0.500330	0.633466	19.472515
61586	0	-0.329829	10.021734	-0.510674	-0.003300	0.100218	-0.005096	-0.489228	0.635141	19.485003
61587	0	-0.317047	10.082951	-0.526189	-0.003174	0.100830	-0.005249	-0.475275	0.634629	19.497745
61588	0	-0.377317	10.125505	-0.461590	-0.003778	0.101255	-0.004604	-0.462707	0.632981	19.506873
61589	0	-0.420717	10.150100	-0.471360	-0.004211	0.101501	-0.004700	-0.447866	0.631483	19.518247
61590	0	-0.426562	10.180516	-0.376514	-0.004265	0.101806	-0.003752	-0.433198	0.635635	19.524443
61591	0	-0.445626	10.198956	-0.366650	-0.004456	0.101990	-0.003662	-0.428817	0.639674	19.531023
61592	0	-0.348128	10.204965	-0.398101	-0.003481	0.102050	-0.003977	-0.424691	0.643361	19.542360
61593	0	-0.360174	10.198964	-0.470144	-0.003601	0.101990	-0.004700	-0.423274	0.647414	19.551206
61594	0	-0.354457	10.174465	-0.543436	-0.003542	0.101745	-0.005436	-0.425282	0.653621	19.552132
61595	0	-0.396965	10.150139	-0.543181	-0.003967	0.101501	-0.005432	-0.425971	0.659586	19.552845
61596	0	-0.385523	10.082882	-0.525103	-0.003850	0.100829	-0.005249	-0.423924	0.668831	19.554571
61597	0	-0.433628	10.040270	-0.451689	-0.004333	0.100403	-0.004517	-0.423847	0.675322	19.557089
61598	0	-0.446633	9.966913	-0.445880	-0.004461	0.099669	-0.004457	-0.421090	0.684430	19.552154
61599	0	-0.397440	9.960904	-0.329747	-0.003967	0.099609	-0.003296	-0.419207	0.696044	19.545620
61600	0	-0.368279	9.875376	-0.403041	-0.003676	0.098754	-0.004032	-0.421173	0.706804	19.542132
61601	0	-0.293619	9.783941	-0.414441	-0.002930	0.097839	-0.004150	-0.428007	0.717771	19.531041
61602	0	-0.313176	9.710579	-0.401717	-0.003126	0.097106	-0.004017	-0.427685	0.727756	19.527820
61603	0	-0.348312	9.619131	-0.353850	-0.003479	0.096191	-0.003540	-0.429312	0.736087	19.521016
61604	0	-0.379876	9.582415	-0.347214	-0.003793	0.095824	-0.003476	-0.434260	0.746645	19.519510
61605	0	-0.384760	9.551985	-0.402996	-0.003845	0.095520	-0.004028	-0.432440	0.752871	19.519292
61606	0	-0.342839	9.466426	-0.385258	-0.003424	0.094665	-0.003849	-0.428210	0.761935	19.517741
61607	0	-0.287072	9.429943	-0.359654	-0.002869	0.094299	-0.003601	-0.433809	0.767853	19.514439
61608	0	-0.251059	9.411613	-0.414159	-0.002507	0.094116	-0.004142	-0.434416	0.775325	19.517080
61609	0	-0.256645	9.362771	-0.403146	-0.002563	0.093628	-0.004028	-0.430878	0.782320	19.521073
61610	0	-0.312139	9.350491	-0.360593	-0.003119	0.093505	-0.003608	-0.433315	0.788050	19.518817
61611	0	-0.329988	9.338371	-0.274437	-0.003296	0.093384	-0.002747	-0.436350	0.796317	19.523139
61612	0	-0.342672	9.326074	-0.341478	-0.003427	0.093261	-0.003414	-0.435884	0.799901	19.526323
61613	0	-0.305097	9.356666	-0.372963	-0.003052	0.093567	-0.003723	-0.428458	0.802289	19.535636
61614	0	-0.323037	9.405416	-0.355836	-0.003234	0.094054	-0.003553	-0.422866	0.801329	19.540467
61615	0	-0.304867	9.454344	-0.348207	-0.003052	0.094543	-0.003479	-0.419832	0.800907	19.552310
61616	0	-0.309937	9.466468	-0.318486	-0.003107	0.094665	-0.003181	-0.415164	0.794913	19.563624
61617	0	-0.329172	9.527585	-0.336184	-0.003296	0.095276	-0.003357	-0.409953	0.793198	19.574816
61618	0	-0.309630	9.612962	-0.324789	-0.003105	0.096129	-0.003245	-0.407452	0.785972	19.580851
61619	0	-0.347110	9.667973	-0.379023	-0.003479	0.096680	-0.003784	-0.400929	0.779947	19.590196
61620	0	-0.351452	9.747333	-0.380143	-0.003525	0.097473	-0.003797	-0.396079	0.771210	19.604422
61621	0	-0.389661	9.783962	-0.470220	-0.003906	0.097839	-0.004700	-0.393949	0.763333	19.617262
61622	0	-0.363397	9.851071	-0.495693	-0.003643	0.098511	-0.004950	-0.385858	0.756175	19.621439
61623	0	-0.365245	9.936527	-0.513315	-0.003662	0.099365	-0.005127	-0.379313	0.748457	19.629163
61624	0	-0.381768	10.009776	-0.441289	-0.003826	0.100098	-0.004408	-0.374200	0.742159	19.638732
61625	0	-0.420322	10.021985	-0.458239	-0.004211	0.100220	-0.004578	-0.369392	0.736183	19.644822
61626	0	-0.400677	10.083020	-0.385720	-0.004012	0.100830	-0.003855	-0.366960	0.733534	19.645822
61627	0	-0.396428	10.131844	-0.378525	-0.003967	0.101318	-0.003784	-0.366079	0.733554	19.649363
61628	0	-0.395725	10.131848	-0.391043	-0.003962	0.101318	-0.003909	-0.365233	0.732068	19.657175
61629	0	-0.371767	10.168490	-0.494116	-0.003723	0.101685	-0.004944	-0.368724	0.729330	19.660559
61630	0	-0.383005	10.144061	-0.432869	-0.003835	0.101440	-0.004329	-0.368877	0.727483	19.654868
61631	0	-0.444971	10.162406	-0.512156	-0.004456	0.101624	-0.005127	-0.375445	0.724327	19.661742
61632	0	-0.444297	10.138070	-0.517158	-0.004444	0.101380	-0.005177	-0.382661	0.726495	19.668117
61633	0	-0.402939	10.101323	-0.494206	-0.004028	0.101013	-0.004944	-0.384782	0.731127	19.665215
61634	0	-0.390822	10.058619	-0.463116	-0.003909	0.100586	-0.004636	-0.390317	0.733567	19.666888
61635	0	-0.372204	10.009789	-0.451243	-0.003723	0.100098	-0.004517	-0.395048	0.735759	19.662943
61636	0	-0.384727	9.967065	-0.419443	-0.003843	0.099670	-0.004204	-0.406038	0.743793	19.662518
61637	0	-0.439758	9.899917	-0.383795	-0.004395	0.098999	-0.003845	-0.414262	0.750861	19.656713
61638	0	-0.403747	9.820576	-0.315043	-0.004035	0.098206	-0.003160	-0.424922	0.757326	19.654130
61639	0	-0.360323	9.790055	-0.365585	-0.003601	0.097900	-0.003662	-0.432290	0.763400	19.648418
61640	0	-0.342661	9.729020	-0.339715	-0.003423	0.097290	-0.003406	-0.442431	0.771506	19.648316
61641	0	-0.323639	9.649688	-0.340799	-0.003235	0.096497	-0.003418	-0.454168	0.776929	19.639931
61642	0	-0.299489	9.606970	-0.363322	-0.002995	0.096069	-0.003643	-0.465918	0.780904	19.632882
61643	0	-0.335531	9.515418	-0.347047	-0.003357	0.095154	-0.003479	-0.476407	0.782500	19.633794
61644	0	-0.335200	9.509324	-0.381915	-0.003354	0.095093	-0.003829	-0.488251	0.783529	19.622955
61645	0	-0.335932	9.448273	-0.377425	-0.003357	0.094482	-0.003784	-0.500460	0.789950	19.618186
61646	0	-0.311696	9.405542	-0.333140	-0.003118	0.094055	-0.003338	-0.508272	0.792814	19.607972
61647	0	-0.292440	9.387259	-0.328580	-0.002930	0.093872	-0.003296	-0.520978	0.789897	19.612020
61648	0	-0.279516	9.356800	-0.351763	-0.002797	0.093568	-0.003520	-0.524265	0.791010	19.612213
61649	0	-0.280128	9.356733	-0.292175	-0.002808	0.093567	-0.002930	-0.534341	0.786795	19.613468
61650	0	-0.303635	9.338411	-0.266250	-0.003039	0.093384	-0.002670	-0.544194	0.786677	19.612154
61651	0	-0.316882	9.368931	-0.286294	-0.003174	0.093689	-0.002869	-0.551686	0.784067	19.617287
61652	0	-0.352879	9.393332	-0.303567	-0.003531	0.093933	-0.003040	-0.557859	0.785485	19.619800
61653	0	-0.304334	9.460481	-0.298940	-0.003052	0.094604	-0.002991	-0.560147	0.778772	19.630330
61654	0	-0.327268	9.490980	-0.317513	-0.003280	0.094910	-0.003172	-0.556976	0.773804	19.640875
61655	0	-0.292299	9.552050	-0.328801	-0.002930	0.095520	-0.003296	-0.567128	0.769256	19.648516
61656	0	-0.315023	9.613171	-0.388990	-0.003160	0.096131	-0.003891	-0.569328	0.760566	19.660702
61657	0	-0.279671	9.680227	-0.414572	-0.002808	0.096802	-0.004150	-0.575548	0.751196	19.669380
61658	0	-0.351414	9.741341	-0.328230	-0.003519	0.097413	-0.003287	-0.582223	0.748899	19.680174
61659	0	-0.395893	9.783973	-0.378322	-0.003967	0.097839	-0.003784	-0.584067	0.742635	19.687278
61660	0	-0.412224	9.863343	-0.359605	-0.004134	0.098633	-0.003599	-0.588188	0.732309	19.691680
61661	0	-0.334822	9.924361	-0.353588	-0.003357	0.099243	-0.003540	-0.593508	0.725795	19.694602
61662	0	-0.321280	9.967072	-0.401693	-0.003218	0.099670	-0.004021	-0.598408	0.723703	19.700220
61663	0	-0.328571	10.040320	-0.482117	-0.003296	0.100403	-0.004822	-0.599813	0.715677	19.706955
61664	0	-0.381652	10.058631	-0.445370	-0.003825	0.100586	-0.004455	-0.601283	0.709349	19.708047
61665	0	-0.414498	10.113548	-0.469971	-0.004150	0.101135	-0.004700	-0.601787	0.706788	19.713163
61666	0	-0.407275	10.131874	-0.408685	-0.004079	0.101318	-0.004090	-0.606205	0.703451	19.714107
61667	0	-0.438944	10.162393	-0.432929	-0.004395	0.101624	-0.004333	-0.611518	0.701296	19.719409
61668	0	-0.401696	10.156285	-0.370804	-0.004019	0.101562	-0.003716	-0.620411	0.702828	19.719482
61669	0	-0.396028	10.162399	-0.365710	-0.003967	0.101624	-0.003662	-0.626591	0.698525	19.722679
61670	0	-0.376798	10.137968	-0.395316	-0.003771	0.101379	-0.003958	-0.632089	0.698914	19.723011
61671	0	-0.390475	10.125751	-0.408622	-0.003906	0.101257	-0.004089	-0.636085	0.700827	19.727520
61672	0	-0.365795	10.107464	-0.413557	-0.003659	0.101074	-0.004145	-0.646723	0.702968	19.728950
61673	0	-0.390354	10.046435	-0.377423	-0.003906	0.100464	-0.003784	-0.658068	0.703517	19.721497
61674	0	-0.402181	9.991484	-0.369806	-0.004024	0.099915	-0.003704	-0.664817	0.705170	19.713914
61675	0	-0.421469	9.918218	-0.396249	-0.004211	0.099182	-0.003967	-0.670525	0.712576	19.713276
61676	0	-0.367197	9.875501	-0.266797	-0.003669	0.098755	-0.002677	-0.681161	0.719997	19.713029
61677	0	-0.353870	9.808394	-0.267112	-0.003540	0.098083	-0.002686	-0.698231	0.722167	19.708068
61678	0	-0.335752	9.747321	-0.210047	-0.003355	0.097473	-0.002108	-0.706781	0.728905	19.702221
61679	0	-0.317290	9.680198	-0.182077	-0.003174	0.096802	-0.001831	-0.719053	0.731679	19.695060
61680	0	-0.335590	9.631360	-0.223310	-0.003356	0.096313	-0.002238	-0.725327	0.735402	19.687973
61681	0	-0.336120	9.564225	-0.267465	-0.003357	0.095642	-0.002686	-0.738505	0.744277	19.682892
61682	0	-0.312468	9.497090	-0.253124	-0.003121	0.094971	-0.002542	-0.752103	0.752074	19.673304
61683	0	-0.293047	9.472699	-0.309902	-0.002930	0.094727	-0.003113	-0.768748	0.756752	19.660802
61684	0	-0.280915	9.405632	-0.399732	-0.002810	0.094056	-0.004002	-0.774570	0.759971	19.666713
61685	0	-0.304968	9.393341	-0.451166	-0.003052	0.093933	-0.004517	-0.780740	0.760976	19.659320
61686	0	-0.322674	9.332305	-0.322118	-0.003231	0.093323	-0.003225	-0.786059	0.759369	19.656122
61687	0	-0.323507	9.350594	-0.347667	-0.003235	0.093506	-0.003479	-0.789200	0.763290	19.654026
61688	0	-0.323103	9.344510	-0.273916	-0.003236	0.093445	-0.002743	-0.793993	0.761121	19.653062
61689	0	-0.311058	9.362792	-0.232265	-0.003113	0.093628	-0.002319	-0.790648	0.762045	19.660377
61690	0	-0.322183	9.399352	-0.189784	-0.003231	0.093993	-0.001899	-0.792313	0.754501	19.663548
61691	0	-0.286346	9.429942	-0.238236	-0.002869	0.094299	-0.002380	-0.790767	0.751785	19.676246
61692	0	-0.260759	9.478783	-0.342112	-0.002614	0.094788	-0.003423	-0.793326	0.747678	19.681371
61693	0	-0.304484	9.527597	-0.342162	-0.003052	0.095276	-0.003418	-0.789543	0.743027	19.686106
61694	0	-0.357980	9.552012	-0.385776	-0.003588	0.095520	-0.003853	-0.784225	0.737206	19.691171
61695	0	-0.322989	9.625266	-0.396598	-0.003235	0.096252	-0.003967	-0.786592	0.734989	19.701736
61696	0	-0.340251	9.667975	-0.317627	-0.003408	0.096680	-0.003172	-0.782046	0.731652	19.708291
61697	0	-0.316814	9.735115	-0.268940	-0.003174	0.097351	-0.002686	-0.778296	0.728597	19.718368
61698	0	-0.333602	9.802249	-0.325246	-0.003345	0.098022	-0.003243	-0.768651	0.721188	19.728501
61699	0	-0.359174	9.857193	-0.360627	-0.003601	0.098572	-0.003601	-0.763627	0.714031	19.744199
61700	0	-0.382308	9.954818	-0.362024	-0.003827	0.099548	-0.003612	-0.754528	0.713105	19.754402
61701	0	-0.395760	9.997582	-0.421500	-0.003967	0.099976	-0.004211	-0.751194	0.705733	19.761611
61702	0	-0.412470	10.034199	-0.434285	-0.004131	0.100342	-0.004341	-0.750057	0.701920	19.771467
61703	0	-0.396489	10.064677	-0.403571	-0.003967	0.100647	-0.004028	-0.742333	0.702914	19.777052
61704	0	-0.407758	10.089018	-0.429395	-0.004085	0.100890	-0.004288	-0.736052	0.698705	19.787707
61705	0	-0.377903	10.144027	-0.440276	-0.003784	0.101440	-0.004395	-0.727450	0.696638	19.794958
61706	0	-0.383068	10.192777	-0.386690	-0.003836	0.101928	-0.003862	-0.722981	0.694756	19.799171
61707	0	-0.414860	10.156247	-0.360400	-0.004150	0.101562	-0.003601	-0.720017	0.696491	19.801101
61708	0	-0.402096	10.143961	-0.379196	-0.004025	0.101439	-0.003791	-0.719113	0.695166	19.799445
61709	0	-0.378430	10.113483	-0.409966	-0.003784	0.101135	-0.004089	-0.707838	0.699054	19.800063
61710	0	-0.360333	10.089019	-0.343677	-0.003602	0.100890	-0.003439	-0.710667	0.704311	19.802150
61711	0	-0.353975	10.083019	-0.457534	-0.003540	0.100830	-0.004578	-0.713335	0.707658	19.798766
61712	0	-0.384901	10.028049	-0.414968	-0.003845	0.100281	-0.004147	-0.710004	0.715745	19.795304
61713	0	-0.409116	9.967042	-0.378197	-0.004089	0.099670	-0.003784	-0.712678	0.721599	19.791522
61714	0	-0.403658	9.893686	-0.323098	-0.004032	0.098937	-0.003231	-0.712969	0.730574	19.790575
61715	0	-0.366952	9.851050	-0.335589	-0.003662	0.098511	-0.003357	-0.714322	0.743012	19.782262
61716	0	-0.380209	9.789938	-0.298739	-0.003799	0.097899	-0.002989	-0.715995	0.749995	19.772370
61717	0	-0.317875	9.741202	-0.311047	-0.003174	0.097412	-0.003113	-0.719156	0.759603	19.772876
61718	0	-0.300857	9.673977	-0.359114	-0.003001	0.096740	-0.003597	-0.726670	0.772114	19.770884
61719	0	-0.323972	9.594723	-0.329214	-0.003235	0.095947	-0.003296	-0.731575	0.781722	19.769942
61720	0	-0.300703	9.551888	-0.328944	-0.003001	0.095519	-0.003289	-0.731539	0.792527	19.765472
61721	0	-0.329651	9.484864	-0.274556	-0.003296	0.094849	-0.002747	-0.732920	0.797153	19.759189
61722	0	-0.348558	9.448127	-0.366086	-0.003481	0.094481	-0.003660	-0.732348	0.806603	19.755294
61723	0	-0.354370	9.429902	-0.305672	-0.003540	0.094299	-0.003052	-0.726788	0.814873	19.758877
61724	0	-0.312349	9.393196	-0.318699	-0.003120	0.093932	-0.003184	-0.723827	0.822440	19.757437
61725	0	-0.311289	9.393303	-0.335899	-0.003113	0.093933	-0.003357	-0.721758	0.826372	19.759152
61726	0	-0.280904	9.393204	-0.348637	-0.002809	0.093932	-0.003484	-0.719034	0.830750	19.761603
61727	0	-0.280456	9.399401	-0.299774	-0.002808	0.093994	-0.002991	-0.710830	0.830859	19.760187
61728	0	-0.298541	9.393200	-0.331400	-0.002985	0.093932	-0.003310	-0.706811	0.835157	19.764304
61729	0	-0.323424	9.429925	-0.335936	-0.003235	0.094299	-0.003357	-0.704304	0.838206	19.764839
61730	0	-0.323373	9.454208	-0.319226	-0.003234	0.094543	-0.003180	-0.689339	0.841800	19.765538
61731	0	-0.304595	9.509266	-0.300016	-0.003052	0.095093	-0.002991	-0.678544	0.838600	19.768979
61732	0	-0.328595	9.539682	-0.331866	-0.003284	0.095397	-0.003315	-0.674750	0.844187	19.772408
61733	0	-0.304574	9.588613	-0.306107	-0.003052	0.095886	-0.003052	-0.664440	0.840750	19.785503
61734	0	-0.333584	9.655663	-0.332555	-0.003345	0.096557	-0.003315	-0.652572	0.833083	19.791800
61735	0	-0.279940	9.722887	-0.385453	-0.002808	0.097229	-0.003845	-0.642221	0.827189	19.795103
61736	0	-0.370230	9.783837	-0.393050	-0.003707	0.097838	-0.003925	-0.637037	0.825566	19.804685
61737	0	-0.390020	9.808327	-0.403961	-0.003906	0.098083	-0.004028	-0.624503	0.822301	19.809836
61738	0	-0.407546	9.863154	-0.460944	-0.004078	0.098632	-0.004601	-0.615052	0.823309	19.820698
61739	0	-0.366000	9.930362	-0.447020	-0.003662	0.099304	-0.004456	-0.598546	0.824661	19.821263
61740	0	-0.384091	9.985121	-0.364199	-0.003841	0.099852	-0.003631	-0.586354	0.827891	19.831257
61741	0	-0.371852	10.034144	-0.398071	-0.003723	0.100342	-0.003967	-0.571621	0.826422	19.836759
61742	0	-0.414224	10.052365	-0.406283	-0.004142	0.100524	-0.004056	-0.564426	0.830738	19.840937
61743	0	-0.390239	10.113509	-0.373164	-0.003906	0.101135	-0.003723	-0.555375	0.830188	19.845987
61744	0	-0.438195	10.107320	-0.380881	-0.004387	0.101073	-0.003801	-0.547528	0.828407	19.850961
61745	0	-0.414684	10.101318	-0.421498	-0.004150	0.101013	-0.004211	-0.544158	0.828222	19.854641
61746	0	-0.384034	10.088986	-0.465128	-0.003839	0.100890	-0.004646	-0.538783	0.834069	19.852318
61747	0	-0.342275	10.101272	-0.379213	-0.003418	0.101013	-0.003784	-0.530137	0.843347	19.850908
61748	0	-0.373567	10.082779	-0.435681	-0.003734	0.100828	-0.004350	-0.522601	0.849501	19.853680
61749	0	-0.378832	10.064673	-0.415242	-0.003784	0.100647	-0.004150	-0.520493	0.858055	19.848603
61750	0	-0.391854	10.040164	-0.403551	-0.003915	0.100402	-0.004033	-0.518083	0.866143	19.849785
61751	0	-0.372950	9.979209	-0.415396	-0.003723	0.099792	-0.004150	-0.514239	0.877291	19.847724
61752	0	-0.367920	9.905888	-0.397697	-0.003675	0.099059	-0.003975	-0.512022	0.885479	19.842848
61753	0	-0.373026	9.844951	-0.396545	-0.003723	0.098450	-0.003967	-0.514283	0.897631	19.836034
61754	0	-0.361678	9.802141	-0.402651	-0.003615	0.098022	-0.004025	-0.513395	0.903138	19.835286
61755	0	-0.384990	9.753385	-0.390975	-0.003845	0.097534	-0.003906	-0.509545	0.912517	19.830845
61756	0	-0.337298	9.704459	-0.391701	-0.003366	0.097045	-0.003914	-0.506246	0.924077	19.827475
61757	0	-0.312253	9.655715	-0.354432	-0.003113	0.096558	-0.003540	-0.501537	0.939514	19.826345
61758	0	-0.374627	9.612834	-0.324363	-0.003743	0.096128	-0.003243	-0.501761	0.947102	19.828530
61759	0	-0.342039	9.551993	-0.317393	-0.003418	0.095520	-0.003174	-0.501863	0.953949	19.824807
61760	0	-0.324305	9.503077	-0.311172	-0.003241	0.095031	-0.003114	-0.504474	0.960881	19.816898
61761	0	-0.305623	9.478736	-0.299384	-0.003052	0.094788	-0.002991	-0.501107	0.970201	19.817893
61762	0	-0.343086	9.454239	-0.336350	-0.003428	0.094543	-0.003364	-0.501786	0.978130	19.819743
61763	0	-0.347909	9.423839	-0.408676	-0.003479	0.094238	-0.004089	-0.505406	0.982101	19.818751
61764	0	-0.317498	9.448231	-0.323315	-0.003175	0.094482	-0.003230	-0.502145	0.986229	19.817785
61765	0	-0.354120	9.387192	-0.372593	-0.003540	0.093872	-0.003723	-0.499217	0.991509	19.818411
61766	0	-0.347880	9.374919	-0.360611	-0.003482	0.093749	-0.003607	-0.500553	0.991638	19.819532
61767	0	-0.335871	9.460422	-0.324103	-0.003357	0.094604	-0.003235	-0.493699	0.997647	19.822642
61768	0	-0.299015	9.466469	-0.330897	-0.002995	0.094665	-0.003308	-0.493637	0.996172	19.831195
61769	0	-0.299247	9.527564	-0.299661	-0.002991	0.095276	-0.002991	-0.487239	1.002100	19.837651
61770	0	-0.305343	9.533576	-0.331616	-0.003056	0.095336	-0.003308	-0.478428	1.003370	19.840556
61771	0	-0.328771	9.582531	-0.330079	-0.003296	0.095825	-0.003296	-0.473353	0.997408	19.849732
61772	0	-0.309347	9.674054	-0.422847	-0.003097	0.096741	-0.004222	-0.466423	0.997588	19.860941
61773	0	-0.304483	9.686260	-0.422086	-0.003052	0.096863	-0.004211	-0.456098	0.993255	19.871667
61774	0	-0.327869	9.783811	-0.509405	-0.003283	0.097838	-0.005086	-0.447291	0.992609	19.879671
61775	0	-0.359658	9.814438	-0.446261	-0.003601	0.098145	-0.004456	-0.440018	0.991237	19.891806
61776	0	-0.376695	9.887575	-0.478700	-0.003776	0.098876	-0.004775	-0.426708	0.985066	19.895201
61777	0	-0.396458	9.918203	-0.378954	-0.003967	0.099182	-0.003784	-0.421169	0.985777	19.901558
61778	0	-0.383614	9.954730	-0.435064	-0.003840	0.099547	-0.004345	-0.415411	0.984681	19.909396
61779	0	-0.383857	9.997591	-0.384347	-0.003845	0.099976	-0.003845	-0.418181	0.980900	19.916956
61780	0	-0.370282	10.046415	-0.408663	-0.003711	0.100464	-0.004086	-0.418888	0.975713	19.929568
61781	0	-0.353489	10.058592	-0.421617	-0.003540	0.100586	-0.004211	-0.414221	0.973702	19.935442
61782	0	-0.413439	10.076914	-0.355440	-0.004141	0.100769	-0.003550	-0.409338	0.970222	19.939892
61783	0	-0.383992	10.101344	-0.451536	-0.003845	0.101013	-0.004517	-0.411222	0.968081	19.941116
61784	0	-0.377167	10.107430	-0.433148	-0.003774	0.101074	-0.004332	-0.412020	0.969659	19.945758
61785	0	-0.372006	10.089111	-0.433625	-0.003723	0.100891	-0.004333	-0.409065	0.970027	19.936693
61786	0	-0.389909	10.089010	-0.519592	-0.003901	0.100890	-0.005194	-0.406781	0.972193	19.935074
61787	0	-0.390548	10.052498	-0.463758	-0.003906	0.100525	-0.004639	-0.408203	0.975170	19.930893
61788	0	-0.384648	10.003657	-0.457499	-0.003844	0.100037	-0.004576	-0.409299	0.981574	19.928108
61789	0	-0.372113	9.954850	-0.494213	-0.003723	0.099548	-0.004944	-0.411580	0.983097	19.921688
61790	0	-0.390412	9.887691	-0.426905	-0.003902	0.098877	-0.004270	-0.412677	0.988942	19.922447
61791	0	-0.391115	9.863245	-0.403247	-0.003906	0.098633	-0.004028	-0.407969	0.998540	19.916370
61792	0	-0.397838	9.814366	-0.372886	-0.003978	0.098144	-0.003732	-0.411570	1.003179	19.910937
61793	0	-0.396914	9.741233	-0.365427	-0.003967	0.097412	-0.003662	-0.420862	1.009327	19.905006
61794	0	-0.336414	9.698500	-0.327307	-0.003361	0.096985	-0.003281	-0.429944	1.017342	19.899020
61795	0	-0.317576	9.661874	-0.347490	-0.003174	0.096619	-0.003479	-0.434864	1.023634	19.886879
61796	0	-0.342352	9.594754	-0.315593	-0.003422	0.095947	-0.003166	-0.447350	1.029696	19.882352
61797	0	-0.341907	9.570326	-0.329078	-0.003418	0.095703	-0.003296	-0.454057	1.034920	19.885625
61798	0	-0.336505	9.509280	-0.383038	-0.003360	0.095093	-0.003836	-0.460528	1.045177	19.875446
61799	0	-0.341721	9.454377	-0.371600	-0.003418	0.094543	-0.003723	-0.469421	1.048182	19.872814
61800	0	-0.292877	9.466579	-0.358088	-0.002929	0.094666	-0.003588	-0.477969	1.052161	19.862925
61801	0	-0.298975	9.460476	-0.408387	-0.002991	0.094604	-0.004089	-0.485110	1.054866	19.862666
61802	0	-0.310832	9.423843	-0.340575	-0.003111	0.094238	-0.003407	-0.487559	1.055684	19.861616
61803	0	-0.347694	9.411645	-0.341357	-0.003479	0.094116	-0.003418	-0.493393	1.057077	19.860675
61804	0	-0.347274	9.411639	-0.346811	-0.003475	0.094116	-0.003470	-0.496835	1.057988	19.866176
61805	0	-0.371673	9.442169	-0.274469	-0.003723	0.094421	-0.002747	-0.499620	1.054141	19.865773
61806	0	-0.309430	9.478802	-0.291972	-0.003100	0.094788	-0.002927	-0.508756	1.050696	19.867756
61807	0	-0.347107	9.527640	-0.359483	-0.003479	0.095276	-0.003601	-0.516801	1.045062	19.869838
61808	0	-0.351839	9.539917	-0.395407	-0.003525	0.095399	-0.003955	-0.518620	1.041288	19.878332
61809	0	-0.322530	9.588661	-0.390483	-0.003235	0.095886	-0.003906	-0.520979	1.033764	19.882566
61810	0	-0.315054	9.649662	-0.421090	-0.003155	0.096497	-0.004209	-0.518971	1.032661	19.890940
61811	0	-0.310241	9.698518	-0.427285	-0.003113	0.096985	-0.004272	-0.519133	1.024296	19.892948
61812	0	-0.326644	9.753453	-0.360120	-0.003276	0.097534	-0.003602	-0.520954	1.017084	19.903603
61813	0	-0.383761	9.820593	-0.372139	-0.003845	0.098206	-0.003723	-0.523745	1.012091	19.907392
61814	0	-0.394533	9.863294	-0.317658	-0.003953	0.098633	-0.003171	-0.518022	1.007062	19.913235
61815	0	-0.414387	9.899948	-0.304585	-0.004150	0.098999	-0.003052	-0.525648	1.003387	19.921907
61816	0	-0.358250	9.942661	-0.383074	-0.003589	0.099426	-0.003834	-0.529885	1.000164	19.929812
61817	0	-0.371546	9.973199	-0.359392	-0.003723	0.099731	-0.003601	-0.538811	0.995239	19.931842
61818	0	-0.357863	10.016002	-0.413324	-0.003586	0.100160	-0.004136	-0.542719	0.990928	19.938759
61819	0	-0.395868	10.040325	-0.488112	-0.003967	0.100403	-0.004883	-0.545073	0.984984	19.937993
61820	0	-0.418595	10.058637	-0.426765	-0.004194	0.100586	-0.004270	-0.547869	0.979441	19.940673
61821	0	-0.426748	10.095251	-0.384134	-0.004272	0.100952	-0.003845	-0.552852	0.977719	19.943020
61822	0	-0.407086	10.083067	-0.395390	-0.004080	0.100830	-0.003960	-0.559789	0.971479	19.939799
61823	0	-0.353707	10.064730	-0.298331	-0.003540	0.100647	-0.002991	-0.568715	0.972071	19.942218
61824	0	-0.346987	10.076946	-0.388425	-0.003473	0.100769	-0.003892	-0.577731	0.972140	19.936324
61825	0	-0.341924	10.052505	-0.402362	-0.003418	0.100525	-0.004028	-0.583594	0.977522	19.937439
61826	0	-0.390587	9.991501	-0.388918	-0.003909	0.099915	-0.003898	-0.593827	0.977753	19.937960
61827	0	-0.408776	9.954871	-0.505998	-0.004089	0.099548	-0.005066	-0.600983	0.979790	19.935461
61828	0	-0.408853	9.899919	-0.388851	-0.004086	0.098999	-0.003895	-0.608690	0.986100	19.934777
61829	0	-0.384547	9.857202	-0.377753	-0.003845	0.098572	-0.003784	-0.616713	0.990364	19.928828
61830	0	-0.384944	9.814452	-0.340218	-0.003846	0.098145	-0.003406	-0.621037	0.998171	19.928857
61831	0	-0.354222	9.759548	-0.346938	-0.003540	0.097595	-0.003479	-0.632568	1.004724	19.924618
61832	0	-0.293668	9.747333	-0.277961	-0.002934	0.097473	-0.002789	-0.643336	1.011411	19.917472
61833	0	-0.299289	9.686305	-0.291901	-0.002991	0.096863	-0.002930	-0.656187	1.018039	19.909594
61834	0	-0.354645	9.619173	-0.271198	-0.003545	0.096191	-0.002726	-0.672772	1.024023	19.907310
61835	0	-0.354289	9.552024	-0.346995	-0.003540	0.095520	-0.003479	-0.683883	1.031424	19.899497
61836	0	-0.336497	9.527615	-0.363564	-0.003363	0.095276	-0.003645	-0.695550	1.038167	19.898271
61837	0	-0.311148	9.509312	-0.377645	-0.003113	0.095093	-0.003784	-0.705360	1.040543	19.898841
61838	0	-0.304582	9.436090	-0.388171	-0.003050	0.094360	-0.003892	-0.718218	1.039592	19.895148
61839	0	-0.292105	9.448283	-0.420817	-0.002930	0.094482	-0.004211	-0.722768	1.033080	19.896379
61840	0	-0.290674	9.442174	-0.291831	-0.002913	0.094421	-0.002924	-0.730275	1.030013	19.898584
61841	0	-0.341196	9.399440	-0.274503	-0.003418	0.093994	-0.002747	-0.732650	1.026686	19.899733
61842	0	-0.328008	9.442167	-0.310602	-0.003284	0.094421	-0.003110	-0.738095	1.025334	19.905100
61843	0	-0.292611	9.484873	-0.305208	-0.002930	0.094849	-0.003052	-0.738290	1.024979	19.907534
61844	0	-0.297722	9.442185	-0.316738	-0.002984	0.094421	-0.003175	-0.748000	1.020640	19.912576
61845	0	-0.323070	9.478791	-0.316859	-0.003235	0.094788	-0.003174	-0.755205	1.019537	19.922128
61846	0	-0.316037	9.527612	-0.389466	-0.003166	0.095276	-0.003896	-0.757265	1.016497	19.929780
61847	0	-0.329003	9.582545	-0.341652	-0.003296	0.095825	-0.003418	-0.759639	1.013436	19.929947
61848	0	-0.327899	9.643570	-0.353813	-0.003284	0.096436	-0.003537	-0.759173	1.010898	19.932010
61849	0	-0.304371	9.686308	-0.396640	-0.003052	0.096863	-0.003967	-0.761127	1.005361	19.944582
61850	0	-0.296590	9.704640	-0.371685	-0.002975	0.097046	-0.003722	-0.768094	0.998021	19.950582
61851	0	-0.334864	9.802281	-0.268301	-0.003357	0.098022	-0.002686	-0.771790	0.992254	19.957422
61852	0	-0.351804	9.814461	-0.390472	-0.003524	0.098145	-0.003901	-0.768816	0.989465	19.963262
61853	0	-0.353662	9.899926	-0.329252	-0.003540	0.098999	-0.003296	-0.773376	0.989461	19.965254
61854	0	-0.377255	9.912137	-0.444702	-0.003778	0.099121	-0.004449	-0.776294	0.987720	19.969285
61855	0	-0.371626	9.979269	-0.421260	-0.003723	0.099792	-0.004211	-0.775598	0.983777	19.973230
61856	0	-0.400703	9.991507	-0.451501	-0.004015	0.099915	-0.004519	-0.781341	0.978641	19.976265
61857	0	-0.389552	10.028103	-0.427592	-0.003906	0.100281	-0.004272	-0.778005	0.970356	19.979373
61858	0	-0.394328	10.070823	-0.421661	-0.003946	0.100708	-0.004219	-0.781331	0.970876	19.981124
61859	0	-0.365569	10.076935	-0.353799	-0.003662	0.100769	-0.003540	-0.784106	0.967562	19.981642
61860	0	-0.364527	10.089126	-0.378066	-0.003650	0.100891	-0.003780	-0.784608	0.966505	19.991119
61861	0	-0.396694	10.083025	-0.347435	-0.003967	0.100830	-0.003479	-0.790449	0.970094	19.994318
61862	0	-0.438899	10.064734	-0.377219	-0.004395	0.100647	-0.003776	-0.794749	0.967776	19.994350
61863	0	-0.409222	10.052484	-0.433218	-0.004089	0.100525	-0.004333	-0.796639	0.975002	19.992948
61864	0	-0.336391	10.015791	-0.444880	-0.003363	0.100158	-0.004454	-0.802679	0.980410	19.993675
61865	0	-0.342448	9.973124	-0.427212	-0.003418	0.099731	-0.004272	-0.803230	0.991806	19.985571
61866	0	-0.361477	9.960840	-0.427263	-0.003614	0.099608	-0.004272	-0.803351	0.996162	19.984997
61867	0	-0.415474	9.905981	-0.366378	-0.004150	0.099060	-0.003662	-0.801721	1.005194	19.982224
61868	0	-0.380147	9.838750	-0.317500	-0.003794	0.098388	-0.003178	-0.805009	1.018266	19.977166
61869	0	-0.384837	9.814450	-0.304894	-0.003845	0.098145	-0.003052	-0.808628	1.025994	19.971986
61870	0	-0.354770	9.759447	-0.285539	-0.003547	0.097594	-0.002864	-0.818814	1.031235	19.969932
61871	0	-0.281156	9.704577	-0.317436	-0.002808	0.097046	-0.003174	-0.818506	1.039928	19.965278
61872	0	-0.294495	9.673975	-0.372021	-0.002938	0.096740	-0.003725	-0.824428	1.051808	19.959736
61873	0	-0.293494	9.619151	-0.353297	-0.002930	0.096191	-0.003540	-0.833305	1.062066	19.960376
61874	0	-0.330752	9.576413	-0.346536	-0.003306	0.095764	-0.003466	-0.833868	1.067422	19.954551
61875	0	-0.348256	9.527564	-0.378683	-0.003479	0.095276	-0.003784	-0.830933	1.075669	19.950853
61876	0	-0.360812	9.490870	-0.299745	-0.003609	0.094909	-0.002996	-0.830074	1.079000	19.947834
61877	0	-0.311537	9.454342	-0.274508	-0.003113	0.094543	-0.002747	-0.832398	1.086138	19.951303
61878	0	-0.287677	9.466445	-0.292832	-0.002874	0.094665	-0.002927	-0.831001	1.093059	19.948903
61879	0	-0.244081	9.460456	-0.256155	-0.002441	0.094604	-0.002563	-0.833763	1.096377	19.946610
61880	0	-0.268217	9.429945	-0.316799	-0.002685	0.094299	-0.003170	-0.836414	1.097453	19.936111
61881	0	-0.268208	9.460446	-0.384836	-0.002686	0.094604	-0.003845	-0.833057	1.097219	19.938658
61882	0	-0.347133	9.454229	-0.379699	-0.003472	0.094543	-0.003791	-0.826192	1.099996	19.940116
61883	0	-0.372373	9.497051	-0.330077	-0.003723	0.094971	-0.003296	-0.821078	1.104682	19.947059
61884	0	-0.359868	9.521392	-0.276174	-0.003603	0.095214	-0.002757	-0.816076	1.103490	19.951460
61885	0	-0.304820	9.564208	-0.281189	-0.003052	0.095642	-0.002808	-0.811403	1.103243	19.949166
61886	0	-0.255417	9.612929	-0.318935	-0.002557	0.096129	-0.003183	-0.804985	1.104075	19.956861
61887	0	-0.298775	9.643556	-0.293229	-0.002991	0.096436	-0.002930	-0.802505	1.104517	19.960477
61888	0	-0.304458	9.716685	-0.361260	-0.003046	0.097167	-0.003607	-0.796301	1.106775	19.961418
61889	0	-0.396412	9.722892	-0.421643	-0.003967	0.097229	-0.004211	-0.791192	1.107060	19.971326
61890	0	-0.402197	9.783829	-0.440805	-0.004023	0.097838	-0.004405	-0.788588	1.110380	19.983709
61891	0	-0.383952	9.838865	-0.494877	-0.003845	0.098389	-0.004944	-0.783452	1.107756	19.985750
61892	0	-0.352910	9.881471	-0.459400	-0.003530	0.098815	-0.004588	-0.777328	1.111258	19.992772
61893	0	-0.353444	9.930398	-0.391678	-0.003540	0.099304	-0.003906	-0.765626	1.108778	19.994306
61894	0	-0.371468	9.960794	-0.387748	-0.003713	0.099608	-0.003867	-0.754146	1.115080	19.998409
61895	0	-0.366107	9.991424	-0.361088	-0.003662	0.099915	-0.003601	-0.743319	1.117876	20.000391
61896	0	-0.396439	10.015765	-0.325883	-0.003965	0.100158	-0.003255	-0.739270	1.120736	20.002852
61897	0	-0.409166	10.040255	-0.348435	-0.004089	0.100403	-0.003479	-0.733691	1.127358	20.005547
61898	0	-0.372303	10.040190	-0.337307	-0.003728	0.100402	-0.003368	-0.728877	1.125774	20.009012
61899	0	-0.372061	10.070779	-0.458443	-0.003723	0.100708	-0.004578	-0.721544	1.126850	20.009651
61900	0	-0.359919	10.027941	-0.465923	-0.003596	0.100280	-0.004653	-0.714750	1.134089	20.007008
61901	0	-0.372434	10.052459	-0.415687	-0.003723	0.100525	-0.004150	-0.707844	1.139437	20.009716
61902	0	-0.403093	10.009636	-0.447681	-0.004031	0.100097	-0.004469	-0.699291	1.143144	20.012371
61903	0	-0.384412	9.973135	-0.415377	-0.003845	0.099731	-0.004150	-0.695872	1.145876	20.015138
61904	0	-0.397395	9.942472	-0.355491	-0.003965	0.099425	-0.003548	-0.687758	1.159762	20.011392
61905	0	-0.360469	9.893777	-0.323764	-0.003601	0.098938	-0.003235	-0.684784	1.167989	20.004896
61906	0	-0.373583	9.850963	-0.366681	-0.003731	0.098510	-0.003668	-0.686292	1.177872	20.003315
61907	0	-0.354220	9.832768	-0.378091	-0.003540	0.098328	-0.003784	-0.690319	1.184384	19.999250
61908	0	-0.349167	9.771699	-0.396191	-0.003484	0.097717	-0.003962	-0.690082	1.197612	19.992488
61909	0	-0.348413	9.710675	-0.415050	-0.003479	0.097107	-0.004150	-0.690168	1.207618	19.986689
61910	0	-0.355270	9.686159	-0.385039	-0.003551	0.096862	-0.003846	-0.685442	1.214177	19.983308
61911	0	-0.348214	9.637429	-0.268934	-0.003479	0.096375	-0.002686	-0.681161	1.221983	19.977830
61912	0	-0.300168	9.594596	-0.337092	-0.002997	0.095946	-0.003365	-0.673929	1.231100	19.977385
61913	0	-0.268938	9.582485	-0.245072	-0.002686	0.095825	-0.002441	-0.663103	1.239769	19.973114
61914	0	-0.312847	9.521346	-0.252884	-0.003121	0.095214	-0.002522	-0.654685	1.252336	19.974035
61915	0	-0.329789	9.515350	-0.293748	-0.003296	0.095154	-0.002930	-0.645618	1.258765	19.969873
61916	0	-0.317762	9.484763	-0.325332	-0.003179	0.094848	-0.003251	-0.643321	1.261576	19.966669
61917	0	-0.329337	9.466547	-0.342194	-0.003296	0.094666	-0.003418	-0.639047	1.262486	19.967077
61918	0	-0.304862	9.454232	-0.336913	-0.003047	0.094543	-0.003366	-0.635014	1.268445	19.963617
61919	0	-0.305107	9.478729	-0.306185	-0.003052	0.094788	-0.003052	-0.623320	1.271580	19.966731
61920	0	-0.341778	9.484748	-0.313898	-0.003417	0.094848	-0.003134	-0.617533	1.276467	19.969677
61921	0	-0.316984	9.515372	-0.330242	-0.003174	0.095154	-0.003296	-0.610213	1.275629	19.971915
61922	0	-0.346807	9.527489	-0.355751	-0.003471	0.095275	-0.003553	-0.605941	1.275596	19.978410
61923	0	-0.280061	9.582530	-0.311577	-0.002808	0.095825	-0.003113	-0.602990	1.271151	19.982250
61924	0	-0.296811	9.619140	-0.367647	-0.002977	0.096191	-0.003669	-0.594465	1.264059	19.990076
61925	0	-0.323472	9.625228	-0.360561	-0.003235	0.096252	-0.003601	-0.589763	1.267817	19.998832
61926	0	-0.377773	9.661753	-0.477872	-0.003784	0.096618	-0.004770	-0.580462	1.264155	20.007515
61927	0	-0.341114	9.729006	-0.458220	-0.003418	0.097290	-0.004578	-0.575745	1.260083	20.012829
61928	0	-0.352275	9.814425	-0.471809	-0.003527	0.098145	-0.004709	-0.566102	1.259466	20.020999
61929	0	-0.347660	9.851036	-0.422245	-0.003479	0.098511	-0.004211	-0.553943	1.260615	20.028518
61930	0	-0.365473	9.844845	-0.430461	-0.003657	0.098449	-0.004295	-0.543755	1.261518	20.035566
61931	0	-0.401893	9.918212	-0.397705	-0.004028	0.099182	-0.003967	-0.533329	1.254610	20.048317
61932	0	-0.394568	9.948602	-0.424243	-0.003949	0.099486	-0.004231	-0.521276	1.254535	20.050870
61933	0	-0.365826	9.967029	-0.397379	-0.003662	0.099670	-0.003967	-0.514364	1.254043	20.055420
61934	0	-0.328502	10.027984	-0.440963	-0.003288	0.100280	-0.004408	-0.513120	1.254283	20.068595
61935	0	-0.329482	10.034175	-0.384745	-0.003296	0.100342	-0.003845	-0.511021	1.256986	20.065201
61936	0	-0.390173	10.034077	-0.403752	-0.003904	0.100341	-0.004033	-0.506510	1.257937	20.065598
61937	0	-0.415008	10.021968	-0.390780	-0.004150	0.100220	-0.003906	-0.505181	1.261524	20.067336
61938	0	-0.390428	10.034095	-0.458083	-0.003906	0.100341	-0.004581	-0.506462	1.263217	20.072788
61939	0	-0.384790	10.015849	-0.427474	-0.003845	0.100159	-0.004272	-0.504357	1.270225	20.076843
61940	0	-0.348463	10.009666	-0.397323	-0.003485	0.100097	-0.003972	-0.503358	1.274054	20.075555
61941	0	-0.390633	9.997549	-0.415270	-0.003906	0.099976	-0.004150	-0.501147	1.278082	20.076370
61942	0	-0.372403	9.954724	-0.403667	-0.003724	0.099547	-0.004033	-0.497613	1.281935	20.082172
61943	0	-0.402640	9.899923	-0.384183	-0.004028	0.098999	-0.003845	-0.501657	1.283683	20.075347
61944	0	-0.372467	9.838863	-0.487455	-0.003720	0.098389	-0.004877	-0.504919	1.292681	20.073218
61945	0	-0.366526	9.790019	-0.372522	-0.003662	0.097900	-0.003723	-0.502823	1.300329	20.071457
61946	0	-0.367160	9.759410	-0.409533	-0.003669	0.097594	-0.004094	-0.501715	1.307566	20.071472
61947	0	-0.390571	9.716788	-0.384798	-0.003906	0.097168	-0.003845	-0.498746	1.310885	20.067113
61948	0	-0.366144	9.673970	-0.281546	-0.003661	0.096740	-0.002813	-0.496354	1.315306	20.058665
61949	0	-0.311446	9.661851	-0.305451	-0.003113	0.096619	-0.003052	-0.493408	1.321295	20.055513
61950	0	-0.324171	9.594627	-0.299441	-0.003239	0.095946	-0.002996	-0.496250	1.328891	20.054622
61951	0	-0.304931	9.558118	-0.292812	-0.003052	0.095581	-0.002930	-0.498554	1.329940	20.053713
61952	0	-0.322964	9.521495	-0.298504	-0.003230	0.095215	-0.002988	-0.502294	1.333382	20.049306
61953	0	-0.335671	9.509275	-0.427307	-0.003357	0.095093	-0.004272	-0.501975	1.337028	20.047505
61954	0	-0.317067	9.503089	-0.341977	-0.003174	0.095031	-0.003420	-0.502630	1.337151	20.047611
61955	0	-0.323126	9.460467	-0.311098	-0.003235	0.094604	-0.003113	-0.505368	1.336715	20.051423
61956	0	-0.347324	9.466545	-0.353835	-0.003472	0.094666	-0.003537	-0.504403	1.341745	20.053408
61957	0	-0.317308	9.484857	-0.287157	-0.003174	0.094849	-0.002869	-0.501459	1.344744	20.057291
61958	0	-0.323093	9.509197	-0.330120	-0.003234	0.095092	-0.003303	-0.503855	1.345021	20.066835
61959	0	-0.316551	9.515409	-0.256344	-0.003174	0.095154	-0.002563	-0.504431	1.338930	20.069572
61960	0	-0.290409	9.558130	-0.335811	-0.002913	0.095581	-0.003357	-0.503584	1.331593	20.069934
61961	0	-0.335253	9.582538	-0.390553	-0.003357	0.095825	-0.003906	-0.505029	1.330228	20.070700
61962	0	-0.327729	9.619179	-0.408747	-0.003287	0.096191	-0.004088	-0.506891	1.322197	20.078557
61963	0	-0.341214	9.655787	-0.421027	-0.003418	0.096558	-0.004211	-0.508779	1.319170	20.080607
61964	0	-0.321507	9.704610	-0.427226	-0.003223	0.097046	-0.004271	-0.507276	1.313206	20.081095
61965	0	-0.329006	9.741215	-0.427609	-0.003296	0.097412	-0.004272	-0.503479	1.310228	20.081247
61966	0	-0.315328	9.790065	-0.379275	-0.003162	0.097900	-0.003792	-0.503147	1.303452	20.090514
61967	0	-0.384018	9.790061	-0.329536	-0.003845	0.097900	-0.003296	-0.504571	1.301405	20.097312
61968	0	-0.401431	9.869421	-0.353416	-0.004019	0.098694	-0.003539	-0.510931	1.300091	20.098972
61969	0	-0.395872	9.893818	-0.336139	-0.003967	0.098938	-0.003357	-0.506672	1.294012	20.112730
61970	0	-0.357903	9.954853	-0.422052	-0.003584	0.099548	-0.004221	-0.507791	1.292296	20.115467
61971	0	-0.352802	9.985406	-0.488030	-0.003540	0.099854	-0.004883	-0.511405	1.282447	20.120597
61972	0	-0.393579	9.961071	-0.444893	-0.003943	0.099610	-0.004451	-0.514254	1.277565	20.124465
61973	0	-0.353655	10.040290	-0.476192	-0.003540	0.100403	-0.004761	-0.513500	1.277490	20.126796
61974	0	-0.420138	10.015879	-0.397112	-0.004205	0.100159	-0.003970	-0.512865	1.277546	20.127766
61975	0	-0.426812	10.022006	-0.414670	-0.004272	0.100220	-0.004150	-0.517787	1.276499	20.134873
61976	0	-0.377306	10.040288	-0.316983	-0.003777	0.100403	-0.003167	-0.514989	1.276517	20.128572
61977	0	-0.359512	10.015881	-0.384774	-0.003601	0.100159	-0.003845	-0.512510	1.273630	20.129749
61978	0	-0.334570	10.015874	-0.421581	-0.003345	0.100159	-0.004217	-0.514507	1.277775	20.129601
61979	0	-0.372050	9.954883	-0.481379	-0.003723	0.099548	-0.004822	-0.524250	1.278638	20.131100
61980	0	-0.347081	9.924361	-0.516640	-0.003474	0.099243	-0.005173	-0.531922	1.278528	20.126363
61981	0	-0.372153	9.912120	-0.482081	-0.003723	0.099121	-0.004822	-0.533359	1.280517	20.119524
61982	0	-0.354097	9.857201	-0.469111	-0.003537	0.098572	-0.004699	-0.542454	1.288766	20.110780
61983	0	-0.390832	9.826681	-0.408242	-0.003906	0.098267	-0.004089	-0.550880	1.295088	20.106817
61984	0	-0.348745	9.796141	-0.315677	-0.003484	0.097961	-0.003160	-0.555493	1.303368	20.098242
61985	0	-0.323501	9.735119	-0.298685	-0.003235	0.097351	-0.002991	-0.560433	1.307503	20.094056
61986	0	-0.287157	9.698498	-0.279376	-0.002870	0.096985	-0.002800	-0.568221	1.313786	20.092356
61987	0	-0.299144	9.649679	-0.298338	-0.002991	0.096497	-0.002991	-0.577138	1.318662	20.081994
61988	0	-0.329564	9.619174	-0.364101	-0.003298	0.096191	-0.003648	-0.585498	1.320006	20.074858
61989	0	-0.354244	9.582541	-0.371527	-0.003540	0.095825	-0.003723	-0.595269	1.326784	20.074324
61990	0	-0.330173	9.509305	-0.406757	-0.003302	0.095093	-0.004074	-0.603602	1.330809	20.073800
61991	0	-0.317250	9.478786	-0.463425	-0.003174	0.094788	-0.004639	-0.609413	1.333076	20.073162
61992	0	-0.305361	9.484890	-0.413293	-0.003050	0.094849	-0.004142	-0.620581	1.341492	20.071393
61993	0	-0.298639	9.490988	-0.469825	-0.002991	0.094910	-0.004700	-0.622872	1.340155	20.073638
61994	0	-0.304602	9.490961	-0.329202	-0.003043	0.094910	-0.003293	-0.624430	1.347504	20.070053
61995	0	-0.310776	9.497100	-0.286426	-0.003113	0.094971	-0.002869	-0.630232	1.345337	20.069827
61996	0	-0.328377	9.503199	-0.236543	-0.003286	0.095032	-0.002372	-0.638541	1.346059	20.077675
61997	0	-0.298715	9.527606	-0.274434	-0.002991	0.095276	-0.002747	-0.641739	1.345667	20.080524
61998	0	-0.334555	9.515430	-0.328263	-0.003350	0.095154	-0.003292	-0.653674	1.343881	20.080903
61999	0	-0.316375	9.521534	-0.353560	-0.003174	0.095215	-0.003540	-0.659499	1.335639	20.081256
62000	0	-0.290333	9.594849	-0.462843	-0.002910	0.095948	-0.004630	-0.661932	1.331916	20.079047
62001	0	-0.347125	9.619176	-0.396549	-0.003479	0.096191	-0.003967	-0.664670	1.326559	20.085345
62002	0	-0.382486	9.680215	-0.365428	-0.003830	0.096802	-0.003659	-0.671129	1.324409	20.089340
62003	0	-0.340977	9.710717	-0.323640	-0.003418	0.097107	-0.003235	-0.669932	1.318601	20.094738
62004	0	-0.333258	9.771761	-0.280970	-0.003341	0.097717	-0.002811	-0.672570	1.312921	20.096563
62005	0	-0.316829	9.808369	-0.286820	-0.003174	0.098083	-0.002869	-0.673589	1.310351	20.095668
62006	0	-0.345994	9.838908	-0.304842	-0.003469	0.098389	-0.003052	-0.678097	1.304232	20.098730
62007	0	-0.371435	9.869448	-0.383744	-0.003723	0.098694	-0.003845	-0.687841	1.297900	20.105742
62008	0	-0.413478	9.900004	-0.425423	-0.004133	0.099000	-0.004257	-0.691906	1.303579	20.109600
62009	0	-0.377796	9.954874	-0.451292	-0.003784	0.099548	-0.004517	-0.696831	1.300331	20.117801
62010	0	-0.383089	9.954835	-0.396311	-0.003834	0.099548	-0.003961	-0.694447	1.300898	20.118277
62011	0	-0.384067	9.985383	-0.463560	-0.003845	0.099854	-0.004639	-0.698503	1.299568	20.119089
62012	0	-0.408069	9.985352	-0.396165	-0.004081	0.099854	-0.003962	-0.699048	1.303362	20.125624
62013	0	-0.347609	10.040299	-0.366043	-0.003479	0.100403	-0.003662	-0.701365	1.303932	20.122833
62014	0	-0.322780	10.003684	-0.298213	-0.003229	0.100037	-0.002988	-0.708287	1.306334	20.117221
62015	0	-0.347609	10.028094	-0.359902	-0.003479	0.100281	-0.003601	-0.711048	1.306902	20.116167
62016	0	-0.383665	10.015898	-0.395897	-0.003839	0.100159	-0.003963	-0.716545	1.307525	20.109839
62017	0	-0.359809	9.997605	-0.438647	-0.003601	0.099976	-0.004395	-0.726284	1.307980	20.111978
62018	0	-0.335030	9.954861	-0.419056	-0.003351	0.099548	-0.004196	-0.733184	1.310798	20.108977
62019	0	-0.348249	9.918208	-0.353807	-0.003479	0.099182	-0.003540	-0.735928	1.318713	20.109137
62020	0	-0.336221	9.875399	-0.341472	-0.003365	0.098754	-0.003414	-0.735624	1.319885	20.106902
62021	0	-0.372235	9.838883	-0.329219	-0.003723	0.098389	-0.003296	-0.740543	1.322849	20.108298
62022	0	-0.378383	9.814462	-0.371361	-0.003783	0.098145	-0.003716	-0.744278	1.327445	20.104263
62023	0	-0.397118	9.741219	-0.273815	-0.003967	0.097412	-0.002747	-0.754481	1.335978	20.100465
62024	0	-0.355147	9.722902	-0.242041	-0.003549	0.097229	-0.002425	-0.760430	1.343323	20.094301
62025	0	-0.299475	9.710705	-0.353347	-0.002991	0.097107	-0.003540	-0.768467	1.351964	20.087843
62026	0	-0.263687	9.631352	-0.352371	-0.002633	0.096313	-0.003528	-0.773634	1.360339	20.088322
62027	0	-0.293066	9.619149	-0.347587	-0.002930	0.096191	-0.003479	-0.777725	1.365378	20.086120
62028	0	-0.335900	9.588645	-0.359012	-0.003360	0.095886	-0.003595	-0.784325	1.368304	20.080562
62029	0	-0.372653	9.533695	-0.298549	-0.003723	0.095337	-0.002991	-0.791027	1.376273	20.081036
62030	0	-0.330848	9.509279	-0.376998	-0.003304	0.095093	-0.003775	-0.797071	1.386100	20.079831
62031	0	-0.323251	9.527610	-0.341413	-0.003235	0.095276	-0.003418	-0.802409	1.387150	20.088562
62032	0	-0.280276	9.472663	-0.322601	-0.002804	0.094727	-0.003227	-0.804487	1.389765	20.093798
62033	0	-0.323670	9.490953	-0.299322	-0.003235	0.094910	-0.002991	-0.801990	1.395867	20.094900
62034	0	-0.305537	9.484776	-0.366587	-0.003056	0.094848	-0.003668	-0.804852	1.399490	20.096318
62035	0	-0.323641	9.527576	-0.287073	-0.003235	0.095276	-0.002869	-0.802805	1.405242	20.095905
62036	0	-0.342043	9.533601	-0.299547	-0.003422	0.095336	-0.002995	-0.803368	1.407489	20.095826
62037	0	-0.341617	9.533712	-0.329188	-0.003418	0.095337	-0.003296	-0.808741	1.409195	20.097907
62038	0	-0.347136	9.582536	-0.273935	-0.003476	0.095825	-0.002739	-0.808862	1.407340	20.100232
62039	0	-0.323485	9.600842	-0.310915	-0.003235	0.096008	-0.003113	-0.813797	1.411181	20.102826
62040	0	-0.323119	9.625266	-0.346966	-0.003235	0.096252	-0.003472	-0.817626	1.410674	20.105777
62041	0	-0.274004	9.692382	-0.366720	-0.002747	0.096924	-0.003662	-0.812083	1.406786	20.104285
62042	0	-0.351981	9.710716	-0.367422	-0.003528	0.097107	-0.003673	-0.810870	1.401416	20.112457
62043	0	-0.372045	9.765623	-0.354348	-0.003723	0.097656	-0.003540	-0.807480	1.402114	20.118120
62044	0	-0.389693	9.802172	-0.366897	-0.003901	0.098022	-0.003670	-0.809105	1.400658	20.125779
62045	0	-0.359266	9.857180	-0.366977	-0.003601	0.098572	-0.003662	-0.800892	1.394743	20.132583
62046	0	-0.364624	9.875366	-0.435556	-0.003646	0.098754	-0.004350	-0.794755	1.399023	20.139698
62047	0	-0.317684	9.942606	-0.415306	-0.003174	0.099426	-0.004150	-0.792234	1.406349	20.144651
62048	0	-0.354213	9.966939	-0.379591	-0.003547	0.099669	-0.003790	-0.785978	1.404938	20.149055
62049	0	-0.341295	9.985341	-0.342604	-0.003418	0.099854	-0.003418	-0.777324	1.403026	20.155766
62050	0	-0.383264	9.985245	-0.465974	-0.003836	0.099853	-0.004655	-0.772281	1.403385	20.158594
62051	0	-0.377989	9.991445	-0.403489	-0.003784	0.099915	-0.004028	-0.765363	1.402332	20.163928
62052	0	-0.377502	9.991352	-0.434916	-0.003776	0.099914	-0.004347	-0.763069	1.405490	20.162262
62053	0	-0.359778	10.021967	-0.384967	-0.003601	0.100220	-0.003845	-0.758365	1.405567	20.159447
62054	0	-0.359491	10.015766	-0.410109	-0.003595	0.100158	-0.004099	-0.756087	1.408874	20.154073
62055	0	-0.378067	9.973155	-0.366295	-0.003784	0.099731	-0.003662	-0.755340	1.408691	20.145913
62056	0	-0.378070	9.954817	-0.384839	-0.003778	0.099548	-0.003847	-0.754335	1.416216	20.148130
62057	0	-0.348571	9.930377	-0.445990	-0.003479	0.099304	-0.004456	-0.749635	1.427749	20.143489
62058	0	-0.380242	9.856957	-0.410153	-0.003798	0.098570	-0.004098	-0.745891	1.436165	20.143099
62059	0	-0.360538	9.844949	-0.433485	-0.003601	0.098450	-0.004333	-0.744669	1.444996	20.138299
62060	0	-0.325140	9.832641	-0.427624	-0.003244	0.098327	-0.004275	-0.743985	1.456972	20.136279
62061	0	-0.342274	9.808332	-0.396741	-0.003418	0.098083	-0.003967	-0.744087	1.466364	20.132711
62062	0	-0.337087	9.747209	-0.372271	-0.003366	0.097472	-0.003724	-0.745946	1.475361	20.125872
62063	0	-0.335393	9.692388	-0.341950	-0.003357	0.096924	-0.003418	-0.744317	1.475673	20.118300
62064	0	-0.372084	9.643541	-0.354392	-0.003717	0.096436	-0.003544	-0.744611	1.483581	20.116685
62065	0	-0.336073	9.631336	-0.360059	-0.003357	0.096313	-0.003601	-0.745562	1.491931	20.115136
62066	0	-0.312362	9.594595	-0.342435	-0.003120	0.095946	-0.003417	-0.737127	1.499600	20.112725
62067	0	-0.299384	9.551984	-0.317619	-0.002991	0.095520	-0.003174	-0.734607	1.507198	20.108423
62068	0	-0.287822	9.557985	-0.367115	-0.002875	0.095580	-0.003667	-0.729794	1.514484	20.102620
62069	0	-0.317580	9.527562	-0.342328	-0.003174	0.095276	-0.003418	-0.723759	1.520681	20.102799
62070	0	-0.323942	9.533583	-0.337223	-0.003240	0.095336	-0.003368	-0.719562	1.524248	20.105872
62071	0	-0.353725	9.503174	-0.275006	-0.003540	0.095032	-0.002747	-0.715719	1.524745	20.102026
62072	0	-0.317025	9.521365	-0.300469	-0.003169	0.095214	-0.002998	-0.708570	1.529998	20.102858
62073	0	-0.274622	9.551995	-0.305440	-0.002747	0.095520	-0.003052	-0.705902	1.533365	20.103496
62074	0	-0.323600	9.527483	-0.312037	-0.003235	0.095275	-0.003119	-0.704124	1.538546	20.103760
62075	0	-0.323082	9.576404	-0.330323	-0.003235	0.095764	-0.003296	-0.695877	1.537501	20.107328
62076	0	-0.347363	9.600726	-0.282299	-0.003471	0.096007	-0.002823	-0.696187	1.544002	20.106148
62077	0	-0.311102	9.619131	-0.342232	-0.003113	0.096191	-0.003418	-0.691466	1.545686	20.107259
62078	0	-0.322770	9.655665	-0.428557	-0.003232	0.096557	-0.004282	-0.687715	1.544368	20.109085
62079	0	-0.341250	9.704576	-0.385365	-0.003418	0.097046	-0.003845	-0.678182	1.541696	20.108419
62080	0	-0.364801	9.734992	-0.368827	-0.003652	0.097350	-0.003679	-0.668085	1.541228	20.109876
62081	0	-0.341409	9.771715	-0.385206	-0.003418	0.097717	-0.003845	-0.660684	1.540467	20.117744
62082	0	-0.365302	9.789904	-0.399257	-0.003654	0.097899	-0.003982	-0.648293	1.542541	20.119336
62083	0	-0.359955	9.832728	-0.416016	-0.003601	0.098328	-0.004150	-0.637418	1.544550	20.121683
62084	0	-0.371245	9.893697	-0.405723	-0.003720	0.098937	-0.004048	-0.627549	1.539254	20.122101
62085	0	-0.365592	9.936502	-0.397839	-0.003662	0.099365	-0.003967	-0.615337	1.535899	20.127755
62086	0	-0.401133	9.930304	-0.424354	-0.004016	0.099303	-0.004234	-0.605308	1.534396	20.133350
62087	0	-0.365826	9.936506	-0.391427	-0.003662	0.099365	-0.003906	-0.596603	1.533728	20.138208
62088	0	-0.347021	9.973025	-0.466087	-0.003471	0.099730	-0.004655	-0.590290	1.536180	20.143775
62089	0	-0.341537	9.985330	-0.470613	-0.003418	0.099854	-0.004700	-0.583349	1.536956	20.143279
62090	0	-0.402026	9.973024	-0.399030	-0.004024	0.099730	-0.003981	-0.572686	1.536948	20.143795
62091	0	-0.408755	9.979251	-0.396832	-0.004089	0.099792	-0.003967	-0.571874	1.538652	20.145158
62092	0	-0.390372	9.979236	-0.372900	-0.003903	0.099792	-0.003726	-0.568691	1.542818	20.139846
62093	0	-0.348137	9.948700	-0.348537	-0.003479	0.099487	-0.003479	-0.561763	1.549327	20.139799
62094	0	-0.353685	9.930358	-0.379707	-0.003546	0.099303	-0.003798	-0.562705	1.542826	20.139745
62095	0	-0.360174	9.905990	-0.409250	-0.003601	0.099060	-0.004089	-0.559314	1.547359	20.134109
62096	0	-0.379044	9.899787	-0.379170	-0.003786	0.098998	-0.003791	-0.558641	1.556168	20.130741
62097	0	-0.378610	9.844948	-0.397102	-0.003784	0.098450	-0.003967	-0.554408	1.562171	20.122128
62098	0	-0.348394	9.802152	-0.421864	-0.003484	0.098022	-0.004219	-0.555253	1.566116	20.120125
62099	0	-0.354330	9.777787	-0.409732	-0.003540	0.097778	-0.004089	-0.546173	1.573688	20.116298
62100	0	-0.348593	9.728895	-0.374274	-0.003486	0.097289	-0.003739	-0.542539	1.577749	20.110783
62101	0	-0.347790	9.698482	-0.378643	-0.003479	0.096985	-0.003784	-0.540052	1.580217	20.100428
62102	0	-0.341960	9.655648	-0.336350	-0.003416	0.096557	-0.003362	-0.538194	1.588214	20.096735
62103	0	-0.317914	9.606914	-0.378476	-0.003174	0.096069	-0.003784	-0.537850	1.598307	20.094573
62104	0	-0.306328	9.576314	-0.372668	-0.003063	0.095763	-0.003725	-0.536131	1.602161	20.086784
62105	0	-0.335626	9.588623	-0.323562	-0.003357	0.095886	-0.003235	-0.535657	1.605120	20.086327
62106	0	-0.354020	9.570232	-0.414795	-0.003539	0.095702	-0.004152	-0.541046	1.610169	20.078928
62107	0	-0.347875	9.515383	-0.396692	-0.003479	0.095154	-0.003967	-0.541888	1.613597	20.078221
62108	0	-0.299364	9.503154	-0.342088	-0.002991	0.095032	-0.003418	-0.538639	1.620897	20.067918
62109	0	-0.286805	9.533695	-0.347853	-0.002869	0.095337	-0.003479	-0.539606	1.623925	20.065118
62110	0	-0.329029	9.521485	-0.378706	-0.003295	0.095215	-0.003783	-0.535502	1.622055	20.067823
62111	0	-0.353560	9.558109	-0.287311	-0.003540	0.095581	-0.002869	-0.530731	1.620427	20.072330
62112	0	-0.322165	9.570233	-0.342730	-0.003226	0.095702	-0.003428	-0.531459	1.618608	20.072022
62113	0	-0.298087	9.594746	-0.378709	-0.002991	0.095947	-0.003784	-0.528474	1.610560	20.070599
62114	0	-0.314602	9.588644	-0.373169	-0.003155	0.095886	-0.003730	-0.526778	1.603834	20.076309
62115	0	-0.304968	9.631347	-0.384695	-0.003052	0.096313	-0.003845	-0.525127	1.605073	20.077210
62116	0	-0.334954	9.686182	-0.421864	-0.003353	0.096862	-0.004215	-0.521587	1.604543	20.081645
62117	0	-0.372031	9.680176	-0.415287	-0.003723	0.096802	-0.004150	-0.519056	1.604889	20.080282
62118	0	-0.371172	9.747226	-0.318519	-0.003718	0.097472	-0.003180	-0.512987	1.600757	20.082893
62119	0	-0.341318	9.783944	-0.366429	-0.003418	0.097839	-0.003662	-0.510888	1.598862	20.083185
62120	0	-0.352413	9.790046	-0.397695	-0.003531	0.097900	-0.003972	-0.505615	1.593996	20.084132
62121	0	-0.353295	9.826669	-0.445929	-0.003540	0.098267	-0.004456	-0.501753	1.589424	20.087626
62122	0	-0.358326	9.844979	-0.470897	-0.003588	0.098450	-0.004707	-0.500384	1.587936	20.091202
62123	0	-0.395963	9.863316	-0.427146	-0.003967	0.098633	-0.004272	-0.502164	1.582747	20.098322
62124	0	-0.382236	9.942674	-0.469400	-0.003830	0.099426	-0.004698	-0.507121	1.577709	20.100263
62125	0	-0.396203	9.979244	-0.500977	-0.003967	0.099792	-0.005005	-0.501938	1.575361	20.098868
62126	0	-0.383285	9.966922	-0.471752	-0.003836	0.099669	-0.004710	-0.493916	1.575793	20.097718
62127	0	-0.359849	9.973150	-0.378524	-0.003601	0.099731	-0.003784	-0.493107	1.576538	20.099392
62128	0	-0.347139	9.979250	-0.391111	-0.003474	0.099792	-0.003909	-0.491211	1.576980	20.101653
62129	0	-0.347489	9.991457	-0.378753	-0.003479	0.099915	-0.003784	-0.487782	1.575975	20.103259
62130	0	-0.353288	9.973079	-0.476184	-0.003532	0.099730	-0.004768	-0.495714	1.580194	20.105125
62131	0	-0.366068	9.967058	-0.408661	-0.003662	0.099670	-0.004089	-0.499276	1.582244	20.106522
62132	0	-0.402255	9.936556	-0.414153	-0.004026	0.099365	-0.004146	-0.504288	1.581488	20.102317
62133	0	-0.397172	9.924316	-0.463498	-0.003967	0.099243	-0.004639	-0.509114	1.590315	20.107518
62134	0	-0.367163	9.899914	-0.499584	-0.003672	0.098999	-0.004998	-0.512148	1.593941	20.104826
62135	0	-0.317332	9.857198	-0.457371	-0.003174	0.098572	-0.004578	-0.517037	1.597008	20.100100
62136	0	-0.384604	9.783938	-0.383506	-0.003844	0.097839	-0.003838	-0.520283	1.602793	20.097902
62137	0	-0.359972	9.796155	-0.366011	-0.003601	0.097961	-0.003662	-0.522972	1.604916	20.098506
62138	0	-0.372125	9.753437	-0.340881	-0.003721	0.097534	-0.003414	-0.529433	1.608685	20.088497
62139	0	-0.353906	9.735125	-0.316960	-0.003540	0.097351	-0.003174	-0.534762	1.611261	20.085040
62140	0	-0.366022	9.674094	-0.328179	-0.003660	0.096741	-0.003288	-0.542900	1.614979	20.087480
62141	0	-0.329355	9.613065	-0.243341	-0.003296	0.096130	-0.002441	-0.552666	1.616033	20.077559
62142	0	-0.310693	9.594750	-0.370346	-0.003109	0.095947	-0.003708	-0.558336	1.617282	20.074499
62143	0	-0.304739	9.576466	-0.408094	-0.003052	0.095764	-0.004089	-0.568885	1.615739	20.078415
62144	0	-0.310557	9.521488	-0.370478	-0.003104	0.095215	-0.003707	-0.571828	1.621065	20.076770
62145	0	-0.353571	9.545925	-0.310947	-0.003540	0.095459	-0.003113	-0.576275	1.619570	20.075379
62146	0	-0.346734	9.552019	-0.347162	-0.003470	0.095520	-0.003473	-0.578664	1.619573	20.070803
62147	0	-0.329411	9.527614	-0.316798	-0.003296	0.095276	-0.003174	-0.586172	1.621115	20.073010
62148	0	-0.298485	9.515394	-0.316133	-0.002988	0.095154	-0.003162	-0.587822	1.621197	20.067574
62149	0	-0.286623	9.545905	-0.341823	-0.002869	0.095459	-0.003418	-0.587930	1.621978	20.064596
62150	0	-0.298469	9.545920	-0.384255	-0.002987	0.095459	-0.003846	-0.592800	1.622986	20.069543
62151	0	-0.341569	9.558130	-0.365782	-0.003418	0.095581	-0.003662	-0.598526	1.623920	20.079367
62152	0	-0.347201	9.594763	-0.376926	-0.003475	0.095947	-0.003776	-0.606582	1.623784	20.078980
62153	0	-0.341335	9.625271	-0.414806	-0.003418	0.096252	-0.004150	-0.609747	1.621934	20.076456
62154	0	-0.340514	9.637472	-0.432843	-0.003409	0.096375	-0.004330	-0.611679	1.620534	20.080898
62155	0	-0.335339	9.692404	-0.347662	-0.003357	0.096924	-0.003479	-0.615180	1.619980	20.088200
62156	0	-0.334819	9.735130	-0.298087	-0.003350	0.097351	-0.002986	-0.621611	1.621222	20.087023
62157	0	-0.347435	9.790059	-0.274530	-0.003479	0.097900	-0.002747	-0.623811	1.619356	20.095264
62158	0	-0.370617	9.790062	-0.341868	-0.003715	0.097900	-0.003416	-0.621432	1.613172	20.103998
62159	0	-0.353387	9.851106	-0.335409	-0.003540	0.098511	-0.003357	-0.625402	1.609627	20.110341
62160	0	-0.357846	9.869425	-0.420490	-0.003589	0.098694	-0.004206	-0.626888	1.601427	20.113730
62161	0	-0.365338	9.906050	-0.402533	-0.003662	0.099060	-0.004028	-0.630891	1.594996	20.117824
62162	0	-0.363898	9.918252	-0.438493	-0.003645	0.099182	-0.004389	-0.635882	1.591765	20.119141
62163	0	-0.347508	9.948759	-0.402463	-0.003479	0.099487	-0.004028	-0.640731	1.590910	20.126320
62164	0	-0.334852	9.967027	-0.372096	-0.003349	0.099670	-0.003716	-0.636094	1.593664	20.129892
62165	0	-0.371409	9.973189	-0.402559	-0.003723	0.099731	-0.004028	-0.639679	1.586914	20.130629
62166	0	-0.382386	9.997576	-0.377807	-0.003827	0.099976	-0.003779	-0.641633	1.586869	20.129357
62167	0	-0.402586	9.997592	-0.402239	-0.004028	0.099976	-0.004028	-0.648747	1.587699	20.125488
62168	0	-0.359837	10.003669	-0.401320	-0.003596	0.100037	-0.004017	-0.653417	1.593713	20.127421
62169	0	-0.317576	9.967065	-0.420418	-0.003174	0.099670	-0.004211	-0.662227	1.599580	20.133468
62170	0	-0.348281	9.967053	-0.395091	-0.003484	0.099670	-0.003953	-0.665042	1.602120	20.131282
62171	0	-0.378496	9.899926	-0.438846	-0.003784	0.098999	-0.004395	-0.672539	1.606678	20.132680
62172	0	-0.384588	9.863311	-0.425531	-0.003847	0.098633	-0.004261	-0.679518	1.608872	20.130035
62173	0	-0.360433	9.869382	-0.378169	-0.003601	0.098694	-0.003784	-0.682693	1.616303	20.124832
62174	0	-0.372872	9.814376	-0.365367	-0.003730	0.098144	-0.003657	-0.687201	1.618680	20.117225
62175	0	-0.360215	9.796175	-0.414188	-0.003601	0.097961	-0.004150	-0.697384	1.623554	20.112705
62176	0	-0.336001	9.777863	-0.369843	-0.003360	0.097778	-0.003707	-0.707657	1.627465	20.109886
62177	0	-0.329978	9.716805	-0.365639	-0.003296	0.097168	-0.003662	-0.714750	1.635698	20.107917
62178	0	-0.324394	9.704613	-0.333815	-0.003243	0.097046	-0.003345	-0.723801	1.639942	20.105709
62179	0	-0.342035	9.667977	-0.316885	-0.003418	0.096680	-0.003174	-0.730025	1.646439	20.105418
62180	0	-0.360645	9.625274	-0.321560	-0.003606	0.096252	-0.003225	-0.741855	1.650843	20.098792
62181	0	-0.330035	9.594737	-0.328852	-0.003296	0.095947	-0.003296	-0.751111	1.659811	20.099336
62182	0	-0.318102	9.594761	-0.290646	-0.003183	0.095947	-0.002915	-0.762151	1.660694	20.094601
62183	0	-0.305284	9.576423	-0.335403	-0.003052	0.095764	-0.003357	-0.766139	1.665629	20.098139
62184	0	-0.324061	9.545889	-0.298577	-0.003238	0.095459	-0.002986	-0.766621	1.672791	20.089810
62185	0	-0.299220	9.552009	-0.298706	-0.002991	0.095520	-0.002991	-0.771501	1.678203	20.091777
62186	0	-0.305207	9.545931	-0.297708	-0.003056	0.095459	-0.002984	-0.780332	1.677647	20.093176
62187	0	-0.311649	9.551986	-0.280902	-0.003113	0.095520	-0.002808	-0.779111	1.685722	20.093192
62188	0	-0.312062	9.570225	-0.299091	-0.003120	0.095702	-0.002994	-0.782649	1.689626	20.086777
62189	0	-0.347796	9.539802	-0.311174	-0.003479	0.095398	-0.003113	-0.784380	1.692004	20.087876
62190	0	-0.340969	9.558130	-0.341551	-0.003416	0.095581	-0.003416	-0.785708	1.687988	20.095671
62191	0	-0.286616	9.625264	-0.341460	-0.002869	0.096252	-0.003418	-0.790180	1.688638	20.095712
62192	0	-0.310742	9.637459	-0.292095	-0.003108	0.096375	-0.002923	-0.793115	1.691539	20.095188
62193	0	-0.323372	9.692390	-0.286767	-0.003235	0.096924	-0.002869	-0.794824	1.693792	20.097161
62194	0	-0.365576	9.692416	-0.371708	-0.003660	0.096924	-0.003721	-0.800257	1.692156	20.101737
62195	0	-0.323338	9.729023	-0.310834	-0.003235	0.097290	-0.003113	-0.806018	1.694012	20.107054
62196	0	-0.352940	9.759548	-0.316577	-0.003537	0.097595	-0.003165	-0.805970	1.688485	20.111519
62197	0	-0.316933	9.790061	-0.372129	-0.003174	0.097900	-0.003723	-0.808667	1.686827	20.115827
62198	0	-0.340677	9.814459	-0.384308	-0.003409	0.098145	-0.003842	-0.808392	1.687390	20.120049
62199	0	-0.341797	9.869393	-0.433171	-0.003418	0.098694	-0.004333	-0.810976	1.690991	20.123529
62200	0	-0.378577	9.905995	-0.360059	-0.003785	0.099060	-0.003598	-0.808585	1.695327	20.119341
62201	0	-0.390216	9.906024	-0.390580	-0.003906	0.099060	-0.003906	-0.809548	1.694198	20.119147
62202	0	-0.328382	9.936540	-0.396681	-0.003288	0.099365	-0.003967	-0.810598	1.692669	20.119734
62203	0	-0.329867	9.936502	-0.403126	-0.003296	0.099365	-0.004028	-0.807629	1.699446	20.120468
62204	0	-0.372714	9.960853	-0.378983	-0.003729	0.099608	-0.003791	-0.809241	1.701050	20.119876
62205	0	-0.378042	9.967060	-0.402714	-0.003784	0.099670	-0.004028	-0.811055	1.700322	20.122276
62206	0	-0.377995	9.973129	-0.439399	-0.003778	0.099731	-0.004393	-0.809918	1.706717	20.123371
62207	0	-0.366057	9.967048	-0.427219	-0.003662	0.099670	-0.004272	-0.810719	1.708551	20.127870
62208	0	-0.366075	9.930410	-0.378524	-0.003659	0.099304	-0.003784	-0.809670	1.713859	20.120671
62209	0	-0.379029	9.918181	-0.311537	-0.003784	0.099182	-0.003113	-0.807105	1.724521	20.124296
62210	0	-0.355388	9.899807	-0.366649	-0.003552	0.098998	-0.003668	-0.808890	1.729776	20.116523
62211	0	-0.341743	9.863296	-0.347541	-0.003418	0.098633	-0.003479	-0.813378	1.732741	20.111483
62212	0	-0.341833	9.832779	-0.389457	-0.003417	0.098328	-0.003900	-0.819359	1.737807	20.099057
62213	0	-0.360165	9.820549	-0.354171	-0.003601	0.098206	-0.003540	-0.817719	1.742065	20.093826
62214	0	-0.342288	9.802135	-0.366742	-0.003420	0.098022	-0.003666	-0.816215	1.749154	20.088659
62215	0	-0.359786	9.753450	-0.328980	-0.003601	0.097534	-0.003296	-0.823738	1.748975	20.085699
62216	0	-0.347639	9.722887	-0.365118	-0.003473	0.097229	-0.003651	-0.823570	1.756217	20.086127
62217	0	-0.317700	9.686275	-0.335525	-0.003174	0.096863	-0.003357	-0.825874	1.763554	20.080757
62218	0	-0.330845	9.661746	-0.329408	-0.003303	0.096618	-0.003293	-0.824915	1.774107	20.073873
62219	0	-0.323456	9.661869	-0.323416	-0.003235	0.096619	-0.003235	-0.826180	1.777323	20.072737
62220	0	-0.347780	9.613039	-0.292945	-0.003479	0.096130	-0.002929	-0.825641	1.779496	20.067954
62221	0	-0.311843	9.588613	-0.268245	-0.003113	0.095886	-0.002686	-0.829693	1.789846	20.064906
62222	0	-0.318613	9.588546	-0.358975	-0.003185	0.095885	-0.003595	-0.836779	1.794430	20.063868
62223	0	-0.299264	9.570304	-0.354069	-0.002991	0.095703	-0.003540	-0.836416	1.800280	20.063142
62224	0	-0.317975	9.570215	-0.317522	-0.003179	0.095702	-0.003176	-0.837534	1.805213	20.066216
62225	0	-0.359890	9.558113	-0.335701	-0.003601	0.095581	-0.003357	-0.837906	1.806162	20.069367
62226	0	-0.377928	9.527600	-0.298922	-0.003780	0.095276	-0.002992	-0.841334	1.808410	20.073847
62227	0	-0.311288	9.594701	-0.269459	-0.003113	0.095947	-0.002686	-0.830933	1.812098	20.070036
62228	0	-0.323884	9.582409	-0.307142	-0.003236	0.095824	-0.003070	-0.829491	1.819268	20.069927
62229	0	-0.341504	9.588617	-0.336169	-0.003418	0.095886	-0.003357	-0.824286	1.819313	20.074247
62230	0	-0.322475	9.637357	-0.343229	-0.003229	0.096374	-0.003428	-0.820256	1.817638	20.080631
62231	0	-0.335443	9.643551	-0.342157	-0.003357	0.096436	-0.003418	-0.816397	1.818206	20.080012
62232	0	-0.322916	9.698396	-0.348600	-0.003230	0.096984	-0.003487	-0.817501	1.820638	20.074428
62233	0	-0.359498	9.728996	-0.409655	-0.003601	0.097290	-0.004089	-0.809615	1.817019	20.080783
62234	0	-0.364697	9.753304	-0.392949	-0.003651	0.097533	-0.003922	-0.800694	1.816205	20.083949
62235	0	-0.323070	9.796120	-0.397629	-0.003235	0.097961	-0.003967	-0.790653	1.814874	20.087301
62236	0	-0.328757	9.814337	-0.393021	-0.003288	0.098144	-0.003924	-0.784327	1.817586	20.090382
62237	0	-0.346941	9.869395	-0.287677	-0.003479	0.098694	-0.002869	-0.775533	1.809925	20.097936
62238	0	-0.357752	9.857165	-0.338157	-0.003582	0.098572	-0.003373	-0.766179	1.808239	20.099662
62239	0	-0.335165	9.942640	-0.329739	-0.003357	0.099426	-0.003296	-0.764915	1.805662	20.100591
62240	0	-0.359337	9.912080	-0.409869	-0.003592	0.099121	-0.004093	-0.759105	1.811314	20.106516
62241	0	-0.366061	9.924320	-0.415085	-0.003662	0.099243	-0.004150	-0.759029	1.813090	20.109680
62242	0	-0.359921	9.924281	-0.446361	-0.003598	0.099243	-0.004457	-0.751146	1.817700	20.106255
62243	0	-0.366336	9.954807	-0.452144	-0.003662	0.099548	-0.004517	-0.745952	1.822625	20.105250
62244	0	-0.342025	9.954705	-0.410841	-0.003421	0.099547	-0.004100	-0.736481	1.825453	20.107284
62245	0	-0.396414	9.924307	-0.439959	-0.003967	0.099243	-0.004395	-0.730890	1.825280	20.102834
62246	0	-0.407865	9.912014	-0.343444	-0.004084	0.099120	-0.003428	-0.724211	1.823046	20.099099
62247	0	-0.372309	9.899876	-0.348662	-0.003723	0.098999	-0.003479	-0.715890	1.826480	20.103151
62248	0	-0.342258	9.875366	-0.380227	-0.003418	0.098754	-0.003799	-0.712983	1.835328	20.103084
62249	0	-0.347728	9.893804	-0.360130	-0.003479	0.098938	-0.003601	-0.713057	1.836832	20.100684
62250	0	-0.371853	9.826675	-0.384418	-0.003720	0.098267	-0.003846	-0.715735	1.838273	20.099358
62251	0	-0.347982	9.808342	-0.433466	-0.003479	0.098083	-0.004333	-0.714778	1.842706	20.098774
62252	0	-0.366231	9.753317	-0.391204	-0.003664	0.097533	-0.003909	-0.711738	1.844185	20.101105
62253	0	-0.390752	9.747286	-0.372931	-0.003906	0.097473	-0.003723	-0.704804	1.849166	20.096145
62254	0	-0.329779	9.710603	-0.422350	-0.003299	0.097106	-0.004224	-0.705582	1.851506	20.099042
62255	0	-0.311481	9.704566	-0.269165	-0.003113	0.097046	-0.002686	-0.698677	1.857435	20.094270
62256	0	-0.330006	9.649562	-0.282089	-0.003301	0.096496	-0.002820	-0.698048	1.860204	20.094204
62257	0	-0.341981	9.649653	-0.286838	-0.003418	0.096497	-0.002869	-0.698826	1.865865	20.096240
62258	0	-0.360291	9.600745	-0.366134	-0.003605	0.096007	-0.003662	-0.700094	1.866981	20.094711
62259	0	-0.341623	9.570310	-0.415251	-0.003418	0.095703	-0.004150	-0.697948	1.868365	20.095198
62260	0	-0.310960	9.576333	-0.403050	-0.003110	0.095763	-0.004033	-0.701274	1.871388	20.085293
62261	0	-0.329152	9.564214	-0.445776	-0.003296	0.095642	-0.004456	-0.699086	1.869607	20.087555
62262	0	-0.322627	9.545874	-0.373406	-0.003226	0.095459	-0.003728	-0.691974	1.873047	20.082725
62263	0	-0.341511	9.576407	-0.244899	-0.003418	0.095764	-0.002441	-0.683272	1.873124	20.083282
62264	0	-0.365500	9.576310	-0.301232	-0.003657	0.095763	-0.003006	-0.676017	1.873808	20.082089
62265	0	-0.329221	9.582518	-0.287345	-0.003296	0.095825	-0.002869	-0.670765	1.872838	20.087285
62266	0	-0.310110	9.612960	-0.336677	-0.003106	0.096129	-0.003367	-0.671926	1.870319	20.087354
62267	0	-0.329188	9.625237	-0.360656	-0.003296	0.096252	-0.003601	-0.665833	1.868988	20.088528
62268	0	-0.365121	9.637357	-0.404239	-0.003654	0.096374	-0.004040	-0.663202	1.868546	20.093619
62269	0	-0.347541	9.649657	-0.378778	-0.003479	0.096497	-0.003784	-0.659310	1.867715	20.096624
62270	0	-0.346892	9.704473	-0.410490	-0.003472	0.097045	-0.004097	-0.650510	1.867155	20.107781
62271	0	-0.347269	9.753444	-0.421067	-0.003479	0.097534	-0.004211	-0.651834	1.863176	20.110535
62272	0	-0.327584	9.747315	-0.391148	-0.003284	0.097473	-0.003905	-0.644980	1.857603	20.107178
62273	0	-0.383687	9.783948	-0.330202	-0.003845	0.097839	-0.003296	-0.638376	1.851252	20.113307
62274	0	-0.388548	9.814430	-0.368562	-0.003890	0.098145	-0.003675	-0.625900	1.849367	20.117187
62275	0	-0.347518	9.857203	-0.408640	-0.003479	0.098572	-0.004089	-0.629821	1.848355	20.121586
62276	0	-0.359303	9.881585	-0.402460	-0.003593	0.098816	-0.004023	-0.628029	1.851306	20.128438
62277	0	-0.371828	9.875471	-0.464618	-0.003723	0.098755	-0.004639	-0.619732	1.849085	20.130079
62278	0	-0.389229	9.954743	-0.374197	-0.003897	0.099547	-0.003738	-0.615960	1.847430	20.129028
62279	0	-0.359757	9.948732	-0.457999	-0.003601	0.099487	-0.004578	-0.613742	1.846835	20.134047
62280	0	-0.389667	9.942633	-0.397335	-0.003900	0.099426	-0.003972	-0.612659	1.846914	20.134736
62281	0	-0.359900	9.973149	-0.354096	-0.003601	0.099731	-0.003540	-0.611872	1.847989	20.130124
62282	0	-0.341080	9.960945	-0.433723	-0.003414	0.099609	-0.004336	-0.611313	1.847560	20.132816
62283	0	-0.359476	9.954851	-0.433489	-0.003601	0.099548	-0.004333	-0.610045	1.843706	20.130994
62284	0	-0.401664	9.912112	-0.476245	-0.004016	0.099121	-0.004764	-0.611639	1.847902	20.125800
62285	0	-0.372173	9.912113	-0.439492	-0.003723	0.099121	-0.004395	-0.611548	1.849681	20.125168
62286	0	-0.360012	9.881593	-0.402806	-0.003599	0.098816	-0.004029	-0.613243	1.854195	20.120634
62287	0	-0.372519	9.857174	-0.500401	-0.003723	0.098572	-0.005005	-0.614578	1.859950	20.120088
62288	0	-0.378657	9.844875	-0.402975	-0.003789	0.098449	-0.004027	-0.612095	1.860604	20.118553
62289	0	-0.390800	9.814437	-0.366447	-0.003906	0.098145	-0.003662	-0.609547	1.866079	20.113112
62290	0	-0.348085	9.808262	-0.378887	-0.003483	0.098083	-0.003789	-0.609923	1.867207	20.110166
62291	0	-0.317584	9.765614	-0.390725	-0.003174	0.097656	-0.003906	-0.609076	1.872976	20.110030
62292	0	-0.329934	9.710613	-0.360120	-0.003301	0.097106	-0.003604	-0.612613	1.874834	20.108868
62293	0	-0.341292	9.704619	-0.359799	-0.003418	0.097046	-0.003601	-0.616586	1.872297	20.105625
62294	0	-0.377524	9.661871	-0.359328	-0.003775	0.096619	-0.003595	-0.619352	1.876421	20.104343
62295	0	-0.347699	9.649660	-0.329753	-0.003479	0.096497	-0.003296	-0.617675	1.877480	20.100682
62296	0	-0.353471	9.588527	-0.378952	-0.003536	0.095885	-0.003788	-0.616107	1.879080	20.095770
62297	0	-0.335261	9.606950	-0.317339	-0.003357	0.096069	-0.003174	-0.617003	1.877342	20.095077
62298	0	-0.340757	9.588624	-0.354139	-0.003409	0.095886	-0.003540	-0.615864	1.878577	20.100216
62299	0	-0.335534	9.552013	-0.335525	-0.003357	0.095520	-0.003357	-0.618142	1.880098	20.095545
62300	0	-0.341180	9.600826	-0.354159	-0.003415	0.096008	-0.003537	-0.613109	1.879573	20.089293
62301	0	-0.317281	9.558103	-0.280972	-0.003174	0.095581	-0.002808	-0.610958	1.881774	20.089195
62302	0	-0.335587	9.576320	-0.372744	-0.003355	0.095763	-0.003728	-0.611945	1.886170	20.091378
62303	0	-0.310841	9.588634	-0.396801	-0.003113	0.095886	-0.003967	-0.611509	1.884329	20.092296
62304	0	-0.352676	9.594735	-0.378831	-0.003531	0.095947	-0.003786	-0.609308	1.882117	20.095976
62305	0	-0.316731	9.643568	-0.390838	-0.003174	0.096436	-0.003906	-0.607154	1.877754	20.096878
62306	0	-0.302882	9.637504	-0.390615	-0.003039	0.096375	-0.003911	-0.613320	1.868601	20.095158
62307	0	-0.322619	9.661896	-0.360051	-0.003235	0.096619	-0.003601	-0.614549	1.861686	20.102973
62308	0	-0.339506	9.704631	-0.341091	-0.003401	0.097046	-0.003417	-0.622133	1.858298	20.101044
62309	0	-0.335124	9.753429	-0.354238	-0.003357	0.097534	-0.003540	-0.619905	1.854977	20.104301
62310	0	-0.358403	9.741233	-0.366739	-0.003591	0.097412	-0.003667	-0.619704	1.850646	20.106424
62311	0	-0.353328	9.777866	-0.402613	-0.003540	0.097778	-0.004028	-0.622746	1.846098	20.111100
62312	0	-0.358868	9.826680	-0.438556	-0.003588	0.098267	-0.004391	-0.629116	1.850564	20.112919
62313	0	-0.335062	9.832803	-0.469591	-0.003357	0.098328	-0.004700	-0.633940	1.846569	20.112452
62314	0	-0.352002	9.869406	-0.457216	-0.003528	0.098694	-0.004571	-0.633022	1.841107	20.116347
62315	0	-0.359440	9.881621	-0.384396	-0.003601	0.098816	-0.003845	-0.635093	1.836737	20.127154
62316	0	-0.383166	9.918207	-0.402890	-0.003833	0.099182	-0.004026	-0.632659	1.838766	20.131294
62317	0	-0.347322	9.936550	-0.427103	-0.003479	0.099365	-0.004272	-0.634793	1.835473	20.136057
62318	0	-0.334190	9.942632	-0.372215	-0.003345	0.099426	-0.003720	-0.633173	1.834694	20.145104
62319	0	-0.323337	9.979266	-0.426939	-0.003235	0.099792	-0.004272	-0.637098	1.836338	20.145190
62320	0	-0.378277	9.954815	-0.408683	-0.003781	0.099548	-0.004084	-0.633879	1.841372	20.148658
62321	0	-0.384427	9.942640	-0.372067	-0.003845	0.099426	-0.003723	-0.636991	1.843658	20.145825
62322	0	-0.377855	9.930458	-0.389545	-0.003782	0.099304	-0.003901	-0.644316	1.842725	20.146944
62323	0	-0.354090	9.924332	-0.341256	-0.003540	0.099243	-0.003418	-0.650897	1.847092	20.145361
62324	0	-0.372342	9.899913	-0.371145	-0.003725	0.098999	-0.003713	-0.652582	1.848576	20.141743
62325	0	-0.347602	9.893823	-0.359726	-0.003479	0.098938	-0.003601	-0.657393	1.848491	20.140233
62326	0	-0.377792	9.838890	-0.340535	-0.003778	0.098389	-0.003411	-0.664642	1.851241	20.137974
62327	0	-0.347877	9.820567	-0.353727	-0.003479	0.098206	-0.003540	-0.668189	1.854348	20.133186
62328	0	-0.329440	9.808369	-0.340909	-0.003296	0.098083	-0.003413	-0.673216	1.855994	20.126472
62329	0	-0.329633	9.771734	-0.359925	-0.003296	0.097717	-0.003601	-0.675740	1.859857	20.126623
62330	0	-0.348202	9.759536	-0.353007	-0.003480	0.097595	-0.003536	-0.683320	1.865645	20.123777
62331	0	-0.329610	9.686300	-0.341186	-0.003296	0.096863	-0.003418	-0.690833	1.869262	20.120001
62332	0	-0.323649	9.661872	-0.364818	-0.003236	0.096619	-0.003651	-0.694078	1.873411	20.115914
62333	0	-0.323203	9.637472	-0.286486	-0.003235	0.096375	-0.002869	-0.698942	1.873429	20.112687
62334	0	-0.316366	9.655798	-0.267227	-0.003169	0.096558	-0.002679	-0.707106	1.870430	20.109799
62335	0	-0.335477	9.619159	-0.280390	-0.003357	0.096191	-0.002808	-0.711946	1.871218	20.109291
62336	0	-0.341403	9.613059	-0.297719	-0.003414	0.096130	-0.002984	-0.720448	1.874449	20.106698
62337	0	-0.305155	9.606973	-0.395800	-0.003052	0.096069	-0.003967	-0.731890	1.877529	20.102877
62338	0	-0.317426	9.588662	-0.357211	-0.003174	0.095886	-0.003583	-0.745261	1.881377	20.102555
62339	0	-0.298751	9.600836	-0.402935	-0.002991	0.096008	-0.004028	-0.744425	1.880877	20.101969
62340	0	-0.340958	9.588634	-0.396982	-0.003412	0.095886	-0.003970	-0.745146	1.881010	20.099868
62341	0	-0.347225	9.576445	-0.414944	-0.003479	0.095764	-0.004150	-0.746831	1.876300	20.105103
62342	0	-0.358301	9.594757	-0.371885	-0.003588	0.095947	-0.003722	-0.751287	1.874012	20.110918
62343	0	-0.329222	9.619163	-0.262086	-0.003296	0.096191	-0.002625	-0.756090	1.872956	20.114756
62344	0	-0.353306	9.600838	-0.310413	-0.003533	0.096008	-0.003106	-0.758920	1.875925	20.119529
62345	0	-0.292375	9.649681	-0.298930	-0.002930	0.096497	-0.002991	-0.761088	1.872196	20.124406
62346	0	-0.303353	9.698510	-0.353649	-0.003040	0.096985	-0.003537	-0.762257	1.867514	20.120169
62347	0	-0.323108	9.716814	-0.378313	-0.003235	0.097168	-0.003784	-0.763978	1.866384	20.127036
62348	0	-0.340560	9.722938	-0.347204	-0.003411	0.097229	-0.003477	-0.770279	1.863000	20.124741
62349	0	-0.347548	9.765637	-0.439467	-0.003479	0.097656	-0.004395	-0.770658	1.862225	20.131142
62350	0	-0.346871	9.777845	-0.402916	-0.003472	0.097778	-0.004029	-0.771208	1.861306	20.133269
62351	0	-0.347748	9.814467	-0.378205	-0.003479	0.098145	-0.003784	-0.774139	1.862845	20.139841
62352	0	-0.359550	9.832782	-0.365594	-0.003598	0.098328	-0.003658	-0.777377	1.863006	20.144966
62353	0	-0.366032	9.881600	-0.372267	-0.003662	0.098816	-0.003723	-0.778281	1.864248	20.145152
62354	0	-0.353626	9.924319	-0.317397	-0.003537	0.099243	-0.003174	-0.778448	1.866529	20.140989
62355	0	-0.354052	9.887688	-0.360248	-0.003540	0.098877	-0.003601	-0.777175	1.870408	20.139885
62356	0	-0.353914	9.924246	-0.396634	-0.003542	0.099242	-0.003970	-0.781916	1.870474	20.138989
62357	0	-0.372159	9.912124	-0.506415	-0.003723	0.099121	-0.005066	-0.784403	1.872012	20.141243
62358	0	-0.372405	9.912102	-0.463427	-0.003720	0.099121	-0.004636	-0.786434	1.879610	20.135539
62359	0	-0.335530	9.948742	-0.469838	-0.003357	0.099487	-0.004700	-0.788238	1.880976	20.131185
62360	0	-0.347673	9.918214	-0.396471	-0.003476	0.099182	-0.003965	-0.789344	1.884953	20.126825
62361	0	-0.366637	9.930400	-0.421248	-0.003662	0.099304	-0.004211	-0.788463	1.893165	20.126573
62362	0	-0.397145	9.869302	-0.415439	-0.003976	0.098693	-0.004153	-0.787249	1.891294	20.119655
62363	0	-0.384465	9.875488	-0.311369	-0.003845	0.098755	-0.003113	-0.786427	1.893990	20.115057
62364	0	-0.347877	9.838774	-0.311333	-0.003478	0.098388	-0.003115	-0.788453	1.898141	20.117912
62365	0	-0.372578	9.802249	-0.329213	-0.003723	0.098022	-0.003296	-0.793234	1.904544	20.121499
62366	0	-0.348758	9.808359	-0.401684	-0.003485	0.098083	-0.004022	-0.799155	1.911178	20.119643
62367	0	-0.353649	9.765647	-0.390386	-0.003540	0.097656	-0.003906	-0.802246	1.910311	20.116380
62368	0	-0.359951	9.716782	-0.377934	-0.003594	0.097168	-0.003780	-0.803706	1.919636	20.113527
62369	0	-0.348160	9.735103	-0.317235	-0.003479	0.097351	-0.003174	-0.805847	1.926005	20.116125
62370	0	-0.342555	9.698392	-0.341297	-0.003424	0.096984	-0.003415	-0.808562	1.931520	20.109834
62371	0	-0.311696	9.686268	-0.286780	-0.003113	0.096863	-0.002869	-0.809894	1.939789	20.108503
62372	0	-0.300125	9.661756	-0.262631	-0.002999	0.096618	-0.002624	-0.807025	1.945401	20.107944
62373	0	-0.317427	9.649653	-0.335806	-0.003174	0.096497	-0.003357	-0.806046	1.949234	20.106524
62374	0	-0.305391	9.612967	-0.341365	-0.003054	0.096129	-0.003421	-0.814873	1.952820	20.102832
62375	0	-0.323685	9.619151	-0.329098	-0.003235	0.096191	-0.003296	-0.821038	1.958482	20.099436
62376	0	-0.348421	9.588645	-0.444104	-0.003484	0.095886	-0.004446	-0.827363	1.962278	20.102001
[truncated: 501 more rows]
