# Supplementary material for: Properties of traditional bamboo carrying poles have implications for user interactions
Source: PLoS One. 2018 May 10;13(5):e0196208. doi: 10.1371/journal.pone.0196208 (PMC5945030; doi:10.1371/journal.pone.0196208)
Supplement: S1 Text — (ZIP) [file pone.0196208.s005.zip › ResTest_PoleD_L3Load2.txt]

// Start Time: Unknown
// Update Rate: 100.0Hz
// Filter Profile: human (34.3)
// Firmware Version: 2.1.4
PacketCounter	SampleTimeFine	Acc_X	Acc_Y	Acc_Z	VelInc_X	VelInc_Y	VelInc_Z	Roll	Pitch	Yaw	Latitude	Longitude	Altitude	Vel_X	Vel_Y	Vel_Z
60382	0	0.104257	9.844868	0.287138	0.001036	0.098449	0.002872	1.207399	3.264950	25.890697
60383	0	-0.456902	9.826708	0.475924	-0.004578	0.098267	0.004761	1.209132	3.254901	25.891355
60384	0	-0.742882	9.942725	0.292573	-0.007429	0.099427	0.002926	1.209358	3.254551	25.890600
60385	0	-0.452654	9.930372	0.286965	-0.004517	0.099304	0.002869	1.208026	3.266019	25.893770
60386	0	0.264647	9.924365	0.085912	0.002666	0.099243	0.000856	1.204970	3.288063	25.895750
60387	0	1.005587	9.826818	-0.078743	0.010071	0.098267	-0.000793	1.198783	3.305808	25.903670
60388	0	1.284261	9.814910	-0.132703	0.012848	0.098148	-0.001331	1.194265	3.312162	25.907328
60389	0	1.026292	9.832669	-0.012866	0.010254	0.098328	-0.000122	1.202906	3.301960	25.918380
60390	0	0.295599	9.893680	0.156940	0.002947	0.098937	0.001572	1.205805	3.291575	25.933751
60391	0	-0.529945	9.899977	0.390163	-0.005310	0.098999	0.003906	1.210497	3.279192	25.944598
60392	0	-1.010459	9.918468	0.468916	-0.010111	0.099184	0.004689	1.210357	3.271924	25.946550
60393	0	-0.814038	9.979051	0.519027	-0.008118	0.099792	0.005188	1.207282	3.297865	25.950943
60394	0	0.059447	9.899908	0.208641	0.000626	0.098999	0.002080	1.199856	3.333949	25.953979
60395	0	1.186874	9.863680	0.006409	0.011902	0.098633	0.000061	1.196820	3.372523	25.956686
60396	0	1.724914	9.876954	-0.114905	0.017267	0.098766	-0.001154	1.192726	3.393886	25.965183
60397	0	1.269658	9.893787	-0.127853	0.012695	0.098938	-0.001282	1.190438	3.392926	25.976975
60398	0	0.178325	9.869268	0.116276	0.001771	0.098693	0.001163	1.191391	3.378921	25.991666
60399	0	-0.908370	9.771836	0.353747	-0.009094	0.097717	0.003540	1.193485	3.366505	26.001026
60400	0	-1.443128	9.503671	0.512068	-0.014445	0.095035	0.005120	1.192906	3.349587	26.001921
60401	0	-1.183170	8.996744	0.585291	-0.011841	0.089966	0.005859	1.201680	3.338103	25.999024
60402	0	-0.277388	8.300873	0.217132	-0.002791	0.083008	0.002184	1.220023	3.313829	25.978441
60403	0	0.840538	7.622793	-0.087122	0.008362	0.076233	-0.000854	1.240517	3.246504	25.935950
60404	0	1.364626	7.082885	-0.280233	0.013568	0.070845	-0.002783	1.261649	3.115956	25.884232
60405	0	1.169981	6.638759	-0.257898	0.011597	0.066406	-0.002563	1.282902	2.935861	25.858354
60406	0	0.303732	7.310425	-0.199404	0.002913	0.073110	-0.001982	1.301364	2.739176	25.844600
60407	0	-0.637808	7.855959	-0.183808	-0.006470	0.078552	-0.001831	1.311647	2.605365	25.846013
60408	0	-0.859189	6.929941	-0.168241	-0.008628	0.069294	-0.001721	1.243248	2.547308	25.868836
60409	0	-0.406529	5.536545	0.698120	-0.004089	0.055359	0.007019	1.320839	2.496702	25.882587
60410	0	-0.261525	8.726567	-0.954540	-0.002607	0.087269	-0.009519	1.353374	2.513838	25.934407
60411	0	0.346335	6.304245	0.726958	0.003479	0.063049	0.007202	1.231890	2.539453	25.960166
60412	0	0.528531	7.978047	-0.179860	0.005338	0.079779	-0.001721	1.344656	2.616321	26.001943
60413	0	2.132951	8.954689	-0.046406	0.021362	0.089539	-0.000549	1.251722	2.660896	26.068917
60414	0	1.847753	8.581706	0.814491	0.018480	0.085815	0.008156	1.273878	2.661952	26.109317
60415	0	0.460505	10.296766	-0.263058	0.004639	0.102966	-0.002625	1.282991	2.704283	26.201603
60416	0	0.468253	10.223681	1.466969	0.004726	0.102240	0.014636	1.246952	2.746379	26.259918
60417	0	-0.199598	12.097003	-0.508866	-0.001953	0.120972	-0.005066	1.269292	2.785549	26.240771
60418	0	0.561127	10.962470	0.848959	0.005664	0.109626	0.008440	1.219508	2.837673	26.295662
60419	0	0.192693	12.433026	0.275254	0.001953	0.124329	0.002808	1.270331	2.861874	26.322616
60420	0	-0.268955	13.415551	0.289592	-0.002682	0.134156	0.002870	1.248397	2.868477	26.306364
60421	0	-0.202805	12.585443	0.224921	-0.002014	0.125854	0.002258	1.256770	2.881084	26.304989
60422	0	0.049329	13.409289	-0.303246	0.000519	0.134093	-0.003011	1.275294	2.903218	26.313120
60423	0	0.970331	14.050324	0.261272	0.009705	0.140503	0.002625	1.282944	2.903889	26.275729
60424	0	0.836325	13.848860	0.167386	0.008358	0.138489	0.001686	1.292791	2.899422	26.270017
60425	0	0.496265	13.861173	0.680414	0.004944	0.138611	0.006836	1.318825	2.884134	26.258357
60426	0	0.207540	14.215214	0.443083	0.002051	0.142152	0.004452	1.335773	2.864858	26.227277
60427	0	-0.113587	13.788009	0.888828	-0.001160	0.137878	0.008911	1.355503	2.846133	26.200416
60428	0	-0.212139	13.806762	1.207895	-0.002149	0.138065	0.012100	1.374427	2.825852	26.163825
60429	0	0.063710	13.122789	0.887537	0.000610	0.131226	0.008911	1.406212	2.804180	26.125159
60430	0	0.483629	12.896848	0.569672	0.004810	0.128968	0.005724	1.429329	2.782148	26.070473
60431	0	0.870795	12.182465	0.668853	0.008667	0.121826	0.006714	1.449746	2.745522	26.008204
60432	0	0.853499	11.510372	0.064823	0.008493	0.115107	0.000684	1.481334	2.702779	25.942081
60433	0	0.730258	11.010469	-0.232523	0.007263	0.110107	-0.002319	1.484361	2.658755	25.877019
60434	0	0.469056	10.137320	-0.356100	0.004648	0.101376	-0.003549	1.496035	2.605513	25.788781
60435	0	0.241719	9.594555	-0.544625	0.002380	0.095947	-0.005432	1.512606	2.555036	25.710759
60436	0	0.095780	9.039034	-0.321230	0.000926	0.090391	-0.003199	1.530913	2.509914	25.631878
60437	0	0.075958	8.404447	-0.325296	0.000732	0.084045	-0.003235	1.556597	2.468429	25.563390
60438	0	0.208262	7.915733	-0.493411	0.002063	0.079159	-0.004919	1.578230	2.433496	25.492766
60439	0	0.263635	7.501171	-0.032558	0.002625	0.075012	-0.000305	1.608737	2.413583	25.428867
60440	0	0.246798	7.122860	0.287563	0.002467	0.071228	0.002891	1.632330	2.413202	25.375942
60441	0	0.298610	6.768875	0.352937	0.002991	0.067688	0.003540	1.649632	2.422282	25.334133
60442	0	0.328679	6.549221	0.393617	0.003286	0.065492	0.003945	1.664691	2.423099	25.293535
60443	0	0.207307	6.329400	0.408196	0.002075	0.063293	0.004089	1.677851	2.428431	25.258934
60444	0	0.024289	6.213526	0.504508	0.000240	0.062135	0.005052	1.690697	2.425876	25.223047
60445	0	-0.128258	6.237763	0.317939	-0.001282	0.062378	0.003174	1.681835	2.428322	25.192711
60446	0	-0.049721	5.993540	0.069140	-0.000491	0.059936	0.000681	1.662420	2.439768	25.173159
60447	0	0.139822	6.152399	-0.463308	0.001404	0.061523	-0.004639	1.652070	2.448042	25.150014
60448	0	0.412565	6.366207	-0.645282	0.004138	0.063661	-0.006459	1.640082	2.468763	25.136488
60449	0	0.554087	6.640740	-0.646932	0.005554	0.066406	-0.006470	1.639023	2.490877	25.128581
60450	0	0.612049	7.141412	-0.665462	0.006135	0.071413	-0.006653	1.642274	2.514663	25.133050
60451	0	0.596837	7.592851	-0.433785	0.005981	0.075928	-0.004333	1.650152	2.536073	25.155078
60452	0	0.392380	8.117819	-0.130448	0.003938	0.081178	-0.001292	1.668270	2.556730	25.184693
60453	0	0.162377	8.630447	0.236950	0.001648	0.086304	0.002380	1.682737	2.588622	25.207834
60454	0	0.175011	9.228840	0.655664	0.001778	0.092287	0.006568	1.696845	2.621760	25.227931
60455	0	0.302572	9.722965	0.952322	0.003052	0.097229	0.009521	1.695127	2.650625	25.250515
60456	0	0.448902	10.266469	1.098804	0.004521	0.102663	0.010990	1.698008	2.685069	25.268805
60457	0	0.533928	10.815514	0.879810	0.005371	0.108154	0.008789	1.689011	2.717744	25.284321
60458	0	0.527369	11.316189	0.589056	0.005305	0.113161	0.005877	1.676304	2.749219	25.299244
60459	0	0.559441	11.822604	0.061826	0.005615	0.118225	0.000610	1.669093	2.769600	25.312477
60460	0	0.360579	12.170588	-0.301922	0.003619	0.121705	-0.003036	1.652931	2.782524	25.317998
60461	0	0.041484	12.536593	-0.568341	0.000427	0.125366	-0.005676	1.659355	2.794495	25.328497
60462	0	-0.132063	12.878178	-0.588252	-0.001307	0.128782	-0.005875	1.666369	2.806301	25.331196
60463	0	-0.001143	13.030910	-0.442287	0.000000	0.130310	-0.004395	1.691368	2.816276	25.332929
60464	0	0.241099	13.189695	-0.052294	0.002418	0.131897	-0.000485	1.724054	2.821701	25.327241
60465	0	0.500372	13.293565	0.430164	0.005005	0.132935	0.004333	1.751397	2.822736	25.319654
60466	0	0.678552	13.281934	1.009239	0.006773	0.132817	0.010128	1.781805	2.812474	25.310666
60467	0	0.745969	13.195919	1.377534	0.007446	0.131958	0.013794	1.797399	2.802061	25.296907
60468	0	0.682084	12.903110	1.465528	0.006801	0.129030	0.014672	1.811700	2.786257	25.275115
60469	0	0.374708	12.609826	1.159306	0.003723	0.126099	0.011597	1.814713	2.766119	25.253188
60470	0	0.190457	12.115349	0.615558	0.001875	0.121154	0.006158	1.816925	2.738907	25.226761
60471	0	0.258751	11.639352	0.018057	0.002563	0.116394	0.000183	1.819296	2.714628	25.193466
60472	0	0.408836	11.083660	-0.411504	0.004071	0.110838	-0.004096	1.838299	2.694719	25.156842
60473	0	0.527052	10.626008	-0.758329	0.005249	0.106262	-0.007568	1.853133	2.667645	25.115597
60474	0	0.524534	9.972555	-0.894104	0.005226	0.099727	-0.008940	1.853433	2.641586	25.079377
60475	0	0.441399	9.423592	-0.709945	0.004395	0.094238	-0.007080	1.875824	2.613575	25.035589
60476	0	0.304671	8.977728	-0.512011	0.003029	0.089779	-0.005102	1.898406	2.588615	25.009336
60477	0	0.179429	8.532616	-0.276142	0.001770	0.085327	-0.002747	1.918358	2.554300	24.978108
60478	0	0.097696	8.038225	0.031920	0.000962	0.080382	0.000339	1.946207	2.532940	24.957822
60479	0	0.001183	7.788146	0.291364	0.000000	0.077881	0.002930	1.970327	2.515880	24.938271
60480	0	0.033370	7.470949	0.600388	0.000328	0.074709	0.006011	1.981790	2.508835	24.913026
60481	0	0.104434	7.153322	0.652951	0.001038	0.071533	0.006531	1.983973	2.499321	24.895471
60482	0	0.178425	7.012836	0.585696	0.001782	0.070128	0.005857	1.983246	2.496932	24.885633
60483	0	0.213343	6.884695	0.586870	0.002136	0.068848	0.005859	1.967703	2.502051	24.877536
60484	0	0.285728	6.829726	0.186097	0.002862	0.068297	0.001849	1.947946	2.509916	24.876397
60485	0	0.402379	6.689498	-0.059103	0.004028	0.066895	-0.000610	1.915334	2.518003	24.886212
60486	0	0.389103	6.714304	-0.458410	0.003898	0.067142	-0.004601	1.888038	2.531014	24.903794
60487	0	0.377945	6.927741	-0.913822	0.003784	0.069275	-0.009155	1.860520	2.541855	24.921781
60488	0	0.346069	7.074542	-0.905584	0.003469	0.070745	-0.009060	1.854565	2.557466	24.941512
60489	0	0.420071	7.513512	-0.823749	0.004211	0.075134	-0.008240	1.851985	2.576597	24.963314
60490	0	0.453695	7.855409	-0.469640	0.004553	0.078553	-0.004696	1.854159	2.602519	24.999224
60491	0	0.413027	8.300877	-0.031816	0.004150	0.083008	-0.000305	1.873722	2.631304	25.052596
60492	0	0.322354	8.783286	0.288945	0.003250	0.087831	0.002901	1.889906	2.665019	25.107042
60493	0	0.344900	9.234744	0.829946	0.003479	0.092346	0.008301	1.892535	2.698567	25.156136
60494	0	0.381044	9.790260	1.044234	0.003840	0.097902	0.010434	1.884015	2.729192	25.204686
60495	0	0.332653	10.265963	1.222797	0.003357	0.102661	0.012207	1.861347	2.758383	25.249142
60496	0	0.247095	10.637858	1.080974	0.002501	0.106380	0.010784	1.834051	2.787651	25.289861
60497	0	0.106970	11.114381	0.655622	0.001099	0.111145	0.006531	1.807470	2.815579	25.334128
60498	0	0.150050	11.584479	0.118435	0.001531	0.115845	0.001151	1.774430	2.845757	25.373586
60499	0	0.242123	11.834845	-0.369538	0.002441	0.118347	-0.003723	1.747699	2.866894	25.403442
60500	0	0.274926	12.225860	-0.798485	0.002768	0.122257	-0.007999	1.734334	2.887267	25.440690
60501	0	0.206103	12.475634	-0.811383	0.002075	0.124756	-0.008118	1.730888	2.902618	25.468894
60502	0	0.326165	12.579397	-0.537601	0.003265	0.125794	-0.005363	1.742628	2.907330	25.492583
60503	0	0.395958	12.780772	-0.069666	0.003967	0.127808	-0.000671	1.765648	2.914504	25.510519
60504	0	0.449980	12.836101	0.694433	0.004498	0.128360	0.006968	1.786776	2.912609	25.528846
60505	0	0.470237	12.866447	1.211998	0.004700	0.128662	0.012146	1.810264	2.909190	25.542582
60506	0	0.598732	12.744689	1.551366	0.005985	0.127447	0.015512	1.809289	2.907047	25.544534
60507	0	0.678326	12.560888	1.502318	0.006775	0.125610	0.015015	1.801450	2.899492	25.542636
60508	0	0.551973	12.188261	1.132096	0.005508	0.121884	0.011308	1.788768	2.889320	25.534699
60509	0	0.404789	11.804068	0.495907	0.004028	0.118042	0.004944	1.773681	2.870585	25.518830
60510	0	0.383735	11.346192	-0.100084	0.003819	0.113462	-0.001009	1.765062	2.851815	25.496986
60511	0	0.325688	10.900835	-0.554995	0.003235	0.109009	-0.005554	1.760248	2.826717	25.471171
60512	0	0.262266	10.461244	-0.945706	0.002604	0.104613	-0.009453	1.764669	2.802010	25.438791
60513	0	0.202946	9.869365	-0.829939	0.002014	0.098694	-0.008301	1.763013	2.781239	25.411129
60514	0	0.212072	9.399176	-0.733572	0.002104	0.093993	-0.007322	1.779269	2.756871	25.375666
60515	0	0.214938	8.978183	-0.434524	0.002136	0.089783	-0.004333	1.794205	2.738343	25.353545
60516	0	0.193377	8.483744	-0.070777	0.001918	0.084838	-0.000694	1.812408	2.715900	25.326961
60517	0	0.160212	8.172632	0.279171	0.001587	0.081726	0.002808	1.834776	2.694762	25.306136
60518	0	0.077296	7.812615	0.466409	0.000762	0.078126	0.004669	1.842615	2.679683	25.278830
60519	0	0.111035	7.519519	0.689646	0.001099	0.075195	0.006897	1.843565	2.663399	25.255976
60520	0	0.131489	7.354574	0.647319	0.001304	0.073546	0.006468	1.835263	2.646844	25.240710
60521	0	0.183512	7.141006	0.635860	0.001831	0.071411	0.006348	1.817675	2.641241	25.225198
60522	0	0.220309	6.994369	0.412263	0.002204	0.069944	0.004110	1.797520	2.642783	25.217544
60523	0	0.280719	6.945757	0.190862	0.002808	0.069458	0.001892	1.770150	2.643453	25.209037
60524	0	0.420686	6.805600	-0.208276	0.004210	0.068055	-0.002105	1.732998	2.647688	25.202818
60525	0	0.487685	6.854403	-0.535671	0.004883	0.068542	-0.005371	1.709646	2.658761	25.213022
60526	0	0.431339	7.007465	-0.849981	0.004321	0.070072	-0.008516	1.683261	2.673005	25.222931
60527	0	0.377500	7.202290	-0.872030	0.003784	0.072021	-0.008728	1.671399	2.688795	25.230807
60528	0	0.332159	7.617480	-0.718318	0.003337	0.076174	-0.007187	1.666345	2.713438	25.245214
60529	0	0.297311	7.940741	-0.256313	0.002991	0.079407	-0.002563	1.666477	2.740022	25.269563
60530	0	0.256215	8.380302	0.176461	0.002584	0.083802	0.001770	1.674497	2.770328	25.305993
60531	0	0.204512	8.825763	0.579696	0.002075	0.088257	0.005798	1.676666	2.807608	25.340940
60532	0	0.264889	9.295916	0.933755	0.002681	0.092958	0.009336	1.674752	2.843740	25.377998
60533	0	0.326764	9.771695	1.051002	0.003296	0.097717	0.010498	1.661304	2.874328	25.404251
60534	0	0.369155	10.241531	1.072422	0.003724	0.102416	0.010706	1.641411	2.908835	25.423450
60535	0	0.253751	10.595438	0.980113	0.002563	0.105957	0.009766	1.603210	2.935719	25.435739
60536	0	0.186563	11.101961	0.437274	0.001900	0.111020	0.004346	1.575624	2.970483	25.450008
60537	0	0.180708	11.529614	-0.124976	0.001831	0.115295	-0.001282	1.543938	2.994834	25.466657
60538	0	0.231171	11.792422	-0.485365	0.002332	0.117923	-0.004879	1.519440	3.014648	25.472576
60539	0	0.211427	12.158294	-0.762096	0.002136	0.121582	-0.007629	1.511648	3.035554	25.476234
60540	0	0.140254	12.420733	-0.700910	0.001419	0.124207	-0.007003	1.517595	3.050667	25.477409
60541	0	0.273669	12.591537	-0.385756	0.002747	0.125916	-0.003845	1.529055	3.059766	25.484069
60542	0	0.449187	12.774792	0.129263	0.004496	0.127748	0.001317	1.550841	3.062716	25.472697
60543	0	0.585784	12.854174	0.833666	0.005859	0.128540	0.008362	1.573043	3.064361	25.461715
60544	0	0.562160	12.915699	1.353805	0.005612	0.129155	0.013559	1.591477	3.057544	25.443889
60545	0	0.599263	12.847894	1.647596	0.005981	0.128479	0.016479	1.593728	3.050518	25.414163
60546	0	0.584341	12.658459	1.500921	0.005819	0.126586	0.015007	1.590722	3.031631	25.381789
60547	0	0.410459	12.316758	1.020322	0.004089	0.123169	0.010193	1.580378	3.019594	25.342140
60548	0	0.340480	11.962614	0.332317	0.003382	0.119627	0.003316	1.572837	2.997483	25.298146
60549	0	0.306662	11.535613	-0.237635	0.003052	0.115356	-0.002380	1.568329	2.980430	25.251132
60550	0	0.309706	11.071601	-0.567420	0.003077	0.110717	-0.005670	1.572378	2.954398	25.190600
60551	0	0.276145	10.638307	-0.751901	0.002747	0.106384	-0.007507	1.584405	2.932119	25.127873
60552	0	0.249148	10.131466	-0.820486	0.002468	0.101315	-0.008202	1.587697	2.899537	25.071844
60553	0	0.221945	9.576278	-0.404893	0.002197	0.095764	-0.004028	1.612076	2.868492	25.009066
60554	0	0.231855	9.203729	-0.225581	0.002302	0.092038	-0.002237	1.634810	2.845225	24.955663
60555	0	0.203275	8.746303	0.047295	0.002014	0.087463	0.000488	1.654730	2.819674	24.901643
60556	0	0.176336	8.349517	0.221321	0.001745	0.083495	0.002229	1.676030	2.794761	24.851362
60557	0	0.160797	8.050560	0.481098	0.001587	0.080505	0.004822	1.691460	2.766357	24.804907
60558	0	0.164286	7.684292	0.614390	0.001628	0.076843	0.006144	1.690969	2.746709	24.755977
60559	0	0.257544	7.440146	0.610327	0.002563	0.074402	0.006104	1.690709	2.730992	24.707060
60560	0	0.283751	7.269111	0.507204	0.002830	0.072692	0.005065	1.678841	2.720239	24.664239
60561	0	0.323707	7.037326	0.208124	0.003235	0.070374	0.002075	1.668241	2.716647	24.630175
60562	0	0.342544	6.988403	0.026629	0.003421	0.069884	0.000256	1.649784	2.708223	24.594437
60563	0	0.384609	6.903083	-0.078301	0.003845	0.069031	-0.000793	1.631623	2.705639	24.567104
60564	0	0.390209	6.848336	-0.442346	0.003905	0.068482	-0.004436	1.610976	2.709397	24.550020
60565	0	0.353271	6.958129	-0.682741	0.003540	0.069580	-0.006836	1.596613	2.719232	24.532513
60566	0	0.259907	7.116990	-0.785033	0.002608	0.071169	-0.007856	1.586849	2.731808	24.516403
60567	0	0.230615	7.360834	-0.720701	0.002319	0.073608	-0.007202	1.594633	2.751469	24.511920
60568	0	0.239817	7.733183	-0.361583	0.002414	0.077332	-0.003612	1.601292	2.774485	24.515768
60569	0	0.278743	8.123854	0.054212	0.002808	0.081238	0.000549	1.611911	2.802746	24.525456
60570	0	0.213337	8.532907	0.443044	0.002153	0.085328	0.004439	1.624319	2.828694	24.544417
60571	0	0.204846	8.972259	0.780911	0.002075	0.089722	0.007812	1.629055	2.861128	24.564780
60572	0	0.278529	9.424086	1.006415	0.002811	0.094240	0.010063	1.628308	2.891351	24.578158
60573	0	0.357495	9.838781	1.167300	0.003601	0.098389	0.011658	1.611127	2.919447	24.596846
60574	0	0.352614	10.302437	0.993762	0.003547	0.103025	0.009919	1.591108	2.940618	24.613742
60575	0	0.340309	10.674944	0.679884	0.003418	0.106750	0.006775	1.565726	2.955828	24.622481
60576	0	0.293848	11.047292	0.189975	0.002960	0.110473	0.001880	1.545235	2.978097	24.634798
60577	0	0.327095	11.474750	-0.333330	0.003296	0.114746	-0.003357	1.522022	3.003451	24.647776
60578	0	0.371668	11.774184	-0.647082	0.003734	0.117741	-0.006483	1.510367	3.019888	24.650742
60579	0	0.334969	12.029946	-0.776755	0.003357	0.120300	-0.007751	1.526137	3.027682	24.666888
60580	0	0.308464	12.334975	-0.535938	0.003097	0.123350	-0.005343	1.541303	3.038760	24.674013
60581	0	0.402217	12.451178	-0.063822	0.004028	0.124512	-0.000610	1.567329	3.044082	24.680464
60582	0	0.485835	12.622444	0.429643	0.004869	0.126223	0.004337	1.604791	3.053663	24.684192
60583	0	0.506978	12.695565	1.040434	0.005066	0.126953	0.010437	1.634413	3.049997	24.681444
60584	0	0.513777	12.714553	1.449751	0.005135	0.127143	0.014522	1.656082	3.047545	24.673747
60585	0	0.476978	12.591562	1.525518	0.004761	0.125916	0.015259	1.659100	3.040590	24.657154
60586	0	0.448300	12.359566	1.238374	0.004472	0.123596	0.012383	1.657698	3.031026	24.641054
60587	0	0.301206	12.084851	0.648030	0.002991	0.120850	0.006470	1.647542	3.010938	24.622296
60588	0	0.219596	11.730823	0.063130	0.002175	0.117309	0.000630	1.646622	2.989858	24.594697
60589	0	0.215722	11.346365	-0.415874	0.002136	0.113464	-0.004150	1.655060	2.966423	24.565860
60590	0	0.212831	10.912761	-0.692982	0.002113	0.109129	-0.006913	1.672567	2.947390	24.534313
60591	0	0.239851	10.516181	-0.673501	0.002380	0.105164	-0.006714	1.695572	2.924317	24.503835
60592	0	0.262136	10.003120	-0.579555	0.002598	0.100033	-0.005778	1.715203	2.894271	24.473483
60593	0	0.215913	9.619004	-0.338139	0.002136	0.096191	-0.003357	1.744386	2.864653	24.443773
60594	0	0.263055	9.197729	-0.056108	0.002608	0.091978	-0.000536	1.775641	2.835742	24.421895
60595	0	0.270031	8.782957	0.181010	0.002686	0.087830	0.001831	1.802951	2.815954	24.401849
60596	0	0.242908	8.447387	0.409209	0.002409	0.084474	0.004109	1.826401	2.788761	24.382451
60597	0	0.300530	8.215361	0.529735	0.002991	0.082153	0.005310	1.843803	2.769282	24.353007
60598	0	0.406690	7.843034	0.582386	0.004056	0.078430	0.005834	1.857413	2.754251	24.327177
60599	0	0.434774	7.720885	0.506322	0.004333	0.077209	0.005066	1.861256	2.732986	24.318577
60600	0	0.412479	7.543695	0.317084	0.004116	0.075438	0.003168	1.856791	2.719507	24.304327
60601	0	0.342197	7.354705	0.153218	0.003418	0.073547	0.001526	1.847027	2.712742	24.298182
60602	0	0.299779	7.299716	-0.040697	0.002998	0.072997	-0.000415	1.834823	2.713020	24.294861
60603	0	0.268761	7.220468	-0.237526	0.002686	0.072205	-0.002380	1.827039	2.709509	24.300669
60604	0	0.158652	7.226593	-0.596930	0.001591	0.072266	-0.005972	1.823201	2.717055	24.314130
60605	0	0.109448	7.366951	-0.689683	0.001099	0.073669	-0.006897	1.823214	2.724602	24.328845
60606	0	0.107932	7.543927	-0.635149	0.001089	0.075439	-0.006348	1.829289	2.740985	24.349609
60607	0	0.225234	7.818572	-0.556099	0.002258	0.078186	-0.005554	1.839804	2.750748	24.368224
60608	0	0.247866	8.099279	-0.209718	0.002488	0.080993	-0.002090	1.851388	2.764693	24.395239
60609	0	0.285160	8.453436	0.084514	0.002869	0.084534	0.000854	1.865083	2.787460	24.434282
60610	0	0.268967	8.813782	0.503532	0.002707	0.088137	0.005046	1.879774	2.808222	24.478585
60611	0	0.266305	9.234733	0.798996	0.002686	0.092346	0.007996	1.887667	2.832388	24.523737
60612	0	0.261748	9.637720	0.914053	0.002638	0.096376	0.009143	1.891179	2.853047	24.561526
60613	0	0.308851	9.985392	0.964717	0.003113	0.099854	0.009644	1.887840	2.877490	24.596094
60614	0	0.396000	10.394329	0.814133	0.003979	0.103944	0.008125	1.871155	2.895481	24.628179
60615	0	0.437710	10.699468	0.465400	0.004395	0.106995	0.004639	1.855666	2.912808	24.654012
60616	0	0.463925	11.004839	0.035339	0.004665	0.110047	0.000337	1.839368	2.939837	24.685118
60617	0	0.468523	11.370956	-0.407633	0.004700	0.113708	-0.004089	1.827351	2.955481	24.716195
60618	0	0.422857	11.535904	-0.607544	0.004244	0.115358	-0.006078	1.825960	2.971876	24.743322
60619	0	0.322820	11.822397	-0.667603	0.003235	0.118225	-0.006653	1.849133	2.979424	24.769853
60620	0	0.260388	11.999367	-0.312310	0.002609	0.119994	-0.003099	1.872272	2.984706	24.793016
60621	0	0.298323	12.091098	0.064374	0.002991	0.120911	0.000671	1.899074	2.991229	24.813790
60622	0	0.345256	12.201392	0.552555	0.003462	0.122012	0.005559	1.931125	2.998589	24.834707
60623	0	0.451642	12.195057	1.114411	0.004517	0.121948	0.011169	1.955421	2.997442	24.843469
60624	0	0.457772	12.201543	1.324103	0.004577	0.122014	0.013254	1.968186	2.995094	24.850838
60625	0	0.457845	12.017855	1.293616	0.004578	0.120178	0.012939	1.971575	2.993432	24.851909
60626	0	0.330764	11.779732	0.841937	0.003297	0.117798	0.008416	1.968565	2.982487	24.846314
60627	0	0.196576	11.474565	0.385203	0.001953	0.114746	0.003845	1.961902	2.969277	24.835163
60628	0	0.180630	11.157101	-0.121603	0.001793	0.111571	-0.001208	1.970021	2.954391	24.824378
60629	0	0.184473	10.803139	-0.447030	0.001831	0.108032	-0.004456	1.985845	2.937941	24.806911
60630	0	0.229755	10.467116	-0.767199	0.002283	0.104672	-0.007659	2.000239	2.919250	24.785472
60631	0	0.270437	10.003488	-0.685404	0.002686	0.100037	-0.006836	2.021023	2.894849	24.763534
60632	0	0.298411	9.673514	-0.506334	0.002966	0.096737	-0.005040	2.048398	2.870459	24.736468
60633	0	0.355453	9.326057	-0.228285	0.003540	0.093262	-0.002258	2.078443	2.850848	24.715610
60634	0	0.370434	8.965821	0.011094	0.003691	0.089659	0.000135	2.109581	2.832230	24.695810
60635	0	0.294390	8.654815	0.339824	0.002930	0.086548	0.003418	2.135693	2.813069	24.674778
60636	0	0.309199	8.386332	0.532378	0.003079	0.083863	0.005332	2.146813	2.796127	24.652692
60637	0	0.391475	8.160441	0.676510	0.003906	0.081604	0.006775	2.160224	2.784852	24.630802
60638	0	0.429340	7.959003	0.577150	0.004288	0.079590	0.005778	2.169920	2.776440	24.619418
60639	0	0.409288	7.788050	0.488562	0.004089	0.077881	0.004883	2.165629	2.770985	24.606332
60640	0	0.366952	7.714722	0.275643	0.003668	0.077147	0.002751	2.158092	2.767755	24.596639
60641	0	0.287218	7.635481	0.025515	0.002869	0.076355	0.000244	2.141562	2.761415	24.581109
60642	0	0.238223	7.550118	-0.332293	0.002386	0.075500	-0.003336	2.122051	2.766126	24.575540
60643	0	0.183126	7.586724	-0.579113	0.001831	0.075867	-0.005798	2.111483	2.764719	24.572653
60644	0	0.091237	7.690533	-0.737054	0.000916	0.076905	-0.007371	2.111226	2.769065	24.577523
60645	0	0.072444	7.873510	-0.769372	0.000732	0.078735	-0.007690	2.116466	2.779902	24.579230
60646	0	0.143631	8.111420	-0.612140	0.001448	0.081115	-0.006111	2.131474	2.795719	24.588456
60647	0	0.224572	8.386242	-0.184103	0.002258	0.083862	-0.001831	2.145764	2.812351	24.602125
60648	0	0.313069	8.722104	0.253245	0.003146	0.087220	0.002542	2.159845	2.831336	24.621685
60649	0	0.376503	9.069964	0.621681	0.003784	0.090698	0.006226	2.172120	2.852928	24.650159
60650	0	0.372520	9.411990	0.943981	0.003742	0.094119	0.009441	2.174893	2.871021	24.668779
60651	0	0.382277	9.784002	1.031701	0.003845	0.097839	0.010315	2.173282	2.894671	24.685934
60652	0	0.378171	10.101300	1.021421	0.003798	0.101014	0.010197	2.154046	2.911432	24.698818
60653	0	0.419132	10.412519	0.722516	0.004211	0.104126	0.007202	2.129281	2.931967	24.707171
60654	0	0.409520	10.699457	0.317998	0.004109	0.106995	0.003160	2.107821	2.945995	24.713337
60655	0	0.395137	11.084088	-0.242002	0.003967	0.110840	-0.002441	2.086172	2.961646	24.718668
60656	0	0.428202	11.261407	-0.568207	0.004301	0.112613	-0.005694	2.073997	2.979878	24.717089
60657	0	0.371375	11.499052	-0.726349	0.003723	0.114990	-0.007263	2.074791	2.988408	24.721418
60658	0	0.271045	11.712618	-0.599537	0.002727	0.117126	-0.005982	2.087968	3.002954	24.722063
60659	0	0.261553	11.798048	-0.356253	0.002625	0.117981	-0.003540	2.110334	3.010488	24.724474
60660	0	0.290166	11.938668	0.272968	0.002911	0.119386	0.002762	2.141665	3.017896	24.720629
60661	0	0.353530	12.018010	0.803063	0.003540	0.120178	0.008057	2.166776	3.021756	24.711682
60662	0	0.401931	12.048967	1.189509	0.004019	0.120488	0.011910	2.181425	3.021602	24.694232
60663	0	0.446297	11.956770	1.385407	0.004456	0.119568	0.013855	2.182059	3.015723	24.671569
60664	0	0.453717	11.773520	1.141469	0.004530	0.117736	0.011411	2.177773	3.009789	24.644528
60665	0	0.379540	11.523323	0.660541	0.003784	0.115234	0.006592	2.163923	2.998616	24.616508
60666	0	0.277681	11.291374	0.052624	0.002765	0.112914	0.000515	2.152365	2.984827	24.582490
60667	0	0.160062	10.919176	-0.268273	0.001587	0.109192	-0.002686	2.149642	2.967793	24.545578
60668	0	0.192695	10.638255	-0.616972	0.001916	0.106383	-0.006160	2.160518	2.951639	24.504352
60669	0	0.232842	10.278211	-0.825081	0.002319	0.102783	-0.008240	2.172897	2.936239	24.462364
60670	0	0.314184	9.875071	-0.589849	0.003131	0.098752	-0.005882	2.191446	2.919190	24.421692
60671	0	0.391829	9.582400	-0.392346	0.003906	0.095825	-0.003906	2.211373	2.901132	24.379514
60672	0	0.461314	9.222143	-0.121329	0.004602	0.092222	-0.001194	2.234302	2.885345	24.336712
60673	0	0.404275	8.880575	0.151090	0.004028	0.088806	0.001526	2.252898	2.865563	24.297082
60674	0	0.266839	8.630379	0.411079	0.002654	0.086304	0.004122	2.267344	2.846662	24.256866
60675	0	0.251450	8.300774	0.707664	0.002502	0.083008	0.007080	2.271937	2.831714	24.215727
60676	0	0.326484	8.154203	0.639723	0.003258	0.081542	0.006401	2.276811	2.823005	24.176603
60677	0	0.348503	7.946695	0.531849	0.003479	0.079468	0.005310	2.264136	2.814729	24.143556
60678	0	0.294558	7.787808	0.344942	0.002940	0.077879	0.003434	2.241382	2.806460	24.110323
60679	0	0.280968	7.714815	0.105357	0.002808	0.077148	0.001038	2.217352	2.802088	24.075771
60680	0	0.286907	7.623329	-0.141593	0.002871	0.076233	-0.001433	2.190935	2.802140	24.047384
60681	0	0.268286	7.556253	-0.407250	0.002686	0.075562	-0.004089	2.165400	2.803568	24.026453
60682	0	0.181955	7.593146	-0.636639	0.001824	0.075931	-0.006375	2.152282	2.808194	24.012142
60683	0	0.103334	7.751538	-0.780579	0.001038	0.077515	-0.007812	2.142895	2.811852	24.000597
60684	0	0.132638	7.898081	-0.675880	0.001334	0.078980	-0.006762	2.139467	2.821370	23.996323
60685	0	0.187893	8.135996	-0.421538	0.001892	0.081360	-0.004211	2.145680	2.838722	24.000386
60686	0	0.264080	8.416802	-0.018972	0.002658	0.084167	-0.000192	2.143655	2.860527	24.001565
60687	0	0.358669	8.728101	0.433050	0.003601	0.087280	0.004333	2.148449	2.877489	24.012237
60688	0	0.409996	9.063918	0.768237	0.004120	0.090638	0.007684	2.151117	2.900245	24.024317
60689	0	0.437420	9.429890	1.002255	0.004395	0.094299	0.010010	2.136509	2.922071	24.037626
60690	0	0.371970	9.765351	0.968607	0.003741	0.097654	0.009669	2.117523	2.944836	24.047250
60691	0	0.358129	10.082829	0.954785	0.003601	0.100830	0.009521	2.088054	2.965255	24.052303
60692	0	0.372579	10.400076	0.643134	0.003743	0.104002	0.006401	2.055272	2.982255	24.063075
60693	0	0.315202	10.699486	0.149461	0.003174	0.106995	0.001465	2.023917	3.004061	24.074530
60694	0	0.274041	11.023376	-0.320684	0.002764	0.110232	-0.003235	1.995265	3.027240	24.083627
60695	0	0.284483	11.261163	-0.657194	0.002869	0.112610	-0.006592	1.975534	3.050166	24.086412
60696	0	0.340607	11.499481	-0.697783	0.003429	0.114994	-0.006979	1.974992	3.072183	24.092556
60697	0	0.248772	11.737066	-0.537668	0.002502	0.117371	-0.005371	1.981089	3.085510	24.104321
60698	0	0.276174	11.834742	-0.069713	0.002776	0.118347	-0.000683	1.995583	3.097858	24.112080
60699	0	0.304404	11.962967	0.388888	0.003052	0.119629	0.003906	2.012772	3.103514	24.112419
60700	0	0.357796	12.042734	0.989020	0.003585	0.120425	0.009913	2.035318	3.108640	24.108900
60701	0	0.377798	12.036245	1.311410	0.003784	0.120361	0.013123	2.043674	3.113334	24.103677
60702	0	0.438757	12.011793	1.335795	0.004381	0.120119	0.013350	2.035740	3.106217	24.096167
60703	0	0.458569	11.858994	1.118068	0.004578	0.118591	0.011169	2.024743	3.097689	24.082894
60704	0	0.417178	11.596367	0.565707	0.004165	0.115965	0.005637	2.005023	3.089212	24.073057
60705	0	0.343066	11.346394	0.073783	0.003418	0.113464	0.000732	1.999367	3.074369	24.051104
60706	0	0.265612	11.071673	-0.346476	0.002647	0.110717	-0.003469	1.995402	3.062119	24.021559
60707	0	0.263905	10.754302	-0.513898	0.002625	0.107544	-0.005127	2.008247	3.043246	23.999161
60708	0	0.291023	10.454928	-0.516489	0.002896	0.104550	-0.005151	2.023693	3.024441	23.975103
60709	0	0.337467	10.027984	-0.428014	0.003357	0.100281	-0.004272	2.032313	3.000696	23.949299
60710	0	0.395337	9.710404	-0.235406	0.003941	0.097105	-0.002335	2.055138	2.982762	23.929083
60711	0	0.398317	9.374945	0.059116	0.003967	0.093750	0.000610	2.078269	2.961130	23.903311
60712	0	0.383058	9.026961	0.196614	0.003815	0.090270	0.001977	2.091811	2.939135	23.881563
60713	0	0.233129	8.795164	0.371609	0.002319	0.087952	0.003723	2.101211	2.922029	23.864755
60714	0	0.168292	8.471655	0.529589	0.001671	0.084717	0.005296	2.101286	2.904851	23.840380
60715	0	0.232799	8.251905	0.574077	0.002319	0.082520	0.005737	2.096613	2.891716	23.824437
60716	0	0.234538	8.099218	0.373495	0.002336	0.080993	0.003730	2.089430	2.876365	23.806398
60717	0	0.232431	7.879586	0.275756	0.002319	0.078796	0.002747	2.073651	2.867282	23.797114
60718	0	0.221131	7.781857	0.161618	0.002207	0.077819	0.001608	2.061627	2.858696	23.787241
60719	0	0.275002	7.714853	-0.114517	0.002747	0.077148	-0.001160	2.040220	2.851314	23.775932
60720	0	0.287257	7.641641	-0.301497	0.002874	0.076416	-0.003023	2.028266	2.851860	23.772081
60721	0	0.244220	7.635545	-0.493617	0.002441	0.076355	-0.004944	2.017210	2.848998	23.775414
60722	0	0.183025	7.714964	-0.559713	0.001832	0.077149	-0.005600	2.013532	2.850594	23.787311
60723	0	0.182216	7.891876	-0.475907	0.001831	0.078918	-0.004761	2.011710	2.862207	23.797633
60724	0	0.247783	8.074974	-0.341366	0.002483	0.080750	-0.003415	2.010504	2.869150	23.817112
60725	0	0.297894	8.337445	0.005613	0.002991	0.083374	0.000061	2.018218	2.883464	23.836094
60726	0	0.368487	8.587799	0.285720	0.003697	0.085877	0.002858	2.020778	2.897539	23.862176
60727	0	0.418995	8.892886	0.531631	0.004211	0.088928	0.005310	2.014274	2.921636	23.892383
60728	0	0.402269	9.234680	0.746244	0.004044	0.092346	0.007459	2.011075	2.943119	23.926253
60729	0	0.346190	9.533670	0.867623	0.003479	0.095337	0.008667	2.001000	2.959280	23.954872
60730	0	0.287215	9.857037	0.790549	0.002894	0.098571	0.007892	1.985675	2.981202	23.979978
60731	0	0.309430	10.180551	0.746940	0.003113	0.101807	0.007446	1.960311	2.998576	23.999966
60732	0	0.360367	10.461325	0.391323	0.003625	0.104613	0.003892	1.937826	3.019067	24.024811
60733	0	0.291076	10.736129	0.044380	0.002930	0.107361	0.000427	1.920765	3.037295	24.046279
60734	0	0.299736	11.071961	-0.312484	0.003014	0.110719	-0.003140	1.905270	3.052898	24.068534
60735	0	0.291967	11.236640	-0.413918	0.002930	0.112366	-0.004150	1.894469	3.061854	24.086975
60736	0	0.265157	11.468605	-0.340488	0.002665	0.114686	-0.003396	1.903972	3.073373	24.107153
60737	0	0.194313	11.627204	-0.153315	0.001953	0.116272	-0.001526	1.911686	3.081333	24.124066
60738	0	0.204678	11.718796	0.166963	0.002053	0.117188	0.001694	1.935822	3.085294	24.140590
60739	0	0.310695	11.846989	0.517649	0.003113	0.118469	0.005188	1.947530	3.088296	24.151218
60740	0	0.389508	11.883891	1.039461	0.003893	0.118837	0.010413	1.966012	3.082979	24.164247
60741	0	0.452181	11.871362	1.214167	0.004517	0.118713	0.012146	1.970300	3.076075	24.158867
60742	0	0.478061	11.743085	1.134683	0.004770	0.117432	0.011343	1.966588	3.063941	24.154766
60743	0	0.421895	11.578326	0.848609	0.004211	0.115784	0.008484	1.964241	3.054719	24.143252
60744	0	0.362212	11.364585	0.453088	0.003614	0.113647	0.004520	1.953608	3.044680	24.134714
60745	0	0.318991	11.077835	0.011851	0.003174	0.110779	0.000122	1.957062	3.025196	24.114535
60746	0	0.273446	10.809063	-0.239870	0.002715	0.108091	-0.002388	1.968349	3.001506	24.099072
60747	0	0.300494	10.540682	-0.361529	0.002991	0.105408	-0.003601	1.983711	2.982423	24.079859
60748	0	0.327287	10.253535	-0.498254	0.003262	0.102536	-0.004972	1.994771	2.965410	24.052901
60749	0	0.331106	9.844865	-0.294803	0.003296	0.098450	-0.002930	2.015981	2.944052	24.030175
60750	0	0.364061	9.600582	-0.127185	0.003631	0.096006	-0.001257	2.033548	2.928784	24.005939
60751	0	0.325123	9.289501	0.028388	0.003235	0.092896	0.000305	2.059656	2.905610	23.981939
60752	0	0.230445	9.002705	0.250311	0.002291	0.090027	0.002522	2.084446	2.885708	23.964345
60753	0	0.159756	8.801317	0.413627	0.001587	0.088013	0.004150	2.103097	2.870001	23.939866
60754	0	0.192301	8.545038	0.472402	0.001912	0.085450	0.004732	2.114094	2.853850	23.912796
60755	0	0.226934	8.343493	0.445243	0.002258	0.083435	0.004456	2.118484	2.836575	23.899213
60756	0	0.283333	8.221320	0.402251	0.002829	0.082213	0.004022	2.117164	2.827976	23.879960
60757	0	0.299609	8.087136	0.274735	0.002991	0.080872	0.002747	2.115918	2.818060	23.861328
60758	0	0.330978	8.001594	0.049166	0.003305	0.080016	0.000489	2.112256	2.809021	23.844309
60759	0	0.323684	7.952878	-0.133949	0.003235	0.079529	-0.001343	2.107460	2.803078	23.831236
60760	0	0.305258	7.922388	-0.279723	0.003055	0.079224	-0.002802	2.100796	2.802849	23.821348
60761	0	0.267956	7.971214	-0.433302	0.002686	0.079712	-0.004333	2.100370	2.808322	23.815735
60762	0	0.218204	8.056638	-0.409047	0.002185	0.080566	-0.004088	2.103698	2.809596	23.815724
60763	0	0.255946	8.227523	-0.312027	0.002563	0.082275	-0.003113	2.114589	2.812502	23.818073
60764	0	0.315978	8.459376	-0.191803	0.003165	0.084594	-0.001908	2.128272	2.817116	23.819516
60765	0	0.365575	8.703645	0.048003	0.003662	0.087036	0.000488	2.139909	2.822728	23.832587
60766	0	0.407122	8.947887	0.345659	0.004075	0.089478	0.003462	2.147373	2.824486	23.845178
60767	0	0.407408	9.246934	0.524198	0.004089	0.092468	0.005249	2.156818	2.840079	23.856108
60768	0	0.361992	9.497294	0.663820	0.003630	0.094973	0.006638	2.156770	2.847999	23.873170
60769	0	0.292203	9.808358	0.671598	0.002930	0.098083	0.006714	2.154716	2.853522	23.882583
60770	0	0.277691	10.082990	0.703115	0.002791	0.100830	0.007023	2.145629	2.866587	23.890584
60771	0	0.285484	10.351556	0.525792	0.002869	0.103516	0.005249	2.136072	2.878653	23.898118
60772	0	0.282855	10.565203	0.215981	0.002840	0.105652	0.002153	2.129412	2.888111	23.908383
60773	0	0.297829	10.839878	0.024527	0.002991	0.108398	0.000244	2.128557	2.898425	23.920783
60774	0	0.350237	11.065715	-0.249884	0.003514	0.110657	-0.002501	2.127057	2.907810	23.921669
60775	0	0.395926	11.175539	-0.281817	0.003967	0.111755	-0.002808	2.138231	2.913135	23.925606
60776	0	0.308599	11.358537	-0.260125	0.003096	0.113585	-0.002585	2.154508	2.919643	23.922441
60777	0	0.280283	11.419691	0.003612	0.002808	0.114197	0.000061	2.179844	2.921329	23.921953
60778	0	0.285595	11.499190	0.285391	0.002859	0.114991	0.002879	2.205329	2.921400	23.923477
60779	0	0.384817	11.554087	0.687319	0.003845	0.115540	0.006897	2.228971	2.915959	23.912546
60780	0	0.409854	11.566565	0.927361	0.004095	0.115664	0.009290	2.244938	2.910111	23.903893
60781	0	0.446563	11.486840	1.043013	0.004456	0.114868	0.010437	2.251427	2.898480	23.886110
60782	0	0.460053	11.297612	0.852798	0.004597	0.112976	0.008531	2.253417	2.893292	23.858407
60783	0	0.428796	11.096136	0.500394	0.004272	0.110962	0.005005	2.253756	2.875004	23.835098
60784	0	0.340154	10.882427	0.158214	0.003386	0.108825	0.001585	2.256358	2.855072	23.811955
60785	0	0.300252	10.644495	-0.152785	0.002991	0.106445	-0.001526	2.258119	2.838462	23.784097
60786	0	0.284503	10.387985	-0.374310	0.002829	0.103881	-0.003727	2.275660	2.815804	23.757999
60787	0	0.245339	10.076824	-0.483252	0.002441	0.100769	-0.004822	2.287730	2.796912	23.724333
60788	0	0.290567	9.808042	-0.370471	0.002892	0.098082	-0.003684	2.311684	2.776840	23.697233
60789	0	0.337198	9.557992	-0.204255	0.003357	0.095581	-0.002014	2.345310	2.754383	23.664014
60790	0	0.340075	9.270977	-0.075185	0.003386	0.092710	-0.000727	2.376141	2.733013	23.640541
60791	0	0.257931	9.069802	0.089263	0.002563	0.090698	0.000916	2.404952	2.709727	23.609512
60792	0	0.218132	8.831912	0.378617	0.002169	0.088319	0.003800	2.423432	2.690909	23.584467
60793	0	0.232849	8.642633	0.486870	0.002319	0.086426	0.004883	2.442058	2.676879	23.556695
60794	0	0.252456	8.477911	0.521326	0.002521	0.084779	0.005220	2.451579	2.669472	23.533550
60795	0	0.299364	8.331299	0.451466	0.002991	0.083313	0.004517	2.453882	2.663372	23.507095
60796	0	0.293820	8.227432	0.280245	0.002934	0.082274	0.002803	2.454062	2.655526	23.482185
60797	0	0.323818	8.142074	0.116125	0.003235	0.081421	0.001160	2.451424	2.647700	23.460541
60798	0	0.348207	8.166431	-0.169880	0.003484	0.081664	-0.001706	2.440950	2.646516	23.450401
60799	0	0.317375	8.123799	-0.365780	0.003174	0.081238	-0.003662	2.434716	2.642663	23.437890
60800	0	0.261874	8.197046	-0.505588	0.002624	0.081970	-0.005057	2.432752	2.645485	23.429289
60801	0	0.249793	8.282438	-0.513442	0.002502	0.082825	-0.005127	2.443229	2.647713	23.421283
60802	0	0.242590	8.453248	-0.472259	0.002432	0.084533	-0.004715	2.453840	2.652283	23.419418
60803	0	0.236926	8.660899	-0.263101	0.002380	0.086609	-0.002625	2.462825	2.663794	23.425866
60804	0	0.283342	8.892869	0.138304	0.002845	0.088928	0.001390	2.471606	2.674996	23.435860
60805	0	0.347033	9.130941	0.450674	0.003479	0.091309	0.004517	2.484406	2.682113	23.443319
60806	0	0.381239	9.417880	0.571619	0.003827	0.094178	0.005716	2.485054	2.695939	23.454258
60807	0	0.358560	9.655780	0.806139	0.003601	0.096558	0.008057	2.479742	2.710086	23.464302
60808	0	0.306566	9.960937	0.673021	0.003080	0.099609	0.006723	2.472087	2.723023	23.473874
60809	0	0.303744	10.180635	0.623740	0.003052	0.101807	0.006226	2.458850	2.735398	23.479218
60810	0	0.288705	10.430800	0.376058	0.002900	0.104308	0.003747	2.443961	2.746052	23.488089
60811	0	0.261256	10.626226	0.196636	0.002625	0.106262	0.001953	2.429690	2.755403	23.498696
60812	0	0.301567	10.882711	-0.179642	0.003028	0.108827	-0.001804	2.421430	2.765184	23.512082
60813	0	0.376792	11.041321	-0.329402	0.003784	0.110413	-0.003296	2.419615	2.778803	23.517770
60814	0	0.429380	11.181717	-0.415918	0.004300	0.111817	-0.004148	2.431680	2.781839	23.520448
60815	0	0.328438	11.322023	-0.245633	0.003296	0.113220	-0.002441	2.447000	2.790136	23.529054
60816	0	0.350880	11.401402	0.061949	0.003516	0.114014	0.000641	2.468646	2.793989	23.533067
60817	0	0.377754	11.456381	0.437887	0.003784	0.114563	0.004395	2.484430	2.796974	23.537556
60818	0	0.377225	11.474906	0.800889	0.003770	0.114748	0.008025	2.500628	2.791166	23.536823
60819	0	0.384870	11.431967	0.896021	0.003845	0.114319	0.008972	2.512406	2.784462	23.533333
60820	0	0.416169	11.328219	0.912948	0.004157	0.113282	0.009131	2.513975	2.776870	23.525256
60821	0	0.415883	11.181593	0.641146	0.004150	0.111816	0.006409	2.510700	2.764922	23.520221
60822	0	0.361861	10.955697	0.287744	0.003616	0.109557	0.002873	2.505997	2.759153	23.507898
60823	0	0.287879	10.742162	-0.091382	0.002869	0.107422	-0.000916	2.503729	2.744509	23.495013
60824	0	0.265432	10.473499	-0.305270	0.002644	0.104735	-0.003049	2.507522	2.728642	23.482085
60825	0	0.233367	10.278267	-0.452141	0.002319	0.102783	-0.004517	2.512573	2.707784	23.458536
60826	0	0.193097	9.966786	-0.471784	0.001919	0.099669	-0.004709	2.522315	2.688774	23.434528
60827	0	0.263254	9.698405	-0.343499	0.002625	0.096985	-0.003418	2.542225	2.674928	23.420280
60828	0	0.319967	9.435897	-0.053900	0.003190	0.094359	-0.000522	2.562960	2.659312	23.403720
60829	0	0.361478	9.210151	-0.001311	0.003601	0.092102	0.000000	2.578913	2.638475	23.390983
60830	0	0.309054	8.978165	0.215893	0.003078	0.089782	0.002172	2.594737	2.619516	23.382130
60831	0	0.318211	8.770765	0.408020	0.003174	0.087708	0.004089	2.606317	2.605664	23.366692
60832	0	0.301195	8.605951	0.467955	0.003007	0.086060	0.004682	2.608606	2.596196	23.348701
60833	0	0.299635	8.459469	0.426923	0.002991	0.084595	0.004272	2.612577	2.585431	23.336121
60834	0	0.325170	8.325059	0.317128	0.003245	0.083251	0.003167	2.606422	2.573377	23.323352
60835	0	0.354049	8.227524	0.129045	0.003540	0.082275	0.001282	2.593751	2.569190	23.309926
60836	0	0.359887	8.178629	-0.033951	0.003601	0.081786	-0.000349	2.579991	2.568512	23.301832
60837	0	0.353755	8.129927	-0.273667	0.003540	0.081299	-0.002747	2.565795	2.568290	23.300630
60838	0	0.322560	8.105634	-0.460974	0.003229	0.081056	-0.004620	2.551783	2.569828	23.302669
60839	0	0.286511	8.203179	-0.505922	0.002869	0.082031	-0.005066	2.542421	2.571351	23.307567
60840	0	0.236506	8.343635	-0.535581	0.002373	0.083436	-0.005358	2.539866	2.579019	23.320024
60841	0	0.194211	8.471707	-0.311228	0.001953	0.084717	-0.003113	2.539266	2.590611	23.330506
60842	0	0.204529	8.697524	0.006309	0.002051	0.086975	0.000062	2.537905	2.594913	23.345797
60843	0	0.254870	8.905078	0.329425	0.002563	0.089050	0.003296	2.540207	2.609600	23.364142
60844	0	0.337513	9.155375	0.543436	0.003386	0.091554	0.005428	2.532988	2.618771	23.388299
60845	0	0.352722	9.417688	0.757884	0.003540	0.094177	0.007568	2.520517	2.628721	23.412518
60846	0	0.343155	9.667846	0.790696	0.003452	0.096679	0.007895	2.505890	2.647940	23.434968
60847	0	0.315590	9.954758	0.685529	0.003174	0.099548	0.006836	2.483623	2.663171	23.460677
60848	0	0.312837	10.186492	0.543144	0.003138	0.101866	0.005410	2.459545	2.668858	23.479959
60849	0	0.310162	10.412562	0.265165	0.003113	0.104126	0.002625	2.429459	2.677074	23.498724
60850	0	0.283021	10.626276	-0.078554	0.002847	0.106262	-0.000800	2.413481	2.691350	23.514808
60851	0	0.309873	10.858229	-0.273284	0.003113	0.108582	-0.002747	2.398819	2.703013	23.532226
60852	0	0.368405	11.010898	-0.381031	0.003695	0.110108	-0.003818	2.391202	2.710673	23.546442
60853	0	0.389731	11.187781	-0.317199	0.003906	0.111877	-0.003174	2.389368	2.716583	23.564024
60854	0	0.345006	11.322047	-0.103929	0.003460	0.113220	-0.001035	2.393882	2.722819	23.571765
60855	0	0.334543	11.395322	0.224599	0.003357	0.113953	0.002258	2.406189	2.730368	23.583817
60856	0	0.351709	11.425925	0.582465	0.003516	0.114259	0.005835	2.415869	2.725587	23.584382
60857	0	0.360013	11.468523	0.884827	0.003601	0.114685	0.008850	2.417331	2.722579	23.585405
60858	0	0.390312	11.450136	0.952527	0.003904	0.114502	0.009518	2.409119	2.720501	23.578145
60859	0	0.402812	11.364709	0.885500	0.004028	0.113647	0.008850	2.403448	2.717408	23.570182
60860	0	0.360102	11.205911	0.606039	0.003600	0.112060	0.006052	2.394106	2.713002	23.562494
60861	0	0.342288	10.992397	0.202456	0.003418	0.109924	0.002014	2.382385	2.704153	23.546370
60862	0	0.288984	10.809200	-0.046128	0.002877	0.108092	-0.000468	2.374178	2.686649	23.529078
60863	0	0.257002	10.583477	-0.244296	0.002563	0.105835	-0.002441	2.375178	2.675155	23.515541
60864	0	0.160959	10.327006	-0.300447	0.001599	0.103271	-0.002994	2.386821	2.658862	23.492378
60865	0	0.202108	10.058565	-0.293481	0.002014	0.100586	-0.002930	2.392174	2.645948	23.463866
60866	0	0.270654	9.820425	-0.197143	0.002699	0.098205	-0.001964	2.400632	2.632266	23.435860
60867	0	0.379649	9.533642	-0.024579	0.003784	0.095337	-0.000244	2.401625	2.613250	23.408438
60868	0	0.418316	9.289325	0.059919	0.004174	0.092894	0.000607	2.409559	2.598231	23.380223
60869	0	0.336765	9.094207	0.176596	0.003357	0.090942	0.001770	2.413891	2.580994	23.360517
60870	0	0.302354	8.843854	0.322748	0.003012	0.088439	0.003226	2.411525	2.562421	23.335857
60871	0	0.263328	8.679178	0.347772	0.002625	0.086792	0.003479	2.412471	2.547755	23.309188
60872	0	0.240874	8.514264	0.280785	0.002397	0.085143	0.002805	2.407617	2.527929	23.290289
60873	0	0.238848	8.386191	0.244706	0.002380	0.083862	0.002441	2.399194	2.513348	23.269764
60874	0	0.264271	8.282365	0.135371	0.002640	0.082824	0.001353	2.397878	2.505454	23.254589
60875	0	0.323528	8.215321	0.092361	0.003235	0.082153	0.000916	2.385817	2.500982	23.239386
60876	0	0.335645	8.178729	-0.119429	0.003357	0.081787	-0.001205	2.369365	2.497362	23.222154
60877	0	0.347556	8.209262	-0.237394	0.003479	0.082092	-0.002380	2.359623	2.497648	23.206134
60878	0	0.261573	8.227582	-0.296752	0.002617	0.082275	-0.002978	2.344069	2.494954	23.196975
60879	0	0.200959	8.343542	-0.298380	0.002014	0.083435	-0.002991	2.334177	2.497095	23.191989
60880	0	0.157039	8.471704	-0.181255	0.001577	0.084717	-0.001818	2.326922	2.502383	23.183512
60881	0	0.194387	8.654806	-0.048832	0.001953	0.086548	-0.000488	2.326675	2.510664	23.180707
60882	0	0.235219	8.844015	0.091778	0.002361	0.088440	0.000915	2.322219	2.518548	23.180829
60883	0	0.304340	9.063727	0.409416	0.003052	0.090637	0.004089	2.315921	2.524797	23.192796
60884	0	0.369246	9.338386	0.520518	0.003705	0.093384	0.005198	2.306269	2.535930	23.201043
60885	0	0.346547	9.564205	0.647760	0.003479	0.095642	0.006470	2.296459	2.547813	23.207802
60886	0	0.306868	9.826553	0.564103	0.003084	0.098266	0.005630	2.283718	2.561577	23.216423
60887	0	0.322397	10.040226	0.599685	0.003235	0.100403	0.005981	2.265549	2.569943	23.218314
60888	0	0.326658	10.259867	0.419750	0.003273	0.102599	0.004181	2.246369	2.573162	23.220435
60889	0	0.322638	10.449211	0.178976	0.003235	0.104492	0.001770	2.224109	2.578526	23.227300
60890	0	0.314284	10.668990	-0.037690	0.003157	0.106689	-0.000387	2.212461	2.589510	23.231813
60891	0	0.377430	10.858213	-0.200079	0.003784	0.108582	-0.002014	2.197803	2.596114	23.235033
60892	0	0.375848	10.986446	-0.241178	0.003763	0.109864	-0.002415	2.194207	2.597062	23.235702
60893	0	0.316450	11.157244	-0.141139	0.003174	0.111572	-0.001404	2.201533	2.602719	23.239693
60894	0	0.314880	11.212182	0.089064	0.003155	0.112122	0.000899	2.209889	2.604793	23.237673
60895	0	0.329653	11.291540	0.377281	0.003296	0.112915	0.003784	2.220855	2.600285	23.233489
60896	0	0.323406	11.328261	0.558506	0.003236	0.113282	0.005592	2.227625	2.598137	23.234606
60897	0	0.341652	11.279340	0.805118	0.003418	0.112793	0.008057	2.232412	2.596224	23.226395
60898	0	0.372187	11.254882	0.828835	0.003719	0.112549	0.008289	2.232445	2.590740	23.210412
60899	0	0.397881	11.157130	0.666209	0.003967	0.111572	0.006653	2.221836	2.575679	23.195730
60900	0	0.363126	10.937277	0.465695	0.003623	0.109373	0.004656	2.219525	2.563695	23.176446
60901	0	0.294117	10.790988	0.170671	0.002930	0.107910	0.001709	2.220898	2.547621	23.154542
60902	0	0.265909	10.571159	-0.006883	0.002645	0.105712	-0.000066	2.223212	2.528579	23.128442
60903	0	0.269374	10.339314	-0.202466	0.002686	0.103394	-0.002014	2.233934	2.514650	23.102796
60904	0	0.227985	10.113392	-0.192560	0.002274	0.101134	-0.001913	2.247372	2.502522	23.072017
60905	0	0.305914	9.875439	-0.220892	0.003052	0.098755	-0.002197	2.259953	2.489050	23.045443
60906	0	0.344161	9.649521	-0.112981	0.003432	0.096496	-0.001122	2.267666	2.473446	23.023197
60907	0	0.410198	9.417674	0.022848	0.004089	0.094177	0.000244	2.285510	2.453846	22.999474
60908	0	0.351488	9.197871	0.105860	0.003504	0.091979	0.001068	2.296364	2.436062	22.979705
60909	0	0.312266	9.008769	0.121011	0.003113	0.090088	0.001221	2.308908	2.419571	22.958235
60910	0	0.301851	8.849996	0.296383	0.003011	0.088500	0.002970	2.315605	2.406133	22.932718
60911	0	0.263245	8.715809	0.304823	0.002625	0.087158	0.003052	2.319380	2.392297	22.911039
60912	0	0.234211	8.581425	0.273959	0.002335	0.085814	0.002739	2.317729	2.378588	22.898714
60913	0	0.244378	8.489976	0.256598	0.002441	0.084900	0.002563	2.313504	2.371829	22.880178
60914	0	0.293825	8.471562	0.147209	0.002934	0.084716	0.001469	2.307905	2.361594	22.862375
60915	0	0.317604	8.404534	-0.030265	0.003174	0.084045	-0.000305	2.303537	2.354455	22.848638
60916	0	0.293696	8.386134	-0.145355	0.002934	0.083861	-0.001460	2.293841	2.345666	22.843347
60917	0	0.268859	8.428951	-0.188976	0.002686	0.084290	-0.001892	2.289920	2.337245	22.833300
60918	0	0.220320	8.526517	-0.262032	0.002203	0.085265	-0.002621	2.288778	2.332965	22.833069
60919	0	0.243735	8.679206	-0.305314	0.002441	0.086792	-0.003052	2.290047	2.334245	22.829471
60920	0	0.236604	8.782972	-0.073845	0.002372	0.087830	-0.000735	2.293662	2.337903	22.834137
60921	0	0.286141	8.996608	0.035999	0.002869	0.089966	0.000366	2.301144	2.343268	22.847181
60922	0	0.339448	9.161428	0.296984	0.003402	0.091614	0.002977	2.310149	2.348182	22.859942
60923	0	0.389823	9.356748	0.451134	0.003906	0.093567	0.004517	2.316209	2.353552	22.874334
60924	0	0.394054	9.637577	0.517824	0.003950	0.096375	0.005177	2.313760	2.360372	22.889561
60925	0	0.365052	9.802253	0.586545	0.003662	0.098022	0.005859	2.306115	2.369279	22.903517
60926	0	0.344298	10.046398	0.612006	0.003455	0.100464	0.006115	2.299556	2.379064	22.908354
60927	0	0.328681	10.260004	0.464645	0.003296	0.102600	0.004639	2.290107	2.384899	22.920322
60928	0	0.290111	10.436911	0.356456	0.002911	0.104369	0.003555	2.279086	2.391257	22.928693
60929	0	0.262155	10.583500	0.152813	0.002625	0.105835	0.001526	2.275752	2.390528	22.939013
60930	0	0.340177	10.748321	-0.011634	0.003411	0.107483	-0.000118	2.272923	2.396894	22.948162
60931	0	0.383950	10.852072	-0.091437	0.003845	0.108521	-0.000916	2.270976	2.399218	22.958500
60932	0	0.370241	10.961935	-0.062137	0.003711	0.109619	-0.000608	2.283747	2.404067	22.965765
60933	0	0.323101	11.022972	0.096376	0.003235	0.110229	0.000977	2.296297	2.404156	22.976641
60934	0	0.310600	11.065706	0.239746	0.003104	0.110657	0.002415	2.313364	2.398245	22.989543
60935	0	0.287044	11.120673	0.504999	0.002869	0.111206	0.005066	2.328909	2.392214	22.999790
60936	0	0.293378	11.090267	0.672822	0.002933	0.110902	0.006742	2.342696	2.387007	23.002426
60937	0	0.323657	11.041313	0.688770	0.003235	0.110413	0.006897	2.351288	2.381375	23.004266
60938	0	0.415678	10.925343	0.643990	0.004153	0.109253	0.006451	2.361415	2.373955	23.003061
60939	0	0.415203	10.748299	0.469648	0.004150	0.107483	0.004700	2.363576	2.368678	22.994304
60940	0	0.385690	10.565171	0.260937	0.003847	0.105652	0.002618	2.371468	2.354321	22.986697
60941	0	0.355039	10.412567	0.035251	0.003540	0.104126	0.000366	2.385314	2.338989	22.983044
60942	0	0.277367	10.192743	-0.113657	0.002766	0.101928	-0.001126	2.395716	2.325792	22.969772
60943	0	0.269447	9.973101	-0.220589	0.002686	0.099731	-0.002197	2.404521	2.311339	22.961108
60944	0	0.277222	9.789785	-0.308151	0.002764	0.097898	-0.003069	2.418195	2.296963	22.947686
60945	0	0.305888	9.558056	-0.166321	0.003052	0.095581	-0.001648	2.435444	2.284248	22.937885
60946	0	0.343828	9.350449	-0.096206	0.003431	0.093505	-0.000946	2.454009	2.271650	22.929452
60947	0	0.342605	9.191867	0.010451	0.003418	0.091919	0.000122	2.474822	2.257615	22.918571
60948	0	0.307642	9.008793	0.183918	0.003067	0.090088	0.001857	2.496181	2.241944	22.906681
60949	0	0.312012	8.868422	0.316278	0.003113	0.088684	0.003174	2.509399	2.228851	22.900039
60950	0	0.283081	8.764648	0.400023	0.002822	0.087646	0.004006	2.516374	2.213616	22.895511
60951	0	0.226229	8.654794	0.384091	0.002258	0.086548	0.003845	2.520997	2.204555	22.895734
60952	0	0.226651	8.593766	0.377054	0.002266	0.085938	0.003775	2.525354	2.199996	22.895372
60953	0	0.268821	8.581535	0.213617	0.002686	0.085815	0.002136	2.524290	2.192716	22.893272
60954	0	0.280914	8.520423	-0.012294	0.002812	0.085204	-0.000123	2.523080	2.193329	22.893849
60955	0	0.304952	8.532727	-0.140143	0.003052	0.085327	-0.001404	2.518845	2.192665	22.897810
60956	0	0.286172	8.599881	-0.340897	0.002864	0.085999	-0.003414	2.510960	2.192153	22.906008
60957	0	0.274203	8.685303	-0.427539	0.002747	0.086853	-0.004272	2.513906	2.194537	22.909660
60958	0	0.255068	8.789049	-0.336968	0.002554	0.087891	-0.003364	2.520951	2.195306	22.917534
60959	0	0.273914	8.972179	-0.098694	0.002747	0.089722	-0.000977	2.533398	2.201227	22.928206
60960	0	0.278578	9.130885	0.057586	0.002791	0.091309	0.000588	2.548346	2.204527	22.940485
60961	0	0.353137	9.344531	0.329141	0.003540	0.093445	0.003296	2.553140	2.210953	22.958268
60962	0	0.357044	9.570473	0.505226	0.003582	0.095704	0.005056	2.557342	2.220132	22.979790
60963	0	0.401941	9.765651	0.555610	0.004028	0.097656	0.005554	2.554398	2.225737	23.002681
60964	0	0.375470	9.979264	0.543925	0.003765	0.099792	0.005435	2.548605	2.233177	23.021870
60965	0	0.365243	10.150163	0.506969	0.003662	0.101501	0.005066	2.543306	2.240027	23.033005
60966	0	0.302387	10.351556	0.367709	0.003032	0.103516	0.003669	2.532955	2.244824	23.043034
60967	0	0.267491	10.455342	0.195709	0.002686	0.104553	0.001953	2.527411	2.252622	23.060163
60968	0	0.246740	10.638457	0.031608	0.002481	0.106384	0.000313	2.522707	2.263112	23.067713
60969	0	0.298416	10.784926	-0.122477	0.002991	0.107849	-0.001221	2.525895	2.266462	23.071077
60970	0	0.320864	10.888703	-0.123544	0.003222	0.108887	-0.001229	2.531309	2.276532	23.083660
60971	0	0.316756	10.980239	-0.061653	0.003174	0.109802	-0.000610	2.536691	2.279468	23.090164
60972	0	0.334360	11.035163	0.095524	0.003344	0.110352	0.000963	2.543866	2.275813	23.090109
60973	0	0.341933	11.065702	0.310129	0.003418	0.110657	0.003113	2.554636	2.270839	23.089138
60974	0	0.335699	11.065863	0.581871	0.003359	0.110658	0.005836	2.570859	2.269346	23.086794
60975	0	0.281037	10.992530	0.663536	0.002808	0.109924	0.006653	2.587817	2.263464	23.079098
60976	0	0.361301	10.943737	0.672965	0.003606	0.109437	0.006740	2.596833	2.252819	23.074323
60977	0	0.379333	10.821548	0.603408	0.003784	0.108215	0.006042	2.604159	2.240392	23.060966
60978	0	0.386825	10.668837	0.272470	0.003861	0.106688	0.002729	2.607643	2.229744	23.051170
60979	0	0.348873	10.461398	0.103271	0.003479	0.104614	0.001038	2.611434	2.215589	23.037448
60980	0	0.344366	10.302604	-0.123950	0.003436	0.103026	-0.001231	2.619140	2.203278	23.022166
60981	0	0.293154	10.107406	-0.220212	0.002930	0.101074	-0.002197	2.623258	2.196977	23.000360
60982	0	0.256818	9.887575	-0.209419	0.002566	0.098876	-0.002085	2.632938	2.190812	22.982998
60983	0	0.311794	9.686240	-0.281544	0.003113	0.096863	-0.002808	2.640851	2.180628	22.968025
60984	0	0.337265	9.484717	-0.149924	0.003366	0.094848	-0.001481	2.661443	2.169200	22.952615
60985	0	0.348573	9.295628	-0.007651	0.003479	0.092957	-0.000061	2.679114	2.157238	22.935941
60986	0	0.307567	9.112429	0.087307	0.003065	0.091125	0.000885	2.692788	2.140499	22.920574
60987	0	0.305254	8.972199	0.218330	0.003052	0.089722	0.002197	2.709277	2.136420	22.901241
60988	0	0.317590	8.868428	0.271027	0.003175	0.088684	0.002718	2.717841	2.131953	22.883709
60989	0	0.268845	8.746342	0.365902	0.002686	0.087463	0.003662	2.720542	2.125334	22.865606
60990	0	0.251015	8.660790	0.279936	0.002507	0.086608	0.002801	2.721288	2.118313	22.855683
60991	0	0.250394	8.618148	0.189744	0.002502	0.086182	0.001892	2.712807	2.113087	22.845168
60992	0	0.256599	8.532617	0.025565	0.002565	0.085326	0.000254	2.708797	2.108822	22.828504
60993	0	0.298670	8.520525	-0.115771	0.002991	0.085205	-0.001160	2.704788	2.110588	22.816981
60994	0	0.316145	8.563265	-0.279798	0.003165	0.085632	-0.002804	2.695676	2.111947	22.808361
60995	0	0.310806	8.612089	-0.372058	0.003113	0.086121	-0.003723	2.690975	2.114151	22.794240
60996	0	0.272978	8.721950	-0.322918	0.002737	0.087219	-0.003230	2.688634	2.119986	22.788158
60997	0	0.237254	8.837903	-0.244452	0.002380	0.088379	-0.002441	2.691599	2.126596	22.785019
60998	0	0.229552	8.959978	-0.062061	0.002303	0.089600	-0.000617	2.695115	2.132906	22.787586
60999	0	0.304328	9.179723	0.207180	0.003052	0.091797	0.002075	2.698280	2.140003	22.792853
61000	0	0.356669	9.350663	0.352853	0.003583	0.093506	0.003532	2.701978	2.156387	22.799272
61001	0	0.358979	9.588642	0.446057	0.003601	0.095886	0.004456	2.694884	2.166152	22.809083
61002	0	0.386863	9.753399	0.588114	0.003882	0.097534	0.005869	2.679263	2.179081	22.808865
61003	0	0.364837	9.954835	0.556298	0.003662	0.099548	0.005554	2.667858	2.191462	22.811255
61004	0	0.344051	10.180638	0.479049	0.003450	0.101807	0.004778	2.652320	2.199164	22.814511
61005	0	0.279383	10.345471	0.263435	0.002808	0.103455	0.002625	2.640034	2.211119	22.814333
61006	0	0.246339	10.498056	0.113198	0.002474	0.104980	0.001118	2.623083	2.219259	22.809051
61007	0	0.285769	10.662874	-0.035673	0.002869	0.106628	-0.000366	2.611502	2.227776	22.815861
61008	0	0.314132	10.772836	-0.248027	0.003151	0.107728	-0.002483	2.606862	2.234605	22.814050
61009	0	0.340845	10.876495	-0.134229	0.003418	0.108765	-0.001343	2.605055	2.241348	22.818701
61010	0	0.314655	10.968037	-0.085491	0.003154	0.109680	-0.000854	2.605204	2.245550	22.817200
61011	0	0.365754	11.022968	0.066604	0.003662	0.110229	0.000671	2.609431	2.246987	22.809364
61012	0	0.377530	11.047406	0.375964	0.003775	0.110474	0.003773	2.621609	2.243262	22.801480
61013	0	0.341706	11.053517	0.621715	0.003418	0.110535	0.006226	2.628909	2.241620	22.789472
61014	0	0.335814	11.023059	0.736445	0.003355	0.110230	0.007368	2.631150	2.235654	22.781111
61015	0	0.366315	10.925272	0.726578	0.003662	0.109253	0.007263	2.626710	2.232710	22.759724
61016	0	0.391349	10.827505	0.507352	0.003907	0.108275	0.005071	2.621865	2.223756	22.737557
61017	0	0.366481	10.620102	0.232215	0.003662	0.106201	0.002319	2.617071	2.217793	22.726803
61018	0	0.324601	10.522344	0.037534	0.003240	0.105224	0.000371	2.610600	2.207570	22.711633
61019	0	0.318084	10.284401	-0.030769	0.003174	0.102844	-0.000305	2.611700	2.196327	22.693711
61020	0	0.300510	10.143937	-0.141306	0.003003	0.101439	-0.001410	2.614069	2.190445	22.674011
61021	0	0.250709	9.954819	-0.134520	0.002502	0.099548	-0.001343	2.615381	2.181394	22.651862
61022	0	0.257222	9.722800	-0.068368	0.002572	0.097228	-0.000677	2.621648	2.177717	22.633847
61023	0	0.318009	9.570293	0.023872	0.003174	0.095703	0.000244	2.626496	2.166930	22.609985
61024	0	0.337406	9.362691	0.107780	0.003369	0.093627	0.001087	2.636317	2.158015	22.593999
61025	0	0.348374	9.210188	0.097562	0.003479	0.092102	0.000977	2.635787	2.149021	22.575109
61026	0	0.331266	9.039175	0.140614	0.003304	0.090392	0.001402	2.628711	2.135671	22.556305
61027	0	0.293299	8.892815	0.182930	0.002930	0.088928	0.001831	2.629368	2.128444	22.542627
61028	0	0.269353	8.801159	0.183098	0.002691	0.088012	0.001827	2.622918	2.122560	22.526693
61029	0	0.213886	8.685289	0.238308	0.002136	0.086853	0.002380	2.617840	2.116254	22.512454
61030	0	0.256896	8.660786	0.141187	0.002568	0.086608	0.001409	2.611898	2.112195	22.509295
61031	0	0.286804	8.587641	0.086157	0.002869	0.085876	0.000854	2.600853	2.109902	22.504420
61032	0	0.323263	8.581448	0.014230	0.003233	0.085814	0.000135	2.590078	2.107183	22.501718
61033	0	0.335590	8.618181	-0.127297	0.003357	0.086182	-0.001282	2.576854	2.105340	22.497879
61034	0	0.323064	8.642605	-0.168087	0.003232	0.086426	-0.001692	2.560812	2.103946	22.494968
61035	0	0.317150	8.734153	-0.206953	0.003174	0.087341	-0.002075	2.551929	2.103864	22.494727
61036	0	0.261333	8.862331	-0.199819	0.002619	0.088623	-0.002003	2.544678	2.107844	22.496689
61037	0	0.237387	8.990497	-0.017474	0.002380	0.089905	-0.000183	2.532611	2.113083	22.503163
61038	0	0.272063	9.155307	0.172573	0.002732	0.091553	0.001725	2.530573	2.124431	22.512081
61039	0	0.322896	9.338391	0.262761	0.003235	0.093384	0.002625	2.525402	2.128368	22.521333
61040	0	0.333170	9.509296	0.416216	0.003345	0.095093	0.004156	2.516746	2.140312	22.534971
61041	0	0.322616	9.710697	0.513175	0.003235	0.097107	0.005127	2.509631	2.146912	22.548790
61042	0	0.356917	9.881578	0.508787	0.003583	0.098816	0.005075	2.493773	2.159327	22.559184
61043	0	0.322910	10.076851	0.477600	0.003235	0.100769	0.004761	2.474832	2.162458	22.568575
61044	0	0.296827	10.247696	0.388641	0.002978	0.102477	0.003876	2.461255	2.170389	22.577834
61045	0	0.261723	10.394287	0.172031	0.002625	0.103943	0.001709	2.447076	2.175290	22.588847
61046	0	0.272231	10.540781	0.113359	0.002731	0.105408	0.001121	2.431258	2.182045	22.597019
61047	0	0.353434	10.675068	-0.004812	0.003540	0.106750	-0.000061	2.415802	2.185223	22.607300
61048	0	0.376528	10.748316	-0.070300	0.003772	0.107483	-0.000707	2.410343	2.189244	22.617971
61049	0	0.353797	10.870368	-0.036590	0.003540	0.108704	-0.000366	2.408432	2.188381	22.619645
61050	0	0.347120	10.882585	0.152076	0.003474	0.108826	0.001526	2.412252	2.188508	22.624783
61051	0	0.329205	10.931420	0.249715	0.003296	0.109314	0.002502	2.416214	2.189427	22.630890
61052	0	0.335082	10.931392	0.511484	0.003348	0.109314	0.005116	2.415243	2.184143	22.623371
61053	0	0.280985	10.864277	0.530500	0.002808	0.108643	0.005310	2.418873	2.178902	22.623332
61054	0	0.348509	10.833729	0.591073	0.003483	0.108337	0.005910	2.416232	2.173679	22.620554
61055	0	0.341985	10.723843	0.537667	0.003418	0.107239	0.005371	2.408434	2.168906	22.616110
61056	0	0.360805	10.607795	0.428443	0.003604	0.106078	0.004283	2.404946	2.161615	22.612109
61057	0	0.330078	10.394262	0.238456	0.003296	0.103943	0.002380	2.398427	2.153341	22.607864
61058	0	0.336823	10.284320	0.116729	0.003366	0.102843	0.001167	2.396536	2.147348	22.602775
61059	0	0.312365	10.107395	0.066106	0.003113	0.101074	0.000671	2.406354	2.132004	22.593109
61060	0	0.204348	9.960824	-0.033019	0.002035	0.099608	-0.000326	2.409218	2.119354	22.587382
61061	0	0.177217	9.728998	-0.085651	0.001770	0.097290	-0.000854	2.409920	2.113708	22.578790
61062	0	0.262926	9.588521	-0.050168	0.002628	0.095885	-0.000493	2.418517	2.109419	22.564083
61063	0	0.336807	9.429892	-0.012489	0.003357	0.094299	-0.000122	2.420114	2.092859	22.554959
61064	0	0.356764	9.264920	-0.007097	0.003561	0.092649	-0.000067	2.423480	2.081625	22.543595
61065	0	0.354810	9.124726	0.060828	0.003540	0.091248	0.000610	2.424264	2.068560	22.533223
61066	0	0.337840	9.033091	0.121086	0.003372	0.090331	0.001216	2.428924	2.057800	22.524627
61067	0	0.323446	8.905038	0.237761	0.003235	0.089050	0.002380	2.430692	2.055646	22.510442
61068	0	0.262603	8.831781	0.170127	0.002623	0.088318	0.001703	2.431552	2.048397	22.502565
61069	0	0.244685	8.776847	0.237794	0.002441	0.087769	0.002380	2.432987	2.038470	22.499538
61070	0	0.263646	8.758439	0.213286	0.002635	0.087584	0.002131	2.428162	2.033799	22.493222
61071	0	0.323488	8.740227	0.122599	0.003235	0.087402	0.001221	2.419473	2.030929	22.490938
61072	0	0.335497	8.752352	-0.035067	0.003356	0.087523	-0.000356	2.411131	2.029373	22.488586
61073	0	0.359939	8.789068	-0.055078	0.003601	0.087891	-0.000549	2.411342	2.028663	22.487741
61074	0	0.335244	8.874517	-0.109920	0.003353	0.088745	-0.001101	2.406719	2.026669	22.489944
61075	0	0.286492	8.966080	-0.127894	0.002869	0.089661	-0.001282	2.401535	2.028635	22.494116
61076	0	0.242650	9.106467	-0.090558	0.002433	0.091064	-0.000911	2.393442	2.033797	22.495937
61077	0	0.212948	9.265151	0.097735	0.002136	0.092651	0.000977	2.390861	2.039307	22.501790
61078	0	0.241766	9.423854	0.189226	0.002427	0.094238	0.001893	2.390215	2.047899	22.507749
61079	0	0.310800	9.588647	0.353784	0.003113	0.095886	0.003540	2.391250	2.050438	22.521278
61080	0	0.333694	9.729013	0.451694	0.003346	0.097290	0.004512	2.383634	2.058358	22.535313
61081	0	0.377576	9.930458	0.500372	0.003784	0.099304	0.005005	2.383362	2.064817	22.547744
61082	0	0.382075	10.064727	0.469632	0.003828	0.100647	0.004697	2.382278	2.070048	22.554892
61083	0	0.329032	10.198973	0.385039	0.003296	0.101990	0.003845	2.374697	2.073419	22.559530
61084	0	0.285060	10.369770	0.270487	0.002857	0.103698	0.002695	2.362072	2.077832	22.568788
61085	0	0.286618	10.498043	0.226320	0.002869	0.104980	0.002258	2.354907	2.077729	22.573951
61086	0	0.273269	10.589518	0.166232	0.002741	0.105895	0.001657	2.347887	2.083832	22.575112
61087	0	0.347535	10.693371	0.054921	0.003479	0.106934	0.000549	2.346205	2.084981	22.574596
61088	0	0.389525	10.711684	0.066817	0.003899	0.107117	0.000670	2.346853	2.085822	22.576808
61089	0	0.396936	10.778807	0.109282	0.003967	0.107788	0.001099	2.351243	2.080850	22.577548
61090	0	0.409369	10.784826	0.199588	0.004093	0.107848	0.002002	2.355665	2.077582	22.574764
61091	0	0.348370	10.778814	0.353370	0.003479	0.107788	0.003540	2.360578	2.069954	22.571762
61092	0	0.293676	10.748351	0.485712	0.002938	0.107483	0.004869	2.371915	2.068990	22.568045
61093	0	0.274830	10.656788	0.529923	0.002747	0.106567	0.005310	2.381721	2.064831	22.559655
61094	0	0.299505	10.571328	0.497388	0.002994	0.105713	0.004983	2.389649	2.061090	22.547719
61095	0	0.342407	10.424808	0.377774	0.003418	0.104248	0.003784	2.394725	2.052111	22.533951
61096	0	0.349999	10.284317	0.235796	0.003490	0.102843	0.002367	2.402781	2.038912	22.525621
61097	0	0.336449	10.150136	0.139327	0.003357	0.101501	0.001404	2.412658	2.027746	22.512528
61098	0	0.325617	9.991333	-0.026972	0.003248	0.099914	-0.000265	2.415944	2.015694	22.493844
61099	0	0.238624	9.777811	-0.056091	0.002380	0.097778	-0.000549	2.427748	2.005833	22.477348
61100	0	0.227443	9.673951	-0.107296	0.002269	0.096740	-0.001061	2.439654	1.996114	22.462165
61101	0	0.250742	9.515362	-0.061911	0.002502	0.095154	-0.000610	2.448444	1.987184	22.445733
61102	0	0.300546	9.368775	-0.058212	0.003000	0.093688	-0.000567	2.464562	1.977945	22.433274
61103	0	0.360715	9.234602	0.053782	0.003601	0.092346	0.000549	2.476880	1.967712	22.415029
61104	0	0.343792	9.130751	0.155298	0.003429	0.091308	0.001564	2.488816	1.954539	22.401052
61105	0	0.336301	9.008782	0.145537	0.003357	0.090088	0.001465	2.498949	1.944321	22.383685
61106	0	0.318959	8.935459	0.229148	0.003185	0.089355	0.002300	2.508327	1.936423	22.371210
61107	0	0.275175	8.886725	0.310632	0.002747	0.088867	0.003113	2.514847	1.927562	22.356316
61108	0	0.263349	8.837914	0.266500	0.002634	0.088379	0.002672	2.522333	1.925859	22.349187
61109	0	0.274614	8.819593	0.194809	0.002747	0.088196	0.001953	2.527024	1.924034	22.337745
61110	0	0.286231	8.807390	0.035037	0.002867	0.088074	0.000356	2.532148	1.927181	22.332456
61111	0	0.286625	8.850105	-0.054986	0.002869	0.088501	-0.000549	2.531024	1.927608	22.325682
61112	0	0.340905	8.898935	-0.152979	0.003412	0.088989	-0.001528	2.531782	1.929036	22.322636
61113	0	0.305101	9.002679	-0.177460	0.003052	0.090027	-0.001770	2.535844	1.927293	22.319267
61114	0	0.279616	9.112468	-0.124102	0.002806	0.091125	-0.001230	2.547720	1.936556	22.314581
61115	0	0.243507	9.228529	-0.061565	0.002441	0.092285	-0.000610	2.552615	1.941848	22.316263
61116	0	0.217484	9.387235	0.132645	0.002184	0.093872	0.001331	2.556868	1.950350	22.319709
61117	0	0.273505	9.545950	0.255642	0.002747	0.095459	0.002563	2.563673	1.961762	22.315880
61118	0	0.350879	9.723054	0.412776	0.003516	0.097230	0.004135	2.570642	1.967672	22.326437
61119	0	0.359210	9.869415	0.445619	0.003601	0.098694	0.004456	2.568159	1.975255	22.336532
61120	0	0.388274	9.997554	0.488827	0.003887	0.099976	0.004884	2.561175	1.977691	22.340274
61121	0	0.383771	10.174573	0.366651	0.003845	0.101746	0.003662	2.554365	1.983516	22.346194
61122	0	0.351874	10.290536	0.330827	0.003525	0.102905	0.003304	2.548250	1.987693	22.348994
61123	0	0.292451	10.424818	0.207561	0.002930	0.104248	0.002075	2.545884	1.990880	22.351372
61124	0	0.218256	10.510264	0.091132	0.002186	0.105103	0.000916	2.548623	1.991964	22.348698
61125	0	0.262132	10.607926	0.078320	0.002625	0.106079	0.000793	2.557842	1.992931	22.346523
61126	0	0.322243	10.668970	0.063818	0.003228	0.106689	0.000650	2.569103	1.996626	22.341284
61127	0	0.396771	10.729987	0.090603	0.003967	0.107300	0.000916	2.577339	1.993691	22.341127
61128	0	0.414555	10.730023	0.161188	0.004150	0.107300	0.001628	2.592549	1.996399	22.341935
61129	0	0.377992	10.742240	0.297730	0.003784	0.107422	0.002991	2.604936	1.998662	22.335834
61130	0	0.352997	10.736242	0.416881	0.003531	0.107362	0.004184	2.618939	1.997986	22.333893
61131	0	0.280501	10.681195	0.438582	0.002808	0.106812	0.004395	2.626333	1.998552	22.330548
61132	0	0.268371	10.583525	0.491736	0.002680	0.105835	0.004926	2.633387	1.992241	22.326399
61133	0	0.306089	10.485839	0.377711	0.003052	0.104858	0.003784	2.639025	1.980148	22.319716
61134	0	0.337674	10.339258	0.217998	0.003374	0.103393	0.002183	2.640227	1.975050	22.308456
61135	0	0.342506	10.180642	0.079070	0.003418	0.101807	0.000793	2.641209	1.964713	22.295094
61136	0	0.349792	10.064574	-0.080988	0.003492	0.100646	-0.000799	2.651292	1.955772	22.282821
61137	0	0.336286	9.893772	-0.092311	0.003357	0.098938	-0.000916	2.658006	1.946303	22.270345
61138	0	0.306891	9.753290	-0.118705	0.003063	0.097533	-0.001175	2.670261	1.936931	22.255990
61139	0	0.281191	9.600808	-0.080481	0.002808	0.096008	-0.000793	2.681878	1.929214	22.243464
61140	0	0.294477	9.448128	0.008928	0.002938	0.094481	0.000099	2.691942	1.918881	22.227948
61141	0	0.311455	9.320060	-0.019596	0.003113	0.093201	-0.000183	2.705802	1.914232	22.215958
61142	0	0.348540	9.179690	0.112059	0.003482	0.091797	0.001134	2.720430	1.907516	22.206691
61143	0	0.360435	9.063714	0.121572	0.003601	0.090637	0.001221	2.724686	1.901153	22.192089
61144	0	0.299897	8.984288	0.187347	0.002996	0.089843	0.001882	2.733102	1.895774	22.181448
61145	0	0.299053	8.905040	0.219333	0.002991	0.089050	0.002197	2.736205	1.893820	22.174344
61146	0	0.329626	8.892831	0.163215	0.003295	0.088928	0.001639	2.743504	1.889789	22.172044
61147	0	0.304976	8.819585	0.116097	0.003052	0.088196	0.001160	2.739838	1.890064	22.170422
61148	0	0.262141	8.813470	0.049278	0.002620	0.088135	0.000490	2.734476	1.885557	22.173014
61149	0	0.267981	8.813492	-0.037003	0.002686	0.088135	-0.000366	2.737528	1.890629	22.168351
61150	0	0.297149	8.880642	-0.177684	0.002978	0.088806	-0.001779	2.733357	1.897044	22.165605
61151	0	0.268113	8.923353	-0.115966	0.002686	0.089233	-0.001160	2.731460	1.900411	22.167384
61152	0	0.273058	9.021012	-0.207768	0.002737	0.090210	-0.002076	2.731563	1.906411	22.173788
61153	0	0.310619	9.149193	-0.085405	0.003113	0.091492	-0.000854	2.729196	1.912424	22.178847
61154	0	0.260103	9.259059	-0.012499	0.002610	0.092590	-0.000122	2.731011	1.921494	22.183889
61155	0	0.292387	9.411642	0.097356	0.002930	0.094116	0.000977	2.732853	1.926215	22.192778
61156	0	0.321042	9.576465	0.304234	0.003222	0.095764	0.003045	2.734329	1.938047	22.203918
61157	0	0.340800	9.735146	0.286753	0.003418	0.097351	0.002869	2.733829	1.947161	22.217906
61158	0	0.374723	9.881627	0.372711	0.003763	0.098816	0.003720	2.724120	1.962972	22.232270
61159	0	0.365255	10.003705	0.396536	0.003662	0.100037	0.003967	2.724451	1.971208	22.246427
61160	0	0.357135	10.198984	0.305537	0.003581	0.101990	0.003047	2.713118	1.979588	22.258502
61161	0	0.329067	10.314959	0.213602	0.003296	0.103149	0.002136	2.711378	1.983015	22.269321
61162	0	0.291049	10.430912	0.196146	0.002918	0.104309	0.001952	2.699172	1.989218	22.277728
61163	0	0.292122	10.528590	0.079118	0.002930	0.105286	0.000793	2.699657	1.996157	22.286404
61164	0	0.278223	10.589620	0.085076	0.002790	0.105896	0.000850	2.696546	2.002790	22.295388
61165	0	0.347451	10.675062	0.055148	0.003479	0.106750	0.000549	2.692263	2.005385	22.302017
61166	0	0.358376	10.723907	0.115939	0.003592	0.107239	0.001163	2.694678	2.011445	22.305899
61167	0	0.347612	10.729996	0.170492	0.003479	0.107300	0.001709	2.697040	2.012267	22.309641
61168	0	0.352809	10.742204	0.310456	0.003533	0.107422	0.003104	2.694665	2.015721	22.311688
61169	0	0.341679	10.717789	0.420853	0.003418	0.107178	0.004211	2.695717	2.014799	22.313142
61170	0	0.298449	10.687288	0.401564	0.002988	0.106873	0.004022	2.700080	2.016177	22.315963
61171	0	0.304867	10.583520	0.432976	0.003052	0.105835	0.004333	2.702019	2.017448	22.315939
61172	0	0.347888	10.485815	0.365534	0.003472	0.104858	0.003654	2.698892	2.008345	22.309432
61173	0	0.354381	10.357661	0.249937	0.003540	0.103577	0.002502	2.700083	2.002171	22.303525
61174	0	0.355101	10.223282	0.114974	0.003547	0.102233	0.001153	2.701524	1.995231	22.294530
61175	0	0.318381	10.076873	-0.018341	0.003174	0.100769	-0.000183	2.699685	1.981640	22.286099
61176	0	0.295583	9.911993	-0.024681	0.002949	0.099120	-0.000245	2.699540	1.971216	22.277514
61177	0	0.262368	9.753418	-0.055384	0.002625	0.097534	-0.000549	2.702856	1.969842	22.260556
61178	0	0.256809	9.643441	-0.013701	0.002562	0.096435	-0.000132	2.707230	1.959865	22.251232
61179	0	0.281014	9.466545	-0.006689	0.002808	0.094666	-0.000061	2.712284	1.954572	22.237062
61180	0	0.342666	9.350481	0.083666	0.003423	0.093505	0.000842	2.716814	1.947662	22.226823
61181	0	0.354685	9.234594	0.158631	0.003540	0.092346	0.001587	2.715411	1.937170	22.221507
61182	0	0.319006	9.100236	0.146115	0.003186	0.091002	0.001463	2.715550	1.930283	22.213699
61183	0	0.317402	9.014891	0.164826	0.003174	0.090149	0.001648	2.713034	1.928089	22.202047
61184	0	0.232050	8.941548	0.146743	0.002319	0.089416	0.001465	2.707700	1.924611	22.192255
61185	0	0.219904	8.929434	0.104154	0.002197	0.089294	0.001038	2.700602	1.920288	22.184466
61186	0	0.219573	8.880525	0.098976	0.002200	0.088805	0.000984	2.691355	1.923870	22.184737
61187	0	0.250380	8.837886	0.024842	0.002502	0.088379	0.000244	2.683745	1.920015	22.179753
61188	0	0.280511	8.898844	0.001041	0.002810	0.088988	0.000009	2.679341	1.923607	22.181924
61189	0	0.274014	8.923367	-0.072349	0.002747	0.089233	-0.000732	2.665832	1.929862	22.186670
61190	0	0.309284	8.984402	-0.077115	0.003099	0.089844	-0.000776	2.657279	1.936201	22.187912
61191	0	0.286309	9.051532	-0.097564	0.002869	0.090515	-0.000977	2.654153	1.941089	22.184323
61192	0	0.279013	9.198018	-0.060611	0.002796	0.091980	-0.000608	2.649296	1.946563	22.186474
61193	0	0.261672	9.259055	0.061045	0.002625	0.092590	0.000610	2.647213	1.954122	22.191570
61194	0	0.253706	9.460475	0.134424	0.002547	0.094604	0.001343	2.643497	1.964414	22.194582
61195	0	0.298049	9.552015	0.281421	0.002991	0.095520	0.002808	2.633630	1.974622	22.197591
61196	0	0.320845	9.716798	0.325241	0.003214	0.097168	0.003247	2.625561	1.978739	22.207489
61197	0	0.322727	9.857173	0.373111	0.003235	0.098572	0.003723	2.614286	1.985464	22.211467
61198	0	0.345220	9.973056	0.350285	0.003463	0.099730	0.003494	2.602373	1.995764	22.206228
61199	0	0.352675	10.137952	0.361049	0.003540	0.101379	0.003601	2.589682	2.008626	22.211647
61200	0	0.326468	10.235574	0.283769	0.003268	0.102356	0.002826	2.574197	2.010648	22.210685
61201	0	0.280298	10.375965	0.239092	0.002808	0.103760	0.002380	2.560457	2.013856	22.207012
61202	0	0.229543	10.449140	0.186063	0.002310	0.104491	0.001852	2.548931	2.027601	22.209158
61203	0	0.274188	10.522468	0.152928	0.002747	0.105225	0.001526	2.543155	2.030791	22.201754
61204	0	0.290994	10.577411	0.123387	0.002919	0.105774	0.001227	2.534021	2.038841	22.202690
61205	0	0.329269	10.638436	0.061260	0.003296	0.106384	0.000610	2.529494	2.040301	22.197571
61206	0	0.334784	10.644537	0.165273	0.003350	0.106445	0.001652	2.526339	2.040981	22.191204
61207	0	0.347798	10.675043	0.244561	0.003479	0.106750	0.002441	2.519682	2.040246	22.185859
61208	0	0.323516	10.601705	0.336364	0.003232	0.106017	0.003365	2.518523	2.035201	22.175358
61209	0	0.305221	10.583509	0.365803	0.003052	0.105835	0.003662	2.520758	2.032747	22.177910
61210	0	0.323586	10.491932	0.481499	0.003235	0.104919	0.004813	2.516589	2.030239	22.164076
61211	0	0.323734	10.412585	0.415160	0.003235	0.104126	0.004150	2.513006	2.025987	22.153841
61212	0	0.324249	10.308731	0.311461	0.003239	0.103087	0.003115	2.510837	2.020091	22.142114
61213	0	0.335795	10.168447	0.207868	0.003357	0.101685	0.002075	2.504623	2.017161	22.128650
61214	0	0.299852	10.015753	0.049497	0.002992	0.100158	0.000495	2.502358	2.007332	22.116036
61215	0	0.317980	9.881573	-0.030499	0.003174	0.098816	-0.000305	2.499884	1.998229	22.097561
61216	0	0.264259	9.747202	0.030364	0.002636	0.097472	0.000305	2.499522	1.988404	22.084451
61217	0	0.226186	9.613028	-0.061111	0.002258	0.096130	-0.000610	2.498398	1.981941	22.067681
61218	0	0.269482	9.496970	0.084974	0.002692	0.094970	0.000853	2.499723	1.976894	22.048720
61219	0	0.281392	9.405502	0.134055	0.002808	0.094055	0.001343	2.500272	1.967396	22.032914
61220	0	0.300362	9.252834	0.102902	0.003002	0.092528	0.001033	2.502825	1.963709	22.018439
61221	0	0.317935	9.191881	0.182849	0.003174	0.091919	0.001831	2.503788	1.955092	22.004129
61222	0	0.330906	9.106343	0.176298	0.003306	0.091063	0.001764	2.503209	1.949984	21.987426
61223	0	0.269014	9.057596	0.165192	0.002686	0.090576	0.001648	2.496002	1.942329	21.980415
61224	0	0.263395	9.026986	0.160330	0.002633	0.090270	0.001595	2.482740	1.939472	21.969935
61225	0	0.207868	8.990465	0.079982	0.002075	0.089905	0.000793	2.472522	1.933149	21.960094
61226	0	0.208043	8.972075	0.026106	0.002082	0.089721	0.000257	2.464636	1.933078	21.955887
61227	0	0.243901	8.996588	0.012738	0.002441	0.089966	0.000122	2.455795	1.934197	21.947180
61228	0	0.316043	9.027127	-0.029333	0.003168	0.090271	-0.000295	2.451972	1.941999	21.944324
61229	0	0.329345	9.106455	-0.011649	0.003296	0.091064	-0.000122	2.442820	1.943094	21.933699
61230	0	0.322487	9.155288	0.037848	0.003229	0.091553	0.000377	2.438518	1.946538	21.932500
61231	0	0.298754	9.283451	0.062026	0.002991	0.092834	0.000610	2.424220	1.948606	21.931986
61232	0	0.279551	9.393224	0.124518	0.002801	0.093932	0.001240	2.415580	1.953376	21.931090
61233	0	0.280249	9.533690	0.208288	0.002808	0.095337	0.002075	2.404278	1.957651	21.932179
61234	0	0.309601	9.649574	0.264293	0.003102	0.096496	0.002640	2.398449	1.963220	21.933311
61235	0	0.310737	9.765617	0.293810	0.003113	0.097656	0.002930	2.386476	1.967554	21.941642
61236	0	0.340329	9.924216	0.270777	0.003407	0.099242	0.002702	2.377431	1.969338	21.947718
61237	0	0.347479	10.015869	0.293467	0.003479	0.100159	0.002930	2.369608	1.972286	21.948969
61238	0	0.351763	10.156194	0.245306	0.003531	0.101562	0.002451	2.365115	1.984940	21.950600
61239	0	0.329044	10.241689	0.312177	0.003296	0.102417	0.003113	2.352919	1.989203	21.953897
61240	0	0.255314	10.314834	0.227957	0.002552	0.103148	0.002275	2.346201	1.986131	21.955079
61241	0	0.237396	10.394295	0.201742	0.002380	0.103943	0.002014	2.340422	1.991317	21.961059
61242	0	0.291304	10.510259	0.129085	0.002916	0.105103	0.001287	2.334575	1.993079	21.962090
61243	0	0.335063	10.504173	0.231838	0.003357	0.105042	0.002319	2.333472	1.998176	21.958338
61244	0	0.346716	10.534672	0.170070	0.003466	0.105347	0.001706	2.337202	1.994677	21.959857
61245	0	0.391071	10.571279	0.201089	0.003906	0.105713	0.002014	2.338556	1.987998	21.960704
61246	0	0.355160	10.552884	0.279681	0.003549	0.105529	0.002801	2.340845	1.983013	21.957569
61247	0	0.336141	10.485846	0.328942	0.003357	0.104858	0.003296	2.345709	1.976314	21.958543
61248	0	0.276435	10.443106	0.407223	0.002755	0.104431	0.004076	2.347673	1.964739	21.949004
61249	0	0.293352	10.382097	0.371541	0.002930	0.103821	0.003723	2.353994	1.958874	21.943873
61250	0	0.293768	10.272215	0.388964	0.002936	0.102722	0.003890	2.352179	1.955699	21.943783
61251	0	0.329926	10.186768	0.304799	0.003296	0.101868	0.003052	2.354135	1.950280	21.937464
61252	0	0.342878	10.046276	0.206662	0.003424	0.100463	0.002068	2.352917	1.942718	21.931201
61253	0	0.341921	9.912110	0.146156	0.003418	0.099121	0.001465	2.354423	1.939495	21.924117
61254	0	0.324573	9.765506	0.133137	0.003237	0.097655	0.001336	2.357671	1.927193	21.917588
61255	0	0.274694	9.698484	-0.013231	0.002747	0.096985	-0.000122	2.367575	1.924814	21.909292
61256	0	0.244726	9.545791	0.021072	0.002441	0.095458	0.000223	2.380390	1.915835	21.895980
61257	0	0.244327	9.429934	0.066143	0.002441	0.094299	0.000671	2.390349	1.911722	21.887195
61258	0	0.263098	9.319968	0.052049	0.002627	0.093200	0.000529	2.399028	1.905432	21.876458
61259	0	0.317772	9.234612	0.047722	0.003174	0.092346	0.000488	2.410549	1.898754	21.873185
61260	0	0.312402	9.142967	0.125308	0.003120	0.091430	0.001259	2.415577	1.892492	21.865164
61261	0	0.330050	9.112544	0.139596	0.003296	0.091125	0.001404	2.423233	1.884937	21.858833
61262	0	0.318594	9.045307	0.144553	0.003182	0.090453	0.001449	2.424953	1.878717	21.855336
61263	0	0.286799	9.057622	0.109615	0.002869	0.090576	0.001099	2.425932	1.877777	21.852398
61264	0	0.262082	9.021004	0.127442	0.002623	0.090210	0.001276	2.425811	1.878267	21.851569
61265	0	0.256278	9.057626	0.078554	0.002563	0.090576	0.000793	2.433650	1.877350	21.856137
61266	0	0.280631	9.094241	0.083328	0.002806	0.090942	0.000838	2.437785	1.874806	21.861072
61267	0	0.286759	9.136965	0.049010	0.002869	0.091370	0.000488	2.433347	1.874383	21.866410
61268	0	0.335153	9.228525	-0.030198	0.003354	0.092285	-0.000302	2.430828	1.875832	21.871268
61269	0	0.353507	9.307879	-0.030938	0.003540	0.093079	-0.000305	2.433935	1.880183	21.872583
61270	0	0.309505	9.405541	-0.019478	0.003102	0.094055	-0.000193	2.434470	1.887316	21.882567
61271	0	0.286241	9.515404	0.109483	0.002869	0.095154	0.001099	2.436971	1.893031	21.890194
61272	0	0.235837	9.631374	0.188098	0.002367	0.096313	0.001884	2.437864	1.901489	21.897310
61273	0	0.273760	9.735134	0.250177	0.002747	0.097351	0.002502	2.436575	1.910260	21.901161
61274	0	0.296558	9.869405	0.323231	0.002972	0.098694	0.003233	2.435179	1.915275	21.916175
61275	0	0.322868	10.021992	0.329596	0.003235	0.100220	0.003296	2.432996	1.920552	21.919736
61276	0	0.315244	10.125762	0.317230	0.003160	0.101257	0.003174	2.432576	1.927646	21.932666
61277	0	0.335092	10.211205	0.286729	0.003357	0.102112	0.002869	2.431957	1.932520	21.941997
61278	0	0.327710	10.327170	0.249908	0.003284	0.103271	0.002500	2.430353	1.937894	21.945730
61279	0	0.304649	10.357686	0.250062	0.003052	0.103577	0.002502	2.430184	1.941895	21.952973
61280	0	0.236091	10.443142	0.188251	0.002369	0.104431	0.001887	2.433276	1.948941	21.958088
61281	0	0.280480	10.479745	0.097543	0.002808	0.104797	0.000977	2.432332	1.950319	21.963084
61282	0	0.322738	10.546892	0.151317	0.003228	0.105469	0.001523	2.440854	1.949469	21.967645
61283	0	0.341483	10.546898	0.206863	0.003418	0.105469	0.002075	2.445822	1.951218	21.966735
61284	0	0.365552	10.534709	0.302402	0.003655	0.105347	0.003038	2.459272	1.949534	21.963134
61285	0	0.348414	10.491962	0.389670	0.003479	0.104919	0.003906	2.467460	1.942138	21.969534
61286	0	0.336583	10.461467	0.430397	0.003366	0.104614	0.004313	2.475629	1.941259	21.967392
61287	0	0.305312	10.382100	0.353316	0.003052	0.103821	0.003540	2.480971	1.938197	21.965296
61288	0	0.287147	10.302753	0.339738	0.002871	0.103027	0.003404	2.485704	1.935677	21.961541
61289	0	0.305424	10.192889	0.236929	0.003052	0.101929	0.002380	2.495885	1.931290	21.956878
61290	0	0.305299	10.095233	0.112782	0.003056	0.100952	0.001137	2.503814	1.932572	21.948311
61291	0	0.323727	9.948737	0.108573	0.003235	0.099487	0.001099	2.516404	1.928147	21.935773
61292	0	0.294151	9.838758	0.087877	0.002934	0.098388	0.000890	2.526972	1.917161	21.924721
61293	0	0.317421	9.729004	0.011215	0.003174	0.097290	0.000122	2.536408	1.914960	21.917878
61294	0	0.274978	9.600724	-0.009564	0.002747	0.096007	-0.000081	2.551615	1.909347	21.908602
61295	0	0.287266	9.509268	0.023272	0.002869	0.095093	0.000244	2.563153	1.902799	21.904450
61296	0	0.269971	9.405411	0.063821	0.002693	0.094054	0.000648	2.573505	1.893162	21.895787
61297	0	0.281545	9.307841	0.029472	0.002808	0.093079	0.000305	2.584159	1.881821	21.892275
61298	0	0.319166	9.228422	0.106869	0.003189	0.092284	0.001078	2.593059	1.877014	21.884908
61299	0	0.341843	9.149181	0.108818	0.003418	0.091492	0.001099	2.603922	1.874828	21.874567
61300	0	0.317418	9.088146	0.106673	0.003174	0.090881	0.001078	2.615478	1.872758	21.869843
61301	0	0.299017	9.051523	0.176634	0.002991	0.090515	0.001770	2.617942	1.871924	21.863308
61302	0	0.298816	9.057627	0.157474	0.002989	0.090576	0.001579	2.621496	1.871199	21.856017
61303	0	0.292837	9.063727	0.109672	0.002930	0.090637	0.001099	2.621731	1.871256	21.850533
61304	0	0.298817	9.063721	0.084834	0.002988	0.090637	0.000850	2.621284	1.869244	21.846429
61305	0	0.286795	9.106447	-0.030665	0.002869	0.091064	-0.000305	2.620959	1.868450	21.846728
61306	0	0.286387	9.136876	-0.025025	0.002867	0.091369	-0.000248	2.621657	1.870414	21.852599
61307	0	0.323102	9.198009	-0.097863	0.003235	0.091980	-0.000977	2.622099	1.873577	21.856052
61308	0	0.297678	9.326186	-0.068027	0.002982	0.093262	-0.000676	2.625062	1.878457	21.854208
61309	0	0.286111	9.417748	0.005734	0.002869	0.094177	0.000061	2.627494	1.885965	21.853221
61310	0	0.291011	9.558121	0.126990	0.002913	0.095581	0.001274	2.630432	1.888356	21.856301
61311	0	0.280350	9.667985	0.225653	0.002808	0.096680	0.002258	2.630405	1.891544	21.859937
61312	0	0.279260	9.783975	0.249023	0.002799	0.097839	0.002499	2.638100	1.897339	21.866217
61313	0	0.316333	9.881626	0.335688	0.003174	0.098816	0.003357	2.636051	1.907949	21.865696
61314	0	0.326904	10.028104	0.347464	0.003274	0.100281	0.003478	2.637767	1.911706	21.875658
61315	0	0.310393	10.113548	0.287019	0.003113	0.101135	0.002869	2.633853	1.920148	21.879287
61316	0	0.308559	10.253923	0.238801	0.003095	0.102539	0.002383	2.626339	1.928713	21.880015
61317	0	0.292187	10.302770	0.237442	0.002930	0.103027	0.002380	2.630770	1.935821	21.879825
61318	0	0.284177	10.382108	0.127027	0.002852	0.103821	0.001269	2.627569	1.946016	21.880056
61319	0	0.280123	10.443139	0.139905	0.002808	0.104431	0.001404	2.630572	1.951406	21.885363
61320	0	0.309229	10.491969	0.071560	0.003099	0.104919	0.000722	2.635319	1.957628	21.880176
61321	0	0.347112	10.516394	0.151833	0.003479	0.105164	0.001526	2.641351	1.964711	21.872928
61322	0	0.327691	10.559105	0.205246	0.003280	0.105591	0.002060	2.647259	1.966235	21.868193
61323	0	0.323385	10.504166	0.237491	0.003235	0.105042	0.002380	2.651010	1.965906	21.860060
61324	0	0.322470	10.498081	0.352521	0.003232	0.104980	0.003529	2.652483	1.972578	21.853095
61325	0	0.348192	10.467527	0.304922	0.003479	0.104675	0.003052	2.652967	1.967906	21.850318
61326	0	0.336569	10.394191	0.316515	0.003363	0.103942	0.003168	2.653914	1.963310	21.842002
61327	0	0.293319	10.308847	0.280055	0.002930	0.103088	0.002808	2.659498	1.958151	21.831589
61328	0	0.287544	10.192883	0.254437	0.002875	0.101929	0.002549	2.662613	1.956633	21.824856
61329	0	0.274638	10.076916	0.139576	0.002747	0.100769	0.001404	2.669527	1.955415	21.812514
61330	0	0.287375	9.973132	0.046181	0.002868	0.099731	0.000472	2.679036	1.946874	21.801789
61331	0	0.299380	9.838861	0.054403	0.002991	0.098389	0.000549	2.682906	1.941740	21.790538
61332	0	0.299741	9.759420	-0.038583	0.002996	0.097594	-0.000378	2.690245	1.938887	21.778193
61333	0	0.299331	9.619133	0.011942	0.002991	0.096191	0.000122	2.691152	1.934199	21.763271
61334	0	0.306152	9.496960	0.010865	0.003057	0.094970	0.000116	2.698164	1.926545	21.749868
61335	0	0.293299	9.423821	0.048214	0.002930	0.094238	0.000488	2.703385	1.920981	21.738482
61336	0	0.287827	9.344379	0.059148	0.002874	0.093444	0.000598	2.709081	1.914660	21.729169
61337	0	0.293223	9.240717	0.079105	0.002930	0.092407	0.000793	2.709818	1.910001	21.720005
61338	0	0.305618	9.167392	0.096515	0.003057	0.091674	0.000971	2.714697	1.908940	21.709373
61339	0	0.298833	9.118661	0.054872	0.002991	0.091187	0.000549	2.713217	1.910414	21.701841
61340	0	0.310467	9.100348	0.048923	0.003107	0.091003	0.000486	2.707393	1.911908	21.695449
61341	0	0.304901	9.082040	0.061092	0.003052	0.090820	0.000610	2.704449	1.913835	21.693578
61342	0	0.268044	9.082029	0.012588	0.002680	0.090820	0.000123	2.698657	1.911505	21.685890
61343	0	0.249724	9.088149	-0.012068	0.002502	0.090881	-0.000122	2.694717	1.916519	21.686362
61344	0	0.266941	9.155295	-0.084414	0.002674	0.091553	-0.000853	2.682013	1.920771	21.679333
61345	0	0.286514	9.210217	-0.036272	0.002869	0.092102	-0.000366	2.675505	1.923609	21.680484
61346	0	0.321944	9.283475	-0.011340	0.003227	0.092834	-0.000115	2.670923	1.931694	21.682294
61347	0	0.298576	9.356702	0.073692	0.002991	0.093567	0.000732	2.663289	1.936266	21.678760
61348	0	0.309540	9.472673	0.147721	0.003102	0.094727	0.001473	2.656575	1.943053	21.682364
61349	0	0.292233	9.576429	0.128880	0.002930	0.095764	0.001282	2.645972	1.950300	21.688590
61350	0	0.278228	9.692412	0.184456	0.002792	0.096924	0.001844	2.643643	1.960590	21.695190
61351	0	0.310673	9.783948	0.183457	0.003113	0.097839	0.001831	2.637361	1.966084	21.703689
61352	0	0.309510	9.930420	0.227095	0.003099	0.099304	0.002265	2.628288	1.969503	21.709437
61353	0	0.322987	10.015865	0.336307	0.003235	0.100159	0.003357	2.619072	1.973677	21.712175
61354	0	0.346225	10.095129	0.276259	0.003469	0.100951	0.002758	2.611701	1.979169	21.718234
61355	0	0.359396	10.229488	0.202875	0.003601	0.102295	0.002014	2.593157	1.985571	21.724994
61356	0	0.321715	10.278218	0.180726	0.003220	0.102782	0.001799	2.581301	1.986794	21.727574
61357	0	0.286743	10.345454	0.177481	0.002869	0.103455	0.001770	2.573741	1.986599	21.733208
61358	0	0.267746	10.394198	0.178263	0.002683	0.103942	0.001779	2.567089	1.990868	21.733722
61359	0	0.304938	10.418710	0.121940	0.003052	0.104187	0.001221	2.566295	1.991959	21.734996
61360	0	0.340792	10.455331	0.134374	0.003412	0.104553	0.001340	2.559866	1.995225	21.734117
61361	0	0.342002	10.467522	0.103863	0.003418	0.104675	0.001038	2.556485	1.991485	21.734170
61362	0	0.341664	10.430828	0.152900	0.003422	0.104308	0.001528	2.552929	1.995629	21.733813
61363	0	0.348149	10.418692	0.183165	0.003479	0.104187	0.001831	2.550016	1.991443	21.729890
61364	0	0.305666	10.406389	0.250740	0.003057	0.104064	0.002503	2.543380	1.989893	21.725257
61365	0	0.293097	10.302721	0.317687	0.002930	0.103027	0.003174	2.537732	1.987046	21.724666
61366	0	0.256935	10.211060	0.312400	0.002565	0.102111	0.003119	2.529289	1.981161	21.725074
61367	0	0.311143	10.119640	0.219392	0.003113	0.101196	0.002197	2.530812	1.981327	21.717938
61368	0	0.329675	10.028057	0.170340	0.003292	0.100281	0.001701	2.526161	1.974541	21.714120
61369	0	0.323574	9.924312	0.110018	0.003235	0.099243	0.001099	2.522079	1.972081	21.705208
61370	0	0.348148	9.820454	0.122510	0.003480	0.098205	0.001224	2.517970	1.968858	21.695472
61371	0	0.323681	9.704584	0.079232	0.003235	0.097046	0.000793	2.517014	1.965060	21.684691
61372	0	0.293674	9.619039	0.103172	0.002934	0.096190	0.001035	2.518323	1.959685	21.685891
61373	0	0.256933	9.533675	0.042779	0.002563	0.095337	0.000427	2.515432	1.951127	21.680713
61374	0	0.281954	9.435932	0.159143	0.002819	0.094359	0.001588	2.508867	1.949134	21.673741
61375	0	0.348189	9.381093	0.024388	0.003479	0.093811	0.000244	2.506892	1.944064	21.667102
61376	0	0.336414	9.295550	0.110041	0.003363	0.092956	0.001098	2.501259	1.940761	21.661623
61377	0	0.305711	9.210187	0.085491	0.003052	0.092102	0.000854	2.498484	1.932613	21.653050
61378	0	0.300641	9.197886	0.048806	0.003001	0.091979	0.000488	2.496509	1.924611	21.649133
61379	0	0.298377	9.155293	0.079716	0.002991	0.091553	0.000793	2.489673	1.931811	21.646517
61380	0	0.297959	9.173571	0.062066	0.002976	0.091736	0.000617	2.482913	1.926335	21.643266
61381	0	0.280411	9.179696	0.031044	0.002808	0.091797	0.000305	2.474148	1.929210	21.644700
61382	0	0.261365	9.185796	0.050584	0.002617	0.091858	0.000498	2.461967	1.931755	21.645741
61383	0	0.286795	9.240724	0.024767	0.002869	0.092407	0.000244	2.455413	1.931129	21.647175
61384	0	0.322969	9.301670	0.050147	0.003233	0.093017	0.000495	2.445221	1.933645	21.643613
61385	0	0.310884	9.411633	0.018885	0.003113	0.094116	0.000183	2.436080	1.936958	21.645150
61386	0	0.304239	9.454342	0.075204	0.003043	0.094543	0.000744	2.424027	1.936419	21.644005
61387	0	0.292673	9.533697	0.091932	0.002930	0.095337	0.000916	2.417313	1.938466	21.652386
61388	0	0.279861	9.612930	0.215111	0.002801	0.096129	0.002143	2.405382	1.939732	21.655110
61389	0	0.274018	9.729004	0.208348	0.002747	0.097290	0.002075	2.393469	1.945727	21.661406
61390	0	0.321459	9.826569	0.289125	0.003222	0.098266	0.002885	2.383879	1.952171	21.669906
61391	0	0.378226	9.954837	0.262596	0.003784	0.099548	0.002625	2.380041	1.952859	21.672762
61392	0	0.322876	10.021954	0.324489	0.003230	0.100220	0.003238	2.369663	1.952821	21.676229
61393	0	0.329166	10.119633	0.171477	0.003296	0.101196	0.001709	2.360937	1.956135	21.678163
61394	0	0.322164	10.168355	0.313130	0.003226	0.101684	0.003124	2.350800	1.959965	21.674730
61395	0	0.310962	10.284426	0.213981	0.003113	0.102844	0.002136	2.344601	1.961984	21.679822
61396	0	0.292060	10.320950	0.245077	0.002923	0.103209	0.002448	2.339417	1.963199	21.678647
61397	0	0.317439	10.363751	0.232662	0.003174	0.103638	0.002319	2.329159	1.961206	21.672206
61398	0	0.341615	10.394201	0.190641	0.003419	0.103942	0.001906	2.326928	1.962816	21.669060
61399	0	0.384361	10.369878	0.164830	0.003845	0.103699	0.001648	2.324325	1.963076	21.673286
61400	0	0.359877	10.388173	0.159022	0.003597	0.103882	0.001587	2.318448	1.959920	21.673068
61401	0	0.341688	10.357676	0.268305	0.003418	0.103577	0.002686	2.318986	1.959674	21.672304
61402	0	0.287136	10.327153	0.254970	0.002866	0.103271	0.002558	2.325706	1.952067	21.668789
61403	0	0.293258	10.284425	0.280432	0.002930	0.102844	0.002808	2.327151	1.947439	21.664956
61404	0	0.269672	10.192758	0.286209	0.002690	0.101928	0.002862	2.324787	1.938880	21.662794
61405	0	0.281175	10.113512	0.305227	0.002808	0.101135	0.003052	2.321985	1.932921	21.653087
61406	0	0.324580	10.027967	0.238175	0.003242	0.100280	0.002380	2.318144	1.927823	21.641834
61407	0	0.348342	9.930402	0.207629	0.003479	0.099304	0.002075	2.314574	1.921391	21.630058
61408	0	0.361164	9.838779	0.151877	0.003610	0.098388	0.001528	2.322755	1.917644	21.616310
61409	0	0.300124	9.716769	0.109492	0.002991	0.097168	0.001099	2.324877	1.903760	21.603580
61410	0	0.276801	9.631249	0.029531	0.002767	0.096313	0.000298	2.325333	1.900538	21.596132
61411	0	0.256831	9.570301	0.091383	0.002563	0.095703	0.000916	2.325175	1.893266	21.589186
61412	0	0.269699	9.460350	0.072270	0.002694	0.094604	0.000729	2.330146	1.888288	21.580244
61413	0	0.341881	9.362799	0.115249	0.003418	0.093628	0.001160	2.336678	1.885783	21.567297
61414	0	0.336358	9.307746	0.016658	0.003358	0.093078	0.000168	2.336001	1.877233	21.561577
61415	0	0.329772	9.252922	0.055145	0.003296	0.092529	0.000549	2.331144	1.873456	21.550222
61416	0	0.317562	9.246740	0.097491	0.003177	0.092467	0.000980	2.335730	1.873280	21.543073
61417	0	0.293474	9.197982	0.158665	0.002930	0.091980	0.001587	2.333877	1.865573	21.535904
61418	0	0.288062	9.197905	0.158041	0.002878	0.091979	0.001586	2.338612	1.861075	21.533960
61419	0	0.262703	9.185786	0.103567	0.002625	0.091858	0.001038	2.338872	1.856455	21.529107
61420	0	0.275212	9.222315	0.103204	0.002751	0.092223	0.001033	2.337707	1.854033	21.524415
61421	0	0.286620	9.259042	0.054781	0.002869	0.092590	0.000549	2.337438	1.855576	21.520498
61422	0	0.322311	9.320087	0.048808	0.003229	0.093201	0.000484	2.330860	1.861504	21.518239
61423	0	0.347831	9.381107	0.048707	0.003479	0.093811	0.000488	2.330191	1.860851	21.516809
61424	0	0.304218	9.466577	0.066941	0.003050	0.094666	0.000669	2.327013	1.868659	21.517838
61425	0	0.304776	9.558118	0.067134	0.003052	0.095581	0.000671	2.324964	1.871976	21.517149
61426	0	0.298214	9.655772	0.213073	0.002982	0.096558	0.002135	2.328250	1.870551	21.513966
61427	0	0.292520	9.741224	0.213664	0.002930	0.097412	0.002136	2.325647	1.874341	21.517441
61428	0	0.303997	9.820573	0.286528	0.003042	0.098206	0.002869	2.327460	1.875561	21.515348
61429	0	0.335610	9.930422	0.250255	0.003357	0.099304	0.002502	2.325179	1.875003	21.523300
61430	0	0.365297	10.015897	0.262409	0.003660	0.100159	0.002625	2.323519	1.881826	21.524320
61431	0	0.341687	10.076913	0.268355	0.003418	0.100769	0.002686	2.323629	1.881637	21.522834
61432	0	0.310524	10.168478	0.255611	0.003110	0.101685	0.002559	2.324408	1.885489	21.520617
61433	0	0.286611	10.217302	0.274288	0.002869	0.102173	0.002747	2.326437	1.887000	21.513565
61434	0	0.297992	10.290552	0.255188	0.002985	0.102905	0.002556	2.328706	1.891271	21.510781
61435	0	0.305302	10.321052	0.225346	0.003052	0.103210	0.002258	2.331886	1.888450	21.512216
61436	0	0.311010	10.339388	0.217800	0.003115	0.103394	0.002187	2.339450	1.892150	21.509114
61437	0	0.329417	10.351581	0.292507	0.003296	0.103516	0.002930	2.342376	1.892783	21.502763
61438	0	0.304926	10.363795	0.278715	0.003048	0.103638	0.002798	2.352273	1.890013	21.498763
61439	0	0.317234	10.382093	0.286577	0.003174	0.103821	0.002869	2.353236	1.890274	21.496863
61440	0	0.329501	10.339372	0.273003	0.003292	0.103394	0.002740	2.361958	1.885752	21.488759
61441	0	0.311657	10.284434	0.316691	0.003113	0.102844	0.003174	2.367421	1.880277	21.486268
61442	0	0.306509	10.223383	0.187018	0.003058	0.102234	0.001878	2.373703	1.871429	21.480349
61443	0	0.336051	10.131833	0.200975	0.003357	0.101318	0.002014	2.376428	1.865996	21.477781
61444	0	0.336671	10.046299	0.181180	0.003364	0.100463	0.001822	2.385258	1.861071	21.470918
61445	0	0.324181	9.973139	0.114493	0.003235	0.099731	0.001160	2.399933	1.851636	21.463595
61446	0	0.325625	9.838861	0.166749	0.003248	0.098389	0.001679	2.411560	1.840896	21.457651
61447	0	0.293246	9.790046	0.145445	0.002930	0.097900	0.001465	2.421526	1.836273	21.446834
61448	0	0.280919	9.686299	0.125281	0.002812	0.096863	0.001261	2.428756	1.838662	21.440060
61449	0	0.299666	9.570300	0.084723	0.002991	0.095703	0.000854	2.435234	1.830121	21.430582
61450	0	0.306457	9.496971	0.003571	0.003063	0.094970	0.000046	2.445185	1.826892	21.418389
61451	0	0.311462	9.417721	0.029801	0.003113	0.094177	0.000305	2.451717	1.823163	21.405219
61452	0	0.330333	9.362683	0.015674	0.003299	0.093627	0.000168	2.463079	1.816049	21.400265
61453	0	0.335733	9.277348	0.060198	0.003357	0.092773	0.000610	2.471214	1.814099	21.392531
61454	0	0.341795	9.252844	0.064026	0.003418	0.092528	0.000654	2.486295	1.812641	21.382532
61455	0	0.280767	9.191900	0.097116	0.002808	0.091919	0.000977	2.490877	1.811154	21.379045
61456	0	0.311160	9.198008	0.157216	0.003113	0.091980	0.001575	2.492801	1.811164	21.386430
61457	0	0.268489	9.185800	0.078526	0.002686	0.091858	0.000793	2.500889	1.810546	21.382339
61458	0	0.280065	9.204123	0.107653	0.002806	0.092041	0.001081	2.504839	1.815380	21.390298
61459	0	0.293042	9.204105	0.072492	0.002930	0.092041	0.000732	2.512021	1.813028	21.388669
61460	0	0.292876	9.277357	0.095438	0.002931	0.092773	0.000961	2.518405	1.813898	21.392591
61461	0	0.317097	9.320082	0.072751	0.003174	0.093201	0.000732	2.522291	1.815977	21.395910
61462	0	0.334551	9.393328	0.004940	0.003350	0.093933	0.000051	2.521558	1.820371	21.399788
61463	0	0.347465	9.509295	0.036151	0.003479	0.095093	0.000366	2.525094	1.824185	21.402342
61464	0	0.322302	9.600845	0.151085	0.003225	0.096008	0.001515	2.528365	1.825493	21.408274
61465	0	0.304623	9.692409	0.127542	0.003052	0.096924	0.001282	2.533708	1.830606	21.411978
61466	0	0.285518	9.759531	0.157156	0.002857	0.097595	0.001574	2.533883	1.831517	21.420067
61467	0	0.316772	9.857191	0.171254	0.003174	0.098572	0.001709	2.527591	1.837154	21.431624
61468	0	0.333941	9.930442	0.213923	0.003344	0.099304	0.002143	2.529696	1.840544	21.433781
61469	0	0.347477	10.015884	0.219732	0.003479	0.100159	0.002197	2.527475	1.843955	21.439546
61470	0	0.377295	10.125737	0.238018	0.003775	0.101257	0.002379	2.524445	1.844419	21.446667
61471	0	0.347703	10.192882	0.207331	0.003479	0.101929	0.002075	2.524390	1.845198	21.450835
61472	0	0.298296	10.247823	0.181960	0.002986	0.102478	0.001826	2.529625	1.846997	21.463781
61473	0	0.323337	10.308852	0.176476	0.003235	0.103088	0.001770	2.533304	1.847292	21.460869
61474	0	0.329359	10.345465	0.254756	0.003292	0.103455	0.002552	2.536055	1.844228	21.460305
61475	0	0.305263	10.357680	0.212821	0.003052	0.103577	0.002136	2.542729	1.841905	21.461929
61476	0	0.310945	10.363793	0.199254	0.003114	0.103638	0.001998	2.546521	1.845285	21.464096
61477	0	0.348136	10.369887	0.218701	0.003479	0.103699	0.002197	2.555624	1.841238	21.466902
61478	0	0.317300	10.333277	0.223227	0.003178	0.103333	0.002237	2.559028	1.845050	21.468083
61479	0	0.347952	10.321054	0.243691	0.003479	0.103210	0.002441	2.561782	1.843176	21.468829
61480	0	0.305583	10.253918	0.242286	0.003053	0.102539	0.002432	2.569606	1.838347	21.469605
61481	0	0.323578	10.192878	0.164185	0.003235	0.101929	0.001648	2.574240	1.836015	21.463600
61482	0	0.323464	10.101335	0.199529	0.003236	0.101013	0.002002	2.579341	1.836007	21.463254
61483	0	0.311331	10.021987	0.212877	0.003113	0.100220	0.002136	2.585635	1.834124	21.459531
61484	0	0.335435	9.930433	0.120193	0.003357	0.099304	0.001205	2.587441	1.835755	21.456111
61485	0	0.341618	9.863295	0.121443	0.003418	0.098633	0.001221	2.592481	1.836492	21.450515
61486	0	0.280226	9.759529	0.034626	0.002804	0.097595	0.000354	2.599167	1.836885	21.446113
61487	0	0.274992	9.667961	0.042347	0.002747	0.096680	0.000427	2.601414	1.831544	21.444179
61488	0	0.275710	9.588517	0.053608	0.002752	0.095885	0.000542	2.605921	1.824427	21.437258
61489	0	0.287194	9.497062	0.029950	0.002869	0.094971	0.000305	2.610574	1.819059	21.429070
61490	0	0.293318	9.423741	0.016443	0.002935	0.094237	0.000172	2.617193	1.820358	21.420603
61491	0	0.305106	9.362796	0.017680	0.003052	0.093628	0.000183	2.622720	1.819805	21.415142
61492	0	0.329502	9.289550	0.083764	0.003294	0.092896	0.000841	2.624829	1.817189	21.410237
61493	0	0.323171	9.271254	0.048351	0.003235	0.092712	0.000488	2.628530	1.819711	21.408785
61494	0	0.304536	9.228520	0.083964	0.003045	0.092285	0.000845	2.632928	1.817991	21.411644
61495	0	0.262313	9.216313	0.085371	0.002625	0.092163	0.000854	2.631724	1.818360	21.413555
61496	0	0.261874	9.228534	0.164059	0.002622	0.092285	0.001646	2.636297	1.820589	21.416477
61497	0	0.299111	9.228517	0.109643	0.002991	0.092285	0.001099	2.636835	1.818773	21.416472
61498	0	0.341199	9.283371	0.109638	0.003418	0.092834	0.001094	2.631543	1.824835	21.414099
61499	0	0.341477	9.313974	0.085734	0.003418	0.093140	0.000854	2.625860	1.827418	21.415376
61500	0	0.328626	9.375010	-0.036168	0.003289	0.093750	-0.000360	2.625152	1.829638	21.412739
61501	0	0.286145	9.423851	-0.042517	0.002869	0.094238	-0.000427	2.620502	1.837014	21.414783
61502	0	0.260443	9.533705	-0.030058	0.002609	0.095337	-0.000301	2.617426	1.841448	21.418189
61503	0	0.249660	9.582535	0.012237	0.002502	0.095825	0.000122	2.614974	1.847081	21.416507
61504	0	0.272706	9.692409	0.121563	0.002734	0.096924	0.001221	2.618845	1.854136	21.421810
61505	0	0.329180	9.777851	0.182806	0.003296	0.097778	0.001831	2.620213	1.857588	21.426100
61506	0	0.340253	9.887714	0.170527	0.003409	0.098877	0.001702	2.614656	1.864222	21.425711
61507	0	0.347175	9.960966	0.250134	0.003479	0.099609	0.002502	2.613771	1.871183	21.431796
61508	0	0.357880	10.034187	0.268913	0.003586	0.100342	0.002683	2.604254	1.877839	21.435576
61509	0	0.310661	10.113529	0.287407	0.003113	0.101135	0.002869	2.595940	1.883508	21.438530
61510	0	0.290965	10.174576	0.184357	0.002916	0.101746	0.001842	2.591476	1.889711	21.441511
61511	0	0.279984	10.229509	0.152895	0.002808	0.102295	0.001526	2.585869	1.897116	21.443770
61512	0	0.241848	10.235601	0.166037	0.002425	0.102356	0.001654	2.576187	1.903343	21.448478
61513	0	0.316913	10.308852	0.146480	0.003174	0.103088	0.001465	2.574044	1.907253	21.451963
61514	0	0.321953	10.302751	0.116002	0.003225	0.103027	0.001159	2.570419	1.912439	21.449370
61515	0	0.347904	10.333248	0.116311	0.003479	0.103333	0.001160	2.564393	1.911104	21.448639
61516	0	0.347589	10.290442	0.214320	0.003479	0.102904	0.002143	2.561862	1.913346	21.446818
61517	0	0.335817	10.272215	0.250148	0.003357	0.102722	0.002502	2.560707	1.910687	21.446433
61518	0	0.274559	10.211099	0.323131	0.002748	0.102111	0.003233	2.560367	1.912812	21.443620
61519	0	0.268809	10.198963	0.232143	0.002686	0.101990	0.002319	2.555838	1.908818	21.435695
61520	0	0.329957	10.168372	0.238135	0.003301	0.101684	0.002384	2.556795	1.908866	21.429550
61521	0	0.353945	10.083003	0.165218	0.003540	0.100830	0.001648	2.549718	1.908361	21.418861
61522	0	0.305181	9.985247	0.123063	0.003050	0.099853	0.001228	2.544859	1.904891	21.407728
61523	0	0.317579	9.906001	0.054736	0.003174	0.099060	0.000549	2.544891	1.901285	21.396157
61524	0	0.324514	9.796027	0.097059	0.003239	0.097960	0.000972	2.544038	1.892452	21.387406
61525	0	0.287127	9.741203	0.030537	0.002869	0.097412	0.000305	2.541582	1.888033	21.384964
61526	0	0.263290	9.637347	0.042574	0.002629	0.096374	0.000427	2.541186	1.882395	21.379163
61527	0	0.250360	9.582517	0.079254	0.002502	0.095825	0.000793	2.540127	1.879719	21.372412
61528	0	0.250580	9.509179	0.103351	0.002504	0.095092	0.001035	2.539454	1.876709	21.364431
61529	0	0.268531	9.436031	0.085986	0.002686	0.094360	0.000854	2.530818	1.875764	21.347634
61530	0	0.317536	9.417620	0.062196	0.003173	0.094176	0.000621	2.527247	1.871444	21.338395
61531	0	0.317316	9.356690	0.036975	0.003174	0.093567	0.000366	2.520718	1.870941	21.326151
61532	0	0.323718	9.301646	0.049840	0.003233	0.093017	0.000495	2.514266	1.864427	21.316079
61533	0	0.292724	9.283454	0.024801	0.002930	0.092834	0.000244	2.507360	1.866100	21.301405
61534	0	0.243395	9.265139	0.056149	0.002436	0.092651	0.000557	2.499632	1.866957	21.293679
61535	0	0.286831	9.265136	0.036965	0.002869	0.092651	0.000366	2.493227	1.866081	21.290002
61536	0	0.286265	9.332193	0.049954	0.002868	0.093322	0.000495	2.485471	1.870993	21.287234
61537	0	0.298615	9.356699	0.146792	0.002991	0.093567	0.001465	2.479567	1.875355	21.284469
61538	0	0.310182	9.399417	0.049768	0.003103	0.093994	0.000494	2.472934	1.875818	21.287973
61539	0	0.292897	9.448241	0.067607	0.002930	0.094482	0.000671	2.465100	1.875414	21.289863
61540	0	0.329141	9.521389	0.147902	0.003294	0.095214	0.001473	2.456226	1.877272	21.286808
61541	0	0.292606	9.594723	0.159565	0.002930	0.095947	0.001587	2.443667	1.880363	21.286926
61542	0	0.267194	9.680090	0.106153	0.002678	0.096801	0.001055	2.433537	1.886178	21.289104
61543	0	0.304544	9.771745	0.158911	0.003052	0.097717	0.001587	2.428845	1.892313	21.288766
61544	0	0.291218	9.826664	0.196125	0.002916	0.098267	0.001957	2.421695	1.895928	21.287513
61545	0	0.298890	9.893800	0.219906	0.002991	0.098938	0.002197	2.417470	1.896807	21.287146
61546	0	0.310293	9.973057	0.226586	0.003109	0.099730	0.002261	2.409923	1.902516	21.288854
61547	0	0.304868	10.052483	0.214391	0.003052	0.100525	0.002136	2.398997	1.904759	21.292464
61548	0	0.298049	10.113425	0.258471	0.002984	0.101134	0.002579	2.390057	1.907539	21.296640
61549	0	0.292547	10.174564	0.262795	0.002930	0.101746	0.002625	2.384016	1.911064	21.297455
61550	0	0.328800	10.229464	0.276175	0.003286	0.102295	0.002753	2.372305	1.908036	21.295392
61551	0	0.329876	10.241674	0.244827	0.003296	0.102417	0.002441	2.362422	1.903667	21.291595
61552	0	0.329948	10.266012	0.166699	0.003301	0.102660	0.001661	2.353861	1.903723	21.293902
61553	0	0.347677	10.278329	0.219669	0.003479	0.102783	0.002197	2.352294	1.905011	21.291901
61554	0	0.347310	10.253906	0.140524	0.003474	0.102539	0.001402	2.346352	1.905028	21.293047
61555	0	0.341606	10.272220	0.164981	0.003418	0.102722	0.001648	2.342081	1.905906	21.290263
61556	0	0.298968	10.204974	0.238344	0.002987	0.102050	0.002383	2.339655	1.901612	21.288491
61557	0	0.329916	10.211165	0.262705	0.003296	0.102112	0.002625	2.334580	1.896783	21.284052
61558	0	0.305785	10.101221	0.269070	0.003057	0.101012	0.002690	2.331922	1.895146	21.282973
61559	0	0.323360	10.064704	0.219609	0.003235	0.100647	0.002197	2.331052	1.895478	21.272296
61560	0	0.322867	9.967053	0.262124	0.003232	0.099670	0.002622	2.329310	1.898166	21.266595
61561	0	0.336087	9.893781	0.183339	0.003357	0.098938	0.001831	2.324345	1.892424	21.258628
61562	0	0.306139	9.802142	0.122390	0.003058	0.098022	0.001225	2.322840	1.887699	21.253354
61563	0	0.299339	9.765616	0.073404	0.002991	0.097656	0.000732	2.318734	1.883277	21.248214
61564	0	0.281791	9.667861	0.103737	0.002812	0.096679	0.001040	2.320198	1.875454	21.241271
61565	0	0.262459	9.588622	0.085500	0.002625	0.095886	0.000854	2.317452	1.874087	21.231171
61566	0	0.268738	9.545797	0.024834	0.002686	0.095458	0.000245	2.311379	1.870593	21.227789
61567	0	0.268885	9.484847	0.110466	0.002686	0.094849	0.001099	2.301914	1.865364	21.223260
61568	0	0.293535	9.435944	0.080065	0.002935	0.094359	0.000805	2.304901	1.864153	21.221071
61569	0	0.329917	9.381094	0.079075	0.003296	0.093811	0.000793	2.305996	1.858878	21.219291
61570	0	0.342188	9.313882	0.096479	0.003424	0.093139	0.000971	2.311249	1.859824	21.217976
61571	0	0.323446	9.301755	0.116334	0.003235	0.093018	0.001160	2.304545	1.859048	21.224007
61572	0	0.304789	9.283357	0.129175	0.003051	0.092834	0.001288	2.298265	1.861385	21.224263
61573	0	0.262279	9.283454	0.085292	0.002625	0.092834	0.000854	2.298105	1.862227	21.213274
61574	0	0.261894	9.307863	0.121942	0.002621	0.093079	0.001217	2.292844	1.863139	21.213173
61575	0	0.304750	9.356701	0.067518	0.003052	0.093567	0.000671	2.286080	1.867081	21.207913
61576	0	0.285975	9.399409	0.116848	0.002859	0.093994	0.001166	2.281323	1.865057	21.209448
61577	0	0.305068	9.429935	0.042858	0.003052	0.094299	0.000427	2.277567	1.865107	21.209460
61578	0	0.341181	9.533701	0.092113	0.003415	0.095337	0.000918	2.272161	1.867821	21.213815
61579	0	0.292969	9.552003	0.128092	0.002930	0.095520	0.001282	2.271015	1.866557	21.216143
61580	0	0.286460	9.649671	0.121843	0.002869	0.096497	0.001219	2.269341	1.870106	21.216974
61581	0	0.280610	9.722899	0.177340	0.002808	0.097229	0.001770	2.263224	1.870629	21.220304
61582	0	0.268194	9.796045	0.220450	0.002682	0.097960	0.002204	2.260418	1.869091	21.224207
61583	0	0.323672	9.875481	0.201486	0.003235	0.098755	0.002014	2.257468	1.865671	21.227859
61584	0	0.335174	9.973068	0.183661	0.003360	0.099730	0.001832	2.250071	1.873661	21.236284
61585	0	0.353275	10.015896	0.158622	0.003540	0.100159	0.001587	2.248763	1.880734	21.239185
61586	0	0.321449	10.076922	0.158398	0.003220	0.100769	0.001585	2.247809	1.885284	21.244662
61587	0	0.280529	10.144040	0.201882	0.002808	0.101440	0.002014	2.240416	1.886678	21.250006
61588	0	0.292350	10.186684	0.244570	0.002924	0.101867	0.002450	2.243114	1.885958	21.253215
61589	0	0.299153	10.229491	0.207467	0.002991	0.102295	0.002075	2.241562	1.883826	21.255299
61590	0	0.323156	10.260034	0.237475	0.003236	0.102600	0.002379	2.244647	1.887352	21.256086
61591	0	0.335273	10.253927	0.237750	0.003357	0.102539	0.002380	2.245733	1.890858	21.255066
61592	0	0.346999	10.247808	0.273847	0.003470	0.102478	0.002740	2.245183	1.890132	21.257262
61593	0	0.341650	10.241717	0.310839	0.003418	0.102417	0.003113	2.247942	1.890586	21.258071
61594	0	0.323371	10.186773	0.230353	0.003231	0.101868	0.002310	2.252813	1.886353	21.260278
61595	0	0.274877	10.162354	0.201110	0.002747	0.101624	0.002014	2.254191	1.882761	21.245793
61596	0	0.305519	10.113434	0.157870	0.003056	0.101134	0.001580	2.253794	1.881987	21.242498
61597	0	0.293215	10.040291	0.176133	0.002930	0.100403	0.001770	2.261592	1.877989	21.233933
61598	0	0.317483	10.009801	0.192312	0.003179	0.100098	0.001935	2.273061	1.881106	21.227367
61599	0	0.329996	9.936540	0.261318	0.003296	0.099365	0.002625	2.283944	1.875341	21.220300
61600	0	0.342881	9.814463	0.234865	0.003426	0.098145	0.002357	2.292064	1.870467	21.211871
61601	0	0.323728	9.790049	0.163752	0.003235	0.097900	0.001648	2.302086	1.866450	21.206684
61602	0	0.269439	9.686274	0.162180	0.002689	0.096863	0.001627	2.306112	1.859358	21.194768
61603	0	0.250294	9.619149	0.115169	0.002502	0.096191	0.001160	2.313549	1.857538	21.184325
61604	0	0.280541	9.545917	0.094822	0.002808	0.095459	0.000960	2.326000	1.858916	21.175766
61605	0	0.323815	9.497063	0.035692	0.003235	0.094971	0.000366	2.335037	1.853642	21.170888
61606	0	0.335981	9.423746	0.033913	0.003363	0.094237	0.000347	2.342620	1.855790	21.164386
61607	0	0.341693	9.387211	0.036662	0.003418	0.093872	0.000366	2.339971	1.855768	21.155324
61608	0	0.341862	9.338274	0.054438	0.003415	0.093383	0.000549	2.343869	1.850181	21.149407
61609	0	0.299184	9.332275	0.109564	0.002991	0.093323	0.001099	2.345428	1.847566	21.144870
61610	0	0.262461	9.277266	0.151186	0.002626	0.092772	0.001519	2.352397	1.848564	21.142558
61611	0	0.280583	9.313975	0.170651	0.002808	0.093140	0.001709	2.353307	1.849512	21.147660
61612	0	0.310910	9.307881	0.224416	0.003109	0.093079	0.002253	2.361554	1.848189	21.139275
61613	0	0.299357	9.356685	0.054152	0.002991	0.093567	0.000549	2.368951	1.843449	21.141902
61614	0	0.311078	9.381030	0.114404	0.003118	0.093810	0.001143	2.366135	1.850507	21.141766
61615	0	0.341223	9.429953	0.036351	0.003418	0.094299	0.000366	2.367313	1.856198	21.135787
61616	0	0.327763	9.478781	0.010913	0.003284	0.094788	0.000116	2.373956	1.862012	21.134477
61617	0	0.286577	9.509287	0.048560	0.002869	0.095093	0.000488	2.375124	1.864212	21.130930
61618	0	0.249387	9.619151	0.071908	0.002496	0.096191	0.000727	2.382151	1.865211	21.130615
61619	0	0.292338	9.686310	0.176342	0.002930	0.096863	0.001770	2.387880	1.871405	21.136904
61620	0	0.303354	9.777859	0.168809	0.003038	0.097778	0.001695	2.393523	1.875845	21.140936
61621	0	0.298560	9.845003	0.249590	0.002991	0.098450	0.002502	2.399075	1.880664	21.138379
61622	0	0.334904	9.936523	0.297362	0.003346	0.099365	0.002976	2.400174	1.876461	21.139721
61623	0	0.360037	10.003672	0.194920	0.003601	0.100037	0.001953	2.402542	1.876062	21.139906
61624	0	0.353477	10.052502	0.237184	0.003538	0.100525	0.002372	2.400357	1.878725	21.140548
61625	0	0.316964	10.101338	0.213308	0.003174	0.101013	0.002136	2.401825	1.882266	21.138252
61626	0	0.322580	10.174569	0.200408	0.003226	0.101746	0.002007	2.403516	1.881568	21.145512
61627	0	0.268285	10.162362	0.195223	0.002686	0.101624	0.001953	2.402394	1.883389	21.148561
61628	0	0.297921	10.235627	0.237230	0.002985	0.102356	0.002378	2.407215	1.888740	21.139872
61629	0	0.316734	10.241739	0.224949	0.003174	0.102417	0.002258	2.414965	1.894855	21.135690
61630	0	0.334290	10.229518	0.216793	0.003344	0.102295	0.002179	2.425387	1.894497	21.130610
61631	0	0.353787	10.247829	0.280075	0.003540	0.102478	0.002808	2.430901	1.895814	21.128232
61632	0	0.353606	10.205094	0.254153	0.003535	0.102051	0.002549	2.437293	1.893757	21.127396
61633	0	0.335830	10.192900	0.273429	0.003357	0.101929	0.002747	2.448928	1.891111	21.122389
61634	0	0.287234	10.137951	0.296029	0.002871	0.101379	0.002966	2.453143	1.888050	21.116941
61635	0	0.311015	10.113546	0.157871	0.003113	0.101135	0.001587	2.460254	1.889827	21.117093
61636	0	0.299087	10.028067	0.193145	0.002985	0.100281	0.001936	2.463206	1.881974	21.114362
61637	0	0.311286	9.954844	0.090429	0.003113	0.099548	0.000916	2.473958	1.880652	21.108631
61638	0	0.366114	9.899924	0.130639	0.003662	0.098999	0.001320	2.487342	1.880587	21.097278
61639	0	0.335778	9.826670	0.127210	0.003357	0.098267	0.001282	2.496373	1.878388	21.091835
61640	0	0.305512	9.759531	0.149460	0.003053	0.097595	0.001506	2.507410	1.874406	21.082365
61641	0	0.269230	9.680162	0.078681	0.002686	0.096802	0.000793	2.513153	1.865188	21.071436
61642	0	0.294450	9.625152	0.089270	0.002943	0.096251	0.000901	2.521138	1.862229	21.065977
61643	0	0.304676	9.564231	0.072431	0.003052	0.095642	0.000732	2.528731	1.866989	21.052255
61644	0	0.298131	9.484867	0.095311	0.002980	0.094849	0.000960	2.535314	1.864471	21.044319
61645	0	0.341547	9.442150	0.035914	0.003418	0.094421	0.000366	2.541712	1.866231	21.040526
61646	0	0.292172	9.368903	-0.014208	0.002924	0.093689	-0.000136	2.546549	1.867673	21.033010
61647	0	0.317638	9.381102	0.072364	0.003174	0.093811	0.000732	2.555101	1.863311	21.028518
61648	0	0.299409	9.338291	0.040330	0.002995	0.093383	0.000409	2.560111	1.863762	21.021931
61649	0	0.274913	9.344481	0.115491	0.002747	0.093445	0.001160	2.563789	1.859433	21.026513
61650	0	0.274957	9.326091	0.132553	0.002751	0.093261	0.001332	2.569970	1.860437	21.022103
61651	0	0.268275	9.356705	0.146009	0.002686	0.093567	0.001465	2.573664	1.862667	21.018418
61652	0	0.316454	9.375019	0.169455	0.003168	0.093750	0.001698	2.576332	1.865872	21.012433
61653	0	0.322987	9.436058	0.152218	0.003235	0.094360	0.001526	2.578664	1.870735	21.012775
61654	0	0.340160	9.460471	0.096798	0.003407	0.094604	0.000969	2.577674	1.876613	21.016760
61655	0	0.329193	9.521492	0.134742	0.003296	0.095215	0.001343	2.569927	1.880191	21.012088
61656	0	0.291406	9.582543	0.061539	0.002921	0.095825	0.000619	2.572010	1.887371	21.019584
61657	0	0.243625	9.631359	0.103910	0.002441	0.096313	0.001038	2.568071	1.892277	21.019018
61658	0	0.261069	9.692395	0.097621	0.002614	0.096924	0.000979	2.569707	1.894986	21.023582
61659	0	0.322671	9.765653	0.164712	0.003235	0.097656	0.001648	2.568542	1.903364	21.024048
61660	0	0.375934	9.863314	0.207161	0.003767	0.098633	0.002073	2.568361	1.911000	21.027890
61661	0	0.378002	9.930427	0.299374	0.003784	0.099304	0.002991	2.562699	1.914586	21.029278
61662	0	0.352977	9.997555	0.287781	0.003531	0.099976	0.002874	2.556568	1.915148	21.037904
61663	0	0.305135	10.034179	0.238108	0.003052	0.100342	0.002380	2.553548	1.914361	21.039285
61664	0	0.280401	10.107422	0.262840	0.002807	0.101074	0.002625	2.548035	1.916279	21.037762
61665	0	0.286680	10.156251	0.183325	0.002869	0.101562	0.001831	2.543361	1.917217	21.035662
61666	0	0.298076	10.186683	0.226533	0.002987	0.101867	0.002262	2.537533	1.922982	21.039347
61667	0	0.341181	10.186786	0.189354	0.003418	0.101868	0.001892	2.533672	1.928739	21.041895
61668	0	0.340185	10.198987	0.183196	0.003405	0.101990	0.001834	2.533628	1.930654	21.041121
61669	0	0.353855	10.205080	0.201560	0.003540	0.102051	0.002014	2.529754	1.931157	21.043437
61670	0	0.359305	10.223326	0.268079	0.003597	0.102233	0.002687	2.534966	1.934776	21.039974
61671	0	0.335474	10.162368	0.304928	0.003357	0.101624	0.003052	2.535488	1.936127	21.038727
61672	0	0.280376	10.144044	0.212878	0.002803	0.101440	0.002131	2.535201	1.933971	21.033886
61673	0	0.286617	10.083019	0.292833	0.002869	0.100830	0.002930	2.534498	1.935749	21.028230
61674	0	0.292284	10.009769	0.298784	0.002924	0.100098	0.002988	2.532225	1.935919	21.030235
61675	0	0.335370	9.985368	0.213364	0.003357	0.099854	0.002136	2.532888	1.938554	21.023262
61676	0	0.323162	9.924309	0.151790	0.003228	0.099243	0.001520	2.533167	1.933435	21.015254
61677	0	0.353972	9.863287	0.109429	0.003540	0.098633	0.001099	2.535873	1.932585	21.012208
61678	0	0.329710	9.777825	0.084443	0.003295	0.097778	0.000845	2.534164	1.928823	21.013926
61679	0	0.268929	9.722893	0.091245	0.002686	0.097229	0.000916	2.535492	1.923182	21.013669
61680	0	0.263121	9.673989	0.157275	0.002631	0.096740	0.001580	2.542096	1.921988	21.011037
61681	0	0.274302	9.613058	0.170295	0.002747	0.096130	0.001709	2.547017	1.925071	21.008336
61682	0	0.304465	9.552004	0.212215	0.003044	0.095520	0.002124	2.546731	1.923351	21.000912
61683	0	0.347913	9.509282	0.170618	0.003479	0.095093	0.001709	2.547752	1.922061	20.996667
61684	0	0.354081	9.454245	0.091204	0.003540	0.094543	0.000910	2.542695	1.919922	20.993377
61685	0	0.324061	9.399393	0.042896	0.003235	0.093994	0.000427	2.538272	1.911677	20.991633
61686	0	0.324060	9.399337	0.067573	0.003246	0.093993	0.000674	2.534178	1.917407	20.989137
61687	0	0.262094	9.387218	0.030292	0.002625	0.093872	0.000305	2.534671	1.920504	20.986468
61688	0	0.262048	9.368884	0.054936	0.002617	0.093689	0.000545	2.526510	1.914885	20.980745
61689	0	0.274557	9.387211	0.103671	0.002747	0.093872	0.001038	2.525340	1.914916	20.977487
61690	0	0.280299	9.399418	0.079274	0.002805	0.093994	0.000791	2.520462	1.915852	20.975051
61691	0	0.310847	9.454355	0.116363	0.003113	0.094543	0.001160	2.513389	1.919879	20.979003
61692	0	0.340514	9.478773	0.128816	0.003408	0.094788	0.001289	2.512568	1.922654	20.977328
61693	0	0.329080	9.521499	0.085819	0.003296	0.095215	0.000854	2.505855	1.927563	20.980744
61694	0	0.309897	9.588628	0.135330	0.003102	0.095886	0.001349	2.498972	1.930297	20.986833
61695	0	0.256314	9.625240	0.183395	0.002563	0.096252	0.001831	2.493257	1.929495	20.987210
61696	0	0.262427	9.698380	0.165902	0.002624	0.096984	0.001654	2.484673	1.927486	20.983294
61697	0	0.280542	9.759515	0.177704	0.002808	0.097595	0.001770	2.474149	1.928891	20.985322
61698	0	0.340862	9.857088	0.166708	0.003413	0.098571	0.001661	2.465146	1.933025	20.990226
61699	0	0.341642	9.893809	0.115562	0.003418	0.098938	0.001160	2.467546	1.933551	20.995508
61700	0	0.358956	9.967060	0.225343	0.003597	0.099670	0.002250	2.461006	1.941179	20.996411
61701	0	0.329121	9.985354	0.189877	0.003296	0.099854	0.001892	2.451046	1.945262	21.008072
61702	0	0.303887	10.058505	0.214892	0.003041	0.100585	0.002149	2.448412	1.946760	21.011677
61703	0	0.285829	10.089129	0.238533	0.002869	0.100891	0.002380	2.440506	1.957330	21.010785
61704	0	0.296502	10.137955	0.220620	0.002970	0.101379	0.002207	2.438879	1.961447	21.015103
61705	0	0.335355	10.156253	0.213994	0.003357	0.101562	0.002136	2.432381	1.964113	21.008882
61706	0	0.304140	10.174471	0.171694	0.003044	0.101745	0.001716	2.428620	1.965950	21.014756
61707	0	0.342157	10.150131	0.219864	0.003418	0.101501	0.002197	2.424723	1.960739	21.011917
61708	0	0.342468	10.156147	0.177632	0.003425	0.101562	0.001772	2.417430	1.959498	21.011200
61709	0	0.353896	10.162344	0.238605	0.003540	0.101624	0.002380	2.408670	1.959557	21.014206
61710	0	0.342220	10.143925	0.202388	0.003415	0.101439	0.002025	2.407171	1.950444	20.999902
61711	0	0.287422	10.082993	0.225769	0.002869	0.100830	0.002258	2.405545	1.943005	20.990133
61712	0	0.318849	10.040179	0.146013	0.003184	0.100402	0.001463	2.406391	1.937018	20.987502
61713	0	0.329602	9.979245	0.177132	0.003296	0.099792	0.001770	2.402550	1.935717	20.982613
61714	0	0.354011	9.942529	0.159027	0.003540	0.099425	0.001589	2.398519	1.934432	20.980323
61715	0	0.335814	9.844970	0.225669	0.003357	0.098450	0.002258	2.398034	1.931836	20.978586
61716	0	0.318043	9.838759	0.152083	0.003176	0.098388	0.001522	2.397121	1.925221	20.968979
61717	0	0.329821	9.759511	0.195448	0.003296	0.097595	0.001953	2.393164	1.921313	20.965543
61718	0	0.269014	9.667870	0.116256	0.002689	0.096679	0.001162	2.389709	1.919196	20.956455
61719	0	0.262681	9.600822	0.128337	0.002625	0.096008	0.001282	2.385452	1.915262	20.950743
61720	0	0.281325	9.551900	0.116360	0.002811	0.095519	0.001163	2.381849	1.911876	20.945274
61721	0	0.281201	9.478747	0.085466	0.002808	0.094788	0.000854	2.379316	1.905323	20.938677
61722	0	0.343013	9.490860	0.073056	0.003427	0.094909	0.000732	2.379192	1.899745	20.933715
61723	0	0.360476	9.429918	0.134253	0.003601	0.094299	0.001343	2.377107	1.894057	20.928217
61724	0	0.336693	9.411516	0.152391	0.003364	0.094115	0.001525	2.375980	1.888863	20.918611
61725	0	0.311322	9.405516	0.115948	0.003113	0.094055	0.001160	2.373885	1.887110	20.910582
61726	0	0.286975	9.399312	0.061459	0.002869	0.093993	0.000609	2.365249	1.884528	20.906477
61727	0	0.256460	9.381094	0.104321	0.002563	0.093811	0.001038	2.356106	1.881943	20.903727
61728	0	0.268778	9.417626	0.062499	0.002687	0.094176	0.000621	2.348807	1.880288	20.894718
61729	0	0.280693	9.411620	0.043348	0.002808	0.094116	0.000427	2.338966	1.879852	20.886766
61730	0	0.317086	9.454251	0.105158	0.003172	0.094543	0.001049	2.333593	1.879905	20.887806
61731	0	0.366289	9.527591	0.115478	0.003662	0.095276	0.001160	2.337153	1.877720	20.886500
61732	0	0.311166	9.582525	0.145496	0.003114	0.095825	0.001454	2.334158	1.879024	20.884054
61733	0	0.286941	9.637444	0.177292	0.002869	0.096375	0.001770	2.328414	1.876902	20.887924
61734	0	0.268697	9.710593	0.257067	0.002687	0.097106	0.002569	2.324435	1.875258	20.883969
61735	0	0.286762	9.765616	0.256822	0.002869	0.097656	0.002563	2.316575	1.875311	20.884952
61736	0	0.280279	9.820463	0.275657	0.002805	0.098205	0.002755	2.312598	1.876304	20.891144
61737	0	0.329329	9.881599	0.219797	0.003296	0.098816	0.002197	2.309464	1.878116	20.893483
61738	0	0.322495	9.930429	0.207840	0.003229	0.099304	0.002076	2.304560	1.881765	20.891926
61739	0	0.341609	9.991456	0.104285	0.003418	0.099915	0.001038	2.296229	1.882700	20.889423
61740	0	0.323318	10.040171	0.208790	0.003230	0.100402	0.002085	2.290289	1.878021	20.885155
61741	0	0.287024	10.107418	0.207465	0.002869	0.101074	0.002075	2.288592	1.875013	20.886561
61742	0	0.286978	10.131741	0.280725	0.002872	0.101317	0.002806	2.284578	1.875890	20.880186
61743	0	0.256576	10.137934	0.238031	0.002563	0.101379	0.002380	2.282279	1.872062	20.884181
61744	0	0.311484	10.168365	0.299152	0.003117	0.101684	0.002991	2.279067	1.872962	20.879995
61745	0	0.341377	10.174576	0.280714	0.003418	0.101746	0.002808	2.277262	1.876516	20.879861
61746	0	0.353063	10.168464	0.188806	0.003531	0.101685	0.001890	2.277296	1.876241	20.880056
61747	0	0.360661	10.137923	0.158508	0.003601	0.101379	0.001587	2.276983	1.868795	20.874687
61748	0	0.318775	10.119527	0.084516	0.003184	0.101195	0.000851	2.280901	1.863646	20.867129
61749	0	0.324176	10.113520	0.225065	0.003235	0.101135	0.002258	2.287182	1.854556	20.875406
61750	0	0.276158	10.052398	0.193301	0.002760	0.100524	0.001937	2.289319	1.851506	20.870506
61751	0	0.287386	9.997543	0.256358	0.002869	0.099976	0.002563	2.286896	1.844494	20.864807
61752	0	0.324971	9.918114	0.182339	0.003244	0.099181	0.001831	2.293384	1.837176	20.864049
61753	0	0.372778	9.875470	0.195367	0.003723	0.098755	0.001953	2.290358	1.830646	20.860069
61754	0	0.361166	9.832680	0.218979	0.003610	0.098327	0.002198	2.297795	1.827200	20.850008
61755	0	0.317801	9.741205	0.170472	0.003174	0.097412	0.001709	2.300451	1.821089	20.845223
61756	0	0.318422	9.704488	0.169811	0.003181	0.097045	0.001699	2.299689	1.816686	20.837373
61757	0	0.256467	9.631356	0.145733	0.002563	0.096313	0.001465	2.306323	1.814059	20.832664
61758	0	0.262793	9.594629	0.040711	0.002626	0.095946	0.000412	2.309891	1.810955	20.826249
61759	0	0.292863	9.527594	0.054480	0.002930	0.095276	0.000549	2.313010	1.810979	20.821858
61760	0	0.317168	9.484866	0.132924	0.003171	0.094849	0.001333	2.315512	1.808916	20.813881
61761	0	0.335741	9.442142	0.121678	0.003357	0.094421	0.001221	2.317931	1.807146	20.804762
61762	0	0.354180	9.448147	0.120693	0.003540	0.094481	0.001212	2.321869	1.803793	20.805248
61763	0	0.323921	9.399401	0.121915	0.003235	0.093994	0.001221	2.321424	1.797282	20.801283
61764	0	0.287613	9.399327	0.096834	0.002877	0.093993	0.000973	2.324512	1.797398	20.795478
61765	0	0.280548	9.405530	0.078585	0.002808	0.094055	0.000793	2.331485	1.798753	20.794206
61766	0	0.273795	9.417737	0.114252	0.002742	0.094177	0.001143	2.330378	1.802264	20.787997
61767	0	0.298894	9.442146	0.079124	0.002991	0.094421	0.000793	2.330768	1.803217	20.791083
61768	0	0.323059	9.472658	-0.006688	0.003231	0.094727	-0.000066	2.329792	1.802490	20.784626
61769	0	0.347683	9.497087	0.102998	0.003479	0.094971	0.001038	2.336697	1.803873	20.787080
61770	0	0.352897	9.564241	0.150440	0.003535	0.095642	0.001510	2.340743	1.810188	20.789037
61771	0	0.298634	9.600847	0.085116	0.002991	0.096008	0.000854	2.342448	1.814201	20.791883
61772	0	0.280022	9.655758	0.163900	0.002798	0.096558	0.001640	2.341727	1.810463	20.792766
61773	0	0.280170	9.729018	0.171044	0.002808	0.097290	0.001709	2.337753	1.816249	20.796467
61774	0	0.291425	9.783943	0.128602	0.002917	0.097839	0.001285	2.333783	1.818594	20.805109
61775	0	0.323112	9.869405	0.219384	0.003235	0.098694	0.002197	2.335480	1.821745	20.809689
61776	0	0.352709	9.899928	0.212529	0.003532	0.098999	0.002129	2.337030	1.826735	20.813021
61777	0	0.359239	9.954865	0.158719	0.003601	0.099548	0.001587	2.334450	1.835553	20.812655
61778	0	0.357871	10.021996	0.170410	0.003583	0.100220	0.001709	2.337760	1.839215	20.811383
61779	0	0.336190	10.089093	0.207603	0.003357	0.100891	0.002075	2.334487	1.832353	20.818902
61780	0	0.275731	10.101232	0.243712	0.002756	0.101012	0.002442	2.338130	1.829810	20.821161
61781	0	0.274470	10.125752	0.231310	0.002747	0.101257	0.002319	2.342910	1.830757	20.822860
61782	0	0.316573	10.150167	0.273064	0.003170	0.101501	0.002733	2.343550	1.834443	20.821607
61783	0	0.323537	10.174569	0.200892	0.003235	0.101746	0.002014	2.347156	1.832730	20.816270
61784	0	0.335597	10.144071	0.248203	0.003358	0.101440	0.002491	2.354976	1.833751	20.812138
61785	0	0.384643	10.144050	0.255875	0.003845	0.101440	0.002563	2.357968	1.831206	20.815406
61786	0	0.360408	10.131864	0.290909	0.003603	0.101318	0.002920	2.368133	1.828753	20.815096
61787	0	0.317584	10.095214	0.158365	0.003174	0.100952	0.001587	2.369511	1.825297	20.807881
61788	0	0.299405	10.052505	0.242918	0.002995	0.100525	0.002435	2.373487	1.824633	20.812277
61789	0	0.299111	9.997572	0.212936	0.002991	0.099976	0.002136	2.379007	1.822980	20.816937
61790	0	0.311175	9.979271	0.198999	0.003113	0.099792	0.002000	2.388007	1.823017	20.815509
61791	0	0.348061	9.906014	0.102480	0.003479	0.099060	0.001038	2.400458	1.819941	20.806686
61792	0	0.372346	9.826677	0.088203	0.003726	0.098267	0.000890	2.407133	1.821688	20.798232
61793	0	0.366068	9.783950	0.127445	0.003662	0.097839	0.001282	2.413310	1.822162	20.795254
61794	0	0.359775	9.771736	0.113658	0.003597	0.097717	0.001144	2.420124	1.820402	20.789211
61795	0	0.256438	9.667983	0.157706	0.002563	0.096680	0.001587	2.429557	1.818202	20.780338
61796	0	0.280780	9.649673	0.131352	0.002809	0.096497	0.001323	2.438197	1.817923	20.779524
61797	0	0.262863	9.582520	0.145700	0.002625	0.095825	0.001465	2.445279	1.811839	20.774269
61798	0	0.311936	9.527498	0.052938	0.003120	0.095275	0.000533	2.447447	1.811893	20.768867
61799	0	0.335189	9.478780	0.115744	0.003357	0.094788	0.001160	2.447828	1.816796	20.769219
61800	0	0.346922	9.442136	-0.019075	0.003469	0.094421	-0.000188	2.448985	1.814648	20.761349
61801	0	0.329410	9.423834	-0.006388	0.003296	0.094238	-0.000061	2.450140	1.815636	20.767610
61802	0	0.292553	9.429934	0.047923	0.002926	0.094299	0.000482	2.450754	1.814829	20.763928
61803	0	0.262167	9.393321	0.042137	0.002625	0.093933	0.000427	2.455690	1.817067	20.762033
61804	0	0.273569	9.442156	0.114566	0.002741	0.094421	0.001147	2.455344	1.822130	20.767872
61805	0	0.274412	9.442159	0.139468	0.002747	0.094421	0.001404	2.464172	1.823931	20.762751
61806	0	0.328772	9.490982	0.168631	0.003290	0.094910	0.001690	2.466231	1.825752	20.760014
61807	0	0.353392	9.490993	0.085035	0.003540	0.094910	0.000854	2.468948	1.831945	20.761836
61808	0	0.346434	9.533700	0.108984	0.003467	0.095337	0.001090	2.466919	1.833475	20.763022
61809	0	0.329045	9.588646	0.127834	0.003296	0.095886	0.001282	2.468718	1.838800	20.762831
61810	0	0.279532	9.637459	0.127022	0.002796	0.096375	0.001274	2.471033	1.838598	20.768561
61811	0	0.243476	9.692401	0.023995	0.002441	0.096924	0.000244	2.473800	1.845221	20.762600
61812	0	0.266259	9.741236	0.041584	0.002671	0.097412	0.000419	2.474858	1.854213	20.771094
61813	0	0.310980	9.802260	0.140082	0.003113	0.098022	0.001404	2.476090	1.856518	20.772453
61814	0	0.346809	9.875511	0.169789	0.003472	0.098755	0.001702	2.478953	1.860242	20.777281
61815	0	0.365276	9.906046	0.280561	0.003662	0.099060	0.002808	2.479016	1.869954	20.779039
61816	0	0.351830	9.967057	0.218931	0.003521	0.099670	0.002192	2.480391	1.871893	20.778580
61817	0	0.322936	10.034203	0.286685	0.003235	0.100342	0.002869	2.480182	1.877193	20.774807
61818	0	0.296891	10.070822	0.225890	0.002979	0.100708	0.002254	2.472889	1.887822	20.775909
61819	0	0.273739	10.113552	0.176915	0.002747	0.101135	0.001770	2.471626	1.897101	20.776860
61820	0	0.272252	10.095230	0.140043	0.002728	0.100952	0.001402	2.471072	1.901644	20.770927
61821	0	0.317004	10.125746	0.091373	0.003174	0.101257	0.000916	2.470833	1.904768	20.765673
61822	0	0.371626	10.131843	0.120856	0.003716	0.101318	0.001217	2.477927	1.902746	20.759743
61823	0	0.353972	10.107429	0.158329	0.003540	0.101074	0.001587	2.479728	1.901950	20.756590
61824	0	0.329304	10.144061	0.206165	0.003295	0.101440	0.002068	2.484114	1.902991	20.752064
61825	0	0.286607	10.125754	0.225197	0.002869	0.101257	0.002258	2.488999	1.904807	20.749974
61826	0	0.298054	10.070823	0.260763	0.002985	0.100708	0.002611	2.490737	1.908814	20.744538
61827	0	0.299085	10.058592	0.280825	0.002991	0.100586	0.002808	2.487692	1.907605	20.744600
61828	0	0.304874	10.003579	0.140228	0.003052	0.100036	0.001405	2.488248	1.909947	20.733013
61829	0	0.335591	9.930422	0.116125	0.003357	0.099304	0.001160	2.484092	1.910011	20.725783
61830	0	0.316678	9.863199	0.079659	0.003171	0.098632	0.000796	2.481466	1.913701	20.721074
61831	0	0.329665	9.838865	0.005783	0.003296	0.098389	0.000061	2.482866	1.911587	20.717935
61832	0	0.305198	9.759438	0.151312	0.003053	0.097594	0.001519	2.487700	1.911314	20.713384
61833	0	0.256842	9.710692	0.145684	0.002563	0.097107	0.001465	2.494869	1.904361	20.708938
61834	0	0.257606	9.673972	0.089627	0.002573	0.096740	0.000899	2.496228	1.899599	20.701486
61835	0	0.262789	9.619140	0.164306	0.002625	0.096191	0.001648	2.499745	1.894442	20.698492
61836	0	0.311738	9.588533	0.188096	0.003119	0.095885	0.001882	2.498182	1.894667	20.696846
61837	0	0.335448	9.539804	0.128113	0.003357	0.095398	0.001282	2.496578	1.896495	20.689443
61838	0	0.335055	9.509279	0.054847	0.003351	0.095093	0.000547	2.492963	1.896108	20.679219
61839	0	0.317710	9.484852	0.018428	0.003174	0.094849	0.000183	2.489225	1.890933	20.672345
61840	0	0.287501	9.454248	0.012542	0.002874	0.094543	0.000124	2.485194	1.888944	20.663514
61841	0	0.261978	9.466566	-0.054987	0.002625	0.094666	-0.000549	2.483635	1.893396	20.659269
61842	0	0.273439	9.460457	-0.036837	0.002737	0.094604	-0.000368	2.481734	1.895315	20.648564
61843	0	0.243601	9.442153	0.006199	0.002441	0.094421	0.000061	2.478376	1.900667	20.646336
61844	0	0.273180	9.472666	0.024590	0.002735	0.094727	0.000245	2.475171	1.903519	20.644026
61845	0	0.317281	9.490966	0.128482	0.003174	0.094910	0.001282	2.469195	1.903633	20.644472
61846	0	0.328677	9.564137	0.042824	0.003293	0.095641	0.000433	2.472620	1.909948	20.641726
61847	0	0.311036	9.588631	0.152562	0.003113	0.095886	0.001526	2.470698	1.911767	20.632324
61848	0	0.298319	9.649662	0.061153	0.002985	0.096497	0.000609	2.465937	1.912744	20.626952
61849	0	0.304883	9.686282	0.146921	0.003052	0.096863	0.001465	2.458534	1.915069	20.627454
61850	0	0.279980	9.765623	0.111185	0.002801	0.097656	0.001107	2.450833	1.915249	20.630428
61851	0	0.311133	9.826661	0.098020	0.003113	0.098267	0.000977	2.444364	1.915809	20.627119
61852	0	0.316735	9.850990	0.104163	0.003170	0.098510	0.001044	2.445208	1.917753	20.626635
61853	0	0.336032	9.930404	0.158962	0.003357	0.099304	0.001587	2.439824	1.912673	20.631297
61854	0	0.354483	9.966956	0.183380	0.003547	0.099669	0.001836	2.439890	1.913738	20.628294
61855	0	0.286451	9.991463	0.171119	0.002869	0.099915	0.001709	2.435144	1.917358	20.626980
61856	0	0.298024	10.052504	0.183037	0.002982	0.100525	0.001835	2.438047	1.918420	20.626471
61857	0	0.280543	10.046392	0.207580	0.002808	0.100464	0.002075	2.435138	1.919830	20.622587
61858	0	0.292061	10.089121	0.238255	0.002925	0.100891	0.002381	2.431498	1.923579	20.623006
61859	0	0.311092	10.107425	0.256457	0.003113	0.101074	0.002563	2.428000	1.924587	20.624115
61860	0	0.329163	10.095204	0.135163	0.003291	0.100952	0.001345	2.417841	1.922937	20.619460
61861	0	0.335464	10.131835	0.165330	0.003357	0.101318	0.001648	2.409519	1.924398	20.622091
61862	0	0.347274	10.095121	0.172151	0.003474	0.100951	0.001719	2.404932	1.925021	20.615530
61863	0	0.323611	10.070796	0.134331	0.003235	0.100708	0.001343	2.402052	1.922476	20.610240
61864	0	0.293538	10.034065	0.183628	0.002932	0.100341	0.001832	2.394863	1.916973	20.613463
61865	0	0.293249	10.028071	0.189074	0.002930	0.100281	0.001892	2.394144	1.912679	20.607883
61866	0	0.287386	9.991357	0.207298	0.002873	0.099914	0.002072	2.391155	1.911123	20.603540
61867	0	0.305795	9.918191	0.238170	0.003052	0.099182	0.002380	2.387321	1.902917	20.602411
61868	0	0.361568	9.887588	0.195545	0.003613	0.098876	0.001955	2.384497	1.898250	20.592539
61869	0	0.354583	9.851046	0.165212	0.003540	0.098511	0.001648	2.377301	1.890447	20.584331
61870	0	0.318701	9.759413	0.184117	0.003184	0.097594	0.001839	2.372094	1.886239	20.575322
61871	0	0.263049	9.692364	0.140555	0.002625	0.096924	0.001404	2.367746	1.878043	20.571604
61872	0	0.245654	9.667863	0.122457	0.002453	0.096679	0.001224	2.364324	1.872542	20.562268
61873	0	0.256317	9.625242	0.091904	0.002563	0.096252	0.000916	2.357910	1.871772	20.558687
61874	0	0.286979	9.570306	-0.011823	0.002868	0.095703	-0.000115	2.359065	1.867995	20.550688
61875	0	0.305214	9.533691	0.036311	0.003052	0.095337	0.000366	2.360542	1.866323	20.542170
61876	0	0.342023	9.496966	0.097111	0.003418	0.094970	0.000970	2.356777	1.862454	20.535833
61877	0	0.329703	9.478757	0.115846	0.003296	0.094788	0.001160	2.355962	1.859944	20.536498
61878	0	0.330097	9.490866	0.127462	0.003298	0.094909	0.001279	2.358822	1.854942	20.537619
61879	0	0.287231	9.472640	0.152905	0.002869	0.094727	0.001526	2.352726	1.849392	20.535529
61880	0	0.250913	9.478657	0.123174	0.002509	0.094787	0.001226	2.344117	1.848280	20.527921
61881	0	0.261874	9.478772	0.079738	0.002625	0.094788	0.000793	2.337157	1.854115	20.529481
61882	0	0.309707	9.497081	0.049604	0.003100	0.094971	0.000496	2.334767	1.856963	20.528983
61883	0	0.317129	9.521489	0.049514	0.003174	0.095215	0.000488	2.324282	1.858882	20.532185
61884	0	0.310517	9.552008	0.074555	0.003107	0.095520	0.000746	2.322326	1.860011	20.533667
61885	0	0.323488	9.600826	0.067678	0.003235	0.096008	0.000671	2.313655	1.858844	20.532878
61886	0	0.317535	9.643456	0.171829	0.003174	0.096435	0.001719	2.312836	1.855961	20.529319
61887	0	0.274474	9.655765	0.152726	0.002747	0.096558	0.001526	2.308969	1.857005	20.534465
61888	0	0.261841	9.741226	0.176800	0.002621	0.097412	0.001773	2.312499	1.858553	20.532205
61889	0	0.304961	9.783929	0.195971	0.003052	0.097839	0.001953	2.302584	1.859998	20.524869
61890	0	0.334424	9.838794	0.148016	0.003352	0.098388	0.001477	2.296975	1.868077	20.530662
61891	0	0.366108	9.881591	0.183349	0.003662	0.098816	0.001831	2.291906	1.868181	20.524911
61892	0	0.347341	9.948642	0.104476	0.003476	0.099486	0.001042	2.286919	1.870187	20.527684
61893	0	0.322842	9.960969	0.231475	0.003235	0.099609	0.002319	2.289975	1.876446	20.529519
61894	0	0.291803	9.997559	0.194104	0.002916	0.099976	0.001944	2.290701	1.873437	20.520398
61895	0	0.274663	10.046388	0.183012	0.002747	0.100464	0.001831	2.289547	1.872260	20.520932
61896	0	0.274312	10.064706	0.201245	0.002747	0.100647	0.002012	2.287085	1.875056	20.521862
61897	0	0.292701	10.089124	0.231701	0.002930	0.100891	0.002319	2.287491	1.876967	20.527142
61898	0	0.329057	10.070796	0.249891	0.003290	0.100708	0.002498	2.283823	1.875392	20.528689
61899	0	0.360109	10.113517	0.189631	0.003601	0.101135	0.001892	2.276783	1.874258	20.531093
61900	0	0.347667	10.101232	0.159380	0.003479	0.101012	0.001595	2.275384	1.875785	20.524992
61901	0	0.305371	10.040278	0.128088	0.003052	0.100403	0.001282	2.274115	1.872418	20.522116
61902	0	0.287394	10.046290	0.182765	0.002872	0.100463	0.001829	2.273574	1.869611	20.520693
61903	0	0.280805	10.034180	0.152502	0.002808	0.100342	0.001526	2.272324	1.867999	20.521203
61904	0	0.299274	9.973041	0.183039	0.002991	0.099730	0.001829	2.268665	1.864611	20.516928
61905	0	0.311741	9.924310	0.164327	0.003113	0.099243	0.001648	2.271817	1.858166	20.515746
61906	0	0.330878	9.850966	0.206512	0.003304	0.098510	0.002066	2.270189	1.852127	20.508328
61907	0	0.354353	9.844967	0.188738	0.003540	0.098450	0.001892	2.273385	1.846979	20.508299
61908	0	0.324190	9.759434	0.175568	0.003242	0.097594	0.001760	2.276776	1.845440	20.501617
61909	0	0.311842	9.759508	0.133969	0.003113	0.097595	0.001343	2.278128	1.837697	20.499786
61910	0	0.294696	9.686163	0.127568	0.002940	0.096862	0.001275	2.275168	1.828581	20.496696
61911	0	0.298858	9.649668	0.097343	0.002991	0.096497	0.000977	2.276678	1.829987	20.494024
61912	0	0.280535	9.594726	0.114698	0.002803	0.095947	0.001153	2.281617	1.825856	20.491525
61913	0	0.299372	9.551999	0.090906	0.002991	0.095520	0.000916	2.287162	1.821102	20.483425
61914	0	0.330309	9.533592	0.053448	0.003302	0.095336	0.000536	2.286703	1.818178	20.483021
61915	0	0.342204	9.515372	0.103191	0.003418	0.095154	0.001038	2.291303	1.812138	20.480321
61916	0	0.293595	9.460362	0.096102	0.002937	0.094604	0.000965	2.294082	1.812657	20.476905
61917	0	0.292829	9.466558	0.085323	0.002930	0.094666	0.000854	2.293419	1.813208	20.478177
61918	0	0.286367	9.460453	0.072890	0.002865	0.094604	0.000730	2.292008	1.813485	20.476389
61919	0	0.280908	9.472650	0.097795	0.002808	0.094727	0.000977	2.288133	1.810588	20.474427
61920	0	0.292853	9.478679	0.085380	0.002933	0.094787	0.000856	2.289118	1.814306	20.468695
61921	0	0.323134	9.497089	0.109327	0.003235	0.094971	0.001099	2.293416	1.817433	20.464474
61922	0	0.322863	9.552002	0.065360	0.003227	0.095520	0.000660	2.298832	1.814594	20.461555
61923	0	0.329339	9.582530	0.115807	0.003296	0.095825	0.001160	2.298562	1.816478	20.462072
61924	0	0.267713	9.643565	0.090903	0.002680	0.096436	0.000912	2.299539	1.818550	20.468053
61925	0	0.298670	9.661880	0.140190	0.002991	0.096619	0.001404	2.299640	1.822205	20.467342
61926	0	0.291964	9.698505	0.169627	0.002921	0.096985	0.001704	2.306882	1.822852	20.466835
61927	0	0.280064	9.753440	0.170772	0.002808	0.097534	0.001709	2.306241	1.829979	20.465063
61928	0	0.291124	9.808366	0.182603	0.002915	0.098083	0.001828	2.306617	1.833735	20.464618
61929	0	0.347899	9.857188	0.176441	0.003479	0.098572	0.001770	2.310944	1.832612	20.469006
61930	0	0.359601	9.948753	0.187654	0.003600	0.099487	0.001881	2.313482	1.836253	20.468990
61931	0	0.341234	9.954857	0.182903	0.003418	0.099548	0.001831	2.313641	1.841639	20.464173
61932	0	0.285526	10.021980	0.182505	0.002857	0.100220	0.001826	2.312884	1.842782	20.466337
61933	0	0.286683	10.015874	0.183130	0.002869	0.100159	0.001831	2.310447	1.843799	20.462607
61934	0	0.280107	10.064614	0.195085	0.002804	0.100646	0.001953	2.310868	1.845824	20.463536
61935	0	0.286189	10.058625	0.237521	0.002869	0.100586	0.002380	2.314605	1.852499	20.457327
61936	0	0.327617	10.083034	0.163244	0.003282	0.100830	0.001637	2.318131	1.857565	20.455952
61937	0	0.347449	10.089138	0.237560	0.003479	0.100891	0.002380	2.321352	1.861640	20.456548
61938	0	0.340303	10.095242	0.199938	0.003408	0.100952	0.002004	2.324020	1.866699	20.454621
61939	0	0.317323	10.076913	0.207186	0.003174	0.100769	0.002075	2.325625	1.866363	20.448942
61940	0	0.299341	10.052487	0.193989	0.002989	0.100525	0.001945	2.329791	1.860055	20.449595
61941	0	0.299506	10.046388	0.225201	0.002991	0.100464	0.002258	2.334746	1.854065	20.447628
61942	0	0.293830	9.979162	0.260653	0.002937	0.099792	0.002611	2.337871	1.851986	20.445578
61943	0	0.323794	9.973140	0.103256	0.003235	0.099731	0.001038	2.341423	1.847338	20.445454
61944	0	0.324143	9.893704	0.145236	0.003241	0.098937	0.001454	2.341515	1.845279	20.435318
61945	0	0.329932	9.869379	0.060188	0.003296	0.098694	0.000610	2.349116	1.840153	20.431468
61946	0	0.305856	9.820469	0.125809	0.003058	0.098205	0.001265	2.354492	1.838923	20.421150
61947	0	0.317732	9.759522	0.145709	0.003174	0.097595	0.001465	2.361391	1.833757	20.411975
61948	0	0.306210	9.704492	0.150353	0.003058	0.097045	0.001510	2.366412	1.828333	20.412777
61949	0	0.293339	9.667966	0.084448	0.002930	0.096680	0.000854	2.376046	1.822810	20.416060
61950	0	0.317918	9.649675	0.186477	0.003181	0.096497	0.001871	2.381370	1.823349	20.405679
61951	0	0.293160	9.588627	0.127459	0.002930	0.095886	0.001282	2.387715	1.819973	20.401971
61952	0	0.281081	9.527497	0.077283	0.002810	0.095275	0.000779	2.393146	1.818447	20.397263
61953	0	0.299037	9.527590	0.011562	0.002991	0.095276	0.000122	2.398733	1.817677	20.390381
61954	0	0.280839	9.484859	0.010564	0.002807	0.094849	0.000109	2.400281	1.814437	20.389997
61955	0	0.286397	9.454361	0.042574	0.002869	0.094543	0.000427	2.399937	1.819003	20.392788
61956	0	0.285543	9.490981	0.035414	0.002859	0.094910	0.000362	2.407767	1.822295	20.385761
61957	0	0.287048	9.478760	0.060194	0.002869	0.094788	0.000610	2.415763	1.818957	20.384065
61958	0	0.299169	9.509289	0.070739	0.002994	0.095093	0.000715	2.423072	1.820116	20.385584
61959	0	0.304786	9.527608	0.139887	0.003052	0.095276	0.001404	2.426879	1.823752	20.379731
61960	0	0.304316	9.539814	0.199436	0.003043	0.095398	0.002004	2.435884	1.822704	20.377157
61961	0	0.329192	9.594744	0.097275	0.003296	0.095947	0.000977	2.438266	1.826374	20.380119
61962	0	0.310322	9.600835	0.127170	0.003104	0.096008	0.001273	2.437850	1.826518	20.375616
61963	0	0.286573	9.649667	0.054957	0.002869	0.096497	0.000549	2.435411	1.828892	20.373759
61964	0	0.316485	9.692390	0.061011	0.003167	0.096924	0.000610	2.433538	1.830518	20.374189
61965	0	0.286460	9.753430	0.091540	0.002869	0.097534	0.000916	2.431564	1.834199	20.371584
61966	0	0.303603	9.790068	0.078431	0.003043	0.097900	0.000793	2.439037	1.841453	20.367580
61967	0	0.322853	9.826686	0.152280	0.003235	0.098267	0.001526	2.440490	1.847769	20.370995
61968	0	0.321317	9.899937	0.145285	0.003222	0.098999	0.001458	2.444521	1.856357	20.370258
61969	0	0.353365	9.930443	0.280755	0.003540	0.099304	0.002808	2.442434	1.862688	20.374659
61970	0	0.346181	9.979275	0.225135	0.003466	0.099792	0.002257	2.447142	1.866035	20.374550
61971	0	0.322992	10.003678	0.158726	0.003235	0.100037	0.001587	2.444576	1.870616	20.372734
61972	0	0.291344	10.003679	0.134294	0.002919	0.100037	0.001343	2.442198	1.876106	20.378030
61973	0	0.304874	10.040296	0.121753	0.003052	0.100403	0.001221	2.443664	1.878475	20.378391
61974	0	0.328836	10.040288	0.060071	0.003289	0.100403	0.000604	2.444865	1.878365	20.384423
61975	0	0.316848	10.083035	0.127395	0.003174	0.100830	0.001282	2.451559	1.883349	20.386531
61976	0	0.327994	10.070822	0.132162	0.003284	0.100708	0.001327	2.455024	1.887433	20.384252
61977	0	0.317808	10.052489	0.219185	0.003174	0.100525	0.002197	2.458993	1.881510	20.389266
61978	0	0.354427	10.064622	0.181537	0.003548	0.100646	0.001820	2.461632	1.884321	20.395415
61979	0	0.317130	10.003691	0.237179	0.003174	0.100037	0.002380	2.469293	1.886214	20.393496
61980	0	0.340822	10.003685	0.229724	0.003412	0.100037	0.002301	2.471654	1.889855	20.386760
61981	0	0.298622	9.967060	0.133885	0.002991	0.099670	0.001343	2.473992	1.893962	20.385057
61982	0	0.322188	9.942640	0.127148	0.003225	0.099426	0.001273	2.473730	1.896872	20.384639
61983	0	0.329631	9.869384	0.030183	0.003296	0.098694	0.000305	2.475423	1.895248	20.376299
61984	0	0.323632	9.808251	0.078362	0.003235	0.098083	0.000786	2.475806	1.892444	20.368634
61985	0	0.341838	9.796145	0.066599	0.003418	0.097961	0.000671	2.479919	1.890856	20.368764
61986	0	0.317170	9.747324	0.114588	0.003174	0.097473	0.001148	2.480502	1.892304	20.366256
61987	0	0.293454	9.716789	0.097016	0.002930	0.097168	0.000977	2.485853	1.885475	20.365416
61988	0	0.318259	9.667888	0.181152	0.003183	0.096679	0.001818	2.490994	1.885314	20.364598
61989	0	0.311554	9.625240	0.176751	0.003113	0.096252	0.001770	2.491793	1.881072	20.356742
61990	0	0.305697	9.570214	0.085124	0.003057	0.095702	0.000849	2.486660	1.879479	20.351407
61991	0	0.329667	9.570313	0.085067	0.003296	0.095703	0.000854	2.489040	1.877445	20.344075
61992	0	0.329724	9.533594	0.041976	0.003297	0.095336	0.000419	2.485532	1.875868	20.341747
61993	0	0.305027	9.527591	-0.036941	0.003052	0.095276	-0.000366	2.487229	1.876427	20.331991
61994	0	0.268100	9.503080	-0.012916	0.002682	0.095031	-0.000129	2.485604	1.876159	20.330657
61995	0	0.280254	9.509293	0.011665	0.002808	0.095093	0.000122	2.489982	1.881168	20.335413
61996	0	0.285710	9.497075	0.096324	0.002858	0.094971	0.000965	2.490097	1.881357	20.334846
61997	0	0.317349	9.533691	0.079516	0.003174	0.095337	0.000793	2.485902	1.880671	20.331427
61998	0	0.317536	9.558008	0.109576	0.003173	0.095580	0.001101	2.490606	1.876584	20.334777
61999	0	0.304964	9.576411	0.208056	0.003052	0.095764	0.002075	2.482040	1.878098	20.333946
62000	0	0.304178	9.606855	0.147504	0.003047	0.096068	0.001475	2.480250	1.883223	20.337749
62001	0	0.316503	9.649684	0.128423	0.003174	0.096497	0.001282	2.475157	1.892600	20.335373
62002	0	0.315379	9.698494	0.067373	0.003156	0.096985	0.000676	2.475878	1.893760	20.337639
62003	0	0.280652	9.716796	0.085853	0.002808	0.097168	0.000854	2.468969	1.893977	20.340447
62004	0	0.293124	9.777724	0.086191	0.002927	0.097777	0.000862	2.467060	1.887714	20.342312
62005	0	0.292669	9.838878	0.042345	0.002930	0.098389	0.000427	2.469346	1.890091	20.344102
62006	0	0.316293	9.875508	0.169708	0.003167	0.098755	0.001700	2.471063	1.893895	20.346861
62007	0	0.341348	9.899916	0.122246	0.003418	0.098999	0.001221	2.466884	1.898022	20.348611
62008	0	0.328753	9.967046	0.182903	0.003286	0.099670	0.001834	2.470344	1.895651	20.346597
62009	0	0.311243	9.979248	0.292995	0.003113	0.099792	0.002930	2.467873	1.894991	20.354719
62010	0	0.298405	10.028091	0.268628	0.002990	0.100281	0.002686	2.464895	1.900530	20.354913
62011	0	0.328979	10.003681	0.103875	0.003296	0.100037	0.001038	2.461420	1.906432	20.359409
62012	0	0.297788	10.034181	0.079564	0.002978	0.100342	0.000795	2.458951	1.905856	20.362483
62013	0	0.317388	10.015865	0.085964	0.003174	0.100159	0.000854	2.450906	1.904726	20.361092
62014	0	0.347826	10.052396	0.074347	0.003479	0.100524	0.000742	2.447010	1.904478	20.359721
62015	0	0.317005	10.028091	0.103438	0.003174	0.100281	0.001038	2.448541	1.907701	20.359625
62016	0	0.304340	9.997560	0.164178	0.003044	0.099976	0.001641	2.445794	1.907463	20.361815
62017	0	0.323798	10.021962	0.207549	0.003235	0.100220	0.002075	2.443268	1.902852	20.367552
62018	0	0.318308	9.991350	0.250200	0.003180	0.099914	0.002502	2.441595	1.897859	20.360932
62019	0	0.299046	9.924321	0.250079	0.002991	0.099243	0.002502	2.441324	1.897161	20.365190
62020	0	0.311449	9.924306	0.140120	0.003112	0.099243	0.001400	2.437749	1.893058	20.361160
62021	0	0.299310	9.857169	0.122191	0.002991	0.098572	0.001221	2.434183	1.889260	20.355919
62022	0	0.287472	9.850970	0.098026	0.002872	0.098510	0.000978	2.429963	1.885568	20.344668
62023	0	0.342402	9.802227	0.085234	0.003418	0.098022	0.000854	2.430265	1.877395	20.336755
62024	0	0.294555	9.771620	0.078800	0.002941	0.097716	0.000789	2.428895	1.871122	20.335277
62025	0	0.311400	9.692379	0.103769	0.003113	0.096924	0.001038	2.426630	1.868634	20.328161
62026	0	0.299116	9.698403	0.170492	0.002993	0.096984	0.001709	2.429272	1.869334	20.327631
62027	0	0.287393	9.637437	0.152491	0.002869	0.096375	0.001526	2.428268	1.862042	20.319768
62028	0	0.317724	9.594648	0.182995	0.003183	0.095946	0.001828	2.424008	1.868338	20.316020
62029	0	0.341618	9.576420	0.152763	0.003418	0.095764	0.001526	2.419721	1.869414	20.317451
62030	0	0.299059	9.539682	0.165458	0.002987	0.095397	0.001651	2.413013	1.864000	20.312992
62031	0	0.323345	9.527589	0.037531	0.003235	0.095276	0.000366	2.399901	1.864580	20.303685
62032	0	0.298682	9.503079	0.002179	0.002987	0.095031	0.000018	2.393317	1.863535	20.298511
62033	0	0.299078	9.497069	0.079469	0.002991	0.094971	0.000793	2.389676	1.862377	20.295173
62034	0	0.281008	9.515278	0.036869	0.002808	0.095153	0.000368	2.386826	1.858310	20.294652
62035	0	0.305144	9.545896	0.104036	0.003052	0.095459	0.001038	2.381356	1.857615	20.291317
62036	0	0.305367	9.564106	0.079589	0.003051	0.095641	0.000798	2.381990	1.853081	20.289829
62037	0	0.341542	9.613047	0.073199	0.003418	0.096130	0.000732	2.380347	1.855030	20.295038
62038	0	0.303865	9.606956	0.176955	0.003046	0.096069	0.001769	2.377639	1.862767	20.295475
62039	0	0.305030	9.686278	0.152990	0.003052	0.096863	0.001526	2.370728	1.863420	20.295941
62040	0	0.317224	9.716689	0.214622	0.003170	0.097167	0.002144	2.365775	1.859774	20.292829
62041	0	0.292861	9.765623	0.134641	0.002930	0.097656	0.001343	2.359356	1.859973	20.290917
62042	0	0.262233	9.771628	0.147343	0.002622	0.097716	0.001472	2.354953	1.858109	20.291473
62043	0	0.293271	9.832745	0.122815	0.002930	0.098328	0.001221	2.344104	1.853529	20.291060
62044	0	0.275223	9.832666	0.093220	0.002752	0.098327	0.000930	2.339192	1.852538	20.292065
62045	0	0.347786	9.924319	0.158798	0.003479	0.099243	0.001587	2.335796	1.852777	20.296770
62046	0	0.341548	9.936515	0.134975	0.003415	0.099365	0.001345	2.327786	1.851304	20.291195
62047	0	0.335883	9.967043	0.176508	0.003357	0.099670	0.001770	2.331289	1.848016	20.294070
62048	0	0.342245	10.021969	0.255229	0.003421	0.100220	0.002553	2.329912	1.845139	20.295587
62049	0	0.304837	10.009769	0.256609	0.003052	0.100098	0.002563	2.324754	1.847972	20.293326
62050	0	0.340843	10.009666	0.245062	0.003410	0.100097	0.002446	2.317487	1.849145	20.288513
62051	0	0.323374	10.034175	0.207899	0.003235	0.100342	0.002075	2.310967	1.849369	20.289623
62052	0	0.329185	10.058510	0.177217	0.003293	0.100585	0.001777	2.313935	1.849653	20.291480
62053	0	0.305218	10.015865	0.146706	0.003052	0.100159	0.001465	2.309218	1.848114	20.296465
62054	0	0.335915	10.021869	0.159155	0.003357	0.100219	0.001591	2.306080	1.844503	20.298206
62055	0	0.335319	10.009782	0.195109	0.003357	0.100098	0.001953	2.306229	1.847738	20.297156
62056	0	0.316676	10.003667	0.212844	0.003166	0.100037	0.002131	2.307523	1.846114	20.292980
62057	0	0.311207	9.948743	0.213162	0.003113	0.099487	0.002136	2.310635	1.845868	20.294583
62058	0	0.317479	9.924310	0.279707	0.003172	0.099243	0.002798	2.309605	1.841628	20.287565
62059	0	0.348645	9.905974	0.262680	0.003479	0.099060	0.002625	2.304708	1.832129	20.279995
62060	0	0.331136	9.857075	0.232466	0.003310	0.098571	0.002323	2.300726	1.829782	20.276200
62061	0	0.335966	9.802235	0.146610	0.003357	0.098022	0.001465	2.297028	1.825557	20.272861
62062	0	0.318115	9.747212	0.054970	0.003179	0.097472	0.000551	2.296613	1.821427	20.263353
62063	0	0.305217	9.710695	0.066750	0.003052	0.097107	0.000671	2.299010	1.819821	20.260408
62064	0	0.292964	9.680082	0.066058	0.002930	0.096801	0.000663	2.299470	1.818764	20.257447
62065	0	0.293156	9.649658	0.103273	0.002930	0.096497	0.001038	2.303057	1.815446	20.258483
62066	0	0.281004	9.582429	0.108525	0.002810	0.095824	0.001088	2.304322	1.814879	20.259869
62067	0	0.299491	9.570303	0.158477	0.002991	0.095703	0.001587	2.304720	1.808863	20.251690
62068	0	0.312475	9.551893	0.133789	0.003120	0.095519	0.001338	2.302643	1.802609	20.252854
62069	0	0.335769	9.521480	0.128310	0.003357	0.095215	0.001282	2.298794	1.800630	20.254162
62070	0	0.311770	9.515271	0.122403	0.003114	0.095153	0.001223	2.294881	1.794808	20.251726
62071	0	0.317570	9.527586	0.121728	0.003174	0.095276	0.001221	2.296808	1.791475	20.249446
62072	0	0.299241	9.527497	0.035765	0.002994	0.095275	0.000359	2.295747	1.791801	20.249848
62073	0	0.299146	9.527587	0.017679	0.002991	0.095276	0.000183	2.301177	1.789778	20.249677
62074	0	0.305345	9.564110	0.041608	0.003053	0.095641	0.000414	2.296397	1.787798	20.249608
62075	0	0.304673	9.558123	0.097558	0.003052	0.095581	0.000977	2.295461	1.792742	20.243468
62076	0	0.315785	9.600847	0.067012	0.003163	0.096008	0.000669	2.291415	1.798209	20.244724
62077	0	0.348086	9.649659	0.188837	0.003479	0.096497	0.001892	2.293652	1.794924	20.249252
62078	0	0.336011	9.667873	0.139581	0.003360	0.096679	0.001396	2.291925	1.793485	20.249683
62079	0	0.323083	9.722918	0.085023	0.003235	0.097229	0.000854	2.294815	1.797137	20.248016
62080	0	0.322353	9.759533	0.182030	0.003226	0.097595	0.001822	2.294082	1.799256	20.256399
62081	0	0.305328	9.796134	0.122361	0.003052	0.097961	0.001221	2.288522	1.796412	20.258494
62082	0	0.292690	9.826582	0.092104	0.002933	0.098266	0.000921	2.286611	1.801921	20.263324
62083	0	0.311393	9.887692	0.042709	0.003113	0.098877	0.000427	2.284642	1.799517	20.267325
62084	0	0.317191	9.912027	0.134116	0.003176	0.099120	0.001342	2.283256	1.802851	20.276058
62085	0	0.329252	9.954855	0.133584	0.003296	0.099548	0.001343	2.289108	1.805655	20.274275
62086	0	0.340604	9.973165	0.162998	0.003410	0.099731	0.001634	2.291175	1.809508	20.281557
62087	0	0.324102	10.021955	0.225748	0.003235	0.100220	0.002258	2.289946	1.801419	20.283412
62088	0	0.287747	10.021896	0.249625	0.002880	0.100219	0.002501	2.292735	1.803439	20.281330
62089	0	0.329586	10.046390	0.182912	0.003296	0.100464	0.001831	2.292770	1.802394	20.289401
62090	0	0.335190	10.040305	0.188383	0.003356	0.100403	0.001888	2.295708	1.806040	20.285596
62091	0	0.329632	10.040287	0.188935	0.003296	0.100403	0.001892	2.296670	1.804511	20.292201
62092	0	0.341543	10.034095	0.182440	0.003418	0.100341	0.001825	2.295594	1.806411	20.288977
62093	0	0.323723	10.015866	0.146200	0.003235	0.100159	0.001465	2.296690	1.802646	20.281372
62094	0	0.305404	9.991370	0.145397	0.003056	0.099914	0.001458	2.299373	1.803358	20.283587
62095	0	0.317204	9.973166	0.188353	0.003174	0.099731	0.001892	2.307068	1.804383	20.281684
62096	0	0.286627	9.930421	0.150509	0.002865	0.099304	0.001509	2.309068	1.801664	20.285568
62097	0	0.293282	9.906002	0.176682	0.002930	0.099060	0.001770	2.310626	1.797033	20.286545
62098	0	0.287060	9.838788	0.133237	0.002874	0.098388	0.001336	2.312845	1.800379	20.281110
62099	0	0.341846	9.832768	0.158292	0.003418	0.098328	0.001587	2.315333	1.798793	20.278862
62100	0	0.330033	9.765521	0.120666	0.003296	0.097655	0.001212	2.319560	1.792529	20.276520
62101	0	0.335730	9.747316	0.078937	0.003357	0.097473	0.000793	2.322192	1.791023	20.283055
62102	0	0.317316	9.704504	0.096017	0.003174	0.097045	0.000968	2.329280	1.790734	20.278334
62103	0	0.298674	9.661886	0.078361	0.002991	0.096619	0.000793	2.338856	1.794356	20.270902
62104	0	0.297879	9.625266	0.119111	0.002982	0.096252	0.001201	2.348112	1.797271	20.269210
62105	0	0.310881	9.576439	0.102874	0.003113	0.095764	0.001038	2.356580	1.800964	20.271850
62106	0	0.328760	9.570316	0.089261	0.003287	0.095703	0.000897	2.360169	1.799551	20.278164
62107	0	0.329918	9.539786	0.060702	0.003296	0.095398	0.000610	2.362015	1.794523	20.274653
62108	0	0.317984	9.576322	0.102827	0.003180	0.095763	0.001030	2.361900	1.793118	20.280312
62109	0	0.310915	9.533707	0.121816	0.003113	0.095337	0.001221	2.362822	1.796428	20.287921
62110	0	0.291651	9.545919	0.035099	0.002922	0.095459	0.000360	2.372114	1.801997	20.294717
62111	0	0.323855	9.545891	0.097168	0.003235	0.095459	0.000977	2.375830	1.796509	20.295125
62112	0	0.299951	9.551902	0.084158	0.002997	0.095519	0.000844	2.376596	1.792908	20.290008
62113	0	0.335550	9.570325	0.109199	0.003357	0.095703	0.001099	2.382426	1.793552	20.288490
62114	0	0.310889	9.600832	0.053177	0.003109	0.096008	0.000535	2.384175	1.792583	20.293237
62115	0	0.316873	9.619162	0.084920	0.003174	0.096191	0.000854	2.388390	1.797581	20.291901
62116	0	0.304168	9.649657	0.102567	0.003041	0.096497	0.001026	2.386865	1.796051	20.294117
62117	0	0.304661	9.698503	0.067087	0.003052	0.096985	0.000671	2.385404	1.801068	20.293039
62118	0	0.303564	9.716819	0.084704	0.003041	0.097168	0.000853	2.389863	1.806636	20.292930
62119	0	0.323229	9.771740	0.072854	0.003235	0.097717	0.000732	2.392332	1.808582	20.291715
62120	0	0.328467	9.808369	0.145536	0.003290	0.098083	0.001456	2.391311	1.814008	20.285080
62121	0	0.299188	9.857178	0.115658	0.002991	0.098572	0.001160	2.392798	1.811608	20.284784
62122	0	0.304940	9.887622	0.175857	0.003054	0.098876	0.001763	2.396229	1.815474	20.294413
62123	0	0.310975	9.930431	0.164721	0.003113	0.099304	0.001648	2.394978	1.817926	20.301298
62124	0	0.322301	9.930440	0.139962	0.003228	0.099304	0.001402	2.395549	1.822906	20.299378
62125	0	0.299384	9.997549	0.183132	0.002991	0.099976	0.001831	2.393132	1.818329	20.301429
62126	0	0.342063	10.003589	0.206952	0.003424	0.100036	0.002075	2.397519	1.820837	20.307765
62127	0	0.347642	10.034198	0.145850	0.003479	0.100342	0.001465	2.402655	1.822771	20.309666
62128	0	0.322568	10.058613	0.132355	0.003229	0.100586	0.001329	2.407259	1.825682	20.305953
62129	0	0.317355	10.052496	0.201169	0.003174	0.100525	0.002014	2.407965	1.825019	20.309005
62130	0	0.335211	10.040310	0.163350	0.003356	0.100403	0.001642	2.415810	1.828392	20.310006
62131	0	0.341656	10.034192	0.219401	0.003418	0.100342	0.002197	2.417400	1.829028	20.307675
62132	0	0.317115	10.021975	0.127054	0.003170	0.100220	0.001275	2.420460	1.826696	20.303424
62133	0	0.335292	9.997586	0.163919	0.003357	0.099976	0.001648	2.428393	1.830323	20.292155
62134	0	0.328695	9.942643	0.186620	0.003287	0.099426	0.001874	2.435221	1.829741	20.289060
62135	0	0.298586	9.918230	0.140217	0.002991	0.099182	0.001404	2.435004	1.834339	20.295027
62136	0	0.316258	9.869393	0.164058	0.003163	0.098694	0.001644	2.437002	1.834216	20.293144
62137	0	0.286461	9.838882	0.097331	0.002869	0.098389	0.000977	2.438716	1.837891	20.287898
62138	0	0.309969	9.802273	0.126539	0.003104	0.098022	0.001275	2.447913	1.842126	20.286727
62139	0	0.341619	9.771744	0.090587	0.003418	0.097717	0.000916	2.457096	1.843147	20.279854
62140	0	0.347109	9.716817	0.101186	0.003475	0.097168	0.001018	2.461696	1.846936	20.276549
62141	0	0.305071	9.686288	0.109403	0.003052	0.096863	0.001099	2.465026	1.847136	20.276321
62142	0	0.292619	9.643561	0.126885	0.002927	0.096436	0.001272	2.466912	1.846886	20.272636
62143	0	0.292790	9.631354	0.146437	0.002930	0.096313	0.001465	2.465357	1.847989	20.270327
62144	0	0.303909	9.619170	0.079036	0.003048	0.096191	0.000792	2.464684	1.857493	20.272160
62145	0	0.310916	9.582532	0.030170	0.003113	0.095825	0.000305	2.466732	1.860754	20.269071
62146	0	0.328685	9.564215	0.072279	0.003288	0.095642	0.000725	2.466999	1.861399	20.263999
62147	0	0.323198	9.552014	0.091288	0.003235	0.095520	0.000916	2.468053	1.863809	20.262753
62148	0	0.322457	9.576428	0.042170	0.003228	0.095764	0.000422	2.465733	1.867059	20.257409
62149	0	0.292572	9.545911	0.060945	0.002930	0.095459	0.000610	2.464735	1.870761	20.252274
62150	0	0.279751	9.564216	0.066598	0.002799	0.095642	0.000669	2.466832	1.871521	20.250980
62151	0	0.268267	9.558112	0.140483	0.002686	0.095581	0.001404	2.463509	1.873956	20.255917
62152	0	0.255637	9.625249	0.072926	0.002557	0.096252	0.000734	2.467468	1.873402	20.252864
62153	0	0.298972	9.649660	0.128296	0.002991	0.096497	0.001282	2.463931	1.873606	20.246822
62154	0	0.298642	9.673978	0.110350	0.002988	0.096740	0.001101	2.458318	1.874306	20.255016
62155	0	0.323011	9.704605	0.085503	0.003235	0.097046	0.000854	2.455596	1.878895	20.253324
62156	0	0.327534	9.753452	0.116051	0.003285	0.097534	0.001161	2.453653	1.889705	20.246967
62157	0	0.280727	9.783932	0.061697	0.002808	0.097839	0.000610	2.443817	1.889088	20.244896
62158	0	0.298938	9.796046	0.117419	0.002990	0.097960	0.001172	2.439246	1.888540	20.241608
62159	0	0.286906	9.838855	0.165464	0.002869	0.098389	0.001648	2.429345	1.887063	20.239911
62160	0	0.286526	9.881501	0.154197	0.002869	0.098815	0.001538	2.422997	1.890024	20.235397
62161	0	0.329306	9.912122	0.195168	0.003296	0.099121	0.001953	2.422566	1.892393	20.230440
62162	0	0.329260	9.942612	0.152421	0.003289	0.099426	0.001522	2.417961	1.887498	20.228927
62163	0	0.323070	9.973157	0.146556	0.003235	0.099731	0.001465	2.415029	1.891255	20.231620
62164	0	0.316789	9.985341	0.116271	0.003165	0.099854	0.001161	2.410514	1.887214	20.229383
62165	0	0.317312	10.034179	0.104010	0.003174	0.100342	0.001038	2.405552	1.887004	20.227236
62166	0	0.298948	10.009668	0.116472	0.002989	0.100097	0.001164	2.403099	1.885196	20.227476
62167	0	0.292983	10.009763	0.158819	0.002930	0.100098	0.001587	2.399566	1.884081	20.221852
62168	0	0.287098	9.997453	0.201807	0.002869	0.099975	0.002016	2.395177	1.880479	20.222780
62169	0	0.341424	10.003681	0.139941	0.003418	0.100037	0.001404	2.398103	1.883744	20.223623
62170	0	0.340660	9.979257	0.188481	0.003410	0.099792	0.001883	2.393386	1.887050	20.222964
62171	0	0.311209	9.954837	0.097525	0.003113	0.099548	0.000977	2.392787	1.886827	20.220814
62172	0	0.311164	9.936521	0.195012	0.003111	0.099365	0.001950	2.390829	1.884977	20.218238
62173	0	0.292981	9.863283	0.176906	0.002930	0.098633	0.001770	2.389843	1.883871	20.217881
62174	0	0.268487	9.857083	0.176798	0.002686	0.098571	0.001767	2.386780	1.883672	20.217252
62175	0	0.293120	9.820554	0.054551	0.002930	0.098206	0.000549	2.389090	1.880853	20.214690
62176	0	0.281095	9.777730	0.133837	0.002810	0.097777	0.001334	2.382099	1.879329	20.210826
62177	0	0.323526	9.783935	0.067013	0.003235	0.097839	0.000671	2.381434	1.877814	20.207852
62178	0	0.329779	9.698394	0.145595	0.003296	0.096984	0.001462	2.386421	1.874598	20.204597
62179	0	0.305297	9.680170	0.116124	0.003052	0.096802	0.001160	2.382454	1.872173	20.201173
62180	0	0.281241	9.637348	0.073403	0.002810	0.096374	0.000735	2.381837	1.867695	20.198049
62181	0	0.305217	9.619134	0.104223	0.003052	0.096191	0.001038	2.374200	1.866198	20.196599
62182	0	0.292938	9.594624	0.105388	0.002930	0.095946	0.001046	2.362909	1.865567	20.189091
62183	0	0.268774	9.551993	0.091878	0.002686	0.095520	0.000916	2.356881	1.861918	20.191976
62184	0	0.305439	9.588531	0.067801	0.003056	0.095885	0.000677	2.353688	1.862309	20.195081
62185	0	0.317350	9.582521	0.036553	0.003174	0.095825	0.000366	2.352403	1.861613	20.187264
62186	0	0.323135	9.582526	0.055115	0.003234	0.095825	0.000547	2.345824	1.863657	20.192654
62187	0	0.304924	9.564218	0.109745	0.003052	0.095642	0.001099	2.345154	1.865656	20.197227
62188	0	0.268012	9.570312	0.048492	0.002680	0.095703	0.000485	2.343687	1.864246	20.194783
62189	0	0.292897	9.600829	0.079742	0.002930	0.096008	0.000793	2.336869	1.864086	20.196522
62190	0	0.304913	9.643457	0.104951	0.003050	0.096435	0.001045	2.329730	1.863945	20.188559
62191	0	0.280876	9.619140	0.097425	0.002808	0.096191	0.000977	2.330416	1.861558	20.188493
62192	0	0.305298	9.692290	0.090981	0.003054	0.096923	0.000910	2.328340	1.861345	20.183799
62193	0	0.305179	9.686276	0.140632	0.003052	0.096863	0.001404	2.323290	1.860298	20.180359
62194	0	0.335616	9.759426	0.110563	0.003357	0.097594	0.001103	2.318590	1.860206	20.182780
62195	0	0.305033	9.771724	0.183579	0.003052	0.097717	0.001831	2.310968	1.860906	20.183473
62196	0	0.280342	9.826562	0.190274	0.002804	0.098266	0.001901	2.306456	1.860334	20.188785
62197	0	0.305522	9.875472	0.165121	0.003052	0.098755	0.001648	2.300574	1.855340	20.183884
62198	0	0.317748	9.893707	0.183989	0.003181	0.098937	0.001837	2.294873	1.857828	20.187118
62199	0	0.341506	9.906015	0.164846	0.003418	0.099060	0.001648	2.292193	1.860226	20.186606
62200	0	0.334808	9.948733	0.171202	0.003350	0.099487	0.001709	2.286613	1.861768	20.184656
62201	0	0.311022	9.967041	0.213990	0.003113	0.099670	0.002136	2.280306	1.863773	20.187113
62202	0	0.305095	9.966924	0.239000	0.003046	0.099669	0.002387	2.274791	1.857155	20.187739
62203	0	0.293134	9.985352	0.250038	0.002930	0.099854	0.002502	2.275058	1.854318	20.184575
62204	0	0.268499	9.985268	0.249671	0.002688	0.099853	0.002498	2.274051	1.857226	20.184756
62205	0	0.267911	9.997568	0.159179	0.002686	0.099976	0.001587	2.266379	1.863627	20.186776
62206	0	0.321812	9.997557	0.184722	0.003222	0.099976	0.001841	2.256688	1.866586	20.179355
62207	0	0.299385	9.991442	0.201595	0.002991	0.099915	0.002014	2.252506	1.862046	20.186598
62208	0	0.311967	9.991361	0.121996	0.003119	0.099914	0.001224	2.254537	1.859719	20.182462
62209	0	0.311782	9.936506	0.195411	0.003113	0.099365	0.001953	2.251268	1.852976	20.186305
62210	0	0.318151	9.930334	0.250189	0.003183	0.099303	0.002503	2.250884	1.854192	20.186972
62211	0	0.311679	9.924307	0.262351	0.003113	0.099243	0.002625	2.249913	1.848714	20.185067
62212	0	0.306276	9.875381	0.201194	0.003059	0.098754	0.002011	2.247023	1.843839	20.186516
62213	0	0.299262	9.838864	0.170736	0.002991	0.098389	0.001709	2.246764	1.840626	20.186401
62214	0	0.318209	9.814343	0.219209	0.003177	0.098144	0.002193	2.246199	1.833405	20.183958
62215	0	0.293457	9.753405	0.109741	0.002930	0.097534	0.001099	2.245486	1.826668	20.183606
62216	0	0.312596	9.692275	0.127937	0.003122	0.096923	0.001279	2.242744	1.821382	20.188640
62217	0	0.299158	9.686279	0.158559	0.002991	0.096863	0.001587	2.242190	1.819416	20.189805
62218	0	0.299531	9.655656	0.140002	0.002992	0.096557	0.001401	2.241133	1.814103	20.183250
62219	0	0.329190	9.661881	0.140257	0.003296	0.096619	0.001404	2.240473	1.817857	20.186505
62220	0	0.298394	9.613038	0.200828	0.002982	0.096130	0.002011	2.241917	1.814731	20.182906
62221	0	0.293014	9.594725	0.158675	0.002930	0.095947	0.001587	2.239988	1.813220	20.178922
62222	0	0.311506	9.600723	0.158865	0.003113	0.096007	0.001586	2.234627	1.809550	20.180883
62223	0	0.293189	9.606927	0.073193	0.002930	0.096069	0.000732	2.233059	1.805913	20.183961
62224	0	0.293615	9.564107	0.109653	0.002934	0.095641	0.001098	2.232327	1.801756	20.186209
62225	0	0.317679	9.588613	0.055021	0.003174	0.095886	0.000549	2.229126	1.797185	20.185481
62226	0	0.318064	9.594628	0.079354	0.003180	0.095946	0.000794	2.228057	1.794854	20.179242
62227	0	0.317054	9.606945	0.030395	0.003174	0.096069	0.000305	2.227420	1.797736	20.181397
62228	0	0.291755	9.613053	0.073098	0.002923	0.096130	0.000730	2.223655	1.803243	20.182870
62229	0	0.299005	9.649659	0.134374	0.002991	0.096497	0.001343	2.220406	1.803061	20.174986
62230	0	0.305315	9.692282	0.127903	0.003050	0.096923	0.001283	2.222622	1.798169	20.173304
62231	0	0.293086	9.716789	0.152836	0.002930	0.097168	0.001526	2.217590	1.795825	20.171791
62232	0	0.274769	9.716712	0.134173	0.002748	0.097167	0.001348	2.222345	1.795770	20.172820
62233	0	0.299074	9.722902	0.085248	0.002991	0.097229	0.000854	2.222619	1.794749	20.175850
62234	0	0.298946	9.802251	0.188675	0.002991	0.098022	0.001887	2.221157	1.795223	20.187296
62235	0	0.280689	9.814462	0.139927	0.002808	0.098145	0.001404	2.224363	1.795079	20.191216
62236	0	0.298474	9.851090	0.145275	0.002989	0.098511	0.001455	2.225264	1.798849	20.191689
62237	0	0.305023	9.906014	0.152354	0.003052	0.099060	0.001526	2.225853	1.799618	20.193533
62238	0	0.347069	9.936544	0.194590	0.003475	0.099365	0.001948	2.226590	1.803846	20.199171
62239	0	0.323386	9.936527	0.244122	0.003235	0.099365	0.002441	2.224702	1.804104	20.197648
62240	0	0.334871	9.973166	0.207272	0.003354	0.099731	0.002074	2.224350	1.809313	20.200945
62241	0	0.305338	9.973152	0.219142	0.003052	0.099731	0.002197	2.228955	1.806515	20.205957
62242	0	0.317753	10.003658	0.175833	0.003177	0.100037	0.001758	2.226029	1.804605	20.205895
62243	0	0.323569	10.021970	0.176991	0.003235	0.100220	0.001770	2.224029	1.802707	20.204415
62244	0	0.323609	10.003575	0.164148	0.003236	0.100036	0.001647	2.228203	1.801393	20.208385
62245	0	0.311359	9.991455	0.140183	0.003113	0.099915	0.001404	2.228343	1.799508	20.210888
62246	0	0.317374	9.985261	0.152022	0.003175	0.099853	0.001521	2.227266	1.799752	20.208020
62247	0	0.335731	9.985351	0.189161	0.003357	0.099854	0.001892	2.225676	1.798337	20.212288
62248	0	0.347581	9.960967	0.255528	0.003479	0.099609	0.002563	2.231894	1.801160	20.211288
62249	0	0.323653	9.948731	0.182776	0.003235	0.099487	0.001831	2.233569	1.798326	20.210862
62250	0	0.317480	9.887607	0.133545	0.003177	0.098876	0.001336	2.232187	1.799540	20.219431
62251	0	0.305145	9.838889	0.175865	0.003052	0.098389	0.001770	2.243310	1.798917	20.218776
62252	0	0.323398	9.826665	0.088686	0.003234	0.098267	0.000893	2.247940	1.797823	20.212996
62253	0	0.341847	9.765626	0.121849	0.003418	0.097656	0.001221	2.248408	1.796271	20.202781
62254	0	0.335770	9.753323	0.127499	0.003357	0.097533	0.001277	2.248607	1.794407	20.194360
62255	0	0.293311	9.704589	0.096741	0.002930	0.097046	0.000977	2.257329	1.789359	20.194351
62256	0	0.311941	9.661875	0.143915	0.003119	0.096619	0.001446	2.263058	1.788441	20.197785
62257	0	0.298375	9.680200	0.072892	0.002991	0.096802	0.000732	2.265139	1.795686	20.196116
62258	0	0.297827	9.619144	0.163499	0.002976	0.096191	0.001640	2.269391	1.792539	20.192747
62259	0	0.280955	9.625244	0.133852	0.002808	0.096252	0.001343	2.272378	1.789281	20.193643
62260	0	0.293181	9.588537	0.126698	0.002933	0.095885	0.001272	2.276541	1.789196	20.190673
62261	0	0.310991	9.576429	0.072785	0.003113	0.095764	0.000732	2.279924	1.791638	20.190708
62262	0	0.316455	9.570323	0.084242	0.003167	0.095703	0.000845	2.280870	1.793766	20.188950
62263	0	0.323377	9.588627	0.097611	0.003235	0.095886	0.000977	2.279306	1.794104	20.193704
62264	0	0.292533	9.576424	0.072714	0.002927	0.095764	0.000731	2.282433	1.794883	20.185205
62265	0	0.292935	9.613042	0.109489	0.002930	0.096130	0.001099	2.284804	1.794309	20.186774
62266	0	0.292939	9.600834	0.084020	0.002929	0.096008	0.000847	2.290660	1.792530	20.190368
62267	0	0.299187	9.667972	0.109261	0.002991	0.096680	0.001099	2.295717	1.790185	20.190128
62268	0	0.323458	9.631358	0.132796	0.003237	0.096313	0.001330	2.296501	1.791827	20.198622
62269	0	0.329003	9.667996	0.176590	0.003296	0.096680	0.001770	2.299301	1.797819	20.200418
62270	0	0.339770	9.722929	0.163879	0.003406	0.097229	0.001639	2.297904	1.806132	20.207196
62271	0	0.305327	9.747311	0.097500	0.003052	0.097473	0.000977	2.297651	1.803381	20.208280
62272	0	0.305229	9.777755	0.151469	0.003055	0.097777	0.001522	2.304197	1.805123	20.216715
62273	0	0.298779	9.783948	0.140107	0.002991	0.097839	0.001404	2.305333	1.807599	20.217140
62274	0	0.298472	9.863280	0.066475	0.002984	0.098633	0.000666	2.304314	1.805839	20.217620
62275	0	0.304727	9.869404	0.139998	0.003052	0.098694	0.001404	2.306692	1.810082	20.217793
62276	0	0.322012	9.912130	0.133125	0.003225	0.099121	0.001334	2.308042	1.815161	20.218664
62277	0	0.317273	9.942643	0.145641	0.003174	0.099426	0.001465	2.315685	1.815450	20.221621
62278	0	0.322760	9.948757	0.162346	0.003232	0.099487	0.001631	2.322070	1.819604	20.214797
62279	0	0.329296	9.979265	0.182705	0.003296	0.099792	0.001831	2.324595	1.822060	20.213823
62280	0	0.328461	9.985374	0.163487	0.003289	0.099854	0.001639	2.327679	1.826401	20.219192
62281	0	0.293052	9.942629	0.140062	0.002930	0.099426	0.001404	2.329283	1.824500	20.220831
62282	0	0.305206	10.003576	0.151422	0.003053	0.100036	0.001519	2.332933	1.824324	20.221744
62283	0	0.329647	10.009773	0.200965	0.003296	0.100098	0.002014	2.336017	1.822814	20.220961
62284	0	0.335241	10.028000	0.114697	0.003357	0.100280	0.001150	2.337554	1.827024	20.220449
62285	0	0.329328	9.954856	0.213009	0.003296	0.099548	0.002136	2.342518	1.829083	20.224061
62286	0	0.335085	9.942632	0.126636	0.003351	0.099426	0.001269	2.343844	1.828531	20.224237
62287	0	0.335174	9.912143	0.200643	0.003357	0.099121	0.002014	2.350685	1.833611	20.225628
62288	0	0.321769	9.899921	0.120423	0.003223	0.098999	0.001204	2.348904	1.839281	20.222049
62289	0	0.292714	9.863302	0.157885	0.002930	0.098633	0.001587	2.356203	1.841295	20.224451
62290	0	0.310643	9.826666	0.169079	0.003107	0.098267	0.001693	2.356428	1.841130	20.220766
62291	0	0.323488	9.802249	0.079039	0.003235	0.098022	0.000793	2.357898	1.840133	20.224023
62292	0	0.323247	9.735024	0.090099	0.003234	0.097350	0.000909	2.365052	1.840843	20.225362
62293	0	0.310872	9.753432	0.042598	0.003113	0.097534	0.000427	2.364468	1.844635	20.227665
62294	0	0.285818	9.704599	0.072455	0.002860	0.097046	0.000730	2.368331	1.845880	20.225444
62295	0	0.304957	9.692394	0.109485	0.003052	0.096924	0.001099	2.370728	1.847501	20.232390
62296	0	0.286638	9.661862	0.084194	0.002864	0.096619	0.000847	2.374472	1.843559	20.238175
62297	0	0.310951	9.661878	0.079074	0.003113	0.096619	0.000793	2.375629	1.846480	20.242211
62298	0	0.304610	9.582517	0.096998	0.003045	0.095825	0.000971	2.374563	1.844300	20.244591
62299	0	0.329554	9.606938	0.103426	0.003296	0.096069	0.001038	2.376447	1.843752	20.248375
62300	0	0.329174	9.588640	0.126996	0.003295	0.095886	0.001274	2.379335	1.846643	20.249127
62301	0	0.341323	9.637468	0.073226	0.003418	0.096375	0.000732	2.377458	1.851309	20.248658
62302	0	0.297528	9.613058	0.085098	0.002981	0.096130	0.000854	2.378473	1.857380	20.250282
62303	0	0.286684	9.613041	0.055139	0.002869	0.096130	0.000549	2.373953	1.858559	20.246241
62304	0	0.255522	9.600752	0.097523	0.002560	0.096007	0.000980	2.378067	1.862892	20.247720
62305	0	0.280725	9.637453	0.079225	0.002808	0.096375	0.000793	2.377427	1.862362	20.254476
62306	0	0.310843	9.692397	0.066433	0.003112	0.096924	0.000669	2.380331	1.865415	20.254467
62307	0	0.316872	9.704607	0.109806	0.003174	0.097046	0.001099	2.378970	1.870508	20.253152
62308	0	0.316255	9.710700	0.127656	0.003163	0.097107	0.001280	2.380764	1.870482	20.255126
62309	0	0.329145	9.759544	0.121433	0.003296	0.097595	0.001221	2.386194	1.874725	20.255828
62310	0	0.315916	9.759536	0.169697	0.003164	0.097595	0.001696	2.382578	1.879838	20.256298
62311	0	0.311245	9.820556	0.110005	0.003113	0.098206	0.001099	2.378859	1.879290	20.258995
62312	0	0.292424	9.838786	0.152703	0.002929	0.098388	0.001528	2.377714	1.883610	20.253302
62313	0	0.274582	9.881593	0.109970	0.002747	0.098816	0.001099	2.374395	1.883541	20.263604
62314	0	0.322871	9.893809	0.189598	0.003233	0.098938	0.001894	2.370033	1.887507	20.271924
62315	0	0.354133	9.924313	0.237977	0.003540	0.099243	0.002380	2.368633	1.885165	20.271115
62316	0	0.366372	9.948633	0.140396	0.003664	0.099486	0.001402	2.364160	1.884576	20.265345
62317	0	0.335435	9.960944	0.152722	0.003357	0.099609	0.001526	2.360540	1.886619	20.266651
62318	0	0.291756	9.973158	0.134893	0.002924	0.099731	0.001345	2.353621	1.893050	20.266945
62319	0	0.274897	9.973135	0.183279	0.002747	0.099731	0.001831	2.349573	1.889408	20.269494
62320	0	0.299140	9.966965	0.238043	0.002995	0.099669	0.002383	2.350747	1.893268	20.264666
62321	0	0.316905	9.985363	0.195512	0.003174	0.099854	0.001953	2.346396	1.897901	20.264788
62322	0	0.328574	9.960932	0.196089	0.003286	0.099609	0.001957	2.339761	1.897748	20.263661
62323	0	0.292715	9.948740	0.134138	0.002930	0.099487	0.001343	2.339315	1.899746	20.259835
62324	0	0.304298	9.936537	0.102987	0.003046	0.099365	0.001034	2.341758	1.902296	20.253117
62325	0	0.311477	9.918201	0.165119	0.003113	0.099182	0.001648	2.335918	1.899105	20.258095
62326	0	0.287207	9.899808	0.134881	0.002872	0.098998	0.001348	2.333481	1.898634	20.262273
62327	0	0.292564	9.863289	0.158937	0.002930	0.098633	0.001587	2.328562	1.902421	20.258946
62328	0	0.297917	9.838876	0.183571	0.002982	0.098389	0.001836	2.326622	1.904994	20.261461
62329	0	0.311366	9.808353	0.158331	0.003113	0.098083	0.001587	2.328735	1.903065	20.259719
62330	0	0.335500	9.771645	0.108940	0.003358	0.097716	0.001091	2.328514	1.905492	20.252184
62331	0	0.317165	9.741218	0.085469	0.003174	0.097412	0.000854	2.326196	1.907088	20.251747
62332	0	0.298489	9.704590	0.079755	0.002986	0.097046	0.000793	2.319280	1.907384	20.246218
62333	0	0.286652	9.716803	0.097628	0.002869	0.097168	0.000977	2.317569	1.908932	20.240721
62334	0	0.298479	9.661873	0.127749	0.002986	0.096619	0.001281	2.319391	1.909356	20.249040
62335	0	0.274848	9.631344	0.097455	0.002747	0.096313	0.000977	2.319720	1.906130	20.246956
62336	0	0.305170	9.631260	0.097366	0.003055	0.096313	0.000972	2.315420	1.908645	20.248352
62337	0	0.317243	9.613039	0.134445	0.003174	0.096130	0.001343	2.311334	1.909382	20.251176
62338	0	0.305012	9.619037	0.104173	0.003048	0.096190	0.001040	2.307731	1.905841	20.253706
62339	0	0.335294	9.619156	0.091353	0.003357	0.096191	0.000916	2.308030	1.909621	20.254777
62340	0	0.316260	9.613045	0.036264	0.003165	0.096130	0.000361	2.304531	1.911793	20.256129
62341	0	0.299403	9.606924	0.060994	0.002991	0.096069	0.000610	2.302930	1.906871	20.256859
62342	0	0.257031	9.600730	0.042987	0.002569	0.096007	0.000426	2.296614	1.904565	20.256944
62343	0	0.298863	9.667977	0.121930	0.002991	0.096680	0.001221	2.296245	1.906104	20.251979
62344	0	0.304523	9.649657	0.164813	0.003047	0.096497	0.001644	2.289444	1.907279	20.249426
62345	0	0.322964	9.704598	0.177528	0.003235	0.097046	0.001770	2.281172	1.912477	20.256813
62346	0	0.322230	9.729007	0.171873	0.003223	0.097290	0.001719	2.278852	1.912869	20.255173
62347	0	0.335993	9.777813	0.171381	0.003357	0.097778	0.001709	2.271103	1.908409	20.258383
62348	0	0.324133	9.796037	0.166226	0.003241	0.097960	0.001657	2.263440	1.906617	20.253664
62349	0	0.305177	9.802232	0.165653	0.003052	0.098022	0.001648	2.251329	1.905667	20.260354
62350	0	0.287007	9.857074	0.105898	0.002869	0.098571	0.001055	2.244342	1.903064	20.262897
62351	0	0.298923	9.832767	0.073416	0.002991	0.098328	0.000732	2.240254	1.903831	20.268492
62352	0	0.334745	9.912125	0.153126	0.003353	0.099121	0.001529	2.235290	1.909452	20.269096
62353	0	0.341723	9.924318	0.116064	0.003418	0.099243	0.001160	2.232089	1.909331	20.270193
62354	0	0.341414	9.924325	0.238152	0.003416	0.099243	0.002382	2.230892	1.910621	20.282238
62355	0	0.341269	9.979259	0.207853	0.003418	0.099792	0.002075	2.224993	1.915742	20.286177
62356	0	0.291436	9.979255	0.159546	0.002918	0.099792	0.001593	2.219692	1.919240	20.290097
62357	0	0.311250	9.979241	0.244472	0.003113	0.099792	0.002441	2.213815	1.918667	20.295650
62358	0	0.305083	9.966941	0.214391	0.003051	0.099669	0.002142	2.209475	1.917683	20.300613
62359	0	0.311172	9.924318	0.158830	0.003113	0.099243	0.001587	2.205795	1.917969	20.300708
62360	0	0.323383	9.979144	0.086014	0.003232	0.099792	0.000856	2.199406	1.914902	20.304361
62361	0	0.348327	9.967024	0.085718	0.003479	0.099670	0.000854	2.194207	1.908985	20.297224
62362	0	0.318182	9.924222	0.073475	0.003181	0.099242	0.000737	2.194971	1.907520	20.291733
62363	0	0.335473	9.887700	0.158868	0.003357	0.098877	0.001587	2.190858	1.909116	20.291491
62364	0	0.298595	9.869385	0.219982	0.002986	0.098694	0.002200	2.189144	1.908190	20.290073
62365	0	0.256774	9.838852	0.189416	0.002563	0.098389	0.001892	2.184701	1.902314	20.287323
62366	0	0.288187	9.826545	0.183656	0.002876	0.098266	0.001835	2.180641	1.894855	20.290898
62367	0	0.335626	9.790043	0.158602	0.003357	0.097900	0.001587	2.179610	1.894694	20.299410
62368	0	0.335758	9.796134	0.036471	0.003355	0.097961	0.000364	2.177040	1.890665	20.294802
62369	0	0.323191	9.735117	0.024509	0.003235	0.097351	0.000244	2.173874	1.893112	20.294158
62370	0	0.316896	9.716792	0.097615	0.003167	0.097168	0.000978	2.173426	1.889976	20.291557
62371	0	0.311248	9.661864	0.085687	0.003113	0.096619	0.000854	2.168557	1.889351	20.290696
62372	0	0.286804	9.673978	0.097799	0.002868	0.096740	0.000980	2.169364	1.887949	20.288292
62373	0	0.299378	9.655753	0.134217	0.002991	0.096558	0.001343	2.168046	1.883361	20.286222
62374	0	0.293684	9.612944	0.182548	0.002935	0.096129	0.001829	2.170368	1.880690	20.290560
62375	0	0.305076	9.606934	0.146646	0.003052	0.096069	0.001465	2.166408	1.880923	20.283652
62376	0	0.341877	9.606828	0.115998	0.003415	0.096068	0.001163	2.167367	1.875570	20.282839
[truncated: 501 more rows]
