# Supplementary material for: Properties of traditional bamboo carrying poles have implications for user interactions
Source: PLoS One. 2018 May 10;13(5):e0196208. doi: 10.1371/journal.pone.0196208 (PMC5945030; doi:10.1371/journal.pone.0196208)
Supplement: S1 Text — (ZIP) [file pone.0196208.s005.zip › ResTest_PoleD_L4Load1.txt]

// Start Time: Unknown
// Update Rate: 100.0Hz
// Filter Profile: human (34.3)
// Firmware Version: 2.1.4
PacketCounter	SampleTimeFine	Acc_X	Acc_Y	Acc_Z	VelInc_X	VelInc_Y	VelInc_Z	Roll	Pitch	Yaw	Latitude	Longitude	Altitude	Vel_X	Vel_Y	Vel_Z
287	0	-1.483126	9.594734	-0.054346	-0.014832	0.095947	-0.000549	-2.542851	9.902864	12.712307
288	0	-1.191324	9.600699	-0.070880	-0.011902	0.096008	-0.000722	-2.558753	9.916433	12.704820
289	0	-0.306868	9.692351	-0.322831	-0.003052	0.096924	-0.003235	-2.567756	9.936149	12.694659
290	0	0.660655	9.735499	-0.682016	0.006618	0.097354	-0.006824	-2.574786	9.948536	12.685762
291	0	1.050016	9.558054	-0.812095	0.010498	0.095581	-0.008118	-2.569770	9.946332	12.689945
292	0	0.673023	9.435827	-0.617574	0.006718	0.094359	-0.006172	-2.565629	9.931040	12.689089
293	0	-0.333979	9.246883	-0.280922	-0.003357	0.092468	-0.002808	-2.564300	9.909650	12.683391
294	0	-1.338129	9.052171	0.171303	-0.013394	0.090520	0.001706	-2.573201	9.893568	12.663643
295	0	-1.641057	8.581580	0.326487	-0.016418	0.085815	0.003235	-2.612493	9.884033	12.638165
296	0	-1.681496	7.665842	0.572588	-0.016830	0.076659	0.005670	-2.693332	9.865041	12.581661
297	0	-1.474665	7.568485	0.469389	-0.014771	0.075684	0.004639	-2.773158	9.835037	12.481966
298	0	-0.748457	7.751499	0.362861	-0.007522	0.077514	0.003579	-2.853157	9.785794	12.360293
299	0	0.041297	7.916151	0.151075	0.000366	0.079163	0.001465	-2.933885	9.719671	12.267766
300	0	1.143735	9.269820	-0.430216	0.011391	0.092704	-0.004305	-2.946985	9.660270	12.231549
301	0	2.116765	7.988644	-1.168797	0.021118	0.079895	-0.011719	-2.967166	9.597818	12.289700
302	0	3.936531	7.197297	-1.585215	0.039340	0.071986	-0.015855	-2.935275	9.569058	12.342732
303	0	1.382986	8.078189	-1.781640	0.013733	0.080811	-0.017761	-2.827812	9.451574	12.436367
304	0	2.381385	7.986930	-0.858607	0.023737	0.079893	-0.008577	-2.787006	9.348032	12.501101
305	0	-2.726317	8.272222	-0.692061	-0.027344	0.082703	-0.006836	-2.693320	9.246830	12.632564
306	0	-3.177839	8.633060	0.368064	-0.031839	0.086304	0.003782	-2.575783	9.162231	12.713772
307	0	-3.032215	9.509888	0.260755	-0.030334	0.095093	0.002686	-2.492753	9.145308	12.778972
308	0	-0.130311	10.094432	-0.387715	-0.001310	0.100947	-0.003794	-2.387287	9.139633	12.863321
309	0	1.649562	10.565452	0.626110	0.016479	0.105652	0.006348	-2.267086	9.116149	12.953893
310	0	2.678187	11.702861	-0.584051	0.026727	0.117043	-0.005795	-2.203223	9.064141	13.005825
311	0	1.552596	11.021508	-1.095166	0.015442	0.110229	-0.010925	-2.159850	8.981720	13.063261
312	0	-0.861228	11.255962	-0.533927	-0.008685	0.112557	-0.005267	-2.080844	8.910641	13.154146
313	0	-1.477766	12.286697	-0.544603	-0.014832	0.122864	-0.005371	-2.010179	8.861573	13.194737
314	0	-0.748277	12.170570	-0.630674	-0.007523	0.121703	-0.006309	-2.010057	8.824989	13.219879
315	0	-1.148688	12.237908	-0.273058	-0.011536	0.122375	-0.002686	-1.965828	8.779653	13.269216
316	0	-1.127852	12.689264	-1.074811	-0.011307	0.126893	-0.010714	-1.933559	8.755673	13.292220
317	0	-1.012267	12.548836	-1.569132	-0.010132	0.125488	-0.015686	-1.928126	8.748463	13.303380
318	0	0.429117	12.511719	-1.626669	0.004291	0.125120	-0.016244	-1.906510	8.748364	13.308118
319	0	0.953496	12.908716	-0.965963	0.009521	0.129089	-0.009644	-1.890534	8.736825	13.316409
320	0	0.449653	12.890285	-0.601512	0.004481	0.128903	-0.006015	-1.889972	8.723300	13.318079
321	0	-0.420323	12.603820	-0.211703	-0.004211	0.126038	-0.002136	-1.907367	8.715783	13.318689
322	0	-0.872776	12.530529	-0.083977	-0.008712	0.125306	-0.000878	-1.943169	8.730353	13.310738
323	0	-0.350534	12.316972	-0.299011	-0.003479	0.123169	-0.003052	-2.002611	8.754580	13.291260
324	0	-0.148712	11.878610	-0.891729	-0.001457	0.118782	-0.008976	-2.062704	8.781643	13.262759
325	0	0.282985	11.670574	-1.178583	0.002869	0.116699	-0.011841	-2.121028	8.817292	13.235392
326	0	0.408501	11.141149	-1.173083	0.004136	0.111403	-0.011798	-2.198692	8.865082	13.184537
327	0	0.307006	10.724422	-0.904442	0.003113	0.107239	-0.009094	-2.260112	8.907020	13.134447
328	0	0.005827	10.407243	-0.552777	0.000102	0.104070	-0.005578	-2.323499	8.952589	13.075811
329	0	-0.620048	9.917988	0.006146	-0.006165	0.099182	0.000000	-2.399706	8.994549	13.007593
330	0	-0.664325	9.452785	0.396751	-0.006596	0.094534	0.003901	-2.484959	9.055683	12.933037
331	0	-0.303596	9.173125	0.482041	-0.002991	0.091736	0.004761	-2.567567	9.116277	12.857646
332	0	-0.091522	8.769789	0.395316	-0.000881	0.087701	0.003895	-2.653394	9.164069	12.783840
333	0	0.125099	8.288415	0.251082	0.001282	0.082886	0.002441	-2.760652	9.208649	12.711284
334	0	-0.027872	7.983835	-0.193625	-0.000248	0.079837	-0.002001	-2.862920	9.251019	12.641688
335	0	-0.057833	7.642165	-0.670872	-0.000549	0.076416	-0.006775	-2.970924	9.288777	12.576961
336	0	-0.020409	7.289644	-0.830458	-0.000180	0.072890	-0.008359	-3.063576	9.320348	12.525819
337	0	-0.136130	7.117130	-0.924153	-0.001343	0.071167	-0.009277	-3.127016	9.344025	12.479713
338	0	-0.096557	6.940519	-0.730005	-0.000951	0.069404	-0.007317	-3.158484	9.364808	12.447553
339	0	-0.111230	6.860341	-0.610222	-0.001099	0.068604	-0.006104	-3.163969	9.385084	12.421325
340	0	-0.039880	6.835803	-0.214542	-0.000392	0.068358	-0.002134	-3.147176	9.395935	12.407804
341	0	0.243830	6.781078	0.285417	0.002441	0.067810	0.002869	-3.122570	9.401064	12.408315
342	0	0.567533	6.933970	0.703606	0.005670	0.069339	0.007050	-3.097137	9.390176	12.422230
343	0	0.746012	6.988398	0.884854	0.007446	0.069885	0.008850	-3.089161	9.364753	12.444036
344	0	0.670168	7.164987	0.641219	0.006681	0.071652	0.006405	-3.092970	9.329409	12.476964
345	0	0.509556	7.311785	0.183931	0.005066	0.073120	0.001831	-3.095608	9.281769	12.525432
346	0	0.241942	7.470423	-0.272505	0.002383	0.074705	-0.002732	-3.096131	9.228490	12.585728
347	0	0.016672	7.720862	-0.757622	0.000122	0.077209	-0.007568	-3.073619	9.169587	12.661528
348	0	-0.186816	8.031834	-1.182788	-0.001917	0.080321	-0.011800	-3.024907	9.110653	12.735017
349	0	-0.366532	8.403958	-1.354090	-0.003723	0.084045	-0.013489	-2.945279	9.045571	12.822981
350	0	-0.495307	8.738723	-1.184112	-0.005011	0.087394	-0.011768	-2.842658	8.981242	12.909011
351	0	-0.416187	9.301385	-0.649488	-0.004211	0.093018	-0.006409	-2.728065	8.925934	12.998480
352	0	-0.327143	9.759393	-0.222521	-0.003322	0.097594	-0.002133	-2.611951	8.868293	13.077795
353	0	-0.343380	10.217632	0.223278	-0.003479	0.102173	0.002319	-2.506531	8.815282	13.159045
354	0	-0.194342	10.688884	0.572698	-0.001986	0.106884	0.005802	-2.417698	8.765792	13.229390
355	0	-0.062774	11.163588	0.464438	-0.000671	0.111633	0.004700	-2.351997	8.717386	13.298894
356	0	0.062404	11.431766	-0.007682	0.000583	0.114318	-0.000051	-2.318564	8.675213	13.357613
357	0	-0.038135	11.736945	-0.637202	-0.000427	0.117371	-0.006348	-2.287882	8.632495	13.410781
358	0	-0.278365	12.066088	-1.253157	-0.002831	0.120663	-0.012504	-2.256746	8.591606	13.453264
359	0	-0.416449	12.316648	-1.541335	-0.004211	0.123169	-0.015381	-2.223702	8.550837	13.481636
360	0	-0.329411	12.401319	-1.573274	-0.003324	0.124018	-0.015691	-2.183262	8.525058	13.497106
361	0	-0.204834	12.694910	-1.219261	-0.002075	0.126953	-0.012146	-2.140245	8.501107	13.505259
362	0	-0.102275	12.847073	-0.722325	-0.001045	0.128473	-0.007174	-2.096698	8.480737	13.505571
363	0	0.062098	12.884470	-0.222435	0.000610	0.128845	-0.002197	-2.073737	8.470946	13.496292
364	0	0.252436	12.914855	-0.151309	0.002523	0.129148	-0.001520	-2.080435	8.469779	13.494014
365	0	0.329789	12.841871	-0.357260	0.003296	0.128418	-0.003601	-2.108110	8.467422	13.478963
366	0	0.133772	12.659132	-0.642717	0.001346	0.126589	-0.006474	-2.153836	8.473409	13.457826
367	0	-0.202867	12.445455	-1.008137	-0.002014	0.124451	-0.010132	-2.204316	8.483911	13.421867
368	0	-0.512324	12.116729	-1.266910	-0.005096	0.121163	-0.012717	-2.253404	8.505033	13.381150
369	0	-0.594913	11.828837	-1.100799	-0.005920	0.118286	-0.011047	-2.295873	8.527902	13.326109
370	0	-0.509619	11.481114	-0.812459	-0.005058	0.114810	-0.008164	-2.341053	8.561403	13.261595
371	0	-0.328103	11.108478	-0.514180	-0.003235	0.111084	-0.005188	-2.396300	8.605746	13.186572
372	0	-0.129021	10.705616	-0.199653	-0.001245	0.107056	-0.002050	-2.463638	8.652216	13.104498
373	0	-0.028244	10.357602	0.114940	-0.000244	0.103577	0.001099	-2.530761	8.695543	13.019254
374	0	-0.035741	9.869088	0.150186	-0.000318	0.098692	0.001439	-2.616011	8.743154	12.922538
375	0	-0.095015	9.472579	0.062048	-0.000916	0.094727	0.000549	-2.713013	8.785318	12.833773
376	0	-0.180916	9.087998	-0.022093	-0.001778	0.090880	-0.000290	-2.811027	8.824385	12.737737
377	0	-0.173990	8.642625	-0.152687	-0.001709	0.086426	-0.001587	-2.901312	8.863181	12.644402
378	0	-0.162302	8.222153	-0.465513	-0.001591	0.082219	-0.004708	-2.986020	8.902381	12.553504
379	0	-0.033795	7.867859	-0.684661	-0.000305	0.078674	-0.006897	-3.070957	8.941771	12.465399
380	0	0.154870	7.600197	-0.707704	0.001583	0.075998	-0.007109	-3.132414	8.984668	12.378579
381	0	0.271863	7.385522	-0.620609	0.002747	0.073853	-0.006226	-3.174709	9.021350	12.309111
382	0	0.370726	7.153974	-0.471619	0.003731	0.071538	-0.004725	-3.199270	9.054224	12.249234
383	0	0.364416	7.086272	-0.238111	0.003662	0.070862	-0.002380	-3.208900	9.080426	12.192572
384	0	0.276478	7.019175	-0.006515	0.002774	0.070191	-0.000062	-3.210655	9.095029	12.153329
385	0	0.243798	6.951927	0.335475	0.002441	0.069519	0.003357	-3.211775	9.101270	12.125720
386	0	0.188803	6.921381	0.445059	0.001885	0.069214	0.004451	-3.213401	9.097094	12.114398
387	0	0.146984	6.872533	0.506801	0.001465	0.068726	0.005066	-3.216762	9.088169	12.114115
388	0	0.039190	7.006741	0.409151	0.000376	0.070067	0.004093	-3.213214	9.060906	12.118729
389	0	-0.065005	7.147251	0.158056	-0.000671	0.071472	0.001587	-3.200860	9.025831	12.135116
390	0	-0.059886	7.312020	-0.118265	-0.000628	0.073120	-0.001173	-3.181959	8.980871	12.164219
391	0	0.009485	7.549956	-0.392351	0.000061	0.075500	-0.003906	-3.150238	8.931034	12.204094
392	0	0.060122	7.836317	-0.671072	0.000560	0.078365	-0.006689	-3.110978	8.874339	12.256306
393	0	0.071388	8.123374	-0.748657	0.000671	0.081238	-0.007446	-3.046053	8.818822	12.310840
394	0	-0.040972	8.464214	-0.874337	-0.000461	0.084647	-0.008692	-2.967647	8.755826	12.376599
395	0	-0.123213	8.758030	-0.799915	-0.001282	0.087585	-0.007935	-2.874311	8.696674	12.449871
396	0	-0.132101	9.209284	-0.491460	-0.001366	0.092096	-0.004836	-2.768138	8.643954	12.518911
397	0	-0.105306	9.692260	-0.209688	-0.001099	0.096924	-0.002014	-2.661612	8.590650	12.589117
398	0	-0.175266	10.076923	-0.086420	-0.001800	0.100769	-0.000784	-2.563234	8.536803	12.651076
399	0	-0.191078	10.437070	-0.032279	-0.001953	0.104370	-0.000244	-2.469780	8.489382	12.713620
400	0	-0.048960	10.919332	0.043782	-0.000524	0.109193	0.000508	-2.389909	8.452449	12.761165
401	0	0.125490	11.279175	-0.164623	0.001221	0.112793	-0.001587	-2.322902	8.417159	12.808868
402	0	0.169778	11.528506	-0.547696	0.001659	0.115288	-0.005431	-2.271071	8.379744	12.853706
403	0	-0.027250	11.834382	-0.841022	-0.000305	0.118347	-0.008362	-2.218919	8.349618	12.895410
404	0	-0.222494	12.059480	-1.069915	-0.002252	0.120598	-0.010659	-2.177961	8.325284	12.924751
405	0	-0.382970	12.298294	-1.132828	-0.003845	0.122986	-0.011292	-2.141506	8.311468	12.947903
406	0	-0.349877	12.413662	-1.085638	-0.003510	0.124140	-0.010817	-2.103563	8.301257	12.957456
407	0	-0.291853	12.511973	-0.876532	-0.002930	0.125122	-0.008728	-2.068808	8.290228	12.962781
408	0	-0.223234	12.627646	-0.645312	-0.002236	0.126278	-0.006423	-2.041703	8.285398	12.960186
409	0	-0.145974	12.640352	-0.458721	-0.001465	0.126404	-0.004578	-2.033290	8.279654	12.956252
410	0	-0.115545	12.609775	-0.526629	-0.001150	0.126098	-0.005269	-2.036793	8.283143	12.947721
411	0	-0.079797	12.414673	-0.613936	-0.000793	0.124146	-0.006165	-2.061397	8.285749	12.937051
412	0	-0.191611	12.237985	-0.767436	-0.001902	0.122378	-0.007702	-2.089018	8.297254	12.919155
413	0	-0.240340	11.950903	-0.985563	-0.002380	0.119507	-0.009888	-2.122595	8.316175	12.890593
414	0	-0.246430	11.676598	-0.991601	-0.002426	0.116764	-0.009948	-2.157502	8.349700	12.854195
415	0	-0.083246	11.364933	-0.839391	-0.000793	0.113647	-0.008423	-2.192046	8.384926	12.807965
416	0	-0.060324	10.992789	-0.601404	-0.000563	0.109926	-0.006048	-2.234689	8.423403	12.749088
417	0	0.026144	10.644686	-0.392885	0.000305	0.106445	-0.003967	-2.283066	8.467767	12.693758
418	0	0.054083	10.315252	-0.220255	0.000587	0.103151	-0.002246	-2.339848	8.517502	12.629195
419	0	0.069449	9.924380	-0.074768	0.000732	0.099243	-0.000793	-2.401529	8.560037	12.562987
420	0	-0.041580	9.521374	0.001489	-0.000378	0.095214	-0.000033	-2.467975	8.605104	12.494489
421	0	-0.070857	9.191896	-0.056610	-0.000671	0.091919	-0.000610	-2.531604	8.650087	12.424100
422	0	-0.096036	8.831653	0.006765	-0.000926	0.088317	0.000024	-2.595998	8.693624	12.361312
423	0	-0.119110	8.496143	-0.178797	-0.001160	0.084961	-0.001831	-2.661203	8.733557	12.298801
424	0	-0.076320	8.227714	-0.232095	-0.000733	0.082276	-0.002358	-2.720405	8.772192	12.239852
425	0	-0.033052	7.928606	-0.369124	-0.000305	0.079285	-0.003723	-2.773342	8.804952	12.185116
426	0	-0.007319	7.745962	-0.546102	-0.000051	0.077457	-0.005492	-2.824545	8.832814	12.145064
427	0	0.010316	7.525765	-0.523068	0.000122	0.075256	-0.005249	-2.856328	8.858014	12.115292
428	0	-0.005000	7.403794	-0.520815	-0.000038	0.074038	-0.005214	-2.868539	8.872815	12.087733
429	0	-0.037405	7.318099	-0.427464	-0.000366	0.073181	-0.004272	-2.866710	8.882684	12.072937
430	0	0.022311	7.269171	-0.220940	0.000229	0.072692	-0.002202	-2.855761	8.890024	12.066878
431	0	0.109723	7.263194	0.047640	0.001099	0.072632	0.000488	-2.835942	8.890676	12.070976
432	0	0.219752	7.293838	0.307522	0.002193	0.072938	0.003088	-2.813351	8.882223	12.085944
433	0	0.281816	7.440212	0.481147	0.002808	0.074402	0.004822	-2.793566	8.863122	12.108397
434	0	0.315086	7.580425	0.235182	0.003135	0.075805	0.002358	-2.778151	8.836208	12.137124
435	0	0.295121	7.720857	-0.086225	0.002930	0.077209	-0.000854	-2.758799	8.803000	12.182978
436	0	0.251627	7.934140	-0.308173	0.002486	0.079343	-0.003069	-2.731781	8.759683	12.232323
437	0	0.150089	8.160142	-0.691985	0.001465	0.081604	-0.006897	-2.689783	8.712348	12.297981
438	0	0.011804	8.409542	-1.003452	0.000077	0.084100	-0.009998	-2.630837	8.662736	12.367143
439	0	-0.136384	8.727532	-0.951194	-0.001404	0.087280	-0.009460	-2.554047	8.616061	12.444332
440	0	-0.238612	9.050403	-0.737776	-0.002423	0.090508	-0.007311	-2.460857	8.572754	12.522524
441	0	-0.252791	9.466366	-0.355546	-0.002563	0.094666	-0.003479	-2.359564	8.530146	12.602836
442	0	-0.221645	9.875377	-0.121188	-0.002249	0.098754	-0.001136	-2.262494	8.490990	12.680121
443	0	-0.265518	10.205202	0.060166	-0.002686	0.102051	0.000671	-2.176374	8.453820	12.751450
444	0	-0.168352	10.528984	0.162990	-0.001709	0.105289	0.001688	-2.105123	8.422345	12.819722
445	0	-0.058329	10.870368	-0.022904	-0.000610	0.108704	-0.000183	-2.048483	8.391124	12.885659
446	0	-0.003353	11.107914	-0.372570	-0.000064	0.111080	-0.003695	-2.009232	8.358753	12.939358
447	0	-0.119397	11.340157	-0.832853	-0.001221	0.113403	-0.008301	-1.975186	8.332388	12.990238
448	0	-0.260487	11.589804	-1.114208	-0.002629	0.115901	-0.011106	-1.933564	8.309894	13.040433
449	0	-0.339603	11.748966	-1.212048	-0.003418	0.117493	-0.012085	-1.894979	8.289289	13.076716
450	0	-0.324266	11.913135	-1.116092	-0.003253	0.119135	-0.011120	-1.852581	8.278882	13.102242
451	0	-0.255534	12.035884	-0.815710	-0.002563	0.120361	-0.008118	-1.812490	8.269810	13.122509
452	0	-0.120543	12.157696	-0.511493	-0.001205	0.121578	-0.005085	-1.782011	8.267861	13.137759
453	0	0.109146	12.188694	-0.349054	0.001099	0.121887	-0.003479	-1.769280	8.272380	13.149392
454	0	0.241659	12.158146	-0.331184	0.002426	0.121581	-0.003319	-1.773671	8.279106	13.162766
455	0	0.243507	12.048461	-0.602084	0.002441	0.120483	-0.006042	-1.793361	8.282763	13.166411
456	0	-0.014847	11.853553	-0.865316	-0.000135	0.118533	-0.008686	-1.825754	8.292371	13.160478
457	0	-0.251966	11.670172	-1.003745	-0.002502	0.116699	-0.010071	-1.859818	8.305481	13.144114
458	0	-0.329076	11.408146	-1.022107	-0.003269	0.114079	-0.010250	-1.890813	8.322710	13.120936
459	0	-0.338224	11.145153	-0.882369	-0.003357	0.111450	-0.008850	-1.920198	8.344228	13.091438
460	0	-0.216252	10.882732	-0.596577	-0.002124	0.108827	-0.005992	-1.951243	8.380800	13.050476
461	0	-0.095522	10.583571	-0.319895	-0.000916	0.105835	-0.003235	-1.995075	8.420377	13.005657
462	0	-0.023538	10.284460	-0.104892	-0.000198	0.102844	-0.001091	-2.048439	8.459122	12.950338
463	0	-0.045493	9.967058	-0.056070	-0.000427	0.099670	-0.000610	-2.112283	8.488617	12.891437
464	0	-0.155007	9.625138	-0.064218	-0.001519	0.096251	-0.000697	-2.184701	8.522896	12.823050
465	0	-0.228796	9.283478	-0.177813	-0.002258	0.092834	-0.001831	-2.255908	8.556120	12.761874
466	0	-0.179660	8.972479	-0.314491	-0.001768	0.089724	-0.003195	-2.325816	8.588027	12.700737
467	0	-0.124912	8.667124	-0.374452	-0.001221	0.086670	-0.003784	-2.384576	8.620583	12.641386
468	0	-0.130080	8.411100	-0.477060	-0.001278	0.084109	-0.004807	-2.438440	8.646398	12.595097
469	0	-0.045029	8.197186	-0.515998	-0.000427	0.081970	-0.005188	-2.482723	8.672995	12.548867
470	0	0.091322	8.020433	-0.426025	0.000932	0.080203	-0.004280	-2.516537	8.694370	12.506013
471	0	0.218209	7.861426	-0.279203	0.002197	0.078613	-0.002808	-2.543565	8.712442	12.473036
472	0	0.270427	7.782149	-0.203302	0.002716	0.077821	-0.002045	-2.564078	8.726158	12.450000
473	0	0.237829	7.647743	-0.200201	0.002380	0.076477	-0.002014	-2.584573	8.725688	12.431797
474	0	0.182499	7.629416	-0.149244	0.001826	0.076294	-0.001502	-2.599651	8.724249	12.423125
475	0	0.152675	7.623303	-0.151890	0.001526	0.076233	-0.001526	-2.609281	8.719661	12.424666
476	0	0.147515	7.604964	-0.120618	0.001466	0.076050	-0.001207	-2.609134	8.702325	12.431061
477	0	0.019351	7.745348	-0.134897	0.000183	0.077454	-0.001343	-2.598202	8.683644	12.439997
478	0	-0.057456	7.855126	-0.142504	-0.000589	0.078551	-0.001417	-2.583635	8.658856	12.458996
479	0	-0.052914	8.026120	-0.220353	-0.000549	0.080261	-0.002197	-2.569886	8.627281	12.492835
480	0	0.006789	8.233502	-0.283375	0.000041	0.082335	-0.002821	-2.546691	8.587335	12.529302
481	0	0.027561	8.434948	-0.423160	0.000244	0.084351	-0.004211	-2.512569	8.542906	12.575029
482	0	0.022155	8.696928	-0.586893	0.000188	0.086971	-0.005840	-2.468153	8.497529	12.619829
483	0	-0.130504	9.020758	-0.663197	-0.001343	0.090210	-0.006592	-2.410037	8.449381	12.674561
484	0	-0.202400	9.252344	-0.592672	-0.002060	0.092525	-0.005882	-2.348097	8.404176	12.732506
485	0	-0.185516	9.570175	-0.413841	-0.001892	0.095703	-0.004089	-2.282485	8.358000	12.792292
486	0	-0.178503	9.929987	-0.399799	-0.001816	0.099301	-0.003947	-2.217726	8.320084	12.843375
487	0	-0.191509	10.204981	-0.352847	-0.001953	0.102051	-0.003479	-2.155917	8.274616	12.898373
488	0	-0.166393	10.522189	-0.301565	-0.001693	0.105223	-0.002971	-2.100533	8.240066	12.949493
489	0	-0.015278	10.833655	-0.296281	-0.000183	0.108337	-0.002930	-2.059651	8.204554	12.990193
490	0	0.027160	11.065129	-0.468264	0.000245	0.110653	-0.004645	-2.016178	8.173891	13.023701
491	0	0.033707	11.327962	-0.625359	0.000305	0.113281	-0.006226	-1.982858	8.138749	13.061649
492	0	-0.119509	11.498492	-0.728760	-0.001217	0.114986	-0.007260	-1.952393	8.113761	13.084748
493	0	-0.126284	11.706434	-0.844087	-0.001282	0.117065	-0.008423	-1.931992	8.091827	13.102842
494	0	-0.153424	11.816034	-0.853584	-0.001550	0.118161	-0.008521	-1.915586	8.072982	13.117302
495	0	-0.157499	11.920095	-0.813043	-0.001587	0.119202	-0.008118	-1.901944	8.057240	13.122925
496	0	-0.186674	11.962655	-0.802847	-0.001868	0.119627	-0.008021	-1.894365	8.051148	13.122131
497	0	-0.122024	11.956805	-0.726029	-0.001221	0.119568	-0.007263	-1.897475	8.045587	13.113875
498	0	-0.079556	11.975177	-0.693922	-0.000793	0.119751	-0.006953	-1.911098	8.043416	13.103591
499	0	-0.147176	11.834820	-0.626561	-0.001465	0.118347	-0.006287	-1.932271	8.044775	13.088183
500	0	-0.253192	11.670214	-0.664940	-0.002517	0.116701	-0.006673	-1.956949	8.053766	13.063738
501	0	-0.282398	11.511333	-0.644432	-0.002808	0.115112	-0.006470	-1.984159	8.063943	13.033134
502	0	-0.273956	11.279538	-0.601699	-0.002718	0.112794	-0.006054	-2.024509	8.079413	12.993343
503	0	-0.222303	11.016988	-0.520816	-0.002197	0.110168	-0.005249	-2.070706	8.099687	12.945055
504	0	-0.147775	10.712118	-0.482292	-0.001454	0.107120	-0.004866	-2.121406	8.117904	12.892390
505	0	-0.057316	10.400589	-0.471444	-0.000549	0.104004	-0.004761	-2.177981	8.137203	12.837002
506	0	0.004797	10.126191	-0.340098	0.000076	0.101260	-0.003451	-2.241795	8.162678	12.772471
507	0	-0.002933	9.832903	-0.263415	0.000000	0.098328	-0.002686	-2.308735	8.190543	12.704750
508	0	-0.063152	9.515805	-0.308896	-0.000607	0.095157	-0.003136	-2.371400	8.212682	12.641955
509	0	-0.088269	9.204196	-0.227102	-0.000854	0.092041	-0.002319	-2.438861	8.241202	12.567438
510	0	-0.044150	8.935706	-0.170010	-0.000421	0.089356	-0.001739	-2.495364	8.261806	12.500732
511	0	0.052945	8.636577	-0.185089	0.000549	0.086365	-0.001892	-2.557370	8.281687	12.437924
512	0	0.060548	8.392649	-0.220074	0.000631	0.083925	-0.002240	-2.618031	8.310151	12.379398
513	0	0.077524	8.184927	-0.209946	0.000793	0.081848	-0.002136	-2.675721	8.328850	12.326164
514	0	0.092047	8.020595	-0.398310	0.000938	0.080204	-0.004018	-2.731636	8.346225	12.273625
515	0	0.126782	7.837058	-0.357465	0.001282	0.078369	-0.003601	-2.774984	8.358989	12.233895
516	0	0.044978	7.727442	-0.438563	0.000460	0.077273	-0.004403	-2.803701	8.366086	12.203995
517	0	-0.030791	7.617233	-0.359114	-0.000305	0.076172	-0.003601	-2.819719	8.363382	12.186803
518	0	-0.104336	7.580571	-0.364106	-0.001043	0.075806	-0.003642	-2.821494	8.356800	12.175198
519	0	-0.067240	7.604982	-0.115813	-0.000671	0.076050	-0.001160	-2.823763	8.352226	12.162578
520	0	0.067580	7.623208	0.188695	0.000669	0.076232	0.001894	-2.811347	8.336768	12.167600
521	0	0.154157	7.751453	0.261888	0.001526	0.077515	0.002625	-2.801343	8.307576	12.174104
522	0	0.194039	7.891718	0.205943	0.001924	0.078918	0.002063	-2.792496	8.276648	12.193664
523	0	0.167004	8.032181	-0.018434	0.001648	0.080322	-0.000183	-2.785933	8.238964	12.219204
524	0	0.184007	8.190659	-0.232653	0.001815	0.081907	-0.002322	-2.774099	8.198133	12.251001
525	0	0.131234	8.416636	-0.538128	0.001282	0.084167	-0.005371	-2.753296	8.152399	12.293825
526	0	0.064769	8.623741	-0.852760	0.000613	0.086240	-0.008506	-2.716169	8.104809	12.349675
527	0	-0.069311	8.947453	-0.930941	-0.000732	0.089478	-0.009277	-2.667239	8.053175	12.407767
528	0	-0.123122	9.172762	-0.768198	-0.001265	0.091731	-0.007635	-2.600795	8.009288	12.470049
529	0	-0.112580	9.502896	-0.512553	-0.001160	0.095032	-0.005066	-2.521079	7.964399	12.529335
530	0	-0.093854	9.868868	-0.292709	-0.000970	0.098690	-0.002871	-2.447516	7.922524	12.591237
531	0	-0.125005	10.223373	-0.109123	-0.001282	0.102234	-0.001038	-2.379600	7.880383	12.654871
532	0	-0.094473	10.547030	0.063148	-0.000975	0.105470	0.000683	-2.317081	7.840375	12.702822
533	0	-0.039903	10.803217	-0.052429	-0.000427	0.108032	-0.000488	-2.271869	7.803274	12.752993
534	0	-0.052205	11.089851	-0.254243	-0.000551	0.110899	-0.002516	-2.237585	7.766608	12.800468
535	0	-0.155755	11.279243	-0.563425	-0.001587	0.112793	-0.005615	-2.212452	7.731089	12.842411
536	0	-0.296544	11.456055	-0.811353	-0.002991	0.114561	-0.008097	-2.190887	7.700367	12.879077
537	0	-0.309491	11.639271	-1.021357	-0.003113	0.116394	-0.010193	-2.166089	7.677468	12.912230
538	0	-0.275213	11.760923	-1.080759	-0.002771	0.117611	-0.010784	-2.139852	7.652449	12.933751
539	0	-0.242960	11.895565	-0.948700	-0.002441	0.118958	-0.009460	-2.111039	7.634369	12.951675
540	0	-0.155860	12.005210	-0.618236	-0.001564	0.120053	-0.006158	-2.084722	7.621925	12.963612
541	0	0.018394	12.054431	-0.445879	0.000183	0.120544	-0.004456	-2.079696	7.613431	12.970622
542	0	0.085078	12.017737	-0.409410	0.000855	0.120177	-0.004096	-2.079610	7.610078	12.973462
543	0	0.048514	11.969050	-0.480812	0.000488	0.119690	-0.004822	-2.091602	7.604969	12.970034
544	0	-0.086937	11.773906	-0.672466	-0.000861	0.117738	-0.006748	-2.113321	7.604566	12.965365
545	0	-0.190388	11.590738	-0.754065	-0.001892	0.115906	-0.007568	-2.140200	7.607236	12.953779
546	0	-0.193412	11.359094	-0.809784	-0.001916	0.113589	-0.008125	-2.167821	7.616100	12.934790
547	0	-0.179754	11.139041	-0.699218	-0.001770	0.111389	-0.007019	-2.196357	7.634501	12.909334
548	0	-0.087091	10.882880	-0.614943	-0.000847	0.108828	-0.006174	-2.223789	7.649879	12.878755
549	0	-0.015170	10.626330	-0.387539	-0.000122	0.106262	-0.003906	-2.260219	7.672167	12.839199
550	0	-0.032931	10.296683	-0.154883	-0.000300	0.102966	-0.001589	-2.307425	7.695592	12.798717
551	0	-0.070249	10.040306	-0.099401	-0.000671	0.100403	-0.001038	-2.360400	7.722441	12.751263
552	0	-0.118717	9.729018	-0.090368	-0.001160	0.097290	-0.000953	-2.421053	7.746081	12.703428
553	0	-0.156001	9.405539	-0.154060	-0.001526	0.094055	-0.001587	-2.480686	7.778374	12.653520
554	0	-0.131275	9.130902	-0.163759	-0.001287	0.091309	-0.001680	-2.537744	7.800587	12.600830
555	0	-0.093543	8.862361	-0.228988	-0.000916	0.088623	-0.002319	-2.578492	7.816412	12.557794
556	0	-0.104147	8.569526	-0.332984	-0.001017	0.085694	-0.003362	-2.623372	7.839099	12.517851
557	0	-0.062977	8.361943	-0.424480	-0.000610	0.083618	-0.004272	-2.663367	7.854668	12.480015
558	0	-0.018583	8.130317	-0.523286	-0.000161	0.081302	-0.005257	-2.699239	7.877674	12.442661
559	0	0.065484	7.965172	-0.389185	0.000671	0.079651	-0.003906	-2.721218	7.890828	12.420602
560	0	0.141533	7.837082	-0.362513	0.001431	0.078370	-0.003634	-2.735675	7.903982	12.399367
561	0	0.145625	7.757597	-0.323188	0.001465	0.077576	-0.003235	-2.740249	7.906439	12.383597
562	0	0.150468	7.678226	-0.164456	0.001509	0.076782	-0.001642	-2.735399	7.902777	12.378883
563	0	0.134218	7.659915	0.030052	0.001343	0.076599	0.000305	-2.725336	7.894082	12.388013
564	0	0.171072	7.647708	0.126567	0.001707	0.076477	0.001272	-2.711709	7.878830	12.399720
565	0	0.189687	7.690422	0.244010	0.001892	0.076904	0.002441	-2.705538	7.861609	12.415702
566	0	0.160692	7.861224	0.176161	0.001596	0.078612	0.001767	-2.691664	7.835956	12.442075
567	0	0.123960	7.977265	-0.012819	0.001221	0.079773	-0.000122	-2.676679	7.798824	12.473427
568	0	0.127857	8.105218	-0.258635	0.001260	0.081053	-0.002577	-2.654950	7.763397	12.523317
569	0	0.106161	8.300674	-0.507852	0.001038	0.083008	-0.005066	-2.629234	7.722499	12.576678
570	0	0.013711	8.489521	-0.676319	0.000111	0.084897	-0.006741	-2.590052	7.680148	12.632701
571	0	-0.106287	8.727770	-0.796772	-0.001099	0.087280	-0.007935	-2.537848	7.627593	12.697685
572	0	-0.208767	8.995775	-0.841488	-0.002124	0.089961	-0.008370	-2.472389	7.576599	12.766160
573	0	-0.229105	9.277036	-0.634228	-0.002319	0.092773	-0.006287	-2.395390	7.534669	12.832558
574	0	-0.180829	9.600416	-0.304294	-0.001838	0.096005	-0.002984	-2.315873	7.490423	12.902197
575	0	-0.167782	9.912099	-0.115503	-0.001709	0.099121	-0.001099	-2.242273	7.443796	12.967561
576	0	-0.100032	10.223290	-0.077936	-0.001036	0.102233	-0.000727	-2.174420	7.393152	13.030710
577	0	-0.100803	10.473661	-0.004520	-0.001038	0.104736	0.000000	-2.116755	7.349291	13.090664
578	0	0.008932	10.723634	-0.153208	0.000061	0.107237	-0.001496	-2.070698	7.308096	13.140737
579	0	0.008966	10.992290	-0.503547	0.000061	0.109924	-0.005005	-2.031263	7.268430	13.190936
580	0	-0.070923	11.199397	-0.753736	-0.000734	0.111996	-0.007509	-1.995400	7.233564	13.236773
581	0	-0.181562	11.352313	-0.888221	-0.001831	0.113525	-0.008850	-1.956902	7.208635	13.277852
582	0	-0.190594	11.516512	-0.937710	-0.001922	0.115168	-0.009343	-1.918057	7.182886	13.304071
583	0	-0.188342	11.614749	-0.937016	-0.001892	0.116150	-0.009338	-1.881649	7.164033	13.334005
584	0	-0.150289	11.736393	-0.748152	-0.001510	0.117366	-0.007450	-1.846261	7.146452	13.357722
585	0	-0.036605	11.828506	-0.521237	-0.000366	0.118286	-0.005188	-1.818909	7.134623	13.370355
586	0	0.036206	11.828376	-0.427434	0.000366	0.118284	-0.004261	-1.802916	7.126707	13.373768
587	0	0.029632	11.828631	-0.463463	0.000305	0.118286	-0.004639	-1.804206	7.123122	13.376745
588	0	-0.093942	11.724908	-0.571764	-0.000934	0.117249	-0.005730	-1.813377	7.116382	13.376769
589	0	-0.202326	11.547950	-0.742847	-0.002014	0.115479	-0.007446	-1.828626	7.112655	13.375255
590	0	-0.259985	11.389465	-0.903961	-0.002583	0.113894	-0.009059	-1.846235	7.116514	13.363752
591	0	-0.276704	11.151217	-0.834252	-0.002747	0.111511	-0.008362	-1.864454	7.123735	13.348068
592	0	-0.250579	10.962028	-0.623654	-0.002481	0.109620	-0.006249	-1.876822	7.135447	13.326551
593	0	-0.137162	10.748353	-0.467717	-0.001343	0.107483	-0.004700	-1.900348	7.152676	13.303262
594	0	-0.075444	10.455354	-0.243771	-0.000727	0.104553	-0.002460	-1.924882	7.170051	13.268818
595	0	-0.021014	10.223412	-0.107163	-0.000183	0.102234	-0.001099	-1.957205	7.187809	13.223081
596	0	-0.050956	9.960942	-0.052264	-0.000480	0.099609	-0.000558	-1.998976	7.209681	13.181863
597	0	-0.082034	9.668000	-0.142905	-0.000793	0.096680	-0.001465	-2.043218	7.228464	13.130226
598	0	-0.111471	9.393492	-0.263739	-0.001092	0.093934	-0.002677	-2.093007	7.242293	13.084800
599	0	-0.081804	9.112675	-0.344004	-0.000793	0.091125	-0.003479	-2.143684	7.258598	13.036197
600	0	-0.000983	8.887130	-0.355662	0.000012	0.088870	-0.003588	-2.186288	7.272300	12.985484
601	0	0.058914	8.636637	-0.491808	0.000610	0.086365	-0.004944	-2.222311	7.284781	12.944315
602	0	0.005833	8.465871	-0.401737	0.000080	0.084658	-0.004039	-2.252687	7.298988	12.905995
603	0	0.052918	8.294735	-0.322367	0.000549	0.082947	-0.003235	-2.268972	7.312027	12.872005
604	0	0.055471	8.166542	-0.247154	0.000570	0.081665	-0.002481	-2.281020	7.319598	12.851161
605	0	0.096928	8.099376	-0.085253	0.000977	0.080994	-0.000854	-2.282616	7.316073	12.835631
606	0	0.028355	7.977304	-0.133476	0.000290	0.079773	-0.001339	-2.287349	7.311141	12.818460
607	0	-0.012312	7.965097	-0.133729	-0.000122	0.079651	-0.001343	-2.292500	7.298558	12.813350
608	0	-0.018804	7.946776	-0.194315	-0.000186	0.079468	-0.001943	-2.288834	7.287297	12.811195
609	0	-0.005531	7.928458	-0.110529	-0.000061	0.079285	-0.001099	-2.275372	7.264826	12.817843
610	0	0.038592	8.032109	-0.148894	0.000378	0.080321	-0.001479	-2.256762	7.238793	12.830351
611	0	0.001503	8.135960	-0.184285	0.000000	0.081360	-0.001831	-2.235189	7.203342	12.847357
612	0	0.016411	8.251816	-0.241876	0.000152	0.082519	-0.002405	-2.210735	7.171770	12.869585
613	0	0.056596	8.434975	-0.295050	0.000549	0.084351	-0.002930	-2.175877	7.135078	12.900306
614	0	0.097093	8.636083	-0.335987	0.000949	0.086362	-0.003339	-2.141008	7.091790	12.934614
615	0	0.051788	8.843824	-0.472859	0.000488	0.088440	-0.004700	-2.095994	7.039872	12.974298
616	0	-0.027407	9.069226	-0.577216	-0.000305	0.090694	-0.005736	-2.043095	6.987345	13.017144
617	0	-0.088762	9.271028	-0.553347	-0.000916	0.092712	-0.005493	-1.984901	6.939801	13.075670
618	0	-0.095802	9.502605	-0.464304	-0.000981	0.095028	-0.004600	-1.924642	6.897846	13.120765
619	0	-0.052285	9.820425	-0.339949	-0.000549	0.098206	-0.003357	-1.866209	6.852560	13.179008
620	0	-0.077958	10.058181	-0.360700	-0.000801	0.100583	-0.003567	-1.812555	6.813393	13.226371
621	0	-0.107081	10.326996	-0.431616	-0.001099	0.103271	-0.004272	-1.756338	6.767946	13.273333
622	0	-0.089952	10.528036	-0.440169	-0.000920	0.105282	-0.004362	-1.706325	6.730404	13.310385
623	0	-0.033880	10.760353	-0.437173	-0.000366	0.107605	-0.004333	-1.659415	6.685923	13.339449
624	0	-0.090391	10.930884	-0.547837	-0.000921	0.109310	-0.005449	-1.622352	6.652669	13.374874
625	0	-0.223855	11.096054	-0.680392	-0.002258	0.110962	-0.006775	-1.587075	6.616842	13.395388
626	0	-0.262605	11.229976	-0.734634	-0.002645	0.112301	-0.007322	-1.557296	6.581486	13.418987
627	0	-0.193982	11.358519	-0.722520	-0.001953	0.113586	-0.007202	-1.529144	6.552166	13.436379
628	0	-0.192368	11.425368	-0.757403	-0.001926	0.114255	-0.007554	-1.504399	6.533292	13.449881
629	0	-0.152092	11.468400	-0.703735	-0.001526	0.114685	-0.007019	-1.481870	6.511853	13.458961
630	0	-0.090669	11.504797	-0.614890	-0.000906	0.115048	-0.006141	-1.469507	6.495981	13.466817
631	0	-0.018805	11.499016	-0.610481	-0.000183	0.114990	-0.006104	-1.464546	6.484047	13.465906
632	0	-0.025744	11.383042	-0.713102	-0.000255	0.113830	-0.007144	-1.474547	6.469530	13.456336
633	0	-0.085836	11.267171	-0.773929	-0.000854	0.112671	-0.007751	-1.483829	6.455842	13.451534
634	0	-0.148293	11.126875	-0.649245	-0.001472	0.111268	-0.006507	-1.495546	6.449042	13.443018
635	0	-0.147752	10.968091	-0.620968	-0.001465	0.109680	-0.006226	-1.509999	6.444205	13.421442
636	0	-0.138818	10.754555	-0.477067	-0.001368	0.107545	-0.004791	-1.529699	6.448394	13.397094
637	0	-0.075665	10.565275	-0.443037	-0.000732	0.105652	-0.004456	-1.554924	6.456859	13.377757
638	0	-0.055766	10.327315	-0.278949	-0.000535	0.103272	-0.002820	-1.587473	6.464491	13.346692
639	0	0.022472	10.070887	-0.240770	0.000244	0.100708	-0.002441	-1.625411	6.469070	13.309733
640	0	-0.006160	9.851247	-0.221885	-0.000038	0.098512	-0.002254	-1.665188	6.478765	13.273888
641	0	-0.032469	9.619248	-0.289213	-0.000305	0.096191	-0.002930	-1.709169	6.483945	13.238720
642	0	-0.158333	9.344788	-0.355058	-0.001565	0.093447	-0.003589	-1.754699	6.487846	13.198771
643	0	-0.166835	9.124869	-0.399424	-0.001648	0.091248	-0.004028	-1.795984	6.494543	13.164215
644	0	-0.091214	8.948035	-0.338491	-0.000895	0.089479	-0.003413	-1.831315	6.498240	13.126861
645	0	-0.056524	8.764725	-0.314988	-0.000549	0.087646	-0.003174	-1.861426	6.500312	13.094899
646	0	-0.034814	8.575610	-0.304466	-0.000337	0.085755	-0.003067	-1.889685	6.496919	13.065771
647	0	-0.007627	8.453450	-0.352035	-0.000061	0.084534	-0.003540	-1.914452	6.498588	13.039892
648	0	0.026898	8.337538	-0.202129	0.000276	0.083375	-0.002037	-1.933737	6.489260	13.022484
649	0	0.096792	8.245888	-0.187974	0.000977	0.082458	-0.001892	-1.948673	6.482760	13.004643
650	0	0.113665	8.178744	-0.191802	0.001142	0.081787	-0.001929	-1.960688	6.471098	12.998947
651	0	0.054979	8.148209	-0.206902	0.000549	0.081482	-0.002075	-1.964963	6.451857	13.002869
652	0	0.006342	8.111567	-0.200457	0.000061	0.081116	-0.002003	-1.957169	6.429905	13.013968
653	0	0.043068	8.148185	-0.201664	0.000427	0.081482	-0.002014	-1.948320	6.406403	13.026018
654	0	0.074617	8.251838	-0.287809	0.000739	0.082519	-0.002874	-1.936951	6.377972	13.046162
655	0	0.056388	8.349579	-0.190126	0.000549	0.083496	-0.001892	-1.917738	6.339209	13.070625
656	0	0.065963	8.471550	-0.185848	0.000639	0.084716	-0.001850	-1.898796	6.292410	13.105601
657	0	0.105682	8.679159	-0.177842	0.001038	0.086792	-0.001770	-1.880115	6.248045	13.140426
658	0	0.116202	8.837621	-0.283968	0.001138	0.088377	-0.002825	-1.852670	6.197788	13.179257
659	0	0.045628	9.020922	-0.385919	0.000427	0.090210	-0.003845	-1.826350	6.142495	13.227624
660	0	-0.052526	9.234335	-0.493273	-0.000551	0.092344	-0.004912	-1.792594	6.092257	13.278250
661	0	-0.173940	9.442026	-0.637285	-0.001770	0.094421	-0.006348	-1.753507	6.037859	13.338515
662	0	-0.173839	9.643152	-0.587821	-0.001769	0.096433	-0.005850	-1.711763	5.983478	13.390621
663	0	-0.162112	9.930273	-0.528520	-0.001648	0.099304	-0.005249	-1.661826	5.934205	13.444281
664	0	-0.162313	10.119115	-0.529760	-0.001655	0.101192	-0.005262	-1.613783	5.880074	13.493606
665	0	-0.180575	10.381996	-0.430361	-0.001831	0.103821	-0.004272	-1.571231	5.833149	13.548277
666	0	-0.102679	10.589331	-0.369356	-0.001048	0.105894	-0.003665	-1.532341	5.790626	13.595902
667	0	-0.040433	10.784811	-0.448204	-0.000427	0.107849	-0.004456	-1.495731	5.746990	13.647281
668	0	-0.048336	10.943243	-0.422647	-0.000504	0.109433	-0.004205	-1.465472	5.706157	13.688196
669	0	-0.101871	11.096161	-0.538104	-0.001038	0.110962	-0.005371	-1.448069	5.667025	13.723948
670	0	-0.122850	11.236469	-0.655601	-0.001244	0.112365	-0.006552	-1.436987	5.631967	13.753938
671	0	-0.151640	11.291474	-0.726983	-0.001526	0.112915	-0.007263	-1.423780	5.602523	13.782598
672	0	-0.107058	11.376858	-0.733889	-0.001080	0.113769	-0.007338	-1.415976	5.573533	13.808693
673	0	-0.103629	11.389153	-0.708145	-0.001038	0.113892	-0.007080	-1.408461	5.551931	13.830577
674	0	-0.066692	11.389088	-0.744579	-0.000669	0.113891	-0.007449	-1.406082	5.528751	13.846463
675	0	0.005653	11.370878	-0.750299	0.000061	0.113708	-0.007507	-1.404909	5.512442	13.858597
676	0	-0.019857	11.261083	-0.668884	-0.000193	0.112610	-0.006705	-1.416329	5.497428	13.866849
677	0	-0.098622	11.169487	-0.535818	-0.000977	0.111694	-0.005371	-1.424831	5.486055	13.864778
678	0	-0.210991	11.004726	-0.501455	-0.002094	0.110046	-0.005040	-1.446433	5.481070	13.864267
679	0	-0.196707	10.864344	-0.498058	-0.001953	0.108643	-0.005005	-1.467193	5.474350	13.859937
680	0	-0.151402	10.663008	-0.420017	-0.001493	0.106629	-0.004226	-1.489935	5.476045	13.856238
681	0	-0.130422	10.455397	-0.394025	-0.001282	0.104553	-0.003967	-1.515501	5.479056	13.839128
682	0	-0.110438	10.223589	-0.381953	-0.001082	0.102235	-0.003854	-1.550353	5.481862	13.818015
683	0	-0.063017	9.997675	-0.313318	-0.000610	0.099976	-0.003174	-1.593941	5.482822	13.790067
684	0	-0.067058	9.790313	-0.263164	-0.000649	0.097902	-0.002667	-1.632544	5.485907	13.765814
685	0	-0.068915	9.503291	-0.350503	-0.000671	0.095032	-0.003540	-1.671324	5.485233	13.741276
686	0	-0.121460	9.289863	-0.349354	-0.001195	0.092897	-0.003532	-1.715900	5.487171	13.711017
687	0	-0.062743	9.118751	-0.301884	-0.000610	0.091187	-0.003052	-1.754198	5.486414	13.678979
688	0	-0.005363	8.880777	-0.210610	-0.000033	0.088807	-0.002134	-1.788189	5.490600	13.642737
689	0	0.059606	8.721996	-0.211080	0.000610	0.087219	-0.002136	-1.818526	5.487383	13.619594
690	0	0.050724	8.563398	-0.230789	0.000521	0.085633	-0.002331	-1.845787	5.483256	13.598651
691	0	0.041825	8.429017	-0.266764	0.000427	0.084290	-0.002686	-1.866254	5.473187	13.585460
692	0	0.089265	8.325373	-0.324149	0.000896	0.083253	-0.003262	-1.889732	5.455950	13.576105
693	0	0.096684	8.227601	-0.273131	0.000977	0.082275	-0.002747	-1.906067	5.447215	13.574538
694	0	0.059358	8.209381	-0.325038	0.000590	0.082093	-0.003265	-1.921455	5.420390	13.580272
695	0	0.030648	8.142123	-0.322647	0.000305	0.081421	-0.003235	-1.926882	5.396432	13.598640
696	0	0.036948	8.117680	-0.297310	0.000368	0.081177	-0.002975	-1.922306	5.372363	13.617586
697	0	0.025397	8.178703	-0.219912	0.000244	0.081787	-0.002197	-1.912916	5.336354	13.637593
698	0	-0.015453	8.264060	-0.080374	-0.000164	0.082641	-0.000797	-1.897402	5.300744	13.652973
699	0	-0.016803	8.374022	-0.049629	-0.000183	0.083740	-0.000488	-1.879296	5.257531	13.680404
700	0	-0.001619	8.514306	-0.069319	-0.000031	0.085143	-0.000689	-1.865581	5.215574	13.711737
701	0	0.081587	8.691366	-0.263098	0.000793	0.086914	-0.002625	-1.849032	5.163756	13.749580
702	0	0.129105	8.843729	-0.331968	0.001266	0.088438	-0.003309	-1.826559	5.109934	13.797600
703	0	0.009370	9.027027	-0.483484	0.000061	0.090271	-0.004822	-1.801652	5.046862	13.840635
704	0	-0.051412	9.240394	-0.639777	-0.000544	0.092405	-0.006375	-1.765371	4.989337	13.890161
705	0	-0.155948	9.454215	-0.631314	-0.001587	0.094543	-0.006287	-1.724938	4.935163	13.945965
706	0	-0.144520	9.667501	-0.570702	-0.001471	0.096677	-0.005670	-1.672068	4.883903	14.004534
707	0	-0.125767	9.924204	-0.388201	-0.001282	0.099243	-0.003845	-1.621187	4.833912	14.059450
708	0	-0.102676	10.155854	-0.353191	-0.001050	0.101560	-0.003493	-1.569310	4.785194	14.111825
709	0	-0.083067	10.406426	-0.271914	-0.000854	0.104065	-0.002686	-1.524154	4.736048	14.162193
710	0	0.031338	10.613758	-0.229359	0.000292	0.106138	-0.002266	-1.486098	4.689608	14.207098
711	0	0.069482	10.790935	-0.313567	0.000671	0.107910	-0.003113	-1.453604	4.641687	14.251820
712	0	-0.011279	10.955479	-0.469756	-0.000135	0.109555	-0.004686	-1.434233	4.595205	14.290624
713	0	-0.162625	11.083945	-0.593379	-0.001648	0.110840	-0.005920	-1.413301	4.550021	14.325502
714	0	-0.256745	11.199830	-0.784815	-0.002581	0.111999	-0.007840	-1.398355	4.513784	14.354879
715	0	-0.230522	11.321977	-0.757938	-0.002319	0.113220	-0.007568	-1.380491	4.476575	14.380185
716	0	-0.204214	11.370609	-0.753915	-0.002048	0.113707	-0.007530	-1.365350	4.447562	14.389020
717	0	-0.139677	11.437914	-0.678888	-0.001404	0.114380	-0.006775	-1.344836	4.417109	14.408673
718	0	-0.053796	11.456104	-0.588858	-0.000536	0.114561	-0.005888	-1.338582	4.395249	14.408735
719	0	0.023978	11.419684	-0.469842	0.000244	0.114197	-0.004700	-1.334073	4.375900	14.413871
720	0	-0.007281	11.352611	-0.590475	-0.000071	0.113525	-0.005919	-1.342091	4.354272	14.418495
721	0	-0.091887	11.193914	-0.541791	-0.000916	0.111938	-0.005432	-1.350966	4.333662	14.418095
722	0	-0.197187	11.065839	-0.605961	-0.001961	0.110658	-0.006076	-1.362189	4.320774	14.410854
723	0	-0.178493	10.888759	-0.620614	-0.001770	0.108887	-0.006226	-1.377089	4.312020	14.400504
724	0	-0.169874	10.724012	-0.507348	-0.001678	0.107240	-0.005089	-1.388274	4.310213	14.381000
725	0	-0.105611	10.522521	-0.431433	-0.001038	0.105225	-0.004333	-1.404183	4.306038	14.359107
726	0	-0.036648	10.345624	-0.298781	-0.000341	0.103456	-0.003015	-1.429167	4.309833	14.338474
727	0	0.016310	10.107496	-0.278224	0.000183	0.101074	-0.002808	-1.453976	4.308500	14.307706
728	0	0.000418	9.875506	-0.059440	0.000023	0.098755	-0.000622	-1.481728	4.307146	14.278994
729	0	0.004554	9.655823	-0.161225	0.000061	0.096558	-0.001648	-1.520596	4.301951	14.239385
730	0	-0.133399	9.405697	-0.306921	-0.001314	0.094056	-0.003103	-1.557283	4.301726	14.212258
731	0	-0.111838	9.191987	-0.338662	-0.001099	0.091919	-0.003418	-1.592006	4.301626	14.176235
732	0	-0.096846	9.009085	-0.357087	-0.000955	0.090090	-0.003601	-1.625991	4.294369	14.141505
733	0	-0.069145	8.795230	-0.352033	-0.000671	0.087952	-0.003540	-1.646986	4.295735	14.115817
734	0	-0.023828	8.642733	-0.336359	-0.000223	0.086427	-0.003380	-1.663964	4.291038	14.091296
735	0	0.010865	8.508361	-0.334204	0.000122	0.085083	-0.003357	-1.679445	4.284370	14.069122
736	0	0.032751	8.404567	-0.265021	0.000340	0.084045	-0.002657	-1.683689	4.276334	14.054407
737	0	0.078781	8.306901	-0.249882	0.000793	0.083069	-0.002502	-1.683684	4.259777	14.043075
738	0	0.102591	8.209239	-0.175847	0.001026	0.082092	-0.001763	-1.684864	4.235954	14.041218
739	0	0.037108	8.197024	-0.146206	0.000366	0.081970	-0.001465	-1.682666	4.205019	14.046134
740	0	0.037491	8.172512	-0.115486	0.000376	0.081725	-0.001155	-1.676826	4.182086	14.047336
741	0	0.067323	8.184805	-0.110427	0.000671	0.081848	-0.001099	-1.662589	4.155282	14.054488
742	0	0.068177	8.270155	-0.081309	0.000674	0.082702	-0.000806	-1.645621	4.120585	14.075818
743	0	0.025726	8.355702	-0.062021	0.000244	0.083557	-0.000610	-1.624932	4.078220	14.102089
744	0	0.052414	8.465457	-0.137350	0.000514	0.084655	-0.001363	-1.603362	4.040201	14.126456
745	0	0.086904	8.599797	-0.251672	0.000854	0.085999	-0.002502	-1.576566	3.996632	14.160808
746	0	0.102517	8.764370	-0.376808	0.001006	0.087645	-0.003753	-1.548693	3.947779	14.195232
747	0	0.044899	8.941531	-0.423452	0.000427	0.089417	-0.004211	-1.511136	3.896151	14.236293
748	0	0.000940	9.111983	-0.611771	-0.000016	0.091122	-0.006090	-1.468344	3.840938	14.283877
749	0	-0.100973	9.344315	-0.613377	-0.001038	0.093445	-0.006104	-1.423378	3.783769	14.333704
750	0	-0.175175	9.508823	-0.522885	-0.001776	0.095090	-0.005190	-1.368846	3.731432	14.383595
751	0	-0.156436	9.753262	-0.437677	-0.001587	0.097534	-0.004333	-1.310461	3.681138	14.430388
752	0	-0.139466	9.997163	-0.336696	-0.001420	0.099973	-0.003324	-1.253118	3.627848	14.478605
753	0	-0.132248	10.211103	-0.278554	-0.001343	0.102112	-0.002747	-1.201850	3.580597	14.526325
754	0	-0.122050	10.418435	-0.274292	-0.001241	0.104185	-0.002705	-1.152204	3.533821	14.574100
755	0	-0.065127	10.595612	-0.314811	-0.000671	0.105957	-0.003113	-1.106550	3.487605	14.616639
756	0	0.006127	10.772199	-0.461719	0.000041	0.107723	-0.004588	-1.068075	3.441887	14.657771
757	0	-0.058974	10.888521	-0.558589	-0.000610	0.108887	-0.005554	-1.027407	3.396171	14.697577
758	0	-0.165453	11.022449	-0.661863	-0.001667	0.110226	-0.006596	-0.996454	3.359297	14.734622
759	0	-0.200536	11.126586	-0.710193	-0.002014	0.111267	-0.007080	-0.967170	3.326131	14.762359
760	0	-0.174941	11.205629	-0.684346	-0.001753	0.112058	-0.006820	-0.936152	3.298356	14.786815
761	0	-0.116044	11.236461	-0.673231	-0.001160	0.112366	-0.006714	-0.910705	3.274723	14.805268
762	0	-0.037031	11.297347	-0.542273	-0.000368	0.112974	-0.005408	-0.889443	3.252489	14.822579
763	0	0.005568	11.297574	-0.495161	0.000061	0.112976	-0.004944	-0.875191	3.233387	14.833751
764	0	0.034443	11.254808	-0.513944	0.000355	0.112548	-0.005143	-0.872869	3.219281	14.838354
765	0	-0.043697	11.145049	-0.615857	-0.000427	0.111450	-0.006165	-0.872687	3.204624	14.846922
766	0	-0.106928	11.004680	-0.681600	-0.001058	0.110046	-0.006824	-0.875251	3.191963	14.851394
767	0	-0.178700	10.876530	-0.706577	-0.001770	0.108765	-0.007080	-0.883982	3.184971	14.853820
768	0	-0.212343	10.705719	-0.648891	-0.002109	0.107057	-0.006503	-0.892857	3.175838	14.848690
769	0	-0.185031	10.522461	-0.591442	-0.001831	0.105225	-0.005920	-0.893187	3.171857	14.840122
770	0	-0.158224	10.369801	-0.412623	-0.001564	0.103698	-0.004139	-0.901203	3.167411	14.825054
771	0	-0.100090	10.174574	-0.267133	-0.000977	0.101746	-0.002686	-0.911236	3.170665	14.815333
772	0	-0.049544	9.954868	-0.245784	-0.000475	0.099548	-0.002476	-0.926359	3.170214	14.794817
773	0	-0.020310	9.777871	-0.168430	-0.000183	0.097778	-0.001709	-0.950117	3.169923	14.769008
774	0	-0.072970	9.552047	-0.224699	-0.000711	0.095520	-0.002272	-0.974282	3.167840	14.744550
775	0	-0.123912	9.356765	-0.302105	-0.001221	0.093567	-0.003052	-1.006210	3.166053	14.723165
776	0	-0.090645	9.155543	-0.407044	-0.000892	0.091555	-0.004091	-1.026710	3.159752	14.700392
777	0	-0.014276	8.984454	-0.419391	-0.000122	0.089844	-0.004211	-1.043487	3.161400	14.686945
778	0	0.018703	8.819748	-0.428586	0.000203	0.088197	-0.004300	-1.056485	3.157587	14.674371
779	0	0.023117	8.709779	-0.419919	0.000244	0.087097	-0.004211	-1.066987	3.149945	14.664606
780	0	0.020606	8.612203	-0.368907	0.000218	0.086122	-0.003699	-1.074702	3.141907	14.661929
781	0	0.054204	8.526624	-0.311059	0.000549	0.085266	-0.003113	-1.071815	3.127358	14.659503
782	0	0.090082	8.441175	-0.145367	0.000901	0.084412	-0.001461	-1.075650	3.103742	14.665544
783	0	0.073037	8.392341	-0.213403	0.000732	0.083923	-0.002136	-1.072514	3.082338	14.671540
784	0	0.060326	8.392330	-0.237872	0.000606	0.083923	-0.002377	-1.063086	3.061292	14.686571
785	0	0.011890	8.361806	-0.226245	0.000122	0.083618	-0.002258	-1.050893	3.041436	14.703275
786	0	-0.018564	8.410537	-0.202804	-0.000190	0.084105	-0.002023	-1.037234	3.011587	14.718868
787	0	0.000554	8.544891	-0.239145	0.000000	0.085449	-0.002380	-1.015409	2.979957	14.751118
788	0	-0.010243	8.593624	-0.284027	-0.000112	0.085937	-0.002831	-0.995585	2.943618	14.780108
789	0	0.007388	8.715785	-0.300069	0.000061	0.087158	-0.002991	-0.975485	2.902645	14.815447
790	0	0.040903	8.874236	-0.437014	0.000392	0.088743	-0.004354	-0.948169	2.856836	14.851644
791	0	0.026072	9.020903	-0.416960	0.000244	0.090210	-0.004150	-0.916465	2.812052	14.896741
792	0	-0.037701	9.185360	-0.495110	-0.000394	0.091855	-0.004923	-0.874023	2.767617	14.947382
793	0	-0.095904	9.362654	-0.545924	-0.000977	0.093628	-0.005432	-0.833862	2.722999	15.000026
794	0	-0.097887	9.563694	-0.581956	-0.001002	0.095638	-0.005794	-0.795962	2.671652	15.043490
795	0	-0.125985	9.710554	-0.558361	-0.001282	0.097107	-0.005554	-0.754321	2.622818	15.105066
796	0	-0.084795	9.905434	-0.571215	-0.000872	0.099056	-0.005675	-0.704765	2.572187	15.157317
797	0	-0.071287	10.070655	-0.497634	-0.000732	0.100708	-0.004944	-0.660874	2.526411	15.208058
798	0	-0.079644	10.277907	-0.485771	-0.000815	0.102780	-0.004827	-0.620458	2.481637	15.253469
799	0	-0.029272	10.473523	-0.442139	-0.000305	0.104736	-0.004395	-0.584233	2.444209	15.299901
800	0	-0.044812	10.601452	-0.386013	-0.000463	0.106015	-0.003839	-0.555268	2.403646	15.341481
801	0	-0.059812	10.748208	-0.435574	-0.000610	0.107483	-0.004333	-0.525096	2.366780	15.375777
802	0	-0.112713	10.863902	-0.561506	-0.001135	0.108640	-0.005600	-0.502886	2.334998	15.406837
803	0	-0.163825	10.925236	-0.617731	-0.001648	0.109253	-0.006165	-0.483311	2.301347	15.438453
804	0	-0.125077	10.986091	-0.656657	-0.001263	0.109861	-0.006557	-0.466620	2.265432	15.462750
805	0	-0.109612	11.010688	-0.708896	-0.001099	0.110107	-0.007080	-0.451166	2.239315	15.484777
806	0	-0.140037	11.047239	-0.557767	-0.001399	0.110473	-0.005572	-0.439517	2.217072	15.497905
807	0	-0.159170	11.065660	-0.640992	-0.001587	0.110657	-0.006409	-0.432164	2.198419	15.509637
808	0	-0.105284	11.004545	-0.641050	-0.001048	0.110045	-0.006412	-0.427172	2.179839	15.523387
809	0	-0.049031	10.949719	-0.689486	-0.000488	0.109497	-0.006897	-0.423256	2.158395	15.534779
810	0	-0.099298	10.809359	-0.639758	-0.000981	0.108093	-0.006405	-0.425032	2.147131	15.538193
811	0	-0.129643	10.699506	-0.652081	-0.001282	0.106995	-0.006531	-0.429584	2.139235	15.540668
812	0	-0.187657	10.546936	-0.576293	-0.001861	0.105469	-0.005779	-0.441195	2.132988	15.534782
813	0	-0.135874	10.400449	-0.523332	-0.001343	0.104004	-0.005249	-0.452444	2.127164	15.530718
814	0	-0.145260	10.247833	-0.398383	-0.001435	0.102478	-0.003998	-0.462044	2.123399	15.522559
815	0	-0.081304	10.040342	-0.364163	-0.000793	0.100403	-0.003662	-0.479558	2.122738	15.512601
816	0	-0.023662	9.857355	-0.347691	-0.000222	0.098573	-0.003501	-0.501862	2.116553	15.499108
817	0	0.003650	9.649715	-0.204908	0.000061	0.096497	-0.002075	-0.527494	2.123255	15.480064
818	0	-0.024885	9.527769	-0.303324	-0.000233	0.095277	-0.003061	-0.555828	2.119925	15.459298
819	0	-0.068309	9.326279	-0.369414	-0.000671	0.093262	-0.003723	-0.585770	2.111358	15.443343
820	0	-0.052918	9.179975	-0.357862	-0.000512	0.091799	-0.003606	-0.614232	2.109742	15.419999
821	0	-0.049934	9.027186	-0.419167	-0.000488	0.090271	-0.004211	-0.633742	2.100687	15.404186
822	0	-0.045724	8.874688	-0.378732	-0.000449	0.088746	-0.003807	-0.653674	2.088160	15.389104
823	0	-0.031134	8.801343	-0.358254	-0.000305	0.088013	-0.003601	-0.672156	2.073384	15.379835
824	0	-0.050785	8.691552	-0.367412	-0.000501	0.086915	-0.003687	-0.683377	2.060025	15.369617
825	0	0.017904	8.618196	-0.298187	0.000183	0.086182	-0.002991	-0.689633	2.042818	15.364826
826	0	0.047803	8.587661	-0.229699	0.000480	0.085876	-0.002302	-0.691001	2.022576	15.364951
827	0	0.030913	8.526632	-0.249499	0.000305	0.085266	-0.002502	-0.695472	1.994784	15.364984
828	0	-0.004791	8.520516	-0.254657	-0.000053	0.085205	-0.002549	-0.693250	1.964867	15.375996
829	0	-0.042068	8.526610	-0.250408	-0.000427	0.085266	-0.002502	-0.685243	1.933553	15.393359
830	0	-0.016362	8.599753	-0.263046	-0.000171	0.085998	-0.002628	-0.676670	1.901704	15.406270
831	0	-0.004839	8.703609	-0.158957	-0.000061	0.087036	-0.001587	-0.667471	1.862630	15.422136
832	0	-0.032631	8.776748	-0.233186	-0.000341	0.087768	-0.002325	-0.652883	1.820527	15.442285
833	0	-0.016654	8.905015	-0.269134	-0.000183	0.089050	-0.002686	-0.639744	1.776840	15.466395
834	0	0.047994	9.051378	-0.295153	0.000461	0.090514	-0.002942	-0.622019	1.730084	15.492458
835	0	0.038549	9.191834	-0.349299	0.000366	0.091919	-0.003479	-0.598888	1.683838	15.517402
836	0	0.024435	9.356442	-0.419047	0.000222	0.093565	-0.004179	-0.579128	1.634677	15.551567
837	0	-0.022402	9.515321	-0.471282	-0.000244	0.095154	-0.004700	-0.557681	1.588561	15.587553
838	0	-0.072908	9.686013	-0.505045	-0.000752	0.096861	-0.005033	-0.530950	1.539211	15.630061
839	0	-0.144736	9.857097	-0.502584	-0.001465	0.098572	-0.005005	-0.501312	1.497124	15.664935
840	0	-0.116617	10.040009	-0.440068	-0.001185	0.100401	-0.004376	-0.468315	1.453306	15.700957
841	0	-0.144362	10.168364	-0.472629	-0.001465	0.101685	-0.004700	-0.433074	1.407630	15.731407
842	0	-0.115788	10.357404	-0.447079	-0.001178	0.103575	-0.004449	-0.403593	1.363844	15.761098
843	0	-0.096036	10.516290	-0.441431	-0.000977	0.105164	-0.004395	-0.376788	1.324464	15.788764
844	0	-0.056298	10.650369	-0.415089	-0.000578	0.106504	-0.004129	-0.348431	1.286686	15.810340
845	0	-0.059352	10.772678	-0.409887	-0.000610	0.107727	-0.004089	-0.333087	1.247136	15.834380
846	0	-0.093045	10.851941	-0.551823	-0.000943	0.108520	-0.005513	-0.322566	1.212235	15.856521
847	0	-0.108646	10.937501	-0.573948	-0.001099	0.109375	-0.005737	-0.315078	1.178138	15.881018
848	0	-0.130951	10.974050	-0.641124	-0.001319	0.109740	-0.006413	-0.312113	1.146915	15.893303
849	0	-0.109356	10.980223	-0.598271	-0.001099	0.109802	-0.005981	-0.305558	1.120340	15.908349
850	0	-0.090485	10.986230	-0.665625	-0.000906	0.109862	-0.006656	-0.299569	1.097808	15.915725
851	0	-0.067305	10.961949	-0.707456	-0.000671	0.109619	-0.007080	-0.300032	1.078125	15.915345
852	0	-0.025628	10.888698	-0.596585	-0.000248	0.108887	-0.005971	-0.300051	1.065735	15.923764
853	0	-0.043486	10.827683	-0.517761	-0.000427	0.108276	-0.005188	-0.305749	1.052724	15.924743
854	0	-0.081731	10.705637	-0.478446	-0.000809	0.107056	-0.004802	-0.318908	1.040961	15.918076
855	0	-0.105213	10.607987	-0.498562	-0.001038	0.106079	-0.005005	-0.334220	1.035709	15.905494
856	0	-0.131640	10.418876	-0.415250	-0.001310	0.104188	-0.004174	-0.352456	1.021726	15.887866
857	0	-0.068300	10.284519	-0.461577	-0.000671	0.102844	-0.004639	-0.372624	1.013916	15.876393
858	0	-0.083027	10.125914	-0.352845	-0.000816	0.101258	-0.003556	-0.398810	1.009220	15.862027
859	0	-0.105098	9.942703	-0.326870	-0.001038	0.099426	-0.003296	-0.424676	1.004380	15.846424
860	0	-0.102321	9.759563	-0.230176	-0.001003	0.097595	-0.002328	-0.449773	1.008124	15.818870
861	0	-0.086895	9.600889	-0.265962	-0.000854	0.096008	-0.002686	-0.475308	1.005516	15.793265
862	0	-0.095901	9.448306	-0.223583	-0.000944	0.094482	-0.002269	-0.509824	1.003946	15.765294
863	0	-0.062567	9.246895	-0.271993	-0.000610	0.092468	-0.002747	-0.537553	1.003089	15.744342
864	0	-0.029049	9.124931	-0.328210	-0.000276	0.091249	-0.003305	-0.561601	1.001810	15.718907
865	0	0.041982	8.972242	-0.284654	0.000427	0.089722	-0.002869	-0.585061	0.991475	15.694407
866	0	0.034194	8.838075	-0.353684	0.000351	0.088380	-0.003558	-0.607897	0.983077	15.677117
867	0	-0.000899	8.758613	-0.327786	0.000000	0.087585	-0.003296	-0.626568	0.974885	15.668635
868	0	-0.002148	8.648833	-0.342961	-0.000018	0.086488	-0.003444	-0.640460	0.959363	15.657490
869	0	0.024111	8.593777	-0.237091	0.000244	0.085938	-0.002380	-0.648188	0.943771	15.653076
870	0	0.035727	8.526622	-0.241991	0.000360	0.085266	-0.002423	-0.647987	0.927111	15.654487
871	0	0.024563	8.526619	-0.225506	0.000244	0.085266	-0.002258	-0.647522	0.905460	15.662055
872	0	0.049886	8.502202	-0.188225	0.000491	0.085022	-0.001886	-0.648373	0.875441	15.670120
873	0	0.049540	8.563226	-0.213723	0.000488	0.085632	-0.002136	-0.642371	0.846339	15.678970
874	0	0.075289	8.581442	-0.158945	0.000746	0.085814	-0.001590	-0.638213	0.817257	15.690184
875	0	0.013580	8.703606	-0.189474	0.000122	0.087036	-0.001892	-0.630189	0.779537	15.708957
876	0	-0.050651	8.807375	-0.165732	-0.000522	0.088074	-0.001654	-0.621033	0.740222	15.727703
877	0	-0.029047	8.911132	-0.232143	-0.000305	0.089111	-0.002319	-0.614016	0.701666	15.762146
878	0	0.010797	9.057498	-0.288049	0.000091	0.090575	-0.002873	-0.600747	0.660229	15.791336
879	0	0.002121	9.222353	-0.428512	0.000000	0.092224	-0.004272	-0.580691	0.614786	15.826250
880	0	-0.005499	9.380824	-0.480526	-0.000079	0.093809	-0.004787	-0.554685	0.566330	15.860305
881	0	-0.065003	9.533607	-0.508460	-0.000671	0.095337	-0.005066	-0.528291	0.521808	15.891960
882	0	-0.097144	9.704301	-0.543098	-0.000995	0.097044	-0.005409	-0.498990	0.475767	15.932166
883	0	-0.113787	9.850988	-0.484459	-0.001160	0.098511	-0.004822	-0.468571	0.431689	15.973667
884	0	-0.091380	10.070514	-0.404235	-0.000933	0.100706	-0.004014	-0.432412	0.391284	16.011412
885	0	-0.083590	10.259883	-0.436696	-0.000854	0.102600	-0.004333	-0.391299	0.351702	16.048314
886	0	-0.086323	10.393916	-0.400049	-0.000878	0.103940	-0.003975	-0.359413	0.316192	16.086372
887	0	-0.071842	10.522382	-0.386944	-0.000732	0.105225	-0.003845	-0.329229	0.282145	16.121206
888	0	-0.038057	10.668685	-0.379429	-0.000400	0.106688	-0.003773	-0.302364	0.242922	16.155831
889	0	-0.047455	10.803194	-0.415952	-0.000488	0.108032	-0.004150	-0.288822	0.209768	16.181569
890	0	-0.062862	10.864123	-0.472984	-0.000644	0.108642	-0.004719	-0.273346	0.175397	16.206612
891	0	-0.102678	10.943557	-0.586988	-0.001038	0.109436	-0.005859	-0.258412	0.145803	16.225220
892	0	-0.113172	11.004450	-0.582129	-0.001139	0.110044	-0.005820	-0.253444	0.120361	16.242858
893	0	-0.115643	10.998482	-0.641840	-0.001160	0.109985	-0.006409	-0.239366	0.098911	16.259559
894	0	-0.116024	11.034938	-0.588330	-0.001154	0.110350	-0.005879	-0.231173	0.087403	16.272993
895	0	-0.091325	11.010750	-0.543083	-0.000916	0.110107	-0.005432	-0.228274	0.067057	16.279477
896	0	-0.066916	10.943612	-0.530624	-0.000668	0.109436	-0.005308	-0.226048	0.050828	16.286372
897	0	-0.061621	10.845980	-0.524152	-0.000610	0.108459	-0.005249	-0.229618	0.039197	16.288373
898	0	-0.093873	10.772710	-0.535397	-0.000928	0.107727	-0.005357	-0.228042	0.032914	16.282916
899	0	-0.117120	10.632374	-0.493033	-0.001160	0.106323	-0.004944	-0.238144	0.027719	16.281804
900	0	-0.137582	10.485907	-0.483877	-0.001366	0.104858	-0.004856	-0.252433	0.021284	16.272458
901	0	-0.129976	10.321090	-0.437858	-0.001282	0.103210	-0.004395	-0.265529	0.023919	16.266937
902	0	-0.109070	10.168497	-0.392179	-0.001074	0.101685	-0.003937	-0.277727	0.025732	16.252290
903	0	-0.056545	9.991516	-0.376575	-0.000549	0.099915	-0.003784	-0.294242	0.027169	16.236725
904	0	-0.011256	9.820592	-0.189861	-0.000093	0.098206	-0.001918	-0.312224	0.034099	16.218673
905	0	0.010527	9.668032	-0.217037	0.000122	0.096680	-0.002197	-0.339628	0.037562	16.201721
906	0	-0.035339	9.485002	-0.261564	-0.000339	0.094850	-0.002633	-0.356258	0.038891	16.185477
907	0	-0.056338	9.314017	-0.266447	-0.000549	0.093140	-0.002686	-0.377809	0.039583	16.172352
908	0	-0.046739	9.161514	-0.268948	-0.000456	0.091615	-0.002706	-0.393596	0.037478	16.155927
909	0	-0.001499	9.021045	-0.266903	0.000000	0.090210	-0.002686	-0.410493	0.039995	16.141627
910	0	0.001870	8.886859	-0.306749	0.000031	0.088868	-0.003080	-0.423045	0.038646	16.131012
911	0	-0.001139	8.819622	-0.322342	0.000000	0.088196	-0.003235	-0.433839	0.036893	16.118410
912	0	-0.021422	8.728057	-0.344897	-0.000206	0.087280	-0.003457	-0.440482	0.031126	16.112409
913	0	-0.006927	8.642596	-0.261857	-0.000061	0.086426	-0.002625	-0.444454	0.025665	16.108621
914	0	0.022329	8.618170	-0.181724	0.000227	0.086182	-0.001820	-0.443900	0.014184	16.115640
915	0	-0.030635	8.544923	-0.256280	-0.000305	0.085449	-0.002563	-0.441006	-0.000533	16.117528
916	0	0.030626	8.569320	-0.159354	0.000302	0.085693	-0.001586	-0.427480	-0.022332	16.134380
917	0	0.025071	8.569321	-0.165448	0.000244	0.085693	-0.001648	-0.415292	-0.047427	16.145479
918	0	0.050394	8.654681	-0.117795	0.000501	0.086547	-0.001173	-0.405379	-0.068086	16.159354
919	0	0.031269	8.715803	-0.165556	0.000305	0.087158	-0.001648	-0.392166	-0.094436	16.183629
920	0	-0.015619	8.782834	-0.240824	-0.000168	0.087829	-0.002397	-0.373919	-0.125939	16.204488
921	0	-0.023013	8.892792	-0.221088	-0.000244	0.088928	-0.002197	-0.353654	-0.160445	16.235219
922	0	0.022696	9.045166	-0.291198	0.000212	0.090452	-0.002896	-0.330875	-0.195905	16.258986
923	0	0.007673	9.179611	-0.319553	0.000061	0.091797	-0.003174	-0.301051	-0.231608	16.290559
924	0	0.010934	9.313564	-0.422015	0.000093	0.093137	-0.004195	-0.267726	-0.268147	16.324675
925	0	-0.041016	9.460334	-0.472436	-0.000427	0.094604	-0.004700	-0.235468	-0.304468	16.363586
926	0	-0.043364	9.637045	-0.495866	-0.000454	0.096372	-0.004933	-0.203061	-0.344139	16.401618
927	0	-0.053157	9.789917	-0.442382	-0.000549	0.097900	-0.004395	-0.166651	-0.380575	16.444647
928	0	-0.104291	9.936102	-0.467123	-0.001063	0.099362	-0.004638	-0.125921	-0.419699	16.478405
929	0	-0.096252	10.125616	-0.424254	-0.000977	0.101257	-0.004211	-0.088463	-0.451185	16.512212
930	0	-0.099901	10.259606	-0.370079	-0.001010	0.102597	-0.003665	-0.046228	-0.479054	16.544647
931	0	-0.132691	10.406418	-0.387129	-0.001343	0.104065	-0.003845	-0.015394	-0.512083	16.576349
932	0	-0.130061	10.528298	-0.386201	-0.001311	0.105284	-0.003838	0.013430	-0.539164	16.604805
933	0	-0.096662	10.668856	-0.478284	-0.000977	0.106689	-0.004761	0.039636	-0.565026	16.627520
934	0	-0.089075	10.735724	-0.561389	-0.000896	0.107358	-0.005599	0.057908	-0.585093	16.651801
935	0	-0.115378	10.784830	-0.605822	-0.001160	0.107849	-0.006042	0.077252	-0.606209	16.671926
936	0	-0.083802	10.876236	-0.620442	-0.000843	0.108763	-0.006197	0.087651	-0.626289	16.690151
937	0	-0.091282	10.888598	-0.605622	-0.000916	0.108887	-0.006042	0.104940	-0.643868	16.703158
938	0	-0.097265	10.931155	-0.614015	-0.000972	0.109312	-0.006131	0.117257	-0.657628	16.713313
939	0	-0.104277	10.882533	-0.574308	-0.001038	0.108826	-0.005737	0.126428	-0.666765	16.717841
940	0	-0.080780	10.864161	-0.495602	-0.000804	0.108642	-0.004956	0.129211	-0.677180	16.723229
941	0	-0.092614	10.803206	-0.512855	-0.000916	0.108032	-0.005127	0.134038	-0.680310	16.724192
942	0	-0.051782	10.711593	-0.512621	-0.000510	0.107116	-0.005131	0.132606	-0.686430	16.718617
943	0	-0.086848	10.589610	-0.493929	-0.000854	0.105896	-0.004944	0.131166	-0.685449	16.712954
944	0	-0.077268	10.461449	-0.498947	-0.000760	0.104614	-0.004996	0.127326	-0.685721	16.699402
945	0	-0.080385	10.290548	-0.530442	-0.000793	0.102905	-0.005310	0.124698	-0.688214	16.686694
946	0	-0.095466	10.174587	-0.455742	-0.000937	0.101746	-0.004567	0.117627	-0.681581	16.667973
947	0	-0.111037	10.040305	-0.401972	-0.001099	0.100403	-0.004028	0.111329	-0.681889	16.657429
948	0	-0.101555	9.881595	-0.260083	-0.000999	0.098816	-0.002608	0.106447	-0.676429	16.642827
949	0	-0.085999	9.716812	-0.255584	-0.000854	0.097168	-0.002563	0.101429	-0.682886	16.621356
950	0	-0.088305	9.564231	-0.241244	-0.000866	0.095642	-0.002427	0.087888	-0.675183	16.597903
951	0	-0.074646	9.429953	-0.261280	-0.000732	0.094299	-0.002625	0.077534	-0.670959	16.574560
952	0	-0.070653	9.289598	-0.245958	-0.000699	0.092896	-0.002480	0.056838	-0.674382	16.546862
953	0	-0.001013	9.167520	-0.279468	0.000000	0.091675	-0.002808	0.044128	-0.674578	16.526658
954	0	0.003342	9.033237	-0.307801	0.000040	0.090332	-0.003088	0.034799	-0.679115	16.508682
955	0	0.005306	8.947797	-0.371292	0.000061	0.089478	-0.003723	0.025005	-0.681993	16.491905
956	0	-0.002206	8.868432	-0.369745	-0.000016	0.088684	-0.003703	0.020875	-0.687495	16.478170
957	0	-0.000785	8.795179	-0.390323	0.000000	0.087952	-0.003906	0.020177	-0.690323	16.462452
958	0	0.004407	8.734127	-0.377946	0.000045	0.087341	-0.003778	0.024337	-0.702383	16.460758
959	0	0.036765	8.728022	-0.317519	0.000366	0.087280	-0.003174	0.028832	-0.717217	16.460139
960	0	0.030823	8.721819	-0.299609	0.000307	0.087218	-0.002994	0.034671	-0.731666	16.462974
961	0	0.025279	8.728014	-0.177535	0.000244	0.087280	-0.001770	0.044119	-0.755933	16.469402
962	0	0.014015	8.764531	-0.173163	0.000139	0.087646	-0.001720	0.061109	-0.770009	16.475580
963	0	0.031772	8.856180	-0.171776	0.000305	0.088562	-0.001709	0.074721	-0.799149	16.485052
964	0	0.003483	8.941528	-0.265158	0.000025	0.089416	-0.002643	0.088134	-0.825002	16.501118
965	0	0.007032	8.996549	-0.336551	0.000061	0.089966	-0.003357	0.100936	-0.849715	16.521063
966	0	-0.002805	9.136809	-0.393814	-0.000043	0.091369	-0.003924	0.119866	-0.881161	16.544185
967	0	-0.016858	9.240673	-0.470996	-0.000183	0.092407	-0.004700	0.134144	-0.911778	16.570057
968	0	-0.080728	9.356392	-0.583899	-0.000825	0.093565	-0.005819	0.159703	-0.945741	16.593590
969	0	-0.114319	9.533611	-0.465925	-0.001160	0.095337	-0.004639	0.185667	-0.978066	16.620773
970	0	-0.123105	9.649385	-0.415597	-0.001249	0.096495	-0.004131	0.216358	-1.012273	16.643991
971	0	-0.096343	9.808253	-0.447968	-0.000977	0.098083	-0.004456	0.245770	-1.040073	16.671202
972	0	-0.063090	9.936132	-0.471254	-0.000646	0.099362	-0.004688	0.275065	-1.069418	16.697680
973	0	-0.035537	10.095120	-0.490328	-0.000366	0.100952	-0.004883	0.299642	-1.093992	16.723950
974	0	-0.014630	10.235323	-0.378798	-0.000162	0.102354	-0.003765	0.326518	-1.124165	16.751320
975	0	-0.084438	10.339275	-0.447620	-0.000854	0.103394	-0.004456	0.350680	-1.147590	16.774829
976	0	-0.124462	10.442890	-0.499738	-0.001262	0.104429	-0.004986	0.364919	-1.178333	16.791405
977	0	-0.163730	10.546819	-0.495933	-0.001648	0.105469	-0.004944	0.383064	-1.201847	16.812477
978	0	-0.112947	10.632103	-0.486204	-0.001139	0.106321	-0.004853	0.394210	-1.223599	16.826041
979	0	-0.072782	10.668904	-0.531903	-0.000732	0.106689	-0.005310	0.405713	-1.240230	16.835373
980	0	-0.060176	10.741931	-0.601135	-0.000602	0.107420	-0.006000	0.420258	-1.251837	16.842665
981	0	-0.030022	10.760481	-0.598473	-0.000305	0.107605	-0.005981	0.425750	-1.268620	16.850324
982	0	-0.041499	10.778701	-0.531939	-0.000418	0.107787	-0.005317	0.430707	-1.282917	16.853353
983	0	-0.091540	10.723901	-0.573276	-0.000916	0.107239	-0.005737	0.428094	-1.294391	16.854383
984	0	-0.152647	10.656723	-0.597548	-0.001526	0.106567	-0.005973	0.433367	-1.305015	16.851145
985	0	-0.152906	10.607937	-0.615920	-0.001526	0.106079	-0.006165	0.429923	-1.312761	16.851951
986	0	-0.141807	10.522489	-0.639183	-0.001410	0.105225	-0.006398	0.425600	-1.315638	16.847481
987	0	-0.116979	10.455336	-0.518299	-0.001160	0.104553	-0.005188	0.423194	-1.315397	16.834681
988	0	-0.069909	10.327160	-0.560275	-0.000692	0.103271	-0.005606	0.422563	-1.318829	16.827018
989	0	-0.086823	10.180701	-0.401609	-0.000854	0.101807	-0.004028	0.412002	-1.313780	16.808182
990	0	-0.101934	10.052532	-0.362258	-0.001004	0.100525	-0.003638	0.396898	-1.306974	16.798647
991	0	-0.086635	9.924368	-0.340005	-0.000854	0.099243	-0.003418	0.378899	-1.303612	16.788786
992	0	-0.083106	9.796284	-0.342741	-0.000817	0.097962	-0.003444	0.362619	-1.297735	16.776366
993	0	-0.025378	9.649722	-0.339914	-0.000244	0.096497	-0.003418	0.343232	-1.296301	16.756016
994	0	-0.027185	9.509460	-0.446144	-0.000264	0.095094	-0.004480	0.323425	-1.297301	16.735425
995	0	-0.031702	9.417773	-0.364876	-0.000305	0.094177	-0.003662	0.309917	-1.292967	16.720296
996	0	-0.070953	9.289614	-0.367872	-0.000695	0.092896	-0.003697	0.289899	-1.285300	16.701880
997	0	-0.031390	9.143122	-0.291148	-0.000305	0.091431	-0.002930	0.270000	-1.284059	16.680851
998	0	-0.008711	9.063867	-0.330763	-0.000079	0.090638	-0.003322	0.254852	-1.283882	16.666722
999	0	0.042024	8.978325	-0.322089	0.000427	0.089783	-0.003235	0.239320	-1.284818	16.655422
1000	0	0.052986	8.905178	-0.368344	0.000535	0.089051	-0.003695	0.226169	-1.288090	16.641276
1001	0	-0.036785	8.880641	-0.328875	-0.000366	0.088806	-0.003296	0.219041	-1.295897	16.638005
1002	0	-0.030568	8.837917	-0.272513	-0.000309	0.088379	-0.002733	0.210282	-1.310164	16.642165
1003	0	-0.005633	8.807388	-0.316980	-0.000061	0.088074	-0.003174	0.206644	-1.326259	16.648887
1004	0	-0.029025	8.801285	-0.334570	-0.000297	0.088013	-0.003349	0.203442	-1.344457	16.656100
1005	0	-0.060281	8.831795	-0.286767	-0.000610	0.088318	-0.002869	0.203480	-1.364208	16.668151
1006	0	-0.040620	8.911143	-0.262014	-0.000413	0.089111	-0.002623	0.201782	-1.382695	16.674995
1007	0	-0.023129	8.966058	-0.226208	-0.000244	0.089661	-0.002258	0.207649	-1.409146	16.691043
1008	0	-0.008513	9.057532	-0.238464	-0.000096	0.090575	-0.002388	0.204385	-1.433271	16.707198
1009	0	0.007248	9.161377	-0.292933	0.000061	0.091614	-0.002930	0.204959	-1.457428	16.723869
1010	0	0.016000	9.258915	-0.360635	0.000145	0.092589	-0.003601	0.212140	-1.485873	16.747338
1011	0	-0.028887	9.368859	-0.446454	-0.000305	0.093689	-0.004456	0.223821	-1.515421	16.768598
1012	0	-0.105286	9.496932	-0.479131	-0.001066	0.094970	-0.004780	0.238056	-1.541039	16.793106
1013	0	-0.077570	9.619102	-0.477153	-0.000793	0.096191	-0.004761	0.251154	-1.571669	16.819913
1014	0	-0.073679	9.777694	-0.485561	-0.000758	0.097777	-0.004844	0.265267	-1.606143	16.848398
1015	0	-0.065222	9.899861	-0.501559	-0.000671	0.098999	-0.005005	0.277783	-1.637662	16.878158
1016	0	-0.074062	10.009609	-0.479781	-0.000755	0.100097	-0.004783	0.295235	-1.663815	16.907053
1017	0	-0.047558	10.168387	-0.568994	-0.000488	0.101685	-0.005676	0.310863	-1.687235	16.935085
1018	0	-0.050686	10.265849	-0.456295	-0.000525	0.102659	-0.004544	0.331969	-1.716230	16.961857
1019	0	-0.059927	10.388134	-0.483376	-0.000610	0.103882	-0.004822	0.345492	-1.737615	16.986353
1020	0	-0.149371	10.479611	-0.497796	-0.001504	0.104796	-0.004969	0.355905	-1.757858	17.009565
1021	0	-0.145642	10.565191	-0.476219	-0.001465	0.105652	-0.004761	0.357592	-1.776026	17.034116
1022	0	-0.144226	10.638425	-0.513213	-0.001449	0.106384	-0.005130	0.360962	-1.791685	17.046617
1023	0	-0.090789	10.668970	-0.536748	-0.000916	0.106689	-0.005371	0.357979	-1.808594	17.059331
1024	0	-0.077575	10.717778	-0.560796	-0.000778	0.107178	-0.005609	0.358481	-1.819825	17.067693
1025	0	-0.066475	10.693351	-0.555666	-0.000671	0.106934	-0.005554	0.362270	-1.835466	17.076527
1026	0	-0.090235	10.687199	-0.634701	-0.000903	0.106872	-0.006353	0.357087	-1.844776	17.076978
1027	0	-0.091672	10.675118	-0.590773	-0.000916	0.106750	-0.005920	0.345179	-1.851871	17.075883
1028	0	-0.110609	10.620246	-0.649966	-0.001101	0.106202	-0.006506	0.339788	-1.855231	17.079858
1029	0	-0.110219	10.492000	-0.584850	-0.001099	0.104919	-0.005859	0.329624	-1.859576	17.079783
1030	0	-0.074589	10.443177	-0.509254	-0.000740	0.104431	-0.005106	0.316897	-1.861240	17.073694
1031	0	-0.067870	10.357727	-0.462397	-0.000671	0.103577	-0.004639	0.302735	-1.861085	17.065688
1032	0	-0.045157	10.229650	-0.416664	-0.000443	0.102296	-0.004183	0.287032	-1.858657	17.051405
1033	0	-0.074200	10.083072	-0.382661	-0.000732	0.100830	-0.003845	0.268381	-1.855376	17.036393
1034	0	-0.033497	9.961086	-0.361041	-0.000324	0.099610	-0.003626	0.253072	-1.850521	17.019599
1035	0	-0.031693	9.832829	-0.376610	-0.000305	0.098328	-0.003784	0.234627	-1.844251	17.000145
1036	0	-0.039929	9.698646	-0.354730	-0.000390	0.096986	-0.003566	0.215239	-1.840721	16.983675
1037	0	-0.092779	9.545956	-0.290692	-0.000916	0.095459	-0.002930	0.190476	-1.833180	16.966373
1038	0	-0.027825	9.442296	-0.286451	-0.000269	0.094422	-0.002886	0.166967	-1.829026	16.950247
1039	0	-0.037579	9.332345	-0.296785	-0.000366	0.093323	-0.002991	0.141400	-1.824336	16.930570
1040	0	-0.051350	9.210372	-0.316822	-0.000507	0.092103	-0.003190	0.116928	-1.823746	16.909026
1041	0	0.011200	9.100418	-0.364339	0.000122	0.091003	-0.003662	0.095479	-1.818328	16.894072
1042	0	0.033736	9.008962	-0.354616	0.000346	0.090089	-0.003565	0.073641	-1.814348	16.882237
1043	0	0.023511	8.947815	-0.321852	0.000244	0.089478	-0.003235	0.054589	-1.809935	16.871289
1044	0	-0.008104	8.880755	-0.337376	-0.000079	0.088807	-0.003386	0.041203	-1.814677	16.862913
1045	0	-0.000027	8.844020	-0.292193	0.000000	0.088440	-0.002930	0.032688	-1.821475	16.858896
1046	0	0.006199	8.807400	-0.357910	0.000060	0.088074	-0.003586	0.025553	-1.831117	16.853809
1047	0	0.000293	8.819591	-0.292632	0.000000	0.088196	-0.002930	0.022353	-1.842094	16.855797
1048	0	0.018998	8.813482	-0.212808	0.000189	0.088135	-0.002131	0.020445	-1.850634	16.856371
1049	0	-0.005566	8.874518	-0.182801	-0.000061	0.088745	-0.001831	0.017585	-1.864648	16.860178
1050	0	0.032172	8.929440	-0.182610	0.000316	0.089294	-0.001825	0.019444	-1.879553	16.867482
1051	0	0.056001	8.996569	-0.159067	0.000549	0.089966	-0.001587	0.024923	-1.900375	16.877466
1052	0	0.064117	9.100235	-0.202389	0.000631	0.091002	-0.002022	0.027890	-1.920132	16.895475
1053	0	0.020053	9.173569	-0.342110	0.000183	0.091736	-0.003418	0.032206	-1.948999	16.910744
1054	0	-0.001054	9.283328	-0.324845	-0.000027	0.092834	-0.003242	0.041141	-1.976015	16.924749
1055	0	-0.040962	9.411594	-0.434111	-0.000427	0.094116	-0.004333	0.050094	-2.004448	16.950385
1056	0	-0.049632	9.527431	-0.442599	-0.000514	0.095275	-0.004411	0.068285	-2.032660	16.972875
1057	0	-0.065122	9.667916	-0.471349	-0.000671	0.096680	-0.004700	0.083970	-2.063401	17.002910
1058	0	-0.055097	9.789786	-0.486522	-0.000570	0.097898	-0.004850	0.101217	-2.092775	17.024483
1059	0	-0.053116	9.948668	-0.453262	-0.000549	0.099487	-0.004517	0.119414	-2.120459	17.047903
1060	0	-0.049892	10.058320	-0.499449	-0.000513	0.100584	-0.004976	0.139800	-2.143256	17.072975
1061	0	-0.017110	10.174492	-0.465421	-0.000183	0.101746	-0.004639	0.157594	-2.163396	17.088427
1062	0	-0.087912	10.278063	-0.468805	-0.000892	0.102781	-0.004671	0.176481	-2.183994	17.107367
1063	0	-0.096657	10.394265	-0.428010	-0.000977	0.103943	-0.004272	0.184840	-2.201600	17.126462
1064	0	-0.137116	10.503973	-0.516326	-0.001384	0.105041	-0.005143	0.206602	-2.221786	17.146358
1065	0	-0.133895	10.565139	-0.465042	-0.001343	0.105652	-0.004639	0.219753	-2.232286	17.158208
1066	0	-0.084020	10.638216	-0.448575	-0.000847	0.106382	-0.004479	0.226874	-2.245779	17.171443
1067	0	-0.035914	10.693328	-0.495120	-0.000366	0.106934	-0.004944	0.235307	-2.259553	17.180877
1068	0	-0.047118	10.693225	-0.563815	-0.000475	0.106933	-0.005630	0.244165	-2.269684	17.189320
1069	0	-0.042706	10.717760	-0.500773	-0.000427	0.107178	-0.005005	0.248268	-2.275900	17.191163
1070	0	-0.049186	10.699408	-0.494036	-0.000488	0.106994	-0.004950	0.239586	-2.278014	17.190577
1071	0	-0.085824	10.668971	-0.567090	-0.000854	0.106689	-0.005676	0.235219	-2.279913	17.187413
1072	0	-0.092811	10.595712	-0.615178	-0.000923	0.105957	-0.006154	0.233990	-2.280459	17.186753
1073	0	-0.080064	10.534685	-0.585525	-0.000793	0.105347	-0.005859	0.231230	-2.278478	17.179262
1074	0	-0.124774	10.430908	-0.548279	-0.001235	0.104309	-0.005486	0.229950	-2.270229	17.171862
1075	0	-0.116935	10.345483	-0.487547	-0.001160	0.103455	-0.004883	0.224192	-2.265027	17.155318
1076	0	-0.094978	10.211204	-0.357634	-0.000935	0.102112	-0.003587	0.214858	-2.253165	17.138660
1077	0	-0.075004	10.107458	-0.419974	-0.000732	0.101074	-0.004211	0.203469	-2.238551	17.128792
1078	0	-0.041797	9.973191	-0.344081	-0.000401	0.099731	-0.003456	0.188171	-2.224652	17.110420
1079	0	-0.049422	9.838907	-0.334445	-0.000488	0.098389	-0.003357	0.175790	-2.222739	17.093534
1080	0	-0.051376	9.729037	-0.344383	-0.000501	0.097290	-0.003455	0.164616	-2.212325	17.075834
1081	0	-0.031826	9.594767	-0.303778	-0.000305	0.095947	-0.003052	0.150012	-2.201571	17.059212
1082	0	-0.070886	9.436070	-0.295003	-0.000697	0.094360	-0.002964	0.135055	-2.192182	17.043915
1083	0	-0.043652	9.344518	-0.310093	-0.000427	0.093445	-0.003113	0.122745	-2.185575	17.023841
1084	0	-0.076101	9.222433	-0.295879	-0.000751	0.092224	-0.002968	0.113686	-2.178488	17.006454
1085	0	-0.006916	9.112559	-0.243722	-0.000061	0.091125	-0.002441	0.110258	-2.172905	16.991258
1086	0	0.040544	9.075951	-0.218106	0.000411	0.090759	-0.002190	0.101072	-2.170401	16.976411
1087	0	0.103853	9.002696	-0.268160	0.001038	0.090027	-0.002686	0.097432	-2.176303	16.964105
1088	0	0.079037	8.911166	-0.272944	0.000794	0.089111	-0.002739	0.086314	-2.175943	16.958076
1089	0	0.024323	8.892830	-0.298837	0.000244	0.088928	-0.002991	0.084273	-2.179669	16.955973
1090	0	0.017883	8.856215	-0.371614	0.000180	0.088562	-0.003719	0.081181	-2.182780	16.953287
1091	0	-0.005642	8.831782	-0.384656	-0.000061	0.088318	-0.003845	0.083597	-2.193742	16.956250
1092	0	-0.029158	8.837777	-0.287767	-0.000297	0.088378	-0.002872	0.091966	-2.205227	16.963900
1093	0	-0.060531	8.862293	-0.256888	-0.000610	0.088623	-0.002563	0.099499	-2.216641	16.969362
1094	0	-0.016916	8.911023	-0.130339	-0.000174	0.089110	-0.001293	0.112665	-2.227429	16.982108
1095	0	-0.005818	9.002663	-0.208516	-0.000061	0.090027	-0.002075	0.125398	-2.236084	16.994830
1096	0	0.013418	9.112434	-0.198270	0.000127	0.091125	-0.001974	0.136166	-2.250360	17.008691
1097	0	0.013112	9.210178	-0.269432	0.000122	0.092102	-0.002686	0.146791	-2.266673	17.026570
1098	0	-0.002510	9.265007	-0.405440	-0.000043	0.092650	-0.004046	0.156043	-2.293589	17.048779
1099	0	0.007571	9.417651	-0.453168	0.000061	0.094177	-0.004517	0.173789	-2.316225	17.071894
1100	0	-0.069060	9.515116	-0.505196	-0.000703	0.095152	-0.005036	0.191975	-2.335654	17.092663
1101	0	-0.071696	9.649565	-0.496420	-0.000732	0.096497	-0.004944	0.215373	-2.358670	17.116284
1102	0	-0.087082	9.728716	-0.494657	-0.000885	0.097288	-0.004925	0.240686	-2.379987	17.133870
1103	0	-0.041287	9.905900	-0.460189	-0.000427	0.099060	-0.004578	0.267864	-2.401299	17.160028
1104	0	-0.032539	10.021589	-0.464917	-0.000338	0.100217	-0.004627	0.291987	-2.419925	17.187355
1105	0	-0.053934	10.125643	-0.374874	-0.000549	0.101257	-0.003723	0.319857	-2.436047	17.216039
1106	0	-0.020998	10.253653	-0.355046	-0.000224	0.102537	-0.003531	0.340325	-2.456599	17.240266
1107	0	-0.029351	10.363703	-0.435014	-0.000305	0.103638	-0.004333	0.358031	-2.474072	17.262649
1108	0	-0.082514	10.418424	-0.451116	-0.000832	0.104185	-0.004490	0.380801	-2.485658	17.282369
1109	0	-0.115875	10.467459	-0.465477	-0.001160	0.104675	-0.004639	0.397759	-2.491073	17.301531
1110	0	-0.084698	10.577128	-0.596776	-0.000853	0.105772	-0.005954	0.412705	-2.501344	17.314926
1111	0	-0.097251	10.589532	-0.599404	-0.000977	0.105896	-0.005981	0.426059	-2.509870	17.329078
1112	0	-0.102411	10.619867	-0.553141	-0.001030	0.106199	-0.005519	0.439570	-2.520291	17.339540
1113	0	-0.073331	10.675002	-0.525838	-0.000732	0.106750	-0.005249	0.450020	-2.523354	17.344604
1114	0	-0.079954	10.668733	-0.539373	-0.000795	0.106688	-0.005390	0.454137	-2.522849	17.351431
1115	0	-0.060862	10.614015	-0.482174	-0.000610	0.106140	-0.004822	0.454876	-2.528554	17.350517
1116	0	-0.073478	10.577399	-0.506380	-0.000730	0.105774	-0.005066	0.452814	-2.526788	17.358453
1117	0	-0.043173	10.491923	-0.549676	-0.000427	0.104919	-0.005493	0.457124	-2.525714	17.364255
1118	0	-0.087413	10.406397	-0.549951	-0.000864	0.104064	-0.005501	0.456834	-2.518312	17.360036
1119	0	-0.104692	10.308847	-0.634473	-0.001038	0.103088	-0.006348	0.455260	-2.511754	17.347960
1120	0	-0.112923	10.205076	-0.524111	-0.001117	0.102051	-0.005243	0.454190	-2.501328	17.339355
1121	0	-0.098774	10.119605	-0.512951	-0.000977	0.101196	-0.005127	0.458576	-2.492176	17.329748
1122	0	-0.082743	9.979179	-0.402497	-0.000815	0.099792	-0.004034	0.449670	-2.481624	17.319419
1123	0	-0.019847	9.875507	-0.347294	-0.000183	0.098755	-0.003479	0.444282	-2.466849	17.304558
1124	0	-0.022600	9.759541	-0.291067	-0.000214	0.097595	-0.002918	0.436768	-2.455327	17.293634
1125	0	-0.013388	9.625267	-0.286056	-0.000122	0.096252	-0.002869	0.428388	-2.444279	17.283655
1126	0	-0.040168	9.527611	-0.302769	-0.000390	0.095276	-0.003036	0.419538	-2.433130	17.266282
1127	0	-0.019229	9.417774	-0.371018	-0.000183	0.094177	-0.003723	0.405043	-2.425048	17.256650
1128	0	-0.063930	9.301888	-0.411536	-0.000629	0.093019	-0.004125	0.395504	-2.415933	17.239046
1129	0	-0.037316	9.228536	-0.426748	-0.000366	0.092285	-0.004272	0.390556	-2.410456	17.229640
1130	0	-0.014276	9.112577	-0.370646	-0.000136	0.091125	-0.003714	0.382644	-2.405494	17.222875
1131	0	-0.000821	9.063734	-0.292554	0.000000	0.090637	-0.002930	0.378129	-2.398155	17.219729
1132	0	0.010436	9.039320	-0.346803	0.000105	0.090393	-0.003471	0.374934	-2.400430	17.210345
1133	0	-0.006292	8.972156	-0.311621	-0.000061	0.089722	-0.003113	0.379811	-2.401096	17.210679
1134	0	0.005707	8.959865	-0.251016	0.000057	0.089599	-0.002510	0.380429	-2.403908	17.210910
1135	0	-0.005551	8.929442	-0.329624	-0.000061	0.089294	-0.003296	0.380808	-2.414209	17.220176
1136	0	-0.017052	8.923237	-0.281105	-0.000173	0.089232	-0.002809	0.383716	-2.420167	17.232353
1137	0	0.000424	8.990468	-0.348175	0.000000	0.089905	-0.003479	0.387036	-2.428747	17.243544
1138	0	-0.022924	9.020892	-0.269489	-0.000237	0.090209	-0.002691	0.391583	-2.441099	17.251876
1139	0	-0.023519	9.100311	-0.318322	-0.000244	0.091003	-0.003174	0.402831	-2.455623	17.267956
1140	0	0.002441	9.185663	-0.362829	0.000017	0.091857	-0.003620	0.412387	-2.467863	17.284673
1141	0	0.025521	9.265101	-0.379228	0.000244	0.092651	-0.003784	0.421595	-2.484775	17.306298
1142	0	0.015102	9.350445	-0.393409	0.000144	0.093505	-0.003923	0.433637	-2.496609	17.329891
1143	0	-0.010962	9.466491	-0.422552	-0.000122	0.094666	-0.004211	0.449795	-2.514807	17.350615
1144	0	-0.069432	9.557861	-0.492477	-0.000708	0.095579	-0.004912	0.463637	-2.533755	17.372577
1145	0	-0.071505	9.692323	-0.477564	-0.000732	0.096924	-0.004761	0.480047	-2.557301	17.395937
1146	0	-0.092940	9.777585	-0.450093	-0.000942	0.097776	-0.004486	0.496482	-2.575324	17.415415
1147	0	-0.090208	9.899831	-0.496058	-0.000916	0.098999	-0.004944	0.514830	-2.593791	17.435807
1148	0	-0.056848	9.991173	-0.536305	-0.000584	0.099913	-0.005344	0.535222	-2.614003	17.456223
1149	0	-0.041521	10.113465	-0.471367	-0.000427	0.101135	-0.004700	0.549625	-2.630611	17.483907
1150	0	-0.039343	10.217016	-0.474610	-0.000403	0.102171	-0.004728	0.568524	-2.644672	17.505900
1151	0	-0.066221	10.290455	-0.465602	-0.000671	0.102905	-0.004639	0.586868	-2.657714	17.527475
1152	0	-0.112939	10.339121	-0.535638	-0.001142	0.103392	-0.005345	0.598399	-2.673846	17.543023
1153	0	-0.108872	10.449185	-0.519683	-0.001099	0.104492	-0.005188	0.607509	-2.687323	17.557734
1154	0	-0.113495	10.473527	-0.490446	-0.001141	0.104735	-0.004901	0.611075	-2.696037	17.567475
1155	0	-0.078582	10.510252	-0.506753	-0.000793	0.105103	-0.005066	0.612761	-2.706812	17.575764
1156	0	-0.064879	10.528442	-0.574687	-0.000656	0.105285	-0.005741	0.618690	-2.717216	17.586310
1157	0	-0.054855	10.540779	-0.530855	-0.000549	0.105408	-0.005310	0.617063	-2.720397	17.592402
1158	0	-0.043036	10.516359	-0.573394	-0.000426	0.105164	-0.005734	0.616533	-2.718280	17.598092
1159	0	-0.048783	10.491986	-0.560723	-0.000488	0.104919	-0.005615	0.607686	-2.721052	17.606070
1160	0	-0.067184	10.418744	-0.620304	-0.000671	0.104187	-0.006210	0.600108	-2.722780	17.607368
1161	0	-0.092555	10.345468	-0.585613	-0.000916	0.103455	-0.005859	0.597261	-2.713841	17.604199
1162	0	-0.142502	10.272137	-0.542317	-0.001424	0.102721	-0.005426	0.594294	-2.714591	17.603049
1163	0	-0.122780	10.199000	-0.512022	-0.001221	0.101990	-0.005127	0.587526	-2.708610	17.599171
1164	0	-0.105850	10.095223	-0.431755	-0.001052	0.100952	-0.004321	0.584906	-2.702845	17.587759
1165	0	-0.073594	10.022033	-0.468620	-0.000732	0.100220	-0.004700	0.570901	-2.700570	17.575657
1166	0	-0.068691	9.906044	-0.374586	-0.000678	0.099060	-0.003757	0.558540	-2.691970	17.567283
1167	0	-0.055557	9.802294	-0.358714	-0.000549	0.098022	-0.003601	0.543615	-2.686140	17.554483
1168	0	-0.062876	9.704747	-0.386325	-0.000624	0.097047	-0.003880	0.525575	-2.681725	17.544406
1169	0	-0.043701	9.625286	-0.377236	-0.000427	0.096252	-0.003784	0.512596	-2.671633	17.536507
1170	0	-0.082224	9.478800	-0.399408	-0.000813	0.094788	-0.004005	0.500224	-2.662559	17.524381
1171	0	-0.031276	9.375062	-0.364559	-0.000305	0.093750	-0.003662	0.481597	-2.654616	17.506327
1172	0	-0.069219	9.259201	-0.410082	-0.000687	0.092591	-0.004118	0.461466	-2.649294	17.495635
1173	0	-0.024887	9.246868	-0.389597	-0.000244	0.092468	-0.003906	0.450243	-2.644804	17.479013
1174	0	-0.044005	9.149201	-0.289929	-0.000437	0.091492	-0.002910	0.438391	-2.641957	17.466774
1175	0	0.018062	9.124786	-0.310411	0.000183	0.091248	-0.003113	0.428235	-2.640189	17.458924
1176	0	0.029857	9.069854	-0.308711	0.000299	0.090698	-0.003096	0.418305	-2.640363	17.450279
1177	0	0.030768	9.021030	-0.316387	0.000305	0.090210	-0.003174	0.406013	-2.645003	17.448884
1178	0	0.006369	9.039337	-0.357425	0.000066	0.090393	-0.003582	0.396561	-2.643813	17.447845
1179	0	-0.024109	9.014889	-0.378521	-0.000244	0.090149	-0.003784	0.397716	-2.649299	17.454241
1180	0	-0.016809	9.039245	-0.390161	-0.000177	0.090392	-0.003909	0.388040	-2.662660	17.460490
1181	0	-0.060404	9.100333	-0.384835	-0.000610	0.091003	-0.003845	0.391628	-2.672195	17.468599
1182	0	-0.034382	9.142973	-0.305895	-0.000354	0.091430	-0.003058	0.392137	-2.686223	17.474962
1183	0	-0.065629	9.210209	-0.274904	-0.000671	0.092102	-0.002747	0.395002	-2.706493	17.480253
1184	0	-0.038498	9.283343	-0.257425	-0.000398	0.092834	-0.002569	0.400847	-2.723705	17.488052
1185	0	0.037902	9.387205	-0.341722	0.000366	0.093872	-0.003418	0.399074	-2.740990	17.504781
1186	0	-0.002056	9.442138	-0.421066	-0.000035	0.094421	-0.004210	0.398277	-2.760429	17.522601
1187	0	-0.010425	9.564183	-0.525414	-0.000122	0.095642	-0.005249	0.403695	-2.783189	17.535880
1188	0	-0.043690	9.655657	-0.514051	-0.000453	0.096557	-0.005137	0.406505	-2.803698	17.551423
1189	0	-0.089939	9.753391	-0.495213	-0.000916	0.097534	-0.004944	0.415055	-2.824072	17.569629
1190	0	-0.075181	9.875339	-0.527757	-0.000761	0.098754	-0.005266	0.427056	-2.836130	17.589222
1191	0	-0.096540	9.985333	-0.537652	-0.000977	0.099854	-0.005371	0.432180	-2.850250	17.607130
1192	0	-0.058065	10.088970	-0.447833	-0.000588	0.100890	-0.004467	0.443855	-2.860471	17.628243
1193	0	-0.029430	10.180633	-0.421961	-0.000305	0.101807	-0.004211	0.452011	-2.874092	17.646808
1194	0	-0.051992	10.253812	-0.386320	-0.000528	0.102538	-0.003862	0.451974	-2.884843	17.663738
1195	0	-0.023390	10.345432	-0.446230	-0.000244	0.103455	-0.004456	0.458402	-2.897476	17.682948
1196	0	-0.082430	10.357564	-0.441237	-0.000834	0.103576	-0.004409	0.461227	-2.909971	17.699337
1197	0	-0.084321	10.406515	-0.530770	-0.000854	0.104065	-0.005310	0.458068	-2.923469	17.709374
1198	0	-0.144148	10.479725	-0.597991	-0.001443	0.104797	-0.005978	0.460335	-2.926052	17.717427
1199	0	-0.115934	10.479736	-0.640878	-0.001160	0.104797	-0.006409	0.460218	-2.927391	17.724176
1200	0	-0.110154	10.510273	-0.597857	-0.001099	0.105103	-0.005982	0.455878	-2.925163	17.730434
1201	0	-0.036548	10.479741	-0.543130	-0.000366	0.104797	-0.005432	0.455407	-2.926794	17.727966
1202	0	-0.067164	10.449255	-0.499610	-0.000670	0.104492	-0.005004	0.447228	-2.926240	17.727637
1203	0	-0.048533	10.406520	-0.457206	-0.000488	0.104065	-0.004578	0.441188	-2.930236	17.731160
1204	0	-0.060884	10.363820	-0.541159	-0.000605	0.103638	-0.005422	0.430661	-2.926306	17.727669
1205	0	-0.079717	10.296698	-0.554116	-0.000793	0.102966	-0.005554	0.416740	-2.922893	17.725080
1206	0	-0.098691	10.205217	-0.496966	-0.000984	0.102052	-0.004979	0.407033	-2.920422	17.717505
1207	0	-0.055602	10.125795	-0.480781	-0.000549	0.101257	-0.004822	0.391848	-2.913398	17.713959
1208	0	-0.062838	10.028231	-0.478111	-0.000624	0.100282	-0.004794	0.378057	-2.908533	17.703537
1209	0	-0.061312	9.918267	-0.425953	-0.000610	0.099182	-0.004272	0.363812	-2.905764	17.698985
1210	0	-0.037900	9.796209	-0.404787	-0.000372	0.097961	-0.004065	0.345252	-2.897829	17.689397
1211	0	-0.062194	9.698557	-0.357990	-0.000610	0.096985	-0.003601	0.321076	-2.884406	17.681264
1212	0	-0.046258	9.613182	-0.280893	-0.000450	0.096131	-0.002828	0.300277	-2.869442	17.663897
1213	0	-0.031231	9.497136	-0.352187	-0.000305	0.094971	-0.003540	0.279428	-2.860978	17.652666
1214	0	-0.032339	9.411665	-0.275683	-0.000319	0.094116	-0.002772	0.261907	-2.856089	17.638570
1215	0	-0.024953	9.338428	-0.266805	-0.000244	0.093384	-0.002686	0.241277	-2.849481	17.630129
1216	0	0.016586	9.259176	-0.288046	0.000172	0.092591	-0.002895	0.223512	-2.842361	17.623410
1217	0	0.005637	9.204146	-0.340604	0.000061	0.092041	-0.003418	0.209255	-2.836721	17.617428
1218	0	-0.025815	9.118693	-0.356756	-0.000254	0.091187	-0.003578	0.196155	-2.831359	17.615552
1219	0	-0.012344	9.057659	-0.310069	-0.000122	0.090576	-0.003113	0.181236	-2.829783	17.613496
1220	0	-0.012140	9.075957	-0.295796	-0.000125	0.090759	-0.002967	0.170025	-2.834456	17.616489
1221	0	-0.024611	9.057627	-0.335415	-0.000244	0.090576	-0.003357	0.166640	-2.832175	17.615719
1222	0	-0.012201	9.045422	-0.267697	-0.000126	0.090454	-0.002681	0.161938	-2.837214	17.613562
1223	0	0.018687	9.045411	-0.262382	0.000183	0.090454	-0.002625	0.160665	-2.842264	17.621576
1224	0	0.019501	9.081939	-0.286648	0.000190	0.090819	-0.002868	0.158577	-2.849171	17.630967
1225	0	-0.005723	9.118657	-0.225656	-0.000061	0.091187	-0.002258	0.155985	-2.854186	17.637387
1226	0	-0.035130	9.161366	-0.250465	-0.000359	0.091614	-0.002500	0.161677	-2.863593	17.649934
1227	0	0.007568	9.289520	-0.220967	0.000061	0.092896	-0.002197	0.176042	-2.882049	17.666000
1228	0	-0.014150	9.307772	-0.344275	-0.000154	0.093078	-0.003444	0.173620	-2.898418	17.685361
1229	0	0.007353	9.411590	-0.391343	0.000061	0.094116	-0.003906	0.181257	-2.913914	17.701906
1230	0	-0.039206	9.490839	-0.380853	-0.000402	0.094909	-0.003799	0.190938	-2.926759	17.720001
1231	0	-0.047449	9.606912	-0.409602	-0.000488	0.096069	-0.004089	0.197096	-2.943530	17.746161
1232	0	-0.044595	9.680046	-0.441800	-0.000461	0.096801	-0.004409	0.206888	-2.961077	17.762065
1233	0	-0.053971	9.796084	-0.477389	-0.000549	0.097961	-0.004761	0.220545	-2.972493	17.787090
1234	0	-0.045776	9.917967	-0.382664	-0.000469	0.099180	-0.003811	0.237091	-2.986013	17.813756
1235	0	-0.065714	10.028029	-0.458995	-0.000671	0.100281	-0.004578	0.249665	-3.002437	17.837803
1236	0	-0.063190	10.088882	-0.485598	-0.000643	0.100889	-0.004847	0.258725	-3.014892	17.862565
1237	0	-0.096369	10.205044	-0.416178	-0.000977	0.102051	-0.004150	0.270071	-3.029469	17.881267
1238	0	-0.063882	10.265900	-0.491127	-0.000646	0.102659	-0.004906	0.274547	-3.037127	17.906675
1239	0	-0.078505	10.351525	-0.513572	-0.000793	0.103516	-0.005127	0.282779	-3.046413	17.929118
1240	0	-0.108024	10.388047	-0.545851	-0.001082	0.103881	-0.005450	0.290975	-3.048713	17.944940
1241	0	-0.096720	10.443112	-0.519042	-0.000977	0.104431	-0.005188	0.292713	-3.058858	17.962983
1242	0	-0.114142	10.461282	-0.508165	-0.001142	0.104613	-0.005072	0.302826	-3.058837	17.980298
1243	0	-0.079254	10.473629	-0.518891	-0.000793	0.104736	-0.005188	0.303042	-3.059638	17.996176
1244	0	-0.054741	10.497913	-0.489315	-0.000548	0.104980	-0.004885	0.311412	-3.060453	18.010167
1245	0	-0.042741	10.498049	-0.494343	-0.000427	0.104980	-0.004944	0.310728	-3.059948	18.015688
1246	0	-0.073871	10.449140	-0.506181	-0.000733	0.104491	-0.005066	0.305959	-3.053758	18.021433
1247	0	-0.079445	10.424812	-0.524734	-0.000793	0.104248	-0.005249	0.304630	-3.052243	18.018377
1248	0	-0.055117	10.363812	-0.505440	-0.000552	0.103638	-0.005063	0.295548	-3.052887	18.015523
1249	0	-0.080096	10.284441	-0.463350	-0.000793	0.102844	-0.004639	0.290076	-3.044016	18.016969
1250	0	-0.075483	10.211185	-0.450505	-0.000748	0.102112	-0.004507	0.288126	-3.035431	18.016463
1251	0	-0.049491	10.107422	-0.421060	-0.000488	0.101074	-0.004211	0.287604	-3.027273	18.014021
1252	0	-0.057260	9.997474	-0.377888	-0.000563	0.099975	-0.003783	0.282973	-3.015191	18.012662
1253	0	-0.044026	9.918227	-0.347326	-0.000427	0.099182	-0.003479	0.277059	-2.999302	18.006449
1254	0	-0.046311	9.796163	-0.284950	-0.000453	0.097961	-0.002858	0.267496	-2.986534	18.005021
1255	0	-0.037452	9.686311	-0.359178	-0.000366	0.096863	-0.003601	0.257161	-2.975852	18.001761
1256	0	-0.057675	9.631376	-0.314527	-0.000566	0.096313	-0.003156	0.245117	-2.962769	17.997899
1257	0	-0.049918	9.509295	-0.279957	-0.000488	0.095093	-0.002808	0.235930	-2.948648	17.995870
1258	0	-0.076210	9.381119	-0.321340	-0.000754	0.093811	-0.003220	0.229063	-2.938217	17.992553
1259	0	-0.037372	9.338413	-0.340795	-0.000366	0.093384	-0.003418	0.217061	-2.928131	17.993051
1260	0	0.003986	9.259046	-0.315097	0.000046	0.092590	-0.003155	0.213055	-2.919766	17.985081
1261	0	-0.006582	9.198010	-0.347584	-0.000061	0.091980	-0.003479	0.208951	-2.913016	17.990644
1262	0	-0.001684	9.130874	-0.285823	-0.000010	0.091309	-0.002863	0.203047	-2.902952	17.992892
1263	0	-0.000268	9.082030	-0.311314	0.000000	0.090820	-0.003113	0.203486	-2.898674	17.993511
1264	0	-0.019467	9.057514	-0.305468	-0.000189	0.090575	-0.003053	0.205901	-2.890401	17.995864
1265	0	-0.024422	9.057628	-0.347623	-0.000244	0.090576	-0.003479	0.201898	-2.889532	18.004987
1266	0	-0.012314	9.033205	-0.359587	-0.000123	0.090332	-0.003596	0.200908	-2.888597	18.013720
1267	0	-0.030125	9.051496	-0.275281	-0.000305	0.090515	-0.002747	0.207698	-2.892930	18.031772
1268	0	-0.041236	9.100240	-0.276331	-0.000420	0.091002	-0.002760	0.211383	-2.901252	18.040848
1269	0	-0.036443	9.136931	-0.293980	-0.000366	0.091370	-0.002930	0.223238	-2.902725	18.053888
1270	0	-0.011223	9.191785	-0.234610	-0.000119	0.091918	-0.002340	0.229520	-2.910698	18.070641
1271	0	0.012935	9.252896	-0.348782	0.000122	0.092529	-0.003479	0.239223	-2.919007	18.089665
1272	0	0.014234	9.326025	-0.369311	0.000136	0.093261	-0.003680	0.253559	-2.925668	18.111784
1273	0	-0.041902	9.429869	-0.386144	-0.000427	0.094299	-0.003845	0.271854	-2.934943	18.131959
1274	0	-0.076264	9.502945	-0.443870	-0.000777	0.095030	-0.004428	0.283071	-2.951786	18.154934
1275	0	-0.078418	9.594656	-0.416842	-0.000793	0.095947	-0.004150	0.302757	-2.962149	18.183210
1276	0	-0.070371	9.685991	-0.512307	-0.000714	0.096861	-0.005103	0.324364	-2.973824	18.213913
1277	0	-0.066146	9.783854	-0.459639	-0.000671	0.097839	-0.004578	0.344458	-2.984651	18.239325
1278	0	-0.033479	9.911818	-0.488132	-0.000346	0.099119	-0.004860	0.367722	-2.996941	18.261959
1279	0	-0.047609	9.973069	-0.453453	-0.000488	0.099731	-0.004517	0.386821	-3.010095	18.285448
1280	0	-0.020856	10.088827	-0.530347	-0.000219	0.100889	-0.005285	0.406044	-3.021397	18.305178
1281	0	-0.047814	10.180576	-0.508460	-0.000488	0.101807	-0.005066	0.425561	-3.031883	18.332033
1282	0	-0.112914	10.210914	-0.487851	-0.001140	0.102110	-0.004860	0.444987	-3.042709	18.353544
1283	0	-0.114477	10.314872	-0.490099	-0.001160	0.103149	-0.004883	0.463863	-3.058257	18.371572
1284	0	-0.106651	10.369602	-0.499819	-0.001069	0.103697	-0.004981	0.481786	-3.060020	18.384638
1285	0	-0.072926	10.400328	-0.471399	-0.000732	0.104004	-0.004700	0.496814	-3.062380	18.397442
1286	0	-0.042125	10.412381	-0.467314	-0.000422	0.104124	-0.004667	0.502600	-3.061530	18.407228
1287	0	-0.024334	10.430856	-0.513770	-0.000244	0.104309	-0.005127	0.513618	-3.061257	18.423234
1288	0	-0.048642	10.461209	-0.503228	-0.000487	0.104612	-0.005027	0.519378	-3.060993	18.429307
1289	0	-0.116028	10.430904	-0.524977	-0.001160	0.104309	-0.005249	0.519860	-3.059060	18.437779
1290	0	-0.135198	10.455186	-0.513533	-0.001345	0.104552	-0.005129	0.527003	-3.049722	18.440608
1291	0	-0.092070	10.375948	-0.586366	-0.000916	0.103760	-0.005859	0.531673	-3.042715	18.444502
1292	0	-0.056214	10.351461	-0.519753	-0.000560	0.103515	-0.005197	0.532452	-3.038774	18.451864
1293	0	-0.043182	10.260022	-0.524623	-0.000427	0.102600	-0.005249	0.529707	-3.032230	18.449686
1294	0	-0.075377	10.137922	-0.451388	-0.000742	0.101379	-0.004512	0.532248	-3.017361	18.450673
1295	0	-0.086240	10.101333	-0.457290	-0.000854	0.101013	-0.004578	0.527292	-3.006819	18.450385
1296	0	-0.088264	9.979265	-0.389060	-0.000871	0.099792	-0.003898	0.519624	-2.991428	18.448019
1297	0	-0.086834	9.912129	-0.402063	-0.000854	0.099121	-0.004028	0.511261	-2.973715	18.449221
1298	0	-0.070382	9.796155	-0.370462	-0.000699	0.097961	-0.003709	0.506929	-2.966316	18.445534
1299	0	-0.062017	9.698480	-0.378409	-0.000610	0.096985	-0.003784	0.507347	-2.952919	18.442041
1300	0	-0.039479	9.612943	-0.341654	-0.000386	0.096129	-0.003418	0.506034	-2.940875	18.440483
1301	0	-0.025390	9.570324	-0.414707	-0.000244	0.095703	-0.004150	0.502555	-2.927437	18.432470
1302	0	-0.051125	9.460456	-0.359314	-0.000508	0.094604	-0.003595	0.499869	-2.922154	18.433778
1303	0	-0.037375	9.387216	-0.304813	-0.000366	0.093872	-0.003052	0.495681	-2.911059	18.431518
1304	0	-0.051023	9.313965	-0.328816	-0.000504	0.093140	-0.003289	0.495020	-2.900848	18.423314
1305	0	-0.013276	9.228523	-0.317134	-0.000122	0.092285	-0.003174	0.492264	-2.885636	18.421859
1306	0	-0.021036	9.173584	-0.377904	-0.000205	0.091736	-0.003779	0.491632	-2.877281	18.427534
1307	0	-0.030778	9.124756	-0.353968	-0.000305	0.091248	-0.003540	0.490693	-2.872343	18.437460
1308	0	0.023564	9.143064	-0.390688	0.000238	0.091431	-0.003906	0.491110	-2.867177	18.443204
1309	0	-0.018503	9.118626	-0.385147	-0.000183	0.091187	-0.003845	0.498483	-2.863096	18.451660
1310	0	-0.018792	9.118538	-0.361921	-0.000188	0.091186	-0.003614	0.503516	-2.861491	18.467052
1311	0	-0.036067	9.118652	-0.311349	-0.000366	0.091187	-0.003113	0.503566	-2.866843	18.481400
1312	0	-0.059680	9.130751	-0.342388	-0.000600	0.091308	-0.003420	0.507683	-2.869081	18.495914
1313	0	-0.048480	9.179664	-0.293774	-0.000488	0.091797	-0.002930	0.516917	-2.871783	18.506959
1314	0	-0.022765	9.265027	-0.307405	-0.000237	0.092650	-0.003069	0.522408	-2.882284	18.515956
1315	0	0.006537	9.313935	-0.348682	0.000061	0.093140	-0.003479	0.530922	-2.886036	18.534059
1316	0	0.032098	9.387088	-0.350084	0.000314	0.093871	-0.003495	0.536578	-2.893305	18.551026
1317	0	0.001138	9.460417	-0.336596	0.000000	0.094604	-0.003357	0.546085	-2.905601	18.574884
1318	0	-0.032889	9.527464	-0.454279	-0.000343	0.095275	-0.004536	0.553090	-2.921383	18.597922
1319	0	-0.053886	9.625213	-0.489018	-0.000549	0.096252	-0.004883	0.560670	-2.932170	18.613237
1320	0	-0.057990	9.716652	-0.466555	-0.000589	0.097167	-0.004654	0.572902	-2.941720	18.634169
1321	0	-0.065852	9.796108	-0.452602	-0.000671	0.097961	-0.004517	0.581937	-2.955245	18.663068
1322	0	-0.032759	9.899733	-0.473524	-0.000340	0.098998	-0.004719	0.599305	-2.968532	18.689388
1323	0	-0.065919	9.954795	-0.422251	-0.000671	0.099548	-0.004211	0.610302	-2.981008	18.710312
1324	0	-0.045491	10.040145	-0.430640	-0.000464	0.100402	-0.004295	0.621304	-2.990272	18.732449
1325	0	-0.041625	10.162337	-0.452127	-0.000427	0.101624	-0.004517	0.625341	-3.000945	18.751885
1326	0	-0.070419	10.186616	-0.581844	-0.000710	0.101867	-0.005808	0.635373	-3.006274	18.779002
1327	0	-0.097166	10.253869	-0.525728	-0.000977	0.102539	-0.005249	0.643286	-3.009968	18.797554
1328	0	-0.102160	10.278186	-0.570162	-0.001028	0.102782	-0.005693	0.650986	-3.015353	18.819561
1329	0	-0.109090	10.321038	-0.549597	-0.001099	0.103210	-0.005493	0.652695	-3.022113	18.842705
1330	0	-0.071032	10.357558	-0.617326	-0.000717	0.103576	-0.006170	0.654780	-3.027779	18.859421
1331	0	-0.060755	10.388169	-0.519116	-0.000610	0.103882	-0.005188	0.657328	-3.028947	18.872532
1332	0	-0.024185	10.375866	-0.495349	-0.000239	0.103759	-0.004951	0.659665	-3.024278	18.886450
1333	0	-0.048651	10.345460	-0.537108	-0.000488	0.103455	-0.005371	0.659048	-3.024242	18.896039
1334	0	-0.072985	10.314959	-0.524640	-0.000730	0.103149	-0.005250	0.654641	-3.021872	18.903634
1335	0	-0.061020	10.272240	-0.493912	-0.000610	0.102722	-0.004944	0.648777	-3.019984	18.919190
1336	0	-0.085634	10.217311	-0.566282	-0.000854	0.102173	-0.005668	0.643311	-3.015824	18.923751
1337	0	-0.116572	10.137962	-0.475449	-0.001160	0.101379	-0.004761	0.635800	-3.006858	18.931467
1338	0	-0.099332	10.064727	-0.516898	-0.000989	0.100647	-0.005176	0.628049	-2.999747	18.940227
1339	0	-0.025248	10.015893	-0.444982	-0.000244	0.100159	-0.004456	0.621094	-2.987997	18.947609
1340	0	-0.008502	9.936572	-0.461765	-0.000078	0.099365	-0.004628	0.609168	-2.977808	18.946183
1341	0	-0.025134	9.851125	-0.413796	-0.000244	0.098511	-0.004150	0.594608	-2.967107	18.950914
1342	0	-0.056791	9.741242	-0.375172	-0.000564	0.097412	-0.003760	0.584649	-2.959611	18.948721
1343	0	-0.061473	9.655804	-0.407863	-0.000610	0.096558	-0.004089	0.571643	-2.952113	18.953708
1344	0	-0.050566	9.564241	-0.442678	-0.000498	0.095642	-0.004435	0.562135	-2.940417	18.961231
1345	0	-0.030813	9.509302	-0.396109	-0.000305	0.095093	-0.003967	0.554554	-2.934466	18.965387
1346	0	-0.037509	9.423859	-0.376479	-0.000373	0.094238	-0.003773	0.544828	-2.929354	18.967572
1347	0	-0.030741	9.381159	-0.377019	-0.000305	0.093811	-0.003784	0.527757	-2.924171	18.967169
1348	0	0.005370	9.338506	-0.325925	0.000056	0.093385	-0.003268	0.516460	-2.918558	18.976663
1349	0	-0.012286	9.271277	-0.340805	-0.000122	0.092712	-0.003418	0.504261	-2.915037	18.975488
1350	0	-0.006317	9.228555	-0.338815	-0.000063	0.092285	-0.003399	0.490465	-2.912364	18.981131
1351	0	0.006357	9.216338	-0.353231	0.000061	0.092163	-0.003540	0.480407	-2.913113	18.991798
1352	0	0.006923	9.191916	-0.266266	0.000066	0.091919	-0.002670	0.470101	-2.915055	19.003091
1353	0	-0.018073	9.185814	-0.286129	-0.000183	0.091858	-0.002869	0.460094	-2.915696	19.013814
1354	0	-0.011271	9.210229	-0.339734	-0.000118	0.092102	-0.003404	0.451337	-2.920297	19.027264
1355	0	-0.017924	9.210207	-0.250209	-0.000183	0.092102	-0.002502	0.449804	-2.922854	19.043296
1356	0	0.007604	9.271155	-0.268174	0.000069	0.092711	-0.002686	0.443937	-2.929746	19.057576
1357	0	-0.005277	9.326157	-0.330017	-0.000061	0.093262	-0.003296	0.447891	-2.937680	19.076175
1358	0	-0.009151	9.356601	-0.305856	-0.000106	0.093566	-0.003060	0.444213	-2.953108	19.096444
1359	0	-0.017501	9.417740	-0.408613	-0.000183	0.094177	-0.004089	0.438801	-2.960737	19.117133
1360	0	0.014463	9.466559	-0.353223	0.000137	0.094666	-0.003534	0.434797	-2.967381	19.137280
1361	0	-0.047729	9.545898	-0.384673	-0.000488	0.095459	-0.003845	0.434537	-2.978470	19.164859
1362	0	-0.051641	9.631254	-0.439931	-0.000527	0.096313	-0.004398	0.433791	-2.989311	19.188608
1363	0	-0.072251	9.704617	-0.469568	-0.000732	0.097046	-0.004700	0.427406	-2.998726	19.208699
1364	0	-0.051648	9.802237	-0.481745	-0.000530	0.098022	-0.004814	0.429657	-3.012495	19.228660
1365	0	-0.041499	9.905995	-0.458109	-0.000427	0.099060	-0.004578	0.431551	-3.024436	19.254605
1366	0	-0.057514	9.948623	-0.458931	-0.000587	0.099486	-0.004585	0.434193	-3.035270	19.282970
1367	0	-0.017285	10.028048	-0.379223	-0.000183	0.100281	-0.003784	0.441575	-3.044759	19.308866
1368	0	-0.033950	10.113429	-0.416730	-0.000346	0.101134	-0.004167	0.440786	-3.050006	19.329623
1369	0	-0.065844	10.174574	-0.427132	-0.000671	0.101746	-0.004272	0.438147	-3.062175	19.346068
1370	0	-0.069845	10.229521	-0.469280	-0.000707	0.102295	-0.004698	0.430496	-3.069052	19.368403
1371	0	-0.090993	10.278325	-0.457766	-0.000916	0.102783	-0.004578	0.429195	-3.072833	19.384450
1372	0	-0.095966	10.308839	-0.494591	-0.000966	0.103088	-0.004945	0.429081	-3.077471	19.401568
1373	0	-0.066480	10.308858	-0.530690	-0.000671	0.103088	-0.005310	0.424647	-3.082240	19.413044
1374	0	-0.053300	10.339370	-0.499651	-0.000537	0.103394	-0.004999	0.420447	-3.084044	19.430955
1375	0	-0.030923	10.333252	-0.445516	-0.000305	0.103333	-0.004456	0.419068	-3.076946	19.443790
1376	0	-0.049759	10.320974	-0.499974	-0.000497	0.103209	-0.005005	0.412655	-3.073506	19.453025
1377	0	-0.036664	10.327188	-0.518008	-0.000366	0.103271	-0.005188	0.403464	-3.070363	19.460614
1378	0	-0.067486	10.278359	-0.473664	-0.000672	0.102783	-0.004745	0.392752	-3.064901	19.474966
1379	0	-0.073717	10.205120	-0.536247	-0.000732	0.102051	-0.005371	0.382732	-3.056887	19.480157
1380	0	-0.092953	10.125778	-0.467172	-0.000925	0.101257	-0.004683	0.370423	-3.049029	19.479502
1381	0	-0.110255	10.083023	-0.390112	-0.001099	0.100830	-0.003906	0.364629	-3.041639	19.477024
1382	0	-0.056131	9.997592	-0.364279	-0.000558	0.099976	-0.003653	0.353174	-3.034805	19.479202
1383	0	-0.062054	9.930455	-0.371210	-0.000610	0.099304	-0.003723	0.340129	-3.020135	19.479715
1384	0	-0.033427	9.863317	-0.314085	-0.000326	0.098633	-0.003153	0.326402	-3.007539	19.475471
1385	0	-0.036808	9.735156	-0.340382	-0.000366	0.097351	-0.003418	0.309581	-3.002313	19.476992
1386	0	-0.031658	9.698631	-0.398822	-0.000310	0.096986	-0.004001	0.295037	-2.991464	19.475185
1387	0	-0.025259	9.619180	-0.359004	-0.000244	0.096191	-0.003601	0.281655	-2.978403	19.473570
1388	0	-0.039371	9.527624	-0.326315	-0.000383	0.095276	-0.003275	0.267416	-2.962902	19.473743
1389	0	-0.061604	9.448271	-0.285778	-0.000610	0.094482	-0.002869	0.253879	-2.952943	19.480002
1390	0	-0.062775	9.356709	-0.271763	-0.000622	0.093567	-0.002726	0.244585	-2.942303	19.472187
1391	0	-0.006308	9.344523	-0.273267	-0.000061	0.093445	-0.002747	0.227128	-2.936708	19.474094
1392	0	0.011313	9.326183	-0.167556	0.000117	0.093262	-0.001681	0.219655	-2.928327	19.474019
1393	0	0.005722	9.228539	-0.261642	0.000061	0.092285	-0.002625	0.209290	-2.920429	19.474421
1394	0	0.017144	9.216330	-0.272413	0.000175	0.092163	-0.002731	0.199812	-2.913518	19.482602
1395	0	-0.000288	9.185807	-0.243545	0.000000	0.091858	-0.002441	0.191391	-2.906982	19.493041
1396	0	-0.006516	9.179688	-0.358963	-0.000068	0.091797	-0.003590	0.190510	-2.907241	19.503196
1397	0	-0.036258	9.167494	-0.384240	-0.000366	0.091675	-0.003845	0.186217	-2.908853	19.512224
1398	0	-0.072379	9.204089	-0.390489	-0.000726	0.092041	-0.003901	0.189315	-2.908415	19.528961
1399	0	-0.049001	9.210199	-0.329740	-0.000488	0.092102	-0.003296	0.189874	-2.903405	19.541957
1400	0	-0.018520	9.271131	-0.226813	-0.000187	0.092711	-0.002262	0.195919	-2.902703	19.557151
1401	0	0.000679	9.332265	-0.189743	0.000000	0.093323	-0.001892	0.201190	-2.908180	19.565993
1402	0	0.014579	9.405404	-0.276358	0.000135	0.094054	-0.002758	0.206579	-2.917964	19.580055
1403	0	0.007036	9.478764	-0.286720	0.000061	0.094788	-0.002869	0.202832	-2.926592	19.598996
1404	0	0.014697	9.557991	-0.342011	0.000140	0.095580	-0.003415	0.207140	-2.931928	19.612237
1405	0	-0.029626	9.594715	-0.415369	-0.000305	0.095947	-0.004150	0.209515	-2.939708	19.633141
1406	0	-0.027487	9.686149	-0.501897	-0.000288	0.096862	-0.005012	0.216549	-2.952330	19.652180
1407	0	-0.060111	9.765604	-0.427846	-0.000610	0.097656	-0.004272	0.221714	-2.960317	19.674680
1408	0	-0.057915	9.844846	-0.404968	-0.000592	0.098449	-0.004041	0.230238	-2.972703	19.695149
1409	0	-0.065748	9.942596	-0.330809	-0.000671	0.099426	-0.003296	0.242338	-2.985950	19.718165
1410	0	-0.033149	9.991322	-0.302888	-0.000339	0.099914	-0.003016	0.255793	-2.991265	19.740421
1411	0	-0.036376	10.095178	-0.282111	-0.000366	0.100952	-0.002808	0.269354	-2.991229	19.760601
1412	0	-0.011114	10.162248	-0.344892	-0.000117	0.101623	-0.003446	0.271861	-2.995164	19.772812
1413	0	-0.041648	10.211163	-0.342501	-0.000427	0.102112	-0.003418	0.277856	-3.004408	19.792527
1414	0	-0.045857	10.247706	-0.422712	-0.000467	0.102477	-0.004226	0.277619	-3.011231	19.815216
1415	0	-0.060792	10.284391	-0.525575	-0.000610	0.102844	-0.005249	0.282981	-3.010944	19.841115
1416	0	-0.114897	10.314828	-0.593895	-0.001155	0.103148	-0.005935	0.286348	-3.014466	19.856821
1417	0	-0.109879	10.321011	-0.519465	-0.001099	0.103210	-0.005188	0.292726	-3.011203	19.866793
1418	0	-0.122460	10.314820	-0.484000	-0.001222	0.103148	-0.004835	0.297249	-3.004789	19.872635
1419	0	-0.030651	10.351538	-0.415630	-0.000305	0.103516	-0.004150	0.302782	-3.000139	19.884685
1420	0	-0.012687	10.327043	-0.392130	-0.000125	0.103271	-0.003919	0.305137	-2.994690	19.893214
1421	0	-0.048777	10.260009	-0.396764	-0.000488	0.102600	-0.003967	0.304860	-2.991989	19.896339
1422	0	-0.042894	10.253821	-0.482053	-0.000427	0.102538	-0.004823	0.302052	-2.986837	19.897111
1423	0	-0.073595	10.162371	-0.512302	-0.000732	0.101624	-0.005127	0.297036	-2.979655	19.903699
1424	0	-0.080557	10.095221	-0.566693	-0.000801	0.100952	-0.005669	0.294671	-2.971389	19.905821
1425	0	-0.092542	10.052489	-0.506433	-0.000916	0.100525	-0.005066	0.292086	-2.956895	19.914521
1426	0	-0.106691	9.966962	-0.481347	-0.001058	0.099669	-0.004819	0.285650	-2.942908	19.909262
1427	0	-0.055513	9.893815	-0.359571	-0.000549	0.098938	-0.003601	0.279465	-2.932625	19.903664
1428	0	-0.026313	9.832773	-0.322086	-0.000257	0.098328	-0.003224	0.275318	-2.921336	19.903262
1429	0	0.005365	9.729019	-0.274139	0.000061	0.097290	-0.002747	0.268859	-2.909031	19.902935
1430	0	-0.021026	9.631363	-0.224122	-0.000198	0.096313	-0.002249	0.259049	-2.891411	19.910062
1431	0	-0.074018	9.527615	-0.285762	-0.000732	0.095276	-0.002869	0.246040	-2.878330	19.896764
1432	0	-0.088385	9.484867	-0.308595	-0.000871	0.094849	-0.003091	0.239889	-2.858876	19.894941
1433	0	-0.055580	9.417740	-0.353495	-0.000549	0.094177	-0.003540	0.233263	-2.847508	19.896334
1434	0	-0.051043	9.356700	-0.370979	-0.000502	0.093567	-0.003714	0.228404	-2.833227	19.891254
1435	0	-0.036734	9.326183	-0.378129	-0.000366	0.093262	-0.003784	0.224424	-2.828377	19.894038
1436	0	-0.013166	9.271238	-0.304724	-0.000125	0.092712	-0.003047	0.224154	-2.816529	19.892747
1437	0	-0.012371	9.228523	-0.317171	-0.000122	0.092285	-0.003174	0.220748	-2.811034	19.898138
1438	0	-0.012498	9.191807	-0.212890	-0.000126	0.091918	-0.002132	0.215609	-2.808610	19.898287
1439	0	-0.000429	9.185788	-0.195453	0.000000	0.091858	-0.001953	0.216342	-2.799780	19.904442
1440	0	-0.031112	9.173485	-0.244608	-0.000315	0.091735	-0.002444	0.217863	-2.800715	19.905469
1441	0	-0.018125	9.173577	-0.268800	-0.000183	0.091736	-0.002686	0.219258	-2.799818	19.920644
1442	0	-0.011233	9.228405	-0.397670	-0.000118	0.092284	-0.003973	0.222605	-2.803826	19.931738
1443	0	-0.042074	9.222400	-0.299532	-0.000427	0.092224	-0.002991	0.226494	-2.808714	19.948086
1444	0	-0.028774	9.313852	-0.294518	-0.000293	0.093139	-0.002939	0.232299	-2.811622	19.960406
1445	0	-0.011971	9.356683	-0.372494	-0.000122	0.093567	-0.003723	0.232653	-2.811269	19.978760
1446	0	-0.011382	9.405407	-0.324317	-0.000118	0.094054	-0.003239	0.236414	-2.813424	19.996681
1447	0	0.006633	9.478728	-0.348768	0.000061	0.094788	-0.003479	0.244976	-2.816615	20.019474
1448	0	-0.003794	9.527439	-0.405907	-0.000051	0.095275	-0.004046	0.258340	-2.828497	20.037440
1449	0	-0.029521	9.613010	-0.397465	-0.000305	0.096130	-0.003967	0.264871	-2.837176	20.062094
1450	0	-0.058198	9.673890	-0.442993	-0.000590	0.096740	-0.004410	0.286923	-2.843749	20.079040
1451	0	-0.114965	9.759470	-0.434773	-0.001160	0.097595	-0.004333	0.301606	-2.852212	20.095444
1452	0	-0.082767	9.832515	-0.443816	-0.000834	0.098326	-0.004424	0.315562	-2.856892	20.124599
1453	0	-0.078400	9.924275	-0.452727	-0.000793	0.099243	-0.004517	0.325784	-2.864500	20.148567
1454	0	-0.039663	9.991199	-0.491890	-0.000408	0.099913	-0.004905	0.339640	-2.874424	20.176648
1455	0	-0.023345	10.082956	-0.489398	-0.000244	0.100830	-0.004883	0.350535	-2.883190	20.191065
1456	0	-0.057949	10.162208	-0.430867	-0.000589	0.101623	-0.004295	0.363677	-2.890996	20.206174
1457	0	-0.103062	10.180618	-0.465041	-0.001038	0.101807	-0.004639	0.374787	-2.895507	20.228543
1458	0	-0.095574	10.229380	-0.460678	-0.000963	0.102294	-0.004601	0.379110	-2.900455	20.241201
1459	0	-0.078699	10.253882	-0.537660	-0.000793	0.102539	-0.005371	0.383588	-2.904225	20.257452
1460	0	-0.071513	10.284285	-0.478232	-0.000720	0.102843	-0.004772	0.393196	-2.906239	20.272731
1461	0	-0.055310	10.302675	-0.452959	-0.000549	0.103027	-0.004517	0.405991	-2.898586	20.288801
1462	0	-0.079566	10.320819	-0.443047	-0.000801	0.103209	-0.004421	0.415105	-2.901059	20.296079
1463	0	-0.091994	10.308804	-0.464534	-0.000916	0.103088	-0.004639	0.421344	-2.892607	20.302699
1464	0	-0.074577	10.284306	-0.459537	-0.000742	0.102843	-0.004591	0.425224	-2.884767	20.309579
1465	0	-0.043251	10.247793	-0.500643	-0.000427	0.102478	-0.005005	0.425934	-2.875291	20.314590
1466	0	-0.056228	10.211053	-0.507633	-0.000561	0.102111	-0.005070	0.432449	-2.869976	20.316847
1467	0	-0.055263	10.137944	-0.500370	-0.000549	0.101379	-0.005005	0.430141	-2.862616	20.324933
1468	0	-0.104741	10.095099	-0.476251	-0.001044	0.100951	-0.004759	0.433652	-2.855380	20.326530
1469	0	-0.104301	10.021954	-0.506850	-0.001038	0.100220	-0.005066	0.436072	-2.845525	20.326510
1470	0	-0.092883	9.954727	-0.446342	-0.000927	0.099547	-0.004461	0.438620	-2.839542	20.320956
1471	0	-0.080174	9.887675	-0.366580	-0.000793	0.098877	-0.003662	0.442391	-2.826100	20.322403
1472	0	-0.069497	9.814363	-0.366713	-0.000689	0.098144	-0.003670	0.438984	-2.814710	20.322072
1473	0	-0.055682	9.735121	-0.377966	-0.000549	0.097351	-0.003784	0.433312	-2.801991	20.318065
1474	0	-0.050993	9.643557	-0.383529	-0.000504	0.096436	-0.003837	0.431278	-2.790533	20.314060
1475	0	-0.018605	9.594747	-0.371764	-0.000183	0.095947	-0.003723	0.424164	-2.783145	20.313495
1476	0	-0.031760	9.527604	-0.450235	-0.000312	0.095276	-0.004506	0.419301	-2.772432	20.310082
1477	0	-0.043434	9.478766	-0.481992	-0.000427	0.094788	-0.004822	0.416699	-2.760108	20.306405
1478	0	-0.056863	9.393289	-0.415175	-0.000564	0.093933	-0.004148	0.421731	-2.750110	20.300383
1479	0	-0.024452	9.368891	-0.354144	-0.000244	0.093689	-0.003540	0.422939	-2.745739	20.300290
1480	0	0.000070	9.332176	-0.323879	-0.000001	0.093322	-0.003238	0.423002	-2.744061	20.307709
1481	0	-0.018334	9.301766	-0.341583	-0.000183	0.093018	-0.003418	0.419515	-2.739943	20.314142
1482	0	-0.018801	9.271242	-0.292507	-0.000184	0.092712	-0.002926	0.417321	-2.731316	20.322032
1483	0	-0.036941	9.246817	-0.299319	-0.000366	0.092468	-0.002991	0.419049	-2.723659	20.330946
1484	0	-0.025001	9.246717	-0.348851	-0.000251	0.092467	-0.003485	0.422733	-2.720872	20.334756
1485	0	0.018450	9.271231	-0.323734	0.000183	0.092712	-0.003235	0.424438	-2.718897	20.347305
1486	0	0.031024	9.301645	-0.391587	0.000307	0.093017	-0.003912	0.427802	-2.719117	20.355076
1487	0	-0.048346	9.265129	-0.390875	-0.000488	0.092651	-0.003906	0.429020	-2.721496	20.375232
1488	0	-0.071898	9.362698	-0.379045	-0.000723	0.093627	-0.003790	0.428185	-2.722604	20.386693
1489	0	-0.054304	9.411602	-0.378995	-0.000549	0.094116	-0.003784	0.433445	-2.726638	20.402830
1490	0	-0.046714	9.442012	-0.368372	-0.000476	0.094420	-0.003675	0.442871	-2.733636	20.413765
1491	0	0.000544	9.539781	-0.354368	0.000000	0.095398	-0.003540	0.445112	-2.736685	20.435892
1492	0	-0.004149	9.594591	-0.453293	-0.000051	0.095946	-0.004524	0.453680	-2.743848	20.451604
1493	0	-0.029430	9.637411	-0.434307	-0.000305	0.096375	-0.004333	0.463314	-2.753131	20.465038
1494	0	-0.070108	9.704450	-0.436504	-0.000710	0.097045	-0.004354	0.475103	-2.760582	20.477243
1495	0	-0.084683	9.765609	-0.427772	-0.000854	0.097656	-0.004272	0.479463	-2.765924	20.492815
1496	0	-0.082704	9.863153	-0.453740	-0.000839	0.098632	-0.004528	0.488462	-2.776425	20.513217
1497	0	-0.078412	9.930374	-0.446735	-0.000793	0.099304	-0.004456	0.500200	-2.783525	20.531761
1498	0	-0.064462	9.979100	-0.449240	-0.000653	0.099792	-0.004479	0.513081	-2.789811	20.547085
1499	0	-0.047917	10.070758	-0.470972	-0.000488	0.100708	-0.004700	0.522607	-2.796484	20.565629
1500	0	-0.052532	10.095101	-0.442045	-0.000531	0.100951	-0.004416	0.526465	-2.799446	20.579995
1501	0	-0.059901	10.162327	-0.488980	-0.000610	0.101624	-0.004883	0.532840	-2.808452	20.589697
1502	0	-0.095121	10.174441	-0.490283	-0.000955	0.101745	-0.004897	0.538009	-2.808478	20.600261
1503	0	-0.134130	10.211185	-0.543182	-0.001343	0.102112	-0.005432	0.536386	-2.806313	20.612752
1504	0	-0.109322	10.229476	-0.513064	-0.001096	0.102295	-0.005127	0.539292	-2.805318	20.620447
1505	0	-0.090909	10.241680	-0.507096	-0.000916	0.102417	-0.005066	0.543927	-2.808615	20.626402
1506	0	-0.047593	10.259903	-0.513970	-0.000476	0.102599	-0.005137	0.545019	-2.804715	20.632264
1507	0	-0.023746	10.247787	-0.494735	-0.000244	0.102478	-0.004944	0.548155	-2.808221	20.634253
1508	0	-0.053609	10.217177	-0.477127	-0.000537	0.102172	-0.004768	0.550455	-2.805203	20.637776
1509	0	-0.079808	10.174552	-0.494496	-0.000793	0.101746	-0.004944	0.550944	-2.796026	20.637472
1510	0	-0.116958	10.119546	-0.457770	-0.001169	0.101195	-0.004580	0.547124	-2.791569	20.640698
1511	0	-0.092105	10.052505	-0.457331	-0.000916	0.100525	-0.004578	0.541866	-2.781175	20.632815
1512	0	-0.062892	10.015872	-0.450632	-0.000622	0.100159	-0.004508	0.539552	-2.768911	20.624682
1513	0	-0.067482	9.930442	-0.487783	-0.000671	0.099304	-0.004883	0.533109	-2.760924	20.626690
1514	0	-0.049721	9.887710	-0.450362	-0.000496	0.098877	-0.004507	0.528608	-2.755306	20.620250
1515	0	-0.085897	9.796162	-0.438923	-0.000854	0.097961	-0.004395	0.521756	-2.745984	20.617285
1516	0	-0.086761	9.753444	-0.346029	-0.000864	0.097534	-0.003469	0.512017	-2.737419	20.605392
1517	0	-0.049314	9.722959	-0.395240	-0.000488	0.097229	-0.003967	0.493904	-2.727524	20.604412
1518	0	0.004659	9.631482	-0.350078	0.000051	0.096314	-0.003511	0.481023	-2.718453	20.596718
1519	0	-0.012399	9.570380	-0.413468	-0.000122	0.095703	-0.004150	0.461641	-2.712001	20.596766
1520	0	-0.013110	9.509410	-0.368273	-0.000126	0.095094	-0.003693	0.449138	-2.701504	20.594993
1521	0	-0.030425	9.436086	-0.438370	-0.000305	0.094360	-0.004395	0.435515	-2.698489	20.591470
1522	0	-0.049112	9.369025	-0.442720	-0.000487	0.093690	-0.004435	0.425973	-2.689733	20.588642
1523	0	-0.060956	9.362809	-0.390263	-0.000610	0.093628	-0.003906	0.420715	-2.686581	20.592481
1524	0	-0.048660	9.338390	-0.310278	-0.000487	0.093384	-0.003106	0.415885	-2.683242	20.591157
1525	0	-0.054792	9.295673	-0.243466	-0.000549	0.092957	-0.002441	0.406240	-2.680913	20.598281
1526	0	-0.036059	9.307879	-0.291117	-0.000364	0.093079	-0.002916	0.398745	-2.681361	20.603649
1527	0	-0.000073	9.283450	-0.280664	0.000000	0.092834	-0.002808	0.396190	-2.676422	20.605236
1528	0	0.024403	9.301777	-0.261577	0.000242	0.093018	-0.002623	0.386250	-2.674661	20.615092
1529	0	0.006690	9.295654	-0.299073	0.000061	0.092957	-0.002991	0.385270	-2.677703	20.611186
1530	0	-0.010464	9.362817	-0.353493	-0.000111	0.093628	-0.003541	0.375807	-2.681176	20.628870
1531	0	-0.090744	9.387195	-0.372812	-0.000916	0.093872	-0.003723	0.380776	-2.686939	20.633593
1532	0	-0.065265	9.423733	-0.367321	-0.000656	0.094237	-0.003673	0.380307	-2.687086	20.637691
1533	0	-0.041629	9.466556	-0.341834	-0.000427	0.094666	-0.003418	0.379042	-2.696384	20.648028
1534	0	0.033585	9.539696	-0.341909	0.000327	0.095397	-0.003419	0.377571	-2.702917	20.660657
1535	0	0.006701	9.582519	-0.317383	0.000061	0.095825	-0.003174	0.375779	-2.706135	20.675044
1536	0	-0.028336	9.680179	-0.317470	-0.000294	0.096802	-0.003175	0.373894	-2.714480	20.687408
1537	0	-0.084316	9.698483	-0.427547	-0.000854	0.096985	-0.004272	0.375488	-2.723894	20.703819
1538	0	-0.063935	9.802163	-0.439975	-0.000648	0.098022	-0.004401	0.371781	-2.730614	20.721124
1539	0	-0.023635	9.844965	-0.476226	-0.000244	0.098450	-0.004761	0.371595	-2.735672	20.737255
1540	0	-0.034021	9.930312	-0.537785	-0.000351	0.099303	-0.005375	0.373344	-2.743995	20.746756
1541	0	-0.041768	9.973143	-0.512813	-0.000427	0.099731	-0.005127	0.372549	-2.750953	20.764026
1542	0	-0.082683	10.046374	-0.421911	-0.000835	0.100464	-0.004214	0.376270	-2.756714	20.776356
1543	0	-0.066085	10.076910	-0.335735	-0.000671	0.100769	-0.003357	0.374886	-2.764714	20.789643
1544	0	-0.082743	10.125731	-0.384791	-0.000834	0.101257	-0.003846	0.375377	-2.767484	20.797762
1545	0	-0.066699	10.186781	-0.396459	-0.000671	0.101868	-0.003967	0.370603	-2.768373	20.806794
1546	0	-0.053228	10.229497	-0.390128	-0.000541	0.102295	-0.003901	0.369003	-2.773678	20.810019
1547	0	-0.042188	10.229501	-0.420986	-0.000427	0.102295	-0.004211	0.365922	-2.775517	20.816920
1548	0	-0.047785	10.223390	-0.567318	-0.000478	0.102234	-0.005673	0.364679	-2.771303	20.818119
1549	0	-0.036316	10.235609	-0.536875	-0.000366	0.102356	-0.005371	0.360690	-2.770550	20.823522
1550	0	-0.042403	10.205121	-0.486984	-0.000422	0.102051	-0.004879	0.349030	-2.763565	20.831567
1551	0	-0.073092	10.186783	-0.469653	-0.000732	0.101868	-0.004700	0.344783	-2.760967	20.828627
1552	0	-0.091390	10.150162	-0.420162	-0.000913	0.101501	-0.004206	0.338845	-2.755362	20.831768
1553	0	-0.067484	10.095235	-0.414494	-0.000671	0.100952	-0.004150	0.331885	-2.747101	20.835040
1554	0	-0.030948	10.070838	-0.413105	-0.000313	0.100708	-0.004140	0.320622	-2.746612	20.836940
1555	0	-0.024636	10.015897	-0.371548	-0.000244	0.100159	-0.003723	0.311006	-2.739691	20.837038
1556	0	-0.037498	9.967081	-0.369674	-0.000371	0.099670	-0.003708	0.297116	-2.730766	20.839535
1557	0	-0.049450	9.899939	-0.475238	-0.000488	0.098999	-0.004761	0.286887	-2.719248	20.833775
1558	0	-0.068799	9.832799	-0.436981	-0.000684	0.098328	-0.004378	0.276365	-2.709980	20.827270
1559	0	-0.080154	9.790060	-0.396052	-0.000793	0.097900	-0.003967	0.267450	-2.696182	20.825473
1560	0	-0.032574	9.710734	-0.443303	-0.000321	0.097107	-0.004442	0.255610	-2.686731	20.825684
1561	0	-0.037304	9.643557	-0.256161	-0.000366	0.096436	-0.002563	0.252480	-2.674123	20.826301
1562	0	-0.032598	9.570245	-0.291694	-0.000319	0.095702	-0.002927	0.239923	-2.661808	20.821033
1563	0	-0.049437	9.533712	-0.243226	-0.000488	0.095337	-0.002441	0.228283	-2.649874	20.815809
1564	0	-0.032287	9.478790	-0.277853	-0.000318	0.094788	-0.002789	0.214177	-2.638957	20.811238
1565	0	-0.042935	9.423854	-0.249232	-0.000427	0.094238	-0.002502	0.201299	-2.631754	20.805409
1566	0	-0.025625	9.399442	-0.314500	-0.000249	0.093994	-0.003154	0.189402	-2.618421	20.809516
1567	0	-0.018569	9.332295	-0.353469	-0.000183	0.093323	-0.003540	0.181488	-2.610925	20.813000
1568	0	-0.013169	9.313983	-0.413572	-0.000128	0.093140	-0.004140	0.175262	-2.601787	20.813507
1569	0	-0.024384	9.326207	-0.395910	-0.000244	0.093262	-0.003967	0.163784	-2.597854	20.818908
1570	0	-0.011935	9.307880	-0.419122	-0.000122	0.093079	-0.004195	0.157372	-2.596910	20.830685
1571	0	-0.036348	9.313957	-0.287148	-0.000366	0.093140	-0.002869	0.159610	-2.595892	20.833470
1572	0	-0.060505	9.313858	-0.257362	-0.000606	0.093139	-0.002569	0.163780	-2.592156	20.836746
1573	0	-0.042100	9.393309	-0.250426	-0.000427	0.093933	-0.002502	0.163956	-2.595666	20.852562
1574	0	-0.040816	9.387120	-0.268739	-0.000415	0.093871	-0.002689	0.160078	-2.599494	20.861014
1575	0	0.000917	9.429925	-0.268771	0.000000	0.094299	-0.002686	0.160649	-2.606518	20.878407
1576	0	0.014701	9.478664	-0.287333	0.000140	0.094787	-0.002873	0.158870	-2.610506	20.886931
1577	0	0.006701	9.509274	-0.390697	0.000061	0.095093	-0.003906	0.157866	-2.613461	20.898726
1578	0	-0.065430	9.551903	-0.366589	-0.000660	0.095519	-0.003664	0.157915	-2.616059	20.917454
1579	0	-0.078277	9.643503	-0.477295	-0.000793	0.096436	-0.004761	0.170197	-2.624470	20.932314
1580	0	-0.107160	9.710483	-0.436418	-0.001078	0.097105	-0.004358	0.175182	-2.627332	20.941505
1581	0	-0.096853	9.759480	-0.428368	-0.000977	0.097595	-0.004272	0.186389	-2.632484	20.951422
1582	0	-0.070624	9.832555	-0.430103	-0.000716	0.098326	-0.004295	0.190876	-2.639841	20.966172
1583	0	-0.017631	9.912082	-0.397449	-0.000183	0.099121	-0.003967	0.196935	-2.643500	20.985427
1584	0	-0.004094	9.979121	-0.368603	-0.000048	0.099792	-0.003677	0.204784	-2.647044	20.999379
1585	0	-0.041726	10.015847	-0.433961	-0.000427	0.100159	-0.004333	0.210131	-2.654138	21.012122
1586	0	-0.064864	10.088993	-0.435169	-0.000651	0.100890	-0.004346	0.214913	-2.652917	21.023688
1587	0	-0.048544	10.150138	-0.427480	-0.000488	0.101501	-0.004272	0.215755	-2.651812	21.034095
1588	0	-0.108830	10.156141	-0.428182	-0.001094	0.101562	-0.004277	0.219123	-2.653755	21.042694
1589	0	-0.090532	10.180650	-0.409521	-0.000916	0.101807	-0.004089	0.223958	-2.660896	21.051253
1590	0	-0.059009	10.223278	-0.477644	-0.000590	0.102233	-0.004773	0.226337	-2.656753	21.059842
1591	0	-0.036676	10.229472	-0.482606	-0.000366	0.102295	-0.004822	0.229850	-2.651718	21.062651
1592	0	-0.067100	10.229393	-0.440429	-0.000673	0.102294	-0.004403	0.229528	-2.649903	21.072093
1593	0	-0.030433	10.229487	-0.439580	-0.000305	0.102295	-0.004395	0.229303	-2.646461	21.079768
1594	0	-0.042560	10.211098	-0.372278	-0.000426	0.102111	-0.003726	0.224319	-2.642783	21.085505
1595	0	-0.091209	10.205092	-0.390351	-0.000916	0.102051	-0.003906	0.219867	-2.642171	21.090047
1596	0	-0.109515	10.137950	-0.493619	-0.001092	0.101379	-0.004939	0.215740	-2.634082	21.087859
1597	0	-0.079833	10.101318	-0.445475	-0.000793	0.101013	-0.004456	0.213734	-2.624047	21.088725
1598	0	-0.068227	10.034084	-0.433259	-0.000682	0.100341	-0.004333	0.212812	-2.619053	21.090480
1599	0	-0.049049	9.979250	-0.402752	-0.000488	0.099792	-0.004028	0.210943	-2.611945	21.091490
1600	0	-0.062176	9.905901	-0.366249	-0.000615	0.099059	-0.003661	0.212017	-2.599541	21.087072
1601	0	-0.080244	9.875491	-0.378148	-0.000793	0.098755	-0.003784	0.208010	-2.584510	21.083211
1602	0	-0.075364	9.777739	-0.359511	-0.000751	0.097777	-0.003596	0.205959	-2.576189	21.076172
1603	0	-0.048998	9.741221	-0.280386	-0.000488	0.097412	-0.002808	0.200574	-2.569493	21.076950
1604	0	-0.025181	9.637454	-0.304385	-0.000248	0.096375	-0.003045	0.198667	-2.560054	21.068331
1605	0	-0.025120	9.613048	-0.353671	-0.000244	0.096130	-0.003540	0.194090	-2.546916	21.060913
1606	0	-0.026405	9.533688	-0.377897	-0.000258	0.095337	-0.003778	0.193952	-2.535528	21.058210
1607	0	-0.042913	9.503167	-0.396869	-0.000427	0.095032	-0.003967	0.194929	-2.528616	21.052663
1608	0	-0.043897	9.454260	-0.341709	-0.000431	0.094543	-0.003421	0.189560	-2.514358	21.049323
1609	0	-0.031200	9.417734	-0.390335	-0.000305	0.094177	-0.003906	0.185124	-2.501451	21.047725
1610	0	-0.001533	9.356674	-0.329541	-0.000014	0.093567	-0.003291	0.189293	-2.495554	21.046092
1611	0	-0.018154	9.374998	-0.238143	-0.000183	0.093750	-0.002380	0.189730	-2.492663	21.038790
1612	0	-0.011806	9.319963	-0.281385	-0.000119	0.093200	-0.002810	0.192770	-2.489408	21.038268
1613	0	-0.030745	9.295634	-0.287502	-0.000305	0.092957	-0.002869	0.199423	-2.481975	21.036201
1614	0	-0.037075	9.283346	-0.251818	-0.000371	0.092834	-0.002516	0.200884	-2.477723	21.039169
1615	0	-0.036038	9.289526	-0.336435	-0.000366	0.092896	-0.003357	0.208880	-2.480311	21.038627
1616	0	-0.047314	9.313854	-0.349876	-0.000477	0.093139	-0.003494	0.213269	-2.480265	21.040729
1617	0	-0.042302	9.356663	-0.299964	-0.000427	0.093567	-0.002991	0.222681	-2.480913	21.052379
1618	0	-0.035473	9.399301	-0.313655	-0.000359	0.093993	-0.003131	0.228165	-2.481046	21.056072
1619	0	-0.017930	9.417696	-0.348692	-0.000183	0.094177	-0.003479	0.235738	-2.481306	21.066434
1620	0	0.001284	9.472533	-0.350271	0.000008	0.094726	-0.003495	0.242908	-2.483192	21.075495
1621	0	-0.023296	9.527566	-0.379038	-0.000244	0.095276	-0.003784	0.248224	-2.492262	21.090040
1622	0	-0.039205	9.588490	-0.386937	-0.000405	0.095885	-0.003859	0.259356	-2.503647	21.098974
1623	0	-0.071929	9.655735	-0.434164	-0.000732	0.096558	-0.004333	0.267005	-2.514776	21.110265
1624	0	-0.075528	9.710562	-0.417824	-0.000768	0.097106	-0.004168	0.277661	-2.524983	21.118223
1625	0	-0.035440	9.765565	-0.422635	-0.000366	0.097656	-0.004211	0.293104	-2.534411	21.131509
1626	0	-0.088498	9.820311	-0.468215	-0.000893	0.098204	-0.004669	0.306331	-2.538868	21.140219
1627	0	-0.047677	9.905949	-0.453022	-0.000488	0.099060	-0.004517	0.320193	-2.547708	21.151911
1628	0	-0.027576	9.966782	-0.492464	-0.000282	0.099669	-0.004910	0.334654	-2.550718	21.159849
1629	0	-0.036171	10.015846	-0.433925	-0.000366	0.100159	-0.004333	0.339087	-2.551459	21.177951
1630	0	-0.053062	10.058464	-0.447700	-0.000541	0.100585	-0.004468	0.347547	-2.558490	21.190464
1631	0	-0.078262	10.095179	-0.519653	-0.000793	0.100952	-0.005188	0.354993	-2.566292	21.202931
1632	0	-0.107442	10.131697	-0.472781	-0.001078	0.101317	-0.004718	0.364450	-2.565434	21.211938
1633	0	-0.084890	10.180625	-0.495281	-0.000854	0.101807	-0.004944	0.372686	-2.567206	21.223833
1634	0	-0.065307	10.162238	-0.484515	-0.000661	0.101623	-0.004840	0.376759	-2.571500	21.237035
1635	0	-0.036410	10.198943	-0.452398	-0.000366	0.101990	-0.004517	0.383836	-2.569248	21.238661
1636	0	-0.036019	10.211038	-0.515205	-0.000362	0.102111	-0.005142	0.393328	-2.567161	21.245672
1637	0	-0.054931	10.205049	-0.482801	-0.000549	0.102051	-0.004822	0.398739	-2.562598	21.250946
1638	0	-0.067019	10.180543	-0.435323	-0.000672	0.101806	-0.004347	0.404698	-2.560364	21.249893
1639	0	-0.079257	10.137932	-0.518949	-0.000793	0.101379	-0.005188	0.405275	-2.556744	21.247759
1640	0	-0.061172	10.119527	-0.531489	-0.000609	0.101195	-0.005314	0.405434	-2.549487	21.248648
1641	0	-0.061145	10.058556	-0.513420	-0.000610	0.100586	-0.005127	0.412633	-2.543600	21.248349
1642	0	-0.055623	10.027962	-0.490140	-0.000552	0.100280	-0.004898	0.415088	-2.534341	21.250934
1643	0	-0.067527	9.967032	-0.470116	-0.000671	0.099670	-0.004700	0.415994	-2.525157	21.243748
1644	0	-0.074609	9.893706	-0.402951	-0.000740	0.098937	-0.004031	0.413235	-2.513381	21.240009
1645	0	-0.061546	9.851076	-0.378302	-0.000610	0.098511	-0.003784	0.410763	-2.502695	21.242814
1646	0	-0.062140	9.765527	-0.366087	-0.000621	0.097655	-0.003660	0.410995	-2.497123	21.233815
1647	0	-0.018858	9.741198	-0.360440	-0.000183	0.097412	-0.003601	0.413875	-2.485892	21.231428
1648	0	-0.038294	9.680081	-0.348498	-0.000378	0.096801	-0.003486	0.412513	-2.474677	21.221627
1649	0	-0.043130	9.606958	-0.353303	-0.000427	0.096069	-0.003540	0.403395	-2.464964	21.216339
1650	0	-0.055998	9.533708	-0.376624	-0.000558	0.095337	-0.003771	0.396843	-2.457686	21.214632
1651	0	-0.055053	9.484896	-0.395931	-0.000549	0.094849	-0.003967	0.385875	-2.451521	21.217472
1652	0	-0.080216	9.454335	-0.395331	-0.000796	0.094543	-0.003952	0.386528	-2.439651	21.212764
1653	0	-0.049202	9.423820	-0.378560	-0.000488	0.094238	-0.003784	0.386929	-2.430402	21.215192
1654	0	-0.019183	9.399329	-0.341787	-0.000191	0.093993	-0.003421	0.381764	-2.424416	21.219409
1655	0	0.018634	9.374988	-0.287223	0.000183	0.093750	-0.002869	0.384493	-2.423739	21.228222
1656	0	-0.005519	9.332174	-0.324418	-0.000055	0.093322	-0.003242	0.385451	-2.419083	21.227243
1657	0	-0.005862	9.344481	-0.372350	-0.000061	0.093445	-0.003723	0.384437	-2.417363	21.230764
1658	0	-0.041991	9.326071	-0.335994	-0.000423	0.093261	-0.003358	0.385245	-2.417078	21.237419
1659	0	-0.054649	9.375002	-0.347900	-0.000549	0.093750	-0.003479	0.383705	-2.415867	21.242497
1660	0	-0.072441	9.368907	-0.353885	-0.000728	0.093689	-0.003541	0.379434	-2.415198	21.246695
1661	0	-0.084996	9.381093	-0.342196	-0.000854	0.093811	-0.003418	0.382141	-2.416243	21.258556
1662	0	-0.023600	9.411527	-0.299886	-0.000236	0.094115	-0.002999	0.379932	-2.411075	21.265303
1663	0	0.018897	9.478736	-0.330240	0.000183	0.094788	-0.003296	0.386007	-2.413575	21.273133
1664	0	-0.004414	9.496974	-0.367573	-0.000050	0.094970	-0.003675	0.384507	-2.415573	21.279133
1665	0	-0.011009	9.576402	-0.397095	-0.000122	0.095764	-0.003967	0.386764	-2.425379	21.290480
1666	0	-0.088204	9.594602	-0.386221	-0.000892	0.095946	-0.003853	0.396033	-2.432304	21.305194
1667	0	-0.084514	9.674064	-0.397137	-0.000854	0.096741	-0.003967	0.399014	-2.438772	21.310686
1668	0	-0.070605	9.716681	-0.428710	-0.000714	0.097167	-0.004281	0.404179	-2.443902	21.320828
1669	0	-0.072396	9.771724	-0.390891	-0.000732	0.097717	-0.003906	0.405142	-2.449279	21.334689
1670	0	-0.046091	9.863165	-0.422338	-0.000472	0.098632	-0.004217	0.410313	-2.457664	21.346708
1671	0	-0.023557	9.942598	-0.452344	-0.000244	0.099426	-0.004517	0.416202	-2.462935	21.355543
1672	0	-0.028350	9.985202	-0.454321	-0.000288	0.099853	-0.004531	0.428137	-2.463539	21.371020
1673	0	-0.053980	10.003654	-0.421453	-0.000549	0.100037	-0.004211	0.429411	-2.469903	21.384916
1674	0	-0.082402	10.076804	-0.403870	-0.000835	0.100768	-0.004035	0.431489	-2.478298	21.398731
1675	0	-0.078754	10.101293	-0.482796	-0.000793	0.101013	-0.004822	0.436647	-2.480343	21.407074
1676	0	-0.077540	10.095116	-0.477500	-0.000782	0.100951	-0.004773	0.436858	-2.483186	21.414136
1677	0	-0.066938	10.131843	-0.518694	-0.000671	0.101318	-0.005188	0.433915	-2.480767	21.420072
1678	0	-0.078616	10.137928	-0.512789	-0.000790	0.101379	-0.005125	0.436089	-2.479935	21.419293
1679	0	-0.054362	10.174575	-0.494150	-0.000549	0.101746	-0.004944	0.432034	-2.481597	21.422135
1680	0	-0.065792	10.137950	-0.444981	-0.000661	0.101379	-0.004452	0.428272	-2.480222	21.423251
1681	0	-0.066685	10.156253	-0.524901	-0.000671	0.101562	-0.005249	0.426813	-2.480584	21.425874
1682	0	-0.072120	10.144042	-0.506740	-0.000724	0.101440	-0.005067	0.426360	-2.478763	21.421943
1683	0	-0.048448	10.119643	-0.518567	-0.000488	0.101196	-0.005188	0.422212	-2.478312	21.423803
1684	0	-0.066888	10.052505	-0.481437	-0.000665	0.100525	-0.004818	0.417027	-2.468745	21.421423
1685	0	-0.042787	10.009797	-0.463178	-0.000427	0.100098	-0.004639	0.407913	-2.463208	21.421823
1686	0	-0.043015	9.973169	-0.510880	-0.000429	0.099731	-0.005114	0.401562	-2.457239	21.414194
1687	0	-0.104021	9.918216	-0.378257	-0.001038	0.099182	-0.003784	0.398821	-2.449260	21.411360
1688	0	-0.068244	9.869400	-0.402077	-0.000677	0.098694	-0.004025	0.392607	-2.438099	21.402424
1689	0	-0.061332	9.814467	-0.365793	-0.000610	0.098145	-0.003662	0.386832	-2.429647	21.396548
1690	0	-0.019688	9.759559	-0.419466	-0.000190	0.097595	-0.004204	0.375151	-2.416387	21.390556
1691	0	-0.030633	9.704608	-0.365726	-0.000305	0.097046	-0.003662	0.368638	-2.409993	21.381799
1692	0	-0.018441	9.631386	-0.376480	-0.000186	0.096313	-0.003775	0.355836	-2.406910	21.380673
1693	0	-0.024360	9.588657	-0.389783	-0.000244	0.095886	-0.003906	0.344483	-2.402683	21.382531
1694	0	-0.024643	9.527622	-0.406495	-0.000243	0.095276	-0.004073	0.333440	-2.393899	21.378637
1695	0	-0.036586	9.503204	-0.432694	-0.000366	0.095032	-0.004333	0.324545	-2.389426	21.374553
1696	0	-0.042911	9.454356	-0.358566	-0.000427	0.094543	-0.003589	0.319920	-2.382197	21.372420
1697	0	-0.042807	9.429924	-0.323701	-0.000427	0.094299	-0.003235	0.321109	-2.376320	21.376484
1698	0	-0.018173	9.405432	-0.354228	-0.000185	0.094054	-0.003545	0.317009	-2.375347	21.371952
1699	0	0.012095	9.393341	-0.334834	0.000122	0.093933	-0.003357	0.304958	-2.369157	21.377002
1700	0	0.006048	9.381122	-0.290653	0.000058	0.093811	-0.002913	0.296232	-2.367087	21.379321
1701	0	-0.005544	9.356709	-0.359608	-0.000061	0.093567	-0.003601	0.288705	-2.369074	21.380020
1702	0	-0.047732	9.375023	-0.413574	-0.000478	0.093750	-0.004141	0.281074	-2.364815	21.381165
1703	0	-0.078664	9.393334	-0.414645	-0.000793	0.093933	-0.004150	0.274628	-2.368321	21.385179
1704	0	-0.059269	9.411638	-0.389513	-0.000597	0.094116	-0.003899	0.268549	-2.368801	21.396031
1705	0	-0.030518	9.448238	-0.335810	-0.000305	0.094482	-0.003357	0.268302	-2.364005	21.400559
1706	0	-0.011881	9.484760	-0.348413	-0.000122	0.094848	-0.003482	0.269361	-2.363146	21.406778
1707	0	-0.023745	9.545917	-0.371878	-0.000244	0.095459	-0.003723	0.262229	-2.366428	21.415086
1708	0	-0.010511	9.582535	-0.328303	-0.000110	0.095825	-0.003287	0.255060	-2.367205	21.427475
1709	0	-0.017473	9.637461	-0.414856	-0.000183	0.096375	-0.004150	0.250747	-2.372446	21.440215
1710	0	-0.022020	9.692391	-0.396286	-0.000228	0.096924	-0.003964	0.247145	-2.376795	21.446562
1711	0	-0.060184	9.747314	-0.457880	-0.000610	0.097473	-0.004578	0.246294	-2.382054	21.462001
1712	0	-0.082957	9.783925	-0.488933	-0.000838	0.097839	-0.004886	0.248758	-2.387438	21.466653
1713	0	-0.085098	9.838847	-0.500941	-0.000854	0.098389	-0.005005	0.252150	-2.386727	21.478034
1714	0	-0.059783	9.905906	-0.471098	-0.000604	0.099059	-0.004709	0.252086	-2.388702	21.488889
1715	0	-0.042060	9.960936	-0.396844	-0.000427	0.099609	-0.003967	0.251443	-2.391590	21.498548
1716	0	-0.028176	10.034096	-0.445643	-0.000292	0.100341	-0.004458	0.247225	-2.398285	21.506118
1717	0	-0.011618	10.052470	-0.397266	-0.000122	0.100525	-0.003967	0.251456	-2.400225	21.516497
1718	0	-0.046864	10.095129	-0.440465	-0.000477	0.100951	-0.004406	0.247995	-2.404731	21.523946
1719	0	-0.096969	10.107442	-0.488010	-0.000977	0.101074	-0.004883	0.243416	-2.407656	21.528155
1720	0	-0.065395	10.107426	-0.518302	-0.000658	0.101074	-0.005183	0.241663	-2.407420	21.531521
1721	0	-0.048659	10.131829	-0.531158	-0.000488	0.101318	-0.005310	0.242106	-2.404467	21.530712
1722	0	-0.079063	10.113443	-0.494505	-0.000791	0.101134	-0.004948	0.237587	-2.399560	21.533541
1723	0	-0.079362	10.125743	-0.561328	-0.000793	0.101257	-0.005615	0.234003	-2.394504	21.533792
1724	0	-0.054793	10.125747	-0.475410	-0.000550	0.101257	-0.004757	0.229623	-2.392230	21.533024
1725	0	-0.060927	10.119650	-0.402329	-0.000610	0.101196	-0.004028	0.222474	-2.388540	21.533770
1726	0	-0.036741	10.095236	-0.456326	-0.000364	0.100952	-0.004568	0.215878	-2.380062	21.531078
1727	0	-0.072730	10.022015	-0.505824	-0.000732	0.100220	-0.005066	0.205871	-2.381001	21.531771
1728	0	-0.060084	10.015910	-0.455345	-0.000601	0.100159	-0.004562	0.194604	-2.376002	21.527559
1729	0	-0.073432	9.942663	-0.463065	-0.000732	0.099426	-0.004639	0.184411	-2.368839	21.523126
1730	0	-0.073744	9.912121	-0.510935	-0.000737	0.099121	-0.005112	0.180925	-2.363612	21.518643
1731	0	-0.079507	9.844982	-0.420840	-0.000793	0.098450	-0.004211	0.176008	-2.356788	21.523850
1732	0	-0.049430	9.832784	-0.371167	-0.000492	0.098328	-0.003717	0.168201	-2.349184	21.518519
1733	0	-0.012749	9.759561	-0.328398	-0.000122	0.097595	-0.003296	0.153057	-2.337757	21.515927
1734	0	0.016938	9.729034	-0.308065	0.000172	0.097290	-0.003090	0.141282	-2.329883	21.508339
1735	0	-0.018345	9.637479	-0.347127	-0.000183	0.096375	-0.003479	0.131182	-2.324366	21.502714
1736	0	-0.018932	9.570360	-0.381779	-0.000184	0.095703	-0.003830	0.115954	-2.312965	21.493197
1737	0	-0.037126	9.552030	-0.377650	-0.000366	0.095520	-0.003784	0.105728	-2.301866	21.489203
1738	0	-0.037816	9.484891	-0.406756	-0.000377	0.094849	-0.004074	0.096755	-2.295095	21.482884
1739	0	-0.043048	9.490992	-0.328825	-0.000427	0.094910	-0.003296	0.086666	-2.286065	21.475472
1740	0	-0.037128	9.454366	-0.351944	-0.000373	0.094543	-0.003525	0.078998	-2.282989	21.474817
1741	0	-0.024690	9.405534	-0.322982	-0.000244	0.094055	-0.003235	0.071784	-2.274555	21.469186
1742	0	-0.006881	9.381101	-0.340905	-0.000067	0.093811	-0.003408	0.071286	-2.267025	21.468442
1743	0	0.012574	9.381096	-0.372493	0.000122	0.093811	-0.003723	0.071710	-2.266604	21.476646
1744	0	-0.029440	9.387120	-0.305332	-0.000299	0.093871	-0.003056	0.067615	-2.266607	21.477682
1745	0	-0.042221	9.417738	-0.359820	-0.000427	0.094177	-0.003601	0.062517	-2.267799	21.483351
1746	0	-0.035347	9.387193	-0.372115	-0.000357	0.093872	-0.003717	0.066033	-2.266672	21.478760
1747	0	-0.048545	9.423825	-0.311422	-0.000488	0.094238	-0.003113	0.066278	-2.265154	21.479816
1748	0	-0.029685	9.490865	-0.360688	-0.000300	0.094909	-0.003605	0.067034	-2.264524	21.484425
1749	0	-0.023479	9.503168	-0.360324	-0.000244	0.095032	-0.003601	0.068217	-2.270823	21.487102
1750	0	0.021086	9.533586	-0.311993	0.000201	0.095336	-0.003118	0.069666	-2.277412	21.486671
1751	0	0.000714	9.576414	-0.299145	0.000000	0.095764	-0.002991	0.068482	-2.281177	21.501424
1752	0	-0.022471	9.619042	-0.354324	-0.000230	0.096190	-0.003542	0.068248	-2.282392	21.509379
1753	0	-0.047746	9.686266	-0.378900	-0.000488	0.096863	-0.003784	0.072141	-2.290296	21.518840
1754	0	-0.119418	9.716686	-0.428798	-0.001200	0.097167	-0.004283	0.076315	-2.291910	21.525653
1755	0	-0.084992	9.796145	-0.433389	-0.000854	0.097961	-0.004333	0.075011	-2.292333	21.532468
1756	0	-0.053478	9.832657	-0.458178	-0.000541	0.098327	-0.004579	0.077059	-2.294335	21.538094
1757	0	-0.023590	9.905989	-0.409391	-0.000244	0.099060	-0.004089	0.080218	-2.298996	21.550027
1758	0	-0.040285	9.936402	-0.434965	-0.000411	0.099364	-0.004343	0.086527	-2.303448	21.550952
1759	0	-0.066577	10.003616	-0.446667	-0.000671	0.100037	-0.004456	0.097183	-2.304981	21.562436
1760	0	-0.059627	10.040072	-0.448356	-0.000600	0.100401	-0.004478	0.101008	-2.304171	21.575917
1761	0	-0.048133	10.076882	-0.427862	-0.000488	0.100769	-0.004272	0.106369	-2.307127	21.579868
1762	0	-0.071480	10.089008	-0.447039	-0.000719	0.100890	-0.004468	0.107299	-2.307041	21.593757
1763	0	-0.048397	10.125727	-0.494540	-0.000488	0.101257	-0.004944	0.107381	-2.306956	21.602702
1764	0	-0.029401	10.131704	-0.495529	-0.000297	0.101317	-0.004948	0.114482	-2.304902	21.604877
1765	0	-0.049028	10.125688	-0.495272	-0.000488	0.101257	-0.004944	0.123046	-2.297665	21.608343
1766	0	-0.073992	10.119405	-0.502938	-0.000737	0.101194	-0.005023	0.128582	-2.289607	21.616774
1767	0	-0.049225	10.119621	-0.427399	-0.000488	0.101196	-0.004272	0.128926	-2.280110	21.620143
1768	0	-0.080455	10.131728	-0.415689	-0.000802	0.101317	-0.004154	0.130584	-2.272252	21.619938
1769	0	-0.055063	10.083006	-0.384558	-0.000549	0.100830	-0.003845	0.129732	-2.265708	21.620695
1770	0	-0.037211	10.046287	-0.445717	-0.000369	0.100463	-0.004457	0.129333	-2.257201	21.614995
1771	0	-0.030536	10.034180	-0.439452	-0.000305	0.100342	-0.004395	0.128049	-2.251963	21.616418
1772	0	-0.043207	9.973062	-0.494099	-0.000428	0.099730	-0.004944	0.123292	-2.242527	21.621683
1773	0	-0.061133	9.936532	-0.494193	-0.000610	0.099365	-0.004944	0.119866	-2.236385	21.621158
1774	0	-0.104140	9.869363	-0.390744	-0.001040	0.098694	-0.003902	0.124726	-2.229067	21.617463
1775	0	-0.079704	9.844944	-0.421702	-0.000793	0.098450	-0.004211	0.130048	-2.219837	21.618160
1776	0	-0.074702	9.771618	-0.312744	-0.000740	0.097716	-0.003124	0.132859	-2.206471	21.609831
1777	0	-0.024547	9.735096	-0.323819	-0.000244	0.097351	-0.003235	0.135685	-2.199743	21.606843
1778	0	-0.000616	9.680100	-0.341911	-0.000003	0.096801	-0.003425	0.128230	-2.190636	21.603300
1779	0	0.005570	9.619143	-0.323413	0.000061	0.096191	-0.003235	0.126181	-2.179157	21.600090
1780	0	-0.007206	9.564125	-0.341382	-0.000072	0.095641	-0.003417	0.121394	-2.174488	21.593444
1781	0	-0.048948	9.527577	-0.390873	-0.000488	0.095276	-0.003906	0.123684	-2.167886	21.583613
1782	0	-0.061468	9.515261	-0.410066	-0.000613	0.095153	-0.004095	0.129347	-2.161041	21.582583
1783	0	-0.048605	9.460443	-0.372491	-0.000488	0.094604	-0.003723	0.130499	-2.158618	21.577362
1784	0	-0.060821	9.429836	-0.384881	-0.000607	0.094298	-0.003849	0.129126	-2.151494	21.573073
1785	0	0.000095	9.442127	-0.317743	0.000000	0.094421	-0.003174	0.132212	-2.147554	21.568591
1786	0	0.024395	9.417618	-0.281911	0.000245	0.094176	-0.002815	0.135492	-2.141105	21.568659
1787	0	0.030522	9.417718	-0.311467	0.000305	0.094177	-0.003113	0.136109	-2.136209	21.575371
1788	0	0.006174	9.405409	-0.324245	0.000061	0.094054	-0.003239	0.139142	-2.132081	21.577890
1789	0	-0.030020	9.393315	-0.372242	-0.000305	0.093933	-0.003723	0.136778	-2.133147	21.579964
1790	0	-0.059566	9.442128	-0.323802	-0.000601	0.094421	-0.003234	0.140547	-2.134318	21.578146
1791	0	-0.036376	9.448223	-0.372818	-0.000366	0.094482	-0.003723	0.145199	-2.132286	21.582407
1792	0	-0.041340	9.472551	-0.398113	-0.000422	0.094726	-0.003978	0.147465	-2.138317	21.590650
1793	0	0.000116	9.539761	-0.361017	0.000000	0.095398	-0.003601	0.156680	-2.134771	21.594847
1794	0	-0.011792	9.594586	-0.369308	-0.000120	0.095946	-0.003681	0.169203	-2.132502	21.603974
1795	0	-0.011096	9.631314	-0.354959	-0.000122	0.096313	-0.003540	0.178853	-2.140775	21.611165
1796	0	-0.082666	9.649538	-0.381185	-0.000833	0.096496	-0.003804	0.186334	-2.142801	21.616090
1797	0	-0.042348	9.698472	-0.427617	-0.000427	0.096985	-0.004272	0.189018	-2.142296	21.623993
1798	0	-0.053043	9.759386	-0.471706	-0.000543	0.097594	-0.004707	0.198290	-2.151695	21.636065
1799	0	-0.048588	9.783882	-0.446753	-0.000488	0.097839	-0.004456	0.210471	-2.149558	21.642766
1800	0	-0.072531	9.863050	-0.418527	-0.000728	0.098631	-0.004175	0.220448	-2.147332	21.650081
1801	0	-0.041796	9.912069	-0.397827	-0.000427	0.099121	-0.003967	0.231217	-2.153168	21.659262
1802	0	-0.058792	9.966906	-0.393980	-0.000592	0.099669	-0.003929	0.241664	-2.153195	21.669581
1803	0	-0.084795	9.997505	-0.379983	-0.000854	0.099976	-0.003784	0.257904	-2.155736	21.676063
1804	0	-0.046972	10.076674	-0.401039	-0.000476	0.100767	-0.004000	0.268287	-2.157796	21.683168
1805	0	-0.084668	10.101282	-0.452626	-0.000854	0.101013	-0.004517	0.277486	-2.161690	21.693062
1806	0	-0.114125	10.064565	-0.503301	-0.001144	0.100646	-0.005025	0.284854	-2.160306	21.701547
1807	0	-0.054735	10.107424	-0.482149	-0.000549	0.101074	-0.004822	0.282908	-2.157538	21.707657
1808	0	-0.042436	10.131792	-0.531845	-0.000423	0.101318	-0.005310	0.291029	-2.151485	21.707860
1809	0	-0.030448	10.150113	-0.525560	-0.000305	0.101501	-0.005249	0.296993	-2.147266	21.710103
1810	0	-0.091239	10.119506	-0.490224	-0.000915	0.101195	-0.004896	0.302367	-2.144727	21.713898
1811	0	-0.091693	10.119616	-0.433615	-0.000916	0.101196	-0.004333	0.304234	-2.138048	21.710960
1812	0	-0.079702	10.113410	-0.379506	-0.000796	0.101134	-0.003790	0.308947	-2.132116	21.708381
1813	0	-0.091652	10.070796	-0.470043	-0.000916	0.100708	-0.004700	0.308576	-2.125911	21.706476
1814	0	-0.062062	10.046265	-0.421845	-0.000613	0.100463	-0.004213	0.313520	-2.112302	21.699080
1815	0	-0.042868	10.003658	-0.451734	-0.000427	0.100037	-0.004517	0.313238	-2.105560	21.697976
1816	0	-0.061559	9.960857	-0.451515	-0.000614	0.099608	-0.004519	0.308263	-2.098820	21.693879
1817	0	-0.079673	9.899898	-0.518827	-0.000793	0.098999	-0.005188	0.307921	-2.089961	21.682278
1818	0	-0.073831	9.893694	-0.488571	-0.000739	0.098937	-0.004884	0.308989	-2.085804	21.682336
1819	0	-0.079394	9.790048	-0.475879	-0.000793	0.097900	-0.004761	0.305912	-2.080116	21.675001
1820	0	-0.031028	9.790024	-0.402775	-0.000306	0.097900	-0.004025	0.308679	-2.070096	21.672480
1821	0	-0.037123	9.704590	-0.421101	-0.000366	0.097046	-0.004211	0.307546	-2.058954	21.661129
1822	0	-0.001462	9.643460	-0.329571	-0.000010	0.096435	-0.003296	0.306453	-2.048755	21.651247
1823	0	-0.012543	9.613034	-0.360179	-0.000122	0.096130	-0.003601	0.306501	-2.039487	21.640333
1824	0	0.005082	9.570219	-0.354149	0.000053	0.095702	-0.003542	0.304928	-2.031187	21.632830
1825	0	-0.030941	9.527572	-0.415364	-0.000305	0.095276	-0.004150	0.307633	-2.021004	21.630953
1826	0	-0.049455	9.496983	-0.446086	-0.000497	0.094970	-0.004462	0.304761	-2.018713	21.628331
1827	0	-0.061540	9.466566	-0.463538	-0.000610	0.094666	-0.004639	0.299728	-2.007537	21.623646
1828	0	-0.050352	9.417722	-0.414472	-0.000499	0.094177	-0.004145	0.298792	-1.996635	21.616564
1829	0	-0.018635	9.448233	-0.366427	-0.000183	0.094482	-0.003662	0.299841	-1.987691	21.618836
1830	0	0.005051	9.448144	-0.293554	0.000054	0.094481	-0.002934	0.300096	-1.977781	21.611733
1831	0	-0.006040	9.411617	-0.341913	-0.000061	0.094116	-0.003418	0.300087	-1.973499	21.613488
1832	0	-0.036306	9.442038	-0.262954	-0.000365	0.094420	-0.002627	0.301042	-1.971202	21.620927
1833	0	-0.048324	9.423839	-0.268267	-0.000488	0.094238	-0.002686	0.295946	-1.972336	21.624783
1834	0	-0.029136	9.460441	-0.365883	-0.000296	0.094604	-0.003656	0.297254	-1.972526	21.628040
1835	0	-0.041878	9.448256	-0.420928	-0.000427	0.094482	-0.004211	0.292805	-1.977833	21.636478
1836	0	0.020528	9.521462	-0.463912	0.000199	0.095215	-0.004635	0.296163	-1.980026	21.646169
1837	0	-0.005593	9.521471	-0.390952	-0.000061	0.095215	-0.003906	0.298493	-1.981174	21.650357
1838	0	-0.034756	9.576284	-0.367919	-0.000357	0.095763	-0.003669	0.309414	-1.987061	21.653935
1839	0	-0.036106	9.655762	-0.323523	-0.000366	0.096558	-0.003235	0.308290	-1.988164	21.655515
1840	0	-0.053352	9.661754	-0.330249	-0.000540	0.096618	-0.003297	0.313214	-1.990644	21.660275
1841	0	-0.036207	9.722887	-0.378789	-0.000366	0.097229	-0.003784	0.315891	-1.990560	21.663390
1842	0	-0.047467	9.759401	-0.379890	-0.000481	0.097594	-0.003792	0.322401	-1.992653	21.667774
1843	0	-0.042219	9.796138	-0.427398	-0.000427	0.097961	-0.004272	0.322263	-1.993637	21.676288
1844	0	-0.047227	9.857060	-0.458701	-0.000479	0.098571	-0.004581	0.327006	-1.996180	21.683903
1845	0	-0.048039	9.918213	-0.524978	-0.000488	0.099182	-0.005249	0.326367	-2.000290	21.686136
1846	0	-0.052869	9.942524	-0.470391	-0.000534	0.099425	-0.004702	0.327197	-2.001508	21.695783
1847	0	-0.072532	9.991419	-0.470845	-0.000732	0.099915	-0.004700	0.335852	-2.004619	21.695976
1848	0	-0.107771	10.009664	-0.453786	-0.001085	0.100097	-0.004535	0.337977	-2.008252	21.697815
1849	0	-0.097284	10.034180	-0.470045	-0.000977	0.100342	-0.004700	0.337405	-2.007472	21.697689
1850	0	-0.066178	10.082905	-0.409347	-0.000665	0.100829	-0.004091	0.338397	-2.005768	21.702539
1851	0	-0.048094	10.095217	-0.433388	-0.000488	0.100952	-0.004333	0.337226	-2.009082	21.706837
1852	0	-0.040612	10.095135	-0.475890	-0.000413	0.100951	-0.004762	0.332508	-2.011792	21.709091
1853	0	-0.079165	10.101316	-0.470046	-0.000793	0.101013	-0.004700	0.331950	-2.008793	21.709972
1854	0	-0.091142	10.089035	-0.524751	-0.000913	0.100890	-0.005251	0.326892	-2.005157	21.707065
1855	0	-0.103726	10.076927	-0.481715	-0.001038	0.100769	-0.004822	0.320122	-2.000498	21.711857
1856	0	-0.054619	10.052495	-0.493466	-0.000549	0.100525	-0.004935	0.318181	-1.998988	21.710871
1857	0	-0.072979	10.046390	-0.469941	-0.000732	0.100464	-0.004700	0.316347	-1.996935	21.714406
1858	0	-0.049037	10.015857	-0.427453	-0.000484	0.100159	-0.004272	0.317525	-1.983971	21.715643
1859	0	-0.048929	9.985358	-0.445402	-0.000488	0.099854	-0.004456	0.314537	-1.977701	21.714321
1860	0	-0.061876	9.924314	-0.420835	-0.000613	0.099243	-0.004209	0.312933	-1.966217	21.714993
1861	0	-0.079756	9.851093	-0.481721	-0.000793	0.098511	-0.004822	0.306540	-1.956354	21.710206
1862	0	-0.098698	9.814482	-0.413461	-0.000985	0.098145	-0.004142	0.297156	-1.949039	21.705872
1863	0	-0.079479	9.783953	-0.439039	-0.000793	0.097839	-0.004395	0.291060	-1.942370	21.706457
1864	0	-0.043389	9.735129	-0.395395	-0.000430	0.097351	-0.003960	0.283338	-1.932728	21.701984
1865	0	-0.037234	9.680196	-0.390069	-0.000366	0.096802	-0.003906	0.275527	-1.920337	21.698799
1866	0	0.010701	9.655788	-0.401158	0.000110	0.096558	-0.004018	0.267054	-1.911999	21.691863
1867	0	-0.024546	9.619177	-0.334628	-0.000244	0.096191	-0.003357	0.253179	-1.905242	21.689173
1868	0	-0.049446	9.552028	-0.351164	-0.000491	0.095520	-0.003519	0.243259	-1.896048	21.682828
1869	0	-0.048994	9.527617	-0.322611	-0.000488	0.095276	-0.003235	0.231557	-1.888858	21.678816
1870	0	-0.048672	9.490999	-0.345386	-0.000492	0.094910	-0.003462	0.220464	-1.890252	21.680500
1871	0	-0.018302	9.460463	-0.402506	-0.000183	0.094604	-0.004028	0.215341	-1.885226	21.674680
1872	0	-0.006010	9.448269	-0.401638	-0.000061	0.094482	-0.004023	0.206425	-1.881272	21.673433
1873	0	-0.018164	9.472667	-0.347611	-0.000183	0.094727	-0.003479	0.201305	-1.878009	21.675334
1874	0	-0.035827	9.460464	-0.359190	-0.000363	0.094604	-0.003595	0.195966	-1.879003	21.669927
1875	0	-0.054188	9.454359	-0.329335	-0.000549	0.094543	-0.003296	0.191561	-1.882885	21.670816
1876	0	-0.035152	9.472676	-0.310207	-0.000352	0.094727	-0.003108	0.182687	-1.878340	21.673639
1877	0	-0.060253	9.460474	-0.310664	-0.000610	0.094604	-0.003113	0.173884	-1.882683	21.672884
1878	0	-0.022933	9.478768	-0.358737	-0.000229	0.094788	-0.003590	0.169520	-1.877112	21.676065
1879	0	-0.060929	9.515384	-0.402768	-0.000610	0.095154	-0.004028	0.167173	-1.873345	21.681965
1880	0	-0.042188	9.558111	-0.341594	-0.000425	0.095581	-0.003417	0.163934	-1.872560	21.690260
1881	0	-0.035622	9.600855	-0.377870	-0.000366	0.096008	-0.003784	0.155619	-1.879484	21.697088
1882	0	-0.009929	9.649666	-0.401608	-0.000103	0.096497	-0.004018	0.151751	-1.878891	21.703450
1883	0	-0.035854	9.716804	-0.390516	-0.000366	0.097168	-0.003906	0.148445	-1.882990	21.712646
1884	0	-0.059114	9.722904	-0.372105	-0.000595	0.097229	-0.003721	0.146662	-1.882604	21.714682
1885	0	-0.078368	9.771735	-0.347940	-0.000793	0.097717	-0.003479	0.145355	-1.889066	21.719406
1886	0	-0.052572	9.820467	-0.402854	-0.000530	0.098205	-0.004029	0.142678	-1.889348	21.726997
1887	0	-0.048143	9.875490	-0.408974	-0.000488	0.098755	-0.004089	0.141405	-1.892272	21.733357
1888	0	-0.028844	9.905908	-0.439625	-0.000292	0.099059	-0.004395	0.140549	-1.891169	21.740286
1889	0	-0.048135	9.918211	-0.451775	-0.000488	0.099182	-0.004517	0.140084	-1.894161	21.749663
1890	0	-0.077705	9.979152	-0.476429	-0.000780	0.099792	-0.004764	0.139104	-1.892641	21.756830
1891	0	-0.073017	9.985355	-0.451631	-0.000732	0.099854	-0.004517	0.137216	-1.890174	21.758121
1892	0	-0.102443	10.028093	-0.433172	-0.001034	0.100281	-0.004333	0.133313	-1.895847	21.766588
1893	0	-0.072804	10.076908	-0.408931	-0.000732	0.100769	-0.004089	0.132050	-1.895700	21.764569
1894	0	-0.059971	10.070825	-0.438917	-0.000602	0.100708	-0.004395	0.124146	-1.893014	21.770847
1895	0	-0.048224	10.089122	-0.512540	-0.000488	0.100891	-0.005127	0.120939	-1.894815	21.774650
1896	0	-0.066084	10.089138	-0.493540	-0.000660	0.100891	-0.004941	0.113047	-1.888735	21.776069
1897	0	-0.060779	10.076930	-0.518336	-0.000610	0.100769	-0.005188	0.106376	-1.886578	21.777861
1898	0	-0.072583	10.095227	-0.462768	-0.000728	0.100952	-0.004630	0.102071	-1.883582	21.781540
1899	0	-0.067016	10.052509	-0.457376	-0.000671	0.100525	-0.004578	0.096528	-1.879860	21.779172
1900	0	-0.055372	10.021979	-0.475099	-0.000547	0.100220	-0.004753	0.092776	-1.867563	21.777655
1901	0	-0.073178	9.973163	-0.396270	-0.000732	0.099731	-0.003967	0.086140	-1.863188	21.775097
1902	0	-0.091333	9.930427	-0.371291	-0.000915	0.099304	-0.003715	0.082986	-1.859473	21.773630
1903	0	-0.067271	9.924323	-0.359915	-0.000671	0.099243	-0.003601	0.079527	-1.852776	21.772095
1904	0	-0.067670	9.887719	-0.346789	-0.000674	0.098877	-0.003475	0.069852	-1.844750	21.770457
1905	0	-0.061317	9.808376	-0.347111	-0.000610	0.098083	-0.003479	0.059414	-1.836282	21.769330
1906	0	-0.043900	9.783961	-0.376160	-0.000433	0.097839	-0.003769	0.049829	-1.824007	21.763293
1907	0	-0.036813	9.716814	-0.414627	-0.000366	0.097168	-0.004150	0.044052	-1.816563	21.756221
1908	0	-0.055864	9.686286	-0.395731	-0.000553	0.096863	-0.003960	0.040082	-1.804903	21.750707
1909	0	-0.042891	9.655778	-0.359663	-0.000427	0.096558	-0.003601	0.033557	-1.797771	21.747688
1910	0	-0.061599	9.600839	-0.432259	-0.000614	0.096008	-0.004325	0.029598	-1.790475	21.746253
1911	0	-0.042889	9.558109	-0.329478	-0.000427	0.095581	-0.003296	0.027027	-1.783323	21.742917
1912	0	-0.055632	9.558031	-0.408222	-0.000553	0.095580	-0.004087	0.019598	-1.774366	21.739427
1913	0	-0.036897	9.521513	-0.353203	-0.000366	0.095215	-0.003540	0.008751	-1.765885	21.732309
1914	0	-0.006939	9.515397	-0.345921	-0.000067	0.095154	-0.003464	0.001854	-1.757602	21.733153
1915	0	-0.005802	9.484887	-0.335042	-0.000061	0.094849	-0.003357	-0.007172	-1.756052	21.728061
1916	0	-0.035856	9.442139	-0.413798	-0.000360	0.094421	-0.004138	-0.008545	-1.753294	21.727382
1917	0	-0.036546	9.454351	-0.366076	-0.000366	0.094543	-0.003662	-0.011809	-1.749147	21.734771
1918	0	-0.060604	9.442148	-0.353526	-0.000609	0.094421	-0.003537	-0.015413	-1.748085	21.731909
1919	0	-0.067253	9.490962	-0.354121	-0.000671	0.094910	-0.003540	-0.015491	-1.741625	21.734431
1920	0	-0.030476	9.490882	-0.347933	-0.000308	0.094909	-0.003482	-0.020150	-1.740522	21.740518
1921	0	-0.024162	9.490980	-0.323124	-0.000244	0.094910	-0.003235	-0.026077	-1.738505	21.743335
1922	0	-0.011251	9.497078	-0.322611	-0.000117	0.094971	-0.003228	-0.030307	-1.739274	21.749874
1923	0	-0.042266	9.576416	-0.317454	-0.000427	0.095764	-0.003174	-0.030706	-1.739601	21.745289
1924	0	-0.047761	9.588510	-0.379084	-0.000480	0.095885	-0.003786	-0.026583	-1.737036	21.748371
1925	0	-0.030011	9.643550	-0.396875	-0.000305	0.096436	-0.003967	-0.026279	-1.737977	21.747742
1926	0	-0.028900	9.667863	-0.354718	-0.000296	0.096679	-0.003544	-0.024060	-1.740825	21.756712
1927	0	-0.048018	9.710674	-0.439971	-0.000488	0.097107	-0.004395	-0.019442	-1.745328	21.758274
1928	0	-0.070879	9.747196	-0.368014	-0.000716	0.097472	-0.003673	-0.012275	-1.749027	21.761801
1929	0	-0.078581	9.820522	-0.428185	-0.000793	0.098206	-0.004272	-0.003115	-1.752918	21.769960
1930	0	-0.034838	9.850966	-0.380692	-0.000351	0.098510	-0.003803	-0.000487	-1.750884	21.774660
1931	0	-0.030404	9.912098	-0.390930	-0.000305	0.099121	-0.003906	0.000883	-1.747269	21.788594
1932	0	-0.023880	9.924195	-0.459018	-0.000242	0.099242	-0.004584	0.006056	-1.746198	21.791898
1933	0	-0.054398	9.948700	-0.415836	-0.000549	0.099487	-0.004150	0.013649	-1.747301	21.795989
1934	0	-0.078033	9.991350	-0.471849	-0.000783	0.099914	-0.004716	0.015082	-1.745280	21.798383
1935	0	-0.066980	10.046361	-0.415691	-0.000671	0.100464	-0.004150	0.020881	-1.742057	21.803076
1936	0	-0.072804	10.027943	-0.472130	-0.000730	0.100280	-0.004713	0.028619	-1.738758	21.809463
1937	0	-0.054471	10.052480	-0.427553	-0.000549	0.100525	-0.004272	0.030570	-1.738960	21.812918
1938	0	-0.090463	10.058462	-0.434902	-0.000907	0.100585	-0.004340	0.038931	-1.736570	21.820530
1939	0	-0.084982	10.089102	-0.433659	-0.000854	0.100891	-0.004333	0.040820	-1.736835	21.827613
1940	0	-0.078309	10.089004	-0.409928	-0.000785	0.100890	-0.004096	0.043185	-1.733774	21.826333
1941	0	-0.024068	10.076890	-0.427592	-0.000244	0.100769	-0.004272	0.045579	-1.732661	21.829258
1942	0	-0.011658	10.015773	-0.421923	-0.000115	0.100158	-0.004219	0.044819	-1.726166	21.820492
1943	0	-0.073106	9.997546	-0.433652	-0.000732	0.099976	-0.004333	0.046988	-1.722649	21.820926
1944	0	-0.073221	9.979141	-0.483062	-0.000731	0.099792	-0.004828	0.048170	-1.715644	21.818876
1945	0	-0.067295	9.960926	-0.488503	-0.000671	0.099609	-0.004883	0.049752	-1.708780	21.812110
1946	0	-0.049899	9.948591	-0.471298	-0.000492	0.099486	-0.004704	0.058458	-1.695767	21.808252
1947	0	-0.043259	9.869372	-0.409194	-0.000427	0.098694	-0.004089	0.060596	-1.684406	21.800020
1948	0	-0.044477	9.808260	-0.366544	-0.000439	0.098083	-0.003668	0.057042	-1.672066	21.788394
1949	0	-0.049315	9.802245	-0.384479	-0.000488	0.098022	-0.003845	0.055617	-1.661211	21.780104
1950	0	-0.056494	9.747222	-0.353832	-0.000560	0.097472	-0.003540	0.052587	-1.649993	21.774913
1951	0	-0.030462	9.686285	-0.378269	-0.000305	0.096863	-0.003784	0.049585	-1.645543	21.772616
1952	0	-0.012160	9.643545	-0.372275	-0.000121	0.096436	-0.003720	0.051585	-1.639788	21.763611
1953	0	0.000142	9.619128	-0.458021	0.000000	0.096191	-0.004578	0.053625	-1.636414	21.755379
1954	0	-0.055070	9.576329	-0.397058	-0.000547	0.095763	-0.003973	0.049769	-1.627350	21.748734
1955	0	-0.036635	9.545919	-0.377907	-0.000366	0.095459	-0.003784	0.042335	-1.622110	21.748555
1956	0	-0.067401	9.509248	-0.311184	-0.000672	0.095093	-0.003103	0.051406	-1.614989	21.748910
1957	0	-0.054574	9.503169	-0.341977	-0.000549	0.095032	-0.003418	0.052150	-1.614251	21.751234
1958	0	-0.041623	9.460348	-0.311891	-0.000421	0.094604	-0.003117	0.054083	-1.614255	21.741705
1959	0	-0.006012	9.484866	-0.384449	-0.000061	0.094849	-0.003845	0.051924	-1.610293	21.739469
1960	0	-0.012467	9.448237	-0.329629	-0.000121	0.094482	-0.003295	0.052378	-1.600860	21.736021
1961	0	-0.017988	9.466541	-0.354329	-0.000183	0.094666	-0.003540	0.054817	-1.599751	21.739287
1962	0	-0.023758	9.460347	-0.440282	-0.000238	0.094604	-0.004401	0.055551	-1.595743	21.737807
1963	0	-0.042375	9.484851	-0.366571	-0.000427	0.094849	-0.003662	0.058578	-1.594922	21.736206
1964	0	-0.066051	9.472534	-0.367741	-0.000665	0.094726	-0.003670	0.066409	-1.594985	21.739446
1965	0	-0.054575	9.545875	-0.348591	-0.000549	0.095459	-0.003479	0.073299	-1.594236	21.741778
1966	0	-0.053868	9.533579	-0.386416	-0.000543	0.095336	-0.003860	0.077278	-1.594017	21.744995
1967	0	-0.023786	9.576383	-0.306272	-0.000244	0.095764	-0.003052	0.088727	-1.596601	21.753059
1968	0	0.020028	9.625016	-0.369445	0.000196	0.096251	-0.003685	0.098434	-1.597317	21.757673
1969	0	-0.011433	9.661857	-0.342055	-0.000122	0.096619	-0.003418	0.099963	-1.601524	21.760369
1970	0	-0.034430	9.692266	-0.361309	-0.000351	0.096923	-0.003607	0.105722	-1.604458	21.768206
1971	0	-0.078803	9.753385	-0.440276	-0.000793	0.097534	-0.004395	0.113527	-1.605907	21.775934
1972	0	-0.089738	9.789904	-0.436107	-0.000905	0.097899	-0.004351	0.123888	-1.609936	21.784267
1973	0	-0.060614	9.826602	-0.428634	-0.000610	0.098267	-0.004272	0.138414	-1.609896	21.788484
1974	0	-0.047336	9.850850	-0.455332	-0.000481	0.098509	-0.004545	0.145996	-1.613442	21.798286
1975	0	-0.066257	9.918181	-0.428118	-0.000671	0.099182	-0.004272	0.154379	-1.618690	21.805896
1976	0	-0.064507	9.924193	-0.368944	-0.000654	0.099242	-0.003680	0.163219	-1.624363	21.812735
1977	0	-0.060393	9.985327	-0.373075	-0.000610	0.099854	-0.003723	0.170510	-1.626738	21.813044
1978	0	-0.053500	10.009654	-0.441458	-0.000537	0.100097	-0.004411	0.173206	-1.624004	21.818905
1979	0	-0.054157	10.046367	-0.488780	-0.000549	0.100464	-0.004883	0.177280	-1.627874	21.824493
1980	0	-0.034821	10.046280	-0.452979	-0.000351	0.100463	-0.004527	0.178628	-1.626065	21.830240
1981	0	-0.036259	10.058587	-0.531158	-0.000366	0.100586	-0.005310	0.179084	-1.625224	21.828450
1982	0	-0.053527	10.076799	-0.513343	-0.000543	0.100768	-0.005131	0.180880	-1.628621	21.828383
1983	0	-0.060433	10.064683	-0.421563	-0.000610	0.100647	-0.004211	0.184340	-1.630468	21.829115
1984	0	-0.071659	10.070680	-0.404408	-0.000721	0.100707	-0.004037	0.191195	-1.630440	21.829288
1985	0	-0.048767	10.052465	-0.373003	-0.000488	0.100525	-0.003723	0.197752	-1.626105	21.831520
1986	0	-0.054708	10.027986	-0.453002	-0.000548	0.100280	-0.004531	0.195543	-1.622560	21.828123
1987	0	-0.036548	9.991453	-0.421190	-0.000366	0.099915	-0.004211	0.194603	-1.618428	21.831560
1988	0	-0.048882	9.948744	-0.500305	-0.000487	0.099487	-0.005006	0.190295	-1.611729	21.828018
1989	0	-0.073004	9.906013	-0.494268	-0.000732	0.099060	-0.004944	0.187758	-1.609505	21.826467
1990	0	-0.072903	9.857166	-0.476097	-0.000728	0.098572	-0.004759	0.188924	-1.602934	21.826274
1991	0	-0.067355	9.838860	-0.482286	-0.000671	0.098389	-0.004822	0.189045	-1.595423	21.823074
1992	0	-0.080352	9.808230	-0.409692	-0.000798	0.098083	-0.004092	0.193532	-1.584177	21.820560
1993	0	-0.061145	9.765625	-0.347894	-0.000610	0.097656	-0.003479	0.192564	-1.577720	21.813979
1994	0	-0.025079	9.741126	-0.378136	-0.000247	0.097411	-0.003784	0.188386	-1.568122	21.803788
1995	0	-0.030922	9.698488	-0.366134	-0.000305	0.096985	-0.003662	0.186487	-1.558225	21.795605
1996	0	-0.068153	9.631254	-0.372148	-0.000680	0.096313	-0.003722	0.184713	-1.551259	21.788475
1997	0	-0.043135	9.594744	-0.390144	-0.000427	0.095947	-0.003906	0.178103	-1.541250	21.778369
1998	0	-0.049446	9.582535	-0.383209	-0.000497	0.095825	-0.003836	0.172532	-1.539116	21.777423
1999	0	-0.048766	9.527596	-0.396546	-0.000488	0.095276	-0.003967	0.168960	-1.534883	21.776120
2000	0	-0.030548	9.509260	-0.451727	-0.000304	0.095093	-0.004514	0.171785	-1.528414	21.775531
2001	0	0.006292	9.497083	-0.433060	0.000061	0.094971	-0.004333	0.167133	-1.525683	21.772883
2002	0	-0.023345	9.484844	-0.402766	-0.000241	0.094849	-0.004023	0.171800	-1.530184	21.776147
2003	0	-0.036521	9.448238	-0.366327	-0.000366	0.094482	-0.003662	0.171822	-1.526423	21.776176
2004	0	-0.054347	9.442049	-0.421356	-0.000547	0.094420	-0.004214	0.169463	-1.526266	21.780455
2005	0	-0.036373	9.472667	-0.353750	-0.000366	0.094727	-0.003540	0.164963	-1.524308	21.783599
2006	0	-0.017593	9.515391	-0.347160	-0.000178	0.095154	-0.003474	0.160340	-1.522257	21.786960
2007	0	-0.048226	9.515383	-0.360142	-0.000488	0.095154	-0.003601	0.159482	-1.524509	21.783379
2008	0	-0.047248	9.527489	-0.354246	-0.000477	0.095275	-0.003541	0.159573	-1.524874	21.789813
2009	0	-0.036078	9.576395	-0.372898	-0.000366	0.095764	-0.003723	0.165117	-1.526420	21.793111
2010	0	-0.046540	9.588521	-0.386091	-0.000478	0.095885	-0.003858	0.167486	-1.536309	21.798240
2011	0	-0.017756	9.613028	-0.390882	-0.000183	0.096130	-0.003906	0.168957	-1.538023	21.801435
2012	0	-0.034919	9.631264	-0.354328	-0.000356	0.096313	-0.003546	0.164464	-1.540887	21.805299
2013	0	-0.029732	9.680177	-0.415077	-0.000305	0.096802	-0.004150	0.163255	-1.545293	21.811261
2014	0	-0.016047	9.716696	-0.421405	-0.000168	0.097167	-0.004212	0.163630	-1.549094	21.816041
2015	0	-0.060081	9.759510	-0.494723	-0.000610	0.097595	-0.004944	0.165804	-1.555388	21.826015
2016	0	-0.046062	9.808247	-0.452676	-0.000469	0.098083	-0.004524	0.167153	-1.560522	21.830138
2017	0	-0.054471	9.851067	-0.494574	-0.000549	0.098511	-0.004944	0.167716	-1.560981	21.835685
2018	0	-0.035419	9.905901	-0.458382	-0.000358	0.099059	-0.004581	0.168774	-1.560080	21.841414
2019	0	-0.079111	9.930404	-0.470351	-0.000793	0.099304	-0.004700	0.171543	-1.557896	21.845698
2020	0	-0.054249	9.942522	-0.452671	-0.000546	0.099425	-0.004524	0.172788	-1.556476	21.850532
2021	0	-0.024079	9.979236	-0.409240	-0.000244	0.099792	-0.004089	0.174871	-1.555395	21.852052
2022	0	0.000801	9.997464	-0.372953	0.000006	0.099975	-0.003730	0.172892	-1.553164	21.856341
2023	0	-0.084958	10.003674	-0.475921	-0.000854	0.100037	-0.004761	0.169697	-1.553875	21.856977
2024	0	-0.065739	10.034187	-0.469588	-0.000662	0.100342	-0.004697	0.167149	-1.554051	21.858642
2025	0	-0.085076	10.058605	-0.494229	-0.000854	0.100586	-0.004944	0.164019	-1.553378	21.858807
2026	0	-0.115244	10.021972	-0.500228	-0.001153	0.100220	-0.005002	0.162972	-1.549088	21.857605
2027	0	-0.048735	10.046397	-0.524709	-0.000488	0.100464	-0.005249	0.159510	-1.545240	21.858043
2028	0	-0.054875	10.052478	-0.463743	-0.000547	0.100525	-0.004635	0.161071	-1.538783	21.859841
2029	0	-0.067075	10.021982	-0.481985	-0.000671	0.100220	-0.004822	0.157535	-1.534588	21.859403
2030	0	-0.048990	9.991460	-0.445134	-0.000487	0.099915	-0.004453	0.154852	-1.526665	21.856798
2031	0	-0.054934	9.991476	-0.426750	-0.000549	0.099915	-0.004272	0.147720	-1.521711	21.860359
2032	0	-0.048876	9.930434	-0.480938	-0.000489	0.099304	-0.004812	0.143168	-1.517326	21.856059
2033	0	-0.061123	9.887706	-0.475846	-0.000610	0.098877	-0.004761	0.139199	-1.511383	21.857889
2034	0	-0.049311	9.851121	-0.517494	-0.000490	0.098511	-0.005184	0.127308	-1.503081	21.854936
2035	0	-0.054703	9.838879	-0.433120	-0.000549	0.098389	-0.004333	0.123636	-1.500749	21.849415
2036	0	-0.072995	9.777844	-0.365471	-0.000729	0.097778	-0.003658	0.118332	-1.494153	21.846144
2037	0	-0.043457	9.783977	-0.365014	-0.000427	0.097839	-0.003662	0.103190	-1.480563	21.839768
2038	0	-0.050602	9.698512	-0.320381	-0.000504	0.096985	-0.003212	0.092358	-1.472613	21.838011
2039	0	-0.048955	9.667972	-0.274508	-0.000488	0.096680	-0.002747	0.089428	-1.466034	21.832394
2040	0	-0.024812	9.637378	-0.389776	-0.000247	0.096374	-0.003903	0.081775	-1.459676	21.822703
2041	0	-0.012293	9.606980	-0.389489	-0.000122	0.096069	-0.003906	0.066911	-1.453698	21.821701
2042	0	-0.042764	9.582545	-0.424502	-0.000429	0.095825	-0.004251	0.059139	-1.450563	21.818467
2043	0	-0.024607	9.552033	-0.408206	-0.000244	0.095520	-0.004089	0.049042	-1.443325	21.818265
2044	0	-0.055485	9.521504	-0.407012	-0.000553	0.095215	-0.004075	0.041874	-1.436316	21.816900
2045	0	-0.066917	9.527593	-0.408858	-0.000671	0.095276	-0.004089	0.039927	-1.434010	21.811463
2046	0	-0.066693	9.472667	-0.329195	-0.000668	0.094727	-0.003295	0.034959	-1.429843	21.812738
2047	0	-0.042374	9.503182	-0.298853	-0.000427	0.095032	-0.002991	0.031063	-1.429072	21.812602
2048	0	-0.029637	9.478768	-0.243451	-0.000299	0.094788	-0.002438	0.025946	-1.426690	21.814704
2049	0	-0.005320	9.521513	-0.316547	-0.000061	0.095215	-0.003174	0.014661	-1.431122	21.809445
2050	0	0.008163	9.521478	-0.376951	0.000076	0.095215	-0.003768	0.015048	-1.432648	21.811919
2051	0	-0.036091	9.527604	-0.396400	-0.000366	0.095276	-0.003967	0.009814	-1.434100	21.812095
2052	0	-0.065663	9.558108	-0.469398	-0.000661	0.095581	-0.004694	0.008349	-1.434319	21.813598
2053	0	-0.047975	9.576439	-0.451260	-0.000488	0.095764	-0.004517	0.001929	-1.439637	21.819467
2054	0	-0.053082	9.606941	-0.359186	-0.000533	0.096069	-0.003593	-0.001150	-1.437403	21.816651
2055	0	-0.042308	9.637440	-0.269035	-0.000427	0.096375	-0.002686	0.002796	-1.437594	21.825699
2056	0	-0.035643	9.661771	-0.324517	-0.000359	0.096618	-0.003245	0.001022	-1.435289	21.829697
2057	0	-0.030034	9.722902	-0.305176	-0.000305	0.097229	-0.003052	-0.000503	-1.436118	21.833540
2058	0	-0.047338	9.747327	-0.378256	-0.000479	0.097473	-0.003785	-0.005401	-1.437630	21.844849
2059	0	-0.017886	9.790058	-0.390177	-0.000183	0.097900	-0.003906	-0.012325	-1.437763	21.851701
2060	0	-0.096787	9.796155	-0.474974	-0.000969	0.097961	-0.004752	-0.016701	-1.434128	21.856418
2061	0	-0.066448	9.838861	-0.476302	-0.000671	0.098389	-0.004761	-0.015722	-1.437291	21.861786
2062	0	-0.071045	9.893720	-0.482448	-0.000719	0.098937	-0.004827	-0.019634	-1.442392	21.865917
2063	0	-0.072692	9.899914	-0.427061	-0.000732	0.098999	-0.004272	-0.023552	-1.443914	21.873140
2064	0	-0.059687	9.997555	-0.366059	-0.000600	0.099976	-0.003659	-0.023561	-1.442479	21.877305
2065	0	-0.066616	10.009757	-0.366552	-0.000671	0.100098	-0.003662	-0.020939	-1.443523	21.876574
2066	0	-0.066538	9.985260	-0.360708	-0.000662	0.099853	-0.003609	-0.024296	-1.434600	21.880562
2067	0	-0.048703	10.015883	-0.347520	-0.000488	0.100159	-0.003479	-0.030320	-1.431208	21.886393
2068	0	-0.042103	10.046398	-0.438480	-0.000425	0.100464	-0.004387	-0.034317	-1.431255	21.890132
2069	0	-0.042698	10.021995	-0.445059	-0.000427	0.100220	-0.004456	-0.041355	-1.426666	21.890719
2070	0	-0.061320	10.028077	-0.530003	-0.000610	0.100281	-0.005301	-0.043315	-1.418539	21.893093
2071	0	-0.073244	10.003648	-0.525179	-0.000732	0.100037	-0.005249	-0.041600	-1.413635	21.895630
2072	0	-0.061051	10.021880	-0.494914	-0.000611	0.100219	-0.004950	-0.043136	-1.409659	21.887969
2073	0	-0.054978	9.985342	-0.396956	-0.000549	0.099854	-0.003967	-0.041868	-1.404216	21.888453
2074	0	-0.048808	9.966959	-0.390797	-0.000490	0.099669	-0.003911	-0.046715	-1.401727	21.888664
2075	0	-0.061119	9.942632	-0.304985	-0.000610	0.099426	-0.003052	-0.050241	-1.395827	21.891109
2076	0	-0.037366	9.912121	-0.377685	-0.000368	0.099121	-0.003780	-0.055564	-1.384499	21.889729
2077	0	-0.036616	9.863299	-0.377963	-0.000366	0.098633	-0.003784	-0.061840	-1.379570	21.882619
2078	0	-0.079715	9.808371	-0.450295	-0.000794	0.098083	-0.004508	-0.069075	-1.371484	21.881376
2079	0	-0.054995	9.765630	-0.463752	-0.000549	0.097656	-0.004639	-0.071565	-1.365853	21.877441
2080	0	-0.061515	9.753343	-0.402107	-0.000612	0.097533	-0.004026	-0.078903	-1.357523	21.871571
2081	0	-0.031040	9.704585	-0.415110	-0.000305	0.097046	-0.004150	-0.079011	-1.346424	21.863130
2082	0	-0.044156	9.698396	-0.347895	-0.000438	0.096984	-0.003481	-0.082595	-1.336987	21.862198
2083	0	-0.024406	9.655767	-0.292782	-0.000244	0.096558	-0.002930	-0.085757	-1.332007	21.851740
2084	0	-0.030522	9.606941	-0.365723	-0.000305	0.096069	-0.003659	-0.089559	-1.327071	21.853539
2085	0	-0.018568	9.582535	-0.274110	-0.000183	0.095825	-0.002747	-0.097551	-1.319114	21.857018
2086	0	-0.031080	9.552027	-0.340036	-0.000311	0.095520	-0.003407	-0.107285	-1.314297	21.853528
2087	0	-0.060819	9.545914	-0.384157	-0.000610	0.095459	-0.003845	-0.113081	-1.312020	21.855312
2088	0	-0.036273	9.521495	-0.365269	-0.000362	0.095215	-0.003655	-0.117503	-1.306693	21.850934
2089	0	-0.006280	9.539793	-0.354049	-0.000061	0.095398	-0.003540	-0.118499	-1.299742	21.855769
2090	0	-0.018378	9.478656	-0.390946	-0.000187	0.094787	-0.003907	-0.117079	-1.298663	21.853667
2091	0	-0.005699	9.515389	-0.335476	-0.000061	0.095154	-0.003357	-0.121231	-1.298714	21.858128
2092	0	-0.029349	9.521457	-0.360478	-0.000298	0.095215	-0.003597	-0.113333	-1.298683	21.856377
2093	0	-0.030384	9.533698	-0.329407	-0.000305	0.095337	-0.003296	-0.116800	-1.295393	21.852881
2094	0	-0.030294	9.521492	-0.329077	-0.000303	0.095215	-0.003293	-0.121083	-1.290991	21.859975
2095	0	-0.066686	9.552008	-0.268449	-0.000671	0.095520	-0.002686	-0.124135	-1.291722	21.870098
2096	0	-0.084043	9.594717	-0.378584	-0.000846	0.095947	-0.003782	-0.121322	-1.293433	21.875814
2097	0	-0.017753	9.631355	-0.390478	-0.000183	0.096313	-0.003906	-0.124603	-1.295247	21.881603
2098	0	-0.022833	9.637466	-0.402233	-0.000234	0.096375	-0.004025	-0.129640	-1.296722	21.880721
2099	0	-0.024176	9.667950	-0.421586	-0.000244	0.096680	-0.004211	-0.126042	-1.294739	21.888291
2100	0	-0.060004	9.710587	-0.446834	-0.000606	0.097106	-0.004465	-0.123643	-1.296452	21.890393
2101	0	-0.048160	9.741167	-0.410050	-0.000488	0.097412	-0.004089	-0.111960	-1.299483	21.893272
2102	0	-0.065306	9.802129	-0.381380	-0.000659	0.098022	-0.003807	-0.105581	-1.301601	21.898344
2103	0	-0.060642	9.820539	-0.366738	-0.000610	0.098206	-0.003662	-0.101153	-1.301436	21.907908
2104	0	-0.047236	9.869284	-0.367610	-0.000481	0.098693	-0.003674	-0.099657	-1.306255	21.908838
2105	0	-0.067077	9.899893	-0.421367	-0.000671	0.098999	-0.004211	-0.098323	-1.302136	21.908605
2106	0	-0.048459	9.918097	-0.470904	-0.000487	0.099181	-0.004704	-0.094713	-1.300498	21.914042
2107	0	-0.066217	9.979233	-0.421639	-0.000671	0.099792	-0.004211	-0.090551	-1.306282	21.919145
2108	0	-0.051893	9.979153	-0.428440	-0.000531	0.099792	-0.004283	-0.090528	-1.315572	21.926286
2109	0	-0.066766	9.997552	-0.409163	-0.000671	0.099976	-0.004089	-0.089229	-1.315011	21.926078
2110	0	-0.053900	10.027954	-0.428391	-0.000543	0.100280	-0.004277	-0.082910	-1.314346	21.927750
2111	0	-0.066871	10.021946	-0.397455	-0.000671	0.100220	-0.003967	-0.076043	-1.312603	21.931922
2112	0	-0.054248	10.015770	-0.453288	-0.000545	0.100158	-0.004532	-0.076026	-1.310142	21.930883
2113	0	-0.036589	10.034166	-0.451966	-0.000366	0.100342	-0.004517	-0.073889	-1.305696	21.932467
2114	0	-0.067467	10.015789	-0.519139	-0.000671	0.100158	-0.005195	-0.078816	-1.297156	21.930084
2115	0	-0.072895	9.997554	-0.445710	-0.000732	0.099976	-0.004456	-0.078516	-1.296329	21.931666
2116	0	-0.066140	9.985249	-0.446146	-0.000665	0.099853	-0.004459	-0.077392	-1.295311	21.930898
2117	0	-0.085126	9.936513	-0.445856	-0.000854	0.099365	-0.004456	-0.075098	-1.294206	21.928514
2118	0	-0.072729	9.930321	-0.342555	-0.000727	0.099303	-0.003425	-0.075115	-1.288613	21.923119
2119	0	-0.055004	9.899898	-0.354112	-0.000549	0.098999	-0.003540	-0.074746	-1.282824	21.915590
2120	0	-0.036735	9.857092	-0.354032	-0.000368	0.098571	-0.003543	-0.078624	-1.278768	21.907858
2121	0	-0.055250	9.814450	-0.384556	-0.000549	0.098145	-0.003845	-0.079378	-1.270203	21.905752
2122	0	-0.043696	9.789931	-0.445892	-0.000434	0.097899	-0.004457	-0.077601	-1.261824	21.901447
2123	0	-0.049080	9.777815	-0.409305	-0.000488	0.097778	-0.004089	-0.074326	-1.254030	21.895239
2124	0	-0.055753	9.710610	-0.464349	-0.000555	0.097106	-0.004646	-0.078736	-1.246290	21.891073
2125	0	-0.073464	9.649662	-0.451544	-0.000732	0.096497	-0.004517	-0.081059	-1.238851	21.881868
2126	0	-0.043621	9.631245	-0.427183	-0.000432	0.096313	-0.004271	-0.080863	-1.229061	21.883280
2127	0	-0.018324	9.631351	-0.286754	-0.000183	0.096313	-0.002869	-0.083345	-1.224003	21.881230
2128	0	-0.018619	9.600800	-0.324164	-0.000184	0.096008	-0.003233	-0.074075	-1.216567	21.876005
2129	0	-0.024353	9.570292	-0.318003	-0.000244	0.095703	-0.003174	-0.067879	-1.212455	21.876236
2130	0	-0.024130	9.509171	-0.361654	-0.000243	0.095092	-0.003613	-0.065194	-1.209854	21.871986
2131	0	-0.036572	9.490964	-0.366281	-0.000366	0.094910	-0.003662	-0.065430	-1.205601	21.869181
2132	0	-0.043080	9.509159	-0.446208	-0.000427	0.095092	-0.004457	-0.061067	-1.196552	21.867622
2133	0	-0.054634	9.503155	-0.397232	-0.000549	0.095032	-0.003967	-0.056013	-1.195319	21.864266
2134	0	-0.042284	9.496936	-0.471797	-0.000422	0.094970	-0.004710	-0.047886	-1.188982	21.863277
2135	0	-0.048654	9.497053	-0.372785	-0.000488	0.094971	-0.003723	-0.043512	-1.186310	21.864846
2136	0	-0.054740	9.515256	-0.331366	-0.000546	0.095153	-0.003305	-0.034665	-1.180310	21.861656
2137	0	-0.042679	9.545875	-0.318107	-0.000427	0.095459	-0.003174	-0.026929	-1.175946	21.856565
2138	0	-0.036273	9.564113	-0.288462	-0.000366	0.095641	-0.002884	-0.027193	-1.175247	21.851865
2139	0	-0.036501	9.613018	-0.336245	-0.000366	0.096130	-0.003357	-0.022194	-1.171998	21.856673
2140	0	-0.054273	9.600719	-0.355652	-0.000547	0.096007	-0.003551	-0.017606	-1.172852	21.860231
2141	0	-0.042329	9.637421	-0.470632	-0.000427	0.096375	-0.004700	-0.011056	-1.172820	21.862536
2142	0	-0.035231	9.661756	-0.514326	-0.000359	0.096618	-0.005140	-0.009032	-1.175515	21.866848
2143	0	-0.078699	9.716778	-0.476559	-0.000793	0.097168	-0.004761	-0.004892	-1.178412	21.874674
2144	0	-0.047018	9.734981	-0.465614	-0.000476	0.097350	-0.004649	0.001794	-1.180401	21.882490
2145	0	-0.042136	9.771710	-0.385047	-0.000427	0.097717	-0.003845	0.006180	-1.182672	21.893499
2146	0	-0.046669	9.802107	-0.368646	-0.000477	0.098022	-0.003674	0.019825	-1.189820	21.896864
2147	0	-0.029938	9.863265	-0.372802	-0.000305	0.098633	-0.003723	0.024402	-1.191745	21.893118
2148	0	-0.059122	9.893687	-0.453170	-0.000599	0.098937	-0.004527	0.028531	-1.195905	21.892574
2149	0	-0.042123	9.912089	-0.470462	-0.000427	0.099121	-0.004700	0.032868	-1.198142	21.894793
2150	0	-0.041196	9.930327	-0.458786	-0.000416	0.099303	-0.004588	0.031011	-1.197884	21.901579
2151	0	-0.067264	9.930409	-0.512883	-0.000671	0.099304	-0.005127	0.031918	-1.191739	21.903355
2152	0	-0.054852	9.991311	-0.544518	-0.000552	0.099914	-0.005436	0.041207	-1.191223	21.904864
2153	0	-0.072712	9.997530	-0.495033	-0.000732	0.099976	-0.004944	0.047315	-1.192590	21.907450
2154	0	-0.090134	10.003543	-0.484075	-0.000905	0.100036	-0.004835	0.052432	-1.192112	21.910051
2155	0	-0.060856	10.009760	-0.445708	-0.000610	0.100098	-0.004456	0.052947	-1.189438	21.910909
2156	0	-0.036058	10.021870	-0.403422	-0.000363	0.100219	-0.004032	0.054215	-1.187844	21.908986
2157	0	-0.030730	10.021969	-0.409010	-0.000305	0.100220	-0.004089	0.053966	-1.180654	21.905147
2158	0	-0.030977	10.009695	-0.475741	-0.000310	0.100097	-0.004763	0.046435	-1.176170	21.912465
2159	0	-0.048779	9.997563	-0.475995	-0.000488	0.099976	-0.004761	0.044470	-1.172017	21.906870
2160	0	-0.067339	9.942616	-0.518881	-0.000670	0.099426	-0.005187	0.045379	-1.163920	21.905160
2161	0	-0.061093	9.930406	-0.531269	-0.000610	0.099304	-0.005310	0.047272	-1.158569	21.904515
2162	0	-0.043395	9.893697	-0.488945	-0.000429	0.098937	-0.004889	0.047275	-1.148312	21.900555
2163	0	-0.030510	9.893787	-0.378717	-0.000305	0.098938	-0.003784	0.049797	-1.143595	21.893704
2164	0	-0.048632	9.844876	-0.379091	-0.000488	0.098449	-0.003791	0.048930	-1.141069	21.888565
2165	0	-0.054917	9.851056	-0.354527	-0.000549	0.098511	-0.003540	0.053997	-1.136444	21.885044
2166	0	-0.061026	9.783859	-0.397316	-0.000610	0.097838	-0.003978	0.047619	-1.131788	21.879136
2167	0	-0.024966	9.771726	-0.396764	-0.000244	0.097717	-0.003967	0.047041	-1.120553	21.874403
2168	0	-0.025591	9.673992	-0.463638	-0.000256	0.096740	-0.004640	0.042197	-1.115463	21.869332
2169	0	-0.024526	9.667984	-0.463535	-0.000244	0.096680	-0.004639	0.036943	-1.109460	21.872045
2170	0	-0.037085	9.613035	-0.506046	-0.000369	0.096130	-0.005060	0.036133	-1.102683	21.868550
2171	0	-0.030652	9.613056	-0.426804	-0.000305	0.096130	-0.004272	0.029815	-1.096378	21.865821
2172	0	-0.055051	9.582509	-0.414436	-0.000552	0.095825	-0.004142	0.031628	-1.093691	21.866954
2173	0	-0.072743	9.564205	-0.323703	-0.000732	0.095642	-0.003235	0.033101	-1.094921	21.867208
2174	0	-0.041949	9.545795	-0.360781	-0.000418	0.095458	-0.003606	0.034566	-1.087994	21.857951
2175	0	-0.030052	9.539814	-0.359634	-0.000305	0.095398	-0.003601	0.027663	-1.088885	21.857901
2176	0	-0.011260	9.539793	-0.359303	-0.000113	0.095398	-0.003592	0.027126	-1.085250	21.858268
2177	0	-0.006764	9.533692	-0.378382	-0.000061	0.095337	-0.003784	0.025404	-1.072662	21.860704
2178	0	-0.007494	9.503088	-0.427037	-0.000074	0.095031	-0.004272	0.021663	-1.067337	21.859483
2179	0	-0.060563	9.509279	-0.384558	-0.000610	0.095093	-0.003845	0.020776	-1.068378	21.862478
2180	0	-0.047519	9.564121	-0.457757	-0.000480	0.095641	-0.004579	0.018391	-1.069132	21.861861
2181	0	-0.036171	9.564198	-0.409225	-0.000366	0.095642	-0.004089	0.020833	-1.069829	21.857260
2182	0	-0.022930	9.570208	-0.361068	-0.000236	0.095702	-0.003608	0.022838	-1.072744	21.864736
2183	0	0.012382	9.600828	-0.360153	0.000122	0.096008	-0.003601	0.022157	-1.070174	21.864618
2184	0	0.006747	9.649551	-0.415401	0.000064	0.096496	-0.004151	0.023626	-1.069875	21.875621
2185	0	-0.041833	9.643553	-0.378566	-0.000427	0.096436	-0.003784	0.023959	-1.075878	21.881543
2186	0	-0.058698	9.686202	-0.427295	-0.000593	0.096862	-0.004276	0.018694	-1.078602	21.883474
2187	0	-0.060278	9.716814	-0.451403	-0.000610	0.097168	-0.004517	0.014171	-1.082927	21.888971
2188	0	-0.052882	9.771727	-0.500113	-0.000535	0.097717	-0.005000	0.014109	-1.085577	21.891003
2189	0	-0.035886	9.790034	-0.506743	-0.000366	0.097900	-0.005066	0.014336	-1.089557	21.898560
2190	0	-0.010177	9.850969	-0.458361	-0.000108	0.098510	-0.004581	0.015573	-1.091913	21.901296
2191	0	-0.048403	9.857172	-0.403021	-0.000488	0.098572	-0.004028	0.016333	-1.092275	21.906528
2192	0	-0.041667	9.911993	-0.367187	-0.000420	0.099120	-0.003666	0.021999	-1.091049	21.905689
2193	0	-0.054388	9.930397	-0.421750	-0.000549	0.099304	-0.004211	0.027547	-1.092748	21.909851
2194	0	-0.028949	9.954752	-0.428210	-0.000295	0.099547	-0.004285	0.023110	-1.094118	21.913514
2195	0	-0.066408	9.979266	-0.475809	-0.000671	0.099792	-0.004761	0.018688	-1.097913	21.918465
2196	0	-0.114011	9.991470	-0.499840	-0.001145	0.099915	-0.005000	0.015419	-1.099334	21.923241
2197	0	-0.091151	9.997570	-0.488125	-0.000916	0.099976	-0.004883	0.012546	-1.099323	21.920593
2198	0	-0.060051	10.009777	-0.475569	-0.000603	0.100098	-0.004758	0.008732	-1.097249	21.924736
2199	0	-0.029907	9.997592	-0.493736	-0.000305	0.099976	-0.004944	0.000025	-1.099642	21.928178
2200	0	-0.035077	10.034184	-0.419844	-0.000355	0.100342	-0.004199	-0.001788	-1.099579	21.928583
2201	0	-0.067028	9.979253	-0.427141	-0.000671	0.099792	-0.004272	-0.004241	-1.096247	21.931104
2202	0	-0.079081	9.991475	-0.451040	-0.000792	0.099915	-0.004515	-0.010421	-1.092495	21.931756
2203	0	-0.048615	9.979272	-0.500026	-0.000488	0.099792	-0.005005	-0.016472	-1.090349	21.922405
2204	0	-0.024257	9.967049	-0.493354	-0.000240	0.099670	-0.004935	-0.019494	-1.083173	21.921423
2205	0	-0.036680	9.906040	-0.469251	-0.000366	0.099060	-0.004700	-0.028870	-1.077887	21.919533
2206	0	-0.079682	9.875478	-0.505337	-0.000795	0.098755	-0.005052	-0.027858	-1.071608	21.916709
2207	0	-0.091582	9.863293	-0.426977	-0.000916	0.098633	-0.004272	-0.031884	-1.066627	21.911382
2208	0	-0.104346	9.802255	-0.389801	-0.001039	0.098022	-0.003901	-0.037153	-1.056288	21.910431
2209	0	-0.030614	9.796160	-0.420730	-0.000305	0.097961	-0.004211	-0.042996	-1.050522	21.906255
2210	0	-0.012765	9.747324	-0.371281	-0.000124	0.097473	-0.003716	-0.047164	-1.041541	21.905016
2211	0	-0.030898	9.747341	-0.396059	-0.000305	0.097473	-0.003967	-0.056206	-1.032461	21.904708
2212	0	-0.037706	9.710730	-0.412823	-0.000374	0.097107	-0.004137	-0.067677	-1.024046	21.903972
2213	0	-0.036703	9.667987	-0.353487	-0.000366	0.096680	-0.003540	-0.074964	-1.018464	21.904755
2214	0	-0.049352	9.637499	-0.412924	-0.000490	0.096375	-0.004141	-0.089683	-1.009874	21.900935
2215	0	-0.055218	9.613059	-0.432832	-0.000549	0.096130	-0.004333	-0.096774	-1.001859	21.896859
2216	0	-0.043163	9.600853	-0.413571	-0.000433	0.096008	-0.004141	-0.104009	-0.998851	21.896622
2217	0	-0.030183	9.582543	-0.426735	-0.000305	0.095825	-0.004272	-0.111422	-0.998270	21.901050
2218	0	-0.030491	9.564234	-0.376787	-0.000299	0.095642	-0.003775	-0.120477	-0.987096	21.897408
2219	0	-0.042213	9.533726	-0.340888	-0.000427	0.095337	-0.003418	-0.132678	-0.988684	21.900352
2220	0	-0.023994	9.545912	-0.351781	-0.000235	0.095459	-0.003522	-0.138684	-0.977664	21.897498
2221	0	-0.049155	9.564221	-0.365846	-0.000488	0.095642	-0.003662	-0.144334	-0.969194	21.900590
2222	0	-0.097654	9.533719	-0.365013	-0.000983	0.095337	-0.003655	-0.151773	-0.972637	21.899153
2223	0	-0.079162	9.527609	-0.432914	-0.000793	0.095276	-0.004333	-0.158282	-0.970279	21.902799
2224	0	-0.060537	9.576417	-0.365371	-0.000607	0.095764	-0.003654	-0.159338	-0.968260	21.904618
2225	0	-0.024327	9.576419	-0.408861	-0.000244	0.095764	-0.004089	-0.161223	-0.964704	21.901414
2226	0	-0.042019	9.576417	-0.402782	-0.000426	0.095764	-0.004027	-0.161890	-0.967434	21.903082
2227	0	-0.036123	9.613046	-0.372130	-0.000366	0.096130	-0.003723	-0.165139	-0.968772	21.900352
2228	0	-0.059269	9.667973	-0.365936	-0.000601	0.096680	-0.003659	-0.166379	-0.973870	21.906999
2229	0	-0.066288	9.692390	-0.427209	-0.000671	0.096924	-0.004272	-0.168046	-0.979366	21.909891
2230	0	-0.022654	9.741209	-0.421198	-0.000228	0.097412	-0.004211	-0.168622	-0.976445	21.911844
2231	0	-0.017739	9.753421	-0.427209	-0.000183	0.097534	-0.004272	-0.170415	-0.978620	21.920080
2232	0	-0.035171	9.783936	-0.463886	-0.000356	0.097839	-0.004639	-0.171417	-0.978767	21.922422
2233	0	-0.079195	9.838851	-0.415452	-0.000793	0.098389	-0.004150	-0.167841	-0.975978	21.926661
2234	0	-0.102761	9.802133	-0.434772	-0.001035	0.098022	-0.004342	-0.162610	-0.979766	21.932819
2235	0	-0.115775	9.869397	-0.427021	-0.001160	0.098694	-0.004272	-0.166485	-0.977451	21.938210
2236	0	-0.060097	9.906032	-0.463020	-0.000607	0.099060	-0.004635	-0.172874	-0.980442	21.936484
2237	0	-0.017955	9.918189	-0.427813	-0.000183	0.099182	-0.004272	-0.167310	-0.979985	21.933269
2238	0	-0.078308	9.960859	-0.470819	-0.000787	0.099608	-0.004711	-0.171807	-0.979693	21.934162
2239	0	-0.042478	9.985361	-0.384295	-0.000427	0.099854	-0.003845	-0.175831	-0.978025	21.941781
2240	0	-0.072640	9.973162	-0.408151	-0.000728	0.099731	-0.004086	-0.181447	-0.974893	21.939335
2241	0	-0.055402	9.997549	-0.482329	-0.000549	0.099976	-0.004822	-0.180804	-0.964976	21.940544
2242	0	-0.068121	9.991366	-0.445792	-0.000681	0.099914	-0.004459	-0.183465	-0.960098	21.936939
2243	0	-0.067068	9.979236	-0.415343	-0.000671	0.099792	-0.004150	-0.181107	-0.956357	21.938185
2244	0	-0.054919	9.991376	-0.482507	-0.000548	0.099914	-0.004828	-0.185746	-0.950894	21.929304
2245	0	-0.024512	9.973141	-0.421217	-0.000244	0.099731	-0.004211	-0.185844	-0.945205	21.928830
2246	0	-0.049181	9.942534	-0.378540	-0.000491	0.099425	-0.003786	-0.187591	-0.939857	21.926721
2247	0	-0.042855	9.942643	-0.445176	-0.000427	0.099426	-0.004456	-0.192995	-0.933819	21.926617
2248	0	-0.073748	9.875478	-0.438989	-0.000735	0.098755	-0.004388	-0.191573	-0.926728	21.923397
2249	0	-0.103738	9.869388	-0.469900	-0.001038	0.098694	-0.004700	-0.193814	-0.922446	21.931241
2250	0	-0.067349	9.851088	-0.396246	-0.000671	0.098511	-0.003966	-0.199334	-0.915446	21.930627
2251	0	-0.061503	9.820578	-0.377778	-0.000610	0.098206	-0.003784	-0.207750	-0.905420	21.926140
2252	0	-0.031637	9.790038	-0.371093	-0.000315	0.097900	-0.003711	-0.208634	-0.898941	21.928092
2253	0	-0.030534	9.790057	-0.335169	-0.000305	0.097900	-0.003357	-0.215732	-0.894162	21.925671
2254	0	-0.024666	9.729010	-0.352881	-0.000245	0.097290	-0.003531	-0.218469	-0.887680	21.914377
2255	0	-0.036570	9.729023	-0.335134	-0.000366	0.097290	-0.003357	-0.225931	-0.883681	21.909228
2256	0	-0.085442	9.661863	-0.328595	-0.000854	0.096619	-0.003285	-0.226396	-0.878098	21.910470
2257	0	-0.030851	9.643561	-0.323262	-0.000305	0.096436	-0.003235	-0.229729	-0.869457	21.898993
2258	0	-0.018754	9.600866	-0.371017	-0.000191	0.096008	-0.003719	-0.241719	-0.868731	21.897908
2259	0	-0.005993	9.625251	-0.341613	-0.000061	0.096252	-0.003418	-0.244670	-0.865423	21.888663
2260	0	-0.005909	9.576418	-0.335352	-0.000059	0.095764	-0.003354	-0.246241	-0.860891	21.883396
2261	0	-0.055181	9.576412	-0.366279	-0.000549	0.095764	-0.003662	-0.246234	-0.853345	21.877337
2262	0	-0.061271	9.545803	-0.323756	-0.000616	0.095458	-0.003237	-0.246216	-0.852819	21.873669
2263	0	-0.048471	9.576415	-0.280870	-0.000488	0.095764	-0.002808	-0.245979	-0.852545	21.873925
2264	0	-0.041646	9.564127	-0.317314	-0.000421	0.095641	-0.003177	-0.251555	-0.853026	21.878707
2265	0	-0.042542	9.551998	-0.354122	-0.000427	0.095520	-0.003540	-0.251333	-0.850730	21.881011
2266	0	-0.048513	9.570206	-0.360694	-0.000485	0.095702	-0.003604	-0.248843	-0.846577	21.881618
2267	0	-0.048802	9.564181	-0.348665	-0.000488	0.095642	-0.003479	-0.240751	-0.842386	21.882947
2268	0	-0.017816	9.594615	-0.417044	-0.000183	0.095946	-0.004167	-0.237264	-0.843809	21.884343
2269	0	-0.042466	9.606921	-0.390955	-0.000427	0.096069	-0.003906	-0.234542	-0.842428	21.887642
2270	0	-0.035485	9.655666	-0.330349	-0.000361	0.096557	-0.003303	-0.234588	-0.845770	21.891458
2271	0	-0.036614	9.692359	-0.348567	-0.000366	0.096924	-0.003479	-0.228002	-0.841421	21.896623
2272	0	-0.048722	9.673951	-0.410888	-0.000488	0.096740	-0.004103	-0.221833	-0.838220	21.898466
2273	0	-0.042356	9.710686	-0.342056	-0.000427	0.097107	-0.003418	-0.219941	-0.838106	21.899722
2274	0	-0.022859	9.710588	-0.318326	-0.000237	0.097106	-0.003180	-0.216853	-0.844166	21.905015
2275	0	-0.072433	9.765610	-0.427735	-0.000732	0.097656	-0.004272	-0.212603	-0.849224	21.912637
2276	0	-0.089538	9.783816	-0.398478	-0.000900	0.097838	-0.003978	-0.205637	-0.850512	21.915577
2277	0	-0.073312	9.844957	-0.427547	-0.000732	0.098450	-0.004272	-0.203386	-0.845266	21.919495
2278	0	-0.067108	9.850936	-0.471560	-0.000673	0.098510	-0.004706	-0.193910	-0.843401	21.923261
2279	0	-0.066717	9.893767	-0.415870	-0.000671	0.098938	-0.004150	-0.185540	-0.843856	21.927470
2280	0	-0.041811	9.942503	-0.460107	-0.000420	0.099425	-0.004595	-0.179579	-0.841159	21.932032
2281	0	-0.072992	9.924294	-0.360786	-0.000732	0.099243	-0.003601	-0.172735	-0.839566	21.927572
[truncated: 501 more rows]
