# Supplementary material for: Properties of traditional bamboo carrying poles have implications for user interactions
Source: PLoS One. 2018 May 10;13(5):e0196208. doi: 10.1371/journal.pone.0196208 (PMC5945030; doi:10.1371/journal.pone.0196208)
Supplement: S1 Text — (ZIP) [file pone.0196208.s005.zip › ResTest_PoleD_L4Load2.txt]

// Start Time: Unknown
// Update Rate: 100.0Hz
// Filter Profile: human (34.3)
// Firmware Version: 2.1.4
PacketCounter	SampleTimeFine	Acc_X	Acc_Y	Acc_Z	VelInc_X	VelInc_Y	VelInc_Z	Roll	Pitch	Yaw	Latitude	Longitude	Altitude	Vel_X	Vel_Y	Vel_Z
287	0	-0.558007	9.991355	0.469030	-0.005554	0.099915	0.004700	0.184270	7.046528	14.793215
288	0	1.077458	9.919189	0.449496	0.010812	0.099188	0.004495	0.182844	7.089479	14.785221
289	0	1.933083	9.857515	0.280846	0.019348	0.098572	0.002808	0.181946	7.109591	14.784777
290	0	1.626392	9.778220	0.258038	0.016261	0.097783	0.002564	0.163889	7.106364	14.786963
291	0	0.441984	9.612919	0.031355	0.004395	0.096130	0.000305	0.153756	7.076160	14.786083
292	0	-1.145086	9.406528	0.129963	-0.011487	0.094061	0.001298	0.151789	7.032178	14.788260
293	0	-2.095307	9.137976	0.169547	-0.020996	0.091370	0.001709	0.170721	6.977997	14.782141
294	0	-1.824529	8.511167	0.331523	-0.018291	0.085101	0.003331	0.196549	6.915680	14.761623
295	0	-0.701785	7.776539	0.376462	-0.007080	0.077759	0.003784	0.227053	6.824140	14.733877
296	0	0.587361	7.054355	0.358935	0.005789	0.070549	0.003619	0.269955	6.686763	14.697083
297	0	1.011616	6.565818	0.156098	0.010010	0.065674	0.001587	0.305839	6.500237	14.658447
298	0	0.524357	7.218108	0.186885	0.005116	0.072189	0.001901	0.349965	6.297541	14.610345
299	0	-0.400004	9.387633	0.156352	-0.004089	0.093872	0.001587	0.378890	6.187598	14.580010
300	0	0.153998	7.463940	0.620583	0.001549	0.074646	0.006124	0.253507	6.200150	14.596822
301	0	0.735879	7.222052	0.855629	0.007385	0.072205	0.008667	0.429008	6.242565	14.599783
302	0	1.504208	5.756088	-1.728636	0.015030	0.057514	-0.017451	0.123772	6.246925	14.661099
303	0	0.644456	8.395337	-1.961193	0.006470	0.083984	-0.019470	0.315292	6.274595	14.649092
304	0	-1.336606	7.488077	0.057929	-0.013344	0.074885	0.000487	0.168318	6.310205	14.677609
305	0	-0.068142	8.056670	0.132008	-0.000671	0.080566	0.001343	0.202258	6.325787	14.723085
306	0	-0.057536	9.880148	-1.504576	-0.000501	0.098807	-0.015010	0.244593	6.415629	14.738647
307	0	1.021409	7.707699	2.976483	0.010254	0.077087	0.029724	0.195116	6.453096	14.797640
308	0	0.459414	11.084863	-1.075741	0.004644	0.110852	-0.010698	0.256903	6.505713	14.804642
309	0	1.524887	9.441948	2.952287	0.015320	0.094421	0.029480	0.213535	6.580201	14.841765
310	0	0.842341	11.243689	0.364223	0.008460	0.112434	0.003634	0.209543	6.617956	14.872613
311	0	0.101476	11.675808	1.448452	0.001038	0.116760	0.014465	0.190815	6.639987	14.874817
312	0	-1.113277	11.473114	1.068265	-0.011092	0.114738	0.010656	0.161893	6.678163	14.921681
313	0	-1.768083	12.273572	0.010400	-0.017639	0.122742	0.000122	0.178896	6.716953	14.919812
314	0	-0.605338	12.291724	-0.325097	-0.006004	0.122919	-0.003272	0.159005	6.760670	14.889910
315	0	-0.102733	12.634151	-0.831389	-0.000977	0.126343	-0.008301	0.171342	6.807897	14.899597
316	0	1.053707	13.111386	-0.085275	0.010573	0.131111	-0.000819	0.195131	6.837321	14.857332
317	0	1.079884	13.024944	0.072217	0.010803	0.130249	0.000732	0.202321	6.840581	14.843783
318	0	0.821760	13.366975	0.342027	0.008231	0.133668	0.003458	0.233610	6.851941	14.834435
319	0	0.263173	13.177573	0.956921	0.002625	0.131775	0.009583	0.242932	6.846497	14.803032
320	0	-0.569428	13.281800	1.117911	-0.005722	0.132814	0.011208	0.267503	6.823342	14.784743
321	0	-1.426708	13.318276	1.847617	-0.014282	0.133179	0.018494	0.284389	6.813175	14.755365
322	0	-0.881115	13.087053	1.824484	-0.008821	0.130866	0.018272	0.309323	6.808790	14.716291
323	0	0.281720	12.988543	1.321689	0.002808	0.129883	0.013245	0.331004	6.802598	14.677861
324	0	1.157131	12.420927	0.962180	0.011551	0.124209	0.009645	0.345512	6.785261	14.634061
325	0	1.388324	12.304391	0.119877	0.013855	0.123047	0.001221	0.357354	6.757107	14.582760
326	0	0.845079	11.632546	-0.059848	0.008413	0.116328	-0.000587	0.363352	6.717830	14.536692
327	0	0.235467	11.425614	-0.636473	0.002319	0.114258	-0.006348	0.377370	6.677743	14.492638
328	0	-0.471908	10.803311	-0.530947	-0.004755	0.108033	-0.005276	0.413162	6.634211	14.438456
329	0	-0.766564	10.418801	-0.429270	-0.007690	0.104187	-0.004272	0.437146	6.601898	14.381562
330	0	-0.395122	9.881909	0.065668	-0.003977	0.098818	0.000690	0.476040	6.569512	14.310415
331	0	0.100594	9.460510	0.259143	0.000977	0.094604	0.002625	0.512367	6.532909	14.244411
332	0	0.496914	8.990631	0.618875	0.004943	0.089906	0.006218	0.543047	6.501279	14.180971
333	0	0.533879	8.544917	0.785467	0.005310	0.085449	0.007874	0.561767	6.465922	14.121111
334	0	0.448213	8.251773	0.599243	0.004448	0.082519	0.006006	0.574761	6.420480	14.059878
335	0	0.137174	7.842950	0.354386	0.001343	0.078430	0.003540	0.565722	6.378413	14.004508
336	0	-0.321497	7.544246	0.288121	-0.003242	0.075441	0.002880	0.564040	6.337919	13.953675
337	0	-0.645233	7.360991	0.061267	-0.006470	0.073608	0.000610	0.562758	6.309157	13.903588
338	0	-0.655562	7.098721	-0.084876	-0.006560	0.070987	-0.000851	0.562177	6.298888	13.853749
339	0	-0.329818	6.988492	-0.287423	-0.003296	0.069885	-0.002869	0.571556	6.299480	13.816274
340	0	0.230619	6.793101	-0.350247	0.002314	0.067931	-0.003494	0.582596	6.308504	13.779139
341	0	0.658116	6.768822	-0.392013	0.006592	0.067688	-0.003906	0.600688	6.322586	13.740409
342	0	0.906713	6.677415	-0.223365	0.009074	0.066773	-0.002227	0.608258	6.332941	13.717015
343	0	0.939622	6.683371	-0.238700	0.009399	0.066833	-0.002380	0.616256	6.336926	13.698609
344	0	0.694762	6.823640	-0.325307	0.006950	0.068236	-0.003248	0.622660	6.340391	13.686345
345	0	0.201004	7.006860	-0.237673	0.002014	0.070068	-0.002380	0.616290	6.346647	13.680046
346	0	-0.294711	7.232545	-0.120683	-0.002938	0.072326	-0.001213	0.606364	6.360497	13.677459
347	0	-0.502297	7.531625	-0.072507	-0.005005	0.075317	-0.000732	0.595064	6.388049	13.678263
348	0	-0.330131	7.867033	0.135488	-0.003273	0.078671	0.001358	0.599690	6.429335	13.684751
349	0	0.027220	8.221461	0.286461	0.000305	0.082214	0.002869	0.606049	6.475249	13.697911
350	0	0.405067	8.588179	0.609403	0.004080	0.085880	0.006096	0.610113	6.513497	13.713542
351	0	0.558593	9.057788	0.714249	0.005615	0.090576	0.007141	0.610652	6.549618	13.733242
352	0	0.497312	9.393677	0.843406	0.005004	0.093936	0.008425	0.601062	6.586170	13.749317
353	0	0.259385	9.838816	0.709847	0.002625	0.098389	0.007080	0.580732	6.621236	13.762849
354	0	-0.235330	10.210666	0.529743	-0.002322	0.102108	0.005285	0.567600	6.655737	13.784703
355	0	-0.467450	10.687067	0.215257	-0.004639	0.106873	0.002136	0.550069	6.694424	13.801363
356	0	-0.518484	10.985749	-0.104866	-0.005139	0.109859	-0.001065	0.532688	6.742755	13.818430
357	0	-0.278115	11.389075	-0.201485	-0.002747	0.113892	-0.002014	0.533652	6.778019	13.827778
358	0	0.135487	11.718790	-0.061944	0.001392	0.117188	-0.000611	0.542333	6.815034	13.837834
359	0	0.540329	11.963038	0.108080	0.005432	0.119629	0.001099	0.560383	6.842776	13.846887
360	0	0.778801	12.268768	0.348065	0.007813	0.122685	0.003503	0.581905	6.866444	13.853152
361	0	0.615567	12.420796	0.742999	0.006165	0.124207	0.007446	0.597608	6.874369	13.859362
362	0	0.266404	12.561398	0.984522	0.002666	0.125613	0.009854	0.606021	6.876417	13.860380
363	0	-0.141287	12.670911	1.141111	-0.001404	0.126709	0.011414	0.608435	6.884269	13.864003
364	0	-0.368607	12.731912	1.035913	-0.003680	0.127318	0.010370	0.618403	6.889578	13.859291
365	0	-0.311367	12.695335	0.854126	-0.003113	0.126953	0.008545	0.621537	6.890423	13.851743
366	0	-0.036879	12.615983	0.548078	-0.000369	0.126160	0.005485	0.624236	6.890067	13.836073
367	0	0.427419	12.396266	0.359030	0.004272	0.123962	0.003601	0.633414	6.888188	13.826910
368	0	0.679407	12.194655	0.111911	0.006778	0.121947	0.001138	0.649545	6.872270	13.814628
369	0	0.478505	11.944501	0.114125	0.004761	0.119446	0.001160	0.665936	6.848311	13.801142
370	0	0.055973	11.572292	0.257214	0.000535	0.115723	0.002589	0.681916	6.823329	13.783690
371	0	-0.277553	11.261127	0.284446	-0.002808	0.112610	0.002869	0.706426	6.790323	13.774475
372	0	-0.454786	10.828256	0.511677	-0.004577	0.108280	0.005141	0.732338	6.759869	13.751719
373	0	-0.425124	10.461568	0.395266	-0.004272	0.104614	0.003967	0.748267	6.736432	13.728379
374	0	-0.157823	10.022160	0.386524	-0.001608	0.100221	0.003877	0.760499	6.702366	13.701165
375	0	0.112720	9.637464	0.352760	0.001099	0.096375	0.003540	0.773479	6.668190	13.670992
376	0	0.312921	9.240457	0.192448	0.003105	0.092405	0.001927	0.775052	6.637769	13.646767
377	0	0.344059	8.825597	0.024149	0.003418	0.088257	0.000244	0.775759	6.607089	13.615570
378	0	0.336002	8.550748	-0.104605	0.003339	0.085508	-0.001043	0.777202	6.577161	13.590174
379	0	0.319315	8.209159	-0.274491	0.003174	0.082092	-0.002747	0.772339	6.547862	13.560618
380	0	0.255818	7.946511	-0.226121	0.002540	0.079466	-0.002255	0.778864	6.519305	13.537726
381	0	0.086932	7.733135	-0.158821	0.000854	0.077332	-0.001587	0.779976	6.496199	13.522855
382	0	0.089219	7.519423	-0.019393	0.000883	0.075194	-0.000186	0.791664	6.481685	13.513684
383	0	0.097909	7.409662	-0.031201	0.000977	0.074097	-0.000305	0.802007	6.477261	13.508415
384	0	0.202088	7.250982	0.181230	0.002019	0.072510	0.001817	0.808769	6.473854	13.503892
385	0	0.219746	7.196046	0.262403	0.002197	0.071960	0.002625	0.809882	6.473270	13.507492
386	0	0.170665	7.171524	0.268824	0.001709	0.071715	0.002684	0.803608	6.476706	13.521972
387	0	0.060478	7.128900	0.134854	0.000610	0.071289	0.001343	0.794950	6.485563	13.531929
388	0	-0.075534	7.238669	-0.053009	-0.000744	0.072387	-0.000539	0.782067	6.504604	13.556937
389	0	-0.147550	7.348637	-0.108162	-0.001465	0.073486	-0.001099	0.756207	6.522419	13.582967
390	0	-0.198757	7.543964	-0.282057	-0.001975	0.075439	-0.002834	0.735699	6.542670	13.601311
391	0	-0.086941	7.806407	-0.224899	-0.000854	0.078064	-0.002258	0.723070	6.566179	13.628512
392	0	0.080050	8.160442	-0.174048	0.000822	0.081604	-0.001750	0.711726	6.598212	13.661353
393	0	0.217314	8.459537	-0.023736	0.002197	0.084595	-0.000244	0.705091	6.631957	13.693796
394	0	0.266834	8.770900	0.276838	0.002694	0.087708	0.002760	0.697178	6.665558	13.731141
395	0	0.320975	9.173596	0.441045	0.003235	0.091736	0.004395	0.680926	6.696159	13.772384
396	0	0.242142	9.564088	0.572479	0.002449	0.095641	0.005709	0.665301	6.727850	13.819240
397	0	0.113185	9.857054	0.771043	0.001160	0.098572	0.007690	0.644757	6.758075	13.861629
398	0	-0.003450	10.351161	0.658993	0.000003	0.103513	0.006572	0.626900	6.797943	13.904498
399	0	0.094205	10.681086	0.502562	0.000977	0.106812	0.005005	0.607231	6.834258	13.945708
400	0	0.221730	10.925204	0.366204	0.002250	0.109252	0.003644	0.590661	6.868076	13.976602
401	0	0.156076	11.346441	0.233447	0.001587	0.113464	0.002319	0.577371	6.894673	14.005061
402	0	0.150447	11.541771	0.150724	0.001534	0.115417	0.001495	0.567723	6.923967	14.035905
403	0	0.174051	11.871380	0.025008	0.001770	0.118713	0.000244	0.564281	6.953270	14.067647
404	0	0.150848	12.060564	0.166319	0.001526	0.120605	0.001659	0.561919	6.969827	14.084939
405	0	0.065220	12.219259	0.353641	0.000671	0.122192	0.003540	0.566482	6.987565	14.102342
406	0	-0.114679	12.359562	0.504613	-0.001139	0.123595	0.005057	0.577612	6.994606	14.115651
407	0	-0.141312	12.457260	0.787435	-0.001404	0.124573	0.007874	0.577435	7.002451	14.126564
408	0	-0.051811	12.487727	0.896843	-0.000507	0.124877	0.008973	0.582342	7.011536	14.136316
409	0	0.012214	12.475598	1.043559	0.000122	0.124756	0.010437	0.584006	7.010795	14.141122
410	0	0.019163	12.384031	0.878632	0.000183	0.123840	0.008786	0.583898	7.002474	14.139719
411	0	0.075280	12.176502	0.762936	0.000732	0.121765	0.007629	0.583686	6.982946	14.134587
412	0	0.048226	11.962771	0.519122	0.000466	0.119628	0.005187	0.579252	6.967229	14.126356
413	0	0.002212	11.724851	0.262541	0.000000	0.117249	0.002625	0.578005	6.944933	14.118255
414	0	0.012651	11.401280	0.145774	0.000103	0.114013	0.001466	0.585695	6.920480	14.109238
415	0	0.119353	11.071746	0.041649	0.001160	0.110718	0.000427	0.595822	6.884212	14.092401
416	0	0.173767	10.693134	0.045470	0.001713	0.106932	0.000466	0.607006	6.856224	14.072108
417	0	0.173792	10.333212	0.065915	0.001709	0.103333	0.000671	0.618923	6.822664	14.046739
418	0	0.197129	9.930286	0.155745	0.001947	0.099303	0.001563	0.623478	6.793813	14.018327
419	0	0.264685	9.558064	0.188197	0.002625	0.095581	0.001892	0.633640	6.765894	13.992049
420	0	0.183552	9.173449	0.254157	0.001813	0.091735	0.002543	0.634428	6.736795	13.968791
421	0	0.130050	8.789043	0.286635	0.001282	0.087891	0.002869	0.635912	6.711550	13.943604
422	0	0.103406	8.563114	0.249691	0.001013	0.085631	0.002498	0.635193	6.682171	13.913418
423	0	0.123978	8.203091	0.110236	0.001221	0.082031	0.001099	0.628101	6.654082	13.882417
424	0	0.072632	7.964974	0.098482	0.000708	0.079650	0.000983	0.624413	6.625807	13.855666
425	0	-0.053489	7.800300	0.061375	-0.000549	0.078003	0.000610	0.618487	6.603139	13.829759
426	0	-0.142296	7.507344	0.092823	-0.001437	0.075073	0.000922	0.608740	6.580127	13.806058
427	0	-0.084829	7.440193	-0.024284	-0.000854	0.074402	-0.000244	0.606113	6.568965	13.784335
428	0	-0.041403	7.275394	-0.127832	-0.000416	0.072754	-0.001280	0.603267	6.564619	13.769213
429	0	0.048664	7.214356	0.006429	0.000488	0.072144	0.000061	0.597645	6.566102	13.757706
430	0	0.121496	7.177741	-0.060104	0.001217	0.071777	-0.000605	0.591842	6.568315	13.753720
431	0	0.195014	7.110614	-0.133735	0.001953	0.071106	-0.001343	0.583233	6.572394	13.752728
432	0	0.267257	7.269334	-0.205649	0.002679	0.072693	-0.002065	0.570764	6.581873	13.755599
433	0	0.243382	7.403603	-0.102818	0.002441	0.074036	-0.001038	0.556658	6.593092	13.758436
434	0	0.180437	7.556206	-0.198410	0.001815	0.075562	-0.001995	0.540909	6.608946	13.767973
435	0	0.114598	7.806420	-0.017085	0.001160	0.078064	-0.000183	0.523314	6.628459	13.770839
436	0	0.129330	8.123804	0.064406	0.001313	0.081238	0.000635	0.511761	6.656190	13.782703
437	0	0.143840	8.416763	0.239123	0.001465	0.084167	0.002380	0.498469	6.691629	13.801304
438	0	0.132175	8.734020	0.442734	0.001348	0.087340	0.004416	0.485504	6.724441	13.817599
439	0	0.180178	9.100305	0.514390	0.001831	0.091003	0.005127	0.465481	6.760170	13.832940
440	0	0.204446	9.441911	0.694516	0.002074	0.094419	0.006931	0.449784	6.794968	13.844804
441	0	0.167850	9.802148	0.783148	0.001709	0.098022	0.007812	0.428958	6.828981	13.861297
442	0	-0.015217	10.198607	0.572821	-0.000124	0.101987	0.005714	0.414514	6.859483	13.878342
443	0	-0.003112	10.577323	0.349998	0.000000	0.105774	0.003479	0.392596	6.892414	13.890488
444	0	0.045275	10.870233	0.238398	0.000485	0.108703	0.002362	0.370618	6.926239	13.903483
445	0	-0.076425	11.242649	0.080195	-0.000732	0.112427	0.000793	0.362729	6.958208	13.915532
446	0	-0.143288	11.511101	0.063482	-0.001409	0.115111	0.000627	0.354960	6.981692	13.921424
447	0	-0.069878	11.773667	0.036083	-0.000671	0.117737	0.000366	0.360345	7.007275	13.919497
448	0	0.144479	12.023964	0.260925	0.001470	0.120239	0.002613	0.364026	7.029837	13.916331
449	0	0.199245	12.170493	0.584959	0.002014	0.121704	0.005859	0.373363	7.049241	13.914169
450	0	0.110623	12.365903	0.765802	0.001115	0.123658	0.007670	0.384351	7.056388	13.902647
451	0	0.066400	12.439012	1.018758	0.000671	0.124390	0.010193	0.388691	7.062611	13.890013
452	0	0.071521	12.506119	1.072907	0.000717	0.125061	0.010731	0.389234	7.064147	13.870243
453	0	0.031225	12.518321	1.000828	0.000305	0.125183	0.010010	0.389622	7.057322	13.849970
454	0	-0.016405	12.487812	0.737933	-0.000171	0.124878	0.007382	0.391384	7.050457	13.826815
455	0	0.098802	12.316916	0.554742	0.000977	0.123169	0.005554	0.396501	7.038689	13.804821
456	0	0.223066	12.133701	0.339297	0.002218	0.121337	0.003404	0.404535	7.025302	13.773962
457	0	0.233805	11.883539	0.230334	0.002319	0.118835	0.002319	0.418173	7.005379	13.747073
458	0	0.152447	11.590586	0.220570	0.001501	0.115906	0.002227	0.436550	6.980019	13.706328
459	0	0.143055	11.328145	0.229335	0.001404	0.113281	0.002319	0.460617	6.950843	13.669067
460	0	0.069188	10.955955	0.328389	0.000662	0.109559	0.003306	0.482111	6.917670	13.630378
461	0	-0.064641	10.571382	0.357838	-0.000671	0.105713	0.003601	0.504785	6.888920	13.582199
462	0	-0.114763	10.187038	0.372646	-0.001173	0.101870	0.003740	0.518644	6.858822	13.532600
463	0	-0.076513	9.783996	0.340711	-0.000793	0.097839	0.003418	0.529606	6.824028	13.485616
464	0	-0.003907	9.466591	0.277316	-0.000068	0.094666	0.002786	0.542472	6.787411	13.434474
465	0	-0.015836	9.069834	0.121663	-0.000183	0.090698	0.001221	0.545546	6.753439	13.386493
466	0	0.007021	8.758452	0.041062	0.000047	0.087584	0.000419	0.553961	6.719581	13.339025
467	0	0.117718	8.483855	-0.134783	0.001160	0.084839	-0.001343	0.557876	6.691606	13.288100
468	0	0.164054	8.148055	-0.068476	0.001620	0.081481	-0.000682	0.559251	6.659560	13.244978
469	0	0.123558	7.934537	-0.074375	0.001221	0.079346	-0.000732	0.573485	6.634642	13.206356
470	0	0.108092	7.733040	0.008775	0.001066	0.077331	0.000099	0.588410	6.609827	13.167764
471	0	0.135228	7.568342	-0.007068	0.001343	0.075684	-0.000061	0.601180	6.592523	13.134201
472	0	0.203683	7.476702	0.027709	0.002032	0.074767	0.000285	0.612156	6.583160	13.110748
473	0	0.232568	7.348630	0.206908	0.002319	0.073486	0.002075	0.620130	6.571448	13.085960
474	0	0.227060	7.287513	0.169067	0.002270	0.072875	0.001697	0.627889	6.568129	13.061011
475	0	0.195259	7.238772	0.170864	0.001953	0.072388	0.001709	0.627324	6.567071	13.040534
476	0	0.188997	7.263183	0.055001	0.001890	0.072632	0.000548	0.624119	6.565380	13.026913
477	0	0.133770	7.348646	-0.072855	0.001343	0.073486	-0.000732	0.618139	6.571435	13.021106
478	0	0.028666	7.458524	-0.175201	0.000295	0.074585	-0.001762	0.602326	6.581883	13.015633
479	0	-0.007355	7.659925	-0.225363	-0.000061	0.076599	-0.002258	0.595840	6.599113	13.017105
480	0	0.014550	7.904082	-0.211667	0.000156	0.079041	-0.002127	0.581734	6.613333	13.016782
481	0	0.071871	8.197034	-0.060967	0.000732	0.081970	-0.000610	0.581706	6.631182	13.024302
482	0	0.086398	8.496108	0.134888	0.000886	0.084961	0.001344	0.576131	6.659487	13.039143
483	0	0.107841	8.837904	0.317698	0.001099	0.088379	0.003174	0.573207	6.683983	13.049784
484	0	0.084922	9.173499	0.543985	0.000873	0.091735	0.005438	0.572382	6.711002	13.069860
485	0	0.107299	9.509229	0.690765	0.001099	0.095093	0.006897	0.560879	6.739561	13.084341
486	0	0.010084	9.838608	0.686727	0.000130	0.098387	0.006857	0.550449	6.770613	13.107141
487	0	-0.015306	10.125647	0.690892	-0.000122	0.101257	0.006897	0.538287	6.803238	13.126101
488	0	0.088004	10.534553	0.491772	0.000913	0.105346	0.004908	0.528876	6.836705	13.144939
489	0	0.235114	10.821567	0.239392	0.002380	0.108215	0.002380	0.516077	6.866037	13.159338
490	0	0.198698	11.132863	0.088239	0.002015	0.111328	0.000882	0.517250	6.893486	13.172556
491	0	0.107601	11.438015	-0.047635	0.001099	0.114380	-0.000488	0.506659	6.914856	13.186945
492	0	0.145958	11.651636	0.014327	0.001479	0.116516	0.000146	0.510452	6.932485	13.197463
493	0	0.144663	11.859173	0.126333	0.001465	0.118591	0.001282	0.529552	6.948326	13.209193
494	0	0.116007	11.999673	0.397691	0.001183	0.119996	0.003990	0.542886	6.967693	13.211214
495	0	-0.001313	12.152183	0.608683	0.000000	0.121521	0.006104	0.559855	6.977819	13.223987
496	0	-0.028179	12.237800	0.892931	-0.000272	0.122377	0.008938	0.568518	6.984930	13.227122
497	0	-0.000454	12.286470	1.012059	0.000000	0.122864	0.010132	0.579481	6.987039	13.226752
498	0	0.005099	12.280449	1.028245	0.000051	0.122804	0.010292	0.588938	6.985325	13.227107
499	0	0.000558	12.231468	0.860269	0.000000	0.122314	0.008606	0.592175	6.978026	13.222135
500	0	0.038318	12.072801	0.651495	0.000377	0.120728	0.006524	0.600761	6.969737	13.212632
501	0	0.068327	11.883599	0.450065	0.000671	0.118835	0.004517	0.615894	6.955934	13.200712
502	0	0.064879	11.663844	0.202410	0.000632	0.116638	0.002044	0.635307	6.937184	13.195009
503	0	0.032312	11.413590	0.088981	0.000305	0.114136	0.000916	0.661130	6.916392	13.185805
504	0	0.060629	11.132818	0.084249	0.000584	0.111328	0.000865	0.683942	6.890123	13.170903
505	0	0.087409	10.821545	0.132077	0.000854	0.108215	0.001343	0.706909	6.866468	13.156424
506	0	0.018156	10.473662	0.139772	0.000159	0.104736	0.001422	0.732709	6.838939	13.132989
507	0	0.038482	10.131874	0.180623	0.000366	0.101318	0.001831	0.759978	6.814822	13.108117
508	0	0.133895	9.777976	0.328549	0.001318	0.097779	0.003308	0.785565	6.787588	13.081595
509	0	0.185547	9.448239	0.279279	0.001831	0.094482	0.002808	0.802435	6.755210	13.058452
510	0	0.196285	9.161363	0.337826	0.001939	0.091614	0.003388	0.814283	6.722538	13.039283
511	0	0.154228	8.856202	0.212403	0.001526	0.088562	0.002136	0.828873	6.698323	13.012824
512	0	0.175270	8.605838	0.033457	0.001740	0.086059	0.000341	0.836969	6.677280	12.989496
513	0	0.123450	8.337392	0.078278	0.001221	0.083374	0.000793	0.851239	6.655128	12.973372
514	0	0.040407	8.129782	0.009453	0.000392	0.081298	0.000101	0.860482	6.634868	12.961674
515	0	-0.035312	7.965095	0.017800	-0.000366	0.079651	0.000183	0.867694	6.612627	12.944021
516	0	0.002916	7.855120	-0.093374	0.000025	0.078551	-0.000926	0.879361	6.603131	12.938593
517	0	0.067754	7.714834	-0.067642	0.000671	0.077148	-0.000671	0.887279	6.590935	12.934568
518	0	0.086760	7.623191	-0.032136	0.000866	0.076232	-0.000316	0.896354	6.585405	12.931196
519	0	0.067457	7.617185	0.048743	0.000671	0.076172	0.000488	0.898538	6.577811	12.934862
520	0	0.079967	7.574367	0.011758	0.000799	0.075744	0.000120	0.903922	6.574545	12.947970
521	0	0.078789	7.617194	0.054881	0.000793	0.076172	0.000549	0.906016	6.580235	12.958089
522	0	0.047098	7.745273	-0.097560	0.000477	0.077453	-0.000978	0.903287	6.586601	12.972403
523	0	0.029627	7.879646	-0.066653	0.000305	0.078796	-0.000671	0.897942	6.597362	12.991179
524	0	0.045604	8.044450	-0.138964	0.000470	0.080444	-0.001394	0.893414	6.615696	13.015337
525	0	0.138673	8.288603	0.000691	0.001404	0.082886	0.000000	0.886016	6.636956	13.036176
526	0	0.189976	8.520542	0.075135	0.001917	0.085205	0.000747	0.882945	6.657706	13.068886
527	0	0.211554	8.801318	0.219780	0.002136	0.088013	0.002197	0.885132	6.681726	13.096702
528	0	0.286149	9.118811	0.342240	0.002886	0.091187	0.003419	0.884059	6.708965	13.127379
529	0	0.247798	9.368955	0.518911	0.002502	0.093689	0.005188	0.886154	6.734869	13.162083
530	0	0.151137	9.728998	0.611148	0.001535	0.097290	0.006104	0.880256	6.759176	13.185758
531	0	0.021712	9.948677	0.678370	0.000244	0.099487	0.006775	0.872597	6.785827	13.217735
532	0	-0.075951	10.320759	0.613296	-0.000728	0.103209	0.006121	0.861145	6.816964	13.251031
533	0	-0.014578	10.546840	0.385404	-0.000122	0.105469	0.003845	0.853427	6.839265	13.273467
534	0	0.022992	10.833639	0.258682	0.000257	0.108336	0.002582	0.850033	6.864233	13.298625
535	0	-0.032567	11.096183	0.067638	-0.000305	0.110962	0.000671	0.847104	6.882751	13.328351
536	0	0.011618	11.285403	-0.004943	0.000141	0.112854	-0.000051	0.846918	6.905279	13.348660
537	0	0.126057	11.492947	0.060359	0.001282	0.114929	0.000610	0.855985	6.923445	13.372068
538	0	0.109730	11.627233	0.217336	0.001116	0.116272	0.002183	0.867377	6.938277	13.389628
539	0	0.071990	11.730997	0.389649	0.000732	0.117310	0.003906	0.878574	6.946808	13.403420
540	0	0.008871	11.828756	0.686895	0.000095	0.118287	0.006877	0.887822	6.949235	13.415549
541	0	-0.000344	11.846975	0.786585	0.000000	0.118469	0.007874	0.896332	6.948631	13.420654
542	0	-0.013154	11.895888	0.919487	-0.000130	0.118958	0.009200	0.902432	6.946364	13.426382
543	0	0.043152	11.871375	0.915030	0.000427	0.118713	0.009155	0.908220	6.938212	13.431207
544	0	0.130029	11.730992	0.736724	0.001289	0.117310	0.007375	0.916202	6.923680	13.430052
545	0	0.214339	11.615010	0.505836	0.002136	0.116150	0.005066	0.924354	6.912628	13.429703
546	0	0.197799	11.419683	0.351662	0.001966	0.114197	0.003525	0.932934	6.896999	13.425097
547	0	0.129045	11.187745	0.188557	0.001282	0.111877	0.001892	0.939738	6.883782	13.415537
548	0	0.101328	10.937400	0.150230	0.000993	0.109374	0.001513	0.950537	6.857888	13.404722
549	0	0.056478	10.675040	-0.007129	0.000549	0.106750	-0.000061	0.961558	6.836562	13.391467
550	0	0.040842	10.381986	0.051716	0.000396	0.103820	0.000529	0.975002	6.817910	13.377784
551	0	-0.010384	10.113533	0.041377	-0.000122	0.101135	0.000427	0.989949	6.792231	13.354373
552	0	0.017587	9.802265	0.142343	0.000157	0.098022	0.001438	1.006907	6.765824	13.333529
553	0	0.068390	9.503198	0.248997	0.000671	0.095032	0.002502	1.021453	6.746188	13.309817
554	0	0.040612	9.191912	0.246843	0.000390	0.091919	0.002478	1.032275	6.721567	13.281973
555	0	0.025851	9.002693	0.158069	0.000244	0.090027	0.001587	1.040045	6.698509	13.261980
556	0	0.058834	8.740243	0.236188	0.000577	0.087402	0.002368	1.047073	6.678926	13.228896
557	0	0.080525	8.538806	0.189290	0.000793	0.085388	0.001892	1.045490	6.658320	13.204971
558	0	0.016081	8.349512	0.146513	0.000145	0.083495	0.001466	1.046049	6.631611	13.180229
559	0	0.000915	8.154296	0.067232	0.000000	0.081543	0.000671	1.044597	6.613604	13.158284
560	0	0.062955	8.050440	-0.018343	0.000628	0.080504	-0.000182	1.046054	6.605221	13.134323
561	0	0.122429	7.946774	-0.042375	0.001221	0.079468	-0.000427	1.041113	6.594839	13.120714
562	0	0.165420	7.873440	-0.042093	0.001655	0.078734	-0.000421	1.041650	6.590168	13.106374
563	0	0.201411	7.849122	-0.060932	0.002014	0.078491	-0.000610	1.040458	6.585055	13.096956
564	0	0.207210	7.855148	-0.139441	0.002074	0.078551	-0.001402	1.030216	6.583139	13.092120
565	0	0.201099	7.910178	-0.170252	0.002014	0.079102	-0.001709	1.021144	6.582288	13.081256
566	0	0.114542	7.971222	-0.205503	0.001153	0.079712	-0.002063	1.011119	6.588324	13.081848
567	0	0.084765	8.142103	-0.060167	0.000854	0.081421	-0.000610	0.999836	6.592882	13.078591
568	0	0.034057	8.306899	-0.125814	0.000352	0.083069	-0.001265	0.992397	6.603793	13.084386
569	0	0.071969	8.557141	-0.011552	0.000732	0.085571	-0.000122	0.984926	6.615857	13.086410
570	0	0.093395	8.734021	0.246506	0.000950	0.087340	0.002454	0.971933	6.631656	13.096746
571	0	0.083715	9.002688	0.360455	0.000854	0.090027	0.003601	0.968968	6.648498	13.101392
572	0	0.110318	9.277207	0.514547	0.001123	0.092772	0.005134	0.955887	6.668110	13.107869
573	0	0.083266	9.521425	0.642037	0.000854	0.095215	0.006409	0.943314	6.688854	13.113807
574	0	-0.000371	9.844658	0.663385	0.000015	0.098448	0.006616	0.923937	6.705071	13.128970
575	0	-0.099786	10.095106	0.593535	-0.000977	0.100952	0.005920	0.908392	6.723638	13.137797
576	0	-0.012656	10.375748	0.327675	-0.000105	0.103758	0.003265	0.897201	6.742153	13.143628
577	0	0.095637	10.601796	0.184762	0.000977	0.106018	0.001831	0.880226	6.758477	13.141035
578	0	0.103672	10.894790	0.035331	0.001057	0.108948	0.000339	0.865799	6.773939	13.140840
579	0	0.108383	11.090101	0.031151	0.001099	0.110901	0.000305	0.860309	6.783580	13.139330
580	0	0.178710	11.273213	0.032500	0.001801	0.112732	0.000318	0.853974	6.791599	13.140172
581	0	0.182455	11.450208	0.109637	0.001831	0.114502	0.001099	0.857175	6.792255	13.136765
582	0	0.132391	11.560073	0.371598	0.001329	0.115601	0.003718	0.860391	6.791903	13.130904
583	0	0.029878	11.657757	0.530115	0.000305	0.116577	0.005310	0.870122	6.792385	13.126379
584	0	0.004223	11.761556	0.761340	0.000048	0.117616	0.007611	0.868622	6.792159	13.114585
585	0	0.023828	11.779799	0.829896	0.000244	0.117798	0.008301	0.870964	6.792319	13.103264
586	0	0.011392	11.761433	0.842485	0.000110	0.117615	0.008419	0.865352	6.782936	13.082548
587	0	0.031312	11.682086	0.678198	0.000305	0.116821	0.006775	0.858411	6.769558	13.061987
588	0	0.093543	11.590489	0.532072	0.000930	0.115905	0.005323	0.861192	6.758075	13.044859
589	0	0.110941	11.438006	0.395923	0.001099	0.114380	0.003967	0.869214	6.741062	13.025665
590	0	0.064937	11.248769	0.297439	0.000630	0.112488	0.002975	0.869363	6.715274	13.006305
591	0	0.019729	11.059575	0.127579	0.000183	0.110596	0.001282	0.875592	6.693720	12.985306
592	0	0.005065	10.784927	0.174805	0.000028	0.107849	0.001758	0.885561	6.662354	12.957257
593	0	0.020332	10.540783	0.163824	0.000183	0.105408	0.001648	0.895630	6.633265	12.923494
594	0	-0.000029	10.278336	0.161888	-0.000022	0.102783	0.001629	0.906171	6.601893	12.885123
595	0	0.051021	9.979247	0.145816	0.000488	0.099792	0.001465	0.912657	6.569234	12.838151
596	0	0.091681	9.722803	0.125480	0.000896	0.097228	0.001267	0.926792	6.537837	12.801872
597	0	0.111763	9.399408	0.200660	0.001099	0.093994	0.002014	0.935030	6.507520	12.762880
598	0	0.097154	9.149062	0.175025	0.000952	0.091491	0.001755	0.939907	6.475497	12.726418
599	0	0.135885	8.929422	0.140171	0.001343	0.089294	0.001404	0.941946	6.447507	12.693524
600	0	0.163358	8.654663	0.115214	0.001617	0.086547	0.001155	0.944598	6.418552	12.656447
601	0	0.153788	8.489970	0.134206	0.001526	0.084900	0.001343	0.945142	6.394971	12.628133
602	0	0.106857	8.318981	0.158771	0.001060	0.083190	0.001585	0.940877	6.376419	12.594023
603	0	0.086225	8.148186	0.121987	0.000854	0.081482	0.001221	0.941967	6.358022	12.566354
604	0	0.099703	8.038228	0.048561	0.000991	0.080382	0.000486	0.943058	6.341496	12.540292
605	0	0.116486	7.934563	0.024303	0.001160	0.079346	0.000244	0.944971	6.326308	12.520237
606	0	0.111207	7.873434	0.000238	0.001108	0.078734	-0.000003	0.937831	6.312942	12.502926
607	0	0.103906	7.843018	-0.036033	0.001038	0.078430	-0.000366	0.930090	6.303217	12.491407
608	0	0.103455	7.861242	-0.065729	0.001040	0.078612	-0.000660	0.927002	6.302641	12.477462
609	0	0.103355	7.916273	-0.090872	0.001038	0.079163	-0.000916	0.917853	6.300559	12.461764
610	0	0.072046	7.995618	-0.077052	0.000724	0.079956	-0.000780	0.905491	6.297951	12.457585
611	0	0.054125	8.123793	-0.084706	0.000549	0.081238	-0.000854	0.896541	6.301915	12.455491
612	0	0.064510	8.288588	-0.064810	0.000654	0.082886	-0.000657	0.886151	6.307465	12.462330
613	0	0.072074	8.514417	-0.017202	0.000732	0.085144	-0.000183	0.873198	6.315977	12.467510
614	0	0.105796	8.734037	0.240890	0.001074	0.087340	0.002402	0.866790	6.329370	12.477353
615	0	0.151010	8.972152	0.415955	0.001526	0.089722	0.004150	0.857924	6.341724	12.496439
616	0	0.165668	9.252802	0.540068	0.001676	0.092528	0.005389	0.846429	6.357117	12.513321
617	0	0.162551	9.484817	0.678674	0.001648	0.094849	0.006775	0.834836	6.375864	12.531116
618	0	0.133297	9.820308	0.638553	0.001357	0.098204	0.006371	0.820840	6.395824	12.544399
619	0	0.052465	10.015773	0.606053	0.000549	0.100159	0.006042	0.802625	6.415779	12.561180
620	0	0.059614	10.351330	0.450576	0.000621	0.103514	0.004493	0.790432	6.435153	12.573154
621	0	0.144321	10.583493	0.227379	0.001465	0.105835	0.002258	0.775899	6.450818	12.584589
622	0	0.109487	10.833750	0.114036	0.001115	0.108337	0.001130	0.767420	6.464308	12.598387
623	0	0.040823	11.077888	0.000766	0.000427	0.110779	0.000000	0.761842	6.476430	12.612584
624	0	0.079945	11.254895	0.050245	0.000815	0.112549	0.000504	0.765373	6.484948	12.626481
625	0	0.089754	11.431895	0.146796	0.000916	0.114319	0.001465	0.764428	6.494979	12.635475
626	0	0.056057	11.584392	0.397061	0.000573	0.115844	0.003973	0.768881	6.499177	12.642472
627	0	-0.000934	11.712698	0.615472	0.000000	0.117126	0.006165	0.780641	6.499865	12.652000
628	0	0.003597	11.779941	0.827210	0.000041	0.117799	0.008281	0.790878	6.496333	12.655296
629	0	0.029879	11.798149	0.975933	0.000305	0.117981	0.009766	0.798747	6.494039	12.657807
630	0	0.011589	11.798192	0.950791	0.000109	0.117982	0.009508	0.800808	6.478380	12.664090
631	0	0.049447	11.785892	0.836092	0.000488	0.117859	0.008362	0.803357	6.463749	12.666960
632	0	0.075072	11.645405	0.634639	0.000744	0.116454	0.006346	0.804134	6.448444	12.664972
633	0	0.135050	11.547860	0.487878	0.001343	0.115479	0.004883	0.809424	6.432112	12.660557
634	0	0.173808	11.346350	0.266343	0.001723	0.113463	0.002677	0.824310	6.408307	12.655251
635	0	0.135940	11.151124	0.144864	0.001343	0.111511	0.001465	0.842508	6.382307	12.654797
636	0	0.127294	10.949709	0.178357	0.001253	0.109497	0.001799	0.859370	6.352449	12.646089
637	0	0.068764	10.650653	0.261303	0.000671	0.106506	0.002625	0.872563	6.325806	12.630431
638	0	0.011213	10.388224	0.233884	0.000093	0.103882	0.002357	0.894246	6.294943	12.618205
639	0	0.001543	10.113552	0.243022	0.000000	0.101135	0.002441	0.907905	6.268191	12.602641
640	0	0.010857	9.826694	0.240512	0.000091	0.098267	0.002419	0.925524	6.237902	12.583798
641	0	0.062512	9.539821	0.285688	0.000610	0.095398	0.002869	0.940335	6.210891	12.562490
642	0	0.035088	9.252942	0.247244	0.000333	0.092529	0.002480	0.950090	6.179195	12.546127
643	0	0.075106	9.063722	0.200678	0.000732	0.090637	0.002014	0.960328	6.146157	12.530512
644	0	0.096599	8.819482	0.180896	0.000951	0.088195	0.001816	0.969818	6.116817	12.508977
645	0	0.098987	8.581539	0.207051	0.000977	0.085815	0.002075	0.977262	6.089567	12.498466
646	0	0.052700	8.428873	0.193437	0.000514	0.084289	0.001944	0.991110	6.062393	12.488475
647	0	0.031222	8.282472	0.091234	0.000305	0.082825	0.000916	0.996834	6.042924	12.477367
648	0	0.026626	8.148108	0.145123	0.000257	0.081481	0.001458	1.007963	6.020900	12.467407
649	0	0.031103	8.013919	0.188994	0.000305	0.080139	0.001892	1.012746	6.002961	12.465694
650	0	0.104959	7.940585	0.145590	0.001049	0.079406	0.001460	1.020548	5.992544	12.465114
651	0	0.110196	7.910159	0.103216	0.001099	0.079102	0.001038	1.030272	5.978070	12.465641
652	0	0.158947	7.916174	0.090141	0.001593	0.079162	0.000904	1.036512	5.973131	12.474625
653	0	0.176820	7.928469	0.049104	0.001770	0.079285	0.000488	1.034511	5.966076	12.477447
654	0	0.139853	7.995609	-0.066543	0.001400	0.079956	-0.000667	1.035248	5.958787	12.487496
655	0	0.096986	8.093272	-0.066848	0.000977	0.080933	-0.000671	1.033790	5.959046	12.502798
656	0	0.071057	8.251961	-0.066345	0.000718	0.082520	-0.000666	1.033329	5.960223	12.517350
657	0	0.090606	8.386242	-0.073097	0.000916	0.083862	-0.000732	1.034339	5.964065	12.538193
658	0	0.106033	8.630388	0.055866	0.001078	0.086304	0.000552	1.028900	5.977688	12.561896
659	0	0.126404	8.813493	0.213992	0.001282	0.088135	0.002136	1.027616	5.990875	12.591149
660	0	0.109867	9.124777	0.397553	0.001122	0.091248	0.003974	1.028971	6.009160	12.618148
661	0	0.126262	9.332262	0.556083	0.001282	0.093323	0.005554	1.023787	6.021933	12.637602
662	0	0.061536	9.625116	0.630557	0.000631	0.096251	0.006299	1.018930	6.029969	12.661186
663	0	-0.002006	9.850977	0.794659	0.000000	0.098511	0.007935	1.007673	6.041913	12.684995
664	0	-0.049373	10.155981	0.607735	-0.000468	0.101561	0.006066	0.997964	6.059624	12.712068
665	0	0.016369	10.363712	0.453047	0.000183	0.103638	0.004517	0.985255	6.070528	12.733171
666	0	0.085590	10.607804	0.302764	0.000875	0.106078	0.003018	0.978040	6.081370	12.754563
667	0	0.047069	10.827639	0.122534	0.000488	0.108276	0.001221	0.975955	6.090016	12.777673
668	0	0.091891	11.010760	-0.005312	0.000940	0.110107	-0.000051	0.980500	6.102437	12.798200
669	0	0.114565	11.175550	-0.049156	0.001160	0.111755	-0.000488	0.986469	6.106700	12.812966
670	0	0.178874	11.340371	0.150538	0.001801	0.113403	0.001519	1.003319	6.109215	12.830389
671	0	0.102900	11.456343	0.316081	0.001038	0.114563	0.003174	1.018893	6.107143	12.843937
672	0	0.070283	11.529732	0.606005	0.000714	0.115296	0.006077	1.038000	6.107573	12.855749
673	0	0.059416	11.596821	0.809864	0.000610	0.115967	0.008118	1.058701	6.112817	12.856602
674	0	0.056999	11.621473	0.965464	0.000577	0.116214	0.009665	1.071412	6.108673	12.860945
675	0	0.024481	11.621128	0.896774	0.000244	0.116211	0.008972	1.077707	6.096951	12.866739
676	0	0.048865	11.553992	0.810294	0.000489	0.115540	0.008108	1.084452	6.086703	12.864608
677	0	0.091734	11.419722	0.658395	0.000916	0.114197	0.006592	1.094027	6.073865	12.865700
678	0	0.122652	11.285449	0.473216	0.001224	0.112854	0.004745	1.107900	6.059844	12.858531
679	0	0.086450	11.126758	0.260024	0.000854	0.111267	0.002625	1.134235	6.038270	12.851433
680	0	0.045161	10.943628	0.207344	0.000446	0.109436	0.002088	1.150195	6.021325	12.838257
681	0	0.037937	10.723881	0.047023	0.000366	0.107239	0.000488	1.170686	5.995588	12.825306
682	0	-0.039215	10.467565	0.152993	-0.000401	0.104675	0.001552	1.195673	5.973741	12.809156
683	0	-0.029325	10.266134	0.089640	-0.000305	0.102661	0.000916	1.218175	5.948618	12.790069
684	0	0.021771	10.003675	0.098384	0.000206	0.100037	0.000999	1.236779	5.923224	12.761997
685	0	0.062637	9.771750	0.169059	0.000610	0.097717	0.001709	1.259258	5.892724	12.741241
686	0	0.071620	9.509296	0.202517	0.000702	0.095093	0.002039	1.276547	5.863817	12.714401
687	0	0.056136	9.246859	0.279442	0.000549	0.092468	0.002808	1.293563	5.837443	12.686829
688	0	0.088949	9.039340	0.313405	0.000877	0.090393	0.003147	1.310732	5.810735	12.659456
689	0	0.141612	8.862306	0.231127	0.001404	0.088623	0.002319	1.321877	5.783188	12.637875
690	0	0.143932	8.691305	0.168518	0.001427	0.086913	0.001693	1.332591	5.754718	12.615370
691	0	0.092440	8.520502	0.182922	0.000916	0.085205	0.001831	1.335790	5.730969	12.591209
692	0	0.069265	8.434963	0.152007	0.000689	0.084350	0.001522	1.339415	5.713473	12.568223
693	0	0.073822	8.312986	0.048339	0.000732	0.083130	0.000488	1.347225	5.693285	12.548634
694	0	0.093235	8.227437	0.029327	0.000926	0.082274	0.000295	1.350258	5.672217	12.528971
695	0	0.085042	8.172612	-0.018320	0.000854	0.081726	-0.000183	1.351805	5.665728	12.517142
696	0	0.127431	8.160398	-0.012696	0.001273	0.081604	-0.000123	1.358805	5.651916	12.506972
697	0	0.121508	8.166510	-0.025077	0.001221	0.081665	-0.000244	1.369782	5.647648	12.500029
698	0	0.126522	8.197030	0.010255	0.001270	0.081970	0.000108	1.378919	5.642676	12.496889
699	0	0.047816	8.276373	-0.042790	0.000488	0.082764	-0.000427	1.381719	5.644564	12.492367
700	0	0.021473	8.410551	-0.018446	0.000223	0.084105	-0.000185	1.382875	5.643895	12.487689
701	0	0.047813	8.581550	-0.023990	0.000488	0.085815	-0.000244	1.379212	5.645356	12.485851
702	0	0.045822	8.727936	0.025328	0.000467	0.087279	0.000252	1.379447	5.645263	12.488100
703	0	0.071874	8.923342	0.159171	0.000732	0.089233	0.001587	1.375597	5.650775	12.493582
704	0	0.087069	9.136870	0.239491	0.000887	0.091369	0.002390	1.371659	5.659001	12.499176
705	0	0.126863	9.362809	0.378462	0.001282	0.093628	0.003784	1.373591	5.662757	12.507738
706	0	0.141312	9.582553	0.500531	0.001437	0.095825	0.005005	1.375424	5.679184	12.513662
707	0	0.107574	9.796122	0.635484	0.001099	0.097961	0.006348	1.369414	5.693377	12.522229
708	0	0.029880	10.052364	0.630680	0.000319	0.100524	0.006301	1.364999	5.703271	12.530193
709	0	0.071093	10.259981	0.501388	0.000732	0.102600	0.005005	1.356864	5.714968	12.529742
710	0	0.097022	10.461313	0.430001	0.000993	0.104613	0.004291	1.348691	5.727225	12.535260
711	0	0.028845	10.650626	0.177816	0.000305	0.106506	0.001770	1.342030	5.732864	12.540496
712	0	0.049968	10.821443	0.123848	0.000515	0.108214	0.001237	1.342459	5.736655	12.544256
713	0	0.090799	10.986334	0.030599	0.000916	0.109863	0.000305	1.343496	5.731950	12.542646
714	0	0.107424	11.120615	0.042377	0.001082	0.111206	0.000428	1.350250	5.727898	12.548727
715	0	0.079099	11.218275	0.219124	0.000793	0.112183	0.002197	1.358274	5.717792	12.546159
716	0	0.066072	11.285453	0.406324	0.000666	0.112854	0.004077	1.373951	5.710258	12.540195
717	0	0.066380	11.322067	0.585153	0.000671	0.113220	0.005859	1.383462	5.705568	12.530522
718	0	0.004799	11.370995	0.766684	0.000046	0.113709	0.007674	1.392580	5.690994	12.524449
719	0	0.006264	11.352567	0.909077	0.000061	0.113525	0.009094	1.397485	5.677443	12.512705
720	0	0.000166	11.303728	0.792446	0.000003	0.113037	0.007927	1.401378	5.666510	12.501177
721	0	0.043602	11.163330	0.714062	0.000427	0.111633	0.007141	1.403004	5.645393	12.485817
722	0	0.081791	11.065572	0.506410	0.000810	0.110656	0.005064	1.403982	5.624373	12.471408
723	0	0.110786	10.925289	0.323303	0.001099	0.109253	0.003235	1.406934	5.601887	12.457767
724	0	0.143302	10.735991	0.169337	0.001421	0.107360	0.001705	1.420511	5.575926	12.442974
725	0	0.141491	10.559084	0.132924	0.001404	0.105591	0.001343	1.436155	5.550652	12.426618
726	0	0.076726	10.375871	0.002210	0.000753	0.103759	0.000034	1.450581	5.521723	12.404557
727	0	0.031657	10.107426	0.078335	0.000305	0.101074	0.000793	1.462895	5.495252	12.376277
728	0	0.057892	9.942636	0.167997	0.000571	0.099426	0.001688	1.472912	5.473115	12.346804
729	0	0.081020	9.698486	0.194627	0.000793	0.096985	0.001953	1.481851	5.440137	12.321739
730	0	0.090099	9.466448	0.089613	0.000886	0.094665	0.000901	1.488834	5.408437	12.296009
731	0	0.074315	9.277361	0.212510	0.000732	0.092773	0.002136	1.503606	5.382026	12.273527
732	0	0.112965	9.100345	0.253518	0.001120	0.091003	0.002541	1.511124	5.356361	12.245625
733	0	0.147441	8.911131	0.182428	0.001465	0.089111	0.001831	1.520664	5.330795	12.222701
734	0	0.070298	8.746337	0.193527	0.000690	0.087463	0.001940	1.527510	5.299911	12.197633
735	0	-0.017547	8.605958	0.244177	-0.000183	0.086060	0.002441	1.528417	5.276639	12.179300
736	0	-0.028180	8.520413	0.164922	-0.000291	0.085204	0.001648	1.528108	5.251162	12.160155
737	0	0.037021	8.422851	0.085379	0.000366	0.084229	0.000854	1.530373	5.232242	12.142191
738	0	0.043627	8.380029	0.091500	0.000435	0.083800	0.000914	1.529929	5.216933	12.128791
739	0	0.049022	8.312986	0.042974	0.000488	0.083130	0.000427	1.528086	5.200856	12.120172
740	0	0.103762	8.318999	0.013315	0.001040	0.083190	0.000127	1.520836	5.191261	12.108960
741	0	0.140089	8.319095	-0.091720	0.001404	0.083191	-0.000916	1.524817	5.181739	12.102859
742	0	0.145331	8.416669	-0.066582	0.001458	0.084167	-0.000675	1.513697	5.174846	12.096411
743	0	0.109569	8.477797	-0.090619	0.001099	0.084778	-0.000916	1.502896	5.165380	12.092401
744	0	0.065617	8.618178	-0.051992	0.000665	0.086182	-0.000531	1.489976	5.163490	12.094461
745	0	0.090912	8.770749	0.080388	0.000916	0.087708	0.000793	1.478593	5.158631	12.101165
746	0	0.101318	8.953761	0.161567	0.001024	0.089538	0.001608	1.471026	5.159513	12.111805
747	0	0.096099	9.100324	0.348811	0.000977	0.091003	0.003479	1.461899	5.165618	12.121125
748	0	0.111379	9.301642	0.466414	0.001127	0.093017	0.004657	1.455414	5.168374	12.138436
749	0	0.120553	9.509235	0.617411	0.001221	0.095093	0.006165	1.446255	5.172757	12.151362
750	0	0.062470	9.734851	0.552549	0.000640	0.097349	0.005512	1.432906	5.176832	12.164834
751	0	0.023018	9.924194	0.685413	0.000244	0.099243	0.006836	1.413974	5.179017	12.176725
752	0	0.001367	10.131559	0.487609	0.000032	0.101316	0.004858	1.395611	5.186494	12.191633
753	0	0.041349	10.339312	0.331132	0.000427	0.103394	0.003296	1.380581	5.188221	12.203500
754	0	0.050519	10.510138	0.169616	0.000521	0.105102	0.001678	1.363369	5.191801	12.215611
755	0	-0.001397	10.675041	0.086467	0.000000	0.106750	0.000854	1.354613	5.193617	12.232976
756	0	0.063023	10.870368	0.003283	0.000643	0.108704	0.000020	1.343182	5.193576	12.243433
757	0	0.071852	10.980231	0.085749	0.000732	0.109802	0.000854	1.342235	5.194748	12.255576
758	0	0.069988	11.090003	0.250460	0.000704	0.110900	0.002508	1.347974	5.185283	12.263868
759	0	0.072757	11.193849	0.329636	0.000732	0.111938	0.003296	1.349527	5.176672	12.271549
760	0	0.101693	11.248670	0.610773	0.001027	0.112487	0.006104	1.347163	5.173355	12.277972
761	0	0.091236	11.297598	0.775321	0.000916	0.112976	0.007751	1.347216	5.162875	12.282642
762	0	0.059795	11.279170	0.794227	0.000604	0.112792	0.007937	1.343974	5.155064	12.286312
763	0	0.043253	11.267061	0.702333	0.000427	0.112671	0.007019	1.341162	5.136142	12.287392
764	0	0.086738	11.199821	0.648313	0.000865	0.111999	0.006477	1.336832	5.120019	12.290408
765	0	0.067537	11.077882	0.439366	0.000671	0.110779	0.004395	1.339157	5.102298	12.288658
766	0	0.087562	10.967908	0.286797	0.000862	0.109679	0.002867	1.339283	5.074525	12.286893
767	0	0.074525	10.797115	0.329424	0.000732	0.107971	0.003296	1.342523	5.047234	12.287466
768	0	0.077306	10.638333	0.200391	0.000757	0.106383	0.002010	1.350827	5.016411	12.284058
769	0	0.080130	10.437028	0.230929	0.000793	0.104370	0.002319	1.363063	4.994016	12.272922
770	0	0.009013	10.253926	0.198317	0.000076	0.102539	0.001994	1.376619	4.964737	12.262694
771	0	0.012989	10.015872	0.164564	0.000122	0.100159	0.001648	1.380583	4.941971	12.253997
772	0	0.045296	9.808256	0.145559	0.000442	0.098083	0.001460	1.386905	4.914693	12.235087
773	0	0.031677	9.594723	0.189205	0.000305	0.095947	0.001892	1.388215	4.887060	12.221831
774	0	0.009634	9.399323	0.139890	0.000083	0.093993	0.001403	1.394345	4.856883	12.208362
775	0	0.025584	9.222414	0.072571	0.000244	0.092224	0.000732	1.404035	4.828378	12.196879
776	0	0.125409	9.002585	0.187344	0.001244	0.090026	0.001878	1.410817	4.801248	12.187194
777	0	0.153208	8.874501	0.134265	0.001526	0.088745	0.001343	1.412293	4.779434	12.178696
778	0	0.111859	8.740135	0.219368	0.001110	0.087401	0.002196	1.416990	4.754553	12.166098
779	0	0.055710	8.593749	0.225660	0.000549	0.085938	0.002258	1.420619	4.730488	12.155433
780	0	0.099799	8.502087	0.225734	0.000992	0.085021	0.002254	1.417930	4.708494	12.140184
781	0	0.116490	8.435040	0.207997	0.001160	0.084351	0.002075	1.412904	4.687693	12.135858
782	0	0.098638	8.373922	0.123317	0.000986	0.083739	0.001229	1.409122	4.673588	12.133926
783	0	0.061226	8.319083	0.098291	0.000610	0.083191	0.000977	1.401988	4.657271	12.133373
784	0	0.091521	8.337310	0.062450	0.000919	0.083373	0.000623	1.401251	4.649272	12.134125
785	0	0.128142	8.337407	-0.054263	0.001282	0.083374	-0.000549	1.393756	4.636063	12.136415
786	0	0.116025	8.416760	-0.119755	0.001159	0.084167	-0.001207	1.382134	4.620353	12.138230
787	0	0.079023	8.526625	-0.102912	0.000793	0.085266	-0.001038	1.372561	4.611146	12.141769
788	0	0.083768	8.612075	-0.089475	0.000848	0.086121	-0.000899	1.368453	4.611203	12.149072
789	0	0.090576	8.789068	0.049708	0.000916	0.087891	0.000488	1.359037	4.610496	12.160069
790	0	0.039715	8.923236	0.228045	0.000406	0.089232	0.002275	1.354695	4.608561	12.174461
791	0	0.066396	9.112535	0.336224	0.000671	0.091125	0.003357	1.350150	4.604099	12.191968
792	0	0.052221	9.307707	0.521016	0.000533	0.093078	0.005198	1.337714	4.603566	12.204483
793	0	0.071568	9.521434	0.660096	0.000732	0.095215	0.006592	1.328649	4.609537	12.219653
794	0	0.050074	9.740936	0.692798	0.000514	0.097410	0.006915	1.315378	4.610894	12.235689
795	0	0.035065	9.930342	0.660434	0.000366	0.099304	0.006592	1.302682	4.614725	12.251403
796	0	0.049770	10.155980	0.498681	0.000517	0.101561	0.004969	1.283898	4.622564	12.263681
797	0	0.144982	10.327116	0.373789	0.001465	0.103271	0.003723	1.269396	4.625537	12.278140
798	0	0.111406	10.516262	0.174813	0.001129	0.105163	0.001739	1.260857	4.628576	12.294920
799	0	0.053620	10.675049	0.074185	0.000549	0.106750	0.000732	1.252516	4.629343	12.309337
800	0	0.093617	10.845959	0.038527	0.000950	0.108459	0.000385	1.254370	4.630469	12.322491
801	0	0.139033	10.980245	0.072712	0.001404	0.109802	0.000732	1.261855	4.631173	12.336913
802	0	0.069613	11.096211	0.254570	0.000704	0.110962	0.002552	1.270092	4.625513	12.343489
803	0	0.036533	11.199981	0.450934	0.000366	0.112000	0.004517	1.279147	4.612812	12.348015
804	0	0.041738	11.242832	0.748337	0.000425	0.112428	0.007492	1.289524	4.607453	12.349193
805	0	0.035858	11.285458	0.804889	0.000366	0.112854	0.008057	1.298858	4.601705	12.350226
806	0	0.028981	11.297710	0.895497	0.000289	0.112977	0.008956	1.301141	4.587574	12.349033
807	0	0.018497	11.279291	0.763024	0.000183	0.112793	0.007629	1.301454	4.572497	12.344172
808	0	0.031201	11.212079	0.646776	0.000308	0.112121	0.006471	1.305520	4.555273	12.335860
809	0	0.068202	11.096197	0.451357	0.000671	0.110962	0.004517	1.309661	4.530942	12.327059
810	0	0.021051	10.986349	0.328187	0.000203	0.109863	0.003289	1.318405	4.509783	12.317296
811	0	0.043817	10.839866	0.218400	0.000427	0.108398	0.002197	1.333551	4.484679	12.312252
812	0	0.081872	10.675097	0.220675	0.000814	0.106750	0.002232	1.361250	4.466486	12.300365
813	0	0.087457	10.498081	0.254250	0.000854	0.104980	0.002563	1.385052	4.431046	12.284173
814	0	0.090904	10.339356	0.135085	0.000893	0.103394	0.001362	1.398153	4.399157	12.267543
815	0	0.098556	10.089131	0.273600	0.000977	0.100891	0.002747	1.411028	4.375521	12.249440
816	0	0.100848	9.893821	0.228219	0.000994	0.098938	0.002298	1.430563	4.344928	12.228869
817	0	0.075008	9.680186	0.144918	0.000732	0.096802	0.001465	1.450024	4.310355	12.208205
818	0	0.016915	9.478789	0.184544	0.000156	0.094788	0.001862	1.470575	4.281389	12.183563
819	0	0.025796	9.252957	0.199999	0.000244	0.092529	0.002014	1.489201	4.250837	12.165335
820	0	0.095344	9.094253	0.191224	0.000942	0.090942	0.001925	1.505523	4.223281	12.141442
821	0	0.105418	8.947751	0.133169	0.001038	0.089478	0.001343	1.520712	4.188549	12.126548
822	0	0.089471	8.776870	0.192078	0.000887	0.087769	0.001931	1.535224	4.165019	12.104651
823	0	0.049385	8.636484	0.139613	0.000488	0.086365	0.001404	1.546476	4.144176	12.084100
824	0	0.074894	8.544932	0.156235	0.000743	0.085449	0.001571	1.558755	4.122733	12.069161
825	0	0.073520	8.483898	0.170243	0.000732	0.084839	0.001709	1.568771	4.105705	12.059375
826	0	0.025591	8.416761	0.211675	0.000249	0.084167	0.002123	1.578334	4.082997	12.047470
827	0	0.061216	8.398444	0.121515	0.000610	0.083984	0.001221	1.587029	4.067195	12.030693
828	0	0.079324	8.355622	0.084175	0.000796	0.083556	0.000843	1.589957	4.058085	12.018824
829	0	0.103541	8.361819	0.042682	0.001038	0.083618	0.000427	1.591707	4.047743	12.008971
830	0	0.090686	8.459382	-0.024310	0.000911	0.084594	-0.000245	1.590204	4.039589	11.996795
831	0	0.084886	8.520513	-0.109872	0.000854	0.085205	-0.001099	1.591603	4.033686	11.986414
832	0	0.144708	8.618179	-0.085121	0.001453	0.086182	-0.000855	1.587238	4.028723	11.977861
833	0	0.127204	8.758559	-0.030588	0.001282	0.087585	-0.000305	1.589613	4.028281	11.976126
834	0	0.131046	8.880634	0.054691	0.001323	0.088806	0.000547	1.591799	4.031104	11.979009
835	0	0.108172	9.057629	0.214002	0.001099	0.090576	0.002136	1.588503	4.039488	11.979642
836	0	0.104957	9.216332	0.397231	0.001063	0.092163	0.003974	1.592080	4.043576	11.983547
837	0	0.090162	9.436048	0.537113	0.000916	0.094360	0.005371	1.593532	4.047323	11.990965
838	0	0.062731	9.643555	0.665338	0.000643	0.096436	0.006652	1.593164	4.052523	11.997458
839	0	0.046650	9.808320	0.653678	0.000488	0.098083	0.006531	1.587492	4.064711	12.007426
840	0	0.048452	10.034058	0.612083	0.000504	0.100341	0.006115	1.582084	4.074386	12.015341
841	0	0.095439	10.205075	0.531480	0.000977	0.102051	0.005310	1.578057	4.086182	12.026507
842	0	0.055315	10.406390	0.379696	0.000565	0.104064	0.003793	1.574641	4.085839	12.034404
843	0	0.041114	10.534667	0.207882	0.000427	0.105347	0.002075	1.571872	4.090556	12.038194
844	0	0.025793	10.699378	0.152796	0.000272	0.106994	0.001533	1.577970	4.092610	12.041612
845	0	0.066026	10.833750	0.048287	0.000671	0.108337	0.000488	1.584832	4.091491	12.038586
846	0	0.057357	10.949722	0.083365	0.000587	0.109497	0.000843	1.595910	4.093286	12.043472
847	0	0.054438	11.041293	0.261143	0.000549	0.110413	0.002625	1.610667	4.085678	12.042992
848	0	0.059268	11.126758	0.362148	0.000600	0.111267	0.003635	1.626180	4.080401	12.042543
849	0	0.109044	11.163443	0.571680	0.001099	0.111633	0.005737	1.648323	4.076293	12.039604
850	0	0.053378	11.163604	0.757601	0.000532	0.111635	0.007588	1.662044	4.062202	12.038959
851	0	0.049142	11.175623	0.810570	0.000488	0.111755	0.008118	1.675232	4.046766	12.034859
852	0	0.079527	11.114611	0.741982	0.000799	0.111146	0.007421	1.677724	4.038735	12.026724
853	0	0.073744	11.053545	0.627224	0.000732	0.110535	0.006287	1.693409	4.021185	12.024780
854	0	0.068676	10.931529	0.435564	0.000681	0.109315	0.004366	1.704888	4.002713	12.018304
855	0	0.110395	10.821542	0.225152	0.001099	0.108215	0.002258	1.712625	3.984548	12.004135
856	0	0.086962	10.681180	0.222846	0.000864	0.106812	0.002244	1.729900	3.966032	11.988400
857	0	0.037966	10.491964	0.157005	0.000366	0.104919	0.001587	1.749039	3.938749	11.975038
858	0	0.027716	10.363796	0.159519	0.000270	0.103638	0.001614	1.770173	3.918159	11.962312
859	0	0.050117	10.144047	0.071841	0.000488	0.101440	0.000732	1.786720	3.890948	11.948608
860	0	0.039805	9.954857	0.166578	0.000391	0.099548	0.001681	1.805371	3.870389	11.932136
861	0	0.049938	9.783950	0.145169	0.000488	0.097839	0.001465	1.821504	3.844945	11.915609
862	0	0.058103	9.600840	0.148848	0.000570	0.096008	0.001499	1.835022	3.819756	11.903044
863	0	0.013318	9.405544	0.218541	0.000122	0.094055	0.002197	1.850292	3.794012	11.888531
864	0	0.033569	9.259048	0.241054	0.000326	0.092590	0.002418	1.859759	3.770100	11.874755
865	0	0.085797	9.094275	0.273329	0.000854	0.090942	0.002747	1.877218	3.753664	11.863756
866	0	0.092864	8.953873	0.234536	0.000922	0.089539	0.002354	1.888527	3.733352	11.853297
867	0	0.049152	8.825703	0.175953	0.000488	0.088257	0.001770	1.902916	3.717015	11.842266
868	0	0.068013	8.740244	0.137503	0.000677	0.087402	0.001383	1.913900	3.700917	11.836270
869	0	0.110115	8.648689	0.133601	0.001099	0.086487	0.001343	1.923486	3.685461	11.821966
870	0	0.128912	8.630372	0.108031	0.001287	0.086304	0.001084	1.929542	3.669898	11.818549
871	0	0.091206	8.551036	0.127709	0.000916	0.085510	0.001282	1.936509	3.662488	11.810677
872	0	0.078349	8.538826	0.120700	0.000786	0.085388	0.001211	1.942903	3.653600	11.810275
873	0	0.097101	8.575446	0.030482	0.000977	0.085754	0.000305	1.944175	3.649001	11.809164
874	0	0.089844	8.593756	0.030426	0.000904	0.085938	0.000304	1.944928	3.644497	11.804689
875	0	0.048166	8.673099	-0.000100	0.000488	0.086731	0.000000	1.947110	3.641301	11.804916
876	0	0.070998	8.770759	0.066763	0.000718	0.087708	0.000669	1.949175	3.640076	11.809811
877	0	0.066462	8.868414	-0.017937	0.000671	0.088684	-0.000183	1.945229	3.637014	11.815262
878	0	0.076950	8.984380	0.086481	0.000779	0.089844	0.000861	1.941503	3.637565	11.824401
879	0	0.090290	9.149175	0.183458	0.000916	0.091492	0.001831	1.938008	3.641594	11.830549
880	0	0.081519	9.295556	0.306280	0.000828	0.092956	0.003058	1.933504	3.645322	11.836355
881	0	0.066368	9.460466	0.427001	0.000671	0.094604	0.004272	1.937332	3.642555	11.853213
882	0	0.057980	9.661846	0.396829	0.000594	0.096619	0.003962	1.930178	3.647462	11.872585
883	0	0.004907	9.826647	0.586163	0.000061	0.098267	0.005859	1.928220	3.649171	11.889202
884	0	-0.003731	10.003535	0.525885	-0.000025	0.100036	0.005253	1.921973	3.651757	11.896493
885	0	0.090001	10.186762	0.452095	0.000916	0.101868	0.004517	1.917756	3.657398	11.908017
886	0	0.081060	10.302611	0.465538	0.000822	0.103026	0.004647	1.909323	3.658375	11.919584
887	0	0.054107	10.473613	0.269479	0.000549	0.104736	0.002686	1.899770	3.655821	11.932028
888	0	0.076023	10.583394	0.252823	0.000776	0.105834	0.002521	1.892071	3.661657	11.948623
889	0	0.102889	10.705571	0.152842	0.001038	0.107056	0.001526	1.889951	3.659557	11.962310
890	0	0.095201	10.809331	0.220230	0.000958	0.108093	0.002202	1.890241	3.654929	11.972625
891	0	0.017889	10.882578	0.158069	0.000183	0.108826	0.001587	1.897324	3.647986	11.981595
892	0	0.010934	10.943611	0.291372	0.000113	0.109436	0.002916	1.900600	3.640032	11.978908
893	0	0.054275	10.992438	0.469890	0.000549	0.109924	0.004700	1.901924	3.635388	11.990033
894	0	0.052956	10.998590	0.584783	0.000536	0.109985	0.005857	1.912416	3.630685	11.995705
895	0	0.048998	10.992429	0.659211	0.000488	0.109924	0.006592	1.912424	3.617689	11.998988
896	0	0.042585	10.900816	0.640349	0.000430	0.109008	0.006409	1.918185	3.610951	12.002354
897	0	0.024561	10.839848	0.616371	0.000244	0.108398	0.006165	1.919285	3.598399	12.002228
898	0	0.043046	10.784814	0.555279	0.000429	0.107848	0.005552	1.918914	3.586008	12.001754
899	0	0.000522	10.650630	0.390747	0.000000	0.106506	0.003906	1.917707	3.569272	12.007358
900	0	0.038509	10.534567	0.256626	0.000376	0.105346	0.002565	1.916867	3.548133	12.001670
901	0	0.049834	10.351568	0.182508	0.000488	0.103516	0.001831	1.923596	3.525979	11.994569
902	0	0.058088	10.198987	0.180772	0.000568	0.101990	0.001819	1.936009	3.500953	11.989106
903	0	0.056447	10.052490	0.164290	0.000549	0.100525	0.001648	1.941889	3.472722	11.977599
904	0	0.052364	9.881497	0.108440	0.000518	0.098815	0.001088	1.946383	3.454999	11.966474
905	0	0.062316	9.716797	0.188795	0.000610	0.097168	0.001892	1.951400	3.429048	11.956764
906	0	0.064220	9.551910	0.200168	0.000635	0.095519	0.002006	1.956213	3.409801	11.947281
907	0	0.061333	9.362808	0.182244	0.000610	0.093628	0.001831	1.966900	3.395355	11.944476
908	0	0.056087	9.259039	0.150308	0.000555	0.092590	0.001509	1.974029	3.377360	11.933973
909	0	0.074443	9.094230	0.158612	0.000732	0.090942	0.001587	1.975142	3.351522	11.920774
910	0	0.094497	8.990384	0.127408	0.000938	0.089904	0.001280	1.982589	3.332428	11.912940
911	0	0.037931	8.892815	0.195410	0.000366	0.088928	0.001953	1.981482	3.304963	11.904420
912	0	0.051786	8.801178	0.219590	0.000514	0.088012	0.002198	1.984670	3.289446	11.895386
913	0	0.061587	8.758531	0.201845	0.000610	0.087585	0.002014	1.979186	3.271717	11.887590
914	0	0.068355	8.709621	0.189910	0.000682	0.087096	0.001900	1.980122	3.258988	11.884627
915	0	0.030590	8.697508	0.091717	0.000305	0.086975	0.000916	1.978142	3.247487	11.878490
916	0	0.018644	8.666890	0.122777	0.000184	0.086669	0.001224	1.972742	3.233869	11.875526
917	0	0.042559	8.697511	-0.005175	0.000427	0.086975	-0.000061	1.960675	3.225605	11.874160
918	0	0.072452	8.746343	-0.021853	0.000729	0.087463	-0.000226	1.951040	3.220543	11.874149
919	0	0.054699	8.844007	-0.096642	0.000549	0.088440	-0.000977	1.938076	3.213339	11.880446
920	0	0.071846	8.911144	-0.052155	0.000727	0.089111	-0.000529	1.928378	3.213652	11.883061
921	0	0.084928	8.996579	0.098383	0.000854	0.089966	0.000977	1.919373	3.210057	11.891713
922	0	0.131926	9.179599	0.136451	0.001331	0.091796	0.001357	1.910397	3.214885	11.900113
923	0	0.103254	9.271231	0.262986	0.001038	0.092712	0.002625	1.904036	3.210853	11.906785
924	0	0.064913	9.411501	0.410733	0.000661	0.094115	0.004100	1.895141	3.214854	11.913166
925	0	0.084230	9.588603	0.531562	0.000854	0.095886	0.005310	1.888651	3.218866	11.925119
926	0	0.020208	9.753252	0.606488	0.000218	0.097533	0.006053	1.874733	3.227742	11.931059
927	0	0.017220	9.942567	0.562624	0.000183	0.099426	0.005615	1.862041	3.230022	11.938990
928	0	0.039338	10.088842	0.498263	0.000404	0.100889	0.004966	1.842893	3.232408	11.942249
929	0	0.060190	10.223343	0.458898	0.000610	0.102234	0.004578	1.830113	3.231725	11.950146
930	0	0.058745	10.381944	0.308932	0.000593	0.103820	0.003075	1.813836	3.228073	11.955777
931	0	0.084247	10.498045	0.153389	0.000854	0.104980	0.001526	1.805061	3.231271	11.958541
932	0	0.088261	10.620021	0.160729	0.000891	0.106200	0.001602	1.799536	3.230110	11.954531
933	0	0.073166	10.742186	0.073605	0.000732	0.107422	0.000732	1.795682	3.220954	11.948677
934	0	0.023845	10.821432	0.239005	0.000242	0.108214	0.002387	1.792461	3.215124	11.955361
935	0	0.005484	10.876477	0.353630	0.000061	0.108765	0.003540	1.796393	3.211869	11.957469
936	0	0.022113	10.925307	0.517774	0.000231	0.109253	0.005180	1.799165	3.212460	11.953171
937	0	0.048749	10.949703	0.598217	0.000488	0.109497	0.005981	1.798280	3.203608	11.956012
938	0	0.018179	10.925175	0.702343	0.000181	0.109252	0.007020	1.794524	3.193536	11.954657
939	0	0.060942	10.906959	0.647382	0.000610	0.109070	0.006470	1.790044	3.185413	11.945502
940	0	0.109887	10.858033	0.581029	0.001096	0.108581	0.005806	1.785213	3.173040	11.932928
941	0	0.116856	10.748288	0.482038	0.001160	0.107483	0.004822	1.786377	3.154408	11.919588
942	0	0.093967	10.662737	0.366015	0.000933	0.106627	0.003659	1.785106	3.137597	11.907422
943	0	0.080430	10.528567	0.280349	0.000793	0.105286	0.002808	1.789319	3.116402	11.893876
944	0	0.021040	10.400418	0.272695	0.000204	0.104004	0.002738	1.801350	3.100095	11.878046
945	0	0.025861	10.229506	0.243434	0.000244	0.102295	0.002441	1.809099	3.074551	11.862199
946	0	0.052824	10.125752	0.253885	0.000516	0.101257	0.002549	1.820573	3.051345	11.846567
947	0	0.068058	9.960938	0.256070	0.000671	0.099609	0.002563	1.823543	3.031556	11.829027
948	0	0.094348	9.777743	0.206154	0.000933	0.097777	0.002069	1.832600	3.009642	11.807183
949	0	0.086333	9.613034	0.182830	0.000854	0.096130	0.001831	1.835671	2.989834	11.784250
950	0	0.099744	9.442040	0.151903	0.000993	0.094420	0.001520	1.836803	2.974862	11.761161
951	0	0.043526	9.301763	0.115214	0.000427	0.093018	0.001160	1.845962	2.955635	11.743734
952	0	0.069731	9.167475	0.101968	0.000687	0.091675	0.001022	1.849104	2.932974	11.726771
953	0	0.067787	9.045411	0.176716	0.000671	0.090454	0.001770	1.852560	2.915635	11.711934
954	0	0.044746	8.953866	0.200306	0.000440	0.089539	0.002008	1.859389	2.896607	11.691616
955	0	0.067580	8.850102	0.219412	0.000671	0.088501	0.002197	1.863323	2.881942	11.675047
956	0	0.080583	8.801270	0.206669	0.000802	0.088013	0.002069	1.865471	2.868018	11.666849
957	0	0.091478	8.709712	0.244331	0.000916	0.087097	0.002441	1.862730	2.860110	11.657258
958	0	0.103682	8.672999	0.207795	0.001036	0.086730	0.002078	1.862625	2.849710	11.646201
959	0	0.116452	8.691402	0.213545	0.001160	0.086914	0.002136	1.863358	2.834429	11.637446
960	0	0.104484	8.685208	0.140235	0.001046	0.086852	0.001402	1.862497	2.827266	11.632618
961	0	0.109433	8.697515	0.012530	0.001099	0.086975	0.000122	1.858009	2.823894	11.624920
962	0	0.090221	8.740240	-0.035690	0.000906	0.087402	-0.000360	1.853123	2.819783	11.616645
963	0	0.072299	8.813487	-0.054430	0.000732	0.088135	-0.000549	1.846458	2.823125	11.611965
964	0	0.076854	8.923346	-0.096535	0.000773	0.089233	-0.000967	1.844180	2.820472	11.609458
965	0	0.090930	9.063727	0.000273	0.000916	0.090637	0.000000	1.840628	2.819489	11.606422
966	0	0.126098	9.210205	0.171922	0.001268	0.092102	0.001714	1.833684	2.819972	11.609201
967	0	0.090703	9.313966	0.250527	0.000916	0.093140	0.002502	1.830062	2.821730	11.610337
968	0	0.082431	9.484757	0.422101	0.000836	0.094848	0.004216	1.824046	2.827544	11.615238
969	0	0.072550	9.625227	0.531414	0.000732	0.096252	0.005310	1.818898	2.826898	11.623065
970	0	0.034194	9.777694	0.605758	0.000352	0.097777	0.006050	1.809815	2.829842	11.628422
971	0	0.004547	9.979211	0.550002	0.000061	0.099792	0.005493	1.801507	2.838910	11.637630
972	0	0.020137	10.088930	0.509669	0.000212	0.100890	0.005079	1.781259	2.842008	11.643751
973	0	0.053478	10.272197	0.385266	0.000549	0.102722	0.003845	1.772564	2.849731	11.646436
974	0	0.050891	10.412489	0.282888	0.000520	0.104125	0.002822	1.764513	2.853223	11.649083
975	0	0.066816	10.504145	0.183507	0.000671	0.105042	0.001831	1.759710	2.848342	11.653877
976	0	0.120054	10.650552	0.050105	0.001214	0.106505	0.000496	1.753861	2.854425	11.652063
977	0	0.103264	10.723887	0.127728	0.001038	0.107239	0.001282	1.758255	2.851394	11.659223
978	0	0.083909	10.803235	0.212246	0.000844	0.108032	0.002127	1.762443	2.848275	11.659426
979	0	0.078769	10.858193	0.334574	0.000793	0.108582	0.003357	1.773932	2.846059	11.661389
980	0	0.071555	10.919305	0.528362	0.000720	0.109193	0.005287	1.777305	2.842563	11.661485
981	0	0.048655	10.925334	0.695176	0.000488	0.109253	0.006958	1.783385	2.836101	11.666217
982	0	0.030445	10.913104	0.736917	0.000301	0.109131	0.007372	1.785857	2.825122	11.660107
983	0	0.012634	10.894812	0.701322	0.000122	0.108948	0.007019	1.791543	2.812881	11.654115
984	0	0.055992	10.839867	0.596456	0.000557	0.108398	0.005969	1.795781	2.801977	11.647190
985	0	0.097641	10.784950	0.426294	0.000977	0.107849	0.004272	1.805307	2.794197	11.644134
986	0	0.061852	10.668976	0.326497	0.000609	0.106689	0.003277	1.817489	2.776457	11.637385
987	0	0.067604	10.534684	0.200444	0.000671	0.105347	0.002014	1.827568	2.763383	11.627457
988	0	0.032496	10.412630	0.216003	0.000314	0.104126	0.002177	1.845984	2.743091	11.621673
989	0	0.037788	10.308857	0.261543	0.000366	0.103088	0.002625	1.855585	2.722265	11.613211
990	0	0.027573	10.168494	0.289777	0.000267	0.101685	0.002912	1.870628	2.704663	11.606674
991	0	0.031425	9.973160	0.194356	0.000305	0.099731	0.001953	1.881264	2.686409	11.590938
992	0	0.057639	9.783957	0.216608	0.000566	0.097839	0.002178	1.894998	2.667046	11.579224
993	0	0.079790	9.649683	0.206179	0.000793	0.096497	0.002075	1.910522	2.654052	11.561676
994	0	0.068996	9.478770	0.148752	0.000679	0.094788	0.001499	1.924148	2.633032	11.550018
995	0	0.080390	9.344488	0.120958	0.000793	0.093445	0.001221	1.937267	2.612441	11.542308
996	0	0.118491	9.210221	0.179646	0.001180	0.092102	0.001808	1.951362	2.598289	11.525959
997	0	0.135058	9.088142	0.157636	0.001343	0.090881	0.001587	1.964126	2.580768	11.515326
998	0	0.057045	9.002695	0.112815	0.000565	0.090027	0.001139	1.977118	2.565586	11.505142
999	0	0.024602	8.862322	0.151537	0.000244	0.088623	0.001526	1.990381	2.555555	11.493832
1000	0	0.061831	8.837909	0.235055	0.000614	0.088379	0.002358	2.000124	2.542695	11.487483
1001	0	0.091564	8.776870	0.206879	0.000916	0.087769	0.002075	2.007955	2.535046	11.483631
1002	0	0.097311	8.746354	0.242380	0.000977	0.087463	0.002428	2.013047	2.532175	11.475352
1003	0	0.097758	8.728030	0.152378	0.000977	0.087280	0.001526	2.015198	2.523347	11.475164
1004	0	0.091682	8.697519	0.151644	0.000917	0.086975	0.001521	2.020792	2.516696	11.473462
1005	0	0.109429	8.728037	0.109498	0.001099	0.087280	0.001099	2.024980	2.514957	11.476471
1006	0	0.096293	8.764653	0.017524	0.000967	0.087646	0.000175	2.024709	2.512923	11.479105
1007	0	0.060427	8.868412	-0.006438	0.000610	0.088684	-0.000061	2.028384	2.513506	11.487615
1008	0	0.058905	8.947760	0.023236	0.000597	0.089478	0.000237	2.033097	2.516393	11.495367
1009	0	0.078169	9.051524	0.054936	0.000793	0.090515	0.000549	2.032452	2.524039	11.504024
1010	0	0.075492	9.167494	0.115721	0.000769	0.091675	0.001159	2.033724	2.533948	11.514934
1011	0	0.115100	9.277355	0.219701	0.001160	0.092773	0.002197	2.033454	2.537316	11.525749
1012	0	0.131601	9.442151	0.323375	0.001325	0.094421	0.003234	2.033048	2.540379	11.537211
1013	0	0.133133	9.576433	0.506568	0.001343	0.095764	0.005066	2.032685	2.546441	11.549763
1014	0	0.082021	9.722929	0.567191	0.000831	0.097229	0.005675	2.035869	2.550851	11.567527
1015	0	0.028700	9.906003	0.555575	0.000305	0.099060	0.005554	2.033116	2.564054	11.585713
1016	0	0.025025	10.015777	0.549633	0.000268	0.100158	0.005496	2.031894	2.576856	11.597451
1017	0	0.041208	10.192859	0.476466	0.000427	0.101929	0.004761	2.026593	2.586540	11.607777
1018	0	0.044028	10.339247	0.416318	0.000457	0.103393	0.004158	2.019998	2.597651	11.616548
1019	0	0.053947	10.461433	0.244067	0.000549	0.104614	0.002441	2.019819	2.601324	11.631478
1020	0	0.088045	10.534674	0.165000	0.000896	0.105347	0.001646	2.014684	2.610718	11.638840
1021	0	0.103047	10.644547	0.243744	0.001038	0.106445	0.002441	2.018051	2.611345	11.651682
1022	0	0.070545	10.729993	0.249185	0.000717	0.107300	0.002494	2.019325	2.616868	11.660516
1023	0	0.048326	10.784927	0.274166	0.000488	0.107849	0.002747	2.023700	2.615264	11.666955
1024	0	0.022824	10.815463	0.388679	0.000234	0.108154	0.003896	2.032366	2.614089	11.671780
1025	0	0.005397	10.839894	0.450461	0.000061	0.108398	0.004517	2.044182	2.614687	11.676594
1026	0	0.010915	10.821716	0.618551	0.000108	0.108216	0.006201	2.059506	2.606522	11.677654
1027	0	0.030228	10.815500	0.651921	0.000305	0.108154	0.006531	2.070779	2.602810	11.681714
1028	0	0.060442	10.754554	0.643511	0.000604	0.107545	0.006446	2.081239	2.595299	11.684625
1029	0	0.110880	10.730003	0.530344	0.001099	0.107300	0.005310	2.087299	2.578002	11.680615
1030	0	0.094098	10.601857	0.461250	0.000935	0.106018	0.004625	2.100191	2.564719	11.673579
1031	0	0.067235	10.510272	0.322882	0.000671	0.105103	0.003235	2.105754	2.557120	11.671445
1032	0	0.055343	10.406507	0.168773	0.000550	0.104065	0.001697	2.114498	2.547030	11.668662
1033	0	0.061447	10.266141	0.230597	0.000610	0.102661	0.002319	2.128488	2.535920	11.660984
1034	0	0.037961	10.113538	0.142770	0.000374	0.101135	0.001438	2.139326	2.522816	11.657899
1035	0	0.056012	9.997568	0.102266	0.000549	0.099976	0.001038	2.155580	2.503851	11.647666
1036	0	0.082410	9.863292	0.154469	0.000814	0.098633	0.001556	2.168367	2.486167	11.631835
1037	0	0.091948	9.686299	0.206437	0.000916	0.096863	0.002075	2.180301	2.475124	11.620532
1038	0	0.087107	9.558113	0.130871	0.000861	0.095581	0.001321	2.193945	2.456804	11.610017
1039	0	0.056315	9.405525	0.151612	0.000549	0.094055	0.001526	2.205015	2.433573	11.597356
1040	0	0.051763	9.332296	0.179965	0.000515	0.093323	0.001811	2.218213	2.424022	11.584563
1041	0	0.055611	9.167490	0.164056	0.000549	0.091675	0.001648	2.226564	2.409218	11.577032
1042	0	0.056669	9.118659	0.181139	0.000563	0.091187	0.001816	2.231261	2.397924	11.567267
1043	0	0.036844	8.996580	0.225862	0.000366	0.089966	0.002258	2.229964	2.388906	11.560263
1044	0	0.049281	8.965978	0.170425	0.000492	0.089660	0.001709	2.235114	2.381763	11.553909
1045	0	0.054878	8.868428	0.249564	0.000549	0.088684	0.002502	2.242950	2.376298	11.549463
1046	0	0.079347	8.850104	0.199640	0.000792	0.088501	0.002000	2.246305	2.367568	11.552568
1047	0	0.067317	8.843992	0.103821	0.000671	0.088440	0.001038	2.244635	2.359070	11.542856
1048	0	0.122193	8.850003	0.116175	0.001224	0.088500	0.001161	2.242173	2.355027	11.539095
1049	0	0.127803	8.850103	0.012165	0.001282	0.088501	0.000122	2.241783	2.353586	11.532695
1050	0	0.078244	8.874515	0.012229	0.000786	0.088745	0.000121	2.239281	2.351806	11.532384
1051	0	0.054384	8.959965	-0.024074	0.000549	0.089600	-0.000244	2.234005	2.352667	11.530368
1052	0	0.040993	9.051420	0.013238	0.000416	0.090514	0.000129	2.228410	2.354044	11.533173
1053	0	0.066027	9.143075	0.054927	0.000671	0.091431	0.000549	2.227708	2.361874	11.526424
1054	0	0.076701	9.216311	0.140340	0.000771	0.092163	0.001403	2.226023	2.360250	11.530646
1055	0	0.108930	9.387211	0.183465	0.001099	0.093872	0.001831	2.220671	2.365625	11.534245
1056	0	0.088910	9.484770	0.306007	0.000896	0.094848	0.003058	2.217718	2.368500	11.537039
1057	0	0.066056	9.600817	0.378934	0.000671	0.096008	0.003784	2.210467	2.375299	11.544099
1058	0	0.033689	9.759410	0.477400	0.000343	0.097594	0.004770	2.205071	2.376919	11.545170
1059	0	0.017309	9.918190	0.458294	0.000183	0.099182	0.004578	2.197794	2.382451	11.550198
1060	0	0.015278	10.003536	0.422965	0.000162	0.100036	0.004222	2.187796	2.387233	11.553758
1061	0	-0.000771	10.162327	0.409595	0.000000	0.101624	0.004089	2.179277	2.390143	11.554212
1062	0	0.058314	10.266011	0.331240	0.000594	0.102660	0.003308	2.173628	2.396670	11.553107
1063	0	0.066312	10.351550	0.275329	0.000671	0.103516	0.002747	2.165091	2.400073	11.552911
1064	0	0.077242	10.479622	0.325526	0.000776	0.104796	0.003248	2.156371	2.398715	11.546195
1065	0	0.103291	10.540765	0.238514	0.001038	0.105408	0.002380	2.150120	2.398157	11.541587
1066	0	0.084210	10.638340	0.238764	0.000845	0.106383	0.002390	2.151479	2.395557	11.537868
1067	0	0.084698	10.681169	0.335362	0.000854	0.106812	0.003357	2.154006	2.398070	11.531844
1068	0	0.065718	10.723887	0.365241	0.000656	0.107239	0.003655	2.156229	2.391505	11.523396
1069	0	0.061350	10.742187	0.414994	0.000610	0.107422	0.004150	2.155610	2.382713	11.517992
1070	0	0.025231	10.687159	0.524825	0.000250	0.106872	0.005248	2.154395	2.374897	11.508645
1071	0	0.049498	10.681167	0.518427	0.000488	0.106812	0.005188	2.157325	2.362592	11.498614
1072	0	0.043925	10.638442	0.548287	0.000441	0.106384	0.005486	2.159025	2.358800	11.492364
1073	0	0.055551	10.559083	0.475987	0.000549	0.105591	0.004761	2.158844	2.346994	11.480921
1074	0	0.086671	10.497942	0.439467	0.000866	0.104980	0.004393	2.155557	2.341255	11.462012
1075	0	0.086496	10.375983	0.384113	0.000854	0.103760	0.003845	2.158910	2.324633	11.447390
1076	0	0.045590	10.272213	0.273803	0.000447	0.102722	0.002738	2.157776	2.309803	11.432563
1077	0	0.049790	10.144045	0.274420	0.000488	0.101440	0.002747	2.159284	2.293713	11.421647
1078	0	0.021229	10.040197	0.243181	0.000201	0.100402	0.002437	2.163817	2.275929	11.403789
1079	0	0.043697	9.893807	0.194665	0.000427	0.098938	0.001953	2.170236	2.259412	11.389261
1080	0	0.045377	9.777842	0.211655	0.000446	0.097778	0.002123	2.176648	2.245512	11.371181
1081	0	0.067890	9.631337	0.165119	0.000671	0.096313	0.001648	2.171559	2.231332	11.361338
1082	0	0.087808	9.521385	0.183464	0.000869	0.095214	0.001837	2.173028	2.214991	11.344028
1083	0	0.110820	9.411616	0.133827	0.001099	0.094116	0.001343	2.177386	2.198095	11.325963
1084	0	0.130630	9.301657	0.102477	0.001300	0.093017	0.001028	2.180242	2.184876	11.311240
1085	0	0.116405	9.197995	0.079075	0.001160	0.091980	0.000793	2.182612	2.174079	11.288039
1086	0	0.074595	9.094148	0.169833	0.000741	0.090941	0.001703	2.187656	2.162693	11.278456
1087	0	0.073755	9.057620	0.194991	0.000732	0.090576	0.001953	2.190683	2.151161	11.262686
1088	0	0.055875	8.984373	0.231337	0.000559	0.089844	0.002313	2.188655	2.146279	11.252088
1089	0	0.055180	8.935539	0.226100	0.000549	0.089355	0.002258	2.183893	2.138014	11.248160
1090	0	0.079743	8.929342	0.250967	0.000798	0.089293	0.002507	2.179635	2.134138	11.234789
1091	0	0.061281	8.898924	0.134307	0.000610	0.088989	0.001343	2.178010	2.125880	11.228248
1092	0	0.097763	8.941553	0.116449	0.000981	0.089416	0.001160	2.170546	2.125553	11.224156
1093	0	0.103391	8.947754	0.061638	0.001038	0.089478	0.000610	2.161699	2.125150	11.211828
1094	0	0.127242	8.984276	0.050978	0.001274	0.089843	0.000500	2.147586	2.122248	11.207684
1095	0	0.060655	9.063723	0.000378	0.000610	0.090637	0.000000	2.141586	2.121974	11.204331
1096	0	0.059900	9.142969	0.062303	0.000602	0.091430	0.000617	2.132826	2.120428	11.202824
1097	0	0.048726	9.240713	0.098606	0.000488	0.092407	0.000977	2.119868	2.116716	11.198451
1098	0	0.072350	9.356574	0.228754	0.000730	0.093566	0.002277	2.106128	2.119200	11.199229
1099	0	0.090900	9.478743	0.293729	0.000916	0.094788	0.002930	2.095636	2.122148	11.200453
1100	0	0.089105	9.612909	0.362780	0.000902	0.096129	0.003616	2.080649	2.130490	11.201558
1101	0	0.090571	9.686237	0.495386	0.000916	0.096863	0.004944	2.067351	2.137042	11.207794
1102	0	0.076583	9.875336	0.455003	0.000772	0.098754	0.004537	2.050344	2.139786	11.211842
1103	0	0.090821	9.973103	0.531920	0.000916	0.099731	0.005310	2.038385	2.143278	11.214542
1104	0	0.058495	10.095077	0.442373	0.000595	0.100951	0.004413	2.024366	2.149955	11.215736
1105	0	0.078245	10.247765	0.379670	0.000793	0.102478	0.003784	2.008883	2.157438	11.217860
1106	0	0.076221	10.302631	0.308147	0.000771	0.103026	0.003077	2.001952	2.161952	11.219273
1107	0	0.048226	10.400371	0.239030	0.000488	0.104004	0.002380	1.989449	2.163821	11.224127
1108	0	0.053201	10.485733	0.216191	0.000537	0.104857	0.002155	1.980755	2.164458	11.226226
1109	0	0.085287	10.540762	0.208083	0.000854	0.105408	0.002075	1.973150	2.161508	11.228457
1110	0	0.103213	10.613911	0.263852	0.001034	0.106139	0.002635	1.967943	2.158627	11.227535
1111	0	0.091442	10.638433	0.378294	0.000916	0.106384	0.003784	1.967873	2.155201	11.226324
1112	0	0.072014	10.668955	0.445199	0.000730	0.106689	0.004453	1.967198	2.160690	11.226682
1113	0	0.085697	10.711684	0.500154	0.000854	0.107117	0.005005	1.969455	2.153706	11.218608
1114	0	0.025257	10.650625	0.622043	0.000249	0.106506	0.006219	1.966233	2.145171	11.220044
1115	0	0.043270	10.614017	0.652994	0.000427	0.106140	0.006531	1.965571	2.134856	11.218549
1116	0	0.074944	10.540641	0.616791	0.000743	0.105407	0.006163	1.958373	2.123613	11.210763
1117	0	0.055164	10.485835	0.451736	0.000549	0.104858	0.004517	1.956052	2.116768	11.204603
1118	0	0.074117	10.381993	0.390418	0.000736	0.103820	0.003907	1.957871	2.106989	11.197822
1119	0	0.062159	10.253903	0.298949	0.000610	0.102539	0.002991	1.957780	2.090091	11.188763
1120	0	0.100793	10.192777	0.225078	0.000998	0.101928	0.002255	1.961513	2.075069	11.180307
1121	0	0.073963	10.052504	0.261714	0.000732	0.100525	0.002625	1.968519	2.062523	11.169284
1122	0	0.093542	9.924334	0.260009	0.000929	0.099243	0.002609	1.977578	2.050611	11.162501
1123	0	0.068174	9.802259	0.322883	0.000671	0.098022	0.003235	1.983128	2.034247	11.155183
1124	0	0.051867	9.716809	0.297243	0.000508	0.097168	0.002978	1.988711	2.017834	11.143593
1125	0	0.074073	9.570322	0.225164	0.000732	0.095703	0.002258	1.995291	2.003621	11.132266
1126	0	0.094068	9.454339	0.224393	0.000932	0.094543	0.002245	1.995124	1.988562	11.119224
1127	0	0.073870	9.356690	0.201159	0.000732	0.093567	0.002014	1.996851	1.976619	11.109132
1128	0	0.087128	9.228416	0.084809	0.000866	0.092284	0.000849	1.996200	1.965621	11.102227
1129	0	0.104362	9.161369	0.140480	0.001038	0.091614	0.001404	1.993416	1.953801	11.097198
1130	0	0.074770	9.081939	0.164556	0.000744	0.090819	0.001649	1.996157	1.944700	11.091085
1131	0	0.061342	9.014891	0.183072	0.000610	0.090149	0.001831	1.994886	1.936542	11.093153
1132	0	0.074092	8.990387	0.164338	0.000738	0.089904	0.001647	1.997914	1.928761	11.092106
1133	0	0.055104	8.923338	0.244166	0.000549	0.089233	0.002441	1.995979	1.922349	11.091756
1134	0	0.073387	8.911045	0.262238	0.000735	0.089110	0.002625	1.997118	1.919980	11.092105
1135	0	0.066986	8.905014	0.330028	0.000671	0.089050	0.003296	1.989996	1.917908	11.086647
1136	0	0.066292	8.935442	0.227205	0.000668	0.089355	0.002267	1.981897	1.919790	11.081447
1137	0	0.072827	8.978266	0.147000	0.000732	0.089783	0.001465	1.973609	1.920959	11.085297
1138	0	0.090060	9.033109	0.135562	0.000907	0.090331	0.001352	1.967706	1.924890	11.090419
1139	0	0.097168	9.112551	0.073662	0.000977	0.091125	0.000732	1.960760	1.926960	11.094804
1140	0	0.089800	9.204011	0.068123	0.000905	0.092040	0.000679	1.956392	1.931649	11.098214
1141	0	0.078798	9.313963	0.177364	0.000793	0.093140	0.001770	1.950154	1.934291	11.108124
1142	0	0.077388	9.411520	0.202664	0.000782	0.094115	0.002021	1.941333	1.940104	11.118065
1143	0	0.078140	9.490968	0.281054	0.000793	0.094910	0.002808	1.936152	1.950571	11.123584
1144	0	0.051644	9.649555	0.391504	0.000525	0.096496	0.003912	1.930723	1.955976	11.132684
1145	0	0.066477	9.771704	0.513258	0.000671	0.097717	0.005127	1.922365	1.959530	11.139472
1146	0	0.070479	9.899787	0.550900	0.000718	0.098998	0.005504	1.914294	1.970596	11.151029
1147	0	0.053699	10.003642	0.537611	0.000549	0.100037	0.005371	1.906616	1.980385	11.162567
1148	0	0.051275	10.143925	0.489809	0.000524	0.101439	0.004892	1.898286	1.988488	11.169702
1149	0	0.023389	10.241683	0.409405	0.000244	0.102417	0.004089	1.891258	1.996007	11.173600
1150	0	0.045688	10.339251	0.336967	0.000467	0.103393	0.003366	1.884885	2.003650	11.177730
1151	0	0.066417	10.461435	0.182827	0.000671	0.104614	0.001831	1.886190	2.007684	11.181320
1152	0	0.058974	10.491928	0.268714	0.000595	0.104919	0.002680	1.876441	2.009688	11.185045
1153	0	0.097010	10.577397	0.207601	0.000977	0.105774	0.002075	1.873875	2.012875	11.186192
1154	0	0.077478	10.601740	0.304401	0.000780	0.106017	0.003053	1.881631	2.014823	11.186725
1155	0	0.067024	10.650659	0.334961	0.000671	0.106506	0.003357	1.887878	2.012295	11.186036
1156	0	0.042610	10.668988	0.491911	0.000424	0.106689	0.004929	1.896447	2.006802	11.183853
1157	0	0.067280	10.668991	0.585081	0.000671	0.106689	0.005859	1.903974	2.001669	11.182676
1158	0	0.061443	10.656802	0.662432	0.000612	0.106567	0.006635	1.913442	1.995784	11.180658
1159	0	0.079342	10.644543	0.622351	0.000793	0.106445	0.006226	1.914001	1.992406	11.175668
1160	0	0.030601	10.516399	0.523571	0.000304	0.105164	0.005244	1.921609	1.986973	11.171703
1161	0	0.048858	10.443134	0.439012	0.000488	0.104431	0.004395	1.924766	1.983182	11.166667
1162	0	0.079581	10.375998	0.315655	0.000793	0.103760	0.003164	1.931472	1.976975	11.166130
1163	0	0.085924	10.272235	0.304419	0.000854	0.102722	0.003052	1.938410	1.968263	11.151587
1164	0	0.074697	10.156262	0.205161	0.000741	0.101562	0.002060	1.946263	1.957966	11.139404
1165	0	0.074265	10.076944	0.266780	0.000732	0.100769	0.002686	1.964779	1.942816	11.132484
1166	0	0.057872	9.924347	0.245251	0.000569	0.099243	0.002467	1.980136	1.928514	11.122116
1167	0	0.001070	9.820583	0.187860	0.000000	0.098206	0.001892	1.994383	1.912506	11.112388
1168	0	0.008713	9.661882	0.246919	0.000082	0.096619	0.002476	2.000751	1.903058	11.100246
1169	0	0.049549	9.570335	0.224729	0.000488	0.095703	0.002258	2.012437	1.891015	11.089248
1170	0	0.068579	9.442157	0.216712	0.000685	0.094421	0.002175	2.021006	1.886371	11.073903
1171	0	0.080362	9.356704	0.144976	0.000793	0.093567	0.001465	2.037942	1.870426	11.062770
1172	0	0.106239	9.246835	0.167033	0.001058	0.092468	0.001678	2.046450	1.861083	11.052792
1173	0	0.134716	9.149173	0.194845	0.001343	0.091492	0.001953	2.050691	1.852209	11.042182
1174	0	0.123052	9.088149	0.236462	0.001229	0.090881	0.002371	2.056981	1.847353	11.029949
1175	0	0.067263	9.014908	0.206825	0.000671	0.090149	0.002075	2.064284	1.842428	11.020730
1176	0	0.067510	8.984389	0.217682	0.000673	0.089844	0.002183	2.070524	1.836795	11.013319
1177	0	0.073182	8.984400	0.243247	0.000732	0.089844	0.002441	2.080196	1.834195	11.010774
1178	0	0.085632	8.941654	0.235941	0.000853	0.089417	0.002362	2.082068	1.826057	11.009156
1179	0	0.054874	8.972173	0.182897	0.000549	0.089722	0.001831	2.083105	1.823463	11.003738
1180	0	0.084853	8.978283	0.157805	0.000853	0.089783	0.001582	2.086802	1.825310	10.994713
1181	0	0.078976	8.990484	0.128032	0.000793	0.089905	0.001282	2.087003	1.826679	10.988707
1182	0	0.114685	9.057526	-0.025265	0.001151	0.090575	-0.000248	2.091234	1.828653	10.987377
1183	0	0.084751	9.130866	0.018422	0.000854	0.091309	0.000183	2.087850	1.834215	10.997780
1184	0	0.077282	9.234628	0.066897	0.000779	0.092346	0.000673	2.091535	1.838747	10.998049
1185	0	0.042016	9.277351	0.133994	0.000427	0.092773	0.001343	2.093302	1.844201	11.000732
1186	0	0.065079	9.436042	0.182292	0.000656	0.094360	0.001824	2.093490	1.847425	10.998260
1187	0	0.072146	9.533700	0.268556	0.000732	0.095337	0.002686	2.091715	1.857313	11.002385
1188	0	0.069545	9.667975	0.390631	0.000710	0.096680	0.003905	2.088841	1.870787	11.002854
1189	0	0.066124	9.777837	0.384560	0.000671	0.097778	0.003845	2.086598	1.879399	11.006511
1190	0	0.075889	9.863274	0.513033	0.000772	0.098633	0.005127	2.080957	1.892031	11.006467
1191	0	0.096544	10.015880	0.347902	0.000977	0.100159	0.003479	2.079138	1.901532	11.009671
1192	0	0.069661	10.070806	0.402826	0.000710	0.100708	0.004027	2.076228	1.912948	11.015802
1193	0	0.053958	10.174552	0.409285	0.000549	0.101746	0.004089	2.070453	1.920739	11.018191
1194	0	0.070284	10.296555	0.409270	0.000712	0.102965	0.004096	2.072316	1.928200	11.020772
1195	0	0.078344	10.388184	0.384722	0.000793	0.103882	0.003845	2.068176	1.936048	11.026202
1196	0	0.021798	10.430819	0.348122	0.000223	0.104308	0.003483	2.068159	1.938689	11.025219
1197	0	0.030222	10.504167	0.292405	0.000305	0.105042	0.002930	2.072732	1.938944	11.018028
1198	0	0.083779	10.571316	0.278812	0.000848	0.105713	0.002795	2.078748	1.946805	11.013398
1199	0	0.048239	10.589625	0.286014	0.000488	0.105896	0.002869	2.086283	1.950191	11.009285
1200	0	0.053439	10.601834	0.418765	0.000537	0.106018	0.004194	2.091761	1.950085	11.003695
1201	0	0.049043	10.607917	0.384318	0.000488	0.106079	0.003845	2.092143	1.944826	11.002242
1202	0	0.061919	10.601844	0.456353	0.000614	0.106018	0.004573	2.100462	1.936574	10.998386
1203	0	0.048983	10.553040	0.505300	0.000488	0.105530	0.005066	2.112729	1.932143	10.994066
1204	0	0.048811	10.485965	0.472768	0.000491	0.104859	0.004734	2.118085	1.932913	10.983364
1205	0	0.055024	10.400424	0.512015	0.000549	0.104004	0.005127	2.123876	1.929356	10.974799
1206	0	0.073435	10.351586	0.400784	0.000733	0.103516	0.004014	2.128880	1.925537	10.969206
1207	0	0.049224	10.260040	0.310216	0.000488	0.102600	0.003113	2.139159	1.918449	10.956530
1208	0	0.037540	10.131866	0.246781	0.000373	0.101318	0.002481	2.151867	1.912831	10.946575
1209	0	0.037056	10.015889	0.194202	0.000366	0.100159	0.001953	2.162794	1.905005	10.939774
1210	0	0.074745	9.912132	0.191598	0.000740	0.099121	0.001930	2.177551	1.893633	10.930822
1211	0	0.061554	9.851095	0.187959	0.000610	0.098511	0.001892	2.190554	1.884838	10.915663
1212	0	0.038035	9.692388	0.112862	0.000376	0.096924	0.001135	2.196416	1.876529	10.902191
1213	0	0.073893	9.613050	0.212807	0.000732	0.096130	0.002136	2.204526	1.866076	10.888481
1214	0	0.069075	9.490973	0.144094	0.000684	0.094910	0.001449	2.212172	1.854880	10.876225
1215	0	0.061296	9.405525	0.078298	0.000610	0.094055	0.000793	2.223322	1.848831	10.865206
1216	0	0.080229	9.320075	0.106891	0.000798	0.093201	0.001078	2.232521	1.841015	10.850539
1217	0	0.067497	9.234623	0.158301	0.000671	0.092346	0.001587	2.235509	1.833798	10.847994
1218	0	0.062342	9.167493	0.242631	0.000617	0.091675	0.002433	2.241914	1.823150	10.841388
1219	0	0.055053	9.124772	0.225165	0.000549	0.091248	0.002258	2.248549	1.818965	10.834894
1220	0	0.042722	9.075929	0.187845	0.000429	0.090759	0.001879	2.247211	1.818750	10.828458
1221	0	0.042358	9.039323	0.225241	0.000427	0.090393	0.002258	2.252925	1.820741	10.823117
1222	0	0.078900	9.045409	0.181785	0.000786	0.090454	0.001819	2.252087	1.814041	10.819914
1223	0	0.067111	9.027100	0.122067	0.000671	0.090271	0.001221	2.250344	1.811704	10.815510
1224	0	0.048173	9.082044	0.145808	0.000487	0.090820	0.001464	2.255820	1.816066	10.815198
1225	0	0.060730	9.082027	0.098276	0.000610	0.090820	0.000977	2.246287	1.817257	10.808899
1226	0	0.066082	9.118559	0.080662	0.000665	0.091186	0.000806	2.243487	1.819478	10.807657
1227	0	0.072433	9.228522	0.012451	0.000732	0.092285	0.000122	2.238703	1.826837	10.804164
1228	0	0.089480	9.289552	0.061807	0.000898	0.092896	0.000615	2.233111	1.828602	10.808576
1229	0	0.078524	9.393318	0.115930	0.000793	0.093933	0.001160	2.231785	1.835990	10.807435
1230	0	0.052459	9.448240	0.299175	0.000532	0.094482	0.002990	2.227536	1.842544	10.808415
1231	0	0.072298	9.564219	0.286755	0.000732	0.095642	0.002869	2.227044	1.851268	10.808796
1232	0	0.064419	9.661834	0.379064	0.000651	0.096619	0.003781	2.214040	1.857134	10.812121
1233	0	0.072375	9.765614	0.342283	0.000732	0.097656	0.003418	2.206345	1.864651	10.816664
1234	0	0.076338	9.893682	0.410628	0.000775	0.098937	0.004099	2.195776	1.875809	10.821270
1235	0	0.054177	9.979230	0.409473	0.000549	0.099792	0.004089	2.187414	1.881669	10.831527
1236	0	0.058685	10.082899	0.367735	0.000594	0.100829	0.003673	2.179820	1.887207	10.841513
1237	0	0.066619	10.186763	0.366447	0.000671	0.101868	0.003662	2.175068	1.890411	10.848091
1238	0	0.041037	10.253797	0.385332	0.000416	0.102538	0.003849	2.168414	1.894077	10.845893
1239	0	0.036455	10.327147	0.293049	0.000366	0.103271	0.002930	2.165426	1.893360	10.851149
1240	0	0.005167	10.369757	0.336431	0.000057	0.103698	0.003358	2.156420	1.897084	10.849929
1241	0	0.048197	10.449213	0.293287	0.000488	0.104492	0.002930	2.151002	1.901582	10.849629
1242	0	0.053471	10.467427	0.287706	0.000536	0.104674	0.002874	2.146087	1.900529	10.850090
1243	0	0.079355	10.498038	0.372553	0.000793	0.104980	0.003723	2.141521	1.898053	10.849547
1244	0	0.043039	10.510150	0.330191	0.000427	0.105102	0.003300	2.137105	1.892224	10.850356
1245	0	0.031013	10.467529	0.390584	0.000305	0.104675	0.003906	2.135626	1.884506	10.847866
1246	0	0.050562	10.491834	0.390807	0.000498	0.104918	0.003905	2.130654	1.873738	10.844841
1247	0	0.061716	10.437024	0.426847	0.000610	0.104370	0.004272	2.132930	1.863895	10.847696
1248	0	0.062406	10.394303	0.444321	0.000624	0.103943	0.004447	2.135020	1.861172	10.848376
1249	0	0.055455	10.333249	0.433348	0.000549	0.103333	0.004333	2.132965	1.853096	10.848191
1250	0	0.043850	10.223305	0.384092	0.000437	0.102233	0.003844	2.134796	1.849009	10.843001
1251	0	0.042266	10.162373	0.298490	0.000427	0.101624	0.002991	2.139316	1.851884	10.841994
1252	0	0.042247	10.064703	0.169223	0.000418	0.100647	0.001697	2.142420	1.844186	10.835165
1253	0	0.061283	9.985349	0.268588	0.000610	0.099854	0.002686	2.140133	1.839163	10.827980
1254	0	0.031427	9.869296	0.213226	0.000309	0.098693	0.002136	2.142761	1.830789	10.824680
1255	0	0.037049	9.759524	0.256196	0.000366	0.097595	0.002563	2.142659	1.823605	10.817485
1256	0	0.025711	9.661775	0.237404	0.000252	0.096618	0.002377	2.143915	1.815168	10.806617
1257	0	0.061674	9.600831	0.164496	0.000610	0.096008	0.001648	2.145660	1.805341	10.797731
1258	0	0.068891	9.478664	0.188373	0.000684	0.094787	0.001885	2.145837	1.796974	10.789203
1259	0	0.055880	9.405513	0.201376	0.000549	0.094055	0.002014	2.144455	1.783271	10.781522
1260	0	0.088232	9.313855	0.110194	0.000873	0.093139	0.001098	2.137398	1.769116	10.770577
1261	0	0.079706	9.234617	0.152513	0.000793	0.092346	0.001526	2.136383	1.762458	10.766315
1262	0	0.098437	9.216209	0.116033	0.000983	0.092162	0.001158	2.131305	1.758859	10.759121
1263	0	0.079710	9.155263	0.171276	0.000793	0.091553	0.001709	2.124790	1.752178	10.749259
1264	0	0.073921	9.136859	0.141609	0.000739	0.091369	0.001410	2.115952	1.749896	10.740973
1265	0	0.079599	9.130850	0.195657	0.000793	0.091309	0.001953	2.109708	1.744594	10.737535
1266	0	0.067336	9.130755	0.147866	0.000676	0.091308	0.001472	2.098692	1.745960	10.737941
1267	0	0.066866	9.143053	0.202111	0.000671	0.091431	0.002014	2.088059	1.747268	10.734867
1268	0	0.097149	9.155174	0.068908	0.000971	0.091552	0.000685	2.080392	1.744370	10.742819
1269	0	0.091375	9.204093	0.086575	0.000916	0.092041	0.000854	2.064308	1.744484	10.745579
1270	0	0.054012	9.246730	0.045818	0.000546	0.092467	0.000449	2.051135	1.749069	10.747539
1271	0	0.060466	9.332272	0.068135	0.000610	0.093323	0.000671	2.036958	1.753963	10.748055
1272	0	0.095554	9.411526	0.161088	0.000964	0.094115	0.001606	2.029215	1.762374	10.744456
1273	0	0.073028	9.484856	0.189642	0.000732	0.094849	0.001892	2.022097	1.762880	10.743014
1274	0	0.078281	9.570205	0.270014	0.000789	0.095702	0.002694	2.013023	1.767867	10.742464
1275	0	0.066084	9.680148	0.348864	0.000671	0.096802	0.003479	1.999493	1.778148	10.749317
1276	0	0.063815	9.753289	0.375292	0.000649	0.097533	0.003742	1.984917	1.789344	10.752900
1277	0	0.060452	9.881564	0.385316	0.000610	0.098816	0.003845	1.973573	1.793942	10.759453
1278	0	0.053056	9.936399	0.478266	0.000537	0.099364	0.004776	1.963754	1.799086	10.765998
1279	0	0.029832	10.052441	0.446707	0.000305	0.100525	0.004456	1.948674	1.804928	10.766064
1280	0	0.040903	10.137825	0.326404	0.000413	0.101378	0.003258	1.939475	1.807315	10.770670
1281	0	0.048636	10.205051	0.318278	0.000488	0.102051	0.003174	1.927408	1.807501	10.772094
1282	0	0.078395	10.284313	0.350184	0.000789	0.102843	0.003496	1.919117	1.810834	10.771662
1283	0	0.079193	10.345437	0.281629	0.000793	0.103455	0.002808	1.907530	1.810581	10.771515
1284	0	0.066310	10.412506	0.294666	0.000668	0.104125	0.002947	1.905710	1.813524	10.774065
1285	0	0.066697	10.430899	0.323885	0.000671	0.104309	0.003235	1.899255	1.816402	10.777230
1286	0	0.029414	10.473536	0.299913	0.000296	0.104735	0.002998	1.896597	1.816186	10.772406
1287	0	0.030451	10.479739	0.305094	0.000305	0.104797	0.003052	1.895603	1.815037	10.769856
1288	0	0.023650	10.430899	0.378514	0.000242	0.104309	0.003782	1.890645	1.819559	10.765210
1289	0	0.067603	10.455311	0.433545	0.000671	0.104553	0.004333	1.886630	1.812734	10.759616
1290	0	0.055723	10.418597	0.452152	0.000558	0.104186	0.004519	1.882455	1.811729	10.756008
1291	0	0.062143	10.369878	0.481935	0.000610	0.103699	0.004822	1.883282	1.797878	10.748770
1292	0	0.081798	10.296534	0.408326	0.000814	0.102965	0.004084	1.881873	1.792314	10.740751
1293	0	0.091780	10.241702	0.427122	0.000916	0.102417	0.004272	1.881357	1.788113	10.734546
1294	0	0.043748	10.156183	0.328331	0.000431	0.101562	0.003293	1.890534	1.779162	10.726216
1295	0	0.031386	10.064697	0.286786	0.000305	0.100647	0.002869	1.889598	1.767546	10.718582
1296	0	0.045306	9.948632	0.237795	0.000443	0.099486	0.002378	1.888343	1.754733	10.711151
1297	0	0.055775	9.863284	0.182687	0.000549	0.098633	0.001831	1.891362	1.743132	10.703575
1298	0	0.075251	9.789955	0.205999	0.000749	0.097899	0.002067	1.897376	1.736829	10.692332
1299	0	0.086049	9.692388	0.298727	0.000854	0.096924	0.002991	1.899816	1.728168	10.678021
1300	0	0.074912	9.576419	0.230862	0.000744	0.095764	0.002312	1.901716	1.720167	10.669380
1301	0	0.062004	9.509278	0.188874	0.000610	0.095093	0.001892	1.904109	1.706749	10.655668
1302	0	0.081439	9.435951	0.193913	0.000813	0.094359	0.001945	1.909995	1.702730	10.649408
1303	0	0.079583	9.332274	0.176956	0.000793	0.093323	0.001770	1.908925	1.698085	10.635512
1304	0	0.092482	9.301666	0.176364	0.000919	0.093017	0.001768	1.912791	1.689596	10.622024
1305	0	0.061473	9.216311	0.201165	0.000610	0.092163	0.002014	1.914116	1.682439	10.614956
1306	0	0.104451	9.197907	0.102917	0.001045	0.091979	0.001032	1.915658	1.681532	10.608670
1307	0	0.079390	9.130860	0.176963	0.000793	0.091309	0.001770	1.914290	1.679242	10.605003
1308	0	0.061252	9.124662	0.176770	0.000610	0.091247	0.001769	1.914308	1.674813	10.595567
1309	0	0.079247	9.118659	0.158375	0.000793	0.091187	0.001587	1.916379	1.674316	10.594132
1310	0	0.023819	9.112559	0.188105	0.000241	0.091125	0.001885	1.920145	1.676505	10.587604
1311	0	0.029971	9.167482	0.207553	0.000305	0.091675	0.002075	1.917993	1.681682	10.581656
1312	0	0.065606	9.173496	0.207317	0.000660	0.091735	0.002075	1.918647	1.684849	10.579528
1313	0	0.048512	9.240722	0.104006	0.000488	0.092407	0.001038	1.913643	1.687091	10.580437
1314	0	0.102342	9.271150	0.134948	0.001031	0.092711	0.001348	1.909329	1.694689	10.581102
1315	0	0.072642	9.344483	0.134595	0.000732	0.093445	0.001343	1.903660	1.700368	10.576949
1316	0	0.101901	9.442049	0.177618	0.001025	0.094420	0.001776	1.901246	1.706209	10.577555
1317	0	0.042087	9.515377	0.213910	0.000427	0.095154	0.002136	1.896148	1.712288	10.570011
1318	0	0.065300	9.631242	0.354951	0.000658	0.096313	0.003546	1.889864	1.716705	10.568556
1319	0	0.048426	9.716801	0.268479	0.000488	0.097168	0.002686	1.888881	1.719828	10.569189
1320	0	0.034742	9.796110	0.367002	0.000358	0.097961	0.003660	1.875320	1.730090	10.576184
1321	0	0.091086	9.924309	0.348244	0.000916	0.099243	0.003479	1.869280	1.733797	10.582348
1322	0	0.102357	10.021883	0.446177	0.001027	0.100219	0.004462	1.867854	1.736230	10.584295
1323	0	0.053991	10.107434	0.482025	0.000549	0.101074	0.004822	1.867485	1.745178	10.591075
1324	0	0.039907	10.168460	0.426892	0.000408	0.101685	0.004269	1.865369	1.753984	10.587937
1325	0	0.036559	10.284424	0.366209	0.000366	0.102844	0.003662	1.863526	1.753192	10.586124
1326	0	0.042020	10.351565	0.378302	0.000425	0.103516	0.003783	1.861828	1.757370	10.585997
1327	0	0.072258	10.382086	0.256386	0.000732	0.103821	0.002563	1.859485	1.766702	10.585677
1328	0	0.058309	10.430835	0.341249	0.000590	0.104308	0.003418	1.863495	1.773107	10.589384
1329	0	0.079075	10.455343	0.280081	0.000793	0.104553	0.002808	1.869019	1.774558	10.589484
1330	0	0.084620	10.443136	0.364235	0.000849	0.104431	0.003648	1.872898	1.775797	10.595547
1331	0	0.072927	10.498073	0.341075	0.000732	0.104980	0.003418	1.878784	1.777733	10.597576
1332	0	0.048360	10.467564	0.357552	0.000482	0.104675	0.003586	1.888073	1.774075	10.599805
1333	0	0.067682	10.455342	0.408333	0.000671	0.104553	0.004089	1.892801	1.766768	10.596165
1334	0	0.062863	10.394319	0.449583	0.000621	0.103943	0.004504	1.900187	1.756915	10.592380
1335	0	0.079151	10.351596	0.463149	0.000793	0.103516	0.004639	1.906326	1.757867	10.587068
1336	0	0.091312	10.302762	0.394437	0.000911	0.103027	0.003952	1.913053	1.754006	10.578205
1337	0	0.116435	10.211201	0.347186	0.001160	0.102112	0.003479	1.919267	1.747499	10.568958
1338	0	0.087286	10.150163	0.302927	0.000863	0.101501	0.003037	1.926574	1.735082	10.564973
1339	0	0.055213	10.028110	0.353007	0.000549	0.100281	0.003540	1.935948	1.730479	10.565627
1340	0	0.043453	9.967075	0.277510	0.000432	0.099670	0.002788	1.948494	1.726229	10.559746
1341	0	0.055283	9.875515	0.224584	0.000549	0.098755	0.002258	1.961027	1.720742	10.555988
1342	0	0.068430	9.771752	0.228272	0.000678	0.097717	0.002295	1.973166	1.712083	10.546240
1343	0	0.067411	9.680179	0.115516	0.000671	0.096802	0.001160	1.976799	1.707388	10.536548
1344	0	0.074498	9.552012	0.150593	0.000737	0.095520	0.001516	1.987691	1.696608	10.523065
1345	0	0.067309	9.472667	0.164134	0.000671	0.094727	0.001648	1.994160	1.693160	10.508245
1346	0	0.067755	9.405526	0.119865	0.000674	0.094055	0.001207	2.003137	1.687687	10.496988
1347	0	0.079354	9.344491	0.109109	0.000793	0.093445	0.001099	2.010599	1.686149	10.490565
1348	0	0.042390	9.295678	0.204970	0.000427	0.092957	0.002060	2.021557	1.688946	10.482174
1349	0	0.055327	9.204112	0.188609	0.000549	0.092041	0.001892	2.027134	1.682666	10.480325
1350	0	0.086216	9.173604	0.236006	0.000862	0.091736	0.002368	2.035136	1.681297	10.478800
1351	0	0.098010	9.149183	0.194508	0.000977	0.091492	0.001953	2.043245	1.675503	10.478348
1352	0	0.104861	9.143074	0.186960	0.001044	0.091431	0.001876	2.049307	1.668749	10.471648
1353	0	0.079036	9.112565	0.188582	0.000793	0.091125	0.001892	2.055248	1.671280	10.471431
1354	0	0.072467	9.112560	0.187368	0.000726	0.091125	0.001879	2.059697	1.671284	10.471218
1355	0	0.079070	9.167485	0.152481	0.000793	0.091675	0.001526	2.059126	1.673382	10.471262
1356	0	0.078517	9.216323	0.139261	0.000788	0.092163	0.001401	2.067469	1.675205	10.474964
1357	0	0.072858	9.234625	0.127961	0.000732	0.092346	0.001282	2.068215	1.678628	10.475674
1358	0	0.065739	9.307866	0.060425	0.000663	0.093079	0.000606	2.067929	1.683955	10.476835
1359	0	0.066242	9.362804	0.097195	0.000671	0.093628	0.000977	2.071506	1.693610	10.484656
1360	0	0.070566	9.472666	0.126922	0.000713	0.094727	0.001272	2.073150	1.701582	10.489392
1361	0	0.060488	9.521493	0.207302	0.000610	0.095215	0.002075	2.073775	1.706842	10.495107
1362	0	0.083586	9.637461	0.280160	0.000843	0.096375	0.002803	2.073199	1.714015	10.503053
1363	0	0.066280	9.741218	0.286829	0.000671	0.097412	0.002869	2.071655	1.722792	10.507471
1364	0	0.064643	9.796149	0.323335	0.000653	0.097961	0.003234	2.070312	1.729488	10.513972
1365	0	0.066420	9.912108	0.384673	0.000671	0.099121	0.003845	2.066585	1.736518	10.518969
1366	0	0.076455	9.997463	0.378994	0.000778	0.099975	0.003787	2.061114	1.750751	10.529386
1367	0	0.041763	10.070815	0.298727	0.000427	0.100708	0.002991	2.063071	1.760416	10.532504
1368	0	0.045801	10.168457	0.292372	0.000468	0.101685	0.002922	2.059151	1.770677	10.538806
1369	0	0.059545	10.247822	0.274268	0.000610	0.102478	0.002747	2.061497	1.786059	10.544477
1370	0	0.045367	10.272220	0.371428	0.000458	0.102722	0.003715	2.059713	1.789340	10.552414
1371	0	0.090998	10.382111	0.310408	0.000916	0.103821	0.003113	2.067315	1.794211	10.557505
1372	0	0.059559	10.357680	0.370167	0.000599	0.103577	0.003705	2.068938	1.796612	10.564180
1373	0	0.078950	10.424808	0.341796	0.000793	0.104248	0.003418	2.066932	1.799761	10.567766
1374	0	0.066101	10.424831	0.377629	0.000663	0.104248	0.003783	2.072401	1.800443	10.576942
1375	0	0.049039	10.443135	0.408416	0.000488	0.104431	0.004089	2.076131	1.797003	10.577954
1376	0	0.067716	10.412628	0.364257	0.000675	0.104126	0.003652	2.084081	1.793685	10.579787
1377	0	0.054850	10.382098	0.420707	0.000549	0.103821	0.004211	2.086758	1.793377	10.586638
1378	0	0.066605	10.375990	0.322164	0.000669	0.103760	0.003225	2.088864	1.796066	10.588024
1379	0	0.055210	10.321068	0.408305	0.000549	0.103210	0.004089	2.093763	1.791820	10.591499
1380	0	0.080084	10.253925	0.364293	0.000798	0.102539	0.003649	2.098388	1.787913	10.587163
1381	0	0.067155	10.180688	0.304357	0.000671	0.101807	0.003052	2.105646	1.786662	10.586508
1382	0	0.061220	10.107463	0.351067	0.000610	0.101074	0.003523	2.117627	1.783605	10.582014
1383	0	0.098011	10.034208	0.316384	0.000977	0.100342	0.003174	2.126977	1.778457	10.582305
1384	0	0.049863	9.942647	0.345259	0.000495	0.099426	0.003459	2.132430	1.773265	10.579316
1385	0	0.031138	9.832782	0.280047	0.000305	0.098328	0.002808	2.138845	1.765025	10.576412
1386	0	0.043916	9.783958	0.186503	0.000439	0.097839	0.001877	2.150893	1.763405	10.568372
1387	0	0.048984	9.680194	0.182106	0.000488	0.096802	0.001831	2.160732	1.760458	10.567275
1388	0	0.079901	9.619157	0.210763	0.000796	0.096191	0.002116	2.168963	1.756190	10.566799
1389	0	0.074158	9.503172	0.164501	0.000732	0.095032	0.001648	2.170524	1.744078	10.564468
1390	0	0.099516	9.442046	0.114914	0.000994	0.094420	0.001153	2.173265	1.741240	10.560473
1391	0	0.074077	9.362796	0.121348	0.000732	0.093628	0.001221	2.180299	1.729925	10.553437
1392	0	0.075302	9.301662	0.150887	0.000749	0.093017	0.001511	2.180638	1.723467	10.545474
1393	0	0.072931	9.265145	0.090982	0.000732	0.092651	0.000916	2.185871	1.726196	10.540189
1394	0	0.084648	9.246840	0.187362	0.000848	0.092468	0.001880	2.191566	1.726832	10.536020
1395	0	0.085355	9.210211	0.213408	0.000854	0.092102	0.002136	2.192329	1.726988	10.532779
1396	0	0.054710	9.210203	0.225440	0.000546	0.092102	0.002254	2.189184	1.725137	10.535489
1397	0	0.066933	9.185786	0.201730	0.000671	0.091858	0.002014	2.183249	1.726671	10.537219
1398	0	0.084843	9.191804	0.189597	0.000850	0.091918	0.001898	2.183784	1.727311	10.530126
1399	0	0.097835	9.222413	0.134064	0.000977	0.092224	0.001343	2.184388	1.724030	10.532341
1400	0	0.079590	9.289453	0.158373	0.000796	0.092895	0.001582	2.180416	1.723499	10.533790
1401	0	0.054649	9.313962	0.073774	0.000549	0.093140	0.000732	2.171874	1.725933	10.535971
1402	0	0.066024	9.362700	0.080616	0.000666	0.093627	0.000804	2.167211	1.731519	10.537651
1403	0	0.036115	9.436031	0.122575	0.000366	0.094360	0.001221	2.158986	1.736642	10.542965
1404	0	0.046897	9.509178	0.208864	0.000478	0.095092	0.002085	2.152225	1.746236	10.548278
1405	0	0.029676	9.582506	0.256969	0.000305	0.095825	0.002563	2.142767	1.755291	10.551687
1406	0	0.040444	9.686171	0.325188	0.000410	0.096862	0.003247	2.135252	1.760956	10.556687
1407	0	0.066282	9.759505	0.330260	0.000671	0.097595	0.003296	2.125350	1.770019	10.560227
1408	0	0.070819	9.820445	0.294988	0.000714	0.098205	0.002943	2.115287	1.776151	10.565068
1409	0	0.060091	9.930404	0.305895	0.000610	0.099304	0.003052	2.104982	1.786084	10.567761
1410	0	0.052828	9.979138	0.325394	0.000530	0.099792	0.003249	2.097365	1.787319	10.574499
1411	0	0.078832	10.095208	0.262879	0.000793	0.100952	0.002625	2.090262	1.792105	10.586580
1412	0	0.065532	10.131744	0.257132	0.000661	0.101317	0.002571	2.087860	1.797398	10.594486
1413	0	0.048358	10.217282	0.293164	0.000488	0.102173	0.002930	2.083550	1.801690	10.601787
1414	0	0.035551	10.253797	0.385283	0.000357	0.102538	0.003849	2.077288	1.802114	10.604997
1415	0	0.042699	10.290519	0.305449	0.000427	0.102905	0.003052	2.072321	1.801535	10.603007
1416	0	0.054967	10.339243	0.306191	0.000548	0.103393	0.003057	2.064508	1.799283	10.598393
1417	0	0.055146	10.357639	0.354752	0.000549	0.103577	0.003540	2.054269	1.796100	10.598128
1418	0	0.043194	10.351482	0.269410	0.000431	0.103515	0.002700	2.058758	1.794274	10.597188
1419	0	0.079203	10.351546	0.311868	0.000793	0.103516	0.003113	2.050267	1.795035	10.597545
1420	0	0.041892	10.363679	0.318414	0.000423	0.103637	0.003185	2.049782	1.799302	10.590192
1421	0	0.042349	10.327148	0.305252	0.000427	0.103271	0.003052	2.047020	1.802669	10.589360
1422	0	0.047918	10.290439	0.347816	0.000481	0.102904	0.003480	2.047076	1.803529	10.588597
1423	0	0.036995	10.247809	0.347663	0.000366	0.102478	0.003479	2.047790	1.798594	10.587163
1424	0	0.025624	10.156257	0.365413	0.000251	0.101562	0.003656	2.048551	1.791849	10.581567
1425	0	0.085633	10.101323	0.359946	0.000854	0.101013	0.003601	2.048446	1.789082	10.579258
1426	0	0.103685	10.058499	0.262195	0.001040	0.100585	0.002621	2.045104	1.792440	10.574897
1427	0	0.067771	9.967020	0.281364	0.000671	0.099670	0.002808	2.036267	1.784450	10.570282
1428	0	0.056381	9.893715	0.269249	0.000562	0.098937	0.002697	2.039705	1.781312	10.560569
1429	0	0.037125	9.790045	0.170446	0.000366	0.097900	0.001709	2.043211	1.774586	10.552883
1430	0	0.044660	9.716791	0.231051	0.000437	0.097168	0.002310	2.040470	1.762249	10.547201
1431	0	0.055464	9.637458	0.170341	0.000549	0.096375	0.001709	2.045304	1.755095	10.538936
1432	0	0.062513	9.570316	0.169425	0.000621	0.095703	0.001698	2.047634	1.749177	10.525102
1433	0	0.030901	9.497070	0.140340	0.000305	0.094971	0.001404	2.046539	1.743719	10.514384
1434	0	0.080593	9.448151	0.200855	0.000801	0.094481	0.002012	2.049308	1.737103	10.501607
1435	0	0.055416	9.375000	0.195200	0.000549	0.093750	0.001953	2.048905	1.730425	10.494110
1436	0	0.050092	9.338281	0.140099	0.000497	0.093383	0.001401	2.047101	1.724631	10.485324
1437	0	0.067484	9.301745	0.189732	0.000671	0.093018	0.001892	2.038996	1.719670	10.473746
1438	0	0.061654	9.289449	0.111324	0.000616	0.092895	0.001108	2.030997	1.718264	10.465016
1439	0	0.061537	9.265134	0.164757	0.000610	0.092651	0.001648	2.029501	1.711268	10.463318
1440	0	0.061497	9.246729	0.140611	0.000620	0.092467	0.001403	2.023453	1.716565	10.465732
1441	0	0.073262	9.240723	0.195270	0.000732	0.092407	0.001953	2.022258	1.715591	10.456067
1442	0	0.091744	9.271129	0.201951	0.000916	0.092711	0.002013	2.012598	1.712501	10.453367
1443	0	0.103512	9.326159	0.214298	0.001038	0.093262	0.002136	2.002264	1.714773	10.454504
1444	0	0.090797	9.356590	0.136020	0.000910	0.093566	0.001356	1.995296	1.716228	10.456419
1445	0	0.049050	9.405512	0.158941	0.000488	0.094055	0.001587	1.990352	1.712752	10.454599
1446	0	0.042572	9.466442	0.214875	0.000431	0.094665	0.002141	1.979060	1.718487	10.454580
1447	0	0.060674	9.497056	0.214383	0.000610	0.094971	0.002136	1.967884	1.722091	10.455411
1448	0	0.090165	9.576307	0.203771	0.000908	0.095763	0.002028	1.954726	1.728812	10.461792
1449	0	0.078986	9.667956	0.287379	0.000793	0.096680	0.002869	1.946678	1.732363	10.465898
1450	0	0.071740	9.747191	0.331526	0.000725	0.097472	0.003305	1.933224	1.740399	10.465881
1451	0	0.060659	9.844950	0.372915	0.000610	0.098450	0.003723	1.924161	1.744028	10.471219
1452	0	0.046716	9.905878	0.331893	0.000481	0.099059	0.003307	1.908939	1.759033	10.469068
1453	0	0.060651	9.985346	0.342026	0.000610	0.099854	0.003418	1.904194	1.762680	10.476764
1454	0	0.035450	10.015739	0.440656	0.000358	0.100158	0.004398	1.892709	1.765558	10.483517
1455	0	0.060016	10.107408	0.397226	0.000610	0.101074	0.003967	1.885188	1.776530	10.481395
1456	0	0.034300	10.168343	0.392072	0.000345	0.101684	0.003916	1.877612	1.778395	10.482603
1457	0	0.078765	10.217284	0.396884	0.000793	0.102173	0.003967	1.873795	1.784217	10.486592
1458	0	0.066015	10.259901	0.336359	0.000659	0.102599	0.003360	1.867493	1.782266	10.489085
1459	0	0.061132	10.272200	0.360574	0.000610	0.102722	0.003601	1.860334	1.780595	10.486649
1460	0	0.049002	10.333149	0.312392	0.000489	0.103332	0.003121	1.855482	1.779076	10.487803
1461	0	0.036562	10.321039	0.329785	0.000366	0.103210	0.003296	1.851406	1.779145	10.485698
1462	0	0.078957	10.308744	0.262745	0.000792	0.103087	0.002627	1.849296	1.780694	10.486715
1463	0	0.103622	10.351564	0.311273	0.001038	0.103516	0.003113	1.847422	1.781631	10.484693
1464	0	0.078599	10.290534	0.396560	0.000791	0.102905	0.003966	1.846251	1.786202	10.485489
1465	0	0.067311	10.260018	0.420905	0.000671	0.102600	0.004211	1.846870	1.783703	10.485133
1466	0	0.055283	10.229497	0.383799	0.000552	0.102295	0.003839	1.846618	1.782456	10.483288
1467	0	0.061405	10.162361	0.372040	0.000610	0.101624	0.003723	1.847722	1.777743	10.482114
1468	0	0.025518	10.089123	0.389715	0.000251	0.100891	0.003901	1.849601	1.772268	10.479454
1469	0	0.067117	10.021975	0.323406	0.000671	0.100220	0.003235	1.848505	1.771953	10.478439
1470	0	0.067370	9.948724	0.366128	0.000670	0.099487	0.003660	1.845364	1.767745	10.472833
1471	0	0.080045	9.875495	0.286445	0.000793	0.098755	0.002869	1.848274	1.759078	10.468704
1472	0	0.050282	9.777846	0.242691	0.000502	0.097778	0.002433	1.853232	1.757095	10.467683
1473	0	0.055270	9.753428	0.176368	0.000549	0.097534	0.001770	1.858570	1.752477	10.469155
1474	0	0.037573	9.631365	0.235947	0.000372	0.096313	0.002367	1.865565	1.747365	10.467292
1475	0	0.043176	9.582530	0.262010	0.000427	0.095825	0.002625	1.868821	1.741399	10.467070
1476	0	0.050056	9.484876	0.218127	0.000497	0.094849	0.002188	1.874735	1.736357	10.462162
1477	0	0.036817	9.448256	0.231354	0.000366	0.094482	0.002319	1.879837	1.733420	10.460045
1478	0	0.085726	9.417737	0.224101	0.000858	0.094177	0.002246	1.883810	1.734118	10.459075
1479	0	0.042771	9.338385	0.194989	0.000427	0.093384	0.001953	1.885813	1.732966	10.459004
1480	0	0.072851	9.307774	0.151606	0.000732	0.093078	0.001519	1.887700	1.737180	10.461202
1481	0	0.110254	9.252933	0.145989	0.001099	0.092529	0.001465	1.891724	1.731737	10.465257
1482	0	0.086591	9.283443	0.218723	0.000862	0.092834	0.002187	1.888974	1.726465	10.473986
1483	0	0.085175	9.259039	0.225686	0.000854	0.092590	0.002258	1.888769	1.729295	10.473502
1484	0	0.084305	9.252935	0.237638	0.000849	0.092529	0.002377	1.886911	1.735799	10.476243
1485	0	0.042521	9.283453	0.207305	0.000427	0.092834	0.002075	1.887607	1.737744	10.476555
1486	0	0.011619	9.283445	0.176675	0.000117	0.092834	0.001765	1.883727	1.738553	10.478711
1487	0	0.048652	9.344485	0.256303	0.000488	0.093445	0.002563	1.882213	1.740152	10.480704
1488	0	0.079018	9.411616	0.219832	0.000790	0.094116	0.002196	1.877534	1.738907	10.488845
1489	0	0.085124	9.460457	0.146196	0.000854	0.094604	0.001465	1.878934	1.742277	10.493018
1490	0	0.072153	9.509278	0.243578	0.000726	0.095093	0.002435	1.875770	1.746850	10.492706
1491	0	0.041923	9.594724	0.244396	0.000427	0.095947	0.002441	1.870710	1.755887	10.495075
1492	0	0.046378	9.631244	0.281655	0.000472	0.096313	0.002812	1.863403	1.765112	10.510030
1493	0	0.042266	9.729011	0.347754	0.000427	0.097290	0.003479	1.862920	1.769888	10.517235
1494	0	0.053295	9.796146	0.304794	0.000540	0.097961	0.003048	1.860820	1.777329	10.524536
1495	0	0.047945	9.893805	0.390589	0.000488	0.098938	0.003906	1.858986	1.786926	10.538213
1496	0	0.083143	9.954818	0.360570	0.000836	0.099548	0.003600	1.850529	1.792149	10.542084
1497	0	0.072707	9.997577	0.353585	0.000732	0.099976	0.003540	1.853195	1.797741	10.550660
1498	0	0.101776	10.089121	0.353105	0.001026	0.100891	0.003531	1.851614	1.806787	10.553992
1499	0	0.054400	10.125724	0.342143	0.000549	0.101257	0.003418	1.845660	1.812342	10.557701
1500	0	0.046776	10.198895	0.409312	0.000477	0.101989	0.004096	1.846771	1.822001	10.566817
1501	0	0.060760	10.229507	0.378067	0.000610	0.102295	0.003784	1.848558	1.824555	10.570832
1502	0	0.053590	10.327178	0.431977	0.000544	0.103271	0.004326	1.853073	1.832503	10.582551
1503	0	0.073108	10.302753	0.426817	0.000732	0.103027	0.004272	1.855542	1.833386	10.594369
1504	0	0.102853	10.351575	0.413925	0.001035	0.103516	0.004141	1.855230	1.839823	10.597940
1505	0	0.072856	10.345462	0.366209	0.000732	0.103455	0.003662	1.853122	1.843656	10.603912
1506	0	0.084325	10.339374	0.335080	0.000846	0.103394	0.003356	1.856856	1.846199	10.604327
1507	0	0.042772	10.321056	0.298677	0.000427	0.103210	0.002991	1.859133	1.845217	10.607600
1508	0	0.061218	10.290564	0.382653	0.000610	0.102905	0.003837	1.868132	1.842658	10.616484
1509	0	0.066908	10.260036	0.402205	0.000671	0.102600	0.004028	1.872961	1.844771	10.621652
1510	0	0.072540	10.186812	0.388179	0.000728	0.101868	0.003893	1.883389	1.846913	10.623037
1511	0	0.061015	10.144082	0.420211	0.000610	0.101440	0.004211	1.891803	1.846772	10.628455
1512	0	0.072854	10.070820	0.345510	0.000731	0.100708	0.003460	1.895201	1.849708	10.631244
1513	0	0.036836	9.997583	0.371626	0.000366	0.099976	0.003723	1.901070	1.846922	10.630732
1514	0	0.055664	9.948756	0.278360	0.000553	0.099487	0.002793	1.910228	1.842489	10.629800
1515	0	0.079472	9.844996	0.218557	0.000793	0.098450	0.002197	1.921800	1.840572	10.627653
1516	0	0.073710	9.771747	0.234781	0.000734	0.097717	0.002357	1.929982	1.836908	10.628128
1517	0	0.091860	9.729025	0.237068	0.000916	0.097290	0.002380	1.939273	1.832851	10.631123
1518	0	0.061867	9.637474	0.198215	0.000616	0.096375	0.001994	1.951471	1.829317	10.630441
1519	0	0.036240	9.570327	0.206895	0.000366	0.095703	0.002075	1.957081	1.833482	10.626913
1520	0	0.036167	9.515390	0.193458	0.000358	0.095154	0.001940	1.961363	1.828197	10.626213
1521	0	0.079646	9.448252	0.206938	0.000793	0.094482	0.002075	1.966350	1.824142	10.627840
1522	0	0.055538	9.399423	0.120128	0.000555	0.093994	0.001208	1.972919	1.823244	10.628087
1523	0	0.061513	9.332289	0.163828	0.000610	0.093323	0.001648	1.982892	1.816930	10.624388
1524	0	0.098856	9.326190	0.192284	0.000986	0.093262	0.001933	1.993374	1.813464	10.627948
1525	0	0.073005	9.283460	0.182534	0.000732	0.092834	0.001831	1.998442	1.815966	10.626543
1526	0	0.078531	9.301775	0.181078	0.000788	0.093018	0.001819	2.006257	1.818529	10.618705
1527	0	0.079287	9.259046	0.237574	0.000793	0.092590	0.002380	2.009965	1.818870	10.618791
1528	0	0.023869	9.283461	0.175348	0.000242	0.092834	0.001760	2.016616	1.822818	10.622480
1529	0	0.054474	9.295665	0.182714	0.000549	0.092957	0.001831	2.019328	1.828030	10.629952
1530	0	0.041304	9.295662	0.151392	0.000418	0.092957	0.001517	2.021388	1.833358	10.637449
1531	0	0.061003	9.356698	0.201022	0.000610	0.093567	0.002014	2.024115	1.833331	10.641779
1532	0	0.097119	9.423837	0.163704	0.000976	0.094238	0.001639	2.024803	1.838268	10.647525
1533	0	0.090800	9.472668	0.140052	0.000916	0.094727	0.001404	2.026774	1.846944	10.651921
1534	0	0.059297	9.515396	0.218474	0.000595	0.095154	0.002191	2.031907	1.849122	10.652055
1535	0	0.060482	9.600843	0.213185	0.000610	0.096008	0.002136	2.034973	1.855275	10.660202
1536	0	0.065379	9.649674	0.285532	0.000660	0.096497	0.002859	2.037459	1.862218	10.666660
1537	0	0.084785	9.753424	0.292967	0.000854	0.097534	0.002930	2.035413	1.869640	10.670667
1538	0	0.053133	9.826656	0.341888	0.000535	0.098267	0.003417	2.031161	1.873569	10.676936
1539	0	0.029733	9.893787	0.348315	0.000305	0.098938	0.003479	2.024296	1.882317	10.682728
1540	0	0.052172	9.991358	0.324485	0.000533	0.099914	0.003242	2.019622	1.895065	10.683018
1541	0	0.096807	10.052510	0.335350	0.000977	0.100525	0.003357	2.021338	1.904299	10.693679
1542	0	0.076968	10.089127	0.291849	0.000776	0.100891	0.002922	2.023273	1.911411	10.698793
1543	0	0.060367	10.156255	0.274622	0.000610	0.101562	0.002747	2.021407	1.918506	10.711747
1544	0	0.064962	10.180697	0.346981	0.000657	0.101807	0.003478	2.028428	1.926435	10.725535
1545	0	0.048567	10.235592	0.354158	0.000488	0.102356	0.003540	2.024604	1.929054	10.732820
1546	0	0.022854	10.259951	0.432833	0.000238	0.102599	0.004336	2.031403	1.939687	10.737895
1547	0	0.054530	10.296654	0.426732	0.000549	0.102966	0.004272	2.035131	1.943982	10.741782
1548	0	0.053852	10.333270	0.358572	0.000541	0.103333	0.003591	2.038518	1.946211	10.743354
1549	0	0.067430	10.327160	0.353607	0.000671	0.103271	0.003540	2.040804	1.942694	10.748062
1550	0	0.055153	10.327144	0.383834	0.000555	0.103271	0.003837	2.037019	1.946512	10.745066
1551	0	0.085708	10.321041	0.311352	0.000854	0.103210	0.003113	2.034162	1.943404	10.743466
1552	0	0.110667	10.272121	0.274636	0.001103	0.102721	0.002748	2.033421	1.939500	10.742718
1553	0	0.109999	10.229508	0.316830	0.001099	0.102295	0.003174	2.037501	1.937703	10.745149
1554	0	0.061507	10.174588	0.327549	0.000612	0.101746	0.003284	2.045493	1.934266	10.748216
1555	0	0.055086	10.131858	0.334991	0.000549	0.101318	0.003357	2.051513	1.932383	10.745097
1556	0	0.055653	10.046414	0.363962	0.000552	0.100464	0.003648	2.058756	1.927194	10.745993
1557	0	0.030733	9.979275	0.347099	0.000305	0.099792	0.003479	2.065907	1.924513	10.747439
1558	0	0.043170	9.899919	0.290758	0.000431	0.098999	0.002913	2.070732	1.923561	10.745426
1559	0	0.079265	9.814466	0.323104	0.000793	0.098145	0.003235	2.073185	1.924350	10.742267
1560	0	0.066930	9.802258	0.199937	0.000669	0.098022	0.002006	2.078333	1.923122	10.741567
1561	0	0.036890	9.680188	0.151736	0.000366	0.096802	0.001526	2.086374	1.919576	10.739862
1562	0	0.056301	9.606936	0.150390	0.000554	0.096069	0.001509	2.090064	1.908593	10.739788
1563	0	0.073883	9.570318	0.164165	0.000732	0.095703	0.001648	2.095689	1.900606	10.730131
1564	0	0.074964	9.515377	0.126842	0.000745	0.095154	0.001268	2.093600	1.894453	10.730566
1565	0	0.079654	9.472657	0.195160	0.000793	0.094727	0.001953	2.093459	1.890451	10.727397
1566	0	0.074077	9.429848	0.188118	0.000738	0.094298	0.001888	2.100138	1.886969	10.721124
1567	0	0.067154	9.368902	0.146156	0.000671	0.093689	0.001465	2.102227	1.886449	10.718936
1568	0	0.024177	9.326176	0.127228	0.000244	0.093262	0.001275	2.103757	1.889008	10.716714
1569	0	0.079496	9.320072	0.097152	0.000793	0.093201	0.000977	2.107969	1.886773	10.714163
1570	0	0.085679	9.289551	0.139341	0.000857	0.092896	0.001393	2.105930	1.887148	10.709209
1571	0	0.066876	9.307875	0.213119	0.000671	0.093079	0.002136	2.110241	1.890129	10.704586
1572	0	0.060290	9.295655	0.157694	0.000605	0.092957	0.001576	2.107478	1.891931	10.709710
1573	0	0.042627	9.320066	0.146660	0.000427	0.093201	0.001465	2.103315	1.892816	10.711371
1574	0	0.072552	9.344391	0.183330	0.000730	0.093444	0.001834	2.101835	1.897415	10.719368
1575	0	0.066679	9.405519	0.171003	0.000671	0.094055	0.001709	2.098497	1.902699	10.722553
1576	0	0.071861	9.454241	0.183952	0.000723	0.094543	0.001833	2.088452	1.907581	10.725291
1577	0	0.054527	9.521478	0.171408	0.000549	0.095215	0.001709	2.080051	1.912114	10.734579
1578	0	0.041600	9.588518	0.221165	0.000419	0.095885	0.002207	2.072062	1.914971	10.742939
1579	0	0.066794	9.643550	0.189582	0.000671	0.096436	0.001892	2.065249	1.918699	10.757321
1580	0	0.071504	9.673969	0.190645	0.000725	0.096740	0.001899	2.053906	1.929921	10.767971
1581	0	0.085078	9.741207	0.262711	0.000854	0.097412	0.002625	2.048682	1.933968	10.776396
1582	0	0.065661	9.820454	0.275566	0.000664	0.098205	0.002751	2.041456	1.941975	10.785351
1583	0	0.054469	9.893786	0.299565	0.000549	0.098938	0.002991	2.033478	1.946965	10.796855
1584	0	0.053597	9.966921	0.282655	0.000540	0.099669	0.002817	2.020590	1.951098	10.803824
1585	0	0.036049	10.040262	0.275500	0.000366	0.100403	0.002747	2.008833	1.957346	10.811502
1586	0	0.041010	10.058487	0.416978	0.000415	0.100585	0.004167	2.002908	1.962348	10.823308
1587	0	0.066556	10.150142	0.348133	0.000671	0.101501	0.003479	1.998073	1.968612	10.831838
1588	0	0.065843	10.180552	0.428037	0.000659	0.101806	0.004276	1.991178	1.968898	10.844917
1589	0	0.066671	10.211159	0.373016	0.000671	0.102112	0.003723	1.981089	1.973862	10.851994
1590	0	0.090802	10.247700	0.404310	0.000906	0.102477	0.004042	1.977365	1.971410	10.853938
1591	0	0.072187	10.241697	0.317695	0.000732	0.102417	0.003174	1.971646	1.982922	10.862545
1592	0	0.052543	10.266011	0.348696	0.000527	0.102660	0.003485	1.966969	1.984877	10.872819
1593	0	0.030062	10.284412	0.378770	0.000305	0.102844	0.003784	1.960939	1.989766	10.875900
1594	0	0.023007	10.217180	0.391574	0.000235	0.102172	0.003913	1.955737	1.994729	10.878378
1595	0	0.043023	10.229499	0.365974	0.000427	0.102295	0.003662	1.956315	1.991258	10.880808
1596	0	0.091916	10.174554	0.390268	0.000921	0.101746	0.003901	1.951563	1.993304	10.892832
1597	0	0.103739	10.180638	0.379112	0.001038	0.101807	0.003784	1.941560	1.993388	10.899487
1598	0	0.085955	10.113421	0.331032	0.000854	0.101134	0.003309	1.938297	1.986479	10.894802
1599	0	0.043365	10.058595	0.445477	0.000427	0.100586	0.004456	1.937052	1.979092	10.897838
1600	0	0.031987	9.979160	0.268077	0.000318	0.099792	0.002684	1.938153	1.976224	10.901648
1601	0	0.037278	9.924329	0.365793	0.000366	0.099243	0.003662	1.940743	1.968443	10.909025
1602	0	0.069264	9.887683	0.261833	0.000684	0.098877	0.002616	1.935809	1.957998	10.909134
1603	0	0.098297	9.790021	0.232417	0.000977	0.097900	0.002319	1.927888	1.950261	10.911875
1604	0	0.105106	9.735007	0.202439	0.001050	0.097350	0.002023	1.923674	1.948753	10.918448
1605	0	0.079571	9.643562	0.194869	0.000793	0.096436	0.001953	1.926699	1.945797	10.924230
1606	0	0.110942	9.613035	0.175712	0.001102	0.096130	0.001760	1.928519	1.937215	10.924681
1607	0	0.092124	9.570302	0.280937	0.000916	0.095703	0.002808	1.924329	1.930230	10.923646
1608	0	0.080668	9.509178	0.275017	0.000804	0.095092	0.002749	1.921439	1.926804	10.919286
1609	0	0.066642	9.460444	0.159193	0.000671	0.094604	0.001587	1.913273	1.932551	10.915765
1610	0	0.054324	9.399302	0.239553	0.000539	0.093993	0.002390	1.904266	1.926956	10.915896
1611	0	0.079502	9.405506	0.183638	0.000793	0.094055	0.001831	1.895691	1.924808	10.916087
1612	0	0.098053	9.393209	0.129616	0.000979	0.093932	0.001292	1.888874	1.923148	10.911568
1613	0	0.085490	9.320060	0.110571	0.000854	0.093201	0.001099	1.878042	1.922364	10.913240
1614	0	0.079313	9.356599	0.190307	0.000793	0.093566	0.001905	1.878873	1.922501	10.913658
1615	0	0.072778	9.344482	0.158941	0.000732	0.093445	0.001587	1.873570	1.927921	10.919534
1616	0	0.059756	9.374902	0.214313	0.000601	0.093749	0.002141	1.868838	1.931639	10.917170
1617	0	0.061037	9.399412	0.219825	0.000610	0.093994	0.002197	1.865425	1.931352	10.924551
1618	0	0.067000	9.429813	0.269589	0.000671	0.094298	0.002687	1.852995	1.932810	10.928520
1619	0	0.066775	9.472643	0.238652	0.000671	0.094727	0.002380	1.843303	1.936944	10.938003
1620	0	0.084354	9.545792	0.209294	0.000847	0.095458	0.002087	1.833467	1.940665	10.946664
1621	0	0.066729	9.582502	0.202369	0.000671	0.095825	0.002014	1.819749	1.945309	10.955777
1622	0	0.071966	9.637353	0.294975	0.000724	0.096374	0.002948	1.815183	1.949996	10.965109
1623	0	0.084891	9.692381	0.201750	0.000854	0.096924	0.002014	1.809001	1.956324	10.970798
1624	0	0.096270	9.759414	0.269670	0.000965	0.097594	0.002691	1.800327	1.958872	10.982529
1625	0	0.078934	9.802236	0.244664	0.000793	0.098022	0.002441	1.791997	1.963429	10.993154
1626	0	0.053734	9.875383	0.306600	0.000541	0.098754	0.003062	1.785537	1.967149	10.998504
1627	0	0.066415	9.960942	0.311280	0.000671	0.099609	0.003113	1.783323	1.975201	11.008801
1628	0	0.028578	9.997552	0.360230	0.000290	0.099976	0.003600	1.778776	1.979768	11.010011
1629	0	0.048144	10.082993	0.366710	0.000488	0.100830	0.003662	1.770982	1.987343	11.012337
1630	0	0.040844	10.101198	0.373998	0.000413	0.101012	0.003733	1.760675	1.992334	11.015578
1631	0	0.072985	10.150134	0.421489	0.000732	0.101501	0.004211	1.754634	1.995077	11.019463
1632	0	0.072276	10.180568	0.379172	0.000727	0.101806	0.003791	1.751459	1.999287	11.026757
1633	0	0.091246	10.205070	0.323835	0.000916	0.102051	0.003235	1.745338	2.002513	11.033968
1634	0	0.084673	10.217196	0.323984	0.000848	0.102172	0.003242	1.745153	2.003561	11.036527
1635	0	0.084734	10.241701	0.311428	0.000854	0.102417	0.003113	1.741493	2.011428	11.036964
1636	0	0.059407	10.229396	0.293318	0.000595	0.102294	0.002933	1.738782	2.012421	11.038002
1637	0	0.048886	10.198969	0.268746	0.000488	0.101990	0.002686	1.734617	2.011586	11.037615
1638	0	0.067415	10.223291	0.311616	0.000672	0.102233	0.003116	1.732127	2.009453	11.033596
1639	0	0.097906	10.156272	0.359405	0.000977	0.101562	0.003601	1.737922	2.006464	11.035878
1640	0	0.067611	10.125735	0.376914	0.000676	0.101257	0.003770	1.736773	2.006456	11.031107
1641	0	0.079690	10.076922	0.371768	0.000793	0.100769	0.003723	1.740997	2.002484	11.025007
1642	0	0.074172	10.052515	0.394905	0.000739	0.100525	0.003956	1.746763	1.999480	11.021166
1643	0	0.049030	9.991450	0.384634	0.000488	0.099915	0.003845	1.743277	1.996998	11.026873
1644	0	0.043503	9.930335	0.335511	0.000431	0.099303	0.003359	1.745560	1.992310	11.023692
1645	0	0.061814	9.857198	0.377774	0.000610	0.098572	0.003784	1.750941	1.983165	11.027757
1646	0	0.105484	9.820560	0.242549	0.001052	0.098206	0.002428	1.751970	1.979582	11.022713
1647	0	0.055099	9.735118	0.194750	0.000549	0.097351	0.001953	1.756609	1.977377	11.018191
1648	0	0.049203	9.674089	0.211707	0.000491	0.096741	0.002125	1.763828	1.976116	11.016210
1649	0	0.055063	9.619157	0.218987	0.000549	0.096191	0.002197	1.770681	1.974341	11.011479
1650	0	0.073709	9.576425	0.211615	0.000734	0.095764	0.002121	1.774454	1.970834	11.010934
1651	0	0.067740	9.527617	0.248967	0.000671	0.095276	0.002502	1.787780	1.963409	11.010914
1652	0	0.055879	9.460478	0.252731	0.000561	0.094604	0.002538	1.798407	1.965608	11.007669
1653	0	0.042597	9.429952	0.286215	0.000427	0.094299	0.002869	1.804250	1.966992	11.005846
1654	0	0.066639	9.423841	0.242380	0.000669	0.094238	0.002428	1.807330	1.969387	11.004289
1655	0	0.085368	9.405519	0.213576	0.000854	0.094055	0.002136	1.806001	1.970204	10.996647
1656	0	0.066701	9.344489	0.176670	0.000669	0.093445	0.001769	1.806863	1.973001	10.997099
1657	0	0.067799	9.350586	0.182885	0.000671	0.093506	0.001831	1.807605	1.964694	10.994405
1658	0	0.062021	9.350507	0.169617	0.000623	0.093505	0.001704	1.815316	1.967567	11.001997
1659	0	0.061044	9.362807	0.145552	0.000610	0.093628	0.001465	1.824706	1.967187	11.005710
1660	0	0.085459	9.393324	0.229458	0.000854	0.093933	0.002300	1.829547	1.966856	11.009936
1661	0	0.060512	9.442150	0.243848	0.000610	0.094421	0.002441	1.831117	1.973034	11.013634
1662	0	0.083587	9.497084	0.224849	0.000843	0.094971	0.002252	1.832917	1.981506	11.015455
1663	0	0.066895	9.521484	0.323557	0.000671	0.095215	0.003235	1.829969	1.984274	11.019768
1664	0	0.035504	9.570225	0.207330	0.000360	0.095702	0.002076	1.831391	1.990590	11.020262
1665	0	0.054273	9.637454	0.311315	0.000549	0.096375	0.003113	1.828810	1.998218	11.027360
1666	0	0.071605	9.692297	0.286615	0.000719	0.096923	0.002869	1.829604	2.001578	11.034870
1667	0	0.103425	9.747308	0.281096	0.001038	0.097473	0.002808	1.823468	2.005304	11.044752
1668	0	0.108669	9.796054	0.263058	0.001091	0.097960	0.002631	1.821880	2.010090	11.061459
1669	0	0.060475	9.863282	0.262563	0.000610	0.098633	0.002625	1.818433	2.016400	11.070023
1670	0	0.077399	9.924234	0.311261	0.000782	0.099242	0.003115	1.818682	2.025450	11.080953
1671	0	0.085007	10.003675	0.304866	0.000854	0.100037	0.003052	1.820182	2.030357	11.083402
1672	0	0.059590	10.046400	0.395800	0.000601	0.100464	0.003961	1.821083	2.035839	11.087115
1673	0	0.029790	10.101339	0.347360	0.000305	0.101013	0.003479	1.825058	2.043888	11.095475
1674	0	0.040167	10.144054	0.395409	0.000412	0.101440	0.003956	1.824949	2.055408	11.100702
1675	0	0.090987	10.198999	0.365662	0.000916	0.101990	0.003662	1.829022	2.061642	11.108708
1676	0	0.090181	10.192890	0.346256	0.000904	0.101929	0.003468	1.832537	2.064053	11.109861
1677	0	0.084882	10.217310	0.365661	0.000854	0.102173	0.003662	1.836601	2.070286	11.116613
1678	0	0.102306	10.247817	0.364760	0.001026	0.102478	0.003651	1.837878	2.073598	11.120798
1679	0	0.041976	10.229523	0.359328	0.000427	0.102295	0.003601	1.844317	2.081716	11.133011
1680	0	0.041066	10.211194	0.358162	0.000412	0.102112	0.003585	1.845902	2.083116	11.133351
1681	0	0.066897	10.211211	0.396022	0.000671	0.102112	0.003967	1.851788	2.085792	11.136341
1682	0	0.084611	10.162380	0.406901	0.000849	0.101624	0.004075	1.856419	2.088668	11.144230
1683	0	0.103994	10.186782	0.420744	0.001038	0.101868	0.004211	1.858833	2.086071	11.141464
1684	0	0.073294	10.076913	0.371280	0.000736	0.100769	0.003715	1.858670	2.089703	11.143796
1685	0	0.073062	10.076921	0.329126	0.000732	0.100769	0.003296	1.861749	2.091596	11.151374
1686	0	0.024127	9.973177	0.284768	0.000240	0.099731	0.002859	1.872908	2.090401	11.153644
1687	0	0.066974	9.979271	0.298343	0.000671	0.099792	0.002991	1.879222	2.092191	11.155348
1688	0	0.054953	9.875521	0.271873	0.000546	0.098755	0.002731	1.891904	2.087437	11.151194
1689	0	0.073235	9.832788	0.273787	0.000732	0.098328	0.002747	1.900047	2.087430	11.147988
1690	0	0.079403	9.747343	0.247275	0.000793	0.097473	0.002484	1.911479	2.085453	11.154424
1691	0	0.080030	9.710717	0.273616	0.000793	0.097107	0.002747	1.921622	2.077228	11.158026
1692	0	0.056430	9.613061	0.271686	0.000563	0.096130	0.002726	1.929906	2.075137	11.161975
1693	0	0.024425	9.564228	0.292348	0.000244	0.095642	0.002930	1.935172	2.074841	11.162956
1694	0	0.036971	9.533703	0.174953	0.000366	0.095337	0.001757	1.941851	2.070441	11.157619
1695	0	0.055016	9.509285	0.121448	0.000549	0.095093	0.001221	1.947331	2.069170	11.155429
1696	0	0.091432	9.466564	0.126119	0.000916	0.094666	0.001268	1.953966	2.071534	11.152336
1697	0	0.091526	9.411631	0.133625	0.000916	0.094116	0.001343	1.959809	2.071620	11.154608
1698	0	0.079035	9.405532	0.138162	0.000793	0.094055	0.001390	1.968495	2.073999	11.154813
1699	0	0.054795	9.387217	0.176499	0.000549	0.093872	0.001770	1.972493	2.075458	11.162856
1700	0	0.078662	9.411637	0.199763	0.000791	0.094116	0.002004	1.977696	2.080087	11.167331
1701	0	0.048302	9.356693	0.201378	0.000488	0.093567	0.002014	1.976062	2.086350	11.172015
1702	0	0.053565	9.387231	0.230925	0.000538	0.093872	0.002318	1.985000	2.088831	11.180009
1703	0	0.042086	9.387220	0.243746	0.000427	0.093872	0.002441	1.987674	2.096432	11.187889
1704	0	0.059527	9.429937	0.194236	0.000597	0.094299	0.001945	1.988184	2.098338	11.189907
1705	0	0.085569	9.448252	0.249844	0.000854	0.094482	0.002502	1.990908	2.096722	11.192847
1706	0	0.115686	9.521495	0.194208	0.001162	0.095215	0.001945	1.991657	2.102170	11.200056
1707	0	0.073204	9.545899	0.189200	0.000732	0.095459	0.001892	1.989509	2.102402	11.208665
1708	0	0.036448	9.594730	0.219486	0.000365	0.095947	0.002196	1.988961	2.103091	11.219342
1709	0	-0.000518	9.661866	0.122033	0.000000	0.096619	0.001221	1.987137	2.109029	11.231025
1710	0	0.047446	9.722907	0.213279	0.000477	0.097229	0.002135	1.987778	2.111597	11.242266
1711	0	0.060628	9.777843	0.231560	0.000610	0.097778	0.002319	1.989997	2.116162	11.251785
1712	0	0.095672	9.826687	0.340591	0.000968	0.098267	0.003410	1.993036	2.129118	11.259126
1713	0	0.115282	9.906016	0.274585	0.001160	0.099060	0.002747	1.991651	2.136801	11.272966
1714	0	0.119671	9.942623	0.372544	0.001206	0.099426	0.003721	1.984538	2.147685	11.288868
1715	0	0.054367	9.991458	0.317382	0.000549	0.099915	0.003174	1.982395	2.153987	11.297385
1716	0	0.040928	10.058603	0.341518	0.000416	0.100586	0.003417	1.982345	2.161260	11.307127
1717	0	0.018179	10.095200	0.323949	0.000183	0.100952	0.003235	1.974678	2.162469	11.326422
1718	0	0.036025	10.131748	0.324142	0.000363	0.101317	0.003243	1.974730	2.165754	11.335499
1719	0	0.072422	10.162370	0.323139	0.000732	0.101624	0.003235	1.976370	2.174752	11.346179
1720	0	0.071598	10.174574	0.310069	0.000715	0.101746	0.003105	1.979187	2.173741	11.353718
1721	0	0.061048	10.205100	0.322783	0.000610	0.102051	0.003235	1.984931	2.173444	11.360483
1722	0	0.085349	10.229500	0.327931	0.000854	0.102295	0.003282	1.985346	2.174455	11.369678
1723	0	0.085227	10.217287	0.354001	0.000854	0.102173	0.003540	1.983191	2.176808	11.374568
1724	0	0.030003	10.229504	0.365783	0.000300	0.102295	0.003661	1.984729	2.177084	11.382430
1725	0	0.024483	10.168455	0.445594	0.000244	0.101685	0.004456	1.982221	2.176324	11.383889
1726	0	0.018065	10.143959	0.390334	0.000184	0.101439	0.003906	1.983348	2.180084	11.391905
1727	0	0.073332	10.131835	0.372312	0.000732	0.101318	0.003723	1.981139	2.178952	11.399387
1728	0	0.079902	10.076817	0.292467	0.000794	0.100768	0.002929	1.983501	2.173549	11.405829
1729	0	0.079594	10.028086	0.274232	0.000793	0.100281	0.002747	1.986212	2.170590	11.406858
1730	0	0.080228	9.985358	0.261223	0.000798	0.099854	0.002616	1.988355	2.165836	11.405964
1731	0	0.067342	9.960953	0.274047	0.000671	0.099609	0.002747	1.993184	2.163348	11.413937
1732	0	0.067313	9.906023	0.236159	0.000675	0.099060	0.002368	1.998471	2.165605	11.415866
1733	0	0.061358	9.783944	0.268176	0.000610	0.097839	0.002686	2.000818	2.161734	11.415938
1734	0	0.062107	9.771736	0.297873	0.000616	0.097717	0.002982	2.002688	2.155805	11.418228
1735	0	0.048857	9.704603	0.268068	0.000488	0.097046	0.002686	2.006403	2.155403	11.417542
1736	0	0.067337	9.661879	0.224138	0.000671	0.096619	0.002248	2.011965	2.152921	11.413968
1737	0	0.067892	9.613046	0.243585	0.000671	0.096130	0.002441	2.016457	2.143812	11.412709
1738	0	0.038143	9.515383	0.194037	0.000381	0.095154	0.001942	2.015994	2.142560	11.411633
1739	0	0.043095	9.490965	0.109896	0.000427	0.094910	0.001099	2.013490	2.137855	11.412652
1740	0	0.055634	9.466463	0.146093	0.000556	0.094665	0.001465	2.016060	2.137221	11.414890
1741	0	0.060936	9.436037	0.170859	0.000610	0.094360	0.001709	2.014379	2.138239	11.422195
1742	0	0.066749	9.399420	0.188867	0.000669	0.093994	0.001891	2.015276	2.139326	11.423945
1743	0	0.085884	9.393308	0.176928	0.000854	0.093933	0.001770	2.013946	2.133818	11.429925
1744	0	0.061704	9.399328	0.182503	0.000619	0.093993	0.001829	2.016670	2.135902	11.438980
1745	0	0.073070	9.387202	0.262664	0.000732	0.093872	0.002625	2.011854	2.137833	11.440767
1746	0	0.060806	9.405410	0.190159	0.000607	0.094054	0.001896	2.002891	2.135836	11.438070
1747	0	0.054837	9.423826	0.189349	0.000549	0.094238	0.001892	1.999099	2.136820	11.438172
1748	0	0.078992	9.472557	0.238422	0.000791	0.094726	0.002382	1.994617	2.137493	11.440199
1749	0	0.060963	9.497061	0.153204	0.000610	0.094971	0.001526	1.984922	2.138168	11.449102
1750	0	0.060694	9.521384	0.160170	0.000608	0.095214	0.001598	1.978698	2.139780	11.454245
1751	0	0.060820	9.588618	0.159056	0.000610	0.095886	0.001587	1.972162	2.142153	11.459602
1752	0	0.047798	9.619034	0.251435	0.000484	0.096190	0.002509	1.963644	2.148539	11.470436
1753	0	0.042389	9.661865	0.250319	0.000427	0.096619	0.002502	1.960467	2.152295	11.480370
1754	0	0.071692	9.747225	0.286969	0.000725	0.097472	0.002870	1.958151	2.161362	11.490776
1755	0	0.067128	9.796144	0.274623	0.000671	0.097961	0.002747	1.956193	2.161227	11.506328
1756	0	0.048689	9.832656	0.281107	0.000487	0.098327	0.002807	1.948825	2.161565	11.517531
1757	0	0.054825	9.899878	0.342513	0.000549	0.098999	0.003418	1.938313	2.162657	11.525353
1758	0	0.072328	9.960823	0.380470	0.000730	0.099608	0.003798	1.929087	2.169872	11.526896
1759	0	0.079105	10.021956	0.263169	0.000793	0.100220	0.002625	1.918855	2.172548	11.522614
1760	0	0.072450	10.064587	0.313252	0.000727	0.100646	0.003127	1.910563	2.174965	11.522513
1761	0	0.060858	10.107423	0.311276	0.000610	0.101074	0.003113	1.908448	2.176852	11.527531
1762	0	0.060842	10.082983	0.372874	0.000607	0.100830	0.003722	1.898683	2.174504	11.541319
1763	0	0.024215	10.119613	0.378843	0.000244	0.101196	0.003784	1.891523	2.176536	11.555026
1764	0	0.066518	10.168343	0.397992	0.000667	0.101684	0.003975	1.883711	2.178102	11.556156
1765	0	0.067384	10.186749	0.397154	0.000671	0.101868	0.003967	1.876675	2.175236	11.563977
1766	0	0.061104	10.168346	0.373559	0.000615	0.101684	0.003731	1.869063	2.179758	11.565370
1767	0	0.055417	10.186749	0.384946	0.000549	0.101868	0.003845	1.862069	2.174231	11.569754
1768	0	0.056183	10.150038	0.373391	0.000559	0.101501	0.003731	1.856440	2.170895	11.565223
1769	0	0.060944	10.162347	0.335921	0.000610	0.101624	0.003357	1.851729	2.171871	11.570553
1770	0	0.060863	10.107321	0.330140	0.000608	0.101073	0.003300	1.847702	2.171617	11.570639
1771	0	0.055172	10.089097	0.329973	0.000549	0.100891	0.003296	1.841069	2.168755	11.576613
1772	0	0.061919	10.009674	0.317847	0.000614	0.100097	0.003181	1.841154	2.162888	11.579297
1773	0	0.067388	9.991452	0.317417	0.000671	0.099915	0.003174	1.838568	2.159945	11.581344
1774	0	0.079631	9.942553	0.316746	0.000798	0.099425	0.003174	1.843616	2.161983	11.585785
1775	0	0.103781	9.906003	0.280867	0.001038	0.099060	0.002808	1.840199	2.161639	11.587332
1776	0	0.036986	9.850993	0.298742	0.000366	0.098510	0.002993	1.844246	2.157362	11.582501
1777	0	0.067711	9.771719	0.293152	0.000671	0.097717	0.002930	1.839830	2.150532	11.589947
1778	0	0.038101	9.741117	0.287054	0.000377	0.097411	0.002872	1.838917	2.145420	11.588948
1779	0	0.061093	9.680176	0.231928	0.000610	0.096802	0.002319	1.836864	2.144608	11.588652
1780	0	0.067217	9.606838	0.183031	0.000672	0.096068	0.001830	1.834541	2.144639	11.585369
1781	0	0.073591	9.594727	0.182951	0.000732	0.095947	0.001831	1.834294	2.140288	11.579901
1782	0	0.080350	9.545796	0.207353	0.000800	0.095458	0.002071	1.829472	2.136073	11.582180
1783	0	0.091969	9.503171	0.170817	0.000916	0.095032	0.001709	1.828349	2.130860	11.582243
1784	0	0.080369	9.484768	0.231647	0.000801	0.094848	0.002317	1.827340	2.127568	11.582881
1785	0	0.091256	9.448241	0.256482	0.000916	0.094482	0.002563	1.823648	2.131075	11.576636
1786	0	0.084687	9.454239	0.196075	0.000848	0.094543	0.001955	1.814559	2.132065	11.578966
1787	0	0.067297	9.442139	0.274619	0.000671	0.094421	0.002747	1.812844	2.130005	11.580268
1788	0	0.036955	9.411518	0.244322	0.000369	0.094115	0.002440	1.807299	2.129271	11.581377
1789	0	0.066867	9.436036	0.189239	0.000671	0.094360	0.001892	1.804853	2.132392	11.583992
1790	0	0.078529	9.442037	0.201827	0.000788	0.094420	0.002014	1.797656	2.135174	11.584278
1791	0	0.115971	9.484859	0.201631	0.001160	0.094849	0.002014	1.792800	2.134931	11.589452
1792	0	0.072779	9.472558	0.202093	0.000732	0.094726	0.002018	1.787025	2.140348	11.596189
1793	0	0.073216	9.509281	0.201231	0.000732	0.095093	0.002014	1.787083	2.140474	11.599865
1794	0	0.060630	9.564208	0.262190	0.000609	0.095642	0.002621	1.783261	2.143953	11.610874
1795	0	0.042672	9.613034	0.311386	0.000427	0.096130	0.003113	1.779886	2.144478	11.607830
1796	0	0.085009	9.710597	0.323765	0.000853	0.097106	0.003237	1.776699	2.147316	11.605500
1797	0	0.048076	9.722888	0.360554	0.000488	0.097229	0.003601	1.769075	2.155931	11.616489
1798	0	0.070938	9.783828	0.306591	0.000717	0.097838	0.003060	1.760398	2.164932	11.621844
1799	0	0.090928	9.826655	0.262859	0.000916	0.098267	0.002625	1.753468	2.172064	11.624198
1800	0	0.108501	9.893693	0.306275	0.001085	0.098937	0.003059	1.747349	2.172228	11.628373
1801	0	0.103151	9.930413	0.305593	0.001038	0.099304	0.003052	1.740222	2.179048	11.638559
1802	0	0.090206	9.948627	0.300124	0.000903	0.099486	0.002998	1.734718	2.180155	11.646505
1803	0	0.079281	10.046395	0.347668	0.000793	0.100464	0.003479	1.735148	2.180746	11.654262
1804	0	0.054387	10.028084	0.444946	0.000547	0.100281	0.004451	1.734375	2.184589	11.669043
1805	0	0.078983	10.107420	0.427358	0.000793	0.101074	0.004272	1.730923	2.188642	11.674095
1806	0	0.090258	10.113429	0.451982	0.000908	0.101134	0.004519	1.727202	2.194578	11.678340
1807	0	0.097095	10.137956	0.457528	0.000977	0.101379	0.004578	1.727629	2.200834	11.686703
1808	0	0.059632	10.144031	0.396598	0.000599	0.101440	0.003963	1.721450	2.203629	11.695147
1809	0	0.060924	10.144044	0.341786	0.000610	0.101440	0.003418	1.719252	2.204702	11.702203
1810	0	0.072646	10.131834	0.286915	0.000730	0.101318	0.002868	1.715255	2.208011	11.715262
1811	0	0.042771	10.101321	0.280674	0.000427	0.101013	0.002808	1.713971	2.207316	11.725172
1812	0	0.115936	10.113546	0.267614	0.001160	0.101135	0.002684	1.720257	2.207486	11.725973
1813	0	0.110034	10.070820	0.286129	0.001099	0.100708	0.002869	1.726404	2.205372	11.725992
1814	0	0.097907	10.052519	0.394490	0.000979	0.100525	0.003952	1.732242	2.205618	11.730881
1815	0	0.073333	10.015880	0.390317	0.000732	0.100159	0.003906	1.733494	2.204442	11.735402
1816	0	0.048891	9.973168	0.371008	0.000489	0.099731	0.003716	1.738578	2.204672	11.738456
1817	0	0.036558	9.930415	0.433462	0.000366	0.099304	0.004333	1.734982	2.205274	11.741874
1818	0	0.067152	9.893721	0.335332	0.000669	0.098937	0.003359	1.739177	2.202808	11.741173
1819	0	0.097656	9.832776	0.347563	0.000977	0.098328	0.003479	1.740720	2.202594	11.750312
1820	0	0.097785	9.771731	0.243197	0.000976	0.097717	0.002434	1.740544	2.199771	11.753621
1821	0	0.091793	9.698505	0.224935	0.000916	0.096985	0.002258	1.748919	2.196743	11.759499
1822	0	0.085827	9.667975	0.180968	0.000858	0.096680	0.001813	1.750479	2.196563	11.767537
1823	0	0.097705	9.643578	0.255460	0.000977	0.096436	0.002563	1.758765	2.195778	11.771383
1824	0	0.061315	9.570333	0.296534	0.000610	0.095703	0.002973	1.765289	2.192303	11.770843
1825	0	0.024324	9.558141	0.328567	0.000244	0.095581	0.003296	1.775361	2.193239	11.772141
1826	0	0.067265	9.527593	0.363926	0.000669	0.095276	0.003641	1.775400	2.189363	11.773399
1827	0	0.060634	9.503194	0.274042	0.000610	0.095032	0.002747	1.780437	2.193958	11.783591
1828	0	0.084712	9.454354	0.254770	0.000846	0.094543	0.002551	1.782268	2.192314	11.788508
1829	0	0.103665	9.442134	0.250455	0.001038	0.094421	0.002502	1.777446	2.193292	11.789087
1830	0	0.072769	9.448148	0.153013	0.000730	0.094481	0.001530	1.774589	2.195323	11.791577
1831	0	0.049088	9.411623	0.140162	0.000488	0.094116	0.001404	1.775061	2.191895	11.792524
1832	0	0.067249	9.472568	0.127352	0.000676	0.094726	0.001277	1.776994	2.196084	11.803512
1833	0	0.060896	9.429936	0.182924	0.000610	0.094299	0.001831	1.776936	2.197553	11.811981
1834	0	0.060916	9.497069	0.225477	0.000607	0.094971	0.002254	1.774189	2.195306	11.821873
1835	0	0.072856	9.521518	0.396000	0.000732	0.095215	0.003967	1.780722	2.199806	11.831432
1836	0	0.065844	9.558119	0.315545	0.000663	0.095581	0.003159	1.782211	2.204854	11.832854
1837	0	0.078538	9.619154	0.292749	0.000793	0.096191	0.002930	1.782514	2.214244	11.842777
1838	0	0.071128	9.637454	0.286384	0.000715	0.096375	0.002864	1.780372	2.218811	11.844946
1839	0	0.072587	9.686284	0.189242	0.000732	0.096863	0.001892	1.777794	2.226341	11.849437
1840	0	0.065092	9.771647	0.255983	0.000658	0.097716	0.002563	1.779822	2.234471	11.857148
1841	0	0.060732	9.777843	0.310982	0.000610	0.097778	0.003113	1.780940	2.237769	11.866573
1842	0	0.078083	9.838864	0.310854	0.000787	0.098389	0.003106	1.775840	2.244511	11.877618
1843	0	0.066237	9.881617	0.390135	0.000671	0.098816	0.003906	1.779231	2.254747	11.885262
1844	0	0.064204	9.936532	0.346803	0.000652	0.099365	0.003469	1.777517	2.266392	11.891977
1845	0	0.060343	9.991479	0.371782	0.000610	0.099915	0.003723	1.781251	2.274051	11.899327
1846	0	0.058816	10.028082	0.377233	0.000596	0.100281	0.003773	1.779485	2.282921	11.907001
1847	0	0.042221	10.058610	0.420798	0.000427	0.100586	0.004211	1.781029	2.288398	11.917504
1848	0	0.046826	10.083034	0.432076	0.000478	0.100830	0.004326	1.784536	2.299049	11.925120
1849	0	0.029762	10.131846	0.268244	0.000305	0.101318	0.002686	1.785888	2.307430	11.931588
1850	0	0.071137	10.131876	0.370659	0.000717	0.101318	0.003716	1.794765	2.313798	11.941855
1851	0	0.091255	10.186780	0.359832	0.000916	0.101868	0.003601	1.795567	2.316987	11.948198
1852	0	0.090678	10.186782	0.395828	0.000909	0.101868	0.003962	1.797066	2.319290	11.946567
1853	0	0.072977	10.168481	0.365589	0.000732	0.101685	0.003662	1.801729	2.322067	11.953071
1854	0	0.054578	10.119637	0.431793	0.000544	0.101196	0.004320	1.801802	2.319341	11.963343
1855	0	0.073017	10.131859	0.377837	0.000732	0.101318	0.003784	1.806014	2.321688	11.973829
1856	0	0.060320	10.101353	0.474127	0.000606	0.101013	0.004748	1.811783	2.324362	11.976916
1857	0	0.097366	10.107462	0.377411	0.000977	0.101074	0.003784	1.820883	2.327505	11.985060
1858	0	0.090943	10.009779	0.327162	0.000909	0.100098	0.003276	1.823451	2.326703	11.992668
1859	0	0.061107	10.003673	0.292580	0.000610	0.100037	0.002930	1.825734	2.325781	11.988508
1860	0	0.048719	9.930441	0.334234	0.000489	0.099304	0.003348	1.830493	2.328067	11.992183
1861	0	0.049679	9.924329	0.274049	0.000488	0.099243	0.002747	1.835228	2.318076	11.999438
1862	0	0.044432	9.875516	0.303010	0.000443	0.098755	0.003039	1.843704	2.316916	12.002383
1863	0	0.054814	9.796166	0.322808	0.000549	0.097961	0.003235	1.849437	2.318208	11.999706
1864	0	0.060424	9.753445	0.272340	0.000607	0.097534	0.002732	1.857605	2.321847	12.001136
1865	0	0.061465	9.704626	0.316194	0.000610	0.097046	0.003174	1.869362	2.316630	12.005679
1866	0	0.080219	9.674087	0.241135	0.000801	0.096741	0.002418	1.874347	2.315103	12.012048
1867	0	0.061363	9.600856	0.304297	0.000610	0.096008	0.003052	1.882370	2.310917	12.024259
1868	0	0.043387	9.570337	0.259733	0.000433	0.095703	0.002606	1.890952	2.309648	12.028507
1869	0	0.048772	9.533711	0.225026	0.000488	0.095337	0.002258	1.898345	2.310112	12.025885
1870	0	0.048860	9.497082	0.162409	0.000486	0.094971	0.001632	1.905355	2.307164	12.025489
1871	0	0.060860	9.484871	0.176674	0.000610	0.094849	0.001770	1.906962	2.309027	12.027789
1872	0	0.078785	9.454355	0.139194	0.000790	0.094543	0.001397	1.910999	2.310928	12.031478
1873	0	0.079567	9.460462	0.237458	0.000793	0.094604	0.002380	1.915628	2.307993	12.034554
1874	0	0.067385	9.484874	0.156851	0.000675	0.094849	0.001575	1.920614	2.309357	12.035220
1875	0	0.079064	9.417736	0.256023	0.000793	0.094177	0.002563	1.922216	2.312552	12.043509
1876	0	0.054335	9.454350	0.261628	0.000544	0.094543	0.002618	1.921799	2.312650	12.049141
1877	0	0.048656	9.460463	0.286431	0.000488	0.094604	0.002869	1.924727	2.314513	12.054842
1878	0	0.041558	9.509281	0.273684	0.000423	0.095093	0.002737	1.922704	2.323786	12.060122
1879	0	0.036629	9.509279	0.201342	0.000366	0.095093	0.002014	1.921274	2.323454	12.061303
1880	0	0.072697	9.594637	0.231687	0.000732	0.095946	0.002317	1.919589	2.329726	12.069926
1881	0	0.042393	9.619139	0.183289	0.000427	0.096191	0.001831	1.914997	2.333423	12.081086
1882	0	0.047847	9.631251	0.177423	0.000481	0.096313	0.001773	1.911171	2.335791	12.088608
1883	0	0.048198	9.692383	0.171084	0.000488	0.096924	0.001709	1.906586	2.342990	12.097792
1884	0	0.034982	9.741122	0.262533	0.000353	0.097411	0.002627	1.906644	2.346319	12.106505
1885	0	0.060714	9.814463	0.304911	0.000610	0.098145	0.003052	1.907481	2.349892	12.109560
1886	0	0.072425	9.857189	0.328724	0.000726	0.098572	0.003290	1.908579	2.351442	12.122594
1887	0	0.066413	9.930426	0.384478	0.000671	0.099304	0.003845	1.906886	2.359768	12.123172
1888	0	0.065189	9.954839	0.359957	0.000656	0.099548	0.003600	1.905383	2.364638	12.118532
1889	0	0.036184	9.997547	0.348280	0.000366	0.099976	0.003479	1.898791	2.369527	12.124197
1890	0	0.035134	10.021885	0.305660	0.000357	0.100219	0.003058	1.898575	2.375424	12.128723
1891	0	0.085072	10.083003	0.250549	0.000854	0.100830	0.002502	1.892759	2.379492	12.135644
1892	0	0.072400	10.082917	0.238453	0.000725	0.100829	0.002386	1.892187	2.380151	12.140265
1893	0	0.067029	10.107428	0.268360	0.000671	0.101074	0.002686	1.892024	2.381155	12.145292
1894	0	0.078716	10.144050	0.322861	0.000791	0.101440	0.003230	1.891382	2.384850	12.149197
1895	0	0.066844	10.156257	0.305018	0.000671	0.101562	0.003052	1.890865	2.387988	12.153291
1896	0	0.035621	10.144051	0.414481	0.000360	0.101440	0.004147	1.890599	2.391650	12.157724
1897	0	0.061017	10.131861	0.414418	0.000610	0.101318	0.004150	1.895309	2.391724	12.166503
1898	0	0.024410	10.113534	0.450131	0.000243	0.101135	0.004503	1.895200	2.390595	12.171085
1899	0	0.043015	10.119630	0.341717	0.000427	0.101196	0.003418	1.893791	2.387164	12.176656
1900	0	0.036810	10.070702	0.372245	0.000372	0.100707	0.003721	1.890224	2.391512	12.173080
1901	0	0.060721	10.015871	0.299066	0.000610	0.100159	0.002991	1.888068	2.395006	12.177842
1902	0	0.079144	9.979252	0.298705	0.000787	0.099792	0.002990	1.888834	2.389484	12.181823
1903	0	0.067041	9.948751	0.316772	0.000671	0.099487	0.003174	1.893515	2.390416	12.184803
1904	0	0.079095	9.918218	0.285453	0.000791	0.099182	0.002856	1.893073	2.389770	12.188431
1905	0	0.061551	9.875498	0.274200	0.000610	0.098755	0.002747	1.896120	2.383636	12.192070
1906	0	0.043999	9.820575	0.297459	0.000437	0.098206	0.002981	1.901594	2.379776	12.193609
1907	0	0.055407	9.765643	0.335093	0.000549	0.097656	0.003357	1.906352	2.374099	12.199109
1908	0	0.050378	9.710696	0.358707	0.000497	0.097107	0.003589	1.905901	2.365826	12.199017
1909	0	0.067672	9.680167	0.262632	0.000671	0.096802	0.002625	1.901406	2.359327	12.203830
1910	0	0.050055	9.619033	0.250946	0.000499	0.096190	0.002505	1.894244	2.357080	12.195780
1911	0	0.073664	9.588621	0.213580	0.000732	0.095886	0.002136	1.892458	2.351827	12.195386
1912	0	0.080263	9.564110	0.164755	0.000801	0.095641	0.001646	1.888269	2.349719	12.200553
1913	0	0.067006	9.509275	0.213764	0.000671	0.095093	0.002136	1.884215	2.351085	12.200860
1914	0	0.042769	9.496975	0.195428	0.000424	0.094970	0.001955	1.882822	2.346847	12.201585
1915	0	0.037350	9.466556	0.225576	0.000366	0.094666	0.002258	1.883476	2.337766	12.204490
1916	0	0.031891	9.466554	0.237436	0.000319	0.094666	0.002375	1.881528	2.338242	12.204197
1917	0	0.030387	9.448237	0.219977	0.000305	0.094482	0.002197	1.876207	2.339606	12.207892
1918	0	0.066847	9.466465	0.213747	0.000669	0.094665	0.002141	1.878063	2.339397	12.212615
1919	0	0.054558	9.442141	0.256343	0.000549	0.094421	0.002563	1.875868	2.343752	12.205460
1920	0	0.048077	9.460442	0.128575	0.000480	0.094604	0.001281	1.867385	2.342197	12.214852
1921	0	0.049121	9.454339	0.183357	0.000488	0.094543	0.001831	1.861947	2.338402	12.225108
1922	0	0.042969	9.533594	0.153256	0.000433	0.095336	0.001531	1.857233	2.342082	12.237688
1923	0	0.055005	9.521481	0.225966	0.000549	0.095215	0.002258	1.853180	2.340943	12.249932
1924	0	0.079199	9.582422	0.232284	0.000794	0.095824	0.002321	1.848970	2.343610	12.249032
1925	0	0.066236	9.613048	0.237850	0.000671	0.096130	0.002380	1.848943	2.354138	12.251039
1926	0	0.071011	9.680167	0.286851	0.000713	0.096802	0.002865	1.842240	2.357752	12.256431
1927	0	0.054493	9.729005	0.299108	0.000549	0.097290	0.002991	1.839450	2.362677	12.260493
1928	0	0.078092	9.765512	0.299732	0.000784	0.097655	0.002991	1.829342	2.365976	12.266063
1929	0	0.072940	9.826639	0.257248	0.000732	0.098267	0.002563	1.816406	2.369243	12.276793
1930	0	0.072639	9.863172	0.319525	0.000726	0.098632	0.003191	1.808955	2.368178	12.289201
1931	0	0.048423	9.887671	0.275599	0.000488	0.098877	0.002747	1.795725	2.372663	12.296437
1932	0	0.029238	9.960834	0.295103	0.000297	0.099608	0.002948	1.789658	2.377272	12.302974
1933	0	0.091283	9.997546	0.244752	0.000916	0.099976	0.002441	1.780210	2.380105	12.314671
1934	0	0.090680	10.034081	0.343129	0.000910	0.100341	0.003429	1.775740	2.383342	12.318259
1935	0	0.067084	10.052483	0.342023	0.000671	0.100525	0.003418	1.770888	2.383816	12.324885
1936	0	0.054475	10.095116	0.366725	0.000547	0.100951	0.003666	1.767039	2.386641	12.332343
1937	0	0.024357	10.064687	0.396996	0.000244	0.100647	0.003967	1.761688	2.387150	12.339684
1938	0	0.036284	10.070709	0.397137	0.000364	0.100707	0.003972	1.760140	2.388646	12.346504
1939	0	0.060754	10.137937	0.372426	0.000610	0.101379	0.003723	1.756611	2.391715	12.350416
1940	0	0.054329	10.113450	0.396425	0.000544	0.101134	0.003969	1.759851	2.391873	12.351084
1941	0	0.067586	10.089096	0.372657	0.000671	0.100891	0.003723	1.753612	2.386655	12.348654
1942	0	0.037596	10.076801	0.324393	0.000375	0.100768	0.003242	1.748510	2.385123	12.357058
1943	0	0.036405	10.058605	0.310932	0.000366	0.100586	0.003113	1.750119	2.387375	12.363877
1944	0	0.042382	10.052500	0.249046	0.000422	0.100525	0.002495	1.752797	2.385613	12.363817
1945	0	0.061017	10.003658	0.372426	0.000610	0.100037	0.003723	1.749165	2.385669	12.366180
1946	0	0.079120	9.979144	0.317882	0.000793	0.099792	0.003176	1.743294	2.387004	12.368342
1947	0	0.067566	9.930429	0.317002	0.000671	0.099304	0.003174	1.745285	2.381852	12.377864
1948	0	0.062678	9.875485	0.383614	0.000618	0.098755	0.003837	1.743427	2.371457	12.384677
1949	0	0.060820	9.869378	0.348124	0.000610	0.098694	0.003479	1.738403	2.373747	12.387891
1950	0	0.066226	9.802159	0.317591	0.000667	0.098022	0.003178	1.738122	2.378680	12.395590
1951	0	0.055207	9.759517	0.274767	0.000549	0.097595	0.002747	1.734461	2.375230	12.395430
1952	0	0.073528	9.741130	0.225444	0.000737	0.097411	0.002260	1.738814	2.377208	12.404614
1953	0	0.055459	9.661864	0.225754	0.000549	0.096619	0.002258	1.737343	2.370710	12.409805
1954	0	0.044189	9.631252	0.115599	0.000437	0.096313	0.001158	1.737089	2.364312	12.413101
1955	0	0.067508	9.600828	0.146446	0.000671	0.096008	0.001465	1.735134	2.359628	12.423210
1956	0	0.079908	9.588528	0.158635	0.000800	0.095885	0.001586	1.732403	2.360592	12.425737
1957	0	0.115902	9.552023	0.261719	0.001160	0.095520	0.002625	1.738790	2.361101	12.429681
1958	0	0.054816	9.533684	0.242896	0.000547	0.095337	0.002426	1.732980	2.359937	12.436930
1959	0	0.054790	9.509277	0.262478	0.000549	0.095093	0.002625	1.730265	2.361394	12.450218
1960	0	0.054289	9.503175	0.305191	0.000546	0.095032	0.003052	1.727764	2.365479	12.451563
1961	0	0.054788	9.490958	0.262813	0.000549	0.094910	0.002625	1.720967	2.366956	12.461188
1962	0	0.078598	9.509179	0.208448	0.000790	0.095092	0.002082	1.715441	2.371098	12.462869
1963	0	0.079356	9.515371	0.220159	0.000793	0.095154	0.002197	1.707899	2.370725	12.466630
1964	0	0.073126	9.558013	0.171665	0.000732	0.095580	0.001718	1.706617	2.371829	12.473458
1965	0	0.060899	9.582523	0.164645	0.000610	0.095825	0.001648	1.706140	2.373135	12.470887
1966	0	0.085066	9.576417	0.207124	0.000852	0.095764	0.002071	1.704038	2.374021	12.474711
1967	0	0.066849	9.619148	0.274474	0.000671	0.096191	0.002747	1.703874	2.377196	12.482559
1968	0	0.053952	9.637464	0.310541	0.000543	0.096375	0.003109	1.705643	2.380566	12.489648
1969	0	0.048239	9.692372	0.336100	0.000488	0.096924	0.003357	1.698459	2.387267	12.496068
1970	0	0.047192	9.728914	0.372991	0.000476	0.097289	0.003731	1.697233	2.391783	12.507533
1971	0	0.042428	9.777809	0.287686	0.000427	0.097778	0.002869	1.685233	2.395004	12.516731
1972	0	0.048003	9.783831	0.246154	0.000482	0.097838	0.002458	1.678254	2.396589	12.527718
1973	0	0.054679	9.832764	0.219762	0.000549	0.098328	0.002197	1.675556	2.399262	12.531759
1974	0	0.053780	9.887610	0.249962	0.000544	0.098876	0.002502	1.676418	2.405683	12.545168
1975	0	0.066905	9.912120	0.304875	0.000671	0.099121	0.003052	1.677451	2.408071	12.554878
1976	0	0.048035	9.960942	0.298299	0.000483	0.099609	0.002984	1.676342	2.410364	12.565284
1977	0	0.072718	10.009773	0.421064	0.000732	0.100098	0.004211	1.674902	2.416138	12.570818
1978	0	0.059290	10.040292	0.396410	0.000599	0.100403	0.003965	1.674094	2.422830	12.575547
1979	0	0.043010	10.083014	0.482022	0.000427	0.100830	0.004822	1.673511	2.419408	12.581453
1980	0	0.049233	10.064693	0.463580	0.000493	0.100647	0.004635	1.670070	2.420035	12.584438
1981	0	0.055061	10.064685	0.378723	0.000549	0.100647	0.003784	1.664240	2.418365	12.590082
1982	0	0.055136	10.070706	0.336233	0.000551	0.100707	0.003363	1.662324	2.418023	12.589296
1983	0	0.079435	10.082999	0.305442	0.000793	0.100830	0.003052	1.656942	2.416778	12.594643
1984	0	0.103901	10.107333	0.280982	0.001039	0.101073	0.002812	1.657530	2.416015	12.598333
1985	0	0.097660	10.070825	0.334962	0.000977	0.100708	0.003357	1.663437	2.415693	12.609004
1986	0	0.073393	10.064712	0.248042	0.000731	0.100647	0.002487	1.668844	2.412617	12.613864
1987	0	0.060697	10.015897	0.389975	0.000610	0.100159	0.003906	1.673889	2.416215	12.621743
1988	0	0.066668	9.997557	0.413700	0.000664	0.099976	0.004137	1.671622	2.412734	12.629440
1989	0	0.061134	9.979256	0.359875	0.000610	0.099792	0.003601	1.671977	2.411414	12.631665
1990	0	0.055142	9.906045	0.438085	0.000551	0.099060	0.004390	1.679998	2.411062	12.637760
1991	0	0.061258	9.906013	0.359875	0.000610	0.099060	0.003601	1.680432	2.408363	12.639251
1992	0	0.067645	9.844991	0.273434	0.000675	0.098450	0.002742	1.686827	2.406666	12.639026
1993	0	0.066965	9.808355	0.243987	0.000671	0.098083	0.002441	1.686295	2.408430	12.645286
1994	0	0.060616	9.783955	0.175572	0.000607	0.097839	0.001766	1.696238	2.408529	12.646239
1995	0	0.055092	9.698503	0.212806	0.000549	0.096985	0.002136	1.703577	2.406341	12.651291
1996	0	0.073661	9.661879	0.235696	0.000735	0.096619	0.002363	1.708736	2.404506	12.652351
1997	0	0.073351	9.631385	0.334583	0.000732	0.096313	0.003357	1.719724	2.403068	12.652803
1998	0	0.055082	9.619162	0.296098	0.000551	0.096191	0.002968	1.725704	2.403373	12.651260
1999	0	0.072782	9.588638	0.323154	0.000732	0.095886	0.003235	1.727346	2.408635	12.654663
2000	0	0.078666	9.527588	0.280007	0.000784	0.095276	0.002801	1.726072	2.405115	12.656090
2001	0	0.042840	9.521502	0.243449	0.000427	0.095215	0.002441	1.732019	2.403436	12.666803
2002	0	0.055314	9.503185	0.260565	0.000551	0.095032	0.002610	1.735154	2.400856	12.674638
2003	0	0.079285	9.509285	0.194945	0.000793	0.095093	0.001953	1.737272	2.401284	12.678775
2004	0	0.072798	9.490973	0.194347	0.000731	0.094910	0.001945	1.737388	2.404035	12.681856
2005	0	0.054722	9.466568	0.157822	0.000549	0.094666	0.001587	1.745596	2.406228	12.685577
2006	0	0.041846	9.521499	0.180620	0.000422	0.095215	0.001813	1.751395	2.410745	12.693140
2007	0	0.060762	9.521503	0.274073	0.000610	0.095215	0.002747	1.756166	2.413773	12.693385
2008	0	0.041758	9.576430	0.327992	0.000422	0.095764	0.003284	1.758167	2.418257	12.695049
2009	0	0.036710	9.570330	0.255688	0.000366	0.095703	0.002563	1.763811	2.416922	12.699326
2010	0	0.066992	9.600832	0.315931	0.000672	0.096008	0.003160	1.761746	2.419578	12.703982
2011	0	0.073350	9.649660	0.219608	0.000732	0.096497	0.002197	1.760708	2.417977	12.712139
2012	0	0.084866	9.667983	0.286321	0.000856	0.096680	0.002866	1.761394	2.426846	12.725623
2013	0	0.078873	9.747325	0.188870	0.000793	0.097473	0.001892	1.763096	2.432080	12.727476
2014	0	0.071619	9.777852	0.212166	0.000723	0.097778	0.002129	1.768956	2.439615	12.732535
2015	0	0.060263	9.808364	0.219311	0.000610	0.098083	0.002197	1.771563	2.448336	12.734735
2016	0	0.077204	9.844985	0.291778	0.000777	0.098450	0.002921	1.773161	2.454131	12.740748
2017	0	0.072204	9.899932	0.365603	0.000732	0.098999	0.003662	1.777933	2.465920	12.743878
2018	0	0.057983	9.942636	0.334358	0.000589	0.099426	0.003345	1.776667	2.476610	12.749552
2019	0	0.078571	9.960953	0.414814	0.000793	0.099609	0.004150	1.776800	2.485102	12.762366
2020	0	0.046940	10.003672	0.389918	0.000472	0.100037	0.003901	1.777071	2.487890	12.767420
2021	0	0.024674	10.034191	0.396423	0.000244	0.100342	0.003967	1.778095	2.484561	12.784448
2022	0	0.036893	10.040285	0.341101	0.000371	0.100403	0.003411	1.775984	2.486573	12.800506
2023	0	0.035908	10.070814	0.341488	0.000366	0.100708	0.003418	1.777197	2.494444	12.802544
2024	0	0.065778	10.076911	0.328687	0.000656	0.100769	0.003289	1.777564	2.492349	12.807963
2025	0	0.078781	10.089119	0.244021	0.000793	0.100891	0.002441	1.776593	2.498463	12.808596
2026	0	0.090495	10.107434	0.261657	0.000904	0.101074	0.002622	1.780053	2.497213	12.813534
2027	0	0.091497	10.107434	0.378104	0.000916	0.101074	0.003784	1.781275	2.497636	12.818923
2028	0	0.048073	10.076940	0.456373	0.000486	0.100769	0.004571	1.787188	2.503866	12.828565
2029	0	0.048852	10.046416	0.420450	0.000488	0.100464	0.004211	1.792757	2.503405	12.832970
2030	0	0.017997	10.046399	0.395009	0.000183	0.100464	0.003953	1.793790	2.506838	12.833087
2031	0	0.042976	10.009781	0.420758	0.000427	0.100098	0.004211	1.795825	2.503772	12.837798
2032	0	0.079919	9.979242	0.304484	0.000798	0.099792	0.003043	1.791564	2.502442	12.842875
2033	0	0.079286	9.936541	0.243453	0.000793	0.099365	0.002441	1.797156	2.502831	12.847768
2034	0	0.073353	9.899911	0.223934	0.000731	0.098999	0.002244	1.800128	2.499006	12.847892
2035	0	0.061044	9.869400	0.188415	0.000610	0.098694	0.001892	1.806992	2.498559	12.856280
2036	0	0.073883	9.802274	0.308636	0.000732	0.098022	0.003097	1.816553	2.490785	12.862536
2037	0	0.067003	9.777860	0.261441	0.000671	0.097778	0.002625	1.826055	2.492070	12.870288
2038	0	0.054640	9.741237	0.332847	0.000546	0.097412	0.003336	1.832591	2.491958	12.870437
2039	0	0.091418	9.692425	0.365135	0.000916	0.096924	0.003662	1.842901	2.493261	12.875826
2040	0	0.072971	9.643574	0.284015	0.000730	0.096436	0.002847	1.848330	2.492790	12.879206
2041	0	0.042843	9.613066	0.273630	0.000427	0.096130	0.002747	1.858185	2.491056	12.889432
2042	0	0.042813	9.545913	0.229233	0.000429	0.095459	0.002298	1.863016	2.491956	12.899046
2043	0	0.030449	9.552002	0.128173	0.000305	0.095520	0.001282	1.860631	2.492414	12.901616
2044	0	0.030105	9.527593	0.140012	0.000303	0.095276	0.001403	1.861540	2.494716	12.901974
2045	0	0.048829	9.521485	0.183060	0.000488	0.095215	0.001831	1.859648	2.494368	12.912425
2046	0	0.085598	9.509283	0.194880	0.000854	0.095093	0.001952	1.861270	2.492218	12.914069
2047	0	0.115976	9.503182	0.249914	0.001160	0.095032	0.002502	1.862846	2.491776	12.915264
2048	0	0.079206	9.503194	0.273343	0.000793	0.095032	0.002740	1.868305	2.493158	12.918533
2049	0	0.079461	9.503173	0.335683	0.000793	0.095032	0.003357	1.866005	2.491451	12.924929
2050	0	0.024475	9.539704	0.292745	0.000246	0.095397	0.002929	1.865248	2.492737	12.931663
2051	0	0.054515	9.533690	0.311385	0.000549	0.095337	0.003113	1.861660	2.497497	12.932217
2052	0	0.023341	9.576311	0.202099	0.000236	0.095763	0.002016	1.853374	2.499732	12.939089
2053	0	0.042436	9.576417	0.219726	0.000427	0.095764	0.002197	1.850963	2.502842	12.944577
2054	0	0.121003	9.674071	0.183366	0.001214	0.096741	0.001830	1.844360	2.507229	12.949730
2055	0	0.085013	9.661872	0.103533	0.000854	0.096619	0.001038	1.844746	2.511995	12.957920
2056	0	0.078181	9.692379	0.189014	0.000784	0.096924	0.001887	1.839079	2.514145	12.959372
2057	0	0.085260	9.747315	0.225859	0.000854	0.097473	0.002258	1.836297	2.516003	12.972673
2058	0	0.059960	9.796159	0.298659	0.000606	0.097961	0.002991	1.838787	2.522668	12.980193
2059	0	0.030310	9.851044	0.427959	0.000305	0.098511	0.004272	1.828163	2.524864	12.986803
2060	0	0.035871	9.905912	0.404148	0.000361	0.099059	0.004042	1.825964	2.527671	12.999820
2061	0	0.054739	9.912117	0.408775	0.000549	0.099121	0.004089	1.825348	2.529502	13.008614
2062	0	0.041932	9.960926	0.256496	0.000423	0.099609	0.002560	1.816960	2.533942	13.013091
2063	0	0.085345	9.991452	0.238186	0.000854	0.099915	0.002380	1.812892	2.534817	13.023569
2064	0	0.102785	9.991363	0.220171	0.001035	0.099914	0.002200	1.808703	2.542366	13.032105
2065	0	0.072820	10.034184	0.225792	0.000732	0.100342	0.002258	1.806694	2.546811	13.040764
2066	0	0.040941	10.028077	0.299091	0.000419	0.100281	0.002990	1.803000	2.557028	13.051151
2067	0	0.030638	10.101316	0.299139	0.000305	0.101013	0.002991	1.799846	2.555329	13.064333
2068	0	0.042794	10.095138	0.439144	0.000429	0.100951	0.004395	1.802017	2.556358	13.074492
2069	0	0.042590	10.089098	0.519067	0.000427	0.100891	0.005188	1.796596	2.557672	13.082293
2070	0	0.066505	10.107332	0.476482	0.000669	0.101073	0.004766	1.794953	2.561309	13.092799
2071	0	0.079599	10.076883	0.433807	0.000793	0.100769	0.004333	1.787347	2.558217	13.097739
2072	0	0.092177	10.058499	0.312060	0.000920	0.100585	0.003121	1.785782	2.556193	13.113739
2073	0	0.073218	10.021976	0.225672	0.000732	0.100220	0.002258	1.785221	2.556119	13.119304
2074	0	0.079395	9.997567	0.231161	0.000793	0.099976	0.002316	1.787252	2.554092	13.134366
2075	0	0.055318	9.979245	0.262488	0.000549	0.099792	0.002625	1.784385	2.549304	13.144011
2076	0	0.055781	9.954745	0.298850	0.000557	0.099547	0.002991	1.784573	2.548002	13.141769
2077	0	0.036794	9.912103	0.354153	0.000366	0.099121	0.003540	1.780496	2.545756	13.147628
2078	0	0.024780	9.875409	0.359950	0.000247	0.098754	0.003604	1.783246	2.544523	13.154287
2079	0	0.073311	9.838858	0.342053	0.000732	0.098389	0.003418	1.777932	2.543523	13.156542
2080	0	0.061477	9.802151	0.336092	0.000611	0.098022	0.003362	1.776438	2.539187	13.157340
2081	0	0.061368	9.741196	0.317785	0.000610	0.097412	0.003174	1.769416	2.535073	13.155123
2082	0	0.055592	9.716701	0.257124	0.000555	0.097167	0.002571	1.766914	2.533723	13.150782
2083	0	0.024799	9.643548	0.219982	0.000244	0.096436	0.002197	1.761545	2.528803	13.149800
2084	0	0.061929	9.619046	0.152958	0.000617	0.096190	0.001531	1.760526	2.525687	13.150447
2085	0	0.043182	9.582522	0.207296	0.000427	0.095825	0.002075	1.760905	2.519864	13.154037
2086	0	0.111022	9.564208	0.261876	0.001107	0.095642	0.002620	1.759673	2.515938	13.153727
2087	0	0.073447	9.588625	0.268439	0.000732	0.095886	0.002686	1.758718	2.513181	13.154755
2088	0	0.073992	9.533596	0.249845	0.000736	0.095336	0.002500	1.757685	2.508410	13.159260
2089	0	0.036603	9.521476	0.323739	0.000366	0.095215	0.003235	1.752282	2.508339	13.160903
2090	0	0.042461	9.503162	0.305571	0.000427	0.095032	0.003052	1.745212	2.511253	13.156181
2091	0	0.072175	9.496870	0.191506	0.000725	0.094969	0.001909	1.735921	2.514537	13.145795
2092	0	0.084434	9.521377	0.186022	0.000842	0.095214	0.001855	1.727067	2.511448	13.146781
2093	0	0.104198	9.509269	0.171078	0.001038	0.095093	0.001709	1.722441	2.505772	13.153171
2094	0	0.068209	9.539688	0.135272	0.000680	0.095397	0.001346	1.711494	2.502838	13.159774
2095	0	0.067075	9.533690	0.177108	0.000671	0.095337	0.001770	1.707866	2.503209	13.164699
2096	0	0.091552	9.606833	0.213981	0.000914	0.096068	0.002138	1.703541	2.500569	13.166721
2097	0	0.048319	9.594725	0.305322	0.000488	0.095947	0.003052	1.699389	2.506273	13.176016
2098	0	0.053625	9.661761	0.311791	0.000539	0.096618	0.003115	1.693199	2.508976	13.180351
2099	0	0.030381	9.710695	0.286827	0.000305	0.097107	0.002869	1.691297	2.510230	13.183928
2100	0	0.072436	9.722898	0.390687	0.000730	0.097229	0.003905	1.687002	2.515968	13.196501
2101	0	0.072999	9.783917	0.299740	0.000732	0.097839	0.002991	1.676844	2.518505	13.199697
2102	0	0.090607	9.820458	0.257951	0.000910	0.098205	0.002577	1.671356	2.522504	13.208770
2103	0	0.078441	9.857171	0.275148	0.000793	0.098572	0.002747	1.663240	2.532636	13.224078
2104	0	0.053028	9.912006	0.233224	0.000530	0.099120	0.002329	1.657007	2.532211	13.225665
2105	0	0.024380	9.918205	0.262754	0.000244	0.099182	0.002625	1.651106	2.532226	13.234292
2106	0	0.029817	9.973043	0.385292	0.000304	0.099730	0.003851	1.646453	2.538848	13.235935
2107	0	0.079281	10.015875	0.421016	0.000793	0.100159	0.004211	1.645485	2.539255	13.241044
2108	0	0.073281	10.009757	0.366116	0.000731	0.100098	0.003659	1.640820	2.536232	13.246811
2109	0	0.054484	10.070794	0.396957	0.000549	0.100708	0.003967	1.635825	2.541000	13.251194
2110	0	0.047878	10.040179	0.403432	0.000479	0.100402	0.004032	1.630922	2.540642	13.257467
2111	0	0.072736	10.101305	0.366667	0.000732	0.101013	0.003662	1.623447	2.546146	13.255275
2112	0	0.059683	10.070703	0.330580	0.000600	0.100707	0.003304	1.619568	2.549263	13.263592
2113	0	0.067130	10.064688	0.305476	0.000671	0.100647	0.003052	1.613862	2.549068	13.264693
2114	0	0.048704	10.058504	0.262799	0.000487	0.100585	0.002630	1.614088	2.549023	13.263502
2115	0	0.091449	10.083011	0.256267	0.000916	0.100830	0.002563	1.612621	2.549825	13.270029
2116	0	0.066442	10.028072	0.262506	0.000669	0.100281	0.002623	1.607425	2.554140	13.274702
2117	0	0.085921	10.003666	0.359875	0.000854	0.100037	0.003601	1.607678	2.548403	13.283851
2118	0	0.067879	9.991450	0.384210	0.000680	0.099915	0.003840	1.603495	2.549536	13.288632
2119	0	0.054993	9.954848	0.420798	0.000549	0.099548	0.004211	1.605102	2.548550	13.293427
2120	0	0.067206	9.899924	0.444309	0.000672	0.098999	0.004448	1.608282	2.548558	13.292166
2121	0	0.067726	9.930419	0.323407	0.000671	0.099304	0.003235	1.606813	2.541448	13.296650
2122	0	0.068665	9.838781	0.310728	0.000683	0.098388	0.003111	1.608590	2.536636	13.297217
2123	0	0.067649	9.844967	0.225861	0.000671	0.098450	0.002258	1.605906	2.530296	13.293864
2124	0	0.073976	9.765532	0.176968	0.000742	0.097655	0.001770	1.603942	2.532420	13.290128
2125	0	0.073623	9.692385	0.237849	0.000732	0.096924	0.002380	1.603767	2.527525	13.295676
2126	0	0.073913	9.722811	0.249550	0.000739	0.097228	0.002498	1.603954	2.527095	13.301604
2127	0	0.079537	9.655767	0.286642	0.000793	0.096558	0.002869	1.604171	2.524426	13.307909
2128	0	0.079704	9.631350	0.286294	0.000796	0.096313	0.002864	1.602871	2.523177	13.315297
2129	0	0.055072	9.600839	0.323188	0.000549	0.096008	0.003235	1.604147	2.521202	13.313269
2130	0	0.073689	9.582527	0.304204	0.000734	0.095825	0.003045	1.605369	2.517753	13.321118
2131	0	0.067331	9.606939	0.213327	0.000671	0.096069	0.002136	1.606485	2.515027	13.319648
2132	0	0.085758	9.545895	0.274102	0.000857	0.095459	0.002740	1.602813	2.514397	13.317325
2133	0	0.061228	9.539790	0.177216	0.000610	0.095398	0.001770	1.597914	2.511642	13.323030
2134	0	0.091691	9.515293	0.164819	0.000918	0.095153	0.001652	1.599835	2.512964	13.325982
2135	0	0.097560	9.539797	0.170855	0.000977	0.095398	0.001709	1.598029	2.513649	13.322963
2136	0	0.054163	9.576424	0.121554	0.000546	0.095764	0.001220	1.600658	2.518976	13.327782
2137	0	0.061041	9.539801	0.262231	0.000610	0.095398	0.002625	1.600919	2.518489	13.334518
2138	0	0.042042	9.582522	0.261991	0.000427	0.095825	0.002620	1.598426	2.526260	13.340444
2139	0	0.079270	9.564225	0.316909	0.000793	0.095642	0.003174	1.601678	2.526723	13.352898
2140	0	0.073021	9.643570	0.352549	0.000731	0.096436	0.003530	1.604117	2.526677	13.360874
2141	0	0.060654	9.649665	0.250063	0.000610	0.096497	0.002502	1.603759	2.530743	13.375612
2142	0	0.041421	9.716780	0.262773	0.000419	0.097168	0.002621	1.593136	2.535605	13.381796
2143	0	0.073133	9.741206	0.189505	0.000732	0.097412	0.001892	1.587274	2.536461	13.390520
2144	0	0.103091	9.771635	0.189875	0.001035	0.097716	0.001898	1.583781	2.540518	13.399222
2145	0	0.066801	9.790041	0.219727	0.000671	0.097900	0.002197	1.581384	2.544049	13.412085
2146	0	0.078087	9.820560	0.292901	0.000786	0.098206	0.002929	1.578677	2.549404	13.420166
2147	0	0.090889	9.863292	0.390509	0.000916	0.098633	0.003906	1.577697	2.556746	13.425062
2148	0	0.090156	9.906012	0.353546	0.000901	0.099060	0.003537	1.577301	2.555940	13.432274
2149	0	0.085303	9.948736	0.463781	0.000854	0.099487	0.004639	1.575906	2.557216	13.439294
2150	0	0.066358	9.985343	0.348026	0.000668	0.099854	0.003477	1.569836	2.561335	13.453223
2151	0	0.036942	10.003671	0.304830	0.000366	0.100037	0.003052	1.571497	2.557261	13.458461
2152	0	0.024620	9.979248	0.298356	0.000250	0.099792	0.002983	1.568677	2.561074	13.462785
2153	0	0.054711	10.034181	0.207517	0.000549	0.100342	0.002075	1.566390	2.563141	13.464959
2154	0	0.084481	10.021986	0.292544	0.000850	0.100220	0.002929	1.567854	2.568353	13.468450
2155	0	0.103306	10.052496	0.292928	0.001038	0.100525	0.002930	1.565969	2.573104	13.477098
2156	0	0.084269	10.046399	0.286421	0.000845	0.100464	0.002868	1.567652	2.575274	13.485363
2157	0	0.060933	10.058605	0.347591	0.000610	0.100586	0.003479	1.568860	2.576045	13.492746
2158	0	0.023716	10.064715	0.383411	0.000241	0.100647	0.003839	1.571646	2.580386	13.500268
2159	0	0.060601	10.009790	0.396190	0.000610	0.100098	0.003967	1.575531	2.585024	13.503674
2160	0	0.072459	10.003672	0.370861	0.000723	0.100037	0.003712	1.576751	2.582709	13.510714
2161	0	0.054565	9.979260	0.323179	0.000549	0.099792	0.003235	1.577957	2.586512	13.513818
2162	0	0.047761	9.942633	0.273809	0.000481	0.099426	0.002740	1.577710	2.589589	13.518696
2163	0	0.073179	9.936530	0.182759	0.000732	0.099365	0.001831	1.579427	2.589841	13.522349
2164	0	0.109864	9.875506	0.236430	0.001097	0.098755	0.002373	1.586914	2.587173	13.531239
2165	0	0.103654	9.838887	0.225001	0.001038	0.098389	0.002258	1.594236	2.587946	13.540673
2166	0	0.097671	9.838881	0.266234	0.000974	0.098389	0.002668	1.598936	2.583995	13.546162
2167	0	0.037105	9.777850	0.328989	0.000366	0.097778	0.003296	1.603792	2.577992	13.538171
2168	0	0.055381	9.741258	0.376032	0.000559	0.097412	0.003772	1.615056	2.583583	13.546488
2169	0	0.054683	9.735139	0.328697	0.000549	0.097351	0.003296	1.623257	2.586087	13.554802
2170	0	0.048016	9.692399	0.266185	0.000483	0.096924	0.002667	1.627613	2.588503	13.557300
2171	0	0.085389	9.637464	0.262006	0.000854	0.096375	0.002625	1.630600	2.588775	13.560014
2172	0	0.091614	9.625248	0.212374	0.000914	0.096252	0.002127	1.631750	2.585311	13.567697
2173	0	0.097654	9.613037	0.158720	0.000977	0.096130	0.001587	1.628994	2.584866	13.573807
2174	0	0.066936	9.576330	0.152021	0.000670	0.095763	0.001526	1.633433	2.585653	13.578465
2175	0	0.072875	9.533707	0.164069	0.000732	0.095337	0.001648	1.639792	2.589595	13.593581
2176	0	0.060031	9.564224	0.242091	0.000603	0.095642	0.002426	1.643814	2.592028	13.595022
2177	0	0.055047	9.521509	0.279889	0.000549	0.095215	0.002808	1.652013	2.590175	13.604078
2178	0	0.024517	9.533710	0.290555	0.000246	0.095337	0.002912	1.657052	2.590813	13.601854
2179	0	0.066864	9.570321	0.323300	0.000671	0.095703	0.003235	1.657013	2.593702	13.603234
2180	0	0.072547	9.576426	0.267855	0.000727	0.095764	0.002682	1.658455	2.594692	13.618450
2181	0	0.103328	9.588631	0.274546	0.001038	0.095886	0.002747	1.657482	2.599393	13.623857
2182	0	0.071886	9.613042	0.139934	0.000723	0.096130	0.001401	1.657192	2.603649	13.625062
2183	0	0.054344	9.625245	0.177149	0.000549	0.096252	0.001770	1.653119	2.610171	13.635345
2184	0	0.053104	9.637365	0.164738	0.000537	0.096374	0.001651	1.654996	2.616647	13.638541
2185	0	0.054272	9.686298	0.255792	0.000549	0.096863	0.002563	1.659292	2.623963	13.643259
2186	0	0.034945	9.716823	0.272642	0.000353	0.097168	0.002735	1.667261	2.627481	13.649174
2187	0	0.060843	9.759539	0.286308	0.000610	0.097595	0.002869	1.671445	2.629219	13.659819
2188	0	0.073093	9.814466	0.340222	0.000728	0.098145	0.003407	1.674138	2.624908	13.671059
2189	0	0.054419	9.826667	0.329475	0.000549	0.098267	0.003296	1.673200	2.630439	13.670368
2190	0	0.077881	9.893819	0.292095	0.000783	0.098938	0.002927	1.677735	2.634785	13.676871
2191	0	0.090659	9.918229	0.286596	0.000916	0.099182	0.002869	1.678617	2.644668	13.683063
2192	0	0.101555	9.948737	0.219023	0.001019	0.099487	0.002192	1.677793	2.648693	13.694804
2193	0	0.060619	9.973157	0.262070	0.000610	0.099731	0.002625	1.679872	2.652971	13.701673
2194	0	0.047658	9.967054	0.285598	0.000480	0.099670	0.002860	1.682262	2.656060	13.708693
2195	0	0.073027	10.028096	0.286211	0.000732	0.100281	0.002869	1.687517	2.658068	13.718073
2196	0	0.060628	10.021976	0.346469	0.000606	0.100220	0.003466	1.686320	2.656796	13.731524
2197	0	0.060885	10.003666	0.378332	0.000610	0.100037	0.003784	1.684980	2.658022	13.737218
2198	0	0.060397	10.034185	0.414759	0.000607	0.100342	0.004148	1.683756	2.660574	13.742245
2199	0	0.048910	10.046408	0.353390	0.000488	0.100464	0.003540	1.688453	2.659162	13.753875
2200	0	0.073046	10.052492	0.377190	0.000733	0.100525	0.003772	1.685919	2.661924	13.769536
2201	0	0.079227	10.021987	0.298614	0.000793	0.100220	0.002991	1.688808	2.662764	13.785546
2202	0	0.085018	10.021981	0.267321	0.000852	0.100220	0.002676	1.689689	2.663925	13.788354
2203	0	0.073331	9.997557	0.274693	0.000732	0.099976	0.002747	1.687010	2.662443	13.793885
2204	0	0.055078	9.936449	0.292254	0.000550	0.099364	0.002930	1.693050	2.661408	13.795044
2205	0	0.043395	9.948743	0.267981	0.000427	0.099487	0.002686	1.697488	2.653245	13.798524
2206	0	0.062591	9.906027	0.290949	0.000623	0.099060	0.002917	1.704279	2.649145	13.798097
2207	0	0.085810	9.893817	0.267755	0.000854	0.098938	0.002686	1.711287	2.644492	13.796390
2208	0	0.073825	9.838871	0.315652	0.000739	0.098389	0.003158	1.710358	2.645080	13.795833
2209	0	0.073683	9.826674	0.280154	0.000732	0.098267	0.002808	1.715230	2.639500	13.791667
2210	0	0.056242	9.771737	0.285250	0.000558	0.097717	0.002856	1.717371	2.633740	13.800615
2211	0	0.024161	9.735116	0.219392	0.000244	0.097351	0.002197	1.719039	2.636211	13.807435
2212	0	0.023578	9.722918	0.230438	0.000238	0.097229	0.002312	1.725395	2.638797	13.815048
2213	0	0.030455	9.674086	0.206890	0.000305	0.096741	0.002075	1.730626	2.639015	13.818205
2214	0	0.066624	9.649678	0.205351	0.000669	0.096497	0.002062	1.738342	2.642351	13.822079
2215	0	0.073195	9.619153	0.213100	0.000732	0.096191	0.002136	1.742446	2.642430	13.822470
2216	0	0.079579	9.606943	0.248648	0.000793	0.096069	0.002491	1.745520	2.637999	13.825250
2217	0	0.079314	9.588637	0.255834	0.000793	0.095886	0.002563	1.749360	2.637864	13.834368
2218	0	0.060925	9.570319	0.242840	0.000609	0.095703	0.002431	1.750199	2.637573	13.834100
2219	0	0.061256	9.558106	0.207437	0.000610	0.095581	0.002075	1.748884	2.634405	13.844574
2220	0	0.049215	9.570319	0.176481	0.000492	0.095703	0.001768	1.750564	2.633796	13.847967
2221	0	0.060786	9.564211	0.207518	0.000610	0.095642	0.002075	1.748330	2.636267	13.855410
2222	0	0.078626	9.558114	0.188755	0.000788	0.095581	0.001891	1.750382	2.637501	13.860774
2223	0	0.061082	9.564206	0.201522	0.000610	0.095642	0.002014	1.746903	2.636430	13.868281
2224	0	0.085565	9.606832	0.153124	0.000854	0.096068	0.001528	1.740528	2.634518	13.873637
2225	0	0.067473	9.582523	0.201158	0.000671	0.095825	0.002014	1.741346	2.629990	13.880901
2226	0	0.061308	9.631254	0.152023	0.000616	0.096313	0.001520	1.739008	2.632994	13.883518
2227	0	0.054911	9.649658	0.238033	0.000549	0.096497	0.002380	1.736860	2.632730	13.878511
2228	0	0.060936	9.680181	0.237737	0.000609	0.096802	0.002379	1.737050	2.632255	13.888797
2229	0	0.066989	9.692380	0.238176	0.000671	0.096924	0.002380	1.733105	2.633488	13.898009
2230	0	0.041971	9.735008	0.262949	0.000423	0.097350	0.002627	1.728397	2.637364	13.903427
2231	0	0.066842	9.777824	0.244550	0.000671	0.097778	0.002441	1.721325	2.640321	13.911262
2232	0	0.066280	9.844874	0.281617	0.000665	0.098449	0.002815	1.718013	2.642037	13.919652
2233	0	0.067295	9.826650	0.262787	0.000671	0.098267	0.002625	1.711853	2.639703	13.926211
2234	0	0.085891	9.893687	0.220957	0.000857	0.098937	0.002203	1.701977	2.637392	13.935896
2235	0	0.079397	9.905984	0.281514	0.000793	0.099060	0.002808	1.691075	2.636326	13.941527
2236	0	0.060715	9.979144	0.264309	0.000611	0.099792	0.002639	1.683926	2.640585	13.951998
2237	0	0.072826	9.954836	0.250282	0.000732	0.099548	0.002502	1.681234	2.644837	13.958778
2238	0	0.053912	10.009654	0.299654	0.000541	0.100097	0.002991	1.672299	2.646159	13.966472
2239	0	0.048998	10.021965	0.299299	0.000488	0.100220	0.002991	1.667520	2.643740	13.967085
2240	0	0.073803	10.003550	0.360905	0.000735	0.100036	0.003605	1.660541	2.640154	13.973059
2241	0	0.085618	10.046388	0.213502	0.000854	0.100464	0.002136	1.659732	2.637684	13.970974
2242	0	0.061303	10.046276	0.323676	0.000613	0.100463	0.003232	1.652147	2.637452	13.976558
2243	0	0.073047	10.064698	0.250274	0.000732	0.100647	0.002502	1.649530	2.639134	13.990358
2244	0	0.091380	10.040279	0.323522	0.000911	0.100403	0.003235	1.646868	2.635153	13.998584
2245	0	0.085877	10.046382	0.293005	0.000854	0.100464	0.002930	1.644205	2.629758	14.009037
2246	0	0.086253	10.034087	0.311171	0.000862	0.100341	0.003113	1.643225	2.628790	14.015026
2247	0	0.043022	9.967037	0.347973	0.000427	0.099670	0.003479	1.640280	2.624966	14.013970
2248	0	0.049268	9.954724	0.354533	0.000494	0.099547	0.003541	1.633097	2.626048	14.017141
2249	0	0.055443	9.942618	0.262675	0.000549	0.099426	0.002625	1.628328	2.619643	14.013726
2250	0	0.068176	9.918112	0.372816	0.000681	0.099181	0.003727	1.624707	2.618214	14.013192
2251	0	0.055038	9.881598	0.280530	0.000549	0.098816	0.002808	1.625310	2.616521	14.010824
2252	0	0.061526	9.802243	0.274216	0.000612	0.098022	0.002742	1.622675	2.612500	14.017813
2253	0	0.073555	9.783928	0.250464	0.000732	0.097839	0.002502	1.617904	2.608333	14.024221
2254	0	0.073786	9.753333	0.250230	0.000738	0.097533	0.002506	1.620378	2.608147	14.023884
2255	0	0.103738	9.735098	0.238439	0.001038	0.097351	0.002380	1.613442	2.607888	14.026301
2256	0	0.067341	9.698400	0.256691	0.000670	0.096984	0.002571	1.616181	2.603836	14.031429
2257	0	0.018591	9.661864	0.225865	0.000183	0.096619	0.002258	1.613680	2.599974	14.024117
2258	0	0.037387	9.649560	0.219790	0.000371	0.096496	0.002197	1.610663	2.596003	14.030488
2259	0	0.042698	9.625243	0.256383	0.000427	0.096252	0.002563	1.608048	2.595794	14.033628
2260	0	0.067598	9.625149	0.219567	0.000670	0.096251	0.002197	1.607757	2.588646	14.033265
2261	0	0.054879	9.558101	0.293111	0.000549	0.095581	0.002930	1.603894	2.588804	14.031296
2262	0	0.091000	9.594631	0.189590	0.000914	0.095946	0.001894	1.599394	2.592586	14.038798
2263	0	0.072990	9.576417	0.140416	0.000732	0.095764	0.001404	1.596766	2.595050	14.046765
2264	0	0.066486	9.582426	0.195257	0.000666	0.095824	0.001953	1.595204	2.595479	14.059019
2265	0	0.055527	9.558109	0.194981	0.000549	0.095581	0.001953	1.597035	2.587769	14.060036
2266	0	0.056158	9.588523	0.164294	0.000561	0.095885	0.001640	1.591743	2.586216	14.059797
2267	0	0.073062	9.588621	0.195485	0.000732	0.095886	0.001953	1.587467	2.587833	14.067941
2268	0	0.054218	9.612935	0.232566	0.000546	0.096129	0.002322	1.581160	2.591254	14.070485
2269	0	0.066848	9.613042	0.274547	0.000671	0.096130	0.002747	1.580276	2.594176	14.077695
2270	0	0.059975	9.643550	0.292928	0.000604	0.096436	0.002927	1.575228	2.598341	14.085092
2271	0	0.054723	9.692379	0.213842	0.000549	0.096924	0.002136	1.570522	2.600261	14.083216
2272	0	0.048143	9.680070	0.232801	0.000484	0.096801	0.002323	1.562661	2.602198	14.085366
2273	0	0.036216	9.716790	0.262747	0.000366	0.097168	0.002625	1.556976	2.606443	14.091777
2274	0	0.035271	9.771623	0.245206	0.000358	0.097716	0.002447	1.548997	2.611683	14.098768
2275	0	0.060851	9.808347	0.287005	0.000610	0.098083	0.002869	1.545162	2.613297	14.102635
2276	0	0.041732	9.832669	0.256690	0.000423	0.098327	0.002566	1.542278	2.619875	14.108281
2277	0	0.042509	9.869383	0.280873	0.000427	0.098694	0.002808	1.538871	2.621875	14.116913
2278	0	0.072089	9.905900	0.299763	0.000728	0.099059	0.002993	1.530926	2.629191	14.127086
2279	0	0.036180	9.936526	0.335654	0.000366	0.099365	0.003357	1.529253	2.633786	14.128261
2280	0	0.060018	9.948718	0.348173	0.000601	0.099487	0.003478	1.522876	2.634044	14.135555
2281	0	0.073083	9.991454	0.372383	0.000732	0.099915	0.003723	1.519844	2.635310	14.145434
[truncated: 501 more rows]
