# Supplementary material for: Properties of traditional bamboo carrying poles have implications for user interactions
Source: PLoS One. 2018 May 10;13(5):e0196208. doi: 10.1371/journal.pone.0196208 (PMC5945030; doi:10.1371/journal.pone.0196208)
Supplement: S1 Text — (ZIP) [file pone.0196208.s005.zip › ResTest_PoleD_L5Load1.txt]

// Start Time: Unknown
// Update Rate: 100.0Hz
// Filter Profile: human (34.3)
// Firmware Version: 2.1.4
PacketCounter	SampleTimeFine	Acc_X	Acc_Y	Acc_Z	VelInc_X	VelInc_Y	VelInc_Z	Roll	Pitch	Yaw	Latitude	Longitude	Altitude	Vel_X	Vel_Y	Vel_Z
6990	0	-0.485252	9.710724	-0.357018	-0.004865	0.097107	-0.003562	-0.762903	3.982744	17.434351
6991	0	-0.799350	9.808351	-0.372734	-0.007996	0.098083	-0.003723	-0.757869	3.980281	17.429231
6992	0	-0.646844	9.857079	-0.482765	-0.006466	0.098571	-0.004830	-0.760918	3.983134	17.423068
6993	0	-0.036970	9.899893	-0.689808	-0.000366	0.098999	-0.006897	-0.759988	3.986913	17.415515
6994	0	0.572834	9.960886	-0.910453	0.005730	0.099609	-0.009098	-0.752151	3.988643	17.419093
6995	0	0.647542	9.918061	-1.026500	0.006470	0.099182	-0.010254	-0.738806	3.982365	17.423597
6996	0	0.233626	9.881172	-0.906906	0.002330	0.098813	-0.009056	-0.723292	3.975252	17.430000
6997	0	-0.469476	9.875441	-0.617589	-0.004700	0.098755	-0.006165	-0.710122	3.969538	17.431047
6998	0	-1.109815	9.912097	-0.289941	-0.011099	0.099121	-0.002892	-0.702251	3.968697	17.433254
6999	0	-1.202825	9.893743	-0.238178	-0.012024	0.098938	-0.002380	-0.700026	3.973812	17.425262
7000	0	-0.691734	9.844802	-0.500817	-0.006907	0.098449	-0.005009	-0.700475	3.986315	17.418509
7001	0	0.175288	9.759591	-0.689158	0.001770	0.097595	-0.006897	-0.707640	4.006006	17.406525
7002	0	0.496688	9.454622	-0.803929	0.004971	0.094545	-0.008047	-0.718262	4.009915	17.395274
7003	0	0.098071	9.143082	-0.774916	0.000977	0.091431	-0.007751	-0.722146	4.003961	17.378884
7004	0	-0.590473	8.801418	-0.424585	-0.005912	0.088013	-0.004267	-0.748954	3.994426	17.352164
7005	0	-1.274758	7.983546	-0.014763	-0.012756	0.079834	-0.000183	-0.795603	3.983193	17.311087
7006	0	-1.717450	7.263539	0.299031	-0.017195	0.072633	0.002936	-0.866102	3.957249	17.229733
7007	0	-1.754944	7.342892	0.426764	-0.017578	0.073425	0.004211	-0.934634	3.921834	17.125205
7008	0	-0.797505	9.052041	0.146260	-0.007993	0.090519	0.001456	-0.938960	3.904157	17.029703
7009	0	1.654985	9.387404	-0.960840	0.016541	0.093872	-0.009644	-0.985751	3.891597	17.011411
7010	0	2.865674	6.432798	-1.146885	0.028636	0.064333	-0.011493	-1.001058	3.862694	17.065560
7011	0	3.522933	8.372393	-1.720570	0.035217	0.083740	-0.017151	-0.907252	3.853085	17.107040
7012	0	3.226190	7.111047	-1.240033	0.032184	0.071142	-0.012422	-0.914597	3.734683	17.157136
7013	0	-0.714270	8.337918	-0.001634	-0.007202	0.083374	0.000061	-0.811436	3.650299	17.233830
7014	0	-2.545601	8.153104	-0.243962	-0.025516	0.081514	-0.002374	-0.741752	3.566058	17.317438
7015	0	-3.750669	8.869948	0.698446	-0.037537	0.088684	0.007019	-0.706611	3.524502	17.341634
7016	0	-2.197002	8.167684	-0.300348	-0.021975	0.081678	-0.002927	-0.623249	3.517907	17.450028
7017	0	1.287803	9.930191	-0.529306	0.012878	0.099304	-0.005249	-0.566728	3.518795	17.484156
7018	0	2.347780	9.377351	-1.808249	0.023443	0.093794	-0.018022	-0.467123	3.489617	17.571152
7019	0	3.007763	10.080772	-1.458149	0.030029	0.100830	-0.014526	-0.383233	3.441090	17.633539
7020	0	1.589547	10.584660	-1.309641	0.015845	0.105865	-0.013012	-0.276754	3.393048	17.712520
7021	0	-0.609804	11.114466	-0.623697	-0.006165	0.111145	-0.006165	-0.203374	3.325295	17.788546
7022	0	-2.529566	11.161857	0.543951	-0.025334	0.111607	0.005505	-0.141778	3.282934	17.815725
7023	0	-2.776191	11.554397	0.470629	-0.027771	0.115540	0.004761	-0.099377	3.268826	17.873361
7024	0	-0.948949	11.786199	0.127631	-0.009500	0.117861	0.001311	-0.067702	3.255798	17.928326
7025	0	0.196956	11.785702	-1.764982	0.001953	0.117859	-0.017639	-0.055520	3.243220	17.961848
7026	0	1.220583	12.010293	-2.475649	0.012183	0.120110	-0.024735	-0.030322	3.227416	17.998807
7027	0	1.022525	12.133105	-2.217832	0.010193	0.121338	-0.022156	-0.003835	3.202560	18.041348
7028	0	0.362651	12.254176	-1.840590	0.003602	0.122549	-0.018362	0.039571	3.183261	18.077485
7029	0	-0.175220	12.456888	-1.468350	-0.001770	0.124573	-0.014648	0.072375	3.168474	18.101734
7030	0	-1.558471	12.518289	-0.572038	-0.015594	0.125183	-0.005692	0.096502	3.160239	18.127973
7031	0	-1.624560	12.615790	-0.240385	-0.016235	0.126160	-0.002380	0.116374	3.168982	18.145264
7032	0	-0.444451	12.542383	-0.601478	-0.004415	0.125424	-0.006025	0.106812	3.196310	18.143381
7033	0	1.200921	12.512476	-1.103291	0.012024	0.125122	-0.011047	0.094384	3.209958	18.149843
7034	0	1.649594	12.275459	-1.287095	0.016511	0.122748	-0.012911	0.057269	3.223975	18.150602
7035	0	0.798576	12.055044	-1.570601	0.007996	0.120544	-0.015747	0.017763	3.232910	18.145713
7036	0	-0.112719	11.744246	-1.203393	-0.001118	0.117439	-0.012066	-0.013510	3.241913	18.141964
7037	0	-1.223560	11.529688	-0.971243	-0.012207	0.115295	-0.009766	-0.064947	3.269519	18.121861
7038	0	-1.193187	11.200163	-0.931063	-0.011897	0.112001	-0.009357	-0.110947	3.304091	18.095471
7039	0	-0.706811	10.876640	-1.007884	-0.007019	0.108765	-0.010132	-0.165704	3.353934	18.058127
7040	0	0.266330	10.566853	-1.005457	0.002711	0.105663	-0.010097	-0.213487	3.404149	18.023532
7041	0	0.838249	10.260713	-0.800909	0.008423	0.102600	-0.008057	-0.272086	3.447665	17.979121
7042	0	0.666741	9.907551	-0.645469	0.006698	0.099071	-0.006499	-0.328542	3.481628	17.934153
7043	0	0.002992	9.564480	-0.421192	0.000061	0.095642	-0.004272	-0.403240	3.518775	17.882451
7044	0	-0.673945	9.148748	-0.116085	-0.006710	0.091489	-0.001222	-0.478082	3.556727	17.841029
7045	0	-0.937149	8.837495	0.067357	-0.009338	0.088379	0.000610	-0.557036	3.601858	17.793625
7046	0	-0.876558	8.458490	-0.042919	-0.008732	0.084588	-0.000490	-0.636994	3.648994	17.749412
7047	0	-0.449309	8.166497	-0.337035	-0.004456	0.081665	-0.003418	-0.703295	3.701398	17.703404
7048	0	0.093012	7.923342	-0.511940	0.000962	0.079230	-0.005161	-0.766291	3.746608	17.661166
7049	0	0.534594	7.715254	-0.601239	0.005371	0.077148	-0.006042	-0.815138	3.782371	17.625325
7050	0	0.695084	7.502523	-0.657561	0.006969	0.075022	-0.006596	-0.849671	3.809218	17.596557
7051	0	0.438068	7.379395	-0.620635	0.004395	0.073792	-0.006226	-0.882385	3.829318	17.569610
7052	0	0.142994	7.202431	-0.422144	0.001438	0.072023	-0.004234	-0.904145	3.841829	17.550129
7053	0	-0.110776	7.135029	-0.255416	-0.001099	0.071350	-0.002563	-0.919268	3.856404	17.543497
7054	0	-0.148700	7.098294	-0.089054	-0.001483	0.070983	-0.000897	-0.930238	3.862799	17.546327
7055	0	0.018423	7.025153	-0.103276	0.000183	0.070251	-0.001038	-0.937796	3.860793	17.551682
7056	0	0.153036	7.025144	-0.169817	0.001528	0.070251	-0.001699	-0.939104	3.856437	17.562000
7057	0	0.397077	7.098365	-0.116237	0.003967	0.070984	-0.001160	-0.932243	3.850330	17.585745
7058	0	0.502260	7.305722	-0.202532	0.005012	0.073058	-0.002020	-0.920730	3.832802	17.610413
7059	0	0.343947	7.391224	-0.287742	0.003418	0.073914	-0.002869	-0.903673	3.799583	17.646230
7060	0	-0.011139	7.586531	-0.272010	-0.000139	0.075866	-0.002707	-0.881383	3.757520	17.684385
7061	0	-0.307839	7.812582	-0.264068	-0.003113	0.078125	-0.002625	-0.857317	3.706942	17.740822
7062	0	-0.483679	8.014188	-0.451479	-0.004872	0.080141	-0.004491	-0.823965	3.657270	17.795750
7063	0	-0.380719	8.325127	-0.680482	-0.003845	0.083252	-0.006775	-0.782905	3.608002	17.863556
7064	0	-0.189782	8.635868	-0.729900	-0.001936	0.086361	-0.007262	-0.732690	3.560505	17.928900
7065	0	-0.020427	8.910731	-0.761676	-0.000244	0.089111	-0.007568	-0.667898	3.512189	17.991682
7066	0	0.073708	9.318716	-0.699867	0.000692	0.093192	-0.006937	-0.588942	3.459422	18.054560
7067	0	-0.031797	9.673696	-0.658891	-0.000366	0.096741	-0.006531	-0.517466	3.404142	18.122992
7068	0	-0.260444	10.015287	-0.488951	-0.002649	0.100155	-0.004824	-0.441210	3.353227	18.189387
7069	0	-0.441891	10.400381	-0.274925	-0.004456	0.104004	-0.002686	-0.371189	3.311834	18.246280
7070	0	-0.343064	10.747940	-0.366041	-0.003464	0.107480	-0.003610	-0.316718	3.275961	18.297820
7071	0	-0.045362	11.108186	-0.602359	-0.000488	0.111084	-0.005981	-0.271643	3.240578	18.344914
7072	0	0.211387	11.406404	-0.781216	0.002086	0.114067	-0.007775	-0.232527	3.213032	18.381628
7073	0	0.381562	11.584107	-1.107485	0.003784	0.115845	-0.011047	-0.202713	3.183696	18.418749
7074	0	0.229696	11.845856	-1.320208	0.002262	0.118462	-0.013181	-0.180438	3.151781	18.447532
7075	0	-0.027486	12.109068	-1.443068	-0.000305	0.121094	-0.014404	-0.154736	3.124494	18.468056
7076	0	-0.382469	12.157580	-1.283099	-0.003846	0.121577	-0.012811	-0.135499	3.104948	18.481819
7077	0	-0.548090	12.359435	-1.217026	-0.005493	0.123596	-0.012146	-0.112960	3.093700	18.486839
7078	0	-0.454799	12.450629	-1.123925	-0.004554	0.124508	-0.011219	-0.094242	3.088289	18.489458
7079	0	-0.201264	12.469364	-1.026858	-0.002014	0.124695	-0.010254	-0.080733	3.086628	18.485476
7080	0	0.024883	12.517973	-0.974170	0.000247	0.125180	-0.009735	-0.075041	3.084477	18.473771
7081	0	0.139678	12.548938	-0.969144	0.001404	0.125488	-0.009705	-0.087897	3.090160	18.453474
7082	0	-0.020282	12.396512	-0.892178	-0.000197	0.123963	-0.008946	-0.111463	3.094376	18.426936
7083	0	-0.257027	12.243974	-1.015252	-0.002563	0.122437	-0.010193	-0.149541	3.099558	18.398509
7084	0	-0.460819	12.031058	-1.110464	-0.004592	0.120307	-0.011150	-0.192852	3.113123	18.360605
7085	0	-0.386946	11.768035	-1.240040	-0.003845	0.117676	-0.012451	-0.242276	3.134105	18.319795
7086	0	-0.166718	11.506630	-1.297267	-0.001636	0.115061	-0.013025	-0.295764	3.161550	18.263340
7087	0	0.002840	11.206482	-1.149420	0.000061	0.112061	-0.011536	-0.340064	3.191430	18.207529
7088	0	0.039485	10.926347	-0.939798	0.000426	0.109260	-0.009441	-0.388335	3.221158	18.136703
7089	0	0.051691	10.638726	-0.605432	0.000549	0.106384	-0.006104	-0.444029	3.254891	18.070355
7090	0	-0.021454	10.272707	-0.406342	-0.000183	0.102725	-0.004116	-0.505340	3.289892	17.994031
7091	0	-0.028019	9.979408	-0.299600	-0.000244	0.099792	-0.003052	-0.572166	3.331918	17.912925
7092	0	-0.083624	9.595030	-0.233729	-0.000802	0.095949	-0.002395	-0.642962	3.373699	17.834461
7093	0	0.008801	9.259196	-0.225548	0.000122	0.092590	-0.002319	-0.725072	3.416667	17.756793
7094	0	0.044644	8.991075	-0.286782	0.000482	0.089909	-0.002929	-0.806012	3.461579	17.681741
7095	0	0.057812	8.642856	-0.391130	0.000610	0.086426	-0.003967	-0.883708	3.503307	17.608000
7096	0	-0.106674	8.350307	-0.454364	-0.001040	0.083501	-0.004590	-0.949184	3.537776	17.542966
7097	0	-0.197730	8.093398	-0.423547	-0.001953	0.080933	-0.004272	-1.002694	3.570426	17.474176
7098	0	-0.299572	7.849317	-0.348982	-0.002976	0.078492	-0.003529	-1.059496	3.597578	17.410511
7099	0	-0.257842	7.659982	-0.339091	-0.002563	0.076599	-0.003418	-1.100447	3.618910	17.350911
7100	0	-0.206034	7.495252	-0.279367	-0.002044	0.074952	-0.002816	-1.135690	3.643702	17.294655
7101	0	-0.044084	7.373093	-0.322257	-0.000427	0.073730	-0.003235	-1.156687	3.663881	17.242172
7102	0	0.106059	7.299962	-0.295633	0.001071	0.072999	-0.002968	-1.176698	3.679583	17.206371
7103	0	0.268326	7.244918	-0.316547	0.002686	0.072449	-0.003174	-1.192434	3.682509	17.174083
7104	0	0.311285	7.214325	-0.291584	0.003108	0.072144	-0.002913	-1.190604	3.674357	17.150697
7105	0	0.275400	7.189919	-0.213437	0.002747	0.071899	-0.002136	-1.194565	3.662300	17.137222
7106	0	0.137232	7.250852	-0.036691	0.001358	0.072509	-0.000362	-1.187752	3.639681	17.130584
7107	0	0.026019	7.379143	-0.025118	0.000244	0.073792	-0.000244	-1.176643	3.614525	17.131368
7108	0	0.005183	7.501098	-0.161426	0.000032	0.075011	-0.001602	-1.157966	3.584654	17.132495
7109	0	0.124207	7.690365	-0.226873	0.001221	0.076904	-0.002258	-1.141542	3.552580	17.145331
7110	0	0.232769	7.867016	-0.290464	0.002301	0.078671	-0.002891	-1.119672	3.513903	17.163359
7111	0	0.314153	8.099121	-0.484415	0.003113	0.080994	-0.004822	-1.085494	3.473857	17.193052
7112	0	0.216558	8.348720	-0.612168	0.002134	0.083490	-0.006089	-1.038697	3.431994	17.223720
7113	0	-0.008350	8.623899	-0.767153	-0.000122	0.086243	-0.007629	-0.981320	3.382239	17.255199
7114	0	-0.250973	8.892226	-0.587458	-0.002546	0.088924	-0.005826	-0.918152	3.335950	17.289791
7115	0	-0.442145	9.210062	-0.536320	-0.004456	0.092102	-0.005310	-0.852197	3.294157	17.330287
7116	0	-0.441051	9.557553	-0.566093	-0.004446	0.095577	-0.005604	-0.783836	3.252300	17.373400
7117	0	-0.399615	9.893605	-0.512907	-0.004028	0.098938	-0.005066	-0.710590	3.215317	17.409833
7118	0	-0.240275	10.259344	-0.452563	-0.002437	0.102595	-0.004464	-0.641214	3.177424	17.450154
7119	0	-0.057395	10.546628	-0.518183	-0.000610	0.105469	-0.005127	-0.580440	3.137910	17.483462
7120	0	-0.019487	10.826625	-0.663984	-0.000230	0.108270	-0.006582	-0.518118	3.101360	17.519278
7121	0	-0.069940	11.144685	-0.840918	-0.000732	0.111450	-0.008362	-0.468443	3.068045	17.547671
7122	0	-0.179742	11.382166	-0.807070	-0.001825	0.113824	-0.008033	-0.429672	3.040279	17.570423
7123	0	-0.193045	11.645238	-0.955908	-0.001953	0.116455	-0.009521	-0.392175	3.018300	17.588504
7124	0	-0.219234	11.760519	-1.121894	-0.002213	0.117608	-0.011185	-0.358362	2.999035	17.604226
7125	0	-0.108377	11.913744	-1.175245	-0.001099	0.119141	-0.011719	-0.325506	2.984833	17.615141
7126	0	0.041091	12.108432	-1.157167	0.000396	0.121087	-0.011543	-0.298242	2.970361	17.621081
7127	0	0.153307	12.151868	-1.192454	0.001526	0.121521	-0.011902	-0.276466	2.963356	17.625602
7128	0	0.111358	12.212526	-1.019337	0.001113	0.122127	-0.010178	-0.261523	2.962267	17.626008
7129	0	-0.036821	12.255805	-0.940640	-0.000366	0.122559	-0.009399	-0.254904	2.963538	17.621379
7130	0	-0.135292	12.231248	-0.892549	-0.001348	0.122313	-0.008925	-0.254870	2.967776	17.608189
7131	0	-0.098589	12.158282	-0.926606	-0.000977	0.121582	-0.009277	-0.265631	2.975622	17.592633
7132	0	-0.088910	12.030294	-0.935425	-0.000874	0.120301	-0.009377	-0.287987	2.989305	17.574126
7133	0	-0.043670	11.877672	-1.089982	-0.000427	0.118774	-0.010925	-0.313065	2.996699	17.548869
7134	0	-0.144142	11.646083	-1.042436	-0.001423	0.116459	-0.010448	-0.336991	3.013301	17.526064
7135	0	-0.277402	11.395470	-0.991744	-0.002747	0.113953	-0.009949	-0.368429	3.038909	17.491942
7136	0	-0.380583	11.133255	-0.918534	-0.003777	0.111331	-0.009216	-0.399928	3.067000	17.454314
7137	0	-0.399338	10.907130	-0.857515	-0.003967	0.109070	-0.008606	-0.431817	3.092233	17.407996
7138	0	-0.282722	10.528889	-0.729592	-0.002796	0.105288	-0.007327	-0.465762	3.124192	17.360022
7139	0	-0.167887	10.296797	-0.600562	-0.001648	0.102966	-0.006042	-0.507370	3.157289	17.310665
7140	0	-0.039525	9.955292	-0.502116	-0.000365	0.099551	-0.005057	-0.550482	3.190768	17.255706
7141	0	-0.027927	9.686519	-0.563366	-0.000244	0.096863	-0.005676	-0.602291	3.230864	17.205896
7142	0	-0.003586	9.375595	-0.457405	-0.000007	0.093754	-0.004618	-0.657342	3.265482	17.152224
7143	0	-0.082292	9.045514	-0.332172	-0.000793	0.090454	-0.003357	-0.703061	3.302378	17.102237
7144	0	-0.027216	8.807687	-0.306863	-0.000241	0.088076	-0.003106	-0.753174	3.342163	17.054686
7145	0	0.015237	8.587777	-0.301678	0.000183	0.085876	-0.003052	-0.801396	3.382711	17.008464
7146	0	-0.014605	8.307190	-0.344392	-0.000121	0.083071	-0.003472	-0.841662	3.416365	16.969597
7147	0	0.077189	8.099489	-0.320912	0.000793	0.080994	-0.003235	-0.879228	3.446218	16.940110
7148	0	0.170573	7.934969	-0.322996	0.001727	0.079349	-0.003246	-0.903998	3.476400	16.916956
7149	0	0.169444	7.782060	-0.377478	0.001709	0.077820	-0.003784	-0.919117	3.496900	16.892461
7150	0	0.075548	7.660045	-0.327128	0.000765	0.076600	-0.003278	-0.928975	3.510281	16.882840
7151	0	-0.006914	7.592787	-0.304828	-0.000061	0.075928	-0.003052	-0.934242	3.521908	16.874912
7152	0	-0.044928	7.513441	-0.261316	-0.000443	0.075134	-0.002618	-0.941073	3.530229	16.873499
7153	0	-0.024497	7.531733	-0.244292	-0.000244	0.075317	-0.002441	-0.938292	3.530947	16.875512
7154	0	-0.036563	7.476695	-0.190266	-0.000368	0.074767	-0.001896	-0.926866	3.526432	16.893656
7155	0	-0.072346	7.562225	-0.208944	-0.000732	0.075623	-0.002075	-0.904287	3.512183	16.913302
7156	0	-0.027232	7.665891	-0.217807	-0.000287	0.076659	-0.002166	-0.884556	3.489444	16.939437
7157	0	0.037941	7.812446	-0.245680	0.000366	0.078125	-0.002441	-0.860068	3.469402	16.973029
7158	0	0.029277	7.958689	-0.401795	0.000271	0.079588	-0.003999	-0.830381	3.437812	17.010485
7159	0	0.032876	8.135864	-0.380857	0.000305	0.081360	-0.003784	-0.793521	3.404516	17.058818
7160	0	0.025906	8.361264	-0.483948	0.000232	0.083614	-0.004811	-0.752214	3.367598	17.109822
7161	0	0.009331	8.569093	-0.522751	0.000061	0.085693	-0.005188	-0.696700	3.325150	17.166360
7162	0	-0.069141	8.830797	-0.690286	-0.000726	0.088311	-0.006858	-0.636183	3.282195	17.223564
7163	0	-0.112703	9.081734	-0.645650	-0.001160	0.090820	-0.006409	-0.573662	3.242573	17.293486
7164	0	-0.075619	9.386225	-0.619354	-0.000788	0.093865	-0.006142	-0.508107	3.204961	17.355689
7165	0	-0.021120	9.692040	-0.567564	-0.000244	0.096924	-0.005615	-0.433885	3.166504	17.426850
7166	0	-0.039020	9.959957	-0.567571	-0.000422	0.099603	-0.005618	-0.364997	3.130730	17.494720
7167	0	-0.088450	10.265866	-0.548390	-0.000916	0.102661	-0.005432	-0.305158	3.095965	17.556416
7168	0	-0.094244	10.564316	-0.608423	-0.000974	0.105646	-0.006027	-0.241362	3.062073	17.615630
7169	0	-0.107328	10.802976	-0.627270	-0.001099	0.108032	-0.006226	-0.189536	3.035144	17.674788
7170	0	-0.206065	11.034233	-0.789066	-0.002084	0.110345	-0.007849	-0.144780	3.011599	17.724070
7171	0	-0.217614	11.218026	-0.876359	-0.002197	0.112183	-0.008728	-0.107304	2.990719	17.774402
7172	0	-0.232255	11.376083	-0.999768	-0.002337	0.113764	-0.009960	-0.068411	2.976802	17.823083
7173	0	-0.144554	11.590294	-1.150555	-0.001465	0.115906	-0.011475	-0.036605	2.958670	17.859722
7174	0	-0.189855	11.675043	-1.193721	-0.001915	0.116754	-0.011904	-0.002735	2.943340	17.892335
7175	0	-0.237196	11.797812	-1.174897	-0.002380	0.117981	-0.011719	0.027517	2.935632	17.921909
7176	0	-0.193168	11.894938	-1.113519	-0.001937	0.118952	-0.011108	0.054273	2.930716	17.947144
7177	0	-0.152747	11.926091	-1.015255	-0.001526	0.119263	-0.010132	0.075154	2.932054	17.968244
7178	0	-0.098020	11.901408	-0.926675	-0.000980	0.119015	-0.009258	0.084170	2.931319	17.980801
7179	0	-0.030814	11.859164	-0.896767	-0.000305	0.118591	-0.008972	0.080709	2.933557	17.992447
7180	0	0.028671	11.755466	-0.974593	0.000299	0.117554	-0.009757	0.070715	2.944358	18.000691
7181	0	-0.019439	11.645605	-0.993718	-0.000183	0.116455	-0.009949	0.059958	2.954525	18.000331
7182	0	-0.095650	11.480929	-0.954429	-0.000938	0.114808	-0.009561	0.044139	2.971342	17.993516
7183	0	-0.166557	11.279437	-0.992995	-0.001648	0.112793	-0.009949	0.025412	2.987609	17.975243
7184	0	-0.158589	11.059928	-0.927815	-0.001561	0.110598	-0.009302	0.000936	3.011680	17.958414
7185	0	-0.112649	10.846097	-0.839986	-0.001099	0.108459	-0.008423	-0.023169	3.039501	17.936244
7186	0	-0.112369	10.547275	-0.804206	-0.001092	0.105471	-0.008074	-0.057785	3.072000	17.901071
7187	0	-0.124795	10.315101	-0.741958	-0.001221	0.103149	-0.007446	-0.087393	3.100575	17.873390
7188	0	-0.124567	10.034582	-0.650167	-0.001213	0.100344	-0.006540	-0.131665	3.136121	17.833575
7189	0	-0.180015	9.802421	-0.532902	-0.001770	0.098022	-0.005371	-0.180712	3.170096	17.799603
7190	0	-0.203652	9.485314	-0.531264	-0.002012	0.094851	-0.005351	-0.227031	3.197992	17.756260
7191	0	-0.252874	9.222537	-0.496851	-0.002502	0.092224	-0.005005	-0.271798	3.229352	17.719853
7192	0	-0.166049	8.978618	-0.459196	-0.001638	0.089785	-0.004630	-0.320392	3.256282	17.684357
7193	0	-0.081902	8.740416	-0.490759	-0.000793	0.087402	-0.004944	-0.368164	3.288336	17.650188
7194	0	-0.025791	8.490536	-0.533540	-0.000234	0.084904	-0.005363	-0.405083	3.319423	17.620250
7195	0	-0.020356	8.337572	-0.479151	-0.000183	0.083374	-0.004822	-0.447061	3.346010	17.589313
7196	0	-0.018032	8.154672	-0.413414	-0.000162	0.081546	-0.004152	-0.472787	3.370296	17.563162
7197	0	0.017082	8.001800	-0.407200	0.000183	0.080017	-0.004089	-0.497976	3.386579	17.537236
7198	0	0.039335	7.916401	-0.331381	0.000402	0.079164	-0.003324	-0.512128	3.398679	17.519469
7199	0	0.054073	7.843077	-0.340578	0.000549	0.078430	-0.003418	-0.529891	3.410097	17.502841
7200	0	0.101553	7.769903	-0.283768	0.001020	0.077699	-0.002845	-0.539903	3.416261	17.498927
7201	0	0.140257	7.733172	-0.329238	0.001404	0.077332	-0.003296	-0.544386	3.416992	17.499583
7202	0	0.152978	7.708736	-0.304273	0.001523	0.077087	-0.003045	-0.546384	3.405810	17.511708
7203	0	0.123171	7.727018	-0.208074	0.001221	0.077271	-0.002075	-0.537027	3.388294	17.520085
7204	0	0.027582	7.836786	-0.221922	0.000266	0.078368	-0.002209	-0.520244	3.372727	17.534731
7205	0	-0.029106	7.934537	-0.300106	-0.000305	0.079346	-0.002991	-0.503803	3.351123	17.553235
7206	0	-0.044733	8.117534	-0.314845	-0.000460	0.081176	-0.003135	-0.482791	3.332463	17.578374
7207	0	-0.034928	8.288513	-0.471181	-0.000366	0.082886	-0.004700	-0.464286	3.308285	17.605798
7208	0	-0.085772	8.422541	-0.517630	-0.000881	0.084227	-0.005153	-0.430521	3.275707	17.634975
7209	0	-0.052051	8.666815	-0.637431	-0.000549	0.086670	-0.006348	-0.393096	3.237715	17.677248
7210	0	-0.119475	8.855620	-0.686123	-0.001224	0.088558	-0.006830	-0.351136	3.200606	17.718011
7211	0	-0.167742	9.118390	-0.784996	-0.001709	0.091187	-0.007812	-0.302468	3.161356	17.761039
7212	0	-0.234631	9.368172	-0.677635	-0.002378	0.093684	-0.006731	-0.245663	3.123145	17.805589
7213	0	-0.259354	9.649427	-0.669840	-0.002625	0.096497	-0.006653	-0.190264	3.086159	17.854280
7214	0	-0.167264	9.929746	-0.575343	-0.001708	0.099299	-0.005709	-0.137009	3.044500	17.895856
7215	0	-0.094758	10.204812	-0.639475	-0.000977	0.102051	-0.006348	-0.082093	3.011326	17.942198
7216	0	0.002783	10.478889	-0.600396	-0.000003	0.104792	-0.005956	-0.027149	2.976754	17.979908
7217	0	0.021623	10.717537	-0.632582	0.000183	0.107178	-0.006287	0.016730	2.940293	18.012627
7218	0	-0.039425	10.912322	-0.713099	-0.000421	0.109125	-0.007100	0.050781	2.911648	18.037295
7219	0	-0.106944	11.144824	-0.924333	-0.001099	0.111450	-0.009216	0.080062	2.881060	18.064342
7220	0	-0.156731	11.315240	-0.960409	-0.001589	0.113154	-0.009577	0.108947	2.858378	18.081446
7221	0	-0.126421	11.456123	-1.039756	-0.001282	0.114563	-0.010376	0.131847	2.840021	18.097439
7222	0	-0.135436	11.571618	-1.184203	-0.001369	0.115718	-0.011824	0.151183	2.824807	18.103638
7223	0	-0.133165	11.688109	-1.185424	-0.001343	0.116882	-0.011841	0.165508	2.812666	18.111750
7224	0	-0.143523	11.767175	-1.114936	-0.001443	0.117673	-0.011136	0.179502	2.803555	18.108160
7225	0	-0.134115	11.828539	-1.062855	-0.001343	0.118286	-0.010620	0.188612	2.800075	18.101058
7226	0	-0.127944	11.840628	-0.984392	-0.001279	0.118406	-0.009844	0.189650	2.798771	18.093961
7227	0	-0.183621	11.816526	-0.968897	-0.001831	0.118164	-0.009705	0.175428	2.801720	18.078237
7228	0	-0.215153	11.731248	-0.966086	-0.002147	0.117311	-0.009674	0.163514	2.804346	18.063696
7229	0	-0.184005	11.578543	-1.004917	-0.001831	0.115784	-0.010071	0.142956	2.810778	18.040096
7230	0	-0.167484	11.444556	-0.908927	-0.001666	0.114444	-0.009113	0.119634	2.817126	18.010078
7231	0	-0.190828	11.248963	-0.870079	-0.001892	0.112488	-0.008728	0.092666	2.831061	17.975473
7232	0	-0.169677	11.066335	-0.924860	-0.001680	0.110661	-0.009285	0.055664	2.845109	17.935476
7233	0	-0.099827	10.852298	-0.783672	-0.000977	0.108521	-0.007874	0.017136	2.865435	17.893462
7234	0	-0.067566	10.633098	-0.739129	-0.000653	0.106328	-0.007436	-0.030778	2.886904	17.844597
7235	0	-0.057125	10.357977	-0.733993	-0.000549	0.103577	-0.007385	-0.081105	2.908222	17.787575
7236	0	-0.056027	10.102067	-0.645935	-0.000531	0.101018	-0.006504	-0.132104	2.938509	17.727786
7237	0	-0.020715	9.839110	-0.526416	-0.000183	0.098389	-0.005310	-0.186177	2.964385	17.665193
7238	0	-0.019707	9.577122	-0.517834	-0.000170	0.095769	-0.005221	-0.238203	2.994848	17.604906
7239	0	-0.063511	9.314166	-0.471811	-0.000610	0.093140	-0.004761	-0.291023	3.023208	17.541401
7240	0	-0.043719	9.051977	-0.408815	-0.000414	0.090518	-0.004129	-0.343866	3.050883	17.476914
7241	0	-0.044878	8.819740	-0.386767	-0.000427	0.088196	-0.003906	-0.394321	3.077063	17.422289
7242	0	-0.000080	8.624708	-0.367394	0.000018	0.086246	-0.003710	-0.442510	3.100411	17.367757
7243	0	-0.063144	8.410750	-0.338818	-0.000610	0.084106	-0.003418	-0.483095	3.127416	17.318660
7244	0	-0.085003	8.264461	-0.357526	-0.000835	0.082644	-0.003604	-0.522730	3.145759	17.269472
7245	0	-0.080511	8.075017	-0.296977	-0.000793	0.080750	-0.002991	-0.552211	3.160647	17.226786
7246	0	-0.064233	7.977466	-0.280426	-0.000634	0.079774	-0.002828	-0.585664	3.170721	17.183930
7247	0	-0.049539	7.873630	-0.400896	-0.000488	0.078735	-0.004028	-0.613341	3.178856	17.153856
7248	0	-0.031930	7.794344	-0.397858	-0.000319	0.077943	-0.003990	-0.629813	3.176412	17.127604
7249	0	0.018266	7.763722	-0.377385	0.000183	0.077637	-0.003784	-0.644479	3.174976	17.105764
7250	0	0.055199	7.745373	-0.339476	0.000548	0.077454	-0.003398	-0.648352	3.167638	17.092336
7251	0	0.019001	7.745375	-0.335340	0.000183	0.077454	-0.003357	-0.652357	3.155489	17.090002
7252	0	0.008767	7.812492	-0.225379	0.000074	0.078125	-0.002252	-0.647825	3.134113	17.089030
7253	0	0.044087	7.946759	-0.268888	0.000427	0.079468	-0.002686	-0.641575	3.112523	17.089751
7254	0	0.053557	8.038208	-0.208801	0.000515	0.080382	-0.002083	-0.632465	3.081133	17.097318
7255	0	0.130019	8.258005	-0.281446	0.001282	0.082581	-0.002808	-0.621122	3.053488	17.105907
7256	0	0.109671	8.361581	-0.404604	0.001075	0.083616	-0.004043	-0.614130	3.021586	17.126126
7257	0	0.100294	8.557030	-0.422525	0.000977	0.085571	-0.004211	-0.593021	2.984460	17.153238
7258	0	0.032988	8.770303	-0.627646	0.000299	0.087705	-0.006255	-0.562340	2.942568	17.193638
7259	0	-0.094850	8.984212	-0.686124	-0.000977	0.089844	-0.006836	-0.527823	2.905896	17.230456
7260	0	-0.216850	9.258467	-0.759271	-0.002201	0.092587	-0.007561	-0.486427	2.864837	17.267837
7261	0	-0.278043	9.448052	-0.723765	-0.002808	0.094482	-0.007202	-0.441754	2.831026	17.307943
7262	0	-0.247580	9.765036	-0.634388	-0.002508	0.097652	-0.006299	-0.387367	2.791656	17.343480
7263	0	-0.125201	10.058349	-0.681674	-0.001282	0.100586	-0.006775	-0.337505	2.756494	17.380653
7264	0	-0.100839	10.326453	-0.604893	-0.001039	0.103267	-0.006006	-0.288010	2.721240	17.409983
7265	0	-0.106766	10.571102	-0.608066	-0.001099	0.105713	-0.006042	-0.244469	2.685844	17.442800
7266	0	-0.137308	10.796608	-0.590713	-0.001402	0.107967	-0.005877	-0.209983	2.653286	17.473277
7267	0	-0.162138	11.028923	-0.674164	-0.001648	0.110291	-0.006714	-0.179108	2.623891	17.506713
7268	0	-0.193717	11.217796	-0.764379	-0.001960	0.112179	-0.007626	-0.158645	2.598966	17.531758
7269	0	-0.174531	11.334126	-0.911180	-0.001770	0.113342	-0.009094	-0.139014	2.572299	17.552057
7270	0	-0.146198	11.529145	-1.030437	-0.001475	0.115293	-0.010290	-0.122967	2.557239	17.572049
7271	0	-0.096530	11.572124	-1.155075	-0.000977	0.115723	-0.011536	-0.106029	2.544359	17.588837
7272	0	-0.076067	11.712278	-1.127030	-0.000772	0.117124	-0.011261	-0.094961	2.531753	17.598916
7273	0	-0.029734	11.761416	-1.062685	-0.000305	0.117615	-0.010620	-0.086486	2.521861	17.604762
7274	0	-0.040376	11.785657	-1.082226	-0.000412	0.117857	-0.010818	-0.079923	2.511611	17.614535
7275	0	-0.079473	11.785899	-0.952007	-0.000793	0.117859	-0.009521	-0.079542	2.510130	17.609341
7276	0	-0.098256	11.731013	-0.932813	-0.000979	0.117310	-0.009336	-0.084789	2.510778	17.615968
7277	0	-0.122546	11.663931	-0.901797	-0.001221	0.116638	-0.009033	-0.097904	2.512727	17.609902
7278	0	-0.081506	11.542134	-0.922237	-0.000803	0.115419	-0.009248	-0.121350	2.521813	17.600521
7279	0	-0.129894	11.413719	-0.821693	-0.001282	0.114136	-0.008240	-0.142409	2.536219	17.590419
7280	0	-0.163670	11.218634	-0.767694	-0.001621	0.112185	-0.007707	-0.170900	2.549076	17.574389
7281	0	-0.185108	11.017056	-0.839091	-0.001831	0.110168	-0.008423	-0.202250	2.566598	17.555503
7282	0	-0.194933	10.785507	-0.783876	-0.001931	0.107853	-0.007873	-0.236287	2.582562	17.530774
7283	0	-0.185426	10.571515	-0.722431	-0.001831	0.105713	-0.007263	-0.276590	2.604346	17.499565
7284	0	-0.128926	10.285012	-0.654161	-0.001266	0.102848	-0.006578	-0.316021	2.626400	17.463759
7285	0	-0.161467	10.064879	-0.625040	-0.001587	0.100647	-0.006287	-0.355481	2.654733	17.430398
7286	0	-0.130242	9.808853	-0.599263	-0.001275	0.098086	-0.006034	-0.402118	2.683301	17.389940
7287	0	-0.137201	9.564408	-0.551279	-0.001343	0.095642	-0.005554	-0.450141	2.714994	17.347452
7288	0	-0.112039	9.296115	-0.507052	-0.001095	0.092959	-0.005108	-0.494632	2.743358	17.311067
7289	0	-0.069984	9.076077	-0.454379	-0.000671	0.090759	-0.004578	-0.536071	2.776206	17.270693
7290	0	0.016477	8.881068	-0.423483	0.000188	0.088809	-0.004269	-0.578644	2.803053	17.237062
7291	0	0.022526	8.636593	-0.338938	0.000244	0.086365	-0.003418	-0.615496	2.825416	17.204556
7292	0	0.031093	8.435353	-0.364563	0.000329	0.084352	-0.003668	-0.644378	2.847140	17.179544
7293	0	0.010495	8.300865	-0.296795	0.000122	0.083008	-0.002991	-0.674348	2.868098	17.155563
7294	0	0.007595	8.160560	-0.292848	0.000088	0.081605	-0.002946	-0.697140	2.881927	17.139124
7295	0	0.023535	8.038387	-0.303736	0.000244	0.080383	-0.003052	-0.715638	2.891678	17.133255
7296	0	0.015884	7.922508	-0.325655	0.000165	0.079225	-0.003268	-0.730637	2.897726	17.124573
7297	0	-0.031096	7.861371	-0.328509	-0.000305	0.078613	-0.003296	-0.744160	2.903317	17.123448
7298	0	-0.038186	7.830815	-0.388400	-0.000379	0.078308	-0.003885	-0.743664	2.905247	17.125661
7299	0	-0.018038	7.824702	-0.335815	-0.000183	0.078247	-0.003357	-0.739205	2.898480	17.143614
7300	0	-0.023564	7.818495	-0.354614	-0.000239	0.078185	-0.003543	-0.731696	2.890255	17.162772
7301	0	0.006895	7.910130	-0.238881	0.000061	0.079102	-0.002380	-0.716553	2.875756	17.183206
7302	0	-0.039548	8.007669	-0.302374	-0.000411	0.080077	-0.003009	-0.692308	2.850593	17.210711
7303	0	-0.023249	8.123753	-0.214744	-0.000244	0.081238	-0.002136	-0.673421	2.830918	17.241511
7304	0	0.034685	8.282320	-0.266239	0.000329	0.082824	-0.002647	-0.649207	2.803077	17.278652
7305	0	0.069491	8.447184	-0.391988	0.000671	0.084473	-0.003906	-0.626976	2.768456	17.316020
7306	0	0.043532	8.611729	-0.499495	0.000414	0.086119	-0.004972	-0.593093	2.737798	17.366370
7307	0	0.002620	8.819399	-0.594732	0.000000	0.088196	-0.005920	-0.554484	2.701929	17.412395
7308	0	-0.089272	9.002092	-0.674170	-0.000923	0.090023	-0.006709	-0.509710	2.661842	17.464138
7309	0	-0.149562	9.258785	-0.711895	-0.001526	0.092590	-0.007080	-0.458552	2.623262	17.527434
7310	0	-0.186587	9.465661	-0.733045	-0.001892	0.094660	-0.007282	-0.397391	2.590310	17.583495
7311	0	-0.174480	9.734826	-0.633721	-0.001770	0.097351	-0.006287	-0.334941	2.558643	17.641490
7312	0	-0.089730	10.021137	-0.546745	-0.000926	0.100214	-0.005414	-0.270550	2.523140	17.693450
7313	0	-0.082756	10.247522	-0.567037	-0.000854	0.102478	-0.005615	-0.205499	2.490370	17.751083
7314	0	-0.101967	10.509490	-0.534421	-0.001044	0.105097	-0.005301	-0.155701	2.460547	17.803839
7315	0	-0.144112	10.711491	-0.614047	-0.001465	0.107117	-0.006104	-0.113170	2.432408	17.856490
7316	0	-0.139464	10.875922	-0.627306	-0.001417	0.108761	-0.006240	-0.075293	2.405821	17.899607
7317	0	-0.199262	11.059419	-0.826526	-0.002014	0.110596	-0.008240	-0.046134	2.381181	17.940865
7318	0	-0.244028	11.168898	-0.898781	-0.002459	0.111691	-0.008964	-0.018691	2.359990	17.970864
7319	0	-0.218391	11.340159	-1.039771	-0.002197	0.113403	-0.010376	0.005992	2.344402	18.005886
7320	0	-0.179333	11.443388	-1.123823	-0.001804	0.114436	-0.011213	0.033800	2.331212	18.038364
7321	0	-0.170131	11.523247	-1.161675	-0.001709	0.115234	-0.011597	0.056630	2.321249	18.063587
7322	0	-0.139084	11.583923	-1.061832	-0.001390	0.115841	-0.010600	0.077548	2.319628	18.078846
7323	0	-0.103596	11.608747	-0.923411	-0.001038	0.116089	-0.009216	0.098047	2.314932	18.092751
7324	0	-0.103874	11.608536	-0.791874	-0.001035	0.116086	-0.007910	0.109737	2.315510	18.097689
7325	0	-0.067113	11.566188	-0.823620	-0.000671	0.115662	-0.008240	0.109032	2.311817	18.098310
7326	0	-0.037684	11.505145	-0.865746	-0.000366	0.115051	-0.008660	0.109058	2.318957	18.102347
7327	0	0.029538	11.383201	-0.950457	0.000305	0.113831	-0.009521	0.094763	2.325120	18.100055
7328	0	-0.033533	11.206513	-1.001782	-0.000325	0.112063	-0.010037	0.077358	2.331367	18.086870
7329	0	-0.123221	11.041371	-0.944595	-0.001221	0.110413	-0.009460	0.065136	2.339242	18.074942
7330	0	-0.242460	10.858286	-0.893335	-0.002403	0.108582	-0.008944	0.057414	2.357550	18.056387
7331	0	-0.216087	10.675098	-0.779896	-0.002136	0.106750	-0.007812	0.045913	2.379888	18.034887
7332	0	-0.154311	10.473821	-0.685049	-0.001513	0.104737	-0.006871	0.026073	2.408261	18.007955
7333	0	-0.063723	10.284549	-0.565058	-0.000610	0.102844	-0.005676	-0.000065	2.434476	17.975370
7334	0	-0.026027	10.034595	-0.615409	-0.000237	0.100345	-0.006176	-0.022823	2.457555	17.938801
7335	0	-0.045237	9.790163	-0.479437	-0.000427	0.097900	-0.004822	-0.052498	2.483381	17.907000
7336	0	-0.141454	9.576729	-0.479868	-0.001392	0.095766	-0.004829	-0.086546	2.506248	17.868151
7337	0	-0.191660	9.320214	-0.521413	-0.001892	0.093201	-0.005249	-0.126516	2.532399	17.824687
7338	0	-0.208569	9.064012	-0.509313	-0.002063	0.090639	-0.005120	-0.157764	2.557389	17.790029
7339	0	-0.142308	8.911222	-0.486094	-0.001404	0.089111	-0.004883	-0.183094	2.578262	17.755422
7340	0	-0.097123	8.734431	-0.530822	-0.000955	0.087343	-0.005329	-0.207934	2.595841	17.719124
7341	0	0.010388	8.587710	-0.468861	0.000122	0.085876	-0.004700	-0.220537	2.616153	17.686403
7342	0	0.049748	8.404717	-0.515542	0.000513	0.084046	-0.005167	-0.233949	2.633350	17.665802
7343	0	0.084522	8.313028	-0.426664	0.000854	0.083130	-0.004272	-0.239759	2.642274	17.641913
7344	0	0.076471	8.184852	-0.364448	0.000775	0.081848	-0.003651	-0.245914	2.653453	17.625828
7345	0	0.066633	8.166512	-0.305060	0.000671	0.081665	-0.003052	-0.244829	2.656906	17.613436
7346	0	0.010809	8.087168	-0.286420	0.000112	0.080872	-0.002867	-0.245316	2.658128	17.613796
7347	0	0.000056	8.068835	-0.238468	0.000000	0.080688	-0.002380	-0.236049	2.653575	17.614444
7348	0	0.061517	8.056529	-0.276005	0.000611	0.080565	-0.002756	-0.227327	2.644285	17.615678
7349	0	0.043535	8.074923	-0.263189	0.000427	0.080750	-0.002625	-0.213533	2.628893	17.622589
7350	0	0.027227	8.160260	-0.295629	0.000260	0.081603	-0.002945	-0.194225	2.608234	17.631264
7351	0	-0.035765	8.245789	-0.410229	-0.000366	0.082458	-0.004089	-0.172830	2.592482	17.644533
7352	0	-0.058145	8.349381	-0.363826	-0.000593	0.083494	-0.003628	-0.155020	2.572449	17.661321
7353	0	-0.022562	8.520421	-0.429070	-0.000244	0.085205	-0.004272	-0.126923	2.543668	17.679812
7354	0	-0.024654	8.660486	-0.518468	-0.000268	0.086606	-0.005164	-0.096050	2.511624	17.704922
7355	0	-0.028500	8.813325	-0.618714	-0.000305	0.088135	-0.006165	-0.062940	2.481961	17.731405
7356	0	-0.097199	9.002109	-0.691166	-0.000997	0.090023	-0.006883	-0.022463	2.447395	17.759769
7357	0	-0.125356	9.203907	-0.698889	-0.001282	0.092041	-0.006958	0.019528	2.409113	17.792157
7358	0	-0.180634	9.410857	-0.767445	-0.001835	0.094111	-0.007632	0.074321	2.371450	17.830694
7359	0	-0.199116	9.618872	-0.748711	-0.002014	0.096191	-0.007446	0.126315	2.340728	17.860746
7360	0	-0.182420	9.832032	-0.581067	-0.001846	0.098323	-0.005760	0.188585	2.311137	17.897231
7361	0	-0.095127	10.082768	-0.602591	-0.000977	0.100830	-0.005981	0.242789	2.278530	17.930674
7362	0	-0.078149	10.301897	-0.690869	-0.000803	0.103022	-0.006866	0.293446	2.250868	17.960121
7363	0	-0.016074	10.485606	-0.553840	-0.000183	0.104858	-0.005493	0.346681	2.222284	17.988649
7364	0	-0.030190	10.674314	-0.604281	-0.000321	0.106745	-0.006013	0.382513	2.197262	18.015722
7365	0	-0.028363	10.864067	-0.771824	-0.000305	0.108643	-0.007690	0.415519	2.170673	18.038317
7366	0	-0.128144	10.967383	-0.892941	-0.001300	0.109675	-0.008907	0.442071	2.147554	18.053896
7367	0	-0.199915	11.096011	-1.064182	-0.002014	0.110962	-0.010620	0.467930	2.128161	18.064808
7368	0	-0.215461	11.187215	-1.086497	-0.002168	0.111874	-0.010847	0.489735	2.110729	18.073648
7369	0	-0.145262	11.273014	-1.137191	-0.001465	0.112732	-0.011353	0.512999	2.094236	18.082544
7370	0	-0.143673	11.321496	-1.110168	-0.001441	0.113216	-0.011086	0.531981	2.085389	18.081913
7371	0	-0.133989	11.395121	-0.990457	-0.001343	0.113953	-0.009888	0.552536	2.078108	18.079164
7372	0	-0.127169	11.382735	-0.931660	-0.001276	0.113828	-0.009312	0.561046	2.069196	18.067243
7373	0	-0.140920	11.370851	-0.927632	-0.001404	0.113708	-0.009277	0.563667	2.070149	18.062870
7374	0	-0.160357	11.297564	-0.884062	-0.001598	0.112975	-0.008848	0.559633	2.070884	18.048292
7375	0	-0.135293	11.175608	-0.932840	-0.001343	0.111755	-0.009338	0.553104	2.076736	18.042811
7376	0	-0.131180	11.072030	-0.948283	-0.001303	0.110719	-0.009502	0.536467	2.081286	18.022894
7377	0	-0.147943	10.937653	-0.962398	-0.001465	0.109375	-0.009644	0.519660	2.091467	17.998342
7378	0	-0.175361	10.785236	-0.860895	-0.001738	0.107851	-0.008629	0.502336	2.103473	17.968769
7379	0	-0.178661	10.608030	-0.815957	-0.001770	0.106079	-0.008179	0.485482	2.116501	17.938558
7380	0	-0.133534	10.425104	-0.702285	-0.001314	0.104250	-0.007043	0.467144	2.135157	17.905239
7381	0	-0.087189	10.223544	-0.625897	-0.000854	0.102234	-0.006287	0.439576	2.150229	17.863487
7382	0	-0.017540	10.022317	-0.534941	-0.000156	0.100222	-0.005379	0.409177	2.167844	17.823590
7383	0	-0.026750	9.826818	-0.552523	-0.000244	0.098267	-0.005554	0.378478	2.190778	17.778177
7384	0	-0.061620	9.595062	-0.528632	-0.000595	0.095949	-0.005315	0.347734	2.211709	17.737421
7385	0	-0.094157	9.436188	-0.533974	-0.000916	0.094360	-0.005371	0.313074	2.238940	17.692498
7386	0	-0.141464	9.210684	-0.619269	-0.001395	0.092105	-0.006226	0.275840	2.258202	17.651988
7387	0	-0.148574	9.033347	-0.632231	-0.001465	0.090332	-0.006348	0.247461	2.279745	17.616414
7388	0	-0.127701	8.850417	-0.548126	-0.001262	0.088503	-0.005506	0.219694	2.294929	17.583684
7389	0	-0.050770	8.709828	-0.510618	-0.000488	0.087097	-0.005127	0.195703	2.315939	17.549649
7390	0	-0.035634	8.551323	-0.463901	-0.000343	0.085512	-0.004660	0.171447	2.329000	17.523855
7391	0	0.004681	8.441220	-0.395506	0.000061	0.084412	-0.003967	0.158167	2.344141	17.501772
7392	0	-0.027877	8.361985	-0.411126	-0.000273	0.083619	-0.004127	0.140663	2.348113	17.479986
7393	0	-0.000371	8.282518	-0.346763	0.000000	0.082825	-0.003479	0.128425	2.349043	17.463547
7394	0	-0.031177	8.258084	-0.308357	-0.000313	0.082581	-0.003091	0.121923	2.343505	17.453299
7395	0	-0.049064	8.190939	-0.347362	-0.000488	0.081909	-0.003479	0.118066	2.342579	17.444196
7396	0	-0.024496	8.209240	-0.340503	-0.000249	0.082092	-0.003407	0.118282	2.332773	17.434218
7397	0	0.037000	8.233658	-0.365834	0.000366	0.082336	-0.003662	0.116901	2.323056	17.436814
7398	0	0.025767	8.288579	-0.377496	0.000251	0.082886	-0.003777	0.118697	2.309092	17.445871
7399	0	0.031845	8.386196	-0.348603	0.000305	0.083862	-0.003479	0.132275	2.286437	17.455431
7400	0	0.021993	8.471563	-0.398554	0.000210	0.084716	-0.003982	0.141588	2.268246	17.465813
7401	0	0.019672	8.599807	-0.391574	0.000183	0.085999	-0.003906	0.158377	2.245490	17.483145
7402	0	0.028966	8.746098	-0.491065	0.000272	0.087461	-0.004903	0.172732	2.217603	17.499080
7403	0	-0.016114	8.929352	-0.514367	-0.000183	0.089294	-0.005127	0.198341	2.184973	17.521895
7404	0	-0.084953	9.063364	-0.645576	-0.000871	0.090634	-0.006443	0.218530	2.154150	17.552588
7405	0	-0.119716	9.258898	-0.716264	-0.001221	0.092590	-0.007141	0.249193	2.121213	17.588152
7406	0	-0.157469	9.405100	-0.745219	-0.001600	0.094052	-0.007430	0.280065	2.086256	17.625063
7407	0	-0.155919	9.661644	-0.821018	-0.001587	0.096619	-0.008179	0.321329	2.049944	17.667263
7408	0	-0.223832	9.825997	-0.827251	-0.002263	0.098262	-0.008244	0.358760	2.017602	17.707655
7409	0	-0.211859	10.040113	-0.686642	-0.002136	0.100403	-0.006836	0.397348	1.993323	17.747585
7410	0	-0.140984	10.265570	-0.668293	-0.001430	0.102657	-0.006654	0.433904	1.967017	17.783672
7411	0	-0.095447	10.455190	-0.612972	-0.000977	0.104553	-0.006104	0.466751	1.938277	17.820676
7412	0	-0.103702	10.619707	-0.581661	-0.001055	0.106198	-0.005791	0.498779	1.914463	17.855671
7413	0	-0.083094	10.797046	-0.611976	-0.000854	0.107971	-0.006104	0.520090	1.884858	17.883889
7414	0	-0.103264	10.918924	-0.724947	-0.001051	0.109190	-0.007236	0.538756	1.861243	17.911781
7415	0	-0.169568	11.022928	-0.873329	-0.001709	0.110229	-0.008728	0.548162	1.843146	17.932172
7416	0	-0.160884	11.102181	-0.941517	-0.001621	0.111022	-0.009411	0.556609	1.826132	17.953036
7417	0	-0.120570	11.187676	-1.032406	-0.001221	0.111877	-0.010315	0.569999	1.806688	17.972554
7418	0	-0.087505	11.236327	-1.064589	-0.000886	0.112364	-0.010639	0.580921	1.791216	17.983376
7419	0	-0.115204	11.267117	-1.061810	-0.001160	0.112671	-0.010620	0.582983	1.779307	17.999576
7420	0	-0.132891	11.291490	-0.994642	-0.001328	0.112915	-0.009945	0.588663	1.775165	18.004633
7421	0	-0.085765	11.291546	-0.969941	-0.000854	0.112915	-0.009705	0.587596	1.773746	18.009761
7422	0	-0.104464	11.230576	-0.919368	-0.001044	0.112305	-0.009207	0.578449	1.769488	18.013515
7423	0	-0.110469	11.175665	-0.797684	-0.001099	0.111755	-0.007996	0.563430	1.771102	18.018922
7424	0	-0.136083	11.017157	-0.855328	-0.001355	0.110170	-0.008570	0.550607	1.772200	18.013818
7425	0	-0.184099	10.870536	-0.790826	-0.001831	0.108704	-0.007935	0.527178	1.777932	18.007114
7426	0	-0.186394	10.736535	-0.804131	-0.001851	0.107364	-0.008066	0.505023	1.786810	17.996153
7427	0	-0.160497	10.601933	-0.724070	-0.001587	0.106018	-0.007263	0.485067	1.801596	17.985323
7428	0	-0.158041	10.388569	-0.749382	-0.001562	0.103884	-0.007524	0.455558	1.816922	17.969698
7429	0	-0.130266	10.223583	-0.704823	-0.001282	0.102234	-0.007080	0.424157	1.835541	17.951146
7430	0	-0.079509	10.040728	-0.588961	-0.000773	0.100406	-0.005919	0.394285	1.855667	17.933414
7431	0	-0.069085	9.826860	-0.576218	-0.000671	0.098267	-0.005798	0.356235	1.873742	17.909322
7432	0	-0.054981	9.613624	-0.593682	-0.000527	0.096134	-0.005972	0.318435	1.895693	17.879731
7433	0	-0.063244	9.436219	-0.607276	-0.000610	0.094360	-0.006104	0.285186	1.917683	17.855744
7434	0	-0.073293	9.247280	-0.503352	-0.000714	0.092471	-0.005067	0.247960	1.936197	17.829473
7435	0	-0.081395	9.045603	-0.558120	-0.000793	0.090454	-0.005615	0.208985	1.957349	17.803778
7436	0	-0.048640	8.850512	-0.534352	-0.000468	0.088504	-0.005366	0.183514	1.976095	17.782147
7437	0	-0.020268	8.752579	-0.467328	-0.000183	0.087524	-0.004700	0.152818	1.997113	17.755148
7438	0	0.007330	8.618546	-0.487559	0.000083	0.086185	-0.004892	0.134555	2.005335	17.742073
7439	0	0.017312	8.526700	-0.425525	0.000183	0.085266	-0.004272	0.115478	2.014221	17.733874
7440	0	-0.021191	8.410833	-0.348377	-0.000203	0.084107	-0.003507	0.088367	2.021723	17.721938
7441	0	-0.019037	8.343555	-0.328315	-0.000183	0.083435	-0.003296	0.074998	2.027214	17.716740
7442	0	0.004483	8.294821	-0.325908	0.000046	0.082948	-0.003271	0.062508	2.024032	17.713409
7443	0	-0.036111	8.258096	-0.279660	-0.000366	0.082581	-0.002808	0.051468	2.012350	17.720539
7444	0	-0.029386	8.215358	-0.332883	-0.000296	0.082153	-0.003335	0.047149	2.005191	17.731742
7445	0	-0.017825	8.227551	-0.353754	-0.000183	0.082275	-0.003540	0.047907	1.993784	17.739980
7446	0	-0.041209	8.276371	-0.341292	-0.000418	0.082764	-0.003413	0.051778	1.981328	17.753404
7447	0	-0.054060	8.374020	-0.348131	-0.000549	0.083740	-0.003479	0.059182	1.964660	17.769903
7448	0	-0.052004	8.471571	-0.373275	-0.000532	0.084716	-0.003728	0.069962	1.943569	17.786791
7449	0	-0.035070	8.593724	-0.348695	-0.000366	0.085938	-0.003479	0.084924	1.918020	17.815747
7450	0	0.017576	8.721784	-0.374880	0.000154	0.087218	-0.003739	0.101841	1.883967	17.845570
7451	0	0.008001	8.880570	-0.385536	0.000061	0.088806	-0.003845	0.119442	1.854626	17.880940
7452	0	0.037091	9.063450	-0.564745	0.000344	0.090635	-0.005636	0.138197	1.816625	17.913669
7453	0	-0.027961	9.216195	-0.648705	-0.000305	0.092163	-0.006470	0.164119	1.780838	17.951989
7454	0	-0.077578	9.374584	-0.671043	-0.000803	0.093747	-0.006689	0.194404	1.743613	17.990386
7455	0	-0.113444	9.570137	-0.771601	-0.001160	0.095703	-0.007690	0.229126	1.709836	18.034815
7456	0	-0.181558	9.758934	-0.801884	-0.001841	0.097591	-0.007988	0.269173	1.676918	18.076339
7457	0	-0.175031	9.948509	-0.699453	-0.001770	0.099487	-0.006958	0.315166	1.650083	18.111702
7458	0	-0.134234	10.173873	-0.609719	-0.001365	0.101741	-0.006057	0.364698	1.620448	18.153884
7459	0	-0.083291	10.387996	-0.644182	-0.000854	0.103882	-0.006409	0.405431	1.592234	18.192004
7460	0	-0.091935	10.534129	-0.589653	-0.000934	0.105343	-0.005866	0.442723	1.572051	18.227228
7461	0	-0.077497	10.729866	-0.606516	-0.000793	0.107300	-0.006042	0.471109	1.547706	18.258170
7462	0	-0.098376	10.869976	-0.659636	-0.001000	0.108701	-0.006577	0.495100	1.525652	18.288490
7463	0	-0.157110	10.949608	-0.825593	-0.001587	0.109497	-0.008240	0.516006	1.504916	18.315455
7464	0	-0.202767	11.065326	-0.932157	-0.002044	0.110654	-0.009311	0.531140	1.484316	18.342454
7465	0	-0.194348	11.163268	-1.007954	-0.001953	0.111633	-0.010071	0.544179	1.470306	18.361332
7466	0	-0.180533	11.187433	-1.016437	-0.001812	0.111876	-0.010150	0.563114	1.459229	18.374256
7467	0	-0.139395	11.266972	-1.032918	-0.001404	0.112671	-0.010315	0.581856	1.444872	18.384776
7468	0	-0.156519	11.278979	-0.967628	-0.001568	0.112790	-0.009672	0.590317	1.437755	18.391185
7469	0	-0.115671	11.279243	-0.879637	-0.001160	0.112793	-0.008789	0.602109	1.430314	18.399209
7470	0	-0.085470	11.260803	-0.831446	-0.000849	0.112608	-0.008316	0.604857	1.431749	18.393958
7471	0	-0.067970	11.175624	-0.773819	-0.000671	0.111755	-0.007751	0.595608	1.435752	18.391238
7472	0	-0.081905	11.071950	-0.795827	-0.000811	0.110719	-0.007970	0.588005	1.439922	18.388176
7473	0	-0.086437	10.968076	-0.780318	-0.000854	0.109680	-0.007812	0.582651	1.445636	18.377461
7474	0	-0.131027	10.809514	-0.820814	-0.001302	0.108094	-0.008222	0.572887	1.449841	18.357881
7475	0	-0.165905	10.681222	-0.786176	-0.001648	0.106812	-0.007874	0.564860	1.457002	18.336392
7476	0	-0.199221	10.516509	-0.716622	-0.001975	0.105165	-0.007179	0.555449	1.471099	18.316616
7477	0	-0.154403	10.333336	-0.645200	-0.001526	0.103333	-0.006470	0.540426	1.486795	18.294673
7478	0	-0.103036	10.150358	-0.574048	-0.001013	0.101502	-0.005764	0.518349	1.502363	18.266959
7479	0	-0.081848	9.936639	-0.546863	-0.000793	0.099365	-0.005493	0.494455	1.527022	18.233142
7480	0	-0.104754	9.772037	-0.499078	-0.001026	0.097719	-0.005018	0.466683	1.548028	18.198227
7481	0	-0.099579	9.552146	-0.509638	-0.000977	0.095520	-0.005127	0.434428	1.566960	18.165077
7482	0	-0.097048	9.405828	-0.405871	-0.000954	0.094057	-0.004090	0.400328	1.583795	18.124458
7483	0	-0.160533	9.179800	-0.467150	-0.001587	0.091797	-0.004700	0.369741	1.602736	18.089697
7484	0	-0.096744	9.039597	-0.499066	-0.000953	0.090395	-0.005012	0.347610	1.617195	18.061194
7485	0	-0.087148	8.850177	-0.523286	-0.000854	0.088501	-0.005249	0.331013	1.634845	18.029552
7486	0	-0.053754	8.697660	-0.508454	-0.000522	0.086976	-0.005095	0.320753	1.651445	18.000018
7487	0	0.022611	8.599930	-0.450289	0.000244	0.085999	-0.004517	0.306347	1.671350	17.973416
7488	0	-0.010794	8.502313	-0.405817	-0.000097	0.085023	-0.004063	0.304344	1.681686	17.954815
7489	0	0.023664	8.428961	-0.360016	0.000244	0.084290	-0.003601	0.307014	1.687973	17.936189
7490	0	0.028437	8.374044	-0.390120	0.000290	0.083740	-0.003905	0.305302	1.691532	17.918953
7491	0	0.011919	8.337402	-0.317416	0.000122	0.083374	-0.003174	0.309830	1.691518	17.916045
7492	0	-0.006830	8.288477	-0.390752	-0.000068	0.082885	-0.003907	0.314348	1.688168	17.914651
7493	0	0.006017	8.294662	-0.342177	0.000061	0.082947	-0.003418	0.323639	1.685258	17.912047
7494	0	0.024507	8.306770	-0.355212	0.000242	0.083068	-0.003548	0.333769	1.677243	17.908455
7495	0	-0.042442	8.380101	-0.372921	-0.000427	0.083801	-0.003723	0.346087	1.669158	17.907789
7496	0	-0.053115	8.453230	-0.356476	-0.000545	0.084533	-0.003552	0.366822	1.646844	17.909456
7497	0	-0.047637	8.538772	-0.397871	-0.000488	0.085388	-0.003967	0.386230	1.626654	17.923240
7498	0	-0.002043	8.672829	-0.449413	-0.000037	0.086729	-0.004479	0.409736	1.600275	17.934194
7499	0	-0.004556	8.788975	-0.483788	-0.000061	0.087891	-0.004822	0.434859	1.575889	17.957071
7500	0	-0.062139	8.923026	-0.548764	-0.000640	0.089231	-0.005466	0.467270	1.547987	17.978305
7501	0	-0.077071	9.081894	-0.661343	-0.000793	0.090820	-0.006592	0.498531	1.515465	18.005998
7502	0	-0.126995	9.252463	-0.666698	-0.001297	0.092526	-0.006637	0.540009	1.478058	18.026920
7503	0	-0.150610	9.435819	-0.687009	-0.001526	0.094360	-0.006836	0.585233	1.450218	18.054724
7504	0	-0.134513	9.612311	-0.736890	-0.001364	0.096126	-0.007333	0.632088	1.424251	18.080987
7505	0	-0.150191	9.801958	-0.773186	-0.001526	0.098022	-0.007690	0.684341	1.392567	18.111775
7506	0	-0.102843	9.996841	-0.592804	-0.001051	0.099971	-0.005883	0.739584	1.362612	18.138678
7507	0	-0.077171	10.192678	-0.535028	-0.000793	0.101929	-0.005310	0.788715	1.333858	18.171388
7508	0	-0.060884	10.387534	-0.548798	-0.000628	0.103877	-0.005453	0.831067	1.308992	18.193136
7509	0	-0.071776	10.534494	-0.595303	-0.000732	0.105347	-0.005920	0.870453	1.288919	18.211863
7510	0	-0.037919	10.704905	-0.632484	-0.000398	0.107051	-0.006292	0.909109	1.265011	18.224573
7511	0	-0.114483	10.797001	-0.777012	-0.001160	0.107971	-0.007751	0.932680	1.245304	18.239857
7512	0	-0.147993	10.888238	-0.860467	-0.001496	0.108884	-0.008583	0.959215	1.224169	18.252747
7513	0	-0.212526	10.986141	-0.972817	-0.002136	0.109863	-0.009705	0.987642	1.208901	18.264984
7514	0	-0.180369	11.065062	-0.989047	-0.001809	0.110652	-0.009874	1.008215	1.199460	18.276796
7515	0	-0.158019	11.120450	-1.008896	-0.001587	0.111206	-0.010071	1.030993	1.188510	18.278392
7516	0	-0.114284	11.144502	-1.000152	-0.001146	0.111446	-0.009986	1.051062	1.180996	18.282631
7517	0	-0.158185	11.193723	-0.911045	-0.001587	0.111938	-0.009094	1.071686	1.171951	18.288728
7518	0	-0.121147	11.175168	-0.931969	-0.001211	0.111753	-0.009310	1.085975	1.168292	18.286709
7519	0	-0.086083	11.138869	-0.861136	-0.000854	0.111389	-0.008606	1.095698	1.170866	18.279824
7520	0	-0.093818	11.059512	-0.818405	-0.000929	0.110595	-0.008190	1.093457	1.176607	18.272812
7521	0	-0.111162	10.974168	-0.853722	-0.001099	0.109741	-0.008545	1.089594	1.186215	18.262943
7522	0	-0.149720	10.827720	-0.894592	-0.001492	0.108276	-0.008957	1.082209	1.188156	18.247756
7523	0	-0.129444	10.705663	-0.957004	-0.001282	0.107056	-0.009583	1.073094	1.197570	18.232099
7524	0	-0.168894	10.553143	-0.936507	-0.001674	0.105531	-0.009376	1.066103	1.209952	18.217072
7525	0	-0.123641	10.388213	-0.743965	-0.001221	0.103882	-0.007446	1.063107	1.223478	18.193920
7526	0	-0.102381	10.266180	-0.668888	-0.001008	0.102661	-0.006701	1.053336	1.237503	18.172736
7527	0	-0.069531	10.089151	-0.554400	-0.000671	0.100891	-0.005554	1.045941	1.261452	18.149132
7528	0	-0.086071	9.899985	-0.527139	-0.000841	0.098999	-0.005290	1.028510	1.280890	18.122523
7529	0	-0.075310	9.735203	-0.449261	-0.000732	0.097351	-0.004517	1.004403	1.302367	18.097017
7530	0	-0.030225	9.533997	-0.487375	-0.000285	0.095339	-0.004897	0.980218	1.319851	18.068767
7531	0	-0.062581	9.375161	-0.527984	-0.000610	0.093750	-0.005310	0.947253	1.335476	18.041117
7532	0	-0.102255	9.186214	-0.553065	-0.001007	0.091861	-0.005556	0.919614	1.351398	18.011378
7533	0	-0.105209	9.057717	-0.626981	-0.001038	0.090576	-0.006287	0.902401	1.366091	17.993634
7534	0	-0.132805	8.917414	-0.611637	-0.001310	0.089173	-0.006132	0.886262	1.385211	17.975881
7535	0	-0.086841	8.783051	-0.633304	-0.000854	0.087830	-0.006348	0.871196	1.399660	17.955187
7536	0	-0.046604	8.691555	-0.606645	-0.000455	0.086915	-0.006075	0.863885	1.410726	17.938414
7537	0	-0.013137	8.599884	-0.518272	-0.000122	0.085999	-0.005188	0.860622	1.419680	17.925930
7538	0	0.003694	8.544940	-0.438158	0.000042	0.085449	-0.004385	0.859790	1.423065	17.922138
7539	0	-0.006596	8.489994	-0.378320	-0.000061	0.084900	-0.003784	0.862186	1.426459	17.916081
7540	0	-0.013343	8.453274	-0.311088	-0.000133	0.084533	-0.003111	0.865866	1.424308	17.914801
7541	0	0.012596	8.459475	-0.262354	0.000122	0.084595	-0.002625	0.868218	1.415566	17.919910
7542	0	-0.023466	8.422833	-0.311604	-0.000237	0.084229	-0.003111	0.878871	1.409325	17.933010
7543	0	0.000520	8.477763	-0.317933	0.000000	0.084778	-0.003174	0.889865	1.398800	17.937246
7544	0	0.001824	8.575321	-0.398372	0.000010	0.085753	-0.003979	0.900094	1.384824	17.948994
7545	0	-0.004911	8.612019	-0.415927	-0.000061	0.086121	-0.004150	0.915467	1.365322	17.966645
7546	0	0.003391	8.697254	-0.533879	0.000024	0.086973	-0.005328	0.933000	1.348508	17.987800
7547	0	0.001406	8.819517	-0.519875	0.000000	0.088196	-0.005188	0.950543	1.326675	18.013878
7548	0	-0.068695	8.929161	-0.583729	-0.000704	0.089293	-0.005821	0.974519	1.301606	18.042620
7549	0	-0.089490	9.100235	-0.636593	-0.000916	0.091003	-0.006348	1.000778	1.272328	18.074856
7550	0	-0.110098	9.228085	-0.726036	-0.001118	0.092282	-0.007239	1.030085	1.248459	18.105081
7551	0	-0.101819	9.411475	-0.679816	-0.001038	0.094116	-0.006775	1.061580	1.221605	18.141681
7552	0	-0.085547	9.557529	-0.685260	-0.000876	0.095577	-0.006823	1.100779	1.193212	18.172481
7553	0	-0.132242	9.698316	-0.735045	-0.001343	0.096985	-0.007324	1.134842	1.166033	18.206108
7554	0	-0.146466	9.887090	-0.783790	-0.001485	0.098873	-0.007806	1.175016	1.139603	18.242073
7555	0	-0.156615	10.064566	-0.679916	-0.001587	0.100647	-0.006775	1.205549	1.112609	18.280593
7556	0	-0.159065	10.216848	-0.642539	-0.001607	0.102170	-0.006397	1.240117	1.090904	18.315798
7557	0	-0.113662	10.375814	-0.741164	-0.001160	0.103760	-0.007385	1.272307	1.062220	18.344136
7558	0	-0.121399	10.509750	-0.709533	-0.001236	0.105099	-0.007073	1.299262	1.034981	18.377384
7559	0	-0.132467	10.638332	-0.764588	-0.001343	0.106384	-0.007629	1.320045	1.012292	18.402874
7560	0	-0.080215	10.729592	-0.840980	-0.000818	0.107297	-0.008395	1.338753	0.992095	18.434247
7561	0	-0.114615	10.797007	-0.837810	-0.001160	0.107971	-0.008362	1.359114	0.974733	18.463410
7562	0	-0.093949	10.888331	-0.944020	-0.000950	0.108884	-0.009433	1.370041	0.960902	18.481908
7563	0	-0.127640	10.937472	-0.946436	-0.001282	0.109375	-0.009460	1.377299	0.952405	18.502223
7564	0	-0.151102	10.949597	-1.044774	-0.001515	0.109496	-0.010446	1.382700	0.945019	18.518270
7565	0	-0.164158	10.986303	-0.995259	-0.001648	0.109863	-0.009949	1.390008	0.935450	18.529121
7566	0	-0.133377	10.992350	-0.989430	-0.001330	0.109923	-0.009896	1.391366	0.936012	18.538562
7567	0	-0.116085	10.937583	-0.963402	-0.001160	0.109375	-0.009644	1.384709	0.934352	18.549543
7568	0	-0.104392	10.913229	-0.888677	-0.001040	0.109132	-0.008893	1.381559	0.935014	18.553670
7569	0	-0.122544	10.833782	-0.878325	-0.001221	0.108337	-0.008789	1.378849	0.937060	18.555058
7570	0	-0.142320	10.723981	-0.919125	-0.001413	0.107239	-0.009205	1.367889	0.944579	18.552484
7571	0	-0.166140	10.608040	-0.907660	-0.001648	0.106079	-0.009094	1.352580	0.956030	18.542602
7572	0	-0.174650	10.480081	-0.836706	-0.001736	0.104799	-0.008389	1.332779	0.964948	18.538686
7573	0	-0.147251	10.345611	-0.742361	-0.001465	0.103455	-0.007446	1.311305	0.970644	18.527682
7574	0	-0.167385	10.217585	-0.689448	-0.001663	0.102175	-0.006913	1.294198	0.979914	18.504154
7575	0	-0.123666	10.022053	-0.571988	-0.001221	0.100220	-0.005737	1.277938	0.995700	18.488301
7576	0	-0.133137	9.881824	-0.592052	-0.001314	0.098817	-0.005947	1.250849	1.013235	18.468284
7577	0	-0.068576	9.741336	-0.485592	-0.000671	0.097412	-0.004883	1.222696	1.027923	18.448032
7578	0	-0.016972	9.589090	-0.596055	-0.000152	0.095889	-0.005990	1.190808	1.047017	18.428299
7579	0	-0.049908	9.430133	-0.539606	-0.000488	0.094299	-0.005432	1.150371	1.057773	18.409975
7580	0	-0.058453	9.277905	-0.514464	-0.000571	0.092777	-0.005178	1.111954	1.071763	18.393241
7581	0	-0.068635	9.118811	-0.620074	-0.000671	0.091187	-0.006226	1.084161	1.087945	18.374101
7582	0	-0.083583	8.990883	-0.579052	-0.000823	0.089908	-0.005811	1.061774	1.101705	18.355726
7583	0	-0.092846	8.886811	-0.596569	-0.000916	0.088867	-0.005981	1.044879	1.115805	18.342802
7584	0	-0.076970	8.819782	-0.581118	-0.000758	0.088197	-0.005829	1.025221	1.128230	18.333278
7585	0	-0.024969	8.715897	-0.511363	-0.000244	0.087158	-0.005127	1.010875	1.133056	18.323922
7586	0	-0.020019	8.661034	-0.521483	-0.000195	0.086610	-0.005223	1.002864	1.138044	18.315715
7587	0	-0.031270	8.593798	-0.389508	-0.000305	0.085938	-0.003906	0.991111	1.145719	18.312678
7588	0	-0.019786	8.575563	-0.467261	-0.000198	0.085755	-0.004678	0.987280	1.142542	18.311141
7589	0	-0.011778	8.581577	-0.353186	-0.000122	0.085815	-0.003540	0.979394	1.134287	18.317235
7590	0	-0.047486	8.599887	-0.284341	-0.000481	0.085999	-0.002852	0.970350	1.124098	18.319605
7591	0	-0.048248	8.630392	-0.426886	-0.000488	0.086304	-0.004272	0.968479	1.113804	18.327290
7592	0	-0.059001	8.691426	-0.444619	-0.000599	0.086914	-0.004449	0.967792	1.099484	18.338112
7593	0	-0.053879	8.715814	-0.470206	-0.000549	0.087158	-0.004700	0.973744	1.083116	18.346823
7594	0	-0.045824	8.813379	-0.568211	-0.000467	0.088134	-0.005681	0.977931	1.068851	18.365724
7595	0	0.001256	8.953840	-0.580107	0.000000	0.089539	-0.005798	0.984331	1.050355	18.386189
7596	0	-0.050957	9.033089	-0.538147	-0.000525	0.090331	-0.005377	0.992971	1.028834	18.411531
7597	0	-0.052981	9.161341	-0.580577	-0.000549	0.091614	-0.005798	1.004983	1.001993	18.437379
7598	0	-0.043335	9.332111	-0.643507	-0.000449	0.093322	-0.006424	1.021312	0.980173	18.462207
7599	0	-0.082897	9.454314	-0.690440	-0.000854	0.094543	-0.006897	1.032808	0.947034	18.493702
7600	0	-0.078536	9.618954	-0.710968	-0.000803	0.096190	-0.007095	1.052512	0.923760	18.514388
7601	0	-0.095907	9.728911	-0.770436	-0.000977	0.097290	-0.007690	1.071445	0.901064	18.541214
7602	0	-0.141041	9.905661	-0.804663	-0.001430	0.099058	-0.008024	1.099779	0.876926	18.571827
7603	0	-0.175163	10.088988	-0.789349	-0.001770	0.100891	-0.007874	1.124827	0.853948	18.596340
7604	0	-0.110840	10.235172	-0.738662	-0.001123	0.102353	-0.007365	1.151270	0.834889	18.619696
7605	0	-0.114515	10.394186	-0.667118	-0.001160	0.103943	-0.006653	1.174146	0.816573	18.634332
7606	0	-0.130018	10.491557	-0.683027	-0.001314	0.104917	-0.006812	1.196539	0.799003	18.652076
7607	0	-0.090129	10.620062	-0.727302	-0.000916	0.106201	-0.007263	1.209745	0.781420	18.669053
7608	0	-0.105450	10.723615	-0.735694	-0.001070	0.107237	-0.007344	1.225913	0.762655	18.687469
7609	0	-0.114883	10.790973	-0.781999	-0.001160	0.107910	-0.007812	1.236528	0.749035	18.701867
7610	0	-0.155924	10.864154	-0.825742	-0.001566	0.108642	-0.008255	1.241798	0.739869	18.707915
7611	0	-0.151963	10.907023	-0.823559	-0.001526	0.109070	-0.008240	1.240218	0.731245	18.714613
7612	0	-0.169071	10.925322	-0.951162	-0.001697	0.109253	-0.009514	1.240746	0.723000	18.717065
7613	0	-0.103391	10.925338	-0.982203	-0.001038	0.109253	-0.009827	1.238821	0.717041	18.720422
7614	0	-0.097340	10.925311	-0.957155	-0.000970	0.109253	-0.009574	1.239335	0.718558	18.716578
7615	0	-0.073647	10.907032	-0.963764	-0.000732	0.109070	-0.009644	1.236188	0.720623	18.712627
7616	0	-0.086752	10.833833	-0.919350	-0.000863	0.108337	-0.009205	1.227246	0.723186	18.705014
7617	0	-0.085857	10.754458	-0.859763	-0.000854	0.107544	-0.008606	1.221483	0.725459	18.694890
7618	0	-0.160761	10.663057	-0.875610	-0.001595	0.106629	-0.008773	1.206803	0.736351	18.682583
7619	0	-0.141345	10.577487	-0.712515	-0.001404	0.105774	-0.007141	1.192758	0.744993	18.672338
7620	0	-0.131237	10.431105	-0.623583	-0.001301	0.104310	-0.006255	1.174884	0.756121	18.648279
7621	0	-0.129325	10.315051	-0.626621	-0.001282	0.103149	-0.006287	1.155609	0.767381	18.625593
7622	0	-0.113110	10.168775	-0.622413	-0.001122	0.101686	-0.006247	1.133688	0.776669	18.597516
7623	0	-0.105084	10.028206	-0.577354	-0.001038	0.100281	-0.005798	1.108693	0.790438	18.569617
7624	0	-0.108241	9.906333	-0.572281	-0.001064	0.099062	-0.005750	1.080925	0.810025	18.536993
7625	0	-0.086780	9.716939	-0.595635	-0.000854	0.097168	-0.005981	1.054523	0.824210	18.504117
7626	0	-0.101888	9.540131	-0.584544	-0.001003	0.095400	-0.005872	1.026142	0.841475	18.473299
7627	0	-0.099397	9.405645	-0.589718	-0.000977	0.094055	-0.005920	1.001016	0.861134	18.448599
7628	0	-0.078397	9.271559	-0.560793	-0.000767	0.092714	-0.005631	0.975122	0.880981	18.414534
7629	0	-0.080839	9.149301	-0.583681	-0.000793	0.091492	-0.005859	0.949954	0.898117	18.387944
7630	0	-0.071348	8.984674	-0.555233	-0.000701	0.089846	-0.005571	0.928683	0.912586	18.362302
7631	0	-0.049720	8.905099	-0.474670	-0.000488	0.089050	-0.004761	0.913498	0.922777	18.341992
7632	0	-0.008869	8.838047	-0.514978	-0.000079	0.088380	-0.005160	0.902527	0.933680	18.322928
7633	0	0.011496	8.740285	-0.462936	0.000122	0.087402	-0.004639	0.892971	0.941731	18.299816
7634	0	0.010330	8.667142	-0.467169	0.000108	0.086671	-0.004682	0.882489	0.946256	18.282937
7635	0	0.024625	8.648714	-0.377663	0.000244	0.086487	-0.003784	0.875038	0.942228	18.272260
7636	0	-0.024267	8.624288	-0.407065	-0.000240	0.086243	-0.004075	0.871822	0.944070	18.260090
7637	0	-0.017884	8.599846	-0.366406	-0.000183	0.085999	-0.003662	0.876983	0.937071	18.257218
7638	0	-0.071900	8.587560	-0.342078	-0.000725	0.085876	-0.003422	0.878120	0.927863	18.256127
7639	0	-0.097081	8.624283	-0.378216	-0.000977	0.086243	-0.003784	0.877931	0.918790	18.255064
7640	0	-0.083750	8.660888	-0.365962	-0.000843	0.086609	-0.003658	0.882073	0.909930	18.261369
7641	0	-0.060254	8.758533	-0.421507	-0.000610	0.087585	-0.004211	0.889263	0.898297	18.260801
7642	0	-0.034205	8.831665	-0.440824	-0.000351	0.088317	-0.004402	0.899442	0.885154	18.271190
7643	0	-0.022919	8.972140	-0.348723	-0.000244	0.089722	-0.003479	0.912188	0.864376	18.281721
7644	0	0.004595	9.057462	-0.478905	0.000030	0.090575	-0.004778	0.928510	0.842009	18.302002
7645	0	-0.041013	9.167415	-0.532267	-0.000427	0.091675	-0.005310	0.946469	0.819094	18.313540
7646	0	-0.092703	9.307579	-0.590199	-0.000942	0.093077	-0.005885	0.969163	0.798865	18.342019
7647	0	-0.138739	9.454245	-0.624454	-0.001404	0.094543	-0.006226	0.994049	0.777528	18.364875
7648	0	-0.135515	9.618698	-0.690000	-0.001370	0.096189	-0.006875	1.025548	0.758011	18.394271
7649	0	-0.126067	9.728838	-0.728904	-0.001282	0.097290	-0.007263	1.057799	0.731960	18.417832
7650	0	-0.103398	9.887029	-0.819672	-0.001056	0.098872	-0.008171	1.089422	0.705673	18.439551
7651	0	-0.095902	10.052243	-0.736045	-0.000977	0.100525	-0.007324	1.132598	0.684403	18.464979
7652	0	-0.086717	10.186118	-0.638960	-0.000881	0.101863	-0.006360	1.167834	0.667172	18.483275
7653	0	-0.065565	10.351427	-0.576345	-0.000671	0.103516	-0.005737	1.198800	0.648235	18.505028
7654	0	-0.093233	10.448810	-0.557183	-0.000945	0.104489	-0.005547	1.228374	0.632612	18.528949
7655	0	-0.084560	10.583390	-0.606238	-0.000854	0.105835	-0.006042	1.251819	0.621477	18.549115
7656	0	-0.155628	10.693002	-0.609940	-0.001570	0.106931	-0.006083	1.270842	0.605698	18.565405
7657	0	-0.157650	10.778734	-0.709377	-0.001587	0.107788	-0.007080	1.287299	0.593343	18.578092
7658	0	-0.167646	10.815065	-0.882857	-0.001688	0.108151	-0.008817	1.301826	0.579994	18.589864
7659	0	-0.157871	10.858034	-0.862259	-0.001587	0.108582	-0.008606	1.321398	0.570198	18.598858
7660	0	-0.144903	10.894301	-0.980929	-0.001449	0.108944	-0.009799	1.334369	0.569469	18.605045
7661	0	-0.116192	10.925203	-0.916567	-0.001160	0.109253	-0.009155	1.347478	0.570675	18.608502
7662	0	-0.109967	10.918824	-0.955199	-0.001103	0.109189	-0.009542	1.359775	0.565612	18.610620
7663	0	-0.116894	10.894729	-0.806155	-0.001160	0.108948	-0.008057	1.367279	0.574276	18.610791
7664	0	-0.099650	10.882443	-0.770503	-0.000996	0.108825	-0.007701	1.373879	0.574164	18.613530
7665	0	-0.067521	10.809334	-0.866571	-0.000671	0.108093	-0.008667	1.374812	0.577140	18.613713
7666	0	-0.117444	10.687307	-0.749696	-0.001167	0.106873	-0.007505	1.368091	0.583803	18.607986
7667	0	-0.135335	10.583521	-0.811268	-0.001343	0.105835	-0.008118	1.365132	0.594229	18.603201
7668	0	-0.125170	10.485879	-0.700186	-0.001242	0.104858	-0.007010	1.359184	0.604274	18.591746
7669	0	-0.128950	10.339414	-0.755911	-0.001282	0.103394	-0.007568	1.351423	0.611955	18.582544
7670	0	-0.155711	10.180819	-0.704985	-0.001541	0.101808	-0.007062	1.340398	0.629081	18.569933
7671	0	-0.087400	10.070857	-0.645839	-0.000854	0.100708	-0.006470	1.330055	0.650586	18.551556
7672	0	-0.084961	9.942674	-0.552103	-0.000832	0.099426	-0.005532	1.319513	0.670772	18.538631
7673	0	-0.056366	9.814535	-0.572183	-0.000549	0.098145	-0.005737	1.303846	0.686998	18.519287
7674	0	-0.053048	9.655922	-0.477756	-0.000517	0.096559	-0.004792	1.288784	0.702785	18.501895
7675	0	-0.081220	9.484927	-0.468361	-0.000793	0.094849	-0.004700	1.271730	0.725136	18.484513
7676	0	-0.108839	9.326350	-0.532240	-0.001075	0.093263	-0.005340	1.253002	0.741382	18.465209
7677	0	-0.074680	9.234687	-0.541861	-0.000732	0.092346	-0.005432	1.238476	0.758656	18.447871
7678	0	-0.107887	9.069995	-0.551262	-0.001066	0.090699	-0.005527	1.221955	0.774042	18.434102
7679	0	-0.080718	8.953910	-0.597178	-0.000793	0.089539	-0.005981	1.211731	0.790871	18.424180
7680	0	-0.040620	8.856242	-0.491730	-0.000394	0.088562	-0.004926	1.202923	0.806310	18.410834
7681	0	-0.055426	8.813474	-0.543207	-0.000549	0.088135	-0.005432	1.204896	0.812097	18.404424
7682	0	-0.026440	8.703520	-0.506506	-0.000255	0.087035	-0.005066	1.205745	0.824324	18.398684
7683	0	-0.006381	8.679202	-0.427180	-0.000061	0.086792	-0.004272	1.206745	0.827309	18.399226
7684	0	-0.013282	8.618065	-0.396691	-0.000128	0.086181	-0.003966	1.209341	0.833249	18.403912
7685	0	-0.018233	8.630374	-0.360042	-0.000183	0.086304	-0.003601	1.210242	0.831384	18.412491
7686	0	-0.036293	8.618146	-0.329980	-0.000365	0.086182	-0.003295	1.218430	0.827532	18.415422
7687	0	-0.018266	8.642557	-0.330151	-0.000183	0.086426	-0.003296	1.227549	0.826068	18.423050
7688	0	-0.035607	8.697404	-0.282366	-0.000366	0.086974	-0.002819	1.235161	0.811578	18.436291
7689	0	-0.005400	8.752426	-0.366579	-0.000061	0.087524	-0.003662	1.241533	0.801333	18.450308
7690	0	-0.028640	8.819443	-0.465440	-0.000291	0.088195	-0.004646	1.253562	0.794596	18.463471
7691	0	-0.023424	8.929360	-0.538543	-0.000244	0.089294	-0.005371	1.273427	0.781017	18.482898
7692	0	-0.064200	8.990219	-0.535249	-0.000652	0.089903	-0.005340	1.291174	0.766955	18.501608
7693	0	-0.059446	9.124641	-0.618312	-0.000610	0.091248	-0.006165	1.315760	0.746203	18.528808
7694	0	-0.098834	9.246391	-0.701827	-0.001005	0.092465	-0.006996	1.344244	0.724769	18.561338
7695	0	-0.138522	9.368749	-0.722494	-0.001404	0.093689	-0.007202	1.373196	0.701474	18.587242
7696	0	-0.134458	9.502595	-0.721800	-0.001367	0.095028	-0.007188	1.410516	0.674349	18.621272
7697	0	-0.107700	9.655572	-0.723077	-0.001099	0.096558	-0.007202	1.445529	0.648084	18.651120
7698	0	-0.133768	9.807657	-0.741602	-0.001360	0.098079	-0.007383	1.484700	0.621511	18.681369
7699	0	-0.120678	9.936325	-0.692799	-0.001221	0.099365	-0.006897	1.521415	0.604681	18.717127
7700	0	-0.099801	10.094644	-0.607786	-0.001010	0.100948	-0.006044	1.560395	0.590077	18.750249
7701	0	-0.096127	10.211019	-0.661925	-0.000977	0.102112	-0.006592	1.592313	0.572104	18.776074
7702	0	-0.111532	10.338826	-0.606556	-0.001129	0.103390	-0.006038	1.624173	0.555779	18.805122
7703	0	-0.108440	10.467427	-0.600200	-0.001099	0.104675	-0.005981	1.647729	0.539268	18.828150
7704	0	-0.105654	10.564795	-0.793126	-0.001070	0.105649	-0.007915	1.665973	0.524116	18.849646
7705	0	-0.096278	10.674937	-0.849954	-0.000977	0.106750	-0.008484	1.683821	0.508870	18.872651
7706	0	-0.118259	10.717367	-0.902032	-0.001193	0.107175	-0.009005	1.701700	0.497329	18.894541
7707	0	-0.151331	10.748168	-0.911082	-0.001526	0.107483	-0.009094	1.720515	0.483592	18.913081
7708	0	-0.161215	10.827293	-0.925935	-0.001623	0.108274	-0.009251	1.730973	0.471634	18.930430
7709	0	-0.133820	10.864119	-0.917239	-0.001343	0.108643	-0.009155	1.750262	0.466462	18.944700
7710	0	-0.127505	10.869973	-0.847006	-0.001273	0.108701	-0.008457	1.765271	0.468079	18.952377
7711	0	-0.097720	10.839825	-0.787604	-0.000977	0.108398	-0.007874	1.769339	0.468391	18.961517
7712	0	-0.097816	10.827543	-0.794007	-0.000978	0.108275	-0.007940	1.770599	0.467748	18.964899
7713	0	-0.055274	10.772736	-0.774693	-0.000549	0.107727	-0.007751	1.767255	0.471088	18.964449
7714	0	-0.056504	10.705639	-0.822116	-0.000557	0.107056	-0.008231	1.757972	0.479424	18.969691
7715	0	-0.122941	10.614079	-0.847449	-0.001221	0.106140	-0.008484	1.749447	0.488527	18.964247
7716	0	-0.186226	10.473790	-0.937181	-0.001849	0.104737	-0.009381	1.740880	0.502469	18.961481
7717	0	-0.202586	10.357763	-0.853045	-0.002014	0.103577	-0.008545	1.726752	0.515153	18.954162
7718	0	-0.174889	10.254007	-0.778049	-0.001733	0.102540	-0.007785	1.723780	0.532933	18.942328
7719	0	-0.123481	10.107445	-0.560808	-0.001221	0.101074	-0.005615	1.717538	0.549225	18.927073
7720	0	-0.065015	10.015903	-0.510556	-0.000639	0.100159	-0.005114	1.710045	0.562404	18.914115
7721	0	-0.056127	9.887753	-0.493091	-0.000549	0.098877	-0.004944	1.696752	0.576778	18.894490
7722	0	-0.022109	9.735293	-0.453294	-0.000207	0.097352	-0.004553	1.674849	0.593885	18.878742
7723	0	-0.074524	9.607025	-0.486286	-0.000732	0.096069	-0.004883	1.652744	0.609745	18.856223
7724	0	-0.047078	9.466853	-0.494319	-0.000453	0.094667	-0.004966	1.627008	0.631823	18.835741
7725	0	-0.086611	9.320204	-0.534570	-0.000854	0.093201	-0.005371	1.597360	0.646408	18.820200
7726	0	-0.076215	9.198431	-0.645965	-0.000756	0.091983	-0.006481	1.572047	0.653771	18.806166
7727	0	-0.067959	9.088253	-0.608504	-0.000671	0.090881	-0.006104	1.550219	0.664194	18.792296
7728	0	-0.081903	9.002947	-0.672814	-0.000811	0.090029	-0.006739	1.538349	0.674843	18.780450
7729	0	-0.086220	8.911174	-0.627970	-0.000854	0.089111	-0.006287	1.530929	0.684769	18.768406
7730	0	-0.063603	8.844035	-0.559422	-0.000626	0.088440	-0.005602	1.522371	0.698356	18.757161
7731	0	-0.037366	8.831820	-0.524291	-0.000366	0.088318	-0.005249	1.515783	0.708219	18.745906
7732	0	-0.032216	8.782968	-0.444217	-0.000320	0.087830	-0.004444	1.514464	0.710606	18.742203
7733	0	-0.018542	8.758552	-0.329388	-0.000183	0.087585	-0.003296	1.513015	0.713994	18.733590
7734	0	-0.000394	8.709721	-0.359635	-0.000005	0.087097	-0.003597	1.512891	0.712948	18.733124
7735	0	-0.030382	8.709733	-0.347502	-0.000305	0.087097	-0.003479	1.508660	0.711078	18.736745
7736	0	-0.029463	8.770764	-0.371343	-0.000303	0.087708	-0.003716	1.506910	0.699755	18.740307
7737	0	-0.090472	8.813508	-0.353501	-0.000916	0.088135	-0.003540	1.501292	0.685661	18.744517
7738	0	-0.100693	8.856213	-0.523931	-0.001017	0.088562	-0.005239	1.502013	0.673154	18.748743
7739	0	-0.060006	8.959948	-0.513042	-0.000610	0.089600	-0.005127	1.507234	0.659850	18.761513
7740	0	-0.057959	9.045291	-0.581075	-0.000590	0.090453	-0.005806	1.514087	0.646172	18.773463
7741	0	-0.023270	9.143011	-0.544192	-0.000244	0.091431	-0.005432	1.527104	0.631626	18.788711
7742	0	-0.002470	9.240473	-0.601064	-0.000038	0.092405	-0.006001	1.539211	0.614785	18.809752
7743	0	-0.041264	9.387140	-0.617570	-0.000427	0.093872	-0.006165	1.553525	0.596853	18.824581
7744	0	-0.105136	9.509044	-0.680652	-0.001069	0.095091	-0.006798	1.564658	0.575501	18.843228
7745	0	-0.120356	9.619107	-0.739239	-0.001221	0.096191	-0.007385	1.573686	0.555149	18.862305
7746	0	-0.098624	9.759348	-0.753500	-0.001003	0.097594	-0.007523	1.588830	0.535228	18.879196
7747	0	-0.138340	9.875409	-0.666883	-0.001404	0.098755	-0.006653	1.607909	0.511509	18.895313
7748	0	-0.159272	9.991161	-0.725204	-0.001607	0.099913	-0.007235	1.628384	0.495218	18.915460
7749	0	-0.132569	10.137858	-0.764315	-0.001343	0.101379	-0.007629	1.644341	0.475983	18.934746
7750	0	-0.122832	10.265804	-0.731175	-0.001247	0.102659	-0.007292	1.667082	0.454709	18.953523
7751	0	-0.083884	10.369765	-0.734130	-0.000854	0.103699	-0.007324	1.686613	0.437495	18.966130
7752	0	-0.086957	10.473300	-0.718496	-0.000884	0.104733	-0.007176	1.696624	0.421725	18.979099
7753	0	-0.139326	10.534607	-0.788360	-0.001404	0.105347	-0.007874	1.708369	0.410441	18.985493
7754	0	-0.124935	10.613835	-0.734543	-0.001261	0.106138	-0.007345	1.709378	0.398322	18.990285
7755	0	-0.126725	10.687264	-0.793583	-0.001282	0.106873	-0.007935	1.711471	0.383023	18.997259
7756	0	-0.148791	10.723887	-0.867017	-0.001497	0.107239	-0.008670	1.712616	0.373290	19.002392
7757	0	-0.134212	10.742212	-0.890824	-0.001343	0.107422	-0.008911	1.710412	0.372838	19.004532
7758	0	-0.128065	10.730000	-0.878095	-0.001281	0.107300	-0.008783	1.709012	0.372944	18.996176
7759	0	-0.140200	10.742204	-0.903146	-0.001404	0.107422	-0.009033	1.708217	0.371284	18.993857
7760	0	-0.079445	10.717859	-0.840876	-0.000791	0.107178	-0.008420	1.697330	0.375736	18.987211
7761	0	-0.085682	10.650722	-0.883943	-0.000854	0.106506	-0.008850	1.687006	0.378514	18.976170
7762	0	-0.067527	10.601984	-0.808609	-0.000676	0.106019	-0.008097	1.676688	0.377953	18.964466
7763	0	-0.110628	10.534799	-0.822190	-0.001099	0.105347	-0.008240	1.658530	0.386634	18.950238
7764	0	-0.148302	10.425094	-0.758005	-0.001480	0.104250	-0.007594	1.644431	0.390343	18.936849
7765	0	-0.165445	10.345555	-0.737035	-0.001648	0.103455	-0.007385	1.629375	0.398098	18.918631
7766	0	-0.131016	10.241899	-0.642149	-0.001295	0.102418	-0.006441	1.608875	0.415741	18.899219
7767	0	-0.110802	10.107526	-0.565597	-0.001099	0.101074	-0.005676	1.587269	0.427384	18.876599
7768	0	-0.075880	10.022258	-0.580202	-0.000751	0.100222	-0.005819	1.568843	0.436752	18.853885
7769	0	-0.098854	9.863432	-0.619977	-0.000977	0.098633	-0.006226	1.540201	0.451492	18.834461
7770	0	-0.082679	9.759839	-0.547965	-0.000817	0.097597	-0.005504	1.513268	0.463613	18.811953
7771	0	-0.098995	9.637576	-0.485535	-0.000977	0.096375	-0.004883	1.481979	0.480763	18.786081
7772	0	-0.101587	9.466862	-0.535539	-0.001003	0.094667	-0.005379	1.455213	0.497180	18.752775
7773	0	-0.087085	9.387323	-0.565458	-0.000854	0.093872	-0.005676	1.429961	0.518019	18.732355
7774	0	-0.046462	9.277685	-0.579291	-0.000460	0.092775	-0.005817	1.400703	0.524904	18.714523
7775	0	-0.055719	9.161486	-0.602524	-0.000549	0.091614	-0.006042	1.380209	0.535474	18.694217
7776	0	-0.051247	9.045715	-0.556269	-0.000504	0.090456	-0.005582	1.356955	0.546369	18.673072
7777	0	-0.061916	9.021085	-0.535516	-0.000610	0.090210	-0.005371	1.337702	0.558353	18.654729
7778	0	-0.032555	8.947914	-0.532865	-0.000323	0.089478	-0.005340	1.324538	0.562021	18.640136
7779	0	-0.037147	8.911188	-0.395432	-0.000366	0.089111	-0.003967	1.308692	0.569724	18.631786
7780	0	-0.037888	8.862442	-0.442141	-0.000378	0.088624	-0.004430	1.298596	0.572134	18.625513
7781	0	-0.042630	8.831813	-0.365600	-0.000427	0.088318	-0.003662	1.291428	0.571857	18.617438
7782	0	-0.011891	8.831832	-0.388469	-0.000121	0.088318	-0.003895	1.278917	0.569692	18.613565
7783	0	-0.018215	8.819608	-0.402226	-0.000183	0.088196	-0.004028	1.271598	0.569055	18.614403
7784	0	-0.042004	8.844026	-0.419382	-0.000426	0.088440	-0.004200	1.264153	0.561577	18.614758
7785	0	-0.090791	8.898927	-0.457896	-0.000916	0.088989	-0.004578	1.266445	0.552447	18.614083
7786	0	-0.083277	8.972075	-0.452016	-0.000839	0.089721	-0.004519	1.267789	0.544761	18.617042
7787	0	-0.078478	9.051496	-0.507047	-0.000793	0.090515	-0.005066	1.273851	0.534232	18.628348
7788	0	-0.046062	9.130759	-0.483336	-0.000471	0.091308	-0.004831	1.276704	0.521454	18.640362
7789	0	-0.004589	9.204073	-0.519326	-0.000061	0.092041	-0.005188	1.283609	0.503076	18.653894
7790	0	0.004806	9.326018	-0.514889	0.000031	0.093261	-0.005138	1.296825	0.481973	18.666220
7791	0	-0.047486	9.411578	-0.617216	-0.000488	0.094116	-0.006165	1.306254	0.466138	18.685352
7792	0	-0.123917	9.527458	-0.576264	-0.001255	0.095275	-0.005754	1.317358	0.447540	18.698488
7793	0	-0.113983	9.637427	-0.623307	-0.001160	0.096375	-0.006226	1.326365	0.424509	18.713434
7794	0	-0.104103	9.747126	-0.729343	-0.001059	0.097472	-0.007278	1.344119	0.404559	18.729100
7795	0	-0.077848	9.924251	-0.721285	-0.000793	0.099243	-0.007202	1.356594	0.387921	18.750459
7796	0	-0.081018	10.009484	-0.699466	-0.000825	0.100096	-0.006980	1.373537	0.371652	18.769566
7797	0	-0.083779	10.113440	-0.764261	-0.000854	0.101135	-0.007629	1.388665	0.353446	18.788057
7798	0	-0.099115	10.204767	-0.736935	-0.001004	0.102049	-0.007351	1.409444	0.339435	18.809189
7799	0	-0.132844	10.327055	-0.709633	-0.001343	0.103271	-0.007080	1.427688	0.324195	18.822416
7800	0	-0.135901	10.436744	-0.621452	-0.001375	0.104368	-0.006198	1.445955	0.306951	18.840585
7801	0	-0.151696	10.485791	-0.641881	-0.001526	0.104858	-0.006409	1.457161	0.297817	18.858241
7802	0	-0.125890	10.528319	-0.686633	-0.001265	0.105284	-0.006857	1.467394	0.292233	18.878809
7803	0	-0.091679	10.620093	-0.763268	-0.000916	0.106201	-0.007629	1.471219	0.294329	18.890382
7804	0	-0.066924	10.638321	-0.782112	-0.000674	0.106383	-0.007819	1.473661	0.289715	18.897624
7805	0	-0.115116	10.644544	-0.836141	-0.001160	0.106445	-0.008362	1.473660	0.281379	18.899762
7806	0	-0.163206	10.662887	-0.945528	-0.001632	0.106628	-0.009460	1.468520	0.282559	18.904481
7807	0	-0.195159	10.650665	-0.878579	-0.001953	0.106506	-0.008789	1.465507	0.281752	18.906175
7808	0	-0.146754	10.626192	-0.848075	-0.001462	0.106262	-0.008478	1.468874	0.288569	18.907739
7809	0	-0.122809	10.583526	-0.829592	-0.001221	0.105835	-0.008301	1.464127	0.297420	18.914954
7810	0	-0.099888	10.522485	-0.804302	-0.000992	0.105225	-0.008047	1.460349	0.305977	18.915363
7811	0	-0.110243	10.461470	-0.695079	-0.001099	0.104614	-0.006958	1.453018	0.311074	18.915381
7812	0	-0.124043	10.388224	-0.663001	-0.001228	0.103882	-0.006639	1.444327	0.325417	18.911220
7813	0	-0.128895	10.260051	-0.676736	-0.001282	0.102600	-0.006775	1.436630	0.334496	18.903965
7814	0	-0.130443	10.168543	-0.650140	-0.001296	0.101685	-0.006516	1.420422	0.345024	18.895431
7815	0	-0.092731	10.064738	-0.609497	-0.000916	0.100647	-0.006104	1.411415	0.359549	18.891144
7816	0	-0.083086	9.960990	-0.613805	-0.000817	0.099609	-0.006148	1.400390	0.376320	18.880174
7817	0	-0.104856	9.820642	-0.584312	-0.001038	0.098206	-0.005859	1.382243	0.390324	18.866927
7818	0	-0.107107	9.716957	-0.520314	-0.001060	0.097169	-0.005218	1.366020	0.405223	18.857755
7819	0	-0.086682	9.600912	-0.547690	-0.000854	0.096008	-0.005493	1.347448	0.421274	18.840128
7820	0	-0.094707	9.478926	-0.477504	-0.000940	0.094789	-0.004790	1.329845	0.430923	18.819573
7821	0	-0.080402	9.387267	-0.468601	-0.000793	0.093872	-0.004700	1.313753	0.445122	18.813020
7822	0	-0.070122	9.265284	-0.478367	-0.000692	0.092652	-0.004795	1.300293	0.457404	18.802009
7823	0	-0.074105	9.185847	-0.480978	-0.000732	0.091858	-0.004822	1.285923	0.469462	18.792354
7824	0	-0.051283	9.088275	-0.546217	-0.000506	0.090882	-0.005470	1.276198	0.478717	18.787667
7825	0	-0.049487	9.027135	-0.567001	-0.000488	0.090271	-0.005676	1.268824	0.488250	18.776725
7826	0	-0.068767	8.953894	-0.553559	-0.000685	0.089539	-0.005542	1.261409	0.493167	18.768398
7827	0	-0.067523	8.905041	-0.469693	-0.000671	0.089050	-0.004700	1.258355	0.499374	18.757204
7828	0	-0.092591	8.874497	-0.500231	-0.000924	0.088745	-0.005000	1.261512	0.502770	18.759473
7829	0	-0.042648	8.874517	-0.475982	-0.000427	0.088745	-0.004761	1.260582	0.502807	18.765703
7830	0	-0.030637	8.862290	-0.409051	-0.000304	0.088623	-0.004087	1.264732	0.506486	18.773442
7831	0	-0.011797	8.856167	-0.434060	-0.000122	0.088562	-0.004333	1.274063	0.502013	18.787926
7832	0	-0.029710	8.868295	-0.355884	-0.000298	0.088683	-0.003554	1.280017	0.502282	18.800324
7833	0	-0.078930	8.923312	-0.409624	-0.000793	0.089233	-0.004089	1.288857	0.497719	18.813612
7834	0	-0.059795	8.984292	-0.452907	-0.000603	0.089843	-0.004531	1.286545	0.492500	18.827008
7835	0	-0.060021	9.057594	-0.464461	-0.000610	0.090576	-0.004639	1.294041	0.480528	18.840881
7836	0	-0.033988	9.124611	-0.545317	-0.000346	0.091247	-0.005445	1.304954	0.473596	18.850885
7837	0	-0.035213	9.234561	-0.550378	-0.000366	0.092346	-0.005493	1.318085	0.457035	18.867175
7838	0	-0.099422	9.331988	-0.638611	-0.001009	0.093321	-0.006370	1.338196	0.439940	18.883353
7839	0	-0.114138	9.423733	-0.660858	-0.001160	0.094238	-0.006592	1.358201	0.418753	18.910364
7840	0	-0.129306	9.545481	-0.701273	-0.001307	0.095456	-0.006992	1.382253	0.403696	18.936905
7841	0	-0.096245	9.655599	-0.740830	-0.000977	0.096558	-0.007385	1.409247	0.388141	18.965813
7842	0	-0.099313	9.783415	-0.708739	-0.001010	0.097836	-0.007066	1.434365	0.369571	18.984309
7843	0	-0.083607	9.881416	-0.747171	-0.000854	0.098816	-0.007446	1.463578	0.349381	19.009477
7844	0	-0.129071	9.978688	-0.685542	-0.001307	0.099789	-0.006826	1.496691	0.332265	19.027632
7845	0	-0.102320	10.131709	-0.697868	-0.001038	0.101318	-0.006958	1.519793	0.317009	19.050749
7846	0	-0.100200	10.235146	-0.696409	-0.001009	0.102353	-0.006939	1.547717	0.310191	19.073740
7847	0	-0.127249	10.327042	-0.709719	-0.001282	0.103271	-0.007080	1.566498	0.300980	19.093652
7848	0	-0.088850	10.436578	-0.701641	-0.000897	0.104367	-0.006993	1.591715	0.292224	19.116474
7849	0	-0.090758	10.497946	-0.666975	-0.000916	0.104980	-0.006653	1.610084	0.284568	19.133250
7850	0	-0.089265	10.552574	-0.755907	-0.000900	0.105527	-0.007542	1.628884	0.277425	19.149183
7851	0	-0.078872	10.607801	-0.819331	-0.000793	0.106079	-0.008179	1.644762	0.273521	19.156825
7852	0	-0.132484	10.613631	-0.877051	-0.001333	0.106137	-0.008758	1.658775	0.265724	19.166554
7853	0	-0.164788	10.638341	-0.812905	-0.001648	0.106384	-0.008118	1.671214	0.266890	19.172075
7854	0	-0.164308	10.656499	-0.833080	-0.001648	0.106565	-0.008324	1.679058	0.262925	19.180740
7855	0	-0.152939	10.668918	-0.848669	-0.001526	0.106689	-0.008484	1.682391	0.267966	19.183047
7856	0	-0.081162	10.644366	-0.788765	-0.000801	0.106444	-0.007879	1.691748	0.280594	19.183569
7857	0	-0.055276	10.577365	-0.860915	-0.000549	0.105774	-0.008606	1.695608	0.285604	19.178467
7858	0	-0.062303	10.497971	-0.787716	-0.000618	0.104980	-0.007880	1.692709	0.292463	19.172498
7859	0	-0.116414	10.449238	-0.756503	-0.001160	0.104492	-0.007568	1.689647	0.298783	19.162785
7860	0	-0.178579	10.345476	-0.761890	-0.001780	0.103455	-0.007623	1.685997	0.307085	19.155980
7861	0	-0.146632	10.290567	-0.762377	-0.001465	0.102905	-0.007629	1.680280	0.310157	19.145588
7862	0	-0.117455	10.180668	-0.761663	-0.001163	0.101807	-0.007619	1.678297	0.324012	19.137834
7863	0	-0.074414	10.058632	-0.640129	-0.000732	0.100586	-0.006409	1.670463	0.338979	19.124200
7864	0	-0.057788	9.973175	-0.663357	-0.000573	0.099731	-0.006639	1.665398	0.346042	19.107447
7865	0	-0.068348	9.851083	-0.542902	-0.000671	0.098511	-0.005432	1.662330	0.361878	19.096566
7866	0	-0.082801	9.741249	-0.541805	-0.000818	0.097412	-0.005426	1.653242	0.375328	19.073017
7867	0	-0.092476	9.631408	-0.480803	-0.000916	0.096313	-0.004822	1.637472	0.388238	19.058244
7868	0	-0.070165	9.509422	-0.472257	-0.000690	0.095094	-0.004734	1.624246	0.403757	19.036777
7869	0	-0.025475	9.393370	-0.474851	-0.000244	0.093933	-0.004761	1.609781	0.418711	19.018032
7870	0	-0.039677	9.320228	-0.509078	-0.000388	0.093202	-0.005103	1.595027	0.431136	19.001756
7871	0	-0.043759	9.198068	-0.572531	-0.000427	0.091980	-0.005737	1.580477	0.445680	18.984544
7872	0	-0.076180	9.100426	-0.583618	-0.000753	0.091004	-0.005836	1.581779	0.457911	18.969596
7873	0	-0.110187	9.039329	-0.542782	-0.001099	0.090393	-0.005432	1.576818	0.463736	18.954472
7874	0	-0.104734	8.978298	-0.560286	-0.001044	0.089783	-0.005608	1.571149	0.469284	18.943475
7875	0	-0.091848	8.947733	-0.494716	-0.000916	0.089478	-0.004944	1.575733	0.474775	18.931973
7876	0	-0.068096	8.917158	-0.513024	-0.000678	0.089171	-0.005134	1.571641	0.480152	18.925883
7877	0	-0.012346	8.868384	-0.494824	-0.000122	0.088684	-0.004944	1.577454	0.483552	18.920781
7878	0	-0.000049	8.898804	-0.428743	-0.000003	0.088988	-0.004282	1.584541	0.482133	18.916604
7879	0	-0.005790	8.886692	-0.446099	-0.000061	0.088867	-0.004456	1.591600	0.479684	18.913982
7880	0	-0.059487	8.917140	-0.300429	-0.000605	0.089171	-0.003002	1.594309	0.468638	18.914131
7881	0	-0.091003	8.923304	-0.379406	-0.000916	0.089233	-0.003784	1.606899	0.462963	18.919613
7882	0	-0.095986	8.984145	-0.497213	-0.000966	0.089842	-0.004964	1.617277	0.456407	18.924949
7883	0	-0.048467	9.045393	-0.458145	-0.000488	0.090454	-0.004578	1.621935	0.453150	18.932724
7884	0	0.001865	9.130734	-0.575068	0.000007	0.091308	-0.005746	1.627712	0.439403	18.945729
7885	0	-0.017158	9.210145	-0.653956	-0.000183	0.092102	-0.006531	1.638403	0.426434	18.959980
7886	0	-0.051409	9.301460	-0.686951	-0.000526	0.093016	-0.006854	1.657258	0.412654	18.968925
7887	0	-0.115046	9.405408	-0.703529	-0.001160	0.094055	-0.007019	1.676718	0.402841	18.980591
7888	0	-0.131201	9.527200	-0.743394	-0.001325	0.095273	-0.007419	1.694741	0.389091	18.994168
7889	0	-0.120715	9.619039	-0.685258	-0.001221	0.096191	-0.006836	1.714179	0.374325	19.007228
7890	0	-0.112037	9.734677	-0.658861	-0.001133	0.097348	-0.006565	1.741463	0.360816	19.022961
7891	0	-0.090196	9.844857	-0.697581	-0.000916	0.098450	-0.006958	1.761648	0.346317	19.047919
7892	0	-0.087335	9.972701	-0.714032	-0.000889	0.099729	-0.007116	1.788763	0.329880	19.067325
7893	0	-0.084106	10.101157	-0.716547	-0.000854	0.101013	-0.007141	1.816054	0.316027	19.079874
7894	0	-0.105693	10.180269	-0.647793	-0.001072	0.101804	-0.006458	1.837954	0.300573	19.088785
7895	0	-0.151404	10.241625	-0.727618	-0.001526	0.102417	-0.007263	1.852159	0.288772	19.098344
7896	0	-0.136723	10.357378	-0.730608	-0.001380	0.103575	-0.007290	1.869737	0.276127	19.110797
7897	0	-0.121037	10.430811	-0.770521	-0.001221	0.104309	-0.007690	1.885698	0.266260	19.122143
7898	0	-0.149768	10.454949	-0.773435	-0.001506	0.104550	-0.007721	1.900185	0.258842	19.126613
7899	0	-0.115287	10.522413	-0.849071	-0.001160	0.105225	-0.008484	1.907505	0.253005	19.129798
7900	0	-0.120113	10.577151	-0.832249	-0.001207	0.105772	-0.008315	1.915312	0.247823	19.137438
7901	0	-0.121358	10.613982	-0.885493	-0.001221	0.106140	-0.008850	1.920487	0.241725	19.138595
7902	0	-0.101353	10.619973	-0.886766	-0.001024	0.106200	-0.008861	1.928066	0.231778	19.140735
7903	0	-0.097236	10.626204	-0.793733	-0.000977	0.106262	-0.007935	1.931173	0.228935	19.135596
7904	0	-0.097108	10.607844	-0.860788	-0.000969	0.106078	-0.008612	1.927141	0.232869	19.132819
7905	0	-0.067240	10.571329	-0.805135	-0.000671	0.105713	-0.008057	1.921497	0.235642	19.128093
7906	0	-0.074062	10.528601	-0.828520	-0.000735	0.105286	-0.008290	1.916125	0.243122	19.118078
7907	0	-0.122422	10.437103	-0.773861	-0.001221	0.104370	-0.007751	1.902210	0.248716	19.110560
7908	0	-0.178479	10.370028	-0.783929	-0.001778	0.103700	-0.007849	1.892203	0.258368	19.096485
7909	0	-0.165298	10.278377	-0.725400	-0.001648	0.102783	-0.007263	1.882211	0.265764	19.090963
7910	0	-0.136507	10.205297	-0.698062	-0.001353	0.102052	-0.007001	1.859921	0.280989	19.069321
7911	0	-0.080102	10.070856	-0.664349	-0.000793	0.100708	-0.006653	1.849564	0.291554	19.057324
7912	0	-0.087492	10.003839	-0.662170	-0.000870	0.100038	-0.006635	1.834925	0.299432	19.045389
7913	0	-0.098155	9.881675	-0.584453	-0.000977	0.098816	-0.005859	1.817981	0.307298	19.030170
7914	0	-0.105445	9.753594	-0.532646	-0.001048	0.097535	-0.005342	1.799562	0.317085	19.011528
7915	0	-0.111196	9.655850	-0.504622	-0.001099	0.096558	-0.005066	1.776453	0.335112	18.999713
7916	0	-0.064737	9.576712	-0.531281	-0.000637	0.095766	-0.005333	1.752634	0.349742	18.980829
7917	0	-0.074291	9.460544	-0.535290	-0.000732	0.094604	-0.005371	1.730881	0.364708	18.959502
7918	0	-0.046088	9.357026	-0.653485	-0.000449	0.093569	-0.006557	1.704445	0.380911	18.945503
7919	0	-0.067760	9.277421	-0.609103	-0.000671	0.092773	-0.006104	1.689144	0.390539	18.932080
7920	0	-0.087195	9.173764	-0.582150	-0.000867	0.091737	-0.005836	1.671763	0.398857	18.917009
7921	0	-0.061687	9.137035	-0.621434	-0.000610	0.091370	-0.006226	1.657770	0.408955	18.901960
7922	0	-0.062608	9.051684	-0.600908	-0.000624	0.090516	-0.006021	1.643273	0.413867	18.892307
7923	0	-0.042630	9.027140	-0.548659	-0.000427	0.090271	-0.005493	1.634855	0.414589	18.883878
7924	0	-0.042727	8.959970	-0.541824	-0.000426	0.089600	-0.005420	1.632895	0.417782	18.875715
7925	0	-0.012553	8.972198	-0.506043	-0.000122	0.089722	-0.005066	1.625754	0.424122	18.869581
7926	0	-0.024667	8.953897	-0.498755	-0.000252	0.089539	-0.004994	1.616842	0.419503	18.861459
7927	0	-0.054531	8.941653	-0.408934	-0.000549	0.089417	-0.004089	1.616583	0.416198	18.862474
7928	0	-0.065510	8.960010	-0.469256	-0.000664	0.089600	-0.004701	1.605866	0.406834	18.868314
7929	0	-0.048506	9.002677	-0.427454	-0.000488	0.090027	-0.004272	1.608108	0.404350	18.878288
7930	0	-0.071973	9.033124	-0.476347	-0.000727	0.090331	-0.004766	1.605093	0.397166	18.886660
7931	0	-0.059928	9.100355	-0.530905	-0.000610	0.091003	-0.005310	1.603377	0.384888	18.890424
7932	0	-0.014953	9.161381	-0.500254	-0.000161	0.091614	-0.005003	1.602416	0.371988	18.897397
7933	0	-0.016965	9.259028	-0.525045	-0.000183	0.092590	-0.005249	1.603693	0.356938	18.906921
7934	0	-0.063054	9.307751	-0.623302	-0.000645	0.093078	-0.006229	1.607551	0.341179	18.917928
7935	0	-0.109006	9.417693	-0.598803	-0.001099	0.094177	-0.005981	1.614870	0.332326	18.933897
7936	0	-0.094995	9.515273	-0.642529	-0.000959	0.095153	-0.006422	1.618205	0.322631	18.945569
7937	0	-0.084085	9.619108	-0.672021	-0.000854	0.096191	-0.006714	1.625075	0.308056	18.961731
7938	0	-0.032887	9.692216	-0.679903	-0.000340	0.096923	-0.006788	1.637143	0.297119	18.980376
7939	0	-0.022951	9.808281	-0.757775	-0.000244	0.098083	-0.007568	1.647443	0.281780	19.004285
7940	0	-0.075602	9.893608	-0.765037	-0.000765	0.098936	-0.007649	1.647863	0.273328	19.020583
7941	0	-0.120434	10.015812	-0.763956	-0.001221	0.100159	-0.007629	1.658563	0.256365	19.044432
7942	0	-0.129763	10.107170	-0.759969	-0.001310	0.101072	-0.007589	1.669634	0.243712	19.059273
7943	0	-0.126549	10.186709	-0.703044	-0.001282	0.101868	-0.007019	1.681790	0.227149	19.075494
7944	0	-0.099673	10.259737	-0.796905	-0.001005	0.102598	-0.007957	1.693981	0.219495	19.097864
7945	0	-0.072279	10.363728	-0.739207	-0.000732	0.103638	-0.007385	1.700851	0.210553	19.115952
7946	0	-0.076555	10.424682	-0.703838	-0.000774	0.104247	-0.007033	1.705828	0.202571	19.129503
7947	0	-0.103130	10.473641	-0.707972	-0.001038	0.104736	-0.007080	1.704987	0.197478	19.134527
7948	0	-0.096042	10.479737	-0.750766	-0.000964	0.104797	-0.007507	1.704905	0.195196	19.144251
7949	0	-0.164260	10.485904	-0.786605	-0.001648	0.104858	-0.007874	1.696140	0.191190	19.155127
7950	0	-0.139141	10.522603	-0.797548	-0.001393	0.105226	-0.007981	1.689464	0.190986	19.160526
7951	0	-0.158944	10.510316	-0.823130	-0.001587	0.105103	-0.008240	1.679974	0.195610	19.166039
7952	0	-0.122667	10.510391	-0.882885	-0.001226	0.105103	-0.008834	1.674236	0.197769	19.167176
7953	0	-0.086161	10.492023	-0.853448	-0.000854	0.104919	-0.008545	1.662631	0.207420	19.169191
7954	0	-0.057011	10.443289	-0.839266	-0.000564	0.104432	-0.008403	1.651218	0.216428	19.172863
7955	0	-0.122428	10.376004	-0.817463	-0.001221	0.103760	-0.008179	1.646744	0.222287	19.166598
7956	0	-0.147292	10.321083	-0.676137	-0.001472	0.103210	-0.006767	1.640114	0.224811	19.168477
7957	0	-0.128657	10.253969	-0.633660	-0.001282	0.102539	-0.006348	1.627716	0.232295	19.166888
7958	0	-0.081109	10.187005	-0.648564	-0.000804	0.101869	-0.006509	1.601558	0.242410	19.160963
7959	0	-0.055372	10.077008	-0.688152	-0.000549	0.100769	-0.006897	1.584036	0.249534	19.144059
7960	0	-0.044823	9.991632	-0.593631	-0.000436	0.099916	-0.005951	1.567178	0.265898	19.136953
7961	0	-0.086201	9.899967	-0.560266	-0.000854	0.098999	-0.005615	1.552651	0.276858	19.126410
7962	0	-0.148592	9.778033	-0.563174	-0.001480	0.097779	-0.005651	1.529563	0.285888	19.115121
7963	0	-0.141590	9.680244	-0.474319	-0.001404	0.096802	-0.004761	1.508901	0.302605	19.101999
7964	0	-0.094993	9.588807	-0.501288	-0.000940	0.095887	-0.005032	1.486595	0.316469	19.088599
7965	0	-0.037437	9.491054	-0.523267	-0.000366	0.094910	-0.005249	1.466836	0.328716	19.070989
7966	0	-0.039181	9.411902	-0.599546	-0.000383	0.094118	-0.006010	1.448992	0.341162	19.058054
7967	0	-0.013000	9.326267	-0.535435	-0.000122	0.093262	-0.005371	1.428306	0.353195	19.043170
7968	0	-0.106057	9.240881	-0.520308	-0.001054	0.092408	-0.005216	1.412711	0.363838	19.030919
7969	0	-0.097863	9.185846	-0.499431	-0.000977	0.091858	-0.005005	1.399296	0.368574	19.027709
7970	0	-0.104818	9.137110	-0.595149	-0.001042	0.091371	-0.005960	1.387880	0.377955	19.021607
7971	0	-0.067212	9.082059	-0.487756	-0.000671	0.090820	-0.004883	1.381041	0.381082	19.015231
7972	0	-0.080059	9.051535	-0.443976	-0.000795	0.090515	-0.004445	1.374065	0.389900	19.009447
7973	0	-0.012048	9.039349	-0.505832	-0.000122	0.090393	-0.005066	1.364157	0.390091	19.003632
7974	0	0.031189	9.027103	-0.419619	0.000308	0.090271	-0.004197	1.362593	0.387368	19.000085
7975	0	0.018530	9.002685	-0.500488	0.000183	0.090027	-0.005005	1.362101	0.386504	19.008571
7976	0	-0.023485	9.039312	-0.445566	-0.000240	0.090393	-0.004457	1.360544	0.381543	19.011406
7977	0	-0.091053	9.088140	-0.463870	-0.000916	0.090881	-0.004639	1.360031	0.377164	19.018370
7978	0	-0.083147	9.106445	-0.445911	-0.000845	0.091064	-0.004457	1.362843	0.362257	19.022090
7979	0	-0.078884	9.167465	-0.464253	-0.000793	0.091675	-0.004639	1.367144	0.358453	19.025257
7980	0	-0.023154	9.234485	-0.453339	-0.000236	0.092345	-0.004525	1.376732	0.355326	19.032499
7981	0	-0.041548	9.277332	-0.482500	-0.000427	0.092773	-0.004822	1.380002	0.342572	19.048425
7982	0	-0.039245	9.368764	-0.501946	-0.000404	0.093688	-0.005012	1.388946	0.329810	19.063380
7983	0	-0.072017	9.454326	-0.537619	-0.000732	0.094543	-0.005371	1.394418	0.316841	19.077550
7984	0	-0.087933	9.521373	-0.575232	-0.000892	0.095214	-0.005748	1.399120	0.303882	19.087956
7985	0	-0.084625	9.655719	-0.592859	-0.000854	0.096558	-0.005920	1.408062	0.296000	19.101221
7986	0	-0.076258	9.722748	-0.625341	-0.000777	0.097228	-0.006243	1.419815	0.280634	19.115473
7987	0	-0.084283	9.814413	-0.623351	-0.000854	0.098145	-0.006226	1.428335	0.268959	19.128494
7988	0	-0.076068	9.911835	-0.735272	-0.000771	0.099119	-0.007340	1.441693	0.259548	19.146490
7989	0	-0.083925	10.009659	-0.709697	-0.000854	0.100098	-0.007080	1.460217	0.244088	19.164689
7990	0	-0.112229	10.070406	-0.700910	-0.001129	0.100705	-0.006992	1.478622	0.238277	19.175888
7991	0	-0.108779	10.174444	-0.728109	-0.001099	0.101746	-0.007263	1.498123	0.228089	19.187103
7992	0	-0.124765	10.271862	-0.645848	-0.001261	0.102719	-0.006445	1.512398	0.215391	19.202077
7993	0	-0.121350	10.302642	-0.642490	-0.001221	0.103027	-0.006409	1.529646	0.209313	19.216844
7994	0	-0.065058	10.351220	-0.669552	-0.000657	0.103513	-0.006686	1.539312	0.204130	19.227059
7995	0	-0.072884	10.418666	-0.702461	-0.000732	0.104187	-0.007019	1.544903	0.202261	19.231718
7996	0	-0.090551	10.442984	-0.685324	-0.000909	0.104430	-0.006847	1.550859	0.200701	19.234259
7997	0	-0.085244	10.461397	-0.714551	-0.000854	0.104614	-0.007141	1.555120	0.200521	19.240557
7998	0	-0.109172	10.491828	-0.727605	-0.001095	0.104918	-0.007273	1.558432	0.199290	19.237917
7999	0	-0.158651	10.455318	-0.756907	-0.001587	0.104553	-0.007568	1.558862	0.200970	19.241097
8000	0	-0.152198	10.467431	-0.781553	-0.001526	0.104674	-0.007814	1.559756	0.198852	19.238947
8001	0	-0.110201	10.443080	-0.781680	-0.001099	0.104431	-0.007812	1.564198	0.204699	19.233873
8002	0	-0.086428	10.381966	-0.782335	-0.000862	0.103820	-0.007821	1.566571	0.209258	19.218149
8003	0	-0.061367	10.327153	-0.781167	-0.000610	0.103271	-0.007812	1.565323	0.215073	19.217025
8004	0	-0.074957	10.284348	-0.738057	-0.000739	0.102843	-0.007384	1.561034	0.228938	19.207764
8005	0	-0.128931	10.174590	-0.658579	-0.001282	0.101746	-0.006592	1.554254	0.239819	19.193365
8006	0	-0.160983	10.107442	-0.651425	-0.001602	0.101074	-0.006519	1.548561	0.250870	19.180637
8007	0	-0.140605	10.034202	-0.628255	-0.001404	0.100342	-0.006287	1.543976	0.255882	19.169364
8008	0	-0.104978	9.960936	-0.591177	-0.001042	0.099609	-0.005913	1.542736	0.266867	19.156306
8009	0	-0.043354	9.851131	-0.591056	-0.000427	0.098511	-0.005920	1.531167	0.276709	19.136800
8010	0	-0.051058	9.759696	-0.631565	-0.000502	0.097596	-0.006329	1.515875	0.289635	19.118816
8011	0	-0.061520	9.649669	-0.591808	-0.000610	0.096497	-0.005920	1.513049	0.297904	19.102618
8012	0	-0.062930	9.594760	-0.536012	-0.000620	0.095947	-0.005367	1.504399	0.311738	19.086445
8013	0	-0.061964	9.478767	-0.542985	-0.000610	0.094788	-0.005432	1.501514	0.325506	19.072091
8014	0	-0.064130	9.411632	-0.450891	-0.000629	0.094116	-0.004513	1.496613	0.342648	19.060952
8015	0	-0.068101	9.332306	-0.463109	-0.000671	0.093323	-0.004639	1.487110	0.357103	19.045271
8016	0	-0.063766	9.246846	-0.559691	-0.000630	0.092468	-0.005601	1.481746	0.368448	19.040706
8017	0	-0.049448	9.210219	-0.506270	-0.000488	0.092102	-0.005066	1.477387	0.378589	19.035023
8018	0	-0.050847	9.161408	-0.566488	-0.000502	0.091614	-0.005671	1.470042	0.389566	19.020813
8019	0	-0.067085	9.112543	-0.537207	-0.000671	0.091125	-0.005371	1.470909	0.391268	19.012764
8020	0	-0.048848	9.094129	-0.543727	-0.000487	0.090941	-0.005435	1.473471	0.395149	18.998485
8021	0	-0.091437	9.057608	-0.464070	-0.000916	0.090576	-0.004639	1.475552	0.396005	18.999172
8022	0	-0.072924	9.051388	-0.458853	-0.000731	0.090514	-0.004582	1.482707	0.396600	19.001573
8023	0	-0.060767	9.039287	-0.506970	-0.000610	0.090393	-0.005066	1.486918	0.395424	19.003033
8024	0	-0.048211	9.081912	-0.385861	-0.000484	0.090819	-0.003853	1.493719	0.396171	18.997611
8025	0	-0.029995	9.106421	-0.385147	-0.000305	0.091064	-0.003845	1.500925	0.391771	19.000643
8026	0	-0.035047	9.167341	-0.423475	-0.000356	0.091674	-0.004225	1.512686	0.387338	19.004042
8027	0	-0.035950	9.197946	-0.531954	-0.000366	0.091980	-0.005310	1.523791	0.381147	19.009145
8028	0	-0.053199	9.252682	-0.509569	-0.000536	0.092527	-0.005085	1.536284	0.378322	19.012958
8029	0	-0.084300	9.326134	-0.598898	-0.000854	0.093262	-0.005981	1.544665	0.366305	19.023332
8030	0	-0.058023	9.405331	-0.655969	-0.000587	0.094054	-0.006546	1.560484	0.359627	19.036057
8031	0	-0.072226	9.460355	-0.636286	-0.000732	0.094604	-0.006348	1.578049	0.349433	19.049131
8032	0	-0.057735	9.569906	-0.688526	-0.000590	0.095700	-0.006867	1.598542	0.336046	19.060965
8033	0	-0.096210	9.661741	-0.697724	-0.000977	0.096619	-0.006958	1.620493	0.321060	19.072429
8034	0	-0.111999	9.746907	-0.713752	-0.001131	0.097470	-0.007119	1.641074	0.310196	19.087901
8035	0	-0.108737	9.838755	-0.679304	-0.001099	0.098389	-0.006775	1.661210	0.299168	19.103262
8036	0	-0.094512	9.936142	-0.676644	-0.000955	0.099362	-0.006751	1.677927	0.290253	19.119962
8037	0	-0.102649	10.027938	-0.685780	-0.001038	0.100281	-0.006836	1.702075	0.279706	19.130681
8038	0	-0.094442	10.125230	-0.696081	-0.000955	0.101254	-0.006942	1.722681	0.270271	19.141440
8039	0	-0.084398	10.198886	-0.691142	-0.000854	0.101990	-0.006897	1.738078	0.260602	19.153321
8040	0	-0.082337	10.253608	-0.706537	-0.000834	0.102537	-0.007049	1.756000	0.251433	19.163762
8041	0	-0.115188	10.308738	-0.746128	-0.001160	0.103088	-0.007446	1.771864	0.244969	19.172607
8042	0	-0.119663	10.345122	-0.711950	-0.001205	0.103452	-0.007111	1.780995	0.237433	19.177649
8043	0	-0.115301	10.418639	-0.702943	-0.001160	0.104187	-0.007019	1.791623	0.232308	19.182354
8044	0	-0.119972	10.412328	-0.772324	-0.001207	0.104124	-0.007711	1.803941	0.226170	19.185030
8045	0	-0.122011	10.430836	-0.794409	-0.001221	0.104309	-0.007935	1.813796	0.227782	19.188447
8046	0	-0.103367	10.442883	-0.783839	-0.001037	0.104429	-0.007833	1.819603	0.226800	19.190341
8047	0	-0.121723	10.449182	-0.769599	-0.001221	0.104492	-0.007690	1.825093	0.225292	19.189774
8048	0	-0.108985	10.418604	-0.782450	-0.001092	0.104186	-0.007824	1.825149	0.225289	19.189689
8049	0	-0.091763	10.406486	-0.744717	-0.000916	0.104065	-0.007446	1.825492	0.229896	19.192561
8050	0	-0.092256	10.339257	-0.793655	-0.000920	0.103393	-0.007936	1.824995	0.234711	19.190961
8051	0	-0.110116	10.272230	-0.799362	-0.001099	0.102722	-0.007996	1.822193	0.239833	19.192998
8052	0	-0.134865	10.217296	-0.719672	-0.001348	0.102173	-0.007198	1.820106	0.242474	19.183366
8053	0	-0.141009	10.180675	-0.719934	-0.001404	0.101807	-0.007202	1.816510	0.251941	19.177586
8054	0	-0.135953	10.101321	-0.664674	-0.001355	0.101013	-0.006648	1.814756	0.259437	19.164954
8055	0	-0.098910	9.997592	-0.652379	-0.000977	0.099976	-0.006531	1.806406	0.276314	19.156166
8056	0	-0.095096	9.930409	-0.615141	-0.000941	0.099304	-0.006151	1.806187	0.289968	19.152047
8057	0	-0.098413	9.832769	-0.652876	-0.000977	0.098328	-0.006531	1.803538	0.301335	19.139022
8058	0	-0.106274	9.759544	-0.639976	-0.001053	0.097595	-0.006405	1.797101	0.315424	19.131897
8059	0	-0.073769	9.661880	-0.530667	-0.000732	0.096619	-0.005310	1.792616	0.324290	19.124970
8060	0	-0.062810	9.576453	-0.529591	-0.000621	0.095764	-0.005303	1.783260	0.335686	19.112900
8061	0	-0.080578	9.491005	-0.542369	-0.000793	0.094910	-0.005432	1.772692	0.353259	19.101435
8062	0	-0.076256	9.411657	-0.479762	-0.000757	0.094116	-0.004806	1.762444	0.362346	19.096191
8063	0	-0.068132	9.320101	-0.548632	-0.000671	0.093201	-0.005493	1.753570	0.377187	19.088001
8064	0	-0.051129	9.240786	-0.571342	-0.000508	0.092407	-0.005724	1.739935	0.383419	19.084253
8065	0	-0.049354	9.173643	-0.597197	-0.000488	0.091736	-0.005981	1.727478	0.392445	19.077811
8066	0	-0.050413	9.143217	-0.619889	-0.000499	0.091432	-0.006207	1.716105	0.401592	19.074294
8067	0	-0.061253	9.088162	-0.469415	-0.000610	0.090881	-0.004700	1.708388	0.406776	19.072003
8068	0	-0.061855	9.094253	-0.535766	-0.000615	0.090942	-0.005361	1.703877	0.413418	19.079393
8069	0	-0.103813	9.027099	-0.518795	-0.001038	0.090271	-0.005188	1.703136	0.416540	19.081676
8070	0	-0.043005	9.039203	-0.525031	-0.000429	0.090392	-0.005249	1.704020	0.420090	19.082306
8071	0	0.000508	9.081990	-0.495147	0.000000	0.090820	-0.004944	1.712774	0.415902	19.090522
8072	0	-0.029142	9.106332	-0.465863	-0.000296	0.091063	-0.004655	1.716628	0.412849	19.094505
8073	0	-0.042259	9.112536	-0.488561	-0.000427	0.091125	-0.004883	1.719261	0.409265	19.100808
8074	0	-0.053584	9.179596	-0.421698	-0.000541	0.091796	-0.004217	1.718156	0.405421	19.110420
8075	0	-0.072593	9.185790	-0.500601	-0.000732	0.091858	-0.005005	1.718465	0.399365	19.124260
8076	0	-0.052673	9.258912	-0.495269	-0.000537	0.092589	-0.004947	1.724733	0.388725	19.141883
8077	0	-0.066472	9.301735	-0.586371	-0.000671	0.093018	-0.005859	1.728964	0.382671	19.153732
8078	0	-0.076863	9.393185	-0.618009	-0.000780	0.093932	-0.006174	1.735135	0.370846	19.169403
8079	0	-0.108461	9.460413	-0.672125	-0.001099	0.094604	-0.006714	1.742784	0.356084	19.188812
8080	0	-0.094014	9.545739	-0.606924	-0.000949	0.095458	-0.006058	1.755385	0.347692	19.205590
8081	0	-0.096205	9.631285	-0.666399	-0.000977	0.096313	-0.006653	1.767414	0.332630	19.224529
8082	0	-0.081298	9.747078	-0.668404	-0.000826	0.097471	-0.006676	1.775912	0.319629	19.243589
8083	0	-0.065922	9.808291	-0.721122	-0.000671	0.098083	-0.007202	1.785320	0.307683	19.263745
8084	0	-0.063509	9.881345	-0.716906	-0.000648	0.098814	-0.007160	1.794344	0.295459	19.284978
8085	0	-0.078130	10.009719	-0.763676	-0.000793	0.100098	-0.007629	1.801553	0.283847	19.305787
8086	0	-0.100515	10.082848	-0.674003	-0.001014	0.100829	-0.006729	1.812705	0.276223	19.324924
8087	0	-0.108819	10.137879	-0.715129	-0.001099	0.101379	-0.007141	1.823038	0.266692	19.338046
8088	0	-0.131269	10.223163	-0.668109	-0.001323	0.102232	-0.006674	1.829970	0.257626	19.349077
8089	0	-0.127527	10.259955	-0.769875	-0.001282	0.102600	-0.007690	1.838171	0.252760	19.356918
8090	0	-0.120140	10.326919	-0.710406	-0.001208	0.103270	-0.007097	1.844569	0.247358	19.371113
8091	0	-0.108759	10.375933	-0.757593	-0.001099	0.103760	-0.007568	1.851918	0.237538	19.384461
8092	0	-0.088822	10.388000	-0.746119	-0.000894	0.103880	-0.007462	1.850532	0.233977	19.396130
8093	0	-0.085019	10.412604	-0.707972	-0.000854	0.104126	-0.007080	1.849148	0.231594	19.405215
8094	0	-0.120591	10.394308	-0.811598	-0.001212	0.103943	-0.008118	1.846438	0.227197	19.409177
8095	0	-0.134341	10.418707	-0.793374	-0.001343	0.104187	-0.007935	1.844758	0.230342	19.410524
8096	0	-0.165293	10.382106	-0.829603	-0.001650	0.103821	-0.008300	1.839800	0.236174	19.411356
8097	0	-0.116216	10.363795	-0.817514	-0.001160	0.103638	-0.008179	1.835048	0.241376	19.414652
8098	0	-0.061701	10.327195	-0.749411	-0.000616	0.103271	-0.007501	1.827098	0.244934	19.412555
8099	0	-0.091398	10.302802	-0.786484	-0.000916	0.103027	-0.007874	1.816748	0.245719	19.408648
8100	0	-0.116275	10.235773	-0.692778	-0.001157	0.102357	-0.006941	1.801490	0.254935	19.406354
8101	0	-0.128769	10.168531	-0.657928	-0.001282	0.101685	-0.006592	1.786803	0.264267	19.398963
8102	0	-0.099929	10.113679	-0.667870	-0.000989	0.101136	-0.006689	1.774613	0.278668	19.387419
8103	0	-0.055364	10.015958	-0.645551	-0.000549	0.100159	-0.006470	1.757809	0.286341	19.377948
8104	0	-0.081113	9.936693	-0.710223	-0.000803	0.099366	-0.007113	1.744464	0.298380	19.360073
8105	0	-0.098498	9.838949	-0.670060	-0.000977	0.098389	-0.006714	1.728547	0.310862	19.345122
8106	0	-0.118454	9.778006	-0.612483	-0.001177	0.097779	-0.006139	1.711755	0.322671	19.331871
8107	0	-0.140784	9.674154	-0.504911	-0.001404	0.096741	-0.005066	1.691436	0.330391	19.319775
8108	0	-0.104982	9.564375	-0.520288	-0.001046	0.095643	-0.005217	1.674474	0.337612	19.306088
8109	0	-0.067942	9.521571	-0.559952	-0.000671	0.095215	-0.005615	1.655006	0.350093	19.292181
8110	0	-0.069639	9.436213	-0.483490	-0.000688	0.094361	-0.004852	1.633383	0.363790	19.272988
8111	0	-0.036837	9.375100	-0.535352	-0.000366	0.093750	-0.005371	1.611261	0.369281	19.260632
8112	0	-0.062068	9.289828	-0.544344	-0.000615	0.092897	-0.005459	1.591604	0.378894	19.251616
8113	0	-0.067384	9.228592	-0.535763	-0.000671	0.092285	-0.005371	1.574262	0.384739	19.240426
8114	0	-0.104605	9.185944	-0.594536	-0.001043	0.091859	-0.005955	1.561892	0.390798	19.233127
8115	0	-0.110145	9.137022	-0.523814	-0.001099	0.091370	-0.005249	1.547534	0.397022	19.223474
8116	0	-0.080364	9.143225	-0.484914	-0.000799	0.091432	-0.004862	1.530836	0.405289	19.219603
8117	0	-0.036646	9.100353	-0.481968	-0.000366	0.091003	-0.004822	1.527356	0.408279	19.213401
8118	0	-0.000341	9.118677	-0.469120	-0.000001	0.091187	-0.004696	1.520516	0.413887	19.213292
8119	0	-0.005675	9.106465	-0.469588	-0.000061	0.091064	-0.004700	1.514818	0.411157	19.209429
8120	0	-0.011143	9.100362	-0.487145	-0.000114	0.091003	-0.004875	1.509179	0.409934	19.210345
8121	0	-0.079009	9.112574	-0.487862	-0.000793	0.091125	-0.004883	1.502977	0.408262	19.213465
8122	0	-0.102314	9.149220	-0.492856	-0.001031	0.091492	-0.004936	1.492352	0.401002	19.216849
8123	0	-0.096536	9.204113	-0.482177	-0.000977	0.092041	-0.004822	1.491372	0.389619	19.217564
8124	0	-0.045695	9.277332	-0.519189	-0.000466	0.092773	-0.005189	1.493897	0.380414	19.226877
8125	0	-0.048154	9.289534	-0.580156	-0.000488	0.092896	-0.005798	1.496748	0.374535	19.233900
8126	0	-0.058481	9.374923	-0.635273	-0.000597	0.093749	-0.006354	1.493756	0.362157	19.239359
8127	0	-0.066451	9.484850	-0.586231	-0.000671	0.094849	-0.005859	1.496168	0.356278	19.246738
8128	0	-0.089228	9.551888	-0.629759	-0.000902	0.095519	-0.006293	1.500305	0.346935	19.247396
8129	0	-0.096567	9.631323	-0.617010	-0.000977	0.096313	-0.006165	1.505811	0.336461	19.253222
8130	0	-0.082553	9.692264	-0.630256	-0.000833	0.096923	-0.006298	1.509949	0.330586	19.262899
8131	0	-0.072272	9.802203	-0.696515	-0.000732	0.098022	-0.006958	1.517187	0.321754	19.271326
8132	0	-0.112724	9.899743	-0.704545	-0.001141	0.098998	-0.007034	1.528851	0.308797	19.285037
8133	0	-0.071751	9.997523	-0.641599	-0.000732	0.099976	-0.006409	1.536080	0.294180	19.291873
8134	0	-0.105370	10.034085	-0.709752	-0.001069	0.100341	-0.007095	1.537383	0.279142	19.303098
8135	0	-0.108572	10.131805	-0.647678	-0.001099	0.101318	-0.006470	1.544124	0.266968	19.317469
8136	0	-0.130899	10.186645	-0.703876	-0.001317	0.101867	-0.007033	1.549064	0.260437	19.328325
8137	0	-0.096988	10.259990	-0.622990	-0.000977	0.102600	-0.006226	1.552887	0.255531	19.330335
8138	0	-0.083896	10.302627	-0.690861	-0.000841	0.103026	-0.006907	1.554125	0.255616	19.337668
8139	0	-0.065727	10.333226	-0.708520	-0.000671	0.103333	-0.007080	1.558846	0.242561	19.341245
8140	0	-0.069957	10.351483	-0.690560	-0.000705	0.103515	-0.006907	1.555760	0.239365	19.344366
8141	0	-0.072802	10.375980	-0.671383	-0.000732	0.103760	-0.006714	1.554874	0.237158	19.341127
8142	0	-0.139162	10.369873	-0.726383	-0.001395	0.103699	-0.007263	1.554728	0.235790	19.339563
8143	0	-0.140323	10.388188	-0.775096	-0.001404	0.103882	-0.007751	1.553453	0.237754	19.336099
8144	0	-0.097582	10.369869	-0.683656	-0.000976	0.103699	-0.006836	1.553371	0.240661	19.333416
8145	0	-0.085723	10.357676	-0.756674	-0.000854	0.103577	-0.007568	1.550745	0.246297	19.330601
8146	0	-0.074514	10.308852	-0.792922	-0.000738	0.103088	-0.007932	1.547115	0.256638	19.332696
8147	0	-0.097702	10.260060	-0.817239	-0.000977	0.102600	-0.008179	1.539269	0.259726	19.332964
8148	0	-0.116468	10.199038	-0.693564	-0.001161	0.101990	-0.006946	1.527499	0.267004	19.323089
8149	0	-0.140287	10.144081	-0.707485	-0.001404	0.101440	-0.007080	1.521120	0.268669	19.311110
8150	0	-0.128498	10.089144	-0.682065	-0.001280	0.100891	-0.006826	1.514083	0.277267	19.296092
8151	0	-0.074006	10.034212	-0.615834	-0.000732	0.100342	-0.006165	1.506349	0.288798	19.286648
8152	0	-0.093310	9.930433	-0.554008	-0.000931	0.099304	-0.005543	1.502679	0.294408	19.270922
8153	0	-0.079868	9.869426	-0.585175	-0.000793	0.098694	-0.005859	1.493191	0.303335	19.258239
8154	0	-0.086944	9.765672	-0.595880	-0.000865	0.097656	-0.005967	1.482895	0.311481	19.242631
8155	0	-0.080116	9.692455	-0.511206	-0.000793	0.096924	-0.005127	1.464663	0.323562	19.229149
8156	0	-0.093609	9.613193	-0.539112	-0.000932	0.096131	-0.005403	1.450532	0.331772	19.212082
8157	0	-0.080157	9.570378	-0.535820	-0.000793	0.095703	-0.005371	1.434497	0.344448	19.196600
8158	0	-0.106194	9.460570	-0.509567	-0.001054	0.094605	-0.005102	1.426113	0.357305	19.179789
8159	0	-0.079906	9.405574	-0.511574	-0.000793	0.094055	-0.005127	1.411744	0.367033	19.169717
8160	0	-0.062472	9.350736	-0.546161	-0.000622	0.093507	-0.005471	1.399250	0.373500	19.158133
8161	0	-0.043348	9.307863	-0.506516	-0.000427	0.093079	-0.005066	1.397529	0.384046	19.152015
8162	0	-0.099527	9.240675	-0.572776	-0.000990	0.092406	-0.005736	1.386237	0.393516	19.139377
8163	0	-0.079529	9.216317	-0.494202	-0.000793	0.092163	-0.004944	1.383172	0.398644	19.132752
8164	0	-0.104020	9.179717	-0.591338	-0.001042	0.091797	-0.005918	1.377103	0.398646	19.130818
8165	0	-0.109966	9.149160	-0.488448	-0.001099	0.091492	-0.004883	1.378377	0.402742	19.126499
8166	0	-0.043182	9.161260	-0.574451	-0.000430	0.091613	-0.005741	1.381687	0.407572	19.125510
8167	0	-0.030334	9.143059	-0.518937	-0.000305	0.091431	-0.005188	1.382495	0.408011	19.123276
8168	0	-0.035734	9.179593	-0.470290	-0.000363	0.091796	-0.004703	1.381980	0.403278	19.120112
8169	0	-0.060580	9.197970	-0.482774	-0.000610	0.091980	-0.004822	1.388394	0.400272	19.121854
8170	0	-0.114897	9.203994	-0.453192	-0.001151	0.092040	-0.004529	1.390939	0.400223	19.125744
8171	0	-0.109482	9.240685	-0.476883	-0.001099	0.092407	-0.004761	1.399959	0.398177	19.131532
8172	0	-0.077829	9.301642	-0.496614	-0.000787	0.093017	-0.004961	1.405012	0.390178	19.146959
8173	0	-0.017655	9.381068	-0.513377	-0.000183	0.093811	-0.005127	1.412138	0.384621	19.157117
8174	0	-0.022128	9.435880	-0.594463	-0.000231	0.094359	-0.005935	1.422987	0.375623	19.167908
8175	0	-0.029802	9.509204	-0.568898	-0.000305	0.095093	-0.005676	1.437162	0.369562	19.176508
8176	0	-0.089305	9.582250	-0.656911	-0.000901	0.095823	-0.006557	1.450952	0.362373	19.189031
8177	0	-0.108793	9.673990	-0.642290	-0.001099	0.096741	-0.006409	1.466262	0.352183	19.209703
8178	0	-0.131338	9.722667	-0.601883	-0.001322	0.097227	-0.006010	1.475431	0.344873	19.215043
8179	0	-0.102870	9.820507	-0.611299	-0.001038	0.098206	-0.006104	1.485150	0.336994	19.228235
8180	0	-0.101218	9.869074	-0.717789	-0.001020	0.098692	-0.007160	1.504401	0.330049	19.238038
8181	0	-0.071891	9.954743	-0.672878	-0.000732	0.099548	-0.006714	1.520176	0.317026	19.260012
8182	0	-0.081975	10.015593	-0.675800	-0.000828	0.100157	-0.006744	1.534561	0.310431	19.271459
8183	0	-0.108982	10.070719	-0.721494	-0.001099	0.100708	-0.007202	1.547792	0.303017	19.285683
8184	0	-0.168696	10.131538	-0.742765	-0.001692	0.101316	-0.007412	1.564227	0.300156	19.299500
8185	0	-0.164419	10.204980	-0.733868	-0.001648	0.102051	-0.007324	1.579327	0.298592	19.306301
8186	0	-0.145544	10.253630	-0.663524	-0.001458	0.102537	-0.006621	1.593392	0.298032	19.324620
8187	0	-0.109476	10.302680	-0.721045	-0.001099	0.103027	-0.007202	1.601484	0.296384	19.332078
8188	0	-0.084638	10.302460	-0.680475	-0.000847	0.103025	-0.006792	1.614544	0.298519	19.336731
8189	0	-0.103025	10.314876	-0.678596	-0.001038	0.103149	-0.006775	1.625711	0.293022	19.342547
8190	0	-0.096278	10.332970	-0.699435	-0.000962	0.103331	-0.006981	1.639475	0.296240	19.350401
8191	0	-0.127815	10.363771	-0.714151	-0.001282	0.103638	-0.007141	1.638889	0.294985	19.354973
8192	0	-0.151791	10.290386	-0.757583	-0.001519	0.102904	-0.007569	1.645271	0.296293	19.350670
8193	0	-0.134562	10.302727	-0.805712	-0.001343	0.103027	-0.008057	1.644830	0.302170	19.355087
8194	0	-0.092186	10.235500	-0.708097	-0.000921	0.102355	-0.007081	1.643654	0.305539	19.366519
8195	0	-0.079769	10.205048	-0.714493	-0.000793	0.102051	-0.007141	1.647191	0.313111	19.359350
8196	0	-0.135631	10.150009	-0.739778	-0.001351	0.101501	-0.007393	1.651820	0.321449	19.358768
8197	0	-0.128368	10.113502	-0.708309	-0.001282	0.101135	-0.007080	1.654422	0.326449	19.354348
8198	0	-0.129276	10.034083	-0.659741	-0.001287	0.100341	-0.006598	1.652466	0.336451	19.347202
8199	0	-0.128680	9.948748	-0.609961	-0.001282	0.099487	-0.006104	1.647221	0.345186	19.343726
8200	0	-0.099187	9.893799	-0.664446	-0.000987	0.098938	-0.006645	1.645589	0.353622	19.339070
8201	0	-0.098586	9.814452	-0.695679	-0.000977	0.098145	-0.006958	1.643428	0.367293	19.333099
8202	0	-0.081985	9.753344	-0.640261	-0.000813	0.097533	-0.006407	1.637773	0.378784	19.325018
8203	0	-0.116584	9.661890	-0.560965	-0.001160	0.096619	-0.005615	1.630290	0.388972	19.321697
8204	0	-0.075035	9.613025	-0.536194	-0.000745	0.096130	-0.005361	1.631005	0.398468	19.318259
8205	0	-0.134813	9.515372	-0.604270	-0.001343	0.095154	-0.006042	1.630585	0.407862	19.308814
8206	0	-0.093494	9.472567	-0.530853	-0.000927	0.094726	-0.005311	1.626924	0.420611	19.294506
8207	0	-0.061144	9.429948	-0.549024	-0.000610	0.094299	-0.005493	1.622494	0.424865	19.291111
8208	0	-0.050035	9.338346	-0.463854	-0.000491	0.093384	-0.004633	1.628402	0.439048	19.289841
8209	0	-0.006557	9.326176	-0.543141	-0.000061	0.093262	-0.005432	1.626633	0.447623	19.281589
8210	0	-0.038062	9.258917	-0.464141	-0.000376	0.092589	-0.004638	1.630227	0.456536	19.278298
8211	0	-0.024738	9.234632	-0.500241	-0.000244	0.092346	-0.005005	1.626125	0.463346	19.278748
8212	0	-0.080003	9.204086	-0.549101	-0.000800	0.092041	-0.005488	1.628377	0.466040	19.277122
8213	0	-0.092002	9.204104	-0.536999	-0.000916	0.092041	-0.005371	1.626060	0.474497	19.273965
8214	0	-0.086740	9.173467	-0.518938	-0.000864	0.091735	-0.005186	1.629165	0.481519	19.274416
8215	0	-0.091401	9.185779	-0.573943	-0.000916	0.091858	-0.005737	1.630682	0.482349	19.279132
8216	0	-0.073027	9.210086	-0.586784	-0.000730	0.092101	-0.005864	1.634171	0.485953	19.283214
8217	0	-0.060865	9.216258	-0.519712	-0.000610	0.092163	-0.005188	1.644455	0.486607	19.287164
8218	0	-0.054248	9.283216	-0.539762	-0.000546	0.092833	-0.005390	1.652505	0.484392	19.291503
8219	0	-0.054304	9.313945	-0.561917	-0.000549	0.093140	-0.005615	1.656158	0.479334	19.300106
8220	0	-0.053136	9.350433	-0.575581	-0.000537	0.093505	-0.005746	1.667150	0.475212	19.302230
8221	0	-0.041821	9.429886	-0.617213	-0.000427	0.094299	-0.006165	1.675141	0.466887	19.312472
8222	0	-0.071026	9.472492	-0.649551	-0.000714	0.094726	-0.006485	1.686632	0.464654	19.321399
8223	0	-0.066528	9.558000	-0.715576	-0.000671	0.095581	-0.007141	1.702909	0.460035	19.332990
8224	0	-0.095579	9.600465	-0.663418	-0.000965	0.096005	-0.006621	1.716886	0.451544	19.344065
8225	0	-0.078311	9.686199	-0.623935	-0.000793	0.096863	-0.006226	1.731811	0.441850	19.357632
8226	0	-0.082931	9.777563	-0.711999	-0.000834	0.097776	-0.007109	1.743654	0.439553	19.376017
8227	0	-0.078092	9.814406	-0.672221	-0.000793	0.098145	-0.006714	1.751997	0.427503	19.391997
8228	0	-0.075827	9.917961	-0.704601	-0.000769	0.099180	-0.007036	1.762062	0.418184	19.401288
8229	0	-0.060259	9.973019	-0.697670	-0.000610	0.099731	-0.006958	1.782285	0.411909	19.413248
8230	0	-0.101749	10.027693	-0.701080	-0.001022	0.100278	-0.006996	1.797658	0.408974	19.428776
8231	0	-0.133423	10.107341	-0.727599	-0.001343	0.101074	-0.007263	1.810914	0.401982	19.436947
8232	0	-0.126165	10.168210	-0.680976	-0.001266	0.101683	-0.006801	1.819886	0.400248	19.448735
8233	0	-0.097207	10.198873	-0.746076	-0.000977	0.101990	-0.007446	1.834855	0.397867	19.462051
8234	0	-0.108186	10.229128	-0.718303	-0.001090	0.102292	-0.007171	1.847451	0.391384	19.476303
8235	0	-0.121238	10.272156	-0.769985	-0.001221	0.102722	-0.007690	1.856849	0.384873	19.477694
8236	0	-0.119292	10.296397	-0.735129	-0.001204	0.102964	-0.007343	1.864566	0.374744	19.484364
8237	0	-0.115703	10.308794	-0.775774	-0.001160	0.103088	-0.007751	1.870496	0.374586	19.488185
8238	0	-0.090856	10.296407	-0.789148	-0.000911	0.102964	-0.007887	1.874593	0.374931	19.486563
8239	0	-0.140359	10.272186	-0.751153	-0.001404	0.102722	-0.007507	1.878445	0.377551	19.478201
8240	0	-0.122253	10.320946	-0.788228	-0.001221	0.103209	-0.007882	1.877643	0.382375	19.475781
8241	0	-0.103986	10.235578	-0.824166	-0.001038	0.102356	-0.008240	1.878825	0.387692	19.472825
8242	0	-0.079747	10.204981	-0.812175	-0.000798	0.102050	-0.008121	1.878164	0.389656	19.467324
8243	0	-0.073502	10.156215	-0.793877	-0.000732	0.101562	-0.007935	1.882039	0.395401	19.462503
8244	0	-0.117276	10.131745	-0.794145	-0.001165	0.101317	-0.007943	1.879198	0.406512	19.465531
8245	0	-0.164824	10.046423	-0.664730	-0.001648	0.100464	-0.006653	1.872178	0.409846	19.455871
8246	0	-0.129165	10.003686	-0.669812	-0.001283	0.100037	-0.006703	1.865348	0.423038	19.445954
8247	0	-0.091929	9.936539	-0.689422	-0.000916	0.099365	-0.006897	1.861382	0.430330	19.436766
8248	0	-0.032200	9.887719	-0.609446	-0.000313	0.098877	-0.006099	1.855574	0.444064	19.427921
8249	0	-0.067700	9.796184	-0.689055	-0.000671	0.097961	-0.006897	1.847226	0.453564	19.419681
8250	0	-0.050510	9.716855	-0.620369	-0.000500	0.097168	-0.006213	1.835131	0.462876	19.412072
8251	0	-0.068302	9.655803	-0.615675	-0.000671	0.096558	-0.006165	1.824999	0.479634	19.405138
8252	0	-0.106091	9.606972	-0.571575	-0.001061	0.096069	-0.005722	1.816790	0.482181	19.389406
8253	0	-0.116849	9.521526	-0.560635	-0.001160	0.095215	-0.005615	1.805403	0.495963	19.371530
8254	0	-0.087933	9.472708	-0.571047	-0.000873	0.094727	-0.005720	1.792847	0.507120	19.363212
8255	0	-0.061194	9.429943	-0.463609	-0.000610	0.094299	-0.004639	1.788806	0.512244	19.355530
8256	0	-0.013223	9.350630	-0.480834	-0.000126	0.093506	-0.004817	1.777243	0.523257	19.341688
8257	0	-0.018676	9.301802	-0.554673	-0.000183	0.093018	-0.005554	1.767028	0.530737	19.335883
8258	0	-0.062323	9.246847	-0.535267	-0.000618	0.092468	-0.005357	1.760989	0.540288	19.324867
8259	0	-0.067041	9.240767	-0.542467	-0.000671	0.092407	-0.005432	1.750749	0.542056	19.321533
8260	0	-0.091465	9.210219	-0.510999	-0.000914	0.092102	-0.005113	1.746562	0.546460	19.308336
8261	0	-0.097586	9.204107	-0.512618	-0.000977	0.092041	-0.005127	1.744603	0.548560	19.302160
8262	0	-0.054958	9.185795	-0.543037	-0.000548	0.091858	-0.005431	1.742484	0.552934	19.301182
8263	0	-0.042383	9.198015	-0.494103	-0.000427	0.091980	-0.004944	1.737823	0.551516	19.302931
8264	0	-0.023586	9.240728	-0.542648	-0.000237	0.092407	-0.005427	1.735559	0.552330	19.302654
8265	0	-0.023862	9.259033	-0.512730	-0.000244	0.092590	-0.005127	1.734837	0.548361	19.297915
8266	0	-0.083613	9.301680	-0.543133	-0.000844	0.093017	-0.005433	1.731415	0.541382	19.303496
8267	0	-0.078550	9.332264	-0.525225	-0.000793	0.093323	-0.005249	1.734126	0.534346	19.300443
8268	0	-0.070859	9.405430	-0.537755	-0.000717	0.094054	-0.005378	1.732490	0.526491	19.310643
8269	0	-0.036161	9.442149	-0.598002	-0.000366	0.094421	-0.005981	1.729463	0.523587	19.317969
8270	0	-0.047145	9.497023	-0.623053	-0.000480	0.094971	-0.006223	1.737587	0.516344	19.324366
8271	0	-0.048094	9.558078	-0.586448	-0.000488	0.095581	-0.005859	1.742469	0.510293	19.327184
8272	0	-0.082756	9.619029	-0.703332	-0.000840	0.096190	-0.007030	1.745686	0.498016	19.332300
8273	0	-0.114658	9.704579	-0.635175	-0.001160	0.097046	-0.006348	1.749253	0.485335	19.331509
8274	0	-0.124841	9.765511	-0.611661	-0.001256	0.097655	-0.006112	1.753225	0.479148	19.336054
8275	0	-0.120976	9.851061	-0.568087	-0.001221	0.098511	-0.005676	1.757132	0.469019	19.349099
8276	0	-0.094683	9.899777	-0.611904	-0.000955	0.098998	-0.006113	1.762717	0.462687	19.357236
8277	0	-0.066603	9.966984	-0.727155	-0.000671	0.099670	-0.007263	1.771083	0.459293	19.361549
8278	0	-0.095707	10.015658	-0.685735	-0.000966	0.100157	-0.006853	1.774588	0.451711	19.369936
8279	0	-0.103071	10.107403	-0.665674	-0.001038	0.101074	-0.006653	1.777650	0.446598	19.376801
8280	0	-0.113874	10.131767	-0.739141	-0.001146	0.101317	-0.007394	1.773683	0.440827	19.381178
8281	0	-0.133531	10.205063	-0.732773	-0.001343	0.102051	-0.007324	1.776362	0.435235	19.387133
8282	0	-0.089854	10.247726	-0.806221	-0.000901	0.102477	-0.008064	1.772847	0.435024	19.388072
8283	0	-0.096832	10.278322	-0.756914	-0.000977	0.102783	-0.007568	1.772492	0.428641	19.391486
8284	0	-0.101494	10.278258	-0.799407	-0.001021	0.102782	-0.007998	1.767470	0.424267	19.391851
8285	0	-0.109454	10.296671	-0.768568	-0.001099	0.102966	-0.007690	1.761053	0.422538	19.389764
8286	0	-0.108577	10.321069	-0.731299	-0.001091	0.103210	-0.007316	1.757105	0.419622	19.384436
8287	0	-0.127953	10.302764	-0.701508	-0.001282	0.103027	-0.007019	1.751550	0.420009	19.383905
8288	0	-0.109366	10.272273	-0.706441	-0.001095	0.102722	-0.007072	1.741627	0.421663	19.371727
8289	0	-0.097372	10.247870	-0.762076	-0.000977	0.102478	-0.007629	1.730858	0.421332	19.366379
8290	0	-0.109885	10.205219	-0.754525	-0.001094	0.102052	-0.007552	1.722119	0.429788	19.354972
8291	0	-0.122027	10.144076	-0.756405	-0.001221	0.101440	-0.007568	1.716175	0.432145	19.350047
8292	0	-0.110476	10.119693	-0.730673	-0.001099	0.101196	-0.007317	1.704077	0.441978	19.339164
8293	0	-0.116244	10.040354	-0.737522	-0.001160	0.100403	-0.007385	1.691597	0.447995	19.338560
8294	0	-0.104463	10.028212	-0.711523	-0.001043	0.100282	-0.007121	1.684007	0.452426	19.327123
8295	0	-0.098253	9.942674	-0.682820	-0.000977	0.099426	-0.006836	1.674274	0.462298	19.312309
8296	0	-0.099530	9.893856	-0.650587	-0.000989	0.098938	-0.006516	1.662181	0.472619	19.302477
8297	0	-0.079941	9.814541	-0.590496	-0.000793	0.098145	-0.005920	1.643221	0.482655	19.288859
8298	0	-0.044767	9.716981	-0.569194	-0.000440	0.097169	-0.005708	1.623570	0.495164	19.281145
8299	0	-0.067568	9.674141	-0.529707	-0.000671	0.096741	-0.005310	1.607201	0.503373	19.269595
8300	0	-0.093123	9.607096	-0.569932	-0.000925	0.096070	-0.005712	1.591513	0.513656	19.266981
8301	0	-0.061476	9.527686	-0.596537	-0.000610	0.095276	-0.005981	1.571215	0.521992	19.255281
8302	0	-0.074594	9.454520	-0.538632	-0.000742	0.094544	-0.005401	1.552857	0.529911	19.250194
8303	0	-0.061459	9.417825	-0.627111	-0.000610	0.094177	-0.006287	1.532958	0.538002	19.240252
8304	0	-0.080408	9.356935	-0.673656	-0.000802	0.093569	-0.006744	1.522326	0.543368	19.233448
8305	0	-0.079428	9.356753	-0.597144	-0.000793	0.093567	-0.005981	1.508885	0.547221	19.238258
8306	0	-0.079298	9.295797	-0.540520	-0.000795	0.092957	-0.005413	1.498122	0.547247	19.236115
8307	0	-0.036841	9.252993	-0.560464	-0.000366	0.092529	-0.005615	1.483802	0.552810	19.237714
8308	0	-0.054956	9.246962	-0.473245	-0.000554	0.092469	-0.004740	1.473498	0.550023	19.240258
8309	0	-0.072696	9.210232	-0.487857	-0.000732	0.092102	-0.004883	1.467055	0.546154	19.238691
8310	0	-0.065599	9.222452	-0.523506	-0.000661	0.092224	-0.005241	1.457951	0.542899	19.240927
8311	0	-0.024161	9.222430	-0.512379	-0.000244	0.092224	-0.005127	1.452759	0.542551	19.244050
8312	0	-0.042467	9.228538	-0.536132	-0.000422	0.092285	-0.005365	1.446482	0.548073	19.246647
8313	0	-0.060546	9.259051	-0.530758	-0.000610	0.092590	-0.005310	1.442181	0.544861	19.249341
8314	0	-0.114262	9.320077	-0.506134	-0.001150	0.093201	-0.005061	1.441136	0.538431	19.250417
8315	0	-0.115622	9.338395	-0.518591	-0.001160	0.093384	-0.005188	1.437199	0.536916	19.256444
8316	0	-0.084060	9.387224	-0.518232	-0.000848	0.093872	-0.005184	1.433606	0.530869	19.261080
8317	0	-0.036245	9.448237	-0.561633	-0.000366	0.094482	-0.005615	1.433611	0.529069	19.269856
8318	0	-0.016928	9.490870	-0.537451	-0.000176	0.094909	-0.005374	1.432915	0.523119	19.279948
8319	0	-0.041441	9.576397	-0.635134	-0.000427	0.095764	-0.006348	1.435938	0.510522	19.291214
8320	0	-0.106305	9.619032	-0.605400	-0.001073	0.096190	-0.006050	1.439005	0.501467	19.303549
8321	0	-0.127391	9.704543	-0.641729	-0.001282	0.097046	-0.006409	1.447713	0.494978	19.313515
8322	0	-0.131986	9.753188	-0.661723	-0.001328	0.097532	-0.006610	1.454916	0.488773	19.322959
8323	0	-0.120868	9.820544	-0.702286	-0.001221	0.098206	-0.007019	1.457961	0.477564	19.331564
8324	0	-0.100852	9.887568	-0.678797	-0.001014	0.098876	-0.006783	1.462861	0.474272	19.339959
8325	0	-0.084464	9.954813	-0.702326	-0.000854	0.099548	-0.007019	1.466358	0.465745	19.349713
8326	0	-0.131298	9.997398	-0.679520	-0.001324	0.099975	-0.006783	1.478365	0.456237	19.362337
8327	0	-0.109153	10.070756	-0.690469	-0.001099	0.100708	-0.006897	1.485836	0.450970	19.366153
8328	0	-0.089433	10.125474	-0.710687	-0.000901	0.101255	-0.007096	1.496438	0.445971	19.375184
8329	0	-0.085305	10.174537	-0.720567	-0.000854	0.101746	-0.007202	1.499095	0.447149	19.379688
8330	0	-0.102142	10.204976	-0.709064	-0.001035	0.102050	-0.007088	1.501140	0.435056	19.381764
8331	0	-0.133467	10.211148	-0.720844	-0.001343	0.102112	-0.007202	1.506852	0.428787	19.393570
8332	0	-0.101623	10.247678	-0.715936	-0.001021	0.102477	-0.007154	1.511089	0.425864	19.396534
8333	0	-0.091388	10.259977	-0.696311	-0.000916	0.102600	-0.006958	1.515543	0.426849	19.400259
8334	0	-0.079055	10.247705	-0.794537	-0.000791	0.102477	-0.007945	1.514641	0.429637	19.406930
8335	0	-0.109554	10.290525	-0.708086	-0.001099	0.102905	-0.007080	1.514319	0.429045	19.414659
8336	0	-0.066760	10.259928	-0.707980	-0.000666	0.102599	-0.007082	1.510789	0.434092	19.412246
8337	0	-0.128083	10.217313	-0.701510	-0.001282	0.102173	-0.007019	1.505272	0.435957	19.414245
8338	0	-0.079560	10.211216	-0.755582	-0.000793	0.102112	-0.007561	1.498689	0.442295	19.412040
8339	0	-0.079460	10.144028	-0.750922	-0.000793	0.101440	-0.007507	1.499760	0.446441	19.411445
8340	0	-0.116505	10.095129	-0.702103	-0.001163	0.100951	-0.007023	1.496732	0.452218	19.404969
8341	0	-0.128420	10.034222	-0.695140	-0.001282	0.100342	-0.006958	1.488233	0.457950	19.400828
8342	0	-0.128704	9.960971	-0.694093	-0.001287	0.099609	-0.006946	1.481946	0.460406	19.389306
8343	0	-0.092640	9.948737	-0.610077	-0.000916	0.099487	-0.006104	1.477844	0.475928	19.383585
8344	0	-0.088341	9.857145	-0.646893	-0.000876	0.098572	-0.006465	1.481474	0.486980	19.376037
8345	0	-0.055536	9.814496	-0.542385	-0.000549	0.098145	-0.005432	1.470782	0.497079	19.369377
8346	0	-0.081190	9.747340	-0.583809	-0.000806	0.097473	-0.005843	1.463781	0.507157	19.366345
8347	0	-0.110858	9.649707	-0.652180	-0.001099	0.096497	-0.006531	1.452252	0.521912	19.356453
8348	0	-0.112326	9.637448	-0.608599	-0.001119	0.096375	-0.006086	1.450841	0.530349	19.350038
8349	0	-0.067732	9.564218	-0.488020	-0.000671	0.095642	-0.004883	1.446709	0.540576	19.341468
8350	0	-0.080921	9.472659	-0.554847	-0.000806	0.094727	-0.005549	1.444503	0.547615	19.339951
8351	0	-0.037311	9.460483	-0.530353	-0.000366	0.094604	-0.005310	1.435522	0.558974	19.339200
8352	0	-0.086790	9.381132	-0.523163	-0.000869	0.093811	-0.005237	1.428414	0.560948	19.330679
8353	0	-0.060975	9.368915	-0.524575	-0.000610	0.093689	-0.005249	1.423381	0.563285	19.322167
8354	0	-0.043230	9.356701	-0.493542	-0.000426	0.093567	-0.004938	1.418956	0.573641	19.321610
8355	0	-0.036726	9.301768	-0.524723	-0.000366	0.093018	-0.005249	1.415630	0.577919	19.315384
8356	0	-0.079088	9.271227	-0.463941	-0.000796	0.092712	-0.004636	1.418923	0.574152	19.313621
8357	0	-0.079823	9.259019	-0.500668	-0.000793	0.092590	-0.005005	1.419845	0.582808	19.319178
8358	0	-0.086782	9.265019	-0.495128	-0.000865	0.092650	-0.004948	1.423097	0.589173	19.320066
8359	0	-0.066626	9.271246	-0.543180	-0.000671	0.092712	-0.005432	1.421395	0.585655	19.323782
8360	0	-0.041462	9.289533	-0.488653	-0.000418	0.092896	-0.004883	1.424767	0.584750	19.322195
8361	0	-0.054151	9.320038	-0.482853	-0.000549	0.093201	-0.004822	1.431832	0.578029	19.320166
8362	0	-0.096244	9.332149	-0.429318	-0.000961	0.093322	-0.004287	1.438430	0.582234	19.324716
8363	0	-0.096865	9.350546	-0.507485	-0.000977	0.093506	-0.005066	1.448077	0.575374	19.329713
8364	0	-0.083552	9.399300	-0.545396	-0.000839	0.093993	-0.005450	1.451241	0.573617	19.338943
8365	0	-0.084709	9.448200	-0.556252	-0.000854	0.094482	-0.005554	1.459981	0.567428	19.347788
8366	0	-0.095522	9.515253	-0.545623	-0.000962	0.095153	-0.005449	1.466965	0.561733	19.352883
8367	0	-0.053947	9.594644	-0.605642	-0.000549	0.095947	-0.006042	1.482240	0.552762	19.360121
8368	0	-0.125426	9.637168	-0.578317	-0.001263	0.096373	-0.005766	1.501335	0.545525	19.367186
8369	0	-0.096955	9.710617	-0.556871	-0.000977	0.097107	-0.005554	1.517025	0.539970	19.378369
8370	0	-0.077614	9.795872	-0.620723	-0.000780	0.097960	-0.006194	1.530975	0.538098	19.390460
8371	0	-0.053899	9.826585	-0.623838	-0.000549	0.098267	-0.006226	1.544445	0.528786	19.401732
8372	0	-0.070408	9.863004	-0.626596	-0.000712	0.098631	-0.006251	1.560017	0.521874	19.412283
8373	0	-0.090924	9.960845	-0.660664	-0.000916	0.099609	-0.006592	1.575738	0.517447	19.421938
8374	0	-0.125854	9.985115	-0.663131	-0.001269	0.099852	-0.006622	1.584683	0.507884	19.429097
8375	0	-0.139117	10.027997	-0.648473	-0.001404	0.100281	-0.006470	1.600368	0.496223	19.439455
8376	0	-0.137495	10.094963	-0.657145	-0.001379	0.100950	-0.006561	1.610495	0.494396	19.446782
8377	0	-0.121389	10.156168	-0.715394	-0.001221	0.101562	-0.007141	1.623596	0.489553	19.453289
8378	0	-0.119980	10.155989	-0.638605	-0.001207	0.101561	-0.006373	1.636457	0.483823	19.461150
8379	0	-0.103549	10.180595	-0.715124	-0.001038	0.101807	-0.007141	1.646504	0.484284	19.468340
8380	0	-0.066347	10.223126	-0.705083	-0.000668	0.102232	-0.007040	1.657386	0.482588	19.465820
8381	0	-0.067194	10.223343	-0.745251	-0.000671	0.102234	-0.007446	1.663126	0.486078	19.467252
8382	0	-0.060714	10.210939	-0.685745	-0.000612	0.102110	-0.006849	1.671070	0.483254	19.464456
8383	0	-0.128019	10.192810	-0.696727	-0.001282	0.101929	-0.006958	1.680354	0.484446	19.458567
8384	0	-0.158755	10.204872	-0.764975	-0.001584	0.102049	-0.007648	1.680673	0.491264	19.454051
8385	0	-0.152992	10.180613	-0.739143	-0.001526	0.101807	-0.007385	1.686422	0.498694	19.455155
8386	0	-0.099009	10.168239	-0.752274	-0.000985	0.101683	-0.007520	1.688762	0.507180	19.447952
8387	0	-0.067297	10.101309	-0.756948	-0.000671	0.101013	-0.007568	1.688881	0.511876	19.445522
8388	0	-0.104483	10.040130	-0.721254	-0.001041	0.100402	-0.007205	1.696298	0.518675	19.446150
8389	0	-0.116129	10.015865	-0.665313	-0.001160	0.100159	-0.006653	1.695563	0.523518	19.440406
8390	0	-0.153210	9.960852	-0.622442	-0.001530	0.099608	-0.006227	1.692281	0.529451	19.429812
8391	0	-0.128474	9.912126	-0.646656	-0.001282	0.099121	-0.006470	1.687649	0.535991	19.422056
8392	0	-0.111531	9.863285	-0.591224	-0.001105	0.098633	-0.005915	1.683741	0.550653	19.416077
8393	0	-0.049169	9.790073	-0.621995	-0.000488	0.097900	-0.006226	1.675984	0.557648	19.413702
8394	0	-0.086627	9.704605	-0.621222	-0.000862	0.097046	-0.006215	1.671556	0.565624	19.407447
8395	0	-0.091651	9.674092	-0.597803	-0.000916	0.096741	-0.005981	1.666449	0.569874	19.404340
8396	0	-0.111254	9.619164	-0.609110	-0.001101	0.096191	-0.006097	1.658632	0.586109	19.396906
8397	0	-0.110594	9.570330	-0.554967	-0.001099	0.095703	-0.005554	1.652237	0.598050	19.384345
8398	0	-0.093358	9.509265	-0.554734	-0.000931	0.095093	-0.005546	1.653227	0.604529	19.376346
8399	0	-0.097644	9.442135	-0.561585	-0.000977	0.094421	-0.005615	1.652911	0.607510	19.365116
8400	0	-0.061226	9.405426	-0.555525	-0.000610	0.094054	-0.005556	1.650710	0.612920	19.358447
8401	0	-0.060975	9.368899	-0.518758	-0.000610	0.093689	-0.005188	1.649052	0.615321	19.348998
8402	0	-0.066768	9.350608	-0.603935	-0.000670	0.093506	-0.006042	1.643931	0.614872	19.348873
8403	0	-0.048699	9.320071	-0.494344	-0.000488	0.093201	-0.004944	1.642270	0.616463	19.338467
8404	0	-0.091285	9.283430	-0.574028	-0.000914	0.092834	-0.005737	1.644699	0.618468	19.331447
8405	0	-0.085415	9.301725	-0.549878	-0.000854	0.093018	-0.005493	1.650428	0.621083	19.328241
8406	0	-0.103561	9.301643	-0.563031	-0.001038	0.093017	-0.005627	1.653581	0.621533	19.330481
8407	0	-0.054296	9.301754	-0.512837	-0.000549	0.093018	-0.005127	1.653993	0.616626	19.332895
8408	0	-0.059663	9.301637	-0.543942	-0.000598	0.093017	-0.005435	1.658113	0.617876	19.331164
8409	0	-0.036003	9.374970	-0.598646	-0.000366	0.093750	-0.005981	1.662865	0.613187	19.336701
8410	0	-0.101790	9.380998	-0.581189	-0.001026	0.093810	-0.005809	1.665209	0.605969	19.341300
8411	0	-0.121196	9.417710	-0.519269	-0.001221	0.094177	-0.005188	1.669506	0.598164	19.346631
8412	0	-0.119681	9.454249	-0.526026	-0.001204	0.094543	-0.005259	1.670222	0.592938	19.346345
8413	0	-0.066351	9.521448	-0.568324	-0.000671	0.095215	-0.005676	1.677040	0.586115	19.361091
8414	0	-0.046264	9.570205	-0.605954	-0.000473	0.095702	-0.006057	1.678900	0.576513	19.364591
8415	0	-0.066316	9.619090	-0.617341	-0.000671	0.096191	-0.006165	1.687922	0.569455	19.374837
8416	0	-0.083049	9.667718	-0.704634	-0.000838	0.096678	-0.007037	1.697302	0.563063	19.385099
8417	0	-0.114849	9.753385	-0.672063	-0.001160	0.097534	-0.006714	1.703734	0.552762	19.393341
8418	0	-0.131403	9.777717	-0.654939	-0.001321	0.097777	-0.006545	1.707356	0.547639	19.398917
8419	0	-0.121326	9.851039	-0.641551	-0.001221	0.098511	-0.006409	1.713796	0.541805	19.408011
8420	0	-0.089165	9.899769	-0.630828	-0.000901	0.098998	-0.006301	1.720723	0.533457	19.421696
8421	0	-0.097029	9.936453	-0.666429	-0.000977	0.099365	-0.006653	1.732355	0.528980	19.435576
8422	0	-0.107692	9.997317	-0.699053	-0.001086	0.099974	-0.006982	1.740706	0.521103	19.448664
8423	0	-0.084380	10.040244	-0.696494	-0.000854	0.100403	-0.006958	1.747141	0.511754	19.454938
8424	0	-0.101279	10.101152	-0.716598	-0.001017	0.101012	-0.007155	1.757603	0.510241	19.463213
8425	0	-0.115646	10.125710	-0.751082	-0.001160	0.101257	-0.007507	1.760149	0.509494	19.466507
8426	0	-0.133364	10.150021	-0.782468	-0.001337	0.101501	-0.007820	1.763921	0.508549	19.466648
8427	0	-0.109533	10.162327	-0.732845	-0.001099	0.101624	-0.007324	1.767399	0.507758	19.468676
8428	0	-0.121101	10.168321	-0.770496	-0.001215	0.101684	-0.007699	1.772678	0.506176	19.477245
8429	0	-0.097201	10.192867	-0.775262	-0.000977	0.101929	-0.007751	1.772656	0.503981	19.480294
8430	0	-0.096287	10.186696	-0.726334	-0.000968	0.101867	-0.007266	1.768224	0.501139	19.484428
8431	0	-0.115697	10.186738	-0.714577	-0.001160	0.101868	-0.007141	1.772126	0.501023	19.485677
8432	0	-0.109243	10.174496	-0.726864	-0.001094	0.101745	-0.007273	1.766196	0.502333	19.485527
8433	0	-0.139858	10.131846	-0.695759	-0.001404	0.101318	-0.006958	1.764446	0.499391	19.484373
8434	0	-0.096709	10.119675	-0.792864	-0.000967	0.101196	-0.007935	1.756496	0.502404	19.480703
8435	0	-0.091993	10.076929	-0.738134	-0.000916	0.100769	-0.007385	1.750880	0.510381	19.475838
8436	0	-0.111262	10.015932	-0.700167	-0.001108	0.100159	-0.007011	1.738616	0.518498	19.466661
8437	0	-0.140666	9.973187	-0.750120	-0.001404	0.099731	-0.007507	1.730321	0.524718	19.469003
8438	0	-0.153905	9.924353	-0.669530	-0.001532	0.099243	-0.006702	1.720997	0.536348	19.462321
8439	0	-0.086124	9.893832	-0.676920	-0.000854	0.098938	-0.006775	1.713164	0.547142	19.462356
8440	0	-0.075350	9.790078	-0.620803	-0.000746	0.097900	-0.006215	1.703733	0.559259	19.453210
8441	0	-0.049456	9.765683	-0.566581	-0.000488	0.097656	-0.005676	1.690217	0.569689	19.446937
8442	0	-0.050786	9.710844	-0.613522	-0.000502	0.097108	-0.006145	1.678048	0.580125	19.436921
8443	0	-0.079968	9.643645	-0.590491	-0.000793	0.096436	-0.005920	1.658402	0.590552	19.433121
8444	0	-0.117935	9.576548	-0.600463	-0.001172	0.095765	-0.006012	1.648527	0.602377	19.422467
8445	0	-0.128465	9.497140	-0.700913	-0.001282	0.094971	-0.007019	1.635490	0.608891	19.412562
8446	0	-0.104955	9.472815	-0.582884	-0.001043	0.094728	-0.005840	1.620452	0.619499	19.404155
8447	0	-0.079570	9.442186	-0.554585	-0.000793	0.094421	-0.005554	1.609123	0.625329	19.402156
8448	0	-0.055635	9.393349	-0.516448	-0.000554	0.093933	-0.005172	1.598987	0.631225	19.393830
8449	0	-0.049424	9.381138	-0.579224	-0.000488	0.093811	-0.005798	1.590236	0.641504	19.387464
8450	0	-0.043885	9.368968	-0.546955	-0.000440	0.093689	-0.005482	1.574057	0.643593	19.383788
8451	0	-0.024524	9.326202	-0.536574	-0.000244	0.093262	-0.005371	1.566198	0.648027	19.376908
8452	0	-0.061329	9.307897	-0.596544	-0.000613	0.093079	-0.005971	1.558064	0.651063	19.377256
8453	0	-0.072982	9.295679	-0.579476	-0.000732	0.092957	-0.005798	1.552360	0.650861	19.375611
8454	0	-0.066147	9.307883	-0.597204	-0.000667	0.093079	-0.005975	1.547575	0.647421	19.377758
8455	0	-0.048899	9.301766	-0.591908	-0.000488	0.093018	-0.005920	1.544564	0.651209	19.379223
8456	0	-0.060808	9.301806	-0.554475	-0.000612	0.093018	-0.005552	1.533899	0.648988	19.380357
8457	0	-0.091146	9.362824	-0.591615	-0.000916	0.093628	-0.005920	1.527258	0.646902	19.382241
8458	0	-0.114928	9.417722	-0.572970	-0.001152	0.094177	-0.005729	1.527088	0.646480	19.382224
8459	0	-0.085215	9.448248	-0.561454	-0.000854	0.094482	-0.005615	1.524805	0.646504	19.386341
8460	0	-0.054013	9.478764	-0.591928	-0.000546	0.094788	-0.005919	1.523199	0.642927	19.388807
8461	0	-0.029881	9.527616	-0.579399	-0.000305	0.095276	-0.005798	1.516541	0.638151	19.392174
8462	0	-0.052467	9.570330	-0.621539	-0.000537	0.095703	-0.006217	1.513147	0.626364	19.397313
8463	0	-0.096571	9.631376	-0.640615	-0.000977	0.096313	-0.006409	1.508674	0.616353	19.405111
8464	0	-0.119278	9.686296	-0.670790	-0.001200	0.096863	-0.006709	1.505875	0.611071	19.406611
8465	0	-0.133428	9.716780	-0.665698	-0.001343	0.097168	-0.006653	1.509257	0.603947	19.417320
8466	0	-0.101836	9.777732	-0.654054	-0.001021	0.097777	-0.006539	1.509118	0.603235	19.425185
8467	0	-0.048176	9.881595	-0.683600	-0.000488	0.098816	-0.006836	1.507619	0.598499	19.441270
8468	0	-0.046590	9.912105	-0.641110	-0.000476	0.099121	-0.006410	1.507806	0.589791	19.454354
8469	0	-0.066322	9.985344	-0.677686	-0.000671	0.099854	-0.006775	1.508541	0.583269	19.468151
8470	0	-0.077034	10.052373	-0.660064	-0.000777	0.100524	-0.006597	1.511703	0.578245	19.480123
8471	0	-0.115283	10.058611	-0.671239	-0.001160	0.100586	-0.006714	1.508542	0.573336	19.488621
8472	0	-0.120167	10.064708	-0.689354	-0.001207	0.100647	-0.006894	1.506525	0.569795	19.492042
8473	0	-0.121437	10.150154	-0.683596	-0.001221	0.101501	-0.006836	1.505148	0.565565	19.493010
8474	0	-0.126332	10.150147	-0.750928	-0.001269	0.101501	-0.007508	1.504859	0.561698	19.498669
8475	0	-0.115769	10.162403	-0.768423	-0.001160	0.101624	-0.007690	1.496518	0.562405	19.501390
8476	0	-0.090865	10.186780	-0.724943	-0.000912	0.101868	-0.007251	1.493644	0.561894	19.506133
8477	0	-0.109346	10.156267	-0.738367	-0.001099	0.101562	-0.007385	1.490603	0.559012	19.505050
8478	0	-0.090590	10.205093	-0.713618	-0.000906	0.102051	-0.007138	1.487011	0.561856	19.505960
8479	0	-0.122036	10.174575	-0.652852	-0.001221	0.101746	-0.006531	1.483178	0.564419	19.511023
8480	0	-0.103495	10.144087	-0.700922	-0.001038	0.101440	-0.007015	1.475090	0.564383	19.510653
8481	0	-0.091823	10.107462	-0.744046	-0.000916	0.101074	-0.007446	1.467274	0.570394	19.507739
8482	0	-0.049580	10.150210	-0.748715	-0.000494	0.101501	-0.007496	1.456164	0.575358	19.507683
8483	0	-0.115961	10.046464	-0.719130	-0.001160	0.100464	-0.007202	1.442727	0.578278	19.499011
8484	0	-0.164682	10.016005	-0.705368	-0.001648	0.100160	-0.007059	1.435523	0.579992	19.491684
8485	0	-0.104393	9.967081	-0.664589	-0.001038	0.099670	-0.006653	1.426459	0.590296	19.479526
8486	0	-0.118244	9.899966	-0.730074	-0.001173	0.098999	-0.007311	1.413691	0.604145	19.468910
8487	0	-0.085932	9.875482	-0.647001	-0.000854	0.098755	-0.006470	1.412947	0.612793	19.463508
8488	0	-0.056502	9.808308	-0.591188	-0.000560	0.098083	-0.005921	1.400679	0.621919	19.459284
8489	0	-0.055293	9.716843	-0.566809	-0.000549	0.097168	-0.005676	1.389818	0.629208	19.456550
8490	0	-0.080308	9.710737	-0.534667	-0.000801	0.097107	-0.005355	1.378980	0.634675	19.451357
8491	0	-0.079576	9.643612	-0.554383	-0.000793	0.096436	-0.005554	1.365518	0.640508	19.445322
8492	0	-0.123042	9.564343	-0.528180	-0.001225	0.095643	-0.005290	1.354573	0.649575	19.436457
8493	0	-0.073404	9.564241	-0.475409	-0.000732	0.095642	-0.004761	1.345492	0.654758	19.425034
8494	0	-0.037363	9.491019	-0.522698	-0.000370	0.094910	-0.005237	1.332712	0.662330	19.414420
8495	0	-0.037297	9.454404	-0.548269	-0.000366	0.094543	-0.005493	1.318757	0.673528	19.412902
8496	0	-0.032207	9.436148	-0.522574	-0.000319	0.094361	-0.005229	1.313556	0.679739	19.408342
8497	0	-0.055138	9.381109	-0.530896	-0.000549	0.093811	-0.005310	1.310962	0.685287	19.405445
8498	0	-0.092012	9.332191	-0.518422	-0.000920	0.093322	-0.005186	1.307520	0.688173	19.395022
8499	0	-0.122528	9.320102	-0.518080	-0.001221	0.093201	-0.005188	1.297493	0.696840	19.392189
8500	0	-0.056108	9.338400	-0.535292	-0.000559	0.093384	-0.005357	1.291513	0.702615	19.386097
8501	0	-0.054793	9.332270	-0.555523	-0.000549	0.093323	-0.005554	1.291547	0.703953	19.380273
8502	0	-0.054881	9.319965	-0.494801	-0.000547	0.093200	-0.004947	1.291886	0.708710	19.377435
8503	0	-0.048726	9.307846	-0.476390	-0.000488	0.093079	-0.004761	1.294540	0.710570	19.371692
8504	0	-0.030134	9.368806	-0.525499	-0.000304	0.093688	-0.005256	1.292296	0.709920	19.376564
8505	0	-0.048274	9.411612	-0.451913	-0.000488	0.094116	-0.004517	1.293969	0.705995	19.381194
8506	0	-0.090087	9.429839	-0.415637	-0.000905	0.094298	-0.004156	1.292937	0.703897	19.381348
8507	0	-0.078627	9.472652	-0.525082	-0.000793	0.094727	-0.005249	1.293754	0.698136	19.384678
8508	0	-0.083674	9.490878	-0.580160	-0.000840	0.094909	-0.005802	1.291736	0.696910	19.381404
8509	0	-0.029961	9.539763	-0.677964	-0.000305	0.095398	-0.006775	1.296039	0.693132	19.386497
8510	0	-0.071511	9.588490	-0.672944	-0.000722	0.095885	-0.006723	1.301898	0.687900	19.384758
8511	0	-0.078820	9.637422	-0.616976	-0.000793	0.096375	-0.006165	1.306595	0.684483	19.392631
8512	0	-0.114245	9.680039	-0.599998	-0.001149	0.096801	-0.005992	1.314735	0.679418	19.395458
8513	0	-0.115311	9.753389	-0.592641	-0.001160	0.097534	-0.005920	1.320338	0.674575	19.401714
8514	0	-0.114053	9.808219	-0.520843	-0.001147	0.098083	-0.005200	1.328373	0.669608	19.401841
8515	0	-0.054275	9.851041	-0.641434	-0.000549	0.098511	-0.006409	1.333545	0.664860	19.403466
8516	0	-0.059076	9.911996	-0.678966	-0.000598	0.099120	-0.006786	1.336001	0.659450	19.409604
8517	0	-0.054377	9.979205	-0.629387	-0.000549	0.099792	-0.006287	1.342919	0.655938	19.417627
8518	0	-0.132559	10.003504	-0.637424	-0.001332	0.100036	-0.006363	1.354417	0.651122	19.428756
8519	0	-0.158030	10.034166	-0.641254	-0.001587	0.100342	-0.006409	1.357421	0.646471	19.435194
8520	0	-0.132356	10.082864	-0.721871	-0.001330	0.100829	-0.007211	1.365149	0.641648	19.438918
8521	0	-0.127380	10.113514	-0.702217	-0.001282	0.101135	-0.007019	1.367276	0.635568	19.448133
8522	0	-0.083628	10.162212	-0.727663	-0.000839	0.101623	-0.007270	1.373612	0.635162	19.447103
8523	0	-0.103481	10.162303	-0.702675	-0.001038	0.101624	-0.007019	1.381069	0.634958	19.445463
8524	0	-0.078783	10.143821	-0.710081	-0.000789	0.101439	-0.007096	1.384909	0.636908	19.442046
8525	0	-0.085242	10.186772	-0.695759	-0.000854	0.101868	-0.006958	1.383187	0.637515	19.444162
8526	0	-0.084933	10.174526	-0.678023	-0.000851	0.101746	-0.006775	1.387896	0.638924	19.443358
8527	0	-0.103776	10.162336	-0.641138	-0.001038	0.101624	-0.006409	1.389662	0.642050	19.444021
8528	0	-0.122459	10.168344	-0.672178	-0.001222	0.101684	-0.006720	1.390890	0.648288	19.443569
8529	0	-0.097806	10.119588	-0.702479	-0.000977	0.101196	-0.007019	1.396182	0.652919	19.441905
8530	0	-0.080327	10.125578	-0.697827	-0.000797	0.101256	-0.006970	1.403901	0.662639	19.438090
8531	0	-0.061206	10.064689	-0.702015	-0.000610	0.100647	-0.007019	1.403982	0.667532	19.429700
8532	0	-0.056036	10.015785	-0.750813	-0.000553	0.100158	-0.007510	1.400480	0.678680	19.420881
8533	0	-0.110318	9.960935	-0.653032	-0.001099	0.099609	-0.006531	1.398800	0.686863	19.419396
8534	0	-0.129862	9.905908	-0.634662	-0.001291	0.099059	-0.006348	1.396476	0.698331	19.414164
8535	0	-0.128641	9.869390	-0.543012	-0.001282	0.098694	-0.005432	1.393075	0.706877	19.405392
8536	0	-0.074536	9.808361	-0.634161	-0.000742	0.098083	-0.006344	1.389355	0.713874	19.398214
8537	0	-0.073465	9.765634	-0.543022	-0.000732	0.097656	-0.005432	1.385923	0.719539	19.395721
8538	0	-0.116621	9.698484	-0.609978	-0.001164	0.096985	-0.006100	1.384915	0.724661	19.386762
8539	0	-0.067646	9.637439	-0.598288	-0.000671	0.096375	-0.005981	1.385400	0.733649	19.382959
8540	0	-0.087134	9.600759	-0.530744	-0.000865	0.096007	-0.005313	1.377717	0.744328	19.373353
8541	0	-0.098327	9.539789	-0.604240	-0.000977	0.095398	-0.006042	1.376476	0.755382	19.366237
8542	0	-0.080810	9.527469	-0.543606	-0.000807	0.095275	-0.005432	1.380039	0.760009	19.359835
8543	0	-0.122291	9.448219	-0.598461	-0.001221	0.094482	-0.005981	1.382714	0.765667	19.353714
8544	0	-0.086215	9.435934	-0.580559	-0.000859	0.094359	-0.005805	1.382214	0.772155	19.351299
8545	0	-0.067334	9.393313	-0.543139	-0.000671	0.093933	-0.005432	1.380049	0.777488	19.347730
8546	0	-0.037004	9.368781	-0.458089	-0.000370	0.093688	-0.004577	1.383854	0.780353	19.351762
8547	0	-0.073151	9.350574	-0.482425	-0.000732	0.093506	-0.004822	1.385609	0.782220	19.348947
8548	0	-0.066920	9.374867	-0.507869	-0.000670	0.093749	-0.005072	1.392923	0.783649	19.348438
8549	0	-0.054545	9.344462	-0.531397	-0.000549	0.093445	-0.005310	1.396401	0.781825	19.351113
8550	0	-0.053984	9.344378	-0.599173	-0.000543	0.093444	-0.005990	1.397137	0.781272	19.349589
8551	0	-0.048970	9.338326	-0.574585	-0.000488	0.093384	-0.005737	1.406292	0.785877	19.355495
8552	0	-0.079286	9.362582	-0.588020	-0.000796	0.093626	-0.005877	1.409439	0.784531	19.356349
8553	0	-0.078927	9.405456	-0.568707	-0.000793	0.094055	-0.005676	1.421187	0.782236	19.360696
8554	0	-0.071660	9.435794	-0.534194	-0.000725	0.094358	-0.005332	1.431820	0.775029	19.368659
8555	0	-0.054388	9.484816	-0.598941	-0.000549	0.094849	-0.005981	1.440094	0.771342	19.370767
8556	0	-0.083827	9.533477	-0.606320	-0.000844	0.095335	-0.006059	1.444064	0.767247	19.382207
8557	0	-0.102999	9.545859	-0.592811	-0.001038	0.095459	-0.005920	1.451862	0.760919	19.388744
8558	0	-0.064645	9.588481	-0.588420	-0.000656	0.095885	-0.005876	1.460769	0.752193	19.394360
8559	0	-0.097005	9.631258	-0.630136	-0.000977	0.096313	-0.006287	1.476880	0.747262	19.402912
8560	0	-0.089437	9.698140	-0.638849	-0.000903	0.096982	-0.006378	1.487627	0.739734	19.410002
8561	0	-0.078158	9.765545	-0.654421	-0.000793	0.097656	-0.006531	1.501984	0.728630	19.416108
8562	0	-0.076623	9.801982	-0.687449	-0.000770	0.098021	-0.006864	1.513269	0.727485	19.423061
8563	0	-0.103107	9.850994	-0.703120	-0.001038	0.098511	-0.007019	1.525825	0.722684	19.439227
8564	0	-0.132846	9.881319	-0.687297	-0.001330	0.098814	-0.006861	1.538546	0.723272	19.447435
8565	0	-0.103295	9.966969	-0.666431	-0.001038	0.099670	-0.006653	1.550277	0.720715	19.457335
8566	0	-0.132793	9.991209	-0.674717	-0.001334	0.099913	-0.006738	1.559584	0.716300	19.470954
8567	0	-0.108910	10.034111	-0.733499	-0.001099	0.100342	-0.007324	1.570463	0.708282	19.478216
8568	0	-0.119515	10.058374	-0.747312	-0.001202	0.100584	-0.007468	1.574714	0.703775	19.481220
8569	0	-0.096998	10.107401	-0.659604	-0.000977	0.101074	-0.006592	1.578201	0.699185	19.482909
8570	0	-0.102387	10.107309	-0.666523	-0.001025	0.101073	-0.006662	1.580187	0.700594	19.480398
8571	0	-0.109054	10.144003	-0.702606	-0.001099	0.101440	-0.007019	1.586696	0.694291	19.487932
8572	0	-0.101541	10.150046	-0.679094	-0.001022	0.101501	-0.006789	1.587352	0.689372	19.489240
8573	0	-0.140170	10.143993	-0.727057	-0.001404	0.101440	-0.007263	1.594324	0.689848	19.497262
8574	0	-0.122317	10.137704	-0.691763	-0.001217	0.101377	-0.006912	1.599142	0.699810	19.499408
8575	0	-0.085697	10.113489	-0.696305	-0.000854	0.101135	-0.006958	1.603488	0.705451	19.504501
8576	0	-0.098546	10.082849	-0.758682	-0.000982	0.100829	-0.007579	1.611264	0.711927	19.502910
8577	0	-0.104128	10.064711	-0.768810	-0.001038	0.100647	-0.007690	1.607367	0.718990	19.500437
8578	0	-0.098444	10.040287	-0.774715	-0.000984	0.100403	-0.007748	1.605546	0.722155	19.499126
8579	0	-0.104014	10.003671	-0.750576	-0.001038	0.100037	-0.007507	1.602539	0.727945	19.500530
8580	0	-0.117054	9.979241	-0.726053	-0.001165	0.099792	-0.007260	1.601638	0.736757	19.497300
8581	0	-0.134469	9.912097	-0.671530	-0.001343	0.099121	-0.006714	1.602153	0.741916	19.495624
8582	0	-0.123052	9.881484	-0.592430	-0.001225	0.098815	-0.005923	1.602077	0.750650	19.494944
8583	0	-0.104200	9.863275	-0.549349	-0.001038	0.098633	-0.005493	1.601257	0.758760	19.495701
8584	0	-0.105296	9.789953	-0.561344	-0.001047	0.097899	-0.005616	1.596817	0.768540	19.495029
8585	0	-0.042942	9.741233	-0.585561	-0.000427	0.097412	-0.005859	1.591223	0.774210	19.483192
8586	0	-0.061934	9.686283	-0.597380	-0.000615	0.096863	-0.005975	1.588872	0.782199	19.475682
8587	0	-0.049634	9.649659	-0.683518	-0.000488	0.096497	-0.006836	1.586726	0.794657	19.473713
8588	0	-0.093570	9.564148	-0.664636	-0.000932	0.095641	-0.006652	1.578897	0.802305	19.469723
8589	0	-0.104230	9.521503	-0.567221	-0.001038	0.095215	-0.005676	1.572821	0.810942	19.466378
8590	0	-0.092845	9.490993	-0.590801	-0.000925	0.094910	-0.005913	1.565870	0.818003	19.461156
8591	0	-0.097805	9.497082	-0.555196	-0.000977	0.094971	-0.005554	1.561976	0.822814	19.452242
8592	0	-0.091760	9.429935	-0.512281	-0.000919	0.094299	-0.005123	1.560363	0.823733	19.449236
8593	0	-0.097517	9.411624	-0.549289	-0.000977	0.094116	-0.005493	1.558713	0.824925	19.451539
8594	0	-0.048733	9.411633	-0.506365	-0.000486	0.094116	-0.005066	1.554674	0.829073	19.450868
8595	0	-0.048514	9.393336	-0.561129	-0.000488	0.093933	-0.005615	1.548534	0.828138	19.451650
8596	0	-0.029645	9.387230	-0.554280	-0.000299	0.093872	-0.005547	1.542614	0.827390	19.454084
8597	0	-0.061210	9.387196	-0.592194	-0.000610	0.093872	-0.005920	1.543125	0.832350	19.461379
8598	0	-0.097769	9.362709	-0.561768	-0.000980	0.093627	-0.005619	1.540154	0.831973	19.458979
8599	0	-0.097163	9.405545	-0.579480	-0.000977	0.094055	-0.005798	1.534404	0.828747	19.464396
8600	0	-0.115143	9.417724	-0.579146	-0.001150	0.094177	-0.005792	1.532846	0.833206	19.461813
8601	0	-0.060913	9.448231	-0.598326	-0.000610	0.094482	-0.005981	1.533664	0.834533	19.465394
8602	0	-0.060680	9.472530	-0.574644	-0.000608	0.094726	-0.005741	1.538762	0.835410	19.463261
8603	0	-0.054541	9.478744	-0.519123	-0.000549	0.094788	-0.005188	1.541340	0.833577	19.463173
8604	0	-0.059857	9.527499	-0.562130	-0.000603	0.095275	-0.005622	1.539181	0.831340	19.468273
8605	0	-0.048296	9.613051	-0.604066	-0.000488	0.096130	-0.006042	1.535606	0.827793	19.472500
8606	0	-0.059283	9.655781	-0.591517	-0.000600	0.096558	-0.005918	1.531379	0.822265	19.476763
8607	0	-0.078839	9.692371	-0.610609	-0.000793	0.096924	-0.006104	1.533074	0.819145	19.476137
8608	0	-0.089858	9.747210	-0.659990	-0.000906	0.097472	-0.006598	1.534392	0.813210	19.482782
8609	0	-0.109224	9.771706	-0.598630	-0.001099	0.097717	-0.005981	1.538693	0.808546	19.485814
8610	0	-0.114209	9.838746	-0.648501	-0.001147	0.098388	-0.006480	1.542889	0.805351	19.488196
8611	0	-0.108806	9.875436	-0.641855	-0.001099	0.098755	-0.006409	1.552838	0.795857	19.496565
8612	0	-0.082562	9.936341	-0.618438	-0.000834	0.099363	-0.006185	1.551245	0.789621	19.493194
8613	0	-0.023650	9.973116	-0.665740	-0.000244	0.099731	-0.006653	1.555108	0.783679	19.497448
8614	0	-0.077518	10.003585	-0.659896	-0.000778	0.100036	-0.006601	1.550990	0.783044	19.499712
8615	0	-0.084916	10.058607	-0.591892	-0.000854	0.100586	-0.005920	1.547818	0.779684	19.510289
8616	0	-0.101851	10.046403	-0.664877	-0.001027	0.100464	-0.006650	1.544984	0.772671	19.514595
8617	0	-0.096831	10.058634	-0.640367	-0.000977	0.100586	-0.006409	1.537935	0.766164	19.516481
8618	0	-0.114194	10.083037	-0.688344	-0.001143	0.100830	-0.006887	1.532101	0.767311	19.511692
8619	0	-0.103492	10.089125	-0.707854	-0.001038	0.100891	-0.007080	1.528972	0.767108	19.514365
8620	0	-0.102949	10.095214	-0.683365	-0.001033	0.100952	-0.006833	1.528251	0.766158	19.514645
8621	0	-0.079120	10.119638	-0.732315	-0.000793	0.101196	-0.007324	1.525679	0.766433	19.519495
8622	0	-0.091531	10.107422	-0.689457	-0.000912	0.101074	-0.006895	1.523772	0.773337	19.519087
8623	0	-0.079088	10.095237	-0.671077	-0.000793	0.100952	-0.006714	1.518915	0.773268	19.520765
8624	0	-0.060472	10.101357	-0.658018	-0.000606	0.101013	-0.006586	1.510895	0.775159	19.515452
8625	0	-0.097764	10.052550	-0.688811	-0.000977	0.100525	-0.006897	1.499501	0.779247	19.513165
8626	0	-0.134541	10.028220	-0.699491	-0.001346	0.100282	-0.007002	1.490307	0.781859	19.506710
8627	0	-0.128567	9.985419	-0.700867	-0.001282	0.099854	-0.007019	1.477187	0.789236	19.500627
8628	0	-0.093089	9.924472	-0.662278	-0.000924	0.099244	-0.006633	1.464411	0.799977	19.488455
8629	0	-0.085758	9.893861	-0.700993	-0.000854	0.098938	-0.007019	1.452602	0.806410	19.483527
8630	0	-0.117231	9.814576	-0.656851	-0.001166	0.098145	-0.006574	1.445404	0.816274	19.473153
8631	0	-0.085859	9.820622	-0.664262	-0.000854	0.098206	-0.006653	1.432314	0.823972	19.466607
8632	0	-0.080197	9.759715	-0.631242	-0.000802	0.097596	-0.006328	1.413176	0.826778	19.465915
8633	0	-0.043182	9.747385	-0.554152	-0.000427	0.097473	-0.005554	1.397006	0.835143	19.457361
8634	0	-0.056270	9.655924	-0.557845	-0.000559	0.096559	-0.005590	1.381454	0.842571	19.456227
8635	0	-0.061464	9.625295	-0.578946	-0.000610	0.096252	-0.005798	1.369659	0.850648	19.447866
8636	0	-0.080169	9.576469	-0.534446	-0.000802	0.095764	-0.005354	1.357073	0.853192	19.441540
8637	0	-0.067425	9.545955	-0.591091	-0.000671	0.095459	-0.005920	1.344367	0.859503	19.432996
8638	0	-0.092467	9.478903	-0.546611	-0.000921	0.094789	-0.005475	1.332328	0.866589	19.423767
8639	0	-0.079783	9.460472	-0.567188	-0.000793	0.094604	-0.005676	1.325748	0.874796	19.420364
8640	0	-0.019380	9.429956	-0.493057	-0.000193	0.094299	-0.004935	1.318722	0.879165	19.413719
8641	0	-0.061337	9.423859	-0.530425	-0.000610	0.094238	-0.005310	1.310391	0.885808	19.401992
8642	0	-0.086332	9.417740	-0.517345	-0.000861	0.094177	-0.005177	1.305315	0.891326	19.397594
8643	0	-0.067398	9.393351	-0.579152	-0.000671	0.093933	-0.005798	1.295633	0.897296	19.398319
8644	0	-0.061598	9.393333	-0.565914	-0.000616	0.093933	-0.005663	1.289672	0.900025	19.394650
8645	0	-0.072879	9.387226	-0.591791	-0.000732	0.093872	-0.005920	1.285224	0.898385	19.394303
8646	0	-0.084685	9.411622	-0.500002	-0.000848	0.094116	-0.005000	1.283730	0.900013	19.396667
8647	0	-0.054565	9.429942	-0.518656	-0.000549	0.094299	-0.005188	1.280584	0.898335	19.399143
8648	0	-0.114875	9.423828	-0.512499	-0.001153	0.094238	-0.005124	1.280279	0.895972	19.398569
8649	0	-0.066790	9.490974	-0.585868	-0.000671	0.094910	-0.005859	1.277992	0.894506	19.402811
8650	0	-0.053916	9.478766	-0.543036	-0.000543	0.094788	-0.005431	1.275616	0.893103	19.404830
8651	0	-0.072764	9.515374	-0.525085	-0.000732	0.095154	-0.005249	1.276395	0.890107	19.410099
8652	0	-0.114355	9.582426	-0.586412	-0.001150	0.095824	-0.005863	1.276079	0.885008	19.412913
8653	0	-0.072122	9.625255	-0.537075	-0.000732	0.096252	-0.005371	1.274220	0.874410	19.418522
8654	0	-0.107239	9.655760	-0.573846	-0.001077	0.096558	-0.005737	1.274105	0.872024	19.425768
8655	0	-0.078629	9.667981	-0.573622	-0.000793	0.096680	-0.005737	1.271373	0.866283	19.430286
8656	0	-0.064889	9.747306	-0.647000	-0.000657	0.097473	-0.006468	1.272453	0.859407	19.437215
8657	0	-0.085211	9.790027	-0.702097	-0.000854	0.097900	-0.007019	1.273205	0.859387	19.444150
8658	0	-0.090695	9.838762	-0.641557	-0.000912	0.098388	-0.006413	1.274189	0.856573	19.452906
8659	0	-0.066387	9.881550	-0.647689	-0.000671	0.098816	-0.006470	1.281107	0.850638	19.454006
8660	0	-0.089425	9.918104	-0.630504	-0.000901	0.099181	-0.006302	1.283305	0.845330	19.459668
8661	0	-0.072421	9.967025	-0.647317	-0.000732	0.099670	-0.006470	1.285834	0.838642	19.463057
8662	0	-0.138146	10.015776	-0.623420	-0.001388	0.100158	-0.006233	1.285533	0.834382	19.472553
8663	0	-0.122108	10.034218	-0.670813	-0.001221	0.100342	-0.006714	1.277596	0.837580	19.478320
8664	0	-0.109695	10.070807	-0.688505	-0.001100	0.100708	-0.006886	1.275671	0.837359	19.481042
8665	0	-0.060357	10.095237	-0.677219	-0.000610	0.100952	-0.006775	1.271252	0.832460	19.482333
8666	0	-0.065457	10.089110	-0.652648	-0.000658	0.100891	-0.006526	1.270421	0.831291	19.486767
8667	0	-0.073029	10.095230	-0.695606	-0.000732	0.100952	-0.006958	1.266886	0.831651	19.485669
8668	0	-0.115303	10.101333	-0.670829	-0.001156	0.101013	-0.006710	1.263571	0.831234	19.483339
8669	0	-0.103583	10.101307	-0.708198	-0.001038	0.101013	-0.007080	1.264414	0.832000	19.481420
8670	0	-0.115685	10.101249	-0.689798	-0.001157	0.101012	-0.006902	1.258808	0.834823	19.487220
8671	0	-0.079432	10.101346	-0.670962	-0.000793	0.101013	-0.006714	1.252663	0.838581	19.490747
8672	0	-0.098195	10.070816	-0.731405	-0.000978	0.100708	-0.007317	1.248508	0.845299	19.486906
8673	0	-0.085691	10.015883	-0.689466	-0.000854	0.100159	-0.006897	1.244564	0.850830	19.489422
8674	0	-0.116823	9.973161	-0.640172	-0.001165	0.099731	-0.006405	1.239635	0.856862	19.489140
8675	0	-0.110030	9.967029	-0.653226	-0.001099	0.099670	-0.006531	1.240070	0.861553	19.490662
8676	0	-0.110864	9.918139	-0.628590	-0.001102	0.099181	-0.006290	1.233652	0.871536	19.484690
8677	0	-0.121763	9.893827	-0.573308	-0.001221	0.098938	-0.005737	1.227545	0.870845	19.481507
8678	0	-0.079095	9.851108	-0.645659	-0.000788	0.098511	-0.006462	1.219920	0.877401	19.474560
8679	0	-0.085568	9.808372	-0.609971	-0.000854	0.098083	-0.006104	1.214262	0.881626	19.469666
8680	0	-0.086226	9.722893	-0.609734	-0.000857	0.097229	-0.006097	1.213627	0.890223	19.466837
8681	0	-0.066997	9.722933	-0.548755	-0.000671	0.097229	-0.005493	1.205782	0.891453	19.460543
8682	0	-0.128728	9.649668	-0.535702	-0.001280	0.096497	-0.005361	1.200334	0.903172	19.453619
8683	0	-0.110287	9.600845	-0.555086	-0.001099	0.096008	-0.005554	1.195088	0.911037	19.450376
8684	0	-0.117164	9.564209	-0.518059	-0.001168	0.095642	-0.005181	1.193022	0.917989	19.442482
8685	0	-0.067691	9.527595	-0.481954	-0.000671	0.095276	-0.004822	1.189099	0.927592	19.435299
8686	0	-0.044065	9.503187	-0.450985	-0.000439	0.095032	-0.004513	1.184291	0.932961	19.424257
8687	0	-0.024460	9.478742	-0.464226	-0.000244	0.094788	-0.004639	1.187346	0.936506	19.415365
8688	0	-0.061266	9.454259	-0.507197	-0.000612	0.094543	-0.005074	1.184160	0.939887	19.407711
8689	0	-0.073275	9.436027	-0.506731	-0.000732	0.094360	-0.005066	1.184571	0.943148	19.402981
8690	0	-0.121982	9.405425	-0.561796	-0.001222	0.094054	-0.005618	1.183115	0.943718	19.398721
8691	0	-0.121915	9.387209	-0.640865	-0.001221	0.093872	-0.006409	1.181774	0.944585	19.397564
8692	0	-0.091471	9.393312	-0.555368	-0.000913	0.093933	-0.005554	1.179758	0.949784	19.403645
8693	0	-0.054709	9.405480	-0.513410	-0.000549	0.094055	-0.005127	1.187164	0.949924	19.399738
8694	0	-0.078896	9.374899	-0.520346	-0.000790	0.093749	-0.005202	1.187221	0.951813	19.403110
8695	0	-0.097578	9.429918	-0.519061	-0.000977	0.094299	-0.005188	1.189025	0.953584	19.408932
8696	0	-0.139645	9.429832	-0.470820	-0.001403	0.094298	-0.004705	1.191048	0.948595	19.409410
8697	0	-0.054551	9.484837	-0.525411	-0.000549	0.094849	-0.005249	1.195784	0.946681	19.415464
8698	0	-0.059752	9.484753	-0.550676	-0.000603	0.094848	-0.005504	1.198111	0.943073	19.419564
8699	0	-0.066706	9.539778	-0.525270	-0.000671	0.095398	-0.005249	1.201084	0.940499	19.427905
8700	0	-0.065647	9.582396	-0.575034	-0.000663	0.095824	-0.005745	1.206149	0.935638	19.434924
8701	0	-0.103057	9.600804	-0.586488	-0.001038	0.096008	-0.005859	1.211325	0.929973	19.436100
8702	0	-0.101841	9.649516	-0.642806	-0.001024	0.096496	-0.006420	1.219349	0.925778	19.436813
8703	0	-0.084688	9.710670	-0.598634	-0.000854	0.097107	-0.005981	1.223623	0.919426	19.450396
8704	0	-0.101445	9.747138	-0.637188	-0.001022	0.097472	-0.006358	1.238294	0.912843	19.462568
8705	0	-0.090966	9.777764	-0.581069	-0.000916	0.097778	-0.005798	1.251332	0.908632	19.467725
8706	0	-0.083744	9.838641	-0.619674	-0.000843	0.098387	-0.006190	1.257366	0.904755	19.479234
8707	0	-0.060583	9.905928	-0.636016	-0.000610	0.099060	-0.006348	1.270403	0.902188	19.488267
8708	0	-0.089840	9.936277	-0.668799	-0.000907	0.099363	-0.006679	1.279848	0.895052	19.493569
8709	0	-0.091056	9.960873	-0.587116	-0.000916	0.099609	-0.005859	1.292034	0.892050	19.493827
8710	0	-0.119990	10.033962	-0.625694	-0.001211	0.100340	-0.006250	1.298082	0.881877	19.499353
8711	0	-0.121554	9.997535	-0.647434	-0.001221	0.099976	-0.006470	1.301952	0.878660	19.507939
8712	0	-0.096235	10.064546	-0.758587	-0.000967	0.100646	-0.007578	1.309666	0.876060	19.510681
8713	0	-0.072963	10.064625	-0.672501	-0.000732	0.100647	-0.006714	1.320988	0.875580	19.516340
8714	0	-0.090782	10.076664	-0.698844	-0.000911	0.100767	-0.006981	1.328145	0.874930	19.525950
8715	0	-0.103464	10.089066	-0.666013	-0.001038	0.100891	-0.006653	1.335118	0.874303	19.526787
8716	0	-0.115786	10.113278	-0.722465	-0.001154	0.101133	-0.007217	1.341975	0.881432	19.526564
8717	0	-0.115818	10.101305	-0.653316	-0.001160	0.101013	-0.006531	1.343378	0.882466	19.530508
8718	0	-0.109842	10.088993	-0.623366	-0.001096	0.100890	-0.006230	1.345894	0.888252	19.527626
8719	0	-0.097325	10.070789	-0.580100	-0.000977	0.100708	-0.005798	1.347625	0.887258	19.526923
8720	0	-0.054931	10.070684	-0.617322	-0.000544	0.100707	-0.006170	1.349699	0.896537	19.524175
8721	0	-0.085275	10.021959	-0.665506	-0.000854	0.100220	-0.006653	1.351021	0.897330	19.520040
8722	0	-0.103633	9.973003	-0.660326	-0.001035	0.099730	-0.006597	1.357468	0.901911	19.516393
8723	0	-0.104185	9.948714	-0.763090	-0.001038	0.099487	-0.007629	1.357894	0.909504	19.515732
8724	0	-0.123256	9.905914	-0.683862	-0.001229	0.099059	-0.006840	1.355402	0.916036	19.509921
8725	0	-0.110050	9.869356	-0.647381	-0.001099	0.098694	-0.006470	1.358912	0.920964	19.506139
8726	0	-0.092019	9.820457	-0.635690	-0.000920	0.098205	-0.006356	1.358505	0.923655	19.496240
8727	0	-0.085936	9.790021	-0.634985	-0.000854	0.097900	-0.006348	1.359833	0.932101	19.492334
8728	0	-0.086603	9.710580	-0.635499	-0.000865	0.097106	-0.006352	1.361587	0.936070	19.488615
8729	0	-0.085853	9.655742	-0.561807	-0.000854	0.096558	-0.005615	1.363809	0.943784	19.475749
8730	0	-0.073963	9.643456	-0.562163	-0.000741	0.096435	-0.005621	1.363386	0.944999	19.466349
8731	0	-0.079841	9.613054	-0.585600	-0.000793	0.096130	-0.005859	1.358158	0.953730	19.458573
8732	0	-0.080363	9.570298	-0.542805	-0.000804	0.095703	-0.005425	1.360017	0.956164	19.456780
8733	0	-0.079508	9.515382	-0.567583	-0.000793	0.095154	-0.005676	1.358276	0.960965	19.446593
8734	0	-0.061749	9.509144	-0.617014	-0.000614	0.095092	-0.006165	1.363736	0.967701	19.438298
8735	0	-0.049378	9.460433	-0.592254	-0.000488	0.094604	-0.005920	1.365050	0.977127	19.429981
8736	0	-0.055767	9.435919	-0.550189	-0.000561	0.094359	-0.005498	1.368526	0.976083	19.430785
8737	0	-0.085438	9.448212	-0.470579	-0.000854	0.094482	-0.004700	1.374629	0.978769	19.426643
8738	0	-0.078937	9.405416	-0.501914	-0.000793	0.094054	-0.005017	1.375579	0.976542	19.423284
8739	0	-0.036726	9.393296	-0.470255	-0.000366	0.093933	-0.004700	1.377739	0.980692	19.419099
8740	0	-0.006476	9.429835	-0.458354	-0.000064	0.094298	-0.004583	1.376592	0.984444	19.418613
8741	0	-0.060528	9.399416	-0.512728	-0.000610	0.093994	-0.005127	1.375669	0.981076	19.412543
8742	0	-0.108203	9.399392	-0.568224	-0.001089	0.093994	-0.005677	1.380412	0.975142	19.412971
8743	0	-0.134037	9.423827	-0.604318	-0.001343	0.094238	-0.006042	1.379916	0.974908	19.413401
8744	0	-0.103018	9.466436	-0.556023	-0.001033	0.094665	-0.005556	1.383573	0.974425	19.413467
8745	0	-0.048279	9.472605	-0.592909	-0.000488	0.094727	-0.005920	1.392682	0.970435	19.417277
8746	0	-0.004457	9.527334	-0.564407	-0.000051	0.095274	-0.005633	1.404206	0.965977	19.414645
8747	0	-0.066523	9.551961	-0.513533	-0.000671	0.095520	-0.005127	1.412874	0.961267	19.417206
8748	0	-0.090529	9.570071	-0.551898	-0.000904	0.095701	-0.005510	1.421871	0.965395	19.416348
8749	0	-0.060322	9.600784	-0.556301	-0.000610	0.096008	-0.005554	1.430954	0.959479	19.418753
8750	0	-0.077134	9.667734	-0.582478	-0.000779	0.096678	-0.005816	1.439379	0.952840	19.421045
8751	0	-0.090689	9.680146	-0.702428	-0.000916	0.096802	-0.007019	1.444079	0.945255	19.432191
8752	0	-0.101184	9.753280	-0.679370	-0.001020	0.097533	-0.006786	1.451319	0.937815	19.436504
8753	0	-0.096429	9.777784	-0.660080	-0.000977	0.097778	-0.006592	1.460402	0.926065	19.446608
8754	0	-0.119103	9.826505	-0.649801	-0.001197	0.098266	-0.006488	1.470803	0.921880	19.451851
8755	0	-0.084939	9.887666	-0.732877	-0.000854	0.098877	-0.007324	1.474655	0.918610	19.457918
8756	0	-0.090141	9.911969	-0.691360	-0.000906	0.099120	-0.006907	1.481470	0.915963	19.460898
8757	0	-0.090642	9.936487	-0.726925	-0.000916	0.099365	-0.007263	1.487089	0.908128	19.463583
8758	0	-0.119698	9.991301	-0.734557	-0.001203	0.099914	-0.007337	1.495992	0.904349	19.464216
8759	0	-0.103622	9.991427	-0.653531	-0.001038	0.099915	-0.006531	1.499879	0.905433	19.466470
8760	0	-0.097163	10.021873	-0.702954	-0.000975	0.100219	-0.007029	1.499602	0.904619	19.470999
8761	0	-0.103157	10.040238	-0.714838	-0.001038	0.100403	-0.007141	1.506549	0.900405	19.468109
8762	0	-0.114622	10.040165	-0.715994	-0.001148	0.100402	-0.007156	1.509222	0.900749	19.474253
8763	0	-0.109699	10.064661	-0.665855	-0.001099	0.100647	-0.006653	1.514438	0.901567	19.471752
8764	0	-0.109669	10.089006	-0.666657	-0.001096	0.100890	-0.006665	1.514612	0.905264	19.472759
8765	0	-0.103857	10.070776	-0.781555	-0.001038	0.100708	-0.007812	1.516770	0.909003	19.473228
8766	0	-0.079540	10.058507	-0.751293	-0.000796	0.100585	-0.007514	1.514230	0.910607	19.475068
8767	0	-0.066836	10.064685	-0.763128	-0.000671	0.100647	-0.007629	1.515098	0.909815	19.468576
8768	0	-0.102482	10.027973	-0.745305	-0.001032	0.100280	-0.007451	1.516066	0.904416	19.470869
8769	0	-0.134220	9.991474	-0.750494	-0.001343	0.099915	-0.007507	1.512146	0.906413	19.465044
8770	0	-0.110287	9.924325	-0.774585	-0.001098	0.099243	-0.007748	1.508896	0.915023	19.460146
8771	0	-0.097583	9.906002	-0.628731	-0.000977	0.099060	-0.006287	1.508474	0.916918	19.455864
8772	0	-0.049093	9.893720	-0.652989	-0.000487	0.098937	-0.006533	1.504020	0.923831	19.449697
8773	0	-0.067686	9.857179	-0.640788	-0.000671	0.098572	-0.006409	1.501859	0.932927	19.442086
8774	0	-0.074554	9.820495	-0.701316	-0.000744	0.098205	-0.007018	1.494885	0.937557	19.435217
8775	0	-0.109686	9.771749	-0.616155	-0.001099	0.097717	-0.006165	1.490071	0.938143	19.435720
8776	0	-0.073036	9.753419	-0.609757	-0.000730	0.097534	-0.006098	1.488549	0.941797	19.432830
8777	0	-0.067733	9.692424	-0.701272	-0.000671	0.096924	-0.007019	1.479821	0.951464	19.431305
8778	0	-0.062378	9.661916	-0.632746	-0.000623	0.096619	-0.006335	1.469349	0.955421	19.420213
8779	0	-0.097903	9.594769	-0.652413	-0.000977	0.095947	-0.006531	1.460177	0.961028	19.418654
8780	0	-0.079996	9.564226	-0.645473	-0.000799	0.095642	-0.006457	1.455816	0.964640	19.411636
8781	0	-0.104005	9.527583	-0.561555	-0.001038	0.095276	-0.005615	1.454951	0.970307	19.411557
8782	0	-0.110493	9.496997	-0.597883	-0.001104	0.094970	-0.005982	1.449380	0.973682	19.411164
8783	0	-0.079593	9.497079	-0.561338	-0.000793	0.094971	-0.005615	1.445885	0.979380	19.407612
8784	0	-0.061952	9.478782	-0.524171	-0.000616	0.094788	-0.005246	1.439210	0.986244	19.403947
8785	0	-0.061066	9.442156	-0.579543	-0.000610	0.094421	-0.005798	1.434394	0.989320	19.398796
8786	0	-0.055097	9.423821	-0.536660	-0.000550	0.094238	-0.005365	1.434600	0.992878	19.396870
8787	0	-0.018177	9.436061	-0.554988	-0.000183	0.094360	-0.005554	1.428018	0.993907	19.398450
8788	0	-0.066827	9.411633	-0.597108	-0.000669	0.094116	-0.005973	1.424484	0.995024	19.400660
8789	0	-0.097572	9.429956	-0.616097	-0.000977	0.094299	-0.006165	1.418769	0.996595	19.408203
8790	0	-0.152293	9.429940	-0.585187	-0.001525	0.094299	-0.005853	1.416447	0.996810	19.408658
8791	0	-0.115555	9.454360	-0.616307	-0.001160	0.094543	-0.006165	1.413364	0.994481	19.406523
8792	0	-0.053804	9.490963	-0.543037	-0.000542	0.094910	-0.005429	1.413326	0.992656	19.413611
8793	0	-0.011983	9.509284	-0.573631	-0.000122	0.095093	-0.005737	1.410773	0.992550	19.417986
8794	0	-0.023835	9.552007	-0.561251	-0.000240	0.095520	-0.005613	1.408430	0.992735	19.422138
8795	0	-0.115328	9.539788	-0.445880	-0.001160	0.095398	-0.004456	1.411011	0.987806	19.420674
8796	0	-0.120475	9.594661	-0.592304	-0.001208	0.095946	-0.005927	1.404841	0.986205	19.419596
8797	0	-0.096889	9.661877	-0.591972	-0.000977	0.096619	-0.005920	1.402584	0.979659	19.427173
8798	0	-0.089914	9.692375	-0.610395	-0.000900	0.096924	-0.006103	1.402855	0.980927	19.428796
8799	0	-0.060030	9.722912	-0.695730	-0.000610	0.097229	-0.006958	1.400600	0.971697	19.437394
8800	0	-0.058186	9.796141	-0.640875	-0.000590	0.097961	-0.006408	1.400444	0.964445	19.435092
8801	0	-0.084614	9.802236	-0.647241	-0.000854	0.098022	-0.006470	1.402118	0.957227	19.447803
8802	0	-0.101543	9.838762	-0.568469	-0.001021	0.098388	-0.005682	1.403788	0.952758	19.458482
8803	0	-0.108930	9.875489	-0.616611	-0.001099	0.098755	-0.006165	1.404153	0.944494	19.466538
8804	0	-0.101566	9.930354	-0.616422	-0.001019	0.099303	-0.006168	1.397968	0.942672	19.469867
8805	0	-0.109267	9.948748	-0.585753	-0.001099	0.099487	-0.005859	1.394393	0.938335	19.476256
8806	0	-0.077371	9.991495	-0.646177	-0.000782	0.099915	-0.006467	1.387094	0.931371	19.482477
8807	0	-0.072915	10.009783	-0.646742	-0.000732	0.100098	-0.006470	1.383109	0.930265	19.481410
8808	0	-0.127052	10.015871	-0.677183	-0.001276	0.100159	-0.006771	1.382620	0.926604	19.479870
8809	0	-0.109567	10.034186	-0.677450	-0.001099	0.100342	-0.006775	1.380823	0.925840	19.482386
8810	0	-0.121221	10.028090	-0.683433	-0.001215	0.100281	-0.006836	1.377596	0.925272	19.487491
8811	0	-0.122188	10.052475	-0.714312	-0.001221	0.100525	-0.007141	1.378533	0.929215	19.486927
8812	0	-0.073520	10.058536	-0.683421	-0.000735	0.100585	-0.006840	1.370831	0.931715	19.495620
8813	0	-0.048817	10.040321	-0.658603	-0.000488	0.100403	-0.006592	1.362933	0.934230	19.491991
8814	0	-0.060870	10.009790	-0.657683	-0.000610	0.100098	-0.006580	1.357528	0.934935	19.495368
8815	0	-0.104096	10.052524	-0.695265	-0.001038	0.100525	-0.006958	1.350054	0.941358	19.496879
8816	0	-0.128664	9.997591	-0.682123	-0.001289	0.099976	-0.006825	1.344039	0.940903	19.488914
8817	0	-0.146836	9.979289	-0.597372	-0.001465	0.099792	-0.005981	1.333974	0.947666	19.479386
8818	0	-0.116781	9.948759	-0.681639	-0.001167	0.099487	-0.006821	1.327718	0.950882	19.480959
8819	0	-0.085545	9.924343	-0.591584	-0.000854	0.099243	-0.005920	1.321137	0.954645	19.481175
8820	0	-0.049324	9.893842	-0.657659	-0.000491	0.098938	-0.006583	1.312154	0.959698	19.481630
8821	0	-0.079282	9.808395	-0.609634	-0.000793	0.098083	-0.006104	1.302528	0.961659	19.476548
8822	0	-0.091661	9.808516	-0.668883	-0.000915	0.098084	-0.006700	1.288753	0.966680	19.470466
8823	0	-0.103721	9.753455	-0.524226	-0.001038	0.097534	-0.005249	1.279557	0.968979	19.465125
8824	0	-0.128571	9.686318	-0.583879	-0.001282	0.096863	-0.005846	1.269821	0.976412	19.455571
8825	0	-0.086396	9.668006	-0.542398	-0.000854	0.096680	-0.005432	1.258864	0.990292	19.449970
8826	0	-0.075068	9.643596	-0.534750	-0.000751	0.096436	-0.005355	1.248773	0.992000	19.446873
8827	0	-0.055264	9.606969	-0.542549	-0.000549	0.096069	-0.005432	1.239564	0.998682	19.441809
8828	0	-0.055893	9.552062	-0.547007	-0.000556	0.095520	-0.005481	1.225432	1.004917	19.435385
8829	0	-0.037011	9.539826	-0.536525	-0.000366	0.095398	-0.005371	1.217085	1.012274	19.433040
8830	0	-0.055723	9.527616	-0.553800	-0.000558	0.095276	-0.005543	1.210047	1.014151	19.426398
8831	0	-0.092131	9.527643	-0.511563	-0.000916	0.095276	-0.005127	1.195139	1.023809	19.422108
8832	0	-0.105211	9.484982	-0.552788	-0.001050	0.094850	-0.005532	1.188531	1.029011	19.421353
8833	0	-0.091142	9.448269	-0.597781	-0.000916	0.094482	-0.005981	1.182797	1.026673	19.420693
8834	0	-0.060826	9.454361	-0.584971	-0.000603	0.094543	-0.005853	1.177829	1.035982	19.421029
8835	0	-0.073296	9.442166	-0.603814	-0.000732	0.094421	-0.006042	1.171222	1.039245	19.419097
8836	0	-0.066988	9.472663	-0.536177	-0.000673	0.094727	-0.005363	1.168984	1.037740	19.419209
8837	0	-0.072903	9.478764	-0.494351	-0.000732	0.094788	-0.004944	1.167169	1.036175	19.424187
8838	0	-0.078147	9.484888	-0.481770	-0.000787	0.094849	-0.004822	1.160874	1.032365	19.427363
8839	0	-0.072485	9.490984	-0.500271	-0.000732	0.094910	-0.005005	1.156869	1.025842	19.431430
8840	0	-0.071190	9.509294	-0.530416	-0.000718	0.095093	-0.005306	1.152967	1.020930	19.434565
8841	0	-0.072807	9.545904	-0.494348	-0.000732	0.095459	-0.004944	1.151139	1.018294	19.435252
8842	0	-0.053513	9.576426	-0.579726	-0.000541	0.095764	-0.005798	1.148432	1.014156	19.439000
8843	0	-0.078617	9.594711	-0.567992	-0.000793	0.095947	-0.005676	1.151413	1.008057	19.440507
8844	0	-0.089783	9.673978	-0.544015	-0.000901	0.096740	-0.005440	1.150451	1.006573	19.445928
8845	0	-0.133572	9.661855	-0.586270	-0.001343	0.096619	-0.005859	1.152989	1.000788	19.447647
8846	0	-0.095550	9.692282	-0.635636	-0.000963	0.096923	-0.006354	1.154005	0.994261	19.447603
8847	0	-0.091173	9.771705	-0.592489	-0.000916	0.097717	-0.005920	1.157859	0.992369	19.450223
8848	0	-0.041405	9.802157	-0.641767	-0.000420	0.098022	-0.006418	1.155814	0.988434	19.450817
8849	0	-0.060339	9.832741	-0.592493	-0.000610	0.098328	-0.005920	1.159668	0.982864	19.460222
8850	0	-0.065032	9.875355	-0.636380	-0.000658	0.098754	-0.006357	1.165925	0.976471	19.462748
8851	0	-0.103479	9.918173	-0.653722	-0.001038	0.099182	-0.006531	1.171972	0.975785	19.467215
8852	0	-0.127691	9.899792	-0.593625	-0.001277	0.098998	-0.005934	1.173428	0.978249	19.471681
8853	0	-0.097031	9.973122	-0.641322	-0.000977	0.099731	-0.006409	1.177307	0.973668	19.468971
8854	0	-0.096151	9.997432	-0.587474	-0.000964	0.099975	-0.005869	1.182594	0.973171	19.474914
8855	0	-0.097070	10.015850	-0.659564	-0.000977	0.100159	-0.006592	1.185586	0.969031	19.481020
8856	0	-0.089920	10.027979	-0.684548	-0.000904	0.100280	-0.006845	1.185310	0.966028	19.483695
8857	0	-0.103509	10.021928	-0.678182	-0.001038	0.100220	-0.006775	1.191805	0.965718	19.489425
8858	0	-0.054405	10.058510	-0.678756	-0.000545	0.100585	-0.006789	1.188595	0.967726	19.487980
8859	0	-0.091481	10.028061	-0.677729	-0.000916	0.100281	-0.006775	1.189974	0.969477	19.488477
8860	0	-0.134338	10.040193	-0.702278	-0.001342	0.100402	-0.007024	1.187551	0.973822	19.486325
8861	0	-0.170817	10.021940	-0.690186	-0.001709	0.100220	-0.006897	1.191904	0.975475	19.482333
8862	0	-0.103619	10.040185	-0.580944	-0.001037	0.100402	-0.005809	1.191339	0.977613	19.479289
8863	0	-0.049198	10.034181	-0.646930	-0.000488	0.100342	-0.006470	1.189587	0.984464	19.470836
8864	0	-0.061659	9.985257	-0.714108	-0.000618	0.099853	-0.007141	1.188266	0.985429	19.467238
8865	0	-0.085459	9.942638	-0.671229	-0.000854	0.099426	-0.006714	1.185203	0.988136	19.460793
8866	0	-0.110248	9.930403	-0.561473	-0.001100	0.099304	-0.005612	1.186732	0.994180	19.449994
8867	0	-0.146694	9.887681	-0.647148	-0.001465	0.098877	-0.006470	1.187608	0.999224	19.441715
8868	0	-0.116912	9.838727	-0.586976	-0.001164	0.098388	-0.005863	1.194053	1.007327	19.433429
8869	0	-0.055326	9.844971	-0.561484	-0.000549	0.098450	-0.005615	1.192288	1.014523	19.432006
8870	0	-0.043783	9.789936	-0.567736	-0.000436	0.097899	-0.005676	1.192279	1.019525	19.427474
8871	0	-0.061152	9.741194	-0.537402	-0.000610	0.097412	-0.005371	1.194451	1.023595	19.421014
8872	0	-0.097783	9.692303	-0.525306	-0.000979	0.096923	-0.005256	1.190055	1.024369	19.419673
8873	0	-0.115660	9.655781	-0.561253	-0.001160	0.096558	-0.005615	1.185666	1.023457	19.408852
8874	0	-0.073115	9.619143	-0.536535	-0.000727	0.096191	-0.005366	1.183238	1.031427	19.402840
8875	0	-0.042597	9.594706	-0.500889	-0.000427	0.095947	-0.005005	1.186697	1.032535	19.401292
8876	0	-0.054810	9.558019	-0.556111	-0.000547	0.095580	-0.005563	1.183381	1.035991	19.394685
8877	0	-0.097862	9.527576	-0.525080	-0.000977	0.095276	-0.005249	1.184212	1.041080	19.389202
8878	0	-0.098113	9.521370	-0.562224	-0.000981	0.095214	-0.005619	1.186796	1.043496	19.381294
8879	0	-0.067041	9.466512	-0.543929	-0.000671	0.094666	-0.005432	1.194188	1.044996	19.373692
8880	0	-0.073615	9.448125	-0.520541	-0.000731	0.094481	-0.005202	1.196654	1.054433	19.370910
8881	0	-0.122046	9.435997	-0.531687	-0.001221	0.094360	-0.005310	1.203595	1.056716	19.371850
8882	0	-0.091396	9.460330	-0.538987	-0.000916	0.094604	-0.005385	1.207693	1.057432	19.369659
8883	0	-0.066729	9.460432	-0.488675	-0.000671	0.094604	-0.004883	1.211130	1.055133	19.367010
8884	0	-0.017320	9.466439	-0.489510	-0.000175	0.094665	-0.004891	1.214220	1.054831	19.371802
8885	0	0.005923	9.490942	-0.549751	0.000061	0.094910	-0.005493	1.218084	1.059527	19.377036
8886	0	-0.049263	9.490852	-0.556708	-0.000492	0.094909	-0.005564	1.220744	1.062710	19.378858
8887	0	-0.139908	9.484853	-0.494711	-0.001404	0.094849	-0.004944	1.223286	1.059525	19.382690
8888	0	-0.095973	9.527453	-0.508157	-0.000968	0.095275	-0.005073	1.232708	1.052186	19.381008
8889	0	-0.109681	9.527560	-0.525448	-0.001099	0.095276	-0.005249	1.237864	1.052519	19.382720
8890	0	-0.035982	9.600682	-0.575772	-0.000363	0.096007	-0.005749	1.247175	1.050844	19.385641
8891	0	-0.023950	9.667972	-0.604211	-0.000244	0.096680	-0.006042	1.245338	1.047900	19.384419
8892	0	-0.041151	9.680138	-0.562236	-0.000419	0.096802	-0.005615	1.252343	1.041902	19.393236
8893	0	-0.133829	9.680142	-0.580500	-0.001343	0.096802	-0.005798	1.258804	1.039106	19.394869
8894	0	-0.102223	9.734985	-0.618427	-0.001029	0.097350	-0.006179	1.263732	1.033623	19.399790
8895	0	-0.096988	9.753345	-0.654266	-0.000977	0.097534	-0.006531	1.276321	1.028304	19.402883
8896	0	-0.090182	9.777569	-0.638377	-0.000903	0.097776	-0.006372	1.288140	1.029245	19.411058
8897	0	-0.085186	9.851012	-0.605300	-0.000854	0.098511	-0.006042	1.298981	1.028687	19.413427
8898	0	-0.084286	9.869147	-0.601206	-0.000850	0.098692	-0.006003	1.307629	1.023197	19.419554
8899	0	-0.085154	9.924240	-0.648188	-0.000854	0.099243	-0.006470	1.320211	1.022255	19.428309
8900	0	-0.054095	9.930171	-0.632079	-0.000544	0.099302	-0.006311	1.329634	1.021716	19.431687
8901	0	-0.078937	9.954768	-0.648035	-0.000793	0.099548	-0.006470	1.340477	1.019534	19.429614
8902	0	-0.077994	9.991221	-0.686490	-0.000786	0.099913	-0.006858	1.347175	1.015310	19.427926
8903	0	-0.115178	10.034128	-0.666206	-0.001160	0.100342	-0.006653	1.356264	1.008788	19.431879
8904	0	-0.089755	10.027833	-0.728982	-0.000900	0.100279	-0.007282	1.363507	1.008182	19.432061
8905	0	-0.097518	10.015840	-0.659636	-0.000977	0.100159	-0.006592	1.367371	1.009119	19.430477
8906	0	-0.091089	10.015763	-0.727449	-0.000914	0.100158	-0.007273	1.368076	1.008508	19.427636
8907	0	-0.085036	10.046353	-0.641448	-0.000854	0.100464	-0.006409	1.373242	1.006249	19.435224
8908	0	-0.109125	10.034062	-0.624158	-0.001091	0.100341	-0.006238	1.376024	1.009078	19.435040
8909	0	-0.121734	10.009761	-0.610495	-0.001221	0.100098	-0.006104	1.376404	1.007856	19.429528
8910	0	-0.090808	10.027946	-0.708900	-0.000910	0.100280	-0.007084	1.380938	1.008411	19.421058
8911	0	-0.060918	10.003655	-0.653200	-0.000610	0.100037	-0.006531	1.380977	1.009568	19.422170
8912	0	-0.079379	9.960828	-0.677962	-0.000792	0.099608	-0.006778	1.381796	1.014671	19.416779
8913	0	-0.091800	9.948728	-0.677488	-0.000916	0.099487	-0.006775	1.380430	1.020034	19.417315
8914	0	-0.110508	9.905920	-0.689550	-0.001104	0.099059	-0.006897	1.377431	1.023397	19.415839
8915	0	-0.134081	9.869378	-0.665428	-0.001343	0.098694	-0.006653	1.377819	1.023661	19.414171
8916	0	-0.121954	9.844868	-0.635205	-0.001217	0.098449	-0.006351	1.377228	1.029311	19.408303
8917	0	-0.067511	9.796116	-0.641239	-0.000671	0.097961	-0.006409	1.380242	1.036208	19.403298
8918	0	-0.062079	9.753291	-0.568905	-0.000618	0.097533	-0.005684	1.385006	1.042154	19.395685
8919	0	-0.073477	9.704595	-0.598032	-0.000732	0.097046	-0.005981	1.382327	1.047452	19.397085
8920	0	-0.061235	9.704632	-0.597296	-0.000615	0.097046	-0.005980	1.373196	1.046716	19.400240
8921	0	-0.091579	9.655758	-0.598209	-0.000916	0.096558	-0.005981	1.372710	1.049669	19.391907
8922	0	-0.104369	9.619072	-0.616144	-0.001039	0.096190	-0.006166	1.365442	1.058331	19.387163
8923	0	-0.073418	9.588643	-0.603915	-0.000732	0.095886	-0.006042	1.360137	1.062977	19.383826
8924	0	-0.110387	9.527617	-0.560427	-0.001102	0.095276	-0.005610	1.352533	1.067277	19.376694
8925	0	-0.079211	9.521469	-0.628910	-0.000793	0.095215	-0.006287	1.354223	1.068220	19.370676
8926	0	-0.103657	9.496948	-0.599126	-0.001036	0.094970	-0.005987	1.357879	1.071846	19.362069
8927	0	-0.073561	9.478748	-0.573876	-0.000732	0.094788	-0.005737	1.358249	1.078151	19.366185
8928	0	-0.067961	9.496974	-0.537490	-0.000678	0.094970	-0.005375	1.356866	1.082531	19.363160
8929	0	-0.067223	9.472624	-0.562064	-0.000671	0.094727	-0.005615	1.362041	1.086069	19.365194
8930	0	-0.049370	9.466469	-0.568543	-0.000490	0.094665	-0.005688	1.357925	1.092866	19.361810
8931	0	-0.067123	9.466560	-0.463720	-0.000671	0.094666	-0.004639	1.354781	1.095284	19.357782
8932	0	-0.072732	9.454335	-0.579793	-0.000732	0.094543	-0.005795	1.356331	1.091554	19.363426
8933	0	-0.079080	9.484866	-0.628659	-0.000793	0.094849	-0.006287	1.354937	1.090853	19.362494
8934	0	-0.097160	9.472635	-0.604578	-0.000972	0.094727	-0.006042	1.357474	1.093031	19.371233
8935	0	-0.121844	9.503138	-0.556074	-0.001221	0.095032	-0.005554	1.363943	1.092747	19.375004
8936	0	-0.097195	9.527501	-0.599355	-0.000973	0.095275	-0.005995	1.361010	1.094222	19.377609
8937	0	-0.078980	9.570316	-0.537109	-0.000793	0.095703	-0.005371	1.359604	1.092325	19.378692
8938	0	-0.053744	9.576392	-0.531592	-0.000543	0.095764	-0.005311	1.364096	1.088665	19.375271
8939	0	-0.060528	9.649680	-0.610060	-0.000610	0.096497	-0.006104	1.359183	1.085068	19.380888
8940	0	-0.041153	9.655742	-0.610140	-0.000418	0.096558	-0.006098	1.362028	1.080149	19.386384
8941	0	-0.079119	9.686259	-0.592411	-0.000793	0.096863	-0.005920	1.364987	1.079917	19.389188
8942	0	-0.103234	9.728877	-0.629933	-0.001034	0.097289	-0.006294	1.369476	1.080612	19.402500
8943	0	-0.103057	9.783910	-0.659670	-0.001038	0.097839	-0.006592	1.373745	1.074827	19.410340
8944	0	-0.101716	9.796032	-0.703268	-0.001024	0.097960	-0.007030	1.375940	1.068998	19.420311
8945	0	-0.102962	9.832758	-0.610578	-0.001038	0.098328	-0.006104	1.377154	1.062165	19.424460
8946	0	-0.083177	9.869277	-0.684339	-0.000839	0.098693	-0.006841	1.378804	1.055948	19.433691
8947	0	-0.072901	9.912089	-0.592419	-0.000732	0.099121	-0.005920	1.381769	1.054471	19.434640
8948	0	-0.077951	9.948636	-0.592891	-0.000787	0.099486	-0.005928	1.381339	1.048526	19.440262
8949	0	-0.066677	9.954850	-0.683404	-0.000671	0.099548	-0.006836	1.377744	1.045677	19.442483
8950	0	-0.095872	9.991499	-0.652260	-0.000968	0.099915	-0.006528	1.370209	1.037506	19.445879
8951	0	-0.085574	10.003661	-0.646976	-0.000854	0.100037	-0.006470	1.368798	1.041341	19.451771
8952	0	-0.103792	10.021886	-0.671395	-0.001040	0.100219	-0.006715	1.366411	1.040902	19.452024
8953	0	-0.109312	10.009774	-0.714076	-0.001099	0.100098	-0.007141	1.364569	1.037053	19.454393
8954	0	-0.114893	10.034160	-0.689992	-0.001149	0.100342	-0.006897	1.366566	1.039243	19.454780
8955	0	-0.109183	10.009792	-0.695532	-0.001099	0.100098	-0.006958	1.362114	1.033945	19.456241
8956	0	-0.102313	10.028079	-0.670886	-0.001024	0.100281	-0.006709	1.360515	1.035167	19.456270
8957	0	-0.097752	10.003644	-0.665547	-0.000977	0.100037	-0.006653	1.362193	1.038747	19.455844
8958	0	-0.073854	10.015777	-0.659665	-0.000735	0.100158	-0.006598	1.359827	1.044940	19.457019
8959	0	-0.085604	9.979245	-0.671420	-0.000854	0.099792	-0.006714	1.358889	1.049212	19.452148
8960	0	-0.122609	9.960874	-0.640434	-0.001225	0.099608	-0.006410	1.351501	1.053545	19.445099
8961	0	-0.097752	9.936576	-0.670588	-0.000977	0.099365	-0.006714	1.340944	1.057131	19.445913
8962	0	-0.134515	9.887757	-0.638373	-0.001345	0.098877	-0.006393	1.328422	1.060205	19.442049
8963	0	-0.097691	9.863324	-0.585217	-0.000977	0.098633	-0.005859	1.318739	1.063176	19.438465
8964	0	-0.073584	9.832799	-0.565547	-0.000733	0.098328	-0.005662	1.309816	1.068577	19.438286
8965	0	-0.043396	9.796194	-0.646148	-0.000427	0.097961	-0.006470	1.298822	1.078922	19.436790
8966	0	-0.044164	9.765675	-0.528451	-0.000441	0.097656	-0.005294	1.286508	1.082716	19.435545
8967	0	-0.073711	9.729043	-0.524120	-0.000732	0.097290	-0.005249	1.275936	1.090778	19.433722
8968	0	-0.098744	9.692435	-0.589633	-0.000986	0.096924	-0.005905	1.264158	1.094877	19.430934
8969	0	-0.091796	9.655797	-0.548650	-0.000916	0.096558	-0.005493	1.254892	1.100289	19.429523
8970	0	-0.110971	9.625288	-0.553313	-0.001104	0.096252	-0.005542	1.243219	1.109167	19.426988
8971	0	-0.073816	9.613089	-0.566666	-0.000732	0.096130	-0.005676	1.230451	1.118597	19.416741
8972	0	-0.086370	9.564329	-0.583662	-0.000866	0.095643	-0.005840	1.224673	1.118428	19.413450
8973	0	-0.091598	9.533701	-0.555246	-0.000916	0.095337	-0.005554	1.221192	1.121443	19.414964
8974	0	-0.092048	9.491002	-0.554459	-0.000916	0.094910	-0.005551	1.211698	1.128787	19.411750
8975	0	-0.079571	9.497095	-0.536637	-0.000793	0.094971	-0.005371	1.204605	1.133972	19.411968
8976	0	-0.061462	9.497105	-0.541755	-0.000615	0.094971	-0.005424	1.195978	1.135853	19.410778
8977	0	-0.060774	9.484902	-0.536455	-0.000610	0.094849	-0.005371	1.186691	1.135238	19.406352
8978	0	-0.066192	9.484884	-0.578302	-0.000667	0.094849	-0.005786	1.181777	1.132073	19.404605
8979	0	-0.091255	9.472667	-0.524753	-0.000916	0.094727	-0.005249	1.178608	1.131015	19.400351
8980	0	-0.066293	9.484893	-0.536339	-0.000666	0.094849	-0.005368	1.171391	1.130287	19.392647
8981	0	-0.085402	9.484885	-0.561158	-0.000854	0.094849	-0.005615	1.165597	1.132216	19.390440
8982	0	-0.054237	9.515413	-0.535932	-0.000548	0.095154	-0.005364	1.158050	1.127502	19.389345
8983	0	-0.072553	9.503231	-0.560653	-0.000732	0.095032	-0.005615	1.146129	1.121646	19.389706
8984	0	-0.071730	9.576523	-0.620683	-0.000719	0.095765	-0.006208	1.142848	1.121997	19.384206
[truncated: 501 more rows]
