# Supplementary material for: Properties of traditional bamboo carrying poles have implications for user interactions
Source: PLoS One. 2018 May 10;13(5):e0196208. doi: 10.1371/journal.pone.0196208 (PMC5945030; doi:10.1371/journal.pone.0196208)
Supplement: S1 Text — (ZIP) [file pone.0196208.s005.zip › ResTest_PoleD_L5Load2.txt]

// Start Time: Unknown
// Update Rate: 100.0Hz
// Filter Profile: human (34.3)
// Firmware Version: 2.1.4
PacketCounter	SampleTimeFine	Acc_X	Acc_Y	Acc_Z	VelInc_X	VelInc_Y	VelInc_Z	Roll	Pitch	Yaw	Latitude	Longitude	Altitude	Vel_X	Vel_Y	Vel_Z
6990	0	-0.457347	9.740818	0.319275	-0.004552	0.097409	0.003191	1.005409	6.541720	17.514349
6991	0	0.480183	9.710795	0.256226	0.004822	0.097107	0.002563	1.006601	6.565229	17.510927
6992	0	0.977507	9.808845	0.164002	0.009786	0.098087	0.001645	1.012682	6.577592	17.511852
6993	0	1.104773	9.765619	0.268624	0.011047	0.097656	0.002686	1.011933	6.577170	17.512215
6994	0	0.757322	9.832623	0.372610	0.007568	0.098327	0.003724	1.009654	6.571510	17.512756
6995	0	-0.187551	9.912124	0.452036	-0.001892	0.099121	0.004517	1.005333	6.552338	17.514523
6996	0	-1.156218	10.040533	0.465596	-0.011563	0.100406	0.004645	0.993273	6.551092	17.511995
6997	0	-0.979269	9.972841	0.537815	-0.009766	0.099731	0.005371	0.985462	6.582330	17.503541
6998	0	0.021733	9.960851	0.373535	0.000251	0.099608	0.003736	0.985603	6.620842	17.500961
6999	0	0.852237	9.961126	0.335841	0.008545	0.099609	0.003357	0.984490	6.646767	17.504518
7000	0	1.130201	9.943180	0.310846	0.011307	0.099431	0.003116	0.991750	6.652219	17.498258
7001	0	1.063601	9.899714	0.415463	0.010620	0.098999	0.004150	0.985055	6.633939	17.487131
7002	0	0.420342	9.692066	0.556771	0.004181	0.096922	0.005563	0.978584	6.607505	17.480783
7003	0	-0.606222	9.430152	0.586688	-0.006104	0.094299	0.005859	0.969654	6.557724	17.469252
7004	0	-1.153128	9.016345	0.654776	-0.011579	0.090158	0.006546	0.968802	6.498304	17.454758
7005	0	-0.928199	8.417396	0.548958	-0.009338	0.084167	0.005493	0.975769	6.422554	17.426776
7006	0	-0.306100	7.453095	0.395595	-0.003136	0.074528	0.003958	0.978508	6.308552	17.392221
7007	0	0.089589	6.799255	0.297630	0.000793	0.067993	0.002991	1.000350	6.136519	17.350349
7008	0	-0.408074	8.217239	0.012864	-0.004211	0.082166	0.000153	1.034533	5.952829	17.310374
7009	0	-1.054065	8.655799	-0.205808	-0.010620	0.086548	-0.002075	1.015451	5.845312	17.270229
7010	0	-0.439756	7.503210	-1.537740	-0.004390	0.075025	-0.015416	0.955715	5.860202	17.277959
7011	0	0.644532	7.056618	-1.265465	0.006470	0.070557	-0.012695	0.886983	5.895895	17.253394
7012	0	3.459793	7.107745	0.672375	0.034625	0.071058	0.006786	0.973468	5.941243	17.229244
7013	0	2.571359	7.873649	-1.124303	0.025696	0.078735	-0.011292	0.918391	5.923096	17.269586
7014	0	-0.398300	7.891956	0.085728	-0.004003	0.078918	0.000868	0.933213	5.895582	17.311133
7015	0	-0.730150	8.526255	0.421745	-0.007263	0.085266	0.004211	0.926482	5.947475	17.280582
7016	0	-0.139117	9.051267	0.860669	-0.001362	0.090512	0.008615	0.938141	5.983238	17.301608
7017	0	-0.137341	8.721788	1.746048	-0.001343	0.087219	0.017456	0.933353	6.015447	17.348476
7018	0	-0.747509	9.789393	0.822639	-0.007445	0.097895	0.008245	0.954325	6.049783	17.357508
7019	0	0.042844	9.954728	0.953551	0.000488	0.099548	0.009521	0.937808	6.119035	17.347634
7020	0	1.663287	10.176507	1.705848	0.016663	0.101761	0.017055	0.932460	6.153060	17.341761
7021	0	1.298970	11.059482	0.662775	0.013000	0.110596	0.006592	0.893375	6.164519	17.328356
7022	0	0.154004	10.906923	0.129205	0.001564	0.109069	0.001293	0.895876	6.190228	17.351737
7023	0	-0.325086	11.755417	-0.326377	-0.003235	0.117554	-0.003296	0.864251	6.205165	17.338717
7024	0	0.151998	11.328269	-0.250212	0.001555	0.113282	-0.002502	0.863018	6.240066	17.321272
7025	0	0.097197	12.206903	-0.600837	0.000977	0.122070	-0.005981	0.888925	6.245173	17.333072
7026	0	-0.801422	12.371574	-0.080226	-0.008006	0.123716	-0.000789	0.901916	6.252038	17.318664
7027	0	-0.556450	12.506244	0.409405	-0.005554	0.125061	0.004150	0.953858	6.261366	17.303201
7028	0	0.461665	12.641410	0.932106	0.004619	0.126412	0.009343	0.973466	6.263389	17.297950
7029	0	0.636181	12.604239	1.165942	0.006348	0.126038	0.011719	1.025756	6.251687	17.281002
7030	0	0.163492	12.709037	1.561208	0.001616	0.127089	0.015629	1.039946	6.236639	17.264557
7031	0	0.367145	12.854300	1.767672	0.003662	0.128540	0.017700	1.058955	6.231290	17.237291
7032	0	0.595616	12.774993	1.649619	0.005938	0.127751	0.016492	1.052643	6.217271	17.209780
7033	0	0.611909	12.786804	1.049645	0.006104	0.127869	0.010498	1.052211	6.204327	17.189331
7034	0	0.236869	12.542577	0.561529	0.002348	0.125426	0.005612	1.047564	6.185760	17.156848
7035	0	0.069185	12.499988	-0.013422	0.000671	0.125000	-0.000122	1.056964	6.165673	17.119323
7036	0	0.206881	12.109250	-0.017321	0.002053	0.121093	-0.000147	1.080118	6.149801	17.088367
7037	0	0.093441	12.005566	-0.113602	0.000916	0.120056	-0.001099	1.114248	6.130225	17.055075
7038	0	0.365402	11.559971	0.153134	0.003638	0.115600	0.001574	1.154075	6.113977	17.026999
7039	0	0.654991	11.315964	0.367526	0.006531	0.113159	0.003723	1.198424	6.094602	16.985612
7040	0	0.818395	10.962143	0.664091	0.008157	0.109621	0.006680	1.235711	6.067281	16.951316
7041	0	0.393406	10.565274	0.686761	0.003906	0.105652	0.006897	1.265149	6.038246	16.920570
7042	0	0.087915	10.229947	0.811080	0.000848	0.102299	0.008123	1.277437	6.005126	16.882057
7043	0	-0.235609	9.838948	0.695486	-0.002380	0.098389	0.006958	1.280468	5.978810	16.835420
7044	0	-0.347023	9.387392	0.353711	-0.003497	0.093873	0.003534	1.277032	5.946276	16.800206
7045	0	-0.357986	9.069904	0.201593	-0.003601	0.090698	0.002014	1.274920	5.919152	16.755385
7046	0	-0.104318	8.740251	-0.134451	-0.001060	0.087402	-0.001342	1.277196	5.894122	16.703910
7047	0	0.142220	8.410589	-0.342404	0.001404	0.084106	-0.003418	1.282864	5.865541	16.654842
7048	0	0.273838	8.092978	-0.301328	0.002721	0.080931	-0.003004	1.292762	5.837616	16.610034
7049	0	0.446559	7.879519	-0.422312	0.004456	0.078796	-0.004211	1.306371	5.819858	16.573415
7050	0	0.534428	7.635055	-0.302923	0.005330	0.076352	-0.003015	1.324976	5.796213	16.541790
7051	0	0.502121	7.433963	-0.044227	0.005005	0.074341	-0.000427	1.344950	5.769873	16.511476
7052	0	0.297438	7.378921	0.062959	0.002962	0.073790	0.000642	1.361848	5.750172	16.483524
7053	0	0.135083	7.202164	0.243226	0.001343	0.072021	0.002441	1.374899	5.737460	16.454535
7054	0	0.069277	7.141142	0.308677	0.000688	0.071411	0.003095	1.386668	5.729430	16.432872
7055	0	0.091494	7.080095	0.402545	0.000916	0.070801	0.004028	1.390346	5.730939	16.411206
7056	0	0.195107	7.049582	0.383474	0.001951	0.070496	0.003839	1.395710	5.731449	16.397688
7057	0	0.267981	7.098418	0.237823	0.002686	0.070984	0.002380	1.398446	5.740680	16.387190
7058	0	0.431347	7.153365	0.012370	0.004321	0.071533	0.000117	1.387441	5.752621	16.378377
7059	0	0.335102	7.324265	-0.170098	0.003357	0.073242	-0.001709	1.374600	5.761613	16.373775
7060	0	0.223657	7.513610	-0.393975	0.002246	0.075135	-0.003951	1.357494	5.776032	16.375642
7061	0	0.054000	7.696561	-0.390213	0.000549	0.076965	-0.003906	1.351438	5.789963	16.377055
7062	0	-0.040048	8.026126	-0.322465	-0.000386	0.080261	-0.003227	1.347906	5.810522	16.381479
7063	0	-0.105266	8.282441	-0.207967	-0.001038	0.082825	-0.002075	1.354279	5.831514	16.387122
7064	0	-0.108682	8.593632	-0.037772	-0.001069	0.085937	-0.000376	1.357144	5.855326	16.395643
7065	0	0.015840	8.874526	0.402630	0.000183	0.088745	0.004028	1.360139	5.886899	16.404378
7066	0	0.205688	9.247058	0.718756	0.002084	0.092469	0.007197	1.373140	5.919415	16.417102
7067	0	0.437333	9.546035	0.823525	0.004395	0.095459	0.008240	1.379097	5.944336	16.423167
7068	0	0.530609	9.900357	0.987210	0.005326	0.099002	0.009878	1.387422	5.966498	16.437117
7069	0	0.473496	10.284511	0.952496	0.004761	0.102844	0.009521	1.385014	5.993900	16.453888
7070	0	0.456228	10.577554	0.806774	0.004585	0.105775	0.008063	1.380998	6.018146	16.462963
7071	0	0.364172	10.919201	0.501713	0.003662	0.109192	0.005005	1.369403	6.039021	16.480216
7072	0	0.225950	11.230502	0.313761	0.002277	0.112305	0.003137	1.369071	6.057065	16.491205
7073	0	0.132789	11.474627	0.005717	0.001343	0.114746	0.000061	1.373283	6.071913	16.497910
7074	0	0.190383	11.724876	-0.154035	0.001923	0.117249	-0.001534	1.379560	6.090411	16.506772
7075	0	0.187399	11.901874	-0.098870	0.001892	0.119019	-0.000977	1.391725	6.107878	16.514830
7076	0	0.239125	12.109414	0.068403	0.002404	0.121094	0.000708	1.414403	6.119981	16.520134
7077	0	0.328732	12.213236	0.382022	0.003296	0.122131	0.003845	1.438360	6.127751	16.527448
7078	0	0.406340	12.360093	0.755141	0.004071	0.123599	0.007578	1.463355	6.134597	16.533574
7079	0	0.335723	12.396468	1.144993	0.003357	0.123962	0.011475	1.486071	6.134266	16.532374
7080	0	0.256511	12.470112	1.287383	0.002563	0.124700	0.012889	1.500051	6.132408	16.534929
7081	0	0.122504	12.420714	1.415455	0.001221	0.124207	0.014160	1.505573	6.127529	16.542770
7082	0	0.043900	12.353637	1.249804	0.000436	0.123536	0.012501	1.507935	6.124587	16.540013
7083	0	0.031317	12.200959	0.860128	0.000305	0.122009	0.008606	1.511990	6.117168	16.533256
7084	0	0.124620	12.005645	0.425127	0.001235	0.120056	0.004263	1.522695	6.106315	16.525851
7085	0	0.245547	11.810288	0.108265	0.002441	0.118103	0.001099	1.537626	6.092247	16.517432
7086	0	0.377083	11.541477	-0.072341	0.003750	0.115416	-0.000704	1.556624	6.070914	16.512332
7087	0	0.423288	11.266979	-0.124832	0.004211	0.112671	-0.001221	1.584566	6.048667	16.511879
7088	0	0.494857	10.973836	0.058612	0.004924	0.109739	0.000617	1.616062	6.022302	16.504202
7089	0	0.430223	10.632235	0.162806	0.004272	0.106323	0.001648	1.636653	5.989816	16.495122
7090	0	0.307771	10.333162	0.384299	0.003049	0.103332	0.003867	1.663220	5.957577	16.493472
7091	0	0.222309	9.960947	0.505284	0.002197	0.099609	0.005066	1.677780	5.927782	16.486947
7092	0	0.178389	9.655753	0.436048	0.001759	0.096558	0.004369	1.687223	5.897579	16.481107
7093	0	0.252246	9.332212	0.482369	0.002502	0.093323	0.004822	1.684146	5.873005	16.470974
7094	0	0.274045	8.996336	0.336104	0.002724	0.089964	0.003360	1.681661	5.851546	16.458688
7095	0	0.215599	8.697449	0.201927	0.002136	0.086975	0.002014	1.674196	5.825215	16.448136
7096	0	0.121671	8.404415	0.038081	0.001197	0.084044	0.000376	1.666496	5.797595	16.433810
7097	0	0.117332	8.172595	-0.090938	0.001160	0.081726	-0.000916	1.657356	5.777846	16.424903
7098	0	0.070979	7.983395	-0.175495	0.000697	0.079834	-0.001759	1.651886	5.759162	16.420591
7099	0	0.050154	7.757561	-0.091438	0.000488	0.077576	-0.000916	1.649812	5.738969	16.412895
7100	0	-0.008475	7.672122	-0.182863	-0.000096	0.076721	-0.001829	1.648868	5.721149	16.409261
7101	0	0.000518	7.464603	-0.115739	0.000000	0.074646	-0.001160	1.645489	5.713031	16.414383
7102	0	0.044302	7.421775	-0.042555	0.000437	0.074218	-0.000423	1.648792	5.703064	16.416170
7103	0	0.159053	7.385247	0.091504	0.001587	0.073853	0.000916	1.649808	5.697110	16.421666
7104	0	0.244984	7.336324	0.134132	0.002448	0.073363	0.001341	1.649820	5.694016	16.433148
7105	0	0.311354	7.342518	0.080053	0.003113	0.073425	0.000793	1.639663	5.692599	16.444971
7106	0	0.396695	7.415669	0.094098	0.003968	0.074157	0.000930	1.624025	5.694395	16.463370
7107	0	0.390275	7.519544	0.031912	0.003906	0.075195	0.000305	1.604514	5.699741	16.483630
7108	0	0.358593	7.647747	-0.032297	0.003593	0.076477	-0.000339	1.583026	5.711273	16.506660
7109	0	0.267614	7.867480	-0.096370	0.002686	0.078674	-0.000977	1.565790	5.725391	16.528716
7110	0	0.216340	8.044491	-0.099591	0.002177	0.080444	-0.001012	1.544873	5.745812	16.558197
7111	0	0.175128	8.319130	0.007454	0.001770	0.083191	0.000061	1.527946	5.771922	16.588303
7112	0	0.183091	8.624291	0.156578	0.001852	0.086243	0.001554	1.513263	5.799721	16.616374
7113	0	0.156692	8.862310	0.257407	0.001587	0.088623	0.002563	1.501207	5.824957	16.647416
7114	0	0.103194	9.203976	0.430568	0.001056	0.092040	0.004293	1.487411	5.853366	16.678284
7115	0	0.278013	9.521516	0.513604	0.002808	0.095215	0.005127	1.478366	5.885082	16.706968
7116	0	0.297134	9.790014	0.723291	0.002994	0.097900	0.007220	1.465965	5.908790	16.743069
7117	0	0.198782	10.217242	0.666740	0.002014	0.102173	0.006653	1.451251	5.936594	16.772324
7118	0	0.169121	10.442848	0.712581	0.001716	0.104429	0.007109	1.433750	5.961782	16.797203
7119	0	0.162576	10.784873	0.502050	0.001648	0.107849	0.005005	1.418493	5.984260	16.823413
7120	0	0.127899	11.022798	0.462760	0.001297	0.110229	0.004609	1.400464	6.002023	16.848797
7121	0	0.065120	11.279268	0.312760	0.000671	0.112793	0.003113	1.386635	6.021940	16.877920
7122	0	0.116063	11.559961	0.223904	0.001180	0.115600	0.002228	1.376464	6.040435	16.899332
7123	0	0.229947	11.755394	0.293598	0.002319	0.117554	0.002930	1.371593	6.059254	16.921632
7124	0	0.262725	11.883586	0.294085	0.002645	0.118835	0.002942	1.373978	6.075353	16.941771
7125	0	0.291970	12.097206	0.469603	0.002930	0.120972	0.004700	1.378603	6.083961	16.960683
7126	0	0.436311	12.194953	0.621881	0.004374	0.121949	0.006218	1.378514	6.092889	16.971153
7127	0	0.591176	12.243732	0.835625	0.005920	0.122437	0.008362	1.384546	6.099916	16.981440
7128	0	0.431080	12.304816	0.975105	0.004315	0.123048	0.009753	1.387538	6.102774	16.995774
7129	0	0.451436	12.365728	0.976601	0.004517	0.123657	0.009766	1.387835	6.103655	17.005962
7130	0	0.232373	12.121526	1.361415	0.002314	0.121216	0.013611	1.385460	6.092101	17.021432
7131	0	-0.054842	12.274164	0.348122	-0.000549	0.122742	0.003479	1.383319	6.090555	17.022948
7132	0	0.171263	11.828623	0.859480	0.001710	0.118285	0.008610	1.397069	6.087823	17.010913
7133	0	0.525030	11.816408	0.768927	0.005249	0.118164	0.007690	1.397607	6.086059	17.005627
7134	0	0.343945	11.401225	0.267776	0.003420	0.114013	0.002683	1.402125	6.065616	17.002262
7135	0	0.031886	11.486814	0.066915	0.000305	0.114868	0.000671	1.403524	6.050844	16.985413
7136	0	0.291518	10.931277	0.389267	0.002895	0.109313	0.003901	1.411029	6.029358	16.976679
7137	0	0.155476	10.784880	0.096656	0.001526	0.107849	0.000977	1.421054	5.997692	16.968353
7138	0	-0.132249	10.357806	0.254003	-0.001348	0.103578	0.002544	1.425428	5.968099	16.954912
7139	0	-0.046902	10.119662	0.255389	-0.000488	0.101196	0.002563	1.435698	5.945448	16.940520
7140	0	0.256131	9.741072	0.296573	0.002539	0.097411	0.002971	1.439733	5.918135	16.914369
7141	0	0.301041	9.448182	0.140261	0.002991	0.094482	0.001404	1.439819	5.893221	16.896714
7142	0	0.243399	9.130634	0.268060	0.002419	0.091307	0.002683	1.440783	5.873044	16.872414
7143	0	0.343858	8.825600	0.207654	0.003418	0.088257	0.002075	1.437213	5.845371	16.849973
7144	0	0.420419	8.538449	0.183807	0.004189	0.085385	0.001833	1.428275	5.824675	16.826938
7145	0	0.300730	8.294609	0.244434	0.002991	0.082947	0.002441	1.422590	5.800943	16.805950
7146	0	0.163212	8.099235	0.104867	0.001618	0.080993	0.001043	1.414047	5.780413	16.790741
7147	0	0.196138	7.891821	0.061628	0.001953	0.078918	0.000610	1.403924	5.767086	16.767112
7148	0	0.276864	7.745235	0.129801	0.002763	0.077453	0.001292	1.393785	5.757300	16.745667
7149	0	0.250912	7.604958	0.006331	0.002502	0.076050	0.000061	1.389207	5.745879	16.730160
7150	0	0.215524	7.488897	0.025350	0.002149	0.074889	0.000248	1.379540	5.734411	16.712745
7151	0	0.189069	7.464601	0.024996	0.001892	0.074646	0.000244	1.369885	5.735338	16.701659
7152	0	0.255897	7.366849	0.044487	0.002561	0.073668	0.000438	1.357903	5.736667	16.689666
7153	0	0.268500	7.373047	0.025105	0.002686	0.073730	0.000244	1.346654	5.736377	16.683514
7154	0	0.158237	7.373059	-0.058935	0.001585	0.073730	-0.000597	1.334282	5.739215	16.676011
7155	0	0.090613	7.470733	-0.108637	0.000916	0.074707	-0.001099	1.315336	5.752608	16.674749
7156	0	0.082466	7.586695	-0.112552	0.000834	0.075867	-0.001135	1.301200	5.766485	16.676189
7157	0	0.060242	7.751486	-0.114988	0.000610	0.077515	-0.001160	1.286801	5.777344	16.679456
7158	0	0.045861	7.946689	0.003122	0.000471	0.079467	0.000019	1.269333	5.794419	16.682353
7159	0	0.120408	8.178724	0.110715	0.001221	0.081787	0.001099	1.257718	5.816719	16.689820
7160	0	0.269172	8.435087	0.307835	0.002711	0.084351	0.003069	1.245279	5.842125	16.695286
7161	0	0.358387	8.715853	0.421928	0.003601	0.087158	0.004211	1.235342	5.863450	16.700574
7162	0	0.305773	8.990492	0.545574	0.003077	0.089905	0.005447	1.224888	5.886116	16.703708
7163	0	0.314511	9.313986	0.648070	0.003174	0.093140	0.006470	1.212040	5.919779	16.713250
7164	0	0.424859	9.594696	0.736448	0.004273	0.095947	0.007346	1.190213	5.948058	16.713920
7165	0	0.407112	9.893753	0.679256	0.004089	0.098938	0.006775	1.170208	5.967615	16.720460
7166	0	0.176866	10.241469	0.548279	0.001793	0.102415	0.005467	1.153287	5.993278	16.727716
7167	0	0.198368	10.467545	0.428291	0.002014	0.104675	0.004272	1.141883	6.025312	16.729856
7168	0	0.277985	10.815570	0.216686	0.002805	0.108155	0.002157	1.131643	6.050402	16.730848
7169	0	0.241431	11.065719	0.256988	0.002441	0.110657	0.002563	1.125074	6.077140	16.733413
7170	0	0.223447	11.328181	0.190480	0.002263	0.113281	0.001904	1.124927	6.104756	16.737792
7171	0	0.247938	11.572330	0.298507	0.002502	0.115723	0.002991	1.130681	6.126199	16.741903
7172	0	0.188669	11.712798	0.345800	0.001905	0.117127	0.003467	1.139003	6.143109	16.741996
7173	0	0.084011	11.956822	0.640410	0.000854	0.119568	0.006409	1.143118	6.155530	16.738509
7174	0	0.111140	12.072792	0.810510	0.001130	0.120728	0.008108	1.145669	6.171962	16.734732
7175	0	0.242548	12.127752	0.921183	0.002441	0.121277	0.009216	1.148873	6.186188	16.720185
7176	0	0.227878	12.219416	1.041961	0.002287	0.122193	0.010427	1.155253	6.193076	16.706565
7177	0	0.219727	12.243702	0.951509	0.002197	0.122437	0.009521	1.160085	6.192327	16.690530
7178	0	0.348239	12.207068	0.919645	0.003478	0.122070	0.009203	1.164986	6.187351	16.676616
7179	0	0.378514	12.194861	0.707327	0.003784	0.121948	0.007080	1.169545	6.185486	16.654373
7180	0	0.317923	12.030088	0.644320	0.003175	0.120300	0.006456	1.180316	6.180169	16.631323
7181	0	0.348092	11.932447	0.516956	0.003479	0.119324	0.005188	1.196322	6.176948	16.610602
7182	0	0.343307	11.706713	0.537096	0.003421	0.117066	0.005395	1.217905	6.163663	16.587590
7183	0	0.251560	11.554026	0.498178	0.002502	0.115540	0.005005	1.238913	6.149276	16.561092
7184	0	0.260569	11.236713	0.561385	0.002589	0.112367	0.005630	1.253840	6.131354	16.533149
7185	0	0.258358	10.992484	0.522808	0.002563	0.109924	0.005249	1.273235	6.109290	16.499234
7186	0	0.292478	10.699499	0.439291	0.002907	0.106995	0.004414	1.292896	6.088655	16.466316
7187	0	0.276976	10.394290	0.364393	0.002747	0.103943	0.003662	1.310771	6.061470	16.437980
7188	0	0.232417	10.076789	0.276133	0.002302	0.100768	0.002772	1.320891	6.034578	16.403659
7189	0	0.160645	9.771720	0.163402	0.001587	0.097717	0.001648	1.335049	6.009377	16.368515
7190	0	0.121717	9.472549	0.142779	0.001197	0.094726	0.001437	1.344469	5.982474	16.335050
7191	0	0.148620	9.185771	0.090132	0.001465	0.091858	0.000916	1.359787	5.953164	16.294701
7192	0	0.152271	8.911027	0.154767	0.001506	0.089110	0.001558	1.371150	5.929149	16.256133
7193	0	0.105426	8.618162	0.176114	0.001038	0.086182	0.001770	1.381005	5.904773	16.220655
7194	0	0.090202	8.392330	0.199077	0.000887	0.083923	0.001996	1.386120	5.882028	16.180756
7195	0	0.220544	8.197007	0.115460	0.002197	0.081970	0.001160	1.390755	5.868118	16.144815
7196	0	0.289529	8.001588	0.156846	0.002884	0.080016	0.001576	1.399511	5.849516	16.111068
7197	0	0.305668	7.843017	0.200692	0.003052	0.078430	0.002014	1.408062	5.840202	16.086552
7198	0	0.300733	7.714727	0.132166	0.002999	0.077147	0.001328	1.414161	5.825867	16.054360
7199	0	0.348504	7.580546	0.133835	0.003479	0.075806	0.001343	1.418876	5.814399	16.032695
7200	0	0.306698	7.562147	0.145442	0.003063	0.075622	0.001455	1.418112	5.806327	16.007260
7201	0	0.287165	7.495109	0.103551	0.002869	0.074951	0.001038	1.420004	5.799355	15.992350
7202	0	0.256658	7.476718	0.029901	0.002568	0.074767	0.000300	1.420710	5.799273	15.973879
7203	0	0.207391	7.513432	-0.122036	0.002075	0.075134	-0.001221	1.419184	5.798426	15.960464
7204	0	0.151712	7.562271	-0.134083	0.001523	0.075623	-0.001343	1.415416	5.804584	15.948568
7205	0	0.127404	7.684345	-0.207290	0.001282	0.076843	-0.002075	1.411567	5.813516	15.942960
7206	0	0.137632	7.830834	-0.182586	0.001388	0.078308	-0.001827	1.408883	5.827209	15.932651
7207	0	0.132937	8.032249	-0.201411	0.001343	0.080322	-0.002014	1.408879	5.844173	15.936439
7208	0	0.190719	8.258098	0.048663	0.001925	0.082581	0.000488	1.411050	5.865808	15.936280
7209	0	0.200116	8.508340	0.207164	0.002014	0.085083	0.002075	1.415759	5.880868	15.937020
7210	0	0.197160	8.758681	0.426338	0.001987	0.087586	0.004265	1.417689	5.897819	15.939678
7211	0	0.138530	8.972222	0.561122	0.001404	0.089722	0.005615	1.423057	5.918667	15.946721
7212	0	0.128107	9.283580	0.792528	0.001304	0.092835	0.007926	1.424147	5.943550	15.954642
7213	0	0.242111	9.600861	0.738799	0.002441	0.096008	0.007385	1.421151	5.964798	15.961827
7214	0	0.299572	9.838874	0.794383	0.003010	0.098389	0.007939	1.416109	5.978225	15.968264
7215	0	0.260187	10.174607	0.561742	0.002625	0.101746	0.005615	1.414061	6.000778	15.978536
7216	0	0.359649	10.406631	0.519656	0.003615	0.104066	0.005192	1.408744	6.018835	15.980988
7217	0	0.413490	10.717830	0.201611	0.004150	0.107178	0.002014	1.406188	6.032665	15.978146
7218	0	0.422484	10.955960	0.147180	0.004240	0.109559	0.001469	1.403514	6.045939	15.989742
7219	0	0.315631	11.169490	0.109195	0.003174	0.111694	0.001099	1.410476	6.061169	15.995525
7220	0	0.262928	11.383122	0.112648	0.002649	0.113831	0.001145	1.429633	6.078519	16.001661
7221	0	0.254753	11.529625	0.266455	0.002563	0.115295	0.002686	1.450659	6.091456	16.008432
7222	0	0.190096	11.725162	0.469627	0.001920	0.117250	0.004718	1.472024	6.106724	16.017841
7223	0	0.175584	11.834868	0.681341	0.001770	0.118347	0.006836	1.493836	6.117349	16.023256
7224	0	0.276858	11.932880	0.891260	0.002778	0.119328	0.008926	1.506774	6.123472	16.023253
7225	0	0.341429	12.024083	1.090910	0.003418	0.120239	0.010925	1.521618	6.124215	16.020236
7226	0	0.292240	12.030304	0.984399	0.002922	0.120302	0.009854	1.531123	6.120773	16.021659
7227	0	0.219997	12.005658	0.921015	0.002197	0.120056	0.009216	1.535998	6.115621	16.012163
7228	0	0.245289	11.944611	0.699908	0.002446	0.119446	0.007007	1.542411	6.106242	16.005946
7229	0	0.196024	11.834777	0.535517	0.001953	0.118347	0.005371	1.557054	6.096263	16.000276
7230	0	0.142723	11.706597	0.403783	0.001417	0.117065	0.004057	1.574875	6.083228	15.992285
7231	0	0.202380	11.535701	0.388448	0.002014	0.115356	0.003906	1.595482	6.070439	15.982917
7232	0	0.259345	11.358712	0.371099	0.002582	0.113586	0.003740	1.624238	6.055162	15.977669
7233	0	0.281732	11.114571	0.381823	0.002808	0.111145	0.003845	1.651000	6.041852	15.968915
7234	0	0.314942	10.900995	0.340202	0.003131	0.109010	0.003426	1.674701	6.019016	15.960532
7235	0	0.362409	10.577381	0.333590	0.003601	0.105774	0.003357	1.696052	5.990706	15.948160
7236	0	0.311956	10.320910	0.238631	0.003096	0.103209	0.002400	1.710246	5.960609	15.935126
7237	0	0.300931	10.064684	0.242394	0.002991	0.100647	0.002441	1.729226	5.935858	15.929502
7238	0	0.267634	9.783814	0.117098	0.002660	0.097838	0.001186	1.746065	5.912724	15.919013
7239	0	0.221227	9.484846	0.151514	0.002197	0.094849	0.001526	1.757824	5.890854	15.907205
7240	0	0.254523	9.234492	0.063863	0.002531	0.092345	0.000649	1.769831	5.869331	15.892507
7241	0	0.215380	8.978240	0.078154	0.002136	0.089783	0.000793	1.783734	5.842974	15.878990
7242	0	0.175149	8.758439	0.076119	0.001742	0.087584	0.000770	1.793460	5.827065	15.864140
7243	0	0.147864	8.520506	0.132864	0.001465	0.085205	0.001343	1.811406	5.804605	15.853087
7244	0	0.168454	8.355613	0.167256	0.001675	0.083556	0.001680	1.821346	5.787165	15.847484
7245	0	0.172185	8.160381	0.139932	0.001709	0.081604	0.001404	1.826692	5.765171	15.838736
7246	0	0.192579	8.032118	0.138969	0.001917	0.080321	0.001394	1.832286	5.748504	15.830353
7247	0	0.104458	7.922353	0.158750	0.001038	0.079224	0.001587	1.830822	5.734433	15.827378
7248	0	0.105268	7.830719	0.170709	0.001051	0.078307	0.001710	1.834466	5.727885	15.825775
7249	0	0.165125	7.806394	0.091191	0.001648	0.078064	0.000916	1.839141	5.718967	15.822545
7250	0	0.195730	7.733063	-0.012931	0.001959	0.077331	-0.000130	1.838149	5.717201	15.822746
7251	0	0.207730	7.739253	-0.054769	0.002075	0.077393	-0.000549	1.835744	5.710177	15.830873
7252	0	0.250249	7.788004	-0.103399	0.002506	0.077880	-0.001035	1.834856	5.711887	15.840724
7253	0	0.250116	7.873550	-0.170415	0.002502	0.078735	-0.001709	1.828304	5.710154	15.854825
7254	0	0.243286	7.977325	-0.181581	0.002439	0.079773	-0.001822	1.820326	5.714538	15.864485
7255	0	0.237406	8.129917	-0.182398	0.002380	0.081299	-0.001831	1.810655	5.719675	15.875721
7256	0	0.248166	8.294704	-0.132618	0.002489	0.082947	-0.001328	1.807982	5.726105	15.889255
7257	0	0.279615	8.490027	0.067324	0.002808	0.084900	0.000671	1.806585	5.737454	15.911833
7258	0	0.276949	8.721956	0.250880	0.002783	0.087219	0.002505	1.803373	5.750274	15.939083
7259	0	0.229856	8.935565	0.415811	0.002319	0.089355	0.004150	1.794673	5.771694	15.965741
7260	0	0.213167	9.155312	0.575460	0.002153	0.091553	0.005753	1.793368	5.793087	15.994614
7261	0	0.260767	9.448219	0.617521	0.002625	0.094482	0.006165	1.781462	5.807821	16.019012
7262	0	0.275271	9.680067	0.741525	0.002772	0.096801	0.007406	1.772092	5.824772	16.047930
7263	0	0.224258	9.973086	0.605793	0.002258	0.099731	0.006042	1.755513	5.836925	16.077736
7264	0	0.208581	10.198749	0.559790	0.002104	0.101988	0.005585	1.741420	5.851624	16.101049
7265	0	0.205734	10.461440	0.348540	0.002075	0.104614	0.003479	1.735074	5.866129	16.124018
7266	0	0.214308	10.675064	0.215914	0.002161	0.106750	0.002149	1.724156	5.880603	16.141193
7267	0	0.175285	10.876489	0.085897	0.001770	0.108765	0.000854	1.719953	5.894103	16.162305
7268	0	0.220727	11.096225	0.055389	0.002223	0.110962	0.000558	1.724507	5.905702	16.180390
7269	0	0.260884	11.254922	0.158470	0.002625	0.112549	0.001587	1.727154	5.916788	16.196942
7270	0	0.239563	11.383100	0.273537	0.002409	0.113831	0.002742	1.733885	5.925142	16.211930
7271	0	0.267709	11.535713	0.499373	0.002686	0.115356	0.005005	1.745160	5.928158	16.225819
7272	0	0.314649	11.645658	0.686895	0.003156	0.116456	0.006874	1.750324	5.931648	16.238178
7273	0	0.316846	11.700458	0.872746	0.003174	0.117004	0.008728	1.750968	5.931058	16.251142
7274	0	0.297609	11.755355	0.970563	0.002979	0.117554	0.009703	1.747973	5.928298	16.261751
7275	0	0.286520	11.743131	0.946561	0.002869	0.117432	0.009460	1.742716	5.925801	16.271424
7276	0	0.316716	11.730837	0.727667	0.003167	0.117309	0.007273	1.738370	5.920208	16.277437
7277	0	0.287689	11.639393	0.628494	0.002869	0.116394	0.006287	1.739421	5.906537	16.282294
7278	0	0.294886	11.535555	0.524225	0.002946	0.115355	0.005245	1.741547	5.898091	16.283428
7279	0	0.275700	11.401368	0.402094	0.002747	0.114014	0.004028	1.748158	5.882042	16.285678
7280	0	0.222767	11.242696	0.412404	0.002217	0.112427	0.004135	1.758493	5.865871	16.285002
7281	0	0.171470	11.035189	0.328188	0.001709	0.110352	0.003296	1.771789	5.854327	16.277563
7282	0	0.179387	10.833769	0.374194	0.001781	0.108337	0.003757	1.785984	5.834558	16.272151
7283	0	0.178401	10.595694	0.365795	0.001770	0.105957	0.003662	1.789176	5.813772	16.264888
7284	0	0.168932	10.333147	0.279390	0.001675	0.103332	0.002799	1.793572	5.791732	16.258255
7285	0	0.203640	10.107382	0.243965	0.002014	0.101074	0.002441	1.793960	5.760713	16.246687
7286	0	0.238176	9.838632	0.188704	0.002362	0.098387	0.001888	1.794135	5.732061	16.241436
7287	0	0.258297	9.564160	0.109608	0.002563	0.095642	0.001099	1.795287	5.702605	16.225775
7288	0	0.237479	9.326031	0.090942	0.002357	0.093261	0.000910	1.793979	5.674005	16.211098
7289	0	0.245648	9.100305	0.085094	0.002441	0.091003	0.000854	1.796355	5.648736	16.191847
7290	0	0.236353	8.880481	0.053691	0.002348	0.088805	0.000542	1.800556	5.622245	16.173942
7291	0	0.171509	8.679187	0.091559	0.001709	0.086792	0.000916	1.798650	5.607855	16.155776
7292	0	0.179165	8.532599	0.182985	0.001781	0.085326	0.001830	1.797489	5.587968	16.144615
7293	0	0.244700	8.374003	0.165026	0.002441	0.083740	0.001648	1.792712	5.574045	16.132681
7294	0	0.276756	8.227402	0.226437	0.002757	0.082274	0.002262	1.787938	5.553194	16.121477
7295	0	0.232574	8.117649	0.244430	0.002319	0.081177	0.002441	1.782313	5.537881	16.110844
7296	0	0.264141	8.074823	0.239117	0.002637	0.080749	0.002385	1.772210	5.525161	16.100886
7297	0	0.237989	7.983381	0.208235	0.002380	0.079834	0.002075	1.760521	5.519421	16.092202
7298	0	0.243928	7.958877	0.112075	0.002439	0.079589	0.001112	1.746372	5.513164	16.081657
7299	0	0.164371	7.940685	-0.023597	0.001648	0.079407	-0.000244	1.733589	5.512710	16.080165
7300	0	0.145077	7.940687	-0.052515	0.001455	0.079407	-0.000533	1.721170	5.512664	16.079332
7301	0	0.121265	8.020062	-0.163334	0.001221	0.080200	-0.001648	1.699018	5.517252	16.070166
7302	0	0.113632	8.087185	-0.117992	0.001143	0.080872	-0.001192	1.680779	5.519285	16.067357
7303	0	0.181942	8.270313	-0.231079	0.001831	0.082703	-0.002319	1.668150	5.528750	16.067695
7304	0	0.204151	8.380156	-0.107742	0.002051	0.083801	-0.001081	1.662173	5.535650	16.074384
7305	0	0.261168	8.581575	0.080154	0.002625	0.085815	0.000793	1.651114	5.546051	16.082963
7306	0	0.294965	8.789085	0.264933	0.002964	0.087891	0.002641	1.639583	5.557797	16.090465
7307	0	0.260851	8.978256	0.525959	0.002625	0.089783	0.005249	1.625952	5.570783	16.102107
7308	0	0.257476	9.222288	0.644032	0.002591	0.092223	0.006430	1.612258	5.583721	16.109232
7309	0	0.291299	9.429878	0.739877	0.002930	0.094299	0.007385	1.595336	5.596496	16.115527
7310	0	0.287730	9.692121	0.797713	0.002894	0.096922	0.007962	1.577394	5.608869	16.126227
7311	0	0.260343	9.924194	0.722661	0.002625	0.099243	0.007202	1.548606	5.625534	16.134441
7312	0	0.298938	10.162120	0.507452	0.003009	0.101622	0.005054	1.524844	5.640244	16.132433
7313	0	0.284723	10.382064	0.380480	0.002869	0.103821	0.003784	1.501005	5.656563	16.132030
7314	0	0.280807	10.614034	0.194722	0.002825	0.106140	0.001934	1.485705	5.667217	16.131514
7315	0	0.212056	10.815451	0.086686	0.002136	0.108154	0.000854	1.471489	5.676372	16.131087
7316	0	0.159945	11.029071	0.118897	0.001616	0.110291	0.001184	1.465702	5.685541	16.130166
7317	0	0.200355	11.163351	0.189078	0.002014	0.111633	0.001892	1.465925	5.688831	16.128658
7318	0	0.197675	11.340368	0.365654	0.001992	0.113403	0.003659	1.467326	5.696870	16.122950
7319	0	0.181374	11.450262	0.603501	0.001831	0.114502	0.006042	1.473639	5.706563	16.121129
7320	0	0.252455	11.554064	0.785748	0.002528	0.115541	0.007858	1.472718	5.702892	16.110764
7321	0	0.286051	11.602812	0.897106	0.002869	0.116028	0.008972	1.472149	5.703574	16.102381
7322	0	0.260111	11.645481	0.934061	0.002607	0.116455	0.009336	1.465326	5.702410	16.092004
7323	0	0.298858	11.645465	0.879540	0.002991	0.116455	0.008789	1.457075	5.697199	16.080140
7324	0	0.310919	11.614865	0.734084	0.003108	0.116149	0.007337	1.450417	5.688780	16.060839
7325	0	0.299685	11.566123	0.562009	0.002991	0.115662	0.005615	1.443281	5.675010	16.044744
7326	0	0.294841	11.456199	0.470471	0.002941	0.114562	0.004708	1.444367	5.659870	16.025714
7327	0	0.281748	11.352526	0.402519	0.002808	0.113525	0.004028	1.444964	5.641896	16.005427
7328	0	0.265434	11.175468	0.406852	0.002644	0.111754	0.004083	1.457205	5.622738	15.989949
7329	0	0.262795	11.016902	0.480699	0.002625	0.110168	0.004822	1.470084	5.611173	15.970151
7330	0	0.288305	10.821680	0.502086	0.002875	0.108216	0.005036	1.483712	5.595087	15.946832
7331	0	0.306127	10.638479	0.462057	0.003052	0.106384	0.004639	1.500429	5.576774	15.924521
7332	0	0.302188	10.375976	0.404345	0.003009	0.103760	0.004053	1.507777	5.554279	15.892724
7333	0	0.257474	10.137943	0.353094	0.002563	0.101379	0.003540	1.515203	5.533186	15.867225
7334	0	0.210899	9.893700	0.265874	0.002096	0.098937	0.002667	1.522271	5.509738	15.836248
7335	0	0.178242	9.655745	0.084771	0.001770	0.096558	0.000854	1.527331	5.485756	15.803644
7336	0	0.125868	9.411507	0.053592	0.001245	0.094115	0.000536	1.524771	5.459240	15.775732
7337	0	0.129731	9.179669	0.048153	0.001282	0.091797	0.000488	1.530157	5.430210	15.737311
7338	0	0.138194	8.953748	0.010401	0.001372	0.089538	0.000109	1.533259	5.408207	15.701181
7339	0	0.153648	8.764636	0.072525	0.001526	0.087646	0.000732	1.539676	5.384839	15.665453
7340	0	0.192096	8.587549	0.150196	0.001913	0.085876	0.001511	1.548297	5.365111	15.633171
7341	0	0.256764	8.422848	0.170434	0.002563	0.084229	0.001709	1.552096	5.350319	15.612498
7342	0	0.312843	8.300670	0.261059	0.003120	0.083007	0.002615	1.555436	5.330321	15.590821
7343	0	0.305894	8.166484	0.366064	0.003052	0.081665	0.003662	1.554854	5.311507	15.570293
7344	0	0.239685	8.050429	0.304967	0.002394	0.080504	0.003049	1.550959	5.298203	15.544184
7345	0	0.275201	8.019991	0.299329	0.002747	0.080200	0.002991	1.544656	5.281463	15.522405
7346	0	0.251048	8.001609	0.159619	0.002512	0.080016	0.001592	1.535431	5.274203	15.497046
7347	0	0.207182	7.946775	0.159234	0.002075	0.079468	0.001587	1.525249	5.269640	15.476666
7348	0	0.200228	7.965098	0.001725	0.002007	0.079651	0.000010	1.513258	5.265935	15.458246
7349	0	0.213112	8.013944	-0.182489	0.002136	0.080139	-0.001831	1.502384	5.263141	15.443402
7350	0	0.223715	8.099410	-0.162820	0.002248	0.080994	-0.001636	1.490076	5.268224	15.430917
7351	0	0.206689	8.209265	-0.249725	0.002075	0.082092	-0.002502	1.481184	5.269841	15.422370
7352	0	0.216913	8.367950	-0.145369	0.002180	0.083679	-0.001454	1.478905	5.275105	15.418386
7353	0	0.194534	8.508319	0.000356	0.001953	0.085083	0.000000	1.472856	5.275903	15.417254
7354	0	0.149505	8.697535	0.195965	0.001510	0.086975	0.001960	1.471904	5.285429	15.417547
7355	0	0.163132	8.923362	0.464036	0.001648	0.089233	0.004639	1.468466	5.297046	15.416171
7356	0	0.117009	9.106444	0.629275	0.001186	0.091064	0.006289	1.463288	5.307476	15.421225
7357	0	0.174923	9.332244	0.715040	0.001770	0.093323	0.007141	1.450636	5.323037	15.421975
7358	0	0.250112	9.570204	0.802139	0.002521	0.095702	0.008014	1.440064	5.336405	15.421632
7359	0	0.291564	9.826625	0.739544	0.002930	0.098267	0.007385	1.426874	5.342684	15.423888
7360	0	0.282100	10.034077	0.698636	0.002839	0.100341	0.006978	1.415876	5.353308	15.423126
7361	0	0.328025	10.266132	0.409718	0.003296	0.102661	0.004089	1.405616	5.360688	15.421565
7362	0	0.312728	10.491963	0.234455	0.003141	0.104919	0.002335	1.393536	5.365971	15.427048
7363	0	0.273068	10.675087	0.128422	0.002747	0.106750	0.001282	1.389482	5.372822	15.428685
7364	0	0.238966	10.870404	0.091795	0.002408	0.108704	0.000920	1.390614	5.381908	15.431419
7365	0	0.248896	11.053501	0.097274	0.002502	0.110535	0.000977	1.393106	5.385501	15.431669
7366	0	0.252549	11.236619	0.254454	0.002536	0.112366	0.002555	1.402130	5.385587	15.430218
7367	0	0.242975	11.352643	0.480314	0.002441	0.113525	0.004822	1.419537	5.386859	15.432274
7368	0	0.289784	11.462825	0.714532	0.002906	0.114627	0.007164	1.436820	5.384273	15.435589
7369	0	0.353646	11.541899	0.932106	0.003540	0.115417	0.009338	1.452250	5.377446	15.433565
7370	0	0.340089	11.639841	0.983783	0.003410	0.116397	0.009852	1.464755	5.376337	15.431049
7371	0	0.280469	11.633397	1.012158	0.002808	0.116333	0.010132	1.473088	5.368579	15.431148
7372	0	0.225267	11.633419	0.858160	0.002252	0.116334	0.008585	1.474289	5.357130	15.425262
7373	0	0.201854	11.566205	0.725513	0.002014	0.115662	0.007263	1.480204	5.342162	15.421402
7374	0	0.196572	11.486871	0.503524	0.001961	0.114868	0.005050	1.492283	5.326523	15.410819
7375	0	0.208466	11.389189	0.303458	0.002075	0.113892	0.003052	1.507217	5.306028	15.400231
7376	0	0.240256	11.248844	0.311318	0.002398	0.112488	0.003139	1.531737	5.290848	15.391616
7377	0	0.306720	11.120650	0.363573	0.003052	0.111206	0.003662	1.556173	5.263971	15.377125
7378	0	0.291067	10.919368	0.498865	0.002899	0.109193	0.005013	1.579518	5.241106	15.361848
7379	0	0.264040	10.730097	0.546272	0.002625	0.107300	0.005493	1.609895	5.213068	15.358989
7380	0	0.316238	10.522574	0.425501	0.003143	0.105226	0.004273	1.627194	5.181293	15.345426
7381	0	0.276487	10.302762	0.407008	0.002747	0.103027	0.004089	1.645891	5.149883	15.330841
7382	0	0.249384	10.052496	0.324290	0.002477	0.100525	0.003258	1.660285	5.119062	15.320547
7383	0	0.227244	9.844959	0.169702	0.002258	0.098450	0.001709	1.671548	5.091079	15.306070
7384	0	0.236394	9.564083	0.081490	0.002346	0.095641	0.000831	1.687761	5.057908	15.291757
7385	0	0.239579	9.374968	0.047451	0.002380	0.093750	0.000488	1.702298	5.027370	15.284631
7386	0	0.206163	9.149050	0.087175	0.002044	0.091491	0.000888	1.720039	4.993192	15.272941
7387	0	0.196652	8.905017	0.089856	0.001953	0.089050	0.000916	1.739236	4.964111	15.256095
7388	0	0.217147	8.795075	0.147526	0.002162	0.087951	0.001492	1.757989	4.939999	15.243296
7389	0	0.208820	8.575456	0.260861	0.002075	0.085754	0.002625	1.776906	4.911000	15.235054
7390	0	0.205062	8.489995	0.215181	0.002039	0.084900	0.002165	1.792430	4.883516	15.232381
7391	0	0.196256	8.313004	0.267364	0.001953	0.083130	0.002686	1.806526	4.858835	15.223540
7392	0	0.173420	8.227545	0.357235	0.001727	0.082275	0.003577	1.811143	4.837281	15.218297
7393	0	0.153029	8.154308	0.267960	0.001526	0.081543	0.002686	1.817460	4.819256	15.216082
7394	0	0.202426	8.099277	0.163001	0.002023	0.080993	0.001636	1.823224	4.805229	15.213365
7395	0	0.238098	8.050540	0.133971	0.002380	0.080505	0.001343	1.825654	4.792440	15.214067
7396	0	0.249971	8.068763	0.072703	0.002503	0.080688	0.000726	1.821828	4.785713	15.213118
7397	0	0.243836	8.038338	-0.067286	0.002441	0.080383	-0.000671	1.822139	4.778135	15.214765
7398	0	0.230894	8.105480	-0.134631	0.002313	0.081055	-0.001347	1.820122	4.771567	15.220072
7399	0	0.219333	8.184822	-0.183246	0.002197	0.081848	-0.001831	1.820587	4.765324	15.228271
7400	0	0.187598	8.282485	-0.195815	0.001884	0.082825	-0.001957	1.820768	4.763969	15.235561
7401	0	0.157993	8.435068	-0.073672	0.001587	0.084351	-0.000732	1.825359	4.761720	15.251422
7402	0	0.223079	8.599885	0.023492	0.002243	0.085999	0.000235	1.823854	4.766138	15.267329
7403	0	0.218286	8.783003	0.225528	0.002197	0.087830	0.002258	1.826745	4.772602	15.285255
7404	0	0.215679	8.972197	0.438688	0.002167	0.089722	0.004388	1.826838	4.772576	15.302651
7405	0	0.255201	9.204145	0.543011	0.002563	0.092041	0.005432	1.828367	4.773770	15.322890
7406	0	0.264781	9.417774	0.640246	0.002662	0.094177	0.006404	1.829224	4.777262	15.345796
7407	0	0.261090	9.631339	0.775711	0.002625	0.096313	0.007751	1.821457	4.779747	15.368780
7408	0	0.203162	9.826553	0.697476	0.002048	0.098266	0.006968	1.812833	4.784896	15.390042
7409	0	0.181438	10.052496	0.604660	0.001831	0.100525	0.006042	1.806652	4.790740	15.409187
7410	0	0.233024	10.278360	0.415713	0.002346	0.102783	0.004158	1.806078	4.795585	15.423745
7411	0	0.224580	10.491953	0.299670	0.002258	0.104919	0.002991	1.798110	4.796568	15.443894
7412	0	0.197271	10.675078	0.159854	0.001988	0.106750	0.001598	1.796357	4.800950	15.461629
7413	0	0.273804	10.852081	0.176463	0.002747	0.108521	0.001770	1.800636	4.797426	15.480467
7414	0	0.272101	11.016876	0.168983	0.002728	0.110168	0.001698	1.807382	4.792605	15.503574
7415	0	0.292221	11.157281	0.217972	0.002930	0.111572	0.002197	1.823865	4.787568	15.518966
7416	0	0.278319	11.267250	0.416308	0.002791	0.112672	0.004175	1.834472	4.782997	15.532970
7417	0	0.316780	11.383138	0.627488	0.003174	0.113831	0.006287	1.844767	4.775730	15.550992
7418	0	0.291678	11.426082	0.807808	0.002916	0.114260	0.008094	1.858564	4.762129	15.560534
7419	0	0.280796	11.486907	0.761557	0.002808	0.114868	0.007629	1.870348	4.748520	15.572119
7420	0	0.274687	11.517485	0.808099	0.002747	0.115174	0.008089	1.876229	4.734969	15.581700
7421	0	0.262198	11.474619	0.781189	0.002625	0.114746	0.007812	1.874768	4.723990	15.595508
7422	0	0.274888	11.419692	0.621748	0.002741	0.114197	0.006224	1.878616	4.702788	15.602641
7423	0	0.262778	11.364783	0.475002	0.002625	0.113647	0.004761	1.887048	4.686346	15.610785
7424	0	0.257527	11.248797	0.399744	0.002569	0.112488	0.004006	1.893490	4.667133	15.611785
7425	0	0.239108	11.114527	0.340220	0.002380	0.111145	0.003418	1.907005	4.643027	15.611664
7426	0	0.216396	10.974156	0.361610	0.002157	0.109741	0.003631	1.919397	4.622915	15.610104
7427	0	0.208638	10.821564	0.370785	0.002075	0.108215	0.003723	1.932905	4.597920	15.612359
7428	0	0.198577	10.607953	0.391930	0.001974	0.106079	0.003937	1.948801	4.572314	15.605902
7429	0	0.233460	10.430904	0.353119	0.002319	0.104309	0.003540	1.955636	4.542413	15.603985
7430	0	0.248788	10.217169	0.198592	0.002471	0.102172	0.001996	1.963959	4.510233	15.598924
7431	0	0.257619	9.997552	0.236956	0.002563	0.099976	0.002380	1.973412	4.482432	15.595570
7432	0	0.235900	9.789916	0.112895	0.002343	0.097899	0.001138	1.980481	4.450551	15.584011
7433	0	0.239433	9.551978	0.096608	0.002380	0.095520	0.000977	1.989879	4.420397	15.572540
7434	0	0.248417	9.380970	0.039631	0.002468	0.093810	0.000406	1.998856	4.387269	15.561771
7435	0	0.264000	9.173548	0.084583	0.002625	0.091736	0.000854	2.006555	4.354476	15.552888
7436	0	0.198818	9.002588	0.107316	0.001983	0.090026	0.001081	2.014209	4.334063	15.545765
7437	0	0.190432	8.837875	0.145832	0.001892	0.088379	0.001465	2.019777	4.304807	15.539801
7438	0	0.216770	8.679101	0.229986	0.002160	0.086791	0.002306	2.024621	4.281506	15.523489
7439	0	0.232247	8.569340	0.280386	0.002319	0.085693	0.002808	2.026689	4.264018	15.515997
7440	0	0.263776	8.459354	0.206735	0.002630	0.084594	0.002068	2.024044	4.240431	15.511175
7441	0	0.250830	8.337394	0.249945	0.002502	0.083374	0.002502	2.025226	4.218996	15.505530
7442	0	0.215483	8.306767	0.207007	0.002148	0.083068	0.002069	2.020020	4.195753	15.495328
7443	0	0.250879	8.276335	0.177597	0.002502	0.082764	0.001770	2.008948	4.173499	15.492967
7444	0	0.214988	8.239643	0.111370	0.002149	0.082397	0.001110	2.001201	4.158258	15.493970
7445	0	0.177349	8.239734	0.055649	0.001770	0.082397	0.000549	1.988398	4.139900	15.490567
7446	0	0.153402	8.276275	-0.095678	0.001533	0.082763	-0.000962	1.978047	4.124262	15.486573
7447	0	0.146457	8.319107	-0.170197	0.001465	0.083191	-0.001709	1.965800	4.111238	15.489821
7448	0	0.188401	8.410674	-0.132082	0.001891	0.084106	-0.001329	1.951522	4.107476	15.490633
7449	0	0.212892	8.483922	-0.170041	0.002136	0.084839	-0.001709	1.937649	4.104154	15.499741
7450	0	0.241824	8.648705	-0.028527	0.002426	0.086487	-0.000288	1.931672	4.101173	15.505702
7451	0	0.267639	8.795183	0.110726	0.002686	0.087952	0.001099	1.918276	4.099593	15.515992
7452	0	0.253394	8.941660	0.246580	0.002544	0.089417	0.002459	1.906720	4.099356	15.522823
7453	0	0.255370	9.143045	0.446554	0.002563	0.091431	0.004456	1.891961	4.097740	15.532916
7454	0	0.271341	9.344375	0.558223	0.002726	0.093444	0.005574	1.879778	4.098795	15.540347
7455	0	0.206065	9.533660	0.647905	0.002075	0.095337	0.006470	1.866250	4.102026	15.553956
7456	0	0.208591	9.734999	0.698395	0.002106	0.097350	0.006976	1.854507	4.111364	15.561355
7457	0	0.255003	9.912084	0.599137	0.002563	0.099121	0.005981	1.840386	4.113110	15.566187
7458	0	0.294655	10.119512	0.455207	0.002963	0.101195	0.004537	1.820339	4.117976	15.574055
7459	0	0.285411	10.308828	0.355458	0.002869	0.103088	0.003540	1.801331	4.120489	15.574568
7460	0	0.282451	10.491949	0.217978	0.002838	0.104919	0.002165	1.782218	4.121701	15.575980
7461	0	0.243034	10.675066	0.110693	0.002441	0.106750	0.001099	1.770704	4.119941	15.584243
7462	0	0.198538	10.803224	0.124518	0.001991	0.108032	0.001237	1.759168	4.112495	15.586748
7463	0	0.157900	10.943612	0.152795	0.001587	0.109436	0.001526	1.754211	4.107057	15.587744
7464	0	0.144102	11.047279	0.348237	0.001449	0.110473	0.003483	1.751866	4.101262	15.587870
7465	0	0.200884	11.138920	0.500608	0.002014	0.111389	0.005005	1.747723	4.093127	15.585145
7466	0	0.260426	11.218293	0.689711	0.002613	0.112183	0.006899	1.746354	4.088875	15.576181
7467	0	0.310768	11.273188	0.787636	0.003113	0.112732	0.007874	1.740327	4.080667	15.572230
7468	0	0.371008	11.297510	0.769677	0.003713	0.112975	0.007695	1.735191	4.070199	15.559166
7469	0	0.342026	11.279237	0.751524	0.003418	0.112793	0.007507	1.723762	4.054486	15.552724
7470	0	0.281464	11.248546	0.661296	0.002811	0.112486	0.006607	1.714243	4.037902	15.542025
7471	0	0.256359	11.181612	0.488936	0.002563	0.111816	0.004883	1.704051	4.024264	15.531375
7472	0	0.201493	11.102185	0.410476	0.002013	0.111022	0.004102	1.697450	4.008915	15.517871
7473	0	0.195835	11.016852	0.377967	0.001953	0.110168	0.003784	1.698608	3.989887	15.502528
7474	0	0.239620	10.864265	0.395200	0.002390	0.108643	0.003958	1.701072	3.969669	15.489121
7475	0	0.287612	10.723912	0.487081	0.002869	0.107239	0.004883	1.710079	3.948353	15.471408
7476	0	0.313731	10.577406	0.527654	0.003127	0.105774	0.005285	1.715664	3.924007	15.453583
7477	0	0.312319	10.412591	0.536639	0.003113	0.104126	0.005371	1.716727	3.899517	15.429870
7478	0	0.271373	10.192784	0.437754	0.002705	0.101928	0.004385	1.721070	3.875992	15.404597
7479	0	0.251422	10.021939	0.335833	0.002502	0.100220	0.003357	1.715552	3.848954	15.382515
7480	0	0.168309	9.820439	0.232226	0.001670	0.098205	0.002322	1.711694	3.819758	15.355792
7481	0	0.159707	9.655745	0.103801	0.001587	0.096558	0.001038	1.707546	3.793606	15.334191
7482	0	0.173615	9.448127	0.061765	0.001728	0.094481	0.000610	1.694911	3.769535	15.304655
7483	0	0.196398	9.246803	-0.030571	0.001953	0.092468	-0.000305	1.691747	3.741480	15.274930
7484	0	0.204686	9.075807	0.011572	0.002035	0.090758	0.000120	1.693558	3.712231	15.246328
7485	0	0.238693	8.947736	0.048824	0.002380	0.089478	0.000488	1.690024	3.689701	15.228643
7486	0	0.270209	8.813373	0.115541	0.002698	0.088134	0.001159	1.690687	3.670314	15.212376
7487	0	0.262657	8.666994	0.237761	0.002625	0.086670	0.002380	1.690709	3.653868	15.194050
7488	0	0.250882	8.593750	0.279948	0.002506	0.085938	0.002802	1.690204	3.636891	15.170550
7489	0	0.250829	8.502190	0.372075	0.002502	0.085022	0.003723	1.689776	3.615627	15.150558
7490	0	0.233496	8.441020	0.378723	0.002331	0.084411	0.003779	1.675540	3.596604	15.131288
7491	0	0.213881	8.392308	0.269168	0.002136	0.083923	0.002686	1.663697	3.579433	15.117623
7492	0	0.213716	8.373912	0.185435	0.002141	0.083739	0.001842	1.643919	3.570910	15.097304
7493	0	0.256269	8.380114	0.123153	0.002563	0.083801	0.001221	1.625562	3.558090	15.080319
7494	0	0.219046	8.374037	-0.021214	0.002194	0.083740	-0.000223	1.607037	3.549305	15.063285
7495	0	0.231338	8.435095	-0.163756	0.002319	0.084351	-0.001648	1.589643	3.543154	15.051541
7496	0	0.242043	8.502247	-0.186050	0.002429	0.085022	-0.001872	1.570885	3.540553	15.041637
7497	0	0.212687	8.630417	-0.175899	0.002136	0.086304	-0.001770	1.553173	3.538835	15.031779
7498	0	0.180058	8.734153	0.015207	0.001812	0.087341	0.000144	1.539645	3.539924	15.025527
7499	0	0.163452	8.886734	0.165324	0.001648	0.088867	0.001648	1.529874	3.543467	15.017508
7500	0	0.160587	9.039319	0.318812	0.001620	0.090393	0.003184	1.522156	3.548099	15.013462
7501	0	0.218460	9.222401	0.568296	0.002197	0.092224	0.005676	1.510967	3.550146	15.014902
7502	0	0.265125	9.417622	0.648723	0.002659	0.094176	0.006483	1.502821	3.546014	15.009052
7503	0	0.248607	9.545868	0.666339	0.002502	0.095459	0.006653	1.487158	3.552006	15.009654
7504	0	0.257285	9.759361	0.717715	0.002590	0.097594	0.007162	1.466489	3.558539	15.013408
7505	0	0.304202	9.912042	0.654546	0.003052	0.099121	0.006531	1.446327	3.556212	15.012858
7506	0	0.302097	10.113408	0.461907	0.003032	0.101134	0.004607	1.429664	3.554817	15.010093
7507	0	0.254897	10.302726	0.318834	0.002563	0.103027	0.003174	1.410363	3.557316	15.010288
7508	0	0.270590	10.461438	0.180828	0.002717	0.104614	0.001799	1.396491	3.555773	15.001871
7509	0	0.242888	10.620140	0.146925	0.002441	0.106201	0.001465	1.388629	3.555614	15.001189
7510	0	0.210221	10.742199	0.178124	0.002110	0.107422	0.001779	1.382749	3.550796	15.001465
7511	0	0.206616	10.876487	0.225573	0.002075	0.108765	0.002258	1.382378	3.546668	15.000030
7512	0	0.278065	10.992462	0.383653	0.002789	0.109924	0.003839	1.382330	3.541331	14.997735
7513	0	0.279890	11.053550	0.609249	0.002808	0.110535	0.006104	1.390665	3.536823	14.998668
7514	0	0.308609	11.145216	0.716721	0.003095	0.111451	0.007179	1.399840	3.532242	14.996863
7515	0	0.292234	11.212257	0.859557	0.002930	0.112122	0.008606	1.407186	3.526380	14.995302
7516	0	0.279109	11.175747	0.882703	0.002792	0.111757	0.008829	1.405835	3.514694	14.988305
7517	0	0.262723	11.212121	0.854902	0.002625	0.112122	0.008545	1.398146	3.498747	14.984021
7518	0	0.244879	11.181508	0.684873	0.002446	0.111815	0.006844	1.389322	3.482806	14.979556
7519	0	0.225782	11.138934	0.518443	0.002258	0.111389	0.005188	1.389464	3.469923	14.975036
7520	0	0.262838	11.035160	0.303778	0.002623	0.110352	0.003044	1.392392	3.450419	14.963645
7521	0	0.262563	10.931440	0.358711	0.002625	0.109314	0.003601	1.403501	3.435774	14.958138
7522	0	0.293809	10.809370	0.386042	0.002932	0.108093	0.003878	1.418124	3.415481	14.950381
7523	0	0.287325	10.681240	0.571871	0.002869	0.106812	0.005737	1.434460	3.397322	14.943795
7524	0	0.276351	10.510429	0.555889	0.002755	0.105103	0.005578	1.451735	3.374957	14.938700
7525	0	0.238794	10.357727	0.511115	0.002380	0.103577	0.005127	1.465470	3.353562	14.922740
7526	0	0.283509	10.198979	0.459820	0.002822	0.101990	0.004607	1.471729	3.325670	14.907076
7527	0	0.250893	9.985367	0.371450	0.002502	0.099854	0.003723	1.477947	3.304931	14.897488
7528	0	0.246586	9.814450	0.284202	0.002454	0.098145	0.002851	1.485206	3.277513	14.882479
7529	0	0.245015	9.619139	0.188142	0.002441	0.096191	0.001892	1.494148	3.253590	14.867102
7530	0	0.246626	9.442021	-0.002841	0.002458	0.094420	-0.000022	1.498304	3.229310	14.853231
7531	0	0.226719	9.283428	0.023421	0.002258	0.092834	0.000244	1.506911	3.204559	14.836893
7532	0	0.167655	9.112439	0.051756	0.001665	0.091125	0.000529	1.518209	3.176614	14.827843
7533	0	0.208257	8.966060	0.127253	0.002075	0.089661	0.001282	1.526437	3.153705	14.813653
7534	0	0.197770	8.862314	0.204205	0.001967	0.088623	0.002056	1.541178	3.127116	14.805300
7535	0	0.177417	8.740265	0.279552	0.001770	0.087402	0.002808	1.553673	3.108462	14.802220
7536	0	0.184095	8.618208	0.362574	0.001839	0.086182	0.003637	1.565661	3.092384	14.795480
7537	0	0.226152	8.526614	0.390380	0.002258	0.085266	0.003906	1.565475	3.075059	14.788720
7538	0	0.251130	8.489908	0.383460	0.002508	0.084899	0.003839	1.568567	3.057852	14.780930
7539	0	0.219875	8.410654	0.317016	0.002197	0.084106	0.003174	1.570101	3.042786	14.775781
7540	0	0.244243	8.404555	0.298062	0.002444	0.084045	0.002983	1.570055	3.032212	14.773187
7541	0	0.244012	8.404544	0.109921	0.002441	0.084045	0.001099	1.565919	3.020886	14.775344
7542	0	0.207322	8.428953	-0.005542	0.002072	0.084290	-0.000060	1.556288	3.006732	14.781039
7543	0	0.189309	8.471676	-0.085603	0.001892	0.084717	-0.000854	1.555127	2.992485	14.788246
7544	0	0.188427	8.526535	-0.110410	0.001894	0.085265	-0.001102	1.554183	2.992663	14.793259
7545	0	0.249330	8.636497	-0.116279	0.002502	0.086365	-0.001160	1.555299	2.992096	14.803141
7546	0	0.229285	8.746357	-0.031278	0.002300	0.087463	-0.000312	1.553450	2.988950	14.808971
7547	0	0.182553	8.874529	0.133886	0.001831	0.088745	0.001343	1.555472	2.983227	14.819983
7548	0	0.223286	9.039351	0.242844	0.002246	0.090393	0.002433	1.558058	2.986821	14.831757
7549	0	0.310128	9.185835	0.494285	0.003113	0.091858	0.004944	1.556472	2.987836	14.848905
7550	0	0.264886	9.344522	0.628329	0.002662	0.093445	0.006284	1.554130	2.989933	14.869420
7551	0	0.212834	9.527550	0.696558	0.002136	0.095276	0.006958	1.541891	2.985811	14.887882
7552	0	0.217150	9.716696	0.691605	0.002181	0.097167	0.006912	1.534170	2.983775	14.900570
7553	0	0.193825	9.906002	0.629181	0.001953	0.099060	0.006287	1.524910	2.987585	14.918274
7554	0	0.221719	10.089127	0.513905	0.002228	0.100891	0.005137	1.519804	2.986539	14.935486
7555	0	0.206395	10.229492	0.439994	0.002075	0.102295	0.004395	1.510451	2.986099	14.955581
7556	0	0.209675	10.394316	0.245407	0.002113	0.103943	0.002452	1.504766	2.991742	14.974535
7557	0	0.279849	10.546898	0.213699	0.002808	0.105469	0.002136	1.500741	2.989075	14.991972
7558	0	0.271466	10.717823	0.188348	0.002728	0.107178	0.001893	1.507747	2.990249	15.005809
7559	0	0.279959	10.821564	0.249811	0.002808	0.108215	0.002502	1.509100	2.986162	15.016305
7560	0	0.266103	10.931450	0.358058	0.002668	0.109314	0.003592	1.517333	2.981211	15.028951
7561	0	0.292450	11.029131	0.560249	0.002930	0.110291	0.005615	1.527337	2.973732	15.044897
7562	0	0.254737	11.102476	0.643006	0.002552	0.111024	0.006443	1.537350	2.965752	15.057623
7563	0	0.243698	11.169568	0.767230	0.002441	0.111694	0.007690	1.552529	2.957382	15.072048
7564	0	0.279689	11.194131	0.794583	0.002798	0.111940	0.007958	1.561900	2.945895	15.081718
7565	0	0.304782	11.187844	0.810534	0.003052	0.111877	0.008118	1.570937	2.937410	15.087346
7566	0	0.298666	11.169563	0.741449	0.002982	0.111695	0.007421	1.574427	2.920315	15.093544
7567	0	0.286773	11.132852	0.548556	0.002869	0.111328	0.005493	1.578552	2.908828	15.099178
7568	0	0.287129	11.084023	0.522263	0.002866	0.110840	0.005234	1.586368	2.890603	15.111141
7569	0	0.233112	10.986340	0.432425	0.002319	0.109863	0.004333	1.592216	2.866001	15.114802
7570	0	0.197949	10.858215	0.442006	0.001976	0.108582	0.004436	1.605781	2.850098	15.115269
7571	0	0.208391	10.736159	0.443340	0.002075	0.107361	0.004456	1.625641	2.828566	15.117407
7572	0	0.198135	10.608063	0.433026	0.001969	0.106080	0.004350	1.642822	2.803484	15.115466
7573	0	0.209048	10.412628	0.395130	0.002075	0.104126	0.003967	1.656559	2.774553	15.115268
7574	0	0.272429	10.253929	0.337112	0.002715	0.102539	0.003386	1.668793	2.752194	15.114026
7575	0	0.300476	10.089105	0.279473	0.002991	0.100891	0.002808	1.679515	2.724160	15.110916
7576	0	0.284637	9.887587	0.173199	0.002834	0.098876	0.001744	1.689875	2.698068	15.110916
7577	0	0.257806	9.741184	0.114981	0.002563	0.097412	0.001160	1.697612	2.668760	15.105617
7578	0	0.272373	9.557987	0.057864	0.002713	0.095580	0.000590	1.707797	2.643958	15.101355
7579	0	0.251429	9.381078	0.060161	0.002502	0.093811	0.000610	1.714710	2.617370	15.096545
7580	0	0.180417	9.228413	0.131406	0.001793	0.092284	0.001325	1.724175	2.591351	15.092384
7581	0	0.171946	9.063719	0.139227	0.001709	0.090637	0.001404	1.735105	2.566117	15.087481
7582	0	0.215967	8.917153	0.149078	0.002156	0.089171	0.001503	1.747146	2.549796	15.082989
7583	0	0.275254	8.831804	0.267385	0.002747	0.088318	0.002686	1.758588	2.530282	15.075821
7584	0	0.264293	8.703635	0.356680	0.002636	0.087036	0.003577	1.768637	2.509306	15.076466
7585	0	0.275057	8.648684	0.316984	0.002747	0.086487	0.003174	1.770240	2.492227	15.076910
7586	0	0.282103	8.532612	0.255114	0.002815	0.085326	0.002555	1.771589	2.472680	15.079349
7587	0	0.250773	8.508301	0.237475	0.002502	0.085083	0.002380	1.775457	2.453839	15.077401
7588	0	0.171925	8.471587	0.175672	0.001719	0.084716	0.001759	1.774343	2.441156	15.074262
7589	0	0.152556	8.428954	0.146605	0.001526	0.084290	0.001465	1.769060	2.429943	15.077297
7590	0	0.134206	8.441162	-0.012124	0.001342	0.084412	-0.000120	1.766940	2.417961	15.077550
7591	0	0.158913	8.441161	-0.091302	0.001587	0.084412	-0.000916	1.760008	2.403255	15.074427
7592	0	0.189072	8.538735	-0.127644	0.001896	0.085387	-0.001277	1.755818	2.398773	15.078977
7593	0	0.255827	8.605969	-0.098004	0.002563	0.086060	-0.000977	1.757060	2.394379	15.086895
7594	0	0.273140	8.703626	0.035719	0.002735	0.087036	0.000359	1.755505	2.387846	15.089458
7595	0	0.268246	8.844002	0.067361	0.002686	0.088440	0.000671	1.749294	2.380520	15.099121
7596	0	0.242908	8.972173	0.171797	0.002435	0.089722	0.001713	1.739337	2.376357	15.106764
7597	0	0.267832	9.130865	0.293445	0.002686	0.091309	0.002930	1.730033	2.373949	15.118723
7598	0	0.259875	9.265040	0.465431	0.002609	0.092650	0.004648	1.719107	2.375502	15.125712
7599	0	0.200831	9.423808	0.519392	0.002014	0.094238	0.005188	1.708414	2.370992	15.138464
7600	0	0.192896	9.625157	0.508036	0.001941	0.096251	0.005077	1.701354	2.373483	15.149168
7601	0	0.267736	9.783925	0.495038	0.002686	0.097839	0.004944	1.690226	2.371632	15.159424
7602	0	0.259397	9.936441	0.514358	0.002607	0.099364	0.005139	1.681839	2.375555	15.173366
7603	0	0.304106	10.107423	0.434064	0.003052	0.101074	0.004333	1.670240	2.376385	15.183078
7604	0	0.289569	10.266129	0.313327	0.002908	0.102661	0.003127	1.659838	2.378672	15.192810
7605	0	0.273688	10.418713	0.262985	0.002747	0.104187	0.002625	1.650429	2.378247	15.203335
7606	0	0.241029	10.577410	0.245522	0.002421	0.105774	0.002452	1.643295	2.379219	15.210677
7607	0	0.200102	10.699482	0.219979	0.002014	0.106995	0.002197	1.637059	2.382304	15.218584
7608	0	0.186280	10.778806	0.232720	0.001865	0.107788	0.002324	1.630237	2.374114	15.223158
7609	0	0.195101	10.931408	0.329341	0.001953	0.109314	0.003296	1.629308	2.365417	15.229081
7610	0	0.237273	10.974161	0.468600	0.002376	0.109741	0.004694	1.634111	2.357575	15.232277
7611	0	0.304760	11.047408	0.505872	0.003052	0.110474	0.005066	1.638023	2.351078	15.234368
7612	0	0.315963	11.102438	0.608248	0.003165	0.111024	0.006088	1.640379	2.346262	15.232429
7613	0	0.329127	11.120648	0.652586	0.003296	0.111206	0.006531	1.641753	2.340552	15.229509
7614	0	0.297956	11.102301	0.603175	0.002981	0.111023	0.006032	1.638309	2.331799	15.224664
7615	0	0.262915	11.065664	0.555400	0.002625	0.110657	0.005554	1.634798	2.316543	15.220614
7616	0	0.239513	11.041152	0.506469	0.002389	0.110412	0.005065	1.631413	2.299920	15.206869
7617	0	0.226394	10.961926	0.457189	0.002258	0.109619	0.004578	1.633751	2.283709	15.195544
7618	0	0.245245	10.858200	0.437037	0.002452	0.108582	0.004382	1.642479	2.272845	15.182681
7619	0	0.262953	10.772727	0.426393	0.002625	0.107727	0.004272	1.647795	2.257192	15.174231
7620	0	0.276307	10.632360	0.467037	0.002756	0.106323	0.004683	1.657146	2.239652	15.157039
7621	0	0.312677	10.467530	0.438438	0.003113	0.104675	0.004395	1.664384	2.214289	15.140078
7622	0	0.272178	10.345475	0.528257	0.002713	0.103455	0.005290	1.668843	2.195033	15.120849
7623	0	0.226788	10.174557	0.359600	0.002258	0.101746	0.003601	1.670822	2.174128	15.104042
7624	0	0.204658	9.991341	0.297669	0.002032	0.099914	0.002980	1.671210	2.147558	15.084880
7625	0	0.184640	9.857156	0.194983	0.001831	0.098572	0.001953	1.671382	2.119380	15.069722
7626	0	0.174194	9.692285	0.072076	0.001739	0.096923	0.000726	1.673796	2.104767	15.047973
7627	0	0.226459	9.478745	0.067055	0.002258	0.094788	0.000671	1.671195	2.086605	15.027387
7628	0	0.215660	9.368781	0.036339	0.002148	0.093688	0.000364	1.668775	2.065077	15.005022
7629	0	0.251068	9.216284	0.079579	0.002502	0.092163	0.000793	1.662261	2.044416	14.985379
7630	0	0.252717	9.094128	0.115682	0.002519	0.090941	0.001163	1.667097	2.023330	14.961054
7631	0	0.257242	8.966043	0.189019	0.002563	0.089661	0.001892	1.665955	2.001806	14.939972
7632	0	0.240064	8.862206	0.286316	0.002398	0.088622	0.002865	1.664586	1.987951	14.923109
7633	0	0.183489	8.746312	0.311784	0.001831	0.087463	0.003113	1.654553	1.973195	14.905779
7634	0	0.184462	8.679086	0.318429	0.001838	0.086791	0.003183	1.649961	1.954508	14.883467
7635	0	0.207683	8.618141	0.256979	0.002075	0.086182	0.002563	1.638071	1.942539	14.869514
7636	0	0.256630	8.593637	0.251990	0.002566	0.085937	0.002514	1.626482	1.932810	14.856812
7637	0	0.231665	8.581527	0.178146	0.002319	0.085815	0.001770	1.607719	1.926539	14.840625
7638	0	0.267436	8.569247	0.064233	0.002679	0.085692	0.000632	1.590751	1.922610	14.831383
7639	0	0.268021	8.618187	-0.047686	0.002686	0.086182	-0.000488	1.572107	1.919429	14.814643
7640	0	0.224149	8.636498	-0.094524	0.002247	0.086365	-0.000954	1.557557	1.916428	14.804201
7641	0	0.164359	8.673114	-0.102909	0.001648	0.086731	-0.001038	1.543027	1.912253	14.798277
7642	0	0.181371	8.776876	-0.033830	0.001822	0.087769	-0.000349	1.525769	1.912569	14.790087
7643	0	0.158360	8.868408	0.080009	0.001587	0.088684	0.000793	1.514039	1.907091	14.781881
7644	0	0.169453	8.972070	0.203437	0.001702	0.089721	0.002027	1.500934	1.907446	14.772043
7645	0	0.230972	9.112544	0.281726	0.002319	0.091125	0.002808	1.485571	1.910045	14.768252
7646	0	0.277986	9.240606	0.424018	0.002788	0.092406	0.004230	1.470257	1.910150	14.769271
7647	0	0.298269	9.387197	0.495053	0.002991	0.093872	0.004944	1.458780	1.910614	14.766001
7648	0	0.296171	9.539690	0.655085	0.002974	0.095397	0.006544	1.447307	1.915244	14.771577
7649	0	0.297789	9.704537	0.581382	0.002991	0.097046	0.005798	1.425630	1.921082	14.769677
7650	0	0.270451	9.863143	0.505211	0.002720	0.098632	0.005035	1.402794	1.929608	14.769759
7651	0	0.285511	10.028039	0.502006	0.002869	0.100281	0.005005	1.382027	1.935877	14.766371
7652	0	0.234313	10.150025	0.382764	0.002353	0.101501	0.003815	1.363998	1.937462	14.762843
7653	0	0.230812	10.314927	0.239749	0.002319	0.103149	0.002380	1.341643	1.940634	14.754306
7654	0	0.222790	10.430797	0.248903	0.002235	0.104308	0.002476	1.323616	1.939672	14.755140
7655	0	0.249122	10.565193	0.202415	0.002502	0.105652	0.002014	1.309410	1.942624	14.753600
7656	0	0.295881	10.668965	0.228084	0.002968	0.106689	0.002278	1.303329	1.943151	14.755318
7657	0	0.298310	10.742203	0.402984	0.002991	0.107422	0.004028	1.298339	1.942195	14.753828
7658	0	0.247970	10.797122	0.519335	0.002486	0.107971	0.005191	1.292316	1.940107	14.752646
7659	0	0.280158	10.894782	0.598301	0.002808	0.108948	0.005981	1.287245	1.937501	14.752170
7660	0	0.266681	10.955820	0.683977	0.002673	0.109558	0.006839	1.282807	1.935372	14.748174
7661	0	0.226051	10.955742	0.715097	0.002258	0.109558	0.007141	1.269052	1.924421	14.742675
7662	0	0.220313	10.980016	0.746740	0.002201	0.109800	0.007465	1.263515	1.913902	14.732297
7663	0	0.243974	10.961862	0.623546	0.002441	0.109619	0.006226	1.249670	1.906988	14.727003
7664	0	0.267996	10.912982	0.502675	0.002682	0.109130	0.005024	1.243187	1.900162	14.721084
7665	0	0.293035	10.827646	0.384214	0.002930	0.108276	0.003845	1.242867	1.890686	14.716863
7666	0	0.286990	10.754421	0.438124	0.002870	0.107544	0.004388	1.246359	1.881701	14.710141
7667	0	0.274769	10.662869	0.408143	0.002747	0.106628	0.004089	1.251316	1.871822	14.704890
7668	0	0.256839	10.595721	0.400557	0.002565	0.105957	0.004012	1.254921	1.859997	14.691553
7669	0	0.244947	10.430941	0.493285	0.002441	0.104309	0.004944	1.263460	1.842662	14.684299
7670	0	0.252208	10.314968	0.503629	0.002518	0.103149	0.005044	1.268551	1.829532	14.668329
7671	0	0.238904	10.150154	0.530478	0.002380	0.101501	0.005310	1.270949	1.811406	14.659820
7672	0	0.221989	10.021973	0.450296	0.002213	0.100220	0.004506	1.270988	1.795668	14.652726
7673	0	0.251293	9.857155	0.231747	0.002502	0.098572	0.002319	1.269637	1.774864	14.639401
7674	0	0.240395	9.698381	0.164474	0.002400	0.096984	0.001644	1.265455	1.761997	14.626989
7675	0	0.274843	9.558099	0.024714	0.002747	0.095581	0.000244	1.258363	1.751011	14.617141
7676	0	0.239216	9.387090	0.043001	0.002383	0.093871	0.000433	1.258616	1.731259	14.601448
7677	0	0.214440	9.289534	0.023793	0.002136	0.092896	0.000244	1.262891	1.712511	14.595017
7678	0	0.154406	9.112454	0.108135	0.001541	0.091125	0.001086	1.265871	1.700231	14.583345
7679	0	0.208400	9.033194	0.145803	0.002075	0.090332	0.001465	1.271281	1.680553	14.571089
7680	0	0.179186	8.929459	0.290777	0.001787	0.089294	0.002915	1.277845	1.666320	14.560942
7681	0	0.189844	8.868403	0.286611	0.001892	0.088684	0.002869	1.277872	1.649911	14.552742
7682	0	0.233601	8.770666	0.340682	0.002332	0.087707	0.003412	1.281669	1.636226	14.543516
7683	0	0.275229	8.740232	0.384161	0.002747	0.087402	0.003845	1.283056	1.620723	14.533126
7684	0	0.239699	8.672980	0.341113	0.002391	0.086730	0.003410	1.278637	1.604541	14.529443
7685	0	0.268528	8.697483	0.281618	0.002686	0.086975	0.002808	1.263950	1.596792	14.529271
7686	0	0.256248	8.654677	0.179229	0.002563	0.086547	0.001786	1.252566	1.588742	14.528521
7687	0	0.219461	8.715826	0.030878	0.002197	0.087158	0.000305	1.244539	1.584101	14.525703
7688	0	0.224980	8.740244	-0.121191	0.002253	0.087402	-0.001214	1.238532	1.579595	14.524577
7689	0	0.181938	8.776882	-0.121896	0.001831	0.087769	-0.001221	1.232991	1.587021	14.529946
7690	0	0.198550	8.856212	-0.018037	0.001990	0.088562	-0.000180	1.230029	1.585220	14.529830
7691	0	0.218902	8.953876	0.049056	0.002197	0.089539	0.000488	1.223823	1.588127	14.543388
7692	0	0.217417	9.075945	0.134450	0.002180	0.090759	0.001347	1.223313	1.587772	14.548803
7693	0	0.255685	9.191891	0.342390	0.002563	0.091919	0.003418	1.212845	1.588188	14.548926
7694	0	0.247801	9.289470	0.459169	0.002488	0.092895	0.004589	1.206360	1.592567	14.563967
7695	0	0.243240	9.454361	0.482340	0.002441	0.094543	0.004822	1.201178	1.595504	14.572855
7696	0	0.235138	9.570300	0.568536	0.002361	0.095703	0.005679	1.190366	1.599202	14.588828
7697	0	0.212602	9.753409	0.531585	0.002136	0.097534	0.005310	1.180197	1.603187	14.601417
7698	0	0.198402	9.869284	0.514292	0.001993	0.098693	0.005138	1.171528	1.605892	14.615515
7699	0	0.249307	10.021971	0.440021	0.002502	0.100220	0.004395	1.161617	1.608749	14.632579
7700	0	0.247562	10.131747	0.404200	0.002483	0.101317	0.004039	1.154668	1.609813	14.644294
7701	0	0.261245	10.266134	0.348198	0.002625	0.102661	0.003479	1.148013	1.615651	14.657009
7702	0	0.246974	10.400406	0.305877	0.002478	0.104004	0.003057	1.143181	1.616825	14.673676
7703	0	0.243385	10.516383	0.347643	0.002441	0.105164	0.003479	1.142610	1.617511	14.688126
7704	0	0.266209	10.614033	0.322865	0.002669	0.106140	0.003229	1.139832	1.617855	14.699779
7705	0	0.261985	10.699487	0.378063	0.002625	0.106995	0.003784	1.140360	1.615376	14.709117
7706	0	0.254702	10.778846	0.493161	0.002554	0.107788	0.004936	1.141980	1.615228	14.717616
7707	0	0.255830	10.791080	0.603311	0.002563	0.107910	0.006042	1.148620	1.613222	14.726675
7708	0	0.255239	10.858273	0.614157	0.002553	0.108582	0.006145	1.149464	1.606467	14.730375
7709	0	0.292981	10.888718	0.688962	0.002930	0.108887	0.006897	1.153827	1.598860	14.739468
7710	0	0.317366	10.919273	0.674620	0.003174	0.109192	0.006760	1.164629	1.591874	14.740041
7711	0	0.299047	10.876504	0.621887	0.002991	0.108765	0.006226	1.168365	1.584961	14.741419
7712	0	0.280587	10.833798	0.559022	0.002807	0.108337	0.005601	1.176347	1.578624	14.742391
7713	0	0.226242	10.748325	0.530144	0.002258	0.107483	0.005310	1.182117	1.567049	14.746467
7714	0	0.221502	10.705617	0.460400	0.002205	0.107056	0.004621	1.196394	1.549053	14.750576
7715	0	0.220583	10.607971	0.437548	0.002197	0.106079	0.004395	1.213557	1.532694	14.753753
7716	0	0.221920	10.473758	0.404045	0.002213	0.104737	0.004051	1.221971	1.519382	14.753402
7717	0	0.263536	10.376025	0.394739	0.002625	0.103760	0.003967	1.240565	1.500379	14.753261
7718	0	0.301873	10.223540	0.445892	0.003012	0.102235	0.004477	1.256996	1.485617	14.746807
7719	0	0.275497	10.113579	0.419311	0.002747	0.101135	0.004211	1.274411	1.469206	14.742520
7720	0	0.240584	9.973176	0.354976	0.002397	0.099731	0.003565	1.288412	1.451653	14.738569
7721	0	0.245338	9.820543	0.274064	0.002441	0.098206	0.002747	1.292164	1.430754	14.726382
7722	0	0.210589	9.649574	0.168073	0.002098	0.096496	0.001697	1.307825	1.414451	14.717790
7723	0	0.214319	9.515375	0.072027	0.002136	0.095154	0.000732	1.319278	1.399012	14.711933
7724	0	0.209891	9.417612	0.045208	0.002089	0.094176	0.000463	1.329999	1.379347	14.706353
7725	0	0.239073	9.283435	0.096288	0.002380	0.092834	0.000977	1.343765	1.359566	14.698865
7726	0	0.216079	9.173600	0.179001	0.002156	0.091736	0.001803	1.357307	1.347085	14.696920
7727	0	0.238981	9.033208	0.206229	0.002380	0.090332	0.002075	1.370529	1.328335	14.692621
7728	0	0.252497	8.953775	0.166958	0.002521	0.089538	0.001683	1.384839	1.315931	14.691105
7729	0	0.250678	8.886742	0.322516	0.002502	0.088867	0.003235	1.394265	1.303740	14.684262
7730	0	0.239001	8.825718	0.363307	0.002389	0.088257	0.003642	1.402814	1.295758	14.681672
7731	0	0.226027	8.740246	0.329158	0.002258	0.087402	0.003296	1.405222	1.286528	14.684413
7732	0	0.214096	8.721928	0.267385	0.002140	0.087219	0.002676	1.404841	1.278724	14.686515
7733	0	0.189116	8.709725	0.213351	0.001892	0.087097	0.002136	1.405304	1.273370	14.684767
7734	0	0.188748	8.709726	0.133382	0.001889	0.087097	0.001337	1.406367	1.269138	14.687237
7735	0	0.182974	8.715829	0.091017	0.001831	0.087158	0.000916	1.410314	1.264316	14.687292
7736	0	0.219399	8.758450	-0.019540	0.002194	0.087584	-0.000195	1.408318	1.258381	14.688607
7737	0	0.244210	8.825679	-0.043184	0.002441	0.088257	-0.000427	1.411096	1.251206	14.696912
7738	0	0.262479	8.880517	-0.068668	0.002625	0.088805	-0.000681	1.415495	1.245658	14.699451
7739	0	0.262279	8.996588	0.042417	0.002625	0.089966	0.000427	1.416420	1.241459	14.702153
7740	0	0.249257	9.082055	0.206559	0.002499	0.090820	0.002069	1.417077	1.242743	14.708893
7741	0	0.225218	9.216327	0.262323	0.002258	0.092163	0.002625	1.415585	1.243995	14.717548
7742	0	0.211734	9.313998	0.383732	0.002123	0.093140	0.003842	1.418687	1.244393	14.725151
7743	0	0.236949	9.478792	0.408829	0.002380	0.094788	0.004089	1.416987	1.251256	14.728784
7744	0	0.253016	9.600848	0.494295	0.002541	0.096008	0.004941	1.411620	1.257412	14.732551
7745	0	0.255519	9.716794	0.470480	0.002563	0.097168	0.004700	1.402375	1.260701	14.746098
7746	0	0.223368	9.893710	0.416229	0.002241	0.098937	0.004160	1.396484	1.263073	14.753814
7747	0	0.231145	9.985369	0.427260	0.002319	0.099854	0.004272	1.393126	1.265849	14.762830
7748	0	0.259842	10.131876	0.378037	0.002608	0.101318	0.003784	1.394257	1.270819	14.772753
7749	0	0.298634	10.290539	0.341842	0.002991	0.102905	0.003418	1.390661	1.269593	14.777273
7750	0	0.200092	10.400399	0.347849	0.002005	0.104004	0.003479	1.388061	1.267584	14.784023
7751	0	0.200783	10.498077	0.426802	0.002014	0.104980	0.004272	1.389901	1.268497	14.784470
7752	0	0.217417	10.614055	0.425772	0.002184	0.106140	0.004263	1.392496	1.273054	14.785338
7753	0	0.237395	10.705617	0.426342	0.002380	0.107056	0.004272	1.399149	1.274008	14.786224
7754	0	0.236320	10.742324	0.424500	0.002367	0.107423	0.004253	1.404961	1.272147	14.790535
7755	0	0.274159	10.821562	0.414629	0.002747	0.108215	0.004150	1.406189	1.271526	14.793544
7756	0	0.310399	10.858178	0.480675	0.003102	0.108582	0.004813	1.409845	1.263891	14.796727
7757	0	0.292740	10.845982	0.481545	0.002930	0.108459	0.004822	1.413460	1.260552	14.795712
7758	0	0.267746	10.876518	0.516525	0.002681	0.108765	0.005175	1.420244	1.258279	14.795864
7759	0	0.274774	10.852101	0.548265	0.002747	0.108521	0.005493	1.428272	1.251442	14.792906
7760	0	0.244540	10.839887	0.540059	0.002443	0.108398	0.005410	1.435401	1.243707	14.787210
7761	0	0.244776	10.772715	0.548838	0.002441	0.107727	0.005493	1.437516	1.231559	14.777881
7762	0	0.252129	10.687284	0.480120	0.002514	0.106873	0.004811	1.445353	1.218201	14.767367
7763	0	0.275347	10.632362	0.474835	0.002747	0.106323	0.004761	1.455607	1.205302	14.760733
7764	0	0.277009	10.498070	0.460242	0.002760	0.104980	0.004614	1.464908	1.188692	14.758105
7765	0	0.293682	10.375987	0.353100	0.002930	0.103760	0.003540	1.471814	1.175329	14.748219
7766	0	0.295513	10.260017	0.357084	0.002943	0.102600	0.003583	1.482270	1.156378	14.736846
7767	0	0.220663	10.162363	0.322564	0.002197	0.101624	0.003235	1.489751	1.140377	14.724216
7768	0	0.210205	10.015785	0.247126	0.002093	0.100158	0.002483	1.500808	1.124868	14.707231
7769	0	0.202247	9.844970	0.255713	0.002014	0.098450	0.002563	1.505416	1.109743	14.690737
7770	0	0.234030	9.735008	0.126073	0.002335	0.097350	0.001268	1.511651	1.097346	14.672635
7771	0	0.220918	9.600818	0.157785	0.002197	0.096008	0.001587	1.519561	1.077582	14.661050
7772	0	0.247379	9.460336	0.058174	0.002464	0.094604	0.000592	1.529525	1.060281	14.642230
7773	0	0.257618	9.338348	0.127878	0.002563	0.093384	0.001282	1.530387	1.039117	14.623983
7774	0	0.235131	9.197899	0.169442	0.002344	0.091979	0.001702	1.537434	1.024726	14.609056
7775	0	0.238798	9.088123	0.182681	0.002380	0.090881	0.001831	1.540114	1.009728	14.589758
7776	0	0.264850	9.014788	0.236368	0.002639	0.090148	0.002371	1.546534	0.992173	14.567608
7777	0	0.269168	8.947746	0.237624	0.002686	0.089478	0.002380	1.548993	0.979079	14.553772
7778	0	0.221644	8.868300	0.279711	0.002209	0.088683	0.002799	1.548628	0.963929	14.542941
7779	0	0.250537	8.801250	0.305492	0.002502	0.088013	0.003052	1.541582	0.954994	14.535203
7780	0	0.238626	8.758448	0.201906	0.002385	0.087584	0.002020	1.539818	0.948307	14.524734
7781	0	0.287113	8.752431	0.116132	0.002869	0.087524	0.001160	1.534800	0.939732	14.512097
7782	0	0.232782	8.715713	0.073774	0.002324	0.087157	0.000735	1.528728	0.929527	14.503202
7783	0	0.225271	8.746350	0.049223	0.002258	0.087463	0.000488	1.521040	0.931356	14.484004
7784	0	0.200233	8.770751	-0.029671	0.002002	0.087708	-0.000298	1.517098	0.925353	14.479875
7785	0	0.188736	8.795177	-0.042538	0.001892	0.087952	-0.000427	1.512001	0.926168	14.471798
7786	0	0.205743	8.911151	-0.042208	0.002065	0.089111	-0.000424	1.506515	0.930077	14.459571
7787	0	0.237425	8.966077	0.055602	0.002380	0.089661	0.000549	1.495247	0.932763	14.453475
7788	0	0.211831	9.069833	0.129801	0.002124	0.090698	0.001295	1.488739	0.934720	14.453697
7789	0	0.231523	9.155278	0.171236	0.002319	0.091553	0.001709	1.481841	0.934837	14.448408
7790	0	0.223888	9.283359	0.282073	0.002250	0.092834	0.002814	1.471240	0.943298	14.443063
7791	0	0.268058	9.405502	0.312171	0.002686	0.094055	0.003113	1.457579	0.944445	14.442308
7792	0	0.315401	9.551887	0.448355	0.003163	0.095519	0.004473	1.441668	0.950612	14.448776
7793	0	0.286077	9.655756	0.470569	0.002869	0.096558	0.004700	1.431620	0.954992	14.453790
7794	0	0.235282	9.820445	0.453742	0.002364	0.098205	0.004528	1.417819	0.963361	14.454211
7795	0	0.236907	9.924301	0.416058	0.002380	0.099243	0.004150	1.403223	0.971604	14.453033
7796	0	0.259138	10.064581	0.418125	0.002601	0.100646	0.004170	1.388005	0.977386	14.453446
7797	0	0.298760	10.211160	0.348797	0.002991	0.102112	0.003479	1.375017	0.976105	14.455057
7798	0	0.291472	10.302629	0.314091	0.002923	0.103026	0.003130	1.359983	0.980579	14.454020
7799	0	0.255291	10.437026	0.317767	0.002563	0.104370	0.003174	1.353030	0.987467	14.449393
7800	0	0.253197	10.491937	0.313050	0.002542	0.104919	0.003120	1.339142	0.993226	14.450278
7801	0	0.273796	10.607922	0.317723	0.002747	0.106079	0.003174	1.332803	0.997885	14.442206
7802	0	0.253981	10.675053	0.391530	0.002545	0.106750	0.003913	1.327525	0.999249	14.437110
7803	0	0.286113	10.748324	0.445252	0.002869	0.107483	0.004456	1.327994	1.002722	14.432968
7804	0	0.254292	10.778821	0.475413	0.002548	0.107788	0.004754	1.325271	1.003927	14.424410
7805	0	0.243810	10.803194	0.507355	0.002441	0.108032	0.005066	1.314463	1.003044	14.416494
7806	0	0.249110	10.790904	0.545182	0.002496	0.107909	0.005446	1.305981	1.003636	14.409697
7807	0	0.280456	10.833706	0.556234	0.002808	0.108337	0.005554	1.294491	1.002476	14.405892
7808	0	0.322801	10.815319	0.545049	0.003228	0.108153	0.005447	1.288310	0.998322	14.400489
7809	0	0.286646	10.754383	0.513068	0.002869	0.107544	0.005127	1.281642	0.996480	14.387624
7810	0	0.286498	10.687155	0.501205	0.002864	0.106872	0.005012	1.278246	0.991006	14.380352
7811	0	0.263094	10.620118	0.463483	0.002625	0.106201	0.004639	1.279493	0.979769	14.374802
7812	0	0.245588	10.540680	0.499456	0.002454	0.105407	0.004996	1.278565	0.973308	14.365753
7813	0	0.238358	10.443146	0.444658	0.002380	0.104431	0.004456	1.285596	0.965550	14.357435
7814	0	0.239110	10.302722	0.419354	0.002386	0.103027	0.004193	1.282417	0.955731	14.351914
7815	0	0.244736	10.186765	0.408656	0.002441	0.101868	0.004089	1.282509	0.944745	14.350070
7816	0	0.264148	10.046272	0.359658	0.002636	0.100463	0.003595	1.278100	0.934175	14.346609
7817	0	0.263166	9.930410	0.286570	0.002625	0.099304	0.002869	1.278679	0.921653	14.335971
7818	0	0.270400	9.820450	0.176168	0.002699	0.098205	0.001763	1.277873	0.911278	14.322593
7819	0	0.244248	9.680175	0.219653	0.002441	0.096802	0.002197	1.276125	0.905669	14.306780
7820	0	0.244938	9.539685	0.152174	0.002442	0.095397	0.001524	1.276123	0.892821	14.293189
7821	0	0.202119	9.411606	0.146492	0.002014	0.094116	0.001465	1.273466	0.879866	14.278604
7822	0	0.196896	9.326073	0.066920	0.001966	0.093261	0.000671	1.273555	0.872362	14.266795
7823	0	0.164734	9.204104	0.140299	0.001648	0.092041	0.001404	1.271873	0.868866	14.259308
7824	0	0.207720	9.124750	0.152225	0.002073	0.091248	0.001524	1.271445	0.859671	14.247831
7825	0	0.219849	9.020995	0.213534	0.002197	0.090210	0.002136	1.269921	0.853960	14.238476
7826	0	0.231882	8.953747	0.269071	0.002321	0.089538	0.002684	1.258313	0.853006	14.225367
7827	0	0.256742	8.880595	0.244456	0.002563	0.088806	0.002441	1.251560	0.843838	14.215418
7828	0	0.262808	8.843898	0.324412	0.002632	0.088439	0.003241	1.244334	0.845144	14.204998
7829	0	0.231848	8.807347	0.281657	0.002319	0.088074	0.002808	1.229947	0.842259	14.199043
7830	0	0.243684	8.813378	0.227955	0.002439	0.088134	0.002275	1.221894	0.841683	14.193616
7831	0	0.225428	8.831786	0.207989	0.002258	0.088318	0.002075	1.212971	0.842894	14.192393
7832	0	0.194179	8.837791	0.117637	0.001945	0.088378	0.001168	1.199695	0.842434	14.189369
7833	0	0.195075	8.874515	0.031165	0.001953	0.088745	0.000305	1.188452	0.841610	14.192004
7834	0	0.182289	8.911037	0.063016	0.001825	0.089110	0.000623	1.176283	0.840724	14.187840
7835	0	0.206491	8.996602	0.061581	0.002075	0.089966	0.000610	1.166675	0.849862	14.185771
7836	0	0.229377	9.088140	0.129696	0.002298	0.090881	0.001292	1.157797	0.851856	14.193432
7837	0	0.243400	9.191903	0.171500	0.002441	0.091919	0.001709	1.147531	0.857243	14.196320
7838	0	0.260153	9.301752	0.246325	0.002609	0.093018	0.002453	1.131744	0.862949	14.208762
7839	0	0.249156	9.423821	0.440234	0.002502	0.094238	0.004395	1.119257	0.872151	14.221021
7840	0	0.240947	9.490833	0.460562	0.002419	0.094909	0.004593	1.101019	0.879149	14.227694
7841	0	0.218803	9.600819	0.482821	0.002197	0.096008	0.004822	1.090316	0.886171	14.238821
7842	0	0.235263	9.753308	0.551187	0.002361	0.097533	0.005506	1.079934	0.892372	14.247830
7843	0	0.218296	9.887692	0.501182	0.002197	0.098877	0.005005	1.068908	0.905040	14.256445
7844	0	0.234118	9.997447	0.490407	0.002351	0.099975	0.004896	1.056819	0.912194	14.266327
7845	0	0.261480	10.107427	0.427713	0.002625	0.101074	0.004272	1.048713	0.919463	14.267914
7846	0	0.272255	10.186756	0.367680	0.002727	0.101868	0.003671	1.038945	0.920259	14.273155
7847	0	0.243013	10.327153	0.324175	0.002441	0.103271	0.003235	1.028279	0.929110	14.284005
7848	0	0.289580	10.388199	0.307015	0.002907	0.103882	0.003065	1.019779	0.937602	14.293012
7849	0	0.273813	10.473652	0.268681	0.002747	0.104736	0.002686	1.015573	0.943224	14.297219
7850	0	0.235515	10.589604	0.336237	0.002362	0.105896	0.003359	1.008869	0.947296	14.303574
7851	0	0.236971	10.614050	0.433033	0.002380	0.106140	0.004333	1.009435	0.955172	14.308679
7852	0	0.217003	10.638424	0.500129	0.002175	0.106384	0.004998	1.003106	0.957207	14.317927
7853	0	0.244003	10.675045	0.543342	0.002441	0.106750	0.005432	0.998850	0.955072	14.321650
7854	0	0.243263	10.717693	0.579951	0.002438	0.107177	0.005800	0.996856	0.956865	14.322342
7855	0	0.293209	10.711642	0.543624	0.002930	0.107117	0.005432	0.989591	0.950771	14.325140
7856	0	0.268841	10.705474	0.580590	0.002689	0.107055	0.005806	0.987000	0.948456	14.319914
7857	0	0.261931	10.668955	0.470047	0.002625	0.106689	0.004700	0.983378	0.950598	14.319833
7858	0	0.218938	10.607930	0.457279	0.002187	0.106079	0.004579	0.986967	0.944400	14.315306
7859	0	0.226360	10.577416	0.389694	0.002258	0.105774	0.003906	0.994199	0.935232	14.317195
7860	0	0.232868	10.443160	0.460964	0.002329	0.104431	0.004620	1.002392	0.932088	14.314417
7861	0	0.238494	10.351593	0.420143	0.002380	0.103516	0.004211	1.010724	0.923689	14.311225
7862	0	0.263462	10.253945	0.424203	0.002633	0.102539	0.004252	1.019490	0.918621	14.312201
7863	0	0.245171	10.137958	0.444576	0.002441	0.101379	0.004456	1.027817	0.903691	14.308780
7864	0	0.277488	10.052524	0.399398	0.002767	0.100525	0.004008	1.041418	0.890982	14.302543
7865	0	0.250790	9.930432	0.334925	0.002502	0.099304	0.003357	1.047522	0.881370	14.299585
7866	0	0.239538	9.808355	0.235749	0.002391	0.098083	0.002364	1.052597	0.872736	14.295553
7867	0	0.220680	9.692370	0.213223	0.002197	0.096924	0.002136	1.054909	0.858026	14.281675
7868	0	0.221527	9.551926	0.236391	0.002215	0.095519	0.002372	1.062006	0.854773	14.266856
7869	0	0.269145	9.490963	0.121032	0.002686	0.094910	0.001221	1.071951	0.844185	14.259108
7870	0	0.251782	9.356596	0.149706	0.002514	0.093566	0.001505	1.078959	0.835992	14.252858
7871	0	0.232118	9.259039	0.115138	0.002319	0.092590	0.001160	1.086679	0.830310	14.246538
7872	0	0.232637	9.191895	0.113353	0.002322	0.091919	0.001143	1.095269	0.821770	14.242643
7873	0	0.226189	9.100353	0.188257	0.002258	0.091003	0.001892	1.104738	0.813958	14.236514
7874	0	0.214635	9.039319	0.259848	0.002143	0.090393	0.002605	1.110948	0.806395	14.234647
7875	0	0.207955	9.021013	0.304369	0.002075	0.090210	0.003052	1.118739	0.797705	14.228038
7876	0	0.226837	8.959953	0.328080	0.002267	0.089600	0.003280	1.114739	0.792675	14.224896
7877	0	0.201685	8.911136	0.292699	0.002014	0.089111	0.002930	1.115489	0.786067	14.226476
7878	0	0.208053	8.898834	0.267823	0.002080	0.088988	0.002680	1.114811	0.782215	14.229041
7879	0	0.189453	8.905021	0.158854	0.001892	0.089050	0.001587	1.110189	0.775924	14.225409
7880	0	0.238380	8.911041	0.128266	0.002384	0.089110	0.001285	1.110121	0.773277	14.223503
7881	0	0.213487	8.972171	0.030607	0.002136	0.089722	0.000305	1.106460	0.771869	14.221732
7882	0	0.212949	9.033212	-0.018424	0.002133	0.090332	-0.000181	1.107791	0.773681	14.221722
7883	0	0.231273	9.100361	0.072897	0.002319	0.091003	0.000732	1.109596	0.778959	14.223321
7884	0	0.223968	9.179704	0.102459	0.002244	0.091797	0.001030	1.113718	0.781355	14.227369
7885	0	0.225506	9.259048	0.164414	0.002258	0.092590	0.001648	1.115814	0.782389	14.233135
7886	0	0.236747	9.375034	0.297566	0.002373	0.093750	0.002982	1.121060	0.785804	14.241604
7887	0	0.243348	9.423856	0.323272	0.002441	0.094238	0.003235	1.121173	0.792443	14.244327
7888	0	0.265885	9.539828	0.328989	0.002669	0.095398	0.003291	1.120260	0.802062	14.243421
7889	0	0.231368	9.643551	0.500826	0.002319	0.096436	0.005005	1.113671	0.805758	14.247524
7890	0	0.260252	9.783851	0.397768	0.002612	0.097838	0.003974	1.106628	0.813977	14.256243
7891	0	0.237397	9.881621	0.433031	0.002380	0.098816	0.004333	1.107531	0.818334	14.267670
7892	0	0.230196	10.009798	0.419923	0.002306	0.100098	0.004205	1.111151	0.819958	14.274876
7893	0	0.213064	10.113547	0.433127	0.002136	0.101135	0.004333	1.110986	0.823332	14.281222
7894	0	0.211534	10.229528	0.420275	0.002125	0.102295	0.004207	1.112497	0.830932	14.293718
7895	0	0.224920	10.302771	0.402403	0.002258	0.103027	0.004028	1.114676	0.838181	14.297221
7896	0	0.223477	10.406530	0.437864	0.002239	0.104065	0.004385	1.119125	0.840247	14.299282
7897	0	0.261818	10.491979	0.402307	0.002625	0.104919	0.004028	1.122359	0.844353	14.299398
7898	0	0.279055	10.540820	0.394559	0.002794	0.105408	0.003956	1.130921	0.845581	14.302694
7899	0	0.292610	10.577447	0.450608	0.002930	0.105774	0.004517	1.139747	0.846677	14.305383
7900	0	0.267689	10.626350	0.485399	0.002678	0.106263	0.004861	1.144693	0.845074	14.303825
7901	0	0.274446	10.644572	0.530299	0.002747	0.106445	0.005310	1.149873	0.844721	14.299155
7902	0	0.249318	10.656780	0.431145	0.002498	0.106567	0.004319	1.155873	0.846907	14.292116
7903	0	0.237852	10.632365	0.426344	0.002380	0.106323	0.004272	1.163106	0.846217	14.289756
7904	0	0.231894	10.632378	0.485134	0.002316	0.106323	0.004865	1.175249	0.840033	14.279231
7905	0	0.256795	10.601830	0.456971	0.002563	0.106018	0.004578	1.181459	0.832645	14.270402
7906	0	0.269766	10.540830	0.460714	0.002694	0.105408	0.004622	1.195698	0.826263	14.263419
7907	0	0.251051	10.467584	0.456060	0.002502	0.104675	0.004578	1.211971	0.814927	14.255271
7908	0	0.288917	10.412750	0.483317	0.002884	0.104127	0.004848	1.226207	0.806557	14.253800
7909	0	0.269381	10.314992	0.413243	0.002686	0.103149	0.004150	1.243711	0.794849	14.246124
7910	0	0.228210	10.217432	0.434221	0.002275	0.102174	0.004358	1.259474	0.783917	14.233938
7911	0	0.214335	10.095250	0.407694	0.002136	0.100952	0.004089	1.270979	0.773293	14.231843
7912	0	0.234145	10.003687	0.282801	0.002333	0.100037	0.002844	1.286819	0.760666	14.220501
7913	0	0.208658	9.899908	0.255217	0.002075	0.098999	0.002563	1.297809	0.744872	14.203209
7914	0	0.241175	9.771632	0.191916	0.002402	0.097716	0.001930	1.308446	0.731137	14.193445
7915	0	0.244729	9.680192	0.187614	0.002441	0.096802	0.001892	1.325233	0.721450	14.175248
7916	0	0.239871	9.545894	0.111470	0.002391	0.095459	0.001127	1.338219	0.709163	14.157048
7917	0	0.219957	9.448249	0.102685	0.002197	0.094482	0.001038	1.349095	0.703596	14.144145
7918	0	0.214438	9.338384	0.112499	0.002140	0.093384	0.001138	1.362571	0.695549	14.131573
7919	0	0.238670	9.295671	0.218311	0.002380	0.092957	0.002197	1.377837	0.685199	14.118469
7920	0	0.221305	9.204114	0.191451	0.002210	0.092041	0.001925	1.388074	0.678432	14.108338
7921	0	0.226234	9.100375	0.236384	0.002258	0.091003	0.002380	1.406595	0.670854	14.099816
7922	0	0.245480	9.051517	0.221706	0.002449	0.090515	0.002225	1.414276	0.661085	14.089853
7923	0	0.220169	9.008792	0.243633	0.002197	0.090088	0.002441	1.418584	0.653040	14.076652
7924	0	0.245268	8.990488	0.297520	0.002450	0.089905	0.002980	1.422812	0.647283	14.064069
7925	0	0.238196	8.959968	0.249847	0.002380	0.089600	0.002502	1.425610	0.642848	14.055437
7926	0	0.220062	8.947656	0.139584	0.002200	0.089477	0.001395	1.422648	0.639694	14.044513
7927	0	0.225599	8.935555	0.097434	0.002258	0.089355	0.000977	1.423239	0.640127	14.036892
7928	0	0.219080	8.972172	0.054120	0.002192	0.089722	0.000545	1.425136	0.638600	14.033909
7929	0	0.207349	9.014897	0.042615	0.002075	0.090149	0.000427	1.424148	0.638330	14.031496
7930	0	0.194822	9.051517	0.030039	0.001949	0.090515	0.000302	1.424513	0.637102	14.021442
7931	0	0.213312	9.124762	0.042994	0.002136	0.091248	0.000427	1.418850	0.638584	14.017616
7932	0	0.230805	9.210220	0.128405	0.002313	0.092102	0.001287	1.419646	0.641931	14.013197
7933	0	0.231192	9.307881	0.164719	0.002319	0.093079	0.001648	1.418271	0.648729	14.011526
7934	0	0.247927	9.393342	0.280225	0.002487	0.093933	0.002806	1.420171	0.656078	14.010359
7935	0	0.243242	9.472673	0.323664	0.002441	0.094727	0.003235	1.415676	0.664677	14.010485
7936	0	0.229220	9.594742	0.342196	0.002300	0.095947	0.003421	1.412013	0.672054	14.008605
7937	0	0.231430	9.698479	0.360616	0.002319	0.096985	0.003601	1.403737	0.675802	14.005022
7938	0	0.260665	9.783839	0.379906	0.002614	0.097838	0.003794	1.395133	0.682231	14.003546
7939	0	0.212789	9.875503	0.354083	0.002136	0.098755	0.003540	1.391704	0.689665	14.008281
7940	0	0.217736	10.009765	0.372580	0.002180	0.100098	0.003724	1.387339	0.690596	14.008462
7941	0	0.243921	10.107407	0.409430	0.002441	0.101074	0.004089	1.379373	0.690940	14.006747
7942	0	0.261236	10.204994	0.440581	0.002620	0.102050	0.004404	1.374960	0.697048	14.007893
7943	0	0.279732	10.327180	0.353890	0.002808	0.103271	0.003540	1.373696	0.706283	14.011699
7944	0	0.266247	10.418690	0.402964	0.002665	0.104187	0.004025	1.366579	0.706434	14.014332
7945	0	0.286794	10.473624	0.470205	0.002869	0.104736	0.004700	1.361539	0.705110	14.014738
7946	0	0.243715	10.516272	0.372575	0.002439	0.105163	0.003727	1.360458	0.705580	14.013776
7947	0	0.262605	10.577401	0.433047	0.002625	0.105774	0.004333	1.361430	0.701919	14.007969
7948	0	0.237659	10.595723	0.383729	0.002383	0.105957	0.003839	1.360472	0.707066	14.003176
7949	0	0.262401	10.620123	0.378293	0.002625	0.106201	0.003784	1.359156	0.705497	14.008988
7950	0	0.238065	10.656758	0.401886	0.002378	0.106567	0.004025	1.363799	0.701118	14.007669
7951	0	0.255853	10.626213	0.482606	0.002563	0.106262	0.004822	1.356854	0.704548	14.001841
7952	0	0.285894	10.638348	0.390916	0.002858	0.106383	0.003914	1.359385	0.701681	14.002875
7953	0	0.287521	10.571285	0.494096	0.002869	0.105713	0.004944	1.359949	0.692588	14.002764
7954	0	0.245674	10.516277	0.529906	0.002454	0.105163	0.005303	1.362173	0.687484	13.999928
7955	0	0.256956	10.437035	0.463003	0.002563	0.104370	0.004639	1.369357	0.679022	13.991247
7956	0	0.294370	10.382072	0.455963	0.002941	0.103821	0.004560	1.366953	0.674458	13.979637
7957	0	0.275439	10.308847	0.450971	0.002747	0.103088	0.004517	1.372145	0.663939	13.974362
7958	0	0.234266	10.217287	0.321343	0.002334	0.102173	0.003221	1.377596	0.651878	13.971991
7959	0	0.250765	10.113524	0.286462	0.002502	0.101135	0.002869	1.379691	0.644039	13.967766
7960	0	0.270004	10.003580	0.340147	0.002695	0.100036	0.003409	1.386508	0.636534	13.955054
7961	0	0.238408	9.899906	0.255866	0.002380	0.098999	0.002563	1.389848	0.630303	13.943209
7962	0	0.275715	9.777841	0.309611	0.002753	0.097778	0.003102	1.394670	0.623869	13.936805
7963	0	0.238495	9.686268	0.158707	0.002380	0.096863	0.001587	1.392152	0.616449	13.927997
7964	0	0.245270	9.582427	0.207062	0.002450	0.095824	0.002075	1.395378	0.611248	13.917030
7965	0	0.250621	9.466545	0.164662	0.002502	0.094666	0.001648	1.394661	0.604700	13.909071
7966	0	0.221247	9.393199	0.133737	0.002204	0.093932	0.001340	1.395147	0.592402	13.910154
7967	0	0.214198	9.289538	0.140333	0.002136	0.092896	0.001404	1.393362	0.583367	13.904423
7968	0	0.215134	9.197889	0.085533	0.002147	0.091979	0.000853	1.387625	0.575635	13.897221
7969	0	0.213920	9.136960	0.189015	0.002136	0.091370	0.001892	1.387842	0.570015	13.888584
7970	0	0.269557	9.075816	0.231612	0.002691	0.090758	0.002315	1.383504	0.562747	13.882706
7971	0	0.250400	9.039302	0.201428	0.002502	0.090393	0.002014	1.381116	0.558899	13.872858
7972	0	0.238196	9.002587	0.220007	0.002383	0.090026	0.002197	1.375167	0.558695	13.868896
7973	0	0.256360	8.966057	0.238297	0.002563	0.089661	0.002380	1.369470	0.556731	13.864501
7974	0	0.243914	8.972068	0.226721	0.002441	0.089721	0.002263	1.361854	0.557822	13.859406
7975	0	0.232041	8.947735	0.189988	0.002319	0.089478	0.001892	1.349475	0.554650	13.855329
7976	0	0.207539	8.978173	0.136265	0.002077	0.089782	0.001358	1.341104	0.555049	13.855049
7977	0	0.225797	9.008787	0.055476	0.002258	0.090088	0.000549	1.331805	0.553643	13.852648
7978	0	0.218771	9.027022	0.032373	0.002196	0.090270	0.000316	1.319194	0.562783	13.851615
7979	0	0.219309	9.118662	0.018587	0.002197	0.091187	0.000183	1.313345	0.566247	13.851791
7980	0	0.242751	9.173584	0.141773	0.002433	0.091736	0.001409	1.299560	0.571144	13.851759
7981	0	0.255285	9.283450	0.208688	0.002563	0.092834	0.002075	1.282780	0.582541	13.851771
7982	0	0.247543	9.368789	0.265658	0.002481	0.093688	0.002647	1.269083	0.587038	13.854641
7983	0	0.243479	9.466521	0.337074	0.002441	0.094666	0.003357	1.249860	0.593327	13.860109
7984	0	0.229315	9.576300	0.388513	0.002305	0.095763	0.003873	1.232653	0.605787	13.865276
7985	0	0.213054	9.637405	0.416408	0.002136	0.096375	0.004150	1.213807	0.610816	13.870830
7986	0	0.230033	9.795916	0.455541	0.002307	0.097960	0.004544	1.198141	0.616775	13.877472
7987	0	0.212688	9.844927	0.459131	0.002136	0.098450	0.004578	1.179517	0.625869	13.886617
7988	0	0.229111	9.985207	0.425572	0.002300	0.099853	0.004239	1.157739	0.634647	13.895280
7989	0	0.267483	10.058595	0.403508	0.002686	0.100586	0.004028	1.147300	0.645122	13.906828
7990	0	0.302340	10.168442	0.344152	0.003030	0.101685	0.003431	1.133248	0.650733	13.913053
7991	0	0.261540	10.259992	0.336954	0.002625	0.102600	0.003357	1.116629	0.659291	13.917717
7992	0	0.241393	10.345360	0.387624	0.002422	0.103454	0.003870	1.107272	0.666991	13.919952
7993	0	0.224955	10.406481	0.385396	0.002258	0.104065	0.003845	1.095166	0.675043	13.923109
7994	0	0.241595	10.497950	0.417218	0.002423	0.104980	0.004168	1.087610	0.681476	13.927433
7995	0	0.206670	10.534681	0.415122	0.002075	0.105347	0.004150	1.084186	0.689137	13.931176
7996	0	0.259846	10.577413	0.463988	0.002607	0.105774	0.004640	1.081503	0.697241	13.931094
7997	0	0.268173	10.583494	0.433644	0.002686	0.105835	0.004333	1.075664	0.699796	13.939072
7998	0	0.242726	10.613904	0.458973	0.002433	0.106139	0.004583	1.066479	0.704339	13.934711
7999	0	0.274488	10.607897	0.506960	0.002747	0.106079	0.005066	1.059914	0.704637	13.939161
8000	0	0.274719	10.626093	0.525992	0.002743	0.106261	0.005256	1.052836	0.698399	13.940944
8001	0	0.256109	10.583504	0.518746	0.002563	0.105835	0.005188	1.050864	0.699502	13.943288
8002	0	0.267912	10.510245	0.506722	0.002680	0.105103	0.005065	1.045914	0.698823	13.942836
8003	0	0.238448	10.467508	0.519033	0.002380	0.104675	0.005188	1.040817	0.692909	13.943793
8004	0	0.220304	10.357591	0.469996	0.002205	0.103576	0.004704	1.042346	0.693569	13.941003
8005	0	0.232231	10.302734	0.396558	0.002319	0.103027	0.003967	1.041831	0.688860	13.937761
8006	0	0.269604	10.235498	0.402194	0.002691	0.102355	0.004025	1.042242	0.682116	13.934743
8007	0	0.274858	10.113519	0.421167	0.002747	0.101135	0.004211	1.039399	0.678448	13.935074
8008	0	0.275787	10.027973	0.402515	0.002750	0.100280	0.004028	1.040633	0.668556	13.928259
8009	0	0.256532	9.924324	0.323119	0.002563	0.099243	0.003235	1.042613	0.665013	13.918083
8010	0	0.226809	9.832775	0.370822	0.002261	0.098328	0.003716	1.048741	0.655579	13.912506
8011	0	0.250642	9.722899	0.292686	0.002502	0.097229	0.002930	1.049779	0.649477	13.903239
8012	0	0.202272	9.606838	0.194561	0.002021	0.096068	0.001947	1.049630	0.645746	13.896424
8013	0	0.201971	9.503168	0.201115	0.002014	0.095032	0.002014	1.050886	0.637610	13.892934
8014	0	0.214976	9.423721	0.176584	0.002147	0.094237	0.001763	1.045642	0.632420	13.884046
8015	0	0.244649	9.338375	0.152002	0.002441	0.093384	0.001526	1.050490	0.624703	13.878819
8016	0	0.257230	9.271161	0.162737	0.002573	0.092711	0.001636	1.058241	0.624133	13.875210
8017	0	0.244510	9.185782	0.170871	0.002441	0.091858	0.001709	1.056475	0.618000	13.863115
8018	0	0.232959	9.155177	0.182587	0.002326	0.091552	0.001830	1.059624	0.612049	13.852804
8019	0	0.183325	9.075924	0.286858	0.001831	0.090759	0.002869	1.057394	0.607949	13.850413
8020	0	0.195461	9.075846	0.268184	0.001957	0.090758	0.002685	1.058549	0.609549	13.847739
8021	0	0.201190	9.021002	0.250198	0.002014	0.090210	0.002502	1.056912	0.611077	13.842856
8022	0	0.207060	9.020989	0.238106	0.002070	0.090210	0.002378	1.051448	0.609506	13.835401
8023	0	0.225560	9.027100	0.244377	0.002258	0.090271	0.002441	1.046100	0.611626	13.833616
8024	0	0.236946	9.027104	0.214385	0.002375	0.090271	0.002140	1.038960	0.616897	13.830989
8025	0	0.256318	9.075927	0.116060	0.002563	0.090759	0.001160	1.035504	0.615894	13.827323
8026	0	0.237514	9.106358	0.110180	0.002379	0.091063	0.001100	1.030285	0.620032	13.829919
8027	0	0.219520	9.130857	0.104382	0.002197	0.091309	0.001038	1.020223	0.621302	13.826779
8028	0	0.255587	9.228432	0.086309	0.002559	0.092284	0.000867	1.022860	0.623345	13.819030
8029	0	0.212805	9.289560	0.207947	0.002136	0.092896	0.002075	1.015223	0.632184	13.822214
8030	0	0.211644	9.399420	0.226577	0.002119	0.093994	0.002266	1.012906	0.634177	13.829480
8031	0	0.200378	9.460447	0.379027	0.002014	0.094604	0.003784	1.003325	0.645532	13.828432
8032	0	0.265156	9.558028	0.404351	0.002664	0.095580	0.004040	0.996528	0.658732	13.830051
8033	0	0.273991	9.631344	0.458245	0.002747	0.096313	0.004578	0.988437	0.665418	13.833474
8034	0	0.254132	9.716698	0.404359	0.002549	0.097167	0.004038	0.979377	0.673461	13.834161
8035	0	0.261847	9.832757	0.421670	0.002625	0.098328	0.004211	0.970864	0.679271	13.836802
8036	0	0.242390	9.930319	0.440905	0.002429	0.099303	0.004405	0.963810	0.683927	13.839625
8037	0	0.188405	10.028094	0.402756	0.001892	0.100281	0.004028	0.962326	0.691907	13.841817
8038	0	0.217460	10.095225	0.427104	0.002180	0.100952	0.004271	0.959385	0.696960	13.845206
8039	0	0.225398	10.186755	0.391211	0.002258	0.101868	0.003906	0.950386	0.700646	13.848428
8040	0	0.260634	10.284358	0.367142	0.002615	0.102843	0.003674	0.950477	0.709097	13.848720
8041	0	0.261779	10.345489	0.439154	0.002625	0.103455	0.004395	0.951706	0.715464	13.841582
8042	0	0.272744	10.412637	0.425921	0.002732	0.104126	0.004266	0.956574	0.719627	13.843644
8043	0	0.316683	10.479784	0.487709	0.003174	0.104797	0.004883	0.960542	0.726180	13.843027
8044	0	0.291430	10.504204	0.485958	0.002915	0.105042	0.004870	0.970246	0.726364	13.835090
8045	0	0.249914	10.510282	0.451184	0.002502	0.105103	0.004517	0.972922	0.728799	13.842085
8046	0	0.255672	10.516401	0.467941	0.002557	0.105164	0.004689	0.981374	0.727841	13.839444
8047	0	0.243760	10.528601	0.438799	0.002441	0.105286	0.004395	0.986226	0.730904	13.837711
8048	0	0.273595	10.522485	0.443788	0.002738	0.105225	0.004442	0.988763	0.732103	13.832307
8049	0	0.275228	10.504184	0.444405	0.002747	0.105042	0.004456	0.999189	0.724896	13.824698
8050	0	0.294598	10.455352	0.454322	0.002940	0.104553	0.004554	1.008500	0.717514	13.820411
8051	0	0.263117	10.412657	0.468286	0.002625	0.104126	0.004700	1.024719	0.709178	13.819370
8052	0	0.258114	10.339487	0.465453	0.002576	0.103395	0.004665	1.034616	0.702417	13.810418
8053	0	0.268729	10.260069	0.480816	0.002686	0.102600	0.004822	1.047693	0.699582	13.801491
8054	0	0.269697	10.199108	0.410763	0.002688	0.101991	0.004123	1.062491	0.688997	13.793128
8055	0	0.238726	10.101360	0.401387	0.002380	0.101013	0.004028	1.076617	0.680191	13.789859
8056	0	0.227602	10.040315	0.374345	0.002272	0.100403	0.003755	1.087063	0.674188	13.786676
8057	0	0.244733	9.918230	0.304134	0.002441	0.099182	0.003052	1.096874	0.666274	13.779183
8058	0	0.209144	9.814476	0.228441	0.002087	0.098145	0.002298	1.111169	0.659493	13.767212
8059	0	0.232696	9.741209	0.200614	0.002319	0.097412	0.002014	1.118434	0.649381	13.760075
8060	0	0.234183	9.619041	0.199046	0.002334	0.096190	0.001998	1.125232	0.638477	13.751723
8061	0	0.226398	9.533699	0.194305	0.002258	0.095337	0.001953	1.135279	0.630496	13.741962
8062	0	0.233797	9.460455	0.173512	0.002330	0.094604	0.001749	1.150234	0.619389	13.728430
8063	0	0.226526	9.399409	0.108864	0.002258	0.093994	0.001099	1.160455	0.609599	13.716667
8064	0	0.209298	9.301781	0.228603	0.002089	0.093018	0.002299	1.174822	0.603051	13.707174
8065	0	0.244417	9.265166	0.273431	0.002441	0.092651	0.002747	1.187936	0.598621	13.698211
8066	0	0.244836	9.204117	0.204089	0.002446	0.092041	0.002050	1.197631	0.594829	13.691850
8067	0	0.232644	9.173591	0.237082	0.002319	0.091736	0.002380	1.207279	0.584944	13.690817
8068	0	0.239640	9.130889	0.283701	0.002394	0.091309	0.002849	1.219718	0.580604	13.685609
8069	0	0.268513	9.112578	0.261484	0.002686	0.091125	0.002625	1.229807	0.580136	13.676739
8070	0	0.225448	9.082044	0.211274	0.002256	0.090820	0.002116	1.232084	0.581525	13.670993
8071	0	0.243979	9.082065	0.230778	0.002441	0.090820	0.002319	1.244463	0.582558	13.665967
8072	0	0.250049	9.124760	0.149617	0.002499	0.091248	0.001502	1.249736	0.579125	13.659112
8073	0	0.226143	9.124762	0.145614	0.002258	0.091248	0.001465	1.258275	0.574223	13.662563
8074	0	0.220133	9.161383	0.126188	0.002203	0.091614	0.001264	1.258394	0.575213	13.656865
8075	0	0.225309	9.216328	0.146088	0.002258	0.092163	0.001465	1.261157	0.580684	13.655051
8076	0	0.248744	9.289566	0.157511	0.002491	0.092896	0.001578	1.263009	0.584060	13.650524
8077	0	0.237693	9.338401	0.164029	0.002380	0.093384	0.001648	1.270374	0.587240	13.645618
8078	0	0.267607	9.399423	0.205724	0.002678	0.093994	0.002059	1.270276	0.588545	13.645535
8079	0	0.268166	9.503204	0.267892	0.002686	0.095032	0.002686	1.276096	0.592294	13.644548
8080	0	0.248534	9.582553	0.327841	0.002494	0.095825	0.003282	1.277611	0.601545	13.648171
8081	0	0.262314	9.686286	0.329507	0.002625	0.096863	0.003296	1.276403	0.602268	13.647554
8082	0	0.230796	9.735141	0.316794	0.002316	0.097351	0.003172	1.278937	0.611400	13.647685
8083	0	0.249677	9.863296	0.317385	0.002502	0.098633	0.003174	1.276584	0.617083	13.652703
8084	0	0.242251	9.954848	0.292936	0.002429	0.099548	0.002929	1.273611	0.623681	13.657296
8085	0	0.280297	10.040308	0.341457	0.002808	0.100403	0.003418	1.275125	0.628085	13.664026
8086	0	0.254955	10.119667	0.389151	0.002554	0.101196	0.003899	1.280804	0.632149	13.670928
8087	0	0.243627	10.168480	0.402566	0.002441	0.101685	0.004028	1.281378	0.637033	13.678948
8088	0	0.260969	10.266164	0.486878	0.002614	0.102661	0.004877	1.288280	0.640978	13.685246
8089	0	0.274515	10.314974	0.463229	0.002747	0.103149	0.004639	1.293096	0.641765	13.686415
8090	0	0.255990	10.369895	0.443703	0.002560	0.103699	0.004442	1.296636	0.640736	13.684592
8091	0	0.286975	10.418733	0.383585	0.002869	0.104187	0.003845	1.304775	0.638759	13.682720
8092	0	0.256628	10.418721	0.418687	0.002565	0.104187	0.004192	1.308567	0.637005	13.682573
8093	0	0.250002	10.437044	0.371560	0.002502	0.104370	0.003723	1.314415	0.638816	13.688175
8094	0	0.231009	10.491961	0.376512	0.002314	0.104919	0.003768	1.315214	0.641865	13.690096
8095	0	0.286622	10.485848	0.372267	0.002869	0.104858	0.003723	1.313315	0.643701	13.694608
8096	0	0.262077	10.479761	0.383631	0.002619	0.104797	0.003844	1.319915	0.640835	13.690024
8097	0	0.280543	10.437058	0.389535	0.002808	0.104370	0.003906	1.329582	0.642489	13.692980
8098	0	0.274290	10.400512	0.448802	0.002742	0.104005	0.004495	1.334450	0.640491	13.697618
8099	0	0.281340	10.357689	0.475230	0.002808	0.103577	0.004761	1.341476	0.633417	13.697457
8100	0	0.276161	10.284461	0.454939	0.002757	0.102844	0.004560	1.351576	0.627706	13.693361
8101	0	0.263248	10.217302	0.456935	0.002625	0.102173	0.004578	1.358474	0.618070	13.694315
8102	0	0.276211	10.131860	0.345447	0.002762	0.101318	0.003462	1.364578	0.617054	13.689634
8103	0	0.238287	10.064706	0.286350	0.002380	0.100647	0.002869	1.368199	0.613462	13.686742
8104	0	0.232939	9.973155	0.242164	0.002324	0.099731	0.002431	1.376437	0.606620	13.688980
8105	0	0.256731	9.875487	0.176540	0.002563	0.098755	0.001770	1.379439	0.601387	13.689205
8106	0	0.226960	9.783855	0.229892	0.002265	0.097838	0.002310	1.390095	0.595182	13.681390
8107	0	0.237897	9.741235	0.200439	0.002380	0.097412	0.002014	1.399323	0.596044	13.677605
8108	0	0.238758	9.637442	0.192511	0.002378	0.096375	0.001933	1.406605	0.583291	13.672829
8109	0	0.257196	9.564201	0.200711	0.002563	0.095642	0.002014	1.412727	0.572377	13.672193
8110	0	0.240178	9.472555	0.199661	0.002397	0.094726	0.002000	1.414497	0.565325	13.663876
8111	0	0.219736	9.423831	0.170743	0.002197	0.094238	0.001709	1.414176	0.564461	13.661174
8112	0	0.238083	9.320078	0.212766	0.002380	0.093201	0.002132	1.417938	0.563154	13.653928
8113	0	0.207842	9.265129	0.183136	0.002075	0.092651	0.001831	1.415248	0.558461	13.653190
8114	0	0.232716	9.197906	0.201029	0.002325	0.091979	0.002014	1.417832	0.555123	13.650656
8115	0	0.225938	9.173585	0.176814	0.002258	0.091736	0.001770	1.417852	0.553069	13.652570
8116	0	0.274654	9.143081	0.188397	0.002748	0.091431	0.001888	1.421092	0.554784	13.648407
8117	0	0.274462	9.143077	0.225640	0.002747	0.091431	0.002258	1.421287	0.556553	13.644271
8118	0	0.231696	9.130852	0.176615	0.002315	0.091309	0.001765	1.417896	0.552848	13.642716
8119	0	0.219655	9.130859	0.183204	0.002197	0.091309	0.001831	1.414267	0.553084	13.646474
8120	0	0.243352	9.161381	0.183875	0.002439	0.091614	0.001833	1.404809	0.559886	13.645304
8121	0	0.244277	9.210199	0.128357	0.002441	0.092102	0.001282	1.400062	0.557572	13.653001
8122	0	0.195529	9.197899	0.092165	0.001955	0.091979	0.000918	1.393656	0.556614	13.656607
8123	0	0.231652	9.289555	0.085729	0.002319	0.092896	0.000854	1.387998	0.559408	13.656295
8124	0	0.242787	9.307869	0.159923	0.002436	0.093079	0.001592	1.376433	0.568398	13.659978
8125	0	0.231329	9.381112	0.152976	0.002319	0.093811	0.001526	1.369539	0.575116	13.659575
8126	0	0.248312	9.490974	0.190502	0.002490	0.094910	0.001900	1.360819	0.582856	13.664725
8127	0	0.231494	9.527572	0.251265	0.002319	0.095276	0.002502	1.346246	0.587530	13.669588
8128	0	0.212034	9.606821	0.320313	0.002127	0.096068	0.003194	1.332892	0.594500	13.673555
8129	0	0.212801	9.722899	0.366734	0.002136	0.097229	0.003662	1.324399	0.603565	13.680147
8130	0	0.217257	9.777723	0.386257	0.002180	0.097777	0.003855	1.313005	0.611806	13.681713
8131	0	0.225375	9.893780	0.360901	0.002258	0.098938	0.003601	1.301507	0.616487	13.686654
8132	0	0.260438	9.954739	0.362389	0.002615	0.099547	0.003616	1.290208	0.628012	13.700992
8133	0	0.261902	10.046377	0.391246	0.002625	0.100464	0.003906	1.280712	0.633660	13.708849
8134	0	0.260703	10.119540	0.404300	0.002613	0.101195	0.004041	1.275606	0.639837	13.719953
8135	0	0.267542	10.186755	0.391637	0.002686	0.101868	0.003906	1.261910	0.650662	13.725340
8136	0	0.259684	10.247695	0.436053	0.002604	0.102477	0.004354	1.251380	0.657433	13.743339
8137	0	0.268086	10.314920	0.348881	0.002686	0.103149	0.003479	1.238178	0.662104	13.748224
8138	0	0.273259	10.363671	0.374627	0.002737	0.103637	0.003742	1.231338	0.666480	13.754672
8139	0	0.268590	10.406474	0.354563	0.002686	0.104065	0.003540	1.222786	0.665546	13.760527
8140	0	0.243816	10.418597	0.337254	0.002441	0.104186	0.003367	1.214744	0.668576	13.767699
8141	0	0.231660	10.455325	0.329705	0.002319	0.104553	0.003296	1.211184	0.671050	13.772029
8142	0	0.255529	10.449223	0.354242	0.002558	0.104492	0.003542	1.208320	0.673235	13.777920
8143	0	0.286758	10.461423	0.415190	0.002869	0.104614	0.004150	1.204396	0.673933	13.779417
8144	0	0.255896	10.436902	0.458466	0.002561	0.104369	0.004580	1.197494	0.675257	13.782782
8145	0	0.280678	10.406476	0.482617	0.002808	0.104065	0.004822	1.190232	0.675663	13.789871
8146	0	0.237734	10.345346	0.422495	0.002378	0.103454	0.004220	1.182499	0.676469	13.790883
8147	0	0.225668	10.302729	0.409164	0.002258	0.103027	0.004089	1.177510	0.677771	13.797207
8148	0	0.237724	10.259896	0.428039	0.002377	0.102599	0.004276	1.170511	0.676532	13.800907
8149	0	0.250633	10.198961	0.390742	0.002502	0.101990	0.003906	1.166766	0.671692	13.805424
8150	0	0.238744	10.113431	0.317498	0.002387	0.101134	0.003176	1.165326	0.670780	13.806068
8151	0	0.281358	10.034169	0.353833	0.002808	0.100342	0.003540	1.165020	0.663542	13.806019
8152	0	0.287960	9.954744	0.304665	0.002880	0.099547	0.003048	1.164345	0.663656	13.801964
8153	0	0.287102	9.893799	0.268280	0.002869	0.098938	0.002686	1.165222	0.660438	13.802048
8154	0	0.244517	9.783941	0.353289	0.002445	0.097839	0.003534	1.164520	0.660044	13.805626
8155	0	0.244500	9.704576	0.335822	0.002441	0.097046	0.003357	1.160846	0.655388	13.801936
8156	0	0.220773	9.619047	0.335586	0.002204	0.096190	0.003359	1.162193	0.650459	13.800583
8157	0	0.195582	9.533680	0.232176	0.001953	0.095337	0.002319	1.157145	0.646740	13.795711
8158	0	0.232097	9.442038	0.184139	0.002324	0.094420	0.001835	1.147085	0.650033	13.791383
8159	0	0.268671	9.411618	0.128157	0.002686	0.094116	0.001282	1.145100	0.648066	13.789694
8160	0	0.275027	9.332181	0.182703	0.002748	0.093322	0.001830	1.146630	0.645383	13.789015
8161	0	0.238400	9.271219	0.238488	0.002380	0.092712	0.002380	1.138829	0.640456	13.787594
8162	0	0.213939	9.246737	0.159659	0.002143	0.092467	0.001595	1.135378	0.644281	13.784693
8163	0	0.225638	9.185784	0.220198	0.002258	0.091858	0.002197	1.127491	0.646189	13.776075
8164	0	0.206794	9.179602	0.189869	0.002070	0.091796	0.001901	1.127776	0.648825	13.775025
8165	0	0.207598	9.143057	0.207860	0.002075	0.091431	0.002075	1.121353	0.647395	13.773789
8166	0	0.207728	9.136860	0.281599	0.002076	0.091369	0.002814	1.117158	0.645562	13.768057
8167	0	0.243831	9.155262	0.214456	0.002441	0.091553	0.002136	1.104520	0.649020	13.769182
8168	0	0.255262	9.149070	0.197681	0.002557	0.091491	0.001969	1.093049	0.653805	13.766786
8169	0	0.250179	9.167470	0.177625	0.002502	0.091675	0.001770	1.083079	0.654186	13.766241
8170	0	0.225360	9.216209	0.142324	0.002256	0.092162	0.001416	1.072361	0.657121	13.760302
8171	0	0.237439	9.259035	0.153396	0.002380	0.092590	0.001526	1.060213	0.664089	13.759724
8172	0	0.211813	9.319980	0.148512	0.002124	0.093200	0.001481	1.053210	0.670602	13.756112
8173	0	0.213125	9.387215	0.171073	0.002136	0.093872	0.001709	1.048958	0.676248	13.756748
8174	0	0.199727	9.460445	0.208608	0.002004	0.094604	0.002078	1.037256	0.683560	13.752747
8175	0	0.237233	9.515371	0.287850	0.002380	0.095154	0.002869	1.023168	0.692876	13.756320
8176	0	0.235362	9.631239	0.362994	0.002363	0.096313	0.003620	1.009391	0.703926	13.758779
8177	0	0.255472	9.686281	0.415550	0.002563	0.096863	0.004150	1.001265	0.713943	13.756788
8178	0	0.254123	9.783818	0.416772	0.002545	0.097838	0.004160	0.989968	0.718435	13.760438
8179	0	0.237228	9.869364	0.519560	0.002380	0.098694	0.005188	0.978766	0.727392	13.771334
8180	0	0.229551	9.924206	0.459854	0.002302	0.099242	0.004592	0.968781	0.734693	13.782989
8181	0	0.206566	10.009743	0.428238	0.002075	0.100098	0.004272	0.955202	0.745266	13.787525
8182	0	0.241977	10.125616	0.399261	0.002421	0.101256	0.003986	0.945885	0.746753	13.792125
8183	0	0.218672	10.180664	0.458271	0.002197	0.101807	0.004578	0.937845	0.758272	13.803057
8184	0	0.253799	10.235586	0.434739	0.002542	0.102356	0.004343	0.930734	0.761933	13.807000
8185	0	0.250003	10.290505	0.446205	0.002502	0.102905	0.004456	0.921492	0.764375	13.803147
8186	0	0.279374	10.351476	0.434910	0.002802	0.103515	0.004346	0.915837	0.773126	13.801905
8187	0	0.274692	10.375961	0.433709	0.002747	0.103760	0.004333	0.909528	0.772417	13.807915
8188	0	0.268443	10.418585	0.391926	0.002686	0.104186	0.003913	0.900396	0.773347	13.809910
8189	0	0.256668	10.430893	0.427420	0.002563	0.104309	0.004272	0.896487	0.769590	13.805751
8190	0	0.250958	10.443015	0.433667	0.002508	0.104430	0.004336	0.894070	0.767789	13.803555
8191	0	0.231939	10.437011	0.494404	0.002319	0.104370	0.004944	0.891849	0.767567	13.801241
8192	0	0.237671	10.412522	0.494136	0.002380	0.104125	0.004944	0.892556	0.771412	13.796947
8193	0	0.256533	10.382090	0.451328	0.002563	0.103821	0.004517	0.894071	0.769129	13.795954
8194	0	0.250634	10.351579	0.554296	0.002505	0.103516	0.005547	0.895894	0.767831	13.797311
8195	0	0.262955	10.314951	0.469481	0.002625	0.103149	0.004700	0.899175	0.762029	13.794993
8196	0	0.282159	10.247816	0.486703	0.002817	0.102478	0.004872	0.903003	0.756947	13.791714
8197	0	0.262703	10.180690	0.450927	0.002625	0.101807	0.004517	0.909265	0.753968	13.783957
8198	0	0.244886	10.113557	0.430929	0.002446	0.101135	0.004318	0.917371	0.750741	13.777198
8199	0	0.232156	10.028087	0.359666	0.002319	0.100281	0.003601	0.920306	0.747943	13.774976
8200	0	0.220661	9.942636	0.297403	0.002201	0.099426	0.002981	0.926535	0.741249	13.767910
8201	0	0.244432	9.869402	0.286013	0.002441	0.098694	0.002869	0.934371	0.737534	13.762396
8202	0	0.214870	9.783947	0.327101	0.002142	0.097839	0.003279	0.941476	0.729365	13.753699
8203	0	0.219752	9.716820	0.304416	0.002197	0.097168	0.003052	0.948362	0.728780	13.749453
8204	0	0.226079	9.637464	0.247985	0.002258	0.096375	0.002487	0.955119	0.725458	13.741631
8205	0	0.232441	9.552006	0.255734	0.002319	0.095520	0.002563	0.960568	0.719014	13.731972
8206	0	0.233215	9.478766	0.223990	0.002329	0.094788	0.002246	0.966056	0.714616	13.717178
8207	0	0.238736	9.399409	0.182437	0.002380	0.093994	0.001831	0.972194	0.705684	13.709541
8208	0	0.221610	9.319967	0.163058	0.002211	0.093200	0.001635	0.975134	0.698541	13.702564
8209	0	0.219926	9.301773	0.225028	0.002197	0.093018	0.002258	0.983033	0.695738	13.698945
8210	0	0.214585	9.259025	0.217878	0.002140	0.092590	0.002181	0.983798	0.688236	13.695438
8211	0	0.232299	9.240726	0.194698	0.002319	0.092407	0.001953	0.989340	0.683374	13.694727
8212	0	0.220097	9.185813	0.217846	0.002204	0.091858	0.002185	0.995357	0.686747	13.691905
8213	0	0.225952	9.173595	0.182384	0.002258	0.091736	0.001831	1.002433	0.684841	13.684467
8214	0	0.238275	9.167484	0.224090	0.002382	0.091675	0.002243	1.003041	0.683970	13.681918
8215	0	0.219923	9.136977	0.280152	0.002197	0.091370	0.002808	1.008708	0.681256	13.677752
8216	0	0.219777	9.173590	0.242875	0.002200	0.091736	0.002429	1.006935	0.683949	13.678461
8217	0	0.231598	9.204121	0.200907	0.002319	0.092041	0.002014	1.011304	0.687810	13.674522
8218	0	0.224720	9.240740	0.181598	0.002251	0.092407	0.001821	1.015054	0.691772	13.669398
8219	0	0.207321	9.295677	0.225072	0.002075	0.092957	0.002258	1.022415	0.693934	13.667709
8220	0	0.200205	9.344504	0.187297	0.002009	0.093445	0.001876	1.024106	0.702619	13.661697
8221	0	0.237043	9.375028	0.195161	0.002380	0.093750	0.001953	1.023931	0.714507	13.661777
8222	0	0.229467	9.429943	0.213142	0.002298	0.094299	0.002132	1.022957	0.718781	13.667735
8223	0	0.250037	9.539801	0.292959	0.002502	0.095398	0.002930	1.021033	0.721060	13.665893
8224	0	0.237713	9.600840	0.353541	0.002376	0.096008	0.003539	1.023376	0.719056	13.665930
8225	0	0.249666	9.680209	0.353515	0.002502	0.096802	0.003540	1.027109	0.725709	13.668227
8226	0	0.236200	9.771745	0.340686	0.002368	0.097717	0.003407	1.025753	0.732525	13.670130
8227	0	0.255826	9.851079	0.427446	0.002563	0.098511	0.004272	1.021568	0.738529	13.664233
8228	0	0.224131	9.912126	0.378683	0.002247	0.099121	0.003788	1.020942	0.744795	13.663159
8229	0	0.219431	9.991478	0.414653	0.002197	0.099915	0.004150	1.023207	0.748037	13.672257
8230	0	0.230782	10.064722	0.364979	0.002313	0.100647	0.003654	1.025399	0.753393	13.674885
8231	0	0.256011	10.137941	0.396914	0.002563	0.101379	0.003967	1.021161	0.757059	13.682357
8232	0	0.261415	10.180587	0.384511	0.002617	0.101806	0.003848	1.022332	0.759983	13.690419
8233	0	0.256346	10.241707	0.396524	0.002563	0.102417	0.003967	1.022368	0.759835	13.698164
8234	0	0.262260	10.284451	0.413960	0.002624	0.102844	0.004146	1.027019	0.760783	13.698761
8235	0	0.262452	10.339393	0.444688	0.002625	0.103394	0.004456	1.034391	0.760609	13.706881
8236	0	0.274496	10.369907	0.449109	0.002746	0.103699	0.004498	1.040375	0.761224	13.713581
8237	0	0.250082	10.369919	0.444570	0.002502	0.103699	0.004456	1.048983	0.762843	13.721778
8238	0	0.244258	10.400404	0.418512	0.002438	0.104004	0.004191	1.053789	0.757258	13.725003
8239	0	0.243894	10.376019	0.444709	0.002441	0.103760	0.004456	1.061100	0.759926	13.726803
8240	0	0.249908	10.388205	0.394293	0.002497	0.103882	0.003950	1.066794	0.757197	13.734239
8241	0	0.268733	10.345500	0.426128	0.002686	0.103455	0.004272	1.077015	0.755134	13.739010
8242	0	0.324132	10.302768	0.399391	0.003238	0.103027	0.004005	1.087606	0.751029	13.743506
8243	0	0.256518	10.247854	0.468751	0.002563	0.102478	0.004700	1.098992	0.749038	13.752251
8244	0	0.281399	10.223440	0.441676	0.002810	0.102234	0.004431	1.112427	0.744986	13.756824
8245	0	0.274901	10.156291	0.450584	0.002747	0.101562	0.004517	1.122572	0.742276	13.752128
8246	0	0.250676	10.076939	0.411968	0.002506	0.100769	0.004128	1.130391	0.741633	13.753427
8247	0	0.250770	10.034214	0.358786	0.002502	0.100342	0.003601	1.143381	0.735539	13.752559
8248	0	0.233184	9.948761	0.356402	0.002329	0.099487	0.003574	1.153223	0.732062	13.755905
8249	0	0.250626	9.869403	0.304268	0.002502	0.098694	0.003052	1.161467	0.727506	13.762150
8250	0	0.233230	9.796156	0.271835	0.002326	0.097961	0.002728	1.170985	0.720022	13.767342
8251	0	0.238583	9.722919	0.242853	0.002380	0.097229	0.002441	1.184175	0.713406	13.763260
8252	0	0.227394	9.655766	0.191908	0.002269	0.096558	0.001927	1.191836	0.707132	13.767673
8253	0	0.238342	9.588621	0.213354	0.002380	0.095886	0.002136	1.192939	0.703342	13.767313
8254	0	0.233226	9.496969	0.139039	0.002325	0.094970	0.001398	1.200035	0.694477	13.768220
8255	0	0.244584	9.478758	0.121293	0.002441	0.094788	0.001221	1.207399	0.688871	13.765303
8256	0	0.227115	9.387115	0.137811	0.002267	0.093871	0.001388	1.216823	0.683499	13.770458
8257	0	0.219955	9.307863	0.268294	0.002197	0.093079	0.002686	1.217976	0.680595	13.769765
8258	0	0.244977	9.289551	0.243095	0.002445	0.092896	0.002436	1.221585	0.674879	13.774147
8259	0	0.250611	9.252928	0.268259	0.002502	0.092529	0.002686	1.223144	0.670244	13.775254
8260	0	0.251119	9.240641	0.224355	0.002509	0.092406	0.002252	1.230948	0.667562	13.780894
8261	0	0.250495	9.228518	0.329340	0.002502	0.092285	0.003296	1.231849	0.664361	13.783297
8262	0	0.257267	9.228425	0.279632	0.002568	0.092284	0.002802	1.236447	0.658758	13.789854
8263	0	0.262493	9.198008	0.249851	0.002625	0.091980	0.002502	1.239162	0.658143	13.793890
8264	0	0.287035	9.216309	0.273604	0.002869	0.092163	0.002738	1.239363	0.655947	13.799933
8265	0	0.244316	9.259033	0.164550	0.002441	0.092590	0.001648	1.240137	0.653693	13.804404
8266	0	0.256535	9.283358	0.188459	0.002566	0.092834	0.001886	1.240217	0.654794	13.808073
8267	0	0.231799	9.338389	0.213329	0.002319	0.093384	0.002136	1.241729	0.656331	13.810760
8268	0	0.231291	9.381115	0.145480	0.002316	0.093811	0.001458	1.243581	0.659458	13.819332
8269	0	0.243883	9.423842	0.182719	0.002441	0.094238	0.001831	1.245966	0.662546	13.829818
8270	0	0.243300	9.472674	0.206172	0.002436	0.094727	0.002067	1.249580	0.665729	13.842705
8271	0	0.237701	9.545910	0.231796	0.002380	0.095459	0.002319	1.248926	0.669700	13.852949
8272	0	0.255272	9.643557	0.311089	0.002556	0.096436	0.003109	1.244379	0.673333	13.861901
8273	0	0.255420	9.710720	0.329517	0.002563	0.097107	0.003296	1.243063	0.684202	13.868659
8274	0	0.259886	9.771733	0.348075	0.002605	0.097717	0.003477	1.236480	0.691819	13.876727
8275	0	0.249626	9.857191	0.317471	0.002502	0.098572	0.003174	1.233115	0.698913	13.887864
8276	0	0.272926	9.906006	0.378804	0.002733	0.099060	0.003785	1.227460	0.703429	13.902725
8277	0	0.280527	9.997556	0.342068	0.002808	0.099976	0.003418	1.222120	0.706045	13.907802
8278	0	0.267234	10.064621	0.378911	0.002680	0.100646	0.003789	1.219667	0.714481	13.918348
8279	0	0.274336	10.107426	0.329717	0.002747	0.101074	0.003296	1.215880	0.718068	13.930840
8280	0	0.273769	10.186774	0.372499	0.002740	0.101868	0.003725	1.213562	0.720477	13.947102
8281	0	0.267781	10.217298	0.390816	0.002686	0.102173	0.003906	1.209277	0.729122	13.950994
8282	0	0.278735	10.266101	0.391521	0.002791	0.102661	0.003909	1.200232	0.733597	13.958888
8283	0	0.243667	10.296621	0.421654	0.002441	0.102966	0.004211	1.192293	0.738828	13.968382
8284	0	0.242853	10.314846	0.397835	0.002431	0.103148	0.003977	1.188420	0.741466	13.973945
8285	0	0.274230	10.351552	0.403381	0.002747	0.103516	0.004028	1.180133	0.746209	13.984616
8286	0	0.255112	10.339278	0.373055	0.002554	0.103393	0.003734	1.181327	0.749312	13.992658
8287	0	0.280683	10.314933	0.415305	0.002808	0.103149	0.004150	1.176106	0.750170	14.002649
8288	0	0.256308	10.327053	0.372678	0.002562	0.103271	0.003728	1.175035	0.748460	14.011286
8289	0	0.268329	10.296655	0.463469	0.002686	0.102966	0.004639	1.177245	0.750990	14.021139
8290	0	0.261872	10.266123	0.395674	0.002620	0.102661	0.003959	1.177275	0.752152	14.025572
8291	0	0.262663	10.211191	0.347459	0.002625	0.102112	0.003479	1.180068	0.749790	14.031896
8292	0	0.269088	10.168463	0.395518	0.002689	0.101685	0.003958	1.180694	0.748089	14.041210
8293	0	0.268895	10.125737	0.365840	0.002686	0.101257	0.003662	1.182851	0.744288	14.040495
8294	0	0.251093	10.028075	0.371405	0.002508	0.100281	0.003716	1.182386	0.741162	14.040977
8295	0	0.269175	10.009760	0.292578	0.002686	0.100098	0.002930	1.184643	0.734048	14.044387
8296	0	0.257856	9.899815	0.273182	0.002575	0.098998	0.002738	1.189759	0.729807	14.044982
8297	0	0.268615	9.857190	0.316950	0.002686	0.098572	0.003174	1.192710	0.729123	14.044815
8298	0	0.244449	9.771731	0.334516	0.002442	0.097717	0.003347	1.193295	0.726675	14.043765
8299	0	0.214006	9.698483	0.292811	0.002136	0.096985	0.002930	1.193003	0.722163	14.048174
8300	0	0.244782	9.655677	0.286144	0.002448	0.096557	0.002865	1.194967	0.722478	14.048587
8301	0	0.238347	9.588622	0.286631	0.002380	0.095886	0.002869	1.195652	0.718792	14.050779
8302	0	0.244774	9.515280	0.262019	0.002447	0.095153	0.002619	1.191980	0.718059	14.047875
8303	0	0.237974	9.436025	0.201945	0.002380	0.094360	0.002014	1.183434	0.718807	14.049244
8304	0	0.256227	9.399317	0.208550	0.002562	0.093993	0.002086	1.181488	0.717938	14.053448
8305	0	0.249962	9.356690	0.189561	0.002502	0.093567	0.001892	1.174998	0.721391	14.054064
8306	0	0.243603	9.326172	0.153163	0.002436	0.093262	0.001533	1.174050	0.720906	14.053596
8307	0	0.232367	9.307843	0.238314	0.002319	0.093079	0.002380	1.168491	0.715583	14.054042
8308	0	0.226479	9.283362	0.201685	0.002267	0.092834	0.002019	1.169029	0.718133	14.053316
8309	0	0.243858	9.265136	0.244459	0.002441	0.092651	0.002441	1.162861	0.721664	14.061634
8310	0	0.243173	9.258943	0.251018	0.002436	0.092589	0.002508	1.158182	0.726582	14.065640
8311	0	0.256291	9.265115	0.263286	0.002563	0.092651	0.002625	1.145796	0.727317	14.068393
8312	0	0.255803	9.307764	0.227947	0.002562	0.093078	0.002275	1.137637	0.731680	14.067556
8313	0	0.268305	9.289551	0.256597	0.002686	0.092896	0.002563	1.132343	0.734782	14.073829
8314	0	0.266793	9.332292	0.184463	0.002680	0.093323	0.001836	1.119296	0.749452	14.081714
8315	0	0.249352	9.387215	0.238642	0.002502	0.093872	0.002380	1.109809	0.760352	14.081925
8316	0	0.247820	9.411631	0.202839	0.002484	0.094116	0.002026	1.104352	0.767799	14.084033
8317	0	0.237354	9.478762	0.214270	0.002380	0.094788	0.002136	1.094447	0.776072	14.087200
8318	0	0.217554	9.533612	0.367472	0.002183	0.095336	0.003675	1.091966	0.785006	14.096401
8319	0	0.231361	9.588596	0.385538	0.002319	0.095886	0.003845	1.077761	0.791929	14.101098
8320	0	0.242277	9.704483	0.387196	0.002429	0.097045	0.003865	1.067700	0.799349	14.107357
8321	0	0.268078	9.753406	0.391253	0.002686	0.097534	0.003906	1.058182	0.805013	14.115959
8322	0	0.254582	9.826546	0.344102	0.002553	0.098266	0.003430	1.043636	0.813428	14.120663
8323	0	0.255890	9.875474	0.366904	0.002563	0.098755	0.003662	1.033674	0.818838	14.117572
8324	0	0.248842	9.942527	0.398452	0.002493	0.099425	0.003981	1.027128	0.824089	14.121996
8325	0	0.249875	10.009760	0.336142	0.002502	0.100098	0.003357	1.019918	0.828368	14.122749
8326	0	0.248565	10.089015	0.404282	0.002495	0.100890	0.004037	1.011072	0.838838	14.127882
8327	0	0.262193	10.144016	0.391506	0.002625	0.101440	0.003906	0.999006	0.841836	14.133394
8328	0	0.261552	10.162242	0.441742	0.002619	0.101623	0.004412	0.990552	0.845671	14.132771
8329	0	0.244048	10.223351	0.409935	0.002441	0.102234	0.004089	0.977322	0.846824	14.134581
8330	0	0.268170	10.265986	0.448315	0.002684	0.102660	0.004475	0.965929	0.849198	14.131505
8331	0	0.280471	10.290499	0.385486	0.002808	0.102905	0.003845	0.953133	0.852534	14.132984
8332	0	0.292249	10.296529	0.417147	0.002923	0.102965	0.004169	0.948887	0.853248	14.131135
8333	0	0.286494	10.333241	0.378992	0.002869	0.103333	0.003784	0.940453	0.857452	14.132902
8334	0	0.261182	10.320958	0.404095	0.002617	0.103209	0.004040	0.937026	0.863155	14.133680
8335	0	0.249915	10.296639	0.427232	0.002502	0.102966	0.004272	0.935093	0.866940	14.140482
8336	0	0.261747	10.278316	0.415010	0.002617	0.102783	0.004149	0.932213	0.866395	14.148505
8337	0	0.262309	10.253914	0.427159	0.002625	0.102539	0.004272	0.931011	0.868083	14.155295
8338	0	0.268310	10.229487	0.445397	0.002682	0.102295	0.004454	0.928578	0.866695	14.155979
8339	0	0.281294	10.192865	0.414827	0.002808	0.101929	0.004150	0.928840	0.860835	14.158635
8340	0	0.245094	10.143958	0.432682	0.002452	0.101439	0.004329	0.928947	0.862050	14.156475
8341	0	0.219913	10.058589	0.415060	0.002197	0.100586	0.004150	0.926687	0.860071	14.156141
8342	0	0.250589	10.034074	0.403059	0.002505	0.100341	0.004028	0.921965	0.859517	14.158065
8343	0	0.250803	9.948721	0.347767	0.002502	0.099487	0.003479	0.921444	0.853167	14.155620
8344	0	0.239343	9.905920	0.359389	0.002391	0.099059	0.003598	0.924495	0.850305	14.149968
8345	0	0.207507	9.790061	0.304486	0.002075	0.097900	0.003052	0.930569	0.850493	14.146970
8346	0	0.238341	9.747313	0.340124	0.002379	0.097473	0.003404	0.931380	0.845892	14.142375
8347	0	0.262394	9.686297	0.316889	0.002625	0.096863	0.003174	0.935103	0.846635	14.139179
8348	0	0.255954	9.600852	0.266904	0.002562	0.096008	0.002675	0.940295	0.849066	14.135193
8349	0	0.250776	9.539781	0.250258	0.002502	0.095398	0.002502	0.938109	0.842686	14.133773
8350	0	0.239400	9.509180	0.237804	0.002391	0.095092	0.002380	0.939085	0.838840	14.122502
8351	0	0.231814	9.460468	0.298584	0.002319	0.094604	0.002991	0.943016	0.840342	14.116603
8352	0	0.226139	9.368889	0.316123	0.002255	0.093689	0.003163	0.943658	0.833146	14.109772
8353	0	0.250362	9.338388	0.249770	0.002502	0.093384	0.002502	0.947349	0.831742	14.111208
8354	0	0.238212	9.289549	0.212763	0.002382	0.092896	0.002127	0.944250	0.831909	14.106002
8355	0	0.225734	9.301761	0.195265	0.002258	0.093018	0.001953	0.942772	0.833106	14.107657
8356	0	0.207531	9.271225	0.268751	0.002072	0.092712	0.002685	0.937230	0.829484	14.105151
8357	0	0.256392	9.265130	0.207756	0.002563	0.092651	0.002075	0.932202	0.828981	14.106745
8358	0	0.244354	9.246730	0.238241	0.002441	0.092467	0.002384	0.932326	0.826385	14.105534
8359	0	0.268438	9.283456	0.256144	0.002686	0.092834	0.002563	0.932910	0.827832	14.098991
8360	0	0.231338	9.301781	0.316440	0.002316	0.093018	0.003169	0.936634	0.831729	14.101399
8361	0	0.231554	9.313977	0.219608	0.002319	0.093140	0.002197	0.936086	0.836414	14.099015
8362	0	0.230392	9.350605	0.194933	0.002311	0.093506	0.001950	0.935112	0.844850	14.106411
8363	0	0.219294	9.393319	0.274732	0.002197	0.093933	0.002747	0.932022	0.850219	14.113749
8364	0	0.236978	9.448234	0.256828	0.002371	0.094482	0.002564	0.925320	0.851559	14.118404
8365	0	0.237832	9.497078	0.231849	0.002380	0.094971	0.002319	0.924353	0.854067	14.118069
8366	0	0.249516	9.533696	0.244010	0.002498	0.095337	0.002439	0.921637	0.857130	14.120106
8367	0	0.238051	9.606929	0.280897	0.002380	0.096069	0.002808	0.918025	0.857040	14.122863
8368	0	0.261763	9.710605	0.275251	0.002625	0.097106	0.002748	0.911342	0.865212	14.118907
8369	0	0.256290	9.747320	0.335569	0.002563	0.097473	0.003357	0.910792	0.865992	14.122576
8370	0	0.243418	9.790049	0.396526	0.002439	0.097900	0.003964	0.907683	0.872312	14.128737
8371	0	0.224900	9.899913	0.390881	0.002258	0.098999	0.003906	0.902723	0.883193	14.131892
8372	0	0.253769	9.967041	0.403728	0.002544	0.099670	0.004033	0.895855	0.891043	14.139912
8373	0	0.243226	10.021975	0.409431	0.002441	0.100220	0.004089	0.888090	0.901611	14.144499
8374	0	0.260152	10.052500	0.446519	0.002605	0.100525	0.004465	0.885838	0.906186	14.152890
8375	0	0.243838	10.144046	0.372426	0.002441	0.101440	0.003723	0.882461	0.909727	14.163966
8376	0	0.261351	10.162356	0.427648	0.002618	0.101624	0.004274	0.877952	0.914720	14.169869
8377	0	0.261832	10.217294	0.451813	0.002625	0.102173	0.004517	0.874107	0.921782	14.176086
8378	0	0.261353	10.235599	0.415093	0.002611	0.102356	0.004153	0.874597	0.919264	14.182441
8379	0	0.262594	10.272241	0.444915	0.002625	0.102722	0.004456	0.879718	0.917837	14.185249
8380	0	0.213531	10.290561	0.474146	0.002138	0.102905	0.004747	0.884356	0.921182	14.188659
8381	0	0.231559	10.278349	0.481738	0.002319	0.102783	0.004822	0.887183	0.925521	14.192918
8382	0	0.224509	10.314955	0.401799	0.002250	0.103149	0.004019	0.886018	0.930818	14.199139
8383	0	0.231861	10.296684	0.419882	0.002319	0.102966	0.004211	0.897867	0.931750	14.205061
8384	0	0.255844	10.247951	0.490861	0.002562	0.102479	0.004918	0.906490	0.935491	14.202575
8385	0	0.262978	10.235598	0.439090	0.002625	0.102356	0.004395	0.908435	0.929766	14.207299
8386	0	0.282225	10.198918	0.419106	0.002817	0.101989	0.004204	0.920561	0.924189	14.215605
8387	0	0.263011	10.162365	0.469418	0.002625	0.101624	0.004700	0.924627	0.918056	14.222890
8388	0	0.263564	10.119686	0.492035	0.002635	0.101196	0.004932	0.936214	0.917573	14.224865
8389	0	0.244352	10.064732	0.395718	0.002441	0.100647	0.003967	0.945592	0.915322	14.228335
8390	0	0.251098	10.034204	0.375367	0.002506	0.100342	0.003763	0.954373	0.910080	14.232568
8391	0	0.232698	9.936536	0.371514	0.002319	0.099365	0.003723	0.961366	0.901399	14.239267
8392	0	0.239472	9.887728	0.320862	0.002395	0.098877	0.003219	0.971128	0.901462	14.235344
8393	0	0.263014	9.826683	0.297839	0.002625	0.098267	0.002991	0.983586	0.894981	14.232317
8394	0	0.233838	9.765625	0.240833	0.002330	0.097656	0.002417	0.991113	0.885045	14.240866
8395	0	0.232348	9.686304	0.273432	0.002319	0.096863	0.002747	1.003448	0.880249	14.243994
8396	0	0.202563	9.594759	0.301412	0.002022	0.095947	0.003027	1.016714	0.875789	14.249591
8397	0	0.189741	9.582536	0.304322	0.001892	0.095825	0.003052	1.024901	0.869560	14.252783
8398	0	0.214658	9.503197	0.241447	0.002146	0.095032	0.002424	1.034685	0.868656	14.252022
8399	0	0.213674	9.448256	0.280246	0.002136	0.094482	0.002808	1.038886	0.868169	14.252472
8400	0	0.219687	9.405534	0.187373	0.002197	0.094055	0.001882	1.046331	0.868757	14.260857
8401	0	0.238400	9.362793	0.176530	0.002380	0.093628	0.001770	1.049991	0.864412	14.263689
8402	0	0.239561	9.326065	0.169377	0.002387	0.093261	0.001699	1.054950	0.853926	14.261214
8403	0	0.226266	9.289567	0.243103	0.002258	0.092896	0.002441	1.065680	0.848656	14.262374
8404	0	0.226788	9.265162	0.271613	0.002267	0.092651	0.002726	1.075225	0.847560	14.269079
8405	0	0.231369	9.271268	0.219159	0.002319	0.092712	0.002197	1.080098	0.854669	14.272339
8406	0	0.249060	9.283466	0.285064	0.002491	0.092834	0.002856	1.084885	0.855307	14.277092
8407	0	0.256075	9.289577	0.267906	0.002563	0.092896	0.002686	1.090827	0.858797	14.278782
8408	0	0.243411	9.295666	0.254753	0.002436	0.092957	0.002550	1.091784	0.860892	14.287403
8409	0	0.213449	9.332282	0.170751	0.002136	0.093323	0.001709	1.091507	0.863151	14.292581
8410	0	0.200671	9.344501	0.176030	0.002010	0.093445	0.001766	1.096634	0.867741	14.297265
8411	0	0.232149	9.417732	0.261984	0.002319	0.094177	0.002625	1.100152	0.865272	14.303387
8412	0	0.262856	9.478775	0.254810	0.002628	0.094788	0.002554	1.105022	0.865139	14.312880
8413	0	0.244285	9.509289	0.231318	0.002441	0.095093	0.002319	1.110270	0.863559	14.323676
8414	0	0.250301	9.564236	0.303106	0.002504	0.095642	0.003038	1.116785	0.865302	14.333636
8415	0	0.237585	9.625261	0.305001	0.002380	0.096252	0.003052	1.116614	0.870839	14.345693
8416	0	0.224585	9.704607	0.298354	0.002249	0.097046	0.002987	1.118493	0.874449	14.358793
8417	0	0.256052	9.753429	0.372238	0.002563	0.097534	0.003723	1.117269	0.878088	14.370656
8418	0	0.249032	9.802264	0.396442	0.002496	0.098022	0.003965	1.116167	0.884580	14.381188
8419	0	0.231534	9.887705	0.341786	0.002319	0.098877	0.003418	1.114292	0.889401	14.389556
8420	0	0.260584	9.948771	0.390168	0.002616	0.099487	0.003905	1.116238	0.901145	14.400316
8421	0	0.274239	10.009775	0.341872	0.002747	0.100098	0.003418	1.113234	0.906117	14.413896
8422	0	0.273590	10.052512	0.396418	0.002738	0.100525	0.003968	1.115647	0.908647	14.423868
8423	0	0.226000	10.101341	0.383819	0.002258	0.101013	0.003845	1.121570	0.906923	14.434013
8424	0	0.262765	10.156255	0.401267	0.002627	0.101562	0.004014	1.120905	0.906779	14.446677
8425	0	0.250487	10.192882	0.439059	0.002502	0.101929	0.004395	1.123213	0.904250	14.454299
8426	0	0.238054	10.235616	0.407848	0.002385	0.102356	0.004081	1.123671	0.909599	14.461691
8427	0	0.274859	10.290532	0.433111	0.002747	0.102905	0.004333	1.124151	0.907554	14.471359
8428	0	0.268992	10.290516	0.439124	0.002689	0.102905	0.004389	1.119149	0.907079	14.485853
8429	0	0.286723	10.284464	0.389673	0.002869	0.102844	0.003906	1.127640	0.908868	14.496370
8430	0	0.280616	10.266117	0.425087	0.002804	0.102661	0.004253	1.128299	0.906443	14.503852
8431	0	0.280712	10.278338	0.359654	0.002808	0.102783	0.003601	1.131350	0.907218	14.508419
8432	0	0.249991	10.241721	0.413582	0.002501	0.102417	0.004141	1.134949	0.908164	14.514424
8433	0	0.250425	10.229534	0.413892	0.002502	0.102295	0.004150	1.145734	0.906372	14.515342
8434	0	0.250452	10.229526	0.417982	0.002505	0.102295	0.004188	1.152260	0.907451	14.525284
8435	0	0.226047	10.156257	0.439170	0.002258	0.101562	0.004395	1.153372	0.905273	14.530179
8436	0	0.263228	10.125746	0.389337	0.002628	0.101257	0.003900	1.158265	0.901031	14.535779
8437	0	0.280494	10.052516	0.359608	0.002808	0.100525	0.003601	1.161714	0.904261	14.543684
8438	0	0.298752	10.003691	0.382519	0.002985	0.100037	0.003835	1.170503	0.901605	14.547954
8439	0	0.268994	9.942649	0.346935	0.002686	0.099426	0.003479	1.179526	0.896747	14.545834
8440	0	0.257533	9.899916	0.284095	0.002572	0.098999	0.002849	1.186384	0.893139	14.548030
8441	0	0.250581	9.838881	0.322820	0.002502	0.098389	0.003235	1.192204	0.889442	14.548427
8442	0	0.226738	9.729030	0.290512	0.002264	0.097290	0.002916	1.203246	0.885667	14.552848
8443	0	0.238315	9.716813	0.267723	0.002380	0.097168	0.002686	1.210981	0.882565	14.559225
8444	0	0.263226	9.637464	0.247733	0.002629	0.096375	0.002485	1.218300	0.879185	14.563670
8445	0	0.262900	9.564199	0.256263	0.002625	0.095642	0.002563	1.217172	0.873982	14.567819
8446	0	0.245231	9.509191	0.255608	0.002450	0.095092	0.002562	1.221806	0.871338	14.564681
8447	0	0.268540	9.478776	0.304687	0.002686	0.094788	0.003052	1.225662	0.871714	14.562364
8448	0	0.262375	9.436037	0.212487	0.002624	0.094360	0.002126	1.224715	0.871606	14.562919
8449	0	0.280943	9.411626	0.249847	0.002808	0.094116	0.002502	1.227307	0.869577	14.571847
8450	0	0.238312	9.368900	0.224858	0.002383	0.093689	0.002250	1.226426	0.869902	14.580751
8451	0	0.219628	9.362802	0.231675	0.002197	0.093628	0.002319	1.227478	0.871269	14.582614
8452	0	0.219404	9.320067	0.292479	0.002194	0.093201	0.002924	1.224322	0.871910	14.584051
8453	0	0.256089	9.320075	0.256357	0.002563	0.093201	0.002563	1.222272	0.875258	14.583290
8454	0	0.255532	9.301761	0.225976	0.002558	0.093018	0.002258	1.218324	0.878431	14.581930
8455	0	0.262288	9.320070	0.232059	0.002625	0.093201	0.002319	1.214746	0.880585	14.578160
8456	0	0.267632	9.332194	0.250486	0.002682	0.093322	0.002504	1.211941	0.887403	14.584944
8457	0	0.267945	9.375002	0.244715	0.002686	0.093750	0.002441	1.202709	0.895053	14.594772
8458	0	0.279515	9.405516	0.226939	0.002795	0.094055	0.002269	1.199795	0.895309	14.604033
8459	0	0.267951	9.454344	0.190170	0.002686	0.094543	0.001892	1.186114	0.902767	14.606198
8460	0	0.224089	9.472569	0.197412	0.002246	0.094726	0.001972	1.181834	0.908942	14.604347
8461	0	0.249886	9.552001	0.201919	0.002502	0.095520	0.002014	1.173721	0.913398	14.607768
8462	0	0.230584	9.606840	0.245581	0.002312	0.096068	0.002451	1.165877	0.920565	14.611814
8463	0	0.255442	9.661883	0.256590	0.002563	0.096619	0.002563	1.161026	0.931468	14.612679
8464	0	0.259871	9.710689	0.306371	0.002605	0.097107	0.003057	1.150344	0.939594	14.618993
8465	0	0.268152	9.765626	0.329882	0.002686	0.097656	0.003296	1.144813	0.944508	14.621843
8466	0	0.255163	9.814328	0.361714	0.002555	0.098144	0.003607	1.130737	0.948555	14.622561
8467	0	0.249583	9.875489	0.323963	0.002502	0.098755	0.003235	1.123203	0.956427	14.624889
8468	0	0.241895	9.912015	0.306647	0.002427	0.099120	0.003060	1.114229	0.966044	14.625803
8469	0	0.231564	9.979244	0.384857	0.002319	0.099792	0.003845	1.108290	0.970507	14.635361
8470	0	0.248956	10.034072	0.428405	0.002495	0.100341	0.004278	1.099485	0.976737	14.642900
8471	0	0.262222	10.119616	0.409397	0.002625	0.101196	0.004089	1.092088	0.979532	14.650972
8472	0	0.243009	10.137828	0.416673	0.002437	0.101378	0.004159	1.081233	0.987164	14.655898
8473	0	0.255809	10.144036	0.415540	0.002563	0.101440	0.004150	1.073397	0.993459	14.664370
8474	0	0.279358	10.217198	0.415967	0.002796	0.102172	0.004160	1.071616	0.996619	14.668531
8475	0	0.292558	10.223404	0.372222	0.002930	0.102234	0.003723	1.070556	1.001444	14.675744
8476	0	0.285197	10.229512	0.384308	0.002860	0.102295	0.003842	1.067668	1.010733	14.676795
8477	0	0.256284	10.241700	0.433380	0.002563	0.102417	0.004333	1.065189	1.011681	14.684284
8478	0	0.250498	10.223261	0.421674	0.002501	0.102233	0.004211	1.057158	1.006976	14.691389
8479	0	0.256292	10.223366	0.458297	0.002563	0.102234	0.004578	1.049074	1.007877	14.696849
8480	0	0.262229	10.235490	0.349268	0.002623	0.102355	0.003489	1.043404	1.008438	14.699258
8481	0	0.262022	10.186776	0.354093	0.002625	0.101868	0.003540	1.040460	1.013495	14.700483
8482	0	0.273516	10.150154	0.384611	0.002738	0.101501	0.003846	1.038527	1.016961	14.708140
8483	0	0.268467	10.107429	0.396594	0.002686	0.101074	0.003967	1.037988	1.018206	14.712338
8484	0	0.311332	10.095211	0.390244	0.003111	0.100952	0.003903	1.036912	1.015678	14.715435
8485	0	0.268660	10.028093	0.384004	0.002686	0.100281	0.003845	1.040748	1.014716	14.721612
8486	0	0.250492	9.960927	0.347113	0.002504	0.099609	0.003469	1.035625	1.014273	14.722803
8487	0	0.225887	9.918215	0.347812	0.002258	0.099182	0.003479	1.034551	1.013821	14.725461
8488	0	0.232206	9.857086	0.359715	0.002320	0.098571	0.003599	1.034928	1.011996	14.716947
8489	0	0.250799	9.820534	0.299346	0.002502	0.098206	0.002991	1.029733	1.005703	14.715622
8490	0	0.257457	9.771619	0.299958	0.002574	0.097716	0.002995	1.022879	1.005189	14.720079
8491	0	0.243896	9.692381	0.299319	0.002441	0.096924	0.002991	1.017845	1.008267	14.725046
8492	0	0.256181	9.631246	0.244460	0.002558	0.096313	0.002446	1.017568	1.003599	14.725137
8493	0	0.244035	9.570308	0.281014	0.002441	0.095703	0.002808	1.012344	1.005051	14.730139
8494	0	0.237585	9.521389	0.275277	0.002378	0.095214	0.002751	1.008649	1.007207	14.728864
8495	0	0.250124	9.490967	0.311368	0.002502	0.094910	0.003113	1.005548	1.008850	14.726118
8496	0	0.237880	9.466444	0.275097	0.002378	0.094665	0.002748	0.999353	1.007460	14.724489
8497	0	0.226148	9.411612	0.293017	0.002258	0.094116	0.002930	0.996832	1.003761	14.721198
8498	0	0.232828	9.381001	0.207501	0.002325	0.093810	0.002075	0.994942	0.999968	14.723755
8499	0	0.243979	9.362785	0.244624	0.002441	0.093628	0.002441	0.986993	1.002098	14.725608
8500	0	0.243585	9.356593	0.190461	0.002438	0.093566	0.001902	0.981196	1.004397	14.732868
8501	0	0.256245	9.344483	0.195405	0.002563	0.093445	0.001953	0.977921	1.005811	14.737895
8502	0	0.231794	9.350582	0.256553	0.002316	0.093506	0.002565	0.975675	1.004171	14.740977
8503	0	0.237688	9.350586	0.256662	0.002380	0.093506	0.002563	0.969728	1.008624	14.747806
8504	0	0.218577	9.368787	0.269945	0.002190	0.093688	0.002691	0.957733	1.013514	14.747881
8505	0	0.237575	9.417731	0.238247	0.002380	0.094177	0.002380	0.953068	1.019301	14.751847
8506	0	0.242835	9.436035	0.257073	0.002432	0.094360	0.002567	0.946913	1.023717	14.752596
8507	0	0.213198	9.478756	0.232468	0.002136	0.094788	0.002319	0.938416	1.029017	14.757710
8508	0	0.236250	9.515302	0.202680	0.002371	0.095153	0.002025	0.933833	1.039177	14.759960
8509	0	0.267604	9.576415	0.287780	0.002686	0.095764	0.002869	0.920762	1.050760	14.771407
8510	0	0.229374	9.612940	0.313566	0.002299	0.096129	0.003131	0.912991	1.057593	14.780868
8511	0	0.249733	9.674060	0.330323	0.002502	0.096741	0.003296	0.902221	1.063835	14.784025
8512	0	0.248488	9.728914	0.288707	0.002492	0.097289	0.002883	0.895332	1.072337	14.790262
8513	0	0.255677	9.796152	0.299332	0.002563	0.097961	0.002991	0.890188	1.080365	14.795645
8514	0	0.242140	9.820567	0.311877	0.002427	0.098206	0.003118	0.886673	1.087204	14.806890
8515	0	0.280324	9.912106	0.384926	0.002808	0.099121	0.003845	0.879968	1.092480	14.814315
8516	0	0.267039	9.936419	0.398103	0.002676	0.099364	0.003975	0.870837	1.099153	14.815318
8517	0	0.243667	10.009745	0.367100	0.002441	0.100098	0.003662	0.858424	1.104766	14.828520
8518	0	0.261103	10.046283	0.398856	0.002614	0.100463	0.003984	0.851714	1.108396	14.835079
8519	0	0.249495	10.058589	0.439980	0.002502	0.100586	0.004395	0.843695	1.117159	14.836934
8520	0	0.254650	10.113437	0.458747	0.002548	0.101134	0.004588	0.842453	1.119366	14.836257
8521	0	0.262263	10.144055	0.439286	0.002625	0.101440	0.004395	0.842213	1.121690	14.845112
8522	0	0.261742	10.198978	0.396408	0.002620	0.101990	0.003963	0.839441	1.124493	14.848742
8523	0	0.275143	10.211164	0.433455	0.002747	0.102112	0.004333	0.836170	1.119269	14.852351
8524	0	0.251079	10.235490	0.427764	0.002512	0.102355	0.004274	0.830387	1.120803	14.857490
8525	0	0.286556	10.229498	0.409012	0.002869	0.102295	0.004089	0.827383	1.124455	14.865135
8526	0	0.261432	10.205088	0.347960	0.002618	0.102051	0.003480	0.825678	1.128583	14.871975
8527	0	0.275096	10.223376	0.408969	0.002747	0.102234	0.004089	0.823173	1.123872	14.880653
8528	0	0.275687	10.192786	0.439098	0.002755	0.101928	0.004395	0.825111	1.122182	14.881576
8529	0	0.262651	10.144059	0.426739	0.002625	0.101440	0.004272	0.828679	1.120119	14.894946
8530	0	0.268581	10.107442	0.456485	0.002689	0.101074	0.004567	0.829266	1.124388	14.893539
8531	0	0.268415	10.070812	0.457602	0.002686	0.100708	0.004578	0.828983	1.126191	14.901090
8532	0	0.255924	10.046398	0.475479	0.002560	0.100464	0.004757	0.829249	1.126861	14.908322
8533	0	0.262470	9.985366	0.420788	0.002625	0.099854	0.004211	0.831215	1.126845	14.908674
8534	0	0.262883	9.930427	0.364938	0.002625	0.099304	0.003654	0.835047	1.122035	14.909034
8535	0	0.226287	9.869393	0.304569	0.002258	0.098694	0.003052	0.839916	1.116889	14.918798
8536	0	0.208438	9.796153	0.279103	0.002084	0.097961	0.002795	0.842861	1.116288	14.915764
8537	0	0.238167	9.753430	0.243527	0.002380	0.097534	0.002441	0.848070	1.114842	14.918227
8538	0	0.275599	9.710687	0.291230	0.002748	0.097107	0.002917	0.851896	1.106121	14.922275
8539	0	0.251030	9.674080	0.292037	0.002502	0.096741	0.002930	0.860812	1.096956	14.926415
8540	0	0.246169	9.606955	0.314438	0.002457	0.096069	0.003155	0.871189	1.091104	14.924944
8541	0	0.220100	9.552010	0.274068	0.002197	0.095520	0.002747	0.876174	1.086763	14.927882
8542	0	0.239224	9.521508	0.321160	0.002387	0.095215	0.003222	0.887219	1.080665	14.933802
8543	0	0.226052	9.454347	0.286645	0.002258	0.094543	0.002869	0.887764	1.078139	14.941000
8544	0	0.232283	9.448163	0.236944	0.002323	0.094481	0.002376	0.893228	1.078631	14.946451
8545	0	0.274778	9.429935	0.274430	0.002747	0.094299	0.002747	0.893940	1.077309	14.953717
8546	0	0.244373	9.393228	0.255373	0.002443	0.093932	0.002559	0.898010	1.076903	14.952632
8547	0	0.249689	9.362815	0.256082	0.002502	0.093628	0.002563	0.899296	1.083800	14.953747
8548	0	0.200264	9.338401	0.242722	0.002003	0.093384	0.002436	0.907550	1.084047	14.962157
8549	0	0.232157	9.356700	0.225142	0.002319	0.093567	0.002258	0.913936	1.081419	14.965468
8550	0	0.226318	9.368908	0.278842	0.002262	0.093689	0.002793	0.917860	1.080262	14.970690
8551	0	0.213592	9.375006	0.323331	0.002136	0.093750	0.003235	0.917673	1.080800	14.975625
8552	0	0.256172	9.405532	0.365506	0.002563	0.094055	0.003658	0.919483	1.081938	14.984508
8553	0	0.231536	9.436067	0.328943	0.002319	0.094360	0.003296	0.925204	1.086918	14.996816
8554	0	0.249016	9.466562	0.224504	0.002494	0.094666	0.002245	0.922994	1.091556	15.007364
8555	0	0.219325	9.497105	0.316624	0.002197	0.094971	0.003174	0.930015	1.096550	15.020579
8556	0	0.255578	9.558108	0.266744	0.002555	0.095581	0.002669	0.930063	1.095674	15.034752
8557	0	0.237343	9.619168	0.268185	0.002380	0.096191	0.002686	0.932404	1.104090	15.043545
8558	0	0.236158	9.643575	0.273571	0.002366	0.096436	0.002739	0.934186	1.109565	15.052217
8559	0	0.237862	9.710706	0.280457	0.002380	0.097107	0.002808	0.935791	1.111760	15.055268
8560	0	0.249176	9.753438	0.341069	0.002499	0.097534	0.003411	0.934362	1.119971	15.063972
8561	0	0.244032	9.808340	0.360442	0.002441	0.098083	0.003601	0.928395	1.121406	15.072555
8562	0	0.255976	9.893725	0.421272	0.002561	0.098937	0.004217	0.931422	1.122549	15.085273
8563	0	0.244037	9.912138	0.444984	0.002441	0.099121	0.004456	0.935983	1.123924	15.089503
8564	0	0.274543	9.960923	0.371329	0.002744	0.099609	0.003711	0.930884	1.122109	15.100585
8565	0	0.268413	10.021997	0.432884	0.002686	0.100220	0.004333	0.934154	1.123909	15.109882
8566	0	0.274090	10.070836	0.450025	0.002743	0.100708	0.004507	0.939856	1.126224	15.116630
8567	0	0.274366	10.131867	0.377787	0.002747	0.101318	0.003784	0.944968	1.129689	15.118828
8568	0	0.255355	10.144077	0.406956	0.002557	0.101440	0.004076	0.950085	1.133488	15.127379
8569	0	0.256053	10.180687	0.384123	0.002563	0.101807	0.003845	0.952553	1.136975	15.133437
8570	0	0.261513	10.199009	0.413492	0.002618	0.101990	0.004142	0.958225	1.140179	15.142686
8571	0	0.287044	10.192912	0.468985	0.002869	0.101929	0.004700	0.967261	1.138387	15.150579
8572	0	0.275065	10.229536	0.424113	0.002749	0.102295	0.004252	0.977840	1.137199	15.159169
8573	0	0.263092	10.186765	0.500206	0.002625	0.101868	0.005005	0.978914	1.130210	15.162439
8574	0	0.275916	10.217237	0.504954	0.002759	0.102172	0.005059	0.987746	1.130248	15.170119
8575	0	0.274468	10.192931	0.499376	0.002747	0.101929	0.005005	0.998273	1.132678	15.174148
8576	0	0.255767	10.199101	0.454849	0.002559	0.101991	0.004555	1.003231	1.134050	15.178667
8577	0	0.293115	10.156285	0.438542	0.002930	0.101562	0.004395	1.011447	1.132622	15.186529
8578	0	0.244299	10.089136	0.345298	0.002443	0.100891	0.003460	1.017253	1.133128	15.191198
8579	0	0.262243	10.052530	0.365275	0.002625	0.100525	0.003662	1.025865	1.135656	15.193984
8580	0	0.243734	10.028112	0.344890	0.002437	0.100281	0.003460	1.036497	1.135010	15.195080
8581	0	0.244637	9.967049	0.322876	0.002441	0.099670	0.003235	1.041298	1.129438	15.201918
8582	0	0.263723	9.899926	0.302884	0.002634	0.098999	0.003039	1.051378	1.125881	15.206579
8583	0	0.269000	9.863292	0.359482	0.002686	0.098633	0.003601	1.056621	1.120887	15.205061
8584	0	0.281741	9.838909	0.369774	0.002816	0.098389	0.003710	1.068532	1.119629	15.207022
8585	0	0.274944	9.777862	0.359082	0.002747	0.097778	0.003601	1.078477	1.116447	15.211150
8586	0	0.275580	9.704597	0.363585	0.002751	0.097046	0.003641	1.082706	1.111391	15.206441
8587	0	0.219775	9.649680	0.316675	0.002197	0.096497	0.003174	1.088990	1.110942	15.211282
8588	0	0.220428	9.600844	0.278285	0.002197	0.096008	0.002793	1.099380	1.102674	15.212873
8589	0	0.238124	9.570335	0.249282	0.002380	0.095703	0.002502	1.108833	1.101718	15.216592
8590	0	0.250413	9.497090	0.198368	0.002503	0.094971	0.001994	1.119360	1.100887	15.221451
8591	0	0.249963	9.497085	0.127650	0.002502	0.094971	0.001282	1.123668	1.104266	15.222805
8592	0	0.285967	9.448268	0.168849	0.002863	0.094482	0.001698	1.132557	1.108257	15.225044
8593	0	0.256866	9.423823	0.231558	0.002563	0.094238	0.002319	1.135081	1.102032	15.225170
8594	0	0.244963	9.411572	0.272422	0.002451	0.094115	0.002739	1.151030	1.103715	15.225522
8595	0	0.219912	9.381117	0.274045	0.002197	0.093811	0.002747	1.156394	1.101565	15.230706
8596	0	0.220103	9.393318	0.321965	0.002200	0.093933	0.003222	1.157813	1.100609	15.233053
8597	0	0.225599	9.368926	0.347244	0.002258	0.093689	0.003479	1.163814	1.103586	15.235938
8598	0	0.255861	9.393311	0.303749	0.002558	0.093933	0.003038	1.162861	1.102677	15.239291
8599	0	0.268636	9.442139	0.305096	0.002686	0.094421	0.003052	1.161714	1.101819	15.244923
8600	0	0.280826	9.411525	0.280611	0.002809	0.094115	0.002806	1.159155	1.102305	15.244991
8601	0	0.274550	9.448249	0.133988	0.002747	0.094482	0.001343	1.160505	1.103716	15.256647
8602	0	0.261510	9.478782	0.163884	0.002622	0.094788	0.001641	1.161384	1.111684	15.260504
8603	0	0.268525	9.503182	0.170490	0.002686	0.095032	0.001709	1.164245	1.112095	15.265241
8604	0	0.219266	9.558115	0.224908	0.002196	0.095581	0.002250	1.162980	1.116545	15.267227
8605	0	0.231753	9.594746	0.249656	0.002319	0.095947	0.002502	1.167889	1.118793	15.273965
8606	0	0.237676	9.655758	0.322352	0.002377	0.096558	0.003222	1.164673	1.118696	15.279165
8607	0	0.249912	9.729010	0.293041	0.002502	0.097290	0.002930	1.161710	1.122720	15.290175
8608	0	0.279932	9.777811	0.324267	0.002800	0.097778	0.003236	1.151671	1.123649	15.296532
8609	0	0.274113	9.808353	0.348225	0.002747	0.098083	0.003479	1.145860	1.130161	15.301136
8610	0	0.285287	9.869295	0.354780	0.002857	0.098693	0.003546	1.141531	1.135349	15.299232
8611	0	0.280126	9.924339	0.280602	0.002808	0.099243	0.002808	1.141313	1.142775	15.304473
8612	0	0.248612	9.973149	0.292687	0.002489	0.099731	0.002926	1.138181	1.146281	15.305146
8613	0	0.231677	10.034186	0.305167	0.002319	0.100342	0.003052	1.136252	1.149318	15.312370
8614	0	0.224952	10.052497	0.360025	0.002253	0.100525	0.003600	1.134055	1.152933	15.319882
8615	0	0.225611	10.083016	0.347816	0.002258	0.100830	0.003479	1.132971	1.155550	15.327537
8616	0	0.261512	10.119650	0.371866	0.002620	0.101196	0.003721	1.133819	1.160911	15.332143
8617	0	0.280975	10.162354	0.390456	0.002808	0.101624	0.003906	1.133673	1.158668	15.340556
8618	0	0.274977	10.156168	0.377718	0.002750	0.101562	0.003780	1.135262	1.159529	15.347206
8619	0	0.286935	10.180657	0.384654	0.002869	0.101807	0.003845	1.131784	1.158929	15.352598
8620	0	0.256478	10.217190	0.409108	0.002564	0.102172	0.004091	1.130089	1.158766	15.349056
8621	0	0.249879	10.217292	0.402895	0.002502	0.102173	0.004028	1.127373	1.163034	15.351674
8622	0	0.280437	10.198972	0.378265	0.002800	0.101990	0.003785	1.128073	1.158260	15.354491
8623	0	0.250717	10.180651	0.366245	0.002502	0.101807	0.003662	1.125533	1.153062	15.361789
8624	0	0.245093	10.150044	0.329744	0.002450	0.101501	0.003296	1.121823	1.152128	15.365126
8625	0	0.256420	10.113532	0.323228	0.002563	0.101135	0.003235	1.122832	1.151428	15.364774
8626	0	0.268745	10.076911	0.359264	0.002687	0.100769	0.003595	1.123899	1.150494	15.363955
8627	0	0.269161	10.070798	0.396401	0.002686	0.100708	0.003967	1.125586	1.143780	15.365177
8628	0	0.257699	10.015787	0.365038	0.002575	0.100158	0.003655	1.129327	1.141557	15.365033
8629	0	0.262416	9.954851	0.347443	0.002625	0.099548	0.003479	1.132405	1.142073	15.375735
8630	0	0.238239	9.899915	0.376952	0.002379	0.098999	0.003775	1.136344	1.138810	15.375987
8631	0	0.238260	9.863285	0.365963	0.002380	0.098633	0.003662	1.137252	1.136400	15.370511
8632	0	0.257118	9.826667	0.285700	0.002567	0.098267	0.002863	1.142140	1.131956	15.372814
8633	0	0.244761	9.753411	0.280479	0.002441	0.097534	0.002808	1.143465	1.124757	15.373641
8634	0	0.245487	9.716692	0.268029	0.002453	0.097167	0.002679	1.139745	1.122463	15.375295
8635	0	0.251079	9.667951	0.256214	0.002502	0.096680	0.002563	1.139324	1.112645	15.376205
8636	0	0.276003	9.637381	0.292115	0.002763	0.096374	0.002927	1.144081	1.116022	15.372897
8637	0	0.256332	9.594726	0.256400	0.002563	0.095947	0.002563	1.141466	1.116279	15.374054
8638	0	0.256118	9.533600	0.286952	0.002563	0.095336	0.002870	1.139539	1.117998	15.372493
8639	0	0.244337	9.490968	0.243908	0.002441	0.094910	0.002441	1.140303	1.115691	15.372572
8640	0	0.225643	9.448256	0.268053	0.002262	0.094482	0.002681	1.138514	1.122677	15.375438
8641	0	0.213524	9.423830	0.244169	0.002136	0.094238	0.002441	1.136093	1.123966	15.379525
8642	0	0.237570	9.423730	0.201739	0.002378	0.094237	0.002014	1.130099	1.126240	15.388540
8643	0	0.256571	9.436028	0.207583	0.002563	0.094360	0.002075	1.127224	1.123610	15.393587
8644	0	0.250774	9.399303	0.214232	0.002506	0.093993	0.002137	1.118848	1.121894	15.400778
8645	0	0.231838	9.405513	0.201725	0.002319	0.094055	0.002014	1.113076	1.123101	15.397458
8646	0	0.256060	9.423729	0.128992	0.002561	0.094237	0.001287	1.108071	1.123112	15.396875
8647	0	0.225688	9.411626	0.237991	0.002258	0.094116	0.002380	1.106510	1.124936	15.402297
8648	0	0.261536	9.429933	0.250673	0.002621	0.094299	0.002501	1.098079	1.131516	15.408462
8649	0	0.237936	9.460440	0.232396	0.002380	0.094604	0.002319	1.090429	1.132834	15.413752
8650	0	0.243501	9.515279	0.251684	0.002439	0.095153	0.002511	1.081496	1.137168	15.414088
8651	0	0.249784	9.533693	0.256736	0.002502	0.095337	0.002563	1.074845	1.142785	15.418357
8652	0	0.261435	9.570305	0.269636	0.002615	0.095703	0.002693	1.069005	1.143629	15.424550
8653	0	0.249626	9.625247	0.262923	0.002502	0.096252	0.002625	1.061339	1.151087	15.428740
8654	0	0.266741	9.667861	0.282514	0.002672	0.096679	0.002816	1.048728	1.156860	15.431656
8655	0	0.224733	9.692399	0.262811	0.002258	0.096924	0.002625	1.042511	1.169910	15.430038
8656	0	0.235048	9.741200	0.343250	0.002357	0.097412	0.003425	1.031216	1.178262	15.431032
8657	0	0.237519	9.814426	0.349019	0.002380	0.098145	0.003479	1.016110	1.184436	15.437514
8658	0	0.261521	9.857062	0.387147	0.002614	0.098571	0.003867	1.009056	1.183200	15.439631
8659	0	0.237522	9.906003	0.372721	0.002380	0.099060	0.003723	1.002350	1.189295	15.448157
8660	0	0.242844	9.960825	0.391975	0.002431	0.099608	0.003914	0.993609	1.192294	15.453587
8661	0	0.255851	10.003646	0.440102	0.002563	0.100037	0.004395	0.984059	1.198097	15.463168
8662	0	0.260509	10.052402	0.434955	0.002614	0.100524	0.004346	0.977780	1.208387	15.475005
8663	0	0.274190	10.064708	0.390669	0.002747	0.100647	0.003906	0.975110	1.213817	15.488519
8664	0	0.273188	10.125728	0.421590	0.002737	0.101257	0.004211	0.967908	1.219764	15.503893
8665	0	0.280071	10.144040	0.421680	0.002808	0.101440	0.004211	0.959739	1.227688	15.512650
8666	0	0.266935	10.174452	0.373857	0.002671	0.101745	0.003734	0.952116	1.229939	15.514535
8667	0	0.243891	10.131834	0.366429	0.002441	0.101318	0.003662	0.947647	1.232893	15.519345
8668	0	0.249421	10.156140	0.379363	0.002497	0.101562	0.003788	0.939029	1.235817	15.537211
8669	0	0.262562	10.198962	0.317699	0.002625	0.101990	0.003174	0.933272	1.234698	15.549787
8670	0	0.256390	10.137856	0.336031	0.002565	0.101378	0.003363	0.933897	1.236473	15.556655
8671	0	0.262235	10.174563	0.335797	0.002625	0.101746	0.003357	0.930699	1.239016	15.561894
8672	0	0.249394	10.125649	0.378526	0.002498	0.101256	0.003786	0.929629	1.243371	15.563666
8673	0	0.286930	10.083004	0.366267	0.002869	0.100830	0.003662	0.926977	1.242764	15.566576
8674	0	0.274575	10.101226	0.415173	0.002748	0.101012	0.004151	0.924450	1.244923	15.571390
8675	0	0.262235	10.046401	0.372075	0.002625	0.100464	0.003723	0.925113	1.247501	15.577414
8676	0	0.231478	9.979242	0.390192	0.002315	0.099792	0.003901	0.921498	1.247399	15.585535
8677	0	0.268991	9.967036	0.378253	0.002686	0.099670	0.003784	0.921323	1.242505	15.590696
8678	0	0.220086	9.887620	0.334977	0.002205	0.098876	0.003353	0.923214	1.247275	15.593383
8679	0	0.262312	9.844986	0.243678	0.002625	0.098450	0.002441	0.926529	1.248943	15.595234
8680	0	0.262265	9.820546	0.219025	0.002621	0.098206	0.002188	0.921509	1.246717	15.599468
8681	0	0.268969	9.759516	0.274430	0.002686	0.097595	0.002747	0.922059	1.241935	15.603884
8682	0	0.239310	9.698377	0.249812	0.002388	0.096984	0.002498	0.919398	1.236003	15.614523
8683	0	0.250438	9.674078	0.286488	0.002502	0.096741	0.002869	0.921792	1.233780	15.617033
8684	0	0.269574	9.600817	0.359214	0.002689	0.096008	0.003593	0.921271	1.226281	15.620220
8685	0	0.207427	9.594737	0.347671	0.002075	0.095947	0.003479	0.922007	1.227494	15.621314
8686	0	0.231540	9.527590	0.347425	0.002316	0.095276	0.003474	0.919920	1.228886	15.623570
8687	0	0.244205	9.515381	0.274597	0.002441	0.095154	0.002747	0.918756	1.228145	15.620365
8688	0	0.219552	9.484765	0.250407	0.002198	0.094848	0.002501	0.912573	1.231436	15.621652
8689	0	0.213272	9.466564	0.244024	0.002136	0.094666	0.002441	0.911988	1.235741	15.626341
8690	0	0.261435	9.429943	0.231468	0.002617	0.094299	0.002316	0.912120	1.238879	15.632376
8691	0	0.262339	9.454347	0.207588	0.002625	0.094543	0.002075	0.909140	1.240355	15.638934
8692	0	0.237971	9.436038	0.219466	0.002378	0.094360	0.002198	0.911392	1.237747	15.646119
8693	0	0.249899	9.417737	0.237914	0.002502	0.094177	0.002380	0.910927	1.241966	15.644904
8694	0	0.231106	9.442165	0.273530	0.002312	0.094421	0.002744	0.919211	1.242790	15.649394
8695	0	0.249909	9.454350	0.311432	0.002502	0.094543	0.003113	0.915202	1.246950	15.662536
8696	0	0.237062	9.472678	0.292727	0.002373	0.094727	0.002933	0.919528	1.249595	15.669075
8697	0	0.231492	9.509293	0.298932	0.002319	0.095093	0.002991	0.919097	1.255000	15.678219
8698	0	0.249215	9.545891	0.262419	0.002493	0.095459	0.002621	0.912888	1.255979	15.684093
8699	0	0.231572	9.539802	0.293040	0.002319	0.095398	0.002930	0.909975	1.260405	15.687755
8700	0	0.224628	9.600835	0.287155	0.002251	0.096008	0.002870	0.905676	1.265721	15.691507
8701	0	0.237822	9.631352	0.268578	0.002380	0.096313	0.002686	0.903376	1.268350	15.693317
8702	0	0.236970	9.667984	0.280726	0.002376	0.096680	0.002808	0.901829	1.275402	15.696516
8703	0	0.231379	9.729018	0.262413	0.002319	0.097290	0.002625	0.900254	1.282012	15.701514
8704	0	0.242807	9.790045	0.323367	0.002430	0.097900	0.003234	0.898532	1.284313	15.709865
8705	0	0.256015	9.844976	0.341906	0.002563	0.098450	0.003418	0.895259	1.288276	15.719951
8706	0	0.249434	9.875490	0.415285	0.002496	0.098755	0.004152	0.892662	1.290047	15.724227
8707	0	0.237484	9.930442	0.445359	0.002380	0.099304	0.004456	0.892970	1.296550	15.729734
8708	0	0.261111	9.985355	0.341374	0.002613	0.099854	0.003413	0.890324	1.298878	15.738765
8709	0	0.262365	10.022008	0.420360	0.002625	0.100220	0.004211	0.897337	1.299991	15.738538
8710	0	0.262415	10.046396	0.370331	0.002623	0.100464	0.003707	0.899455	1.298312	15.744910
8711	0	0.268105	10.089152	0.395989	0.002686	0.100891	0.003967	0.905857	1.303510	15.755057
8712	0	0.261393	10.076916	0.388861	0.002615	0.100769	0.003891	0.906551	1.304786	15.762973
8713	0	0.237850	10.089126	0.384249	0.002380	0.100891	0.003845	0.907613	1.306989	15.771857
8714	0	0.219047	10.144077	0.389281	0.002192	0.101440	0.003901	0.914448	1.309381	15.772761
8715	0	0.256241	10.156255	0.427192	0.002563	0.101562	0.004272	0.913027	1.310679	15.778606
8716	0	0.256211	10.162364	0.475675	0.002561	0.101624	0.004760	0.914544	1.309197	15.773975
8717	0	0.250220	10.150163	0.439096	0.002502	0.101501	0.004395	0.916544	1.309576	15.778852
8718	0	0.250107	10.113528	0.395933	0.002501	0.101135	0.003960	0.914856	1.310136	15.787476
8719	0	0.250561	10.095235	0.408237	0.002502	0.100952	0.004089	0.920707	1.306622	15.792347
8720	0	0.238625	10.119661	0.431148	0.002386	0.101196	0.004319	0.927422	1.306552	15.803990
8721	0	0.262973	10.076918	0.389918	0.002625	0.100769	0.003906	0.933448	1.300723	15.810083
8722	0	0.239004	10.064746	0.406282	0.002390	0.100647	0.004075	0.945376	1.300679	15.815855
8723	0	0.226068	10.015896	0.353081	0.002258	0.100159	0.003540	0.953860	1.298022	15.821601
8724	0	0.232551	9.967039	0.303167	0.002323	0.099670	0.003033	0.952950	1.295376	15.825089
8725	0	0.231925	9.912144	0.353039	0.002319	0.099121	0.003540	0.962177	1.295559	15.825612
8726	0	0.268329	9.875525	0.381650	0.002685	0.098755	0.003825	0.970288	1.297180	15.826385
8727	0	0.244364	9.838896	0.328550	0.002441	0.098389	0.003296	0.980502	1.294636	15.819023
8728	0	0.250762	9.790076	0.356912	0.002506	0.097900	0.003580	0.991408	1.293137	15.817399
8729	0	0.232746	9.735101	0.341441	0.002319	0.097351	0.003418	0.993687	1.283677	15.821028
8730	0	0.221313	9.698426	0.272592	0.002213	0.096984	0.002739	1.007267	1.282956	15.823046
8731	0	0.226037	9.643571	0.310637	0.002258	0.096436	0.003113	1.012948	1.280553	15.823175
8732	0	0.208160	9.600852	0.290719	0.002079	0.096008	0.002916	1.021829	1.277513	15.826209
8733	0	0.262722	9.594741	0.255528	0.002625	0.095947	0.002563	1.029592	1.274303	15.826211
8734	0	0.263116	9.539811	0.217063	0.002629	0.095398	0.002180	1.038971	1.272020	15.825529
8735	0	0.280638	9.527606	0.219081	0.002808	0.095276	0.002197	1.044808	1.273462	15.825220
8736	0	0.249711	9.484892	0.211302	0.002500	0.094849	0.002123	1.054763	1.276418	15.825522
8737	0	0.256655	9.478770	0.243434	0.002563	0.094788	0.002441	1.061358	1.272700	15.830627
8738	0	0.244748	9.442169	0.308888	0.002447	0.094421	0.003098	1.070952	1.272322	15.833262
8739	0	0.201533	9.454353	0.280431	0.002014	0.094543	0.002808	1.072930	1.270957	15.836497
8740	0	0.195316	9.448263	0.316123	0.001955	0.094482	0.003166	1.076868	1.273281	15.842582
8741	0	0.232195	9.442150	0.304629	0.002319	0.094421	0.003052	1.081466	1.270167	15.847517
8742	0	0.244103	9.448279	0.254332	0.002446	0.094482	0.002552	1.090163	1.276400	15.839706
8743	0	0.268352	9.490981	0.268251	0.002686	0.094910	0.002686	1.091852	1.278886	15.845145
8744	0	0.225050	9.521511	0.261070	0.002254	0.095215	0.002618	1.098314	1.282587	15.853821
8745	0	0.237905	9.521490	0.213535	0.002380	0.095215	0.002136	1.097446	1.284162	15.857379
8746	0	0.231756	9.558110	0.268111	0.002316	0.095581	0.002684	1.098474	1.282898	15.862662
8747	0	0.231247	9.606964	0.268070	0.002319	0.096069	0.002686	1.102296	1.291116	15.869756
8748	0	0.230234	9.619154	0.279464	0.002305	0.096191	0.002797	1.103404	1.294357	15.869901
8749	0	0.237953	9.704601	0.286547	0.002380	0.097046	0.002869	1.105316	1.295383	15.869292
8750	0	0.231274	9.735110	0.329182	0.002317	0.097351	0.003289	1.100304	1.300968	15.871354
8751	0	0.219273	9.771748	0.304882	0.002197	0.097717	0.003052	1.101638	1.306333	15.883549
8752	0	0.236828	9.814454	0.341293	0.002371	0.098145	0.003411	1.097694	1.309376	15.886058
8753	0	0.237515	9.875486	0.311765	0.002380	0.098755	0.003113	1.090047	1.315492	15.892142
8754	0	0.254971	9.912030	0.293588	0.002552	0.099120	0.002939	1.091878	1.318223	15.901083
8755	0	0.274099	9.936534	0.323630	0.002747	0.099365	0.003235	1.088219	1.324725	15.904944
8756	0	0.230527	9.973170	0.335313	0.002308	0.099731	0.003359	1.092819	1.327791	15.913193
8757	0	0.261976	10.021993	0.329343	0.002625	0.100220	0.003296	1.093729	1.333280	15.917321
8758	0	0.242936	10.083020	0.359309	0.002431	0.100830	0.003595	1.094288	1.335110	15.927629
8759	0	0.231915	10.113542	0.371878	0.002319	0.101135	0.003723	1.097288	1.335410	15.934816
8760	0	0.249886	10.095233	0.358815	0.002501	0.100952	0.003592	1.099166	1.338461	15.941187
8761	0	0.262100	10.119646	0.445366	0.002625	0.101196	0.004456	1.099228	1.342474	15.953087
8762	0	0.267847	10.156253	0.335078	0.002678	0.101562	0.003352	1.098798	1.341913	15.957539
8763	0	0.292767	10.137980	0.408063	0.002930	0.101379	0.004089	1.106712	1.344305	15.964707
8764	0	0.268103	10.144051	0.394697	0.002681	0.101440	0.003949	1.107215	1.344124	15.966608
8765	0	0.268731	10.137940	0.408805	0.002686	0.101379	0.004089	1.106699	1.342238	15.978828
8766	0	0.225715	10.125661	0.389953	0.002261	0.101256	0.003903	1.109182	1.346891	15.980332
8767	0	0.232164	10.089130	0.432791	0.002319	0.100891	0.004333	1.113615	1.344440	15.984087
8768	0	0.232552	10.083019	0.340151	0.002323	0.100830	0.003407	1.117287	1.341798	15.986930
8769	0	0.262857	10.058596	0.310877	0.002625	0.100586	0.003113	1.119870	1.337216	15.986690
8770	0	0.275195	9.997482	0.285585	0.002754	0.099975	0.002860	1.122667	1.339833	15.992346
8771	0	0.274539	9.973160	0.292557	0.002747	0.099731	0.002930	1.125485	1.341217	15.988211
8772	0	0.274802	9.930429	0.364796	0.002744	0.099304	0.003654	1.129877	1.336336	15.991190
8773	0	0.269016	9.899904	0.359724	0.002686	0.098999	0.003601	1.132213	1.331047	15.999671
8774	0	0.214993	9.857080	0.297915	0.002145	0.098571	0.002982	1.133739	1.325127	16.000613
8775	0	0.238538	9.790047	0.316774	0.002380	0.097900	0.003174	1.138823	1.319304	16.004122
8776	0	0.232924	9.765637	0.334065	0.002329	0.097656	0.003345	1.141502	1.318958	16.002078
8777	0	0.262451	9.722913	0.292565	0.002625	0.097229	0.002930	1.144366	1.318990	15.995933
8778	0	0.250422	9.667959	0.194583	0.002501	0.096680	0.001945	1.140855	1.315700	15.991988
8779	0	0.250252	9.661883	0.237292	0.002502	0.096619	0.002380	1.147642	1.315607	16.000053
8780	0	0.244304	9.613043	0.193299	0.002441	0.096130	0.001938	1.151512	1.313592	15.998955
8781	0	0.262605	9.570314	0.219461	0.002625	0.095703	0.002197	1.152625	1.311738	15.999228
8782	0	0.262852	9.533597	0.182313	0.002627	0.095336	0.001825	1.153300	1.310288	15.994231
8783	0	0.250626	9.521470	0.256511	0.002502	0.095215	0.002563	1.149341	1.305696	15.987773
8784	0	0.238961	9.472555	0.232189	0.002387	0.094726	0.002322	1.147726	1.302583	15.989964
8785	0	0.237654	9.460456	0.238131	0.002380	0.094604	0.002380	1.144628	1.307205	15.988701
8786	0	0.249023	9.448257	0.219580	0.002494	0.094482	0.002198	1.145532	1.311595	15.990990
8787	0	0.231735	9.429937	0.256332	0.002319	0.094299	0.002563	1.143776	1.314002	15.986414
8788	0	0.219076	9.460456	0.237828	0.002192	0.094604	0.002379	1.143232	1.316085	15.986424
8789	0	0.225472	9.436043	0.231968	0.002258	0.094360	0.002319	1.140766	1.320456	15.997051
8790	0	0.261336	9.436026	0.305773	0.002617	0.094360	0.003052	1.131563	1.324775	16.003404
8791	0	0.243961	9.484867	0.231960	0.002441	0.094849	0.002319	1.129171	1.326966	16.008645
8792	0	0.249724	9.497079	0.231718	0.002499	0.094971	0.002319	1.129823	1.328614	16.009272
8793	0	0.237605	9.527595	0.219868	0.002380	0.095276	0.002197	1.126114	1.333814	16.016575
8794	0	0.236755	9.558115	0.183240	0.002371	0.095581	0.001833	1.124836	1.337708	16.017385
8795	0	0.243567	9.606928	0.311892	0.002441	0.096069	0.003113	1.115567	1.344581	16.019094
8796	0	0.242946	9.667882	0.251031	0.002429	0.096679	0.002514	1.117891	1.344022	16.019674
8797	0	0.237780	9.661875	0.256227	0.002380	0.096619	0.002563	1.117280	1.347081	16.027914
8798	0	0.224407	9.735125	0.280540	0.002253	0.097351	0.002805	1.114593	1.357102	16.029497
8799	0	0.249851	9.777849	0.353805	0.002502	0.097778	0.003540	1.114977	1.361750	16.033414
8800	0	0.260870	9.802249	0.305210	0.002616	0.098022	0.003047	1.107133	1.370222	16.033881
8801	0	0.231447	9.887703	0.329701	0.002319	0.098877	0.003296	1.103841	1.375883	16.044250
8802	0	0.254543	9.906008	0.324199	0.002553	0.099060	0.003237	1.095834	1.384651	16.050197
8803	0	0.225229	9.948731	0.397067	0.002258	0.099487	0.003967	1.089936	1.391613	16.059863
8804	0	0.248423	10.003562	0.349111	0.002490	0.100036	0.003486	1.081691	1.398295	16.073625
8805	0	0.249710	10.021986	0.311279	0.002502	0.100220	0.003113	1.079658	1.404417	16.082775
8806	0	0.254637	10.058599	0.348057	0.002552	0.100586	0.003478	1.074796	1.410889	16.088218
8807	0	0.262474	10.101316	0.372376	0.002625	0.101013	0.003723	1.072137	1.410684	16.087276
8808	0	0.225595	10.107320	0.397122	0.002258	0.101073	0.003968	1.066897	1.413444	16.086196
8809	0	0.268259	10.107417	0.348276	0.002686	0.101074	0.003479	1.060654	1.416824	16.093840
8810	0	0.255497	10.125622	0.422281	0.002557	0.101256	0.004218	1.053362	1.418964	16.100834
8811	0	0.225171	10.137937	0.372780	0.002258	0.101379	0.003723	1.046029	1.426429	16.109786
8812	0	0.224454	10.137831	0.373555	0.002245	0.101378	0.003732	1.039662	1.426921	16.113628
8813	0	0.207771	10.137924	0.403093	0.002075	0.101379	0.004028	1.034742	1.424142	16.117390
8814	0	0.250082	10.119545	0.372915	0.002507	0.101195	0.003728	1.031350	1.431418	16.118253
8815	0	0.231728	10.076899	0.335983	0.002319	0.100769	0.003357	1.026142	1.433784	16.121403
8816	0	0.267355	10.046311	0.378894	0.002681	0.100463	0.003789	1.024131	1.442067	16.123232
8817	0	0.281087	10.046377	0.390650	0.002808	0.100464	0.003906	1.021819	1.438405	16.127440
8818	0	0.281153	10.027988	0.372270	0.002813	0.100280	0.003723	1.020300	1.440505	16.127632
8819	0	0.256545	9.960936	0.396638	0.002563	0.099609	0.003967	1.019262	1.438256	16.135705
8820	0	0.238404	9.930322	0.341694	0.002384	0.099303	0.003416	1.016278	1.438446	16.135481
8821	0	0.249991	9.918214	0.311459	0.002502	0.099182	0.003113	1.012189	1.441377	16.145463
8822	0	0.249715	9.832770	0.280791	0.002497	0.098328	0.002810	1.013178	1.440851	16.148528
8823	0	0.213647	9.802251	0.317217	0.002136	0.098022	0.003174	1.013177	1.440573	16.147257
8824	0	0.256183	9.741212	0.286585	0.002563	0.097412	0.002865	1.010023	1.442485	16.149423
8825	0	0.262679	9.716799	0.237698	0.002625	0.097168	0.002380	1.011937	1.439776	16.151230
8826	0	0.262980	9.667875	0.279815	0.002628	0.096679	0.002800	1.012053	1.438014	16.153622
8827	0	0.268381	9.643562	0.298990	0.002686	0.096436	0.002991	1.010992	1.440066	16.157142
8828	0	0.225306	9.588616	0.256556	0.002254	0.095886	0.002562	1.004188	1.441754	16.167120
8829	0	0.237724	9.539810	0.353812	0.002380	0.095398	0.003540	1.004498	1.445524	16.174445
8830	0	0.231700	9.551992	0.274167	0.002313	0.095520	0.002742	1.002604	1.440300	16.179919
8831	0	0.237973	9.539784	0.275087	0.002380	0.095398	0.002747	0.995427	1.441044	16.181763
8832	0	0.188949	9.466434	0.270192	0.001890	0.094665	0.002693	0.982803	1.441887	16.190921
8833	0	0.231430	9.478765	0.244427	0.002319	0.094788	0.002441	0.977281	1.447959	16.194436
8834	0	0.243240	9.436027	0.232567	0.002431	0.094360	0.002324	0.973403	1.446091	16.194841
8835	0	0.262137	9.436025	0.281401	0.002625	0.094360	0.002808	0.963637	1.449892	16.198766
8836	0	0.236895	9.466468	0.208800	0.002374	0.094665	0.002088	0.961136	1.455595	16.205959
8837	0	0.225616	9.466542	0.220410	0.002258	0.094666	0.002197	0.950840	1.458171	16.214365
8838	0	0.225208	9.472568	0.263643	0.002254	0.094726	0.002638	0.950571	1.459880	16.214026
8839	0	0.213229	9.497076	0.225971	0.002136	0.094971	0.002258	0.946875	1.464603	16.220149
8840	0	0.236556	9.533696	0.238668	0.002372	0.095337	0.002382	0.939583	1.472046	16.220405
8841	0	0.249976	9.558096	0.287428	0.002502	0.095581	0.002869	0.930952	1.475207	16.216454
8842	0	0.255637	9.594626	0.239453	0.002558	0.095946	0.002391	0.924594	1.476816	16.220409
8843	0	0.231533	9.649662	0.250461	0.002319	0.096497	0.002502	0.920035	1.481532	16.224140
8844	0	0.272995	9.649574	0.312026	0.002738	0.096496	0.003117	0.913768	1.491061	16.227849
8845	0	0.225544	9.716790	0.275132	0.002258	0.097168	0.002747	0.906246	1.494390	16.229733
8846	0	0.267469	9.741113	0.300386	0.002679	0.097411	0.002999	0.898896	1.499280	16.238674
8847	0	0.243861	9.796139	0.323808	0.002441	0.097961	0.003235	0.893240	1.502512	16.240035
8848	0	0.230982	9.826576	0.348413	0.002314	0.098266	0.003485	0.891978	1.506906	16.253037
8849	0	0.231702	9.857176	0.348092	0.002319	0.098572	0.003479	0.887697	1.509563	16.260361
8850	0	0.243139	9.912020	0.378884	0.002437	0.099120	0.003787	0.883685	1.515608	16.263335
8851	0	0.255668	9.948742	0.372464	0.002563	0.099487	0.003723	0.880000	1.523400	16.274491
8852	0	0.260371	9.985356	0.427814	0.002610	0.099854	0.004275	0.874796	1.530840	16.281776
8853	0	0.256171	9.973143	0.402976	0.002563	0.099731	0.004028	0.871194	1.532857	16.289895
8854	0	0.273814	10.040202	0.390783	0.002743	0.100402	0.003908	0.869584	1.538104	16.297792
8855	0	0.274559	10.064678	0.397293	0.002747	0.100647	0.003967	0.861178	1.539212	16.297459
8856	0	0.225500	10.082927	0.476833	0.002255	0.100829	0.004771	0.862451	1.539677	16.304181
8857	0	0.232265	10.113527	0.384276	0.002319	0.101135	0.003845	0.863301	1.535894	16.306612
8858	0	0.232413	10.088991	0.421231	0.002325	0.100890	0.004206	0.853866	1.536954	16.310709
8859	0	0.226122	10.125722	0.360210	0.002258	0.101257	0.003601	0.850777	1.533612	16.311625
8860	0	0.275212	10.125639	0.274600	0.002751	0.101256	0.002748	0.850531	1.532670	16.319171
8861	0	0.262243	10.070820	0.353603	0.002625	0.100708	0.003540	0.853179	1.534981	16.325531
8862	0	0.267964	10.113546	0.377098	0.002681	0.101135	0.003776	0.856425	1.536228	16.335208
8863	0	0.262915	10.064676	0.396957	0.002625	0.100647	0.003967	0.851795	1.530910	16.348344
8864	0	0.251146	10.052411	0.476083	0.002511	0.100524	0.004765	0.854034	1.530396	16.352668
8865	0	0.231732	10.015874	0.457750	0.002319	0.100159	0.004578	0.852260	1.532719	16.354297
8866	0	0.231623	9.979265	0.432785	0.002315	0.099792	0.004333	0.855689	1.530796	16.356420
8867	0	0.256358	9.930446	0.457190	0.002563	0.099304	0.004578	0.860276	1.530644	16.364289
8868	0	0.225794	9.906024	0.376710	0.002258	0.099060	0.003772	0.863817	1.531030	16.358746
8869	0	0.250365	9.869384	0.292877	0.002502	0.098694	0.002930	0.862840	1.529550	16.361586
8870	0	0.274558	9.814391	0.242937	0.002748	0.098144	0.002439	0.872705	1.532779	16.361162
8871	0	0.256518	9.783952	0.316731	0.002563	0.097839	0.003174	0.878386	1.530686	16.363826
8872	0	0.238248	9.747338	0.284789	0.002383	0.097473	0.002855	0.885089	1.531476	16.368622
8873	0	0.238321	9.704600	0.310742	0.002380	0.097046	0.003113	0.889500	1.528025	16.365808
8874	0	0.220095	9.655791	0.309298	0.002202	0.096558	0.003101	0.897459	1.529220	16.374127
8875	0	0.201728	9.631365	0.304429	0.002014	0.096313	0.003052	0.904426	1.525408	16.379341
8876	0	0.232751	9.600839	0.352067	0.002325	0.096008	0.003525	0.907414	1.522424	16.383939
8877	0	0.250251	9.576422	0.366051	0.002502	0.095764	0.003662	0.907286	1.522270	16.386118
8878	0	0.268574	9.545908	0.304486	0.002686	0.095459	0.003048	0.909009	1.521938	16.384976
8879	0	0.268209	9.533709	0.274386	0.002686	0.095337	0.002747	0.910327	1.525969	16.386792
8880	0	0.218858	9.515397	0.212457	0.002190	0.095154	0.002131	0.915546	1.527060	16.385905
8881	0	0.238232	9.497077	0.176368	0.002380	0.094971	0.001770	0.921272	1.524484	16.382672
8882	0	0.232169	9.478791	0.272358	0.002323	0.094788	0.002733	0.930948	1.526128	16.386374
8883	0	0.232244	9.503189	0.243251	0.002319	0.095032	0.002441	0.939781	1.522208	16.384629
8884	0	0.238527	9.497081	0.260334	0.002386	0.094971	0.002606	0.941622	1.523031	16.382118
8885	0	0.232024	9.497075	0.249974	0.002319	0.094971	0.002502	0.942998	1.521783	16.383866
8886	0	0.249996	9.515398	0.267692	0.002503	0.095154	0.002680	0.944622	1.525764	16.385087
8887	0	0.280423	9.564230	0.341484	0.002808	0.095642	0.003418	0.946465	1.529737	16.385366
8888	0	0.267452	9.558117	0.298355	0.002678	0.095581	0.002984	0.945161	1.533683	16.381629
8889	0	0.249849	9.576436	0.255976	0.002502	0.095764	0.002563	0.947636	1.538276	16.383149
8890	0	0.279786	9.619160	0.285568	0.002799	0.096191	0.002861	0.951978	1.539545	16.384432
8891	0	0.255913	9.625268	0.292559	0.002563	0.096252	0.002930	0.954898	1.544583	16.391794
8892	0	0.224583	9.716818	0.248809	0.002249	0.097168	0.002494	0.959788	1.547873	16.391873
8893	0	0.274259	9.747339	0.280306	0.002747	0.097473	0.002808	0.963197	1.552425	16.395716
8894	0	0.249778	9.753414	0.285708	0.002494	0.097534	0.002859	0.963703	1.547670	16.398986
8895	0	0.225271	9.796152	0.421217	0.002258	0.097961	0.004211	0.960870	1.554093	16.410376
8896	0	0.242665	9.844989	0.359938	0.002430	0.098450	0.003602	0.962027	1.557831	16.410892
8897	0	0.237912	9.875499	0.384317	0.002380	0.098755	0.003845	0.962528	1.559193	16.413306
8898	0	0.268181	9.912110	0.347473	0.002683	0.099121	0.003474	0.959970	1.560077	16.428974
8899	0	0.243584	9.936559	0.353389	0.002441	0.099365	0.003540	0.965105	1.566365	16.429192
8900	0	0.261297	9.997579	0.388766	0.002613	0.099976	0.003893	0.969217	1.566387	16.429882
8901	0	0.225586	10.003674	0.414874	0.002258	0.100037	0.004150	0.969209	1.569097	16.431015
8902	0	0.231098	10.058613	0.341031	0.002314	0.100586	0.003414	0.971669	1.571966	16.438319
8903	0	0.256973	10.076901	0.347547	0.002563	0.100769	0.003479	0.973708	1.564726	16.446033
8904	0	0.270492	10.076810	0.340455	0.002698	0.100768	0.003410	0.978321	1.556662	16.451596
8905	0	0.256097	10.089139	0.335063	0.002563	0.100891	0.003357	0.983557	1.559361	16.453470
8906	0	0.249391	10.089143	0.406987	0.002497	0.100891	0.004076	0.988620	1.562456	16.454634
8907	0	0.268229	10.113559	0.377747	0.002686	0.101135	0.003784	0.994303	1.566026	16.460834
8908	0	0.286505	10.095231	0.376333	0.002862	0.100952	0.003770	0.999833	1.562442	16.461841
8909	0	0.249833	10.089138	0.396298	0.002502	0.100891	0.003967	1.002764	1.566985	16.470480
8910	0	0.243485	10.058610	0.358564	0.002433	0.100586	0.003592	1.007539	1.564539	16.473024
8911	0	0.256400	10.034197	0.377911	0.002563	0.100342	0.003784	1.011348	1.563806	16.477743
8912	0	0.274868	10.040284	0.364976	0.002747	0.100403	0.003652	1.011500	1.561277	16.481314
8913	0	0.244278	9.991466	0.335258	0.002441	0.099915	0.003357	1.014549	1.559552	16.476796
8914	0	0.232206	9.954856	0.309574	0.002321	0.099548	0.003103	1.021234	1.558444	16.477898
8915	0	0.287637	9.936521	0.261716	0.002869	0.099365	0.002625	1.027707	1.549342	16.479045
8916	0	0.269987	9.893730	0.235517	0.002701	0.098937	0.002365	1.037305	1.550174	16.478597
8917	0	0.268867	9.863299	0.341035	0.002686	0.098633	0.003418	1.044161	1.546380	16.486424
8918	0	0.245151	9.808361	0.327389	0.002447	0.098083	0.003281	1.050143	1.541098	16.487438
8919	0	0.244338	9.777858	0.261285	0.002441	0.097778	0.002625	1.061858	1.538579	16.497589
8920	0	0.244795	9.759520	0.327048	0.002445	0.097595	0.003272	1.061726	1.535212	16.499852
8921	0	0.262962	9.716808	0.316618	0.002625	0.097168	0.003174	1.068838	1.529020	16.499576
8922	0	0.245105	9.649671	0.278700	0.002451	0.096497	0.002791	1.072157	1.528693	16.500917
8923	0	0.244205	9.655781	0.280038	0.002441	0.096558	0.002808	1.078880	1.527714	16.498262
8924	0	0.250204	9.606941	0.224155	0.002503	0.096069	0.002243	1.078720	1.529110	16.502589
8925	0	0.269077	9.582518	0.243617	0.002686	0.095825	0.002441	1.083022	1.522644	16.511476
8926	0	0.245149	9.551910	0.193945	0.002451	0.095519	0.001942	1.083845	1.521685	16.510162
8927	0	0.256410	9.539810	0.212864	0.002563	0.095398	0.002136	1.091144	1.520617	16.507742
8928	0	0.262586	9.558116	0.235947	0.002625	0.095581	0.002364	1.094827	1.519913	16.509941
8929	0	0.231722	9.527613	0.231127	0.002319	0.095276	0.002319	1.102575	1.522226	16.514931
8930	0	0.237181	9.490981	0.321724	0.002376	0.094910	0.003219	1.102373	1.526628	16.513721
8931	0	0.200911	9.490999	0.310626	0.002014	0.094910	0.003113	1.108269	1.532520	16.520369
8932	0	0.267692	9.533691	0.193734	0.002675	0.095337	0.001940	1.109207	1.530046	16.522779
8933	0	0.268572	9.515387	0.250008	0.002686	0.095154	0.002502	1.110143	1.529606	16.523283
8934	0	0.262926	9.527578	0.206788	0.002625	0.095276	0.002069	1.110133	1.523644	16.526574
8935	0	0.250546	9.552001	0.231631	0.002502	0.095520	0.002319	1.111842	1.519785	16.531582
8936	0	0.220199	9.582426	0.151925	0.002203	0.095824	0.001519	1.109919	1.520674	16.528687
8937	0	0.268550	9.594722	0.226009	0.002686	0.095947	0.002258	1.105788	1.520541	16.542139
8938	0	0.255959	9.637358	0.226345	0.002563	0.096374	0.002261	1.101108	1.523825	16.550386
8939	0	0.225069	9.649682	0.262220	0.002258	0.096497	0.002625	1.101992	1.532633	16.553775
8940	0	0.260284	9.692388	0.317090	0.002608	0.096924	0.003168	1.096773	1.538882	16.555600
8941	0	0.268421	9.783938	0.347926	0.002686	0.097839	0.003479	1.094567	1.540260	16.556705
8942	0	0.274415	9.789926	0.348353	0.002744	0.097899	0.003479	1.087312	1.539561	16.563154
8943	0	0.268568	9.802238	0.348115	0.002686	0.098022	0.003479	1.082886	1.539217	16.567912
8944	0	0.280092	9.869307	0.311692	0.002808	0.098693	0.003117	1.080630	1.546769	16.565660
8945	0	0.256195	9.887708	0.292668	0.002563	0.098877	0.002930	1.082130	1.548311	16.575265
8946	0	0.267766	9.936536	0.334970	0.002682	0.099365	0.003350	1.080826	1.552790	16.575569
8947	0	0.225751	9.979237	0.323869	0.002258	0.099792	0.003235	1.074443	1.553481	16.585928
8948	0	0.255540	9.991375	0.299747	0.002562	0.099914	0.002997	1.072412	1.560334	16.594628
8949	0	0.256232	10.009769	0.305167	0.002563	0.100098	0.003052	1.070528	1.561438	16.603563
8950	0	0.255780	10.076909	0.292943	0.002561	0.100769	0.002929	1.067728	1.564422	16.608827
8951	0	0.280428	10.052510	0.390348	0.002808	0.100525	0.003906	1.068962	1.568020	16.617040
8952	0	0.254846	10.058613	0.371732	0.002556	0.100586	0.003717	1.067241	1.576250	16.614781
8953	0	0.274091	10.101349	0.432996	0.002747	0.101013	0.004333	1.069313	1.582478	16.619890
8954	0	0.267199	10.089113	0.396058	0.002674	0.100891	0.003960	1.066332	1.584687	16.617536
8955	0	0.250130	10.083011	0.372304	0.002502	0.100830	0.003723	1.064482	1.585755	16.631376
8956	0	0.249849	10.076913	0.365951	0.002500	0.100769	0.003661	1.064454	1.586788	16.642671
8957	0	0.237861	10.052493	0.354032	0.002380	0.100525	0.003540	1.062217	1.588579	16.645323
8958	0	0.219462	10.046287	0.372355	0.002193	0.100463	0.003723	1.059808	1.587035	16.652355
8959	0	0.262103	9.997566	0.299120	0.002625	0.099976	0.002991	1.057439	1.590775	16.649107
8960	0	0.254979	9.997584	0.335387	0.002556	0.099976	0.003357	1.059002	1.597484	16.647541
8961	0	0.250409	9.942637	0.353615	0.002502	0.099426	0.003540	1.061508	1.595361	16.648417
8962	0	0.287368	9.924327	0.419896	0.002872	0.099243	0.004203	1.064032	1.592694	16.647264
8963	0	0.256115	9.912118	0.372254	0.002563	0.099121	0.003723	1.062846	1.595197	16.645855
8964	0	0.243588	9.881603	0.371873	0.002437	0.098816	0.003721	1.063752	1.595848	16.647580
8965	0	0.238228	9.838855	0.299332	0.002380	0.098389	0.002991	1.058717	1.593389	16.657188
8966	0	0.256531	9.796050	0.317854	0.002566	0.097960	0.003179	1.056857	1.594355	16.661402
8967	0	0.256476	9.741204	0.274791	0.002563	0.097412	0.002747	1.053342	1.592582	16.660256
8968	0	0.244338	9.704498	0.341884	0.002443	0.097045	0.003420	1.052614	1.592273	16.662142
8969	0	0.280702	9.698488	0.353992	0.002808	0.096985	0.003540	1.050758	1.592747	16.662601
8970	0	0.255942	9.667971	0.268592	0.002562	0.096680	0.002685	1.047200	1.595031	16.666655
8971	0	0.262325	9.625246	0.268608	0.002625	0.096252	0.002686	1.044624	1.596249	16.660762
8972	0	0.249536	9.606839	0.256838	0.002500	0.096068	0.002564	1.038018	1.600983	16.660681
8973	0	0.225550	9.576432	0.243764	0.002258	0.095764	0.002441	1.040588	1.604038	16.661193
8974	0	0.231595	9.527566	0.286635	0.002314	0.095276	0.002861	1.032275	1.600965	16.666925
8975	0	0.214075	9.558094	0.268616	0.002136	0.095581	0.002686	1.029602	1.595273	16.667210
8976	0	0.226909	9.521367	0.250963	0.002267	0.095214	0.002503	1.020104	1.592362	16.675614
8977	0	0.243481	9.497078	0.256680	0.002441	0.094971	0.002563	1.014063	1.600077	16.688130
8978	0	0.266777	9.509281	0.269442	0.002672	0.095093	0.002691	1.008275	1.605141	16.692274
8979	0	0.256309	9.503166	0.232298	0.002563	0.095032	0.002319	1.001855	1.605353	16.698064
8980	0	0.250143	9.521380	0.208618	0.002501	0.095214	0.002082	0.994699	1.605136	16.703641
8981	0	0.249893	9.539798	0.226107	0.002502	0.095398	0.002258	0.989482	1.609031	16.705606
8982	0	0.212601	9.539697	0.251053	0.002129	0.095397	0.002507	0.983560	1.611863	16.712720
8983	0	0.237349	9.564220	0.244391	0.002380	0.095642	0.002441	0.978631	1.619818	16.715249
8984	0	0.242165	9.588636	0.305679	0.002427	0.095886	0.003057	0.976417	1.626051	16.716267
[truncated: 501 more rows]
