# Supplementary material for: Properties of traditional bamboo carrying poles have implications for user interactions
Source: PLoS One. 2018 May 10;13(5):e0196208. doi: 10.1371/journal.pone.0196208 (PMC5945030; doi:10.1371/journal.pone.0196208)
Supplement: S1 Text — (ZIP) [file pone.0196208.s005.zip › ResTest_PoleD_L6Load1.txt]

// Start Time: Unknown
// Update Rate: 100.0Hz
// Filter Profile: human (34.3)
// Firmware Version: 2.1.4
PacketCounter	SampleTimeFine	Acc_X	Acc_Y	Acc_Z	VelInc_X	VelInc_Y	VelInc_Z	Roll	Pitch	Yaw	Latitude	Longitude	Altitude	Vel_X	Vel_Y	Vel_Z
13858	0	0.242047	9.875512	-0.829732	0.002435	0.098755	-0.008296	1.938625	-0.291123	20.901536
13859	0	0.817570	9.753451	-1.037526	0.008179	0.097534	-0.010376	1.937754	-0.287610	20.902272
13860	0	0.738095	9.710589	-1.001716	0.007379	0.097107	-0.010009	1.947965	-0.290272	20.909216
13861	0	0.061770	9.661838	-0.726613	0.000610	0.096619	-0.007263	1.951481	-0.298959	20.908307
13862	0	-0.955884	9.472836	-0.422043	-0.009568	0.094728	-0.004218	1.954070	-0.310342	20.909407
13863	0	-1.586612	9.411705	-0.334766	-0.015869	0.094116	-0.003357	1.944207	-0.313641	20.901583
13864	0	-1.433630	8.972394	-0.392831	-0.014338	0.089723	-0.003950	1.920646	-0.315498	20.877725
13865	0	-0.786770	8.624496	-0.503610	-0.007874	0.086243	-0.005066	1.884746	-0.322415	20.844561
13866	0	-0.241897	8.246475	-0.583768	-0.002431	0.082462	-0.005867	1.846652	-0.338373	20.794438
13867	0	0.039741	7.989632	-0.399961	0.000366	0.079895	-0.004028	1.807139	-0.380567	20.714837
13868	0	0.169347	8.471877	-0.505299	0.001652	0.084719	-0.005068	1.787618	-0.435400	20.646139
13869	0	0.408345	9.350297	-0.739167	0.004028	0.093506	-0.007385	1.795117	-0.502675	20.610653
13870	0	1.232800	8.354028	-1.091752	0.012302	0.083541	-0.010942	1.765196	-0.536443	20.631874
13871	0	0.538224	7.433874	-0.532781	0.005371	0.074341	-0.005310	1.794514	-0.554020	20.675887
13872	0	1.232616	8.299282	-0.654806	0.012293	0.083001	-0.006505	1.857428	-0.599985	20.702303
13873	0	0.412200	8.379966	-0.013031	0.004089	0.083801	-0.000122	1.869476	-0.647535	20.736458
13874	0	-1.112367	8.411818	-0.323200	-0.011164	0.084114	-0.003201	1.901590	-0.704878	20.798812
13875	0	-1.364996	8.777148	-0.167374	-0.013672	0.087769	-0.001648	1.928965	-0.735585	20.830654
13876	0	-1.470883	8.917608	-0.631543	-0.014724	0.089176	-0.006279	1.963320	-0.755600	20.893101
13877	0	1.216378	9.099815	-0.638899	0.012146	0.091003	-0.006348	2.019317	-0.778536	20.931442
13878	0	0.452554	9.617179	-1.124352	0.004496	0.096178	-0.011202	2.069743	-0.812388	20.985297
13879	0	1.199858	9.538847	-1.224607	0.011963	0.095398	-0.012207	2.122022	-0.852733	21.041350
13880	0	0.179772	10.056814	-1.052755	0.001781	0.100574	-0.010469	2.187512	-0.870518	21.084776
13881	0	0.259890	10.595302	-0.670282	0.002563	0.105957	-0.006653	2.240984	-0.910263	21.142599
13882	0	-1.100630	10.595490	-0.876048	-0.011036	0.105955	-0.008720	2.280473	-0.942393	21.168583
13883	0	-1.707213	10.986338	-0.554608	-0.017090	0.109863	-0.005493	2.328540	-0.962321	21.205325
13884	0	-0.807534	11.193861	-0.238444	-0.008084	0.111938	-0.002360	2.350466	-0.973224	21.230351
13885	0	-0.200286	11.205917	-0.698347	-0.002014	0.112061	-0.006958	2.374433	-0.985846	21.267997
13886	0	0.395022	11.363760	-1.185196	0.003932	0.113641	-0.011827	2.399095	-1.003844	21.292433
13887	0	0.049936	11.437892	-1.428958	0.000488	0.114380	-0.014282	2.405973	-1.014391	21.307101
13888	0	0.070445	11.547275	-1.492984	0.000693	0.115476	-0.014908	2.427157	-1.024616	21.327880
13889	0	-0.023684	11.828441	-1.563812	-0.000244	0.118286	-0.015625	2.439198	-1.030982	21.344847
13890	0	-0.401192	11.809772	-1.426210	-0.004015	0.118099	-0.014249	2.450753	-1.033414	21.363106
13891	0	-0.531128	11.914008	-1.117469	-0.005310	0.119141	-0.011169	2.454538	-1.032213	21.378947
13892	0	-0.526208	11.938263	-1.081224	-0.005252	0.119383	-0.010815	2.451843	-1.022453	21.384168
13893	0	-0.074605	11.956857	-1.134433	-0.000732	0.119568	-0.011353	2.443924	-1.009415	21.385922
13894	0	0.276687	11.981624	-1.155960	0.002780	0.119814	-0.011580	2.424029	-0.996928	21.380522
13895	0	0.261397	11.877724	-1.181477	0.002625	0.118774	-0.011841	2.399029	-0.986826	21.371047
13896	0	0.064425	11.725478	-1.060317	0.000650	0.117252	-0.010630	2.373263	-0.980780	21.367455
13897	0	-0.238996	11.615347	-1.064013	-0.002380	0.116150	-0.010681	2.333504	-0.971306	21.354935
13898	0	-0.339505	11.414452	-0.988799	-0.003376	0.114141	-0.009930	2.292805	-0.952143	21.338304
13899	0	-0.393585	11.194140	-1.008799	-0.003906	0.111938	-0.010132	2.249353	-0.921908	21.319318
13900	0	-0.087866	10.981421	-1.085570	-0.000853	0.109810	-0.010901	2.202712	-0.895000	21.294078
13901	0	-0.027233	10.760929	-0.984002	-0.000244	0.107605	-0.009888	2.152903	-0.865122	21.268608
13902	0	-0.026965	10.432258	-1.004972	-0.000238	0.104318	-0.010101	2.097252	-0.831143	21.241135
13903	0	-0.167955	10.260368	-0.812729	-0.001648	0.102600	-0.008179	2.041625	-0.795650	21.206061
13904	0	-0.417861	9.992100	-0.692435	-0.004150	0.099918	-0.006979	1.981748	-0.762735	21.169900
13905	0	-0.686307	9.716879	-0.476656	-0.006836	0.097168	-0.004822	1.920403	-0.729483	21.134412
13906	0	-0.624435	9.442164	-0.350038	-0.006217	0.094421	-0.003555	1.857907	-0.694369	21.093087
13907	0	-0.350987	9.204222	-0.360216	-0.003479	0.092041	-0.003662	1.786207	-0.654150	21.051610
13908	0	-0.027435	8.936360	-0.453746	-0.000244	0.089361	-0.004586	1.725157	-0.614090	21.007272
13909	0	0.095252	8.691669	-0.434778	0.000977	0.086914	-0.004395	1.664219	-0.581252	20.969314
13910	0	0.249051	8.472554	-0.456812	0.002516	0.084723	-0.004610	1.607434	-0.546089	20.930534
13911	0	0.144355	8.227800	-0.410594	0.001465	0.082275	-0.004150	1.545853	-0.515511	20.897449
13912	0	0.061311	8.063419	-0.421128	0.000628	0.080632	-0.004247	1.496100	-0.492914	20.867079
13913	0	-0.136023	7.885899	-0.411490	-0.001343	0.078857	-0.004150	1.445626	-0.466949	20.842423
13914	0	-0.199728	7.769954	-0.276871	-0.001987	0.077699	-0.002799	1.401615	-0.451889	20.828681
13915	0	-0.172424	7.623367	-0.296256	-0.001709	0.076233	-0.002991	1.360064	-0.428353	20.812628
13916	0	-0.022396	7.568613	-0.297990	-0.000214	0.075686	-0.002996	1.335242	-0.412378	20.804369
13917	0	0.115237	7.507389	-0.297731	0.001160	0.075073	-0.002991	1.314808	-0.401030	20.799355
13918	0	0.187318	7.501360	-0.313893	0.001877	0.075013	-0.003147	1.302264	-0.395467	20.801649
13919	0	0.195605	7.476820	-0.231243	0.001953	0.074768	-0.002319	1.291668	-0.400019	20.804532
13920	0	0.080086	7.489026	-0.205668	0.000799	0.074890	-0.002062	1.283523	-0.403141	20.817986
13921	0	-0.139504	7.580581	-0.067302	-0.001404	0.075806	-0.000671	1.285294	-0.417269	20.832651
13922	0	-0.290131	7.678268	-0.079404	-0.002913	0.076782	-0.000797	1.279001	-0.435297	20.853968
13923	0	-0.297441	7.800353	-0.110049	-0.002991	0.078003	-0.001099	1.280063	-0.460606	20.877087
13924	0	-0.153712	7.983419	-0.269269	-0.001554	0.079834	-0.002689	1.283062	-0.485499	20.913322
13925	0	-0.089019	8.093254	-0.531563	-0.000916	0.080933	-0.005310	1.289375	-0.521476	20.950986
13926	0	-0.059511	8.282281	-0.594761	-0.000620	0.082824	-0.005932	1.309324	-0.555651	21.000052
13927	0	-0.064620	8.532550	-0.655483	-0.000671	0.085327	-0.006531	1.339670	-0.589129	21.051491
13928	0	-0.131972	8.764046	-0.722466	-0.001352	0.087643	-0.007192	1.380305	-0.631095	21.105257
13929	0	-0.271337	9.020767	-0.742548	-0.002747	0.090210	-0.007385	1.427991	-0.672690	21.159548
13930	0	-0.258789	9.276879	-0.513654	-0.002620	0.092771	-0.005088	1.484822	-0.713002	21.213792
13931	0	-0.168241	9.600593	-0.505917	-0.001709	0.096008	-0.005005	1.546878	-0.745885	21.267424
13932	0	0.020227	9.874683	-0.467565	0.000175	0.098749	-0.004627	1.601597	-0.778267	21.314128
13933	0	0.082285	10.168221	-0.565365	0.000793	0.101685	-0.005615	1.643536	-0.812438	21.365908
13934	0	0.021343	10.430238	-0.572968	0.000182	0.104304	-0.005695	1.679773	-0.847748	21.410825
13935	0	-0.106484	10.662653	-0.699222	-0.001099	0.106628	-0.006958	1.714437	-0.884540	21.456147
13936	0	-0.277033	10.918565	-0.870520	-0.002799	0.109187	-0.008677	1.741148	-0.914499	21.494039
13937	0	-0.455389	11.169220	-1.107873	-0.004578	0.111694	-0.011047	1.770368	-0.937984	21.532162
13938	0	-0.420326	11.223741	-1.028115	-0.004226	0.112239	-0.010256	1.793945	-0.960429	21.562517
13939	0	-0.413290	11.602489	-1.163236	-0.004150	0.116028	-0.011597	1.827742	-0.977180	21.582323
13940	0	-0.294282	11.699361	-1.304315	-0.002955	0.116997	-0.013012	1.856470	-0.988522	21.612909
13941	0	-0.181666	11.822233	-1.180975	-0.001831	0.118225	-0.011780	1.884833	-1.002086	21.625630
13942	0	-0.143086	11.998758	-1.185986	-0.001436	0.119989	-0.011841	1.902824	-1.007014	21.629169
13943	0	-0.218512	12.011670	-0.977438	-0.002197	0.120117	-0.009766	1.911019	-1.018420	21.632246
13944	0	-0.302678	12.103128	-0.997307	-0.003028	0.121032	-0.009967	1.916640	-1.019335	21.636476
13945	0	-0.360498	12.097274	-0.944542	-0.003601	0.120972	-0.009460	1.902924	-1.015427	21.628774
13946	0	-0.275725	12.079163	-1.051574	-0.002755	0.120790	-0.010530	1.890284	-1.013304	21.621438
13947	0	-0.165268	12.079013	-1.231317	-0.001648	0.120789	-0.012329	1.876068	-1.008991	21.604425
13948	0	-0.111689	11.945076	-1.276650	-0.001108	0.119449	-0.012787	1.857467	-1.000965	21.584160
13949	0	-0.062023	11.828792	-1.225034	-0.000610	0.118286	-0.012268	1.841297	-0.991755	21.560069
13950	0	-0.101133	11.694873	-1.208620	-0.000997	0.116946	-0.012112	1.817648	-0.977785	21.531303
13951	0	-0.111256	11.505335	-1.077966	-0.001099	0.115051	-0.010803	1.795582	-0.964125	21.501885
13952	0	-0.108234	11.322692	-1.023546	-0.001065	0.113224	-0.010269	1.763092	-0.947000	21.465761
13953	0	-0.204257	11.102496	-0.838942	-0.002014	0.111023	-0.008423	1.731032	-0.917309	21.421489
13954	0	-0.185323	10.889196	-0.764637	-0.001826	0.108890	-0.007687	1.691159	-0.888341	21.374122
13955	0	-0.222379	10.650852	-0.667064	-0.002197	0.106506	-0.006714	1.647391	-0.858816	21.325552
13956	0	-0.276550	10.364261	-0.578652	-0.002737	0.103641	-0.005836	1.595720	-0.825854	21.267190
13957	0	-0.325813	10.064914	-0.599369	-0.003235	0.100647	-0.006042	1.543759	-0.798204	21.213849
13958	0	-0.361731	9.784496	-0.589939	-0.003586	0.097843	-0.005948	1.490758	-0.760219	21.157034
13959	0	-0.375233	9.503392	-0.605160	-0.003723	0.095032	-0.006104	1.432243	-0.724173	21.101215
13960	0	-0.343899	9.259481	-0.516405	-0.003413	0.092593	-0.005210	1.379567	-0.690932	21.042164
13961	0	-0.271387	8.978438	-0.539040	-0.002686	0.089783	-0.005432	1.329648	-0.653834	20.988621
13962	0	-0.179152	8.753015	-0.549616	-0.001765	0.087528	-0.005535	1.281523	-0.618663	20.931107
13963	0	-0.106185	8.557306	-0.521519	-0.001038	0.085571	-0.005249	1.238638	-0.585319	20.873356
13964	0	-0.030743	8.294994	-0.387548	-0.000291	0.082949	-0.003903	1.201883	-0.560819	20.818182
13965	0	-0.020402	8.123879	-0.412986	-0.000183	0.081238	-0.004150	1.174316	-0.530153	20.772499
13966	0	-0.024008	7.995765	-0.317764	-0.000224	0.079957	-0.003195	1.151038	-0.505661	20.728193
13967	0	-0.031679	7.849168	-0.236350	-0.000305	0.078491	-0.002380	1.127617	-0.486854	20.689574
13968	0	0.021289	7.769799	-0.172826	0.000221	0.077698	-0.001738	1.114737	-0.472424	20.651930
13969	0	0.023658	7.672137	-0.194705	0.000244	0.076721	-0.001953	1.106360	-0.459443	20.621020
13970	0	0.089672	7.617201	-0.218224	0.000899	0.076172	-0.002186	1.101309	-0.454198	20.595336
13971	0	0.103274	7.550069	-0.280407	0.001038	0.075500	-0.002808	1.096143	-0.445838	20.574274
13972	0	0.096695	7.495118	-0.255637	0.000966	0.074951	-0.002557	1.095541	-0.446566	20.565474
13973	0	0.104399	7.513410	-0.274895	0.001038	0.075134	-0.002747	1.099200	-0.455710	20.556114
13974	0	-0.034308	7.537721	-0.336859	-0.000354	0.075377	-0.003362	1.109749	-0.471563	20.550785
13975	0	-0.181883	7.635483	-0.257658	-0.001831	0.076355	-0.002563	1.129368	-0.489531	20.549866
13976	0	-0.270984	7.739136	-0.291459	-0.002723	0.077392	-0.002895	1.157074	-0.508622	20.559956
13977	0	-0.267014	7.916232	-0.282995	-0.002686	0.079163	-0.002808	1.188566	-0.530961	20.572793
13978	0	-0.196268	8.062493	-0.421711	-0.001983	0.080626	-0.004196	1.217239	-0.559341	20.590056
13979	0	-0.125547	8.233542	-0.448165	-0.001282	0.082336	-0.004456	1.252167	-0.595976	20.617431
13980	0	-0.101498	8.416306	-0.490846	-0.001045	0.084165	-0.004875	1.296080	-0.637154	20.647794
13981	0	-0.118848	8.611821	-0.662896	-0.001221	0.086121	-0.006592	1.343924	-0.679435	20.680306
13982	0	-0.185173	8.898161	-0.708102	-0.001887	0.088984	-0.007035	1.400824	-0.724594	20.716820
13983	0	-0.259254	9.118414	-0.591057	-0.002625	0.091187	-0.005859	1.463076	-0.764653	20.749251
13984	0	-0.277091	9.362067	-0.595912	-0.002804	0.093623	-0.005904	1.527915	-0.804903	20.785621
13985	0	-0.217150	9.624924	-0.610265	-0.002197	0.096252	-0.006042	1.597441	-0.835634	20.822514
13986	0	-0.138101	9.874396	-0.610427	-0.001412	0.098747	-0.006043	1.666486	-0.872078	20.852911
13987	0	-0.094795	10.149805	-0.616460	-0.000977	0.101501	-0.006104	1.733800	-0.904582	20.889433
13988	0	-0.027729	10.429679	-0.720021	-0.000307	0.104300	-0.007145	1.793280	-0.937185	20.921096
13989	0	-0.052435	10.656403	-0.737476	-0.000549	0.106567	-0.007324	1.846391	-0.963900	20.949834
13990	0	-0.102080	10.881461	-0.833122	-0.001048	0.108818	-0.008283	1.896459	-0.992254	20.970932
13991	0	-0.241837	11.077559	-0.999019	-0.002441	0.110779	-0.009949	1.937967	-1.015424	20.992826
13992	0	-0.298935	11.290344	-1.093352	-0.003005	0.112907	-0.010888	1.982696	-1.030586	21.014434
13993	0	-0.285697	11.370458	-1.145543	-0.002869	0.113708	-0.011414	2.024239	-1.041724	21.025298
13994	0	-0.253086	11.619718	-1.282122	-0.002540	0.116201	-0.012781	2.063169	-1.049667	21.035665
13995	0	-0.334782	11.639070	-1.254569	-0.003357	0.116394	-0.012512	2.095619	-1.057980	21.044143
13996	0	-0.351295	11.754333	-1.133946	-0.003522	0.117547	-0.011298	2.135449	-1.066146	21.051787
13997	0	-0.329113	11.840602	-1.046329	-0.003296	0.118408	-0.010437	2.160594	-1.070205	21.056949
13998	0	-0.322636	11.870630	-1.027305	-0.003226	0.118709	-0.010246	2.186712	-1.069573	21.052737
13999	0	-0.280988	11.932234	-0.990383	-0.002808	0.119324	-0.009888	2.202726	-1.066781	21.045776
14000	0	-0.214157	11.864782	-1.029438	-0.002141	0.118649	-0.010286	2.211027	-1.065620	21.036214
14001	0	-0.146732	11.816405	-1.061996	-0.001465	0.118164	-0.010620	2.211378	-1.062631	21.026459
14002	0	-0.116920	11.694303	-1.195645	-0.001165	0.116942	-0.011963	2.205890	-1.058541	21.008876
14003	0	-0.141188	11.554078	-1.219447	-0.001404	0.115540	-0.012207	2.194212	-1.050227	20.993843
14004	0	-0.192184	11.426068	-1.192675	-0.001908	0.114260	-0.011938	2.183808	-1.036365	20.975342
14005	0	-0.148744	11.230535	-1.152628	-0.001465	0.112305	-0.011536	2.175556	-1.013137	20.950814
14006	0	-0.189684	11.065763	-0.961089	-0.001875	0.110657	-0.009625	2.161680	-0.989815	20.930340
14007	0	-0.184614	10.876576	-0.864984	-0.001831	0.108765	-0.008667	2.145345	-0.972997	20.899881
14008	0	-0.164088	10.614211	-0.763779	-0.001616	0.106141	-0.007657	2.126350	-0.945445	20.864528
14009	0	-0.124825	10.406663	-0.692779	-0.001221	0.104065	-0.006958	2.094898	-0.913636	20.824872
14010	0	-0.130135	10.156680	-0.607674	-0.001274	0.101565	-0.006106	2.063751	-0.880908	20.776570
14011	0	-0.167122	9.930610	-0.637321	-0.001648	0.099304	-0.006409	2.024886	-0.852448	20.735197
14012	0	-0.227711	9.656197	-0.593672	-0.002243	0.096560	-0.005974	1.983306	-0.810303	20.691604
14013	0	-0.277388	9.430063	-0.582528	-0.002747	0.094299	-0.005859	1.944290	-0.775522	20.652664
14014	0	-0.331405	9.204433	-0.630862	-0.003289	0.092043	-0.006342	1.905887	-0.743189	20.608168
14015	0	-0.301656	8.953964	-0.607507	-0.002991	0.089539	-0.006104	1.872103	-0.708758	20.569127
14016	0	-0.233344	8.771041	-0.608704	-0.002310	0.087709	-0.006110	1.844008	-0.676613	20.532429
14017	0	-0.209212	8.587706	-0.541615	-0.002075	0.085876	-0.005432	1.824286	-0.652644	20.502278
14018	0	-0.182495	8.410780	-0.551049	-0.001803	0.084107	-0.005524	1.807827	-0.621984	20.472355
14019	0	-0.129570	8.282507	-0.450589	-0.001282	0.082825	-0.004517	1.793992	-0.601157	20.447888
14020	0	-0.052969	8.166537	-0.399972	-0.000516	0.081665	-0.004008	1.782463	-0.580413	20.429449
14021	0	-0.031508	8.056665	-0.230945	-0.000305	0.080566	-0.002319	1.768834	-0.564499	20.411965
14022	0	0.015850	7.989520	-0.260012	0.000163	0.079895	-0.002605	1.761296	-0.556558	20.401747
14023	0	-0.012910	7.904066	-0.317021	-0.000122	0.079041	-0.003174	1.755945	-0.545352	20.399550
14024	0	0.053260	7.897953	-0.347176	0.000535	0.078979	-0.003472	1.755087	-0.540669	20.395019
14025	0	0.073129	7.861329	-0.372321	0.000732	0.078613	-0.003723	1.754928	-0.538177	20.397555
14026	0	-0.006006	7.836807	-0.476365	-0.000064	0.078368	-0.004762	1.757192	-0.543091	20.410491
14027	0	-0.017693	7.922330	-0.433986	-0.000183	0.079224	-0.004333	1.765838	-0.551354	20.422312
14028	0	-0.101623	7.995466	-0.356626	-0.001026	0.079955	-0.003553	1.783445	-0.565132	20.438581
14029	0	-0.151428	8.081017	-0.306742	-0.001526	0.080811	-0.003052	1.804536	-0.581391	20.457480
14030	0	-0.130930	8.209085	-0.310137	-0.001320	0.082091	-0.003084	1.827212	-0.596194	20.480943
14031	0	-0.108622	8.337308	-0.447624	-0.001099	0.083374	-0.004456	1.853975	-0.613156	20.514907
14032	0	-0.087163	8.489597	-0.531127	-0.000891	0.084897	-0.005291	1.879637	-0.638602	20.550913
14033	0	-0.131804	8.672937	-0.673919	-0.001343	0.086731	-0.006714	1.910861	-0.670415	20.595435
14034	0	-0.206076	8.849546	-0.734322	-0.002086	0.088497	-0.007316	1.944106	-0.701591	20.637095
14035	0	-0.302370	9.057420	-0.790703	-0.003052	0.090576	-0.007874	1.982912	-0.735790	20.689774
14036	0	-0.352010	9.264427	-0.816313	-0.003544	0.092647	-0.008126	2.025407	-0.763897	20.729571
14037	0	-0.332802	9.454110	-0.730710	-0.003357	0.094543	-0.007263	2.075242	-0.798158	20.776892
14038	0	-0.242072	9.709858	-0.715265	-0.002444	0.097101	-0.007109	2.124157	-0.825370	20.823164
14039	0	-0.210880	9.936241	-0.688544	-0.002136	0.099365	-0.006836	2.178074	-0.856762	20.878253
14040	0	-0.119994	10.167618	-0.649565	-0.001226	0.101679	-0.006449	2.228689	-0.886451	20.920434
14041	0	-0.058887	10.400164	-0.735817	-0.000610	0.104004	-0.007324	2.264046	-0.909699	20.963677
14042	0	-0.078755	10.564479	-0.755065	-0.000812	0.105647	-0.007516	2.299732	-0.935245	21.004120
14043	0	-0.089222	10.784697	-0.869612	-0.000916	0.107849	-0.008667	2.328584	-0.959135	21.047383
14044	0	-0.194511	10.924623	-0.991226	-0.001966	0.109248	-0.009887	2.353131	-0.980248	21.085613
14045	0	-0.266718	11.041097	-1.118990	-0.002686	0.110413	-0.011169	2.372374	-0.997699	21.115793
14046	0	-0.330758	11.162745	-1.190528	-0.003320	0.111629	-0.011883	2.393405	-1.008455	21.146611
14047	0	-0.267105	11.291323	-1.222695	-0.002686	0.112915	-0.012207	2.411970	-1.021434	21.171959
14048	0	-0.271434	11.382437	-1.233184	-0.002718	0.113827	-0.012309	2.433283	-1.023404	21.196200
14049	0	-0.274194	11.437745	-1.216992	-0.002747	0.114380	-0.012146	2.456053	-1.026481	21.214151
14050	0	-0.273509	11.504529	-1.086545	-0.002738	0.115047	-0.010852	2.468784	-1.027970	21.226513
14051	0	-0.244587	11.523400	-0.995201	-0.002441	0.115234	-0.009949	2.471204	-1.022185	21.240753
14052	0	-0.238796	11.480667	-0.995022	-0.002390	0.114806	-0.009955	2.465257	-1.022715	21.252676
14053	0	-0.231942	11.456387	-1.024403	-0.002319	0.114563	-0.010254	2.454595	-1.021178	21.262018
14054	0	-0.238728	11.358916	-1.137548	-0.002381	0.113587	-0.011395	2.434992	-1.013654	21.268233
14055	0	-0.238835	11.261164	-1.121090	-0.002380	0.112610	-0.011230	2.415449	-1.004101	21.259726
14056	0	-0.271298	11.151604	-1.098674	-0.002702	0.111514	-0.011009	2.392700	-0.991111	21.251455
14057	0	-0.233664	11.004829	-1.084130	-0.002319	0.110046	-0.010864	2.369309	-0.971652	21.239802
14058	0	-0.242550	10.846491	-0.932188	-0.002415	0.108462	-0.009355	2.335676	-0.958545	21.219597
14059	0	-0.154538	10.693570	-0.869879	-0.001526	0.106934	-0.008728	2.305055	-0.935878	21.201507
14060	0	-0.133843	10.492559	-0.833346	-0.001321	0.104923	-0.008366	2.270645	-0.914827	21.183172
14061	0	-0.130369	10.302994	-0.759056	-0.001282	0.103027	-0.007629	2.228484	-0.888338	21.157564
14062	0	-0.146827	10.102039	-0.721071	-0.001448	0.101018	-0.007249	2.186409	-0.862781	21.128073
14063	0	-0.161079	9.875716	-0.655175	-0.001587	0.098755	-0.006592	2.141366	-0.832659	21.096117
14064	0	-0.189606	9.662607	-0.763559	-0.001879	0.096623	-0.007673	2.098098	-0.810142	21.065404
14065	0	-0.191310	9.485132	-0.716114	-0.001892	0.094849	-0.007202	2.049757	-0.782724	21.038909
14066	0	-0.250083	9.235238	-0.647085	-0.002482	0.092350	-0.006512	2.000598	-0.757631	21.008668
14067	0	-0.252007	9.100528	-0.594569	-0.002502	0.091003	-0.005981	1.957115	-0.733037	20.978898
14068	0	-0.237089	8.887186	-0.593943	-0.002355	0.088870	-0.005973	1.915441	-0.709720	20.949612
14069	0	-0.214924	8.722064	-0.558843	-0.002136	0.087219	-0.005615	1.881419	-0.690243	20.921440
14070	0	-0.223882	8.569670	-0.547289	-0.002223	0.085695	-0.005502	1.844151	-0.666679	20.892809
14071	0	-0.178457	8.471794	-0.485757	-0.001770	0.084717	-0.004883	1.810809	-0.644527	20.872022
14072	0	-0.162501	8.368096	-0.408046	-0.001616	0.083680	-0.004101	1.783658	-0.628873	20.849978
14073	0	-0.116515	8.258143	-0.443804	-0.001160	0.082581	-0.004456	1.759812	-0.618749	20.830596
14074	0	-0.056630	8.203304	-0.403731	-0.000561	0.082032	-0.004055	1.734894	-0.608802	20.826324
14075	0	-0.048883	8.148258	-0.370882	-0.000488	0.081482	-0.003723	1.714595	-0.605734	20.818581
14076	0	-0.067543	8.130038	-0.472148	-0.000673	0.081300	-0.004732	1.699343	-0.600563	20.812963
14077	0	-0.030419	8.136033	-0.420241	-0.000305	0.081360	-0.004211	1.686444	-0.599675	20.806370
14078	0	-0.023525	8.123811	-0.406631	-0.000242	0.081238	-0.004072	1.677572	-0.607523	20.813289
14079	0	-0.036152	8.166518	-0.402586	-0.000366	0.081665	-0.004028	1.673349	-0.612239	20.823687
14080	0	-0.040884	8.288569	-0.396469	-0.000419	0.082886	-0.003963	1.675553	-0.623953	20.835368
14081	0	-0.071668	8.331297	-0.409262	-0.000732	0.083313	-0.004089	1.679064	-0.643793	20.848169
14082	0	-0.087076	8.483782	-0.397896	-0.000884	0.084838	-0.003974	1.684558	-0.660148	20.867293
14083	0	-0.089633	8.642560	-0.361016	-0.000916	0.086426	-0.003601	1.695170	-0.684197	20.889226
14084	0	-0.158874	8.727927	-0.570176	-0.001609	0.087279	-0.005695	1.701905	-0.708641	20.913436
14085	0	-0.205517	8.880583	-0.660240	-0.002075	0.088806	-0.006592	1.713769	-0.732274	20.937999
14086	0	-0.219632	9.057494	-0.747781	-0.002217	0.090575	-0.007468	1.723638	-0.756356	20.969185
14087	0	-0.229690	9.228418	-0.764796	-0.002319	0.092285	-0.007629	1.744458	-0.781740	21.000358
14088	0	-0.341014	9.435682	-0.848939	-0.003433	0.094358	-0.008462	1.775217	-0.807079	21.033012
14089	0	-0.320946	9.643374	-0.808843	-0.003235	0.096436	-0.008057	1.810392	-0.834713	21.065720
14090	0	-0.291759	9.874794	-0.833904	-0.002939	0.098750	-0.008306	1.846968	-0.857261	21.096248
14091	0	-0.235424	10.058419	-0.802535	-0.002380	0.100586	-0.007996	1.878738	-0.884570	21.126729
14092	0	-0.218484	10.253374	-0.710840	-0.002206	0.102535	-0.007080	1.908568	-0.905806	21.151414
14093	0	-0.150351	10.449075	-0.692364	-0.001526	0.104492	-0.006897	1.935953	-0.928208	21.179817
14094	0	-0.152262	10.631905	-0.691511	-0.001542	0.106320	-0.006890	1.961156	-0.946960	21.200949
14095	0	-0.156529	10.784831	-0.782802	-0.001587	0.107849	-0.007812	1.976036	-0.967521	21.225302
14096	0	-0.152493	10.943256	-0.870939	-0.001543	0.109433	-0.008698	1.986289	-0.983853	21.241428
14097	0	-0.181104	11.041261	-0.989126	-0.001831	0.110413	-0.009888	1.988819	-1.001823	21.252584
14098	0	-0.214379	11.126686	-1.087690	-0.002157	0.111267	-0.010872	1.993050	-1.012787	21.262436
14099	0	-0.176007	11.230462	-1.165987	-0.001770	0.112305	-0.011658	1.994672	-1.020136	21.265017
14100	0	-0.211115	11.321873	-1.227879	-0.002117	0.113219	-0.012273	2.000128	-1.023392	21.267638
14101	0	-0.237256	11.383028	-1.190611	-0.002380	0.113831	-0.011902	2.004141	-1.028474	21.265716
14102	0	-0.260897	11.401311	-1.068568	-0.002609	0.114013	-0.010690	1.999629	-1.025891	21.266039
14103	0	-0.274569	11.413575	-0.976582	-0.002747	0.114136	-0.009766	1.999904	-1.023870	21.259186
14104	0	-0.274231	11.395277	-0.963259	-0.002746	0.113952	-0.009645	1.988143	-1.024216	21.250764
14105	0	-0.268337	11.334376	-0.938219	-0.002686	0.113342	-0.009399	1.971153	-1.023362	21.236917
14106	0	-0.238324	11.249246	-0.952615	-0.002377	0.112491	-0.009549	1.948488	-1.013521	21.216173
14107	0	-0.251227	11.163500	-1.017179	-0.002502	0.111633	-0.010193	1.928030	-1.000565	21.191990
14108	0	-0.283166	11.017375	-0.908335	-0.002827	0.110171	-0.009114	1.897257	-0.992225	21.165958
14109	0	-0.300449	10.870578	-0.863500	-0.002991	0.108704	-0.008667	1.865146	-0.974445	21.137236
14110	0	-0.266830	10.724483	-0.844853	-0.002652	0.107243	-0.008482	1.831260	-0.953877	21.099948
14111	0	-0.208858	10.547125	-0.814296	-0.002075	0.105469	-0.008179	1.794125	-0.935915	21.063659
14112	0	-0.163339	10.364477	-0.795309	-0.001614	0.103642	-0.007987	1.758268	-0.910603	21.022767
14113	0	-0.117791	10.150346	-0.735494	-0.001160	0.101501	-0.007385	1.725721	-0.886322	20.977078
14114	0	-0.139629	9.973652	-0.655659	-0.001379	0.099734	-0.006594	1.684853	-0.862439	20.930831
14115	0	-0.130106	9.771916	-0.594660	-0.001282	0.097717	-0.005981	1.645681	-0.835530	20.885348
14116	0	-0.176533	9.595187	-0.520333	-0.001747	0.095950	-0.005241	1.602383	-0.809085	20.836507
14117	0	-0.178735	9.381292	-0.502480	-0.001770	0.093811	-0.005066	1.553801	-0.783411	20.795497
14118	0	-0.158278	9.198435	-0.458186	-0.001560	0.091983	-0.004620	1.508738	-0.750412	20.743462
14119	0	-0.142146	9.021162	-0.460085	-0.001404	0.090210	-0.004639	1.462571	-0.723135	20.693581
14120	0	-0.108433	8.862725	-0.496613	-0.001073	0.088626	-0.004992	1.429721	-0.703931	20.649140
14121	0	-0.117535	8.715957	-0.454761	-0.001160	0.087158	-0.004578	1.391458	-0.678749	20.609680
14122	0	-0.120824	8.575716	-0.443721	-0.001191	0.085756	-0.004458	1.364280	-0.651330	20.569050
14123	0	-0.160281	8.416830	-0.412768	-0.001587	0.084167	-0.004150	1.334591	-0.625044	20.533260
14124	0	-0.186980	8.325342	-0.409178	-0.001863	0.083253	-0.004106	1.316574	-0.610520	20.503275
14125	0	-0.184071	8.215399	-0.394887	-0.001831	0.082153	-0.003967	1.291917	-0.592454	20.472725
14126	0	-0.185625	8.184934	-0.325019	-0.001850	0.081849	-0.003260	1.279226	-0.579240	20.446780
14127	0	-0.140577	8.117718	-0.389670	-0.001404	0.081177	-0.003906	1.265955	-0.572099	20.426085
14128	0	-0.079478	8.099391	-0.394451	-0.000798	0.080994	-0.003949	1.259128	-0.572749	20.416205
14129	0	-0.054651	8.074940	-0.305510	-0.000549	0.080750	-0.003052	1.263424	-0.572448	20.407725
14130	0	-0.005037	8.087055	-0.257357	-0.000056	0.080871	-0.002571	1.266346	-0.576488	20.401948
14131	0	-0.048342	8.148181	-0.262915	-0.000488	0.081482	-0.002625	1.272186	-0.579153	20.398838
14132	0	-0.046937	8.233537	-0.245605	-0.000479	0.082335	-0.002451	1.278383	-0.588216	20.401370
14133	0	-0.053595	8.319064	-0.275770	-0.000549	0.083191	-0.002747	1.292758	-0.602601	20.403830
14134	0	-0.032090	8.459357	-0.314314	-0.000340	0.084594	-0.003136	1.301595	-0.624072	20.414692
14135	0	-0.046848	8.544877	-0.507542	-0.000488	0.085449	-0.005066	1.312984	-0.646630	20.428239
14136	0	-0.091500	8.709556	-0.583157	-0.000937	0.087096	-0.005818	1.328636	-0.670844	20.449395
14137	0	-0.144524	8.874346	-0.722645	-0.001465	0.088745	-0.007202	1.358097	-0.691775	20.473020
14138	0	-0.182648	9.020429	-0.734231	-0.001853	0.090206	-0.007313	1.393235	-0.720955	20.502172
14139	0	-0.236206	9.185585	-0.711293	-0.002380	0.091858	-0.007080	1.431569	-0.739427	20.534734
14140	0	-0.280412	9.417036	-0.730784	-0.002831	0.094172	-0.007270	1.475084	-0.768258	20.563378
14141	0	-0.297006	9.637243	-0.572230	-0.002991	0.096375	-0.005676	1.526892	-0.788960	20.596046
14142	0	-0.279938	9.838200	-0.593753	-0.002827	0.098384	-0.005893	1.576405	-0.816770	20.626121
14143	0	-0.229103	10.040090	-0.560078	-0.002319	0.100403	-0.005554	1.626884	-0.845234	20.656560
14144	0	-0.193026	10.247141	-0.544996	-0.001957	0.102473	-0.005405	1.674279	-0.871200	20.687747
14145	0	-0.210792	10.449033	-0.656955	-0.002136	0.104492	-0.006531	1.714300	-0.898094	20.717202
14146	0	-0.242585	10.625669	-0.646229	-0.002445	0.106258	-0.006427	1.749871	-0.914899	20.747767
14147	0	-0.278749	10.790848	-0.820766	-0.002808	0.107910	-0.008179	1.778234	-0.931669	20.773907
14148	0	-0.262515	10.936763	-0.918998	-0.002645	0.109370	-0.009153	1.814500	-0.947181	20.794679
14149	0	-0.242131	11.059329	-1.028465	-0.002441	0.110596	-0.010254	1.844354	-0.963002	20.816050
14150	0	-0.190068	11.192967	-1.144772	-0.001913	0.111933	-0.011415	1.875661	-0.970588	20.834376
14151	0	-0.163708	11.291279	-1.186378	-0.001648	0.112915	-0.011841	1.897497	-0.976516	20.848839
14152	0	-0.192795	11.376240	-1.148440	-0.001932	0.113765	-0.011460	1.920387	-0.975687	20.861300
14153	0	-0.200144	11.456157	-1.045502	-0.002014	0.114563	-0.010437	1.937147	-0.983356	20.868951
14154	0	-0.229394	11.498562	-0.927452	-0.002295	0.114987	-0.009253	1.957923	-0.978930	20.877057
14155	0	-0.256222	11.505029	-0.831481	-0.002563	0.115051	-0.008301	1.970927	-0.975081	20.881200
14156	0	-0.255956	11.541340	-0.859057	-0.002562	0.115415	-0.008574	1.986881	-0.971910	20.886092
14157	0	-0.243645	11.468534	-0.890886	-0.002441	0.114685	-0.008911	1.983819	-0.971594	20.887307
14158	0	-0.200705	11.389264	-1.048250	-0.002005	0.113892	-0.010494	1.971663	-0.963969	20.877676
14159	0	-0.226515	11.291566	-1.067313	-0.002258	0.112915	-0.010681	1.963248	-0.951838	20.870140
14160	0	-0.270932	11.163475	-1.108581	-0.002700	0.111634	-0.011093	1.955735	-0.937023	20.860598
14161	0	-0.312823	11.016866	-1.024700	-0.003113	0.110168	-0.010254	1.948929	-0.915761	20.843370
14162	0	-0.285442	10.894854	-0.949423	-0.002838	0.108948	-0.009508	1.934245	-0.893215	20.832186
14163	0	-0.227710	10.748325	-0.798573	-0.002258	0.107483	-0.007996	1.923920	-0.867449	20.814590
14164	0	-0.207180	10.553055	-0.759420	-0.002051	0.105530	-0.007610	1.906905	-0.839350	20.792021
14165	0	-0.179115	10.382148	-0.718707	-0.001770	0.103821	-0.007202	1.890570	-0.810036	20.770513
14166	0	-0.152851	10.156466	-0.641692	-0.001507	0.101563	-0.006441	1.863518	-0.779338	20.744635
14167	0	-0.136329	9.973254	-0.577478	-0.001343	0.099731	-0.005798	1.836706	-0.749325	20.718938
14168	0	-0.158462	9.747622	-0.591179	-0.001567	0.097475	-0.005936	1.808775	-0.722150	20.698229
14169	0	-0.178847	9.515544	-0.619532	-0.001770	0.095154	-0.006226	1.772813	-0.693592	20.669325
14170	0	-0.158216	9.363252	-0.638068	-0.001563	0.093631	-0.006411	1.736644	-0.663942	20.635552
14171	0	-0.154831	9.130991	-0.650706	-0.001526	0.091309	-0.006531	1.707015	-0.629647	20.609920
14172	0	-0.134555	8.990761	-0.597864	-0.001327	0.089907	-0.005997	1.684025	-0.599128	20.586285
14173	0	-0.106048	8.807472	-0.584037	-0.001038	0.088074	-0.005859	1.658949	-0.563111	20.567866
14174	0	-0.134547	8.636607	-0.562919	-0.001328	0.086366	-0.005639	1.645889	-0.532863	20.541392
14175	0	-0.160360	8.508307	-0.469295	-0.001587	0.085083	-0.004700	1.636464	-0.503852	20.524829
14176	0	-0.163254	8.410680	-0.461457	-0.001620	0.084106	-0.004625	1.621395	-0.480609	20.510511
14177	0	-0.159904	8.276372	-0.353353	-0.001587	0.082764	-0.003540	1.611791	-0.457122	20.497326
14178	0	-0.125823	8.215340	-0.339899	-0.001245	0.082153	-0.003406	1.601942	-0.432590	20.484664
14179	0	-0.116220	8.123779	-0.317288	-0.001160	0.081238	-0.003174	1.599387	-0.422621	20.484921
14180	0	-0.092644	8.123670	-0.353995	-0.000921	0.081237	-0.003538	1.600447	-0.409135	20.490156
14181	0	-0.097770	8.050517	-0.397099	-0.000977	0.080505	-0.003967	1.604283	-0.401209	20.494137
14182	0	-0.079598	8.087041	-0.446713	-0.000796	0.080871	-0.004463	1.608106	-0.395505	20.507649
14183	0	-0.072869	8.062698	-0.415999	-0.000732	0.080627	-0.004150	1.620039	-0.394592	20.517962
14184	0	-0.108782	8.086891	-0.424716	-0.001092	0.080870	-0.004231	1.640040	-0.394507	20.540980
14185	0	-0.078412	8.196970	-0.391888	-0.000793	0.081970	-0.003906	1.655681	-0.401518	20.558314
14186	0	-0.045815	8.282216	-0.339999	-0.000470	0.082823	-0.003383	1.677519	-0.412342	20.579708
14187	0	-0.053990	8.422740	-0.447787	-0.000549	0.084229	-0.004456	1.705506	-0.419231	20.609447
14188	0	-0.014786	8.532208	-0.555876	-0.000164	0.085323	-0.005539	1.729734	-0.434743	20.642150
14189	0	-0.022326	8.697364	-0.551712	-0.000244	0.086975	-0.005493	1.758846	-0.456088	20.673844
14190	0	-0.127759	8.831257	-0.642243	-0.001301	0.088314	-0.006397	1.788507	-0.479718	20.710519
14191	0	-0.168553	8.984123	-0.772500	-0.001709	0.089844	-0.007690	1.829140	-0.502601	20.752425
14192	0	-0.273703	9.197344	-0.724531	-0.002761	0.091975	-0.007214	1.864540	-0.525583	20.796453
14193	0	-0.309053	9.362543	-0.736548	-0.003113	0.093628	-0.007324	1.910706	-0.546087	20.843454
14194	0	-0.286176	9.581673	-0.733211	-0.002885	0.095819	-0.007287	1.960714	-0.567013	20.885904
14195	0	-0.290594	9.759276	-0.645675	-0.002930	0.097595	-0.006409	2.012993	-0.588674	20.930566
14196	0	-0.249513	9.984537	-0.630957	-0.002516	0.099848	-0.006263	2.062696	-0.606299	20.980044
14197	0	-0.205391	10.186513	-0.712281	-0.002075	0.101868	-0.007080	2.107103	-0.623774	21.026761
14198	0	-0.188862	10.356869	-0.696228	-0.001910	0.103571	-0.006923	2.147457	-0.641195	21.068652
14199	0	-0.254136	10.564974	-0.790910	-0.002563	0.105652	-0.007874	2.182289	-0.658409	21.108540
14200	0	-0.280591	10.710943	-0.847204	-0.002824	0.107112	-0.008434	2.219577	-0.670480	21.137674
14201	0	-0.248756	10.864022	-0.973475	-0.002502	0.108643	-0.009705	2.248006	-0.678756	21.174174
14202	0	-0.245342	10.967168	-1.095726	-0.002472	0.109674	-0.010925	2.277874	-0.690227	21.212828
14203	0	-0.242624	11.077594	-1.180988	-0.002441	0.110779	-0.011780	2.306193	-0.697980	21.238078
14204	0	-0.209773	11.174592	-1.168591	-0.002107	0.111749	-0.011658	2.332556	-0.699279	21.257913
14205	0	-0.182757	11.260724	-1.162266	-0.001831	0.112610	-0.011597	2.356832	-0.695058	21.276889
14206	0	-0.200373	11.339530	-1.106302	-0.002007	0.113398	-0.011039	2.379174	-0.691094	21.291390
14207	0	-0.243338	11.395099	-1.027405	-0.002441	0.113953	-0.010254	2.397546	-0.691416	21.302396
14208	0	-0.236624	11.394756	-0.963816	-0.002365	0.113949	-0.009624	2.410282	-0.682552	21.314338
14209	0	-0.232179	11.419658	-0.964533	-0.002319	0.114197	-0.009644	2.410434	-0.672240	21.319687
14210	0	-0.226667	11.352525	-0.988156	-0.002264	0.113524	-0.009892	2.398818	-0.661637	21.324062
14211	0	-0.207618	11.297712	-1.146417	-0.002075	0.112976	-0.011475	2.386969	-0.652686	21.321819
14212	0	-0.245294	11.163672	-1.247699	-0.002444	0.111635	-0.012492	2.370297	-0.635911	21.316055
14213	0	-0.264057	11.096217	-1.134632	-0.002625	0.110962	-0.011353	2.363025	-0.611399	21.307530
14214	0	-0.303706	10.962049	-1.101775	-0.003023	0.109619	-0.011035	2.344567	-0.588880	21.294813
14215	0	-0.325292	10.821651	-1.011346	-0.003235	0.108215	-0.010132	2.324901	-0.561615	21.276278
14216	0	-0.285859	10.693691	-0.903772	-0.002844	0.106936	-0.009059	2.301798	-0.537428	21.259681
14217	0	-0.257936	10.516450	-0.742774	-0.002563	0.105164	-0.007446	2.281214	-0.511359	21.240209
14218	0	-0.218232	10.364017	-0.689439	-0.002168	0.103639	-0.006922	2.250668	-0.486199	21.214237
14219	0	-0.179419	10.162521	-0.649813	-0.001770	0.101624	-0.006531	2.213601	-0.449790	21.186708
14220	0	-0.172134	9.967461	-0.619412	-0.001696	0.099673	-0.006223	2.180741	-0.410797	21.151099
14221	0	-0.148707	9.778051	-0.692250	-0.001465	0.097778	-0.006958	2.138900	-0.375643	21.120191
14222	0	-0.231984	9.589217	-0.709816	-0.002302	0.095890	-0.007133	2.097928	-0.345472	21.088832
14223	0	-0.203624	9.393535	-0.741196	-0.002014	0.093933	-0.007446	2.056086	-0.309638	21.053926
14224	0	-0.220017	9.223008	-0.789837	-0.002180	0.092228	-0.007929	2.018223	-0.276025	21.018911
14225	0	-0.160511	9.045603	-0.741895	-0.001587	0.090454	-0.007446	1.983159	-0.244150	20.992768
14226	0	-0.133644	8.936001	-0.645036	-0.001318	0.089358	-0.006477	1.948208	-0.211274	20.957334
14227	0	-0.117492	8.801389	-0.596095	-0.001160	0.088013	-0.005981	1.921076	-0.182041	20.922029
14228	0	-0.132303	8.685599	-0.531112	-0.001312	0.086855	-0.005331	1.894017	-0.158385	20.896765
14229	0	-0.117237	8.581605	-0.376622	-0.001160	0.085815	-0.003784	1.869267	-0.131428	20.868277
14230	0	-0.149997	8.477943	-0.342387	-0.001491	0.084779	-0.003444	1.841467	-0.108876	20.849998
14231	0	-0.147247	8.410698	-0.352408	-0.001465	0.084106	-0.003540	1.818599	-0.088753	20.832285
14232	0	-0.129843	8.343657	-0.404598	-0.001297	0.083436	-0.004058	1.800558	-0.077556	20.827162
14233	0	-0.140571	8.300846	-0.407552	-0.001404	0.083008	-0.004089	1.780236	-0.065250	20.810612
14234	0	-0.146863	8.276516	-0.448033	-0.001470	0.082765	-0.004490	1.765359	-0.057256	20.803844
14235	0	-0.097410	8.270320	-0.493494	-0.000977	0.082703	-0.004944	1.751369	-0.051296	20.795131
14236	0	-0.121263	8.276472	-0.553638	-0.001216	0.082765	-0.005537	1.748592	-0.046616	20.793354
14237	0	-0.176174	8.325198	-0.500743	-0.001770	0.083252	-0.005005	1.750119	-0.048737	20.794299
14238	0	-0.162274	8.416652	-0.422071	-0.001632	0.084167	-0.004217	1.752894	-0.051731	20.797072
14239	0	-0.139503	8.508264	-0.397833	-0.001404	0.085083	-0.003967	1.765731	-0.054218	20.797860
14240	0	-0.082595	8.618051	-0.381346	-0.000837	0.086181	-0.003807	1.771913	-0.060239	20.808925
14241	0	-0.034910	8.728010	-0.415543	-0.000366	0.087280	-0.004150	1.776148	-0.073672	20.820474
14242	0	-0.049402	8.880489	-0.514479	-0.000515	0.088805	-0.005137	1.783147	-0.091553	20.836793
14243	0	-0.052817	9.027062	-0.623292	-0.000549	0.090271	-0.006226	1.789791	-0.109125	20.856250
14244	0	-0.194816	9.130731	-0.716792	-0.001971	0.091308	-0.007157	1.799982	-0.128587	20.878195
14245	0	-0.260135	9.271178	-0.752308	-0.002625	0.092712	-0.007507	1.816185	-0.147595	20.898679
14246	0	-0.310434	9.441813	-0.920896	-0.003126	0.094419	-0.009188	1.838775	-0.164070	20.920905
14247	0	-0.315632	9.606774	-0.905630	-0.003174	0.096069	-0.009033	1.862797	-0.174921	20.944386
14248	0	-0.269314	9.777382	-0.782633	-0.002712	0.097775	-0.007799	1.891663	-0.187602	20.965870
14249	0	-0.235875	9.991324	-0.771412	-0.002380	0.099915	-0.007690	1.915762	-0.202695	20.988620
14250	0	-0.213421	10.155831	-0.715366	-0.002154	0.101560	-0.007129	1.941002	-0.215794	21.007929
14251	0	-0.193604	10.327031	-0.679763	-0.001953	0.103271	-0.006775	1.963434	-0.225137	21.025384
14252	0	-0.208207	10.485449	-0.714809	-0.002102	0.104856	-0.007127	1.984136	-0.236995	21.035953
14253	0	-0.218042	10.601742	-0.697318	-0.002197	0.106018	-0.006958	1.997889	-0.245399	21.049648
14254	0	-0.251543	10.748073	-0.748668	-0.002530	0.107481	-0.007478	2.004999	-0.251039	21.056790
14255	0	-0.230475	10.839844	-0.964699	-0.002319	0.108398	-0.009644	2.006197	-0.256305	21.063123
14256	0	-0.245881	10.894651	-1.093916	-0.002474	0.108947	-0.010933	2.010409	-0.261850	21.066167
14257	0	-0.224693	10.968015	-1.178223	-0.002258	0.109680	-0.011780	2.011005	-0.263577	21.062886
14258	0	-0.235228	10.998408	-1.258286	-0.002358	0.109984	-0.012579	2.013165	-0.259851	21.060481
14259	0	-0.224593	11.071790	-1.171996	-0.002258	0.110718	-0.011719	2.012458	-0.262383	21.062445
14260	0	-0.277940	11.090147	-1.080114	-0.002784	0.110901	-0.010806	2.005675	-0.256627	21.055438
14261	0	-0.261833	11.102346	-0.994465	-0.002625	0.111023	-0.009949	1.999991	-0.252632	21.043173
14262	0	-0.194194	11.102357	-0.938421	-0.001941	0.111023	-0.009392	1.990499	-0.240926	21.037176
14263	0	-0.195356	11.078001	-0.865149	-0.001953	0.110779	-0.008667	1.973081	-0.229856	21.024123
14264	0	-0.207606	11.011097	-0.910520	-0.002077	0.110109	-0.009125	1.951440	-0.220344	21.008735
14265	0	-0.232373	10.919381	-0.955957	-0.002319	0.109192	-0.009583	1.926280	-0.205221	20.989463
14266	0	-0.269994	10.834260	-0.950978	-0.002695	0.108340	-0.009538	1.895951	-0.189552	20.968829
14267	0	-0.293588	10.681343	-0.906979	-0.002930	0.106812	-0.009094	1.869252	-0.172271	20.938901
14268	0	-0.277034	10.541381	-0.920013	-0.002759	0.105412	-0.009230	1.836835	-0.149353	20.906041
14269	0	-0.263545	10.437209	-0.784374	-0.002625	0.104370	-0.007874	1.803542	-0.126333	20.876241
14270	0	-0.253404	10.266709	-0.772283	-0.002524	0.102665	-0.007754	1.768280	-0.104439	20.835370
14271	0	-0.191090	10.107618	-0.723098	-0.001892	0.101074	-0.007263	1.731077	-0.071932	20.801158
14272	0	-0.188274	9.943102	-0.625038	-0.001868	0.099429	-0.006285	1.691014	-0.043611	20.760134
14273	0	-0.183947	9.790241	-0.606854	-0.001831	0.097900	-0.006104	1.649423	-0.022127	20.723651
14274	0	-0.198199	9.638044	-0.618134	-0.001970	0.096378	-0.006218	1.605527	0.003419	20.678775
14275	0	-0.184557	9.478949	-0.631519	-0.001831	0.094788	-0.006348	1.565607	0.032427	20.644241
14276	0	-0.157076	9.332862	-0.643446	-0.001555	0.093327	-0.006468	1.523793	0.062592	20.607710
14277	0	-0.166084	9.167646	-0.570709	-0.001648	0.091675	-0.005737	1.485029	0.090273	20.576240
14278	0	-0.156884	9.051980	-0.619718	-0.001553	0.090518	-0.006227	1.445560	0.122198	20.545537
14279	0	-0.104708	8.935682	-0.553071	-0.001038	0.089355	-0.005554	1.414171	0.145962	20.513631
14280	0	-0.149461	8.825976	-0.585666	-0.001484	0.088259	-0.005875	1.389584	0.171271	20.484615
14281	0	-0.165978	8.722033	-0.510450	-0.001648	0.087219	-0.005127	1.358979	0.198540	20.456044
14282	0	-0.143573	8.673371	-0.518889	-0.001428	0.086733	-0.005205	1.336185	0.220868	20.427809
14283	0	-0.128651	8.599908	-0.450488	-0.001282	0.085999	-0.004517	1.318898	0.238944	20.409086
14284	0	-0.153772	8.569384	-0.436135	-0.001535	0.085693	-0.004372	1.303411	0.253729	20.391155
14285	0	-0.116117	8.520541	-0.432653	-0.001160	0.085205	-0.004333	1.292106	0.267379	20.376826
14286	0	-0.128715	8.483941	-0.424785	-0.001286	0.084839	-0.004259	1.274784	0.281065	20.368820
14287	0	-0.090698	8.508342	-0.438832	-0.000916	0.085083	-0.004395	1.264177	0.281063	20.363679
14288	0	-0.101388	8.489997	-0.432257	-0.001021	0.084900	-0.004322	1.262608	0.282451	20.359599
14289	0	-0.139046	8.544950	-0.390494	-0.001404	0.085449	-0.003906	1.258432	0.276001	20.360253
14290	0	-0.155186	8.624266	-0.476186	-0.001560	0.086243	-0.004759	1.259865	0.276278	20.364380
14291	0	-0.175716	8.679201	-0.421651	-0.001770	0.086792	-0.004211	1.263809	0.270609	20.376378
14292	0	-0.142634	8.807262	-0.422953	-0.001439	0.088073	-0.004222	1.270900	0.265257	20.386860
14293	0	-0.090441	8.917201	-0.464763	-0.000916	0.089172	-0.004639	1.279549	0.262210	20.402262
14294	0	-0.045099	9.051276	-0.539841	-0.000466	0.090513	-0.005389	1.288432	0.254162	20.416527
14295	0	-0.034777	9.161335	-0.702540	-0.000366	0.091614	-0.007019	1.293480	0.242748	20.438225
14296	0	-0.134808	9.289398	-0.625174	-0.001368	0.092895	-0.006239	1.306002	0.230155	20.463725
14297	0	-0.169307	9.417627	-0.721868	-0.001709	0.094177	-0.007202	1.322845	0.222487	20.484988
14298	0	-0.239127	9.576026	-0.835210	-0.002409	0.095761	-0.008335	1.339989	0.213175	20.503784
14299	0	-0.260542	9.747131	-0.826752	-0.002625	0.097473	-0.008240	1.369051	0.202715	20.528808
14300	0	-0.293085	9.887142	-0.796021	-0.002953	0.098873	-0.007931	1.399834	0.189372	20.551138
14301	0	-0.224276	10.052295	-0.735569	-0.002258	0.100525	-0.007324	1.432458	0.183359	20.574428
14302	0	-0.208960	10.198424	-0.656520	-0.002106	0.101986	-0.006534	1.464565	0.176751	20.602380
14303	0	-0.193367	10.339211	-0.662019	-0.001953	0.103394	-0.006592	1.492792	0.166730	20.625227
14304	0	-0.177833	10.461056	-0.611899	-0.001792	0.104611	-0.006101	1.509792	0.163313	20.646239
14305	0	-0.206221	10.577316	-0.685166	-0.002075	0.105774	-0.006836	1.523560	0.160851	20.670275
14306	0	-0.252191	10.699199	-0.798184	-0.002538	0.106993	-0.007967	1.536333	0.155783	20.688354
14307	0	-0.261328	10.778740	-0.867892	-0.002625	0.107788	-0.008667	1.545813	0.155843	20.707717
14308	0	-0.265878	10.809088	-0.985769	-0.002663	0.108091	-0.009851	1.549696	0.163779	20.717606
14309	0	-0.267490	10.888579	-1.051037	-0.002686	0.108887	-0.010498	1.559754	0.164817	20.732685
14310	0	-0.222789	10.931009	-1.065726	-0.002237	0.109311	-0.010645	1.569844	0.167231	20.747547
14311	0	-0.212908	10.974063	-1.081051	-0.002136	0.109741	-0.010803	1.574781	0.172028	20.758835
14312	0	-0.218260	11.004381	-0.972773	-0.002184	0.110044	-0.009720	1.580681	0.182763	20.758252
14313	0	-0.213447	11.016809	-0.873309	-0.002136	0.110168	-0.008728	1.583583	0.193059	20.762504
14314	0	-0.164631	11.022837	-0.813019	-0.001645	0.110229	-0.008128	1.583356	0.206470	20.762351
14315	0	-0.134297	10.955851	-0.811214	-0.001343	0.109558	-0.008118	1.575486	0.218871	20.756285
14316	0	-0.159669	10.852140	-0.852147	-0.001588	0.108521	-0.008534	1.559538	0.240355	20.756738
14317	0	-0.177377	10.760568	-0.926856	-0.001770	0.107605	-0.009277	1.548246	0.256462	20.746015
14318	0	-0.233029	10.663062	-0.906159	-0.002327	0.106629	-0.009077	1.529766	0.272192	20.733889
14319	0	-0.287919	10.516383	-0.884366	-0.002869	0.105164	-0.008850	1.521194	0.295799	20.718165
14320	0	-0.277848	10.431002	-0.863973	-0.002768	0.104309	-0.008655	1.503312	0.319959	20.704806
14321	0	-0.233003	10.308914	-0.737122	-0.002319	0.103088	-0.007385	1.485944	0.344229	20.692275
14322	0	-0.217501	10.138103	-0.654869	-0.002157	0.101380	-0.006565	1.465786	0.376881	20.674625
14323	0	-0.203044	10.015943	-0.608599	-0.002014	0.100159	-0.006104	1.444083	0.408127	20.655772
14324	0	-0.187892	9.851217	-0.581202	-0.001863	0.098512	-0.005825	1.427244	0.438778	20.639512
14325	0	-0.220903	9.698600	-0.589746	-0.002197	0.096985	-0.005920	1.398521	0.465358	20.617918
14326	0	-0.198924	9.564478	-0.585875	-0.001977	0.095644	-0.005876	1.376767	0.492777	20.596712
14327	0	-0.227073	9.411706	-0.577966	-0.002258	0.094116	-0.005798	1.352316	0.520577	20.580040
14328	0	-0.162696	9.265308	-0.592929	-0.001612	0.092652	-0.005945	1.330840	0.552055	20.559741
14329	0	-0.190620	9.124788	-0.578865	-0.001892	0.091248	-0.005798	1.316825	0.582380	20.545159
14330	0	-0.150894	8.984434	-0.619512	-0.001493	0.089844	-0.006207	1.299096	0.614636	20.530221
14331	0	-0.116914	8.886752	-0.585240	-0.001160	0.088867	-0.005859	1.288171	0.639457	20.510036
14332	0	-0.112851	8.782979	-0.596313	-0.001118	0.087830	-0.005968	1.279744	0.666103	20.490432
14333	0	-0.117230	8.685312	-0.561111	-0.001160	0.086853	-0.005615	1.272197	0.695320	20.480437
14334	0	-0.113202	8.630340	-0.426887	-0.001123	0.086304	-0.004265	1.275379	0.719370	20.468934
14335	0	-0.128518	8.593722	-0.372833	-0.001282	0.085938	-0.003723	1.279998	0.736593	20.463185
14336	0	-0.110805	8.526498	-0.355425	-0.001106	0.085265	-0.003551	1.282610	0.751555	20.459294
14337	0	-0.128375	8.496074	-0.390979	-0.001282	0.084961	-0.003906	1.284926	0.766799	20.460090
14338	0	-0.146720	8.477642	-0.368131	-0.001470	0.084777	-0.003670	1.297928	0.775838	20.464815
14339	0	-0.146385	8.508281	-0.324039	-0.001465	0.085083	-0.003235	1.302869	0.786987	20.461351
14340	0	-0.145986	8.532586	-0.453530	-0.001463	0.085326	-0.004528	1.309771	0.795080	20.473155
14341	0	-0.127391	8.563172	-0.453018	-0.001282	0.085632	-0.004517	1.325042	0.796780	20.488676
14342	0	-0.131616	8.636205	-0.523150	-0.001328	0.086363	-0.005216	1.343134	0.793990	20.505949
14343	0	-0.170184	8.734036	-0.520625	-0.001709	0.087341	-0.005188	1.364068	0.796857	20.523091
14344	0	-0.137649	8.819225	-0.560543	-0.001390	0.088193	-0.005591	1.379129	0.792177	20.550859
14345	0	-0.138999	8.959864	-0.648612	-0.001404	0.089600	-0.006470	1.396916	0.786963	20.579567
14346	0	-0.172842	9.057141	-0.720189	-0.001742	0.090573	-0.007174	1.428292	0.781976	20.608029
14347	0	-0.200210	9.173396	-0.650006	-0.002014	0.091736	-0.006470	1.462734	0.779279	20.638651
14348	0	-0.184752	9.301081	-0.796359	-0.001867	0.093013	-0.007936	1.493995	0.767742	20.668825
14349	0	-0.168911	9.484624	-0.790656	-0.001709	0.094849	-0.007874	1.530664	0.756493	20.696771
14350	0	-0.183585	9.636772	-0.705790	-0.001853	0.096370	-0.007026	1.565545	0.748513	20.730063
14351	0	-0.193551	9.814186	-0.700047	-0.001953	0.098145	-0.006958	1.611795	0.740272	20.761353
14352	0	-0.226913	9.960126	-0.684058	-0.002284	0.099604	-0.006801	1.654207	0.735304	20.795108
14353	0	-0.193555	10.101135	-0.638211	-0.001953	0.101013	-0.006348	1.689924	0.727404	20.828363
14354	0	-0.208115	10.247128	-0.706321	-0.002101	0.102473	-0.007029	1.725507	0.717593	20.849711
14355	0	-0.218652	10.400219	-0.716938	-0.002197	0.104004	-0.007141	1.753418	0.718022	20.874014
14356	0	-0.247278	10.521875	-0.783961	-0.002481	0.105221	-0.007810	1.782698	0.721991	20.903447
14357	0	-0.267626	10.619915	-0.881628	-0.002686	0.106201	-0.008789	1.808863	0.724584	20.926886
14358	0	-0.265405	10.698789	-0.966336	-0.002667	0.106990	-0.009638	1.833112	0.723019	20.946401
14359	0	-0.280093	10.784673	-1.088970	-0.002808	0.107849	-0.010864	1.857205	0.728782	20.962677
14360	0	-0.296576	10.887882	-1.094063	-0.002977	0.108881	-0.010916	1.880355	0.729533	20.980003
14361	0	-0.274309	10.955585	-1.107059	-0.002747	0.109558	-0.011047	1.901957	0.738705	20.989754
14362	0	-0.249248	10.991769	-0.995582	-0.002496	0.109920	-0.009934	1.921585	0.747998	21.001717
14363	0	-0.225304	11.041124	-0.990407	-0.002258	0.110413	-0.009888	1.936292	0.755194	21.000008
14364	0	-0.224906	11.053081	-0.920062	-0.002249	0.110532	-0.009189	1.946270	0.768160	21.004294
14365	0	-0.189194	11.065618	-0.922309	-0.001892	0.110657	-0.009216	1.950928	0.780673	21.005458
14366	0	-0.202060	11.047125	-0.911294	-0.002014	0.110472	-0.009109	1.953184	0.800006	21.005597
14367	0	-0.208037	10.980252	-0.951717	-0.002075	0.109802	-0.009521	1.946561	0.818063	20.996334
14368	0	-0.209345	10.913195	-1.096544	-0.002086	0.109131	-0.010978	1.931488	0.838757	20.992231
14369	0	-0.245436	10.784972	-1.079435	-0.002441	0.107849	-0.010803	1.920118	0.864992	20.980716
14370	0	-0.278409	10.687449	-1.052889	-0.002772	0.106874	-0.010542	1.904455	0.890038	20.960773
14371	0	-0.293927	10.577409	-0.945567	-0.002930	0.105774	-0.009460	1.897472	0.913018	20.948340
14372	0	-0.277617	10.455336	-0.847021	-0.002766	0.104553	-0.008475	1.890220	0.937274	20.928368
14373	0	-0.233554	10.327154	-0.737935	-0.002319	0.103271	-0.007385	1.881960	0.968144	20.907601
14374	0	-0.231063	10.192821	-0.595460	-0.002291	0.101928	-0.005970	1.863140	1.003930	20.879399
14375	0	-0.190413	10.052599	-0.589813	-0.001892	0.100525	-0.005920	1.835975	1.030935	20.854418
14376	0	-0.187047	9.894111	-0.572955	-0.001855	0.098940	-0.005755	1.804307	1.062357	20.823570
14377	0	-0.227168	9.741340	-0.662929	-0.002258	0.097412	-0.006653	1.774891	1.091107	20.797751
14378	0	-0.230219	9.552334	-0.700948	-0.002285	0.095522	-0.007034	1.743499	1.124599	20.767865
14379	0	-0.251903	9.405608	-0.706219	-0.002502	0.094055	-0.007080	1.720157	1.157621	20.738303
14380	0	-0.255379	9.253235	-0.775869	-0.002536	0.092531	-0.007778	1.694543	1.192404	20.705737
14381	0	-0.178374	9.143221	-0.840320	-0.001770	0.091431	-0.008423	1.668169	1.221872	20.672955
14382	0	-0.144379	9.002950	-0.739662	-0.001431	0.090029	-0.007408	1.651620	1.251317	20.642112
14383	0	-0.160062	8.880645	-0.640120	-0.001587	0.088806	-0.006409	1.640090	1.281788	20.612914
14384	0	-0.125886	8.801316	-0.601923	-0.001248	0.088013	-0.006028	1.626438	1.308333	20.584448
14385	0	-0.129349	8.721978	-0.535952	-0.001282	0.087219	-0.005371	1.609177	1.336732	20.558785
14386	0	-0.107261	8.642612	-0.448450	-0.001061	0.086426	-0.004494	1.594764	1.364494	20.539830
14387	0	-0.092014	8.569343	-0.365932	-0.000916	0.085693	-0.003662	1.588822	1.383974	20.512437
14388	0	-0.093227	8.538830	-0.426388	-0.000925	0.085388	-0.004268	1.581396	1.406656	20.492045
14389	0	-0.109820	8.490023	-0.444936	-0.001099	0.084900	-0.004456	1.570598	1.418715	20.484590
14390	0	-0.122156	8.453426	-0.492251	-0.001221	0.084534	-0.004932	1.554768	1.432451	20.477076
14391	0	-0.152351	8.435081	-0.555148	-0.001526	0.084351	-0.005554	1.548749	1.441813	20.462094
14392	0	-0.182137	8.459466	-0.530800	-0.001826	0.084595	-0.005305	1.549903	1.447563	20.461036
14393	0	-0.194573	8.526613	-0.573955	-0.001953	0.085266	-0.005737	1.550498	1.450083	20.452808
14394	0	-0.174972	8.569202	-0.526203	-0.001756	0.085692	-0.005254	1.558976	1.454420	20.451561
14395	0	-0.151747	8.660807	-0.526492	-0.001526	0.086609	-0.005249	1.577466	1.455641	20.451242
14396	0	-0.143901	8.739972	-0.480903	-0.001449	0.087400	-0.004793	1.595635	1.455205	20.456802
14397	0	-0.083860	8.862252	-0.519954	-0.000854	0.088623	-0.005188	1.607974	1.446877	20.460817
14398	0	-0.104815	8.965843	-0.564747	-0.001067	0.089659	-0.005639	1.615983	1.434632	20.477497
14399	0	-0.145070	9.081965	-0.654311	-0.001465	0.090820	-0.006531	1.628816	1.428985	20.490440
14400	0	-0.221826	9.197748	-0.729985	-0.002230	0.091978	-0.007289	1.639537	1.427042	20.505246
14401	0	-0.224086	9.338290	-0.795003	-0.002258	0.093384	-0.007935	1.655477	1.418091	20.528223
14402	0	-0.269242	9.484430	-0.872130	-0.002711	0.094846	-0.008699	1.679026	1.407761	20.541757
14403	0	-0.217595	9.643385	-0.863033	-0.002197	0.096436	-0.008606	1.705072	1.394951	20.561911
14404	0	-0.225988	9.771147	-0.837820	-0.002276	0.097713	-0.008350	1.734888	1.387889	20.579151
14405	0	-0.211701	9.966840	-0.766095	-0.002136	0.099670	-0.007629	1.768325	1.377951	20.599138
14406	0	-0.171204	10.112890	-0.741437	-0.001732	0.101130	-0.007388	1.795373	1.367581	20.614665
14407	0	-0.193812	10.272108	-0.636988	-0.001953	0.102722	-0.006348	1.817461	1.362716	20.626169
14408	0	-0.226913	10.387811	-0.702337	-0.002290	0.103879	-0.007004	1.836302	1.351954	20.638128
14409	0	-0.261017	10.504095	-0.727641	-0.002625	0.105042	-0.007263	1.847832	1.348261	20.654572
14410	0	-0.221775	10.662618	-0.760316	-0.002230	0.106627	-0.007595	1.853852	1.347498	20.661911
14411	0	-0.261074	10.699418	-0.922549	-0.002625	0.106995	-0.009216	1.860932	1.344934	20.673761
14412	0	-0.270833	10.803047	-1.064033	-0.002719	0.108030	-0.010639	1.859501	1.345984	20.678334
14413	0	-0.261469	10.864229	-1.147956	-0.002625	0.108643	-0.011475	1.862259	1.347724	20.679649
14414	0	-0.277953	10.949601	-1.209845	-0.002789	0.109496	-0.012095	1.862924	1.350510	20.683709
14415	0	-0.261765	10.986282	-1.178559	-0.002625	0.109863	-0.011780	1.866680	1.355398	20.681792
14416	0	-0.254839	11.010594	-1.051645	-0.002550	0.110106	-0.010510	1.870781	1.365567	20.673294
14417	0	-0.280878	11.016816	-0.934152	-0.002808	0.110168	-0.009338	1.871931	1.378826	20.665153
14418	0	-0.226210	11.041227	-0.927631	-0.002261	0.110412	-0.009284	1.861733	1.391853	20.659455
14419	0	-0.195522	10.986463	-0.871056	-0.001953	0.109863	-0.008728	1.841419	1.406136	20.644245
14420	0	-0.195851	10.889095	-0.965472	-0.001958	0.108890	-0.009670	1.822969	1.418714	20.630127
14421	0	-0.183458	10.827867	-1.071839	-0.001831	0.108276	-0.010742	1.795727	1.434188	20.613881
14422	0	-0.233312	10.767196	-1.036680	-0.002327	0.107670	-0.010390	1.768769	1.452525	20.597643
14423	0	-0.269452	10.650744	-0.932327	-0.002686	0.106506	-0.009338	1.750726	1.474009	20.576778
14424	0	-0.277124	10.571672	-0.959090	-0.002765	0.105715	-0.009614	1.723994	1.492804	20.553528
14425	0	-0.232897	10.449405	-0.809089	-0.002319	0.104492	-0.008118	1.692832	1.515370	20.528319
14426	0	-0.204773	10.321518	-0.724114	-0.002033	0.103213	-0.007272	1.657043	1.543633	20.497230
14427	0	-0.171728	10.150299	-0.681121	-0.001709	0.101501	-0.006836	1.627177	1.565154	20.471478
14428	0	-0.174366	10.022448	-0.687749	-0.001726	0.100223	-0.006909	1.588813	1.597290	20.441235
14429	0	-0.165738	9.881756	-0.552208	-0.001648	0.098816	-0.005554	1.549623	1.620751	20.406689
14430	0	-0.247772	9.735598	-0.612340	-0.002460	0.097354	-0.006163	1.501844	1.653372	20.364996
14431	0	-0.251201	9.564438	-0.735226	-0.002502	0.095642	-0.007385	1.460470	1.676625	20.339987
14432	0	-0.277477	9.430534	-0.667521	-0.002766	0.094303	-0.006710	1.416525	1.699638	20.305101
14433	0	-0.270228	9.295816	-0.668476	-0.002686	0.092957	-0.006714	1.379022	1.732101	20.271129
14434	0	-0.230281	9.161865	-0.730058	-0.002293	0.091617	-0.007329	1.341556	1.756456	20.249481
14435	0	-0.178520	9.051661	-0.632232	-0.001770	0.090515	-0.006348	1.307503	1.787486	20.218863
14436	0	-0.126057	8.948101	-0.578368	-0.001251	0.089479	-0.005810	1.271877	1.811346	20.195472
14437	0	-0.092785	8.868523	-0.541135	-0.000916	0.088684	-0.005432	1.242780	1.839113	20.175963
14438	0	-0.125624	8.807667	-0.494281	-0.001245	0.088076	-0.004964	1.213193	1.865038	20.150695
14439	0	-0.128273	8.740322	-0.468319	-0.001282	0.087402	-0.004700	1.189234	1.878223	20.137005
14440	0	-0.140762	8.661095	-0.470766	-0.001407	0.086610	-0.004728	1.159607	1.891168	20.130447
14441	0	-0.122349	8.624354	-0.443800	-0.001221	0.086243	-0.004456	1.133985	1.906648	20.114079
14442	0	-0.147088	8.581720	-0.446645	-0.001471	0.085816	-0.004482	1.110606	1.918726	20.100430
14443	0	-0.152314	8.563299	-0.487197	-0.001526	0.085632	-0.004883	1.093826	1.926608	20.089459
14444	0	-0.109089	8.575597	-0.466802	-0.001094	0.085755	-0.004679	1.077234	1.934084	20.082457
14445	0	-0.145870	8.575473	-0.500094	-0.001465	0.085754	-0.005005	1.069639	1.937313	20.076001
14446	0	-0.205677	8.612088	-0.481221	-0.002064	0.086121	-0.004814	1.064667	1.939389	20.077013
14447	0	-0.169740	8.715858	-0.457475	-0.001709	0.087158	-0.004578	1.058465	1.935419	20.080216
14448	0	-0.204194	8.776853	-0.451613	-0.002052	0.087769	-0.004511	1.062881	1.933098	20.083908
14449	0	-0.163626	8.850077	-0.422042	-0.001648	0.088501	-0.004211	1.072065	1.928962	20.095451
14450	0	-0.143029	8.965957	-0.448077	-0.001442	0.089660	-0.004475	1.077453	1.925114	20.105367
14451	0	-0.114696	9.082009	-0.519470	-0.001160	0.090820	-0.005188	1.083525	1.920182	20.114178
14452	0	-0.184762	9.155196	-0.551118	-0.001867	0.091552	-0.005507	1.085606	1.906628	20.129742
14453	0	-0.199639	9.289548	-0.671962	-0.002014	0.092896	-0.006714	1.090042	1.895991	20.155479
14454	0	-0.238634	9.405365	-0.753286	-0.002405	0.094054	-0.007520	1.103399	1.884436	20.173801
14455	0	-0.254461	9.521421	-0.764368	-0.002563	0.095215	-0.007629	1.117945	1.873128	20.191099
14456	0	-0.214413	9.655482	-0.840547	-0.002159	0.096556	-0.008391	1.132189	1.866814	20.206185
14457	0	-0.211541	9.796002	-0.899248	-0.002136	0.097961	-0.008972	1.153408	1.854170	20.231655
14458	0	-0.195526	9.960506	-0.885117	-0.001972	0.099607	-0.008831	1.174179	1.846184	20.251696
14459	0	-0.169020	10.101203	-0.728356	-0.001709	0.101013	-0.007263	1.194919	1.835948	20.275742
14460	0	-0.196244	10.241410	-0.634907	-0.001977	0.102415	-0.006329	1.215468	1.830560	20.291815
14461	0	-0.236368	10.345405	-0.624093	-0.002380	0.103455	-0.006226	1.230024	1.822888	20.307145
14462	0	-0.263585	10.461202	-0.639125	-0.002652	0.104612	-0.006379	1.240814	1.815839	20.323263
14463	0	-0.231015	10.540753	-0.726878	-0.002319	0.105408	-0.007263	1.244463	1.816756	20.340124
14464	0	-0.241375	10.619999	-0.807396	-0.002423	0.106200	-0.008068	1.248444	1.817465	20.350726
14465	0	-0.255355	10.668929	-0.903796	-0.002563	0.106689	-0.009033	1.251161	1.817872	20.364889
14466	0	-0.246627	10.748216	-1.081444	-0.002482	0.107482	-0.010813	1.250660	1.811907	20.374570
14467	0	-0.273933	10.791021	-0.952291	-0.002747	0.107910	-0.009521	1.249918	1.815212	20.384277
14468	0	-0.297630	10.797078	-1.020011	-0.002976	0.107971	-0.010196	1.252368	1.826063	20.393141
14469	0	-0.286349	10.833687	-1.026099	-0.002869	0.108337	-0.010254	1.257810	1.831500	20.393431
14470	0	-0.285578	10.827427	-0.941696	-0.002859	0.108274	-0.009414	1.259193	1.838817	20.396854
14471	0	-0.250233	10.815441	-0.909292	-0.002502	0.108154	-0.009094	1.255867	1.849458	20.391782
14472	0	-0.200866	10.809369	-0.835575	-0.002014	0.108093	-0.008360	1.249524	1.854410	20.385924
14473	0	-0.164823	10.742248	-0.804847	-0.001648	0.107422	-0.008057	1.238861	1.865460	20.386589
14474	0	-0.177439	10.650813	-0.815186	-0.001771	0.106507	-0.008163	1.224426	1.879832	20.388347
14475	0	-0.245017	10.577528	-0.840328	-0.002441	0.105774	-0.008423	1.201400	1.899929	20.378905
14476	0	-0.228183	10.461868	-0.909784	-0.002276	0.104617	-0.009117	1.178465	1.916329	20.368259
14477	0	-0.281913	10.357756	-0.822444	-0.002808	0.103577	-0.008240	1.159838	1.939587	20.355917
14478	0	-0.234965	10.266274	-0.807762	-0.002342	0.102662	-0.008088	1.146416	1.958368	20.339918
14479	0	-0.233373	10.138010	-0.779910	-0.002319	0.101379	-0.007812	1.129542	1.985122	20.328032
14480	0	-0.199575	10.070836	-0.576163	-0.001982	0.100708	-0.005773	1.115324	2.011830	20.310589
14481	0	-0.178119	9.936597	-0.614950	-0.001770	0.099365	-0.006165	1.096164	2.035365	20.292234
14482	0	-0.156120	9.814630	-0.575163	-0.001549	0.098145	-0.005769	1.074292	2.060603	20.268831
14483	0	-0.178125	9.643630	-0.510897	-0.001770	0.096436	-0.005127	1.051112	2.084740	20.245181
14484	0	-0.204783	9.527790	-0.543525	-0.002037	0.095277	-0.005458	1.022096	2.108362	20.224996
14485	0	-0.196035	9.417866	-0.601805	-0.001953	0.094177	-0.006042	0.990560	2.127657	20.200606
14486	0	-0.228277	9.271513	-0.616215	-0.002274	0.092714	-0.006178	0.969321	2.149434	20.182944
14487	0	-0.226849	9.167531	-0.658128	-0.002258	0.091675	-0.006592	0.954434	2.172434	20.162783
14488	0	-0.204515	9.070006	-0.716835	-0.002035	0.090699	-0.007182	0.935239	2.195280	20.150434
14489	0	-0.153837	9.027134	-0.633981	-0.001526	0.090271	-0.006348	0.923430	2.221349	20.126919
14490	0	-0.155663	8.923363	-0.590008	-0.001551	0.089233	-0.005905	0.915104	2.239267	20.112132
14491	0	-0.152970	8.862320	-0.512310	-0.001526	0.088623	-0.005127	0.908262	2.254529	20.100389
14492	0	-0.141742	8.837871	-0.475490	-0.001411	0.088379	-0.004753	0.908694	2.272629	20.086595
14493	0	-0.128221	8.776850	-0.451757	-0.001282	0.087769	-0.004517	0.908069	2.283454	20.081601
14494	0	-0.128282	8.770651	-0.445887	-0.001284	0.087707	-0.004457	0.908032	2.292557	20.073165
14495	0	-0.091524	8.758538	-0.384696	-0.000916	0.087585	-0.003845	0.908406	2.302291	20.069162
14496	0	-0.109757	8.782865	-0.464252	-0.001099	0.087829	-0.004642	0.906571	2.310912	20.069536
14497	0	-0.146087	8.776856	-0.427378	-0.001465	0.087769	-0.004272	0.906380	2.315767	20.063817
14498	0	-0.132764	8.807270	-0.488909	-0.001335	0.088073	-0.004886	0.908895	2.315942	20.066275
14499	0	-0.170239	8.862270	-0.489132	-0.001709	0.088623	-0.004883	0.917981	2.317324	20.065449
14500	0	-0.193018	8.904899	-0.509319	-0.001941	0.089049	-0.005083	0.929017	2.313583	20.072776
14501	0	-0.200276	8.972123	-0.507842	-0.002014	0.089722	-0.005066	0.942982	2.308818	20.082041
14502	0	-0.210434	9.081855	-0.486656	-0.002113	0.090819	-0.004848	0.965018	2.307218	20.086478
14503	0	-0.175769	9.161281	-0.575642	-0.001770	0.091614	-0.005737	0.986974	2.301570	20.100377
14504	0	-0.136587	9.258667	-0.652305	-0.001379	0.092587	-0.006509	1.002683	2.295152	20.114769
14505	0	-0.175231	9.387069	-0.673783	-0.001770	0.093872	-0.006714	1.030016	2.283400	20.132286
14506	0	-0.190443	9.490400	-0.715689	-0.001918	0.094906	-0.007129	1.062106	2.277067	20.147860
14507	0	-0.236329	9.600653	-0.753533	-0.002380	0.096008	-0.007507	1.093480	2.266645	20.173360
14508	0	-0.263858	9.734533	-0.747212	-0.002651	0.097347	-0.007442	1.126354	2.261587	20.189430
14509	0	-0.230274	9.869173	-0.723640	-0.002319	0.098694	-0.007202	1.164181	2.252048	20.205739
14510	0	-0.203153	9.960277	-0.681382	-0.002043	0.099605	-0.006783	1.197200	2.248709	20.222335
14511	0	-0.188000	10.101112	-0.693047	-0.001892	0.101013	-0.006897	1.233325	2.244533	20.245218
14512	0	-0.179485	10.222749	-0.693197	-0.001807	0.102229	-0.006905	1.262153	2.240211	20.254755
14513	0	-0.181961	10.302581	-0.637580	-0.001831	0.103027	-0.006348	1.291624	2.236874	20.265715
14514	0	-0.228690	10.399880	-0.661171	-0.002296	0.104000	-0.006588	1.315825	2.235716	20.282068
14515	0	-0.261200	10.473507	-0.716408	-0.002625	0.104736	-0.007141	1.339003	2.231486	20.289923
14516	0	-0.295576	10.528075	-0.873024	-0.002966	0.105282	-0.008714	1.354992	2.230029	20.301597
14517	0	-0.255900	10.607767	-0.911216	-0.002563	0.106079	-0.009094	1.372490	2.234707	20.306406
14518	0	-0.249000	10.637882	-0.957698	-0.002494	0.106380	-0.009558	1.391379	2.240102	20.316305
14519	0	-0.238199	10.693238	-0.971755	-0.002380	0.106934	-0.009705	1.403495	2.251144	20.312482
14520	0	-0.214162	10.668507	-1.011322	-0.002140	0.106687	-0.010098	1.418650	2.262132	20.308804
14521	0	-0.250371	10.699323	-0.929314	-0.002502	0.106995	-0.009277	1.433861	2.272752	20.304734
14522	0	-0.305516	10.705168	-0.865205	-0.003055	0.107053	-0.008638	1.446777	2.282647	20.306275
14523	0	-0.299456	10.681097	-0.812357	-0.002991	0.106812	-0.008118	1.451483	2.296062	20.296772
14524	0	-0.233238	10.644314	-0.825425	-0.002328	0.106443	-0.008252	1.452098	2.310114	20.283062
14525	0	-0.171523	10.589567	-0.866970	-0.001709	0.105896	-0.008667	1.453347	2.326057	20.272691
14526	0	-0.148288	10.510172	-0.964707	-0.001478	0.105102	-0.009649	1.449257	2.340238	20.261600
14527	0	-0.214760	10.455346	-0.969950	-0.002136	0.104553	-0.009705	1.442045	2.361563	20.245888
14528	0	-0.241456	10.333250	-0.914301	-0.002403	0.103333	-0.009146	1.437466	2.382936	20.224969
14529	0	-0.276242	10.253882	-0.890902	-0.002747	0.102539	-0.008911	1.433645	2.409464	20.205259
14530	0	-0.254645	10.143944	-0.713335	-0.002534	0.101439	-0.007137	1.427680	2.432817	20.182607
14531	0	-0.226679	10.021993	-0.689122	-0.002258	0.100220	-0.006897	1.419503	2.451722	20.163026
14532	0	-0.149349	9.905999	-0.621349	-0.001482	0.099060	-0.006215	1.415811	2.474371	20.135940
14533	0	-0.184543	9.820574	-0.530189	-0.001831	0.098206	-0.005310	1.404591	2.500522	20.114636
14534	0	-0.174885	9.722935	-0.473431	-0.001738	0.097229	-0.004745	1.389617	2.523463	20.083691
14535	0	-0.184260	9.600873	-0.548174	-0.001831	0.096008	-0.005493	1.374188	2.546634	20.054352
14536	0	-0.229178	9.460491	-0.545960	-0.002281	0.094604	-0.005471	1.358423	2.568653	20.033055
14537	0	-0.214881	9.344545	-0.627303	-0.002136	0.093445	-0.006287	1.340052	2.593086	20.007266
14538	0	-0.205303	9.265279	-0.661546	-0.002040	0.092652	-0.006626	1.325093	2.618190	19.982080
14539	0	-0.196097	9.149227	-0.664270	-0.001953	0.091492	-0.006653	1.310634	2.636849	19.957421
14540	0	-0.203891	9.063837	-0.638301	-0.002030	0.090638	-0.006389	1.301746	2.656494	19.930618
14541	0	-0.178389	8.990448	-0.689736	-0.001770	0.089905	-0.006897	1.300460	2.682831	19.907764
14542	0	-0.155829	8.935428	-0.635077	-0.001554	0.089355	-0.006349	1.301397	2.697687	19.888672
14543	0	-0.177296	8.843981	-0.525018	-0.001770	0.088440	-0.005249	1.301119	2.710365	19.872540
14544	0	-0.165734	8.837757	-0.446498	-0.001655	0.088378	-0.004458	1.307865	2.722712	19.861524
14545	0	-0.146502	8.831765	-0.421597	-0.001465	0.088318	-0.004211	1.311839	2.731922	19.846958
14546	0	-0.116124	8.819476	-0.373445	-0.001161	0.088195	-0.003733	1.312224	2.741578	19.835931
14547	0	-0.085220	8.813461	-0.439815	-0.000854	0.088135	-0.004395	1.314929	2.747399	19.822824
14548	0	-0.102997	8.801170	-0.452588	-0.001034	0.088012	-0.004524	1.315200	2.751039	19.813898
14549	0	-0.158015	8.843981	-0.561919	-0.001587	0.088440	-0.005615	1.318395	2.750826	19.806385
14550	0	-0.205714	8.856066	-0.599760	-0.002062	0.088561	-0.005990	1.326382	2.753153	19.812151
14551	0	-0.200687	8.917195	-0.605103	-0.002014	0.089172	-0.006042	1.335532	2.752212	19.812844
14552	0	-0.168217	8.972008	-0.595187	-0.001695	0.089721	-0.005939	1.350756	2.744622	19.814206
14553	0	-0.176023	9.051416	-0.587737	-0.001770	0.090515	-0.005859	1.371695	2.740592	19.813078
14554	0	-0.186162	9.148823	-0.590958	-0.001873	0.091489	-0.005897	1.386161	2.734614	19.816882
14555	0	-0.175626	9.265073	-0.642170	-0.001770	0.092651	-0.006409	1.400532	2.725833	19.832748
14556	0	-0.191535	9.362502	-0.675733	-0.001925	0.093626	-0.006741	1.419278	2.721692	19.844792
14557	0	-0.193973	9.484759	-0.788936	-0.001953	0.094849	-0.007874	1.436639	2.713905	19.860624
14558	0	-0.190903	9.594304	-0.743979	-0.001926	0.095944	-0.007418	1.461316	2.701414	19.881679
14559	0	-0.230015	9.704416	-0.790061	-0.002319	0.097046	-0.007874	1.491515	2.687090	19.899215
14560	0	-0.214153	9.801684	-0.795598	-0.002159	0.098019	-0.007929	1.521515	2.674799	19.910187
14561	0	-0.230013	9.930290	-0.850435	-0.002319	0.099304	-0.008484	1.543381	2.660979	19.925169
14562	0	-0.220520	10.033756	-0.787620	-0.002220	0.100339	-0.007854	1.566433	2.652048	19.928800
14563	0	-0.224319	10.174449	-0.722257	-0.002258	0.101746	-0.007202	1.587647	2.643056	19.942826
14564	0	-0.245733	10.259611	-0.775198	-0.002472	0.102597	-0.007732	1.607746	2.634809	19.957350
14565	0	-0.224699	10.381991	-0.794940	-0.002258	0.103821	-0.007935	1.622357	2.630366	19.964504
14566	0	-0.198453	10.461037	-0.822414	-0.001992	0.104611	-0.008209	1.636958	2.629947	19.974377
14567	0	-0.182523	10.528504	-0.873659	-0.001831	0.105286	-0.008728	1.644575	2.631613	19.981843
14568	0	-0.211538	10.577146	-0.973082	-0.002125	0.105772	-0.009723	1.651658	2.629483	19.985912
14569	0	-0.267204	10.626209	-1.062471	-0.002686	0.106262	-0.010620	1.654888	2.622996	19.989161
14570	0	-0.259018	10.656615	-1.051226	-0.002598	0.106566	-0.010508	1.658222	2.622880	20.000766
14571	0	-0.292530	10.699467	-0.970550	-0.002930	0.106995	-0.009705	1.657529	2.626116	20.003925
14572	0	-0.273692	10.711545	-1.013720	-0.002738	0.107116	-0.010134	1.659605	2.632819	20.003472
14573	0	-0.225902	10.736113	-0.957907	-0.002258	0.107361	-0.009583	1.654272	2.641335	19.994958
14574	0	-0.232169	10.717796	-0.926790	-0.002321	0.107178	-0.009271	1.649688	2.649576	19.990227
14575	0	-0.220174	10.681187	-0.927226	-0.002197	0.106812	-0.009277	1.642614	2.662067	19.979331
14576	0	-0.221076	10.662915	-0.944170	-0.002207	0.106628	-0.009451	1.631094	2.673984	19.972562
14577	0	-0.232029	10.595811	-0.938705	-0.002319	0.105957	-0.009399	1.616116	2.682639	19.960050
14578	0	-0.281386	10.486131	-0.954671	-0.002810	0.104860	-0.009559	1.601524	2.693959	19.950493
14579	0	-0.250779	10.412707	-0.920254	-0.002502	0.104126	-0.009216	1.584829	2.707398	19.938408
14580	0	-0.258766	10.321330	-0.862526	-0.002575	0.103212	-0.008640	1.566612	2.729079	19.925816
14581	0	-0.226421	10.211312	-0.834434	-0.002258	0.102112	-0.008362	1.545420	2.743273	19.909060
14582	0	-0.185366	10.113816	-0.715077	-0.001842	0.101137	-0.007168	1.524462	2.763618	19.892874
14583	0	-0.202376	10.015994	-0.638616	-0.002014	0.100159	-0.006409	1.497000	2.782438	19.871822
14584	0	-0.186453	9.869676	-0.628378	-0.001850	0.098696	-0.006304	1.472073	2.806935	19.851603
14585	0	-0.159805	9.771878	-0.601536	-0.001587	0.097717	-0.006042	1.438483	2.827790	19.829300
14586	0	-0.192532	9.650117	-0.626464	-0.001915	0.096499	-0.006294	1.401581	2.847759	19.806942
14587	0	-0.202648	9.539955	-0.650351	-0.002014	0.095398	-0.006531	1.367163	2.870118	19.785565
14588	0	-0.223192	9.436496	-0.700001	-0.002222	0.094363	-0.007027	1.333098	2.889506	19.757434
14589	0	-0.196383	9.314119	-0.699564	-0.001953	0.093140	-0.007019	1.302596	2.910047	19.738241
14590	0	-0.186433	9.198448	-0.682614	-0.001853	0.091983	-0.006851	1.269654	2.931510	19.716973
14591	0	-0.165234	9.094397	-0.718112	-0.001648	0.090942	-0.007202	1.241447	2.944310	19.698146
14592	0	-0.197354	9.033483	-0.635131	-0.001962	0.090334	-0.006368	1.218923	2.966659	19.671884
14593	0	-0.177808	8.947846	-0.590410	-0.001770	0.089478	-0.005920	1.196300	2.984370	19.654415
14594	0	-0.161003	8.886879	-0.520436	-0.001603	0.088868	-0.005218	1.177614	3.000654	19.644561
14595	0	-0.159390	8.850149	-0.438162	-0.001587	0.088501	-0.004395	1.159259	3.017056	19.638474
14596	0	-0.160302	8.807431	-0.411243	-0.001601	0.088074	-0.004126	1.140398	3.026856	19.626172
14597	0	-0.103717	8.789117	-0.450607	-0.001038	0.087891	-0.004517	1.124753	3.033765	19.608302
14598	0	-0.109424	8.764807	-0.521931	-0.001099	0.087647	-0.005229	1.110486	3.035172	19.606997
14599	0	-0.109598	8.752505	-0.548348	-0.001099	0.087524	-0.005493	1.096166	3.038821	19.605959
14600	0	-0.133070	8.770885	-0.546989	-0.001338	0.087708	-0.005474	1.089156	3.036335	19.608233
14601	0	-0.139465	8.801309	-0.548916	-0.001404	0.088013	-0.005493	1.082315	3.031479	19.609250
14602	0	-0.180547	8.850132	-0.566572	-0.001813	0.088501	-0.005669	1.077002	3.028816	19.612617
14603	0	-0.170109	8.923350	-0.518880	-0.001709	0.089233	-0.005188	1.076519	3.025603	19.619859
14604	0	-0.156246	8.984396	-0.482269	-0.001572	0.089844	-0.004824	1.073721	3.020734	19.625700
14605	0	-0.121154	9.057618	-0.457985	-0.001221	0.090576	-0.004578	1.075103	3.015849	19.635789
14606	0	-0.106867	9.130774	-0.513241	-0.001081	0.091308	-0.005132	1.074637	3.007693	19.649880
14607	0	-0.144613	9.246843	-0.494618	-0.001465	0.092468	-0.004944	1.076074	2.991161	19.662886
14608	0	-0.172042	9.332273	-0.568524	-0.001733	0.093323	-0.005681	1.079705	2.982683	19.674047
14609	0	-0.229975	9.460438	-0.672221	-0.002319	0.094604	-0.006714	1.088240	2.965858	19.692783
14610	0	-0.251077	9.576309	-0.826209	-0.002523	0.095763	-0.008257	1.092872	2.957883	19.709913
14611	0	-0.254904	9.655685	-0.855791	-0.002563	0.096558	-0.008545	1.106737	2.947963	19.729700
14612	0	-0.233674	9.753138	-0.864678	-0.002352	0.097532	-0.008633	1.121863	2.937514	19.749869
14613	0	-0.230535	9.899795	-0.880485	-0.002319	0.098999	-0.008789	1.138664	2.928374	19.763971
14614	0	-0.203509	10.027685	-0.840980	-0.002048	0.100278	-0.008394	1.155034	2.921081	19.779541
14615	0	-0.224694	10.137889	-0.739571	-0.002258	0.101379	-0.007385	1.165473	2.915011	19.798649
14616	0	-0.204200	10.235363	-0.680647	-0.002053	0.102354	-0.006797	1.174926	2.909015	19.818276
14617	0	-0.175657	10.345409	-0.648140	-0.001770	0.103455	-0.006470	1.186475	2.900669	19.832619
14618	0	-0.191243	10.430733	-0.698331	-0.001926	0.104307	-0.006982	1.186685	2.891889	19.847585
14619	0	-0.218425	10.522472	-0.775363	-0.002197	0.105225	-0.007751	1.187551	2.884366	19.855236
14620	0	-0.191404	10.583531	-0.860942	-0.001927	0.105835	-0.008611	1.184727	2.876658	19.865952
14621	0	-0.218826	10.626230	-0.927837	-0.002197	0.106262	-0.009277	1.184417	2.873699	19.876415
14622	0	-0.247644	10.681190	-1.007158	-0.002484	0.106812	-0.010074	1.180747	2.871958	19.885120
14623	0	-0.274156	10.693360	-1.037723	-0.002747	0.106934	-0.010376	1.180663	2.873133	19.886481
14624	0	-0.303649	10.675005	-1.043625	-0.003042	0.106750	-0.010440	1.175368	2.873536	19.887915
14625	0	-0.243500	10.742209	-0.952073	-0.002441	0.107422	-0.009521	1.173212	2.873250	19.891568
14626	0	-0.218114	10.723928	-0.969887	-0.002185	0.107239	-0.009704	1.166748	2.875671	19.888617
14627	0	-0.164888	10.711744	-0.926867	-0.001648	0.107117	-0.009277	1.156057	2.882990	19.883326
14628	0	-0.171473	10.675235	-0.802662	-0.001711	0.106751	-0.008039	1.140844	2.893464	19.875002
14629	0	-0.213227	10.614171	-0.883216	-0.002136	0.106140	-0.008850	1.120105	2.895500	19.868655
14630	0	-0.256389	10.541186	-0.879711	-0.002556	0.105411	-0.008815	1.099554	2.910463	19.859910
14631	0	-0.287432	10.443261	-0.870874	-0.002869	0.104431	-0.008728	1.077135	2.922934	19.852969
14632	0	-0.264206	10.376435	-0.897341	-0.002636	0.103763	-0.008995	1.051929	2.935713	19.834523
14633	0	-0.251529	10.296713	-0.798101	-0.002502	0.102966	-0.007996	1.034359	2.956107	19.811927
14634	0	-0.235883	10.186935	-0.709763	-0.002345	0.101869	-0.007113	1.016309	2.977810	19.800464
14635	0	-0.196308	10.095331	-0.693834	-0.001953	0.100952	-0.006958	0.992479	2.995333	19.775130
14636	0	-0.149318	9.991651	-0.543424	-0.001485	0.099916	-0.005455	0.967048	3.011385	19.749997
14637	0	-0.183893	9.845075	-0.639034	-0.001831	0.098450	-0.006409	0.944198	3.026797	19.730348
14638	0	-0.185745	9.765956	-0.616420	-0.001847	0.097658	-0.006189	0.913166	3.044994	19.702990
14639	0	-0.166082	9.655893	-0.528209	-0.001648	0.096558	-0.005310	0.878383	3.066678	19.675959
14640	0	-0.211298	9.515814	-0.620510	-0.002102	0.095157	-0.006231	0.845267	3.086153	19.644290
14641	0	-0.227052	9.387315	-0.638860	-0.002258	0.093872	-0.006409	0.819331	3.107107	19.624382
14642	0	-0.210975	9.265447	-0.683877	-0.002100	0.092653	-0.006858	0.794279	3.125083	19.601741
14643	0	-0.201995	9.185933	-0.663143	-0.002014	0.091858	-0.006653	0.766105	3.138212	19.577898
14644	0	-0.166712	9.118905	-0.598902	-0.001659	0.091188	-0.006001	0.750131	3.153927	19.557394
14645	0	-0.189973	9.075972	-0.591118	-0.001892	0.090759	-0.005920	0.737089	3.169576	19.545436
14646	0	-0.154467	8.984444	-0.472843	-0.001541	0.089844	-0.004743	0.717585	3.180203	19.531761
14647	0	-0.128654	8.935613	-0.535899	-0.001282	0.089355	-0.005371	0.700546	3.192386	19.512998
14648	0	-0.141153	8.886755	-0.430281	-0.001413	0.088867	-0.004310	0.690234	3.196184	19.498983
14649	0	-0.152664	8.856245	-0.469112	-0.001526	0.088562	-0.004700	0.677686	3.203205	19.491538
14650	0	-0.146679	8.825687	-0.443858	-0.001467	0.088257	-0.004439	0.675298	3.209267	19.482389
14651	0	-0.177113	8.789074	-0.396422	-0.001770	0.087891	-0.003967	0.670012	3.216657	19.475624
14652	0	-0.170879	8.770770	-0.505815	-0.001712	0.087708	-0.005060	0.666119	3.218538	19.476768
14653	0	-0.152075	8.801275	-0.482248	-0.001526	0.088013	-0.004822	0.665800	3.217700	19.477691
14654	0	-0.151296	8.831784	-0.531343	-0.001516	0.088318	-0.005312	0.666468	3.219142	19.477172
14655	0	-0.158173	8.898887	-0.592756	-0.001587	0.088989	-0.005920	0.674462	3.218283	19.474070
14656	0	-0.162985	8.978161	-0.423311	-0.001638	0.089782	-0.004227	0.681374	3.213151	19.470211
14657	0	-0.152014	9.008726	-0.477457	-0.001526	0.090088	-0.004761	0.697790	3.211558	19.475012
14658	0	-0.193457	9.100115	-0.486004	-0.001942	0.091002	-0.004850	0.708739	3.208289	19.478162
14659	0	-0.133337	9.179610	-0.556933	-0.001343	0.091797	-0.005554	0.726472	3.202259	19.479019
14660	0	-0.149415	9.283224	-0.602130	-0.001508	0.092833	-0.006013	0.735737	3.191191	19.486102
14661	0	-0.175333	9.387140	-0.709311	-0.001770	0.093872	-0.007080	0.750506	3.176626	19.492617
14662	0	-0.221278	9.460130	-0.731028	-0.002225	0.094603	-0.007290	0.774063	3.167704	19.498490
14663	0	-0.249016	9.576290	-0.758840	-0.002502	0.095764	-0.007568	0.796939	3.158872	19.512904
14664	0	-0.234224	9.673632	-0.811993	-0.002356	0.096738	-0.008098	0.822229	3.148925	19.524427
14665	0	-0.230454	9.796012	-0.838114	-0.002319	0.097961	-0.008362	0.843788	3.137518	19.536198
14666	0	-0.197291	9.893381	-0.799292	-0.001985	0.098935	-0.007974	0.865069	3.129740	19.544257
14667	0	-0.200005	10.009617	-0.716587	-0.002014	0.100098	-0.007141	0.892507	3.119273	19.563502
14668	0	-0.197070	10.113034	-0.751553	-0.001986	0.101131	-0.007497	0.912784	3.108143	19.576592
14669	0	-0.212766	10.229360	-0.661507	-0.002136	0.102295	-0.006592	0.937888	3.104048	19.590603
14670	0	-0.204771	10.314542	-0.666029	-0.002058	0.103147	-0.006639	0.959969	3.098074	19.600480
14671	0	-0.248966	10.412515	-0.727937	-0.002502	0.104126	-0.007263	0.976769	3.089549	19.612263
14672	0	-0.228738	10.455030	-0.761758	-0.002294	0.104551	-0.007602	0.993113	3.088264	19.623146
14673	0	-0.237229	10.491862	-0.843528	-0.002380	0.104919	-0.008423	1.005573	3.084915	19.623399
14674	0	-0.198868	10.589322	-0.907118	-0.001998	0.105894	-0.009059	1.017791	3.080433	19.630545
14675	0	-0.219612	10.595582	-1.014476	-0.002197	0.105957	-0.010132	1.030706	3.084575	19.631070
14676	0	-0.243563	10.607518	-0.949998	-0.002439	0.106076	-0.009487	1.043527	3.085764	19.632766
14677	0	-0.237623	10.644424	-0.971740	-0.002380	0.106445	-0.009705	1.056224	3.086489	19.622684
14678	0	-0.279667	10.638169	-0.833633	-0.002800	0.106382	-0.008327	1.065813	3.088302	19.625631
14679	0	-0.262664	10.650612	-0.830306	-0.002625	0.106506	-0.008301	1.067232	3.095865	19.621391
14680	0	-0.232426	10.589458	-0.764047	-0.002324	0.105895	-0.007634	1.072926	3.101315	19.610013
14681	0	-0.189451	10.577357	-0.787778	-0.001892	0.105774	-0.007874	1.076377	3.109171	19.599527
14682	0	-0.202183	10.497971	-0.763478	-0.002020	0.104980	-0.007638	1.071759	3.116539	19.586840
14683	0	-0.275484	10.424799	-0.854298	-0.002747	0.104248	-0.008545	1.068574	3.130682	19.574264
14684	0	-0.264501	10.339266	-0.829518	-0.002642	0.103393	-0.008297	1.065547	3.139483	19.560622
14685	0	-0.281241	10.272216	-0.860449	-0.002808	0.102722	-0.008606	1.062930	3.149907	19.546705
14686	0	-0.239784	10.192757	-0.872546	-0.002391	0.101928	-0.008725	1.062226	3.162744	19.537096
14687	0	-0.226909	10.076852	-0.799912	-0.002258	0.100769	-0.007996	1.065154	3.180036	19.519153
14688	0	-0.179976	9.991338	-0.721078	-0.001792	0.099914	-0.007210	1.065184	3.194129	19.503351
14689	0	-0.190105	9.912092	-0.622566	-0.001892	0.099121	-0.006226	1.064092	3.209758	19.483033
14690	0	-0.186029	9.826565	-0.604001	-0.001849	0.098266	-0.006043	1.058784	3.228047	19.458272
14691	0	-0.196351	9.710693	-0.536735	-0.001953	0.097107	-0.005371	1.053091	3.245740	19.432721
14692	0	-0.186103	9.613079	-0.578181	-0.001852	0.096130	-0.005792	1.039985	3.261779	19.406483
14693	0	-0.184215	9.497118	-0.566473	-0.001831	0.094971	-0.005676	1.024815	3.280409	19.385681
14694	0	-0.186585	9.387336	-0.613387	-0.001854	0.093873	-0.006143	1.012883	3.300062	19.363842
14695	0	-0.166017	9.320126	-0.633606	-0.001648	0.093201	-0.006348	0.997415	3.320123	19.345562
14696	0	-0.174330	9.240813	-0.748289	-0.001734	0.092408	-0.007484	0.994316	3.336752	19.332880
14697	0	-0.183860	9.161366	-0.701846	-0.001831	0.091614	-0.007019	0.992426	3.351067	19.316650
14698	0	-0.203547	9.088018	-0.738530	-0.002029	0.090880	-0.007384	0.992627	3.363532	19.301189
14699	0	-0.214538	9.020983	-0.634644	-0.002136	0.090210	-0.006348	0.990068	3.380108	19.291032
14700	0	-0.185408	9.002557	-0.598327	-0.001850	0.090026	-0.005980	0.993784	3.390121	19.281845
14701	0	-0.159145	8.953814	-0.525504	-0.001587	0.089539	-0.005249	1.000399	3.400958	19.268923
14702	0	-0.141208	8.959823	-0.453777	-0.001413	0.089599	-0.004529	1.010484	3.404444	19.256898
14703	0	-0.140322	8.923305	-0.495029	-0.001404	0.089233	-0.004944	1.017778	3.408628	19.254595
14704	0	-0.134237	8.941530	-0.380312	-0.001342	0.089416	-0.003798	1.023892	3.414308	19.253272
14705	0	-0.152394	8.941622	-0.433994	-0.001526	0.089417	-0.004333	1.031097	3.416763	19.246794
14706	0	-0.176152	8.972042	-0.508654	-0.001767	0.089721	-0.005079	1.039495	3.414357	19.254414
14707	0	-0.170463	8.990451	-0.519424	-0.001709	0.089905	-0.005188	1.046562	3.413592	19.257519
14708	0	-0.157510	9.069687	-0.545334	-0.001578	0.090697	-0.005445	1.055733	3.414232	19.269190
14709	0	-0.164657	9.112421	-0.618376	-0.001648	0.091125	-0.006165	1.079026	3.417282	19.272988
14710	0	-0.169395	9.185424	-0.658456	-0.001707	0.091855	-0.006570	1.096539	3.405737	19.279320
14711	0	-0.163885	9.252828	-0.691274	-0.001648	0.092529	-0.006897	1.115399	3.399326	19.295607
14712	0	-0.162385	9.344096	-0.706614	-0.001630	0.093442	-0.007051	1.132613	3.396796	19.303261
14713	0	-0.169685	9.411530	-0.636444	-0.001709	0.094116	-0.006348	1.152405	3.386724	19.316014
14714	0	-0.222298	9.533257	-0.732010	-0.002234	0.095334	-0.007298	1.178717	3.378855	19.324813
14715	0	-0.230826	9.588477	-0.698182	-0.002319	0.095886	-0.006958	1.206461	3.370357	19.341518
14716	0	-0.234685	9.697946	-0.770162	-0.002358	0.096981	-0.007678	1.233608	3.361500	19.360643
14717	0	-0.212421	9.808196	-0.728747	-0.002136	0.098083	-0.007263	1.261304	3.352175	19.379440
14718	0	-0.216371	9.887167	-0.776146	-0.002173	0.098873	-0.007740	1.285447	3.345671	19.394683
14719	0	-0.200422	10.003538	-0.703960	-0.002014	0.100037	-0.007019	1.308352	3.338884	19.412327
14720	0	-0.223013	10.082546	-0.757513	-0.002238	0.100827	-0.007549	1.337049	3.334276	19.427132
14721	0	-0.231192	10.143885	-0.777427	-0.002319	0.101440	-0.007751	1.362120	3.330557	19.446668
14722	0	-0.229489	10.235122	-0.805695	-0.002305	0.102352	-0.008042	1.377773	3.323887	19.462288
14723	0	-0.237625	10.320940	-0.868064	-0.002380	0.103210	-0.008667	1.392167	3.324009	19.476413
14724	0	-0.218117	10.345038	-0.846921	-0.002190	0.103452	-0.008451	1.412141	3.319290	19.486134
14725	0	-0.231516	10.400315	-0.886007	-0.002319	0.104004	-0.008850	1.422227	3.319255	19.489044
14726	0	-0.224356	10.461141	-0.943161	-0.002251	0.104612	-0.009419	1.434792	3.316148	19.500480
14727	0	-0.243961	10.461332	-0.904454	-0.002441	0.104614	-0.009033	1.446416	3.318772	19.508089
14728	0	-0.261775	10.479488	-0.888097	-0.002622	0.104795	-0.008873	1.454293	3.319042	19.510596
14729	0	-0.220189	10.504064	-0.904206	-0.002197	0.105042	-0.009033	1.463136	3.328572	19.514854
14730	0	-0.233255	10.485615	-0.887132	-0.002329	0.104856	-0.008868	1.465674	3.337039	19.514886
14731	0	-0.244240	10.504122	-0.854819	-0.002441	0.105042	-0.008545	1.468411	3.342588	19.518752
14732	0	-0.244527	10.449088	-0.916568	-0.002444	0.104491	-0.009162	1.471610	3.348082	19.512585
14733	0	-0.220182	10.418689	-0.811802	-0.002197	0.104187	-0.008118	1.471109	3.357487	19.512746
14734	0	-0.214964	10.345420	-0.878244	-0.002146	0.103454	-0.008790	1.461796	3.366130	19.506347
14735	0	-0.250833	10.308836	-0.939803	-0.002502	0.103088	-0.009399	1.459298	3.376905	19.496920
14736	0	-0.270680	10.247739	-0.920825	-0.002698	0.102477	-0.009214	1.451521	3.391053	19.487905
14737	0	-0.244650	10.180704	-0.896622	-0.002441	0.101807	-0.008972	1.443950	3.401074	19.480787
14738	0	-0.258491	10.064746	-0.870769	-0.002574	0.100647	-0.008717	1.432898	3.417732	19.467427
14739	0	-0.226530	10.015916	-0.701009	-0.002258	0.100159	-0.007019	1.421733	3.430105	19.459567
14740	0	-0.179217	9.924451	-0.723869	-0.001784	0.099244	-0.007246	1.412154	3.443498	19.443511
14741	0	-0.184196	9.826750	-0.743176	-0.001831	0.098267	-0.007446	1.394045	3.460473	19.429323
14742	0	-0.161722	9.753598	-0.667089	-0.001609	0.097535	-0.006685	1.375985	3.474668	19.413146
14743	0	-0.189843	9.649725	-0.615215	-0.001892	0.096497	-0.006165	1.360117	3.486602	19.394402
14744	0	-0.172977	9.570499	-0.655267	-0.001722	0.095704	-0.006568	1.340639	3.499816	19.378310
14745	0	-0.214518	9.448322	-0.694447	-0.002136	0.094482	-0.006958	1.323204	3.514879	19.368148
14746	0	-0.209911	9.375200	-0.673186	-0.002093	0.093751	-0.006748	1.302142	3.526184	19.353130
14747	0	-0.201796	9.307975	-0.700289	-0.002014	0.093079	-0.007019	1.281214	3.535045	19.342154
14748	0	-0.214966	9.228743	-0.728645	-0.002144	0.092287	-0.007293	1.272344	3.546339	19.328661
14749	0	-0.202114	9.155339	-0.761969	-0.002014	0.091553	-0.007629	1.259076	3.559062	19.312187
14750	0	-0.185403	9.106585	-0.717517	-0.001845	0.091065	-0.007183	1.248232	3.574072	19.306249
14751	0	-0.201904	9.057682	-0.664259	-0.002014	0.090576	-0.006653	1.234209	3.584359	19.291216
14752	0	-0.196310	9.045542	-0.577241	-0.001963	0.090455	-0.005778	1.225875	3.589068	19.289353
14753	0	-0.177284	9.021017	-0.524441	-0.001770	0.090210	-0.005249	1.218968	3.596888	19.277831
14754	0	-0.171632	9.002691	-0.511686	-0.001715	0.090027	-0.005118	1.216120	3.603087	19.274366
14755	0	-0.158195	9.033250	-0.499793	-0.001587	0.090332	-0.005005	1.206269	3.600967	19.265504
14756	0	-0.151229	9.008858	-0.534725	-0.001516	0.090088	-0.005358	1.192171	3.599823	19.270374
14757	0	-0.164549	9.008839	-0.591355	-0.001648	0.090088	-0.005920	1.182562	3.600752	19.268730
14758	0	-0.200568	9.033252	-0.547319	-0.002009	0.090332	-0.005480	1.173348	3.600043	19.271166
14759	0	-0.206869	9.094259	-0.604153	-0.002075	0.090942	-0.006042	1.171314	3.595869	19.273231
14760	0	-0.168723	9.161414	-0.622080	-0.001697	0.091614	-0.006224	1.166763	3.588194	19.270671
14761	0	-0.121116	9.234631	-0.659187	-0.001221	0.092346	-0.006592	1.166102	3.580370	19.275546
14762	0	-0.161871	9.289567	-0.616575	-0.001629	0.092896	-0.006166	1.165565	3.571801	19.279808
14763	0	-0.139593	9.375009	-0.640913	-0.001404	0.093750	-0.006409	1.165338	3.566117	19.284435
14764	0	-0.180259	9.417716	-0.604874	-0.001816	0.094177	-0.006043	1.171105	3.553932	19.292128
14765	0	-0.194037	9.503153	-0.665959	-0.001953	0.095032	-0.006653	1.178581	3.542487	19.302040
14766	0	-0.216385	9.594641	-0.752259	-0.002172	0.095946	-0.007522	1.179031	3.537348	19.314917
14767	0	-0.212334	9.692346	-0.788159	-0.002136	0.096924	-0.007874	1.187916	3.526190	19.330134
14768	0	-0.215758	9.777696	-0.808157	-0.002172	0.097777	-0.008073	1.197448	3.513916	19.342763
14769	0	-0.236687	9.869371	-0.824533	-0.002380	0.098694	-0.008240	1.203270	3.502327	19.358096
14770	0	-0.215667	9.966879	-0.826294	-0.002171	0.099669	-0.008251	1.216025	3.490333	19.363076
14771	0	-0.224943	10.040210	-0.825108	-0.002258	0.100403	-0.008240	1.228302	3.484192	19.375720
14772	0	-0.210949	10.125492	-0.863705	-0.002119	0.101255	-0.008629	1.236931	3.477340	19.384154
14773	0	-0.200557	10.205061	-0.769492	-0.002014	0.102051	-0.007690	1.241358	3.471572	19.393851
14774	0	-0.259612	10.272128	-0.751989	-0.002607	0.102721	-0.007517	1.243909	3.462877	19.393963
14775	0	-0.194506	10.333287	-0.744358	-0.001953	0.103333	-0.007446	1.240086	3.457745	19.396779
14776	0	-0.247798	10.382126	-0.780453	-0.002487	0.103821	-0.007808	1.235725	3.451399	19.401732
14777	0	-0.212873	10.418760	-0.805106	-0.002136	0.104187	-0.008057	1.228704	3.446930	19.399977
14778	0	-0.230317	10.443249	-0.975144	-0.002305	0.104432	-0.009755	1.223833	3.448633	19.402690
14779	0	-0.237822	10.449270	-0.927210	-0.002380	0.104492	-0.009277	1.217219	3.449963	19.397642
14780	0	-0.225296	10.498105	-0.926063	-0.002254	0.104980	-0.009267	1.209619	3.452014	19.397331
14781	0	-0.212964	10.479799	-0.896643	-0.002136	0.104797	-0.008972	1.202385	3.448425	19.386387
14782	0	-0.242562	10.455492	-0.925932	-0.002429	0.104554	-0.009267	1.193231	3.448291	19.377633
14783	0	-0.226197	10.437083	-0.926847	-0.002258	0.104370	-0.009277	1.182662	3.455897	19.376099
14784	0	-0.207873	10.424972	-0.925299	-0.002083	0.104249	-0.009260	1.173886	3.454957	19.369873
14785	0	-0.213865	10.376051	-0.847418	-0.002136	0.103760	-0.008484	1.162245	3.461157	19.360405
14786	0	-0.268536	10.302928	-0.802667	-0.002690	0.103028	-0.008038	1.149237	3.459224	19.348473
14787	0	-0.262381	10.247922	-0.816397	-0.002625	0.102478	-0.008179	1.131874	3.461979	19.337412
14788	0	-0.232656	10.205381	-0.739973	-0.002318	0.102053	-0.007418	1.110738	3.474732	19.318657
14789	0	-0.250593	10.107512	-0.718825	-0.002502	0.101074	-0.007202	1.093990	3.482273	19.300208
14790	0	-0.221312	10.058811	-0.715578	-0.002205	0.100587	-0.007175	1.070634	3.495206	19.286539
14791	0	-0.189723	9.961026	-0.633217	-0.001892	0.099609	-0.006348	1.051739	3.504799	19.267609
14792	0	-0.160335	9.845311	-0.702736	-0.001597	0.098452	-0.007050	1.024608	3.515216	19.242794
14793	0	-0.195822	9.777934	-0.639160	-0.001953	0.097778	-0.006409	1.003513	3.524799	19.228443
14794	0	-0.214999	9.692600	-0.604943	-0.002147	0.096925	-0.006070	0.977920	3.532321	19.205665
14795	0	-0.232564	9.558259	-0.656731	-0.002319	0.095581	-0.006592	0.947481	3.543381	19.182436
14796	0	-0.209593	9.466985	-0.670427	-0.002089	0.094668	-0.006727	0.918483	3.555728	19.156552
14797	0	-0.202134	9.393471	-0.705673	-0.002014	0.093933	-0.007080	0.888828	3.567794	19.136067
14798	0	-0.178921	9.296072	-0.634235	-0.001784	0.092959	-0.006363	0.862256	3.577260	19.113107
14799	0	-0.147075	9.252998	-0.603060	-0.001465	0.092529	-0.006042	0.846372	3.588058	19.095330
14800	0	-0.166246	9.192083	-0.588233	-0.001660	0.091920	-0.005898	0.826395	3.594186	19.081491
14801	0	-0.171384	9.137016	-0.560516	-0.001709	0.091370	-0.005615	0.812574	3.603807	19.062913
14802	0	-0.202476	9.082109	-0.515382	-0.002024	0.090820	-0.005168	0.793676	3.608733	19.044321
14803	0	-0.189215	9.063780	-0.450467	-0.001892	0.090637	-0.004517	0.777630	3.612416	19.032390
14804	0	-0.183282	8.996771	-0.520966	-0.001832	0.089967	-0.005226	0.755534	3.616983	19.014081
14805	0	-0.152300	8.990538	-0.523960	-0.001526	0.089905	-0.005249	0.742448	3.616816	19.000255
14806	0	-0.188426	8.978381	-0.516817	-0.001886	0.089784	-0.005170	0.739427	3.617571	18.993738
14807	0	-0.146110	8.978315	-0.603691	-0.001465	0.089783	-0.006042	0.731378	3.616173	18.985585
14808	0	-0.169852	8.972183	-0.493191	-0.001702	0.089722	-0.004933	0.728626	3.614772	18.975788
14809	0	-0.176197	9.002697	-0.573793	-0.001770	0.090027	-0.005737	0.728557	3.607919	18.969250
14810	0	-0.174724	9.082052	-0.549400	-0.001755	0.090820	-0.005495	0.726384	3.601827	18.968360
14811	0	-0.152298	9.124725	-0.488946	-0.001526	0.091248	-0.004883	0.734046	3.601516	18.969287
14812	0	-0.163508	9.161255	-0.545211	-0.001642	0.091613	-0.005445	0.741697	3.595909	18.975407
14813	0	-0.139563	9.246821	-0.494704	-0.001404	0.092468	-0.004944	0.744900	3.589109	18.977398
14814	0	-0.125223	9.326067	-0.507763	-0.001266	0.093261	-0.005073	0.750411	3.576063	18.980835
14815	0	-0.139339	9.362768	-0.525618	-0.001404	0.093628	-0.005249	0.758403	3.566611	18.983298
14816	0	-0.180160	9.442058	-0.611895	-0.001810	0.094420	-0.006119	0.757921	3.559633	18.989130
14817	0	-0.206222	9.545862	-0.696692	-0.002075	0.095459	-0.006958	0.768009	3.547451	18.997681
14818	0	-0.197457	9.649507	-0.717062	-0.001988	0.096496	-0.007159	0.780946	3.534407	19.009859
14819	0	-0.243056	9.686189	-0.776615	-0.002441	0.096863	-0.007751	0.797765	3.525063	19.024355
14820	0	-0.216312	9.801871	-0.816210	-0.002175	0.098020	-0.008148	0.813435	3.514220	19.033137
14821	0	-0.212587	9.918119	-0.813191	-0.002136	0.099182	-0.008118	0.829406	3.505722	19.046088
14822	0	-0.210391	9.991154	-0.761578	-0.002116	0.099913	-0.007598	0.849303	3.494953	19.053725
14823	0	-0.231070	10.089003	-0.722016	-0.002319	0.100891	-0.007202	0.869328	3.488469	19.071135
14824	0	-0.235428	10.162016	-0.694467	-0.002363	0.101621	-0.006934	0.880585	3.481654	19.081738
14825	0	-0.231031	10.241647	-0.587205	-0.002319	0.102417	-0.005859	0.894202	3.474706	19.093543
14826	0	-0.241035	10.284184	-0.699550	-0.002423	0.102842	-0.006984	0.906679	3.463532	19.102256
14827	0	-0.225232	10.357628	-0.733147	-0.002258	0.103577	-0.007324	0.914106	3.460140	19.107372
14828	0	-0.224311	10.430732	-0.808339	-0.002247	0.104308	-0.008072	0.926069	3.459228	19.109889
14829	0	-0.255739	10.424799	-0.836436	-0.002563	0.104248	-0.008362	0.928282	3.455823	19.118346
14830	0	-0.242268	10.461334	-0.934562	-0.002430	0.104613	-0.009344	0.929284	3.451055	19.119780
14831	0	-0.256051	10.510193	-0.952904	-0.002563	0.105103	-0.009521	0.936831	3.450917	19.118390
14832	0	-0.243048	10.491678	-0.893653	-0.002436	0.104918	-0.008926	0.947298	3.448416	19.120949
14833	0	-0.256048	10.516337	-0.854835	-0.002563	0.105164	-0.008545	0.950296	3.448182	19.116197
14834	0	-0.206842	10.516223	-0.806957	-0.002069	0.105163	-0.008064	0.955346	3.450101	19.111377
14835	0	-0.189161	10.485859	-0.781002	-0.001892	0.104858	-0.007812	0.951939	3.452664	19.108440
14836	0	-0.171054	10.437002	-0.805283	-0.001709	0.104370	-0.008052	0.952191	3.457380	19.102469
14837	0	-0.195770	10.412607	-0.732167	-0.001953	0.104126	-0.007324	0.948609	3.465471	19.093800
14838	0	-0.209189	10.357675	-0.884259	-0.002085	0.103577	-0.008845	0.944831	3.476285	19.085829
14839	0	-0.263209	10.321081	-0.878262	-0.002625	0.103210	-0.008789	0.937051	3.487649	19.082326
14840	0	-0.288965	10.211241	-0.803464	-0.002884	0.102112	-0.008044	0.925577	3.496988	19.071002
14841	0	-0.256741	10.137929	-0.738535	-0.002563	0.101379	-0.007385	0.924956	3.504413	19.059082
14842	0	-0.221257	10.052440	-0.719468	-0.002206	0.100524	-0.007203	0.914636	3.515080	19.047450
14843	0	-0.208613	9.960931	-0.658930	-0.002075	0.099609	-0.006592	0.911021	3.530686	19.035740
14844	0	-0.167942	9.924229	-0.609483	-0.001670	0.099242	-0.006099	0.905607	3.544789	19.024371
14845	0	-0.190291	9.802245	-0.548955	-0.001892	0.098022	-0.005493	0.900506	3.560599	19.009312
14846	0	-0.222912	9.698411	-0.523448	-0.002219	0.096984	-0.005242	0.890382	3.575496	18.996230
14847	0	-0.214088	9.613060	-0.493735	-0.002136	0.096130	-0.004944	0.881753	3.584251	18.980344
14848	0	-0.197485	9.527639	-0.644638	-0.001964	0.095276	-0.006457	0.867606	3.600707	18.963791
14849	0	-0.189902	9.448267	-0.640305	-0.001892	0.094482	-0.006409	0.859856	3.612056	18.948473
14850	0	-0.179384	9.356718	-0.602477	-0.001784	0.093567	-0.006032	0.850053	3.626690	18.931945
14851	0	-0.159586	9.271274	-0.652384	-0.001587	0.092712	-0.006531	0.840568	3.640631	18.919847
14852	0	-0.149039	9.210197	-0.682210	-0.001483	0.092102	-0.006823	0.838940	3.652659	18.903472
14853	0	-0.146917	9.167521	-0.609641	-0.001465	0.091675	-0.006104	0.829228	3.660997	18.895021
14854	0	-0.142000	9.112538	-0.627337	-0.001413	0.091125	-0.006273	0.828663	3.672265	18.893453
14855	0	-0.165105	9.057588	-0.567997	-0.001648	0.090576	-0.005676	0.832597	3.679122	18.885573
14856	0	-0.159849	9.051371	-0.550717	-0.001594	0.090514	-0.005501	0.839939	3.688253	18.880371
14857	0	-0.177112	9.033177	-0.488727	-0.001770	0.090332	-0.004883	0.844957	3.692569	18.877736
14858	0	-0.171267	9.002560	-0.483668	-0.001712	0.090026	-0.004831	0.851109	3.696541	18.876467
14859	0	-0.152931	9.014846	-0.464658	-0.001526	0.090149	-0.004639	0.860578	3.703776	18.878754
14860	0	-0.165232	9.002450	-0.509106	-0.001656	0.090025	-0.005082	0.871467	3.702459	18.886554
14861	0	-0.176860	9.020967	-0.513247	-0.001770	0.090210	-0.005127	0.877843	3.703505	18.883541
14862	0	-0.206890	9.057482	-0.496393	-0.002072	0.090575	-0.004955	0.888311	3.701924	18.890951
14863	0	-0.194924	9.081980	-0.513750	-0.001953	0.090820	-0.005127	0.901174	3.699795	18.899995
14864	0	-0.169842	9.148902	-0.546791	-0.001701	0.091490	-0.005454	0.918123	3.698894	18.909396
14865	0	-0.115609	9.204035	-0.574863	-0.001160	0.092041	-0.005737	0.931818	3.697226	18.919329
14866	0	-0.157032	9.283165	-0.565587	-0.001580	0.092833	-0.005638	0.953465	3.687717	18.932364
14867	0	-0.194345	9.338317	-0.642068	-0.001953	0.093384	-0.006409	0.967782	3.678692	18.943685
14868	0	-0.180385	9.405242	-0.711815	-0.001812	0.094053	-0.007105	0.983677	3.671730	18.959076
14869	0	-0.182230	9.484751	-0.642784	-0.001831	0.094849	-0.006409	1.006624	3.663946	18.977644
14870	0	-0.211126	9.551582	-0.659176	-0.002119	0.095517	-0.006570	1.032681	3.657387	18.997907
14871	0	-0.206518	9.643437	-0.795143	-0.002075	0.096436	-0.007935	1.052414	3.648502	19.013826
14872	0	-0.205010	9.740714	-0.823930	-0.002055	0.097409	-0.008213	1.082848	3.645421	19.022089
14873	0	-0.218985	9.832602	-0.734816	-0.002197	0.098328	-0.007324	1.110457	3.639616	19.040344
14874	0	-0.199030	9.936005	-0.690713	-0.002000	0.099361	-0.006885	1.136331	3.631334	19.064152
14875	0	-0.200179	10.015748	-0.740499	-0.002014	0.100159	-0.007385	1.158576	3.619982	19.081504
14876	0	-0.234144	10.094806	-0.768992	-0.002356	0.100949	-0.007669	1.181484	3.606773	19.100376
14877	0	-0.249484	10.168332	-0.673558	-0.002502	0.101685	-0.006714	1.205585	3.600842	19.114057
14878	0	-0.254638	10.241278	-0.738746	-0.002548	0.102414	-0.007368	1.226804	3.601498	19.125630
14879	0	-0.207043	10.333100	-0.765130	-0.002075	0.103333	-0.007629	1.250733	3.598940	19.140181
14880	0	-0.187088	10.344951	-0.836296	-0.001883	0.103451	-0.008345	1.270714	3.588849	19.155735
14881	0	-0.176743	10.400262	-0.868299	-0.001770	0.104004	-0.008667	1.287906	3.588754	19.164752
14882	0	-0.249091	10.418219	-0.962757	-0.002498	0.104183	-0.009615	1.301235	3.584084	19.168861
14883	0	-0.274811	10.424696	-0.904527	-0.002747	0.104248	-0.009033	1.314012	3.588498	19.177645
14884	0	-0.250434	10.467161	-0.906800	-0.002506	0.104672	-0.009058	1.324481	3.589133	19.188280
14885	0	-0.256343	10.467433	-0.904440	-0.002563	0.104675	-0.009033	1.336161	3.591734	19.189526
14886	0	-0.238281	10.473346	-0.827415	-0.002380	0.104734	-0.008263	1.348342	3.597067	19.200132
14887	0	-0.238063	10.485786	-0.800261	-0.002380	0.104858	-0.007996	1.355234	3.599963	19.194964
14888	0	-0.208081	10.424595	-0.843830	-0.002076	0.104246	-0.008437	1.356001	3.607717	19.200076
14889	0	-0.195796	10.406462	-0.885277	-0.001953	0.104065	-0.008850	1.358253	3.615566	19.196899
14890	0	-0.215130	10.320941	-0.897773	-0.002147	0.103209	-0.008978	1.357460	3.623197	19.195027
14891	0	-0.251091	10.272200	-0.915482	-0.002502	0.102722	-0.009155	1.356392	3.635169	19.196400
14892	0	-0.312877	10.192788	-0.854295	-0.003130	0.101928	-0.008544	1.354592	3.636350	19.191015
14893	0	-0.293503	10.137932	-0.842183	-0.002930	0.101379	-0.008423	1.352802	3.644882	19.186229
14894	0	-0.270333	10.070701	-0.799206	-0.002697	0.100707	-0.007994	1.350189	3.654600	19.171001
14895	0	-0.214163	9.985347	-0.744540	-0.002136	0.099854	-0.007446	1.348497	3.663359	19.165450
14896	0	-0.185383	9.942535	-0.652610	-0.001842	0.099425	-0.006530	1.343391	3.679056	19.153564
14897	0	-0.177846	9.869394	-0.616063	-0.001770	0.098694	-0.006165	1.338041	3.691504	19.143904
14898	0	-0.197883	9.777839	-0.542017	-0.001970	0.097778	-0.005424	1.332117	3.704271	19.134527
14899	0	-0.184095	9.692437	-0.505200	-0.001831	0.096924	-0.005066	1.314696	3.718797	19.120091
14900	0	-0.198001	9.600985	-0.582046	-0.001973	0.096009	-0.005833	1.299207	3.729654	19.107509
14901	0	-0.183871	9.527642	-0.682629	-0.001831	0.095276	-0.006836	1.286665	3.741377	19.094990
14902	0	-0.203899	9.424014	-0.747448	-0.002030	0.094239	-0.007488	1.268920	3.754239	19.078375
14903	0	-0.202554	9.368963	-0.725146	-0.002014	0.093689	-0.007263	1.253622	3.770555	19.064808
14904	0	-0.197718	9.283572	-0.741940	-0.001976	0.092835	-0.007423	1.247800	3.774402	19.053983
14905	0	-0.214088	9.210212	-0.719991	-0.002136	0.092102	-0.007202	1.244262	3.782620	19.045591
14906	0	-0.220758	9.161390	-0.634171	-0.002207	0.091614	-0.006344	1.240851	3.786101	19.039247
14907	0	-0.177731	9.161376	-0.610158	-0.001770	0.091614	-0.006104	1.237517	3.797733	19.027882
14908	0	-0.160682	9.155154	-0.573609	-0.001602	0.091552	-0.005733	1.239934	3.806066	19.016553
14909	0	-0.158831	9.106458	-0.561270	-0.001587	0.091064	-0.005615	1.235897	3.810355	19.009028
14910	0	-0.128501	9.118636	-0.524696	-0.001285	0.091187	-0.005244	1.238677	3.813303	19.011380
14911	0	-0.146245	9.088147	-0.518659	-0.001465	0.090881	-0.005188	1.236208	3.812734	19.009079
14912	0	-0.188559	9.082021	-0.518845	-0.001887	0.090820	-0.005186	1.238568	3.812942	19.010868
14913	0	-0.225379	9.088163	-0.573453	-0.002258	0.090881	-0.005737	1.234343	3.809680	19.007161
14914	0	-0.224532	9.106452	-0.567210	-0.002250	0.091064	-0.005672	1.234350	3.806568	19.003764
14915	0	-0.231048	9.155274	-0.628981	-0.002319	0.091553	-0.006287	1.237652	3.797910	19.005490
14916	0	-0.180811	9.203965	-0.642287	-0.001814	0.092040	-0.006415	1.246357	3.793126	19.008952
14917	0	-0.133578	9.265091	-0.659963	-0.001343	0.092651	-0.006592	1.255469	3.786868	19.012582
14918	0	-0.132535	9.338155	-0.685743	-0.001329	0.093382	-0.006852	1.261314	3.784258	19.015040
14919	0	-0.163632	9.356664	-0.592761	-0.001648	0.093567	-0.005920	1.269491	3.772372	19.019949
14920	0	-0.216249	9.417615	-0.618618	-0.002174	0.094176	-0.006180	1.276668	3.760231	19.026902
14921	0	-0.237057	9.466533	-0.598847	-0.002380	0.094666	-0.005981	1.284562	3.750662	19.033028
14922	0	-0.198704	9.564089	-0.709999	-0.001995	0.095641	-0.007094	1.290719	3.743402	19.042644
14923	0	-0.188118	9.649684	-0.775087	-0.001892	0.096497	-0.007751	1.289460	3.732883	19.048990
14924	0	-0.222653	9.692346	-0.769720	-0.002237	0.096924	-0.007689	1.298113	3.722565	19.063125
14925	0	-0.206175	9.820504	-0.831032	-0.002075	0.098206	-0.008301	1.308721	3.709347	19.072318
14926	0	-0.240169	9.881351	-0.857435	-0.002415	0.098814	-0.008565	1.319051	3.696716	19.083411
14927	0	-0.255449	9.960846	-0.849737	-0.002563	0.099609	-0.008484	1.334029	3.688816	19.094349
14928	0	-0.217085	10.076665	-0.742219	-0.002180	0.100767	-0.007413	1.344062	3.680624	19.105908
14929	0	-0.242713	10.107398	-0.721038	-0.002441	0.101074	-0.007202	1.352776	3.666767	19.112778
14930	0	-0.258229	10.162270	-0.697847	-0.002596	0.101623	-0.006975	1.355899	3.653703	19.120615
14931	0	-0.206741	10.229505	-0.671425	-0.002075	0.102295	-0.006714	1.355568	3.647293	19.119514
14932	0	-0.223404	10.259989	-0.781878	-0.002243	0.102600	-0.007813	1.360957	3.639562	19.130913
14933	0	-0.225318	10.296675	-0.811347	-0.002258	0.102966	-0.008118	1.355682	3.636183	19.139671
14934	0	-0.260842	10.315061	-0.853639	-0.002615	0.103150	-0.008537	1.353946	3.631193	19.139997
14935	0	-0.237490	10.333276	-0.915398	-0.002380	0.103333	-0.009155	1.351685	3.627331	19.136615
14936	0	-0.286175	10.351575	-0.878448	-0.002858	0.103516	-0.008787	1.347975	3.633504	19.131789
14937	0	-0.249770	10.357697	-0.958044	-0.002502	0.103577	-0.009583	1.344903	3.630443	19.128473
14938	0	-0.225531	10.376000	-0.933062	-0.002250	0.103760	-0.009335	1.339706	3.638710	19.119360
14939	0	-0.188809	10.376037	-0.902711	-0.001892	0.103760	-0.009033	1.332072	3.636421	19.110742
14940	0	-0.255524	10.321183	-0.901710	-0.002556	0.103211	-0.009022	1.326155	3.637904	19.106824
14941	0	-0.213646	10.315045	-0.792102	-0.002136	0.103149	-0.007935	1.310285	3.640375	19.103494
14942	0	-0.232057	10.229738	-0.735076	-0.002320	0.102297	-0.007359	1.300741	3.642932	19.096867
14943	0	-0.219794	10.186904	-0.846729	-0.002197	0.101868	-0.008484	1.281148	3.645769	19.088714
14944	0	-0.201781	10.144322	-0.758472	-0.002016	0.101442	-0.007597	1.266483	3.649927	19.081738
14945	0	-0.207892	10.064774	-0.749601	-0.002075	0.100647	-0.007507	1.252737	3.656337	19.070615
14946	0	-0.208517	10.003822	-0.710943	-0.002083	0.100038	-0.007119	1.240661	3.661220	19.057876
14947	0	-0.263021	9.918317	-0.743037	-0.002625	0.099182	-0.007446	1.221350	3.669933	19.044111
14948	0	-0.203204	9.869669	-0.727832	-0.002026	0.098696	-0.007293	1.203434	3.679521	19.021103
14949	0	-0.226238	9.796265	-0.651095	-0.002258	0.097961	-0.006531	1.179205	3.686554	19.000993
14950	0	-0.184259	9.723186	-0.647654	-0.001840	0.097231	-0.006492	1.160298	3.692275	18.985294
14951	0	-0.195835	9.637524	-0.645724	-0.001953	0.096375	-0.006470	1.144344	3.700718	18.971345
14952	0	-0.166175	9.564437	-0.642526	-0.001658	0.095643	-0.006446	1.118413	3.706888	18.949881
14953	0	-0.189631	9.515513	-0.626528	-0.001892	0.095154	-0.006287	1.091622	3.714179	18.933040
14954	0	-0.202441	9.442478	-0.677280	-0.002023	0.094423	-0.006794	1.064897	3.718308	18.919404
14955	0	-0.201478	9.399538	-0.700227	-0.002014	0.093994	-0.007019	1.043407	3.721121	18.904307
14956	0	-0.202225	9.338670	-0.691021	-0.002016	0.093386	-0.006926	1.023468	3.730726	18.885471
14957	0	-0.146692	9.277428	-0.645719	-0.001465	0.092773	-0.006470	1.007012	3.735398	18.876932
14958	0	-0.159317	9.234801	-0.594290	-0.001592	0.092347	-0.005957	0.988929	3.739403	18.864788
14959	0	-0.115977	9.246931	-0.633241	-0.001160	0.092468	-0.006348	0.969111	3.741630	18.858277
14960	0	-0.134375	9.228676	-0.557495	-0.001344	0.092286	-0.005586	0.954944	3.743791	18.850174
14961	0	-0.200965	9.173666	-0.548112	-0.002014	0.091736	-0.005493	0.939011	3.740322	18.840388
14962	0	-0.188314	9.149310	-0.527863	-0.001884	0.091493	-0.005286	0.928698	3.741992	18.835029
14963	0	-0.164552	9.167526	-0.536399	-0.001648	0.091675	-0.005371	0.918911	3.741094	18.827189
14964	0	-0.164255	9.143112	-0.461649	-0.001643	0.091431	-0.004625	0.907088	3.742406	18.824406
14965	0	-0.158068	9.173659	-0.603267	-0.001587	0.091736	-0.006042	0.894059	3.736695	18.821248
14966	0	-0.150557	9.216440	-0.559234	-0.001513	0.092164	-0.005596	0.888680	3.728904	18.822715
14967	0	-0.194659	9.234683	-0.542362	-0.001953	0.092346	-0.005432	0.877311	3.722888	18.821105
14968	0	-0.174609	9.271371	-0.529144	-0.001758	0.092713	-0.005294	0.873568	3.710716	18.821630
14969	0	-0.170159	9.362795	-0.604424	-0.001709	0.093628	-0.006042	0.874944	3.703725	18.822690
14970	0	-0.150527	9.387187	-0.550208	-0.001512	0.093872	-0.005497	0.880649	3.698031	18.834268
14971	0	-0.157891	9.484866	-0.561706	-0.001587	0.094849	-0.005615	0.882126	3.690381	18.835174
14972	0	-0.186221	9.521519	-0.586225	-0.001877	0.095215	-0.005863	0.880302	3.674822	18.839253
14973	0	-0.187893	9.594743	-0.598302	-0.001892	0.095947	-0.005981	0.881568	3.661118	18.845562
14974	0	-0.190896	9.655806	-0.628929	-0.001927	0.096558	-0.006290	0.879599	3.641305	18.852808
14975	0	-0.218560	9.716791	-0.671849	-0.002197	0.097168	-0.006714	0.884503	3.629605	18.864988
14976	0	-0.216632	9.802158	-0.715214	-0.002174	0.098022	-0.007151	0.885612	3.622229	18.872032
14977	0	-0.212538	9.857203	-0.750715	-0.002136	0.098572	-0.007507	0.884887	3.611742	18.883602
14978	0	-0.192051	9.936502	-0.733016	-0.001932	0.099365	-0.007324	0.891101	3.600360	18.888803
14979	0	-0.206663	10.009733	-0.678233	-0.002075	0.100098	-0.006775	0.899101	3.592566	18.902456
14980	0	-0.205266	10.064553	-0.740859	-0.002058	0.100646	-0.007401	0.907714	3.588472	18.909523
14981	0	-0.219004	10.119610	-0.714595	-0.002197	0.101196	-0.007141	0.912712	3.582323	18.923408
14982	0	-0.223653	10.180540	-0.752398	-0.002244	0.101806	-0.007518	0.919103	3.575957	18.934669
14983	0	-0.212552	10.229506	-0.720337	-0.002136	0.102295	-0.007202	0.919807	3.565955	18.938643
14984	0	-0.204675	10.247844	-0.720124	-0.002054	0.102478	-0.007205	0.914914	3.559582	18.941117
14985	0	-0.206977	10.296653	-0.744470	-0.002075	0.102966	-0.007446	0.912429	3.555503	18.944346
14986	0	-0.224471	10.314937	-0.768906	-0.002248	0.103149	-0.007688	0.913438	3.554017	18.950299
14987	0	-0.212718	10.339368	-0.787432	-0.002136	0.103394	-0.007874	0.913600	3.545942	18.951424
14988	0	-0.235971	10.321061	-0.824058	-0.002363	0.103210	-0.008242	0.911775	3.544020	18.956687
14989	0	-0.225675	10.333308	-0.853851	-0.002258	0.103333	-0.008545	0.903886	3.544137	18.952437
14990	0	-0.225246	10.315094	-0.822101	-0.002255	0.103150	-0.008227	0.896153	3.542736	18.953339
14991	0	-0.243983	10.290585	-0.866060	-0.002441	0.102905	-0.008667	0.888318	3.542819	18.950743
14992	0	-0.232217	10.247927	-0.822211	-0.002316	0.102479	-0.008227	0.881804	3.551050	18.949489
14993	0	-0.219723	10.217296	-0.860470	-0.002197	0.102173	-0.008606	0.879723	3.552843	18.949626
14994	0	-0.238301	10.186855	-0.792060	-0.002380	0.101868	-0.007933	0.865387	3.557602	18.942567
14995	0	-0.201862	10.125755	-0.719773	-0.002014	0.101257	-0.007202	0.859639	3.564501	18.939952
14996	0	-0.197063	10.095222	-0.694609	-0.001963	0.100952	-0.006949	0.855106	3.575404	18.935440
14997	0	-0.171260	10.009820	-0.676598	-0.001709	0.100098	-0.006775	0.844102	3.581417	18.932260
14998	0	-0.196652	9.936657	-0.675051	-0.001961	0.099366	-0.006758	0.834906	3.589911	18.921350
14999	0	-0.220134	9.875540	-0.670498	-0.002197	0.098755	-0.006714	0.823780	3.596485	18.911528
15000	0	-0.239422	9.832810	-0.650473	-0.002389	0.098328	-0.006514	0.812737	3.604480	18.903224
15001	0	-0.232571	9.729085	-0.639406	-0.002319	0.097290	-0.006409	0.794783	3.613849	18.896924
15002	0	-0.203216	9.668110	-0.618833	-0.002028	0.096681	-0.006197	0.783757	3.621230	18.888981
15003	0	-0.159035	9.606949	-0.585594	-0.001587	0.096069	-0.005859	0.778836	3.627234	18.883595
15004	0	-0.159890	9.570367	-0.608717	-0.001595	0.095703	-0.006097	0.766520	3.634310	18.880816
15005	0	-0.189639	9.478811	-0.584975	-0.001892	0.094788	-0.005859	0.753968	3.641388	18.866793
15006	0	-0.166326	9.393360	-0.595365	-0.001657	0.093933	-0.005963	0.741284	3.651440	18.858391
15007	0	-0.183346	9.362845	-0.640040	-0.001831	0.093628	-0.006409	0.730415	3.656206	18.851555
15008	0	-0.238381	9.295674	-0.577950	-0.002385	0.092957	-0.005782	0.726438	3.656432	18.844394
15009	0	-0.177185	9.283447	-0.579786	-0.001770	0.092834	-0.005798	0.725051	3.660540	18.836832
15010	0	-0.177348	9.197897	-0.555428	-0.001774	0.091979	-0.005553	0.725408	3.661974	18.822623
15011	0	-0.158740	9.204082	-0.561826	-0.001587	0.092041	-0.005615	0.728311	3.664434	18.813950
15012	0	-0.188978	9.167359	-0.593246	-0.001894	0.091674	-0.005927	0.734472	3.661004	18.817265
15013	0	-0.183000	9.167434	-0.580604	-0.001831	0.091675	-0.005798	0.743501	3.661516	18.818081
15014	0	-0.201119	9.161271	-0.532850	-0.002012	0.091613	-0.005326	0.745727	3.661999	18.820766
15015	0	-0.182756	9.143042	-0.482771	-0.001831	0.091431	-0.004822	0.752539	3.659450	18.821119
15016	0	-0.151395	9.185670	-0.459681	-0.001519	0.091857	-0.004590	0.760418	3.654693	18.824772
15017	0	-0.145974	9.197974	-0.488883	-0.001465	0.091980	-0.004883	0.767400	3.650110	18.830140
15018	0	-0.151393	9.246697	-0.545098	-0.001516	0.092467	-0.005445	0.775004	3.648893	18.842509
15019	0	-0.170373	9.259009	-0.574270	-0.001709	0.092590	-0.005737	0.781173	3.644184	18.848936
15020	0	-0.175527	9.332109	-0.582244	-0.001760	0.093322	-0.005810	0.796234	3.640742	18.857077
15021	0	-0.212969	9.368835	-0.635889	-0.002136	0.093689	-0.006348	0.809519	3.634578	18.869485
15022	0	-0.223943	9.405251	-0.632310	-0.002246	0.094053	-0.006310	0.825540	3.628510	18.875094
15023	0	-0.206819	9.496997	-0.575197	-0.002075	0.094971	-0.005737	0.842794	3.621813	18.886241
15024	0	-0.181170	9.533406	-0.681927	-0.001818	0.095335	-0.006804	0.860203	3.616461	18.897816
15025	0	-0.188581	9.625145	-0.691250	-0.001892	0.096252	-0.006897	0.878198	3.610819	18.904675
15026	0	-0.175013	9.685855	-0.731483	-0.001758	0.096860	-0.007295	0.901833	3.603887	18.925499
15027	0	-0.200910	9.765494	-0.679530	-0.002014	0.097656	-0.006775	0.925535	3.599779	18.946164
15028	0	-0.235990	9.826178	-0.768766	-0.002371	0.098263	-0.007671	0.944167	3.588975	18.961787
15029	0	-0.231282	9.918115	-0.727858	-0.002319	0.099182	-0.007263	0.961605	3.583314	18.978096
15030	0	-0.217972	9.972754	-0.779775	-0.002185	0.099729	-0.007783	0.978184	3.579266	18.988204
15031	0	-0.200693	10.046271	-0.770748	-0.002014	0.100464	-0.007690	0.997243	3.572888	18.998137
15032	0	-0.211102	10.125341	-0.737706	-0.002122	0.101254	-0.007360	1.016806	3.562400	19.012842
15033	0	-0.200737	10.150055	-0.733871	-0.002014	0.101501	-0.007324	1.032768	3.556536	19.024477
15034	0	-0.193753	10.198576	-0.755272	-0.001940	0.101987	-0.007537	1.050085	3.555781	19.032561
15035	0	-0.219050	10.247692	-0.776803	-0.002197	0.102478	-0.007751	1.068197	3.550027	19.046969
15036	0	-0.211665	10.271822	-0.841008	-0.002123	0.102719	-0.008395	1.084318	3.544886	19.054713
15037	0	-0.219467	10.296531	-0.861859	-0.002197	0.102966	-0.008606	1.097842	3.543774	19.055823
15038	0	-0.237277	10.326756	-0.834057	-0.002376	0.103269	-0.008327	1.112907	3.542390	19.061212
15039	0	-0.243923	10.339269	-0.855602	-0.002441	0.103394	-0.008545	1.124709	3.541745	19.066050
15040	0	-0.243423	10.326904	-0.814844	-0.002438	0.103270	-0.008141	1.132981	3.539787	19.073480
15041	0	-0.189175	10.357580	-0.812873	-0.001892	0.103577	-0.008118	1.144645	3.541121	19.073663
15042	0	-0.213965	10.326876	-0.796717	-0.002136	0.103270	-0.007957	1.154978	3.546639	19.079574
15043	0	-0.201762	10.266057	-0.788001	-0.002014	0.102661	-0.007874	1.161458	3.552132	19.072865
15044	0	-0.171953	10.271970	-0.758865	-0.001717	0.102720	-0.007582	1.168646	3.557072	19.073142
15045	0	-0.195471	10.211164	-0.793642	-0.001953	0.102112	-0.007935	1.170057	3.560504	19.070272
15046	0	-0.220724	10.162254	-0.781514	-0.002201	0.101623	-0.007816	1.167985	3.569058	19.059877
15047	0	-0.256897	10.089096	-0.823986	-0.002563	0.100891	-0.008240	1.167393	3.576841	19.048882
15048	0	-0.233513	10.076800	-0.787435	-0.002331	0.100768	-0.007874	1.166514	3.583387	19.040976
15049	0	-0.232770	9.979221	-0.799653	-0.002319	0.099792	-0.007996	1.166881	3.594564	19.032516
15050	0	-0.228446	9.924200	-0.769233	-0.002275	0.099242	-0.007692	1.166196	3.606541	19.024151
15051	0	-0.196129	9.857158	-0.659236	-0.001953	0.098572	-0.006592	1.166097	3.617741	19.014460
15052	0	-0.173625	9.802120	-0.659568	-0.001726	0.098022	-0.006594	1.167623	3.631229	19.003077
15053	0	-0.165497	9.741200	-0.616436	-0.001648	0.097412	-0.006165	1.166561	3.641233	18.993197
15054	0	-0.179033	9.667840	-0.629002	-0.001784	0.096679	-0.006287	1.169902	3.650043	18.988090
15055	0	-0.189538	9.588616	-0.640884	-0.001892	0.095886	-0.006409	1.169248	3.655677	18.978003
15056	0	-0.214891	9.509214	-0.628064	-0.002143	0.095092	-0.006288	1.159991	3.664630	18.962173
15057	0	-0.183867	9.436049	-0.640451	-0.001831	0.094360	-0.006409	1.154060	3.675552	18.952481
15058	0	-0.185424	9.375001	-0.700941	-0.001847	0.093750	-0.007011	1.150774	3.685649	18.941870
15059	0	-0.195847	9.326178	-0.683360	-0.001953	0.093262	-0.006836	1.147082	3.693818	18.931201
15060	0	-0.196701	9.259067	-0.670464	-0.001965	0.092590	-0.006710	1.139568	3.698458	18.920337
15061	0	-0.177690	9.246827	-0.665093	-0.001770	0.092468	-0.006653	1.136451	3.708583	18.912088
15062	0	-0.160293	9.191866	-0.640946	-0.001601	0.091919	-0.006406	1.140300	3.712340	18.905053
15063	0	-0.165360	9.173566	-0.567755	-0.001648	0.091736	-0.005676	1.141153	3.721085	18.899069
15064	0	-0.154155	9.173456	-0.543937	-0.001537	0.091735	-0.005435	1.145888	3.728036	18.891501
15065	0	-0.176717	9.149137	-0.513383	-0.001770	0.091492	-0.005127	1.153769	3.726181	18.887989
15066	0	-0.145821	9.155160	-0.484012	-0.001460	0.091552	-0.004836	1.158071	3.725551	18.884474
15067	0	-0.182682	9.149154	-0.500931	-0.001831	0.091492	-0.005005	1.162814	3.721970	18.877651
15068	0	-0.169980	9.203969	-0.514374	-0.001701	0.092040	-0.005136	1.171149	3.721665	18.875047
15069	0	-0.194999	9.173555	-0.592600	-0.001953	0.091736	-0.005920	1.177480	3.719357	18.873429
15070	0	-0.225487	9.222244	-0.563772	-0.002253	0.092223	-0.005627	1.190554	3.723815	18.873697
15071	0	-0.194538	9.277274	-0.593385	-0.001953	0.092773	-0.005920	1.206487	3.715867	18.876262
15072	0	-0.169079	9.289299	-0.656777	-0.001694	0.092894	-0.006558	1.217443	3.713835	18.877322
15073	0	-0.164034	9.362736	-0.702844	-0.001648	0.093628	-0.007019	1.228478	3.706153	18.884481
15074	0	-0.199243	9.417454	-0.705061	-0.001999	0.094175	-0.007038	1.243168	3.699891	18.890821
15075	0	-0.206723	9.472591	-0.666463	-0.002075	0.094727	-0.006653	1.257052	3.691820	18.902002
15076	0	-0.205209	9.563976	-0.705087	-0.002060	0.095640	-0.007043	1.266019	3.684011	18.904747
15077	0	-0.194601	9.594650	-0.654410	-0.001953	0.095947	-0.006531	1.281498	3.677053	18.913667
15078	0	-0.205488	9.692133	-0.699563	-0.002061	0.096922	-0.006986	1.292834	3.671519	18.925136
15079	0	-0.218470	9.710616	-0.800839	-0.002197	0.097107	-0.007996	1.307464	3.658385	18.935903
15080	0	-0.234667	9.795858	-0.870670	-0.002356	0.097960	-0.008694	1.322214	3.649704	18.943819
15081	0	-0.249454	9.869280	-0.740195	-0.002502	0.098694	-0.007385	1.341056	3.642114	18.950978
15082	0	-0.229927	9.923957	-0.828421	-0.002304	0.099240	-0.008274	1.352234	3.638177	18.958653
15083	0	-0.225330	10.003519	-0.831932	-0.002258	0.100037	-0.008301	1.373111	3.634121	18.975750
15084	0	-0.199596	10.107037	-0.756097	-0.002005	0.101071	-0.007545	1.390288	3.625874	18.987035
15085	0	-0.206919	10.162277	-0.794596	-0.002075	0.101624	-0.007935	1.402694	3.620686	18.996032
15086	0	-0.199554	10.223126	-0.821236	-0.002003	0.102232	-0.008202	1.414166	3.614210	18.998301
15087	0	-0.230957	10.235584	-0.775588	-0.002319	0.102356	-0.007751	1.418565	3.604851	19.004126
15088	0	-0.248094	10.247696	-0.873963	-0.002483	0.102477	-0.008738	1.420179	3.603640	19.002668
15089	0	-0.231550	10.296604	-0.861025	-0.002319	0.102966	-0.008606	1.424340	3.600908	19.006436
15090	0	-0.254857	10.296543	-0.922734	-0.002557	0.102965	-0.009226	1.425415	3.593328	19.011635
15091	0	-0.249685	10.296635	-0.897326	-0.002502	0.102966	-0.008972	1.425978	3.588614	19.013105
15092	0	-0.236643	10.308865	-0.903387	-0.002370	0.103088	-0.009036	1.422818	3.586245	19.007400
15093	0	-0.249529	10.314984	-0.835869	-0.002502	0.103149	-0.008362	1.418759	3.579858	19.009721
15094	0	-0.230761	10.321075	-0.841300	-0.002306	0.103210	-0.008417	1.413518	3.583159	19.008377
15095	0	-0.213756	10.302740	-0.787241	-0.002136	0.103027	-0.007874	1.411649	3.586154	19.006759
15096	0	-0.207816	10.278385	-0.835187	-0.002078	0.102783	-0.008360	1.402112	3.587798	19.008757
15097	0	-0.214045	10.192944	-0.908513	-0.002136	0.101929	-0.009094	1.391114	3.593917	19.001074
15098	0	-0.226607	10.192998	-0.821795	-0.002267	0.101930	-0.008222	1.386261	3.594470	18.998127
15099	0	-0.244076	10.113604	-0.816918	-0.002441	0.101135	-0.008179	1.374640	3.595172	18.983328
15100	0	-0.244281	10.077088	-0.821014	-0.002440	0.100770	-0.008222	1.360820	3.599276	18.974390
15101	0	-0.250631	9.991508	-0.829329	-0.002502	0.099915	-0.008301	1.351514	3.605114	18.967739
15102	0	-0.202537	9.967106	-0.729999	-0.002022	0.099670	-0.007310	1.339258	3.610735	18.954556
15103	0	-0.183314	9.875538	-0.719475	-0.001831	0.098755	-0.007202	1.329755	3.614667	18.941895
15104	0	-0.178249	9.826739	-0.674713	-0.001775	0.098267	-0.006761	1.313105	3.625201	18.927089
15105	0	-0.207608	9.747407	-0.682240	-0.002075	0.097473	-0.006836	1.296438	3.627773	18.921419
15106	0	-0.189546	9.668183	-0.617995	-0.001894	0.096681	-0.006199	1.272978	3.631167	18.905147
15107	0	-0.189599	9.619235	-0.657695	-0.001892	0.096191	-0.006592	1.254483	3.637340	18.898114
15108	0	-0.190567	9.570504	-0.666907	-0.001901	0.095704	-0.006684	1.235429	3.644819	18.890036
15109	0	-0.220138	9.472778	-0.736837	-0.002197	0.094727	-0.007385	1.214165	3.651198	18.878838
15110	0	-0.196654	9.424142	-0.715119	-0.001962	0.094240	-0.007169	1.192059	3.658518	18.876024
15111	0	-0.201892	9.375072	-0.725258	-0.002014	0.093750	-0.007263	1.178264	3.665722	18.866402
15112	0	-0.220763	9.277540	-0.667866	-0.002207	0.092774	-0.006693	1.159960	3.668216	18.860299
15113	0	-0.189176	9.283533	-0.670207	-0.001892	0.092834	-0.006714	1.144684	3.669282	18.856648
15114	0	-0.183639	9.271381	-0.631662	-0.001831	0.092713	-0.006325	1.133753	3.677358	18.843337
15115	0	-0.164873	9.210255	-0.597360	-0.001648	0.092102	-0.005981	1.123198	3.679839	18.836686
15116	0	-0.165214	9.185846	-0.589590	-0.001650	0.091858	-0.005905	1.110978	3.684165	18.832243
15117	0	-0.133765	9.204136	-0.524433	-0.001343	0.092041	-0.005249	1.104201	3.679397	18.822605
15118	0	-0.175434	9.210263	-0.541576	-0.001760	0.092102	-0.005424	1.093786	3.673278	18.820425
15119	0	-0.176147	9.173661	-0.609436	-0.001770	0.091736	-0.006104	1.081592	3.664091	18.814985
15120	0	-0.192671	9.216486	-0.613738	-0.001937	0.092164	-0.006146	1.069686	3.652880	18.814719
15121	0	-0.195128	9.222463	-0.585190	-0.001953	0.092224	-0.005859	1.059652	3.652064	18.810207
15122	0	-0.145640	9.228629	-0.627098	-0.001462	0.092286	-0.006272	1.057513	3.646589	18.816435
15123	0	-0.194797	9.283498	-0.621963	-0.001953	0.092834	-0.006226	1.049598	3.641677	18.820424
15124	0	-0.175434	9.314110	-0.663602	-0.001760	0.093141	-0.006641	1.042409	3.635580	18.820380
15125	0	-0.151600	9.375022	-0.561422	-0.001526	0.093750	-0.005615	1.040633	3.624928	18.825251
15126	0	-0.155869	9.448261	-0.646734	-0.001568	0.094482	-0.006468	1.039516	3.615277	18.832456
15127	0	-0.194186	9.466584	-0.591911	-0.001953	0.094666	-0.005920	1.037466	3.603042	18.842271
15128	0	-0.210986	9.552034	-0.615927	-0.002114	0.095520	-0.006163	1.032975	3.599122	18.853948
15129	0	-0.164237	9.588630	-0.567666	-0.001648	0.095886	-0.005676	1.032843	3.593870	18.858979
15130	0	-0.193417	9.655779	-0.610440	-0.001943	0.096558	-0.006104	1.032106	3.585244	18.858398
15131	0	-0.182149	9.722922	-0.750684	-0.001831	0.097229	-0.007507	1.031241	3.575545	18.875694
15132	0	-0.204582	9.790037	-0.775346	-0.002056	0.097900	-0.007751	1.034103	3.564951	18.880146
15133	0	-0.200362	9.863339	-0.841861	-0.002014	0.098633	-0.008423	1.028862	3.554408	18.898032
15134	0	-0.228502	9.906108	-0.817405	-0.002298	0.099061	-0.008171	1.031765	3.540519	18.904395
15135	0	-0.224997	9.967037	-0.732737	-0.002258	0.099670	-0.007324	1.034871	3.532400	18.913787
15136	0	-0.211152	10.021863	-0.794531	-0.002120	0.100219	-0.007941	1.039084	3.524203	18.926136
15137	0	-0.170221	10.076918	-0.769010	-0.001709	0.100769	-0.007690	1.038178	3.517938	18.930953
15138	0	-0.181042	10.137943	-0.732556	-0.001818	0.101379	-0.007324	1.039348	3.511157	18.944967
15139	0	-0.206934	10.174586	-0.713918	-0.002075	0.101746	-0.007141	1.036566	3.505966	18.946665
15140	0	-0.224058	10.217306	-0.780775	-0.002247	0.102173	-0.007809	1.034936	3.500340	18.948293
15141	0	-0.218722	10.260016	-0.744832	-0.002197	0.102600	-0.007446	1.036672	3.490547	18.953872
15142	0	-0.204593	10.272279	-0.836118	-0.002055	0.102722	-0.008367	1.030143	3.481718	18.963560
15143	0	-0.206784	10.266200	-0.816968	-0.002075	0.102661	-0.008179	1.019425	3.474895	18.962182
15144	0	-0.206188	10.260187	-0.937312	-0.002061	0.102601	-0.009382	1.008655	3.477348	18.963506
15145	0	-0.243851	10.241781	-0.823042	-0.002441	0.102417	-0.008240	0.997716	3.475527	18.970626
15146	0	-0.237557	10.241863	-0.864079	-0.002376	0.102418	-0.008649	0.988068	3.476817	18.968258
15147	0	-0.244206	10.217338	-0.872161	-0.002441	0.102173	-0.008728	0.980199	3.478780	18.962021
15148	0	-0.219487	10.223461	-0.785294	-0.002199	0.102234	-0.007861	0.970378	3.475296	18.959494
15149	0	-0.206908	10.174585	-0.750564	-0.002075	0.101746	-0.007507	0.967805	3.469751	18.954526
15150	0	-0.218737	10.131920	-0.675897	-0.002186	0.101318	-0.006772	0.952371	3.472878	18.949296
15151	0	-0.226331	10.083055	-0.652178	-0.002258	0.100830	-0.006531	0.941525	3.479950	18.943859
15152	0	-0.202961	10.022039	-0.674644	-0.002025	0.100220	-0.006758	0.927973	3.486985	18.940335
15153	0	-0.207592	9.991508	-0.768337	-0.002075	0.099915	-0.007690	0.919147	3.489077	18.931577
15154	0	-0.226406	9.906086	-0.687082	-0.002260	0.099060	-0.006884	0.903701	3.494874	18.928165
15155	0	-0.189122	9.857252	-0.694768	-0.001892	0.098572	-0.006958	0.890954	3.495187	18.920177
15156	0	-0.213974	9.820758	-0.692156	-0.002135	0.098207	-0.006938	0.871044	3.501696	18.908701
15157	0	-0.183144	9.759587	-0.609297	-0.001831	0.097595	-0.006104	0.857967	3.503542	18.900202
15158	0	-0.190003	9.692528	-0.656148	-0.001893	0.096925	-0.006571	0.846061	3.513108	18.886480
15159	0	-0.165391	9.643613	-0.554230	-0.001648	0.096436	-0.005554	0.831197	3.521606	18.880863
15160	0	-0.172646	9.564377	-0.557839	-0.001721	0.095643	-0.005592	0.813657	3.529117	18.870757
15161	0	-0.165359	9.509325	-0.529973	-0.001648	0.095093	-0.005310	0.800375	3.537359	18.858532
15162	0	-0.202669	9.472715	-0.540139	-0.002026	0.094727	-0.005412	0.786551	3.540106	18.839764
15163	0	-0.159109	9.411702	-0.596765	-0.001587	0.094116	-0.005981	0.768925	3.546541	18.830219
15164	0	-0.196520	9.375135	-0.564178	-0.001962	0.093751	-0.005650	0.758632	3.552184	18.820352
15165	0	-0.170851	9.344525	-0.585278	-0.001709	0.093445	-0.005859	0.749711	3.552963	18.809450
15166	0	-0.183185	9.289573	-0.572073	-0.001830	0.092896	-0.005725	0.743876	3.556472	18.806980
15167	0	-0.170719	9.301804	-0.524146	-0.001709	0.093018	-0.005249	0.733805	3.555659	18.798765
15168	0	-0.176437	9.271267	-0.529194	-0.001767	0.092712	-0.005296	0.728360	3.553602	18.793398
15169	0	-0.115831	9.277369	-0.518373	-0.001160	0.092773	-0.005188	0.722501	3.553271	18.795671
15170	0	-0.146306	9.265164	-0.462564	-0.001463	0.092651	-0.004631	0.715211	3.554773	18.796034
15171	0	-0.152319	9.246833	-0.506553	-0.001526	0.092468	-0.005066	0.714051	3.552792	18.793789
15172	0	-0.176213	9.252930	-0.555509	-0.001765	0.092529	-0.005554	0.714600	3.550254	18.799465
15173	0	-0.195171	9.289547	-0.555535	-0.001953	0.092896	-0.005554	0.715429	3.549832	18.801317
15174	0	-0.212842	9.320074	-0.500930	-0.002134	0.093201	-0.005008	0.716849	3.543845	18.808045
15175	0	-0.145899	9.368888	-0.580123	-0.001465	0.093689	-0.005798	0.719864	3.538016	18.815775
15176	0	-0.156615	9.405438	-0.562184	-0.001575	0.094054	-0.005622	0.719197	3.527988	18.819432
15177	0	-0.164383	9.454306	-0.556218	-0.001648	0.094543	-0.005554	0.728329	3.524299	18.823491
15178	0	-0.212008	9.484761	-0.624569	-0.002129	0.094848	-0.006242	0.732506	3.515355	18.830080
15179	0	-0.219179	9.527580	-0.598473	-0.002197	0.095276	-0.005981	0.735861	3.510092	18.836236
15180	0	-0.175096	9.594634	-0.641831	-0.001760	0.095946	-0.006416	0.737700	3.501201	18.841366
15181	0	-0.200876	9.649618	-0.702611	-0.002014	0.096497	-0.007019	0.745571	3.496147	18.848899
15182	0	-0.211588	9.692268	-0.691704	-0.002126	0.096923	-0.006911	0.751997	3.485914	18.862439
15183	0	-0.200590	9.747250	-0.727409	-0.002014	0.097473	-0.007263	0.764389	3.477613	18.876155
15184	0	-0.204801	9.814215	-0.729550	-0.002059	0.098143	-0.007286	0.774967	3.466227	18.885022
15185	0	-0.200630	9.887633	-0.751769	-0.002014	0.098877	-0.007507	0.786611	3.458566	18.896740
15186	0	-0.198849	9.905739	-0.748008	-0.001999	0.099058	-0.007467	0.801038	3.447953	18.908147
15187	0	-0.219462	9.985301	-0.714896	-0.002197	0.099854	-0.007141	0.809721	3.446315	18.925755
15188	0	-0.230690	10.033918	-0.747440	-0.002315	0.100340	-0.007463	0.822849	3.438936	18.934995
15189	0	-0.225425	10.082922	-0.654545	-0.002258	0.100830	-0.006531	0.839049	3.435642	18.940967
15190	0	-0.224513	10.100917	-0.785848	-0.002251	0.101010	-0.007842	0.857165	3.430694	18.945380
15191	0	-0.195062	10.125655	-0.690900	-0.001953	0.101257	-0.006897	0.870295	3.429170	18.950219
15192	0	-0.206844	10.155973	-0.705682	-0.002070	0.101561	-0.007044	0.884299	3.428209	18.949482
15193	0	-0.213069	10.205040	-0.690440	-0.002136	0.102051	-0.006897	0.892112	3.423310	18.954794
15194	0	-0.231409	10.217133	-0.716275	-0.002309	0.102172	-0.007156	0.898681	3.430466	18.953624
15195	0	-0.219386	10.235550	-0.775846	-0.002197	0.102356	-0.007751	0.905935	3.427946	18.953383
15196	0	-0.218910	10.241463	-0.795537	-0.002192	0.102415	-0.007949	0.912616	3.426489	18.954186
15197	0	-0.213676	10.235548	-0.830650	-0.002136	0.102356	-0.008301	0.918373	3.428272	18.951245
15198	0	-0.226252	10.180423	-0.831778	-0.002260	0.101805	-0.008312	0.924076	3.432107	18.952357
15199	0	-0.202063	10.168390	-0.800252	-0.002014	0.101685	-0.007996	0.931319	3.440636	18.951891
15200	0	-0.209453	10.149923	-0.789043	-0.002089	0.101500	-0.007888	0.933769	3.448659	18.956487
15201	0	-0.219603	10.119608	-0.696138	-0.002197	0.101196	-0.006958	0.936998	3.448550	18.953500
15202	0	-0.182924	10.101222	-0.720995	-0.001829	0.101012	-0.007210	0.936517	3.449906	18.946482
15203	0	-0.208232	10.009720	-0.641345	-0.002075	0.100098	-0.006409	0.941275	3.459358	18.938586
15204	0	-0.190927	9.960754	-0.690487	-0.001907	0.099607	-0.006907	0.938598	3.462810	18.924638
15205	0	-0.183822	9.924295	-0.647103	-0.001831	0.099243	-0.006470	0.939330	3.472372	18.912377
15206	0	-0.215626	9.875377	-0.714476	-0.002151	0.098754	-0.007144	0.939601	3.479133	18.907770
15207	0	-0.189837	9.838878	-0.738218	-0.001892	0.098389	-0.007385	0.935454	3.487680	18.905639
15208	0	-0.215138	9.783889	-0.665336	-0.002150	0.097839	-0.006647	0.942099	3.491047	18.897830
15209	0	-0.214373	9.698454	-0.628905	-0.002136	0.096985	-0.006287	0.944336	3.501192	18.892022
15210	0	-0.197224	9.649533	-0.629577	-0.001968	0.096496	-0.006292	0.947613	3.507061	18.880443
15211	0	-0.190115	9.606879	-0.617022	-0.001892	0.096069	-0.006165	0.953670	3.519152	18.873999
15212	0	-0.166957	9.533473	-0.575230	-0.001666	0.095335	-0.005749	0.957158	3.524703	18.863296
15213	0	-0.158754	9.509282	-0.610263	-0.001587	0.095093	-0.006104	0.955280	3.526756	18.853282
15214	0	-0.177769	9.454321	-0.567758	-0.001772	0.094543	-0.005675	0.957407	3.535027	18.850425
15215	0	-0.158879	9.436028	-0.573790	-0.001587	0.094360	-0.005737	0.957414	3.538617	18.846616
15216	0	-0.184042	9.344382	-0.659309	-0.001836	0.093444	-0.006594	0.955919	3.545472	18.837032
15217	0	-0.170903	9.332235	-0.665843	-0.001709	0.093323	-0.006653	0.962090	3.546752	18.828910
15218	0	-0.189249	9.319957	-0.623954	-0.001893	0.093200	-0.006237	0.964451	3.547331	18.821881
15219	0	-0.195402	9.332243	-0.629119	-0.001953	0.093323	-0.006287	0.969464	3.549686	18.818231
15220	0	-0.159508	9.307697	-0.624388	-0.001589	0.093078	-0.006235	0.979695	3.558624	18.819223
15221	0	-0.177112	9.283394	-0.562372	-0.001770	0.092834	-0.005615	0.989636	3.561234	18.820477
15222	0	-0.146613	9.295407	-0.552023	-0.001468	0.092955	-0.005510	1.001243	3.560553	18.819024
15223	0	-0.182922	9.289524	-0.513252	-0.001831	0.092896	-0.005127	1.007413	3.559616	18.814985
15224	0	-0.146238	9.332138	-0.520683	-0.001462	0.093322	-0.005199	1.015979	3.561325	18.817937
15225	0	-0.200869	9.338349	-0.537827	-0.002014	0.093384	-0.005371	1.024256	3.555836	18.822392
15226	0	-0.212243	9.356545	-0.576170	-0.002126	0.093566	-0.005753	1.034913	3.553016	18.827282
15227	0	-0.188698	9.368842	-0.629630	-0.001892	0.093689	-0.006287	1.046218	3.548021	18.832967
15228	0	-0.157153	9.466302	-0.698755	-0.001577	0.094664	-0.006978	1.057208	3.542203	18.835910
15229	0	-0.207238	9.490922	-0.659913	-0.002075	0.094910	-0.006592	1.065573	3.540043	18.841427
15230	0	-0.200462	9.545631	-0.668044	-0.002009	0.095457	-0.006668	1.079987	3.535560	18.850114
15231	0	-0.175995	9.588520	-0.660950	-0.001770	0.095886	-0.006592	1.100781	3.524773	18.861451
15232	0	-0.198973	9.649285	-0.712942	-0.001994	0.096494	-0.007116	1.115908	3.520807	18.869769
15233	0	-0.213312	9.692312	-0.745642	-0.002136	0.096924	-0.007446	1.127461	3.518422	18.877990
15234	0	-0.212753	9.747051	-0.741659	-0.002131	0.097471	-0.007406	1.139219	3.516199	18.888553
15235	0	-0.188807	9.844872	-0.727762	-0.001892	0.098450	-0.007263	1.155683	3.512781	18.900077
15236	0	-0.218565	9.868990	-0.767409	-0.002190	0.098691	-0.007659	1.172862	3.509442	18.909839
15237	0	-0.231460	9.905841	-0.753055	-0.002319	0.099060	-0.007507	1.199342	3.505234	18.921444
15238	0	-0.242363	9.984873	-0.793596	-0.002432	0.099850	-0.007921	1.215743	3.497047	18.927177
15239	0	-0.230892	10.034112	-0.745868	-0.002319	0.100342	-0.007446	1.229438	3.486423	18.935409
15240	0	-0.229299	10.058355	-0.747951	-0.002299	0.100584	-0.007471	1.238546	3.480481	18.942256
15241	0	-0.231312	10.107396	-0.787867	-0.002319	0.101074	-0.007874	1.243919	3.474719	18.952173
15242	0	-0.242674	10.131646	-0.765313	-0.002429	0.101317	-0.007640	1.258442	3.473398	18.960297
15243	0	-0.219630	10.168378	-0.788406	-0.002197	0.101685	-0.007874	1.269813	3.473550	18.965973
15244	0	-0.219200	10.180433	-0.832854	-0.002195	0.101805	-0.008323	1.275906	3.471045	18.973142
15245	0	-0.243987	10.205025	-0.824675	-0.002441	0.102051	-0.008240	1.283232	3.470549	18.977944
15246	0	-0.225363	10.217035	-0.801799	-0.002255	0.102171	-0.008010	1.291738	3.469737	18.978950
15247	0	-0.237965	10.192822	-0.885591	-0.002380	0.101929	-0.008850	1.297737	3.470142	18.980594
15248	0	-0.225784	10.217144	-0.807469	-0.002257	0.102172	-0.008069	1.303555	3.471916	18.983627
15249	0	-0.177624	10.205073	-0.793379	-0.001770	0.102051	-0.007935	1.302188	3.480104	18.987738
15250	0	-0.184424	10.156154	-0.860507	-0.001844	0.101562	-0.008605	1.301703	3.481110	18.986511
15251	0	-0.195389	10.144051	-0.787228	-0.001953	0.101440	-0.007874	1.299646	3.483163	18.983048
15252	0	-0.226411	10.131820	-0.799457	-0.002260	0.101318	-0.007994	1.300052	3.488750	18.981886
15253	0	-0.237739	10.076894	-0.793673	-0.002380	0.100769	-0.007935	1.301871	3.486538	18.977386
15254	0	-0.231418	10.021874	-0.787854	-0.002314	0.100219	-0.007878	1.301588	3.488386	18.978207
15255	0	-0.189829	9.997593	-0.841732	-0.001892	0.099976	-0.008423	1.294506	3.496552	18.970338
15256	0	-0.190847	9.924359	-0.773449	-0.001904	0.099243	-0.007741	1.286333	3.502302	18.962659
15257	0	-0.207915	9.869399	-0.787075	-0.002075	0.098694	-0.007874	1.282434	3.508023	18.953398
15258	0	-0.227475	9.820569	-0.670467	-0.002267	0.098206	-0.006709	1.276662	3.518407	18.947959
15259	0	-0.208186	9.753456	-0.627857	-0.002075	0.097534	-0.006287	1.266455	3.527532	18.939210
15260	0	-0.197354	9.735168	-0.711585	-0.001967	0.097351	-0.007126	1.253852	3.535894	18.923345
15261	0	-0.195415	9.661907	-0.707410	-0.001953	0.096619	-0.007080	1.246152	3.538308	18.921261
15262	0	-0.159573	9.625272	-0.614723	-0.001590	0.096252	-0.006153	1.238301	3.546690	18.909456
15263	0	-0.195600	9.576505	-0.645575	-0.001953	0.095764	-0.006470	1.220916	3.551340	18.902969
15264	0	-0.190110	9.503309	-0.655744	-0.001898	0.095033	-0.006564	1.212195	3.556506	18.899031
15265	0	-0.171227	9.448293	-0.670584	-0.001709	0.094482	-0.006714	1.201744	3.561672	18.889925
15266	0	-0.171590	9.411782	-0.681158	-0.001716	0.094117	-0.006821	1.189904	3.563137	18.880420
15267	0	-0.183334	9.344528	-0.566802	-0.001831	0.093445	-0.005676	1.179181	3.567148	18.877442
15268	0	-0.195881	9.369024	-0.712048	-0.001958	0.093690	-0.007125	1.173072	3.569408	18.870331
15269	0	-0.189687	9.320085	-0.616059	-0.001892	0.093201	-0.006165	1.167622	3.576469	18.871046
15270	0	-0.153617	9.320112	-0.663906	-0.001536	0.093201	-0.006645	1.159338	3.577393	18.866187
15271	0	-0.139782	9.271275	-0.664922	-0.001404	0.092712	-0.006653	1.154122	3.571169	18.860977
15272	0	-0.169981	9.289579	-0.639728	-0.001698	0.092896	-0.006402	1.147683	3.575140	18.860772
15273	0	-0.200968	9.265181	-0.640371	-0.002014	0.092651	-0.006409	1.140905	3.570786	18.859880
15274	0	-0.206842	9.277319	-0.652415	-0.002067	0.092773	-0.006521	1.144096	3.574185	18.865565
15275	0	-0.170481	9.313977	-0.591968	-0.001709	0.093140	-0.005920	1.142588	3.570233	18.866563
15276	0	-0.163692	9.332295	-0.616160	-0.001640	0.093323	-0.006164	1.139647	3.567207	18.868356
15277	0	-0.164654	9.338402	-0.585616	-0.001648	0.093384	-0.005859	1.135143	3.566648	18.873502
15278	0	-0.188183	9.362797	-0.658790	-0.001890	0.093628	-0.006586	1.136834	3.557604	18.876804
15279	0	-0.188356	9.417728	-0.580058	-0.001892	0.094177	-0.005798	1.139079	3.548353	18.882904
15280	0	-0.205504	9.466540	-0.586731	-0.002058	0.094666	-0.005864	1.142543	3.545811	18.892910
15281	0	-0.206773	9.515401	-0.585872	-0.002075	0.095154	-0.005859	1.141233	3.537962	18.901151
15282	0	-0.162447	9.552003	-0.683709	-0.001634	0.095520	-0.006835	1.143323	3.528141	18.910401
15283	0	-0.194702	9.588630	-0.708088	-0.001953	0.095886	-0.007080	1.143761	3.522028	18.916735
15284	0	-0.193308	9.637434	-0.702562	-0.001942	0.096375	-0.007021	1.148917	3.512999	18.928704
15285	0	-0.224792	9.710688	-0.751114	-0.002258	0.097107	-0.007507	1.152913	3.501963	18.936222
15286	0	-0.216618	9.771620	-0.776478	-0.002177	0.097716	-0.007760	1.157910	3.490198	18.939683
15287	0	-0.237582	9.808338	-0.738827	-0.002380	0.098083	-0.007385	1.160852	3.486040	18.941139
15288	0	-0.236462	9.893719	-0.763631	-0.002372	0.098937	-0.007636	1.160642	3.478955	18.947318
15289	0	-0.218764	9.948747	-0.775210	-0.002197	0.099487	-0.007751	1.161018	3.469144	18.961191
15290	0	-0.235438	9.973156	-0.738788	-0.002361	0.099731	-0.007387	1.161304	3.462378	18.967931
15291	0	-0.218450	10.046395	-0.812011	-0.002197	0.100464	-0.008118	1.163613	3.449073	18.976543
15292	0	-0.192207	10.089103	-0.763774	-0.001928	0.100891	-0.007635	1.166051	3.443133	18.980804
15293	0	-0.207066	10.125752	-0.726172	-0.002075	0.101257	-0.007263	1.163908	3.439167	18.987452
15294	0	-0.224441	10.144072	-0.774629	-0.002250	0.101440	-0.007749	1.160833	3.434364	18.997320
15295	0	-0.188749	10.174635	-0.762055	-0.001892	0.101746	-0.007629	1.150397	3.430368	19.003979
15296	0	-0.236682	10.186900	-0.834153	-0.002372	0.101869	-0.008345	1.146377	3.425985	19.006736
15297	0	-0.231388	10.205118	-0.787003	-0.002319	0.102051	-0.007874	1.141887	3.421019	19.010393
15298	0	-0.206060	10.211215	-0.847417	-0.002065	0.102112	-0.008477	1.138017	3.417624	19.019764
15299	0	-0.237683	10.205150	-0.859846	-0.002380	0.102051	-0.008606	1.128992	3.414740	19.020998
15300	0	-0.230826	10.180807	-0.785442	-0.002313	0.101808	-0.007859	1.123000	3.410930	19.020952
15301	0	-0.231684	10.186817	-0.853970	-0.002319	0.101868	-0.008545	1.116454	3.409156	19.013056
15302	0	-0.237230	10.162438	-0.803736	-0.002376	0.101624	-0.008047	1.104892	3.406563	19.012270
15303	0	-0.213484	10.156343	-0.767855	-0.002136	0.101562	-0.007690	1.090712	3.406058	19.002982
15304	0	-0.195109	10.107597	-0.808490	-0.001951	0.101075	-0.008095	1.078803	3.406966	18.996951
15305	0	-0.213826	10.095295	-0.810715	-0.002136	0.100952	-0.008118	1.066231	3.410331	18.992131
15306	0	-0.244573	10.022172	-0.735126	-0.002446	0.100221	-0.007365	1.049626	3.410929	18.987777
15307	0	-0.220193	9.991571	-0.706228	-0.002197	0.099915	-0.007080	1.028472	3.417389	18.976350
15308	0	-0.245248	9.924590	-0.703253	-0.002451	0.099245	-0.007045	1.013646	3.420279	18.966242
15309	0	-0.207873	9.887754	-0.627626	-0.002075	0.098877	-0.006287	1.000963	3.425561	18.956892
15310	0	-0.178241	9.820732	-0.625266	-0.001778	0.098207	-0.006267	0.983833	3.432315	18.942075
15311	0	-0.159130	9.771810	-0.602814	-0.001587	0.097717	-0.006042	0.966218	3.438668	18.933182
15312	0	-0.171826	9.716975	-0.575683	-0.001719	0.097169	-0.005771	0.949004	3.439616	18.916670
15313	0	-0.201630	9.674154	-0.566164	-0.002014	0.096741	-0.005676	0.930889	3.443399	18.905808
15314	0	-0.208550	9.619307	-0.587817	-0.002080	0.096192	-0.005892	0.913874	3.451188	18.892242
15315	0	-0.201227	9.533797	-0.602638	-0.002014	0.095337	-0.006042	0.893868	3.450085	18.889038
15316	0	-0.213759	9.491254	-0.630023	-0.002133	0.094912	-0.006316	0.873797	3.456297	18.876840
15317	0	-0.208200	9.454396	-0.639909	-0.002075	0.094543	-0.006409	0.861421	3.465648	18.866024
15318	0	-0.203362	9.411661	-0.558763	-0.002028	0.094116	-0.005596	0.850204	3.473143	18.851473
15319	0	-0.159374	9.399445	-0.524138	-0.001587	0.093994	-0.005249	0.840160	3.482666	18.844104
15320	0	-0.160670	9.362852	-0.613985	-0.001601	0.093628	-0.006150	0.826691	3.490491	18.836854
15321	0	-0.134435	9.332316	-0.615803	-0.001343	0.093323	-0.006165	0.817899	3.493548	18.832084
15322	0	-0.177378	9.320081	-0.602814	-0.001774	0.093201	-0.006030	0.814721	3.494601	18.821384
15323	0	-0.182782	9.295702	-0.591393	-0.001831	0.092957	-0.005920	0.806045	3.491755	18.816932
15324	0	-0.182262	9.295673	-0.547842	-0.001825	0.092957	-0.005481	0.802415	3.489583	18.809279
15325	0	-0.170904	9.271293	-0.566766	-0.001709	0.092712	-0.005676	0.791027	3.490798	18.802940
15326	0	-0.152564	9.283565	-0.559571	-0.001527	0.092835	-0.005599	0.786320	3.490462	18.804536
15327	0	-0.182460	9.301793	-0.542825	-0.001831	0.093018	-0.005432	0.780991	3.483643	18.808794
15328	0	-0.199793	9.320093	-0.517734	-0.002002	0.093201	-0.005180	0.776705	3.480054	18.810108
15329	0	-0.200849	9.338403	-0.494170	-0.002014	0.093384	-0.004944	0.773454	3.474244	18.810724
15330	0	-0.144936	9.411630	-0.591634	-0.001454	0.094116	-0.005917	0.772407	3.469302	18.808511
15331	0	-0.109448	9.442160	-0.549032	-0.001099	0.094421	-0.005493	0.768471	3.465357	18.812487
15332	0	-0.151246	9.460446	-0.597867	-0.001518	0.094604	-0.005977	0.770464	3.459462	18.821925
15333	0	-0.188360	9.503168	-0.641200	-0.001892	0.095032	-0.006409	0.773903	3.450359	18.826064
15334	0	-0.199009	9.539692	-0.611399	-0.001998	0.095397	-0.006110	0.777832	3.442041	18.823285
15335	0	-0.206827	9.613019	-0.623071	-0.002075	0.096130	-0.006226	0.783316	3.434903	18.823062
15336	0	-0.205420	9.637357	-0.587230	-0.002062	0.096374	-0.005870	0.785738	3.426918	18.831784
15337	0	-0.170095	9.692370	-0.622973	-0.001709	0.096924	-0.006226	0.790138	3.418546	18.839504
15338	0	-0.174703	9.747222	-0.647966	-0.001754	0.097472	-0.006478	0.791177	3.411705	18.842549
15339	0	-0.194596	9.808339	-0.696150	-0.001953	0.098083	-0.006958	0.794791	3.404498	18.851232
15340	0	-0.211461	9.869248	-0.727859	-0.002122	0.098693	-0.007271	0.803393	3.397198	18.862291
15341	0	-0.231225	9.912074	-0.708735	-0.002319	0.099121	-0.007080	0.811295	3.390159	18.870884
15342	0	-0.229530	9.979140	-0.728359	-0.002306	0.099792	-0.007278	0.816609	3.379016	18.871413
15343	0	-0.207327	10.003623	-0.733006	-0.002075	0.100037	-0.007324	0.822851	3.377971	18.880515
15344	0	-0.224860	10.052411	-0.764138	-0.002254	0.100524	-0.007642	0.821863	3.372414	18.885105
15345	0	-0.213068	10.089077	-0.665981	-0.002136	0.100891	-0.006653	0.829272	3.367232	18.890161
15346	0	-0.181864	10.119522	-0.703557	-0.001821	0.101195	-0.007033	0.831225	3.366158	18.893252
15347	0	-0.164977	10.168411	-0.751317	-0.001648	0.101685	-0.007507	0.837328	3.369317	18.900994
15348	0	-0.201649	10.192732	-0.703822	-0.002018	0.101928	-0.007031	0.844391	3.368744	18.904301
15349	0	-0.213071	10.186756	-0.683946	-0.002136	0.101868	-0.006836	0.847806	3.363636	18.903861
15350	0	-0.224521	10.180578	-0.714825	-0.002248	0.101806	-0.007149	0.846697	3.361810	18.907276
15351	0	-0.237545	10.198974	-0.781401	-0.002380	0.101990	-0.007812	0.847814	3.357371	18.907841
15352	0	-0.224663	10.174447	-0.720921	-0.002249	0.101745	-0.007206	0.850804	3.356020	18.903528
15353	0	-0.164903	10.192881	-0.750570	-0.001648	0.101929	-0.007507	0.848339	3.358290	18.900242
15354	0	-0.195837	10.144046	-0.817490	-0.001956	0.101440	-0.008176	0.846646	3.361992	18.896818
15355	0	-0.213447	10.156241	-0.750910	-0.002136	0.101562	-0.007507	0.847980	3.361026	18.891866
15356	0	-0.207529	10.095095	-0.751356	-0.002072	0.100951	-0.007511	0.850046	3.365372	18.884004
15357	0	-0.226271	10.076898	-0.720159	-0.002258	0.100769	-0.007202	0.848758	3.371415	18.876778
15358	0	-0.214629	10.028027	-0.707246	-0.002146	0.100280	-0.007079	0.840493	3.373064	18.873164
15359	0	-0.220279	9.973147	-0.695592	-0.002197	0.099731	-0.006958	0.837450	3.380445	18.866876
15360	0	-0.221240	9.948709	-0.671205	-0.002209	0.099487	-0.006710	0.839089	3.385758	18.857078
15361	0	-0.195407	9.906016	-0.683426	-0.001953	0.099060	-0.006836	0.836469	3.387904	18.850333
15362	0	-0.220463	9.838845	-0.665150	-0.002199	0.098389	-0.006650	0.837623	3.395314	18.842612
15363	0	-0.226424	9.759527	-0.640583	-0.002258	0.097595	-0.006409	0.833557	3.403357	18.830153
15364	0	-0.196947	9.735090	-0.683249	-0.001966	0.097351	-0.006831	0.834340	3.409010	18.817362
15365	0	-0.189587	9.667984	-0.646627	-0.001892	0.096680	-0.006470	0.829584	3.414560	18.809019
15366	0	-0.178436	9.649673	-0.603147	-0.001778	0.096497	-0.006036	0.823802	3.423616	18.803441
15367	0	-0.165242	9.606924	-0.585962	-0.001648	0.096069	-0.005859	0.823394	3.430058	18.793573
15368	0	-0.184553	9.545806	-0.604153	-0.001841	0.095458	-0.006043	0.820391	3.437070	18.783601
15369	0	-0.171233	9.521505	-0.554971	-0.001709	0.095215	-0.005554	0.814272	3.442230	18.775658
15370	0	-0.177827	9.460425	-0.585428	-0.001777	0.094604	-0.005851	0.817817	3.445236	18.768529
15371	0	-0.195720	9.429934	-0.536925	-0.001953	0.094299	-0.005371	0.815024	3.451283	18.768534
15372	0	-0.196467	9.393198	-0.567516	-0.001962	0.093932	-0.005673	0.816508	3.456007	18.763898
15373	0	-0.189406	9.393284	-0.635093	-0.001892	0.093933	-0.006348	0.820061	3.459504	18.768973
15374	0	-0.195837	9.350463	-0.605331	-0.001958	0.093505	-0.006049	0.824592	3.461171	18.770208
15375	0	-0.170552	9.320031	-0.604921	-0.001709	0.093201	-0.006042	0.832298	3.457993	18.769332
15376	0	-0.176025	9.326077	-0.617971	-0.001763	0.093261	-0.006179	0.832772	3.455280	18.769013
15377	0	-0.164407	9.344432	-0.623413	-0.001648	0.093445	-0.006226	0.842700	3.451605	18.769023
15378	0	-0.158083	9.332114	-0.527739	-0.001579	0.093322	-0.005266	0.855934	3.454573	18.772115
15379	0	-0.176999	9.362731	-0.556457	-0.001770	0.093628	-0.005554	0.868117	3.455608	18.777838
15380	0	-0.183212	9.368642	-0.540274	-0.001831	0.093687	-0.005392	0.880668	3.457963	18.780012
15381	0	-0.188949	9.381076	-0.562063	-0.001892	0.093811	-0.005615	0.886755	3.455858	18.786365
15382	0	-0.182398	9.423694	-0.599961	-0.001826	0.094237	-0.005993	0.894483	3.454118	18.795264
15383	0	-0.176653	9.472613	-0.617221	-0.001770	0.094727	-0.006165	0.903287	3.450962	18.801709
15384	0	-0.175610	9.533526	-0.625453	-0.001763	0.095336	-0.006242	0.918158	3.443331	18.809369
15385	0	-0.194722	9.533613	-0.678766	-0.001953	0.095337	-0.006775	0.932961	3.437318	18.815422
15386	0	-0.217780	9.576145	-0.669273	-0.002186	0.095762	-0.006679	0.949559	3.428848	18.829638
15387	0	-0.212960	9.637369	-0.697136	-0.002136	0.096375	-0.006958	0.964982	3.422076	18.836214
15388	0	-0.180942	9.673827	-0.650812	-0.001819	0.096739	-0.006497	0.977311	3.412221	18.847130
15389	0	-0.170128	9.698381	-0.733992	-0.001709	0.096985	-0.007324	0.995536	3.404276	18.859869
15390	0	-0.187347	9.759148	-0.749091	-0.001877	0.097592	-0.007479	1.009436	3.401442	18.868118
15391	0	-0.170026	9.820467	-0.739923	-0.001709	0.098206	-0.007385	1.025358	3.392387	18.879141
15392	0	-0.217169	9.850771	-0.804032	-0.002180	0.098509	-0.008024	1.043585	3.383709	18.885325
15393	0	-0.225519	9.924220	-0.746006	-0.002258	0.099243	-0.007446	1.059078	3.381222	18.895327
15394	0	-0.194322	9.966691	-0.699587	-0.001947	0.099668	-0.006986	1.070442	3.377482	18.906578
15395	0	-0.231578	9.979165	-0.697112	-0.002319	0.099792	-0.006958	1.085103	3.374464	18.916072
15396	0	-0.230577	10.021708	-0.711946	-0.002313	0.100218	-0.007107	1.099200	3.367672	18.930955
15397	0	-0.188981	10.082912	-0.703337	-0.001892	0.100830	-0.007019	1.115074	3.366139	18.939144
15398	0	-0.231063	10.125359	-0.742822	-0.002316	0.101254	-0.007415	1.129769	3.361682	18.943817
15399	0	-0.219765	10.101242	-0.757849	-0.002197	0.101013	-0.007568	1.140836	3.363201	18.950070
15400	0	-0.225700	10.137645	-0.754300	-0.002259	0.101377	-0.007528	1.156994	3.361732	18.954003
15401	0	-0.262296	10.131787	-0.720963	-0.002625	0.101318	-0.007202	1.165010	3.361042	18.960923
15402	0	-0.207083	10.137671	-0.747256	-0.002072	0.101377	-0.007462	1.176921	3.360399	18.963831
15403	0	-0.207483	10.137888	-0.800217	-0.002075	0.101379	-0.007996	1.183822	3.361042	18.967026
15404	0	-0.226385	10.119383	-0.789243	-0.002258	0.101194	-0.007887	1.189474	3.368307	18.963284
15405	0	-0.201167	10.101291	-0.787772	-0.002014	0.101013	-0.007874	1.193640	3.366519	18.961390
15406	0	-0.243741	10.101143	-0.807496	-0.002437	0.101012	-0.008065	1.204121	3.368413	18.959022
15407	0	-0.226604	10.070729	-0.800251	-0.002258	0.100708	-0.007996	1.211490	3.378246	18.962634
15408	0	-0.209127	10.070602	-0.782783	-0.002091	0.100706	-0.007827	1.212205	3.379172	18.965968
15409	0	-0.238766	9.991431	-0.714211	-0.002380	0.099915	-0.007141	1.212767	3.388571	18.963198
15410	0	-0.160906	9.979123	-0.775673	-0.001602	0.099792	-0.007754	1.214943	3.397491	18.961712
15411	0	-0.164682	9.936497	-0.696208	-0.001648	0.099365	-0.006958	1.218992	3.397258	18.959237
15412	0	-0.195345	9.911986	-0.739696	-0.001951	0.099120	-0.007394	1.222001	3.400870	18.956536
15413	0	-0.226444	9.844950	-0.671482	-0.002258	0.098450	-0.006714	1.222479	3.409077	18.949594
15414	0	-0.245975	9.796012	-0.702372	-0.002454	0.097960	-0.007021	1.225085	3.417060	18.941396
15415	0	-0.238238	9.722883	-0.604450	-0.002380	0.097229	-0.006042	1.226808	3.420572	18.936941
15416	0	-0.214495	9.686172	-0.647493	-0.002141	0.096862	-0.006474	1.226611	3.426348	18.926211
15417	0	-0.189605	9.643537	-0.689837	-0.001892	0.096436	-0.006897	1.227656	3.432097	18.921804
15418	0	-0.202741	9.606852	-0.665231	-0.002023	0.096068	-0.006656	1.223030	3.438716	18.922080
15419	0	-0.177497	9.570297	-0.622662	-0.001770	0.095703	-0.006226	1.223664	3.445707	18.916982
15420	0	-0.196476	9.551895	-0.641291	-0.001964	0.095519	-0.006412	1.224640	3.448152	18.911415
15421	0	-0.207707	9.491000	-0.609770	-0.002075	0.094910	-0.006104	1.217055	3.451474	18.912973
15422	0	-0.183736	9.460470	-0.633243	-0.001835	0.094604	-0.006336	1.211699	3.455576	18.902812
15423	0	-0.177260	9.405510	-0.622601	-0.001770	0.094055	-0.006226	1.211648	3.459770	18.902951
15424	0	-0.189443	9.399311	-0.635073	-0.001898	0.093993	-0.006349	1.213619	3.456714	18.902895
15425	0	-0.201656	9.362796	-0.701790	-0.002014	0.093628	-0.007019	1.211584	3.460681	18.900033
15426	0	-0.202304	9.381057	-0.671744	-0.002020	0.093811	-0.006712	1.217685	3.465574	18.901501
15427	0	-0.176476	9.375016	-0.707934	-0.001770	0.093750	-0.007080	1.216165	3.460196	18.900881
15428	0	-0.157295	9.362798	-0.628584	-0.001576	0.093628	-0.006286	1.215806	3.456995	18.902721
15429	0	-0.195263	9.362794	-0.659173	-0.001953	0.093628	-0.006592	1.215086	3.457437	18.900917
15430	0	-0.194916	9.405487	-0.629207	-0.001952	0.094055	-0.006287	1.221241	3.454800	18.906318
15431	0	-0.182613	9.423824	-0.610564	-0.001831	0.094238	-0.006104	1.223188	3.449882	18.905368
15432	0	-0.200252	9.411505	-0.635621	-0.002005	0.094115	-0.006352	1.227229	3.448357	18.907799
15433	0	-0.188579	9.442122	-0.629100	-0.001892	0.094421	-0.006287	1.232010	3.441757	18.915652
15434	0	-0.181531	9.472515	-0.636501	-0.001819	0.094726	-0.006357	1.240953	3.438740	18.921070
15435	0	-0.213775	9.509238	-0.623113	-0.002136	0.095093	-0.006226	1.247147	3.441570	18.928245
15436	0	-0.200879	9.551912	-0.691030	-0.002018	0.095519	-0.006908	1.248946	3.431621	18.935765
15437	0	-0.200619	9.564239	-0.707834	-0.002014	0.095642	-0.007080	1.246334	3.423149	18.942512
15438	0	-0.168670	9.619115	-0.714331	-0.001694	0.096191	-0.007138	1.251900	3.415847	18.953466
15439	0	-0.188284	9.655747	-0.702357	-0.001892	0.096558	-0.007019	1.256790	3.405934	18.961956
15440	0	-0.229386	9.686120	-0.764929	-0.002301	0.096862	-0.007639	1.268512	3.398315	18.967709
15441	0	-0.261976	9.753357	-0.733399	-0.002625	0.097534	-0.007324	1.279459	3.393791	18.974417
15442	0	-0.254501	9.802037	-0.734981	-0.002554	0.098021	-0.007344	1.285439	3.384434	18.981521
15443	0	-0.200881	9.838840	-0.806126	-0.002014	0.098389	-0.008057	1.290354	3.379322	18.992077
15444	0	-0.187213	9.911951	-0.789319	-0.001882	0.099120	-0.007883	1.301457	3.369440	18.996947
15445	0	-0.206985	9.930348	-0.831074	-0.002075	0.099304	-0.008301	1.312463	3.364381	19.003249
15446	0	-0.211591	9.942440	-0.807877	-0.002126	0.099424	-0.008077	1.314304	3.354128	19.008762
15447	0	-0.236953	9.979250	-0.763250	-0.002380	0.099792	-0.007629	1.317298	3.342757	19.011261
15448	0	-0.211076	10.027983	-0.745392	-0.002115	0.100280	-0.007453	1.317802	3.338680	19.013456
15449	0	-0.194880	10.064741	-0.786895	-0.001953	0.100647	-0.007874	1.312027	3.334821	19.018315
15450	0	-0.212326	10.089138	-0.798487	-0.002128	0.100891	-0.007987	1.308959	3.330877	19.016181
15451	0	-0.243805	10.089111	-0.750844	-0.002441	0.100891	-0.007507	1.309630	3.328111	19.016407
15452	0	-0.231072	10.113444	-0.793644	-0.002314	0.101134	-0.007937	1.307906	3.325876	19.015890
15453	0	-0.231677	10.113555	-0.762627	-0.002319	0.101135	-0.007629	1.303758	3.324019	19.017257
15454	0	-0.212438	10.107472	-0.841285	-0.002131	0.101074	-0.008417	1.298289	3.317031	19.017072
15455	0	-0.213670	10.113569	-0.768462	-0.002136	0.101135	-0.007690	1.291127	3.318599	19.017975
15456	0	-0.219976	10.107432	-0.755508	-0.002198	0.101074	-0.007557	1.288328	3.321369	19.012027
15457	0	-0.238267	10.095285	-0.804717	-0.002380	0.100952	-0.008057	1.276863	3.324943	19.001627
15458	0	-0.214277	10.064842	-0.833723	-0.002141	0.100648	-0.008344	1.268827	3.327927	18.996201
15459	0	-0.170345	10.052622	-0.840824	-0.001709	0.100525	-0.008423	1.251527	3.322648	18.993049
15460	0	-0.200379	9.997806	-0.759334	-0.002004	0.099977	-0.007601	1.242336	3.323805	18.989659
15461	0	-0.226271	9.954887	-0.737671	-0.002258	0.099548	-0.007385	1.231832	3.329894	18.985495
15462	0	-0.226706	9.924467	-0.717854	-0.002268	0.099244	-0.007186	1.222585	3.330041	18.977664
15463	0	-0.189273	9.899991	-0.700641	-0.001892	0.098999	-0.007019	1.207211	3.331829	18.969527
15464	0	-0.159411	9.839085	-0.764886	-0.001589	0.098390	-0.007666	1.186877	3.338945	18.959232
15465	0	-0.158566	9.802345	-0.737241	-0.001587	0.098022	-0.007385	1.171097	3.338478	18.951396
15466	0	-0.201314	9.765788	-0.649548	-0.002012	0.097657	-0.006506	1.157993	3.340613	18.940964
15467	0	-0.226300	9.716855	-0.590905	-0.002258	0.097168	-0.005920	1.143869	3.347303	18.930376
15468	0	-0.220617	9.680345	-0.643692	-0.002207	0.096803	-0.006448	1.130220	3.347644	18.917791
15469	0	-0.219669	9.625333	-0.602857	-0.002197	0.096252	-0.006042	1.112815	3.348125	18.901195
15470	0	-0.201425	9.570481	-0.630960	-0.002013	0.095704	-0.006321	1.098442	3.350457	18.891208
15471	0	-0.201669	9.552069	-0.621443	-0.002014	0.095520	-0.006226	1.084258	3.354583	18.879522
15472	0	-0.171669	9.509461	-0.618963	-0.001715	0.095094	-0.006204	1.066580	3.358050	18.869701
15473	0	-0.194997	9.472719	-0.578915	-0.001953	0.094727	-0.005798	1.054706	3.355356	18.861596
15474	0	-0.200663	9.485028	-0.613627	-0.002008	0.094850	-0.006146	1.041634	3.354265	18.851058
15475	0	-0.201669	9.423873	-0.615688	-0.002014	0.094238	-0.006165	1.031609	3.358397	18.844727
15476	0	-0.189245	9.393351	-0.590038	-0.001898	0.093933	-0.005905	1.024945	3.352984	18.834002
15477	0	-0.183073	9.393352	-0.579177	-0.001831	0.093933	-0.005798	1.016182	3.353684	18.827768
15478	0	-0.164918	9.411647	-0.675863	-0.001648	0.094116	-0.006763	1.010728	3.356196	18.822303
15479	0	-0.195205	9.368914	-0.628437	-0.001953	0.093689	-0.006287	1.007261	3.355929	18.816263
15480	0	-0.176489	9.393363	-0.609252	-0.001768	0.093933	-0.006100	0.997761	3.353070	18.812920
15481	0	-0.188702	9.387262	-0.609662	-0.001892	0.093872	-0.006104	0.988620	3.347946	18.806563
15482	0	-0.212122	9.381239	-0.602487	-0.002127	0.093812	-0.006029	0.982832	3.342315	18.808084
15483	0	-0.207225	9.405561	-0.603677	-0.002075	0.094055	-0.006042	0.975287	3.339779	18.813887
15484	0	-0.200523	9.411650	-0.614972	-0.002008	0.094116	-0.006153	0.970574	3.336931	18.818898
15485	0	-0.133851	9.472690	-0.646574	-0.001343	0.094727	-0.006470	0.965100	3.332819	18.818160
15486	0	-0.163505	9.466554	-0.646323	-0.001640	0.094666	-0.006462	0.965940	3.327503	18.823166
15487	0	-0.212402	9.515425	-0.603989	-0.002136	0.095154	-0.006042	0.962137	3.313883	18.822161
15488	0	-0.204811	9.564231	-0.566896	-0.002051	0.095642	-0.005672	0.958491	3.311043	18.823292
15489	0	-0.200654	9.606967	-0.671139	-0.002014	0.096069	-0.006714	0.954987	3.303036	18.831367
15490	0	-0.150804	9.667947	-0.665199	-0.001512	0.096680	-0.006648	0.959103	3.299900	18.836368
15491	0	-0.170154	9.698509	-0.671249	-0.001709	0.096985	-0.006714	0.956997	3.292179	18.847118
15492	0	-0.168264	9.747310	-0.671562	-0.001695	0.097473	-0.006712	0.960705	3.279095	18.849549
15493	0	-0.182244	9.783922	-0.708419	-0.001831	0.097839	-0.007080	0.964908	3.270060	18.852757
15494	0	-0.198913	9.851008	-0.763628	-0.001997	0.098510	-0.007638	0.962303	3.261966	18.855448
15495	0	-0.219201	9.887715	-0.726205	-0.002197	0.098877	-0.007263	0.960373	3.256921	18.860441
15496	0	-0.224378	9.912129	-0.744305	-0.002248	0.099121	-0.007444	0.958213	3.253305	18.858778
15497	0	-0.207019	9.960928	-0.726586	-0.002075	0.099609	-0.007263	0.960712	3.248608	18.862721
15498	0	-0.199774	9.985243	-0.739463	-0.002005	0.099853	-0.007391	0.964342	3.241775	18.868968
15499	0	-0.200574	10.009763	-0.683873	-0.002014	0.100098	-0.006836	0.967043	3.233209	18.877208
15500	0	-0.187550	10.064622	-0.726624	-0.001876	0.100646	-0.007269	0.963449	3.233826	18.879905
15501	0	-0.194893	10.064699	-0.750818	-0.001953	0.100647	-0.007507	0.963933	3.230144	18.887043
15502	0	-0.206472	10.095231	-0.775208	-0.002068	0.100952	-0.007753	0.961853	3.227942	18.886417
15503	0	-0.225330	10.119658	-0.762707	-0.002258	0.101196	-0.007629	0.958636	3.223336	18.889053
15504	0	-0.248958	10.107465	-0.737660	-0.002493	0.101074	-0.007381	0.952622	3.220645	18.894883
15505	0	-0.250193	10.125710	-0.781551	-0.002502	0.101257	-0.007812	0.955427	3.221076	18.895459
15506	0	-0.188886	10.150064	-0.787930	-0.001892	0.101501	-0.007880	0.953800	3.218460	18.896074
15507	0	-0.207323	10.095263	-0.707382	-0.002075	0.100952	-0.007080	0.946042	3.217265	18.894134
15508	0	-0.219465	10.095237	-0.730845	-0.002193	0.100952	-0.007312	0.941596	3.219639	18.893399
15509	0	-0.189099	10.083038	-0.744243	-0.001892	0.100830	-0.007446	0.936652	3.219433	18.896869
15510	0	-0.213906	10.058637	-0.718700	-0.002134	0.100586	-0.007195	0.927514	3.225864	18.896819
15511	0	-0.207601	10.028127	-0.670608	-0.002075	0.100281	-0.006714	0.917959	3.227838	18.893461
15512	0	-0.207464	10.009942	-0.742076	-0.002077	0.100099	-0.007431	0.905595	3.226058	18.894862
15513	0	-0.232275	9.948764	-0.713530	-0.002319	0.099487	-0.007141	0.898290	3.231000	18.892293
15514	0	-0.196075	9.918229	-0.718845	-0.001961	0.099182	-0.007191	0.895079	3.232022	18.889706
15515	0	-0.201668	9.893822	-0.695405	-0.002014	0.098938	-0.006958	0.889804	3.235941	18.884182
15516	0	-0.202703	9.857175	-0.664340	-0.002020	0.098572	-0.006645	0.887017	3.245265	18.875384
15517	0	-0.176848	9.808354	-0.646953	-0.001770	0.098083	-0.006470	0.886018	3.244525	18.865586
15518	0	-0.183493	9.759494	-0.616688	-0.001828	0.097595	-0.006165	0.888135	3.253490	18.863410
15519	0	-0.201932	9.704596	-0.610081	-0.002014	0.097046	-0.006104	0.884311	3.260637	18.857901
15520	0	-0.190887	9.649703	-0.560067	-0.001903	0.096497	-0.005610	0.872004	3.269203	18.852454
15521	0	-0.159024	9.625269	-0.603761	-0.001587	0.096252	-0.006042	0.865507	3.274223	18.846949
15522	0	-0.190132	9.582548	-0.608866	-0.001899	0.095825	-0.006094	0.858390	3.278349	18.836393
15523	0	-0.183255	9.533743	-0.560601	-0.001831	0.095337	-0.005615	0.846601	3.281246	18.832315
15524	0	-0.214519	9.466660	-0.608180	-0.002140	0.094666	-0.006085	0.841502	3.288521	18.819409
15525	0	-0.177040	9.472672	-0.622314	-0.001770	0.094727	-0.006226	0.837978	3.290039	18.818511
15526	0	-0.183533	9.417726	-0.579229	-0.001832	0.094177	-0.005794	0.835741	3.295150	18.812969
15527	0	-0.232211	9.405514	-0.591995	-0.002319	0.094055	-0.005920	0.834557	3.299591	18.808089
15528	0	-0.159370	9.423721	-0.579989	-0.001593	0.094237	-0.005798	0.835772	3.301958	18.804184
15529	0	-0.146550	9.411590	-0.610811	-0.001465	0.094116	-0.006104	0.840693	3.303805	18.803826
15530	0	-0.122319	9.380975	-0.544718	-0.001223	0.093810	-0.005442	0.846800	3.305579	18.802272
15531	0	-0.164735	9.381071	-0.525507	-0.001648	0.093811	-0.005249	0.853564	3.305912	18.800383
15532	0	-0.158399	9.374874	-0.569419	-0.001586	0.093749	-0.005689	0.859699	3.304551	18.800412
15533	0	-0.195178	9.375013	-0.530833	-0.001953	0.093750	-0.005310	0.856964	3.303964	18.800120
15534	0	-0.189021	9.399401	-0.555360	-0.001890	0.093994	-0.005551	0.859157	3.305038	18.804161
15535	0	-0.183405	9.448198	-0.580455	-0.001831	0.094482	-0.005798	0.866197	3.309684	18.809127
15536	0	-0.195863	9.460230	-0.557282	-0.001960	0.094603	-0.005568	0.872008	3.309296	18.811784
15537	0	-0.158693	9.484856	-0.586055	-0.001587	0.094849	-0.005859	0.872972	3.310337	18.819147
15538	0	-0.164258	9.503074	-0.592570	-0.001649	0.095031	-0.005923	0.875372	3.303755	18.824758
15539	0	-0.164258	9.533655	-0.586673	-0.001648	0.095337	-0.005859	0.883697	3.298332	18.830223
15540	0	-0.181756	9.582366	-0.631163	-0.001821	0.095824	-0.006302	0.894938	3.295776	18.842383
15541	0	-0.207105	9.625204	-0.635503	-0.002075	0.096252	-0.006348	0.903140	3.291891	18.850121
15542	0	-0.200060	9.673940	-0.594361	-0.002007	0.096740	-0.005936	0.911928	3.285917	18.853216
15543	0	-0.188824	9.747235	-0.623913	-0.001892	0.097473	-0.006226	0.927400	3.282409	18.864133
15544	0	-0.188004	9.759247	-0.675492	-0.001884	0.097593	-0.006742	0.942616	3.278279	18.871575
15545	0	-0.170273	9.808284	-0.763918	-0.001709	0.098083	-0.007629	0.953513	3.272060	18.878397
15546	0	-0.174952	9.856945	-0.765672	-0.001758	0.098570	-0.007649	0.961573	3.263803	18.890238
15547	0	-0.212881	9.887625	-0.745779	-0.002136	0.098877	-0.007446	0.974439	3.256329	18.902150
15548	0	-0.248088	9.887439	-0.784696	-0.002488	0.098875	-0.007836	0.986218	3.249055	18.911971
15549	0	-0.243900	9.966911	-0.770808	-0.002441	0.099670	-0.007690	1.006030	3.247397	18.922231
15550	0	-0.206977	9.997208	-0.657729	-0.002071	0.099973	-0.006567	1.017397	3.246566	18.936049
15551	0	-0.237289	10.009691	-0.727586	-0.002380	0.100098	-0.007263	1.031355	3.239069	18.941489
15552	0	-0.187113	10.058374	-0.735568	-0.001878	0.100584	-0.007350	1.037327	3.232561	18.945259
15553	0	-0.194754	10.076842	-0.696855	-0.001953	0.100769	-0.006958	1.048893	3.227262	18.957076
15554	0	-0.236776	10.082755	-0.680671	-0.002370	0.100828	-0.006797	1.059575	3.225893	18.963167
15555	0	-0.231334	10.119583	-0.763729	-0.002319	0.101196	-0.007629	1.068047	3.220220	18.975120
15556	0	-0.279191	10.119496	-0.722522	-0.002796	0.101195	-0.007218	1.075215	3.216449	18.973857
15557	0	-0.238119	10.107368	-0.757528	-0.002380	0.101074	-0.007568	1.082484	3.218421	18.977879
15558	0	-0.207295	10.119394	-0.734572	-0.002077	0.101194	-0.007339	1.089925	3.214744	18.970381
15559	0	-0.182981	10.101304	-0.818075	-0.001831	0.101013	-0.008179	1.091688	3.214391	18.971357
15560	0	-0.207470	10.095047	-0.794822	-0.002073	0.100951	-0.007939	1.101163	3.217001	18.972254
15561	0	-0.208030	10.070782	-0.781362	-0.002075	0.100708	-0.007812	1.101870	3.223831	18.974849
15562	0	-0.221292	10.058445	-0.708886	-0.002208	0.100585	-0.007083	1.108055	3.230746	18.976117
15563	0	-0.231794	10.028062	-0.805879	-0.002319	0.100281	-0.008057	1.109849	3.230124	18.972554
15564	0	-0.201391	9.991338	-0.751456	-0.002012	0.099914	-0.007512	1.112125	3.233066	18.975975
15565	0	-0.256601	9.936502	-0.689915	-0.002563	0.099365	-0.006897	1.114049	3.237034	18.977887
15566	0	-0.190215	9.918103	-0.751290	-0.001898	0.099181	-0.007512	1.114291	3.243041	18.974569
15567	0	-0.183172	9.875488	-0.769036	-0.001831	0.098755	-0.007690	1.113582	3.244824	18.969542
15568	0	-0.208223	9.832653	-0.762992	-0.002077	0.098327	-0.007629	1.113628	3.251814	18.970653
15569	0	-0.232322	9.808322	-0.653357	-0.002319	0.098083	-0.006531	1.116252	3.257422	18.961780
15570	0	-0.221028	9.734996	-0.678144	-0.002206	0.097350	-0.006781	1.116593	3.263685	18.959504
15571	0	-0.201579	9.722862	-0.665798	-0.002014	0.097229	-0.006653	1.122079	3.266659	18.958407
15572	0	-0.171708	9.643453	-0.672411	-0.001713	0.096435	-0.006724	1.121166	3.272790	18.952267
15573	0	-0.177603	9.612996	-0.677917	-0.001770	0.096130	-0.006775	1.125562	3.280985	18.947839
15574	0	-0.184641	9.588497	-0.648206	-0.001843	0.095885	-0.006478	1.129408	3.285579	18.946367
15575	0	-0.164987	9.533689	-0.689686	-0.001648	0.095337	-0.006897	1.128566	3.288914	18.939964
15576	0	-0.214361	9.472513	-0.647559	-0.002140	0.094726	-0.006470	1.134958	3.294276	18.929295
15577	0	-0.201459	9.466502	-0.629418	-0.002014	0.094666	-0.006287	1.143543	3.295845	18.929236
15578	0	-0.226295	9.441926	-0.599919	-0.002260	0.094419	-0.005997	1.145843	3.300293	18.917809
15579	0	-0.183266	9.423788	-0.647507	-0.001831	0.094238	-0.006470	1.151733	3.303295	18.916570
15580	0	-0.134832	9.405358	-0.612451	-0.001347	0.094054	-0.006115	1.162725	3.306471	18.916476
15581	0	-0.183107	9.393271	-0.610960	-0.001831	0.093933	-0.006104	1.169575	3.307539	18.916740
15582	0	-0.183452	9.393082	-0.703583	-0.001832	0.093931	-0.007031	1.174252	3.311616	18.911082
15583	0	-0.177104	9.423800	-0.629059	-0.001770	0.094238	-0.006287	1.178533	3.313901	18.916359
15584	0	-0.201498	9.374882	-0.568932	-0.002017	0.093749	-0.005685	1.183400	3.312463	18.919068
15585	0	-0.195268	9.399368	-0.562315	-0.001953	0.093994	-0.005615	1.192502	3.312939	18.921977
15586	0	-0.182798	9.423610	-0.649054	-0.001830	0.094236	-0.006486	1.197515	3.311406	18.924195
15587	0	-0.189237	9.423763	-0.647910	-0.001892	0.094238	-0.006470	1.208351	3.312783	18.929685
15588	0	-0.158373	9.429697	-0.637426	-0.001588	0.094297	-0.006367	1.216998	3.308793	18.936065
15589	0	-0.182292	9.478692	-0.642104	-0.001831	0.094788	-0.006409	1.231358	3.300009	18.938660
15590	0	-0.156539	9.515169	-0.686488	-0.001571	0.095152	-0.006861	1.235980	3.294676	18.952924
15591	0	-0.182446	9.558071	-0.617185	-0.001831	0.095581	-0.006165	1.244115	3.287822	18.955078
15592	0	-0.199632	9.570169	-0.661571	-0.002002	0.095702	-0.006607	1.253845	3.282362	18.954792
15593	0	-0.182457	9.613008	-0.714668	-0.001831	0.096130	-0.007141	1.259923	3.275693	18.960693
15594	0	-0.206086	9.649528	-0.697482	-0.002063	0.096496	-0.006969	1.265698	3.274436	18.960727
15595	0	-0.170642	9.686247	-0.751212	-0.001709	0.096863	-0.007507	1.270751	3.272440	18.962562
15596	0	-0.207057	9.710527	-0.673455	-0.002070	0.097106	-0.006724	1.282266	3.273621	18.971307
15597	0	-0.200865	9.777749	-0.715398	-0.002014	0.097778	-0.007141	1.296900	3.268211	18.978793
15598	0	-0.242519	9.789824	-0.796601	-0.002431	0.097898	-0.007961	1.301853	3.262594	18.985537
15599	0	-0.225068	9.832749	-0.751149	-0.002258	0.098328	-0.007507	1.306099	3.254777	18.991172
15600	0	-0.229676	9.905849	-0.795292	-0.002304	0.099059	-0.007943	1.316804	3.247386	18.994100
15601	0	-0.213216	9.948617	-0.794983	-0.002136	0.099487	-0.007935	1.333838	3.243764	19.000450
15602	0	-0.193744	9.985002	-0.815890	-0.001945	0.099851	-0.008149	1.344448	3.235593	19.005152
15603	0	-0.188547	9.991379	-0.788471	-0.001892	0.099915	-0.007874	1.356795	3.229096	19.014648
15604	0	-0.205970	10.009538	-0.771896	-0.002063	0.100096	-0.007713	1.362664	3.226594	19.015359
15605	0	-0.207056	10.058581	-0.732730	-0.002075	0.100586	-0.007324	1.365570	3.222359	19.018041
15606	0	-0.236954	10.064602	-0.775882	-0.002372	0.100646	-0.007758	1.365750	3.220852	19.019958
15607	0	-0.219751	10.083008	-0.720208	-0.002197	0.100830	-0.007202	1.365012	3.222176	19.019546
15608	0	-0.232293	10.088977	-0.818276	-0.002320	0.100890	-0.008179	1.368961	3.226171	19.017922
15609	0	-0.195174	10.089101	-0.805824	-0.001953	0.100891	-0.008057	1.370142	3.225629	19.017720
15610	0	-0.194924	10.070708	-0.854885	-0.001951	0.100707	-0.008549	1.369686	3.224434	19.019787
15611	0	-0.213786	10.058653	-0.853751	-0.002136	0.100586	-0.008545	1.360564	3.227264	19.017917
15612	0	-0.201929	10.040390	-0.810163	-0.002018	0.100404	-0.008103	1.357989	3.229795	19.019500
15613	0	-0.207626	10.070775	-0.805964	-0.002075	0.100708	-0.008057	1.360762	3.232020	19.016323
15614	0	-0.220016	10.027997	-0.769498	-0.002200	0.100280	-0.007697	1.357666	3.233087	19.015163
15615	0	-0.201690	9.985381	-0.750263	-0.002014	0.099854	-0.007507	1.351599	3.237254	19.010726
15616	0	-0.226345	9.942668	-0.718811	-0.002264	0.099426	-0.007194	1.344618	3.237654	19.004116
15617	0	-0.213837	9.930461	-0.744016	-0.002136	0.099304	-0.007446	1.336910	3.241161	19.001250
15618	0	-0.177336	9.881648	-0.699997	-0.001775	0.098816	-0.007008	1.327358	3.240568	18.996645
15619	0	-0.177028	9.845033	-0.737684	-0.001770	0.098450	-0.007385	1.316789	3.241903	18.988782
15620	0	-0.207819	9.814594	-0.705687	-0.002076	0.098145	-0.007064	1.307908	3.245327	18.980959
15621	0	-0.232462	9.790063	-0.768582	-0.002319	0.097900	-0.007690	1.301862	3.252509	18.975993
15622	0	-0.227154	9.735135	-0.718897	-0.002269	0.097351	-0.007194	1.295792	3.256772	18.969018
15623	0	-0.183324	9.698546	-0.713242	-0.001831	0.096985	-0.007141	1.284744	3.260382	18.963458
15624	0	-0.208090	9.674199	-0.644752	-0.002080	0.096742	-0.006453	1.278052	3.262591	18.957138
15625	0	-0.195642	9.606969	-0.597473	-0.001953	0.096069	-0.005981	1.269344	3.267625	18.952587
15626	0	-0.196066	9.558157	-0.681507	-0.001960	0.095581	-0.006823	1.259523	3.269710	18.941164
15627	0	-0.183410	9.552057	-0.609400	-0.001831	0.095520	-0.006104	1.247470	3.274428	18.941058
15628	0	-0.178182	9.533827	-0.674979	-0.001777	0.095338	-0.006757	1.238262	3.281631	18.933574
15629	0	-0.195295	9.460476	-0.658803	-0.001953	0.094604	-0.006592	1.232931	3.282485	18.928747
15630	0	-0.195342	9.472741	-0.730644	-0.001953	0.094727	-0.007318	1.218820	3.283862	18.926022
15631	0	-0.183103	9.460513	-0.633818	-0.001831	0.094604	-0.006348	1.206618	3.284900	18.921251
15632	0	-0.213082	9.454502	-0.699433	-0.002136	0.094544	-0.007001	1.197844	3.279371	18.910909
15633	0	-0.164809	9.454414	-0.658202	-0.001648	0.094543	-0.006592	1.185337	3.280596	18.909576
15634	0	-0.194842	9.430102	-0.619686	-0.001954	0.094300	-0.006207	1.172862	3.274816	18.903263
15635	0	-0.188846	9.405571	-0.597417	-0.001892	0.094055	-0.005981	1.163264	3.271489	18.899906
15636	0	-0.169675	9.430087	-0.595926	-0.001702	0.094300	-0.005967	1.152974	3.265817	18.896885
15637	0	-0.158306	9.448263	-0.628443	-0.001587	0.094482	-0.006287	1.149637	3.262204	18.893260
15638	0	-0.175932	9.484912	-0.609298	-0.001762	0.094849	-0.006100	1.140843	3.259550	18.890753
15639	0	-0.151894	9.491026	-0.566822	-0.001526	0.094910	-0.005676	1.130339	3.252286	18.885877
15640	0	-0.180721	9.497242	-0.650726	-0.001818	0.094972	-0.006516	1.119709	3.240694	18.886576
15641	0	-0.188795	9.527642	-0.713497	-0.001892	0.095276	-0.007141	1.111716	3.236776	18.892925
15642	0	-0.187389	9.558275	-0.657262	-0.001884	0.095582	-0.006580	1.101875	3.225164	18.898038
15643	0	-0.164379	9.606971	-0.658743	-0.001648	0.096069	-0.006592	1.096067	3.221245	18.905434
15644	0	-0.169598	9.613030	-0.676869	-0.001701	0.096130	-0.006766	1.098238	3.215879	18.903749
15645	0	-0.194529	9.649644	-0.647418	-0.001953	0.096497	-0.006470	1.102896	3.207621	18.906633
15646	0	-0.187254	9.704517	-0.690452	-0.001877	0.097045	-0.006907	1.099860	3.203595	18.907525
15647	0	-0.200462	9.735152	-0.738198	-0.002014	0.097351	-0.007385	1.095406	3.193446	18.911605
15648	0	-0.204777	9.796158	-0.750183	-0.002056	0.097961	-0.007502	1.095141	3.184793	18.923321
15649	0	-0.231344	9.814475	-0.726215	-0.002319	0.098145	-0.007263	1.093347	3.178978	18.929185
15650	0	-0.266967	9.832779	-0.744392	-0.002674	0.098328	-0.007444	1.092174	3.174871	18.929269
15651	0	-0.225362	9.893778	-0.745049	-0.002258	0.098938	-0.007446	1.096437	3.170520	18.934331
15652	0	-0.175369	9.930376	-0.738879	-0.001761	0.099303	-0.007394	1.089937	3.162635	18.934135
15653	0	-0.157881	9.967065	-0.762790	-0.001587	0.099670	-0.007629	1.087616	3.154388	18.937971
15654	0	-0.192988	9.973218	-0.780224	-0.001938	0.099731	-0.007810	1.078501	3.146292	18.942824
15655	0	-0.243161	10.009816	-0.780914	-0.002441	0.100098	-0.007812	1.074058	3.136185	18.947553
15656	0	-0.266389	10.015995	-0.737533	-0.002666	0.100160	-0.007379	1.069737	3.134282	18.950457
15657	0	-0.231873	10.015910	-0.731882	-0.002319	0.100159	-0.007324	1.062924	3.134635	18.950385
15658	0	-0.206735	10.040327	-0.761498	-0.002074	0.100403	-0.007619	1.057821	3.127845	18.952092
15659	0	-0.243798	10.028104	-0.713843	-0.002441	0.100281	-0.007141	1.054145	3.124998	18.955558
15660	0	-0.206121	10.058664	-0.755621	-0.002069	0.100586	-0.007564	1.045121	3.117757	18.959932
15661	0	-0.232342	10.058610	-0.738172	-0.002319	0.100586	-0.007385	1.040477	3.123439	18.960376
15662	0	-0.250639	10.028138	-0.761613	-0.002511	0.100281	-0.007623	1.032310	3.119195	18.955908
15663	0	-0.213596	10.034223	-0.786815	-0.002136	0.100342	-0.007874	1.025550	3.119935	18.955324
15664	0	-0.201442	10.034232	-0.651209	-0.002014	0.100342	-0.006520	1.015574	3.121304	18.953212
15665	0	-0.280486	9.991545	-0.712956	-0.002808	0.099915	-0.007141	1.001699	3.119208	18.952163
15666	0	-0.237430	9.979390	-0.711209	-0.002376	0.099793	-0.007118	0.994050	3.118782	18.952336
15667	0	-0.232423	9.930479	-0.707012	-0.002319	0.099304	-0.007080	0.981918	3.125470	18.947449
15668	0	-0.184217	9.924441	-0.638484	-0.001842	0.099244	-0.006390	0.975779	3.127277	18.948323
15669	0	-0.177480	9.881610	-0.689314	-0.001770	0.098816	-0.006897	0.970692	3.133874	18.947240
15670	0	-0.202150	9.875516	-0.639744	-0.002024	0.098755	-0.006401	0.965713	3.132433	18.934672
15671	0	-0.225889	9.802319	-0.639740	-0.002258	0.098022	-0.006409	0.951875	3.134209	18.934816
15672	0	-0.220100	9.765776	-0.662203	-0.002199	0.097657	-0.006631	0.940748	3.137423	18.925148
15673	0	-0.183205	9.741272	-0.609341	-0.001831	0.097412	-0.006104	0.928189	3.139692	18.923119
15674	0	-0.141180	9.729137	-0.668722	-0.001407	0.097291	-0.006694	0.919608	3.146781	18.915201
15675	0	-0.170959	9.698529	-0.634093	-0.001709	0.096985	-0.006348	0.910999	3.148578	18.912560
15676	0	-0.238530	9.625274	-0.632857	-0.002382	0.096252	-0.006334	0.903519	3.153256	18.910164
15677	0	-0.262832	9.582567	-0.572756	-0.002625	0.095825	-0.005737	0.891195	3.158953	18.901604
15678	0	-0.196423	9.570435	-0.626261	-0.001962	0.095704	-0.006268	0.884527	3.163063	18.894302
15679	0	-0.165130	9.545915	-0.616116	-0.001648	0.095459	-0.006165	0.879714	3.168176	18.887992
15680	0	-0.171170	9.545959	-0.608844	-0.001716	0.095459	-0.006097	0.868883	3.164531	18.886803
15681	0	-0.177020	9.497121	-0.658440	-0.001770	0.094971	-0.006592	0.859200	3.165801	18.879233
15682	0	-0.158592	9.484993	-0.626765	-0.001588	0.094850	-0.006272	0.852880	3.164533	18.878958
15683	0	-0.183407	9.429964	-0.621979	-0.001831	0.094299	-0.006226	0.845207	3.169271	18.878191
15684	0	-0.177941	9.442160	-0.645447	-0.001777	0.094421	-0.006458	0.839964	3.173640	18.879243
15685	0	-0.189167	9.442173	-0.670920	-0.001892	0.094421	-0.006714	0.833723	3.174226	18.881042
15686	0	-0.195484	9.448256	-0.609226	-0.001953	0.094482	-0.006095	0.829848	3.177386	18.883624
15687	0	-0.158321	9.442123	-0.580187	-0.001587	0.094421	-0.005798	0.833434	3.174000	18.879817
15688	0	-0.151387	9.472586	-0.604758	-0.001519	0.094726	-0.006050	0.829765	3.168641	18.879487
15689	0	-0.164247	9.478778	-0.598001	-0.001648	0.094788	-0.005981	0.827437	3.163114	18.881462
15690	0	-0.187862	9.503177	-0.567392	-0.001882	0.095032	-0.005673	0.827496	3.160595	18.886005
15691	0	-0.225169	9.490991	-0.567486	-0.002258	0.094910	-0.005676	0.825190	3.153708	18.891806
15692	0	-0.211977	9.521482	-0.634741	-0.002124	0.095215	-0.006346	0.826586	3.149917	18.894495
15693	0	-0.182501	9.552008	-0.610431	-0.001831	0.095520	-0.006104	0.826980	3.143762	18.898452
15694	0	-0.187643	9.576431	-0.677589	-0.001881	0.095764	-0.006777	0.825337	3.139842	18.905527
15695	0	-0.201293	9.606892	-0.678117	-0.002014	0.096069	-0.006775	0.832252	3.139469	18.908381
15696	0	-0.200788	9.686192	-0.642224	-0.002012	0.096862	-0.006422	0.831880	3.135396	18.913195
15697	0	-0.188873	9.710647	-0.647762	-0.001892	0.097107	-0.006470	0.840709	3.132533	18.921968
15698	0	-0.194410	9.747195	-0.630727	-0.001946	0.097472	-0.006303	0.845379	3.130864	18.929963
15699	0	-0.188598	9.802208	-0.653828	-0.001892	0.098022	-0.006531	0.853592	3.124821	18.934588
15700	0	-0.193704	9.771583	-0.722546	-0.001942	0.097716	-0.007217	0.862384	3.120448	18.934495
15701	0	-0.182853	9.844914	-0.739349	-0.001831	0.098450	-0.007385	0.871353	3.118585	18.932193
15702	0	-0.188174	9.869179	-0.826002	-0.001887	0.098692	-0.008257	0.874458	3.113303	18.941225
15703	0	-0.231539	9.905977	-0.714646	-0.002319	0.099060	-0.007141	0.880093	3.109851	18.948767
15704	0	-0.236854	9.911961	-0.795387	-0.002373	0.099120	-0.007946	0.888614	3.106099	18.950179
15705	0	-0.231725	9.966999	-0.757450	-0.002319	0.099670	-0.007568	0.895144	3.104832	18.956795
15706	0	-0.237543	9.960788	-0.722233	-0.002377	0.099608	-0.007215	0.903545	3.104634	18.960133
15707	0	-0.189055	10.009694	-0.721256	-0.001892	0.100098	-0.007202	0.915016	3.104009	18.970118
15708	0	-0.170583	10.027860	-0.716571	-0.001706	0.100279	-0.007162	0.918571	3.104762	18.974603
15709	0	-0.171010	10.058549	-0.708623	-0.001709	0.100586	-0.007080	0.925043	3.107126	18.977530
15710	0	-0.195396	10.033984	-0.697167	-0.001956	0.100340	-0.006970	0.925867	3.105891	18.977295
15711	0	-0.219711	10.058537	-0.684431	-0.002197	0.100586	-0.006836	0.934809	3.106800	18.975848
15712	0	-0.226081	10.076690	-0.722175	-0.002258	0.100767	-0.007219	0.937002	3.110722	18.972425
15713	0	-0.225857	10.052482	-0.714218	-0.002258	0.100525	-0.007141	0.937621	3.112102	18.969434
15714	0	-0.231989	10.034053	-0.733149	-0.002320	0.100341	-0.007327	0.942072	3.112722	18.970837
15715	0	-0.202003	10.021924	-0.739019	-0.002014	0.100220	-0.007385	0.947166	3.120501	18.970445
15716	0	-0.202768	9.997426	-0.697347	-0.002027	0.099975	-0.006968	0.952277	3.122873	18.968426
15717	0	-0.207721	9.973133	-0.695900	-0.002075	0.099731	-0.006958	0.952771	3.126264	18.961828
15718	0	-0.183771	9.991355	-0.763248	-0.001836	0.099914	-0.007632	0.952432	3.129488	18.960118
15719	0	-0.207961	9.912053	-0.702566	-0.002075	0.099121	-0.007019	0.959427	3.135640	18.953644
15720	0	-0.251469	9.899686	-0.630291	-0.002512	0.098997	-0.006300	0.962228	3.139901	18.948065
15721	0	-0.214034	9.857168	-0.708024	-0.002136	0.098572	-0.007080	0.961735	3.145713	18.940849
15722	0	-0.214563	9.832663	-0.714260	-0.002145	0.098327	-0.007142	0.961674	3.147701	18.929718
15723	0	-0.220312	9.777768	-0.708708	-0.002197	0.097778	-0.007080	0.969330	3.155634	18.926460
15724	0	-0.172173	9.741042	-0.703019	-0.001721	0.097410	-0.007033	0.965104	3.157157	18.929857
15725	0	-0.214009	9.722864	-0.690089	-0.002136	0.097229	-0.006897	0.969100	3.162766	18.923420
15726	0	-0.208456	9.661741	-0.623804	-0.002083	0.096618	-0.006234	0.973044	3.165949	18.914759
15727	0	-0.183086	9.625225	-0.598458	-0.001831	0.096252	-0.005981	0.976082	3.166879	18.906352
15728	0	-0.202096	9.625129	-0.647724	-0.002014	0.096251	-0.006476	0.976428	3.176062	18.901746
15729	0	-0.189414	9.588612	-0.671490	-0.001892	0.095886	-0.006714	0.977084	3.179608	18.901854
15730	0	-0.214304	9.545782	-0.665808	-0.002141	0.095458	-0.006656	0.979319	3.183141	18.893723
15731	0	-0.201551	9.521429	-0.629453	-0.002014	0.095215	-0.006287	0.988253	3.185873	18.891875
15732	0	-0.177289	9.515160	-0.649037	-0.001773	0.095152	-0.006486	0.992953	3.186992	18.887258
15733	0	-0.158892	9.478706	-0.580660	-0.001587	0.094788	-0.005798	1.002353	3.190535	18.888346
15734	0	-0.152712	9.490735	-0.570130	-0.001531	0.094908	-0.005693	1.011158	3.187449	18.882225
15735	0	-0.170542	9.454337	-0.567878	-0.001709	0.094543	-0.005676	1.013637	3.184242	18.884313
15736	0	-0.188565	9.411524	-0.604834	-0.001885	0.094115	-0.006048	1.013210	3.185638	18.883759
15737	0	-0.225843	9.417690	-0.574300	-0.002258	0.094177	-0.005737	1.019567	3.186911	18.884204
15738	0	-0.207372	9.429785	-0.655030	-0.002076	0.094298	-0.006542	1.028850	3.185070	18.885905
15739	0	-0.207435	9.442093	-0.635478	-0.002075	0.094421	-0.006348	1.036888	3.185154	18.881502
15740	0	-0.200597	9.460235	-0.703947	-0.002013	0.094603	-0.007034	1.042608	3.177527	18.883292
15741	0	-0.219498	9.460385	-0.593151	-0.002197	0.094604	-0.005920	1.055437	3.175899	18.879631
15742	0	-0.169798	9.515163	-0.619362	-0.001705	0.095152	-0.006187	1.062306	3.168361	18.882047
15743	0	-0.157961	9.533652	-0.586775	-0.001587	0.095337	-0.005859	1.071798	3.160703	18.882814
15744	0	-0.181209	9.533566	-0.618774	-0.001817	0.095336	-0.006182	1.078581	3.156186	18.893348
15745	0	-0.195029	9.582481	-0.617147	-0.001953	0.095825	-0.006165	1.086252	3.153912	18.894388
15746	0	-0.170173	9.606686	-0.685877	-0.001704	0.096067	-0.006850	1.095959	3.152067	18.903505
15747	0	-0.176407	9.637383	-0.763934	-0.001770	0.096375	-0.007629	1.107218	3.146119	18.906594
15748	0	-0.211703	9.649420	-0.771850	-0.002125	0.096495	-0.007710	1.116209	3.138050	18.914293
15749	0	-0.200659	9.722856	-0.745412	-0.002014	0.097229	-0.007446	1.124893	3.130268	18.917229
15750	0	-0.229587	9.759242	-0.772062	-0.002305	0.097593	-0.007707	1.140857	3.120731	18.929693
15751	0	-0.219391	9.747237	-0.715264	-0.002197	0.097473	-0.007141	1.153858	3.117900	18.931421
15752	0	-0.206333	9.808107	-0.644243	-0.002069	0.098082	-0.006433	1.164916	3.111829	18.937055
15753	0	-0.170767	9.869304	-0.660427	-0.001709	0.098694	-0.006592	1.178899	3.111398	18.944482
15754	0	-0.169762	9.856927	-0.723825	-0.001707	0.098570	-0.007228	1.190368	3.101534	18.946999
15755	0	-0.176248	9.924246	-0.751839	-0.001770	0.099243	-0.007507	1.202657	3.093968	18.955132
15756	0	-0.248420	9.936236	-0.723975	-0.002488	0.099363	-0.007225	1.219159	3.090553	18.967314
15757	0	-0.219355	9.979148	-0.739981	-0.002197	0.099792	-0.007385	1.235367	3.087410	18.975516
15758	0	-0.254862	9.972896	-0.693787	-0.002557	0.099730	-0.006927	1.247849	3.079125	18.984030
15759	0	-0.213091	10.021894	-0.758031	-0.002136	0.100220	-0.007568	1.261017	3.074179	18.993303
15760	0	-0.193812	10.027834	-0.784495	-0.001943	0.100279	-0.007837	1.269286	3.070175	19.001454
15761	0	-0.213812	10.034118	-0.806382	-0.002136	0.100342	-0.008057	1.276874	3.073399	18.999466
15762	0	-0.207600	10.058385	-0.770886	-0.002079	0.100584	-0.007706	1.279938	3.071091	18.999771
15763	0	-0.201044	10.052489	-0.787466	-0.002014	0.100525	-0.007874	1.280632	3.067964	19.001940
15764	0	-0.237112	10.046269	-0.726994	-0.002374	0.100463	-0.007266	1.284452	3.066148	18.994145
15765	0	-0.219537	10.064672	-0.848734	-0.002197	0.100647	-0.008484	1.287827	3.065108	18.995271
15766	0	-0.250203	10.021881	-0.800194	-0.002500	0.100219	-0.008003	1.285794	3.069013	18.996730
15767	0	-0.213966	10.015871	-0.762814	-0.002136	0.100159	-0.007629	1.283762	3.074028	18.995176
15768	0	-0.178093	9.997555	-0.823762	-0.001778	0.099976	-0.008238	1.282957	3.078882	18.998099
15769	0	-0.207436	9.991489	-0.750305	-0.002075	0.099915	-0.007507	1.277447	3.079038	18.996016
15770	0	-0.231825	9.936508	-0.756286	-0.002318	0.099365	-0.007561	1.279350	3.080000	18.992794
15771	0	-0.225912	9.899885	-0.738738	-0.002258	0.098999	-0.007385	1.281210	3.082059	18.988553
15772	0	-0.231819	9.869303	-0.708402	-0.002321	0.098693	-0.007085	1.279659	3.079650	18.984531
15773	0	-0.183273	9.857210	-0.762484	-0.001831	0.098572	-0.007629	1.273797	3.082708	18.985400
15774	0	-0.165646	9.808370	-0.749508	-0.001652	0.098083	-0.007499	1.268871	3.089278	18.981736
15775	0	-0.177379	9.771767	-0.731815	-0.001770	0.097717	-0.007324	1.261132	3.094796	18.977857
15776	0	-0.214741	9.735107	-0.773906	-0.002144	0.097351	-0.007740	1.259470	3.100077	18.980215
15777	0	-0.213385	9.704637	-0.768509	-0.002136	0.097046	-0.007690	1.252515	3.098341	18.971468
15778	0	-0.231367	9.667997	-0.737129	-0.002315	0.096680	-0.007375	1.247835	3.098395	18.971779
15779	0	-0.226013	9.643600	-0.676779	-0.002258	0.096436	-0.006775	1.238799	3.101709	18.969117
15780	0	-0.165337	9.613058	-0.633078	-0.001652	0.096130	-0.006334	1.234034	3.104769	18.969926
15781	0	-0.165071	9.570328	-0.634459	-0.001648	0.095703	-0.006348	1.229650	3.109260	18.958754
15782	0	-0.159816	9.552011	-0.615601	-0.001593	0.095520	-0.006159	1.225638	3.117041	18.953096
15783	0	-0.158850	9.521512	-0.603772	-0.001587	0.095215	-0.006042	1.219325	3.120096	18.953326
15784	0	-0.201687	9.491007	-0.621122	-0.002018	0.094910	-0.006217	1.211722	3.119920	18.949988
15785	0	-0.195162	9.472673	-0.677301	-0.001953	0.094727	-0.006775	1.208802	3.119237	18.948863
15786	0	-0.231566	9.460447	-0.732193	-0.002316	0.094604	-0.007321	1.208923	3.119365	18.945310
15787	0	-0.195037	9.460453	-0.622590	-0.001953	0.094604	-0.006226	1.208715	3.117192	18.950274
15788	0	-0.188696	9.423745	-0.726270	-0.001887	0.094237	-0.007264	1.206420	3.117884	18.952862
15789	0	-0.188575	9.442139	-0.671563	-0.001892	0.094421	-0.006714	1.207950	3.111348	18.952628
15790	0	-0.218133	9.466567	-0.580121	-0.002185	0.094666	-0.005802	1.206157	3.108286	18.946232
15791	0	-0.176891	9.454354	-0.610253	-0.001770	0.094543	-0.006104	1.204405	3.108084	18.947380
15792	0	-0.201076	9.442149	-0.628359	-0.002012	0.094421	-0.006285	1.202567	3.107381	18.959483
15793	0	-0.218964	9.484876	-0.628736	-0.002197	0.094849	-0.006287	1.202866	3.099326	18.963801
15794	0	-0.162419	9.509295	-0.641045	-0.001634	0.095093	-0.006411	1.202110	3.089098	18.967236
15795	0	-0.158150	9.533731	-0.658742	-0.001587	0.095337	-0.006592	1.196240	3.083750	18.967521
15796	0	-0.181407	9.551997	-0.682971	-0.001821	0.095520	-0.006827	1.198549	3.077117	18.974120
15797	0	-0.194995	9.576403	-0.720477	-0.001953	0.095764	-0.007202	1.201165	3.074479	18.979536
15798	0	-0.188043	9.594657	-0.714496	-0.001886	0.095946	-0.007147	1.198368	3.068555	18.980507
15799	0	-0.206498	9.631391	-0.707712	-0.002075	0.096313	-0.007080	1.194220	3.057572	18.980700
15800	0	-0.192608	9.698471	-0.720034	-0.001933	0.096985	-0.007196	1.198354	3.050460	18.990424
15801	0	-0.200748	9.698521	-0.719930	-0.002014	0.096985	-0.007202	1.194471	3.043749	18.997673
15802	0	-0.187048	9.716813	-0.731876	-0.001880	0.097168	-0.007318	1.194258	3.034069	19.004268
15803	0	-0.182746	9.796152	-0.750701	-0.001831	0.097961	-0.007507	1.193363	3.031031	19.010319
15804	0	-0.212631	9.814485	-0.707662	-0.002130	0.098145	-0.007080	1.188815	3.028404	19.021500
15805	0	-0.225349	9.808376	-0.695587	-0.002258	0.098083	-0.006958	1.185784	3.023941	19.030170
15806	0	-0.205967	9.881607	-0.677072	-0.002066	0.098816	-0.006771	1.184832	3.018154	19.038506
15807	0	-0.225408	9.936532	-0.793469	-0.002258	0.099365	-0.007935	1.184458	3.014503	19.046219
15808	0	-0.206095	9.936526	-0.775379	-0.002068	0.099365	-0.007752	1.185488	3.008064	19.051383
15809	0	-0.231453	9.960989	-0.768518	-0.002319	0.099609	-0.007690	1.178906	3.003734	19.059160
15810	0	-0.188180	9.991569	-0.798294	-0.001883	0.099916	-0.007985	1.175872	3.004041	19.062821
15811	0	-0.213682	10.015899	-0.750317	-0.002136	0.100159	-0.007507	1.170597	3.005878	19.067920
15812	0	-0.238321	10.040303	-0.774094	-0.002382	0.100403	-0.007744	1.166735	3.008089	19.070173
15813	0	-0.207206	10.052536	-0.847921	-0.002075	0.100525	-0.008484	1.160790	3.005625	19.066492
15814	0	-0.188380	10.046468	-0.809961	-0.001886	0.100464	-0.008109	1.149338	3.003808	19.062028
15815	0	-0.201017	10.058605	-0.768999	-0.002014	0.100586	-0.007690	1.148242	3.000409	19.059831
15816	0	-0.218641	10.046434	-0.835699	-0.002190	0.100464	-0.008362	1.142115	2.997811	19.055227
15817	0	-0.207045	10.040348	-0.798865	-0.002075	0.100403	-0.007996	1.133592	2.993546	19.054548
15818	0	-0.219144	10.003821	-0.803460	-0.002189	0.100038	-0.008043	1.123068	2.997806	19.049874
15819	0	-0.207128	10.022006	-0.793143	-0.002075	0.100220	-0.007935	1.118905	2.994475	19.050181
15820	0	-0.188032	10.009821	-0.798398	-0.001884	0.100098	-0.007990	1.111551	2.990871	19.048740
15821	0	-0.231776	9.967101	-0.731651	-0.002319	0.099670	-0.007324	1.102124	2.990222	19.048287
15822	0	-0.213142	9.961092	-0.656817	-0.002133	0.099610	-0.006577	1.091853	2.989194	19.039922
15823	0	-0.189552	9.906085	-0.712919	-0.001892	0.099060	-0.007141	1.077383	2.994291	19.030062
15824	0	-0.195907	9.875661	-0.667998	-0.001961	0.098756	-0.006691	1.063968	2.993528	19.021004
15825	0	-0.201105	9.832858	-0.725127	-0.002014	0.098328	-0.007263	1.049363	2.991010	19.006940
15826	0	-0.224846	9.796350	-0.679835	-0.002253	0.097962	-0.006813	1.031582	2.987377	18.999467
15827	0	-0.202124	9.759592	-0.670147	-0.002014	0.097595	-0.006714	1.016447	2.996850	18.994724
15828	0	-0.215538	9.735258	-0.680167	-0.002151	0.097352	-0.006811	1.004744	3.003720	18.991504
15829	0	-0.213568	9.698528	-0.676918	-0.002136	0.096985	-0.006775	0.997360	3.004240	18.983772
15830	0	-0.189149	9.692455	-0.620371	-0.001891	0.096924	-0.006215	0.983292	3.005871	18.976967
15831	0	-0.195284	9.655814	-0.627875	-0.001953	0.096558	-0.006287	0.973321	3.006739	18.970421
15832	0	-0.207741	9.625374	-0.687628	-0.002075	0.096253	-0.006882	0.966222	3.010515	18.962027
15833	0	-0.152753	9.600886	-0.584971	-0.001526	0.096008	-0.005859	0.953979	3.013737	18.952869
15834	0	-0.164751	9.564358	-0.607711	-0.001652	0.095643	-0.006084	0.944620	3.009854	18.954090
15835	0	-0.188746	9.533780	-0.645795	-0.001892	0.095337	-0.006470	0.929817	3.005484	18.947214
15836	0	-0.218438	9.485036	-0.637571	-0.002189	0.094850	-0.006386	0.916967	3.001476	18.937251
15837	0	-0.219858	9.484910	-0.682899	-0.002197	0.094849	-0.006836	0.908018	3.004234	18.934389
15838	0	-0.214314	9.472686	-0.651169	-0.002139	0.094727	-0.006517	0.900532	3.010307	18.931205
15839	0	-0.207568	9.460486	-0.695292	-0.002075	0.094604	-0.006958	0.893829	3.012082	18.931242
15840	0	-0.183079	9.509285	-0.719218	-0.001833	0.095093	-0.007193	0.892731	3.010631	18.927776
15841	0	-0.170747	9.442175	-0.579285	-0.001709	0.094421	-0.005798	0.885470	3.010018	18.925340
15842	0	-0.182559	9.466574	-0.541878	-0.001828	0.094666	-0.005422	0.881422	3.008103	18.921690
15843	0	-0.189053	9.521514	-0.518317	-0.001892	0.095215	-0.005188	0.875022	3.007489	18.917014
15844	0	-0.182514	9.497083	-0.572664	-0.001828	0.094971	-0.005728	0.873096	3.005023	18.913090
15845	0	-0.152174	9.490998	-0.579440	-0.001526	0.094910	-0.005798	0.867844	3.001220	18.915475
15846	0	-0.175558	9.533743	-0.578434	-0.001762	0.095337	-0.005791	0.859626	2.994259	18.919057
15847	0	-0.231826	9.533749	-0.627825	-0.002319	0.095337	-0.006287	0.849013	2.994179	18.920658
15848	0	-0.237331	9.576567	-0.638601	-0.002378	0.095765	-0.006392	0.840717	2.989240	18.922133
15849	0	-0.237578	9.576435	-0.610236	-0.002380	0.095764	-0.006104	0.838757	2.984974	18.923713
15850	0	-0.212598	9.637454	-0.659004	-0.002128	0.096375	-0.006590	0.838435	2.984226	18.931003
15851	0	-0.188677	9.692404	-0.604068	-0.001892	0.096924	-0.006042	0.835781	2.979159	18.935461
15852	0	-0.157394	9.704608	-0.567100	-0.001576	0.097046	-0.005673	0.832375	2.977450	18.936715
[truncated: 501 more rows]
