# Supplementary material for: Properties of traditional bamboo carrying poles have implications for user interactions
Source: PLoS One. 2018 May 10;13(5):e0196208. doi: 10.1371/journal.pone.0196208 (PMC5945030; doi:10.1371/journal.pone.0196208)
Supplement: S1 Text — (ZIP) [file pone.0196208.s005.zip › ResTest_PoleD_L6Load2.txt]

// Start Time: Unknown
// Update Rate: 100.0Hz
// Filter Profile: human (34.3)
// Firmware Version: 2.1.4
PacketCounter	SampleTimeFine	Acc_X	Acc_Y	Acc_Z	VelInc_X	VelInc_Y	VelInc_Z	Roll	Pitch	Yaw	Latitude	Longitude	Altitude	Vel_X	Vel_Y	Vel_Z
13858	0	0.483272	9.905922	0.493074	0.004829	0.099059	0.004936	0.023440	1.080620	32.449692
13859	0	0.220168	9.936547	0.499833	0.002197	0.099365	0.005005	0.031123	1.075541	32.444907
13860	0	0.019544	9.893803	0.468530	0.000192	0.098938	0.004686	0.032740	1.071177	32.436510
13861	0	0.036608	9.747292	0.537514	0.000366	0.097473	0.005371	0.028572	1.071405	32.423215
13862	0	0.299398	9.570214	0.555907	0.002990	0.095702	0.005561	0.030959	1.066487	32.410275
13863	0	0.397945	9.387163	0.549184	0.003967	0.093872	0.005493	0.032592	1.051716	32.403774
13864	0	0.420316	9.014561	0.488034	0.004173	0.090147	0.004880	0.032054	1.013846	32.390279
13865	0	0.578864	8.178345	0.769093	0.005737	0.081787	0.007690	0.030385	0.943769	32.353883
13866	0	0.640745	7.786560	0.475462	0.006321	0.077872	0.004761	0.037698	0.817162	32.314435
13867	0	-0.012765	7.745399	0.028713	-0.000244	0.077454	0.000305	0.065537	0.643717	32.295956
13868	0	-1.378017	8.606118	0.196737	-0.013901	0.086041	0.001981	0.092767	0.482151	32.260443
13869	0	-2.221882	9.016344	-0.171192	-0.022278	0.090149	-0.001709	0.106271	0.405034	32.232329
13870	0	-0.381105	6.464368	-0.528672	-0.003824	0.064640	-0.005322	0.046902	0.379239	32.210729
13871	0	0.971388	8.513891	-1.180922	0.009705	0.085144	-0.011780	0.085666	0.364151	32.200172
13872	0	2.240575	7.177652	0.165054	0.022418	0.071773	0.001656	0.092827	0.383619	32.195982
13873	0	1.806194	7.812256	-1.478885	0.018066	0.078125	-0.014771	0.124049	0.396198	32.223023
13874	0	2.580422	7.819011	0.205935	0.025801	0.078192	0.002041	0.092359	0.390673	32.203839
13875	0	1.404002	8.233611	-0.023898	0.014038	0.082336	-0.000244	0.087839	0.389225	32.227833
13876	0	-0.103748	8.788981	0.610520	-0.001037	0.087890	0.006107	0.087652	0.389464	32.268800
13877	0	-0.861955	8.605665	1.276688	-0.008606	0.086060	0.012756	0.074471	0.408011	32.262296
13878	0	-0.109415	9.185272	1.576864	-0.001067	0.091853	0.015768	0.071632	0.437888	32.291344
13879	0	-0.880533	9.435971	1.488705	-0.008789	0.094360	0.014893	0.079576	0.458468	32.283101
13880	0	-0.310805	9.771544	1.409473	-0.003086	0.097717	0.014087	0.070575	0.484510	32.277934
13881	0	0.302624	10.101391	1.007121	0.003052	0.101013	0.010071	0.070165	0.513379	32.277492
13882	0	1.640239	10.303810	0.502234	0.016427	0.103035	0.005006	0.050537	0.540759	32.261034
13883	0	1.396683	10.778938	-0.079742	0.013977	0.107788	-0.000793	0.055344	0.552068	32.268823
13884	0	1.454777	10.779276	-0.164055	0.014566	0.107790	-0.001657	0.038218	0.571685	32.263859
13885	0	1.067372	11.389171	-0.641919	0.010681	0.113892	-0.006409	0.048761	0.579068	32.263468
13886	0	0.333510	11.444103	-0.131014	0.003342	0.114441	-0.001303	0.055985	0.586103	32.271313
13887	0	-0.689786	11.779774	-0.032783	-0.006897	0.117798	-0.000305	0.077634	0.587132	32.275938
13888	0	-0.751722	11.773958	0.627748	-0.007510	0.117739	0.006302	0.101717	0.593984	32.274420
13889	0	-0.604725	11.993742	0.972158	-0.006042	0.119934	0.009766	0.143503	0.598463	32.279369
13890	0	-0.031841	12.098395	1.238659	-0.000316	0.120980	0.012423	0.178057	0.601546	32.272833
13891	0	0.469600	12.286819	1.418415	0.004700	0.122864	0.014221	0.212781	0.605805	32.263304
13892	0	1.208584	12.299825	1.435733	0.012077	0.122995	0.014389	0.241463	0.599242	32.246298
13893	0	1.722426	12.347435	1.108674	0.017212	0.123474	0.011108	0.260218	0.588484	32.232448
13894	0	1.511243	12.389947	0.849192	0.015100	0.123900	0.008501	0.268077	0.576755	32.225243
13895	0	1.301096	12.255749	0.866695	0.013000	0.122559	0.008667	0.267669	0.567196	32.217043
13896	0	0.784808	12.176271	0.719395	0.007833	0.121763	0.007202	0.275241	0.552746	32.205338
13897	0	-0.107984	12.097272	0.639221	-0.001099	0.120972	0.006409	0.291727	0.535068	32.192949
13898	0	-0.301131	11.938821	0.573622	-0.003016	0.119387	0.005766	0.322043	0.531109	32.172632
13899	0	-0.109817	11.749485	0.624607	-0.001099	0.117493	0.006287	0.363196	0.530881	32.150586
13900	0	0.219777	11.566658	0.518138	0.002197	0.115664	0.005228	0.410254	0.530412	32.130594
13901	0	0.604668	11.316069	0.416459	0.006042	0.113159	0.004211	0.457687	0.526036	32.113491
13902	0	1.069940	11.114727	0.401850	0.010689	0.111147	0.004056	0.495302	0.514957	32.091965
13903	0	1.064026	10.742113	0.368694	0.010620	0.107422	0.003723	0.533193	0.493372	32.080635
13904	0	0.787114	10.491766	0.357271	0.007852	0.104918	0.003592	0.553490	0.471976	32.072349
13905	0	0.448074	10.223372	0.357468	0.004456	0.102234	0.003601	0.583046	0.443736	32.068570
13906	0	0.117035	9.869660	0.499253	0.001147	0.098696	0.005014	0.608557	0.417004	32.066522
13907	0	-0.150654	9.637585	0.455577	-0.001526	0.096375	0.004578	0.635554	0.394142	32.054435
13908	0	-0.153545	9.344761	0.421528	-0.001550	0.093447	0.004230	0.654471	0.376782	32.036647
13909	0	0.019705	9.106477	0.212161	0.000183	0.091064	0.002136	0.674038	0.358928	32.017253
13910	0	0.272185	8.801178	0.159994	0.002712	0.088012	0.001618	0.698584	0.346032	31.998941
13911	0	0.507150	8.569305	0.010613	0.005066	0.085693	0.000122	0.719884	0.337837	31.980115
13912	0	0.654721	8.355474	-0.010846	0.006541	0.083555	-0.000093	0.740133	0.329060	31.965972
13913	0	0.831156	8.184680	-0.123732	0.008301	0.081848	-0.001221	0.762758	0.313256	31.954105
13914	0	0.826999	7.952487	-0.077673	0.008261	0.079526	-0.000765	0.779430	0.299489	31.946468
13915	0	0.696520	7.861263	-0.007949	0.006958	0.078613	-0.000061	0.805923	0.288541	31.935973
13916	0	0.435271	7.763550	0.037928	0.004347	0.077636	0.000391	0.823189	0.279819	31.934740
13917	0	0.317889	7.623295	0.151341	0.003174	0.076233	0.001526	0.842061	0.272069	31.927066
13918	0	0.221112	7.592779	0.222738	0.002207	0.075928	0.002234	0.851345	0.265558	31.925582
13919	0	0.097628	7.531761	0.280158	0.000977	0.075317	0.002808	0.860535	0.265996	31.925769
13920	0	-0.006431	7.550083	0.272475	-0.000062	0.075500	0.002734	0.874991	0.269525	31.924140
13921	0	0.084986	7.537870	0.231187	0.000854	0.075378	0.002319	0.886273	0.276579	31.925961
13922	0	0.242539	7.635519	0.029009	0.002432	0.076355	0.000290	0.886025	0.286364	31.926569
13923	0	0.383884	7.678268	-0.139629	0.003845	0.076782	-0.001404	0.874797	0.296217	31.931155
13924	0	0.394764	7.824853	-0.333721	0.003954	0.078248	-0.003342	0.868296	0.305597	31.932096
13925	0	0.493794	7.952928	-0.311012	0.004944	0.079529	-0.003113	0.864490	0.314570	31.937186
13926	0	0.468194	8.148239	-0.322636	0.004687	0.081482	-0.003230	0.859216	0.323572	31.955575
13927	0	0.322714	8.325223	-0.177121	0.003235	0.083252	-0.001770	0.860585	0.335019	31.969298
13928	0	0.253819	8.544945	-0.018877	0.002546	0.085449	-0.000186	0.863851	0.346568	31.986105
13929	0	0.255129	8.764692	0.304949	0.002563	0.087646	0.003052	0.866311	0.362522	32.003776
13930	0	0.209005	9.008886	0.578458	0.002110	0.090088	0.005793	0.876190	0.386973	32.014953
13931	0	0.419525	9.326291	0.682958	0.004211	0.093262	0.006836	0.883746	0.406070	32.035518
13932	0	0.611379	9.479181	0.816365	0.006131	0.094790	0.008166	0.887128	0.426110	32.054542
13933	0	0.669465	9.875528	0.867729	0.006714	0.098755	0.008667	0.875404	0.447650	32.068029
13934	0	0.769099	10.046577	0.845208	0.007712	0.100465	0.008444	0.866340	0.471354	32.081043
13935	0	0.871028	10.302807	0.599487	0.008728	0.103027	0.005981	0.851920	0.490761	32.095779
13936	0	0.659960	10.522492	0.516805	0.006617	0.105225	0.005153	0.835381	0.509022	32.114894
13937	0	0.468418	10.821565	0.330759	0.004700	0.108215	0.003296	0.822734	0.525628	32.136826
13938	0	0.355203	10.968050	0.265744	0.003570	0.109680	0.002647	0.811975	0.544184	32.149098
13939	0	0.292010	11.206080	0.146435	0.002930	0.112061	0.001465	0.812075	0.554343	32.163020
13940	0	0.143211	11.383077	0.127637	0.001445	0.113831	0.001280	0.815149	0.567415	32.172996
13941	0	0.151115	11.505159	0.157794	0.001526	0.115051	0.001587	0.823340	0.582519	32.191236
13942	0	0.331405	11.651801	0.411473	0.003325	0.116517	0.004132	0.840373	0.593771	32.200516
13943	0	0.426776	11.743231	0.529895	0.004272	0.117432	0.005310	0.850920	0.598261	32.215871
13944	0	0.498598	11.804432	0.777422	0.004994	0.118043	0.007790	0.865706	0.606120	32.227887
13945	0	0.640694	11.853118	0.914470	0.006409	0.118530	0.009155	0.875915	0.607648	32.233562
13946	0	0.701225	11.865530	1.040515	0.007015	0.118654	0.010415	0.885524	0.609954	32.245963
13947	0	0.683911	11.853030	1.043459	0.006836	0.118530	0.010437	0.887852	0.606684	32.251334
13948	0	0.744986	11.804254	1.042659	0.007452	0.118042	0.010431	0.892436	0.608615	32.255582
13949	0	0.714362	11.730917	0.903639	0.007141	0.117310	0.009033	0.889345	0.605892	32.263653
13950	0	0.672149	11.596596	0.738655	0.006719	0.115966	0.007391	0.893695	0.603014	32.267938
13951	0	0.623170	11.456258	0.488457	0.006226	0.114563	0.004883	0.891911	0.596960	32.268301
13952	0	0.545274	11.260876	0.371714	0.005444	0.112609	0.003726	0.900831	0.587695	32.274782
13953	0	0.531635	11.071787	0.260770	0.005310	0.110718	0.002625	0.918150	0.581246	32.278149
13954	0	0.453931	10.876450	0.227069	0.004528	0.108765	0.002286	0.934208	0.569390	32.276627
13955	0	0.409951	10.644510	0.151369	0.004089	0.106445	0.001526	0.947277	0.558505	32.277689
13956	0	0.399780	10.442992	0.136699	0.003986	0.104430	0.001379	0.960395	0.546017	32.279714
13957	0	0.330604	10.144033	0.224773	0.003296	0.101440	0.002258	0.972384	0.534570	32.276777
13958	0	0.271781	9.899796	0.234874	0.002705	0.098998	0.002359	0.984729	0.519344	32.275102
13959	0	0.282311	9.655730	0.243622	0.002808	0.096558	0.002441	0.990847	0.501022	32.274859
13960	0	0.296890	9.423708	0.279539	0.002959	0.094237	0.002797	0.992956	0.489366	32.273949
13961	0	0.305929	9.210188	0.311054	0.003052	0.092102	0.003113	0.995869	0.480085	32.268817
13962	0	0.356651	8.953706	0.292739	0.003554	0.089538	0.002925	0.992817	0.464606	32.260645
13963	0	0.391672	8.764595	0.189521	0.003906	0.087646	0.001892	0.988790	0.450939	32.254215
13964	0	0.412015	8.556869	0.208802	0.004109	0.085569	0.002081	0.979251	0.436617	32.253887
13965	0	0.403569	8.386185	0.110627	0.004028	0.083862	0.001099	0.968817	0.426627	32.252140
13966	0	0.459469	8.239631	0.056947	0.004592	0.082397	0.000564	0.960681	0.422931	32.252460
13967	0	0.519200	8.081027	0.018939	0.005188	0.080811	0.000183	0.951759	0.417206	32.247603
13968	0	0.501801	8.013781	0.068949	0.005013	0.080138	0.000683	0.942236	0.409448	32.247297
13969	0	0.457883	7.922352	0.049570	0.004578	0.079224	0.000488	0.931523	0.407937	32.250358
13970	0	0.464111	7.867329	0.068995	0.004641	0.078673	0.000686	0.925346	0.407250	32.249154
13971	0	0.457521	7.861336	0.055761	0.004578	0.078613	0.000549	0.913292	0.411016	32.252914
13972	0	0.365486	7.812503	0.039057	0.003656	0.078125	0.000382	0.901242	0.413657	32.262025
13973	0	0.341259	7.843042	-0.005230	0.003418	0.078430	-0.000061	0.888352	0.422040	32.272625
13974	0	0.297372	7.891851	0.064695	0.002979	0.078918	0.000628	0.859969	0.430558	32.282187
13975	0	0.255922	8.001726	-0.016640	0.002563	0.080017	-0.000183	0.835842	0.437157	32.290417
13976	0	0.236566	8.111626	-0.128726	0.002372	0.081116	-0.001309	0.804323	0.446560	32.299608
13977	0	0.249519	8.258077	0.007480	0.002502	0.082581	0.000061	0.785019	0.457101	32.307793
13978	0	0.229744	8.398468	-0.062692	0.002304	0.083984	-0.000644	0.761693	0.466975	32.321194
13979	0	0.230940	8.593762	0.086952	0.002319	0.085938	0.000854	0.741331	0.480720	32.332941
13980	0	0.265240	8.776756	0.309379	0.002665	0.087768	0.003082	0.725933	0.496761	32.347697
13981	0	0.285633	8.978236	0.465313	0.002869	0.089783	0.004639	0.707147	0.512382	32.362497
13982	0	0.399159	9.258868	0.523836	0.004003	0.092589	0.005218	0.681304	0.525845	32.374246
13983	0	0.499653	9.435935	0.685586	0.005005	0.094360	0.006836	0.657111	0.535472	32.391612
13984	0	0.442399	9.716433	0.665292	0.004438	0.097165	0.006632	0.632255	0.552299	32.399824
13985	0	0.541680	9.893695	0.716715	0.005432	0.098938	0.007141	0.602179	0.569674	32.412941
13986	0	0.710005	10.137659	0.642590	0.007110	0.101377	0.006401	0.574342	0.580405	32.421498
13987	0	0.693975	10.369859	0.594429	0.006958	0.103699	0.005920	0.548168	0.600564	32.427862
13988	0	0.611543	10.613874	0.501445	0.006126	0.106139	0.004992	0.523525	0.612485	32.436142
13989	0	0.639409	10.797117	0.405210	0.006409	0.107971	0.004028	0.498411	0.628137	32.439243
13990	0	0.617965	11.010778	0.293566	0.006195	0.110107	0.002916	0.478395	0.644494	32.449197
13991	0	0.444337	11.187748	0.294671	0.004456	0.111877	0.002930	0.460891	0.657276	32.457405
13992	0	0.380871	11.352427	0.407634	0.003819	0.113524	0.004062	0.446034	0.668319	32.463453
13993	0	0.402096	11.511208	0.477244	0.004028	0.115112	0.004761	0.434291	0.675795	32.470559
13994	0	0.339345	11.590465	0.637828	0.003403	0.115905	0.006371	0.426510	0.684999	32.477374
13995	0	0.371790	11.712659	0.695863	0.003723	0.117126	0.006958	0.425815	0.690187	32.482715
13996	0	0.449490	11.743203	0.805765	0.004505	0.117432	0.008058	0.425742	0.700240	32.486748
13997	0	0.469603	11.785889	0.909608	0.004700	0.117859	0.009094	0.423966	0.703939	32.487882
13998	0	0.518081	11.767492	0.995029	0.005180	0.117675	0.009952	0.425309	0.703937	32.481903
13999	0	0.543463	11.773637	0.995263	0.005432	0.117737	0.009949	0.421535	0.701796	32.479137
14000	0	0.519915	11.688039	0.862308	0.005193	0.116881	0.008614	0.412318	0.696000	32.469707
14001	0	0.543735	11.621061	0.842396	0.005432	0.116211	0.008423	0.411241	0.691168	32.465227
14002	0	0.539151	11.480595	0.738277	0.005381	0.114806	0.007387	0.415692	0.680796	32.452043
14003	0	0.501213	11.334226	0.695313	0.005005	0.113342	0.006958	0.420716	0.673883	32.440134
14004	0	0.509549	11.157096	0.553587	0.005079	0.111571	0.005544	0.428899	0.657560	32.420765
14005	0	0.532536	10.961888	0.530019	0.005310	0.109619	0.005310	0.439315	0.641889	32.398640
14006	0	0.566331	10.723736	0.429940	0.005644	0.107238	0.004313	0.454321	0.621243	32.380659
14007	0	0.605656	10.522401	0.316698	0.006042	0.105225	0.003174	0.461688	0.605918	32.366139
14008	0	0.571977	10.290284	0.351398	0.005703	0.102903	0.003526	0.474703	0.587305	32.354306
14009	0	0.538315	10.052448	0.322781	0.005371	0.100525	0.003235	0.482748	0.573570	32.335764
14010	0	0.461663	9.808186	0.224057	0.004601	0.098083	0.002244	0.486890	0.554578	32.316420
14011	0	0.404265	9.564163	0.316958	0.004028	0.095642	0.003174	0.492170	0.537470	32.300460
14012	0	0.351777	9.344346	0.224952	0.003507	0.093444	0.002250	0.492794	0.523696	32.279952
14013	0	0.306645	9.106403	0.213316	0.003052	0.091064	0.002136	0.497184	0.505000	32.256668
14014	0	0.254255	8.892697	0.157717	0.002530	0.088927	0.001580	0.501804	0.488608	32.233389
14015	0	0.227223	8.648653	0.188864	0.002258	0.086487	0.001892	0.507114	0.469910	32.209726
14016	0	0.235775	8.477659	0.200518	0.002346	0.084777	0.002007	0.509592	0.453927	32.187785
14017	0	0.305861	8.319069	0.244046	0.003052	0.083191	0.002441	0.511404	0.444453	32.164257
14018	0	0.398501	8.172504	0.194272	0.003980	0.081725	0.001950	0.522219	0.436803	32.140500
14019	0	0.409636	8.026089	0.170803	0.004089	0.080261	0.001709	0.523727	0.426681	32.122153
14020	0	0.374088	7.971070	0.219648	0.003736	0.079711	0.002194	0.521049	0.420312	32.098808
14021	0	0.403173	7.861300	0.226207	0.004028	0.078613	0.002258	0.515758	0.415333	32.077317
14022	0	0.471133	7.806258	0.123239	0.004705	0.078063	0.001227	0.508405	0.406338	32.053607
14023	0	0.470048	7.763658	0.153036	0.004700	0.077637	0.001526	0.501815	0.405158	32.039201
14024	0	0.390925	7.739150	0.037826	0.003907	0.077392	0.000375	0.496876	0.401746	32.020843
14025	0	0.396464	7.751478	0.006764	0.003967	0.077515	0.000061	0.487378	0.404994	31.996715
14026	0	0.432779	7.818602	0.014401	0.004328	0.078186	0.000134	0.473546	0.404590	31.979040
14027	0	0.390319	7.897973	-0.084656	0.003906	0.078979	-0.000854	0.462190	0.408969	31.971528
14028	0	0.340502	8.026161	-0.082811	0.003411	0.080261	-0.000839	0.446602	0.417677	31.959866
14029	0	0.371290	8.129936	-0.072565	0.003723	0.081299	-0.000732	0.437214	0.432292	31.956443
14030	0	0.344819	8.288611	0.062881	0.003458	0.082886	0.000624	0.430449	0.445833	31.945838
14031	0	0.304077	8.477812	0.195797	0.003052	0.084778	0.001953	0.424049	0.460949	31.943922
14032	0	0.289448	8.703634	0.312808	0.002907	0.087036	0.003122	0.416588	0.477443	31.943494
14033	0	0.279276	8.886753	0.543413	0.002808	0.088867	0.005432	0.414177	0.496901	31.941020
14034	0	0.318774	9.173614	0.647695	0.003203	0.091736	0.006474	0.410138	0.516823	31.936469
14035	0	0.413878	9.338375	0.775816	0.004150	0.093384	0.007751	0.402075	0.531453	31.933003
14036	0	0.368537	9.625149	0.795392	0.003698	0.096251	0.007948	0.395147	0.547390	31.926908
14037	0	0.462050	9.844977	0.776147	0.004639	0.098450	0.007751	0.383671	0.568962	31.921855
14038	0	0.605501	10.076888	0.717224	0.006065	0.100769	0.007161	0.371119	0.581268	31.912182
14039	0	0.627677	10.357640	0.660522	0.006287	0.103577	0.006592	0.356332	0.592624	31.903512
14040	0	0.619177	10.577325	0.479794	0.006205	0.105773	0.004787	0.345052	0.606845	31.900662
14041	0	0.615888	10.803221	0.348954	0.006165	0.108032	0.003479	0.333955	0.613133	31.896284
14042	0	0.572250	10.986339	0.258523	0.005725	0.109863	0.002584	0.333244	0.615759	31.886538
14043	0	0.437918	11.181714	0.280249	0.004395	0.111816	0.002808	0.338597	0.631793	31.886258
14044	0	0.422594	11.358811	0.309501	0.004241	0.113587	0.003101	0.345164	0.647219	31.882193
14045	0	0.432493	11.505205	0.474958	0.004333	0.115051	0.004761	0.356446	0.656067	31.878038
14046	0	0.436983	11.651821	0.655300	0.004376	0.116517	0.006569	0.372311	0.662998	31.870205
14047	0	0.511564	11.743326	0.810134	0.005127	0.117432	0.008118	0.388365	0.674499	31.866526
14048	0	0.570923	11.835176	0.928613	0.005714	0.118350	0.009305	0.406764	0.680362	31.854125
14049	0	0.591753	11.889846	1.053845	0.005920	0.118896	0.010559	0.426724	0.684092	31.843007
14050	0	0.598057	11.908460	1.062258	0.005975	0.119083	0.010639	0.442746	0.679510	31.831127
14051	0	0.598378	11.901955	1.030212	0.005981	0.119019	0.010315	0.455120	0.678109	31.821760
14052	0	0.519972	11.840987	0.948255	0.005192	0.118409	0.009496	0.468045	0.671558	31.804317
14053	0	0.446504	11.761551	0.852939	0.004456	0.117615	0.008545	0.483435	0.663293	31.787536
14054	0	0.430031	11.670096	0.690720	0.004291	0.116700	0.006927	0.502770	0.654536	31.766797
14055	0	0.422289	11.511333	0.595356	0.004211	0.115112	0.005981	0.530757	0.643708	31.751405
14056	0	0.478594	11.371083	0.534376	0.004783	0.113709	0.005376	0.563337	0.640966	31.731068
14057	0	0.544559	11.200041	0.466258	0.005432	0.112000	0.004700	0.601389	0.627645	31.708433
14058	0	0.601807	10.986512	0.459091	0.006007	0.109864	0.004626	0.638180	0.616761	31.688657
14059	0	0.642560	10.772742	0.454516	0.006409	0.107727	0.004578	0.672511	0.599261	31.669604
14060	0	0.651714	10.559088	0.350784	0.006502	0.105591	0.003537	0.704083	0.583259	31.643195
14061	0	0.611847	10.327155	0.381956	0.006104	0.103271	0.003845	0.732370	0.567065	31.622849
14062	0	0.565819	10.046271	0.316534	0.005644	0.100463	0.003184	0.753923	0.551014	31.604949
14063	0	0.435079	9.826640	0.229530	0.004333	0.098267	0.002319	0.782089	0.530996	31.586123
14064	0	0.358547	9.564110	0.200892	0.003573	0.095641	0.002028	0.805828	0.516666	31.566695
14065	0	0.324984	9.326176	0.217321	0.003235	0.093262	0.002197	0.835737	0.498443	31.548583
14066	0	0.327391	9.118558	0.182553	0.003263	0.091186	0.001844	0.859851	0.485444	31.528732
14067	0	0.318358	8.874518	0.150194	0.003174	0.088745	0.001526	0.891130	0.472920	31.510087
14068	0	0.332197	8.703611	0.146163	0.003314	0.087036	0.001478	0.913366	0.462482	31.486749
14069	0	0.336346	8.502220	0.205515	0.003357	0.085022	0.002075	0.940692	0.453956	31.468324
14070	0	0.380438	8.343504	0.177522	0.003797	0.083435	0.001791	0.962502	0.443533	31.454154
14071	0	0.409497	8.178703	0.157676	0.004089	0.081787	0.001587	0.976883	0.435848	31.432773
14072	0	0.404859	8.074837	0.173532	0.004039	0.080749	0.001749	0.996474	0.422229	31.413907
14073	0	0.360581	7.934565	0.102511	0.003601	0.079346	0.001038	1.014775	0.415452	31.392788
14074	0	0.373676	7.861336	0.179324	0.003733	0.078613	0.001805	1.032516	0.409858	31.377432
14075	0	0.403293	7.824704	0.176076	0.004028	0.078247	0.001770	1.046108	0.403530	31.369201
14076	0	0.391491	7.751377	0.107372	0.003915	0.077514	0.001080	1.054811	0.403772	31.360320
14077	0	0.414892	7.775889	0.029853	0.004150	0.077759	0.000305	1.064636	0.406365	31.356707
14078	0	0.463314	7.782002	0.076956	0.004635	0.077820	0.000779	1.078771	0.409197	31.347012
14079	0	0.475803	7.824724	-0.073202	0.004761	0.078247	-0.000732	1.078226	0.413516	31.341303
14080	0	0.462621	7.904091	-0.079508	0.004633	0.079041	-0.000793	1.080662	0.423621	31.335784
14081	0	0.420902	7.995618	-0.207513	0.004211	0.079956	-0.002075	1.080622	0.427716	31.336931
14082	0	0.413823	8.136019	-0.146508	0.004145	0.081360	-0.001465	1.081002	0.437636	31.342087
14083	0	0.371371	8.282510	-0.067463	0.003723	0.082825	-0.000671	1.085508	0.451514	31.348556
14084	0	0.314306	8.465616	0.005212	0.003154	0.084656	0.000053	1.087193	0.466883	31.356799
14085	0	0.273459	8.642619	0.140207	0.002747	0.086426	0.001404	1.089364	0.483502	31.366340
14086	0	0.270934	8.868458	0.347156	0.002721	0.088684	0.003475	1.093887	0.498843	31.376795
14087	0	0.309803	9.069905	0.548811	0.003113	0.090698	0.005493	1.100294	0.517938	31.381369
14088	0	0.361488	9.289719	0.590879	0.003632	0.092896	0.005910	1.101706	0.538949	31.387270
14089	0	0.431718	9.539866	0.689739	0.004333	0.095398	0.006897	1.101192	0.558696	31.397317
14090	0	0.465052	9.710859	0.744699	0.004666	0.097108	0.007446	1.100395	0.577595	31.404710
14091	0	0.541506	10.015925	0.659729	0.005432	0.100159	0.006592	1.094184	0.597361	31.414722
14092	0	0.531857	10.217434	0.612009	0.005336	0.102174	0.006114	1.087418	0.617124	31.421112
14093	0	0.524113	10.467548	0.519229	0.005249	0.104675	0.005188	1.082718	0.626279	31.427561
14094	0	0.564893	10.626269	0.373485	0.005660	0.106262	0.003732	1.079393	0.638903	31.433517
14095	0	0.596596	10.839923	0.250495	0.005981	0.108398	0.002502	1.076806	0.655983	31.441936
14096	0	0.477574	11.029211	0.189482	0.004789	0.110291	0.001897	1.078870	0.670906	31.451253
14097	0	0.481050	11.169493	0.194723	0.004822	0.111694	0.001953	1.084822	0.683295	31.463270
14098	0	0.551709	11.328315	0.284453	0.005530	0.113282	0.002856	1.096658	0.697440	31.476829
14099	0	0.517673	11.456403	0.395199	0.005188	0.114563	0.003967	1.111902	0.709324	31.488242
14100	0	0.533886	11.566494	0.586872	0.005347	0.115664	0.005889	1.131876	0.718117	31.499231
14101	0	0.572873	11.663941	0.749475	0.005737	0.116638	0.007507	1.144156	0.726689	31.516184
14102	0	0.547092	11.700760	0.856516	0.005475	0.117006	0.008580	1.158804	0.731088	31.525278
14103	0	0.561303	11.706650	0.932631	0.005615	0.117065	0.009338	1.170574	0.733954	31.526437
14104	0	0.536377	11.725101	0.924678	0.005366	0.117250	0.009253	1.176074	0.736758	31.536089
14105	0	0.524742	11.706597	0.841632	0.005249	0.117065	0.008423	1.182341	0.738890	31.540936
14106	0	0.475692	11.633361	0.785129	0.004757	0.116333	0.007860	1.190906	0.739433	31.547666
14107	0	0.464180	11.535715	0.657724	0.004639	0.115356	0.006592	1.205220	0.737076	31.549043
14108	0	0.446501	11.407617	0.514403	0.004461	0.114076	0.005158	1.219483	0.734045	31.552829
14109	0	0.452267	11.267172	0.522620	0.004517	0.112671	0.005249	1.242523	0.728626	31.554646
14110	0	0.471515	11.114661	0.389860	0.004711	0.111146	0.003922	1.266017	0.725280	31.551679
14111	0	0.489167	10.961945	0.364109	0.004883	0.109619	0.003662	1.287803	0.716785	31.551387
14112	0	0.515102	10.772732	0.384751	0.005144	0.107727	0.003864	1.305450	0.710212	31.552330
14113	0	0.507855	10.546870	0.321651	0.005066	0.105469	0.003235	1.325202	0.697281	31.548536
14114	0	0.540752	10.357556	0.324340	0.005395	0.103576	0.003260	1.342969	0.684146	31.548992
14115	0	0.513815	10.137915	0.285707	0.005127	0.101379	0.002869	1.355833	0.672276	31.551191
14116	0	0.485496	9.893670	0.265272	0.004843	0.098937	0.002663	1.367160	0.658951	31.547228
14117	0	0.489503	9.667912	0.115543	0.004883	0.096680	0.001160	1.372000	0.645231	31.543618
14118	0	0.448705	9.460221	0.084235	0.004478	0.094603	0.000846	1.376151	0.635588	31.540612
14119	0	0.452301	9.246802	0.078537	0.004517	0.092468	0.000793	1.386050	0.628327	31.533160
14120	0	0.423307	9.063585	0.089615	0.004224	0.090636	0.000899	1.389866	0.617497	31.534764
14121	0	0.336611	8.886692	0.164349	0.003357	0.088867	0.001648	1.395466	0.606499	31.532801
14122	0	0.295345	8.721802	0.182364	0.002947	0.087218	0.001822	1.392572	0.598694	31.529680
14123	0	0.293692	8.544908	0.286533	0.002930	0.085449	0.002869	1.396916	0.589889	31.527267
14124	0	0.331421	8.422738	0.200692	0.003309	0.084228	0.002007	1.397431	0.584038	31.532321
14125	0	0.323868	8.319075	0.207582	0.003235	0.083191	0.002075	1.396427	0.579690	31.531511
14126	0	0.355125	8.227422	0.238220	0.003547	0.082274	0.002381	1.394935	0.574258	31.538709
14127	0	0.353842	8.129873	0.214254	0.003540	0.081299	0.002136	1.385871	0.577473	31.540467
14128	0	0.396433	8.087053	0.093297	0.003963	0.080871	0.000928	1.378618	0.577174	31.537462
14129	0	0.390681	8.056625	0.122917	0.003906	0.080566	0.001221	1.366424	0.577385	31.540453
14130	0	0.397059	8.068732	0.093942	0.003968	0.080688	0.000932	1.355362	0.575070	31.543435
14131	0	0.396544	8.050546	0.001075	0.003967	0.080505	0.000000	1.339916	0.578902	31.549999
14132	0	0.408611	8.105475	-0.070098	0.004086	0.081055	-0.000711	1.325020	0.579254	31.553237
14133	0	0.396677	8.203149	-0.114459	0.003967	0.082031	-0.001160	1.303828	0.581413	31.561167
14134	0	0.377611	8.264213	-0.135965	0.003782	0.082642	-0.001374	1.283461	0.591495	31.571013
14135	0	0.383767	8.380176	-0.084051	0.003845	0.083801	-0.000854	1.264172	0.603461	31.585710
14136	0	0.400574	8.514535	-0.088232	0.004012	0.085145	-0.000888	1.256555	0.613684	31.601809
14137	0	0.401869	8.673137	0.019768	0.004028	0.086731	0.000183	1.237162	0.627933	31.618654
14138	0	0.350893	8.825694	0.217708	0.003519	0.088257	0.002165	1.221084	0.642175	31.631120
14139	0	0.382848	9.014922	0.361165	0.003845	0.090149	0.003601	1.207469	0.664277	31.647531
14140	0	0.471239	9.191825	0.584095	0.004725	0.091919	0.005819	1.180470	0.680919	31.665805
14141	0	0.426357	9.399344	0.581629	0.004272	0.093994	0.005798	1.158406	0.692189	31.683389
14142	0	0.357169	9.618737	0.713739	0.003582	0.096189	0.007116	1.132997	0.704816	31.697867
14143	0	0.444752	9.789932	0.795228	0.004456	0.097900	0.007935	1.112091	0.714626	31.710224
14144	0	0.460774	9.985067	0.628668	0.004622	0.099852	0.006261	1.082358	0.732310	31.717569
14145	0	0.401916	10.174466	0.582129	0.004028	0.101746	0.005798	1.056260	0.743430	31.728541
14146	0	0.448782	10.400162	0.439927	0.004498	0.104002	0.004380	1.035020	0.755089	31.742457
14147	0	0.523795	10.516345	0.331755	0.005249	0.105164	0.003296	1.011322	0.768288	31.749466
14148	0	0.521575	10.693372	0.256229	0.005226	0.106934	0.002546	0.994073	0.780612	31.756807
14149	0	0.505618	10.870380	0.245343	0.005066	0.108704	0.002441	0.981251	0.792099	31.765485
14150	0	0.540472	10.992450	0.229091	0.005412	0.109924	0.002282	0.971972	0.801074	31.777479
14151	0	0.500008	11.077868	0.355082	0.005005	0.110779	0.003540	0.960689	0.807191	31.782190
14152	0	0.492932	11.193750	0.496940	0.004933	0.111938	0.004965	0.955763	0.812320	31.797170
14153	0	0.493885	11.291449	0.721425	0.004944	0.112915	0.007202	0.943252	0.818229	31.807952
14154	0	0.505235	11.315721	0.796129	0.005055	0.113157	0.007958	0.940177	0.822539	31.807856
14155	0	0.525086	11.370778	0.849233	0.005249	0.113708	0.008484	0.931431	0.821691	31.813091
14156	0	0.531293	11.413353	0.899227	0.005313	0.114134	0.008988	0.927263	0.822688	31.817875
14157	0	0.579416	11.370800	0.873732	0.005798	0.113708	0.008728	0.917643	0.827942	31.821820
14158	0	0.579290	11.340160	0.790032	0.005790	0.113402	0.007892	0.908576	0.825808	31.827039
14159	0	0.512882	11.267004	0.678768	0.005127	0.112671	0.006775	0.895288	0.825191	31.824797
14160	0	0.470480	11.157006	0.588805	0.004703	0.111570	0.005884	0.891015	0.824194	31.821322
14161	0	0.427570	11.059537	0.580235	0.004272	0.110596	0.005798	0.886589	0.822175	31.815546
14162	0	0.397606	10.919092	0.476629	0.003973	0.109191	0.004768	0.888503	0.820262	31.810328
14163	0	0.390958	10.784942	0.481236	0.003906	0.107849	0.004822	0.898309	0.818079	31.800872
14164	0	0.410868	10.607885	0.491887	0.004095	0.106079	0.004925	0.904494	0.804839	31.786751
14165	0	0.477450	10.436997	0.426063	0.004761	0.104370	0.004272	0.917178	0.791125	31.772080
14166	0	0.522576	10.278215	0.478809	0.005215	0.102782	0.004798	0.927752	0.780246	31.759626
14167	0	0.550714	10.082955	0.414470	0.005493	0.100830	0.004150	0.933759	0.765752	31.745660
14168	0	0.571444	9.905734	0.408144	0.005703	0.099058	0.004078	0.929189	0.753891	31.731768
14169	0	0.513848	9.674003	0.299327	0.005127	0.096741	0.002991	0.925764	0.741494	31.714858
14170	0	0.473271	9.484602	0.208708	0.004722	0.094847	0.002080	0.916807	0.729298	31.703273
14171	0	0.458699	9.332226	0.122353	0.004578	0.093323	0.001221	0.912983	0.718928	31.693660
14172	0	0.417665	9.167346	0.110524	0.004169	0.091674	0.001103	0.910465	0.709658	31.674008
14173	0	0.372813	9.008767	0.097797	0.003723	0.090088	0.000977	0.908573	0.704188	31.653659
14174	0	0.301073	8.831656	0.073585	0.003000	0.088317	0.000735	0.907814	0.691524	31.636053
14175	0	0.311595	8.691392	0.122258	0.003113	0.086914	0.001221	0.905332	0.688389	31.618060
14176	0	0.330817	8.587530	0.219845	0.003302	0.085876	0.002200	0.907577	0.680844	31.596859
14177	0	0.348681	8.502166	0.268542	0.003479	0.085022	0.002686	0.907608	0.671678	31.581175
14178	0	0.374040	8.416645	0.305039	0.003738	0.084167	0.003051	0.908044	0.670393	31.562271
14179	0	0.409291	8.355686	0.299341	0.004089	0.083557	0.002991	0.904111	0.666959	31.547431
14180	0	0.409832	8.288443	0.324585	0.004096	0.082885	0.003240	0.895277	0.665277	31.531152
14181	0	0.409411	8.276308	0.312215	0.004089	0.082764	0.003113	0.882070	0.660175	31.516948
14182	0	0.416144	8.276134	0.277382	0.004159	0.082762	0.002765	0.869196	0.658179	31.500737
14183	0	0.408829	8.276357	0.129185	0.004089	0.082764	0.001282	0.855008	0.660767	31.481377
14184	0	0.371753	8.325099	0.094728	0.003720	0.083251	0.000936	0.838746	0.665696	31.465936
14185	0	0.372248	8.367927	-0.029428	0.003723	0.083679	-0.000305	0.823667	0.667733	31.455177
14186	0	0.402036	8.477825	-0.106674	0.004026	0.084778	-0.001077	0.810125	0.676619	31.437061
14187	0	0.396369	8.575456	0.000639	0.003967	0.085754	0.000000	0.801510	0.682406	31.421868
14188	0	0.425815	8.734166	-0.022331	0.004265	0.087341	-0.000232	0.790330	0.692335	31.411707
14189	0	0.389818	8.831816	0.110432	0.003906	0.088318	0.001099	0.782815	0.704275	31.408771
14190	0	0.448855	9.039332	0.337599	0.004499	0.090393	0.003368	0.773068	0.719577	31.398718
14191	0	0.474718	9.161425	0.452108	0.004761	0.091614	0.004517	0.767330	0.738065	31.395625
14192	0	0.429922	9.350572	0.660603	0.004305	0.093506	0.006600	0.760276	0.746808	31.385520
14193	0	0.402088	9.545864	0.696699	0.004028	0.095459	0.006958	0.749317	0.757394	31.380484
14194	0	0.473324	9.692249	0.839135	0.004745	0.096923	0.008380	0.735620	0.773692	31.373327
14195	0	0.487712	9.899796	0.807319	0.004883	0.098999	0.008057	0.716224	0.782289	31.361619
14196	0	0.376326	10.082661	0.755309	0.003772	0.100827	0.007541	0.702032	0.793991	31.348166
14197	0	0.463101	10.241659	0.599431	0.004639	0.102417	0.005981	0.687389	0.804352	31.336918
14198	0	0.553312	10.406353	0.498455	0.005538	0.104064	0.004970	0.670569	0.811357	31.328603
14199	0	0.463266	10.559072	0.306440	0.004639	0.105591	0.003052	0.656653	0.819320	31.311345
14200	0	0.425626	10.717675	0.259571	0.004260	0.107177	0.002588	0.648590	0.824732	31.292852
14201	0	0.487846	10.815454	0.201166	0.004883	0.108154	0.002014	0.650982	0.830740	31.282345
14202	0	0.474549	10.949742	0.279795	0.004751	0.109497	0.002802	0.654875	0.838210	31.273328
14203	0	0.469541	11.053511	0.334844	0.004700	0.110535	0.003357	0.663462	0.844189	31.263175
14204	0	0.499464	11.163492	0.509593	0.004996	0.111634	0.005109	0.676517	0.847669	31.244231
14205	0	0.548997	11.193938	0.719055	0.005493	0.111938	0.007202	0.688055	0.852844	31.234862
14206	0	0.584977	11.230788	0.844498	0.005853	0.112307	0.008460	0.703020	0.857993	31.221929
14207	0	0.622979	11.267184	1.017984	0.006226	0.112671	0.010193	0.715735	0.856325	31.205972
14208	0	0.653934	11.267300	0.996952	0.006538	0.112672	0.009983	0.728870	0.858059	31.186718
14209	0	0.579995	11.254976	1.012061	0.005798	0.112549	0.010132	0.739744	0.859021	31.169332
14210	0	0.598493	11.200126	0.869380	0.005983	0.112000	0.008705	0.750707	0.859723	31.154595
14211	0	0.531604	11.108441	0.676318	0.005310	0.111084	0.006775	0.762214	0.855572	31.141251
14212	0	0.471988	11.010764	0.545750	0.004711	0.110107	0.005469	0.774080	0.848473	31.118197
14213	0	0.397672	10.919227	0.474434	0.003967	0.109192	0.004761	0.790865	0.840374	31.103424
14214	0	0.405671	10.772736	0.348537	0.004046	0.107727	0.003507	0.813220	0.831043	31.079656
14215	0	0.391549	10.644569	0.339563	0.003906	0.106445	0.003418	0.836957	0.822716	31.057919
14216	0	0.393021	10.485920	0.377212	0.003924	0.104858	0.003800	0.867506	0.818064	31.037055
14217	0	0.452456	10.290615	0.442718	0.004517	0.102905	0.004456	0.898617	0.811120	31.015707
14218	0	0.490904	10.131987	0.382136	0.004898	0.101319	0.003850	0.930390	0.800545	30.990534
14219	0	0.526004	9.942658	0.369929	0.005249	0.099426	0.003723	0.957168	0.789676	30.968418
14220	0	0.528530	9.777818	0.377998	0.005270	0.097778	0.003798	0.976988	0.773623	30.947413
14221	0	0.538122	9.539781	0.303822	0.005371	0.095398	0.003052	0.992468	0.763193	30.924003
14222	0	0.479015	9.362683	0.252277	0.004780	0.093627	0.002537	1.008949	0.752197	30.906021
14223	0	0.446435	9.234605	0.187828	0.004456	0.092346	0.001892	1.025501	0.742820	30.886891
14224	0	0.393400	9.057508	0.234046	0.003923	0.090575	0.002353	1.040611	0.731033	30.859796
14225	0	0.348449	8.905028	0.151412	0.003479	0.089050	0.001526	1.055518	0.725332	30.829894
14226	0	0.373926	8.776866	0.215943	0.003734	0.087769	0.002173	1.073340	0.719656	30.812226
14227	0	0.360811	8.630372	0.206256	0.003601	0.086304	0.002075	1.089761	0.711945	30.787187
14228	0	0.386516	8.520413	0.160610	0.003859	0.085204	0.001622	1.110862	0.704738	30.774742
14229	0	0.457976	8.441183	0.187745	0.004578	0.084412	0.001892	1.130090	0.703571	30.762884
14230	0	0.427503	8.367968	0.252007	0.004276	0.083679	0.002534	1.148475	0.707090	30.746338
14231	0	0.408873	8.313024	0.224630	0.004089	0.083130	0.002258	1.164488	0.709733	30.729121
14232	0	0.420950	8.258084	0.216221	0.004210	0.082581	0.002172	1.178153	0.711543	30.713275
14233	0	0.390304	8.282519	0.243024	0.003906	0.082825	0.002441	1.193086	0.717820	30.699914
14234	0	0.341228	8.239758	0.161694	0.003411	0.082397	0.001625	1.203871	0.718220	30.689662
14235	0	0.323124	8.282492	0.121551	0.003235	0.082825	0.001221	1.210721	0.724874	30.671787
14236	0	0.358923	8.349624	0.004572	0.003592	0.083496	0.000050	1.215547	0.731051	30.663569
14237	0	0.359817	8.386244	-0.024191	0.003601	0.083862	-0.000244	1.212087	0.736597	30.651371
14238	0	0.389588	8.514419	-0.060986	0.003900	0.085144	-0.000607	1.216113	0.743223	30.643114
14239	0	0.414213	8.618202	-0.116081	0.004150	0.086182	-0.001160	1.217204	0.755947	30.638346
14240	0	0.473714	8.746370	-0.055587	0.004744	0.087463	-0.000552	1.221612	0.766203	30.635009
14241	0	0.438713	8.874553	0.078845	0.004395	0.088745	0.000793	1.227689	0.777541	30.627265
14242	0	0.443086	9.051659	0.242944	0.004440	0.090516	0.002431	1.229150	0.791439	30.628299
14243	0	0.450548	9.185878	0.365401	0.004517	0.091858	0.003662	1.238798	0.807142	30.635624
14244	0	0.454413	9.381390	0.546768	0.004554	0.093813	0.005476	1.248511	0.820874	30.635450
14245	0	0.456712	9.539883	0.603654	0.004578	0.095398	0.006042	1.255132	0.835230	30.641782
14246	0	0.473170	9.759629	0.652175	0.004739	0.097596	0.006518	1.250611	0.845327	30.647013
14247	0	0.443922	9.961025	0.756646	0.004456	0.099609	0.007568	1.252251	0.866086	30.646062
14248	0	0.513757	10.107700	0.701425	0.005155	0.101076	0.007014	1.251689	0.887125	30.651914
14249	0	0.572691	10.284462	0.628994	0.005737	0.102844	0.006287	1.247370	0.900564	30.655175
14250	0	0.509111	10.449268	0.544148	0.005105	0.104492	0.005438	1.242723	0.917665	30.660478
14251	0	0.530302	10.644569	0.427182	0.005310	0.106445	0.004272	1.242723	0.927171	30.663820
14252	0	0.467504	10.760550	0.280314	0.004685	0.107605	0.002806	1.244776	0.940187	30.664109
14253	0	0.432593	10.913127	0.243655	0.004333	0.109131	0.002441	1.249151	0.950148	30.669329
14254	0	0.387804	10.992500	0.223529	0.003890	0.109924	0.002248	1.261413	0.964713	30.678608
14255	0	0.426641	11.132865	0.285734	0.004272	0.111328	0.002869	1.272326	0.972960	30.684126
14256	0	0.461542	11.230701	0.422425	0.004626	0.112306	0.004249	1.296454	0.986002	30.691155
14257	0	0.530041	11.285556	0.559302	0.005310	0.112854	0.005615	1.318278	0.997729	30.697574
14258	0	0.589792	11.328551	0.707592	0.005900	0.113284	0.007096	1.338101	1.002121	30.703564
14259	0	0.621907	11.358793	0.828509	0.006226	0.113586	0.008301	1.353138	1.010422	30.711654
14260	0	0.669211	11.352985	0.886550	0.006701	0.113528	0.008880	1.366517	1.021084	30.710802
14261	0	0.622584	11.322149	0.871131	0.006226	0.113220	0.008728	1.382479	1.022705	30.715875
14262	0	0.603600	11.297897	0.807430	0.006042	0.112978	0.008083	1.390648	1.031273	30.718696
14263	0	0.512973	11.199985	0.627833	0.005127	0.112000	0.006287	1.398082	1.030564	30.716794
14264	0	0.483046	11.102358	0.570461	0.004827	0.111023	0.005720	1.413031	1.028640	30.714810
14265	0	0.433763	11.029107	0.462191	0.004333	0.110291	0.004639	1.429299	1.026333	30.718801
14266	0	0.446620	10.913149	0.372883	0.004463	0.109131	0.003751	1.451251	1.025218	30.718572
14267	0	0.470441	10.760550	0.339513	0.004700	0.107605	0.003418	1.474460	1.022272	30.714923
14268	0	0.435133	10.595738	0.267233	0.004342	0.105957	0.002701	1.504104	1.014294	30.714828
14269	0	0.452980	10.418713	0.272022	0.004517	0.104187	0.002747	1.531933	1.001819	30.714572
14270	0	0.485254	10.253927	0.286135	0.004848	0.102539	0.002877	1.548536	0.998270	30.715317
14271	0	0.471051	10.058595	0.291193	0.004700	0.100586	0.002930	1.567588	0.988021	30.713472
14272	0	0.442358	9.875390	0.239236	0.004416	0.098754	0.002406	1.582431	0.980729	30.706170
14273	0	0.458659	9.661855	0.212162	0.004578	0.096619	0.002136	1.598605	0.972164	30.701784
14274	0	0.454382	9.503050	0.129909	0.004534	0.095031	0.001313	1.614461	0.962108	30.703355
14275	0	0.434318	9.326152	0.169527	0.004333	0.093262	0.001709	1.630167	0.952260	30.699367
14276	0	0.381353	9.124636	0.234413	0.003802	0.091247	0.002353	1.639823	0.940265	30.694959
14277	0	0.440007	9.020986	0.157720	0.004395	0.090210	0.001587	1.651024	0.935310	30.693399
14278	0	0.428727	8.837789	0.168116	0.004283	0.088378	0.001689	1.660001	0.931803	30.691700
14279	0	0.391318	8.728009	0.164110	0.003906	0.087280	0.001648	1.667834	0.924806	30.695145
14280	0	0.398454	8.611961	0.156523	0.003981	0.086120	0.001573	1.676507	0.921719	30.697791
14281	0	0.445651	8.520503	0.115969	0.004456	0.085205	0.001160	1.675388	0.922578	30.698998
14282	0	0.427012	8.392256	0.158685	0.004273	0.083922	0.001587	1.674406	0.929203	30.703741
14283	0	0.372748	8.355689	0.177219	0.003723	0.083557	0.001770	1.670275	0.925377	30.709621
14284	0	0.342472	8.257957	0.135134	0.003426	0.082580	0.001347	1.662477	0.928796	30.721848
14285	0	0.366142	8.227539	0.122279	0.003662	0.082275	0.001221	1.658471	0.931940	30.725731
14286	0	0.341530	8.221341	0.092119	0.003416	0.082213	0.000919	1.654768	0.935216	30.731128
14287	0	0.329337	8.245853	0.061894	0.003296	0.082458	0.000610	1.641781	0.940953	30.731676
14288	0	0.341094	8.288479	0.063384	0.003412	0.082885	0.000628	1.631939	0.945049	30.736908
14289	0	0.359687	8.349622	0.073908	0.003601	0.083496	0.000732	1.621732	0.953115	30.744420
14290	0	0.376949	8.404575	-0.052569	0.003776	0.084045	-0.000536	1.606686	0.964055	30.757438
14291	0	0.384039	8.514431	-0.029260	0.003845	0.085144	-0.000305	1.588745	0.973187	30.771424
14292	0	0.388836	8.605999	-0.088225	0.003896	0.086060	-0.000891	1.576467	0.985889	30.789009
14293	0	0.432713	8.746366	0.049454	0.004333	0.087463	0.000488	1.567390	0.996534	30.794028
14294	0	0.370136	8.886733	0.191438	0.003710	0.088867	0.001904	1.553624	1.009635	30.810010
14295	0	0.402227	9.057616	0.269497	0.004028	0.090576	0.002686	1.540702	1.019355	30.831516
14296	0	0.479740	9.197920	0.411740	0.004808	0.091979	0.004108	1.528703	1.034783	30.854008
14297	0	0.432116	9.399424	0.470911	0.004333	0.093994	0.004700	1.516262	1.051471	30.874203
14298	0	0.441633	9.539763	0.577113	0.004430	0.095398	0.005755	1.496406	1.069142	30.892117
14299	0	0.511652	9.747290	0.617702	0.005127	0.097473	0.006165	1.480828	1.082782	30.911170
14300	0	0.491594	9.924123	0.669660	0.004922	0.099242	0.006678	1.457883	1.091189	30.925660
14301	0	0.450214	10.101297	0.563066	0.004517	0.101013	0.005615	1.439243	1.109187	30.944604
14302	0	0.502223	10.241569	0.517812	0.005036	0.102416	0.005157	1.415064	1.126783	30.959418
14303	0	0.517698	10.430875	0.435459	0.005188	0.104309	0.004333	1.390800	1.140808	30.976743
14304	0	0.435788	10.595621	0.335165	0.004372	0.105956	0.003338	1.374666	1.157808	30.990828
14305	0	0.438861	10.717751	0.282550	0.004395	0.107178	0.002808	1.354337	1.166352	30.999650
14306	0	0.425155	10.858058	0.303814	0.004260	0.108581	0.003026	1.340318	1.177538	31.008176
14307	0	0.414227	10.961918	0.348758	0.004150	0.109619	0.003479	1.330142	1.188213	31.015006
14308	0	0.424737	11.077908	0.380223	0.004255	0.110779	0.003801	1.327969	1.198552	31.025939
14309	0	0.475439	11.145023	0.470521	0.004761	0.111450	0.004700	1.321074	1.207156	31.036699
14310	0	0.553310	11.236517	0.580842	0.005541	0.112365	0.005809	1.320293	1.217039	31.046148
14311	0	0.560719	11.260989	0.720797	0.005615	0.112610	0.007202	1.313109	1.227247	31.051850
14312	0	0.620808	11.279290	0.794727	0.006208	0.112793	0.007946	1.310501	1.229636	31.056849
14313	0	0.603966	11.279251	0.830902	0.006042	0.112793	0.008301	1.300795	1.234260	31.067214
14314	0	0.585518	11.279010	0.814609	0.005854	0.112791	0.008134	1.286963	1.234562	31.075000
14315	0	0.562041	11.218160	0.776245	0.005615	0.112183	0.007751	1.274224	1.231211	31.081019
14316	0	0.501551	11.138615	0.710266	0.005014	0.111386	0.007101	1.270980	1.231891	31.091549
14317	0	0.482729	11.041218	0.592375	0.004822	0.110413	0.005920	1.265886	1.228345	31.091674
14318	0	0.483907	10.986201	0.495000	0.004832	0.109862	0.004950	1.263783	1.223485	31.088081
14319	0	0.458997	10.809297	0.469440	0.004578	0.108093	0.004700	1.267751	1.212702	31.080419
14320	0	0.485325	10.717674	0.455895	0.004846	0.107177	0.004566	1.273804	1.206822	31.073204
14321	0	0.464648	10.571272	0.481801	0.004639	0.105713	0.004822	1.276174	1.200570	31.071345
14322	0	0.453966	10.394174	0.456542	0.004531	0.103942	0.004570	1.279522	1.193237	31.060177
14323	0	0.464633	10.266078	0.451677	0.004639	0.102661	0.004517	1.277591	1.186929	31.055647
14324	0	0.448019	10.076770	0.341597	0.004470	0.100768	0.003418	1.278129	1.177425	31.041128
14325	0	0.434328	9.918175	0.341642	0.004333	0.099182	0.003418	1.278178	1.168345	31.030343
14326	0	0.411767	9.728860	0.231781	0.004107	0.097289	0.002316	1.273769	1.158458	31.021707
14327	0	0.434388	9.564153	0.165334	0.004333	0.095642	0.001648	1.265587	1.148054	31.009199
14328	0	0.472883	9.374751	0.166440	0.004720	0.093748	0.001657	1.255367	1.138925	30.992062
14329	0	0.440204	9.222375	0.122201	0.004395	0.092224	0.001221	1.252041	1.131557	30.978855
14330	0	0.411179	9.088004	0.171015	0.004104	0.090880	0.001711	1.251334	1.123297	30.961217
14331	0	0.422008	8.935500	0.152960	0.004211	0.089355	0.001526	1.244894	1.114231	30.950841
14332	0	0.399397	8.819338	0.141307	0.003983	0.088194	0.001410	1.239903	1.102638	30.939477
14333	0	0.373024	8.691369	0.232178	0.003723	0.086914	0.002319	1.235075	1.095416	30.931686
14334	0	0.379898	8.605842	0.220612	0.003798	0.086059	0.002201	1.226802	1.095595	30.918006
14335	0	0.415307	8.538797	0.329800	0.004150	0.085388	0.003296	1.222350	1.094270	30.902047
14336	0	0.422018	8.471545	0.379229	0.004216	0.084716	0.003788	1.214886	1.091223	30.886224
14337	0	0.421196	8.453331	0.330498	0.004211	0.084534	0.003296	1.200932	1.092709	30.876798
14338	0	0.433394	8.428845	0.289081	0.004334	0.084289	0.002886	1.192487	1.095569	30.866092
14339	0	0.433401	8.392302	0.202654	0.004333	0.083923	0.002014	1.173926	1.096926	30.852737
14340	0	0.433235	8.398320	0.156482	0.004333	0.083983	0.001550	1.151707	1.100509	30.839491
14341	0	0.360113	8.435040	0.093206	0.003601	0.084351	0.000916	1.127717	1.102441	30.829245
14342	0	0.316955	8.490005	-0.013517	0.003173	0.084900	-0.000151	1.105332	1.108837	30.819801
14343	0	0.323094	8.551054	-0.071681	0.003235	0.085510	-0.000732	1.082959	1.116167	30.814985
14344	0	0.310047	8.642602	-0.062632	0.003104	0.086426	-0.000640	1.063586	1.123027	30.806126
14345	0	0.310715	8.734146	0.037801	0.003113	0.087341	0.000366	1.046814	1.132372	30.795662
14346	0	0.351914	8.886744	0.082672	0.003528	0.088867	0.000817	1.033383	1.145302	30.784623
14347	0	0.420297	9.027112	0.299877	0.004211	0.090271	0.002991	1.021828	1.158175	30.775963
14348	0	0.485648	9.143077	0.411320	0.004866	0.091431	0.004105	1.009657	1.171909	30.763385
14349	0	0.475104	9.283427	0.562674	0.004761	0.092834	0.005615	0.994047	1.186130	30.755240
14350	0	0.503465	9.448097	0.699575	0.005046	0.094481	0.006981	0.974554	1.202130	30.746667
14351	0	0.548336	9.576355	0.764406	0.005493	0.095764	0.007629	0.955439	1.216248	30.738307
14352	0	0.503445	9.777585	0.730753	0.005045	0.097776	0.007293	0.936545	1.230829	30.730872
14353	0	0.420284	9.930346	0.794832	0.004211	0.099304	0.007935	0.919101	1.243151	30.721700
14354	0	0.473624	10.101038	0.669852	0.004743	0.101011	0.006680	0.896977	1.252827	30.709037
14355	0	0.463079	10.223336	0.490124	0.004639	0.102234	0.004883	0.874666	1.263828	30.700238
14356	0	0.424909	10.369764	0.383303	0.004256	0.103698	0.003821	0.860173	1.273836	30.684403
14357	0	0.469717	10.504130	0.294088	0.004700	0.105042	0.002930	0.846298	1.278596	30.672649
14358	0	0.498993	10.613946	0.204420	0.004999	0.106139	0.002036	0.835908	1.290546	30.668176
14359	0	0.457341	10.723883	0.256831	0.004578	0.107239	0.002563	0.829151	1.296971	30.655514
14360	0	0.462756	10.833659	0.367054	0.004630	0.108336	0.003672	0.828731	1.301660	30.641653
14361	0	0.475963	10.900908	0.469416	0.004761	0.109009	0.004700	0.832943	1.304964	30.628975
14362	0	0.457198	10.961994	0.669194	0.004576	0.109619	0.006702	0.842282	1.311327	30.613862
14363	0	0.469439	10.992506	0.731647	0.004700	0.109924	0.007324	0.848689	1.319374	30.599227
14364	0	0.530148	11.029191	0.833866	0.005300	0.110291	0.008346	0.854057	1.320234	30.579775
14365	0	0.573876	11.047416	0.914804	0.005737	0.110474	0.009155	0.859584	1.321598	30.562259
14366	0	0.604858	11.047364	0.858771	0.006044	0.110474	0.008591	0.860602	1.319946	30.546554
14367	0	0.598960	11.016816	0.835995	0.005981	0.110168	0.008362	0.860374	1.314241	30.528578
14368	0	0.605900	10.943485	0.658973	0.006058	0.109435	0.006587	0.855323	1.315427	30.506288
14369	0	0.519759	10.882537	0.561237	0.005188	0.108826	0.005615	0.856229	1.307694	30.480198
14370	0	0.490220	10.833689	0.468245	0.004901	0.108336	0.004694	0.866401	1.308469	30.458540
14371	0	0.458203	10.699512	0.474535	0.004578	0.106995	0.004761	0.880875	1.305848	30.442180
14372	0	0.416448	10.595747	0.416344	0.004158	0.105957	0.004181	0.897838	1.300892	30.421351
14373	0	0.379609	10.443174	0.406316	0.003784	0.104431	0.004089	0.924700	1.289844	30.402240
14374	0	0.448325	10.333423	0.468718	0.004478	0.103333	0.004708	0.946090	1.286689	30.383089
14375	0	0.489512	10.174584	0.523294	0.004883	0.101746	0.005249	0.962024	1.275318	30.352018
14376	0	0.491382	10.034253	0.519574	0.004907	0.100342	0.005217	0.983621	1.269659	30.319417
14377	0	0.513705	9.899929	0.505052	0.005127	0.098999	0.005066	0.999174	1.260290	30.295836
14378	0	0.466728	9.722909	0.380083	0.004658	0.097229	0.003815	1.013342	1.251082	30.273865
14379	0	0.476903	9.619135	0.346926	0.004761	0.096191	0.003479	1.022713	1.243204	30.242070
14380	0	0.441923	9.448130	0.222671	0.004410	0.094481	0.002238	1.034606	1.233405	30.214431
14381	0	0.409575	9.313957	0.169818	0.004089	0.093140	0.001709	1.045875	1.227076	30.188907
14382	0	0.386059	9.179587	0.069574	0.003857	0.091796	0.000710	1.062369	1.223369	30.161094
14383	0	0.379078	9.063695	0.010550	0.003784	0.090637	0.000122	1.081448	1.215963	30.130854
14384	0	0.374110	8.953755	0.080295	0.003736	0.089538	0.000821	1.102853	1.210137	30.105120
14385	0	0.397293	8.856196	0.108222	0.003967	0.088562	0.001099	1.122200	1.204220	30.078845
14386	0	0.410111	8.776887	0.208885	0.004101	0.087769	0.002103	1.138575	1.205518	30.055974
14387	0	0.415255	8.709748	0.254938	0.004150	0.087097	0.002563	1.155195	1.204506	30.031996
14388	0	0.452287	8.636520	0.331331	0.004520	0.086365	0.003328	1.173102	1.203239	30.012000
14389	0	0.463989	8.630401	0.328622	0.004639	0.086304	0.003296	1.183919	1.203609	29.989584
14390	0	0.470242	8.624321	0.411833	0.004702	0.086243	0.004130	1.197798	1.204796	29.963313
14391	0	0.421526	8.593760	0.377766	0.004211	0.085938	0.003784	1.204523	1.201736	29.944777
14392	0	0.409764	8.599863	0.278887	0.004096	0.085999	0.002794	1.209773	1.201447	29.927101
14393	0	0.402762	8.654773	0.262968	0.004028	0.086548	0.002625	1.201032	1.204208	29.911484
14394	0	0.353449	8.685225	0.092259	0.003538	0.086852	0.000925	1.202496	1.210621	29.899416
14395	0	0.353934	8.728031	-0.018135	0.003540	0.087280	-0.000183	1.198477	1.212763	29.877574
14396	0	0.359398	8.844013	-0.048932	0.003599	0.088440	-0.000485	1.201814	1.220976	29.867495
14397	0	0.335275	8.923349	-0.080033	0.003357	0.089233	-0.000793	1.209041	1.227620	29.851575
14398	0	0.376732	9.033238	-0.001974	0.003776	0.090332	-0.000014	1.214333	1.239529	29.836593
14399	0	0.396179	9.161412	0.145760	0.003967	0.091614	0.001465	1.221762	1.248112	29.828759
14400	0	0.413086	9.265195	0.278483	0.004139	0.092651	0.002792	1.229446	1.259913	29.822200
14401	0	0.469067	9.417802	0.420426	0.004700	0.094177	0.004211	1.236475	1.272829	29.814242
14402	0	0.503994	9.570474	0.516731	0.005047	0.095704	0.005173	1.241259	1.282939	29.809390
14403	0	0.542319	9.698564	0.658777	0.005432	0.096985	0.006592	1.244297	1.295215	29.810840
14404	0	0.546344	9.845138	0.688664	0.005474	0.098451	0.006888	1.244574	1.309324	29.811249
14405	0	0.517856	9.967090	0.732416	0.005188	0.099670	0.007324	1.242796	1.321949	29.810295
14406	0	0.515709	10.095369	0.616301	0.005168	0.100953	0.006164	1.241595	1.336007	29.809626
14407	0	0.487543	10.241749	0.536833	0.004883	0.102417	0.005371	1.242781	1.345995	29.807885
14408	0	0.492224	10.351620	0.426005	0.004929	0.103516	0.004267	1.248255	1.354738	29.805545
14409	0	0.450947	10.473696	0.334686	0.004517	0.104736	0.003357	1.257349	1.364228	29.805018
14410	0	0.443339	10.565349	0.283331	0.004440	0.105653	0.002848	1.271004	1.373403	29.805864
14411	0	0.438275	10.681228	0.273593	0.004395	0.106812	0.002747	1.280550	1.387709	29.804644
14412	0	0.429976	10.742369	0.368774	0.004310	0.107423	0.003701	1.293020	1.399945	29.804707
14413	0	0.481347	10.864369	0.449880	0.004822	0.108643	0.004517	1.309870	1.410363	29.806935
14414	0	0.504149	10.895084	0.470515	0.005049	0.108950	0.004725	1.328257	1.419736	29.804479
14415	0	0.518197	10.888811	0.620631	0.005188	0.108887	0.006226	1.346540	1.427826	29.803291
14416	0	0.547743	10.937941	0.683578	0.005481	0.109378	0.006858	1.367627	1.433003	29.804475
14417	0	0.556051	10.925386	0.748905	0.005554	0.109253	0.007507	1.384605	1.428301	29.801210
14418	0	0.557324	10.901175	0.775570	0.005567	0.109011	0.007775	1.403012	1.422972	29.801740
14419	0	0.536922	10.839939	0.743375	0.005371	0.108398	0.007446	1.414028	1.426667	29.800321
14420	0	0.530438	10.785106	0.661170	0.005305	0.107850	0.006627	1.428060	1.429400	29.796238
14421	0	0.513394	10.766653	0.584381	0.005127	0.107666	0.005859	1.442249	1.423755	29.791524
14422	0	0.489787	10.650703	0.507966	0.004896	0.106506	0.005095	1.456911	1.423558	29.787947
14423	0	0.512563	10.577461	0.370539	0.005127	0.105774	0.003723	1.473751	1.426610	29.780665
14424	0	0.488238	10.449366	0.324038	0.004880	0.104493	0.003261	1.493565	1.425493	29.777564
14425	0	0.452149	10.314973	0.278806	0.004517	0.103149	0.002808	1.512919	1.421591	29.771032
14426	0	0.416182	10.192936	0.304953	0.004160	0.101929	0.003074	1.537734	1.420975	29.770385
14427	0	0.439347	10.089192	0.314945	0.004395	0.100891	0.003174	1.563072	1.423697	29.767115
14428	0	0.439809	9.893928	0.335099	0.004392	0.098939	0.003369	1.581940	1.417793	29.764312
14429	0	0.452226	9.814471	0.273079	0.004517	0.098145	0.002747	1.598002	1.412692	29.763291
14430	0	0.440660	9.661890	0.258125	0.004405	0.096619	0.002593	1.609621	1.412334	29.758421
14431	0	0.427331	9.509313	0.230315	0.004272	0.095093	0.002319	1.626770	1.412803	29.753050
14432	0	0.463900	9.405549	0.196833	0.004640	0.094055	0.001982	1.640745	1.415027	29.746937
14433	0	0.415575	9.259032	0.138879	0.004150	0.092590	0.001404	1.656995	1.409818	29.741627
14434	0	0.434671	9.136875	0.129826	0.004344	0.091369	0.001312	1.672246	1.407848	29.739551
14435	0	0.372932	9.020978	0.121491	0.003723	0.090210	0.001221	1.677310	1.401488	29.740248
14436	0	0.355833	8.959859	0.162432	0.003551	0.089599	0.001636	1.689391	1.394180	29.738980
14437	0	0.403232	8.843990	0.164032	0.004028	0.088440	0.001648	1.697032	1.390467	29.741398
14438	0	0.403516	8.788984	0.156436	0.004036	0.087890	0.001572	1.704319	1.392950	29.742921
14439	0	0.396318	8.721951	0.219381	0.003967	0.087219	0.002197	1.706671	1.399768	29.746922
14440	0	0.407854	8.691432	0.261191	0.004081	0.086914	0.002617	1.711036	1.404085	29.752012
14441	0	0.439400	8.654795	0.231675	0.004395	0.086548	0.002319	1.712312	1.406165	29.759846
14442	0	0.432770	8.667020	0.224926	0.004332	0.086670	0.002253	1.714547	1.412677	29.767746
14443	0	0.433631	8.642569	0.188980	0.004333	0.086426	0.001892	1.715422	1.410346	29.772934
14444	0	0.445583	8.673021	0.158339	0.004460	0.086730	0.001582	1.711673	1.417719	29.779052
14445	0	0.408431	8.709734	0.092212	0.004089	0.087097	0.000916	1.700872	1.425852	29.786100
14446	0	0.358453	8.740256	0.044627	0.003591	0.087402	0.000440	1.690041	1.435434	29.798190
14447	0	0.329081	8.813494	0.037068	0.003296	0.088135	0.000366	1.682065	1.443713	29.811164
14448	0	0.340161	8.898948	0.007639	0.003407	0.088989	0.000070	1.671208	1.453079	29.827979
14449	0	0.377866	9.027123	0.006283	0.003784	0.090271	0.000061	1.666894	1.461745	29.839754
14450	0	0.352182	9.106469	0.104225	0.003529	0.091064	0.001040	1.662574	1.471851	29.857456
14451	0	0.396178	9.234639	0.183295	0.003967	0.092346	0.001831	1.658240	1.480107	29.870586
14452	0	0.419346	9.362807	0.263285	0.004200	0.093628	0.002627	1.649591	1.489380	29.884426
14453	0	0.486720	9.503260	0.445421	0.004883	0.095032	0.004456	1.649420	1.509082	29.903375
14454	0	0.472164	9.625360	0.494236	0.004728	0.096253	0.004940	1.644723	1.517902	29.918983
14455	0	0.493962	9.777800	0.580729	0.004944	0.097778	0.005798	1.632298	1.523570	29.935015
14456	0	0.510813	9.893689	0.613076	0.005117	0.098937	0.006121	1.618664	1.535006	29.951156
14457	0	0.493374	10.021968	0.623435	0.004944	0.100220	0.006226	1.606602	1.547205	29.966640
14458	0	0.460934	10.174441	0.558277	0.004618	0.101745	0.005571	1.591620	1.557350	29.984828
14459	0	0.481162	10.302731	0.495438	0.004822	0.103027	0.004944	1.577768	1.569529	30.002275
14460	0	0.485178	10.443136	0.393412	0.004862	0.104431	0.003927	1.568040	1.581641	30.017222
14461	0	0.487342	10.546900	0.378930	0.004883	0.105469	0.003784	1.560305	1.592907	30.034122
14462	0	0.455111	10.632339	0.300642	0.004559	0.106323	0.003000	1.551438	1.602118	30.052393
14463	0	0.456765	10.742234	0.286726	0.004578	0.107422	0.002869	1.550668	1.614003	30.060555
14464	0	0.460819	10.809365	0.347572	0.004618	0.108093	0.003475	1.547860	1.625224	30.071141
14465	0	0.445058	10.852078	0.384323	0.004456	0.108521	0.003845	1.547682	1.631567	30.085650
14466	0	0.456047	10.876495	0.518269	0.004567	0.108765	0.005183	1.545935	1.639645	30.095708
14467	0	0.487688	10.968058	0.603995	0.004883	0.109680	0.006042	1.546267	1.646763	30.107544
14468	0	0.529245	10.961939	0.646403	0.005298	0.109619	0.006464	1.543983	1.652833	30.125671
14469	0	0.513074	10.955791	0.677520	0.005127	0.109558	0.006775	1.541236	1.649814	30.134372
14470	0	0.538029	10.949575	0.677880	0.005378	0.109496	0.006775	1.534678	1.648169	30.140916
14471	0	0.549622	10.925265	0.622787	0.005493	0.109253	0.006226	1.529856	1.645699	30.155195
14472	0	0.543898	10.864146	0.598720	0.005438	0.108642	0.005985	1.525292	1.645394	30.162895
14473	0	0.512724	10.760480	0.537450	0.005127	0.107605	0.005371	1.519054	1.646153	30.166329
14474	0	0.488514	10.656632	0.501072	0.004883	0.106566	0.005011	1.516266	1.644762	30.167425
14475	0	0.458111	10.583472	0.421362	0.004578	0.105835	0.004211	1.511225	1.642044	30.172350
14476	0	0.447232	10.473495	0.403207	0.004462	0.104735	0.004032	1.508612	1.632030	30.179654
14477	0	0.446258	10.333224	0.360039	0.004456	0.103333	0.003601	1.506672	1.625319	30.181839
14478	0	0.471835	10.241600	0.377671	0.004713	0.102416	0.003782	1.510207	1.620436	30.185770
14479	0	0.446346	10.101296	0.378088	0.004456	0.101013	0.003784	1.511198	1.612628	30.180268
14480	0	0.466304	9.936431	0.327533	0.004654	0.099364	0.003289	1.524455	1.603192	30.176545
14481	0	0.452416	9.783906	0.311117	0.004517	0.097839	0.003113	1.523613	1.595417	30.171325
14482	0	0.466047	9.686153	0.243556	0.004653	0.096862	0.002438	1.523223	1.587606	30.162948
14483	0	0.452425	9.515336	0.159193	0.004517	0.095154	0.001587	1.514478	1.579425	30.159301
14484	0	0.410981	9.380972	0.221090	0.004104	0.093810	0.002207	1.506774	1.572939	30.150797
14485	0	0.397512	9.277303	0.116515	0.003967	0.092773	0.001160	1.497335	1.564226	30.144171
14486	0	0.356364	9.130722	0.117779	0.003555	0.091308	0.001170	1.485140	1.554718	30.137252
14487	0	0.348321	9.033180	0.153019	0.003479	0.090332	0.001526	1.477090	1.550362	30.128790
14488	0	0.361343	8.917117	0.141454	0.003609	0.089171	0.001411	1.470529	1.545275	30.121104
14489	0	0.366413	8.837873	0.238375	0.003662	0.088379	0.002380	1.463601	1.543673	30.120237
14490	0	0.379270	8.758424	0.244913	0.003788	0.087584	0.002447	1.458408	1.538551	30.112350
14491	0	0.403005	8.703588	0.281283	0.004028	0.087036	0.002808	1.448993	1.537303	30.107121
14492	0	0.440051	8.660779	0.275551	0.004397	0.086608	0.002756	1.447156	1.534229	30.093970
14493	0	0.421287	8.636437	0.318222	0.004211	0.086365	0.003174	1.433443	1.533356	30.084630
14494	0	0.445858	8.593623	0.271012	0.004457	0.085937	0.002702	1.419673	1.532917	30.072131
14495	0	0.439717	8.569310	0.226316	0.004395	0.085693	0.002258	1.410634	1.530347	30.068134
14496	0	0.409605	8.611935	0.124465	0.004094	0.086120	0.001230	1.388938	1.528711	30.062507
14497	0	0.378255	8.642574	0.056665	0.003784	0.086426	0.000549	1.363497	1.531753	30.054187
14498	0	0.353524	8.685303	0.017433	0.003536	0.086853	0.000156	1.337436	1.533922	30.046012
14499	0	0.329124	8.770765	0.031897	0.003296	0.087708	0.000305	1.317089	1.540755	30.033978
14500	0	0.315895	8.844010	-0.001985	0.003163	0.088440	-0.000033	1.297260	1.547347	30.027456
14501	0	0.359563	8.911144	0.092608	0.003601	0.089111	0.000916	1.281410	1.555312	30.026447
14502	0	0.382792	9.008696	0.168113	0.003834	0.090087	0.001669	1.263620	1.563666	30.017924
14503	0	0.390107	9.149166	0.263350	0.003906	0.091492	0.002625	1.250107	1.571095	30.013439
14504	0	0.449500	9.283329	0.394133	0.004505	0.092834	0.003924	1.226908	1.584622	30.006647
14505	0	0.462984	9.393274	0.501981	0.004639	0.093933	0.005005	1.206399	1.596391	30.000937
14506	0	0.448689	9.527351	0.584434	0.004498	0.095274	0.005828	1.184321	1.611328	29.995861
14507	0	0.475088	9.667917	0.660648	0.004761	0.096680	0.006592	1.164560	1.623981	29.992431
14508	0	0.509895	9.820263	0.694625	0.005106	0.098204	0.006927	1.139037	1.633440	29.979868
14509	0	0.457202	9.966955	0.600001	0.004578	0.099670	0.005981	1.115250	1.640825	29.975764
14510	0	0.486002	10.113289	0.530443	0.004870	0.101133	0.005286	1.092149	1.653517	29.970326
14511	0	0.512464	10.229389	0.472465	0.005127	0.102295	0.004700	1.061735	1.656972	29.969111
14512	0	0.492942	10.363462	0.439904	0.004939	0.103635	0.004383	1.041566	1.668571	29.958268
14513	0	0.482354	10.449151	0.343607	0.004822	0.104492	0.003418	1.019195	1.667465	29.951665
14514	0	0.493966	10.558894	0.279418	0.004947	0.105589	0.002783	1.004335	1.675840	29.939866
14515	0	0.481945	10.638416	0.324221	0.004822	0.106384	0.003235	0.993857	1.679084	29.922089
14516	0	0.457123	10.760382	0.344086	0.004573	0.107604	0.003432	0.982236	1.681592	29.909793
14517	0	0.469805	10.821523	0.445968	0.004700	0.108215	0.004456	0.975399	1.684197	29.900221
14518	0	0.469780	10.858056	0.598806	0.004696	0.108581	0.005989	0.973939	1.683260	29.888414
14519	0	0.512312	10.919203	0.683662	0.005127	0.109192	0.006836	0.970631	1.688388	29.876993
14520	0	0.517450	10.955839	0.732441	0.005179	0.109558	0.007325	0.968817	1.694575	29.867706
14521	0	0.518928	10.937459	0.775644	0.005188	0.109375	0.007751	0.960849	1.694654	29.849332
14522	0	0.525230	10.931291	0.812772	0.005251	0.109313	0.008127	0.957481	1.694767	29.829497
14523	0	0.531446	10.919171	0.701865	0.005310	0.109192	0.007019	0.955035	1.691370	29.813256
14524	0	0.526327	10.882412	0.629070	0.005257	0.108825	0.006286	0.946882	1.685434	29.798716
14525	0	0.494898	10.803213	0.622313	0.004944	0.108032	0.006226	0.946624	1.681088	29.782249
14526	0	0.483870	10.735984	0.487084	0.004831	0.107360	0.004877	0.950419	1.674102	29.762527
14527	0	0.446105	10.632363	0.505285	0.004456	0.106323	0.005066	0.961677	1.669150	29.739726
14528	0	0.441302	10.516378	0.447731	0.004405	0.105164	0.004490	0.972571	1.661274	29.717064
14529	0	0.452608	10.424844	0.449797	0.004517	0.104248	0.004517	0.990158	1.651756	29.689205
14530	0	0.490825	10.327196	0.513322	0.004901	0.103271	0.005150	1.005620	1.644663	29.664733
14531	0	0.489444	10.180666	0.474831	0.004883	0.101807	0.004761	1.016586	1.632564	29.638435
14532	0	0.485863	10.040164	0.478693	0.004844	0.100402	0.004797	1.025011	1.616539	29.609914
14533	0	0.489188	9.918227	0.517672	0.004883	0.099182	0.005188	1.034995	1.607131	29.585543
14534	0	0.466355	9.765523	0.399811	0.004656	0.097655	0.004005	1.040557	1.598902	29.556116
14535	0	0.452285	9.631336	0.231201	0.004517	0.096313	0.002319	1.046240	1.591729	29.519128
14536	0	0.429380	9.509149	0.254530	0.004285	0.095092	0.002548	1.046861	1.581367	29.489941
14537	0	0.421865	9.374976	0.158218	0.004211	0.093750	0.001587	1.049770	1.572609	29.456399
14538	0	0.386413	9.252832	0.187437	0.003860	0.092528	0.001883	1.057183	1.567114	29.428615
14539	0	0.385107	9.155259	0.096714	0.003845	0.091553	0.000977	1.066269	1.559677	29.396371
14540	0	0.373716	9.026997	0.088895	0.003734	0.090270	0.000896	1.073173	1.555270	29.372376
14541	0	0.390828	8.947772	0.181773	0.003906	0.089478	0.001831	1.087598	1.552968	29.349514
14542	0	0.360883	8.868436	0.239864	0.003605	0.088684	0.002415	1.105781	1.548289	29.320464
14543	0	0.385185	8.782954	0.292253	0.003845	0.087830	0.002930	1.112480	1.540230	29.295020
14544	0	0.422707	8.764580	0.333056	0.004224	0.087646	0.003342	1.124289	1.536668	29.271183
14545	0	0.408940	8.673128	0.396027	0.004089	0.086731	0.003967	1.130884	1.537435	29.247676
14546	0	0.427500	8.673108	0.345735	0.004272	0.086731	0.003465	1.137874	1.533521	29.225306
14547	0	0.439898	8.654772	0.378191	0.004395	0.086548	0.003784	1.138078	1.528467	29.199099
14548	0	0.452555	8.666893	0.316961	0.004525	0.086669	0.003169	1.134665	1.528560	29.183766
14549	0	0.402715	8.666995	0.250331	0.004028	0.086670	0.002502	1.130863	1.530563	29.157132
14550	0	0.408239	8.734142	0.110274	0.004086	0.087341	0.001100	1.124130	1.534844	29.133327
14551	0	0.377859	8.795188	0.061270	0.003784	0.087952	0.000610	1.118594	1.542135	29.108935
14552	0	0.358693	8.850105	0.018603	0.003589	0.088501	0.000187	1.117349	1.544451	29.089800
14553	0	0.365666	8.923362	-0.000440	0.003662	0.089233	0.000000	1.120657	1.551616	29.078581
14554	0	0.364680	9.014909	0.004559	0.003651	0.090149	0.000051	1.125864	1.556622	29.064452
14555	0	0.377778	9.118692	0.200819	0.003784	0.091187	0.002014	1.131077	1.565033	29.050962
14556	0	0.400908	9.222450	0.230214	0.004015	0.092224	0.002307	1.134759	1.572775	29.041611
14557	0	0.420143	9.381160	0.372021	0.004211	0.093811	0.003723	1.136047	1.585568	29.030168
14558	0	0.454955	9.466703	0.499512	0.004558	0.094666	0.004998	1.137397	1.596099	29.014994
14559	0	0.475289	9.600883	0.585708	0.004761	0.096008	0.005859	1.137732	1.606267	29.003072
14560	0	0.492133	9.716931	0.646301	0.004928	0.097169	0.006464	1.136477	1.614444	28.994265
14561	0	0.493872	9.838886	0.628773	0.004944	0.098389	0.006287	1.132707	1.621163	28.983586
14562	0	0.486481	9.954865	0.543427	0.004871	0.099548	0.005434	1.129964	1.629326	28.975216
14563	0	0.493569	10.070842	0.524875	0.004944	0.100708	0.005249	1.127804	1.639158	28.967629
14564	0	0.504177	10.217334	0.506201	0.005049	0.102173	0.005065	1.128568	1.647609	28.958025
14565	0	0.481777	10.327179	0.396413	0.004822	0.103271	0.003967	1.129559	1.652517	28.950073
14566	0	0.480020	10.412686	0.315789	0.004813	0.104126	0.003167	1.137285	1.667187	28.943419
14567	0	0.450927	10.522523	0.377579	0.004517	0.105225	0.003784	1.143960	1.675586	28.936451
14568	0	0.462030	10.601977	0.381110	0.004623	0.106019	0.003828	1.159811	1.679349	28.930574
14569	0	0.487658	10.675120	0.413947	0.004883	0.106750	0.004150	1.169053	1.686464	28.924478
14570	0	0.498771	10.724061	0.466046	0.004992	0.107240	0.004677	1.184014	1.691008	28.918292
14571	0	0.543049	10.766678	0.523504	0.005432	0.107666	0.005249	1.196323	1.693253	28.910058
14572	0	0.530238	10.791235	0.648467	0.005306	0.107911	0.006502	1.212325	1.697855	28.905996
14573	0	0.530355	10.827757	0.694430	0.005310	0.108276	0.006958	1.224293	1.705100	28.907956
14574	0	0.511304	10.821822	0.709893	0.005114	0.108217	0.007113	1.236987	1.706386	28.898135
14575	0	0.476160	10.778900	0.657626	0.004761	0.107788	0.006592	1.250834	1.706010	28.892027
14576	0	0.506757	10.766813	0.703036	0.005067	0.107667	0.007049	1.267537	1.705771	28.889058
14577	0	0.525059	10.742271	0.633222	0.005249	0.107422	0.006348	1.281243	1.704551	28.886154
14578	0	0.507235	10.662996	0.556924	0.005069	0.106629	0.005584	1.294067	1.701124	28.882573
14579	0	0.488429	10.553057	0.480298	0.004883	0.105530	0.004822	1.311683	1.699871	28.877383
14580	0	0.501002	10.498198	0.397132	0.005007	0.104981	0.003990	1.329406	1.696703	28.869033
14581	0	0.458407	10.418779	0.424652	0.004578	0.104187	0.004272	1.355100	1.690017	28.859862
14582	0	0.514178	10.302912	0.382862	0.005139	0.103028	0.003854	1.380294	1.687566	28.855620
14583	0	0.464085	10.192960	0.381888	0.004639	0.101929	0.003845	1.407085	1.685386	28.849314
14584	0	0.470820	10.070943	0.328341	0.004704	0.100709	0.003304	1.428257	1.680291	28.845393
14585	0	0.452292	9.942659	0.333877	0.004517	0.099426	0.003357	1.446367	1.673266	28.836494
14586	0	0.435271	9.845003	0.317944	0.004346	0.098450	0.003199	1.465838	1.665629	28.822676
14587	0	0.440271	9.686283	0.291631	0.004395	0.096863	0.002930	1.478894	1.656147	28.821397
14588	0	0.465667	9.594656	0.295176	0.004654	0.095946	0.002964	1.490732	1.653099	28.814391
14589	0	0.488722	9.515388	0.199988	0.004883	0.095154	0.002014	1.505162	1.647943	28.810635
14590	0	0.416237	9.350494	0.154475	0.004158	0.093505	0.001558	1.519043	1.642735	28.807548
14591	0	0.427784	9.271234	0.132980	0.004272	0.092712	0.001343	1.532341	1.636180	28.800678
14592	0	0.391811	9.167400	0.148712	0.003917	0.091674	0.001500	1.545929	1.634586	28.795922
14593	0	0.366247	9.069852	0.169338	0.003662	0.090698	0.001709	1.563012	1.634268	28.795336
14594	0	0.354282	9.014901	0.166730	0.003540	0.090149	0.001678	1.573369	1.630885	28.793087
14595	0	0.348302	8.966090	0.273301	0.003479	0.089661	0.002747	1.588083	1.625882	28.796019
14596	0	0.385245	8.898967	0.252190	0.003853	0.088989	0.002536	1.603406	1.626530	28.795332
14597	0	0.397086	8.856217	0.242981	0.003967	0.088562	0.002441	1.615824	1.622031	28.799703
14598	0	0.427821	8.837921	0.283664	0.004279	0.088379	0.002845	1.623882	1.623325	28.803503
14599	0	0.481760	8.813506	0.243900	0.004822	0.088135	0.002441	1.624534	1.628878	28.807191
14600	0	0.438158	8.819611	0.175949	0.004386	0.088196	0.001764	1.628210	1.634698	28.804777
14601	0	0.445502	8.813482	0.201294	0.004456	0.088135	0.002014	1.627362	1.635544	28.815572
14602	0	0.451150	8.874524	0.122102	0.004515	0.088745	0.001218	1.620781	1.639858	28.818382
14603	0	0.432798	8.929473	0.066804	0.004333	0.089294	0.000671	1.622672	1.647210	28.827149
14604	0	0.401092	8.990506	0.053983	0.004017	0.089905	0.000542	1.622617	1.655054	28.832822
14605	0	0.365551	9.063746	0.049022	0.003662	0.090637	0.000488	1.617736	1.663644	28.837858
14606	0	0.382726	9.136983	0.109868	0.003831	0.091370	0.001102	1.620097	1.668525	28.853120
14607	0	0.401937	9.222454	0.140178	0.004028	0.092224	0.001404	1.620292	1.679851	28.864307
14608	0	0.399938	9.307906	0.225272	0.004009	0.093079	0.002254	1.618963	1.692107	28.875468
14609	0	0.432380	9.417763	0.287062	0.004333	0.094177	0.002869	1.614299	1.703913	28.888834
14610	0	0.449001	9.503208	0.354310	0.004497	0.095032	0.003544	1.612933	1.711750	28.901395
14611	0	0.469525	9.613046	0.458027	0.004700	0.096130	0.004578	1.607486	1.716910	28.913026
14612	0	0.486656	9.753436	0.495169	0.004873	0.097534	0.004949	1.601639	1.724404	28.929468
14613	0	0.493481	9.844977	0.507344	0.004944	0.098450	0.005066	1.590646	1.734518	28.946737
14614	0	0.479354	9.966965	0.569486	0.004803	0.099669	0.005691	1.583390	1.744587	28.963251
14615	0	0.463250	10.070802	0.470548	0.004639	0.100708	0.004700	1.574462	1.751231	28.984456
14616	0	0.492218	10.168476	0.441081	0.004930	0.101685	0.004406	1.566758	1.760168	29.010713
14617	0	0.463094	10.266122	0.433971	0.004639	0.102661	0.004333	1.557413	1.768521	29.027659
14618	0	0.503721	10.363838	0.458836	0.005050	0.103638	0.004590	1.556893	1.782040	29.042638
14619	0	0.475482	10.443134	0.372558	0.004761	0.104431	0.003723	1.551730	1.788451	29.053041
14620	0	0.492941	10.510252	0.312141	0.004931	0.105103	0.003118	1.545073	1.790639	29.065675
14621	0	0.488225	10.565170	0.397201	0.004883	0.105652	0.003967	1.537502	1.791053	29.083848
14622	0	0.512066	10.632252	0.507498	0.005125	0.106322	0.005075	1.535591	1.795389	29.102882
14623	0	0.512137	10.638463	0.494214	0.005127	0.106384	0.004944	1.534880	1.801238	29.111670
14624	0	0.510942	10.675105	0.505649	0.005116	0.106750	0.005062	1.538354	1.807543	29.123180
14625	0	0.517849	10.687311	0.506401	0.005188	0.106873	0.005066	1.537876	1.817415	29.135983
14626	0	0.528657	10.681241	0.585893	0.005290	0.106812	0.005855	1.530649	1.820791	29.146024
14627	0	0.494257	10.650663	0.573324	0.004944	0.106506	0.005737	1.532369	1.821837	29.157929
14628	0	0.505930	10.644565	0.493192	0.005063	0.106445	0.004935	1.533305	1.825607	29.167588
14629	0	0.488276	10.595710	0.457610	0.004883	0.105957	0.004578	1.532287	1.825379	29.181010
14630	0	0.451413	10.491948	0.475743	0.004516	0.104919	0.004757	1.528969	1.826861	29.187438
14631	0	0.470034	10.455333	0.457461	0.004700	0.104553	0.004578	1.529493	1.826009	29.193276
14632	0	0.488736	10.357674	0.438192	0.004884	0.103577	0.004388	1.533281	1.821819	29.200080
14633	0	0.488325	10.253920	0.390199	0.004883	0.102539	0.003906	1.535315	1.821088	29.211397
14634	0	0.483047	10.186763	0.382704	0.004822	0.101868	0.003837	1.543315	1.811096	29.220681
14635	0	0.482582	10.064718	0.426307	0.004822	0.100647	0.004272	1.551194	1.806280	29.230043
14636	0	0.489592	9.985340	0.296664	0.004890	0.099854	0.002972	1.554138	1.799830	29.237001
14637	0	0.470146	9.869392	0.378020	0.004700	0.098694	0.003784	1.555923	1.797608	29.240580
14638	0	0.464511	9.765630	0.334203	0.004642	0.097656	0.003348	1.560504	1.793209	29.244460
14639	0	0.445917	9.655745	0.262465	0.004456	0.096558	0.002625	1.557500	1.788786	29.248660
14640	0	0.416356	9.539669	0.164904	0.004157	0.095397	0.001648	1.553303	1.780837	29.246080
14641	0	0.445845	9.472639	0.140600	0.004456	0.094727	0.001404	1.547830	1.777212	29.245814
14642	0	0.421934	9.344372	0.122523	0.004216	0.093444	0.001225	1.544128	1.773182	29.241379
14643	0	0.415497	9.265109	0.159084	0.004150	0.092651	0.001587	1.536492	1.767378	29.241859
14644	0	0.434515	9.179574	0.086601	0.004342	0.091796	0.000862	1.528861	1.763372	29.238436
14645	0	0.409830	9.094192	0.159059	0.004089	0.090942	0.001587	1.521515	1.751991	29.242358
14646	0	0.398605	9.045211	0.202135	0.003984	0.090452	0.002021	1.518153	1.749810	29.244235
14647	0	0.378522	8.978261	0.189480	0.003784	0.089783	0.001892	1.511981	1.748322	29.243368
14648	0	0.372263	8.953769	0.189837	0.003725	0.089538	0.001897	1.507369	1.751267	29.243344
14649	0	0.378662	8.923303	0.324228	0.003784	0.089233	0.003235	1.495122	1.748011	29.235775
14650	0	0.397236	8.904911	0.258372	0.003971	0.089049	0.002578	1.484829	1.746220	29.236821
14651	0	0.414524	8.868410	0.214551	0.004150	0.088684	0.002136	1.470223	1.752724	29.238583
14652	0	0.444398	8.905015	0.185863	0.004445	0.089050	0.001849	1.455472	1.754000	29.241087
14653	0	0.433383	8.911116	0.123194	0.004333	0.089111	0.001221	1.438391	1.753415	29.238464
14654	0	0.445657	8.972058	0.070529	0.004456	0.089721	0.000693	1.420551	1.752039	29.239642
14655	0	0.433177	9.014893	0.056142	0.004333	0.090149	0.000549	1.402618	1.754096	29.238278
14656	0	0.426447	9.075844	0.064513	0.004269	0.090758	0.000634	1.386322	1.759235	29.239422
14657	0	0.408616	9.143066	0.141339	0.004089	0.091431	0.001404	1.371851	1.763094	29.241952
14658	0	0.383316	9.222420	0.076968	0.003839	0.092224	0.000751	1.346801	1.769637	29.240732
14659	0	0.401970	9.326178	0.251395	0.004028	0.093262	0.002502	1.330232	1.780033	29.240817
14660	0	0.394150	9.405406	0.302858	0.003949	0.094054	0.003014	1.309574	1.789164	29.244077
14661	0	0.432362	9.484873	0.403676	0.004333	0.094849	0.004028	1.296961	1.800850	29.247162
14662	0	0.485732	9.600791	0.503284	0.004862	0.096008	0.005021	1.280467	1.806017	29.246694
14663	0	0.524315	9.759461	0.538776	0.005249	0.097595	0.005371	1.258509	1.812535	29.251987
14664	0	0.535340	9.850837	0.584435	0.005359	0.098509	0.005832	1.241267	1.818496	29.251189
14665	0	0.506348	9.930334	0.611957	0.005066	0.099304	0.006104	1.220222	1.820967	29.252262
14666	0	0.481155	10.052227	0.517665	0.004816	0.100523	0.005158	1.196815	1.825946	29.246605
14667	0	0.451112	10.156180	0.496328	0.004517	0.101562	0.004944	1.172320	1.831855	29.248807
14668	0	0.431646	10.217067	0.474890	0.004322	0.102171	0.004738	1.157339	1.837842	29.249903
14669	0	0.408118	10.339341	0.416212	0.004089	0.103394	0.004150	1.141735	1.846666	29.248325
14670	0	0.449791	10.394156	0.400110	0.004499	0.103942	0.003990	1.127038	1.848115	29.242068
14671	0	0.464015	10.479682	0.325045	0.004639	0.104797	0.003235	1.107287	1.846232	29.230254
14672	0	0.488288	10.528357	0.382296	0.004886	0.105284	0.003815	1.095522	1.849064	29.216036
14673	0	0.524392	10.601800	0.428035	0.005249	0.106018	0.004272	1.084339	1.854313	29.213394
14674	0	0.529809	10.626121	0.483960	0.005300	0.106261	0.004837	1.078871	1.855667	29.206654
14675	0	0.506352	10.644521	0.519244	0.005066	0.106445	0.005188	1.071225	1.858250	29.188582
14676	0	0.530825	10.693215	0.611813	0.005305	0.106933	0.006112	1.061852	1.855185	29.171176
14677	0	0.470239	10.662830	0.640862	0.004700	0.106628	0.006409	1.059143	1.852281	29.160307
14678	0	0.482904	10.632176	0.684146	0.004827	0.106322	0.006835	1.049302	1.849723	29.148429
14679	0	0.457726	10.632282	0.690372	0.004578	0.106323	0.006897	1.039190	1.850242	29.136201
14680	0	0.501028	10.577249	0.630139	0.005003	0.105773	0.006299	1.033634	1.842444	29.121122
14681	0	0.525322	10.534639	0.586091	0.005249	0.105347	0.005859	1.028904	1.837959	29.105526
14682	0	0.489004	10.461339	0.512837	0.004890	0.104613	0.005130	1.027476	1.838351	29.086968
14683	0	0.525186	10.388207	0.481371	0.005249	0.103882	0.004822	1.033265	1.835100	29.067946
14684	0	0.501355	10.308823	0.480468	0.005010	0.103088	0.004806	1.031200	1.830621	29.051784
14685	0	0.464474	10.247785	0.463651	0.004639	0.102478	0.004639	1.030557	1.823742	29.028618
14686	0	0.453022	10.150061	0.444639	0.004528	0.101501	0.004451	1.032557	1.821084	29.010704
14687	0	0.440232	10.009764	0.444817	0.004395	0.100098	0.004456	1.037989	1.812035	28.985933
14688	0	0.441424	9.905911	0.480224	0.004410	0.099059	0.004807	1.039884	1.806869	28.961373
14689	0	0.464373	9.826667	0.402087	0.004639	0.098267	0.004028	1.045437	1.800774	28.935200
14690	0	0.471577	9.735002	0.321305	0.004709	0.097350	0.003220	1.050027	1.792679	28.908645
14691	0	0.477014	9.606892	0.311114	0.004761	0.096069	0.003113	1.048880	1.781039	28.885898
14692	0	0.484518	9.503053	0.262009	0.004840	0.095031	0.002621	1.046449	1.774102	28.858507
14693	0	0.445979	9.393283	0.299300	0.004456	0.093933	0.002991	1.040620	1.768496	28.830906
14694	0	0.447077	9.258910	0.238095	0.004463	0.092589	0.002384	1.041520	1.758479	28.802083
14695	0	0.409291	9.204090	0.176771	0.004089	0.092041	0.001770	1.041457	1.753267	28.774354
14696	0	0.385942	9.136840	0.157994	0.003852	0.091369	0.001582	1.041389	1.743038	28.750301
14697	0	0.409564	9.057592	0.189051	0.004089	0.090576	0.001892	1.040490	1.734345	28.724865
14698	0	0.367697	8.978170	0.237494	0.003675	0.089782	0.002377	1.039801	1.730601	28.698538
14699	0	0.384705	8.953861	0.219269	0.003845	0.089539	0.002197	1.042873	1.727602	28.673150
14700	0	0.402972	8.905036	0.304349	0.004032	0.089050	0.003042	1.038421	1.730293	28.645958
14701	0	0.408523	8.868436	0.298819	0.004089	0.088684	0.002991	1.038870	1.735184	28.619868
14702	0	0.432587	8.862311	0.298161	0.004325	0.088623	0.002985	1.040316	1.733508	28.588638
14703	0	0.421201	8.850089	0.287049	0.004211	0.088501	0.002869	1.035087	1.732279	28.561971
14704	0	0.464004	8.898830	0.268797	0.004640	0.088988	0.002688	1.032728	1.731219	28.534405
14705	0	0.408795	8.911134	0.171169	0.004089	0.089111	0.001709	1.026523	1.732289	28.512214
14706	0	0.426793	8.941550	0.165739	0.004269	0.089416	0.001653	1.017776	1.732428	28.486541
14707	0	0.415334	8.996565	0.146666	0.004150	0.089966	0.001465	1.012795	1.727920	28.470076
14708	0	0.408894	9.039238	0.091953	0.004095	0.090392	0.000918	1.008742	1.734788	28.450447
14709	0	0.395974	9.112579	0.073604	0.003967	0.091125	0.000732	1.001669	1.743384	28.430818
14710	0	0.413013	9.198009	0.178275	0.004135	0.091980	0.001777	0.991580	1.748897	28.410571
14711	0	0.420548	9.301782	0.268663	0.004211	0.093018	0.002686	0.987696	1.755649	28.389941
14712	0	0.462133	9.399436	0.335965	0.004626	0.093994	0.003359	0.984098	1.761222	28.368014
14713	0	0.451018	9.490983	0.366589	0.004517	0.094910	0.003662	0.977005	1.768546	28.353796
14714	0	0.467641	9.594762	0.416020	0.004686	0.095947	0.004157	0.970786	1.779992	28.344261
14715	0	0.493784	9.710708	0.470309	0.004944	0.097107	0.004700	0.964176	1.786802	28.327967
14716	0	0.492860	9.826674	0.507265	0.004931	0.098267	0.005073	0.961507	1.789843	28.313294
14717	0	0.500097	9.954843	0.586110	0.005005	0.099548	0.005859	0.956913	1.794127	28.300772
14718	0	0.468417	10.009789	0.464361	0.004691	0.100098	0.004642	0.952002	1.801664	28.290807
14719	0	0.432650	10.144041	0.574294	0.004333	0.101440	0.005737	0.943102	1.809368	28.278143
14720	0	0.443762	10.229404	0.556633	0.004441	0.102294	0.005565	0.938681	1.813215	28.263687
14721	0	0.469598	10.314951	0.512837	0.004700	0.103149	0.005127	0.934500	1.817017	28.251011
14722	0	0.492853	10.418744	0.414949	0.004935	0.104187	0.004152	0.934949	1.823941	28.236262
14723	0	0.506598	10.467569	0.407920	0.005066	0.104675	0.004089	0.943422	1.823362	28.225231
14724	0	0.500343	10.522487	0.449109	0.005005	0.105225	0.004496	0.945708	1.824491	28.211379
14725	0	0.512053	10.589674	0.401685	0.005127	0.105896	0.004028	0.955500	1.830905	28.203257
14726	0	0.510493	10.669128	0.521576	0.005114	0.106690	0.005225	0.962966	1.839852	28.190414
14727	0	0.536734	10.693434	0.487062	0.005371	0.106934	0.004883	0.973434	1.843352	28.186396
14728	0	0.542547	10.711829	0.521006	0.005424	0.107118	0.005224	0.985890	1.841886	28.175605
14729	0	0.524847	10.681233	0.608990	0.005249	0.106812	0.006104	0.997796	1.842151	28.165108
14730	0	0.512099	10.693533	0.637118	0.005125	0.106935	0.006381	1.005624	1.846265	28.151678
14731	0	0.518952	10.650701	0.590719	0.005188	0.106506	0.005920	1.017088	1.844291	28.138918
14732	0	0.494394	10.626432	0.642606	0.004947	0.106263	0.006443	1.032679	1.846907	28.132953
14733	0	0.494547	10.559161	0.584372	0.004944	0.105591	0.005859	1.046960	1.844671	28.127031
14734	0	0.519525	10.510394	0.544889	0.005191	0.105103	0.005462	1.058168	1.839371	28.122465
14735	0	0.494600	10.437080	0.462095	0.004944	0.104370	0.004639	1.074813	1.836504	28.109961
14736	0	0.488588	10.351762	0.513254	0.004887	0.103517	0.005153	1.094342	1.836858	28.101030
14737	0	0.488561	10.266171	0.437798	0.004883	0.102661	0.004395	1.110021	1.833184	28.092101
14738	0	0.446589	10.174604	0.373233	0.004460	0.101746	0.003751	1.128020	1.826324	28.076540
14739	0	0.458097	10.070864	0.400877	0.004578	0.100708	0.004028	1.147434	1.822011	28.061916
14740	0	0.440372	9.967189	0.354279	0.004400	0.099671	0.003562	1.166690	1.817417	28.047723
14741	0	0.476950	9.863304	0.339924	0.004761	0.098633	0.003418	1.185579	1.806619	28.033344
14742	0	0.453423	9.759577	0.299442	0.004533	0.097595	0.003015	1.206430	1.804259	28.019339
14743	0	0.470408	9.655793	0.328033	0.004700	0.096558	0.003296	1.222112	1.798411	28.008411
14744	0	0.458885	9.539820	0.276153	0.004585	0.095398	0.002776	1.236882	1.793389	27.995253
14745	0	0.457993	9.448260	0.212334	0.004578	0.094482	0.002136	1.249816	1.789850	27.988224
14746	0	0.452661	9.332275	0.172823	0.004520	0.093323	0.001744	1.266790	1.781418	27.978447
14747	0	0.433787	9.240732	0.181591	0.004333	0.092407	0.001831	1.282895	1.775188	27.969347
14748	0	0.440567	9.185823	0.263974	0.004403	0.091858	0.002655	1.299311	1.771278	27.962578
14749	0	0.420972	9.106486	0.224504	0.004211	0.091064	0.002258	1.313432	1.772681	27.958660
14750	0	0.390339	9.057656	0.233724	0.003902	0.090576	0.002354	1.331667	1.770727	27.957793
14751	0	0.390941	8.984399	0.273414	0.003906	0.089844	0.002747	1.344962	1.765983	27.952503
14752	0	0.403300	8.959993	0.166846	0.004034	0.089600	0.001683	1.361298	1.766544	27.945775
14753	0	0.402886	8.911167	0.273474	0.004028	0.089111	0.002747	1.373946	1.765161	27.937153
14754	0	0.432935	8.892871	0.253120	0.004334	0.088928	0.002540	1.382281	1.771011	27.930365
14755	0	0.439084	8.886757	0.274008	0.004395	0.088867	0.002747	1.388153	1.775046	27.925791
14756	0	0.438685	8.880641	0.260239	0.004387	0.088806	0.002611	1.396961	1.774385	27.924097
14757	0	0.445310	8.917267	0.212858	0.004456	0.089172	0.002136	1.404372	1.776821	27.927475
14758	0	0.432637	8.935567	0.186965	0.004328	0.089355	0.001876	1.409913	1.777886	27.929719
14759	0	0.408652	8.990498	0.133824	0.004089	0.089905	0.001343	1.413315	1.780839	27.936413
14760	0	0.432108	9.057649	0.108519	0.004327	0.090576	0.001089	1.415988	1.787541	27.947052
14761	0	0.396684	9.106449	0.097451	0.003967	0.091064	0.000977	1.416245	1.787529	27.958649
14762	0	0.396027	9.179722	0.120964	0.003966	0.091797	0.001216	1.421810	1.794480	27.968170
14763	0	0.432557	9.277389	0.170440	0.004333	0.092773	0.001709	1.425236	1.803604	27.978660
14764	0	0.461320	9.369046	0.267312	0.004622	0.093690	0.002676	1.426570	1.814158	27.987343
14765	0	0.450522	9.442199	0.298889	0.004517	0.094421	0.002991	1.426563	1.827178	27.995743
14766	0	0.472626	9.600980	0.323056	0.004737	0.096009	0.003231	1.424960	1.839041	28.006904
14767	0	0.475055	9.643614	0.378194	0.004761	0.096436	0.003784	1.425398	1.850290	28.016443
14768	0	0.485574	9.753560	0.401953	0.004862	0.097535	0.004024	1.427815	1.856620	28.022195
14769	0	0.469524	9.863284	0.445969	0.004700	0.098633	0.004456	1.420861	1.860695	28.039357
14770	0	0.462363	9.966972	0.464611	0.004629	0.099669	0.004646	1.418846	1.865968	28.053245
14771	0	0.457262	10.052505	0.403033	0.004578	0.100525	0.004028	1.414279	1.870755	28.067950
14772	0	0.456103	10.162365	0.495102	0.004567	0.101624	0.004948	1.408212	1.876575	28.084275
14773	0	0.457082	10.247826	0.427423	0.004578	0.102478	0.004272	1.403953	1.883186	28.101906
14774	0	0.474080	10.333282	0.396899	0.004746	0.103333	0.003970	1.402971	1.888476	28.121330
14775	0	0.475787	10.400415	0.402534	0.004761	0.104004	0.004028	1.403963	1.890679	28.137588
14776	0	0.456684	10.449238	0.396021	0.004571	0.104492	0.003961	1.402057	1.894264	28.151690
14777	0	0.506103	10.510284	0.402652	0.005066	0.105103	0.004028	1.401745	1.898634	28.166791
14778	0	0.486455	10.553040	0.401789	0.004872	0.105530	0.004025	1.406642	1.906082	28.184484
14779	0	0.500185	10.601833	0.439158	0.005005	0.106018	0.004395	1.407548	1.908310	28.202657
14780	0	0.499318	10.577436	0.450524	0.004998	0.105774	0.004510	1.410331	1.912695	28.219998
14781	0	0.475959	10.601840	0.560987	0.004761	0.106018	0.005615	1.413686	1.912939	28.231750
14782	0	0.517836	10.632369	0.541832	0.005185	0.106323	0.005421	1.413756	1.919323	28.238210
14783	0	0.506406	10.595752	0.517974	0.005066	0.105957	0.005188	1.420193	1.920376	28.248492
14784	0	0.493996	10.583618	0.577551	0.004939	0.105836	0.005781	1.423784	1.918456	28.257762
14785	0	0.481890	10.534690	0.481983	0.004822	0.105347	0.004822	1.423430	1.920528	28.272142
14786	0	0.469164	10.498079	0.420124	0.004694	0.104980	0.004207	1.426836	1.922111	28.284237
14787	0	0.476088	10.424818	0.439123	0.004761	0.104248	0.004395	1.427915	1.921003	28.293985
14788	0	0.445537	10.357690	0.401563	0.004456	0.103577	0.004022	1.431983	1.920296	28.304436
14789	0	0.476149	10.272267	0.444309	0.004761	0.102722	0.004456	1.443378	1.918399	28.317173
14790	0	0.433969	10.168471	0.417676	0.004334	0.101685	0.004186	1.450805	1.911557	28.327978
14791	0	0.446306	10.089100	0.402277	0.004456	0.100891	0.004028	1.454469	1.902107	28.333168
14792	0	0.471747	10.015791	0.370260	0.004714	0.100158	0.003712	1.462190	1.897293	28.333646
14793	0	0.452178	9.948725	0.292345	0.004517	0.099487	0.002930	1.466758	1.890446	28.342811
14794	0	0.434667	9.820467	0.309362	0.004343	0.098205	0.003100	1.472027	1.885315	28.350119
14795	0	0.445807	9.729000	0.256066	0.004456	0.097290	0.002563	1.472715	1.881496	28.354478
14796	0	0.434680	9.625119	0.286000	0.004338	0.096251	0.002863	1.473598	1.870437	28.362868
14797	0	0.433853	9.533672	0.109558	0.004333	0.095337	0.001099	1.474684	1.863599	28.371266
14798	0	0.446676	9.454245	0.108994	0.004465	0.094543	0.001092	1.474585	1.860804	28.376561
14799	0	0.415171	9.332270	0.140376	0.004150	0.093323	0.001404	1.472124	1.858400	28.383311
14800	0	0.440060	9.326053	0.171003	0.004396	0.093261	0.001708	1.467094	1.852429	28.384959
14801	0	0.433765	9.228496	0.164814	0.004333	0.092285	0.001648	1.464342	1.846440	28.390021
14802	0	0.416071	9.161266	0.195483	0.004158	0.091613	0.001953	1.459659	1.842217	28.389793
14803	0	0.391032	9.124737	0.177094	0.003906	0.091248	0.001770	1.455997	1.836274	28.397106
14804	0	0.397401	9.045304	0.256946	0.003975	0.090453	0.002564	1.447140	1.836546	28.402511
14805	0	0.396678	9.033202	0.262579	0.003967	0.090332	0.002625	1.443044	1.836298	28.407732
14806	0	0.408583	9.008685	0.330221	0.004087	0.090087	0.003298	1.434959	1.837438	28.411078
14807	0	0.414447	8.978287	0.171539	0.004150	0.089783	0.001709	1.424358	1.844183	28.418365
14808	0	0.444156	9.014881	0.227829	0.004443	0.090149	0.002271	1.412301	1.845366	28.421552
14809	0	0.433292	9.014875	0.220563	0.004333	0.090149	0.002197	1.399326	1.845251	28.432609
14810	0	0.420580	9.081933	0.173585	0.004210	0.090819	0.001725	1.383587	1.849197	28.447989
14811	0	0.420682	9.088144	0.147240	0.004211	0.090881	0.001465	1.371686	1.854212	28.454612
14812	0	0.426037	9.130858	0.124459	0.004263	0.091309	0.001235	1.357247	1.856583	28.456220
14813	0	0.409038	9.204088	0.086378	0.004089	0.092041	0.000854	1.343299	1.854530	28.461962
14814	0	0.384561	9.246726	0.130757	0.003847	0.092467	0.001300	1.331394	1.855661	28.469552
14815	0	0.390511	9.326154	0.220701	0.003906	0.093262	0.002197	1.317053	1.856223	28.470838
14816	0	0.426982	9.387085	0.210591	0.004270	0.093871	0.002094	1.300489	1.855106	28.473142
14817	0	0.451015	9.466554	0.324347	0.004517	0.094666	0.003235	1.287696	1.862062	28.472634
14818	0	0.461455	9.600722	0.375679	0.004625	0.096007	0.003740	1.265731	1.874006	28.476922
14819	0	0.488139	9.661805	0.453092	0.004883	0.096619	0.004517	1.246333	1.874854	28.476569
14820	0	0.487192	9.753201	0.455836	0.004879	0.097532	0.004545	1.228635	1.882116	28.484815
14821	0	0.493687	9.838852	0.440567	0.004944	0.098389	0.004395	1.213358	1.889261	28.490571
14822	0	0.431299	9.918061	0.419206	0.004319	0.099181	0.004172	1.188166	1.895532	28.491402
14823	0	0.475577	10.015828	0.471347	0.004761	0.100159	0.004700	1.170007	1.900327	28.493707
14824	0	0.456090	10.082766	0.492672	0.004567	0.100828	0.004910	1.149104	1.906538	28.493046
14825	0	0.439114	10.180621	0.477307	0.004395	0.101807	0.004761	1.132751	1.909499	28.491067
14826	0	0.432235	10.229385	0.405890	0.004326	0.102294	0.004052	1.122755	1.912531	28.492550
14827	0	0.451533	10.321019	0.385359	0.004517	0.103210	0.003845	1.111023	1.913022	28.496264
14828	0	0.475977	10.388046	0.374856	0.004758	0.103881	0.003739	1.098398	1.910033	28.495205
14829	0	0.469899	10.412551	0.422365	0.004700	0.104126	0.004211	1.082455	1.909937	28.493371
14830	0	0.499780	10.473428	0.448838	0.005003	0.104734	0.004479	1.070184	1.914689	28.496057
14831	0	0.487859	10.467515	0.501191	0.004883	0.104675	0.005005	1.059977	1.918450	28.492732
14832	0	0.505974	10.522343	0.495855	0.005056	0.105224	0.004957	1.055927	1.913942	28.487660
14833	0	0.506663	10.522416	0.489172	0.005066	0.105225	0.004883	1.043627	1.912339	28.482379
14834	0	0.494752	10.485590	0.558000	0.004945	0.104856	0.005571	1.031566	1.908614	28.475818
14835	0	0.469505	10.504135	0.489069	0.004700	0.105042	0.004883	1.020323	1.912931	28.464060
14836	0	0.475562	10.461275	0.472282	0.004751	0.104613	0.004715	1.009070	1.907282	28.456119
14837	0	0.457266	10.412582	0.501269	0.004578	0.104126	0.005005	0.997827	1.912010	28.443000
14838	0	0.451348	10.406352	0.514516	0.004506	0.104064	0.005142	0.991875	1.903211	28.428264
14839	0	0.464247	10.327115	0.464235	0.004639	0.103271	0.004639	0.985067	1.898232	28.417331
14840	0	0.477267	10.265999	0.446105	0.004767	0.102660	0.004462	0.983622	1.891573	28.399749
14841	0	0.482973	10.211174	0.505994	0.004822	0.102112	0.005066	0.987592	1.881877	28.388353
14842	0	0.454131	10.095064	0.481212	0.004532	0.100951	0.004809	0.981653	1.870532	28.367342
14843	0	0.452181	10.028055	0.427181	0.004517	0.100281	0.004272	0.979641	1.863766	28.350456
14844	0	0.446813	9.918104	0.390433	0.004465	0.099181	0.003904	0.976854	1.859436	28.329715
14845	0	0.440346	9.832727	0.372234	0.004395	0.098328	0.003723	0.975001	1.848155	28.311848
14846	0	0.429756	9.765496	0.359896	0.004290	0.097655	0.003599	0.972528	1.837922	28.296430
14847	0	0.421543	9.667953	0.201349	0.004211	0.096680	0.002014	0.970620	1.831967	28.277849
14848	0	0.409891	9.588527	0.298632	0.004097	0.095885	0.002989	0.970913	1.828643	28.256853
14849	0	0.427723	9.503149	0.262564	0.004272	0.095032	0.002625	0.966847	1.821817	28.239083
14850	0	0.459174	9.435923	0.250061	0.004586	0.094359	0.002504	0.968534	1.813956	28.211928
14851	0	0.433794	9.350564	0.256403	0.004333	0.093506	0.002563	0.965102	1.807396	28.184239
14852	0	0.459148	9.289439	0.323212	0.004586	0.092895	0.003235	0.965629	1.799950	28.156053
14853	0	0.427888	9.240679	0.323878	0.004272	0.092407	0.003235	0.958001	1.791058	28.125212
14854	0	0.410319	9.197892	0.275580	0.004102	0.091979	0.002754	0.953397	1.788219	28.105784
14855	0	0.409648	9.161335	0.238442	0.004089	0.091614	0.002380	0.945658	1.778145	28.080403
14856	0	0.410847	9.124618	0.282047	0.004103	0.091247	0.002815	0.936458	1.769872	28.057024
14857	0	0.403325	9.094206	0.268908	0.004028	0.090942	0.002686	0.929419	1.762606	28.036075
14858	0	0.416563	9.094112	0.287673	0.004160	0.090941	0.002875	0.925002	1.754382	28.012054
14859	0	0.409016	9.063710	0.274901	0.004089	0.090637	0.002747	0.919364	1.752311	27.992275
14860	0	0.427518	9.063613	0.262956	0.004273	0.090636	0.002628	0.915200	1.748994	27.970938
14861	0	0.414943	9.075924	0.256625	0.004150	0.090759	0.002563	0.909156	1.749104	27.951427
14862	0	0.433050	9.136856	0.251182	0.004331	0.091369	0.002507	0.900739	1.748117	27.924218
14863	0	0.402969	9.167464	0.201911	0.004028	0.091675	0.002014	0.892065	1.745197	27.904522
14864	0	0.396876	9.216203	0.221167	0.003969	0.092162	0.002207	0.883593	1.744601	27.889001
14865	0	0.384305	9.271240	0.220132	0.003845	0.092712	0.002197	0.876197	1.746127	27.872683
14866	0	0.383303	9.344398	0.318718	0.003840	0.093444	0.003181	0.866826	1.754237	27.856378
14867	0	0.433161	9.405522	0.238203	0.004333	0.094055	0.002380	0.862391	1.755428	27.840243
14868	0	0.463176	9.509180	0.330354	0.004635	0.095092	0.003299	0.854132	1.758171	27.820335
14869	0	0.439456	9.551976	0.427824	0.004395	0.095520	0.004272	0.844726	1.757351	27.797568
14870	0	0.450986	9.649567	0.453378	0.004517	0.096496	0.004528	0.835464	1.764590	27.779732
14871	0	0.481878	9.722908	0.415216	0.004822	0.097229	0.004150	0.830838	1.767281	27.760097
14872	0	0.499228	9.808361	0.525629	0.004999	0.098083	0.005252	0.823102	1.774716	27.739831
14873	0	0.463277	9.887700	0.482657	0.004639	0.098877	0.004822	0.815136	1.780725	27.730211
14874	0	0.474726	9.991436	0.495820	0.004748	0.099915	0.004953	0.807155	1.781146	27.717920
14875	0	0.445125	10.052514	0.537015	0.004456	0.100525	0.005371	0.805793	1.785315	27.702978
14876	0	0.431730	10.137975	0.536692	0.004324	0.101379	0.005368	0.804849	1.792128	27.688272
14877	0	0.451615	10.217261	0.622985	0.004517	0.102173	0.006226	0.797553	1.792152	27.669140
14878	0	0.463247	10.284363	0.513161	0.004637	0.102843	0.005135	0.798333	1.796221	27.651777
14879	0	0.451196	10.339397	0.493949	0.004517	0.103394	0.004944	0.800644	1.800603	27.631342
14880	0	0.499234	10.369923	0.559913	0.004995	0.103699	0.005606	0.805274	1.803309	27.613810
14881	0	0.512292	10.418743	0.524473	0.005127	0.104187	0.005249	0.807285	1.807092	27.591317
14882	0	0.542499	10.443140	0.498856	0.005424	0.104431	0.004995	0.812055	1.804700	27.576115
14883	0	0.500730	10.449229	0.518360	0.005005	0.104492	0.005188	0.814237	1.801281	27.559028
14884	0	0.500816	10.485881	0.468146	0.005009	0.104858	0.004690	0.821132	1.801010	27.540943
14885	0	0.494623	10.461448	0.493668	0.004944	0.104614	0.004944	0.826367	1.797585	27.524285
14886	0	0.464493	10.443178	0.583269	0.004643	0.104431	0.005845	0.837394	1.795238	27.511430
14887	0	0.464166	10.424847	0.536029	0.004639	0.104248	0.005371	0.846651	1.791270	27.492671
14888	0	0.488731	10.418772	0.533654	0.004889	0.104187	0.005349	0.857885	1.791875	27.475757
14889	0	0.536949	10.345552	0.517101	0.005371	0.103455	0.005188	0.873968	1.792856	27.460306
14890	0	0.512756	10.290781	0.568765	0.005123	0.102907	0.005703	0.888311	1.787251	27.444792
14891	0	0.531609	10.247853	0.541674	0.005310	0.102478	0.005432	0.902715	1.779823	27.426637
14892	0	0.501601	10.180756	0.513859	0.005016	0.101807	0.005157	0.920240	1.779314	27.416834
14893	0	0.506729	10.113577	0.425863	0.005066	0.101135	0.004272	0.933192	1.776828	27.402134
14894	0	0.470674	10.028223	0.471716	0.004702	0.100282	0.004733	0.948723	1.770108	27.388449
14895	0	0.427385	9.942680	0.352335	0.004272	0.099426	0.003540	0.965334	1.767481	27.370382
14896	0	0.446294	9.869410	0.294062	0.004457	0.098694	0.002957	0.982157	1.760026	27.360455
14897	0	0.452122	9.790069	0.321921	0.004517	0.097900	0.003235	0.997823	1.753549	27.342860
14898	0	0.446632	9.692428	0.306389	0.004464	0.096924	0.003081	1.015812	1.749896	27.330172
14899	0	0.458442	9.600858	0.327827	0.004578	0.096008	0.003296	1.034158	1.740760	27.310991
14900	0	0.453178	9.521520	0.263272	0.004529	0.095215	0.002650	1.052662	1.736281	27.299724
14901	0	0.500775	9.484892	0.291537	0.005005	0.094849	0.002930	1.067298	1.731728	27.284740
14902	0	0.452603	9.387219	0.270591	0.004521	0.093872	0.002718	1.079408	1.724927	27.270905
14903	0	0.451737	9.326216	0.315973	0.004517	0.093262	0.003174	1.094135	1.722945	27.255864
14904	0	0.452227	9.246844	0.196627	0.004518	0.092468	0.001986	1.115453	1.715888	27.244052
14905	0	0.433524	9.198022	0.279692	0.004333	0.091980	0.002808	1.126238	1.712637	27.232043
14906	0	0.433226	9.143115	0.216294	0.004336	0.091431	0.002175	1.139285	1.716618	27.221666
14907	0	0.421083	9.155309	0.249039	0.004211	0.091553	0.002502	1.151934	1.716266	27.215518
14908	0	0.427222	9.082070	0.252184	0.004271	0.090820	0.002539	1.170678	1.713048	27.204225
14909	0	0.445505	9.075957	0.267661	0.004456	0.090759	0.002686	1.179512	1.712627	27.198410
14910	0	0.432838	9.063768	0.259508	0.004332	0.090637	0.002606	1.191341	1.715582	27.185705
14911	0	0.396528	9.063755	0.218678	0.003967	0.090637	0.002197	1.202232	1.717025	27.181912
14912	0	0.426731	9.088154	0.235184	0.004268	0.090881	0.002358	1.208176	1.716418	27.175494
14913	0	0.408632	9.130902	0.212384	0.004089	0.091309	0.002136	1.221357	1.719109	27.170275
14914	0	0.450562	9.143113	0.222199	0.004510	0.091431	0.002233	1.232308	1.723442	27.175459
14915	0	0.432955	9.198041	0.212587	0.004333	0.091980	0.002136	1.242947	1.727295	27.177531
14916	0	0.456181	9.246880	0.222967	0.004569	0.092468	0.002237	1.250203	1.735210	27.182468
14917	0	0.451340	9.307896	0.188286	0.004517	0.093079	0.001892	1.259284	1.738066	27.183919
14918	0	0.432298	9.387242	0.241566	0.004327	0.093872	0.002422	1.265234	1.741697	27.191686
14919	0	0.439012	9.423868	0.255646	0.004395	0.094238	0.002563	1.271543	1.745989	27.194531
14920	0	0.419626	9.497104	0.297358	0.004202	0.094971	0.002976	1.272736	1.751701	27.196904
14921	0	0.451174	9.625289	0.310594	0.004517	0.096252	0.003113	1.278666	1.756397	27.201209
14922	0	0.443327	9.716857	0.340192	0.004445	0.097168	0.003404	1.278549	1.769202	27.208479
14923	0	0.457383	9.771772	0.377756	0.004578	0.097717	0.003784	1.284067	1.772564	27.213656
14924	0	0.492741	9.851104	0.395526	0.004935	0.098511	0.003953	1.279248	1.780553	27.221686
14925	0	0.499651	9.930472	0.445334	0.005005	0.099304	0.004456	1.279563	1.789120	27.223814
14926	0	0.503548	10.034343	0.377906	0.005049	0.100343	0.003779	1.277776	1.803152	27.230686
14927	0	0.462864	10.083063	0.402611	0.004639	0.100830	0.004028	1.278130	1.813330	27.244240
14928	0	0.454811	10.180819	0.414033	0.004557	0.101808	0.004146	1.281897	1.821728	27.257567
14929	0	0.463837	10.229504	0.494179	0.004639	0.102295	0.004944	1.281939	1.820848	27.267855
14930	0	0.475700	10.290565	0.432273	0.004760	0.102905	0.004329	1.286403	1.822702	27.279003
14931	0	0.481319	10.345530	0.475394	0.004822	0.103455	0.004761	1.291693	1.830987	27.289860
14932	0	0.474213	10.382222	0.430863	0.004743	0.103822	0.004319	1.301091	1.830288	27.303134
14933	0	0.481625	10.443160	0.426767	0.004822	0.104431	0.004272	1.304093	1.835135	27.315802
14934	0	0.480484	10.467589	0.419230	0.004810	0.104675	0.004201	1.311279	1.839950	27.330763
14935	0	0.500171	10.510311	0.475151	0.005005	0.105103	0.004761	1.319080	1.842150	27.343930
14936	0	0.511575	10.486001	0.460978	0.005120	0.104859	0.004620	1.327572	1.845813	27.358936
14937	0	0.476163	10.461473	0.493297	0.004761	0.104614	0.004944	1.337146	1.843584	27.371086
14938	0	0.499921	10.498217	0.503499	0.005006	0.104981	0.005044	1.344611	1.849600	27.378948
14939	0	0.481665	10.449319	0.523379	0.004822	0.104492	0.005249	1.358962	1.853921	27.391113
14940	0	0.499579	10.412720	0.496741	0.004994	0.104127	0.004974	1.364294	1.851035	27.407916
14941	0	0.475771	10.388243	0.468966	0.004761	0.103882	0.004700	1.372972	1.853136	27.416278
14942	0	0.505891	10.315069	0.442853	0.005059	0.103150	0.004436	1.378358	1.852284	27.424849
14943	0	0.494176	10.247857	0.346591	0.004944	0.102478	0.003479	1.390583	1.853453	27.434844
14944	0	0.524684	10.168588	0.411152	0.005244	0.101686	0.004124	1.401979	1.849229	27.449389
14945	0	0.476141	10.131876	0.371129	0.004761	0.101318	0.003723	1.412915	1.847292	27.455512
14946	0	0.451760	10.009814	0.362501	0.004518	0.100098	0.003638	1.425660	1.846014	27.468030
14947	0	0.439878	9.960948	0.334822	0.004395	0.099609	0.003357	1.433254	1.839897	27.479498
14948	0	0.440507	9.887708	0.278034	0.004402	0.098877	0.002789	1.441395	1.835375	27.485048
14949	0	0.421755	9.790031	0.335161	0.004211	0.097900	0.003357	1.445161	1.827006	27.496023
14950	0	0.429043	9.722796	0.321750	0.004284	0.097228	0.003223	1.449650	1.818145	27.503047
14951	0	0.427496	9.613051	0.292136	0.004272	0.096130	0.002930	1.457094	1.814020	27.509824
14952	0	0.440121	9.558105	0.303195	0.004399	0.095581	0.003035	1.457823	1.810559	27.517980
14953	0	0.427443	9.472667	0.225001	0.004272	0.094727	0.002258	1.465441	1.807051	27.529088
14954	0	0.458321	9.411624	0.174693	0.004581	0.094116	0.001753	1.470183	1.803786	27.530947
14955	0	0.421349	9.332266	0.195293	0.004211	0.093323	0.001953	1.467973	1.800152	27.535688
14956	0	0.439862	9.295569	0.206926	0.004398	0.092956	0.002074	1.471686	1.798688	27.542386
14957	0	0.415454	9.228502	0.152290	0.004150	0.092285	0.001526	1.472955	1.792447	27.548632
14958	0	0.385544	9.173486	0.157561	0.003853	0.091735	0.001580	1.476330	1.788132	27.559815
14959	0	0.396961	9.124744	0.201472	0.003967	0.091248	0.002014	1.473220	1.784110	27.565928
14960	0	0.403298	9.118561	0.286719	0.004032	0.091186	0.002870	1.473869	1.781875	27.571978
14961	0	0.414882	9.082033	0.287031	0.004150	0.090820	0.002869	1.469413	1.782699	27.580262
14962	0	0.432620	9.100350	0.263041	0.004330	0.091003	0.002627	1.463291	1.785920	27.593523
14963	0	0.427345	9.069824	0.317242	0.004272	0.090698	0.003174	1.462643	1.783534	27.596182
14964	0	0.445139	9.100261	0.189665	0.004457	0.091002	0.001889	1.450956	1.790111	27.600561
14965	0	0.420982	9.118646	0.208120	0.004211	0.091187	0.002075	1.441114	1.791052	27.612486
14966	0	0.420607	9.142968	0.190822	0.004208	0.091430	0.001904	1.432917	1.791917	27.620975
14967	0	0.408463	9.222426	0.110446	0.004089	0.092224	0.001099	1.423421	1.796882	27.634842
14968	0	0.388712	9.259065	0.123548	0.003896	0.092590	0.001232	1.416991	1.806550	27.640546
14969	0	0.353244	9.295671	0.141199	0.003540	0.092957	0.001404	1.404592	1.814955	27.654123
14970	0	0.370777	9.368881	0.191448	0.003707	0.093689	0.001908	1.394716	1.812884	27.662717
14971	0	0.395921	9.429945	0.263195	0.003967	0.094299	0.002625	1.383395	1.821600	27.670719
14972	0	0.424872	9.515382	0.356181	0.004255	0.095154	0.003554	1.372183	1.828284	27.683582
14973	0	0.432591	9.564200	0.355170	0.004333	0.095642	0.003540	1.355964	1.836192	27.691625
14974	0	0.455515	9.655669	0.417941	0.004561	0.096557	0.004173	1.346464	1.842374	27.701585
14975	0	0.500167	9.741188	0.434231	0.005005	0.097412	0.004333	1.333818	1.844948	27.708432
14976	0	0.486942	9.796023	0.478968	0.004876	0.097960	0.004778	1.317769	1.851575	27.715593
14977	0	0.493730	9.930402	0.489316	0.004944	0.099304	0.004883	1.303609	1.857784	27.728871
14978	0	0.455734	9.991344	0.418169	0.004564	0.099914	0.004170	1.288391	1.864507	27.738864
14979	0	0.445157	10.082967	0.471216	0.004456	0.100830	0.004700	1.271860	1.867884	27.745224
14980	0	0.438283	10.149996	0.437429	0.004386	0.101501	0.004358	1.251460	1.870156	27.756358
14981	0	0.432396	10.217280	0.391815	0.004333	0.102173	0.003906	1.235744	1.879701	27.763510
14982	0	0.455294	10.266098	0.357429	0.004558	0.102661	0.003564	1.221659	1.883839	27.763064
14983	0	0.451722	10.302701	0.397534	0.004517	0.103027	0.003967	1.210296	1.882003	27.768734
14984	0	0.445402	10.381971	0.386714	0.004457	0.103820	0.003860	1.200502	1.883656	27.771828
14985	0	0.469686	10.388182	0.476399	0.004700	0.103882	0.004761	1.194491	1.885658	27.777086
14986	0	0.499904	10.449077	0.465382	0.004998	0.104491	0.004644	1.181646	1.883692	27.777809
14987	0	0.475910	10.436970	0.556340	0.004761	0.104370	0.005554	1.169077	1.884358	27.779686
14988	0	0.494177	10.473489	0.545792	0.004940	0.104735	0.005450	1.158116	1.881455	27.778943
14989	0	0.482594	10.479693	0.549782	0.004822	0.104797	0.005493	1.150463	1.875861	27.778549
14990	0	0.470662	10.443001	0.495714	0.004707	0.104430	0.004952	1.142729	1.875588	27.774091
14991	0	0.470082	10.443085	0.464433	0.004700	0.104431	0.004639	1.133906	1.873354	27.768263
14992	0	0.470337	10.430804	0.452742	0.004702	0.104308	0.004527	1.130937	1.870376	27.763305
14993	0	0.470038	10.394263	0.458251	0.004700	0.103943	0.004578	1.122947	1.868600	27.759128
14994	0	0.494309	10.351464	0.471183	0.004945	0.103515	0.004709	1.117423	1.869487	27.751486
14995	0	0.494848	10.278290	0.506756	0.004944	0.102783	0.005066	1.112918	1.863314	27.748480
14996	0	0.489534	10.223268	0.409380	0.004891	0.102233	0.004092	1.108515	1.857784	27.748252
14997	0	0.488749	10.162331	0.433342	0.004883	0.101624	0.004333	1.105875	1.851491	27.740854
14998	0	0.471152	10.095104	0.396652	0.004708	0.100951	0.003966	1.102994	1.846727	27.734146
14999	0	0.446003	9.973123	0.390669	0.004456	0.099731	0.003906	1.099825	1.840513	27.730244
15000	0	0.434836	9.887589	0.365765	0.004342	0.098876	0.003662	1.102310	1.832134	27.719929
15001	0	0.464512	9.820517	0.378661	0.004639	0.098206	0.003784	1.096713	1.823556	27.705575
15002	0	0.459519	9.741100	0.299185	0.004590	0.097411	0.002995	1.097104	1.816322	27.690178
15003	0	0.464195	9.692361	0.323663	0.004639	0.096924	0.003235	1.092311	1.811314	27.678764
15004	0	0.434454	9.606819	0.274781	0.004339	0.096068	0.002749	1.091575	1.803774	27.665015
15005	0	0.421796	9.521456	0.292954	0.004211	0.095215	0.002930	1.089068	1.794744	27.647620
15006	0	0.416458	9.472546	0.244330	0.004163	0.094726	0.002440	1.082959	1.791332	27.631148
15007	0	0.415687	9.393282	0.231936	0.004150	0.093933	0.002319	1.080233	1.782140	27.610367
15008	0	0.416884	9.350466	0.213416	0.004163	0.093505	0.002135	1.078883	1.773359	27.585406
15009	0	0.421682	9.289517	0.250596	0.004211	0.092896	0.002502	1.071851	1.765454	27.561564
15010	0	0.404053	9.234505	0.281790	0.004039	0.092345	0.002814	1.064794	1.762154	27.550755
15011	0	0.415002	9.179672	0.281308	0.004150	0.091797	0.002808	1.055369	1.761447	27.533135
15012	0	0.415246	9.179561	0.306734	0.004149	0.091796	0.003062	1.046422	1.756541	27.521543
15013	0	0.451429	9.161384	0.262612	0.004517	0.091614	0.002625	1.041681	1.758195	27.498383
15014	0	0.420803	9.118621	0.245344	0.004207	0.091187	0.002444	1.027548	1.755237	27.481249
15015	0	0.445730	9.136951	0.293091	0.004456	0.091370	0.002930	1.023396	1.751892	27.465380
15016	0	0.415521	9.136836	0.281680	0.004153	0.091369	0.002810	1.011627	1.748246	27.439726
15017	0	0.421340	9.179663	0.232558	0.004211	0.091797	0.002319	1.001293	1.744537	27.423748
15018	0	0.409135	9.173482	0.282491	0.004093	0.091735	0.002820	0.992643	1.745622	27.404523
15019	0	0.432809	9.222427	0.165406	0.004333	0.092224	0.001648	0.982506	1.750959	27.388300
15020	0	0.425886	9.259025	0.197334	0.004261	0.092590	0.001965	0.969098	1.752268	27.370712
15021	0	0.420598	9.326192	0.213824	0.004211	0.093262	0.002136	0.964154	1.757667	27.357723
15022	0	0.450252	9.387201	0.281751	0.004505	0.093872	0.002811	0.954269	1.759694	27.347437
15023	0	0.421236	9.429904	0.342446	0.004211	0.094299	0.003418	0.943861	1.757462	27.328214
15024	0	0.414571	9.490889	0.367743	0.004152	0.094909	0.003675	0.937905	1.764319	27.317252
15025	0	0.451319	9.594722	0.415521	0.004517	0.095947	0.004150	0.929612	1.767398	27.301376
15026	0	0.462719	9.673950	0.417054	0.004631	0.096740	0.004160	0.914505	1.770948	27.285076
15027	0	0.439524	9.716755	0.391583	0.004395	0.097168	0.003906	0.900659	1.769082	27.264847
15028	0	0.481646	9.789833	0.436300	0.004823	0.097898	0.004353	0.885950	1.775385	27.253426
15029	0	0.487831	9.887673	0.489184	0.004883	0.098877	0.004883	0.872882	1.779707	27.234580
15030	0	0.456607	9.942500	0.423912	0.004568	0.099425	0.004230	0.859316	1.781016	27.217575
15031	0	0.481871	10.046381	0.458220	0.004822	0.100464	0.004578	0.851515	1.783545	27.200450
15032	0	0.469089	10.076792	0.440916	0.004693	0.100768	0.004403	0.842111	1.784936	27.188849
15033	0	0.476223	10.144000	0.495129	0.004761	0.101440	0.004944	0.831133	1.782308	27.172672
15034	0	0.482222	10.211119	0.483159	0.004825	0.102111	0.004836	0.833576	1.784062	27.157960
15035	0	0.493978	10.253911	0.458087	0.004944	0.102539	0.004578	0.827381	1.787572	27.144828
15036	0	0.474822	10.290461	0.531373	0.004752	0.102904	0.005316	0.827081	1.791067	27.126907
15037	0	0.488323	10.333231	0.488673	0.004883	0.103333	0.004883	0.820109	1.789638	27.107537
15038	0	0.531151	10.363667	0.446309	0.005310	0.103637	0.004463	0.817520	1.786987	27.091454
15039	0	0.493955	10.351594	0.457516	0.004944	0.103516	0.004578	0.817615	1.790719	27.070417
15040	0	0.474357	10.388236	0.462907	0.004751	0.103882	0.004633	0.819304	1.798109	27.055078
15041	0	0.488079	10.406516	0.475798	0.004883	0.104065	0.004761	0.819726	1.799311	27.036756
15042	0	0.481985	10.388202	0.474810	0.004817	0.103882	0.004755	0.824681	1.795200	27.014883
15043	0	0.470373	10.382102	0.469093	0.004700	0.103821	0.004700	0.831737	1.789753	26.998420
15044	0	0.458481	10.333278	0.461519	0.004585	0.103333	0.004621	0.835098	1.789217	26.985484
15045	0	0.470251	10.284453	0.493520	0.004700	0.102844	0.004944	0.842102	1.785129	26.968325
15046	0	0.507402	10.241725	0.503918	0.005071	0.102417	0.005048	0.848988	1.780498	26.948869
15047	0	0.530988	10.229561	0.511344	0.005310	0.102295	0.005127	0.861326	1.779801	26.928710
15048	0	0.513238	10.144161	0.502713	0.005126	0.101441	0.005038	0.871118	1.771692	26.909776
15049	0	0.500888	10.076929	0.475132	0.005005	0.100769	0.004761	0.879067	1.766193	26.890126
15050	0	0.483536	10.009790	0.479168	0.004829	0.100098	0.004803	0.888996	1.758368	26.876270
15051	0	0.445918	9.960981	0.438103	0.004456	0.099609	0.004395	0.901846	1.753216	26.853647
15052	0	0.446388	9.875521	0.368469	0.004462	0.098755	0.003695	0.911745	1.750143	26.837222
15053	0	0.446263	9.832761	0.359310	0.004456	0.098328	0.003601	0.918365	1.740743	26.817982
15054	0	0.416938	9.753334	0.363637	0.004164	0.097533	0.003646	0.926980	1.732947	26.802816
15055	0	0.433803	9.661876	0.316433	0.004333	0.096619	0.003174	0.935645	1.726325	26.788465
15056	0	0.434608	9.600851	0.277515	0.004342	0.096008	0.002789	0.949029	1.720233	26.769985
15057	0	0.440058	9.564202	0.292298	0.004395	0.095642	0.002930	0.954410	1.711695	26.746855
15058	0	0.470789	9.484830	0.296178	0.004711	0.094848	0.002976	0.969458	1.714357	26.729368
15059	0	0.476853	9.436048	0.328101	0.004761	0.094360	0.003296	0.984818	1.703702	26.711169
15060	0	0.483746	9.387240	0.276361	0.004836	0.093872	0.002777	0.998633	1.700718	26.695749
15061	0	0.445711	9.326198	0.310287	0.004456	0.093262	0.003113	1.008232	1.697602	26.681289
15062	0	0.433609	9.265154	0.253599	0.004335	0.092651	0.002543	1.014912	1.695435	26.663411
15063	0	0.415174	9.240746	0.224613	0.004150	0.092407	0.002258	1.027491	1.692406	26.648886
15064	0	0.421227	9.216347	0.326289	0.004214	0.092163	0.003271	1.035197	1.693730	26.633220
15065	0	0.427136	9.234662	0.297901	0.004272	0.092346	0.002991	1.047237	1.693861	26.618446
15066	0	0.433098	9.210231	0.314179	0.004331	0.092102	0.003150	1.054937	1.692232	26.606565
15067	0	0.433158	9.204131	0.231125	0.004333	0.092041	0.002319	1.062540	1.693316	26.593846
15068	0	0.463046	9.216341	0.180618	0.004634	0.092163	0.001814	1.069646	1.696235	26.583083
15069	0	0.451361	9.240764	0.279887	0.004517	0.092407	0.002808	1.078065	1.698698	26.574404
15070	0	0.444867	9.289568	0.223353	0.004449	0.092896	0.002240	1.083851	1.697680	26.566789
15071	0	0.426619	9.332342	0.304017	0.004272	0.093323	0.003052	1.095709	1.704147	26.564461
15072	0	0.431562	9.381229	0.333042	0.004320	0.093812	0.003333	1.096612	1.708464	26.561684
15073	0	0.445342	9.399444	0.261733	0.004456	0.093994	0.002625	1.103040	1.709845	26.563612
15074	0	0.426489	9.448274	0.351972	0.004268	0.094482	0.003525	1.106826	1.712027	26.559810
15075	0	0.451379	9.515422	0.322674	0.004517	0.095154	0.003235	1.114245	1.714186	26.557986
15076	0	0.432296	9.564252	0.327260	0.004328	0.095642	0.003279	1.119274	1.718727	26.557989
15077	0	0.463302	9.643591	0.365970	0.004639	0.096436	0.003662	1.119866	1.724182	26.562691
15078	0	0.462053	9.686336	0.419996	0.004627	0.096863	0.004206	1.124432	1.730759	26.572980
15079	0	0.505922	9.777877	0.390362	0.005066	0.097778	0.003906	1.125180	1.737383	26.571523
15080	0	0.486447	9.845015	0.401653	0.004869	0.098450	0.004023	1.129972	1.740789	26.580964
15081	0	0.481560	9.906042	0.341627	0.004822	0.099060	0.003418	1.129663	1.746684	26.585775
15082	0	0.462040	9.979306	0.432165	0.004625	0.099792	0.004330	1.136535	1.751098	26.587395
15083	0	0.457186	10.028121	0.445140	0.004578	0.100281	0.004456	1.138965	1.756451	26.593410
15084	0	0.480303	10.083061	0.462518	0.004809	0.100830	0.004630	1.142145	1.762496	26.590017
15085	0	0.493564	10.137994	0.433011	0.004944	0.101379	0.004333	1.143641	1.770503	26.593317
15086	0	0.498342	10.205237	0.480521	0.004988	0.102052	0.004814	1.151304	1.774076	26.598418
15087	0	0.505855	10.229543	0.463553	0.005066	0.102295	0.004639	1.152557	1.780952	26.610034
15088	0	0.498664	10.272231	0.396060	0.004990	0.102722	0.003961	1.150230	1.783006	26.615099
15089	0	0.505716	10.296702	0.438799	0.005066	0.102966	0.004395	1.155165	1.791461	26.622427
15090	0	0.498539	10.333371	0.462158	0.004987	0.103333	0.004625	1.156934	1.791698	26.628238
15091	0	0.481858	10.321118	0.548218	0.004822	0.103210	0.005493	1.166716	1.793957	26.631885
15092	0	0.480688	10.345624	0.479202	0.004815	0.103456	0.004799	1.171896	1.801833	26.637690
15093	0	0.475703	10.321100	0.426320	0.004761	0.103210	0.004272	1.179790	1.804634	26.646016
15094	0	0.493736	10.308972	0.473207	0.004936	0.103089	0.004742	1.188009	1.802080	26.649897
15095	0	0.469717	10.272274	0.468970	0.004700	0.102722	0.004700	1.196755	1.803564	26.657997
15096	0	0.518061	10.254055	0.460766	0.005182	0.102540	0.004618	1.205632	1.803993	26.672494
15097	0	0.481538	10.223490	0.511268	0.004822	0.102234	0.005127	1.219204	1.809805	26.679848
15098	0	0.480852	10.162489	0.423419	0.004808	0.101624	0.004244	1.227667	1.808350	26.687889
15099	0	0.469840	10.119664	0.414322	0.004700	0.101196	0.004150	1.233331	1.808503	26.696155
15100	0	0.469836	10.070835	0.406379	0.004697	0.100708	0.004074	1.242637	1.805395	26.708283
15101	0	0.464112	10.015911	0.370891	0.004639	0.100159	0.003723	1.256475	1.801246	26.717472
15102	0	0.470284	9.967094	0.386599	0.004704	0.099670	0.003878	1.267399	1.801797	26.722218
15103	0	0.463446	9.863345	0.340527	0.004639	0.098633	0.003418	1.279677	1.805374	26.725674
15104	0	0.487287	9.845094	0.338613	0.004874	0.098451	0.003392	1.284317	1.805643	26.732310
15105	0	0.451705	9.753425	0.310988	0.004517	0.097534	0.003113	1.285342	1.803798	26.746753
15106	0	0.463712	9.686318	0.260614	0.004639	0.096863	0.002618	1.296710	1.804340	26.752723
15107	0	0.427246	9.600842	0.262012	0.004272	0.096008	0.002625	1.299451	1.803059	26.753974
15108	0	0.421380	9.552010	0.260669	0.004210	0.095520	0.002615	1.306963	1.797783	26.764548
15109	0	0.451724	9.515387	0.164273	0.004517	0.095154	0.001648	1.310826	1.795779	26.769607
15110	0	0.451545	9.448264	0.187562	0.004518	0.094482	0.001882	1.315762	1.797134	26.782446
15111	0	0.445835	9.405524	0.194363	0.004456	0.094055	0.001953	1.324915	1.792471	26.786313
15112	0	0.427808	9.344500	0.186252	0.004277	0.093445	0.001873	1.335405	1.790174	26.792591
15113	0	0.445190	9.326210	0.194307	0.004456	0.093262	0.001953	1.345408	1.793421	26.799969
15114	0	0.420076	9.289577	0.180378	0.004204	0.092896	0.001810	1.350813	1.795929	26.810652
15115	0	0.414805	9.283470	0.237543	0.004150	0.092834	0.002380	1.354583	1.797531	26.820650
15116	0	0.420230	9.234657	0.260781	0.004207	0.092346	0.002614	1.359939	1.801641	26.827810
15117	0	0.420834	9.234639	0.262247	0.004211	0.092346	0.002625	1.360174	1.804155	26.837611
15118	0	0.414255	9.234637	0.298196	0.004144	0.092346	0.002986	1.362748	1.804286	26.840431
15119	0	0.433131	9.246838	0.286805	0.004333	0.092468	0.002869	1.361112	1.805699	26.842580
15120	0	0.444553	9.246852	0.219522	0.004451	0.092468	0.002195	1.359033	1.810973	26.853405
15121	0	0.438962	9.259049	0.244410	0.004395	0.092590	0.002441	1.353481	1.815773	26.867315
15122	0	0.468614	9.320073	0.184134	0.004689	0.093201	0.001836	1.344435	1.818343	26.876316
15123	0	0.420630	9.332292	0.134750	0.004211	0.093323	0.001343	1.336382	1.823516	26.888312
15124	0	0.395088	9.387212	0.203007	0.003956	0.093872	0.002023	1.325164	1.828372	26.898863
15125	0	0.396392	9.417730	0.177462	0.003967	0.094177	0.001770	1.317266	1.831265	26.909636
15126	0	0.371022	9.478777	0.178035	0.003716	0.094788	0.001779	1.312872	1.836518	26.926704
15127	0	0.408598	9.564224	0.238017	0.004089	0.095642	0.002380	1.310813	1.839300	26.932042
15128	0	0.432046	9.606949	0.274876	0.004326	0.096069	0.002746	1.304827	1.844470	26.940283
15129	0	0.444857	9.686289	0.318059	0.004456	0.096863	0.003174	1.294638	1.851414	26.954002
15130	0	0.498342	9.771733	0.356228	0.004991	0.097717	0.003553	1.282069	1.858450	26.968665
15131	0	0.494327	9.814441	0.378819	0.004944	0.098145	0.003784	1.275129	1.857785	26.977439
15132	0	0.487317	9.887594	0.380327	0.004881	0.098876	0.003792	1.259722	1.865337	26.995517
15133	0	0.469646	9.930388	0.422265	0.004700	0.099304	0.004211	1.244487	1.867727	27.002366
15134	0	0.432306	10.015768	0.405576	0.004327	0.100158	0.004050	1.235905	1.870641	27.012567
15135	0	0.426315	10.076908	0.440268	0.004272	0.100769	0.004395	1.224378	1.879771	27.025659
15136	0	0.443234	10.137926	0.405258	0.004436	0.101379	0.004045	1.212964	1.883139	27.037042
15137	0	0.438252	10.174601	0.409207	0.004395	0.101746	0.004089	1.207632	1.895259	27.047892
15138	0	0.491243	10.229522	0.391157	0.004919	0.102295	0.003911	1.204751	1.901314	27.060559
15139	0	0.488011	10.260008	0.433702	0.004883	0.102600	0.004333	1.198541	1.902918	27.072034
15140	0	0.481487	10.247723	0.446004	0.004816	0.102477	0.004462	1.198732	1.902792	27.084951
15141	0	0.518502	10.302728	0.470427	0.005188	0.103027	0.004700	1.191328	1.904713	27.093904
15142	0	0.517950	10.339253	0.452880	0.005181	0.103393	0.004525	1.184987	1.905334	27.104942
15143	0	0.487983	10.345463	0.476294	0.004883	0.103455	0.004761	1.180189	1.907242	27.113850
15144	0	0.493660	10.345464	0.458095	0.004937	0.103455	0.004581	1.178328	1.906533	27.119412
15145	0	0.457777	10.333242	0.500674	0.004578	0.103333	0.005005	1.173786	1.905134	27.121901
15146	0	0.475913	10.339225	0.422478	0.004761	0.103393	0.004214	1.159714	1.905604	27.124618
15147	0	0.457262	10.272219	0.439915	0.004578	0.102722	0.004395	1.152084	1.909908	27.125398
15148	0	0.474932	10.259911	0.416083	0.004750	0.102599	0.004159	1.147422	1.909724	27.118978
15149	0	0.488486	10.205055	0.464168	0.004883	0.102051	0.004639	1.141524	1.906143	27.121266
15150	0	0.482509	10.156144	0.452515	0.004826	0.101562	0.004522	1.135857	1.905371	27.123510
15151	0	0.476250	10.107408	0.439584	0.004761	0.101074	0.004395	1.131800	1.902125	27.124496
15152	0	0.476377	10.034072	0.415498	0.004764	0.100341	0.004152	1.126176	1.900654	27.122589
15153	0	0.452080	9.979218	0.384818	0.004517	0.099792	0.003845	1.120133	1.894591	27.112618
15154	0	0.422451	9.899771	0.391509	0.004219	0.098998	0.003912	1.113945	1.887014	27.106491
15155	0	0.439633	9.851077	0.396470	0.004395	0.098511	0.003967	1.114355	1.883652	27.095972
15156	0	0.458429	9.765510	0.402312	0.004580	0.097655	0.004023	1.111066	1.877994	27.085431
15157	0	0.488594	9.728975	0.354353	0.004883	0.097290	0.003540	1.104356	1.872997	27.080675
15158	0	0.471270	9.661724	0.306176	0.004705	0.096618	0.003058	1.097707	1.863046	27.070034
15159	0	0.433945	9.576378	0.275042	0.004333	0.095764	0.002747	1.090550	1.854563	27.066724
15160	0	0.446900	9.539691	0.269188	0.004467	0.095397	0.002692	1.088337	1.850785	27.056680
15161	0	0.421671	9.460414	0.287265	0.004211	0.094604	0.002869	1.080913	1.843036	27.048250
15162	0	0.416573	9.429809	0.220553	0.004160	0.094298	0.002205	1.077586	1.834573	27.039893
15163	0	0.390902	9.362779	0.238136	0.003906	0.093628	0.002380	1.073828	1.829756	27.027848
15164	0	0.440193	9.301645	0.207823	0.004399	0.093017	0.002076	1.068707	1.825093	27.020114
15165	0	0.396939	9.313952	0.244301	0.003967	0.093140	0.002441	1.064178	1.821081	27.006647
15166	0	0.403161	9.246728	0.189757	0.004032	0.092467	0.001895	1.058419	1.820272	26.998141
15167	0	0.457331	9.252946	0.280930	0.004578	0.092529	0.002808	1.053772	1.824258	26.987580
15168	0	0.462842	9.240714	0.293650	0.004629	0.092407	0.002933	1.046259	1.823793	26.974279
15169	0	0.445404	9.228506	0.269150	0.004456	0.092285	0.002686	1.036340	1.824309	26.963762
15170	0	0.445089	9.216198	0.209519	0.004452	0.092162	0.002087	1.023179	1.823923	26.949640
15171	0	0.439140	9.197985	0.269511	0.004395	0.091980	0.002686	1.008693	1.826425	26.935195
15172	0	0.432685	9.252809	0.307855	0.004327	0.092528	0.003071	0.996556	1.825036	26.914590
15173	0	0.445184	9.295651	0.226718	0.004456	0.092957	0.002258	0.983133	1.828204	26.904985
15174	0	0.432356	9.307748	0.265189	0.004326	0.093078	0.002642	0.968070	1.829635	26.892836
15175	0	0.415093	9.332260	0.214192	0.004150	0.093323	0.002136	0.958635	1.827504	26.879712
15176	0	0.421007	9.362672	0.307315	0.004212	0.093627	0.003062	0.942880	1.828976	26.872216
15177	0	0.439516	9.429904	0.281584	0.004395	0.094299	0.002808	0.930429	1.826817	26.861480
15178	0	0.439438	9.509152	0.338303	0.004395	0.095092	0.003373	0.916055	1.826805	26.846472
15179	0	0.420826	9.545882	0.391375	0.004211	0.095459	0.003906	0.904600	1.829343	26.834966
15180	0	0.451288	9.631209	0.398867	0.004510	0.096313	0.003982	0.893670	1.824556	26.818504
15181	0	0.476160	9.686251	0.415611	0.004761	0.096863	0.004150	0.884372	1.822290	26.807014
15182	0	0.451721	9.741084	0.453527	0.004518	0.097411	0.004528	0.873421	1.821451	26.798530
15183	0	0.457606	9.802219	0.464587	0.004578	0.098022	0.004639	0.862480	1.822129	26.781767
15184	0	0.475440	9.875349	0.436055	0.004757	0.098754	0.004348	0.845180	1.823809	26.770296
15185	0	0.469638	9.960903	0.446685	0.004700	0.099609	0.004456	0.829710	1.826379	26.757311
15186	0	0.456510	10.021872	0.472743	0.004570	0.100219	0.004722	0.820610	1.830761	26.743275
15187	0	0.463519	10.082984	0.458650	0.004639	0.100830	0.004578	0.807985	1.833525	26.726388
15188	0	0.463090	10.107287	0.521290	0.004631	0.101073	0.005205	0.796666	1.832561	26.713747
15189	0	0.469371	10.180686	0.445687	0.004700	0.101807	0.004456	0.792669	1.838039	26.699111
15190	0	0.462388	10.205069	0.507184	0.004626	0.102051	0.005068	0.785623	1.839560	26.685752
15191	0	0.482088	10.229477	0.488684	0.004822	0.102295	0.004883	0.778541	1.839356	26.671738
15192	0	0.506385	10.290427	0.507469	0.005064	0.102904	0.005074	0.774647	1.838355	26.661116
15193	0	0.506175	10.302740	0.519100	0.005066	0.103027	0.005188	0.768620	1.841881	26.645064
15194	0	0.505613	10.351576	0.476381	0.005056	0.103516	0.004766	0.768938	1.840900	26.630646
15195	0	0.495077	10.339318	0.384640	0.004944	0.103394	0.003845	0.764978	1.831840	26.613674
15196	0	0.496173	10.327022	0.445968	0.004957	0.103271	0.004457	0.759929	1.825514	26.601030
15197	0	0.463816	10.321052	0.451552	0.004639	0.103210	0.004517	0.758564	1.824795	26.586583
15198	0	0.458054	10.296635	0.456908	0.004576	0.102966	0.004575	0.762264	1.818226	26.567386
15199	0	0.470279	10.260006	0.481950	0.004700	0.102600	0.004822	0.762215	1.813558	26.552798
15200	0	0.476331	10.247748	0.536137	0.004766	0.102477	0.005366	0.765151	1.815954	26.534586
15201	0	0.481920	10.186828	0.523963	0.004822	0.101868	0.005249	0.773061	1.817732	26.517029
15202	0	0.524659	10.186886	0.509990	0.005243	0.101869	0.005108	0.779254	1.812902	26.495412
15203	0	0.519226	10.131832	0.524554	0.005188	0.101318	0.005249	0.780346	1.807045	26.472200
15204	0	0.495627	10.076802	0.426090	0.004951	0.100768	0.004265	0.782135	1.800277	26.457737
15205	0	0.500629	9.997582	0.414313	0.005005	0.099976	0.004150	0.787764	1.797320	26.443356
15206	0	0.451975	9.942646	0.400692	0.004519	0.099426	0.004013	0.792250	1.794526	26.428870
15207	0	0.427792	9.857176	0.383969	0.004272	0.098572	0.003845	0.796095	1.786799	26.412743
15208	0	0.465876	9.789942	0.357776	0.004649	0.097899	0.003590	0.807272	1.774136	26.390202
15209	0	0.434339	9.771702	0.353523	0.004333	0.097717	0.003540	0.810310	1.761110	26.374390
15210	0	0.453957	9.673982	0.278909	0.004536	0.096740	0.002797	0.817282	1.754984	26.364662
15211	0	0.452135	9.613045	0.322580	0.004517	0.096130	0.003235	0.825405	1.747836	26.341136
15212	0	0.477372	9.521499	0.326621	0.004769	0.095215	0.003277	0.835536	1.741077	26.322513
15213	0	0.464245	9.490990	0.310007	0.004639	0.094910	0.003113	0.848259	1.735015	26.301244
15214	0	0.470857	9.429943	0.289665	0.004706	0.094299	0.002904	0.854524	1.730841	26.288365
15215	0	0.445859	9.399433	0.322519	0.004456	0.093994	0.003235	0.863737	1.725694	26.270833
15216	0	0.452369	9.368917	0.290093	0.004522	0.093689	0.002910	0.871860	1.722518	26.257190
15217	0	0.427493	9.313966	0.255900	0.004272	0.093140	0.002563	0.874860	1.717923	26.240737
15218	0	0.458413	9.307871	0.315893	0.004582	0.093079	0.003164	0.878925	1.714343	26.224063
15219	0	0.439173	9.259066	0.280101	0.004395	0.092590	0.002808	0.884593	1.716286	26.208584
15220	0	0.439051	9.222429	0.284724	0.004389	0.092224	0.002855	0.892100	1.712667	26.191843
15221	0	0.445589	9.222427	0.286322	0.004456	0.092224	0.002869	0.896364	1.710774	26.179526
15222	0	0.463706	9.234646	0.272893	0.004639	0.092346	0.002735	0.901614	1.711280	26.168825
15223	0	0.469604	9.246850	0.268376	0.004700	0.092468	0.002686	0.901387	1.714326	26.156828
15224	0	0.426640	9.246845	0.242756	0.004265	0.092468	0.002438	0.911403	1.710838	26.141611
15225	0	0.463753	9.277362	0.286468	0.004639	0.092773	0.002869	0.913872	1.710770	26.133495
15226	0	0.457492	9.326191	0.248632	0.004575	0.093262	0.002494	0.920713	1.709059	26.122425
15227	0	0.433036	9.350608	0.274397	0.004333	0.093506	0.002747	0.921598	1.711445	26.120507
15228	0	0.432312	9.393335	0.279928	0.004327	0.093933	0.002802	0.922422	1.714472	26.111668
15229	0	0.420944	9.454364	0.323210	0.004211	0.094543	0.003235	0.923445	1.715433	26.106751
15230	0	0.450895	9.509301	0.389809	0.004512	0.095093	0.003901	0.923990	1.717543	26.095686
15231	0	0.469464	9.564232	0.354060	0.004700	0.095642	0.003540	0.920896	1.722215	26.084441
15232	0	0.480285	9.637484	0.354363	0.004811	0.096375	0.003541	0.915492	1.730803	26.084469
15233	0	0.457235	9.692405	0.384601	0.004578	0.096924	0.003845	0.912201	1.735649	26.076541
15234	0	0.450278	9.722939	0.365582	0.004505	0.097229	0.003663	0.918369	1.737032	26.064266
15235	0	0.475710	9.796168	0.359908	0.004761	0.097961	0.003601	0.918392	1.739855	26.063190
15236	0	0.462834	9.845003	0.414106	0.004631	0.098450	0.004146	0.921340	1.741618	26.055963
15237	0	0.456876	9.906056	0.457556	0.004578	0.099060	0.004578	0.921433	1.750497	26.052057
15238	0	0.467817	9.967141	0.445336	0.004682	0.099671	0.004451	0.916200	1.752986	26.053120
15239	0	0.487486	10.046426	0.421132	0.004883	0.100464	0.004211	0.914015	1.760633	26.054674
15240	0	0.486406	10.076957	0.456787	0.004867	0.100769	0.004577	0.921667	1.762135	26.052033
15241	0	0.487941	10.150187	0.438902	0.004883	0.101501	0.004395	0.925563	1.764540	26.050667
15242	0	0.480957	10.156297	0.431605	0.004814	0.101562	0.004322	0.929987	1.768282	26.050125
15243	0	0.487878	10.223422	0.433014	0.004883	0.102234	0.004333	0.931483	1.771319	26.056135
15244	0	0.493606	10.247837	0.456149	0.004935	0.102478	0.004570	0.938682	1.768971	26.060342
15245	0	0.469589	10.229535	0.457209	0.004700	0.102295	0.004578	0.942560	1.771814	26.063644
15246	0	0.480840	10.253977	0.479997	0.004813	0.102539	0.004810	0.951820	1.775702	26.068506
15247	0	0.493990	10.253970	0.432298	0.004944	0.102539	0.004333	0.961258	1.778638	26.073487
15248	0	0.511294	10.260182	0.503386	0.005118	0.102601	0.005044	0.970219	1.783248	26.076174
15249	0	0.500211	10.253977	0.438127	0.005005	0.102539	0.004395	0.982699	1.784866	26.084426
15250	0	0.499774	10.266274	0.490496	0.004999	0.102662	0.004917	0.993983	1.784921	26.090841
15251	0	0.482490	10.235602	0.432842	0.004822	0.102356	0.004333	0.997289	1.779958	26.092734
15252	0	0.488680	10.205142	0.486063	0.004889	0.102051	0.004872	1.008072	1.780395	26.095895
15253	0	0.482108	10.180706	0.456901	0.004822	0.101807	0.004578	1.015386	1.779722	26.096217
15254	0	0.487708	10.113600	0.411842	0.004881	0.101135	0.004132	1.028665	1.782594	26.097794
15255	0	0.482345	10.083069	0.462353	0.004822	0.100830	0.004639	1.043440	1.779247	26.099468
15256	0	0.482116	10.016034	0.404588	0.004825	0.100160	0.004059	1.055864	1.781750	26.102120
15257	0	0.469883	9.954892	0.419864	0.004700	0.099548	0.004211	1.068214	1.781233	26.109407
15258	0	0.475557	9.918369	0.386898	0.004759	0.099183	0.003881	1.079088	1.783542	26.107498
15259	0	0.464123	9.857203	0.352960	0.004639	0.098572	0.003540	1.088837	1.779062	26.111567
15260	0	0.440205	9.796182	0.356579	0.004399	0.097961	0.003580	1.103198	1.774322	26.119816
15261	0	0.445320	9.729066	0.358715	0.004456	0.097290	0.003601	1.117250	1.775585	26.127335
15262	0	0.420731	9.668105	0.355955	0.004206	0.096681	0.003572	1.130185	1.772160	26.132347
15263	0	0.421537	9.613061	0.285485	0.004211	0.096130	0.002869	1.144252	1.765970	26.139402
15264	0	0.428191	9.576441	0.258453	0.004280	0.095764	0.002597	1.156599	1.762302	26.141873
15265	0	0.445473	9.545934	0.261305	0.004456	0.095459	0.002625	1.168022	1.761832	26.147788
15266	0	0.476241	9.472669	0.265171	0.004759	0.094727	0.002663	1.178897	1.756024	26.152500
15267	0	0.433305	9.405539	0.243402	0.004333	0.094055	0.002441	1.185553	1.755096	26.158433
15268	0	0.457387	9.393342	0.235602	0.004576	0.093933	0.002365	1.194325	1.755888	26.164282
15269	0	0.445297	9.368930	0.255577	0.004456	0.093689	0.002563	1.201438	1.757575	26.168219
15270	0	0.420510	9.344504	0.235678	0.004206	0.093445	0.002364	1.208191	1.756865	26.178109
15271	0	0.433121	9.326204	0.273935	0.004333	0.093262	0.002747	1.214793	1.758184	26.187538
15272	0	0.402191	9.313981	0.266711	0.004024	0.093140	0.002670	1.216396	1.758726	26.194115
15273	0	0.427177	9.289577	0.267758	0.004272	0.092896	0.002686	1.224007	1.758100	26.210605
15274	0	0.457523	9.265155	0.229687	0.004576	0.092651	0.002303	1.229489	1.757263	26.220141
15275	0	0.420731	9.307895	0.286364	0.004211	0.093079	0.002869	1.233410	1.760830	26.228126
15276	0	0.426394	9.326181	0.242745	0.004264	0.093262	0.002431	1.235422	1.759304	26.240456
15277	0	0.438772	9.368934	0.274483	0.004395	0.093689	0.002747	1.235264	1.766158	26.239141
15278	0	0.419432	9.393333	0.218936	0.004197	0.093933	0.002193	1.238027	1.768155	26.253573
15279	0	0.432651	9.423868	0.280498	0.004333	0.094238	0.002808	1.238997	1.775164	26.262036
15280	0	0.425295	9.460470	0.231463	0.004258	0.094604	0.002314	1.235498	1.780011	26.266199
15281	0	0.432852	9.509298	0.238120	0.004333	0.095093	0.002380	1.232319	1.784580	26.278033
15282	0	0.407459	9.509288	0.226233	0.004079	0.095093	0.002259	1.226397	1.788317	26.286048
15283	0	0.432999	9.570333	0.305025	0.004333	0.095703	0.003052	1.225987	1.791028	26.295983
15284	0	0.450757	9.625242	0.335570	0.004509	0.096252	0.003353	1.220696	1.791198	26.304646
15285	0	0.451539	9.698488	0.372409	0.004517	0.096985	0.003723	1.217427	1.791033	26.322847
15286	0	0.463309	9.753335	0.402936	0.004636	0.097533	0.004029	1.215146	1.792632	26.338262
15287	0	0.481937	9.814470	0.378289	0.004822	0.098145	0.003784	1.214405	1.793927	26.345361
15288	0	0.462845	9.857196	0.420933	0.004633	0.098572	0.004209	1.211286	1.797585	26.353421
15289	0	0.444966	9.924306	0.367223	0.004456	0.099243	0.003662	1.197353	1.802901	26.365089
15290	0	0.455947	9.960851	0.435760	0.004565	0.099608	0.004354	1.190454	1.807908	26.381887
15291	0	0.475247	10.022008	0.415143	0.004761	0.100220	0.004150	1.187020	1.815817	26.393961
15292	0	0.455591	10.064712	0.366557	0.004560	0.100647	0.003664	1.182992	1.819495	26.405522
15293	0	0.451267	10.107427	0.397046	0.004517	0.101074	0.003967	1.177077	1.822467	26.408169
15294	0	0.480486	10.162373	0.367331	0.004813	0.101624	0.003668	1.168636	1.830360	26.418719
15295	0	0.469908	10.186758	0.415338	0.004700	0.101868	0.004150	1.162983	1.829533	26.430339
15296	0	0.500048	10.211107	0.335997	0.005003	0.102111	0.003363	1.163722	1.830837	26.438825
15297	0	0.500261	10.241709	0.378460	0.005005	0.102417	0.003784	1.161023	1.831839	26.454074
15298	0	0.475090	10.217324	0.445210	0.004756	0.102173	0.004456	1.162675	1.835909	26.471209
15299	0	0.499978	10.241736	0.439182	0.005005	0.102417	0.004395	1.163356	1.840121	26.475438
15300	0	0.481126	10.241699	0.499927	0.004811	0.102417	0.004999	1.160929	1.838530	26.487350
15301	0	0.482078	10.217291	0.457747	0.004822	0.102173	0.004578	1.158787	1.838077	26.494357
15302	0	0.500707	10.217235	0.458225	0.005002	0.102173	0.004577	1.150102	1.830971	26.498591
15303	0	0.476126	10.180625	0.422026	0.004761	0.101807	0.004211	1.137826	1.828834	26.508333
15304	0	0.414718	10.131743	0.410925	0.004150	0.101317	0.004107	1.132344	1.830974	26.512646
15305	0	0.439564	10.113509	0.329944	0.004395	0.101135	0.003296	1.125933	1.828238	26.516797
15306	0	0.458094	10.089009	0.318067	0.004580	0.100890	0.003181	1.123355	1.825164	26.522165
15307	0	0.464063	10.040276	0.384468	0.004639	0.100403	0.003845	1.121534	1.821452	26.524981
15308	0	0.464247	9.966960	0.353391	0.004642	0.099669	0.003539	1.125011	1.818905	26.523995
15309	0	0.470312	9.936505	0.354080	0.004700	0.099365	0.003540	1.121712	1.813492	26.531402
15310	0	0.470536	9.881513	0.371974	0.004705	0.098815	0.003724	1.124352	1.812081	26.533742
15311	0	0.463750	9.814453	0.396874	0.004639	0.098145	0.003967	1.120255	1.811940	26.537559
15312	0	0.445396	9.753421	0.360154	0.004453	0.097534	0.003604	1.120613	1.809000	26.535586
15313	0	0.434184	9.710643	0.323868	0.004333	0.097107	0.003235	1.113616	1.797689	26.531780
15314	0	0.410958	9.643346	0.305863	0.004106	0.096434	0.003058	1.110950	1.791430	26.532039
15315	0	0.415448	9.613016	0.305278	0.004150	0.096130	0.003052	1.107295	1.785072	26.532301
15316	0	0.397579	9.539699	0.244229	0.003975	0.095397	0.002443	1.106064	1.782474	26.523553
15317	0	0.421265	9.509280	0.231582	0.004211	0.095093	0.002319	1.107857	1.779455	26.515019
15318	0	0.451942	9.460449	0.206552	0.004519	0.094604	0.002068	1.107831	1.776762	26.507529
15319	0	0.445353	9.423823	0.287350	0.004456	0.094238	0.002869	1.099513	1.777758	26.504309
15320	0	0.426707	9.405419	0.269730	0.004268	0.094054	0.002695	1.094377	1.777007	26.496590
15321	0	0.427119	9.387205	0.268815	0.004272	0.093872	0.002686	1.088772	1.777056	26.489659
15322	0	0.408173	9.356613	0.348429	0.004086	0.093566	0.003484	1.085708	1.781474	26.484237
15323	0	0.433439	9.344477	0.323533	0.004333	0.093445	0.003235	1.082704	1.778911	26.477180
15324	0	0.414743	9.326083	0.275032	0.004151	0.093261	0.002747	1.075762	1.782243	26.479348
15325	0	0.402838	9.326158	0.238560	0.004028	0.093262	0.002380	1.066963	1.780674	26.475966
15326	0	0.390924	9.319947	0.251712	0.003906	0.093200	0.002512	1.058225	1.775478	26.467190
15327	0	0.426946	9.350581	0.275304	0.004272	0.093506	0.002747	1.047906	1.777666	26.458671
15328	0	0.438622	9.380987	0.307297	0.004388	0.093810	0.003064	1.034752	1.778197	26.455328
15329	0	0.445947	9.399373	0.324137	0.004456	0.093994	0.003235	1.024487	1.771965	26.457038
15330	0	0.422132	9.423705	0.270393	0.004219	0.094237	0.002698	1.014808	1.767712	26.448817
15331	0	0.408671	9.442126	0.269420	0.004089	0.094421	0.002686	1.001929	1.769422	26.442859
15332	0	0.414089	9.503070	0.338108	0.004145	0.095031	0.003374	0.991138	1.772540	26.432610
15333	0	0.402475	9.521472	0.360827	0.004028	0.095215	0.003601	0.980160	1.775380	26.432909
15334	0	0.438750	9.582404	0.325421	0.004387	0.095824	0.003249	0.971709	1.773200	26.420342
15335	0	0.433341	9.631316	0.354888	0.004333	0.096313	0.003540	0.958799	1.771872	26.409827
15336	0	0.451493	9.698367	0.429587	0.004516	0.096984	0.004290	0.948976	1.771392	26.395051
15337	0	0.475800	9.753380	0.434511	0.004761	0.097534	0.004333	0.932822	1.773323	26.380581
15338	0	0.500188	9.789891	0.460887	0.004999	0.097899	0.004601	0.920512	1.768860	26.368025
15339	0	0.470075	9.851024	0.452643	0.004700	0.098511	0.004517	0.906553	1.766378	26.354278
15340	0	0.463876	9.899777	0.320356	0.004640	0.098998	0.003193	0.891790	1.765891	26.347272
15341	0	0.427043	9.948694	0.367434	0.004272	0.099487	0.003662	0.875324	1.766781	26.342884
15342	0	0.432688	10.015653	0.430416	0.004329	0.100157	0.004296	0.863908	1.767540	26.330912
15343	0	0.414775	10.015842	0.403783	0.004150	0.100159	0.004028	0.850645	1.769161	26.321480
15344	0	0.456915	10.095111	0.429563	0.004572	0.100951	0.004291	0.842487	1.770913	26.313626
15345	0	0.463742	10.107411	0.403262	0.004639	0.101074	0.004028	0.835208	1.770901	26.307890
15346	0	0.512215	10.180564	0.464945	0.005124	0.101806	0.004646	0.829160	1.771728	26.297672
15347	0	0.488443	10.186736	0.427810	0.004883	0.101868	0.004272	0.820213	1.768572	26.277001
15348	0	0.531650	10.204936	0.447241	0.005313	0.102050	0.004466	0.810543	1.763166	26.265471
15349	0	0.518704	10.223361	0.446305	0.005188	0.102234	0.004456	0.799597	1.762865	26.249272
15350	0	0.475709	10.186667	0.496080	0.004759	0.101867	0.004958	0.794111	1.763538	26.235910
15351	0	0.482395	10.211176	0.427138	0.004822	0.102112	0.004272	0.792795	1.759700	26.222998
15352	0	0.452735	10.192732	0.482165	0.004520	0.101928	0.004819	0.787221	1.750607	26.211653
15353	0	0.451778	10.174541	0.506871	0.004517	0.101746	0.005066	0.781579	1.748034	26.195898
15354	0	0.494744	10.186664	0.391101	0.004946	0.101867	0.003911	0.779009	1.744678	26.180357
15355	0	0.476183	10.144033	0.427362	0.004761	0.101440	0.004272	0.775151	1.742065	26.163066
15356	0	0.482289	10.113422	0.427709	0.004824	0.101134	0.004274	0.769494	1.741583	26.143886
15357	0	0.500212	10.064740	0.481568	0.005005	0.100647	0.004822	0.773861	1.743408	26.132404
15358	0	0.487795	10.034183	0.468565	0.004877	0.100342	0.004687	0.773140	1.741137	26.113069
15359	0	0.464617	9.973130	0.420652	0.004639	0.099731	0.004211	0.776218	1.731117	26.097868
15360	0	0.452968	9.930331	0.413964	0.004531	0.099303	0.004140	0.773995	1.731121	26.081580
15361	0	0.452689	9.881566	0.408425	0.004517	0.098816	0.004089	0.777313	1.717805	26.061025
15362	0	0.460199	9.826566	0.389028	0.004598	0.098266	0.003896	0.781140	1.711314	26.044389
15363	0	0.452309	9.759520	0.359333	0.004517	0.097595	0.003601	0.787698	1.702198	26.028955
15364	0	0.465170	9.704512	0.315122	0.004651	0.097045	0.003158	0.792651	1.699854	26.006171
15365	0	0.446121	9.674059	0.280317	0.004456	0.096741	0.002808	0.795395	1.691524	25.989075
15366	0	0.459216	9.612933	0.291667	0.004588	0.096129	0.002920	0.797009	1.685101	25.971232
15367	0	0.433070	9.545923	0.280360	0.004333	0.095459	0.002808	0.799361	1.686818	25.951455
15368	0	0.426744	9.521514	0.303304	0.004267	0.095215	0.003043	0.809117	1.684399	25.938775
15369	0	0.433591	9.490981	0.310507	0.004333	0.094910	0.003113	0.815937	1.679911	25.918971
15370	0	0.427626	9.460465	0.309183	0.004276	0.094604	0.003097	0.819258	1.678380	25.900890
15371	0	0.446208	9.423816	0.329069	0.004456	0.094238	0.003296	0.823143	1.668951	25.883971
15372	0	0.453168	9.387117	0.285109	0.004529	0.093871	0.002857	0.828092	1.664067	25.862619
15373	0	0.464046	9.374995	0.268422	0.004639	0.093750	0.002686	0.827250	1.660278	25.847273
15374	0	0.482631	9.338285	0.237345	0.004825	0.093383	0.002378	0.829726	1.656564	25.831115
15375	0	0.488588	9.332259	0.305176	0.004883	0.093323	0.003052	0.827315	1.651275	25.824146
15376	0	0.445916	9.338284	0.262694	0.004461	0.093383	0.002624	0.820754	1.652259	25.803925
15377	0	0.463853	9.332282	0.250026	0.004639	0.093323	0.002502	0.821064	1.650830	25.791667
15378	0	0.415008	9.338380	0.243509	0.004149	0.093384	0.002437	0.820634	1.648415	25.780802
15379	0	0.415751	9.368875	0.292636	0.004150	0.093689	0.002930	0.822368	1.638147	25.768998
15380	0	0.397789	9.356616	0.261311	0.003981	0.093566	0.002617	0.824729	1.639948	25.761975
15381	0	0.439080	9.423844	0.213684	0.004395	0.094238	0.002136	0.821674	1.642825	25.748877
15382	0	0.456927	9.448257	0.249911	0.004570	0.094482	0.002503	0.824622	1.642184	25.744989
15383	0	0.469634	9.472679	0.317201	0.004700	0.094727	0.003174	0.824518	1.644733	25.737629
15384	0	0.475146	9.521514	0.291883	0.004753	0.095215	0.002926	0.830683	1.645162	25.726942
15385	0	0.457479	9.552018	0.305093	0.004578	0.095520	0.003052	0.829463	1.647068	25.722901
15386	0	0.438353	9.613073	0.347277	0.004388	0.096130	0.003477	0.832396	1.650735	25.722518
15387	0	0.469971	9.674070	0.360170	0.004700	0.096741	0.003601	0.829340	1.649262	25.712283
15388	0	0.475868	9.753324	0.378606	0.004760	0.097533	0.003785	0.826056	1.649077	25.714293
15389	0	0.445271	9.759538	0.366122	0.004456	0.097595	0.003662	0.824889	1.650942	25.712686
15390	0	0.475069	9.838886	0.353734	0.004754	0.098389	0.003538	0.823591	1.653377	25.711126
15391	0	0.506200	9.899921	0.390670	0.005066	0.098999	0.003906	0.820799	1.656441	25.705733
15392	0	0.487043	9.906033	0.390398	0.004874	0.099060	0.003906	0.821210	1.659343	25.706639
15393	0	0.506369	10.003693	0.396225	0.005066	0.100037	0.003967	0.824759	1.660407	25.712436
15394	0	0.468969	10.028095	0.340905	0.004695	0.100281	0.003407	0.820757	1.664894	25.710688
15395	0	0.499620	10.076966	0.414598	0.005005	0.100769	0.004150	0.823556	1.673287	25.710377
15396	0	0.468047	10.107578	0.443345	0.004682	0.101075	0.004446	0.835585	1.673073	25.713643
15397	0	0.463977	10.131840	0.396497	0.004639	0.101318	0.003967	0.835931	1.670363	25.709495
15398	0	0.475881	10.186817	0.456496	0.004763	0.101868	0.004572	0.841530	1.673202	25.707071
15399	0	0.500475	10.199001	0.451087	0.005005	0.101990	0.004517	0.845688	1.671907	25.704786
15400	0	0.481996	10.199027	0.424848	0.004821	0.101990	0.004260	0.856487	1.671372	25.710253
15401	0	0.494238	10.217322	0.420430	0.004944	0.102173	0.004211	0.862243	1.671522	25.709598
15402	0	0.493930	10.235645	0.467529	0.004940	0.102356	0.004685	0.871305	1.670869	25.709144
15403	0	0.494542	10.217329	0.395402	0.004944	0.102173	0.003967	0.883952	1.667595	25.714734
15404	0	0.470455	10.205096	0.381126	0.004703	0.102051	0.003819	0.889862	1.663856	25.714240
15405	0	0.488395	10.162401	0.450461	0.004883	0.101624	0.004517	0.901159	1.661051	25.720984
15406	0	0.470569	10.144170	0.490860	0.004702	0.101441	0.004919	0.910681	1.655006	25.722485
15407	0	0.482045	10.150213	0.419685	0.004822	0.101501	0.004211	0.924851	1.655030	25.721197
15408	0	0.475710	10.113689	0.453380	0.004758	0.101136	0.004548	0.938757	1.654420	25.722796
15409	0	0.506227	10.052569	0.444194	0.005066	0.100525	0.004456	0.951995	1.657115	25.725962
15410	0	0.487545	10.016017	0.398712	0.004875	0.100160	0.004001	0.965246	1.655277	25.727444
15411	0	0.482025	9.960996	0.395437	0.004822	0.099609	0.003967	0.977855	1.655506	25.731081
15412	0	0.512702	9.942647	0.295049	0.005123	0.099426	0.002964	0.991140	1.649493	25.729458
15413	0	0.452178	9.869428	0.376659	0.004517	0.098694	0.003784	1.009316	1.641930	25.732337
15414	0	0.434096	9.820610	0.312482	0.004343	0.098206	0.003139	1.023103	1.642821	25.739599
15415	0	0.470001	9.771756	0.285870	0.004700	0.097717	0.002869	1.032559	1.640951	25.743505
15416	0	0.427243	9.722938	0.277437	0.004272	0.097229	0.002788	1.045905	1.639466	25.748837
15417	0	0.439407	9.649707	0.334344	0.004395	0.096497	0.003357	1.059718	1.638483	25.755378
15418	0	0.463634	9.606976	0.258174	0.004637	0.096069	0.002597	1.075536	1.637471	25.759431
15419	0	0.421171	9.533719	0.334867	0.004211	0.095337	0.003357	1.083252	1.635609	25.764784
15420	0	0.445404	9.497113	0.241016	0.004456	0.094971	0.002424	1.098044	1.635951	25.769972
15421	0	0.457797	9.460493	0.309912	0.004578	0.094604	0.003113	1.112392	1.634024	25.772438
15422	0	0.445150	9.448282	0.283417	0.004456	0.094482	0.002841	1.118467	1.637450	25.773831
15423	0	0.445479	9.399433	0.237438	0.004456	0.093994	0.002380	1.123582	1.636901	25.778584
15424	0	0.439130	9.381123	0.205679	0.004393	0.093811	0.002063	1.128791	1.637089	25.789341
15425	0	0.451650	9.356721	0.273603	0.004517	0.093567	0.002747	1.139546	1.635698	25.794911
15426	0	0.439122	9.350607	0.229319	0.004394	0.093506	0.002297	1.142577	1.637117	25.801755
15427	0	0.426659	9.350623	0.207053	0.004272	0.093506	0.002075	1.146189	1.642869	25.806721
15428	0	0.419728	9.307875	0.273501	0.004199	0.093079	0.002737	1.146579	1.643529	25.819180
15429	0	0.439348	9.307885	0.316827	0.004395	0.093079	0.003174	1.151348	1.643275	25.833409
15430	0	0.439254	9.332282	0.254812	0.004392	0.093323	0.002552	1.154006	1.640721	25.838941
15431	0	0.463573	9.368929	0.206716	0.004639	0.093689	0.002075	1.161718	1.642848	25.846767
15432	0	0.432147	9.381127	0.272991	0.004327	0.093811	0.002729	1.159041	1.647906	25.858083
15433	0	0.432772	9.411666	0.304620	0.004333	0.094116	0.003052	1.163759	1.653395	25.871904
15434	0	0.431524	9.448295	0.297113	0.004321	0.094482	0.002979	1.171517	1.658995	25.876113
15435	0	0.451130	9.497099	0.244001	0.004517	0.094971	0.002441	1.171146	1.663940	25.888578
15436	0	0.425413	9.527632	0.353255	0.004261	0.095276	0.003536	1.173486	1.670648	25.903225
15437	0	0.432953	9.588645	0.274524	0.004333	0.095886	0.002747	1.173029	1.673912	25.917511
15438	0	0.444187	9.625269	0.304853	0.004447	0.096252	0.003049	1.171396	1.678497	25.927617
15439	0	0.457078	9.698519	0.280757	0.004578	0.096985	0.002808	1.169388	1.685118	25.936925
15440	0	0.467958	9.729036	0.341585	0.004685	0.097290	0.003417	1.168668	1.690463	25.948027
15441	0	0.475315	9.777877	0.335451	0.004761	0.097778	0.003357	1.169415	1.697848	25.954015
15442	0	0.443745	9.814452	0.402500	0.004439	0.098145	0.004023	1.164510	1.698490	25.961906
15443	0	0.475544	9.893824	0.384533	0.004761	0.098938	0.003845	1.162331	1.703047	25.979386
15444	0	0.450048	9.942646	0.378476	0.004505	0.099426	0.003784	1.159578	1.706859	25.999744
15445	0	0.469674	9.991474	0.427126	0.004700	0.099915	0.004272	1.158845	1.708674	26.011732
15446	0	0.481251	10.022003	0.402104	0.004815	0.100220	0.004025	1.161795	1.710065	26.027553
15447	0	0.500039	10.058619	0.414957	0.005005	0.100586	0.004150	1.160631	1.713612	26.041266
15448	0	0.462457	10.083034	0.426937	0.004629	0.100830	0.004271	1.159838	1.717230	26.049935
15449	0	0.488207	10.144051	0.396617	0.004883	0.101440	0.003967	1.158994	1.716482	26.063408
15450	0	0.475214	10.144077	0.384162	0.004759	0.101440	0.003842	1.157653	1.722523	26.069885
15451	0	0.475456	10.186816	0.432883	0.004761	0.101868	0.004333	1.160776	1.727864	26.086809
15452	0	0.467595	10.199038	0.474779	0.004686	0.101990	0.004751	1.162443	1.737977	26.094400
15453	0	0.482079	10.211206	0.481770	0.004822	0.102112	0.004822	1.164827	1.737502	26.102593
15454	0	0.493935	10.198982	0.450814	0.004941	0.101990	0.004508	1.162548	1.737719	26.119616
15455	0	0.481920	10.211222	0.432675	0.004822	0.102112	0.004333	1.167934	1.739020	26.126184
15456	0	0.481733	10.205083	0.462202	0.004816	0.102051	0.004624	1.168334	1.736019	26.135445
15457	0	0.494408	10.180695	0.432590	0.004944	0.101807	0.004333	1.174645	1.734196	26.145060
15458	0	0.469525	10.156267	0.444109	0.004700	0.101562	0.004440	1.171514	1.737692	26.151552
15459	0	0.488303	10.131831	0.451752	0.004883	0.101318	0.004517	1.168123	1.736026	26.145462
15460	0	0.476342	10.113424	0.353906	0.004761	0.101134	0.003541	1.167988	1.731503	26.146221
15461	0	0.463896	10.058588	0.421259	0.004639	0.100586	0.004211	1.164389	1.729645	26.150874
15462	0	0.451867	10.021880	0.439370	0.004517	0.100219	0.004396	1.165176	1.725838	26.151396
15463	0	0.469821	9.991490	0.359342	0.004700	0.099915	0.003601	1.171638	1.726054	26.156889
15464	0	0.451464	9.930425	0.358101	0.004513	0.099304	0.003585	1.173753	1.722425	26.159494
15465	0	0.451770	9.875508	0.408337	0.004517	0.098755	0.004089	1.178390	1.719634	26.163195
15466	0	0.433248	9.814473	0.413623	0.004335	0.098145	0.004138	1.178115	1.721572	26.165089
15467	0	0.451973	9.741202	0.384391	0.004517	0.097412	0.003845	1.177267	1.716437	26.163713
15468	0	0.464662	9.741113	0.377916	0.004644	0.097411	0.003781	1.177436	1.712342	26.164514
15469	0	0.445973	9.692360	0.335791	0.004456	0.096924	0.003357	1.173910	1.705939	26.164593
15470	0	0.446314	9.643463	0.311268	0.004463	0.096435	0.003114	1.172833	1.704508	26.168013
15471	0	0.445642	9.619145	0.237685	0.004456	0.096191	0.002380	1.174655	1.701962	26.162794
15472	0	0.458124	9.558091	0.237346	0.004579	0.095581	0.002373	1.171424	1.697259	26.160228
15473	0	0.421158	9.497079	0.317109	0.004211	0.094971	0.003174	1.172378	1.695591	26.157205
15474	0	0.439681	9.484859	0.304412	0.004395	0.094849	0.003046	1.172303	1.691358	26.153999
15475	0	0.470269	9.448220	0.213962	0.004700	0.094482	0.002136	1.165810	1.686218	26.153058
15476	0	0.427639	9.399325	0.287609	0.004278	0.093993	0.002875	1.162555	1.686908	26.152445
15477	0	0.426779	9.381120	0.219945	0.004272	0.093811	0.002197	1.157610	1.691125	26.157092
15478	0	0.450612	9.399418	0.226240	0.004507	0.093994	0.002262	1.154868	1.690716	26.144887
15479	0	0.414901	9.374996	0.226250	0.004150	0.093750	0.002258	1.147446	1.690894	26.138788
15480	0	0.420894	9.356587	0.196311	0.004209	0.093566	0.001961	1.142245	1.688882	26.132643
15481	0	0.421103	9.374993	0.244478	0.004211	0.093750	0.002441	1.135751	1.687805	26.116881
15482	0	0.408784	9.374890	0.318541	0.004088	0.093749	0.003181	1.127461	1.687033	26.113664
15483	0	0.433612	9.405495	0.177548	0.004333	0.094055	0.001770	1.118481	1.682269	26.108568
15484	0	0.451720	9.423735	0.312856	0.004521	0.094237	0.003123	1.109770	1.685870	26.107032
15485	0	0.427006	9.436038	0.220064	0.004272	0.094360	0.002197	1.103390	1.687255	26.099684
15486	0	0.450923	9.490960	0.281837	0.004511	0.094910	0.002813	1.094986	1.687748	26.090615
15487	0	0.433044	9.521481	0.299622	0.004333	0.095215	0.002991	1.086075	1.689940	26.080979
15488	0	0.444172	9.545799	0.319554	0.004449	0.095458	0.003184	1.070352	1.697079	26.080764
15489	0	0.451628	9.594707	0.293658	0.004517	0.095947	0.002930	1.059872	1.695985	26.081329
15490	0	0.451478	9.661745	0.325679	0.004516	0.096618	0.003248	1.047368	1.695560	26.072309
15491	0	0.464003	9.698454	0.293818	0.004639	0.096985	0.002930	1.035000	1.692468	26.065744
15492	0	0.433123	9.728919	0.410749	0.004335	0.097289	0.004106	1.030441	1.695996	26.056799
15493	0	0.469852	9.796124	0.305950	0.004700	0.097961	0.003052	1.019036	1.695888	26.048544
15494	0	0.475740	9.826538	0.344154	0.004758	0.098266	0.003433	1.006985	1.695003	26.041334
15495	0	0.469799	9.869357	0.330659	0.004700	0.098694	0.003296	0.992292	1.695529	26.039683
15496	0	0.481769	9.911980	0.417968	0.004818	0.099120	0.004171	0.980281	1.694505	26.027261
15497	0	0.482026	9.960904	0.385576	0.004822	0.099609	0.003845	0.965795	1.694838	26.022249
15498	0	0.475914	10.009621	0.405888	0.004757	0.100097	0.004049	0.952511	1.690884	26.014484
15499	0	0.482016	10.015835	0.513509	0.004822	0.100159	0.005127	0.940894	1.691365	26.010404
15500	0	0.500070	10.076798	0.410871	0.005001	0.100768	0.004106	0.934904	1.690386	25.998905
15501	0	0.500897	10.089080	0.366525	0.005005	0.100891	0.003662	0.928985	1.684272	25.995391
15502	0	0.495156	10.143925	0.452731	0.004951	0.101439	0.004522	0.920941	1.682829	25.982893
15503	0	0.481961	10.125707	0.440283	0.004822	0.101257	0.004395	0.909157	1.683922	25.975312
15504	0	0.457068	10.150035	0.472161	0.004573	0.101501	0.004716	0.900368	1.685074	25.962808
15505	0	0.482232	10.150112	0.409723	0.004822	0.101501	0.004089	0.889062	1.683054	25.950341
15506	0	0.494611	10.150009	0.441791	0.004945	0.101501	0.004410	0.877477	1.680206	25.939672
15507	0	0.494660	10.125702	0.427659	0.004944	0.101257	0.004272	0.870399	1.675671	25.928762
15508	0	0.470812	10.150028	0.397657	0.004704	0.101501	0.003975	0.866093	1.670130	25.914093
15509	0	0.445507	10.131833	0.427370	0.004456	0.101318	0.004272	0.862308	1.669316	25.904263
15510	0	0.470124	10.107308	0.458119	0.004699	0.101073	0.004580	0.858025	1.665161	25.891043
15511	0	0.470223	10.064681	0.396849	0.004700	0.100647	0.003967	0.854223	1.660857	25.873489
15512	0	0.464470	10.015781	0.469883	0.004643	0.100158	0.004702	0.854925	1.658181	25.853605
15513	0	0.458127	9.985343	0.359880	0.004578	0.099854	0.003601	0.855097	1.652521	25.838981
15514	0	0.477160	9.948641	0.511799	0.004768	0.099486	0.005122	0.857413	1.647675	25.819810
15515	0	0.494511	9.912115	0.402543	0.004944	0.099121	0.004028	0.858290	1.644787	25.808933
15516	0	0.458732	9.887672	0.414058	0.004580	0.098877	0.004144	0.859458	1.634400	25.793274
15517	0	0.464089	9.832770	0.384098	0.004639	0.098328	0.003845	0.861920	1.630391	25.774483
15518	0	0.440117	9.802235	0.383634	0.004398	0.098022	0.003837	0.859850	1.625659	25.762574
15519	0	0.452138	9.728982	0.354000	0.004517	0.097290	0.003540	0.857514	1.618545	25.752904
15520	0	0.434845	9.716680	0.347599	0.004342	0.097167	0.003478	0.857541	1.609534	25.736216
15521	0	0.451973	9.661848	0.323557	0.004517	0.096619	0.003235	0.854267	1.604287	25.719939
15522	0	0.446332	9.606821	0.366512	0.004461	0.096068	0.003663	0.849400	1.600413	25.701815
15523	0	0.457821	9.594720	0.341903	0.004578	0.095947	0.003418	0.845688	1.598236	25.683388
15524	0	0.464083	9.545786	0.317913	0.004640	0.095458	0.003176	0.839177	1.595250	25.665286
15525	0	0.433869	9.521457	0.366300	0.004333	0.095215	0.003662	0.835720	1.587548	25.653311
15526	0	0.459261	9.454236	0.341558	0.004587	0.094543	0.003419	0.837343	1.579469	25.637938
15527	0	0.470699	9.484819	0.299334	0.004700	0.094849	0.002991	0.831750	1.569110	25.619563
15528	0	0.423417	9.448111	0.323894	0.004226	0.094481	0.003240	0.830206	1.557351	25.597777
15529	0	0.427297	9.411618	0.305212	0.004272	0.094116	0.003052	0.827402	1.555174	25.580929
15530	0	0.427638	9.429815	0.256475	0.004272	0.094298	0.002563	0.823530	1.548803	25.565364
15531	0	0.445566	9.399411	0.286938	0.004456	0.093994	0.002869	0.820277	1.547092	25.545912
15532	0	0.421103	9.405427	0.329606	0.004211	0.094054	0.003297	0.818942	1.546073	25.530001
15533	0	0.439480	9.423827	0.286860	0.004395	0.094238	0.002869	0.816704	1.544197	25.521126
15534	0	0.439224	9.429849	0.262284	0.004395	0.094298	0.002624	0.815267	1.545375	25.508379
15535	0	0.451281	9.448261	0.195273	0.004517	0.094482	0.001953	0.813465	1.548335	25.497936
15536	0	0.456430	9.472690	0.304884	0.004570	0.094727	0.003051	0.813598	1.553722	25.495823
15537	0	0.451447	9.497082	0.317325	0.004517	0.094971	0.003174	0.811996	1.554762	25.479458
15538	0	0.433154	9.497062	0.372009	0.004329	0.094971	0.003721	0.811107	1.549927	25.467777
15539	0	0.451737	9.545899	0.353880	0.004517	0.095459	0.003540	0.810372	1.547524	25.467656
15540	0	0.463438	9.619145	0.360385	0.004640	0.096191	0.003598	0.801411	1.552310	25.458838
15541	0	0.433490	9.631318	0.470457	0.004333	0.096313	0.004700	0.793373	1.549263	25.454029
15542	0	0.445289	9.692293	0.343184	0.004457	0.096923	0.003428	0.786015	1.553202	25.448149
15543	0	0.451433	9.710689	0.336132	0.004517	0.097107	0.003357	0.778573	1.554396	25.438643
15544	0	0.444723	9.777745	0.312372	0.004451	0.097777	0.003121	0.773595	1.557060	25.430449
15545	0	0.463334	9.790070	0.427104	0.004639	0.097900	0.004272	0.773018	1.561869	25.421462
15546	0	0.480713	9.851081	0.378277	0.004810	0.098511	0.003780	0.767988	1.564131	25.416822
15547	0	0.463796	9.906007	0.482213	0.004639	0.099060	0.004822	0.765306	1.563609	25.410707
15548	0	0.439270	9.924230	0.518614	0.004393	0.099242	0.005188	0.765205	1.562111	25.412278
15549	0	0.457509	9.979271	0.451420	0.004578	0.099792	0.004517	0.765734	1.563592	25.410201
15550	0	0.463027	9.985366	0.469362	0.004633	0.099854	0.004694	0.763878	1.565292	25.402300
15551	0	0.500480	10.021969	0.445637	0.005005	0.100220	0.004456	0.760648	1.563981	25.398581
15552	0	0.487883	10.070747	0.463381	0.004882	0.100707	0.004640	0.765006	1.565987	25.399717
15553	0	0.506054	10.089176	0.469161	0.005066	0.100891	0.004700	0.771967	1.570618	25.405276
15554	0	0.487121	10.089222	0.437393	0.004871	0.100892	0.004377	0.773568	1.569368	25.405856
15555	0	0.500243	10.107461	0.414392	0.005005	0.101074	0.004150	0.778595	1.570703	25.405217
15556	0	0.481841	10.089138	0.480049	0.004816	0.100891	0.004808	0.785335	1.566585	25.401742
15557	0	0.463547	10.113573	0.518157	0.004639	0.101135	0.005188	0.790318	1.568827	25.401015
15558	0	0.451225	10.101333	0.480322	0.004510	0.101013	0.004808	0.793935	1.564758	25.405756
15559	0	0.457910	10.113548	0.481570	0.004578	0.101135	0.004822	0.798509	1.561717	25.404539
15560	0	0.470406	10.113564	0.522780	0.004703	0.101135	0.005237	0.806211	1.558571	25.408649
15561	0	0.494503	10.083036	0.487586	0.004944	0.100830	0.004883	0.811820	1.555766	25.412398
15562	0	0.476176	10.058652	0.436786	0.004763	0.100586	0.004380	0.823573	1.555360	25.409854
15563	0	0.500376	10.015911	0.408053	0.005005	0.100159	0.004089	0.831366	1.555175	25.415807
15564	0	0.481631	10.015915	0.412426	0.004819	0.100159	0.004132	0.838227	1.556695	25.419944
15565	0	0.501295	9.967019	0.432922	0.005005	0.099670	0.004333	0.840805	1.545979	25.420378
15566	0	0.446930	9.899860	0.376361	0.004471	0.098998	0.003776	0.852379	1.546277	25.422093
15567	0	0.463953	9.899934	0.340764	0.004639	0.098999	0.003418	0.862023	1.543813	25.422858
15568	0	0.451280	9.851136	0.344668	0.004518	0.098511	0.003458	0.872918	1.547875	25.422131
15569	0	0.433475	9.802289	0.383273	0.004333	0.098022	0.003845	0.885198	1.544965	25.425915
15570	0	0.457615	9.753470	0.338193	0.004580	0.097534	0.003392	0.895001	1.547488	25.428820
15571	0	0.445507	9.686329	0.371074	0.004456	0.096863	0.003723	0.907416	1.546593	25.432721
15572	0	0.482022	9.680213	0.319742	0.004820	0.096802	0.003209	0.918987	1.544707	25.432953
15573	0	0.445632	9.637486	0.340728	0.004456	0.096375	0.003418	0.929410	1.542341	25.434978
15574	0	0.457879	9.606982	0.368848	0.004579	0.096069	0.003701	0.942323	1.540628	25.441879
15575	0	0.445074	9.558141	0.237506	0.004456	0.095581	0.002380	0.946457	1.544986	25.448488
15576	0	0.444509	9.539832	0.315118	0.004445	0.095398	0.003162	0.957646	1.543506	25.448899
15577	0	0.433082	9.497106	0.243224	0.004333	0.094971	0.002441	0.966481	1.545329	25.460157
15578	0	0.444637	9.478791	0.241661	0.004450	0.094788	0.002422	0.971192	1.548127	25.468188
15579	0	0.421213	9.436052	0.243351	0.004211	0.094360	0.002441	0.978526	1.545823	25.476850
15580	0	0.439097	9.442183	0.241593	0.004395	0.094421	0.002425	0.987573	1.549883	25.480910
15581	0	0.457422	9.429962	0.268081	0.004578	0.094299	0.002686	0.991161	1.552615	25.491149
15582	0	0.462995	9.423859	0.242200	0.004631	0.094238	0.002432	1.000936	1.552484	25.493714
15583	0	0.463488	9.423883	0.297916	0.004639	0.094238	0.002991	1.012843	1.555636	25.500381
15584	0	0.438386	9.430060	0.302074	0.004386	0.094300	0.003028	1.019394	1.556720	25.510583
15585	0	0.439154	9.423862	0.249510	0.004395	0.094238	0.002502	1.026144	1.558939	25.520392
15586	0	0.444581	9.466584	0.284796	0.004449	0.094666	0.002853	1.030550	1.561227	25.523838
15587	0	0.445549	9.497091	0.261703	0.004456	0.094971	0.002625	1.037389	1.559881	25.530756
15588	0	0.420472	9.491015	0.278447	0.004210	0.094910	0.002792	1.044762	1.565399	25.544202
15589	0	0.439110	9.533722	0.310829	0.004395	0.095337	0.003113	1.048009	1.568080	25.557553
15590	0	0.444251	9.552039	0.316080	0.004448	0.095520	0.003164	1.050068	1.573140	25.569499
15591	0	0.433050	9.576451	0.298389	0.004333	0.095764	0.002991	1.056070	1.575281	25.574893
15592	0	0.456463	9.619170	0.297671	0.004571	0.096191	0.002976	1.053653	1.581401	25.590464
15593	0	0.445233	9.686290	0.335805	0.004456	0.096863	0.003357	1.050202	1.583779	25.602983
15594	0	0.456711	9.710725	0.384378	0.004571	0.097107	0.003847	1.051990	1.586852	25.609026
15595	0	0.469612	9.765646	0.329474	0.004700	0.097656	0.003296	1.051228	1.589609	25.620566
15596	0	0.481052	9.808383	0.365520	0.004814	0.098083	0.003659	1.053837	1.592371	25.633875
15597	0	0.469422	9.832805	0.378034	0.004700	0.098328	0.003784	1.056167	1.597280	25.646861
15598	0	0.523147	9.906047	0.426185	0.005238	0.099060	0.004264	1.056440	1.602805	25.659616
15599	0	0.469343	9.936559	0.439327	0.004700	0.099365	0.004395	1.055812	1.608413	25.679572
15600	0	0.486217	9.979301	0.414338	0.004869	0.099792	0.004148	1.058484	1.615220	25.697021
15601	0	0.468951	9.985420	0.438989	0.004700	0.099854	0.004395	1.061660	1.625381	25.712592
15602	0	0.461288	10.028193	0.383593	0.004618	0.100282	0.003836	1.059177	1.629423	25.721849
15603	0	0.488179	10.101344	0.383976	0.004883	0.101013	0.003845	1.063204	1.629092	25.732961
15604	0	0.475061	10.083053	0.395297	0.004758	0.100830	0.003956	1.064304	1.635857	25.746786
15605	0	0.487686	10.119685	0.365460	0.004883	0.101196	0.003662	1.070628	1.641118	25.755396
15606	0	0.475145	10.119736	0.418972	0.004748	0.101197	0.004196	1.075730	1.636082	25.767184
15607	0	0.463609	10.113558	0.390079	0.004639	0.101135	0.003906	1.079737	1.637507	25.776087
15608	0	0.499806	10.137959	0.505170	0.004999	0.101379	0.005054	1.080591	1.637331	25.780052
15609	0	0.457484	10.119694	0.481067	0.004578	0.101196	0.004822	1.090915	1.639006	25.785304
15610	0	0.469577	10.156360	0.436637	0.004694	0.101563	0.004372	1.094587	1.635530	25.791047
15611	0	0.469544	10.095253	0.451241	0.004700	0.100952	0.004517	1.097139	1.638788	25.810084
15612	0	0.444756	10.107406	0.444997	0.004447	0.101074	0.004447	1.091467	1.636672	25.819005
15613	0	0.463902	10.076928	0.414428	0.004639	0.100769	0.004150	1.096122	1.634822	25.825696
15614	0	0.476000	10.028099	0.388876	0.004761	0.100281	0.003894	1.099636	1.634236	25.830492
15615	0	0.482018	10.021994	0.341386	0.004822	0.100220	0.003418	1.102059	1.634612	25.837209
15616	0	0.475128	9.985415	0.358221	0.004757	0.099854	0.003592	1.111545	1.639647	25.842893
15617	0	0.488134	9.942644	0.341524	0.004883	0.099426	0.003418	1.112372	1.639901	25.845794
15618	0	0.487438	9.924362	0.328314	0.004879	0.099243	0.003290	1.118200	1.643778	25.846612
15619	0	0.463757	9.832785	0.378002	0.004639	0.098328	0.003784	1.120743	1.643614	25.846994
15620	0	0.444474	9.814510	0.395356	0.004453	0.098145	0.003959	1.124457	1.651457	25.853696
15621	0	0.451727	9.771731	0.305000	0.004517	0.097717	0.003052	1.124233	1.649221	25.858740
15622	0	0.433378	9.729017	0.341138	0.004334	0.097290	0.003414	1.125188	1.648580	25.860281
15623	0	0.452143	9.716784	0.304878	0.004517	0.097168	0.003052	1.126385	1.641442	25.860953
15624	0	0.458512	9.661790	0.255128	0.004586	0.096618	0.002557	1.130609	1.641272	25.855861
15625	0	0.439642	9.600830	0.268252	0.004395	0.096008	0.002686	1.131908	1.637563	25.854226
15626	0	0.439702	9.551923	0.285721	0.004397	0.095519	0.002862	1.135315	1.636564	25.854347
15627	0	0.439562	9.533687	0.280753	0.004395	0.095337	0.002808	1.133135	1.633812	25.857008
15628	0	0.445863	9.527489	0.244056	0.004457	0.095275	0.002441	1.131844	1.630966	25.859784
15629	0	0.433621	9.478744	0.286982	0.004333	0.094788	0.002869	1.128097	1.626246	25.854731
15630	0	0.415510	9.478673	0.213456	0.004155	0.094787	0.002138	1.130143	1.624868	25.855791
15631	0	0.408905	9.429931	0.219816	0.004089	0.094299	0.002197	1.126781	1.623791	25.856088
15632	0	0.433439	9.436018	0.238589	0.004333	0.094360	0.002382	1.120083	1.620081	25.853608
15633	0	0.457705	9.423830	0.250292	0.004578	0.094238	0.002502	1.117198	1.619334	25.847210
15634	0	0.439237	9.411522	0.268806	0.004393	0.094115	0.002687	1.112983	1.618190	25.843228
15635	0	0.470163	9.423814	0.244332	0.004700	0.094238	0.002441	1.108349	1.614386	25.839354
15636	0	0.445946	9.435931	0.317928	0.004459	0.094359	0.003177	1.102938	1.612868	25.837595
15637	0	0.439186	9.448245	0.311574	0.004395	0.094482	0.003113	1.097079	1.614689	25.830298
15638	0	0.414227	9.460452	0.287676	0.004145	0.094604	0.002874	1.091911	1.616155	25.825145
15639	0	0.414971	9.472658	0.286922	0.004150	0.094727	0.002869	1.088982	1.615542	25.824926
15640	0	0.450895	9.527613	0.244324	0.004515	0.095276	0.002442	1.085647	1.620973	25.820561
15641	0	0.426888	9.533678	0.300010	0.004272	0.095337	0.002991	1.072149	1.623860	25.819838
15642	0	0.468916	9.606842	0.258543	0.004692	0.096068	0.002582	1.065315	1.625887	25.817330
15643	0	0.439391	9.619124	0.293613	0.004395	0.096191	0.002930	1.055396	1.625204	25.816002
15644	0	0.450966	9.612938	0.362066	0.004515	0.096129	0.003613	1.044577	1.629815	25.812837
15645	0	0.457617	9.704574	0.366802	0.004578	0.097046	0.003662	1.035376	1.630130	25.815945
15646	0	0.450821	9.753314	0.368149	0.004513	0.097533	0.003674	1.023757	1.634147	25.807261
15647	0	0.451530	9.777802	0.336750	0.004517	0.097778	0.003357	1.009112	1.634271	25.804674
15648	0	0.457392	9.808227	0.344773	0.004575	0.098083	0.003439	0.996537	1.633882	25.798425
15649	0	0.463787	9.851042	0.415904	0.004639	0.098511	0.004150	0.984175	1.633476	25.792651
15650	0	0.475685	9.911989	0.441942	0.004759	0.099120	0.004412	0.972933	1.634459	25.786030
15651	0	0.463603	9.936506	0.360928	0.004639	0.099365	0.003601	0.961145	1.636114	25.775365
15652	0	0.475145	9.991348	0.399082	0.004755	0.099914	0.003983	0.950450	1.638843	25.764260
15653	0	0.463914	9.991413	0.446460	0.004639	0.099915	0.004456	0.937754	1.637013	25.755003
15654	0	0.482170	10.058478	0.380678	0.004822	0.100585	0.003801	0.929210	1.635720	25.748704
15655	0	0.482253	10.052458	0.379176	0.004822	0.100525	0.003784	0.918224	1.633475	25.741810
15656	0	0.470152	10.076802	0.489782	0.004701	0.100768	0.004897	0.915066	1.631259	25.735052
15657	0	0.500489	10.119599	0.385320	0.005005	0.101196	0.003845	0.903658	1.629867	25.726098
15658	0	0.464256	10.137825	0.447108	0.004639	0.101378	0.004471	0.901019	1.624165	25.718522
15659	0	0.488033	10.137917	0.428065	0.004883	0.101379	0.004272	0.889364	1.625661	25.703873
15660	0	0.493451	10.137859	0.367911	0.004938	0.101378	0.003678	0.886120	1.628323	25.698893
15661	0	0.457828	10.113509	0.433668	0.004578	0.101135	0.004333	0.880143	1.626302	25.689764
15662	0	0.488426	10.143946	0.421705	0.004884	0.101439	0.004217	0.877836	1.624420	25.684606
15663	0	0.445532	10.095210	0.433488	0.004456	0.100952	0.004333	0.873922	1.623376	25.678997
15664	0	0.470088	10.076774	0.409741	0.004699	0.100768	0.004091	0.864534	1.619623	25.665981
15665	0	0.476311	10.076886	0.403010	0.004761	0.100769	0.004028	0.860123	1.615564	25.661891
15666	0	0.452054	10.052379	0.421805	0.004520	0.100524	0.004214	0.853474	1.614097	25.647025
15667	0	0.452008	10.034152	0.409234	0.004517	0.100342	0.004089	0.847721	1.608755	25.637479
15668	0	0.446309	9.973044	0.452263	0.004462	0.099730	0.004522	0.845024	1.606487	25.623846
15669	0	0.452016	9.948714	0.396745	0.004517	0.099487	0.003967	0.842462	1.601019	25.613538
15670	0	0.470681	9.905910	0.433312	0.004706	0.099059	0.004333	0.840508	1.599204	25.602338
15671	0	0.482814	9.844949	0.420915	0.004822	0.098450	0.004211	0.840767	1.590438	25.597862
15672	0	0.477685	9.820417	0.427373	0.004773	0.098205	0.004268	0.831263	1.584828	25.581351
15673	0	0.476831	9.783895	0.402925	0.004761	0.097839	0.004028	0.827743	1.574611	25.572189
15674	0	0.429465	9.716662	0.329816	0.004287	0.097167	0.003297	0.823816	1.563851	25.555190
15675	0	0.445862	9.686256	0.323755	0.004456	0.096863	0.003235	0.818263	1.558768	25.539673
15676	0	0.440133	9.649561	0.305562	0.004400	0.096496	0.003057	0.816977	1.555979	25.525116
15677	0	0.440412	9.625194	0.293164	0.004395	0.096252	0.002930	0.812275	1.543049	25.511351
15678	0	0.459936	9.564016	0.311247	0.004597	0.095640	0.003116	0.813670	1.538369	25.494397
15679	0	0.445771	9.527582	0.311159	0.004456	0.095276	0.003113	0.812773	1.534314	25.484873
15680	0	0.463924	9.521402	0.298881	0.004642	0.095214	0.002988	0.809267	1.536725	25.474046
15681	0	0.451607	9.484856	0.329876	0.004517	0.094849	0.003296	0.803433	1.535914	25.454262
15682	0	0.457572	9.460353	0.354514	0.004576	0.094604	0.003545	0.800677	1.534512	25.439117
15683	0	0.427299	9.442121	0.360513	0.004272	0.094421	0.003601	0.793444	1.532470	25.421285
15684	0	0.427242	9.454235	0.318617	0.004272	0.094543	0.003181	0.785442	1.531069	25.409865
15685	0	0.439565	9.429912	0.311726	0.004395	0.094299	0.003113	0.777690	1.528232	25.394441
15686	0	0.446212	9.442004	0.251766	0.004457	0.094420	0.002511	0.767313	1.521031	25.378060
15687	0	0.427392	9.436036	0.286629	0.004272	0.094360	0.002869	0.767900	1.517732	25.361143
15688	0	0.421405	9.429836	0.267864	0.004213	0.094298	0.002680	0.767070	1.515315	25.345813
15689	0	0.433469	9.454338	0.311358	0.004333	0.094543	0.003113	0.763822	1.512383	25.330830
15690	0	0.433221	9.466454	0.305844	0.004335	0.094665	0.003053	0.754627	1.514758	25.316448
15691	0	0.457640	9.497069	0.250530	0.004578	0.094971	0.002502	0.748918	1.514718	25.303427
15692	0	0.445149	9.515275	0.385388	0.004453	0.095153	0.003850	0.741990	1.514790	25.299745
15693	0	0.433165	9.521497	0.366099	0.004333	0.095215	0.003662	0.741100	1.515608	25.291262
15694	0	0.433125	9.551964	0.317889	0.004329	0.095520	0.003171	0.729349	1.511133	25.279869
15695	0	0.451586	9.588627	0.372308	0.004517	0.095886	0.003723	0.727168	1.510627	25.272005
15696	0	0.463186	9.649577	0.335867	0.004637	0.096496	0.003356	0.721750	1.515010	25.260238
15697	0	0.475627	9.686278	0.366833	0.004761	0.096863	0.003662	0.712140	1.518892	25.250818
15698	0	0.444292	9.728903	0.380158	0.004446	0.097289	0.003797	0.704031	1.521156	25.244409
15699	0	0.469964	9.765605	0.354559	0.004700	0.097656	0.003540	0.695265	1.519812	25.238027
15700	0	0.464115	9.796026	0.373493	0.004638	0.097960	0.003734	0.691531	1.514394	25.235047
15701	0	0.457736	9.881575	0.330142	0.004578	0.098816	0.003296	0.682943	1.513300	25.234232
15702	0	0.451041	9.863202	0.373584	0.004516	0.098632	0.003734	0.678210	1.517974	25.233265
15703	0	0.475512	9.924342	0.390656	0.004761	0.099243	0.003906	0.675687	1.523057	25.232769
15704	0	0.481007	9.948735	0.512638	0.004810	0.099487	0.005127	0.674141	1.522014	25.228889
15705	0	0.500355	9.997554	0.458010	0.005005	0.099976	0.004578	0.669097	1.522176	25.226946
15706	0	0.475440	10.015813	0.476068	0.004758	0.100158	0.004766	0.672376	1.524838	25.218822
15707	0	0.487907	10.034225	0.469388	0.004883	0.100342	0.004700	0.676840	1.527711	25.216139
15708	0	0.499616	10.089134	0.462151	0.004996	0.100891	0.004626	0.680064	1.526447	25.223482
15709	0	0.488003	10.083014	0.482341	0.004883	0.100830	0.004822	0.675966	1.528272	25.221845
15710	0	0.475307	10.089136	0.384296	0.004754	0.100891	0.003848	0.679534	1.527995	25.219606
15711	0	0.470220	10.107438	0.396013	0.004700	0.101074	0.003967	0.685412	1.523761	25.214929
15712	0	0.477095	10.107422	0.455676	0.004766	0.101074	0.004562	0.689610	1.516144	25.220068
15713	0	0.463324	10.107460	0.390282	0.004639	0.101074	0.003906	0.691325	1.520886	25.221305
15714	0	0.480677	10.064723	0.475130	0.004810	0.100647	0.004753	0.691145	1.523598	25.220324
15715	0	0.482380	10.064704	0.475718	0.004822	0.100647	0.004761	0.692968	1.519910	25.222337
15716	0	0.519298	10.095214	0.475203	0.005192	0.100952	0.004753	0.691954	1.517198	25.225624
15717	0	0.494241	10.022015	0.438639	0.004944	0.100220	0.004395	0.699022	1.517434	25.228161
15718	0	0.512470	10.034229	0.479261	0.005123	0.100342	0.004805	0.710461	1.514263	25.235339
15719	0	0.470254	9.997598	0.450499	0.004700	0.099976	0.004517	0.721518	1.509622	25.234123
15720	0	0.464563	9.960948	0.442707	0.004643	0.099609	0.004432	0.724641	1.505696	25.237457
15721	0	0.463829	9.936558	0.450940	0.004639	0.099365	0.004517	0.730715	1.504721	25.239933
15722	0	0.451685	9.863306	0.400572	0.004516	0.098633	0.004013	0.736991	1.501923	25.235192
15723	0	0.476474	9.838889	0.383478	0.004761	0.098389	0.003845	0.746852	1.495865	25.232478
15724	0	0.477048	9.796161	0.375568	0.004768	0.097961	0.003763	0.753425	1.491978	25.235842
15725	0	0.494435	9.783977	0.340547	0.004944	0.097839	0.003418	0.765800	1.489961	25.233758
15726	0	0.475830	9.747368	0.374762	0.004761	0.097473	0.003758	0.776250	1.491412	25.230518
15727	0	0.452134	9.686289	0.334779	0.004517	0.096863	0.003357	0.784845	1.484400	25.236991
15728	0	0.434439	9.661889	0.338928	0.004342	0.096619	0.003399	0.794012	1.480243	25.236756
15729	0	0.433452	9.619161	0.304379	0.004333	0.096191	0.003052	0.801303	1.477616	25.238759
15730	0	0.427652	9.576444	0.320757	0.004274	0.095764	0.003219	0.812351	1.473638	25.244593
15731	0	0.445895	9.564220	0.304322	0.004456	0.095642	0.003052	0.820350	1.468159	25.242504
15732	0	0.482739	9.521536	0.344779	0.004827	0.095215	0.003462	0.835047	1.466878	25.250060
15733	0	0.488160	9.515408	0.316749	0.004883	0.095154	0.003174	0.840534	1.466936	25.254708
15734	0	0.494224	9.484874	0.223776	0.004941	0.094849	0.002245	0.847081	1.464071	25.261679
15735	0	0.463565	9.466593	0.310505	0.004639	0.094666	0.003113	0.854304	1.466329	25.273274
15736	0	0.426525	9.454362	0.315349	0.004266	0.094543	0.003158	0.857129	1.465577	25.278946
15737	0	0.432985	9.466595	0.298247	0.004333	0.094666	0.002991	0.864948	1.468588	25.285381
15738	0	0.438170	9.448280	0.278569	0.004387	0.094482	0.002790	0.868574	1.473508	25.288195
15739	0	0.390431	9.454386	0.285802	0.003906	0.094543	0.002869	0.879295	1.474474	25.296869
15740	0	0.444694	9.460492	0.247113	0.004451	0.094604	0.002481	0.888525	1.477802	25.310768
15741	0	0.451579	9.484887	0.261743	0.004517	0.094849	0.002625	0.894946	1.477414	25.314571
15742	0	0.481316	9.515435	0.303106	0.004820	0.095154	0.003037	0.900548	1.484098	25.316847
15743	0	0.469308	9.515446	0.328659	0.004700	0.095154	0.003296	0.909645	1.490667	25.322954
15744	0	0.474425	9.546024	0.296695	0.004747	0.095460	0.002972	0.913197	1.493046	25.327851
15745	0	0.470079	9.594735	0.292532	0.004700	0.095947	0.002930	0.916273	1.490354	25.329548
15746	0	0.415201	9.588630	0.340693	0.004152	0.095886	0.003408	0.915939	1.489291	25.337968
15747	0	0.414794	9.643564	0.329620	0.004150	0.096436	0.003296	0.913460	1.490812	25.345981
15748	0	0.401718	9.661900	0.317001	0.004023	0.096619	0.003174	0.915860	1.495865	25.359424
15749	0	0.426680	9.692422	0.329161	0.004272	0.096924	0.003296	0.918815	1.501172	25.365710
15750	0	0.443509	9.759570	0.371064	0.004443	0.097595	0.003714	0.920211	1.509244	25.370345
15751	0	0.481652	9.783998	0.395837	0.004822	0.097839	0.003967	0.928524	1.514006	25.377537
15752	0	0.480810	9.820682	0.394434	0.004810	0.098207	0.003949	0.932068	1.515183	25.389879
15753	0	0.493727	9.857252	0.395699	0.004944	0.098572	0.003967	0.941946	1.521401	25.402684
15754	0	0.473922	9.875646	0.400169	0.004747	0.098756	0.004007	0.946407	1.529450	25.408226
15755	0	0.475888	9.942652	0.384109	0.004761	0.099426	0.003845	0.949082	1.530156	25.424873
15756	0	0.450613	9.954871	0.438350	0.004512	0.099548	0.004386	0.949802	1.535254	25.431715
15757	0	0.438964	9.960977	0.426824	0.004395	0.099609	0.004272	0.952531	1.539413	25.446181
15758	0	0.437892	9.985392	0.389310	0.004384	0.099854	0.003898	0.955634	1.543883	25.456364
15759	0	0.475831	10.015911	0.389839	0.004761	0.100159	0.003906	0.962484	1.545255	25.464533
15760	0	0.499463	10.046447	0.375801	0.004999	0.100464	0.003768	0.971737	1.549008	25.477455
15761	0	0.506644	10.046411	0.347131	0.005066	0.100464	0.003479	0.978408	1.547014	25.496081
15762	0	0.518318	10.076958	0.412712	0.005188	0.100769	0.004134	0.984326	1.551049	25.507557
15763	0	0.494410	10.095247	0.469253	0.004944	0.100952	0.004700	0.990316	1.549325	25.515984
15764	0	0.469906	10.076926	0.419165	0.004700	0.100769	0.004196	0.993296	1.548634	25.526467
15765	0	0.463044	10.064736	0.439433	0.004639	0.100647	0.004395	0.991387	1.556573	25.532905
15766	0	0.449455	10.070844	0.475524	0.004499	0.100708	0.004760	0.994396	1.560647	25.544928
15767	0	0.457833	10.058606	0.378005	0.004578	0.100586	0.003784	0.996900	1.558466	25.555622
15768	0	0.475905	10.015908	0.425764	0.004762	0.100159	0.004264	1.001825	1.560117	25.561103
15769	0	0.457639	10.003709	0.420161	0.004578	0.100037	0.004211	1.010871	1.560124	25.567452
15770	0	0.500175	9.973162	0.388198	0.005002	0.099731	0.003886	1.013583	1.559014	25.578000
15771	0	0.512569	9.954869	0.402127	0.005127	0.099548	0.004028	1.019528	1.559048	25.585601
15772	0	0.481832	9.942647	0.339872	0.004819	0.099426	0.003404	1.023041	1.558339	25.593734
15773	0	0.463807	9.881619	0.371655	0.004639	0.098816	0.003723	1.028441	1.557668	25.594021
15774	0	0.451498	9.869398	0.352264	0.004515	0.098694	0.003527	1.030921	1.555947	25.599606
15775	0	0.439425	9.814477	0.310555	0.004395	0.098145	0.003113	1.037141	1.554884	25.602988
15776	0	0.451148	9.777877	0.278346	0.004516	0.097778	0.002792	1.045365	1.558368	25.604681
15777	0	0.457756	9.753440	0.304480	0.004578	0.097534	0.003052	1.051348	1.557062	25.611326
15778	0	0.475459	9.704636	0.303100	0.004760	0.097046	0.003037	1.056782	1.561804	25.612220
15779	0	0.469930	9.674097	0.298340	0.004700	0.096741	0.002991	1.063261	1.560890	25.617320
15780	0	0.475766	9.625278	0.296791	0.004760	0.096252	0.002975	1.070028	1.562023	25.617595
15781	0	0.469509	9.600857	0.347771	0.004700	0.096008	0.003479	1.069330	1.566169	25.621327
15782	0	0.438569	9.600840	0.280019	0.004385	0.096008	0.002805	1.072569	1.563943	25.619456
15783	0	0.439268	9.564242	0.292170	0.004395	0.095642	0.002930	1.079951	1.564759	25.623964
15784	0	0.408384	9.545922	0.235767	0.004086	0.095459	0.002364	1.085526	1.565374	25.624311
15785	0	0.414684	9.509294	0.256299	0.004150	0.095093	0.002563	1.083922	1.568255	25.624265
15786	0	0.432578	9.515389	0.182487	0.004326	0.095154	0.001829	1.086895	1.566965	25.625171
15787	0	0.463916	9.503176	0.243971	0.004639	0.095032	0.002441	1.086707	1.564957	25.623486
15788	0	0.439125	9.466487	0.280035	0.004395	0.094665	0.002804	1.088678	1.568685	25.620604
15789	0	0.451208	9.497090	0.256424	0.004517	0.094971	0.002563	1.085545	1.572728	25.614505
15790	0	0.450488	9.484884	0.256049	0.004507	0.094849	0.002564	1.088119	1.573961	25.614062
15791	0	0.415090	9.484862	0.329571	0.004150	0.094849	0.003296	1.086167	1.571980	25.607965
15792	0	0.415034	9.496985	0.304896	0.004151	0.094970	0.003051	1.086217	1.571807	25.607229
15793	0	0.426911	9.515388	0.293235	0.004272	0.095154	0.002930	1.080885	1.574464	25.611141
15794	0	0.420135	9.527603	0.262780	0.004204	0.095276	0.002629	1.080483	1.575998	25.607631
15795	0	0.445527	9.564212	0.262394	0.004456	0.095642	0.002625	1.079000	1.574964	25.607979
15796	0	0.426789	9.594732	0.287129	0.004272	0.095947	0.002868	1.072568	1.577906	25.608518
15797	0	0.469580	9.625256	0.250513	0.004700	0.096252	0.002502	1.067176	1.581153	25.607668
15798	0	0.456037	9.649685	0.287815	0.004569	0.096497	0.002873	1.059406	1.590077	25.603647
15799	0	0.457298	9.704600	0.317731	0.004578	0.097046	0.003174	1.053133	1.594209	25.599530
15800	0	0.438163	9.710705	0.324251	0.004385	0.097107	0.003242	1.049863	1.596805	25.603413
15801	0	0.414906	9.741207	0.348179	0.004150	0.097412	0.003479	1.044431	1.597022	25.603012
15802	0	0.451254	9.771625	0.367050	0.004514	0.097716	0.003667	1.037961	1.597127	25.594546
15803	0	0.481716	9.851094	0.396809	0.004822	0.098511	0.003967	1.034826	1.601184	25.588959
15804	0	0.468559	9.844978	0.366690	0.004690	0.098450	0.003663	1.028148	1.605191	25.581094
15805	0	0.469782	9.851085	0.384477	0.004700	0.098511	0.003845	1.026427	1.606088	25.575614
15806	0	0.451139	9.905973	0.379230	0.004512	0.099060	0.003783	1.013717	1.605296	25.571471
15807	0	0.482030	9.960927	0.397171	0.004822	0.099609	0.003967	1.006358	1.605717	25.565515
15808	0	0.475436	9.960834	0.392006	0.004757	0.099608	0.003915	0.998084	1.607392	25.555683
15809	0	0.476574	9.991416	0.354442	0.004761	0.099915	0.003540	0.990773	1.600322	25.548336
15810	0	0.427624	10.003566	0.434803	0.004282	0.100036	0.004342	0.981777	1.605640	25.542236
15811	0	0.433428	10.034166	0.409199	0.004333	0.100342	0.004089	0.976548	1.603462	25.539075
15812	0	0.470209	10.070682	0.415927	0.004701	0.100707	0.004155	0.969650	1.600529	25.532117
15813	0	0.469497	10.058587	0.397466	0.004700	0.100586	0.003967	0.959029	1.604602	25.533308
15814	0	0.481490	10.052355	0.404937	0.004812	0.100524	0.004043	0.949050	1.600290	25.525086
15815	0	0.506396	10.064695	0.439720	0.005066	0.100647	0.004395	0.943734	1.601230	25.520546
15816	0	0.499736	10.064602	0.397546	0.005000	0.100646	0.003972	0.937551	1.603051	25.513536
15817	0	0.488475	10.058588	0.414953	0.004883	0.100586	0.004150	0.936250	1.599534	25.500176
15818	0	0.446147	10.040165	0.366282	0.004458	0.100402	0.003660	0.931010	1.594710	25.491361
15819	0	0.458114	10.009737	0.397058	0.004578	0.100098	0.003967	0.924957	1.589395	25.482367
15820	0	0.457966	9.973053	0.367251	0.004584	0.099730	0.003668	0.917350	1.593387	25.479840
15821	0	0.463714	9.997551	0.427587	0.004639	0.099976	0.004272	0.911185	1.593853	25.473719
15822	0	0.445515	9.954701	0.355298	0.004452	0.099547	0.003547	0.901705	1.588589	25.459682
15823	0	0.470125	9.899885	0.317700	0.004700	0.098999	0.003174	0.895729	1.585391	25.448351
15824	0	0.482728	9.887581	0.391356	0.004825	0.098876	0.003912	0.891569	1.581020	25.437243
15825	0	0.464170	9.844940	0.372754	0.004639	0.098450	0.003723	0.884173	1.576163	25.428935
15826	0	0.451857	9.832678	0.397777	0.004522	0.098327	0.003976	0.879689	1.579226	25.420998
15827	0	0.469958	9.814454	0.347891	0.004700	0.098145	0.003479	0.877445	1.578002	25.401751
15828	0	0.421056	9.722789	0.342136	0.004210	0.097228	0.003417	0.870086	1.576519	25.389920
15829	0	0.427462	9.728979	0.311757	0.004272	0.097290	0.003113	0.862227	1.572565	25.381691
15830	0	0.421900	9.673955	0.355002	0.004215	0.096740	0.003549	0.858324	1.566757	25.366151
15831	0	0.445405	9.661876	0.305055	0.004456	0.096619	0.003052	0.857511	1.567134	25.356142
15832	0	0.433606	9.619107	0.329448	0.004330	0.096191	0.003293	0.853520	1.558142	25.338516
15833	0	0.445883	9.606910	0.293248	0.004456	0.096069	0.002930	0.847932	1.552813	25.327052
15834	0	0.464784	9.576297	0.311975	0.004644	0.095763	0.003118	0.842952	1.547253	25.306020
15835	0	0.427687	9.539757	0.324015	0.004272	0.095398	0.003235	0.834368	1.540567	25.290778
15836	0	0.446695	9.527476	0.257432	0.004464	0.095275	0.002573	0.830539	1.535689	25.276941
15837	0	0.445594	9.490955	0.281101	0.004456	0.094910	0.002808	0.824189	1.533777	25.268853
15838	0	0.451716	9.509176	0.281451	0.004517	0.095092	0.002813	0.820542	1.531661	25.261805
15839	0	0.427096	9.484866	0.219884	0.004272	0.094849	0.002197	0.816442	1.531895	25.247542
15840	0	0.457388	9.515274	0.281442	0.004574	0.095153	0.002810	0.809451	1.530337	25.227104
15841	0	0.457726	9.490969	0.238007	0.004578	0.094910	0.002380	0.807569	1.529237	25.209750
15842	0	0.445273	9.472565	0.262542	0.004455	0.094726	0.002624	0.803122	1.530037	25.201668
15843	0	0.475921	9.490965	0.262799	0.004761	0.094910	0.002625	0.796708	1.530407	25.189304
15844	0	0.451058	9.521374	0.330984	0.004513	0.095214	0.003303	0.785793	1.531675	25.179596
15845	0	0.439373	9.545900	0.293035	0.004395	0.095459	0.002930	0.782837	1.531201	25.172849
15846	0	0.408496	9.545793	0.336374	0.004087	0.095458	0.003358	0.773699	1.532792	25.156912
15847	0	0.402831	9.570303	0.348151	0.004028	0.095703	0.003479	0.768585	1.531431	25.144881
15848	0	0.445157	9.606830	0.300253	0.004455	0.096068	0.002995	0.758053	1.533638	25.135855
15849	0	0.439227	9.625227	0.324289	0.004395	0.096252	0.003235	0.746364	1.534935	25.124250
15850	0	0.457196	9.692279	0.380278	0.004573	0.096923	0.003799	0.740273	1.534656	25.116213
15851	0	0.475858	9.698479	0.439850	0.004761	0.096985	0.004395	0.733399	1.535930	25.107303
15852	0	0.481731	9.710583	0.403909	0.004817	0.097106	0.004036	0.727487	1.534258	25.103675
[truncated: 501 more rows]
