# Supplementary material for: Properties of traditional bamboo carrying poles have implications for user interactions
Source: PLoS One. 2018 May 10;13(5):e0196208. doi: 10.1371/journal.pone.0196208 (PMC5945030; doi:10.1371/journal.pone.0196208)
Supplement: S1 Text — (ZIP) [file pone.0196208.s005.zip › ResTest_PoleD_L7Load1.txt]

// Start Time: Unknown
// Update Rate: 100.0Hz
// Filter Profile: human (34.3)
// Firmware Version: 2.1.4
PacketCounter	SampleTimeFine	Acc_X	Acc_Y	Acc_Z	VelInc_X	VelInc_Y	VelInc_Z	Roll	Pitch	Yaw	Latitude	Longitude	Altitude	Vel_X	Vel_Y	Vel_Z
20814	0	1.514199	9.789764	-1.246301	0.015130	0.097900	-0.012456	4.375857	-7.602520	25.356863
20815	0	-0.101678	9.790030	-0.738930	-0.001038	0.097900	-0.007385	4.382210	-7.626322	25.347012
20816	0	-2.112200	9.779021	-0.195800	-0.021137	0.097787	-0.001959	4.382670	-7.643715	25.340277
20817	0	-2.484481	10.058508	-0.042462	-0.024841	0.100586	-0.000427	4.384449	-7.638282	25.329039
20818	0	-1.137584	10.003424	-0.389818	-0.011361	0.100036	-0.003904	4.378797	-7.620993	25.324481
20819	0	0.462985	9.918213	-1.025792	0.004639	0.099182	-0.010254	4.383831	-7.610755	25.320191
20820	0	1.407665	9.851232	-1.349832	0.014081	0.098512	-0.013498	4.383931	-7.605868	25.305916
20821	0	1.300287	9.808291	-1.251434	0.013000	0.098083	-0.012512	4.386583	-7.608634	25.299930
20822	0	-0.028727	9.771657	-0.842439	-0.000300	0.097716	-0.008427	4.386391	-7.623341	25.283804
20823	0	-1.793548	9.735286	-0.219045	-0.017944	0.097351	-0.002197	4.386040	-7.631373	25.260125
20824	0	-2.104447	10.016136	-0.016728	-0.021039	0.100163	-0.000169	4.389256	-7.623423	25.246950
20825	0	-1.014567	9.966931	-0.230614	-0.010132	0.099670	-0.002319	4.375701	-7.606859	25.241337
20826	0	0.356269	9.607270	-0.925296	0.003572	0.096072	-0.009254	4.374989	-7.594953	25.231706
20827	0	1.165734	9.600849	-1.257212	0.011658	0.096008	-0.012573	4.373756	-7.594514	25.228292
20828	0	1.141241	9.661850	-1.147420	0.011413	0.096619	-0.011473	4.376093	-7.594120	25.212114
20829	0	-0.108714	9.320116	-0.866332	-0.001099	0.093201	-0.008667	4.373911	-7.607697	25.197517
20830	0	-1.583835	9.210768	-0.413063	-0.015846	0.092106	-0.004141	4.368486	-7.615650	25.174089
20831	0	-2.142020	9.033297	-0.108296	-0.021423	0.090332	-0.001099	4.361255	-7.615894	25.141024
20832	0	-1.787656	8.600048	-0.177551	-0.017879	0.085999	-0.001803	4.339183	-7.614085	25.098466
20833	0	-1.104412	8.264312	-0.271382	-0.011047	0.082642	-0.002747	4.307916	-7.613963	25.048000
20834	0	-0.309432	7.849466	-0.259912	-0.003107	0.078493	-0.002630	4.273395	-7.627373	24.990097
20835	0	0.380773	7.714828	-0.333395	0.003784	0.077148	-0.003357	4.247289	-7.656314	24.914301
20836	0	0.924461	7.890934	-0.244922	0.009204	0.078914	-0.002462	4.231625	-7.709004	24.842410
20837	0	1.049063	8.074312	-0.383364	0.010437	0.080750	-0.003845	4.217775	-7.780996	24.786761
20838	0	0.881121	7.792701	-0.467087	0.008769	0.077931	-0.004677	4.210840	-7.841506	24.763121
20839	0	1.260564	7.903484	-0.732997	0.012573	0.079041	-0.007324	4.219993	-7.888612	24.773981
20840	0	1.291487	7.328312	-0.856509	0.012877	0.073291	-0.008555	4.236665	-7.946909	24.801564
20841	0	0.394873	7.342107	-0.649184	0.003906	0.073425	-0.006470	4.266091	-8.014817	24.852497
20842	0	-1.049667	7.771021	-0.308379	-0.010534	0.077706	-0.003053	4.296729	-8.074520	24.901079
20843	0	-0.998185	7.837073	-0.328253	-0.010010	0.078369	-0.003235	4.353687	-8.118928	24.943631
20844	0	-1.955915	8.350980	-0.420017	-0.019594	0.083505	-0.004138	4.410900	-8.172254	25.011930
20845	0	-0.083133	8.306504	-0.501146	-0.000854	0.083069	-0.004944	4.494235	-8.208052	25.069286
20846	0	-0.193412	9.044424	-0.485974	-0.001965	0.090447	-0.004787	4.574865	-8.251074	25.128205
20847	0	1.578662	9.025707	-0.898207	0.015747	0.090271	-0.008911	4.666220	-8.303208	25.194868
20848	0	0.829165	9.677798	-0.590093	0.008258	0.096785	-0.005839	4.735198	-8.346929	25.247601
20849	0	0.853306	9.801445	-0.555968	0.008484	0.098022	-0.005493	4.808578	-8.409077	25.308546
20850	0	-0.077359	10.277692	-0.368253	-0.000815	0.102778	-0.003631	4.858865	-8.459998	25.351609
20851	0	-1.266122	10.650727	-0.447008	-0.012695	0.106506	-0.004395	4.922804	-8.502219	25.411107
20852	0	-1.064526	10.888737	-0.489745	-0.010673	0.108887	-0.004852	4.957717	-8.535165	25.457794
20853	0	-1.309761	11.181387	-1.067747	-0.013123	0.111816	-0.010620	5.005619	-8.562141	25.495141
20854	0	-0.156271	11.490394	-1.768930	-0.001593	0.114913	-0.017628	5.058714	-8.591008	25.540529
20855	0	-0.112820	11.577497	-1.812422	-0.001160	0.115784	-0.018066	5.109121	-8.621192	25.578293
20856	0	-0.173837	11.710279	-1.533042	-0.001770	0.117112	-0.015255	5.177170	-8.652209	25.609442
20857	0	0.020168	12.035599	-1.213772	0.000183	0.120361	-0.012085	5.223549	-8.670652	25.632179
20858	0	0.034846	12.284883	-1.156858	0.000342	0.122853	-0.011521	5.262634	-8.677624	25.662339
20859	0	-0.231715	12.383816	-1.046327	-0.002319	0.123840	-0.010437	5.284250	-8.680330	25.676918
20860	0	-0.171102	12.487259	-1.104531	-0.001705	0.124873	-0.011040	5.286461	-8.675671	25.693530
20861	0	-0.073696	12.542812	-1.195345	-0.000732	0.125427	-0.011963	5.274042	-8.672370	25.715124
20862	0	0.059697	12.579712	-1.375899	0.000601	0.125795	-0.013775	5.257987	-8.669014	25.725351
20863	0	0.383882	12.622235	-1.536898	0.003845	0.126221	-0.015381	5.245667	-8.663276	25.736624
20864	0	0.028866	12.610479	-1.679813	0.000292	0.126101	-0.016823	5.221139	-8.660315	25.749821
20865	0	-0.361073	12.561254	-1.707172	-0.003601	0.125610	-0.017090	5.203861	-8.651393	25.754459
20866	0	-0.448725	12.506651	-1.525970	-0.004476	0.125064	-0.015285	5.181026	-8.640566	25.755205
20867	0	-0.514253	12.341536	-1.529627	-0.005127	0.123413	-0.015320	5.158922	-8.625987	25.757379
20868	0	-0.402019	12.158917	-1.359010	-0.003999	0.121586	-0.013626	5.126970	-8.605371	25.748791
20869	0	0.058214	11.993809	-1.235268	0.000610	0.119934	-0.012390	5.092519	-8.577975	25.740772
20870	0	0.175070	11.707888	-1.171406	0.001776	0.117073	-0.011768	5.041041	-8.552858	25.729902
20871	0	0.089007	11.542207	-1.094020	0.000916	0.115417	-0.010986	4.996892	-8.526931	25.719738
20872	0	-0.197659	11.237555	-0.826945	-0.001942	0.112371	-0.008333	4.935861	-8.489744	25.698596
20873	0	-0.607192	10.937798	-0.657679	-0.006042	0.109375	-0.006653	4.861459	-8.456853	25.675434
20874	0	-0.631742	10.633173	-0.648875	-0.006284	0.106329	-0.006566	4.785220	-8.418034	25.645241
20875	0	-0.589157	10.296943	-0.620505	-0.005859	0.102966	-0.006287	4.701910	-8.379501	25.612255
20876	0	-0.333365	9.968432	-0.758478	-0.003299	0.099680	-0.007657	4.625607	-8.337250	25.578823
20877	0	-0.247640	9.686678	-0.651993	-0.002441	0.096863	-0.006592	4.548175	-8.293060	25.538557
20878	0	0.019757	9.291403	-0.840416	0.000236	0.092908	-0.008471	4.471959	-8.244639	25.502434
20879	0	0.160841	9.021567	-0.658493	0.001648	0.090210	-0.006653	4.390896	-8.192139	25.465730
20880	0	0.196644	8.760041	-0.573272	0.001998	0.087596	-0.005790	4.321254	-8.148384	25.428592
20881	0	-0.058057	8.410886	-0.378758	-0.000549	0.084106	-0.003845	4.249193	-8.102315	25.389646
20882	0	-0.259292	8.130261	-0.356870	-0.002563	0.081302	-0.003611	4.196421	-8.057807	25.356110
20883	0	-0.161660	8.001718	-0.117563	-0.001587	0.080017	-0.001221	4.137753	-8.011211	25.323107
20884	0	-0.148253	7.702510	-0.018378	-0.001461	0.077025	-0.000219	4.089556	-7.975494	25.295872
20885	0	-0.008406	7.605046	-0.155440	-0.000061	0.076050	-0.001587	4.044628	-7.937664	25.268214
20886	0	-0.037045	7.415916	-0.143303	-0.000351	0.074159	-0.001463	4.001197	-7.905249	25.249399
20887	0	-0.025998	7.299856	-0.162285	-0.000244	0.072998	-0.001648	3.964071	-7.878459	25.234095
20888	0	-0.040739	7.196091	-0.126549	-0.000398	0.071960	-0.001294	3.919566	-7.861773	25.225611
20889	0	0.060578	7.067991	-0.339397	0.000610	0.070679	-0.003418	3.880421	-7.853975	25.225126
20890	0	-0.031736	7.062181	-0.469382	-0.000315	0.070621	-0.004713	3.847834	-7.849613	25.231881
20891	0	-0.103313	6.933702	-0.462350	-0.001038	0.069336	-0.004639	3.819555	-7.857411	25.248794
20892	0	-0.193984	6.866700	-0.441973	-0.001945	0.068666	-0.004426	3.805399	-7.865759	25.268182
20893	0	-0.218427	6.988550	-0.311650	-0.002197	0.069885	-0.003113	3.806620	-7.888374	25.291494
20894	0	-0.271159	7.055667	-0.221631	-0.002721	0.070557	-0.002206	3.817274	-7.905586	25.321127
20895	0	-0.218399	7.141082	-0.319006	-0.002197	0.071411	-0.003174	3.836492	-7.928948	25.355123
20896	0	-0.007628	7.348383	-0.255249	-0.000095	0.073484	-0.002535	3.858018	-7.961239	25.390621
20897	0	0.160792	7.513362	-0.075370	0.001587	0.075134	-0.000732	3.882921	-7.998696	25.444342
20898	0	0.189767	7.720545	-0.202040	0.001875	0.077207	-0.001997	3.910598	-8.036743	25.497220
20899	0	0.241128	7.916085	-0.289117	0.002380	0.079163	-0.002869	3.935293	-8.085958	25.557292
20900	0	0.113547	8.190497	-0.269994	0.001101	0.081906	-0.002673	3.963875	-8.139496	25.617449
20901	0	-0.063453	8.416683	-0.247361	-0.000671	0.084167	-0.002441	3.996068	-8.195284	25.685439
20902	0	-0.324338	8.666827	-0.462540	-0.003279	0.086669	-0.004587	4.033954	-8.245556	25.746145
20903	0	-0.356368	8.923202	-0.566094	-0.003601	0.089233	-0.005615	4.079156	-8.296654	25.809486
20904	0	-0.434365	9.209605	-0.661861	-0.004378	0.092098	-0.006565	4.132211	-8.342234	25.872616
20905	0	-0.204081	9.624866	-0.695982	-0.002075	0.096252	-0.006897	4.195182	-8.385635	25.934665
20906	0	-0.032144	9.904486	-0.787926	-0.000357	0.099050	-0.007818	4.254331	-8.428630	26.001831
20907	0	-0.154651	10.210804	-0.738541	-0.001587	0.102112	-0.007324	4.312587	-8.476177	26.057561
20908	0	-0.360121	10.533637	-0.776500	-0.003640	0.105340	-0.007697	4.375931	-8.520466	26.108272
20909	0	-0.411678	10.748006	-0.799059	-0.004150	0.107483	-0.007935	4.427371	-8.557562	26.147517
20910	0	-0.289426	11.119501	-0.847076	-0.002922	0.111198	-0.008416	4.474975	-8.587643	26.191889
20911	0	-0.289638	11.376673	-0.883633	-0.002930	0.113770	-0.008789	4.516484	-8.621883	26.222920
20912	0	-0.337676	11.534702	-0.984517	-0.003411	0.115350	-0.009801	4.553813	-8.656704	26.255684
20913	0	-0.284498	11.828263	-1.194226	-0.002869	0.118286	-0.011902	4.587526	-8.679515	26.281635
20914	0	-0.261444	11.949627	-1.250517	-0.002638	0.119499	-0.012472	4.615708	-8.701473	26.301474
20915	0	-0.120713	12.115125	-1.352172	-0.001221	0.121155	-0.013489	4.644354	-8.713641	26.314377
20916	0	0.040506	12.260832	-1.371018	0.000393	0.122612	-0.013678	4.672703	-8.724275	26.326998
20917	0	-0.004720	12.365458	-1.339123	-0.000061	0.123657	-0.013367	4.694427	-8.736225	26.334641
20918	0	-0.094027	12.407712	-1.331005	-0.000949	0.124079	-0.013294	4.709447	-8.743127	26.331362
20919	0	-0.073477	12.457293	-1.196096	-0.000732	0.124573	-0.011963	4.708115	-8.739850	26.329269
20920	0	-0.055517	12.530606	-1.237729	-0.000554	0.125305	-0.012386	4.701951	-8.737398	26.317254
20921	0	-0.183892	12.463469	-1.231887	-0.001831	0.124634	-0.012329	4.695065	-8.728656	26.303251
20922	0	-0.221934	12.408770	-1.271316	-0.002213	0.124085	-0.012736	4.677719	-8.721507	26.283847
20923	0	-0.251799	12.304945	-1.376816	-0.002502	0.123047	-0.013794	4.657050	-8.705615	26.267218
20924	0	-0.260975	12.171128	-1.396378	-0.002595	0.121709	-0.013988	4.639810	-8.690140	26.241378
20925	0	-0.276842	11.981556	-1.296317	-0.002747	0.119812	-0.013000	4.609623	-8.667499	26.213516
20926	0	-0.287148	11.811171	-1.191615	-0.002851	0.118109	-0.011950	4.583529	-8.644915	26.175130
20927	0	-0.319082	11.560318	-1.040310	-0.003174	0.115601	-0.010437	4.558548	-8.625086	26.130045
20928	0	-0.280721	11.353358	-0.995853	-0.002780	0.113530	-0.010005	4.521505	-8.594231	26.079850
20929	0	-0.301388	11.072166	-0.897776	-0.002991	0.110718	-0.009033	4.473901	-8.566583	26.029258
20930	0	-0.227128	10.791917	-0.740498	-0.002242	0.107916	-0.007462	4.424704	-8.530826	25.971197
20931	0	-0.228800	10.534974	-0.702495	-0.002258	0.105347	-0.007080	4.376225	-8.493467	25.909272
20932	0	-0.235277	10.218066	-0.630025	-0.002316	0.102178	-0.006363	4.317828	-8.446235	25.844501
20933	0	-0.136998	9.857472	-0.574178	-0.001343	0.098572	-0.005798	4.265268	-8.408213	25.769932
20934	0	-0.082132	9.601690	-0.569759	-0.000786	0.096014	-0.005751	4.213617	-8.359970	25.702480
20935	0	-0.137129	9.302011	-0.519671	-0.001343	0.093018	-0.005249	4.161438	-8.318659	25.632459
20936	0	-0.125081	9.003525	-0.583312	-0.001217	0.090033	-0.005881	4.110791	-8.270470	25.571871
20937	0	-0.027678	8.813632	-0.349885	-0.000244	0.088135	-0.003540	4.069065	-8.220463	25.497737
20938	0	-0.100775	8.471888	-0.268220	-0.000978	0.084718	-0.002728	4.016344	-8.172711	25.439345
20939	0	-0.124641	8.252055	-0.295190	-0.001221	0.082520	-0.002991	3.973613	-8.129891	25.374322
20940	0	-0.068925	8.124069	-0.300479	-0.000662	0.081240	-0.003037	3.936818	-8.084872	25.316559
20941	0	0.040785	7.879723	-0.192300	0.000427	0.078796	-0.001953	3.901822	-8.049330	25.255830
20942	0	-0.005428	7.641880	-0.297082	-0.000039	0.076418	-0.002994	3.875569	-8.020766	25.204816
20943	0	-0.154020	7.562310	-0.352231	-0.001526	0.075623	-0.003540	3.857394	-7.993756	25.153635
20944	0	-0.260450	7.434086	-0.226766	-0.002591	0.074341	-0.002284	3.839954	-7.967693	25.110530
20945	0	-0.287516	7.348643	-0.206256	-0.002869	0.073486	-0.002075	3.826389	-7.952789	25.077755
20946	0	-0.154545	7.275408	-0.283746	-0.001540	0.072754	-0.002845	3.819645	-7.940379	25.047680
20947	0	-0.110178	7.244885	-0.298661	-0.001099	0.072449	-0.002991	3.816886	-7.931721	25.024425
20948	0	-0.055264	7.189951	-0.353100	-0.000556	0.071899	-0.003532	3.817895	-7.933668	24.999798
20949	0	-0.005638	7.196023	-0.293517	-0.000061	0.071960	-0.002930	3.827927	-7.938323	24.988463
20950	0	0.050337	7.226434	-0.300911	0.000497	0.072265	-0.003002	3.840300	-7.945790	24.972903
20951	0	0.074465	7.336366	-0.269845	0.000732	0.073364	-0.002686	3.860665	-7.962555	24.967293
20952	0	-0.002103	7.421618	-0.291241	-0.000037	0.074217	-0.002895	3.886132	-7.985715	24.967466
20953	0	-0.059366	7.574395	-0.252706	-0.000610	0.075745	-0.002502	3.921351	-8.009729	24.977760
20954	0	0.005647	7.738860	-0.325094	0.000033	0.077390	-0.003224	3.958067	-8.042902	24.993828
20955	0	-0.010325	7.897803	-0.333148	-0.000122	0.078979	-0.003296	4.005146	-8.070060	25.019178
20956	0	0.006293	8.147652	-0.376995	0.000038	0.081478	-0.003736	4.048770	-8.104769	25.045235
20957	0	-0.002947	8.349445	-0.345843	-0.000061	0.083496	-0.003418	4.098880	-8.148369	25.075792
20958	0	-0.045538	8.617573	-0.415938	-0.000484	0.086178	-0.004112	4.156041	-8.187050	25.104895
20959	0	-0.100626	8.862029	-0.542244	-0.001038	0.088623	-0.005371	4.216347	-8.227286	25.142673
20960	0	-0.234632	9.093507	-0.535223	-0.002378	0.090938	-0.005295	4.281136	-8.266717	25.181227
20961	0	-0.271502	9.417506	-0.494251	-0.002747	0.094177	-0.004883	4.347234	-8.305041	25.212672
20962	0	-0.331633	9.691381	-0.678156	-0.003352	0.096917	-0.006716	4.418618	-8.346650	25.242184
20963	0	-0.295649	9.942218	-0.751437	-0.002991	0.099426	-0.007446	4.489679	-8.385460	25.276944
20964	0	-0.307225	10.246577	-0.764986	-0.003104	0.102469	-0.007587	4.552196	-8.420542	25.311461
20965	0	-0.429638	10.522093	-0.824548	-0.004333	0.105225	-0.008179	4.619463	-8.459577	25.335480
20966	0	-0.361718	10.746919	-0.898817	-0.003648	0.107473	-0.008925	4.682042	-8.490477	25.355479
20967	0	-0.259947	11.028567	-0.873614	-0.002625	0.110291	-0.008667	4.748536	-8.515153	25.383042
20968	0	-0.235999	11.222790	-0.972022	-0.002391	0.112232	-0.009663	4.803952	-8.544609	25.400678
20969	0	-0.138579	11.467947	-1.128965	-0.001404	0.114685	-0.011230	4.860636	-8.560224	25.413970
20970	0	-0.012748	11.662256	-1.121136	-0.000147	0.116627	-0.011168	4.901666	-8.576766	25.423572
20971	0	-0.090118	11.815951	-1.188728	-0.000916	0.118164	-0.011841	4.945337	-8.587968	25.431684
20972	0	-0.471431	11.773099	-0.653482	-0.004733	0.117732	-0.006502	4.973107	-8.604583	25.448092
20973	0	-0.152198	12.469019	-1.499258	-0.001526	0.124695	-0.014954	5.008498	-8.605225	25.450403
20974	0	0.012945	12.107581	-2.018441	0.000129	0.121080	-0.020157	5.043267	-8.604520	25.396623
20975	0	-0.787310	13.000020	-1.566413	-0.007874	0.130005	-0.015625	5.086948	-8.601093	25.356631
20976	0	0.183072	11.315649	-0.330920	0.001840	0.113156	-0.003310	5.088555	-8.586351	25.338802
20977	0	1.201748	12.176530	-0.538175	0.012024	0.121765	-0.005371	5.098039	-8.576411	25.332920
20978	0	-0.195747	12.255925	-1.671219	-0.001968	0.122555	-0.016744	5.069522	-8.583240	25.326198
20979	0	-1.275634	11.273007	-1.289475	-0.012756	0.112732	-0.012878	5.080678	-8.580379	25.347220
20980	0	-0.264842	12.872183	-1.910526	-0.002624	0.128717	-0.019138	5.052303	-8.555172	25.341272
20981	0	-1.117934	11.224242	-0.738900	-0.011169	0.112244	-0.007385	5.062229	-8.539741	25.321047
20982	0	-0.109516	11.962613	-1.338513	-0.001061	0.119627	-0.013380	5.068569	-8.503764	25.313631
20983	0	1.041707	11.102998	-1.075017	0.010437	0.111023	-0.010803	5.015900	-8.477867	25.274833
20984	0	0.030858	11.500268	-1.215074	0.000323	0.115003	-0.012151	5.019486	-8.458764	25.251659
20985	0	-0.765001	11.053629	-0.783065	-0.007629	0.110535	-0.007874	4.982156	-8.431446	25.221265
20986	0	-0.580311	10.766835	-0.531247	-0.005776	0.107668	-0.005350	4.949720	-8.395823	25.185786
20987	0	-0.386832	10.626358	-0.588058	-0.003845	0.106262	-0.005920	4.913157	-8.364092	25.151197
20988	0	-0.342914	10.206094	-1.000304	-0.003405	0.102057	-0.010056	4.859560	-8.331324	25.115968
20989	0	-0.344776	10.016099	-0.740154	-0.003418	0.100159	-0.007446	4.817144	-8.290324	25.070891
20990	0	0.265338	9.840236	-0.884328	0.002686	0.098397	-0.008890	4.766554	-8.247246	25.035329
20991	0	0.180351	9.424162	-0.704268	0.001831	0.094238	-0.007080	4.725732	-8.207322	24.994437
20992	0	0.028412	9.223294	-0.715106	0.000312	0.092230	-0.007190	4.681976	-8.166889	24.959792
20993	0	-0.125106	8.984579	-0.588300	-0.001221	0.089844	-0.005920	4.638866	-8.121813	24.929245
20994	0	-0.288878	8.758692	-0.361907	-0.002866	0.087586	-0.003650	4.602704	-8.085058	24.904898
20995	0	-0.246654	8.593797	-0.295657	-0.002441	0.085938	-0.002991	4.561631	-8.044258	24.874678
20996	0	-0.318172	8.319108	-0.252835	-0.003161	0.083191	-0.002559	4.523503	-8.009369	24.850152
20997	0	-0.191182	8.166507	-0.180913	-0.001892	0.081665	-0.001831	4.495640	-7.974659	24.828512
20998	0	-0.072942	8.062910	-0.255551	-0.000711	0.080628	-0.002583	4.458729	-7.942855	24.812557
20999	0	0.016848	7.849178	-0.186966	0.000183	0.078491	-0.001892	4.426564	-7.915514	24.801524
21000	0	0.001828	7.769948	-0.286515	0.000031	0.077699	-0.002886	4.396609	-7.890256	24.789372
21001	0	-0.043625	7.641664	-0.346410	-0.000427	0.076416	-0.003479	4.373961	-7.871462	24.784761
21002	0	-0.149140	7.568390	-0.331671	-0.001483	0.075684	-0.003327	4.357779	-7.853254	24.773813
21003	0	-0.195626	7.556165	-0.371884	-0.001953	0.075562	-0.003723	4.349421	-7.843812	24.776098
21004	0	-0.256933	7.476815	-0.475225	-0.002570	0.074768	-0.004753	4.345377	-7.840582	24.780685
21005	0	-0.212844	7.464592	-0.311989	-0.002136	0.074646	-0.003113	4.352218	-7.848729	24.798249
21006	0	-0.126043	7.494991	-0.258967	-0.001266	0.074950	-0.002578	4.366311	-7.854294	24.813989
21007	0	0.092442	7.598813	-0.270045	0.000916	0.075989	-0.002686	4.384300	-7.864472	24.836914
21008	0	0.161398	7.702361	-0.249180	0.001604	0.077024	-0.002472	4.409227	-7.876203	24.859825
21009	0	0.111328	7.787991	-0.373860	0.001099	0.077881	-0.003723	4.426224	-7.894870	24.889703
21010	0	0.047283	7.977029	-0.237379	0.000456	0.079771	-0.002352	4.449670	-7.918272	24.933786
21011	0	-0.040689	8.105394	-0.307449	-0.000427	0.081055	-0.003052	4.473233	-7.945564	24.976937
21012	0	-0.158402	8.275940	-0.526426	-0.001605	0.082761	-0.005236	4.502122	-7.972534	25.025351
21013	0	-0.235687	8.471566	-0.491392	-0.002380	0.084717	-0.004883	4.533314	-8.002309	25.075695
21014	0	-0.340443	8.636078	-0.522777	-0.003431	0.086362	-0.005192	4.568325	-8.036202	25.133527
21015	0	-0.149954	8.971874	-0.694092	-0.001526	0.089722	-0.006897	4.611996	-8.067376	25.193822
21016	0	-0.089431	9.117396	-0.861781	-0.000922	0.091178	-0.008573	4.657731	-8.098659	25.249059
21017	0	-0.167794	9.380756	-0.761833	-0.001709	0.093811	-0.007568	4.705962	-8.133848	25.315830
21018	0	-0.283540	9.685434	-0.638676	-0.002868	0.096857	-0.006330	4.760367	-8.169776	25.372197
21019	0	-0.320540	9.954552	-0.640665	-0.003235	0.099548	-0.006348	4.815312	-8.201666	25.433655
21020	0	-0.289897	10.173616	-0.707122	-0.002931	0.101739	-0.007018	4.864452	-8.234247	25.484600
21021	0	-0.393548	10.424616	-0.639829	-0.003967	0.104248	-0.006348	4.908545	-8.266575	25.535890
21022	0	-0.327078	10.607191	-0.698593	-0.003292	0.106074	-0.006939	4.948900	-8.286383	25.582937
21023	0	-0.113672	10.870038	-0.950031	-0.001160	0.108704	-0.009460	4.980962	-8.306452	25.631905
21024	0	-0.023462	11.003406	-1.098255	-0.000258	0.110038	-0.010944	5.011810	-8.326329	25.677478
21025	0	-0.199355	11.224071	-1.035090	-0.002014	0.112244	-0.010315	5.037849	-8.342956	25.726762
21026	0	-0.164254	11.461230	-1.365239	-0.001665	0.114615	-0.013623	5.058815	-8.359460	25.763216
21027	0	-0.132720	11.547504	-1.266770	-0.001343	0.115479	-0.012634	5.084094	-8.369101	25.801843
21028	0	-0.208770	11.717850	-1.193553	-0.002106	0.117181	-0.011909	5.100878	-8.381158	25.842437
21029	0	-0.285433	11.785705	-1.204534	-0.002869	0.117859	-0.012024	5.114098	-8.389167	25.875833
21030	0	-0.215864	11.895123	-1.244933	-0.002169	0.118953	-0.012433	5.123782	-8.392462	25.900149
21031	0	-0.121382	11.962837	-1.184694	-0.001221	0.119629	-0.011841	5.124318	-8.392595	25.922527
21032	0	-0.102620	11.962674	-1.148948	-0.001024	0.119627	-0.011487	5.122793	-8.383886	25.934321
21033	0	-0.121709	11.981290	-1.122142	-0.001221	0.119812	-0.011230	5.110368	-8.380333	25.944744
21034	0	-0.206854	11.926585	-1.204605	-0.002069	0.119264	-0.012068	5.086244	-8.373005	25.950780
21035	0	-0.311695	11.871554	-1.187919	-0.003113	0.118713	-0.011902	5.062138	-8.361369	25.954248
21036	0	-0.410561	11.737662	-1.305651	-0.004098	0.117374	-0.013079	5.038718	-8.346096	25.955926
21037	0	-0.361338	11.615272	-1.223771	-0.003601	0.116150	-0.012268	5.007643	-8.325943	25.951753
21038	0	-0.248146	11.451073	-1.272789	-0.002466	0.114508	-0.012758	4.976575	-8.302536	25.942664
21039	0	-0.172387	11.328463	-1.156146	-0.001709	0.113281	-0.011597	4.940950	-8.278974	25.932415
21040	0	-0.242579	11.084891	-1.026757	-0.002410	0.110846	-0.010307	4.901782	-8.253407	25.912390
21041	0	-0.240165	10.907352	-0.935102	-0.002380	0.109070	-0.009399	4.852986	-8.221580	25.887236
21042	0	-0.201759	10.706642	-0.906900	-0.001995	0.107062	-0.009122	4.799920	-8.187464	25.859088
21043	0	-0.234461	10.492260	-0.739361	-0.002319	0.104919	-0.007446	4.745297	-8.149490	25.831311
21044	0	-0.190549	10.205922	-0.656264	-0.001881	0.102057	-0.006612	4.693836	-8.110564	25.795976
21045	0	-0.112566	9.985684	-0.690584	-0.001099	0.099854	-0.006958	4.637328	-8.068645	25.764511
21046	0	-0.081617	9.723825	-0.668022	-0.000786	0.097235	-0.006735	4.576739	-8.021681	25.729256
21047	0	-0.094102	9.448535	-0.605418	-0.000916	0.094482	-0.006104	4.520313	-7.979454	25.695691
21048	0	-0.129710	9.235490	-0.626328	-0.001271	0.092352	-0.006312	4.462151	-7.936402	25.663791
21049	0	-0.148787	9.015151	-0.569070	-0.001465	0.090149	-0.005737	4.406845	-7.895497	25.628739
21050	0	-0.153351	8.783574	-0.511151	-0.001510	0.087833	-0.005158	4.349081	-7.852671	25.595106
21051	0	-0.149070	8.593917	-0.435313	-0.001465	0.085938	-0.004395	4.296233	-7.806551	25.564967
21052	0	-0.178288	8.417201	-0.420995	-0.001760	0.084170	-0.004252	4.240812	-7.764323	25.530670
21053	0	-0.172613	8.245964	-0.350505	-0.001709	0.082458	-0.003540	4.193410	-7.728955	25.506994
21054	0	-0.169545	8.124091	-0.380615	-0.001682	0.081240	-0.003838	4.151062	-7.698519	25.480352
21055	0	-0.141882	7.971240	-0.247849	-0.001404	0.079712	-0.002502	4.116516	-7.665537	25.465255
21056	0	-0.168604	7.867609	-0.347119	-0.001678	0.078675	-0.003493	4.084453	-7.643163	25.445991
21057	0	-0.184135	7.812551	-0.303241	-0.001831	0.078125	-0.003052	4.055763	-7.616723	25.429920
21058	0	-0.155165	7.721105	-0.330212	-0.001547	0.077210	-0.003319	4.029965	-7.598543	25.417312
21059	0	-0.060707	7.690482	-0.291673	-0.000610	0.076904	-0.002930	4.009037	-7.592401	25.407461
21060	0	-0.017717	7.672261	-0.307555	-0.000177	0.076722	-0.003087	3.989085	-7.582162	25.401725
21061	0	-0.036074	7.623308	-0.249807	-0.000366	0.076233	-0.002502	3.979697	-7.579722	25.399543
21062	0	-0.028673	7.647718	-0.310188	-0.000295	0.076477	-0.003104	3.972554	-7.581300	25.405818
21063	0	-0.035614	7.727048	-0.226096	-0.000366	0.077271	-0.002258	3.972865	-7.585808	25.405334
21064	0	-0.009098	7.806298	-0.141200	-0.000102	0.078063	-0.001410	3.971735	-7.592255	25.413642
21065	0	-0.034742	7.977290	-0.268953	-0.000366	0.079773	-0.002686	3.972831	-7.609113	25.418410
21066	0	-0.012499	8.062616	-0.337416	-0.000146	0.080626	-0.003366	3.978304	-7.629617	25.438988
21067	0	-0.040495	8.239697	-0.325034	-0.000427	0.082397	-0.003235	3.993244	-7.651170	25.460373
21068	0	-0.102752	8.416503	-0.444333	-0.001053	0.084166	-0.004427	4.008019	-7.676105	25.484814
21069	0	-0.143954	8.593651	-0.618429	-0.001465	0.085938	-0.006165	4.025721	-7.699949	25.514535
21070	0	-0.193776	8.782654	-0.580436	-0.001964	0.087828	-0.005778	4.050360	-7.724022	25.549401
21071	0	-0.253364	8.984208	-0.607989	-0.002563	0.089844	-0.006042	4.088768	-7.752169	25.580881
21072	0	-0.228642	9.276688	-0.676596	-0.002319	0.092769	-0.006730	4.123063	-7.782832	25.616467
21073	0	-0.264983	9.405313	-0.687798	-0.002686	0.094055	-0.006836	4.164893	-7.816019	25.647378
21074	0	-0.343588	9.752986	-0.568641	-0.003468	0.097531	-0.005642	4.207754	-7.843196	25.679359
21075	0	-0.302501	9.966839	-0.621023	-0.003052	0.099670	-0.006165	4.250972	-7.863679	25.710958
21076	0	-0.253508	10.167670	-0.685248	-0.002570	0.101679	-0.006807	4.293162	-7.892486	25.742026
21077	0	-0.204396	10.387995	-0.620667	-0.002075	0.103882	-0.006165	4.331102	-7.916290	25.768149
21078	0	-0.241089	10.704995	-0.641663	-0.002439	0.107052	-0.006374	4.367426	-7.935207	25.797656
21079	0	-0.247304	10.796946	-0.942708	-0.002502	0.107971	-0.009399	4.389170	-7.954477	25.818710
21080	0	-0.155732	11.083275	-0.979315	-0.001588	0.110835	-0.009762	4.415981	-7.973547	25.830060
21081	0	-0.150477	11.199743	-0.948845	-0.001526	0.112000	-0.009460	4.437714	-7.982877	25.850637
21082	0	-0.249477	11.345607	-1.229326	-0.002521	0.113459	-0.012264	4.461301	-7.995919	25.861361
21083	0	-0.236816	11.492652	-1.235644	-0.002380	0.114929	-0.012329	4.483074	-7.994996	25.878649
21084	0	-0.185657	11.644713	-1.137256	-0.001868	0.116449	-0.011348	4.503103	-7.993108	25.884487
21085	0	-0.170050	11.749117	-1.124750	-0.001709	0.117493	-0.011230	4.515573	-7.987799	25.886429
21086	0	-0.168178	11.809805	-1.109578	-0.001693	0.118099	-0.011082	4.526359	-7.984446	25.879888
21087	0	-0.145055	11.871286	-1.026196	-0.001465	0.118713	-0.010254	4.531249	-7.983972	25.874089
21088	0	-0.143391	11.895580	-1.063564	-0.001437	0.118956	-0.010637	4.527622	-7.972552	25.864435
21089	0	-0.213548	11.853180	-1.176451	-0.002136	0.118530	-0.011780	4.511843	-7.958496	25.847304
21090	0	-0.243936	11.853487	-1.228205	-0.002440	0.118533	-0.012299	4.495475	-7.944601	25.827935
21091	0	-0.274937	11.767763	-1.243305	-0.002747	0.117676	-0.012451	4.477971	-7.926777	25.806599
21092	0	-0.324723	11.646059	-1.281760	-0.003242	0.116458	-0.012843	4.454774	-7.905858	25.775075
21093	0	-0.324890	11.554099	-1.163956	-0.003235	0.115540	-0.011658	4.438282	-7.876244	25.746477
21094	0	-0.241923	11.413941	-1.086906	-0.002408	0.114138	-0.010890	4.420218	-7.848626	25.709427
21095	0	-0.184848	11.255112	-1.059278	-0.001831	0.112549	-0.010620	4.395155	-7.814328	25.670433
21096	0	-0.212422	11.066209	-0.851635	-0.002109	0.110660	-0.008553	4.360740	-7.780589	25.628673
21097	0	-0.209192	10.895039	-0.826189	-0.002075	0.108948	-0.008301	4.325110	-7.744621	25.574666
21098	0	-0.176486	10.706274	-0.763872	-0.001742	0.107060	-0.007676	4.289396	-7.702014	25.523299
21099	0	-0.167077	10.431177	-0.715792	-0.001648	0.104309	-0.007202	4.245656	-7.657932	25.467317
21100	0	-0.196364	10.199698	-0.695072	-0.001937	0.101995	-0.006994	4.201744	-7.608744	25.413775
21101	0	-0.203937	9.930694	-0.685007	-0.002014	0.099304	-0.006897	4.152639	-7.560421	25.354636
21102	0	-0.166090	9.711560	-0.718860	-0.001637	0.097113	-0.007234	4.105043	-7.513490	25.291071
21103	0	-0.094521	9.515662	-0.630109	-0.000916	0.095154	-0.006348	4.052580	-7.458350	25.237749
21104	0	-0.099848	9.235430	-0.658720	-0.000974	0.092352	-0.006624	4.009923	-7.408477	25.186515
21105	0	-0.112495	9.045616	-0.606815	-0.001099	0.090454	-0.006104	3.968054	-7.355792	25.135419
21106	0	-0.178142	8.893165	-0.465430	-0.001760	0.088930	-0.004691	3.924279	-7.308401	25.083849
21107	0	-0.252187	8.630440	-0.357095	-0.002502	0.086304	-0.003601	3.887821	-7.261693	25.034393
21108	0	-0.207668	8.471823	-0.357930	-0.002053	0.084718	-0.003604	3.857752	-7.209007	24.982523
21109	0	-0.141812	8.319151	-0.321335	-0.001404	0.083191	-0.003235	3.829812	-7.168497	24.938506
21110	0	-0.053212	8.154479	-0.310757	-0.000517	0.081544	-0.003133	3.795279	-7.126252	24.895922
21111	0	-0.172225	8.105523	-0.309141	-0.001709	0.081055	-0.003113	3.766488	-7.086588	24.851168
21112	0	-0.168483	7.916394	-0.317888	-0.001675	0.079164	-0.003194	3.745074	-7.051413	24.813200
21113	0	-0.116634	7.830849	-0.267151	-0.001160	0.078308	-0.002686	3.723262	-7.021490	24.783731
21114	0	-0.020227	7.776005	-0.350633	-0.000197	0.077760	-0.003513	3.709925	-6.995006	24.765180
21115	0	-0.005978	7.733195	-0.438744	-0.000061	0.077332	-0.004395	3.695462	-6.978001	24.750530
21116	0	-0.030088	7.690419	-0.359025	-0.000303	0.076904	-0.003588	3.695479	-6.962328	24.733885
21117	0	-0.103244	7.696520	-0.287408	-0.001038	0.076965	-0.002869	3.700219	-6.950335	24.715358
21118	0	-0.126626	7.690321	-0.252085	-0.001272	0.076903	-0.002514	3.705648	-6.940136	24.708016
21119	0	-0.066370	7.757546	-0.184318	-0.000671	0.077576	-0.001831	3.717602	-6.932787	24.707664
21120	0	-0.058498	7.855105	-0.180882	-0.000595	0.078551	-0.001795	3.731957	-6.928756	24.706214
21121	0	-0.010830	7.940591	-0.349839	-0.000122	0.079407	-0.003479	3.753182	-6.930021	24.712857
21122	0	0.047288	8.086800	-0.377641	0.000455	0.080869	-0.003763	3.763884	-6.937393	24.728243
21123	0	-0.016300	8.233541	-0.386786	-0.000183	0.082336	-0.003845	3.786617	-6.947435	24.745023
21124	0	-0.127962	8.349327	-0.446517	-0.001303	0.083494	-0.004441	3.809814	-6.961142	24.763382
21125	0	-0.253703	8.538672	-0.577081	-0.002563	0.085388	-0.005737	3.843994	-6.978407	24.790946
21126	0	-0.278730	8.715285	-0.620656	-0.002815	0.087154	-0.006172	3.877403	-6.996921	24.819838
21127	0	-0.259967	8.953570	-0.712554	-0.002625	0.089539	-0.007080	3.923930	-7.010073	24.849656
21128	0	-0.267483	9.160510	-0.691592	-0.002696	0.091608	-0.006868	3.972356	-7.017809	24.876454
21129	0	-0.247234	9.368633	-0.621655	-0.002502	0.093689	-0.006165	4.022756	-7.036602	24.914105
21130	0	-0.168142	9.575580	-0.571303	-0.001710	0.095758	-0.005660	4.073827	-7.052634	24.948178
21131	0	-0.137881	9.893433	-0.665184	-0.001404	0.098938	-0.006592	4.131444	-7.062984	24.987359
21132	0	-0.267449	10.076233	-0.475597	-0.002697	0.100764	-0.004702	4.180651	-7.070595	25.024441
21133	0	-0.253478	10.363511	-0.567575	-0.002563	0.103638	-0.005615	4.234799	-7.083989	25.063229
21134	0	-0.205501	10.527482	-0.731666	-0.002077	0.105278	-0.007264	4.278784	-7.089204	25.105113
21135	0	-0.156809	10.747972	-0.786014	-0.001587	0.107483	-0.007812	4.317108	-7.089968	25.145139
21136	0	-0.201554	10.911971	-0.929866	-0.002037	0.109123	-0.009253	4.354803	-7.092161	25.172580
21137	0	-0.205304	11.077462	-1.127576	-0.002075	0.110779	-0.011230	4.390359	-7.094184	25.200182
21138	0	-0.128756	11.271694	-1.282852	-0.001298	0.112721	-0.012788	4.420836	-7.083421	25.229683
21139	0	-0.181655	11.370463	-1.200179	-0.001831	0.113708	-0.011963	4.450125	-7.076551	25.249087
21140	0	-0.240190	11.503943	-1.219705	-0.002413	0.115043	-0.012164	4.473120	-7.065701	25.267861
21141	0	-0.231304	11.596350	-1.205694	-0.002319	0.115967	-0.012024	4.496325	-7.050040	25.286248
21142	0	-0.242723	11.705620	-1.047200	-0.002430	0.117059	-0.010443	4.515859	-7.030754	25.299290
21143	0	-0.212952	11.761293	-0.991067	-0.002136	0.117615	-0.009888	4.530251	-7.014855	25.305491
21144	0	-0.211701	11.822038	-0.988545	-0.002123	0.118221	-0.009873	4.532779	-6.998228	25.320114
21145	0	-0.189264	11.791922	-0.995689	-0.001892	0.117920	-0.009949	4.532684	-6.974867	25.326129
21146	0	-0.159299	11.785653	-1.064167	-0.001589	0.117857	-0.010637	4.529443	-6.947641	25.330300
21147	0	-0.207697	11.737127	-1.213928	-0.002075	0.117371	-0.012146	4.515367	-6.922511	25.335120
21148	0	-0.336660	11.621242	-1.224901	-0.003361	0.116212	-0.012256	4.501941	-6.893058	25.331854
21149	0	-0.306187	11.517465	-1.292542	-0.003052	0.115173	-0.012939	4.482902	-6.858994	25.321451
21150	0	-0.253932	11.340633	-1.241101	-0.002522	0.113405	-0.012424	4.463414	-6.817851	25.314216
21151	0	-0.233222	11.242746	-1.073204	-0.002319	0.112427	-0.010742	4.447541	-6.780148	25.301631
21152	0	-0.193456	11.096411	-0.911758	-0.001918	0.110963	-0.009136	4.423288	-6.737771	25.288331
21153	0	-0.154469	10.913243	-0.790925	-0.001526	0.109131	-0.007935	4.392550	-6.692192	25.267074
21154	0	-0.146247	10.748746	-0.749048	-0.001441	0.107486	-0.007519	4.359124	-6.642886	25.237658
21155	0	-0.130296	10.547048	-0.606900	-0.001282	0.105469	-0.006104	4.317688	-6.593108	25.211498
21156	0	-0.158517	10.272698	-0.630596	-0.001568	0.102725	-0.006342	4.273932	-6.546874	25.182873
21157	0	-0.148784	10.052717	-0.673614	-0.001465	0.100525	-0.006775	4.226250	-6.493701	25.152960
21158	0	-0.177793	9.839475	-0.715112	-0.001755	0.098392	-0.007188	4.180017	-6.439794	25.125206
21159	0	-0.221904	9.631595	-0.710095	-0.002197	0.096313	-0.007141	4.127775	-6.387181	25.101088
21160	0	-0.251272	9.363321	-0.672695	-0.002484	0.093632	-0.006758	4.086549	-6.325276	25.071777
21161	0	-0.161006	9.167724	-0.698191	-0.001587	0.091675	-0.007019	4.036020	-6.269239	25.041757
21162	0	-0.232892	9.009223	-0.593802	-0.002304	0.090091	-0.005970	3.990833	-6.210291	25.016912
21163	0	-0.271234	8.795225	-0.528659	-0.002686	0.087952	-0.005310	3.955958	-6.147695	24.989370
21164	0	-0.135831	8.569486	-0.457659	-0.001334	0.085694	-0.004594	3.928260	-6.087349	24.959461
21165	0	-0.129998	8.526664	-0.339787	-0.001282	0.085266	-0.003418	3.895695	-6.034672	24.937246
21166	0	-0.329095	8.416604	-0.134373	-0.003270	0.084167	-0.001364	3.863012	-5.977690	24.915510
21167	0	-0.142177	8.087220	-0.333456	-0.001404	0.080872	-0.003357	3.824277	-5.924548	24.901811
21168	0	0.184272	8.099743	-0.464478	0.001855	0.080997	-0.004656	3.800660	-5.879957	24.891563
21169	0	0.182329	8.044510	-0.377165	0.001831	0.080444	-0.003784	3.774219	-5.841698	24.888918
21170	0	-0.245917	7.836939	-0.271329	-0.002457	0.078369	-0.002723	3.751817	-5.810727	24.885169
21171	0	-0.336283	7.855231	-0.353294	-0.003357	0.078552	-0.003540	3.732004	-5.775043	24.886482
21172	0	-0.148002	7.794185	-0.419799	-0.001477	0.077942	-0.004198	3.722191	-5.743829	24.889501
21173	0	-0.036633	7.794171	-0.342218	-0.000366	0.077942	-0.003418	3.717517	-5.717152	24.899740
21174	0	-0.115858	7.818486	-0.410369	-0.001161	0.078185	-0.004099	3.713264	-5.693471	24.912740
21175	0	-0.066693	7.836861	-0.306623	-0.000671	0.078369	-0.003052	3.722751	-5.673713	24.927788
21176	0	0.129651	7.970945	-0.272849	0.001290	0.079710	-0.002715	3.730870	-5.656244	24.943317
21177	0	0.037441	8.038281	-0.263824	0.000366	0.080383	-0.002625	3.738744	-5.641689	24.961672
21178	0	-0.149085	8.111349	-0.376621	-0.001510	0.081114	-0.003752	3.746274	-5.641872	24.985282
21179	0	-0.206171	8.258017	-0.349641	-0.002075	0.082581	-0.003479	3.755650	-5.635007	25.021587
21180	0	-0.148048	8.361564	-0.402250	-0.001499	0.083616	-0.004003	3.768222	-5.634792	25.056956
21181	0	-0.217463	8.538693	-0.582532	-0.002197	0.085388	-0.005798	3.788462	-5.638646	25.098718
21182	0	-0.231036	8.709122	-0.777640	-0.002333	0.087093	-0.007746	3.812995	-5.640341	25.143717
21183	0	-0.223631	8.886464	-0.687625	-0.002258	0.088867	-0.006836	3.848616	-5.641597	25.188177
21184	0	-0.163910	9.117834	-0.677544	-0.001665	0.091181	-0.006736	3.882055	-5.647309	25.235367
21185	0	-0.186426	9.368601	-0.773319	-0.001892	0.093689	-0.007690	3.917248	-5.653966	25.286752
21186	0	-0.290768	9.502436	-0.691149	-0.002935	0.095027	-0.006864	3.958195	-5.660167	25.331590
21187	0	-0.290632	9.777564	-0.658127	-0.002930	0.097778	-0.006531	4.000668	-5.660441	25.377666
21188	0	-0.206416	9.984538	-0.625375	-0.002090	0.099848	-0.006207	4.038846	-5.662388	25.423790
21189	0	-0.168927	10.186524	-0.602843	-0.001709	0.101868	-0.005981	4.075504	-5.657617	25.470189
21190	0	-0.127477	10.405567	-0.709753	-0.001302	0.104058	-0.007054	4.107537	-5.659602	25.513718
21191	0	-0.156397	10.564943	-0.845756	-0.001587	0.105652	-0.008423	4.131418	-5.655440	25.541157
21192	0	-0.109227	10.735279	-0.889044	-0.001113	0.107355	-0.008860	4.149576	-5.648558	25.576305
21193	0	-0.163071	10.931126	-1.046800	-0.001648	0.109314	-0.010437	4.167326	-5.636988	25.612905
21194	0	-0.244924	11.034257	-1.144270	-0.002467	0.110345	-0.011416	4.179660	-5.625470	25.650849
21195	0	-0.272788	11.199678	-1.296707	-0.002747	0.112000	-0.012939	4.194082	-5.613784	25.678826
21196	0	-0.263280	11.302844	-1.259824	-0.002648	0.113031	-0.012568	4.211224	-5.598631	25.700673
21197	0	-0.260894	11.395001	-1.241753	-0.002625	0.113953	-0.012390	4.226402	-5.583175	25.717218
21198	0	-0.239708	11.498261	-1.191730	-0.002411	0.114985	-0.011896	4.235680	-5.565669	25.729016
21199	0	-0.170567	11.590457	-1.142612	-0.001709	0.115906	-0.011414	4.236799	-5.537544	25.738553
21200	0	-0.163592	11.626838	-1.022791	-0.001642	0.116269	-0.010219	4.235422	-5.512082	25.740001
21201	0	-0.219294	11.596683	-0.988822	-0.002197	0.115967	-0.009888	4.225528	-5.484463	25.741525
21202	0	-0.249225	11.602863	-1.128553	-0.002494	0.116028	-0.011293	4.207267	-5.453937	25.743818
21203	0	-0.262146	11.566338	-1.139646	-0.002625	0.115662	-0.011414	4.179834	-5.424641	25.745503
21204	0	-0.280923	11.493533	-1.288381	-0.002802	0.114933	-0.012906	4.148902	-5.384709	25.734961
21205	0	-0.281083	11.371079	-1.255175	-0.002808	0.113708	-0.012573	4.118562	-5.348627	25.723038
21206	0	-0.245720	11.279972	-1.293123	-0.002448	0.112797	-0.012959	4.083181	-5.306399	25.705277
21207	0	-0.202900	11.126910	-1.169709	-0.002014	0.111267	-0.011719	4.053989	-5.257725	25.677492
21208	0	-0.199970	11.053977	-1.006096	-0.001983	0.110538	-0.010089	4.018012	-5.206238	25.652277
21209	0	-0.202909	10.852240	-0.833357	-0.002014	0.108521	-0.008362	3.981628	-5.155953	25.621773
21210	0	-0.187537	10.657269	-0.790392	-0.001861	0.106570	-0.007940	3.936924	-5.104982	25.581907
21211	0	-0.154185	10.492220	-0.709698	-0.001526	0.104919	-0.007141	3.883095	-5.052026	25.539641
21212	0	-0.121032	10.321856	-0.681853	-0.001191	0.103215	-0.006872	3.817549	-4.995117	25.499891
21213	0	-0.160673	10.046709	-0.758279	-0.001587	0.100464	-0.007629	3.759457	-4.936846	25.449080
21214	0	-0.243502	9.918997	-0.706133	-0.002419	0.099187	-0.007110	3.699442	-4.882775	25.395269
21215	0	-0.325484	9.668243	-0.709475	-0.003235	0.096680	-0.007141	3.640599	-4.823024	25.342186
21216	0	-0.256904	9.412630	-0.816362	-0.002542	0.094123	-0.008211	3.578562	-4.755214	25.288420
21217	0	-0.148532	9.332572	-0.777312	-0.001465	0.093323	-0.007812	3.524773	-4.694467	25.239660
21218	0	-0.189069	9.113125	-0.599128	-0.001870	0.091129	-0.006027	3.473704	-4.632387	25.195406
21219	0	-0.239681	8.935758	-0.637301	-0.002380	0.089355	-0.006409	3.422707	-4.575033	25.147896
21220	0	-0.170048	8.765197	-0.557540	-0.001680	0.087650	-0.005608	3.375173	-4.511970	25.099573
21221	0	-0.129944	8.587767	-0.405837	-0.001282	0.085876	-0.004089	3.328159	-4.450753	25.047956
21222	0	-0.078169	8.484165	-0.339393	-0.000768	0.084841	-0.003419	3.287163	-4.394633	25.007266
21223	0	-0.110885	8.374095	-0.296673	-0.001099	0.083740	-0.002991	3.247323	-4.343045	24.965276
21224	0	-0.130979	8.270440	-0.304121	-0.001303	0.082704	-0.003066	3.205111	-4.296125	24.928801
21225	0	-0.080268	8.178788	-0.333584	-0.000793	0.081787	-0.003357	3.167278	-4.246257	24.895734
21226	0	-0.014703	8.099532	-0.378873	-0.000141	0.080995	-0.003804	3.136774	-4.201139	24.861927
21227	0	-0.073194	8.044514	-0.425730	-0.000732	0.080444	-0.004272	3.106032	-4.165426	24.835936
21228	0	-0.110085	8.007958	-0.484448	-0.001099	0.080079	-0.004853	3.083723	-4.126216	24.816604
21229	0	-0.085268	7.983450	-0.518027	-0.000854	0.079834	-0.005188	3.062946	-4.092706	24.793833
21230	0	-0.054144	8.001728	-0.492610	-0.000546	0.080017	-0.004929	3.049174	-4.063837	24.775211
21231	0	-0.145931	8.001704	-0.415335	-0.001465	0.080017	-0.004150	3.042866	-4.035703	24.762096
21232	0	-0.150282	8.087053	-0.331067	-0.001515	0.080871	-0.003303	3.043103	-4.017663	24.753884
21233	0	-0.108802	8.172606	-0.269023	-0.001099	0.081726	-0.002686	3.038192	-3.996709	24.748392
21234	0	-0.142798	8.276268	-0.282735	-0.001444	0.082763	-0.002818	3.038821	-3.983207	24.748487
21235	0	-0.102317	8.441158	-0.287518	-0.001038	0.084412	-0.002869	3.035082	-3.967455	24.753795
21236	0	-0.092734	8.526495	-0.459915	-0.000948	0.085265	-0.004591	3.033381	-3.959589	24.757374
21237	0	-0.107633	8.666981	-0.482890	-0.001099	0.086670	-0.004822	3.029458	-3.953696	24.767291
21238	0	-0.164099	8.813323	-0.613318	-0.001663	0.088134	-0.006119	3.034528	-3.946909	24.780358
21239	0	-0.223219	8.972060	-0.752806	-0.002258	0.089722	-0.007507	3.046255	-3.944377	24.802710
21240	0	-0.230092	9.197529	-0.867524	-0.002327	0.091977	-0.008649	3.064940	-3.940473	24.817750
21241	0	-0.278058	9.338189	-0.802721	-0.002808	0.093384	-0.007996	3.089246	-3.937459	24.835558
21242	0	-0.284880	9.527009	-0.742470	-0.002875	0.095272	-0.007389	3.118126	-3.933152	24.846826
21243	0	-0.266191	9.759285	-0.706086	-0.002686	0.097595	-0.007019	3.153253	-3.924745	24.860223
21244	0	-0.157542	9.978572	-0.580335	-0.001600	0.099788	-0.005762	3.187381	-3.917106	24.867775
21245	0	-0.095074	10.186603	-0.492225	-0.000977	0.101868	-0.004883	3.217792	-3.910462	24.885334
21246	0	-0.071423	10.338730	-0.566498	-0.000741	0.103389	-0.005634	3.238541	-3.903873	24.894295
21247	0	-0.089066	10.504050	-0.569884	-0.000916	0.105042	-0.005676	3.249778	-3.894682	24.904682
21248	0	-0.157581	10.674689	-0.695990	-0.001597	0.106748	-0.006944	3.253932	-3.881162	24.910876
21249	0	-0.241746	10.766507	-0.923370	-0.002441	0.107666	-0.009216	3.259851	-3.869396	24.911778
21250	0	-0.280050	10.918724	-1.067991	-0.002820	0.109189	-0.010656	3.271488	-3.852527	24.918173
21251	0	-0.272746	11.041207	-1.172815	-0.002747	0.110413	-0.011719	3.268714	-3.834788	24.918872
21252	0	-0.306166	11.138611	-1.205687	-0.003075	0.111387	-0.012043	3.270443	-3.810444	24.918933
21253	0	-0.267127	11.224232	-1.295395	-0.002686	0.112244	-0.012939	3.273715	-3.787226	24.910336
21254	0	-0.240789	11.297201	-1.206574	-0.002413	0.112973	-0.012053	3.274380	-3.754351	24.904661
21255	0	-0.213400	11.376854	-1.020442	-0.002136	0.113770	-0.010193	3.274950	-3.718518	24.892443
21256	0	-0.218703	11.431654	-0.912460	-0.002193	0.114317	-0.009118	3.270315	-3.686683	24.880077
21257	0	-0.213057	11.425787	-0.891179	-0.002136	0.114258	-0.008911	3.260166	-3.653871	24.864160
21258	0	-0.188164	11.444078	-0.884146	-0.001882	0.114440	-0.008852	3.239253	-3.615099	24.843500
21259	0	-0.176942	11.377126	-1.011246	-0.001770	0.113770	-0.010132	3.209567	-3.577019	24.819355
21260	0	-0.189724	11.298079	-1.129498	-0.001892	0.112979	-0.011314	3.179868	-3.533270	24.794188
21261	0	-0.220882	11.194044	-1.194234	-0.002197	0.111938	-0.011963	3.149186	-3.483041	24.766544
21262	0	-0.247221	11.090636	-1.183585	-0.002465	0.110904	-0.011862	3.112972	-3.437347	24.736773
21263	0	-0.294166	10.962098	-1.133164	-0.002930	0.109619	-0.011353	3.082500	-3.386170	24.700143
21264	0	-0.235863	10.864746	-1.012661	-0.002343	0.108645	-0.010152	3.047162	-3.330832	24.662433
21265	0	-0.147792	10.742360	-0.815369	-0.001465	0.107422	-0.008179	3.011444	-3.277198	24.624444
21266	0	-0.120335	10.596178	-0.773537	-0.001185	0.105960	-0.007764	2.971961	-3.217838	24.579973
21267	0	-0.118027	10.418862	-0.631742	-0.001160	0.104187	-0.006348	2.930241	-3.154585	24.532053
21268	0	-0.152438	10.223892	-0.686254	-0.001506	0.102237	-0.006899	2.880946	-3.093514	24.486734
21269	0	-0.148193	10.064952	-0.667185	-0.001465	0.100647	-0.006714	2.824908	-3.033554	24.434472
21270	0	-0.213370	9.821251	-0.671466	-0.002110	0.098210	-0.006754	2.771255	-2.964899	24.381550
21271	0	-0.288306	9.655992	-0.655177	-0.002869	0.096558	-0.006592	2.715542	-2.907475	24.334734
21272	0	-0.315977	9.485407	-0.641966	-0.003141	0.094852	-0.006453	2.667061	-2.845122	24.294610
21273	0	-0.270463	9.247051	-0.747279	-0.002686	0.092468	-0.007507	2.616093	-2.781651	24.246935
21274	0	-0.109942	9.101015	-0.796429	-0.001076	0.091008	-0.007990	2.575020	-2.712310	24.197544
21275	0	-0.062561	8.966208	-0.571316	-0.000610	0.089661	-0.005737	2.534727	-2.652344	24.151501
21276	0	-0.163235	8.813760	-0.462892	-0.001616	0.088137	-0.004652	2.495152	-2.591012	24.111522
21277	0	-0.172450	8.673163	-0.437517	-0.001709	0.086731	-0.004395	2.460192	-2.529715	24.068465
21278	0	-0.108388	8.581685	-0.367045	-0.001068	0.085816	-0.003686	2.429162	-2.467909	24.034163
21279	0	-0.147777	8.483910	-0.248686	-0.001465	0.084839	-0.002502	2.397967	-2.409287	23.997784
21280	0	-0.150337	8.380164	-0.343438	-0.001492	0.083801	-0.003448	2.367795	-2.352694	23.970117
21281	0	-0.068104	8.282518	-0.377209	-0.000671	0.082825	-0.003784	2.339676	-2.299247	23.945951
21282	0	0.027875	8.270409	-0.356622	0.000285	0.082704	-0.003577	2.312677	-2.250360	23.924006
21283	0	-0.012101	8.178753	-0.389750	-0.000122	0.081787	-0.003906	2.288911	-2.211751	23.898467
21284	0	-0.084975	8.136112	-0.479999	-0.000853	0.081361	-0.004805	2.270104	-2.176193	23.885874
21285	0	-0.109576	8.117705	-0.469532	-0.001099	0.081177	-0.004700	2.251881	-2.140600	23.869568
21286	0	-0.108966	8.148169	-0.384267	-0.001093	0.081482	-0.003837	2.247940	-2.105645	23.858621
21287	0	-0.188742	8.184778	-0.379448	-0.001892	0.081848	-0.003784	2.249749	-2.072755	23.849957
21288	0	-0.218097	8.233514	-0.314785	-0.002189	0.082335	-0.003134	2.255979	-2.044512	23.849952
21289	0	-0.133330	8.355673	-0.233923	-0.001343	0.083557	-0.002319	2.269893	-2.018721	23.851000
21290	0	-0.076274	8.453117	-0.329435	-0.000774	0.084532	-0.003276	2.281211	-1.995846	23.858250
21291	0	-0.028980	8.550951	-0.404533	-0.000305	0.085510	-0.004028	2.290061	-1.977862	23.870226
21292	0	-0.062566	8.666733	-0.395893	-0.000641	0.086668	-0.003942	2.299076	-1.959454	23.881839
21293	0	-0.126292	8.813379	-0.545228	-0.001282	0.088135	-0.005432	2.310648	-1.945244	23.900592
21294	0	-0.250733	8.892509	-0.623129	-0.002525	0.088926	-0.006207	2.327165	-1.929648	23.924804
21295	0	-0.279084	9.075733	-0.723314	-0.002808	0.090759	-0.007202	2.350615	-1.911738	23.951596
21296	0	-0.287691	9.240025	-0.742322	-0.002896	0.092402	-0.007388	2.378132	-1.896717	23.982759
21297	0	-0.199207	9.429615	-0.785626	-0.002014	0.094299	-0.007812	2.416117	-1.884334	24.008566
21298	0	-0.213308	9.618277	-0.721485	-0.002153	0.096186	-0.007170	2.454292	-1.869691	24.039673
21299	0	-0.132347	9.801968	-0.621287	-0.001343	0.098022	-0.006165	2.495693	-1.853846	24.068985
21300	0	-0.110217	10.015043	-0.600460	-0.001121	0.100153	-0.005959	2.533716	-1.836414	24.092631
21301	0	-0.065198	10.192616	-0.626934	-0.000671	0.101929	-0.006226	2.568099	-1.819885	24.121155
21302	0	-0.177149	10.344792	-0.580652	-0.001793	0.103450	-0.005766	2.597987	-1.805422	24.148426
21303	0	-0.223803	10.522278	-0.650648	-0.002258	0.105225	-0.006470	2.623093	-1.788974	24.171481
21304	0	-0.238446	10.656047	-0.773927	-0.002400	0.106563	-0.007705	2.645096	-1.767311	24.197306
21305	0	-0.242760	10.766327	-0.973844	-0.002441	0.107666	-0.009705	2.666456	-1.742576	24.217421
21306	0	-0.252282	10.881580	-1.078533	-0.002536	0.108819	-0.010750	2.689025	-1.716615	24.240297
21307	0	-0.260934	10.992170	-1.174668	-0.002625	0.109924	-0.011719	2.703148	-1.692580	24.265786
21308	0	-0.227668	11.083115	-1.229239	-0.002289	0.110834	-0.012263	2.718932	-1.665239	24.283940
21309	0	-0.273611	11.193572	-1.199109	-0.002747	0.111938	-0.011963	2.733858	-1.636153	24.297045
21310	0	-0.284182	11.247961	-1.113121	-0.002849	0.112482	-0.011105	2.747000	-1.603455	24.311227
21311	0	-0.237793	11.309629	-0.966584	-0.002380	0.113098	-0.009644	2.756289	-1.566405	24.317634
21312	0	-0.219136	11.327585	-0.958527	-0.002192	0.113277	-0.009566	2.762752	-1.527945	24.315666
21313	0	-0.176640	11.346382	-0.843077	-0.001770	0.113464	-0.008423	2.757854	-1.492078	24.316716
21314	0	-0.146146	11.346217	-0.960146	-0.001458	0.113462	-0.009599	2.748143	-1.449088	24.311665
21315	0	-0.165064	11.267097	-1.006956	-0.001648	0.112671	-0.010071	2.734110	-1.406758	24.310878
21316	0	-0.208690	11.206149	-1.164567	-0.002081	0.112061	-0.011656	2.711338	-1.360964	24.305462
21317	0	-0.225984	11.084089	-1.231940	-0.002258	0.110840	-0.012329	2.688870	-1.319686	24.300859
21318	0	-0.245839	10.998659	-1.144998	-0.002445	0.109986	-0.011456	2.671073	-1.266379	24.290777
21319	0	-0.276385	10.907004	-1.043019	-0.002747	0.109070	-0.010437	2.652230	-1.208578	24.276942
21320	0	-0.230799	10.772773	-1.035217	-0.002293	0.107727	-0.010363	2.629894	-1.152583	24.255341
21321	0	-0.178357	10.644589	-0.706806	-0.001770	0.106445	-0.007080	2.605656	-1.097913	24.232986
21322	0	-0.145043	10.498220	-0.606255	-0.001431	0.104981	-0.006081	2.574736	-1.035834	24.206501
21323	0	-0.124226	10.363881	-0.657026	-0.001221	0.103638	-0.006592	2.539409	-0.971967	24.184429
21324	0	-0.159214	10.168670	-0.615822	-0.001569	0.101686	-0.006184	2.499578	-0.905463	24.157388
21325	0	-0.190970	9.991612	-0.656286	-0.001892	0.099915	-0.006592	2.455275	-0.845185	24.129232
21326	0	-0.237294	9.778305	-0.699153	-0.002355	0.097781	-0.007024	2.406417	-0.783809	24.101673
21327	0	-0.252449	9.564344	-0.754399	-0.002502	0.095642	-0.007568	2.366741	-0.717590	24.064871
21328	0	-0.238109	9.454725	-0.767505	-0.002363	0.094545	-0.007704	2.321028	-0.656281	24.033582
21329	0	-0.246277	9.289695	-0.754377	-0.002441	0.092896	-0.007568	2.279796	-0.590363	24.003467
21330	0	-0.165270	9.082437	-0.786835	-0.001630	0.090823	-0.007887	2.245322	-0.522149	23.973027
21331	0	-0.117702	8.947862	-0.688003	-0.001160	0.089478	-0.006897	2.212374	-0.460394	23.943504
21332	0	-0.108760	8.838063	-0.581138	-0.001072	0.088380	-0.005826	2.181928	-0.400436	23.916424
21333	0	-0.154162	8.673130	-0.468818	-0.001526	0.086731	-0.004700	2.155268	-0.339828	23.889804
21334	0	-0.175542	8.581562	-0.442313	-0.001740	0.085815	-0.004433	2.130878	-0.280263	23.868834
21335	0	-0.104996	8.514409	-0.286268	-0.001038	0.085144	-0.002869	2.110999	-0.223874	23.848403
21336	0	-0.095268	8.404567	-0.278417	-0.000940	0.084045	-0.002796	2.082530	-0.167685	23.834208
21337	0	-0.116895	8.319099	-0.237335	-0.001160	0.083191	-0.002380	2.060587	-0.115790	23.823439
21338	0	-0.100057	8.264175	-0.346057	-0.000996	0.082642	-0.003466	2.041058	-0.069992	23.814154
21339	0	-0.006666	8.215348	-0.433036	-0.000061	0.082153	-0.004333	2.024297	-0.023404	23.806815
21340	0	-0.025688	8.184826	-0.493610	-0.000256	0.081848	-0.004938	2.009212	0.017139	23.797613
21341	0	-0.134205	8.172599	-0.488449	-0.001343	0.081726	-0.004883	1.998815	0.054506	23.799225
21342	0	-0.201016	8.160241	-0.532482	-0.002013	0.081603	-0.005314	2.001210	0.088537	23.804071
21343	0	-0.231161	8.233611	-0.410001	-0.002319	0.082336	-0.004089	2.002975	0.115822	23.809815
21344	0	-0.217618	8.294512	-0.382480	-0.002182	0.082946	-0.003806	2.015716	0.145697	23.816051
21345	0	-0.169918	8.367867	-0.319296	-0.001709	0.083679	-0.003174	2.028611	0.169710	23.828951
21346	0	-0.064074	8.495827	-0.390274	-0.000651	0.084959	-0.003884	2.040239	0.192866	23.843311
21347	0	0.013703	8.587587	-0.385796	0.000122	0.085876	-0.003845	2.044330	0.210100	23.861338
21348	0	-0.050473	8.721634	-0.517181	-0.000519	0.087217	-0.005154	2.055148	0.229134	23.877828
21349	0	-0.126193	8.831666	-0.618604	-0.001282	0.088318	-0.006165	2.069645	0.241109	23.895335
21350	0	-0.201818	8.971695	-0.751810	-0.002035	0.089719	-0.007491	2.090177	0.257340	23.924743
21351	0	-0.272762	9.142878	-0.699013	-0.002747	0.091431	-0.006958	2.116476	0.271198	23.949509
21352	0	-0.317406	9.282771	-0.809332	-0.003197	0.092830	-0.008061	2.141640	0.281172	23.978504
21353	0	-0.260417	9.466255	-0.809819	-0.002625	0.094666	-0.008057	2.178086	0.294318	24.005038
21354	0	-0.170836	9.636462	-0.769823	-0.001729	0.096368	-0.007653	2.217993	0.307235	24.033719
21355	0	-0.113950	9.789769	-0.736341	-0.001160	0.097900	-0.007324	2.250537	0.320846	24.063005
21356	0	-0.116157	10.002940	-0.640877	-0.001181	0.100032	-0.006367	2.285458	0.335756	24.091125
21357	0	-0.174959	10.186560	-0.638662	-0.001770	0.101868	-0.006348	2.315982	0.349500	24.116381
21358	0	-0.244184	10.344784	-0.664908	-0.002461	0.103450	-0.006611	2.344575	0.364408	24.145109
21359	0	-0.254624	10.516178	-0.772065	-0.002563	0.105164	-0.007690	2.364055	0.382617	24.165193
21360	0	-0.251027	10.625596	-0.844713	-0.002529	0.106257	-0.008423	2.377110	0.399443	24.180385
21361	0	-0.260870	10.735859	-0.985542	-0.002625	0.107361	-0.009827	2.394591	0.419897	24.198010
21362	0	-0.257632	10.857366	-1.113051	-0.002593	0.108576	-0.011106	2.408183	0.439714	24.206753
21363	0	-0.212786	10.967779	-1.247363	-0.002136	0.109680	-0.012451	2.418748	0.468441	24.220023
21364	0	-0.192435	11.071031	-1.215736	-0.001937	0.110713	-0.012131	2.433830	0.492675	24.223602
21365	0	-0.231090	11.150936	-1.204287	-0.002319	0.111511	-0.012024	2.440961	0.521297	24.229429
21366	0	-0.247814	11.248181	-1.129294	-0.002486	0.112484	-0.011270	2.452694	0.550054	24.224980
21367	0	-0.243120	11.254753	-1.045340	-0.002441	0.112549	-0.010437	2.457254	0.576634	24.223970
21368	0	-0.217362	11.321694	-0.956063	-0.002177	0.113217	-0.009555	2.451081	0.609844	24.217744
21369	0	-0.182802	11.309788	-0.922011	-0.001831	0.113098	-0.009216	2.443037	0.643620	24.208839
21370	0	-0.097853	11.303669	-1.007262	-0.000971	0.113036	-0.010079	2.424461	0.688155	24.195508
21371	0	-0.134495	11.230590	-1.072922	-0.001343	0.112305	-0.010742	2.399435	0.726955	24.182547
21372	0	-0.202353	11.169754	-1.180200	-0.002019	0.111696	-0.011815	2.374322	0.768042	24.169133
21373	0	-0.287328	11.053704	-1.230678	-0.002869	0.110535	-0.012329	2.339914	0.809030	24.148930
21374	0	-0.312874	10.974627	-1.117264	-0.003122	0.109745	-0.011187	2.314007	0.851984	24.132079
21375	0	-0.275713	10.827785	-1.054114	-0.002747	0.108276	-0.010559	2.283975	0.899276	24.104354
21376	0	-0.235454	10.718115	-0.964910	-0.002340	0.107180	-0.009669	2.251230	0.950693	24.078381
21377	0	-0.172365	10.632463	-0.742309	-0.001709	0.106323	-0.007446	2.215039	1.003237	24.043886
21378	0	-0.169594	10.473968	-0.713180	-0.001678	0.104738	-0.007157	2.176042	1.060190	24.003635
21379	0	-0.166167	10.315157	-0.649319	-0.001648	0.103149	-0.006531	2.123243	1.112399	23.959423
21380	0	-0.174870	10.156856	-0.684835	-0.001737	0.101566	-0.006885	2.071346	1.162728	23.911579
21381	0	-0.221151	9.973426	-0.734294	-0.002197	0.099731	-0.007385	2.011863	1.215405	23.864150
21382	0	-0.254541	9.784800	-0.762633	-0.002531	0.097845	-0.007668	1.951723	1.268203	23.818696
21383	0	-0.276275	9.601103	-0.765054	-0.002747	0.096008	-0.007690	1.893563	1.323293	23.770194
21384	0	-0.212975	9.479590	-0.806450	-0.002108	0.094793	-0.008101	1.839105	1.385410	23.722010
21385	0	-0.197012	9.283696	-0.765597	-0.001953	0.092834	-0.007690	1.785659	1.441771	23.670897
21386	0	-0.175751	9.113252	-0.753205	-0.001743	0.091130	-0.007563	1.736196	1.494881	23.621165
21387	0	-0.111255	9.002846	-0.650629	-0.001099	0.090027	-0.006531	1.693585	1.548141	23.572658
21388	0	-0.113813	8.850425	-0.560463	-0.001126	0.088503	-0.005629	1.650948	1.599192	23.528886
21389	0	-0.105003	8.752511	-0.413267	-0.001038	0.087524	-0.004150	1.616084	1.651659	23.487409
21390	0	-0.100997	8.630561	-0.390989	-0.001001	0.086305	-0.003933	1.573779	1.699277	23.443958
21391	0	-0.165091	8.587722	-0.321339	-0.001648	0.085876	-0.003235	1.533659	1.739432	23.404481
21392	0	-0.172331	8.459639	-0.329282	-0.001716	0.084596	-0.003315	1.492115	1.785599	23.370785
21393	0	-0.086158	8.392446	-0.461704	-0.000854	0.083923	-0.004639	1.450737	1.830358	23.342180
21394	0	0.004445	8.343785	-0.482558	0.000047	0.083437	-0.004841	1.417567	1.868298	23.317217
21395	0	-0.140251	8.282543	-0.462617	-0.001404	0.082825	-0.004639	1.388504	1.901133	23.298337
21396	0	-0.237784	8.276526	-0.564250	-0.002378	0.082765	-0.005651	1.364593	1.934641	23.276204
21397	0	-0.158683	8.184850	-0.591558	-0.001587	0.081848	-0.005920	1.346028	1.968652	23.263103
21398	0	-0.079052	8.221433	-0.530235	-0.000793	0.082214	-0.005301	1.335431	1.998678	23.250072
21399	0	-0.237106	8.306909	-0.482216	-0.002380	0.083069	-0.004822	1.324347	2.019981	23.233693
21400	0	-0.253721	8.337376	-0.434436	-0.002545	0.083374	-0.004334	1.326081	2.042618	23.230511
21401	0	-0.053929	8.459451	-0.293776	-0.000549	0.084595	-0.002930	1.325222	2.062739	23.227846
21402	0	-0.033406	8.563103	-0.265411	-0.000346	0.085631	-0.002642	1.330089	2.079933	23.229222
21403	0	-0.077826	8.636446	-0.373304	-0.000793	0.086365	-0.003723	1.331437	2.093260	23.226136
21404	0	-0.086623	8.740119	-0.478795	-0.000885	0.087401	-0.004781	1.329077	2.101812	23.234850
21405	0	-0.107851	8.874526	-0.506772	-0.001099	0.088745	-0.005066	1.319613	2.108965	23.241585
21406	0	-0.219535	8.959907	-0.746403	-0.002217	0.089600	-0.007451	1.324360	2.114310	23.253563
21407	0	-0.278441	9.112477	-0.849926	-0.002808	0.091125	-0.008484	1.331752	2.118620	23.267006
21408	0	-0.286133	9.270900	-0.908680	-0.002883	0.092710	-0.009065	1.347271	2.125399	23.281238
21409	0	-0.211415	9.429784	-0.838407	-0.002136	0.094299	-0.008362	1.362624	2.131752	23.294589
21410	0	-0.224993	9.606448	-0.795052	-0.002275	0.096066	-0.007919	1.388250	2.135485	23.312044
21411	0	-0.254000	9.777658	-0.741635	-0.002563	0.097778	-0.007385	1.413045	2.140768	23.331109
21412	0	-0.133692	9.966485	-0.638119	-0.001357	0.099667	-0.006350	1.437986	2.150083	23.342041
21413	0	-0.113919	10.113385	-0.564472	-0.001160	0.101135	-0.005615	1.460073	2.159111	23.354968
21414	0	-0.182843	10.284038	-0.539784	-0.001851	0.102841	-0.005371	1.478465	2.165946	23.367852
21415	0	-0.253960	10.436959	-0.587923	-0.002563	0.104370	-0.005859	1.488732	2.171795	23.379571
21416	0	-0.225117	10.583242	-0.725857	-0.002271	0.105833	-0.007243	1.494028	2.182863	23.384531
21417	0	-0.254613	10.681115	-0.806716	-0.002563	0.106812	-0.008057	1.493885	2.196413	23.396111
21418	0	-0.245187	10.766314	-1.053345	-0.002467	0.107664	-0.010520	1.496957	2.212348	23.397998
21419	0	-0.230356	10.845879	-1.203312	-0.002319	0.108459	-0.012024	1.495461	2.227812	23.399345
21420	0	-0.203203	10.979938	-1.211469	-0.002044	0.109800	-0.012104	1.495511	2.247642	23.400902
21421	0	-0.279737	11.028909	-1.228334	-0.002808	0.110291	-0.012268	1.500387	2.268962	23.403296
21422	0	-0.259752	11.114004	-1.182371	-0.002604	0.111141	-0.011811	1.502297	2.293378	23.398747
21423	0	-0.225337	11.181485	-1.063756	-0.002258	0.111816	-0.010620	1.509332	2.319855	23.394526
21424	0	-0.212327	11.187428	-0.907298	-0.002127	0.111875	-0.009068	1.503090	2.347782	23.387239
21425	0	-0.146324	11.187764	-0.872573	-0.001465	0.111877	-0.008728	1.489894	2.377484	23.371892
21426	0	-0.128122	11.187798	-0.828940	-0.001279	0.111877	-0.008297	1.471318	2.411132	23.360873
21427	0	-0.127556	11.151287	-0.974768	-0.001282	0.111511	-0.009766	1.442063	2.435836	23.350651
21428	0	-0.218629	11.090562	-1.111534	-0.002186	0.110904	-0.011134	1.412023	2.467240	23.342730
21429	0	-0.256806	10.992716	-1.156873	-0.002563	0.109924	-0.011597	1.372329	2.502564	23.328141
21430	0	-0.294667	10.889370	-1.139626	-0.002939	0.108891	-0.011419	1.337694	2.540754	23.310283
21431	0	-0.305876	10.791162	-1.084774	-0.003052	0.107910	-0.010864	1.309827	2.578443	23.290612
21432	0	-0.258583	10.681471	-0.959475	-0.002578	0.106813	-0.009611	1.281881	2.617413	23.271638
21433	0	-0.202737	10.577511	-0.797656	-0.002014	0.105774	-0.007996	1.250734	2.662139	23.242615
21434	0	-0.168931	10.467720	-0.610685	-0.001674	0.104676	-0.006127	1.217784	2.709944	23.217300
21435	0	-0.159913	10.351737	-0.600929	-0.001587	0.103516	-0.006042	1.170354	2.754140	23.185644
21436	0	-0.144394	10.168789	-0.490624	-0.001428	0.101686	-0.004940	1.121619	2.803274	23.156008
21437	0	-0.208904	10.016023	-0.558254	-0.002075	0.100159	-0.005615	1.073587	2.849618	23.121044
21438	0	-0.224374	9.808981	-0.703681	-0.002226	0.098087	-0.007077	1.015890	2.900351	23.089969
21439	0	-0.245799	9.656009	-0.722462	-0.002441	0.096558	-0.007263	0.959705	2.949663	23.058607
21440	0	-0.237007	9.509983	-0.727452	-0.002353	0.095098	-0.007310	0.906614	3.000006	23.024620
21441	0	-0.178263	9.338581	-0.711151	-0.001770	0.093384	-0.007141	0.859744	3.044863	22.997202
21442	0	-0.199125	9.247416	-0.717480	-0.001979	0.092472	-0.007205	0.811890	3.089449	22.971859
21443	0	-0.184520	9.106563	-0.595916	-0.001831	0.091064	-0.005981	0.773365	3.136633	22.945324
21444	0	-0.089991	8.960245	-0.567700	-0.000883	0.089602	-0.005694	0.740374	3.187434	22.916428
21445	0	0.011023	8.831879	-0.523389	0.000122	0.088318	-0.005249	0.709525	3.232075	22.883915
21446	0	-0.174248	8.807415	-0.349364	-0.001732	0.088074	-0.003510	0.678503	3.275342	22.864278
21447	0	-0.293997	8.721928	-0.205879	-0.002930	0.087219	-0.002075	0.646795	3.318487	22.845027
21448	0	-0.137280	8.563418	-0.421982	-0.001364	0.085633	-0.004241	0.608015	3.359642	22.827696
21449	0	0.017529	8.526664	-0.389521	0.000183	0.085266	-0.003906	0.582650	3.399027	22.815892
21450	0	-0.063079	8.483927	-0.289497	-0.000627	0.084839	-0.002908	0.555263	3.433379	22.812618
21451	0	-0.219885	8.435097	-0.438634	-0.002197	0.084351	-0.004395	0.533922	3.464119	22.802344
21452	0	-0.128666	8.386402	-0.577177	-0.001286	0.083863	-0.005783	0.508353	3.494024	22.796603
21453	0	-0.079178	8.374049	-0.518417	-0.000793	0.083740	-0.005188	0.493138	3.520028	22.796020
21454	0	-0.170148	8.380120	-0.463410	-0.001706	0.083801	-0.004631	0.487566	3.541843	22.805486
21455	0	-0.213587	8.416705	-0.513417	-0.002136	0.084167	-0.005127	0.487582	3.569476	22.811116
21456	0	-0.139732	8.489852	-0.326411	-0.001404	0.084899	-0.003250	0.496795	3.588470	22.820726
21457	0	-0.023363	8.569294	-0.324666	-0.000244	0.085693	-0.003235	0.503133	3.602026	22.831106
21458	0	-0.131130	8.618047	-0.290480	-0.001322	0.086181	-0.002893	0.508685	3.615457	22.843639
21459	0	-0.059923	8.752407	-0.276003	-0.000610	0.087524	-0.002747	0.516984	3.628061	22.858887
21460	0	-0.014928	8.819345	-0.363995	-0.000161	0.088194	-0.003629	0.522790	3.639661	22.883193
21461	0	-0.101968	8.947679	-0.496116	-0.001038	0.089478	-0.004944	0.535919	3.644035	22.907654
21462	0	-0.226600	9.045137	-0.634072	-0.002283	0.090452	-0.006323	0.549076	3.649947	22.926617
21463	0	-0.218124	9.167332	-0.807783	-0.002197	0.091675	-0.008057	0.566337	3.657963	22.952709
21464	0	-0.196704	9.313388	-0.861331	-0.001982	0.093136	-0.008589	0.587602	3.668166	22.986291
21465	0	-0.242331	9.472460	-0.808513	-0.002441	0.094727	-0.008057	0.612984	3.674087	23.014654
21466	0	-0.250525	9.612332	-0.839181	-0.002527	0.096126	-0.008359	0.643193	3.675740	23.046663
21467	0	-0.199469	9.789778	-0.742509	-0.002014	0.097900	-0.007385	0.681151	3.680292	23.079513
21468	0	-0.159573	9.917663	-0.536582	-0.001611	0.099178	-0.005330	0.713850	3.689397	23.109240
21469	0	-0.186964	10.095020	-0.596072	-0.001892	0.100952	-0.005920	0.751148	3.690393	23.145938
21470	0	-0.201077	10.222842	-0.573377	-0.002030	0.102230	-0.005697	0.783256	3.694760	23.168881
21471	0	-0.175031	10.394160	-0.619154	-0.001770	0.103943	-0.006165	0.804331	3.699353	23.192937
21472	0	-0.196220	10.503622	-0.691705	-0.001974	0.105038	-0.006891	0.823778	3.712709	23.217016
21473	0	-0.211963	10.613879	-0.899208	-0.002136	0.106140	-0.008972	0.836589	3.721525	23.239981
21474	0	-0.215536	10.662283	-1.007042	-0.002164	0.106625	-0.010050	0.849811	3.738862	23.251564
21475	0	-0.206106	10.748166	-1.106213	-0.002075	0.107483	-0.011047	0.856992	3.750684	23.272024
21476	0	-0.283188	10.808777	-1.153204	-0.002841	0.108090	-0.011505	0.876774	3.767616	23.286820
21477	0	-0.279922	10.888445	-1.204645	-0.002808	0.108887	-0.012024	0.891925	3.785511	23.305288
21478	0	-0.254189	10.942891	-1.032607	-0.002547	0.109431	-0.010300	0.910970	3.805961	23.316744
21479	0	-0.231336	11.004477	-0.941980	-0.002319	0.110046	-0.009399	0.923643	3.825557	23.326113
21480	0	-0.169159	11.034635	-0.890961	-0.001698	0.110348	-0.008891	0.934250	3.844959	23.330067
21481	0	-0.170337	11.065617	-0.776078	-0.001709	0.110657	-0.007751	0.935167	3.864534	23.329556
21482	0	-0.163911	11.053226	-0.802124	-0.001637	0.110533	-0.008015	0.933300	3.891513	23.329642
21483	0	-0.134231	11.016906	-0.908704	-0.001343	0.110168	-0.009094	0.916920	3.916093	23.322656
21484	0	-0.207956	10.919349	-1.029395	-0.002075	0.109193	-0.010302	0.900209	3.945639	23.318316
21485	0	-0.257365	10.852162	-1.091189	-0.002563	0.108521	-0.010925	0.877329	3.981061	23.309672
21486	0	-0.277834	10.785153	-1.162478	-0.002768	0.107851	-0.011632	0.861053	4.016995	23.300053
21487	0	-0.342605	10.656758	-1.122617	-0.003418	0.106567	-0.011230	0.847894	4.050100	23.290664
21488	0	-0.314163	10.565116	-1.012755	-0.003129	0.105652	-0.010124	0.842924	4.087988	23.275326
21489	0	-0.221049	10.479748	-0.878436	-0.002197	0.104797	-0.008789	0.829022	4.126672	23.257760
21490	0	-0.138340	10.376009	-0.712501	-0.001369	0.103760	-0.007133	0.811842	4.167442	23.239869
21491	0	-0.104911	10.260043	-0.499577	-0.001038	0.102600	-0.005005	0.792858	4.204787	23.225737
21492	0	-0.162217	10.101445	-0.508073	-0.001610	0.101013	-0.005110	0.750909	4.243248	23.205666
21493	0	-0.172401	9.979344	-0.559351	-0.001709	0.099792	-0.005615	0.716697	4.284765	23.176806
21494	0	-0.157361	9.808694	-0.627745	-0.001556	0.098085	-0.006306	0.674361	4.328790	23.147795
21495	0	-0.172618	9.698634	-0.705572	-0.001709	0.096985	-0.007080	0.636554	4.372730	23.125322
21496	0	-0.242889	9.515827	-0.786321	-0.002415	0.095157	-0.007887	0.599042	4.413028	23.097844
21497	0	-0.227746	9.356780	-0.828533	-0.002258	0.093567	-0.008301	0.571244	4.459497	23.073502
21498	0	-0.249545	9.240903	-0.807253	-0.002480	0.092408	-0.008087	0.544275	4.502118	23.047611
21499	0	-0.172502	9.118724	-0.718920	-0.001709	0.091187	-0.007202	0.518827	4.545188	23.017853
21500	0	-0.144775	9.008914	-0.662129	-0.001435	0.090089	-0.006628	0.501183	4.584073	22.992250
21501	0	-0.135377	8.905040	-0.567192	-0.001343	0.089050	-0.005676	0.486559	4.621371	22.967465
21502	0	-0.113191	8.825688	-0.401659	-0.001121	0.088257	-0.004021	0.472116	4.659555	22.942460
21503	0	-0.129156	8.734128	-0.286510	-0.001282	0.087341	-0.002869	0.458529	4.695988	22.921206
21504	0	-0.154795	8.697433	-0.334452	-0.001546	0.086974	-0.003350	0.442325	4.721921	22.905469
21505	0	-0.153080	8.618189	-0.310343	-0.001526	0.086182	-0.003113	0.421282	4.751578	22.891726
21506	0	-0.141822	8.551038	-0.388396	-0.001414	0.085510	-0.003888	0.407289	4.779686	22.882257
21507	0	-0.171193	8.514419	-0.432946	-0.001709	0.085144	-0.004333	0.393414	4.806374	22.870984
21508	0	-0.147125	8.496126	-0.578600	-0.001472	0.084961	-0.005791	0.378978	4.828574	22.867553
21509	0	-0.152336	8.496080	-0.543502	-0.001526	0.084961	-0.005432	0.374802	4.847657	22.863461
21510	0	-0.164066	8.489844	-0.605702	-0.001643	0.084899	-0.006049	0.377741	4.866735	22.867650
21511	0	-0.176447	8.532643	-0.544526	-0.001770	0.085327	-0.005432	0.387761	4.881644	22.872257
21512	0	-0.169700	8.593483	-0.467995	-0.001698	0.085936	-0.004665	0.399493	4.901829	22.875022
21513	0	-0.164085	8.673048	-0.343359	-0.001648	0.086731	-0.003418	0.412433	4.914485	22.877470
21514	0	-0.138166	8.752188	-0.352927	-0.001390	0.087523	-0.003510	0.429508	4.926091	22.883295
21515	0	-0.066026	8.850027	-0.422802	-0.000671	0.088501	-0.004211	0.443573	4.933511	22.889373
21516	0	-0.057799	8.953580	-0.450851	-0.000588	0.089537	-0.004490	0.460383	4.941845	22.902488
21517	0	-0.114763	9.051408	-0.593883	-0.001160	0.090515	-0.005920	0.476454	4.948401	22.912319
21518	0	-0.148939	9.136548	-0.695483	-0.001502	0.091367	-0.006935	0.494042	4.954397	22.924281
21519	0	-0.205879	9.264981	-0.887026	-0.002075	0.092651	-0.008850	0.512040	4.956364	22.941875
21520	0	-0.275725	9.392819	-0.806772	-0.002775	0.093930	-0.008038	0.541840	4.956465	22.959954
21521	0	-0.266958	9.527322	-0.821491	-0.002686	0.095276	-0.008179	0.578668	4.959269	22.982621
21522	0	-0.263865	9.679406	-0.779468	-0.002654	0.096796	-0.007765	0.607229	4.962711	23.002010
21523	0	-0.230390	9.814210	-0.754375	-0.002319	0.098145	-0.007507	0.643207	4.966237	23.023879
21524	0	-0.142073	9.954088	-0.676988	-0.001434	0.099544	-0.006727	0.685712	4.971758	23.039949
21525	0	-0.151236	10.137714	-0.729746	-0.001526	0.101379	-0.007263	0.717838	4.977608	23.055836
21526	0	-0.160413	10.253260	-0.644854	-0.001621	0.102534	-0.006417	0.745854	4.979350	23.065490
21527	0	-0.199853	10.351418	-0.667999	-0.002014	0.103516	-0.006653	0.769219	4.982832	23.080624
21528	0	-0.233539	10.479246	-0.739928	-0.002349	0.104794	-0.007380	0.783860	4.988820	23.090838
21529	0	-0.243079	10.540633	-0.862593	-0.002441	0.105408	-0.008606	0.798681	4.998088	23.101278
21530	0	-0.258940	10.680616	-0.994905	-0.002604	0.106808	-0.009929	0.813428	5.003650	23.106513
21531	0	-0.242907	10.705437	-1.142838	-0.002441	0.107056	-0.011414	0.822145	5.011052	23.108849
21532	0	-0.161038	10.790450	-1.213356	-0.001623	0.107906	-0.012115	0.834342	5.018012	23.111374
21533	0	-0.157914	10.833555	-1.173692	-0.001587	0.108337	-0.011719	0.846352	5.029928	23.108391
21534	0	-0.186752	10.869865	-1.091449	-0.001877	0.108700	-0.010901	0.852910	5.040146	23.104601
21535	0	-0.237603	10.931310	-0.941061	-0.002380	0.109314	-0.009399	0.857449	5.055500	23.099508
21536	0	-0.261495	10.931143	-0.912520	-0.002617	0.109312	-0.009117	0.858560	5.073220	23.090342
21537	0	-0.219745	10.949701	-0.891182	-0.002197	0.109497	-0.008911	0.851911	5.093062	23.080500
21538	0	-0.158435	10.937473	-0.859982	-0.001588	0.109374	-0.008608	0.836006	5.108939	23.069229
21539	0	-0.104251	10.919306	-0.956865	-0.001038	0.109192	-0.009583	0.813697	5.133321	23.053135
21540	0	-0.159833	10.827933	-1.064267	-0.001597	0.108278	-0.010653	0.794621	5.153301	23.037563
21541	0	-0.251102	10.742330	-1.121495	-0.002502	0.107422	-0.011230	0.770495	5.181132	23.019150
21542	0	-0.301409	10.663210	-1.075343	-0.003008	0.106630	-0.010773	0.742103	5.206253	22.995289
21543	0	-0.318092	10.577520	-1.097196	-0.003174	0.105774	-0.010986	0.718888	5.232161	22.969713
21544	0	-0.283173	10.480020	-0.954174	-0.002822	0.104799	-0.009555	0.696788	5.261252	22.942564
21545	0	-0.226752	10.394383	-0.791942	-0.002258	0.103943	-0.007935	0.672258	5.290074	22.916245
21546	0	-0.162015	10.272385	-0.673063	-0.001605	0.102723	-0.006745	0.647645	5.325716	22.885854
21547	0	-0.123632	10.144164	-0.632527	-0.001221	0.101440	-0.006348	0.613929	5.362107	22.853618
21548	0	-0.095884	10.003973	-0.579283	-0.000947	0.100039	-0.005816	0.579412	5.394441	22.821300
21549	0	-0.141487	9.875677	-0.607036	-0.001404	0.098755	-0.006104	0.532471	5.425817	22.788099
21550	0	-0.186397	9.747922	-0.716506	-0.001854	0.097477	-0.007198	0.484865	5.455613	22.751801
21551	0	-0.244825	9.570540	-0.753738	-0.002441	0.095703	-0.007568	0.439603	5.481579	22.717404
21552	0	-0.252455	9.442754	-0.753652	-0.002517	0.094425	-0.007568	0.392693	5.508602	22.679880
21553	0	-0.172045	9.314126	-0.791313	-0.001709	0.093140	-0.007935	0.357969	5.540048	22.645537
21554	0	-0.186311	9.167968	-0.805073	-0.001854	0.091678	-0.008076	0.318548	5.568690	22.612405
21555	0	-0.141786	9.076048	-0.687823	-0.001404	0.090759	-0.006897	0.286500	5.603847	22.578321
21556	0	-0.150365	8.978599	-0.671818	-0.001493	0.089785	-0.006739	0.252277	5.634290	22.548385
21557	0	-0.147674	8.911220	-0.596547	-0.001465	0.089111	-0.005981	0.223780	5.667160	22.520335
21558	0	-0.125438	8.856346	-0.453374	-0.001245	0.088563	-0.004546	0.199768	5.697767	22.493901
21559	0	-0.153471	8.764688	-0.321993	-0.001526	0.087646	-0.003235	0.172827	5.727333	22.474930
21560	0	-0.148786	8.709783	-0.373719	-0.001483	0.087097	-0.003755	0.142393	5.751609	22.454793
21561	0	-0.085606	8.679262	-0.389189	-0.000854	0.086792	-0.003906	0.115820	5.771378	22.435300
21562	0	-0.110114	8.606134	-0.447368	-0.001102	0.086061	-0.004489	0.087925	5.787118	22.415651
21563	0	-0.128065	8.581633	-0.498968	-0.001282	0.085815	-0.005005	0.060384	5.802981	22.400350
21564	0	-0.139610	8.545171	-0.557818	-0.001402	0.085451	-0.005586	0.043528	5.812436	22.391215
21565	0	-0.133360	8.532773	-0.597520	-0.001343	0.085327	-0.005981	0.028421	5.817273	22.383066
21566	0	-0.162620	8.581672	-0.608729	-0.001630	0.085816	-0.006091	0.016740	5.829511	22.376303
21567	0	-0.219070	8.624245	-0.519456	-0.002197	0.086243	-0.005188	0.019169	5.837884	22.373483
21568	0	-0.181080	8.703509	-0.429099	-0.001819	0.087035	-0.004286	0.019507	5.844573	22.367793
21569	0	-0.121501	8.752413	-0.385357	-0.001221	0.087524	-0.003845	0.024203	5.854053	22.365968
21570	0	-0.064866	8.862181	-0.344464	-0.000660	0.088622	-0.003435	0.030711	5.856240	22.370277
21571	0	-0.047728	8.953846	-0.445903	-0.000488	0.089539	-0.004456	0.029640	5.858915	22.378151
21572	0	-0.075283	9.051415	-0.465009	-0.000772	0.090514	-0.004646	0.028965	5.851942	22.386724
21573	0	-0.138792	9.149159	-0.586482	-0.001404	0.091492	-0.005859	0.030633	5.848874	22.400929
21574	0	-0.227158	9.252781	-0.716430	-0.002287	0.092528	-0.007153	0.039724	5.846776	22.411916
21575	0	-0.242437	9.350522	-0.776448	-0.002441	0.093506	-0.007751	0.050884	5.843163	22.434128
21576	0	-0.275391	9.447969	-0.858699	-0.002773	0.094481	-0.008572	0.064064	5.836579	22.444595
21577	0	-0.254450	9.619015	-0.868648	-0.002563	0.096191	-0.008667	0.082180	5.830990	22.459906
21578	0	-0.244773	9.752954	-0.812314	-0.002464	0.097531	-0.008097	0.108279	5.828351	22.476046
21579	0	-0.206020	9.875334	-0.765341	-0.002075	0.098755	-0.007629	0.131130	5.827515	22.489494
21580	0	-0.160401	10.033646	-0.697179	-0.001618	0.100338	-0.006947	0.155148	5.827473	22.504885
21581	0	-0.163041	10.174471	-0.648828	-0.001648	0.101746	-0.006470	0.171528	5.823950	22.524233
21582	0	-0.196196	10.284166	-0.597595	-0.001980	0.102842	-0.005959	0.186155	5.820049	22.540802
21583	0	-0.217918	10.443105	-0.605079	-0.002197	0.104431	-0.006042	0.190400	5.816130	22.555955
21584	0	-0.208265	10.510122	-0.710784	-0.002100	0.105102	-0.007097	0.196911	5.813182	22.567782
21585	0	-0.205986	10.577408	-0.879087	-0.002075	0.105774	-0.008789	0.193616	5.812551	22.575483
21586	0	-0.197041	10.632283	-0.977663	-0.001984	0.106323	-0.009769	0.196629	5.814535	22.590188
21587	0	-0.200322	10.705585	-1.098654	-0.002014	0.107056	-0.010986	0.191837	5.818905	22.599488
21588	0	-0.222744	10.754324	-1.123996	-0.002236	0.107544	-0.011231	0.195969	5.825395	22.608742
21589	0	-0.249228	10.815372	-1.154322	-0.002502	0.108154	-0.011536	0.198778	5.830323	22.612951
21590	0	-0.229666	10.857919	-1.118959	-0.002299	0.108580	-0.011185	0.198537	5.842860	22.612492
21591	0	-0.219164	10.906972	-0.921886	-0.002197	0.109070	-0.009216	0.195898	5.852202	22.612896
21592	0	-0.194411	10.937437	-0.830189	-0.001943	0.109374	-0.008307	0.185517	5.868788	22.609103
21593	0	-0.200977	10.907042	-0.835512	-0.002014	0.109070	-0.008362	0.172874	5.879116	22.604118
21594	0	-0.170125	10.907150	-0.778984	-0.001700	0.109071	-0.007800	0.156364	5.894825	22.597039
21595	0	-0.164834	10.846089	-0.950528	-0.001648	0.108459	-0.009521	0.133557	5.909895	22.589887
21596	0	-0.183347	10.748766	-0.989648	-0.001832	0.107486	-0.009917	0.105351	5.925749	22.576434
21597	0	-0.226190	10.675198	-1.042097	-0.002258	0.106750	-0.010437	0.082371	5.943890	22.565938
21598	0	-0.294205	10.608319	-1.039170	-0.002937	0.106082	-0.010406	0.061629	5.963082	22.552797
21599	0	-0.318023	10.534764	-0.944759	-0.003174	0.105347	-0.009460	0.041746	5.984016	22.536352
21600	0	-0.246439	10.406707	-0.868649	-0.002455	0.104066	-0.008703	0.017190	6.008505	22.517225
21601	0	-0.159620	10.327248	-0.712465	-0.001587	0.103271	-0.007141	-0.007726	6.032747	22.492510
21602	0	-0.088293	10.217509	-0.543601	-0.000873	0.102174	-0.005462	-0.043175	6.058521	22.469935
21603	0	-0.141592	10.077075	-0.650172	-0.001404	0.100769	-0.006531	-0.082477	6.086218	22.450781
21604	0	-0.161880	9.955292	-0.577031	-0.001611	0.099551	-0.005802	-0.126293	6.109300	22.418701
21605	0	-0.166034	9.826873	-0.624996	-0.001648	0.098267	-0.006287	-0.175569	6.137441	22.395386
21606	0	-0.186615	9.668556	-0.648669	-0.001856	0.096684	-0.006520	-0.222039	6.163121	22.369003
21607	0	-0.190653	9.533876	-0.619281	-0.001892	0.095337	-0.006226	-0.268134	6.193887	22.341883
21608	0	-0.217873	9.387781	-0.741536	-0.002166	0.093876	-0.007443	-0.308767	6.222781	22.318151
21609	0	-0.190608	9.301946	-0.735788	-0.001892	0.093018	-0.007385	-0.349089	6.252925	22.291501
21610	0	-0.150377	9.186227	-0.663726	-0.001493	0.091861	-0.006660	-0.384325	6.280129	22.270190
21611	0	-0.165677	9.094333	-0.633183	-0.001648	0.090942	-0.006348	-0.410232	6.304471	22.252808
21612	0	-0.149648	9.008955	-0.532483	-0.001483	0.090089	-0.005341	-0.436230	6.334968	22.235551
21613	0	-0.171669	8.898991	-0.492939	-0.001709	0.088989	-0.004944	-0.460658	6.358219	22.219844
21614	0	-0.155108	8.850136	-0.380378	-0.001541	0.088501	-0.003817	-0.483006	6.384515	22.205553
21615	0	-0.207978	8.837918	-0.236604	-0.002075	0.088379	-0.002380	-0.507123	6.403975	22.193663
21616	0	-0.153984	8.728057	-0.270680	-0.001535	0.087280	-0.002719	-0.528224	6.423139	22.187410
21617	0	-0.061493	8.679239	-0.389660	-0.000610	0.086792	-0.003906	-0.546550	6.442401	22.176937
21618	0	-0.037622	8.667039	-0.381538	-0.000376	0.086670	-0.003826	-0.566054	6.456179	22.170278
21619	0	-0.122066	8.642619	-0.450870	-0.001221	0.086426	-0.004517	-0.581348	6.469249	22.168816
21620	0	-0.170657	8.606093	-0.602218	-0.001709	0.086061	-0.006027	-0.593112	6.479009	22.163876
21621	0	-0.164287	8.618171	-0.543250	-0.001648	0.086182	-0.005432	-0.597227	6.485323	22.164601
21622	0	-0.187637	8.648666	-0.525471	-0.001883	0.086487	-0.005250	-0.595254	6.490220	22.169438
21623	0	-0.182546	8.697490	-0.433992	-0.001831	0.086975	-0.004333	-0.591050	6.495812	22.174676
21624	0	-0.133000	8.758412	-0.386780	-0.001332	0.087584	-0.003859	-0.582918	6.505691	22.183339
21625	0	-0.084234	8.856180	-0.336546	-0.000854	0.088562	-0.003357	-0.575794	6.502708	22.191837
21626	0	-0.063835	8.911004	-0.356714	-0.000648	0.089110	-0.003557	-0.566610	6.503566	22.203708
21627	0	-0.065748	9.002650	-0.458664	-0.000671	0.090027	-0.004578	-0.558888	6.498617	22.213882
21628	0	-0.087451	9.063592	-0.472770	-0.000888	0.090636	-0.004719	-0.550402	6.494553	22.235655
21629	0	-0.163467	9.167400	-0.636270	-0.001648	0.091675	-0.006348	-0.534480	6.491157	22.258368
21630	0	-0.288142	9.258799	-0.724779	-0.002903	0.092588	-0.007234	-0.520310	6.477755	22.278305
21631	0	-0.260983	9.387031	-0.802102	-0.002625	0.093872	-0.007996	-0.491956	6.473576	22.306979
21632	0	-0.251446	9.526938	-0.849957	-0.002534	0.095271	-0.008474	-0.464464	6.463800	22.331754
21633	0	-0.236842	9.606705	-0.802663	-0.002380	0.096069	-0.007996	-0.430005	6.463030	22.359395
21634	0	-0.215885	9.746476	-0.845928	-0.002173	0.097467	-0.008425	-0.392087	6.459262	22.383760
21635	0	-0.175478	9.930235	-0.656301	-0.001770	0.099304	-0.006531	-0.357267	6.454457	22.409885
21636	0	-0.166005	10.058047	-0.595841	-0.001678	0.100582	-0.005925	-0.322230	6.445892	22.430052
21637	0	-0.157092	10.198863	-0.588305	-0.001587	0.101990	-0.005859	-0.298322	6.440238	22.451559
21638	0	-0.208712	10.271927	-0.544531	-0.002105	0.102720	-0.005420	-0.272353	6.432722	22.476396
21639	0	-0.187959	10.400291	-0.685446	-0.001892	0.104004	-0.006836	-0.255198	6.431166	22.490956
21640	0	-0.216097	10.485462	-0.731791	-0.002172	0.104856	-0.007301	-0.239747	6.431013	22.513949
21641	0	-0.243262	10.565100	-0.843608	-0.002441	0.105652	-0.008423	-0.228770	6.433748	22.527262
21642	0	-0.235625	10.613594	-0.980843	-0.002363	0.106137	-0.009792	-0.214695	6.438616	22.540401
21643	0	-0.237000	10.687084	-1.033515	-0.002380	0.106873	-0.010315	-0.196576	6.439674	22.549404
21644	0	-0.260066	10.729389	-1.068315	-0.002604	0.107296	-0.010661	-0.176576	6.447691	22.557981
21645	0	-0.273999	10.784703	-1.058212	-0.002747	0.107849	-0.010559	-0.156278	6.452193	22.556185
21646	0	-0.242520	10.820892	-0.977046	-0.002429	0.108211	-0.009751	-0.139634	6.459898	22.561644
21647	0	-0.201512	10.876344	-0.892563	-0.002014	0.108765	-0.008911	-0.128580	6.472211	22.558323
21648	0	-0.208646	10.876047	-0.755334	-0.002077	0.108762	-0.007537	-0.115419	6.493316	22.555144
21649	0	-0.177193	10.876417	-0.836757	-0.001770	0.108765	-0.008362	-0.113679	6.506449	22.549929
21650	0	-0.147283	10.839681	-0.861430	-0.001470	0.108397	-0.008618	-0.122806	6.520689	22.538068
21651	0	-0.195477	10.772765	-0.945329	-0.001953	0.107727	-0.009460	-0.135197	6.533119	22.525943
21652	0	-0.263410	10.717917	-0.992766	-0.002628	0.107179	-0.009934	-0.146746	6.550067	22.518798
21653	0	-0.305786	10.626279	-1.030711	-0.003052	0.106262	-0.010315	-0.159395	6.567372	22.512193
21654	0	-0.312897	10.534803	-1.127147	-0.003125	0.105348	-0.011276	-0.169274	6.581627	22.497232
21655	0	-0.251231	10.455355	-1.000391	-0.002502	0.104553	-0.010010	-0.180360	6.602685	22.482938
21656	0	-0.228758	10.375962	-0.889897	-0.002278	0.103760	-0.008900	-0.186423	6.622875	22.460212
21657	0	-0.184702	10.290496	-0.701945	-0.001831	0.102905	-0.007019	-0.191485	6.650869	22.435375
21658	0	-0.138604	10.211120	-0.603592	-0.001374	0.102111	-0.006044	-0.206721	6.674460	22.409344
21659	0	-0.159640	10.076944	-0.481029	-0.001587	0.100769	-0.004822	-0.225501	6.695802	22.383024
21660	0	-0.173904	9.973227	-0.477881	-0.001728	0.099731	-0.004800	-0.255514	6.718894	22.354915
21661	0	-0.141836	9.845078	-0.559272	-0.001404	0.098450	-0.005615	-0.287868	6.745963	22.324199
21662	0	-0.174963	9.686533	-0.537308	-0.001738	0.096865	-0.005388	-0.311675	6.770338	22.296036
21663	0	-0.202504	9.576535	-0.699965	-0.002014	0.095764	-0.007019	-0.340375	6.793068	22.271285
21664	0	-0.235777	9.448523	-0.806451	-0.002342	0.094484	-0.008080	-0.364111	6.821191	22.244600
21665	0	-0.208554	9.338512	-0.797733	-0.002075	0.093384	-0.007996	-0.392196	6.843062	22.216754
21666	0	-0.204604	9.192146	-0.776713	-0.002035	0.091921	-0.007777	-0.410320	6.865826	22.189885
21667	0	-0.190497	9.130905	-0.682625	-0.001892	0.091309	-0.006836	-0.427437	6.891596	22.170733
21668	0	-0.168454	9.051519	-0.571420	-0.001674	0.090515	-0.005718	-0.437898	6.914991	22.147089
21669	0	-0.147430	8.959958	-0.500256	-0.001465	0.089600	-0.005005	-0.446191	6.936869	22.124455
21670	0	-0.130734	8.892717	-0.414670	-0.001301	0.088927	-0.004147	-0.451234	6.955221	22.103861
21671	0	-0.116674	8.850087	-0.347946	-0.001160	0.088501	-0.003479	-0.456157	6.974405	22.080270
21672	0	-0.094093	8.782873	-0.378114	-0.000930	0.087829	-0.003786	-0.468186	6.998765	22.056902
21673	0	-0.085871	8.758557	-0.384142	-0.000854	0.087585	-0.003845	-0.478269	7.014098	22.038802
21674	0	-0.141475	8.709726	-0.432334	-0.001412	0.087097	-0.004326	-0.486652	7.026880	22.020328
21675	0	-0.146609	8.691409	-0.561451	-0.001465	0.086914	-0.005615	-0.491672	7.038163	22.013172
21676	0	-0.146383	8.660808	-0.671185	-0.001468	0.086608	-0.006713	-0.497202	7.042546	22.004990
21677	0	-0.170531	8.660840	-0.592859	-0.001709	0.086609	-0.005920	-0.490427	7.047204	21.997347
21678	0	-0.151864	8.685050	-0.625153	-0.001519	0.086851	-0.006243	-0.482400	7.056070	21.995292
21679	0	-0.164350	8.740181	-0.580771	-0.001648	0.087402	-0.005798	-0.473462	7.059872	21.995603
21680	0	-0.163362	8.819395	-0.491998	-0.001639	0.088195	-0.004902	-0.453420	7.061950	21.994339
21681	0	-0.145936	8.862226	-0.453387	-0.001465	0.088623	-0.004517	-0.434459	7.064365	21.994319
21682	0	-0.138581	8.947488	-0.426500	-0.001393	0.089476	-0.004247	-0.414386	7.064204	21.994537
21683	0	-0.078421	9.045353	-0.446873	-0.000793	0.090454	-0.004456	-0.400606	7.061916	21.999575
21684	0	-0.118986	9.112289	-0.565572	-0.001203	0.091124	-0.005642	-0.385662	7.055492	22.010481
21685	0	-0.169565	9.179590	-0.673060	-0.001709	0.091797	-0.006714	-0.366749	7.048674	22.026755
21686	0	-0.215606	9.276919	-0.756292	-0.002171	0.092771	-0.007542	-0.343151	7.040398	22.035351
21687	0	-0.261095	9.399261	-0.832237	-0.002625	0.093994	-0.008301	-0.318878	7.033900	22.052222
21688	0	-0.258056	9.508654	-0.904642	-0.002598	0.095089	-0.009016	-0.284442	7.023097	22.066524
21689	0	-0.261183	9.643281	-0.833650	-0.002625	0.096436	-0.008301	-0.244023	7.017865	22.082471
21690	0	-0.227808	9.746415	-0.883041	-0.002295	0.097466	-0.008801	-0.210876	7.008342	22.097609
21691	0	-0.181411	9.875286	-0.693032	-0.001831	0.098755	-0.006897	-0.174486	6.997994	22.107945
21692	0	-0.172368	10.015172	-0.657453	-0.001737	0.100154	-0.006537	-0.133540	6.992513	22.127529
21693	0	-0.151230	10.107261	-0.655872	-0.001526	0.101074	-0.006531	-0.103862	6.986277	22.140645
21694	0	-0.142366	10.235066	-0.631015	-0.001438	0.102352	-0.006283	-0.075117	6.979131	22.155400
21695	0	-0.150785	10.320877	-0.704754	-0.001526	0.103210	-0.007019	-0.045819	6.968129	22.164733
21696	0	-0.202306	10.424198	-0.862259	-0.002039	0.104243	-0.008603	-0.026315	6.959959	22.179564
21697	0	-0.219045	10.479609	-0.965893	-0.002197	0.104797	-0.009644	-0.011969	6.961590	22.187561
21698	0	-0.211625	10.552556	-1.048360	-0.002123	0.105527	-0.010468	0.002223	6.963596	22.197825
21699	0	-0.236843	10.595522	-1.088451	-0.002380	0.105957	-0.010864	0.021127	6.959377	22.198010
21700	0	-0.277605	10.643932	-1.183360	-0.002784	0.106441	-0.011821	0.032181	6.959884	22.201125
21701	0	-0.268104	10.687111	-1.100152	-0.002686	0.106873	-0.010986	0.045765	6.963753	22.203805
21702	0	-0.273489	10.753987	-1.017700	-0.002738	0.107541	-0.010163	0.057198	6.968773	22.200061
21703	0	-0.225515	10.748158	-0.892791	-0.002258	0.107483	-0.008911	0.071974	6.973725	22.196682
21704	0	-0.200687	10.754058	-0.797606	-0.002008	0.107541	-0.007969	0.076035	6.980205	22.187890
21705	0	-0.165198	10.778765	-0.781769	-0.001648	0.107788	-0.007812	0.077660	6.992498	22.175506
21706	0	-0.171805	10.760365	-0.879240	-0.001718	0.107603	-0.008800	0.066064	7.000842	22.161975
21707	0	-0.219733	10.675088	-0.902861	-0.002197	0.106750	-0.009033	0.057695	7.008847	22.153946
21708	0	-0.244570	10.607993	-0.999155	-0.002442	0.106079	-0.010001	0.043548	7.020086	22.141420
21709	0	-0.281352	10.547022	-1.048167	-0.002808	0.105469	-0.010498	0.021992	7.033957	22.127821
21710	0	-0.294773	10.455682	-1.125080	-0.002942	0.104556	-0.011259	0.009234	7.047462	22.114180
21711	0	-0.281540	10.412676	-0.938838	-0.002808	0.104126	-0.009399	-0.006629	7.063470	22.099856
21712	0	-0.258862	10.315088	-0.888159	-0.002580	0.103150	-0.008890	-0.020240	7.080658	22.080705
21713	0	-0.220729	10.235675	-0.761582	-0.002197	0.102356	-0.007629	-0.039446	7.099340	22.063315
21714	0	-0.137442	10.144180	-0.563924	-0.001363	0.101441	-0.005650	-0.055807	7.120124	22.039795
21715	0	-0.135062	10.034277	-0.547341	-0.001343	0.100342	-0.005493	-0.082962	7.136717	22.017799
21716	0	-0.154862	9.930753	-0.554899	-0.001542	0.099306	-0.005576	-0.119336	7.151749	21.990253
21717	0	-0.171794	9.832889	-0.632578	-0.001709	0.098328	-0.006348	-0.150525	7.169282	21.955052
21718	0	-0.210270	9.692751	-0.676472	-0.002093	0.096926	-0.006793	-0.188547	7.187502	21.931583
21719	0	-0.226739	9.539990	-0.839825	-0.002258	0.095398	-0.008423	-0.223289	7.204751	21.899769
21720	0	-0.253033	9.412088	-0.841209	-0.002521	0.094119	-0.008435	-0.255827	7.223281	21.877261
21721	0	-0.263177	9.332450	-0.827881	-0.002625	0.093323	-0.008301	-0.287581	7.238545	21.848192
21722	0	-0.233992	9.247232	-0.738646	-0.002334	0.092471	-0.007403	-0.313233	7.252924	21.821063
21723	0	-0.184261	9.185860	-0.731266	-0.001831	0.091858	-0.007324	-0.332145	7.273995	21.797687
21724	0	-0.180314	9.088289	-0.625223	-0.001793	0.090882	-0.006264	-0.351066	7.293775	21.775126
21725	0	-0.153387	9.008826	-0.536263	-0.001526	0.090088	-0.005371	-0.365928	7.311031	21.756845
21726	0	-0.130735	8.935573	-0.412566	-0.001298	0.089355	-0.004134	-0.380842	7.330354	21.740251
21727	0	-0.122477	8.911164	-0.395903	-0.001221	0.089111	-0.003967	-0.395002	7.342849	21.728793
21728	0	-0.166264	8.868477	-0.411704	-0.001657	0.088684	-0.004134	-0.420705	7.357935	21.716653
21729	0	-0.116109	8.837950	-0.419850	-0.001160	0.088379	-0.004211	-0.441239	7.366922	21.703051
21730	0	-0.122769	8.777013	-0.533538	-0.001225	0.087770	-0.005346	-0.458502	7.378159	21.697390
21731	0	-0.152306	8.758624	-0.566486	-0.001526	0.087585	-0.005676	-0.476487	7.381509	21.691182
21732	0	-0.157572	8.783117	-0.644085	-0.001582	0.087831	-0.006448	-0.488134	7.380249	21.689773
21733	0	-0.170255	8.764682	-0.689432	-0.001709	0.087646	-0.006897	-0.494138	7.378942	21.688912
21734	0	-0.187672	8.795152	-0.604063	-0.001880	0.087952	-0.006038	-0.493040	7.382070	21.685895
21735	0	-0.207103	8.843981	-0.604579	-0.002075	0.088440	-0.006042	-0.490072	7.384070	21.699007
21736	0	-0.145054	8.941525	-0.538456	-0.001457	0.089416	-0.005378	-0.483602	7.382548	21.701043
21737	0	-0.139330	8.953836	-0.446316	-0.001404	0.089539	-0.004456	-0.475901	7.376077	21.705586
21738	0	-0.143068	9.051410	-0.417299	-0.001444	0.090514	-0.004167	-0.469226	7.366330	21.716724
21739	0	-0.108441	9.155283	-0.427401	-0.001099	0.091553	-0.004272	-0.468407	7.355440	21.730574
21740	0	-0.105575	9.222434	-0.525182	-0.001070	0.092224	-0.005253	-0.471021	7.344710	21.742105
21741	0	-0.163431	9.265168	-0.744543	-0.001648	0.092651	-0.007446	-0.473491	7.335136	21.753711
21742	0	-0.209718	9.393287	-0.732979	-0.002110	0.093933	-0.007323	-0.466991	7.327288	21.765235
21743	0	-0.248648	9.466499	-0.861651	-0.002502	0.094666	-0.008606	-0.455173	7.315644	21.783263
21744	0	-0.239106	9.539541	-0.906682	-0.002410	0.095396	-0.009055	-0.441767	7.300870	21.804541
21745	0	-0.242442	9.686149	-0.923453	-0.002441	0.096863	-0.009216	-0.420845	7.288601	21.825190
21746	0	-0.227166	9.783509	-0.890637	-0.002286	0.097836	-0.008887	-0.399231	7.279432	21.843953
21747	0	-0.206278	9.893682	-0.783063	-0.002075	0.098938	-0.007812	-0.378824	7.272367	21.863564
21748	0	-0.209683	10.009408	-0.670556	-0.002112	0.100095	-0.006690	-0.361810	7.261515	21.881121
21749	0	-0.169708	10.150080	-0.617878	-0.001709	0.101501	-0.006165	-0.346413	7.254864	21.898952
21750	0	-0.154702	10.223157	-0.614404	-0.001563	0.102232	-0.006133	-0.335013	7.243568	21.914272
21751	0	-0.163348	10.308842	-0.653369	-0.001648	0.103088	-0.006531	-0.333142	7.234086	21.924293
21752	0	-0.178978	10.388179	-0.782265	-0.001802	0.103882	-0.007819	-0.330643	7.226825	21.934706
21753	0	-0.212036	10.443133	-0.818060	-0.002136	0.104431	-0.008179	-0.329685	7.216225	21.948160
21754	0	-0.282830	10.491980	-0.983011	-0.002837	0.104919	-0.009831	-0.332644	7.213320	21.957158
21755	0	-0.279697	10.534653	-1.105153	-0.002808	0.105347	-0.011047	-0.329978	7.208314	21.961227
21756	0	-0.271977	10.577326	-1.056633	-0.002726	0.105773	-0.010568	-0.333138	7.208568	21.966712
21757	0	-0.255397	10.632312	-1.068463	-0.002563	0.106323	-0.010681	-0.330786	7.205039	21.975044
21758	0	-0.241732	10.644443	-0.995706	-0.002423	0.106444	-0.009956	-0.331894	7.204911	21.977438
21759	0	-0.207676	10.675038	-0.903414	-0.002075	0.106750	-0.009033	-0.332985	7.212646	21.976674
21760	0	-0.201485	10.656631	-0.854906	-0.002018	0.106566	-0.008547	-0.332784	7.215258	21.974332
21761	0	-0.176870	10.681213	-0.768230	-0.001770	0.106812	-0.007690	-0.343546	7.219819	21.973615
21762	0	-0.152297	10.632511	-0.845643	-0.001524	0.106324	-0.008468	-0.358478	7.224372	21.964210
21763	0	-0.195599	10.595857	-0.901452	-0.001953	0.105957	-0.009033	-0.381316	7.233074	21.956332
21764	0	-0.238803	10.522889	-0.904095	-0.002386	0.105227	-0.009058	-0.402333	7.240802	21.950028
21765	0	-0.263268	10.412738	-0.968734	-0.002625	0.104126	-0.009705	-0.423956	7.255180	21.940681
21766	0	-0.258841	10.370192	-0.928757	-0.002581	0.103701	-0.009304	-0.445135	7.268937	21.927067
21767	0	-0.238859	10.315057	-0.889559	-0.002380	0.103149	-0.008911	-0.465182	7.283332	21.915832
21768	0	-0.222439	10.199241	-0.850279	-0.002214	0.101992	-0.008514	-0.481226	7.299658	21.901650
21769	0	-0.159638	10.144144	-0.663510	-0.001587	0.101440	-0.006653	-0.505347	7.315402	21.876445
21770	0	-0.142824	10.058792	-0.556104	-0.001423	0.100587	-0.005581	-0.532161	7.326738	21.850614
21771	0	-0.165230	9.973258	-0.571638	-0.001648	0.099731	-0.005737	-0.560595	7.336825	21.822146
21772	0	-0.203143	9.845282	-0.524311	-0.002023	0.098452	-0.005269	-0.594315	7.352198	21.802629
21773	0	-0.165871	9.735233	-0.528372	-0.001648	0.097351	-0.005310	-0.629513	7.369958	21.776292
21774	0	-0.198318	9.631711	-0.602188	-0.001975	0.096315	-0.006052	-0.669296	7.384523	21.751877
21775	0	-0.220063	9.552202	-0.705202	-0.002197	0.095520	-0.007080	-0.706615	7.393273	21.730295
21776	0	-0.227475	9.424398	-0.718045	-0.002266	0.094242	-0.007208	-0.743536	7.408630	21.708704
21777	0	-0.202641	9.314160	-0.754103	-0.002014	0.093140	-0.007568	-0.780733	7.428202	21.687822
21778	0	-0.192385	9.216742	-0.706662	-0.001917	0.092166	-0.007088	-0.810672	7.441354	21.665337
21779	0	-0.177786	9.143155	-0.669969	-0.001770	0.091431	-0.006714	-0.831647	7.455910	21.648803
21780	0	-0.154551	9.082181	-0.618913	-0.001542	0.090821	-0.006198	-0.846189	7.464935	21.629620
21781	0	-0.164919	9.057670	-0.487261	-0.001648	0.090576	-0.004883	-0.862178	7.471499	21.614316
21782	0	-0.165311	8.966104	-0.436559	-0.001651	0.089661	-0.004375	-0.876650	7.479454	21.598821
21783	0	-0.134640	8.941677	-0.365418	-0.001343	0.089417	-0.003662	-0.889338	7.489237	21.589835
21784	0	-0.129058	8.923409	-0.393605	-0.001289	0.089233	-0.003952	-0.912298	7.495877	21.581957
21785	0	-0.122371	8.862326	-0.438938	-0.001221	0.088623	-0.004395	-0.921604	7.504749	21.571979
21786	0	-0.165448	8.856261	-0.480136	-0.001655	0.088562	-0.004812	-0.938021	7.509552	21.564816
21787	0	-0.134160	8.856257	-0.517882	-0.001343	0.088562	-0.005188	-0.952160	7.512989	21.558706
21788	0	-0.164198	8.844117	-0.571615	-0.001646	0.088441	-0.005719	-0.957953	7.512767	21.556567
21789	0	-0.176419	8.856250	-0.701434	-0.001770	0.088562	-0.007019	-0.965792	7.510300	21.555904
21790	0	-0.199591	8.905006	-0.616158	-0.002003	0.089050	-0.006156	-0.960397	7.506542	21.554073
21791	0	-0.212885	8.947747	-0.531424	-0.002136	0.089478	-0.005310	-0.956498	7.502183	21.556154
21792	0	-0.180724	9.014751	-0.465998	-0.001817	0.090148	-0.004647	-0.941651	7.495148	21.559827
21793	0	-0.170104	9.075898	-0.409919	-0.001709	0.090759	-0.004089	-0.930220	7.490138	21.566979
21794	0	-0.107530	9.161244	-0.424171	-0.001083	0.091613	-0.004231	-0.917954	7.485081	21.578041
21795	0	-0.096658	9.252887	-0.477100	-0.000977	0.092529	-0.004761	-0.906889	7.477614	21.578302
21796	0	-0.143432	9.301626	-0.534017	-0.001445	0.093017	-0.005331	-0.896167	7.469822	21.589967
21797	0	-0.200223	9.393274	-0.666157	-0.002014	0.093933	-0.006653	-0.886650	7.460353	21.596013
21798	0	-0.246647	9.490834	-0.759513	-0.002479	0.094909	-0.007586	-0.876766	7.451157	21.608626
21799	0	-0.224485	9.576337	-0.861828	-0.002258	0.095764	-0.008606	-0.862632	7.440563	21.619980
21800	0	-0.234610	9.637091	-0.895717	-0.002354	0.096373	-0.008937	-0.838770	7.437258	21.635313
21801	0	-0.224708	9.747115	-0.838806	-0.002258	0.097473	-0.008362	-0.808641	7.429321	21.644722
21802	0	-0.228449	9.880986	-0.789784	-0.002297	0.098812	-0.007866	-0.772062	7.419615	21.656937
21803	0	-0.187957	9.966896	-0.655645	-0.001892	0.099670	-0.006531	-0.743037	7.410229	21.667884
21804	0	-0.161250	10.076473	-0.630406	-0.001623	0.100766	-0.006278	-0.713976	7.403014	21.678205
21805	0	-0.108780	10.204951	-0.576196	-0.001099	0.102051	-0.005737	-0.686555	7.395671	21.690522
21806	0	-0.167656	10.253533	-0.617163	-0.001688	0.102536	-0.006154	-0.667596	7.387640	21.699323
21807	0	-0.182038	10.345369	-0.660888	-0.001831	0.103455	-0.006592	-0.649700	7.380483	21.704863
21808	0	-0.235192	10.400054	-0.749093	-0.002359	0.104001	-0.007482	-0.640492	7.376916	21.709723
21809	0	-0.243356	10.479639	-0.935134	-0.002441	0.104797	-0.009338	-0.627269	7.373150	21.715584
21810	0	-0.242125	10.491567	-0.998606	-0.002426	0.104917	-0.009975	-0.617172	7.372238	21.714022
21811	0	-0.243108	10.516244	-1.057279	-0.002441	0.105164	-0.010559	-0.603526	7.365540	21.715280
21812	0	-0.266016	10.534270	-1.029436	-0.002666	0.105344	-0.010282	-0.590979	7.364120	21.715366
21813	0	-0.232153	10.565078	-0.959386	-0.002319	0.105652	-0.009583	-0.579884	7.370916	21.716415
21814	0	-0.207746	10.644165	-0.882223	-0.002080	0.106442	-0.008812	-0.570659	7.372283	21.710232
21815	0	-0.189347	10.626125	-0.794700	-0.001892	0.106262	-0.007935	-0.559415	7.377697	21.700206
21816	0	-0.189298	10.644268	-0.736094	-0.001895	0.106443	-0.007350	-0.549537	7.379592	21.692922
21817	0	-0.165321	10.601824	-0.725945	-0.001648	0.106018	-0.007263	-0.555587	7.389228	21.684755
21818	0	-0.208956	10.546889	-0.774216	-0.002087	0.105469	-0.007745	-0.560939	7.396105	21.670589
21819	0	-0.189481	10.498088	-0.902785	-0.001892	0.104980	-0.009033	-0.569007	7.402718	21.659309
21820	0	-0.239537	10.443169	-0.986924	-0.002386	0.104431	-0.009877	-0.580297	7.416155	21.643077
21821	0	-0.250993	10.369935	-1.000146	-0.002502	0.103699	-0.010010	-0.592305	7.427423	21.623336
21822	0	-0.246336	10.308952	-1.023419	-0.002457	0.103089	-0.010238	-0.598899	7.437846	21.604031
21823	0	-0.245129	10.223379	-0.890950	-0.002441	0.102234	-0.008911	-0.603825	7.451832	21.580260
21824	0	-0.216858	10.143931	-0.738079	-0.002155	0.101439	-0.007382	-0.608448	7.470136	21.560675
21825	0	-0.165933	10.070845	-0.664327	-0.001648	0.100708	-0.006653	-0.622799	7.486326	21.534870
21826	0	-0.149261	10.028133	-0.546328	-0.001488	0.100281	-0.005475	-0.639622	7.495410	21.509906
21827	0	-0.092640	9.893847	-0.480987	-0.000916	0.098938	-0.004822	-0.657215	7.511566	21.482664
21828	0	-0.137225	9.790103	-0.515106	-0.001365	0.097900	-0.005165	-0.677498	7.523792	21.453485
21829	0	-0.214380	9.686347	-0.480474	-0.002136	0.096863	-0.004822	-0.700875	7.536245	21.429394
21830	0	-0.185700	9.570474	-0.611791	-0.001847	0.095704	-0.006131	-0.720806	7.550841	21.397351
21831	0	-0.208274	9.436104	-0.719094	-0.002075	0.094360	-0.007202	-0.737691	7.562832	21.372945
21832	0	-0.203947	9.362949	-0.686382	-0.002029	0.093629	-0.006875	-0.754731	7.577982	21.347843
21833	0	-0.159099	9.301780	-0.762587	-0.001587	0.093018	-0.007629	-0.762565	7.585594	21.321363
21834	0	-0.160371	9.210247	-0.712724	-0.001595	0.092102	-0.007134	-0.775043	7.598451	21.294920
21835	0	-0.177868	9.143075	-0.683254	-0.001770	0.091431	-0.006836	-0.781990	7.612289	21.275669
21836	0	-0.154804	9.075927	-0.609570	-0.001543	0.090759	-0.006097	-0.785941	7.621764	21.259194
21837	0	-0.141095	9.033184	-0.451814	-0.001404	0.090332	-0.004517	-0.786603	7.634202	21.242287
21838	0	-0.123728	8.990364	-0.427957	-0.001235	0.089904	-0.004276	-0.784835	7.640515	21.227065
21839	0	-0.103824	8.947754	-0.415032	-0.001038	0.089478	-0.004150	-0.786950	7.644783	21.216556
21840	0	-0.128806	8.911021	-0.323774	-0.001284	0.089110	-0.003235	-0.785319	7.653971	21.205822
21841	0	-0.116011	8.898937	-0.335384	-0.001160	0.088989	-0.003357	-0.790869	7.658016	21.200272
21842	0	-0.140365	8.856204	-0.493815	-0.001406	0.088562	-0.004938	-0.792554	7.658710	21.193553
21843	0	-0.134321	8.880618	-0.494323	-0.001343	0.088806	-0.004944	-0.794802	7.662666	21.189188
21844	0	-0.164308	8.886711	-0.598323	-0.001649	0.088867	-0.005980	-0.792870	7.658466	21.183062
21845	0	-0.176943	8.898888	-0.610926	-0.001770	0.088989	-0.006104	-0.786832	7.661054	21.179349
21846	0	-0.195096	8.917045	-0.570407	-0.001952	0.089171	-0.005689	-0.767711	7.663041	21.182837
21847	0	-0.157926	9.014785	-0.557383	-0.001587	0.090149	-0.005554	-0.743776	7.656731	21.182746
21848	0	-0.162392	9.069554	-0.445412	-0.001633	0.090696	-0.004435	-0.719804	7.649069	21.185707
21849	0	-0.145714	9.106341	-0.478310	-0.001465	0.091064	-0.004761	-0.691919	7.642855	21.193833
21850	0	-0.131670	9.209859	-0.500360	-0.001328	0.092099	-0.004990	-0.674975	7.632834	21.199106
21851	0	-0.139078	9.283369	-0.550962	-0.001404	0.092834	-0.005493	-0.654623	7.620309	21.210254
21852	0	-0.154583	9.356395	-0.627832	-0.001561	0.093565	-0.006259	-0.630924	7.605146	21.221051
21853	0	-0.230672	9.399278	-0.777167	-0.002319	0.093994	-0.007751	-0.606970	7.593279	21.225391
21854	0	-0.209776	9.514809	-0.879297	-0.002111	0.095150	-0.008769	-0.577644	7.581010	21.242320
21855	0	-0.187861	9.594525	-0.869218	-0.001892	0.095947	-0.008667	-0.547010	7.569035	21.258255
21856	0	-0.197457	9.710121	-0.825585	-0.001987	0.097103	-0.008230	-0.515986	7.557917	21.276836
21857	0	-0.212744	9.808088	-0.815160	-0.002136	0.098083	-0.008118	-0.476244	7.551337	21.288805
21858	0	-0.198733	9.899200	-0.724331	-0.001997	0.098994	-0.007210	-0.436959	7.543794	21.303749
21859	0	-0.169454	10.015646	-0.717575	-0.001709	0.100159	-0.007141	-0.396810	7.530857	21.318646
21860	0	-0.179069	10.106807	-0.650403	-0.001802	0.101069	-0.006479	-0.368740	7.520848	21.329404
21861	0	-0.194500	10.217153	-0.673629	-0.001953	0.102173	-0.006714	-0.343572	7.515031	21.339470
21862	0	-0.180147	10.284037	-0.708290	-0.001815	0.102841	-0.007065	-0.323180	7.503504	21.352314
21863	0	-0.230836	10.327064	-0.733954	-0.002319	0.103271	-0.007324	-0.305745	7.494776	21.368596
21864	0	-0.216911	10.406109	-0.889473	-0.002175	0.104062	-0.008882	-0.291604	7.491218	21.374892
21865	0	-0.231674	10.461278	-0.966016	-0.002319	0.104614	-0.009644	-0.273413	7.491851	21.385535
21866	0	-0.248998	10.466978	-1.030637	-0.002498	0.104671	-0.010287	-0.253067	7.486625	21.389927
21867	0	-0.249400	10.546721	-1.106395	-0.002502	0.105469	-0.011047	-0.235738	7.480567	21.391386
21868	0	-0.229823	10.570819	-1.017552	-0.002303	0.105709	-0.010165	-0.225003	7.478415	21.395330
21869	0	-0.201338	10.577277	-1.014410	-0.002014	0.105774	-0.010132	-0.211834	7.480818	21.403480
21870	0	-0.214037	10.589187	-0.919344	-0.002135	0.105893	-0.009180	-0.198106	7.489173	21.402793
21871	0	-0.207684	10.583474	-0.805916	-0.002075	0.105835	-0.008057	-0.196363	7.493688	21.400482
21872	0	-0.171592	10.589506	-0.800048	-0.001713	0.105895	-0.008001	-0.198499	7.499688	21.394479
21873	0	-0.177007	10.571303	-0.866529	-0.001770	0.105713	-0.008667	-0.201867	7.502212	21.386074
21874	0	-0.183543	10.510283	-0.975902	-0.001832	0.105103	-0.009763	-0.207110	7.508469	21.380695
21875	0	-0.170815	10.479817	-0.981820	-0.001709	0.104797	-0.009827	-0.217677	7.509979	21.374473
21876	0	-0.238079	10.382264	-0.980073	-0.002379	0.103822	-0.009810	-0.229814	7.513812	21.365343
21877	0	-0.238518	10.333312	-0.969698	-0.002380	0.103333	-0.009705	-0.239582	7.521443	21.357417
21878	0	-0.270316	10.260185	-0.919077	-0.002695	0.102601	-0.009202	-0.253952	7.532487	21.342338
21879	0	-0.238949	10.156246	-0.787130	-0.002380	0.101562	-0.007874	-0.258535	7.544836	21.325007
21880	0	-0.210792	10.119519	-0.707394	-0.002093	0.101195	-0.007076	-0.263389	7.563475	21.307292
21881	0	-0.135723	10.028100	-0.646308	-0.001343	0.100281	-0.006470	-0.272957	7.582220	21.292523
21882	0	-0.119582	9.954897	-0.565119	-0.001188	0.099548	-0.005664	-0.289819	7.593169	21.275650
21883	0	-0.116890	9.845068	-0.608605	-0.001160	0.098450	-0.006104	-0.312838	7.606009	21.254661
21884	0	-0.142991	9.753724	-0.623269	-0.001423	0.097536	-0.006252	-0.338010	7.616393	21.238506
21885	0	-0.183613	9.649785	-0.620441	-0.001831	0.096497	-0.006226	-0.365178	7.624538	21.223966
21886	0	-0.215381	9.558525	-0.750739	-0.002147	0.095584	-0.007526	-0.389953	7.634948	21.207952
21887	0	-0.226499	9.424015	-0.821648	-0.002258	0.094238	-0.008240	-0.420252	7.644834	21.192875
21888	0	-0.209586	9.350970	-0.818092	-0.002089	0.093509	-0.008194	-0.438551	7.655369	21.172689
21889	0	-0.177493	9.277411	-0.810896	-0.001770	0.092773	-0.008118	-0.451481	7.663075	21.154591
21890	0	-0.209013	9.155415	-0.784975	-0.002086	0.091554	-0.007856	-0.461342	7.670532	21.142428
21891	0	-0.141371	9.124817	-0.707023	-0.001404	0.091248	-0.007080	-0.475253	7.684936	21.131749
21892	0	-0.118260	9.075969	-0.534440	-0.001180	0.090759	-0.005352	-0.486532	7.690698	21.119173
21893	0	-0.122384	9.027125	-0.444961	-0.001221	0.090271	-0.004456	-0.495880	7.696836	21.107162
21894	0	-0.111041	8.990506	-0.443736	-0.001105	0.089905	-0.004444	-0.506094	7.705464	21.095560
21895	0	-0.122085	8.972201	-0.395971	-0.001221	0.089722	-0.003967	-0.517046	7.707824	21.088096
21896	0	-0.158881	8.966122	-0.400083	-0.001588	0.089661	-0.004014	-0.535499	7.711167	21.077500
21897	0	-0.152352	8.923388	-0.566936	-0.001526	0.089233	-0.005676	-0.545989	7.710113	21.065452
21898	0	-0.151707	8.911179	-0.584022	-0.001522	0.089111	-0.005846	-0.554531	7.705778	21.060575
21899	0	-0.195099	8.892871	-0.615814	-0.001953	0.088928	-0.006165	-0.563472	7.705213	21.060723
21900	0	-0.182060	8.892952	-0.663760	-0.001827	0.088929	-0.006640	-0.567678	7.698887	21.060757
21901	0	-0.200794	8.947767	-0.671399	-0.002014	0.089478	-0.006714	-0.567713	7.693277	21.065209
21902	0	-0.181360	8.984337	-0.580706	-0.001820	0.089844	-0.005799	-0.558296	7.687785	21.065615
21903	0	-0.164425	9.039266	-0.495255	-0.001648	0.090393	-0.004944	-0.547561	7.685244	21.067091
21904	0	-0.101694	9.136841	-0.460414	-0.001031	0.091369	-0.004596	-0.536726	7.669888	21.075931
21905	0	-0.090557	9.191893	-0.427502	-0.000916	0.091919	-0.004272	-0.533084	7.659573	21.085235
21906	0	-0.070175	9.258909	-0.544408	-0.000712	0.092589	-0.005438	-0.525389	7.648550	21.090250
21907	0	-0.102610	9.307854	-0.513060	-0.001038	0.093079	-0.005127	-0.520683	7.636535	21.099502
21908	0	-0.149018	9.393195	-0.666617	-0.001503	0.093932	-0.006660	-0.512856	7.623412	21.113985
21909	0	-0.200301	9.454321	-0.775741	-0.002014	0.094543	-0.007751	-0.505605	7.612268	21.122650
21910	0	-0.204113	9.533570	-0.813613	-0.002053	0.095336	-0.008130	-0.498015	7.600200	21.132467
21911	0	-0.205886	9.655673	-0.861979	-0.002075	0.096558	-0.008606	-0.481451	7.583273	21.139707
21912	0	-0.239906	9.710449	-0.882632	-0.002409	0.097105	-0.008818	-0.470376	7.574407	21.156090
21913	0	-0.188248	9.814279	-0.832356	-0.001892	0.098145	-0.008301	-0.442804	7.565870	21.172694
21914	0	-0.124856	9.948241	-0.750968	-0.001263	0.099483	-0.007493	-0.423044	7.551936	21.183879
21915	0	-0.175567	10.009680	-0.715663	-0.001770	0.100098	-0.007141	-0.404591	7.537793	21.198141
21916	0	-0.172787	10.107180	-0.663459	-0.001741	0.101072	-0.006623	-0.391110	7.524599	21.210500
21917	0	-0.169612	10.217261	-0.592832	-0.001709	0.102173	-0.005920	-0.382392	7.512060	21.214882
21918	0	-0.222309	10.259886	-0.655460	-0.002233	0.102599	-0.006547	-0.373853	7.503436	21.220960
21919	0	-0.212677	10.327152	-0.763159	-0.002136	0.103271	-0.007629	-0.371202	7.495029	21.229651
21920	0	-0.210428	10.382055	-0.836112	-0.002117	0.103820	-0.008367	-0.377240	7.482881	21.236408
21921	0	-0.194471	10.449238	-0.964317	-0.001953	0.104492	-0.009644	-0.378446	7.475360	21.234076
21922	0	-0.223890	10.473648	-0.939843	-0.002242	0.104736	-0.009399	-0.379804	7.473787	21.234398
21923	0	-0.225272	10.498078	-1.000776	-0.002258	0.104980	-0.010010	-0.382785	7.469321	21.231991
21924	0	-0.218197	10.510238	-1.006971	-0.002187	0.105103	-0.010067	-0.380444	7.465749	21.229904
21925	0	-0.261925	10.528581	-0.952110	-0.002625	0.105286	-0.009521	-0.381534	7.461638	21.227532
21926	0	-0.224532	10.565206	-0.823801	-0.002249	0.105652	-0.008240	-0.384235	7.459432	21.222660
21927	0	-0.194905	10.559106	-0.805444	-0.001953	0.105591	-0.008057	-0.388340	7.456196	21.207419
21928	0	-0.182275	10.553023	-0.774179	-0.001823	0.105530	-0.007748	-0.396155	7.456733	21.194391
21929	0	-0.176206	10.528691	-0.840869	-0.001770	0.105286	-0.008423	-0.412919	7.449322	21.182774
21930	0	-0.181847	10.467830	-0.838089	-0.001816	0.104677	-0.008395	-0.429966	7.453419	21.171989
21931	0	-0.214029	10.412763	-0.901313	-0.002136	0.104126	-0.009033	-0.453747	7.458826	21.155728
21932	0	-0.263735	10.364180	-0.958890	-0.002633	0.103641	-0.009604	-0.471511	7.464356	21.140839
21933	0	-0.263358	10.266189	-0.975521	-0.002625	0.102661	-0.009766	-0.484547	7.475352	21.126592
21934	0	-0.271084	10.186951	-0.826752	-0.002704	0.101869	-0.008281	-0.501444	7.484132	21.106255
21935	0	-0.183628	10.150228	-0.731159	-0.001831	0.101501	-0.007324	-0.517700	7.490937	21.086208
21936	0	-0.172597	10.064871	-0.588025	-0.001719	0.100648	-0.005896	-0.537653	7.499329	21.061782
21937	0	-0.141142	10.003742	-0.510920	-0.001404	0.100037	-0.005127	-0.560185	7.509194	21.041242
21938	0	-0.130807	9.924477	-0.495454	-0.001297	0.099244	-0.004971	-0.581864	7.523014	21.009321
21939	0	-0.171145	9.832896	-0.540744	-0.001709	0.098328	-0.005432	-0.613204	7.526868	20.985162
21940	0	-0.196612	9.723201	-0.505407	-0.001958	0.097231	-0.005078	-0.644681	7.537504	20.955314
21941	0	-0.171595	9.631526	-0.656386	-0.001709	0.096313	-0.006592	-0.680972	7.546278	20.923741
21942	0	-0.215613	9.540260	-0.663104	-0.002151	0.095401	-0.006659	-0.716590	7.553561	20.896132
21943	0	-0.208071	9.424011	-0.699280	-0.002075	0.094238	-0.007019	-0.750929	7.560754	20.869413
21944	0	-0.166400	9.375538	-0.761871	-0.001659	0.093754	-0.007639	-0.778068	7.566740	20.846831
21945	0	-0.134725	9.295785	-0.706210	-0.001343	0.092957	-0.007080	-0.802924	7.572611	20.816902
21946	0	-0.172325	9.210477	-0.611545	-0.001718	0.092104	-0.006129	-0.822499	7.580278	20.791912
21947	0	-0.189306	9.191956	-0.542139	-0.001892	0.091919	-0.005432	-0.837604	7.582381	20.777366
21948	0	-0.141325	9.137117	-0.515450	-0.001406	0.091371	-0.005167	-0.855654	7.592603	20.753474
21949	0	-0.097886	9.124803	-0.444535	-0.000977	0.091248	-0.004456	-0.870528	7.596441	20.734286
21950	0	-0.092468	9.051550	-0.399903	-0.000920	0.090515	-0.004008	-0.884361	7.602979	20.712583
21951	0	-0.116125	9.039344	-0.383584	-0.001160	0.090393	-0.003845	-0.897413	7.606067	20.704112
21952	0	-0.122396	9.014956	-0.497540	-0.001225	0.090149	-0.004987	-0.913410	7.606261	20.687409
21953	0	-0.134168	8.966116	-0.511824	-0.001343	0.089661	-0.005127	-0.926555	7.605633	20.667268
21954	0	-0.200799	8.935718	-0.564870	-0.002012	0.089356	-0.005659	-0.941465	7.600950	20.652391
21955	0	-0.213270	8.947802	-0.597556	-0.002136	0.089478	-0.005981	-0.949996	7.597366	20.642852
21956	0	-0.187981	8.978368	-0.658176	-0.001885	0.089784	-0.006580	-0.948570	7.591391	20.642005
21957	0	-0.170632	9.020978	-0.604590	-0.001709	0.090210	-0.006042	-0.944954	7.589013	20.635227
21958	0	-0.164211	9.051392	-0.574946	-0.001643	0.090514	-0.005745	-0.939532	7.588791	20.634283
21959	0	-0.139263	9.118641	-0.501011	-0.001404	0.091187	-0.005005	-0.933477	7.575812	20.629162
21960	0	-0.137457	9.167364	-0.490030	-0.001382	0.091674	-0.004894	-0.926395	7.567737	20.625686
21961	0	-0.115055	9.265110	-0.476815	-0.001160	0.092651	-0.004761	-0.917987	7.557448	20.620053
21962	0	-0.113217	9.307770	-0.447231	-0.001142	0.093078	-0.004471	-0.916169	7.546981	20.621555
21963	0	-0.157603	9.374983	-0.568204	-0.001587	0.093750	-0.005676	-0.909426	7.534748	20.620699
21964	0	-0.149357	9.429829	-0.648554	-0.001504	0.094298	-0.006482	-0.905223	7.523342	20.622163
21965	0	-0.176099	9.484821	-0.763679	-0.001770	0.094849	-0.007629	-0.895892	7.513871	20.626681
21966	0	-0.210500	9.588478	-0.826414	-0.002118	0.095885	-0.008255	-0.884697	7.499632	20.631708
21967	0	-0.224223	9.655668	-0.813331	-0.002258	0.096558	-0.008118	-0.865936	7.481923	20.636083
21968	0	-0.239777	9.734693	-0.853417	-0.002409	0.097348	-0.008516	-0.844925	7.469960	20.636094
21969	0	-0.211792	9.826534	-0.813772	-0.002136	0.098267	-0.008118	-0.821175	7.449992	20.641464
21970	0	-0.202754	9.942223	-0.701905	-0.002039	0.099423	-0.006999	-0.797914	7.437985	20.646023
21971	0	-0.212249	10.021870	-0.588182	-0.002136	0.100220	-0.005859	-0.771464	7.423471	20.653438
21972	0	-0.154367	10.113159	-0.592294	-0.001559	0.101132	-0.005905	-0.750784	7.406918	20.661273
21973	0	-0.139388	10.174524	-0.586806	-0.001404	0.101746	-0.005859	-0.740353	7.396832	20.669327
21974	0	-0.167771	10.253751	-0.613482	-0.001689	0.102538	-0.006122	-0.725593	7.385222	20.671895
21975	0	-0.200188	10.327123	-0.708730	-0.002014	0.103271	-0.007080	-0.717472	7.372612	20.670775
21976	0	-0.216424	10.345337	-0.807775	-0.002173	0.103454	-0.008072	-0.711330	7.363298	20.669582
21977	0	-0.219193	10.382055	-0.952549	-0.002197	0.103821	-0.009521	-0.707139	7.358309	20.669402
21978	0	-0.212213	10.400260	-0.947372	-0.002126	0.104003	-0.009469	-0.702244	7.355175	20.666885
21979	0	-0.250136	10.449170	-0.977107	-0.002502	0.104492	-0.009766	-0.697176	7.354386	20.655711
21980	0	-0.231174	10.442852	-0.966422	-0.002317	0.104429	-0.009655	-0.687641	7.348737	20.647079
21981	0	-0.219504	10.461325	-0.953302	-0.002197	0.104614	-0.009521	-0.675525	7.346895	20.639342
21982	0	-0.189049	10.491708	-0.784179	-0.001888	0.104918	-0.007836	-0.670194	7.349875	20.629462
21983	0	-0.158937	10.467518	-0.714221	-0.001587	0.104675	-0.007141	-0.669963	7.353014	20.619798
21984	0	-0.134577	10.467446	-0.726485	-0.001348	0.104674	-0.007266	-0.671578	7.350672	20.613044
21985	0	-0.195817	10.400437	-0.762178	-0.001953	0.104004	-0.007629	-0.680639	7.356702	20.605216
21986	0	-0.208773	10.370036	-0.827748	-0.002086	0.103700	-0.008286	-0.691321	7.359358	20.596106
21987	0	-0.219941	10.327193	-0.890548	-0.002197	0.103271	-0.008911	-0.698508	7.361977	20.584804
21988	0	-0.195807	10.272310	-0.956202	-0.001958	0.102722	-0.009572	-0.710605	7.362350	20.569307
21989	0	-0.220553	10.192862	-0.927636	-0.002197	0.101929	-0.009277	-0.712878	7.371607	20.551780
21990	0	-0.265028	10.107342	-0.914914	-0.002642	0.101073	-0.009153	-0.719201	7.381046	20.528644
21991	0	-0.226351	10.064717	-0.762526	-0.002258	0.100647	-0.007629	-0.725368	7.386943	20.508618
21992	0	-0.221476	10.015869	-0.566594	-0.002208	0.100159	-0.005669	-0.730071	7.395165	20.485263
21993	0	-0.171619	9.948734	-0.536820	-0.001709	0.099487	-0.005371	-0.735081	7.403702	20.463413
21994	0	-0.093699	9.851102	-0.535999	-0.000930	0.098511	-0.005366	-0.744295	7.412229	20.441417
21995	0	-0.092410	9.777887	-0.523733	-0.000916	0.097778	-0.005249	-0.759835	7.422463	20.419219
21996	0	-0.154706	9.680338	-0.557962	-0.001543	0.096803	-0.005592	-0.777015	7.427255	20.394133
21997	0	-0.153402	9.600908	-0.615043	-0.001526	0.096008	-0.006165	-0.795542	7.436980	20.371983
21998	0	-0.173351	9.503348	-0.734565	-0.001726	0.095033	-0.007358	-0.812270	7.445342	20.344034
21999	0	-0.196287	9.442220	-0.816701	-0.001953	0.094421	-0.008179	-0.827616	7.457044	20.325242
22000	0	-0.210212	9.356822	-0.747789	-0.002095	0.093568	-0.007484	-0.836795	7.465402	20.307930
22001	0	-0.226630	9.295643	-0.750634	-0.002258	0.092957	-0.007507	-0.839305	7.475058	20.290706
22002	0	-0.185074	9.258957	-0.719785	-0.001847	0.092589	-0.007201	-0.844544	7.479313	20.272389
22003	0	-0.165045	9.185749	-0.592626	-0.001648	0.091858	-0.005920	-0.838102	7.482604	20.257667
22004	0	-0.123102	9.136852	-0.526298	-0.001226	0.091369	-0.005261	-0.837136	7.488555	20.243396
22005	0	-0.116357	9.112535	-0.403028	-0.001160	0.091125	-0.004028	-0.836014	7.493725	20.224475
22006	0	-0.135295	9.088020	-0.415885	-0.001351	0.090880	-0.004155	-0.831849	7.496068	20.214986
22007	0	-0.183431	9.051501	-0.439585	-0.001831	0.090515	-0.004395	-0.830720	7.500484	20.203010
22008	0	-0.153207	9.057533	-0.439525	-0.001533	0.090575	-0.004397	-0.834134	7.500156	20.192625
22009	0	-0.152110	9.051516	-0.531108	-0.001526	0.090515	-0.005310	-0.833182	7.494423	20.184821
22010	0	-0.145447	9.020882	-0.537753	-0.001456	0.090209	-0.005374	-0.828527	7.492561	20.181909
22011	0	-0.189390	9.020980	-0.592221	-0.001892	0.090210	-0.005920	-0.825970	7.495339	20.181893
22012	0	-0.213651	9.045251	-0.630085	-0.002140	0.090453	-0.006290	-0.812277	7.491451	20.183412
22013	0	-0.170112	9.094152	-0.599678	-0.001709	0.090942	-0.005981	-0.792761	7.481989	20.179826
22014	0	-0.144628	9.142808	-0.578035	-0.001450	0.091429	-0.005769	-0.777982	7.478284	20.177112
22015	0	-0.170317	9.173489	-0.545004	-0.001709	0.091736	-0.005432	-0.755411	7.471418	20.172600
22016	0	-0.132561	9.240458	-0.469109	-0.001331	0.092405	-0.004675	-0.735115	7.464690	20.174036
22017	0	-0.157986	9.313876	-0.532766	-0.001587	0.093140	-0.005310	-0.712321	7.456587	20.183721
22018	0	-0.125565	9.392955	-0.572647	-0.001267	0.093930	-0.005713	-0.694120	7.442812	20.186450
22019	0	-0.127473	9.454292	-0.605240	-0.001282	0.094543	-0.006042	-0.680751	7.434981	20.193399
22020	0	-0.211431	9.472367	-0.717740	-0.002122	0.094725	-0.007162	-0.661385	7.426468	20.200458
22021	0	-0.206705	9.588448	-0.844473	-0.002075	0.095886	-0.008423	-0.633992	7.417772	20.210465
22022	0	-0.235492	9.630789	-0.842956	-0.002364	0.096310	-0.008407	-0.605530	7.407783	20.222239
22023	0	-0.225336	9.740976	-0.820803	-0.002258	0.097412	-0.008179	-0.569695	7.402945	20.231963
22024	0	-0.187412	9.831994	-0.844583	-0.001883	0.098322	-0.008421	-0.539558	7.393964	20.240396
22025	0	-0.176113	9.899721	-0.735089	-0.001770	0.098999	-0.007324	-0.507445	7.384378	20.250439
22026	0	-0.168227	10.003120	-0.691589	-0.001692	0.100033	-0.006890	-0.476936	7.374027	20.259725
22027	0	-0.176440	10.046258	-0.703885	-0.001770	0.100464	-0.007019	-0.452995	7.368233	20.267408
22028	0	-0.168791	10.137540	-0.671275	-0.001698	0.101377	-0.006693	-0.429254	7.356800	20.278193
22029	0	-0.182404	10.180570	-0.673001	-0.001831	0.101807	-0.006714	-0.410044	7.349349	20.283345
22030	0	-0.174923	10.229070	-0.822950	-0.001756	0.102292	-0.008211	-0.388328	7.342737	20.291533
22031	0	-0.200709	10.290407	-0.892662	-0.002014	0.102905	-0.008911	-0.370340	7.335403	20.294669
22032	0	-0.211454	10.357351	-0.949671	-0.002122	0.103574	-0.009492	-0.363547	7.328222	20.306623
22033	0	-0.225142	10.357522	-0.966068	-0.002258	0.103577	-0.009644	-0.344158	7.321008	20.305864
22034	0	-0.260616	10.393824	-0.968895	-0.002611	0.103939	-0.009679	-0.332428	7.315971	20.304594
22035	0	-0.213225	10.394134	-0.960006	-0.002136	0.103943	-0.009583	-0.312760	7.311855	20.300315
22036	0	-0.218373	10.418357	-0.883270	-0.002190	0.104184	-0.008824	-0.303183	7.305620	20.297440
22037	0	-0.213395	10.424724	-0.818952	-0.002136	0.104248	-0.008179	-0.291020	7.303266	20.293209
22038	0	-0.157901	10.455112	-0.856999	-0.001583	0.104551	-0.008567	-0.287468	7.298863	20.284391
22039	0	-0.189378	10.406465	-0.787699	-0.001892	0.104065	-0.007874	-0.284373	7.300486	20.270602
22040	0	-0.189441	10.394201	-0.806348	-0.001896	0.103942	-0.008064	-0.285341	7.298795	20.260241
22041	0	-0.214135	10.333278	-0.860153	-0.002136	0.103333	-0.008606	-0.290752	7.304215	20.247028
22042	0	-0.214978	10.272274	-0.907846	-0.002147	0.102722	-0.009086	-0.299493	7.307226	20.231722
22043	0	-0.232610	10.217325	-0.963768	-0.002319	0.102173	-0.009644	-0.306300	7.314622	20.215681
22044	0	-0.240208	10.174620	-0.895200	-0.002395	0.101746	-0.008961	-0.316488	7.322686	20.201713
22045	0	-0.238355	10.101330	-0.878690	-0.002380	0.101013	-0.008789	-0.319914	7.325704	20.179557
22046	0	-0.245213	10.028097	-0.902597	-0.002448	0.100281	-0.009029	-0.324398	7.329888	20.166539
22047	0	-0.213922	9.979279	-0.780774	-0.002136	0.099792	-0.007812	-0.330711	7.332874	20.150847
22048	0	-0.166652	9.930466	-0.614507	-0.001654	0.099304	-0.006156	-0.344521	7.347307	20.125222
22049	0	-0.153199	9.845006	-0.554618	-0.001526	0.098450	-0.005554	-0.354823	7.354138	20.101603
22050	0	-0.148528	9.777855	-0.553266	-0.001477	0.097778	-0.005539	-0.363118	7.363272	20.082600
22051	0	-0.128840	9.716853	-0.560403	-0.001282	0.097168	-0.005615	-0.376995	7.370872	20.071279
22052	0	-0.166530	9.607095	-0.576423	-0.001661	0.096070	-0.005776	-0.392707	7.375242	20.046511
22053	0	-0.184023	9.503279	-0.657406	-0.001831	0.095032	-0.006592	-0.416093	7.385529	20.008590
22054	0	-0.222358	9.430218	-0.751900	-0.002216	0.094301	-0.007533	-0.434308	7.393659	19.978865
22055	0	-0.201864	9.393393	-0.761805	-0.002014	0.093933	-0.007629	-0.449396	7.398386	19.952207
22056	0	-0.208939	9.320213	-0.747801	-0.002085	0.093202	-0.007485	-0.459419	7.403498	19.926232
22057	0	-0.189719	9.222448	-0.737949	-0.001892	0.092224	-0.007385	-0.467296	7.409318	19.908800
22058	0	-0.160340	9.204135	-0.681855	-0.001597	0.092041	-0.006824	-0.475674	7.416213	19.887746
22059	0	-0.128591	9.191931	-0.652474	-0.001282	0.091919	-0.006531	-0.483699	7.421030	19.872985
22060	0	-0.135456	9.149170	-0.584717	-0.001351	0.091492	-0.005848	-0.485971	7.424481	19.842526
22061	0	-0.140624	9.136978	-0.530683	-0.001404	0.091370	-0.005310	-0.490762	7.427148	19.820550
22062	0	-0.140796	9.118681	-0.468880	-0.001410	0.091187	-0.004694	-0.497665	7.424898	19.809617
22063	0	-0.164548	9.100364	-0.506269	-0.001648	0.091003	-0.005066	-0.502405	7.421439	19.793292
22064	0	-0.158100	9.075951	-0.572823	-0.001582	0.090759	-0.005732	-0.507214	7.419591	19.769590
22065	0	-0.164890	9.051503	-0.641000	-0.001648	0.090515	-0.006409	-0.506023	7.420387	19.753404
22066	0	-0.182972	9.075825	-0.635272	-0.001834	0.090758	-0.006351	-0.503189	7.414850	19.734795
22067	0	-0.170489	9.094248	-0.616419	-0.001709	0.090942	-0.006165	-0.503801	7.409390	19.724884
22068	0	-0.205811	9.100345	-0.628925	-0.002068	0.091003	-0.006287	-0.500847	7.397131	19.711710
22069	0	-0.176160	9.112530	-0.604772	-0.001770	0.091125	-0.006042	-0.494224	7.386300	19.700335
22070	0	-0.192969	9.197876	-0.569454	-0.001937	0.091979	-0.005688	-0.485895	7.376993	19.687665
22071	0	-0.195113	9.258989	-0.592790	-0.001953	0.092590	-0.005920	-0.476196	7.374360	19.688728
22072	0	-0.163374	9.295438	-0.606442	-0.001644	0.092955	-0.006058	-0.467809	7.361322	19.684677
22073	0	-0.109121	9.387167	-0.550145	-0.001099	0.093872	-0.005493	-0.457245	7.352054	19.679962
22074	0	-0.101108	9.448027	-0.624840	-0.001023	0.094481	-0.006243	-0.449765	7.337117	19.677453
22075	0	-0.169667	9.521485	-0.744907	-0.001709	0.095215	-0.007446	-0.445028	7.322564	19.685001
22076	0	-0.191567	9.576315	-0.818805	-0.001928	0.095763	-0.008184	-0.440487	7.307246	19.680687
22077	0	-0.230917	9.631249	-0.880255	-0.002319	0.096313	-0.008789	-0.423463	7.295417	19.677417
22078	0	-0.259323	9.698151	-0.900833	-0.002604	0.096982	-0.009000	-0.412831	7.282175	19.674142
22079	0	-0.218551	9.765588	-0.873516	-0.002197	0.097656	-0.008728	-0.404223	7.268184	19.671595
22080	0	-0.210223	9.869236	-0.850806	-0.002113	0.098693	-0.008499	-0.393128	7.255310	19.668409
22081	0	-0.224545	9.942496	-0.801553	-0.002258	0.099426	-0.007996	-0.369269	7.240537	19.671041
22082	0	-0.210086	10.027689	-0.695580	-0.002111	0.100278	-0.006938	-0.347836	7.228399	19.675318
22083	0	-0.182537	10.107360	-0.623724	-0.001831	0.101074	-0.006226	-0.334082	7.221683	19.676626
22084	0	-0.156896	10.180404	-0.638412	-0.001575	0.101805	-0.006371	-0.319200	7.214106	19.677258
22085	0	-0.151918	10.229483	-0.720489	-0.001526	0.102295	-0.007202	-0.316035	7.206230	19.670766
22086	0	-0.180575	10.259978	-0.744622	-0.001818	0.102599	-0.007452	-0.322178	7.192581	19.661768
22087	0	-0.218900	10.302807	-0.859938	-0.002197	0.103027	-0.008606	-0.329098	7.183160	19.654661
22088	0	-0.235608	10.333427	-0.895265	-0.002364	0.103333	-0.008960	-0.336686	7.173929	19.650529
22089	0	-0.243328	10.357682	-0.970494	-0.002441	0.103577	-0.009705	-0.336439	7.164399	19.640470
22090	0	-0.272430	10.376017	-0.994737	-0.002731	0.103760	-0.009950	-0.339414	7.155887	19.624461
22091	0	-0.243606	10.388193	-0.939976	-0.002441	0.103882	-0.009399	-0.339134	7.149429	19.616557
22092	0	-0.242504	10.406534	-0.897011	-0.002431	0.104065	-0.008973	-0.342872	7.142234	19.601105
22093	0	-0.201187	10.412600	-0.872831	-0.002014	0.104126	-0.008728	-0.343037	7.138957	19.580959
22094	0	-0.176680	10.412569	-0.817100	-0.001766	0.104125	-0.008180	-0.353220	7.138809	19.560438
22095	0	-0.164745	10.382158	-0.798564	-0.001648	0.103821	-0.007996	-0.364521	7.137588	19.542122
22096	0	-0.176925	10.333466	-0.802230	-0.001769	0.103333	-0.008038	-0.382453	7.136831	19.518988
22097	0	-0.201392	10.290621	-0.859484	-0.002014	0.102905	-0.008606	-0.395381	7.135713	19.496106
22098	0	-0.238734	10.235784	-0.832651	-0.002380	0.102357	-0.008340	-0.411349	7.142417	19.470186
22099	0	-0.238481	10.150211	-0.865821	-0.002380	0.101501	-0.008667	-0.422127	7.146323	19.445560
22100	0	-0.257673	10.095396	-0.876091	-0.002573	0.100953	-0.008772	-0.435465	7.149393	19.423461
22101	0	-0.220101	10.070919	-0.773503	-0.002197	0.100708	-0.007751	-0.455271	7.152552	19.400216
22102	0	-0.165771	9.991750	-0.715465	-0.001656	0.099916	-0.007170	-0.473648	7.153986	19.374469
22103	0	-0.170866	9.930492	-0.633645	-0.001709	0.099304	-0.006348	-0.487724	7.152696	19.347142
22104	0	-0.177355	9.906199	-0.594215	-0.001770	0.099061	-0.005960	-0.509155	7.155852	19.316689
22105	0	-0.153286	9.814583	-0.577449	-0.001526	0.098145	-0.005798	-0.538612	7.163026	19.284661
22106	0	-0.154185	9.717129	-0.609491	-0.001540	0.097170	-0.006118	-0.567528	7.163861	19.250449
22107	0	-0.164872	9.625428	-0.680987	-0.001648	0.096252	-0.006836	-0.600727	7.163342	19.206955
22108	0	-0.177671	9.558545	-0.694522	-0.001772	0.095584	-0.006968	-0.629313	7.167678	19.177650
22109	0	-0.183678	9.491087	-0.700130	-0.001831	0.094910	-0.007019	-0.652506	7.173161	19.143653
22110	0	-0.221491	9.418042	-0.690349	-0.002209	0.094179	-0.006923	-0.677378	7.179362	19.105997
22111	0	-0.189685	9.387342	-0.687731	-0.001892	0.093872	-0.006897	-0.702901	7.183816	19.070388
22112	0	-0.165804	9.271556	-0.708651	-0.001657	0.092714	-0.007103	-0.724765	7.183104	19.034778
22113	0	-0.128619	9.265209	-0.694752	-0.001282	0.092651	-0.006958	-0.739404	7.187169	19.005045
22114	0	-0.147668	9.204251	-0.570777	-0.001473	0.092042	-0.005717	-0.752463	7.190154	18.975823
22115	0	-0.165465	9.179734	-0.517760	-0.001648	0.091797	-0.005188	-0.766673	7.197518	18.945268
22116	0	-0.141752	9.137010	-0.460913	-0.001417	0.091370	-0.004619	-0.779797	7.197098	18.920032
22117	0	-0.152694	9.143117	-0.438359	-0.001526	0.091431	-0.004395	-0.794173	7.197642	18.897738
22118	0	-0.116699	9.100473	-0.522080	-0.001163	0.091004	-0.005228	-0.804212	7.202326	18.875567
22119	0	-0.146132	9.082067	-0.481615	-0.001465	0.090820	-0.004822	-0.811760	7.197088	18.857103
22120	0	-0.127460	9.094287	-0.584141	-0.001275	0.090942	-0.005849	-0.821938	7.195522	18.829008
22121	0	-0.139923	9.088165	-0.664965	-0.001404	0.090881	-0.006653	-0.826196	7.188877	18.810913
22122	0	-0.157557	9.075977	-0.657993	-0.001578	0.090759	-0.006586	-0.834297	7.184468	18.793724
22123	0	-0.182610	9.136982	-0.616318	-0.001831	0.091370	-0.006165	-0.835735	7.177586	18.777360
22124	0	-0.187794	9.173595	-0.579613	-0.001883	0.091736	-0.005796	-0.835715	7.171186	18.759888
22125	0	-0.182654	9.216306	-0.531215	-0.001831	0.092163	-0.005310	-0.833021	7.164845	18.745863
22126	0	-0.156749	9.240627	-0.495214	-0.001578	0.092406	-0.004949	-0.828445	7.150719	18.738116
22127	0	-0.115706	9.301736	-0.433885	-0.001160	0.093018	-0.004333	-0.821327	7.146846	18.733080
22128	0	-0.090278	9.374885	-0.489957	-0.000911	0.093749	-0.004894	-0.814202	7.136448	18.726199
22129	0	-0.121615	9.435996	-0.556181	-0.001221	0.094360	-0.005554	-0.804316	7.130298	18.719890
22130	0	-0.150506	9.472548	-0.636874	-0.001517	0.094726	-0.006364	-0.798345	7.114743	18.709505
22131	0	-0.212792	9.551989	-0.677937	-0.002136	0.095520	-0.006775	-0.792408	7.104214	18.703595
22132	0	-0.198744	9.619009	-0.770721	-0.001998	0.096190	-0.007700	-0.782692	7.091429	18.708601
22133	0	-0.206309	9.674044	-0.818515	-0.002075	0.096741	-0.008179	-0.774087	7.076805	18.708500
22134	0	-0.222401	9.759358	-0.820307	-0.002234	0.097594	-0.008192	-0.760089	7.064294	18.705213
22135	0	-0.200542	9.820431	-0.850049	-0.002014	0.098206	-0.008484	-0.739864	7.053698	18.706350
22136	0	-0.143420	9.917830	-0.804435	-0.001448	0.099179	-0.008030	-0.722020	7.037836	18.712874
22137	0	-0.175976	9.966926	-0.740321	-0.001770	0.099670	-0.007385	-0.700602	7.025486	18.707257
22138	0	-0.174283	10.070424	-0.670463	-0.001750	0.100705	-0.006689	-0.681549	7.016911	18.708170
22139	0	-0.176399	10.101265	-0.611410	-0.001770	0.101013	-0.006104	-0.668232	7.009554	18.711510
22140	0	-0.163267	10.217057	-0.631556	-0.001637	0.102171	-0.006309	-0.659562	7.004608	18.712538
22141	0	-0.170415	10.223379	-0.665560	-0.001709	0.102234	-0.006653	-0.655950	6.998455	18.708084
22142	0	-0.193719	10.266017	-0.794201	-0.001944	0.102660	-0.007940	-0.652991	6.990858	18.712139
22143	0	-0.206746	10.302698	-0.849024	-0.002075	0.103027	-0.008484	-0.645348	6.981591	18.706608
22144	0	-0.211690	10.320913	-0.819773	-0.002121	0.103209	-0.008192	-0.638449	6.976383	18.705667
22145	0	-0.244050	10.357612	-0.916163	-0.002441	0.103577	-0.009155	-0.630940	6.974628	18.703596
22146	0	-0.231467	10.375747	-0.892999	-0.002318	0.103758	-0.008924	-0.624211	6.969859	18.706447
22147	0	-0.182984	10.394268	-0.830347	-0.001831	0.103943	-0.008301	-0.621296	6.967468	18.697219
22148	0	-0.195136	10.381955	-0.818819	-0.001951	0.103820	-0.008184	-0.616852	6.966720	18.683641
22149	0	-0.159026	10.394276	-0.811843	-0.001587	0.103943	-0.008118	-0.615846	6.969434	18.672419
22150	0	-0.183442	10.400317	-0.726301	-0.001839	0.104003	-0.007265	-0.618293	6.963676	18.662762
22151	0	-0.219821	10.333267	-0.726077	-0.002197	0.103333	-0.007263	-0.620793	6.963752	18.651489
22152	0	-0.189533	10.327203	-0.810592	-0.001895	0.103271	-0.008113	-0.628586	6.963068	18.642040
22153	0	-0.195475	10.253933	-0.854139	-0.001953	0.102539	-0.008545	-0.632212	6.963923	18.629197
22154	0	-0.183184	10.211200	-0.878085	-0.001835	0.102112	-0.008782	-0.633970	6.959360	18.611633
22155	0	-0.207325	10.131919	-0.822999	-0.002075	0.101318	-0.008240	-0.644983	6.956025	18.603671
22156	0	-0.238211	10.089241	-0.790949	-0.002377	0.100892	-0.007915	-0.651858	6.961138	18.589806
22157	0	-0.232801	10.022011	-0.743844	-0.002319	0.100220	-0.007446	-0.661133	6.969766	18.574237
22158	0	-0.215706	9.954843	-0.675720	-0.002153	0.099548	-0.006760	-0.664222	6.972771	18.554597
22159	0	-0.202327	9.906012	-0.603843	-0.002014	0.099060	-0.006042	-0.669684	6.982017	18.529175
22160	0	-0.142920	9.851113	-0.602708	-0.001423	0.098511	-0.006035	-0.679396	6.988115	18.509371
22161	0	-0.147324	9.796178	-0.530121	-0.001465	0.097961	-0.005310	-0.691037	6.996661	18.484460
22162	0	-0.155098	9.729037	-0.522336	-0.001543	0.097290	-0.005232	-0.701596	7.004844	18.461011
22163	0	-0.152901	9.637510	-0.566546	-0.001526	0.096375	-0.005676	-0.715044	7.007342	18.436840
22164	0	-0.166390	9.558269	-0.655849	-0.001655	0.095582	-0.006571	-0.730560	7.017054	18.418949
22165	0	-0.189602	9.497141	-0.682498	-0.001892	0.094971	-0.006836	-0.743802	7.020621	18.400779
22166	0	-0.184631	9.417892	-0.655865	-0.001840	0.094178	-0.006571	-0.758893	7.027467	18.379347
22167	0	-0.183671	9.356732	-0.725624	-0.001831	0.093567	-0.007263	-0.767825	7.032976	18.359407
22168	0	-0.179072	9.307867	-0.706363	-0.001781	0.093079	-0.007067	-0.772036	7.042963	18.339581
22169	0	-0.165345	9.265118	-0.683713	-0.001648	0.092651	-0.006836	-0.771455	7.048172	18.300579
22170	0	-0.172613	9.203965	-0.647688	-0.001720	0.092040	-0.006473	-0.766142	7.054059	18.281768
22171	0	-0.177159	9.197969	-0.500974	-0.001770	0.091980	-0.005005	-0.759953	7.054950	18.266322
22172	0	-0.147344	9.173457	-0.471488	-0.001469	0.091735	-0.004710	-0.753900	7.059899	18.262715
22173	0	-0.140304	9.167460	-0.427703	-0.001404	0.091675	-0.004272	-0.747596	7.057952	18.252409
22174	0	-0.140188	9.149069	-0.483263	-0.001403	0.091491	-0.004831	-0.745511	7.055730	18.241526
22175	0	-0.134233	9.094226	-0.494630	-0.001343	0.090942	-0.004944	-0.741782	7.054208	18.237442
22176	0	-0.134186	9.130775	-0.555834	-0.001343	0.091308	-0.005560	-0.743473	7.052020	18.223164
22177	0	-0.194996	9.124749	-0.598354	-0.001953	0.091248	-0.005981	-0.740404	7.047053	18.212924
22178	0	-0.200489	9.106313	-0.617588	-0.002008	0.091063	-0.006169	-0.731499	7.041672	18.205329
22179	0	-0.194423	9.143034	-0.623308	-0.001953	0.091431	-0.006226	-0.720916	7.029818	18.206920
22180	0	-0.168813	9.210101	-0.496201	-0.001692	0.092101	-0.004959	-0.716427	7.024313	18.200120
22181	0	-0.127524	9.246738	-0.587465	-0.001282	0.092468	-0.005859	-0.696239	7.015496	18.196736
22182	0	-0.132758	9.301481	-0.572246	-0.001330	0.093016	-0.005708	-0.676328	7.011396	18.206219
22183	0	-0.152150	9.338302	-0.538573	-0.001526	0.093384	-0.005371	-0.657766	7.005045	18.201434
22184	0	-0.151035	9.399125	-0.590639	-0.001517	0.093992	-0.005889	-0.635112	6.995823	18.204500
22185	0	-0.139669	9.454266	-0.648285	-0.001404	0.094543	-0.006470	-0.617880	6.986485	18.203259
22186	0	-0.180689	9.502877	-0.681906	-0.001817	0.095030	-0.006802	-0.595210	6.974052	18.210239
22187	0	-0.230758	9.558030	-0.788617	-0.002319	0.095581	-0.007874	-0.578743	6.959444	18.217947
22188	0	-0.234607	9.637107	-0.901711	-0.002357	0.096373	-0.008998	-0.554148	6.946913	18.231635
22189	0	-0.218948	9.679974	-0.905665	-0.002197	0.096802	-0.009033	-0.525145	6.937194	18.239467
22190	0	-0.205135	9.765069	-0.837103	-0.002060	0.097652	-0.008348	-0.497243	6.926615	18.248541
22191	0	-0.176149	9.844827	-0.795424	-0.001770	0.098450	-0.007935	-0.473110	6.916014	18.252004
22192	0	-0.168262	9.942201	-0.714203	-0.001693	0.099423	-0.007120	-0.446375	6.903646	18.261208
22193	0	-0.133543	9.991309	-0.691955	-0.001343	0.099915	-0.006897	-0.419301	6.894390	18.265707
22194	0	-0.174738	10.064299	-0.683930	-0.001756	0.100644	-0.006821	-0.396578	6.884159	18.275196
22195	0	-0.176432	10.107336	-0.691103	-0.001770	0.101074	-0.006897	-0.379266	6.876895	18.273941
22196	0	-0.211354	10.125448	-0.700365	-0.002125	0.101255	-0.006987	-0.359012	6.863284	18.275726
22197	0	-0.243350	10.162266	-0.770456	-0.002441	0.101624	-0.007690	-0.342011	6.853568	18.284928
22198	0	-0.235823	10.216908	-0.791601	-0.002365	0.102170	-0.007902	-0.325224	6.845115	18.282227
22199	0	-0.213648	10.266013	-0.922740	-0.002136	0.102661	-0.009216	-0.311818	6.844608	18.287066
22200	0	-0.201290	10.259628	-0.937220	-0.002015	0.102597	-0.009361	-0.298761	6.841242	18.286722
22201	0	-0.231387	10.308732	-0.904666	-0.002319	0.103088	-0.009033	-0.282949	6.834268	18.288894
22202	0	-0.194118	10.332859	-0.913429	-0.001943	0.103330	-0.009122	-0.268828	6.831476	18.279366
22203	0	-0.213694	10.320972	-0.885838	-0.002136	0.103210	-0.008850	-0.259039	6.831180	18.270317
22204	0	-0.220034	10.339115	-0.795788	-0.002199	0.103392	-0.007952	-0.251563	6.831409	18.268674
22205	0	-0.201840	10.327114	-0.744986	-0.002014	0.103271	-0.007446	-0.246948	6.835021	18.265102
22206	0	-0.202485	10.314797	-0.746018	-0.002023	0.103148	-0.007454	-0.239656	6.836165	18.253994
22207	0	-0.214123	10.284398	-0.824173	-0.002136	0.102844	-0.008240	-0.236782	6.840640	18.251371
22208	0	-0.166007	10.223302	-0.818212	-0.001658	0.102233	-0.008183	-0.237782	6.841320	18.239541
22209	0	-0.189798	10.168505	-0.945415	-0.001892	0.101685	-0.009460	-0.244790	6.846534	18.228632
22210	0	-0.227042	10.162382	-0.920081	-0.002271	0.101624	-0.009204	-0.248136	6.844835	18.217857
22211	0	-0.250476	10.070814	-0.903107	-0.002502	0.100708	-0.009033	-0.250772	6.845867	18.198048
22212	0	-0.214685	10.052493	-0.853929	-0.002141	0.100525	-0.008541	-0.253055	6.850965	18.186148
22213	0	-0.177471	9.997555	-0.799503	-0.001770	0.099976	-0.007996	-0.254169	6.854731	18.165429
22214	0	-0.209541	9.899812	-0.719747	-0.002085	0.098998	-0.007201	-0.258483	6.865690	18.148620
22215	0	-0.165357	9.887715	-0.652643	-0.001648	0.098877	-0.006531	-0.263966	6.870762	18.132029
22216	0	-0.166533	9.796151	-0.615309	-0.001659	0.097961	-0.006156	-0.267711	6.876310	18.110755
22217	0	-0.171720	9.741268	-0.609215	-0.001709	0.097412	-0.006104	-0.281749	6.884520	18.089781
22218	0	-0.161811	9.668100	-0.594993	-0.001604	0.096681	-0.005960	-0.293615	6.899710	18.062039
22219	0	-0.159318	9.625292	-0.646110	-0.001587	0.096252	-0.006470	-0.304489	6.905658	18.039753
22220	0	-0.190713	9.539977	-0.692840	-0.001905	0.095399	-0.006941	-0.319739	6.906195	18.017881
22221	0	-0.177472	9.478831	-0.761946	-0.001770	0.094788	-0.007629	-0.332083	6.910278	18.003976
22222	0	-0.178221	9.381277	-0.790558	-0.001780	0.093812	-0.007915	-0.345017	6.911644	17.977781
22223	0	-0.214092	9.338424	-0.780588	-0.002136	0.093384	-0.007812	-0.353450	6.915738	17.961997
22224	0	-0.184517	9.307882	-0.730803	-0.001841	0.093079	-0.007312	-0.358283	6.919843	17.944679
22225	0	-0.214154	9.240719	-0.665165	-0.002136	0.092407	-0.006653	-0.359654	6.925034	17.931672
22226	0	-0.208591	9.252855	-0.567097	-0.002086	0.092528	-0.005674	-0.364218	6.923897	17.911528
22227	0	-0.152642	9.252925	-0.592098	-0.001526	0.092529	-0.005920	-0.363839	6.923144	17.894450
22228	0	-0.140244	9.191807	-0.561676	-0.001406	0.091918	-0.005617	-0.364674	6.917670	17.872179
22229	0	-0.128166	9.179676	-0.525106	-0.001282	0.091797	-0.005249	-0.362119	6.916282	17.858851
22230	0	-0.158803	9.155195	-0.512827	-0.001587	0.091552	-0.005132	-0.366706	6.916348	17.841415
22231	0	-0.158615	9.179683	-0.579931	-0.001587	0.091797	-0.005798	-0.365435	6.914068	17.831234
22232	0	-0.182787	9.173463	-0.672089	-0.001830	0.091735	-0.006717	-0.359893	6.910008	17.824920
22233	0	-0.213319	9.161353	-0.623021	-0.002136	0.091614	-0.006226	-0.353244	6.905103	17.821140
22234	0	-0.200300	9.185670	-0.642361	-0.002008	0.091857	-0.006418	-0.346288	6.897032	17.807765
22235	0	-0.182532	9.234578	-0.690395	-0.001831	0.092346	-0.006897	-0.337461	6.888589	17.800705
22236	0	-0.162891	9.258903	-0.618608	-0.001637	0.092589	-0.006179	-0.327610	6.878090	17.798526
22237	0	-0.158006	9.326101	-0.599428	-0.001587	0.093262	-0.005981	-0.311158	6.868508	17.803603
22238	0	-0.138238	9.362557	-0.619894	-0.001390	0.093626	-0.006190	-0.299602	6.857541	17.807342
22239	0	-0.109081	9.429905	-0.623103	-0.001099	0.094299	-0.006226	-0.292094	6.846916	17.801870
22240	0	-0.138290	9.448114	-0.612125	-0.001389	0.094481	-0.006115	-0.283439	6.838958	17.804271
22241	0	-0.163574	9.521495	-0.628813	-0.001648	0.095215	-0.006287	-0.280862	6.823129	17.803268
22242	0	-0.234574	9.558073	-0.745765	-0.002357	0.095581	-0.007450	-0.271121	6.809084	17.803158
22243	0	-0.236713	9.613032	-0.769521	-0.002380	0.096130	-0.007690	-0.264945	6.792108	17.800861
22244	0	-0.209948	9.704445	-0.844176	-0.002110	0.097045	-0.008433	-0.254561	6.777890	17.793853
22245	0	-0.206700	9.753355	-0.873696	-0.002075	0.097534	-0.008728	-0.243560	6.767045	17.791443
22246	0	-0.192976	9.789777	-0.790224	-0.001937	0.097898	-0.007892	-0.230065	6.757699	17.789057
22247	0	-0.170092	9.905914	-0.813063	-0.001709	0.099060	-0.008118	-0.213986	6.747394	17.790957
22248	0	-0.180974	9.948451	-0.797370	-0.001816	0.099485	-0.007961	-0.199168	6.739167	17.784313
22249	0	-0.231364	10.034124	-0.721170	-0.002319	0.100342	-0.007202	-0.187778	6.731412	17.786342
22250	0	-0.236423	10.070565	-0.710836	-0.002370	0.100706	-0.007100	-0.177874	6.723737	17.787059
22251	0	-0.194446	10.101301	-0.690204	-0.001953	0.101013	-0.006897	-0.171389	6.712729	17.786633
22252	0	-0.204777	10.156151	-0.672803	-0.002058	0.101562	-0.006724	-0.166403	6.700001	17.787476
22253	0	-0.175975	10.217259	-0.812316	-0.001770	0.102173	-0.008118	-0.159619	6.687296	17.786456
22254	0	-0.229512	10.204983	-0.849640	-0.002299	0.102050	-0.008495	-0.157894	6.681332	17.785015
22255	0	-0.176101	10.266152	-0.909157	-0.001770	0.102661	-0.009094	-0.159978	6.670223	17.790819
22256	0	-0.205489	10.266154	-0.871917	-0.002058	0.102661	-0.008723	-0.163917	6.665487	17.784897
22257	0	-0.182862	10.284465	-0.945646	-0.001831	0.102844	-0.009460	-0.168127	6.661320	17.775199
22258	0	-0.213188	10.278373	-0.938594	-0.002131	0.102783	-0.009392	-0.174756	6.660110	17.762031
22259	0	-0.189323	10.278312	-0.866770	-0.001892	0.102783	-0.008667	-0.173742	6.659910	17.757047
22260	0	-0.226254	10.284333	-0.799659	-0.002261	0.102843	-0.007998	-0.174717	6.659924	17.745960
22261	0	-0.152379	10.272273	-0.774436	-0.001526	0.102722	-0.007751	-0.182390	6.656177	17.741483
22262	0	-0.164317	10.247974	-0.760603	-0.001644	0.102479	-0.007616	-0.193271	6.653694	17.736174
22263	0	-0.201411	10.205224	-0.760984	-0.002014	0.102051	-0.007629	-0.215086	6.652170	17.725096
22264	0	-0.195161	10.162747	-0.763843	-0.001953	0.101626	-0.007652	-0.230976	6.648829	17.714961
22265	0	-0.244677	10.095305	-0.853277	-0.002441	0.100952	-0.008545	-0.244892	6.653197	17.702982
22266	0	-0.233974	10.034371	-0.869076	-0.002331	0.100343	-0.008704	-0.260408	6.661646	17.690330
22267	0	-0.195633	10.040380	-0.859388	-0.001953	0.100403	-0.008606	-0.274529	6.663483	17.675451
22268	0	-0.196388	9.979435	-0.771480	-0.001960	0.099793	-0.007728	-0.289376	6.666512	17.665999
22269	0	-0.177232	9.906105	-0.651505	-0.001770	0.099060	-0.006531	-0.308047	6.667541	17.652376
22270	0	-0.201950	9.869656	-0.661009	-0.002019	0.098696	-0.006622	-0.322401	6.666633	17.637623
22271	0	-0.183164	9.832848	-0.590623	-0.001831	0.098328	-0.005920	-0.339818	6.665672	17.612069
22272	0	-0.196048	9.723070	-0.569512	-0.001955	0.097230	-0.005710	-0.357895	6.670450	17.592352
22273	0	-0.164580	9.655891	-0.614482	-0.001648	0.096558	-0.006165	-0.381960	6.666244	17.571953
22274	0	-0.158976	9.637768	-0.616515	-0.001583	0.096376	-0.006186	-0.407922	6.672497	17.555245
22275	0	-0.171235	9.552102	-0.669872	-0.001709	0.095520	-0.006714	-0.426621	6.674787	17.538118
22276	0	-0.208438	9.497378	-0.691198	-0.002083	0.094973	-0.006928	-0.446962	6.674884	17.518420
22277	0	-0.207850	9.430061	-0.693943	-0.002075	0.094299	-0.006958	-0.469947	6.677131	17.505080
22278	0	-0.208427	9.381382	-0.684794	-0.002082	0.093813	-0.006861	-0.486089	6.678242	17.487492
22279	0	-0.214274	9.320118	-0.688830	-0.002136	0.093201	-0.006897	-0.496720	6.684634	17.474450
22280	0	-0.172661	9.301919	-0.656417	-0.001722	0.093019	-0.006575	-0.510372	6.688030	17.452092
22281	0	-0.171265	9.283479	-0.579218	-0.001709	0.092834	-0.005798	-0.518122	6.690999	17.440280
22282	0	-0.147378	9.246858	-0.620908	-0.001472	0.092468	-0.006214	-0.524560	6.691011	17.427951
22283	0	-0.152666	9.246857	-0.493783	-0.001526	0.092468	-0.004944	-0.531560	6.690600	17.429087
22284	0	-0.140382	9.204144	-0.486395	-0.001406	0.092041	-0.004871	-0.541166	6.686745	17.414327
22285	0	-0.158692	9.210279	-0.529730	-0.001587	0.092102	-0.005310	-0.557122	6.685258	17.399618
22286	0	-0.170790	9.198138	-0.540047	-0.001710	0.091981	-0.005407	-0.565252	6.681340	17.397170
22287	0	-0.171075	9.198041	-0.554648	-0.001709	0.091980	-0.005554	-0.574347	6.682178	17.397349
22288	0	-0.189295	9.222464	-0.632568	-0.001896	0.092224	-0.006332	-0.582348	6.677086	17.390666
22289	0	-0.182548	9.240728	-0.659258	-0.001831	0.092407	-0.006592	-0.580456	6.668979	17.391031
22290	0	-0.187534	9.240772	-0.664963	-0.001882	0.092407	-0.006655	-0.586272	6.659868	17.388422
22291	0	-0.164244	9.289558	-0.561565	-0.001648	0.092896	-0.005615	-0.584910	6.651795	17.387891
22292	0	-0.175575	9.289557	-0.555535	-0.001760	0.092896	-0.005555	-0.583612	6.645905	17.388803
22293	0	-0.151795	9.368907	-0.506629	-0.001526	0.093689	-0.005066	-0.582530	6.634879	17.390627
22294	0	-0.138141	9.429927	-0.561880	-0.001389	0.094299	-0.005616	-0.578181	6.625002	17.396699
22295	0	-0.151742	9.478750	-0.500926	-0.001526	0.094788	-0.005005	-0.572137	6.613461	17.397087
22296	0	-0.137832	9.558018	-0.593083	-0.001388	0.095580	-0.005930	-0.570216	6.601084	17.397083
22297	0	-0.194585	9.588583	-0.647787	-0.001953	0.095886	-0.006470	-0.559541	6.591180	17.400075
22298	0	-0.229694	9.619028	-0.698029	-0.002305	0.096190	-0.006975	-0.552390	6.580430	17.407338
22299	0	-0.182635	9.698446	-0.751368	-0.001831	0.096985	-0.007507	-0.544057	6.573652	17.406791
22300	0	-0.199624	9.741039	-0.843623	-0.002006	0.097410	-0.008436	-0.542995	6.561624	17.420316
22301	0	-0.199949	9.802210	-0.830855	-0.002014	0.098022	-0.008301	-0.532153	6.543848	17.438249
22302	0	-0.179644	9.863135	-0.753161	-0.001802	0.098632	-0.007524	-0.521372	6.535898	17.442972
22303	0	-0.188313	9.942571	-0.696842	-0.001892	0.099426	-0.006958	-0.508071	6.524489	17.448029
22304	0	-0.235834	9.985094	-0.735678	-0.002363	0.099852	-0.007346	-0.494464	6.517917	17.456165
22305	0	-0.212765	10.058554	-0.708829	-0.002136	0.100586	-0.007080	-0.483954	6.507012	17.461196
22306	0	-0.156482	10.088998	-0.618617	-0.001571	0.100890	-0.006182	-0.478209	6.498992	17.465216
22307	0	-0.176446	10.131826	-0.689981	-0.001770	0.101318	-0.006897	-0.473786	6.491551	17.472812
22308	0	-0.193945	10.162236	-0.690778	-0.001943	0.101623	-0.006904	-0.467881	6.486812	17.480725
22309	0	-0.176558	10.211225	-0.744136	-0.001770	0.102112	-0.007446	-0.472256	6.480689	17.489365
22310	0	-0.206279	10.217313	-0.755608	-0.002067	0.102173	-0.007559	-0.474459	6.475153	17.492164
22311	0	-0.194902	10.223386	-0.854623	-0.001953	0.102234	-0.008545	-0.471851	6.469480	17.503011
22312	0	-0.236841	10.223252	-0.800501	-0.002373	0.102233	-0.007998	-0.463907	6.463236	17.502614
22313	0	-0.268263	10.223384	-0.769205	-0.002686	0.102234	-0.007690	-0.461342	6.458653	17.503034
22314	0	-0.249548	10.235502	-0.793858	-0.002497	0.102355	-0.007938	-0.460883	6.455694	17.498279
22315	0	-0.189097	10.253872	-0.806132	-0.001892	0.102539	-0.008057	-0.455117	6.453003	17.500407
22316	0	-0.177289	10.223284	-0.757807	-0.001768	0.102233	-0.007578	-0.454422	6.456886	17.499861
22317	0	-0.146047	10.205133	-0.737858	-0.001465	0.102051	-0.007385	-0.461735	6.450416	17.496647
22318	0	-0.164061	10.205215	-0.748802	-0.001639	0.102052	-0.007494	-0.467927	6.450343	17.493180
22319	0	-0.213558	10.144058	-0.799392	-0.002136	0.101440	-0.007996	-0.469766	6.447903	17.482044
22320	0	-0.207363	10.119679	-0.743673	-0.002074	0.101196	-0.007443	-0.476942	6.445692	17.475710
22321	0	-0.226377	10.058614	-0.756399	-0.002258	0.100586	-0.007568	-0.481809	6.450239	17.468671
22322	0	-0.221636	10.015898	-0.792026	-0.002209	0.100159	-0.007926	-0.488429	6.457181	17.456989
22323	0	-0.219710	9.967090	-0.713435	-0.002197	0.099670	-0.007141	-0.496715	6.455082	17.442335
22324	0	-0.214158	9.906014	-0.602681	-0.002136	0.099060	-0.006030	-0.500464	6.459666	17.429021
22325	0	-0.177411	9.845007	-0.591317	-0.001770	0.098450	-0.005920	-0.508759	6.462860	17.419189
22326	0	-0.166126	9.802274	-0.547234	-0.001657	0.098022	-0.005479	-0.516604	6.466781	17.406159
22327	0	-0.152698	9.735143	-0.475320	-0.001526	0.097351	-0.004761	-0.525577	6.466563	17.394636
22328	0	-0.141366	9.680197	-0.522892	-0.001407	0.096802	-0.005235	-0.532916	6.473201	17.379261
22329	0	-0.177431	9.619182	-0.560672	-0.001770	0.096191	-0.005615	-0.542878	6.476764	17.369364
22330	0	-0.196762	9.545945	-0.534437	-0.001962	0.095459	-0.005355	-0.555488	6.482285	17.358767
22331	0	-0.165218	9.515421	-0.646277	-0.001648	0.095154	-0.006470	-0.563625	6.485811	17.350840
22332	0	-0.202667	9.460485	-0.632771	-0.002023	0.094604	-0.006334	-0.571824	6.488831	17.333889
22333	0	-0.207692	9.381145	-0.652423	-0.002075	0.093811	-0.006531	-0.579615	6.489338	17.324889
22334	0	-0.171550	9.375033	-0.596301	-0.001713	0.093750	-0.005969	-0.587108	6.490979	17.315209
22335	0	-0.183458	9.326156	-0.616588	-0.001831	0.093262	-0.006165	-0.585341	6.493706	17.302534
22336	0	-0.178035	9.332150	-0.531733	-0.001778	0.093322	-0.005313	-0.579531	6.495534	17.300409
22337	0	-0.146413	9.313950	-0.531290	-0.001465	0.093140	-0.005310	-0.575469	6.493215	17.299518
22338	0	-0.110062	9.258921	-0.476909	-0.001098	0.092589	-0.004766	-0.571899	6.495377	17.294631
22339	0	-0.152475	9.240720	-0.439549	-0.001526	0.092407	-0.004395	-0.570757	6.492478	17.288361
22340	0	-0.164663	9.252822	-0.470481	-0.001646	0.092528	-0.004703	-0.567734	6.491723	17.280369
22341	0	-0.176883	9.234616	-0.463978	-0.001770	0.092346	-0.004639	-0.565625	6.488842	17.280920
22342	0	-0.164485	9.234497	-0.525704	-0.001646	0.092345	-0.005252	-0.558935	6.485871	17.276970
22343	0	-0.158482	9.240715	-0.567811	-0.001587	0.092407	-0.005676	-0.556199	6.481826	17.277719
22344	0	-0.170435	9.258895	-0.495594	-0.001705	0.092589	-0.004948	-0.545110	6.479436	17.279258
22345	0	-0.195049	9.258999	-0.519511	-0.001953	0.092590	-0.005188	-0.535556	6.474794	17.284225
22346	0	-0.164356	9.301624	-0.490438	-0.001643	0.093017	-0.004897	-0.526181	6.473820	17.279229
22347	0	-0.108873	9.350544	-0.538042	-0.001099	0.093506	-0.005371	-0.513844	6.460348	17.278085
22348	0	-0.156273	9.393176	-0.545938	-0.001568	0.093932	-0.005451	-0.503278	6.452709	17.277472
22349	0	-0.182595	9.411565	-0.483473	-0.001831	0.094116	-0.004822	-0.486931	6.445078	17.278245
22350	0	-0.188104	9.460205	-0.492040	-0.001883	0.094603	-0.004910	-0.473035	6.441846	17.280432
22351	0	-0.200750	9.527518	-0.611664	-0.002014	0.095276	-0.006104	-0.456671	6.432452	17.283679
22352	0	-0.217550	9.588352	-0.638924	-0.002184	0.095884	-0.006374	-0.437896	6.421168	17.293058
22353	0	-0.212774	9.606855	-0.684963	-0.002136	0.096069	-0.006836	-0.420656	6.409826	17.295989
22354	0	-0.174907	9.673767	-0.706357	-0.001754	0.096739	-0.007047	-0.399869	6.402937	17.302995
22355	0	-0.200490	9.728905	-0.782716	-0.002014	0.097290	-0.007812	-0.381427	6.391002	17.314253
22356	0	-0.204474	9.795861	-0.743028	-0.002057	0.097960	-0.007415	-0.361999	6.375570	17.326964
22357	0	-0.224975	9.869245	-0.728484	-0.002258	0.098694	-0.007263	-0.335711	6.364524	17.340023
22358	0	-0.217462	9.917810	-0.689865	-0.002181	0.099179	-0.006880	-0.313055	6.355826	17.348779
22359	0	-0.170515	9.966926	-0.703625	-0.001709	0.099670	-0.007019	-0.292329	6.350166	17.357622
22360	0	-0.175593	10.021575	-0.670649	-0.001762	0.100217	-0.006688	-0.270344	6.341518	17.363803
22361	0	-0.170626	10.076813	-0.642380	-0.001709	0.100769	-0.006409	-0.252173	6.337117	17.373299
22362	0	-0.157496	10.113244	-0.627256	-0.001582	0.101133	-0.006256	-0.232789	6.327614	17.378175
22363	0	-0.188313	10.162297	-0.702963	-0.001892	0.101624	-0.007019	-0.219954	6.316234	17.385990
22364	0	-0.187120	10.180408	-0.772194	-0.001875	0.101805	-0.007712	-0.208949	6.310529	17.387103
22365	0	-0.188467	10.205019	-0.824880	-0.001892	0.102051	-0.008240	-0.197970	6.300949	17.393751
22366	0	-0.211920	10.223150	-0.832543	-0.002122	0.102232	-0.008319	-0.190239	6.296444	17.394214
22367	0	-0.213401	10.211095	-0.825101	-0.002136	0.102112	-0.008240	-0.177271	6.292447	17.392509
22368	0	-0.225258	10.235213	-0.888461	-0.002254	0.102353	-0.008873	-0.163754	6.288889	17.395522
22369	0	-0.201411	10.223292	-0.825175	-0.002014	0.102234	-0.008240	-0.150160	6.287219	17.390893
22370	0	-0.176879	10.265846	-0.778658	-0.001770	0.102659	-0.007776	-0.138428	6.284289	17.385973
22371	0	-0.195466	10.253876	-0.806007	-0.001953	0.102539	-0.008057	-0.134493	6.284383	17.380471
22372	0	-0.177645	10.235484	-0.721149	-0.001774	0.102355	-0.007210	-0.132308	6.285777	17.381121
22373	0	-0.207467	10.198945	-0.690156	-0.002075	0.101990	-0.006897	-0.126997	6.283642	17.380593
22374	0	-0.189354	10.180598	-0.812317	-0.001892	0.101806	-0.008127	-0.131394	6.283676	17.377444
22375	0	-0.177503	10.137954	-0.829791	-0.001770	0.101379	-0.008301	-0.134918	6.287502	17.367053
22376	0	-0.203122	10.064683	-0.847828	-0.002025	0.100647	-0.008478	-0.134965	6.293146	17.361932
22377	0	-0.244516	10.003655	-0.769021	-0.002441	0.100037	-0.007690	-0.135415	6.295664	17.347426
22378	0	-0.215189	9.985242	-0.811730	-0.002144	0.099853	-0.008118	-0.136011	6.303069	17.340310
22379	0	-0.208035	9.912088	-0.714256	-0.002075	0.099121	-0.007141	-0.134102	6.307459	17.338149
22380	0	-0.190510	9.893710	-0.671503	-0.001903	0.098937	-0.006717	-0.136826	6.308559	17.316397
22381	0	-0.128604	9.820590	-0.664711	-0.001282	0.098206	-0.006653	-0.143765	6.311903	17.305674
22382	0	-0.172507	9.747326	-0.535514	-0.001718	0.097473	-0.005360	-0.149700	6.319123	17.293947
22383	0	-0.177309	9.747366	-0.566645	-0.001770	0.097473	-0.005676	-0.161488	6.321152	17.284649
22384	0	-0.226676	9.649783	-0.607916	-0.002265	0.096498	-0.006084	-0.168074	6.321624	17.274883
22385	0	-0.177015	9.600866	-0.621995	-0.001770	0.096008	-0.006226	-0.175029	6.320141	17.264463
22386	0	-0.177293	9.564228	-0.590622	-0.001771	0.095642	-0.005910	-0.180100	6.320784	17.247288
22387	0	-0.183066	9.478781	-0.628353	-0.001831	0.094788	-0.006287	-0.184321	6.318591	17.233614
22388	0	-0.146885	9.442185	-0.694519	-0.001465	0.094421	-0.006952	-0.193457	6.321640	17.222436
22389	0	-0.165255	9.387205	-0.677402	-0.001648	0.093872	-0.006775	-0.194904	6.325496	17.212193
22390	0	-0.171939	9.368798	-0.671307	-0.001719	0.093688	-0.006713	-0.195246	6.324756	17.199517
22391	0	-0.189507	9.301750	-0.653097	-0.001892	0.093018	-0.006531	-0.195148	6.326747	17.192217
22392	0	-0.214505	9.283326	-0.629063	-0.002143	0.092834	-0.006288	-0.191712	6.327680	17.178901
22393	0	-0.195284	9.283445	-0.555476	-0.001953	0.092834	-0.005554	-0.191200	6.325750	17.167758
22394	0	-0.165154	9.264995	-0.550187	-0.001648	0.092650	-0.005495	-0.182842	6.328649	17.159589
22395	0	-0.127936	9.246819	-0.488481	-0.001282	0.092468	-0.004883	-0.180772	6.324183	17.147644
22396	0	-0.139875	9.234509	-0.495176	-0.001400	0.092345	-0.004949	-0.176618	6.321174	17.147723
22397	0	-0.121914	9.228518	-0.531001	-0.001221	0.092285	-0.005310	-0.176637	6.317729	17.144654
22398	0	-0.164211	9.228503	-0.519121	-0.001645	0.092285	-0.005188	-0.172442	6.312557	17.141051
22399	0	-0.213296	9.246802	-0.537663	-0.002136	0.092468	-0.005371	-0.165599	6.306998	17.133447
22400	0	-0.194536	9.252770	-0.636908	-0.001947	0.092528	-0.006359	-0.152859	6.303027	17.132250
22401	0	-0.170710	9.283448	-0.610399	-0.001709	0.092834	-0.006104	-0.151775	6.299290	17.136360
22402	0	-0.169948	9.301721	-0.605096	-0.001706	0.093018	-0.006043	-0.141831	6.289754	17.140215
22403	0	-0.176652	9.356644	-0.623342	-0.001770	0.093567	-0.006226	-0.131981	6.283998	17.136228
22404	0	-0.151091	9.417490	-0.618950	-0.001519	0.094175	-0.006181	-0.120876	6.272511	17.141892
22405	0	-0.152379	9.503139	-0.549977	-0.001526	0.095032	-0.005493	-0.112159	6.268601	17.149380
22406	0	-0.163877	9.527461	-0.600126	-0.001644	0.095275	-0.005995	-0.103581	6.260810	17.159957
22407	0	-0.170416	9.570271	-0.629431	-0.001709	0.095703	-0.006287	-0.093971	6.253615	17.158064
22408	0	-0.211672	9.588513	-0.630848	-0.002127	0.095885	-0.006303	-0.086730	6.240318	17.163730
22409	0	-0.157869	9.692327	-0.782110	-0.001587	0.096924	-0.007812	-0.075793	6.229375	17.170010
22410	0	-0.168834	9.704330	-0.826684	-0.001693	0.097044	-0.008258	-0.064422	6.222921	17.176636
22411	0	-0.175992	9.771665	-0.812754	-0.001770	0.097717	-0.008118	-0.051779	6.210013	17.188847
22412	0	-0.216729	9.820297	-0.790487	-0.002177	0.098204	-0.007894	-0.037720	6.197227	17.200745
22413	0	-0.243167	9.893718	-0.782580	-0.002441	0.098938	-0.007812	-0.021713	6.184643	17.203072
22414	0	-0.205119	9.960689	-0.699530	-0.002056	0.099607	-0.006986	-0.009787	6.177686	17.211558
22415	0	-0.206955	9.979192	-0.733344	-0.002075	0.099792	-0.007324	0.001452	6.169881	17.217471
22416	0	-0.181457	10.033922	-0.686646	-0.001821	0.100340	-0.006855	0.015134	6.161675	17.222696
22417	0	-0.133806	10.107381	-0.684289	-0.001343	0.101074	-0.006836	0.023431	6.154911	17.223221
22418	0	-0.175131	10.137846	-0.746276	-0.001761	0.101378	-0.007461	0.026332	6.142081	17.224555
22419	0	-0.200639	10.137952	-0.732462	-0.002014	0.101379	-0.007324	0.027082	6.131863	17.228853
22420	0	-0.241943	10.137940	-0.805960	-0.002426	0.101379	-0.008058	0.029847	6.122924	17.233800
22421	0	-0.255680	10.180687	-0.884934	-0.002563	0.101807	-0.008850	0.029347	6.114000	17.233733
22422	0	-0.224094	10.186820	-0.884439	-0.002246	0.101868	-0.008849	0.024292	6.106974	17.238574
22423	0	-0.201612	10.198934	-0.897636	-0.002014	0.101990	-0.008972	0.029015	6.107527	17.229946
22424	0	-0.238338	10.192787	-0.849167	-0.002385	0.101928	-0.008492	0.028375	6.104062	17.228209
22425	0	-0.182868	10.241756	-0.792785	-0.001831	0.102417	-0.007935	0.020814	6.099810	17.227486
22426	0	-0.158267	10.205169	-0.804392	-0.001583	0.102052	-0.008043	0.021622	6.097769	17.221431
22427	0	-0.170626	10.199039	-0.737699	-0.001709	0.101990	-0.007385	0.012240	6.093117	17.216154
22428	0	-0.188589	10.186931	-0.797104	-0.001887	0.101869	-0.007979	0.002770	6.089875	17.210099
22429	0	-0.201129	10.150192	-0.780731	-0.002014	0.101501	-0.007812	-0.003368	6.084935	17.202146
22430	0	-0.219555	10.113563	-0.816369	-0.002192	0.101135	-0.008169	-0.010157	6.086482	17.188876
22431	0	-0.201206	10.076999	-0.810648	-0.002014	0.100769	-0.008118	-0.022748	6.082547	17.183933
22432	0	-0.219110	10.028269	-0.796204	-0.002193	0.100282	-0.007974	-0.035916	6.078299	17.182303
22433	0	-0.188905	9.985408	-0.798924	-0.001892	0.099854	-0.007996	-0.043990	6.072847	17.165919
22434	0	-0.213480	9.930622	-0.692898	-0.002131	0.099305	-0.006946	-0.063360	6.076158	17.159520
22435	0	-0.189650	9.887766	-0.621295	-0.001892	0.098877	-0.006226	-0.078430	6.079633	17.147446
22436	0	-0.178452	9.851244	-0.649335	-0.001780	0.098512	-0.006506	-0.093296	6.083803	17.137753
22437	0	-0.152968	9.826731	-0.584642	-0.001526	0.098267	-0.005859	-0.109163	6.086586	17.120543
22438	0	-0.135325	9.741394	-0.630894	-0.001351	0.097413	-0.006323	-0.126238	6.087108	17.108170
22439	0	-0.152653	9.674162	-0.572200	-0.001526	0.096741	-0.005737	-0.144968	6.086259	17.093229
22440	0	-0.195620	9.625526	-0.636399	-0.001955	0.096254	-0.006378	-0.162055	6.086036	17.090121
22441	0	-0.195661	9.570410	-0.627075	-0.001953	0.095703	-0.006287	-0.181431	6.088551	17.081282
22442	0	-0.177862	9.515567	-0.599634	-0.001778	0.095155	-0.006011	-0.199464	6.088090	17.074530
22443	0	-0.177257	9.509342	-0.707073	-0.001770	0.095093	-0.007080	-0.211613	6.089199	17.059133
22444	0	-0.159843	9.424008	-0.692712	-0.001593	0.094239	-0.006940	-0.227243	6.094590	17.050006
22445	0	-0.183784	9.387302	-0.682107	-0.001831	0.093872	-0.006836	-0.245835	6.101089	17.036404
22446	0	-0.172501	9.350739	-0.630902	-0.001723	0.093507	-0.006318	-0.257321	6.101519	17.023493
22447	0	-0.207998	9.338430	-0.566611	-0.002075	0.093384	-0.005676	-0.270124	6.105776	17.012696
22448	0	-0.178093	9.338405	-0.516281	-0.001780	0.093384	-0.005168	-0.276028	6.106017	17.014135
22449	0	-0.152876	9.295690	-0.499732	-0.001526	0.092957	-0.005005	-0.285682	6.108030	17.004467
22450	0	-0.153010	9.289577	-0.474186	-0.001532	0.092896	-0.004746	-0.291349	6.104708	16.996304
22451	0	-0.139723	9.277383	-0.506057	-0.001404	0.092773	-0.005066	-0.297947	6.095111	16.994295
22452	0	-0.114373	9.271323	-0.553053	-0.001147	0.092712	-0.005544	-0.313974	6.089292	16.988074
22453	0	-0.139971	9.307900	-0.560987	-0.001404	0.093079	-0.005615	-0.320574	6.082746	16.987804
22454	0	-0.182012	9.265180	-0.584301	-0.001823	0.092651	-0.005849	-0.327780	6.077162	16.985733
22455	0	-0.176604	9.307871	-0.628629	-0.001770	0.093079	-0.006287	-0.327832	6.070846	16.988429
22456	0	-0.205920	9.326225	-0.554834	-0.002068	0.093262	-0.005554	-0.334437	6.059214	16.994490
22457	0	-0.188810	9.356716	-0.548998	-0.001892	0.093567	-0.005493	-0.338007	6.052905	16.996936
22458	0	-0.157277	9.368888	-0.603984	-0.001579	0.093689	-0.006037	-0.333765	6.043568	17.000641
22459	0	-0.133853	9.454329	-0.537513	-0.001343	0.094543	-0.005371	-0.328209	6.037066	17.006076
22460	0	-0.145199	9.484726	-0.544935	-0.001457	0.094848	-0.005441	-0.317303	6.029364	17.011416
22461	0	-0.152097	9.545897	-0.488469	-0.001526	0.095459	-0.004883	-0.314553	6.022064	17.016379
22462	0	-0.169236	9.545839	-0.573719	-0.001699	0.095458	-0.005741	-0.318726	6.012198	17.024235
22463	0	-0.212766	9.588641	-0.646990	-0.002136	0.095886	-0.006470	-0.317743	6.000737	17.036048
22464	0	-0.198862	9.655774	-0.671555	-0.001997	0.096558	-0.006715	-0.316393	5.989488	17.040130
22465	0	-0.157622	9.686291	-0.701978	-0.001587	0.096863	-0.007019	-0.315365	5.975399	17.041613
22466	0	-0.173974	9.741183	-0.733209	-0.001749	0.097412	-0.007326	-0.308037	5.963084	17.045905
22467	0	-0.230808	9.796149	-0.720490	-0.002319	0.097961	-0.007202	-0.304215	5.948689	17.053462
22468	0	-0.210591	9.850972	-0.739432	-0.002114	0.098510	-0.007391	-0.299901	5.937612	17.058730
22469	0	-0.212517	9.924288	-0.666055	-0.002136	0.099243	-0.006653	-0.290276	5.923599	17.068764
22470	0	-0.204436	9.936417	-0.667349	-0.002053	0.099364	-0.006669	-0.284633	5.912021	17.075120
22471	0	-0.175933	9.997528	-0.672122	-0.001770	0.099976	-0.006714	-0.275567	5.898501	17.087768
22472	0	-0.180219	10.040169	-0.667306	-0.001810	0.100402	-0.006668	-0.269326	5.888201	17.096676
22473	0	-0.158339	10.095200	-0.671696	-0.001587	0.100952	-0.006714	-0.265521	5.882796	17.099249
22474	0	-0.175953	10.119550	-0.745162	-0.001763	0.101195	-0.007453	-0.266388	5.877240	17.110048
22475	0	-0.219596	10.131839	-0.720208	-0.002197	0.101318	-0.007202	-0.266476	5.874237	17.109372
22476	0	-0.237737	10.144058	-0.829921	-0.002378	0.101440	-0.008301	-0.268069	5.871544	17.112279
22477	0	-0.237228	10.162447	-0.749723	-0.002380	0.101624	-0.007507	-0.279302	5.860983	17.115014
22478	0	-0.217861	10.180784	-0.760678	-0.002181	0.101808	-0.007609	-0.281873	5.856867	17.118557
22479	0	-0.219352	10.186752	-0.787660	-0.002197	0.101868	-0.007874	-0.278290	5.851175	17.117283
22480	0	-0.200765	10.192783	-0.806233	-0.002007	0.101928	-0.008063	-0.279190	5.849910	17.117252
22481	0	-0.183178	10.205106	-0.744231	-0.001831	0.102051	-0.007446	-0.283715	5.849158	17.113838
22482	0	-0.171027	10.192867	-0.707312	-0.001711	0.101929	-0.007072	-0.283158	5.846861	17.107199
22483	0	-0.213451	10.168477	-0.768832	-0.002136	0.101685	-0.007690	-0.285819	5.843230	17.099058
22484	0	-0.207427	10.150208	-0.725026	-0.002072	0.101501	-0.007259	-0.296208	5.843833	17.093961
22485	0	-0.201496	10.107438	-0.701643	-0.002014	0.101074	-0.007019	-0.298905	5.843309	17.095756
22486	0	-0.214178	10.058617	-0.737621	-0.002138	0.100586	-0.007380	-0.304297	5.845656	17.084427
22487	0	-0.207677	10.015907	-0.762403	-0.002075	0.100159	-0.007629	-0.310179	5.846025	17.084450
22488	0	-0.202231	9.979288	-0.712383	-0.002018	0.099792	-0.007131	-0.318499	5.849236	17.074712
22489	0	-0.195915	9.942667	-0.701164	-0.001953	0.099426	-0.007019	-0.327455	5.854459	17.064179
22490	0	-0.160745	9.906065	-0.681110	-0.001599	0.099060	-0.006822	-0.339965	5.862218	17.053452
22491	0	-0.183666	9.832785	-0.677031	-0.001831	0.098328	-0.006775	-0.345382	5.867187	17.049008
22492	0	-0.172423	9.802298	-0.657452	-0.001720	0.098022	-0.006583	-0.356055	5.869926	17.039555
22493	0	-0.165354	9.747352	-0.627936	-0.001648	0.097473	-0.006287	-0.365196	5.874801	17.027059
22494	0	-0.208898	9.710744	-0.595808	-0.002087	0.097107	-0.005967	-0.376169	5.875988	17.019398
22495	0	-0.189800	9.655800	-0.511746	-0.001892	0.096558	-0.005127	-0.388204	5.881432	17.003791
22496	0	-0.160506	9.613060	-0.589700	-0.001599	0.096130	-0.005902	-0.394517	5.886790	16.998266
22497	0	-0.146936	9.539827	-0.591410	-0.001465	0.095398	-0.005920	-0.402475	5.890620	16.988516
22498	0	-0.159906	9.503198	-0.590347	-0.001596	0.095032	-0.005908	-0.408576	5.892103	16.975759
22499	0	-0.165080	9.466568	-0.622252	-0.001648	0.094666	-0.006226	-0.412825	5.893862	16.965140
22500	0	-0.183878	9.436035	-0.609720	-0.001837	0.094360	-0.006098	-0.413817	5.894706	16.957254
22501	0	-0.183741	9.399408	-0.628572	-0.001831	0.093994	-0.006287	-0.415313	5.900783	16.947868
22502	0	-0.202968	9.350471	-0.549478	-0.002028	0.093505	-0.005492	-0.412238	5.901952	16.942340
22503	0	-0.158846	9.332267	-0.555513	-0.001587	0.093323	-0.005554	-0.411462	5.902304	16.933004
22504	0	-0.159517	9.326034	-0.629366	-0.001591	0.093261	-0.006289	-0.405371	5.906182	16.925610
22505	0	-0.140469	9.326148	-0.513108	-0.001404	0.093262	-0.005127	-0.400810	5.905741	16.914912
22506	0	-0.183239	9.301657	-0.501460	-0.001833	0.093017	-0.005013	-0.399211	5.903652	16.912822
22507	0	-0.170724	9.307851	-0.500736	-0.001709	0.093079	-0.005005	-0.395946	5.900127	16.911355
22508	0	-0.157865	9.350468	-0.568719	-0.001584	0.093505	-0.005682	-0.389607	5.892067	16.904620
22509	0	-0.170875	9.295642	-0.641052	-0.001709	0.092957	-0.006409	-0.387230	5.890353	16.905069
22510	0	-0.225722	9.295517	-0.654084	-0.002258	0.092956	-0.006535	-0.379584	5.887497	16.903502
22511	0	-0.164716	9.362746	-0.574518	-0.001648	0.093628	-0.005737	-0.369563	5.885204	16.901893
22512	0	-0.200938	9.368768	-0.545536	-0.002013	0.093688	-0.005448	-0.360853	5.879140	16.899219
22513	0	-0.146046	9.411564	-0.574773	-0.001465	0.094116	-0.005737	-0.347800	5.872483	16.901891
22514	0	-0.151569	9.448003	-0.552292	-0.001517	0.094481	-0.005514	-0.337178	5.869127	16.899567
22515	0	-0.152122	9.472605	-0.574705	-0.001526	0.094727	-0.005737	-0.325193	5.862131	16.898717
22516	0	-0.163260	9.527358	-0.588763	-0.001639	0.095274	-0.005879	-0.315241	5.852597	16.898169
22517	0	-0.164355	9.588584	-0.617187	-0.001648	0.095886	-0.006165	-0.306255	5.846001	16.899712
22518	0	-0.169552	9.582368	-0.606804	-0.001700	0.095824	-0.006058	-0.293442	5.838896	16.908585
22519	0	-0.182024	9.637381	-0.623960	-0.001831	0.096375	-0.006226	-0.276391	5.824761	16.912200
22520	0	-0.204396	9.679903	-0.724462	-0.002054	0.096800	-0.007231	-0.259401	5.811469	16.920085
22521	0	-0.206830	9.771612	-0.758529	-0.002075	0.097717	-0.007568	-0.238792	5.802320	16.930780
22522	0	-0.223982	9.801859	-0.743444	-0.002245	0.098020	-0.007420	-0.220929	5.795117	16.935668
22523	0	-0.200908	9.844901	-0.721310	-0.002014	0.098450	-0.007202	-0.207745	5.787959	16.940964
22524	0	-0.169345	9.893505	-0.681422	-0.001699	0.098936	-0.006798	-0.187997	5.779848	16.951757
22525	0	-0.151371	9.936433	-0.727805	-0.001526	0.099365	-0.007263	-0.170179	5.764664	16.960551
22526	0	-0.161473	9.985069	-0.657753	-0.001624	0.099852	-0.006561	-0.151026	5.752652	16.966960
22527	0	-0.237527	10.009682	-0.636274	-0.002380	0.100098	-0.006348	-0.132973	5.745640	16.977067
22528	0	-0.199919	10.070467	-0.699690	-0.002005	0.100705	-0.006989	-0.123159	5.738155	16.978340
22529	0	-0.206834	10.076863	-0.751472	-0.002075	0.100769	-0.007507	-0.114235	5.729166	16.988670
22530	0	-0.199777	10.101177	-0.783449	-0.002001	0.101012	-0.007828	-0.106388	5.724378	16.988661
22531	0	-0.206939	10.125665	-0.861523	-0.002075	0.101257	-0.008606	-0.095640	5.716497	16.992388
22532	0	-0.193625	10.149892	-0.796306	-0.001942	0.101500	-0.007954	-0.084660	5.709093	16.997267
22533	0	-0.195535	10.143982	-0.775884	-0.001953	0.101440	-0.007751	-0.075946	5.710321	16.999645
22534	0	-0.189284	10.174339	-0.813775	-0.001897	0.101744	-0.008133	-0.070387	5.704411	16.996410
22535	0	-0.188646	10.143994	-0.775926	-0.001892	0.101440	-0.007751	-0.061125	5.696820	17.003940
22536	0	-0.200724	10.180432	-0.777212	-0.002004	0.101805	-0.007768	-0.056226	5.699322	16.999363
22537	0	-0.195185	10.150116	-0.720683	-0.001953	0.101501	-0.007202	-0.050547	5.696600	17.004186
22538	0	-0.213101	10.125630	-0.715261	-0.002134	0.101256	-0.007151	-0.048572	5.691345	16.996363
22539	0	-0.176776	10.119620	-0.781413	-0.001770	0.101196	-0.007812	-0.046509	5.687449	16.999803
22540	0	-0.194796	10.082928	-0.750936	-0.001949	0.100829	-0.007511	-0.048788	5.684378	16.993007
22541	0	-0.201469	10.058584	-0.750853	-0.002014	0.100586	-0.007507	-0.047244	5.683606	16.992540
22542	0	-0.219937	10.046251	-0.782048	-0.002199	0.100463	-0.007815	-0.041824	5.682156	16.978244
22543	0	-0.213599	10.003661	-0.769067	-0.002136	0.100037	-0.007690	-0.041706	5.680356	16.972590
22544	0	-0.201887	9.893684	-0.799774	-0.002014	0.098937	-0.007997	-0.040481	5.684246	16.966674
22545	0	-0.165630	9.844957	-0.775137	-0.001648	0.098450	-0.007751	-0.040676	5.692449	16.960583
22546	0	-0.148499	9.832632	-0.696245	-0.001482	0.098327	-0.006958	-0.035440	5.694526	16.956354
22547	0	-0.189408	9.783933	-0.695787	-0.001892	0.097839	-0.006958	-0.035773	5.695374	16.949362
22548	0	-0.165728	9.710590	-0.671396	-0.001653	0.097106	-0.006714	-0.035753	5.699313	16.943626
22549	0	-0.219707	9.692379	-0.598212	-0.002197	0.096924	-0.005981	-0.034839	5.697748	16.940155
22550	0	-0.238193	9.643464	-0.579877	-0.002380	0.096435	-0.005800	-0.036790	5.698208	16.935171
22551	0	-0.153172	9.625275	-0.640265	-0.001526	0.096252	-0.006409	-0.044485	5.703649	16.925030
22552	0	-0.123627	9.570337	-0.608755	-0.001233	0.095703	-0.006092	-0.049912	5.706076	16.922108
22553	0	-0.098583	9.552011	-0.689435	-0.000977	0.095520	-0.006897	-0.053337	5.715684	16.915047
22554	0	-0.154914	9.484791	-0.639947	-0.001545	0.094848	-0.006404	-0.058972	5.719283	16.908365
22555	0	-0.232281	9.448247	-0.646771	-0.002319	0.094482	-0.006470	-0.061695	5.721997	16.899034
22556	0	-0.220399	9.399415	-0.664923	-0.002205	0.093994	-0.006649	-0.061585	5.719448	16.893447
22557	0	-0.213865	9.374990	-0.665346	-0.002136	0.093750	-0.006653	-0.060785	5.721024	16.887602
22558	0	-0.201781	9.350477	-0.659630	-0.002020	0.093505	-0.006594	-0.057306	5.717228	16.888459
22559	0	-0.171143	9.332232	-0.598751	-0.001709	0.093323	-0.005981	-0.049487	5.718970	16.889932
22560	0	-0.159330	9.326036	-0.575611	-0.001593	0.093261	-0.005750	-0.041716	5.718442	16.886930
22561	0	-0.152847	9.332235	-0.610910	-0.001526	0.093323	-0.006104	-0.035124	5.720225	16.879538
22562	0	-0.146965	9.332160	-0.611824	-0.001471	0.093322	-0.006115	-0.030905	5.717824	16.877102
22563	0	-0.139966	9.350538	-0.592894	-0.001404	0.093506	-0.005920	-0.020358	5.711449	16.875039
22564	0	-0.188205	9.332052	-0.594354	-0.001884	0.093321	-0.005938	-0.012758	5.707237	16.873902
22565	0	-0.201290	9.338319	-0.684454	-0.002014	0.093384	-0.006836	-0.001742	5.704520	16.876456
22566	0	-0.201237	9.362581	-0.630786	-0.002012	0.093626	-0.006305	0.002295	5.703410	16.877472
22567	0	-0.163936	9.368880	-0.671825	-0.001648	0.093689	-0.006714	0.008253	5.691811	16.886340
22568	0	-0.168651	9.411518	-0.678678	-0.001692	0.094115	-0.006784	0.011723	5.684249	16.891521
22569	0	-0.127572	9.472605	-0.739288	-0.001282	0.094727	-0.007385	0.021429	5.675840	16.895520
22570	0	-0.181190	9.515234	-0.655664	-0.001820	0.095153	-0.006547	0.033487	5.665386	16.898781
22571	0	-0.231059	9.509266	-0.690146	-0.002319	0.095093	-0.006897	0.039473	5.653773	16.907939
22572	0	-0.192936	9.551867	-0.673093	-0.001936	0.095519	-0.006723	0.049230	5.644797	16.916518
22573	0	-0.175951	9.600768	-0.709113	-0.001770	0.096008	-0.007080	0.062878	5.631138	16.921910
22574	0	-0.180137	9.631085	-0.790716	-0.001810	0.096312	-0.007896	0.076179	5.619722	16.928391
22575	0	-0.188306	9.686231	-0.806452	-0.001892	0.096863	-0.008057	0.086176	5.608069	16.938510
22576	0	-0.180238	9.734861	-0.850868	-0.001813	0.097349	-0.008500	0.097003	5.594741	16.947367
22577	0	-0.169924	9.820507	-0.873552	-0.001709	0.098206	-0.008728	0.105993	5.582163	16.948802
22578	0	-0.229338	9.820397	-0.741119	-0.002300	0.098205	-0.007401	0.119229	5.573147	16.959162
22579	0	-0.218996	9.887657	-0.781943	-0.002197	0.098877	-0.007812	0.127931	5.563682	16.971766
22580	0	-0.223913	9.930285	-0.758932	-0.002244	0.099303	-0.007583	0.136227	5.557012	16.981267
22581	0	-0.207069	9.954752	-0.764126	-0.002075	0.099548	-0.007629	0.150438	5.550747	16.987381
22582	0	-0.199885	10.027836	-0.735667	-0.002006	0.100279	-0.007348	0.161159	5.542092	17.001383
22583	0	-0.188682	10.021956	-0.757187	-0.001892	0.100220	-0.007568	0.165696	5.534979	17.006696
22584	0	-0.156877	10.064556	-0.758365	-0.001576	0.100646	-0.007576	0.175001	5.525192	17.014802
22585	0	-0.176684	10.076873	-0.793929	-0.001770	0.100769	-0.007935	0.181062	5.520556	17.024381
22586	0	-0.243205	10.088986	-0.807104	-0.002436	0.100890	-0.008066	0.186979	5.515301	17.029512
22587	0	-0.231754	10.137971	-0.903017	-0.002319	0.101379	-0.009033	0.183998	5.512193	17.034830
22588	0	-0.237463	10.113537	-0.853859	-0.002378	0.101135	-0.008539	0.183503	5.507694	17.038570
22589	0	-0.206639	10.137960	-0.836150	-0.002075	0.101379	-0.008362	0.183634	5.496688	17.043825
22590	0	-0.224007	10.150144	-0.799626	-0.002241	0.101501	-0.007996	0.184585	5.494269	17.044793
22591	0	-0.201357	10.125759	-0.835868	-0.002014	0.101257	-0.008362	0.181189	5.492347	17.045283
22592	0	-0.201159	10.144009	-0.860464	-0.002013	0.101440	-0.008600	0.186017	5.489086	17.039818
22593	0	-0.207043	10.101319	-0.830188	-0.002075	0.101013	-0.008301	0.187365	5.482413	17.039370
22594	0	-0.200457	10.095187	-0.872326	-0.002006	0.100951	-0.008731	0.178610	5.479863	17.035527
22595	0	-0.219140	10.070839	-0.854188	-0.002197	0.100708	-0.008545	0.175528	5.472069	17.036191
22596	0	-0.230849	10.028130	-0.773861	-0.002308	0.100281	-0.007746	0.167308	5.471404	17.031104
22597	0	-0.207461	9.991570	-0.822598	-0.002075	0.099915	-0.008240	0.151691	5.469500	17.030618
22598	0	-0.213809	9.948978	-0.832760	-0.002135	0.099489	-0.008335	0.143046	5.471389	17.026827
22599	0	-0.183307	9.918221	-0.829933	-0.001831	0.099182	-0.008301	0.141633	5.472503	17.028243
22600	0	-0.208269	9.875557	-0.773908	-0.002080	0.098755	-0.007749	0.130314	5.474222	17.019032
22601	0	-0.226414	9.832849	-0.773892	-0.002258	0.098328	-0.007751	0.115590	5.479633	17.013448
22602	0	-0.221062	9.747474	-0.729062	-0.002210	0.097474	-0.007299	0.105419	5.479531	17.010494
22603	0	-0.219996	9.741283	-0.713045	-0.002197	0.097412	-0.007141	0.092503	5.481267	16.999188
22604	0	-0.166016	9.680344	-0.655839	-0.001654	0.096803	-0.006571	0.077563	5.487630	16.991154
22605	0	-0.146529	9.674170	-0.657731	-0.001465	0.096741	-0.006592	0.060251	5.486888	16.983870
22606	0	-0.171654	9.619415	-0.673274	-0.001710	0.096193	-0.006746	0.043814	5.493400	16.975323
22607	0	-0.159013	9.594803	-0.749686	-0.001587	0.095947	-0.007507	0.030725	5.495673	16.961531
22608	0	-0.183690	9.515608	-0.710369	-0.001838	0.095155	-0.007121	0.009852	5.493439	16.959716
22609	0	-0.201651	9.503279	-0.712646	-0.002014	0.095032	-0.007141	-0.007952	5.494924	16.952014
22610	0	-0.208302	9.436287	-0.753124	-0.002080	0.094362	-0.007540	-0.018058	5.497423	16.949010
22611	0	-0.201587	9.423886	-0.731624	-0.002014	0.094238	-0.007324	-0.027640	5.498261	16.945709
22612	0	-0.189862	9.375141	-0.650812	-0.001896	0.093751	-0.006516	-0.036778	5.500296	16.937245
22613	0	-0.158566	9.375038	-0.707531	-0.001587	0.093750	-0.007080	-0.042768	5.497425	16.929605
22614	0	-0.146338	9.362829	-0.621154	-0.001463	0.093628	-0.006217	-0.049195	5.496832	16.926038
22615	0	-0.171211	9.356698	-0.604026	-0.001709	0.093567	-0.006042	-0.051839	5.499468	16.922031
22616	0	-0.152561	9.350637	-0.578814	-0.001533	0.093506	-0.005795	-0.059571	5.489811	16.919053
22617	0	-0.177146	9.326204	-0.554839	-0.001770	0.093262	-0.005554	-0.066814	5.490396	16.911591
22618	0	-0.195493	9.332340	-0.583828	-0.001957	0.093323	-0.005848	-0.078484	5.486796	16.908845
22619	0	-0.195699	9.326199	-0.622027	-0.001953	0.093262	-0.006226	-0.084615	5.490457	16.909281
22620	0	-0.202204	9.350651	-0.693896	-0.002023	0.093506	-0.006948	-0.095024	5.488390	16.903755
22621	0	-0.164511	9.375015	-0.622415	-0.001648	0.093750	-0.006226	-0.096477	5.483825	16.906067
22622	0	-0.175991	9.405557	-0.627912	-0.001764	0.094055	-0.006284	-0.101736	5.477428	16.908298
22623	0	-0.176421	9.429936	-0.592150	-0.001770	0.094299	-0.005920	-0.100046	5.469312	16.911811
22624	0	-0.169503	9.466468	-0.659377	-0.001698	0.094665	-0.006595	-0.100729	5.465229	16.913362
22625	0	-0.170273	9.484903	-0.634334	-0.001709	0.094849	-0.006348	-0.105542	5.456640	16.915299
22626	0	-0.156470	9.545914	-0.609504	-0.001575	0.095459	-0.006095	-0.105468	5.443709	16.914886
22627	0	-0.176641	9.570322	-0.604210	-0.001770	0.095703	-0.006042	-0.105665	5.438306	16.916378
22628	0	-0.206264	9.600860	-0.695565	-0.002069	0.096008	-0.006958	-0.107846	5.430383	16.923045
22629	0	-0.182487	9.661865	-0.732576	-0.001831	0.096619	-0.007324	-0.105459	5.422115	16.927641
22630	0	-0.199375	9.710707	-0.702357	-0.002003	0.097107	-0.007023	-0.103858	5.410699	16.936483
22631	0	-0.170139	9.759529	-0.732500	-0.001709	0.097595	-0.007324	-0.102518	5.400793	16.940136
22632	0	-0.169099	9.789972	-0.757977	-0.001695	0.097900	-0.007570	-0.090777	5.395559	16.949637
22633	0	-0.213007	9.820513	-0.733187	-0.002136	0.098206	-0.007324	-0.081086	5.387545	16.960284
22634	0	-0.174480	9.875309	-0.789117	-0.001758	0.098753	-0.007890	-0.078748	5.371850	16.968271
22635	0	-0.212797	9.912129	-0.750704	-0.002136	0.099121	-0.007507	-0.078520	5.361389	16.976650
22636	0	-0.211588	9.930428	-0.781262	-0.002120	0.099304	-0.007812	-0.077717	5.355769	16.985913
22637	0	-0.206528	9.985358	-0.750923	-0.002075	0.099854	-0.007507	-0.075217	5.343365	16.988588
22638	0	-0.192551	10.040283	-0.818555	-0.001934	0.100403	-0.008183	-0.072665	5.332506	16.986132
22639	0	-0.195046	10.101276	-0.818457	-0.001953	0.101013	-0.008179	-0.065386	5.328605	16.994086
22640	0	-0.182264	10.095127	-0.794684	-0.001826	0.100951	-0.007947	-0.064952	5.323547	16.998656
22641	0	-0.213320	10.119620	-0.818063	-0.002136	0.101196	-0.008179	-0.062461	5.319053	17.001071
22642	0	-0.212576	10.107331	-0.824515	-0.002131	0.101073	-0.008245	-0.061504	5.312564	17.000921
22643	0	-0.194667	10.144059	-0.836140	-0.001953	0.101440	-0.008362	-0.061697	5.304190	16.999817
22644	0	-0.217889	10.150186	-0.811435	-0.002185	0.101501	-0.008118	-0.065165	5.296365	16.999398
22645	0	-0.219262	10.131865	-0.835950	-0.002197	0.101318	-0.008362	-0.067403	5.290094	17.003524
22646	0	-0.194073	10.144084	-0.835386	-0.001945	0.101440	-0.008358	-0.071952	5.284611	16.999462
22647	0	-0.188941	10.119676	-0.835671	-0.001892	0.101196	-0.008362	-0.077640	5.280368	16.995899
22648	0	-0.200915	10.131873	-0.834783	-0.002009	0.101318	-0.008352	-0.082566	5.278871	16.991608
22649	0	-0.219635	10.076939	-0.744188	-0.002197	0.100769	-0.007446	-0.087644	5.276571	16.983000
22650	0	-0.231325	10.070817	-0.804752	-0.002318	0.100708	-0.008048	-0.088214	5.269493	16.975073
22651	0	-0.189006	10.028103	-0.774854	-0.001892	0.100281	-0.007751	-0.091953	5.265726	16.965376
22652	0	-0.231603	9.997613	-0.779967	-0.002316	0.099976	-0.007807	-0.100030	5.265083	16.961226
22653	0	-0.183006	9.948801	-0.774261	-0.001831	0.099487	-0.007751	-0.110210	5.262710	16.955642
22654	0	-0.219456	9.930561	-0.760656	-0.002195	0.099305	-0.007612	-0.116779	5.260530	16.947886
22655	0	-0.226248	9.857224	-0.688894	-0.002258	0.098572	-0.006897	-0.125992	5.264236	16.943397
22656	0	-0.232742	9.832777	-0.718522	-0.002328	0.098328	-0.007187	-0.127890	5.262455	16.937525
22657	0	-0.214204	9.790064	-0.719701	-0.002136	0.097900	-0.007202	-0.134194	5.267878	16.925440
22658	0	-0.196715	9.759561	-0.682030	-0.001966	0.097595	-0.006826	-0.141345	5.268619	16.920882
22659	0	-0.177539	9.735151	-0.652282	-0.001770	0.097351	-0.006531	-0.150739	5.273776	16.913175
22660	0	-0.148308	9.704599	-0.614624	-0.001476	0.097046	-0.006149	-0.154684	5.280586	16.898701
22661	0	-0.183347	9.631398	-0.640044	-0.001831	0.096313	-0.006409	-0.164602	5.282292	16.891850
22662	0	-0.177959	9.570481	-0.656393	-0.001776	0.095704	-0.006576	-0.178630	5.285721	16.883258
22663	0	-0.165476	9.564271	-0.700905	-0.001648	0.095642	-0.007019	-0.190687	5.292647	16.877478
22664	0	-0.197032	9.503305	-0.668890	-0.001967	0.095033	-0.006695	-0.197885	5.294920	16.868835
22665	0	-0.220182	9.454385	-0.701237	-0.002197	0.094543	-0.007019	-0.205970	5.299216	16.860991
22666	0	-0.208652	9.442166	-0.718561	-0.002085	0.094421	-0.007190	-0.211019	5.300148	16.851602
22667	0	-0.195375	9.429966	-0.634243	-0.001953	0.094299	-0.006348	-0.217496	5.299730	16.843336
22668	0	-0.165269	9.375012	-0.651884	-0.001650	0.093750	-0.006521	-0.220510	5.302008	16.834442
22669	0	-0.165136	9.362786	-0.610372	-0.001648	0.093628	-0.006104	-0.220347	5.305048	16.828248
22670	0	-0.159418	9.381032	-0.597873	-0.001595	0.093810	-0.005982	-0.224746	5.303559	16.821776
22671	0	-0.152378	9.350604	-0.652861	-0.001526	0.093506	-0.006531	-0.226960	5.300048	16.821788
22672	0	-0.176691	9.344493	-0.560938	-0.001766	0.093445	-0.005611	-0.229289	5.299918	16.818194
22673	0	-0.195250	9.326143	-0.610811	-0.001953	0.093262	-0.006104	-0.223250	5.298204	16.817613
22674	0	-0.189392	9.356582	-0.586996	-0.001891	0.093566	-0.005869	-0.222157	5.300485	16.807263
22675	0	-0.177200	9.350533	-0.586716	-0.001770	0.093506	-0.005859	-0.212338	5.301938	16.805639
22676	0	-0.195774	9.393106	-0.599992	-0.001958	0.093931	-0.005998	-0.209313	5.300776	16.802097
22677	0	-0.189143	9.399348	-0.587011	-0.001892	0.093994	-0.005859	-0.195810	5.299063	16.799920
22678	0	-0.158458	9.435827	-0.582343	-0.001586	0.094358	-0.005820	-0.191500	5.296503	16.803704
22679	0	-0.151786	9.478749	-0.690024	-0.001526	0.094788	-0.006897	-0.187071	5.285956	16.806416
22680	0	-0.168577	9.496985	-0.659913	-0.001694	0.094970	-0.006598	-0.185791	5.275505	16.808474
22681	0	-0.151876	9.527547	-0.684325	-0.001526	0.095276	-0.006836	-0.176353	5.266148	16.815047
22682	0	-0.181611	9.570162	-0.685902	-0.001817	0.095702	-0.006851	-0.166602	5.264459	16.815490
22683	0	-0.206857	9.600774	-0.678491	-0.002075	0.096008	-0.006775	-0.153872	5.255839	16.824063
22684	0	-0.224108	9.649407	-0.680611	-0.002246	0.096495	-0.006796	-0.141239	5.249256	16.824542
22685	0	-0.200849	9.704548	-0.702648	-0.002014	0.097046	-0.007019	-0.131913	5.241746	16.826116
22686	0	-0.199760	9.728765	-0.789627	-0.002004	0.097288	-0.007889	-0.122487	5.233842	16.832704
22687	0	-0.164382	9.759405	-0.807162	-0.001648	0.097595	-0.008057	-0.104108	5.228330	16.841666
22688	0	-0.162911	9.801864	-0.730913	-0.001640	0.098020	-0.007294	-0.084890	5.214716	16.852857
22689	0	-0.188066	9.857099	-0.752052	-0.001892	0.098572	-0.007507	-0.068980	5.200640	16.858998
22690	0	-0.204617	9.881335	-0.705674	-0.002052	0.098814	-0.007046	-0.055603	5.192743	16.864936
22691	0	-0.206766	9.918107	-0.740162	-0.002075	0.099182	-0.007385	-0.035955	5.183327	16.874316
22692	0	-0.236389	9.942246	-0.779757	-0.002366	0.099423	-0.007785	-0.020540	5.180132	16.882325
22693	0	-0.194622	10.027973	-0.740104	-0.001953	0.100281	-0.007385	-0.001693	5.171552	16.889512
22694	0	-0.199792	10.027704	-0.773479	-0.002001	0.100278	-0.007723	0.012673	5.167530	16.897151
22695	0	-0.194925	10.058548	-0.769735	-0.001953	0.100586	-0.007690	0.021057	5.162293	16.901425
22696	0	-0.200170	10.070638	-0.734914	-0.002007	0.100707	-0.007339	0.033484	5.155910	16.900914
22697	0	-0.207213	10.095163	-0.788095	-0.002075	0.100952	-0.007874	0.042656	5.151746	16.909260
22698	0	-0.218931	10.094937	-0.796155	-0.002192	0.100950	-0.007950	0.056418	5.148350	16.908747
22699	0	-0.201129	10.119574	-0.836919	-0.002014	0.101196	-0.008362	0.065384	5.144347	16.914021
22700	0	-0.219043	10.113335	-0.862142	-0.002192	0.101133	-0.008621	0.066157	5.142281	16.917697
22701	0	-0.182995	10.101293	-0.806010	-0.001831	0.101013	-0.008057	0.070550	5.140186	16.918662
22702	0	-0.213312	10.101227	-0.867447	-0.002134	0.101012	-0.008675	0.070728	5.137890	16.919070
22703	0	-0.189404	10.089072	-0.787815	-0.001892	0.100891	-0.007874	0.076487	5.139269	16.922244
22704	0	-0.201879	10.082881	-0.727710	-0.002019	0.100829	-0.007273	0.081879	5.138243	16.923205
22705	0	-0.195337	10.046336	-0.745312	-0.001953	0.100464	-0.007446	0.090014	5.137626	16.921091
22706	0	-0.213764	10.009551	-0.813482	-0.002137	0.100096	-0.008132	0.093746	5.137308	16.924246
22707	0	-0.201744	9.985342	-0.793489	-0.002014	0.099854	-0.007935	0.094487	5.140168	16.924742
22708	0	-0.208235	9.936417	-0.787581	-0.002082	0.099364	-0.007874	0.096548	5.139917	16.927101
22709	0	-0.164730	9.936539	-0.872642	-0.001648	0.099365	-0.008728	0.094878	5.138137	16.924892
22710	0	-0.225832	9.887673	-0.775111	-0.002257	0.098877	-0.007749	0.098252	5.138418	16.926242
22711	0	-0.213432	9.851041	-0.775625	-0.002136	0.098511	-0.007751	0.104125	5.135272	16.922439
22712	0	-0.213531	9.796020	-0.648330	-0.002132	0.097960	-0.006480	0.108062	5.137796	16.917751
22713	0	-0.170884	9.777812	-0.683886	-0.001709	0.097778	-0.006836	0.111841	5.136774	16.914274
22714	0	-0.171430	9.728889	-0.666105	-0.001709	0.097289	-0.006660	0.113771	5.142108	16.908701
22715	0	-0.128705	9.698491	-0.622371	-0.001282	0.096985	-0.006226	0.111966	5.147568	16.906174
22716	0	-0.221301	9.649664	-0.670872	-0.002209	0.096497	-0.006711	0.109364	5.151730	16.899153
22717	0	-0.213305	9.631376	-0.677192	-0.002136	0.096313	-0.006775	0.106227	5.147136	16.899602
22718	0	-0.188809	9.588628	-0.713434	-0.001886	0.095886	-0.007135	0.105067	5.148228	16.892247
22719	0	-0.219631	9.533707	-0.665085	-0.002197	0.095337	-0.006653	0.102792	5.146167	16.884142
22720	0	-0.201969	9.503151	-0.683332	-0.002013	0.095032	-0.006832	0.104609	5.153138	16.881675
22721	0	-0.183505	9.454333	-0.732484	-0.001831	0.094543	-0.007324	0.105602	5.157061	16.877924
22722	0	-0.184342	9.442043	-0.689795	-0.001840	0.094420	-0.006899	0.104939	5.160865	16.879677
22723	0	-0.140610	9.423823	-0.622591	-0.001404	0.094238	-0.006226	0.105735	5.162867	16.876065
22724	0	-0.140802	9.411520	-0.689888	-0.001409	0.094115	-0.006898	0.107676	5.161547	16.883498
22725	0	-0.152478	9.417721	-0.616536	-0.001526	0.094177	-0.006165	0.109199	5.159468	16.885542
22726	0	-0.189207	9.429839	-0.622651	-0.001890	0.094298	-0.006227	0.108520	5.161012	16.886046
22727	0	-0.183324	9.387163	-0.702431	-0.001831	0.093872	-0.007019	0.115149	5.162791	16.879308
22728	0	-0.171328	9.362664	-0.679018	-0.001714	0.093627	-0.006785	0.121388	5.161423	16.876835
22729	0	-0.164299	9.350552	-0.696379	-0.001648	0.093506	-0.006958	0.129250	5.154735	16.885131
22730	0	-0.169657	9.380995	-0.605766	-0.001699	0.093810	-0.006055	0.133154	5.150497	16.885503
22731	0	-0.200990	9.399373	-0.665999	-0.002014	0.093994	-0.006653	0.142331	5.144573	16.885802
22732	0	-0.194204	9.411504	-0.661119	-0.001945	0.094115	-0.006607	0.148117	5.139746	16.892743
22733	0	-0.170674	9.423790	-0.690275	-0.001709	0.094238	-0.006897	0.155699	5.136334	16.896381
22734	0	-0.151580	9.466417	-0.703817	-0.001522	0.094665	-0.007031	0.164501	5.128121	16.902816
22735	0	-0.139763	9.490929	-0.708631	-0.001404	0.094910	-0.007080	0.172841	5.120091	16.909856
22736	0	-0.162722	9.527440	-0.704147	-0.001636	0.095275	-0.007032	0.184502	5.109482	16.918744
22737	0	-0.231771	9.545845	-0.708778	-0.002319	0.095459	-0.007080	0.194365	5.106883	16.922490
22738	0	-0.188208	9.582304	-0.697960	-0.001889	0.095823	-0.006974	0.201497	5.097738	16.928873
22739	0	-0.176317	9.674013	-0.708982	-0.001770	0.096741	-0.007080	0.213971	5.089116	16.941566
22740	0	-0.187229	9.679921	-0.741532	-0.001879	0.096800	-0.007405	0.226815	5.081013	16.953323
22741	0	-0.145519	9.722874	-0.763459	-0.001465	0.097229	-0.007629	0.233384	5.068959	16.955982
22742	0	-0.162187	9.728841	-0.758896	-0.001629	0.097289	-0.007579	0.246091	5.060170	16.963950
22743	0	-0.195114	9.802165	-0.788413	-0.001953	0.098022	-0.007874	0.259314	5.057344	16.972780
22744	0	-0.169726	9.844702	-0.802880	-0.001705	0.098448	-0.008018	0.273174	5.047609	16.982366
22745	0	-0.201018	9.844898	-0.776176	-0.002014	0.098450	-0.007751	0.286072	5.042506	16.992887
22746	0	-0.243020	9.869145	-0.777985	-0.002434	0.098692	-0.007772	0.295273	5.037738	16.997783
22747	0	-0.230960	9.936484	-0.794234	-0.002319	0.099365	-0.007935	0.305110	5.026072	17.008288
22748	0	-0.193172	9.960826	-0.819741	-0.001934	0.099608	-0.008195	0.308493	5.022738	17.008630
22749	0	-0.170447	10.003647	-0.818145	-0.001709	0.100037	-0.008179	0.312330	5.017013	17.017812
22750	0	-0.151601	10.040150	-0.751834	-0.001517	0.100402	-0.007513	0.318978	5.014914	17.021201
22751	0	-0.207022	10.052518	-0.805444	-0.002075	0.100525	-0.008057	0.317184	5.008708	17.029708
22752	0	-0.212345	10.040273	-0.774982	-0.002127	0.100403	-0.007748	0.320069	5.004304	17.032175
22753	0	-0.195386	10.076884	-0.805905	-0.001953	0.100769	-0.008057	0.323324	5.004485	17.038018
22754	0	-0.238060	10.070690	-0.849093	-0.002382	0.100707	-0.008489	0.326541	5.002010	17.046138
22755	0	-0.176428	10.070830	-0.823744	-0.001770	0.100708	-0.008240	0.324362	4.994820	17.049486
22756	0	-0.212538	10.083030	-0.811095	-0.002125	0.100830	-0.008114	0.321476	4.994802	17.048589
22757	0	-0.225490	10.064719	-0.750539	-0.002258	0.100647	-0.007507	0.319721	4.990264	17.049682
22758	0	-0.201284	10.076870	-0.829988	-0.002007	0.100769	-0.008297	0.323395	4.995598	17.049379
22759	0	-0.219481	10.046422	-0.762550	-0.002197	0.100464	-0.007629	0.319279	4.992085	17.048522
22760	0	-0.164382	10.046400	-0.810829	-0.001643	0.100464	-0.008110	0.317664	4.992114	17.047738
22761	0	-0.182916	10.009841	-0.810880	-0.001831	0.100098	-0.008118	0.307723	4.989163	17.041642
22762	0	-0.194414	9.973300	-0.766676	-0.001949	0.099732	-0.007673	0.300604	4.982545	17.041601
22763	0	-0.207331	9.948769	-0.799133	-0.002075	0.099487	-0.007996	0.295915	4.979597	17.037988
22764	0	-0.201522	9.918259	-0.798132	-0.002011	0.099182	-0.007988	0.288394	4.983302	17.032190
22765	0	-0.225710	9.875568	-0.823052	-0.002258	0.098755	-0.008240	0.277757	4.981013	17.025329
22766	0	-0.188524	9.838990	-0.760897	-0.001890	0.098390	-0.007611	0.275410	4.974566	17.023444
22767	0	-0.177021	9.820639	-0.712973	-0.001770	0.098206	-0.007141	0.262185	4.974003	17.015448
22768	0	-0.189461	9.753588	-0.735306	-0.001893	0.097535	-0.007363	0.250315	4.975075	17.008410
22769	0	-0.189533	9.704642	-0.719420	-0.001892	0.097046	-0.007202	0.240952	4.978077	17.000480
22770	0	-0.153301	9.723065	-0.723850	-0.001533	0.097230	-0.007248	0.229740	4.977759	16.992456
22771	0	-0.170663	9.661930	-0.603273	-0.001709	0.096619	-0.006042	0.218103	4.974262	16.980957
22772	0	-0.206884	9.613206	-0.662392	-0.002071	0.096131	-0.006634	0.206328	4.970457	16.970163
22773	0	-0.189575	9.594770	-0.652333	-0.001892	0.095947	-0.006531	0.197656	4.974126	16.966647
22774	0	-0.184123	9.533755	-0.705652	-0.001839	0.095337	-0.007066	0.186538	4.976367	16.955601
22775	0	-0.140521	9.527663	-0.713080	-0.001404	0.095276	-0.007141	0.174069	4.977217	16.942718
22776	0	-0.158829	9.503333	-0.699063	-0.001590	0.095033	-0.006999	0.163943	4.974631	16.934154
22777	0	-0.201154	9.460516	-0.719413	-0.002014	0.094604	-0.007202	0.154521	4.970771	16.931055
22778	0	-0.201041	9.448387	-0.675245	-0.002009	0.094483	-0.006760	0.145848	4.971237	16.921557
22779	0	-0.219186	9.405563	-0.640391	-0.002197	0.094055	-0.006409	0.140222	4.963985	16.920404
22780	0	-0.157355	9.454376	-0.688491	-0.001576	0.094543	-0.006888	0.135942	4.959711	16.910370
22781	0	-0.152584	9.417773	-0.652386	-0.001526	0.094177	-0.006531	0.127752	4.958991	16.904964
22782	0	-0.158887	9.387338	-0.657294	-0.001587	0.093873	-0.006578	0.121383	4.960754	16.903441
22783	0	-0.152100	9.387242	-0.634368	-0.001526	0.093872	-0.006348	0.116871	4.954202	16.902061
22784	0	-0.163339	9.393332	-0.603281	-0.001638	0.093933	-0.006035	0.114599	4.947450	16.898599
22785	0	-0.213311	9.387274	-0.646098	-0.002136	0.093872	-0.006470	0.104011	4.942947	16.892681
22786	0	-0.170039	9.442252	-0.693913	-0.001703	0.094422	-0.006941	0.102396	4.938901	16.894416
22787	0	-0.176716	9.423859	-0.707675	-0.001770	0.094238	-0.007080	0.098528	4.934728	16.889608
22788	0	-0.133486	9.472681	-0.646076	-0.001337	0.094727	-0.006464	0.095084	4.931537	16.891125
22789	0	-0.170649	9.490984	-0.634574	-0.001709	0.094910	-0.006348	0.092871	4.927869	16.886634
22790	0	-0.169819	9.521495	-0.665005	-0.001704	0.095215	-0.006650	0.093366	4.920059	16.887299
22791	0	-0.188669	9.558114	-0.616490	-0.001892	0.095581	-0.006165	0.094175	4.913028	16.886384
22792	0	-0.175203	9.588646	-0.695766	-0.001760	0.095886	-0.006959	0.093276	4.903627	16.893462
22793	0	-0.176723	9.619161	-0.646749	-0.001770	0.096191	-0.006470	0.090931	4.899723	16.895003
22794	0	-0.181994	9.643549	-0.652957	-0.001826	0.096436	-0.006527	0.094646	4.891705	16.901723
22795	0	-0.182679	9.680192	-0.738420	-0.001831	0.096802	-0.007385	0.093985	4.886205	16.908083
22796	0	-0.175821	9.728998	-0.744617	-0.001762	0.097290	-0.007444	0.096613	4.880793	16.912194
22797	0	-0.182710	9.753431	-0.750664	-0.001831	0.097534	-0.007507	0.096427	4.875713	16.917798
22798	0	-0.193905	9.796182	-0.738080	-0.001945	0.097961	-0.007384	0.092895	4.867729	16.923907
22799	0	-0.170123	9.826670	-0.726362	-0.001709	0.098267	-0.007263	0.094036	4.858267	16.929984
22800	0	-0.211769	9.857149	-0.745194	-0.002121	0.098572	-0.007447	0.099958	4.853934	16.932353
22801	0	-0.189127	9.912104	-0.769129	-0.001892	0.099121	-0.007690	0.101468	4.852499	16.936594
22802	0	-0.200593	9.912021	-0.805952	-0.002013	0.099120	-0.008059	0.103344	4.843786	16.943423
22803	0	-0.182204	9.967061	-0.799520	-0.001831	0.099670	-0.007996	0.103245	4.832883	16.944311
22804	0	-0.150069	10.009778	-0.738504	-0.001508	0.100098	-0.007385	0.103385	4.824260	16.947158
22805	0	-0.176610	10.003675	-0.811693	-0.001770	0.100037	-0.008118	0.103079	4.819314	16.949565
22806	0	-0.200301	10.040286	-0.811724	-0.002007	0.100403	-0.008117	0.104016	4.814711	16.949922
22807	0	-0.231583	10.052570	-0.810876	-0.002319	0.100525	-0.008118	0.094129	4.810089	16.947621
22808	0	-0.218662	10.064830	-0.773061	-0.002191	0.100648	-0.007734	0.090314	4.805021	16.945826
[truncated: 501 more rows]
