# Supplementary material for: Properties of traditional bamboo carrying poles have implications for user interactions
Source: PLoS One. 2018 May 10;13(5):e0196208. doi: 10.1371/journal.pone.0196208 (PMC5945030; doi:10.1371/journal.pone.0196208)
Supplement: S1 Text — (ZIP) [file pone.0196208.s005.zip › ResTest_PoleD_L7Load2.txt]

// Start Time: Unknown
// Update Rate: 100.0Hz
// Filter Profile: human (34.3)
// Firmware Version: 2.1.4
PacketCounter	SampleTimeFine	Acc_X	Acc_Y	Acc_Z	VelInc_X	VelInc_Y	VelInc_Z	Roll	Pitch	Yaw	Latitude	Longitude	Altitude	Vel_X	Vel_Y	Vel_Z
20814	0	0.096111	9.960920	0.482482	0.000968	0.099609	0.004820	0.106133	3.312161	32.962833
20815	0	0.114907	9.936502	0.495067	0.001160	0.099365	0.004944	0.098262	3.324372	32.961403
20816	0	0.210246	9.942538	0.477797	0.002114	0.099425	0.004774	0.093786	3.337995	32.960050
20817	0	0.322946	9.912109	0.458149	0.003235	0.099121	0.004578	0.089386	3.344241	32.962202
20818	0	0.273934	9.948636	0.348310	0.002735	0.099486	0.003487	0.093442	3.339390	32.961720
20819	0	0.274696	9.991449	0.329733	0.002747	0.099915	0.003296	0.091800	3.338953	32.961631
20820	0	0.280298	10.052405	0.262856	0.002808	0.100524	0.002627	0.090477	3.344262	32.962702
20821	0	0.146021	10.089106	0.305561	0.001465	0.100891	0.003052	0.086096	3.349528	32.962700
20822	0	0.027588	10.052376	0.373655	0.000296	0.100524	0.003730	0.078392	3.372094	32.967204
20823	0	0.279143	10.015899	0.445909	0.002808	0.100159	0.004456	0.074430	3.390608	32.969643
20824	0	0.466024	9.961101	0.586011	0.004667	0.099610	0.005866	0.081141	3.398732	32.966196
20825	0	0.300076	9.991456	0.567087	0.002991	0.099915	0.005676	0.087286	3.387256	32.964653
20826	0	0.149556	9.942605	0.603180	0.001484	0.099426	0.006031	0.086400	3.373851	32.965686
20827	0	0.123407	9.924274	0.616869	0.001221	0.099243	0.006165	0.081594	3.358468	32.964035
20828	0	0.015466	9.826501	0.575572	0.000148	0.098266	0.005745	0.068949	3.350450	32.969264
20829	0	-0.042609	9.747283	0.367067	-0.000427	0.097473	0.003662	0.058889	3.349081	32.967447
20830	0	0.140611	9.527444	0.344740	0.001406	0.095275	0.003434	0.042943	3.348560	32.962458
20831	0	0.525002	9.234598	0.323920	0.005249	0.092346	0.003235	0.037667	3.347363	32.964455
20832	0	0.820908	8.831422	0.348593	0.008180	0.088317	0.003487	0.038036	3.309173	32.960029
20833	0	0.707346	8.434614	0.225496	0.007019	0.084351	0.002258	0.042395	3.235282	32.961902
20834	0	0.427456	7.915220	0.262515	0.004191	0.079157	0.002618	0.030945	3.114721	32.948288
20835	0	-0.178713	7.525934	0.408190	-0.001892	0.075256	0.004089	0.042384	2.955121	32.952165
20836	0	-0.980598	7.554304	0.176801	-0.009922	0.075528	0.001756	0.022892	2.779396	32.964061
20837	0	-1.607401	8.314767	-0.576167	-0.016174	0.083130	-0.005737	0.055965	2.641523	32.974976
20838	0	-1.918602	7.830168	-0.745125	-0.019221	0.078289	-0.007493	-0.008198	2.591538	32.984082
20839	0	-0.242922	7.330397	0.063368	-0.002441	0.073303	0.000671	0.052353	2.571360	32.960823
20840	0	1.113798	6.554489	-0.210559	0.011128	0.065545	-0.002150	-0.024175	2.554928	32.959557
20841	0	0.676344	7.812206	-0.900639	0.006775	0.078125	-0.008972	0.027434	2.575198	32.983150
20842	0	1.734810	7.514283	-0.273163	0.017370	0.075137	-0.002748	0.000237	2.607670	32.965473
20843	0	2.793579	7.508016	-0.139856	0.027954	0.075073	-0.001404	0.001048	2.637298	32.989107
20844	0	2.113335	8.130997	0.114954	0.021138	0.081309	0.001105	-0.051143	2.645665	33.027861
20845	0	0.285396	8.410681	-0.074755	0.002869	0.084106	-0.000732	-0.030343	2.666300	33.039292
20846	0	0.249326	8.691478	0.922441	0.002531	0.086918	0.009185	-0.082264	2.714527	33.061137
20847	0	0.119136	8.880550	0.922647	0.001221	0.088806	0.009216	-0.095545	2.750660	33.090460
20848	0	-1.009527	9.471282	1.011192	-0.010073	0.094718	0.010086	-0.127955	2.777417	33.095891
20849	0	-1.646243	9.636272	1.382391	-0.016418	0.096375	0.013794	-0.166239	2.828352	33.104790
20850	0	-0.343004	10.118509	0.850273	-0.003387	0.101188	0.008489	-0.182513	2.876299	33.108185
20851	0	-0.093622	10.308566	0.960971	-0.000916	0.103088	0.009583	-0.212577	2.899517	33.098519
20852	0	0.114211	10.760311	0.372796	0.001176	0.107603	0.003718	-0.222781	2.935496	33.099447
20853	0	1.174800	10.943910	0.263936	0.011780	0.109436	0.002625	-0.238109	2.968786	33.098979
20854	0	1.634023	11.451326	-0.307750	0.016352	0.114511	-0.003082	-0.242903	2.980224	33.097920
20855	0	1.017047	11.505319	0.050217	0.010193	0.115051	0.000488	-0.256496	3.002643	33.099049
20856	0	1.054721	11.829229	0.014819	0.010573	0.118290	0.000150	-0.254488	3.028305	33.104453
20857	0	0.510680	12.097240	0.183976	0.005127	0.120972	0.001831	-0.262185	3.048115	33.122356
20858	0	-0.182843	12.212974	0.629064	-0.001813	0.122129	0.006301	-0.252564	3.062628	33.124511
20859	0	-0.496147	12.438906	0.823800	-0.004944	0.124390	0.008240	-0.251333	3.078743	33.131407
20860	0	-0.578195	12.561087	1.168474	-0.005774	0.125608	0.011715	-0.223600	3.086480	33.130781
20861	0	-0.373504	12.671078	1.438539	-0.003723	0.126709	0.014404	-0.205898	3.097999	33.118452
20862	0	-0.009427	12.738812	1.402431	-0.000086	0.127384	0.014060	-0.173665	3.105780	33.116845
20863	0	0.634199	12.726188	1.425281	0.006348	0.127258	0.014282	-0.147324	3.111181	33.113329
20864	0	1.170060	12.751097	1.181726	0.011706	0.127508	0.011842	-0.126061	3.116745	33.104289
20865	0	1.459190	12.683263	1.035043	0.014587	0.126831	0.010376	-0.103646	3.112880	33.099257
20866	0	1.276642	12.640647	0.725533	0.012764	0.126406	0.007273	-0.088074	3.110662	33.098169
20867	0	0.994878	12.475746	0.748061	0.009949	0.124756	0.007507	-0.063549	3.110601	33.099200
20868	0	0.386121	12.414742	0.469323	0.003844	0.124147	0.004707	-0.050528	3.094947	33.100569
20869	0	-0.255593	12.158364	0.564525	-0.002563	0.121582	0.005676	-0.021168	3.087812	33.100521
20870	0	-0.418164	11.999878	0.411434	-0.004197	0.119997	0.004149	0.012893	3.072856	33.093165
20871	0	-0.516866	11.688507	0.489900	-0.005188	0.116882	0.004944	0.057725	3.053811	33.083337
20872	0	-0.263002	11.414291	0.505504	-0.002648	0.114141	0.005099	0.102987	3.035313	33.066585
20873	0	0.191329	11.096407	0.501056	0.001892	0.110962	0.005066	0.160168	3.013372	33.051599
20874	0	0.604542	10.834292	0.600133	0.006022	0.108341	0.006055	0.216040	2.989255	33.036434
20875	0	0.783497	10.553018	0.465340	0.007812	0.105530	0.004700	0.265316	2.964820	33.023087
20876	0	0.831469	10.137954	0.536947	0.008283	0.101380	0.005404	0.302830	2.928738	33.012377
20877	0	0.649704	9.857082	0.345525	0.006470	0.098572	0.003479	0.330062	2.896911	33.007915
20878	0	0.483907	9.600553	0.200757	0.004813	0.096006	0.002028	0.354552	2.865703	32.997411
20879	0	0.234412	9.191864	0.187636	0.002319	0.091919	0.001892	0.374038	2.834448	32.985296
20880	0	-0.023190	8.966075	0.026263	-0.000257	0.089661	0.000275	0.389638	2.801272	32.976415
20881	0	-0.156534	8.605989	-0.062093	-0.001587	0.086060	-0.000610	0.404396	2.771624	32.960401
20882	0	-0.115491	8.398459	-0.064650	-0.001179	0.083984	-0.000631	0.425763	2.738069	32.942901
20883	0	-0.016787	8.087134	-0.129899	-0.000183	0.080872	-0.001282	0.450588	2.715473	32.928511
20884	0	0.296959	7.903661	-0.237584	0.002958	0.079038	-0.002355	0.481049	2.697706	32.912201
20885	0	0.501550	7.708639	-0.112128	0.005005	0.077087	-0.001099	0.513541	2.680378	32.887968
20886	0	0.601065	7.500964	-0.000519	0.006002	0.075010	0.000016	0.544878	2.666812	32.867057
20887	0	0.653855	7.372960	-0.092964	0.006531	0.073730	-0.000916	0.566114	2.654095	32.858025
20888	0	0.691991	7.238516	0.050608	0.006912	0.072386	0.000521	0.589052	2.641789	32.856632
20889	0	0.507007	7.165509	0.084544	0.005066	0.071655	0.000854	0.603219	2.634913	32.850778
20890	0	0.276271	7.128787	0.125857	0.002754	0.071288	0.001264	0.611245	2.621065	32.845144
20891	0	-0.023854	7.086199	0.243683	-0.000244	0.070862	0.002441	0.618897	2.611925	32.836814
20892	0	-0.200019	7.067883	0.206489	-0.002004	0.070679	0.002066	0.620277	2.606234	32.834872
20893	0	-0.305226	7.080078	0.158584	-0.003052	0.070801	0.001587	0.622228	2.606968	32.832180
20894	0	-0.324121	7.153205	-0.030699	-0.003237	0.071532	-0.000308	0.620655	2.613996	32.830665
20895	0	-0.092468	7.232650	-0.122315	-0.000916	0.072327	-0.001221	0.624756	2.628191	32.825618
20896	0	0.210577	7.373086	-0.293375	0.002117	0.073730	-0.002935	0.622209	2.645419	32.819124
20897	0	0.462441	7.544019	-0.415283	0.004639	0.075439	-0.004150	0.626152	2.667363	32.822014
20898	0	0.667000	7.757881	-0.391231	0.006684	0.077578	-0.003912	0.626689	2.688375	32.820425
20899	0	0.767099	7.940875	-0.353708	0.007690	0.079407	-0.003540	0.623129	2.717040	32.826993
20900	0	0.720499	8.197467	-0.151590	0.007222	0.081973	-0.001520	0.617734	2.741397	32.832439
20901	0	0.510729	8.459590	-0.049058	0.005127	0.084595	-0.000488	0.621219	2.768234	32.837819
20902	0	0.305011	8.734289	0.280602	0.003072	0.087342	0.002802	0.616084	2.796690	32.847424
20903	0	0.155983	8.984449	0.640501	0.001587	0.089844	0.006409	0.620898	2.830950	32.852630
20904	0	0.052493	9.332296	0.670469	0.000553	0.093323	0.006705	0.621670	2.865311	32.857301
20905	0	0.015427	9.625194	1.038113	0.000183	0.096252	0.010376	0.615542	2.899144	32.861876
20906	0	0.106938	9.966945	0.990162	0.001100	0.099669	0.009898	0.611689	2.933748	32.861255
20907	0	0.235052	10.235562	0.849632	0.002380	0.102356	0.008484	0.597826	2.967223	32.856147
20908	0	0.308438	10.504007	0.767184	0.003112	0.105041	0.007654	0.578590	2.997209	32.850892
20909	0	0.498338	10.809333	0.526805	0.005005	0.108093	0.005249	0.558510	3.019937	32.850231
20910	0	0.573647	11.151290	0.169787	0.005754	0.111512	0.001687	0.547271	3.037271	32.844133
20911	0	0.407306	11.261034	0.080923	0.004089	0.112610	0.000793	0.531198	3.053679	32.839246
20912	0	0.354739	11.535800	-0.094494	0.003567	0.115357	-0.000945	0.531151	3.072887	32.839983
20913	0	0.285480	11.724886	-0.049131	0.002869	0.117249	-0.000488	0.534240	3.086525	32.844028
20914	0	0.148495	11.969012	0.022465	0.001497	0.119690	0.000237	0.546608	3.098156	32.842483
20915	0	0.071764	12.048441	0.430777	0.000732	0.120483	0.004333	0.571183	3.112127	32.845759
20916	0	0.239890	12.274625	0.608278	0.002411	0.122745	0.006112	0.598693	3.123193	32.850592
20917	0	0.390128	12.335468	0.942817	0.003906	0.123352	0.009460	0.628637	3.128021	32.844608
20918	0	0.511237	12.452115	1.229812	0.005116	0.124518	0.012324	0.652650	3.132127	32.839248
20919	0	0.646434	12.457488	1.316610	0.006470	0.124573	0.013184	0.668553	3.137449	32.833583
20920	0	0.724769	12.494467	1.331587	0.007252	0.124943	0.013331	0.682411	3.141764	32.824435
20921	0	0.647092	12.432900	1.201927	0.006470	0.124329	0.012024	0.686470	3.140971	32.818261
20922	0	0.519114	12.377927	0.993891	0.005190	0.123779	0.009939	0.686501	3.140103	32.809888
20923	0	0.421594	12.274262	0.785673	0.004211	0.122742	0.007874	0.701985	3.136069	32.800122
20924	0	0.160721	12.146136	0.489533	0.001595	0.121461	0.004910	0.716298	3.124057	32.787474
20925	0	0.013476	11.981266	0.308718	0.000122	0.119812	0.003113	0.740991	3.111657	32.776843
20926	0	0.034556	11.767623	0.199563	0.000329	0.117676	0.002025	0.769524	3.095000	32.757844
20927	0	0.106277	11.578409	0.197772	0.001038	0.115784	0.002014	0.805754	3.069502	32.736551
20928	0	0.190215	11.322067	0.239121	0.001880	0.113220	0.002430	0.844962	3.046282	32.714777
20929	0	0.386413	11.059603	0.276874	0.003845	0.110596	0.002808	0.885006	3.026416	32.704060
20930	0	0.451452	10.772702	0.349658	0.004492	0.107727	0.003525	0.914584	3.002101	32.690089
20931	0	0.448580	10.528515	0.363939	0.004456	0.105286	0.003662	0.938886	2.969090	32.676779
20932	0	0.417491	10.223144	0.274152	0.004148	0.102232	0.002763	0.962270	2.938152	32.659988
20933	0	0.319986	9.875434	0.389876	0.003174	0.098755	0.003906	0.970771	2.907914	32.649425
20934	0	0.275917	9.618899	0.186781	0.002735	0.096189	0.001877	0.981330	2.878938	32.634330
20935	0	0.319652	9.289486	0.176333	0.003174	0.092896	0.001770	0.989180	2.850495	32.611906
20936	0	0.342297	9.026830	0.113962	0.003400	0.090269	0.001146	0.997405	2.820747	32.599713
20937	0	0.349872	8.782881	-0.036639	0.003479	0.087830	-0.000366	0.997281	2.794288	32.583568
20938	0	0.274269	8.520249	-0.061656	0.002723	0.085203	-0.000611	1.004064	2.766422	32.561736
20939	0	0.245556	8.319051	-0.073156	0.002441	0.083191	-0.000732	1.002705	2.746007	32.543004
20940	0	0.352109	8.031969	-0.121938	0.003506	0.080320	-0.001220	1.001830	2.723194	32.527814
20941	0	0.403868	7.842966	-0.079194	0.004028	0.078430	-0.000793	0.999138	2.707227	32.511399
20942	0	0.320485	7.733015	-0.115601	0.003194	0.077331	-0.001157	0.997710	2.690144	32.497905
20943	0	0.202529	7.562229	-0.072986	0.002014	0.075623	-0.000732	0.993758	2.672367	32.479528
20944	0	0.234995	7.458373	-0.072767	0.002341	0.074584	-0.000728	0.993721	2.658422	32.468567
20945	0	0.195898	7.354722	-0.030203	0.001953	0.073547	-0.000305	0.988816	2.648679	32.455063
20946	0	0.080977	7.311901	0.098985	0.000805	0.073119	0.000982	0.977177	2.640628	32.439328
20947	0	0.079443	7.299801	0.097840	0.000793	0.072998	0.000977	0.974557	2.638628	32.422403
20948	0	0.110131	7.275290	0.067658	0.001100	0.072753	0.000674	0.971030	2.635538	32.412097
20949	0	0.121739	7.250981	0.007340	0.001221	0.072510	0.000061	0.951609	2.640412	32.402826
20950	0	0.120891	7.312034	-0.069183	0.001213	0.073120	-0.000708	0.926937	2.646958	32.403937
20951	0	0.194549	7.415842	-0.181040	0.001953	0.074158	-0.001831	0.895130	2.658644	32.401152
20952	0	0.315084	7.513711	-0.262640	0.003158	0.075136	-0.002645	0.867479	2.668511	32.393825
20953	0	0.322806	7.666106	-0.260641	0.003235	0.076660	-0.002625	0.840745	2.679197	32.400598
20954	0	0.351388	7.825017	-0.293698	0.003526	0.078249	-0.002954	0.815413	2.696866	32.404174
20955	0	0.456397	8.038455	-0.217981	0.004578	0.080383	-0.002197	0.790949	2.716640	32.408520
20956	0	0.507839	8.276698	-0.086382	0.005098	0.082766	-0.000880	0.768473	2.744185	32.407422
20957	0	0.455389	8.502305	0.117390	0.004578	0.085022	0.001160	0.749732	2.776178	32.411952
20958	0	0.376959	8.789192	0.322371	0.003796	0.087892	0.003202	0.722293	2.809938	32.413305
20959	0	0.351657	9.033113	0.625199	0.003540	0.090332	0.006226	0.689109	2.839317	32.416980
20960	0	0.260980	9.325822	0.587408	0.002637	0.093259	0.005852	0.661925	2.872233	32.422352
20961	0	0.193302	9.600622	0.766061	0.001953	0.096008	0.007629	0.624825	2.895851	32.423845
20962	0	0.182904	9.905372	0.802272	0.001850	0.099055	0.007998	0.596919	2.919879	32.425495
20963	0	0.162593	10.204907	0.686674	0.001648	0.102051	0.006836	0.562457	2.944316	32.425878
20964	0	0.127173	10.479320	0.540448	0.001297	0.104795	0.005373	0.528171	2.971756	32.422388
20965	0	0.272497	10.687188	0.406094	0.002747	0.106873	0.004028	0.493323	2.994737	32.419485
20966	0	0.366147	11.028962	0.247009	0.003678	0.110290	0.002447	0.469621	3.012059	32.418363
20967	0	0.370985	11.224388	0.130022	0.003723	0.112244	0.001282	0.450932	3.025502	32.419095
20968	0	0.434683	11.419752	0.011938	0.004367	0.114197	0.000098	0.429946	3.045543	32.420786
20969	0	0.438160	11.651641	0.190373	0.004395	0.116516	0.001892	0.418714	3.058097	32.422074
20970	0	0.349645	11.859154	0.223446	0.003513	0.118591	0.002220	0.405093	3.074227	32.422801
20971	0	0.280043	11.999498	0.446372	0.002808	0.119995	0.004456	0.397444	3.080849	32.419154
20972	0	0.290258	12.084900	0.721745	0.002914	0.120849	0.007218	0.398449	3.091916	32.415451
20973	0	0.359249	12.213171	0.988637	0.003601	0.122131	0.009888	0.399905	3.099644	32.418079
20974	0	0.479774	12.335272	1.097856	0.004804	0.123352	0.010983	0.404580	3.104990	32.416769
20975	0	0.470041	12.304670	1.239157	0.004700	0.123047	0.012390	0.403115	3.104714	32.406335
20976	0	0.567433	12.396122	1.141941	0.005677	0.123961	0.011415	0.399319	3.107566	32.397528
20977	0	0.549740	12.365627	1.062908	0.005493	0.123657	0.010620	0.391116	3.103378	32.397795
20978	0	0.452728	12.273906	0.948564	0.004524	0.122740	0.009478	0.383623	3.100407	32.393582
20979	0	0.421380	12.188665	0.800278	0.004211	0.121887	0.007996	0.376823	3.098064	32.386459
20980	0	0.282313	12.017703	0.562784	0.002811	0.120177	0.005629	0.377563	3.086655	32.380161
20981	0	0.214216	11.969021	0.413965	0.002136	0.119690	0.004150	0.387907	3.080576	32.368978
20982	0	0.203935	11.688265	0.429618	0.002026	0.116882	0.004312	0.403063	3.066737	32.358420
20983	0	0.270542	11.578419	0.375471	0.002686	0.115784	0.003784	0.432236	3.046636	32.348215
20984	0	0.207304	11.297762	0.480192	0.002052	0.112977	0.004825	0.455363	3.025318	32.339709
20985	0	0.251784	11.035208	0.474061	0.002502	0.110352	0.004761	0.476271	3.009044	32.326011
20986	0	0.371603	10.766609	0.537376	0.003692	0.107666	0.005392	0.495481	2.982993	32.308456
20987	0	0.313655	10.522493	0.449259	0.003113	0.105225	0.004517	0.521577	2.956831	32.299128
20988	0	0.398039	10.198907	0.494854	0.003952	0.101990	0.004957	0.531008	2.924796	32.284115
20989	0	0.338156	9.930371	0.304035	0.003357	0.099304	0.003052	0.544018	2.895925	32.271770
20990	0	0.342601	9.698234	0.192322	0.003405	0.096983	0.001930	0.552080	2.869946	32.254914
20991	0	0.337676	9.350523	0.170465	0.003357	0.093506	0.001709	0.557234	2.845020	32.242253
20992	0	0.366041	9.081760	0.151445	0.003639	0.090818	0.001517	0.560693	2.817715	32.232917
20993	0	0.313277	8.886648	-0.030714	0.003113	0.088867	-0.000305	0.563172	2.791192	32.223888
20994	0	0.249796	8.617920	-0.000203	0.002480	0.086180	-0.000004	0.560753	2.765726	32.208164
20995	0	0.196748	8.380093	-0.036765	0.001953	0.083801	-0.000366	0.562823	2.745329	32.199035
20996	0	0.340003	8.135731	-0.000564	0.003385	0.081358	-0.000004	0.565395	2.722960	32.192953
20997	0	0.367610	7.983334	-0.012343	0.003662	0.079834	-0.000122	0.567139	2.701937	32.179461
20998	0	0.278334	7.787858	0.097451	0.002773	0.077879	0.000974	0.566064	2.686679	32.175864
20999	0	0.202238	7.678200	0.049054	0.002014	0.076782	0.000488	0.562839	2.673883	32.170918
21000	0	0.313543	7.562125	0.183843	0.003129	0.075622	0.001835	0.557429	2.663612	32.160583
21001	0	0.268761	7.476791	0.152975	0.002686	0.074768	0.001526	0.551613	2.659960	32.154769
21002	0	0.165406	7.427865	0.208762	0.001652	0.074279	0.002083	0.544411	2.656016	32.152262
21003	0	0.128179	7.360828	0.122795	0.001282	0.073608	0.001221	0.533350	2.655437	32.146140
21004	0	0.176806	7.330220	0.148414	0.001770	0.073302	0.001478	0.524269	2.658121	32.145328
21005	0	0.189153	7.318115	0.019064	0.001892	0.073181	0.000183	0.512693	2.658588	32.143550
21006	0	0.182483	7.354767	-0.144035	0.001829	0.073547	-0.001451	0.497041	2.664728	32.138404
21007	0	0.298303	7.452463	-0.212232	0.002991	0.074524	-0.002136	0.475894	2.676092	32.135181
21008	0	0.351328	7.513603	-0.228177	0.003524	0.075135	-0.002292	0.461145	2.691972	32.136098
21009	0	0.322594	7.690529	-0.346535	0.003235	0.076904	-0.003479	0.441215	2.705343	32.139459
21010	0	0.332427	7.861526	-0.252191	0.003338	0.078614	-0.002536	0.421464	2.725404	32.146085
21011	0	0.383009	8.020129	-0.169176	0.003845	0.080200	-0.001709	0.397524	2.747326	32.155123
21012	0	0.355234	8.246025	-0.050537	0.003570	0.082459	-0.000514	0.386043	2.771244	32.160455
21013	0	0.278815	8.441207	0.177926	0.002808	0.084412	0.001770	0.374001	2.797403	32.167143
21014	0	0.243955	8.703643	0.387045	0.002461	0.087036	0.003863	0.365080	2.825731	32.171631
21015	0	0.296661	8.947738	0.666571	0.002991	0.089478	0.006653	0.349098	2.855834	32.178886
21016	0	0.205963	9.203876	0.723979	0.002086	0.092039	0.007228	0.334712	2.887356	32.188558
21017	0	0.223265	9.497025	0.745978	0.002258	0.094971	0.007446	0.318810	2.917658	32.190420
21018	0	0.339690	9.747163	0.907771	0.003426	0.097472	0.009061	0.299522	2.950397	32.198120
21019	0	0.272131	10.058525	0.716043	0.002747	0.100586	0.007141	0.277897	2.978544	32.200849
21020	0	0.242231	10.253673	0.664769	0.002450	0.102537	0.006631	0.259472	3.008895	32.202159
21021	0	0.339205	10.559060	0.448065	0.003418	0.105591	0.004456	0.232620	3.036516	32.203049
21022	0	0.388954	10.809384	0.220187	0.003914	0.108093	0.002187	0.216839	3.061660	32.196529
21023	0	0.296760	11.016898	0.116978	0.002991	0.110168	0.001160	0.206677	3.085209	32.196410
21024	0	0.365782	11.206200	0.136935	0.003675	0.112062	0.001363	0.200356	3.102736	32.196341
21025	0	0.419076	11.499099	0.122043	0.004211	0.114990	0.001221	0.201118	3.122931	32.200784
21026	0	0.311263	11.645666	0.273971	0.003131	0.116456	0.002746	0.207380	3.140429	32.204040
21027	0	0.327917	11.798219	0.468041	0.003296	0.117981	0.004700	0.226575	3.156113	32.207495
21028	0	0.409771	11.902245	0.764513	0.004116	0.119021	0.007651	0.232972	3.173171	32.208993
21029	0	0.413623	12.121773	0.980901	0.004150	0.121216	0.009827	0.250007	3.186030	32.208187
21030	0	0.355768	12.177044	1.087730	0.003572	0.121769	0.010889	0.261495	3.199214	32.211912
21031	0	0.377652	12.170545	1.237925	0.003784	0.121704	0.012390	0.271971	3.206178	32.206714
21032	0	0.474226	12.250099	1.180302	0.004745	0.122499	0.011818	0.286198	3.207773	32.206999
21033	0	0.359123	12.225469	1.079205	0.003601	0.122253	0.010803	0.296994	3.216340	32.208664
21034	0	0.412782	12.189010	0.936479	0.004130	0.121889	0.009377	0.308251	3.218181	32.206895
21035	0	0.366531	12.127739	0.804720	0.003662	0.121277	0.008057	0.317340	3.214640	32.202755
21036	0	0.276272	11.987380	0.532971	0.002752	0.119873	0.005352	0.338838	3.204029	32.195601
21037	0	0.294061	11.853136	0.460397	0.002930	0.118530	0.004639	0.372524	3.192733	32.186231
21038	0	0.277945	11.700637	0.410590	0.002768	0.117005	0.004143	0.408818	3.180322	32.178768
21039	0	0.239898	11.547969	0.447667	0.002380	0.115479	0.004517	0.448647	3.161121	32.168944
21040	0	0.249142	11.340662	0.445575	0.002478	0.113405	0.004498	0.491959	3.146453	32.152769
21041	0	0.300859	11.114620	0.472185	0.002991	0.111145	0.004761	0.532207	3.127341	32.145211
21042	0	0.335253	10.852479	0.562060	0.003330	0.108523	0.005661	0.574908	3.103254	32.133725
21043	0	0.356471	10.601897	0.533685	0.003540	0.106018	0.005371	0.612039	3.075956	32.129230
21044	0	0.385360	10.357734	0.404487	0.003832	0.103577	0.004083	0.653916	3.051167	32.121834
21045	0	0.380930	10.076909	0.338856	0.003784	0.100769	0.003418	0.687239	3.021770	32.107897
21046	0	0.372911	9.838762	0.235848	0.003711	0.098388	0.002383	0.715980	2.999381	32.093639
21047	0	0.319117	9.558080	0.162896	0.003174	0.095581	0.001648	0.738789	2.977525	32.081621
21048	0	0.365111	9.301615	0.092068	0.003634	0.093017	0.000938	0.760753	2.955993	32.075557
21049	0	0.319115	9.075870	0.010138	0.003174	0.090759	0.000122	0.787017	2.932986	32.068217
21050	0	0.249262	8.856060	0.018281	0.002475	0.088561	0.000203	0.813524	2.908752	32.060336
21051	0	0.202886	8.599812	-0.038296	0.002014	0.085999	-0.000366	0.836058	2.887564	32.042144
21052	0	0.163151	8.404427	0.062181	0.001616	0.084044	0.000638	0.858483	2.864780	32.037863
21053	0	0.220918	8.209198	0.010936	0.002197	0.082092	0.000122	0.876505	2.847009	32.029358
21054	0	0.284062	8.062621	0.038507	0.002831	0.080626	0.000401	0.900044	2.831462	32.019505
21055	0	0.165679	7.910161	0.108221	0.001648	0.079102	0.001099	0.924215	2.817622	32.011606
21056	0	0.148557	7.769796	0.160249	0.001482	0.077698	0.001616	0.943855	2.811446	32.006953
21057	0	0.220347	7.678214	0.072230	0.002197	0.076782	0.000732	0.959291	2.801120	31.998928
21058	0	0.245741	7.604900	0.179746	0.002453	0.076049	0.001810	0.978544	2.793248	31.986122
21059	0	0.226386	7.543943	0.133455	0.002258	0.075439	0.001343	0.991361	2.783802	31.978051
21060	0	0.196273	7.482823	0.126123	0.001964	0.074828	0.001265	0.996897	2.784231	31.973980
21061	0	0.280707	7.495122	0.060740	0.002808	0.074951	0.000610	1.001790	2.784098	31.969458
21062	0	0.249701	7.513342	-0.061959	0.002501	0.075133	-0.000617	1.006131	2.788485	31.966400
21063	0	0.262099	7.586685	-0.134112	0.002625	0.075867	-0.001343	1.004065	2.792712	31.961567
21064	0	0.346656	7.659934	-0.231643	0.003471	0.076599	-0.002316	1.004425	2.798794	31.957006
21065	0	0.328858	7.751504	-0.249997	0.003296	0.077515	-0.002502	1.001404	2.808918	31.958910
21066	0	0.266213	7.904084	-0.310707	0.002670	0.079041	-0.003108	1.000629	2.819967	31.959944
21067	0	0.285860	8.068888	-0.195112	0.002869	0.080688	-0.001953	0.998496	2.833652	31.964726
21068	0	0.320329	8.258100	-0.176496	0.003214	0.082581	-0.001766	0.997563	2.847815	31.971478
21069	0	0.297557	8.441216	0.018300	0.002991	0.084412	0.000183	0.998507	2.867662	31.978889
21070	0	0.215078	8.673129	0.134421	0.002166	0.086731	0.001342	0.996043	2.886588	31.981591
21071	0	0.247942	8.898988	0.476123	0.002502	0.088989	0.004761	0.996166	2.915101	31.987251
21072	0	0.255626	9.143219	0.543215	0.002577	0.091432	0.005432	0.996942	2.939542	31.999091
21073	0	0.205299	9.399443	0.616765	0.002075	0.093994	0.006165	0.993881	2.965185	32.010376
21074	0	0.292282	9.655781	0.818975	0.002944	0.096558	0.008184	0.988275	2.988972	32.015707
21075	0	0.315324	9.899915	0.745333	0.003174	0.098999	0.007446	0.980861	3.011412	32.023596
21076	0	0.286713	10.107364	0.680524	0.002887	0.101074	0.006788	0.962225	3.032513	32.026713
21077	0	0.272723	10.351574	0.574442	0.002747	0.103516	0.005737	0.954915	3.052896	32.026317
21078	0	0.391500	10.608014	0.338276	0.003927	0.106080	0.003371	0.943003	3.065064	32.025601
21079	0	0.370497	10.797163	0.226745	0.003723	0.107971	0.002258	0.933914	3.083321	32.027870
21080	0	0.348806	11.022997	0.111623	0.003503	0.110229	0.001117	0.935173	3.097765	32.035393
21081	0	0.413928	11.218303	0.054835	0.004150	0.112183	0.000549	0.936688	3.107921	32.032953
21082	0	0.381094	11.407520	0.145341	0.003822	0.114075	0.001462	0.945873	3.118174	32.031511
21083	0	0.322785	11.535688	0.267539	0.003235	0.115356	0.002686	0.956574	3.123981	32.031948
21084	0	0.382002	11.737238	0.399265	0.003830	0.117372	0.004007	0.971545	3.132509	32.032821
21085	0	0.365589	11.792091	0.700572	0.003662	0.117920	0.007019	0.984954	3.137599	32.026168
21086	0	0.333595	11.896062	0.807564	0.003344	0.118959	0.008090	0.999365	3.143849	32.025402
21087	0	0.384397	11.963033	0.962644	0.003845	0.119629	0.009644	1.016197	3.144159	32.021077
21088	0	0.359745	11.969373	1.020897	0.003598	0.119693	0.010220	1.026756	3.144028	32.016370
21089	0	0.341393	11.975176	1.030715	0.003418	0.119751	0.010315	1.034693	3.146702	32.017396
21090	0	0.365945	11.975193	0.901455	0.003654	0.119752	0.009017	1.037449	3.139849	32.017972
21091	0	0.349018	11.920174	0.786731	0.003479	0.119202	0.007874	1.043687	3.128204	32.009427
21092	0	0.290012	11.846864	0.558996	0.002890	0.118468	0.005603	1.056514	3.116847	32.007451
21093	0	0.269754	11.724890	0.400974	0.002686	0.117249	0.004028	1.075001	3.103856	32.000004
21094	0	0.271845	11.608932	0.348019	0.002708	0.116089	0.003503	1.097682	3.092645	31.990772
21095	0	0.281617	11.450241	0.333401	0.002808	0.114502	0.003357	1.120974	3.082744	31.984975
21096	0	0.283830	11.273361	0.382869	0.002824	0.112733	0.003860	1.153595	3.066730	31.977234
21097	0	0.319298	11.077924	0.418565	0.003174	0.110779	0.004211	1.180461	3.045685	31.965069
21098	0	0.310766	10.833799	0.425460	0.003089	0.108337	0.004283	1.210632	3.024689	31.951668
21099	0	0.349847	10.626238	0.394543	0.003479	0.106262	0.003967	1.234386	3.002409	31.942317
21100	0	0.372101	10.388200	0.439042	0.003699	0.103882	0.004413	1.259090	2.977210	31.934254
21101	0	0.374635	10.144003	0.309802	0.003723	0.101440	0.003113	1.275859	2.949620	31.922564
21102	0	0.342128	9.948505	0.159828	0.003402	0.099485	0.001618	1.299077	2.925470	31.905610
21103	0	0.282629	9.655721	0.182366	0.002808	0.096558	0.001831	1.308037	2.901743	31.890622
21104	0	0.310677	9.399164	0.070950	0.003087	0.093992	0.000717	1.317542	2.875955	31.876844
21105	0	0.362006	9.222337	-0.007134	0.003601	0.092224	-0.000061	1.330449	2.850497	31.864059
21106	0	0.261765	9.032961	0.009490	0.002600	0.090330	0.000102	1.339740	2.825788	31.846117
21107	0	0.233516	8.795126	0.042325	0.002319	0.087952	0.000427	1.345271	2.803359	31.831309
21108	0	0.199998	8.556996	0.011317	0.001984	0.085570	0.000113	1.346085	2.779664	31.817877
21109	0	0.154172	8.441137	0.054398	0.001526	0.084412	0.000549	1.353807	2.756395	31.804994
21110	0	0.199818	8.264030	0.041627	0.001984	0.082641	0.000416	1.353590	2.734556	31.795502
21111	0	0.263208	8.123754	0.134314	0.002625	0.081238	0.001343	1.353444	2.722263	31.783536
21112	0	0.264788	8.056512	0.128397	0.002639	0.080565	0.001282	1.350607	2.707732	31.770469
21113	0	0.220285	7.904029	0.153017	0.002197	0.079041	0.001526	1.344814	2.698026	31.757168
21114	0	0.233558	7.836796	0.086760	0.002330	0.078368	0.000862	1.337236	2.687937	31.746046
21115	0	0.329888	7.794161	0.129124	0.003296	0.077942	0.001282	1.323790	2.682028	31.743793
21116	0	0.324114	7.757464	0.057619	0.003241	0.077575	0.000567	1.311267	2.679526	31.734928
21117	0	0.281237	7.745340	0.037516	0.002808	0.077454	0.000366	1.298452	2.670739	31.724752
21118	0	0.306003	7.751374	-0.021455	0.003060	0.077514	-0.000227	1.280568	2.669465	31.717067
21119	0	0.292540	7.788148	-0.193490	0.002930	0.077881	-0.001953	1.254246	2.673798	31.706427
21120	0	0.291725	7.873695	-0.263320	0.002920	0.078736	-0.002649	1.231527	2.676712	31.708173
21121	0	0.261639	7.965171	-0.248443	0.002625	0.079651	-0.002502	1.206361	2.687019	31.708879
21122	0	0.259951	8.081232	-0.275472	0.002607	0.080812	-0.002771	1.183560	2.696989	31.713714
21123	0	0.230722	8.203194	-0.212268	0.002319	0.082031	-0.002136	1.165449	2.712549	31.715648
21124	0	0.228713	8.398475	-0.093144	0.002294	0.083984	-0.000949	1.142442	2.719895	31.717449
21125	0	0.254967	8.563258	0.099017	0.002563	0.085632	0.000977	1.125153	2.736896	31.724844
21126	0	0.246066	8.764647	0.205826	0.002474	0.087646	0.002042	1.104506	2.752483	31.725652
21127	0	0.266973	8.947712	0.514255	0.002686	0.089478	0.005127	1.085458	2.770797	31.734245
21128	0	0.293595	9.167238	0.572706	0.002957	0.091673	0.005708	1.062209	2.795656	31.738477
21129	0	0.303018	9.405418	0.637280	0.003052	0.094055	0.006348	1.032369	2.820225	31.737189
21130	0	0.335161	9.606500	0.789026	0.003373	0.096066	0.007863	1.000809	2.843740	31.743534
21131	0	0.309589	9.820399	0.680544	0.003113	0.098206	0.006775	0.965976	2.861495	31.748114
21132	0	0.305934	10.058207	0.534048	0.003078	0.100583	0.005311	0.933102	2.880446	31.746447
21133	0	0.309593	10.302625	0.485595	0.003113	0.103027	0.004822	0.895757	2.897473	31.742992
21134	0	0.342728	10.473519	0.302347	0.003444	0.104735	0.002998	0.868936	2.913674	31.739666
21135	0	0.340121	10.644530	0.186293	0.003418	0.106445	0.001831	0.835425	2.930049	31.743999
21136	0	0.378982	10.894815	0.167174	0.003810	0.108948	0.001652	0.815222	2.949465	31.746904
21137	0	0.431867	11.084035	0.056430	0.004333	0.110840	0.000549	0.800601	2.963100	31.751371
21138	0	0.392337	11.212190	0.186966	0.003937	0.112122	0.001861	0.792174	2.974955	31.752946
21139	0	0.395602	11.370859	0.300199	0.003967	0.113708	0.002991	0.781598	2.984423	31.752731
21140	0	0.332032	11.474530	0.497125	0.003334	0.114745	0.004966	0.776980	2.996193	31.756863
21141	0	0.346712	11.614991	0.757364	0.003479	0.116150	0.007568	0.772517	3.006027	31.756296
21142	0	0.326008	11.694240	0.849874	0.003271	0.116942	0.008494	0.768928	3.015003	31.753795
21143	0	0.335493	11.755251	1.014641	0.003357	0.117554	0.010132	0.755284	3.015398	31.746885
21144	0	0.334938	11.797736	1.071876	0.003352	0.117978	0.010710	0.747116	3.016347	31.743680
21145	0	0.341609	11.767486	0.996027	0.003418	0.117676	0.009949	0.736393	3.016396	31.740553
21146	0	0.365295	11.767334	0.863801	0.003657	0.117674	0.008629	0.728004	3.018716	31.740070
21147	0	0.348198	11.706484	0.727131	0.003479	0.117065	0.007263	0.720395	3.014074	31.729085
21148	0	0.360897	11.633072	0.588016	0.003606	0.116331	0.005875	0.715284	3.009104	31.719000
21149	0	0.355120	11.535640	0.481462	0.003540	0.115356	0.004822	0.722852	2.995970	31.717159
21150	0	0.344675	11.419596	0.375936	0.003440	0.114196	0.003770	0.733800	2.986976	31.710001
21151	0	0.337362	11.261015	0.431303	0.003357	0.112610	0.004333	0.755023	2.967907	31.703870
21152	0	0.334048	11.120649	0.463964	0.003328	0.111206	0.004659	0.774951	2.953345	31.689867
21153	0	0.318558	10.931463	0.596303	0.003174	0.109314	0.005981	0.794542	2.939204	31.675370
21154	0	0.393984	10.748328	0.531781	0.003928	0.107483	0.005334	0.811896	2.924811	31.662541
21155	0	0.380185	10.522488	0.523077	0.003784	0.105225	0.005249	0.831908	2.903630	31.647061
21156	0	0.401836	10.339339	0.483614	0.004002	0.103394	0.004847	0.843639	2.883028	31.635335
21157	0	0.398065	10.101285	0.322875	0.003967	0.101013	0.003235	0.850827	2.865611	31.627314
21158	0	0.340530	9.881423	0.273278	0.003383	0.098815	0.002734	0.852648	2.837041	31.612713
21159	0	0.319013	9.661812	0.097591	0.003174	0.096619	0.000977	0.853754	2.815196	31.602904
21160	0	0.297448	9.441906	-0.006137	0.002961	0.094419	-0.000063	0.852198	2.796334	31.591350
21161	0	0.288234	9.246783	-0.048866	0.002869	0.092468	-0.000488	0.853029	2.776475	31.576052
21162	0	0.254587	9.039160	-0.128406	0.002528	0.090392	-0.001283	0.855206	2.751039	31.561453
21163	0	0.196554	8.831758	-0.043153	0.001953	0.088318	-0.000427	0.861354	2.732065	31.547146
21164	0	0.192522	8.660773	0.035652	0.001916	0.086608	0.000358	0.863441	2.717110	31.535207
21165	0	0.166003	8.496075	0.115630	0.001648	0.084961	0.001160	0.868657	2.698314	31.526384
21166	0	0.247294	8.349494	0.133156	0.002464	0.083495	0.001335	0.874160	2.683913	31.514938
21167	0	0.342676	8.245818	0.262287	0.003418	0.082458	0.002625	0.876863	2.669325	31.501888
21168	0	0.283030	8.129760	0.317220	0.002825	0.081298	0.003170	0.874344	2.659243	31.491687
21169	0	0.275007	8.020007	0.256365	0.002747	0.080200	0.002563	0.874720	2.651877	31.484414
21170	0	0.300000	7.977172	0.287350	0.002997	0.079772	0.002869	0.868339	2.645781	31.476106
21171	0	0.354254	7.928437	0.189979	0.003540	0.079285	0.001892	0.857783	2.639719	31.469600
21172	0	0.336018	7.916165	0.063351	0.003362	0.079162	0.000626	0.846843	2.639205	31.455874
21173	0	0.311195	7.885737	0.086210	0.003113	0.078857	0.000854	0.836389	2.637817	31.445358
21174	0	0.310932	7.928480	-0.076750	0.003110	0.079285	-0.000778	0.821680	2.636204	31.442099
21175	0	0.317016	7.934609	-0.132834	0.003174	0.079346	-0.001343	0.801588	2.638879	31.436050
21176	0	0.261105	8.014069	-0.215424	0.002617	0.080140	-0.002169	0.781831	2.644673	31.431520
21177	0	0.243427	8.105525	-0.298115	0.002441	0.081055	-0.002991	0.769231	2.652219	31.428406
21178	0	0.228989	8.209289	-0.186411	0.002304	0.082092	-0.001873	0.757789	2.669471	31.424655
21179	0	0.200306	8.355763	-0.145138	0.002014	0.083557	-0.001465	0.740365	2.682445	31.426939
21180	0	0.209641	8.526649	0.046111	0.002113	0.085266	0.000454	0.731833	2.702843	31.429638
21181	0	0.236377	8.691436	0.220325	0.002380	0.086914	0.002197	0.725030	2.722216	31.428908
21182	0	0.251276	8.898933	0.374399	0.002529	0.088989	0.003735	0.714029	2.740779	31.429972
21183	0	0.266888	9.051505	0.586840	0.002686	0.090515	0.005859	0.703683	2.759294	31.430324
21184	0	0.268831	9.277257	0.716716	0.002712	0.092772	0.007159	0.694950	2.786218	31.430584
21185	0	0.352027	9.448201	0.837477	0.003540	0.094482	0.008362	0.680202	2.807664	31.427409
21186	0	0.372782	9.722744	0.687864	0.003743	0.097228	0.006862	0.661201	2.823099	31.428079
21187	0	0.302798	9.912035	0.770947	0.003052	0.099121	0.007690	0.640163	2.847793	31.431030
21188	0	0.304782	10.143901	0.603574	0.003064	0.101439	0.006020	0.622795	2.863643	31.429543
21189	0	0.333738	10.290526	0.398410	0.003357	0.102905	0.003967	0.604917	2.882787	31.425841
21190	0	0.317596	10.498058	0.304004	0.003195	0.104980	0.003024	0.588374	2.900683	31.421756
21191	0	0.352292	10.687302	0.165446	0.003540	0.106873	0.001648	0.582313	2.916358	31.420881
21192	0	0.373383	10.894920	0.123528	0.003749	0.108949	0.001233	0.580980	2.929512	31.421471
21193	0	0.346048	11.053526	0.128081	0.003479	0.110535	0.001282	0.582904	2.945912	31.419093
21194	0	0.336172	11.212319	0.225014	0.003380	0.112123	0.002255	0.589369	2.961715	31.421645
21195	0	0.358725	11.297671	0.390068	0.003601	0.112976	0.003906	0.596066	2.972991	31.423816
21196	0	0.331450	11.438195	0.613983	0.003328	0.114381	0.006153	0.610355	2.984103	31.423865
21197	0	0.328523	11.535766	0.853264	0.003296	0.115356	0.008545	0.623551	2.991863	31.427058
21198	0	0.338695	11.615378	0.965838	0.003396	0.116152	0.009679	0.644636	2.998131	31.427295
21199	0	0.317029	11.688368	1.066732	0.003174	0.116882	0.010681	0.659051	2.998801	31.429781
21200	0	0.334559	11.700721	1.119349	0.003349	0.117006	0.011202	0.667932	3.000048	31.424568
21201	0	0.329808	11.688285	0.969747	0.003296	0.116882	0.009705	0.675642	2.995044	31.427942
21202	0	0.341945	11.663916	0.870162	0.003422	0.116638	0.008714	0.688076	2.994845	31.420122
21203	0	0.329995	11.596750	0.676094	0.003296	0.115967	0.006775	0.702422	2.988140	31.414257
21204	0	0.330633	11.505292	0.532575	0.003304	0.115052	0.005342	0.719672	2.982503	31.410871
21205	0	0.312128	11.431953	0.437084	0.003113	0.114319	0.004395	0.744014	2.971088	31.409164
21206	0	0.349832	11.297800	0.388876	0.003495	0.112977	0.003920	0.775745	2.964961	31.397522
21207	0	0.367033	11.200053	0.399237	0.003662	0.112000	0.004028	0.812944	2.953569	31.386320
21208	0	0.344672	11.011051	0.483680	0.003434	0.110109	0.004872	0.850289	2.937685	31.371748
21209	0	0.331518	10.833890	0.526748	0.003296	0.108337	0.005310	0.895758	2.914485	31.361247
21210	0	0.359097	10.644842	0.506923	0.003577	0.106447	0.005104	0.933603	2.896892	31.348508
21211	0	0.355300	10.449351	0.533681	0.003540	0.104492	0.005371	0.971585	2.879853	31.338921
21212	0	0.346041	10.254059	0.393040	0.003443	0.102540	0.003961	1.005720	2.857138	31.329662
21213	0	0.300646	10.058608	0.290857	0.002991	0.100586	0.002930	1.030174	2.836092	31.316882
21214	0	0.285484	9.826674	0.231217	0.002838	0.098267	0.002338	1.061200	2.813398	31.305009
21215	0	0.276099	9.594708	0.120247	0.002747	0.095947	0.001221	1.083455	2.792863	31.293990
21216	0	0.284680	9.417620	0.091418	0.002835	0.094176	0.000940	1.115734	2.775413	31.281745
21217	0	0.306835	9.222369	0.052931	0.003052	0.092224	0.000549	1.141074	2.751405	31.272833
21218	0	0.242736	9.014762	0.030910	0.002412	0.090148	0.000327	1.164537	2.728173	31.259783
21219	0	0.209083	8.825663	0.089969	0.002075	0.088257	0.000916	1.185709	2.704368	31.241410
21220	0	0.211168	8.685207	0.068288	0.002106	0.086852	0.000701	1.210224	2.693051	31.228122
21221	0	0.165785	8.526624	0.200071	0.001648	0.085266	0.002014	1.229033	2.676570	31.220747
21222	0	0.259135	8.373931	0.154379	0.002583	0.083739	0.001560	1.252111	2.661253	31.208916
21223	0	0.312283	8.288560	0.188190	0.003113	0.082886	0.001892	1.266691	2.644149	31.194321
21224	0	0.307723	8.178639	0.258867	0.003071	0.081786	0.002604	1.288085	2.632054	31.184211
21225	0	0.305529	8.087164	0.194519	0.003052	0.080872	0.001953	1.299932	2.623842	31.175405
21226	0	0.360787	8.038356	0.198731	0.003608	0.080383	0.001998	1.315584	2.620431	31.163428
21227	0	0.378644	7.958983	0.194921	0.003784	0.079590	0.001953	1.321754	2.613939	31.154732
21228	0	0.336021	7.946698	0.138737	0.003361	0.079467	0.001395	1.333603	2.611361	31.142259
21229	0	0.292337	7.940702	0.103383	0.002930	0.079407	0.001038	1.339755	2.617161	31.136512
21230	0	0.278781	7.959007	-0.031300	0.002794	0.079590	-0.000313	1.340832	2.623151	31.132927
21231	0	0.207151	7.995610	-0.110264	0.002075	0.079956	-0.001099	1.347417	2.625074	31.129087
21232	0	0.200029	8.105385	-0.171933	0.002007	0.081054	-0.001718	1.350804	2.630701	31.128567
21233	0	0.188394	8.178735	-0.237853	0.001892	0.081787	-0.002380	1.349166	2.638778	31.125345
21234	0	0.205382	8.300797	-0.207037	0.002058	0.083008	-0.002072	1.347432	2.641310	31.123167
21235	0	0.231266	8.410656	-0.159067	0.002319	0.084106	-0.001587	1.353627	2.647347	31.127132
21236	0	0.247806	8.538841	-0.056765	0.002488	0.085388	-0.000558	1.367842	2.657744	31.132427
21237	0	0.303869	8.752488	0.109776	0.003052	0.087524	0.001099	1.370155	2.671646	31.136740
21238	0	0.325489	8.899068	0.280642	0.003268	0.088990	0.002806	1.370355	2.685546	31.137711
21239	0	0.267047	9.075973	0.366190	0.002686	0.090759	0.003662	1.371758	2.701199	31.142791
21240	0	0.294013	9.253064	0.500806	0.002959	0.092530	0.005004	1.367695	2.721598	31.141716
21241	0	0.370844	9.460490	0.653329	0.003723	0.094604	0.006531	1.365852	2.735618	31.152255
21242	0	0.300452	9.692399	0.647984	0.003021	0.096924	0.006474	1.360561	2.751804	31.157537
21243	0	0.284912	9.881595	0.653881	0.002869	0.098816	0.006531	1.352189	2.770912	31.162741
21244	0	0.372758	10.095217	0.521573	0.003744	0.100952	0.005204	1.340116	2.786149	31.170224
21245	0	0.376619	10.278338	0.446684	0.003784	0.102783	0.004456	1.328561	2.802700	31.179416
21246	0	0.348828	10.473659	0.326408	0.003503	0.104736	0.003257	1.321476	2.815248	31.182836
21247	0	0.400992	10.669005	0.208024	0.004028	0.106689	0.002075	1.317008	2.831634	31.187893
21248	0	0.403508	10.809482	0.147412	0.004051	0.108094	0.001474	1.318071	2.845235	31.184219
21249	0	0.328669	10.968044	0.207604	0.003296	0.109680	0.002075	1.318065	2.851411	31.185995
21250	0	0.325868	11.132871	0.219576	0.003277	0.111328	0.002198	1.321623	2.866701	31.198453
21251	0	0.328895	11.248822	0.328825	0.003296	0.112488	0.003296	1.330322	2.870286	31.203126
21252	0	0.296609	11.395450	0.534124	0.002976	0.113954	0.005355	1.344885	2.877218	31.203534
21253	0	0.286014	11.480828	0.657549	0.002869	0.114807	0.006592	1.361953	2.882337	31.202398
21254	0	0.321300	11.548192	0.806477	0.003218	0.115480	0.008084	1.382114	2.883362	31.208445
21255	0	0.323525	11.578491	0.865050	0.003235	0.115784	0.008667	1.399047	2.879699	31.206521
21256	0	0.353702	11.615328	0.904317	0.003540	0.116152	0.009061	1.417069	2.879259	31.207808
21257	0	0.385071	11.633355	0.786280	0.003845	0.116333	0.007874	1.428123	2.870400	31.208870
21258	0	0.397983	11.608912	0.723607	0.003978	0.116089	0.007241	1.433712	2.864780	31.212551
21259	0	0.403171	11.572321	0.621303	0.004028	0.115723	0.006226	1.446479	2.857985	31.210215
21260	0	0.367546	11.462418	0.509221	0.003668	0.114624	0.005101	1.455796	2.846841	31.208484
21261	0	0.348903	11.376989	0.443860	0.003479	0.113770	0.004456	1.473236	2.833126	31.210362
21262	0	0.368786	11.291582	0.408852	0.003681	0.112915	0.004116	1.501472	2.822759	31.208366
21263	0	0.385328	11.187833	0.399595	0.003845	0.111877	0.004028	1.534810	2.810938	31.201266
21264	0	0.350367	11.035318	0.387516	0.003494	0.110353	0.003902	1.563364	2.797559	31.198043
21265	0	0.361339	10.864308	0.412651	0.003601	0.108643	0.004150	1.588733	2.780987	31.193662
21266	0	0.387965	10.662892	0.389539	0.003869	0.106628	0.003920	1.614826	2.766052	31.184913
21267	0	0.343441	10.467555	0.382364	0.003418	0.104675	0.003845	1.638507	2.744526	31.173992
21268	0	0.322226	10.302735	0.292907	0.003205	0.103027	0.002948	1.659512	2.721966	31.170961
21269	0	0.331153	10.095202	0.236427	0.003296	0.100952	0.002380	1.677876	2.700502	31.161862
21270	0	0.260628	9.881493	0.221214	0.002593	0.098815	0.002226	1.693985	2.681413	31.156400
21271	0	0.251653	9.692351	0.047811	0.002502	0.096924	0.000488	1.706202	2.660881	31.147915
21272	0	0.291489	9.472503	0.015134	0.002895	0.094726	0.000162	1.719346	2.633209	31.133975
21273	0	0.294316	9.295612	-0.006382	0.002930	0.092957	-0.000061	1.722934	2.612625	31.122040
21274	0	0.266759	9.130714	0.004889	0.002650	0.091308	0.000055	1.731239	2.586993	31.115527
21275	0	0.251269	8.935520	0.017532	0.002502	0.089355	0.000183	1.741479	2.569866	31.102587
21276	0	0.247748	8.801131	0.040749	0.002461	0.088012	0.000411	1.746393	2.545157	31.098066
21277	0	0.257538	8.624235	0.097411	0.002563	0.086243	0.000977	1.749958	2.525544	31.091259
21278	0	0.283994	8.526488	0.115162	0.002831	0.085265	0.001154	1.753358	2.509063	31.082461
21279	0	0.342627	8.380096	0.134119	0.003418	0.083801	0.001343	1.755896	2.493954	31.083043
21280	0	0.356130	8.282351	0.127939	0.003556	0.082824	0.001278	1.754126	2.483188	31.076630
21281	0	0.311905	8.196995	0.171023	0.003113	0.081970	0.001709	1.752756	2.470669	31.075443
21282	0	0.331077	8.093142	0.147252	0.003307	0.080932	0.001467	1.744823	2.462031	31.065484
21283	0	0.366741	8.087121	0.147211	0.003662	0.080872	0.001465	1.734807	2.450737	31.059449
21284	0	0.348977	8.050432	0.057015	0.003489	0.080504	0.000564	1.725917	2.445194	31.057472
21285	0	0.299410	8.038310	0.050086	0.002991	0.080383	0.000488	1.708392	2.436606	31.055407
21286	0	0.263326	8.038336	-0.075502	0.002631	0.080383	-0.000769	1.689375	2.429876	31.053061
21287	0	0.244048	8.105481	-0.078357	0.002441	0.081055	-0.000793	1.675876	2.427390	31.050531
21288	0	0.230969	8.160454	-0.216528	0.002316	0.081604	-0.002178	1.658306	2.433300	31.051506
21289	0	0.231750	8.221477	-0.218373	0.002319	0.082214	-0.002197	1.640034	2.432198	31.051210
21290	0	0.236951	8.294722	-0.154756	0.002377	0.082947	-0.001560	1.623204	2.438140	31.048465
21291	0	0.249152	8.471730	-0.108459	0.002502	0.084717	-0.001099	1.604934	2.449377	31.051920
21292	0	0.240603	8.563269	-0.007836	0.002419	0.085632	-0.000094	1.584188	2.462475	31.055282
21293	0	0.297797	8.734146	0.142133	0.002991	0.087341	0.001404	1.561999	2.475494	31.060876
21294	0	0.337854	8.886599	0.347200	0.003391	0.088866	0.003453	1.538580	2.488082	31.061420
21295	0	0.267180	9.057578	0.441094	0.002686	0.090576	0.004395	1.518540	2.501522	31.066825
21296	0	0.319195	9.246659	0.524286	0.003206	0.092467	0.005221	1.492557	2.515402	31.066442
21297	0	0.407600	9.387131	0.673263	0.004089	0.093872	0.006714	1.470500	2.527251	31.079156
21298	0	0.361782	9.618858	0.634832	0.003634	0.096189	0.006325	1.443158	2.542703	31.091667
21299	0	0.346168	9.808266	0.606596	0.003479	0.098083	0.006042	1.416312	2.558803	31.099366
21300	0	0.361203	10.003404	0.489431	0.003627	0.100035	0.004869	1.388332	2.571828	31.102365
21301	0	0.358544	10.186736	0.338307	0.003601	0.101868	0.003357	1.359391	2.585574	31.103896
21302	0	0.331062	10.320934	0.294238	0.003325	0.103209	0.002921	1.336190	2.597159	31.103215
21303	0	0.339943	10.498065	0.209662	0.003418	0.104980	0.002075	1.313308	2.613602	31.108416
21304	0	0.372873	10.693382	0.219790	0.003746	0.106934	0.002179	1.293769	2.628354	31.116544
21305	0	0.303930	10.839856	0.208726	0.003052	0.108398	0.002075	1.281481	2.637675	31.119783
21306	0	0.325540	10.998557	0.253588	0.003270	0.109985	0.002526	1.271926	2.649158	31.119104
21307	0	0.346276	11.120622	0.403776	0.003479	0.111206	0.004028	1.262683	2.661987	31.123742
21308	0	0.313263	11.266964	0.509552	0.003140	0.112670	0.005084	1.251409	2.666069	31.124609
21309	0	0.322334	11.340305	0.715056	0.003235	0.113403	0.007141	1.242205	2.673915	31.123455
21310	0	0.350877	11.413441	0.783953	0.003516	0.114135	0.007831	1.233473	2.677783	31.117033
21311	0	0.322797	11.456291	0.854854	0.003235	0.114563	0.008545	1.230104	2.680570	31.123434
21312	0	0.358599	11.523265	0.850135	0.003587	0.115233	0.008491	1.219476	2.677579	31.122390
21313	0	0.372069	11.498955	0.806753	0.003723	0.114990	0.008057	1.208671	2.676227	31.121421
21314	0	0.414472	11.504878	0.753722	0.004145	0.115049	0.007528	1.199772	2.672349	31.121092
21315	0	0.396749	11.444055	0.604933	0.003967	0.114441	0.006042	1.192833	2.668304	31.118887
21316	0	0.384884	11.389053	0.495711	0.003845	0.113891	0.004957	1.192802	2.660792	31.115107
21317	0	0.391160	11.273183	0.506405	0.003906	0.112732	0.005066	1.194569	2.651458	31.113189
21318	0	0.349221	11.199890	0.468566	0.003489	0.111999	0.004696	1.204899	2.644778	31.110006
21319	0	0.354970	11.102307	0.481178	0.003540	0.111023	0.004822	1.215016	2.630938	31.104532
21320	0	0.350342	10.980301	0.539308	0.003498	0.109802	0.005412	1.234646	2.621538	31.099073
21321	0	0.342795	10.827698	0.547485	0.003418	0.108276	0.005493	1.253682	2.607380	31.082807
21322	0	0.350968	10.662928	0.545124	0.003498	0.106629	0.005457	1.259439	2.591213	31.071789
21323	0	0.336954	10.485838	0.530248	0.003357	0.104858	0.005310	1.267351	2.573733	31.060395
21324	0	0.345440	10.314853	0.436777	0.003442	0.103148	0.004379	1.279728	2.555918	31.049197
21325	0	0.300245	10.150133	0.347276	0.002991	0.101501	0.003479	1.286391	2.538781	31.034837
21326	0	0.296522	9.930292	0.285363	0.002952	0.099303	0.002856	1.289049	2.519113	31.022660
21327	0	0.294025	9.765595	0.128031	0.002930	0.097656	0.001282	1.290392	2.502546	31.011552
21328	0	0.265692	9.582391	0.029802	0.002645	0.095824	0.000302	1.295251	2.483363	30.997388
21329	0	0.263558	9.368865	-0.012417	0.002625	0.093689	-0.000122	1.297580	2.465461	30.984630
21330	0	0.296356	9.228377	-0.049722	0.002951	0.092284	-0.000493	1.302530	2.445095	30.973631
21331	0	0.281726	9.057586	-0.024763	0.002808	0.090576	-0.000244	1.306757	2.428446	30.958161
21332	0	0.253136	8.886598	0.096622	0.002522	0.088866	0.000969	1.310147	2.411582	30.945521
21333	0	0.269404	8.764629	0.115502	0.002686	0.087646	0.001160	1.316109	2.396327	30.932693
21334	0	0.288990	8.624173	0.199695	0.002885	0.086242	0.002005	1.326186	2.385611	30.922369
21335	0	0.305481	8.557126	0.274417	0.003052	0.085571	0.002747	1.329331	2.377581	30.917376
21336	0	0.348958	8.404434	0.310482	0.003485	0.084044	0.003107	1.332143	2.367120	30.902800
21337	0	0.342389	8.331278	0.317297	0.003418	0.083313	0.003174	1.333140	2.355078	30.894803
21338	0	0.312917	8.294543	0.269007	0.003124	0.082946	0.002684	1.324090	2.344344	30.884371
21339	0	0.311467	8.227483	0.306494	0.003113	0.082275	0.003052	1.305522	2.337888	30.869869
21340	0	0.329793	8.221317	0.186860	0.003299	0.082213	0.001857	1.288923	2.335046	30.860428
21341	0	0.280178	8.166506	0.129341	0.002808	0.081665	0.001282	1.272462	2.339200	30.851500
21342	0	0.224391	8.197034	-0.045337	0.002246	0.081970	-0.000465	1.255647	2.337733	30.840460
21343	0	0.213336	8.221455	-0.084331	0.002136	0.082214	-0.000854	1.240112	2.337559	30.831365
21344	0	0.200187	8.270298	-0.204483	0.002007	0.082703	-0.002053	1.228573	2.340894	30.819792
21345	0	0.201119	8.374047	-0.182349	0.002014	0.083740	-0.001831	1.218411	2.340738	30.811563
21346	0	0.223940	8.441211	-0.137967	0.002252	0.084412	-0.001390	1.205306	2.353468	30.809737
21347	0	0.237452	8.526628	0.000548	0.002380	0.085266	0.000000	1.198209	2.357361	30.804635
21348	0	0.229824	8.691427	0.038137	0.002307	0.086914	0.000377	1.192358	2.364866	30.800213
21349	0	0.303963	8.795184	0.281505	0.003052	0.087952	0.002808	1.183006	2.376770	30.800511
21350	0	0.271043	8.959961	0.380668	0.002722	0.089600	0.003798	1.172813	2.387417	30.798145
21351	0	0.322301	9.106434	0.538015	0.003235	0.091064	0.005371	1.161677	2.398429	30.797341
21352	0	0.380248	9.289442	0.643943	0.003820	0.092895	0.006427	1.146383	2.416518	30.799123
21353	0	0.340336	9.442107	0.636017	0.003418	0.094421	0.006348	1.131317	2.430465	30.795445
21354	0	0.330780	9.612785	0.779181	0.003326	0.096128	0.007776	1.112868	2.448834	30.793024
21355	0	0.388978	9.796110	0.660639	0.003906	0.097961	0.006592	1.095846	2.464190	30.791901
21356	0	0.330617	9.948622	0.590043	0.003323	0.099486	0.005889	1.082614	2.479209	30.791527
21357	0	0.285208	10.150118	0.441190	0.002869	0.101501	0.004395	1.062975	2.494055	30.789321
21358	0	0.293958	10.266032	0.364510	0.002956	0.102660	0.003635	1.052123	2.508944	30.785109
21359	0	0.297798	10.479748	0.251278	0.002991	0.104797	0.002502	1.040793	2.518982	30.784150
21360	0	0.289288	10.620130	0.222432	0.002903	0.106201	0.002217	1.033189	2.525929	30.779044
21361	0	0.279538	10.748329	0.256094	0.002808	0.107483	0.002563	1.035907	2.535062	30.777820
21362	0	0.319917	10.894830	0.358775	0.003209	0.108948	0.003595	1.043900	2.541633	30.775453
21363	0	0.310276	11.004698	0.420342	0.003113	0.110046	0.004211	1.052249	2.548201	30.776480
21364	0	0.326106	11.071971	0.570990	0.003275	0.110719	0.005721	1.063804	2.558729	30.774723
21365	0	0.371116	11.157325	0.676534	0.003723	0.111572	0.006775	1.073502	2.567326	30.769578
21366	0	0.369087	11.249051	0.827309	0.003698	0.112490	0.008281	1.081129	2.571264	30.767396
21367	0	0.335394	11.291577	0.859760	0.003357	0.112915	0.008606	1.089360	2.570686	30.763802
21368	0	0.359098	11.309976	0.815383	0.003594	0.113099	0.008162	1.096889	2.570344	30.764905
21369	0	0.353930	11.316011	0.865511	0.003540	0.113159	0.008667	1.108509	2.567536	30.761486
21370	0	0.347689	11.322174	0.735268	0.003477	0.113221	0.007361	1.116862	2.564205	30.753460
21371	0	0.366439	11.254959	0.645524	0.003662	0.112549	0.006470	1.131068	2.558253	30.746546
21372	0	0.391834	11.181782	0.575419	0.003910	0.111817	0.005769	1.145385	2.546124	30.738797
21373	0	0.378872	11.139020	0.589786	0.003784	0.111389	0.005920	1.167928	2.537852	30.729149
21374	0	0.361207	11.041468	0.505593	0.003610	0.110414	0.005082	1.194507	2.531567	30.724160
21375	0	0.336128	10.925417	0.522030	0.003357	0.109253	0.005249	1.223984	2.523321	30.714858
21376	0	0.337540	10.827945	0.497597	0.003365	0.108278	0.005009	1.257932	2.508165	30.705462
21377	0	0.330345	10.687370	0.497552	0.003296	0.106873	0.005005	1.288702	2.496399	30.695548
21378	0	0.331469	10.541100	0.546675	0.003310	0.105410	0.005496	1.319758	2.488032	30.680617
21379	0	0.293863	10.363870	0.491738	0.002930	0.103638	0.004944	1.348293	2.474531	30.669450
21380	0	0.271507	10.211359	0.400792	0.002703	0.102113	0.004037	1.380087	2.456990	30.653114
21381	0	0.300819	10.089144	0.308534	0.002991	0.100891	0.003113	1.410458	2.433339	30.636401
21382	0	0.273003	9.875520	0.229951	0.002719	0.098755	0.002326	1.440482	2.416529	30.625983
21383	0	0.239455	9.704578	0.101586	0.002380	0.097046	0.001038	1.465476	2.395724	30.615461
21384	0	0.284744	9.545788	0.103588	0.002835	0.095458	0.001055	1.487429	2.377027	30.601455
21385	0	0.287907	9.362769	0.047256	0.002869	0.093628	0.000488	1.505977	2.360145	30.588203
21386	0	0.338753	9.228396	0.055632	0.003377	0.092284	0.000579	1.533209	2.342813	30.572114
21387	0	0.282259	9.100305	0.040714	0.002808	0.091003	0.000427	1.557894	2.319849	30.561200
21388	0	0.272537	8.941560	0.146404	0.002715	0.089416	0.001486	1.585233	2.302776	30.554000
21389	0	0.287867	8.837899	0.199594	0.002869	0.088379	0.002014	1.608230	2.285939	30.541082
21390	0	0.252772	8.691442	0.269296	0.002522	0.086914	0.002710	1.630577	2.274038	30.528985
21391	0	0.244557	8.618190	0.304106	0.002441	0.086182	0.003052	1.644236	2.264802	30.521604
21392	0	0.324838	8.526636	0.301651	0.003242	0.085266	0.003030	1.661417	2.253263	30.509215
21393	0	0.323827	8.453408	0.309873	0.003235	0.084534	0.003113	1.679826	2.244926	30.503078
21394	0	0.312138	8.435075	0.264839	0.003119	0.084351	0.002657	1.690740	2.237360	30.490344
21395	0	0.299252	8.361830	0.206693	0.002991	0.083618	0.002075	1.701400	2.231142	30.478604
21396	0	0.311446	8.343516	0.095412	0.003116	0.083435	0.000959	1.708000	2.228899	30.468339
21397	0	0.292656	8.331317	0.103205	0.002930	0.083313	0.001038	1.715046	2.229369	30.462911
21398	0	0.206376	8.319104	-0.001100	0.002069	0.083191	-0.000011	1.713933	2.232131	30.459545
21399	0	0.244104	8.380124	-0.116233	0.002441	0.083801	-0.001160	1.717082	2.228723	30.454384
21400	0	0.206865	8.422766	-0.110758	0.002074	0.084228	-0.001104	1.721068	2.232427	30.448623
21401	0	0.213453	8.483876	-0.195969	0.002136	0.084839	-0.001953	1.729570	2.230791	30.444175
21402	0	0.200699	8.563138	-0.136063	0.002010	0.085631	-0.001356	1.735286	2.231549	30.442923
21403	0	0.274062	8.679216	-0.061367	0.002747	0.086792	-0.000610	1.739389	2.235719	30.442749
21404	0	0.260399	8.789093	0.084056	0.002612	0.087891	0.000847	1.747357	2.242613	30.441314
21405	0	0.316526	8.972213	0.188492	0.003174	0.089722	0.001892	1.756269	2.249864	30.442702
21406	0	0.369546	9.069975	0.266477	0.003705	0.090699	0.002670	1.763056	2.258203	30.448923
21407	0	0.359144	9.216358	0.396460	0.003601	0.092163	0.003967	1.766149	2.266402	30.453607
21408	0	0.289409	9.375018	0.494382	0.002910	0.093750	0.004938	1.758877	2.281702	30.455184
21409	0	0.371315	9.533730	0.506605	0.003723	0.095337	0.005066	1.758387	2.289915	30.458926
21410	0	0.374948	9.704620	0.507040	0.003763	0.097046	0.005066	1.752760	2.302231	30.466643
21411	0	0.279587	9.863269	0.513565	0.002808	0.098633	0.005127	1.742191	2.312179	30.468091
21412	0	0.252356	10.034110	0.417045	0.002539	0.100341	0.004168	1.738399	2.325692	30.474062
21413	0	0.346720	10.168480	0.366693	0.003479	0.101685	0.003662	1.732498	2.335280	30.480441
21414	0	0.325627	10.357693	0.367728	0.003271	0.103577	0.003672	1.725754	2.348012	30.484752
21415	0	0.291536	10.467562	0.238350	0.002930	0.104675	0.002380	1.721799	2.360076	30.484439
21416	0	0.319632	10.614042	0.262989	0.003205	0.106140	0.002630	1.721619	2.366155	30.484886
21417	0	0.328975	10.760527	0.280391	0.003296	0.107605	0.002808	1.725009	2.369083	30.486389
21418	0	0.321480	10.833782	0.291400	0.003222	0.108337	0.002922	1.732977	2.372561	30.489013
21419	0	0.353246	10.949761	0.353091	0.003540	0.109497	0.003540	1.741976	2.376842	30.494143
21420	0	0.339431	11.041412	0.430578	0.003402	0.110414	0.004314	1.750328	2.381018	30.493738
21421	0	0.316497	11.096264	0.511677	0.003174	0.110962	0.005127	1.760208	2.386569	30.496350
21422	0	0.315520	11.145156	0.631970	0.003156	0.111451	0.006327	1.766651	2.383727	30.494593
21423	0	0.329189	11.163383	0.664590	0.003296	0.111633	0.006653	1.772996	2.384425	30.493893
21424	0	0.389041	11.248949	0.681350	0.003898	0.112489	0.006822	1.780441	2.388324	30.494732
21425	0	0.378363	11.193913	0.676448	0.003784	0.111938	0.006775	1.790174	2.385500	30.493763
21426	0	0.402509	11.175686	0.607354	0.004026	0.111756	0.006083	1.798381	2.383512	30.490137
21427	0	0.360259	11.132860	0.511561	0.003601	0.111328	0.005127	1.809094	2.378237	30.497560
21428	0	0.373266	11.071806	0.490942	0.003726	0.110718	0.004921	1.819947	2.367940	30.493667
21429	0	0.354049	11.010821	0.455829	0.003540	0.110107	0.004578	1.839032	2.363871	30.496486
21430	0	0.360730	10.943767	0.470111	0.003601	0.109437	0.004722	1.859384	2.353967	30.492359
21431	0	0.354641	10.821607	0.486174	0.003540	0.108215	0.004883	1.880481	2.343985	30.482714
21432	0	0.331796	10.699625	0.469678	0.003308	0.106996	0.004719	1.902833	2.330267	30.477957
21433	0	0.318427	10.559136	0.406732	0.003174	0.105591	0.004089	1.925520	2.315554	30.471653
21434	0	0.332927	10.424934	0.445499	0.003316	0.104249	0.004473	1.943737	2.297508	30.466216
21435	0	0.343780	10.302712	0.297558	0.003418	0.103027	0.002991	1.959263	2.271956	30.463134
21436	0	0.285875	10.113433	0.270123	0.002846	0.101134	0.002716	1.974800	2.253787	30.454778
21437	0	0.263609	9.973141	0.230773	0.002625	0.099731	0.002319	1.986882	2.236995	30.448528
21438	0	0.302280	9.832661	0.173267	0.003013	0.098327	0.001746	2.001351	2.221643	30.442738
21439	0	0.251390	9.655739	0.059841	0.002502	0.096558	0.000610	2.014297	2.204459	30.437692
21440	0	0.284151	9.478633	0.033136	0.002830	0.094787	0.000342	2.026381	2.186364	30.429718
21441	0	0.330596	9.356662	0.072246	0.003296	0.093567	0.000732	2.037318	2.170449	30.419807
21442	0	0.344536	9.222281	-0.039626	0.003437	0.092223	-0.000386	2.048523	2.156390	30.409572
21443	0	0.330284	9.075904	0.017555	0.003296	0.090759	0.000183	2.056868	2.144005	30.400017
21444	0	0.325779	8.965940	0.175178	0.003248	0.089660	0.001755	2.059504	2.128313	30.393818
21445	0	0.299852	8.813454	0.182927	0.002991	0.088135	0.001831	2.060669	2.114736	30.388817
21446	0	0.270949	8.679085	0.225115	0.002701	0.086791	0.002254	2.063922	2.099901	30.380425
21447	0	0.275248	8.636453	0.232036	0.002747	0.086365	0.002319	2.061419	2.088615	30.380296
21448	0	0.264115	8.563120	0.268781	0.002636	0.085631	0.002687	2.059783	2.078270	30.377320
21449	0	0.287704	8.489951	0.220152	0.002869	0.084900	0.002197	2.052863	2.063524	30.377977
21450	0	0.270400	8.434945	0.166110	0.002702	0.084350	0.001656	2.044212	2.057112	30.371913
21451	0	0.299490	8.410627	0.031155	0.002991	0.084106	0.000305	2.034381	2.048023	30.367967
21452	0	0.281230	8.373931	0.069244	0.002815	0.083739	0.000684	2.021440	2.048667	30.364791
21453	0	0.280698	8.386234	-0.010892	0.002808	0.083862	-0.000122	2.002392	2.046220	30.363975
21454	0	0.268579	8.410647	-0.063304	0.002684	0.084106	-0.000646	1.984173	2.039885	30.358390
21455	0	0.280475	8.447299	-0.126619	0.002808	0.084473	-0.001282	1.962097	2.040554	30.358283
21456	0	0.273692	8.514434	-0.129914	0.002740	0.085144	-0.001312	1.943492	2.041316	30.357724
21457	0	0.237133	8.563283	-0.138828	0.002380	0.085632	-0.001404	1.921801	2.050403	30.363361
21458	0	0.247571	8.679234	-0.117955	0.002483	0.086792	-0.001189	1.908158	2.057336	30.366372
21459	0	0.298504	8.764664	0.025746	0.002991	0.087646	0.000244	1.889913	2.061455	30.362447
21460	0	0.272084	8.911062	0.144095	0.002734	0.089110	0.001431	1.875692	2.075341	30.367990
21461	0	0.334604	9.008793	0.245480	0.003357	0.090088	0.002441	1.857913	2.085830	30.378093
21462	0	0.374640	9.149072	0.352227	0.003761	0.091491	0.003506	1.836401	2.101127	30.380813
21463	0	0.359023	9.295590	0.472070	0.003601	0.092957	0.004700	1.809754	2.110807	30.393478
21464	0	0.325998	9.435759	0.488908	0.003273	0.094358	0.004864	1.778110	2.123136	30.400009
21465	0	0.352658	9.594681	0.484065	0.003540	0.095947	0.004822	1.754672	2.135754	30.406555
21466	0	0.349492	9.771478	0.530968	0.003512	0.097715	0.005287	1.727327	2.152828	30.410101
21467	0	0.267380	9.912037	0.453953	0.002686	0.099121	0.004517	1.699775	2.162926	30.419543
21468	0	0.344237	10.058331	0.452636	0.003454	0.100584	0.004501	1.670245	2.173056	30.424985
21469	0	0.352614	10.229445	0.387041	0.003540	0.102295	0.003845	1.640995	2.185293	30.432395
21470	0	0.325639	10.345340	0.287916	0.003267	0.103454	0.002858	1.616684	2.194093	30.442627
21471	0	0.291629	10.467510	0.313176	0.002930	0.104675	0.003113	1.594836	2.205486	30.451422
21472	0	0.343938	10.607815	0.279928	0.003451	0.106078	0.002785	1.578075	2.215166	30.462169
21473	0	0.322412	10.754388	0.276185	0.003235	0.107544	0.002747	1.560735	2.223400	30.466231
21474	0	0.320081	10.827537	0.406948	0.003213	0.108275	0.004059	1.548391	2.232963	30.471738
21475	0	0.346465	10.919228	0.451842	0.003479	0.109192	0.004517	1.545404	2.244723	30.479407
21476	0	0.344448	10.998505	0.556613	0.003449	0.109985	0.005557	1.534811	2.246562	30.487684
21477	0	0.340938	11.071754	0.605167	0.003418	0.110718	0.006042	1.524137	2.251928	30.501416
21478	0	0.388581	11.138775	0.655807	0.003888	0.111388	0.006549	1.513438	2.251072	30.505664
21479	0	0.377790	11.151119	0.684014	0.003784	0.111511	0.006836	1.507818	2.254394	30.507099
21480	0	0.340159	11.169292	0.685259	0.003405	0.111693	0.006844	1.497204	2.254359	30.508113
21481	0	0.378301	11.212095	0.611585	0.003784	0.112122	0.006104	1.483185	2.252449	30.508364
21482	0	0.359903	11.138682	0.552514	0.003598	0.111387	0.005517	1.473376	2.248476	30.509076
21483	0	0.347899	11.114461	0.580615	0.003479	0.111145	0.005798	1.463836	2.245543	30.503899
21484	0	0.354083	11.065568	0.471611	0.003539	0.110656	0.004715	1.461153	2.240628	30.502894
21485	0	0.323959	10.980229	0.524518	0.003235	0.109802	0.005249	1.463641	2.232584	30.503614
21486	0	0.300687	10.888695	0.523140	0.002999	0.108887	0.005240	1.471608	2.221551	30.503310
21487	0	0.329842	10.766646	0.542183	0.003296	0.107666	0.005432	1.481008	2.215733	30.503661
21488	0	0.331050	10.687272	0.546304	0.003301	0.106873	0.005472	1.489180	2.202289	30.497790
21489	0	0.312219	10.553010	0.554285	0.003113	0.105530	0.005554	1.499861	2.189012	30.497680
21490	0	0.356134	10.418735	0.558395	0.003558	0.104187	0.005592	1.507398	2.182614	30.492452
21491	0	0.342868	10.223379	0.536605	0.003418	0.102234	0.005371	1.511288	2.167827	30.482814
21492	0	0.320275	10.131739	0.437798	0.003194	0.101317	0.004384	1.516394	2.154884	30.473095
21493	0	0.287843	9.967011	0.280810	0.002869	0.099670	0.002808	1.514136	2.140588	30.461766
21494	0	0.278198	9.826529	0.157881	0.002765	0.098266	0.001587	1.521877	2.117261	30.455241
21495	0	0.263528	9.661841	0.091015	0.002625	0.096619	0.000916	1.526615	2.101273	30.446280
21496	0	0.289593	9.496953	0.004714	0.002889	0.094970	0.000050	1.527950	2.089118	30.432442
21497	0	0.318525	9.350547	0.011935	0.003174	0.093506	0.000122	1.529668	2.071871	30.425019
21498	0	0.314319	9.197875	0.029528	0.003135	0.091979	0.000299	1.533263	2.057900	30.407516
21499	0	0.324528	9.088097	0.018427	0.003235	0.090881	0.000183	1.530238	2.041556	30.400014
21500	0	0.307763	8.978164	0.109416	0.003072	0.089782	0.001101	1.536871	2.030912	30.389473
21501	0	0.268792	8.850097	0.182766	0.002686	0.088501	0.001831	1.539810	2.024792	30.387454
21502	0	0.269295	8.746224	0.298537	0.002689	0.087462	0.002983	1.535376	2.017178	30.376905
21503	0	0.244592	8.660878	0.323437	0.002441	0.086609	0.003235	1.534589	2.008304	30.367894
21504	0	0.245547	8.611941	0.323533	0.002450	0.086120	0.003233	1.529970	1.998135	30.359400
21505	0	0.287311	8.532679	0.311845	0.002869	0.085327	0.003113	1.520881	1.989286	30.349853
21506	0	0.245317	8.483752	0.307061	0.002450	0.084838	0.003062	1.508139	1.982159	30.337530
21507	0	0.250685	8.465536	0.275479	0.002502	0.084656	0.002747	1.495563	1.973327	30.327685
21508	0	0.299420	8.459378	0.148912	0.002998	0.084594	0.001481	1.483181	1.975997	30.322408
21509	0	0.304890	8.459476	0.056068	0.003052	0.084595	0.000549	1.466334	1.976771	30.311705
21510	0	0.279544	8.477799	0.027341	0.002801	0.084778	0.000266	1.455048	1.981327	30.312823
21511	0	0.304584	8.508334	-0.078075	0.003052	0.085083	-0.000793	1.436575	1.986024	30.300292
21512	0	0.242236	8.520540	-0.143228	0.002429	0.085205	-0.001440	1.424881	1.991834	30.292503
21513	0	0.225563	8.599869	-0.146000	0.002258	0.085999	-0.001465	1.417227	1.992334	30.287337
21514	0	0.242436	8.715855	-0.059574	0.002436	0.087158	-0.000601	1.409418	2.004217	30.282672
21515	0	0.249474	8.801289	0.067400	0.002502	0.088013	0.000671	1.404901	2.011304	30.278286
21516	0	0.278054	8.905052	0.165876	0.002791	0.089050	0.001653	1.396024	2.022373	30.270519
21517	0	0.304220	9.063721	0.379168	0.003052	0.090637	0.003784	1.385408	2.031657	30.265395
21518	0	0.289539	9.161280	0.484496	0.002910	0.091613	0.004836	1.373170	2.046699	30.262143
21519	0	0.322055	9.295638	0.550438	0.003235	0.092957	0.005493	1.358160	2.061659	30.256280
21520	0	0.368160	9.448099	0.632272	0.003694	0.094481	0.006309	1.339718	2.073552	30.250962
21521	0	0.352794	9.606879	0.617995	0.003540	0.096069	0.006165	1.320088	2.085147	30.250412
21522	0	0.319346	9.753194	0.608701	0.003210	0.097532	0.006073	1.302319	2.101975	30.245912
21523	0	0.328114	9.887633	0.533083	0.003296	0.098877	0.005310	1.276915	2.116233	30.247587
21524	0	0.306761	10.027852	0.433252	0.003082	0.100279	0.004314	1.254892	2.130164	30.248149
21525	0	0.267594	10.168445	0.391589	0.002686	0.101685	0.003906	1.242683	2.138208	30.245472
21526	0	0.283567	10.333160	0.350769	0.002849	0.103332	0.003498	1.230675	2.149779	30.244677
21527	0	0.267612	10.437027	0.305483	0.002686	0.104370	0.003052	1.225969	2.157335	30.241798
21528	0	0.277506	10.583521	0.367029	0.002788	0.105835	0.003668	1.221973	2.168131	30.240663
21529	0	0.316416	10.681196	0.359650	0.003174	0.106812	0.003601	1.225534	2.175732	30.240283
21530	0	0.369176	10.772854	0.462564	0.003703	0.107728	0.004629	1.227864	2.185108	30.235909
21531	0	0.383836	10.870421	0.481374	0.003845	0.108704	0.004822	1.234929	2.189608	30.234219
21532	0	0.352209	10.955980	0.564696	0.003526	0.109559	0.005659	1.246185	2.190866	30.228260
21533	0	0.402111	11.004683	0.622242	0.004028	0.110046	0.006226	1.247995	2.195760	30.225264
21534	0	0.358246	11.065770	0.754918	0.003586	0.110657	0.007562	1.259416	2.196766	30.222446
21535	0	0.341900	11.090129	0.737862	0.003418	0.110901	0.007385	1.264700	2.193279	30.214784
21536	0	0.305369	11.090133	0.705968	0.003054	0.110901	0.007067	1.270401	2.190976	30.206156
21537	0	0.311204	11.102353	0.682681	0.003113	0.111023	0.006836	1.278199	2.189274	30.202086
21538	0	0.298531	11.090273	0.668152	0.002989	0.110902	0.006695	1.290288	2.190595	30.190380
21539	0	0.317155	11.059653	0.572259	0.003174	0.110596	0.005737	1.303854	2.190524	30.181044
21540	0	0.335262	10.986518	0.544429	0.003352	0.109864	0.005464	1.322266	2.187551	30.171919
21541	0	0.342103	10.901015	0.552557	0.003418	0.109009	0.005554	1.350591	2.181841	30.164819
21542	0	0.367428	10.852360	0.546922	0.003668	0.108522	0.005497	1.378062	2.172592	30.156733
21543	0	0.330257	10.748445	0.582728	0.003296	0.107483	0.005859	1.410459	2.163226	30.142908
21544	0	0.319322	10.644954	0.564376	0.003186	0.106448	0.005673	1.440535	2.153438	30.129254
21545	0	0.294228	10.516453	0.510015	0.002930	0.105164	0.005127	1.467891	2.137263	30.120487
21546	0	0.284103	10.382282	0.461667	0.002831	0.103822	0.004646	1.498781	2.124382	30.103933
21547	0	0.288134	10.223466	0.449087	0.002869	0.102234	0.004517	1.525751	2.107739	30.092708
21548	0	0.271829	10.101365	0.291504	0.002709	0.101013	0.002939	1.551357	2.095020	30.079825
21549	0	0.287667	9.954869	0.247917	0.002869	0.099548	0.002502	1.576307	2.083119	30.064473
21550	0	0.296007	9.814449	0.163749	0.002945	0.098145	0.001662	1.603353	2.062664	30.052400
21551	0	0.293641	9.674068	0.064817	0.002930	0.096741	0.000671	1.629038	2.051812	30.042110
21552	0	0.325417	9.527490	0.090834	0.003247	0.095275	0.000930	1.653059	2.040680	30.033001
21553	0	0.336853	9.381079	0.077278	0.003357	0.093811	0.000793	1.676449	2.023547	30.011482
21554	0	0.314564	9.246718	0.103949	0.003136	0.092467	0.001058	1.697127	2.008360	29.995326
21555	0	0.257398	9.100327	0.065054	0.002563	0.091003	0.000671	1.721704	1.992243	29.980445
21556	0	0.271537	9.002581	0.097737	0.002706	0.090026	0.000996	1.743293	1.976927	29.960521
21557	0	0.263083	8.953880	0.205722	0.002625	0.089539	0.002075	1.764644	1.966220	29.951333
21558	0	0.228320	8.825707	0.275356	0.002271	0.088257	0.002771	1.786176	1.947542	29.937572
21559	0	0.250746	8.746383	0.291204	0.002502	0.087463	0.002930	1.807654	1.938539	29.925839
21560	0	0.257783	8.685341	0.306263	0.002573	0.086853	0.003078	1.825610	1.929739	29.917313
21561	0	0.287323	8.636512	0.315939	0.002869	0.086365	0.003174	1.843055	1.921256	29.906292
21562	0	0.306217	8.581561	0.240293	0.003060	0.085815	0.002412	1.853233	1.916325	29.897041
21563	0	0.305549	8.544917	0.145964	0.003052	0.085449	0.001465	1.858483	1.908738	29.884891
21564	0	0.318056	8.544838	0.138528	0.003181	0.085448	0.001392	1.866271	1.906069	29.872033
21565	0	0.311087	8.526621	0.036075	0.003113	0.085266	0.000366	1.871941	1.905956	29.862833
21566	0	0.280121	8.581548	-0.007285	0.002803	0.085815	-0.000072	1.870821	1.905511	29.856425
21567	0	0.243778	8.587653	-0.098022	0.002441	0.085876	-0.000977	1.874149	1.907733	29.852673
21568	0	0.255341	8.624265	-0.117472	0.002556	0.086243	-0.001167	1.882513	1.908275	29.847387
21569	0	0.261949	8.721935	-0.043440	0.002625	0.087219	-0.000427	1.890456	1.912169	29.841192
21570	0	0.260821	8.807388	-0.032544	0.002614	0.088074	-0.000320	1.895547	1.917091	29.835291
21571	0	0.273504	8.905065	0.018060	0.002747	0.089050	0.000183	1.897381	1.929362	29.829858
21572	0	0.283421	8.978322	0.212326	0.002845	0.089783	0.002131	1.905242	1.940419	29.823393
21573	0	0.298418	9.112566	0.225996	0.002991	0.091125	0.002258	1.901741	1.946201	29.818216
21574	0	0.296724	9.191932	0.354157	0.002977	0.091919	0.003543	1.901982	1.956444	29.813051
21575	0	0.322640	9.338408	0.372307	0.003235	0.093384	0.003723	1.900617	1.964421	29.810386
21576	0	0.314480	9.478777	0.421486	0.003156	0.094788	0.004210	1.893845	1.975380	29.801903
21577	0	0.291816	9.594733	0.464464	0.002930	0.095947	0.004639	1.885201	1.986562	29.808592
21578	0	0.325693	9.741242	0.422734	0.003272	0.097412	0.004223	1.878429	2.001721	29.818184
21579	0	0.285727	9.875517	0.396847	0.002869	0.098755	0.003967	1.875495	2.012431	29.823097
21580	0	0.283351	10.022001	0.372600	0.002845	0.100220	0.003725	1.872830	2.022848	29.828710
21581	0	0.304526	10.144051	0.384824	0.003052	0.101440	0.003845	1.867816	2.027814	29.828942
21582	0	0.321402	10.278338	0.293750	0.003222	0.102783	0.002935	1.863883	2.033773	29.829195
21583	0	0.328783	10.382092	0.348311	0.003296	0.103821	0.003479	1.857743	2.040195	29.837316
21584	0	0.332851	10.498087	0.348537	0.003340	0.104980	0.003487	1.857507	2.050039	29.843256
21585	0	0.353241	10.595749	0.383951	0.003540	0.105957	0.003845	1.862044	2.055893	29.844318
21586	0	0.357944	10.723917	0.419341	0.003585	0.107239	0.004199	1.866386	2.059266	29.848661
21587	0	0.377987	10.797168	0.426402	0.003784	0.107971	0.004272	1.873628	2.061540	29.847787
21588	0	0.371023	10.839881	0.449331	0.003714	0.108398	0.004499	1.878386	2.062708	29.852150
21589	0	0.377939	10.937560	0.530114	0.003784	0.109375	0.005310	1.885966	2.065442	29.853328
21590	0	0.316279	10.968161	0.564917	0.003163	0.109681	0.005658	1.893559	2.063579	29.857460
21591	0	0.304856	10.974148	0.579491	0.003052	0.109741	0.005798	1.895319	2.064628	29.859913
21592	0	0.328557	10.980291	0.529088	0.003289	0.109802	0.005302	1.905524	2.066180	29.860618
21593	0	0.335523	10.998565	0.530504	0.003357	0.109985	0.005310	1.908859	2.065553	29.864436
21594	0	0.323041	10.986377	0.522877	0.003231	0.109863	0.005239	1.917120	2.063964	29.864681
21595	0	0.360046	10.931463	0.541905	0.003601	0.109314	0.005432	1.928857	2.062365	29.864467
21596	0	0.336257	10.864386	0.478241	0.003355	0.108644	0.004795	1.940205	2.052146	29.864811
21597	0	0.349011	10.803254	0.492915	0.003479	0.108032	0.004944	1.953743	2.038245	29.859670
21598	0	0.350754	10.717849	0.550573	0.003501	0.107178	0.005525	1.971881	2.028911	29.861416
21599	0	0.336445	10.644606	0.492259	0.003357	0.106445	0.004944	1.992656	2.018570	29.861864
21600	0	0.331679	10.528681	0.476961	0.003310	0.105287	0.004779	2.000596	2.009153	29.861580
21601	0	0.354848	10.430920	0.365049	0.003540	0.104309	0.003662	2.011201	1.997567	29.863836
21602	0	0.338012	10.314959	0.387173	0.003373	0.103149	0.003882	2.020899	1.987646	29.859504
21603	0	0.300134	10.174553	0.249296	0.002991	0.101746	0.002502	2.029431	1.973400	29.855443
21604	0	0.314447	10.070709	0.228277	0.003133	0.100707	0.002300	2.047185	1.957867	29.848846
21605	0	0.330125	9.942629	0.132788	0.003296	0.099426	0.001343	2.062209	1.949345	29.847604
21606	0	0.282681	9.814438	0.136485	0.002817	0.098145	0.001374	2.071037	1.935740	29.849812
21607	0	0.300036	9.692362	0.053403	0.002991	0.096924	0.000549	2.087002	1.921971	29.847303
21608	0	0.320439	9.557973	0.057238	0.003192	0.095580	0.000580	2.093846	1.904673	29.838651
21609	0	0.367111	9.429901	0.047996	0.003662	0.094299	0.000488	2.101886	1.891406	29.838094
21610	0	0.337700	9.313861	0.108005	0.003374	0.093139	0.001081	2.101585	1.885535	29.833103
21611	0	0.306579	9.185748	0.072814	0.003052	0.091858	0.000732	2.104873	1.865711	29.832112
21612	0	0.290220	9.100241	0.150926	0.002896	0.091002	0.001517	2.112993	1.856015	29.826730
21613	0	0.244771	8.972158	0.225541	0.002441	0.089722	0.002258	2.114730	1.845778	29.818854
21614	0	0.258195	8.904918	0.237297	0.002576	0.089049	0.002374	2.113657	1.835733	29.817341
21615	0	0.232033	8.831774	0.256719	0.002319	0.088318	0.002563	2.106819	1.832200	29.818092
21616	0	0.263183	8.770627	0.239104	0.002625	0.087707	0.002387	2.099597	1.821726	29.812638
21617	0	0.281403	8.758515	0.207912	0.002808	0.087585	0.002075	2.092438	1.811162	29.810059
21618	0	0.300305	8.691297	0.184543	0.003003	0.086913	0.001839	2.081535	1.809026	29.814295
21619	0	0.311577	8.679184	0.073738	0.003113	0.086792	0.000732	2.072996	1.802890	29.812681
21620	0	0.311487	8.648595	0.050528	0.003119	0.086486	0.000498	2.061170	1.805575	29.813990
21621	0	0.298973	8.654787	0.013326	0.002991	0.086548	0.000122	2.044418	1.804699	29.811537
21622	0	0.298391	8.679218	-0.051846	0.002988	0.086792	-0.000527	2.030742	1.807854	29.815692
21623	0	0.268356	8.709724	-0.005060	0.002686	0.087097	-0.000061	2.015123	1.808407	29.818037
21624	0	0.255563	8.782974	-0.076614	0.002559	0.087830	-0.000772	2.005004	1.810327	29.819951
21625	0	0.262251	8.807382	-0.023290	0.002625	0.088074	-0.000244	1.988540	1.810914	29.825181
21626	0	0.255248	8.911047	0.058462	0.002559	0.089110	0.000571	1.969549	1.816841	29.830725
21627	0	0.268139	8.966063	0.092935	0.002686	0.089661	0.000916	1.950082	1.820073	29.836597
21628	0	0.278987	9.100243	0.163243	0.002799	0.091002	0.001615	1.925809	1.829510	29.845135
21629	0	0.298181	9.210173	0.355595	0.002991	0.092102	0.003540	1.904243	1.838409	29.849661
21630	0	0.339002	9.326046	0.316389	0.003400	0.093261	0.003144	1.878382	1.848269	29.855598
21631	0	0.341270	9.429883	0.398331	0.003418	0.094299	0.003967	1.857121	1.852413	29.862338
21632	0	0.320968	9.527369	0.413798	0.003223	0.095274	0.004121	1.834698	1.866708	29.869185
21633	0	0.334925	9.686202	0.405332	0.003357	0.096863	0.004028	1.803296	1.873542	29.876580
21634	0	0.320637	9.826313	0.513581	0.003219	0.098264	0.005116	1.778862	1.885297	29.892713
21635	0	0.322059	9.948669	0.460095	0.003235	0.099487	0.004578	1.750139	1.899519	29.899085
21636	0	0.289173	10.064456	0.403278	0.002900	0.100645	0.004014	1.726830	1.906819	29.910567
21637	0	0.297809	10.168417	0.404788	0.002991	0.101685	0.004028	1.702869	1.918878	29.917668
21638	0	0.295491	10.253769	0.347816	0.002965	0.102538	0.003457	1.677358	1.928002	29.925714
21639	0	0.346847	10.400373	0.349469	0.003479	0.104004	0.003479	1.658164	1.937465	29.932740
21640	0	0.338611	10.510135	0.370950	0.003396	0.105102	0.003694	1.638872	1.946151	29.940952
21641	0	0.371817	10.565144	0.404377	0.003723	0.105652	0.004028	1.620177	1.949434	29.947446
21642	0	0.376459	10.644330	0.425264	0.003774	0.106443	0.004242	1.606715	1.957085	29.955294
21643	0	0.359240	10.717753	0.434583	0.003601	0.107178	0.004333	1.591564	1.964260	29.959627
21644	0	0.363890	10.778672	0.534562	0.003644	0.107787	0.005334	1.577108	1.967524	29.965959
21645	0	0.353689	10.821492	0.556427	0.003540	0.108215	0.005554	1.564415	1.968653	29.973119
21646	0	0.328540	10.857939	0.594706	0.003289	0.108580	0.005940	1.555369	1.970635	29.976579
21647	0	0.298617	10.876433	0.544106	0.002991	0.108765	0.005432	1.543829	1.973159	29.988860
21648	0	0.304311	10.894620	0.588717	0.003042	0.108947	0.005877	1.530498	1.970045	29.998249
21649	0	0.311300	10.864230	0.531557	0.003113	0.108643	0.005310	1.522523	1.967684	30.006866
21650	0	0.335922	10.845812	0.520526	0.003357	0.108459	0.005198	1.513181	1.963198	30.013262
21651	0	0.359511	10.821540	0.500761	0.003601	0.108215	0.005005	1.508128	1.967603	30.012291
21652	0	0.365063	10.742162	0.422184	0.003650	0.107422	0.004216	1.499916	1.964645	30.011865
21653	0	0.354567	10.668922	0.531092	0.003540	0.106689	0.005310	1.496772	1.956534	30.017374
21654	0	0.343550	10.589502	0.536803	0.003428	0.105895	0.005372	1.498880	1.947041	30.014668
21655	0	0.323496	10.504173	0.530559	0.003235	0.105042	0.005310	1.501509	1.944963	30.017262
21656	0	0.299661	10.394289	0.493042	0.002991	0.103943	0.004934	1.503527	1.936480	30.018498
21657	0	0.305827	10.302723	0.469799	0.003052	0.103027	0.004700	1.503172	1.927348	30.015982
21658	0	0.300872	10.198876	0.420452	0.003003	0.101989	0.004208	1.504383	1.919176	30.011965
21659	0	0.299819	10.083003	0.396293	0.002991	0.100830	0.003967	1.507037	1.908761	30.011764
21660	0	0.325818	9.985234	0.322327	0.003249	0.099853	0.003225	1.507103	1.896511	30.005914
21661	0	0.305723	9.863281	0.280175	0.003052	0.098633	0.002808	1.511648	1.888206	30.001092
21662	0	0.288928	9.698368	0.205963	0.002879	0.096984	0.002063	1.513147	1.874232	29.994213
21663	0	0.287573	9.613019	0.109614	0.002869	0.096130	0.001099	1.513927	1.863683	29.983548
21664	0	0.301240	9.478645	0.139344	0.003004	0.094787	0.001398	1.517335	1.851581	29.976557
21665	0	0.293408	9.399404	0.091164	0.002930	0.093994	0.000916	1.519922	1.844097	29.967332
21666	0	0.312959	9.271119	0.114946	0.003121	0.092711	0.001151	1.519776	1.831909	29.958812
21667	0	0.306004	9.167460	0.194961	0.003052	0.091675	0.001953	1.522042	1.819577	29.945358
21668	0	0.277234	9.063593	0.133514	0.002762	0.090636	0.001335	1.519962	1.804272	29.933242
21669	0	0.256404	8.953846	0.250597	0.002563	0.089539	0.002502	1.513425	1.801669	29.921110
21670	0	0.268790	8.929342	0.250975	0.002687	0.089293	0.002509	1.510547	1.797972	29.915202
21671	0	0.293453	8.862281	0.244432	0.002930	0.088623	0.002441	1.504697	1.789822	29.908567
21672	0	0.275955	8.819463	0.287672	0.002756	0.088195	0.002873	1.498344	1.783513	29.900613
21673	0	0.317860	8.782916	0.263313	0.003174	0.087830	0.002625	1.485007	1.775424	29.895934
21674	0	0.299729	8.727914	0.216251	0.002999	0.087279	0.002152	1.469739	1.776186	29.891406
21675	0	0.311324	8.740218	0.195994	0.003113	0.087402	0.001953	1.458764	1.773695	29.880579
21676	0	0.304677	8.709629	0.154463	0.003052	0.087096	0.001539	1.449642	1.778361	29.879132
21677	0	0.323658	8.715802	0.104772	0.003235	0.087158	0.001038	1.434307	1.774136	29.872036
21678	0	0.292955	8.770663	0.027587	0.002933	0.087707	0.000264	1.417078	1.776021	29.863076
21679	0	0.255809	8.801288	-0.023487	0.002563	0.088013	-0.000244	1.403132	1.780988	29.857252
21680	0	0.278928	8.880643	-0.058348	0.002796	0.088806	-0.000592	1.389992	1.787825	29.850391
21681	0	0.249630	8.941665	0.031406	0.002502	0.089417	0.000305	1.376769	1.793851	29.849090
21682	0	0.260421	9.008804	0.069506	0.002611	0.090088	0.000689	1.366679	1.800822	29.849330
21683	0	0.292351	9.088138	0.189997	0.002930	0.090881	0.001892	1.354967	1.806742	29.844428
21684	0	0.266601	9.179592	0.295063	0.002672	0.091796	0.002945	1.346137	1.812667	29.835324
21685	0	0.285669	9.283446	0.312405	0.002869	0.092834	0.003113	1.330481	1.825621	29.831196
21686	0	0.326212	9.460342	0.442564	0.003271	0.094604	0.004416	1.317567	1.834684	29.832288
21687	0	0.334626	9.515351	0.526123	0.003357	0.095154	0.005249	1.301058	1.845843	29.827087
21688	0	0.313699	9.625127	0.559017	0.003152	0.096251	0.005578	1.284801	1.861855	29.824262
21689	0	0.334155	9.741219	0.531833	0.003357	0.097412	0.005310	1.273227	1.878035	29.827171
21690	0	0.337242	9.857174	0.503129	0.003386	0.098572	0.005021	1.259500	1.892533	29.829419
21691	0	0.334235	9.967034	0.495509	0.003357	0.099670	0.004944	1.244686	1.907596	29.826345
21692	0	0.313440	10.082875	0.485795	0.003144	0.100829	0.004844	1.226595	1.917050	29.826294
21693	0	0.329057	10.205061	0.415886	0.003296	0.102051	0.004150	1.215160	1.921252	29.825580
21694	0	0.303205	10.314838	0.380916	0.003040	0.103148	0.003800	1.203507	1.928638	29.823919
21695	0	0.303877	10.418728	0.372622	0.003052	0.104187	0.003723	1.198235	1.941133	29.821179
21696	0	0.314017	10.504173	0.464405	0.003147	0.105042	0.004644	1.196703	1.947035	29.816167
21697	0	0.335276	10.565212	0.469670	0.003357	0.105652	0.004700	1.198027	1.949836	29.813895
21698	0	0.357568	10.650709	0.450579	0.003592	0.106506	0.004510	1.200553	1.966215	29.809224
21699	0	0.366004	10.742196	0.549290	0.003662	0.107422	0.005493	1.198842	1.966782	29.806064
21700	0	0.340735	10.772754	0.591398	0.003413	0.107727	0.005919	1.202691	1.971389	29.802957
21701	0	0.354054	10.809379	0.572710	0.003540	0.108093	0.005737	1.211490	1.969275	29.796982
21702	0	0.353374	10.846140	0.570179	0.003540	0.108460	0.005716	1.224817	1.974295	29.795921
21703	0	0.341798	10.870373	0.561290	0.003418	0.108704	0.005615	1.225234	1.972676	29.789573
21704	0	0.335670	10.852087	0.652015	0.003357	0.108521	0.006526	1.229316	1.971263	29.791021
21705	0	0.335659	10.839916	0.584628	0.003357	0.108398	0.005859	1.241070	1.970043	29.787617
21706	0	0.342101	10.791177	0.526726	0.003417	0.107911	0.005283	1.256057	1.964290	29.777451
21707	0	0.330107	10.748379	0.565661	0.003296	0.107483	0.005676	1.274896	1.957280	29.769424
21708	0	0.349034	10.681355	0.549222	0.003489	0.106812	0.005514	1.296259	1.953852	29.762569
21709	0	0.354214	10.644666	0.564973	0.003540	0.106445	0.005676	1.322651	1.950218	29.749831
21710	0	0.348805	10.528860	0.504809	0.003483	0.105288	0.005074	1.348169	1.943083	29.735593
21711	0	0.323905	10.443202	0.394090	0.003235	0.104431	0.003967	1.374969	1.936857	29.722126
21712	0	0.349403	10.364043	0.480628	0.003487	0.103640	0.004829	1.398316	1.927177	29.710908
21713	0	0.349276	10.290583	0.400206	0.003479	0.102905	0.004028	1.425314	1.910181	29.705431
21714	0	0.320150	10.125895	0.395782	0.003201	0.101258	0.003976	1.443562	1.907499	29.693444
21715	0	0.300336	10.003706	0.320966	0.002991	0.100037	0.003235	1.470256	1.891311	29.681476
21716	0	0.283698	9.887748	0.273239	0.002831	0.098877	0.002757	1.496789	1.883183	29.660450
21717	0	0.257398	9.783958	0.217512	0.002563	0.097839	0.002197	1.520697	1.869043	29.641538
21718	0	0.253491	9.680189	0.200852	0.002522	0.096802	0.002030	1.544529	1.852466	29.625727
21719	0	0.287834	9.582521	0.125866	0.002869	0.095825	0.001282	1.570035	1.838923	29.611803
21720	0	0.301622	9.442041	0.115799	0.003009	0.094420	0.001175	1.588502	1.828001	29.597462
21721	0	0.305962	9.338385	0.175333	0.003052	0.093384	0.001770	1.606914	1.816484	29.577158
21722	0	0.338078	9.252824	0.123298	0.003372	0.092528	0.001248	1.623828	1.803909	29.560574
21723	0	0.299687	9.143082	0.181326	0.002991	0.091431	0.001831	1.644083	1.794406	29.545758
21724	0	0.300558	9.069856	0.214305	0.003002	0.090698	0.002161	1.664758	1.788346	29.533268
21725	0	0.287246	9.002712	0.236583	0.002869	0.090027	0.002380	1.681268	1.781821	29.516093
21726	0	0.233127	8.935567	0.221520	0.002326	0.089355	0.002229	1.696668	1.773368	29.506584
21727	0	0.256782	8.837911	0.242930	0.002563	0.088379	0.002441	1.710409	1.766089	29.493392
21728	0	0.269939	8.844025	0.295203	0.002694	0.088440	0.002966	1.726475	1.757802	29.473373
21729	0	0.286887	8.789081	0.225064	0.002869	0.087891	0.002258	1.734455	1.755846	29.463084
21730	0	0.305319	8.789081	0.198779	0.003052	0.087891	0.001998	1.745670	1.752271	29.454811
21731	0	0.329572	8.764659	0.127499	0.003296	0.087646	0.001282	1.752464	1.750708	29.440756
21732	0	0.335667	8.782963	0.089439	0.003356	0.087830	0.000901	1.759349	1.747956	29.429177
21733	0	0.329193	8.776872	0.054667	0.003296	0.087769	0.000549	1.760826	1.751279	29.418094
21734	0	0.334826	8.831787	-0.007674	0.003348	0.088318	-0.000067	1.771825	1.749504	29.410615
21735	0	0.292595	8.856212	-0.025077	0.002930	0.088562	-0.000244	1.778517	1.752424	29.404351
21736	0	0.261578	8.941654	0.010236	0.002617	0.089417	0.000108	1.783621	1.751954	29.396054
21737	0	0.237522	8.996596	-0.000465	0.002380	0.089966	0.000000	1.787786	1.756629	29.388160
21738	0	0.254289	9.069854	0.047634	0.002553	0.090698	0.000479	1.789068	1.767592	29.381273
21739	0	0.273932	9.161407	0.152085	0.002747	0.091614	0.001526	1.793583	1.774971	29.376273
21740	0	0.260570	9.240751	0.260770	0.002609	0.092407	0.002614	1.799611	1.777711	29.375661
21741	0	0.322606	9.381134	0.256329	0.003235	0.093811	0.002563	1.798034	1.786842	29.371909
21742	0	0.333128	9.484883	0.384583	0.003339	0.094849	0.003844	1.794309	1.794315	29.372277
21743	0	0.322375	9.582546	0.384796	0.003235	0.095825	0.003845	1.789220	1.806080	29.366203
21744	0	0.332681	9.667975	0.440334	0.003334	0.096680	0.004399	1.782574	1.813093	29.364067
21745	0	0.340527	9.777865	0.360407	0.003418	0.097778	0.003601	1.777198	1.826301	29.367866
21746	0	0.301512	9.918223	0.397812	0.003025	0.099182	0.003973	1.769412	1.836127	29.369820
21747	0	0.292248	10.040303	0.402865	0.002930	0.100403	0.004028	1.767140	1.842734	29.371941
21748	0	0.302725	10.101337	0.403065	0.003036	0.101013	0.004028	1.762600	1.851632	29.371335
21749	0	0.310423	10.235612	0.372586	0.003113	0.102356	0.003723	1.757642	1.859591	29.374105
21750	0	0.308911	10.333275	0.409240	0.003095	0.103333	0.004094	1.757607	1.864141	29.376940
21751	0	0.334835	10.449242	0.384625	0.003357	0.104492	0.003845	1.754539	1.872010	29.375508
21752	0	0.315122	10.504187	0.414638	0.003156	0.105042	0.004152	1.759022	1.875269	29.380539
21753	0	0.322933	10.607936	0.390371	0.003235	0.106079	0.003906	1.759796	1.879678	29.380472
21754	0	0.327747	10.638478	0.425962	0.003284	0.106384	0.004267	1.765459	1.885564	29.387076
21755	0	0.335600	10.693373	0.408667	0.003357	0.106934	0.004089	1.766343	1.885088	29.382793
21756	0	0.365686	10.778860	0.529629	0.003660	0.107788	0.005304	1.772863	1.887035	29.385374
21757	0	0.341845	10.815456	0.512113	0.003418	0.108154	0.005127	1.776960	1.884933	29.389350
21758	0	0.317233	10.821580	0.486102	0.003174	0.108215	0.004870	1.784826	1.884972	29.392585
21759	0	0.317246	10.821573	0.463023	0.003174	0.108215	0.004639	1.791694	1.884961	29.391599
21760	0	0.317158	10.791067	0.528211	0.003171	0.107910	0.005293	1.801027	1.882878	29.393142
21761	0	0.292922	10.784946	0.414179	0.002930	0.107849	0.004150	1.808005	1.881725	29.400455
21762	0	0.323983	10.748325	0.473081	0.003234	0.107483	0.004743	1.818424	1.873906	29.402287
21763	0	0.330155	10.711706	0.474866	0.003296	0.107117	0.004761	1.829176	1.866458	29.400444
21764	0	0.361659	10.675084	0.411219	0.003612	0.106750	0.004126	1.841366	1.859758	29.390567
21765	0	0.360659	10.571352	0.461991	0.003601	0.105713	0.004639	1.859476	1.852321	29.389521
21766	0	0.367934	10.504289	0.427889	0.003673	0.105042	0.004295	1.875173	1.843357	29.393487
21767	0	0.342425	10.430956	0.437837	0.003418	0.104309	0.004395	1.890676	1.835034	29.390353
21768	0	0.355908	10.321089	0.403893	0.003551	0.103210	0.004057	1.908386	1.825105	29.388554
21769	0	0.330653	10.223399	0.315929	0.003296	0.102234	0.003174	1.922393	1.811621	29.389111
21770	0	0.295784	10.137953	0.270422	0.002951	0.101379	0.002717	1.934635	1.801998	29.382784
21771	0	0.275510	9.985363	0.267245	0.002747	0.099854	0.002686	1.947415	1.790681	29.381489
21772	0	0.265517	9.881478	0.154765	0.002641	0.098815	0.001560	1.959756	1.772330	29.377229
21773	0	0.275494	9.790032	0.139233	0.002747	0.097900	0.001404	1.971004	1.760951	29.371372
21774	0	0.264659	9.680080	0.130870	0.002641	0.096801	0.001320	1.982035	1.752421	29.370252
21775	0	0.269286	9.533678	0.103058	0.002686	0.095337	0.001038	1.988272	1.742050	29.369400
21776	0	0.295006	9.454242	0.107552	0.002944	0.094543	0.001084	1.996743	1.733136	29.369078
21777	0	0.324274	9.338355	0.103497	0.003235	0.093384	0.001038	1.997767	1.721911	29.366774
21778	0	0.325569	9.246715	0.072169	0.003250	0.092467	0.000727	2.001801	1.713450	29.364083
21779	0	0.311983	9.167460	0.078910	0.003113	0.091675	0.000793	2.005111	1.703081	29.356554
21780	0	0.282925	9.106327	0.139273	0.002821	0.091063	0.001394	2.004902	1.691135	29.355588
21781	0	0.287454	9.039295	0.201103	0.002869	0.090393	0.002014	2.006733	1.682163	29.353923
21782	0	0.270308	8.984265	0.145585	0.002697	0.089843	0.001458	2.007546	1.672888	29.353888
21783	0	0.256248	8.898927	0.170988	0.002563	0.088989	0.001709	2.004299	1.672673	29.353257
21784	0	0.268158	8.856189	0.184057	0.002683	0.088562	0.001833	1.992358	1.672629	29.350628
21785	0	0.280902	8.831778	0.195541	0.002808	0.088318	0.001953	1.987305	1.669353	29.346931
21786	0	0.311706	8.819472	0.134958	0.003115	0.088195	0.001347	1.981348	1.664805	29.337867
21787	0	0.311144	8.801268	0.049978	0.003113	0.088013	0.000488	1.964300	1.665151	29.339687
21788	0	0.292303	8.831701	0.039664	0.002927	0.088317	0.000389	1.952467	1.668634	29.341440
21789	0	0.286528	8.850109	0.000815	0.002869	0.088501	0.000000	1.939888	1.671579	29.343369
21790	0	0.267826	8.886719	-0.009745	0.002678	0.088867	-0.000106	1.927004	1.669769	29.346298
21791	0	0.231797	8.917239	0.007401	0.002319	0.089172	0.000061	1.908334	1.670130	29.348038
21792	0	0.243508	8.965973	0.070386	0.002439	0.089660	0.000697	1.897724	1.673178	29.353158
21793	0	0.267793	9.057636	0.037499	0.002686	0.090576	0.000366	1.884647	1.681477	29.358774
21794	0	0.272603	9.094235	0.137105	0.002730	0.090942	0.001360	1.868671	1.685553	29.367060
21795	0	0.279852	9.161376	0.202745	0.002808	0.091614	0.002014	1.850153	1.695527	29.365960
21796	0	0.302464	9.313866	0.254017	0.003033	0.093139	0.002529	1.834641	1.703930	29.374895
21797	0	0.328697	9.393300	0.306465	0.003296	0.093933	0.003052	1.816978	1.713249	29.386540
21798	0	0.314564	9.490835	0.334061	0.003155	0.094909	0.003322	1.792118	1.722682	29.399867
21799	0	0.329021	9.600756	0.423282	0.003296	0.096008	0.004211	1.764634	1.727968	29.403762
21800	0	0.321481	9.692157	0.347786	0.003222	0.096922	0.003461	1.742591	1.735498	29.412283
21801	0	0.347476	9.808294	0.416696	0.003479	0.098083	0.004150	1.721257	1.738993	29.417048
21802	0	0.303483	9.899648	0.414245	0.003042	0.098997	0.004122	1.695337	1.746107	29.420711
21803	0	0.304660	10.009700	0.410935	0.003052	0.100098	0.004089	1.670420	1.750532	29.426727
21804	0	0.297498	10.125496	0.384027	0.002980	0.101255	0.003824	1.650239	1.755033	29.433593
21805	0	0.273321	10.223370	0.355573	0.002747	0.102234	0.003540	1.630637	1.768604	29.439652
21806	0	0.344246	10.327048	0.364241	0.003451	0.103271	0.003633	1.617670	1.776996	29.448768
21807	0	0.322307	10.406474	0.331364	0.003235	0.104065	0.003296	1.596084	1.788528	29.461603
21808	0	0.344194	10.485755	0.358418	0.003454	0.104857	0.003575	1.584383	1.800492	29.470925
21809	0	0.329016	10.534643	0.361364	0.003296	0.105347	0.003601	1.568673	1.805328	29.479578
21810	0	0.333546	10.620027	0.466885	0.003345	0.106200	0.004663	1.560818	1.813659	29.487675
21811	0	0.353561	10.662812	0.464880	0.003540	0.106628	0.004639	1.547878	1.817075	29.489694
21812	0	0.358328	10.705448	0.448761	0.003592	0.107055	0.004476	1.532957	1.824507	29.495264
21813	0	0.335268	10.693326	0.501479	0.003357	0.106934	0.005005	1.520246	1.827614	29.500407
21814	0	0.334849	10.735930	0.521834	0.003347	0.107360	0.005207	1.506085	1.825074	29.504457
21815	0	0.335293	10.748266	0.550048	0.003357	0.107483	0.005493	1.496162	1.828033	29.507750
21816	0	0.322343	10.711549	0.520927	0.003226	0.107116	0.005202	1.486556	1.829786	29.511166
21817	0	0.335264	10.717757	0.519425	0.003357	0.107178	0.005188	1.477679	1.832911	29.520169
21818	0	0.341076	10.699336	0.514436	0.003408	0.106994	0.005139	1.470116	1.829051	29.525853
21819	0	0.329751	10.650627	0.470043	0.003296	0.106506	0.004700	1.467130	1.825953	29.531836
21820	0	0.353995	10.595605	0.513042	0.003543	0.105956	0.005128	1.462200	1.827723	29.539958
21821	0	0.342129	10.504140	0.537102	0.003418	0.105042	0.005371	1.460050	1.822807	29.541382
21822	0	0.318200	10.424723	0.512172	0.003180	0.104247	0.005126	1.462515	1.818839	29.543004
21823	0	0.348864	10.351542	0.481929	0.003479	0.103516	0.004822	1.462992	1.806900	29.541815
21824	0	0.325395	10.272134	0.450725	0.003253	0.102721	0.004511	1.464806	1.804599	29.538065
21825	0	0.299753	10.174549	0.433141	0.002991	0.101746	0.004333	1.464906	1.795684	29.533129
21826	0	0.318702	10.052430	0.413652	0.003186	0.100524	0.004146	1.473009	1.793476	29.534008
21827	0	0.305765	9.967039	0.359673	0.003052	0.099670	0.003601	1.475734	1.785425	29.531345
21828	0	0.294532	9.844895	0.333797	0.002941	0.098449	0.003347	1.484443	1.779250	29.528620
21829	0	0.305663	9.765617	0.274394	0.003052	0.097656	0.002747	1.485256	1.772201	29.530299
21830	0	0.294482	9.619028	0.194598	0.002938	0.096190	0.001947	1.484689	1.763068	29.528757
21831	0	0.281211	9.582516	0.170333	0.002808	0.095825	0.001709	1.489241	1.756320	29.524290
21832	0	0.318539	9.472556	0.193909	0.003182	0.094726	0.001942	1.490161	1.751364	29.518913
21833	0	0.299688	9.368878	0.164709	0.002991	0.093689	0.001648	1.489008	1.742477	29.515368
21834	0	0.312771	9.277238	0.164538	0.003124	0.092772	0.001646	1.487626	1.736861	29.513091
21835	0	0.274981	9.179675	0.152749	0.002747	0.091797	0.001526	1.483478	1.731470	29.507554
21836	0	0.269648	9.124649	0.158729	0.002691	0.091247	0.001590	1.484473	1.723565	29.501499
21837	0	0.287420	9.069810	0.152377	0.002869	0.090698	0.001526	1.484979	1.715231	29.500764
21838	0	0.251596	8.990374	0.213185	0.002513	0.089904	0.002131	1.482343	1.710065	29.501873
21839	0	0.262491	8.966058	0.201648	0.002625	0.089661	0.002014	1.477285	1.708253	29.499352
21840	0	0.280823	8.898820	0.238739	0.002808	0.088988	0.002384	1.471057	1.706179	29.497065
21841	0	0.280873	8.892809	0.195774	0.002808	0.088928	0.001953	1.463045	1.703452	29.490122
21842	0	0.287226	8.868298	0.117564	0.002871	0.088683	0.001168	1.451465	1.699883	29.479472
21843	0	0.311282	8.892815	0.293195	0.003113	0.088928	0.002930	1.446467	1.698578	29.477789
21844	0	0.262462	8.886608	0.214610	0.002625	0.088866	0.002140	1.436648	1.697162	29.469409
21845	0	0.292155	8.917251	0.129018	0.002930	0.089172	0.001282	1.423789	1.706323	29.466646
21846	0	0.272637	8.929442	0.148734	0.002729	0.089294	0.001481	1.413773	1.708898	29.454838
21847	0	0.280422	8.990483	0.086057	0.002808	0.089905	0.000854	1.404044	1.711907	29.451292
21848	0	0.279309	9.045428	0.062704	0.002800	0.090454	0.000622	1.395444	1.719364	29.450411
21849	0	0.267789	9.124769	0.110629	0.002686	0.091248	0.001099	1.383890	1.727732	29.447415
21850	0	0.284610	9.185806	0.190971	0.002852	0.091858	0.001907	1.379026	1.734357	29.443702
21851	0	0.298485	9.252930	0.196176	0.002991	0.092529	0.001953	1.366445	1.740349	29.436904
21852	0	0.284985	9.338278	0.301581	0.002856	0.093383	0.003008	1.354806	1.746966	29.437156
21853	0	0.334902	9.436041	0.324133	0.003357	0.094360	0.003235	1.345042	1.755326	29.434593
21854	0	0.320791	9.521371	0.362779	0.003219	0.095214	0.003613	1.325930	1.767107	29.426292
21855	0	0.340454	9.619131	0.410281	0.003418	0.096191	0.004089	1.307998	1.781923	29.423639
21856	0	0.356008	9.741121	0.473539	0.003573	0.097411	0.004726	1.295504	1.796382	29.423691
21857	0	0.352740	9.838859	0.458918	0.003540	0.098389	0.004578	1.280118	1.809911	29.422516
21858	0	0.337708	9.924217	0.436899	0.003392	0.099242	0.004356	1.263631	1.826182	29.420073
21859	0	0.334450	10.034192	0.434024	0.003357	0.100342	0.004333	1.253979	1.839199	29.419445
21860	0	0.301591	10.125732	0.404937	0.003026	0.101257	0.004042	1.243363	1.849513	29.410181
21861	0	0.328902	10.205075	0.379108	0.003296	0.102051	0.003784	1.233645	1.856016	29.410610
21862	0	0.309075	10.284349	0.410334	0.003098	0.102843	0.004103	1.230987	1.863441	29.408385
21863	0	0.310642	10.345482	0.421039	0.003113	0.103455	0.004211	1.230188	1.869348	29.403190
21864	0	0.303239	10.455351	0.432800	0.003038	0.104553	0.004331	1.231089	1.874705	29.405579
21865	0	0.341029	10.485878	0.451356	0.003418	0.104858	0.004517	1.232438	1.881948	29.400280
21866	0	0.345814	10.540802	0.475065	0.003463	0.105408	0.004754	1.234145	1.885851	29.397872
21867	0	0.328947	10.589637	0.451254	0.003296	0.105896	0.004517	1.236519	1.891557	29.403220
21868	0	0.352334	10.632359	0.529682	0.003527	0.106323	0.005301	1.239502	1.894040	29.403531
21869	0	0.354101	10.650650	0.536747	0.003540	0.106506	0.005371	1.241346	1.891993	29.397449
21870	0	0.335825	10.638462	0.535648	0.003358	0.106384	0.005363	1.246818	1.890553	29.392836
21871	0	0.305188	10.656812	0.560112	0.003052	0.106567	0.005615	1.259953	1.889406	29.388765
21872	0	0.305286	10.620264	0.514811	0.003052	0.106202	0.005159	1.270051	1.887126	29.386778
21873	0	0.335594	10.601889	0.547782	0.003357	0.106018	0.005493	1.284550	1.887235	29.379695
21874	0	0.323229	10.571449	0.544899	0.003232	0.105714	0.005462	1.296244	1.886003	29.369190
21875	0	0.305477	10.498124	0.596632	0.003052	0.104980	0.005981	1.310657	1.881789	29.361655
21876	0	0.342657	10.479929	0.550343	0.003424	0.104798	0.005524	1.330634	1.877668	29.355459
21877	0	0.311697	10.376050	0.523203	0.003113	0.103760	0.005249	1.347249	1.872099	29.349334
21878	0	0.330798	10.339547	0.476355	0.003304	0.103395	0.004787	1.371559	1.866164	29.338142
21879	0	0.330090	10.229561	0.400660	0.003296	0.102295	0.004028	1.393702	1.859399	29.332093
21880	0	0.300739	10.144190	0.353632	0.003000	0.101441	0.003557	1.415163	1.850228	29.319102
21881	0	0.330293	10.070856	0.400870	0.003296	0.100708	0.004028	1.435291	1.841155	29.309658
21882	0	0.295052	9.960978	0.299179	0.002943	0.099609	0.003013	1.457146	1.831341	29.300452
21883	0	0.293650	9.875530	0.266288	0.002930	0.098755	0.002686	1.481333	1.822201	29.287667
21884	0	0.270529	9.802283	0.268104	0.002699	0.098022	0.002701	1.502363	1.813511	29.274897
21885	0	0.269281	9.686292	0.199832	0.002686	0.096863	0.002014	1.519020	1.803615	29.262855
21886	0	0.300929	9.612953	0.141353	0.003004	0.096129	0.001432	1.539423	1.796002	29.252917
21887	0	0.312196	9.539803	0.230384	0.003113	0.095398	0.002319	1.555935	1.783758	29.233903
21888	0	0.289501	9.417629	0.160022	0.002886	0.094176	0.001616	1.573670	1.771183	29.217026
21889	0	0.269149	9.326187	0.150622	0.002686	0.093262	0.001526	1.595830	1.762492	29.199706
21890	0	0.288803	9.259043	0.189610	0.002880	0.092590	0.001913	1.614771	1.751395	29.189654
21891	0	0.299033	9.222447	0.175226	0.002991	0.092224	0.001770	1.634824	1.750570	29.171493
21892	0	0.281351	9.136963	0.141404	0.002806	0.091370	0.001430	1.652274	1.739423	29.155531
21893	0	0.281067	9.100355	0.169707	0.002808	0.091003	0.001709	1.665306	1.734284	29.137037
21894	0	0.257184	9.039324	0.234688	0.002569	0.090393	0.002357	1.675588	1.729782	29.121941
21895	0	0.262454	8.996607	0.255452	0.002625	0.089966	0.002563	1.685057	1.728644	29.106620
21896	0	0.262872	8.978282	0.180002	0.002624	0.089783	0.001813	1.699519	1.720817	29.099975
21897	0	0.250270	8.972185	0.231256	0.002502	0.089722	0.002319	1.706232	1.719343	29.088190
21898	0	0.280298	8.984399	0.150561	0.002808	0.089844	0.001512	1.711880	1.723997	29.074943
21899	0	0.317159	8.972183	0.146073	0.003174	0.089722	0.001465	1.715125	1.725592	29.063880
21900	0	0.267501	8.984402	0.108225	0.002681	0.089844	0.001090	1.723174	1.731620	29.049942
21901	0	0.298566	9.008817	0.096666	0.002991	0.090088	0.000977	1.733826	1.736739	29.039587
21902	0	0.297644	9.014915	0.100856	0.002980	0.090149	0.001018	1.743330	1.740256	29.032194
21903	0	0.280624	9.082038	0.023499	0.002808	0.090820	0.000244	1.752956	1.740671	29.025163
21904	0	0.274206	9.167491	0.089120	0.002744	0.091675	0.000896	1.757651	1.741435	29.014265
21905	0	0.255863	9.216327	0.109423	0.002563	0.092163	0.001099	1.761272	1.746198	29.008247
21906	0	0.278902	9.289588	0.163093	0.002797	0.092896	0.001638	1.768664	1.754986	28.998662
21907	0	0.249219	9.362821	0.231922	0.002502	0.093628	0.002319	1.766959	1.766386	28.993827
21908	0	0.277887	9.436063	0.268281	0.002787	0.094360	0.002685	1.767282	1.774735	28.986540
21909	0	0.292757	9.515398	0.292636	0.002930	0.095154	0.002930	1.769373	1.776130	28.988075
21910	0	0.304138	9.631381	0.346691	0.003047	0.096313	0.003471	1.772799	1.781770	28.981654
21911	0	0.334994	9.710729	0.420887	0.003357	0.097107	0.004211	1.773890	1.789118	28.973869
21912	0	0.357704	9.802268	0.396506	0.003587	0.098022	0.003962	1.767850	1.799546	28.967125
21913	0	0.328901	9.912121	0.415318	0.003296	0.099121	0.004150	1.762681	1.806524	28.962062
21914	0	0.333670	9.991463	0.403611	0.003343	0.099915	0.004033	1.757255	1.812310	28.958465
21915	0	0.329128	10.083017	0.360262	0.003296	0.100830	0.003601	1.753508	1.816386	28.961428
21916	0	0.248779	10.144056	0.335979	0.002493	0.101440	0.003360	1.751515	1.821004	28.966294
21917	0	0.267985	10.229509	0.408887	0.002686	0.102295	0.004089	1.750088	1.826315	28.967572
21918	0	0.297275	10.314982	0.414227	0.002978	0.103149	0.004148	1.755033	1.831577	28.962894
21919	0	0.286732	10.388215	0.359294	0.002869	0.103882	0.003601	1.762026	1.831995	28.957441
21920	0	0.323118	10.455346	0.412785	0.003232	0.104553	0.004133	1.765908	1.831945	28.950909
21921	0	0.353783	10.485877	0.426510	0.003540	0.104858	0.004272	1.771893	1.833300	28.949359
21922	0	0.359266	10.540804	0.474110	0.003596	0.105408	0.004745	1.774574	1.836143	28.952551
21923	0	0.359840	10.565235	0.432370	0.003601	0.105652	0.004333	1.783111	1.837954	28.950223
21924	0	0.359444	10.571411	0.479658	0.003595	0.105714	0.004802	1.786599	1.837959	28.947713
21925	0	0.329697	10.614048	0.414087	0.003296	0.106140	0.004150	1.794769	1.835769	28.946283
21926	0	0.305370	10.614050	0.448798	0.003054	0.106140	0.004497	1.801967	1.834825	28.942238
21927	0	0.311654	10.595748	0.487076	0.003113	0.105957	0.004883	1.812889	1.829925	28.936169
21928	0	0.349183	10.571302	0.448388	0.003486	0.105713	0.004492	1.819286	1.822214	28.935419
21929	0	0.305416	10.528625	0.492955	0.003052	0.105286	0.004944	1.832684	1.818682	28.935647
21930	0	0.323926	10.504297	0.514763	0.003239	0.105042	0.005158	1.842259	1.817069	28.935849
21931	0	0.348537	10.443160	0.511354	0.003479	0.104431	0.005127	1.854728	1.809183	28.930694
21932	0	0.319443	10.400400	0.435865	0.003186	0.104004	0.004367	1.861536	1.799154	28.930192
21933	0	0.354654	10.345491	0.389187	0.003540	0.103455	0.003906	1.875174	1.790884	28.930448
21934	0	0.355662	10.278359	0.410747	0.003552	0.102783	0.004121	1.887778	1.785210	28.927469
21935	0	0.317782	10.156271	0.346921	0.003174	0.101562	0.003479	1.896535	1.779605	28.928695
21936	0	0.294657	10.083020	0.289598	0.002937	0.100830	0.002910	1.909790	1.767968	28.928546
21937	0	0.274893	9.991481	0.255083	0.002747	0.099915	0.002563	1.922013	1.764129	28.931631
21938	0	0.281694	9.893815	0.246379	0.002811	0.098938	0.002477	1.934726	1.756672	28.925913
21939	0	0.263368	9.808354	0.273630	0.002625	0.098083	0.002747	1.944489	1.744904	28.921457
21940	0	0.282699	9.735021	0.137199	0.002825	0.097350	0.001383	1.954999	1.741139	28.917867
21941	0	0.281463	9.655762	0.182034	0.002808	0.096558	0.001831	1.965417	1.731670	28.919790
21942	0	0.301009	9.558000	0.198812	0.003004	0.095580	0.001992	1.968104	1.723384	28.912317
21943	0	0.299620	9.478747	0.127871	0.002991	0.094788	0.001282	1.969515	1.715626	28.908467
21944	0	0.312373	9.381024	0.187697	0.003123	0.093810	0.001885	1.977624	1.713987	28.898009
21945	0	0.293537	9.283442	0.157945	0.002930	0.092834	0.001587	1.984570	1.705843	28.902291
21946	0	0.319003	9.271137	0.168744	0.003184	0.092711	0.001694	1.990083	1.697666	28.902748
21947	0	0.311736	9.179673	0.146447	0.003113	0.091797	0.001465	1.988300	1.690861	28.903127
21948	0	0.287932	9.136866	0.231636	0.002877	0.091369	0.002318	1.988620	1.687172	28.899354
21949	0	0.305564	9.112534	0.177096	0.003052	0.091125	0.001770	1.985209	1.681199	28.898299
21950	0	0.275603	9.045299	0.134888	0.002753	0.090453	0.001344	1.976460	1.676601	28.898020
21951	0	0.268624	9.020999	0.188994	0.002686	0.090210	0.001892	1.976975	1.674620	28.899094
21952	0	0.280756	9.002692	0.182455	0.002809	0.090027	0.001826	1.976996	1.674814	28.897549
21953	0	0.280831	8.996576	0.122378	0.002808	0.089966	0.001221	1.970876	1.672850	28.897271
21954	0	0.292823	8.978179	0.183927	0.002931	0.089782	0.001837	1.965507	1.674834	28.896025
21955	0	0.317277	9.033195	0.141110	0.003174	0.090332	0.001404	1.954074	1.675102	28.899396
21956	0	0.280228	9.026993	0.191541	0.002805	0.090270	0.001906	1.940473	1.677190	28.897637
21957	0	0.292482	9.069823	0.147527	0.002930	0.090698	0.001465	1.925139	1.682281	28.898388
21958	0	0.278874	9.112566	0.088351	0.002797	0.091125	0.000875	1.911670	1.691800	28.902467
21959	0	0.261543	9.143085	0.056161	0.002625	0.091431	0.000549	1.894126	1.702179	28.906696
21960	0	0.278185	9.216325	0.094266	0.002789	0.092163	0.000939	1.887912	1.709446	28.909431
21961	0	0.268130	9.265130	0.196233	0.002686	0.092651	0.001953	1.874420	1.713653	28.909994
21962	0	0.272703	9.338280	0.241118	0.002737	0.093383	0.002398	1.856749	1.724887	28.912642
21963	0	0.316646	9.429919	0.251669	0.003174	0.094299	0.002502	1.837309	1.732741	28.920624
21964	0	0.327207	9.533569	0.327987	0.003281	0.095336	0.003263	1.815492	1.741953	28.926314
21965	0	0.347236	9.600795	0.343451	0.003479	0.096008	0.003418	1.793639	1.748826	28.929323
21966	0	0.339610	9.686060	0.389128	0.003404	0.096861	0.003878	1.775367	1.756629	28.935838
21967	0	0.359635	9.790005	0.416255	0.003601	0.097900	0.004150	1.758986	1.760958	28.944713
21968	0	0.358488	9.905848	0.455855	0.003591	0.099059	0.004540	1.735873	1.766311	28.955413
21969	0	0.335037	9.942601	0.428355	0.003357	0.099426	0.004272	1.720909	1.772753	28.960870
21970	0	0.309239	10.027931	0.412875	0.003099	0.100280	0.004111	1.698766	1.779735	28.965799
21971	0	0.298309	10.113479	0.428887	0.002991	0.101135	0.004272	1.677922	1.787170	28.977243
21972	0	0.315324	10.186525	0.432034	0.003158	0.101866	0.004305	1.658316	1.791057	28.983626
21973	0	0.304689	10.272165	0.465328	0.003052	0.102722	0.004639	1.639771	1.795354	28.989425
21974	0	0.315957	10.302591	0.413281	0.003163	0.103026	0.004118	1.621000	1.798446	28.998149
21975	0	0.340795	10.382055	0.434745	0.003418	0.103821	0.004333	1.603354	1.808409	29.004270
21976	0	0.320493	10.442992	0.400945	0.003214	0.104430	0.003995	1.585181	1.817156	29.009049
21977	0	0.310819	10.498029	0.434125	0.003113	0.104980	0.004333	1.574418	1.821043	29.018189
21978	0	0.309617	10.534562	0.441740	0.003103	0.105346	0.004410	1.563826	1.827583	29.029817
21979	0	0.359960	10.577363	0.446385	0.003601	0.105774	0.004456	1.552551	1.828008	29.040305
21980	0	0.365759	10.565043	0.509245	0.003658	0.105651	0.005082	1.539038	1.827624	29.048410
21981	0	0.347907	10.565173	0.482455	0.003479	0.105652	0.004822	1.533714	1.826534	29.049084
21982	0	0.335088	10.552856	0.459309	0.003357	0.105529	0.004582	1.519793	1.832064	29.053725
21983	0	0.335393	10.559079	0.531259	0.003357	0.105591	0.005310	1.514679	1.834167	29.062294
21984	0	0.322555	10.534534	0.501948	0.003228	0.105346	0.005010	1.501618	1.835931	29.068775
21985	0	0.341812	10.479735	0.494402	0.003418	0.104797	0.004944	1.499028	1.834579	29.079997
21986	0	0.311924	10.461309	0.451709	0.003113	0.104613	0.004517	1.496109	1.826545	29.081196
21987	0	0.329482	10.418719	0.451323	0.003296	0.104187	0.004517	1.497394	1.826533	29.092087
21988	0	0.354188	10.345433	0.463316	0.003537	0.103455	0.004631	1.492628	1.820310	29.093339
21989	0	0.341910	10.284417	0.427319	0.003418	0.102844	0.004272	1.489396	1.817979	29.098664
21990	0	0.311314	10.192787	0.421073	0.003115	0.101928	0.004212	1.488836	1.818675	29.101036
21991	0	0.335809	10.125732	0.372228	0.003357	0.101257	0.003723	1.487394	1.816310	29.103326
21992	0	0.348490	10.058511	0.353060	0.003481	0.100585	0.003538	1.493541	1.810754	29.103520
21993	0	0.342219	9.991457	0.390203	0.003418	0.099915	0.003906	1.495944	1.804865	29.102621
21994	0	0.336902	9.881480	0.365398	0.003365	0.098815	0.003654	1.492985	1.798655	29.103127
21995	0	0.311472	9.777835	0.298767	0.003113	0.097778	0.002991	1.494143	1.795346	29.101682
21996	0	0.305773	9.704586	0.316525	0.003055	0.097046	0.003167	1.493989	1.790659	29.096379
21997	0	0.256836	9.582504	0.274755	0.002563	0.095825	0.002747	1.490450	1.783795	29.090817
21998	0	0.275790	9.521390	0.170630	0.002756	0.095214	0.001710	1.492454	1.780566	29.086476
21999	0	0.305654	9.448226	0.189265	0.003052	0.094482	0.001892	1.489393	1.773693	29.081902
22000	0	0.293890	9.356601	0.158268	0.002938	0.093566	0.001588	1.493373	1.771857	29.082997
22001	0	0.329910	9.307861	0.200918	0.003296	0.093079	0.002014	1.497127	1.766856	29.084412
22002	0	0.312427	9.222292	0.212784	0.003119	0.092223	0.002126	1.492167	1.758650	29.079282
22003	0	0.311184	9.179686	0.207714	0.003113	0.091797	0.002075	1.487406	1.758780	29.075119
22004	0	0.305126	9.124655	0.177242	0.003049	0.091247	0.001774	1.486854	1.754752	29.073585
22005	0	0.287223	9.082027	0.249989	0.002869	0.090820	0.002502	1.487759	1.749202	29.071315
22006	0	0.281774	9.069710	0.249976	0.002814	0.090697	0.002497	1.481584	1.743803	29.071350
22007	0	0.231870	9.057616	0.219859	0.002319	0.090576	0.002197	1.477644	1.743566	29.064966
22008	0	0.280668	9.033093	0.189939	0.002806	0.090331	0.001894	1.468514	1.741298	29.062681
22009	0	0.262380	9.002669	0.190071	0.002625	0.090027	0.001892	1.455246	1.741189	29.064448
22010	0	0.291988	9.014818	0.172873	0.002928	0.090148	0.001726	1.449740	1.750155	29.058492
22011	0	0.323183	9.027104	0.183439	0.003235	0.090271	0.001831	1.443258	1.752960	29.053183
22012	0	0.322065	9.057632	0.153880	0.003228	0.090576	0.001532	1.431929	1.761422	29.048346
22013	0	0.323390	9.106435	0.165579	0.003235	0.091064	0.001648	1.419833	1.761576	29.042058
22014	0	0.291984	9.142978	0.191451	0.002927	0.091430	0.001907	1.408654	1.769299	29.041966
22015	0	0.268406	9.155267	0.159335	0.002686	0.091553	0.001587	1.398352	1.770181	29.048365
22016	0	0.256030	9.222297	0.215616	0.002560	0.092223	0.002149	1.386799	1.768360	29.048471
22017	0	0.249617	9.313964	0.232631	0.002502	0.093140	0.002319	1.376106	1.775052	29.041628
22018	0	0.284961	9.393209	0.258520	0.002855	0.093932	0.002577	1.363737	1.780980	29.039624
22019	0	0.286073	9.466559	0.342301	0.002869	0.094666	0.003418	1.355483	1.789557	29.038733
22020	0	0.302823	9.558091	0.337725	0.003036	0.095581	0.003366	1.340401	1.797336	29.036641
22021	0	0.347166	9.625231	0.349002	0.003479	0.096252	0.003479	1.325117	1.805071	29.037388
22022	0	0.333455	9.741090	0.400146	0.003342	0.097411	0.003989	1.308546	1.812451	29.039527
22023	0	0.334619	9.771708	0.489432	0.003357	0.097717	0.004883	1.292877	1.824067	29.040213
22024	0	0.314668	9.881463	0.448955	0.003152	0.098815	0.004478	1.277819	1.829168	29.038644
22025	0	0.328900	9.991442	0.446360	0.003296	0.099915	0.004456	1.266400	1.836043	29.042206
22026	0	0.290505	10.040191	0.398936	0.002915	0.100402	0.003983	1.256440	1.846846	29.042635
22027	0	0.273969	10.119624	0.409511	0.002747	0.101196	0.004089	1.247729	1.853650	29.044670
22028	0	0.291107	10.204990	0.434607	0.002915	0.102050	0.004345	1.244249	1.857500	29.047746
22029	0	0.286494	10.278318	0.433649	0.002869	0.102783	0.004333	1.238714	1.860697	29.046889
22030	0	0.303677	10.320978	0.445976	0.003044	0.103209	0.004461	1.238213	1.867928	29.046858
22031	0	0.298405	10.369927	0.499773	0.002991	0.103699	0.005005	1.243876	1.874296	29.053677
22032	0	0.333566	10.412724	0.510999	0.003343	0.104127	0.005112	1.243516	1.881029	29.053825
22033	0	0.334951	10.443167	0.530454	0.003357	0.104431	0.005310	1.247340	1.888411	29.047917
22034	0	0.339378	10.498202	0.535360	0.003403	0.104981	0.005360	1.251691	1.897314	29.042345
22035	0	0.359732	10.522499	0.524403	0.003601	0.105225	0.005249	1.254830	1.900498	29.042516
22036	0	0.328653	10.534725	0.571726	0.003288	0.105347	0.005727	1.262932	1.901547	29.039854
22037	0	0.293373	10.522468	0.512310	0.002930	0.105225	0.005127	1.264844	1.896323	29.037758
22038	0	0.299997	10.516394	0.486529	0.002998	0.105164	0.004874	1.272311	1.893754	29.030404
22039	0	0.311522	10.516407	0.487051	0.003113	0.105164	0.004883	1.283409	1.890257	29.026748
22040	0	0.299657	10.479883	0.484629	0.002995	0.104798	0.004858	1.293920	1.888212	29.024595
22041	0	0.293223	10.424858	0.468624	0.002930	0.104248	0.004700	1.306428	1.884626	29.020376
22042	0	0.318289	10.400540	0.508554	0.003179	0.104005	0.005099	1.319231	1.879070	29.017217
22043	0	0.335912	10.339412	0.474690	0.003357	0.103394	0.004761	1.332215	1.875887	29.006459
22044	0	0.342270	10.284602	0.459182	0.003422	0.102845	0.004611	1.351234	1.874095	28.994351
22045	0	0.330250	10.229530	0.438070	0.003296	0.102295	0.004395	1.364362	1.865982	28.978201
22046	0	0.343195	10.150219	0.404209	0.003430	0.101501	0.004062	1.384103	1.863342	28.967782
22047	0	0.336318	10.064730	0.456576	0.003357	0.100647	0.004578	1.395207	1.855430	28.962216
22048	0	0.307078	10.015907	0.331485	0.003063	0.100159	0.003333	1.413704	1.845818	28.954683
22049	0	0.269582	9.918229	0.309880	0.002686	0.099182	0.003113	1.427575	1.833003	28.940584
22050	0	0.283048	9.863316	0.239533	0.002828	0.098633	0.002413	1.445558	1.828648	28.931969
22051	0	0.268957	9.777860	0.193369	0.002686	0.097778	0.001953	1.466075	1.822796	28.916153
22052	0	0.251215	9.668007	0.195371	0.002510	0.096680	0.001975	1.489176	1.819204	28.902670
22053	0	0.275379	9.582534	0.168918	0.002747	0.095825	0.001709	1.510597	1.809425	28.887929
22054	0	0.294896	9.503205	0.207521	0.002944	0.095032	0.002096	1.533610	1.802352	28.872467
22055	0	0.323271	9.429987	0.217658	0.003235	0.094299	0.002197	1.556444	1.803912	28.854180
22056	0	0.323564	9.369014	0.195272	0.003230	0.093690	0.001972	1.577933	1.796052	28.842921
22057	0	0.299557	9.307884	0.205782	0.002991	0.093079	0.002075	1.597034	1.789035	28.829398
22058	0	0.287849	9.246851	0.184257	0.002877	0.092468	0.001857	1.612417	1.786412	28.818865
22059	0	0.275173	9.204106	0.182122	0.002747	0.092041	0.001831	1.622429	1.778936	28.807354
22060	0	0.251422	9.149193	0.191927	0.002512	0.091492	0.001933	1.637563	1.775084	28.795480
22061	0	0.220027	9.130873	0.200451	0.002197	0.091309	0.002014	1.647526	1.770292	28.783283
22062	0	0.269170	9.100359	0.137148	0.002691	0.091003	0.001384	1.660831	1.768641	28.770386
22063	0	0.274563	9.069846	0.157603	0.002747	0.090698	0.001587	1.672352	1.768792	28.765740
22064	0	0.305087	9.069835	0.198416	0.003049	0.090698	0.001992	1.680324	1.765294	28.752296
22065	0	0.298677	9.051548	0.151342	0.002991	0.090515	0.001526	1.693911	1.769210	28.738639
22066	0	0.328408	9.069856	0.210199	0.003287	0.090698	0.002110	1.702405	1.772300	28.726919
22067	0	0.298595	9.075958	0.157846	0.002991	0.090759	0.001587	1.710887	1.777278	28.718577
22068	0	0.291612	9.118666	0.089496	0.002919	0.091187	0.000898	1.712984	1.780052	28.712087
22069	0	0.262356	9.143077	0.146013	0.002625	0.091431	0.001465	1.716747	1.780192	28.702925
22070	0	0.273917	9.198028	0.150522	0.002744	0.091980	0.001515	1.727280	1.784813	28.698226
22071	0	0.292664	9.240741	0.145931	0.002930	0.092407	0.001465	1.732006	1.787542	28.688224
22072	0	0.310630	9.326182	0.156898	0.003106	0.093262	0.001575	1.737838	1.786264	28.677894
22073	0	0.323188	9.362812	0.182672	0.003235	0.093628	0.001831	1.741002	1.788901	28.665384
22074	0	0.316226	9.448269	0.236673	0.003167	0.094482	0.002371	1.743856	1.793886	28.655590
22075	0	0.316639	9.539827	0.268276	0.003174	0.095398	0.002686	1.745081	1.801881	28.647914
22076	0	0.333410	9.613078	0.267356	0.003342	0.096130	0.002679	1.749277	1.809968	28.639435
22077	0	0.323162	9.680201	0.268028	0.003235	0.096802	0.002686	1.753357	1.812814	28.638075
22078	0	0.316267	9.777837	0.359229	0.003167	0.097778	0.003590	1.748113	1.817266	28.627568
22079	0	0.292503	9.844984	0.299088	0.002930	0.098450	0.002991	1.745817	1.821772	28.621498
22080	0	0.291536	9.899908	0.335929	0.002920	0.098999	0.003357	1.740945	1.826375	28.621430
22081	0	0.316895	9.997557	0.317909	0.003174	0.099976	0.003174	1.732752	1.831007	28.622479
22082	0	0.322056	10.040214	0.360687	0.003224	0.100402	0.003611	1.734842	1.834405	28.622597
22083	0	0.359207	10.131873	0.366068	0.003601	0.101318	0.003662	1.734279	1.843713	28.618192
22084	0	0.357981	10.186792	0.359266	0.003582	0.101868	0.003597	1.737252	1.845276	28.615683
22085	0	0.341156	10.272268	0.420417	0.003418	0.102722	0.004211	1.743154	1.851542	28.615250
22086	0	0.340100	10.321162	0.456007	0.003405	0.103211	0.004562	1.743499	1.854738	28.612775
22087	0	0.316997	10.351576	0.457730	0.003174	0.103516	0.004578	1.741683	1.858294	28.604796
22088	0	0.310013	10.369901	0.426778	0.003104	0.103699	0.004272	1.743598	1.861997	28.600234
22089	0	0.316988	10.443155	0.408225	0.003174	0.104431	0.004089	1.749186	1.865541	28.595320
22090	0	0.304254	10.430929	0.394801	0.003043	0.104309	0.003953	1.752408	1.865360	28.593150
22091	0	0.329634	10.455345	0.420549	0.003296	0.104553	0.004211	1.756655	1.864102	28.585714
22092	0	0.329448	10.473672	0.425155	0.003296	0.104736	0.004260	1.763689	1.864783	28.583134
22093	0	0.341846	10.449240	0.377776	0.003418	0.104492	0.003784	1.768447	1.863474	28.572474
22094	0	0.336053	10.461461	0.412598	0.003358	0.104614	0.004137	1.778254	1.859740	28.567627
22095	0	0.341788	10.430947	0.463008	0.003418	0.104309	0.004639	1.785363	1.858999	28.566541
22096	0	0.305490	10.418762	0.491039	0.003051	0.104187	0.004926	1.799898	1.853593	28.565302
22097	0	0.323399	10.382110	0.402133	0.003235	0.103821	0.004028	1.805281	1.853710	28.562724
22098	0	0.317238	10.363816	0.467475	0.003172	0.103638	0.004685	1.814736	1.852534	28.555711
22099	0	0.306069	10.296647	0.450698	0.003052	0.102966	0.004517	1.823062	1.841754	28.551929
22100	0	0.331820	10.217295	0.424616	0.003313	0.102173	0.004252	1.827683	1.835075	28.552372
22101	0	0.361070	10.168478	0.395304	0.003601	0.101685	0.003967	1.841294	1.823375	28.546648
22102	0	0.362120	10.089143	0.368378	0.003619	0.100891	0.003695	1.851074	1.820160	28.546802
22103	0	0.330233	10.015889	0.267026	0.003296	0.100159	0.002686	1.866154	1.811875	28.538150
22104	0	0.330992	9.942647	0.282927	0.003308	0.099426	0.002838	1.873948	1.809056	28.538412
22105	0	0.274717	9.851104	0.273547	0.002747	0.098511	0.002747	1.884520	1.807420	28.533532
22106	0	0.293813	9.771727	0.222630	0.002931	0.097717	0.002235	1.892798	1.797639	28.529558
22107	0	0.262936	9.698495	0.237145	0.002625	0.096985	0.002380	1.900907	1.790898	28.532200
22108	0	0.312542	9.643567	0.198523	0.003122	0.096436	0.001996	1.911352	1.786222	28.528561
22109	0	0.287820	9.564191	0.207037	0.002869	0.095642	0.002075	1.914712	1.773782	28.527511
22110	0	0.325526	9.509177	0.157459	0.003253	0.095092	0.001576	1.914529	1.770026	28.523021
22111	0	0.311974	9.448229	0.133605	0.003113	0.094482	0.001343	1.920293	1.760552	28.517343
22112	0	0.337396	9.368795	0.156854	0.003370	0.093688	0.001573	1.922873	1.755032	28.511285
22113	0	0.336058	9.332270	0.182699	0.003357	0.093323	0.001831	1.925478	1.749551	28.506624
22114	0	0.306513	9.265027	0.138977	0.003058	0.092650	0.001395	1.929855	1.740230	28.502336
22115	0	0.293323	9.228499	0.189486	0.002930	0.092285	0.001892	1.924045	1.734826	28.497790
22116	0	0.281358	9.167389	0.152963	0.002814	0.091674	0.001531	1.922995	1.734701	28.493177
22117	0	0.250524	9.130847	0.158968	0.002502	0.091309	0.001587	1.917154	1.730196	28.498797
22118	0	0.256885	9.118552	0.104489	0.002568	0.091186	0.001042	1.911645	1.728435	28.499878
22119	0	0.268108	9.106459	0.158682	0.002686	0.091064	0.001587	1.909470	1.733053	28.495471
22120	0	0.285849	9.118652	0.170930	0.002859	0.091187	0.001708	1.905573	1.732852	28.494703
22121	0	0.286658	9.118654	0.098140	0.002869	0.091187	0.000977	1.897187	1.734473	28.495581
22122	0	0.304376	9.136870	0.154030	0.003047	0.091369	0.001535	1.888736	1.737541	28.503498
22123	0	0.323206	9.173580	0.208150	0.003235	0.091736	0.002075	1.878571	1.740060	28.502262
22124	0	0.310381	9.185695	0.136302	0.003107	0.091857	0.001355	1.866488	1.743161	28.503941
22125	0	0.317239	9.234615	0.068315	0.003174	0.092346	0.000671	1.849604	1.744032	28.510823
22126	0	0.328670	9.319987	0.124727	0.003292	0.093200	0.001244	1.842824	1.749676	28.511913
22127	0	0.292501	9.338379	0.159520	0.002930	0.093384	0.001587	1.830392	1.754448	28.515242
22128	0	0.285180	9.381014	0.155197	0.002859	0.093810	0.001542	1.816065	1.762422	28.521838
22129	0	0.280213	9.436025	0.196584	0.002808	0.094360	0.001953	1.798355	1.768111	28.527365
22130	0	0.334206	9.533584	0.217150	0.003345	0.095336	0.002161	1.783523	1.771259	28.534573
22131	0	0.298222	9.576426	0.220435	0.002991	0.095764	0.002197	1.772808	1.780440	28.541071
22132	0	0.296520	9.631333	0.289436	0.002973	0.096313	0.002882	1.755889	1.788302	28.542496
22133	0	0.322988	9.722878	0.263881	0.003235	0.097229	0.002625	1.736792	1.793169	28.551620
22134	0	0.321812	9.820427	0.388782	0.003224	0.098205	0.003874	1.718210	1.799412	28.559631
22135	0	0.341487	9.869355	0.440364	0.003418	0.098694	0.004395	1.705384	1.801985	28.561065
22136	0	0.328482	9.948586	0.412293	0.003289	0.099486	0.004107	1.685295	1.805969	28.571310
22137	0	0.328933	9.997535	0.349205	0.003296	0.099976	0.003479	1.668075	1.812495	28.575557
22138	0	0.327534	10.082888	0.370099	0.003283	0.100829	0.003688	1.650849	1.819587	28.588834
22139	0	0.322500	10.156215	0.495752	0.003235	0.101562	0.004944	1.633132	1.829641	28.594903
22140	0	0.309051	10.229350	0.394695	0.003093	0.102294	0.003933	1.615104	1.831064	28.604098
22141	0	0.304473	10.253875	0.428497	0.003052	0.102539	0.004272	1.598827	1.837966	28.606924
22142	0	0.303282	10.284308	0.424449	0.003037	0.102843	0.004236	1.587246	1.842000	28.619863
22143	0	0.353245	10.327143	0.367087	0.003540	0.103271	0.003662	1.575205	1.849410	28.626870
22144	0	0.352365	10.375842	0.411667	0.003524	0.103759	0.004107	1.561649	1.848561	28.635596
22145	0	0.347460	10.394250	0.465020	0.003479	0.103943	0.004639	1.546597	1.852429	28.640394
22146	0	0.352807	10.400255	0.467244	0.003531	0.104003	0.004662	1.532256	1.854170	28.644230
22147	0	0.341383	10.418660	0.507715	0.003418	0.104187	0.005066	1.517524	1.857659	28.651008
22148	0	0.322531	10.418576	0.539930	0.003226	0.104186	0.005393	1.508217	1.857651	28.661767
22149	0	0.292761	10.418672	0.543893	0.002930	0.104187	0.005432	1.498307	1.858914	28.672981
22150	0	0.280550	10.412483	0.447182	0.002803	0.104125	0.004469	1.492683	1.855009	28.678221
22151	0	0.311426	10.382051	0.482700	0.003113	0.103821	0.004822	1.484464	1.852362	28.687752
22152	0	0.311647	10.351447	0.501751	0.003115	0.103515	0.005014	1.478571	1.849322	28.695707
22153	0	0.329752	10.321028	0.433622	0.003296	0.103210	0.004333	1.473096	1.846575	28.699014
22154	0	0.335914	10.241590	0.440313	0.003360	0.102416	0.004399	1.466360	1.846448	28.698794
22155	0	0.342050	10.211183	0.475865	0.003418	0.102112	0.004761	1.466231	1.842730	28.699722
22156	0	0.330164	10.131731	0.420808	0.003301	0.101317	0.004207	1.462127	1.840617	28.710362
22157	0	0.348362	10.089089	0.390779	0.003479	0.100891	0.003906	1.457881	1.834399	28.713580
22158	0	0.349150	10.027968	0.384778	0.003488	0.100280	0.003848	1.455715	1.828868	28.725859
22159	0	0.311483	9.954829	0.341746	0.003113	0.099548	0.003418	1.453833	1.825584	28.722516
22160	0	0.336608	9.875379	0.390336	0.003361	0.098754	0.003904	1.452478	1.818475	28.719748
22161	0	0.305206	9.796139	0.354075	0.003052	0.097961	0.003540	1.449150	1.817110	28.721830
22162	0	0.293191	9.710615	0.304502	0.002930	0.097106	0.003053	1.455732	1.813488	28.723602
22163	0	0.311611	9.637449	0.335435	0.003113	0.096375	0.003357	1.456308	1.808561	28.725551
22164	0	0.324588	9.582406	0.335121	0.003241	0.095824	0.003351	1.453798	1.801213	28.730072
22165	0	0.317676	9.521480	0.323339	0.003174	0.095215	0.003235	1.453079	1.796713	28.732411
22166	0	0.299664	9.442027	0.274728	0.002995	0.094420	0.002743	1.445128	1.794356	28.731603
22167	0	0.292931	9.405525	0.188889	0.002930	0.094055	0.001892	1.446560	1.793828	28.733069
22168	0	0.287041	9.344471	0.267982	0.002868	0.093445	0.002679	1.442913	1.789520	28.736383
22169	0	0.268908	9.295646	0.207451	0.002686	0.092957	0.002075	1.441289	1.784195	28.736473
22170	0	0.275326	9.265031	0.183414	0.002753	0.092650	0.001829	1.432717	1.783195	28.730084
22171	0	0.281436	9.216276	0.238522	0.002808	0.092163	0.002380	1.424251	1.773853	28.726599
22172	0	0.294419	9.203993	0.190483	0.002942	0.092040	0.001902	1.417860	1.770241	28.718432
22173	0	0.293114	9.155260	0.207896	0.002930	0.091553	0.002075	1.410738	1.767454	28.718026
22174	0	0.299394	9.149062	0.263511	0.002994	0.091491	0.002631	1.403418	1.766048	28.715411
22175	0	0.286477	9.155276	0.244495	0.002869	0.091553	0.002441	1.396585	1.769939	28.719989
22176	0	0.279964	9.149061	0.239151	0.002799	0.091491	0.002387	1.388569	1.768214	28.723283
22177	0	0.304966	9.173574	0.220426	0.003052	0.091736	0.002197	1.377460	1.769871	28.722392
22178	0	0.304203	9.191814	0.257722	0.003047	0.091918	0.002577	1.374608	1.775086	28.720503
22179	0	0.286657	9.234609	0.238667	0.002869	0.092346	0.002380	1.364433	1.776708	28.719072
22180	0	0.286383	9.228406	0.239818	0.002864	0.092284	0.002393	1.355354	1.775814	28.721882
22181	0	0.274478	9.289538	0.238749	0.002747	0.092896	0.002380	1.344205	1.777086	28.725186
22182	0	0.304712	9.350478	0.215612	0.003048	0.093505	0.002150	1.333837	1.777150	28.727667
22183	0	0.298753	9.399407	0.250885	0.002991	0.093994	0.002502	1.323695	1.780088	28.727602
22184	0	0.285406	9.448149	0.240150	0.002862	0.094481	0.002393	1.310803	1.788743	28.726159
22185	0	0.298275	9.527582	0.300052	0.002991	0.095276	0.002991	1.296723	1.797393	28.725864
22186	0	0.285019	9.594601	0.350812	0.002852	0.095946	0.003498	1.282418	1.799154	28.726505
22187	0	0.273592	9.661861	0.397574	0.002747	0.096619	0.003967	1.270090	1.810865	28.725938
22188	0	0.296285	9.710597	0.398825	0.002969	0.097106	0.003983	1.262170	1.816956	28.724620
22189	0	0.286040	9.777822	0.415837	0.002869	0.097778	0.004150	1.250557	1.825814	28.718409
22190	0	0.314997	9.869285	0.392803	0.003157	0.098693	0.003922	1.240664	1.832673	28.721279
22191	0	0.317089	9.930377	0.434555	0.003174	0.099304	0.004333	1.224424	1.835167	28.720005
22192	0	0.303788	10.009648	0.418491	0.003045	0.100097	0.004174	1.209877	1.842536	28.722080
22193	0	0.310969	10.040273	0.458188	0.003113	0.100403	0.004578	1.202679	1.845121	28.727843
22194	0	0.328542	10.143949	0.440465	0.003289	0.101439	0.004402	1.197522	1.848532	28.727707
22195	0	0.305052	10.174543	0.452131	0.003052	0.101746	0.004517	1.189845	1.848958	28.731295
22196	0	0.304042	10.241618	0.471079	0.003049	0.102416	0.004708	1.184722	1.857586	28.731107
22197	0	0.304801	10.260011	0.457987	0.003052	0.102600	0.004578	1.179876	1.860890	28.729619
22198	0	0.322464	10.308832	0.507248	0.003227	0.103088	0.005070	1.174444	1.862905	28.731798
22199	0	0.335110	10.357691	0.530881	0.003357	0.103577	0.005310	1.173438	1.868453	28.735075
22200	0	0.340363	10.357726	0.492973	0.003406	0.103577	0.004941	1.183483	1.869697	28.739695
22201	0	0.335096	10.382101	0.476049	0.003357	0.103821	0.004761	1.181379	1.875490	28.737269
22202	0	0.364593	10.412640	0.481444	0.003650	0.104126	0.004821	1.185981	1.878804	28.735636
22203	0	0.335219	10.394346	0.524029	0.003357	0.103943	0.005249	1.193186	1.883076	28.740009
22204	0	0.316576	10.382208	0.497847	0.003163	0.103822	0.004987	1.199931	1.879638	28.739196
22205	0	0.298888	10.369931	0.456568	0.002991	0.103699	0.004578	1.210718	1.880758	28.740556
22206	0	0.280545	10.357816	0.484550	0.002804	0.103578	0.004858	1.222185	1.878168	28.736376
22207	0	0.305146	10.314998	0.474863	0.003052	0.103149	0.004761	1.233240	1.877745	28.730742
22208	0	0.286587	10.290683	0.454044	0.002868	0.102906	0.004553	1.244679	1.879026	28.723613
22209	0	0.310930	10.260081	0.535950	0.003113	0.102600	0.005371	1.255199	1.882178	28.719145
22210	0	0.316962	10.205244	0.533183	0.003166	0.102052	0.005347	1.270047	1.877579	28.714733
22211	0	0.323775	10.150203	0.462434	0.003235	0.101501	0.004639	1.283759	1.873602	28.703757
22212	0	0.318137	10.077058	0.441165	0.003179	0.100770	0.004427	1.298691	1.869718	28.697069
22213	0	0.317651	10.028133	0.407337	0.003174	0.100281	0.004089	1.314475	1.865826	28.688613
22214	0	0.293458	9.948792	0.361277	0.002934	0.099487	0.003630	1.331536	1.864858	28.678605
22215	0	0.287284	9.857211	0.352728	0.002869	0.098572	0.003540	1.343924	1.859151	28.670130
22216	0	0.300517	9.814477	0.288869	0.002998	0.098145	0.002904	1.359241	1.850237	28.665715
22217	0	0.299815	9.729048	0.382822	0.002991	0.097290	0.003845	1.376780	1.840663	28.657541
22218	0	0.264434	9.674113	0.275394	0.002639	0.096741	0.002773	1.397291	1.833188	28.646878
22219	0	0.287624	9.600846	0.236467	0.002869	0.096008	0.002380	1.413581	1.823154	28.636412
22220	0	0.288366	9.539825	0.282637	0.002883	0.095398	0.002837	1.424143	1.821410	28.630556
22221	0	0.268548	9.472700	0.260867	0.002686	0.094727	0.002625	1.440916	1.820553	28.623845
22222	0	0.323423	9.436076	0.245393	0.003234	0.094360	0.002470	1.457990	1.819205	28.611639
22223	0	0.311600	9.381126	0.206036	0.003113	0.093811	0.002075	1.473680	1.814265	28.594610
22224	0	0.299811	9.338411	0.251912	0.002996	0.093384	0.002533	1.488256	1.811285	28.578626
22225	0	0.293006	9.289575	0.255420	0.002930	0.092896	0.002563	1.497316	1.809923	28.563702
22226	0	0.268840	9.222419	0.186544	0.002686	0.092224	0.001873	1.504321	1.805389	28.556941
22227	0	0.226165	9.246841	0.175816	0.002258	0.092468	0.001770	1.516697	1.800229	28.551444
22228	0	0.287396	9.198031	0.234398	0.002874	0.091980	0.002357	1.529966	1.799804	28.539618
22229	0	0.280727	9.191912	0.194525	0.002808	0.091919	0.001953	1.537478	1.799233	28.517802
22230	0	0.280786	9.179696	0.193098	0.002807	0.091797	0.001937	1.542542	1.796766	28.504067
22231	0	0.286997	9.185810	0.255511	0.002869	0.091858	0.002563	1.550617	1.794219	28.492876
22232	0	0.293176	9.149179	0.180918	0.002932	0.091492	0.001814	1.554157	1.793036	28.484067
22233	0	0.292953	9.185798	0.182794	0.002930	0.091858	0.001831	1.555699	1.792251	28.473570
22234	0	0.274642	9.216319	0.157255	0.002746	0.092163	0.001580	1.562948	1.790246	28.465192
22235	0	0.299021	9.252948	0.206785	0.002991	0.092529	0.002075	1.569707	1.789922	28.455560
22236	0	0.323340	9.301768	0.180989	0.003233	0.093018	0.001816	1.574625	1.788391	28.445803
22237	0	0.292381	9.326198	0.158232	0.002930	0.093262	0.001587	1.577988	1.794588	28.433752
22238	0	0.297384	9.393343	0.193459	0.002978	0.093933	0.001944	1.586696	1.799076	28.419628
22239	0	0.274170	9.436057	0.194967	0.002747	0.094360	0.001953	1.588629	1.804051	28.414359
22240	0	0.285710	9.503183	0.157572	0.002858	0.095032	0.001579	1.590652	1.804338	28.405947
22241	0	0.274087	9.582552	0.231259	0.002747	0.095825	0.002319	1.596455	1.810235	28.406281
22242	0	0.297190	9.613065	0.205715	0.002978	0.096130	0.002061	1.598659	1.816947	28.400353
22243	0	0.292296	9.667997	0.317136	0.002930	0.096680	0.003174	1.599335	1.824097	28.395303
22244	0	0.315465	9.777856	0.310457	0.003160	0.097778	0.003107	1.599968	1.828891	28.392286
22245	0	0.329024	9.814491	0.377940	0.003296	0.098145	0.003784	1.603254	1.834724	28.386691
22246	0	0.285184	9.906020	0.407922	0.002857	0.099060	0.004079	1.600579	1.840165	28.382485
22247	0	0.286260	9.967067	0.390405	0.002869	0.099670	0.003906	1.600866	1.846397	28.376228
22248	0	0.315382	10.021985	0.396534	0.003161	0.100220	0.003963	1.595355	1.854388	28.366723
22249	0	0.317061	10.107446	0.371946	0.003174	0.101074	0.003723	1.597213	1.857217	28.364987
22250	0	0.297836	10.150171	0.353009	0.002984	0.101501	0.003532	1.597524	1.862796	28.364304
22251	0	0.286293	10.192900	0.371956	0.002869	0.101929	0.003723	1.599227	1.868349	28.366218
22252	0	0.303255	10.241728	0.352997	0.003039	0.102417	0.003532	1.599642	1.875131	28.363922
22253	0	0.317373	10.290529	0.366186	0.003174	0.102905	0.003662	1.597587	1.874446	28.357168
22254	0	0.317323	10.345482	0.414337	0.003173	0.103455	0.004149	1.601975	1.873349	28.352106
22255	0	0.360372	10.394301	0.445020	0.003601	0.103943	0.004456	1.605497	1.869643	28.351388
22256	0	0.311393	10.388209	0.437969	0.003118	0.103882	0.004383	1.606853	1.872739	28.358220
22257	0	0.310981	10.369901	0.445109	0.003113	0.103699	0.004456	1.609422	1.875203	28.358276
22258	0	0.316430	10.400433	0.492729	0.003167	0.104004	0.004934	1.614778	1.877659	28.353684
22259	0	0.317509	10.406507	0.439062	0.003174	0.104065	0.004395	1.616694	1.875593	28.348602
22260	0	0.347972	10.388228	0.449862	0.003481	0.103882	0.004508	1.624629	1.876238	28.341803
22261	0	0.317529	10.363791	0.389930	0.003174	0.103638	0.003906	1.629888	1.873815	28.339999
22262	0	0.330281	10.345485	0.437097	0.003299	0.103455	0.004380	1.637705	1.868658	28.333838
22263	0	0.342069	10.290545	0.389925	0.003418	0.102905	0.003906	1.643036	1.864866	28.329575
22264	0	0.336601	10.272258	0.461216	0.003362	0.102722	0.004624	1.654184	1.859399	28.326235
22265	0	0.342043	10.211222	0.358733	0.003418	0.102112	0.003601	1.667124	1.855740	28.328716
22266	0	0.336311	10.174591	0.435873	0.003362	0.101746	0.004367	1.673808	1.853350	28.328074
22267	0	0.342287	10.131855	0.365220	0.003418	0.101318	0.003662	1.682508	1.846984	28.326821
22268	0	0.312677	10.028110	0.332254	0.003122	0.100281	0.003337	1.696446	1.841095	28.323621
22269	0	0.293755	9.979253	0.334872	0.002930	0.099792	0.003357	1.703399	1.831232	28.322420
22270	0	0.300830	9.924345	0.314536	0.003006	0.099243	0.003157	1.713957	1.827662	28.321918
22271	0	0.299849	9.838888	0.365026	0.002991	0.098389	0.003662	1.725260	1.817801	28.318707
22272	0	0.282489	9.771752	0.283364	0.002822	0.097717	0.002845	1.735860	1.813393	28.316482
22273	0	0.293649	9.698486	0.231102	0.002930	0.096985	0.002319	1.743190	1.804447	28.315693
22274	0	0.270067	9.643471	0.272342	0.002699	0.096435	0.002729	1.747899	1.801517	28.307341
22275	0	0.305418	9.613046	0.237385	0.003052	0.096130	0.002380	1.753206	1.797744	28.299645
22276	0	0.281839	9.527567	0.193969	0.002811	0.095276	0.001940	1.750806	1.788453	28.298757
22277	0	0.287417	9.460432	0.201437	0.002869	0.094604	0.002014	1.748075	1.780861	28.296575
22278	0	0.312733	9.411526	0.200794	0.003123	0.094115	0.002014	1.753175	1.775016	28.287852
22279	0	0.317511	9.374999	0.201275	0.003174	0.093750	0.002014	1.752442	1.772544	28.279470
22280	0	0.305789	9.326061	0.176779	0.003054	0.093261	0.001767	1.749194	1.766426	28.278719
22281	0	0.299577	9.265116	0.195544	0.002991	0.092651	0.001953	1.743867	1.759275	28.275658
22282	0	0.288209	9.240619	0.189406	0.002878	0.092406	0.001896	1.743710	1.753522	28.273670
22283	0	0.305045	9.246832	0.189122	0.003052	0.092468	0.001892	1.742353	1.754228	28.269249
22284	0	0.292960	9.191892	0.200937	0.002927	0.091919	0.002012	1.743495	1.749857	28.269902
22285	0	0.280709	9.191892	0.244296	0.002808	0.091919	0.002441	1.739164	1.749655	28.264071
22286	0	0.280078	9.204015	0.244672	0.002806	0.092040	0.002444	1.733698	1.754898	28.259305
22287	0	0.310894	9.204114	0.164829	0.003113	0.092041	0.001648	1.730848	1.758780	28.257825
22288	0	0.316630	9.222396	0.226328	0.003165	0.092224	0.002258	1.722236	1.756582	28.253669
22289	0	0.304927	9.259025	0.196092	0.003052	0.092590	0.001953	1.710160	1.758764	28.257707
22290	0	0.328582	9.283349	0.167369	0.003290	0.092834	0.001663	1.694810	1.763253	28.262073
22291	0	0.304892	9.289554	0.152979	0.003052	0.092896	0.001526	1.687577	1.765854	28.266846
22292	0	0.304217	9.350486	0.154192	0.003045	0.093505	0.001534	1.674891	1.768510	28.265031
22293	0	0.292470	9.368898	0.147375	0.002930	0.093689	0.001465	1.661630	1.773710	28.267636
22294	0	0.260607	9.429840	0.173614	0.002614	0.094298	0.001726	1.647161	1.782470	28.266077
22295	0	0.273971	9.466549	0.238977	0.002747	0.094666	0.002380	1.633418	1.789898	28.268896
22296	0	0.272929	9.539686	0.228570	0.002732	0.095397	0.002276	1.619880	1.792590	28.275145
22297	0	0.286573	9.613015	0.227149	0.002869	0.096130	0.002258	1.601794	1.795205	28.277929
22298	0	0.291369	9.680076	0.345284	0.002923	0.096801	0.003444	1.588630	1.805316	28.282249
22299	0	0.286153	9.716772	0.349167	0.002869	0.097168	0.003479	1.571314	1.812810	28.288238
22300	0	0.339391	9.789920	0.370129	0.003403	0.097899	0.003687	1.552112	1.822183	28.296493
22301	0	0.323074	9.857125	0.434853	0.003235	0.098572	0.004333	1.532258	1.826116	28.301336
22302	0	0.327702	9.911887	0.474313	0.003287	0.099119	0.004729	1.513853	1.837093	28.305295
22303	0	0.322650	9.979223	0.391956	0.003235	0.099792	0.003906	1.496180	1.845826	28.309047
22304	0	0.315244	10.040166	0.436739	0.003157	0.100402	0.004359	1.484476	1.849757	28.316004
22305	0	0.316673	10.095188	0.422310	0.003174	0.100952	0.004211	1.468799	1.856858	28.326096
22306	0	0.284896	10.131710	0.406196	0.002853	0.101317	0.004051	1.454182	1.860916	28.336976
22307	0	0.304685	10.217242	0.404292	0.003052	0.102173	0.004028	1.435353	1.865462	28.349278
22308	0	0.322105	10.253773	0.406923	0.003224	0.102538	0.004057	1.419162	1.868267	28.355425
22309	0	0.329395	10.278296	0.379240	0.003296	0.102783	0.003784	1.407557	1.869564	28.359037
22310	0	0.322340	10.302635	0.447749	0.003230	0.103026	0.004472	1.398771	1.876121	28.364160
22311	0	0.298980	10.327129	0.379019	0.002991	0.103271	0.003784	1.389624	1.876217	28.371465
22312	0	0.316727	10.314826	0.380403	0.003171	0.103148	0.003796	1.377828	1.879433	28.381751
22313	0	0.329467	10.351522	0.464857	0.003296	0.103516	0.004639	1.364405	1.879899	28.389490
22314	0	0.347878	10.357520	0.448434	0.003476	0.103576	0.004475	1.351197	1.876089	28.392961
22315	0	0.335753	10.357636	0.488887	0.003357	0.103577	0.004883	1.342001	1.874457	28.406629
22316	0	0.348176	10.327023	0.508234	0.003480	0.103271	0.005077	1.333985	1.871538	28.412374
22317	0	0.323763	10.314920	0.470245	0.003235	0.103149	0.004700	1.328432	1.867578	28.414934
22318	0	0.323773	10.272112	0.440281	0.003240	0.102721	0.004399	1.322031	1.868874	28.415290
22319	0	0.335612	10.229490	0.457874	0.003357	0.102295	0.004578	1.318289	1.868879	28.422535
22320	0	0.335810	10.223269	0.439971	0.003355	0.102233	0.004396	1.312099	1.864562	28.424729
22321	0	0.329116	10.156260	0.421265	0.003296	0.101562	0.004211	1.308199	1.868973	28.432242
22322	0	0.328722	10.107424	0.402892	0.003286	0.101074	0.004030	1.307168	1.867165	28.432611
22323	0	0.311678	10.046365	0.415257	0.003113	0.100464	0.004150	1.302155	1.861785	28.434095
22324	0	0.300255	9.997449	0.397160	0.002998	0.099975	0.003971	1.299053	1.856118	28.438308
22325	0	0.330361	9.942612	0.384245	0.003296	0.099426	0.003845	1.299694	1.846368	28.437801
22326	0	0.325007	9.863167	0.341689	0.003249	0.098632	0.003412	1.291761	1.844396	28.446385
22327	0	0.323680	9.820566	0.341341	0.003235	0.098206	0.003418	1.294546	1.841243	28.447138
22328	0	0.318090	9.765615	0.310221	0.003177	0.097656	0.003103	1.293253	1.835414	28.445916
22329	0	0.304944	9.692403	0.353648	0.003052	0.096924	0.003540	1.294975	1.837326	28.441397
22330	0	0.298798	9.637444	0.310467	0.002985	0.096375	0.003105	1.293055	1.832901	28.436525
22331	0	0.281381	9.564189	0.274733	0.002808	0.095642	0.002747	1.289629	1.824584	28.436362
22332	0	0.288369	9.490859	0.250386	0.002880	0.094909	0.002503	1.286561	1.819339	28.432888
22333	0	0.299473	9.478749	0.250169	0.002991	0.094788	0.002502	1.284968	1.813592	28.428643
22334	0	0.306110	9.411520	0.256166	0.003059	0.094115	0.002562	1.282365	1.810611	28.428784
22335	0	0.336020	9.381084	0.256628	0.003357	0.093811	0.002563	1.276447	1.805723	28.429226
22336	0	0.330656	9.332164	0.244561	0.003302	0.093322	0.002446	1.274648	1.798751	28.430570
22337	0	0.311597	9.295649	0.195067	0.003113	0.092957	0.001953	1.275195	1.793932	28.430725
22338	0	0.306037	9.271134	0.219225	0.003057	0.092711	0.002192	1.271867	1.789438	28.430632
22339	0	0.274722	9.252925	0.183256	0.002747	0.092529	0.001831	1.267523	1.787775	28.436301
22340	0	0.287062	9.240625	0.226075	0.002870	0.092406	0.002261	1.265604	1.785602	28.433985
22341	0	0.280483	9.240730	0.207586	0.002808	0.092407	0.002075	1.262370	1.788152	28.435004
22342	0	0.304523	9.246809	0.202413	0.003046	0.092468	0.002015	1.248786	1.788271	28.439211
22343	0	0.292645	9.259042	0.152705	0.002930	0.092590	0.001526	1.244922	1.791427	28.441573
22344	0	0.298192	9.252935	0.195597	0.002984	0.092529	0.001955	1.241395	1.793127	28.440475
22345	0	0.322945	9.289555	0.250788	0.003235	0.092896	0.002502	1.232310	1.798917	28.446713
22346	0	0.309555	9.319973	0.227664	0.003101	0.093200	0.002269	1.220298	1.805159	28.448650
22347	0	0.298603	9.332271	0.250963	0.002991	0.093323	0.002502	1.209106	1.810026	28.451088
22348	0	0.273156	9.381011	0.173023	0.002737	0.093810	0.001723	1.198276	1.815867	28.456435
22349	0	0.280298	9.442138	0.214265	0.002808	0.094421	0.002136	1.188170	1.820584	28.453753
22350	0	0.272977	9.466457	0.246199	0.002737	0.094665	0.002454	1.175935	1.828516	28.460907
22351	0	0.298462	9.515380	0.354543	0.002991	0.095154	0.003540	1.167136	1.834997	28.461488
22352	0	0.291004	9.600739	0.318956	0.002917	0.096007	0.003184	1.158596	1.842776	28.457063
22353	0	0.317007	9.661849	0.306068	0.003174	0.096619	0.003052	1.145693	1.846348	28.462118
22354	0	0.303856	9.704476	0.344436	0.003043	0.097045	0.003435	1.132473	1.850883	28.468173
22355	0	0.365782	9.759522	0.360536	0.003662	0.097595	0.003601	1.125113	1.855066	28.465897
22356	0	0.333606	9.838783	0.416551	0.003347	0.098388	0.004159	1.115201	1.867351	28.469955
22357	0	0.304460	9.893793	0.360861	0.003052	0.098938	0.003601	1.104165	1.874757	28.473144
22358	0	0.314600	9.936452	0.386355	0.003159	0.099364	0.003860	1.097225	1.888335	28.475171
22359	0	0.273540	9.991465	0.415543	0.002747	0.099915	0.004150	1.089121	1.900232	28.483162
22360	0	0.302230	10.058606	0.403964	0.003029	0.100586	0.004038	1.084787	1.906831	28.486334
22361	0	0.304509	10.083018	0.403072	0.003052	0.100830	0.004028	1.079729	1.913485	28.496172
22362	0	0.333594	10.156267	0.397322	0.003343	0.101562	0.003972	1.076100	1.920132	28.497482
22363	0	0.322987	10.174595	0.487890	0.003235	0.101746	0.004883	1.078189	1.924875	28.502578
22364	0	0.340004	10.223405	0.524215	0.003407	0.102234	0.005240	1.073943	1.932349	28.507515
22365	0	0.335503	10.241723	0.500133	0.003357	0.102417	0.005005	1.075570	1.933594	28.512765
22366	0	0.340923	10.296637	0.420542	0.003413	0.102966	0.004204	1.071415	1.937132	28.517775
22367	0	0.329446	10.278340	0.494063	0.003296	0.102783	0.004944	1.072655	1.937879	28.519161
22368	0	0.340708	10.296677	0.377123	0.003414	0.102966	0.003778	1.077295	1.944849	28.520194
22369	0	0.304929	10.290562	0.432702	0.003052	0.102905	0.004333	1.082179	1.946766	28.518872
22370	0	0.317105	10.302762	0.449479	0.003168	0.103027	0.004503	1.089235	1.942669	28.518581
22371	0	0.335900	10.284454	0.420232	0.003357	0.102844	0.004211	1.097015	1.939476	28.523308
22372	0	0.324252	10.278330	0.461477	0.003239	0.102783	0.004620	1.100035	1.934384	28.520544
22373	0	0.323214	10.247854	0.432342	0.003235	0.102478	0.004333	1.108960	1.936621	28.514955
22374	0	0.359355	10.223444	0.423972	0.003595	0.102234	0.004251	1.119750	1.937871	28.507597
22375	0	0.341870	10.186825	0.480910	0.003418	0.101868	0.004822	1.131627	1.936253	28.508405
22376	0	0.330119	10.125870	0.460051	0.003297	0.101258	0.004613	1.143285	1.930588	28.501755
22377	0	0.317497	10.076968	0.493015	0.003174	0.100769	0.004944	1.156475	1.928515	28.500210
22378	0	0.323903	10.034347	0.453244	0.003237	0.100343	0.004550	1.174114	1.925153	28.491210
22379	0	0.311299	9.985403	0.383172	0.003113	0.099854	0.003845	1.187212	1.924029	28.489544
22380	0	0.305521	9.918243	0.343972	0.003052	0.099182	0.003451	1.198279	1.919180	28.480442
22381	0	0.317703	9.881620	0.334545	0.003174	0.098816	0.003357	1.209202	1.914554	28.480208
22382	0	0.293745	9.820607	0.282524	0.002935	0.098206	0.002845	1.229677	1.911214	28.477784
22383	0	0.317831	9.771773	0.315555	0.003174	0.097717	0.003174	1.248729	1.905052	28.468841
22384	0	0.287742	9.686330	0.250648	0.002877	0.096863	0.002526	1.269828	1.903846	28.460353
22385	0	0.293621	9.649685	0.242305	0.002930	0.096497	0.002441	1.289282	1.895105	28.451793
22386	0	0.324953	9.613078	0.281501	0.003247	0.096130	0.002831	1.306527	1.891468	28.436511
22387	0	0.299587	9.533717	0.291616	0.002991	0.095337	0.002930	1.320448	1.884378	28.423022
22388	0	0.288273	9.521524	0.233122	0.002878	0.095215	0.002353	1.343995	1.877910	28.413412
22389	0	0.281023	9.429959	0.236623	0.002808	0.094299	0.002380	1.358839	1.873770	28.415971
22390	0	0.294007	9.393333	0.245868	0.002934	0.093933	0.002474	1.374992	1.865964	28.408522
22391	0	0.311048	9.387232	0.200599	0.003113	0.093872	0.002014	1.382650	1.867790	28.401244
22392	0	0.280441	9.332301	0.228970	0.002803	0.093323	0.002302	1.395676	1.864896	28.393580
22393	0	0.292850	9.338404	0.280061	0.002930	0.093384	0.002808	1.401983	1.865451	28.387949
22394	0	0.304964	9.301768	0.193259	0.003049	0.093018	0.001939	1.407347	1.863544	28.381686
22395	0	0.292934	9.289586	0.224437	0.002930	0.092896	0.002258	1.422278	1.862983	28.364321
22396	0	0.286745	9.277379	0.227677	0.002868	0.092773	0.002291	1.437238	1.862326	28.362302
22397	0	0.274808	9.259057	0.224690	0.002747	0.092590	0.002258	1.449063	1.859507	28.358636
22398	0	0.274789	9.277370	0.204169	0.002749	0.092773	0.002051	1.458771	1.860437	28.349276
22399	0	0.286709	9.301788	0.237053	0.002869	0.093018	0.002380	1.468646	1.861410	28.342561
22400	0	0.286900	9.301759	0.204869	0.002865	0.093018	0.002055	1.474389	1.855301	28.331725
22401	0	0.274915	9.295667	0.175925	0.002747	0.092957	0.001770	1.485410	1.851140	28.324001
22402	0	0.280681	9.381129	0.211034	0.002812	0.093811	0.002114	1.488027	1.856993	28.317778
22403	0	0.292838	9.417741	0.231414	0.002930	0.094177	0.002319	1.492108	1.857641	28.314219
22404	0	0.310276	9.466601	0.229864	0.003110	0.094666	0.002309	1.502233	1.865369	28.309110
22405	0	0.329570	9.509284	0.207240	0.003296	0.095093	0.002075	1.503351	1.864653	28.308704
22406	0	0.347739	9.558116	0.237123	0.003478	0.095581	0.002375	1.505188	1.864507	28.303331
22407	0	0.304975	9.606951	0.200874	0.003052	0.096069	0.002014	1.509445	1.865926	28.301306
22408	0	0.291656	9.649702	0.260631	0.002925	0.096497	0.002613	1.515298	1.874919	28.295385
22409	0	0.298464	9.716829	0.286398	0.002991	0.097168	0.002869	1.518619	1.881192	28.288731
22410	0	0.273185	9.753433	0.334489	0.002734	0.097534	0.003347	1.519319	1.882993	28.295541
22411	0	0.304724	9.820577	0.286641	0.003052	0.098206	0.002869	1.519754	1.887409	28.288346
22412	0	0.297366	9.869418	0.347123	0.002981	0.098694	0.003474	1.521030	1.895241	28.290273
22413	0	0.328878	9.948769	0.353578	0.003296	0.099487	0.003540	1.523709	1.902532	28.293473
22414	0	0.327599	9.991480	0.328339	0.003281	0.099915	0.003286	1.524897	1.907018	28.288713
22415	0	0.316593	10.040329	0.341171	0.003174	0.100403	0.003418	1.529819	1.915133	28.288698
22416	0	0.327845	10.095214	0.328407	0.003280	0.100952	0.003283	1.525853	1.915698	28.285600
22417	0	0.323455	10.107439	0.377993	0.003235	0.101074	0.003784	1.528436	1.915294	28.275524
22418	0	0.316929	10.150174	0.377121	0.003173	0.101501	0.003776	1.531163	1.918551	28.268743
22419	0	0.310835	10.186788	0.396556	0.003113	0.101868	0.003967	1.530869	1.922701	28.267647
22420	0	0.316180	10.241741	0.383243	0.003164	0.102417	0.003841	1.538664	1.924678	28.265306
22421	0	0.317308	10.266137	0.438952	0.003174	0.102661	0.004395	1.542004	1.924782	28.264166
22422	0	0.347281	10.278347	0.432012	0.003477	0.102783	0.004323	1.542937	1.928821	28.261009
22423	0	0.323434	10.284485	0.413567	0.003235	0.102844	0.004150	1.557054	1.928550	28.259143
22424	0	0.347155	10.290657	0.399463	0.003477	0.102906	0.003999	1.559352	1.933927	28.256689
22425	0	0.353878	10.260044	0.475425	0.003540	0.102600	0.004761	1.564272	1.934544	28.255126
22426	0	0.341797	10.266129	0.431426	0.003415	0.102661	0.004320	1.568507	1.930644	28.244418
22427	0	0.372502	10.260041	0.371266	0.003723	0.102600	0.003723	1.577849	1.927705	28.243512
22428	0	0.299883	10.205101	0.387522	0.002994	0.102051	0.003885	1.586807	1.920973	28.244561
22429	0	0.275032	10.198996	0.371441	0.002747	0.101990	0.003723	1.594311	1.915907	28.245181
22430	0	0.312186	10.180692	0.357291	0.003119	0.101807	0.003583	1.603266	1.912310	28.247990
22431	0	0.317379	10.119661	0.365332	0.003174	0.101196	0.003662	1.610892	1.911536	28.243680
22432	0	0.317902	10.101342	0.369335	0.003173	0.101013	0.003705	1.621787	1.903793	28.235586
22433	0	0.317688	10.021996	0.334702	0.003174	0.100220	0.003357	1.630783	1.899470	28.226520
22434	0	0.361094	10.009775	0.314598	0.003607	0.100098	0.003154	1.637330	1.893869	28.221160
22435	0	0.342262	9.942640	0.340952	0.003418	0.099426	0.003418	1.644673	1.887569	28.222283
22436	0	0.330815	9.881608	0.333130	0.003304	0.098816	0.003340	1.652116	1.882449	28.216630
22437	0	0.305267	9.820595	0.316093	0.003052	0.098206	0.003174	1.664802	1.880448	28.212754
22438	0	0.281362	9.765640	0.283264	0.002809	0.097656	0.002843	1.674495	1.873600	28.206218
22439	0	0.287148	9.716814	0.292131	0.002869	0.097168	0.002930	1.682036	1.869366	28.199016
22440	0	0.300054	9.649661	0.260032	0.002995	0.096497	0.002607	1.688027	1.862460	28.191699
22441	0	0.299817	9.613029	0.194561	0.002991	0.096130	0.001953	1.694610	1.852595	28.188512
22442	0	0.306715	9.570226	0.199275	0.003066	0.095702	0.001999	1.699608	1.850318	28.185650
22443	0	0.317504	9.515394	0.194457	0.003174	0.095154	0.001953	1.707549	1.847868	28.179482
22444	0	0.342018	9.490974	0.223669	0.003420	0.094910	0.002240	1.709403	1.846527	28.181773
22445	0	0.317534	9.411622	0.146110	0.003174	0.094116	0.001465	1.711611	1.843683	28.176687
22446	0	0.336316	9.417713	0.194526	0.003360	0.094177	0.001945	1.709529	1.838617	28.172218
22447	0	0.305190	9.362806	0.261971	0.003052	0.093628	0.002625	1.713073	1.837510	28.168973
22448	0	0.268632	9.350576	0.212905	0.002686	0.093506	0.002126	1.706693	1.835604	28.167088
22449	0	0.256677	9.332269	0.146326	0.002563	0.093323	0.001465	1.706352	1.830547	28.160567
22450	0	0.238566	9.313880	0.200616	0.002386	0.093139	0.002010	1.709175	1.830104	28.159726
22451	0	0.274678	9.320064	0.189394	0.002747	0.093201	0.001892	1.704639	1.828907	28.149013
22452	0	0.292945	9.313860	0.256994	0.002930	0.093139	0.002566	1.697906	1.828288	28.146453
22453	0	0.292845	9.301750	0.244580	0.002930	0.093018	0.002441	1.690208	1.828908	28.139721
22454	0	0.329275	9.350483	0.178330	0.003293	0.093505	0.001779	1.682135	1.828284	28.127148
22455	0	0.317015	9.313951	0.251210	0.003174	0.093140	0.002502	1.667959	1.831936	28.119183
22456	0	0.297810	9.368805	0.197799	0.002983	0.093688	0.001972	1.658574	1.837094	28.118852
22457	0	0.298683	9.375004	0.165252	0.002991	0.093750	0.001648	1.650702	1.840886	28.117257
22458	0	0.254879	9.411533	0.135800	0.002555	0.094115	0.001351	1.640331	1.847372	28.115310
22459	0	0.292574	9.490969	0.189711	0.002930	0.094910	0.001892	1.632007	1.851187	28.114254
22460	0	0.285605	9.527578	0.179130	0.002860	0.095276	0.001780	1.615602	1.855088	28.116195
22461	0	0.286724	9.539773	0.257325	0.002869	0.095398	0.002563	1.601596	1.855864	28.120026
22462	0	0.292213	9.606828	0.277316	0.002926	0.096068	0.002766	1.590381	1.859397	28.121139
22463	0	0.335256	9.655747	0.306129	0.003357	0.096558	0.003052	1.576805	1.863670	28.120953
22464	0	0.346183	9.704485	0.302164	0.003469	0.097045	0.003010	1.560572	1.871682	28.129967
22465	0	0.298577	9.759498	0.373329	0.002991	0.097595	0.003723	1.546371	1.876513	28.135598
22466	0	0.340113	9.814333	0.351203	0.003407	0.098144	0.003499	1.528920	1.883043	28.135898
22467	0	0.310679	9.857146	0.373667	0.003113	0.098572	0.003723	1.510916	1.889099	28.137172
22468	0	0.309615	9.948604	0.388338	0.003100	0.099486	0.003872	1.495425	1.893067	28.138016
22469	0	0.310919	9.960911	0.391589	0.003113	0.099609	0.003906	1.482014	1.896194	28.145531
22470	0	0.346443	10.046273	0.357094	0.003471	0.100463	0.003559	1.466231	1.903192	28.145225
22471	0	0.298301	10.082999	0.391434	0.002991	0.100830	0.003906	1.454738	1.911009	28.150351
22472	0	0.315479	10.125609	0.423642	0.003158	0.101256	0.004228	1.442471	1.913217	28.157419
22473	0	0.329208	10.131806	0.397807	0.003296	0.101318	0.003967	1.427953	1.916619	28.156567
22474	0	0.352855	10.174430	0.424323	0.003531	0.101745	0.004232	1.413433	1.918869	28.164435
22475	0	0.359482	10.192879	0.372706	0.003601	0.101929	0.003723	1.406707	1.924939	28.172289
22476	0	0.339898	10.211181	0.416286	0.003405	0.102112	0.004158	1.398941	1.930276	28.178171
22477	0	0.329556	10.217267	0.458189	0.003296	0.102173	0.004578	1.391821	1.929732	28.183451
22478	0	0.335384	10.253796	0.385858	0.003356	0.102538	0.003853	1.383052	1.931117	28.197647
22479	0	0.317134	10.260000	0.403274	0.003174	0.102600	0.004028	1.375753	1.932893	28.207238
22480	0	0.329330	10.247676	0.471301	0.003290	0.102477	0.004708	1.368100	1.928496	28.213701
22481	0	0.329829	10.247781	0.409284	0.003296	0.102478	0.004089	1.361824	1.924886	28.216633
22482	0	0.311314	10.223283	0.422324	0.003117	0.102233	0.004218	1.353702	1.927833	28.219103
22483	0	0.329705	10.217253	0.385264	0.003296	0.102173	0.003845	1.342990	1.925584	28.221435
22484	0	0.336108	10.192754	0.380227	0.003359	0.101928	0.003798	1.336345	1.922086	28.229876
22485	0	0.311581	10.162333	0.372632	0.003113	0.101624	0.003723	1.330358	1.917709	28.239326
22486	0	0.324391	10.101201	0.421998	0.003241	0.101012	0.004217	1.324745	1.912960	28.245054
22487	0	0.330315	10.076866	0.409286	0.003296	0.100769	0.004089	1.318344	1.903744	28.254951
22488	0	0.313071	10.027965	0.397520	0.003127	0.100280	0.003974	1.314503	1.898611	28.261108
22489	0	0.335658	9.985339	0.390966	0.003357	0.099854	0.003906	1.308191	1.898062	28.260710
22490	0	0.305033	9.930318	0.391491	0.003051	0.099303	0.003913	1.303493	1.897641	28.262383
22491	0	0.335738	9.887694	0.317366	0.003357	0.098877	0.003174	1.301285	1.896166	28.264864
22492	0	0.311700	9.814343	0.353939	0.003113	0.098144	0.003539	1.298522	1.890317	28.265724
22493	0	0.311658	9.790023	0.293112	0.003113	0.097900	0.002930	1.294431	1.884919	28.263611
22494	0	0.305906	9.710592	0.238391	0.003058	0.097106	0.002382	1.290095	1.883232	28.272905
22495	0	0.311432	9.667964	0.274643	0.003113	0.096680	0.002747	1.287884	1.880456	28.274188
22496	0	0.317106	9.631261	0.287104	0.003177	0.096313	0.002868	1.281529	1.886176	28.282899
22497	0	0.305023	9.564213	0.317417	0.003052	0.095642	0.003174	1.278729	1.887029	28.288516
22498	0	0.304944	9.539790	0.262474	0.003048	0.095398	0.002625	1.276081	1.884263	28.291776
22499	0	0.280775	9.497076	0.280567	0.002808	0.094971	0.002808	1.276082	1.883129	28.284541
22500	0	0.262665	9.472645	0.225565	0.002625	0.094727	0.002254	1.271132	1.879589	28.285262
22501	0	0.281009	9.429922	0.232011	0.002808	0.094299	0.002319	1.267809	1.875627	28.287674
22502	0	0.287038	9.387134	0.335433	0.002873	0.093871	0.003358	1.269822	1.878414	28.281499
22503	0	0.317326	9.362790	0.293132	0.003174	0.093628	0.002930	1.265473	1.878167	28.277205
22504	0	0.310699	9.356597	0.269176	0.003111	0.093566	0.002688	1.259027	1.881972	28.276915
22505	0	0.298935	9.332272	0.262731	0.002991	0.093323	0.002625	1.253257	1.882692	28.271761
22506	0	0.304455	9.319979	0.226634	0.003049	0.093200	0.002263	1.246905	1.887064	28.270971
22507	0	0.298815	9.307873	0.244009	0.002991	0.093079	0.002441	1.246186	1.889264	28.274720
22508	0	0.310314	9.313969	0.238089	0.003107	0.093140	0.002378	1.239722	1.893122	28.272949
22509	0	0.304997	9.344478	0.232362	0.003052	0.093445	0.002319	1.232158	1.894349	28.275491
22510	0	0.261634	9.307770	0.214760	0.002621	0.093078	0.002144	1.225255	1.898751	28.276502
22511	0	0.298757	9.356700	0.213615	0.002991	0.093567	0.002136	1.223063	1.901630	28.275397
22512	0	0.279156	9.399432	0.177462	0.002801	0.093994	0.001769	1.214006	1.912140	28.279261
22513	0	0.292847	9.423816	0.232599	0.002930	0.094238	0.002319	1.203616	1.912702	28.287736
22514	0	0.304481	9.460358	0.264009	0.003049	0.094604	0.002637	1.197492	1.916684	28.289775
22515	0	0.310581	9.527594	0.293523	0.003113	0.095276	0.002930	1.188574	1.924118	28.292613
22516	0	0.315424	9.533602	0.349259	0.003160	0.095336	0.003489	1.182598	1.929477	28.298060
22517	0	0.298707	9.606913	0.318335	0.002991	0.096069	0.003174	1.168983	1.932882	28.297397
22518	0	0.285323	9.631246	0.374879	0.002861	0.096313	0.003741	1.157785	1.941195	28.296303
22519	0	0.286424	9.692372	0.330290	0.002869	0.096924	0.003296	1.147248	1.945462	28.298483
22520	0	0.285430	9.753305	0.313599	0.002859	0.097533	0.003126	1.133439	1.950171	28.292493
22521	0	0.310999	9.790036	0.366525	0.003113	0.097900	0.003662	1.127488	1.952444	28.299653
22522	0	0.315955	9.857074	0.385920	0.003167	0.098571	0.003851	1.115631	1.960335	28.303481
22523	0	0.286352	9.912103	0.385077	0.002869	0.099121	0.003845	1.106975	1.965348	28.299203
22524	0	0.340229	9.966942	0.386130	0.003407	0.099669	0.003856	1.098277	1.970406	28.294784
22525	0	0.304679	9.979250	0.378762	0.003052	0.099792	0.003784	1.092068	1.975143	28.299108
22526	0	0.321937	10.040196	0.440307	0.003224	0.100402	0.004401	1.087679	1.979915	28.302066
22527	0	0.322952	10.058593	0.476456	0.003235	0.100586	0.004761	1.081065	1.985048	28.306435
22528	0	0.316082	10.101207	0.477180	0.003162	0.101012	0.004767	1.073815	1.985881	28.306050
22529	0	0.291965	10.131850	0.494693	0.002930	0.101318	0.004944	1.068060	1.996271	28.311549
22530	0	0.302773	10.162377	0.451902	0.003031	0.101624	0.004522	1.069500	1.998787	28.314249
22531	0	0.335108	10.192888	0.482218	0.003357	0.101929	0.004822	1.066755	2.004390	28.319407
22532	0	0.346419	10.211206	0.500163	0.003467	0.102112	0.005005	1.068103	2.006097	28.328004
22533	0	0.348066	10.223411	0.451029	0.003479	0.102234	0.004517	1.072858	2.003291	28.333421
22534	0	0.347335	10.241748	0.443766	0.003482	0.102417	0.004442	1.075650	2.011859	28.337285
22535	0	0.347298	10.247836	0.439161	0.003479	0.102478	0.004395	1.076594	2.017673	28.333346
22536	0	0.352603	10.253947	0.437970	0.003528	0.102539	0.004388	1.083385	2.018499	28.341678
22537	0	0.329559	10.217310	0.432798	0.003296	0.102173	0.004333	1.087242	2.017881	28.346955
22538	0	0.286290	10.217346	0.424973	0.002868	0.102173	0.004261	1.097614	2.022339	28.347888
22539	0	0.299445	10.174610	0.444182	0.002991	0.101746	0.004456	1.110761	2.017217	28.348458
22540	0	0.281846	10.144183	0.453751	0.002814	0.101441	0.004550	1.122526	2.011610	28.342707
22541	0	0.299198	10.101364	0.456678	0.002991	0.101013	0.004578	1.132496	2.009222	28.345531
22542	0	0.335737	10.089246	0.522045	0.003359	0.100892	0.005227	1.137672	2.010104	28.336695
22543	0	0.348211	10.046440	0.431859	0.003479	0.100464	0.004333	1.152279	2.005694	28.332964
22544	0	0.317937	9.985509	0.441122	0.003180	0.099854	0.004425	1.165789	2.005001	28.334291
22545	0	0.317569	9.948785	0.395221	0.003174	0.099487	0.003967	1.180786	2.001939	28.330407
22546	0	0.305763	9.906039	0.313000	0.003055	0.099060	0.003143	1.193811	1.997445	28.333034
22547	0	0.299507	9.857221	0.346303	0.002991	0.098572	0.003479	1.210017	1.991412	28.330200
22548	0	0.288145	9.802282	0.312551	0.002876	0.098022	0.003141	1.226255	1.984381	28.322628
22549	0	0.299101	9.771784	0.303358	0.002991	0.097717	0.003052	1.245233	1.983046	28.319841
22550	0	0.305852	9.698512	0.263207	0.003052	0.096985	0.002649	1.263241	1.974029	28.320021
22551	0	0.299640	9.649677	0.242686	0.002991	0.096497	0.002441	1.278166	1.966240	28.316108
22552	0	0.306271	9.594766	0.319313	0.003062	0.095947	0.003205	1.290357	1.964692	28.309477
22553	0	0.329946	9.558136	0.279307	0.003296	0.095581	0.002808	1.305422	1.959405	28.295757
22554	0	0.330561	9.527617	0.288698	0.003303	0.095276	0.002900	1.318875	1.954760	28.297045
22555	0	0.286848	9.484889	0.249282	0.002869	0.094849	0.002502	1.328191	1.953928	28.288044
22556	0	0.335531	9.472690	0.247038	0.003356	0.094727	0.002482	1.340403	1.953690	28.284209
22557	0	0.287025	9.411652	0.261177	0.002869	0.094116	0.002625	1.353600	1.950717	28.279710
22558	0	0.293124	9.387229	0.198017	0.002933	0.093872	0.001988	1.361361	1.951242	28.275910
22559	0	0.274923	9.332287	0.200504	0.002747	0.093323	0.002014	1.370271	1.946907	28.267494
22560	0	0.299821	9.368909	0.204660	0.002995	0.093689	0.002056	1.379618	1.942498	28.259330
22561	0	0.317498	9.338398	0.151145	0.003174	0.093384	0.001526	1.395022	1.939972	28.256392
22562	0	0.287245	9.332293	0.209637	0.002871	0.093323	0.002107	1.405393	1.936594	28.257185
22563	0	0.305545	9.320079	0.206505	0.003052	0.093201	0.002075	1.415587	1.930994	28.252219
22564	0	0.305991	9.368917	0.247173	0.003058	0.093689	0.002481	1.425211	1.928145	28.244338
22565	0	0.280525	9.368938	0.310230	0.002808	0.093689	0.003113	1.435789	1.930026	28.239367
22566	0	0.286089	9.405541	0.253514	0.002863	0.094055	0.002542	1.441340	1.931485	28.235559
22567	0	0.299121	9.405530	0.261934	0.002991	0.094055	0.002625	1.445374	1.929877	28.233663
22568	0	0.280517	9.405532	0.187809	0.002808	0.094055	0.001882	1.447406	1.931804	28.231246
22569	0	0.280143	9.472684	0.225429	0.002808	0.094727	0.002258	1.450078	1.938242	28.218184
22570	0	0.340036	9.533714	0.175742	0.003405	0.095337	0.001761	1.452644	1.942238	28.205462
22571	0	0.304278	9.545944	0.182246	0.003052	0.095459	0.001831	1.460757	1.951914	28.197633
22572	0	0.321251	9.594842	0.211558	0.003217	0.095948	0.002118	1.461550	1.955918	28.193736
22573	0	0.316990	9.637477	0.231403	0.003174	0.096375	0.002319	1.465636	1.959549	28.191276
22574	0	0.291913	9.667986	0.230317	0.002921	0.096680	0.002308	1.469053	1.960846	28.184352
22575	0	0.274588	9.716818	0.292335	0.002747	0.097168	0.002930	1.474314	1.960638	28.184791
22576	0	0.316356	9.783966	0.322064	0.003172	0.097839	0.003222	1.473144	1.969462	28.179268
22577	0	0.286063	9.796174	0.384320	0.002869	0.097961	0.003845	1.473318	1.977896	28.174601
22578	0	0.327414	9.863305	0.371620	0.003279	0.098633	0.003718	1.473625	1.982207	28.179579
22579	0	0.329606	9.912131	0.353384	0.003296	0.099121	0.003540	1.478548	1.981048	28.183661
22580	0	0.353646	9.973184	0.406944	0.003540	0.099731	0.004076	1.483841	1.984218	28.182132
22581	0	0.347198	10.022005	0.317127	0.003479	0.100220	0.003174	1.484519	1.991275	28.180341
22582	0	0.352664	10.083011	0.359358	0.003526	0.100830	0.003595	1.484254	1.989286	28.175974
22583	0	0.341195	10.095241	0.341629	0.003418	0.100952	0.003418	1.483920	1.995125	28.178744
22584	0	0.291078	10.107452	0.365516	0.002917	0.101074	0.003658	1.485284	2.001623	28.171266
22585	0	0.292799	10.144063	0.371909	0.002930	0.101440	0.003723	1.487636	2.002588	28.171205
22586	0	0.286352	10.144055	0.395670	0.002865	0.101440	0.003959	1.487664	2.003136	28.171284
22587	0	0.323476	10.168473	0.378006	0.003235	0.101685	0.003784	1.490043	2.002319	28.168787
22588	0	0.316720	10.199034	0.431510	0.003173	0.101990	0.004325	1.498818	2.007768	28.171689
22589	0	0.329818	10.205094	0.408363	0.003296	0.102051	0.004089	1.502950	2.004301	28.166330
22590	0	0.348696	10.247816	0.388652	0.003483	0.102478	0.003894	1.508833	1.998750	28.163835
22591	0	0.348608	10.241695	0.445093	0.003479	0.102417	0.004456	1.511685	1.989998	28.158917
22592	0	0.343464	10.192782	0.431993	0.003431	0.101928	0.004324	1.513890	1.985365	28.158203
22593	0	0.329947	10.205089	0.420600	0.003296	0.102051	0.004211	1.517654	1.980512	28.152432
22594	0	0.311938	10.162393	0.406811	0.003119	0.101624	0.004078	1.526404	1.979730	28.150208
22595	0	0.305162	10.156266	0.396322	0.003052	0.101562	0.003967	1.528680	1.978930	28.144214
22596	0	0.299027	10.101359	0.315185	0.002990	0.101013	0.003165	1.541566	1.977341	28.139302
22597	0	0.329697	10.064719	0.334934	0.003296	0.100647	0.003357	1.547874	1.975164	28.137983
22598	0	0.348197	10.052517	0.320922	0.003481	0.100525	0.003219	1.556258	1.973004	28.127922
22599	0	0.329667	9.985359	0.335388	0.003296	0.099854	0.003357	1.557416	1.971193	28.118591
22600	0	0.335847	9.960972	0.333941	0.003358	0.099609	0.003350	1.567539	1.969545	28.111963
22601	0	0.330401	9.912119	0.279456	0.003296	0.099121	0.002808	1.580259	1.959119	28.109008
22602	0	0.319386	9.869383	0.295941	0.003189	0.098694	0.002964	1.583262	1.952579	28.106617
22603	0	0.305378	9.820574	0.279922	0.003052	0.098206	0.002808	1.590727	1.949175	28.103979
22604	0	0.299764	9.777848	0.339337	0.002995	0.097778	0.003401	1.597121	1.944663	28.090380
22605	0	0.311610	9.716815	0.310393	0.003113	0.097168	0.003113	1.605232	1.939792	28.075556
22606	0	0.311635	9.698514	0.216987	0.003119	0.096985	0.002179	1.613859	1.941274	28.075980
22607	0	0.305417	9.643564	0.274047	0.003052	0.096436	0.002747	1.618790	1.937386	28.074234
22608	0	0.293679	9.594735	0.254394	0.002934	0.095947	0.002551	1.624972	1.932394	28.071990
22609	0	0.317795	9.539794	0.243652	0.003174	0.095398	0.002441	1.628486	1.926389	28.071944
22610	0	0.330660	9.515280	0.200104	0.003304	0.095153	0.002004	1.629296	1.921609	28.063302
22611	0	0.293092	9.497074	0.188824	0.002930	0.094971	0.001892	1.631637	1.919021	28.057017
22612	0	0.299171	9.460459	0.181905	0.002993	0.094604	0.001822	1.633486	1.919030	28.049449
22613	0	0.323717	9.423833	0.194712	0.003235	0.094238	0.001953	1.638457	1.915124	28.042686
22614	0	0.293468	9.423735	0.193788	0.002934	0.094237	0.001941	1.639614	1.912603	28.037592
22615	0	0.274772	9.381095	0.207761	0.002747	0.093811	0.002075	1.634367	1.910144	28.035849
22616	0	0.293025	9.387113	0.226341	0.002932	0.093871	0.002262	1.630500	1.910741	28.027229
22617	0	0.280914	9.374983	0.238527	0.002808	0.093750	0.002380	1.622209	1.907835	28.020160
22618	0	0.299534	9.380994	0.257625	0.002994	0.093810	0.002573	1.615945	1.904638	28.019335
22619	0	0.310710	9.375017	0.268623	0.003113	0.093750	0.002686	1.612821	1.910533	28.018661
22620	0	0.327991	9.411616	0.220590	0.003284	0.094116	0.002198	1.601177	1.913858	28.015899
22621	0	0.335341	9.436025	0.226791	0.003357	0.094360	0.002258	1.587215	1.917090	28.012719
22622	0	0.329149	9.423718	0.185204	0.003288	0.094237	0.001850	1.582589	1.912107	28.018462
22623	0	0.329341	9.460450	0.165256	0.003296	0.094604	0.001648	1.574727	1.914032	28.017089
22624	0	0.292175	9.460348	0.196787	0.002924	0.094604	0.001962	1.564993	1.915645	28.015457
22625	0	0.286837	9.503159	0.189994	0.002869	0.095032	0.001892	1.553277	1.914911	28.014953
22626	0	0.310817	9.539700	0.160879	0.003112	0.095397	0.001602	1.543083	1.918230	28.012912
22627	0	0.286840	9.582500	0.184185	0.002869	0.095825	0.001831	1.527944	1.917454	28.006402
22628	0	0.274162	9.637341	0.265501	0.002746	0.096374	0.002645	1.514415	1.921184	28.001021
22629	0	0.286143	9.686273	0.354766	0.002869	0.096863	0.003540	1.503184	1.928740	27.998101
22630	0	0.309725	9.728874	0.301644	0.003098	0.097289	0.003005	1.487483	1.928058	27.999778
22631	0	0.323133	9.765579	0.385996	0.003235	0.097656	0.003845	1.467928	1.931255	27.996635
22632	0	0.358976	9.820336	0.394672	0.003593	0.098204	0.003936	1.452936	1.934533	27.997192
22633	0	0.359873	9.875458	0.373340	0.003601	0.098755	0.003723	1.438771	1.936177	28.007346
22634	0	0.334894	9.905862	0.394037	0.003351	0.099059	0.003926	1.420188	1.937797	28.007745
22635	0	0.323118	9.942601	0.373329	0.003235	0.099426	0.003723	1.406222	1.941028	28.008953
22636	0	0.310179	10.003527	0.357423	0.003105	0.100036	0.003560	1.387724	1.943866	28.011033
22637	0	0.298379	10.040257	0.397918	0.002991	0.100403	0.003967	1.371864	1.950713	28.018075
22638	0	0.333636	10.070697	0.387570	0.003343	0.100707	0.003868	1.360939	1.956735	28.021884
22639	0	0.316821	10.101307	0.403551	0.003174	0.101013	0.004028	1.350503	1.962112	28.024015
22640	0	0.316098	10.125622	0.441330	0.003162	0.101256	0.004409	1.343158	1.962746	28.025210
22641	0	0.396551	10.168442	0.397294	0.003967	0.101685	0.003967	1.334446	1.963739	28.024659
22642	0	0.359353	10.150048	0.483574	0.003597	0.101501	0.004832	1.328218	1.966758	28.033847
22643	0	0.347877	10.180641	0.427816	0.003479	0.101807	0.004272	1.319471	1.966008	28.032655
22644	0	0.353752	10.180540	0.490040	0.003539	0.101806	0.004893	1.309146	1.966684	28.031172
22645	0	0.329645	10.205033	0.428285	0.003296	0.102051	0.004272	1.295134	1.965060	28.026677
22646	0	0.304849	10.162224	0.406014	0.003053	0.101623	0.004048	1.279505	1.968773	28.031680
22647	0	0.317291	10.150118	0.403626	0.003174	0.101501	0.004028	1.268203	1.968833	28.034391
22648	0	0.322745	10.162253	0.325622	0.003232	0.101623	0.003250	1.258991	1.972921	28.033657
22649	0	0.329519	10.156242	0.378683	0.003296	0.101562	0.003784	1.253649	1.972666	28.039943
22650	0	0.341693	10.119518	0.397536	0.003416	0.101195	0.003972	1.247535	1.970669	28.039208
22651	0	0.348284	10.101293	0.360456	0.003479	0.101013	0.003601	1.241213	1.965232	28.041582
22652	0	0.336788	10.070685	0.324341	0.003364	0.100707	0.003242	1.236710	1.959316	28.042546
22653	0	0.329605	10.034174	0.402973	0.003296	0.100342	0.004028	1.232744	1.958111	28.043835
22654	0	0.305267	9.991360	0.415145	0.003052	0.099914	0.004152	1.231364	1.956064	28.040071
22655	0	0.299146	9.948704	0.415610	0.002991	0.099487	0.004150	1.222419	1.954134	28.047330
22656	0	0.311487	9.905901	0.367423	0.003114	0.099059	0.003673	1.218165	1.951785	28.054624
22657	0	0.299240	9.869373	0.317593	0.002991	0.098694	0.003174	1.213371	1.948778	28.050108
22658	0	0.335990	9.808247	0.299665	0.003360	0.098083	0.002995	1.208526	1.947583	28.044605
22659	0	0.335782	9.765622	0.353990	0.003357	0.097656	0.003540	1.206316	1.945480	28.041624
22660	0	0.311566	9.741095	0.311625	0.003114	0.097411	0.003112	1.198766	1.942162	28.044832
22661	0	0.323718	9.686274	0.250157	0.003235	0.096863	0.002502	1.197438	1.938316	28.047141
22662	0	0.287665	9.637336	0.195470	0.002872	0.096374	0.001951	1.190976	1.932196	28.043438
22663	0	0.281350	9.613017	0.177183	0.002808	0.096130	0.001770	1.186466	1.924100	28.047030
22664	0	0.275768	9.570223	0.311428	0.002758	0.095702	0.003116	1.185800	1.923431	28.040800
22665	0	0.298940	9.533710	0.268031	0.002991	0.095337	0.002686	1.189786	1.923918	28.037068
22666	0	0.280487	9.484868	0.285633	0.002805	0.094849	0.002858	1.189690	1.922694	28.032699
22667	0	0.305170	9.460438	0.305543	0.003052	0.094604	0.003052	1.182921	1.921684	28.037974
22668	0	0.305262	9.460350	0.281364	0.003051	0.094604	0.002814	1.181398	1.918390	28.031821
22669	0	0.317100	9.423829	0.238390	0.003174	0.094238	0.002380	1.174811	1.920729	28.029716
22670	0	0.322919	9.423721	0.226829	0.003228	0.094237	0.002265	1.168482	1.918431	28.032338
22671	0	0.311110	9.411628	0.274611	0.003113	0.094116	0.002747	1.166773	1.919403	28.032573
22672	0	0.274250	9.405502	0.201994	0.002743	0.094055	0.002012	1.155150	1.918614	28.027637
22673	0	0.274559	9.393306	0.189591	0.002747	0.093933	0.001892	1.148242	1.918693	28.024907
22674	0	0.256060	9.405417	0.165879	0.002561	0.094054	0.001656	1.142100	1.917573	28.019048
22675	0	0.292764	9.429931	0.213931	0.002930	0.094299	0.002136	1.136119	1.918934	28.013009
22676	0	0.292272	9.448153	0.214206	0.002925	0.094481	0.002142	1.133752	1.920498	28.009196
22677	0	0.305181	9.460431	0.220514	0.003052	0.094604	0.002197	1.121982	1.919355	28.008781
22678	0	0.304741	9.490885	0.209051	0.003052	0.094909	0.002090	1.119710	1.923482	28.006538
22679	0	0.298426	9.490976	0.360393	0.002991	0.094910	0.003601	1.114057	1.930222	28.006772
22680	0	0.327597	9.551997	0.324767	0.003283	0.095520	0.003240	1.102204	1.937057	28.008009
22681	0	0.279981	9.558116	0.311657	0.002808	0.095581	0.003113	1.095449	1.945324	28.014038
22682	0	0.284652	9.594719	0.306646	0.002852	0.095947	0.003058	1.083666	1.951334	28.020252
22683	0	0.273855	9.637472	0.299141	0.002747	0.096375	0.002991	1.080666	1.959807	28.019787
22684	0	0.278174	9.667983	0.311714	0.002790	0.096680	0.003114	1.074496	1.969063	28.010729
22685	0	0.298595	9.735116	0.329770	0.002991	0.097351	0.003296	1.070180	1.973605	28.009347
22686	0	0.285289	9.777826	0.300045	0.002858	0.097778	0.002994	1.059952	1.978727	28.012566
22687	0	0.335182	9.820577	0.353917	0.003357	0.098206	0.003540	1.058774	1.983631	28.008980
22688	0	0.322091	9.869388	0.335754	0.003224	0.098694	0.003355	1.053655	1.986568	28.009996
22689	0	0.304789	9.893797	0.378765	0.003052	0.098938	0.003784	1.047438	1.989959	28.017427
22690	0	0.315973	9.966961	0.354745	0.003165	0.099669	0.003547	1.044395	1.995204	28.029872
22691	0	0.292577	9.997570	0.360116	0.002930	0.099976	0.003601	1.042100	1.998601	28.034772
22692	0	0.303397	10.040291	0.494791	0.003043	0.100403	0.004944	1.035280	2.008068	28.035823
22693	0	0.280013	10.040314	0.506391	0.002808	0.100403	0.005066	1.035393	2.015612	28.036258
22694	0	0.303077	10.070825	0.426616	0.003036	0.100708	0.004268	1.034945	2.021093	28.039110
22695	0	0.304472	10.101364	0.444998	0.003052	0.101013	0.004456	1.039096	2.028086	28.037753
22696	0	0.339675	10.137969	0.444256	0.003404	0.101379	0.004444	1.038644	2.034866	28.037261
22697	0	0.329374	10.144054	0.475986	0.003296	0.101440	0.004761	1.037413	2.036294	28.038718
22698	0	0.322390	10.156281	0.408476	0.003230	0.101562	0.004087	1.038232	2.042231	28.041213
22699	0	0.317348	10.168464	0.463739	0.003174	0.101685	0.004639	1.037440	2.041560	28.042117
22700	0	0.347488	10.192901	0.444840	0.003478	0.101929	0.004453	1.040041	2.044042	28.040227
22701	0	0.287037	10.180682	0.396134	0.002869	0.101807	0.003967	1.044500	2.041067	28.044470
22702	0	0.293183	10.150184	0.412917	0.002933	0.101501	0.004138	1.052224	2.040835	28.048083
22703	0	0.287313	10.144058	0.451027	0.002869	0.101440	0.004517	1.057134	2.034771	28.048749
22704	0	0.299447	10.107493	0.461290	0.002999	0.101074	0.004625	1.068986	2.039256	28.047883
22705	0	0.305386	10.113583	0.462467	0.003052	0.101135	0.004639	1.082592	2.035847	28.051783
22706	0	0.360780	10.089252	0.441427	0.003605	0.100892	0.004427	1.094707	2.031517	28.053198
22707	0	0.341436	10.040349	0.493297	0.003418	0.100403	0.004944	1.104846	2.034632	28.054422
22708	0	0.304684	10.040421	0.417743	0.003044	0.100404	0.004189	1.116333	2.030478	28.057953
22709	0	0.305460	9.979290	0.426053	0.003052	0.099792	0.004272	1.127744	2.026175	28.058525
22710	0	0.336065	9.942685	0.447972	0.003362	0.099426	0.004492	1.139373	2.026345	28.054669
22711	0	0.323541	9.918233	0.316685	0.003235	0.099182	0.003174	1.145145	2.024624	28.050723
22712	0	0.280827	9.832810	0.345191	0.002809	0.098328	0.003465	1.157789	2.023896	28.048501
22713	0	0.292613	9.790096	0.315947	0.002930	0.097900	0.003174	1.172335	2.026967	28.049683
22714	0	0.335124	9.777972	0.300560	0.003349	0.097779	0.003022	1.189482	2.023596	28.050725
22715	0	0.329642	9.735149	0.303786	0.003296	0.097351	0.003052	1.203557	2.021881	28.050969
22716	0	0.317501	9.674121	0.294505	0.003174	0.096741	0.002962	1.221489	2.019362	28.047815
22717	0	0.317948	9.619172	0.352633	0.003174	0.096191	0.003540	1.235523	2.011548	28.046208
22718	0	0.306469	9.600857	0.295164	0.003062	0.096008	0.002963	1.246879	2.007539	28.040966
22719	0	0.286912	9.576452	0.267229	0.002869	0.095764	0.002686	1.260485	2.005862	28.043832
22720	0	0.311632	9.539810	0.258814	0.003113	0.095398	0.002598	1.269822	2.000509	28.040419
22721	0	0.305339	9.533714	0.236923	0.003052	0.095337	0.002380	1.280953	1.997398	28.036279
22722	0	0.293312	9.472675	0.228805	0.002933	0.094727	0.002296	1.288867	1.995555	28.028416
22723	0	0.299153	9.460470	0.175760	0.002991	0.094604	0.001770	1.301666	1.993403	28.028765
22724	0	0.268298	9.429958	0.173561	0.002687	0.094299	0.001744	1.309986	1.996511	28.024458
22725	0	0.311467	9.436046	0.182228	0.003113	0.094360	0.001831	1.318412	1.993062	28.021938
22726	0	0.280842	9.393339	0.204710	0.002810	0.093933	0.002057	1.328383	1.994424	28.020222
22727	0	0.256574	9.393317	0.188584	0.002563	0.093933	0.001892	1.333822	1.990504	28.018663
22728	0	0.293466	9.411637	0.193028	0.002934	0.094116	0.001940	1.343191	1.987910	28.008358
22729	0	0.292867	9.405535	0.188482	0.002930	0.094055	0.001892	1.349866	1.988006	28.011319
22730	0	0.292325	9.417754	0.186786	0.002927	0.094177	0.001877	1.358619	1.991182	28.007140
22731	0	0.304710	9.442173	0.243381	0.003052	0.094421	0.002441	1.365666	1.995708	28.007537
22732	0	0.303602	9.472709	0.284165	0.003042	0.094727	0.002852	1.376549	2.002084	28.009667
22733	0	0.305080	9.490994	0.243219	0.003052	0.094910	0.002441	1.385495	2.002109	28.005190
22734	0	0.280101	9.509297	0.254126	0.002805	0.095093	0.002544	1.387116	2.005510	28.011785
22735	0	0.304821	9.558133	0.249612	0.003052	0.095581	0.002502	1.392538	2.008640	28.011981
22736	0	0.286011	9.576429	0.248514	0.002861	0.095764	0.002489	1.395119	2.008616	28.004229
22737	0	0.304921	9.619177	0.243038	0.003052	0.096191	0.002441	1.406100	2.010525	28.006860
22738	0	0.310714	9.661871	0.241594	0.003107	0.096619	0.002419	1.406996	2.009321	28.005286
22739	0	0.292537	9.686305	0.274203	0.002930	0.096863	0.002747	1.410251	2.013340	28.013243
22740	0	0.291676	9.729037	0.285137	0.002920	0.097290	0.002859	1.417229	2.016217	28.017403
22741	0	0.310761	9.802283	0.310638	0.003113	0.098022	0.003113	1.422584	2.021164	28.021798
22742	0	0.321807	9.838884	0.328369	0.003224	0.098389	0.003283	1.419105	2.027410	28.019435
22743	0	0.311247	9.887715	0.396271	0.003113	0.098877	0.003967	1.422238	2.026691	28.025298
22744	0	0.322999	9.918222	0.328735	0.003234	0.099182	0.003286	1.418933	2.030172	28.021463
22745	0	0.298786	9.960963	0.384090	0.002991	0.099609	0.003845	1.421741	2.032422	28.023826
22746	0	0.328491	9.979270	0.389478	0.003289	0.099792	0.003897	1.421786	2.036357	28.022220
22747	0	0.298873	10.015870	0.366339	0.002991	0.100159	0.003662	1.418164	2.037631	28.019787
22748	0	0.322794	10.058625	0.371842	0.003230	0.100586	0.003725	1.423544	2.039053	28.021618
22749	0	0.335280	10.058623	0.353573	0.003357	0.100586	0.003540	1.426268	2.042663	28.025559
22750	0	0.322883	10.113543	0.370652	0.003226	0.101135	0.003714	1.432095	2.038621	28.028933
22751	0	0.335201	10.144064	0.372188	0.003357	0.101440	0.003723	1.431331	2.043102	28.035225
22752	0	0.310209	10.144058	0.334986	0.003102	0.101440	0.003354	1.433906	2.042297	28.035864
22753	0	0.292736	10.168489	0.396079	0.002930	0.101685	0.003967	1.439060	2.043943	28.031152
22754	0	0.316347	10.168498	0.413117	0.003169	0.101685	0.004137	1.443486	2.049254	28.028292
22755	0	0.299057	10.156272	0.445076	0.002991	0.101562	0.004456	1.446702	2.048415	28.029653
22756	0	0.304918	10.180696	0.407205	0.003051	0.101807	0.004079	1.452170	2.049294	28.027156
22757	0	0.324153	10.168474	0.432462	0.003235	0.101685	0.004333	1.459919	2.040871	28.025729
22758	0	0.300602	10.131882	0.356744	0.003003	0.101318	0.003583	1.475239	2.036540	28.023743
22759	0	0.336327	10.119619	0.396445	0.003357	0.101196	0.003967	1.476184	2.028306	28.025435
22760	0	0.325012	10.119564	0.339957	0.003247	0.101195	0.003411	1.487206	2.024005	28.025096
22761	0	0.305110	10.064735	0.340750	0.003052	0.100647	0.003418	1.496881	2.023640	28.026612
22762	0	0.299137	10.076915	0.381847	0.002989	0.100769	0.003823	1.500098	2.019702	28.022204
22763	0	0.293293	10.021972	0.323202	0.002930	0.100220	0.003235	1.501098	2.014927	28.024506
22764	0	0.275513	9.979173	0.285231	0.002752	0.099792	0.002862	1.509981	2.010589	28.019114
22765	0	0.306022	9.948734	0.298074	0.003052	0.099487	0.002991	1.519200	1.999733	28.022100
22766	0	0.307533	9.924219	0.296389	0.003068	0.099242	0.002971	1.524783	1.990144	28.025043
22767	0	0.323895	9.881608	0.291953	0.003235	0.098816	0.002930	1.534289	1.984339	28.021905
22768	0	0.348691	9.820574	0.308597	0.003487	0.098206	0.003092	1.538810	1.982961	28.017633
22769	0	0.323366	9.808377	0.249308	0.003235	0.098083	0.002502	1.547486	1.983250	28.010933
22770	0	0.341799	9.753423	0.253844	0.003415	0.097534	0.002544	1.552192	1.978754	28.003883
22771	0	0.280850	9.692387	0.274422	0.002808	0.096924	0.002747	1.552750	1.976603	28.001138
22772	0	0.287186	9.667876	0.237099	0.002870	0.096679	0.002375	1.554845	1.972810	28.000648
22773	0	0.299492	9.625250	0.273980	0.002991	0.096252	0.002747	1.560653	1.966700	27.992164
22774	0	0.275467	9.619145	0.205830	0.002754	0.096191	0.002061	1.561511	1.965011	27.987641
22775	0	0.305510	9.551996	0.170632	0.003052	0.095520	0.001709	1.562457	1.959849	27.990164
22776	0	0.257039	9.533603	0.212600	0.002569	0.095336	0.002131	1.565690	1.957278	27.985806
22777	0	0.292875	9.497082	0.176542	0.002930	0.094971	0.001770	1.569035	1.957226	27.980502
22778	0	0.317281	9.484860	0.200326	0.003171	0.094849	0.002005	1.568445	1.953857	27.973145
22779	0	0.323314	9.472669	0.194973	0.003235	0.094727	0.001953	1.570329	1.954786	27.970742
22780	0	0.311106	9.454341	0.188337	0.003109	0.094543	0.001884	1.569421	1.951128	27.970287
22781	0	0.281060	9.448227	0.201691	0.002808	0.094482	0.002014	1.563883	1.946378	27.965324
22782	0	0.280814	9.423734	0.232980	0.002813	0.094237	0.002324	1.554794	1.951599	27.959308
22783	0	0.287011	9.423819	0.213826	0.002869	0.094238	0.002136	1.550106	1.948692	27.956849
22784	0	0.275021	9.423729	0.153051	0.002749	0.094237	0.001530	1.546927	1.946610	27.955465
22785	0	0.262138	9.411627	0.232065	0.002625	0.094116	0.002319	1.543158	1.949299	27.949374
22786	0	0.291765	9.442146	0.226394	0.002923	0.094421	0.002260	1.536452	1.954692	27.948668
22787	0	0.329379	9.478757	0.171465	0.003296	0.094788	0.001709	1.527415	1.956102	27.946523
22788	0	0.310265	9.484776	0.227267	0.003108	0.094848	0.002269	1.520557	1.961481	27.938797
22789	0	0.323344	9.509266	0.171801	0.003235	0.095093	0.001709	1.507505	1.962079	27.935569
22790	0	0.310792	9.533591	0.179152	0.003109	0.095336	0.001787	1.500124	1.962199	27.930654
22791	0	0.292944	9.582504	0.220442	0.002930	0.095825	0.002197	1.489411	1.961381	27.926599
22792	0	0.292474	9.619036	0.240315	0.002929	0.096190	0.002395	1.477165	1.965032	27.929145
22793	0	0.304566	9.631349	0.269199	0.003052	0.096313	0.002686	1.467362	1.971190	27.923337
22794	0	0.309486	9.692394	0.245636	0.003100	0.096924	0.002454	1.462202	1.976623	27.923190
22795	0	0.298298	9.710702	0.281276	0.002991	0.097107	0.002808	1.453998	1.984649	27.926024
22796	0	0.315421	9.771718	0.386011	0.003158	0.097717	0.003855	1.445559	1.987508	27.930244
22797	0	0.317005	9.826635	0.324614	0.003174	0.098267	0.003235	1.430251	1.990795	27.929109
22798	0	0.304293	9.832632	0.369472	0.003044	0.098327	0.003684	1.415638	1.991084	27.922242
22799	0	0.311016	9.899875	0.300242	0.003113	0.098999	0.002991	1.399930	1.993036	27.925046
22800	0	0.328295	9.930321	0.338781	0.003290	0.099303	0.003380	1.388559	2.000291	27.931138
22801	0	0.329286	9.960929	0.299681	0.003296	0.099609	0.002991	1.379397	2.002684	27.939277
22802	0	0.304240	10.003549	0.301086	0.003045	0.100036	0.003002	1.367286	2.004671	27.947248
22803	0	0.311178	10.058563	0.300209	0.003113	0.100586	0.002991	1.352171	2.004755	27.952875
22804	0	0.323209	10.052370	0.326438	0.003232	0.100524	0.003257	1.341352	2.003590	27.952467
22805	0	0.329679	10.076869	0.379291	0.003296	0.100769	0.003784	1.329242	2.001507	27.953707
22806	0	0.329315	10.113409	0.405366	0.003297	0.101134	0.004045	1.317814	2.004651	27.954583
22807	0	0.329175	10.125715	0.385324	0.003296	0.101257	0.003845	1.306555	2.008269	27.956274
22808	0	0.334555	10.131728	0.417086	0.003348	0.101317	0.004166	1.298474	2.010325	27.965445
[truncated: 501 more rows]
