# Supplementary material for: Properties of traditional bamboo carrying poles have implications for user interactions
Source: PLoS One. 2018 May 10;13(5):e0196208. doi: 10.1371/journal.pone.0196208 (PMC5945030; doi:10.1371/journal.pone.0196208)
Supplement: S1 Text — (ZIP) [file pone.0196208.s005.zip › ResTest_PoleD_L8Load1.txt]

// Start Time: Unknown
// Update Rate: 100.0Hz
// Filter Profile: human (34.3)
// Firmware Version: 2.1.4
PacketCounter	SampleTimeFine	Acc_X	Acc_Y	Acc_Z	VelInc_X	VelInc_Y	VelInc_Z	Roll	Pitch	Yaw	Latitude	Longitude	Altitude	Vel_X	Vel_Y	Vel_Z
30303	0	-1.959728	9.863127	-0.775850	-0.019592	0.098633	-0.007751	1.637484	12.317658	13.075130
30304	0	-0.813744	9.862813	-0.833146	-0.008128	0.098630	-0.008319	1.651470	12.328348	13.070084
30305	0	0.835638	9.814326	-0.868664	0.008362	0.098145	-0.008667	1.673894	12.334634	13.068845
30306	0	1.793452	9.832413	-0.939204	0.017933	0.098326	-0.009378	1.688613	12.332688	13.065419
30307	0	1.349830	9.741050	-0.830419	0.013489	0.097412	-0.008301	1.690127	12.321466	13.057746
30308	0	0.094537	9.704500	-0.873190	0.000934	0.097045	-0.008734	1.685328	12.307551	13.044918
30309	0	-1.530867	9.680430	-0.664144	-0.015320	0.096802	-0.006653	1.671363	12.294454	13.038302
30310	0	-2.219678	9.558848	-0.759144	-0.022195	0.095588	-0.007607	1.653830	12.296752	13.021156
30311	0	-1.776976	9.454285	-0.847283	-0.017761	0.094543	-0.008484	1.640351	12.306871	13.003497
30312	0	-0.802266	9.301781	-0.930941	-0.008013	0.093018	-0.009320	1.625227	12.318653	12.986945
30313	0	0.291727	9.137018	-0.994732	0.002930	0.091370	-0.009949	1.617531	12.333365	12.960791
30314	0	0.814548	8.966334	-0.824048	0.008155	0.089663	-0.008240	1.611467	12.344984	12.936353
30315	0	0.452338	8.636469	-0.609924	0.004517	0.086365	-0.006104	1.597160	12.336262	12.901065
30316	0	-0.339381	8.282695	-0.461110	-0.003405	0.082826	-0.004626	1.568659	12.322355	12.852913
30317	0	-0.962331	7.940958	-0.144416	-0.009644	0.079407	-0.001465	1.534287	12.296247	12.797550
30318	0	-1.152657	7.886798	-0.127439	-0.011557	0.078863	-0.001301	1.492213	12.256081	12.736153
30319	0	-0.826109	8.441580	-0.230910	-0.008301	0.084412	-0.002319	1.473132	12.204459	12.687199
30320	0	-0.031583	8.331356	-0.345520	-0.000350	0.083313	-0.003466	1.454947	12.158129	12.667188
30321	0	0.991860	8.068459	-0.348117	0.009888	0.080688	-0.003479	1.461862	12.113896	12.678297
30322	0	1.667308	7.566718	-0.616894	0.016660	0.075670	-0.006167	1.469427	12.093798	12.690526
30323	0	2.304676	8.067803	-1.074244	0.023010	0.080688	-0.010742	1.490551	12.044615	12.732788
30324	0	1.285151	7.639786	-0.538816	0.012821	0.076404	-0.005379	1.517621	11.999016	12.767942
30325	0	-0.532372	8.239661	-1.065058	-0.005371	0.082397	-0.010620	1.565111	11.935688	12.811342
30326	0	-1.384992	8.009314	-0.571434	-0.013889	0.080089	-0.005682	1.611475	11.879160	12.851339
30327	0	-2.702244	8.551081	-0.707424	-0.027039	0.085510	-0.007019	1.678389	11.857732	12.907818
30328	0	-0.025467	8.689927	-0.881484	-0.000272	0.086905	-0.008753	1.768802	11.836100	12.954981
30329	0	-0.205176	8.922936	-0.762222	-0.002075	0.089233	-0.007568	1.847930	11.806233	13.016295
30330	0	1.185239	9.256610	-0.822082	0.011828	0.092575	-0.008154	1.954030	11.776929	13.091067
30331	0	1.723042	9.526939	-0.681903	0.017212	0.095276	-0.006775	2.022699	11.754081	13.134062
30332	0	1.259810	9.811868	-0.882442	0.012551	0.098130	-0.008762	2.115064	11.699740	13.197440
30333	0	-0.057449	9.991241	-0.474955	-0.000610	0.099915	-0.004700	2.181982	11.656386	13.252782
30334	0	-1.649046	10.236234	-0.670056	-0.016527	0.102360	-0.006649	2.240564	11.614044	13.306997
30335	0	-1.681455	10.583475	-0.921488	-0.016846	0.105835	-0.009155	2.306134	11.580183	13.357895
30336	0	-1.871572	10.717616	-1.023736	-0.018736	0.107177	-0.010194	2.353042	11.558853	13.411389
30337	0	-0.559758	10.991884	-1.232512	-0.005615	0.109924	-0.012268	2.418265	11.541281	13.455756
30338	0	0.139910	11.149477	-1.198686	0.001378	0.111499	-0.011951	2.463065	11.520275	13.499487
30339	0	0.802082	11.272633	-1.394687	0.007996	0.112732	-0.013916	2.505556	11.495983	13.544121
30340	0	0.942228	11.527656	-1.662386	0.009391	0.115282	-0.016603	2.533046	11.466190	13.571781
30341	0	0.363736	11.541288	-1.680849	0.003601	0.115417	-0.016785	2.564857	11.432245	13.610909
30342	0	-0.307707	11.779004	-1.649213	-0.003100	0.117792	-0.016473	2.587206	11.410644	13.635080
30343	0	-0.346404	11.871059	-1.656365	-0.003479	0.118713	-0.016541	2.611800	11.396828	13.650856
30344	0	-0.661135	11.907262	-1.563345	-0.006623	0.119075	-0.015612	2.635421	11.386039	13.672770
30345	0	-0.403248	12.017601	-1.466544	-0.004028	0.120178	-0.014648	2.653881	11.390214	13.688592
30346	0	0.255462	12.060089	-1.389488	0.002554	0.120602	-0.013888	2.661441	11.389563	13.695927
30347	0	0.458090	12.103336	-1.397043	0.004578	0.121033	-0.013977	2.658512	11.386648	13.711958
30348	0	0.243948	12.036535	-1.357263	0.002447	0.120362	-0.013598	2.636036	11.393940	13.723124
30349	0	0.432820	12.158534	-1.358292	0.004333	0.121582	-0.013611	2.610234	11.398815	13.726238
30350	0	-0.202768	12.000522	-1.308883	-0.002026	0.120001	-0.013129	2.572533	11.400742	13.732591
30351	0	-0.702381	11.975686	-1.570013	-0.007019	0.119751	-0.015747	2.527777	11.405229	13.734820
30352	0	-0.484900	11.738713	-1.616269	-0.004831	0.117382	-0.016205	2.486244	11.422107	13.732066
30353	0	-0.245717	11.633918	-1.649472	-0.002441	0.116333	-0.016541	2.440479	11.437201	13.728486
30354	0	-0.291418	11.384706	-1.548872	-0.002900	0.113841	-0.015535	2.392550	11.450843	13.722680
30355	0	-0.264616	11.255563	-1.471478	-0.002625	0.112549	-0.014771	2.333631	11.472062	13.709134
30356	0	0.085123	11.128662	-1.351373	0.000873	0.111280	-0.013563	2.279414	11.493252	13.692035
30357	0	-0.306610	10.913593	-1.160644	-0.003052	0.109131	-0.011658	2.222790	11.507770	13.674148
30358	0	-0.444703	10.657925	-0.954583	-0.004422	0.106575	-0.009604	2.155922	11.534156	13.647272
30359	0	-0.252733	10.431372	-0.823486	-0.002502	0.104309	-0.008301	2.078792	11.561449	13.617480
30360	0	-0.104455	10.248978	-0.688744	-0.001025	0.102486	-0.006951	2.002363	11.583345	13.588165
30361	0	-0.125127	9.943115	-0.694426	-0.001221	0.099426	-0.007019	1.909324	11.618832	13.547783
30362	0	0.106774	9.730845	-0.790434	0.001099	0.097302	-0.007974	1.822421	11.654915	13.520405
30363	0	0.265948	9.448807	-0.676785	0.002686	0.094482	-0.006836	1.733085	11.686499	13.488657
30364	0	0.224240	9.230171	-0.713396	0.002268	0.092297	-0.007192	1.654530	11.717806	13.455069
30365	0	0.064171	8.997131	-0.756710	0.000671	0.089966	-0.007629	1.569918	11.755071	13.427214
30366	0	-0.234392	8.851237	-0.659112	-0.002316	0.088509	-0.006651	1.487014	11.790307	13.391750
30367	0	-0.033362	8.508712	-0.653717	-0.000305	0.085083	-0.006592	1.406753	11.828163	13.354778
30368	0	-0.106183	8.442370	-0.747746	-0.001034	0.084420	-0.007521	1.342428	11.865347	13.320919
30369	0	-0.166895	8.343669	-0.460173	-0.001648	0.083435	-0.004639	1.287910	11.894224	13.296962
30370	0	-0.329809	8.056996	-0.501466	-0.003276	0.080568	-0.005055	1.226713	11.925650	13.274090
30371	0	-0.178726	7.946959	-0.521568	-0.001770	0.079468	-0.005249	1.175573	11.950230	13.254986
30372	0	-0.176072	7.892276	-0.441830	-0.001743	0.078921	-0.004451	1.126185	11.975298	13.240171
30373	0	-0.178081	7.769819	-0.211123	-0.001770	0.077698	-0.002136	1.088320	11.991099	13.233058
30374	0	-0.149260	7.690617	-0.316121	-0.001487	0.076905	-0.003186	1.049933	11.999574	13.225008
30375	0	-0.091868	7.659990	-0.290838	-0.000916	0.076599	-0.002930	1.018423	12.003849	13.226871
30376	0	-0.055731	7.592916	-0.213847	-0.000556	0.075929	-0.002155	0.994212	12.005192	13.232409
30377	0	-0.121951	7.580620	-0.267095	-0.001221	0.075806	-0.002686	0.974545	12.002547	13.245177
30378	0	-0.042163	7.574630	-0.325100	-0.000425	0.075746	-0.003267	0.951844	11.996277	13.254754
30379	0	0.013021	7.605018	-0.328688	0.000122	0.076050	-0.003296	0.942078	11.983148	13.274209
30380	0	0.027031	7.666035	-0.388363	0.000260	0.076660	-0.003888	0.938617	11.967586	13.290622
30381	0	0.074703	7.714822	-0.451790	0.000732	0.077148	-0.004517	0.945780	11.945270	13.315911
30382	0	0.132259	7.861180	-0.379364	0.001310	0.078612	-0.003787	0.960563	11.926532	13.340595
30383	0	0.141908	8.001647	-0.555931	0.001404	0.080017	-0.005554	0.974250	11.904321	13.370793
30384	0	0.066142	8.087010	-0.514399	0.000640	0.080871	-0.005138	0.988614	11.873305	13.402754
30385	0	0.002246	8.270167	-0.453427	0.000000	0.082703	-0.004517	1.022230	11.841109	13.451418
30386	0	-0.127580	8.398199	-0.505542	-0.001297	0.083982	-0.005042	1.048305	11.811351	13.497652
30387	0	-0.143941	8.654636	-0.710347	-0.001465	0.086548	-0.007080	1.087298	11.777854	13.547090
30388	0	-0.199609	8.806958	-0.636220	-0.002025	0.088071	-0.006335	1.131331	11.740376	13.602537
30389	0	-0.240935	9.039117	-0.711527	-0.002441	0.090393	-0.007080	1.183647	11.699675	13.652314
30390	0	-0.252965	9.246184	-0.754928	-0.002560	0.092463	-0.007519	1.229998	11.662557	13.708773
30391	0	-0.259692	9.466339	-0.711875	-0.002625	0.094666	-0.007080	1.284363	11.628781	13.757442
30392	0	-0.296274	9.685601	-0.744376	-0.002995	0.096858	-0.007404	1.339432	11.589724	13.814255
30393	0	-0.326007	9.924138	-0.760726	-0.003296	0.099243	-0.007568	1.391493	11.547948	13.864621
30394	0	-0.319582	10.088446	-0.792693	-0.003223	0.100886	-0.007892	1.438933	11.516212	13.914884
30395	0	-0.229287	10.339131	-0.748554	-0.002319	0.103394	-0.007446	1.490132	11.486124	13.964785
30396	0	-0.168469	10.545923	-0.921273	-0.001716	0.105462	-0.009174	1.539077	11.452361	14.011636
30397	0	-0.040656	10.741900	-0.955481	-0.000427	0.107422	-0.009521	1.581066	11.430076	14.049295
30398	0	0.043145	10.918197	-1.047669	0.000408	0.109185	-0.010444	1.621367	11.405544	14.082611
30399	0	0.112227	11.083669	-1.156369	0.001099	0.110840	-0.011536	1.655714	11.381171	14.113474
30400	0	0.061342	11.192869	-1.107408	0.000596	0.111932	-0.011044	1.690735	11.363070	14.136510
30401	0	0.038118	11.352235	-1.290478	0.000366	0.113525	-0.012878	1.720502	11.347804	14.156769
30402	0	-0.032449	11.455467	-1.349538	-0.000337	0.114556	-0.013481	1.736672	11.335301	14.170053
30403	0	-0.066279	11.596437	-1.320535	-0.000671	0.115967	-0.013184	1.760476	11.326430	14.186590
30404	0	-0.168508	11.681431	-1.324034	-0.001692	0.116816	-0.013228	1.772224	11.319006	14.189897
30405	0	-0.152566	11.712447	-1.283567	-0.001526	0.117126	-0.012817	1.789868	11.317857	14.192461
30406	0	-0.189312	11.736487	-1.231435	-0.001892	0.117366	-0.012305	1.797924	11.317836	14.191630
30407	0	-0.219483	11.749278	-1.251164	-0.002197	0.117493	-0.012512	1.796320	11.314392	14.189681
30408	0	-0.213314	11.761506	-1.342373	-0.002131	0.117615	-0.013427	1.791226	11.314643	14.179703
30409	0	-0.281212	11.731052	-1.329633	-0.002808	0.117310	-0.013306	1.779729	11.317562	14.167531
30410	0	-0.319021	11.676255	-1.345739	-0.003183	0.116761	-0.013471	1.763687	11.322579	14.150463
30411	0	-0.293227	11.560262	-1.334849	-0.002930	0.115601	-0.013367	1.742201	11.323361	14.130809
30412	0	-0.288261	11.432485	-1.282178	-0.002874	0.114323	-0.012843	1.716254	11.329616	14.104003
30413	0	-0.190311	11.346685	-1.267139	-0.001892	0.113464	-0.012695	1.686771	11.338608	14.073505
30414	0	-0.131767	11.206690	-1.207425	-0.001304	0.112064	-0.012099	1.654824	11.350703	14.037115
30415	0	-0.075355	11.047605	-1.120532	-0.000732	0.110474	-0.011230	1.621391	11.370452	13.996821
30416	0	-0.036130	10.871002	-0.999352	-0.000346	0.108707	-0.010022	1.583366	11.384577	13.954944
30417	0	-0.020556	10.687525	-0.924586	-0.000183	0.106873	-0.009277	1.539811	11.406906	13.901088
30418	0	-0.006407	10.498775	-0.814625	-0.000044	0.104985	-0.008179	1.494956	11.427648	13.850402
30419	0	0.028468	10.296975	-0.905589	0.000305	0.102966	-0.009094	1.442205	11.448493	13.799337
30420	0	0.066944	10.114454	-0.855233	0.000691	0.101141	-0.008593	1.386100	11.471512	13.744841
30421	0	-0.002505	9.881901	-0.734378	0.000000	0.098816	-0.007385	1.328128	11.499171	13.690950
30422	0	0.035205	9.632337	-0.812272	0.000377	0.096320	-0.008160	1.273002	11.526404	13.631348
30423	0	-0.173354	9.497276	-0.661714	-0.001709	0.094971	-0.006653	1.220073	11.554743	13.572309
30424	0	-0.239551	9.247402	-0.715973	-0.002369	0.092472	-0.007194	1.168528	11.585828	13.511107
30425	0	-0.258765	9.057747	-0.570585	-0.002563	0.090576	-0.005737	1.119331	11.615376	13.450999
30426	0	-0.189852	8.875003	-0.668232	-0.001880	0.088748	-0.006715	1.067479	11.637831	13.391044
30427	0	-0.178547	8.654900	-0.547010	-0.001770	0.086548	-0.005493	1.027111	11.657103	13.329002
30428	0	-0.163730	8.569612	-0.549048	-0.001618	0.085695	-0.005509	0.992327	11.681072	13.271207
30429	0	-0.239522	8.416772	-0.370826	-0.002380	0.084167	-0.003723	0.964093	11.700937	13.221642
30430	0	-0.248159	8.252003	-0.410590	-0.002472	0.082520	-0.004122	0.934343	11.713649	13.172051
30431	0	-0.233312	8.190948	-0.419804	-0.002319	0.081909	-0.004211	0.908938	11.731990	13.130262
30432	0	-0.113123	8.093298	-0.338267	-0.001125	0.080933	-0.003393	0.887247	11.739689	13.091657
30433	0	-0.079962	8.001730	-0.316687	-0.000793	0.080017	-0.003174	0.871158	11.747802	13.056910
30434	0	-0.062926	7.940667	-0.438161	-0.000624	0.079407	-0.004381	0.866136	11.754484	13.025356
30435	0	0.054900	7.861315	-0.415291	0.000549	0.078613	-0.004150	0.864991	11.753584	12.999099
30436	0	0.122054	7.861197	-0.324900	0.001220	0.078612	-0.003241	0.872793	11.751271	12.977700
30437	0	0.097686	7.842981	-0.354798	0.000977	0.078430	-0.003540	0.880610	11.749500	12.958692
30438	0	0.073455	7.855074	-0.302077	0.000732	0.078551	-0.003007	0.899456	11.744832	12.951619
30439	0	0.073838	7.928420	-0.287994	0.000732	0.079285	-0.002869	0.912739	11.734892	12.939145
30440	0	0.068929	7.964913	-0.297244	0.000683	0.079650	-0.002953	0.940239	11.723949	12.935901
30441	0	-0.023438	8.093171	-0.307645	-0.000244	0.080933	-0.003052	0.974458	11.708396	12.932937
30442	0	-0.021194	8.172200	-0.410381	-0.000225	0.081723	-0.004079	1.009989	11.688066	12.936983
30443	0	-0.090034	8.264027	-0.539417	-0.000916	0.082642	-0.005371	1.043333	11.665078	12.945850
30444	0	-0.135318	8.410213	-0.581088	-0.001373	0.084104	-0.005785	1.080568	11.635762	12.959773
30445	0	-0.235891	8.532500	-0.656659	-0.002380	0.085327	-0.006531	1.131228	11.605108	12.980341
30446	0	-0.231321	8.702780	-0.731423	-0.002337	0.087030	-0.007276	1.185643	11.572769	13.004220
30447	0	-0.260022	8.874219	-0.724696	-0.002625	0.088745	-0.007202	1.246545	11.539583	13.027484
30448	0	-0.261169	9.074866	-0.801887	-0.002636	0.090753	-0.007966	1.316348	11.507199	13.052005
30449	0	-0.235454	9.264690	-0.841852	-0.002380	0.092651	-0.008362	1.390303	11.473566	13.081619
30450	0	-0.187392	9.471363	-0.780559	-0.001902	0.094718	-0.007746	1.466683	11.438095	13.109359
30451	0	-0.113436	9.661387	-0.763312	-0.001160	0.096619	-0.007568	1.547875	11.405959	13.140439
30452	0	-0.083507	9.843593	-0.709232	-0.000865	0.098440	-0.007030	1.624691	11.368798	13.164870
30453	0	-0.143733	10.088722	-0.708059	-0.001465	0.100891	-0.007019	1.699186	11.335033	13.196824
30454	0	-0.120095	10.258750	-0.769106	-0.001226	0.102592	-0.007633	1.765785	11.304204	13.213856
30455	0	-0.064922	10.460968	-0.878443	-0.000671	0.104614	-0.008728	1.831658	11.277614	13.242561
30456	0	-0.097218	10.618609	-0.938605	-0.000993	0.106191	-0.009332	1.893522	11.253082	13.269406
30457	0	-0.089176	10.717324	-1.097126	-0.000916	0.107178	-0.010925	1.946318	11.225631	13.295773
30458	0	-0.066634	10.954250	-1.228707	-0.000684	0.109548	-0.012240	1.996979	11.205158	13.312681
30459	0	-0.059298	11.004109	-1.322858	-0.000610	0.110046	-0.013184	2.045966	11.184922	13.333955
30460	0	-0.062142	11.173800	-1.411627	-0.000636	0.111744	-0.014069	2.095773	11.167430	13.346067
30461	0	-0.126595	11.272662	-1.469065	-0.001282	0.112732	-0.014648	2.139674	11.148949	13.356640
30462	0	-0.173771	11.344890	-1.398127	-0.001739	0.113454	-0.013941	2.180779	11.145311	13.364273
30463	0	-0.158080	11.431505	-1.437418	-0.001587	0.114319	-0.014343	2.211369	11.136246	13.367922
30464	0	-0.261094	11.467400	-1.352024	-0.002613	0.114677	-0.013491	2.240625	11.131150	13.372252
30465	0	-0.268111	11.535275	-1.254723	-0.002686	0.115356	-0.012512	2.274428	11.123679	13.373620
30466	0	-0.225264	11.559045	-1.236158	-0.002250	0.115593	-0.012339	2.295766	11.123397	13.370687
30467	0	-0.183805	11.596482	-1.240758	-0.001831	0.115967	-0.012390	2.310816	11.126993	13.363958
30468	0	-0.184374	11.565654	-1.279468	-0.001845	0.115657	-0.012792	2.312511	11.122129	13.362480
30469	0	-0.189151	11.450235	-1.366860	-0.001892	0.114502	-0.013672	2.307218	11.118033	13.356359
30470	0	-0.153435	11.377062	-1.377823	-0.001525	0.113770	-0.013788	2.294660	11.123786	13.348097
30471	0	-0.110729	11.273315	-1.390549	-0.001099	0.112732	-0.013916	2.280600	11.128592	13.333779
30472	0	-0.101041	11.157498	-1.492648	-0.000995	0.111574	-0.014934	2.270049	11.140418	13.319428
30473	0	-0.061786	11.035195	-1.336318	-0.000610	0.110352	-0.013367	2.261837	11.143937	13.297756
30474	0	-0.051753	10.907131	-1.206421	-0.000503	0.109070	-0.012078	2.242049	11.155497	13.272512
30475	0	-0.062640	10.742377	-1.121141	-0.000610	0.107422	-0.011230	2.215534	11.168490	13.240066
30476	0	-0.035680	10.571819	-1.031317	-0.000337	0.105716	-0.010339	2.182015	11.186393	13.211005
30477	0	-0.051121	10.400571	-0.901121	-0.000488	0.104004	-0.009033	2.151519	11.208013	13.177748
30478	0	-0.079835	10.217789	-0.859636	-0.000778	0.102176	-0.008624	2.114972	11.226990	13.149716
30479	0	-0.124400	10.003877	-0.784259	-0.001221	0.100037	-0.007874	2.073507	11.250194	13.116624
30480	0	-0.098114	9.845623	-0.747011	-0.000961	0.098454	-0.007508	2.022885	11.269822	13.084786
30481	0	-0.148520	9.613324	-0.783458	-0.001465	0.096130	-0.007874	1.971164	11.290304	13.054179
30482	0	-0.207465	9.424680	-0.824886	-0.002055	0.094244	-0.008286	1.920761	11.309894	13.017445
30483	0	-0.203473	9.247064	-0.796285	-0.002014	0.092468	-0.007996	1.874779	11.331254	12.984045
30484	0	-0.201501	9.046021	-0.783898	-0.001994	0.090458	-0.007871	1.828531	11.353440	12.944115
30485	0	-0.227592	8.899130	-0.747776	-0.002258	0.088989	-0.007507	1.785354	11.371910	12.913364
30486	0	-0.231081	8.716241	-0.657143	-0.002293	0.087161	-0.006596	1.748290	11.391826	12.880928
30487	0	-0.147902	8.569472	-0.681588	-0.001465	0.085693	-0.006836	1.716163	11.406575	12.849423
30488	0	-0.059345	8.459732	-0.599313	-0.000577	0.084597	-0.006004	1.696319	11.424862	12.822489
30489	0	-0.013739	8.349700	-0.554016	-0.000122	0.083496	-0.005554	1.673871	11.441800	12.806693
30490	0	0.001262	8.252157	-0.557169	0.000031	0.082520	-0.005588	1.648077	11.462497	12.786611
30491	0	0.059828	8.154373	-0.462692	0.000610	0.081543	-0.004639	1.629389	11.475290	12.775939
30492	0	0.027346	8.068981	-0.436499	0.000280	0.080689	-0.004372	1.616935	11.481047	12.759481
30493	0	0.023931	8.007861	-0.475281	0.000244	0.080078	-0.004761	1.604801	11.483503	12.757791
30494	0	-0.007539	7.971206	-0.431542	-0.000072	0.079712	-0.004318	1.600392	11.484522	12.756104
30495	0	-0.036338	7.946796	-0.445254	-0.000366	0.079468	-0.004456	1.596713	11.475707	12.760471
30496	0	-0.060301	7.934569	-0.420633	-0.000606	0.079346	-0.004206	1.598580	11.467142	12.766215
30497	0	-0.054470	7.928440	-0.494873	-0.000549	0.079285	-0.004944	1.607387	11.455538	12.778583
30498	0	-0.089904	7.995496	-0.440912	-0.000907	0.079955	-0.004405	1.616303	11.438981	12.800787
30499	0	-0.072167	8.074904	-0.434412	-0.000732	0.080750	-0.004333	1.635577	11.418231	12.825928
30500	0	-0.088454	8.154039	-0.503927	-0.000894	0.081541	-0.005027	1.658479	11.400007	12.860749
30501	0	-0.132580	8.233580	-0.532396	-0.001343	0.082336	-0.005310	1.683463	11.370868	12.899435
30502	0	-0.129220	8.361554	-0.632808	-0.001308	0.083616	-0.006315	1.706954	11.343388	12.938604
30503	0	-0.193255	8.495981	-0.655148	-0.001953	0.084961	-0.006531	1.740649	11.310384	12.980060
30504	0	-0.207797	8.593337	-0.677726	-0.002095	0.085935	-0.006756	1.775194	11.282078	13.021854
30505	0	-0.132059	8.776656	-0.844711	-0.001343	0.087769	-0.008423	1.813728	11.248464	13.069565
30506	0	-0.133485	8.934823	-0.838062	-0.001359	0.089351	-0.008350	1.860732	11.212745	13.124610
30507	0	-0.101226	9.148871	-0.851919	-0.001038	0.091492	-0.008484	1.912430	11.176042	13.174507
30508	0	-0.065767	9.276335	-0.865505	-0.000682	0.092767	-0.008616	1.968618	11.141092	13.229839
30509	0	-0.046807	9.496698	-0.828381	-0.000488	0.094971	-0.008240	2.031202	11.111200	13.291100
30510	0	-0.066708	9.703519	-0.770018	-0.000692	0.097038	-0.007659	2.088792	11.075307	13.351078
30511	0	-0.082356	9.899553	-0.858838	-0.000854	0.098999	-0.008545	2.148186	11.033744	13.413410
30512	0	-0.089243	10.100372	-0.800103	-0.000915	0.101007	-0.007963	2.199139	11.002343	13.469766
30513	0	-0.138165	10.265885	-0.821107	-0.001404	0.102661	-0.008179	2.243681	10.971210	13.532102
30514	0	-0.194141	10.460569	-0.992877	-0.001968	0.104609	-0.009893	2.289898	10.935918	13.588978
30515	0	-0.132483	10.619862	-1.022178	-0.001343	0.106201	-0.010193	2.328652	10.910710	13.644713
30516	0	-0.140593	10.784098	-1.131554	-0.001429	0.107843	-0.011290	2.363066	10.881034	13.698417
30517	0	-0.211740	10.912811	-1.320939	-0.002136	0.109131	-0.013184	2.396944	10.856270	13.749950
30518	0	-0.256622	11.046532	-1.295816	-0.002587	0.110468	-0.012932	2.429838	10.828960	13.797714
30519	0	-0.205770	11.175350	-1.326314	-0.002075	0.111755	-0.013245	2.453937	10.805424	13.842728
30520	0	-0.245149	11.260351	-1.403069	-0.002467	0.112605	-0.014015	2.473656	10.783751	13.877050
30521	0	-0.236715	11.328034	-1.386469	-0.002380	0.113281	-0.013855	2.488156	10.764614	13.916638
30522	0	-0.173280	11.443735	-1.437023	-0.001743	0.114438	-0.014363	2.499191	10.748141	13.950927
30523	0	-0.152057	11.474613	-1.428247	-0.001526	0.114746	-0.014282	2.502448	10.736522	13.979604
30524	0	-0.144794	11.535693	-1.373046	-0.001454	0.115356	-0.013734	2.502016	10.723641	14.007816
30525	0	-0.091208	11.554028	-1.348274	-0.000916	0.115540	-0.013489	2.499170	10.713569	14.036529
30526	0	-0.109056	11.554195	-1.358721	-0.001092	0.115541	-0.013599	2.489942	10.705404	14.062367
30527	0	-0.090980	11.505494	-1.400836	-0.000916	0.115051	-0.014038	2.462783	10.692867	14.083426
30528	0	-0.084634	11.426788	-1.340155	-0.000844	0.114264	-0.013431	2.435035	10.688006	14.100789
30529	0	-0.110372	11.358991	-1.339785	-0.001099	0.113586	-0.013428	2.405331	10.685668	14.111379
30530	0	-0.093807	11.292544	-1.388689	-0.000926	0.112922	-0.013918	2.373824	10.690195	14.117936
30531	0	-0.050150	11.157650	-1.369798	-0.000488	0.111572	-0.013733	2.337170	10.695811	14.122106
30532	0	-0.046486	11.036312	-1.240823	-0.000454	0.110359	-0.012444	2.298549	10.699000	14.118267
30533	0	-0.105265	10.913525	-1.137012	-0.001038	0.109131	-0.011414	2.250586	10.706612	14.112117
30534	0	-0.181877	10.737228	-1.005385	-0.001800	0.107368	-0.010108	2.190535	10.718953	14.101828
30535	0	-0.233892	10.571766	-0.983201	-0.002319	0.105713	-0.009888	2.127506	10.731912	14.089199
30536	0	-0.243283	10.401700	-0.960488	-0.002419	0.104012	-0.009657	2.066823	10.738259	14.069391
30537	0	-0.252245	10.229912	-0.947099	-0.002502	0.102295	-0.009521	2.007150	10.752146	14.048572
30538	0	-0.244646	10.041366	-0.863520	-0.002419	0.100410	-0.008691	1.939670	10.774431	14.026065
30539	0	-0.179397	9.827083	-0.849123	-0.001770	0.098267	-0.008545	1.873107	10.793703	14.002293
30540	0	-0.135511	9.596055	-0.856763	-0.001329	0.095956	-0.008624	1.801545	10.815504	13.977994
30541	0	-0.154261	9.515749	-0.690388	-0.001526	0.095154	-0.006958	1.732076	10.827176	13.954302
30542	0	-0.151636	9.290676	-0.710734	-0.001498	0.092903	-0.007158	1.664494	10.840817	13.926253
30543	0	-0.227846	9.094576	-0.690713	-0.002258	0.090942	-0.006958	1.596620	10.857352	13.901877
30544	0	-0.079207	8.924360	-0.656567	-0.000772	0.089240	-0.006616	1.528585	10.873577	13.880487
30545	0	-0.013761	8.801540	-0.563393	-0.000122	0.088013	-0.005676	1.468962	10.885046	13.856546
30546	0	-0.035199	8.637212	-0.592073	-0.000337	0.086370	-0.005960	1.414181	10.896336	13.840040
30547	0	-0.001552	8.514598	-0.460294	0.000000	0.085144	-0.004639	1.361343	10.908512	13.814484
30548	0	0.056500	8.386804	-0.496563	0.000579	0.083866	-0.004996	1.315464	10.918402	13.793049
30549	0	0.004952	8.288732	-0.436482	0.000061	0.082886	-0.004395	1.271386	10.925198	13.778332
30550	0	-0.070779	8.197448	-0.455334	-0.000694	0.081973	-0.004580	1.231051	10.934748	13.762033
30551	0	-0.055895	8.087296	-0.412222	-0.000549	0.080872	-0.004150	1.188404	10.939073	13.749770
30552	0	-0.027165	8.038631	-0.419558	-0.000264	0.080385	-0.004217	1.156120	10.940133	13.742741
30553	0	-0.092035	8.007871	-0.377068	-0.000916	0.080078	-0.003784	1.136032	10.937296	13.737522
30554	0	-0.147630	7.965245	-0.429508	-0.001475	0.079652	-0.004307	1.119298	10.928722	13.739997
30555	0	-0.133926	7.959052	-0.450572	-0.001343	0.079590	-0.004517	1.104617	10.913526	13.746904
30556	0	-0.121276	7.946921	-0.479317	-0.001214	0.079469	-0.004801	1.094458	10.901490	13.757570
30557	0	-0.115393	7.977317	-0.414772	-0.001160	0.079773	-0.004150	1.092027	10.882856	13.767902
30558	0	-0.114266	8.026134	-0.353479	-0.001149	0.080261	-0.003535	1.093642	10.862847	13.784564
30559	0	-0.108932	8.117685	-0.360179	-0.001099	0.081177	-0.003601	1.096547	10.838966	13.796894
30560	0	-0.064092	8.215347	-0.378500	-0.000653	0.082153	-0.003786	1.097757	10.810808	13.816785
30561	0	-0.102402	8.349607	-0.348362	-0.001038	0.083496	-0.003479	1.106963	10.781022	13.839992
30562	0	-0.074651	8.434937	-0.502180	-0.000766	0.084350	-0.005014	1.120565	10.743834	13.869487
30563	0	-0.071487	8.563201	-0.476910	-0.000732	0.085632	-0.004761	1.136576	10.709041	13.903147
30564	0	-0.049103	8.678929	-0.595119	-0.000514	0.086790	-0.005938	1.159268	10.667634	13.937919
30565	0	-0.089518	8.831690	-0.739933	-0.000916	0.088318	-0.007385	1.182909	10.630567	13.980688
30566	0	-0.066715	9.008342	-0.761828	-0.000691	0.090085	-0.007597	1.214729	10.588870	14.014904
30567	0	-0.076642	9.179472	-0.796213	-0.000793	0.091797	-0.007935	1.254960	10.544330	14.057768
30568	0	-0.058819	9.368142	-0.851170	-0.000616	0.093684	-0.008479	1.299527	10.499296	14.092719
30569	0	-0.070601	9.539538	-0.784623	-0.000732	0.095398	-0.007812	1.346526	10.456346	14.143475
30570	0	-0.096020	9.752563	-0.761632	-0.000984	0.097528	-0.007577	1.398598	10.416569	14.190584
30571	0	-0.143985	9.960675	-0.748624	-0.001465	0.099609	-0.007446	1.449733	10.375969	14.234136
30572	0	-0.255289	10.131147	-0.732099	-0.002574	0.101314	-0.007284	1.496408	10.340020	14.278787
30573	0	-0.236101	10.339155	-0.705509	-0.002380	0.103394	-0.007019	1.540224	10.306231	14.317753
30574	0	-0.188707	10.478954	-0.804183	-0.001914	0.104792	-0.008008	1.581105	10.264537	14.354488
30575	0	-0.211426	10.662651	-0.948685	-0.002136	0.106628	-0.009460	1.612393	10.228796	14.387142
30576	0	-0.237524	10.790521	-0.916770	-0.002398	0.107906	-0.009149	1.635913	10.192801	14.421824
30577	0	-0.156956	10.918955	-1.107299	-0.001587	0.109192	-0.011047	1.665306	10.162321	14.450260
30578	0	-0.183535	11.046622	-1.246076	-0.001857	0.110468	-0.012443	1.686595	10.127866	14.478943
30579	0	-0.181471	11.175380	-1.319914	-0.001831	0.111755	-0.013184	1.704496	10.098698	14.501980
30580	0	-0.160514	11.242130	-1.310839	-0.001616	0.112423	-0.013093	1.721171	10.075236	14.521893
30581	0	-0.133031	11.321788	-1.381432	-0.001343	0.113220	-0.013794	1.743096	10.049721	14.542119
30582	0	-0.119051	11.382386	-1.238850	-0.001196	0.113826	-0.012370	1.761097	10.030773	14.549565
30583	0	-0.078581	11.468351	-1.277074	-0.000793	0.114685	-0.012756	1.774968	10.009480	14.555365
30584	0	-0.089302	11.492462	-1.230533	-0.000900	0.114925	-0.012298	1.781559	9.988374	14.560072
30585	0	-0.085442	11.492852	-1.135943	-0.000854	0.114929	-0.011353	1.786422	9.974217	14.559621
30586	0	-0.109411	11.504916	-1.118621	-0.001099	0.115049	-0.011184	1.786888	9.955534	14.554996
30587	0	-0.152755	11.480800	-1.134350	-0.001526	0.114807	-0.011353	1.775311	9.942759	14.544688
30588	0	-0.153449	11.413876	-1.216989	-0.001530	0.114137	-0.012190	1.752857	9.932829	14.536642
30589	0	-0.128780	11.340498	-1.267986	-0.001282	0.113403	-0.012695	1.733886	9.923735	14.524548
30590	0	-0.136302	11.249217	-1.197826	-0.001355	0.112491	-0.011993	1.714955	9.916454	14.509431
30591	0	-0.123515	11.090233	-1.280343	-0.001221	0.110901	-0.012817	1.695732	9.915333	14.481607
30592	0	-0.162474	10.998923	-1.222150	-0.001616	0.109987	-0.012240	1.671226	9.908891	14.455845
30593	0	-0.184500	10.864472	-1.059580	-0.001831	0.108643	-0.010620	1.640367	9.907844	14.424844
30594	0	-0.205782	10.724419	-1.030839	-0.002042	0.107243	-0.010328	1.613180	9.908976	14.385599
30595	0	-0.215004	10.559258	-0.900936	-0.002136	0.105591	-0.009033	1.581680	9.908391	14.348841
30596	0	-0.187635	10.419177	-0.847104	-0.001859	0.104190	-0.008498	1.545779	9.912214	14.311064
30597	0	-0.172342	10.229674	-0.839778	-0.001709	0.102295	-0.008423	1.510451	9.912576	14.266134
30598	0	-0.151312	10.028579	-0.791587	-0.001493	0.100284	-0.007947	1.468514	9.919252	14.224408
30599	0	-0.062667	9.881799	-0.711103	-0.000610	0.098816	-0.007141	1.426106	9.922585	14.178803
30600	0	-0.072442	9.662491	-0.698609	-0.000704	0.096622	-0.007022	1.376579	9.931220	14.133947
30601	0	-0.087514	9.479045	-0.777558	-0.000854	0.094788	-0.007812	1.325022	9.939667	14.092444
30602	0	-0.115930	9.302417	-0.765396	-0.001140	0.093022	-0.007679	1.287457	9.947180	14.047950
30603	0	-0.087298	9.155436	-0.699557	-0.000854	0.091553	-0.007019	1.250780	9.953756	14.004406
30604	0	-0.103634	8.978711	-0.664386	-0.001013	0.089786	-0.006668	1.212645	9.967182	13.956833
30605	0	-0.123794	8.838020	-0.620374	-0.001221	0.088379	-0.006226	1.177244	9.972990	13.908253
30606	0	-0.109098	8.703876	-0.555831	-0.001072	0.087038	-0.005573	1.150592	9.981713	13.857813
30607	0	-0.056525	8.581588	-0.585131	-0.000549	0.085815	-0.005859	1.134498	9.986225	13.824918
30608	0	-0.077315	8.459499	-0.449467	-0.000763	0.084595	-0.004501	1.119895	9.983842	13.785448
30609	0	-0.129667	8.374039	-0.414257	-0.001282	0.083740	-0.004150	1.104379	9.988015	13.753634
30610	0	-0.113943	8.270288	-0.437196	-0.001129	0.082703	-0.004379	1.089856	9.985667	13.724400
30611	0	-0.110622	8.197029	-0.439115	-0.001099	0.081970	-0.004395	1.082288	9.979355	13.703049
30612	0	-0.136256	8.142101	-0.377348	-0.001358	0.081421	-0.003778	1.073195	9.968986	13.678963
30613	0	-0.122051	8.111562	-0.378642	-0.001221	0.081116	-0.003784	1.074146	9.951647	13.667587
30614	0	-0.116108	8.062611	-0.471084	-0.001161	0.080626	-0.004704	1.080682	9.934870	13.651693
30615	0	-0.097663	8.032164	-0.428426	-0.000977	0.080322	-0.004272	1.095830	9.917444	13.642220
30616	0	-0.042152	8.031971	-0.461345	-0.000428	0.080320	-0.004601	1.111499	9.890171	13.634433
30617	0	0.006711	8.068757	-0.410721	0.000061	0.080688	-0.004089	1.136017	9.863683	13.630055
30618	0	-0.022528	8.135690	-0.408609	-0.000233	0.081358	-0.004065	1.164409	9.835410	13.619694
30619	0	-0.029185	8.203049	-0.307334	-0.000305	0.082031	-0.003052	1.194613	9.798634	13.625489
30620	0	-0.026842	8.269852	-0.446246	-0.000279	0.082700	-0.004438	1.228916	9.764909	13.637975
30621	0	-0.010868	8.416583	-0.521496	-0.000122	0.084167	-0.005188	1.267134	9.728044	13.652171
30622	0	-0.032509	8.513981	-0.441646	-0.000340	0.085141	-0.004389	1.307123	9.689617	13.674887
30623	0	-0.108317	8.618000	-0.564331	-0.001099	0.086182	-0.005615	1.347089	9.650088	13.702454
30624	0	-0.117131	8.715084	-0.759719	-0.001189	0.087153	-0.007565	1.392709	9.607723	13.726999
30625	0	-0.107803	8.862016	-0.760506	-0.001099	0.088623	-0.007568	1.443657	9.562175	13.761283
30626	0	-0.158551	8.995535	-0.836001	-0.001606	0.089959	-0.008315	1.504514	9.517198	13.797187
30627	0	-0.181368	9.179246	-0.847468	-0.001831	0.091797	-0.008423	1.572823	9.476424	13.831869
30628	0	-0.190009	9.367518	-0.839720	-0.001918	0.093679	-0.008346	1.639792	9.435435	13.870303
30629	0	-0.174631	9.551585	-0.792925	-0.001770	0.095520	-0.007874	1.710105	9.387393	13.904817
30630	0	-0.151964	9.739935	-0.792126	-0.001539	0.097404	-0.007866	1.779480	9.344526	13.945144
30631	0	-0.211123	9.875066	-0.781192	-0.002136	0.098755	-0.007751	1.853973	9.295469	13.986676
30632	0	-0.176053	10.094113	-0.707459	-0.001781	0.100945	-0.007021	1.918935	9.252325	14.031767
30633	0	-0.156619	10.253577	-0.798111	-0.001587	0.102539	-0.007935	1.975194	9.208730	14.072688
30634	0	-0.134257	10.405213	-0.930002	-0.001362	0.104056	-0.009250	2.034887	9.167196	14.116080
30635	0	-0.119973	10.546494	-0.962709	-0.001221	0.105469	-0.009583	2.087817	9.124004	14.161744
30636	0	-0.122055	10.673699	-1.105628	-0.001239	0.106741	-0.011016	2.133963	9.083941	14.191622
30637	0	-0.126114	10.784381	-1.231687	-0.001282	0.107849	-0.012268	2.189506	9.041795	14.229624
30638	0	-0.128476	10.887062	-1.265325	-0.001302	0.108875	-0.012611	2.235726	9.003165	14.255436
30639	0	-0.047839	11.010279	-1.346603	-0.000488	0.110107	-0.013428	2.278627	8.972182	14.288029
30640	0	-0.094306	11.070233	-1.445937	-0.000957	0.110707	-0.014421	2.321413	8.937395	14.318860
30641	0	-0.084296	11.199438	-1.383629	-0.000854	0.112000	-0.013794	2.366560	8.904286	14.341932
30642	0	-0.094881	11.235111	-1.330461	-0.000954	0.112355	-0.013269	2.404145	8.877739	14.368001
30643	0	-0.170194	11.272859	-1.272592	-0.001709	0.112732	-0.012695	2.436906	8.848831	14.392206
30644	0	-0.175709	11.327242	-1.161857	-0.001757	0.113275	-0.011598	2.459788	8.827273	14.415436
30645	0	-0.195273	11.340101	-1.216762	-0.001953	0.113403	-0.012146	2.482643	8.804684	14.432616
30646	0	-0.201714	11.339707	-1.183731	-0.002014	0.113399	-0.011824	2.497693	8.785369	14.451713
30647	0	-0.207700	11.285365	-1.251514	-0.002075	0.112854	-0.012512	2.501153	8.764646	14.463934
30648	0	-0.183877	11.218139	-1.294794	-0.001835	0.112182	-0.012946	2.503239	8.745850	14.473716
30649	0	-0.183575	11.132867	-1.433842	-0.001831	0.111328	-0.014343	2.498144	8.727543	14.480595
30650	0	-0.179361	11.078046	-1.438762	-0.001780	0.110780	-0.014395	2.490763	8.718718	14.489549
30651	0	-0.208379	10.949731	-1.360762	-0.002075	0.109497	-0.013611	2.486770	8.704129	14.490327
30652	0	-0.186069	10.833789	-1.347739	-0.001848	0.108337	-0.013483	2.480722	8.693722	14.492482
30653	0	-0.129486	10.711716	-1.201843	-0.001282	0.107117	-0.012024	2.474193	8.684061	14.491631
30654	0	-0.138136	10.601904	-1.029272	-0.001369	0.106018	-0.010304	2.460811	8.674331	14.491661
30655	0	-0.105009	10.479838	-0.895878	-0.001038	0.104797	-0.008972	2.444772	8.664472	14.485060
30656	0	-0.077651	10.321405	-0.880282	-0.000757	0.103212	-0.008824	2.418996	8.662219	14.474248
30657	0	-0.074926	10.144216	-0.803326	-0.000732	0.101440	-0.008057	2.390759	8.657566	14.463444
30658	0	-0.114688	9.967565	-0.779521	-0.001132	0.099673	-0.007828	2.351751	8.650857	14.452434
30659	0	-0.111662	9.833021	-0.857421	-0.001099	0.098328	-0.008606	2.313010	8.647649	14.441134
30660	0	-0.108838	9.650413	-0.814286	-0.001073	0.096501	-0.008178	2.270213	8.641793	14.432462
30661	0	-0.112041	9.479080	-0.936448	-0.001099	0.094788	-0.009399	2.226535	8.643359	14.423791
30662	0	-0.121746	9.333148	-0.911499	-0.001203	0.093328	-0.009148	2.184747	8.636760	14.412919
30663	0	-0.135785	9.173810	-0.919155	-0.001343	0.091736	-0.009216	2.152471	8.630551	14.402272
30664	0	-0.132943	9.003251	-0.927046	-0.001312	0.090031	-0.009291	2.125666	8.627178	14.393474
30665	0	-0.166223	8.911257	-0.718348	-0.001648	0.089111	-0.007202	2.100543	8.620666	14.386289
30666	0	-0.193535	8.740575	-0.720484	-0.001921	0.087404	-0.007227	2.071172	8.614798	14.383236
30667	0	-0.135505	8.685387	-0.633353	-0.001343	0.086853	-0.006348	2.051705	8.605984	14.377559
30668	0	-0.113251	8.569523	-0.593889	-0.001123	0.085694	-0.005954	2.031681	8.592952	14.377972
30669	0	-0.110826	8.477841	-0.480943	-0.001099	0.084778	-0.004822	2.015525	8.580666	14.384706
30670	0	-0.076417	8.404696	-0.496899	-0.000751	0.084046	-0.004981	1.999917	8.572439	14.395138
30671	0	-0.055349	8.355798	-0.486783	-0.000549	0.083557	-0.004883	1.980384	8.552497	14.406860
30672	0	-0.056157	8.319260	-0.557450	-0.000558	0.083192	-0.005586	1.966423	8.531690	14.421133
30673	0	-0.073541	8.264212	-0.530157	-0.000732	0.082642	-0.005310	1.956175	8.509828	14.437439
30674	0	-0.025321	8.252084	-0.583800	-0.000251	0.082520	-0.005843	1.952005	8.486898	14.466802
30675	0	-0.036749	8.227564	-0.603906	-0.000366	0.082275	-0.006042	1.949790	8.462390	14.493755
30676	0	-0.030244	8.239724	-0.634407	-0.000308	0.082397	-0.006341	1.956265	8.428264	14.513699
30677	0	-0.054382	8.270259	-0.640970	-0.000549	0.082703	-0.006409	1.960279	8.394175	14.540412
30678	0	-0.059159	8.349470	-0.568640	-0.000600	0.083495	-0.005679	1.973460	8.356025	14.572857
30679	0	-0.017812	8.422798	-0.568434	-0.000183	0.084229	-0.005676	1.988197	8.322212	14.607933
30680	0	-0.095655	8.501946	-0.521701	-0.000967	0.085020	-0.005205	2.008533	8.280648	14.651933
30681	0	-0.078278	8.605902	-0.556426	-0.000793	0.086060	-0.005554	2.026298	8.238948	14.695686
30682	0	-0.124939	8.721680	-0.589072	-0.001261	0.087217	-0.005880	2.044572	8.196415	14.744430
30683	0	-0.175162	8.850025	-0.630200	-0.001770	0.088501	-0.006287	2.068643	8.145057	14.791006
30684	0	-0.177613	8.959673	-0.718908	-0.001794	0.089598	-0.007173	2.094914	8.094942	14.846230
30685	0	-0.162754	9.112399	-0.893018	-0.001648	0.091125	-0.008911	2.124035	8.042496	14.903884
30686	0	-0.165168	9.209700	-0.866150	-0.001669	0.092098	-0.008645	2.149618	7.993937	14.960510
30687	0	-0.144626	9.362636	-0.947886	-0.001465	0.093628	-0.009460	2.177334	7.944271	15.017582
30688	0	-0.152682	9.551375	-1.019638	-0.001549	0.095516	-0.010170	2.214500	7.891175	15.081425
30689	0	-0.113631	9.673817	-0.948933	-0.001160	0.096741	-0.009460	2.254151	7.836186	15.139123
30690	0	-0.114993	9.844184	-0.942291	-0.001174	0.098444	-0.009398	2.288757	7.780614	15.194897
30691	0	-0.156633	9.991235	-0.924364	-0.001587	0.099915	-0.009216	2.325545	7.729141	15.259162
30692	0	-0.128530	10.143354	-0.844531	-0.001303	0.101436	-0.008417	2.361740	7.681064	15.308920
30693	0	-0.120248	10.272043	-0.881186	-0.001221	0.102722	-0.008789	2.392176	7.632263	15.365995
30694	0	-0.122895	10.424272	-0.940399	-0.001245	0.104244	-0.009385	2.417242	7.586700	15.418400
30695	0	-0.114557	10.558960	-0.947575	-0.001160	0.105591	-0.009460	2.438488	7.542823	15.475869
30696	0	-0.111580	10.668552	-1.060300	-0.001131	0.106687	-0.010591	2.455919	7.498070	15.527113
30697	0	-0.126683	10.778730	-1.154466	-0.001282	0.107788	-0.011536	2.469397	7.453980	15.575979
30698	0	-0.136003	10.839577	-1.266132	-0.001373	0.108397	-0.012653	2.481037	7.411756	15.619836
30699	0	-0.163714	10.937531	-1.324337	-0.001648	0.109375	-0.013245	2.483117	7.372277	15.667180
30700	0	-0.161466	10.943608	-1.354900	-0.001627	0.109436	-0.013548	2.487453	7.331133	15.711780
30701	0	-0.145980	11.059633	-1.421681	-0.001465	0.110596	-0.014221	2.485652	7.297423	15.751875
30702	0	-0.145112	11.084114	-1.378309	-0.001455	0.110841	-0.013785	2.486061	7.264413	15.790719
30703	0	-0.170511	11.102330	-1.312014	-0.001709	0.111023	-0.013123	2.485136	7.231181	15.817961
30704	0	-0.163488	11.120755	-1.322793	-0.001640	0.111206	-0.013240	2.473964	7.196153	15.838752
30705	0	-0.170412	11.126911	-1.218929	-0.001709	0.111267	-0.012207	2.456990	7.161613	15.861560
30706	0	-0.175767	11.109046	-1.227020	-0.001760	0.111088	-0.012294	2.434048	7.129106	15.884749
30707	0	-0.146403	11.059841	-1.157094	-0.001465	0.110596	-0.011597	2.408132	7.098409	15.900575
30708	0	-0.152646	11.005500	-1.225244	-0.001525	0.110052	-0.012279	2.381835	7.070067	15.916765
30709	0	-0.135219	10.907315	-1.217621	-0.001343	0.109070	-0.012207	2.350149	7.049813	15.931336
30710	0	-0.131234	10.846830	-1.126035	-0.001301	0.108465	-0.011292	2.317207	7.031636	15.938232
30711	0	-0.068353	10.730340	-1.156264	-0.000671	0.107300	-0.011597	2.280825	7.014102	15.945918
30712	0	-0.089012	10.620992	-1.070566	-0.000879	0.106207	-0.010736	2.247130	6.995203	15.947755
30713	0	-0.123446	10.461771	-1.021698	-0.001221	0.104614	-0.010254	2.205867	6.979580	15.944999
30714	0	-0.132766	10.328208	-0.995535	-0.001309	0.103278	-0.009998	2.157384	6.969048	15.940237
30715	0	-0.166574	10.229848	-0.960266	-0.001648	0.102295	-0.009644	2.110773	6.958124	15.935397
30716	0	-0.164040	10.059465	-0.811904	-0.001622	0.100592	-0.008160	2.063136	6.948219	15.923205
30717	0	-0.215266	9.912426	-0.850404	-0.002136	0.099121	-0.008545	2.015008	6.936342	15.914933
30718	0	-0.169792	9.766505	-0.824177	-0.001680	0.097662	-0.008282	1.966557	6.925987	15.898805
30719	0	-0.124075	9.680512	-0.801314	-0.001221	0.096802	-0.008057	1.913584	6.918714	15.885743
30720	0	-0.140150	9.497934	-0.793378	-0.001383	0.094976	-0.007972	1.865907	6.910112	15.867532
30721	0	-0.111581	9.357058	-0.819555	-0.001099	0.093567	-0.008240	1.810063	6.899808	15.852040
30722	0	-0.102508	9.235588	-0.774913	-0.001011	0.092353	-0.007787	1.761559	6.886083	15.835167
30723	0	-0.129925	9.082305	-0.728716	-0.001282	0.090820	-0.007324	1.713291	6.876853	15.821481
30724	0	-0.157236	8.972884	-0.654482	-0.001560	0.089726	-0.006580	1.666720	6.861183	15.810506
30725	0	-0.153642	8.862512	-0.637751	-0.001526	0.088623	-0.006409	1.624797	6.843597	15.793960
30726	0	-0.101003	8.765228	-0.644091	-0.000998	0.087650	-0.006470	1.585832	6.828536	15.782141
30727	0	-0.086712	8.691589	-0.570764	-0.000854	0.086914	-0.005737	1.545985	6.813856	15.778539
30728	0	-0.034145	8.618582	-0.529092	-0.000331	0.086185	-0.005313	1.515873	6.796519	15.774181
30729	0	-0.013100	8.557268	-0.522615	-0.000122	0.085571	-0.005249	1.483858	6.777134	15.764508
30730	0	-0.008569	8.496398	-0.475669	-0.000079	0.084963	-0.004777	1.455932	6.754517	15.765074
30731	0	-0.030586	8.453474	-0.517086	-0.000305	0.084534	-0.005188	1.432244	6.723853	15.766369
30732	0	-0.067417	8.410926	-0.513974	-0.000673	0.084108	-0.005155	1.412459	6.693247	15.777115
30733	0	-0.097355	8.398536	-0.517251	-0.000977	0.083984	-0.005188	1.391257	6.657362	15.781190
30734	0	-0.109174	8.404780	-0.533329	-0.001093	0.084047	-0.005341	1.381570	6.623870	15.788892
30735	0	-0.134125	8.416805	-0.475109	-0.001343	0.084167	-0.004761	1.369081	6.589803	15.801317
30736	0	-0.120809	8.459627	-0.497816	-0.001218	0.084596	-0.004986	1.359523	6.544517	15.815454
30737	0	-0.109324	8.520523	-0.500355	-0.001099	0.085205	-0.005005	1.358314	6.505174	15.828130
30738	0	-0.071127	8.599859	-0.475948	-0.000722	0.085999	-0.004759	1.359729	6.458832	15.840789
30739	0	-0.065803	8.666989	-0.427513	-0.000671	0.086670	-0.004272	1.364288	6.408861	15.860088
30740	0	-0.093971	8.752334	-0.477075	-0.000950	0.087523	-0.004766	1.371022	6.363222	15.882415
30741	0	-0.126655	8.862287	-0.513379	-0.001282	0.088623	-0.005127	1.381015	6.311139	15.903731
30742	0	-0.154155	8.947664	-0.624277	-0.001556	0.089477	-0.006240	1.386260	6.259715	15.932945
30743	0	-0.150517	9.081972	-0.715310	-0.001526	0.090820	-0.007141	1.403036	6.201250	15.962098
30744	0	-0.110279	9.167224	-0.784708	-0.001118	0.091673	-0.007837	1.416560	6.150222	15.986207
30745	0	-0.126404	9.326044	-0.880521	-0.001282	0.093262	-0.008789	1.438064	6.096205	16.016066
30746	0	-0.110812	9.453848	-0.872540	-0.001124	0.094541	-0.008700	1.470205	6.044164	16.047208
30747	0	-0.108193	9.600627	-0.863066	-0.001099	0.096008	-0.008606	1.501734	5.991841	16.081883
30748	0	-0.092295	9.722169	-0.911309	-0.000943	0.097224	-0.009084	1.538328	5.935604	16.116346
30749	0	-0.138251	9.875251	-0.851500	-0.001404	0.098755	-0.008484	1.576488	5.878328	16.153385
30750	0	-0.134167	10.057828	-0.851278	-0.001361	0.100580	-0.008487	1.607831	5.823729	16.186169
30751	0	-0.126509	10.168284	-0.722943	-0.001282	0.101685	-0.007202	1.640205	5.772047	16.217393
30752	0	-0.172157	10.320511	-0.716196	-0.001737	0.103207	-0.007136	1.670025	5.722363	16.246564
30753	0	-0.212517	10.455176	-0.747002	-0.002136	0.104553	-0.007446	1.697242	5.677229	16.272488
30754	0	-0.167168	10.576905	-0.885332	-0.001687	0.105770	-0.008838	1.715225	5.627656	16.296775
30755	0	-0.168948	10.626068	-0.948113	-0.001709	0.106262	-0.009460	1.738270	5.573658	16.316191
30756	0	-0.177586	10.729460	-1.025224	-0.001792	0.107296	-0.010235	1.758189	5.523557	16.345748
30757	0	-0.120425	10.803050	-1.143170	-0.001221	0.108032	-0.011414	1.778129	5.473035	16.364000
30758	0	-0.111553	10.900312	-1.249724	-0.001127	0.109004	-0.012488	1.787800	5.427374	16.376134
30759	0	-0.145219	10.943524	-1.288664	-0.001465	0.109436	-0.012878	1.796693	5.380611	16.386398
30760	0	-0.149583	10.967740	-1.259861	-0.001501	0.109678	-0.012590	1.805965	5.341766	16.402471
30761	0	-0.151954	11.035028	-1.209743	-0.001526	0.110352	-0.012085	1.819240	5.301614	16.411643
30762	0	-0.151188	11.053042	-1.120907	-0.001513	0.110532	-0.011195	1.833643	5.266314	16.414831
30763	0	-0.121690	11.041177	-1.062914	-0.001221	0.110413	-0.010620	1.842759	5.228742	16.414386
30764	0	-0.090425	11.047131	-1.021673	-0.000908	0.110472	-0.010212	1.847535	5.191404	16.415378
30765	0	-0.109760	11.053450	-1.056099	-0.001099	0.110535	-0.010559	1.849270	5.156675	16.414018
30766	0	-0.134813	10.986350	-1.054978	-0.001341	0.109862	-0.010563	1.835103	5.130426	16.407305
30767	0	-0.115965	10.888803	-1.085116	-0.001160	0.108887	-0.010864	1.821246	5.096595	16.407886
30768	0	-0.098021	10.834044	-1.125464	-0.000978	0.108339	-0.011266	1.808815	5.065303	16.397887
30769	0	-0.165517	10.736252	-1.115224	-0.001648	0.107361	-0.011169	1.790299	5.038893	16.392945
30770	0	-0.149192	10.620508	-1.197977	-0.001480	0.106204	-0.011991	1.778057	5.017024	16.379157
30771	0	-0.111265	10.510313	-1.073500	-0.001099	0.105103	-0.010742	1.769435	4.997945	16.363633
30772	0	-0.149932	10.400474	-0.974140	-0.001493	0.104004	-0.009751	1.757713	4.971433	16.344853
30773	0	-0.147636	10.296698	-0.902364	-0.001465	0.102966	-0.009033	1.746206	4.950388	16.323968
30774	0	-0.173801	10.150324	-0.821023	-0.001732	0.101502	-0.008222	1.732834	4.923746	16.307693
30775	0	-0.190932	10.040370	-0.639001	-0.001892	0.100403	-0.006409	1.710962	4.910495	16.288471
30776	0	-0.169685	9.900231	-0.708243	-0.001683	0.099001	-0.007105	1.684089	4.893036	16.264176
30777	0	-0.142185	9.747431	-0.712160	-0.001404	0.097473	-0.007141	1.660108	4.880934	16.238792
30778	0	-0.127236	9.588947	-0.738831	-0.001257	0.095888	-0.007408	1.635504	4.865847	16.216897
30779	0	-0.111549	9.442293	-0.730182	-0.001099	0.094421	-0.007324	1.607068	4.852767	16.189252
30780	0	-0.096422	9.344893	-0.720122	-0.000949	0.093448	-0.007219	1.583649	4.838009	16.163047
30781	0	-0.062404	9.210316	-0.773719	-0.000610	0.092102	-0.007751	1.564642	4.821200	16.138665
30782	0	-0.077208	9.070115	-0.728280	-0.000760	0.090700	-0.007297	1.546241	4.802671	16.116756
30783	0	-0.068583	8.978332	-0.670437	-0.000671	0.089783	-0.006714	1.532940	4.787616	16.092055
30784	0	-0.077263	8.850233	-0.675018	-0.000761	0.088502	-0.006757	1.523399	4.769088	16.069663
30785	0	-0.080463	8.740253	-0.548856	-0.000793	0.087402	-0.005493	1.516472	4.750709	16.048706
30786	0	-0.076356	8.673110	-0.511451	-0.000754	0.086731	-0.005118	1.510622	4.729919	16.030913
30787	0	-0.110720	8.593741	-0.494355	-0.001099	0.085938	-0.004944	1.509768	4.708402	16.016243
30788	0	-0.081919	8.575328	-0.488421	-0.000811	0.085753	-0.004883	1.511466	4.686762	16.009273
30789	0	-0.091919	8.502173	-0.427652	-0.000916	0.085022	-0.004272	1.517054	4.658736	16.007476
30790	0	-0.098661	8.447150	-0.446753	-0.000984	0.084472	-0.004464	1.521666	4.628979	16.004262
30791	0	-0.103425	8.435023	-0.464596	-0.001038	0.084351	-0.004639	1.532110	4.591266	16.011249
30792	0	-0.115468	8.392186	-0.478503	-0.001154	0.083922	-0.004776	1.544642	4.559194	16.011379
30793	0	-0.066800	8.422804	-0.513525	-0.000671	0.084229	-0.005127	1.556489	4.521350	16.020586
30794	0	-0.103072	8.422696	-0.460581	-0.001031	0.084228	-0.004595	1.572119	4.487881	16.031394
30795	0	-0.133399	8.459387	-0.514335	-0.001343	0.084595	-0.005127	1.595036	4.442731	16.043977
30796	0	-0.089085	8.520105	-0.530244	-0.000898	0.085202	-0.005282	1.622676	4.399374	16.057353
30797	0	-0.078691	8.599735	-0.454028	-0.000793	0.085999	-0.004517	1.655514	4.357117	16.084079
30798	0	-0.059175	8.666577	-0.519694	-0.000598	0.086667	-0.005175	1.685938	4.315642	16.103529
30799	0	-0.059852	8.740053	-0.637371	-0.000610	0.087402	-0.006348	1.721565	4.266802	16.134435
30800	0	-0.051389	8.855630	-0.618512	-0.000525	0.088558	-0.006157	1.759664	4.218376	16.169639
30801	0	-0.078180	8.941404	-0.747710	-0.000793	0.089417	-0.007446	1.800730	4.170220	16.205730
30802	0	-0.093799	9.068983	-0.845539	-0.000953	0.090693	-0.008425	1.841183	4.118642	16.247315
30803	0	-0.089936	9.167208	-0.857585	-0.000916	0.091675	-0.008545	1.881545	4.065463	16.287458
30804	0	-0.105050	9.288588	-0.846969	-0.001066	0.092890	-0.008425	1.938759	4.013070	16.330548
30805	0	-0.120621	9.423421	-0.877395	-0.001221	0.094238	-0.008728	1.996204	3.962495	16.373323
30806	0	-0.129351	9.575142	-0.856613	-0.001314	0.095756	-0.008516	2.057544	3.904771	16.420382
30807	0	-0.114343	9.759148	-0.816483	-0.001160	0.097595	-0.008118	2.114538	3.852531	16.464366
30808	0	-0.178282	9.886579	-0.856343	-0.001799	0.098869	-0.008519	2.167295	3.801105	16.510052
30809	0	-0.187008	9.985037	-0.791863	-0.001892	0.099854	-0.007874	2.220898	3.742547	16.566640
30810	0	-0.170650	10.149182	-0.764380	-0.001726	0.101495	-0.007600	2.271903	3.686982	16.613148
30811	0	-0.162919	10.290214	-0.876849	-0.001648	0.102905	-0.008728	2.318524	3.632991	16.664601
30812	0	-0.159553	10.393231	-0.951598	-0.001610	0.103935	-0.009481	2.358003	3.584344	16.711417
30813	0	-0.194036	10.509900	-1.035340	-0.001953	0.105103	-0.010315	2.401063	3.537680	16.753747
30814	0	-0.173288	10.612792	-1.140532	-0.001744	0.106132	-0.011370	2.440785	3.492916	16.800453
30815	0	-0.126828	10.711280	-1.218180	-0.001282	0.107117	-0.012146	2.480273	3.446178	16.842500
30816	0	-0.173280	10.795822	-1.311059	-0.001743	0.107963	-0.013073	2.521321	3.402683	16.881090
30817	0	-0.145822	10.845535	-1.291382	-0.001465	0.108459	-0.012878	2.559985	3.363376	16.922511
30818	0	-0.107532	10.930083	-1.334652	-0.001085	0.109304	-0.013316	2.593057	3.320609	16.959986
30819	0	-0.078961	10.992071	-1.284850	-0.000793	0.109924	-0.012817	2.626388	3.284149	16.990486
30820	0	-0.096633	11.040219	-1.211254	-0.000970	0.110405	-0.012087	2.654055	3.247953	17.022560
30821	0	-0.115305	11.041052	-1.143433	-0.001160	0.110413	-0.011414	2.676626	3.208573	17.055731
30822	0	-0.126574	11.077261	-1.183538	-0.001268	0.110774	-0.011822	2.691733	3.173382	17.088177
30823	0	-0.146298	11.059536	-1.184427	-0.001465	0.110596	-0.011841	2.696055	3.139007	17.114081
30824	0	-0.201160	11.022851	-1.215387	-0.002011	0.110229	-0.012154	2.697066	3.106906	17.137797
30825	0	-0.189511	10.998554	-1.220486	-0.001892	0.109985	-0.012207	2.695363	3.077588	17.153504
30826	0	-0.202496	10.894783	-1.281224	-0.002021	0.108948	-0.012814	2.694582	3.049610	17.174178
30827	0	-0.201957	10.827718	-1.323719	-0.002014	0.108276	-0.013245	2.687370	3.023048	17.194040
30828	0	-0.142114	10.766750	-1.316429	-0.001415	0.107667	-0.013169	2.682635	2.997144	17.214329
30829	0	-0.153913	10.656792	-1.165107	-0.001526	0.106567	-0.011658	2.676108	2.979070	17.226050
30830	0	-0.174648	10.553020	-1.151786	-0.001736	0.105530	-0.011523	2.670852	2.958546	17.236980
30831	0	-0.147517	10.437101	-1.067104	-0.001465	0.104370	-0.010681	2.660017	2.937758	17.241471
30832	0	-0.156203	10.351753	-0.918306	-0.001547	0.103517	-0.009196	2.645947	2.922597	17.254911
30833	0	-0.172509	10.223516	-0.846530	-0.001709	0.102234	-0.008484	2.625477	2.908937	17.257409
30834	0	-0.151045	10.113914	-0.823796	-0.001497	0.101137	-0.008265	2.595481	2.892174	17.261181
30835	0	-0.129855	9.955001	-0.778837	-0.001282	0.099548	-0.007812	2.567947	2.880029	17.262839
30836	0	-0.139566	9.814965	-0.846911	-0.001377	0.098147	-0.008498	2.534251	2.870052	17.268648
30837	0	-0.087242	9.655993	-0.845576	-0.000854	0.096558	-0.008484	2.500969	2.859764	17.269676
30838	0	-0.090327	9.534287	-0.858667	-0.000891	0.095341	-0.008612	2.471064	2.843288	17.275523
30839	0	-0.105305	9.411887	-0.900364	-0.001038	0.094116	-0.009033	2.435288	2.830535	17.280837
30840	0	-0.114313	9.241388	-0.895477	-0.001129	0.092412	-0.008976	2.409079	2.816330	17.282991
30841	0	-0.141497	9.131027	-0.870870	-0.001404	0.091309	-0.008728	2.385098	2.798910	17.288034
30842	0	-0.132025	9.021400	-0.879756	-0.001305	0.090213	-0.008812	2.366983	2.787360	17.295195
30843	0	-0.117128	8.892950	-0.742926	-0.001160	0.088928	-0.007446	2.345314	2.771135	17.306572
30844	0	-0.113644	8.825969	-0.635967	-0.001122	0.088259	-0.006375	2.325203	2.758222	17.316718
30845	0	-0.111050	8.746416	-0.566189	-0.001099	0.087463	-0.005676	2.306533	2.742765	17.329785
30846	0	-0.119603	8.661029	-0.606706	-0.001184	0.086610	-0.006076	2.295117	2.728365	17.344006
30847	0	-0.098476	8.599928	-0.499045	-0.000977	0.085999	-0.005005	2.276093	2.708345	17.361651
30848	0	-0.111945	8.538959	-0.466196	-0.001116	0.085389	-0.004671	2.263981	2.682172	17.383983
30849	0	-0.128273	8.496145	-0.462903	-0.001282	0.084961	-0.004639	2.251055	2.652486	17.407052
30850	0	-0.104642	8.441317	-0.515801	-0.001040	0.084413	-0.005169	2.236338	2.629721	17.429073
30851	0	-0.085241	8.422930	-0.578721	-0.000854	0.084229	-0.005798	2.221500	2.595969	17.462485
30852	0	-0.072510	8.416883	-0.638197	-0.000729	0.084168	-0.006387	2.215058	2.560447	17.493581
30853	0	-0.054353	8.428993	-0.695388	-0.000549	0.084290	-0.006958	2.209537	2.522065	17.520232
30854	0	-0.077701	8.447261	-0.701251	-0.000782	0.084473	-0.007011	2.211110	2.484783	17.554039
30855	0	-0.078694	8.483892	-0.695812	-0.000793	0.084839	-0.006958	2.211282	2.445560	17.585740
30856	0	-0.071142	8.557076	-0.586907	-0.000720	0.085571	-0.005860	2.223148	2.403242	17.628808
30857	0	-0.072415	8.618095	-0.617523	-0.000732	0.086182	-0.006165	2.237478	2.361626	17.670562
30858	0	-0.064130	8.715572	-0.558676	-0.000655	0.087156	-0.005576	2.251406	2.312631	17.711442
30859	0	-0.065769	8.807302	-0.617615	-0.000671	0.088074	-0.006165	2.266626	2.264221	17.758275
30860	0	-0.075450	8.923104	-0.631826	-0.000766	0.089231	-0.006310	2.276559	2.219127	17.806720
30861	0	-0.132566	9.020929	-0.715284	-0.001343	0.090210	-0.007141	2.291107	2.167215	17.853013
30862	0	-0.147513	9.075659	-0.803130	-0.001492	0.090757	-0.008019	2.305764	2.116670	17.902839
30863	0	-0.157071	9.216200	-0.886432	-0.001587	0.092163	-0.008850	2.322846	2.067048	17.953283
30864	0	-0.177893	9.313575	-0.901638	-0.001799	0.093137	-0.009002	2.340428	2.013443	18.004379
30865	0	-0.168844	9.472472	-1.045705	-0.001709	0.094727	-0.010437	2.364137	1.959780	18.055566
30866	0	-0.170739	9.606313	-1.062524	-0.001729	0.096066	-0.010600	2.393676	1.905342	18.112989
30867	0	-0.156805	9.765365	-1.028160	-0.001587	0.097656	-0.010254	2.425682	1.854347	18.166044
30868	0	-0.183464	9.887033	-0.868790	-0.001856	0.098872	-0.008662	2.454868	1.800400	18.214473
30869	0	-0.120018	10.064516	-0.887347	-0.001221	0.100647	-0.008850	2.480988	1.747738	18.262884
30870	0	-0.140681	10.161857	-0.848722	-0.001424	0.101620	-0.008471	2.499232	1.699155	18.312504
30871	0	-0.101644	10.314784	-0.905357	-0.001038	0.103149	-0.009033	2.521455	1.646484	18.364801
30872	0	-0.134580	10.375468	-0.903120	-0.001362	0.103756	-0.009014	2.539740	1.599667	18.412573
30873	0	-0.126389	10.516283	-0.971496	-0.001282	0.105164	-0.009705	2.550353	1.551370	18.460303
30874	0	-0.105174	10.613747	-1.052775	-0.001062	0.106138	-0.010519	2.559203	1.511247	18.502358
30875	0	-0.133142	10.699406	-1.190824	-0.001343	0.106995	-0.011902	2.565333	1.470834	18.542525
30876	0	-0.088233	10.766419	-1.252561	-0.000893	0.107664	-0.012526	2.564960	1.431754	18.582569
30877	0	-0.133341	10.821558	-1.324359	-0.001343	0.108215	-0.013245	2.563242	1.393853	18.617278
30878	0	-0.162358	10.876425	-1.306372	-0.001630	0.108765	-0.013060	2.566897	1.359185	18.645508
30879	0	-0.170215	10.925323	-1.348718	-0.001709	0.109253	-0.013489	2.564914	1.323912	18.671323
30880	0	-0.126776	10.931450	-1.311533	-0.001268	0.109314	-0.013120	2.559919	1.295326	18.701237
30881	0	-0.170481	10.992525	-1.274885	-0.001709	0.109924	-0.012756	2.551829	1.262997	18.725499
30882	0	-0.151494	10.986501	-1.157547	-0.001518	0.109864	-0.011582	2.544135	1.231591	18.742969
30883	0	-0.146278	10.986482	-1.097124	-0.001465	0.109863	-0.010986	2.528084	1.201586	18.762046
30884	0	-0.188552	10.937976	-1.093829	-0.001888	0.109378	-0.010957	2.508359	1.170963	18.779741
30885	0	-0.140436	10.907210	-1.218658	-0.001404	0.109070	-0.012207	2.486590	1.143803	18.793408
30886	0	-0.146991	10.834373	-1.177729	-0.001467	0.108341	-0.011801	2.461567	1.119451	18.802839
30887	0	-0.171513	10.773040	-1.193184	-0.001709	0.107727	-0.011963	2.428298	1.098268	18.803551
30888	0	-0.130334	10.681993	-1.114269	-0.001294	0.106817	-0.011169	2.399539	1.080621	18.809682
30889	0	-0.159420	10.553299	-1.101567	-0.001587	0.105530	-0.011047	2.365113	1.061028	18.806475
30890	0	-0.100507	10.474479	-1.003994	-0.000991	0.104742	-0.010070	2.332308	1.049329	18.810389
30891	0	-0.061693	10.406810	-0.936394	-0.000610	0.104065	-0.009399	2.293029	1.029552	18.800414
30892	0	-0.106167	10.291403	-0.966263	-0.001051	0.102911	-0.009696	2.255619	1.014401	18.781618
30893	0	-0.129602	10.156576	-0.850390	-0.001282	0.101562	-0.008545	2.209321	1.003818	18.768051
30894	0	-0.156789	10.041198	-0.860475	-0.001554	0.100409	-0.008647	2.161242	0.992461	18.749882
30895	0	-0.141449	9.906345	-0.825843	-0.001404	0.099060	-0.008301	2.112386	0.978322	18.734617
30896	0	-0.149798	9.760432	-0.811414	-0.001487	0.097601	-0.008157	2.062452	0.965081	18.714685
30897	0	-0.122893	9.643890	-0.844450	-0.001221	0.096436	-0.008484	2.015567	0.948384	18.691640
30898	0	-0.106924	9.534570	-0.794067	-0.001054	0.095343	-0.007979	1.968915	0.940664	18.668378
30899	0	-0.147737	9.405779	-0.814633	-0.001465	0.094055	-0.008179	1.929563	0.929633	18.648951
30900	0	-0.144070	9.259793	-0.820393	-0.001429	0.092595	-0.008238	1.887711	0.918314	18.628617
30901	0	-0.147525	9.149436	-0.759543	-0.001465	0.091492	-0.007629	1.845331	0.905343	18.608160
30902	0	-0.149600	9.058211	-0.673847	-0.001486	0.090580	-0.006769	1.806567	0.892605	18.585749
30903	0	-0.123340	8.966244	-0.705509	-0.001221	0.089661	-0.007080	1.774698	0.883135	18.567807
30904	0	-0.132173	8.868862	-0.645632	-0.001307	0.088687	-0.006482	1.741472	0.876091	18.554614
30905	0	-0.110245	8.819727	-0.638786	-0.001099	0.088196	-0.006409	1.714386	0.855750	18.537440
30906	0	-0.111135	8.722240	-0.512455	-0.001106	0.087221	-0.005147	1.684930	0.837646	18.521526
30907	0	-0.073645	8.703738	-0.504385	-0.000732	0.087036	-0.005066	1.655560	0.818082	18.512849
30908	0	-0.092312	8.624545	-0.519188	-0.000924	0.086245	-0.005206	1.636213	0.791886	18.505792
30909	0	-0.097813	8.575517	-0.511369	-0.000977	0.085754	-0.005127	1.618143	0.769198	18.499884
30910	0	-0.073631	8.581724	-0.569866	-0.000736	0.085816	-0.005712	1.600383	0.744449	18.493099
30911	0	-0.042312	8.557213	-0.578621	-0.000427	0.085571	-0.005798	1.583523	0.714111	18.491100
30912	0	-0.053989	8.545082	-0.564282	-0.000542	0.085450	-0.005652	1.570155	0.686991	18.491544
30913	0	-0.085079	8.563292	-0.579009	-0.000854	0.085632	-0.005798	1.558526	0.657360	18.494712
30914	0	-0.084313	8.593886	-0.559349	-0.000848	0.085938	-0.005599	1.550681	0.626612	18.492876
30915	0	-0.145879	8.660901	-0.488242	-0.001465	0.086609	-0.004883	1.549347	0.594115	18.500109
30916	0	-0.126161	8.697519	-0.482231	-0.001270	0.086975	-0.004822	1.549269	0.558296	18.508977
30917	0	-0.078227	8.789041	-0.519332	-0.000793	0.087891	-0.005188	1.555434	0.519412	18.518228
30918	0	-0.088116	8.862191	-0.532667	-0.000894	0.088622	-0.005322	1.561361	0.479208	18.522457
30919	0	-0.096288	8.966038	-0.537794	-0.000977	0.089661	-0.005371	1.569239	0.437525	18.537437
30920	0	-0.093680	9.026963	-0.643067	-0.000950	0.090270	-0.006423	1.578085	0.396841	18.553758
30921	0	-0.096432	9.155202	-0.733475	-0.000977	0.091553	-0.007324	1.590130	0.357522	18.573024
30922	0	-0.154237	9.228227	-0.748465	-0.001563	0.092283	-0.007468	1.609596	0.307950	18.593271
30923	0	-0.193449	9.319966	-0.916960	-0.001953	0.093201	-0.009155	1.626073	0.261396	18.613541
30924	0	-0.135145	9.429506	-0.914051	-0.001367	0.094296	-0.009124	1.645272	0.219401	18.634097
30925	0	-0.138605	9.551837	-0.960151	-0.001404	0.095520	-0.009583	1.667196	0.174592	18.653484
30926	0	-0.123016	9.685660	-0.928250	-0.001246	0.096859	-0.009255	1.698154	0.132006	18.680439
30927	0	-0.108305	9.808142	-0.893590	-0.001099	0.098083	-0.008911	1.726077	0.090495	18.704386
30928	0	-0.105459	9.929721	-0.819695	-0.001068	0.099299	-0.008168	1.758249	0.051600	18.723124
30929	0	-0.077779	10.052279	-0.838869	-0.000793	0.100525	-0.008362	1.787923	0.010560	18.742970
30930	0	-0.117543	10.167869	-0.783571	-0.001189	0.101681	-0.007807	1.819546	-0.028105	18.761555
30931	0	-0.182125	10.284288	-0.771092	-0.001831	0.102844	-0.007690	1.841398	-0.062070	18.785080
30932	0	-0.167463	10.399905	-0.787147	-0.001690	0.104000	-0.007854	1.859209	-0.101795	18.804693
30933	0	-0.156849	10.473498	-0.905199	-0.001587	0.104736	-0.009033	1.878683	-0.144682	18.817672
30934	0	-0.154015	10.546392	-0.987731	-0.001551	0.105465	-0.009865	1.891358	-0.178754	18.836243
30935	0	-0.145528	10.613939	-1.105585	-0.001465	0.106140	-0.011047	1.899851	-0.211651	18.852577
30936	0	-0.063837	10.693081	-1.211058	-0.000652	0.106932	-0.012102	1.908120	-0.249078	18.865276
30937	0	-0.078042	10.742063	-1.173101	-0.000793	0.107422	-0.011719	1.920585	-0.285433	18.876639
30938	0	-0.137288	10.760079	-1.248797	-0.001378	0.107602	-0.012476	1.932896	-0.313474	18.883265
30939	0	-0.170300	10.784785	-1.215814	-0.001709	0.107849	-0.012146	1.945643	-0.342329	18.886266
30940	0	-0.175793	10.821122	-1.169418	-0.001759	0.108212	-0.011683	1.957617	-0.365330	18.886522
30941	0	-0.164638	10.851900	-1.136713	-0.001648	0.108521	-0.011353	1.973221	-0.389324	18.880902
30942	0	-0.152308	10.827294	-0.992346	-0.001523	0.108274	-0.009917	1.979710	-0.411143	18.882070
30943	0	-0.109992	10.851975	-0.995682	-0.001099	0.108521	-0.009949	1.988252	-0.431601	18.878285
30944	0	-0.055049	10.803006	-1.002983	-0.000552	0.108030	-0.010027	1.991179	-0.455101	18.874835
30945	0	-0.067121	10.766626	-1.006821	-0.000671	0.107666	-0.010071	1.988389	-0.476936	18.868062
30946	0	-0.104316	10.681245	-1.109426	-0.001039	0.106812	-0.011104	1.978442	-0.493785	18.860642
30947	0	-0.177752	10.577513	-1.164567	-0.001770	0.105774	-0.011658	1.965696	-0.507476	18.853649
30948	0	-0.166758	10.510508	-1.156648	-0.001663	0.105104	-0.011573	1.959339	-0.524610	18.836303
30949	0	-0.122474	10.443202	-1.055003	-0.001221	0.104431	-0.010559	1.949786	-0.541631	18.823618
30950	0	-0.129812	10.333384	-1.072057	-0.001290	0.103333	-0.010725	1.945273	-0.554435	18.809735
30951	0	-0.092590	10.253929	-0.994540	-0.000916	0.102539	-0.009949	1.941792	-0.563991	18.798920
30952	0	-0.125224	10.131934	-0.840261	-0.001241	0.101318	-0.008416	1.926996	-0.571661	18.782335
30953	0	-0.196141	10.052514	-0.713554	-0.001953	0.100525	-0.007141	1.921520	-0.582370	18.760366
30954	0	-0.167357	9.948792	-0.656955	-0.001664	0.099487	-0.006581	1.908846	-0.591340	18.733305
30955	0	-0.135535	9.832827	-0.682427	-0.001343	0.098328	-0.006836	1.895844	-0.596573	18.710115
30956	0	-0.144525	9.710883	-0.661275	-0.001430	0.097108	-0.006630	1.876142	-0.597827	18.687725
30957	0	-0.098643	9.564331	-0.742926	-0.000977	0.095642	-0.007446	1.856020	-0.606023	18.672008
30958	0	-0.088218	9.485185	-0.727288	-0.000875	0.094851	-0.007291	1.834576	-0.616644	18.654046
30959	0	-0.104533	9.338483	-0.847148	-0.001038	0.093384	-0.008484	1.819798	-0.627389	18.633676
30960	0	-0.143302	9.240989	-0.887636	-0.001420	0.092409	-0.008886	1.807931	-0.631566	18.616183
30961	0	-0.092677	9.143087	-0.866362	-0.000916	0.091431	-0.008667	1.803898	-0.637620	18.598230
30962	0	-0.125483	9.069816	-0.792709	-0.001244	0.090698	-0.007928	1.803117	-0.643240	18.583570
30963	0	-0.116898	8.959937	-0.732570	-0.001160	0.089600	-0.007324	1.805108	-0.650912	18.572960
30964	0	-0.045588	8.935430	-0.690300	-0.000446	0.089355	-0.006901	1.807810	-0.658052	18.563462
30965	0	-0.080064	8.880580	-0.714472	-0.000793	0.088806	-0.007141	1.812200	-0.668154	18.556989
30966	0	-0.063444	8.831633	-0.563105	-0.000625	0.088317	-0.005623	1.822290	-0.674563	18.555942
30967	0	-0.061479	8.782896	-0.568557	-0.000610	0.087830	-0.005676	1.834037	-0.687726	18.552069
30968	0	-0.086774	8.727817	-0.527073	-0.000864	0.087278	-0.005268	1.837153	-0.701641	18.547735
30969	0	-0.116233	8.727987	-0.488939	-0.001160	0.087280	-0.004883	1.845162	-0.716975	18.551763
30970	0	-0.128707	8.727894	-0.508588	-0.001287	0.087279	-0.005079	1.853044	-0.736307	18.558929
30971	0	-0.122260	8.709619	-0.581258	-0.001221	0.087097	-0.005798	1.870859	-0.752583	18.564634
30972	0	-0.134568	8.709361	-0.608146	-0.001348	0.087094	-0.006071	1.883384	-0.773763	18.573338
30973	0	-0.115450	8.715761	-0.666151	-0.001160	0.087158	-0.006653	1.893563	-0.799218	18.587011
30974	0	-0.108486	8.788742	-0.595852	-0.001089	0.087889	-0.005939	1.918325	-0.823372	18.602204
30975	0	-0.097203	8.825525	-0.703965	-0.000977	0.088257	-0.007019	1.943573	-0.847761	18.620719
30976	0	-0.077422	8.880053	-0.684157	-0.000785	0.088802	-0.006817	1.973837	-0.879943	18.639404
30977	0	-0.072132	8.959769	-0.710546	-0.000732	0.089600	-0.007080	2.004597	-0.912504	18.663805
30978	0	-0.131075	9.014253	-0.782340	-0.001321	0.090144	-0.007803	2.028800	-0.943513	18.687492
30979	0	-0.132620	9.124557	-0.716954	-0.001343	0.091248	-0.007141	2.062343	-0.982565	18.717717
30980	0	-0.136123	9.221730	-0.777465	-0.001370	0.092219	-0.007749	2.092273	-1.012075	18.750154
30981	0	-0.120758	9.283167	-0.809091	-0.001221	0.092834	-0.008057	2.132139	-1.046201	18.786450
30982	0	-0.094056	9.392339	-0.870945	-0.000950	0.093926	-0.008676	2.171228	-1.075288	18.821787
30983	0	-0.120896	9.484515	-0.901048	-0.001221	0.094849	-0.008972	2.214844	-1.107049	18.863023
30984	0	-0.130477	9.605807	-0.872655	-0.001320	0.096062	-0.008684	2.262680	-1.142693	18.904085
30985	0	-0.108907	9.740842	-0.943868	-0.001099	0.097412	-0.009399	2.306355	-1.171354	18.940793
30986	0	-0.100366	9.844003	-0.829643	-0.001019	0.098443	-0.008259	2.347608	-1.207425	18.980008
30987	0	-0.126431	9.942331	-0.882504	-0.001282	0.099426	-0.008789	2.386314	-1.244961	19.019499
30988	0	-0.141441	10.051536	-0.907993	-0.001431	0.100518	-0.009046	2.422896	-1.280639	19.053706
30989	0	-0.169491	10.155956	-0.949453	-0.001709	0.101562	-0.009460	2.458652	-1.313688	19.088917
30990	0	-0.154529	10.240736	-0.968477	-0.001559	0.102410	-0.009651	2.493407	-1.346362	19.127004
30991	0	-0.175841	10.339042	-1.053081	-0.001770	0.103394	-0.010498	2.526909	-1.375999	19.166428
30992	0	-0.149056	10.405569	-1.101811	-0.001503	0.104058	-0.010992	2.552868	-1.406250	19.204596
30993	0	-0.169479	10.467301	-1.101029	-0.001709	0.104675	-0.010986	2.576224	-1.438263	19.241221
30994	0	-0.166918	10.546124	-1.130641	-0.001680	0.105464	-0.011279	2.603272	-1.466817	19.275778
30995	0	-0.133357	10.613750	-1.192636	-0.001343	0.106140	-0.011902	2.627544	-1.493026	19.305755
30996	0	-0.138086	10.631485	-1.264588	-0.001386	0.106318	-0.012623	2.650120	-1.514294	19.336138
30997	0	-0.133586	10.662667	-1.155256	-0.001343	0.106628	-0.011536	2.665956	-1.537858	19.366771
30998	0	-0.096167	10.698859	-1.122516	-0.000963	0.106991	-0.011204	2.686626	-1.555648	19.398314
30999	0	-0.079036	10.729856	-1.136448	-0.000793	0.107300	-0.011353	2.697694	-1.575050	19.420151
31000	0	-0.139772	10.747898	-1.102157	-0.001398	0.107480	-0.011011	2.707190	-1.591493	19.439094
31001	0	-0.152564	10.711556	-1.099751	-0.001526	0.107117	-0.010986	2.717273	-1.607682	19.460359
31002	0	-0.140478	10.693045	-1.137797	-0.001404	0.106931	-0.011375	2.718417	-1.622453	19.479336
31003	0	-0.128829	10.638368	-1.208950	-0.001282	0.106384	-0.012085	2.721742	-1.631086	19.497976
31004	0	-0.117438	10.595536	-1.203127	-0.001173	0.105955	-0.012033	2.718117	-1.645233	19.512826
31005	0	-0.177554	10.516337	-1.226900	-0.001770	0.105164	-0.012268	2.717455	-1.654651	19.532016
31006	0	-0.172720	10.473653	-1.232119	-0.001720	0.104735	-0.012332	2.704490	-1.662693	19.543541
31007	0	-0.183760	10.382184	-1.164745	-0.001831	0.103821	-0.011658	2.692004	-1.670809	19.556811
31008	0	-0.142515	10.333390	-1.077801	-0.001417	0.103333	-0.010783	2.685008	-1.677203	19.571226
31009	0	-0.147591	10.253963	-1.006341	-0.001465	0.102539	-0.010071	2.675413	-1.680024	19.584914
31010	0	-0.131341	10.162431	-0.894776	-0.001305	0.101624	-0.008958	2.663094	-1.685185	19.594573
31011	0	-0.141350	10.064837	-0.871035	-0.001404	0.100647	-0.008728	2.641914	-1.689117	19.603830
31012	0	-0.143757	9.967346	-0.800561	-0.001424	0.099672	-0.008022	2.621842	-1.688147	19.609720
31013	0	-0.165928	9.832870	-0.859162	-0.001648	0.098328	-0.008606	2.604280	-1.689686	19.613275
31014	0	-0.113482	9.759741	-0.752261	-0.001122	0.097596	-0.007541	2.582089	-1.688698	19.620200
31015	0	-0.129125	9.643725	-0.864666	-0.001282	0.096436	-0.008667	2.557269	-1.691937	19.621036
31016	0	-0.118900	9.521961	-0.878810	-0.001179	0.095218	-0.008810	2.529972	-1.694081	19.624819
31017	0	-0.122926	9.417902	-0.907475	-0.001221	0.094177	-0.009094	2.505535	-1.698101	19.626228
31018	0	-0.137153	9.326652	-0.897314	-0.001360	0.093265	-0.008995	2.477582	-1.698198	19.634233
31019	0	-0.098868	9.222589	-0.901380	-0.000977	0.092224	-0.009033	2.452591	-1.697425	19.637471
31020	0	-0.119339	9.137411	-0.928318	-0.001184	0.091372	-0.009300	2.430335	-1.700430	19.641043
31021	0	-0.110864	9.051611	-0.841111	-0.001099	0.090515	-0.008423	2.414257	-1.701846	19.651536
31022	0	-0.142854	8.954046	-0.771687	-0.001424	0.089540	-0.007729	2.398558	-1.709755	19.653253
31023	0	-0.116764	8.947827	-0.719183	-0.001160	0.089478	-0.007202	2.384555	-1.713373	19.655663
31024	0	-0.124206	8.886872	-0.644079	-0.001237	0.088868	-0.006450	2.371861	-1.720531	19.663876
31025	0	-0.140878	8.862363	-0.639959	-0.001404	0.088623	-0.006409	2.358705	-1.727876	19.675593
31026	0	-0.135714	8.825794	-0.602224	-0.001353	0.088258	-0.006025	2.353132	-1.736572	19.687354
31027	0	-0.122200	8.807453	-0.584702	-0.001221	0.088074	-0.005859	2.335298	-1.748624	19.704483
31028	0	-0.140931	8.770909	-0.625352	-0.001407	0.087708	-0.006263	2.321689	-1.758698	19.715694
31029	0	-0.109323	8.728084	-0.664630	-0.001099	0.087280	-0.006653	2.310931	-1.779342	19.736302
31030	0	-0.102825	8.715935	-0.682096	-0.001027	0.087159	-0.006824	2.305606	-1.791279	19.754362
31031	0	-0.121634	8.764699	-0.701354	-0.001221	0.087646	-0.007019	2.295943	-1.810384	19.779519
31032	0	-0.114765	8.789089	-0.712794	-0.001151	0.087891	-0.007131	2.290515	-1.828094	19.796087
31033	0	-0.121155	8.843989	-0.726539	-0.001221	0.088440	-0.007263	2.290901	-1.853149	19.821158
31034	0	-0.143993	8.892707	-0.733268	-0.001447	0.088927	-0.007329	2.293542	-1.874976	19.840606
31035	0	-0.102697	8.984379	-0.640989	-0.001038	0.089844	-0.006409	2.292490	-1.901778	19.867322
31036	0	-0.064480	9.063615	-0.690176	-0.000650	0.090636	-0.006900	2.292306	-1.922000	19.896299
31037	0	-0.096727	9.124724	-0.720750	-0.000977	0.091248	-0.007202	2.296624	-1.946608	19.919784
31038	0	-0.088595	9.191775	-0.795007	-0.000897	0.091918	-0.007946	2.298641	-1.973671	19.952761
31039	0	-0.157757	9.289533	-0.806049	-0.001587	0.092896	-0.008057	2.300371	-1.997883	19.983308
31040	0	-0.174034	9.362668	-0.843710	-0.001752	0.093627	-0.008431	2.303961	-2.024553	20.017880
31041	0	-0.175004	9.460426	-1.050348	-0.001770	0.094604	-0.010498	2.307291	-2.060626	20.049989
31042	0	-0.177613	9.533510	-1.003224	-0.001792	0.095336	-0.010021	2.316847	-2.091523	20.089660
31043	0	-0.163165	9.661772	-1.026527	-0.001648	0.096619	-0.010254	2.327417	-2.122768	20.119989
31044	0	-0.141695	9.759096	-1.059691	-0.001432	0.097592	-0.010582	2.341715	-2.152641	20.154899
31045	0	-0.151129	9.869223	-1.014980	-0.001526	0.098694	-0.010132	2.359778	-2.181439	20.184121
31046	0	-0.111443	9.990977	-0.975267	-0.001131	0.099911	-0.009741	2.370539	-2.212373	20.214570
31047	0	-0.144804	10.113429	-0.935138	-0.001465	0.101135	-0.009338	2.382380	-2.243304	20.244401
31048	0	-0.153626	10.192642	-0.882324	-0.001554	0.101927	-0.008816	2.388417	-2.274612	20.265504
31049	0	-0.188347	10.284365	-0.867579	-0.001892	0.102844	-0.008667	2.396063	-2.296052	20.285009
31050	0	-0.162089	10.357470	-1.003007	-0.001631	0.103575	-0.010028	2.396024	-2.318589	20.309231
31051	0	-0.145407	10.436982	-1.019742	-0.001465	0.104370	-0.010193	2.398676	-2.341907	20.332156
31052	0	-0.137175	10.516277	-1.026344	-0.001383	0.105163	-0.010263	2.396685	-2.365401	20.348602
31053	0	-0.127433	10.553000	-1.122933	-0.001282	0.105530	-0.011230	2.393675	-2.384767	20.363434
31054	0	-0.119904	10.607999	-1.201491	-0.001206	0.106079	-0.012022	2.384890	-2.404070	20.370871
31055	0	-0.140033	10.644558	-1.226616	-0.001404	0.106445	-0.012268	2.380774	-2.418823	20.389689
31056	0	-0.120981	10.656774	-1.244470	-0.001214	0.106567	-0.012447	2.376771	-2.434537	20.397937
31057	0	-0.139618	10.699553	-1.226111	-0.001404	0.106995	-0.012268	2.368204	-2.453767	20.405768
31058	0	-0.126707	10.705772	-1.169530	-0.001266	0.107057	-0.011705	2.356836	-2.464273	20.407151
31059	0	-0.139581	10.699639	-1.170363	-0.001404	0.106995	-0.011719	2.339620	-2.483711	20.414574
31060	0	-0.175726	10.681581	-1.137028	-0.001755	0.106814	-0.011384	2.324619	-2.492011	20.412306
31061	0	-0.152363	10.650858	-1.059803	-0.001526	0.106506	-0.010620	2.300509	-2.505201	20.410023
31062	0	-0.158467	10.632882	-1.068052	-0.001583	0.106327	-0.010698	2.281022	-2.514229	20.407845
31063	0	-0.177012	10.583808	-1.077266	-0.001770	0.105835	-0.010803	2.248271	-2.524826	20.398874
31064	0	-0.183626	10.486675	-0.998235	-0.001832	0.104864	-0.010011	2.217450	-2.530695	20.391597
31065	0	-0.178093	10.425042	-0.998313	-0.001770	0.104248	-0.010010	2.188981	-2.529225	20.376756
31066	0	-0.142978	10.364383	-0.956545	-0.001426	0.103642	-0.009591	2.161646	-2.535111	20.357976
31067	0	-0.104737	10.266344	-0.961789	-0.001038	0.102661	-0.009644	2.133526	-2.534519	20.345018
31068	0	-0.124670	10.205673	-0.883510	-0.001241	0.102055	-0.008861	2.105652	-2.537881	20.328427
31069	0	-0.117067	10.125977	-0.900430	-0.001160	0.101257	-0.009033	2.074144	-2.535518	20.306625
31070	0	-0.125011	10.028859	-0.887940	-0.001243	0.100286	-0.008915	2.034791	-2.536978	20.283520
31071	0	-0.147238	9.912346	-0.827120	-0.001465	0.099121	-0.008301	2.002221	-2.538035	20.256131
31072	0	-0.155210	9.815069	-0.796759	-0.001541	0.098148	-0.007998	1.967659	-2.534888	20.232627
31073	0	-0.104956	9.711031	-0.856632	-0.001038	0.097107	-0.008606	1.922689	-2.530629	20.200387
31074	0	-0.119403	9.601667	-0.763841	-0.001184	0.096014	-0.007673	1.883026	-2.527538	20.169813
31075	0	-0.098787	9.497336	-0.845279	-0.000977	0.094971	-0.008484	1.846883	-2.523664	20.143901
31076	0	-0.125471	9.412371	-0.783908	-0.001244	0.094121	-0.007874	1.806860	-2.519646	20.113844
31077	0	-0.135182	9.301994	-0.729257	-0.001343	0.093018	-0.007324	1.769457	-2.517778	20.086813
31078	0	-0.112763	9.241375	-0.742189	-0.001117	0.092412	-0.007445	1.741868	-2.513608	20.060967
31079	0	-0.128460	9.143218	-0.644774	-0.001282	0.091431	-0.006470	1.715589	-2.518934	20.037643
31080	0	-0.117615	9.088475	-0.615868	-0.001165	0.090883	-0.006183	1.686515	-2.514177	20.014735
31081	0	-0.116499	8.978413	-0.644918	-0.001160	0.089783	-0.006470	1.661576	-2.516250	19.990161
31082	0	-0.093271	8.948098	-0.628495	-0.000927	0.089479	-0.006308	1.633969	-2.517644	19.963591
31083	0	-0.122343	8.892943	-0.571802	-0.001221	0.088928	-0.005737	1.609975	-2.522720	19.945792
31084	0	-0.086135	8.838202	-0.555774	-0.000860	0.088381	-0.005577	1.585700	-2.529725	19.926180
31085	0	-0.134211	8.813595	-0.614778	-0.001343	0.088135	-0.006165	1.564580	-2.539228	19.909483
31086	0	-0.067103	8.783239	-0.575221	-0.000670	0.087831	-0.005766	1.547027	-2.546961	19.894189
31087	0	-0.109943	8.776938	-0.633608	-0.001099	0.087769	-0.006348	1.532138	-2.554563	19.882912
31088	0	-0.091821	8.795327	-0.631548	-0.000917	0.087953	-0.006325	1.520099	-2.562152	19.874200
31089	0	-0.091131	8.764692	-0.622007	-0.000916	0.087646	-0.006226	1.513099	-2.576159	19.861749
31090	0	-0.078253	8.770782	-0.596698	-0.000786	0.087708	-0.005971	1.507911	-2.588877	19.851937
31091	0	-0.066176	8.801285	-0.518659	-0.000671	0.088013	-0.005188	1.505459	-2.609724	19.850299
31092	0	-0.076788	8.850107	-0.585698	-0.000774	0.088501	-0.005857	1.504158	-2.626495	19.848773
31093	0	-0.097313	8.917224	-0.537370	-0.000977	0.089172	-0.005371	1.507159	-2.639097	19.844424
31094	0	-0.133011	8.990363	-0.513770	-0.001336	0.089904	-0.005133	1.512944	-2.654890	19.843958
31095	0	-0.127072	9.082016	-0.519343	-0.001282	0.090820	-0.005188	1.519098	-2.676891	19.843155
31096	0	-0.100371	9.149027	-0.612409	-0.001016	0.091491	-0.006115	1.529324	-2.700042	19.847831
31097	0	-0.078220	9.210173	-0.647566	-0.000793	0.092102	-0.006470	1.535742	-2.722173	19.851391
31098	0	-0.118868	9.283302	-0.716170	-0.001199	0.092834	-0.007154	1.544037	-2.742730	19.863921
31099	0	-0.126919	9.368852	-0.855172	-0.001282	0.093689	-0.008545	1.550889	-2.766112	19.873480
31100	0	-0.135956	9.460188	-0.911880	-0.001379	0.094603	-0.009109	1.561516	-2.797532	19.887158
31101	0	-0.120474	9.551872	-0.953651	-0.001221	0.095520	-0.009521	1.577528	-2.824420	19.904228
31102	0	-0.141579	9.643115	-0.883920	-0.001433	0.096433	-0.008820	1.598661	-2.853027	19.922887
31103	0	-0.138583	9.747113	-0.930122	-0.001404	0.097473	-0.009277	1.624863	-2.881840	19.937989
31104	0	-0.129702	9.887001	-0.916769	-0.001307	0.098872	-0.009143	1.652179	-2.900605	19.949521
31105	0	-0.102529	9.960743	-0.905602	-0.001038	0.099609	-0.009033	1.676940	-2.922417	19.961020
31106	0	-0.124478	10.100753	-0.788483	-0.001257	0.101009	-0.007859	1.704832	-2.943829	19.968237
31107	0	-0.102031	10.186601	-0.789726	-0.001038	0.101868	-0.007874	1.729986	-2.970815	19.980323
31108	0	-0.099405	10.283883	-0.800492	-0.001003	0.102840	-0.007983	1.752468	-2.988592	19.994387
31109	0	-0.127208	10.369794	-0.819021	-0.001282	0.103699	-0.008179	1.763611	-3.006688	20.006045
31110	0	-0.150125	10.424481	-0.870773	-0.001507	0.104246	-0.008691	1.780794	-3.020154	20.015230
31111	0	-0.127181	10.473537	-0.947243	-0.001282	0.104736	-0.009460	1.792620	-3.038299	20.024258
31112	0	-0.149532	10.509882	-1.126478	-0.001507	0.105100	-0.011255	1.801736	-3.058030	20.033634
31113	0	-0.163731	10.571173	-1.166972	-0.001648	0.105713	-0.011658	1.814034	-3.076867	20.036457
31114	0	-0.168095	10.601394	-1.157303	-0.001688	0.106015	-0.011560	1.827249	-3.091824	20.034561
31115	0	-0.115486	10.656642	-1.166702	-0.001160	0.106567	-0.011658	1.836405	-3.104119	20.040032
31116	0	-0.133035	10.668571	-1.132824	-0.001333	0.106688	-0.011311	1.855160	-3.114436	20.037587
31117	0	-0.115644	10.687095	-1.112417	-0.001160	0.106873	-0.011108	1.871973	-3.125039	20.035422
31118	0	-0.151971	10.680713	-1.017040	-0.001520	0.106808	-0.010164	1.878495	-3.132474	20.030832
31119	0	-0.133970	10.705477	-0.989777	-0.001343	0.107056	-0.009888	1.889107	-3.142594	20.029321
31120	0	-0.139935	10.680895	-0.918378	-0.001398	0.106810	-0.009176	1.896806	-3.147930	20.030997
31121	0	-0.116175	10.638423	-0.958282	-0.001160	0.106384	-0.009583	1.896810	-3.152344	20.030671
31122	0	-0.153538	10.613940	-0.970240	-0.001531	0.106139	-0.009706	1.892921	-3.153823	20.032768
31123	0	-0.116234	10.540793	-0.988511	-0.001160	0.105408	-0.009888	1.890385	-3.157552	20.026322
31124	0	-0.141521	10.473712	-1.091222	-0.001410	0.104736	-0.010921	1.881693	-3.158096	20.019403
31125	0	-0.147139	10.406450	-1.074557	-0.001465	0.104065	-0.010742	1.885541	-3.157511	20.014604
31126	0	-0.087574	10.296583	-0.995072	-0.000868	0.102965	-0.009956	1.879633	-3.155236	20.005537
31127	0	-0.098017	10.253852	-0.995401	-0.000977	0.102539	-0.009949	1.886390	-3.157734	19.993033
31128	0	-0.093092	10.168285	-0.873550	-0.000923	0.101683	-0.008739	1.883989	-3.155201	19.978391
31129	0	-0.092246	10.070815	-0.817623	-0.000916	0.100708	-0.008179	1.881810	-3.153358	19.965669
31130	0	-0.117901	9.967081	-0.761867	-0.001174	0.099670	-0.007625	1.875907	-3.153428	19.951198
31131	0	-0.129242	9.863338	-0.670346	-0.001282	0.098633	-0.006714	1.864519	-3.146676	19.939833
31132	0	-0.106799	9.759671	-0.741798	-0.001060	0.097596	-0.007426	1.855285	-3.142530	19.930072
31133	0	-0.141462	9.631374	-0.615802	-0.001404	0.096313	-0.006165	1.848343	-3.135093	19.916696
31134	0	-0.143529	9.564260	-0.730342	-0.001427	0.095642	-0.007312	1.839761	-3.130416	19.897728
31135	0	-0.135221	9.448333	-0.688269	-0.001343	0.094482	-0.006897	1.822880	-3.124533	19.889102
31136	0	-0.106842	9.369157	-0.789705	-0.001057	0.093691	-0.007907	1.810681	-3.115900	19.885141
31137	0	-0.086340	9.283509	-0.817080	-0.000854	0.092834	-0.008179	1.800961	-3.110651	19.879563
31138	0	-0.100290	9.155377	-0.810053	-0.000995	0.091554	-0.008102	1.798706	-3.106078	19.873132
31139	0	-0.086383	9.112562	-0.781000	-0.000854	0.091125	-0.007812	1.795093	-3.099936	19.874497
31140	0	-0.106270	9.045400	-0.744184	-0.001057	0.090454	-0.007442	1.795273	-3.097814	19.873401
31141	0	-0.110843	8.972086	-0.708889	-0.001099	0.089722	-0.007080	1.806016	-3.090755	19.874973
31142	0	-0.069966	8.947523	-0.594356	-0.000691	0.089476	-0.005939	1.812320	-3.085415	19.870587
31143	0	-0.104339	8.880552	-0.556328	-0.001038	0.088806	-0.005554	1.823391	-3.083178	19.873258
31144	0	-0.086870	8.855976	-0.539548	-0.000867	0.088560	-0.005390	1.829047	-3.086145	19.882086
31145	0	-0.098335	8.837838	-0.470813	-0.000977	0.088379	-0.004700	1.838698	-3.082624	19.891062
31146	0	-0.062637	8.831523	-0.479122	-0.000625	0.088316	-0.004778	1.854501	-3.085706	19.902066
31147	0	-0.084946	8.843938	-0.458944	-0.000854	0.088440	-0.004578	1.868503	-3.097402	19.909988
31148	0	-0.114812	8.801017	-0.491825	-0.001150	0.088011	-0.004907	1.881361	-3.105474	19.930303
31149	0	-0.115921	8.801173	-0.617840	-0.001160	0.088013	-0.006165	1.897249	-3.111325	19.950038
31150	0	-0.103283	8.843607	-0.663454	-0.001037	0.088437	-0.006620	1.912873	-3.121485	19.973892
31151	0	-0.128091	8.868283	-0.703503	-0.001282	0.088684	-0.007019	1.931380	-3.127660	19.990611
31152	0	-0.084582	8.904592	-0.682809	-0.000854	0.089047	-0.006807	1.955259	-3.142736	20.016470
31153	0	-0.096683	8.984263	-0.612147	-0.000977	0.089844	-0.006104	1.975441	-3.160366	20.041265
31154	0	-0.107697	9.063246	-0.714072	-0.001080	0.090634	-0.007116	2.003012	-3.168729	20.071377
31155	0	-0.102489	9.106267	-0.771322	-0.001038	0.091064	-0.007690	2.028257	-3.189622	20.105250
31156	0	-0.112781	9.173022	-0.733367	-0.001135	0.091732	-0.007310	2.054480	-3.203449	20.137172
31157	0	-0.144843	9.246636	-0.789888	-0.001465	0.092468	-0.007874	2.082381	-3.228598	20.169836
31158	0	-0.123571	9.313249	-0.856338	-0.001249	0.093135	-0.008535	2.113065	-3.249963	20.205096
31159	0	-0.121168	9.423599	-0.881489	-0.001221	0.094238	-0.008789	2.140498	-3.265488	20.242268
31160	0	-0.137528	9.526791	-0.845229	-0.001387	0.095271	-0.008414	2.182434	-3.283824	20.277207
31161	0	-0.096994	9.600523	-0.870167	-0.000977	0.096008	-0.008667	2.219821	-3.296340	20.317178
31162	0	-0.107385	9.734146	-0.901488	-0.001085	0.097344	-0.008982	2.254542	-3.314287	20.360743
31163	0	-0.096426	9.820267	-0.894434	-0.000977	0.098206	-0.008911	2.289442	-3.333166	20.398189
31164	0	-0.124835	9.905036	-0.925662	-0.001257	0.099053	-0.009223	2.324516	-3.347555	20.435491
31165	0	-0.120881	9.997287	-0.845675	-0.001221	0.099976	-0.008423	2.359088	-3.365861	20.477396
31166	0	-0.161416	10.112587	-0.907382	-0.001624	0.101129	-0.009042	2.391321	-3.381606	20.516773
31167	0	-0.157725	10.223114	-0.961338	-0.001587	0.102234	-0.009583	2.421532	-3.396752	20.559626
31168	0	-0.161704	10.246860	-0.991905	-0.001629	0.102471	-0.009889	2.451459	-3.414178	20.597813
31169	0	-0.139260	10.345178	-1.083157	-0.001404	0.103455	-0.010803	2.479008	-3.430540	20.635222
31170	0	-0.173714	10.375051	-1.113034	-0.001748	0.103753	-0.011105	2.503396	-3.446443	20.674885
31171	0	-0.139938	10.436754	-1.137673	-0.001404	0.104370	-0.011353	2.526292	-3.455108	20.711133
31172	0	-0.132494	10.491130	-1.154625	-0.001334	0.104914	-0.011523	2.547753	-3.468910	20.744783
31173	0	-0.176495	10.503957	-1.185873	-0.001770	0.105042	-0.011841	2.564229	-3.478158	20.774137
31174	0	-0.145417	10.570595	-1.207936	-0.001455	0.105708	-0.012060	2.581891	-3.483029	20.803707
31175	0	-0.134188	10.577214	-1.167405	-0.001343	0.105774	-0.011658	2.596735	-3.487697	20.831869
31176	0	-0.170292	10.601233	-1.207487	-0.001708	0.106014	-0.012057	2.612661	-3.496750	20.860184
31177	0	-0.152401	10.595558	-1.063482	-0.001526	0.105957	-0.010620	2.626216	-3.502549	20.884642
31178	0	-0.121981	10.589137	-1.108438	-0.001217	0.105892	-0.011077	2.631453	-3.503033	20.911354
31179	0	-0.152784	10.601741	-1.141941	-0.001526	0.106018	-0.011414	2.635293	-3.504486	20.934686
31180	0	-0.122649	10.540545	-1.124610	-0.001225	0.105406	-0.011243	2.636556	-3.506923	20.957473
31181	0	-0.110184	10.540776	-1.110767	-0.001099	0.105408	-0.011108	2.633777	-3.506974	20.978092
31182	0	-0.196531	10.461356	-1.208091	-0.001960	0.104613	-0.012084	2.628626	-3.504392	20.993734
31183	0	-0.153659	10.394365	-1.232122	-0.001526	0.103943	-0.012329	2.618371	-3.496022	21.009899
31184	0	-0.173265	10.327328	-1.194010	-0.001731	0.103272	-0.011948	2.608561	-3.497461	21.023585
31185	0	-0.147053	10.254018	-1.158609	-0.001465	0.102539	-0.011597	2.595791	-3.494524	21.032106
31186	0	-0.148676	10.180940	-1.083387	-0.001476	0.101809	-0.010843	2.584704	-3.486172	21.034935
31187	0	-0.135132	10.125800	-0.975745	-0.001343	0.101257	-0.009766	2.574788	-3.479797	21.040021
31188	0	-0.094731	10.064883	-0.961643	-0.000933	0.100648	-0.009627	2.561914	-3.466439	21.042508
31189	0	-0.141354	9.979338	-0.822715	-0.001404	0.099792	-0.008240	2.546558	-3.458433	21.049106
31190	0	-0.125215	9.900114	-0.777103	-0.001241	0.099000	-0.007788	2.526566	-3.448291	21.053649
31191	0	-0.110535	9.765789	-0.785225	-0.001099	0.097656	-0.007874	2.500919	-3.443423	21.060200
31192	0	-0.130165	9.686698	-0.799754	-0.001295	0.096866	-0.008015	2.479826	-3.438668	21.066334
31193	0	-0.122950	9.582696	-0.827910	-0.001221	0.095825	-0.008301	2.453651	-3.431091	21.066702
31194	0	-0.143376	9.491454	-0.884472	-0.001422	0.094913	-0.008868	2.425133	-3.419791	21.064687
31195	0	-0.147511	9.393485	-0.889103	-0.001465	0.093933	-0.008911	2.399666	-3.410207	21.071367
31196	0	-0.124445	9.320565	-0.921657	-0.001242	0.093204	-0.009238	2.372487	-3.409699	21.075415
31197	0	-0.086290	9.228638	-0.920322	-0.000854	0.092285	-0.009216	2.355747	-3.402182	21.079191
31198	0	-0.100646	9.167820	-0.856284	-0.000994	0.091677	-0.008580	2.333390	-3.389118	21.083792
31199	0	-0.122837	9.143189	-0.767468	-0.001221	0.091431	-0.007690	2.312914	-3.382245	21.089623
31200	0	-0.099632	9.064010	-0.721975	-0.000992	0.090639	-0.007233	2.295750	-3.379240	21.097460
31201	0	-0.122396	9.014978	-0.749658	-0.001221	0.090149	-0.007507	2.281613	-3.377732	21.098204
31202	0	-0.099134	8.978427	-0.656136	-0.000983	0.089784	-0.006571	2.268632	-3.370008	21.106125
31203	0	-0.140661	8.941706	-0.682808	-0.001404	0.089417	-0.006836	2.257440	-3.369027	21.113853
31204	0	-0.116602	8.923485	-0.626409	-0.001165	0.089234	-0.006271	2.247199	-3.370730	21.120102
31205	0	-0.122324	8.905089	-0.633879	-0.001221	0.089050	-0.006348	2.234780	-3.369966	21.129204
31206	0	-0.116315	8.880784	-0.650398	-0.001165	0.088807	-0.006514	2.220764	-3.375423	21.144812
31207	0	-0.097617	8.874569	-0.682850	-0.000977	0.088745	-0.006836	2.209767	-3.378435	21.158633
31208	0	-0.079040	8.880760	-0.718204	-0.000793	0.088807	-0.007188	2.200513	-3.384865	21.174674
31209	0	-0.109048	8.935614	-0.792814	-0.001099	0.089355	-0.007935	2.190614	-3.397709	21.188795
31210	0	-0.113779	8.953988	-0.736964	-0.001144	0.089540	-0.007373	2.184911	-3.408570	21.205904
31211	0	-0.133838	8.984373	-0.714219	-0.001343	0.089844	-0.007141	2.184568	-3.416568	21.220007
31212	0	-0.114411	9.051390	-0.745362	-0.001151	0.090514	-0.007449	2.188351	-3.427752	21.234978
31213	0	-0.102825	9.100316	-0.665780	-0.001038	0.091003	-0.006653	2.192255	-3.441974	21.257259
31214	0	-0.082518	9.203986	-0.678952	-0.000836	0.092040	-0.006785	2.194977	-3.458343	21.278802
31215	0	-0.090807	9.246827	-0.726398	-0.000916	0.092468	-0.007263	2.193562	-3.469932	21.301055
31216	0	-0.083242	9.301765	-0.726509	-0.000840	0.093018	-0.007265	2.191134	-3.481827	21.324904
31217	0	-0.121166	9.399431	-0.768984	-0.001221	0.093994	-0.007690	2.187940	-3.495092	21.350046
31218	0	-0.149717	9.472683	-0.848177	-0.001508	0.094727	-0.008483	2.184457	-3.510010	21.368553
31219	0	-0.157663	9.527600	-0.891171	-0.001587	0.095276	-0.008911	2.182313	-3.524375	21.394249
31220	0	-0.167445	9.594652	-0.959445	-0.001689	0.095947	-0.009584	2.191399	-3.543546	21.420985
31221	0	-0.169297	9.692325	-1.007908	-0.001709	0.096924	-0.010071	2.198931	-3.564305	21.442582
31222	0	-0.166385	9.783693	-1.015627	-0.001678	0.097837	-0.010149	2.204961	-3.582067	21.466083
31223	0	-0.127025	9.869273	-1.026607	-0.001282	0.098694	-0.010254	2.216756	-3.597167	21.491407
31224	0	-0.124498	9.948316	-0.980526	-0.001259	0.099484	-0.009790	2.231360	-3.614903	21.519220
31225	0	-0.145639	10.027991	-0.910502	-0.001465	0.100281	-0.009094	2.241834	-3.626414	21.538072
31226	0	-0.113120	10.156002	-0.875819	-0.001143	0.101561	-0.008750	2.248901	-3.642074	21.562924
31227	0	-0.144953	10.235603	-0.879070	-0.001465	0.102356	-0.008789	2.248840	-3.660974	21.584250
31228	0	-0.136398	10.296667	-0.817954	-0.001373	0.102966	-0.008183	2.243686	-3.673098	21.603144
31229	0	-0.127213	10.333331	-0.933091	-0.001282	0.103333	-0.009338	2.233911	-3.685416	21.617857
31230	0	-0.131799	10.394460	-0.974382	-0.001324	0.103944	-0.009751	2.223994	-3.693331	21.635727
31231	0	-0.133764	10.418744	-1.043338	-0.001343	0.104187	-0.010437	2.219087	-3.700624	21.647725
31232	0	-0.132668	10.431001	-1.139917	-0.001333	0.104309	-0.011407	2.209863	-3.709483	21.657300
31233	0	-0.145621	10.467637	-1.134368	-0.001465	0.104675	-0.011353	2.199434	-3.720520	21.666134
31234	0	-0.144404	10.498324	-1.077810	-0.001448	0.104982	-0.010786	2.190574	-3.726100	21.668271
31235	0	-0.140117	10.504281	-1.219610	-0.001404	0.105042	-0.012207	2.178213	-3.730637	21.679082
31236	0	-0.139877	10.504428	-1.156784	-0.001399	0.105043	-0.011576	2.169535	-3.732565	21.683681
31237	0	-0.159121	10.498133	-1.128288	-0.001587	0.104980	-0.011292	2.160321	-3.729506	21.686532
31238	0	-0.123263	10.498244	-1.089793	-0.001229	0.104981	-0.010908	2.149607	-3.727417	21.681394
31239	0	-0.103763	10.504328	-1.023571	-0.001038	0.105042	-0.010254	2.130238	-3.728791	21.679137
31240	0	-0.116093	10.474091	-0.995526	-0.001160	0.104739	-0.009974	2.110744	-3.728739	21.675156
31241	0	-0.165297	10.394493	-1.017110	-0.001648	0.103943	-0.010193	2.088019	-3.724633	21.665396
31242	0	-0.171986	10.358240	-1.013021	-0.001719	0.103580	-0.010150	2.067529	-3.725577	21.656318
31243	0	-0.177364	10.296848	-0.913013	-0.001770	0.102966	-0.009155	2.040920	-3.722657	21.646045
31244	0	-0.153813	10.230103	-0.962991	-0.001534	0.102299	-0.009655	2.014563	-3.718740	21.636108
31245	0	-0.122469	10.138213	-0.985916	-0.001221	0.101379	-0.009888	1.983774	-3.715531	21.627180
31246	0	-0.117256	10.077598	-0.895187	-0.001167	0.100774	-0.008977	1.956548	-3.710585	21.619448
31247	0	-0.104052	10.028308	-0.845613	-0.001038	0.100281	-0.008484	1.925864	-3.708126	21.609947
31248	0	-0.160208	9.906695	-0.889273	-0.001594	0.099065	-0.008918	1.898617	-3.699346	21.593910
31249	0	-0.122837	9.826853	-0.803191	-0.001221	0.098267	-0.008057	1.871785	-3.691172	21.578202
31250	0	-0.161016	9.747835	-0.791655	-0.001602	0.097476	-0.007947	1.838270	-3.682505	21.554669
31251	0	-0.122644	9.668194	-0.833491	-0.001221	0.096680	-0.008362	1.808296	-3.676572	21.536856
31252	0	-0.081119	9.601385	-0.767672	-0.000805	0.096012	-0.007699	1.783337	-3.669710	21.523127
31253	0	-0.104239	9.491123	-0.730326	-0.001038	0.094910	-0.007324	1.760102	-3.664443	21.499984
31254	0	-0.117492	9.418157	-0.732472	-0.001170	0.094180	-0.007344	1.737865	-3.659190	21.485707
31255	0	-0.116472	9.338505	-0.724614	-0.001160	0.093384	-0.007263	1.718443	-3.653509	21.469947
31256	0	-0.141846	9.308206	-0.678056	-0.001414	0.093081	-0.006803	1.693415	-3.648703	21.450947
31257	0	-0.134836	9.246957	-0.638858	-0.001343	0.092468	-0.006409	1.670089	-3.642005	21.437971
31258	0	-0.111223	9.174005	-0.702319	-0.001111	0.091739	-0.007041	1.649333	-3.640927	21.424483
31259	0	-0.097743	9.167573	-0.651764	-0.000977	0.091675	-0.006531	1.633556	-3.640153	21.419349
31260	0	-0.092086	9.100664	-0.679217	-0.000917	0.091005	-0.006810	1.612109	-3.636189	21.408430
31261	0	-0.109697	9.039377	-0.603222	-0.001099	0.090393	-0.006042	1.600330	-3.638391	21.396198
31262	0	-0.115892	9.002883	-0.680210	-0.001157	0.090028	-0.006816	1.583608	-3.636043	21.391716
31263	0	-0.097680	9.002751	-0.627715	-0.000977	0.090027	-0.006287	1.572335	-3.635934	21.381047
31264	0	-0.103999	8.996752	-0.625759	-0.001039	0.089967	-0.006269	1.558860	-3.634294	21.380873
31265	0	-0.103260	8.996615	-0.634374	-0.001038	0.089966	-0.006348	1.553899	-3.640862	21.380829
31266	0	-0.114713	8.972213	-0.627314	-0.001150	0.089722	-0.006279	1.546908	-3.644851	21.377223
31267	0	-0.060452	9.002737	-0.682966	-0.000610	0.090027	-0.006836	1.539070	-3.652520	21.374241
31268	0	-0.077129	9.014985	-0.633700	-0.000782	0.090150	-0.006335	1.540761	-3.666314	21.380202
31269	0	-0.078641	9.057598	-0.616828	-0.000793	0.090576	-0.006165	1.544965	-3.675363	21.386225
31270	0	-0.119629	9.094161	-0.568340	-0.001207	0.090941	-0.005684	1.544281	-3.689273	21.390823
31271	0	-0.114910	9.130864	-0.616590	-0.001160	0.091309	-0.006165	1.544928	-3.702667	21.401127
31272	0	-0.107155	9.204065	-0.593012	-0.001078	0.092041	-0.005923	1.552786	-3.710308	21.411238
31273	0	-0.084381	9.234578	-0.635502	-0.000854	0.092346	-0.006348	1.560835	-3.723662	21.421002
31274	0	-0.137656	9.313817	-0.673765	-0.001383	0.093139	-0.006729	1.569787	-3.731495	21.440311
31275	0	-0.115162	9.417690	-0.732993	-0.001160	0.094177	-0.007324	1.575456	-3.741379	21.459636
31276	0	-0.144177	9.472509	-0.832049	-0.001450	0.094726	-0.008313	1.582811	-3.750900	21.476586
31277	0	-0.108519	9.515336	-0.879560	-0.001099	0.095154	-0.008789	1.589175	-3.767099	21.493531
31278	0	-0.130400	9.594568	-0.868914	-0.001316	0.095946	-0.008680	1.598093	-3.781495	21.509822
31279	0	-0.157187	9.680056	-0.904870	-0.001587	0.096802	-0.009033	1.615037	-3.799282	21.529096
31280	0	-0.142709	9.759051	-0.932940	-0.001435	0.097592	-0.009309	1.637538	-3.808832	21.550813
31281	0	-0.127045	9.802064	-0.887185	-0.001282	0.098022	-0.008850	1.660881	-3.821883	21.575559
31282	0	-0.131005	9.917602	-0.927683	-0.001320	0.099177	-0.009261	1.677520	-3.833138	21.594837
31283	0	-0.108724	10.009633	-0.904923	-0.001099	0.100098	-0.009033	1.694466	-3.846046	21.612986
31284	0	-0.131529	10.070349	-0.859759	-0.001321	0.100705	-0.008577	1.716086	-3.852220	21.634832
31285	0	-0.132812	10.150002	-0.825993	-0.001343	0.101501	-0.008240	1.736961	-3.868537	21.658298
31286	0	-0.142123	10.216794	-0.866239	-0.001436	0.102169	-0.008647	1.752511	-3.885105	21.682560
31287	0	-0.096981	10.284309	-0.819398	-0.000977	0.102844	-0.008179	1.768391	-3.892373	21.699895
31288	0	-0.126607	10.332847	-0.846921	-0.001268	0.103330	-0.008454	1.783275	-3.894667	21.721385
31289	0	-0.151557	10.333134	-0.965782	-0.001526	0.103333	-0.009644	1.797030	-3.905692	21.748521
31290	0	-0.149750	10.369512	-1.016929	-0.001506	0.103696	-0.010160	1.805776	-3.914613	21.760885
31291	0	-0.127141	10.400308	-1.038550	-0.001282	0.104004	-0.010376	1.814808	-3.925571	21.780700
31292	0	-0.150012	10.430625	-1.064997	-0.001506	0.104307	-0.010640	1.824289	-3.931456	21.800057
31293	0	-0.151793	10.455242	-1.050716	-0.001526	0.104553	-0.010498	1.833344	-3.939764	21.814014
31294	0	-0.151017	10.461081	-1.089821	-0.001511	0.104612	-0.010883	1.848851	-3.939917	21.828919
31295	0	-0.164237	10.479649	-1.020280	-0.001648	0.104797	-0.010193	1.858753	-3.945533	21.846622
31296	0	-0.145774	10.467176	-1.022910	-0.001454	0.104673	-0.010213	1.875573	-3.941360	21.862100
31297	0	-0.158590	10.436963	-0.958800	-0.001587	0.104370	-0.009583	1.880895	-3.941923	21.874467
31298	0	-0.085087	10.418513	-0.934966	-0.000853	0.104185	-0.009350	1.880090	-3.943214	21.888035
31299	0	-0.128261	10.382128	-0.976041	-0.001282	0.103821	-0.009766	1.873445	-3.941633	21.906991
31300	0	-0.159347	10.308863	-0.969161	-0.001589	0.103088	-0.009695	1.868968	-3.935841	21.918865
31301	0	-0.134396	10.260040	-1.006756	-0.001343	0.102600	-0.010071	1.864899	-3.933899	21.928990
31302	0	-0.165989	10.174591	-1.012156	-0.001651	0.101746	-0.010126	1.858984	-3.923014	21.943774
31303	0	-0.110784	10.137931	-0.988757	-0.001099	0.101379	-0.009888	1.858632	-3.912006	21.955266
31304	0	-0.118502	10.076798	-0.933876	-0.001179	0.100768	-0.009338	1.858688	-3.904133	21.962899
31305	0	-0.110554	10.009762	-0.884962	-0.001099	0.100098	-0.008850	1.857810	-3.895424	21.969704
31306	0	-0.082025	9.912003	-0.830087	-0.000808	0.099120	-0.008301	1.857874	-3.880150	21.974770
31307	0	-0.116693	9.857170	-0.817859	-0.001160	0.098572	-0.008179	1.857547	-3.870811	21.982162
31308	0	-0.088149	9.771618	-0.824031	-0.000870	0.097716	-0.008240	1.857884	-3.856157	21.991688
31309	0	-0.086346	9.710683	-0.720242	-0.000854	0.097107	-0.007202	1.858097	-3.844523	21.993562
31310	0	-0.143092	9.625199	-0.737795	-0.001422	0.096251	-0.007386	1.848377	-3.832758	21.993019
31311	0	-0.165235	9.533685	-0.653057	-0.001648	0.095337	-0.006531	1.848176	-3.826263	21.995647
31312	0	-0.124100	9.496968	-0.756744	-0.001230	0.094970	-0.007568	1.846572	-3.812235	22.004162
31313	0	-0.098215	9.399424	-0.793271	-0.000977	0.093994	-0.007935	1.843715	-3.804384	22.012285
31314	0	-0.112034	9.332235	-0.787403	-0.001110	0.093323	-0.007871	1.846688	-3.790732	22.027843
31315	0	-0.098768	9.283465	-0.768687	-0.000977	0.092834	-0.007690	1.841103	-3.775939	22.040631
31316	0	-0.088625	9.191867	-0.793005	-0.000877	0.091919	-0.007928	1.842873	-3.763816	22.052629
31317	0	-0.128773	9.161357	-0.744768	-0.001282	0.091614	-0.007446	1.843352	-3.755199	22.064416
31318	0	-0.123617	9.112398	-0.800429	-0.001233	0.091125	-0.007998	1.850132	-3.750234	22.069492
31319	0	-0.073485	9.069743	-0.721215	-0.000732	0.090698	-0.007202	1.861866	-3.745993	22.083955
31320	0	-0.086376	9.039038	-0.637828	-0.000860	0.090391	-0.006368	1.873981	-3.740332	22.096336
31321	0	-0.104353	9.014811	-0.654112	-0.001038	0.090149	-0.006531	1.885281	-3.731670	22.118408
31322	0	-0.074512	9.026837	-0.613500	-0.000745	0.090269	-0.006124	1.897142	-3.730107	22.136002
31323	0	-0.079379	9.020904	-0.569077	-0.000793	0.090210	-0.005676	1.913491	-3.728622	22.158697
31324	0	-0.036437	9.020649	-0.565470	-0.000367	0.090207	-0.005645	1.924405	-3.731003	22.179535
31325	0	-0.079200	9.014828	-0.611320	-0.000793	0.090149	-0.006104	1.934502	-3.731753	22.206539
31326	0	-0.109540	9.008501	-0.662507	-0.001096	0.090086	-0.006612	1.947930	-3.731206	22.246257
31327	0	-0.109257	9.027012	-0.666572	-0.001099	0.090271	-0.006653	1.961370	-3.737788	22.278534
31328	0	-0.107862	9.087699	-0.743143	-0.001086	0.090878	-0.007412	1.982988	-3.746158	22.308723
31329	0	-0.115505	9.112444	-0.739894	-0.001160	0.091125	-0.007385	1.997551	-3.750725	22.337319
31330	0	-0.065667	9.160923	-0.749503	-0.000663	0.091611	-0.007474	2.020613	-3.757169	22.373625
31331	0	-0.066753	9.203911	-0.813956	-0.000671	0.092041	-0.008118	2.044551	-3.760626	22.411870
31332	0	-0.114549	9.264410	-0.855676	-0.001152	0.092647	-0.008529	2.075748	-3.767276	22.446833
31333	0	-0.139293	9.350347	-0.820788	-0.001404	0.093506	-0.008179	2.107828	-3.779234	22.486393
31334	0	-0.119107	9.410841	-0.844529	-0.001199	0.094110	-0.008421	2.133299	-3.787184	22.532493
31335	0	-0.114805	9.484607	-0.887902	-0.001160	0.094849	-0.008850	2.163595	-3.799653	22.581358
31336	0	-0.118798	9.575633	-0.856801	-0.001198	0.095758	-0.008543	2.189776	-3.809996	22.620178
31337	0	-0.108919	9.667699	-0.936743	-0.001099	0.096680	-0.009338	2.219905	-3.819542	22.667104
31338	0	-0.112848	9.722064	-0.881800	-0.001142	0.097223	-0.008787	2.252425	-3.833482	22.708368
31339	0	-0.090462	9.826406	-0.881858	-0.000916	0.098267	-0.008789	2.282100	-3.844764	22.763339
31340	0	-0.106945	9.874709	-0.881234	-0.001078	0.098749	-0.008788	2.306568	-3.852853	22.802591
31341	0	-0.145634	9.936325	-0.923906	-0.001465	0.099365	-0.009216	2.328313	-3.861112	22.852739
31342	0	-0.144238	10.033575	-0.880125	-0.001449	0.100338	-0.008775	2.354970	-3.866839	22.891949
31343	0	-0.169975	10.094998	-0.954616	-0.001709	0.100952	-0.009521	2.378733	-3.875707	22.936296
31344	0	-0.156228	10.161587	-1.050636	-0.001569	0.101618	-0.010487	2.397525	-3.881271	22.976200
31345	0	-0.151906	10.210987	-1.039616	-0.001526	0.102112	-0.010376	2.416381	-3.887127	23.017687
31346	0	-0.125881	10.253233	-1.110760	-0.001268	0.102534	-0.011088	2.434163	-3.895851	23.063740
31347	0	-0.152081	10.339130	-1.076460	-0.001526	0.103394	-0.010742	2.455117	-3.899575	23.107757
31348	0	-0.169352	10.350916	-1.013491	-0.001699	0.103511	-0.010117	2.472284	-3.904399	23.138120
31349	0	-0.151471	10.400193	-1.131117	-0.001526	0.104004	-0.011292	2.490947	-3.914745	23.173202
31350	0	-0.150161	10.424193	-1.116140	-0.001504	0.104243	-0.011148	2.502138	-3.915386	23.207900
31351	0	-0.146380	10.455195	-1.075475	-0.001465	0.104553	-0.010742	2.512991	-3.914670	23.243459
31352	0	-0.127837	10.467128	-1.090127	-0.001280	0.104672	-0.010890	2.522402	-3.914348	23.276064
31353	0	-0.140369	10.461313	-1.081412	-0.001404	0.104614	-0.010803	2.532030	-3.912610	23.305573
31354	0	-0.146283	10.442772	-1.131899	-0.001465	0.104428	-0.011313	2.535525	-3.912812	23.334494
31355	0	-0.127690	10.443091	-1.105025	-0.001282	0.104431	-0.011047	2.536617	-3.916152	23.358263
31356	0	-0.140004	10.412497	-1.087072	-0.001394	0.104125	-0.010871	2.534409	-3.907882	23.380253
31357	0	-0.152538	10.369873	-1.171882	-0.001526	0.103699	-0.011719	2.532794	-3.906436	23.399707
31358	0	-0.182996	10.314882	-1.214388	-0.001830	0.103148	-0.012147	2.527666	-3.904528	23.421719
31359	0	-0.177406	10.278344	-1.159398	-0.001770	0.102783	-0.011597	2.523221	-3.898022	23.436982
31360	0	-0.148373	10.229548	-1.109709	-0.001473	0.102295	-0.011104	2.514740	-3.884526	23.452595
31361	0	-0.110237	10.186832	-1.110216	-0.001099	0.101868	-0.011108	2.506770	-3.878337	23.469322
31362	0	-0.123097	10.113737	-1.059635	-0.001228	0.101136	-0.010608	2.492728	-3.873287	23.482576
31363	0	-0.134788	10.028150	-0.920749	-0.001343	0.100281	-0.009216	2.481694	-3.865388	23.494256
31364	0	-0.148376	10.009915	-0.900864	-0.001475	0.100099	-0.009016	2.472482	-3.853661	23.502482
31365	0	-0.146897	9.912196	-0.835079	-0.001465	0.099121	-0.008362	2.459054	-3.846728	23.513491
31366	0	-0.123821	9.851287	-0.826454	-0.001229	0.098512	-0.008280	2.440542	-3.834184	23.521277
31367	0	-0.116777	9.759659	-0.907847	-0.001160	0.097595	-0.009094	2.422115	-3.822521	23.523911
31368	0	-0.093797	9.680502	-0.807015	-0.000932	0.096804	-0.008087	2.402124	-3.812839	23.524925
31369	0	-0.116624	9.588760	-0.858982	-0.001160	0.095886	-0.008606	2.382113	-3.802776	23.534361
31370	0	-0.093891	9.515863	-0.934702	-0.000929	0.095157	-0.009368	2.356333	-3.788536	23.540490
31371	0	-0.104443	9.417927	-0.980650	-0.001038	0.094177	-0.009827	2.331115	-3.778043	23.545631
31372	0	-0.136333	9.369412	-0.958949	-0.001357	0.093693	-0.009604	2.314210	-3.768308	23.544776
31373	0	-0.135061	9.277516	-0.840261	-0.001343	0.092773	-0.008423	2.288603	-3.756351	23.553276
31374	0	-0.154469	9.216752	-0.873200	-0.001542	0.092166	-0.008749	2.267346	-3.750854	23.555952
31375	0	-0.134870	9.179803	-0.895946	-0.001343	0.091797	-0.008972	2.251194	-3.741209	23.560727
31376	0	-0.130142	9.124902	-0.716961	-0.001294	0.091249	-0.007177	2.241806	-3.729587	23.556127
31377	0	-0.067561	9.112636	-0.755752	-0.000671	0.091125	-0.007568	2.228070	-3.721869	23.556278
31378	0	-0.080198	9.076123	-0.741312	-0.000802	0.090760	-0.007425	2.212487	-3.719493	23.557716
31379	0	-0.085727	9.045482	-0.664273	-0.000854	0.090454	-0.006653	2.199612	-3.713423	23.562213
31380	0	-0.080119	9.027243	-0.638162	-0.000799	0.090272	-0.006389	2.190377	-3.708315	23.566629
31381	0	-0.128223	8.996641	-0.615587	-0.001282	0.089966	-0.006165	2.179033	-3.705114	23.568610
31382	0	-0.127921	8.990663	-0.717463	-0.001284	0.089906	-0.007185	2.165276	-3.708275	23.572694
31383	0	-0.091403	8.996660	-0.743700	-0.000916	0.089966	-0.007446	2.152557	-3.707729	23.581765
31384	0	-0.133606	8.978418	-0.809448	-0.001340	0.089784	-0.008100	2.145128	-3.710199	23.591054
31385	0	-0.127603	8.990530	-0.811291	-0.001282	0.089905	-0.008118	2.137570	-3.714994	23.605734
31386	0	-0.108241	9.069934	-0.792420	-0.001088	0.090699	-0.007925	2.135064	-3.719754	23.619518
31387	0	-0.139640	9.088158	-0.762803	-0.001404	0.090881	-0.007629	2.132020	-3.726592	23.630063
31388	0	-0.108387	9.130868	-0.707716	-0.001084	0.091309	-0.007078	2.129171	-3.724713	23.647687
31389	0	-0.072485	9.210203	-0.702012	-0.000732	0.092102	-0.007019	2.129024	-3.731649	23.661631
31390	0	-0.132134	9.210118	-0.744936	-0.001328	0.092101	-0.007449	2.127835	-3.737998	23.672606
31391	0	-0.102801	9.301779	-0.707871	-0.001038	0.093018	-0.007080	2.124405	-3.747311	23.688766
31392	0	-0.125774	9.368882	-0.708099	-0.001263	0.093689	-0.007078	2.126126	-3.750847	23.706668
31393	0	-0.127414	9.442157	-0.787252	-0.001282	0.094421	-0.007874	2.123085	-3.757518	23.723925
31394	0	-0.107890	9.515379	-0.836078	-0.001084	0.095154	-0.008360	2.122253	-3.761471	23.745345
31395	0	-0.127165	9.558094	-0.921895	-0.001282	0.095581	-0.009216	2.123439	-3.770879	23.765128
31396	0	-0.107019	9.631258	-1.013788	-0.001079	0.096313	-0.010138	2.122100	-3.778180	23.784880
31397	0	-0.126722	9.704576	-1.050106	-0.001282	0.097046	-0.010498	2.124021	-3.792553	23.800704
31398	0	-0.130275	9.777695	-1.099808	-0.001314	0.097777	-0.010993	2.128494	-3.803175	23.813974
31399	0	-0.144918	9.857139	-1.062584	-0.001465	0.098572	-0.010620	2.133359	-3.818534	23.831583
31400	0	-0.147716	9.948550	-1.015511	-0.001494	0.099486	-0.010144	2.144930	-3.835696	23.848289
31401	0	-0.157389	10.015801	-0.959176	-0.001587	0.100159	-0.009583	2.153810	-3.847815	23.868719
31402	0	-0.142912	10.094988	-0.917993	-0.001439	0.100950	-0.009174	2.158982	-3.856393	23.884235
31403	0	-0.151835	10.174520	-0.910002	-0.001526	0.101746	-0.009094	2.164579	-3.862114	23.896622
31404	0	-0.144375	10.211073	-0.843805	-0.001451	0.102111	-0.008435	2.166694	-3.866936	23.908596
31405	0	-0.126898	10.266174	-0.896705	-0.001282	0.102661	-0.008972	2.159999	-3.878339	23.922813
31406	0	-0.161682	10.309040	-0.956252	-0.001623	0.103089	-0.009573	2.147545	-3.882551	23.928655
31407	0	-0.134055	10.357741	-1.042983	-0.001343	0.103577	-0.010437	2.138945	-3.882234	23.939505
31408	0	-0.127308	10.370101	-1.041006	-0.001278	0.103700	-0.010423	2.124560	-3.884794	23.944731
31409	0	-0.145859	10.388256	-1.165206	-0.001465	0.103882	-0.011658	2.118014	-3.888989	23.951111
31410	0	-0.157172	10.394539	-1.169477	-0.001575	0.103944	-0.011708	2.103566	-3.889525	23.948449
31411	0	-0.152023	10.406587	-1.189447	-0.001526	0.104065	-0.011902	2.096155	-3.893267	23.945058
31412	0	-0.139007	10.418916	-1.175531	-0.001393	0.104188	-0.011765	2.084959	-3.894133	23.947384
31413	0	-0.164479	10.424926	-1.146404	-0.001648	0.104248	-0.011475	2.073875	-3.894962	23.946888
31414	0	-0.145440	10.437354	-1.064601	-0.001459	0.104372	-0.010660	2.059023	-3.897365	23.944856
31415	0	-0.134047	10.418815	-0.987600	-0.001343	0.104187	-0.009888	2.046475	-3.896950	23.949161
31416	0	-0.140701	10.382432	-0.996909	-0.001400	0.103823	-0.009987	2.027891	-3.886359	23.939095
31417	0	-0.116175	10.339591	-1.010758	-0.001160	0.103394	-0.010132	2.001752	-3.881165	23.937611
31418	0	-0.183778	10.284995	-0.963635	-0.001836	0.102848	-0.009657	1.980059	-3.876028	23.929744
31419	0	-0.134894	10.241888	-0.974500	-0.001343	0.102417	-0.009766	1.958565	-3.866251	23.913055
31420	0	-0.135413	10.181148	-0.909231	-0.001355	0.101810	-0.009114	1.935378	-3.864343	23.900851
31421	0	-0.097929	10.138160	-0.949769	-0.000977	0.101379	-0.009521	1.909670	-3.858276	23.889861
31422	0	-0.135719	10.046956	-0.908652	-0.001348	0.100468	-0.009109	1.886500	-3.845361	23.874767
31423	0	-0.128004	10.022194	-0.809058	-0.001282	0.100220	-0.008118	1.857432	-3.843950	23.857916
31424	0	-0.146429	9.937185	-0.889784	-0.001462	0.099370	-0.008919	1.835067	-3.838202	23.842946
31425	0	-0.159374	9.839045	-0.895149	-0.001587	0.098389	-0.008972	1.812893	-3.827224	23.825826
31426	0	-0.167177	9.747773	-0.768635	-0.001661	0.097476	-0.007710	1.786956	-3.811512	23.800934
31427	0	-0.116677	9.692636	-0.833150	-0.001160	0.096924	-0.008362	1.753547	-3.799945	23.778430
31428	0	-0.136493	9.625971	-0.888403	-0.001358	0.096257	-0.008912	1.722590	-3.788785	23.754484
31429	0	-0.079750	9.558306	-0.766504	-0.000793	0.095581	-0.007690	1.694096	-3.780553	23.737249
31430	0	-0.062322	9.467135	-0.773800	-0.000619	0.094669	-0.007763	1.665695	-3.772038	23.718036
31431	0	-0.097616	9.417945	-0.827574	-0.000977	0.094177	-0.008301	1.636925	-3.769351	23.700778
31432	0	-0.104235	9.357195	-0.762481	-0.001037	0.093571	-0.007641	1.618570	-3.759015	23.688738
31433	0	-0.109793	9.295773	-0.779842	-0.001099	0.092957	-0.007812	1.602619	-3.756568	23.674900
31434	0	-0.134391	9.253267	-0.746118	-0.001342	0.092531	-0.007480	1.581246	-3.750584	23.659366
31435	0	-0.104297	9.198134	-0.718399	-0.001038	0.091980	-0.007202	1.560307	-3.740447	23.641187
31436	0	-0.086957	9.155560	-0.697074	-0.000866	0.091555	-0.006984	1.545054	-3.732393	23.632294
31437	0	-0.091819	9.118723	-0.627595	-0.000916	0.091187	-0.006287	1.533268	-3.725311	23.614192
31438	0	-0.073518	9.088286	-0.601339	-0.000738	0.090882	-0.006021	1.523806	-3.725302	23.607546
31439	0	-0.115883	9.063826	-0.706674	-0.001160	0.090637	-0.007080	1.507683	-3.722870	23.601513
31440	0	-0.109912	9.070108	-0.698098	-0.001098	0.090700	-0.006993	1.492081	-3.717538	23.603383
31441	0	-0.122066	9.033272	-0.713239	-0.001221	0.090332	-0.007141	1.480845	-3.714085	23.603645
31442	0	-0.103898	9.057764	-0.668952	-0.001038	0.090577	-0.006697	1.471572	-3.708783	23.602056
31443	0	-0.103596	9.051532	-0.665064	-0.001038	0.090515	-0.006653	1.468921	-3.707271	23.596316
31444	0	-0.109282	9.045442	-0.725588	-0.001096	0.090454	-0.007259	1.464507	-3.707501	23.601255
31445	0	-0.084961	9.106440	-0.665418	-0.000854	0.091064	-0.006653	1.465578	-3.710061	23.602731
31446	0	-0.090020	9.130771	-0.665545	-0.000906	0.091308	-0.006656	1.464851	-3.713714	23.606926
31447	0	-0.103070	9.161357	-0.616867	-0.001038	0.091614	-0.006165	1.469548	-3.718679	23.612894
31448	0	-0.101630	9.216180	-0.648431	-0.001024	0.092162	-0.006478	1.476460	-3.724911	23.619261
31449	0	-0.078383	9.252901	-0.702396	-0.000793	0.092529	-0.007019	1.481722	-3.733212	23.627435
31450	0	-0.058232	9.307725	-0.642591	-0.000591	0.093078	-0.006419	1.489096	-3.740606	23.634380
31451	0	-0.090599	9.368866	-0.647543	-0.000916	0.093689	-0.006470	1.495060	-3.748627	23.641793
31452	0	-0.094829	9.454229	-0.788962	-0.000957	0.094543	-0.007886	1.498416	-3.756152	23.652861
31453	0	-0.096549	9.484782	-0.806752	-0.000977	0.094849	-0.008057	1.510054	-3.765866	23.666135
31454	0	-0.118509	9.551755	-0.930678	-0.001199	0.095518	-0.009299	1.517555	-3.778534	23.678962
31455	0	-0.114490	9.619041	-0.904574	-0.001160	0.096191	-0.009033	1.530746	-3.792351	23.696143
31456	0	-0.136530	9.685859	-0.907464	-0.001374	0.096860	-0.009059	1.547406	-3.799150	23.716447
31457	0	-0.157343	9.753306	-0.916949	-0.001587	0.097534	-0.009155	1.562344	-3.811198	23.734907
31458	0	-0.093924	9.820087	-0.908284	-0.000950	0.098203	-0.009062	1.585035	-3.819797	23.758301
31459	0	-0.114828	9.924163	-0.874701	-0.001160	0.099243	-0.008728	1.605249	-3.829182	23.776656
31460	0	-0.130744	9.997023	-0.903021	-0.001320	0.099972	-0.009011	1.624457	-3.839555	23.798647
31461	0	-0.108541	10.046216	-0.881021	-0.001099	0.100464	-0.008789	1.646725	-3.850832	23.815911
31462	0	-0.118232	10.113036	-0.835860	-0.001195	0.101131	-0.008344	1.661937	-3.861367	23.835096
31463	0	-0.157729	10.174442	-0.789075	-0.001587	0.101746	-0.007874	1.679108	-3.868461	23.858301
31464	0	-0.119458	10.223005	-0.871472	-0.001202	0.102231	-0.008702	1.691340	-3.872552	23.875815
31465	0	-0.127513	10.272118	-0.898442	-0.001282	0.102722	-0.008972	1.702882	-3.876058	23.899822
31466	0	-0.138682	10.271824	-0.968034	-0.001391	0.102719	-0.009668	1.714738	-3.877325	23.917183
31467	0	-0.133349	10.302604	-1.039016	-0.001343	0.103027	-0.010376	1.729115	-3.883760	23.931619
31468	0	-0.120070	10.344977	-1.102455	-0.001203	0.103451	-0.011015	1.738205	-3.881901	23.948319
31469	0	-0.121342	10.357589	-1.068947	-0.001221	0.103577	-0.010681	1.746137	-3.886048	23.962048
31470	0	-0.138636	10.369537	-1.138335	-0.001390	0.103697	-0.011370	1.760148	-3.885655	23.973312
31471	0	-0.152238	10.381973	-1.050913	-0.001526	0.103821	-0.010498	1.771354	-3.885629	23.987023
31472	0	-0.151864	10.369533	-1.016030	-0.001519	0.103696	-0.010155	1.776117	-3.882284	24.004429
31473	0	-0.158241	10.363671	-1.014260	-0.001587	0.103638	-0.010132	1.786346	-3.883218	24.021642
31474	0	-0.139632	10.345105	-0.967261	-0.001395	0.103452	-0.009665	1.793040	-3.878049	24.036362
31475	0	-0.103672	10.333211	-0.928204	-0.001038	0.103333	-0.009277	1.797565	-3.875077	24.046083
31476	0	-0.115298	10.314799	-0.923184	-0.001159	0.103148	-0.009226	1.803285	-3.877447	24.058553
31477	0	-0.110509	10.247766	-0.958567	-0.001099	0.102478	-0.009583	1.805508	-3.866224	24.073154
31478	0	-0.129880	10.198874	-0.989439	-0.001295	0.101989	-0.009894	1.805202	-3.858154	24.076416
31479	0	-0.171688	10.125736	-1.055745	-0.001709	0.101257	-0.010559	1.802955	-3.845341	24.080522
31480	0	-0.112145	10.095165	-1.025519	-0.001115	0.100952	-0.010251	1.806593	-3.833802	24.092636
31481	0	-0.141206	10.021973	-0.994755	-0.001404	0.100220	-0.009949	1.804511	-3.820368	24.099585
31482	0	-0.124210	9.973010	-1.001119	-0.001238	0.099730	-0.010008	1.807332	-3.811419	24.109810
31483	0	-0.104051	9.912067	-0.934255	-0.001038	0.099121	-0.009338	1.811078	-3.803946	24.120913
31484	0	-0.105047	9.850948	-0.867828	-0.001044	0.098510	-0.008676	1.813514	-3.792663	24.126716
31485	0	-0.098110	9.771724	-0.781244	-0.000977	0.097717	-0.007812	1.813110	-3.783216	24.131094
31486	0	-0.123889	9.716644	-0.781824	-0.001230	0.097167	-0.007812	1.818923	-3.768914	24.141770
31487	0	-0.116555	9.674124	-0.762196	-0.001160	0.096741	-0.007629	1.809675	-3.757802	24.145626
31488	0	-0.111823	9.588666	-0.687554	-0.001111	0.095886	-0.006883	1.801033	-3.744971	24.146581
31489	0	-0.122851	9.509276	-0.738413	-0.001221	0.095093	-0.007385	1.798958	-3.731406	24.155424
31490	0	-0.112329	9.429855	-0.896719	-0.001115	0.094298	-0.008970	1.794350	-3.717001	24.164279
31491	0	-0.074300	9.405533	-0.780965	-0.000732	0.094055	-0.007812	1.789652	-3.699961	24.174337
31492	0	-0.106219	9.362745	-0.872806	-0.001060	0.093628	-0.008723	1.794793	-3.692550	24.180957
31493	0	-0.116802	9.277272	-0.849063	-0.001160	0.092773	-0.008484	1.801966	-3.678048	24.192127
31494	0	-0.111717	9.240485	-0.856408	-0.001116	0.092405	-0.008559	1.807011	-3.672146	24.201930
31495	0	-0.110431	9.222345	-0.873440	-0.001099	0.092224	-0.008728	1.813609	-3.660861	24.214349
31496	0	-0.105032	9.155015	-0.765072	-0.001049	0.091551	-0.007643	1.822343	-3.655048	24.230558
31497	0	-0.079476	9.124666	-0.703058	-0.000793	0.091248	-0.007019	1.835235	-3.649244	24.248303
31498	0	-0.092251	9.142685	-0.748134	-0.000918	0.091428	-0.007470	1.847755	-3.639893	24.263591
31499	0	-0.097655	9.130745	-0.679033	-0.000977	0.091309	-0.006775	1.865065	-3.635796	24.285066
31500	0	-0.097671	9.124367	-0.602857	-0.000978	0.091245	-0.006013	1.882958	-3.632749	24.303416
31501	0	-0.115976	9.094176	-0.599093	-0.001160	0.090942	-0.005981	1.892902	-3.628618	24.320015
31502	0	-0.085315	9.118383	-0.613467	-0.000855	0.091185	-0.006123	1.906185	-3.627459	24.337598
31503	0	-0.084957	9.130779	-0.709101	-0.000854	0.091309	-0.007080	1.917343	-3.629505	24.364030
31504	0	-0.126947	9.136665	-0.754371	-0.001272	0.091368	-0.007530	1.931883	-3.628731	24.385791
31505	0	-0.103264	9.185674	-0.758323	-0.001038	0.091858	-0.007568	1.947939	-3.630712	24.408903
31506	0	-0.084004	9.215891	-0.798084	-0.000845	0.092160	-0.007965	1.965217	-3.632560	24.431071
31507	0	-0.090997	9.277206	-0.795135	-0.000916	0.092773	-0.007935	1.983263	-3.635170	24.458042
31508	0	-0.108441	9.282858	-0.811531	-0.001088	0.092831	-0.008091	2.010681	-3.635513	24.483289
31509	0	-0.108762	9.356533	-0.898983	-0.001099	0.093567	-0.008972	2.029744	-3.644557	24.509856
31510	0	-0.118843	9.417168	-0.841915	-0.001199	0.094173	-0.008398	2.052176	-3.652798	24.540035
31511	0	-0.127389	9.478580	-0.838341	-0.001282	0.094788	-0.008362	2.075124	-3.657981	24.570917
31512	0	-0.137975	9.520932	-0.830474	-0.001389	0.095211	-0.008284	2.096923	-3.664295	24.609276
31513	0	-0.109303	9.594520	-0.923850	-0.001099	0.095947	-0.009216	2.120199	-3.666513	24.643555
31514	0	-0.138361	9.636765	-0.885822	-0.001393	0.096370	-0.008834	2.146185	-3.673685	24.673431
31515	0	-0.108732	9.692173	-0.905707	-0.001099	0.096924	-0.009033	2.171472	-3.682651	24.704901
31516	0	-0.124484	9.795467	-0.922690	-0.001259	0.097957	-0.009204	2.194960	-3.694575	24.738172
31517	0	-0.114773	9.856985	-0.942111	-0.001160	0.098572	-0.009399	2.216797	-3.703966	24.773848
31518	0	-0.130925	9.923655	-0.958584	-0.001319	0.099238	-0.009565	2.237565	-3.710685	24.804004
31519	0	-0.140149	9.979053	-0.935961	-0.001404	0.099792	-0.009338	2.258688	-3.708956	24.837490
31520	0	-0.157717	10.009108	-1.001058	-0.001582	0.100093	-0.009992	2.277142	-3.710109	24.871895
31521	0	-0.145699	10.058371	-0.997239	-0.001465	0.100586	-0.009949	2.301327	-3.714555	24.896067
31522	0	-0.126316	10.082328	-1.001731	-0.001266	0.100825	-0.009996	2.323101	-3.713901	24.914492
31523	0	-0.109331	10.174346	-1.045851	-0.001099	0.101746	-0.010437	2.344950	-3.715369	24.939429
31524	0	-0.120566	10.198331	-1.074139	-0.001210	0.101985	-0.010725	2.361303	-3.715954	24.962928
31525	0	-0.133361	10.229328	-1.142934	-0.001343	0.102295	-0.011414	2.376844	-3.721555	24.985369
31526	0	-0.156297	10.283864	-1.103617	-0.001569	0.102840	-0.011019	2.394320	-3.723476	25.003218
31527	0	-0.201558	10.284299	-1.081485	-0.002014	0.102844	-0.010803	2.404958	-3.717332	25.027526
31528	0	-0.164866	10.290153	-1.059199	-0.001652	0.102902	-0.010583	2.413373	-3.716271	25.041972
31529	0	-0.146838	10.278232	-1.014024	-0.001465	0.102783	-0.010132	2.420639	-3.707842	25.060819
31530	0	-0.128912	10.277976	-1.119197	-0.001289	0.102780	-0.011187	2.425207	-3.703569	25.075712
31531	0	-0.103707	10.314867	-1.087135	-0.001038	0.103149	-0.010864	2.432157	-3.699680	25.088204
31532	0	-0.103752	10.296362	-1.070291	-0.001037	0.102964	-0.010695	2.439767	-3.694254	25.096030
31533	0	-0.115863	10.266094	-1.062210	-0.001160	0.102661	-0.010620	2.440967	-3.690893	25.107794
31534	0	-0.158319	10.217258	-1.080185	-0.001585	0.102172	-0.010808	2.433369	-3.688420	25.117569
31535	0	-0.116319	10.192905	-1.104382	-0.001160	0.101929	-0.011047	2.429051	-3.680024	25.120530
31536	0	-0.141454	10.156215	-1.092144	-0.001411	0.101562	-0.010919	2.432154	-3.672117	25.123827
31537	0	-0.141164	10.107459	-1.031025	-0.001404	0.101074	-0.010315	2.426615	-3.658781	25.125854
31538	0	-0.124077	10.070828	-1.036433	-0.001237	0.100708	-0.010367	2.423104	-3.649929	25.128086
31539	0	-0.122354	10.009808	-1.067685	-0.001221	0.100098	-0.010681	2.418439	-3.642261	25.122742
31540	0	-0.147627	9.954875	-0.962982	-0.001471	0.099548	-0.009635	2.412685	-3.631164	25.120198
31541	0	-0.177461	9.899976	-0.963517	-0.001770	0.098999	-0.009644	2.402766	-3.621290	25.123037
31542	0	-0.160404	9.845130	-0.870323	-0.001596	0.098451	-0.008712	2.392958	-3.607835	25.122660
31543	0	-0.134773	9.790126	-0.902299	-0.001343	0.097900	-0.009033	2.381296	-3.597412	25.121241
31544	0	-0.105768	9.729210	-0.820543	-0.001048	0.097291	-0.008220	2.364630	-3.581432	25.115558
31545	0	-0.092195	9.649791	-0.877384	-0.000916	0.096497	-0.008789	2.347336	-3.569172	25.103745
31546	0	-0.142174	9.570676	-0.825043	-0.001417	0.095705	-0.008271	2.322961	-3.558966	25.097295
31547	0	-0.110343	9.564373	-0.919866	-0.001099	0.095642	-0.009216	2.302384	-3.548628	25.091968
31548	0	-0.129645	9.491396	-0.861611	-0.001291	0.094913	-0.008633	2.283040	-3.537712	25.084560
31549	0	-0.128535	9.436135	-0.877780	-0.001282	0.094360	-0.008789	2.269493	-3.528669	25.083540
31550	0	-0.141781	9.344783	-0.893773	-0.001411	0.093447	-0.008950	2.255002	-3.516265	25.072456
31551	0	-0.122561	9.326230	-0.914869	-0.001221	0.093262	-0.009155	2.247736	-3.505682	25.062515
31552	0	-0.105357	9.271445	-0.876445	-0.001048	0.092713	-0.008777	2.232930	-3.494261	25.058090
31553	0	-0.115873	9.265233	-0.853461	-0.001160	0.092651	-0.008545	2.220063	-3.490697	25.056594
31554	0	-0.110028	9.222563	-0.851860	-0.001098	0.092225	-0.008525	2.212852	-3.482796	25.048351
31555	0	-0.128165	9.173644	-0.768333	-0.001282	0.091736	-0.007690	2.204073	-3.478122	25.047517
31556	0	-0.140337	9.155466	-0.778778	-0.001404	0.091554	-0.007799	2.189919	-3.473884	25.048011
31557	0	-0.146435	9.173677	-0.743498	-0.001465	0.091736	-0.007446	2.175898	-3.469672	25.042376
31558	0	-0.085039	9.161560	-0.716934	-0.000854	0.091615	-0.007180	2.162026	-3.468784	25.043822
31559	0	-0.122168	9.161465	-0.755748	-0.001221	0.091614	-0.007568	2.148023	-3.462772	25.046262
31560	0	-0.073297	9.185933	-0.790838	-0.000735	0.091859	-0.007914	2.141270	-3.460867	25.046238
31561	0	-0.060254	9.179773	-0.810855	-0.000610	0.091797	-0.008118	2.129473	-3.465822	25.044815
31562	0	-0.107444	9.167651	-0.821440	-0.001083	0.091676	-0.008222	2.120229	-3.472186	25.046562
31563	0	-0.103359	9.222493	-0.829227	-0.001038	0.092224	-0.008301	2.109597	-3.472399	25.043552
31564	0	-0.132606	9.210316	-0.791804	-0.001335	0.092103	-0.007918	2.108870	-3.478875	25.045606
31565	0	-0.115321	9.307894	-0.799277	-0.001160	0.093079	-0.007996	2.104495	-3.482017	25.054322
31566	0	-0.065058	9.344539	-0.719078	-0.000659	0.093445	-0.007197	2.095713	-3.487499	25.058359
31567	0	-0.097106	9.393372	-0.768359	-0.000977	0.093933	-0.007690	2.086855	-3.489382	25.063221
31568	0	-0.108144	9.436115	-0.755797	-0.001088	0.094361	-0.007555	2.089711	-3.492705	25.066638
31569	0	-0.078678	9.490972	-0.793459	-0.000793	0.094910	-0.007935	2.088702	-3.495949	25.074925
31570	0	-0.120096	9.539845	-0.872442	-0.001207	0.095398	-0.008729	2.082493	-3.498801	25.079533
31571	0	-0.127546	9.600875	-0.945674	-0.001282	0.096008	-0.009460	2.077645	-3.501500	25.078390
31572	0	-0.156571	9.619136	-0.976083	-0.001575	0.096191	-0.009759	2.079418	-3.507179	25.079536
31573	0	-0.139575	9.692391	-0.994904	-0.001404	0.096924	-0.009949	2.079462	-3.511924	25.081627
31574	0	-0.119401	9.790072	-1.031399	-0.001204	0.097900	-0.010316	2.076823	-3.519375	25.084098
31575	0	-0.145110	9.814466	-1.013257	-0.001465	0.098145	-0.010132	2.077032	-3.530536	25.090709
31576	0	-0.143193	9.881610	-0.970558	-0.001438	0.098816	-0.009706	2.075739	-3.532916	25.089394
31577	0	-0.127209	9.942678	-1.006703	-0.001282	0.099426	-0.010071	2.070438	-3.539087	25.099791
31578	0	-0.156009	10.015943	-0.939532	-0.001568	0.100160	-0.009392	2.074360	-3.543093	25.099842
31579	0	-0.151848	10.083031	-1.000857	-0.001526	0.100830	-0.010010	2.072519	-3.546609	25.106641
31580	0	-0.125729	10.095285	-0.957460	-0.001267	0.100952	-0.009581	2.066103	-3.553270	25.101250
31581	0	-0.103167	10.156322	-0.902581	-0.001038	0.101562	-0.009033	2.057335	-3.555019	25.100377
31582	0	-0.120554	10.199058	-0.914276	-0.001209	0.101991	-0.009141	2.059066	-3.554269	25.102553
31583	0	-0.120972	10.229544	-1.006686	-0.001221	0.102295	-0.010071	2.054276	-3.561620	25.103511
31584	0	-0.150167	10.248000	-0.938101	-0.001504	0.102479	-0.009392	2.042312	-3.559236	25.102035
31585	0	-0.152063	10.260141	-1.036375	-0.001526	0.102600	-0.010376	2.028541	-3.560188	25.103581
31586	0	-0.151189	10.296960	-1.119446	-0.001516	0.102968	-0.011207	2.015607	-3.560432	25.093358
31587	0	-0.164873	10.272322	-1.097641	-0.001648	0.102722	-0.010986	2.004554	-3.554708	25.093380
31588	0	-0.122078	10.272542	-1.150478	-0.001223	0.102724	-0.011517	1.991790	-3.552022	25.087832
31589	0	-0.145932	10.266242	-1.073068	-0.001465	0.102661	-0.010742	1.979367	-3.553341	25.085232
31590	0	-0.151439	10.260400	-1.106713	-0.001515	0.102602	-0.011086	1.959489	-3.549695	25.075347
31591	0	-0.128158	10.260189	-1.029711	-0.001282	0.102600	-0.010315	1.940714	-3.545096	25.064306
31592	0	-0.097392	10.266522	-0.977882	-0.000977	0.102664	-0.009791	1.927237	-3.543083	25.058792
31593	0	-0.122033	10.211386	-0.962193	-0.001221	0.102112	-0.009644	1.904032	-3.538576	25.044455
31594	0	-0.146977	10.169003	-0.988824	-0.001465	0.101688	-0.009906	1.885819	-3.528244	25.028191
31595	0	-0.153304	10.101456	-0.932229	-0.001526	0.101013	-0.009338	1.868909	-3.515190	25.012845
31596	0	-0.154284	10.077227	-0.904762	-0.001540	0.100771	-0.009063	1.852773	-3.507142	25.001229
31597	0	-0.140714	10.034328	-0.877155	-0.001404	0.100342	-0.008789	1.834239	-3.498281	24.987453
31598	0	-0.105048	9.979701	-0.885736	-0.001045	0.099795	-0.008877	1.813324	-3.487228	24.970444
31599	0	-0.098046	9.936691	-0.870851	-0.000977	0.099365	-0.008728	1.792010	-3.477667	24.955358
31600	0	-0.171876	9.857638	-0.873109	-0.001718	0.098575	-0.008751	1.770625	-3.471235	24.936338
31601	0	-0.152837	9.820737	-0.895195	-0.001526	0.098206	-0.008972	1.748893	-3.463379	24.915776
31602	0	-0.122823	9.753887	-0.897395	-0.001226	0.097537	-0.008994	1.726627	-3.456282	24.898447
31603	0	-0.147013	9.668156	-0.840044	-0.001465	0.096680	-0.008423	1.701401	-3.444919	24.882112
31604	0	-0.117482	9.613519	-0.853957	-0.001171	0.096133	-0.008562	1.676018	-3.435460	24.863773
31605	0	-0.104160	9.582704	-0.846251	-0.001038	0.095825	-0.008484	1.651488	-3.425577	24.849960
31606	0	-0.086304	9.528030	-0.860778	-0.000863	0.095279	-0.008625	1.632008	-3.420586	24.834468
31607	0	-0.116431	9.436168	-0.773464	-0.001160	0.094360	-0.007751	1.613205	-3.409757	24.816264
31608	0	-0.093174	9.430282	-0.824842	-0.000925	0.094301	-0.008267	1.591423	-3.396579	24.797454
31609	0	-0.097843	9.375129	-0.736860	-0.000977	0.093750	-0.007385	1.572439	-3.389012	24.778854
31610	0	-0.128889	9.326490	-0.733607	-0.001286	0.093264	-0.007353	1.552850	-3.379628	24.764716
31611	0	-0.103780	9.295745	-0.706819	-0.001038	0.092957	-0.007080	1.539273	-3.374045	24.751191
31612	0	-0.067122	9.277541	-0.716616	-0.000672	0.092774	-0.007179	1.523690	-3.370115	24.743883
31613	0	-0.091462	9.204198	-0.749559	-0.000916	0.092041	-0.007507	1.509951	-3.366013	24.730802
31614	0	-0.091258	9.222591	-0.753552	-0.000915	0.092225	-0.007545	1.497941	-3.363226	24.723646
31615	0	-0.139827	9.191958	-0.701188	-0.001404	0.091919	-0.007019	1.489447	-3.364789	24.716510
31616	0	-0.114628	9.179839	-0.748749	-0.001149	0.091798	-0.007494	1.481410	-3.363120	24.715389
31617	0	-0.121457	9.198035	-0.677095	-0.001221	0.091980	-0.006775	1.476556	-3.365381	24.712763
31618	0	-0.108772	9.198033	-0.731214	-0.001087	0.091980	-0.007317	1.470819	-3.359407	24.714951
31619	0	-0.109503	9.167491	-0.750654	-0.001099	0.091675	-0.007507	1.469876	-3.358616	24.712371
31620	0	-0.084119	9.191916	-0.707710	-0.000848	0.091919	-0.007079	1.466646	-3.361513	24.718736
31621	0	-0.090915	9.222369	-0.690362	-0.000916	0.092224	-0.006897	1.474563	-3.364076	24.721152
31622	0	-0.089721	9.246714	-0.703629	-0.000903	0.092467	-0.007033	1.478036	-3.366061	24.721400
31623	0	-0.127859	9.283422	-0.641293	-0.001282	0.092834	-0.006409	1.482552	-3.364593	24.724434
31624	0	-0.114708	9.307747	-0.678719	-0.001154	0.093078	-0.006783	1.486550	-3.367675	24.727526
31625	0	-0.121426	9.393273	-0.696416	-0.001221	0.093933	-0.006958	1.492711	-3.370187	24.740725
31626	0	-0.089753	9.411386	-0.740396	-0.000903	0.094114	-0.007398	1.499301	-3.371637	24.749179
31627	0	-0.103115	9.429868	-0.763807	-0.001038	0.094299	-0.007629	1.508592	-3.374084	24.760860
31628	0	-0.132179	9.527321	-0.857280	-0.001330	0.095274	-0.008563	1.519245	-3.379002	24.771229
31629	0	-0.115255	9.558004	-0.898391	-0.001160	0.095581	-0.008972	1.531866	-3.382048	24.786503
31630	0	-0.095344	9.637101	-0.924773	-0.000962	0.096372	-0.009240	1.539634	-3.387054	24.796237
31631	0	-0.133257	9.667865	-0.880206	-0.001343	0.096680	-0.008789	1.553514	-3.393650	24.814594
31632	0	-0.143921	9.716378	-0.962346	-0.001445	0.097165	-0.009609	1.569073	-3.394786	24.825306
31633	0	-0.109252	9.802092	-0.953804	-0.001099	0.098022	-0.009521	1.586711	-3.396354	24.842405
31634	0	-0.126351	9.844425	-0.993827	-0.001270	0.098446	-0.009921	1.605066	-3.398640	24.859157
31635	0	-0.103383	9.918045	-0.917390	-0.001038	0.099182	-0.009155	1.625006	-3.397491	24.874752
31636	0	-0.133182	9.972603	-0.878506	-0.001336	0.099728	-0.008766	1.644780	-3.396915	24.897603
31637	0	-0.115522	10.034071	-0.849737	-0.001160	0.100342	-0.008484	1.658655	-3.396560	24.916597
31638	0	-0.108162	10.094826	-0.822008	-0.001090	0.100949	-0.008206	1.673115	-3.400712	24.924738
31639	0	-0.127397	10.156144	-0.861964	-0.001282	0.101562	-0.008606	1.686865	-3.404008	24.942449
31640	0	-0.119484	10.174174	-0.846407	-0.001205	0.101743	-0.008451	1.700824	-3.410500	24.954401
31641	0	-0.145084	10.198890	-0.880125	-0.001465	0.101990	-0.008789	1.712905	-3.420722	24.970699
31642	0	-0.125118	10.210846	-0.967394	-0.001254	0.102109	-0.009668	1.717320	-3.418369	24.990126
31643	0	-0.127619	10.235521	-1.007906	-0.001282	0.102356	-0.010071	1.725388	-3.419037	25.001965
31644	0	-0.139380	10.229209	-0.979244	-0.001393	0.102293	-0.009783	1.735594	-3.413081	25.005806
31645	0	-0.115475	10.272081	-1.057282	-0.001160	0.102722	-0.010559	1.750037	-3.413055	25.014829
31646	0	-0.121013	10.271804	-1.035532	-0.001211	0.102719	-0.010343	1.763679	-3.408792	25.020735
31647	0	-0.146541	10.259946	-1.087016	-0.001465	0.102600	-0.010864	1.769369	-3.402643	25.032332
31648	0	-0.128708	10.278027	-0.930065	-0.001284	0.102781	-0.009290	1.780631	-3.393340	25.041175
31649	0	-0.109973	10.302663	-0.965103	-0.001099	0.103027	-0.009644	1.788231	-3.386636	25.045454
31650	0	-0.122725	10.265892	-0.996667	-0.001224	0.102659	-0.009964	1.790200	-3.376990	25.059400
31651	0	-0.115955	10.229455	-0.970851	-0.001160	0.102295	-0.009705	1.793836	-3.371608	25.067458
31652	0	-0.085602	10.192750	-0.983777	-0.000854	0.101928	-0.009835	1.795994	-3.364387	25.079043
31653	0	-0.140516	10.168429	-0.982940	-0.001404	0.101685	-0.009827	1.798278	-3.357317	25.086129
31654	0	-0.171162	10.095098	-0.959051	-0.001712	0.100951	-0.009588	1.799895	-3.351993	25.097028
31655	0	-0.140692	10.052459	-0.976836	-0.001404	0.100525	-0.009766	1.802038	-3.342866	25.107518
31656	0	-0.147686	10.015730	-0.940893	-0.001472	0.100158	-0.009405	1.806635	-3.331349	25.103815
31657	0	-0.134512	9.967020	-0.946234	-0.001343	0.099670	-0.009460	1.808302	-3.323121	25.109032
31658	0	-0.117115	9.942522	-0.928145	-0.001165	0.099425	-0.009281	1.808064	-3.310946	25.109241
31659	0	-0.079951	9.875487	-0.891072	-0.000793	0.098755	-0.008911	1.807421	-3.298430	25.112212
31660	0	-0.111670	9.808221	-0.836500	-0.001111	0.098083	-0.008362	1.810517	-3.286266	25.117327
31661	0	-0.116909	9.777860	-0.786862	-0.001160	0.097778	-0.007874	1.804745	-3.269674	25.118238
31662	0	-0.123991	9.704581	-0.780410	-0.001240	0.097046	-0.007803	1.806070	-3.263937	25.117462
31663	0	-0.109999	9.643548	-0.769113	-0.001099	0.096436	-0.007690	1.806664	-3.256740	25.119435
31664	0	-0.110609	9.582373	-0.769802	-0.001101	0.095824	-0.007692	1.813495	-3.245674	25.117981
31665	0	-0.146813	9.521460	-0.720469	-0.001465	0.095215	-0.007202	1.815961	-3.236142	25.125678
31666	0	-0.105289	9.503073	-0.812288	-0.001044	0.095031	-0.008123	1.814483	-3.220186	25.135428
31667	0	-0.080107	9.442126	-0.805736	-0.000793	0.094421	-0.008057	1.814828	-3.205390	25.136021
31668	0	-0.093641	9.350489	-0.781389	-0.000931	0.093505	-0.007814	1.813378	-3.192930	25.143723
31669	0	-0.110190	9.319985	-0.806583	-0.001099	0.093201	-0.008057	1.824571	-3.183377	25.145783
31670	0	-0.147387	9.258762	-0.857233	-0.001472	0.092588	-0.008564	1.834028	-3.174871	25.155170
31671	0	-0.085562	9.271196	-0.806162	-0.000854	0.092712	-0.008057	1.839250	-3.167881	25.166504
31672	0	-0.141235	9.197758	-0.788874	-0.001407	0.091978	-0.007884	1.844033	-3.155236	25.176472
31673	0	-0.110000	9.222309	-0.758068	-0.001099	0.092224	-0.007568	1.858714	-3.147968	25.180664
31674	0	-0.110213	9.185432	-0.711418	-0.001101	0.091855	-0.007105	1.869534	-3.141616	25.187772
31675	0	-0.079467	9.203960	-0.734183	-0.000793	0.092041	-0.007324	1.890160	-3.134577	25.200855
31676	0	-0.110257	9.185430	-0.663723	-0.001101	0.091855	-0.006627	1.901590	-3.127766	25.212579
31677	0	-0.097438	9.185710	-0.660342	-0.000977	0.091858	-0.006592	1.914865	-3.125018	25.224347
31678	0	-0.102902	9.167192	-0.717816	-0.001034	0.091673	-0.007165	1.929918	-3.125466	25.236042
31679	0	-0.109964	9.210108	-0.672699	-0.001099	0.092102	-0.006714	1.944494	-3.118814	25.255772
31680	0	-0.097254	9.203728	-0.791113	-0.000978	0.092038	-0.007900	1.956528	-3.120614	25.272814
31681	0	-0.145923	9.258936	-0.764231	-0.001465	0.092590	-0.007629	1.970511	-3.122034	25.295079
31682	0	-0.120883	9.240299	-0.755010	-0.001210	0.092404	-0.007533	1.990120	-3.118240	25.307954
31683	0	-0.091307	9.332100	-0.844254	-0.000916	0.093323	-0.008423	2.012499	-3.115653	25.326140
31684	0	-0.090487	9.331702	-0.909359	-0.000911	0.093319	-0.009073	2.035437	-3.117139	25.349274
31685	0	-0.097072	9.393135	-0.911300	-0.000977	0.093933	-0.009094	2.056473	-3.118567	25.368957
31686	0	-0.101971	9.441545	-0.885060	-0.001026	0.094418	-0.008827	2.082725	-3.120716	25.393579
31687	0	-0.157993	9.527358	-0.924122	-0.001587	0.095276	-0.009216	2.110792	-3.123434	25.413467
31688	0	-0.156833	9.545245	-0.879868	-0.001574	0.095454	-0.008779	2.133230	-3.124123	25.429868
31689	0	-0.151970	9.600641	-0.905432	-0.001526	0.096008	-0.009033	2.156244	-3.125847	25.451905
31690	0	-0.132186	9.673384	-0.916080	-0.001330	0.096736	-0.009137	2.182044	-3.130260	25.476317
31691	0	-0.121545	9.753248	-0.917403	-0.001221	0.097534	-0.009155	2.202252	-3.130818	25.496184
31692	0	-0.132437	9.777307	-0.866164	-0.001333	0.097775	-0.008644	2.221520	-3.135657	25.506415
31693	0	-0.109117	9.857032	-0.874546	-0.001099	0.098572	-0.008728	2.240028	-3.138796	25.524671
31694	0	-0.156507	9.905401	-0.952030	-0.001573	0.099056	-0.009496	2.265336	-3.141784	25.558650
31695	0	-0.145878	9.997368	-0.996873	-0.001465	0.099976	-0.009949	2.286557	-3.143070	25.576562
31696	0	-0.163084	10.021377	-0.958590	-0.001637	0.100216	-0.009562	2.311601	-3.143934	25.593146
31697	0	-0.133375	10.064540	-1.002679	-0.001343	0.100647	-0.010010	2.329489	-3.148544	25.608493
31698	0	-0.150077	10.094679	-0.981707	-0.001509	0.100948	-0.009800	2.347235	-3.151905	25.625477
31699	0	-0.133877	10.113415	-1.038728	-0.001343	0.101135	-0.010376	2.358614	-3.150767	25.640315
31700	0	-0.120983	10.155845	-1.041084	-0.001213	0.101560	-0.010399	2.371082	-3.148804	25.650449
31701	0	-0.103007	10.198807	-1.039315	-0.001038	0.101990	-0.010376	2.389383	-3.151623	25.659145
31702	0	-0.138417	10.216791	-1.066693	-0.001390	0.102169	-0.010655	2.401561	-3.151985	25.665553
31703	0	-0.194971	10.217151	-1.045078	-0.001953	0.102173	-0.010437	2.415768	-3.150159	25.678652
31704	0	-0.164127	10.247455	-1.028767	-0.001641	0.102475	-0.010282	2.421160	-3.144503	25.694520
31705	0	-0.140407	10.235459	-1.051134	-0.001404	0.102356	-0.010498	2.435375	-3.138617	25.701604
31706	0	-0.115938	10.253573	-1.004243	-0.001161	0.102536	-0.010037	2.440292	-3.134391	25.708805
31707	0	-0.121826	10.259961	-1.038112	-0.001221	0.102600	-0.010376	2.445059	-3.131461	25.720711
31708	0	-0.145596	10.265893	-1.100017	-0.001460	0.102659	-0.010997	2.448873	-3.130509	25.716994
31709	0	-0.146608	10.211181	-1.019281	-0.001465	0.102112	-0.010193	2.448743	-3.123542	25.716587
31710	0	-0.153107	10.198871	-1.098676	-0.001529	0.101989	-0.010986	2.449699	-3.115464	25.712357
31711	0	-0.183408	10.125781	-1.085918	-0.001831	0.101257	-0.010864	2.443762	-3.106457	25.714025
31712	0	-0.116885	10.150285	-1.097254	-0.001166	0.101502	-0.010977	2.439206	-3.098125	25.713456
31713	0	-0.140971	10.076963	-1.134661	-0.001404	0.100769	-0.011353	2.433104	-3.086038	25.705817
31714	0	-0.147937	10.046506	-1.091138	-0.001477	0.100465	-0.010914	2.430980	-3.078161	25.698183
31715	0	-0.140409	9.997638	-1.030722	-0.001404	0.099976	-0.010315	2.422314	-3.072241	25.696383
31716	0	-0.152839	9.942765	-1.023428	-0.001527	0.099427	-0.010239	2.417521	-3.064853	25.691543
31717	0	-0.158729	9.893935	-0.956843	-0.001587	0.098938	-0.009583	2.401577	-3.058753	25.685391
31718	0	-0.122414	9.826893	-0.802341	-0.001222	0.098269	-0.008029	2.395707	-3.050043	25.673487
31719	0	-0.098400	9.802294	-0.835533	-0.000977	0.098022	-0.008362	2.388824	-3.035589	25.663606
31720	0	-0.087310	9.765861	-0.894411	-0.000870	0.097657	-0.008960	2.371119	-3.025965	25.653096
31721	0	-0.098300	9.674229	-0.797589	-0.000977	0.096741	-0.007996	2.348746	-3.012487	25.640260
31722	0	-0.111546	9.637834	-0.898334	-0.001112	0.096377	-0.008994	2.336286	-3.002680	25.635598
31723	0	-0.122911	9.582638	-0.877497	-0.001221	0.095825	-0.008789	2.320505	-2.986954	25.620968
31724	0	-0.136668	9.527867	-0.862856	-0.001360	0.095278	-0.008639	2.308044	-2.973157	25.614188
31725	0	-0.171222	9.454480	-0.859060	-0.001709	0.094543	-0.008606	2.290190	-2.963519	25.603432
31726	0	-0.098772	9.436438	-0.941775	-0.000983	0.094363	-0.009430	2.276024	-2.952502	25.592058
31727	0	-0.103833	9.387352	-0.926254	-0.001038	0.093872	-0.009277	2.258557	-2.945996	25.582219
31728	0	-0.122646	9.332541	-0.850755	-0.001223	0.093325	-0.008516	2.248290	-2.935576	25.574161
31729	0	-0.097697	9.314018	-0.866118	-0.000977	0.093140	-0.008667	2.241810	-2.929400	25.564863
31730	0	-0.128699	9.295841	-0.815622	-0.001283	0.092957	-0.008167	2.229382	-2.918352	25.548659
31731	0	-0.140416	9.253022	-0.774040	-0.001404	0.092529	-0.007751	2.216027	-2.912125	25.542845
31732	0	-0.116133	9.253072	-0.717403	-0.001161	0.092530	-0.007180	2.208624	-2.905409	25.537266
31733	0	-0.134695	9.234686	-0.731500	-0.001343	0.092346	-0.007324	2.196992	-2.894462	25.538633
31734	0	-0.123076	9.228693	-0.723439	-0.001229	0.092286	-0.007245	2.184070	-2.886797	25.529538
31735	0	-0.122014	9.216407	-0.767869	-0.001221	0.092163	-0.007690	2.169961	-2.881690	25.520018
31736	0	-0.121487	9.210498	-0.808393	-0.001220	0.092104	-0.008095	2.156376	-2.882000	25.514744
31737	0	-0.109636	9.234712	-0.804635	-0.001099	0.092346	-0.008057	2.143660	-2.879061	25.512056
31738	0	-0.090926	9.240859	-0.778786	-0.000912	0.092408	-0.007792	2.137663	-2.876335	25.514150
31739	0	-0.133794	9.259064	-0.768758	-0.001343	0.092590	-0.007690	2.133698	-2.876553	25.516425
31740	0	-0.120450	9.277354	-0.811277	-0.001211	0.092773	-0.008113	2.133339	-2.879022	25.514312
31741	0	-0.164641	9.301804	-0.811266	-0.001648	0.093018	-0.008118	2.126838	-2.875164	25.516124
31742	0	-0.121179	9.368905	-0.804706	-0.001218	0.093689	-0.008047	2.126544	-2.876798	25.514298
31743	0	-0.078917	9.423872	-0.799089	-0.000793	0.094238	-0.007996	2.120650	-2.876239	25.511914
31744	0	-0.113955	9.442200	-0.737058	-0.001151	0.094421	-0.007377	2.113135	-2.884397	25.510201
31745	0	-0.108989	9.484908	-0.744190	-0.001099	0.094849	-0.007446	2.107616	-2.889140	25.509021
31746	0	-0.119666	9.533731	-0.767798	-0.001204	0.095337	-0.007682	2.102717	-2.891605	25.508787
31747	0	-0.169982	9.564288	-0.853793	-0.001709	0.095642	-0.008545	2.094099	-2.896813	25.508137
31748	0	-0.132095	9.637591	-0.895459	-0.001325	0.096375	-0.008959	2.089083	-2.895503	25.504387
31749	0	-0.090393	9.704639	-0.909010	-0.000916	0.097046	-0.009094	2.084215	-2.903458	25.500410
31750	0	-0.125044	9.723032	-0.981652	-0.001259	0.097230	-0.009819	2.081391	-2.907715	25.494341
31751	0	-0.108790	9.771745	-0.994831	-0.001099	0.097717	-0.009949	2.080720	-2.914588	25.491728
31752	0	-0.125414	9.838887	-1.006967	-0.001261	0.098389	-0.010071	2.078825	-2.916518	25.495176
31753	0	-0.145784	9.881557	-1.007519	-0.001465	0.098816	-0.010071	2.084181	-2.919015	25.489312
31754	0	-0.126060	9.954718	-1.014440	-0.001268	0.099547	-0.010141	2.087146	-2.922199	25.492425
31755	0	-0.139597	10.003715	-0.988347	-0.001404	0.100037	-0.009888	2.081892	-2.925395	25.494152
31756	0	-0.138585	10.021982	-0.920810	-0.001389	0.100220	-0.009209	2.081273	-2.922735	25.492574
31757	0	-0.097054	10.089125	-0.970381	-0.000977	0.100891	-0.009705	2.079905	-2.923786	25.495560
31758	0	-0.108154	10.119716	-0.938972	-0.001087	0.101196	-0.009398	2.069831	-2.924407	25.495945
31759	0	-0.115530	10.138001	-0.969871	-0.001160	0.101379	-0.009705	2.063203	-2.923611	25.494243
31760	0	-0.126663	10.180790	-0.962978	-0.001273	0.101808	-0.009632	2.060713	-2.925214	25.491327
31761	0	-0.133801	10.180753	-0.975704	-0.001343	0.101807	-0.009766	2.050716	-2.924779	25.495241
31762	0	-0.127073	10.193146	-1.071828	-0.001273	0.101931	-0.010726	2.042340	-2.921881	25.487904
31763	0	-0.158080	10.192979	-1.024411	-0.001587	0.101929	-0.010254	2.031250	-2.922986	25.483906
31764	0	-0.144849	10.168861	-1.045893	-0.001453	0.101686	-0.010479	2.009219	-2.922889	25.474551
31765	0	-0.134052	10.192977	-1.024363	-0.001343	0.101929	-0.010254	1.998244	-2.919789	25.466522
31766	0	-0.115755	10.187089	-1.022068	-0.001156	0.101870	-0.010234	1.984258	-2.912312	25.455302
31767	0	-0.115937	10.186920	-1.036107	-0.001160	0.101868	-0.010376	1.968046	-2.907024	25.446841
31768	0	-0.122080	10.174959	-1.033531	-0.001221	0.101748	-0.010346	1.956019	-2.901272	25.440466
31769	0	-0.127675	10.162544	-0.999100	-0.001282	0.101624	-0.010010	1.935479	-2.901200	25.431588
31770	0	-0.145887	10.132278	-0.940588	-0.001455	0.101321	-0.009423	1.916424	-2.891423	25.423314
31771	0	-0.140857	10.095344	-0.926251	-0.001404	0.100952	-0.009277	1.900356	-2.880273	25.411456
31772	0	-0.129257	10.052825	-0.904943	-0.001291	0.100527	-0.009066	1.882674	-2.873013	25.401305
31773	0	-0.122399	10.034375	-0.888869	-0.001221	0.100342	-0.008911	1.858326	-2.863490	25.383575
31774	0	-0.135222	9.936982	-0.854161	-0.001349	0.099368	-0.008562	1.835549	-2.854446	25.369344
31775	0	-0.116534	9.936670	-0.846592	-0.001160	0.099365	-0.008484	1.815472	-2.842053	25.357156
31776	0	-0.099029	9.845375	-0.831223	-0.000988	0.098453	-0.008327	1.799397	-2.833520	25.347367
31777	0	-0.140743	9.808462	-0.840915	-0.001404	0.098083	-0.008423	1.784342	-2.823458	25.335249
31778	0	-0.147083	9.784268	-0.856341	-0.001472	0.097841	-0.008579	1.766314	-2.819526	25.325670
31779	0	-0.140417	9.723038	-0.810116	-0.001404	0.097229	-0.008118	1.747597	-2.813195	25.311273
31780	0	-0.115601	9.668313	-0.757807	-0.001161	0.096682	-0.007597	1.726114	-2.812652	25.295540
31781	0	-0.110151	9.607088	-0.834372	-0.001099	0.096069	-0.008362	1.705069	-2.803377	25.287111
31782	0	-0.116479	9.576817	-0.794664	-0.001165	0.095767	-0.007960	1.689425	-2.798190	25.275740
31783	0	-0.128458	9.509395	-0.749191	-0.001282	0.095093	-0.007507	1.671513	-2.788815	25.265971
31784	0	-0.147488	9.466835	-0.758661	-0.001471	0.094667	-0.007599	1.657730	-2.777672	25.248956
31785	0	-0.134824	9.460556	-0.743178	-0.001343	0.094604	-0.007446	1.640049	-2.765099	25.246694
31786	0	-0.086511	9.418022	-0.783221	-0.000866	0.094179	-0.007845	1.625374	-2.760220	25.232988
31787	0	-0.097683	9.368996	-0.761712	-0.000977	0.093689	-0.007629	1.610903	-2.753976	25.221477
31788	0	-0.128212	9.332450	-0.729036	-0.001283	0.093324	-0.007300	1.598957	-2.748711	25.215108
31789	0	-0.128346	9.338421	-0.756290	-0.001282	0.093384	-0.007568	1.592414	-2.740670	25.212473
31790	0	-0.128820	9.289590	-0.718607	-0.001286	0.092896	-0.007192	1.585549	-2.731450	25.208688
31791	0	-0.109796	9.301855	-0.737313	-0.001099	0.093018	-0.007385	1.570458	-2.726328	25.208159
31792	0	-0.110074	9.289666	-0.711427	-0.001098	0.092896	-0.007117	1.566721	-2.716604	25.204589
31793	0	-0.103977	9.259078	-0.768477	-0.001038	0.092590	-0.007690	1.559135	-2.707974	25.206997
31794	0	-0.109859	9.271249	-0.749651	-0.001103	0.092712	-0.007497	1.558612	-2.707972	25.203423
31795	0	-0.109896	9.265172	-0.719750	-0.001099	0.092651	-0.007202	1.552624	-2.701625	25.202938
31796	0	-0.091539	9.271235	-0.737753	-0.000916	0.092712	-0.007377	1.553304	-2.697039	25.204641
31797	0	-0.097390	9.271216	-0.781571	-0.000977	0.092712	-0.007812	1.556412	-2.694362	25.212146
31798	0	-0.120742	9.344378	-0.696737	-0.001216	0.093444	-0.006965	1.559015	-2.698844	25.217798
31799	0	-0.133464	9.344499	-0.750666	-0.001343	0.093445	-0.007507	1.557228	-2.702841	25.226396
31800	0	-0.113877	9.362754	-0.787786	-0.001143	0.093628	-0.007873	1.562995	-2.702626	25.231502
31801	0	-0.060492	9.436024	-0.744809	-0.000610	0.094360	-0.007446	1.564537	-2.703278	25.232434
31802	0	-0.052892	9.472569	-0.787705	-0.000539	0.094726	-0.007877	1.562570	-2.709222	25.248975
31803	0	-0.072610	9.509240	-0.793966	-0.000732	0.095093	-0.007935	1.567906	-2.710893	25.256095
31804	0	-0.120333	9.527456	-0.843821	-0.001208	0.095275	-0.008433	1.572754	-2.710891	25.266367
31805	0	-0.133695	9.576381	-0.793974	-0.001343	0.095764	-0.007935	1.577936	-2.711895	25.273241
31806	0	-0.138524	9.606769	-0.789377	-0.001392	0.096068	-0.007884	1.588740	-2.714451	25.279617
31807	0	-0.121256	9.643470	-0.886045	-0.001221	0.096436	-0.008850	1.600006	-2.718110	25.289894
31808	0	-0.119553	9.698202	-0.900446	-0.001204	0.096983	-0.008993	1.611856	-2.722584	25.305271
31809	0	-0.121403	9.759422	-0.880107	-0.001221	0.097595	-0.008789	1.624612	-2.724376	25.319435
31810	0	-0.101520	9.838479	-0.888719	-0.001024	0.098386	-0.008875	1.637472	-2.728841	25.334529
31811	0	-0.115262	9.863134	-0.917201	-0.001160	0.098633	-0.009155	1.654929	-2.730861	25.356456
31812	0	-0.114255	9.930001	-0.883888	-0.001146	0.099301	-0.008823	1.671850	-2.729246	25.362584
31813	0	-0.115126	9.960818	-0.910840	-0.001160	0.099609	-0.009094	1.686781	-2.732867	25.375354
31814	0	-0.101544	10.009391	-0.895032	-0.001021	0.100095	-0.008940	1.697623	-2.733669	25.389385
31815	0	-0.109221	10.034062	-0.855951	-0.001099	0.100342	-0.008545	1.713392	-2.735066	25.397404
31816	0	-0.144942	10.046019	-0.852359	-0.001452	0.100461	-0.008513	1.723878	-2.732575	25.409110
31817	0	-0.133873	10.101188	-0.929207	-0.001343	0.101013	-0.009277	1.739442	-2.731164	25.419402
31818	0	-0.108913	10.119224	-0.913716	-0.001091	0.101193	-0.009124	1.753663	-2.727337	25.428152
31819	0	-0.103485	10.150086	-0.916233	-0.001038	0.101501	-0.009155	1.760278	-2.724427	25.444012
31820	0	-0.121367	10.131590	-0.954198	-0.001216	0.101316	-0.009536	1.765966	-2.720944	25.455077
31821	0	-0.127995	10.180622	-0.952623	-0.001282	0.101807	-0.009521	1.770155	-2.716945	25.467545
31822	0	-0.145994	10.180504	-0.947725	-0.001462	0.101806	-0.009470	1.777294	-2.713248	25.479728
31823	0	-0.140222	10.168391	-0.989474	-0.001404	0.101685	-0.009888	1.784296	-2.709032	25.489758
31824	0	-0.127793	10.174296	-0.978768	-0.001279	0.101744	-0.009780	1.791881	-2.704056	25.503591
31825	0	-0.158718	10.180593	-0.971199	-0.001587	0.101807	-0.009705	1.799566	-2.697807	25.509702
31826	0	-0.122376	10.119377	-0.954299	-0.001222	0.101194	-0.009537	1.806283	-2.689529	25.512272
31827	0	-0.159156	10.131731	-0.977574	-0.001587	0.101318	-0.009766	1.816811	-2.678297	25.522549
31828	0	-0.129378	10.088795	-0.948435	-0.001291	0.100888	-0.009481	1.819364	-2.669476	25.529781
31829	0	-0.104178	10.064657	-0.940326	-0.001038	0.100647	-0.009399	1.823187	-2.658788	25.535485
31830	0	-0.134888	10.034097	-0.910174	-0.001351	0.100341	-0.009103	1.821693	-2.655687	25.536282
31831	0	-0.159094	10.003594	-0.952794	-0.001587	0.100037	-0.009521	1.828801	-2.645180	25.536415
31832	0	-0.148034	9.954615	-0.965871	-0.001473	0.099546	-0.009657	1.830353	-2.631295	25.543030
31833	0	-0.128634	9.924257	-0.940508	-0.001282	0.099243	-0.009399	1.836481	-2.620055	25.545810
31834	0	-0.086501	9.875258	-0.935386	-0.000864	0.098753	-0.009350	1.840838	-2.612992	25.547085
31835	0	-0.091641	9.814425	-0.903619	-0.000916	0.098145	-0.009033	1.843991	-2.606040	25.549471
31836	0	-0.091947	9.771572	-0.892432	-0.000917	0.097716	-0.008918	1.851247	-2.597731	25.552917
31837	0	-0.097723	9.735079	-0.885312	-0.000977	0.097351	-0.008850	1.853926	-2.590958	25.562535
31838	0	-0.122517	9.698357	-0.861607	-0.001223	0.096984	-0.008613	1.857423	-2.581995	25.566627
31839	0	-0.110466	9.625228	-0.842393	-0.001099	0.096252	-0.008423	1.858412	-2.568913	25.567449
31840	0	-0.093439	9.600709	-0.806187	-0.000928	0.096007	-0.008060	1.860907	-2.555291	25.571535
31841	0	-0.110052	9.558093	-0.824092	-0.001099	0.095581	-0.008240	1.861947	-2.547107	25.573507
31842	0	-0.098028	9.551845	-0.727413	-0.000980	0.095519	-0.007266	1.871411	-2.541283	25.572452
31843	0	-0.098155	9.466494	-0.739217	-0.000977	0.094666	-0.007385	1.878815	-2.529378	25.582395
31844	0	-0.111506	9.448008	-0.789223	-0.001109	0.094481	-0.007888	1.883843	-2.516290	25.583641
31845	0	-0.116161	9.362777	-0.720397	-0.001160	0.093628	-0.007202	1.885369	-2.508021	25.589547
31846	0	-0.134780	9.356530	-0.770202	-0.001348	0.093566	-0.007694	1.894321	-2.501793	25.594712
31847	0	-0.152535	9.326098	-0.849210	-0.001526	0.093262	-0.008484	1.903776	-2.496511	25.599759
31848	0	-0.146391	9.313699	-0.796053	-0.001464	0.093138	-0.007952	1.914144	-2.490587	25.603459
31849	0	-0.115963	9.283345	-0.831217	-0.001160	0.092834	-0.008301	1.927322	-2.484700	25.613810
31850	0	-0.116303	9.313594	-0.784501	-0.001160	0.093137	-0.007835	1.938453	-2.474687	25.622279
31851	0	-0.078918	9.277259	-0.721348	-0.000793	0.092773	-0.007202	1.951956	-2.474076	25.626515
31852	0	-0.102735	9.289248	-0.687436	-0.001030	0.092894	-0.006859	1.970359	-2.471455	25.636265
31853	0	-0.109378	9.289467	-0.782317	-0.001099	0.092896	-0.007812	1.982792	-2.471551	25.642422
31854	0	-0.120855	9.295357	-0.699458	-0.001211	0.092955	-0.006980	1.999626	-2.468988	25.657744
31855	0	-0.115654	9.295562	-0.678807	-0.001160	0.092957	-0.006775	2.015006	-2.467034	25.665197
31856	0	-0.084585	9.338027	-0.748151	-0.000849	0.093381	-0.007473	2.024414	-2.464790	25.674562
31857	0	-0.121582	9.319947	-0.758410	-0.001221	0.093201	-0.007568	2.042567	-2.464967	25.687767
31858	0	-0.157679	9.362358	-0.792368	-0.001577	0.093625	-0.007906	2.063471	-2.459846	25.695775
31859	0	-0.096843	9.460318	-0.795124	-0.000977	0.094604	-0.007935	2.082603	-2.463848	25.705234
31860	0	-0.132107	9.423352	-0.877236	-0.001327	0.094234	-0.008761	2.094878	-2.464627	25.716624
31861	0	-0.103739	9.466430	-0.868042	-0.001038	0.094666	-0.008667	2.110053	-2.459019	25.728817
31862	0	-0.109833	9.508829	-0.895610	-0.001099	0.095090	-0.008939	2.129758	-2.453509	25.741961
31863	0	-0.157921	9.545714	-0.966304	-0.001587	0.095459	-0.009644	2.151600	-2.456727	25.758057
31864	0	-0.144258	9.618623	-0.914973	-0.001450	0.096188	-0.009134	2.168790	-2.459161	25.768552
31865	0	-0.133415	9.655585	-0.966246	-0.001343	0.096558	-0.009644	2.189969	-2.463432	25.780546
31866	0	-0.126219	9.710043	-1.024781	-0.001265	0.097102	-0.010231	2.208458	-2.460244	25.795504
31867	0	-0.139921	9.759381	-0.911001	-0.001404	0.097595	-0.009094	2.225657	-2.459772	25.810526
31868	0	-0.139095	9.795550	-0.981971	-0.001395	0.097958	-0.009798	2.250034	-2.458894	25.820671
31869	0	-0.115214	9.857004	-0.935765	-0.001160	0.098572	-0.009338	2.271287	-2.461767	25.835512
31870	0	-0.144510	9.881085	-0.933060	-0.001451	0.098812	-0.009316	2.287110	-2.462242	25.839693
31871	0	-0.127475	9.954693	-0.911064	-0.001282	0.099548	-0.009094	2.305031	-2.464449	25.851403
31872	0	-0.144506	9.960413	-0.963170	-0.001451	0.099606	-0.009616	2.321986	-2.465964	25.866546
31873	0	-0.127772	10.003560	-1.002053	-0.001282	0.100037	-0.010010	2.333352	-2.464688	25.877376
31874	0	-0.114354	10.052123	-1.010181	-0.001152	0.100522	-0.010093	2.342837	-2.468479	25.883198
31875	0	-0.158556	10.034093	-1.014067	-0.001587	0.100342	-0.010132	2.352288	-2.464193	25.889744
31876	0	-0.115471	10.070496	-1.034454	-0.001158	0.100706	-0.010333	2.364531	-2.461792	25.898706
31877	0	-0.151978	10.082924	-1.056798	-0.001526	0.100830	-0.010559	2.373934	-2.462849	25.907002
31878	0	-0.132835	10.119299	-1.040804	-0.001331	0.101194	-0.010394	2.388979	-2.460370	25.914104
31879	0	-0.164556	10.113465	-1.056521	-0.001648	0.101135	-0.010559	2.395755	-2.457299	25.915553
31880	0	-0.134069	10.131557	-1.027475	-0.001339	0.101316	-0.010266	2.404608	-2.449507	25.923734
31881	0	-0.140509	10.125660	-1.044390	-0.001404	0.101257	-0.010437	2.412391	-2.442315	25.921652
31882	0	-0.103865	10.143818	-1.021075	-0.001040	0.101439	-0.010207	2.416051	-2.438541	25.923156
31883	0	-0.121702	10.150187	-1.031143	-0.001221	0.101501	-0.010315	2.411845	-2.436882	25.926414
31884	0	-0.163839	10.156275	-0.963473	-0.001641	0.101562	-0.009637	2.409117	-2.434299	25.930834
31885	0	-0.152828	10.125736	-1.043632	-0.001526	0.101257	-0.010437	2.407972	-2.425779	25.935627
31886	0	-0.183368	10.070841	-1.055469	-0.001836	0.100708	-0.010558	2.404063	-2.422430	25.933860
31887	0	-0.122661	10.064720	-1.092255	-0.001221	0.100647	-0.010925	2.400920	-2.409987	25.932659
31888	0	-0.160123	10.009812	-1.079387	-0.001599	0.100098	-0.010798	2.395847	-2.402069	25.926471
31889	0	-0.159011	9.954850	-1.055705	-0.001587	0.099548	-0.010559	2.393880	-2.392701	25.919333
31890	0	-0.165874	9.936559	-1.006278	-0.001655	0.099365	-0.010067	2.389848	-2.382274	25.906661
31891	0	-0.128715	9.893840	-0.963858	-0.001282	0.098938	-0.009644	2.384128	-2.370213	25.904274
31892	0	-0.129770	9.863340	-0.987172	-0.001293	0.098633	-0.009878	2.377140	-2.359232	25.896273
31893	0	-0.134346	9.826752	-0.963409	-0.001343	0.098267	-0.009644	2.366338	-2.352624	25.891168
31894	0	-0.116678	9.784133	-0.857552	-0.001162	0.097840	-0.008588	2.352861	-2.340629	25.872746
31895	0	-0.091821	9.741276	-0.914813	-0.000916	0.097412	-0.009155	2.344785	-2.331652	25.865914
31896	0	-0.141445	9.704778	-0.882483	-0.001410	0.097047	-0.008836	2.332239	-2.320009	25.860173
31897	0	-0.122235	9.631455	-0.834919	-0.001221	0.096313	-0.008362	2.317732	-2.312138	25.851355
31898	0	-0.129131	9.588914	-0.856908	-0.001286	0.095888	-0.008581	2.304113	-2.299402	25.839315
31899	0	-0.121886	9.570416	-0.792236	-0.001221	0.095703	-0.007935	2.290230	-2.295615	25.825695
31900	0	-0.122050	9.521804	-0.850634	-0.001218	0.095217	-0.008521	2.272889	-2.286551	25.817849
31901	0	-0.110243	9.484991	-0.901930	-0.001099	0.094849	-0.009033	2.256800	-2.276202	25.805720
31902	0	-0.129312	9.418038	-0.905334	-0.001289	0.094179	-0.009067	2.241082	-2.265861	25.796406
31903	0	-0.116167	9.405614	-0.914506	-0.001160	0.094055	-0.009155	2.229362	-2.257701	25.784684
31904	0	-0.134823	9.387367	-0.876204	-0.001348	0.093873	-0.008769	2.221062	-2.251049	25.776710
31905	0	-0.121746	9.362921	-0.889813	-0.001221	0.093628	-0.008911	2.205725	-2.249223	25.765229
31906	0	-0.146098	9.338603	-0.833200	-0.001459	0.093386	-0.008336	2.200655	-2.241105	25.761660
31907	0	-0.097603	9.344557	-0.841459	-0.000977	0.093445	-0.008423	2.190610	-2.235913	25.756561
31908	0	-0.115716	9.320219	-0.778990	-0.001159	0.093202	-0.007796	2.182855	-2.231934	25.750219
31909	0	-0.091558	9.307905	-0.750190	-0.000916	0.093079	-0.007507	2.176533	-2.225934	25.741686
31910	0	-0.122100	9.283512	-0.791658	-0.001222	0.092834	-0.007924	2.167245	-2.220880	25.739519
31911	0	-0.121970	9.277401	-0.847776	-0.001221	0.092773	-0.008484	2.159975	-2.216310	25.731003
31912	0	-0.115529	9.265303	-0.889266	-0.001158	0.092652	-0.008900	2.151176	-2.213556	25.727640
31913	0	-0.145811	9.295736	-0.804842	-0.001465	0.092957	-0.008057	2.140999	-2.215981	25.724857
31914	0	-0.114612	9.308021	-0.852173	-0.001146	0.093080	-0.008529	2.132349	-2.210415	25.721454
31915	0	-0.109233	9.362826	-0.848101	-0.001099	0.093628	-0.008484	2.128516	-2.212285	25.721476
31916	0	-0.132567	9.356705	-0.860026	-0.001330	0.093567	-0.008601	2.127136	-2.212214	25.721405
31917	0	-0.103020	9.387222	-0.842212	-0.001038	0.093872	-0.008423	2.125920	-2.215399	25.722709
31918	0	-0.108027	9.454389	-0.817332	-0.001084	0.094543	-0.008178	2.120252	-2.214480	25.724053
31919	0	-0.133363	9.478807	-0.811371	-0.001343	0.094788	-0.008118	2.114928	-2.219675	25.727692
31920	0	-0.119553	9.509281	-0.829377	-0.001203	0.095093	-0.008293	2.115330	-2.222334	25.728369
31921	0	-0.139420	9.558147	-0.915243	-0.001404	0.095581	-0.009155	2.111027	-2.227949	25.738231
31922	0	-0.125619	9.594773	-0.890129	-0.001263	0.095947	-0.008905	2.105676	-2.229839	25.741414
31923	0	-0.121490	9.661914	-0.908980	-0.001221	0.096619	-0.009094	2.100049	-2.230892	25.742947
31924	0	-0.120346	9.674212	-0.920385	-0.001209	0.096742	-0.009208	2.095012	-2.231931	25.746138
31925	0	-0.115062	9.722932	-0.896996	-0.001160	0.097229	-0.008972	2.091850	-2.236737	25.749319
31926	0	-0.137757	9.790092	-0.945234	-0.001386	0.097900	-0.009457	2.086386	-2.240399	25.752193
31927	0	-0.127386	9.826681	-0.933726	-0.001282	0.098267	-0.009338	2.084622	-2.243746	25.756539
31928	0	-0.131980	9.845008	-0.963891	-0.001328	0.098450	-0.009642	2.081065	-2.246898	25.759355
31929	0	-0.121310	9.906068	-0.982138	-0.001221	0.099060	-0.009827	2.074490	-2.249844	25.761686
31930	0	-0.132200	9.954977	-0.993420	-0.001328	0.099549	-0.009938	2.069154	-2.250310	25.768718
31931	0	-0.102866	10.021982	-0.939939	-0.001038	0.100220	-0.009399	2.068895	-2.254699	25.771564
31932	0	-0.119717	10.028114	-0.896880	-0.001204	0.100281	-0.008972	2.064744	-2.256140	25.772240
31933	0	-0.145313	10.046467	-0.920938	-0.001465	0.100464	-0.009216	2.056589	-2.263644	25.774340
31934	0	-0.137596	10.070967	-1.011214	-0.001381	0.100709	-0.010118	2.048969	-2.263447	25.777580
31935	0	-0.134109	10.113572	-0.951682	-0.001343	0.101135	-0.009521	2.043461	-2.259550	25.776267
31936	0	-0.121385	10.138013	-0.968883	-0.001218	0.101379	-0.009696	2.035710	-2.258323	25.769145
31937	0	-0.115647	10.156350	-1.000000	-0.001160	0.101562	-0.010010	2.024812	-2.256186	25.765189
31938	0	-0.133115	10.144338	-1.046961	-0.001337	0.101442	-0.010479	2.014278	-2.257106	25.764615
31939	0	-0.158080	10.138033	-1.036778	-0.001587	0.101379	-0.010376	2.004999	-2.258235	25.763667
31940	0	-0.144956	10.144260	-1.004282	-0.001453	0.101441	-0.010055	1.991667	-2.256772	25.760684
31941	0	-0.115487	10.150318	-0.980955	-0.001160	0.101501	-0.009827	1.972474	-2.256397	25.757825
31942	0	-0.108308	10.138368	-1.039044	-0.001090	0.101382	-0.010404	1.957489	-2.258470	25.755873
31943	0	-0.140200	10.113631	-1.036588	-0.001404	0.101135	-0.010376	1.946059	-2.254759	25.754420
31944	0	-0.109584	10.077239	-0.985387	-0.001096	0.100771	-0.009869	1.929258	-2.248894	25.753197
31945	0	-0.152583	10.083140	-0.907957	-0.001526	0.100830	-0.009094	1.912511	-2.243106	25.752262
31946	0	-0.170785	10.077223	-0.972402	-0.001709	0.100771	-0.009737	1.897974	-2.238630	25.745466
31947	0	-0.104140	9.997696	-0.944549	-0.001038	0.099976	-0.009460	1.881062	-2.228518	25.740128
31948	0	-0.122807	9.985729	-0.971702	-0.001229	0.099855	-0.009736	1.859431	-2.224146	25.734311
31949	0	-0.146476	9.948881	-0.926124	-0.001465	0.099487	-0.009277	1.841469	-2.218499	25.723706
31950	0	-0.085390	9.912449	-0.886310	-0.000854	0.099123	-0.008880	1.822993	-2.213412	25.711876
31951	0	-0.122917	9.832899	-0.822235	-0.001221	0.098328	-0.008240	1.803254	-2.197713	25.702950
31952	0	-0.106017	9.826954	-0.837576	-0.001055	0.098269	-0.008389	1.788745	-2.185584	25.695561
31953	0	-0.122635	9.777906	-0.810786	-0.001221	0.097778	-0.008118	1.777619	-2.173122	25.688476
31954	0	-0.135619	9.729236	-0.844872	-0.001354	0.097291	-0.008465	1.759104	-2.164987	25.680512
31955	0	-0.153148	9.668095	-0.791812	-0.001526	0.096680	-0.007935	1.740444	-2.152500	25.665497
31956	0	-0.111485	9.650042	-0.842882	-0.001110	0.096498	-0.008451	1.713843	-2.141019	25.657828
31957	0	-0.097977	9.570442	-0.865232	-0.000977	0.095703	-0.008667	1.696462	-2.131385	25.651863
31958	0	-0.098700	9.558424	-0.807348	-0.000983	0.095583	-0.008089	1.678097	-2.121046	25.645037
31959	0	-0.116223	9.497185	-0.767582	-0.001160	0.094971	-0.007690	1.660863	-2.112084	25.635724
31960	0	-0.141169	9.466873	-0.795125	-0.001410	0.094667	-0.007967	1.642145	-2.103636	25.629165
31961	0	-0.134685	9.430040	-0.822666	-0.001343	0.094299	-0.008240	1.626669	-2.092902	25.620336
31962	0	-0.104997	9.448514	-0.777637	-0.001046	0.094484	-0.007787	1.614496	-2.082477	25.608664
31963	0	-0.103777	9.387306	-0.780057	-0.001038	0.093872	-0.007812	1.600413	-2.076446	25.598676
31964	0	-0.091419	9.375296	-0.771608	-0.000916	0.093752	-0.007729	1.585333	-2.073384	25.590477
31965	0	-0.091367	9.338412	-0.750337	-0.000916	0.093384	-0.007507	1.580382	-2.069793	25.587043
31966	0	-0.121475	9.332318	-0.737276	-0.001218	0.093323	-0.007378	1.574430	-2.067711	25.582733
31967	0	-0.079026	9.338461	-0.743628	-0.000793	0.093384	-0.007446	1.562126	-2.065767	25.577686
31968	0	-0.115242	9.320202	-0.772796	-0.001154	0.093202	-0.007732	1.556794	-2.061817	25.574429
31969	0	-0.103481	9.313983	-0.781072	-0.001038	0.093140	-0.007812	1.554260	-2.059385	25.575886
31970	0	-0.102881	9.289556	-0.713814	-0.001033	0.092896	-0.007138	1.553877	-2.058476	25.578556
31971	0	-0.097237	9.320092	-0.707753	-0.000977	0.093201	-0.007080	1.550803	-2.057762	25.574715
31972	0	-0.139490	9.344444	-0.726357	-0.001396	0.093445	-0.007258	1.556772	-2.053478	25.577562
31973	0	-0.115668	9.356685	-0.683703	-0.001160	0.093567	-0.006836	1.557540	-2.051300	25.583340
31974	0	-0.163930	9.368754	-0.733373	-0.001642	0.093688	-0.007327	1.565075	-2.049028	25.587958
31975	0	-0.115505	9.381054	-0.757521	-0.001160	0.093811	-0.007568	1.572690	-2.048807	25.596447
31976	0	-0.120470	9.429692	-0.734602	-0.001212	0.094297	-0.007339	1.581155	-2.051968	25.604240
31977	0	-0.127396	9.436028	-0.775366	-0.001282	0.094360	-0.007751	1.583196	-2.055541	25.611670
31978	0	-0.101460	9.490815	-0.788611	-0.001022	0.094909	-0.007878	1.592079	-2.059029	25.616502
31979	0	-0.084694	9.533663	-0.690178	-0.000854	0.095337	-0.006897	1.596760	-2.062320	25.630523
31980	0	-0.101380	9.557928	-0.734670	-0.001023	0.095580	-0.007335	1.610338	-2.067873	25.638389
31981	0	-0.133323	9.612985	-0.806440	-0.001343	0.096130	-0.008057	1.618812	-2.073383	25.646461
31982	0	-0.107717	9.667676	-0.857296	-0.001080	0.096678	-0.008561	1.632223	-2.070391	25.653091
31983	0	-0.090897	9.698402	-0.843324	-0.000916	0.096985	-0.008423	1.643841	-2.072292	25.660490
31984	0	-0.114320	9.728719	-0.875997	-0.001147	0.097288	-0.008749	1.655599	-2.071162	25.676386
31985	0	-0.121611	9.753356	-0.873559	-0.001221	0.097534	-0.008728	1.663291	-2.070639	25.691001
31986	0	-0.120964	9.832447	-0.906247	-0.001212	0.098326	-0.009048	1.678348	-2.067589	25.707609
31987	0	-0.134224	9.857064	-0.855817	-0.001343	0.098572	-0.008545	1.692829	-2.062376	25.718263
31988	0	-0.152003	9.917831	-0.901027	-0.001525	0.099179	-0.008999	1.704854	-2.062118	25.732172
31989	0	-0.140344	9.936381	-0.886614	-0.001404	0.099365	-0.008850	1.722258	-2.056686	25.745691
31990	0	-0.096867	9.978853	-0.859095	-0.000977	0.099790	-0.008577	1.736841	-2.059893	25.758854
31991	0	-0.091036	10.027967	-0.874109	-0.000916	0.100281	-0.008728	1.750900	-2.059963	25.769201
31992	0	-0.151287	10.045998	-0.858425	-0.001516	0.100461	-0.008572	1.764526	-2.058125	25.776541
31993	0	-0.177011	10.052380	-0.928929	-0.001770	0.100525	-0.009277	1.777477	-2.052214	25.783730
31994	0	-0.140235	10.082651	-0.857840	-0.001405	0.100827	-0.008570	1.786779	-2.049164	25.790135
31995	0	-0.146296	10.119562	-0.952887	-0.001465	0.101196	-0.009521	1.794488	-2.045466	25.795567
31996	0	-0.151915	10.113246	-1.033944	-0.001523	0.101133	-0.010330	1.804215	-2.043953	25.801615
31997	0	-0.134209	10.119556	-0.959028	-0.001343	0.101196	-0.009583	1.812398	-2.038914	25.806934
31998	0	-0.164417	10.131612	-0.929772	-0.001647	0.101316	-0.009294	1.816218	-2.036250	25.820517
31999	0	-0.139996	10.113457	-0.965133	-0.001404	0.101135	-0.009644	1.824371	-2.034765	25.828725
32000	0	-0.121024	10.113235	-1.015834	-0.001213	0.101133	-0.010148	1.835893	-2.032250	25.826503
32001	0	-0.133878	10.137903	-1.001404	-0.001343	0.101379	-0.010010	1.840307	-2.030951	25.830374
32002	0	-0.121184	10.088936	-0.953869	-0.001213	0.100890	-0.009530	1.850023	-2.026620	25.828728
32003	0	-0.116174	10.101276	-0.867165	-0.001160	0.101013	-0.008667	1.854755	-2.018498	25.835143
32004	0	-0.134921	10.046142	-0.935345	-0.001348	0.100462	-0.009348	1.860859	-2.010852	25.833929
32005	0	-0.122253	10.003638	-0.934068	-0.001221	0.100037	-0.009338	1.863107	-2.002986	25.836486
32006	0	-0.122642	10.015738	-0.898071	-0.001225	0.100158	-0.008977	1.867413	-1.995080	25.835491
32007	0	-0.165328	9.924279	-0.952451	-0.001648	0.099243	-0.009521	1.870593	-1.983184	25.838785
32008	0	-0.136287	9.936398	-0.934694	-0.001354	0.099364	-0.009345	1.873005	-1.967563	25.834678
32009	0	-0.158981	9.887654	-0.891517	-0.001587	0.098877	-0.008911	1.877939	-1.958503	25.829777
32010	0	-0.147755	9.844837	-0.922804	-0.001472	0.098449	-0.009225	1.881537	-1.945784	25.827243
32011	0	-0.110391	9.820469	-0.898111	-0.001099	0.098206	-0.008972	1.891981	-1.933935	25.824635
32012	0	-0.111289	9.759295	-0.899381	-0.001110	0.097593	-0.008990	1.895901	-1.924899	25.827525
32013	0	-0.140763	9.710659	-0.867025	-0.001404	0.097107	-0.008667	1.899871	-1.914684	25.823842
32014	0	-0.123451	9.698354	-0.812784	-0.001228	0.096984	-0.008124	1.903823	-1.901650	25.826880
32015	0	-0.110623	9.637433	-0.836289	-0.001099	0.096375	-0.008362	1.904994	-1.886903	25.825284
32016	0	-0.136221	9.588488	-0.806354	-0.001358	0.095885	-0.008060	1.909921	-1.876182	25.821397
32017	0	-0.116371	9.570274	-0.806060	-0.001160	0.095703	-0.008057	1.914706	-1.865618	25.818326
32018	0	-0.092897	9.533547	-0.752149	-0.000924	0.095336	-0.007516	1.921477	-1.854037	25.813944
32019	0	-0.085389	9.509262	-0.799750	-0.000854	0.095093	-0.007996	1.923569	-1.849031	25.811891
32020	0	-0.091968	9.478632	-0.842979	-0.000915	0.094787	-0.008427	1.927341	-1.837188	25.811471
32021	0	-0.097749	9.442116	-0.812017	-0.000977	0.094421	-0.008118	1.930244	-1.830353	25.810571
32022	0	-0.103928	9.387032	-0.855958	-0.001040	0.093871	-0.008551	1.940974	-1.826098	25.812146
32023	0	-0.116402	9.380994	-0.825155	-0.001160	0.093811	-0.008240	1.955107	-1.815110	25.813463
32024	0	-0.093433	9.362393	-0.760511	-0.000925	0.093625	-0.007592	1.970847	-1.798111	25.812501
32025	0	-0.103733	9.356569	-0.837537	-0.001038	0.093567	-0.008362	1.987199	-1.792767	25.814543
32026	0	-0.122049	9.350225	-0.839783	-0.001221	0.093503	-0.008389	1.997256	-1.787361	25.815229
32027	0	-0.085274	9.319975	-0.800662	-0.000854	0.093201	-0.007996	2.010511	-1.783848	25.817466
32028	0	-0.103544	9.331977	-0.711695	-0.001035	0.093321	-0.007103	2.027253	-1.777346	25.822663
32029	0	-0.091469	9.344369	-0.788710	-0.000916	0.093445	-0.007874	2.043439	-1.772732	25.827030
32030	0	-0.115577	9.325806	-0.717965	-0.001159	0.093259	-0.007169	2.056283	-1.770732	25.834082
32031	0	-0.109404	9.368784	-0.813125	-0.001099	0.093689	-0.008118	2.072609	-1.770700	25.834886
32032	0	-0.133512	9.344109	-0.791136	-0.001334	0.093442	-0.007901	2.084172	-1.763959	25.847704
32033	0	-0.097246	9.387150	-0.806382	-0.000977	0.093872	-0.008057	2.092473	-1.763329	25.851171
32034	0	-0.078689	9.411311	-0.839040	-0.000786	0.094114	-0.008377	2.107972	-1.756423	25.859778
32035	0	-0.103733	9.435942	-0.843332	-0.001038	0.094360	-0.008423	2.120117	-1.751137	25.866646
32036	0	-0.085415	9.478335	-0.852036	-0.000854	0.094785	-0.008505	2.138221	-1.745951	25.873465
32037	0	-0.097092	9.503049	-0.880318	-0.000977	0.095032	-0.008789	2.155042	-1.747160	25.874463
32038	0	-0.126694	9.539390	-0.925776	-0.001271	0.095395	-0.009245	2.169536	-1.746656	25.887289
32039	0	-0.152530	9.576271	-0.886584	-0.001526	0.095764	-0.008850	2.187844	-1.741766	25.893516
32040	0	-0.151912	9.624741	-0.901858	-0.001525	0.096249	-0.009005	2.203535	-1.743038	25.907390
32041	0	-0.145696	9.655634	-0.953562	-0.001465	0.096558	-0.009521	2.219303	-1.746690	25.920568
32042	0	-0.156849	9.673639	-0.926089	-0.001572	0.096738	-0.009245	2.237406	-1.744825	25.931247
32043	0	-0.084912	9.728844	-0.953827	-0.000854	0.097290	-0.009521	2.256207	-1.745489	25.944673
32044	0	-0.102119	9.807797	-0.933036	-0.001027	0.098080	-0.009312	2.277224	-1.746793	25.954853
32045	0	-0.109236	9.832631	-0.990160	-0.001099	0.098328	-0.009888	2.292932	-1.748511	25.960947
32046	0	-0.156935	9.844539	-0.956593	-0.001575	0.098447	-0.009550	2.310758	-1.748948	25.965582
32047	0	-0.152270	9.905829	-0.954040	-0.001526	0.099060	-0.009521	2.332206	-1.747078	25.968445
32048	0	-0.163956	9.929901	-0.939159	-0.001642	0.099300	-0.009377	2.349250	-1.744622	25.971594
32049	0	-0.127508	9.966947	-0.953226	-0.001282	0.099670	-0.009521	2.360612	-1.746672	25.986332
32050	0	-0.132886	9.978861	-0.973696	-0.001329	0.099790	-0.009727	2.372429	-1.741804	25.987564
32051	0	-0.103025	10.009686	-1.038439	-0.001038	0.100098	-0.010376	2.381709	-1.744648	25.990512
32052	0	-0.120394	10.015617	-1.021632	-0.001206	0.100157	-0.010210	2.388143	-1.741860	26.002151
32053	0	-0.115751	10.046308	-1.013991	-0.001160	0.100464	-0.010132	2.396883	-1.738776	26.008082
32054	0	-0.109563	10.052249	-1.015293	-0.001095	0.100523	-0.010148	2.402174	-1.732345	26.011059
32055	0	-0.152405	10.082934	-1.050540	-0.001526	0.100830	-0.010498	2.410023	-1.728870	26.018931
32056	0	-0.164263	10.052270	-1.045549	-0.001645	0.100523	-0.010452	2.413582	-1.726175	26.019012
32057	0	-0.146172	10.070754	-1.025891	-0.001465	0.100708	-0.010254	2.418953	-1.724198	26.024547
32058	0	-0.145695	10.101046	-1.033370	-0.001459	0.101011	-0.010325	2.428144	-1.721164	26.027076
32059	0	-0.109455	10.095216	-1.019320	-0.001099	0.100952	-0.010193	2.428611	-1.720325	26.025034
32060	0	-0.139692	10.070815	-1.080279	-0.001396	0.100708	-0.010804	2.426995	-1.714027	26.023791
32061	0	-0.122383	10.070750	-1.044153	-0.001221	0.100708	-0.010437	2.432402	-1.705076	26.018158
32062	0	-0.134814	10.027891	-0.977479	-0.001349	0.100279	-0.009775	2.432155	-1.701091	26.015572
32063	0	-0.140636	10.003706	-1.012717	-0.001404	0.100037	-0.010132	2.426993	-1.692730	26.011406
32064	0	-0.116963	9.973200	-1.017840	-0.001165	0.099731	-0.010184	2.420453	-1.682451	26.003488
32065	0	-0.128032	9.960980	-1.037207	-0.001282	0.099609	-0.010376	2.416295	-1.678682	25.996266
32066	0	-0.158759	9.906076	-1.048338	-0.001585	0.099060	-0.010490	2.408121	-1.670240	25.994180
32067	0	-0.134532	9.875534	-0.982167	-0.001343	0.098755	-0.009827	2.402552	-1.661844	25.989973
32068	0	-0.153387	9.832783	-0.902121	-0.001532	0.098328	-0.009024	2.399969	-1.653708	25.983610
32069	0	-0.183280	9.808397	-0.976057	-0.001831	0.098083	-0.009766	2.394589	-1.646257	25.975445
32070	0	-0.086480	9.765708	-0.907512	-0.000858	0.097656	-0.009085	2.383711	-1.633179	25.966365
32071	0	-0.097837	9.741282	-0.939187	-0.000977	0.097412	-0.009399	2.375331	-1.625617	25.955578
32072	0	-0.122999	9.698697	-0.870017	-0.001225	0.096986	-0.008714	2.359850	-1.613651	25.946520
32073	0	-0.116487	9.655856	-0.865584	-0.001160	0.096558	-0.008667	2.346947	-1.601981	25.938389
32074	0	-0.154012	9.607080	-0.857760	-0.001536	0.096070	-0.008584	2.339923	-1.591999	25.926305
32075	0	-0.103991	9.588754	-0.865226	-0.001038	0.095886	-0.008667	2.322691	-1.583737	25.917355
32076	0	-0.116592	9.552312	-0.899175	-0.001164	0.095522	-0.009005	2.308056	-1.576533	25.901529
32077	0	-0.128624	9.509366	-0.853432	-0.001282	0.095093	-0.008545	2.295405	-1.565631	25.896437
32078	0	-0.074632	9.491080	-0.913204	-0.000742	0.094911	-0.009134	2.293068	-1.554985	25.887491
32079	0	-0.110435	9.436152	-0.914255	-0.001099	0.094360	-0.009155	2.278070	-1.542674	25.878548
32080	0	-0.111244	9.442430	-0.918104	-0.001111	0.094423	-0.009192	2.265767	-1.535575	25.872362
32081	0	-0.104049	9.417779	-0.927151	-0.001038	0.094177	-0.009277	2.258895	-1.526683	25.867488
32082	0	-0.134589	9.399479	-0.877103	-0.001348	0.093994	-0.008778	2.251291	-1.524429	25.857761
32083	0	-0.103360	9.368984	-0.871906	-0.001038	0.093689	-0.008728	2.240272	-1.523850	25.855269
32084	0	-0.102736	9.363022	-0.845228	-0.001030	0.093629	-0.008467	2.222727	-1.521575	25.850663
32085	0	-0.115332	9.350665	-0.872043	-0.001160	0.093506	-0.008728	2.213761	-1.523910	25.842201
32086	0	-0.108234	9.369081	-0.821579	-0.001086	0.093690	-0.008225	2.201700	-1.523210	25.843787
32087	0	-0.115964	9.387265	-0.792772	-0.001160	0.093872	-0.007935	2.193307	-1.517787	25.841513
32088	0	-0.115713	9.375199	-0.809274	-0.001160	0.093751	-0.008104	2.179128	-1.515422	25.838655
32089	0	-0.109594	9.411683	-0.804980	-0.001099	0.094116	-0.008057	2.170628	-1.513248	25.841264
32090	0	-0.072335	9.393486	-0.815656	-0.000728	0.093934	-0.008165	2.159787	-1.513043	25.840582
32091	0	-0.121394	9.411708	-0.884183	-0.001221	0.094116	-0.008850	2.149479	-1.515824	25.841222
32092	0	-0.102191	9.436185	-0.876726	-0.001024	0.094361	-0.008773	2.142445	-1.513238	25.843780
32093	0	-0.121693	9.466573	-0.817693	-0.001221	0.094666	-0.008179	2.139844	-1.512381	25.847180
32094	0	-0.139733	9.515368	-0.866548	-0.001397	0.095154	-0.008664	2.141214	-1.506742	25.849827
32095	0	-0.115234	9.515407	-0.872617	-0.001160	0.095154	-0.008728	2.138905	-1.510150	25.847687
32096	0	-0.108143	9.558134	-0.823398	-0.001084	0.095581	-0.008237	2.135039	-1.508210	25.852288
32097	0	-0.097293	9.588653	-0.860303	-0.000977	0.095886	-0.008606	2.131234	-1.507142	25.855824
32098	0	-0.096570	9.625292	-0.829005	-0.000970	0.096252	-0.008295	2.125322	-1.506713	25.852268
32099	0	-0.109120	9.674132	-0.902772	-0.001099	0.096741	-0.009033	2.118212	-1.510065	25.859464
32100	0	-0.144166	9.704720	-0.883725	-0.001451	0.097047	-0.008840	2.115343	-1.515137	25.858517
32101	0	-0.157737	9.741240	-0.933694	-0.001587	0.097412	-0.009338	2.113146	-1.520916	25.863707
32102	0	-0.156138	9.765644	-0.945672	-0.001568	0.097656	-0.009458	2.111935	-1.523104	25.864425
32103	0	-0.121748	9.814490	-0.964021	-0.001221	0.098145	-0.009644	2.107560	-1.521444	25.868121
32104	0	-0.114599	9.857177	-0.921069	-0.001154	0.098572	-0.009210	2.108367	-1.525278	25.872883
32105	0	-0.115562	9.869392	-0.952119	-0.001160	0.098694	-0.009521	2.107247	-1.524517	25.883177
32106	0	-0.102351	9.936607	-0.933024	-0.001030	0.099365	-0.009338	2.097492	-1.526550	25.887170
32107	0	-0.164174	9.942731	-0.951171	-0.001648	0.099426	-0.009521	2.085544	-1.528243	25.896159
32108	0	-0.138483	9.973405	-0.949623	-0.001392	0.099733	-0.009502	2.078141	-1.531488	25.899363
32109	0	-0.078372	10.009869	-0.963364	-0.000793	0.100098	-0.009644	2.066392	-1.537198	25.905064
32110	0	-0.125862	10.016136	-0.967815	-0.001263	0.100161	-0.009686	2.057720	-1.536443	25.906410
32111	0	-0.115301	10.040366	-0.933031	-0.001160	0.100403	-0.009338	2.048395	-1.538658	25.905225
32112	0	-0.150955	10.064838	-0.980734	-0.001513	0.100648	-0.009811	2.043620	-1.537774	25.905794
32113	0	-0.140605	10.064804	-0.950992	-0.001404	0.100647	-0.009521	2.030377	-1.529894	25.905244
32114	0	-0.140373	10.046625	-0.967742	-0.001409	0.100466	-0.009682	2.025519	-1.530083	25.902686
32115	0	-0.127835	10.058656	-0.994292	-0.001282	0.100586	-0.009949	2.018921	-1.528630	25.899378
32116	0	-0.170017	10.071007	-0.955974	-0.001702	0.100709	-0.009571	2.006160	-1.525743	25.894890
32117	0	-0.133912	10.058707	-1.005998	-0.001343	0.100586	-0.010071	1.993953	-1.524609	25.890003
32118	0	-0.109189	10.077210	-1.052711	-0.001092	0.100771	-0.010538	1.981385	-1.519370	25.889397
32119	0	-0.121896	10.028160	-0.932956	-0.001221	0.100281	-0.009338	1.971165	-1.515997	25.888785
32120	0	-0.103431	10.052670	-0.937326	-0.001035	0.100526	-0.009382	1.961090	-1.511176	25.882290
32121	0	-0.134458	10.015955	-0.877903	-0.001343	0.100159	-0.008789	1.949849	-1.503768	25.874755
32122	0	-0.177351	9.973343	-0.881851	-0.001774	0.099732	-0.008830	1.936900	-1.498799	25.866559
32123	0	-0.146294	9.948849	-0.908159	-0.001465	0.099487	-0.009094	1.922647	-1.495671	25.860121
32124	0	-0.133626	9.912431	-0.917788	-0.001340	0.099123	-0.009192	1.907221	-1.494587	25.850457
32125	0	-0.104470	9.906124	-0.859152	-0.001038	0.099060	-0.008606	1.890731	-1.481045	25.844810
32126	0	-0.081260	9.826936	-0.832265	-0.000808	0.098269	-0.008333	1.878590	-1.470062	25.838829
32127	0	-0.122624	9.820679	-0.865234	-0.001221	0.098206	-0.008667	1.861427	-1.458269	25.837934
32128	0	-0.117547	9.796423	-0.826093	-0.001171	0.097963	-0.008272	1.848696	-1.447839	25.828166
32129	0	-0.098119	9.741306	-0.841127	-0.000977	0.097412	-0.008423	1.835184	-1.437074	25.824055
32130	0	-0.135641	9.717009	-0.789668	-0.001352	0.097169	-0.007912	1.818084	-1.426873	25.810983
32131	0	-0.109728	9.680302	-0.810279	-0.001099	0.096802	-0.008118	1.800866	-1.423127	25.801250
32132	0	-0.109898	9.656035	-0.783347	-0.001097	0.096560	-0.007844	1.788671	-1.415093	25.793305
32133	0	-0.122564	9.594831	-0.761540	-0.001221	0.095947	-0.007629	1.772119	-1.403834	25.787218
32134	0	-0.080898	9.582801	-0.807881	-0.000804	0.095827	-0.008090	1.758824	-1.392501	25.783415
32135	0	-0.122218	9.527681	-0.798422	-0.001221	0.095276	-0.007996	1.745450	-1.385401	25.776324
32136	0	-0.098604	9.521673	-0.796185	-0.000980	0.095216	-0.007974	1.731577	-1.373292	25.765953
32137	0	-0.097709	9.484932	-0.823172	-0.000977	0.094849	-0.008240	1.721983	-1.367359	25.760936
32138	0	-0.159164	9.448385	-0.779087	-0.001589	0.094483	-0.007797	1.714214	-1.358616	25.760303
32139	0	-0.122261	9.448308	-0.774310	-0.001221	0.094482	-0.007751	1.704153	-1.350981	25.757044
32140	0	-0.092100	9.417858	-0.773043	-0.000919	0.094178	-0.007735	1.698366	-1.343657	25.752230
32141	0	-0.109461	9.423866	-0.780850	-0.001099	0.094238	-0.007812	1.693449	-1.343219	25.751340
32142	0	-0.115257	9.423856	-0.737393	-0.001152	0.094238	-0.007378	1.688710	-1.337256	25.752688
32143	0	-0.109962	9.399456	-0.652462	-0.001099	0.093994	-0.006531	1.681164	-1.330692	25.749309
32144	0	-0.103579	9.387239	-0.712614	-0.001040	0.093872	-0.007130	1.676772	-1.331042	25.747626
32145	0	-0.060914	9.411616	-0.689779	-0.000610	0.094116	-0.006897	1.677333	-1.327222	25.752088
32146	0	-0.121627	9.356593	-0.793705	-0.001219	0.093566	-0.007936	1.677977	-1.325041	25.748726
32147	0	-0.109561	9.411633	-0.695690	-0.001099	0.094116	-0.006958	1.676482	-1.323404	25.747799
32148	0	-0.145338	9.429955	-0.811410	-0.001459	0.094299	-0.008116	1.674372	-1.325095	25.744395
32149	0	-0.115485	9.442129	-0.818053	-0.001160	0.094421	-0.008179	1.676155	-1.325626	25.748949
32150	0	-0.102638	9.466416	-0.818749	-0.001028	0.094665	-0.008183	1.681854	-1.322381	25.751638
32151	0	-0.090694	9.466527	-0.738958	-0.000916	0.094666	-0.007385	1.686836	-1.327480	25.753256
32152	0	-0.089447	9.527419	-0.752658	-0.000898	0.095275	-0.007517	1.698199	-1.326894	25.756453
32153	0	-0.103642	9.521470	-0.781438	-0.001038	0.095215	-0.007812	1.699758	-1.323044	25.765612
32154	0	-0.121094	9.570182	-0.751683	-0.001219	0.095702	-0.007511	1.706084	-1.327177	25.772654
32155	0	-0.134129	9.600794	-0.763422	-0.001343	0.096008	-0.007629	1.711169	-1.323706	25.781584
32156	0	-0.078430	9.631197	-0.844020	-0.000791	0.096313	-0.008433	1.719219	-1.325969	25.780112
32157	0	-0.127543	9.667879	-0.800741	-0.001282	0.096680	-0.007996	1.732847	-1.328198	25.782020
32158	0	-0.132393	9.686046	-0.772070	-0.001330	0.096861	-0.007714	1.740292	-1.330574	25.780455
32159	0	-0.108883	9.747247	-0.824906	-0.001099	0.097473	-0.008240	1.750811	-1.336838	25.783934
32160	0	-0.113528	9.783664	-0.869589	-0.001141	0.097837	-0.008686	1.761839	-1.337815	25.789418
32161	0	-0.109371	9.802208	-0.934292	-0.001099	0.098022	-0.009338	1.766521	-1.338269	25.796790
32162	0	-0.138562	9.820405	-0.959911	-0.001394	0.098205	-0.009592	1.773841	-1.342955	25.811446
32163	0	-0.127469	9.863164	-0.941267	-0.001282	0.098633	-0.009399	1.788479	-1.345815	25.822205
32164	0	-0.162984	9.899461	-0.913864	-0.001635	0.098996	-0.009121	1.808468	-1.346086	25.829446
32165	0	-0.140511	9.948616	-0.874091	-0.001404	0.099487	-0.008728	1.823082	-1.339423	25.830579
32166	0	-0.109924	9.960558	-0.913144	-0.001101	0.099607	-0.009121	1.834539	-1.336774	25.838948
32167	0	-0.109233	10.009680	-0.928734	-0.001099	0.100098	-0.009277	1.845298	-1.338713	25.848386
32168	0	-0.138550	10.003349	-0.906766	-0.001391	0.100035	-0.009053	1.861394	-1.340273	25.852378
32169	0	-0.085035	10.046243	-0.874492	-0.000854	0.100464	-0.008728	1.880144	-1.339800	25.859190
32170	0	-0.133256	10.058128	-0.932113	-0.001335	0.100582	-0.009312	1.890352	-1.337521	25.865859
32171	0	-0.152653	10.076865	-0.909849	-0.001526	0.100769	-0.009094	1.894788	-1.331600	25.871785
32172	0	-0.128091	10.064562	-0.965667	-0.001284	0.100646	-0.009652	1.899556	-1.329521	25.877252
32173	0	-0.140689	10.082918	-0.965246	-0.001404	0.100830	-0.009644	1.909109	-1.320813	25.886098
32174	0	-0.134980	10.082799	-0.935835	-0.001349	0.100828	-0.009356	1.910826	-1.315243	25.890277
32175	0	-0.128522	10.082888	-0.941177	-0.001282	0.100830	-0.009399	1.924321	-1.306109	25.898613
32176	0	-0.129124	10.070407	-0.980123	-0.001289	0.100705	-0.009790	1.936547	-1.298889	25.898437
32177	0	-0.115748	10.040222	-0.983320	-0.001160	0.100403	-0.009827	1.943580	-1.296185	25.903615
32178	0	-0.164891	10.009508	-0.954101	-0.001644	0.100096	-0.009535	1.950497	-1.285618	25.904972
32179	0	-0.122201	10.021917	-0.934414	-0.001221	0.100220	-0.009338	1.956672	-1.278962	25.911422
32180	0	-0.164913	9.979003	-0.953984	-0.001651	0.099791	-0.009534	1.963415	-1.275777	25.910946
32181	0	-0.171192	9.960845	-0.965256	-0.001709	0.099609	-0.009644	1.973968	-1.267371	25.905275
32182	0	-0.141421	9.924087	-0.942103	-0.001410	0.099241	-0.009418	1.978217	-1.258027	25.899853
32183	0	-0.140608	9.912088	-0.897415	-0.001404	0.099121	-0.008972	1.980259	-1.250274	25.903525
32184	0	-0.153572	9.857047	-0.910100	-0.001531	0.098571	-0.009098	1.984093	-1.239349	25.895945
32185	0	-0.146649	9.802167	-0.928549	-0.001465	0.098022	-0.009277	1.993728	-1.232367	25.890244
32186	0	-0.153227	9.789766	-0.924178	-0.001530	0.097898	-0.009233	2.003628	-1.224306	25.885967
32187	0	-0.122469	9.759491	-0.781569	-0.001221	0.097595	-0.007812	2.007908	-1.214444	25.873977
32188	0	-0.099222	9.710539	-0.880150	-0.000985	0.097106	-0.008796	2.014889	-1.201052	25.868311
32189	0	-0.097925	9.674012	-0.897835	-0.000977	0.096741	-0.008972	2.022505	-1.192843	25.860646
32190	0	-0.117183	9.625005	-0.856184	-0.001165	0.096251	-0.008557	2.027959	-1.180120	25.859016
32191	0	-0.115941	9.613041	-0.793413	-0.001160	0.096130	-0.007935	2.027552	-1.175300	25.856536
32192	0	-0.110288	9.570272	-0.806091	-0.001099	0.095703	-0.008057	2.032501	-1.165138	25.859069
32193	0	-0.128601	9.545858	-0.836573	-0.001282	0.095459	-0.008362	2.037387	-1.154956	25.853190
32194	0	-0.111037	9.527427	-0.843845	-0.001107	0.095275	-0.008431	2.045923	-1.146120	25.846470
32195	0	-0.134409	9.484789	-0.830901	-0.001343	0.094849	-0.008301	2.056038	-1.139473	25.841398
32196	0	-0.141387	9.454073	-0.832605	-0.001407	0.094542	-0.008318	2.066035	-1.125725	25.833649
32197	0	-0.085602	9.454290	-0.836794	-0.000854	0.094543	-0.008362	2.073247	-1.118819	25.836340
32198	0	-0.091685	9.447978	-0.795594	-0.000919	0.094481	-0.007947	2.084087	-1.116768	25.834789
32199	0	-0.103991	9.460382	-0.806420	-0.001038	0.094604	-0.008057	2.093071	-1.108933	25.834069
32200	0	-0.122783	9.405228	-0.790017	-0.001225	0.094053	-0.007889	2.106734	-1.101028	25.835515
32201	0	-0.128188	9.393219	-0.800633	-0.001282	0.093933	-0.007996	2.119648	-1.095822	25.836380
32202	0	-0.128423	9.368630	-0.784319	-0.001283	0.093687	-0.007834	2.130079	-1.088932	25.837038
32203	0	-0.116208	9.393211	-0.770227	-0.001160	0.093933	-0.007690	2.144152	-1.080998	25.841002
32204	0	-0.091946	9.380745	-0.778430	-0.000921	0.093808	-0.007775	2.155103	-1.078150	25.838565
32205	0	-0.097736	9.411526	-0.751916	-0.000977	0.094116	-0.007507	2.169269	-1.072183	25.840200
32206	0	-0.146511	9.411234	-0.827542	-0.001467	0.094113	-0.008264	2.183426	-1.069190	25.842593
32207	0	-0.128017	9.429822	-0.788687	-0.001282	0.094299	-0.007874	2.199222	-1.066120	25.846343
32208	0	-0.103534	9.478381	-0.846087	-0.001035	0.094785	-0.008451	2.211600	-1.060425	25.846748
32209	0	-0.085089	9.478665	-0.886062	-0.000854	0.094788	-0.008850	2.223806	-1.059781	25.852903
32210	0	-0.151715	9.466131	-0.882596	-0.001519	0.094663	-0.008811	2.241696	-1.057307	25.853925
32211	0	-0.115559	9.527462	-0.929080	-0.001160	0.095276	-0.009277	2.257534	-1.057241	25.856236
32212	0	-0.126965	9.527173	-0.907497	-0.001274	0.095273	-0.009061	2.274084	-1.057637	25.860770
32213	0	-0.127871	9.564091	-0.916806	-0.001282	0.095642	-0.009155	2.289030	-1.056318	25.865487
32214	0	-0.078685	9.624846	-0.858336	-0.000788	0.096250	-0.008571	2.303676	-1.052455	25.870973
32215	0	-0.084851	9.655681	-0.898142	-0.000854	0.096558	-0.008972	2.314093	-1.054594	25.877108
32216	0	-0.120012	9.643222	-0.979978	-0.001209	0.096434	-0.009785	2.331284	-1.060407	25.886798
32217	0	-0.085017	9.704462	-1.008344	-0.000854	0.097046	-0.010071	2.345585	-1.060510	25.896967
32218	0	-0.114913	9.740785	-1.047596	-0.001151	0.097409	-0.010463	2.360773	-1.057900	25.903520
32219	0	-0.152375	9.765471	-0.959858	-0.001526	0.097656	-0.009583	2.379162	-1.055487	25.908110
32220	0	-0.109216	9.807817	-0.993537	-0.001095	0.098080	-0.009920	2.396677	-1.053702	25.911878
32221	0	-0.139957	9.838744	-0.965676	-0.001404	0.098389	-0.009644	2.411482	-1.053718	25.920594
32222	0	-0.120511	9.893345	-0.981026	-0.001213	0.098935	-0.009792	2.431965	-1.058042	25.923569
32223	0	-0.103762	9.918056	-1.002531	-0.001038	0.099182	-0.010010	2.449449	-1.053129	25.931007
32224	0	-0.139613	9.954383	-0.980541	-0.001405	0.099545	-0.009797	2.458537	-1.058146	25.937905
32225	0	-0.109693	9.979109	-0.965808	-0.001099	0.099792	-0.009644	2.474617	-1.055229	25.947626
32226	0	-0.097027	10.009423	-0.955735	-0.000974	0.100095	-0.009551	2.481563	-1.054304	25.948307
32227	0	-0.139698	10.009695	-0.946890	-0.001404	0.100098	-0.009460	2.490764	-1.057242	25.956279
32228	0	-0.157239	10.021681	-0.985432	-0.001574	0.100218	-0.009844	2.502173	-1.053722	25.964028
32229	0	-0.152464	10.003628	-1.044046	-0.001526	0.100037	-0.010437	2.505800	-1.050282	25.968487
32230	0	-0.121571	10.058437	-1.087794	-0.001219	0.100585	-0.010872	2.512380	-1.048937	25.973275
32231	0	-0.115452	10.070814	-1.068044	-0.001160	0.100708	-0.010681	2.511043	-1.049869	25.980878
32232	0	-0.133529	10.034088	-1.026164	-0.001333	0.100342	-0.010253	2.520778	-1.042729	25.982180
32233	0	-0.128319	10.052461	-1.031759	-0.001282	0.100525	-0.010315	2.523708	-1.036284	25.980222
32234	0	-0.128615	10.052380	-0.983380	-0.001286	0.100524	-0.009832	2.525145	-1.030785	25.983276
32235	0	-0.152609	10.064705	-0.988684	-0.001526	0.100647	-0.009888	2.524276	-1.025753	25.977994
32236	0	-0.153098	10.028080	-0.970263	-0.001527	0.100281	-0.009704	2.523060	-1.016222	25.975455
32237	0	-0.152767	9.997624	-1.036945	-0.001526	0.099976	-0.010376	2.515486	-1.009379	25.975097
32238	0	-0.116408	9.985457	-0.987424	-0.001163	0.099854	-0.009875	2.514525	-1.003927	25.966185
32239	0	-0.122255	9.960976	-0.970037	-0.001221	0.099609	-0.009705	2.509603	-0.997013	25.964187
32240	0	-0.140599	9.930470	-1.048589	-0.001408	0.099304	-0.010490	2.504446	-0.994149	25.960675
32241	0	-0.122443	9.899965	-1.018632	-0.001221	0.098999	-0.010193	2.497211	-0.985155	25.951309
32242	0	-0.135155	9.875658	-0.980662	-0.001350	0.098756	-0.009814	2.488555	-0.979072	25.946562
32243	0	-0.164825	9.826713	-0.957709	-0.001648	0.098267	-0.009583	2.482653	-0.973961	25.936002
32244	0	-0.140764	9.814667	-0.962058	-0.001405	0.098145	-0.009633	2.467982	-0.965815	25.935278
32245	0	-0.146657	9.784036	-0.951094	-0.001465	0.097839	-0.009521	2.455764	-0.959017	25.930499
32246	0	-0.098090	9.753615	-0.906226	-0.000980	0.097535	-0.009073	2.442695	-0.953592	25.928404
32247	0	-0.073237	9.747407	-0.835097	-0.000732	0.097473	-0.008362	2.430112	-0.948783	25.918623
32248	0	-0.097691	9.680330	-0.760086	-0.000977	0.096803	-0.007608	2.421333	-0.943449	25.911028
32249	0	-0.103970	9.643640	-0.761827	-0.001038	0.096436	-0.007629	2.408279	-0.936040	25.903613
32250	0	-0.110289	9.607091	-0.833285	-0.001103	0.096070	-0.008340	2.399935	-0.931830	25.899690
32251	0	-0.128342	9.576493	-0.859710	-0.001282	0.095764	-0.008606	2.389429	-0.925030	25.894705
32252	0	-0.098310	9.546085	-0.760042	-0.000980	0.095460	-0.007612	2.375315	-0.916898	25.887356
32253	0	-0.079577	9.527691	-0.779973	-0.000793	0.095276	-0.007812	2.359964	-0.909277	25.883375
32254	0	-0.135035	9.460726	-0.820462	-0.001348	0.094606	-0.008215	2.347326	-0.901101	25.881612
32255	0	-0.116427	9.448337	-0.896163	-0.001160	0.094482	-0.008972	2.334613	-0.890802	25.873853
32256	0	-0.135532	9.417894	-0.894290	-0.001352	0.094178	-0.008951	2.324692	-0.882429	25.866378
32257	0	-0.128186	9.436135	-0.847276	-0.001282	0.094360	-0.008484	2.310716	-0.877518	25.871757
32258	0	-0.128132	9.411797	-0.839207	-0.001283	0.094117	-0.008401	2.299851	-0.874417	25.867732
32259	0	-0.134129	9.399479	-0.823252	-0.001343	0.093994	-0.008240	2.290938	-0.871461	25.866581
32260	0	-0.121595	9.399564	-0.785296	-0.001218	0.093995	-0.007859	2.283337	-0.868968	25.860961
32261	0	-0.079185	9.381153	-0.829540	-0.000793	0.093811	-0.008301	2.276536	-0.866183	25.859465
32262	0	-0.109150	9.387257	-0.804092	-0.001096	0.093872	-0.008046	2.270013	-0.866632	25.858703
32263	0	-0.109670	9.381144	-0.719716	-0.001099	0.093811	-0.007202	2.263466	-0.864289	25.862205
32264	0	-0.097192	9.387256	-0.871328	-0.000973	0.093872	-0.008718	2.256849	-0.860582	25.861950
32265	0	-0.152261	9.417798	-0.798764	-0.001526	0.094177	-0.007996	2.247047	-0.859798	25.858910
32266	0	-0.133395	9.423978	-0.803552	-0.001337	0.094239	-0.008041	2.239654	-0.858838	25.859841
32267	0	-0.091516	9.454451	-0.883892	-0.000916	0.094543	-0.008850	2.225739	-0.854571	25.860532
32268	0	-0.091022	9.503425	-0.827244	-0.000916	0.095034	-0.008279	2.217515	-0.856255	25.864356
32269	0	-0.072879	9.497109	-0.847990	-0.000732	0.094971	-0.008484	2.212343	-0.855927	25.865287
32270	0	-0.108804	9.515414	-0.822885	-0.001092	0.095154	-0.008232	2.208039	-0.855941	25.868406
32271	0	-0.127425	9.558153	-0.835747	-0.001282	0.095581	-0.008362	2.202342	-0.860208	25.872325
32272	0	-0.156817	9.594865	-0.828811	-0.001573	0.095948	-0.008292	2.196988	-0.860817	25.876599
32273	0	-0.139877	9.625306	-0.841665	-0.001404	0.096252	-0.008423	2.189063	-0.862115	25.880839
32274	0	-0.114169	9.662040	-0.895227	-0.001150	0.096620	-0.008960	2.179555	-0.867389	25.889888
32275	0	-0.114842	9.674125	-0.860155	-0.001160	0.096741	-0.008606	2.173875	-0.875983	25.893460
32276	0	-0.131771	9.729153	-0.944680	-0.001321	0.097291	-0.009452	2.167385	-0.874958	25.899447
32277	0	-0.102663	9.759593	-0.939315	-0.001038	0.097595	-0.009399	2.159374	-0.883070	25.908701
32278	0	-0.100868	9.796254	-0.889782	-0.001017	0.097962	-0.008899	2.157836	-0.887660	25.912742
32279	0	-0.146211	9.826702	-0.896806	-0.001465	0.098267	-0.008972	2.152604	-0.886176	25.916372
32280	0	-0.133151	9.875557	-0.901905	-0.001338	0.098755	-0.009026	2.144785	-0.889039	25.914093
32281	0	-0.103226	9.869429	-0.939532	-0.001038	0.098694	-0.009399	2.139425	-0.890516	25.921909
32282	0	-0.150964	9.924370	-0.944811	-0.001515	0.099243	-0.009453	2.133531	-0.892460	25.925081
32283	0	-0.146002	9.918269	-0.921100	-0.001465	0.099182	-0.009216	2.127093	-0.893367	25.927561
32284	0	-0.126977	9.967159	-0.853217	-0.001272	0.099671	-0.008534	2.124026	-0.891516	25.932856
32285	0	-0.109426	9.991473	-0.884860	-0.001099	0.099915	-0.008850	2.121828	-0.891865	25.936822
32286	0	-0.163291	10.003729	-0.896302	-0.001639	0.100037	-0.008969	2.114222	-0.894590	25.938335
32287	0	-0.127804	10.046446	-0.902711	-0.001282	0.100464	-0.009033	2.106747	-0.894141	25.944209
32288	0	-0.120868	10.003862	-0.974413	-0.001214	0.100038	-0.009754	2.095028	-0.895636	25.941730
32289	0	-0.121350	10.040374	-0.932951	-0.001221	0.100403	-0.009338	2.084817	-0.899223	25.938053
32290	0	-0.138748	10.022149	-0.912956	-0.001390	0.100221	-0.009138	2.074843	-0.896903	25.938019
32291	0	-0.109446	10.046464	-0.945274	-0.001099	0.100464	-0.009460	2.065923	-0.897049	25.936863
32292	0	-0.169743	10.034364	-0.937540	-0.001701	0.100343	-0.009384	2.055746	-0.896899	25.936610
32293	0	-0.146387	10.009828	-0.933186	-0.001465	0.100098	-0.009338	2.048022	-0.893389	25.936745
32294	0	-0.115545	10.022194	-0.906822	-0.001158	0.100221	-0.009082	2.032311	-0.891402	25.935895
32295	0	-0.127820	10.009844	-0.871953	-0.001282	0.100098	-0.008728	2.022639	-0.890819	25.929959
32296	0	-0.121100	9.991684	-0.875802	-0.001214	0.099916	-0.008773	2.005526	-0.889651	25.925517
32297	0	-0.103970	9.997619	-0.896524	-0.001038	0.099976	-0.008972	1.997538	-0.882655	25.920453
[truncated: 501 more rows]
