# Supplementary material for: Properties of traditional bamboo carrying poles have implications for user interactions
Source: PLoS One. 2018 May 10;13(5):e0196208. doi: 10.1371/journal.pone.0196208 (PMC5945030; doi:10.1371/journal.pone.0196208)
Supplement: S1 Text — (ZIP) [file pone.0196208.s005.zip › ResTest_PoleD_L8Load2.txt]

// Start Time: Unknown
// Update Rate: 100.0Hz
// Filter Profile: human (34.3)
// Firmware Version: 2.1.4
PacketCounter	SampleTimeFine	Acc_X	Acc_Y	Acc_Z	VelInc_X	VelInc_Y	VelInc_Z	Roll	Pitch	Yaw	Latitude	Longitude	Altitude	Vel_X	Vel_Y	Vel_Z
30303	0	0.341127	9.844999	0.445439	0.003418	0.098450	0.004456	0.284911	1.881878	46.559668
30304	0	0.370813	9.863315	0.462921	0.003709	0.098633	0.004636	0.292574	1.882700	46.556584
30305	0	0.401866	9.906061	0.500173	0.004028	0.099060	0.005005	0.296225	1.893881	46.552325
30306	0	0.583295	9.942761	0.499792	0.005839	0.099427	0.004998	0.296706	1.901223	46.557464
30307	0	0.347844	9.936474	0.513693	0.003479	0.099365	0.005127	0.285203	1.901846	46.560691
30308	0	-0.018492	9.893571	0.594561	-0.000185	0.098936	0.005939	0.277912	1.901659	46.565693
30309	0	-0.250879	9.899868	0.567953	-0.002502	0.098999	0.005676	0.273778	1.908930	46.571325
30310	0	-0.398550	9.844747	0.598940	-0.003981	0.098448	0.005987	0.271346	1.914623	46.568824
30311	0	-0.030849	9.777828	0.653115	-0.000305	0.097778	0.006531	0.271166	1.918658	46.561295
30312	0	0.439046	9.704620	0.603512	0.004387	0.097046	0.006042	0.279781	1.914557	46.555930
30313	0	0.672982	9.545860	0.645887	0.006714	0.095459	0.006470	0.292597	1.895544	46.552513
30314	0	0.847979	9.246424	0.705420	0.008453	0.092466	0.007058	0.297373	1.862860	46.553433
30315	0	0.547958	8.874225	0.665217	0.005432	0.088745	0.006653	0.297935	1.801850	46.549325
30316	0	-0.173379	8.447570	0.696085	-0.001802	0.084475	0.006957	0.293234	1.709219	46.542241
30317	0	-0.863899	8.393253	0.457838	-0.008728	0.083923	0.004578	0.290955	1.587705	46.554692
30318	0	-1.218368	8.219274	0.147605	-0.012277	0.082179	0.001466	0.275382	1.458365	46.564764
30319	0	-1.530179	8.485311	0.086147	-0.015381	0.084839	0.000854	0.268726	1.351211	46.555723
30320	0	-1.585703	8.530324	-0.284008	-0.015895	0.085296	-0.002855	0.250083	1.299754	46.548494
30321	0	0.588031	7.159243	0.128704	0.005859	0.071594	0.001282	0.240039	1.265152	46.508780
30322	0	-0.130474	8.430395	-1.480905	-0.001306	0.084292	-0.014874	0.152751	1.258298	46.477361
30323	0	1.590742	7.691160	0.235894	0.015930	0.076904	0.002441	0.270123	1.291627	46.449674
30324	0	3.088377	8.258760	-0.929479	0.030889	0.082581	-0.009341	0.202928	1.296932	46.436360
30325	0	1.618162	7.745211	0.250175	0.016174	0.077454	0.002502	0.208952	1.286572	46.468034
30326	0	1.483553	8.935799	-0.709091	0.014853	0.089351	-0.007145	0.142177	1.312072	46.482040
30327	0	1.273741	8.740468	-0.149025	0.012756	0.087402	-0.001465	0.176077	1.337205	46.488508
30328	0	0.159430	8.710049	0.870237	0.001609	0.087103	0.008676	0.140050	1.354602	46.518336
30329	0	-1.071491	9.136597	0.292069	-0.010681	0.091370	0.002930	0.147344	1.397295	46.542322
30330	0	-0.590268	9.465810	0.976485	-0.005872	0.094662	0.009748	0.127896	1.434824	46.536390
30331	0	-0.845354	9.570101	1.214135	-0.008423	0.095703	0.012146	0.133071	1.471241	46.538620
30332	0	-0.937341	9.838046	1.348106	-0.009341	0.098384	0.013478	0.129704	1.508545	46.538161
30333	0	-0.106685	10.094927	1.369086	-0.001038	0.100952	0.013672	0.108901	1.542861	46.522097
30334	0	0.284749	10.424452	1.273588	0.002869	0.104244	0.012733	0.106475	1.567170	46.506338
30335	0	0.693876	10.497873	1.387782	0.006958	0.104980	0.013855	0.081259	1.589253	46.490582
30336	0	0.762371	10.913123	0.623395	0.007648	0.109131	0.006211	0.057549	1.614213	46.489135
30337	0	0.926117	10.864205	0.747407	0.009277	0.108643	0.007446	0.028298	1.631254	46.486481
30338	0	0.738989	11.303927	0.117897	0.007412	0.113038	0.001156	0.005110	1.653896	46.491274
30339	0	0.273396	11.334243	0.171949	0.002747	0.113342	0.001709	-0.005561	1.666832	46.495342
30340	0	-0.101543	11.492817	-0.027025	-0.001002	0.114928	-0.000285	-0.020996	1.680586	46.506581
30341	0	-0.403850	11.651564	-0.063238	-0.004028	0.116516	-0.000610	0.000169	1.690995	46.514655
30342	0	-0.479550	11.743140	0.256512	-0.004782	0.117432	0.002580	0.014809	1.704290	46.510013
30343	0	-0.373157	11.871431	0.368483	-0.003723	0.118713	0.003723	0.052185	1.712322	46.506620
30344	0	0.150043	11.921023	0.804605	0.001509	0.119206	0.008101	0.104993	1.720627	46.491916
30345	0	0.633949	11.945144	1.111370	0.006348	0.119446	0.011169	0.158171	1.729324	46.476036
30346	0	0.839782	11.989316	1.338144	0.008407	0.119886	0.013436	0.210119	1.738750	46.463638
30347	0	1.348822	11.969622	1.686271	0.013489	0.119690	0.016907	0.251841	1.739803	46.460898
30348	0	1.024960	12.056072	1.654016	0.010252	0.120556	0.016574	0.283754	1.742382	46.459759
30349	0	0.756037	11.890065	1.749227	0.007568	0.118896	0.017517	0.307725	1.749889	46.462991
30350	0	0.248718	11.798688	1.564200	0.002486	0.117988	0.015636	0.302275	1.748793	46.464840
30351	0	-0.322587	11.737202	1.189035	-0.003235	0.117371	0.011902	0.313777	1.740292	46.461378
30352	0	-0.528493	11.603060	0.961462	-0.005293	0.116030	0.009621	0.320578	1.732850	46.451743
30353	0	-0.511992	11.529725	0.441605	-0.005127	0.115295	0.004456	0.360733	1.725804	46.443548
30354	0	-0.326956	11.255250	0.341641	-0.003283	0.112551	0.003462	0.408119	1.712361	46.429435
30355	0	0.111497	11.169453	0.074297	0.001099	0.111694	0.000793	0.460437	1.694854	46.412442
30356	0	0.328880	10.876452	0.106686	0.003266	0.108765	0.001121	0.517081	1.670641	46.399849
30357	0	0.557386	10.790885	-0.060506	0.005554	0.107910	-0.000549	0.575926	1.648831	46.384314
30358	0	0.683635	10.449080	0.203380	0.006813	0.104491	0.002089	0.635459	1.622963	46.373620
30359	0	0.424078	10.284386	0.159572	0.004211	0.102844	0.001648	0.693505	1.589743	46.356179
30360	0	0.355983	10.022276	0.430892	0.003537	0.100222	0.004354	0.744427	1.563870	46.355562
30361	0	0.148774	9.851239	0.484250	0.001465	0.098511	0.004883	0.791433	1.537339	46.351507
30362	0	0.067451	9.534285	0.537509	0.000654	0.095341	0.005415	0.839532	1.513110	46.347499
30363	0	0.099669	9.350740	0.564729	0.000977	0.093506	0.005676	0.875274	1.488708	46.340333
30364	0	0.073001	9.119053	0.584301	0.000710	0.091189	0.005863	0.901030	1.464618	46.328453
30365	0	0.153930	8.917304	0.468254	0.001526	0.089172	0.004700	0.923323	1.447607	46.318291
30366	0	0.254364	8.703783	0.470436	0.002528	0.087037	0.004726	0.952355	1.427404	46.314494
30367	0	0.422323	8.520505	0.309759	0.004211	0.085205	0.003113	0.972622	1.411598	46.300694
30368	0	0.503977	8.349455	0.148468	0.005027	0.083495	0.001495	0.986923	1.393586	46.285510
30369	0	0.434483	8.160349	0.115359	0.004333	0.081604	0.001160	0.995270	1.377464	46.273907
30370	0	0.314008	8.062523	-0.087254	0.003134	0.080626	-0.000867	1.003302	1.368097	46.264858
30371	0	0.220348	7.952849	-0.189834	0.002197	0.079529	-0.001892	1.012415	1.358632	46.256137
30372	0	0.069256	7.818486	-0.124185	0.000683	0.078185	-0.001233	1.025306	1.344220	46.253611
30373	0	-0.090526	7.788079	-0.153531	-0.000916	0.077881	-0.001526	1.039653	1.328639	46.245408
30374	0	-0.150056	7.708610	-0.265684	-0.001506	0.077086	-0.002644	1.059916	1.320161	46.237493
30375	0	-0.146297	7.672084	-0.190776	-0.001465	0.076721	-0.001892	1.083972	1.316773	46.228259
30376	0	-0.103652	7.647590	-0.077972	-0.001034	0.076476	-0.000764	1.108624	1.320208	46.213229
30377	0	0.024157	7.629406	0.040859	0.000244	0.076294	0.000427	1.137224	1.323711	46.200550
30378	0	0.218610	7.672152	0.098587	0.002192	0.076721	0.000999	1.157731	1.331617	46.187737
30379	0	0.395984	7.708804	0.163599	0.003967	0.077087	0.001648	1.175429	1.342574	46.174213
30380	0	0.498046	7.812671	0.198251	0.004990	0.078126	0.001989	1.185341	1.356008	46.165809
30381	0	0.603054	7.898035	0.219936	0.006042	0.078979	0.002197	1.182156	1.373358	46.158915
30382	0	0.497037	8.026252	0.233231	0.004980	0.080262	0.002323	1.169049	1.387279	46.153333
30383	0	0.395486	8.160437	0.147816	0.003967	0.081604	0.001465	1.150401	1.404764	46.149387
30384	0	0.307208	8.343543	0.095791	0.003087	0.083435	0.000942	1.128942	1.425373	46.147186
30385	0	0.114410	8.502206	0.086714	0.001160	0.085022	0.000854	1.111976	1.446405	46.145053
30386	0	0.037546	8.746239	0.083172	0.000395	0.087462	0.000819	1.095590	1.471871	46.144796
30387	0	0.046624	8.892825	0.195719	0.000488	0.088928	0.001953	1.090439	1.500320	46.143255
30388	0	0.017535	9.106344	0.300157	0.000198	0.091063	0.002998	1.086477	1.529326	46.142054
30389	0	0.071026	9.338383	0.317776	0.000732	0.093384	0.003174	1.081634	1.556565	46.143699
30390	0	0.194690	9.558142	0.434290	0.001968	0.095581	0.004341	1.079642	1.582419	46.139720
30391	0	0.229460	9.796191	0.543387	0.002319	0.097961	0.005432	1.077788	1.611554	46.132260
30392	0	0.150972	10.003657	0.666256	0.001536	0.100037	0.006656	1.070189	1.642407	46.123166
30393	0	0.059403	10.235564	0.647628	0.000610	0.102356	0.006470	1.063391	1.661228	46.107059
30394	0	0.153310	10.449085	0.899249	0.001554	0.104491	0.008985	1.054471	1.683084	46.117557
30395	0	0.376204	10.699454	0.599702	0.003784	0.106995	0.005981	1.037842	1.706827	46.117751
30396	0	0.182999	10.906753	0.815801	0.001846	0.109068	0.008149	1.028809	1.724553	46.104846
30397	0	0.162789	11.096106	0.691544	0.001648	0.110962	0.006897	1.010033	1.745694	46.091900
30398	0	0.249885	11.291451	0.516595	0.002522	0.112914	0.005164	1.008328	1.768839	46.085140
30399	0	0.273690	11.376932	0.659949	0.002747	0.113770	0.006592	1.000651	1.778808	46.079441
30400	0	0.271301	11.596604	0.453490	0.002727	0.115966	0.004532	0.997747	1.792315	46.072034
30401	0	0.517792	11.682164	0.537315	0.005188	0.116821	0.005371	0.995700	1.802321	46.067974
30402	0	0.539899	11.834772	0.531395	0.005411	0.118347	0.005314	0.995594	1.814206	46.064921
30403	0	0.469063	11.889712	0.609808	0.004700	0.118896	0.006104	1.000828	1.823021	46.065563
30404	0	0.436491	11.944763	0.675489	0.004375	0.119447	0.006763	1.009032	1.833363	46.059618
30405	0	0.304950	11.962977	0.724994	0.003052	0.119629	0.007263	1.021691	1.835603	46.060440
30406	0	0.120751	11.987572	0.869196	0.001216	0.119875	0.008701	1.030593	1.843686	46.062220
30407	0	0.079120	11.999624	0.999649	0.000793	0.119995	0.010010	1.043240	1.845934	46.063108
30408	0	-0.049284	11.969363	1.094014	-0.000493	0.119692	0.010960	1.062120	1.846219	46.057781
30409	0	-0.096989	11.895930	1.133445	-0.000977	0.118958	0.011353	1.079804	1.840373	46.051741
30410	0	0.014405	11.829103	1.080567	0.000134	0.118289	0.010828	1.101730	1.831814	46.043148
30411	0	0.068813	11.718939	1.078170	0.000671	0.117188	0.010803	1.123013	1.816243	46.033708
30412	0	0.151397	11.584873	0.976769	0.001497	0.115848	0.009784	1.139225	1.800879	46.015941
30413	0	0.276427	11.419737	0.773640	0.002747	0.114197	0.007751	1.154330	1.783620	46.007384
30414	0	0.340920	11.218299	0.550498	0.003391	0.112183	0.005524	1.173362	1.765597	45.999136
30415	0	0.343512	11.041251	0.407730	0.003418	0.110413	0.004089	1.185780	1.747964	45.992094
30416	0	0.329307	10.851932	0.325478	0.003268	0.108520	0.003272	1.203959	1.721860	45.979986
30417	0	0.325996	10.662798	0.156518	0.003235	0.106628	0.001587	1.227293	1.694701	45.962024
30418	0	0.354619	10.430671	0.110185	0.003528	0.104307	0.001117	1.243629	1.673972	45.938423
30419	0	0.337854	10.223335	0.102072	0.003357	0.102234	0.001038	1.262483	1.649554	45.923604
30420	0	0.262448	9.991324	0.086620	0.002605	0.099914	0.000882	1.280747	1.627637	45.915691
30421	0	0.246013	9.728971	0.182341	0.002441	0.097290	0.001831	1.289750	1.605614	45.906657
30422	0	0.371642	9.496816	0.070728	0.003698	0.094969	0.000716	1.300380	1.583787	45.900649
30423	0	0.300933	9.283397	0.194823	0.002991	0.092834	0.001953	1.306366	1.560875	45.890313
30424	0	0.176208	9.088031	0.334091	0.001745	0.090880	0.003347	1.314613	1.539848	45.880924
30425	0	0.178676	8.868366	0.342025	0.001770	0.088684	0.003418	1.311636	1.518423	45.875544
30426	0	0.132863	8.660761	0.397344	0.001314	0.086608	0.003971	1.308355	1.499393	45.877547
30427	0	0.129571	8.538786	0.305503	0.001282	0.085388	0.003052	1.303784	1.480792	45.879006
30428	0	0.095738	8.312849	0.294299	0.000942	0.083129	0.002935	1.293571	1.460177	45.865991
30429	0	0.013953	8.166483	0.256939	0.000122	0.081665	0.002563	1.285142	1.435850	45.865087
30430	0	0.005029	8.068743	0.075356	0.000034	0.080688	0.000744	1.271431	1.413280	45.859620
30431	0	-0.011145	7.904046	0.062062	-0.000122	0.079041	0.000610	1.256965	1.397829	45.846503
30432	0	0.015442	7.824599	0.100486	0.000143	0.078246	0.000997	1.245189	1.381203	45.834616
30433	0	0.049836	7.769768	0.007433	0.000488	0.077698	0.000061	1.225816	1.366275	45.823762
30434	0	0.185650	7.714739	-0.038914	0.001850	0.077147	-0.000401	1.207560	1.356695	45.812771
30435	0	0.274858	7.684332	-0.084294	0.002747	0.076843	-0.000854	1.190318	1.353624	45.804000
30436	0	0.360733	7.629407	-0.155308	0.003605	0.076294	-0.001565	1.172349	1.349765	45.794388
30437	0	0.451683	7.647721	-0.108663	0.004517	0.076477	-0.001099	1.154213	1.349338	45.786194
30438	0	0.530711	7.647743	-0.081501	0.005310	0.076477	-0.000832	1.129212	1.353798	45.780044
30439	0	0.487923	7.745418	-0.144693	0.004883	0.077454	-0.001465	1.102627	1.359173	45.775130
30440	0	0.401463	7.818656	-0.086086	0.004021	0.078186	-0.000880	1.074186	1.368163	45.770100
30441	0	0.316514	7.898016	-0.113814	0.003174	0.078979	-0.001160	1.042938	1.381205	45.772004
30442	0	0.192460	8.056688	-0.072568	0.001935	0.080566	-0.000751	1.007452	1.396515	45.775933
30443	0	0.071891	8.190905	0.076031	0.000732	0.081909	0.000732	0.968065	1.415925	45.784105
30444	0	0.001641	8.306645	0.154797	0.000032	0.083067	0.001521	0.930757	1.438348	45.787622
30445	0	-0.026354	8.477711	0.264586	-0.000244	0.084778	0.002625	0.901961	1.464780	45.784127
30446	0	-0.024103	8.709306	0.421823	-0.000223	0.087094	0.004193	0.869382	1.488577	45.776574
30447	0	0.046729	8.898776	0.564069	0.000488	0.088989	0.005615	0.836681	1.515867	45.772054
30448	0	0.109811	9.118133	0.648269	0.001116	0.091183	0.006460	0.808489	1.538416	45.766618
30449	0	0.083356	9.332071	0.717030	0.000854	0.093323	0.007141	0.772710	1.564406	45.762047
30450	0	0.268193	9.551430	0.729434	0.002704	0.095516	0.007261	0.733012	1.590582	45.762325
30451	0	0.327702	9.753218	0.784536	0.003296	0.097534	0.007812	0.694375	1.612840	45.763043
30452	0	0.220469	9.972544	0.675676	0.002219	0.099728	0.006720	0.651645	1.629794	45.758891
30453	0	0.126218	10.119462	0.492244	0.001282	0.101196	0.004883	0.607075	1.652308	45.743063
30454	0	0.274259	10.411960	0.749792	0.002768	0.104121	0.007466	0.572069	1.679484	45.757423
30455	0	0.529033	10.656727	0.290929	0.005310	0.106567	0.002869	0.528445	1.701064	45.762211
30456	0	0.421312	10.839500	0.499293	0.004231	0.108396	0.004965	0.498682	1.720733	45.750905
30457	0	0.296916	11.028975	0.442868	0.002991	0.110291	0.004395	0.463140	1.743392	45.750748
30458	0	0.401730	11.157169	0.308271	0.004045	0.111571	0.003059	0.439166	1.772630	45.751690
30459	0	0.334608	11.334135	0.515465	0.003357	0.113342	0.005127	0.411094	1.783861	45.750807
30460	0	0.106335	11.529213	0.531590	0.001076	0.115293	0.005304	0.399494	1.796433	45.751669
30461	0	0.242518	11.596591	0.710009	0.002441	0.115967	0.007080	0.379588	1.812646	45.755203
30462	0	0.179156	11.724529	0.810367	0.001798	0.117246	0.008097	0.372632	1.818825	45.757938
30463	0	0.053979	11.785863	0.989130	0.000549	0.117859	0.009888	0.369009	1.828324	45.758888
30464	0	0.186565	11.877268	1.130742	0.001872	0.118773	0.011298	0.359900	1.834586	45.762653
30465	0	0.201221	11.871247	1.239914	0.002014	0.118713	0.012390	0.351130	1.836939	45.759489
30466	0	0.133852	11.907720	1.161872	0.001338	0.119078	0.011614	0.346551	1.837319	45.749256
30467	0	0.207618	11.907894	1.178613	0.002075	0.119080	0.011780	0.340291	1.836724	45.748801
30468	0	0.250536	11.877172	1.064108	0.002504	0.118773	0.010633	0.331954	1.836396	45.741800
30469	0	0.195943	11.816416	0.994639	0.001953	0.118164	0.009949	0.334121	1.830812	45.737769
30470	0	0.240143	11.749260	0.914828	0.002393	0.117493	0.009150	0.335264	1.822949	45.731290
30471	0	0.257450	11.621151	0.847269	0.002563	0.116211	0.008484	0.346146	1.812569	45.727747
30472	0	0.229437	11.511306	0.734593	0.002279	0.115112	0.007362	0.362333	1.797979	45.725735
30473	0	0.263459	11.370941	0.644956	0.002625	0.113708	0.006470	0.382545	1.788290	45.718406
30474	0	0.326967	11.194040	0.646613	0.003254	0.111939	0.006491	0.407505	1.772653	45.712751
30475	0	0.307132	11.029134	0.614026	0.003052	0.110291	0.006165	0.432578	1.752838	45.704068
30476	0	0.316541	10.809545	0.590251	0.003151	0.108094	0.005933	0.464506	1.737983	45.696512
30477	0	0.313280	10.632431	0.570659	0.003113	0.106323	0.005737	0.497406	1.716907	45.689137
30478	0	0.243708	10.431196	0.528297	0.002419	0.104311	0.005310	0.527028	1.698031	45.681511
30479	0	0.325226	10.229524	0.419026	0.003235	0.102295	0.004211	0.550551	1.678912	45.667251
30480	0	0.212968	10.016043	0.493813	0.002109	0.100160	0.004963	0.578834	1.655262	45.656918
30481	0	0.050340	9.777867	0.371193	0.000488	0.097778	0.003723	0.591892	1.637925	45.652360
30482	0	0.156942	9.558107	0.289841	0.001554	0.095581	0.002907	0.601969	1.620298	45.640018
30483	0	0.172799	9.338378	0.322499	0.001709	0.093384	0.003235	0.614138	1.597303	45.624336
30484	0	0.042240	9.155289	0.278041	0.000402	0.091553	0.002789	0.624205	1.572709	45.620456
30485	0	0.001751	8.959979	0.243491	0.000000	0.089600	0.002441	0.632366	1.550695	45.617799
30486	0	0.096731	8.788973	0.260243	0.000949	0.087890	0.002611	0.643508	1.527123	45.617083
30487	0	0.135591	8.587641	0.200759	0.001343	0.085876	0.002014	0.652033	1.510016	45.616014
30488	0	0.192780	8.459364	0.138468	0.001918	0.084594	0.001390	0.659637	1.496910	45.613430
30489	0	0.220973	8.312979	0.206558	0.002197	0.083130	0.002075	0.672682	1.480114	45.608955
30490	0	0.259740	8.172489	0.193033	0.002587	0.081725	0.001934	0.677695	1.466349	45.602769
30491	0	0.306411	8.087115	0.158503	0.003052	0.080872	0.001587	0.680095	1.449283	45.601485
30492	0	0.320042	8.013725	0.176060	0.003198	0.080137	0.001765	0.686514	1.445722	45.596385
30493	0	0.287231	7.910155	0.176454	0.002869	0.079102	0.001770	0.694228	1.440857	45.594301
30494	0	0.300211	7.855128	0.211850	0.002997	0.078551	0.002125	0.703152	1.434443	45.594494
30495	0	0.317538	7.849121	0.182827	0.003174	0.078491	0.001831	0.707000	1.432596	45.590406
30496	0	0.238465	7.806396	0.200680	0.002383	0.078064	0.002008	0.709181	1.430989	45.589661
30497	0	0.188971	7.806402	0.140380	0.001892	0.078064	0.001404	0.708986	1.434951	45.588336
30498	0	0.181959	7.849136	0.103555	0.001825	0.078491	0.001037	0.710442	1.443738	45.584402
30499	0	0.085028	7.928468	0.085719	0.000854	0.079285	0.000854	0.706441	1.450242	45.580105
30500	0	0.029043	7.989407	0.031397	0.000297	0.079894	0.000310	0.700647	1.459443	45.574286
30501	0	0.060603	8.087160	0.013071	0.000610	0.080872	0.000122	0.688230	1.466092	45.572541
30502	0	0.059015	8.166515	-0.046503	0.000601	0.081665	-0.000471	0.679489	1.481657	45.572536
30503	0	0.096451	8.313003	-0.005281	0.000977	0.083130	-0.000061	0.668080	1.498725	45.568372
30504	0	0.130729	8.428972	0.026074	0.001318	0.084290	0.000260	0.667436	1.513765	45.566339
30505	0	0.194157	8.612083	0.177172	0.001953	0.086121	0.001770	0.664977	1.529752	45.568678
30506	0	0.252477	8.776894	0.262876	0.002540	0.087769	0.002627	0.663023	1.549730	45.569360
30507	0	0.285178	8.972223	0.378392	0.002869	0.089722	0.003784	0.663219	1.571825	45.571304
30508	0	0.348384	9.155431	0.616623	0.003505	0.091554	0.006164	0.659816	1.598625	45.567456
30509	0	0.321256	9.375071	0.640947	0.003235	0.093750	0.006409	0.658731	1.626373	45.568758
30510	0	0.334954	9.546029	0.739203	0.003372	0.095460	0.007386	0.651615	1.654143	45.566768
30511	0	0.284650	9.747320	0.775898	0.002869	0.097473	0.007751	0.642602	1.680631	45.568346
30512	0	0.237258	9.942543	0.850330	0.002396	0.099425	0.008498	0.636496	1.707592	45.570923
30513	0	0.138229	10.101320	0.745006	0.001404	0.101013	0.007446	0.632201	1.732830	45.563354
30514	0	0.170102	10.333242	0.874155	0.001725	0.103333	0.008736	0.625222	1.759693	45.574071
30515	0	0.436777	10.583549	0.562622	0.004395	0.105835	0.005615	0.613140	1.789238	45.574860
30516	0	0.304712	10.699477	0.643372	0.003058	0.106995	0.006431	0.609538	1.801865	45.579490
30517	0	0.199825	10.913103	0.470266	0.002014	0.109131	0.004700	0.606160	1.819189	45.581391
30518	0	0.257102	11.016910	0.378553	0.002592	0.110168	0.003790	0.610463	1.841736	45.583087
30519	0	0.211908	11.193885	0.408811	0.002136	0.111938	0.004089	0.611475	1.859930	45.584735
30520	0	0.080253	11.352582	0.371089	0.000819	0.113525	0.003720	0.620625	1.877434	45.589044
30521	0	0.120651	11.401436	0.535975	0.001221	0.114014	0.005371	0.631863	1.892384	45.586859
30522	0	0.105203	11.523647	0.563239	0.001069	0.115235	0.005652	0.651658	1.910034	45.583755
30523	0	0.072539	11.548034	0.815356	0.000732	0.115479	0.008179	0.676514	1.917898	45.579842
30524	0	0.186321	11.640016	0.919972	0.001878	0.116398	0.009226	0.701995	1.933027	45.579411
30525	0	0.268245	11.633569	1.016302	0.002686	0.116333	0.010193	0.731128	1.937028	45.577014
30526	0	0.335515	11.664666	1.156845	0.003350	0.116644	0.011598	0.759465	1.933478	45.571128
30527	0	0.384699	11.645773	1.175299	0.003845	0.116455	0.011780	0.785441	1.932722	45.569670
30528	0	0.390916	11.609661	1.163478	0.003909	0.116094	0.011664	0.814249	1.933487	45.571134
30529	0	0.366547	11.560289	1.047149	0.003662	0.115601	0.010498	0.840121	1.931042	45.571160
30530	0	0.330596	11.475190	0.950365	0.003302	0.114750	0.009529	0.865117	1.927915	45.563639
30531	0	0.244564	11.383242	0.870263	0.002441	0.113831	0.008728	0.890309	1.924805	45.556121
30532	0	0.221731	11.291846	0.669481	0.002205	0.112917	0.006724	0.919878	1.913147	45.551971
30533	0	0.172043	11.114649	0.509120	0.001709	0.111145	0.005127	0.956383	1.902205	45.545644
30534	0	0.161539	10.986646	0.404205	0.001609	0.109865	0.004079	0.994452	1.896168	45.538884
30535	0	0.172295	10.815546	0.380628	0.001709	0.108154	0.003845	1.035345	1.882166	45.532230
30536	0	0.192709	10.669138	0.299600	0.001919	0.106690	0.003036	1.077435	1.873986	45.525791
30537	0	0.196849	10.461500	0.264509	0.001953	0.104614	0.002686	1.121323	1.857882	45.520927
30538	0	0.175222	10.333438	0.274600	0.001739	0.103333	0.002789	1.168145	1.843461	45.513596
30539	0	0.239891	10.125782	0.258824	0.002380	0.101257	0.002625	1.208821	1.823213	45.500388
30540	0	0.133873	9.918503	0.330872	0.001318	0.099184	0.003346	1.252132	1.800106	45.489412
30541	0	-0.003968	9.710798	0.332693	-0.000061	0.097107	0.003357	1.287236	1.775792	45.484279
30542	0	0.152094	9.558281	0.339018	0.001507	0.095582	0.003419	1.321308	1.759764	45.477512
30543	0	0.221690	9.344533	0.363728	0.002197	0.093445	0.003662	1.351307	1.736691	45.467936
30544	0	0.127686	9.185936	0.353212	0.001259	0.091859	0.003551	1.375212	1.715297	45.454324
30545	0	0.123287	8.990548	0.431552	0.001221	0.089905	0.004333	1.397841	1.700976	45.442157
30546	0	0.265485	8.831832	0.299587	0.002647	0.088318	0.003016	1.422768	1.692241	45.438743
30547	0	0.282150	8.666999	0.297554	0.002808	0.086670	0.002991	1.442289	1.674911	45.427955
30548	0	0.345703	8.599743	0.184582	0.003445	0.085998	0.001862	1.462627	1.659304	45.415026
30549	0	0.366980	8.465561	0.194521	0.003662	0.084656	0.001953	1.472658	1.649804	45.400697
30550	0	0.331845	8.355602	0.131595	0.003310	0.083556	0.001327	1.486598	1.639391	45.397606
30551	0	0.275133	8.258044	0.035816	0.002747	0.082581	0.000366	1.497216	1.633592	45.390341
30552	0	0.257606	8.209121	0.003563	0.002572	0.082091	0.000045	1.509530	1.628751	45.381469
30553	0	0.202132	8.142075	0.029823	0.002014	0.081421	0.000305	1.518807	1.619497	45.375019
30554	0	0.111408	8.123682	0.003724	0.001112	0.081237	0.000047	1.531733	1.617407	45.371314
30555	0	0.067172	8.093268	0.060168	0.000671	0.080933	0.000610	1.543599	1.617835	45.366546
30556	0	0.073152	8.093170	0.046464	0.000732	0.080932	0.000470	1.551042	1.620008	45.360522
30557	0	0.036159	8.105475	0.048178	0.000366	0.081055	0.000488	1.559808	1.627509	45.357324
30558	0	0.059330	8.135994	0.028668	0.000601	0.081360	0.000292	1.566687	1.639035	45.351894
30559	0	0.109554	8.197032	0.097090	0.001099	0.081970	0.000977	1.574176	1.644364	45.347710
30560	0	0.175776	8.251963	0.096552	0.001763	0.082520	0.000964	1.571950	1.653093	45.337760
30561	0	0.212634	8.380149	0.085763	0.002136	0.083801	0.000854	1.567199	1.667663	45.333334
30562	0	0.259346	8.459498	0.098946	0.002604	0.084595	0.000982	1.557020	1.683653	45.327716
30563	0	0.267605	8.575465	0.037541	0.002686	0.085754	0.000366	1.544224	1.697490	45.328198
30564	0	0.283294	8.721962	0.112722	0.002849	0.087219	0.001117	1.530031	1.719175	45.321951
30565	0	0.267340	8.874537	0.116804	0.002686	0.088745	0.001160	1.518771	1.735949	45.316586
30566	0	0.276744	9.033226	0.173667	0.002782	0.090332	0.001725	1.503765	1.755381	45.311997
30567	0	0.254347	9.210254	0.299281	0.002563	0.092102	0.002991	1.500711	1.781405	45.310597
30568	0	0.256628	9.387211	0.373794	0.002584	0.093872	0.003727	1.486847	1.803614	45.307346
30569	0	0.266712	9.570310	0.507604	0.002686	0.095703	0.005066	1.474269	1.826964	45.301740
30570	0	0.195379	9.722776	0.564805	0.001976	0.097228	0.005635	1.458710	1.854352	45.299900
30571	0	0.211501	9.887677	0.617477	0.002136	0.098877	0.006165	1.446315	1.880059	45.300016
30572	0	0.158611	10.027929	0.625850	0.001604	0.100280	0.006246	1.431069	1.901866	45.296709
30573	0	0.089796	10.278262	0.696892	0.000916	0.102783	0.006958	1.418505	1.922994	45.288039
30574	0	0.219736	10.418567	0.705348	0.002222	0.104186	0.007040	1.403012	1.951080	45.294421
30575	0	0.443814	10.559068	0.520586	0.004456	0.105591	0.005188	1.382921	1.971387	45.286788
30576	0	0.153740	10.772474	0.688144	0.001551	0.107725	0.006872	1.372521	1.986991	45.279691
30577	0	0.163180	10.888604	0.526811	0.001648	0.108887	0.005249	1.351769	2.005279	45.277916
30578	0	0.263964	11.022846	0.456389	0.002652	0.110229	0.004555	1.341605	2.019639	45.272781
30579	0	0.115477	11.047323	0.538033	0.001160	0.110474	0.005371	1.331359	2.026079	45.269142
30580	0	0.052407	11.248659	0.417715	0.000539	0.112487	0.004169	1.322105	2.042519	45.259168
30581	0	0.255513	11.254886	0.464240	0.002563	0.112549	0.004639	1.317610	2.052406	45.253894
30582	0	0.211473	11.346345	0.543946	0.002119	0.113463	0.005439	1.316318	2.058332	45.243616
30583	0	0.237994	11.389176	0.610074	0.002380	0.113892	0.006104	1.318394	2.060308	45.236338
30584	0	0.378112	11.413614	0.688484	0.003783	0.114136	0.006890	1.323028	2.064086	45.227898
30585	0	0.384637	11.444147	0.841487	0.003845	0.114441	0.008423	1.330149	2.064432	45.225493
30586	0	0.347979	11.432052	0.888617	0.003481	0.114320	0.008895	1.338030	2.067291	45.219035
30587	0	0.372093	11.389242	0.963471	0.003723	0.113892	0.009644	1.345981	2.071120	45.216422
30588	0	0.262981	11.346550	0.955938	0.002620	0.113465	0.009564	1.350095	2.062680	45.211811
30589	0	0.189689	11.297654	1.012571	0.001892	0.112976	0.010132	1.355348	2.059523	45.207671
30590	0	0.184424	11.199977	0.944412	0.001840	0.112000	0.009448	1.358364	2.056502	45.203514
30591	0	0.117538	11.126719	0.835830	0.001160	0.111267	0.008362	1.361084	2.042296	45.193054
30592	0	0.089494	10.992462	0.749409	0.000885	0.109924	0.007500	1.365897	2.033614	45.189093
30593	0	0.172041	10.882586	0.573047	0.001709	0.108826	0.005737	1.372103	2.023351	45.178195
30594	0	0.180409	10.736083	0.461981	0.001792	0.107361	0.004624	1.376020	2.012126	45.162825
30595	0	0.178258	10.534683	0.371286	0.001770	0.105347	0.003723	1.386234	2.000059	45.148980
30596	0	0.266650	10.400288	0.344611	0.002648	0.104003	0.003458	1.398206	1.981619	45.136645
30597	0	0.252015	10.211162	0.230901	0.002502	0.102112	0.002319	1.408623	1.963190	45.128896
30598	0	0.237090	10.107300	0.155725	0.002354	0.101073	0.001566	1.417418	1.944952	45.110453
30599	0	0.307136	9.863255	0.273408	0.003052	0.098633	0.002747	1.430733	1.923704	45.094401
30600	0	0.164372	9.722777	0.272051	0.001625	0.097228	0.002722	1.431053	1.903250	45.090092
30601	0	0.172331	9.545878	0.207291	0.001709	0.095459	0.002075	1.432659	1.887562	45.083317
30602	0	0.284848	9.380962	0.341490	0.002835	0.093810	0.003413	1.429373	1.873098	45.071920
30603	0	0.257399	9.228471	0.299539	0.002563	0.092285	0.002991	1.422401	1.861688	45.059574
30604	0	0.180075	9.045289	0.336675	0.001790	0.090453	0.003366	1.419800	1.849868	45.043630
30605	0	0.178598	8.898881	0.293355	0.001770	0.088989	0.002930	1.413730	1.831008	45.029436
30606	0	0.217669	8.776622	0.336895	0.002168	0.087767	0.003364	1.405573	1.820997	45.018496
30607	0	0.208203	8.660836	0.354883	0.002075	0.086609	0.003540	1.392739	1.813686	45.009958
30608	0	0.203291	8.563091	0.277336	0.002027	0.085631	0.002764	1.378648	1.806859	45.001989
30609	0	0.153597	8.459421	0.263511	0.001526	0.084595	0.002625	1.363043	1.794858	44.995893
30610	0	0.160921	8.385995	0.223177	0.001606	0.083860	0.002217	1.342046	1.792127	44.988213
30611	0	0.140931	8.312949	0.202645	0.001404	0.083130	0.002014	1.323908	1.786217	44.980341
30612	0	0.123308	8.264043	0.131757	0.001231	0.082641	0.001306	1.306117	1.785233	44.971707
30613	0	0.134793	8.245815	0.178219	0.001343	0.082458	0.001770	1.288063	1.779727	44.961157
30614	0	0.178432	8.202999	0.119764	0.001780	0.082030	0.001184	1.267131	1.774704	44.950870
30615	0	0.152654	8.203107	0.111141	0.001526	0.082031	0.001099	1.248068	1.775461	44.944456
30616	0	0.158468	8.209133	0.040446	0.001588	0.082091	0.000391	1.228145	1.781508	44.935314
30617	0	0.213216	8.258064	0.019859	0.002136	0.082581	0.000183	1.205566	1.788542	44.918011
30618	0	0.248974	8.337408	0.029314	0.002494	0.083374	0.000275	1.178979	1.795830	44.908471
30619	0	0.255870	8.392342	0.026566	0.002563	0.083923	0.000244	1.148446	1.803842	44.893455
30620	0	0.279136	8.477684	0.109824	0.002797	0.084777	0.001081	1.123294	1.813326	44.884365
30621	0	0.243360	8.563229	0.123892	0.002441	0.085632	0.001221	1.097743	1.825508	44.877458
30622	0	0.229222	8.691280	0.225684	0.002303	0.086913	0.002234	1.065804	1.841690	44.872025
30623	0	0.206244	8.819550	0.276574	0.002075	0.088196	0.002747	1.039748	1.860077	44.867244
30624	0	0.209923	8.971896	0.396841	0.002110	0.089720	0.003944	1.007890	1.875085	44.862545
30625	0	0.162966	9.106342	0.478675	0.001648	0.091064	0.004761	0.974010	1.900001	44.856103
30626	0	0.159439	9.276957	0.526301	0.001610	0.092771	0.005240	0.944992	1.921018	44.847602
30627	0	0.205986	9.435905	0.661515	0.002075	0.094360	0.006592	0.915405	1.941598	44.842139
30628	0	0.153664	9.588054	0.770331	0.001555	0.095882	0.007676	0.881587	1.965855	44.840952
30629	0	0.150935	9.753253	0.795804	0.001526	0.097534	0.007935	0.852638	1.987068	44.840146
30630	0	0.172298	9.948174	0.721605	0.001736	0.099483	0.007189	0.819937	2.003798	44.832960
30631	0	0.102495	10.033993	0.656133	0.001038	0.100342	0.006531	0.783771	2.020372	44.823996
30632	0	0.142008	10.283752	0.765995	0.001438	0.102839	0.007630	0.749252	2.042225	44.827523
30633	0	0.346373	10.430815	0.491356	0.003479	0.104309	0.004883	0.714031	2.060931	44.828350
30634	0	0.331465	10.564805	0.521503	0.003325	0.105649	0.005189	0.684262	2.074665	44.823144
30635	0	0.212632	10.748209	0.533059	0.002136	0.107483	0.005310	0.660875	2.087182	44.823705
30636	0	0.302114	10.864029	0.457312	0.003031	0.108641	0.004558	0.643017	2.099312	44.826106
30637	0	0.322650	10.961853	0.514536	0.003235	0.109619	0.005127	0.622273	2.110041	44.825622
30638	0	0.192278	11.059374	0.492559	0.001936	0.110594	0.004919	0.613995	2.125685	44.825665
30639	0	0.230640	11.169406	0.605260	0.002319	0.111694	0.006042	0.602140	2.141032	44.820000
30640	0	0.301620	11.242562	0.716779	0.003025	0.112426	0.007161	0.593826	2.152163	44.816602
30641	0	0.213001	11.309782	0.842883	0.002136	0.113098	0.008423	0.586213	2.160607	44.814168
30642	0	0.224195	11.370735	0.923086	0.002245	0.113708	0.009228	0.581460	2.165739	44.813207
30643	0	0.286402	11.389180	1.025300	0.002869	0.113892	0.010254	0.580698	2.172522	44.812140
30644	0	0.243232	11.401445	1.042649	0.002432	0.114014	0.010435	0.587627	2.174192	44.812344
30645	0	0.201579	11.370885	1.067710	0.002014	0.113708	0.010681	0.590000	2.175061	44.806516
30646	0	0.226593	11.370846	0.993951	0.002261	0.113708	0.009940	0.588836	2.172581	44.802958
30647	0	0.183213	11.315993	0.945126	0.001831	0.113159	0.009460	0.596354	2.173929	44.796759
30648	0	0.189623	11.248981	0.930598	0.001894	0.112489	0.009319	0.608085	2.174094	44.791491
30649	0	0.195728	11.157305	0.792257	0.001953	0.111572	0.007935	0.618491	2.172100	44.788318
30650	0	0.142283	11.059758	0.716183	0.001411	0.110597	0.007178	0.633577	2.162485	44.788748
30651	0	0.171374	10.931526	0.644664	0.001709	0.109314	0.006470	0.655908	2.159862	44.781149
30652	0	0.258340	10.827919	0.585183	0.002572	0.108278	0.005874	0.677047	2.150208	44.772272
30653	0	0.221299	10.687352	0.528411	0.002197	0.106873	0.005310	0.702931	2.135682	44.760705
30654	0	0.279095	10.547039	0.462433	0.002777	0.105470	0.004648	0.726855	2.122904	44.747954
30655	0	0.288319	10.357744	0.485774	0.002869	0.103577	0.004883	0.752523	2.109082	44.742902
30656	0	0.242238	10.205235	0.395409	0.002408	0.102052	0.003979	0.778154	2.095179	44.735543
30657	0	0.263602	10.040343	0.388300	0.002625	0.100403	0.003906	0.802643	2.084277	44.726051
30658	0	0.308730	9.857318	0.377575	0.003074	0.098573	0.003798	0.826965	2.070695	44.713610
30659	0	0.233456	9.710742	0.394630	0.002319	0.097107	0.003967	0.849688	2.055010	44.703276
30660	0	0.205879	9.497104	0.378670	0.002044	0.094971	0.003803	0.867627	2.039105	44.694730
30661	0	0.275890	9.362795	0.291738	0.002747	0.093628	0.002930	0.880584	2.026242	44.687640
30662	0	0.222824	9.173611	0.295229	0.002221	0.091736	0.002966	0.895571	2.019555	44.679898
30663	0	0.147435	9.051543	0.322235	0.001465	0.090515	0.003235	0.909391	2.009792	44.673077
30664	0	0.137175	8.892854	0.301265	0.001361	0.088928	0.003027	0.925926	1.998076	44.661206
30665	0	0.097905	8.789093	0.267477	0.000977	0.087891	0.002686	0.938000	1.997105	44.654762
30666	0	0.118002	8.660901	0.222341	0.001164	0.086609	0.002236	0.953134	1.978752	44.647915
30667	0	0.141111	8.532714	0.219294	0.001404	0.085327	0.002197	0.956940	1.971229	44.639818
30668	0	0.130122	8.471595	0.211913	0.001296	0.084716	0.002127	0.965147	1.966540	44.634900
30669	0	0.153235	8.374047	0.279703	0.001526	0.083740	0.002808	0.977572	1.960045	44.630766
30670	0	0.178823	8.294681	0.216938	0.001782	0.082947	0.002175	0.983753	1.954352	44.623797
30671	0	0.207901	8.245861	0.200563	0.002075	0.082458	0.002014	0.993528	1.951419	44.620268
30672	0	0.232660	8.197041	0.241709	0.002326	0.081970	0.002424	1.001451	1.952977	44.617098
30673	0	0.268374	8.203149	0.243538	0.002686	0.082031	0.002441	1.007789	1.957879	44.612325
30674	0	0.255717	8.203148	0.291298	0.002560	0.082031	0.002917	1.011731	1.963760	44.607181
30675	0	0.225525	8.197042	0.200907	0.002258	0.081970	0.002014	1.016791	1.970393	44.601385
30676	0	0.206229	8.215351	0.102429	0.002069	0.082153	0.001027	1.018700	1.981412	44.595303
30677	0	0.206918	8.306909	0.139810	0.002075	0.083069	0.001404	1.024535	1.992121	44.593752
30678	0	0.205508	8.367940	0.102419	0.002063	0.083679	0.001025	1.023916	2.005059	44.588953
30679	0	0.194151	8.447292	0.116034	0.001953	0.084473	0.001160	1.020996	2.023280	44.588290
30680	0	0.161295	8.538838	0.073509	0.001624	0.085388	0.000733	1.016711	2.040713	44.586168
30681	0	0.193599	8.660924	0.122327	0.001953	0.086609	0.001221	1.011395	2.065765	44.579945
30682	0	0.177697	8.789090	0.202381	0.001796	0.087891	0.002019	1.003064	2.092768	44.579649
30683	0	0.157467	8.929458	0.213928	0.001587	0.089294	0.002136	0.997210	2.110954	44.576750
30684	0	0.173034	9.075957	0.299554	0.001744	0.090759	0.002996	0.996367	2.131034	44.577761
30685	0	0.157178	9.246867	0.494102	0.001587	0.092468	0.004944	0.997914	2.152309	44.576652
30686	0	0.202861	9.369021	0.597543	0.002044	0.093690	0.005975	0.995039	2.173096	44.582963
30687	0	0.193350	9.521527	0.671351	0.001953	0.095215	0.006714	0.993444	2.199229	44.581801
30688	0	0.183381	9.698536	0.695469	0.001851	0.096985	0.006957	0.994204	2.222303	44.576567
30689	0	0.217596	9.887739	0.787396	0.002197	0.098877	0.007874	0.991571	2.249416	44.578877
30690	0	0.140596	9.997602	0.793184	0.001421	0.099976	0.007935	0.992589	2.269412	44.573301
30691	0	0.156802	10.211195	0.818070	0.001587	0.102112	0.008179	0.988101	2.293062	44.576019
30692	0	0.335564	10.394372	0.696040	0.003379	0.103943	0.006962	0.987432	2.321163	44.577213
30693	0	0.419240	10.510323	0.567760	0.004211	0.105103	0.005676	0.983735	2.344387	44.581003
30694	0	0.238818	10.687278	0.671726	0.002402	0.106873	0.006716	0.979796	2.362021	44.584433
30695	0	0.285417	10.784923	0.513276	0.002869	0.107849	0.005127	0.971273	2.379956	44.587529
30696	0	0.318847	10.931459	0.403624	0.003205	0.109314	0.004040	0.972637	2.400145	44.592954
30697	0	0.126446	11.010802	0.420094	0.001282	0.110107	0.004211	0.981180	2.420681	44.595490
30698	0	0.172411	11.157375	0.430219	0.001735	0.111573	0.004312	0.988436	2.434179	44.597041
30699	0	0.224677	11.212288	0.534885	0.002258	0.112122	0.005371	1.008796	2.448545	44.599158
30700	0	0.136982	11.279601	0.567145	0.001380	0.112795	0.005692	1.026757	2.461394	44.604717
30701	0	0.182111	11.346638	0.735658	0.001831	0.113464	0.007385	1.053339	2.474257	44.600277
30702	0	0.253349	11.365306	0.803747	0.002543	0.113651	0.008060	1.073077	2.487151	44.596768
30703	0	0.219156	11.407752	0.967283	0.002197	0.114075	0.009705	1.102417	2.495450	44.600511
30704	0	0.224458	11.347208	1.035173	0.002247	0.113470	0.010373	1.121385	2.500584	44.599911
30705	0	0.262844	11.358880	1.034899	0.002625	0.113586	0.010376	1.145883	2.499546	44.597984
30706	0	0.201810	11.328845	1.072396	0.002022	0.113286	0.010749	1.168305	2.506113	44.597724
30707	0	0.219280	11.261291	1.016017	0.002197	0.112610	0.010193	1.198736	2.513448	44.599039
30708	0	0.237422	11.188397	0.863853	0.002371	0.111882	0.008662	1.220073	2.512868	44.596965
30709	0	0.201887	11.102474	0.741821	0.002014	0.111023	0.007446	1.246113	2.510919	44.593077
30710	0	0.214919	10.998874	0.595737	0.002145	0.109987	0.005986	1.273173	2.509137	44.590774
30711	0	0.250838	10.894901	0.454451	0.002502	0.108948	0.004578	1.304996	2.505709	44.580628
30712	0	0.233715	10.748592	0.380571	0.002331	0.107485	0.003840	1.339014	2.501624	44.574511
30713	0	0.208843	10.595800	0.331794	0.002075	0.105957	0.003357	1.378171	2.489982	44.567750
30714	0	0.248280	10.455469	0.251078	0.002467	0.104554	0.002547	1.415098	2.475441	44.562458
30715	0	0.208714	10.290575	0.222556	0.002075	0.102905	0.002258	1.448538	2.464739	44.557134
30716	0	0.192702	10.125873	0.222393	0.001915	0.101258	0.002254	1.480114	2.453730	44.552224
30717	0	0.227559	9.991482	0.222882	0.002258	0.099915	0.002258	1.510881	2.436533	44.548417
30718	0	0.169318	9.820707	0.272251	0.001681	0.098207	0.002749	1.539329	2.425399	44.540784
30719	0	0.129606	9.637517	0.351675	0.001282	0.096375	0.003540	1.564074	2.411194	44.532258
30720	0	0.199071	9.527771	0.407844	0.001981	0.095277	0.004104	1.591382	2.402189	44.520988
30721	0	0.239080	9.362851	0.394724	0.002380	0.093628	0.003967	1.612807	2.392140	44.519552
30722	0	0.161993	9.210339	0.354523	0.001607	0.092103	0.003561	1.629407	2.378853	44.509323
30723	0	0.116854	9.045459	0.340201	0.001160	0.090454	0.003418	1.646593	2.370447	44.500953
30724	0	0.155158	8.911159	0.325216	0.001543	0.089111	0.003263	1.658098	2.362392	44.488008
30725	0	0.141498	8.789089	0.297759	0.001404	0.087891	0.002991	1.672087	2.350598	44.483441
30726	0	0.204546	8.691406	0.216170	0.002036	0.086914	0.002171	1.680615	2.340999	44.478479
30727	0	0.239160	8.581527	0.182373	0.002380	0.085815	0.001831	1.687213	2.328745	44.472541
30728	0	0.246722	8.502099	0.119988	0.002463	0.085021	0.001205	1.691561	2.326210	44.464744
30729	0	0.256668	8.441158	0.097178	0.002563	0.084412	0.000977	1.694921	2.324615	44.466659
30730	0	0.269415	8.349507	0.053470	0.002691	0.083495	0.000539	1.697460	2.323343	44.461864
30731	0	0.275105	8.319081	0.042013	0.002747	0.083191	0.000427	1.704127	2.319817	44.454888
30732	0	0.226997	8.288473	0.047009	0.002267	0.082885	0.000474	1.706412	2.318259	44.452973
30733	0	0.207520	8.270264	0.036514	0.002075	0.082703	0.000366	1.704849	2.320925	44.448572
30734	0	0.182915	8.282478	0.072651	0.001831	0.082825	0.000730	1.706036	2.326298	44.448176
30735	0	0.121563	8.276379	0.140130	0.001221	0.082764	0.001404	1.706480	2.336048	44.447863
30736	0	0.114541	8.312999	0.084324	0.001149	0.083130	0.000849	1.711168	2.343906	44.440352
30737	0	0.103028	8.355721	0.152651	0.001038	0.083557	0.001526	1.707322	2.356701	44.437651
30738	0	0.107817	8.410636	0.177819	0.001083	0.084106	0.001771	1.694501	2.366577	44.434532
30739	0	0.151774	8.520513	0.122754	0.001526	0.085205	0.001221	1.682314	2.380315	44.432804
30740	0	0.174095	8.630379	0.136621	0.001753	0.086304	0.001356	1.665975	2.398906	44.427335
30741	0	0.200390	8.715829	0.104980	0.002014	0.087158	0.001038	1.646980	2.415142	44.420095
30742	0	0.240799	8.843907	0.223134	0.002420	0.088439	0.002221	1.630760	2.434053	44.414580
30743	0	0.212325	8.972181	0.165750	0.002136	0.089722	0.001648	1.615616	2.453417	44.410384
30744	0	0.197701	9.112433	0.284069	0.001987	0.091125	0.002827	1.595036	2.469344	44.409794
30745	0	0.230313	9.252911	0.325178	0.002319	0.092529	0.003235	1.571120	2.492225	44.405637
30746	0	0.251494	9.417617	0.425747	0.002530	0.094176	0.004246	1.553886	2.513405	44.405406
30747	0	0.242485	9.551984	0.410330	0.002441	0.095520	0.004089	1.534165	2.535960	44.407628
30748	0	0.238876	9.722801	0.522489	0.002407	0.097228	0.005216	1.520244	2.560215	44.409525
30749	0	0.260876	9.887630	0.605995	0.002625	0.098877	0.006042	1.496929	2.581038	44.412085
30750	0	0.172200	9.985084	0.633730	0.001738	0.099852	0.006321	1.475047	2.601789	44.408623
30751	0	0.145098	10.204979	0.667110	0.001465	0.102051	0.006653	1.451369	2.620246	44.404488
30752	0	0.288431	10.320811	0.615493	0.002901	0.103209	0.006140	1.431333	2.641479	44.408201
30753	0	0.371209	10.479650	0.612502	0.003723	0.104797	0.006104	1.404501	2.656408	44.404739
30754	0	0.173880	10.650252	0.634814	0.001747	0.106503	0.006330	1.381185	2.668307	44.397743
30755	0	0.254903	10.748229	0.563373	0.002563	0.107483	0.005615	1.358134	2.686396	44.398740
30756	0	0.294909	10.864122	0.432816	0.002961	0.108642	0.004310	1.335239	2.701869	44.397680
30757	0	0.127270	10.955763	0.465242	0.001282	0.109558	0.004639	1.317511	2.714110	44.393827
30758	0	0.118859	11.053239	0.443501	0.001202	0.110533	0.004422	1.300865	2.730409	44.390046
30759	0	0.175981	11.102288	0.507102	0.001770	0.111023	0.005066	1.292196	2.743651	44.391865
30760	0	0.138139	11.187613	0.593701	0.001383	0.111876	0.005930	1.281559	2.748045	44.386434
30761	0	0.176504	11.230444	0.623142	0.001770	0.112305	0.006226	1.272173	2.756161	44.375459
30762	0	0.291814	11.224254	0.709354	0.002919	0.112243	0.007091	1.265579	2.760149	44.371311
30763	0	0.293178	11.273183	0.708078	0.002930	0.112732	0.007080	1.261244	2.760934	44.366400
30764	0	0.330017	11.266970	0.824387	0.003300	0.112670	0.008241	1.254366	2.763241	44.365757
30765	0	0.341560	11.236585	0.927668	0.003418	0.112366	0.009277	1.251256	2.768742	44.359404
30766	0	0.274594	11.224340	0.927701	0.002741	0.112244	0.009275	1.245834	2.766530	44.355357
30767	0	0.251034	11.157200	0.879015	0.002502	0.111572	0.008789	1.240835	2.761500	44.347712
30768	0	0.246884	11.083844	0.885422	0.002457	0.110839	0.008852	1.234577	2.752058	44.340744
30769	0	0.159861	10.992445	0.841893	0.001587	0.109924	0.008423	1.234739	2.743019	44.331088
30770	0	0.161988	10.876428	0.664762	0.001609	0.108765	0.006644	1.227219	2.734413	44.320950
30771	0	0.214414	10.797112	0.622418	0.002136	0.107971	0.006226	1.224659	2.728919	44.313439
30772	0	0.191718	10.650528	0.518383	0.001907	0.106505	0.005185	1.222001	2.721191	44.303801
30773	0	0.202726	10.522449	0.426913	0.002014	0.105225	0.004272	1.221547	2.709634	44.298910
30774	0	0.247795	10.418610	0.340128	0.002467	0.104186	0.003410	1.227419	2.700393	44.295155
30775	0	0.202870	10.241681	0.372015	0.002014	0.102417	0.003723	1.226693	2.686850	44.280895
30776	0	0.168779	10.089010	0.310141	0.001676	0.100890	0.003106	1.228017	2.675651	44.269897
30777	0	0.208897	9.948730	0.328724	0.002075	0.099487	0.003296	1.233912	2.662467	44.254657
30778	0	0.156634	9.796039	0.235740	0.001553	0.097960	0.002363	1.236722	2.648914	44.239768
30779	0	0.141721	9.643529	0.341974	0.001404	0.096436	0.003418	1.230578	2.635656	44.233642
30780	0	0.205020	9.515264	0.323768	0.002040	0.095153	0.003238	1.226576	2.625922	44.225384
30781	0	0.239273	9.387176	0.274642	0.002380	0.093872	0.002747	1.222689	2.613443	44.217252
30782	0	0.217450	9.252794	0.293080	0.002160	0.092528	0.002929	1.216062	2.598210	44.203554
30783	0	0.183885	9.069798	0.250612	0.001831	0.090698	0.002502	1.207403	2.590958	44.194323
30784	0	0.234302	8.990343	0.221128	0.002335	0.089904	0.002204	1.193978	2.582754	44.177706
30785	0	0.196966	8.868350	0.293625	0.001953	0.088684	0.002930	1.181459	2.564024	44.165383
30786	0	0.217679	8.758316	0.233848	0.002169	0.087584	0.002332	1.168623	2.555951	44.157823
30787	0	0.238690	8.673060	0.183934	0.002380	0.086731	0.001831	1.153623	2.549768	44.140409
30788	0	0.160597	8.569197	0.252929	0.001599	0.085692	0.002519	1.135454	2.543449	44.132152
30789	0	0.183605	8.532678	0.196441	0.001831	0.085327	0.001953	1.116350	2.539273	44.123245
30790	0	0.214708	8.489874	0.186113	0.002146	0.084899	0.001853	1.101425	2.540007	44.113923
30791	0	0.171399	8.441131	0.220550	0.001709	0.084412	0.002197	1.086354	2.535730	44.102475
30792	0	0.141568	8.459339	0.246960	0.001413	0.084594	0.002458	1.066253	2.535130	44.095229
30793	0	0.152949	8.410614	0.190293	0.001526	0.084106	0.001892	1.047628	2.532727	44.086478
30794	0	0.147130	8.422723	0.192761	0.001472	0.084228	0.001913	1.024024	2.535540	44.076610
30795	0	0.116005	8.422828	0.135718	0.001160	0.084229	0.001343	1.000653	2.537499	44.067329
30796	0	0.116164	8.471563	0.126189	0.001160	0.084716	0.001249	0.979941	2.537212	44.053243
30797	0	0.194504	8.514408	0.080928	0.001953	0.085144	0.000793	0.954908	2.550526	44.043259
30798	0	0.199239	8.612057	0.084018	0.001997	0.086121	0.000825	0.930892	2.558959	44.028622
30799	0	0.225507	8.679179	0.142156	0.002258	0.086792	0.001404	0.903740	2.565669	44.019145
30800	0	0.236672	8.776751	0.151619	0.002374	0.087768	0.001500	0.879094	2.577239	44.011485
30801	0	0.243094	8.892807	0.221485	0.002441	0.088928	0.002197	0.852794	2.593230	44.005711
30802	0	0.253020	9.020875	0.304313	0.002542	0.090209	0.003026	0.827411	2.610138	43.998266
30803	0	0.194098	9.118583	0.380712	0.001953	0.091187	0.003784	0.794960	2.627923	43.993689
30804	0	0.234035	9.252684	0.482459	0.002356	0.092527	0.004807	0.768960	2.649290	43.988662
30805	0	0.212236	9.362725	0.569268	0.002136	0.093628	0.005676	0.745239	2.668778	43.983522
30806	0	0.203168	9.515124	0.621205	0.002047	0.095152	0.006197	0.723423	2.689192	43.981101
30807	0	0.187752	9.655666	0.642743	0.001892	0.096558	0.006409	0.697489	2.709038	43.975269
30808	0	0.227444	9.820135	0.726221	0.002289	0.098203	0.007239	0.667042	2.728409	43.969403
30809	0	0.157329	9.936401	0.716120	0.001587	0.099365	0.007141	0.640101	2.746597	43.966011
30810	0	0.130238	10.039858	0.695955	0.001315	0.100400	0.006937	0.610616	2.763787	43.956755
30811	0	0.181293	10.217166	0.740625	0.001831	0.102173	0.007385	0.583223	2.786672	43.951455
30812	0	0.293790	10.351303	0.604292	0.002954	0.103514	0.006023	0.557705	2.806501	43.944612
30813	0	0.254781	10.467460	0.563524	0.002563	0.104675	0.005615	0.531941	2.826046	43.944546
30814	0	0.190836	10.595416	0.549506	0.001921	0.105955	0.005472	0.503310	2.841789	43.945322
30815	0	0.212291	10.662797	0.447260	0.002136	0.106628	0.004456	0.481125	2.858516	43.941236
30816	0	0.252517	10.760284	0.529330	0.002536	0.107603	0.005283	0.466667	2.872253	43.939292
30817	0	0.157596	10.845941	0.494874	0.001587	0.108459	0.004944	0.457656	2.886224	43.933239
30818	0	0.198330	10.919106	0.635770	0.001991	0.109191	0.006357	0.453255	2.896984	43.932800
30819	0	0.248942	10.986360	0.671346	0.002502	0.109863	0.006714	0.449806	2.912916	43.933456
30820	0	0.210407	11.035162	0.689672	0.002110	0.110352	0.006896	0.445164	2.920980	43.932349
30821	0	0.256108	11.059619	0.774538	0.002563	0.110596	0.007751	0.447483	2.926031	43.925657
30822	0	0.268006	11.078030	0.907554	0.002681	0.110780	0.009082	0.449993	2.929213	43.923860
30823	0	0.238107	11.090174	0.975572	0.002380	0.110901	0.009766	0.456137	2.931175	43.917995
30824	0	0.226367	11.047490	1.029063	0.002259	0.110475	0.010295	0.456443	2.929075	43.915801
30825	0	0.244511	11.053520	1.000294	0.002441	0.110535	0.010010	0.459321	2.927705	43.913696
30826	0	0.202205	10.986400	0.925427	0.002021	0.109863	0.009263	0.464218	2.929129	43.905687
30827	0	0.183657	10.919289	0.853098	0.001831	0.109192	0.008545	0.474583	2.926064	43.895048
30828	0	0.184575	10.846128	0.832118	0.001842	0.108460	0.008333	0.482978	2.924166	43.888473
30829	0	0.171250	10.766690	0.675996	0.001709	0.107666	0.006775	0.494571	2.922913	43.880161
30830	0	0.184481	10.663022	0.568867	0.001838	0.106629	0.005707	0.509702	2.917717	43.869800
30831	0	0.177417	10.559175	0.529015	0.001770	0.105591	0.005310	0.526990	2.915562	43.860472
30832	0	0.184853	10.455505	0.482018	0.001839	0.104554	0.004843	0.547409	2.907062	43.853186
30833	0	0.233038	10.345523	0.461875	0.002319	0.103455	0.004639	0.565110	2.897100	43.846023
30834	0	0.247338	10.174761	0.463080	0.002462	0.101747	0.004660	0.593198	2.887004	43.834305
30835	0	0.232974	10.046479	0.442928	0.002319	0.100464	0.004456	0.618825	2.877382	43.824900
30836	0	0.247214	9.912295	0.437681	0.002461	0.099122	0.004403	0.644908	2.867201	43.821791
30837	0	0.239011	9.796247	0.399707	0.002380	0.097961	0.004028	0.677120	2.857988	43.812841
30838	0	0.265395	9.662139	0.418496	0.002644	0.096621	0.004210	0.702995	2.847888	43.803389
30839	0	0.239025	9.521528	0.327623	0.002380	0.095215	0.003296	0.722387	2.838116	43.802317
30840	0	0.241142	9.381136	0.311572	0.002399	0.093811	0.003135	0.741314	2.825574	43.797358
30841	0	0.244907	9.277387	0.358464	0.002441	0.092773	0.003601	0.757328	2.818217	43.790905
30842	0	0.178933	9.161416	0.343276	0.001784	0.091614	0.003446	0.769195	2.814046	43.784246
30843	0	0.153278	9.027128	0.340748	0.001526	0.090271	0.003418	0.778326	2.807385	43.772149
30844	0	0.179031	8.959988	0.271111	0.001783	0.089600	0.002725	0.791453	2.800537	43.763714
30845	0	0.153050	8.886749	0.236599	0.001526	0.088867	0.002380	0.805857	2.796551	43.752556
30846	0	0.196662	8.776881	0.258368	0.001962	0.087769	0.002596	0.817652	2.792135	43.741282
30847	0	0.214102	8.709738	0.218417	0.002136	0.087097	0.002197	0.830735	2.787803	43.734078
30848	0	0.184535	8.618172	0.167187	0.001840	0.086182	0.001682	0.840479	2.782124	43.724455
30849	0	0.225976	8.599883	0.212296	0.002258	0.085999	0.002136	0.854077	2.782126	43.715477
30850	0	0.195856	8.581589	0.294894	0.001956	0.085815	0.002964	0.870190	2.780707	43.713062
30851	0	0.176952	8.544950	0.249321	0.001770	0.085449	0.002502	0.878560	2.783352	43.704670
30852	0	0.194800	8.563264	0.265862	0.001951	0.085632	0.002666	0.885068	2.789645	43.696831
30853	0	0.219152	8.563275	0.279902	0.002197	0.085632	0.002808	0.892582	2.799304	43.690249
30854	0	0.181552	8.587677	0.210849	0.001819	0.085876	0.002118	0.901464	2.805397	43.680626
30855	0	0.182400	8.636516	0.230963	0.001831	0.086365	0.002319	0.910412	2.816652	43.670326
30856	0	0.211353	8.691428	0.211478	0.002121	0.086914	0.002116	0.908344	2.828333	43.658012
30857	0	0.206592	8.746368	0.103045	0.002075	0.087463	0.001038	0.913828	2.842249	43.648409
30858	0	0.216804	8.789094	0.144574	0.002178	0.087891	0.001450	0.915041	2.857428	43.647376
30859	0	0.231187	8.911159	0.133833	0.002319	0.089111	0.001343	0.916974	2.868921	43.645449
30860	0	0.223201	8.966094	0.194265	0.002243	0.089661	0.001944	0.914433	2.884933	43.643985
30861	0	0.193882	9.112587	0.164384	0.001953	0.091125	0.001648	0.915923	2.904868	43.646631
30862	0	0.221416	9.234670	0.224307	0.002229	0.092346	0.002250	0.920526	2.924846	43.648091
30863	0	0.187755	9.338417	0.317129	0.001892	0.093384	0.003174	0.919968	2.944550	43.644532
30864	0	0.160225	9.466597	0.426292	0.001618	0.094666	0.004267	0.920944	2.965896	43.646892
30865	0	0.169494	9.570381	0.444614	0.001709	0.095703	0.004456	0.928581	2.984506	43.651905
30866	0	0.197241	9.723047	0.577384	0.001985	0.097230	0.005778	0.930151	3.000739	43.650613
30867	0	0.187915	9.875525	0.634581	0.001892	0.098755	0.006348	0.928577	3.017517	43.652143
30868	0	0.160626	9.973205	0.664361	0.001621	0.099731	0.006649	0.931041	3.036529	43.653731
30869	0	0.193940	10.095273	0.744202	0.001953	0.100952	0.007446	0.932079	3.054012	43.651976
30870	0	0.313376	10.217492	0.705946	0.003145	0.102174	0.007071	0.940692	3.068610	43.654467
30871	0	0.316375	10.333342	0.670472	0.003174	0.103333	0.006714	0.946915	3.081633	43.651891
30872	0	0.283786	10.437170	0.656695	0.002848	0.104371	0.006573	0.949293	3.094268	43.648788
30873	0	0.309676	10.565249	0.616169	0.003113	0.105652	0.006165	0.948450	3.113407	43.647381
30874	0	0.276756	10.632478	0.560117	0.002775	0.106324	0.005609	0.952416	3.123389	43.646194
30875	0	0.243168	10.723959	0.523671	0.002441	0.107239	0.005249	0.961609	3.135471	43.646040
30876	0	0.192028	10.821693	0.472557	0.001933	0.108216	0.004735	0.967631	3.150717	43.645161
30877	0	0.213063	10.864353	0.504777	0.002136	0.108643	0.005066	0.982851	3.158193	43.652280
30878	0	0.187396	10.907163	0.458401	0.001881	0.109071	0.004601	0.997250	3.166827	43.656395
30879	0	0.207329	10.968121	0.553447	0.002075	0.109680	0.005554	1.013872	3.170493	43.655867
30880	0	0.250037	10.986631	0.622581	0.002498	0.109865	0.006247	1.031466	3.169397	43.653245
30881	0	0.243687	10.980374	0.711973	0.002441	0.109802	0.007141	1.049751	3.175731	43.654084
30882	0	0.242490	10.986800	0.762295	0.002432	0.109866	0.007648	1.071292	3.184625	43.654479
30883	0	0.231678	10.974311	0.833755	0.002319	0.109741	0.008362	1.092517	3.188788	43.659257
30884	0	0.212925	10.925759	0.835106	0.002131	0.109256	0.008374	1.112653	3.191419	43.667233
30885	0	0.189074	10.876598	0.834473	0.001892	0.108765	0.008362	1.126378	3.194546	43.665058
30886	0	0.170685	10.809695	0.842658	0.001706	0.108095	0.008450	1.146407	3.195537	43.662520
30887	0	0.195743	10.736245	0.803406	0.001953	0.107361	0.008057	1.166124	3.192559	43.662862
30888	0	0.184411	10.644830	0.652688	0.001839	0.106447	0.006546	1.182276	3.188504	43.654765
30889	0	0.225930	10.565293	0.510430	0.002258	0.105652	0.005127	1.202410	3.188955	43.653042
30890	0	0.238548	10.449379	0.408558	0.002381	0.104493	0.004105	1.218824	3.185882	43.650916
30891	0	0.220375	10.357737	0.314605	0.002197	0.103577	0.003174	1.245114	3.180124	43.647561
30892	0	0.264746	10.229519	0.236285	0.002637	0.102295	0.002386	1.266705	3.169675	43.645618
30893	0	0.232989	10.119644	0.149943	0.002319	0.101196	0.001526	1.292220	3.158964	43.637790
30894	0	0.204405	9.985374	0.169274	0.002034	0.099854	0.001718	1.316378	3.148963	43.635620
30895	0	0.233461	9.869410	0.241673	0.002319	0.098694	0.002441	1.340624	3.132548	43.627309
30896	0	0.211110	9.741238	0.188268	0.002105	0.097412	0.001904	1.360833	3.126361	43.621534
30897	0	0.189991	9.600862	0.236123	0.001892	0.096008	0.002380	1.379401	3.118342	43.616319
30898	0	0.191746	9.472679	0.226305	0.001907	0.094727	0.002281	1.397086	3.107407	43.613820
30899	0	0.232920	9.362823	0.291237	0.002319	0.093628	0.002930	1.413962	3.096675	43.606640
30900	0	0.222196	9.283464	0.319095	0.002216	0.092834	0.003200	1.420273	3.091126	43.595725
30901	0	0.153374	9.155291	0.328744	0.001526	0.091553	0.003296	1.426621	3.082644	43.588846
30902	0	0.136806	9.051518	0.382352	0.001358	0.090515	0.003828	1.428102	3.071292	43.585488
30903	0	0.165666	8.972166	0.310861	0.001648	0.089722	0.003113	1.429188	3.061508	43.578833
30904	0	0.130214	8.868317	0.297909	0.001298	0.088683	0.002982	1.428905	3.057452	43.569458
30905	0	0.177592	8.813458	0.305367	0.001770	0.088135	0.003052	1.422150	3.051132	43.561951
30906	0	0.209027	8.727933	0.244073	0.002087	0.087279	0.002444	1.422572	3.047632	43.557882
30907	0	0.207956	8.709701	0.207748	0.002075	0.087097	0.002075	1.415352	3.043145	43.553626
30908	0	0.214611	8.679102	0.152878	0.002145	0.086791	0.001530	1.412353	3.042629	43.546514
30909	0	0.250344	8.642568	0.177364	0.002502	0.086426	0.001770	1.403407	3.042536	43.543021
30910	0	0.238420	8.618062	0.104560	0.002382	0.086181	0.001044	1.397488	3.041146	43.537506
30911	0	0.232230	8.624259	0.067238	0.002319	0.086243	0.000671	1.392104	3.038403	43.535654
30912	0	0.219833	8.624183	0.104059	0.002203	0.086242	0.001040	1.386605	3.045714	43.529597
30913	0	0.170900	8.648679	0.085709	0.001709	0.086487	0.000854	1.379146	3.046816	43.525018
30914	0	0.151857	8.697425	0.080106	0.001526	0.086974	0.000798	1.371470	3.057627	43.524342
30915	0	0.164589	8.752436	0.110639	0.001648	0.087524	0.001099	1.357408	3.061557	43.526845
30916	0	0.157740	8.819485	0.105943	0.001582	0.088195	0.001053	1.344952	3.068814	43.520195
30917	0	0.145362	8.898923	0.220576	0.001465	0.088989	0.002197	1.330151	3.084418	43.519121
30918	0	0.192260	8.984362	0.180090	0.001930	0.089844	0.001786	1.307636	3.095351	43.521673
30919	0	0.200243	9.082012	0.264007	0.002014	0.090820	0.002625	1.284156	3.111299	43.515644
30920	0	0.228951	9.179554	0.285540	0.002295	0.091796	0.002838	1.258771	3.119892	43.513988
30921	0	0.206383	9.271203	0.379941	0.002075	0.092712	0.003784	1.236126	3.135031	43.513070
30922	0	0.216115	9.399272	0.389388	0.002173	0.093993	0.003876	1.210184	3.151064	43.512444
30923	0	0.163665	9.503115	0.459397	0.001648	0.095032	0.004578	1.186647	3.165747	43.511042
30924	0	0.216187	9.606647	0.475686	0.002173	0.096067	0.004732	1.153319	3.180523	43.512166
30925	0	0.224641	9.765561	0.471869	0.002258	0.097656	0.004700	1.127158	3.195550	43.508839
30926	0	0.204142	9.875228	0.554707	0.002050	0.098753	0.005531	1.104939	3.207094	43.504181
30927	0	0.205936	9.991391	0.593674	0.002075	0.099915	0.005920	1.082268	3.226376	43.498438
30928	0	0.239246	10.131581	0.688363	0.002409	0.101316	0.006868	1.061108	3.245894	43.501682
30929	0	0.310398	10.253833	0.593773	0.003113	0.102539	0.005920	1.037842	3.256626	43.504948
30930	0	0.271919	10.345196	0.615407	0.002728	0.103453	0.006138	1.015888	3.267806	43.505248
30931	0	0.218980	10.491833	0.636842	0.002197	0.104919	0.006348	0.989132	3.276981	43.500038
30932	0	0.223552	10.552577	0.622790	0.002243	0.105527	0.006206	0.960852	3.285953	43.504200
30933	0	0.213071	10.662724	0.594353	0.002136	0.106628	0.005920	0.931870	3.292882	43.499500
30934	0	0.138464	10.705223	0.512575	0.001392	0.107053	0.005112	0.912736	3.302100	43.497686
30935	0	0.182551	10.803148	0.526640	0.001831	0.108032	0.005249	0.890237	3.308825	43.502540
30936	0	0.206038	10.857906	0.511380	0.002064	0.108580	0.005100	0.871832	3.313278	43.502210
30937	0	0.188998	10.900806	0.593456	0.001892	0.109009	0.005920	0.852848	3.316359	43.503981
30938	0	0.182617	10.955556	0.608172	0.001826	0.109556	0.006070	0.836552	3.317498	43.497187
30939	0	0.225619	10.986285	0.666066	0.002258	0.109863	0.006653	0.824169	3.320717	43.491415
30940	0	0.237321	10.998314	0.703982	0.002376	0.109983	0.007034	0.814229	3.324092	43.491539
30941	0	0.250202	10.961871	0.769670	0.002502	0.109619	0.007690	0.803463	3.325338	43.492477
30942	0	0.244601	10.943468	0.825583	0.002440	0.109435	0.008252	0.795304	3.320434	43.490983
30943	0	0.219777	10.919151	0.824472	0.002197	0.109192	0.008240	0.785775	3.320725	43.492069
30944	0	0.238353	10.870203	0.813468	0.002380	0.108703	0.008127	0.773500	3.318349	43.488005
30945	0	0.244677	10.797071	0.812249	0.002441	0.107971	0.008118	0.763928	3.313622	43.484130
30946	0	0.203333	10.742038	0.752223	0.002025	0.107421	0.007517	0.753690	3.305388	43.475728
30947	0	0.232680	10.662824	0.689720	0.002319	0.106628	0.006897	0.748906	3.298328	43.468392
30948	0	0.203556	10.565094	0.665001	0.002028	0.105651	0.006653	0.747461	3.291480	43.462405
30949	0	0.226778	10.491928	0.567536	0.002258	0.104919	0.005676	0.743926	3.281901	43.458121
30950	0	0.234768	10.375869	0.579448	0.002337	0.103759	0.005796	0.741507	3.271430	43.451452
30951	0	0.232828	10.235599	0.493900	0.002319	0.102356	0.004944	0.742373	3.262154	43.444493
30952	0	0.210336	10.119644	0.486438	0.002092	0.101196	0.004872	0.746834	3.250403	43.437537
30953	0	0.226932	9.997562	0.408230	0.002258	0.099976	0.004089	0.750355	3.238428	43.428608
30954	0	0.180238	9.881594	0.394731	0.001791	0.098816	0.003953	0.752400	3.225877	43.416066
30955	0	0.165870	9.753422	0.353393	0.001648	0.097534	0.003540	0.755096	3.213841	43.404631
30956	0	0.180264	9.625139	0.376863	0.001791	0.096251	0.003772	0.754381	3.200600	43.396017
30957	0	0.232970	9.539773	0.262326	0.002319	0.095398	0.002625	0.751401	3.188660	43.387080
30958	0	0.204456	9.411501	0.335478	0.002034	0.094115	0.003354	0.746071	3.176594	43.374418
30959	0	0.214696	9.307824	0.360437	0.002136	0.093079	0.003601	0.737513	3.163970	43.359371
30960	0	0.161652	9.155146	0.300117	0.001607	0.091552	0.002996	0.727241	3.152522	43.353330
30961	0	0.196020	9.057590	0.232403	0.001953	0.090576	0.002319	0.716927	3.144026	43.343100
30962	0	0.215936	8.965925	0.300532	0.002150	0.089660	0.002999	0.704875	3.132045	43.333371
30963	0	0.196462	8.880561	0.336454	0.001953	0.088806	0.003357	0.690690	3.117750	43.319905
30964	0	0.155028	8.825572	0.221623	0.001548	0.088256	0.002212	0.680378	3.114943	43.308173
30965	0	0.220213	8.776822	0.232721	0.002197	0.087769	0.002319	0.665803	3.109011	43.295611
30966	0	0.214857	8.685186	0.246192	0.002146	0.086852	0.002457	0.654579	3.105696	43.280614
30967	0	0.213969	8.660843	0.318397	0.002136	0.086609	0.003174	0.636954	3.101607	43.271724
30968	0	0.220569	8.636344	0.235081	0.002204	0.086364	0.002339	0.617546	3.099674	43.260256
30969	0	0.201294	8.618127	0.257688	0.002014	0.086182	0.002563	0.595593	3.101730	43.252553
30970	0	0.195359	8.630237	0.205392	0.001950	0.086303	0.002041	0.574132	3.097686	43.242285
30971	0	0.176653	8.605943	0.244887	0.001770	0.086060	0.002441	0.560147	3.102724	43.234350
30972	0	0.169810	8.660777	0.209879	0.001701	0.086608	0.002090	0.543861	3.107431	43.229054
30973	0	0.176552	8.679187	0.165940	0.001770	0.086792	0.001648	0.524744	3.113625	43.215805
30974	0	0.181489	8.734034	0.125459	0.001822	0.087340	0.001244	0.506352	3.122481	43.201575
30975	0	0.200919	8.782942	0.142149	0.002014	0.087830	0.001404	0.479385	3.129293	43.193102
30976	0	0.150931	8.856094	0.169473	0.001515	0.088561	0.001683	0.460692	3.137438	43.182407
30977	0	0.194773	8.935520	0.209184	0.001953	0.089355	0.002075	0.435544	3.144709	43.175066
30978	0	0.229725	9.014781	0.243007	0.002308	0.090148	0.002414	0.411066	3.158624	43.172225
30979	0	0.224600	9.118641	0.276032	0.002258	0.091187	0.002747	0.389998	3.174352	43.159172
30980	0	0.258372	9.228412	0.376378	0.002600	0.092284	0.003751	0.370116	3.194555	43.148755
30981	0	0.267397	9.356636	0.496016	0.002686	0.093567	0.004944	0.346382	3.209123	43.140679
30982	0	0.240590	9.472386	0.584855	0.002418	0.094725	0.005831	0.321113	3.223662	43.134493
30983	0	0.224428	9.570256	0.636122	0.002258	0.095703	0.006348	0.301210	3.240713	43.134487
30984	0	0.197511	9.673786	0.718360	0.001986	0.096739	0.007168	0.278787	3.253386	43.132001
30985	0	0.200188	9.814370	0.709503	0.002014	0.098145	0.007080	0.257561	3.268059	43.127552
30986	0	0.221750	9.930159	0.742877	0.002233	0.099302	0.007415	0.237644	3.285799	43.122477
30987	0	0.163554	10.040205	0.703316	0.001648	0.100403	0.007019	0.217712	3.300332	43.116362
30988	0	0.197351	10.174312	0.663279	0.001988	0.101744	0.006619	0.198909	3.317338	43.117376
30989	0	0.285579	10.290435	0.661178	0.002869	0.102905	0.006592	0.172803	3.331942	43.114875
30990	0	0.228166	10.387842	0.658342	0.002293	0.103879	0.006571	0.155027	3.344348	43.111276
30991	0	0.206684	10.479687	0.581018	0.002075	0.104797	0.005798	0.138166	3.353786	43.101470
30992	0	0.228959	10.571204	0.490947	0.002302	0.105712	0.004906	0.130318	3.367635	43.103986
30993	0	0.224632	10.668961	0.555614	0.002258	0.106689	0.005554	0.124399	3.380726	43.101693
30994	0	0.167815	10.736077	0.507318	0.001684	0.107361	0.005070	0.116935	3.387370	43.100785
30995	0	0.206805	10.784916	0.525098	0.002075	0.107849	0.005249	0.111040	3.395159	43.095011
30996	0	0.211388	10.858099	0.634700	0.002121	0.108581	0.006351	0.112002	3.402835	43.094884
30997	0	0.188993	10.858228	0.694704	0.001892	0.108582	0.006958	0.119723	3.405484	43.084887
30998	0	0.225044	10.901049	0.778004	0.002254	0.109010	0.007790	0.125882	3.409151	43.075888
30999	0	0.268688	10.931484	0.834998	0.002686	0.109314	0.008362	0.134385	3.408091	43.071591
31000	0	0.256659	10.943795	0.881402	0.002565	0.109437	0.008826	0.143211	3.407291	43.065457
31001	0	0.256532	10.937590	0.944955	0.002563	0.109375	0.009460	0.150721	3.405555	43.066161
31002	0	0.256919	10.870533	0.955116	0.002566	0.108705	0.009561	0.156670	3.402821	43.064714
31003	0	0.195760	10.833852	0.914106	0.001953	0.108337	0.009155	0.167657	3.398523	43.058404
31004	0	0.221216	10.797407	0.838009	0.002206	0.107973	0.008394	0.178530	3.392298	43.047193
31005	0	0.219844	10.723991	0.810233	0.002197	0.107239	0.008118	0.190783	3.391410	43.037505
31006	0	0.214137	10.675390	0.726968	0.002138	0.106752	0.007293	0.211367	3.388289	43.025407
31007	0	0.201776	10.571417	0.663135	0.002014	0.105713	0.006653	0.230570	3.384532	43.022649
31008	0	0.245411	10.492240	0.548838	0.002448	0.104921	0.005511	0.251435	3.378033	43.015658
31009	0	0.220433	10.388266	0.437138	0.002197	0.103882	0.004395	0.272872	3.370222	43.011073
31010	0	0.234033	10.296830	0.438041	0.002333	0.102967	0.004409	0.300446	3.361699	43.008151
31011	0	0.196097	10.168550	0.412379	0.001953	0.101685	0.004150	0.326338	3.352800	42.998009
31012	0	0.185866	10.058760	0.395120	0.001846	0.100587	0.003975	0.349298	3.338656	42.988342
31013	0	0.208474	9.912208	0.399896	0.002075	0.099121	0.004028	0.379181	3.327547	42.978562
31014	0	0.204112	9.820856	0.424505	0.002032	0.098207	0.004274	0.409323	3.317198	42.965334
31015	0	0.184068	9.686379	0.430710	0.001831	0.096863	0.004333	0.436578	3.305780	42.957156
31016	0	0.222600	9.582688	0.407516	0.002215	0.095826	0.004098	0.459796	3.293040	42.948084
31017	0	0.306030	9.497104	0.346216	0.003052	0.094971	0.003479	0.476111	3.282622	42.943122
31018	0	0.228266	9.375049	0.373364	0.002275	0.093750	0.003751	0.493114	3.272561	42.935029
31019	0	0.208365	9.265202	0.370211	0.002075	0.092651	0.003723	0.515185	3.261995	42.926360
31020	0	0.191745	9.173626	0.268379	0.001908	0.091736	0.002705	0.537345	3.250399	42.920461
31021	0	0.195902	9.045460	0.315600	0.001953	0.090454	0.003174	0.556008	3.242744	42.908377
31022	0	0.172454	8.996620	0.251071	0.001720	0.089966	0.002527	0.573187	3.237208	42.893546
31023	0	0.146774	8.905048	0.218764	0.001465	0.089050	0.002197	0.581793	3.233230	42.882209
31024	0	0.183769	8.868443	0.228430	0.001836	0.088684	0.002299	0.597375	3.230513	42.869347
31025	0	0.195906	8.789099	0.254654	0.001953	0.087891	0.002563	0.615682	3.222538	42.858141
31026	0	0.178529	8.770770	0.190678	0.001781	0.087708	0.001919	0.627667	3.217245	42.849181
31027	0	0.195561	8.721958	0.205841	0.001953	0.087219	0.002075	0.646026	3.213701	42.839366
31028	0	0.214000	8.709749	0.221235	0.002141	0.087097	0.002224	0.657691	3.214806	42.833414
31029	0	0.213438	8.679239	0.255145	0.002136	0.086792	0.002563	0.669950	3.217034	42.826060
31030	0	0.182954	8.709734	0.283718	0.001827	0.087097	0.002844	0.675176	3.213842	42.822902
31031	0	0.201563	8.715834	0.231290	0.002014	0.087158	0.002319	0.680048	3.211667	42.816216
31032	0	0.183205	8.740274	0.259909	0.001834	0.087402	0.002611	0.692308	3.213864	42.806809
31033	0	0.176543	8.764685	0.224786	0.001770	0.087646	0.002258	0.702465	3.219624	42.801498
31034	0	0.187900	8.837926	0.253182	0.001883	0.088379	0.002542	0.711572	3.223974	42.792341
31035	0	0.207435	8.886750	0.212420	0.002075	0.088867	0.002136	0.723566	3.224749	42.780752
31036	0	0.200482	8.978291	0.223248	0.002012	0.089783	0.002234	0.721436	3.233984	42.773132
31037	0	0.212769	9.033236	0.213065	0.002136	0.090332	0.002136	0.725128	3.244565	42.768832
31038	0	0.222899	9.130886	0.188112	0.002240	0.091309	0.001881	0.721174	3.258362	42.764232
31039	0	0.224600	9.228555	0.255994	0.002258	0.092285	0.002563	0.722267	3.273410	42.763425
31040	0	0.197764	9.332302	0.328729	0.001988	0.093323	0.003288	0.720185	3.286417	42.763039
31041	0	0.206235	9.423863	0.274436	0.002075	0.094238	0.002747	0.719588	3.301774	42.757950
31042	0	0.209478	9.545954	0.426246	0.002110	0.095459	0.004268	0.722537	3.319280	42.751154
31043	0	0.181655	9.655798	0.439259	0.001831	0.096558	0.004395	0.721524	3.336290	42.743871
31044	0	0.185318	9.765663	0.530164	0.001863	0.097656	0.005305	0.722532	3.347030	42.743232
31045	0	0.212629	9.887731	0.549057	0.002136	0.098877	0.005493	0.722282	3.358240	42.744914
31046	0	0.167550	9.930433	0.561100	0.001688	0.099304	0.005610	0.717253	3.372446	42.743989
31047	0	0.200219	10.119690	0.695261	0.002014	0.101196	0.006958	0.720055	3.385733	42.745574
31048	0	0.246586	10.199113	0.639501	0.002478	0.101991	0.006397	0.719225	3.398689	42.748733
31049	0	0.285951	10.284478	0.603764	0.002869	0.102844	0.006042	0.721145	3.408688	42.744014
31050	0	0.235272	10.400381	0.609793	0.002361	0.104004	0.006093	0.712307	3.417901	42.743419
31051	0	0.255719	10.504199	0.573124	0.002563	0.105042	0.005737	0.715487	3.424477	42.741949
31052	0	0.272447	10.565236	0.541429	0.002733	0.105652	0.005420	0.718071	3.433587	42.750049
31053	0	0.188325	10.601883	0.542038	0.001892	0.106018	0.005432	0.727361	3.442808	42.751169
31054	0	0.199092	10.724012	0.460683	0.001996	0.107240	0.004614	0.731425	3.447953	42.749099
31055	0	0.255412	10.748349	0.426339	0.002563	0.107483	0.004272	0.737674	3.457563	42.751410
31056	0	0.192802	10.766759	0.473001	0.001934	0.107667	0.004742	0.746656	3.463628	42.750071
31057	0	0.206722	10.797197	0.541967	0.002075	0.107971	0.005432	0.756419	3.471776	42.747175
31058	0	0.241858	10.821718	0.588087	0.002425	0.108216	0.005895	0.767502	3.478520	42.744156
31059	0	0.207223	10.809435	0.596277	0.002075	0.108093	0.005981	0.783809	3.481371	42.742423
31060	0	0.219057	10.797420	0.696388	0.002191	0.107973	0.006981	0.798401	3.481013	42.743964
31061	0	0.219914	10.803335	0.755181	0.002197	0.108032	0.007568	0.812424	3.478716	42.744231
31062	0	0.189745	10.760806	0.727295	0.001895	0.107607	0.007291	0.827945	3.475695	42.748375
31063	0	0.226258	10.748421	0.785450	0.002258	0.107483	0.007874	0.844558	3.471011	42.744600
31064	0	0.184254	10.644805	0.751758	0.001839	0.106447	0.007530	0.854458	3.466745	42.738882
31065	0	0.188914	10.620225	0.718708	0.001892	0.106201	0.007202	0.867041	3.469620	42.737781
31066	0	0.182729	10.528743	0.587417	0.001824	0.105287	0.005890	0.880470	3.466073	42.737514
31067	0	0.202318	10.473680	0.480770	0.002014	0.104736	0.004822	0.892142	3.455799	42.733777
31068	0	0.185105	10.376034	0.404480	0.001848	0.103760	0.004061	0.905965	3.452256	42.723385
31069	0	0.202002	10.272251	0.352689	0.002014	0.102722	0.003540	0.916833	3.445240	42.712720
31070	0	0.209375	10.144102	0.343048	0.002087	0.101440	0.003452	0.937754	3.436707	42.706586
31071	0	0.214257	10.070838	0.248191	0.002136	0.100708	0.002502	0.957400	3.428903	42.700732
31072	0	0.221863	9.979274	0.311811	0.002210	0.099792	0.003133	0.970583	3.418078	42.694140
31073	0	0.196532	9.863305	0.236030	0.001953	0.098633	0.002380	0.990245	3.403329	42.689671
31074	0	0.210891	9.753434	0.238611	0.002099	0.097534	0.002401	1.004475	3.391124	42.681506
31075	0	0.209012	9.680176	0.285783	0.002075	0.096802	0.002869	1.013650	3.372922	42.677273
31076	0	0.211333	9.570226	0.271406	0.002104	0.095702	0.002725	1.022733	3.360971	42.673417
31077	0	0.226577	9.454361	0.242854	0.002258	0.094543	0.002441	1.034641	3.351292	42.662999
31078	0	0.148877	9.338378	0.302169	0.001479	0.093384	0.003026	1.036405	3.338954	42.659668
31079	0	0.159272	9.259043	0.249528	0.001587	0.092590	0.002502	1.041729	3.331200	42.653073
31080	0	0.178988	9.167498	0.321097	0.001781	0.091675	0.003221	1.050200	3.320146	42.648830
31081	0	0.189258	9.094252	0.249713	0.001892	0.090942	0.002502	1.053366	3.318958	42.642337
31082	0	0.153329	9.033187	0.224846	0.001526	0.090332	0.002247	1.047797	3.308965	42.631264
31083	0	0.177594	8.984364	0.274652	0.001770	0.089844	0.002747	1.044391	3.300875	42.626656
31084	0	0.190733	8.947650	0.207446	0.001904	0.089477	0.002074	1.040668	3.295449	42.623590
31085	0	0.189554	8.892810	0.146783	0.001892	0.088928	0.001465	1.033375	3.290397	42.616593
31086	0	0.208256	8.849991	0.190235	0.002082	0.088500	0.001898	1.024110	3.288948	42.613904
31087	0	0.225868	8.856198	0.134439	0.002258	0.088562	0.001343	1.018628	3.287829	42.609060
31088	0	0.220168	8.843876	0.177901	0.002197	0.088439	0.001773	1.007333	3.281537	42.604882
31089	0	0.219396	8.850097	0.177466	0.002197	0.088501	0.001770	0.997965	3.285195	42.597304
31090	0	0.206548	8.843897	0.166134	0.002069	0.088439	0.001657	0.988473	3.288548	42.594963
31091	0	0.194772	8.843998	0.080191	0.001953	0.088440	0.000793	0.974307	3.294999	42.594068
31092	0	0.169166	8.911038	0.136589	0.001698	0.089110	0.001359	0.962251	3.302006	42.594842
31093	0	0.170283	8.935540	0.177924	0.001709	0.089355	0.001770	0.947259	3.309344	42.593997
31094	0	0.168934	8.996475	0.192139	0.001696	0.089965	0.001910	0.929884	3.316800	42.594265
31095	0	0.188554	9.069814	0.160038	0.001892	0.090698	0.001587	0.909717	3.324471	42.589807
31096	0	0.217692	9.161262	0.205711	0.002184	0.091613	0.002041	0.886210	3.332584	42.582868
31097	0	0.200684	9.204081	0.221266	0.002014	0.092041	0.002197	0.863909	3.341071	42.577121
31098	0	0.199255	9.271109	0.279353	0.001999	0.092711	0.002777	0.840506	3.348324	42.573648
31099	0	0.225151	9.393268	0.252464	0.002258	0.093933	0.002502	0.810340	3.356011	42.571350
31100	0	0.217337	9.460203	0.342232	0.002183	0.094603	0.003401	0.781317	3.367025	42.575551
31101	0	0.176357	9.588544	0.398917	0.001770	0.095886	0.003967	0.752062	3.374149	42.570338
31102	0	0.181003	9.667699	0.470184	0.001818	0.096678	0.004683	0.726085	3.382680	42.564532
31103	0	0.212535	9.765555	0.471911	0.002136	0.097656	0.004700	0.700277	3.394806	42.564833
31104	0	0.198741	9.862996	0.524638	0.001991	0.098631	0.005227	0.674793	3.398676	42.564453
31105	0	0.213232	9.918109	0.533092	0.002136	0.099182	0.005310	0.647637	3.402529	42.567121
31106	0	0.217497	10.058222	0.616438	0.002189	0.100583	0.006145	0.623079	3.417392	42.571953
31107	0	0.273840	10.174464	0.612332	0.002747	0.101746	0.006104	0.597656	3.425940	42.571305
31108	0	0.308937	10.253607	0.592062	0.003096	0.102537	0.005898	0.569717	3.432295	42.568565
31109	0	0.243436	10.314850	0.606096	0.002441	0.103149	0.006042	0.546029	3.439452	42.568580
31110	0	0.199663	10.406207	0.536728	0.002000	0.104063	0.005347	0.520800	3.442332	42.568228
31111	0	0.182672	10.461340	0.545007	0.001831	0.104614	0.005432	0.497980	3.446406	42.569067
31112	0	0.194195	10.528301	0.493424	0.001944	0.105284	0.004918	0.477231	3.447505	42.567001
31113	0	0.139707	10.589537	0.477658	0.001404	0.105896	0.004761	0.456983	3.454084	42.574020
31114	0	0.199620	10.656481	0.493010	0.002000	0.106565	0.004914	0.436803	3.457328	42.572772
31115	0	0.195188	10.662788	0.544312	0.001953	0.106628	0.005432	0.421846	3.457958	42.573287
31116	0	0.200767	10.705311	0.558986	0.002011	0.107054	0.005576	0.403962	3.461160	42.571043
31117	0	0.237914	10.693325	0.586615	0.002380	0.106934	0.005859	0.393440	3.461855	42.565670
31118	0	0.255737	10.705453	0.593835	0.002561	0.107055	0.005934	0.385380	3.464607	42.568865
31119	0	0.189277	10.687191	0.666306	0.001892	0.106873	0.006653	0.371260	3.463105	42.574233
31120	0	0.219904	10.674817	0.674017	0.002198	0.106749	0.006734	0.361311	3.461519	42.574896
31121	0	0.214062	10.662790	0.696454	0.002136	0.106628	0.006958	0.351095	3.456031	42.578602
31122	0	0.190815	10.625997	0.709544	0.001901	0.106260	0.007092	0.344625	3.447327	42.577386
31123	0	0.214139	10.577360	0.720540	0.002136	0.105774	0.007202	0.337865	3.440952	42.580154
31124	0	0.221459	10.522338	0.708743	0.002207	0.105224	0.007086	0.332770	3.431815	42.578861
31125	0	0.232262	10.424750	0.702604	0.002319	0.104248	0.007019	0.321665	3.427619	42.571421
31126	0	0.233276	10.345228	0.630381	0.002325	0.103453	0.006300	0.314034	3.418407	42.568861
31127	0	0.251108	10.290523	0.579542	0.002502	0.102905	0.005798	0.313855	3.408094	42.563302
31128	0	0.234469	10.198857	0.493751	0.002336	0.101989	0.004937	0.310205	3.397015	42.566479
31129	0	0.208506	10.113509	0.414951	0.002075	0.101135	0.004150	0.307845	3.385023	42.563201
31130	0	0.204444	9.991340	0.414779	0.002033	0.099914	0.004148	0.305280	3.371350	42.557315
31131	0	0.195679	9.899906	0.353687	0.001953	0.098999	0.003540	0.305607	3.366216	42.549830
31132	0	0.196924	9.826576	0.364738	0.001960	0.098266	0.003655	0.311713	3.354357	42.545393
31133	0	0.165570	9.704592	0.414670	0.001648	0.097046	0.004150	0.312862	3.344394	42.547914
31134	0	0.191855	9.600720	0.407998	0.001907	0.096007	0.004082	0.311673	3.330200	42.543667
31135	0	0.226895	9.527574	0.329255	0.002258	0.095276	0.003296	0.312451	3.316537	42.540866
31136	0	0.241258	9.454218	0.316742	0.002401	0.094543	0.003166	0.307560	3.301939	42.527397
31137	0	0.189953	9.350575	0.433265	0.001892	0.093506	0.004333	0.305341	3.291996	42.517267
31138	0	0.203643	9.301640	0.335635	0.002028	0.093017	0.003355	0.300487	3.281311	42.510517
31139	0	0.214270	9.222397	0.335685	0.002136	0.092224	0.003357	0.297401	3.272394	42.505063
31140	0	0.203709	9.118527	0.323585	0.002027	0.091186	0.003234	0.291801	3.258302	42.502228
31141	0	0.183403	9.075895	0.281614	0.001831	0.090759	0.002808	0.277853	3.253593	42.491930
31142	0	0.196539	9.033065	0.277210	0.001959	0.090331	0.002763	0.262965	3.244465	42.491845
31143	0	0.220214	8.978259	0.262479	0.002197	0.089783	0.002625	0.259519	3.237341	42.486577
31144	0	0.227161	8.929319	0.281382	0.002268	0.089293	0.002808	0.248512	3.231636	42.481567
31145	0	0.244159	8.941639	0.238428	0.002441	0.089417	0.002380	0.240365	3.230374	42.470651
31146	0	0.219911	8.898806	0.257794	0.002197	0.088988	0.002571	0.228491	3.227027	42.460313
31147	0	0.225910	8.898916	0.262713	0.002258	0.088989	0.002625	0.222107	3.225042	42.453165
31148	0	0.189453	8.904920	0.251087	0.001893	0.089049	0.002507	0.214377	3.222073	42.440612
31149	0	0.183276	8.898893	0.312127	0.001831	0.088989	0.003113	0.200543	3.219004	42.438481
31150	0	0.134085	8.935429	0.307663	0.001346	0.089355	0.003068	0.186537	3.224236	42.431844
31151	0	0.164636	8.978255	0.263128	0.001648	0.089783	0.002625	0.174996	3.225293	42.423232
31152	0	0.157763	9.039184	0.295448	0.001583	0.090392	0.002943	0.157638	3.231338	42.418555
31153	0	0.195137	9.088099	0.282046	0.001953	0.090881	0.002808	0.138623	3.232705	42.414910
31154	0	0.187792	9.130743	0.290692	0.001888	0.091308	0.002893	0.118860	3.244722	42.405674
31155	0	0.249402	9.222401	0.281886	0.002502	0.092224	0.002808	0.102111	3.254296	42.401777
31156	0	0.229475	9.271121	0.320799	0.002302	0.092711	0.003196	0.084211	3.262548	42.397146
31157	0	0.225021	9.368871	0.361278	0.002258	0.093689	0.003601	0.067102	3.271507	42.390845
31158	0	0.198625	9.454228	0.436623	0.001997	0.094543	0.004356	0.052415	3.283625	42.385512
31159	0	0.224572	9.490937	0.428581	0.002258	0.094910	0.004272	0.033554	3.297900	42.380197
31160	0	0.221629	9.631236	0.479823	0.002233	0.096313	0.004787	0.018049	3.316334	42.380698
31161	0	0.182261	9.710662	0.513582	0.001831	0.097107	0.005127	0.004870	3.325405	42.376046
31162	0	0.210785	9.808232	0.539664	0.002119	0.098083	0.005388	-0.007633	3.337619	42.374904
31163	0	0.230811	9.906009	0.604622	0.002319	0.099060	0.006042	-0.014682	3.349717	42.371277
31164	0	0.204446	10.027959	0.642133	0.002052	0.100280	0.006415	-0.024240	3.357830	42.370053
31165	0	0.236614	10.107401	0.702687	0.002380	0.101074	0.007019	-0.035763	3.372936	42.374321
31166	0	0.295106	10.180565	0.679517	0.002961	0.101806	0.006790	-0.044175	3.383401	42.371548
31167	0	0.224902	10.272225	0.665475	0.002258	0.102722	0.006653	-0.049083	3.392856	42.370957
31168	0	0.210933	10.339336	0.635724	0.002117	0.103394	0.006351	-0.058266	3.400628	42.368366
31169	0	0.243160	10.406517	0.653072	0.002441	0.104065	0.006531	-0.061002	3.410507	42.367691
31170	0	0.204668	10.485864	0.555184	0.002055	0.104858	0.005553	-0.062215	3.418843	42.370028
31171	0	0.158289	10.528573	0.653036	0.001587	0.105286	0.006531	-0.064537	3.422285	42.372181
31172	0	0.200074	10.583520	0.585572	0.002006	0.105835	0.005858	-0.064478	3.426624	42.364931
31173	0	0.194869	10.607950	0.628123	0.001953	0.106079	0.006287	-0.061482	3.430536	42.361195
31174	0	0.187874	10.620175	0.589974	0.001883	0.106201	0.005909	-0.054342	3.433740	42.357441
31175	0	0.249857	10.620217	0.602661	0.002502	0.106201	0.006042	-0.040000	3.436990	42.357648
31176	0	0.285820	10.675334	0.654477	0.002860	0.106752	0.006559	-0.027255	3.438147	42.352443
31177	0	0.249867	10.644602	0.645946	0.002502	0.106445	0.006470	-0.019045	3.441289	42.351007
31178	0	0.268136	10.644739	0.697968	0.002678	0.106446	0.006998	-0.002098	3.436686	42.349708
31179	0	0.250122	10.632472	0.815981	0.002502	0.106323	0.008179	0.015314	3.437322	42.342819
31180	0	0.176834	10.596030	0.775555	0.001767	0.105959	0.007774	0.032778	3.435225	42.340049
31181	0	0.225851	10.553134	0.858687	0.002258	0.105530	0.008606	0.050543	3.434262	42.334717
31182	0	0.201535	10.492280	0.757070	0.002014	0.104921	0.007591	0.070034	3.432137	42.331019
31183	0	0.225731	10.431055	0.797673	0.002258	0.104309	0.007996	0.087759	3.432463	42.326679
31184	0	0.213845	10.358010	0.671163	0.002133	0.103579	0.006737	0.112579	3.425971	42.325686
31185	0	0.245001	10.290636	0.632671	0.002441	0.102905	0.006348	0.132879	3.415472	42.321532
31186	0	0.215650	10.186970	0.493917	0.002152	0.101869	0.004963	0.156529	3.409906	42.312261
31187	0	0.238366	10.125840	0.442937	0.002380	0.101257	0.004456	0.183054	3.405101	42.300745
31188	0	0.227078	10.028270	0.400868	0.002264	0.100282	0.004037	0.212283	3.396274	42.293105
31189	0	0.177597	9.912171	0.321278	0.001770	0.099121	0.003235	0.234852	3.388217	42.283476
31190	0	0.178890	9.820718	0.298090	0.001781	0.098207	0.003007	0.262286	3.378316	42.273846
31191	0	0.183696	9.759602	0.289896	0.001831	0.097595	0.002930	0.295440	3.370148	42.263681
31192	0	0.148199	9.649949	0.344861	0.001476	0.096498	0.003479	0.328696	3.362265	42.259018
31193	0	0.202138	9.582599	0.332972	0.002014	0.095825	0.003357	0.358353	3.352499	42.251781
31194	0	0.234196	9.509453	0.333438	0.002333	0.095094	0.003364	0.390655	3.340194	42.243711
31195	0	0.202144	9.417805	0.376022	0.002014	0.094177	0.003784	0.416875	3.330239	42.231276
31196	0	0.178753	9.289730	0.371374	0.001783	0.092896	0.003736	0.442090	3.324026	42.220908
31197	0	0.226431	9.210282	0.376181	0.002258	0.092102	0.003784	0.466996	3.315482	42.210915
31198	0	0.245614	9.179844	0.408985	0.002453	0.091798	0.004106	0.483762	3.310333	42.206988
31199	0	0.183561	9.112606	0.358419	0.001831	0.091125	0.003601	0.502110	3.303514	42.193377
31200	0	0.177815	9.045574	0.373356	0.001779	0.090455	0.003750	0.519906	3.303022	42.183155
31201	0	0.177658	8.996615	0.316092	0.001770	0.089966	0.003174	0.533478	3.293527	42.169679
31202	0	0.178068	8.966113	0.301165	0.001782	0.089661	0.003025	0.547739	3.294575	42.153298
31203	0	0.170728	8.923401	0.278903	0.001709	0.089233	0.002808	0.568790	3.295565	42.139062
31204	0	0.170630	8.899060	0.300234	0.001705	0.088990	0.003015	0.581674	3.292946	42.121947
31205	0	0.201160	8.905072	0.279595	0.002014	0.089050	0.002808	0.593923	3.295121	42.115146
31206	0	0.206736	8.905060	0.234678	0.002069	0.089050	0.002357	0.603628	3.296603	42.101860
31207	0	0.207268	8.898976	0.273218	0.002075	0.088989	0.002747	0.619425	3.298700	42.092354
31208	0	0.207119	8.941671	0.221901	0.002069	0.089417	0.002229	0.629181	3.295364	42.086054
31209	0	0.176367	8.960004	0.243036	0.001770	0.089600	0.002441	0.640637	3.302329	42.080007
31210	0	0.169438	9.002706	0.192188	0.001696	0.090027	0.001930	0.648602	3.302721	42.071340
31211	0	0.164463	9.051539	0.249545	0.001648	0.090515	0.002502	0.654822	3.305793	42.063949
31212	0	0.150905	9.094284	0.223177	0.001518	0.090942	0.002244	0.667600	3.316140	42.052226
31213	0	0.182528	9.161410	0.237220	0.001831	0.091614	0.002380	0.675194	3.322192	42.043355
31214	0	0.205403	9.204134	0.248045	0.002063	0.092041	0.002485	0.678618	3.331994	42.039430
31215	0	0.243115	9.295701	0.341263	0.002441	0.092957	0.003418	0.682662	3.343565	42.036667
31216	0	0.241197	9.411653	0.315930	0.002420	0.094116	0.003162	0.683814	3.352761	42.032201
31217	0	0.237441	9.478769	0.305342	0.002380	0.094788	0.003052	0.679177	3.358860	42.026047
31218	0	0.229866	9.582548	0.390697	0.002307	0.095825	0.003909	0.679129	3.367683	42.017674
31219	0	0.200135	9.643574	0.372495	0.002014	0.096436	0.003723	0.674461	3.381820	42.015669
31220	0	0.192149	9.735108	0.458248	0.001926	0.097351	0.004580	0.669507	3.386628	42.007604
31221	0	0.194246	9.832798	0.433040	0.001953	0.098328	0.004333	0.670553	3.398007	42.004607
31222	0	0.174495	9.936517	0.500067	0.001748	0.099365	0.004998	0.665127	3.400630	42.001049
31223	0	0.139391	9.997560	0.464134	0.001404	0.099976	0.004639	0.659543	3.410908	42.001967
31224	0	0.210821	10.137965	0.525166	0.002115	0.101379	0.005254	0.659416	3.417792	42.002990
31225	0	0.249546	10.199008	0.567337	0.002502	0.101990	0.005676	0.659996	3.424695	41.997468
31226	0	0.229839	10.290544	0.646281	0.002305	0.102905	0.006463	0.657658	3.431052	41.997209
31227	0	0.237336	10.363818	0.597587	0.002380	0.103638	0.005981	0.661214	3.437741	41.998353
31228	0	0.217593	10.394290	0.517898	0.002183	0.103943	0.005177	0.655891	3.444415	41.996907
31229	0	0.195114	10.491955	0.518628	0.001953	0.104919	0.005188	0.655146	3.445490	42.001233
31230	0	0.176483	10.546888	0.530370	0.001765	0.105469	0.005306	0.655271	3.444868	42.002700
31231	0	0.188894	10.583515	0.555175	0.001892	0.105835	0.005554	0.655277	3.447201	42.004365
31232	0	0.188136	10.626263	0.548072	0.001885	0.106262	0.005487	0.659875	3.450496	42.005992
31233	0	0.231495	10.656771	0.499996	0.002319	0.106567	0.005005	0.662500	3.454118	42.008773
31234	0	0.255213	10.668997	0.535109	0.002554	0.106689	0.005361	0.669959	3.455020	42.004818
31235	0	0.262112	10.668989	0.560859	0.002625	0.106689	0.005615	0.674336	3.457612	42.003257
31236	0	0.267710	10.662898	0.571290	0.002678	0.106628	0.005723	0.682339	3.457507	41.996868
31237	0	0.256656	10.662864	0.579295	0.002563	0.106628	0.005798	0.685363	3.453129	41.997185
31238	0	0.214363	10.626276	0.626519	0.002142	0.106262	0.006275	0.693393	3.450236	42.000093
31239	0	0.201847	10.583545	0.597126	0.002014	0.105835	0.005981	0.701644	3.444528	42.002175
31240	0	0.202536	10.547047	0.637399	0.002022	0.105470	0.006388	0.713716	3.439674	41.997595
31241	0	0.177503	10.498115	0.621271	0.001770	0.104980	0.006226	0.724975	3.433133	41.999284
31242	0	0.184321	10.431108	0.648752	0.001841	0.104310	0.006505	0.741300	3.429366	41.991999
31243	0	0.232419	10.363833	0.584613	0.002319	0.103638	0.005859	0.752996	3.423020	41.984432
31244	0	0.257948	10.315083	0.471993	0.002572	0.103150	0.004734	0.765678	3.413702	41.977779
31245	0	0.232475	10.235638	0.450432	0.002319	0.102356	0.004517	0.776478	3.406518	41.970328
31246	0	0.221459	10.131860	0.387125	0.002208	0.101318	0.003881	0.785090	3.397619	41.965230
31247	0	0.202099	10.070834	0.420014	0.002014	0.100708	0.004211	0.795019	3.388706	41.960008
31248	0	0.221824	9.960964	0.338167	0.002210	0.099609	0.003395	0.807490	3.377619	41.951452
31249	0	0.158914	9.832797	0.279467	0.001587	0.098328	0.002808	0.819690	3.373728	41.939838
31250	0	0.214858	9.765637	0.313758	0.002140	0.097656	0.003147	0.827931	3.362485	41.929591
31251	0	0.165783	9.686299	0.279489	0.001648	0.096863	0.002808	0.840117	3.349531	41.921033
31252	0	0.210245	9.606957	0.295154	0.002094	0.096069	0.002965	0.853272	3.338543	41.914823
31253	0	0.244521	9.503189	0.292157	0.002441	0.095032	0.002930	0.860195	3.332734	41.909773
31254	0	0.215516	9.429914	0.272668	0.002143	0.094299	0.002730	0.861840	3.316624	41.906268
31255	0	0.208249	9.350581	0.280393	0.002075	0.093506	0.002808	0.863521	3.306461	41.900681
31256	0	0.245981	9.271134	0.243366	0.002456	0.092711	0.002434	0.860761	3.300114	41.890533
31257	0	0.201828	9.179672	0.305368	0.002014	0.091797	0.003052	0.855492	3.293754	41.878734
31258	0	0.172686	9.136836	0.263147	0.001717	0.091369	0.002627	0.847559	3.279679	41.871869
31259	0	0.183527	9.088121	0.299242	0.001831	0.090881	0.002991	0.842673	3.273167	41.869773
31260	0	0.153622	9.014774	0.306018	0.001534	0.090148	0.003055	0.832867	3.268533	41.867794
31261	0	0.165147	9.008756	0.263374	0.001648	0.090088	0.002625	0.818382	3.262846	41.862165
31262	0	0.189982	8.972057	0.203816	0.001899	0.089721	0.002032	0.808106	3.260221	41.853363
31263	0	0.164872	8.929426	0.256887	0.001648	0.089294	0.002563	0.798469	3.258024	41.847244
31264	0	0.207550	8.947639	0.258119	0.002076	0.089477	0.002574	0.786527	3.257663	41.844797
31265	0	0.195004	8.941632	0.275478	0.001953	0.089417	0.002747	0.773368	3.260431	41.842256
31266	0	0.206844	8.953746	0.143043	0.002069	0.089538	0.001420	0.757389	3.259349	41.838656
31267	0	0.207281	8.947733	0.190437	0.002075	0.089478	0.001892	0.739032	3.261220	41.837299
31268	0	0.194604	8.965947	0.241346	0.001947	0.089660	0.002404	0.724559	3.261742	41.832414
31269	0	0.195357	9.002657	0.178399	0.001953	0.090027	0.001770	0.704108	3.259888	41.824587
31270	0	0.171047	9.033066	0.236190	0.001709	0.090331	0.002347	0.682568	3.256764	41.818848
31271	0	0.188656	9.124731	0.197015	0.001892	0.091248	0.001953	0.658617	3.262510	41.816890
31272	0	0.180984	9.149060	0.236606	0.001820	0.091491	0.002353	0.639364	3.273565	41.813907
31273	0	0.176683	9.240704	0.196477	0.001770	0.092407	0.001953	0.622416	3.276367	41.814844
31274	0	0.199823	9.277206	0.285101	0.002007	0.092772	0.002831	0.594563	3.286617	41.811401
31275	0	0.230690	9.350554	0.325302	0.002319	0.093506	0.003235	0.569787	3.300665	41.806574
31276	0	0.216261	9.472381	0.457472	0.002172	0.094725	0.004553	0.540874	3.310212	41.809026
31277	0	0.169874	9.527505	0.429502	0.001709	0.095276	0.004272	0.511236	3.321346	41.807355
31278	0	0.210850	9.606653	0.470496	0.002115	0.096067	0.004683	0.483130	3.328211	41.808130
31279	0	0.200849	9.716688	0.563603	0.002014	0.097168	0.005615	0.456097	3.333688	41.809990
31280	0	0.205668	9.814056	0.555618	0.002063	0.098142	0.005534	0.427864	3.339641	41.810183
31281	0	0.163710	9.887618	0.520606	0.001648	0.098877	0.005188	0.404358	3.351044	41.807201
31282	0	0.167944	9.954531	0.573435	0.001687	0.099546	0.005713	0.376664	3.358626	41.809074
31283	0	0.200342	10.076787	0.624800	0.002014	0.100769	0.006226	0.348673	3.369539	41.814688
31284	0	0.265796	10.143670	0.561737	0.002664	0.101438	0.005599	0.325411	3.374708	41.817777
31285	0	0.273958	10.229406	0.599939	0.002747	0.102295	0.005981	0.302711	3.381363	41.816862
31286	0	0.247973	10.332989	0.566733	0.002488	0.103331	0.005651	0.281515	3.389457	41.820199
31287	0	0.256184	10.375856	0.582053	0.002563	0.103760	0.005798	0.254410	3.390051	41.822853
31288	0	0.255475	10.436655	0.512663	0.002560	0.104367	0.005110	0.233328	3.394231	41.824982
31289	0	0.194701	10.491859	0.569392	0.001953	0.104919	0.005676	0.211465	3.399681	41.829389
31290	0	0.187658	10.534434	0.584240	0.001880	0.105345	0.005834	0.199276	3.401887	41.827293
31291	0	0.201299	10.583397	0.581690	0.002014	0.105835	0.005798	0.176545	3.401950	41.827843
31292	0	0.182942	10.577043	0.566304	0.001828	0.105771	0.005651	0.161378	3.399426	41.828466
31293	0	0.201746	10.607851	0.629550	0.002014	0.106079	0.006287	0.149143	3.394660	41.828896
31294	0	0.226351	10.613778	0.631158	0.002264	0.106138	0.006304	0.138099	3.393998	41.832853
31295	0	0.237898	10.632280	0.690419	0.002380	0.106323	0.006897	0.127620	3.394341	41.832291
31296	0	0.207030	10.595564	0.655247	0.002071	0.105956	0.006545	0.116907	3.394339	41.829825
31297	0	0.250463	10.607862	0.757437	0.002502	0.106079	0.007568	0.107697	3.390809	41.831645
31298	0	0.189662	10.571137	0.716075	0.001896	0.105712	0.007153	0.096133	3.388772	41.834541
31299	0	0.189822	10.528513	0.708608	0.001892	0.105286	0.007080	0.086876	3.380913	41.835882
31300	0	0.190588	10.510007	0.661148	0.001904	0.105101	0.006603	0.075184	3.377118	41.841499
31301	0	0.220033	10.418712	0.622271	0.002197	0.104187	0.006226	0.075572	3.372576	41.839009
31302	0	0.226919	10.382067	0.548691	0.002264	0.103821	0.005486	0.072269	3.365671	41.832909
31303	0	0.269164	10.296601	0.543478	0.002686	0.102966	0.005432	0.066517	3.357666	41.830697
31304	0	0.258078	10.211090	0.561664	0.002575	0.102111	0.005620	0.067533	3.349858	41.830417
31305	0	0.275556	10.156254	0.444909	0.002747	0.101562	0.004456	0.071926	3.338417	41.821245
31306	0	0.265083	10.070810	0.480150	0.002642	0.100708	0.004808	0.077103	3.326750	41.824802
31307	0	0.245139	9.997568	0.463139	0.002441	0.099976	0.004639	0.082732	3.314045	41.826619
31308	0	0.222289	9.906013	0.522965	0.002216	0.099060	0.005234	0.084760	3.305207	41.826014
31309	0	0.183651	9.814478	0.414206	0.001831	0.098145	0.004150	0.091755	3.297524	41.821863
31310	0	0.154771	9.704615	0.430659	0.001536	0.097046	0.004316	0.100534	3.282838	41.815516
31311	0	0.183791	9.649690	0.383406	0.001831	0.096497	0.003845	0.111059	3.273372	41.809748
31312	0	0.197348	9.545889	0.369903	0.001966	0.095459	0.003700	0.109842	3.263677	41.807292
31313	0	0.214484	9.478750	0.408703	0.002136	0.094788	0.004089	0.109899	3.251967	41.800397
31314	0	0.178966	9.417643	0.383546	0.001786	0.094176	0.003840	0.113257	3.246465	41.792499
31315	0	0.195885	9.332275	0.414789	0.001953	0.093323	0.004150	0.113687	3.238167	41.790473
31316	0	0.196713	9.265037	0.322822	0.001964	0.092650	0.003229	0.112184	3.232529	41.787695
31317	0	0.220337	9.222399	0.372272	0.002197	0.092224	0.003723	0.110054	3.223653	41.784715
31318	0	0.196915	9.149068	0.298872	0.001965	0.091491	0.002990	0.108716	3.216574	41.778226
31319	0	0.189281	9.106444	0.323476	0.001892	0.091064	0.003235	0.106255	3.214386	41.775221
31320	0	0.146843	9.033092	0.262748	0.001466	0.090331	0.002624	0.098664	3.209587	41.763185
31321	0	0.189493	9.051505	0.293067	0.001892	0.090515	0.002930	0.094842	3.204685	41.758080
31322	0	0.195786	8.996494	0.250070	0.001958	0.089965	0.002503	0.095746	3.203421	41.754760
31323	0	0.201325	8.978275	0.268511	0.002014	0.089783	0.002686	0.093748	3.203219	41.748207
31324	0	0.231397	9.021005	0.237856	0.002316	0.090210	0.002379	0.092367	3.205135	41.746873
31325	0	0.195524	8.984372	0.311233	0.001953	0.089844	0.003113	0.090481	3.201148	41.744129
31326	0	0.219660	9.020904	0.305296	0.002201	0.090209	0.003051	0.085301	3.205573	41.741935
31327	0	0.231864	9.033208	0.305099	0.002319	0.090332	0.003052	0.083849	3.205192	41.738156
31328	0	0.182947	9.057597	0.281215	0.001829	0.090576	0.002806	0.073260	3.203483	41.733992
31329	0	0.182344	9.112550	0.336074	0.001831	0.091125	0.003357	0.066072	3.211769	41.731400
31330	0	0.156207	9.124656	0.300323	0.001571	0.091247	0.002997	0.056328	3.221249	41.723915
31331	0	0.170371	9.197997	0.208012	0.001709	0.091980	0.002075	0.047848	3.226573	41.723229
31332	0	0.181226	9.246732	0.276052	0.001820	0.092467	0.002756	0.040010	3.234297	41.715150
31333	0	0.231328	9.320074	0.323772	0.002319	0.093201	0.003235	0.034194	3.240496	41.715194
31334	0	0.236193	9.417606	0.422473	0.002368	0.094176	0.004216	0.021435	3.246572	41.711829
31335	0	0.212262	9.454361	0.372706	0.002136	0.094543	0.003723	0.014362	3.261756	41.706315
31336	0	0.234294	9.539791	0.379891	0.002353	0.095398	0.003792	0.003484	3.272189	41.702159
31337	0	0.212938	9.606939	0.506770	0.002136	0.096069	0.005066	-0.000960	3.279097	41.698536
31338	0	0.199095	9.692360	0.532051	0.002000	0.096924	0.005313	-0.012225	3.288346	41.697553
31339	0	0.224772	9.790046	0.598434	0.002258	0.097900	0.005981	-0.017968	3.299512	41.693284
31340	0	0.204270	9.863173	0.599297	0.002053	0.098632	0.005987	-0.027094	3.310569	41.686201
31341	0	0.151719	9.948717	0.592495	0.001526	0.099487	0.005920	-0.034645	3.319317	41.686026
31342	0	0.198580	9.997446	0.630126	0.001996	0.099975	0.006295	-0.043934	3.329819	41.685044
31343	0	0.261263	10.101343	0.592154	0.002625	0.101013	0.005920	-0.047556	3.342030	41.684512
31344	0	0.259090	10.174591	0.604304	0.002600	0.101746	0.006044	-0.048423	3.350716	41.682830
31345	0	0.255263	10.241724	0.659215	0.002563	0.102417	0.006592	-0.051184	3.361584	41.682486
31346	0	0.247339	10.278344	0.598035	0.002481	0.102783	0.005981	-0.052320	3.368234	41.682749
31347	0	0.230917	10.382116	0.585695	0.002319	0.103821	0.005859	-0.052018	3.378177	41.682557
31348	0	0.222983	10.394324	0.603324	0.002237	0.103943	0.006037	-0.050518	3.385164	41.681815
31349	0	0.194782	10.437054	0.560917	0.001953	0.104370	0.005615	-0.046261	3.389706	41.677818
31350	0	0.181487	10.473690	0.589937	0.001820	0.104736	0.005908	-0.039179	3.393618	41.678366
31351	0	0.182813	10.510337	0.633474	0.001831	0.105103	0.006348	-0.027495	3.395565	41.674972
31352	0	0.236935	10.540963	0.630651	0.002374	0.105409	0.006321	-0.014192	3.399021	41.673572
31353	0	0.261835	10.559198	0.639206	0.002625	0.105591	0.006409	0.001421	3.404455	41.672018
31354	0	0.254873	10.547163	0.617626	0.002550	0.105471	0.006192	0.016203	3.404775	41.666255
31355	0	0.238141	10.528690	0.693865	0.002380	0.105286	0.006958	0.034848	3.402411	41.667882
31356	0	0.274925	10.522751	0.696465	0.002748	0.105227	0.006980	0.049005	3.400372	41.666716
31357	0	0.195417	10.443282	0.742262	0.001953	0.104431	0.007446	0.072478	3.398130	41.660761
31358	0	0.207771	10.461835	0.676911	0.002077	0.104617	0.006788	0.090908	3.396316	41.655737
31359	0	0.219405	10.412734	0.687739	0.002197	0.104126	0.006897	0.109946	3.398637	41.654604
31360	0	0.200872	10.345780	0.647051	0.002007	0.103456	0.006492	0.130843	3.396064	41.651361
31361	0	0.231863	10.290673	0.565017	0.002319	0.102905	0.005676	0.157329	3.395587	41.644134
31362	0	0.189648	10.248119	0.541486	0.001890	0.102480	0.005441	0.183751	3.387225	41.642285
31363	0	0.214426	10.168556	0.510396	0.002136	0.101685	0.005127	0.207137	3.376877	41.640221
31364	0	0.215311	10.083197	0.438749	0.002151	0.100831	0.004410	0.229973	3.373690	41.639407
31365	0	0.220197	10.003740	0.425179	0.002197	0.100037	0.004272	0.251161	3.366955	41.639808
31366	0	0.227411	9.967215	0.365528	0.002267	0.099671	0.003681	0.278346	3.357214	41.633422
31367	0	0.208500	9.857246	0.425196	0.002075	0.098572	0.004272	0.299612	3.344462	41.626485
31368	0	0.216338	9.802433	0.402172	0.002155	0.098023	0.004048	0.328202	3.333646	41.621030
31369	0	0.159211	9.741313	0.381719	0.001587	0.097412	0.003845	0.358682	3.326137	41.613674
31370	0	0.165801	9.643733	0.358334	0.001657	0.096437	0.003606	0.382883	3.324051	41.599050
31371	0	0.159553	9.552044	0.327939	0.001587	0.095520	0.003296	0.400217	3.312305	41.592310
31372	0	0.185139	9.485041	0.409667	0.001848	0.094850	0.004117	0.422287	3.307132	41.584037
31373	0	0.201733	9.436108	0.370283	0.002014	0.094360	0.003723	0.444461	3.301902	41.576613
31374	0	0.226820	9.369039	0.336107	0.002264	0.093690	0.003377	0.461381	3.295397	41.569532
31375	0	0.214024	9.307912	0.284904	0.002136	0.093079	0.002869	0.483088	3.289058	41.566574
31376	0	0.239323	9.295808	0.298959	0.002388	0.092957	0.003012	0.507819	3.281151	41.556477
31377	0	0.238176	9.216358	0.291289	0.002380	0.092163	0.002930	0.526139	3.277942	41.544255
31378	0	0.220593	9.167509	0.251288	0.002199	0.091675	0.002529	0.543991	3.268015	41.537249
31379	0	0.183504	9.136991	0.255047	0.001831	0.091370	0.002563	0.557891	3.261565	41.529476
31380	0	0.226901	9.149194	0.234134	0.002266	0.091492	0.002354	0.570984	3.256335	41.529084
31381	0	0.176978	9.063770	0.315994	0.001770	0.090637	0.003174	0.586192	3.255251	41.524205
31382	0	0.164768	9.106480	0.295116	0.001647	0.091064	0.002962	0.597567	3.252940	41.510754
31383	0	0.182804	9.088182	0.267160	0.001831	0.090881	0.002686	0.612806	3.255318	41.503766
31384	0	0.200347	9.112608	0.257814	0.002007	0.091125	0.002596	0.632790	3.258928	41.496741
31385	0	0.188980	9.106484	0.322540	0.001892	0.091064	0.003235	0.642360	3.260428	41.490824
31386	0	0.200260	9.112589	0.265784	0.002009	0.091125	0.002666	0.650869	3.267543	41.482837
31387	0	0.231038	9.143108	0.274021	0.002319	0.091431	0.002747	0.656529	3.277370	41.480343
31388	0	0.210987	9.185819	0.254674	0.002118	0.091858	0.002550	0.658392	3.286203	41.471645
31389	0	0.212937	9.246851	0.243806	0.002136	0.092468	0.002441	0.660171	3.293235	41.462469
31390	0	0.199432	9.320081	0.206742	0.002000	0.093201	0.002068	0.658013	3.298537	41.451783
31391	0	0.170558	9.350595	0.201295	0.001709	0.093506	0.002014	0.657190	3.301202	41.441821
31392	0	0.163648	9.423838	0.255950	0.001640	0.094238	0.002561	0.656269	3.304423	41.432767
31393	0	0.201397	9.478775	0.212956	0.002014	0.094788	0.002136	0.662038	3.303158	41.424956
31394	0	0.212765	9.545922	0.260775	0.002135	0.095459	0.002610	0.662750	3.310894	41.418785
31395	0	0.231178	9.631371	0.329432	0.002319	0.096313	0.003296	0.662380	3.318502	41.414233
31396	0	0.229338	9.686292	0.396651	0.002304	0.096863	0.003963	0.656606	3.329801	41.415909
31397	0	0.219199	9.747310	0.445914	0.002197	0.097473	0.004456	0.650115	3.334702	41.409040
31398	0	0.230055	9.838779	0.489143	0.002308	0.098388	0.004889	0.645571	3.341953	41.403072
31399	0	0.225807	9.912097	0.506850	0.002258	0.099121	0.005066	0.640328	3.340904	41.402220
31400	0	0.200558	9.997453	0.464887	0.002013	0.099975	0.004643	0.631882	3.348290	41.404512
31401	0	0.219066	10.052492	0.500744	0.002197	0.100525	0.005005	0.626664	3.354528	41.400793
31402	0	0.204960	10.076817	0.476863	0.002061	0.100768	0.004766	0.620799	3.366070	41.396282
31403	0	0.176145	10.168469	0.518864	0.001770	0.101685	0.005188	0.617763	3.374459	41.393008
31404	0	0.217570	10.260021	0.537133	0.002179	0.102600	0.005372	0.616169	3.377109	41.386623
31405	0	0.225287	10.290531	0.445750	0.002258	0.102905	0.004456	0.611748	3.381803	41.389460
31406	0	0.223936	10.339377	0.439721	0.002247	0.103394	0.004398	0.610722	3.388741	41.388503
31407	0	0.237559	10.400392	0.488481	0.002380	0.104004	0.004883	0.606275	3.392644	41.395146
31408	0	0.206121	10.400290	0.488923	0.002065	0.104003	0.004887	0.601088	3.395150	41.393921
31409	0	0.219618	10.430907	0.488346	0.002197	0.104309	0.004883	0.598071	3.394984	41.395219
31410	0	0.206966	10.461352	0.530783	0.002072	0.104613	0.005311	0.599225	3.396592	41.396271
31411	0	0.219943	10.473643	0.549030	0.002197	0.104736	0.005493	0.600023	3.392898	41.398845
31412	0	0.262622	10.491973	0.597056	0.002628	0.104919	0.005975	0.602096	3.394042	41.390690
31413	0	0.219886	10.461470	0.560630	0.002197	0.104614	0.005615	0.609471	3.391012	41.386787
31414	0	0.214193	10.443150	0.583392	0.002139	0.104431	0.005841	0.615083	3.386648	41.381231
31415	0	0.238287	10.437038	0.585359	0.002380	0.104370	0.005859	0.618942	3.382676	41.376301
31416	0	0.232648	10.424825	0.602562	0.002324	0.104248	0.006030	0.621356	3.378840	41.371689
31417	0	0.219673	10.382090	0.518630	0.002197	0.103821	0.005188	0.620778	3.378094	41.370138
31418	0	0.207986	10.339379	0.560458	0.002073	0.103394	0.005611	0.625888	3.369517	41.367739
31419	0	0.201666	10.284481	0.566509	0.002014	0.102844	0.005676	0.635836	3.365497	41.361302
31420	0	0.202515	10.223424	0.478842	0.002018	0.102234	0.004799	0.645028	3.356149	41.353298
31421	0	0.244500	10.168453	0.445452	0.002441	0.101685	0.004456	0.643603	3.350762	41.346509
31422	0	0.214750	10.107352	0.389427	0.002143	0.101073	0.003903	0.651378	3.344129	41.336781
31423	0	0.232478	10.046393	0.420696	0.002319	0.100464	0.004211	0.653893	3.336547	41.328829
31424	0	0.227508	9.967040	0.352679	0.002269	0.099670	0.003531	0.655622	3.327868	41.323179
31425	0	0.251249	9.924312	0.341176	0.002502	0.099243	0.003418	0.660276	3.314812	41.318328
31426	0	0.204089	9.808359	0.394858	0.002033	0.098083	0.003955	0.665163	3.304459	41.313292
31427	0	0.214435	9.722899	0.347435	0.002136	0.097229	0.003479	0.668117	3.293441	41.306030
31428	0	0.215497	9.692296	0.328149	0.002151	0.096923	0.003286	0.671391	3.287860	41.300681
31429	0	0.202163	9.606925	0.341605	0.002014	0.096069	0.003418	0.671230	3.277514	41.298249
31430	0	0.209762	9.558002	0.298272	0.002090	0.095580	0.002986	0.672633	3.266298	41.291168
31431	0	0.208083	9.472657	0.359770	0.002075	0.094727	0.003601	0.674263	3.258053	41.287877
31432	0	0.172794	9.429826	0.285938	0.001719	0.094298	0.002861	0.673826	3.246272	41.280298
31433	0	0.158809	9.350575	0.287145	0.001587	0.093506	0.002869	0.668008	3.243378	41.277330
31434	0	0.201871	9.289441	0.226657	0.002016	0.092895	0.002263	0.661195	3.238527	41.264541
31435	0	0.183929	9.234594	0.250552	0.001831	0.092346	0.002502	0.654973	3.226827	41.258712
31436	0	0.197148	9.210097	0.165837	0.001969	0.092101	0.001654	0.646770	3.222689	41.254900
31437	0	0.195324	9.173576	0.238343	0.001953	0.091736	0.002380	0.640584	3.221047	41.246517
31438	0	0.201322	9.155165	0.233108	0.002014	0.091552	0.002325	0.630690	3.220735	41.239754
31439	0	0.195601	9.149143	0.208418	0.001953	0.091492	0.002075	0.617083	3.215623	41.232233
31440	0	0.177967	9.124637	0.191604	0.001775	0.091247	0.001909	0.606237	3.207973	41.226147
31441	0	0.213771	9.136945	0.195965	0.002136	0.091370	0.001953	0.595736	3.204615	41.222395
31442	0	0.171251	9.130731	0.246549	0.001712	0.091308	0.002454	0.578819	3.202384	41.220374
31443	0	0.176910	9.118634	0.202344	0.001770	0.091187	0.002014	0.564870	3.201998	41.212375
31444	0	0.170333	9.155151	0.241144	0.001707	0.091552	0.002398	0.546413	3.205223	41.204342
31445	0	0.194841	9.185768	0.300076	0.001953	0.091858	0.002991	0.531612	3.209638	41.194961
31446	0	0.181986	9.197861	0.290283	0.001822	0.091979	0.002889	0.511739	3.210273	41.188497
31447	0	0.213422	9.222361	0.337235	0.002136	0.092224	0.003357	0.490336	3.211359	41.183345
31448	0	0.219099	9.301515	0.346353	0.002192	0.093016	0.003448	0.469632	3.211830	41.184548
31449	0	0.213632	9.338311	0.307236	0.002136	0.093384	0.003052	0.442111	3.210297	41.180001
31450	0	0.231370	9.386965	0.311257	0.002319	0.093870	0.003093	0.415703	3.215742	41.175388
31451	0	0.188596	9.460384	0.295458	0.001892	0.094604	0.002930	0.383356	3.221759	41.171796
31452	0	0.199554	9.515133	0.312283	0.002002	0.095152	0.003101	0.355297	3.227837	41.166550
31453	0	0.188607	9.570230	0.423288	0.001892	0.095703	0.004211	0.327392	3.233642	41.159408
31454	0	0.175133	9.673816	0.415018	0.001758	0.096739	0.004132	0.304024	3.239694	41.158066
31455	0	0.194549	9.741138	0.447482	0.001953	0.097412	0.004456	0.279174	3.247278	41.150291
31456	0	0.193502	9.789752	0.469784	0.001937	0.097898	0.004677	0.252407	3.248109	41.152032
31457	0	0.194706	9.869309	0.532626	0.001953	0.098694	0.005310	0.231435	3.253759	41.154750
31458	0	0.223722	9.954572	0.542017	0.002246	0.099546	0.005404	0.210062	3.262384	41.152701
31459	0	0.225562	10.021883	0.557141	0.002258	0.100220	0.005554	0.188206	3.264061	41.154976
31460	0	0.255341	10.070409	0.633954	0.002558	0.100705	0.006321	0.164893	3.267580	41.160231
31461	0	0.200717	10.107307	0.642902	0.002014	0.101074	0.006409	0.139571	3.274200	41.155291
31462	0	0.199130	10.180292	0.658679	0.002000	0.101804	0.006571	0.119295	3.282565	41.149256
31463	0	0.207389	10.247730	0.568986	0.002075	0.102478	0.005676	0.101818	3.282669	41.145171
31464	0	0.194511	10.290258	0.638860	0.001950	0.102903	0.006374	0.083723	3.286996	41.147546
31465	0	0.194642	10.333188	0.593381	0.001953	0.103333	0.005920	0.066616	3.293037	41.150793
31466	0	0.199381	10.381869	0.607460	0.002000	0.103819	0.006069	0.058332	3.298376	41.145470
31467	0	0.219553	10.382039	0.531883	0.002197	0.103821	0.005310	0.046434	3.298885	41.150259
31468	0	0.255696	10.424658	0.533857	0.002560	0.104247	0.005327	0.031652	3.300459	41.148474
31469	0	0.238139	10.424770	0.537736	0.002380	0.104248	0.005371	0.022455	3.297950	41.145390
31470	0	0.237903	10.436862	0.594362	0.002382	0.104369	0.005933	0.008238	3.300146	41.139217
31471	0	0.219903	10.424792	0.592194	0.002197	0.104248	0.005920	0.004274	3.296829	41.140457
31472	0	0.213616	10.406371	0.629506	0.002139	0.104064	0.006289	-0.004174	3.298700	41.139777
31473	0	0.195252	10.406491	0.634839	0.001953	0.104065	0.006348	-0.007279	3.298002	41.140452
31474	0	0.219672	10.381982	0.671476	0.002195	0.103820	0.006715	-0.009468	3.295066	41.146617
31475	0	0.214038	10.369867	0.659134	0.002136	0.103699	0.006592	-0.011284	3.289130	41.149275
31476	0	0.220746	10.339231	0.726467	0.002205	0.103393	0.007261	-0.017395	3.284942	41.146133
31477	0	0.220141	10.284413	0.653108	0.002197	0.102844	0.006531	-0.020115	3.278971	41.143949
31478	0	0.208803	10.223270	0.653274	0.002083	0.102233	0.006531	-0.024704	3.271790	41.142577
31479	0	0.220582	10.180636	0.555598	0.002197	0.101807	0.005554	-0.029142	3.260796	41.137288
31480	0	0.221863	10.107348	0.579543	0.002213	0.101073	0.005801	-0.024971	3.253592	41.138802
31481	0	0.226775	10.052496	0.542704	0.002258	0.100525	0.005432	-0.021569	3.241437	41.135233
31482	0	0.240216	9.973138	0.499399	0.002398	0.099731	0.004994	-0.023519	3.235806	41.130694
31483	0	0.220201	9.899909	0.445168	0.002197	0.098999	0.004456	-0.021412	3.228867	41.127703
31484	0	0.215399	9.844994	0.407040	0.002145	0.098450	0.004081	-0.011729	3.216712	41.121962
31485	0	0.244653	9.753440	0.401996	0.002441	0.097534	0.004028	-0.004319	3.209200	41.115803
31486	0	0.215353	9.692402	0.394120	0.002146	0.096924	0.003950	0.003910	3.198586	41.115579
31487	0	0.226292	9.619151	0.383995	0.002258	0.096191	0.003845	0.007819	3.191597	41.110210
31488	0	0.239113	9.582544	0.400982	0.002389	0.095825	0.004017	0.013854	3.187488	41.099113
31489	0	0.220344	9.497097	0.395750	0.002197	0.094971	0.003967	0.023397	3.178621	41.100901
31490	0	0.178414	9.442161	0.406287	0.001781	0.094421	0.004069	0.028949	3.173915	41.097347
31491	0	0.195526	9.405538	0.426692	0.001953	0.094055	0.004272	0.033358	3.169856	41.088846
31492	0	0.189824	9.338401	0.413285	0.001896	0.093384	0.004139	0.038528	3.165523	41.082024
31493	0	0.190081	9.295658	0.390119	0.001892	0.092957	0.003906	0.042469	3.153322	41.075322
31494	0	0.197662	9.252836	0.358667	0.001970	0.092528	0.003591	0.045055	3.144043	41.068664
31495	0	0.201467	9.179700	0.323091	0.002014	0.091797	0.003235	0.047709	3.141912	41.063150
31496	0	0.207222	9.185805	0.322415	0.002075	0.091858	0.003226	0.048088	3.144106	41.054465
31497	0	0.213663	9.124763	0.256065	0.002136	0.091248	0.002563	0.049418	3.142120	41.048864
31498	0	0.201409	9.124762	0.218822	0.002014	0.091248	0.002191	0.050203	3.140759	41.045775
31499	0	0.195389	9.118653	0.286782	0.001953	0.091187	0.002869	0.049057	3.138343	41.043897
31500	0	0.213374	9.136978	0.341412	0.002137	0.091370	0.003416	0.049329	3.141219	41.040306
31501	0	0.188682	9.124772	0.250039	0.001892	0.091248	0.002502	0.049794	3.146465	41.040998
31502	0	0.193752	9.124791	0.297794	0.001942	0.091248	0.002986	0.057746	3.150265	41.038079
31503	0	0.170446	9.136993	0.347342	0.001709	0.091370	0.003479	0.062640	3.154508	41.033858
31504	0	0.212201	9.173612	0.334071	0.002127	0.091736	0.003345	0.066540	3.158958	41.034011
31505	0	0.225457	9.216336	0.353538	0.002258	0.092163	0.003540	0.070193	3.162145	41.030680
31506	0	0.205891	9.252961	0.419916	0.002068	0.092529	0.004202	0.071446	3.171420	41.022811
31507	0	0.200803	9.320079	0.372390	0.002014	0.093201	0.003723	0.068456	3.177565	41.022906
31508	0	0.211953	9.356703	0.354011	0.002124	0.093567	0.003541	0.067471	3.181419	41.020935
31509	0	0.206774	9.423850	0.347751	0.002075	0.094238	0.003479	0.067199	3.189037	41.017994
31510	0	0.174879	9.472660	0.390417	0.001755	0.094727	0.003902	0.063016	3.194811	41.013365
31511	0	0.188839	9.552019	0.420926	0.001892	0.095520	0.004211	0.063576	3.197849	41.016270
31512	0	0.187740	9.600840	0.384137	0.001884	0.096008	0.003840	0.060438	3.204874	41.018148
31513	0	0.194676	9.680192	0.451590	0.001953	0.096802	0.004517	0.059247	3.211012	41.020523
31514	0	0.199404	9.735110	0.476106	0.002001	0.097351	0.004759	0.054583	3.217572	41.019873
31515	0	0.212649	9.820589	0.481953	0.002136	0.098206	0.004822	0.055169	3.227527	41.018168
31516	0	0.234933	9.899925	0.561111	0.002360	0.098999	0.005610	0.052367	3.238870	41.018845
31517	0	0.206601	9.936573	0.548775	0.002075	0.099365	0.005493	0.056512	3.248090	41.013799
31518	0	0.210209	10.028203	0.590907	0.002117	0.100282	0.005909	0.054289	3.263933	41.010820
31519	0	0.224662	10.046430	0.549001	0.002258	0.100464	0.005493	0.055774	3.275859	41.007991
31520	0	0.240971	10.162412	0.584582	0.002418	0.101624	0.005853	0.061476	3.283303	41.012350
31521	0	0.243532	10.211232	0.585308	0.002441	0.102112	0.005859	0.066431	3.288739	41.012206
31522	0	0.205897	10.247817	0.566178	0.002063	0.102478	0.005663	0.065584	3.291633	41.011002
31523	0	0.206708	10.296700	0.603340	0.002075	0.102966	0.006042	0.073589	3.299279	41.014324
31524	0	0.223734	10.351703	0.601703	0.002241	0.103517	0.006023	0.078521	3.302099	41.016577
31525	0	0.188420	10.394342	0.615767	0.001892	0.103943	0.006165	0.083935	3.309461	41.011131
31526	0	0.217983	10.400542	0.601888	0.002181	0.104005	0.006028	0.091969	3.309489	41.008590
31527	0	0.206904	10.424882	0.566426	0.002075	0.104248	0.005676	0.103023	3.314866	41.010633
31528	0	0.187347	10.437188	0.612784	0.001880	0.104371	0.006140	0.113959	3.320329	41.008765
31529	0	0.231872	10.449306	0.621117	0.002319	0.104492	0.006226	0.127609	3.319635	41.012767
31530	0	0.231349	10.473863	0.648086	0.002317	0.104737	0.006501	0.147640	3.322638	41.010475
31531	0	0.232027	10.431016	0.639073	0.002319	0.104309	0.006409	0.165196	3.320234	41.015634
31532	0	0.219729	10.425100	0.598835	0.002198	0.104250	0.006006	0.182656	3.319884	41.014360
31533	0	0.220251	10.388267	0.633217	0.002197	0.103882	0.006348	0.197552	3.312712	41.019655
31534	0	0.184102	10.345661	0.672694	0.001841	0.103456	0.006743	0.213584	3.310960	41.019868
31535	0	0.200986	10.308940	0.621011	0.002014	0.103088	0.006226	0.228519	3.314425	41.019356
31536	0	0.194463	10.254123	0.580617	0.001944	0.102540	0.005828	0.250546	3.311911	41.016236
31537	0	0.195849	10.229570	0.590510	0.001953	0.102295	0.005920	0.265432	3.304559	41.016335
31538	0	0.214523	10.174763	0.538100	0.002147	0.101747	0.005401	0.285330	3.304841	41.018306
31539	0	0.213916	10.119730	0.498317	0.002136	0.101196	0.005005	0.307648	3.300124	41.018573
31540	0	0.202399	10.046589	0.456948	0.002020	0.100465	0.004595	0.334251	3.294008	41.014855
31541	0	0.201704	9.961034	0.443267	0.002014	0.099609	0.004456	0.358324	3.289267	41.012253
31542	0	0.220254	9.936714	0.352748	0.002202	0.099366	0.003554	0.387024	3.287190	41.011806
31543	0	0.202049	9.832849	0.357426	0.002014	0.098328	0.003601	0.415973	3.278309	41.004748
31544	0	0.160033	9.772033	0.419217	0.001599	0.097719	0.004219	0.445253	3.275685	40.998914
31545	0	0.189480	9.704676	0.363780	0.001892	0.097046	0.003662	0.471635	3.270979	40.985489
31546	0	0.190335	9.655919	0.340919	0.001897	0.096559	0.003430	0.494475	3.261769	40.978345
31547	0	0.207585	9.576489	0.315136	0.002075	0.095764	0.003174	0.519075	3.259460	40.970533
31548	0	0.214276	9.509439	0.384199	0.002137	0.095094	0.003861	0.540236	3.251306	40.966505
31549	0	0.189992	9.442196	0.364324	0.001892	0.094421	0.003662	0.560868	3.240359	40.961293
31550	0	0.196948	9.399453	0.312324	0.001968	0.093994	0.003136	0.573810	3.237552	40.958598
31551	0	0.220348	9.338405	0.322300	0.002197	0.093384	0.003235	0.586110	3.228466	40.956077
31552	0	0.227231	9.313992	0.320140	0.002270	0.093140	0.003211	0.595687	3.223840	40.950883
31553	0	0.220104	9.277366	0.261334	0.002197	0.092773	0.002625	0.607182	3.217612	40.939803
31554	0	0.183712	9.210243	0.228172	0.001838	0.092102	0.002296	0.623278	3.216793	40.931830
31555	0	0.183009	9.179718	0.243049	0.001831	0.091797	0.002441	0.634730	3.216510	40.928004
31556	0	0.195056	9.191932	0.246524	0.001950	0.091919	0.002480	0.650430	3.214684	40.927387
31557	0	0.188970	9.136994	0.249299	0.001892	0.091370	0.002502	0.660137	3.216204	40.925466
31558	0	0.175890	9.137001	0.259573	0.001764	0.091370	0.002605	0.670141	3.221445	40.919051
31559	0	0.176490	9.124801	0.279606	0.001770	0.091248	0.002808	0.682515	3.226402	40.918911
31560	0	0.206263	9.161415	0.271138	0.002065	0.091614	0.002723	0.694568	3.227509	40.915328
31561	0	0.195165	9.143099	0.298183	0.001953	0.091431	0.002991	0.703511	3.227856	40.902543
31562	0	0.225523	9.185818	0.302478	0.002254	0.091858	0.003034	0.712392	3.225466	40.896662
31563	0	0.213243	9.210220	0.274443	0.002136	0.092102	0.002747	0.712944	3.228740	40.892812
31564	0	0.194153	9.240745	0.261425	0.001945	0.092407	0.002620	0.717604	3.230976	40.888621
31565	0	0.194615	9.265152	0.231890	0.001953	0.092651	0.002319	0.716013	3.238103	40.883354
31566	0	0.168484	9.332295	0.219543	0.001695	0.093323	0.002196	0.714952	3.248582	40.873826
31567	0	0.213036	9.375009	0.232093	0.002136	0.093750	0.002319	0.710814	3.254183	40.860611
31568	0	0.205645	9.429950	0.335867	0.002063	0.094299	0.003360	0.710040	3.260444	40.853541
31569	0	0.213090	9.509293	0.280644	0.002136	0.095093	0.002808	0.709351	3.265388	40.849998
31570	0	0.217618	9.527605	0.335560	0.002186	0.095276	0.003354	0.705399	3.275525	40.843316
31571	0	0.194819	9.619143	0.311524	0.001953	0.096191	0.003113	0.700363	3.279933	40.836463
31572	0	0.187634	9.673973	0.415845	0.001882	0.096740	0.004155	0.694344	3.284776	40.834091
31573	0	0.188384	9.710697	0.421427	0.001892	0.097107	0.004211	0.688865	3.293115	40.827028
31574	0	0.211590	9.802238	0.373182	0.002119	0.098022	0.003728	0.682164	3.295381	40.822251
31575	0	0.207096	9.863251	0.495163	0.002075	0.098633	0.004944	0.670969	3.298954	40.818543
31576	0	0.212403	9.960829	0.435308	0.002127	0.099608	0.004349	0.663887	3.300597	40.818876
31577	0	0.219255	10.003651	0.470417	0.002197	0.100037	0.004700	0.656617	3.304615	40.816251
31578	0	0.236382	10.082899	0.465384	0.002371	0.100829	0.004647	0.646945	3.311200	40.809497
31579	0	0.231695	10.113487	0.489192	0.002319	0.101135	0.004883	0.634414	3.312541	40.804682
31580	0	0.230870	10.192758	0.478507	0.002314	0.101928	0.004779	0.625256	3.316663	40.798754
31581	0	0.207082	10.217264	0.470620	0.002075	0.102173	0.004700	0.615779	3.320178	40.794134
31582	0	0.193823	10.265960	0.503113	0.001944	0.102660	0.005017	0.598154	3.324753	40.795935
31583	0	0.183312	10.314933	0.488386	0.001831	0.103149	0.004883	0.594845	3.321044	40.798808
31584	0	0.200888	10.345366	0.513197	0.002018	0.103454	0.005129	0.589191	3.329756	40.793713
31585	0	0.207346	10.345461	0.488311	0.002075	0.103455	0.004883	0.586672	3.330282	40.795811
31586	0	0.219306	10.406377	0.482664	0.002193	0.104064	0.004822	0.579166	3.329273	40.799169
31587	0	0.232189	10.406467	0.513124	0.002319	0.104065	0.005127	0.572232	3.325053	40.799019
31588	0	0.220401	10.418620	0.519193	0.002202	0.104186	0.005196	0.574004	3.321532	40.792686
31589	0	0.250107	10.406490	0.518947	0.002502	0.104065	0.005188	0.570133	3.321640	40.793884
31590	0	0.244031	10.430806	0.592379	0.002439	0.104308	0.005923	0.567198	3.318463	40.786045
31591	0	0.207478	10.382062	0.586281	0.002075	0.103821	0.005859	0.561134	3.317583	40.782441
31592	0	0.208015	10.381974	0.592682	0.002074	0.103820	0.005927	0.559114	3.309754	40.777202
31593	0	0.189605	10.339355	0.567495	0.001892	0.103394	0.005676	0.558284	3.304032	40.774240
31594	0	0.227104	10.308730	0.567361	0.002266	0.103087	0.005673	0.555705	3.297038	40.767703
31595	0	0.226562	10.247782	0.573821	0.002258	0.102478	0.005737	0.552272	3.287601	40.756906
31596	0	0.233707	10.204972	0.476237	0.002334	0.102050	0.004762	0.549133	3.282344	40.747674
31597	0	0.244888	10.144028	0.543151	0.002441	0.101440	0.005432	0.547413	3.272566	40.738523
31598	0	0.203144	10.113435	0.469552	0.002028	0.101134	0.004698	0.547648	3.267778	40.732246
31599	0	0.232280	10.070810	0.475709	0.002319	0.100708	0.004761	0.549415	3.262417	40.724650
31600	0	0.214364	9.991451	0.426551	0.002143	0.099915	0.004265	0.546260	3.260120	40.717147
31601	0	0.195659	9.936530	0.384178	0.001953	0.099365	0.003845	0.547946	3.254642	40.717735
31602	0	0.208894	9.851051	0.365675	0.002082	0.098511	0.003654	0.542933	3.244914	40.711400
31603	0	0.177257	9.790057	0.377843	0.001770	0.097900	0.003784	0.547340	3.240425	40.703273
31604	0	0.196569	9.722901	0.364534	0.001958	0.097229	0.003650	0.550129	3.229729	40.693206
31605	0	0.201889	9.649644	0.348029	0.002014	0.096497	0.003479	0.546236	3.222591	40.684614
31606	0	0.203016	9.594613	0.323738	0.002023	0.095946	0.003237	0.543181	3.212210	40.677063
31607	0	0.220659	9.539770	0.360203	0.002197	0.095398	0.003601	0.539697	3.199515	40.671017
31608	0	0.191372	9.478625	0.324516	0.001910	0.094787	0.003236	0.526071	3.193735	40.660317
31609	0	0.220471	9.454311	0.342287	0.002197	0.094543	0.003418	0.517792	3.183211	40.655817
31610	0	0.215320	9.380991	0.276004	0.002151	0.093810	0.002756	0.510658	3.178354	40.645374
31611	0	0.214008	9.320047	0.287270	0.002136	0.093201	0.002869	0.503328	3.172026	40.633630
31612	0	0.178306	9.277217	0.294389	0.001778	0.092772	0.002937	0.492958	3.163830	40.629758
31613	0	0.189396	9.283413	0.239233	0.001892	0.092834	0.002380	0.475937	3.159982	40.624127
31614	0	0.201915	9.234502	0.240969	0.002017	0.092345	0.002403	0.465719	3.155790	40.619466
31615	0	0.201817	9.216284	0.263003	0.002014	0.092163	0.002625	0.456616	3.149262	40.613159
31616	0	0.201975	9.197881	0.252244	0.002022	0.091979	0.002513	0.442570	3.150280	40.605967
31617	0	0.177394	9.197962	0.257361	0.001770	0.091980	0.002563	0.427756	3.143903	40.602222
31618	0	0.190015	9.179559	0.289890	0.001900	0.091796	0.002889	0.412788	3.141830	40.593985
31619	0	0.207634	9.204068	0.275705	0.002075	0.092041	0.002747	0.397577	3.138893	40.589351
31620	0	0.201439	9.234496	0.283783	0.002016	0.092345	0.002828	0.382747	3.139419	40.580600
31621	0	0.189121	9.222372	0.288226	0.001892	0.092224	0.002869	0.363657	3.138967	40.570726
31622	0	0.188636	9.240603	0.296634	0.001890	0.092406	0.002956	0.349160	3.142171	40.564210
31623	0	0.201350	9.289519	0.306201	0.002014	0.092896	0.003052	0.334398	3.141515	40.561928
31624	0	0.188414	9.326047	0.302359	0.001890	0.093261	0.003011	0.316501	3.147435	40.555232
31625	0	0.213307	9.362758	0.294322	0.002136	0.093628	0.002930	0.297827	3.149816	40.551315
31626	0	0.212485	9.417589	0.358018	0.002130	0.094176	0.003567	0.279375	3.154068	40.548648
31627	0	0.207202	9.448197	0.324996	0.002075	0.094482	0.003235	0.258968	3.156432	40.546393
31628	0	0.230690	9.502931	0.370878	0.002313	0.095030	0.003692	0.236257	3.161906	40.545094
31629	0	0.225418	9.558058	0.355556	0.002258	0.095581	0.003540	0.215495	3.165309	40.536024
31630	0	0.199682	9.625002	0.377144	0.002006	0.096251	0.003754	0.192256	3.174252	40.532861
31631	0	0.207236	9.686220	0.422651	0.002075	0.096863	0.004211	0.172316	3.176128	40.528154
31632	0	0.187974	9.728732	0.474864	0.001886	0.097288	0.004729	0.147428	3.182471	40.525540
31633	0	0.194338	9.789972	0.423161	0.001953	0.097900	0.004211	0.121752	3.192424	40.529149
31634	0	0.186471	9.844596	0.573389	0.001872	0.098447	0.005716	0.099200	3.199572	40.524110
31635	0	0.194899	9.936437	0.563190	0.001953	0.099365	0.005615	0.077902	3.202885	40.521940
31636	0	0.224630	9.966813	0.535090	0.002250	0.099669	0.005342	0.066137	3.205367	40.521939
31637	0	0.243683	10.034125	0.526165	0.002441	0.100342	0.005249	0.049642	3.209137	40.523468
31638	0	0.242756	10.064451	0.546901	0.002432	0.100645	0.005457	0.033798	3.212579	40.522644
31639	0	0.231515	10.125646	0.618036	0.002319	0.101257	0.006165	0.013796	3.215859	40.520237
31640	0	0.224698	10.162123	0.620355	0.002250	0.101622	0.006196	0.003199	3.217495	40.521794
31641	0	0.225221	10.217226	0.562843	0.002258	0.102173	0.005615	-0.013731	3.222873	40.521227
31642	0	0.236171	10.265876	0.540835	0.002368	0.102659	0.005397	-0.028701	3.228395	40.521681
31643	0	0.213555	10.284358	0.593214	0.002136	0.102844	0.005920	-0.043902	3.227699	40.521544
31644	0	0.213399	10.314704	0.564682	0.002134	0.103148	0.005638	-0.055699	3.226614	40.520942
31645	0	0.250163	10.308806	0.562154	0.002502	0.103088	0.005615	-0.064805	3.226051	40.525862
31646	0	0.237932	10.314828	0.532553	0.002378	0.103148	0.005322	-0.070362	3.223627	40.525180
31647	0	0.261982	10.333227	0.568295	0.002625	0.103333	0.005676	-0.079893	3.227350	40.524989
31648	0	0.242982	10.320933	0.575348	0.002432	0.103209	0.005750	-0.086173	3.228143	40.530253
31649	0	0.244268	10.333247	0.579860	0.002441	0.103333	0.005798	-0.088589	3.225265	40.532091
31650	0	0.255926	10.302676	0.591656	0.002565	0.103026	0.005920	-0.086481	3.230620	40.531674
31651	0	0.226263	10.278295	0.604522	0.002258	0.102783	0.006042	-0.091662	3.224318	40.534472
31652	0	0.208576	10.253831	0.604310	0.002084	0.102538	0.006047	-0.089164	3.220641	40.534725
31653	0	0.244506	10.223441	0.658238	0.002441	0.102234	0.006592	-0.080764	3.215093	40.533244
31654	0	0.202272	10.174686	0.650634	0.002021	0.101747	0.006512	-0.076931	3.211556	40.529647
31655	0	0.262732	10.156294	0.670608	0.002625	0.101562	0.006714	-0.070314	3.206928	40.532596
31656	0	0.232740	10.095229	0.645016	0.002324	0.100952	0.006454	-0.068717	3.201746	40.531218
31657	0	0.238261	10.040307	0.609879	0.002380	0.100403	0.006104	-0.065568	3.197759	40.526940
31658	0	0.220275	9.979289	0.596440	0.002201	0.099792	0.005972	-0.059158	3.194390	40.524070
31659	0	0.208130	9.930443	0.505893	0.002075	0.099304	0.005066	-0.053348	3.185861	40.517915
31660	0	0.197264	9.832803	0.461252	0.001965	0.098328	0.004624	-0.041761	3.174941	40.513669
31661	0	0.183460	9.808392	0.395523	0.001831	0.098083	0.003967	-0.029859	3.169254	40.507947
31662	0	0.208520	9.759546	0.381222	0.002082	0.097595	0.003820	-0.022478	3.163733	40.496864
31663	0	0.208118	9.698513	0.371275	0.002075	0.096985	0.003723	-0.012346	3.155147	40.494273
31664	0	0.215223	9.631389	0.393383	0.002148	0.096313	0.003946	0.000337	3.148203	40.490031
31665	0	0.226101	9.600855	0.334804	0.002258	0.096008	0.003357	0.008778	3.143392	40.484419
31666	0	0.232881	9.545937	0.405957	0.002324	0.095459	0.004071	0.020562	3.136184	40.474601
31667	0	0.213895	9.484902	0.414016	0.002136	0.094849	0.004150	0.030766	3.131380	40.473958
31668	0	0.195698	9.423876	0.460833	0.001958	0.094238	0.004618	0.040004	3.130990	40.468535
31669	0	0.238443	9.411653	0.407960	0.002380	0.094116	0.004089	0.049746	3.124545	40.467926
31670	0	0.208203	9.381152	0.442557	0.002083	0.093811	0.004436	0.059769	3.124002	40.461011
31671	0	0.189229	9.301778	0.335114	0.001892	0.093018	0.003357	0.064762	3.122168	40.454152
31672	0	0.213529	9.326209	0.382425	0.002136	0.093262	0.003833	0.073148	3.121781	40.448783
31673	0	0.171118	9.252946	0.371817	0.001709	0.092529	0.003723	0.077220	3.117543	40.444710
31674	0	0.189695	9.234641	0.303400	0.001896	0.092346	0.003041	0.084155	3.114710	40.439874
31675	0	0.243982	9.246864	0.322520	0.002441	0.092468	0.003235	0.093995	3.115086	40.433659
31676	0	0.249888	9.240743	0.296410	0.002499	0.092407	0.002971	0.100143	3.113283	40.434481
31677	0	0.262046	9.234659	0.341043	0.002625	0.092346	0.003418	0.107373	3.116730	40.427230
31678	0	0.248992	9.271269	0.303098	0.002494	0.092712	0.003036	0.112148	3.120062	40.424019
31679	0	0.213168	9.259074	0.347086	0.002136	0.092590	0.003479	0.120211	3.124172	40.419217
31680	0	0.200239	9.265182	0.345098	0.002005	0.092651	0.003462	0.131643	3.125438	40.419662
31681	0	0.201042	9.295689	0.322732	0.002014	0.092957	0.003235	0.138903	3.128471	40.412938
31682	0	0.187834	9.362853	0.449150	0.001884	0.093628	0.004501	0.148951	3.134447	40.409427
31683	0	0.213066	9.356725	0.390082	0.002136	0.093567	0.003906	0.153571	3.139729	40.403377
31684	0	0.193984	9.417746	0.315715	0.001942	0.094177	0.003162	0.157945	3.140448	40.403618
31685	0	0.200798	9.442192	0.426348	0.002014	0.094421	0.004272	0.166882	3.146442	40.406454
31686	0	0.211913	9.515490	0.382479	0.002123	0.095155	0.003826	0.166527	3.149457	40.406231
31687	0	0.237364	9.576448	0.426906	0.002380	0.095764	0.004272	0.168555	3.155988	40.398208
31688	0	0.236441	9.643571	0.377348	0.002366	0.096436	0.003777	0.170261	3.156472	40.400688
31689	0	0.213136	9.686300	0.433131	0.002136	0.096863	0.004333	0.170886	3.160741	40.406144
31690	0	0.230115	9.710729	0.438601	0.002309	0.097107	0.004390	0.173317	3.168306	40.403737
31691	0	0.206473	9.777891	0.456981	0.002075	0.097778	0.004578	0.180532	3.179059	40.407350
31692	0	0.185938	9.839032	0.455078	0.001870	0.098390	0.004561	0.190959	3.190098	40.405592
31693	0	0.225486	9.899935	0.457237	0.002258	0.098999	0.004578	0.195098	3.192574	40.407349
31694	0	0.224069	9.997578	0.462779	0.002251	0.099976	0.004627	0.192475	3.202510	40.409943
31695	0	0.212915	9.997604	0.567087	0.002136	0.099976	0.005676	0.196659	3.209148	40.409118
31696	0	0.242006	10.083038	0.517348	0.002426	0.100830	0.005177	0.198104	3.214575	40.412093
31697	0	0.273932	10.101377	0.560827	0.002747	0.101013	0.005615	0.204002	3.221306	40.412773
31698	0	0.247864	10.162519	0.559197	0.002487	0.101624	0.005601	0.212088	3.229433	40.417069
31699	0	0.225503	10.192933	0.505493	0.002258	0.101929	0.005066	0.222393	3.231612	40.415992
31700	0	0.206148	10.241865	0.527629	0.002069	0.102418	0.005287	0.232552	3.237979	40.418752
31701	0	0.219616	10.266152	0.585294	0.002197	0.102661	0.005859	0.237631	3.237796	40.414242
31702	0	0.243511	10.253992	0.552649	0.002439	0.102539	0.005541	0.251620	3.240146	40.414830
31703	0	0.207316	10.284500	0.554089	0.002075	0.102844	0.005554	0.264450	3.240881	40.424001
31704	0	0.231486	10.321218	0.545072	0.002315	0.103211	0.005466	0.278777	3.239085	40.424854
31705	0	0.237643	10.321112	0.584914	0.002380	0.103210	0.005859	0.288105	3.241936	40.430451
31706	0	0.242992	10.339543	0.551726	0.002433	0.103395	0.005533	0.303764	3.243615	40.436938
31707	0	0.219468	10.272303	0.541678	0.002197	0.102722	0.005432	0.318806	3.244992	40.438114
31708	0	0.225660	10.278500	0.532167	0.002253	0.102784	0.005340	0.336650	3.239068	40.436175
31709	0	0.225663	10.247900	0.590427	0.002258	0.102478	0.005920	0.352574	3.239474	40.437228
31710	0	0.231420	10.254218	0.605109	0.002316	0.102541	0.006071	0.372716	3.239590	40.428300
31711	0	0.201305	10.211284	0.535199	0.002014	0.102112	0.005371	0.392075	3.239311	40.432181
31712	0	0.219646	10.187032	0.580653	0.002194	0.101870	0.005820	0.405410	3.235501	40.437850
31713	0	0.207790	10.144135	0.523006	0.002075	0.101440	0.005249	0.424732	3.230905	40.440422
31714	0	0.232955	10.101486	0.494938	0.002324	0.101014	0.004967	0.442189	3.223260	40.437560
31715	0	0.226497	10.064787	0.578009	0.002258	0.100647	0.005798	0.460733	3.214288	40.432104
31716	0	0.258024	10.016061	0.463935	0.002576	0.100160	0.004663	0.485031	3.207774	40.430236
31717	0	0.256797	9.942707	0.431244	0.002563	0.099426	0.004333	0.507057	3.201056	40.427542
31718	0	0.233049	9.900074	0.414981	0.002328	0.099000	0.004169	0.527679	3.196520	40.428664
31719	0	0.220165	9.826716	0.339906	0.002197	0.098267	0.003418	0.547521	3.189805	40.425454
31720	0	0.215043	9.765787	0.384823	0.002145	0.097657	0.003868	0.568606	3.181648	40.415817
31721	0	0.207839	9.729056	0.333972	0.002075	0.097290	0.003357	0.586697	3.176275	40.406638
31722	0	0.165690	9.668102	0.306485	0.001654	0.096681	0.003078	0.600666	3.170816	40.398566
31723	0	0.184150	9.619171	0.279026	0.001831	0.096191	0.002808	0.619189	3.156755	40.394125
31724	0	0.173176	9.564255	0.287759	0.001729	0.095642	0.002894	0.637192	3.151845	40.390719
31725	0	0.183555	9.509311	0.346732	0.001831	0.095093	0.003479	0.649140	3.144874	40.389406
31726	0	0.190293	9.460488	0.301427	0.001901	0.094604	0.003028	0.663530	3.140552	40.386037
31727	0	0.195398	9.417749	0.304377	0.001953	0.094177	0.003052	0.671122	3.137935	40.380359
31728	0	0.189563	9.356720	0.314689	0.001893	0.093567	0.003158	0.682126	3.133189	40.373760
31729	0	0.201684	9.362821	0.298024	0.002014	0.093628	0.002991	0.692811	3.128323	40.366815
31730	0	0.207935	9.332313	0.271222	0.002080	0.093323	0.002725	0.705931	3.127454	40.360761
31731	0	0.195602	9.320086	0.298322	0.001953	0.093201	0.002991	0.713061	3.122344	40.361448
31732	0	0.177634	9.320088	0.266247	0.001775	0.093201	0.002670	0.720573	3.118855	40.357983
31733	0	0.188959	9.295670	0.372049	0.001892	0.092957	0.003723	0.721698	3.120429	40.348244
31734	0	0.225442	9.283463	0.285643	0.002253	0.092834	0.002863	0.727586	3.116572	40.341348
31735	0	0.207448	9.283467	0.255675	0.002075	0.092834	0.002563	0.733836	3.115915	40.342115
31736	0	0.213470	9.313978	0.309423	0.002134	0.093140	0.003098	0.736881	3.113857	40.326680
31737	0	0.231731	9.295673	0.310881	0.002319	0.092957	0.003113	0.739688	3.114803	40.324118
31738	0	0.237332	9.307879	0.303947	0.002376	0.093079	0.003043	0.742111	3.116043	40.318813
31739	0	0.243536	9.332284	0.299285	0.002441	0.093323	0.002991	0.737443	3.121929	40.320471
31740	0	0.193754	9.374999	0.269213	0.001941	0.093750	0.002689	0.731967	3.124242	40.316283
31741	0	0.201146	9.393316	0.250266	0.002014	0.093933	0.002502	0.729593	3.125918	40.310543
31742	0	0.194535	9.429925	0.220203	0.001947	0.094299	0.002197	0.721727	3.126807	40.303478
31743	0	0.195405	9.460442	0.280928	0.001953	0.094604	0.002808	0.717619	3.124098	40.294841
31744	0	0.207040	9.515290	0.263032	0.002076	0.095153	0.002627	0.712032	3.129466	40.293121
31745	0	0.206985	9.570311	0.275123	0.002075	0.095703	0.002747	0.704409	3.134289	40.291012
31746	0	0.218006	9.612945	0.294160	0.002186	0.096129	0.002938	0.698355	3.139562	40.280102
31747	0	0.231424	9.698488	0.390879	0.002319	0.096985	0.003906	0.693321	3.144060	40.280556
31748	0	0.212102	9.728897	0.446516	0.002126	0.097289	0.004460	0.685576	3.148133	40.276207
31749	0	0.225502	9.771706	0.403573	0.002258	0.097717	0.004028	0.674833	3.150466	40.276832
31750	0	0.206139	9.826547	0.447714	0.002069	0.098266	0.004470	0.664310	3.157274	40.278335
31751	0	0.213133	9.899858	0.489397	0.002136	0.098999	0.004883	0.649264	3.161524	40.271905
31752	0	0.236135	9.948622	0.460678	0.002370	0.099486	0.004600	0.638868	3.169865	40.271622
31753	0	0.231740	9.973105	0.489178	0.002319	0.099731	0.004883	0.626417	3.170646	40.266815
31754	0	0.255228	10.058481	0.393199	0.002559	0.100585	0.003923	0.614562	3.176443	40.265600
31755	0	0.231599	10.082964	0.452808	0.002319	0.100830	0.004517	0.599417	3.178735	40.265699
31756	0	0.242667	10.119419	0.479128	0.002434	0.101194	0.004784	0.588597	3.185305	40.264029
31757	0	0.243820	10.180655	0.445929	0.002441	0.101807	0.004456	0.582249	3.187412	40.262374
31758	0	0.212625	10.186632	0.471660	0.002130	0.101867	0.004706	0.568641	3.189630	40.260949
31759	0	0.225689	10.198936	0.483066	0.002258	0.101990	0.004822	0.556543	3.189709	40.259944
31760	0	0.219706	10.247696	0.490067	0.002193	0.102477	0.004900	0.553638	3.184171	40.262209
31761	0	0.195021	10.266119	0.451651	0.001953	0.102661	0.004517	0.551627	3.185905	40.262825
31762	0	0.206744	10.296628	0.567632	0.002069	0.102966	0.005675	0.548342	3.185715	40.253819
31763	0	0.207524	10.284404	0.604586	0.002075	0.102844	0.006042	0.542394	3.184284	40.248518
31764	0	0.238394	10.308678	0.557091	0.002379	0.103087	0.005561	0.529047	3.177783	40.250722
31765	0	0.244441	10.296598	0.568087	0.002441	0.102966	0.005676	0.521724	3.172980	40.249821
31766	0	0.244911	10.278174	0.551039	0.002447	0.102782	0.005502	0.509838	3.169347	40.245030
31767	0	0.226296	10.278288	0.537526	0.002258	0.102783	0.005371	0.502961	3.162700	40.240808
31768	0	0.208321	10.253800	0.513690	0.002084	0.102538	0.005135	0.498160	3.161851	40.236140
31769	0	0.214099	10.235569	0.494733	0.002136	0.102356	0.004944	0.492076	3.155004	40.238890
31770	0	0.238933	10.192762	0.477010	0.002389	0.101928	0.004767	0.486773	3.153099	40.230809
31771	0	0.214079	10.150105	0.476758	0.002136	0.101501	0.004761	0.476814	3.146451	40.227153
31772	0	0.214700	10.107324	0.477364	0.002145	0.101073	0.004774	0.475080	3.142475	40.220267
31773	0	0.244579	10.058576	0.488427	0.002441	0.100586	0.004883	0.471199	3.135966	40.218958
31774	0	0.215301	10.003560	0.421071	0.002145	0.100036	0.004213	0.471960	3.125037	40.214671
31775	0	0.250531	9.960916	0.427576	0.002502	0.099609	0.004272	0.465916	3.120200	40.210788
31776	0	0.226758	9.924196	0.434249	0.002263	0.099242	0.004339	0.459840	3.113472	40.201566
31777	0	0.220397	9.863263	0.384617	0.002197	0.098633	0.003845	0.456464	3.104122	40.200093
31778	0	0.221541	9.802133	0.470215	0.002211	0.098022	0.004701	0.452446	3.097026	40.190107
31779	0	0.207771	9.735078	0.397308	0.002075	0.097351	0.003967	0.443378	3.092514	40.182449
31780	0	0.208494	9.692274	0.471073	0.002080	0.096923	0.004710	0.440516	3.085129	40.175179
31781	0	0.189427	9.649629	0.391234	0.001892	0.096497	0.003906	0.431033	3.080981	40.165695
31782	0	0.257126	9.600737	0.397554	0.002567	0.096007	0.003979	0.432517	3.074680	40.154911
31783	0	0.220072	9.539779	0.348107	0.002197	0.095398	0.003479	0.427804	3.068944	40.145591
31784	0	0.220728	9.496953	0.293797	0.002204	0.094970	0.002934	0.420208	3.063347	40.145987
31785	0	0.202227	9.429893	0.287571	0.002014	0.094299	0.002869	0.409403	3.051865	40.138174
31786	0	0.172976	9.417603	0.294812	0.001724	0.094176	0.002943	0.401029	3.043520	40.132224
31787	0	0.189388	9.381095	0.341920	0.001892	0.093811	0.003418	0.397315	3.039711	40.120473
31788	0	0.177374	9.338267	0.318011	0.001773	0.093383	0.003176	0.389790	3.037075	40.115851
31789	0	0.213638	9.332257	0.305735	0.002136	0.093323	0.003052	0.380747	3.035301	40.109298
31790	0	0.207853	9.307744	0.270101	0.002075	0.093078	0.002696	0.372430	3.029521	40.098724
31791	0	0.226098	9.295617	0.312187	0.002258	0.092957	0.003113	0.359051	3.024616	40.090556
31792	0	0.238568	9.295529	0.283429	0.002385	0.092956	0.002825	0.345141	3.022321	40.079973
31793	0	0.238118	9.271219	0.317941	0.002380	0.092712	0.003174	0.336111	3.019743	40.070869
31794	0	0.213730	9.289412	0.313614	0.002137	0.092895	0.003123	0.318118	3.018031	40.065181
31795	0	0.207608	9.277317	0.275494	0.002075	0.092773	0.002747	0.305655	3.015301	40.055456
31796	0	0.170697	9.277211	0.350653	0.001710	0.092772	0.003495	0.289584	3.017395	40.047357
31797	0	0.188937	9.301738	0.232953	0.001892	0.093018	0.002319	0.274936	3.019095	40.039236
31798	0	0.206673	9.356565	0.283910	0.002069	0.093566	0.002828	0.258796	3.020812	40.030768
31799	0	0.225761	9.356661	0.348697	0.002258	0.093567	0.003479	0.246883	3.020029	40.018962
31800	0	0.218896	9.399296	0.338265	0.002195	0.093993	0.003372	0.232091	3.026289	40.013866
31801	0	0.231842	9.442084	0.349438	0.002319	0.094421	0.003479	0.211334	3.025826	40.008394
31802	0	0.231248	9.454100	0.425680	0.002317	0.094542	0.004242	0.191235	3.030284	40.000345
31803	0	0.231755	9.521425	0.416490	0.002319	0.095215	0.004150	0.171723	3.030916	40.000896
31804	0	0.206932	9.576173	0.449622	0.002071	0.095762	0.004484	0.155238	3.031860	39.995756
31805	0	0.231184	9.631300	0.446978	0.002319	0.096313	0.004456	0.136242	3.039246	39.988006
31806	0	0.193196	9.686024	0.492543	0.001938	0.096861	0.004910	0.116506	3.044707	39.986765
31807	0	0.194706	9.716742	0.520050	0.001953	0.097168	0.005188	0.099680	3.050371	39.983238
31808	0	0.211587	9.783693	0.553024	0.002124	0.097837	0.005518	0.083205	3.058233	39.974501
31809	0	0.219281	9.844916	0.489593	0.002197	0.098450	0.004883	0.065876	3.061904	39.974143
31810	0	0.243291	9.875206	0.523054	0.002432	0.098753	0.005214	0.044335	3.059181	39.978297
31811	0	0.243667	9.936475	0.513861	0.002441	0.099365	0.005127	0.028793	3.063134	39.976139
31812	0	0.248637	9.997440	0.466954	0.002492	0.099975	0.004662	0.017542	3.067995	39.972480
31813	0	0.219318	10.028015	0.556677	0.002197	0.100281	0.005554	0.001097	3.071160	39.973147
31814	0	0.218506	10.076694	0.527907	0.002189	0.100767	0.005274	-0.006972	3.073772	39.969631
31815	0	0.213151	10.089060	0.580901	0.002136	0.100891	0.005798	-0.021194	3.077655	39.966346
31816	0	0.212126	10.137711	0.533993	0.002126	0.101377	0.005331	-0.033340	3.081216	39.962733
31817	0	0.225576	10.174550	0.555707	0.002258	0.101746	0.005554	-0.038732	3.082607	39.956949
31818	0	0.187931	10.204961	0.581011	0.001886	0.102050	0.005804	-0.047583	3.089014	39.960591
31819	0	0.231646	10.241672	0.598721	0.002319	0.102417	0.005981	-0.056144	3.090759	39.958590
31820	0	0.255532	10.284311	0.526455	0.002557	0.102843	0.005260	-0.062776	3.090900	39.959318
31821	0	0.243933	10.260015	0.567615	0.002441	0.102600	0.005676	-0.064765	3.091724	39.957582
31822	0	0.231097	10.296638	0.555350	0.002315	0.102966	0.005553	-0.067178	3.094234	39.957319
31823	0	0.262458	10.302747	0.610142	0.002625	0.103027	0.006104	-0.066936	3.092653	39.959395
31824	0	0.213627	10.253906	0.518321	0.002136	0.102539	0.005183	-0.069001	3.091103	39.964346
31825	0	0.225753	10.266134	0.536740	0.002258	0.102661	0.005371	-0.067019	3.090458	39.960773
31826	0	0.232369	10.266124	0.633608	0.002317	0.102661	0.006340	-0.064705	3.081980	39.963482
31827	0	0.225460	10.229540	0.603577	0.002258	0.102295	0.006042	-0.059299	3.084639	39.965262
31828	0	0.206523	10.180729	0.589568	0.002068	0.101807	0.005906	-0.049659	3.085769	39.968729
31829	0	0.200979	10.156292	0.670875	0.002014	0.101562	0.006714	-0.046007	3.089259	39.968145
31830	0	0.206310	10.095261	0.602517	0.002066	0.100952	0.006032	-0.040399	3.090695	39.969660
31831	0	0.207806	10.070835	0.585240	0.002075	0.100708	0.005859	-0.034593	3.085960	39.970050
31832	0	0.226207	10.040312	0.547401	0.002263	0.100403	0.005479	-0.031198	3.085602	39.971290
31833	0	0.237764	9.991492	0.463203	0.002380	0.099915	0.004639	-0.025766	3.087194	39.967774
31834	0	0.207102	9.924364	0.485918	0.002069	0.099243	0.004869	-0.016022	3.083894	39.968768
31835	0	0.201856	9.881609	0.426631	0.002014	0.098816	0.004272	-0.011033	3.077234	39.960007
31836	0	0.221089	9.838894	0.406772	0.002206	0.098389	0.004077	-0.002425	3.069797	39.955913
31837	0	0.208109	9.765666	0.407653	0.002075	0.097656	0.004089	0.010479	3.061307	39.948318
31838	0	0.202657	9.710758	0.429259	0.002026	0.097107	0.004308	0.026234	3.058613	39.943824
31839	0	0.207970	9.680219	0.407676	0.002075	0.096802	0.004089	0.039056	3.051765	39.943001
31840	0	0.214390	9.631399	0.368452	0.002145	0.096313	0.003697	0.052274	3.051278	39.938695
31841	0	0.201834	9.582576	0.425776	0.002014	0.095825	0.004272	0.067764	3.044762	39.937396
31842	0	0.232908	9.527742	0.416734	0.002327	0.095277	0.004182	0.083097	3.040677	39.931354
31843	0	0.189285	9.454418	0.443989	0.001892	0.094543	0.004456	0.099998	3.038232	39.922811
31844	0	0.232102	9.442290	0.361458	0.002320	0.094422	0.003630	0.116259	3.035809	39.915019
31845	0	0.207648	9.429982	0.370972	0.002075	0.094299	0.003723	0.130487	3.032688	39.913438
31846	0	0.195868	9.393349	0.343872	0.001955	0.093933	0.003451	0.143830	3.026677	39.910244
31847	0	0.201234	9.375053	0.328197	0.002014	0.093750	0.003296	0.158849	3.027403	39.910571
31848	0	0.182385	9.332414	0.362407	0.001827	0.093324	0.003633	0.168387	3.030012	39.905932
31849	0	0.195142	9.295676	0.280154	0.001953	0.092957	0.002808	0.173851	3.030559	39.902166
31850	0	0.231482	9.307885	0.297132	0.002316	0.093079	0.002978	0.180433	3.029857	39.897370
31851	0	0.201294	9.277376	0.285896	0.002014	0.092773	0.002869	0.190363	3.029743	39.891022
31852	0	0.194676	9.283479	0.302430	0.001950	0.092834	0.003032	0.197523	3.032509	39.887318
31853	0	0.213626	9.295694	0.285586	0.002136	0.092957	0.002869	0.211319	3.030953	39.883057
31854	0	0.200662	9.307904	0.338430	0.002013	0.093079	0.003392	0.219143	3.037603	39.889447
31855	0	0.201304	9.307887	0.316711	0.002014	0.093079	0.003174	0.225463	3.037508	39.894275
31856	0	0.206468	9.326239	0.381860	0.002072	0.093262	0.003831	0.238672	3.045429	39.902399
31857	0	0.182720	9.362832	0.340936	0.001831	0.093628	0.003418	0.247258	3.048626	39.900375
31858	0	0.206407	9.399449	0.302446	0.002067	0.093994	0.003034	0.256503	3.050203	39.899107
31859	0	0.200976	9.411627	0.384598	0.002014	0.094116	0.003845	0.253647	3.054082	39.900440
31860	0	0.218336	9.448293	0.383619	0.002188	0.094482	0.003846	0.263834	3.057893	39.903136
31861	0	0.225543	9.478804	0.371373	0.002258	0.094788	0.003723	0.273287	3.059863	39.903904
31862	0	0.224190	9.570382	0.411952	0.002252	0.095703	0.004130	0.284318	3.069997	39.905109
31863	0	0.213334	9.613071	0.383822	0.002136	0.096130	0.003845	0.290718	3.071947	39.904023
31864	0	0.194126	9.625286	0.412887	0.001946	0.096252	0.004136	0.297336	3.076607	39.897158
31865	0	0.206753	9.692427	0.444961	0.002075	0.096924	0.004456	0.302444	3.084178	39.895754
31866	0	0.186764	9.741238	0.511250	0.001876	0.097412	0.005115	0.302922	3.092385	39.898886
31867	0	0.194498	9.784004	0.450538	0.001953	0.097839	0.004517	0.314139	3.100433	39.898251
31868	0	0.217210	9.839009	0.430396	0.002180	0.098390	0.004311	0.319960	3.108260	39.901697
31869	0	0.219144	9.887743	0.463121	0.002197	0.098877	0.004639	0.326716	3.113508	39.910059
31870	0	0.242560	9.936658	0.486130	0.002429	0.099366	0.004868	0.331988	3.115953	39.911861
31871	0	0.231069	9.979303	0.505901	0.002319	0.099792	0.005066	0.337950	3.124398	39.911158
31872	0	0.229191	10.046533	0.492351	0.002301	0.100465	0.004930	0.342887	3.133511	39.915220
31873	0	0.224848	10.101372	0.542627	0.002258	0.101013	0.005432	0.347543	3.143190	39.916355
31874	0	0.211308	10.113655	0.559790	0.002116	0.101136	0.005603	0.351160	3.145253	39.919865
31875	0	0.225604	10.144081	0.542591	0.002258	0.101440	0.005432	0.356191	3.146331	39.923420
31876	0	0.194739	10.180707	0.547218	0.001948	0.101807	0.005480	0.362811	3.145913	39.932648
31877	0	0.207278	10.205119	0.511982	0.002075	0.102051	0.005127	0.368775	3.147181	39.931557
31878	0	0.212481	10.223452	0.522372	0.002131	0.102234	0.005234	0.377998	3.152116	39.935485
31879	0	0.194588	10.235661	0.517777	0.001953	0.102356	0.005188	0.387417	3.158760	39.938863
31880	0	0.236088	10.223561	0.503131	0.002365	0.102235	0.005045	0.400654	3.162030	39.942938
31881	0	0.243831	10.260061	0.517936	0.002441	0.102600	0.005188	0.408271	3.163997	39.946633
31882	0	0.231301	10.254071	0.533952	0.002313	0.102540	0.005353	0.421211	3.162180	39.946334
31883	0	0.244079	10.254007	0.559717	0.002441	0.102539	0.005615	0.439345	3.161407	39.950761
31884	0	0.237797	10.229644	0.520196	0.002378	0.102296	0.005213	0.449438	3.160461	39.958201
31885	0	0.213189	10.205159	0.517384	0.002136	0.102051	0.005188	0.463236	3.163889	39.956525
31886	0	0.206767	10.193032	0.551269	0.002066	0.101930	0.005526	0.475656	3.160163	39.959007
31887	0	0.194790	10.150226	0.529682	0.001953	0.101501	0.005310	0.488524	3.164596	39.960109
31888	0	0.206138	10.138093	0.490608	0.002064	0.101380	0.004917	0.498911	3.165823	39.957726
31889	0	0.225771	10.107483	0.487039	0.002258	0.101074	0.004883	0.510886	3.165016	39.960469
31890	0	0.213435	10.052643	0.447890	0.002134	0.100526	0.004492	0.523502	3.163492	39.963042
31891	0	0.213827	10.015931	0.444060	0.002136	0.100159	0.004456	0.538524	3.159660	39.964757
31892	0	0.214137	9.954979	0.361715	0.002140	0.099549	0.003632	0.553033	3.156600	39.966008
31893	0	0.201388	9.930478	0.364653	0.002014	0.099304	0.003662	0.568934	3.155406	39.967769
31894	0	0.207721	9.900040	0.312704	0.002074	0.099000	0.003142	0.584513	3.150361	39.959275
31895	0	0.171362	9.838903	0.328269	0.001709	0.098389	0.003296	0.597816	3.143423	39.957843
31896	0	0.190423	9.790079	0.362270	0.001901	0.097900	0.003635	0.610592	3.137734	39.958144
31897	0	0.208067	9.747357	0.370887	0.002075	0.097473	0.003723	0.625254	3.129786	39.954896
31898	0	0.202841	9.692430	0.318970	0.002025	0.096924	0.003206	0.642738	3.123799	39.949683
31899	0	0.202015	9.655788	0.322339	0.002014	0.096558	0.003235	0.654282	3.115170	39.949422
31900	0	0.227097	9.625272	0.301800	0.002270	0.096252	0.003028	0.663995	3.112173	39.946860
31901	0	0.201434	9.564241	0.310283	0.002014	0.095642	0.003113	0.673848	3.110415	39.942033
31902	0	0.195619	9.515390	0.308812	0.001953	0.095154	0.003093	0.677350	3.105182	39.936618
31903	0	0.201372	9.478786	0.341093	0.002014	0.094788	0.003418	0.683750	3.104186	39.928634
31904	0	0.183101	9.478779	0.309144	0.001829	0.094788	0.003098	0.690200	3.100407	39.926062
31905	0	0.164945	9.417736	0.255840	0.001648	0.094177	0.002563	0.694334	3.097047	39.921875
31906	0	0.189419	9.387224	0.242488	0.001895	0.093872	0.002431	0.699673	3.096444	39.919924
31907	0	0.201328	9.381134	0.279818	0.002014	0.093811	0.002808	0.709136	3.095960	39.916092
31908	0	0.213556	9.375010	0.217189	0.002133	0.093750	0.002178	0.714765	3.091685	39.911762
31909	0	0.225737	9.368908	0.201007	0.002258	0.093689	0.002014	0.717695	3.091187	39.902052
31910	0	0.225441	9.368903	0.237101	0.002256	0.093689	0.002372	0.716581	3.092010	39.893867
31911	0	0.219836	9.356692	0.305022	0.002197	0.093567	0.003052	0.716460	3.089170	39.895976
31912	0	0.201586	9.362794	0.316992	0.002016	0.093628	0.003170	0.714544	3.087909	39.892914
31913	0	0.201543	9.368883	0.305520	0.002014	0.093689	0.003052	0.708283	3.084829	39.883490
31914	0	0.177025	9.356602	0.330122	0.001772	0.093566	0.003303	0.707928	3.085364	39.879638
31915	0	0.183232	9.368892	0.347962	0.001831	0.093689	0.003479	0.705158	3.082318	39.871883
31916	0	0.188666	9.399330	0.274857	0.001894	0.093993	0.002748	0.701877	3.089704	39.863891
31917	0	0.195252	9.423823	0.262694	0.001953	0.094238	0.002625	0.696908	3.088899	39.864422
31918	0	0.231130	9.478676	0.281347	0.002317	0.094787	0.002812	0.693587	3.094782	39.859928
31919	0	0.225623	9.509264	0.281370	0.002258	0.095093	0.002808	0.684244	3.095755	39.857515
31920	0	0.236982	9.539690	0.258363	0.002376	0.095397	0.002575	0.671760	3.101151	39.853134
31921	0	0.225697	9.613010	0.306119	0.002258	0.096130	0.003052	0.658503	3.101213	39.845974
31922	0	0.212674	9.625132	0.326236	0.002133	0.096251	0.003253	0.645391	3.107624	39.847992
31923	0	0.146721	9.674058	0.366500	0.001465	0.096741	0.003662	0.640000	3.103333	39.845582
31924	0	0.195190	9.704463	0.373867	0.001957	0.097045	0.003728	0.625314	3.107798	39.841819
31925	0	0.188557	9.771718	0.415590	0.001892	0.097717	0.004150	0.616873	3.113977	39.839862
31926	0	0.212080	9.808217	0.410986	0.002123	0.098083	0.004100	0.603161	3.114939	39.839298
31927	0	0.200936	9.844932	0.440539	0.002014	0.098450	0.004395	0.588545	3.119056	39.836073
31928	0	0.212134	9.911960	0.485580	0.002126	0.099120	0.004843	0.571449	3.122711	39.829371
31929	0	0.255753	9.930384	0.501505	0.002563	0.099304	0.005005	0.557700	3.128116	39.826783
31930	0	0.242876	9.991291	0.473448	0.002429	0.099914	0.004720	0.538719	3.126960	39.823828
31931	0	0.219254	10.015813	0.501815	0.002197	0.100159	0.005005	0.521491	3.130927	39.819605
31932	0	0.242381	10.040144	0.443407	0.002431	0.100402	0.004420	0.503698	3.137561	39.817951
31933	0	0.231442	10.107387	0.446593	0.002319	0.101074	0.004456	0.489926	3.141646	39.817078
31934	0	0.230821	10.131704	0.424060	0.002309	0.101317	0.004231	0.477509	3.140873	39.813844
31935	0	0.213216	10.144013	0.458606	0.002136	0.101440	0.004578	0.465945	3.143989	39.814566
31936	0	0.224874	10.168331	0.423554	0.002250	0.101684	0.004228	0.454966	3.143592	39.808237
31937	0	0.195162	10.162329	0.458382	0.001953	0.101624	0.004578	0.445983	3.143795	39.808943
31938	0	0.213147	10.198834	0.539155	0.002132	0.101989	0.005383	0.433774	3.143435	39.808356
31939	0	0.213577	10.198948	0.501058	0.002136	0.101990	0.005005	0.425292	3.142501	39.802286
31940	0	0.219674	10.192728	0.502451	0.002195	0.101928	0.005015	0.412941	3.139483	39.801078
31941	0	0.231771	10.205054	0.537640	0.002319	0.102051	0.005371	0.404878	3.139874	39.797808
31942	0	0.213488	10.223240	0.563446	0.002132	0.102233	0.005626	0.392937	3.135765	39.785550
31943	0	0.231656	10.180602	0.550584	0.002319	0.101807	0.005493	0.376543	3.137465	39.780688
31944	0	0.207204	10.149927	0.533927	0.002069	0.101500	0.005335	0.369438	3.133141	39.779589
31945	0	0.220052	10.144010	0.531502	0.002197	0.101440	0.005310	0.361738	3.127999	39.775613
31946	0	0.238437	10.131714	0.465482	0.002386	0.101317	0.004648	0.352122	3.128465	39.769569
31947	0	0.232330	10.089094	0.464054	0.002319	0.100891	0.004639	0.347911	3.122464	39.770172
31948	0	0.232868	10.040165	0.427986	0.002327	0.100402	0.004275	0.340586	3.118995	39.767338
31949	0	0.232660	10.034149	0.433674	0.002319	0.100342	0.004333	0.334716	3.109187	39.758904
31950	0	0.203250	9.966927	0.446361	0.002028	0.099669	0.004461	0.329924	3.103054	39.751818
31951	0	0.232126	9.967007	0.415739	0.002319	0.099670	0.004150	0.319703	3.099301	39.742565
31952	0	0.233049	9.905902	0.422266	0.002323	0.099059	0.004225	0.320034	3.089300	39.738211
31953	0	0.195250	9.832762	0.439522	0.001953	0.098328	0.004395	0.317152	3.088515	39.738337
31954	0	0.207413	9.777712	0.446156	0.002073	0.097777	0.004457	0.309145	3.086026	39.737514
31955	0	0.207466	9.747313	0.396792	0.002075	0.097473	0.003967	0.306303	3.085123	39.733196
31956	0	0.189652	9.716684	0.427458	0.001890	0.097167	0.004273	0.302791	3.076141	39.720439
31957	0	0.189682	9.655738	0.390978	0.001892	0.096558	0.003906	0.296489	3.068991	39.712197
31958	0	0.196886	9.637334	0.391463	0.001962	0.096374	0.003913	0.292357	3.058956	39.706492
31959	0	0.207844	9.551997	0.360052	0.002075	0.095520	0.003601	0.290899	3.053493	39.699749
31960	0	0.196235	9.570205	0.360042	0.001959	0.095702	0.003599	0.287325	3.047746	39.690060
31961	0	0.164918	9.509263	0.372635	0.001648	0.095093	0.003723	0.281417	3.044747	39.686336
31962	0	0.208019	9.478643	0.336664	0.002077	0.094787	0.003363	0.274504	3.039421	39.674075
31963	0	0.201671	9.429906	0.293614	0.002014	0.094299	0.002930	0.264634	3.034815	39.667116
31964	0	0.177512	9.435918	0.355808	0.001775	0.094359	0.003552	0.255717	3.032814	39.649718
31965	0	0.164845	9.375001	0.323443	0.001648	0.093750	0.003235	0.254226	3.030654	39.647682
31966	0	0.201656	9.387103	0.347867	0.002015	0.093871	0.003477	0.250224	3.027296	39.633377
31967	0	0.189088	9.356674	0.360560	0.001892	0.093567	0.003601	0.242649	3.027242	39.624852
31968	0	0.219423	9.368780	0.294512	0.002194	0.093688	0.002938	0.232181	3.025811	39.614715
31969	0	0.213782	9.381069	0.330474	0.002136	0.093811	0.003296	0.219348	3.022324	39.607462
31970	0	0.176976	9.374877	0.374863	0.001773	0.093749	0.003740	0.207182	3.024618	39.600121
31971	0	0.194927	9.362779	0.293678	0.001953	0.093628	0.002930	0.196519	3.027804	39.594500
31972	0	0.212701	9.374877	0.343935	0.002128	0.093749	0.003431	0.184691	3.027052	39.586898
31973	0	0.201178	9.429893	0.409936	0.002014	0.094299	0.004089	0.170541	3.028451	39.583662
31974	0	0.194715	9.411506	0.325992	0.001947	0.094115	0.003254	0.161255	3.027201	39.578107
31975	0	0.194751	9.460419	0.391627	0.001953	0.094604	0.003906	0.147136	3.032489	39.571186
31976	0	0.188043	9.490828	0.369351	0.001881	0.094909	0.003682	0.131414	3.031218	39.560157
31977	0	0.207278	9.497037	0.373286	0.002075	0.094971	0.003723	0.117725	3.032619	39.556029
31978	0	0.218980	9.533573	0.417556	0.002192	0.095336	0.004169	0.108421	3.033219	39.555168
31979	0	0.219158	9.570298	0.379103	0.002197	0.095703	0.003784	0.098260	3.038504	39.547144
31980	0	0.224275	9.637319	0.417405	0.002246	0.096374	0.004164	0.084039	3.040759	39.542536
31981	0	0.188523	9.643525	0.495226	0.001892	0.096436	0.004944	0.072101	3.047439	39.537549
31982	0	0.205796	9.716665	0.502938	0.002061	0.097167	0.005021	0.060373	3.049432	39.533753
31983	0	0.224804	9.741184	0.477108	0.002258	0.097412	0.004761	0.046247	3.060020	39.531916
31984	0	0.210850	9.808220	0.546086	0.002115	0.098083	0.005452	0.034137	3.066420	39.536528
31985	0	0.243649	9.857144	0.513581	0.002441	0.098572	0.005127	0.021813	3.070674	39.527476
31986	0	0.230433	9.875350	0.509346	0.002309	0.098754	0.005083	0.007742	3.074451	39.521252
31987	0	0.237235	9.924309	0.543692	0.002380	0.099243	0.005432	0.000210	3.082257	39.513956
31988	0	0.223647	9.954732	0.550528	0.002242	0.099547	0.005502	-0.005842	3.087259	39.514553
31989	0	0.213272	9.985340	0.525271	0.002136	0.099854	0.005249	-0.012076	3.089825	39.511252
31990	0	0.218546	10.021886	0.549989	0.002190	0.100219	0.005500	-0.014101	3.093135	39.513227
31991	0	0.201318	10.064677	0.586315	0.002014	0.100647	0.005859	-0.020388	3.092798	39.511041
31992	0	0.200845	10.064599	0.519627	0.002011	0.100646	0.005195	-0.024223	3.094568	39.510766
31993	0	0.213478	10.089107	0.561665	0.002136	0.100891	0.005615	-0.027802	3.094752	39.512110
31994	0	0.200969	10.131721	0.543887	0.002010	0.101317	0.005435	-0.034196	3.094034	39.511950
31995	0	0.201127	10.150174	0.561129	0.002014	0.101501	0.005615	-0.031728	3.095839	39.511028
31996	0	0.230960	10.174593	0.554100	0.002313	0.101746	0.005546	-0.028519	3.097824	39.513283
31997	0	0.243989	10.162358	0.506572	0.002441	0.101624	0.005066	-0.030362	3.098049	39.506160
31998	0	0.273594	10.174602	0.506036	0.002743	0.101746	0.005065	-0.027214	3.104238	39.500845
31999	0	0.250214	10.180683	0.579520	0.002502	0.101807	0.005798	-0.025668	3.103109	39.503533
32000	0	0.232265	10.137976	0.566133	0.002318	0.101379	0.005670	-0.018321	3.096822	39.504587
32001	0	0.244200	10.150194	0.548417	0.002441	0.101501	0.005493	-0.010182	3.094685	39.504793
32002	0	0.207240	10.131873	0.516406	0.002076	0.101318	0.005170	-0.005669	3.097441	39.497381
32003	0	0.207435	10.125781	0.548455	0.002075	0.101257	0.005493	0.002057	3.096942	39.497161
32004	0	0.213257	10.095294	0.564467	0.002134	0.100952	0.005658	0.015352	3.097475	39.493145
32005	0	0.213460	10.083059	0.566770	0.002136	0.100830	0.005676	0.023066	3.097873	39.490689
32006	0	0.249374	10.028138	0.546597	0.002499	0.100281	0.005475	0.031403	3.101984	39.490853
32007	0	0.231784	9.991525	0.517523	0.002319	0.099915	0.005188	0.043969	3.102227	39.483748
32008	0	0.219301	9.954988	0.539567	0.002193	0.099549	0.005406	0.054225	3.101287	39.479049
32009	0	0.231953	9.924397	0.529483	0.002319	0.099243	0.005310	0.069776	3.099585	39.481310
32010	0	0.201833	9.887858	0.502046	0.002014	0.098878	0.005035	0.085087	3.093269	39.481490
32011	0	0.207264	9.845053	0.486738	0.002075	0.098450	0.004883	0.101047	3.094752	39.481411
32012	0	0.200519	9.784098	0.428826	0.002008	0.097840	0.004302	0.115167	3.097050	39.479109
32013	0	0.219907	9.759594	0.462251	0.002197	0.097595	0.004639	0.132083	3.093435	39.473678
32014	0	0.232933	9.723026	0.367836	0.002322	0.097230	0.003691	0.144594	3.083480	39.471303
32015	0	0.231951	9.692454	0.388840	0.002319	0.096924	0.003906	0.163674	3.081736	39.471024
32016	0	0.244274	9.643725	0.434096	0.002441	0.096437	0.004358	0.182224	3.078634	39.466402
32017	0	0.256451	9.600895	0.395098	0.002563	0.096008	0.003967	0.199605	3.075850	39.463028
32018	0	0.231832	9.552158	0.373709	0.002321	0.095521	0.003751	0.214064	3.077832	39.464459
32019	0	0.225843	9.515449	0.444098	0.002258	0.095154	0.004456	0.229627	3.076165	39.464656
32020	0	0.219877	9.491131	0.392035	0.002197	0.094911	0.003938	0.248605	3.072812	39.458259
32021	0	0.243997	9.472696	0.408104	0.002441	0.094727	0.004089	0.256692	3.073032	39.460078
32022	0	0.194985	9.454374	0.333155	0.001949	0.094543	0.003340	0.264648	3.070803	39.453631
32023	0	0.219577	9.405562	0.389640	0.002197	0.094055	0.003906	0.274610	3.071081	39.447192
32024	0	0.176124	9.411683	0.326080	0.001766	0.094116	0.003276	0.290994	3.075543	39.444680
32025	0	0.207099	9.387273	0.358634	0.002075	0.093872	0.003601	0.307020	3.079136	39.443037
32026	0	0.206316	9.369030	0.270638	0.002067	0.093690	0.002717	0.318046	3.081766	39.441967
32027	0	0.219951	9.375027	0.285821	0.002197	0.093750	0.002869	0.328846	3.077461	39.435843
32028	0	0.225723	9.399470	0.338384	0.002262	0.093994	0.003396	0.341742	3.081855	39.435001
32029	0	0.244184	9.375044	0.358922	0.002441	0.093750	0.003601	0.354281	3.079788	39.433843
32030	0	0.219771	9.393343	0.356840	0.002197	0.093933	0.003577	0.363107	3.077708	39.432279
32031	0	0.212973	9.423871	0.316558	0.002136	0.094238	0.003174	0.371237	3.084092	39.435008
32032	0	0.193856	9.436070	0.375885	0.001940	0.094360	0.003767	0.379247	3.084051	39.439148
32033	0	0.188881	9.448288	0.365203	0.001892	0.094482	0.003662	0.389563	3.086506	39.444922
32034	0	0.218630	9.491002	0.290034	0.002191	0.094910	0.002909	0.397738	3.090144	39.448669
32035	0	0.231733	9.545945	0.389595	0.002319	0.095459	0.003906	0.408146	3.091021	39.446279
32036	0	0.231184	9.545945	0.350828	0.002315	0.095459	0.003519	0.419214	3.092786	39.453621
32037	0	0.225213	9.564251	0.426624	0.002258	0.095642	0.004272	0.424752	3.098655	39.457125
32038	0	0.236203	9.625290	0.394577	0.002367	0.096252	0.003954	0.432530	3.103056	39.453540
32039	0	0.225681	9.674105	0.316498	0.002258	0.096741	0.003174	0.441113	3.103299	39.459895
32040	0	0.237415	9.698504	0.394637	0.002377	0.096985	0.003949	0.442447	3.104598	39.459290
32041	0	0.224948	9.735145	0.408522	0.002258	0.097351	0.004089	0.445390	3.113445	39.461409
32042	0	0.217688	9.765639	0.413963	0.002179	0.097656	0.004142	0.446018	3.114576	39.461720
32043	0	0.200854	9.814493	0.493823	0.002014	0.098145	0.004944	0.450668	3.119602	39.465236
32044	0	0.224333	9.887725	0.450037	0.002247	0.098877	0.004505	0.454317	3.122148	39.470092
32045	0	0.207003	9.918251	0.499953	0.002075	0.099182	0.005005	0.458558	3.126607	39.471211
32046	0	0.223996	9.942658	0.437947	0.002247	0.099426	0.004383	0.460799	3.133019	39.474353
32047	0	0.237637	9.985396	0.499794	0.002380	0.099854	0.005005	0.466797	3.136108	39.474911
32048	0	0.230797	10.015882	0.523355	0.002311	0.100159	0.005235	0.466133	3.137820	39.472170
32049	0	0.237704	10.089153	0.518138	0.002380	0.100891	0.005188	0.471661	3.140087	39.473125
32050	0	0.231363	10.083029	0.523082	0.002312	0.100830	0.005236	0.475192	3.136381	39.477547
32051	0	0.200976	10.125786	0.530147	0.002014	0.101257	0.005310	0.482921	3.139865	39.478535
32052	0	0.212689	10.119774	0.583256	0.002127	0.101197	0.005841	0.490749	3.138195	39.478174
32053	0	0.226108	10.125763	0.505855	0.002258	0.101257	0.005066	0.497085	3.133527	39.487914
32054	0	0.201132	10.150204	0.534785	0.002019	0.101501	0.005356	0.504102	3.140602	39.493317
32055	0	0.231984	10.211201	0.518404	0.002319	0.102112	0.005188	0.506506	3.138518	39.495048
32056	0	0.231795	10.180705	0.474402	0.002319	0.101807	0.004752	0.513631	3.138547	39.497702
32057	0	0.225845	10.180706	0.493524	0.002258	0.101807	0.004944	0.521289	3.136859	39.499691
32058	0	0.249814	10.186847	0.521746	0.002502	0.101868	0.005231	0.534391	3.140155	39.505341
32059	0	0.226411	10.162391	0.566720	0.002258	0.101624	0.005676	0.542518	3.132169	39.501634
32060	0	0.251427	10.150209	0.552356	0.002514	0.101501	0.005535	0.553522	3.130203	39.504508
32061	0	0.237903	10.156279	0.512182	0.002380	0.101562	0.005127	0.557220	3.130204	39.507397
32062	0	0.200647	10.101352	0.492843	0.002011	0.101013	0.004933	0.560724	3.134179	39.503977
32063	0	0.201423	10.070842	0.493537	0.002014	0.100708	0.004944	0.568313	3.132554	39.506141
32064	0	0.183554	10.052516	0.436968	0.001831	0.100525	0.004377	0.574976	3.125913	39.504987
32065	0	0.182925	10.009821	0.487208	0.001831	0.100098	0.004883	0.585190	3.126440	39.512201
32066	0	0.207393	9.979285	0.411819	0.002071	0.099792	0.004128	0.594921	3.121952	39.521684
32067	0	0.219781	9.967088	0.407748	0.002197	0.099670	0.004089	0.606484	3.119769	39.517025
32068	0	0.213630	9.918259	0.356507	0.002137	0.099182	0.003577	0.618414	3.119200	39.516398
32069	0	0.232338	9.887716	0.383751	0.002319	0.098877	0.003845	0.625199	3.112951	39.512941
32070	0	0.233157	9.844987	0.394420	0.002327	0.098450	0.003951	0.631079	3.106036	39.509146
32071	0	0.219939	9.777870	0.407914	0.002197	0.097778	0.004089	0.640919	3.102002	39.506270
32072	0	0.226424	9.753450	0.344753	0.002262	0.097534	0.003458	0.651205	3.097950	39.508943
32073	0	0.201865	9.661890	0.365323	0.002014	0.096619	0.003662	0.659665	3.091064	39.507581
32074	0	0.196931	9.655773	0.369805	0.001962	0.096558	0.003705	0.665883	3.080490	39.512334
32075	0	0.171074	9.625263	0.377854	0.001709	0.096252	0.003784	0.670496	3.076852	39.505534
32076	0	0.189986	9.558122	0.364388	0.001895	0.095581	0.003651	0.676513	3.069415	39.505080
32077	0	0.244481	9.588630	0.335246	0.002441	0.095886	0.003357	0.679746	3.063779	39.504237
32078	0	0.220248	9.527600	0.310001	0.002203	0.095276	0.003103	0.681514	3.062786	39.500631
32079	0	0.244338	9.484867	0.286562	0.002441	0.094849	0.002869	0.683036	3.058796	39.503489
32080	0	0.226571	9.466554	0.304205	0.002262	0.094666	0.003045	0.684626	3.052869	39.504027
32081	0	0.200828	9.448260	0.323327	0.002014	0.094482	0.003235	0.684458	3.058406	39.495961
32082	0	0.206152	9.442146	0.268009	0.002063	0.094421	0.002682	0.684323	3.058287	39.485017
32083	0	0.213964	9.405512	0.335646	0.002136	0.094055	0.003357	0.682796	3.052569	39.481561
32084	0	0.177865	9.387093	0.293242	0.001777	0.093871	0.002928	0.675049	3.048584	39.474681
32085	0	0.195582	9.387200	0.299131	0.001953	0.093872	0.002991	0.672246	3.043692	39.463792
32086	0	0.196266	9.399303	0.360362	0.001958	0.093993	0.003602	0.668212	3.036333	39.460473
32087	0	0.201359	9.387194	0.354390	0.002014	0.093872	0.003540	0.661429	3.035479	39.459580
32088	0	0.225960	9.417611	0.300154	0.002256	0.094176	0.002998	0.655483	3.030020	39.461379
32089	0	0.232054	9.423812	0.384837	0.002319	0.094238	0.003845	0.649563	3.027012	39.460479
32090	0	0.232052	9.442028	0.361115	0.002321	0.094420	0.003607	0.642213	3.026339	39.457169
32091	0	0.225742	9.454334	0.329973	0.002258	0.094543	0.003296	0.635467	3.025830	39.454599
32092	0	0.194743	9.466437	0.264158	0.001950	0.094665	0.002632	0.621992	3.027686	39.454175
32093	0	0.207482	9.503156	0.287483	0.002075	0.095032	0.002869	0.612529	3.026599	39.454079
32094	0	0.219673	9.545780	0.300934	0.002196	0.095458	0.003002	0.601844	3.024510	39.448608
32095	0	0.207059	9.564198	0.342372	0.002075	0.095642	0.003418	0.592908	3.028455	39.444147
32096	0	0.200138	9.612915	0.319523	0.002005	0.096129	0.003185	0.579008	3.030767	39.443278
32097	0	0.244129	9.643516	0.348987	0.002441	0.096436	0.003479	0.563996	3.029332	39.434221
32098	0	0.238144	9.686122	0.400220	0.002379	0.096862	0.003988	0.545429	3.025403	39.430668
32099	0	0.219919	9.716766	0.385185	0.002197	0.097168	0.003845	0.535570	3.021588	39.433200
32100	0	0.225888	9.741072	0.417471	0.002262	0.097411	0.004163	0.519496	3.023851	39.432399
32101	0	0.225622	9.789989	0.440677	0.002258	0.097900	0.004395	0.503104	3.024752	39.432407
32102	0	0.206459	9.826431	0.473412	0.002070	0.098265	0.004724	0.488716	3.030052	39.426219
32103	0	0.219167	9.899858	0.465073	0.002197	0.098999	0.004639	0.472719	3.034992	39.428614
32104	0	0.218283	9.918078	0.455050	0.002186	0.099181	0.004540	0.459039	3.036914	39.428437
32105	0	0.207326	9.954782	0.483340	0.002075	0.099548	0.004822	0.443568	3.037646	39.420187
32106	0	0.219369	9.991200	0.516183	0.002192	0.099913	0.005150	0.427763	3.034748	39.420587
32107	0	0.243923	10.040240	0.477102	0.002441	0.100403	0.004761	0.413953	3.035699	39.420567
32108	0	0.231232	10.052256	0.473011	0.002315	0.100523	0.004720	0.400043	3.036724	39.419026
32109	0	0.231452	10.107358	0.483749	0.002319	0.101074	0.004822	0.380124	3.040655	39.419851
32110	0	0.187578	10.094978	0.522952	0.001882	0.100950	0.005219	0.365526	3.045790	39.413513
32111	0	0.213647	10.131796	0.495186	0.002136	0.101318	0.004944	0.354358	3.044002	39.413312
32112	0	0.231849	10.162222	0.527160	0.002319	0.101623	0.005264	0.343972	3.043460	39.412554
32113	0	0.219723	10.156205	0.544051	0.002197	0.101562	0.005432	0.332385	3.042030	39.407288
32114	0	0.225792	10.198841	0.521151	0.002257	0.101989	0.005204	0.322056	3.039865	39.408125
32115	0	0.219803	10.156206	0.586674	0.002197	0.101562	0.005859	0.311659	3.037453	39.410729
32116	0	0.244062	10.186637	0.569754	0.002442	0.101867	0.005691	0.301673	3.037927	39.409528
32117	0	0.219964	10.174526	0.610840	0.002197	0.101746	0.006104	0.294001	3.033829	39.405840
32118	0	0.207977	10.162214	0.563254	0.002079	0.101623	0.005625	0.283066	3.031525	39.397567
32119	0	0.232669	10.174514	0.580363	0.002319	0.101746	0.005798	0.274919	3.021788	39.398739
32120	0	0.208900	10.107303	0.538521	0.002090	0.101073	0.005381	0.267551	3.020870	39.398406
32121	0	0.219638	10.101299	0.476524	0.002197	0.101013	0.004761	0.260280	3.020344	39.393150
32122	0	0.244128	10.095103	0.483288	0.002439	0.100951	0.004830	0.255216	3.016792	39.387413
32123	0	0.213802	10.058572	0.494741	0.002136	0.100586	0.004944	0.248932	3.013264	39.378559
32124	0	0.226147	10.027974	0.519583	0.002261	0.100280	0.005195	0.245403	3.011423	39.376012
32125	0	0.220205	9.973120	0.482472	0.002197	0.099731	0.004822	0.239850	3.004404	39.372051
32126	0	0.208381	9.924240	0.482368	0.002084	0.099242	0.004827	0.242061	3.002853	39.363993
32127	0	0.195729	9.899899	0.488190	0.001953	0.098999	0.004883	0.240936	2.996528	39.360647
32128	0	0.202432	9.850960	0.463870	0.002022	0.098510	0.004636	0.235406	2.992054	39.357433
32129	0	0.219867	9.826648	0.439664	0.002197	0.098267	0.004395	0.230763	2.988868	39.351943
32130	0	0.226509	9.765514	0.427723	0.002260	0.097655	0.004276	0.227486	2.981597	39.348817
32131	0	0.226496	9.759494	0.488527	0.002258	0.097595	0.004883	0.222408	2.972277	39.342401
32132	0	0.214719	9.710594	0.494997	0.002149	0.097106	0.004949	0.218609	2.972486	39.328675
32133	0	0.238513	9.680155	0.451865	0.002380	0.096802	0.004517	0.213972	2.965329	39.324296
32134	0	0.232947	9.643477	0.384359	0.002328	0.096435	0.003849	0.218272	2.961918	39.320298
32135	0	0.213649	9.606925	0.457935	0.002136	0.096069	0.004578	0.214060	2.960082	39.313899
32136	0	0.207766	9.551899	0.390974	0.002075	0.095519	0.003909	0.211123	2.955538	39.302630
32137	0	0.195338	9.521486	0.445509	0.001953	0.095215	0.004456	0.209543	2.953705	39.296421
32138	0	0.213977	9.472546	0.421118	0.002136	0.094726	0.004210	0.205352	2.947876	39.292848
32139	0	0.207913	9.490949	0.360343	0.002075	0.094910	0.003601	0.200328	2.941515	39.284612
32140	0	0.183928	9.442024	0.360954	0.001839	0.094420	0.003605	0.192542	2.939204	39.276412
32141	0	0.219373	9.442144	0.347968	0.002197	0.094421	0.003479	0.189602	2.941946	39.275140
32142	0	0.212874	9.417721	0.360297	0.002129	0.094177	0.003602	0.186310	2.940191	39.267853
32143	0	0.244214	9.429922	0.317606	0.002441	0.094299	0.003174	0.181380	2.937596	39.252240
32144	0	0.237835	9.423737	0.409382	0.002381	0.094237	0.004093	0.178438	2.939648	39.242835
32145	0	0.219688	9.399416	0.353983	0.002197	0.093994	0.003540	0.176537	2.938484	39.231567
32146	0	0.195558	9.411598	0.366537	0.001952	0.094116	0.003661	0.169299	2.932772	39.224337
32147	0	0.207285	9.405501	0.378947	0.002075	0.094055	0.003784	0.160749	2.934063	39.221149
32148	0	0.188492	9.423728	0.379661	0.001886	0.094237	0.003795	0.156321	2.934289	39.215723
32149	0	0.225635	9.448245	0.335751	0.002258	0.094482	0.003357	0.153510	2.935041	39.209098
32150	0	0.212711	9.472565	0.372559	0.002131	0.094726	0.003724	0.149642	2.938761	39.206192
32151	0	0.225458	9.484866	0.433481	0.002258	0.094849	0.004333	0.145958	2.941716	39.198514
32152	0	0.230504	9.521489	0.336141	0.002311	0.095215	0.003359	0.140803	2.947027	39.194042
32153	0	0.255684	9.545890	0.446123	0.002563	0.095459	0.004456	0.131881	2.953452	39.188421
32154	0	0.242642	9.564115	0.397796	0.002427	0.095641	0.003978	0.129581	2.952718	39.183899
32155	0	0.213128	9.582499	0.440140	0.002136	0.095825	0.004395	0.119307	2.957106	39.175660
32156	0	0.200244	9.625133	0.428997	0.002004	0.096251	0.004286	0.112269	2.957010	39.170312
32157	0	0.206886	9.680165	0.464370	0.002075	0.096802	0.004639	0.104242	2.962977	39.158633
32158	0	0.193399	9.722793	0.465312	0.001940	0.097228	0.004648	0.096396	2.968271	39.154160
32159	0	0.213335	9.753387	0.549982	0.002136	0.097534	0.005493	0.086516	2.970149	39.150704
32160	0	0.194704	9.777731	0.520130	0.001946	0.097777	0.005200	0.083366	2.967978	39.151433
32161	0	0.213456	9.814444	0.494638	0.002136	0.098145	0.004944	0.078328	2.968421	39.151427
32162	0	0.231186	9.869265	0.538199	0.002316	0.098693	0.005376	0.069122	2.971181	39.150886
32163	0	0.243684	9.912131	0.518593	0.002441	0.099121	0.005188	0.069385	2.974964	39.144341
32164	0	0.224349	9.930410	0.561434	0.002249	0.099304	0.005610	0.062860	2.979532	39.142434
32165	0	0.249867	9.985355	0.543325	0.002502	0.099854	0.005432	0.059498	2.982346	39.145545
32166	0	0.224602	10.015801	0.543060	0.002250	0.100158	0.005434	0.061335	2.985076	39.145872
32167	0	0.219605	10.028099	0.555063	0.002197	0.100281	0.005554	0.063308	2.984993	39.140650
32168	0	0.201302	10.052483	0.591348	0.002011	0.100525	0.005913	0.060403	2.981557	39.144728
32169	0	0.194773	10.064767	0.639937	0.001953	0.100647	0.006409	0.068917	2.986279	39.146817
32170	0	0.212010	10.101461	0.577279	0.002125	0.101014	0.005779	0.074145	2.990136	39.146212
32171	0	0.213580	10.125809	0.609103	0.002136	0.101257	0.006104	0.086150	2.989186	39.144103
32172	0	0.225502	10.150284	0.558238	0.002256	0.101502	0.005589	0.091990	2.989297	39.138394
32173	0	0.244038	10.137991	0.603431	0.002441	0.101379	0.006042	0.099112	2.988975	39.137019
32174	0	0.213101	10.125865	0.620309	0.002133	0.101258	0.006208	0.103023	2.990148	39.142299
32175	0	0.231637	10.113583	0.530036	0.002319	0.101135	0.005310	0.111883	2.992010	39.143509
32176	0	0.224919	10.107564	0.503758	0.002252	0.101075	0.005046	0.119147	2.993273	39.145278
32177	0	0.220021	10.119690	0.529722	0.002197	0.101196	0.005310	0.131534	2.988459	39.147646
32178	0	0.214218	10.107543	0.570694	0.002142	0.101075	0.005712	0.134613	2.986737	39.146482
32179	0	0.219079	10.089195	0.596973	0.002197	0.100891	0.005981	0.145738	2.992675	39.144547
32180	0	0.199947	10.083174	0.484491	0.002001	0.100831	0.004859	0.159574	2.992691	39.140329
32181	0	0.244343	10.052569	0.590618	0.002441	0.100525	0.005920	0.173642	2.988900	39.148116
32182	0	0.201771	10.016019	0.490430	0.002018	0.100160	0.004915	0.184008	2.987695	39.150814
32183	0	0.219819	9.979298	0.542255	0.002197	0.099792	0.005432	0.192847	2.985155	39.151511
32184	0	0.232335	9.948802	0.460160	0.002320	0.099487	0.004619	0.210323	2.980129	39.151720
32185	0	0.219529	9.912188	0.450020	0.002197	0.099121	0.004517	0.227103	2.980899	39.150933
32186	0	0.225661	9.875662	0.477086	0.002254	0.098756	0.004788	0.245244	2.975847	39.143781
32187	0	0.249849	9.845038	0.438166	0.002502	0.098450	0.004395	0.258050	2.978924	39.142886
32188	0	0.218812	9.790212	0.490294	0.002189	0.097901	0.004918	0.273614	2.978094	39.140429
32189	0	0.219648	9.784004	0.462451	0.002197	0.097839	0.004639	0.288078	2.977499	39.143590
32190	0	0.219549	9.716955	0.373918	0.002195	0.097169	0.003756	0.305255	2.975808	39.137452
32191	0	0.201186	9.704656	0.407477	0.002014	0.097046	0.004089	0.320308	2.976986	39.131364
32192	0	0.219261	9.668137	0.404244	0.002192	0.096681	0.004060	0.338713	2.975328	39.127892
32193	0	0.207732	9.631410	0.395097	0.002075	0.096313	0.003967	0.355950	2.971269	39.125142
32194	0	0.177568	9.588797	0.391380	0.001774	0.095887	0.003934	0.377835	2.967521	39.116512
32195	0	0.214112	9.564253	0.364779	0.002136	0.095642	0.003662	0.392830	2.960128	39.118204
32196	0	0.233021	9.552065	0.386023	0.002329	0.095520	0.003877	0.410396	2.956994	39.111803
32197	0	0.243927	9.527650	0.401485	0.002441	0.095276	0.004028	0.424490	2.958050	39.103844
32198	0	0.225230	9.503322	0.374389	0.002254	0.095033	0.003757	0.437567	2.958003	39.097134
32199	0	0.237921	9.484931	0.395177	0.002380	0.094849	0.003967	0.454219	2.957893	39.102974
32200	0	0.201083	9.442277	0.343613	0.002011	0.094422	0.003448	0.465900	2.956903	39.097696
32201	0	0.213653	9.460487	0.297850	0.002136	0.094604	0.002991	0.478621	2.955048	39.103244
32202	0	0.207349	9.448279	0.326149	0.002075	0.094482	0.003271	0.488154	2.955583	39.104443
32203	0	0.213605	9.454367	0.341209	0.002136	0.094543	0.003418	0.493141	2.954261	39.099557
32204	0	0.225736	9.460467	0.340063	0.002257	0.094604	0.003406	0.497007	2.952712	39.091757
32205	0	0.237576	9.478814	0.346737	0.002380	0.094788	0.003479	0.508958	2.956753	39.092492
32206	0	0.230755	9.448272	0.289810	0.002310	0.094482	0.002906	0.516276	2.957970	39.091533
32207	0	0.212843	9.466603	0.310295	0.002136	0.094666	0.003113	0.526091	2.965853	39.089557
32208	0	0.199191	9.478790	0.333187	0.001998	0.094788	0.003337	0.530087	2.971617	39.086771
32209	0	0.182428	9.503215	0.353237	0.001831	0.095032	0.003540	0.537261	2.978250	39.084714
32210	0	0.205500	9.521531	0.375942	0.002061	0.095215	0.003768	0.545472	2.983820	39.088293
32211	0	0.188733	9.564232	0.384194	0.001892	0.095642	0.003845	0.547321	2.988017	39.091761
32212	0	0.169272	9.570347	0.334320	0.001698	0.095703	0.003350	0.553704	2.993413	39.092684
32213	0	0.207228	9.643576	0.347494	0.002075	0.096436	0.003479	0.556448	2.995376	39.098067
32214	0	0.224569	9.661915	0.413348	0.002252	0.096619	0.004142	0.564245	3.000907	39.099613
32215	0	0.249875	9.710735	0.463200	0.002502	0.097107	0.004639	0.570041	3.003756	39.105199
32216	0	0.242891	9.710738	0.431185	0.002434	0.097107	0.004319	0.576610	3.007991	39.113281
32217	0	0.213119	9.741236	0.439148	0.002136	0.097412	0.004395	0.578089	3.012430	39.111713
32218	0	0.224399	9.771760	0.444386	0.002248	0.097717	0.004449	0.581897	3.015400	39.120064
32219	0	0.201116	9.820588	0.408336	0.002014	0.098206	0.004089	0.586805	3.017392	39.122717
32220	0	0.175826	9.869428	0.443547	0.001763	0.098694	0.004443	0.593647	3.021810	39.120339
32221	0	0.194653	9.893825	0.414728	0.001953	0.098938	0.004150	0.595138	3.027950	39.116796
32222	0	0.193551	9.924347	0.432162	0.001940	0.099243	0.004327	0.599045	3.031366	39.126776
32223	0	0.207242	9.973163	0.451381	0.002075	0.099731	0.004517	0.600098	3.033088	39.127324
32224	0	0.261227	9.997588	0.463034	0.002619	0.099976	0.004633	0.600968	3.039060	39.130511
32225	0	0.231883	10.003681	0.487926	0.002319	0.100037	0.004883	0.602868	3.038191	39.133145
32226	0	0.243557	10.058611	0.505685	0.002439	0.100586	0.005058	0.602390	3.041160	39.136169
32227	0	0.255791	10.064709	0.488330	0.002563	0.100647	0.004883	0.599759	3.045948	39.146312
32228	0	0.217931	10.095275	0.475100	0.002186	0.100952	0.004761	0.608692	3.051825	39.151380
32229	0	0.189252	10.089142	0.408164	0.001892	0.100891	0.004089	0.615329	3.049831	39.151192
32230	0	0.189177	10.107445	0.528964	0.001892	0.101074	0.005294	0.617911	3.048810	39.150731
32231	0	0.201354	10.125755	0.451190	0.002014	0.101257	0.004517	0.621065	3.048027	39.153591
32232	0	0.225476	10.089144	0.498954	0.002256	0.100891	0.004995	0.625461	3.048437	39.153134
32233	0	0.256124	10.107430	0.494333	0.002563	0.101074	0.004944	0.623874	3.049483	39.154576
32234	0	0.256103	10.089151	0.560615	0.002559	0.100891	0.005614	0.630917	3.045370	39.158949
32235	0	0.237519	10.064720	0.518598	0.002380	0.100647	0.005188	0.630994	3.049807	39.157533
32236	0	0.224188	10.095237	0.536462	0.002248	0.100952	0.005366	0.630767	3.055003	39.161399
32237	0	0.225547	10.083041	0.444948	0.002258	0.100830	0.004456	0.635529	3.056685	39.169397
32238	0	0.200972	10.064703	0.492931	0.002007	0.100647	0.004931	0.635723	3.052702	39.169531
32239	0	0.201208	10.040308	0.524511	0.002014	0.100403	0.005249	0.637956	3.053625	39.173540
32240	0	0.213469	10.015903	0.468250	0.002131	0.100159	0.004691	0.645564	3.048466	39.176230
32241	0	0.189753	9.973150	0.439106	0.001892	0.099731	0.004395	0.647316	3.040724	39.181426
32242	0	0.196436	9.960961	0.450343	0.001964	0.099609	0.004509	0.651474	3.038370	39.182078
32243	0	0.244002	9.899929	0.493925	0.002441	0.098999	0.004944	0.654540	3.038489	39.187043
32244	0	0.249676	9.906022	0.413806	0.002499	0.099060	0.004141	0.655434	3.039163	39.177976
32245	0	0.268685	9.832771	0.433114	0.002686	0.098328	0.004333	0.655896	3.036152	39.177634
32246	0	0.225835	9.820579	0.346815	0.002260	0.098206	0.003473	0.659637	3.036780	39.176032
32247	0	0.201664	9.771729	0.402708	0.002014	0.097717	0.004028	0.658816	3.032375	39.175029
32248	0	0.201832	9.765544	0.396114	0.002019	0.097655	0.003964	0.660403	3.031581	39.174363
32249	0	0.220043	9.741215	0.359799	0.002197	0.097412	0.003601	0.661768	3.026336	39.167443
32250	0	0.214148	9.698495	0.401989	0.002142	0.096985	0.004022	0.661618	3.025377	39.169537
32251	0	0.207641	9.680168	0.366353	0.002075	0.096802	0.003662	0.657694	3.022421	39.165755
32252	0	0.214040	9.612948	0.396636	0.002138	0.096129	0.003969	0.658812	3.018218	39.164879
32253	0	0.213479	9.582541	0.359631	0.002136	0.095825	0.003601	0.662290	3.018415	39.167275
32254	0	0.219782	9.545894	0.358898	0.002193	0.095459	0.003591	0.661970	3.011651	39.162497
32255	0	0.232273	9.545888	0.347965	0.002319	0.095459	0.003479	0.658932	3.006055	39.156312
32256	0	0.220365	9.533590	0.342018	0.002203	0.095336	0.003419	0.655195	3.003736	39.156963
32257	0	0.213706	9.503165	0.287111	0.002136	0.095032	0.002869	0.649982	3.001181	39.154191
32258	0	0.182989	9.478654	0.342687	0.001832	0.094787	0.003423	0.642766	3.002221	39.155107
32259	0	0.201536	9.490951	0.317774	0.002014	0.094910	0.003174	0.635808	2.999232	39.151685
32260	0	0.207902	9.466420	0.349568	0.002077	0.094665	0.003487	0.622605	2.995396	39.149814
32261	0	0.189267	9.454326	0.324014	0.001892	0.094543	0.003235	0.613954	2.993145	39.145179
32262	0	0.201683	9.454216	0.349680	0.002015	0.094543	0.003489	0.601651	2.989526	39.134555
32263	0	0.207679	9.448215	0.287647	0.002075	0.094482	0.002869	0.589916	2.986034	39.132389
32264	0	0.201829	9.472544	0.349817	0.002017	0.094726	0.003494	0.582938	2.982968	39.125386
32265	0	0.213632	9.472627	0.366964	0.002136	0.094727	0.003662	0.571601	2.981345	39.125469
32266	0	0.238433	9.509139	0.350222	0.002380	0.095092	0.003493	0.558668	2.975080	39.128449
32267	0	0.220103	9.509247	0.366783	0.002197	0.095093	0.003662	0.549537	2.969032	39.128402
32268	0	0.208162	9.551881	0.331400	0.002082	0.095519	0.003306	0.538168	2.967789	39.122125
32269	0	0.219636	9.588578	0.306661	0.002197	0.095886	0.003052	0.518173	2.967301	39.110454
32270	0	0.182767	9.582296	0.382271	0.001829	0.095823	0.003814	0.505270	2.967565	39.113261
32271	0	0.195220	9.625199	0.440473	0.001953	0.096252	0.004395	0.490909	2.967180	39.113892
32272	0	0.219445	9.655626	0.424068	0.002194	0.096557	0.004231	0.477741	2.965635	39.110960
32273	0	0.201235	9.680136	0.385627	0.002014	0.096802	0.003845	0.462463	2.966273	39.107542
32274	0	0.206878	9.686168	0.387242	0.002071	0.096862	0.003867	0.454042	2.967853	39.113527
32275	0	0.237770	9.741174	0.397788	0.002380	0.097412	0.003967	0.439317	2.969483	39.106510
32276	0	0.243099	9.783791	0.467235	0.002436	0.097838	0.004660	0.422224	2.973496	39.101136
32277	0	0.195038	9.802173	0.441200	0.001953	0.098022	0.004395	0.399580	2.975219	39.096634
32278	0	0.219089	9.850837	0.480494	0.002192	0.098509	0.004795	0.385879	2.974506	39.091537
32279	0	0.243738	9.887637	0.459228	0.002441	0.098877	0.004578	0.366676	2.977685	39.092765
32280	0	0.200193	9.911864	0.443712	0.002006	0.099119	0.004423	0.348283	2.980406	39.092342
32281	0	0.201106	9.948680	0.489445	0.002014	0.099487	0.004883	0.332643	2.982517	39.090301
32282	0	0.194646	9.979095	0.436951	0.001946	0.099792	0.004356	0.315364	2.981015	39.091929
32283	0	0.207193	10.009712	0.501703	0.002075	0.100098	0.005005	0.299236	2.983282	39.089977
32284	0	0.237108	10.003409	0.473807	0.002374	0.100035	0.004724	0.280362	2.984787	39.092276
32285	0	0.249997	10.052430	0.520092	0.002502	0.100525	0.005188	0.263364	2.986136	39.090611
32286	0	0.261606	10.064471	0.534385	0.002619	0.100645	0.005336	0.251906	2.987811	39.084340
32287	0	0.268616	10.076864	0.464700	0.002686	0.100769	0.004639	0.240173	2.985618	39.077669
32288	0	0.225857	10.082748	0.558317	0.002259	0.100828	0.005570	0.223441	2.984909	39.082519
32289	0	0.201636	10.064657	0.531686	0.002014	0.100647	0.005310	0.213446	2.980946	39.081928
32290	0	0.189721	10.082881	0.526786	0.001896	0.100829	0.005262	0.204976	2.977993	39.078736
32291	0	0.171126	10.052443	0.476982	0.001709	0.100525	0.004761	0.192390	2.973912	39.077253
32292	0	0.201873	10.070591	0.484268	0.002018	0.100706	0.004839	0.185869	2.971568	39.069343
32293	0	0.225555	10.076882	0.543737	0.002258	0.100769	0.005432	0.177640	2.973245	39.065791
32294	0	0.255722	10.082893	0.471368	0.002558	0.100829	0.004709	0.170300	2.972350	39.063673
32295	0	0.232603	10.046357	0.543473	0.002319	0.100464	0.005432	0.165074	2.963250	39.063553
32296	0	0.251640	10.034087	0.586343	0.002516	0.100341	0.005864	0.163600	2.961129	39.065295
32297	0	0.232611	10.009701	0.544117	0.002319	0.100098	0.005432	0.150953	2.951924	39.066411
[truncated: 501 more rows]
