# Supplementary material for: Properties of traditional bamboo carrying poles have implications for user interactions
Source: PLoS One. 2018 May 10;13(5):e0196208. doi: 10.1371/journal.pone.0196208 (PMC5945030; doi:10.1371/journal.pone.0196208)
Supplement: S1 Text — (ZIP) [file pone.0196208.s005.zip › ResTest_PoleD_L9Load1.txt]

// Start Time: Unknown
// Update Rate: 100.0Hz
// Filter Profile: human (34.3)
// Firmware Version: 2.1.4
PacketCounter	SampleTimeFine	Acc_X	Acc_Y	Acc_Z	VelInc_X	VelInc_Y	VelInc_Z	Roll	Pitch	Yaw	Latitude	Longitude	Altitude	Vel_X	Vel_Y	Vel_Z
36760	0	1.118055	9.722594	-0.825946	0.011175	0.097227	-0.008253	1.985118	-5.417248	25.367462
36761	0	0.191032	9.637399	-0.811964	0.001892	0.096375	-0.008118	1.988335	-5.438845	25.359590
36762	0	-0.990251	9.650027	-0.732970	-0.009912	0.096499	-0.007327	1.992360	-5.450620	25.354914
36763	0	-1.629582	9.643569	-0.585853	-0.016296	0.096436	-0.005859	1.992320	-5.451203	25.351842
36764	0	-1.208658	9.753364	-0.720416	-0.012084	0.097534	-0.007201	1.998115	-5.448086	25.342055
36765	0	-0.159601	9.790025	-0.744618	-0.001587	0.097900	-0.007446	1.998911	-5.437409	25.335055
36766	0	0.925770	9.814521	-0.946573	0.009258	0.098145	-0.009462	2.002861	-5.436764	25.334006
36767	0	1.153893	9.643473	-0.964778	0.011536	0.096436	-0.009644	2.007867	-5.440786	25.324589
36768	0	0.415963	9.588450	-0.868150	0.004156	0.095885	-0.008675	2.016496	-5.445008	25.318890
36769	0	-0.756433	9.484889	-0.744705	-0.007568	0.094849	-0.007446	2.019481	-5.449785	25.308046
36770	0	-1.690045	9.240818	-0.616087	-0.016899	0.092408	-0.006165	2.018425	-5.447903	25.296265
36771	0	-1.752368	8.911086	-0.535739	-0.017517	0.089111	-0.005371	2.010661	-5.438652	25.264777
36772	0	-1.124676	8.612025	-0.496494	-0.011244	0.086120	-0.004982	1.997139	-5.433719	25.227175
36773	0	-0.366746	8.404631	-0.492454	-0.003662	0.084045	-0.004944	1.977493	-5.425326	25.184775
36774	0	0.121979	8.105627	-0.391807	0.001210	0.081056	-0.003934	1.960481	-5.436909	25.130685
36775	0	0.570583	8.526449	-0.432657	0.005676	0.085266	-0.004333	1.953691	-5.475006	25.082848
36776	0	0.848109	9.141907	-0.077859	0.008428	0.091424	-0.000781	1.951723	-5.540111	25.054972
36777	0	0.346892	8.788862	0.012951	0.003418	0.087891	0.000122	1.941625	-5.607412	25.062430
36778	0	-0.184134	7.281847	-0.664233	-0.001867	0.072818	-0.006642	1.939620	-5.647975	25.075510
36779	0	0.856018	8.495932	-0.531137	0.008545	0.084961	-0.005310	1.941177	-5.668933	25.095522
36780	0	0.286045	7.732861	-0.476653	0.002834	0.077330	-0.004766	1.940810	-5.708107	25.119578
36781	0	0.754409	8.159600	-1.266410	0.007507	0.081604	-0.012634	1.982084	-5.757171	25.150760
36782	0	-1.345461	8.149052	-0.666932	-0.013480	0.081487	-0.006664	1.979501	-5.793101	25.182952
36783	0	-0.077645	8.428479	-0.926127	-0.000793	0.084290	-0.009216	2.035546	-5.815200	25.222043
36784	0	0.603990	8.665072	-1.025642	0.006017	0.086657	-0.010221	2.081813	-5.844902	25.246866
36785	0	-0.100399	8.812970	-0.823742	-0.001038	0.088135	-0.008179	2.150232	-5.888103	25.305923
36786	0	0.081606	9.013648	-0.573098	0.000797	0.090140	-0.005672	2.220242	-5.912912	25.344690
36787	0	0.746846	9.368277	-0.786552	0.007446	0.093689	-0.007812	2.283354	-5.940200	25.386059
36788	0	0.684499	9.349233	-0.419871	0.006816	0.093497	-0.004135	2.358572	-5.978350	25.441727
36789	0	-0.625688	9.924308	-0.443880	-0.006287	0.099243	-0.004395	2.399655	-6.015136	25.494648
36790	0	-0.522985	9.808323	-0.264723	-0.005254	0.098083	-0.002589	2.458792	-6.046243	25.542822
36791	0	-0.644423	10.437028	-0.418593	-0.006470	0.104370	-0.004150	2.489730	-6.076465	25.585443
36792	0	-0.590616	10.302751	-0.407128	-0.005932	0.103027	-0.004038	2.517657	-6.107714	25.635468
36793	0	-0.699595	10.729882	-1.052354	-0.007019	0.107300	-0.010498	2.536991	-6.132093	25.676159
36794	0	-0.170150	10.521842	-1.172057	-0.001724	0.105220	-0.011704	2.546343	-6.155740	25.733607
36795	0	0.100096	11.016465	-1.424900	0.000977	0.110168	-0.014221	2.570605	-6.179579	25.773276
36796	0	0.337673	11.149673	-1.716528	0.003346	0.111501	-0.017145	2.588073	-6.208463	25.806839
36797	0	-0.168289	11.193333	-1.627351	-0.001709	0.111938	-0.016235	2.621639	-6.233079	25.845395
36798	0	-0.194933	11.393642	-1.695746	-0.001962	0.113941	-0.016924	2.650921	-6.243825	25.876451
36799	0	-0.231212	11.443696	-1.431506	-0.002319	0.114441	-0.014282	2.679857	-6.250233	25.903440
36800	0	-0.009603	11.644369	-1.485844	-0.000108	0.116446	-0.014836	2.697824	-6.260773	25.933162
36801	0	-0.036104	11.675772	-1.332800	-0.000366	0.116760	-0.013306	2.716891	-6.265410	25.955104
36802	0	0.147978	11.821953	-1.213694	0.001474	0.118220	-0.012130	2.721253	-6.270433	25.977550
36803	0	0.225599	11.761478	-0.952163	0.002258	0.117615	-0.009521	2.719665	-6.268359	25.993699
36804	0	0.310777	11.865320	-1.079479	0.003108	0.118652	-0.010804	2.709782	-6.268061	26.001846
36805	0	0.006463	11.840967	-1.035926	0.000061	0.118408	-0.010376	2.692425	-6.271497	26.011577
36806	0	-0.176486	11.878043	-1.067449	-0.001763	0.118777	-0.010710	2.657823	-6.269929	26.015694
36807	0	-0.110038	11.810716	-1.277913	-0.001099	0.118103	-0.012817	2.620152	-6.268035	26.020082
36808	0	-0.312570	11.738461	-1.385380	-0.003117	0.117379	-0.013902	2.574009	-6.259120	26.016140
36809	0	-0.123256	11.640121	-1.526433	-0.001221	0.116394	-0.015320	2.519238	-6.247286	26.017805
36810	0	-0.064396	11.562176	-1.601479	-0.000634	0.115615	-0.016065	2.470223	-6.237594	26.015163
36811	0	-0.215124	11.408148	-1.600206	-0.002136	0.114075	-0.016052	2.420916	-6.222763	26.008078
36812	0	-0.254868	11.244641	-1.590707	-0.002533	0.112440	-0.015954	2.375077	-6.207293	25.995371
36813	0	-0.301066	11.115073	-1.429482	-0.002991	0.111145	-0.014343	2.328219	-6.187390	25.975904
36814	0	-0.414562	10.932729	-1.206297	-0.004128	0.109323	-0.012112	2.280495	-6.169681	25.956214
36815	0	-0.160561	10.797505	-1.021031	-0.001587	0.107971	-0.010254	2.237678	-6.149841	25.932462
36816	0	-0.182728	10.633119	-0.761649	-0.001806	0.106328	-0.007666	2.187957	-6.126671	25.910372
36817	0	-0.032426	10.443442	-0.635444	-0.000305	0.104431	-0.006409	2.131969	-6.104839	25.882622
36818	0	0.122071	10.236513	-0.514276	0.001245	0.102362	-0.005205	2.065017	-6.077068	25.856942
36819	0	0.095522	10.040591	-0.432850	0.000977	0.100403	-0.004395	1.992775	-6.051392	25.829762
36820	0	0.121127	9.821630	-0.523429	0.001239	0.098212	-0.005303	1.915282	-6.018217	25.802108
36821	0	0.120031	9.631767	-0.492877	0.001221	0.096313	-0.005005	1.828027	-5.992848	25.772236
36822	0	0.000065	9.406839	-0.563399	0.000020	0.094064	-0.005711	1.737379	-5.968599	25.750315
36823	0	-0.056774	9.192369	-0.621530	-0.000549	0.091919	-0.006287	1.652248	-5.945085	25.720949
36824	0	0.067159	8.979981	-0.724063	0.000695	0.089794	-0.007308	1.569783	-5.914819	25.689959
36825	0	-0.124424	8.807794	-0.696196	-0.001221	0.088074	-0.007019	1.499232	-5.884072	25.663222
36826	0	-0.293962	8.673962	-0.599794	-0.002915	0.086737	-0.006052	1.432587	-5.851662	25.632413
36827	0	-0.264553	8.447558	-0.666874	-0.002625	0.084473	-0.006714	1.375659	-5.823081	25.603907
36828	0	-0.153006	8.313794	-0.646879	-0.001507	0.083136	-0.006504	1.330063	-5.790932	25.582398
36829	0	-0.147914	8.233837	-0.509155	-0.001465	0.082336	-0.005127	1.283199	-5.770593	25.563558
36830	0	-0.199542	8.130172	-0.368556	-0.001982	0.081301	-0.003715	1.244851	-5.750583	25.545579
36831	0	-0.215175	8.001776	-0.326948	-0.002136	0.080017	-0.003296	1.208244	-5.727828	25.536106
36832	0	-0.010147	7.977477	-0.248404	-0.000093	0.079774	-0.002512	1.170128	-5.714006	25.518624
36833	0	-0.031398	7.897989	-0.150327	-0.000305	0.078979	-0.001526	1.137866	-5.700713	25.513181
36834	0	-0.087979	7.836939	-0.133970	-0.000873	0.078369	-0.001359	1.109716	-5.689877	25.511687
36835	0	-0.079701	7.794212	-0.095546	-0.000793	0.077942	-0.000977	1.078524	-5.684409	25.512630
36836	0	-0.031187	7.781997	-0.061156	-0.000313	0.077820	-0.000629	1.051277	-5.685932	25.519533
36837	0	0.000465	7.757605	-0.150724	0.000000	0.077576	-0.001526	1.021895	-5.693235	25.534955
36838	0	0.019580	7.775911	-0.202537	0.000192	0.077759	-0.002038	1.001638	-5.699543	25.548420
36839	0	0.079955	7.824733	-0.255350	0.000793	0.078247	-0.002563	0.985033	-5.708743	25.566222
36840	0	0.154549	7.891856	-0.308605	0.001537	0.078918	-0.003093	0.972983	-5.720880	25.588196
36841	0	0.147912	7.995585	-0.390501	0.001465	0.079956	-0.003906	0.968805	-5.741376	25.611745
36842	0	0.059355	8.080939	-0.421121	0.000578	0.080810	-0.004210	0.967858	-5.763560	25.640955
36843	0	0.001498	8.215269	-0.501522	0.000000	0.082153	-0.005005	0.979101	-5.784190	25.666489
36844	0	-0.074187	8.306643	-0.570839	-0.000763	0.083067	-0.005698	0.987736	-5.812733	25.707659
36845	0	-0.205877	8.435010	-0.489812	-0.002075	0.084351	-0.004883	1.001969	-5.835026	25.752055
36846	0	-0.220354	8.648530	-0.414554	-0.002226	0.086486	-0.004122	1.027235	-5.865006	25.793639
36847	0	-0.229488	8.795085	-0.533407	-0.002319	0.087952	-0.005310	1.052342	-5.896699	25.834604
36848	0	-0.267348	8.977982	-0.532729	-0.002697	0.089781	-0.005299	1.081283	-5.926687	25.883902
36849	0	-0.247694	9.185689	-0.479369	-0.002502	0.091858	-0.004761	1.115188	-5.958823	25.931751
36850	0	-0.272751	9.362350	-0.578275	-0.002755	0.093625	-0.005744	1.155772	-5.992516	25.976825
36851	0	-0.254082	9.545721	-0.577691	-0.002563	0.095459	-0.005737	1.196565	-6.019648	26.022203
36852	0	-0.151570	9.746640	-0.597832	-0.001541	0.097468	-0.005939	1.235627	-6.049480	26.068933
36853	0	-0.107212	9.942399	-0.681249	-0.001099	0.099426	-0.006775	1.273025	-6.079631	26.112593
36854	0	-0.101463	10.131045	-0.719272	-0.001045	0.101313	-0.007157	1.306955	-6.113726	26.158114
36855	0	-0.003735	10.290270	-0.693546	-0.000061	0.102905	-0.006897	1.344662	-6.139756	26.200031
36856	0	0.038320	10.582494	-0.866382	0.000355	0.105828	-0.008624	1.382894	-6.169613	26.238309
36857	0	0.044806	10.662528	-0.858301	0.000427	0.106628	-0.008545	1.419063	-6.191142	26.277924
36858	0	-0.006108	10.844868	-0.975715	-0.000079	0.108452	-0.009722	1.452928	-6.209219	26.306859
36859	0	-0.010584	10.986018	-1.010478	-0.000122	0.109863	-0.010071	1.484256	-6.224998	26.339170
36860	0	-0.020302	11.137959	-1.072005	-0.000212	0.111382	-0.010690	1.512763	-6.232912	26.360221
36861	0	-0.023087	11.254585	-1.095624	-0.000244	0.112549	-0.010925	1.541993	-6.245404	26.378736
36862	0	-0.136703	11.327182	-1.211383	-0.001377	0.113275	-0.012087	1.567211	-6.254496	26.394680
36863	0	-0.170088	11.456052	-1.107419	-0.001709	0.114563	-0.011047	1.592387	-6.261695	26.408007
36864	0	-0.230078	11.541011	-1.209446	-0.002303	0.115412	-0.012078	1.606815	-6.263038	26.421262
36865	0	-0.243752	11.614833	-1.191797	-0.002441	0.116150	-0.011902	1.621563	-6.265966	26.431327
36866	0	-0.243013	11.638939	-1.224813	-0.002434	0.116390	-0.012239	1.629981	-6.268783	26.433223
36867	0	-0.255867	11.645392	-1.185324	-0.002563	0.116455	-0.011841	1.642333	-6.272758	26.433776
36868	0	-0.225194	11.669579	-1.162748	-0.002249	0.116696	-0.011622	1.648647	-6.269055	26.425673
36869	0	-0.146287	11.663791	-1.166069	-0.001465	0.116638	-0.011658	1.653182	-6.270413	26.416987
36870	0	-0.182742	11.608851	-1.190270	-0.001827	0.116088	-0.011909	1.650176	-6.269840	26.398533
36871	0	-0.091666	11.596724	-1.153106	-0.000916	0.115967	-0.011536	1.648408	-6.268280	26.379573
36872	0	-0.080319	11.462557	-1.169458	-0.000796	0.114624	-0.011710	1.636157	-6.261114	26.357713
36873	0	-0.098563	11.377080	-1.158344	-0.000977	0.113770	-0.011597	1.626272	-6.251692	26.333939
36874	0	-0.008923	11.273556	-1.155414	-0.000079	0.112734	-0.011571	1.613286	-6.241311	26.305180
36875	0	-0.000953	11.145169	-1.090999	0.000000	0.111450	-0.010925	1.601791	-6.231240	26.273633
36876	0	-0.027894	10.980560	-1.039174	-0.000263	0.109804	-0.010407	1.590937	-6.214622	26.232479
36877	0	0.041042	10.846153	-1.011047	0.000427	0.108459	-0.010132	1.573330	-6.196532	26.192431
36878	0	0.012420	10.700052	-0.964004	0.000150	0.106998	-0.009663	1.555284	-6.168890	26.145371
36879	0	-0.082238	10.516572	-0.827078	-0.000793	0.105164	-0.008301	1.528473	-6.136495	26.102763
36880	0	-0.093332	10.291106	-0.833805	-0.000912	0.102909	-0.008365	1.505859	-6.111676	26.051440
36881	0	-0.069171	10.174750	-0.692823	-0.000671	0.101746	-0.006958	1.478486	-6.087387	26.005043
36882	0	-0.116068	9.992055	-0.741655	-0.001140	0.099918	-0.007449	1.449017	-6.062137	25.947429
36883	0	-0.154574	9.796338	-0.637396	-0.001526	0.097961	-0.006409	1.415991	-6.037289	25.894817
36884	0	-0.195213	9.582975	-0.594082	-0.001931	0.095828	-0.005975	1.383482	-6.010456	25.839836
36885	0	-0.282822	9.411697	-0.540832	-0.002808	0.094116	-0.005432	1.361832	-5.983454	25.792012
36886	0	-0.304979	9.185998	-0.517297	-0.003032	0.091859	-0.005203	1.333130	-5.958764	25.733707
36887	0	-0.142219	8.972293	-0.595831	-0.001404	0.089722	-0.005981	1.309603	-5.933817	25.690695
36888	0	-0.194564	8.935671	-0.390604	-0.001927	0.089356	-0.003922	1.295874	-5.907936	25.646263
36889	0	-0.325591	8.776870	-0.345572	-0.003235	0.087769	-0.003479	1.273872	-5.877473	25.593702
36890	0	-0.097976	8.557385	-0.543629	-0.000959	0.085573	-0.005450	1.261528	-5.848545	25.546171
36891	0	0.175577	8.465672	-0.548292	0.001770	0.084656	-0.005493	1.252381	-5.827636	25.501365
36892	0	0.136312	8.349748	-0.314850	0.001377	0.083497	-0.003154	1.249394	-5.805697	25.461631
36893	0	-0.037437	8.251987	-0.420405	-0.000366	0.082520	-0.004211	1.244375	-5.792137	25.420108
36894	0	0.009888	8.172622	-0.370671	0.000106	0.081726	-0.003710	1.244720	-5.779938	25.381061
36895	0	-0.000908	8.068846	-0.341828	0.000000	0.080688	-0.003418	1.249388	-5.764596	25.345123
36896	0	-0.038737	8.019894	-0.348668	-0.000385	0.080199	-0.003480	1.262146	-5.759458	25.319229
36897	0	-0.097816	7.958949	-0.287783	-0.000977	0.079590	-0.002869	1.278913	-5.754717	25.292496
36898	0	-0.018968	7.946639	-0.253496	-0.000187	0.079467	-0.002522	1.301322	-5.748229	25.268446
36899	0	0.097671	7.958932	-0.282235	0.000977	0.079590	-0.002808	1.324460	-5.746243	25.249995
36900	0	0.030720	7.928208	-0.315940	0.000305	0.079283	-0.003142	1.350387	-5.747238	25.238087
36901	0	-0.060690	7.952815	-0.234265	-0.000610	0.079529	-0.002319	1.385100	-5.750229	25.229088
36902	0	-0.084291	8.019768	-0.263141	-0.000848	0.080198	-0.002611	1.415626	-5.755130	25.216532
36903	0	-0.206519	8.068789	-0.246928	-0.002075	0.080688	-0.002441	1.456251	-5.767377	25.209733
36904	0	-0.271027	8.154039	-0.320109	-0.002727	0.081541	-0.003170	1.500628	-5.788422	25.205053
36905	0	-0.255006	8.233495	-0.473281	-0.002563	0.082336	-0.004700	1.545863	-5.805490	25.208498
36906	0	-0.221516	8.336999	-0.431046	-0.002232	0.083371	-0.004279	1.587769	-5.826540	25.217506
36907	0	-0.150583	8.441004	-0.479500	-0.001526	0.084412	-0.004761	1.632977	-5.852177	25.224584
36908	0	-0.073169	8.611148	-0.652674	-0.000752	0.086115	-0.006479	1.694318	-5.878047	25.238742
36909	0	-0.034741	8.764258	-0.688681	-0.000366	0.087646	-0.006836	1.758537	-5.900834	25.256613
36910	0	-0.018448	8.922053	-0.711661	-0.000206	0.089225	-0.007062	1.827202	-5.926630	25.271010
36911	0	-0.046263	9.063176	-0.811933	-0.000488	0.090637	-0.008057	1.903212	-5.956988	25.295874
36912	0	-0.053857	9.275830	-0.727004	-0.000559	0.092763	-0.007209	1.976404	-5.980233	25.315852
36913	0	-0.040325	9.447744	-0.732921	-0.000427	0.094482	-0.007263	2.053895	-6.007532	25.337361
36914	0	-0.060003	9.623676	-0.746775	-0.000623	0.096242	-0.007399	2.133143	-6.032811	25.361521
36915	0	-0.083226	9.789599	-0.672017	-0.000854	0.097900	-0.006653	2.209776	-6.057134	25.380865
36916	0	-0.065988	9.990219	-0.600316	-0.000688	0.099906	-0.005937	2.283251	-6.087486	25.404788
36917	0	-0.052744	10.198580	-0.665451	-0.000549	0.101990	-0.006592	2.351730	-6.110343	25.421878
36918	0	-0.078759	10.344087	-0.739126	-0.000811	0.103445	-0.007330	2.416664	-6.134173	25.448306
36919	0	-0.163104	10.491555	-0.792864	-0.001648	0.104919	-0.007874	2.474093	-6.150808	25.472304
36920	0	-0.184089	10.704205	-0.931820	-0.001858	0.107046	-0.009268	2.525589	-6.166764	25.491559
36921	0	-0.187413	10.784500	-1.036129	-0.001892	0.107849	-0.010315	2.572390	-6.183565	25.510857
36922	0	-0.225948	10.966502	-1.228658	-0.002283	0.109670	-0.012240	2.617950	-6.205602	25.531571
36923	0	-0.218154	11.046852	-1.256007	-0.002197	0.110474	-0.012512	2.665660	-6.219349	25.548540
36924	0	-0.233111	11.155620	-1.332277	-0.002349	0.111561	-0.013281	2.706475	-6.234885	25.566620
36925	0	-0.163803	11.248292	-1.383482	-0.001648	0.112488	-0.013794	2.746950	-6.242382	25.576426
36926	0	-0.106674	11.344905	-1.416068	-0.001080	0.113454	-0.014121	2.786632	-6.252791	25.582587
36927	0	-0.121296	11.413059	-1.462832	-0.001221	0.114136	-0.014587	2.827734	-6.258076	25.587553
36928	0	-0.132378	11.442785	-1.329738	-0.001328	0.114431	-0.013267	2.859262	-6.259356	25.587285
36929	0	-0.066242	11.486468	-1.290993	-0.000671	0.114868	-0.012878	2.891472	-6.265750	25.586455
36930	0	-0.059446	11.534733	-1.217190	-0.000593	0.115350	-0.012149	2.915837	-6.261912	25.578014
36931	0	-0.012104	11.535545	-1.191152	-0.000122	0.115356	-0.011902	2.926827	-6.260259	25.572939
36932	0	0.018156	11.510890	-1.211018	0.000184	0.115109	-0.012105	2.934368	-6.255115	25.559356
36933	0	-0.006431	11.480743	-1.324199	-0.000061	0.114807	-0.013245	2.933836	-6.249298	25.546455
36934	0	-0.105145	11.377095	-1.292165	-0.001044	0.113770	-0.012935	2.924069	-6.239548	25.526182
36935	0	-0.098065	11.309978	-1.310811	-0.000977	0.113098	-0.013123	2.912713	-6.232870	25.507447
36936	0	-0.136225	11.230905	-1.417972	-0.001352	0.112308	-0.014193	2.903336	-6.220500	25.483658
36937	0	-0.129414	11.096406	-1.310321	-0.001282	0.110962	-0.013123	2.886982	-6.205193	25.462217
36938	0	-0.174219	10.962507	-1.275997	-0.001734	0.109623	-0.012779	2.870995	-6.193828	25.437986
36939	0	-0.190530	10.815657	-1.187912	-0.001892	0.108154	-0.011902	2.850804	-6.177035	25.411582
36940	0	-0.181028	10.669567	-1.122171	-0.001797	0.106693	-0.011247	2.829869	-6.159576	25.372179
36941	0	-0.184752	10.516618	-0.997934	-0.001831	0.105164	-0.010010	2.803230	-6.138256	25.330019
36942	0	-0.188385	10.333880	-0.869637	-0.001863	0.103336	-0.008730	2.771542	-6.111878	25.296540
36943	0	-0.154586	10.174804	-0.808336	-0.001526	0.101746	-0.008118	2.738457	-6.085351	25.259110
36944	0	-0.054246	9.998188	-0.734569	-0.000527	0.099979	-0.007380	2.703480	-6.063803	25.222792
36945	0	-0.123578	9.826913	-0.753306	-0.001221	0.098267	-0.007568	2.667787	-6.042000	25.186529
36946	0	-0.138748	9.644203	-0.697172	-0.001372	0.096439	-0.007011	2.626439	-6.019536	25.142349
36947	0	-0.062508	9.479100	-0.715602	-0.000610	0.094788	-0.007202	2.575598	-5.997452	25.102470
36948	0	-0.053392	9.345255	-0.590387	-0.000517	0.093450	-0.005952	2.520781	-5.971995	25.072532
36949	0	-0.098942	9.161604	-0.576025	-0.000977	0.091614	-0.005798	2.478354	-5.951063	25.032828
36950	0	0.014153	8.973010	-0.703367	0.000156	0.089727	-0.007068	2.439061	-5.927895	24.998947
36951	0	0.077795	8.838161	-0.661868	0.000793	0.088379	-0.006653	2.398523	-5.903487	24.966808
36952	0	0.044089	8.686031	-0.643124	0.000457	0.086858	-0.006464	2.358524	-5.878220	24.938843
36953	0	-0.135833	8.593928	-0.607500	-0.001343	0.085938	-0.006104	2.324006	-5.853129	24.914066
36954	0	-0.199752	8.484208	-0.473648	-0.001984	0.084841	-0.004766	2.287795	-5.829750	24.892380
36955	0	-0.111583	8.313135	-0.516082	-0.001099	0.083130	-0.005188	2.253056	-5.801530	24.874436
36956	0	-0.053568	8.288996	-0.615286	-0.000524	0.082889	-0.006172	2.229101	-5.780465	24.853058
36957	0	-0.159440	8.215453	-0.406217	-0.001587	0.082153	-0.004089	2.193289	-5.765333	24.836089
36958	0	-0.179548	8.136238	-0.389642	-0.001785	0.081362	-0.003914	2.170527	-5.746278	24.823670
36959	0	-0.109968	8.044509	-0.487020	-0.001099	0.080444	-0.004883	2.152779	-5.740526	24.818862
36960	0	-0.085875	8.068882	-0.320104	-0.000857	0.080688	-0.003210	2.140148	-5.734170	24.816330
36961	0	-0.097600	8.044463	-0.328883	-0.000977	0.080444	-0.003296	2.130087	-5.730607	24.816866
36962	0	-0.109284	8.013963	-0.425153	-0.001098	0.080139	-0.004259	2.118194	-5.733381	24.825045
36963	0	-0.048398	8.013956	-0.334811	-0.000488	0.080139	-0.003357	2.104029	-5.735600	24.835245
36964	0	0.001493	8.087185	-0.382242	0.000009	0.080872	-0.003828	2.094134	-5.740691	24.850446
36965	0	-0.017423	8.154294	-0.402927	-0.000183	0.081543	-0.004028	2.093648	-5.749131	24.865068
36966	0	-0.052319	8.178601	-0.336487	-0.000532	0.081786	-0.003360	2.098283	-5.757909	24.883363
36967	0	-0.004995	8.294651	-0.372917	-0.000061	0.082947	-0.003723	2.104042	-5.769389	24.902582
36968	0	-0.002554	8.398311	-0.441294	-0.000039	0.083983	-0.004407	2.109508	-5.783894	24.925489
36969	0	-0.040772	8.483851	-0.592698	-0.000427	0.084839	-0.005920	2.114877	-5.805922	24.955109
36970	0	-0.043095	8.630212	-0.557889	-0.000449	0.086303	-0.005568	2.125187	-5.826090	24.996389
36971	0	-0.047256	8.758481	-0.647954	-0.000488	0.087585	-0.006470	2.134083	-5.842142	25.025176
36972	0	-0.086115	8.898608	-0.833760	-0.000883	0.088987	-0.008322	2.149049	-5.865161	25.065679
36973	0	-0.162506	9.045300	-0.728204	-0.001648	0.090454	-0.007263	2.167238	-5.889384	25.107723
36974	0	-0.139362	9.234173	-0.763138	-0.001418	0.092343	-0.007607	2.191302	-5.914875	25.148002
36975	0	-0.174683	9.399271	-0.832188	-0.001770	0.093994	-0.008301	2.210820	-5.937955	25.190258
36976	0	-0.237149	9.539324	-0.855494	-0.002395	0.095395	-0.008528	2.237010	-5.960516	25.234921
36977	0	-0.266350	9.728794	-0.808922	-0.002686	0.097290	-0.008057	2.268524	-5.981429	25.282521
36978	0	-0.225478	9.929715	-0.803548	-0.002275	0.099299	-0.008001	2.301686	-6.000287	25.322264
36979	0	-0.186708	10.070603	-0.814798	-0.001892	0.100708	-0.008118	2.329765	-6.023664	25.366112
36980	0	-0.151334	10.235051	-0.717062	-0.001537	0.102352	-0.007142	2.355968	-6.045782	25.411755
36981	0	-0.125710	10.400258	-0.746899	-0.001282	0.104004	-0.007446	2.374889	-6.068121	25.457357
36982	0	-0.084741	10.503637	-0.824323	-0.000866	0.105038	-0.008224	2.389559	-6.083165	25.504095
36983	0	-0.053307	10.729840	-0.941640	-0.000549	0.107300	-0.009399	2.401799	-6.094916	25.552114
36984	0	-0.062174	10.851651	-1.023114	-0.000638	0.108517	-0.010228	2.400160	-6.106133	25.589290
36985	0	-0.053397	10.949624	-1.056844	-0.000549	0.109497	-0.010559	2.405139	-6.116086	25.630177
36986	0	-0.062423	11.047187	-1.179840	-0.000640	0.110472	-0.011799	2.400441	-6.125863	25.665417
36987	0	-0.078021	11.102302	-1.275654	-0.000793	0.111023	-0.012756	2.396749	-6.132780	25.697366
36988	0	-0.051419	11.212214	-1.305798	-0.000523	0.112122	-0.013062	2.389009	-6.134654	25.723288
36989	0	-0.084148	11.267092	-1.336733	-0.000854	0.112671	-0.013367	2.385878	-6.140878	25.754919
36990	0	-0.112764	11.328079	-1.319003	-0.001134	0.113281	-0.013186	2.387382	-6.140372	25.778516
36991	0	-0.103406	11.370934	-1.268809	-0.001038	0.113708	-0.012695	2.377660	-6.137178	25.799997
36992	0	-0.133200	11.389328	-1.279704	-0.001336	0.113893	-0.012803	2.369535	-6.134492	25.815818
36993	0	-0.194851	11.438142	-1.213221	-0.001953	0.114380	-0.012146	2.354030	-6.132323	25.828802
36994	0	-0.194838	11.426289	-1.179199	-0.001945	0.114261	-0.011814	2.330725	-6.121695	25.838725
36995	0	-0.189564	11.365033	-1.132319	-0.001892	0.113647	-0.011353	2.299779	-6.111239	25.848770
36996	0	-0.245168	11.347220	-1.040580	-0.002449	0.113469	-0.010440	2.265088	-6.101652	25.850855
36997	0	-0.177574	11.273545	-1.058175	-0.001770	0.112732	-0.010620	2.226733	-6.088862	25.850591
36998	0	-0.142317	11.182660	-1.032261	-0.001415	0.111823	-0.010362	2.186836	-6.073667	25.853043
36999	0	-0.159637	11.084377	-1.057768	-0.001587	0.110840	-0.010620	2.144256	-6.056786	25.844576
37000	0	-0.112270	10.956979	-1.043308	-0.001118	0.109566	-0.010476	2.100286	-6.044332	25.839098
37001	0	-0.080461	10.828086	-1.020548	-0.000793	0.108276	-0.010254	2.050652	-6.025267	25.828674
37002	0	-0.119282	10.700676	-0.974181	-0.001183	0.107002	-0.009792	1.997746	-6.006863	25.816480
37003	0	-0.049879	10.529014	-0.996189	-0.000488	0.105286	-0.010010	1.947896	-5.988062	25.800258
37004	0	-0.040230	10.401612	-0.937572	-0.000387	0.104012	-0.009427	1.893589	-5.963912	25.782503
37005	0	-0.026471	10.248206	-0.831172	-0.000244	0.102478	-0.008362	1.840389	-5.933167	25.760665
37006	0	-0.061162	10.084061	-0.772361	-0.000590	0.100837	-0.007775	1.785065	-5.901022	25.737052
37007	0	-0.093293	9.888022	-0.660169	-0.000916	0.098877	-0.006653	1.729070	-5.872575	25.710270
37008	0	-0.048422	9.784959	-0.674399	-0.000463	0.097846	-0.006797	1.670719	-5.838873	25.681637
37009	0	-0.081346	9.613369	-0.623323	-0.000793	0.096130	-0.006287	1.610708	-5.806533	25.652669
37010	0	-0.152564	9.430653	-0.546234	-0.001504	0.094304	-0.005510	1.555428	-5.771515	25.627350
37011	0	-0.190609	9.283706	-0.525968	-0.001892	0.092834	-0.005310	1.496738	-5.745415	25.602543
37012	0	-0.120655	9.149876	-0.498225	-0.001187	0.091496	-0.005029	1.442220	-5.712333	25.571985
37013	0	-0.135909	8.996813	-0.489718	-0.001343	0.089966	-0.004944	1.386222	-5.682517	25.546540
37014	0	-0.169864	8.844563	-0.450371	-0.001680	0.088444	-0.004547	1.333254	-5.649706	25.520548
37015	0	-0.190162	8.740406	-0.410980	-0.001892	0.087402	-0.004150	1.281779	-5.628154	25.505548
37016	0	-0.162063	8.606379	-0.379025	-0.001606	0.086062	-0.003827	1.235468	-5.599271	25.483872
37017	0	-0.129435	8.490123	-0.436520	-0.001282	0.084900	-0.004395	1.197657	-5.573080	25.463535
37018	0	-0.058484	8.398742	-0.412976	-0.000575	0.083986	-0.004154	1.166337	-5.550391	25.448760
37019	0	-0.080321	8.313085	-0.419039	-0.000793	0.083130	-0.004211	1.138817	-5.527628	25.437326
37020	0	-0.063741	8.258253	-0.396527	-0.000630	0.082582	-0.003987	1.109308	-5.508493	25.426906
37021	0	-0.061346	8.239830	-0.364258	-0.000610	0.082397	-0.003662	1.082822	-5.494743	25.416199
37022	0	-0.025305	8.184982	-0.280943	-0.000251	0.081849	-0.002831	1.053153	-5.482241	25.413540
37023	0	0.011841	8.148234	-0.310222	0.000122	0.081482	-0.003113	1.037526	-5.467800	25.416062
37024	0	0.054163	8.136010	-0.277973	0.000542	0.081360	-0.002787	1.027301	-5.458259	25.411486
37025	0	-0.023990	8.129910	-0.310599	-0.000244	0.081299	-0.003113	1.016410	-5.454880	25.418581
37026	0	-0.017284	8.148211	-0.303375	-0.000175	0.081482	-0.003038	1.008785	-5.449092	25.422476
37027	0	-0.060427	8.154304	-0.256258	-0.000610	0.081543	-0.002563	1.006171	-5.448155	25.430063
37028	0	-0.071541	8.239730	-0.226504	-0.000721	0.082397	-0.002257	1.015005	-5.446503	25.442433
37029	0	-0.133266	8.331286	-0.251212	-0.001343	0.083313	-0.002502	1.026296	-5.450915	25.452835
37030	0	-0.106578	8.434955	-0.253066	-0.001079	0.084350	-0.002522	1.034917	-5.458904	25.469099
37031	0	-0.114475	8.538799	-0.348864	-0.001160	0.085388	-0.003479	1.044928	-5.469304	25.487007
37032	0	-0.141864	8.618032	-0.479199	-0.001434	0.086181	-0.004781	1.056313	-5.480214	25.511286
37033	0	-0.120452	8.734084	-0.459095	-0.001221	0.087341	-0.004578	1.069451	-5.491581	25.543385
37034	0	-0.117015	8.862014	-0.596631	-0.001187	0.088621	-0.005948	1.088545	-5.503388	25.572911
37035	0	-0.126481	8.971987	-0.698436	-0.001282	0.089722	-0.006958	1.117722	-5.514202	25.604764
37036	0	-0.165518	9.105872	-0.722428	-0.001675	0.091061	-0.007195	1.149750	-5.527788	25.633572
37037	0	-0.163474	9.289291	-0.742075	-0.001648	0.092896	-0.007385	1.189115	-5.533074	25.667370
37038	0	-0.141538	9.453557	-0.736796	-0.001438	0.094538	-0.007336	1.223878	-5.549574	25.694309
37039	0	-0.107831	9.576137	-0.730295	-0.001099	0.095764	-0.007263	1.266832	-5.562780	25.729416
37040	0	-0.103940	9.758665	-0.665667	-0.001059	0.097589	-0.006612	1.315298	-5.574349	25.759650
37041	0	-0.107625	9.930135	-0.675958	-0.001099	0.099304	-0.006714	1.364204	-5.589121	25.789809
37042	0	-0.079400	10.076080	-0.630049	-0.000810	0.100763	-0.006258	1.408490	-5.595974	25.814047
37043	0	-0.046904	10.296411	-0.632406	-0.000488	0.102966	-0.006287	1.446194	-5.606358	25.843803
37044	0	-0.085642	10.399711	-0.603485	-0.000877	0.103999	-0.005997	1.485052	-5.618291	25.869405
37045	0	-0.101645	10.540544	-0.711694	-0.001038	0.105408	-0.007080	1.520847	-5.629884	25.900284
37046	0	-0.116476	10.637622	-0.761751	-0.001179	0.106379	-0.007583	1.555908	-5.633269	25.919046
37047	0	-0.156798	10.784731	-0.851045	-0.001587	0.107849	-0.008484	1.581430	-5.641455	25.941138
37048	0	-0.171850	10.900135	-0.948697	-0.001732	0.109004	-0.009454	1.613662	-5.643361	25.959877
37049	0	-0.163929	10.961658	-1.131759	-0.001648	0.109619	-0.011292	1.638879	-5.639997	25.973008
37050	0	-0.174309	11.058685	-1.216824	-0.001753	0.110590	-0.012138	1.668189	-5.637584	25.982349
37051	0	-0.200518	11.120318	-1.260005	-0.002014	0.111206	-0.012573	1.694705	-5.634289	25.991700
37052	0	-0.150443	11.192967	-1.222912	-0.001509	0.111933	-0.012200	1.723091	-5.626046	26.001093
37053	0	-0.146112	11.254537	-1.296992	-0.001465	0.112549	-0.012939	1.753780	-5.617242	26.002496
37054	0	-0.127457	11.302747	-1.138299	-0.001275	0.113030	-0.011353	1.783668	-5.605051	25.999347
37055	0	-0.109799	11.303467	-1.058527	-0.001099	0.113037	-0.010559	1.811212	-5.592953	25.992367
37056	0	-0.115531	11.315163	-1.038769	-0.001159	0.113153	-0.010367	1.832593	-5.583462	25.986157
37057	0	-0.140281	11.303590	-0.984073	-0.001404	0.113037	-0.009827	1.848129	-5.571374	25.977374
37058	0	-0.104256	11.309427	-0.998817	-0.001036	0.113095	-0.009977	1.861034	-5.551247	25.960965
37059	0	-0.085837	11.230455	-1.037712	-0.000854	0.112305	-0.010376	1.864115	-5.534056	25.943470
37060	0	-0.062241	11.163292	-1.043349	-0.000619	0.111632	-0.010440	1.859479	-5.517142	25.927717
37061	0	-0.110580	11.084061	-1.067244	-0.001099	0.110840	-0.010681	1.853400	-5.496425	25.903763
37062	0	-0.118054	10.986510	-1.169286	-0.001175	0.109864	-0.011702	1.848079	-5.477554	25.874599
37063	0	-0.122875	10.858253	-1.091459	-0.001221	0.108582	-0.010925	1.840430	-5.455709	25.842511
37064	0	-0.136916	10.724080	-1.009800	-0.001359	0.107240	-0.010111	1.831342	-5.431249	25.804285
37065	0	-0.129358	10.644668	-1.011599	-0.001282	0.106445	-0.010132	1.818553	-5.404799	25.768306
37066	0	-0.168532	10.510537	-0.868259	-0.001671	0.105104	-0.008697	1.807529	-5.374729	25.734598
37067	0	-0.197124	10.357735	-0.847132	-0.001953	0.103577	-0.008484	1.798600	-5.340266	25.695706
37068	0	-0.151494	10.186909	-0.765754	-0.001500	0.101869	-0.007667	1.793720	-5.308744	25.648039
37069	0	-0.190573	10.040344	-0.645634	-0.001892	0.100403	-0.006470	1.783789	-5.277702	25.603447
37070	0	-0.174851	9.912295	-0.661047	-0.001737	0.099122	-0.006627	1.770258	-5.248445	25.559345
37071	0	-0.117425	9.759611	-0.633123	-0.001160	0.097595	-0.006348	1.755471	-5.215706	25.518927
37072	0	-0.053229	9.625436	-0.562688	-0.000517	0.096253	-0.005645	1.738642	-5.181316	25.478186
37073	0	-0.080975	9.454440	-0.565828	-0.000793	0.094543	-0.005676	1.721472	-5.145470	25.438861
37074	0	-0.139094	9.289740	-0.568295	-0.001375	0.092896	-0.005702	1.702098	-5.110007	25.398416
37075	0	-0.093231	9.155364	-0.608743	-0.000916	0.091553	-0.006104	1.686765	-5.072968	25.350432
37076	0	-0.029522	9.057879	-0.612278	-0.000278	0.090578	-0.006134	1.676798	-5.034510	25.304841
37077	0	-0.043889	8.911230	-0.645560	-0.000427	0.089111	-0.006470	1.663509	-5.003532	25.257809
37078	0	-0.082769	8.752598	-0.618778	-0.000816	0.087525	-0.006198	1.654352	-4.972550	25.214557
37079	0	-0.050419	8.660919	-0.591460	-0.000488	0.086609	-0.005920	1.651014	-4.935137	25.167165
37080	0	-0.059277	8.569354	-0.572200	-0.000581	0.085693	-0.005726	1.649077	-4.902685	25.130410
37081	0	-0.092607	8.465536	-0.525361	-0.000916	0.084656	-0.005249	1.658264	-4.871758	25.098497
37082	0	-0.070020	8.416610	-0.465475	-0.000692	0.084167	-0.004648	1.670061	-4.844087	25.066963
37083	0	-0.098036	8.337375	-0.391110	-0.000977	0.083374	-0.003906	1.679132	-4.821623	25.038431
37084	0	-0.153844	8.343354	-0.307423	-0.001534	0.083434	-0.003061	1.699290	-4.797254	25.012369
37085	0	-0.158896	8.258043	-0.311539	-0.001587	0.082581	-0.003113	1.704187	-4.777091	24.994950
37086	0	-0.098220	8.257892	-0.368314	-0.000981	0.082580	-0.003668	1.726277	-4.758658	24.978070
37087	0	-0.066631	8.282414	-0.282556	-0.000671	0.082825	-0.002808	1.751598	-4.748284	24.963902
37088	0	-0.090267	8.239485	-0.322904	-0.000906	0.082396	-0.003210	1.778883	-4.735311	24.947557
37089	0	-0.140333	8.251879	-0.349676	-0.001404	0.082520	-0.003479	1.804403	-4.718357	24.930863
37090	0	-0.084578	8.300493	-0.329792	-0.000854	0.083006	-0.003271	1.842008	-4.712648	24.917049
37091	0	-0.078456	8.361730	-0.350164	-0.000793	0.083618	-0.003479	1.872194	-4.707509	24.917802
37092	0	-0.076387	8.428527	-0.459057	-0.000776	0.084287	-0.004562	1.909908	-4.706902	24.915140
37093	0	-0.053492	8.532539	-0.606853	-0.000549	0.085327	-0.006042	1.943817	-4.708731	24.914093
37094	0	-0.007728	8.562545	-0.648924	-0.000093	0.085628	-0.006461	1.979451	-4.712834	24.922097
37095	0	-0.046836	8.691186	-0.637923	-0.000488	0.086914	-0.006348	2.018200	-4.721560	24.938404
37096	0	-0.067579	8.800503	-0.700006	-0.000692	0.088008	-0.006962	2.066218	-4.725346	24.942391
37097	0	-0.047032	8.929086	-0.809725	-0.000488	0.089294	-0.008057	2.115445	-4.730361	24.959922
37098	0	-0.080659	9.074887	-0.757545	-0.000818	0.090753	-0.007529	2.170425	-4.727137	24.982008
37099	0	-0.108054	9.197601	-0.780106	-0.001099	0.091980	-0.007751	2.229726	-4.731533	24.996754
37100	0	-0.111028	9.355392	-0.839175	-0.001123	0.093558	-0.008341	2.289332	-4.729348	25.013872
37101	0	-0.138638	9.539381	-0.768417	-0.001404	0.095398	-0.007629	2.352281	-4.732023	25.031274
37102	0	-0.177383	9.678911	-0.773619	-0.001796	0.096793	-0.007680	2.415488	-4.739654	25.052106
37103	0	-0.144513	9.808009	-0.707059	-0.001465	0.098083	-0.007019	2.472037	-4.744449	25.080624
37104	0	-0.170896	9.978129	-0.742206	-0.001730	0.099785	-0.007369	2.528795	-4.750250	25.107704
37105	0	-0.180930	10.088755	-0.756038	-0.001831	0.100891	-0.007507	2.585563	-4.756394	25.129998
37106	0	-0.146669	10.228429	-0.759763	-0.001482	0.102287	-0.007554	2.630904	-4.754916	25.152021
37107	0	-0.119573	10.400057	-0.871046	-0.001221	0.104004	-0.008667	2.675458	-4.763426	25.173761
37108	0	-0.139976	10.478653	-0.982867	-0.001414	0.104790	-0.009792	2.711649	-4.760047	25.195364
37109	0	-0.126127	10.583102	-1.126985	-0.001282	0.105835	-0.011230	2.751063	-4.762524	25.216373
37110	0	-0.110532	10.722674	-1.128364	-0.001119	0.107230	-0.011250	2.784745	-4.757058	25.233897
37111	0	-0.102345	10.839440	-1.200067	-0.001038	0.108398	-0.011963	2.821792	-4.752066	25.251317
37112	0	-0.105811	10.911734	-1.329359	-0.001070	0.109121	-0.013260	2.855134	-4.744476	25.260678
37113	0	-0.053500	11.010387	-1.266582	-0.000549	0.110107	-0.012634	2.886123	-4.739222	25.270721
37114	0	-0.063632	11.052317	-1.382044	-0.000643	0.110526	-0.013797	2.909151	-4.725662	25.275530
37115	0	-0.060574	11.138558	-1.297049	-0.000610	0.111389	-0.012939	2.939710	-4.710092	25.281612
37116	0	-0.065807	11.162356	-1.253317	-0.000663	0.111626	-0.012514	2.958269	-4.694536	25.282111
37117	0	-0.103147	11.199747	-1.143413	-0.001038	0.112000	-0.011414	2.977695	-4.680256	25.289211
37118	0	-0.139593	11.223792	-1.183046	-0.001392	0.112239	-0.011822	2.986191	-4.655981	25.284841
37119	0	-0.128245	11.218215	-1.105204	-0.001282	0.112183	-0.011047	2.990305	-4.634426	25.282697
37120	0	-0.189366	11.181460	-1.123910	-0.001894	0.111814	-0.011240	2.989520	-4.613779	25.274533
37121	0	-0.177476	11.145153	-1.182757	-0.001770	0.111450	-0.011841	2.975429	-4.587824	25.271435
37122	0	-0.129492	11.072261	-1.283525	-0.001291	0.110721	-0.012853	2.957419	-4.562925	25.264029
37123	0	-0.159244	10.998747	-1.298187	-0.001587	0.109985	-0.013000	2.938387	-4.535982	25.252424
37124	0	-0.178908	10.925943	-1.251249	-0.001781	0.109257	-0.012537	2.913464	-4.506683	25.238159
37125	0	-0.141228	10.809596	-1.254907	-0.001404	0.108093	-0.012573	2.889171	-4.476368	25.219904
37126	0	-0.149211	10.706222	-1.195902	-0.001482	0.107060	-0.011976	2.872108	-4.444029	25.201423
37127	0	-0.153672	10.608160	-1.108304	-0.001526	0.106079	-0.011108	2.845992	-4.410504	25.180771
37128	0	-0.155767	10.486487	-1.054271	-0.001548	0.104862	-0.010571	2.817258	-4.377714	25.155951
37129	0	-0.104412	10.376226	-0.863625	-0.001038	0.103760	-0.008667	2.785434	-4.347868	25.125051
37130	0	-0.093733	10.230274	-0.832452	-0.000929	0.102300	-0.008363	2.744185	-4.315670	25.101464
37131	0	-0.074764	10.095470	-0.814582	-0.000732	0.100952	-0.008179	2.708271	-4.275599	25.077045
37132	0	-0.071184	9.931091	-0.715831	-0.000702	0.099308	-0.007199	2.662498	-4.240956	25.053465
37133	0	-0.068933	9.802509	-0.710320	-0.000671	0.098022	-0.007141	2.619396	-4.196807	25.032353
37134	0	-0.103049	9.638209	-0.733268	-0.001013	0.096379	-0.007372	2.574533	-4.152526	25.000772
37135	0	-0.093560	9.497368	-0.709888	-0.000916	0.094971	-0.007141	2.524996	-4.104971	24.974365
37136	0	-0.133940	9.375993	-0.811654	-0.001323	0.093757	-0.008157	2.477073	-4.061498	24.949865
37137	0	-0.105471	9.228830	-0.722070	-0.001038	0.092285	-0.007263	2.425770	-4.016809	24.921547
37138	0	-0.133149	9.119508	-0.769244	-0.001316	0.091192	-0.007729	2.381910	-3.974053	24.893121
37139	0	-0.154070	8.984633	-0.790248	-0.001526	0.089844	-0.007935	2.341476	-3.931808	24.875610
37140	0	-0.168855	8.856828	-0.741271	-0.001678	0.088566	-0.007444	2.301831	-3.893960	24.847316
37141	0	-0.165754	8.801456	-0.644189	-0.001648	0.088013	-0.006470	2.266606	-3.857580	24.826396
37142	0	-0.185797	8.661329	-0.584082	-0.001850	0.086612	-0.005866	2.233939	-3.823172	24.805853
37143	0	-0.147179	8.624413	-0.503916	-0.001465	0.086243	-0.005066	2.198072	-3.789949	24.791843
37144	0	-0.130242	8.520809	-0.468647	-0.001296	0.085207	-0.004708	2.168579	-3.757156	24.777778
37145	0	-0.092472	8.526708	-0.455771	-0.000916	0.085266	-0.004578	2.141565	-3.720516	24.760492
37146	0	-0.051574	8.453544	-0.421639	-0.000507	0.084535	-0.004233	2.118028	-3.684805	24.747989
37147	0	-0.055469	8.404622	-0.394934	-0.000549	0.084045	-0.003967	2.092048	-3.653448	24.745111
37148	0	-0.068642	8.374191	-0.367069	-0.000683	0.083741	-0.003688	2.067142	-3.624327	24.743136
37149	0	-0.097626	8.368009	-0.437768	-0.000977	0.083679	-0.004395	2.041988	-3.600680	24.745537
37150	0	-0.060652	8.368173	-0.483910	-0.000610	0.083681	-0.004849	2.025795	-3.581713	24.748746
37151	0	-0.066729	8.361901	-0.499120	-0.000671	0.083618	-0.005005	2.005097	-3.562969	24.751526
37152	0	-0.047516	8.361986	-0.496621	-0.000481	0.083619	-0.004978	1.985914	-3.546310	24.761562
37153	0	-0.047968	8.459516	-0.567056	-0.000488	0.084595	-0.005676	1.974765	-3.533671	24.779322
37154	0	-0.064923	8.514424	-0.535730	-0.000655	0.085144	-0.005360	1.968816	-3.517243	24.789009
37155	0	-0.078475	8.593751	-0.531117	-0.000793	0.085938	-0.005310	1.967265	-3.504389	24.801911
37156	0	-0.125018	8.685316	-0.513103	-0.001265	0.086853	-0.005130	1.964873	-3.499086	24.824177
37157	0	-0.114541	8.770750	-0.519153	-0.001160	0.087708	-0.005188	1.966276	-3.493130	24.838503
37158	0	-0.141780	8.856094	-0.599519	-0.001436	0.088561	-0.005989	1.969944	-3.492295	24.862444
37159	0	-0.157217	8.990468	-0.470668	-0.001587	0.089905	-0.004700	1.974037	-3.486896	24.894853
37160	0	-0.184563	9.124693	-0.666712	-0.001862	0.091247	-0.006667	1.968922	-3.481967	24.926418
37161	0	-0.126229	9.234568	-0.733411	-0.001282	0.092346	-0.007324	1.976535	-3.480805	24.956808
37162	0	-0.104524	9.362546	-0.729246	-0.001060	0.093626	-0.007283	1.983133	-3.472995	24.990105
37163	0	-0.144756	9.490880	-0.849662	-0.001465	0.094910	-0.008484	1.993931	-3.468059	25.018859
37164	0	-0.129008	9.612762	-0.870479	-0.001308	0.096128	-0.008693	2.003544	-3.464006	25.051249
37165	0	-0.120635	9.759344	-0.826287	-0.001221	0.097595	-0.008240	2.025613	-3.455064	25.088321
37166	0	-0.147810	9.911638	-0.872817	-0.001497	0.099117	-0.008715	2.036584	-3.451195	25.117792
37167	0	-0.108438	10.040121	-0.832221	-0.001099	0.100403	-0.008301	2.056166	-3.441566	25.152755
37168	0	-0.111869	10.174052	-0.830092	-0.001131	0.101742	-0.008284	2.071241	-3.429536	25.183482
37169	0	-0.090155	10.284303	-0.837814	-0.000916	0.102844	-0.008362	2.085405	-3.419053	25.208749
37170	0	-0.081618	10.424448	-0.840497	-0.000827	0.104245	-0.008395	2.091916	-3.404664	25.237553
37171	0	-0.089988	10.534632	-0.879494	-0.000916	0.105347	-0.008789	2.094160	-3.395371	25.267333
37172	0	-0.098760	10.644385	-0.929760	-0.001006	0.106444	-0.009290	2.098825	-3.388778	25.290697
37173	0	-0.138820	10.687262	-0.915689	-0.001404	0.106873	-0.009155	2.096245	-3.378926	25.320494
37174	0	-0.172768	10.809359	-0.976779	-0.001739	0.108093	-0.009769	2.090539	-3.363639	25.346157
37175	0	-0.163873	10.900872	-1.080528	-0.001648	0.109009	-0.010803	2.088806	-3.346190	25.370980
37176	0	-0.168225	10.931412	-1.189764	-0.001691	0.109313	-0.011907	2.076223	-3.327865	25.388847
37177	0	-0.145953	10.968128	-1.152580	-0.001465	0.109680	-0.011536	2.063296	-3.306128	25.399968
37178	0	-0.157176	10.986597	-1.205941	-0.001576	0.109865	-0.012066	2.053708	-3.283503	25.416514
37179	0	-0.097692	11.047524	-1.243685	-0.000977	0.110474	-0.012451	2.037562	-3.255933	25.414960
37180	0	-0.170300	11.041719	-1.216467	-0.001710	0.110415	-0.012179	2.020276	-3.235587	25.420616
37181	0	-0.182689	11.035326	-1.188676	-0.001831	0.110352	-0.011902	2.003108	-3.212428	25.422002
37182	0	-0.121655	11.084460	-1.154859	-0.001213	0.110843	-0.011567	1.982147	-3.181220	25.427629
37183	0	-0.164949	11.017052	-1.163798	-0.001648	0.110168	-0.011658	1.960405	-3.152017	25.425833
37184	0	-0.098330	10.980693	-1.013374	-0.000980	0.109805	-0.010154	1.938794	-3.121333	25.416090
37185	0	-0.073876	10.931690	-1.022218	-0.000732	0.109314	-0.010254	1.904833	-3.087010	25.409934
37186	0	-0.093299	10.834448	-0.900407	-0.000929	0.108342	-0.009032	1.874702	-3.054832	25.397394
37187	0	-0.079675	10.785172	-0.912435	-0.000793	0.107849	-0.009155	1.841681	-3.023439	25.381104
37188	0	-0.099053	10.669735	-0.911802	-0.000983	0.106694	-0.009155	1.801643	-2.987680	25.366098
37189	0	-0.080456	10.589824	-0.778089	-0.000793	0.105896	-0.007812	1.767599	-2.947511	25.344561
37190	0	-0.162331	10.443756	-0.826449	-0.001610	0.104435	-0.008300	1.729491	-2.904547	25.319320
37191	0	-0.196235	10.339667	-0.819841	-0.001953	0.103394	-0.008240	1.684352	-2.866087	25.293230
37192	0	-0.155503	10.236494	-0.829977	-0.001545	0.102362	-0.008342	1.638367	-2.826562	25.262203
37193	0	-0.141789	10.077230	-0.832007	-0.001404	0.100769	-0.008362	1.591378	-2.782281	25.238475
37194	0	-0.150380	9.980002	-0.726292	-0.001493	0.099797	-0.007303	1.546206	-2.740755	25.206401
37195	0	-0.123233	9.857450	-0.759231	-0.001221	0.098572	-0.007629	1.503781	-2.698747	25.178536
37196	0	-0.144291	9.735862	-0.745682	-0.001428	0.097356	-0.007496	1.458947	-2.652251	25.145304
37197	0	-0.178316	9.607127	-0.662130	-0.001770	0.096069	-0.006653	1.422276	-2.607800	25.115437
37198	0	-0.174924	9.461068	-0.710541	-0.001736	0.094608	-0.007140	1.381720	-2.562707	25.076125
37199	0	-0.099072	9.362968	-0.631960	-0.000977	0.093628	-0.006348	1.347905	-2.516493	25.049632
37200	0	-0.071547	9.253383	-0.559141	-0.000700	0.092532	-0.005621	1.311950	-2.468222	25.019194
37201	0	-0.081015	9.112675	-0.473380	-0.000793	0.091125	-0.004761	1.278561	-2.417892	24.991599
37202	0	-0.053337	8.996885	-0.425587	-0.000522	0.089968	-0.004281	1.247012	-2.373442	24.960842
37203	0	-0.098520	8.923431	-0.449661	-0.000977	0.089233	-0.004517	1.222304	-2.332795	24.922318
37204	0	-0.087898	8.832059	-0.495020	-0.000873	0.088320	-0.004966	1.202430	-2.295214	24.892859
37205	0	-0.092381	8.721981	-0.407524	-0.000916	0.087219	-0.004089	1.183836	-2.254883	24.868917
37206	0	-0.081610	8.661072	-0.416451	-0.000811	0.086610	-0.004184	1.158002	-2.218262	24.848668
37207	0	-0.122504	8.618216	-0.364850	-0.001221	0.086182	-0.003662	1.139614	-2.183054	24.825284
37208	0	-0.092799	8.557300	-0.435245	-0.000925	0.085572	-0.004368	1.118768	-2.149715	24.801138
37209	0	-0.061330	8.514450	-0.414055	-0.000610	0.085144	-0.004150	1.105398	-2.116184	24.774025
37210	0	-0.092433	8.496127	-0.430742	-0.000922	0.084961	-0.004314	1.094921	-2.084023	24.761110
37211	0	-0.128273	8.477787	-0.451553	-0.001282	0.084778	-0.004517	1.092727	-2.053310	24.744265
37212	0	-0.116222	8.465471	-0.421123	-0.001162	0.084655	-0.004210	1.094056	-2.023047	24.730898
37213	0	-0.127732	8.489950	-0.385554	-0.001282	0.084900	-0.003845	1.106696	-1.999622	24.722895
37214	0	-0.096424	8.477651	-0.363158	-0.000968	0.084777	-0.003622	1.118284	-1.975277	24.712210
37215	0	-0.066721	8.538770	-0.336995	-0.000671	0.085388	-0.003357	1.134454	-1.951446	24.700904
37216	0	-0.084006	8.593604	-0.266965	-0.000847	0.085937	-0.002651	1.157501	-1.931122	24.693722
37217	0	-0.078274	8.673051	-0.276382	-0.000793	0.086731	-0.002747	1.178376	-1.916057	24.691782
37218	0	-0.082211	8.739999	-0.358886	-0.000834	0.087400	-0.003575	1.194249	-1.901690	24.688662
37219	0	-0.090537	8.825592	-0.459724	-0.000916	0.088257	-0.004578	1.217362	-1.885589	24.694106
37220	0	-0.100253	8.916877	-0.481748	-0.001018	0.089170	-0.004801	1.236437	-1.875600	24.698409
37221	0	-0.083693	9.027008	-0.502428	-0.000854	0.090271	-0.005005	1.258473	-1.868608	24.706438
37222	0	-0.086779	9.099914	-0.665294	-0.000880	0.091001	-0.006632	1.282559	-1.854730	24.714265
37223	0	-0.065198	9.216084	-0.771900	-0.000671	0.092163	-0.007690	1.315414	-1.849089	24.725825
37224	0	-0.092490	9.313240	-0.747612	-0.000938	0.093135	-0.007443	1.353231	-1.836054	24.732855
37225	0	-0.120425	9.423557	-0.772623	-0.001221	0.094238	-0.007690	1.393835	-1.826281	24.747295
37226	0	-0.129022	9.575394	-0.847837	-0.001309	0.095757	-0.008435	1.442718	-1.819329	24.758504
37227	0	-0.108155	9.746997	-0.755099	-0.001099	0.097473	-0.007507	1.491474	-1.809703	24.767859
37228	0	-0.141090	9.837887	-0.770074	-0.001431	0.098382	-0.007657	1.539383	-1.802803	24.784409
37229	0	-0.157313	10.003357	-0.724744	-0.001587	0.100037	-0.007202	1.588385	-1.788956	24.798504
37230	0	-0.154555	10.112690	-0.618110	-0.001560	0.101130	-0.006134	1.639179	-1.776049	24.806982
37231	0	-0.151168	10.204861	-0.553731	-0.001526	0.102051	-0.005493	1.686386	-1.762484	24.812358
37232	0	-0.190748	10.344638	-0.642164	-0.001925	0.103449	-0.006376	1.733836	-1.751810	24.823704
37233	0	-0.126325	10.461194	-0.687475	-0.001282	0.104614	-0.006836	1.774173	-1.742305	24.826153
37234	0	-0.128622	10.552192	-0.749798	-0.001306	0.105524	-0.007464	1.808109	-1.733553	24.834112
37235	0	-0.150993	10.625956	-0.876298	-0.001526	0.106262	-0.008728	1.843703	-1.720804	24.835421
37236	0	-0.123837	10.680220	-0.944050	-0.001250	0.106805	-0.009409	1.875467	-1.703572	24.837162
37237	0	-0.120856	10.784601	-1.065305	-0.001221	0.107849	-0.010620	1.908797	-1.686450	24.831701
37238	0	-0.143496	10.808305	-1.180993	-0.001441	0.108086	-0.011786	1.932669	-1.662665	24.833011
37239	0	-0.102901	10.870020	-1.193377	-0.001038	0.108704	-0.011902	1.964825	-1.641721	24.826816
37240	0	-0.101860	10.912013	-1.248231	-0.001021	0.109123	-0.012455	1.992228	-1.614769	24.818340
37241	0	-0.091495	10.955548	-1.192608	-0.000916	0.109558	-0.011902	2.016275	-1.585386	24.809525
37242	0	-0.079418	10.948950	-1.069733	-0.000793	0.109492	-0.010669	2.044834	-1.553645	24.803307
37243	0	-0.103248	10.986072	-1.028187	-0.001038	0.109863	-0.010254	2.073322	-1.528991	24.784175
37244	0	-0.115170	11.016054	-1.015074	-0.001150	0.110163	-0.010127	2.097481	-1.497374	24.761864
37245	0	-0.116186	10.998394	-0.917188	-0.001160	0.109985	-0.009155	2.114148	-1.464931	24.743077
37246	0	-0.152997	10.924847	-0.925744	-0.001531	0.109249	-0.009250	2.121548	-1.435470	24.725650
37247	0	-0.134498	10.870313	-0.958772	-0.001343	0.108704	-0.009583	2.126456	-1.403009	24.705205
37248	0	-0.122914	10.821373	-1.026075	-0.001225	0.108213	-0.010264	2.122365	-1.369134	24.678012
37249	0	-0.147212	10.730021	-1.049286	-0.001465	0.107300	-0.010498	2.116554	-1.331430	24.652657
37250	0	-0.160865	10.626270	-1.115429	-0.001602	0.106262	-0.011160	2.110580	-1.294686	24.621008
37251	0	-0.147724	10.571312	-1.086032	-0.001465	0.105713	-0.010864	2.106314	-1.251466	24.590391
37252	0	-0.137662	10.430908	-1.048928	-0.001368	0.104309	-0.010490	2.105614	-1.211842	24.549687
37253	0	-0.122966	10.351577	-0.976293	-0.001221	0.103516	-0.009766	2.102959	-1.171964	24.511133
37254	0	-0.137653	10.247783	-0.817367	-0.001360	0.102478	-0.008174	2.103444	-1.122973	24.464146
37255	0	-0.092602	10.144090	-0.841601	-0.000916	0.101440	-0.008423	2.095794	-1.080813	24.427728
37256	0	-0.094915	10.028076	-0.688172	-0.000936	0.100281	-0.006884	2.093791	-1.034512	24.388342
37257	0	-0.092638	9.899942	-0.566767	-0.000916	0.098999	-0.005676	2.084052	-0.990723	24.346150
37258	0	-0.070918	9.784011	-0.613448	-0.000693	0.097839	-0.006148	2.067975	-0.941111	24.302122
37259	0	-0.080680	9.661945	-0.584437	-0.000793	0.096619	-0.005859	2.050388	-0.894198	24.256003
37260	0	-0.070829	9.521666	-0.624373	-0.000698	0.095216	-0.006258	2.033227	-0.851106	24.211782
37261	0	-0.117134	9.393411	-0.682019	-0.001160	0.093933	-0.006836	2.014160	-0.806322	24.167608
37262	0	-0.119574	9.295840	-0.666866	-0.001184	0.092957	-0.006683	1.996007	-0.760728	24.126677
37263	0	-0.104673	9.179748	-0.639860	-0.001038	0.091797	-0.006409	1.983184	-0.718773	24.087497
37264	0	-0.088651	9.045516	-0.681378	-0.000874	0.090455	-0.006817	1.978892	-0.672054	24.050244
37265	0	-0.129268	8.978268	-0.665113	-0.001282	0.089783	-0.006653	1.976430	-0.627762	24.013022
37266	0	-0.149975	8.856098	-0.677023	-0.001487	0.088561	-0.006772	1.974140	-0.580695	23.969201
37267	0	-0.141429	8.789051	-0.738458	-0.001404	0.087891	-0.007385	1.972819	-0.537033	23.934739
37268	0	-0.118757	8.746212	-0.622766	-0.001181	0.087462	-0.006225	1.976023	-0.497716	23.905288
37269	0	-0.116546	8.673062	-0.598519	-0.001160	0.086731	-0.005981	1.980257	-0.459774	23.873749
37270	0	-0.129738	8.648525	-0.563150	-0.001294	0.086486	-0.005623	1.991088	-0.425078	23.839604
37271	0	-0.098077	8.605894	-0.495391	-0.000977	0.086060	-0.004944	2.003234	-0.389210	23.818081
37272	0	-0.110655	8.575193	-0.412109	-0.001107	0.085752	-0.004109	2.017621	-0.359641	23.795417
37273	0	-0.073316	8.557091	-0.434093	-0.000732	0.085571	-0.004333	2.026019	-0.328453	23.778185
37274	0	-0.085565	8.514254	-0.423796	-0.000856	0.085143	-0.004227	2.039617	-0.299218	23.760031
37275	0	-0.072675	8.538760	-0.458933	-0.000732	0.085388	-0.004578	2.053756	-0.276891	23.742328
37276	0	-0.035329	8.556848	-0.480082	-0.000356	0.085569	-0.004785	2.073621	-0.250355	23.731295
37277	0	-0.072471	8.587570	-0.508003	-0.000732	0.085876	-0.005066	2.090347	-0.231056	23.726407
37278	0	-0.077236	8.630104	-0.504747	-0.000778	0.086302	-0.005033	2.106945	-0.209101	23.716128
37279	0	-0.066621	8.685179	-0.569580	-0.000671	0.086853	-0.005676	2.130697	-0.186278	23.706449
37280	0	-0.089889	8.764209	-0.610571	-0.000906	0.087644	-0.006083	2.158869	-0.166047	23.700542
37281	0	-0.108856	8.819422	-0.716212	-0.001099	0.088196	-0.007141	2.183560	-0.149698	23.707760
37282	0	-0.137267	8.892275	-0.708504	-0.001384	0.088924	-0.007062	2.210663	-0.134631	23.714411
37283	0	-0.157487	9.020804	-0.771542	-0.001587	0.090210	-0.007690	2.239804	-0.120500	23.719959
37284	0	-0.124539	9.123999	-0.899190	-0.001258	0.091243	-0.008962	2.274982	-0.106599	23.731827
37285	0	-0.145021	9.216062	-0.808746	-0.001465	0.092163	-0.008057	2.310463	-0.095417	23.743969
37286	0	-0.135970	9.319215	-0.791139	-0.001375	0.093195	-0.007875	2.352052	-0.085195	23.752388
37287	0	-0.101927	9.441850	-0.815351	-0.001038	0.094421	-0.008118	2.392864	-0.078187	23.763879
37288	0	-0.122971	9.551164	-0.792054	-0.001245	0.095514	-0.007886	2.431405	-0.068052	23.782208
37289	0	-0.113907	9.698184	-0.791369	-0.001160	0.096985	-0.007874	2.476159	-0.063323	23.793494
37290	0	-0.128580	9.813492	-0.775134	-0.001302	0.098138	-0.007711	2.519917	-0.053054	23.808626
37291	0	-0.150786	9.930134	-0.779158	-0.001526	0.099304	-0.007751	2.563276	-0.045037	23.824963
37292	0	-0.147430	10.057669	-0.799086	-0.001490	0.100579	-0.007956	2.600534	-0.033717	23.841915
37293	0	-0.120385	10.168216	-0.821116	-0.001221	0.101685	-0.008179	2.634215	-0.023931	23.858515
37294	0	-0.117196	10.222619	-0.936656	-0.001186	0.102228	-0.009343	2.657560	-0.011082	23.874257
37295	0	-0.108721	10.363537	-0.936549	-0.001099	0.103638	-0.009338	2.684756	0.005182	23.889951
37296	0	-0.063577	10.478929	-1.045570	-0.000648	0.104792	-0.010431	2.708788	0.020332	23.905015
37297	0	-0.108217	10.528335	-1.070546	-0.001099	0.105286	-0.010681	2.732411	0.031480	23.921390
37298	0	-0.111162	10.631513	-1.154769	-0.001126	0.106318	-0.011524	2.755187	0.044784	23.930658
37299	0	-0.151041	10.662650	-1.259134	-0.001526	0.106628	-0.012573	2.771988	0.057362	23.940998
37300	0	-0.173515	10.747674	-1.256197	-0.001740	0.107478	-0.012549	2.782991	0.081750	23.946101
37301	0	-0.170333	10.821417	-1.282791	-0.001709	0.108215	-0.012817	2.791740	0.104838	23.953014
37302	0	-0.163126	10.863848	-1.211887	-0.001637	0.108640	-0.012107	2.802060	0.127221	23.958377
37303	0	-0.127888	10.888581	-1.111767	-0.001282	0.108887	-0.011108	2.809534	0.152969	23.964956
37304	0	-0.114600	10.894459	-1.149738	-0.001154	0.108945	-0.011494	2.811377	0.173357	23.963744
37305	0	-0.176566	10.906971	-1.129326	-0.001770	0.109070	-0.011292	2.811193	0.197464	23.962514
37306	0	-0.121533	10.900816	-1.098653	-0.001212	0.109008	-0.010990	2.805433	0.229424	23.959430
37307	0	-0.133865	10.876628	-1.158184	-0.001343	0.108765	-0.011597	2.787840	0.253725	23.958272
37308	0	-0.188298	10.846382	-1.143216	-0.001884	0.108462	-0.011446	2.771659	0.280662	23.944431
37309	0	-0.116498	10.834005	-1.242762	-0.001160	0.108337	-0.012451	2.744919	0.314755	23.938938
37310	0	-0.135725	10.761261	-1.176859	-0.001354	0.107610	-0.011795	2.714978	0.346449	23.933428
37311	0	-0.122988	10.663153	-1.199539	-0.001221	0.106628	-0.012024	2.682693	0.384567	23.921563
37312	0	-0.081885	10.584329	-1.218879	-0.000813	0.105841	-0.012212	2.656386	0.419479	23.901126
37313	0	-0.091944	10.510504	-1.083971	-0.000916	0.105103	-0.010864	2.628112	0.451929	23.883521
37314	0	-0.105255	10.437622	-0.926316	-0.001045	0.104374	-0.009290	2.597426	0.488246	23.865985
37315	0	-0.104555	10.345710	-0.961580	-0.001038	0.103455	-0.009644	2.565181	0.525217	23.846468
37316	0	-0.136909	10.230116	-0.839848	-0.001359	0.102299	-0.008430	2.529067	0.564737	23.826912
37317	0	-0.141531	10.119884	-0.765472	-0.001404	0.101196	-0.007690	2.487210	0.606067	23.805119
37318	0	-0.131591	9.992221	-0.782624	-0.001305	0.099919	-0.007865	2.441511	0.647241	23.778640
37319	0	-0.166096	9.881880	-0.758915	-0.001648	0.098816	-0.007629	2.393771	0.690549	23.747523
37320	0	-0.113736	9.778585	-0.732842	-0.001124	0.097783	-0.007367	2.347216	0.733939	23.715412
37321	0	-0.128993	9.668250	-0.716291	-0.001282	0.096680	-0.007202	2.299190	0.771672	23.693857
37322	0	-0.161684	9.516268	-0.750969	-0.001604	0.095160	-0.007552	2.246708	0.814895	23.670671
37323	0	-0.123749	9.417998	-0.783817	-0.001221	0.094177	-0.007874	2.202111	0.863049	23.649398
37324	0	-0.138850	9.284257	-0.788477	-0.001376	0.092839	-0.007926	2.149898	0.905960	23.620367
37325	0	-0.159880	9.186103	-0.783471	-0.001587	0.091858	-0.007874	2.100119	0.948372	23.591185
37326	0	-0.100937	9.101161	-0.746086	-0.001000	0.091009	-0.007492	2.059223	0.987220	23.567653
37327	0	-0.062311	9.021220	-0.674387	-0.000610	0.090210	-0.006775	2.018131	1.030957	23.546463
37328	0	-0.076785	8.942231	-0.601177	-0.000758	0.089420	-0.006042	1.977153	1.070941	23.522605
37329	0	-0.098222	8.868586	-0.601538	-0.000977	0.088684	-0.006042	1.940500	1.105616	23.505471
37330	0	-0.105726	8.801581	-0.486685	-0.001049	0.088015	-0.004890	1.908099	1.143782	23.485410
37331	0	-0.092117	8.740350	-0.522869	-0.000916	0.087402	-0.005249	1.879437	1.178298	23.478593
37332	0	-0.074637	8.697799	-0.445704	-0.000744	0.086977	-0.004477	1.851884	1.208738	23.465228
37333	0	-0.055304	8.667122	-0.461387	-0.000549	0.086670	-0.004639	1.817154	1.240707	23.452955
37334	0	-0.068270	8.655095	-0.493494	-0.000679	0.086550	-0.004956	1.787103	1.272535	23.439229
37335	0	-0.073377	8.618295	-0.467537	-0.000732	0.086182	-0.004700	1.752786	1.301191	23.427333
37336	0	-0.091791	8.612360	-0.505992	-0.000918	0.086123	-0.005078	1.726138	1.327099	23.428996
37337	0	-0.103751	8.599966	-0.523067	-0.001038	0.085999	-0.005249	1.699766	1.353651	23.417606
37338	0	-0.127740	8.612335	-0.526127	-0.001282	0.086123	-0.005274	1.680946	1.374368	23.414634
37339	0	-0.084978	8.648793	-0.547640	-0.000854	0.086487	-0.005493	1.656709	1.394553	23.410738
37340	0	-0.077826	8.661128	-0.551411	-0.000785	0.086611	-0.005521	1.645761	1.411976	23.418524
37341	0	-0.133705	8.728065	-0.567186	-0.001343	0.087280	-0.005676	1.637585	1.430571	23.430804
37342	0	-0.114178	8.770803	-0.511135	-0.001149	0.087708	-0.005118	1.626175	1.446896	23.437484
37343	0	-0.102828	8.880622	-0.457843	-0.001038	0.088806	-0.004578	1.625026	1.460805	23.438518
37344	0	-0.076269	8.984376	-0.531370	-0.000775	0.089844	-0.005312	1.624963	1.470569	23.444763
37345	0	-0.071530	9.057647	-0.500190	-0.000732	0.090576	-0.005005	1.618828	1.474584	23.455897
37346	0	-0.123409	9.136964	-0.567323	-0.001247	0.091370	-0.005671	1.619693	1.483574	23.470059
37347	0	-0.114416	9.252921	-0.568079	-0.001160	0.092529	-0.005676	1.622798	1.489877	23.489116
37348	0	-0.105161	9.350512	-0.678385	-0.001067	0.093505	-0.006784	1.619753	1.496606	23.501071
37349	0	-0.071844	9.423797	-0.763456	-0.000732	0.094238	-0.007629	1.623757	1.505482	23.512485
37350	0	-0.093109	9.557978	-0.783005	-0.000949	0.095580	-0.007824	1.628678	1.510002	23.536100
37351	0	-0.096056	9.625184	-0.916324	-0.000977	0.096252	-0.009155	1.635830	1.517129	23.557339
37352	0	-0.099214	9.747075	-0.875128	-0.001006	0.097471	-0.008744	1.641708	1.526590	23.578986
37353	0	-0.150854	9.893707	-0.861956	-0.001526	0.098938	-0.008606	1.655019	1.532288	23.600210
37354	0	-0.166449	9.985014	-0.865255	-0.001675	0.099852	-0.008634	1.674347	1.546204	23.612062
37355	0	-0.163289	10.101223	-0.734076	-0.001648	0.101013	-0.007324	1.690717	1.554347	23.628282
37356	0	-0.160684	10.210776	-0.737670	-0.001618	0.102109	-0.007358	1.709798	1.566536	23.642558
37357	0	-0.102450	10.320977	-0.745749	-0.001038	0.103210	-0.007446	1.720016	1.577090	23.654092
37358	0	-0.148879	10.406255	-0.778298	-0.001500	0.104063	-0.007774	1.727191	1.589661	23.668457
37359	0	-0.139326	10.510230	-0.739072	-0.001404	0.105103	-0.007385	1.730883	1.603056	23.680658
37360	0	-0.118358	10.583443	-0.812598	-0.001200	0.105834	-0.008129	1.725300	1.610578	23.689180
37361	0	-0.108728	10.644571	-0.854147	-0.001099	0.106445	-0.008545	1.719270	1.623320	23.704624
37362	0	-0.106693	10.669026	-0.938453	-0.001076	0.106689	-0.009393	1.708354	1.638856	23.709580
37363	0	-0.133264	10.748351	-0.963832	-0.001343	0.107483	-0.009644	1.700571	1.652940	23.710769
37364	0	-0.131727	10.772813	-1.060904	-0.001323	0.107728	-0.010610	1.697802	1.671885	23.706640
37365	0	-0.115344	10.791044	-1.177777	-0.001160	0.107910	-0.011780	1.693689	1.690060	23.702073
37366	0	-0.096065	10.839932	-1.182921	-0.000964	0.108398	-0.011837	1.683479	1.711116	23.701235
37367	0	-0.121825	10.852153	-1.183171	-0.001221	0.108521	-0.011841	1.671868	1.733002	23.694474
37368	0	-0.096968	10.852250	-1.059152	-0.000972	0.108521	-0.010602	1.658831	1.755116	23.685398
37369	0	-0.164996	10.827676	-1.073794	-0.001648	0.108276	-0.010742	1.652587	1.781398	23.668476
37370	0	-0.116816	10.815536	-1.047902	-0.001164	0.108154	-0.010490	1.638638	1.809494	23.657616
37371	0	-0.116235	10.785048	-0.975033	-0.001160	0.107849	-0.009766	1.620475	1.836418	23.644751
37372	0	-0.128841	10.730317	-0.916958	-0.001287	0.107302	-0.009187	1.600265	1.861479	23.631921
37373	0	-0.165265	10.675216	-0.870673	-0.001648	0.106750	-0.008728	1.575704	1.890510	23.615106
37374	0	-0.141893	10.620576	-0.805204	-0.001413	0.106204	-0.008076	1.548342	1.920500	23.593545
37375	0	-0.141264	10.528732	-0.876752	-0.001404	0.105286	-0.008789	1.523069	1.953825	23.566257
37376	0	-0.106038	10.437489	-0.866246	-0.001056	0.104373	-0.008686	1.495277	1.982570	23.535194
37377	0	-0.110692	10.345626	-0.815640	-0.001099	0.103455	-0.008179	1.468631	2.015376	23.507131
37378	0	-0.112533	10.260477	-0.811069	-0.001116	0.102603	-0.008135	1.439801	2.049532	23.470916
37379	0	-0.129129	10.150372	-0.833289	-0.001282	0.101501	-0.008362	1.405309	2.083669	23.438465
37380	0	-0.167588	10.065305	-0.760142	-0.001667	0.100651	-0.007633	1.367424	2.117178	23.401662
37381	0	-0.122903	9.961094	-0.754640	-0.001221	0.099609	-0.007568	1.340301	2.150079	23.365166
37382	0	-0.106245	9.814909	-0.805311	-0.001055	0.098147	-0.008075	1.313077	2.182061	23.323355
37383	0	-0.098993	9.716997	-0.760214	-0.000977	0.097168	-0.007629	1.279070	2.220900	23.292515
37384	0	-0.089322	9.601259	-0.676075	-0.000881	0.096011	-0.006783	1.250879	2.258414	23.252966
37385	0	-0.098618	9.509433	-0.681285	-0.000977	0.095093	-0.006836	1.221003	2.293034	23.219087
37386	0	-0.137412	9.411906	-0.604037	-0.001362	0.094118	-0.006058	1.198090	2.331119	23.182451
37387	0	-0.123380	9.307950	-0.565893	-0.001221	0.093079	-0.005676	1.174829	2.370391	23.146157
37388	0	-0.119544	9.234799	-0.550376	-0.001186	0.092347	-0.005520	1.152913	2.404815	23.102668
37389	0	-0.098355	9.155367	-0.523130	-0.000977	0.091553	-0.005249	1.128589	2.436667	23.064012
37390	0	-0.093591	9.051681	-0.471151	-0.000930	0.090516	-0.004726	1.107560	2.467499	23.027544
37391	0	-0.116901	8.996639	-0.468639	-0.001160	0.089966	-0.004700	1.088459	2.502406	22.993388
37392	0	-0.069659	8.899087	-0.539479	-0.000690	0.088990	-0.005406	1.071262	2.532948	22.964696
37393	0	-0.079721	8.886743	-0.432788	-0.000793	0.088867	-0.004333	1.061754	2.560720	22.928500
37394	0	-0.092930	8.807399	-0.511111	-0.000924	0.088074	-0.005116	1.052754	2.589970	22.899850
37395	0	-0.115954	8.770771	-0.469615	-0.001160	0.087708	-0.004700	1.045893	2.612347	22.870812
37396	0	-0.073429	8.734136	-0.481390	-0.000732	0.087341	-0.004815	1.042078	2.637177	22.843910
37397	0	-0.121978	8.685280	-0.537490	-0.001221	0.086853	-0.005371	1.045041	2.658130	22.818850
37398	0	-0.097301	8.703491	-0.453070	-0.000975	0.087035	-0.004525	1.050078	2.678191	22.796407
37399	0	-0.091297	8.709667	-0.495307	-0.000916	0.087097	-0.004944	1.060123	2.696844	22.777519
37400	0	-0.078857	8.691164	-0.478927	-0.000789	0.086912	-0.004780	1.070483	2.718661	22.757024
37401	0	-0.042411	8.727970	-0.398025	-0.000427	0.087280	-0.003967	1.085380	2.736401	22.743289
37402	0	-0.071669	8.752177	-0.395127	-0.000727	0.087523	-0.003933	1.107101	2.745127	22.728809
37403	0	-0.017548	8.831697	-0.416993	-0.000183	0.088318	-0.004150	1.130210	2.756859	22.719064
37404	0	-0.052748	8.868005	-0.451953	-0.000535	0.088681	-0.004496	1.158852	2.768714	22.705226
37405	0	-0.072522	8.929365	-0.404706	-0.000732	0.089294	-0.004028	1.180786	2.780816	22.699409
37406	0	-0.107461	8.971786	-0.494059	-0.001084	0.089719	-0.004921	1.203632	2.789791	22.686647
37407	0	-0.133142	9.039212	-0.593738	-0.001343	0.090393	-0.005920	1.223129	2.796606	22.683630
37408	0	-0.173411	9.106008	-0.616418	-0.001748	0.091062	-0.006138	1.254114	2.800183	22.677387
37409	0	-0.163838	9.191670	-0.735448	-0.001648	0.091919	-0.007324	1.289735	2.809384	22.678184
37410	0	-0.131229	9.288734	-0.790521	-0.001324	0.092890	-0.007874	1.325602	2.816399	22.677052
37411	0	-0.138977	9.393095	-0.784095	-0.001404	0.093933	-0.007812	1.358393	2.820332	22.680290
37412	0	-0.117880	9.520707	-0.754476	-0.001193	0.095210	-0.007504	1.404990	2.824089	22.678138
37413	0	-0.151055	9.612665	-0.858941	-0.001526	0.096130	-0.008545	1.455909	2.826710	22.683457
37414	0	-0.105618	9.715835	-0.733365	-0.001068	0.097161	-0.007293	1.502394	2.833330	22.690157
37415	0	-0.114658	9.814198	-0.657126	-0.001160	0.098145	-0.006531	1.547728	2.838617	22.689234
37416	0	-0.142342	9.905154	-0.720388	-0.001439	0.099054	-0.007162	1.594080	2.840978	22.694278
37417	0	-0.115013	10.040022	-0.687583	-0.001160	0.100403	-0.006836	1.637564	2.850484	22.695358
37418	0	-0.149248	10.112685	-0.714119	-0.001507	0.101130	-0.007100	1.682334	2.854528	22.701669
37419	0	-0.120559	10.229265	-0.614455	-0.001221	0.102295	-0.006104	1.726133	2.857800	22.703286
37420	0	-0.130088	10.301928	-0.707732	-0.001312	0.103022	-0.007041	1.764519	2.865287	22.705422
37421	0	-0.120859	10.375712	-0.821403	-0.001221	0.103760	-0.008179	1.801516	2.872049	22.708941
37422	0	-0.112336	10.436070	-0.913765	-0.001136	0.104363	-0.009105	1.835701	2.878486	22.710307
37423	0	-0.096698	10.540509	-0.949060	-0.000977	0.105408	-0.009460	1.866276	2.888043	22.705251
37424	0	-0.125783	10.558081	-1.071469	-0.001263	0.105584	-0.010681	1.900671	2.902714	22.700320
37425	0	-0.127181	10.607621	-1.083279	-0.001282	0.106079	-0.010803	1.930586	2.911867	22.697133
37426	0	-0.144240	10.649616	-1.162839	-0.001446	0.106500	-0.011596	1.963726	2.927909	22.688566
37427	0	-0.152029	10.693039	-1.150519	-0.001526	0.106934	-0.011475	1.994485	2.941557	22.682725
37428	0	-0.187998	10.704636	-1.064784	-0.001882	0.107049	-0.010621	2.021149	2.959348	22.673383
37429	0	-0.170502	10.741951	-1.034026	-0.001709	0.107422	-0.010315	2.046131	2.974578	22.662460
37430	0	-0.133304	10.759723	-1.032685	-0.001335	0.107599	-0.010305	2.066904	2.991692	22.648967
37431	0	-0.122145	10.748094	-0.996996	-0.001221	0.107483	-0.009949	2.087419	3.011783	22.636962
37432	0	-0.128334	10.741672	-0.897020	-0.001284	0.107418	-0.008954	2.102550	3.030778	22.619577
37433	0	-0.116144	10.729915	-0.934563	-0.001160	0.107300	-0.009338	2.108166	3.051869	22.602545
37434	0	-0.183461	10.668673	-0.924013	-0.001835	0.106688	-0.009231	2.116162	3.070725	22.583593
37435	0	-0.153207	10.620130	-1.031272	-0.001526	0.106201	-0.010315	2.111549	3.096291	22.565792
37436	0	-0.130205	10.546824	-1.092561	-0.001295	0.105469	-0.010921	2.113911	3.122528	22.542700
37437	0	-0.146761	10.449200	-1.068259	-0.001465	0.104492	-0.010681	2.113375	3.144266	22.526027
37438	0	-0.135601	10.388037	-1.087205	-0.001348	0.103881	-0.010868	2.115711	3.171088	22.504772
37439	0	-0.123068	10.321027	-1.001034	-0.001221	0.103210	-0.010010	2.114132	3.200684	22.481249
37440	0	-0.112397	10.229309	-0.995909	-0.001119	0.102294	-0.009951	2.121204	3.225027	22.453724
37441	0	-0.098786	10.150109	-0.836507	-0.000977	0.101501	-0.008362	2.122461	3.256458	22.421015
37442	0	-0.131383	10.052415	-0.726536	-0.001305	0.100524	-0.007270	2.114933	3.285790	22.393817
37443	0	-0.105065	9.973177	-0.719582	-0.001038	0.099731	-0.007202	2.105220	3.319563	22.363006
37444	0	-0.125698	9.869434	-0.693678	-0.001246	0.098694	-0.006946	2.092568	3.350522	22.333140
37445	0	-0.141487	9.783977	-0.603321	-0.001404	0.097839	-0.006042	2.079281	3.382356	22.302527
37446	0	-0.088720	9.668016	-0.601515	-0.000876	0.096680	-0.006024	2.065907	3.413836	22.273858
37447	0	-0.098617	9.582591	-0.633541	-0.000977	0.095825	-0.006348	2.048848	3.443864	22.244682
37448	0	-0.142917	9.460654	-0.722393	-0.001424	0.094605	-0.007239	2.027705	3.468629	22.208928
37449	0	-0.141230	9.387271	-0.670320	-0.001404	0.093872	-0.006714	2.012204	3.497255	22.181190
37450	0	-0.118911	9.253116	-0.784111	-0.001178	0.092530	-0.007854	1.994435	3.529151	22.153737
37451	0	-0.104913	9.210280	-0.841320	-0.001038	0.092102	-0.008423	1.980046	3.561165	22.129585
37452	0	-0.106682	9.106600	-0.815220	-0.001060	0.091065	-0.008160	1.968115	3.586743	22.098706
37453	0	-0.104363	9.021014	-0.780959	-0.001038	0.090210	-0.007812	1.961953	3.612015	22.076322
37454	0	-0.093790	8.947740	-0.805127	-0.000928	0.089478	-0.008051	1.960002	3.642233	22.050754
37455	0	-0.092131	8.886714	-0.775138	-0.000916	0.088867	-0.007751	1.957726	3.667161	22.034555
37456	0	-0.044536	8.880502	-0.610557	-0.000439	0.088805	-0.006104	1.957945	3.693417	22.013238
37457	0	-0.073468	8.819559	-0.567922	-0.000732	0.088196	-0.005676	1.959478	3.713935	21.995543
37458	0	-0.098402	8.801160	-0.537965	-0.000981	0.088012	-0.005378	1.959913	3.734832	21.982815
37459	0	-0.073464	8.776836	-0.476406	-0.000732	0.087769	-0.004761	1.962131	3.755083	21.971433
37460	0	-0.085781	8.801151	-0.422328	-0.000859	0.088012	-0.004218	1.966752	3.770464	21.961054
37461	0	-0.067098	8.770744	-0.488424	-0.000671	0.087708	-0.004883	1.966681	3.786935	21.956400
37462	0	-0.079201	8.807242	-0.452662	-0.000793	0.088073	-0.004519	1.974030	3.801932	21.953413
37463	0	-0.091017	8.789033	-0.537685	-0.000916	0.087891	-0.005371	1.979704	3.811698	21.953715
37464	0	-0.102111	8.813345	-0.539052	-0.001027	0.088134	-0.005383	1.986981	3.820624	21.951722
37465	0	-0.090676	8.843997	-0.537216	-0.000916	0.088440	-0.005371	1.986405	3.825887	21.952977
37466	0	-0.113755	8.886552	-0.630043	-0.001143	0.088866	-0.006289	1.998785	3.836074	21.954669
37467	0	-0.121642	8.935421	-0.734033	-0.001221	0.089355	-0.007324	2.017716	3.847181	21.954069
37468	0	-0.077610	9.045023	-0.694448	-0.000785	0.090451	-0.006930	2.033853	3.852548	21.956215
37469	0	-0.072218	9.088028	-0.788679	-0.000732	0.090881	-0.007874	2.048918	3.856149	21.961971
37470	0	-0.101098	9.160964	-0.809950	-0.001018	0.091611	-0.008084	2.066551	3.864360	21.976145
37471	0	-0.121430	9.234455	-0.771109	-0.001221	0.092346	-0.007690	2.090833	3.872675	21.992203
37472	0	-0.138043	9.325671	-0.817509	-0.001391	0.093258	-0.008160	2.108297	3.875485	22.007717
37473	0	-0.120677	9.411487	-0.819620	-0.001221	0.094116	-0.008179	2.128293	3.874751	22.024891
37474	0	-0.075166	9.527060	-0.829319	-0.000766	0.095272	-0.008275	2.148920	3.873881	22.044124
37475	0	-0.126622	9.600612	-0.887596	-0.001282	0.096008	-0.008850	2.178290	3.871534	22.060321
37476	0	-0.136544	9.685637	-0.825191	-0.001373	0.096858	-0.008231	2.201714	3.878147	22.082374
37477	0	-0.114399	9.826497	-0.826142	-0.001160	0.098267	-0.008240	2.225952	3.875675	22.106001
37478	0	-0.111652	9.899361	-0.897412	-0.001128	0.098995	-0.008955	2.246814	3.878046	22.124440
37479	0	-0.138861	9.979125	-0.843991	-0.001404	0.099792	-0.008423	2.265217	3.876287	22.141351
37480	0	-0.172728	10.094815	-0.859609	-0.001740	0.100949	-0.008580	2.281842	3.878028	22.162815
37481	0	-0.120754	10.180556	-0.886434	-0.001221	0.101807	-0.008850	2.296556	3.878802	22.183306
37482	0	-0.148710	10.253563	-0.937625	-0.001500	0.102536	-0.009368	2.304415	3.879867	22.199640
37483	0	-0.132599	10.327055	-0.947297	-0.001343	0.103271	-0.009460	2.317109	3.876821	22.220319
37484	0	-0.111411	10.387827	-1.004416	-0.001126	0.103879	-0.010036	2.325361	3.878983	22.237438
37485	0	-0.145174	10.455308	-1.123351	-0.001465	0.104553	-0.011230	2.327216	3.880344	22.253062
37486	0	-0.130582	10.522355	-1.081231	-0.001317	0.105224	-0.010810	2.328353	3.883674	22.266702
37487	0	-0.151787	10.571267	-1.135562	-0.001526	0.105713	-0.011353	2.330288	3.890555	22.283041
37488	0	-0.162642	10.571266	-1.086481	-0.001633	0.105712	-0.010871	2.322154	3.899122	22.294997
37489	0	-0.145749	10.607954	-1.153257	-0.001465	0.106079	-0.011536	2.317353	3.906515	22.301373
37490	0	-0.119973	10.626264	-1.128245	-0.001206	0.106262	-0.011286	2.312217	3.914527	22.308036
37491	0	-0.127520	10.656870	-1.121873	-0.001282	0.106567	-0.011230	2.297806	3.922532	22.307844
37492	0	-0.102127	10.644828	-1.138114	-0.001025	0.106447	-0.011391	2.286086	3.933368	22.313639
37493	0	-0.127959	10.669130	-1.090749	-0.001282	0.106689	-0.010925	2.265433	3.945990	22.319483
37494	0	-0.152315	10.614468	-1.013980	-0.001522	0.106143	-0.010158	2.244495	3.961905	22.317521
37495	0	-0.140530	10.614187	-1.066376	-0.001404	0.106140	-0.010681	2.223899	3.978183	22.315985
37496	0	-0.134471	10.571771	-1.074987	-0.001347	0.105716	-0.010769	2.201588	3.990789	22.313600
37497	0	-0.146275	10.492248	-1.083505	-0.001465	0.104919	-0.010864	2.167916	4.003064	22.309743
37498	0	-0.159065	10.456032	-1.017067	-0.001583	0.104558	-0.010196	2.138848	4.025822	22.311818
37499	0	-0.165583	10.412816	-0.986341	-0.001648	0.104126	-0.009888	2.110276	4.048835	22.303947
37500	0	-0.136793	10.321650	-1.012119	-0.001359	0.103214	-0.010145	2.081670	4.072994	22.294106
37501	0	-0.116727	10.266356	-0.924947	-0.001160	0.102661	-0.009277	2.048539	4.095696	22.284248
37502	0	-0.154672	10.169095	-0.851907	-0.001541	0.101688	-0.008551	2.010911	4.116197	22.266631
37503	0	-0.153037	10.089383	-0.814434	-0.001526	0.100891	-0.008179	1.969809	4.135471	22.252796
37504	0	-0.136161	9.992209	-0.825913	-0.001352	0.099919	-0.008294	1.927419	4.160210	22.229791
37505	0	-0.098914	9.948992	-0.759366	-0.000977	0.099487	-0.007629	1.884290	4.188701	22.219603
37506	0	-0.119923	9.827445	-0.782336	-0.001185	0.098271	-0.007864	1.834632	4.218744	22.201115
37507	0	-0.110992	9.759826	-0.758869	-0.001099	0.097595	-0.007629	1.784608	4.245889	22.182725
37508	0	-0.119016	9.632208	-0.769523	-0.001183	0.096319	-0.007732	1.738116	4.268731	22.164692
37509	0	-0.086395	9.558425	-0.814035	-0.000854	0.095581	-0.008179	1.689982	4.293730	22.149670
37510	0	-0.088365	9.461356	-0.806320	-0.000874	0.094610	-0.008103	1.639053	4.319501	22.129783
37511	0	-0.122738	9.363049	-0.741292	-0.001221	0.093628	-0.007446	1.595906	4.341239	22.109257
37512	0	-0.087657	9.302472	-0.722696	-0.000868	0.093022	-0.007258	1.554636	4.365499	22.084256
37513	0	-0.086777	9.228724	-0.668351	-0.000854	0.092285	-0.006714	1.514785	4.395458	22.069982
37514	0	-0.095141	9.161943	-0.662699	-0.000942	0.091618	-0.006654	1.479237	4.420343	22.057576
37515	0	-0.110421	9.094443	-0.613326	-0.001099	0.090942	-0.006165	1.437836	4.440750	22.044216
37516	0	-0.093103	9.058169	-0.589272	-0.000927	0.090580	-0.005919	1.402161	4.459206	22.030989
37517	0	-0.067363	8.996728	-0.559149	-0.000671	0.089966	-0.005615	1.369653	4.475399	22.014058
37518	0	-0.116619	8.954173	-0.444432	-0.001164	0.089540	-0.004470	1.334749	4.491018	21.998413
37519	0	-0.140710	8.899053	-0.479727	-0.001404	0.088989	-0.004822	1.301162	4.508441	21.987730
37520	0	-0.122844	8.868729	-0.474869	-0.001227	0.088686	-0.004773	1.267763	4.522868	21.979388
37521	0	-0.091429	8.886875	-0.552943	-0.000916	0.088867	-0.005554	1.233884	4.534279	21.970687
37522	0	-0.109268	8.850418	-0.493404	-0.001097	0.088503	-0.004956	1.203636	4.541850	21.972338
37523	0	-0.079402	8.850208	-0.547529	-0.000793	0.088501	-0.005493	1.178816	4.555411	21.967992
37524	0	-0.097338	8.856485	-0.532126	-0.000978	0.088564	-0.005336	1.158564	4.561559	21.968055
37525	0	-0.115584	8.868502	-0.633522	-0.001160	0.088684	-0.006348	1.141061	4.569370	21.969185
37526	0	-0.108774	8.911311	-0.557807	-0.001092	0.089112	-0.005590	1.123532	4.576596	21.967780
37527	0	-0.072644	8.935600	-0.579086	-0.000732	0.089355	-0.005798	1.112309	4.581539	21.964545
37528	0	-0.089561	8.990634	-0.614265	-0.000904	0.089906	-0.006150	1.100974	4.583296	21.963450
37529	0	-0.108985	9.027125	-0.500224	-0.001099	0.090271	-0.005005	1.096325	4.584491	21.969358
37530	0	-0.095165	9.112563	-0.499898	-0.000959	0.091125	-0.005000	1.093555	4.587049	21.973267
37531	0	-0.060319	9.149200	-0.487799	-0.000610	0.091492	-0.004883	1.086298	4.590276	21.979503
37532	0	-0.083111	9.240771	-0.529350	-0.000840	0.092407	-0.005301	1.076444	4.591166	21.989147
37533	0	-0.102178	9.332292	-0.524912	-0.001038	0.093323	-0.005249	1.075151	4.583895	21.993951
37534	0	-0.111432	9.417738	-0.598287	-0.001128	0.094177	-0.005982	1.074263	4.579170	22.000437
37535	0	-0.108281	9.466562	-0.659305	-0.001099	0.094666	-0.006592	1.074669	4.572203	22.012381
37536	0	-0.147965	9.558128	-0.769339	-0.001494	0.095581	-0.007693	1.073524	4.566791	22.021266
37537	0	-0.145103	9.606894	-0.775898	-0.001465	0.096069	-0.007751	1.081185	4.562535	22.032016
37538	0	-0.136416	9.686016	-0.869219	-0.001376	0.096861	-0.008682	1.091607	4.560578	22.039632
37539	0	-0.150738	9.789987	-0.940778	-0.001526	0.097900	-0.009399	1.100106	4.551203	22.043802
37540	0	-0.147765	9.881275	-0.937061	-0.001489	0.098814	-0.009356	1.116043	4.550430	22.045269
37541	0	-0.144920	9.966975	-0.849429	-0.001465	0.099670	-0.008484	1.126730	4.544454	22.050761
37542	0	-0.160599	10.076650	-0.766191	-0.001616	0.100767	-0.007651	1.137627	4.544381	22.061757
37543	0	-0.133446	10.137848	-0.806956	-0.001343	0.101379	-0.008057	1.151107	4.546823	22.072319
37544	0	-0.132073	10.235310	-0.803541	-0.001327	0.102354	-0.008022	1.164556	4.552030	22.079922
37545	0	-0.139445	10.314897	-0.733222	-0.001404	0.103149	-0.007324	1.172185	4.553230	22.088293
37546	0	-0.137412	10.381860	-0.746873	-0.001386	0.103819	-0.007463	1.177663	4.552018	22.091448
37547	0	-0.102911	10.449203	-0.696161	-0.001038	0.104492	-0.006958	1.179960	4.554190	22.089665
37548	0	-0.125392	10.479669	-0.787935	-0.001266	0.104796	-0.007881	1.176586	4.552972	22.092636
37549	0	-0.133444	10.522498	-0.872486	-0.001343	0.105225	-0.008728	1.171644	4.555321	22.091715
37550	0	-0.150102	10.546857	-0.933611	-0.001510	0.105469	-0.009333	1.173827	4.557287	22.089969
37551	0	-0.163843	10.559152	-1.030928	-0.001648	0.105591	-0.010315	1.165951	4.558181	22.083972
37552	0	-0.156176	10.589765	-1.042032	-0.001568	0.105897	-0.010427	1.157466	4.562711	22.077916
37553	0	-0.158042	10.577403	-1.025379	-0.001587	0.105774	-0.010254	1.155361	4.566597	22.066108
37554	0	-0.102316	10.595684	-1.043913	-0.001025	0.105957	-0.010437	1.155547	4.575132	22.050456
37555	0	-0.158508	10.613983	-1.013532	-0.001587	0.106140	-0.010132	1.157331	4.583885	22.036109
37556	0	-0.170417	10.613874	-0.959543	-0.001706	0.106139	-0.009590	1.160743	4.592368	22.014147
37557	0	-0.128265	10.577370	-0.970689	-0.001282	0.105774	-0.009705	1.161291	4.604034	22.001087
37558	0	-0.128625	10.534603	-0.885084	-0.001284	0.105346	-0.008855	1.154688	4.617479	21.978757
37559	0	-0.122107	10.479766	-0.848018	-0.001221	0.104797	-0.008484	1.148750	4.628573	21.965205
37560	0	-0.122515	10.424900	-0.822042	-0.001222	0.104248	-0.008233	1.132416	4.642964	21.941970
37561	0	-0.153345	10.369946	-0.859585	-0.001526	0.103699	-0.008606	1.119158	4.661789	21.922620
37562	0	-0.124161	10.321283	-0.820096	-0.001236	0.103211	-0.008220	1.095811	4.678448	21.895631
37563	0	-0.140864	10.223487	-0.773758	-0.001404	0.102234	-0.007751	1.077975	4.694313	21.873212
37564	0	-0.080943	10.168752	-0.807730	-0.000804	0.101686	-0.008091	1.059837	4.710732	21.842175
37565	0	-0.080631	10.095320	-0.804223	-0.000793	0.100952	-0.008057	1.040918	4.735491	21.815578
37566	0	-0.125284	9.991619	-0.783512	-0.001246	0.099916	-0.007845	1.027184	4.752974	21.786012
37567	0	-0.128706	9.918275	-0.786490	-0.001282	0.099182	-0.007874	1.014536	4.769157	21.755556
37568	0	-0.135990	9.802416	-0.699118	-0.001353	0.098023	-0.007003	0.998185	4.787107	21.724692
37569	0	-0.116613	9.741270	-0.682637	-0.001160	0.097412	-0.006836	0.984279	4.804898	21.693840
37570	0	-0.130369	9.655895	-0.632197	-0.001295	0.096559	-0.006330	0.972375	4.825375	21.655601
37571	0	-0.104513	9.564272	-0.603124	-0.001038	0.095642	-0.006042	0.955965	4.844688	21.619393
37572	0	-0.105636	9.503340	-0.619222	-0.001053	0.095033	-0.006204	0.939262	4.859079	21.583711
37573	0	-0.116166	9.423876	-0.530115	-0.001160	0.094238	-0.005310	0.925729	4.871849	21.552200
37574	0	-0.110655	9.332411	-0.601843	-0.001103	0.093324	-0.006025	0.914339	4.885778	21.518083
37575	0	-0.116750	9.246849	-0.560992	-0.001160	0.092468	-0.005615	0.904554	4.905652	21.476124
37576	0	-0.118217	9.179724	-0.620844	-0.001176	0.091797	-0.006215	0.893627	4.923371	21.448070
37577	0	-0.122422	9.118682	-0.536528	-0.001221	0.091187	-0.005371	0.883835	4.937826	21.421917
37578	0	-0.098902	9.063732	-0.621169	-0.000984	0.090637	-0.006214	0.878210	4.953692	21.393926
37579	0	-0.103990	9.033183	-0.628917	-0.001038	0.090332	-0.006287	0.878928	4.966305	21.367337
37580	0	-0.085941	8.972050	-0.544153	-0.000859	0.089721	-0.005438	0.881099	4.976368	21.339071
37581	0	-0.085516	8.929422	-0.580160	-0.000854	0.089294	-0.005798	0.882888	4.986947	21.315080
37582	0	-0.061109	8.917079	-0.575468	-0.000612	0.089171	-0.005745	0.892781	4.995125	21.289645
37583	0	-0.061051	8.917167	-0.568706	-0.000610	0.089172	-0.005676	0.904395	5.004972	21.269060
37584	0	-0.097883	8.886462	-0.522092	-0.000978	0.088865	-0.005210	0.916688	5.016313	21.252806
37585	0	-0.054365	8.898863	-0.513845	-0.000549	0.088989	-0.005127	0.929579	5.018629	21.239599
37586	0	-0.096163	8.868136	-0.479957	-0.000966	0.088682	-0.004784	0.948020	5.022550	21.221600
37587	0	-0.097422	8.898841	-0.471626	-0.000977	0.088989	-0.004700	0.967536	5.029089	21.209524
37588	0	-0.078382	8.941336	-0.512186	-0.000790	0.089415	-0.005099	0.994847	5.031079	21.200590
37589	0	-0.103165	8.965952	-0.478327	-0.001038	0.089661	-0.004761	1.022010	5.032905	21.193107
37590	0	-0.077475	9.014497	-0.531453	-0.000782	0.090146	-0.005295	1.045321	5.033037	21.184666
37591	0	-0.084768	9.057466	-0.551906	-0.000854	0.090576	-0.005493	1.076641	5.033704	21.179127
37592	0	-0.120445	9.087593	-0.611942	-0.001207	0.090878	-0.006095	1.105981	5.039273	21.171827
37593	0	-0.121424	9.161179	-0.722839	-0.001221	0.091614	-0.007202	1.137625	5.040396	21.171996
37594	0	-0.175230	9.221727	-0.722250	-0.001758	0.092219	-0.007195	1.171124	5.042939	21.169847
37595	0	-0.157257	9.277194	-0.783314	-0.001587	0.092773	-0.007812	1.195677	5.034468	21.173936
37596	0	-0.111759	9.356023	-0.837647	-0.001131	0.093563	-0.008343	1.236141	5.027208	21.180030
37597	0	-0.096398	9.447924	-0.852069	-0.000977	0.094482	-0.008484	1.279744	5.021059	21.182312
37598	0	-0.100017	9.526622	-0.816746	-0.001013	0.095269	-0.008131	1.322911	5.014996	21.189188
37599	0	-0.096691	9.631027	-0.833900	-0.000977	0.096313	-0.008301	1.367243	5.012469	21.188120
37600	0	-0.070135	9.746336	-0.829461	-0.000713	0.097466	-0.008257	1.410812	5.007346	21.193269
37601	0	-0.132915	9.789756	-0.760730	-0.001343	0.097900	-0.007568	1.455599	5.000279	21.199603
37602	0	-0.111827	9.880747	-0.756338	-0.001133	0.098810	-0.007525	1.498681	4.992068	21.202164
37603	0	-0.121008	9.985105	-0.675240	-0.001221	0.099854	-0.006714	1.541997	4.988596	21.205582
37604	0	-0.125087	10.069996	-0.658553	-0.001261	0.100702	-0.006548	1.583824	4.986008	21.208487
37605	0	-0.132960	10.131586	-0.778632	-0.001343	0.101318	-0.007751	1.622301	4.979793	21.213118
37606	0	-0.087575	10.222578	-0.828034	-0.000890	0.102228	-0.008249	1.656220	4.972747	21.216981
37607	0	-0.121041	10.265843	-0.924770	-0.001221	0.102661	-0.009216	1.690380	4.969931	21.220618
37608	0	-0.179932	10.308040	-0.955094	-0.001811	0.103083	-0.009524	1.719188	4.965608	21.227696
37609	0	-0.114715	10.387934	-0.973275	-0.001160	0.103882	-0.009705	1.749165	4.960367	21.228809
37610	0	-0.124883	10.417850	-1.082726	-0.001257	0.104181	-0.010799	1.778782	4.959978	21.229778
37611	0	-0.139769	10.461131	-1.150221	-0.001404	0.104614	-0.011475	1.808199	4.961852	21.232536
37612	0	-0.114357	10.491098	-1.112893	-0.001148	0.104914	-0.011103	1.835453	4.965009	21.226071
37613	0	-0.133719	10.516090	-1.076906	-0.001343	0.105164	-0.010742	1.863647	4.967253	21.224309
37614	0	-0.145447	10.546063	-1.039364	-0.001454	0.105463	-0.010369	1.889078	4.975662	21.222198
37615	0	-0.146146	10.589363	-0.960914	-0.001465	0.105896	-0.009583	1.916727	4.980229	21.216488
37616	0	-0.139359	10.588823	-1.008524	-0.001398	0.105890	-0.010063	1.939360	4.983527	21.211330
37617	0	-0.152710	10.589464	-1.008488	-0.001526	0.105896	-0.010071	1.953351	4.992956	21.205506
37618	0	-0.128060	10.546483	-0.950142	-0.001285	0.105466	-0.009489	1.965201	4.996697	21.193558
37619	0	-0.091462	10.546802	-0.977357	-0.000916	0.105469	-0.009766	1.972071	5.003696	21.178410
37620	0	-0.097998	10.485599	-1.033578	-0.000976	0.104856	-0.010331	1.975690	5.016374	21.168009
37621	0	-0.140363	10.461396	-0.982982	-0.001404	0.104614	-0.009827	1.978049	5.024148	21.163730
37622	0	-0.183730	10.406392	-1.074848	-0.001831	0.104064	-0.010749	1.976129	5.038754	21.150760
37623	0	-0.140881	10.351531	-1.159887	-0.001404	0.103516	-0.011597	1.976885	5.051805	21.135133
37624	0	-0.166675	10.241606	-1.135591	-0.001658	0.102416	-0.011357	1.974017	5.068728	21.124938
37625	0	-0.129025	10.223388	-1.061916	-0.001282	0.102234	-0.010620	1.971216	5.085771	21.108088
37626	0	-0.125089	10.143935	-0.921498	-0.001238	0.101439	-0.009215	1.969110	5.108142	21.089569
37627	0	-0.116762	10.083018	-0.933628	-0.001160	0.100830	-0.009338	1.964911	5.124780	21.070886
37628	0	-0.124171	9.991469	-0.811139	-0.001237	0.099915	-0.008114	1.960763	5.138022	21.060454
37629	0	-0.135126	9.924347	-0.713526	-0.001343	0.099243	-0.007141	1.952361	5.155674	21.043513
37630	0	-0.112495	9.845024	-0.693760	-0.001116	0.098450	-0.006947	1.940220	5.174146	21.027374
37631	0	-0.104473	9.747368	-0.627719	-0.001038	0.097473	-0.006287	1.927367	5.190407	21.011204
37632	0	-0.148852	9.668142	-0.704948	-0.001480	0.096681	-0.007062	1.910764	5.208116	20.991677
37633	0	-0.110813	9.552093	-0.737202	-0.001099	0.095520	-0.007385	1.893304	5.227096	20.978668
37634	0	-0.082105	9.485064	-0.771184	-0.000813	0.094850	-0.007726	1.874536	5.244899	20.958161
37635	0	-0.116825	9.442234	-0.786083	-0.001160	0.094421	-0.007874	1.857662	5.262745	20.946687
37636	0	-0.130609	9.326421	-0.808497	-0.001299	0.093264	-0.008093	1.846201	5.278924	20.928686
37637	0	-0.086160	9.271354	-0.822623	-0.000854	0.092712	-0.008240	1.827957	5.295025	20.914863
37638	0	-0.087741	9.204367	-0.844818	-0.000869	0.092043	-0.008457	1.815504	5.313019	20.906726
37639	0	-0.092245	9.130939	-0.865787	-0.000916	0.091309	-0.008667	1.802647	5.328893	20.895398
37640	0	-0.111565	9.088298	-0.815263	-0.001113	0.090882	-0.008161	1.791261	5.339532	20.884298
37641	0	-0.097950	9.051528	-0.726104	-0.000977	0.090515	-0.007263	1.787175	5.350503	20.871950
37642	0	-0.080574	9.039311	-0.658673	-0.000800	0.090393	-0.006588	1.784330	5.364859	20.863698
37643	0	-0.092025	8.990487	-0.597940	-0.000916	0.089905	-0.005981	1.780942	5.378029	20.861529
37644	0	-0.092452	8.978260	-0.567433	-0.000925	0.089783	-0.005672	1.782323	5.384510	20.856812
37645	0	-0.085223	8.972164	-0.525003	-0.000854	0.089722	-0.005249	1.782432	5.388810	20.850751
37646	0	-0.121747	8.947665	-0.488442	-0.001217	0.089477	-0.004886	1.779972	5.396579	20.850355
37647	0	-0.073128	8.947788	-0.506013	-0.000732	0.089478	-0.005066	1.771710	5.402102	20.849279
37648	0	-0.109379	8.923349	-0.523659	-0.001097	0.089233	-0.005238	1.770130	5.405097	20.857189
37649	0	-0.109513	8.978266	-0.500669	-0.001099	0.089783	-0.005005	1.771961	5.407374	20.862272
37650	0	-0.108823	8.978203	-0.616507	-0.001092	0.089782	-0.006168	1.767496	5.409422	20.871014
37651	0	-0.140172	8.978292	-0.689472	-0.001404	0.089783	-0.006897	1.764227	5.413644	20.878751
37652	0	-0.096445	9.002702	-0.738047	-0.000973	0.090027	-0.007381	1.762915	5.410029	20.891197
37653	0	-0.103068	9.075935	-0.714121	-0.001038	0.090759	-0.007141	1.762594	5.408154	20.898149
37654	0	-0.101626	9.118607	-0.666125	-0.001024	0.091187	-0.006654	1.771940	5.404829	20.913435
37655	0	-0.084411	9.197911	-0.660525	-0.000854	0.091980	-0.006592	1.788559	5.398562	20.926586
37656	0	-0.119163	9.246566	-0.693548	-0.001201	0.092466	-0.006925	1.801876	5.394036	20.938565
37657	0	-0.127333	9.313904	-0.769917	-0.001282	0.093140	-0.007690	1.812635	5.390470	20.955263
37658	0	-0.125413	9.386974	-0.710580	-0.001266	0.093870	-0.007098	1.822155	5.383148	20.974686
37659	0	-0.121256	9.484821	-0.787994	-0.001221	0.094849	-0.007874	1.830175	5.380030	20.994509
37660	0	-0.119606	9.557968	-0.795427	-0.001204	0.095580	-0.007948	1.838023	5.376613	21.013674
37661	0	-0.115288	9.619076	-0.879703	-0.001160	0.096191	-0.008789	1.847999	5.375383	21.038142
37662	0	-0.132213	9.698263	-0.801709	-0.001330	0.096983	-0.008012	1.854503	5.372240	21.060163
37663	0	-0.157446	9.759443	-0.898295	-0.001587	0.097595	-0.008972	1.867474	5.364442	21.083006
37664	0	-0.136622	9.869113	-0.924885	-0.001379	0.098692	-0.009238	1.880354	5.356453	21.109657
37665	0	-0.151793	9.948666	-0.965150	-0.001526	0.099487	-0.009644	1.889938	5.354175	21.134709
37666	0	-0.137677	10.009510	-0.918036	-0.001389	0.100096	-0.009171	1.900330	5.347366	21.154162
37667	0	-0.114788	10.089051	-0.885846	-0.001160	0.100891	-0.008850	1.910432	5.340546	21.178122
37668	0	-0.149578	10.174301	-0.869349	-0.001503	0.101744	-0.008684	1.921208	5.338872	21.196341
37669	0	-0.121124	10.229495	-0.903421	-0.001221	0.102295	-0.009033	1.922481	5.334743	21.215723
37670	0	-0.150062	10.253829	-0.872995	-0.001508	0.102538	-0.008731	1.921349	5.333136	21.231371
37671	0	-0.145715	10.357712	-0.884604	-0.001465	0.103577	-0.008850	1.917073	5.330979	21.251974
37672	0	-0.101314	10.400463	-0.938473	-0.001022	0.104004	-0.009392	1.909514	5.327272	21.270769
37673	0	-0.139896	10.437048	-0.915188	-0.001404	0.104370	-0.009155	1.905622	5.328242	21.285995
37674	0	-0.108282	10.473702	-1.017973	-0.001089	0.104736	-0.010186	1.898268	5.327752	21.298002
37675	0	-0.127093	10.479849	-1.018263	-0.001282	0.104797	-0.010193	1.886763	5.322303	21.307613
37676	0	-0.137883	10.492219	-1.022570	-0.001383	0.104921	-0.010234	1.877356	5.324198	21.314134
37677	0	-0.133965	10.504334	-1.078573	-0.001343	0.105042	-0.010803	1.857931	5.327112	21.324112
37678	0	-0.133757	10.541246	-1.087265	-0.001337	0.105411	-0.010891	1.837966	5.334037	21.337950
37679	0	-0.164652	10.541003	-1.133126	-0.001648	0.105408	-0.011353	1.813952	5.338551	21.337295
37680	0	-0.109809	10.535181	-1.062605	-0.001097	0.105350	-0.010639	1.798870	5.346044	21.337209
37681	0	-0.103414	10.486083	-1.065758	-0.001038	0.104858	-0.010681	1.772290	5.348271	21.335173
37682	0	-0.134394	10.474194	-1.018767	-0.001336	0.104740	-0.010207	1.750439	5.362823	21.338760
37683	0	-0.134336	10.437212	-1.011111	-0.001343	0.104370	-0.010132	1.726626	5.369288	21.333586
37684	0	-0.153110	10.388698	-0.963845	-0.001528	0.103885	-0.009664	1.697683	5.378698	21.323435
37685	0	-0.171322	10.321233	-0.809281	-0.001709	0.103210	-0.008118	1.668925	5.389197	21.318246
37686	0	-0.147715	10.272806	-0.822561	-0.001473	0.102726	-0.008252	1.638002	5.399099	21.309681
37687	0	-0.122662	10.211410	-0.876173	-0.001221	0.102112	-0.008789	1.606064	5.411409	21.302198
37688	0	-0.118024	10.150751	-0.821776	-0.001172	0.101505	-0.008246	1.572192	5.426285	21.287049
37689	0	-0.110721	10.083219	-0.809025	-0.001099	0.100830	-0.008118	1.539337	5.441640	21.272707
37690	0	-0.087651	9.992081	-0.766482	-0.000872	0.099918	-0.007697	1.500745	5.452823	21.257793
37691	0	-0.128663	9.930699	-0.759221	-0.001282	0.099304	-0.007629	1.456598	5.464051	21.249031
37692	0	-0.129989	9.839701	-0.776584	-0.001292	0.098394	-0.007800	1.414699	5.478456	21.227139
37693	0	-0.152977	9.741460	-0.729021	-0.001526	0.097412	-0.007324	1.372903	5.488553	21.208467
37694	0	-0.111445	9.699229	-0.746613	-0.001107	0.096990	-0.007502	1.329149	5.502540	21.189166
37695	0	-0.110739	9.613264	-0.753819	-0.001099	0.096130	-0.007568	1.291633	5.518370	21.176476
37696	0	-0.100022	9.540416	-0.753928	-0.000995	0.095402	-0.007570	1.252418	5.530343	21.153178
37697	0	-0.110752	9.454508	-0.699581	-0.001099	0.094543	-0.007019	1.222376	5.546470	21.134385
37698	0	-0.137030	9.369377	-0.663879	-0.001361	0.093692	-0.006668	1.184780	5.563336	21.116604
37699	0	-0.103836	9.338554	-0.626049	-0.001038	0.093384	-0.006287	1.150855	5.569674	21.096184
37700	0	-0.135262	9.253400	-0.651257	-0.001345	0.092532	-0.006540	1.115046	5.584809	21.081515
37701	0	-0.092170	9.210342	-0.602061	-0.000916	0.092102	-0.006042	1.086245	5.597809	21.068336
37702	0	-0.105710	9.228834	-0.554888	-0.001050	0.092287	-0.005571	1.056489	5.612005	21.048836
37703	0	-0.091681	9.118817	-0.552697	-0.000916	0.091187	-0.005554	1.020482	5.618954	21.032237
37704	0	-0.134839	9.082438	-0.505120	-0.001346	0.090823	-0.005074	0.990859	5.627732	21.019609
37705	0	-0.122309	9.057737	-0.492131	-0.001221	0.090576	-0.004944	0.960898	5.636039	21.007076
37706	0	-0.098182	9.027399	-0.512413	-0.000982	0.090273	-0.005143	0.935017	5.640723	20.991702
37707	0	-0.085668	9.021076	-0.499000	-0.000854	0.090210	-0.005005	0.914395	5.648759	20.978744
37708	0	-0.092025	8.990660	-0.471474	-0.000920	0.089906	-0.004731	0.891943	5.653911	20.967387
37709	0	-0.079319	8.966146	-0.609149	-0.000793	0.089661	-0.006104	0.875029	5.658631	20.955431
37710	0	-0.121866	8.978420	-0.527759	-0.001221	0.089784	-0.005286	0.862614	5.661132	20.943515
37711	0	-0.127679	8.996634	-0.597461	-0.001282	0.089966	-0.005981	0.853056	5.659885	20.939923
37712	0	-0.114613	9.027257	-0.632623	-0.001150	0.090272	-0.006334	0.841330	5.659789	20.931296
37713	0	-0.109350	9.075964	-0.530485	-0.001099	0.090759	-0.005310	0.833650	5.658311	20.925352
37714	0	-0.090068	9.106462	-0.499328	-0.000906	0.091064	-0.004995	0.830169	5.656574	20.919423
37715	0	-0.096949	9.149179	-0.469938	-0.000977	0.091492	-0.004700	0.828845	5.652636	20.913944
37716	0	-0.095195	9.222429	-0.451548	-0.000963	0.092224	-0.004517	0.826511	5.643540	20.910481
37717	0	-0.102631	9.271257	-0.482106	-0.001038	0.092712	-0.004822	0.824458	5.634512	20.903765
37718	0	-0.137076	9.307876	-0.518742	-0.001382	0.093079	-0.005187	0.823970	5.625694	20.901839
37719	0	-0.114908	9.362823	-0.579553	-0.001160	0.093628	-0.005798	0.819710	5.617591	20.902764
37720	0	-0.106646	9.436062	-0.652400	-0.001078	0.094360	-0.006526	0.816753	5.608876	20.907236
37721	0	-0.096123	9.509315	-0.738241	-0.000977	0.095093	-0.007385	0.812671	5.595318	20.907844
37722	0	-0.111754	9.558082	-0.708028	-0.001129	0.095581	-0.007075	0.817881	5.586226	20.908472
37723	0	-0.138811	9.637411	-0.818611	-0.001404	0.096375	-0.008179	0.825826	5.572403	20.908257
37724	0	-0.124089	9.679898	-0.869326	-0.001250	0.096800	-0.008682	0.837973	5.566076	20.906402
37725	0	-0.114768	9.765530	-0.813078	-0.001160	0.097656	-0.008118	0.852754	5.556828	20.908855
37726	0	-0.136727	9.856744	-0.810351	-0.001380	0.098569	-0.008083	0.875479	5.546817	20.908136
37727	0	-0.121249	9.918057	-0.838153	-0.001221	0.099182	-0.008362	0.897551	5.542049	20.907383
37728	0	-0.101238	10.003147	-0.774894	-0.001021	0.100033	-0.007730	0.918088	5.536409	20.908973
37729	0	-0.108696	10.058487	-0.697530	-0.001099	0.100586	-0.006958	0.937031	5.527716	20.909121
37730	0	-0.100511	10.131460	-0.676402	-0.001015	0.101315	-0.006749	0.952839	5.521431	20.904816
37731	0	-0.120796	10.192789	-0.703309	-0.001221	0.101929	-0.007019	0.967991	5.511667	20.905067
37732	0	-0.155430	10.235358	-0.748300	-0.001562	0.102354	-0.007475	0.976139	5.507429	20.901041
37733	0	-0.146049	10.296567	-0.702926	-0.001465	0.102966	-0.007019	0.986641	5.507069	20.898977
37734	0	-0.151560	10.345205	-0.765920	-0.001517	0.103453	-0.007650	0.995271	5.509618	20.892464
37735	0	-0.134091	10.369860	-0.842475	-0.001343	0.103699	-0.008423	0.996049	5.511891	20.884276
37736	0	-0.115024	10.412464	-0.904322	-0.001157	0.104125	-0.009038	1.000884	5.509056	20.882354
37737	0	-0.121497	10.400362	-0.958641	-0.001221	0.104004	-0.009583	1.003824	5.506941	20.871239
37738	0	-0.157132	10.442959	-1.039141	-0.001576	0.104430	-0.010385	1.010007	5.505428	20.860835
37739	0	-0.122071	10.479668	-0.965095	-0.001221	0.104797	-0.009644	1.016082	5.509293	20.839677
37740	0	-0.128447	10.467305	-0.984530	-0.001283	0.104673	-0.009842	1.018402	5.515260	20.828996
37741	0	-0.140303	10.461339	-0.977503	-0.001404	0.104614	-0.009766	1.027087	5.518313	20.812947
37742	0	-0.115852	10.448931	-0.936825	-0.001159	0.104490	-0.009357	1.037207	5.521996	20.795593
37743	0	-0.122079	10.436950	-0.867438	-0.001221	0.104370	-0.008667	1.043511	5.526051	20.772967
37744	0	-0.091540	10.418438	-0.814239	-0.000916	0.104185	-0.008133	1.051712	5.528821	20.748200
37745	0	-0.103860	10.375932	-0.836718	-0.001038	0.103760	-0.008362	1.055716	5.533844	20.727421
37746	0	-0.110346	10.333155	-0.800703	-0.001101	0.103332	-0.008007	1.053555	5.539946	20.702770
37747	0	-0.103865	10.327168	-0.848135	-0.001038	0.103271	-0.008484	1.048792	5.544945	20.682045
37748	0	-0.110807	10.235658	-0.834855	-0.001101	0.102356	-0.008357	1.037291	5.556091	20.657140
37749	0	-0.122151	10.180689	-0.878607	-0.001221	0.101807	-0.008789	1.031615	5.560577	20.627697
37750	0	-0.128676	10.089105	-0.847846	-0.001284	0.100891	-0.008478	1.029749	5.567725	20.600990
37751	0	-0.159223	10.028104	-0.860171	-0.001587	0.100281	-0.008606	1.022460	5.577259	20.565875
37752	0	-0.092765	9.979216	-0.823580	-0.000926	0.099792	-0.008232	1.024308	5.582716	20.535877
37753	0	-0.085960	9.924327	-0.732213	-0.000854	0.099243	-0.007324	1.019511	5.592394	20.506070
37754	0	-0.117878	9.857171	-0.677060	-0.001170	0.098572	-0.006771	1.016445	5.606295	20.472523
37755	0	-0.110375	9.771727	-0.634698	-0.001099	0.097717	-0.006348	1.012986	5.616278	20.438920
37756	0	-0.105810	9.728880	-0.665448	-0.001048	0.097289	-0.006652	1.013524	5.631905	20.408586
37757	0	-0.085702	9.643583	-0.585438	-0.000854	0.096436	-0.005859	1.005065	5.638957	20.376496
37758	0	-0.123282	9.551992	-0.572806	-0.001226	0.095520	-0.005728	1.003274	5.650634	20.348738
37759	0	-0.103946	9.490959	-0.647057	-0.001038	0.094910	-0.006470	1.001906	5.656680	20.318504
37760	0	-0.073702	9.442062	-0.549177	-0.000736	0.094420	-0.005495	0.995574	5.661645	20.288811
37761	0	-0.115814	9.356683	-0.683708	-0.001160	0.093567	-0.006836	0.994462	5.663400	20.255461
37762	0	-0.092173	9.301657	-0.708259	-0.000914	0.093017	-0.007083	0.991956	5.676928	20.229966
37763	0	-0.086460	9.240707	-0.689782	-0.000854	0.092407	-0.006897	0.990591	5.692974	20.201810
37764	0	-0.075434	9.197870	-0.714719	-0.000753	0.091979	-0.007143	0.993856	5.697652	20.179300
37765	0	-0.079787	9.173492	-0.709148	-0.000793	0.091736	-0.007080	1.006135	5.706641	20.155457
37766	0	-0.104875	9.118420	-0.637625	-0.001047	0.091185	-0.006371	1.011193	5.712284	20.127993
37767	0	-0.079355	9.106350	-0.666590	-0.000793	0.091064	-0.006653	1.025705	5.715948	20.105029
37768	0	-0.116095	9.057316	-0.608557	-0.001161	0.090574	-0.006069	1.045169	5.720011	20.091121
37769	0	-0.103992	9.081949	-0.538449	-0.001038	0.090820	-0.005371	1.060678	5.726665	20.074669
37770	0	-0.110295	9.069565	-0.504393	-0.001103	0.090696	-0.005032	1.074919	5.729844	20.057491
37771	0	-0.115559	9.039189	-0.508789	-0.001160	0.090393	-0.005066	1.101585	5.728380	20.044542
37772	0	-0.108557	9.063349	-0.470128	-0.001091	0.090634	-0.004683	1.122727	5.725292	20.031396
37773	0	-0.091401	9.075835	-0.441387	-0.000916	0.090759	-0.004395	1.146146	5.727048	20.021533
37774	0	-0.066180	9.112165	-0.530583	-0.000669	0.091123	-0.005288	1.167555	5.722180	20.016572
37775	0	-0.048590	9.136824	-0.606371	-0.000488	0.091370	-0.006042	1.192949	5.722742	20.003382
37776	0	-0.078306	9.148799	-0.609904	-0.000790	0.091489	-0.006085	1.208788	5.718035	19.988047
37777	0	-0.109749	9.173410	-0.698106	-0.001099	0.091736	-0.006958	1.236676	5.720061	19.980054
37778	0	-0.127311	9.209646	-0.690764	-0.001280	0.092098	-0.006883	1.267221	5.715180	19.977165
37779	0	-0.096866	9.264945	-0.783620	-0.000977	0.092651	-0.007812	1.296005	5.708889	19.975472
37780	0	-0.113610	9.294967	-0.800796	-0.001144	0.092952	-0.007982	1.327607	5.702202	19.978107
37781	0	-0.127469	9.368663	-0.838907	-0.001282	0.093689	-0.008362	1.360883	5.697138	19.982748
37782	0	-0.114102	9.416955	-0.814666	-0.001146	0.094172	-0.008112	1.402782	5.694139	19.983367
37783	0	-0.090852	9.484615	-0.826907	-0.000916	0.094849	-0.008240	1.437701	5.689079	19.978193
37784	0	-0.113968	9.575566	-0.821116	-0.001146	0.095758	-0.008178	1.477607	5.684579	19.984150
37785	0	-0.108915	9.649417	-0.796516	-0.001099	0.096497	-0.007935	1.513641	5.676704	19.988138
37786	0	-0.125455	9.716099	-0.723441	-0.001264	0.097163	-0.007203	1.551048	5.669312	20.002738
37787	0	-0.133324	9.814209	-0.717641	-0.001343	0.098145	-0.007141	1.592269	5.661460	20.011851
37788	0	-0.143475	9.880780	-0.749060	-0.001446	0.098810	-0.007457	1.631851	5.651956	20.027928
37789	0	-0.127569	9.960768	-0.692250	-0.001282	0.099609	-0.006897	1.660967	5.648225	20.029933
37790	0	-0.126405	9.990880	-0.764626	-0.001270	0.099911	-0.007620	1.691231	5.644295	20.035008
37791	0	-0.145519	10.058382	-0.820642	-0.001465	0.100586	-0.008179	1.722536	5.636565	20.037406
37792	0	-0.155704	10.100560	-0.923375	-0.001568	0.101007	-0.009212	1.747776	5.627682	20.046501
37793	0	-0.151841	10.162134	-0.954605	-0.001526	0.101624	-0.009521	1.775518	5.622613	20.053274
37794	0	-0.126437	10.216604	-0.971507	-0.001267	0.102168	-0.009693	1.800061	5.622480	20.057150
37795	0	-0.145726	10.241484	-1.021561	-0.001465	0.102417	-0.010193	1.825315	5.617288	20.061886
37796	0	-0.132233	10.289829	-0.995722	-0.001328	0.102901	-0.009933	1.851732	5.613734	20.066642
37797	0	-0.103719	10.339117	-1.039976	-0.001038	0.103394	-0.010376	1.878501	5.616630	20.079521
37798	0	-0.152115	10.363086	-1.008040	-0.001526	0.103633	-0.010058	1.902566	5.614573	20.082235
37799	0	-0.121908	10.387985	-1.009146	-0.001221	0.103882	-0.010071	1.925142	5.615930	20.082669
37800	0	-0.103047	10.418019	-1.037795	-0.001035	0.104182	-0.010357	1.948357	5.614438	20.088128
37801	0	-0.109494	10.418563	-0.953704	-0.001099	0.104187	-0.009521	1.965389	5.613466	20.093840
37802	0	-0.108906	10.399855	-0.987466	-0.001092	0.104000	-0.009858	1.983589	5.613364	20.099039
37803	0	-0.146492	10.400252	-0.978041	-0.001465	0.104004	-0.009766	1.999966	5.616519	20.107849
37804	0	-0.158933	10.393801	-0.980705	-0.001588	0.103939	-0.009796	2.011995	5.621175	20.115494
37805	0	-0.116232	10.357658	-1.037648	-0.001160	0.103577	-0.010376	2.012178	5.627079	20.115853
37806	0	-0.153364	10.351483	-1.013086	-0.001532	0.103515	-0.010133	2.009313	5.632223	20.110737
37807	0	-0.122736	10.278312	-1.092529	-0.001221	0.102783	-0.010925	2.008886	5.642543	20.107886
37808	0	-0.105543	10.235491	-1.098776	-0.001051	0.102355	-0.010987	2.008952	5.650421	20.105857
37809	0	-0.134873	10.198980	-1.129028	-0.001343	0.101990	-0.011292	2.006823	5.659838	20.097360
37810	0	-0.166299	10.156120	-1.019399	-0.001660	0.101562	-0.010191	2.009937	5.665702	20.095034
37811	0	-0.122454	10.083007	-1.068077	-0.001221	0.100830	-0.010681	2.009080	5.672892	20.088667
37812	0	-0.160137	10.027959	-0.921767	-0.001595	0.100280	-0.009216	2.009935	5.682377	20.080916
37813	0	-0.141407	9.960927	-0.848344	-0.001404	0.099609	-0.008484	2.008732	5.696952	20.071825
37814	0	-0.112626	9.930330	-0.787195	-0.001120	0.099303	-0.007874	2.006026	5.707441	20.062139
37815	0	-0.153369	9.863341	-0.688675	-0.001526	0.098633	-0.006897	1.993411	5.719338	20.052154
37816	0	-0.106140	9.802434	-0.765754	-0.001054	0.098023	-0.007670	1.977548	5.730996	20.044246
37817	0	-0.110927	9.710749	-0.633724	-0.001099	0.097107	-0.006348	1.964473	5.746336	20.033448
37818	0	-0.106600	9.655931	-0.625404	-0.001060	0.096559	-0.006267	1.948812	5.756787	20.025178
37819	0	-0.122654	9.619277	-0.712167	-0.001221	0.096191	-0.007141	1.925128	5.766429	20.018202
37820	0	-0.117580	9.527993	-0.788156	-0.001172	0.095279	-0.007896	1.906283	5.773611	20.004284
37821	0	-0.080058	9.491123	-0.815986	-0.000793	0.094910	-0.008179	1.882762	5.784854	19.997253
37822	0	-0.074964	9.393721	-0.788230	-0.000747	0.093936	-0.007897	1.863447	5.791050	19.985757
37823	0	-0.128373	9.350737	-0.895614	-0.001282	0.093506	-0.008972	1.843318	5.796151	19.978041
37824	0	-0.098651	9.289826	-0.832032	-0.000981	0.092897	-0.008330	1.830292	5.805125	19.970141
37825	0	-0.109936	9.252995	-0.823233	-0.001099	0.092529	-0.008240	1.820515	5.808628	19.962828
37826	0	-0.134691	9.222569	-0.791270	-0.001345	0.092225	-0.007920	1.810533	5.813979	19.956462
37827	0	-0.085586	9.191954	-0.725547	-0.000854	0.091919	-0.007263	1.800405	5.818254	19.951492
37828	0	-0.104439	9.124883	-0.693900	-0.001040	0.091249	-0.006944	1.793947	5.825743	19.946525
37829	0	-0.128397	9.100372	-0.622077	-0.001282	0.091003	-0.006226	1.787538	5.831046	19.943041
37830	0	-0.086214	9.112583	-0.578307	-0.000859	0.091125	-0.005789	1.779659	5.837182	19.931759
37831	0	-0.122355	9.063756	-0.585328	-0.001221	0.090637	-0.005859	1.772145	5.843092	19.935867
37832	0	-0.110697	9.088178	-0.559652	-0.001105	0.090881	-0.005604	1.763034	5.847489	19.937754
37833	0	-0.079141	9.094326	-0.615180	-0.000793	0.090942	-0.006165	1.747156	5.847243	19.941839
37834	0	-0.109578	9.082178	-0.582634	-0.001095	0.090821	-0.005835	1.736629	5.850790	19.941043
37835	0	-0.109701	9.088189	-0.627910	-0.001099	0.090881	-0.006287	1.727160	5.851095	19.944917
37836	0	-0.133685	9.106596	-0.669265	-0.001340	0.091065	-0.006700	1.718434	5.849636	19.947909
37837	0	-0.091068	9.130922	-0.731703	-0.000916	0.091309	-0.007324	1.709825	5.846014	19.959289
37838	0	-0.083256	9.167579	-0.743299	-0.000845	0.091676	-0.007432	1.711624	5.832998	19.969731
37839	0	-0.090760	9.210178	-0.690166	-0.000916	0.092102	-0.006897	1.717764	5.825481	19.978342
37840	0	-0.113901	9.271147	-0.678509	-0.001144	0.092711	-0.006784	1.719274	5.821067	19.993815
37841	0	-0.133480	9.313932	-0.708593	-0.001343	0.093140	-0.007080	1.726614	5.813589	19.999886
37842	0	-0.126375	9.356604	-0.696952	-0.001266	0.093566	-0.006970	1.725897	5.812509	20.007938
37843	0	-0.090966	9.448244	-0.671439	-0.000916	0.094482	-0.006714	1.727188	5.807566	20.022050
37844	0	-0.126505	9.466544	-0.702308	-0.001270	0.094666	-0.007021	1.730410	5.803440	20.039646
37845	0	-0.151886	9.527583	-0.732629	-0.001526	0.095276	-0.007324	1.733323	5.797268	20.053293
37846	0	-0.132273	9.600794	-0.781092	-0.001328	0.096007	-0.007817	1.726312	5.792771	20.066349
37847	0	-0.121127	9.674091	-0.811682	-0.001221	0.096741	-0.008118	1.726089	5.784010	20.084564
37848	0	-0.124876	9.710713	-0.872685	-0.001263	0.097107	-0.008727	1.726459	5.770135	20.100569
37849	0	-0.091050	9.808359	-0.915473	-0.000916	0.098083	-0.009155	1.726847	5.766862	20.119889
37850	0	-0.132588	9.863255	-0.946331	-0.001333	0.098633	-0.009459	1.731839	5.760891	20.131214
37851	0	-0.127572	9.924318	-0.940010	-0.001282	0.099243	-0.009399	1.733700	5.756572	20.153172
37852	0	-0.120220	9.997448	-0.989201	-0.001209	0.099975	-0.009890	1.737075	5.751081	20.170352
37853	0	-0.139716	10.058611	-0.933753	-0.001404	0.100586	-0.009338	1.737040	5.746035	20.192289
37854	0	-0.101790	10.125737	-0.872740	-0.001025	0.101257	-0.008727	1.737645	5.740053	20.200170
37855	0	-0.102648	10.162390	-0.872505	-0.001038	0.101624	-0.008728	1.734500	5.729785	20.214010
37856	0	-0.137948	10.180679	-0.878202	-0.001382	0.101807	-0.008783	1.733065	5.729305	20.225917
37857	0	-0.133621	10.253974	-0.884322	-0.001343	0.102539	-0.008850	1.725528	5.724191	20.232977
37858	0	-0.163123	10.266266	-0.852548	-0.001636	0.102662	-0.008532	1.718720	5.721518	20.238616
37859	0	-0.151744	10.321134	-0.890224	-0.001526	0.103210	-0.008911	1.708852	5.714341	20.245068
37860	0	-0.120070	10.333462	-0.912569	-0.001204	0.103333	-0.009138	1.694973	5.712307	20.251817
37861	0	-0.127788	10.351737	-0.968647	-0.001282	0.103516	-0.009705	1.674372	5.710154	20.249316
37862	0	-0.120817	10.364204	-1.026430	-0.001213	0.103641	-0.010279	1.657886	5.706843	20.246718
37863	0	-0.121464	10.370018	-1.036215	-0.001221	0.103699	-0.010376	1.641929	5.702205	20.240687
37864	0	-0.144645	10.358134	-1.088122	-0.001453	0.103580	-0.010898	1.623497	5.696719	20.244128
37865	0	-0.128062	10.376179	-1.053928	-0.001282	0.103760	-0.010559	1.600904	5.697453	20.238762
37866	0	-0.164566	10.352062	-1.063066	-0.001646	0.103519	-0.010642	1.587920	5.699091	20.237678
37867	0	-0.140854	10.327299	-0.974902	-0.001404	0.103271	-0.009766	1.568613	5.706199	20.230935
37868	0	-0.110625	10.333622	-0.916387	-0.001108	0.103334	-0.009184	1.545734	5.706000	20.225477
37869	0	-0.128078	10.284597	-0.895247	-0.001282	0.102844	-0.008972	1.522602	5.706761	20.211024
37870	0	-0.109526	10.242148	-0.769100	-0.001097	0.102420	-0.007712	1.497569	5.707026	20.199856
37871	0	-0.140697	10.186951	-0.778794	-0.001404	0.101868	-0.007812	1.468894	5.712445	20.188682
37872	0	-0.134753	10.168983	-0.803908	-0.001349	0.101687	-0.008069	1.433405	5.712097	20.165761
37873	0	-0.091960	10.083235	-0.735364	-0.000916	0.100830	-0.007385	1.396161	5.718575	20.150939
37874	0	-0.104588	10.016447	-0.717396	-0.001046	0.100163	-0.007201	1.363527	5.720094	20.136295
37875	0	-0.110293	9.955049	-0.723305	-0.001099	0.099548	-0.007263	1.327247	5.726847	20.118142
37876	0	-0.129612	9.918808	-0.741785	-0.001291	0.099186	-0.007447	1.291632	5.734189	20.096986
37877	0	-0.128601	9.845206	-0.784334	-0.001282	0.098450	-0.007874	1.254935	5.740825	20.075236
37878	0	-0.153860	9.760094	-0.785092	-0.001534	0.097599	-0.007875	1.224852	5.747339	20.058485
37879	0	-0.116127	9.716980	-0.717712	-0.001160	0.097168	-0.007202	1.193304	5.750909	20.030544
37880	0	-0.116706	9.644120	-0.773949	-0.001163	0.096439	-0.007763	1.163831	5.756742	20.010144
37881	0	-0.115981	9.588814	-0.742165	-0.001160	0.095886	-0.007446	1.132825	5.758531	19.992188
37882	0	-0.098099	9.558579	-0.725044	-0.000978	0.095584	-0.007276	1.100738	5.764265	19.967844
37883	0	-0.103957	9.478915	-0.669167	-0.001038	0.094788	-0.006714	1.072233	5.768309	19.948382
37884	0	-0.104559	9.436422	-0.653292	-0.001042	0.094363	-0.006548	1.052236	5.773875	19.927759
37885	0	-0.079693	9.369033	-0.657202	-0.000793	0.093689	-0.006592	1.026228	5.779741	19.907202
37886	0	-0.135166	9.332548	-0.501097	-0.001349	0.093325	-0.005027	1.005032	5.784316	19.882076
37887	0	-0.128560	9.277443	-0.541427	-0.001282	0.092773	-0.005432	0.981411	5.790844	19.864727
37888	0	-0.092194	9.228718	-0.482744	-0.000923	0.092286	-0.004848	0.954874	5.791150	19.846085
37889	0	-0.110252	9.204191	-0.517133	-0.001099	0.092041	-0.005188	0.932353	5.797752	19.823063
37890	0	-0.086559	9.161578	-0.538141	-0.000863	0.091615	-0.005400	0.907603	5.802613	19.800125
37891	0	-0.060875	9.167563	-0.517355	-0.000610	0.091675	-0.005188	0.887420	5.802364	19.772626
37892	0	-0.078544	9.124929	-0.581931	-0.000791	0.091249	-0.005831	0.871668	5.797475	19.753287
37893	0	-0.109838	9.094276	-0.530365	-0.001099	0.090942	-0.005310	0.861735	5.798824	19.730794
37894	0	-0.122117	9.094273	-0.553592	-0.001221	0.090942	-0.005542	0.852605	5.801022	19.709628
37895	0	-0.121898	9.124779	-0.591713	-0.001221	0.091248	-0.005920	0.846830	5.800403	19.688465
37896	0	-0.115283	9.112591	-0.609222	-0.001157	0.091125	-0.006098	0.838392	5.796925	19.671824
37897	0	-0.072785	9.118654	-0.585964	-0.000732	0.091187	-0.005859	0.837133	5.792709	19.656247
37898	0	-0.072299	9.136848	-0.561940	-0.000724	0.091369	-0.005616	0.839244	5.793193	19.631629
37899	0	-0.072801	9.185767	-0.525386	-0.000732	0.091858	-0.005249	0.843802	5.789273	19.616875
37900	0	-0.084051	9.203977	-0.526555	-0.000846	0.092040	-0.005260	0.850387	5.784060	19.606850
37901	0	-0.097054	9.210168	-0.568325	-0.000977	0.092102	-0.005676	0.857915	5.778061	19.594256
37902	0	-0.101973	9.283334	-0.532873	-0.001026	0.092834	-0.005324	0.862153	5.771657	19.585348
37903	0	-0.103113	9.344451	-0.574367	-0.001038	0.093445	-0.005737	0.868818	5.765205	19.575103
37904	0	-0.077369	9.405388	-0.581823	-0.000781	0.094054	-0.005812	0.875936	5.757683	19.568250
37905	0	-0.090601	9.466533	-0.635196	-0.000916	0.094666	-0.006348	0.880102	5.747605	19.560350
37906	0	-0.113008	9.509129	-0.624505	-0.001141	0.095092	-0.006235	0.890935	5.736360	19.546970
37907	0	-0.085226	9.558046	-0.775909	-0.000854	0.095581	-0.007751	0.899064	5.735010	19.538882
37908	0	-0.089905	9.618876	-0.747359	-0.000912	0.096189	-0.007463	0.911522	5.721325	19.539424
37909	0	-0.090288	9.692261	-0.837735	-0.000916	0.096924	-0.008362	0.929264	5.707796	19.536440
37910	0	-0.112654	9.710285	-0.883509	-0.001135	0.097104	-0.008821	0.945287	5.699160	19.524494
37911	0	-0.108855	9.783834	-0.800942	-0.001099	0.097839	-0.007996	0.960830	5.688722	19.521904
37912	0	-0.137302	9.869065	-0.761567	-0.001384	0.098692	-0.007597	0.981755	5.677567	19.516655
37913	0	-0.121411	9.918101	-0.752318	-0.001221	0.099182	-0.007507	0.999233	5.671267	19.509944
37914	0	-0.131925	10.003221	-0.756222	-0.001330	0.100034	-0.007540	1.024142	5.659841	19.504714
37915	0	-0.084161	10.076797	-0.648815	-0.000854	0.100769	-0.006470	1.044196	5.646538	19.496414
37916	0	-0.106476	10.113117	-0.707499	-0.001073	0.101132	-0.007056	1.064435	5.638632	19.488284
37917	0	-0.121173	10.156153	-0.727824	-0.001221	0.101562	-0.007263	1.080442	5.629791	19.478962
37918	0	-0.119209	10.204715	-0.700174	-0.001204	0.102048	-0.006989	1.094502	5.618232	19.474796
37919	0	-0.145253	10.247703	-0.776699	-0.001465	0.102478	-0.007751	1.110686	5.605692	19.464670
37920	0	-0.100735	10.271818	-0.828594	-0.001014	0.102719	-0.008271	1.126025	5.599724	19.457383
37921	0	-0.133301	10.320956	-0.837434	-0.001343	0.103210	-0.008362	1.138930	5.590066	19.451028
37922	0	-0.156240	10.296236	-0.901132	-0.001568	0.102963	-0.008998	1.152606	5.585056	19.437778
37923	0	-0.109567	10.327050	-0.995926	-0.001099	0.103271	-0.009949	1.163011	5.582693	19.425642
37924	0	-0.090408	10.320678	-0.943080	-0.000910	0.103208	-0.009421	1.172155	5.577301	19.411391
37925	0	-0.121551	10.357526	-0.965922	-0.001221	0.103577	-0.009644	1.188128	5.572452	19.398986
37926	0	-0.114931	10.369331	-0.999694	-0.001150	0.103695	-0.009980	1.205683	5.572523	19.391152
37927	0	-0.127787	10.333094	-0.917368	-0.001282	0.103333	-0.009155	1.224952	5.569213	19.379715
37928	0	-0.121439	10.332768	-0.871612	-0.001213	0.103329	-0.008704	1.236615	5.571586	19.359134
37929	0	-0.115574	10.327076	-0.855421	-0.001160	0.103271	-0.008545	1.245449	5.568203	19.344733
37930	0	-0.109609	10.302467	-0.802377	-0.001091	0.103025	-0.008015	1.254197	5.574876	19.331375
37931	0	-0.116067	10.266019	-0.855609	-0.001160	0.102661	-0.008545	1.265039	5.576892	19.312897
37932	0	-0.115877	10.241485	-0.826606	-0.001163	0.102415	-0.008263	1.267199	5.573642	19.291025
37933	0	-0.122666	10.186724	-0.830525	-0.001221	0.101868	-0.008301	1.270691	5.581244	19.271675
37934	0	-0.099253	10.150009	-0.874203	-0.000989	0.101501	-0.008738	1.273883	5.586041	19.247594
37935	0	-0.110054	10.083011	-0.836123	-0.001099	0.100830	-0.008362	1.271455	5.589050	19.227114
37936	0	-0.140892	9.997488	-0.866316	-0.001409	0.099975	-0.008666	1.266221	5.590146	19.203673
37937	0	-0.135022	9.930374	-0.830504	-0.001343	0.099304	-0.008301	1.269215	5.599484	19.175128
37938	0	-0.093699	9.905809	-0.826078	-0.000931	0.099059	-0.008249	1.280334	5.607374	19.146180
37939	0	-0.103978	9.863222	-0.727088	-0.001038	0.098633	-0.007263	1.287387	5.610902	19.120235
37940	0	-0.129441	9.783680	-0.716385	-0.001287	0.097837	-0.007156	1.294317	5.621131	19.094870
37941	0	-0.135120	9.716737	-0.690374	-0.001343	0.097168	-0.006897	1.300503	5.632095	19.069708
37942	0	-0.100136	9.686064	-0.605952	-0.000994	0.096861	-0.006057	1.301615	5.642358	19.038093
37943	0	-0.067690	9.643511	-0.635375	-0.000671	0.096436	-0.006348	1.306606	5.650070	19.009527
37944	0	-0.098995	9.545780	-0.636323	-0.000988	0.095458	-0.006360	1.308548	5.653510	18.985878
37945	0	-0.061281	9.497084	-0.634535	-0.000610	0.094971	-0.006348	1.303581	5.657592	18.959890
37946	0	-0.080421	9.454354	-0.664728	-0.000799	0.094543	-0.006649	1.299889	5.664675	18.939105
37947	0	-0.122586	9.381061	-0.690183	-0.001221	0.093811	-0.006897	1.304502	5.671894	18.921598
37948	0	-0.129681	9.338262	-0.697053	-0.001292	0.093383	-0.006968	1.305519	5.678421	18.901947
37949	0	-0.103786	9.265103	-0.757242	-0.001038	0.092651	-0.007568	1.308740	5.679499	18.875802
37950	0	-0.122421	9.258894	-0.715499	-0.001222	0.092589	-0.007150	1.313764	5.683502	18.852808
37951	0	-0.098123	9.191812	-0.666358	-0.000977	0.091919	-0.006653	1.325875	5.690231	18.837947
37952	0	-0.099312	9.185479	-0.748236	-0.000987	0.091856	-0.007468	1.342067	5.698556	18.820787
37953	0	-0.085507	9.179580	-0.642402	-0.000854	0.091797	-0.006409	1.360096	5.700221	18.807114
37954	0	-0.085984	9.148789	-0.614868	-0.000856	0.091489	-0.006135	1.376089	5.705497	18.797287
37955	0	-0.103598	9.136880	-0.544633	-0.001038	0.091370	-0.005432	1.392802	5.704507	18.784133
37956	0	-0.122034	9.161082	-0.505185	-0.001218	0.091612	-0.005033	1.414902	5.708652	18.774941
37957	0	-0.103719	9.161286	-0.483919	-0.001038	0.091614	-0.004822	1.435810	5.709177	18.768860
37958	0	-0.097272	9.142687	-0.524032	-0.000977	0.091428	-0.005223	1.456294	5.705354	18.759835
37959	0	-0.109714	9.167404	-0.477580	-0.001099	0.091675	-0.004761	1.474797	5.704306	18.759839
37960	0	-0.060553	9.185463	-0.578984	-0.000607	0.091856	-0.005768	1.502195	5.702639	18.760863
37961	0	-0.054633	9.228446	-0.623616	-0.000549	0.092285	-0.006226	1.515048	5.699762	18.762485
37962	0	-0.096080	9.222083	-0.669539	-0.000971	0.092222	-0.006675	1.540426	5.688135	18.763165
37963	0	-0.091182	9.264964	-0.734651	-0.000916	0.092651	-0.007324	1.567674	5.684396	18.764018
37964	0	-0.090739	9.313445	-0.750845	-0.000909	0.093136	-0.007491	1.588605	5.683430	18.760797
37965	0	-0.127739	9.338221	-0.789290	-0.001282	0.093384	-0.007874	1.612600	5.678997	18.769521
37966	0	-0.138956	9.368345	-0.823812	-0.001395	0.093685	-0.008218	1.637534	5.672996	18.779505
37967	0	-0.115382	9.466349	-0.802059	-0.001160	0.094666	-0.007996	1.667675	5.666773	18.783682
37968	0	-0.089852	9.471921	-0.819877	-0.000904	0.094722	-0.008168	1.705099	5.660956	18.798711
37969	0	-0.102909	9.545672	-0.832784	-0.001038	0.095459	-0.008301	1.737869	5.651642	18.809099
37970	0	-0.126195	9.606229	-0.753139	-0.001266	0.096065	-0.007502	1.773581	5.648145	18.819007
37971	0	-0.090839	9.692167	-0.832672	-0.000916	0.096924	-0.008301	1.804194	5.640537	18.825248
37972	0	-0.150498	9.722323	-0.722160	-0.001513	0.097225	-0.007194	1.837299	5.632368	18.833490
37973	0	-0.157889	9.789856	-0.771535	-0.001587	0.097900	-0.007690	1.867121	5.623702	18.850729
37974	0	-0.101733	9.868857	-0.776029	-0.001022	0.098690	-0.007741	1.889857	5.618600	18.859414
37975	0	-0.121642	9.942464	-0.759050	-0.001221	0.099426	-0.007568	1.915743	5.614336	18.875373
37976	0	-0.132315	9.948225	-0.805756	-0.001334	0.099483	-0.008040	1.935719	5.602377	18.890036
37977	0	-0.096841	10.027898	-0.917568	-0.000977	0.100281	-0.009155	1.959524	5.593937	18.902150
37978	0	-0.126039	10.070258	-0.903289	-0.001266	0.100704	-0.009014	1.981080	5.588897	18.913777
37979	0	-0.133686	10.095064	-0.935551	-0.001343	0.100952	-0.009338	2.000972	5.583046	18.927126
37980	0	-0.095762	10.143466	-0.963817	-0.000965	0.101437	-0.009617	2.025520	5.575459	18.938642
37981	0	-0.127542	10.186633	-1.051185	-0.001282	0.101868	-0.010498	2.041672	5.569395	18.956324
37982	0	-0.120213	10.229047	-1.072565	-0.001208	0.102292	-0.010710	2.059441	5.563334	18.964721
37983	0	-0.109563	10.241527	-1.014957	-0.001099	0.102417	-0.010132	2.079872	5.560868	18.980532
37984	0	-0.132976	10.253389	-0.999987	-0.001337	0.102535	-0.009985	2.096755	5.553553	18.992311
37985	0	-0.127737	10.302619	-0.983935	-0.001282	0.103027	-0.009827	2.111003	5.549458	19.004323
37986	0	-0.139672	10.302325	-0.956034	-0.001395	0.103024	-0.009547	2.125877	5.551830	19.018078
37987	0	-0.109708	10.296526	-0.953296	-0.001099	0.102966	-0.009521	2.138781	5.550795	19.027838
37988	0	-0.103955	10.302395	-0.875756	-0.001035	0.103024	-0.008752	2.145355	5.556743	19.039728
37989	0	-0.128131	10.308857	-0.994682	-0.001282	0.103088	-0.009949	2.143018	5.556945	19.042926
37990	0	-0.103863	10.284467	-0.945179	-0.001038	0.102844	-0.009457	2.137519	5.558734	19.046000
37991	0	-0.140504	10.241715	-0.994693	-0.001404	0.102417	-0.009949	2.135825	5.560844	19.058405
37992	0	-0.129027	10.205044	-1.080291	-0.001285	0.102051	-0.010800	2.138925	5.567973	19.072030
37993	0	-0.109577	10.192962	-1.055058	-0.001099	0.101929	-0.010559	2.129222	5.565451	19.076458
37994	0	-0.140059	10.150326	-1.120643	-0.001399	0.101502	-0.011214	2.119937	5.567799	19.073608
37995	0	-0.122041	10.125806	-1.067423	-0.001221	0.101257	-0.010681	2.111879	5.568106	19.080937
37996	0	-0.140860	10.058702	-0.962812	-0.001404	0.100587	-0.009630	2.109218	5.574130	19.081995
37997	0	-0.140811	10.040323	-0.927241	-0.001404	0.100403	-0.009277	2.103372	5.579601	19.084260
37998	0	-0.105511	9.979306	-0.871089	-0.001047	0.099792	-0.008718	2.094279	5.589266	19.079612
37999	0	-0.091832	9.918308	-0.853360	-0.000916	0.099182	-0.008545	2.080910	5.593014	19.078476
38000	0	-0.123025	9.863438	-0.741561	-0.001226	0.098634	-0.007424	2.070302	5.597971	19.077570
38001	0	-0.110481	9.790141	-0.730968	-0.001099	0.097900	-0.007324	2.052965	5.605664	19.076810
38002	0	-0.111185	9.778040	-0.691352	-0.001112	0.097779	-0.006929	2.033650	5.606063	19.073737
38003	0	-0.110204	9.710809	-0.694133	-0.001099	0.097107	-0.006958	2.013325	5.610593	19.069201
38004	0	-0.111063	9.668321	-0.665734	-0.001106	0.096682	-0.006681	1.983894	5.616309	19.058640
38005	0	-0.140814	9.588764	-0.712137	-0.001404	0.095886	-0.007141	1.959814	5.621954	19.060228
38006	0	-0.111643	9.546354	-0.750652	-0.001108	0.095462	-0.007529	1.932069	5.632317	19.059538
38007	0	-0.079659	9.497242	-0.785254	-0.000793	0.094971	-0.007874	1.906220	5.636556	19.054699
38008	0	-0.123302	9.448682	-0.781313	-0.001227	0.094485	-0.007833	1.881959	5.643851	19.049451
38009	0	-0.104018	9.375156	-0.785462	-0.001038	0.093750	-0.007874	1.858484	5.647463	19.049230
38010	0	-0.110878	9.320517	-0.836703	-0.001104	0.093204	-0.008386	1.835244	5.653367	19.049806
38011	0	-0.134534	9.289694	-0.755033	-0.001343	0.092896	-0.007568	1.812650	5.656970	19.050427
38012	0	-0.116779	9.234920	-0.745806	-0.001165	0.092348	-0.007472	1.794840	5.660373	19.048825
38013	0	-0.103687	9.228604	-0.694645	-0.001038	0.092285	-0.006958	1.780265	5.659864	19.051836
38014	0	-0.128882	9.198153	-0.643669	-0.001281	0.091981	-0.006447	1.767157	5.670240	19.048866
38015	0	-0.079852	9.234672	-0.554472	-0.000793	0.092346	-0.005554	1.755090	5.676832	19.050973
38016	0	-0.086848	9.179853	-0.595208	-0.000865	0.091798	-0.005963	1.740854	5.681489	19.052510
38017	0	-0.097507	9.191990	-0.602818	-0.000977	0.091919	-0.006042	1.722880	5.679914	19.057488
38018	0	-0.097678	9.186043	-0.679868	-0.000974	0.091860	-0.006807	1.712324	5.684055	19.068193
38019	0	-0.103883	9.173663	-0.603032	-0.001038	0.091736	-0.006042	1.697063	5.685847	19.072587
38020	0	-0.116173	9.185997	-0.624667	-0.001163	0.091859	-0.006263	1.676847	5.685125	19.076012
38021	0	-0.122090	9.179792	-0.694415	-0.001221	0.091797	-0.006958	1.659745	5.685700	19.087659
38022	0	-0.115681	9.204390	-0.759044	-0.001161	0.092043	-0.007602	1.645655	5.681384	19.096019
38023	0	-0.121422	9.246900	-0.756038	-0.001221	0.092468	-0.007568	1.635828	5.673773	19.105433
38024	0	-0.095950	9.259155	-0.742839	-0.000964	0.092591	-0.007431	1.632606	5.668388	19.111651
38025	0	-0.109119	9.301795	-0.756491	-0.001099	0.093018	-0.007568	1.628269	5.659625	19.117370
38026	0	-0.107900	9.368922	-0.652134	-0.001084	0.093689	-0.006524	1.624916	5.653358	19.123350
38027	0	-0.102960	9.387222	-0.659085	-0.001038	0.093872	-0.006592	1.623956	5.643841	19.136069
38028	0	-0.095710	9.478792	-0.634160	-0.000961	0.094788	-0.006346	1.618963	5.638960	19.142593
38029	0	-0.127256	9.503224	-0.640306	-0.001282	0.095032	-0.006409	1.612302	5.628092	19.154878
38030	0	-0.131369	9.552046	-0.676037	-0.001325	0.095520	-0.006764	1.607442	5.615204	19.167563
38031	0	-0.078570	9.619198	-0.750084	-0.000793	0.096191	-0.007507	1.600093	5.606297	19.181071
38032	0	-0.077265	9.655928	-0.828064	-0.000778	0.096559	-0.008288	1.590891	5.600121	19.189828
38033	0	-0.084636	9.729061	-0.780631	-0.000854	0.097290	-0.007812	1.583833	5.590897	19.200962
38034	0	-0.113776	9.759645	-0.859207	-0.001143	0.097596	-0.008595	1.581225	5.584673	19.213663
38035	0	-0.139667	9.820622	-0.878288	-0.001404	0.098206	-0.008789	1.574165	5.576818	19.230261
38036	0	-0.156364	9.869560	-0.907473	-0.001573	0.098695	-0.009082	1.565668	5.566847	19.236267
38037	0	-0.182127	9.912157	-0.933526	-0.001831	0.099121	-0.009338	1.562290	5.556128	19.248988
38038	0	-0.150491	9.954855	-0.878126	-0.001507	0.099548	-0.008783	1.560065	5.554368	19.262128
38039	0	-0.121580	10.034170	-0.946207	-0.001221	0.100342	-0.009460	1.561716	5.549173	19.270191
38040	0	-0.102279	10.082898	-0.879518	-0.001028	0.100829	-0.008793	1.564248	5.543532	19.279935
38041	0	-0.090903	10.144086	-0.817414	-0.000916	0.101440	-0.008179	1.558988	5.536475	19.289183
38042	0	-0.144441	10.168523	-0.779681	-0.001452	0.101685	-0.007804	1.550520	5.527671	19.292224
38043	0	-0.157897	10.180778	-0.767695	-0.001587	0.101807	-0.007690	1.535086	5.518969	19.302300
38044	0	-0.162708	10.205361	-0.795821	-0.001633	0.102053	-0.007969	1.522768	5.512914	19.308260
38045	0	-0.146004	10.253998	-0.890137	-0.001465	0.102539	-0.008911	1.511201	5.507786	19.311954
38046	0	-0.126089	10.241931	-0.820561	-0.001273	0.102418	-0.008221	1.493380	5.494297	19.307812
38047	0	-0.096876	10.260141	-0.877458	-0.000977	0.102600	-0.008789	1.476396	5.485794	19.307418
38048	0	-0.125886	10.278783	-0.978053	-0.001266	0.102786	-0.009798	1.456193	5.477544	19.307150
38049	0	-0.158110	10.272362	-0.932341	-0.001587	0.102722	-0.009338	1.438390	5.471161	19.299024
38050	0	-0.163380	10.272622	-0.978509	-0.001637	0.102725	-0.009797	1.424083	5.468247	19.299220
38051	0	-0.140169	10.272370	-0.981090	-0.001404	0.102722	-0.009827	1.405371	5.465906	19.295115
38052	0	-0.152442	10.229931	-0.965752	-0.001522	0.102298	-0.009674	1.385856	5.468593	19.286610
38053	0	-0.090878	10.229630	-0.926280	-0.000916	0.102295	-0.009277	1.367982	5.460976	19.271518
38054	0	-0.132663	10.187105	-0.892727	-0.001329	0.101870	-0.008944	1.348105	5.457780	19.255910
38055	0	-0.152739	10.156359	-0.779802	-0.001526	0.101562	-0.007812	1.330486	5.459574	19.245717
38056	0	-0.153271	10.156549	-0.783036	-0.001530	0.101564	-0.007845	1.312799	5.463043	19.232728
38057	0	-0.140618	10.101419	-0.706527	-0.001404	0.101013	-0.007080	1.294507	5.465876	19.214948
38058	0	-0.135224	10.034401	-0.654291	-0.001348	0.100343	-0.006563	1.269771	5.471455	19.200428
38059	0	-0.115709	10.058747	-0.724232	-0.001160	0.100586	-0.007263	1.244436	5.468633	19.186821
38060	0	-0.109744	9.973599	-0.744322	-0.001094	0.099734	-0.007466	1.216037	5.472763	19.165364
38061	0	-0.092130	9.918350	-0.724378	-0.000916	0.099182	-0.007263	1.192096	5.479470	19.151516
38062	0	-0.123658	9.851445	-0.781223	-0.001233	0.098513	-0.007835	1.163085	5.483392	19.126080
38063	0	-0.091441	9.808528	-0.742295	-0.000916	0.098083	-0.007446	1.133983	5.482060	19.106741
38064	0	-0.152639	9.729459	-0.774509	-0.001524	0.097293	-0.007767	1.106090	5.484672	19.073208
38065	0	-0.128732	9.698664	-0.748339	-0.001282	0.096985	-0.007507	1.075767	5.491122	19.052847
38066	0	-0.141819	9.643958	-0.726045	-0.001415	0.096438	-0.007277	1.054701	5.494510	19.029573
38067	0	-0.109488	9.576535	-0.761495	-0.001099	0.095764	-0.007629	1.035418	5.489840	19.003473
38068	0	-0.085491	9.552315	-0.709511	-0.000847	0.095522	-0.007113	1.012363	5.499360	18.979313
38069	0	-0.091759	9.509369	-0.639472	-0.000916	0.095093	-0.006409	0.993300	5.501875	18.951376
38070	0	-0.092172	9.448404	-0.692116	-0.000920	0.094483	-0.006930	0.980068	5.503486	18.924856
38071	0	-0.135032	9.399458	-0.554497	-0.001343	0.093994	-0.005554	0.966853	5.512870	18.901692
38072	0	-0.136115	9.387261	-0.534279	-0.001358	0.093872	-0.005353	0.952512	5.516886	18.876558
38073	0	-0.091510	9.362870	-0.535771	-0.000916	0.093628	-0.005371	0.934064	5.516568	18.852693
38074	0	-0.091753	9.326328	-0.570128	-0.000916	0.093263	-0.005712	0.919699	5.519120	18.836325
38075	0	-0.097643	9.289598	-0.530174	-0.000977	0.092896	-0.005310	0.907491	5.519130	18.816495
38076	0	-0.097655	9.259172	-0.577517	-0.000977	0.092591	-0.005782	0.896999	5.519175	18.797845
38077	0	-0.109650	9.222456	-0.579181	-0.001099	0.092224	-0.005798	0.886928	5.516580	18.777392
38078	0	-0.090298	9.222469	-0.590045	-0.000912	0.092224	-0.005908	0.875385	5.505764	18.751814
38079	0	-0.079105	9.228552	-0.628160	-0.000793	0.092285	-0.006287	0.867555	5.502721	18.735176
38080	0	-0.097223	9.234629	-0.621444	-0.000972	0.092346	-0.006216	0.864088	5.503205	18.719500
38081	0	-0.079205	9.210212	-0.616371	-0.000793	0.092102	-0.006165	0.861080	5.501389	18.696674
38082	0	-0.109276	9.222400	-0.665420	-0.001097	0.092224	-0.006652	0.862367	5.496336	18.680994
38083	0	-0.091421	9.252860	-0.623606	-0.000916	0.092529	-0.006226	0.873763	5.494635	18.664938
38084	0	-0.090708	9.271020	-0.564313	-0.000914	0.092710	-0.005637	0.879285	5.486597	18.643507
38085	0	-0.091131	9.289522	-0.549877	-0.000916	0.092896	-0.005493	0.885030	5.481413	18.633903
38086	0	-0.108472	9.301644	-0.550895	-0.001091	0.093017	-0.005505	0.889133	5.473704	18.625080
38087	0	-0.084848	9.356641	-0.550232	-0.000854	0.093567	-0.005493	0.898658	5.466412	18.610702
38088	0	-0.071434	9.405284	-0.521570	-0.000721	0.094053	-0.005207	0.907879	5.458381	18.602228
38089	0	-0.084562	9.423787	-0.568447	-0.000854	0.094238	-0.005676	0.916547	5.447597	18.592141
38090	0	-0.120062	9.441984	-0.606942	-0.001204	0.094420	-0.006060	0.926955	5.444014	18.577450
38091	0	-0.121327	9.539725	-0.727364	-0.001221	0.095398	-0.007263	0.938307	5.434945	18.568861
38092	0	-0.107463	9.557821	-0.778632	-0.001084	0.095579	-0.007773	0.952438	5.423098	18.560031
38093	0	-0.126869	9.594608	-0.776822	-0.001282	0.095947	-0.007751	0.971358	5.407366	18.553300
38094	0	-0.112411	9.661405	-0.878276	-0.001134	0.096616	-0.008762	0.994629	5.395544	18.550478
38095	0	-0.085187	9.716652	-0.758723	-0.000854	0.097168	-0.007568	1.015998	5.392310	18.547025
38096	0	-0.114436	9.752849	-0.842310	-0.001155	0.097530	-0.008400	1.042478	5.379823	18.546173
38097	0	-0.115496	9.802034	-0.820476	-0.001160	0.098022	-0.008179	1.071612	5.374038	18.533723
38098	0	-0.114118	9.887009	-0.795445	-0.001151	0.098872	-0.007927	1.102755	5.362444	18.527441
38099	0	-0.133293	9.918056	-0.759062	-0.001343	0.099182	-0.007568	1.127573	5.350949	18.520850
38100	0	-0.107293	9.960427	-0.684051	-0.001080	0.099606	-0.006821	1.149734	5.343237	18.519810
38101	0	-0.120879	9.991319	-0.710131	-0.001221	0.099915	-0.007080	1.172869	5.329494	18.512788
38102	0	-0.076288	10.051965	-0.738745	-0.000770	0.100521	-0.007367	1.195422	5.321711	18.512550
38103	0	-0.097204	10.119474	-0.734621	-0.000977	0.101196	-0.007324	1.219692	5.316466	18.511026
38104	0	-0.090250	10.137409	-0.763351	-0.000907	0.101376	-0.007613	1.241582	5.311288	18.502518
38105	0	-0.097326	10.174425	-0.850051	-0.000977	0.101746	-0.008484	1.259291	5.307345	18.494960
38106	0	-0.127359	10.180293	-0.852778	-0.001276	0.101804	-0.008517	1.269746	5.304320	18.482010
38107	0	-0.127566	10.198874	-0.892351	-0.001282	0.101990	-0.008911	1.282711	5.297261	18.475866
38108	0	-0.120461	10.210747	-0.950276	-0.001209	0.102109	-0.009486	1.300293	5.291732	18.469110
38109	0	-0.139792	10.223214	-0.941925	-0.001404	0.102234	-0.009399	1.321809	5.284912	18.466904
38110	0	-0.102410	10.228932	-0.982449	-0.001026	0.102291	-0.009806	1.341681	5.282175	18.458103
38111	0	-0.146284	10.235438	-0.923415	-0.001465	0.102356	-0.009216	1.360708	5.279627	18.451070
38112	0	-0.090813	10.259499	-0.938909	-0.000912	0.102596	-0.009375	1.375591	5.275227	18.440877
38113	0	-0.128143	10.247647	-0.844188	-0.001282	0.102478	-0.008423	1.395757	5.274609	18.429300
38114	0	-0.109283	10.235067	-0.847958	-0.001099	0.102352	-0.008461	1.415109	5.267819	18.414007
38115	0	-0.091998	10.211069	-0.758305	-0.000916	0.102112	-0.007568	1.430303	5.272626	18.399642
38116	0	-0.086252	10.198578	-0.834398	-0.000864	0.101987	-0.008330	1.444585	5.270683	18.391926
38117	0	-0.097293	10.162290	-0.843092	-0.000977	0.101624	-0.008423	1.452725	5.266344	18.385700
38118	0	-0.090956	10.131583	-0.789759	-0.000909	0.101316	-0.007890	1.460548	5.266918	18.376889
38119	0	-0.153083	10.082955	-0.885529	-0.001526	0.100830	-0.008850	1.465251	5.272154	18.362079
38120	0	-0.111630	10.046143	-0.880464	-0.001109	0.100462	-0.008800	1.469560	5.279890	18.343963
38121	0	-0.104036	9.997469	-0.885987	-0.001038	0.099976	-0.008850	1.479400	5.282635	18.329093
38122	0	-0.116691	9.936154	-0.906213	-0.001165	0.099362	-0.009053	1.488131	5.283877	18.310462
38123	0	-0.104386	9.893729	-0.891819	-0.001038	0.098938	-0.008911	1.495197	5.290714	18.297852
38124	0	-0.087416	9.826398	-0.838380	-0.000868	0.098265	-0.008376	1.502985	5.297714	18.285699
38125	0	-0.079752	9.802167	-0.745627	-0.000793	0.098022	-0.007446	1.513271	5.302229	18.272336
38126	0	-0.105175	9.759275	-0.710690	-0.001046	0.097593	-0.007100	1.520283	5.308555	18.262773
38127	0	-0.092230	9.704541	-0.659797	-0.000916	0.097046	-0.006592	1.526302	5.316418	18.248034
38128	0	-0.105745	9.667747	-0.691285	-0.001052	0.096678	-0.006909	1.529324	5.322802	18.239374
38129	0	-0.116390	9.594701	-0.610670	-0.001160	0.095947	-0.006104	1.532105	5.327749	18.230568
38130	0	-0.111629	9.557976	-0.635803	-0.001108	0.095580	-0.006354	1.535359	5.337352	18.217083
38131	0	-0.122222	9.503149	-0.671705	-0.001221	0.095032	-0.006714	1.538349	5.338976	18.209867
38132	0	-0.080181	9.466457	-0.684210	-0.000797	0.094665	-0.006843	1.536718	5.344245	18.201531
38133	0	-0.091970	9.399394	-0.696013	-0.000916	0.093994	-0.006958	1.538655	5.349079	18.196934
38134	0	-0.092957	9.362654	-0.776079	-0.000924	0.093627	-0.007756	1.543161	5.355419	18.186405
38135	0	-0.091779	9.320061	-0.738595	-0.000916	0.093201	-0.007385	1.543472	5.357936	18.184951
38136	0	-0.129331	9.289381	-0.782218	-0.001287	0.092895	-0.007814	1.552079	5.365964	18.174009
38137	0	-0.079784	9.283394	-0.763536	-0.000793	0.092834	-0.007629	1.558579	5.371056	18.166444
38138	0	-0.074440	9.283195	-0.758799	-0.000742	0.092833	-0.007581	1.566869	5.373777	18.160283
38139	0	-0.140607	9.258912	-0.752184	-0.001404	0.092590	-0.007507	1.584637	5.376307	18.161924
38140	0	-0.104626	9.228123	-0.669651	-0.001042	0.092282	-0.006682	1.601382	5.380882	18.156063
38141	0	-0.079754	9.258926	-0.660630	-0.000793	0.092590	-0.006592	1.619134	5.385621	18.160360
38142	0	-0.110984	9.246453	-0.632840	-0.001107	0.092465	-0.006316	1.634176	5.388524	18.162041
38143	0	-0.091489	9.240651	-0.611449	-0.000916	0.092407	-0.006104	1.647681	5.387388	18.167964
38144	0	-0.085454	9.264843	-0.608102	-0.000854	0.092649	-0.006065	1.666673	5.388324	18.170834
38145	0	-0.122096	9.277257	-0.611670	-0.001221	0.092773	-0.006104	1.682999	5.388243	18.177403
38146	0	-0.103034	9.307462	-0.657475	-0.001039	0.093076	-0.006557	1.704172	5.377808	18.181087
38147	0	-0.134010	9.319994	-0.684664	-0.001343	0.093201	-0.006836	1.717003	5.374219	18.183071
38148	0	-0.066083	9.344220	-0.735574	-0.000667	0.093443	-0.007346	1.728773	5.366839	18.191311
38149	0	-0.084877	9.399283	-0.788975	-0.000854	0.093994	-0.007874	1.748673	5.359625	18.201825
38150	0	-0.102579	9.404969	-0.890119	-0.001026	0.094051	-0.008883	1.770727	5.359087	18.215486
38151	0	-0.109499	9.478609	-0.825761	-0.001099	0.094788	-0.008240	1.792774	5.354483	18.228718
38152	0	-0.114845	9.496516	-0.896624	-0.001153	0.094967	-0.008947	1.815774	5.348860	18.241761
38153	0	-0.133457	9.521329	-0.868535	-0.001343	0.095215	-0.008667	1.838377	5.338873	18.259921
38154	0	-0.095190	9.588094	-0.805140	-0.000960	0.095882	-0.008033	1.861107	5.328520	18.275212
38155	0	-0.103159	9.655642	-0.837633	-0.001038	0.096558	-0.008362	1.878860	5.321165	18.291790
38156	0	-0.090190	9.691933	-0.780162	-0.000904	0.096921	-0.007781	1.904089	5.318217	18.314823
38157	0	-0.109665	9.710535	-0.789334	-0.001099	0.097107	-0.007874	1.928094	5.315522	18.335209
38158	0	-0.114870	9.801702	-0.860445	-0.001156	0.098019	-0.008585	1.951673	5.306941	18.357801
38159	0	-0.103338	9.857023	-0.752817	-0.001038	0.098572	-0.007507	1.976533	5.301570	18.375451
38160	0	-0.145116	9.868860	-0.836059	-0.001456	0.098690	-0.008343	1.997868	5.295331	18.396267
38161	0	-0.121612	9.942505	-0.825515	-0.001221	0.099426	-0.008240	2.016378	5.289688	18.419007
38162	0	-0.120516	9.978877	-0.907494	-0.001212	0.099790	-0.009065	2.028619	5.281481	18.435198
38163	0	-0.121357	10.021899	-0.910327	-0.001221	0.100220	-0.009094	2.039734	5.273139	18.460500
38164	0	-0.138467	10.046094	-0.906449	-0.001390	0.100462	-0.009052	2.054274	5.266307	18.481559
38165	0	-0.133819	10.070765	-0.958696	-0.001343	0.100708	-0.009583	2.059824	5.260942	18.501078
38166	0	-0.139487	10.113351	-0.972239	-0.001395	0.101134	-0.009714	2.069448	5.260327	18.517019
38167	0	-0.127872	10.143959	-0.940885	-0.001282	0.101440	-0.009399	2.080361	5.256666	18.533385
38168	0	-0.133255	10.168203	-1.003587	-0.001337	0.101683	-0.010029	2.088470	5.251412	18.545072
38169	0	-0.152296	10.174523	-0.958701	-0.001526	0.101746	-0.009583	2.093900	5.247913	18.560785
38170	0	-0.097302	10.198843	-0.959565	-0.000971	0.101989	-0.009592	2.098144	5.250081	18.575985
38171	0	-0.121967	10.211195	-0.927597	-0.001221	0.102112	-0.009277	2.097140	5.248641	18.597893
38172	0	-0.115678	10.205084	-0.884782	-0.001159	0.102051	-0.008848	2.096854	5.246119	18.612300
38173	0	-0.146505	10.186772	-0.903265	-0.001465	0.101868	-0.009033	2.096680	5.246013	18.631170
38174	0	-0.176794	10.192919	-0.927168	-0.001771	0.101929	-0.009276	2.091337	5.242294	18.639657
38175	0	-0.140075	10.186831	-0.994262	-0.001404	0.101868	-0.009949	2.084370	5.238588	18.647898
38176	0	-0.115858	10.162529	-0.992856	-0.001154	0.101624	-0.009937	2.074572	5.243525	18.658496
38177	0	-0.128056	10.168570	-1.018172	-0.001282	0.101685	-0.010193	2.061969	5.241955	18.666674
38178	0	-0.140029	10.107739	-1.015857	-0.001402	0.101076	-0.010171	2.048191	5.239963	18.679245
38179	0	-0.122194	10.107506	-0.993999	-0.001221	0.101074	-0.009949	2.038506	5.241137	18.692688
38180	0	-0.202381	10.016071	-0.961487	-0.002017	0.100160	-0.009627	2.023853	5.248519	18.694487
38181	0	-0.104304	10.015947	-0.957380	-0.001038	0.100159	-0.009583	2.013878	5.254419	18.700898
38182	0	-0.153878	9.973354	-0.912545	-0.001537	0.099732	-0.009138	1.999192	5.255742	18.706359
38183	0	-0.177639	9.942736	-0.877542	-0.001770	0.099426	-0.008789	1.983036	5.262677	18.708274
38184	0	-0.124300	9.942853	-0.770649	-0.001234	0.099427	-0.007725	1.961611	5.272538	18.707458
38185	0	-0.134693	9.851174	-0.792141	-0.001343	0.098511	-0.007935	1.945758	5.276962	18.706613
38186	0	-0.147436	9.802481	-0.776903	-0.001473	0.098023	-0.007787	1.924637	5.277638	18.709440
38187	0	-0.110354	9.753527	-0.663608	-0.001099	0.097534	-0.006653	1.904320	5.283001	18.706336
38188	0	-0.086751	9.717121	-0.727274	-0.000865	0.097170	-0.007291	1.882181	5.285590	18.700871
38189	0	-0.104182	9.655921	-0.730257	-0.001038	0.096558	-0.007324	1.856461	5.290118	18.710510
38190	0	-0.092765	9.625716	-0.799099	-0.000924	0.096255	-0.008014	1.829002	5.293902	18.712582
38191	0	-0.134347	9.546081	-0.778999	-0.001343	0.095459	-0.007812	1.801703	5.294322	18.717258
38192	0	-0.104643	9.503605	-0.799374	-0.001040	0.095035	-0.008012	1.779066	5.302205	18.711584
38193	0	-0.097693	9.466769	-0.833730	-0.000977	0.094666	-0.008362	1.749076	5.302258	18.715436
38194	0	-0.086151	9.442703	-0.835300	-0.000855	0.094425	-0.008374	1.723127	5.309214	18.720015
38195	0	-0.122232	9.393437	-0.749123	-0.001221	0.093933	-0.007507	1.703051	5.310738	18.721077
38196	0	-0.116558	9.363125	-0.800831	-0.001163	0.093630	-0.008025	1.681933	5.312865	18.720334
38197	0	-0.134324	9.332439	-0.754805	-0.001343	0.093323	-0.007568	1.656266	5.312991	18.715512
38198	0	-0.109901	9.314247	-0.672227	-0.001100	0.093142	-0.006735	1.640396	5.311816	18.717227
38199	0	-0.122380	9.326247	-0.645836	-0.001221	0.093262	-0.006470	1.625927	5.315141	18.714486
38200	0	-0.128697	9.295844	-0.563908	-0.001288	0.092957	-0.005654	1.606934	5.312791	18.722924
38201	0	-0.085471	9.283550	-0.584311	-0.000854	0.092834	-0.005859	1.586371	5.312565	18.725752
38202	0	-0.085670	9.283747	-0.648265	-0.000855	0.092836	-0.006498	1.566934	5.313578	18.734213
38203	0	-0.152481	9.277437	-0.621187	-0.001526	0.092773	-0.006226	1.549682	5.311735	18.738023
38204	0	-0.091229	9.277660	-0.648633	-0.000914	0.092775	-0.006504	1.527487	5.309594	18.745170
38205	0	-0.109721	9.271337	-0.651732	-0.001099	0.092712	-0.006531	1.510183	5.307379	18.744911
38206	0	-0.133677	9.271523	-0.728659	-0.001341	0.092714	-0.007298	1.496155	5.301870	18.747095
38207	0	-0.103562	9.301864	-0.718869	-0.001038	0.093018	-0.007202	1.479072	5.298984	18.750205
38208	0	-0.096895	9.314256	-0.734628	-0.000973	0.093142	-0.007359	1.463855	5.293880	18.759491
38209	0	-0.109837	9.368998	-0.682204	-0.001099	0.093689	-0.006836	1.446429	5.293069	18.762307
38210	0	-0.127359	9.344639	-0.649586	-0.001282	0.093446	-0.006503	1.437106	5.282589	18.764576
38211	0	-0.121896	9.417772	-0.664642	-0.001221	0.094177	-0.006653	1.428921	5.279964	18.769568
38212	0	-0.109203	9.454398	-0.626696	-0.001096	0.094543	-0.006274	1.419641	5.274921	18.773758
38213	0	-0.096642	9.497121	-0.628057	-0.000977	0.094971	-0.006287	1.412388	5.262113	18.785941
38214	0	-0.113716	9.527741	-0.663358	-0.001140	0.095277	-0.006641	1.402273	5.258648	18.784111
38215	0	-0.078983	9.588646	-0.652788	-0.000793	0.095886	-0.006531	1.398455	5.253797	18.790217
38216	0	-0.139118	9.637503	-0.706849	-0.001397	0.096375	-0.007074	1.391194	5.246236	18.796752
38217	0	-0.139078	9.668064	-0.743642	-0.001404	0.096680	-0.007446	1.379098	5.230358	18.800030
38218	0	-0.106826	9.698628	-0.729968	-0.001073	0.096986	-0.007305	1.372423	5.224415	18.811074
38219	0	-0.133149	9.765706	-0.823200	-0.001343	0.097656	-0.008240	1.362920	5.210778	18.816938
38220	0	-0.149428	9.790196	-0.852435	-0.001504	0.097901	-0.008530	1.355955	5.198997	18.815980
38221	0	-0.151922	9.832797	-0.896965	-0.001526	0.098328	-0.008972	1.352763	5.190896	18.825499
38222	0	-0.162759	9.906047	-0.914735	-0.001635	0.099060	-0.009151	1.348583	5.182377	18.829497
38223	0	-0.109564	9.942640	-0.854383	-0.001099	0.099426	-0.008545	1.346892	5.178483	18.833003
38224	0	-0.084162	9.997632	-0.865736	-0.000849	0.099976	-0.008665	1.337313	5.169792	18.831983
38225	0	-0.121240	9.997573	-0.884965	-0.001221	0.099976	-0.008850	1.335751	5.159682	18.828409
38226	0	-0.113634	10.076944	-0.848007	-0.001143	0.100769	-0.008484	1.330864	5.151116	18.830273
38227	0	-0.115312	10.089179	-0.823243	-0.001160	0.100891	-0.008240	1.321878	5.143169	18.832390
38228	0	-0.132384	10.107570	-0.791459	-0.001330	0.101075	-0.007920	1.314823	5.135255	18.834883
38229	0	-0.115888	10.162434	-0.829104	-0.001160	0.101624	-0.008301	1.302877	5.133785	18.830376
38230	0	-0.115487	10.193044	-0.827272	-0.001159	0.101930	-0.008282	1.291845	5.128892	18.829466
38231	0	-0.127601	10.156357	-0.816630	-0.001282	0.101562	-0.008179	1.277085	5.121895	18.826883
38232	0	-0.083687	10.193162	-0.844768	-0.000843	0.101931	-0.008459	1.263303	5.114373	18.822780
38233	0	-0.134295	10.186868	-0.865519	-0.001343	0.101868	-0.008667	1.248683	5.113850	18.811465
38234	0	-0.097640	10.205392	-0.960774	-0.000978	0.102053	-0.009621	1.232949	5.111814	18.802818
38235	0	-0.115691	10.193000	-0.932468	-0.001160	0.101929	-0.009338	1.216396	5.107972	18.793875
38236	0	-0.157752	10.150402	-0.887782	-0.001582	0.101503	-0.008884	1.207838	5.102045	18.784104
38237	0	-0.140057	10.156377	-0.963062	-0.001404	0.101562	-0.009644	1.191984	5.097540	18.774430
38238	0	-0.127692	10.162666	-0.893249	-0.001276	0.101625	-0.008946	1.174842	5.097721	18.759263
38239	0	-0.104097	10.119678	-0.847758	-0.001038	0.101196	-0.008484	1.166332	5.100765	18.745894
38240	0	-0.122654	10.119684	-0.779303	-0.001227	0.101196	-0.007800	1.156612	5.099101	18.725323
38241	0	-0.109716	10.113584	-0.768292	-0.001099	0.101135	-0.007690	1.146492	5.096739	18.706826
38242	0	-0.115973	10.046554	-0.729954	-0.001157	0.100465	-0.007310	1.132869	5.099419	18.685928
38243	0	-0.128588	10.046502	-0.724651	-0.001282	0.100464	-0.007263	1.112383	5.103497	18.672573
38244	0	-0.141997	9.967291	-0.734334	-0.001412	0.099672	-0.007353	1.099768	5.111502	18.650476
38245	0	-0.103863	9.948821	-0.676140	-0.001038	0.099487	-0.006775	1.082269	5.112120	18.628253
38246	0	-0.128568	9.900091	-0.679543	-0.001285	0.099000	-0.006809	1.063726	5.112768	18.592683
38247	0	-0.092077	9.838959	-0.755579	-0.000916	0.098389	-0.007568	1.047228	5.118072	18.572435
38248	0	-0.086826	9.796349	-0.703951	-0.000865	0.097962	-0.007055	1.026866	5.121207	18.551785
38249	0	-0.110280	9.741323	-0.700288	-0.001099	0.097412	-0.007019	1.006190	5.125408	18.531542
38250	0	-0.135036	9.686563	-0.734168	-0.001351	0.096865	-0.007354	0.990050	5.123427	18.511020
38251	0	-0.091265	9.661933	-0.664341	-0.000916	0.096619	-0.006653	0.976733	5.119357	18.484149
38252	0	-0.097212	9.607074	-0.711681	-0.000972	0.096070	-0.007123	0.967218	5.118927	18.456634
38253	0	-0.116137	9.594779	-0.688937	-0.001160	0.095947	-0.006897	0.955997	5.120191	18.425976
38254	0	-0.104601	9.533818	-0.675544	-0.001041	0.095338	-0.006761	0.947740	5.124967	18.400496
38255	0	-0.067236	9.503216	-0.676893	-0.000671	0.095032	-0.006775	0.938250	5.125372	18.371714
38256	0	-0.098157	9.466589	-0.651362	-0.000978	0.094666	-0.006519	0.929529	5.128427	18.350311
38257	0	-0.115806	9.442199	-0.621670	-0.001160	0.094421	-0.006226	0.916891	5.125857	18.326335
38258	0	-0.091268	9.417854	-0.632544	-0.000913	0.094178	-0.006330	0.908783	5.125213	18.302898
38259	0	-0.121858	9.362811	-0.695597	-0.001221	0.093628	-0.006958	0.904458	5.121791	18.284112
38260	0	-0.133609	9.356673	-0.616393	-0.001339	0.093567	-0.006161	0.906517	5.117652	18.259425
38261	0	-0.097327	9.313993	-0.567219	-0.000977	0.093140	-0.005676	0.899845	5.113068	18.238989
38262	0	-0.084793	9.307862	-0.609590	-0.000849	0.093079	-0.006096	0.898022	5.111399	18.217392
38263	0	-0.097434	9.320041	-0.629104	-0.000977	0.093201	-0.006287	0.901534	5.107996	18.193142
38264	0	-0.109246	9.271130	-0.642077	-0.001095	0.092711	-0.006418	0.902988	5.104372	18.172364
38265	0	-0.091201	9.277324	-0.647311	-0.000916	0.092773	-0.006470	0.905553	5.099318	18.153239
38266	0	-0.097180	9.295520	-0.599480	-0.000970	0.092956	-0.005989	0.911318	5.101057	18.141327
38267	0	-0.085437	9.295610	-0.531777	-0.000854	0.092957	-0.005310	0.919611	5.100369	18.129831
38268	0	-0.103672	9.319917	-0.545805	-0.001038	0.093200	-0.005448	0.930094	5.098778	18.112740
38269	0	-0.127758	9.332207	-0.593206	-0.001282	0.093323	-0.005920	0.943415	5.093066	18.104768
38270	0	-0.127122	9.338096	-0.583753	-0.001274	0.093382	-0.005822	0.961046	5.088949	18.094323
38271	0	-0.090669	9.381050	-0.562554	-0.000916	0.093811	-0.005615	0.972546	5.077601	18.084554
38272	0	-0.095447	9.429639	-0.632359	-0.000959	0.094297	-0.006308	0.990697	5.070980	18.070570
38273	0	-0.091137	9.411514	-0.654680	-0.000916	0.094116	-0.006531	1.008845	5.065251	18.057437
38274	0	-0.078247	9.484472	-0.639701	-0.000786	0.094846	-0.006381	1.026602	5.060568	18.041001
38275	0	-0.102978	9.509177	-0.666835	-0.001038	0.095093	-0.006653	1.044282	5.050506	18.034568
38276	0	-0.119920	9.545502	-0.712738	-0.001205	0.095456	-0.007112	1.062268	5.042322	18.023949
38277	0	-0.109548	9.558005	-0.721598	-0.001099	0.095581	-0.007202	1.078277	5.037893	18.024923
38278	0	-0.108887	9.624792	-0.822728	-0.001093	0.096250	-0.008207	1.101307	5.032356	18.021480
38279	0	-0.115235	9.667832	-0.764777	-0.001160	0.096680	-0.007629	1.122257	5.022996	18.016938
38280	0	-0.090130	9.722345	-0.805381	-0.000901	0.097225	-0.008033	1.146309	5.022366	18.013429
38281	0	-0.133803	9.728786	-0.808366	-0.001343	0.097290	-0.008057	1.177358	5.016059	18.008860
38282	0	-0.120524	9.789329	-0.814106	-0.001212	0.097896	-0.008112	1.210920	5.007353	18.011016
38283	0	-0.097069	9.857003	-0.789608	-0.000977	0.098572	-0.007874	1.236589	4.999871	18.012442
38284	0	-0.083600	9.923620	-0.843418	-0.000843	0.099238	-0.008408	1.266842	4.991084	18.015332
38285	0	-0.115303	9.966870	-0.783528	-0.001160	0.099670	-0.007812	1.292455	4.982792	18.015497
38286	0	-0.132703	9.966491	-0.757591	-0.001330	0.099667	-0.007553	1.318296	4.978303	18.017085
38287	0	-0.066748	10.021796	-0.734866	-0.000671	0.100220	-0.007324	1.345561	4.973189	18.016993
38288	0	-0.083954	10.045767	-0.812469	-0.000847	0.100459	-0.008106	1.365906	4.964160	18.016649
38289	0	-0.127639	10.107288	-0.770893	-0.001282	0.101074	-0.007690	1.386413	4.957448	18.016305
38290	0	-0.132864	10.094680	-0.841805	-0.001332	0.100948	-0.008399	1.407544	4.952647	18.016778
38291	0	-0.145588	10.107310	-0.862056	-0.001465	0.101074	-0.008606	1.423455	4.941808	18.013267
38292	0	-0.132290	10.113087	-0.877558	-0.001326	0.101132	-0.008758	1.443259	4.938044	18.012944
38293	0	-0.115656	10.143895	-0.923295	-0.001160	0.101440	-0.009216	1.461679	4.933883	18.014864
38294	0	-0.133471	10.143633	-0.865418	-0.001337	0.101438	-0.008639	1.477813	4.930532	18.013196
38295	0	-0.146623	10.131659	-0.868744	-0.001465	0.101318	-0.008667	1.500447	4.931397	18.013852
38296	0	-0.085823	10.173923	-0.970243	-0.000858	0.101741	-0.009686	1.518672	4.930490	18.007668
38297	0	-0.103634	10.162234	-0.880298	-0.001038	0.101624	-0.008789	1.533803	4.928369	18.006205
38298	0	-0.110213	10.137535	-0.889157	-0.001097	0.101377	-0.008879	1.547490	4.933684	18.000719
38299	0	-0.146663	10.156169	-0.867619	-0.001465	0.101562	-0.008667	1.557104	4.934955	17.995142
38300	0	-0.140899	10.119313	-0.821304	-0.001408	0.101194	-0.008198	1.573696	4.935804	17.992386
38301	0	-0.122276	10.131746	-0.800674	-0.001221	0.101318	-0.007996	1.585565	4.937445	17.990183
38302	0	-0.098378	10.082623	-0.839633	-0.000981	0.100827	-0.008385	1.597750	4.939483	17.982605
38303	0	-0.067645	10.064648	-0.861130	-0.000671	0.100647	-0.008606	1.603160	4.944506	17.980424
38304	0	-0.123464	9.997296	-0.893021	-0.001231	0.099974	-0.008923	1.611111	4.947669	17.973323
38305	0	-0.135065	9.973070	-0.855243	-0.001343	0.099731	-0.008545	1.618997	4.955946	17.968570
38306	0	-0.117457	9.948457	-0.930165	-0.001176	0.099485	-0.009293	1.628746	4.953675	17.963772
38307	0	-0.158917	9.912073	-0.891478	-0.001587	0.099121	-0.008911	1.632165	4.955488	17.955252
38308	0	-0.135493	9.887532	-0.916915	-0.001348	0.098876	-0.009163	1.638804	4.963264	17.953453
38309	0	-0.086090	9.814346	-0.861752	-0.000854	0.098145	-0.008606	1.651731	4.969993	17.952593
38310	0	-0.111437	9.801881	-0.808971	-0.001112	0.098020	-0.008080	1.661511	4.972052	17.940403
38311	0	-0.104320	9.735051	-0.830667	-0.001038	0.097351	-0.008301	1.667861	4.977912	17.937331
38312	0	-0.105422	9.667754	-0.746112	-0.001049	0.096678	-0.007459	1.670126	4.983362	17.931777
38313	0	-0.104441	9.686214	-0.757573	-0.001038	0.096863	-0.007568	1.678430	4.990719	17.930318
38314	0	-0.136467	9.612807	-0.648917	-0.001357	0.096128	-0.006485	1.682995	4.999089	17.932510
38315	0	-0.110583	9.570281	-0.659510	-0.001099	0.095703	-0.006592	1.686759	5.006974	17.934856
38316	0	-0.130315	9.533546	-0.727535	-0.001297	0.095336	-0.007270	1.692764	5.013680	17.930861
38317	0	-0.104441	9.478736	-0.702122	-0.001038	0.094788	-0.007019	1.695147	5.021200	17.934778
38318	0	-0.105513	9.454230	-0.745315	-0.001052	0.094543	-0.007451	1.697430	5.024419	17.936917
38319	0	-0.055083	9.387176	-0.781608	-0.000549	0.093872	-0.007812	1.701368	5.025570	17.936949
38320	0	-0.061657	9.405366	-0.800962	-0.000614	0.094054	-0.008003	1.708984	5.027810	17.941584
38321	0	-0.110811	9.374945	-0.757375	-0.001099	0.093750	-0.007568	1.715434	5.038664	17.945437
38322	0	-0.106088	9.319808	-0.777069	-0.001057	0.093199	-0.007763	1.724418	5.043111	17.941280
38323	0	-0.109757	9.326105	-0.745488	-0.001099	0.093262	-0.007446	1.734910	5.041116	17.947999
38324	0	-0.128357	9.319765	-0.698952	-0.001280	0.093199	-0.006975	1.752368	5.044982	17.951568
38325	0	-0.097708	9.301703	-0.739207	-0.000977	0.093018	-0.007385	1.760880	5.044918	17.960964
38326	0	-0.097834	9.277077	-0.747004	-0.000978	0.092772	-0.007461	1.772599	5.044059	17.969700
38327	0	-0.134219	9.313927	-0.714620	-0.001343	0.093140	-0.007141	1.778955	5.042615	17.977109
38328	0	-0.115829	9.313769	-0.679923	-0.001159	0.093139	-0.006785	1.796005	5.041334	17.986830
38329	0	-0.128176	9.313916	-0.665965	-0.001282	0.093140	-0.006653	1.804300	5.040609	17.993706
38330	0	-0.103779	9.338119	-0.679874	-0.001038	0.093382	-0.006789	1.816182	5.040060	18.006621
38331	0	-0.091079	9.362708	-0.703093	-0.000916	0.093628	-0.007019	1.831060	5.033491	18.020245
38332	0	-0.096029	9.374780	-0.735263	-0.000967	0.093748	-0.007348	1.837490	5.024513	18.045504
38333	0	-0.109529	9.381044	-0.745434	-0.001099	0.093811	-0.007446	1.847904	5.019689	18.064295
38334	0	-0.084301	9.417453	-0.747324	-0.000848	0.094175	-0.007463	1.861597	5.013106	18.085873
38335	0	-0.096971	9.466463	-0.758041	-0.000977	0.094666	-0.007568	1.876636	5.004091	18.103293
38336	0	-0.102088	9.472389	-0.760318	-0.001024	0.094725	-0.007593	1.889390	4.999275	18.123894
38337	0	-0.115367	9.527514	-0.831005	-0.001160	0.095276	-0.008301	1.901006	4.991451	18.140829
38338	0	-0.163320	9.539485	-0.851700	-0.001637	0.095396	-0.008503	1.918165	4.986882	18.157196
38339	0	-0.090970	9.606829	-0.813066	-0.000916	0.096069	-0.008118	1.934332	4.979263	18.177716
38340	0	-0.156746	9.637068	-0.815735	-0.001575	0.096372	-0.008144	1.949978	4.969079	18.194063
38341	0	-0.133775	9.680129	-0.849001	-0.001343	0.096802	-0.008484	1.957677	4.962515	18.213899
38342	0	-0.072039	9.765374	-0.795454	-0.000723	0.097654	-0.007947	1.967268	4.958837	18.238029
38343	0	-0.140006	9.783857	-0.849353	-0.001404	0.097839	-0.008484	1.979405	4.953812	18.265527
38344	0	-0.127049	9.832493	-0.857484	-0.001275	0.098326	-0.008565	1.991555	4.947852	18.288044
38345	0	-0.127848	9.869312	-0.855379	-0.001282	0.098694	-0.008545	2.002336	4.943409	18.308476
38346	0	-0.151604	9.887422	-0.857331	-0.001520	0.098875	-0.008563	2.014807	4.937985	18.331160
38347	0	-0.146368	9.924238	-0.892009	-0.001465	0.099243	-0.008911	2.025682	4.936037	18.352480
38348	0	-0.145605	9.960722	-0.868910	-0.001463	0.099607	-0.008685	2.030854	4.927490	18.377625
38349	0	-0.158610	9.991398	-0.897861	-0.001587	0.099915	-0.008972	2.039011	4.925963	18.405129
38350	0	-0.127686	10.003443	-0.886727	-0.001281	0.100035	-0.008863	2.043789	4.920832	18.423981
38351	0	-0.139870	10.058548	-0.940503	-0.001404	0.100586	-0.009399	2.050711	4.914483	18.445742
38352	0	-0.108003	10.088895	-0.917064	-0.001089	0.100889	-0.009167	2.055618	4.903609	18.466104
38353	0	-0.151906	10.070812	-0.915513	-0.001526	0.100708	-0.009155	2.055807	4.895269	18.485249
38354	0	-0.139126	10.113497	-0.964642	-0.001390	0.101135	-0.009644	2.059238	4.895602	18.498564
38355	0	-0.122074	10.119665	-0.970087	-0.001221	0.101196	-0.009705	2.055219	4.895076	18.511983
38356	0	-0.158152	10.113548	-0.871990	-0.001588	0.101135	-0.008721	2.053703	4.887208	18.526107
38357	0	-0.146779	10.125813	-0.969579	-0.001465	0.101257	-0.009705	2.043551	4.889901	18.534105
38358	0	-0.110374	10.101489	-0.955759	-0.001105	0.101014	-0.009565	2.034995	4.887554	18.550683
38359	0	-0.121880	10.137976	-0.945673	-0.001221	0.101379	-0.009460	2.030995	4.884814	18.565376
38360	0	-0.157865	10.125835	-0.919925	-0.001584	0.101257	-0.009210	2.019222	4.878086	18.576746
38361	0	-0.121965	10.095320	-1.012152	-0.001221	0.100952	-0.010132	2.007396	4.876310	18.589306
38362	0	-0.134368	10.101588	-0.949265	-0.001341	0.101015	-0.009501	1.997134	4.878830	18.595980
38363	0	-0.170819	10.070950	-0.956698	-0.001709	0.100708	-0.009583	1.979618	4.877377	18.613651
38364	0	-0.140185	10.028527	-0.977937	-0.001403	0.100284	-0.009796	1.960593	4.875701	18.625627
38365	0	-0.122479	10.003794	-0.901801	-0.001221	0.100037	-0.009033	1.943027	4.879704	18.632532
38366	0	-0.153392	9.967360	-0.917296	-0.001534	0.099672	-0.009187	1.927004	4.878436	18.642055
38367	0	-0.122205	9.924420	-0.834935	-0.001221	0.099243	-0.008362	1.912223	4.879283	18.645458
38368	0	-0.128450	9.930741	-0.917743	-0.001285	0.099306	-0.009192	1.895584	4.878487	18.649088
38369	0	-0.146310	9.863408	-0.859170	-0.001465	0.098633	-0.008606	1.878651	4.875777	18.651567
38370	0	-0.134654	9.839207	-0.794841	-0.001340	0.098391	-0.007968	1.855294	4.882770	18.651441
38371	0	-0.092047	9.802392	-0.754891	-0.000916	0.098022	-0.007568	1.831979	4.887826	18.649298
38372	0	-0.135274	9.765958	-0.769532	-0.001353	0.097658	-0.007713	1.810210	4.886516	18.645768
38373	0	-0.104638	9.698640	-0.748625	-0.001038	0.096985	-0.007507	1.784898	4.896149	18.647406
38374	0	-0.093455	9.692852	-0.787000	-0.000934	0.096927	-0.007893	1.757263	4.896496	18.641436
38375	0	-0.116179	9.625403	-0.754775	-0.001160	0.096252	-0.007568	1.731964	4.898305	18.639441
38376	0	-0.165248	9.576836	-0.769390	-0.001653	0.095767	-0.007710	1.711504	4.897314	18.639069
38377	0	-0.110115	9.558258	-0.797697	-0.001099	0.095581	-0.007996	1.688362	4.899588	18.634666
38378	0	-0.116993	9.552343	-0.745025	-0.001165	0.095522	-0.007470	1.663833	4.904310	18.630816
38379	0	-0.122165	9.491094	-0.761343	-0.001221	0.094910	-0.007629	1.643828	4.904732	18.628290
38380	0	-0.122633	9.460786	-0.727315	-0.001223	0.094606	-0.007293	1.619458	4.908511	18.626236
38381	0	-0.121881	9.442258	-0.724801	-0.001221	0.094421	-0.007263	1.600234	4.905509	18.617909
38382	0	-0.128174	9.405802	-0.667045	-0.001278	0.094057	-0.006684	1.582609	4.909455	18.615812
38383	0	-0.122589	9.393426	-0.694143	-0.001221	0.093933	-0.006958	1.561389	4.915071	18.607496
38384	0	-0.123169	9.350909	-0.654035	-0.001231	0.093508	-0.006559	1.537370	4.914976	18.604505
38385	0	-0.072827	9.350693	-0.578156	-0.000732	0.093506	-0.005798	1.516038	4.909218	18.601585
38386	0	-0.127484	9.308174	-0.568481	-0.001274	0.093081	-0.005705	1.490701	4.909405	18.598996
38387	0	-0.109574	9.307968	-0.614887	-0.001099	0.093079	-0.006165	1.470468	4.905183	18.593591
38388	0	-0.139549	9.344757	-0.587622	-0.001398	0.093447	-0.005889	1.454340	4.901263	18.595874
38389	0	-0.146263	9.350694	-0.633225	-0.001465	0.093506	-0.006348	1.434561	4.897880	18.590753
38390	0	-0.127303	9.338667	-0.679293	-0.001278	0.093386	-0.006805	1.418501	4.891172	18.587977
38391	0	-0.097111	9.344538	-0.682913	-0.000977	0.093445	-0.006836	1.409262	4.883792	18.583939
38392	0	-0.120461	9.375179	-0.632293	-0.001210	0.093751	-0.006334	1.394573	4.876260	18.581893
38393	0	-0.115490	9.399502	-0.688581	-0.001160	0.093994	-0.006897	1.380082	4.869753	18.579742
38394	0	-0.132404	9.411796	-0.668257	-0.001333	0.094117	-0.006692	1.367866	4.857876	18.576226
38395	0	-0.121435	9.460506	-0.670698	-0.001221	0.094604	-0.006714	1.358726	4.849494	18.574522
38396	0	-0.108086	9.472797	-0.663392	-0.001086	0.094728	-0.006639	1.351036	4.842307	18.568759
38397	0	-0.091103	9.497118	-0.634116	-0.000916	0.094971	-0.006348	1.342679	4.836151	18.571536
38398	0	-0.132626	9.539958	-0.681565	-0.001334	0.095399	-0.006824	1.332202	4.825943	18.565408
38399	0	-0.121432	9.564244	-0.628257	-0.001221	0.095642	-0.006287	1.326489	4.817620	18.560884
38400	0	-0.077293	9.625294	-0.700542	-0.000781	0.096252	-0.007011	1.318454	4.807248	18.560719
38401	0	-0.102843	9.661912	-0.683077	-0.001038	0.096619	-0.006836	1.311582	4.795678	18.560966
38402	0	-0.101118	9.686349	-0.706221	-0.001019	0.096863	-0.007071	1.300931	4.785160	18.560590
38403	0	-0.091063	9.722935	-0.719803	-0.000916	0.097229	-0.007202	1.295148	4.778667	18.559196
38404	0	-0.126395	9.759571	-0.786111	-0.001272	0.097595	-0.007866	1.288581	4.768240	18.551559
38405	0	-0.133555	9.777900	-0.792744	-0.001343	0.097778	-0.007935	1.279377	4.759038	18.550638
38406	0	-0.119277	9.820697	-0.840615	-0.001206	0.098207	-0.008410	1.274865	4.742470	18.554559
38407	0	-0.139185	9.845030	-0.860107	-0.001404	0.098450	-0.008606	1.268444	4.727844	18.554572
38408	0	-0.149647	9.912193	-0.811062	-0.001502	0.099122	-0.008108	1.270412	4.720640	18.548997
38409	0	-0.139763	9.942651	-0.805470	-0.001404	0.099426	-0.008057	1.267350	4.712777	18.548549
38410	0	-0.144920	9.967034	-0.793330	-0.001453	0.099670	-0.007932	1.268107	4.707168	18.540858
38411	0	-0.121448	9.997593	-0.768690	-0.001221	0.099976	-0.007690	1.262946	4.699280	18.535413
38412	0	-0.101721	10.040319	-0.743582	-0.001025	0.100403	-0.007440	1.257618	4.689449	18.531381
38413	0	-0.109724	10.058617	-0.780974	-0.001099	0.100586	-0.007812	1.253470	4.687098	18.524610
38414	0	-0.157842	10.064759	-0.828973	-0.001585	0.100647	-0.008296	1.245231	4.678795	18.515687
38415	0	-0.134110	10.101358	-0.731909	-0.001343	0.101013	-0.007324	1.238329	4.676166	18.507585
38416	0	-0.151828	10.089177	-0.797873	-0.001523	0.100891	-0.007986	1.228933	4.670011	18.500561
38417	0	-0.145767	10.070869	-0.878238	-0.001465	0.100708	-0.008789	1.220158	4.660967	18.490620
38418	0	-0.114231	10.083210	-0.870371	-0.001145	0.100831	-0.008716	1.205041	4.656491	18.473762
38419	0	-0.115765	10.119675	-0.853976	-0.001160	0.101196	-0.008545	1.197907	4.653294	18.462747
38420	0	-0.121401	10.119679	-0.889631	-0.001217	0.101196	-0.008902	1.190545	4.649042	18.450118
38421	0	-0.140289	10.095241	-0.890828	-0.001404	0.100952	-0.008911	1.186149	4.647056	18.439337
38422	0	-0.103269	10.101367	-0.822943	-0.001036	0.101013	-0.008235	1.178423	4.642753	18.423843
38423	0	-0.152678	10.052494	-0.866638	-0.001526	0.100525	-0.008667	1.176440	4.642786	18.409511
38424	0	-0.121778	10.052554	-0.786519	-0.001223	0.100525	-0.007873	1.166536	4.636425	18.392407
38425	0	-0.109887	10.040327	-0.847868	-0.001099	0.100403	-0.008484	1.158883	4.635638	18.370302
38426	0	-0.122367	10.015915	-0.785782	-0.001222	0.100159	-0.007864	1.150161	4.637020	18.350549
38427	0	-0.097856	9.991527	-0.786419	-0.000977	0.099915	-0.007874	1.137741	4.638375	18.328036
38428	0	-0.110108	9.936678	-0.742045	-0.001102	0.099366	-0.007428	1.127125	4.635962	18.307957
38429	0	-0.134195	9.942659	-0.750327	-0.001343	0.099426	-0.007507	1.120915	4.634164	18.290674
38430	0	-0.134228	9.899990	-0.742685	-0.001342	0.098999	-0.007439	1.105596	4.633833	18.268473
38431	0	-0.146539	9.857226	-0.725653	-0.001465	0.098572	-0.007263	1.096442	4.633655	18.250664
38432	0	-0.098241	9.796178	-0.700110	-0.000978	0.097961	-0.007007	1.088148	4.637468	18.223890
38433	0	-0.122276	9.753472	-0.713338	-0.001221	0.097534	-0.007141	1.077287	4.639043	18.199802
38434	0	-0.116721	9.747407	-0.724786	-0.001164	0.097474	-0.007248	1.075546	4.641436	18.175932
38435	0	-0.116308	9.692396	-0.665034	-0.001160	0.096924	-0.006653	1.070825	4.644751	18.152751
38436	0	-0.153629	9.649687	-0.639868	-0.001533	0.096497	-0.006404	1.062905	4.648527	18.126467
38437	0	-0.134526	9.606935	-0.707938	-0.001343	0.096069	-0.007080	1.060283	4.650623	18.099741
38438	0	-0.080029	9.582443	-0.683225	-0.000799	0.095824	-0.006835	1.055256	4.651163	18.078040
38439	0	-0.085468	9.552008	-0.634671	-0.000854	0.095520	-0.006348	1.052105	4.650727	18.050407
38440	0	-0.079494	9.515387	-0.652884	-0.000794	0.095154	-0.006530	1.049314	4.650646	18.029832
38441	0	-0.073747	9.497044	-0.683904	-0.000732	0.094971	-0.006836	1.051362	4.655922	18.010081
38442	0	-0.117155	9.472563	-0.647579	-0.001170	0.094726	-0.006476	1.048962	4.656893	17.987632
38443	0	-0.122027	9.411626	-0.616392	-0.001221	0.094116	-0.006165	1.046516	4.655722	17.964006
38444	0	-0.121935	9.399414	-0.640798	-0.001221	0.093994	-0.006408	1.045438	4.653365	17.947011
38445	0	-0.122115	9.411570	-0.592850	-0.001221	0.094116	-0.005920	1.054095	4.653284	17.932249
38446	0	-0.092126	9.399156	-0.698378	-0.000917	0.093992	-0.006975	1.063060	4.657107	17.914284
38447	0	-0.103441	9.362753	-0.611018	-0.001038	0.093628	-0.006104	1.070057	4.652553	17.902447
38448	0	-0.066487	9.356521	-0.612906	-0.000666	0.093566	-0.006118	1.082462	4.650927	17.887015
38449	0	-0.073060	9.381041	-0.653995	-0.000732	0.093811	-0.006531	1.092257	4.647985	17.870101
38450	0	-0.109419	9.350305	-0.668473	-0.001096	0.093504	-0.006672	1.106525	4.645301	17.851963
38451	0	-0.097469	9.356629	-0.635684	-0.000977	0.093567	-0.006348	1.116752	4.642321	17.840222
38452	0	-0.097288	9.374751	-0.661922	-0.000974	0.093748	-0.006611	1.125660	4.640605	17.826683
38453	0	-0.109887	9.368821	-0.587141	-0.001099	0.093689	-0.005859	1.139373	4.640279	17.818197
38454	0	-0.091249	9.417453	-0.662866	-0.000916	0.094175	-0.006617	1.152676	4.634724	17.801465
38455	0	-0.073018	9.417635	-0.672673	-0.000732	0.094177	-0.006714	1.167304	4.631289	17.792646
38456	0	-0.096692	9.447942	-0.687856	-0.000973	0.094481	-0.006863	1.185975	4.623526	17.790259
38457	0	-0.109421	9.460369	-0.642121	-0.001099	0.094604	-0.006409	1.200127	4.617516	17.782237
38458	0	-0.127011	9.490665	-0.681667	-0.001273	0.094908	-0.006801	1.218638	4.613139	17.776248
38459	0	-0.121333	9.527447	-0.722203	-0.001221	0.095276	-0.007202	1.241610	4.603557	17.768202
38460	0	-0.101727	9.575909	-0.719973	-0.001023	0.095760	-0.007182	1.262152	4.595666	17.769032
38461	0	-0.097028	9.594589	-0.776931	-0.000977	0.095947	-0.007751	1.282513	4.587403	17.762484
38462	0	-0.107825	9.630803	-0.823511	-0.001086	0.096310	-0.008215	1.305786	4.577169	17.761107
38463	0	-0.127649	9.649512	-0.734442	-0.001282	0.096497	-0.007324	1.329134	4.570246	17.759574
38464	0	-0.108689	9.685714	-0.811992	-0.001089	0.096859	-0.008098	1.355127	4.566966	17.762927
38465	0	-0.097434	9.747193	-0.788883	-0.000977	0.097473	-0.007874	1.372955	4.563703	17.772425
38466	0	-0.102384	9.740741	-0.805066	-0.001034	0.097409	-0.008027	1.400185	4.551338	17.773183
38467	0	-0.121399	9.808125	-0.838913	-0.001221	0.098083	-0.008362	1.431658	4.542823	17.775348
38468	0	-0.150471	9.838200	-0.831899	-0.001513	0.098384	-0.008295	1.459128	4.533059	17.780514
38469	0	-0.128349	9.899698	-0.814224	-0.001282	0.098999	-0.008118	1.487285	4.534413	17.786523
38470	0	-0.116146	9.911472	-0.800435	-0.001163	0.099116	-0.007984	1.510067	4.531383	17.786971
38471	0	-0.090961	9.942485	-0.862301	-0.000916	0.099426	-0.008606	1.529196	4.523889	17.789119
38472	0	-0.096048	9.972700	-0.817191	-0.000965	0.099729	-0.008152	1.551774	4.517901	17.794451
38473	0	-0.115744	10.009597	-0.813872	-0.001160	0.100098	-0.008118	1.575695	4.514695	17.804556
38474	0	-0.109030	10.033655	-0.817883	-0.001095	0.100338	-0.008161	1.596388	4.508890	17.812959
38475	0	-0.110019	10.040131	-0.837981	-0.001099	0.100403	-0.008362	1.616542	4.509980	17.817396
38476	0	-0.146286	10.064165	-0.890431	-0.001469	0.100643	-0.008886	1.636666	4.502739	17.819490
38477	0	-0.134353	10.052379	-0.874068	-0.001343	0.100525	-0.008728	1.650722	4.502931	17.825659
38478	0	-0.140928	10.064256	-0.883189	-0.001406	0.100644	-0.008815	1.669810	4.506308	17.828597
38479	0	-0.146390	10.070651	-0.862366	-0.001465	0.100708	-0.008606	1.689679	4.504586	17.835090
38480	0	-0.079463	10.112989	-0.920837	-0.000793	0.101131	-0.009192	1.708305	4.506286	17.835563
38481	0	-0.121737	10.076788	-0.983904	-0.001221	0.100769	-0.009827	1.722360	4.501967	17.848148
38482	0	-0.182593	10.064264	-0.846507	-0.001825	0.100644	-0.008448	1.741729	4.501966	17.849958
38483	0	-0.128540	10.070697	-0.892230	-0.001282	0.100708	-0.008911	1.754204	4.505480	17.859308
38484	0	-0.159654	10.052125	-0.863764	-0.001595	0.100522	-0.008629	1.764104	4.507126	17.866471
38485	0	-0.109866	10.046318	-0.861400	-0.001099	0.100464	-0.008606	1.772897	4.506499	17.870543
38486	0	-0.055185	10.021730	-0.862810	-0.000550	0.100218	-0.008622	1.779351	4.507641	17.875067
38487	0	-0.085552	10.003578	-0.904237	-0.000854	0.100037	-0.009033	1.789571	4.508172	17.880026
38488	0	-0.135362	9.960647	-0.900104	-0.001346	0.099607	-0.008991	1.800583	4.516683	17.885091
38489	0	-0.140876	9.930354	-0.818590	-0.001404	0.099304	-0.008179	1.808534	4.521718	17.887545
38490	0	-0.160253	9.905776	-0.935692	-0.001597	0.099058	-0.009354	1.811940	4.526958	17.888740
38491	0	-0.110344	9.899864	-0.854871	-0.001099	0.098999	-0.008545	1.816060	4.531857	17.891758
38492	0	-0.099022	9.826538	-0.849410	-0.000986	0.098266	-0.008492	1.819051	4.536028	17.901466
38493	0	-0.104386	9.820546	-0.897256	-0.001038	0.098206	-0.008972	1.819246	4.542671	17.906570
38494	0	-0.111691	9.771648	-0.878778	-0.001112	0.097716	-0.008790	1.816297	4.547780	17.908731
38495	0	-0.147100	9.741186	-0.818053	-0.001465	0.097412	-0.008179	1.817981	4.554346	17.910427
38496	0	-0.117668	9.698349	-0.879689	-0.001172	0.096984	-0.008793	1.822577	4.559169	17.918156
38497	0	-0.097962	9.674034	-0.757282	-0.000977	0.096741	-0.007568	1.827720	4.562112	17.922139
38498	0	-0.129546	9.649541	-0.782352	-0.001288	0.096496	-0.007822	1.829180	4.569801	17.923553
38499	0	-0.085755	9.582495	-0.824233	-0.000854	0.095825	-0.008240	1.832081	4.572817	17.929201
38500	0	-0.074428	9.582430	-0.824437	-0.000739	0.095824	-0.008245	1.830445	4.578354	17.931611
38501	0	-0.128466	9.515345	-0.738931	-0.001282	0.095154	-0.007385	1.835223	4.581190	17.940369
38502	0	-0.086336	9.503086	-0.781995	-0.000861	0.095031	-0.007821	1.833821	4.583177	17.948394
38503	0	-0.115903	9.472636	-0.781507	-0.001160	0.094727	-0.007812	1.836736	4.581765	17.954130
38504	0	-0.146544	9.448144	-0.763517	-0.001464	0.094481	-0.007635	1.836585	4.582990	17.959077
38505	0	-0.116076	9.442134	-0.769090	-0.001160	0.094421	-0.007690	1.837277	4.583662	17.972364
38506	0	-0.128680	9.405400	-0.781667	-0.001285	0.094054	-0.007814	1.840117	4.585703	17.985506
38507	0	-0.116161	9.411598	-0.744889	-0.001160	0.094116	-0.007446	1.843324	4.587390	17.995181
38508	0	-0.104002	9.387098	-0.714899	-0.001042	0.093871	-0.007147	1.846032	4.583841	18.004085
38509	0	-0.115625	9.375003	-0.683609	-0.001160	0.093750	-0.006836	1.846520	4.578894	18.020831
38510	0	-0.115160	9.362776	-0.671744	-0.001153	0.093628	-0.006715	1.849840	4.576437	18.032919
38511	0	-0.128024	9.374984	-0.726547	-0.001282	0.093750	-0.007263	1.852761	4.573921	18.046294
38512	0	-0.115490	9.380976	-0.690644	-0.001157	0.093810	-0.006902	1.858711	4.570850	18.061966
38513	0	-0.067336	9.387152	-0.659937	-0.000671	0.093872	-0.006592	1.868015	4.572500	18.074611
38514	0	-0.085323	9.399205	-0.716046	-0.000859	0.093992	-0.007157	1.871934	4.564468	18.086281
38515	0	-0.121900	9.399384	-0.732833	-0.001221	0.093994	-0.007324	1.877189	4.561693	18.102750
38516	0	-0.127507	9.423743	-0.739314	-0.001279	0.094237	-0.007394	1.876311	4.556408	18.113631
38517	0	-0.146191	9.436042	-0.799539	-0.001465	0.094360	-0.007996	1.876033	4.552261	18.128322
38518	0	-0.109028	9.466554	-0.787371	-0.001093	0.094666	-0.007874	1.876643	4.548472	18.149849
38519	0	-0.048424	9.484835	-0.769412	-0.000488	0.094849	-0.007690	1.881527	4.542940	18.167640
38520	0	-0.084412	9.515280	-0.788209	-0.000847	0.095153	-0.007881	1.882885	4.539015	18.184548
38521	0	-0.085103	9.551965	-0.775634	-0.000854	0.095520	-0.007751	1.889180	4.534206	18.204740
38522	0	-0.127056	9.557991	-0.800904	-0.001275	0.095580	-0.008006	1.893048	4.528209	18.224377
38523	0	-0.164662	9.600756	-0.806570	-0.001648	0.096008	-0.008057	1.904161	4.526012	18.244601
38524	0	-0.122092	9.649402	-0.789931	-0.001219	0.096495	-0.007892	1.913632	4.527871	18.266261
38525	0	-0.115454	9.692331	-0.775870	-0.001160	0.096924	-0.007751	1.922650	4.521133	18.289951
38526	0	-0.132672	9.716569	-0.899229	-0.001332	0.097166	-0.008987	1.928760	4.514151	18.310903
38527	0	-0.090862	9.753379	-0.885511	-0.000916	0.097534	-0.008850	1.935189	4.505594	18.331895
38528	0	-0.077868	9.753305	-0.874061	-0.000780	0.097533	-0.008739	1.938136	4.503417	18.353638
38529	0	-0.109491	9.820533	-0.854811	-0.001099	0.098206	-0.008545	1.942261	4.498524	18.374395
38530	0	-0.127009	9.838735	-0.873957	-0.001275	0.098388	-0.008735	1.948119	4.492207	18.392136
38531	0	-0.139477	9.887709	-0.884996	-0.001404	0.098877	-0.008850	1.948240	4.481255	18.413022
38532	0	-0.150462	9.906009	-0.891149	-0.001509	0.099060	-0.008911	1.948970	4.476031	18.435103
38533	0	-0.127929	9.948775	-0.872329	-0.001282	0.099487	-0.008728	1.943747	4.472674	18.455691
38534	0	-0.109131	9.973155	-0.890077	-0.001094	0.099731	-0.008902	1.942892	4.469200	18.470634
38535	0	-0.115474	10.003667	-0.933852	-0.001160	0.100037	-0.009338	1.943136	4.463082	18.484447
38536	0	-0.114800	10.015904	-0.890845	-0.001150	0.100159	-0.008912	1.938855	4.460084	18.495442
38537	0	-0.115620	10.046476	-0.871822	-0.001160	0.100464	-0.008728	1.927829	4.455572	18.512549
38538	0	-0.133223	10.028194	-0.895111	-0.001336	0.100282	-0.008953	1.925472	4.450614	18.525305
38539	0	-0.145832	10.046476	-0.841334	-0.001465	0.100464	-0.008423	1.914270	4.442589	18.531860
38540	0	-0.096429	10.077056	-0.888569	-0.000964	0.100770	-0.008892	1.906895	4.442157	18.542706
38541	0	-0.133917	10.083067	-0.896609	-0.001343	0.100830	-0.008972	1.899729	4.437505	18.550974
38542	0	-0.157760	10.046588	-0.882704	-0.001580	0.100465	-0.008839	1.886166	4.433924	18.559757
38543	0	-0.121670	10.064792	-0.877877	-0.001221	0.100647	-0.008789	1.874209	4.428809	18.568740
38544	0	-0.127117	10.052663	-0.900493	-0.001274	0.100526	-0.009013	1.864614	4.424919	18.577032
38545	0	-0.110082	10.046485	-0.938870	-0.001099	0.100464	-0.009399	1.851933	4.426807	18.578998
38546	0	-0.122113	10.040612	-0.960871	-0.001225	0.100405	-0.009623	1.836039	4.421402	18.591329
38547	0	-0.140082	10.003834	-0.913695	-0.001404	0.100037	-0.009155	1.814456	4.417378	18.591783
38548	0	-0.139564	9.985771	-0.934935	-0.001398	0.099856	-0.009363	1.797980	4.413958	18.589964
38549	0	-0.158525	9.948897	-0.877049	-0.001587	0.099487	-0.008789	1.776130	4.411467	18.595142
38550	0	-0.128191	9.973593	-0.897752	-0.001279	0.099734	-0.008996	1.754219	4.414311	18.592839
38551	0	-0.109986	9.936691	-0.864765	-0.001099	0.099365	-0.008667	1.731339	4.415116	18.591722
38552	0	-0.140638	9.900333	-0.849000	-0.001407	0.099002	-0.008507	1.711184	4.414157	18.586799
38553	0	-0.079472	9.893941	-0.797782	-0.000793	0.098938	-0.007996	1.689702	4.415012	18.582829
38554	0	-0.110494	9.820910	-0.781739	-0.001101	0.098207	-0.007838	1.664555	4.418419	18.578814
38555	0	-0.134651	9.802397	-0.754810	-0.001343	0.098022	-0.007568	1.640120	4.422182	18.575766
38556	0	-0.129204	9.759991	-0.762652	-0.001289	0.097598	-0.007650	1.611111	4.424714	18.565256
38557	0	-0.122259	9.716949	-0.760969	-0.001221	0.097168	-0.007629	1.587073	4.426328	18.561504
38558	0	-0.153069	9.698958	-0.781126	-0.001530	0.096988	-0.007834	1.559006	4.426895	18.558913
38559	0	-0.085673	9.686447	-0.736304	-0.000854	0.096863	-0.007385	1.531904	4.428942	18.552296
38560	0	-0.080202	9.637905	-0.762507	-0.000798	0.096377	-0.007647	1.505266	4.432809	18.542411
38561	0	-0.122145	9.607096	-0.785363	-0.001221	0.096069	-0.007874	1.480504	4.433033	18.532276
38562	0	-0.103559	9.552454	-0.726392	-0.001040	0.095523	-0.007285	1.454175	4.427751	18.526517
38563	0	-0.122448	9.533841	-0.785485	-0.001221	0.095337	-0.007874	1.430645	4.431585	18.514847
38564	0	-0.141441	9.534133	-0.769446	-0.001411	0.095340	-0.007714	1.406054	4.434516	18.510696
38565	0	-0.115941	9.509409	-0.730710	-0.001160	0.095093	-0.007324	1.384559	4.433592	18.502251
38566	0	-0.098382	9.479076	-0.672285	-0.000977	0.094790	-0.006742	1.361178	4.441765	18.496235
38567	0	-0.073329	9.430066	-0.651124	-0.000732	0.094299	-0.006531	1.336160	4.442285	18.483821
38568	0	-0.072850	9.460753	-0.555778	-0.000734	0.094606	-0.005576	1.313031	4.434738	18.475451
38569	0	-0.097587	9.405597	-0.633606	-0.000977	0.094055	-0.006348	1.297723	4.433370	18.463446
38570	0	-0.121857	9.399595	-0.606760	-0.001220	0.093995	-0.006081	1.280763	4.431429	18.453410
38571	0	-0.109756	9.405611	-0.682326	-0.001099	0.094055	-0.006836	1.264210	4.429526	18.442474
38572	0	-0.115461	9.405689	-0.655661	-0.001158	0.094056	-0.006567	1.250639	4.425117	18.437351
38573	0	-0.078943	9.393401	-0.615121	-0.000793	0.093933	-0.006165	1.233214	4.419688	18.425699
38574	0	-0.108855	9.393480	-0.649473	-0.001091	0.093934	-0.006505	1.219777	4.416116	18.419483
38575	0	-0.097256	9.423871	-0.634186	-0.000977	0.094238	-0.006348	1.211894	4.410681	18.413400
38576	0	-0.090259	9.442204	-0.669395	-0.000908	0.094421	-0.006702	1.200433	4.403662	18.401254
38577	0	-0.103066	9.442220	-0.713135	-0.001038	0.094421	-0.007141	1.187798	4.394646	18.396957
38578	0	-0.119826	9.466714	-0.656486	-0.001207	0.094666	-0.006573	1.177239	4.383079	18.387755
38579	0	-0.139223	9.460532	-0.627680	-0.001404	0.094604	-0.006287	1.164477	4.368520	18.382786
38580	0	-0.143572	9.485025	-0.687010	-0.001442	0.094850	-0.006878	1.154082	4.360399	18.374343
38581	0	-0.097172	9.539841	-0.676904	-0.000977	0.095398	-0.006775	1.146273	4.354003	18.370791
38582	0	-0.096234	9.545931	-0.675954	-0.000967	0.095459	-0.006763	1.140457	4.347790	18.361777
38583	0	-0.091017	9.582558	-0.615936	-0.000916	0.095825	-0.006165	1.133246	4.340856	18.354302
38584	0	-0.096312	9.619169	-0.627323	-0.000966	0.096191	-0.006277	1.127557	4.336807	18.344345
38585	0	-0.145706	9.643578	-0.695647	-0.001465	0.096436	-0.006958	1.124931	4.326983	18.342715
38586	0	-0.119750	9.680206	-0.701332	-0.001205	0.096802	-0.007016	1.120561	4.316992	18.334814
38587	0	-0.109327	9.729033	-0.726013	-0.001099	0.097290	-0.007263	1.115982	4.310062	18.329648
38588	0	-0.119919	9.747310	-0.793111	-0.001210	0.097473	-0.007929	1.117798	4.296478	18.325236
38589	0	-0.091457	9.765611	-0.781430	-0.000916	0.097656	-0.007812	1.119021	4.294689	18.321771
38590	0	-0.127453	9.783826	-0.861227	-0.001281	0.097838	-0.008610	1.120989	4.286615	18.312744
38591	0	-0.145374	9.832747	-0.818268	-0.001465	0.098328	-0.008179	1.124544	4.272956	18.301204
38592	0	-0.088709	9.875397	-0.794332	-0.000894	0.098754	-0.007943	1.123517	4.264691	18.290458
38593	0	-0.133944	9.881558	-0.800037	-0.001343	0.098816	-0.007996	1.128052	4.260132	18.282720
38594	0	-0.157606	9.899819	-0.782250	-0.001581	0.098998	-0.007823	1.126668	4.253569	18.277788
38595	0	-0.121476	9.948733	-0.781312	-0.001221	0.099487	-0.007812	1.126317	4.246057	18.267276
38596	0	-0.132213	10.003559	-0.787804	-0.001331	0.100036	-0.007875	1.128166	4.234844	18.255685
38597	0	-0.127644	10.003658	-0.763079	-0.001282	0.100037	-0.007629	1.128756	4.228148	18.248453
38598	0	-0.108475	10.034079	-0.818374	-0.001089	0.100341	-0.008183	1.129098	4.222487	18.238202
38599	0	-0.103027	10.021950	-0.745040	-0.001038	0.100220	-0.007446	1.132826	4.213520	18.229117
38600	0	-0.120339	10.052378	-0.843385	-0.001206	0.100524	-0.008431	1.134422	4.209305	18.213886
38601	0	-0.121428	10.046375	-0.781505	-0.001221	0.100464	-0.007812	1.136326	4.201337	18.206821
38602	0	-0.132636	10.058523	-0.848735	-0.001330	0.100585	-0.008490	1.132750	4.196028	18.196057
38603	0	-0.116288	10.070779	-0.848602	-0.001160	0.100708	-0.008484	1.134021	4.198865	18.183083
38604	0	-0.134921	10.064634	-0.811855	-0.001349	0.100646	-0.008122	1.128631	4.197906	18.173454
38605	0	-0.133630	10.076850	-0.800347	-0.001343	0.100769	-0.007996	1.136435	4.189843	18.160168
38606	0	-0.126820	10.064527	-0.825361	-0.001269	0.100645	-0.008256	1.132458	4.187739	18.139838
38607	0	-0.103372	10.052496	-0.799541	-0.001038	0.100525	-0.007996	1.130889	4.182573	18.122993
38608	0	-0.109169	10.022007	-0.829670	-0.001092	0.100220	-0.008301	1.125067	4.181504	18.108140
38609	0	-0.097619	9.991457	-0.823956	-0.000977	0.099915	-0.008240	1.123533	4.180261	18.089335
38610	0	-0.140255	9.991456	-0.775161	-0.001404	0.099915	-0.007751	1.122538	4.178130	18.075814
38611	0	-0.122058	9.973149	-0.768983	-0.001221	0.099731	-0.007690	1.120602	4.177298	18.058922
38612	0	-0.115864	9.936521	-0.830028	-0.001160	0.099365	-0.008300	1.119857	4.175291	18.039459
38613	0	-0.152618	9.906027	-0.756550	-0.001526	0.099060	-0.007568	1.115570	4.175004	18.026667
38614	0	-0.091717	9.887697	-0.762427	-0.000916	0.098877	-0.007625	1.113904	4.175121	18.008790
38615	0	-0.109654	9.881636	-0.713526	-0.001099	0.098816	-0.007141	1.105853	4.172115	17.990282
38616	0	-0.127990	9.838842	-0.737683	-0.001278	0.098389	-0.007374	1.108084	4.173752	17.969745
38617	0	-0.122127	9.832797	-0.707535	-0.001221	0.098328	-0.007080	1.101340	4.173833	17.953178
38618	0	-0.085476	9.777840	-0.676541	-0.000856	0.097778	-0.006766	1.098967	4.171396	17.934971
38619	0	-0.085063	9.747310	-0.610481	-0.000854	0.097473	-0.006104	1.098992	4.166512	17.911344
38620	0	-0.115521	9.680056	-0.641490	-0.001153	0.096801	-0.006412	1.101590	4.168679	17.890712
38621	0	-0.085388	9.674045	-0.677881	-0.000854	0.096741	-0.006775	1.104925	4.167422	17.874372
38622	0	-0.103953	9.625116	-0.660476	-0.001037	0.096251	-0.006600	1.108822	4.170346	17.855827
38623	0	-0.109834	9.582521	-0.628642	-0.001099	0.095825	-0.006287	1.107317	4.169564	17.837823
38624	0	-0.152734	9.551970	-0.659613	-0.001526	0.095520	-0.006592	1.111266	4.170814	17.816111
38625	0	-0.110119	9.545869	-0.659562	-0.001099	0.095459	-0.006592	1.114704	4.173378	17.799357
38626	0	-0.116247	9.527447	-0.630170	-0.001165	0.095275	-0.006294	1.122555	4.169430	17.786604
38627	0	-0.091392	9.521441	-0.665924	-0.000916	0.095215	-0.006653	1.129198	4.166993	17.773450
38628	0	-0.097652	9.496949	-0.654749	-0.000974	0.094970	-0.006544	1.132163	4.169907	17.756539
38629	0	-0.085909	9.503116	-0.757514	-0.000854	0.095032	-0.007568	1.139347	4.174798	17.745791
38630	0	-0.104353	9.441895	-0.630941	-0.001047	0.094419	-0.006301	1.148507	4.169993	17.730800
38631	0	-0.085339	9.466484	-0.617529	-0.000854	0.094666	-0.006165	1.160565	4.168228	17.721544
38632	0	-0.110370	9.454103	-0.710787	-0.001097	0.094542	-0.007102	1.166521	4.176079	17.707304
38633	0	-0.109669	9.411564	-0.629550	-0.001099	0.094116	-0.006287	1.176524	4.173268	17.701502
38634	0	-0.115332	9.411354	-0.582926	-0.001156	0.094114	-0.005816	1.191246	4.169813	17.692786
38635	0	-0.115686	9.429851	-0.599467	-0.001160	0.094299	-0.005981	1.206602	4.165985	17.686079
38636	0	-0.084760	9.423441	-0.699860	-0.000850	0.094235	-0.006985	1.222898	4.162917	17.683424
38637	0	-0.085216	9.423748	-0.617711	-0.000854	0.094238	-0.006165	1.237633	4.159626	17.684258
38638	0	-0.103058	9.447975	-0.626334	-0.001034	0.094481	-0.006251	1.251487	4.155320	17.678187
38639	0	-0.072762	9.466460	-0.684923	-0.000732	0.094666	-0.006836	1.266707	4.149049	17.671724
38640	0	-0.065813	9.484533	-0.676054	-0.000662	0.094847	-0.006741	1.290319	4.144086	17.672556
38641	0	-0.103816	9.466454	-0.678865	-0.001038	0.094666	-0.006775	1.306696	4.144285	17.677730
38642	0	-0.115816	9.508857	-0.706630	-0.001162	0.095090	-0.007048	1.328629	4.139706	17.678945
38643	0	-0.109740	9.551889	-0.685193	-0.001099	0.095520	-0.006836	1.347270	4.137773	17.679459
38644	0	-0.103012	9.563780	-0.749775	-0.001036	0.095639	-0.007479	1.369565	4.130631	17.679731
38645	0	-0.109472	9.612883	-0.783197	-0.001099	0.096130	-0.007812	1.392528	4.125539	17.686121
38646	0	-0.102798	9.606367	-0.830054	-0.001030	0.096066	-0.008279	1.418391	4.122805	17.698542
38647	0	-0.127927	9.655639	-0.807178	-0.001282	0.096558	-0.008057	1.436117	4.119462	17.705836
38648	0	-0.139272	9.679783	-0.779638	-0.001399	0.096799	-0.007782	1.453039	4.111586	17.714615
38649	0	-0.115383	9.716581	-0.802270	-0.001160	0.097168	-0.007996	1.484776	4.104285	17.724123
38650	0	-0.114869	9.740551	-0.837637	-0.001148	0.097407	-0.008355	1.509598	4.104433	17.732802
38651	0	-0.140174	9.765438	-0.789711	-0.001404	0.097656	-0.007874	1.537210	4.101598	17.744864
38652	0	-0.090750	9.801596	-0.879548	-0.000912	0.098018	-0.008776	1.560210	4.096325	17.751998
38653	0	-0.109248	9.826489	-0.801742	-0.001099	0.098267	-0.007996	1.585570	4.088761	17.760918
38654	0	-0.120364	9.862749	-0.836318	-0.001208	0.098629	-0.008345	1.607050	4.082975	17.773571
38655	0	-0.085105	9.930281	-0.807411	-0.000854	0.099304	-0.008057	1.627080	4.078598	17.782801
38656	0	-0.108517	9.905495	-0.877882	-0.001092	0.099056	-0.008763	1.645064	4.070443	17.796181
38657	0	-0.127773	9.948573	-0.850295	-0.001282	0.099487	-0.008484	1.666958	4.065459	17.807374
38658	0	-0.120878	9.978737	-0.811239	-0.001213	0.099789	-0.008096	1.686020	4.060123	17.820436
38659	0	-0.115726	9.997406	-0.813682	-0.001160	0.099976	-0.008118	1.707872	4.056951	17.830123
38660	0	-0.115354	9.984828	-0.884435	-0.001155	0.099850	-0.008828	1.726435	4.055048	17.843486
38661	0	-0.079062	10.021828	-0.892765	-0.000793	0.100220	-0.008911	1.745473	4.051489	17.860627
38662	0	-0.084908	10.015481	-0.822458	-0.000850	0.100156	-0.008212	1.759838	4.050348	17.875883
38663	0	-0.109697	9.997428	-0.935260	-0.001099	0.099976	-0.009338	1.776213	4.048164	17.889713
38664	0	-0.140115	10.027667	-0.877072	-0.001401	0.100278	-0.008757	1.792045	4.047986	17.892977
38665	0	-0.158800	10.027978	-0.928781	-0.001587	0.100281	-0.009277	1.804019	4.048927	17.905972
38666	0	-0.141244	10.027682	-0.894428	-0.001407	0.100278	-0.008933	1.816855	4.055160	17.920560
38667	0	-0.159014	10.040185	-0.861679	-0.001587	0.100403	-0.008606	1.829166	4.058462	17.932404
38668	0	-0.146895	9.997186	-0.906508	-0.001472	0.099973	-0.009055	1.840548	4.055206	17.945386
38669	0	-0.121993	10.015806	-0.922324	-0.001221	0.100159	-0.009216	1.848307	4.053973	17.954416
38670	0	-0.115956	9.991197	-0.862799	-0.001159	0.099913	-0.008620	1.857227	4.054587	17.968332
38671	0	-0.122572	9.973108	-0.879253	-0.001221	0.099731	-0.008789	1.861035	4.059965	17.976076
38672	0	-0.117016	9.973017	-0.873933	-0.001170	0.099730	-0.008736	1.865148	4.059610	17.984189
38673	0	-0.116151	9.948674	-0.940516	-0.001160	0.099487	-0.009399	1.871638	4.061396	17.991726
38674	0	-0.116419	9.905801	-0.874191	-0.001163	0.099058	-0.008740	1.873277	4.061862	18.000655
38675	0	-0.097385	9.887657	-0.885467	-0.000977	0.098877	-0.008850	1.878451	4.058387	18.010714
38676	0	-0.103424	9.869293	-0.879806	-0.001033	0.098693	-0.008799	1.877573	4.059653	18.014564
38677	0	-0.128604	9.814434	-0.860754	-0.001282	0.098145	-0.008606	1.879377	4.064316	18.027174
38678	0	-0.128945	9.777774	-0.842250	-0.001290	0.097777	-0.008427	1.874241	4.062941	18.030872
38679	0	-0.110342	9.796091	-0.800122	-0.001099	0.097961	-0.007996	1.880519	4.068148	18.036718
38680	0	-0.141457	9.728827	-0.776093	-0.001413	0.097288	-0.007763	1.878015	4.069209	18.043359
38681	0	-0.147083	9.686287	-0.750516	-0.001465	0.096863	-0.007507	1.875279	4.075883	18.052457
38682	0	-0.093177	9.668012	-0.755850	-0.000928	0.096680	-0.007565	1.867936	4.080048	18.060021
38683	0	-0.091776	9.661906	-0.750184	-0.000916	0.096619	-0.007507	1.861274	4.082298	18.066707
38684	0	-0.116471	9.619177	-0.688133	-0.001164	0.096191	-0.006886	1.855039	4.082184	18.076026
38685	0	-0.085424	9.606949	-0.695588	-0.000854	0.096069	-0.006958	1.852531	4.081426	18.088409
38686	0	-0.128229	9.570312	-0.793071	-0.001282	0.095703	-0.007931	1.852214	4.081735	18.091981
38687	0	-0.146946	9.533703	-0.719970	-0.001465	0.095337	-0.007202	1.849152	4.086865	18.102032
38688	0	-0.129135	9.478813	-0.731256	-0.001291	0.094788	-0.007319	1.840611	4.086582	18.107789
38689	0	-0.140302	9.478800	-0.738027	-0.001404	0.094788	-0.007385	1.834397	4.085259	18.114447
38690	0	-0.079568	9.466596	-0.761413	-0.000793	0.094666	-0.007620	1.827320	4.088739	18.123843
38691	0	-0.092020	9.448273	-0.793033	-0.000916	0.094482	-0.007935	1.822214	4.094067	18.136120
38692	0	-0.123143	9.405550	-0.737334	-0.001230	0.094055	-0.007378	1.816977	4.095143	18.148856
38693	0	-0.104237	9.417750	-0.744247	-0.001038	0.094177	-0.007446	1.812527	4.100557	18.167211
38694	0	-0.105042	9.442154	-0.749840	-0.001048	0.094421	-0.007501	1.809760	4.103014	18.176712
38695	0	-0.128109	9.423820	-0.726438	-0.001282	0.094238	-0.007263	1.811144	4.101851	18.188628
38696	0	-0.097912	9.435929	-0.751111	-0.000976	0.094359	-0.007510	1.812408	4.105733	18.204736
38697	0	-0.158582	9.429946	-0.732258	-0.001587	0.094299	-0.007324	1.810347	4.104036	18.217553
38698	0	-0.103344	9.436063	-0.725703	-0.001036	0.094360	-0.007260	1.806446	4.100921	18.230829
38699	0	-0.109669	9.454372	-0.726007	-0.001099	0.094543	-0.007263	1.802730	4.098180	18.245704
38700	0	-0.090745	9.460420	-0.732286	-0.000912	0.094604	-0.007318	1.808194	4.092633	18.262847
38701	0	-0.084977	9.472647	-0.689887	-0.000854	0.094727	-0.006897	1.810502	4.086510	18.276149
38702	0	-0.090532	9.484771	-0.708366	-0.000907	0.094848	-0.007084	1.810383	4.084125	18.294640
38703	0	-0.103404	9.503197	-0.781010	-0.001038	0.095032	-0.007812	1.807571	4.079536	18.311160
38704	0	-0.133719	9.551992	-0.786977	-0.001336	0.095520	-0.007869	1.808883	4.080531	18.328893
38705	0	-0.133802	9.558098	-0.799725	-0.001343	0.095581	-0.007996	1.810917	4.074568	18.347877
38706	0	-0.114449	9.594654	-0.775339	-0.001151	0.095946	-0.007755	1.808590	4.066397	18.362222
38707	0	-0.109462	9.606964	-0.780935	-0.001099	0.096069	-0.007812	1.804929	4.061312	18.380311
38708	0	-0.108574	9.619163	-0.743841	-0.001091	0.096191	-0.007441	1.802395	4.054693	18.396084
38709	0	-0.139832	9.661893	-0.793218	-0.001404	0.096619	-0.007935	1.799568	4.047906	18.411360
38710	0	-0.126735	9.686309	-0.835425	-0.001271	0.096863	-0.008357	1.796250	4.043072	18.424791
38711	0	-0.097088	9.741209	-0.836270	-0.000977	0.097412	-0.008362	1.797424	4.036181	18.442370
38712	0	-0.083879	9.759435	-0.811906	-0.000844	0.097594	-0.008120	1.796973	4.029808	18.461114
38713	0	-0.133524	9.771756	-0.842081	-0.001343	0.097717	-0.008423	1.794606	4.020779	18.479435
38714	0	-0.114475	9.832733	-0.878875	-0.001145	0.098328	-0.008785	1.798672	4.019864	18.494958
38715	0	-0.121362	9.820607	-0.866233	-0.001221	0.098206	-0.008667	1.793402	4.011463	18.515597
38716	0	-0.131851	9.887835	-0.883815	-0.001329	0.098878	-0.008842	1.789314	3.998646	18.526846
38717	0	-0.133786	9.863303	-0.878736	-0.001343	0.098633	-0.008789	1.787334	3.992783	18.543235
38718	0	-0.133144	9.899953	-0.859755	-0.001333	0.098999	-0.008603	1.780746	3.990484	18.555669
38719	0	-0.127698	9.948790	-0.884411	-0.001282	0.099487	-0.008850	1.773579	3.984797	18.567151
38720	0	-0.139307	9.961121	-0.913454	-0.001395	0.099610	-0.009144	1.762682	3.982143	18.580516
38721	0	-0.134159	9.979328	-0.902451	-0.001343	0.099792	-0.009033	1.752371	3.980563	18.586262
38722	0	-0.109342	10.016052	-0.864013	-0.001097	0.100160	-0.008650	1.740915	3.976541	18.592134
38723	0	-0.103291	10.003755	-0.859567	-0.001038	0.100037	-0.008606	1.728639	3.970923	18.594546
38724	0	-0.139529	9.979425	-0.845425	-0.001395	0.099793	-0.008464	1.717105	3.970723	18.597371
38725	0	-0.170707	10.015994	-0.859182	-0.001709	0.100159	-0.008606	1.700403	3.968270	18.599830
38726	0	-0.140228	10.040591	-0.868661	-0.001401	0.100405	-0.008700	1.684285	3.969541	18.605290
38727	0	-0.121683	10.022140	-0.925981	-0.001221	0.100220	-0.009277	1.663908	3.964936	18.611099
38728	0	-0.121480	10.016264	-0.916988	-0.001213	0.100162	-0.009182	1.649706	3.966686	18.618438
38729	0	-0.127655	10.009916	-0.852810	-0.001282	0.100098	-0.008545	1.629833	3.960490	18.618232
38730	0	-0.127022	9.991872	-0.916899	-0.001272	0.099917	-0.009183	1.613240	3.957931	18.616433
38731	0	-0.115890	9.991588	-0.907971	-0.001160	0.099915	-0.009094	1.595899	3.956733	18.613270
38732	0	-0.128416	9.991814	-0.861842	-0.001281	0.099916	-0.008638	1.572361	3.960307	18.613573
38733	0	-0.091740	9.961095	-0.864872	-0.000916	0.099609	-0.008667	1.550665	3.962160	18.610707
38734	0	-0.122412	9.936952	-0.836975	-0.001225	0.099368	-0.008387	1.530738	3.961454	18.612732
38735	0	-0.164437	9.912228	-0.798157	-0.001648	0.099121	-0.007996	1.513919	3.957071	18.613008
38736	0	-0.127643	9.875835	-0.758121	-0.001275	0.098757	-0.007602	1.489330	3.958406	18.607424
38737	0	-0.121883	9.875602	-0.743153	-0.001221	0.098755	-0.007446	1.471489	3.956000	18.603391
38738	0	-0.103461	9.845322	-0.764123	-0.001035	0.098452	-0.007662	1.446500	3.955579	18.591295
38739	0	-0.115902	9.796262	-0.736948	-0.001160	0.097961	-0.007385	1.427287	3.954577	18.585303
38740	0	-0.122076	9.778131	-0.703439	-0.001220	0.097780	-0.007050	1.408473	3.955552	18.570447
38741	0	-0.116744	9.741360	-0.724189	-0.001160	0.097412	-0.007263	1.382536	3.964433	18.562259
38742	0	-0.105627	9.729448	-0.787282	-0.001054	0.097293	-0.007893	1.358247	3.967000	18.548631
38743	0	-0.079356	9.662050	-0.742224	-0.000793	0.096619	-0.007446	1.328689	3.966846	18.536341
38744	0	-0.097481	9.674495	-0.744227	-0.000978	0.096744	-0.007460	1.307067	3.963359	18.524116
38745	0	-0.109788	9.631514	-0.754731	-0.001099	0.096313	-0.007568	1.281121	3.962163	18.514264
38746	0	-0.134112	9.613454	-0.708154	-0.001342	0.096133	-0.007099	1.259034	3.961070	18.497613
38747	0	-0.104000	9.600981	-0.797712	-0.001038	0.096008	-0.007996	1.235779	3.963483	18.480641
38748	0	-0.098392	9.564521	-0.665991	-0.000981	0.095644	-0.006678	1.213568	3.966364	18.469314
38749	0	-0.115720	9.576529	-0.694283	-0.001160	0.095764	-0.006958	1.194183	3.963159	18.452766
38750	0	-0.128276	9.503499	-0.703129	-0.001277	0.095034	-0.007051	1.169909	3.969832	18.438373
38751	0	-0.128062	9.521596	-0.663701	-0.001282	0.095215	-0.006653	1.149721	3.968269	18.421544
38752	0	-0.127715	9.466830	-0.654929	-0.001280	0.094667	-0.006561	1.134193	3.964815	18.407696
38753	0	-0.115548	9.460532	-0.688630	-0.001160	0.094604	-0.006897	1.120014	3.959471	18.387034
38754	0	-0.072150	9.454527	-0.680334	-0.000725	0.094544	-0.006815	1.104980	3.955238	18.375672
[truncated: 501 more rows]
