# Supplementary material for: Properties of traditional bamboo carrying poles have implications for user interactions
Source: PLoS One. 2018 May 10;13(5):e0196208. doi: 10.1371/journal.pone.0196208 (PMC5945030; doi:10.1371/journal.pone.0196208)
Supplement: S1 Text — (ZIP) [file pone.0196208.s005.zip › ResTest_PoleD_L9Load2.txt]

// Start Time: Unknown
// Update Rate: 100.0Hz
// Filter Profile: human (34.3)
// Firmware Version: 2.1.4
PacketCounter	SampleTimeFine	Acc_X	Acc_Y	Acc_Z	VelInc_X	VelInc_Y	VelInc_Z	Roll	Pitch	Yaw	Latitude	Longitude	Altitude	Vel_X	Vel_Y	Vel_Z
36760	0	0.199787	9.790067	0.420812	0.002003	0.097900	0.004212	0.412826	2.697351	45.538857
36761	0	0.048812	9.802256	0.518610	0.000488	0.098022	0.005188	0.415110	2.697585	45.534475
36762	0	-0.030389	9.765650	0.536281	-0.000306	0.097656	0.005367	0.420402	2.694977	45.532533
36763	0	-0.042933	9.777844	0.494128	-0.000427	0.097778	0.004944	0.423717	2.697513	45.520592
36764	0	0.103678	9.765652	0.560414	0.001033	0.097656	0.005610	0.430080	2.692972	45.514642
36765	0	0.189017	9.771747	0.463556	0.001892	0.097717	0.004639	0.433742	2.695260	45.507024
36766	0	0.285872	9.771748	0.395957	0.002864	0.097717	0.003961	0.434929	2.701305	45.502685
36767	0	0.456880	9.698520	0.409116	0.004578	0.096985	0.004089	0.432780	2.711737	45.500894
36768	0	0.364762	9.674052	0.391074	0.003644	0.096741	0.003909	0.430825	2.707438	45.499960
36769	0	0.099329	9.545878	0.470044	0.000977	0.095459	0.004700	0.429911	2.687372	45.501303
36770	0	-0.079918	9.387210	0.476511	-0.000822	0.093872	0.004762	0.425743	2.659476	45.500899
36771	0	-0.105882	9.100417	0.530525	-0.001099	0.091003	0.005310	0.431907	2.609466	45.498311
36772	0	0.202750	8.642322	0.590024	0.001967	0.086424	0.005911	0.445892	2.530119	45.493223
36773	0	-0.027376	8.307012	0.560196	-0.000366	0.083069	0.005615	0.464339	2.402979	45.488579
36774	0	-0.886530	8.255234	0.430381	-0.008972	0.082541	0.004309	0.473595	2.254947	45.475299
36775	0	-1.321479	8.320532	0.140957	-0.013306	0.083191	0.001404	0.467065	2.129682	45.471486
36776	0	-1.093015	8.480882	-0.011097	-0.010985	0.084802	-0.000112	0.469155	2.054312	45.455759
36777	0	-0.388683	7.653866	0.106766	-0.003906	0.076538	0.001038	0.425485	2.024797	45.437100
36778	0	-0.003908	8.947982	-0.992836	-0.000019	0.089485	-0.009880	0.488195	2.046528	45.415244
36779	0	2.458484	6.701844	1.313624	0.024597	0.067017	0.013123	0.452268	2.073366	45.374162
36780	0	2.150052	8.621102	-1.625948	0.021491	0.086203	-0.016316	0.377468	2.061789	45.373777
36781	0	0.976660	7.574456	0.121722	0.009766	0.075745	0.001221	0.384374	2.060766	45.391035
36782	0	1.028917	8.966714	-1.077302	0.010321	0.089659	-0.010813	0.333715	2.101101	45.386508
36783	0	1.543394	8.105631	0.121365	0.015442	0.081055	0.001221	0.347084	2.112942	45.408019
36784	0	-0.997070	8.898578	-0.403248	-0.009965	0.088985	-0.004054	0.316155	2.122339	45.427632
36785	0	-0.705428	8.715659	0.492211	-0.007019	0.087158	0.004944	0.343998	2.168517	45.435018
36786	0	-0.077367	9.326142	0.461386	-0.000747	0.093263	0.004593	0.318141	2.201573	45.435980
36787	0	-0.807656	9.320217	0.814208	-0.008057	0.093201	0.008179	0.363225	2.226018	45.438071
36788	0	-0.624405	9.619337	1.171440	-0.006207	0.096197	0.011703	0.351549	2.271732	45.421943
36789	0	0.565109	9.875968	1.273037	0.005676	0.098755	0.012756	0.381541	2.301535	45.415365
36790	0	0.572826	10.035127	1.699333	0.005747	0.100353	0.016975	0.360830	2.323865	45.404054
36791	0	0.546754	10.479864	1.098695	0.005493	0.104797	0.010986	0.359888	2.352595	45.390627
36792	0	0.950508	10.449316	1.383338	0.009531	0.104496	0.013794	0.316252	2.381591	45.380104
36793	0	0.523226	10.870276	0.716635	0.005249	0.108704	0.007141	0.289427	2.399476	45.367153
36794	0	0.092323	10.827067	0.776963	0.000942	0.108273	0.007741	0.259211	2.419733	45.358116
36795	0	-0.203630	11.260881	0.253189	-0.002014	0.112610	0.002502	0.228794	2.442501	45.365698
36796	0	-0.378607	11.071432	0.096612	-0.003767	0.110715	0.000973	0.235350	2.462415	45.370982
36797	0	-0.465043	11.389114	-0.054647	-0.004639	0.113892	-0.000549	0.232888	2.473934	45.364345
36798	0	-0.424645	11.572121	-0.033119	-0.004235	0.115722	-0.000299	0.265153	2.484357	45.352990
36799	0	-0.221331	11.743158	0.088482	-0.002197	0.117432	0.000916	0.295609	2.499607	45.344048
36800	0	0.453491	11.713142	0.354387	0.004545	0.117129	0.003599	0.349508	2.509425	45.330273
36801	0	0.512136	11.834933	0.618895	0.005127	0.118347	0.006226	0.384591	2.515017	45.310721
36802	0	0.864565	11.890801	0.951763	0.008657	0.118903	0.009568	0.432498	2.526119	45.295430
36803	0	0.932970	11.908347	1.217583	0.009338	0.119080	0.012207	0.462345	2.534681	45.293346
36804	0	0.797291	11.994652	1.332432	0.007977	0.119942	0.013365	0.500698	2.539573	45.287960
36805	0	0.584785	11.871728	1.621097	0.005859	0.118713	0.016235	0.524297	2.550538	45.290632
36806	0	0.326818	11.970062	1.499499	0.003272	0.119697	0.015026	0.554078	2.554380	45.290825
36807	0	-0.110547	11.816768	1.633082	-0.001099	0.118164	0.016357	0.579870	2.560939	45.292958
36808	0	-0.178966	11.865993	1.304191	-0.001784	0.118657	0.013068	0.605452	2.566412	45.289753
36809	0	-0.353925	11.688614	1.125221	-0.003540	0.116882	0.011292	0.644650	2.566333	45.279928
36810	0	-0.255627	11.633938	0.702238	-0.002563	0.116337	0.007062	0.684356	2.559571	45.266742
36811	0	0.019030	11.450411	0.507845	0.000183	0.114502	0.005127	0.733207	2.552446	45.256049
36812	0	0.051273	11.377114	0.162439	0.000502	0.113770	0.001673	0.782225	2.540861	45.242827
36813	0	0.269677	11.157246	0.085761	0.002686	0.111572	0.000916	0.841693	2.528752	45.227772
36814	0	0.394375	11.046940	-0.151652	0.003927	0.110471	-0.001458	0.901992	2.510708	45.214584
36815	0	0.233956	10.784892	0.036394	0.002319	0.107849	0.000427	0.969284	2.488633	45.202094
36816	0	0.328626	10.632233	0.066605	0.003274	0.106322	0.000729	1.036570	2.474763	45.185909
36817	0	0.252386	10.443203	0.213039	0.002502	0.104431	0.002197	1.109947	2.451018	45.175572
36818	0	0.121772	10.181249	0.396306	0.001202	0.101810	0.004020	1.173931	2.432982	45.164485
36819	0	0.167051	10.028338	0.506818	0.001648	0.100281	0.005127	1.241207	2.407498	45.152855
36820	0	0.092045	9.760324	0.557919	0.000898	0.097601	0.005623	1.292848	2.382250	45.131674
36821	0	0.032009	9.564463	0.624717	0.000305	0.095642	0.006287	1.340523	2.365064	45.116149
36822	0	0.248231	9.357266	0.549847	0.002470	0.093571	0.005537	1.387720	2.350779	45.094095
36823	0	0.288623	9.149264	0.430189	0.002869	0.091492	0.004333	1.427150	2.329193	45.075538
36824	0	0.297524	8.972311	0.351587	0.002963	0.089723	0.003538	1.455436	2.313867	45.060519
36825	0	0.416293	8.782945	0.217928	0.004150	0.087830	0.002197	1.478352	2.297496	45.037542
36826	0	0.406519	8.605839	0.183778	0.004052	0.086059	0.001856	1.501988	2.280071	45.020462
36827	0	0.190333	8.459439	-0.044396	0.001892	0.084595	-0.000427	1.524665	2.264374	45.006570
36828	0	0.100812	8.276246	-0.072043	0.000998	0.082763	-0.000705	1.546506	2.249295	44.995410
36829	0	0.074377	8.184763	-0.227335	0.000732	0.081848	-0.002258	1.567731	2.232860	44.986729
36830	0	-0.033561	8.056507	-0.206013	-0.000344	0.080565	-0.002044	1.591470	2.219844	44.974689
36831	0	-0.139740	7.958950	-0.197175	-0.001404	0.079590	-0.001953	1.619005	2.209837	44.960490
36832	0	-0.126346	7.885503	-0.273934	-0.001269	0.078856	-0.002723	1.643784	2.200412	44.947080
36833	0	-0.030459	7.800248	-0.203167	-0.000305	0.078003	-0.002014	1.670074	2.198699	44.931354
36834	0	0.048778	7.763540	-0.145915	0.000489	0.077636	-0.001439	1.700038	2.200196	44.917609
36835	0	0.109717	7.739264	0.016560	0.001099	0.077393	0.000183	1.726086	2.202175	44.910480
36836	0	0.243647	7.708759	0.061772	0.002438	0.077087	0.000636	1.753383	2.203686	44.901840
36837	0	0.384605	7.727085	0.181491	0.003845	0.077271	0.001831	1.777002	2.202480	44.887621
36838	0	0.439172	7.733209	0.196764	0.004395	0.077332	0.001981	1.796265	2.208097	44.880521
36839	0	0.487585	7.824767	0.249728	0.004883	0.078247	0.002502	1.803543	2.218418	44.871595
36840	0	0.443330	7.898077	0.213027	0.004441	0.078980	0.002126	1.796729	2.230073	44.861318
36841	0	0.292000	7.983401	0.190601	0.002930	0.079834	0.001892	1.776738	2.244053	44.856165
36842	0	0.167591	8.099390	0.016289	0.001689	0.080994	0.000150	1.758208	2.262413	44.846121
36843	0	0.071830	8.203148	-0.053278	0.000732	0.082031	-0.000549	1.735292	2.281993	44.836404
36844	0	-0.023099	8.349629	-0.123170	-0.000213	0.083496	-0.001248	1.712718	2.306921	44.826315
36845	0	-0.026856	8.490010	-0.151064	-0.000244	0.084900	-0.001526	1.692513	2.339558	44.814196
36846	0	-0.019744	8.679202	-0.106166	-0.000173	0.086792	-0.001068	1.684045	2.372395	44.813779
36847	0	0.077208	8.886742	-0.085011	0.000793	0.088867	-0.000854	1.678507	2.399904	44.809769
36848	0	0.158407	9.014928	0.049739	0.001604	0.090149	0.000497	1.677953	2.425270	44.803518
36849	0	0.132072	9.216341	0.140336	0.001343	0.092163	0.001404	1.678667	2.452658	44.794754
36850	0	0.261948	9.436181	0.433357	0.002641	0.094361	0.004332	1.676322	2.478480	44.794280
36851	0	0.339926	9.661901	0.476695	0.003418	0.096619	0.004761	1.668991	2.500767	44.791339
36852	0	0.128530	9.893667	0.673519	0.001304	0.098937	0.006726	1.658739	2.522260	44.786500
36853	0	0.119863	10.070715	0.752234	0.001221	0.100708	0.007507	1.641667	2.547292	44.787688
36854	0	0.189190	10.271932	0.737189	0.001907	0.102720	0.007355	1.622564	2.564839	44.780988
36855	0	0.059158	10.467340	0.820424	0.000610	0.104675	0.008179	1.594723	2.585777	44.773179
36856	0	0.140516	10.656359	0.666257	0.001426	0.106565	0.006643	1.574117	2.608427	44.760169
36857	0	0.272798	10.821458	0.679440	0.002747	0.108215	0.006775	1.553432	2.628729	44.745063
36858	0	0.323742	11.010598	0.464189	0.003257	0.110106	0.004617	1.527174	2.649140	44.734057
36859	0	0.474201	11.169455	0.416608	0.004761	0.111694	0.004150	1.510820	2.668577	44.720620
36860	0	0.568207	11.328246	0.310355	0.005698	0.113282	0.003083	1.489939	2.684990	44.708435
36861	0	0.450205	11.425800	0.300557	0.004517	0.114258	0.002991	1.474840	2.699647	44.696999
36862	0	0.379763	11.529566	0.248701	0.003816	0.115295	0.002471	1.458888	2.717605	44.695373
36863	0	0.200272	11.621081	0.318575	0.002014	0.116211	0.003174	1.447127	2.728939	44.691752
36864	0	0.033236	11.718625	0.387902	0.000342	0.117187	0.003869	1.437281	2.738722	44.696216
36865	0	-0.055478	11.755357	0.604476	-0.000549	0.117554	0.006042	1.435205	2.744263	44.689347
36866	0	-0.203245	11.797994	0.781553	-0.002026	0.117980	0.007816	1.435951	2.750953	44.689358
36867	0	-0.152697	11.846976	0.884291	-0.001526	0.118469	0.008850	1.442973	2.752206	44.686814
36868	0	-0.012493	11.822704	1.096037	-0.000125	0.118226	0.010971	1.453493	2.752869	44.678544
36869	0	0.110189	11.816497	1.158712	0.001099	0.118164	0.011597	1.462804	2.750465	44.669708
36870	0	0.287971	11.731151	1.254280	0.002874	0.117311	0.012553	1.472875	2.745674	44.666107
36871	0	0.397892	11.694298	1.177962	0.003967	0.116943	0.011780	1.472856	2.734675	44.661996
36872	0	0.442509	11.608720	1.025768	0.004417	0.116088	0.010253	1.467952	2.727569	44.655716
36873	0	0.458893	11.523399	0.866619	0.004578	0.115234	0.008667	1.468662	2.716288	44.658225
36874	0	0.338963	11.370708	0.689744	0.003379	0.113708	0.006895	1.466132	2.705501	44.658180
36875	0	0.215027	11.236555	0.445327	0.002136	0.112366	0.004456	1.468344	2.691347	44.650762
36876	0	0.168049	11.096095	0.267770	0.001675	0.110961	0.002681	1.471405	2.685353	44.650694
36877	0	0.129649	10.955811	0.188197	0.001282	0.109558	0.001892	1.481920	2.669887	44.644209
36878	0	0.144645	10.748209	0.166850	0.001432	0.107482	0.001689	1.503703	2.654828	44.633524
36879	0	0.208738	10.559078	0.120321	0.002075	0.105591	0.001221	1.522578	2.641496	44.625794
36880	0	0.247605	10.400400	0.202192	0.002465	0.104004	0.002040	1.542249	2.629558	44.616845
36881	0	0.313081	10.198942	0.181839	0.003113	0.101990	0.001831	1.556261	2.609287	44.610587
36882	0	0.334906	10.009644	0.264738	0.003331	0.100097	0.002660	1.570177	2.588890	44.598756
36883	0	0.240333	9.777779	0.274566	0.002380	0.097778	0.002747	1.571072	2.562069	44.590812
36884	0	0.127863	9.606820	0.390462	0.001266	0.096068	0.003904	1.570591	2.546483	44.590957
36885	0	0.038377	9.368892	0.360032	0.000366	0.093689	0.003601	1.571601	2.525247	44.578243
36886	0	-0.061987	9.216293	0.281457	-0.000637	0.092163	0.002806	1.560794	2.504043	44.565260
36887	0	-0.095785	9.014875	0.342798	-0.000977	0.090149	0.003418	1.548043	2.480407	44.560172
36888	0	-0.018966	8.849986	0.222453	-0.000208	0.088500	0.002216	1.537380	2.456871	44.554761
36889	0	0.050331	8.697482	0.153680	0.000488	0.086975	0.001526	1.522958	2.437113	44.546547
36890	0	0.047060	8.550895	0.186455	0.000457	0.085509	0.001852	1.506215	2.418704	44.535066
36891	0	0.141893	8.422816	0.068388	0.001404	0.084229	0.000671	1.489073	2.398171	44.530637
36892	0	0.340186	8.257801	0.009869	0.003386	0.082579	0.000085	1.469661	2.376850	44.525194
36893	0	0.343166	8.160349	-0.028810	0.003418	0.081604	-0.000305	1.445487	2.357677	44.521927
36894	0	0.345289	8.056415	-0.000921	0.003445	0.080564	-0.000028	1.419012	2.345964	44.515296
36895	0	0.403654	8.001677	-0.047199	0.004028	0.080017	-0.000488	1.395405	2.334111	44.508029
36896	0	0.410884	7.910042	-0.013692	0.004105	0.079101	-0.000152	1.373961	2.328076	44.506315
36897	0	0.323758	7.891855	-0.095969	0.003235	0.078918	-0.000977	1.349342	2.324242	44.504735
36898	0	0.293627	7.861340	-0.080291	0.002934	0.078613	-0.000821	1.322717	2.321765	44.504558
36899	0	0.262241	7.867445	-0.022462	0.002625	0.078674	-0.000244	1.294185	2.324927	44.502667
36900	0	0.115100	7.842919	0.036408	0.001155	0.078429	0.000343	1.263711	2.330809	44.503811
36901	0	0.018220	7.885739	0.014344	0.000183	0.078857	0.000122	1.232427	2.332367	44.506347
36902	0	-0.037311	7.940556	0.056052	-0.000369	0.079406	0.000530	1.188487	2.338413	44.507450
36903	0	-0.104157	8.007797	0.027742	-0.001038	0.080078	0.000244	1.140680	2.344286	44.505790
36904	0	-0.105393	8.074821	0.064839	-0.001046	0.080749	0.000616	1.094946	2.355283	44.496694
36905	0	-0.025041	8.190896	0.057930	-0.000244	0.081909	0.000549	1.052790	2.364271	44.497064
36906	0	0.009948	8.318962	0.088734	0.000109	0.083190	0.000854	1.006021	2.377240	44.498215
36907	0	0.126811	8.447230	0.149715	0.001282	0.084473	0.001465	0.962061	2.395951	44.501432
36908	0	0.246125	8.569099	0.241360	0.002474	0.085691	0.002384	0.922667	2.412907	44.501382
36909	0	0.273313	8.764590	0.283879	0.002747	0.087646	0.002808	0.881867	2.430610	44.500873
36910	0	0.306737	8.868153	0.381559	0.003085	0.088682	0.003786	0.843713	2.453641	44.499933
36911	0	0.309868	9.027031	0.326757	0.003113	0.090271	0.003235	0.802121	2.471654	44.495889
36912	0	0.288398	9.252395	0.577572	0.002900	0.092525	0.005743	0.761594	2.491614	44.497547
36913	0	0.340111	9.466387	0.577465	0.003418	0.094666	0.005737	0.716368	2.512002	44.498433
36914	0	0.287884	9.618453	0.664356	0.002894	0.096187	0.006606	0.671661	2.530606	44.495807
36915	0	0.205774	9.832573	0.650430	0.002075	0.098328	0.006470	0.631265	2.550942	44.495894
36916	0	0.232478	10.051904	0.657858	0.002344	0.100521	0.006540	0.587523	2.573055	44.493935
36917	0	0.236222	10.247641	0.595566	0.002380	0.102478	0.005920	0.548001	2.593374	44.493838
36918	0	0.122682	10.411914	0.621245	0.001245	0.104121	0.006174	0.505637	2.612919	44.493245
36919	0	0.187180	10.595567	0.522318	0.001892	0.105957	0.005188	0.467450	2.634933	44.492010
36920	0	0.201791	10.802701	0.565815	0.002033	0.108028	0.005626	0.432908	2.651168	44.499243
36921	0	0.120072	10.912969	0.515651	0.001221	0.109131	0.005127	0.401751	2.672231	44.496680
36922	0	0.159080	11.065287	0.484840	0.001607	0.110654	0.004820	0.372069	2.689027	44.496693
36923	0	0.126826	11.193764	0.508776	0.001282	0.111938	0.005066	0.349540	2.702895	44.500574
36924	0	0.075509	11.303354	0.530957	0.000766	0.113034	0.005293	0.332554	2.713843	44.495557
36925	0	0.115540	11.395174	0.587762	0.001160	0.113953	0.005859	0.314089	2.718236	44.493047
36926	0	0.126740	11.523109	0.779482	0.001272	0.115232	0.007788	0.306893	2.723153	44.490886
36927	0	0.201353	11.596634	0.928313	0.002014	0.115967	0.009277	0.301017	2.723791	44.493514
36928	0	0.200267	11.633121	0.996078	0.002012	0.116331	0.009960	0.300267	2.733196	44.496527
36929	0	0.219801	11.663791	1.001282	0.002197	0.116638	0.010010	0.297105	2.732706	44.493645
36930	0	0.286956	11.675926	1.087040	0.002870	0.116759	0.010870	0.296486	2.733108	44.488649
36931	0	0.305693	11.694326	1.116904	0.003052	0.116943	0.011169	0.296688	2.728047	44.491309
36932	0	0.276044	11.645394	1.074212	0.002756	0.116454	0.010741	0.295599	2.723890	44.492023
36933	0	0.293118	11.596764	1.012174	0.002930	0.115967	0.010132	0.305378	2.722377	44.496437
36934	0	0.275439	11.517548	0.985153	0.002749	0.115174	0.009867	0.320263	2.717603	44.496732
36935	0	0.250524	11.444226	0.797547	0.002502	0.114441	0.007996	0.340198	2.714958	44.496267
36936	0	0.245199	11.365104	0.786770	0.002446	0.113649	0.007894	0.366042	2.709133	44.500790
36937	0	0.190234	11.230645	0.631339	0.001892	0.112305	0.006348	0.400767	2.698755	44.504460
36938	0	0.155674	11.127176	0.606004	0.001546	0.111270	0.006096	0.437431	2.687664	44.509308
36939	0	0.141903	10.962114	0.637102	0.001404	0.109619	0.006409	0.476585	2.671896	44.509957
36940	0	0.132577	10.815861	0.599889	0.001311	0.108157	0.006028	0.507424	2.656786	44.504518
36941	0	0.104632	10.614152	0.540334	0.001038	0.106140	0.005432	0.538302	2.647509	44.502454
36942	0	0.052263	10.473998	0.509319	0.000504	0.104738	0.005131	0.579244	2.627818	44.500458
36943	0	0.080836	10.302859	0.454692	0.000793	0.103027	0.004578	0.613263	2.611388	44.494428
36944	0	0.126401	10.126041	0.411715	0.001249	0.101259	0.004150	0.650718	2.594881	44.486605
36945	0	0.166687	9.936618	0.381247	0.001648	0.099365	0.003845	0.688256	2.573169	44.479435
36946	0	0.176099	9.735282	0.344498	0.001745	0.097352	0.003475	0.723572	2.554702	44.474143
36947	0	0.221773	9.539831	0.327158	0.002197	0.095398	0.003296	0.752481	2.530192	44.461224
36948	0	0.249677	9.332314	0.303923	0.002481	0.093323	0.003064	0.782748	2.510280	44.451288
36949	0	0.276324	9.179703	0.223144	0.002747	0.091797	0.002258	0.815922	2.489463	44.443443
36950	0	0.297340	9.039323	0.224439	0.002962	0.090393	0.002266	0.842829	2.475117	44.432458
36951	0	0.294426	8.837887	0.168593	0.002930	0.088379	0.001709	0.872386	2.456240	44.429240
36952	0	0.327254	8.734028	0.115549	0.003263	0.087340	0.001175	0.897516	2.444300	44.424091
36953	0	0.196731	8.581555	0.236424	0.001953	0.085815	0.002380	0.918767	2.425433	44.420360
36954	0	0.143686	8.465605	0.171920	0.001431	0.084656	0.001738	0.943395	2.418230	44.422121
36955	0	0.177574	8.343513	0.089771	0.001770	0.083435	0.000916	0.967591	2.410479	44.423763
36956	0	0.099255	8.227577	0.202198	0.000987	0.082275	0.002040	0.992243	2.402959	44.429051
36957	0	0.049420	8.178732	0.126614	0.000488	0.081787	0.001282	1.013805	2.394795	44.430893
36958	0	0.062250	8.081081	0.123311	0.000622	0.080811	0.001250	1.038023	2.393767	44.423284
36959	0	0.073308	8.062773	0.181812	0.000732	0.080627	0.001831	1.056206	2.392917	44.420357
36960	0	0.073544	8.026150	0.166827	0.000733	0.080261	0.001682	1.075950	2.390088	44.420775
36961	0	0.079478	8.001748	0.199825	0.000793	0.080017	0.002014	1.098573	2.388287	44.415760
36962	0	0.164615	8.013950	0.178683	0.001650	0.080139	0.001799	1.115226	2.393695	44.413263
36963	0	0.188906	7.995636	0.175963	0.001892	0.079956	0.001770	1.129879	2.398161	44.412030
36964	0	0.194485	8.032237	0.070453	0.001946	0.080322	0.000711	1.139490	2.400573	44.410983
36965	0	0.237449	8.111593	0.048212	0.002380	0.081116	0.000488	1.147970	2.409060	44.411935
36966	0	0.254172	8.178740	0.004414	0.002551	0.081787	0.000048	1.152693	2.422164	44.405835
36967	0	0.237028	8.264187	-0.037004	0.002380	0.082642	-0.000366	1.157789	2.436229	44.403048
36968	0	0.259260	8.361850	-0.061920	0.002604	0.083618	-0.000619	1.157949	2.451314	44.400891
36969	0	0.231031	8.453394	-0.006132	0.002319	0.084534	-0.000061	1.158148	2.463756	44.401357
36970	0	0.204486	8.624295	-0.012210	0.002056	0.086243	-0.000123	1.156741	2.479040	44.405650
36971	0	0.193413	8.734175	0.066939	0.001953	0.087341	0.000671	1.159209	2.504100	44.404603
36972	0	0.152896	8.929474	0.097329	0.001548	0.089294	0.000972	1.157111	2.528512	44.407003
36973	0	0.096236	9.027125	0.237662	0.000977	0.090271	0.002380	1.161665	2.546703	44.410865
36974	0	0.068249	9.222450	0.413688	0.000703	0.092224	0.004142	1.167659	2.572172	44.409242
36975	0	0.138371	9.405573	0.506125	0.001404	0.094055	0.005066	1.173179	2.596808	44.408645
36976	0	0.207969	9.564385	0.626992	0.002095	0.095643	0.006277	1.181580	2.615493	44.410717
36977	0	0.077657	9.735161	0.744107	0.000793	0.097351	0.007446	1.187564	2.635675	44.407725
36978	0	0.159182	9.942801	0.803968	0.001613	0.099427	0.008045	1.193725	2.659942	44.405893
36979	0	0.205793	10.125781	0.842128	0.002075	0.101257	0.008423	1.195263	2.679736	44.404200
36980	0	0.116546	10.272272	0.786555	0.001185	0.102722	0.007870	1.199627	2.701987	44.407955
36981	0	0.175714	10.455339	0.689770	0.001770	0.104553	0.006897	1.198556	2.716458	44.403207
36982	0	0.209847	10.589641	0.616209	0.002110	0.105896	0.006166	1.201950	2.728574	44.404177
36983	0	0.199581	10.748338	0.561274	0.002014	0.107483	0.005615	1.204312	2.748363	44.402248
36984	0	0.195900	10.907018	0.408221	0.001976	0.109070	0.004084	1.205503	2.766456	44.398433
36985	0	0.242862	11.023006	0.316396	0.002441	0.110229	0.003174	1.215417	2.779915	44.390628
36986	0	0.276821	11.139079	0.277321	0.002781	0.111390	0.002788	1.229868	2.793126	44.385837
36987	0	0.304074	11.242762	0.303104	0.003052	0.112427	0.003052	1.250639	2.804497	44.382862
36988	0	0.307467	11.322331	0.359607	0.003090	0.113222	0.003620	1.274708	2.820054	44.385204
36989	0	0.310255	11.401514	0.467087	0.003113	0.114014	0.004700	1.303334	2.830549	44.383032
36990	0	0.265246	11.462896	0.637939	0.002665	0.114627	0.006412	1.335113	2.843073	44.375853
36991	0	0.170495	11.456508	0.747622	0.001709	0.114563	0.007507	1.365889	2.847439	44.373690
36992	0	0.150990	11.517977	0.857024	0.001517	0.115177	0.008604	1.399193	2.855259	44.370289
36993	0	0.079085	11.511516	1.028329	0.000793	0.115112	0.010315	1.430347	2.858325	44.368499
36994	0	0.035412	11.512078	1.107719	0.000360	0.115118	0.011106	1.458222	2.865299	44.364597
36995	0	0.073127	11.468820	1.064742	0.000732	0.114685	0.010681	1.491516	2.867036	44.361451
36996	0	0.091506	11.426642	1.064339	0.000913	0.114264	0.010674	1.522199	2.865032	44.361077
36997	0	0.098419	11.346704	0.930498	0.000977	0.113464	0.009338	1.555448	2.857992	44.355477
36998	0	0.191612	11.304299	0.777343	0.001906	0.113041	0.007806	1.587707	2.849040	44.343066
36999	0	0.208375	11.163480	0.582770	0.002075	0.111633	0.005859	1.619608	2.840691	44.337132
37000	0	0.216567	11.078211	0.514972	0.002152	0.110781	0.005185	1.655589	2.827462	44.328439
37001	0	0.245599	10.980322	0.411584	0.002441	0.109802	0.004150	1.690960	2.812549	44.322583
37002	0	0.229282	10.821602	0.214829	0.002286	0.108215	0.002190	1.734084	2.805405	44.312537
37003	0	0.202498	10.662900	0.209695	0.002014	0.106628	0.002136	1.775650	2.793916	44.303340
37004	0	0.217050	10.534708	0.158711	0.002157	0.105347	0.001631	1.822498	2.779547	44.298194
37005	0	0.196757	10.357736	0.215123	0.001953	0.103577	0.002197	1.872778	2.763709	44.290898
37006	0	0.199497	10.199102	0.176629	0.001981	0.101991	0.001801	1.910589	2.747905	44.282222
37007	0	0.275836	10.003698	0.228956	0.002747	0.100037	0.002319	1.943901	2.734657	44.268009
37008	0	0.229445	9.832822	0.240737	0.002281	0.098328	0.002443	1.985073	2.719416	44.260107
37009	0	0.227516	9.698534	0.296244	0.002258	0.096985	0.002991	2.017753	2.699757	44.254333
37010	0	0.211631	9.521627	0.291296	0.002108	0.095216	0.002934	2.042898	2.689660	44.242855
37011	0	0.141517	9.375049	0.278566	0.001404	0.093750	0.002808	2.069077	2.676101	44.233229
37012	0	0.058402	9.210343	0.299230	0.000571	0.092103	0.003008	2.087842	2.660542	44.226342
37013	0	0.062202	9.069850	0.218336	0.000610	0.090698	0.002197	2.104854	2.646127	44.214220
37014	0	0.027467	8.929462	0.167023	0.000266	0.089294	0.001681	2.118553	2.635363	44.203060
37015	0	0.049582	8.789069	0.139738	0.000488	0.087891	0.001404	2.126395	2.625796	44.189655
37016	0	0.082000	8.672994	0.065091	0.000808	0.086730	0.000658	2.135208	2.609785	44.176274
37017	0	0.086340	8.569330	0.066736	0.000854	0.085693	0.000671	2.139985	2.598054	44.162758
37018	0	0.167182	8.434951	0.023265	0.001665	0.084350	0.000236	2.143202	2.589086	44.150760
37019	0	0.226787	8.373997	-0.018650	0.002258	0.083740	-0.000183	2.147041	2.576088	44.139632
37020	0	0.215710	8.318988	-0.025506	0.002154	0.083190	-0.000252	2.150800	2.572380	44.128718
37021	0	0.244388	8.227531	-0.024603	0.002441	0.082275	-0.000244	2.152597	2.568941	44.112523
37022	0	0.287805	8.209117	0.005311	0.002873	0.082091	0.000056	2.156097	2.562567	44.098049
37023	0	0.238125	8.154295	-0.054767	0.002380	0.081543	-0.000549	2.152987	2.561382	44.086834
37024	0	0.225644	8.166418	-0.017469	0.002259	0.081664	-0.000180	2.144450	2.565502	44.078948
37025	0	0.207396	8.172610	0.012534	0.002075	0.081726	0.000122	2.139136	2.567395	44.068668
37026	0	0.182665	8.172510	0.080473	0.001828	0.081725	0.000799	2.130647	2.569781	44.053128
37027	0	0.121727	8.227540	0.043440	0.001221	0.082275	0.000427	2.120022	2.574789	44.045026
37028	0	0.138889	8.270173	0.075396	0.001396	0.082702	0.000746	2.108019	2.585139	44.035940
37029	0	0.103317	8.355707	0.062560	0.001038	0.083557	0.000610	2.086458	2.591491	44.027214
37030	0	0.114107	8.434964	0.053659	0.001150	0.084350	0.000519	2.061653	2.604068	44.017604
37031	0	0.145442	8.532736	-0.010100	0.001465	0.085327	-0.000122	2.032697	2.618293	44.007095
37032	0	0.124525	8.612088	-0.024088	0.001260	0.086121	-0.000263	2.002357	2.637862	43.996068
37033	0	0.096357	8.758544	0.063167	0.000977	0.087585	0.000610	1.973865	2.655134	43.985438
37034	0	0.093665	8.880620	0.042962	0.000950	0.088806	0.000409	1.946749	2.672522	43.982738
37035	0	0.096366	9.002665	0.160640	0.000977	0.090027	0.001587	1.921374	2.689303	43.969572
37036	0	0.105599	9.173458	0.231701	0.001072	0.091735	0.002297	1.896265	2.709631	43.959697
37037	0	0.163044	9.320023	0.368155	0.001648	0.093201	0.003662	1.871696	2.731697	43.949243
37038	0	0.257229	9.484709	0.409129	0.002588	0.094848	0.004067	1.842075	2.751575	43.938167
37039	0	0.188047	9.631249	0.533205	0.001892	0.096313	0.005310	1.815150	2.765863	43.932670
37040	0	0.264287	9.795757	0.586738	0.002662	0.097959	0.005842	1.784887	2.788507	43.924038
37041	0	0.315889	9.954722	0.619024	0.003174	0.099548	0.006165	1.754445	2.806250	43.916772
37042	0	0.245698	10.100906	0.636410	0.002472	0.101010	0.006338	1.724132	2.823614	43.913348
37043	0	0.242692	10.308664	0.595656	0.002441	0.103088	0.005920	1.683064	2.840126	43.908610
37044	0	0.257833	10.424301	0.547480	0.002595	0.104244	0.005444	1.647823	2.858858	43.902027
37045	0	0.176063	10.583349	0.467570	0.001770	0.105835	0.004639	1.606803	2.869550	43.892826
37046	0	0.125086	10.692961	0.431694	0.001262	0.106931	0.004286	1.572548	2.881655	43.884391
37047	0	0.175377	10.827577	0.350571	0.001770	0.108276	0.003479	1.543361	2.899271	43.873985
37048	0	0.135734	10.943362	0.324993	0.001370	0.109434	0.003227	1.518713	2.913390	43.860017
37049	0	0.108673	11.065593	0.381110	0.001099	0.110657	0.003784	1.489950	2.926165	43.848598
37050	0	0.161577	11.138656	0.398202	0.001623	0.111387	0.003960	1.465983	2.934223	43.837755
37051	0	0.139991	11.212120	0.440553	0.001404	0.112122	0.004395	1.453798	2.938673	43.828257
37052	0	0.102045	11.266842	0.546741	0.001029	0.112669	0.005454	1.439299	2.947945	43.818452
37053	0	0.183141	11.321949	0.636051	0.001831	0.113220	0.006348	1.425252	2.948118	43.812431
37054	0	0.183262	11.382777	0.803367	0.001831	0.113829	0.008021	1.411779	2.947047	43.808705
37055	0	0.171110	11.376883	0.843189	0.001709	0.113770	0.008423	1.401572	2.945499	43.804552
37056	0	0.183810	11.401082	0.936638	0.001835	0.114012	0.009356	1.389522	2.943089	43.795533
37057	0	0.232614	11.370698	0.990347	0.002319	0.113708	0.009888	1.372347	2.937398	43.782551
37058	0	0.245875	11.327601	0.932414	0.002455	0.113277	0.009308	1.354585	2.934067	43.775976
37059	0	0.299397	11.297474	0.874418	0.002991	0.112976	0.008728	1.336817	2.931546	43.767551
37060	0	0.269806	11.223972	0.840548	0.002691	0.112241	0.008393	1.322992	2.925177	43.763321
37061	0	0.220489	11.132755	0.714778	0.002197	0.111328	0.007141	1.314740	2.917882	43.757322
37062	0	0.215507	11.016631	0.648471	0.002151	0.110167	0.006482	1.310645	2.913715	43.750404
37063	0	0.202193	10.937448	0.531789	0.002014	0.109375	0.005310	1.301019	2.906006	43.745434
37064	0	0.167333	10.809206	0.490012	0.001663	0.108092	0.004898	1.297424	2.895720	43.738882
37065	0	0.141841	10.662848	0.383817	0.001404	0.106628	0.003845	1.303602	2.880418	43.729655
37066	0	0.119822	10.540792	0.376110	0.001188	0.105408	0.003770	1.311773	2.870002	43.718623
37067	0	0.123197	10.382104	0.420215	0.001221	0.103821	0.004211	1.320648	2.858073	43.704480
37068	0	0.144236	10.235600	0.400229	0.001426	0.102356	0.004009	1.327020	2.839985	43.688170
37069	0	0.135463	10.076916	0.389922	0.001343	0.100769	0.003906	1.333577	2.826924	43.679893
37070	0	0.187084	9.936509	0.388768	0.001854	0.099365	0.003892	1.336977	2.807973	43.663024
37071	0	0.197336	9.777804	0.341434	0.001953	0.097778	0.003418	1.339673	2.784704	43.648263
37072	0	0.164168	9.625113	0.292513	0.001626	0.096251	0.002922	1.334497	2.766417	43.638581
37073	0	0.160708	9.497024	0.262908	0.001587	0.094971	0.002625	1.327465	2.742432	43.627595
37074	0	0.170182	9.313732	0.306498	0.001687	0.093138	0.003060	1.320232	2.724661	43.616120
37075	0	0.177816	9.161343	0.177935	0.001770	0.091614	0.001770	1.307033	2.714764	43.607908
37076	0	0.155606	9.008659	0.185354	0.001541	0.090087	0.001849	1.299982	2.696027	43.592744
37077	0	0.165964	8.892777	0.172105	0.001648	0.088928	0.001709	1.282913	2.681233	43.580517
37078	0	0.223191	8.770615	0.118977	0.002219	0.087707	0.001183	1.271917	2.664863	43.571562
37079	0	0.227129	8.642536	0.128744	0.002258	0.086426	0.001282	1.262762	2.647827	43.558567
37080	0	0.217164	8.563099	0.111739	0.002161	0.085631	0.001109	1.250110	2.633723	43.540544
37081	0	0.226356	8.514383	0.116474	0.002258	0.085144	0.001160	1.241755	2.626875	43.532156
37082	0	0.227181	8.404416	0.190998	0.002268	0.084044	0.001902	1.228832	2.621750	43.522636
37083	0	0.158923	8.361802	0.116720	0.001587	0.083618	0.001160	1.217040	2.618773	43.511541
37084	0	0.110888	8.288447	0.185597	0.001102	0.082885	0.001845	1.200932	2.610180	43.502816
37085	0	0.116191	8.270241	0.202203	0.001160	0.082703	0.002014	1.188560	2.607404	43.498710
37086	0	0.079954	8.264021	0.228849	0.000797	0.082641	0.002274	1.166452	2.604612	43.488181
37087	0	0.073217	8.227503	0.215033	0.000732	0.082275	0.002136	1.145365	2.605319	43.481282
37088	0	0.109704	8.257924	0.181509	0.001098	0.082580	0.001798	1.119703	2.606602	43.478059
37089	0	0.116037	8.294643	0.160426	0.001160	0.082947	0.001587	1.094283	2.605958	43.469468
37090	0	0.116006	8.325061	0.170208	0.001161	0.083251	0.001682	1.065581	2.607079	43.460854
37091	0	0.188732	8.392331	0.062913	0.001892	0.083923	0.000610	1.038470	2.613822	43.450459
37092	0	0.193940	8.447156	0.097217	0.001943	0.084472	0.000953	1.010625	2.618448	43.438525
37093	0	0.224782	8.569370	-0.028535	0.002258	0.085693	-0.000305	0.982672	2.632623	43.428985
37094	0	0.265830	8.636464	0.115997	0.002665	0.086365	0.001138	0.951680	2.641182	43.418368
37095	0	0.243374	8.746332	0.118000	0.002441	0.087463	0.001160	0.923626	2.651585	43.414677
37096	0	0.193011	8.849984	0.164569	0.001937	0.088500	0.001628	0.899221	2.660725	43.408764
37097	0	0.200042	8.996576	0.227272	0.002014	0.089966	0.002258	0.879476	2.678590	43.406459
37098	0	0.258680	9.130728	0.407084	0.002596	0.091308	0.004057	0.860621	2.690382	43.401514
37099	0	0.230645	9.283392	0.489935	0.002319	0.092834	0.004883	0.838775	2.706728	43.392976
37100	0	0.203751	9.411229	0.682628	0.002048	0.094113	0.006808	0.815414	2.720549	43.388510
37101	0	0.224151	9.576299	0.758819	0.002258	0.095764	0.007568	0.790230	2.740765	43.391453
37102	0	0.178367	9.746901	0.799310	0.001797	0.097470	0.007975	0.766983	2.756258	43.393470
37103	0	0.120851	9.881414	0.801937	0.001221	0.098816	0.007996	0.737841	2.770680	43.393266
37104	0	0.136075	10.045912	0.775334	0.001378	0.100460	0.007738	0.718890	2.790800	43.390698
37105	0	0.132978	10.198872	0.715819	0.001343	0.101990	0.007141	0.698101	2.805884	43.385776
37106	0	0.111667	10.363348	0.695417	0.001133	0.103635	0.006931	0.671216	2.824468	43.376887
37107	0	0.138950	10.485726	0.649131	0.001404	0.104858	0.006470	0.645959	2.840521	43.373105
37108	0	0.197168	10.607663	0.469988	0.001985	0.106077	0.004682	0.624505	2.854852	43.370824
37109	0	0.200102	10.717752	0.446663	0.002014	0.107178	0.004456	0.610991	2.869266	43.371618
37110	0	0.252802	10.870265	0.436030	0.002536	0.108703	0.004355	0.604138	2.877855	43.367493
37111	0	0.286081	10.931426	0.384265	0.002869	0.109314	0.003845	0.605123	2.886412	43.365895
37112	0	0.272412	11.047416	0.529655	0.002730	0.110474	0.005304	0.611479	2.893264	43.363850
37113	0	0.267386	11.114568	0.542441	0.002686	0.111145	0.005432	0.617721	2.905684	43.360745
37114	0	0.247234	11.151301	0.650277	0.002479	0.111512	0.006515	0.628092	2.912523	43.358755
37115	0	0.231647	11.230565	0.737150	0.002319	0.112305	0.007385	0.640367	2.915827	43.358690
37116	0	0.218395	11.261322	0.917246	0.002191	0.112612	0.009189	0.655066	2.922854	43.361986
37117	0	0.194389	11.279437	1.017914	0.001953	0.112793	0.010193	0.667179	2.932441	43.366052
37118	0	0.138146	11.273549	1.051420	0.001385	0.112734	0.010531	0.682793	2.936195	43.367044
37119	0	0.200731	11.267231	1.054532	0.002014	0.112671	0.010559	0.694829	2.943500	43.368860
37120	0	0.200455	11.249115	1.014823	0.002000	0.112490	0.010165	0.710115	2.938841	43.375551
37121	0	0.171037	11.181822	0.998927	0.001709	0.111816	0.010010	0.729046	2.937808	43.376884
37122	0	0.189803	11.127223	0.920807	0.001894	0.111270	0.009236	0.756043	2.934094	43.377729
37123	0	0.171597	11.065872	0.790539	0.001709	0.110657	0.007935	0.784105	2.927295	43.377464
37124	0	0.148483	10.974587	0.662460	0.001478	0.109744	0.006656	0.814392	2.920706	43.380107
37125	0	0.177560	10.876625	0.552095	0.001770	0.108765	0.005554	0.847233	2.915203	43.379682
37126	0	0.136051	10.773174	0.501924	0.001353	0.107730	0.005060	0.888625	2.907876	43.377560
37127	0	0.141180	10.662998	0.441562	0.001404	0.106628	0.004456	0.929367	2.899648	43.374484
37128	0	0.209658	10.534988	0.354114	0.002090	0.105349	0.003583	0.972617	2.893292	43.371606
37129	0	0.177970	10.382260	0.428629	0.001770	0.103821	0.004333	1.022495	2.882945	43.371107
37130	0	0.216208	10.278747	0.376953	0.002154	0.102786	0.003812	1.067403	2.874662	43.366487
37131	0	0.257414	10.089264	0.398312	0.002563	0.100891	0.004028	1.116440	2.862900	43.362409
37132	0	0.241233	9.967493	0.450674	0.002401	0.099673	0.004549	1.162734	2.850686	43.357988
37133	0	0.257192	9.802401	0.441655	0.002563	0.098022	0.004456	1.206014	2.841173	43.356266
37134	0	0.265204	9.662163	0.379399	0.002641	0.096621	0.003829	1.245160	2.828099	43.351863
37135	0	0.172227	9.503265	0.363227	0.001709	0.095032	0.003662	1.278812	2.812429	43.346985
37136	0	0.162630	9.362961	0.333189	0.001613	0.093629	0.003359	1.309462	2.796061	43.343355
37137	0	0.153404	9.222480	0.278084	0.001526	0.092224	0.002808	1.340407	2.786205	43.341380
37138	0	0.112301	9.100491	0.236314	0.001114	0.091004	0.002388	1.369404	2.775008	43.338404
37139	0	0.092635	8.984434	0.204460	0.000916	0.089844	0.002075	1.406189	2.761445	43.328168
37140	0	0.106568	8.862341	0.168552	0.001059	0.088623	0.001709	1.434243	2.752522	43.323179
37141	0	0.141056	8.746367	0.144075	0.001404	0.087463	0.001465	1.463510	2.743928	43.317696
37142	0	0.148079	8.660905	0.096947	0.001477	0.086609	0.000989	1.486985	2.739542	43.318105
37143	0	0.128368	8.575467	0.126115	0.001282	0.085754	0.001282	1.512181	2.737282	43.320775
37144	0	0.159400	8.489996	0.054931	0.001590	0.084900	0.000569	1.536924	2.731858	43.319215
37145	0	0.177391	8.453389	0.107700	0.001770	0.084534	0.001099	1.563971	2.726868	43.317543
37146	0	0.159990	8.410666	0.127839	0.001595	0.084106	0.001299	1.589630	2.719893	43.318979
37147	0	0.189307	8.361834	0.108327	0.001892	0.083618	0.001099	1.608404	2.718833	43.314880
37148	0	0.201537	8.355740	0.123311	0.002016	0.083557	0.001250	1.629674	2.720089	43.313033
37149	0	0.182855	8.349646	0.132361	0.001831	0.083496	0.001343	1.653727	2.723813	43.309139
37150	0	0.212833	8.392360	0.159788	0.002131	0.083923	0.001609	1.666427	2.727091	43.303312
37151	0	0.219408	8.374066	0.163069	0.002197	0.083740	0.001648	1.687796	2.731748	43.302791
37152	0	0.194327	8.422886	0.172160	0.001946	0.084229	0.001735	1.703409	2.736371	43.299768
37153	0	0.157593	8.471710	0.090679	0.001587	0.084717	0.000916	1.713006	2.751530	43.297769
37154	0	0.180200	8.551043	0.083206	0.001808	0.085510	0.000836	1.716544	2.760066	43.292701
37155	0	0.157348	8.599877	-0.036811	0.001587	0.085999	-0.000366	1.716873	2.778426	43.296102
37156	0	0.167135	8.715839	-0.007054	0.001681	0.087158	-0.000066	1.720922	2.791862	43.294940
37157	0	0.133106	8.770770	0.024181	0.001343	0.087708	0.000244	1.721800	2.807513	43.295360
37158	0	0.087533	8.892837	-0.031416	0.000892	0.088928	-0.000310	1.725076	2.829008	43.297572
37159	0	0.132936	9.014914	0.060761	0.001343	0.090149	0.000610	1.726431	2.846417	43.297915
37160	0	0.172567	9.143102	0.096682	0.001742	0.091431	0.000971	1.729352	2.867613	43.290972
37161	0	0.200033	9.295700	0.219053	0.002014	0.092957	0.002197	1.735542	2.884989	43.291286
37162	0	0.191024	9.417772	0.309304	0.001925	0.094177	0.003098	1.740034	2.902726	43.287669
37163	0	0.194030	9.539843	0.365633	0.001953	0.095398	0.003662	1.744830	2.918401	43.290965
37164	0	0.215262	9.723063	0.510929	0.002171	0.097230	0.005115	1.748868	2.939831	43.292101
37165	0	0.199832	9.869434	0.622296	0.002014	0.098694	0.006226	1.749689	2.958520	43.293159
37166	0	0.220683	10.022132	0.694910	0.002226	0.100221	0.006952	1.751073	2.980428	43.297282
37167	0	0.230462	10.150183	0.646934	0.002319	0.101501	0.006470	1.749167	2.997351	43.298491
37168	0	0.233524	10.284459	0.665158	0.002350	0.102844	0.006652	1.747101	3.013937	43.299531
37169	0	0.212297	10.400392	0.622987	0.002136	0.104004	0.006226	1.739907	3.029021	43.295942
37170	0	0.202988	10.510174	0.593146	0.002048	0.105102	0.005928	1.733705	3.048561	43.297260
37171	0	0.236704	10.650633	0.525549	0.002380	0.106506	0.005249	1.724206	3.063250	43.295528
37172	0	0.197325	10.736016	0.428416	0.001987	0.107360	0.004285	1.722409	3.077649	43.298337
37173	0	0.187552	10.876495	0.335651	0.001892	0.108765	0.003357	1.720309	3.095389	43.298713
37174	0	0.172145	10.919223	0.335243	0.001736	0.109192	0.003356	1.721474	3.110605	43.300028
37175	0	0.151239	11.022981	0.286363	0.001526	0.110229	0.002869	1.724133	3.124879	43.303986
37176	0	0.154794	11.126775	0.461614	0.001559	0.111267	0.004628	1.733937	3.136854	43.303909
37177	0	0.164470	11.151184	0.468647	0.001648	0.111511	0.004700	1.744904	3.140514	43.302815
37178	0	0.157550	11.187926	0.477649	0.001580	0.111878	0.004795	1.761289	3.145627	43.304622
37179	0	0.158424	11.193918	0.596898	0.001587	0.111938	0.005981	1.771336	3.148807	43.301651
37180	0	0.163336	11.194097	0.727675	0.001642	0.111939	0.007298	1.790827	3.158246	43.302129
37181	0	0.164779	11.206195	0.809838	0.001648	0.112061	0.008118	1.807720	3.158828	43.301994
37182	0	0.195469	11.194263	0.873287	0.001952	0.111941	0.008750	1.822307	3.156514	43.303836
37183	0	0.207422	11.157339	0.822477	0.002075	0.111572	0.008240	1.834683	3.157958	43.304346
37184	0	0.232158	11.108683	0.819510	0.002316	0.111086	0.008209	1.846181	3.152994	43.305051
37185	0	0.238977	11.059613	0.786464	0.002380	0.110596	0.007874	1.852236	3.143552	43.306555
37186	0	0.204108	10.962010	0.686095	0.002032	0.109619	0.006879	1.867721	3.134857	43.302989
37187	0	0.226118	10.858227	0.553871	0.002258	0.108582	0.005554	1.880787	3.132261	43.297975
37188	0	0.202405	10.772863	0.422267	0.002019	0.107728	0.004241	1.896991	3.127144	43.294155
37189	0	0.171441	10.687295	0.297353	0.001709	0.106873	0.002991	1.912158	3.121534	43.292564
37190	0	0.154560	10.589636	0.250811	0.001536	0.105896	0.002529	1.931649	3.111703	43.293396
37191	0	0.159333	10.449255	0.211388	0.001587	0.104492	0.002136	1.952900	3.104809	43.293842
37192	0	0.160929	10.345481	0.182596	0.001599	0.103455	0.001847	1.973224	3.093903	43.289510
37193	0	0.129511	10.186792	0.211632	0.001282	0.101868	0.002136	1.992353	3.079043	43.283770
37194	0	0.150540	10.040308	0.219682	0.001491	0.100403	0.002218	2.013511	3.062358	43.272631
37195	0	0.141425	9.912139	0.248492	0.001404	0.099121	0.002502	2.030482	3.050533	43.263314
37196	0	0.143678	9.747327	0.270008	0.001424	0.097473	0.002711	2.040348	3.035639	43.252117
37197	0	0.160406	9.631343	0.212539	0.001587	0.096313	0.002136	2.049882	3.015488	43.240484
37198	0	0.139162	9.503071	0.204639	0.001376	0.095031	0.002053	2.054826	2.997097	43.227888
37199	0	0.141718	9.362777	0.189019	0.001404	0.093628	0.001892	2.053808	2.980965	43.217458
37200	0	0.168370	9.228399	0.231579	0.001674	0.092284	0.002315	2.048926	2.968807	43.209825
37201	0	0.141751	9.106418	0.195579	0.001404	0.091064	0.001953	2.042201	2.951816	43.200734
37202	0	0.174423	8.996471	0.128575	0.001736	0.089965	0.001287	2.039804	2.941103	43.195465
37203	0	0.196039	8.917214	0.159050	0.001953	0.089172	0.001587	2.031798	2.931970	43.184676
37204	0	0.203695	8.801149	0.104681	0.002028	0.088012	0.001044	2.025126	2.919845	43.180100
37205	0	0.251044	8.740214	-0.023422	0.002502	0.087402	-0.000244	2.008748	2.909476	43.174194
37206	0	0.197691	8.654665	0.057671	0.001968	0.086547	0.000568	1.994379	2.898304	43.166696
37207	0	0.208209	8.563210	0.049828	0.002075	0.085632	0.000488	1.977655	2.889175	43.157527
37208	0	0.233687	8.544811	0.033591	0.002333	0.085448	0.000324	1.958671	2.883635	43.147686
37209	0	0.146968	8.477777	-0.017416	0.001465	0.084778	-0.000183	1.943333	2.877088	43.136773
37210	0	0.135559	8.483771	0.112723	0.001352	0.084838	0.001116	1.924662	2.872795	43.129426
37211	0	0.134474	8.459466	0.031506	0.001343	0.084595	0.000305	1.908072	2.870159	43.117141
37212	0	0.122395	8.428841	0.101234	0.001225	0.084289	0.000996	1.882189	2.871052	43.104295
37213	0	0.091522	8.453359	0.050663	0.000916	0.084534	0.000488	1.854149	2.871609	43.097372
37214	0	0.091451	8.453272	0.011570	0.000915	0.084533	0.000097	1.826109	2.871638	43.078572
37215	0	0.146526	8.514381	0.093616	0.001465	0.085144	0.000916	1.795177	2.871180	43.062566
37216	0	0.146484	8.563139	-0.005884	0.001465	0.085631	-0.000081	1.762307	2.871271	43.053527
37217	0	0.158529	8.642561	0.069704	0.001587	0.086426	0.000671	1.725169	2.873579	43.044931
37218	0	0.194002	8.715726	0.062918	0.001949	0.087157	0.000601	1.684777	2.885950	43.037730
37219	0	0.182071	8.801262	0.088391	0.001831	0.088013	0.000854	1.643382	2.899535	43.026568
37220	0	0.180238	8.880611	0.057653	0.001809	0.088806	0.000547	1.602737	2.908330	43.017291
37221	0	0.175884	8.966054	0.106513	0.001770	0.089661	0.001038	1.564500	2.922681	43.002549
37222	0	0.210272	9.112313	0.246180	0.002113	0.091124	0.002436	1.528600	2.936230	42.990603
37223	0	0.249337	9.240679	0.228605	0.002502	0.092407	0.002258	1.491122	2.947638	42.983196
37224	0	0.216543	9.374720	0.368681	0.002178	0.093748	0.003656	1.450884	2.963436	42.976661
37225	0	0.212574	9.472527	0.448792	0.002136	0.094727	0.004456	1.408625	2.976462	42.964529
37226	0	0.229094	9.624707	0.510216	0.002297	0.096249	0.005070	1.366891	2.984375	42.959009
37227	0	0.212886	9.777651	0.656020	0.002136	0.097778	0.006531	1.329244	2.993187	42.955461
37228	0	0.161970	9.899354	0.607136	0.001633	0.098995	0.006041	1.290436	3.008537	42.947450
37229	0	0.188015	10.052290	0.626153	0.001892	0.100525	0.006226	1.246220	3.022467	42.938923
37230	0	0.155224	10.149607	0.559712	0.001562	0.101498	0.005566	1.207438	3.033873	42.929954
37231	0	0.163303	10.278102	0.620484	0.001648	0.102783	0.006165	1.159231	3.050824	42.920797
37232	0	0.191172	10.412053	0.536585	0.001923	0.104122	0.005330	1.116545	3.063005	42.913407
37233	0	0.182534	10.522324	0.461123	0.001831	0.105225	0.004578	1.076610	3.069407	42.904114
37234	0	0.168508	10.607518	0.437059	0.001697	0.106076	0.004340	1.040410	3.081988	42.894483
37235	0	0.212672	10.717685	0.429929	0.002136	0.107178	0.004272	1.008351	3.092274	42.885403
37236	0	0.204951	10.815166	0.404317	0.002055	0.108152	0.004021	0.981182	3.098341	42.878723
37237	0	0.219083	10.882484	0.435788	0.002197	0.108826	0.004333	0.952141	3.105187	42.873013
37238	0	0.235963	10.955557	0.476641	0.002367	0.109556	0.004748	0.929879	3.112990	42.867246
37239	0	0.213713	11.010643	0.575603	0.002136	0.110107	0.005737	0.906977	3.112240	42.859617
37240	0	0.220197	11.059194	0.664314	0.002199	0.110593	0.006629	0.888902	3.109458	42.855585
37241	0	0.225958	11.077785	0.782578	0.002258	0.110779	0.007812	0.871657	3.108570	42.844087
37242	0	0.183437	11.108021	0.797269	0.001833	0.111081	0.007960	0.855401	3.107392	42.836620
37243	0	0.219858	11.102208	0.831209	0.002197	0.111023	0.008301	0.840165	3.106260	42.832461
37244	0	0.214408	11.114114	0.967586	0.002138	0.111142	0.009665	0.825839	3.100425	42.827861
37245	0	0.183418	11.090003	0.916489	0.001831	0.110901	0.009155	0.812236	3.097496	42.822970
37246	0	0.208506	11.041007	0.881402	0.002081	0.110411	0.008807	0.801402	3.093406	42.818805
37247	0	0.196383	10.992361	0.757585	0.001953	0.109924	0.007568	0.789827	3.082302	42.818636
37248	0	0.185891	10.925033	0.759093	0.001852	0.109251	0.007583	0.777340	3.075396	42.810662
37249	0	0.201932	10.839830	0.708073	0.002014	0.108398	0.007080	0.772800	3.070151	42.801750
37250	0	0.173070	10.766502	0.622397	0.001719	0.107665	0.006227	0.771686	3.057261	42.796887
37251	0	0.159429	10.668970	0.579170	0.001587	0.106689	0.005798	0.774974	3.049416	42.790208
37252	0	0.172889	10.565207	0.535165	0.001723	0.105652	0.005358	0.777720	3.043398	42.781966
37253	0	0.166169	10.485893	0.492807	0.001648	0.104858	0.004944	0.791103	3.028425	42.771479
37254	0	0.187124	10.351614	0.471267	0.001858	0.103516	0.004729	0.805592	3.013530	42.760688
37255	0	0.178107	10.211222	0.425822	0.001770	0.102112	0.004272	0.817696	3.001114	42.748001
37256	0	0.186471	10.101358	0.465742	0.001852	0.101013	0.004671	0.829305	2.986820	42.731850
37257	0	0.215094	9.954835	0.457049	0.002136	0.099548	0.004578	0.833557	2.969958	42.715648
37258	0	0.223650	9.814385	0.375660	0.002226	0.098144	0.003770	0.845081	2.957485	42.697980
37259	0	0.202188	9.680210	0.340374	0.002014	0.096802	0.003418	0.858038	2.948215	42.687972
37260	0	0.204161	9.558110	0.374725	0.002028	0.095581	0.003756	0.864108	2.932377	42.676156
37261	0	0.202347	9.466556	0.298331	0.002014	0.094666	0.002991	0.869201	2.920937	42.665255
37262	0	0.191758	9.326072	0.260533	0.001910	0.093261	0.002609	0.870170	2.911664	42.652616
37263	0	0.147702	9.167468	0.213324	0.001465	0.091675	0.002136	0.870128	2.896143	42.636049
37264	0	0.137684	9.075829	0.212462	0.001367	0.090758	0.002130	0.872624	2.882934	42.620569
37265	0	0.152945	9.002691	0.176440	0.001526	0.090027	0.001770	0.876053	2.878112	42.610799
37266	0	0.160059	8.923239	0.144927	0.001594	0.089232	0.001453	0.877649	2.868706	42.594203
37267	0	0.171720	8.819569	0.103333	0.001709	0.088196	0.001038	0.879507	2.857539	42.577340
37268	0	0.160964	8.721814	0.182371	0.001603	0.087218	0.001822	0.874226	2.848681	42.563720
37269	0	0.159430	8.679193	0.152180	0.001587	0.086792	0.001526	0.876000	2.838676	42.555007
37270	0	0.179113	8.630271	0.212400	0.001784	0.086303	0.002128	0.877228	2.829380	42.540531
37271	0	0.189397	8.593757	0.207038	0.001892	0.085938	0.002075	0.880047	2.826582	42.525349
37272	0	0.183613	8.557132	0.261131	0.001834	0.085571	0.002614	0.880109	2.823419	42.511724
37273	0	0.171150	8.532715	0.268377	0.001709	0.085327	0.002686	0.878955	2.819867	42.500009
37274	0	0.177329	8.544839	0.286194	0.001775	0.085448	0.002865	0.879328	2.821714	42.489066
37275	0	0.158684	8.532708	0.232177	0.001587	0.085327	0.002319	0.872569	2.821569	42.473725
37276	0	0.188763	8.563139	0.177668	0.001891	0.085631	0.001774	0.865264	2.825962	42.460738
37277	0	0.182621	8.587648	0.201803	0.001831	0.085876	0.002014	0.856656	2.832231	42.454958
37278	0	0.194173	8.630264	0.178448	0.001943	0.086303	0.001778	0.844149	2.833214	42.447998
37279	0	0.182482	8.685304	0.128994	0.001831	0.086853	0.001282	0.829940	2.841180	42.440982
37280	0	0.199507	8.752451	0.039010	0.002001	0.087524	0.000382	0.816541	2.848379	42.433458
37281	0	0.188332	8.850109	0.062114	0.001892	0.088501	0.000610	0.799288	2.859552	42.429959
37282	0	0.155954	8.911148	0.026949	0.001569	0.089111	0.000265	0.790456	2.871147	42.424751
37283	0	0.194396	9.027110	0.189643	0.001953	0.090271	0.001892	0.781725	2.882474	42.414747
37284	0	0.180081	9.149187	0.251279	0.001812	0.091492	0.002511	0.776336	2.896243	42.408379
37285	0	0.187958	9.216328	0.280963	0.001892	0.092163	0.002808	0.770671	2.911570	42.401350
37286	0	0.173204	9.338384	0.397523	0.001744	0.093384	0.003971	0.762436	2.926445	42.389282
37287	0	0.163507	9.442128	0.482823	0.001648	0.094421	0.004822	0.751444	2.941917	42.386563
37288	0	0.166998	9.625123	0.575761	0.001682	0.096251	0.005750	0.738841	2.956499	42.379884
37289	0	0.157550	9.729010	0.641052	0.001587	0.097290	0.006409	0.733475	2.969798	42.378046
37290	0	0.166528	9.863260	0.702958	0.001685	0.098633	0.007022	0.721319	2.992775	42.374875
37291	0	0.199812	9.973161	0.720434	0.002014	0.099731	0.007202	0.715497	3.011178	42.369098
37292	0	0.196709	10.095266	0.738573	0.001981	0.100952	0.007389	0.715982	3.026443	42.371858
37293	0	0.230691	10.205150	0.707371	0.002319	0.102051	0.007080	0.719728	3.040386	42.367349
37294	0	0.264729	10.333393	0.639316	0.002660	0.103333	0.006395	0.718663	3.054241	42.359520
37295	0	0.261742	10.467564	0.536785	0.002625	0.104675	0.005371	0.718794	3.061787	42.358708
37296	0	0.247397	10.528619	0.554314	0.002487	0.105286	0.005548	0.720136	3.075953	42.356859
37297	0	0.211966	10.620177	0.414348	0.002136	0.106201	0.004150	0.724203	3.093556	42.357068
37298	0	0.203104	10.687390	0.492523	0.002041	0.106874	0.004930	0.725417	3.103824	42.357695
37299	0	0.194582	10.784980	0.444236	0.001953	0.107849	0.004456	0.736056	3.111313	42.357283
37300	0	0.168381	10.870541	0.441191	0.001694	0.108705	0.004429	0.750551	3.121482	42.356345
37301	0	0.169942	10.913175	0.517244	0.001709	0.109131	0.005188	0.763473	3.131326	42.350150
37302	0	0.168338	10.931730	0.592527	0.001689	0.109316	0.005950	0.785969	3.136995	42.347591
37303	0	0.170134	11.004826	0.705281	0.001709	0.110046	0.007080	0.810955	3.144605	42.353725
37304	0	0.168483	10.999034	0.729983	0.001693	0.109988	0.007330	0.838884	3.152579	42.358372
37305	0	0.182624	11.004831	0.858240	0.001831	0.110046	0.008606	0.859889	3.157408	42.359836
37306	0	0.169520	10.999143	0.871344	0.001698	0.109989	0.008741	0.885421	3.160618	42.363229
37307	0	0.170635	10.986581	0.943155	0.001709	0.109863	0.009460	0.911934	3.162969	42.368381
37308	0	0.206733	10.974717	0.882681	0.002069	0.109745	0.008853	0.935507	3.165101	42.367510
37309	0	0.176650	10.913299	0.808983	0.001770	0.109131	0.008118	0.961019	3.168355	42.374965
37310	0	0.206668	10.870959	0.717447	0.002068	0.108707	0.007207	0.991407	3.169130	42.373219
37311	0	0.226135	10.779017	0.667927	0.002258	0.107788	0.006714	1.024350	3.165615	42.373732
37312	0	0.202593	10.699929	0.587712	0.002020	0.106997	0.005912	1.057638	3.158916	42.371869
37313	0	0.257362	10.675213	0.477986	0.002563	0.106750	0.004822	1.098807	3.147624	42.378118
37314	0	0.227912	10.535001	0.365953	0.002277	0.105349	0.003701	1.140281	3.145336	42.378683
37315	0	0.220018	10.437131	0.313233	0.002197	0.104370	0.003174	1.181992	3.141711	42.379010
37316	0	0.245517	10.321339	0.304900	0.002446	0.103212	0.003091	1.224646	3.131289	42.382659
37317	0	0.190284	10.217389	0.294810	0.001892	0.102173	0.002991	1.268607	3.118793	42.378569
37318	0	0.173666	10.095525	0.292226	0.001730	0.100954	0.002967	1.315444	3.110751	42.373137
37319	0	0.165730	9.979364	0.313222	0.001648	0.099792	0.003174	1.359415	3.099592	42.369031
37320	0	0.137108	9.869675	0.280703	0.001361	0.098696	0.002847	1.401713	3.087315	42.368953
37321	0	0.171390	9.747417	0.301602	0.001709	0.097473	0.003052	1.439954	3.081098	42.369947
37322	0	0.154336	9.625559	0.361535	0.001535	0.096254	0.003652	1.479340	3.071273	42.366177
37323	0	0.129015	9.509369	0.326612	0.001282	0.095093	0.003296	1.511433	3.060711	42.366363
37324	0	0.166987	9.387387	0.302436	0.001664	0.093873	0.003054	1.543423	3.053319	42.365357
37325	0	0.165449	9.283513	0.272028	0.001648	0.092834	0.002747	1.572088	3.044843	42.361300
37326	0	0.148197	9.198138	0.236867	0.001477	0.091981	0.002389	1.593563	3.038541	42.354642
37327	0	0.177831	9.069861	0.205202	0.001770	0.090698	0.002075	1.619073	3.027614	42.357036
37328	0	0.173277	8.996596	0.121413	0.001725	0.089966	0.001235	1.641907	3.017513	42.355418
37329	0	0.152589	8.917258	0.101921	0.001526	0.089172	0.001038	1.661826	3.017043	42.354326
37330	0	0.177284	8.880631	0.104222	0.001769	0.088806	0.001061	1.682907	3.011683	42.349443
37331	0	0.226509	8.807386	0.138488	0.002258	0.088074	0.001404	1.703798	3.002355	42.344894
37332	0	0.215057	8.782866	0.030928	0.002149	0.087829	0.000328	1.724621	2.999259	42.338755
37333	0	0.170670	8.691422	0.053195	0.001709	0.086914	0.000549	1.743893	3.001672	42.331159
37334	0	0.194364	8.679219	0.056067	0.001948	0.086792	0.000575	1.759342	3.007441	42.329989
37335	0	0.176677	8.636502	0.132953	0.001770	0.086365	0.001343	1.773346	3.011255	42.324748
37336	0	0.133536	8.612077	0.136733	0.001336	0.086121	0.001377	1.782815	3.011768	42.322702
37337	0	0.133553	8.636502	0.120950	0.001343	0.086365	0.001221	1.794183	3.020911	42.321981
37338	0	0.132974	8.679212	0.118640	0.001328	0.086792	0.001198	1.805747	3.017505	42.322975
37339	0	0.103564	8.673118	0.176008	0.001038	0.086731	0.001770	1.815402	3.019636	42.320369
37340	0	0.127487	8.728039	0.137769	0.001277	0.087280	0.001383	1.818672	3.021961	42.321172
37341	0	0.140012	8.782968	0.127939	0.001404	0.087830	0.001282	1.818267	3.026342	42.321391
37342	0	0.126268	8.795178	0.127931	0.001274	0.087952	0.001276	1.810550	3.040792	42.315184
37343	0	0.157773	8.911149	0.024455	0.001587	0.089111	0.000244	1.806642	3.052265	42.318974
37344	0	0.192746	8.984388	0.048988	0.001934	0.089844	0.000488	1.801205	3.060227	42.316538
37345	0	0.212792	9.082050	0.024721	0.002136	0.090820	0.000244	1.793959	3.070239	42.314229
37346	0	0.198544	9.149189	0.123085	0.001997	0.091492	0.001226	1.785123	3.084299	42.316732
37347	0	0.200748	9.259044	0.079832	0.002014	0.092590	0.000793	1.775756	3.092073	42.310491
37348	0	0.204798	9.368915	0.148061	0.002061	0.093689	0.001474	1.764890	3.107429	42.312621
37349	0	0.188307	9.460446	0.220629	0.001892	0.094604	0.002197	1.750672	3.117912	42.311958
37350	0	0.222519	9.594634	0.271413	0.002239	0.095946	0.002704	1.734913	3.134210	42.313641
37351	0	0.169628	9.698487	0.397252	0.001709	0.096985	0.003967	1.725456	3.148672	42.316999
37352	0	0.191494	9.844961	0.429024	0.001926	0.098450	0.004283	1.713680	3.161487	42.320910
37353	0	0.194527	9.918191	0.513411	0.001953	0.099182	0.005127	1.702036	3.170143	42.318620
37354	0	0.210755	10.064563	0.576300	0.002120	0.100646	0.005752	1.685696	3.183726	42.322163
37355	0	0.206194	10.156202	0.532443	0.002075	0.101562	0.005310	1.666062	3.198142	42.325235
37356	0	0.203458	10.253687	0.559287	0.002048	0.102537	0.005583	1.651347	3.212153	42.325055
37357	0	0.175688	10.357620	0.526249	0.001770	0.103577	0.005249	1.632952	3.226126	42.328525
37358	0	0.209590	10.449072	0.516959	0.002110	0.104491	0.005154	1.611936	3.240576	42.328487
37359	0	0.188503	10.552938	0.434647	0.001892	0.105530	0.004333	1.594319	3.247617	42.335316
37360	0	0.168773	10.613892	0.430741	0.001695	0.106139	0.004298	1.580810	3.254606	42.336995
37361	0	0.163887	10.675036	0.336554	0.001648	0.106750	0.003357	1.568019	3.263777	42.343721
37362	0	0.174357	10.754282	0.399220	0.001751	0.107543	0.003984	1.556168	3.271136	42.342714
37363	0	0.170119	10.784898	0.409634	0.001709	0.107849	0.004089	1.545157	3.278873	42.344627
37364	0	0.211763	10.851946	0.428944	0.002120	0.108520	0.004286	1.537672	3.280914	42.343857
37365	0	0.219392	10.888675	0.415123	0.002197	0.108887	0.004150	1.533184	3.283840	42.348169
37366	0	0.231046	10.894782	0.439460	0.002312	0.108948	0.004395	1.530462	3.284600	42.349793
37367	0	0.244057	10.931397	0.537141	0.002441	0.109314	0.005371	1.526480	3.284862	42.352475
37368	0	0.213061	10.913106	0.610122	0.002134	0.109131	0.006104	1.525261	3.287964	42.361079
37369	0	0.214239	10.913058	0.677743	0.002136	0.109131	0.006775	1.518868	3.280814	42.366625
37370	0	0.209013	10.876368	0.708404	0.002087	0.108764	0.007085	1.515885	3.276677	42.365424
37371	0	0.183748	10.815374	0.702600	0.001831	0.108154	0.007019	1.504630	3.269395	42.365055
37372	0	0.178875	10.803015	0.727750	0.001782	0.108030	0.007277	1.499673	3.262201	42.364055
37373	0	0.165144	10.742166	0.635047	0.001648	0.107422	0.006348	1.492712	3.257961	42.362512
37374	0	0.177862	10.656644	0.568030	0.001777	0.106566	0.005681	1.489492	3.255464	42.356745
37375	0	0.171113	10.571286	0.494380	0.001709	0.105713	0.004944	1.485541	3.252542	42.355989
37376	0	0.196216	10.504047	0.402701	0.001957	0.105041	0.004027	1.481910	3.246217	42.354482
37377	0	0.220801	10.418679	0.402831	0.002197	0.104187	0.004028	1.477901	3.233726	42.357153
37378	0	0.155429	10.302640	0.225160	0.001547	0.103026	0.002257	1.480300	3.224756	42.356175
37379	0	0.171731	10.217288	0.310726	0.001709	0.102173	0.003113	1.482506	3.214753	42.352955
37380	0	0.191652	10.095110	0.254972	0.001908	0.100951	0.002552	1.481122	3.204737	42.349158
37381	0	0.165762	9.997560	0.267898	0.001648	0.099976	0.002686	1.484675	3.192954	42.343579
37382	0	0.179979	9.905897	0.230256	0.001788	0.099059	0.002306	1.484690	3.178763	42.342113
37383	0	0.202445	9.765623	0.273971	0.002014	0.097656	0.002747	1.488751	3.166008	42.333589
37384	0	0.203956	9.637349	0.248620	0.002034	0.096374	0.002488	1.487051	3.158912	42.323294
37385	0	0.196681	9.551977	0.298986	0.001953	0.095520	0.002991	1.484101	3.141827	42.316284
37386	0	0.174601	9.429804	0.293213	0.001736	0.094298	0.002928	1.474843	3.128635	42.306114
37387	0	0.202466	9.356643	0.238952	0.002014	0.093567	0.002380	1.459661	3.115065	42.297784
37388	0	0.155485	9.252796	0.210289	0.001546	0.092528	0.002092	1.442697	3.103251	42.285595
37389	0	0.165677	9.143031	0.196211	0.001648	0.091431	0.001953	1.427543	3.091454	42.277784
37390	0	0.179626	9.088002	0.185795	0.001787	0.090880	0.001848	1.411363	3.079240	42.266688
37391	0	0.147452	9.002649	0.159854	0.001465	0.090027	0.001587	1.392731	3.066177	42.260767
37392	0	0.106901	8.910996	0.198790	0.001057	0.089110	0.001976	1.373657	3.049566	42.247664
37393	0	0.141199	8.862276	0.099033	0.001404	0.088623	0.000977	1.352071	3.038169	42.237560
37394	0	0.160958	8.843866	0.114215	0.001603	0.088439	0.001125	1.326529	3.029062	42.230624
37395	0	0.196157	8.789020	0.160025	0.001953	0.087891	0.001587	1.305390	3.017311	42.223798
37396	0	0.166551	8.758417	0.162911	0.001664	0.087584	0.001613	1.280196	3.014832	42.218968
37397	0	0.177244	8.740194	0.190835	0.001770	0.087402	0.001892	1.255195	3.010920	42.211801
37398	0	0.177716	8.721788	0.169801	0.001775	0.087218	0.001679	1.227121	3.007073	42.205871
37399	0	0.182769	8.740197	0.179172	0.001831	0.087402	0.001770	1.195077	3.010792	42.205077
37400	0	0.182342	8.740097	0.219600	0.001823	0.087401	0.002179	1.169371	3.010060	42.198061
37401	0	0.189211	8.764611	0.166799	0.001892	0.087646	0.001648	1.139598	3.009308	42.193786
37402	0	0.158591	8.788931	0.140670	0.001587	0.087890	0.001383	1.104913	3.009803	42.182189
37403	0	0.170766	8.825656	0.106315	0.001709	0.088257	0.001038	1.068223	3.010775	42.176579
37404	0	0.151964	8.868291	0.093217	0.001523	0.088683	0.000905	1.029700	3.014410	42.173121
37405	0	0.176871	8.935513	0.118754	0.001770	0.089355	0.001160	0.990507	3.015280	42.165430
37406	0	0.175995	9.026975	0.130646	0.001767	0.090270	0.001276	0.948473	3.023673	42.160310
37407	0	0.170626	9.081998	0.118974	0.001709	0.090820	0.001160	0.907162	3.026295	42.151920
37408	0	0.175693	9.185673	0.136704	0.001764	0.091857	0.001342	0.872380	3.034628	42.142084
37409	0	0.194470	9.283394	0.264960	0.001953	0.092834	0.002625	0.838120	3.044265	42.135438
37410	0	0.186487	9.393046	0.319112	0.001875	0.093931	0.003163	0.800971	3.055799	42.133870
37411	0	0.188575	9.478648	0.454257	0.001892	0.094788	0.004517	0.766290	3.062770	42.127796
37412	0	0.168693	9.606519	0.508451	0.001696	0.096066	0.005057	0.730589	3.072437	42.123673
37413	0	0.163730	9.704476	0.503040	0.001648	0.097046	0.005005	0.697178	3.084288	42.120334
37414	0	0.161974	9.801664	0.624833	0.001626	0.098019	0.006215	0.654997	3.090965	42.114464
37415	0	0.157778	9.918028	0.631804	0.001587	0.099182	0.006287	0.615366	3.100754	42.114834
37416	0	0.155878	10.009131	0.668056	0.001568	0.100093	0.006655	0.582443	3.110469	42.110792
37417	0	0.182323	10.125565	0.631590	0.001831	0.101257	0.006287	0.545907	3.118695	42.104261
37418	0	0.192451	10.198464	0.630845	0.001937	0.101986	0.006284	0.514774	3.131888	42.100508
37419	0	0.212784	10.290385	0.509840	0.002136	0.102905	0.005066	0.475160	3.140516	42.093431
37420	0	0.229102	10.424446	0.508969	0.002302	0.104245	0.005070	0.449735	3.152062	42.082214
37421	0	0.268293	10.497938	0.539363	0.002686	0.104980	0.005371	0.421582	3.154239	42.069181
37422	0	0.218605	10.570930	0.500655	0.002192	0.105710	0.004989	0.398797	3.159411	42.066346
37423	0	0.225166	10.632262	0.514266	0.002258	0.106323	0.005127	0.378452	3.165792	42.062032
37424	0	0.199451	10.680919	0.504748	0.002000	0.106810	0.005036	0.363096	3.170748	42.053797
37425	0	0.188501	10.742166	0.531692	0.001892	0.107422	0.005310	0.352401	3.177511	42.048011
37426	0	0.162745	10.754257	0.576037	0.001634	0.107543	0.005751	0.338674	3.183381	42.040417
37427	0	0.176945	10.797123	0.610303	0.001770	0.107971	0.006104	0.335824	3.183229	42.039927
37428	0	0.170496	10.827625	0.671435	0.001707	0.108276	0.006712	0.329914	3.184755	42.035817
37429	0	0.158749	10.833763	0.762605	0.001587	0.108337	0.007629	0.330058	3.183389	42.035960
37430	0	0.219234	10.833730	0.805202	0.002198	0.108337	0.008049	0.323415	3.188913	42.034728
37431	0	0.183395	10.815446	0.848123	0.001831	0.108154	0.008484	0.322714	3.185401	42.025498
37432	0	0.190309	10.791001	0.811247	0.001897	0.107910	0.008112	0.318599	3.178338	42.014210
37433	0	0.201226	10.772740	0.793032	0.002014	0.107727	0.007935	0.319555	3.179757	42.009069
37434	0	0.219842	10.736094	0.761774	0.002192	0.107361	0.007621	0.319192	3.172878	42.001380
37435	0	0.208317	10.668991	0.713197	0.002075	0.106689	0.007141	0.325373	3.163703	41.992524
37436	0	0.203638	10.620184	0.625402	0.002029	0.106201	0.006268	0.336386	3.155386	41.993391
37437	0	0.190513	10.516419	0.608889	0.001892	0.105164	0.006104	0.348692	3.140490	41.986260
37438	0	0.204716	10.479816	0.520019	0.002039	0.104797	0.005219	0.366098	3.130752	41.974105
37439	0	0.214467	10.363879	0.497856	0.002136	0.103638	0.005005	0.391567	3.120611	41.966823
37440	0	0.227895	10.284698	0.474917	0.002275	0.102846	0.004769	0.410380	3.114822	41.957029
37441	0	0.178398	10.162448	0.448970	0.001770	0.101624	0.004517	0.437151	3.098222	41.951309
37442	0	0.235387	10.095398	0.400832	0.002346	0.100953	0.004035	0.463792	3.088406	41.940154
37443	0	0.159803	9.973243	0.424527	0.001587	0.099731	0.004272	0.491509	3.074753	41.931121
37444	0	0.174022	9.863459	0.394901	0.001730	0.098634	0.003974	0.516964	3.061929	41.920678
37445	0	0.183770	9.765688	0.364183	0.001831	0.097656	0.003662	0.537245	3.053200	41.912233
37446	0	0.142184	9.643732	0.463997	0.001416	0.096437	0.004659	0.556030	3.045705	41.901917
37447	0	0.171898	9.552075	0.400660	0.001709	0.095520	0.004028	0.578581	3.032859	41.888465
37448	0	0.161475	9.454496	0.353869	0.001606	0.094544	0.003557	0.597545	3.021320	41.874388
37449	0	0.159132	9.362871	0.345593	0.001587	0.093628	0.003479	0.622343	3.015004	41.859633
37450	0	0.172133	9.283587	0.311140	0.001717	0.092835	0.003127	0.638286	3.008258	41.854838
37451	0	0.189722	9.179723	0.236268	0.001892	0.091797	0.002380	0.656935	3.000831	41.845304
37452	0	0.172587	9.088166	0.226616	0.001719	0.090881	0.002284	0.676112	2.990573	41.838880
37453	0	0.183518	9.021038	0.273018	0.001831	0.090210	0.002747	0.693558	2.984329	41.826128
37454	0	0.160076	8.947766	0.160145	0.001595	0.089478	0.001615	0.707047	2.975274	41.816133
37455	0	0.165153	8.886742	0.169355	0.001648	0.088867	0.001709	0.723664	2.969542	41.802646
37456	0	0.165474	8.844025	0.184602	0.001655	0.088440	0.001861	0.739326	2.968312	41.787638
37457	0	0.177251	8.801296	0.224611	0.001770	0.088013	0.002258	0.751976	2.964114	41.780640
37458	0	0.208001	8.770804	0.270479	0.002080	0.087708	0.002722	0.770973	2.963126	41.775337
37459	0	0.170918	8.764692	0.248693	0.001709	0.087646	0.002502	0.788078	2.961900	41.765190
37460	0	0.207212	8.764696	0.270195	0.002075	0.087646	0.002715	0.802066	2.964967	41.751701
37461	0	0.213175	8.740292	0.242457	0.002136	0.087402	0.002441	0.820963	2.969867	41.742922
37462	0	0.175871	8.764780	0.270173	0.001760	0.087647	0.002712	0.831576	2.971231	41.731708
37463	0	0.164380	8.776899	0.242855	0.001648	0.087769	0.002441	0.845270	2.975672	41.720718
37464	0	0.132938	8.813496	0.241029	0.001334	0.088135	0.002415	0.847958	2.980946	41.707200
37465	0	0.121381	8.856232	0.200492	0.001221	0.088562	0.002014	0.856913	2.988841	41.694405
37466	0	0.126031	8.905051	0.143873	0.001267	0.089050	0.001446	0.862994	2.996996	41.684397
37467	0	0.133496	8.972185	0.078754	0.001343	0.089722	0.000793	0.867608	3.005876	41.674981
37468	0	0.143975	9.008816	0.144432	0.001449	0.090088	0.001452	0.875027	3.016098	41.664271
37469	0	0.181927	9.088169	0.139687	0.001831	0.090881	0.001404	0.880904	3.030077	41.664559
37470	0	0.191820	9.210230	0.120385	0.001928	0.092102	0.001206	0.881197	3.041695	41.657474
37471	0	0.218391	9.289598	0.219078	0.002197	0.092896	0.002197	0.886335	3.057230	41.651920
37472	0	0.221671	9.381151	0.236128	0.002231	0.093811	0.002367	0.890507	3.073309	41.645624
37473	0	0.193857	9.491013	0.322998	0.001953	0.094910	0.003235	0.893552	3.089983	41.636211
37474	0	0.172478	9.600898	0.400842	0.001740	0.096008	0.004018	0.901991	3.107823	41.629865
37475	0	0.181904	9.655809	0.481693	0.001831	0.096558	0.004822	0.904920	3.121242	41.626802
37476	0	0.197789	9.771886	0.498678	0.001989	0.097718	0.004994	0.911015	3.133869	41.623022
37477	0	0.205923	9.906067	0.542711	0.002075	0.099060	0.005432	0.913950	3.151558	41.617737
37478	0	0.209585	9.985512	0.614627	0.002104	0.099854	0.006154	0.919952	3.160050	41.609187
37479	0	0.193649	10.101346	0.604315	0.001953	0.101013	0.006042	0.916266	3.178175	41.604881
37480	0	0.196580	10.180752	0.615549	0.001980	0.101807	0.006166	0.924634	3.193075	41.607955
37481	0	0.224642	10.302778	0.573420	0.002258	0.103027	0.005737	0.925175	3.205338	41.613741
37482	0	0.197390	10.382185	0.547224	0.001989	0.103821	0.005486	0.937979	3.221465	41.617294
37483	0	0.187768	10.455425	0.572323	0.001892	0.104553	0.005737	0.950404	3.236466	41.612876
37484	0	0.179265	10.516525	0.484192	0.001801	0.105165	0.004854	0.960758	3.245275	41.606401
37485	0	0.151632	10.577469	0.468555	0.001526	0.105774	0.004700	0.973119	3.254734	41.609969
37486	0	0.149979	10.626403	0.446951	0.001506	0.106263	0.004488	0.990068	3.260357	41.609532
37487	0	0.158138	10.693462	0.473947	0.001587	0.106934	0.004761	1.009868	3.265394	41.610040
37488	0	0.181734	10.742468	0.445302	0.001820	0.107424	0.004474	1.028898	3.266915	41.609003
37489	0	0.170599	10.742297	0.535011	0.001709	0.107422	0.005371	1.048255	3.269270	41.607114
37490	0	0.224692	10.791349	0.542397	0.002252	0.107912	0.005450	1.073083	3.273431	41.604567
37491	0	0.219184	10.797285	0.601476	0.002197	0.107971	0.006042	1.099413	3.278374	41.604719
37492	0	0.230598	10.809872	0.724406	0.002308	0.108097	0.007268	1.121617	3.279568	41.606096
37493	0	0.213610	10.791190	0.686972	0.002136	0.107910	0.006897	1.147400	3.278869	41.605866
37494	0	0.189199	10.767037	0.718524	0.001891	0.107669	0.007208	1.168297	3.277047	41.608361
37495	0	0.195203	10.742371	0.754251	0.001953	0.107422	0.007568	1.192653	3.277297	41.612082
37496	0	0.195026	10.705990	0.633303	0.001950	0.107059	0.006356	1.214236	3.276354	41.616565
37497	0	0.152620	10.620294	0.644058	0.001526	0.106201	0.006470	1.242428	3.274948	41.625156
37498	0	0.183347	10.590042	0.607859	0.001831	0.105899	0.006106	1.269145	3.271537	41.622528
37499	0	0.177214	10.504276	0.467081	0.001770	0.105042	0.004700	1.297337	3.268249	41.624081
37500	0	0.201739	10.449568	0.442136	0.002018	0.104494	0.004458	1.334636	3.267931	41.624012
37501	0	0.171240	10.351648	0.375919	0.001709	0.103516	0.003784	1.358926	3.263202	41.621524
37502	0	0.165528	10.266309	0.315115	0.001654	0.102662	0.003184	1.392608	3.260386	41.620016
37503	0	0.226809	10.211241	0.265473	0.002258	0.102112	0.002686	1.423844	3.248357	41.622731
37504	0	0.167137	10.101483	0.247030	0.001667	0.101014	0.002501	1.455903	3.242368	41.622338
37505	0	0.159467	9.997646	0.289567	0.001587	0.099976	0.002930	1.491574	3.232439	41.622455
37506	0	0.179496	9.900067	0.301680	0.001785	0.099000	0.003045	1.520939	3.220235	41.616626
37507	0	0.159864	9.790090	0.253650	0.001587	0.097900	0.002563	1.549182	3.205479	41.613708
37508	0	0.185840	9.729048	0.224235	0.001854	0.097290	0.002265	1.572514	3.199173	41.610957
37509	0	0.184044	9.606973	0.229570	0.001831	0.096069	0.002319	1.597339	3.186932	41.602105
37510	0	0.228917	9.533697	0.201029	0.002276	0.095337	0.002028	1.614671	3.170543	41.597924
37511	0	0.207748	9.429960	0.193716	0.002075	0.094299	0.001953	1.630741	3.166701	41.593463
37512	0	0.196368	9.344511	0.196163	0.001957	0.093445	0.001982	1.652120	3.157363	41.591661
37513	0	0.189753	9.246850	0.205954	0.001892	0.092468	0.002075	1.668214	3.149562	41.584300
37514	0	0.184641	9.173597	0.154174	0.001842	0.091736	0.001555	1.682081	3.142405	41.581759
37515	0	0.158903	9.088153	0.157405	0.001587	0.090881	0.001587	1.695079	3.138661	41.579149
37516	0	0.135216	9.051521	0.130619	0.001347	0.090515	0.001317	1.705587	3.130526	41.574896
37517	0	0.134861	8.972168	0.127591	0.001343	0.089722	0.001282	1.709839	3.122028	41.573743
37518	0	0.141667	8.923255	0.144440	0.001415	0.089232	0.001452	1.717004	3.119151	41.570715
37519	0	0.153066	8.905026	0.103314	0.001526	0.089050	0.001038	1.719567	3.111937	41.568340
37520	0	0.153540	8.868319	0.145031	0.001534	0.088683	0.001455	1.722892	3.109685	41.567144
37521	0	0.164929	8.843995	0.103457	0.001648	0.088440	0.001038	1.723702	3.106915	41.566310
37522	0	0.183232	8.819487	0.090753	0.001833	0.088195	0.000909	1.722300	3.106684	41.562608
37523	0	0.164560	8.807379	0.176926	0.001648	0.088074	0.001770	1.720204	3.108713	41.560379
37524	0	0.182245	8.856209	0.115816	0.001826	0.088562	0.001158	1.716662	3.112676	41.563322
37525	0	0.170187	8.862314	0.079822	0.001709	0.088623	0.000793	1.707478	3.120881	41.562864
37526	0	0.169027	8.880615	0.111253	0.001694	0.088806	0.001107	1.697583	3.124313	41.558487
37527	0	0.146213	8.929429	0.147642	0.001465	0.089294	0.001465	1.679704	3.126795	41.555617
37528	0	0.157803	8.959864	0.082438	0.001581	0.089599	0.000816	1.666430	3.129844	41.555440
37529	0	0.145726	9.002694	0.037558	0.001465	0.090027	0.000366	1.651574	3.138617	41.560955
37530	0	0.156854	9.051512	0.033731	0.001571	0.090515	0.000323	1.630895	3.140403	41.561632
37531	0	0.194752	9.155273	0.068819	0.001953	0.091553	0.000671	1.606964	3.146458	41.561947
37532	0	0.199595	9.191795	0.120789	0.002003	0.091918	0.001193	1.585579	3.153915	41.562947
37533	0	0.188283	9.301738	0.191093	0.001892	0.093018	0.001892	1.559504	3.164328	41.563048
37534	0	0.210743	9.399305	0.255287	0.002117	0.093993	0.002540	1.540481	3.175182	41.558498
37535	0	0.145284	9.472614	0.337395	0.001465	0.094727	0.003357	1.517025	3.188667	41.559696
37536	0	0.155065	9.557960	0.304574	0.001562	0.095580	0.003024	1.488203	3.201403	41.562235
37537	0	0.151922	9.655690	0.374452	0.001526	0.096558	0.003723	1.459927	3.208303	41.562135
37538	0	0.162316	9.753079	0.469631	0.001634	0.097531	0.004682	1.439730	3.219576	41.562606
37539	0	0.164153	9.838782	0.429462	0.001648	0.098389	0.004272	1.410979	3.226038	41.562219
37540	0	0.150495	9.954447	0.513168	0.001513	0.099545	0.005110	1.382795	3.233828	41.559103
37541	0	0.206520	10.058514	0.490354	0.002075	0.100586	0.004883	1.356203	3.244207	41.561448
37542	0	0.204392	10.137663	0.512810	0.002054	0.101377	0.005107	1.329317	3.254712	41.568132
37543	0	0.206459	10.241627	0.484173	0.002075	0.102417	0.004822	1.303989	3.265534	41.569811
37544	0	0.222844	10.326878	0.494323	0.002236	0.103270	0.004923	1.278335	3.273331	41.569417
37545	0	0.212768	10.363695	0.508483	0.002136	0.103638	0.005066	1.254331	3.281821	41.569166
37546	0	0.193025	10.461158	0.378502	0.001935	0.104612	0.003761	1.225257	3.286003	41.568671
37547	0	0.194860	10.504080	0.441342	0.001953	0.105042	0.004395	1.201606	3.289861	41.574101
37548	0	0.193780	10.577117	0.427234	0.001944	0.105772	0.004249	1.172826	3.295080	41.575866
37549	0	0.194941	10.607853	0.440994	0.001953	0.106079	0.004395	1.153115	3.298013	41.581207
37550	0	0.176109	10.668674	0.432352	0.001762	0.106688	0.004303	1.127948	3.298364	41.583956
37551	0	0.152350	10.681100	0.440796	0.001526	0.106812	0.004395	1.110449	3.299876	41.586297
37552	0	0.194991	10.699190	0.559585	0.001947	0.106993	0.005581	1.091296	3.296197	41.585221
37553	0	0.188973	10.754332	0.550626	0.001892	0.107544	0.005493	1.074202	3.297684	41.586372
37554	0	0.194660	10.723620	0.668972	0.001948	0.107237	0.006679	1.059092	3.298685	41.581954
37555	0	0.195194	10.711601	0.605513	0.001953	0.107117	0.006042	1.042366	3.298892	41.584703
37556	0	0.170825	10.717511	0.644478	0.001706	0.107176	0.006433	1.027055	3.295631	41.586337
37557	0	0.189434	10.705460	0.691284	0.001892	0.107056	0.006897	1.006786	3.292256	41.586404
37558	0	0.202347	10.644163	0.675566	0.002018	0.106442	0.006744	0.991318	3.285414	41.584186
37559	0	0.183383	10.607836	0.629837	0.001831	0.106079	0.006287	0.975328	3.281295	41.588917
37560	0	0.153769	10.583254	0.637744	0.001531	0.105833	0.006371	0.964512	3.272712	41.588433
37561	0	0.195717	10.497970	0.605448	0.001953	0.104980	0.006042	0.948053	3.267221	41.590630
37562	0	0.196545	10.455075	0.515945	0.001961	0.104551	0.005150	0.934182	3.260939	41.595195
37563	0	0.208203	10.375928	0.464654	0.002075	0.103760	0.004639	0.922103	3.252314	41.595470
37564	0	0.246031	10.314740	0.514166	0.002455	0.103148	0.005142	0.919203	3.245197	41.584914
37565	0	0.202495	10.192834	0.427621	0.002014	0.101929	0.004272	0.911545	3.231998	41.578044
37566	0	0.204327	10.107297	0.385535	0.002035	0.101073	0.003852	0.904260	3.221653	41.578563
37567	0	0.214509	10.003643	0.390620	0.002136	0.100037	0.003906	0.900937	3.210367	41.577603
37568	0	0.155107	9.930328	0.384012	0.001543	0.099303	0.003844	0.902358	3.199975	41.574868
37569	0	0.208850	9.826645	0.378070	0.002075	0.098267	0.003784	0.903017	3.183335	41.571712
37570	0	0.161987	9.741085	0.317188	0.001613	0.097411	0.003166	0.892969	3.173702	41.564667
37571	0	0.171611	9.655744	0.409062	0.001709	0.096558	0.004089	0.888065	3.164204	41.551803
37572	0	0.203863	9.557972	0.336302	0.002028	0.095580	0.003359	0.879678	3.149732	41.546089
37573	0	0.196199	9.497044	0.372523	0.001953	0.094971	0.003723	0.873806	3.137908	41.540784
37574	0	0.174097	9.429779	0.306489	0.001726	0.094298	0.003056	0.859150	3.118753	41.537669
37575	0	0.202239	9.320043	0.293214	0.002014	0.093201	0.002930	0.852833	3.107472	41.536754
37576	0	0.167023	9.203981	0.147637	0.001663	0.092040	0.001469	0.839939	3.097442	41.529192
37577	0	0.165512	9.161343	0.220622	0.001648	0.091614	0.002197	0.825463	3.087214	41.519166
37578	0	0.203150	9.124626	0.216421	0.002028	0.091247	0.002153	0.808594	3.080956	41.509137
37579	0	0.189878	9.057584	0.214441	0.001892	0.090576	0.002136	0.795008	3.071247	41.500674
37580	0	0.209422	9.045287	0.209591	0.002088	0.090453	0.002090	0.784863	3.061580	41.491108
37581	0	0.207726	8.984348	0.202409	0.002075	0.089844	0.002014	0.769055	3.057781	41.487790
37582	0	0.196102	8.929321	0.204124	0.001957	0.089293	0.002033	0.755667	3.051376	41.485259
37583	0	0.195694	8.917206	0.196326	0.001953	0.089172	0.001953	0.739525	3.045241	41.477237
37584	0	0.190185	8.911004	0.222816	0.001899	0.089110	0.002217	0.722443	3.040037	41.469736
37585	0	0.189286	8.905002	0.238981	0.001892	0.089050	0.002380	0.707226	3.037828	41.461472
37586	0	0.164896	8.898801	0.234873	0.001649	0.088988	0.002337	0.689661	3.036511	41.451798
37587	0	0.176982	8.917210	0.263360	0.001770	0.089172	0.002625	0.674947	3.035544	41.441346
37588	0	0.183083	8.953727	0.228955	0.001830	0.089538	0.002276	0.655124	3.033352	41.431700
37589	0	0.158632	8.972125	0.233638	0.001587	0.089722	0.002319	0.630371	3.032881	41.422821
37590	0	0.152437	8.984219	0.243616	0.001524	0.089843	0.002414	0.598827	3.031180	41.415844
37591	0	0.170530	9.057589	0.178788	0.001709	0.090576	0.001770	0.573294	3.034535	41.404102
37592	0	0.163659	9.094105	0.194821	0.001640	0.090941	0.001927	0.544144	3.037984	41.394374
37593	0	0.200791	9.173553	0.209475	0.002014	0.091736	0.002075	0.516850	3.044589	41.388223
37594	0	0.181051	9.258806	0.304518	0.001818	0.092588	0.003030	0.494960	3.052230	41.375931
37595	0	0.170316	9.344427	0.343603	0.001709	0.093445	0.003418	0.469958	3.058182	41.367490
37596	0	0.181030	9.393084	0.334578	0.001819	0.093931	0.003331	0.449291	3.067141	41.354811
37597	0	0.200480	9.484821	0.349598	0.002014	0.094849	0.003479	0.425984	3.077271	41.350399
37598	0	0.198821	9.576148	0.438689	0.001995	0.095762	0.004367	0.399208	3.084341	41.342255
37599	0	0.219079	9.661789	0.477910	0.002197	0.096619	0.004761	0.374616	3.090877	41.337275
37600	0	0.205235	9.734853	0.511812	0.002062	0.097349	0.005102	0.353004	3.100931	41.331704
37601	0	0.212856	9.832714	0.562678	0.002136	0.098328	0.005615	0.336724	3.108747	41.328206
37602	0	0.229007	9.899663	0.571284	0.002303	0.098997	0.005699	0.318043	3.122732	41.320509
37603	0	0.194158	9.991381	0.654555	0.001953	0.099915	0.006531	0.298240	3.134886	41.315270
37604	0	0.173805	10.076625	0.681964	0.001746	0.100767	0.006804	0.278116	3.143103	41.307038
37605	0	0.164005	10.144004	0.690466	0.001648	0.101440	0.006897	0.266573	3.150928	41.303949
37606	0	0.192571	10.266001	0.612515	0.001937	0.102660	0.006119	0.256568	3.162309	41.300289
37607	0	0.175937	10.302725	0.677913	0.001770	0.103027	0.006775	0.248966	3.173089	41.295679
37608	0	0.191906	10.394167	0.581434	0.001931	0.103942	0.005806	0.236838	3.185302	41.292969
37609	0	0.188466	10.437004	0.586319	0.001892	0.104370	0.005859	0.229710	3.192380	41.283458
37610	0	0.180601	10.497958	0.531978	0.001816	0.104980	0.005318	0.224515	3.201909	41.278820
37611	0	0.206655	10.552996	0.555412	0.002075	0.105530	0.005554	0.221693	3.210141	41.277653
37612	0	0.198995	10.577421	0.579430	0.001996	0.105774	0.005797	0.222097	3.215631	41.271975
37613	0	0.182647	10.601855	0.554643	0.001831	0.106018	0.005554	0.227600	3.219425	41.267660
37614	0	0.194274	10.620261	0.607908	0.001944	0.106202	0.006087	0.233548	3.219226	41.264266
37615	0	0.188536	10.626288	0.597154	0.001892	0.106262	0.005981	0.241291	3.225405	41.259129
37616	0	0.175162	10.601976	0.662207	0.001756	0.106019	0.006633	0.249969	3.228769	41.255424
37617	0	0.213283	10.632462	0.693793	0.002136	0.106323	0.006958	0.268621	3.231441	41.247100
37618	0	0.206443	10.614406	0.757437	0.002068	0.106143	0.007588	0.280715	3.233989	41.239263
37619	0	0.244438	10.620253	0.754833	0.002441	0.106201	0.007568	0.299283	3.229787	41.234634
37620	0	0.214176	10.571624	0.750807	0.002142	0.105715	0.007528	0.318170	3.229022	41.228083
37621	0	0.231809	10.528703	0.803886	0.002319	0.105286	0.008057	0.334463	3.229319	41.227281
37622	0	0.182849	10.461764	0.696067	0.001828	0.104616	0.006983	0.355621	3.228030	41.220795
37623	0	0.177178	10.424937	0.650913	0.001770	0.104248	0.006531	0.376310	3.225061	41.216307
37624	0	0.189887	10.358012	0.603185	0.001895	0.103579	0.006060	0.403934	3.219712	41.207479
37625	0	0.171461	10.290667	0.509694	0.001709	0.102905	0.005127	0.434260	3.212291	41.197571
37626	0	0.196881	10.223700	0.467210	0.001964	0.102236	0.004701	0.463207	3.205247	41.193709
37627	0	0.202227	10.119732	0.412125	0.002014	0.101196	0.004150	0.493100	3.194816	41.187949
37628	0	0.160571	10.052797	0.387769	0.001602	0.100527	0.003909	0.525903	3.189523	41.186738
37629	0	0.189708	9.979389	0.442189	0.001892	0.099792	0.004456	0.561509	3.182595	41.182527
37630	0	0.190744	9.887986	0.356372	0.001902	0.098879	0.003594	0.594026	3.174584	41.178467
37631	0	0.146975	9.814571	0.387465	0.001465	0.098145	0.003906	0.627918	3.167608	41.169399
37632	0	0.178464	9.704893	0.393551	0.001780	0.097048	0.003965	0.660156	3.160376	41.161904
37633	0	0.165419	9.649770	0.369133	0.001648	0.096497	0.003723	0.694921	3.151711	41.153031
37634	0	0.166270	9.582814	0.363038	0.001659	0.095827	0.003659	0.726431	3.146503	41.141901
37635	0	0.225985	9.478888	0.405873	0.002258	0.094788	0.004089	0.760367	3.143446	41.132738
37636	0	0.196099	9.430234	0.399961	0.001956	0.094301	0.004028	0.792206	3.136175	41.123136
37637	0	0.201752	9.332345	0.333562	0.002014	0.093323	0.003357	0.815262	3.130784	41.105997
37638	0	0.208714	9.259189	0.317020	0.002081	0.092591	0.003192	0.839116	3.121802	41.094805
37639	0	0.183696	9.228567	0.254075	0.001831	0.092285	0.002563	0.864317	3.113107	41.082955
37640	0	0.153487	9.155444	0.273834	0.001537	0.091554	0.002762	0.890780	3.114836	41.071369
37641	0	0.158887	9.106495	0.217522	0.001587	0.091064	0.002197	0.915572	3.110992	41.060858
37642	0	0.141055	9.039342	0.176602	0.001407	0.090393	0.001787	0.939503	3.104656	41.050595
37643	0	0.195262	9.033266	0.248024	0.001953	0.090332	0.002502	0.964741	3.103969	41.043242
37644	0	0.189028	9.008952	0.255593	0.001890	0.090089	0.002580	0.992064	3.102525	41.035626
37645	0	0.164199	8.972236	0.235867	0.001648	0.089722	0.002380	1.016918	3.108794	41.027832
37646	0	0.169060	8.960012	0.164359	0.001697	0.089600	0.001665	1.041589	3.115021	41.015581
37647	0	0.176513	8.960028	0.260487	0.001770	0.089600	0.002625	1.063849	3.119970	41.004784
37648	0	0.181619	8.947906	0.256771	0.001821	0.089478	0.002584	1.082459	3.124279	40.999070
37649	0	0.152186	8.984431	0.279180	0.001526	0.089844	0.002808	1.099834	3.128140	40.996778
37650	0	0.169919	9.008928	0.282307	0.001700	0.090089	0.002836	1.113741	3.128421	40.988914
37651	0	0.164227	9.039361	0.230231	0.001648	0.090393	0.002319	1.132517	3.134304	40.980252
37652	0	0.174983	9.100486	0.263876	0.001758	0.091004	0.002650	1.144185	3.142839	40.972620
37653	0	0.133426	9.137010	0.193696	0.001343	0.091370	0.001953	1.161709	3.152150	40.962160
37654	0	0.174529	9.192027	0.209204	0.001752	0.091920	0.002103	1.172405	3.159080	40.954813
37655	0	0.164383	9.259062	0.169757	0.001648	0.092590	0.001709	1.183773	3.162847	40.950393
37656	0	0.211826	9.301804	0.191709	0.002128	0.093018	0.001929	1.195979	3.173046	40.940091
37657	0	0.200389	9.368938	0.194373	0.002014	0.093689	0.001953	1.204734	3.184295	40.934334
37658	0	0.191960	9.491000	0.186926	0.001932	0.094910	0.001873	1.206535	3.198101	40.926070
37659	0	0.181994	9.527636	0.212411	0.001831	0.095276	0.002136	1.218413	3.210139	40.917514
37660	0	0.173960	9.613165	0.351012	0.001747	0.096131	0.003515	1.221824	3.217910	40.916038
37661	0	0.157500	9.704630	0.383991	0.001587	0.097046	0.003845	1.225386	3.230816	40.908695
37662	0	0.173763	9.790077	0.394971	0.001745	0.097900	0.003956	1.229816	3.238558	40.900222
37663	0	0.157923	9.857201	0.396457	0.001587	0.098572	0.003967	1.230255	3.246318	40.897820
37664	0	0.155880	9.930460	0.505603	0.001571	0.099304	0.005060	1.232336	3.258954	40.892152
37665	0	0.200564	10.009798	0.432994	0.002014	0.100098	0.004333	1.233629	3.267558	40.888321
37666	0	0.186465	10.107449	0.481202	0.001874	0.101074	0.004814	1.233310	3.276888	40.891176
37667	0	0.194005	10.180706	0.457392	0.001953	0.101807	0.004578	1.234644	3.290556	40.882029
37668	0	0.191607	10.229524	0.475037	0.001926	0.102295	0.004753	1.234908	3.301015	40.879183
37669	0	0.194283	10.308887	0.499886	0.001953	0.103088	0.005005	1.238771	3.311334	40.874005
37670	0	0.204862	10.388219	0.480408	0.002054	0.103882	0.004809	1.241744	3.316385	40.870610
37671	0	0.194901	10.418739	0.463181	0.001953	0.104187	0.004639	1.246434	3.319731	40.867100
37672	0	0.181261	10.492002	0.467620	0.001822	0.104919	0.004685	1.253636	3.329318	40.866690
37673	0	0.182602	10.510307	0.438403	0.001831	0.105103	0.004395	1.262230	3.333585	40.868494
37674	0	0.181464	10.553121	0.448593	0.001821	0.105531	0.004495	1.268851	3.338808	40.867036
37675	0	0.188741	10.559131	0.401778	0.001892	0.105591	0.004028	1.277423	3.342637	40.866385
37676	0	0.211858	10.589790	0.465993	0.002127	0.105897	0.004678	1.293804	3.350256	40.863312
37677	0	0.158576	10.565271	0.572186	0.001587	0.105652	0.005737	1.307630	3.350448	40.859802
37678	0	0.182323	10.589772	0.569311	0.001828	0.105897	0.005706	1.318509	3.354501	40.865039
37679	0	0.213082	10.601873	0.517656	0.002136	0.106018	0.005188	1.327888	3.359154	40.862924
37680	0	0.175935	10.595894	0.563527	0.001759	0.105958	0.005653	1.344529	3.357032	40.867801
37681	0	0.177545	10.559165	0.523043	0.001770	0.105591	0.005249	1.361714	3.349911	40.869672
37682	0	0.202438	10.516626	0.635879	0.002025	0.105165	0.006371	1.372528	3.349025	40.870698
37683	0	0.189618	10.485910	0.517235	0.001892	0.104858	0.005188	1.386579	3.343266	40.873230
37684	0	0.190250	10.455476	0.520486	0.001900	0.104554	0.005218	1.397437	3.338935	40.876489
37685	0	0.189255	10.376063	0.553781	0.001892	0.103760	0.005554	1.412394	3.337342	40.869436
37686	0	0.171540	10.327302	0.416102	0.001709	0.103272	0.004178	1.428172	3.328968	40.868653
37687	0	0.190515	10.253940	0.376846	0.001892	0.102539	0.003784	1.442607	3.313078	40.867618
37688	0	0.198103	10.205120	0.355635	0.001979	0.102051	0.003570	1.454346	3.309375	40.865147
37689	0	0.201724	10.113564	0.315956	0.002014	0.101135	0.003174	1.467440	3.304525	40.869212
37690	0	0.214934	10.040319	0.325132	0.002142	0.100403	0.003267	1.482534	3.294759	40.869376
37691	0	0.189914	9.960964	0.267058	0.001892	0.099609	0.002686	1.496589	3.285299	40.862184
37692	0	0.160462	9.893822	0.245981	0.001600	0.098938	0.002472	1.507489	3.278902	40.855893
37693	0	0.165406	9.783974	0.279074	0.001648	0.097839	0.002808	1.524150	3.270404	40.854749
37694	0	0.160170	9.735133	0.276228	0.001598	0.097351	0.002773	1.534015	3.265131	40.854726
37695	0	0.134662	9.637476	0.267480	0.001343	0.096375	0.002686	1.543701	3.259231	40.851104
37696	0	0.159982	9.558120	0.247086	0.001594	0.095581	0.002481	1.552165	3.250422	40.848994
37697	0	0.195901	9.503172	0.213180	0.001953	0.095032	0.002136	1.554389	3.241969	40.846045
37698	0	0.191125	9.411609	0.267463	0.001904	0.094116	0.002676	1.552919	3.231268	40.838417
37699	0	0.170940	9.350584	0.164861	0.001709	0.093506	0.001648	1.549035	3.229402	40.837356
37700	0	0.195951	9.289449	0.146151	0.001953	0.092895	0.001466	1.551207	3.220116	40.830799
37701	0	0.171323	9.246813	0.122492	0.001709	0.092468	0.001221	1.542938	3.213503	40.830280
37702	0	0.165593	9.173483	0.129258	0.001656	0.091735	0.001289	1.535868	3.211642	40.822245
37703	0	0.159150	9.149156	0.128586	0.001587	0.091492	0.001282	1.527671	3.204505	40.816326
37704	0	0.153757	9.112442	0.165917	0.001534	0.091125	0.001656	1.520145	3.199234	40.811929
37705	0	0.140500	9.033198	0.164988	0.001404	0.090332	0.001648	1.514681	3.196322	40.800701
37706	0	0.171548	9.057508	0.141001	0.001711	0.090575	0.001407	1.507435	3.189115	40.792029
37707	0	0.201621	9.039296	0.074042	0.002014	0.090393	0.000732	1.494395	3.185247	40.795648
37708	0	0.165620	9.008664	0.173527	0.001652	0.090087	0.001724	1.477397	3.178258	40.790826
37709	0	0.183038	9.014878	0.135377	0.001831	0.090149	0.001343	1.460503	3.177782	40.788101
37710	0	0.201122	9.039190	0.156167	0.002012	0.090392	0.001548	1.439970	3.177720	40.781193
37711	0	0.146276	9.014872	0.208552	0.001465	0.090149	0.002075	1.423956	3.179037	40.781718
37712	0	0.176652	9.051382	0.162604	0.001765	0.090514	0.001607	1.396887	3.176120	40.780225
37713	0	0.183073	9.088098	0.178907	0.001831	0.090881	0.001770	1.369977	3.175210	40.777525
37714	0	0.151897	9.106324	0.170474	0.001525	0.091063	0.001685	1.342449	3.181372	40.771455
37715	0	0.170553	9.167457	0.160435	0.001709	0.091675	0.001587	1.317790	3.184330	40.766094
37716	0	0.157790	9.210073	0.176412	0.001579	0.092101	0.001743	1.289064	3.184740	40.764928
37717	0	0.140101	9.277312	0.154744	0.001404	0.092773	0.001526	1.259604	3.186876	40.763492
37718	0	0.175819	9.344245	0.232489	0.001764	0.093443	0.002301	1.227753	3.193048	40.760055
37719	0	0.206798	9.429872	0.259119	0.002075	0.094299	0.002563	1.191277	3.200512	40.758878
37720	0	0.181288	9.484599	0.307051	0.001816	0.094847	0.003046	1.158883	3.202734	40.754161
37721	0	0.201163	9.545797	0.393228	0.002014	0.095459	0.003906	1.124913	3.204348	40.761373
37722	0	0.157401	9.612636	0.417024	0.001581	0.096128	0.004141	1.087083	3.211561	40.763046
37723	0	0.176283	9.667851	0.466589	0.001770	0.096680	0.004639	1.051962	3.218843	40.757968
37724	0	0.180932	9.777419	0.466123	0.001816	0.097775	0.004632	1.014877	3.225070	40.761695
37725	0	0.170392	9.832618	0.533863	0.001709	0.098328	0.005310	0.978749	3.229577	40.767228
37726	0	0.175318	9.911587	0.527386	0.001760	0.099117	0.005245	0.942798	3.235473	40.772224
37727	0	0.219226	10.003522	0.552066	0.002197	0.100037	0.005493	0.908424	3.239872	40.775309
37728	0	0.156914	10.070390	0.478275	0.001576	0.100705	0.004754	0.872880	3.246878	40.774333
37729	0	0.194417	10.137836	0.478629	0.001953	0.101379	0.004761	0.841117	3.255651	40.775264
37730	0	0.199161	10.222985	0.471673	0.001996	0.102231	0.004689	0.807376	3.259279	40.776763
37731	0	0.164515	10.272102	0.430109	0.001648	0.102722	0.004272	0.772535	3.261069	40.780618
37732	0	0.212529	10.332876	0.477875	0.002131	0.103330	0.004757	0.745455	3.265491	40.783429
37733	0	0.164400	10.375884	0.441788	0.001648	0.103760	0.004395	0.716759	3.268517	40.786199
37734	0	0.175461	10.430547	0.458301	0.001761	0.104306	0.004563	0.692231	3.274683	40.787757
37735	0	0.176906	10.449150	0.508032	0.001770	0.104492	0.005066	0.673553	3.274348	40.792550
37736	0	0.195204	10.491666	0.492918	0.001950	0.104918	0.004911	0.651265	3.271041	40.798253
37737	0	0.176764	10.528491	0.483863	0.001770	0.105286	0.004822	0.630002	3.272286	40.798853
37738	0	0.189246	10.534379	0.590837	0.001886	0.105345	0.005893	0.610057	3.264363	40.796818
37739	0	0.170875	10.565101	0.557027	0.001709	0.105652	0.005554	0.589675	3.263321	40.797377
37740	0	0.189044	10.540510	0.608648	0.001891	0.105406	0.006074	0.573096	3.262764	40.798192
37741	0	0.183299	10.559001	0.654327	0.001831	0.105591	0.006531	0.556571	3.259292	40.805401
37742	0	0.201565	10.571041	0.644326	0.002017	0.105711	0.006433	0.542960	3.259549	40.805053
37743	0	0.214423	10.528519	0.702335	0.002136	0.105286	0.007019	0.535224	3.249637	40.801261
37744	0	0.215458	10.497883	0.624363	0.002151	0.104980	0.006233	0.520797	3.245004	40.800666
37745	0	0.189424	10.443058	0.611263	0.001892	0.104431	0.006104	0.507756	3.241325	40.798199
37746	0	0.244566	10.424552	0.588742	0.002445	0.104246	0.005877	0.492736	3.239505	40.797660
37747	0	0.202096	10.382030	0.598789	0.002014	0.103821	0.005981	0.482634	3.230529	40.809192
37748	0	0.185271	10.290315	0.538471	0.001844	0.102903	0.005383	0.478213	3.219950	40.810698
37749	0	0.171375	10.217276	0.463903	0.001709	0.102173	0.004639	0.474770	3.213235	40.810585
37750	0	0.191050	10.174433	0.512978	0.001901	0.101745	0.005127	0.468508	3.200829	40.807174
37751	0	0.201760	10.113542	0.500011	0.002014	0.101135	0.005005	0.470827	3.195599	40.801568
37752	0	0.190709	10.034186	0.462349	0.001899	0.100342	0.004628	0.473157	3.184712	40.806616
37753	0	0.208518	9.948717	0.396533	0.002075	0.099487	0.003967	0.472360	3.171824	40.807406
37754	0	0.173720	9.863204	0.407641	0.001728	0.098632	0.004085	0.478825	3.159804	40.803268
37755	0	0.202202	9.802248	0.432938	0.002014	0.098022	0.004333	0.480631	3.149221	40.805025
37756	0	0.172925	9.716828	0.437707	0.001724	0.097168	0.004386	0.488084	3.141931	40.801011
37757	0	0.153114	9.625263	0.396063	0.001526	0.096252	0.003967	0.493006	3.134279	40.799191
37758	0	0.172464	9.576413	0.376869	0.001719	0.095764	0.003771	0.492528	3.125554	40.792050
37759	0	0.184075	9.503156	0.378405	0.001831	0.095032	0.003784	0.489646	3.112471	40.786641
37760	0	0.161011	9.429834	0.317110	0.001605	0.094298	0.003173	0.488816	3.104877	40.779515
37761	0	0.207956	9.393311	0.310988	0.002075	0.093933	0.003113	0.489398	3.098138	40.777937
37762	0	0.202369	9.289452	0.261747	0.002022	0.092895	0.002618	0.486870	3.094322	40.769612
37763	0	0.213958	9.252931	0.292674	0.002136	0.092529	0.002930	0.487546	3.088700	40.760423
37764	0	0.220374	9.197907	0.292124	0.002203	0.091979	0.002923	0.486801	3.086303	40.753232
37765	0	0.207991	9.167469	0.250265	0.002075	0.091675	0.002502	0.483585	3.078897	40.744733
37766	0	0.184140	9.130760	0.225830	0.001840	0.091308	0.002258	0.480690	3.075193	40.737324
37767	0	0.152782	9.082035	0.225539	0.001526	0.090820	0.002258	0.481505	3.071156	40.726421
37768	0	0.177469	9.088035	0.194690	0.001773	0.090880	0.001946	0.478097	3.067382	40.719336
37769	0	0.158344	9.057622	0.311315	0.001587	0.090576	0.003113	0.474858	3.070372	40.717023
37770	0	0.127172	9.014786	0.256850	0.001274	0.090148	0.002563	0.465688	3.071967	40.711999
37771	0	0.195116	9.045426	0.292616	0.001953	0.090454	0.002930	0.467360	3.073007	40.703875
37772	0	0.194775	9.033189	0.268303	0.001948	0.090332	0.002678	0.458096	3.072336	40.696698
37773	0	0.164538	9.057623	0.292923	0.001648	0.090576	0.002930	0.455909	3.074109	40.686424
37774	0	0.182293	9.082034	0.274552	0.001825	0.090820	0.002745	0.452114	3.075732	40.684428
37775	0	0.164456	9.112555	0.280757	0.001648	0.091125	0.002808	0.449462	3.078568	40.679507
37776	0	0.151581	9.136970	0.304980	0.001518	0.091370	0.003051	0.448023	3.080207	40.673261
37777	0	0.189078	9.173567	0.305765	0.001892	0.091736	0.003052	0.437953	3.080436	40.670709
37778	0	0.200463	9.234520	0.258135	0.002011	0.092345	0.002575	0.427270	3.087253	40.662019
37779	0	0.164267	9.259022	0.305810	0.001648	0.092590	0.003052	0.416763	3.092392	40.659652
37780	0	0.199962	9.338279	0.282370	0.002003	0.093383	0.002820	0.409542	3.094702	40.649614
37781	0	0.201145	9.399393	0.354712	0.002014	0.093994	0.003540	0.398240	3.096587	40.640271
37782	0	0.187816	9.448146	0.374091	0.001886	0.094481	0.003736	0.390237	3.105130	40.633405
37783	0	0.194295	9.558111	0.366610	0.001953	0.095581	0.003662	0.382847	3.115926	40.631765
37784	0	0.198365	9.625244	0.391887	0.001993	0.096252	0.003914	0.374288	3.125874	40.631642
37785	0	0.157970	9.698486	0.464120	0.001587	0.096985	0.004639	0.368697	3.133027	40.628455
37786	0	0.180527	9.765541	0.488926	0.001816	0.097655	0.004888	0.364142	3.143989	40.630008
37787	0	0.200525	9.857186	0.531189	0.002014	0.098572	0.005310	0.359391	3.152985	40.629978
37788	0	0.192691	9.930435	0.525205	0.001935	0.099304	0.005252	0.356553	3.161005	40.623676
37789	0	0.182532	9.991462	0.543277	0.001831	0.099915	0.005432	0.353164	3.166274	40.618424
37790	0	0.205373	10.058601	0.549614	0.002063	0.100586	0.005494	0.348206	3.175264	40.615028
37791	0	0.200446	10.144058	0.524981	0.002014	0.101440	0.005249	0.344710	3.184830	40.619569
37792	0	0.180334	10.199005	0.512463	0.001811	0.101990	0.005128	0.345754	3.192098	40.617716
37793	0	0.206844	10.278374	0.579117	0.002075	0.102783	0.005798	0.351077	3.198307	40.614525
37794	0	0.181205	10.296771	0.547109	0.001817	0.102967	0.005478	0.355983	3.202226	40.610590
37795	0	0.164473	10.345506	0.487402	0.001648	0.103455	0.004883	0.363069	3.204440	40.609810
37796	0	0.218478	10.400575	0.539933	0.002191	0.104005	0.005414	0.376578	3.209489	40.609113
37797	0	0.183049	10.418775	0.572411	0.001831	0.104187	0.005737	0.388428	3.208769	40.609093
37798	0	0.212799	10.467750	0.642470	0.002134	0.104676	0.006443	0.405781	3.214452	40.607752
37799	0	0.231612	10.498126	0.566290	0.002319	0.104980	0.005676	0.417646	3.216651	40.604494
37800	0	0.225128	10.534871	0.587355	0.002252	0.105348	0.005893	0.435774	3.215761	40.598936
37801	0	0.194657	10.522591	0.602192	0.001953	0.105225	0.006042	0.455474	3.221564	40.601123
37802	0	0.175066	10.528910	0.634281	0.001757	0.105288	0.006367	0.478770	3.226955	40.592333
37803	0	0.200888	10.516495	0.602030	0.002014	0.105164	0.006042	0.500207	3.231391	40.592167
37804	0	0.181371	10.510703	0.652247	0.001820	0.105105	0.006547	0.524173	3.236597	40.589896
37805	0	0.188850	10.485989	0.607899	0.001892	0.104858	0.006104	0.548218	3.239230	40.587315
37806	0	0.231231	10.473971	0.559886	0.002312	0.104738	0.005627	0.575802	3.237304	40.579053
37807	0	0.201665	10.424967	0.601368	0.002014	0.104248	0.006042	0.604653	3.233313	40.576677
37808	0	0.189215	10.370327	0.571134	0.001897	0.103702	0.005740	0.633757	3.237117	40.579182
37809	0	0.207301	10.321234	0.521257	0.002075	0.103210	0.005249	0.671385	3.238243	40.573333
37810	0	0.182542	10.272787	0.562984	0.001826	0.102726	0.005664	0.706545	3.237900	40.571407
37811	0	0.195748	10.217408	0.460964	0.001953	0.102173	0.004639	0.736256	3.231660	40.564780
37812	0	0.178100	10.168802	0.442223	0.001779	0.101686	0.004458	0.774210	3.227597	40.554051
37813	0	0.158831	10.089233	0.393563	0.001587	0.100891	0.003967	0.807379	3.224580	40.551034
37814	0	0.196000	9.997859	0.344271	0.001955	0.099977	0.003477	0.844014	3.217426	40.553246
37815	0	0.207771	9.961028	0.295864	0.002075	0.099609	0.002991	0.878100	3.213021	40.548703
37816	0	0.159618	9.863576	0.344447	0.001592	0.098635	0.003476	0.912110	3.206348	40.543765
37817	0	0.214025	9.796236	0.314224	0.002136	0.097961	0.003174	0.946220	3.200158	40.538867
37818	0	0.208843	9.729287	0.326311	0.002083	0.097292	0.003294	0.979724	3.192081	40.527242
37819	0	0.201743	9.692483	0.326428	0.002014	0.096924	0.003296	1.014289	3.186747	40.519757
37820	0	0.189826	9.564495	0.320432	0.001898	0.095644	0.003233	1.045751	3.184751	40.507186
37821	0	0.183589	9.539858	0.253647	0.001831	0.095398	0.002563	1.075438	3.177440	40.505739
37822	0	0.184495	9.472817	0.272725	0.001840	0.094728	0.002753	1.104107	3.169512	40.498166
37823	0	0.189260	9.399465	0.211315	0.001892	0.093994	0.002136	1.129486	3.167338	40.491129
37824	0	0.153124	9.344525	0.200477	0.001526	0.093445	0.002028	1.155823	3.159234	40.486333
37825	0	0.170885	9.277393	0.199132	0.001709	0.092773	0.002014	1.181284	3.157811	40.474794
37826	0	0.195243	9.228654	0.213277	0.001952	0.092286	0.002151	1.201735	3.155932	40.464699
37827	0	0.170955	9.204159	0.248088	0.001709	0.092041	0.002502	1.225865	3.153724	40.457316
37828	0	0.208077	9.173723	0.249979	0.002076	0.091737	0.002520	1.247882	3.146452	40.450588
37829	0	0.171294	9.143093	0.150517	0.001709	0.091431	0.001526	1.271134	3.139919	40.445811
37830	0	0.177449	9.124799	0.189353	0.001778	0.091248	0.001911	1.290630	3.142374	40.443095
37831	0	0.189016	9.106481	0.175353	0.001892	0.091064	0.001770	1.308681	3.143237	40.433443
37832	0	0.200610	9.088174	0.239680	0.002010	0.090881	0.002408	1.320099	3.147105	40.422798
37833	0	0.170429	9.088174	0.224604	0.001709	0.090881	0.002258	1.332892	3.151527	40.416659
37834	0	0.175323	9.106488	0.209899	0.001760	0.091064	0.002111	1.345904	3.159141	40.409798
37835	0	0.152495	9.106476	0.230780	0.001526	0.091064	0.002319	1.357791	3.158826	40.403855
37836	0	0.169786	9.130887	0.149470	0.001706	0.091309	0.001502	1.364366	3.167661	40.398407
37837	0	0.158072	9.173605	0.121287	0.001587	0.091736	0.001221	1.371526	3.173824	40.394509
37838	0	0.156891	9.191909	0.119941	0.001574	0.091919	0.001204	1.375296	3.178168	40.397564
37839	0	0.182304	9.228538	0.103217	0.001831	0.092285	0.001038	1.379426	3.186508	40.387498
37840	0	0.186961	9.277360	0.120636	0.001876	0.092773	0.001209	1.380396	3.192656	40.376211
37841	0	0.157953	9.338394	0.127983	0.001587	0.093384	0.001282	1.380169	3.200140	40.366173
37842	0	0.156202	9.387233	0.157647	0.001572	0.093872	0.001582	1.384556	3.210355	40.359764
37843	0	0.158091	9.436051	0.140008	0.001587	0.094360	0.001404	1.386537	3.216101	40.353922
37844	0	0.168849	9.521502	0.237156	0.001697	0.095215	0.002373	1.385391	3.224391	40.347146
37845	0	0.206769	9.594755	0.249790	0.002075	0.095947	0.002502	1.388247	3.231899	40.340632
37846	0	0.156290	9.643565	0.304347	0.001572	0.096436	0.003042	1.384257	3.240862	40.336173
37847	0	0.194661	9.729008	0.360358	0.001953	0.097290	0.003601	1.378747	3.247154	40.333915
37848	0	0.168918	9.771620	0.428281	0.001696	0.097716	0.004277	1.369629	3.253401	40.326959
37849	0	0.139387	9.838846	0.428066	0.001404	0.098389	0.004272	1.357532	3.263638	40.324769
37850	0	0.186531	9.899798	0.490305	0.001871	0.098998	0.004899	1.350251	3.269089	40.317612
37851	0	0.182173	9.973138	0.415602	0.001831	0.099731	0.004150	1.341186	3.278437	40.313617
37852	0	0.204975	10.070688	0.410730	0.002056	0.100707	0.004100	1.330045	3.284354	40.312880
37853	0	0.200854	10.107425	0.329850	0.002014	0.101074	0.003296	1.324466	3.289313	40.311460
37854	0	0.186769	10.168358	0.373536	0.001881	0.101684	0.003728	1.313438	3.302537	40.308676
37855	0	0.182329	10.211167	0.379196	0.001831	0.102112	0.003784	1.302110	3.309820	40.313440
37856	0	0.205553	10.272123	0.373988	0.002059	0.102721	0.003738	1.297815	3.312263	40.311853
37857	0	0.170648	10.327145	0.421329	0.001709	0.103271	0.004211	1.293089	3.313677	40.309487
37858	0	0.206218	10.357574	0.427814	0.002069	0.103576	0.004275	1.287280	3.320405	40.307096
37859	0	0.182607	10.388172	0.415547	0.001831	0.103882	0.004150	1.279015	3.324500	40.307241
37860	0	0.193876	10.443016	0.446780	0.001943	0.104430	0.004465	1.273370	3.327370	40.307773
37861	0	0.182880	10.455323	0.506652	0.001831	0.104553	0.005066	1.269958	3.328622	40.300983
37862	0	0.213374	10.485724	0.543607	0.002131	0.104857	0.005433	1.263941	3.324807	40.300407
37863	0	0.194890	10.473622	0.567981	0.001953	0.104736	0.005676	1.257344	3.328047	40.301361
37864	0	0.145599	10.455228	0.525564	0.001456	0.104552	0.005256	1.254676	3.326986	40.304315
37865	0	0.152406	10.455303	0.586332	0.001526	0.104553	0.005859	1.247595	3.327609	40.306375
37866	0	0.164913	10.455208	0.495377	0.001644	0.104552	0.004951	1.242275	3.320794	40.301824
37867	0	0.208011	10.436971	0.458474	0.002075	0.104370	0.004578	1.231654	3.313992	40.305159
37868	0	0.171693	10.400297	0.477426	0.001719	0.104003	0.004774	1.228685	3.314312	40.311113
37869	0	0.213611	10.369877	0.451568	0.002136	0.103699	0.004517	1.226842	3.313061	40.307101
37870	0	0.207924	10.345453	0.451278	0.002074	0.103455	0.004514	1.225002	3.306167	40.300334
37871	0	0.177365	10.290521	0.390620	0.001770	0.102905	0.003906	1.222224	3.300666	40.304649
37872	0	0.190516	10.247700	0.408721	0.001899	0.102477	0.004088	1.220678	3.292093	40.302170
37873	0	0.189999	10.162339	0.335685	0.001892	0.101624	0.003357	1.217909	3.281710	40.301446
37874	0	0.185184	10.131737	0.378138	0.001846	0.101317	0.003783	1.217125	3.274021	40.300368
37875	0	0.171525	10.070795	0.414919	0.001709	0.100708	0.004150	1.215646	3.265431	40.300338
37876	0	0.148613	10.021872	0.408461	0.001477	0.100219	0.004086	1.214943	3.253834	40.299557
37877	0	0.189717	9.960943	0.390238	0.001892	0.099609	0.003906	1.216530	3.246524	40.298397
37878	0	0.184849	9.887685	0.377434	0.001841	0.098877	0.003776	1.215129	3.235890	40.297444
37879	0	0.190019	9.832741	0.329802	0.001892	0.098328	0.003296	1.209741	3.224986	40.290863
37880	0	0.203653	9.747201	0.384998	0.002029	0.097472	0.003849	1.205734	3.215165	40.287670
37881	0	0.183535	9.704572	0.275013	0.001831	0.097046	0.002747	1.198626	3.208583	40.281723
37882	0	0.166479	9.612916	0.233002	0.001656	0.096129	0.002326	1.190993	3.196102	40.281661
37883	0	0.177375	9.551986	0.220121	0.001770	0.095520	0.002197	1.183409	3.190105	40.278281
37884	0	0.189849	9.503058	0.288320	0.001899	0.095031	0.002876	1.172218	3.188937	40.274054
37885	0	0.177324	9.460431	0.189825	0.001770	0.094604	0.001892	1.161958	3.183544	40.274709
37886	0	0.184215	9.393192	0.190972	0.001837	0.093932	0.001904	1.151571	3.175435	40.270014
37887	0	0.177480	9.326141	0.226743	0.001770	0.093262	0.002258	1.137502	3.168028	40.263887
37888	0	0.171582	9.271133	0.173427	0.001718	0.092711	0.001726	1.124657	3.168606	40.254353
37889	0	0.220228	9.259005	0.165703	0.002197	0.092590	0.001648	1.110586	3.160835	40.250877
37890	0	0.184204	9.216187	0.228475	0.001841	0.092162	0.002275	1.096277	3.157522	40.249720
37891	0	0.189212	9.216270	0.233478	0.001892	0.092163	0.002319	1.074313	3.155978	40.246969
37892	0	0.177039	9.173346	0.279251	0.001770	0.091734	0.002777	1.052281	3.154016	40.242900
37893	0	0.165152	9.155223	0.300430	0.001648	0.091553	0.002991	1.032523	3.148055	40.237502
37894	0	0.171500	9.149048	0.181082	0.001716	0.091491	0.001797	1.012129	3.147349	40.233209
37895	0	0.152347	9.124724	0.209084	0.001526	0.091248	0.002075	0.989768	3.148858	40.227084
37896	0	0.152051	9.136837	0.145323	0.001520	0.091369	0.001434	0.963358	3.146914	40.223404
37897	0	0.176945	9.155236	0.209220	0.001770	0.091553	0.002075	0.939345	3.146058	40.215240
37898	0	0.200881	9.216183	0.200384	0.002012	0.092162	0.001987	0.915090	3.148805	40.209619
37899	0	0.158450	9.204073	0.190821	0.001587	0.092041	0.001892	0.892361	3.150296	40.209008
37900	0	0.212981	9.258888	0.200869	0.002131	0.092589	0.001985	0.859881	3.149670	40.208109
37901	0	0.195486	9.283376	0.289063	0.001953	0.092834	0.002869	0.830114	3.146052	40.208697
37902	0	0.182995	9.319838	0.195886	0.001834	0.093199	0.001936	0.799324	3.149396	40.201908
37903	0	0.177184	9.393262	0.239827	0.001770	0.093933	0.002380	0.774872	3.145674	40.198413
37904	0	0.164829	9.411370	0.274319	0.001651	0.094114	0.002721	0.745054	3.147262	40.196619
37905	0	0.182671	9.466481	0.307668	0.001831	0.094666	0.003052	0.712290	3.151041	40.195420
37906	0	0.200093	9.539536	0.342785	0.002005	0.095396	0.003407	0.684108	3.153990	40.194116
37907	0	0.200972	9.588516	0.423779	0.002014	0.095886	0.004211	0.650021	3.157806	40.196375
37908	0	0.193655	9.673680	0.429106	0.001944	0.096738	0.004264	0.615210	3.164658	40.192888
37909	0	0.188690	9.704486	0.423771	0.001892	0.097046	0.004211	0.581576	3.169291	40.193244
37910	0	0.193695	9.771311	0.447783	0.001942	0.097714	0.004447	0.542754	3.173371	40.186980
37911	0	0.194801	9.826547	0.515052	0.001953	0.098267	0.005127	0.512649	3.177871	40.183610
37912	0	0.211999	9.893498	0.422594	0.002126	0.098936	0.004197	0.476682	3.183025	40.183611
37913	0	0.188931	9.979136	0.551452	0.001892	0.099792	0.005493	0.449568	3.184680	40.186939
37914	0	0.200368	10.046032	0.548944	0.002008	0.100461	0.005475	0.430558	3.188582	40.189513
37915	0	0.195037	10.089010	0.520880	0.001953	0.100891	0.005188	0.404317	3.190202	40.193957
37916	0	0.163468	10.137561	0.579670	0.001642	0.101377	0.005778	0.380890	3.197304	40.192262
37917	0	0.213091	10.198878	0.557399	0.002136	0.101990	0.005554	0.355995	3.201802	40.189924
37918	0	0.212086	10.253537	0.548825	0.002125	0.102536	0.005471	0.334343	3.204673	40.192822
37919	0	0.207202	10.308756	0.526634	0.002075	0.103088	0.005249	0.312464	3.206680	40.194636
37920	0	0.212397	10.302474	0.529917	0.002130	0.103025	0.005283	0.292238	3.211371	40.196082
37921	0	0.182841	10.333187	0.435000	0.001831	0.103333	0.004333	0.271278	3.212788	40.198593
37922	0	0.200346	10.363539	0.559582	0.002008	0.103636	0.005587	0.258440	3.216820	40.196576
37923	0	0.201364	10.430835	0.587255	0.002014	0.104309	0.005859	0.241347	3.215846	40.202072
37924	0	0.213231	10.436776	0.516272	0.002134	0.104368	0.005153	0.227694	3.216530	40.200054
37925	0	0.189133	10.412567	0.531640	0.001892	0.104126	0.005310	0.218077	3.215845	40.202139
37926	0	0.207136	10.412493	0.556902	0.002073	0.104125	0.005567	0.212754	3.216468	40.203644
37927	0	0.195438	10.406449	0.598897	0.001953	0.104065	0.005981	0.201816	3.213581	40.207500
37928	0	0.195407	10.394197	0.562883	0.001955	0.103942	0.005630	0.199914	3.213158	40.203013
37929	0	0.195584	10.375967	0.610420	0.001953	0.103760	0.006104	0.196467	3.208706	40.199778
37930	0	0.177451	10.339256	0.598322	0.001775	0.103393	0.005982	0.192878	3.207532	40.198152
37931	0	0.201888	10.314937	0.646894	0.002014	0.103149	0.006470	0.191086	3.200769	40.203014
37932	0	0.184249	10.278231	0.603875	0.001840	0.102782	0.006041	0.190428	3.196113	40.203792
37933	0	0.201835	10.223431	0.633950	0.002014	0.102234	0.006348	0.196915	3.189862	40.209176
37934	0	0.184634	10.168495	0.577197	0.001839	0.101685	0.005781	0.204578	3.179761	40.206039
37935	0	0.201613	10.125775	0.603474	0.002014	0.101257	0.006042	0.210647	3.176006	40.208659
37936	0	0.220442	10.058617	0.504354	0.002201	0.100586	0.005050	0.214919	3.170682	40.202919
37937	0	0.170924	10.009818	0.462726	0.001709	0.100098	0.004639	0.225322	3.168857	40.211648
37938	0	0.165142	9.936545	0.424320	0.001648	0.099365	0.004250	0.229988	3.163314	40.213356
37939	0	0.201953	9.875551	0.437791	0.002014	0.098755	0.004395	0.246596	3.155542	40.214360
37940	0	0.209018	9.832800	0.349378	0.002086	0.098328	0.003507	0.258850	3.148644	40.205395
37941	0	0.177376	9.771786	0.407407	0.001770	0.097717	0.004089	0.274140	3.142712	40.206270
37942	0	0.183907	9.698633	0.386212	0.001838	0.096986	0.003876	0.287552	3.139544	40.199474
37943	0	0.177433	9.637513	0.395025	0.001770	0.096375	0.003967	0.305139	3.132842	40.193684
37944	0	0.196403	9.564339	0.361673	0.001961	0.095643	0.003628	0.315668	3.127293	40.179838
37945	0	0.177448	9.509320	0.377143	0.001770	0.095093	0.003784	0.328400	3.120361	40.181375
37946	0	0.196678	9.472711	0.312832	0.001962	0.094727	0.003148	0.349685	3.112632	40.176799
37947	0	0.183231	9.460512	0.395168	0.001831	0.094604	0.003967	0.365965	3.109540	40.171035
37948	0	0.207773	9.393458	0.398426	0.002077	0.093934	0.003997	0.378672	3.107210	40.161546
37949	0	0.182982	9.344544	0.364704	0.001831	0.093445	0.003662	0.394540	3.107145	40.158104
37950	0	0.195116	9.265270	0.307032	0.001950	0.092652	0.003082	0.406709	3.104412	40.150400
37951	0	0.201825	9.259059	0.359213	0.002014	0.092590	0.003601	0.415153	3.097773	40.143085
37952	0	0.195920	9.210235	0.284205	0.001961	0.092102	0.002851	0.423092	3.098055	40.135533
37953	0	0.183147	9.185821	0.261360	0.001831	0.091858	0.002625	0.434147	3.095938	40.134063
37954	0	0.183384	9.198018	0.253219	0.001831	0.091980	0.002542	0.443247	3.090862	40.128941
37955	0	0.201287	9.173616	0.267567	0.002014	0.091736	0.002686	0.453044	3.090853	40.124856
37956	0	0.176435	9.149196	0.204577	0.001767	0.091492	0.002055	0.462307	3.092723	40.120224
37957	0	0.183105	9.179705	0.243475	0.001831	0.091797	0.002441	0.468132	3.091174	40.120713
37958	0	0.170106	9.155303	0.180913	0.001708	0.091553	0.001818	0.476411	3.098301	40.115912
37959	0	0.194856	9.210241	0.230880	0.001953	0.092102	0.002319	0.487092	3.102433	40.119409
37960	0	0.194089	9.234651	0.308295	0.001944	0.092346	0.003091	0.494449	3.104188	40.114264
37961	0	0.182726	9.252959	0.255565	0.001831	0.092529	0.002563	0.501703	3.107281	40.112196
37962	0	0.181468	9.277384	0.266060	0.001822	0.092773	0.002669	0.510068	3.115292	40.109630
37963	0	0.170015	9.295696	0.279909	0.001709	0.092957	0.002808	0.518193	3.124614	40.111797
37964	0	0.180164	9.350627	0.272187	0.001813	0.093506	0.002728	0.523866	3.136830	40.105948
37965	0	0.176445	9.393345	0.298310	0.001770	0.093933	0.002991	0.530762	3.142003	40.100795
37966	0	0.150729	9.417760	0.321158	0.001514	0.094177	0.003219	0.536986	3.149117	40.099566
37967	0	0.194398	9.478803	0.298296	0.001953	0.094788	0.002991	0.543947	3.158518	40.090629
37968	0	0.180436	9.527614	0.303194	0.001812	0.095276	0.003036	0.545911	3.166104	40.088897
37969	0	0.188807	9.606955	0.304735	0.001892	0.096069	0.003052	0.548822	3.169352	40.091594
37970	0	0.205479	9.692449	0.327428	0.002067	0.096924	0.003286	0.560767	3.181730	40.089109
37971	0	0.201055	9.735137	0.341160	0.002014	0.097351	0.003418	0.565917	3.184409	40.087735
37972	0	0.205808	9.796183	0.413216	0.002068	0.097961	0.004137	0.569248	3.193963	40.085988
37973	0	0.194429	9.875532	0.457190	0.001953	0.098755	0.004578	0.573544	3.202690	40.085640
37974	0	0.186187	9.918271	0.425195	0.001874	0.099182	0.004260	0.580530	3.215139	40.079834
37975	0	0.200939	9.985392	0.438759	0.002014	0.099854	0.004395	0.586126	3.219071	40.078006
37976	0	0.187400	10.015942	0.546821	0.001882	0.100159	0.005479	0.595961	3.226246	40.080219
37977	0	0.237157	10.101410	0.548004	0.002380	0.101013	0.005493	0.608504	3.234677	40.083148
37978	0	0.192790	10.144207	0.515036	0.001935	0.101441	0.005161	0.618457	3.241192	40.081378
37979	0	0.212869	10.192961	0.517351	0.002136	0.101929	0.005188	0.632338	3.248156	40.082044
37980	0	0.199063	10.211355	0.532964	0.001999	0.102113	0.005342	0.643267	3.255946	40.080817
37981	0	0.200619	10.284495	0.450393	0.002014	0.102844	0.004517	0.654965	3.263274	40.078431
37982	0	0.193152	10.315135	0.471582	0.001937	0.103150	0.004735	0.673862	3.267708	40.076394
37983	0	0.207296	10.339452	0.510836	0.002075	0.103394	0.005127	0.692064	3.268630	40.079342
37984	0	0.206197	10.376172	0.482685	0.002070	0.103761	0.004845	0.709314	3.276428	40.079636
37985	0	0.188663	10.363885	0.535077	0.001892	0.103638	0.005371	0.729328	3.281014	40.076330
37986	0	0.224122	10.412901	0.561662	0.002247	0.104128	0.005635	0.747343	3.285766	40.076231
37987	0	0.213095	10.363931	0.528070	0.002136	0.103638	0.005310	0.777357	3.290065	40.077497
37988	0	0.205944	10.382514	0.528468	0.002064	0.103824	0.005312	0.805035	3.293253	40.080886
37989	0	0.225309	10.376104	0.590010	0.002258	0.103760	0.005920	0.824959	3.297524	40.080721
37990	0	0.199985	10.370200	0.604048	0.002004	0.103701	0.006063	0.846813	3.300229	40.083408
37991	0	0.207159	10.357823	0.540355	0.002075	0.103577	0.005432	0.875907	3.302714	40.084768
37992	0	0.200588	10.315326	0.504987	0.002007	0.103152	0.005070	0.895443	3.301888	40.084905
37993	0	0.183065	10.296752	0.479610	0.001831	0.102966	0.004822	0.921467	3.300810	40.079320
37994	0	0.195094	10.248099	0.431811	0.001951	0.102480	0.004343	0.946794	3.299532	40.082803
37995	0	0.189080	10.192972	0.443290	0.001892	0.101929	0.004456	0.969721	3.299414	40.082984
37996	0	0.200529	10.150447	0.426445	0.002011	0.101503	0.004288	0.993423	3.304620	40.082251
37997	0	0.225699	10.119717	0.345414	0.002258	0.101196	0.003479	1.018982	3.304463	40.080634
37998	0	0.189339	10.052648	0.328606	0.001889	0.100526	0.003307	1.040628	3.298079	40.076118
37999	0	0.183365	9.979338	0.345181	0.001831	0.099792	0.003479	1.069275	3.293460	40.068973
38000	0	0.208158	9.967202	0.291179	0.002080	0.099671	0.002935	1.093850	3.289918	40.066326
38001	0	0.177360	9.899956	0.260173	0.001770	0.098999	0.002625	1.117664	3.284082	40.063651
38002	0	0.189689	9.839033	0.273794	0.001899	0.098390	0.002762	1.142987	3.284585	40.066849
38003	0	0.176955	9.759582	0.272518	0.001770	0.097595	0.002747	1.165545	3.283434	40.057686
38004	0	0.159055	9.698627	0.286916	0.001586	0.096986	0.002887	1.183806	3.276345	40.049400
38005	0	0.189547	9.661888	0.224571	0.001892	0.096619	0.002258	1.196211	3.270657	40.050849
38006	0	0.171853	9.582548	0.184809	0.001715	0.095825	0.001866	1.215484	3.264320	40.045066
38007	0	0.146426	9.515428	0.254633	0.001465	0.095154	0.002563	1.233635	3.263343	40.043109
38008	0	0.207400	9.490998	0.221005	0.002073	0.094910	0.002224	1.247934	3.260800	40.042138
38009	0	0.171238	9.436049	0.157487	0.001709	0.094360	0.001587	1.260017	3.254893	40.037503
38010	0	0.171622	9.393330	0.210250	0.001716	0.093933	0.002111	1.268388	3.252495	40.029183
38011	0	0.189378	9.350605	0.206497	0.001892	0.093506	0.002075	1.278335	3.248683	40.017648
38012	0	0.171016	9.320096	0.173616	0.001712	0.093201	0.001749	1.291663	3.248985	40.008757
38013	0	0.146396	9.283473	0.212584	0.001465	0.092834	0.002136	1.302018	3.248368	40.000911
38014	0	0.201405	9.259055	0.234940	0.002012	0.092590	0.002359	1.311892	3.244464	39.994600
38015	0	0.171015	9.246847	0.206488	0.001709	0.092468	0.002075	1.322215	3.241317	39.988874
38016	0	0.189238	9.234636	0.204818	0.001894	0.092346	0.002054	1.327209	3.241622	39.983068
38017	0	0.189017	9.191918	0.237287	0.001892	0.091919	0.002380	1.334072	3.242346	39.977859
38018	0	0.201375	9.210203	0.217871	0.002009	0.092102	0.002182	1.335660	3.235240	39.971773
38019	0	0.195268	9.228523	0.231666	0.001953	0.092285	0.002319	1.336444	3.234113	39.961218
38020	0	0.200739	9.222429	0.218903	0.002012	0.092224	0.002192	1.337085	3.238455	39.953190
38021	0	0.182841	9.228523	0.134148	0.001831	0.092285	0.001343	1.336161	3.239892	39.941174
38022	0	0.194471	9.283448	0.164793	0.001947	0.092834	0.001645	1.330158	3.241467	39.933755
38023	0	0.152135	9.283451	0.134517	0.001526	0.092834	0.001343	1.324791	3.245310	39.926012
38024	0	0.169777	9.320063	0.110932	0.001699	0.093201	0.001102	1.313890	3.245565	39.916320
38025	0	0.164944	9.344473	0.080188	0.001648	0.093445	0.000793	1.301124	3.241931	39.912317
38026	0	0.170977	9.411519	0.112388	0.001712	0.094115	0.001115	1.287715	3.242684	39.907933
38027	0	0.182686	9.442141	0.177313	0.001831	0.094421	0.001770	1.281543	3.246044	39.902114
38028	0	0.181756	9.490868	0.214770	0.001822	0.094909	0.002142	1.272206	3.250276	39.897887
38029	0	0.170286	9.533676	0.275564	0.001709	0.095337	0.002747	1.258976	3.255990	39.898207
38030	0	0.181288	9.576314	0.270977	0.001819	0.095763	0.002704	1.249294	3.261251	39.892941
38031	0	0.182765	9.637433	0.330310	0.001831	0.096375	0.003296	1.238320	3.263696	39.884755
38032	0	0.169418	9.692250	0.326394	0.001701	0.096923	0.003249	1.218464	3.270579	39.880066
38033	0	0.164070	9.753373	0.398134	0.001648	0.097534	0.003967	1.199562	3.277520	39.878197
38034	0	0.193122	9.838728	0.364401	0.001938	0.098388	0.003629	1.179349	3.283664	39.871430
38035	0	0.152194	9.869339	0.325058	0.001526	0.098694	0.003235	1.158700	3.286616	39.866781
38036	0	0.187809	9.930173	0.364968	0.001884	0.099302	0.003632	1.135353	3.291300	39.856869
38037	0	0.164427	9.991400	0.367882	0.001648	0.099915	0.003662	1.113787	3.293906	39.857597
38038	0	0.157288	10.033947	0.364872	0.001579	0.100340	0.003634	1.095089	3.299610	39.852396
38039	0	0.176105	10.089067	0.367853	0.001770	0.100891	0.003662	1.074001	3.308208	39.850000
38040	0	0.205447	10.119493	0.340291	0.002057	0.101195	0.003389	1.056246	3.309521	39.851966
38041	0	0.195405	10.174500	0.361768	0.001953	0.101746	0.003601	1.035105	3.306855	39.851190
38042	0	0.194913	10.210939	0.419776	0.001954	0.102110	0.004183	1.015922	3.310789	39.852161
38043	0	0.195257	10.259960	0.385880	0.001953	0.102600	0.003845	0.998297	3.309789	39.850514
38044	0	0.170580	10.271948	0.437899	0.001707	0.102720	0.004360	0.974874	3.309640	39.847138
38045	0	0.207345	10.308786	0.446844	0.002075	0.103088	0.004456	0.958101	3.309983	39.846071
38046	0	0.189041	10.345197	0.492271	0.001888	0.103453	0.004909	0.939981	3.306014	39.844881
38047	0	0.195548	10.351501	0.526034	0.001953	0.103516	0.005249	0.924956	3.301889	39.840662
38048	0	0.183439	10.369599	0.540924	0.001835	0.103697	0.005393	0.904543	3.300879	39.837291
38049	0	0.201089	10.375925	0.513871	0.002014	0.103760	0.005127	0.889047	3.302922	39.834747
38050	0	0.212904	10.363505	0.498243	0.002130	0.103636	0.004967	0.869156	3.301916	39.835341
38051	0	0.201675	10.351490	0.483630	0.002014	0.103516	0.004822	0.850555	3.297448	39.836066
38052	0	0.189811	10.333007	0.400932	0.001897	0.103331	0.003996	0.833155	3.294411	39.838758
38053	0	0.213887	10.302667	0.459144	0.002136	0.103027	0.004578	0.815345	3.289776	39.845560
38054	0	0.189892	10.284189	0.406533	0.001897	0.102842	0.004055	0.801341	3.285818	39.845192
38055	0	0.171225	10.253854	0.477086	0.001709	0.102539	0.004761	0.787526	3.280519	39.845449
38056	0	0.196571	10.204850	0.423628	0.001959	0.102049	0.004230	0.778472	3.271171	39.840193
38057	0	0.184010	10.162321	0.421525	0.001831	0.101624	0.004211	0.771650	3.259307	39.839975
38058	0	0.185454	10.107303	0.525802	0.001848	0.101073	0.005256	0.766485	3.250538	39.839184
38059	0	0.208190	10.082968	0.452229	0.002075	0.100830	0.004517	0.757473	3.241260	39.837323
38060	0	0.173012	10.015767	0.507477	0.001721	0.100158	0.005076	0.756840	3.229584	39.841287
38061	0	0.208444	9.991383	0.519824	0.002075	0.099915	0.005188	0.742527	3.217335	39.843128
38062	0	0.173505	9.924096	0.429605	0.001727	0.099241	0.004292	0.735879	3.206486	39.844640
38063	0	0.183567	9.851037	0.397438	0.001831	0.098511	0.003967	0.725083	3.199442	39.845209
38064	0	0.208866	9.820436	0.374037	0.002084	0.098205	0.003736	0.718013	3.192055	39.844646
38065	0	0.153343	9.753375	0.373128	0.001526	0.097534	0.003723	0.705910	3.181494	39.840591
38066	0	0.191237	9.704465	0.301163	0.001906	0.097045	0.003006	0.696688	3.172711	39.837243
38067	0	0.196070	9.649621	0.330240	0.001953	0.096497	0.003296	0.686398	3.162002	39.832711
38068	0	0.190717	9.588522	0.239431	0.001906	0.095885	0.002393	0.682028	3.159298	39.828522
38069	0	0.214368	9.551967	0.354504	0.002136	0.095520	0.003540	0.673480	3.148662	39.823369
38070	0	0.209570	9.496955	0.257526	0.002090	0.094970	0.002573	0.668237	3.139418	39.821250
38071	0	0.207822	9.448217	0.263125	0.002075	0.094482	0.002625	0.657541	3.133990	39.816862
38072	0	0.172113	9.429802	0.295017	0.001715	0.094298	0.002943	0.646418	3.124500	39.817725
38073	0	0.159187	9.350549	0.275623	0.001587	0.093506	0.002747	0.632137	3.116746	39.821072
38074	0	0.178285	9.326050	0.295523	0.001780	0.093261	0.002949	0.621699	3.110953	39.815482
38075	0	0.170883	9.301739	0.269216	0.001709	0.093018	0.002686	0.611081	3.109351	39.805725
38076	0	0.171136	9.277209	0.325665	0.001708	0.092772	0.003247	0.597025	3.103520	39.795885
38077	0	0.201535	9.240684	0.288019	0.002014	0.092407	0.002869	0.580245	3.100308	39.787456
38078	0	0.195829	9.228375	0.302546	0.001955	0.092284	0.003014	0.563055	3.094516	39.776644
38079	0	0.189391	9.222374	0.257575	0.001892	0.092224	0.002563	0.545383	3.090537	39.772441
38080	0	0.195495	9.216172	0.242074	0.001956	0.092162	0.002404	0.522402	3.090052	39.765390
38081	0	0.201548	9.246790	0.233251	0.002014	0.092468	0.002319	0.503585	3.086517	39.753894
38082	0	0.195304	9.228391	0.205511	0.001955	0.092284	0.002040	0.482294	3.087175	39.746479
38083	0	0.195043	9.234599	0.178327	0.001953	0.092346	0.001770	0.463449	3.088648	39.736164
38084	0	0.194571	9.283324	0.217555	0.001947	0.092834	0.002162	0.444304	3.088871	39.726973
38085	0	0.188937	9.301736	0.263436	0.001892	0.093018	0.002625	0.429828	3.090447	39.718517
38086	0	0.194705	9.307734	0.253341	0.001947	0.093078	0.002522	0.412885	3.089185	39.720269
38087	0	0.201213	9.362755	0.336865	0.002014	0.093628	0.003357	0.396219	3.089947	39.716238
38088	0	0.188451	9.417598	0.247846	0.001887	0.094176	0.002464	0.376660	3.091546	39.709082
38089	0	0.201009	9.460410	0.361376	0.002014	0.094604	0.003601	0.359045	3.094798	39.712982
38090	0	0.195206	9.509216	0.349640	0.001953	0.095093	0.003479	0.335797	3.094381	39.712804
38091	0	0.199205	9.563664	0.467730	0.001994	0.095637	0.004663	0.315777	3.095199	39.704552
38092	0	0.168646	9.594186	0.474487	0.001694	0.095942	0.004729	0.294864	3.102197	39.701483
38093	0	0.158714	9.643484	0.410582	0.001587	0.096436	0.004089	0.273001	3.100220	39.695112
38094	0	0.207006	9.698238	0.413785	0.002075	0.096983	0.004122	0.251734	3.104587	39.693503
38095	0	0.176363	9.759478	0.489387	0.001770	0.097595	0.004883	0.236457	3.110419	39.683743
38096	0	0.205617	9.850921	0.424963	0.002062	0.098510	0.004233	0.215269	3.115333	39.684673
38097	0	0.188570	9.893759	0.458895	0.001892	0.098938	0.004578	0.199906	3.121034	39.684396
38098	0	0.187404	9.917970	0.540427	0.001879	0.099180	0.005393	0.184614	3.124821	39.680748
38099	0	0.188897	9.960885	0.538201	0.001892	0.099609	0.005371	0.169749	3.126763	39.675414
38100	0	0.206462	10.046161	0.546195	0.002069	0.100462	0.005454	0.158498	3.129511	39.678842
38101	0	0.218797	10.101282	0.532087	0.002197	0.101013	0.005310	0.143970	3.138356	39.683837
38102	0	0.217352	10.119506	0.558191	0.002178	0.101195	0.005575	0.134054	3.141970	39.688911
38103	0	0.188899	10.131814	0.555923	0.001892	0.101318	0.005554	0.126092	3.143773	39.686764
38104	0	0.188583	10.174437	0.520281	0.001885	0.101745	0.005198	0.117832	3.141620	39.685645
38105	0	0.182843	10.205041	0.580570	0.001831	0.102051	0.005798	0.107257	3.142897	39.689734
38106	0	0.206268	10.247710	0.557057	0.002069	0.102477	0.005569	0.102663	3.148793	39.695646
38107	0	0.201154	10.253899	0.549547	0.002014	0.102539	0.005493	0.097779	3.150041	39.696525
38108	0	0.200306	10.314860	0.537423	0.002008	0.103148	0.005375	0.096205	3.154345	39.699479
38109	0	0.231682	10.302761	0.524499	0.002319	0.103027	0.005249	0.098355	3.155461	39.697854
38110	0	0.194120	10.296646	0.554496	0.001947	0.102966	0.005546	0.096766	3.160682	39.695094
38111	0	0.213610	10.308859	0.536706	0.002136	0.103088	0.005371	0.098915	3.159152	39.691199
38112	0	0.194767	10.314999	0.510851	0.001952	0.103149	0.005118	0.107542	3.162463	39.690719
38113	0	0.177061	10.296684	0.505499	0.001770	0.102966	0.005066	0.117443	3.160117	39.701862
38114	0	0.195509	10.278495	0.563955	0.001954	0.102784	0.005654	0.131611	3.157330	39.701627
38115	0	0.201448	10.266201	0.608866	0.002014	0.102661	0.006104	0.145917	3.155265	39.706695
38116	0	0.189271	10.211367	0.660832	0.001892	0.102113	0.006622	0.159288	3.152950	39.709498
38117	0	0.219669	10.199074	0.669902	0.002197	0.101990	0.006714	0.173626	3.151966	39.710477
38118	0	0.201150	10.162524	0.587725	0.002012	0.101624	0.005890	0.185539	3.151131	39.708864
38119	0	0.226005	10.131908	0.596862	0.002258	0.101318	0.005981	0.197676	3.147504	39.708804
38120	0	0.177740	10.077089	0.538822	0.001773	0.100770	0.005406	0.215994	3.140673	39.714908
38121	0	0.219785	10.040352	0.492959	0.002197	0.100403	0.004944	0.229889	3.138314	39.713767
38122	0	0.202047	9.997717	0.434909	0.002015	0.099977	0.004366	0.246825	3.130468	39.717859
38123	0	0.189334	9.942713	0.443580	0.001892	0.099426	0.004456	0.267266	3.127321	39.722681
38124	0	0.201904	9.900060	0.366466	0.002016	0.099000	0.003683	0.286271	3.122173	39.727885
38125	0	0.207682	9.851135	0.303100	0.002075	0.098511	0.003052	0.308069	3.118510	39.731345
38126	0	0.146988	9.796305	0.335563	0.001468	0.097962	0.003376	0.329611	3.114245	39.731046
38127	0	0.182898	9.729083	0.364199	0.001831	0.097290	0.003662	0.350995	3.114945	39.728395
38128	0	0.182740	9.674256	0.365819	0.001826	0.096742	0.003682	0.377064	3.111898	39.729256
38129	0	0.146685	9.607013	0.321023	0.001465	0.096069	0.003235	0.404165	3.107745	39.728203
38130	0	0.171470	9.570489	0.371279	0.001713	0.095704	0.003735	0.427976	3.103739	39.727777
38131	0	0.201698	9.533767	0.382507	0.002014	0.095337	0.003845	0.449862	3.098620	39.720531
38132	0	0.183416	9.478932	0.354051	0.001836	0.094789	0.003560	0.471203	3.098880	39.715601
38133	0	0.182970	9.423895	0.340031	0.001831	0.094238	0.003418	0.490407	3.098793	39.713824
38134	0	0.207607	9.393447	0.367523	0.002072	0.093934	0.003688	0.503503	3.092517	39.710538
38135	0	0.176803	9.362862	0.321585	0.001770	0.093628	0.003235	0.524504	3.093194	39.706597
38136	0	0.176849	9.326321	0.360851	0.001765	0.093263	0.003624	0.541209	3.087501	39.704155
38137	0	0.170691	9.314015	0.236221	0.001709	0.093140	0.002380	0.561313	3.088292	39.703691
38138	0	0.170270	9.320216	0.244659	0.001704	0.093202	0.002465	0.582037	3.088459	39.707884
38139	0	0.201540	9.289603	0.254350	0.002014	0.092896	0.002563	0.604411	3.085129	39.704054
38140	0	0.195093	9.271285	0.226439	0.001955	0.092712	0.002279	0.620563	3.088369	39.694406
38141	0	0.213357	9.246879	0.242362	0.002136	0.092468	0.002441	0.640340	3.089844	39.688793
38142	0	0.200552	9.253096	0.317993	0.002008	0.092530	0.003199	0.661239	3.091689	39.679260
38143	0	0.194999	9.283492	0.254962	0.001953	0.092834	0.002563	0.676142	3.093812	39.679734
38144	0	0.188037	9.265190	0.239628	0.001885	0.092651	0.002413	0.694415	3.098324	39.680008
38145	0	0.188442	9.289608	0.291649	0.001892	0.092896	0.002930	0.708501	3.106024	39.675473
38146	0	0.156458	9.332424	0.264370	0.001571	0.093324	0.002659	0.724943	3.111811	39.675881
38147	0	0.176377	9.326228	0.316093	0.001770	0.093262	0.003174	0.738602	3.117760	39.675485
38148	0	0.181573	9.387342	0.270750	0.001818	0.093873	0.002720	0.751523	3.118389	39.666929
38149	0	0.151951	9.393351	0.359316	0.001526	0.093933	0.003601	0.759021	3.124458	39.667529
38150	0	0.156743	9.448292	0.320690	0.001574	0.094482	0.003219	0.771124	3.130178	39.667468
38151	0	0.176412	9.497124	0.365111	0.001770	0.094971	0.003662	0.782197	3.135604	39.663437
38152	0	0.217506	9.533741	0.277529	0.002185	0.095337	0.002785	0.791369	3.145655	39.663068
38153	0	0.200545	9.606983	0.279693	0.002014	0.096069	0.002808	0.801959	3.154312	39.663368
38154	0	0.168306	9.619171	0.229062	0.001691	0.096191	0.002297	0.807917	3.161899	39.663790
38155	0	0.182120	9.680221	0.285971	0.001831	0.096802	0.002869	0.816348	3.171826	39.664802
38156	0	0.186747	9.722939	0.296272	0.001872	0.097229	0.002973	0.825810	3.175488	39.659815
38157	0	0.163802	9.771767	0.298357	0.001648	0.097717	0.002991	0.832067	3.185400	39.658077
38158	0	0.180354	9.838900	0.272367	0.001810	0.098389	0.002731	0.838809	3.191240	39.654318
38159	0	0.170284	9.881654	0.383191	0.001709	0.098816	0.003845	0.852097	3.196690	39.653442
38160	0	0.193342	9.942773	0.399118	0.001940	0.099427	0.004001	0.860865	3.202337	39.655619
38161	0	0.206713	10.015933	0.432263	0.002075	0.100159	0.004333	0.871091	3.209936	39.658626
38162	0	0.205205	10.046523	0.448876	0.002059	0.100465	0.004495	0.875618	3.216225	39.655747
38163	0	0.225135	10.089141	0.512410	0.002258	0.100891	0.005127	0.876620	3.222542	39.654729
38164	0	0.199649	10.137964	0.432256	0.002000	0.101379	0.004327	0.879227	3.224678	39.652383
38165	0	0.194833	10.180717	0.450678	0.001953	0.101807	0.004517	0.888072	3.228424	39.653371
38166	0	0.199287	10.199030	0.430541	0.002004	0.101990	0.004313	0.894935	3.238882	39.655446
38167	0	0.133788	10.211207	0.408463	0.001343	0.102112	0.004089	0.898057	3.242700	39.659784
38168	0	0.175192	10.260065	0.412946	0.001760	0.102600	0.004140	0.907567	3.249467	39.667965
38169	0	0.182454	10.247839	0.396097	0.001831	0.102478	0.003967	0.912427	3.255058	39.671005
38170	0	0.175435	10.272252	0.370111	0.001757	0.102722	0.003710	0.919906	3.255947	39.675483
38171	0	0.225906	10.314990	0.419903	0.002258	0.103149	0.004211	0.931378	3.253463	39.678409
38172	0	0.189435	10.290585	0.447807	0.001893	0.102905	0.004492	0.944443	3.250341	39.680219
38173	0	0.213376	10.290595	0.407351	0.002136	0.102905	0.004089	0.959830	3.251411	39.679610
38174	0	0.237359	10.296784	0.489973	0.002375	0.102967	0.004911	0.970576	3.250938	39.682866
38175	0	0.206867	10.296702	0.480937	0.002075	0.102966	0.004822	0.982064	3.256639	39.676462
38176	0	0.187488	10.278477	0.533581	0.001879	0.102784	0.005346	0.991439	3.259434	39.671379
38177	0	0.213158	10.235673	0.511350	0.002136	0.102356	0.005127	1.004172	3.263062	39.667489
38178	0	0.176354	10.211346	0.532927	0.001760	0.102113	0.005343	1.017749	3.258074	39.665754
38179	0	0.195067	10.180740	0.474549	0.001953	0.101807	0.004761	1.032608	3.259182	39.667266
38180	0	0.207176	10.186895	0.386517	0.002069	0.101869	0.003875	1.041035	3.254937	39.665168
38181	0	0.158470	10.101368	0.340444	0.001587	0.101013	0.003418	1.054109	3.255702	39.665952
38182	0	0.225263	10.107556	0.374673	0.002254	0.101075	0.003757	1.062843	3.255025	39.663766
38183	0	0.201404	10.070842	0.328345	0.002014	0.100708	0.003296	1.074655	3.253426	39.661364
38184	0	0.176825	9.991492	0.332139	0.001769	0.099915	0.003332	1.084629	3.252639	39.657015
38185	0	0.231649	9.936564	0.291817	0.002319	0.099365	0.002930	1.095555	3.254149	39.654899
38186	0	0.207164	9.881618	0.271090	0.002069	0.098816	0.002723	1.106922	3.248745	39.652180
38187	0	0.207917	9.832810	0.352490	0.002075	0.098328	0.003540	1.122213	3.242386	39.653320
38188	0	0.214594	9.777858	0.319497	0.002144	0.097778	0.003204	1.130835	3.238204	39.651305
38189	0	0.165258	9.716822	0.291883	0.001648	0.097168	0.002930	1.141311	3.230973	39.649759
38190	0	0.203237	9.710714	0.338452	0.002023	0.097107	0.003396	1.152491	3.217906	39.640479
38191	0	0.177371	9.625261	0.298315	0.001770	0.096252	0.002991	1.159114	3.211766	39.630165
38192	0	0.154335	9.600815	0.279144	0.001533	0.096008	0.002792	1.157865	3.197134	39.628572
38193	0	0.201795	9.558103	0.231703	0.002014	0.095581	0.002319	1.158277	3.190803	39.627141
38194	0	0.178051	9.521381	0.262016	0.001777	0.095214	0.002620	1.155425	3.184437	39.621585
38195	0	0.220248	9.472647	0.195151	0.002197	0.094727	0.001953	1.155002	3.176281	39.611560
38196	0	0.196597	9.442029	0.195275	0.001963	0.094420	0.001949	1.148511	3.170470	39.605221
38197	0	0.176984	9.393299	0.220214	0.001770	0.093933	0.002197	1.140234	3.168878	39.594947
38198	0	0.183022	9.374909	0.189946	0.001830	0.093749	0.001902	1.140537	3.166852	39.589259
38199	0	0.159064	9.350581	0.164744	0.001587	0.093506	0.001648	1.138860	3.160386	39.582211
38200	0	0.171467	9.338287	0.213366	0.001716	0.093383	0.002134	1.137392	3.159778	39.574860
38201	0	0.147103	9.338364	0.219931	0.001465	0.093384	0.002197	1.132609	3.150386	39.567449
38202	0	0.166019	9.338277	0.238602	0.001659	0.093383	0.002384	1.128079	3.147615	39.558597
38203	0	0.183392	9.313946	0.287290	0.001831	0.093140	0.002869	1.120603	3.142348	39.558172
38204	0	0.159318	9.301643	0.257713	0.001592	0.093017	0.002571	1.110916	3.138748	39.553837
38205	0	0.188767	9.326158	0.263254	0.001892	0.093262	0.002625	1.098749	3.142411	39.547173
38206	0	0.188014	9.338248	0.289686	0.001883	0.093383	0.002884	1.080598	3.143635	39.543837
38207	0	0.170662	9.326157	0.165884	0.001709	0.093262	0.001648	1.064935	3.144678	39.538300
38208	0	0.194965	9.368764	0.241466	0.001948	0.093688	0.002401	1.046336	3.141298	39.530037
38209	0	0.177122	9.393275	0.209014	0.001770	0.093933	0.002075	1.025838	3.138039	39.524751
38210	0	0.176661	9.417616	0.181146	0.001772	0.094176	0.001800	1.009124	3.142639	39.521732
38211	0	0.194636	9.472635	0.203069	0.001953	0.094727	0.002014	0.986890	3.149035	39.519441
38212	0	0.163371	9.454216	0.188093	0.001634	0.094543	0.001863	0.963500	3.147108	39.510284
38213	0	0.176761	9.527558	0.172811	0.001770	0.095276	0.001709	0.938260	3.148142	39.502295
38214	0	0.182138	9.570191	0.212836	0.001825	0.095702	0.002113	0.918056	3.151050	39.496656
38215	0	0.183088	9.594663	0.319312	0.001831	0.095947	0.003174	0.892794	3.149532	39.492269
38216	0	0.213139	9.661606	0.317451	0.002135	0.096617	0.003151	0.862608	3.152406	39.486153
38217	0	0.231331	9.722818	0.435523	0.002319	0.097229	0.004333	0.834731	3.157849	39.478652
38218	0	0.187469	9.765353	0.391094	0.001880	0.097654	0.003888	0.805740	3.162016	39.474586
38219	0	0.206853	9.814398	0.331644	0.002075	0.098145	0.003296	0.779554	3.168058	39.470990
38220	0	0.193666	9.850787	0.470093	0.001939	0.098509	0.004680	0.752607	3.168897	39.471364
38221	0	0.176747	9.899809	0.423442	0.001770	0.098999	0.004211	0.723774	3.170136	39.470427
38222	0	0.188267	9.942245	0.422054	0.001886	0.099423	0.004196	0.693440	3.172691	39.466726
38223	0	0.176607	9.997468	0.362803	0.001770	0.099976	0.003601	0.660290	3.175480	39.462805
38224	0	0.218658	10.046010	0.404444	0.002189	0.100461	0.004021	0.630942	3.176161	39.458844
38225	0	0.213083	10.076836	0.386616	0.002136	0.100769	0.003845	0.604837	3.180555	39.450420
38226	0	0.200246	10.131587	0.317361	0.002003	0.101316	0.003155	0.581283	3.179075	39.449082
38227	0	0.231616	10.162292	0.380260	0.002319	0.101624	0.003784	0.558230	3.180888	39.444674
38228	0	0.218577	10.162117	0.438285	0.002191	0.101622	0.004370	0.541183	3.184596	39.441785
38229	0	0.213756	10.211101	0.435172	0.002136	0.102112	0.004333	0.518496	3.181372	39.443470
38230	0	0.225581	10.217041	0.450623	0.002260	0.102171	0.004492	0.500039	3.184577	39.437626
38231	0	0.195142	10.241636	0.514014	0.001953	0.102417	0.005127	0.483057	3.184779	39.435407
38232	0	0.207235	10.265857	0.522629	0.002071	0.102659	0.005214	0.466812	3.181982	39.436687
38233	0	0.219570	10.259949	0.550514	0.002197	0.102600	0.005493	0.451158	3.182067	39.432980
38234	0	0.201097	10.247546	0.589447	0.002010	0.102476	0.005883	0.436322	3.179681	39.433414
38235	0	0.189586	10.235506	0.563038	0.001892	0.102356	0.005615	0.417099	3.173783	39.436041
38236	0	0.196034	10.229249	0.541042	0.001960	0.102293	0.005401	0.403897	3.171474	39.435657
38237	0	0.189425	10.241649	0.507522	0.001892	0.102417	0.005066	0.391233	3.167328	39.432725
38238	0	0.195951	10.235352	0.485011	0.001957	0.102354	0.004840	0.377504	3.162730	39.430673
38239	0	0.201646	10.211116	0.519993	0.002014	0.102112	0.005188	0.361804	3.158452	39.427208
38240	0	0.178406	10.155985	0.479549	0.001774	0.101561	0.004784	0.346152	3.145180	39.428608
38241	0	0.195663	10.125700	0.494909	0.001953	0.101257	0.004944	0.337913	3.139508	39.423561
38242	0	0.202162	10.107311	0.459023	0.002021	0.101073	0.004587	0.332121	3.136876	39.413634
38243	0	0.195687	10.076877	0.482589	0.001953	0.100769	0.004822	0.325159	3.130881	39.411999
38244	0	0.184148	10.009648	0.471071	0.001838	0.100097	0.004707	0.319003	3.124861	39.404755
38245	0	0.183644	10.003641	0.451910	0.001831	0.100037	0.004517	0.313845	3.116940	39.395791
38246	0	0.196878	9.954720	0.476728	0.001964	0.099547	0.004766	0.309522	3.109267	39.389114
38247	0	0.189996	9.881577	0.494372	0.001892	0.098816	0.004944	0.307383	3.098424	39.383434
38248	0	0.197319	9.838748	0.470172	0.001968	0.098388	0.004699	0.301630	3.091092	39.378987
38249	0	0.189720	9.808323	0.403232	0.001892	0.098083	0.004028	0.294671	3.083345	39.373054
38250	0	0.209345	9.753306	0.385233	0.002085	0.097533	0.003853	0.292976	3.071305	39.368457
38251	0	0.208353	9.735088	0.402861	0.002075	0.097351	0.004028	0.290369	3.059727	39.367697
38252	0	0.184773	9.667880	0.396545	0.001847	0.096679	0.003967	0.290304	3.057391	39.363760
38253	0	0.177263	9.613020	0.336058	0.001770	0.096130	0.003357	0.283732	3.052506	39.365815
38254	0	0.171764	9.582417	0.372986	0.001714	0.095824	0.003730	0.281446	3.046041	39.352727
38255	0	0.207794	9.533670	0.311739	0.002075	0.095337	0.003113	0.273660	3.040897	39.346557
38256	0	0.178095	9.466450	0.348645	0.001775	0.094665	0.003488	0.272830	3.031659	39.341168
38257	0	0.195422	9.466553	0.298990	0.001953	0.094666	0.002991	0.271636	3.028578	39.344711
38258	0	0.183231	9.448258	0.255638	0.001833	0.094482	0.002562	0.275752	3.027553	39.343470
38259	0	0.189792	9.411627	0.261835	0.001892	0.094116	0.002625	0.281088	3.018637	39.341053
38260	0	0.214638	9.387113	0.273366	0.002148	0.093871	0.002733	0.278378	3.018366	39.334420
38261	0	0.152877	9.344480	0.335620	0.001526	0.093445	0.003357	0.277134	3.013065	39.331528
38262	0	0.189765	9.344379	0.292978	0.001897	0.093444	0.002928	0.272540	3.010302	39.322996
38263	0	0.195243	9.338376	0.286997	0.001953	0.093384	0.002869	0.268800	3.009385	39.319976
38264	0	0.165084	9.313857	0.256690	0.001646	0.093139	0.002565	0.264797	3.001521	39.305088
38265	0	0.189282	9.301754	0.317443	0.001892	0.093018	0.003174	0.261950	2.998863	39.304022
38266	0	0.164638	9.313876	0.292999	0.001649	0.093139	0.002931	0.260669	3.000189	39.299027
38267	0	0.164310	9.326177	0.262585	0.001648	0.093262	0.002625	0.256935	3.004313	39.295242
38268	0	0.187879	9.356685	0.293496	0.001882	0.093567	0.002932	0.250748	3.005983	39.291127
38269	0	0.195247	9.350585	0.238131	0.001953	0.093506	0.002380	0.247533	3.005006	39.293285
38270	0	0.176313	9.375002	0.238515	0.001768	0.093750	0.002382	0.241975	3.009250	39.288299
38271	0	0.213350	9.411605	0.299780	0.002136	0.094116	0.002991	0.231290	3.010747	39.275777
38272	0	0.194237	9.417621	0.325373	0.001947	0.094176	0.003248	0.222545	3.015096	39.268263
38273	0	0.164611	9.484858	0.354222	0.001648	0.094849	0.003540	0.217896	3.015596	39.270118
38274	0	0.151156	9.478667	0.373055	0.001522	0.094787	0.003727	0.211558	3.026541	39.267794
38275	0	0.206733	9.570319	0.403079	0.002075	0.095703	0.004028	0.206566	3.034207	39.265986
38276	0	0.192720	9.582538	0.427758	0.001937	0.095825	0.004277	0.204120	3.044079	39.263790
38277	0	0.169855	9.619138	0.433818	0.001709	0.096191	0.004333	0.196519	3.054762	39.259295
38278	0	0.198553	9.661789	0.482973	0.001993	0.096618	0.004830	0.195239	3.062117	39.258837
38279	0	0.170355	9.716822	0.487980	0.001709	0.097168	0.004883	0.196779	3.066810	39.258975
38280	0	0.206470	9.759529	0.456901	0.002064	0.097595	0.004571	0.197033	3.063974	39.254454
38281	0	0.219258	9.808339	0.439931	0.002197	0.098083	0.004395	0.189406	3.067710	39.251325
38282	0	0.181828	9.857066	0.422567	0.001821	0.098571	0.004221	0.181922	3.068643	39.254978
38283	0	0.188679	9.881581	0.452113	0.001892	0.098816	0.004517	0.174660	3.073068	39.260549
38284	0	0.181090	9.924232	0.464826	0.001820	0.099242	0.004647	0.171489	3.081402	39.261999
38285	0	0.200449	9.997593	0.463552	0.002014	0.099976	0.004639	0.173077	3.090754	39.258696
38286	0	0.210978	10.009804	0.468780	0.002116	0.100098	0.004693	0.177040	3.096383	39.259018
38287	0	0.164410	10.022004	0.475540	0.001648	0.100220	0.004761	0.181161	3.099055	39.260772
38288	0	0.200146	10.107470	0.461860	0.002006	0.101074	0.004627	0.188940	3.101998	39.262342
38289	0	0.176398	10.131916	0.548036	0.001770	0.101318	0.005493	0.201422	3.107125	39.260179
38290	0	0.169195	10.138108	0.545520	0.001697	0.101380	0.005467	0.213227	3.110656	39.261459
38291	0	0.189032	10.150232	0.566163	0.001892	0.101501	0.005676	0.227779	3.110892	39.269154
38292	0	0.206524	10.199142	0.581943	0.002071	0.101991	0.005830	0.237365	3.116167	39.265223
38293	0	0.194862	10.223489	0.584333	0.001953	0.102234	0.005859	0.253316	3.119535	39.267930
38294	0	0.206158	10.229638	0.533059	0.002066	0.102296	0.005339	0.260301	3.122416	39.271391
38295	0	0.176474	10.217344	0.542272	0.001770	0.102173	0.005432	0.268805	3.126642	39.274585
38296	0	0.205803	10.229679	0.552031	0.002064	0.102296	0.005535	0.283332	3.131369	39.279057
38297	0	0.194937	10.211241	0.462709	0.001953	0.102112	0.004639	0.294317	3.133872	39.298662
38298	0	0.175766	10.223568	0.453666	0.001762	0.102235	0.004554	0.311501	3.137454	39.308137
38299	0	0.195465	10.186860	0.510792	0.001953	0.101868	0.005127	0.330875	3.134010	39.314887
38300	0	0.201127	10.193090	0.500489	0.002017	0.101930	0.005028	0.354553	3.138748	39.318841
38301	0	0.219237	10.156358	0.461730	0.002197	0.101562	0.004639	0.376605	3.142549	39.321242
38302	0	0.242918	10.144341	0.475690	0.002431	0.101442	0.004779	0.399324	3.142793	39.324584
38303	0	0.189525	10.113632	0.522739	0.001892	0.101135	0.005249	0.421771	3.137497	39.331628
38304	0	0.195942	10.095405	0.475752	0.001959	0.100953	0.004778	0.442834	3.135129	39.333488
38305	0	0.201817	10.028172	0.541293	0.002014	0.100281	0.005432	0.462669	3.128866	39.337650
38306	0	0.171729	9.991665	0.506517	0.001717	0.099916	0.005088	0.486615	3.126354	39.343835
38307	0	0.189028	9.954956	0.461319	0.001892	0.099548	0.004639	0.513866	3.126712	39.349853
38308	0	0.176507	9.918516	0.419491	0.001766	0.099184	0.004221	0.541891	3.126280	39.352868
38309	0	0.207481	9.887785	0.406786	0.002075	0.098877	0.004089	0.564733	3.124980	39.359719
38310	0	0.177123	9.814614	0.353906	0.001769	0.098145	0.003558	0.584955	3.120711	39.366840
38311	0	0.189602	9.759599	0.345506	0.001892	0.097595	0.003479	0.610952	3.114326	39.368080
38312	0	0.177297	9.735285	0.365498	0.001778	0.097352	0.003675	0.631891	3.118101	39.381574
38313	0	0.176947	9.692469	0.296288	0.001770	0.096924	0.002991	0.662725	3.116938	39.380286
38314	0	0.176698	9.655928	0.309634	0.001768	0.096559	0.003118	0.685841	3.116517	39.381349
38315	0	0.152748	9.625292	0.297450	0.001526	0.096252	0.002991	0.703085	3.112831	39.379020
38316	0	0.195164	9.588682	0.238789	0.001956	0.095886	0.002408	0.725065	3.116198	39.378443
38317	0	0.164816	9.539836	0.285470	0.001648	0.095398	0.002869	0.739747	3.114132	39.370917
38318	0	0.200984	9.509353	0.281764	0.002014	0.095093	0.002840	0.764677	3.117546	39.370466
38319	0	0.213155	9.472733	0.284660	0.002136	0.094727	0.002869	0.789338	3.121441	39.373452
38320	0	0.169739	9.430097	0.317047	0.001699	0.094300	0.003190	0.811079	3.122182	39.372365
38321	0	0.207160	9.417783	0.309735	0.002075	0.094177	0.003113	0.827853	3.124802	39.374131
38322	0	0.243331	9.423969	0.288368	0.002434	0.094239	0.002898	0.843518	3.123625	39.378783
38323	0	0.188897	9.399465	0.285388	0.001892	0.093994	0.002869	0.859474	3.125653	39.380365
38324	0	0.194300	9.381147	0.208958	0.001946	0.093811	0.002106	0.877124	3.128008	39.375144
38325	0	0.170686	9.344522	0.199775	0.001709	0.093445	0.002014	0.895244	3.128841	39.376374
38326	0	0.170211	9.375033	0.196698	0.001704	0.093750	0.001981	0.910109	3.129623	39.377933
38327	0	0.189038	9.368943	0.248630	0.001892	0.093689	0.002502	0.927836	3.129931	39.377933
38328	0	0.164221	9.362820	0.197039	0.001644	0.093628	0.001982	0.939674	3.130363	39.370291
38329	0	0.176724	9.362823	0.230928	0.001770	0.093628	0.002319	0.949980	3.131978	39.370611
38330	0	0.182033	9.387247	0.216313	0.001825	0.093872	0.002176	0.964036	3.136278	39.368321
38331	0	0.201236	9.417752	0.224860	0.002014	0.094177	0.002258	0.973863	3.136715	39.374662
38332	0	0.176304	9.448274	0.247254	0.001766	0.094482	0.002482	0.983855	3.138778	39.374814
38333	0	0.176404	9.484886	0.249798	0.001770	0.094849	0.002502	0.987235	3.144202	39.369535
38334	0	0.199663	9.490996	0.230235	0.002002	0.094910	0.002310	0.994258	3.148633	39.371832
38335	0	0.176285	9.527628	0.230835	0.001770	0.095276	0.002319	1.005497	3.155445	39.369778
38336	0	0.150184	9.552030	0.253518	0.001511	0.095520	0.002541	1.010030	3.164216	39.372667
38337	0	0.194597	9.600858	0.219162	0.001953	0.096008	0.002197	1.014758	3.170910	39.367686
38338	0	0.181245	9.637476	0.364633	0.001817	0.096375	0.003651	1.017912	3.174304	39.366238
38339	0	0.194811	9.692401	0.323255	0.001953	0.096924	0.003235	1.018645	3.178495	39.365820
38340	0	0.205598	9.729029	0.316712	0.002065	0.097290	0.003169	1.018888	3.187025	39.360791
38341	0	0.194563	9.753434	0.323467	0.001953	0.097534	0.003235	1.017066	3.194089	39.352725
38342	0	0.181063	9.783954	0.310895	0.001816	0.097839	0.003112	1.018452	3.198383	39.354182
38343	0	0.188928	9.838882	0.341524	0.001892	0.098389	0.003418	1.019622	3.199920	39.353941
38344	0	0.163756	9.881591	0.286535	0.001641	0.098816	0.002863	1.014837	3.202474	39.357599
38345	0	0.157999	9.930427	0.378520	0.001587	0.099304	0.003784	1.011651	3.208769	39.357753
38346	0	0.186959	9.985377	0.329479	0.001878	0.099854	0.003298	1.013081	3.216429	39.353953
38347	0	0.152456	9.991456	0.360137	0.001526	0.099915	0.003601	1.010740	3.216222	39.350914
38348	0	0.194874	10.070707	0.360159	0.001950	0.100707	0.003601	1.008146	3.216215	39.350439
38349	0	0.194607	10.083025	0.457676	0.001953	0.100830	0.004578	1.007107	3.222564	39.354953
38350	0	0.162715	10.101324	0.427179	0.001634	0.101013	0.004271	1.003706	3.228205	39.362850
38351	0	0.182845	10.113529	0.451695	0.001831	0.101135	0.004517	1.001287	3.229439	39.368837
38352	0	0.212368	10.174476	0.463943	0.002131	0.101745	0.004639	0.998363	3.235457	39.367983
38353	0	0.195321	10.168438	0.391125	0.001953	0.101685	0.003906	0.990669	3.233634	39.375164
38354	0	0.183129	10.198861	0.459116	0.001831	0.101989	0.004587	0.984105	3.231692	39.372582
38355	0	0.183199	10.223379	0.415227	0.001831	0.102234	0.004150	0.979918	3.228930	39.376504
38356	0	0.170915	10.229391	0.476554	0.001711	0.102294	0.004764	0.975651	3.229232	39.377615
38357	0	0.195653	10.235583	0.433493	0.001953	0.102356	0.004333	0.971914	3.223745	39.378833
38358	0	0.195479	10.235517	0.482225	0.001960	0.102355	0.004824	0.971422	3.227653	39.387283
38359	0	0.195127	10.217284	0.439566	0.001953	0.102173	0.004395	0.968062	3.228000	39.391880
38360	0	0.195073	10.223285	0.476387	0.001949	0.102233	0.004763	0.964532	3.224765	39.391925
38361	0	0.188893	10.192867	0.409192	0.001892	0.101929	0.004089	0.959484	3.226627	39.390795
38362	0	0.194900	10.186681	0.433501	0.001946	0.101867	0.004338	0.960975	3.222075	39.390366
38363	0	0.158877	10.162356	0.451533	0.001587	0.101624	0.004517	0.960267	3.218307	39.387691
38364	0	0.165215	10.119553	0.438664	0.001651	0.101195	0.004392	0.963811	3.215102	39.389348
38365	0	0.183658	10.083009	0.426971	0.001831	0.100830	0.004272	0.964790	3.207095	39.390653
38366	0	0.172251	10.040193	0.389788	0.001719	0.100402	0.003901	0.965622	3.201934	39.388451
38367	0	0.171513	9.991426	0.348432	0.001709	0.099915	0.003479	0.957374	3.193138	39.392675
38368	0	0.202691	9.979134	0.361513	0.002026	0.099792	0.003611	0.949979	3.189905	39.390021
38369	0	0.207896	9.954824	0.402890	0.002075	0.099548	0.004028	0.947078	3.183880	39.389252
38370	0	0.184546	9.911993	0.366477	0.001838	0.099120	0.003663	0.942913	3.173203	39.390613
38371	0	0.207809	9.863278	0.311187	0.002075	0.098633	0.003113	0.941760	3.168063	39.391997
38372	0	0.184112	9.808247	0.274287	0.001836	0.098083	0.002744	0.940576	3.160077	39.388295
38373	0	0.165409	9.765606	0.256671	0.001648	0.097656	0.002563	0.934600	3.151052	39.388133
38374	0	0.190588	9.716684	0.275685	0.001904	0.097167	0.002752	0.927067	3.146497	39.390424
38375	0	0.153001	9.674061	0.280942	0.001526	0.096741	0.002808	0.922795	3.139829	39.388900
38376	0	0.154205	9.637326	0.245049	0.001534	0.096374	0.002444	0.913228	3.127847	39.384723
38377	0	0.165248	9.619120	0.262920	0.001648	0.096191	0.002625	0.905495	3.120661	39.384361
38378	0	0.196541	9.551881	0.294418	0.001962	0.095519	0.002938	0.896240	3.114447	39.382692
38379	0	0.164698	9.545904	0.237883	0.001648	0.095459	0.002380	0.895978	3.113789	39.379614
38380	0	0.158744	9.527564	0.238402	0.001584	0.095276	0.002377	0.884871	3.107922	39.378154
38381	0	0.201615	9.454332	0.317659	0.002014	0.094543	0.003174	0.879370	3.103744	39.374358
38382	0	0.152951	9.454227	0.233391	0.001530	0.094543	0.002324	0.865369	3.102133	39.368081
38383	0	0.171514	9.417694	0.244892	0.001709	0.094177	0.002441	0.854117	3.092890	39.369970
38384	0	0.172270	9.405388	0.252781	0.001720	0.094054	0.002517	0.838498	3.088297	39.360402
38385	0	0.153216	9.387176	0.257124	0.001526	0.093872	0.002563	0.826913	3.078822	39.353931
38386	0	0.167049	9.368757	0.252756	0.001660	0.093688	0.002518	0.812724	3.064595	39.345744
38387	0	0.201430	9.387186	0.172028	0.002014	0.093872	0.001709	0.796806	3.062515	39.336687
38388	0	0.189262	9.356576	0.222621	0.001892	0.093566	0.002219	0.786091	3.059964	39.327041
38389	0	0.177306	9.387167	0.227248	0.001770	0.093872	0.002258	0.766674	3.054408	39.321322
38390	0	0.201962	9.393084	0.296887	0.002020	0.093931	0.002957	0.750520	3.052963	39.318732
38391	0	0.201436	9.393266	0.257944	0.002014	0.093933	0.002563	0.728935	3.050894	39.308940
38392	0	0.195076	9.405389	0.260885	0.001953	0.094054	0.002595	0.709900	3.051932	39.296542
38393	0	0.176893	9.411579	0.276180	0.001770	0.094116	0.002747	0.689276	3.051406	39.283991
38394	0	0.170353	9.435782	0.310186	0.001706	0.094358	0.003081	0.662261	3.052773	39.272133
38395	0	0.146604	9.466509	0.288231	0.001465	0.094666	0.002869	0.643696	3.049554	39.267257
38396	0	0.146680	9.460303	0.291202	0.001467	0.094604	0.002895	0.621481	3.047767	39.269066
38397	0	0.152919	9.521420	0.313076	0.001526	0.095215	0.003113	0.597814	3.041974	39.255600
38398	0	0.177532	9.545651	0.322624	0.001776	0.095457	0.003209	0.575195	3.040697	39.247483
38399	0	0.182964	9.600762	0.331638	0.001831	0.096008	0.003296	0.548722	3.040669	39.251041
38400	0	0.213149	9.661604	0.335783	0.002132	0.096617	0.003337	0.521823	3.039992	39.242648
38401	0	0.213529	9.692308	0.307604	0.002136	0.096924	0.003052	0.491060	3.039323	39.233875
38402	0	0.195274	9.728744	0.372812	0.001951	0.097288	0.003711	0.468572	3.035798	39.234671
38403	0	0.177016	9.722833	0.386221	0.001770	0.097229	0.003845	0.446529	3.033904	39.233553
38404	0	0.201203	9.808076	0.384004	0.002014	0.098082	0.003818	0.418239	3.034667	39.234574
38405	0	0.164827	9.826593	0.386232	0.001648	0.098267	0.003845	0.396275	3.032547	39.229123
38406	0	0.171108	9.887405	0.438943	0.001709	0.098875	0.004368	0.369218	3.028418	39.224616
38407	0	0.152347	9.918148	0.428827	0.001526	0.099182	0.004272	0.348966	3.029485	39.219468
38408	0	0.188387	9.991181	0.481053	0.001886	0.099913	0.004792	0.325941	3.030653	39.216093
38409	0	0.207075	9.997483	0.429223	0.002075	0.099976	0.004272	0.301262	3.034040	39.216976
38410	0	0.212516	10.033923	0.511860	0.002127	0.100340	0.005105	0.283684	3.034145	39.211971
38411	0	0.188928	10.058520	0.532493	0.001892	0.100586	0.005310	0.264714	3.035682	39.211772
38412	0	0.219086	10.088851	0.517043	0.002192	0.100889	0.005157	0.246886	3.034761	39.216001
38413	0	0.219833	10.150075	0.520142	0.002197	0.101501	0.005188	0.229665	3.031886	39.215976
38414	0	0.213684	10.137667	0.535271	0.002138	0.101377	0.005337	0.209583	3.031682	39.213149
38415	0	0.207584	10.143987	0.452887	0.002075	0.101440	0.004517	0.193673	3.029238	39.212520
38416	0	0.176960	10.156017	0.485491	0.001771	0.101561	0.004846	0.181158	3.029080	39.210708
38417	0	0.177032	10.180615	0.477111	0.001770	0.101807	0.004761	0.167447	3.027033	39.210476
38418	0	0.164755	10.186524	0.497479	0.001648	0.101866	0.004964	0.153130	3.025800	39.207770
38419	0	0.189036	10.180635	0.482868	0.001892	0.101807	0.004822	0.143333	3.026036	39.203653
38420	0	0.218896	10.180550	0.490197	0.002193	0.101806	0.004896	0.134747	3.029395	39.206088
38421	0	0.219892	10.174521	0.476846	0.002197	0.101746	0.004761	0.124027	3.025828	39.210160
38422	0	0.195728	10.162246	0.526623	0.001956	0.101623	0.005264	0.119794	3.022691	39.212607
38423	0	0.207910	10.131822	0.561624	0.002075	0.101318	0.005615	0.116593	3.016646	39.211473
38424	0	0.202288	10.125643	0.524837	0.002022	0.101256	0.005250	0.116357	3.013748	39.205995
38425	0	0.183471	10.101285	0.501021	0.001831	0.101013	0.005005	0.108274	3.007915	39.207960
38426	0	0.177887	10.064594	0.495517	0.001777	0.100646	0.004954	0.105285	3.003753	39.204570
38427	0	0.176773	10.040298	0.518594	0.001770	0.100403	0.005188	0.105590	3.004696	39.199568
38428	0	0.182705	9.997558	0.542723	0.001826	0.099976	0.005427	0.103689	3.002179	39.195096
38429	0	0.208007	9.991462	0.500149	0.002075	0.099915	0.005005	0.105569	2.994900	39.204084
38430	0	0.184391	9.942650	0.480817	0.001841	0.099426	0.004814	0.110434	2.989383	39.211329
38431	0	0.232505	9.906035	0.469081	0.002319	0.099060	0.004700	0.118636	2.981072	39.201651
38432	0	0.208809	9.838897	0.473548	0.002086	0.098389	0.004743	0.124909	2.976581	39.198904
38433	0	0.214337	9.814468	0.426552	0.002136	0.098145	0.004272	0.130929	2.966505	39.191439
38434	0	0.197095	9.777851	0.431281	0.001966	0.097778	0.004319	0.136383	2.959565	39.193926
38435	0	0.177369	9.741236	0.377603	0.001770	0.097412	0.003784	0.143976	2.953569	39.195587
38436	0	0.196593	9.692407	0.345146	0.001960	0.096924	0.003462	0.154221	2.944557	39.193352
38437	0	0.176910	9.655808	0.316009	0.001770	0.096558	0.003174	0.168531	2.943847	39.189870
38438	0	0.152951	9.619274	0.405064	0.001524	0.096192	0.004062	0.179720	2.935552	39.188689
38439	0	0.176909	9.594777	0.371062	0.001770	0.095947	0.003723	0.192701	2.934932	39.184511
38440	0	0.201220	9.546035	0.386994	0.002011	0.095460	0.003881	0.203377	2.932130	39.188105
38441	0	0.190054	9.533713	0.371328	0.001892	0.095337	0.003723	0.213249	2.920282	39.186345
38442	0	0.209352	9.509310	0.412183	0.002091	0.095093	0.004130	0.221564	2.916055	39.188438
38443	0	0.182952	9.460481	0.353232	0.001831	0.094604	0.003540	0.228934	2.916152	39.177488
38444	0	0.194734	9.454382	0.363754	0.001949	0.094543	0.003646	0.237072	2.916786	39.172271
38445	0	0.195005	9.411662	0.346958	0.001953	0.094116	0.003479	0.246581	2.918795	39.167003
38446	0	0.194817	9.429966	0.326585	0.001946	0.094299	0.003277	0.257986	2.915015	39.163819
38447	0	0.201251	9.405548	0.255368	0.002014	0.094055	0.002563	0.267972	2.915219	39.156165
38448	0	0.188756	9.375016	0.229324	0.001888	0.093750	0.002299	0.273448	2.914315	39.155371
38449	0	0.201603	9.375020	0.261587	0.002014	0.093750	0.002625	0.282085	2.910298	39.155141
38450	0	0.189069	9.387226	0.223567	0.001895	0.093872	0.002240	0.285685	2.913773	39.157034
38451	0	0.194969	9.381132	0.224923	0.001953	0.093811	0.002258	0.294864	2.916129	39.148226
38452	0	0.188266	9.393350	0.271500	0.001884	0.093933	0.002728	0.308254	2.916583	39.143223
38453	0	0.219603	9.417742	0.316938	0.002197	0.094177	0.003174	0.311752	2.916326	39.138317
38454	0	0.176610	9.429968	0.413298	0.001767	0.094299	0.004141	0.319440	2.915939	39.140754
38455	0	0.200809	9.442193	0.310015	0.002014	0.094421	0.003113	0.332931	2.921592	39.139940
38456	0	0.205734	9.491102	0.295597	0.002063	0.094911	0.002965	0.341946	2.926470	39.140227
38457	0	0.195069	9.521520	0.365406	0.001953	0.095215	0.003662	0.349764	2.927707	39.146738
38458	0	0.200181	9.533733	0.406582	0.002008	0.095337	0.004072	0.355569	2.933997	39.153992
38459	0	0.182670	9.539831	0.359379	0.001831	0.095398	0.003601	0.362478	2.937549	39.153940
38460	0	0.169186	9.600874	0.369987	0.001699	0.096008	0.003708	0.370200	2.944909	39.157251
38461	0	0.194931	9.613072	0.377729	0.001953	0.096130	0.003784	0.376599	2.947800	39.161033
38462	0	0.199796	9.686320	0.400803	0.002006	0.096863	0.004014	0.381827	2.955122	39.158327
38463	0	0.219206	9.686302	0.396472	0.002197	0.096863	0.003967	0.383022	2.959615	39.167455
38464	0	0.217647	9.716842	0.420023	0.002186	0.097168	0.004206	0.387633	2.968966	39.175747
38465	0	0.182684	9.790082	0.395857	0.001831	0.097900	0.003967	0.395974	2.972200	39.170821
38466	0	0.194220	9.826806	0.528350	0.001945	0.098268	0.005292	0.403957	2.973264	39.179807
38467	0	0.188621	9.814513	0.432259	0.001892	0.098145	0.004333	0.414833	2.978458	39.185855
38468	0	0.193877	9.906137	0.430323	0.001941	0.099061	0.004311	0.421518	2.979050	39.187885
38469	0	0.195010	9.918260	0.456877	0.001953	0.099182	0.004578	0.429865	2.980908	39.184538
38470	0	0.199779	9.985408	0.436788	0.002007	0.099854	0.004376	0.437820	2.990354	39.193386
38471	0	0.237806	10.015934	0.487060	0.002380	0.100159	0.004883	0.449939	2.991328	39.202475
38472	0	0.181845	10.009931	0.509122	0.001826	0.100099	0.005102	0.460607	2.998606	39.213366
38473	0	0.194788	10.046438	0.481330	0.001953	0.100464	0.004822	0.468393	3.002931	39.219640
38474	0	0.205901	10.083077	0.485323	0.002064	0.100830	0.004866	0.480596	3.006685	39.223984
38475	0	0.206896	10.107481	0.524018	0.002075	0.101074	0.005249	0.488745	3.012064	39.231917
38476	0	0.187170	10.125803	0.460797	0.001879	0.101257	0.004621	0.501065	3.018387	39.237027
38477	0	0.188868	10.150213	0.438056	0.001892	0.101501	0.004395	0.514947	3.020561	39.241489
38478	0	0.181734	10.156415	0.471950	0.001823	0.101563	0.004732	0.527298	3.025767	39.252415
38479	0	0.213515	10.156315	0.468611	0.002136	0.101562	0.004700	0.540729	3.025322	39.257957
38480	0	0.188517	10.156425	0.490121	0.001889	0.101563	0.004916	0.555741	3.028206	39.266071
38481	0	0.225601	10.156347	0.480239	0.002258	0.101562	0.004822	0.575706	3.029118	39.273752
38482	0	0.237314	10.199279	0.506627	0.002376	0.101992	0.005088	0.598049	3.030192	39.284329
38483	0	0.188906	10.131919	0.437673	0.001892	0.101318	0.004395	0.616265	3.031942	39.292620
38484	0	0.212664	10.150333	0.433855	0.002130	0.101502	0.004358	0.636603	3.033565	39.297307
38485	0	0.189016	10.113651	0.522549	0.001892	0.101135	0.005249	0.661348	3.034064	39.304367
38486	0	0.182522	10.126017	0.469324	0.001826	0.101259	0.004713	0.681856	3.033547	39.318169
38487	0	0.195245	10.076992	0.431346	0.001953	0.100769	0.004333	0.702680	3.032642	39.327893
38488	0	0.176615	10.077083	0.445760	0.001768	0.100770	0.004476	0.721193	3.033194	39.335396
38489	0	0.195208	10.034262	0.394695	0.001953	0.100342	0.003967	0.742463	3.032706	39.338873
38490	0	0.212969	10.016052	0.378331	0.002133	0.100160	0.003804	0.764409	3.035230	39.341850
38491	0	0.207678	9.948809	0.382392	0.002075	0.099487	0.003845	0.786964	3.031716	39.351849
38492	0	0.232167	9.918399	0.377897	0.002322	0.099183	0.003802	0.811989	3.030619	39.362607
38493	0	0.225693	9.887770	0.370420	0.002258	0.098877	0.003723	0.831958	3.030515	39.365164
38494	0	0.188587	9.863460	0.360302	0.001889	0.098634	0.003624	0.854327	3.032723	39.369354
38495	0	0.213292	9.832832	0.297042	0.002136	0.098328	0.002991	0.876027	3.034863	39.373102
38496	0	0.158397	9.765783	0.354130	0.001580	0.097657	0.003560	0.896083	3.028795	39.373239
38497	0	0.164722	9.759585	0.297024	0.001648	0.097595	0.002991	0.918196	3.027938	39.374330
38498	0	0.170767	9.692537	0.335966	0.001707	0.096925	0.003377	0.936668	3.025555	39.380690
38499	0	0.176778	9.680233	0.328040	0.001770	0.096802	0.003296	0.953055	3.026517	39.391876
38500	0	0.189287	9.643589	0.245338	0.001887	0.096436	0.002471	0.971984	3.018223	39.400049
38501	0	0.188983	9.594778	0.279156	0.001892	0.095947	0.002808	0.989231	3.019238	39.409867
38502	0	0.170348	9.546034	0.312957	0.001704	0.095460	0.003141	1.001479	3.018434	39.414135
38503	0	0.171022	9.521523	0.334523	0.001709	0.095215	0.003357	1.013581	3.015267	39.416011
38504	0	0.189176	9.521510	0.314372	0.001894	0.095215	0.003150	1.019108	3.016280	39.407894
38505	0	0.146888	9.484877	0.286211	0.001465	0.094849	0.002869	1.025034	3.009726	39.409247
38506	0	0.177680	9.472686	0.260106	0.001778	0.094727	0.002611	1.035251	3.009022	39.405597
38507	0	0.182900	9.460473	0.200503	0.001831	0.094604	0.002014	1.044323	3.009756	39.407009
38508	0	0.151790	9.411672	0.307976	0.001521	0.094116	0.003094	1.059383	3.011983	39.406398
38509	0	0.189252	9.442156	0.200545	0.001892	0.094421	0.002014	1.067990	3.009730	39.405489
38510	0	0.152586	9.423845	0.253929	0.001526	0.094238	0.002545	1.073413	3.008064	39.403771
38511	0	0.170597	9.417748	0.292381	0.001709	0.094177	0.002930	1.078594	3.010051	39.398191
38512	0	0.181790	9.423855	0.266815	0.001824	0.094238	0.002673	1.082722	3.016238	39.399526
38513	0	0.176713	9.423829	0.238218	0.001770	0.094238	0.002380	1.078573	3.018092	39.406495
38514	0	0.145634	9.442058	0.250076	0.001458	0.094420	0.002505	1.082150	3.018621	39.400530
38515	0	0.170616	9.460456	0.231857	0.001709	0.094604	0.002319	1.081126	3.020364	39.401647
38516	0	0.139679	9.454341	0.238117	0.001398	0.094543	0.002378	1.075900	3.020234	39.396614
38517	0	0.176471	9.478766	0.207690	0.001770	0.094788	0.002075	1.071874	3.024936	39.397136
38518	0	0.151194	9.497068	0.244663	0.001514	0.094971	0.002444	1.067081	3.026259	39.393085
38519	0	0.158326	9.515387	0.286867	0.001587	0.095154	0.002869	1.065145	3.029008	39.392258
38520	0	0.181689	9.564210	0.244501	0.001823	0.095642	0.002440	1.057735	3.035152	39.386979
38521	0	0.170141	9.564213	0.256707	0.001709	0.095642	0.002563	1.051496	3.042564	39.388844
38522	0	0.163104	9.619133	0.263432	0.001632	0.096191	0.002631	1.045817	3.041724	39.391669
38523	0	0.207148	9.643540	0.269367	0.002075	0.096436	0.002686	1.034242	3.044506	39.401249
38524	0	0.139133	9.704478	0.344073	0.001396	0.097045	0.003434	1.024571	3.048607	39.408909
38525	0	0.176636	9.741186	0.300110	0.001770	0.097412	0.002991	1.010420	3.051282	39.413276
38526	0	0.175768	9.753295	0.357000	0.001762	0.097533	0.003560	0.996783	3.055214	39.406078
38527	0	0.158618	9.777780	0.385864	0.001587	0.097778	0.003845	0.979086	3.054459	39.415094
38528	0	0.201044	9.820329	0.351695	0.002012	0.098204	0.003506	0.963975	3.054963	39.417891
38529	0	0.183041	9.887642	0.379846	0.001831	0.098877	0.003784	0.945448	3.054104	39.417647
38530	0	0.194720	9.899672	0.400673	0.001951	0.098997	0.003995	0.929806	3.057175	39.418964
38531	0	0.219586	9.960883	0.373866	0.002197	0.099609	0.003723	0.909950	3.057189	39.425345
38532	0	0.188453	9.948506	0.382535	0.001888	0.099485	0.003815	0.895693	3.059891	39.427620
38533	0	0.164534	9.997514	0.416219	0.001648	0.099976	0.004150	0.880186	3.061270	39.433119
38534	0	0.206805	10.046238	0.406509	0.002069	0.100463	0.004051	0.862324	3.061299	39.435384
38535	0	0.164233	10.058562	0.403863	0.001648	0.100586	0.004028	0.848595	3.066094	39.439475
38536	0	0.205881	10.101189	0.405934	0.002064	0.101012	0.004048	0.834104	3.070096	39.443289
38537	0	0.207578	10.119578	0.410161	0.002075	0.101196	0.004089	0.818191	3.067837	39.446239
38538	0	0.195528	10.076669	0.394102	0.001954	0.100767	0.003930	0.803749	3.064847	39.453445
38539	0	0.158930	10.125688	0.385600	0.001587	0.101257	0.003845	0.789533	3.060527	39.458746
38540	0	0.183625	10.101076	0.460938	0.001835	0.101011	0.004599	0.775277	3.057418	39.463587
38541	0	0.207630	10.137909	0.421822	0.002075	0.101379	0.004211	0.765528	3.054583	39.462068
38542	0	0.189237	10.156123	0.429400	0.001894	0.101562	0.004286	0.754238	3.054834	39.460717
38543	0	0.188902	10.125705	0.409767	0.001892	0.101257	0.004089	0.742767	3.056723	39.458359
38544	0	0.182818	10.137781	0.484976	0.001824	0.101378	0.004838	0.727397	3.050885	39.459755
38545	0	0.190122	10.101263	0.440328	0.001892	0.101013	0.004395	0.715393	3.038956	39.464762
38546	0	0.184826	10.101106	0.459987	0.001849	0.101011	0.004595	0.707587	3.038435	39.461549
38547	0	0.207699	10.101267	0.373611	0.002075	0.101013	0.003723	0.690791	3.034774	39.462960
38548	0	0.184221	10.076650	0.430951	0.001834	0.100767	0.004298	0.675853	3.023764	39.464709
38549	0	0.220179	10.052448	0.391451	0.002197	0.100525	0.003906	0.664325	3.016985	39.462912
38550	0	0.196342	10.027950	0.423421	0.001962	0.100280	0.004228	0.654749	3.013433	39.459499
38551	0	0.183443	9.997526	0.360854	0.001831	0.099976	0.003601	0.644115	3.007911	39.458903
38552	0	0.190112	9.966929	0.428954	0.001899	0.099669	0.004287	0.638870	3.003596	39.458433
38553	0	0.183657	9.960883	0.446536	0.001831	0.099609	0.004456	0.625529	2.995659	39.457523
38554	0	0.142026	9.887463	0.405537	0.001414	0.098875	0.004047	0.614246	2.987159	39.452560
38555	0	0.183608	9.851052	0.372646	0.001831	0.098511	0.003723	0.608330	2.979692	39.455278
38556	0	0.148248	9.826519	0.398123	0.001474	0.098266	0.003973	0.596688	2.968651	39.451551
38557	0	0.177605	9.789996	0.379257	0.001770	0.097900	0.003784	0.584784	2.959970	39.443793
38558	0	0.178725	9.753297	0.380435	0.001781	0.097533	0.003800	0.578072	2.951555	39.438598
38559	0	0.159050	9.735051	0.337167	0.001587	0.097351	0.003357	0.558655	2.945694	39.440357
38560	0	0.196666	9.686050	0.400194	0.001960	0.096861	0.003996	0.549423	2.935988	39.435360
38561	0	0.202014	9.667918	0.385494	0.002014	0.096680	0.003845	0.535787	2.927285	39.426078
38562	0	0.166399	9.625119	0.277325	0.001659	0.096251	0.002766	0.524700	2.920110	39.422296
38563	0	0.189483	9.588604	0.269054	0.001892	0.095886	0.002686	0.516684	2.915130	39.418414
38564	0	0.190132	9.576305	0.312442	0.001897	0.095763	0.003122	0.512147	2.908136	39.415580
38565	0	0.159297	9.533656	0.348581	0.001587	0.095337	0.003479	0.501955	2.899228	39.405656
38566	0	0.166462	9.521360	0.282755	0.001659	0.095214	0.002821	0.492014	2.891237	39.397931
38567	0	0.153167	9.460428	0.354313	0.001526	0.094604	0.003540	0.486274	2.882587	39.392663
38568	0	0.166189	9.478633	0.318713	0.001658	0.094787	0.003180	0.475097	2.876777	39.389556
38569	0	0.183488	9.448206	0.324339	0.001831	0.094482	0.003235	0.462735	2.870499	39.385769
38570	0	0.190286	9.429806	0.344035	0.001899	0.094298	0.003434	0.453223	2.863896	39.379083
38571	0	0.171160	9.436002	0.269556	0.001709	0.094360	0.002686	0.439063	2.859078	39.378836
38572	0	0.202667	9.411475	0.259498	0.002019	0.094115	0.002583	0.421890	2.847888	39.366899
38573	0	0.165119	9.417693	0.348601	0.001648	0.094177	0.003479	0.411389	2.842296	39.355139
38574	0	0.189688	9.423701	0.277152	0.001898	0.094237	0.002760	0.395325	2.841770	39.350099
38575	0	0.189259	9.417675	0.300608	0.001892	0.094177	0.002991	0.374663	2.839521	39.343293
38576	0	0.165047	9.435815	0.296881	0.001649	0.094358	0.002960	0.362259	2.835942	39.338698
38577	0	0.164561	9.436009	0.269623	0.001648	0.094360	0.002686	0.347346	2.837093	39.330147
38578	0	0.169631	9.448103	0.369803	0.001704	0.094481	0.003683	0.327280	2.845103	39.333108
38579	0	0.171300	9.497029	0.318395	0.001709	0.094971	0.003174	0.313118	2.838689	39.336676
38580	0	0.195863	9.502944	0.369339	0.001961	0.095030	0.003682	0.297603	2.839666	39.335423
38581	0	0.176826	9.533668	0.318180	0.001770	0.095337	0.003174	0.286104	2.840201	39.334949
38582	0	0.181945	9.557981	0.356698	0.001827	0.095580	0.003555	0.270171	2.847891	39.327109
38583	0	0.201188	9.588583	0.385641	0.002014	0.095886	0.003845	0.254852	2.849023	39.318460
38584	0	0.188604	9.625011	0.418257	0.001887	0.096251	0.004172	0.240726	2.848979	39.310728
38585	0	0.183254	9.661802	0.513837	0.001831	0.096619	0.005127	0.225247	2.845673	39.317854
38586	0	0.195322	9.698246	0.382021	0.001956	0.096983	0.003806	0.206657	2.847325	39.307264
38587	0	0.176679	9.735077	0.440266	0.001770	0.097351	0.004395	0.195179	2.849575	39.307842
38588	0	0.218815	9.777689	0.417905	0.002191	0.097777	0.004167	0.178632	2.850862	39.306466
38589	0	0.195225	9.808304	0.434424	0.001953	0.098083	0.004333	0.164154	2.850328	39.301999
38590	0	0.182133	9.844758	0.472832	0.001829	0.098448	0.004721	0.153359	2.857882	39.299512
38591	0	0.201489	9.869330	0.525905	0.002014	0.098694	0.005249	0.139769	2.855539	39.295719
38592	0	0.170795	9.887476	0.442168	0.001710	0.098875	0.004415	0.129606	2.856275	39.291351
38593	0	0.183963	9.942569	0.513522	0.001831	0.099426	0.005127	0.118143	2.844893	39.294026
38594	0	0.196788	9.966838	0.484106	0.001969	0.099669	0.004838	0.112687	2.845035	39.296098
38595	0	0.182668	9.997559	0.494530	0.001831	0.099976	0.004944	0.109109	2.848520	39.295688
38596	0	0.200110	10.015771	0.476465	0.002005	0.100158	0.004763	0.104893	2.851024	39.308115
38597	0	0.213368	10.028078	0.506663	0.002136	0.100281	0.005066	0.102150	2.852413	39.313079
38598	0	0.182019	10.046301	0.549411	0.001825	0.100463	0.005494	0.100239	2.856789	39.312515
38599	0	0.219428	10.070791	0.488623	0.002197	0.100708	0.004883	0.094414	2.858659	39.315858
38600	0	0.206831	10.088995	0.532077	0.002069	0.100890	0.005317	0.087879	2.857397	39.320664
38601	0	0.176674	10.089125	0.482017	0.001770	0.100891	0.004822	0.087773	2.859601	39.326311
38602	0	0.206714	10.119640	0.475508	0.002069	0.101196	0.004757	0.087928	2.859630	39.324544
38603	0	0.195422	10.119636	0.457557	0.001953	0.101196	0.004578	0.088330	2.856841	39.324014
38604	0	0.213513	10.107450	0.493469	0.002138	0.101074	0.004939	0.091337	2.858736	39.317365
38605	0	0.226018	10.119651	0.518283	0.002258	0.101196	0.005188	0.095220	2.855117	39.318227
38606	0	0.189718	10.131864	0.529344	0.001895	0.101318	0.005300	0.100210	2.851115	39.321866
38607	0	0.225895	10.089170	0.597134	0.002258	0.100891	0.005981	0.109731	2.848913	39.327208
38608	0	0.219871	10.076951	0.503534	0.002198	0.100769	0.005045	0.118694	2.846848	39.332916
38609	0	0.213986	10.070842	0.505624	0.002136	0.100708	0.005066	0.127751	2.841217	39.336015
38610	0	0.238673	10.046462	0.576529	0.002387	0.100464	0.005778	0.140617	2.840141	39.334389
38611	0	0.219677	10.040351	0.523627	0.002197	0.100403	0.005249	0.153209	2.839208	39.334485
38612	0	0.194847	10.003817	0.521295	0.001951	0.100038	0.005223	0.163074	2.840861	39.337338
38613	0	0.214112	9.985398	0.493228	0.002136	0.099854	0.004944	0.174361	2.833757	39.340036
38614	0	0.183887	9.930482	0.454100	0.001841	0.099304	0.004554	0.187187	2.834211	39.335154
38615	0	0.195386	9.906076	0.468460	0.001953	0.099060	0.004700	0.202709	2.831847	39.347612
38616	0	0.213246	9.863451	0.416587	0.002137	0.098634	0.004181	0.218230	2.835791	39.349533
38617	0	0.183180	9.857247	0.413347	0.001831	0.098572	0.004150	0.235958	2.833406	39.356851
38618	0	0.226293	9.802400	0.391613	0.002259	0.098023	0.003933	0.253638	2.827534	39.353017
38619	0	0.201697	9.759586	0.382724	0.002014	0.097595	0.003845	0.272794	2.822684	39.355017
38620	0	0.171481	9.710835	0.391908	0.001714	0.097108	0.003931	0.284974	2.819918	39.360146
38621	0	0.177376	9.704669	0.400757	0.001770	0.097046	0.004028	0.307547	2.813980	39.366273
38622	0	0.183612	9.692555	0.402972	0.001838	0.096925	0.004047	0.326509	2.814347	39.367870
38623	0	0.188902	9.631416	0.364582	0.001892	0.096313	0.003662	0.343962	2.816438	39.363701
38624	0	0.200826	9.637615	0.354878	0.002007	0.096375	0.003568	0.364536	2.813965	39.358725
38625	0	0.189046	9.607009	0.339770	0.001892	0.096069	0.003418	0.386801	2.814332	39.355291
38626	0	0.218967	9.601001	0.397124	0.002193	0.096009	0.003987	0.404046	2.817308	39.349441
38627	0	0.225803	9.527645	0.370855	0.002258	0.095276	0.003723	0.419674	2.816102	39.350471
38628	0	0.183338	9.527727	0.368072	0.001830	0.095277	0.003694	0.433223	2.810635	39.350500
38629	0	0.194985	9.509335	0.315860	0.001953	0.095093	0.003174	0.449677	2.813074	39.351555
38630	0	0.188351	9.485017	0.343347	0.001885	0.094850	0.003448	0.465924	2.813852	39.352282
38631	0	0.177158	9.472699	0.260817	0.001770	0.094727	0.002625	0.483799	2.810375	39.348336
38632	0	0.182861	9.466605	0.294401	0.001834	0.094666	0.002957	0.498062	2.815243	39.345960
38633	0	0.158597	9.460502	0.340383	0.001587	0.094604	0.003418	0.513311	2.814851	39.346406
38634	0	0.169980	9.448289	0.252160	0.001706	0.094482	0.002535	0.527533	2.820910	39.340649
38635	0	0.201628	9.454386	0.291529	0.002014	0.094543	0.002930	0.543110	2.816859	39.346115
38636	0	0.176737	9.460505	0.294734	0.001774	0.094604	0.002961	0.557997	2.823171	39.346637
38637	0	0.194742	9.478798	0.316582	0.001953	0.094788	0.003174	0.565798	2.828542	39.353129
38638	0	0.181461	9.460485	0.253697	0.001819	0.094604	0.002547	0.576417	2.831937	39.351628
38639	0	0.182969	9.503205	0.285917	0.001831	0.095032	0.002869	0.585990	2.832050	39.351312
38640	0	0.200625	9.521541	0.344628	0.002011	0.095215	0.003459	0.599409	2.836608	39.354879
38641	0	0.176200	9.539820	0.347610	0.001770	0.095398	0.003479	0.601051	2.844748	39.355767
38642	0	0.156289	9.570366	0.284832	0.001571	0.095703	0.002862	0.615570	2.852619	39.365770
38643	0	0.176720	9.588661	0.304146	0.001770	0.095886	0.003052	0.626039	2.854470	39.365826
38644	0	0.156885	9.606994	0.283344	0.001580	0.096069	0.002848	0.641202	2.866533	39.371621
38645	0	0.189221	9.649683	0.310499	0.001892	0.096497	0.003113	0.648613	2.864880	39.375646
38646	0	0.213365	9.680211	0.296502	0.002136	0.096802	0.002975	0.657993	2.866413	39.379728
38647	0	0.212818	9.710745	0.340827	0.002136	0.097107	0.003418	0.667594	2.874402	39.385874
38648	0	0.205421	9.759565	0.344902	0.002058	0.097595	0.003459	0.677462	2.877387	39.392196
38649	0	0.170722	9.796170	0.334978	0.001709	0.097961	0.003357	0.683991	2.877955	39.398958
38650	0	0.151759	9.790061	0.309282	0.001522	0.097900	0.003098	0.687694	2.881682	39.401118
38651	0	0.170220	9.838903	0.377781	0.001709	0.098389	0.003784	0.693281	2.888102	39.412889
38652	0	0.150540	9.881654	0.394085	0.001512	0.098816	0.003954	0.706634	2.893766	39.420604
38653	0	0.176332	9.906072	0.401505	0.001770	0.099060	0.004028	0.720164	2.900034	39.425727
38654	0	0.205743	9.942776	0.423492	0.002061	0.099427	0.004246	0.730806	2.902544	39.437686
38655	0	0.200919	9.979279	0.457308	0.002014	0.099792	0.004578	0.734195	2.906767	39.447526
38656	0	0.187227	9.985392	0.437987	0.001882	0.099854	0.004385	0.738231	2.916024	39.448677
38657	0	0.219107	10.046432	0.414276	0.002197	0.100464	0.004150	0.745091	2.921603	39.462301
38658	0	0.199886	10.052537	0.424610	0.002001	0.100525	0.004256	0.754801	2.922338	39.474082
38659	0	0.213098	10.083051	0.316374	0.002136	0.100830	0.003174	0.764398	2.926795	39.476703
38660	0	0.200063	10.070949	0.430160	0.002004	0.100709	0.004313	0.774949	2.928785	39.481475
38661	0	0.176584	10.101348	0.390044	0.001770	0.101013	0.003906	0.779670	2.932051	39.488741
38662	0	0.187930	10.125764	0.388760	0.001884	0.101257	0.003894	0.784901	2.935314	39.504466
38663	0	0.146219	10.107466	0.438526	0.001465	0.101074	0.004395	0.793539	2.936849	39.515357
38664	0	0.175595	10.131887	0.381650	0.001764	0.101318	0.003826	0.802570	2.944815	39.520745
38665	0	0.201401	10.107473	0.450531	0.002014	0.101074	0.004517	0.813462	2.943554	39.526910
38666	0	0.194922	10.107571	0.454404	0.001952	0.101075	0.004555	0.823696	2.945465	39.530890
38667	0	0.164175	10.076969	0.444314	0.001648	0.100769	0.004456	0.835939	2.951102	39.534302
38668	0	0.169415	10.083163	0.453923	0.001696	0.100831	0.004552	0.848422	2.951339	39.541050
38669	0	0.201379	10.107474	0.493343	0.002014	0.101074	0.004944	0.858323	2.950285	39.547639
38670	0	0.171365	10.064747	0.454351	0.001708	0.100647	0.004557	0.871363	2.942472	39.548367
38671	0	0.177187	10.058636	0.438420	0.001770	0.100586	0.004395	0.881204	2.938875	39.561458
38672	0	0.153072	10.034211	0.406003	0.001529	0.100342	0.004068	0.888805	2.935157	39.567902
38673	0	0.170492	10.022004	0.322714	0.001709	0.100220	0.003235	0.895701	2.938315	39.576381
38674	0	0.157671	9.985388	0.345308	0.001578	0.099854	0.003463	0.904915	2.938700	39.589637
38675	0	0.195511	9.967064	0.389936	0.001953	0.099670	0.003906	0.910879	2.934962	39.598784
38676	0	0.195179	9.930461	0.321088	0.001957	0.099304	0.003221	0.920134	2.939435	39.614493
38677	0	0.194934	9.906051	0.303967	0.001953	0.099060	0.003052	0.932194	2.942332	39.627467
38678	0	0.194316	9.869410	0.277566	0.001945	0.098694	0.002783	0.938585	2.943570	39.634014
38679	0	0.188913	9.820589	0.347149	0.001892	0.098206	0.003479	0.945419	2.945553	39.641821
38680	0	0.194637	9.796167	0.345683	0.001946	0.097961	0.003464	0.951578	2.944180	39.648463
38681	0	0.195050	9.783965	0.353333	0.001953	0.097839	0.003540	0.957506	2.945785	39.656171
38682	0	0.158454	9.729020	0.321402	0.001581	0.097290	0.003221	0.963267	2.940375	39.661768
38683	0	0.140346	9.741230	0.310684	0.001404	0.097412	0.003113	0.968338	2.939321	39.666622
38684	0	0.170775	9.661881	0.260634	0.001708	0.096619	0.002612	0.973244	2.938158	39.670498
38685	0	0.134541	9.661866	0.298922	0.001343	0.096619	0.002991	0.973073	2.933576	39.681196
38686	0	0.183475	9.619059	0.304429	0.001836	0.096190	0.003048	0.975479	2.933388	39.679929
38687	0	0.152526	9.606947	0.298663	0.001526	0.096069	0.002991	0.978422	2.932664	39.683197
38688	0	0.183032	9.564210	0.273679	0.001829	0.095642	0.002738	0.977910	2.929782	39.679898
38689	0	0.177396	9.527580	0.231974	0.001770	0.095276	0.002319	0.975491	2.923617	39.684625
38690	0	0.183836	9.545807	0.231794	0.001839	0.095458	0.002319	0.975237	2.922541	39.686760
38691	0	0.213412	9.521495	0.213362	0.002136	0.095215	0.002136	0.976437	2.923580	39.695717
38692	0	0.195238	9.484850	0.225454	0.001948	0.094849	0.002253	0.972118	2.917202	39.688851
38693	0	0.152591	9.478747	0.189821	0.001526	0.094788	0.001892	0.962800	2.915707	39.688763
38694	0	0.140384	9.460351	0.300292	0.001404	0.094604	0.003002	0.959982	2.914221	39.688623
38695	0	0.158340	9.448234	0.269054	0.001587	0.094482	0.002686	0.952022	2.917025	39.686715
38696	0	0.145356	9.472554	0.269949	0.001457	0.094726	0.002695	0.944797	2.920002	39.689991
38697	0	0.195171	9.478751	0.281157	0.001953	0.094788	0.002808	0.938098	2.920274	39.697312
38698	0	0.188686	9.472553	0.257517	0.001888	0.094726	0.002571	0.931263	2.920510	39.694582
38699	0	0.177121	9.484838	0.287618	0.001770	0.094849	0.002869	0.920247	2.917624	39.691954
38700	0	0.195511	9.521349	0.271405	0.001955	0.095214	0.002700	0.901227	2.916083	39.697230
38701	0	0.195275	9.521457	0.257402	0.001953	0.095215	0.002563	0.886640	2.915112	39.699341
38702	0	0.164713	9.551880	0.277654	0.001647	0.095519	0.002768	0.873960	2.913475	39.697216
38703	0	0.164506	9.539759	0.294314	0.001648	0.095398	0.002930	0.855901	2.915524	39.699523
38704	0	0.145346	9.570177	0.297175	0.001458	0.095702	0.002956	0.835612	2.919729	39.700891
38705	0	0.140406	9.619088	0.300749	0.001404	0.096191	0.002991	0.813749	2.917980	39.700645
38706	0	0.158443	9.631125	0.315733	0.001587	0.096312	0.003146	0.798572	2.919514	39.704696
38707	0	0.164838	9.661831	0.288004	0.001648	0.096619	0.002869	0.783173	2.917576	39.702270
38708	0	0.176641	9.692147	0.375844	0.001770	0.096922	0.003745	0.765477	2.920441	39.705270
38709	0	0.188712	9.722863	0.330986	0.001892	0.097229	0.003296	0.747105	2.924863	39.701111
38710	0	0.194127	9.789867	0.371080	0.001943	0.097899	0.003690	0.720566	2.925056	39.703182
38711	0	0.176292	9.759461	0.356034	0.001770	0.097595	0.003540	0.694810	2.931968	39.697242
38712	0	0.163107	9.808096	0.365916	0.001634	0.098082	0.003641	0.671844	2.933568	39.699159
38713	0	0.189025	9.863242	0.373441	0.001892	0.098633	0.003723	0.656855	2.934301	39.703375
38714	0	0.200726	9.881442	0.394343	0.002010	0.098815	0.003928	0.637225	2.936480	39.697308
38715	0	0.201514	9.954765	0.392323	0.002014	0.099548	0.003906	0.615749	2.933953	39.697302
38716	0	0.183503	9.954572	0.444309	0.001833	0.099546	0.004428	0.596353	2.930208	39.696372
38717	0	0.176902	9.960874	0.422695	0.001770	0.099609	0.004211	0.576578	2.929965	39.701351
38718	0	0.176918	9.972874	0.365241	0.001767	0.099730	0.003632	0.550725	2.926223	39.700483
38719	0	0.189242	10.003588	0.435053	0.001892	0.100037	0.004333	0.529277	2.924473	39.700599
38720	0	0.195336	10.021727	0.425775	0.001953	0.100218	0.004245	0.512532	2.922814	39.704633
38721	0	0.219123	10.101273	0.428627	0.002197	0.101013	0.004272	0.494939	2.928261	39.712182
38722	0	0.175628	10.046132	0.437541	0.001758	0.100462	0.004360	0.475660	2.928400	39.713167
38723	0	0.164852	10.064631	0.465281	0.001648	0.100647	0.004639	0.457638	2.926369	39.717777
38724	0	0.201533	10.101045	0.492739	0.002015	0.101011	0.004910	0.436483	2.924778	39.718021
38725	0	0.170751	10.089066	0.483176	0.001709	0.100891	0.004822	0.423220	2.925058	39.724593
38726	0	0.195020	10.082763	0.503445	0.001949	0.100828	0.005024	0.409348	2.922681	39.727373
38727	0	0.158700	10.052444	0.483134	0.001587	0.100525	0.004822	0.396513	2.921197	39.738827
38728	0	0.159136	10.082869	0.436102	0.001587	0.100829	0.004353	0.384983	2.914760	39.737219
38729	0	0.195707	10.082961	0.470813	0.001953	0.100830	0.004700	0.373462	2.908891	39.745304
38730	0	0.195932	10.076668	0.484809	0.001961	0.100767	0.004838	0.360018	2.909146	39.748629
38731	0	0.207338	10.046339	0.471061	0.002075	0.100464	0.004700	0.345585	2.909860	39.750705
38732	0	0.231582	10.076760	0.418303	0.002316	0.100768	0.004171	0.330336	2.908110	39.747433
38733	0	0.195629	10.009744	0.421501	0.001953	0.100098	0.004211	0.324256	2.903061	39.739170
38734	0	0.190052	10.009638	0.361536	0.001898	0.100097	0.003608	0.313586	2.898453	39.729630
38735	0	0.189662	9.973105	0.458434	0.001892	0.099731	0.004578	0.303926	2.891871	39.726778
38736	0	0.171922	9.948612	0.422860	0.001718	0.099486	0.004224	0.296480	2.888532	39.721608
38737	0	0.165215	9.942622	0.433296	0.001648	0.099426	0.004333	0.295176	2.882288	39.716003
38738	0	0.184237	9.887566	0.378930	0.001839	0.098876	0.003782	0.285085	2.876577	39.715351
38739	0	0.183000	9.869364	0.446065	0.001831	0.098694	0.004456	0.277248	2.876409	39.704337
38740	0	0.177116	9.838756	0.440609	0.001767	0.098388	0.004404	0.272966	2.870360	39.698449
38741	0	0.195310	9.826658	0.421201	0.001953	0.098267	0.004211	0.270335	2.868979	39.696465
38742	0	0.214152	9.783809	0.433842	0.002135	0.097838	0.004334	0.263714	2.860278	39.700674
38743	0	0.196284	9.741178	0.384872	0.001953	0.097412	0.003845	0.257638	2.847404	39.687887
38744	0	0.204059	9.698361	0.379447	0.002033	0.096984	0.003791	0.251408	2.837273	39.681680
38745	0	0.207686	9.686275	0.354030	0.002075	0.096863	0.003540	0.249167	2.833866	39.682926
38746	0	0.183941	9.673947	0.311869	0.001834	0.096740	0.003113	0.240258	2.825818	39.674967
38747	0	0.189825	9.637431	0.293245	0.001892	0.096375	0.002930	0.235054	2.816951	39.670436
38748	0	0.184406	9.582426	0.250534	0.001842	0.095824	0.002507	0.235410	2.813539	39.664494
38749	0	0.177027	9.582516	0.305271	0.001770	0.095825	0.003052	0.232400	2.811722	39.660568
38750	0	0.183292	9.558015	0.298886	0.001831	0.095580	0.002992	0.233910	2.808037	39.659451
38751	0	0.183355	9.527580	0.305266	0.001831	0.095276	0.003052	0.230951	2.803501	39.656229
38752	0	0.202053	9.539702	0.372261	0.002019	0.095397	0.003724	0.230871	2.800154	39.655122
38753	0	0.219920	9.509254	0.366711	0.002197	0.095093	0.003662	0.222968	2.796418	39.653040
38754	0	0.183665	9.472555	0.379441	0.001835	0.094726	0.003794	0.220269	2.792809	39.643117
[truncated: 501 more rows]
