# Supplementary material for: Properties of traditional bamboo carrying poles have implications for user interactions
Source: PLoS One. 2018 May 10;13(5):e0196208. doi: 10.1371/journal.pone.0196208 (PMC5945030; doi:10.1371/journal.pone.0196208)
Supplement: S1 Text — (ZIP) [file pone.0196208.s005.zip › ResTest_PoleE_L1Load1.txt]

// Start Time: Unknown
// Update Rate: 100.0Hz
// Filter Profile: human (34.3)
// Firmware Version: 2.1.4
PacketCounter	SampleTimeFine	Acc_X	Acc_Y	Acc_Z	VelInc_X	VelInc_Y	VelInc_Z	Roll	Pitch	Yaw	Latitude	Longitude	Altitude	Vel_X	Vel_Y	Vel_Z
7134	0	0.981831	9.673956	-0.612326	0.009819	0.096740	-0.006119	-0.306319	-1.959909	13.547389
7135	0	1.075280	9.789925	-0.579799	0.010742	0.097900	-0.005798	-0.306675	-1.972291	13.543299
7136	0	0.839281	9.863042	-0.628089	0.008383	0.098631	-0.006287	-0.313184	-1.983907	13.539575
7137	0	0.410265	9.790069	-0.774069	0.004089	0.097900	-0.007751	-0.326164	-1.999302	13.546674
7138	0	0.008835	9.704698	-0.827927	0.000087	0.097047	-0.008281	-0.328538	-2.001009	13.552663
7139	0	0.011498	9.600861	-0.982373	0.000122	0.096008	-0.009827	-0.332354	-1.992456	13.555794
7140	0	0.400515	9.570404	-0.976395	0.004014	0.095704	-0.009760	-0.327075	-1.982198	13.548008
7141	0	0.859538	9.558137	-0.879597	0.008606	0.095581	-0.008789	-0.318744	-1.969951	13.534942
7142	0	1.127167	9.448253	-0.783630	0.011271	0.094483	-0.007828	-0.308658	-1.971601	13.521852
7143	0	1.020543	9.399255	-0.763226	0.010193	0.093994	-0.007629	-0.305183	-1.987164	13.504924
7144	0	0.663852	9.038882	-0.744747	0.006616	0.090390	-0.007451	-0.309108	-2.016383	13.488710
7145	0	-0.059400	6.134201	-0.271267	-0.000610	0.061340	-0.002747	-0.367416	-2.046153	13.442077
7146	0	-0.310856	5.816458	0.488369	-0.003138	0.058163	0.004888	-0.345559	-2.090232	13.351178
7147	0	-0.050462	5.535900	1.068282	-0.000549	0.055359	0.010681	-0.333769	-2.149244	13.216702
7148	0	0.542426	5.753779	1.446963	0.005349	0.057549	0.014455	-0.360539	-2.252135	13.059273
7149	0	1.156913	6.571497	1.374890	0.011475	0.065735	0.013733	-0.392431	-2.395698	12.970185
7150	0	0.938238	7.190603	1.497248	0.009300	0.071925	0.014932	-0.455487	-2.535169	12.990428
7151	0	0.469308	6.865399	0.847870	0.004639	0.068665	0.008423	-0.552978	-2.648742	13.103469
7152	0	-1.208061	7.449397	-0.060895	-0.012129	0.074486	-0.000649	-0.666536	-2.732209	13.281926
7153	0	-2.188091	6.147791	-0.863457	-0.021912	0.061462	-0.008667	-0.799153	-2.776302	13.427043
7154	0	-2.037317	5.846911	-2.573079	-0.020403	0.058475	-0.025695	-0.809597	-2.767545	13.602349
7155	0	-0.194595	9.096246	-4.061957	-0.001953	0.091003	-0.040527	-0.709496	-2.733001	13.723359
7156	0	1.245594	11.300536	-4.887858	0.012465	0.113071	-0.048723	-0.553545	-2.692000	13.823190
7157	0	3.023682	12.006551	-5.055998	0.030273	0.120117	-0.050415	-0.413986	-2.651023	13.851918
7158	0	4.439024	13.067655	-4.699614	0.044412	0.130775	-0.046700	-0.156578	-2.633611	13.865474
7159	0	3.569673	15.504316	-3.437342	0.035645	0.155151	-0.033936	0.164417	-2.673514	13.874670
7160	0	2.565953	18.656125	-1.518314	0.025520	0.186607	-0.014846	0.370741	-2.758965	13.863344
7161	0	2.577797	16.829153	6.943980	0.025513	0.168274	0.069580	0.461454	-2.867275	13.712484
7162	0	-3.539300	12.726803	5.354610	-0.035364	0.127339	0.053395	0.256993	-2.928959	13.873563
7163	0	1.432793	11.968268	9.817374	0.014282	0.119812	0.098022	0.113576	-2.992436	13.882107
7164	0	-0.698234	18.839609	-5.334717	-0.006978	0.188373	-0.053431	0.054350	-2.977981	13.935316
7165	0	2.167636	15.004894	-2.425082	0.021667	0.149963	-0.024780	-0.347702	-2.984405	13.912053
7166	0	2.094434	14.070496	-9.075953	0.020956	0.140474	-0.091113	-0.633639	-2.957541	13.924575
7167	0	2.968817	13.427958	-4.603719	0.029724	0.134277	-0.046021	-0.627088	-2.948023	13.850793
7168	0	2.013877	13.072634	-7.945697	0.020148	0.130742	-0.079429	-0.604233	-2.971587	13.792396
7169	0	1.170970	12.170428	-5.775315	0.011780	0.121704	-0.057739	-0.588201	-2.961959	13.657445
7170	0	-0.167647	10.751497	-2.362157	-0.001646	0.107543	-0.023496	-0.440271	-2.946850	13.558083
7171	0	-0.151933	9.412920	1.431995	-0.001526	0.094116	0.014404	-0.318993	-2.923921	13.422472
7172	0	-0.324858	9.783235	2.259722	-0.003263	0.097818	0.022655	-0.226861	-2.893461	13.266715
7173	0	0.532297	8.941787	2.178080	0.005310	0.089417	0.021790	-0.206394	-2.859213	13.104051
7174	0	0.825999	6.968039	3.151969	0.008240	0.069706	0.031468	-0.290542	-2.837169	12.991706
7175	0	1.406641	6.624404	3.059165	0.014038	0.066284	0.030518	-0.425192	-2.845447	12.903642
7176	0	1.638301	5.889683	2.901065	0.016349	0.058944	0.028934	-0.581293	-2.880519	12.833655
7177	0	1.340354	5.135636	1.455623	0.013367	0.051392	0.014465	-0.785168	-2.955902	12.795590
7178	0	0.399434	4.626061	-0.053853	0.003967	0.046262	-0.000628	-1.004223	-3.023499	12.788663
7179	0	-0.162190	4.676945	-1.153363	-0.001648	0.046753	-0.011597	-1.163752	-3.079391	12.816315
7180	0	-1.138032	5.020141	-2.168906	-0.011413	0.050179	-0.021723	-1.263707	-3.126835	12.876337
7181	0	-1.981328	4.780376	-2.031616	-0.019836	0.047791	-0.020325	-1.325025	-3.153125	12.948911
7182	0	-1.930628	4.768531	-1.611334	-0.019308	0.047690	-0.016096	-1.306953	-3.144564	12.995128
7183	0	-1.368357	5.632202	-1.061550	-0.013672	0.056335	-0.010559	-1.204503	-3.116132	13.035235
7184	0	-0.249445	6.613851	-0.709319	-0.002472	0.066147	-0.007023	-1.094683	-3.072903	13.114863
7185	0	0.833717	6.988853	0.037037	0.008362	0.069885	0.000427	-1.002341	-3.038438	13.232000
7186	0	1.645013	7.729888	0.484964	0.016477	0.077291	0.004892	-0.927651	-3.013848	13.368494
7187	0	2.324188	8.820343	0.917479	0.023254	0.088196	0.009216	-0.860147	-3.012745	13.470906
7188	0	2.343651	10.059455	0.688593	0.023415	0.100597	0.006919	-0.812074	-3.049004	13.566373
7189	0	1.493773	10.985716	0.011469	0.014893	0.109863	0.000122	-0.802564	-3.101580	13.665959
7190	0	0.722601	11.449160	-0.374907	0.007180	0.114494	-0.003754	-0.813133	-3.149636	13.771753
7191	0	0.027869	12.377977	-1.073587	0.000244	0.123779	-0.010742	-0.828494	-3.178878	13.851716
7192	0	-0.227324	13.452321	-1.947099	-0.002295	0.134524	-0.019461	-0.824482	-3.193779	13.886363
7193	0	0.365121	13.647419	-2.759139	0.003662	0.136475	-0.027588	-0.822048	-3.183906	13.891446
7194	0	1.673684	13.665878	-3.035495	0.016763	0.136659	-0.030341	-0.810674	-3.163023	13.888573
7195	0	2.444660	14.183962	-2.807077	0.024475	0.141846	-0.028015	-0.766846	-3.142028	13.878172
7196	0	3.009201	14.518580	-2.276614	0.030094	0.145196	-0.022698	-0.715968	-3.143009	13.853564
7197	0	2.693724	14.372783	-1.598494	0.026917	0.143738	-0.015930	-0.675210	-3.161822	13.811130
7198	0	1.618452	14.030443	-0.726300	0.016160	0.140308	-0.007241	-0.657013	-3.181497	13.767078
7199	0	0.703856	13.647368	-0.065649	0.007019	0.136475	-0.000671	-0.666026	-3.195416	13.719741
7200	0	0.186638	12.982147	-0.156493	0.001867	0.129821	-0.001616	-0.704146	-3.191669	13.651433
7201	0	0.175666	12.024085	-0.192966	0.001770	0.120239	-0.002014	-0.775389	-3.175720	13.564820
7202	0	0.702672	11.146582	-0.574219	0.007049	0.111460	-0.005833	-0.862790	-3.153066	13.471606
7203	0	1.066672	10.187592	-0.760086	0.010681	0.101868	-0.007690	-0.961374	-3.138987	13.370984
7204	0	1.265660	9.305169	-1.129808	0.012661	0.093041	-0.011377	-1.059778	-3.141035	13.259251
7205	0	1.165740	8.423778	-1.361500	0.011658	0.084229	-0.013672	-1.138322	-3.153075	13.141963
7206	0	0.805317	7.644050	-1.377810	0.008053	0.076435	-0.013808	-1.181191	-3.168141	13.027339
7207	0	0.257197	7.147441	-1.078640	0.002563	0.071472	-0.010803	-1.199042	-3.192088	12.923733
7208	0	-0.246982	6.598325	-0.514753	-0.002479	0.065983	-0.005149	-1.187880	-3.209733	12.839811
7209	0	-0.536292	6.329406	-0.050043	-0.005371	0.063293	-0.000488	-1.152312	-3.221717	12.775841
7210	0	-0.614245	6.183283	0.453783	-0.006144	0.061831	0.004555	-1.110604	-3.217816	12.730927
7211	0	-0.195904	6.067065	0.810351	-0.001953	0.060669	0.008118	-1.080302	-3.202043	12.709463
7212	0	0.327930	6.000422	1.168514	0.003285	0.060003	0.011688	-1.073526	-3.186794	12.697145
7213	0	0.829648	5.944582	1.423381	0.008301	0.059448	0.014221	-1.097468	-3.182612	12.710968
7214	0	1.158687	6.322315	1.250184	0.011588	0.063228	0.012478	-1.138309	-3.189627	12.746596
7215	0	0.977354	6.872108	0.699140	0.009766	0.068726	0.006958	-1.192371	-3.211648	12.802166
7216	0	0.595773	7.244106	0.303208	0.005941	0.072444	0.002995	-1.254158	-3.243829	12.869504
7217	0	0.197232	7.653786	-0.070418	0.001953	0.076538	-0.000732	-1.303912	-3.275445	12.946843
7218	0	-0.047950	8.356186	-0.579078	-0.000501	0.083561	-0.005802	-1.331865	-3.302028	13.041807
7219	0	-0.199758	9.094245	-1.117186	-0.002014	0.090942	-0.011169	-1.343202	-3.315079	13.141147
7220	0	0.200531	9.667623	-1.697917	0.001997	0.096679	-0.016966	-1.336733	-3.313212	13.231671
7221	0	0.787518	10.228707	-2.146019	0.007874	0.102295	-0.021423	-1.299164	-3.303123	13.307152
7222	0	1.502071	11.007714	-2.339021	0.015018	0.110091	-0.023326	-1.231985	-3.296418	13.372047
7223	0	1.857192	11.662202	-2.113137	0.018555	0.116638	-0.021057	-1.157575	-3.306070	13.430127
7224	0	1.781127	12.239180	-1.783540	0.017793	0.122409	-0.017736	-1.064546	-3.319458	13.475303
7225	0	1.296186	12.748886	-1.383762	0.012939	0.127502	-0.013733	-0.971381	-3.337887	13.505628
7226	0	0.701556	13.157195	-0.690275	0.007001	0.131577	-0.006811	-0.893374	-3.350363	13.531490
7227	0	0.549361	13.378845	-0.151817	0.005493	0.133789	-0.001465	-0.847470	-3.350293	13.530228
7228	0	0.773656	13.476776	0.201029	0.007752	0.134767	0.002028	-0.831838	-3.336302	13.527458
7229	0	1.548087	13.305948	-0.168775	0.015503	0.133057	-0.001709	-0.849959	-3.316513	13.512251
7230	0	1.959592	12.830921	-0.612810	0.019608	0.128304	-0.006186	-0.901981	-3.305120	13.503282
7231	0	2.044320	12.262653	-1.146850	0.020447	0.122620	-0.011536	-0.964997	-3.302366	13.482336
7232	0	1.720087	11.654318	-1.573897	0.017203	0.116534	-0.015802	-1.027560	-3.302357	13.448435
7233	0	1.136465	11.084623	-1.832554	0.011353	0.110840	-0.018372	-1.073664	-3.319705	13.402168
7234	0	0.576244	10.408284	-1.764376	0.005759	0.104078	-0.017672	-1.100399	-3.329145	13.349441
7235	0	0.188552	9.802468	-1.512314	0.001892	0.098022	-0.015137	-1.109614	-3.327688	13.287262
7236	0	0.041111	9.253280	-1.113764	0.000418	0.092532	-0.011143	-1.105962	-3.325094	13.206117
7237	0	0.242854	8.740202	-0.696660	0.002441	0.087402	-0.006958	-1.087519	-3.310241	13.133206
7238	0	0.405707	8.251988	-0.259069	0.004069	0.082520	-0.002583	-1.071367	-3.291784	13.069947
7239	0	0.579321	7.800368	0.156874	0.005798	0.078003	0.001587	-1.041816	-3.279801	13.012791
7240	0	0.670918	7.483276	0.599511	0.006708	0.074832	0.006006	-1.022973	-3.274260	12.961156
7241	0	0.635231	7.214348	0.725990	0.006348	0.072144	0.007263	-1.016423	-3.276181	12.927258
7242	0	0.447376	7.079775	0.654104	0.004464	0.070800	0.006525	-1.041221	-3.289736	12.912759
7243	0	0.190013	6.970063	0.484057	0.001892	0.069702	0.004822	-1.072823	-3.304024	12.921670
7244	0	0.026402	6.860091	0.237544	0.000259	0.068602	0.002356	-1.107720	-3.312922	12.936262
7245	0	-0.091030	6.945821	-0.078176	-0.000916	0.069458	-0.000793	-1.130633	-3.322324	12.963255
7246	0	0.062601	7.305910	-0.290359	0.000622	0.073059	-0.002905	-1.136535	-3.328933	12.998056
7247	0	0.299057	7.690418	-0.372567	0.002991	0.076904	-0.003723	-1.137003	-3.328401	13.048167
7248	0	0.567760	8.050351	-0.374308	0.005675	0.080504	-0.003727	-1.116903	-3.331417	13.101561
7249	0	0.836218	8.496008	-0.362046	0.008362	0.084961	-0.003601	-1.092555	-3.331973	13.167592
7250	0	1.038389	9.112089	-0.512574	0.010378	0.091123	-0.005107	-1.069788	-3.338678	13.244169
7251	0	1.038579	9.692039	-0.790292	0.010376	0.096924	-0.007874	-1.036371	-3.347788	13.314968
7252	0	1.010696	10.069471	-1.052228	0.010094	0.100698	-0.010499	-1.011680	-3.358724	13.387263
7253	0	1.002235	10.497529	-1.425056	0.010010	0.104980	-0.014221	-0.981585	-3.366775	13.451577
7254	0	0.925666	11.082078	-1.621556	0.009244	0.110827	-0.016177	-0.944148	-3.374686	13.507172
7255	0	0.867781	11.638533	-1.720450	0.008667	0.116394	-0.017151	-0.893089	-3.381989	13.542190
7256	0	0.899683	11.850336	-1.713644	0.008993	0.118512	-0.017077	-0.837338	-3.383152	13.569226
7257	0	0.934054	12.041392	-1.410892	0.009338	0.120422	-0.014038	-0.770688	-3.384133	13.583954
7258	0	1.037401	12.284666	-0.967073	0.010379	0.122851	-0.009605	-0.709712	-3.379360	13.580866
7259	0	1.268519	12.432647	-0.737796	0.012695	0.124329	-0.007324	-0.660157	-3.369634	13.576085
7260	0	1.370326	12.432675	-0.368245	0.013713	0.124327	-0.003648	-0.628043	-3.359830	13.560751
7261	0	1.330385	12.091074	-0.317795	0.013306	0.120911	-0.003174	-0.623780	-3.357215	13.547772
7262	0	1.103816	11.639474	-0.700633	0.011043	0.116393	-0.007027	-0.642895	-3.352518	13.525152
7263	0	0.897144	11.261127	-0.791538	0.008972	0.112610	-0.007935	-0.660816	-3.351751	13.494073
7264	0	0.780555	10.809906	-1.031139	0.007809	0.108096	-0.010340	-0.688438	-3.349546	13.452636
7265	0	0.847723	10.217657	-1.132400	0.008484	0.102173	-0.011353	-0.717924	-3.344490	13.399757
7266	0	0.840312	9.705497	-1.048861	0.008410	0.097053	-0.010506	-0.735773	-3.339274	13.345769
7267	0	0.756120	9.222565	-0.993999	0.007568	0.092224	-0.009949	-0.744083	-3.332762	13.291340
7268	0	0.840929	8.825918	-0.828109	0.008410	0.088259	-0.008286	-0.747715	-3.334412	13.229590
7269	0	0.732153	8.447236	-0.580610	0.007324	0.084473	-0.005798	-0.734533	-3.331143	13.165430
7270	0	0.524549	8.135833	-0.368798	0.005245	0.081359	-0.003675	-0.713372	-3.330427	13.110327
7271	0	0.390710	7.885726	-0.098641	0.003906	0.078857	-0.000977	-0.695800	-3.329311	13.070174
7272	0	0.274947	7.702643	0.064020	0.002748	0.077026	0.000652	-0.674998	-3.328268	13.041412
7273	0	0.195088	7.605001	0.194725	0.001953	0.076050	0.001953	-0.663956	-3.322596	13.021773
7274	0	0.292333	7.543949	0.169764	0.002925	0.075439	0.001697	-0.664608	-3.318904	13.012149
7275	0	0.353944	7.495108	0.092507	0.003540	0.074951	0.000916	-0.679248	-3.317697	13.017404
7276	0	0.427227	7.702531	0.044709	0.004271	0.077025	0.000446	-0.680958	-3.320360	13.028911
7277	0	0.445843	8.026108	-0.079255	0.004456	0.080261	-0.000793	-0.683139	-3.324585	13.045792
7278	0	0.415835	8.331192	-0.280666	0.004156	0.083312	-0.002807	-0.684973	-3.327674	13.073261
7279	0	0.360868	8.599778	-0.434219	0.003601	0.085999	-0.004333	-0.676271	-3.337412	13.110945
7280	0	0.374417	9.026673	-0.735864	0.003740	0.090268	-0.007343	-0.659977	-3.340720	13.151490
7281	0	0.488461	9.502986	-0.984390	0.004883	0.095032	-0.009827	-0.641344	-3.340874	13.182327
7282	0	0.678205	9.862531	-1.165316	0.006779	0.098628	-0.011632	-0.618552	-3.342090	13.217549
7283	0	0.915431	10.247331	-1.498652	0.009155	0.102478	-0.014954	-0.582871	-3.337820	13.248938
7284	0	1.159081	10.636720	-1.592207	0.011594	0.106374	-0.015876	-0.533618	-3.331614	13.278673
7285	0	1.324008	11.058907	-1.524989	0.013245	0.110596	-0.015198	-0.479879	-3.324671	13.304099
7286	0	1.403097	11.423840	-1.311327	0.014028	0.114246	-0.013047	-0.413815	-3.326778	13.319963
7287	0	1.257034	11.651085	-1.062053	0.012573	0.116516	-0.010559	-0.353666	-3.323015	13.333375
7288	0	1.097740	11.870277	-0.719779	0.010980	0.118706	-0.007145	-0.302503	-3.320117	13.331123
7289	0	0.982623	11.981085	-0.442703	0.009827	0.119812	-0.004395	-0.270896	-3.318683	13.322267
7290	0	1.000664	12.017630	-0.312530	0.010009	0.120176	-0.003118	-0.262840	-3.315418	13.310995
7291	0	1.036980	11.810414	-0.560313	0.010376	0.118103	-0.005615	-0.273756	-3.308455	13.296276
7292	0	1.053542	11.414113	-0.862330	0.010546	0.114139	-0.008644	-0.293677	-3.297643	13.274237
7293	0	1.055157	11.065979	-1.004513	0.010559	0.110657	-0.010071	-0.318818	-3.290166	13.237231
7294	0	1.059544	10.700381	-1.153262	0.010604	0.107001	-0.011548	-0.334061	-3.282082	13.198340
7295	0	0.945673	10.199198	-1.084649	0.009460	0.101990	-0.010864	-0.352422	-3.278859	13.159559
7296	0	0.737514	9.808884	-0.983904	0.007378	0.098087	-0.009852	-0.365675	-3.276729	13.118772
7297	0	0.622512	9.375097	-0.822903	0.006226	0.093750	-0.008240	-0.375748	-3.276549	13.071013
7298	0	0.494499	9.015084	-0.588376	0.004944	0.090150	-0.005899	-0.391688	-3.277356	13.019796
7299	0	0.402892	8.697552	-0.493590	0.004028	0.086975	-0.004944	-0.398120	-3.277076	12.970854
7300	0	0.384667	8.337429	-0.376352	0.003846	0.083374	-0.003770	-0.403375	-3.276237	12.931266
7301	0	0.408879	8.074970	-0.274204	0.004089	0.080750	-0.002747	-0.406842	-3.273544	12.896247
7302	0	0.476077	7.891843	-0.182189	0.004760	0.078918	-0.001823	-0.406997	-3.272987	12.869126
7303	0	0.531181	7.757564	-0.213348	0.005310	0.077576	-0.002136	-0.409789	-3.274063	12.852868
7304	0	0.549424	7.733157	-0.201008	0.005493	0.077332	-0.002014	-0.415234	-3.274534	12.848913
7305	0	0.532065	7.653613	-0.211383	0.005319	0.076536	-0.002117	-0.419803	-3.276514	12.847627
7306	0	0.508095	7.733028	-0.187007	0.005075	0.077331	-0.001872	-0.423106	-3.284118	12.861427
7307	0	0.550033	8.099324	-0.201099	0.005493	0.080994	-0.002014	-0.428449	-3.294032	12.882295
7308	0	0.526843	8.398327	-0.285788	0.005263	0.083983	-0.002863	-0.436744	-3.300748	12.911599
7309	0	0.482723	8.636475	-0.542721	0.004822	0.086365	-0.005432	-0.445603	-3.306884	12.951901
7310	0	0.465417	9.014845	-0.634191	0.004650	0.090149	-0.006338	-0.443635	-3.310592	12.996735
7311	0	0.531749	9.441990	-0.855668	0.005310	0.094421	-0.008545	-0.432012	-3.317302	13.040112
7312	0	0.636818	9.838164	-1.115071	0.006364	0.098384	-0.011133	-0.414133	-3.318929	13.087857
7313	0	0.707893	10.143784	-1.320410	0.007080	0.101440	-0.013184	-0.393289	-3.313536	13.136673
7314	0	0.830432	10.539640	-1.399634	0.008298	0.105402	-0.013958	-0.353332	-3.316591	13.179352
7315	0	0.970806	10.943065	-1.340825	0.009705	0.109436	-0.013367	-0.311111	-3.316883	13.221804
7316	0	1.038164	11.271802	-1.111577	0.010381	0.112722	-0.011072	-0.267316	-3.316004	13.245331
7317	0	1.086754	11.571879	-0.944313	0.010864	0.115723	-0.009399	-0.224510	-3.317764	13.270037
7318	0	1.086808	11.754518	-0.732452	0.010870	0.117547	-0.007292	-0.192942	-3.314779	13.287929
7319	0	1.104728	11.907894	-0.605542	0.011047	0.119080	-0.006042	-0.180460	-3.313615	13.296937
7320	0	1.117014	11.907784	-0.618532	0.011168	0.119078	-0.006191	-0.185762	-3.313989	13.297799
7321	0	1.134946	11.816611	-0.876553	0.011353	0.118164	-0.008789	-0.208166	-3.309783	13.299996
7322	0	1.067207	11.536331	-1.035987	0.010674	0.115360	-0.010391	-0.238767	-3.306191	13.300669
7323	0	1.080087	11.206327	-1.096087	0.010803	0.112061	-0.010986	-0.263850	-3.303071	13.286239
7324	0	1.043227	10.877116	-1.061460	0.010432	0.108769	-0.010633	-0.281359	-3.302845	13.256182
7325	0	1.043593	10.492136	-0.937914	0.010437	0.104919	-0.009399	-0.302281	-3.301111	13.228075
7326	0	0.970173	10.034635	-0.818204	0.009703	0.100345	-0.008202	-0.323155	-3.299350	13.194050
7327	0	0.903620	9.668094	-0.638556	0.009033	0.096680	-0.006409	-0.348758	-3.301726	13.153454
7328	0	0.794089	9.204472	-0.566343	0.007940	0.092043	-0.005693	-0.383764	-3.301132	13.107846
7329	0	0.623019	8.837981	-0.424695	0.006226	0.088379	-0.004272	-0.414077	-3.305236	13.066462
7330	0	0.483589	8.539119	-0.425575	0.004830	0.085390	-0.004284	-0.448790	-3.310895	13.029361
7331	0	0.324347	8.178820	-0.436786	0.003235	0.081787	-0.004395	-0.483069	-3.321353	13.000835
7332	0	0.215440	7.940958	-0.426364	0.002152	0.079409	-0.004282	-0.506382	-3.322591	12.973543
7333	0	0.171213	7.788138	-0.322053	0.001709	0.077881	-0.003235	-0.525412	-3.325491	12.961918
7334	0	0.195752	7.672260	-0.344193	0.001959	0.076722	-0.003451	-0.538515	-3.321945	12.957636
7335	0	0.299221	7.611085	-0.243933	0.002991	0.076111	-0.002441	-0.541396	-3.322714	12.960589
7336	0	0.457582	7.592703	-0.066449	0.004580	0.075927	-0.000668	-0.546128	-3.315883	12.968874
7337	0	0.629046	7.812470	0.036533	0.006287	0.078125	0.000366	-0.544931	-3.320639	12.980835
7338	0	0.709658	8.184639	0.043201	0.007088	0.081847	0.000425	-0.554818	-3.333204	13.006937
7339	0	0.647985	8.435004	-0.120466	0.006470	0.084351	-0.001221	-0.578204	-3.347322	13.052049
7340	0	0.582859	8.691314	-0.312614	0.005820	0.086913	-0.003142	-0.601399	-3.357539	13.091468
7341	0	0.556524	9.057640	-0.486600	0.005554	0.090576	-0.004883	-0.624704	-3.370011	13.131673
7342	0	0.608007	9.491044	-0.856357	0.006067	0.094911	-0.008571	-0.635592	-3.382280	13.177650
7343	0	0.666120	9.844939	-1.165562	0.006653	0.098450	-0.011658	-0.640487	-3.387313	13.227787
7344	0	0.808206	10.210930	-1.397950	0.008075	0.102111	-0.013972	-0.633624	-3.391031	13.264089
7345	0	0.989077	10.613707	-1.479045	0.009888	0.106140	-0.014771	-0.613023	-3.389609	13.304194
7346	0	1.099475	10.991350	-1.447398	0.010991	0.109918	-0.014445	-0.583432	-3.389980	13.330880
7347	0	1.123623	11.327649	-1.321959	0.011230	0.113281	-0.013184	-0.547173	-3.393045	13.350218
7348	0	1.094328	11.601522	-1.066964	0.010936	0.116019	-0.010633	-0.511571	-3.398144	13.369476
7349	0	0.965828	11.834433	-0.704666	0.009644	0.118347	-0.007019	-0.484592	-3.410518	13.376833
7350	0	0.897448	11.956710	-0.465411	0.008972	0.119568	-0.004639	-0.469425	-3.410870	13.382466
7351	0	0.934239	11.986271	-0.397660	0.009339	0.119863	-0.003988	-0.479801	-3.411777	13.380716
7352	0	1.017008	11.876826	-0.656934	0.010171	0.118767	-0.006595	-0.503315	-3.409007	13.374158
7353	0	1.025863	11.578608	-0.869080	0.010254	0.115784	-0.008728	-0.538883	-3.411950	13.360227
7354	0	1.044560	11.249467	-0.948598	0.010446	0.112493	-0.009511	-0.562870	-3.410619	13.337311
7355	0	1.001148	10.895095	-1.040193	0.010010	0.108948	-0.010437	-0.597898	-3.411613	13.304271
7356	0	1.013869	10.498887	-1.040038	0.010135	0.104986	-0.010431	-0.629798	-3.415377	13.270064
7357	0	0.952314	10.064993	-1.065179	0.009521	0.100647	-0.010681	-0.661004	-3.417385	13.223417
7358	0	0.855344	9.613645	-0.876447	0.008549	0.096134	-0.008794	-0.693486	-3.422454	13.178843
7359	0	0.768541	9.259322	-0.913023	0.007690	0.092590	-0.009155	-0.721160	-3.416667	13.118540
7360	0	0.627963	8.832311	-0.688965	0.006278	0.088322	-0.006909	-0.743157	-3.417750	13.069314
7361	0	0.549992	8.551059	-0.590922	0.005493	0.085510	-0.005920	-0.754107	-3.425364	13.015770
7362	0	0.514531	8.251878	-0.363087	0.005141	0.082519	-0.003641	-0.764489	-3.428255	12.968804
7363	0	0.427466	8.038327	-0.152131	0.004272	0.080383	-0.001526	-0.767281	-3.427660	12.928214
7364	0	0.422654	7.830658	0.056696	0.004217	0.078307	0.000558	-0.777765	-3.437421	12.900432
7365	0	0.366253	7.739247	0.092300	0.003662	0.077393	0.000916	-0.786969	-3.434722	12.885132
7366	0	0.366662	7.714711	0.130548	0.003662	0.077147	0.001296	-0.799649	-3.438489	12.880049
7367	0	0.366386	7.684289	0.154026	0.003662	0.076843	0.001526	-0.820476	-3.438799	12.880512
7368	0	0.428064	7.775749	0.023109	0.004275	0.077758	0.000212	-0.848912	-3.444748	12.890263
7369	0	0.464288	8.099355	-0.108825	0.004639	0.080994	-0.001099	-0.864357	-3.449069	12.910961
7370	0	0.477772	8.392219	-0.173565	0.004769	0.083922	-0.001749	-0.883762	-3.458900	12.936167
7371	0	0.477099	8.612064	-0.309608	0.004761	0.086121	-0.003113	-0.908074	-3.470686	12.974268
7372	0	0.528275	8.984348	-0.545180	0.005271	0.089844	-0.005459	-0.918582	-3.482920	13.007178
7373	0	0.623711	9.387155	-0.689361	0.006226	0.093872	-0.006897	-0.925070	-3.493378	13.056177
7374	0	0.742029	9.771459	-0.884163	0.007410	0.097715	-0.008842	-0.926753	-3.501024	13.106375
7375	0	0.837081	10.082878	-1.013732	0.008362	0.100830	-0.010132	-0.921817	-3.506625	13.151159
7376	0	0.948233	10.491375	-1.204944	0.009480	0.104916	-0.012035	-0.907284	-3.504873	13.188034
7377	0	1.105518	10.833408	-1.356994	0.011047	0.108337	-0.013550	-0.886298	-3.508170	13.224939
7378	0	1.150006	11.125661	-1.312682	0.011490	0.111260	-0.013103	-0.862080	-3.514952	13.245721
7379	0	1.136082	11.382631	-1.199549	0.011353	0.113831	-0.011963	-0.829112	-3.519851	13.263526
7380	0	1.136992	11.620080	-1.022583	0.011369	0.116203	-0.010199	-0.801981	-3.517933	13.276931
7381	0	1.025629	11.791802	-0.802063	0.010254	0.117920	-0.007996	-0.777180	-3.517393	13.285557
7382	0	0.995309	11.822010	-0.666249	0.009953	0.118221	-0.006642	-0.756795	-3.515075	13.283549
7383	0	1.007303	11.767579	-0.616082	0.010071	0.117676	-0.006165	-0.759314	-3.514348	13.278721
7384	0	1.025538	11.590704	-0.736175	0.010258	0.115906	-0.007379	-0.774523	-3.509282	13.264272
7385	0	0.963766	11.255087	-0.852472	0.009644	0.112549	-0.008545	-0.793858	-3.500577	13.257492
7386	0	0.914177	10.974629	-0.916313	0.009143	0.109745	-0.009177	-0.806694	-3.497128	13.236561
7387	0	0.878462	10.608094	-0.950507	0.008789	0.106079	-0.009521	-0.822036	-3.490542	13.205242
7388	0	0.859235	10.199443	-0.971863	0.008596	0.101993	-0.009734	-0.837156	-3.484313	13.172199
7389	0	0.781417	9.790159	-0.852960	0.007812	0.097900	-0.008545	-0.852580	-3.484295	13.139222
7390	0	0.689973	9.436305	-0.777349	0.006900	0.094362	-0.007783	-0.861109	-3.482131	13.104933
7391	0	0.622485	9.094281	-0.542590	0.006226	0.090942	-0.005432	-0.865429	-3.478326	13.063495
7392	0	0.561126	8.776873	-0.420035	0.005614	0.087769	-0.004200	-0.861383	-3.470946	13.022798
7393	0	0.549296	8.520516	-0.262241	0.005493	0.085205	-0.002625	-0.861022	-3.466578	12.986620
7394	0	0.524705	8.233647	-0.140483	0.005249	0.082336	-0.001400	-0.851869	-3.459571	12.964867
7395	0	0.512783	8.093256	-0.024608	0.005127	0.080933	-0.000244	-0.846910	-3.456346	12.942338
7396	0	0.537118	7.952791	0.036247	0.005372	0.079528	0.000361	-0.846923	-3.451036	12.933145
7397	0	0.567807	7.897934	0.061341	0.005676	0.078979	0.000610	-0.850637	-3.450320	12.937326
7398	0	0.494694	7.842922	-0.023487	0.004947	0.078429	-0.000238	-0.855343	-3.447450	12.942791
7399	0	0.519079	7.885729	-0.072663	0.005188	0.078857	-0.000732	-0.863889	-3.448720	12.957881
7400	0	0.532123	8.166380	-0.071354	0.005316	0.081664	-0.000721	-0.875011	-3.453936	12.981908
7401	0	0.555297	8.447279	-0.201181	0.005554	0.084473	-0.002014	-0.878868	-3.449376	13.005563
7402	0	0.537536	8.660855	-0.310611	0.005368	0.086609	-0.003109	-0.884727	-3.455954	13.052787
7403	0	0.525414	8.966024	-0.427456	0.005249	0.089661	-0.004272	-0.883845	-3.459046	13.090286
7404	0	0.550520	9.338231	-0.562714	0.005504	0.093383	-0.005620	-0.877607	-3.456928	13.138756
7405	0	0.678355	9.667844	-0.757659	0.006775	0.096680	-0.007568	-0.869528	-3.462391	13.181618
7406	0	0.747015	9.948170	-0.943091	0.007464	0.099483	-0.009417	-0.854578	-3.463477	13.226125
7407	0	0.806642	10.271949	-1.088232	0.008057	0.102722	-0.010864	-0.835339	-3.468833	13.260744
7408	0	0.930443	10.613020	-1.220619	0.009297	0.106133	-0.012183	-0.811107	-3.470627	13.297737
7409	0	0.982727	10.876127	-1.272375	0.009827	0.108765	-0.012695	-0.781115	-3.466317	13.317788
7410	0	1.043781	11.095050	-1.278652	0.010438	0.110954	-0.012753	-0.746801	-3.461380	13.335574
7411	0	1.105045	11.309371	-1.048176	0.011047	0.113098	-0.010437	-0.701111	-3.460138	13.351729
7412	0	1.069031	11.455112	-0.897955	0.010687	0.114554	-0.008942	-0.662645	-3.459447	13.361183
7413	0	1.007075	11.492721	-0.693014	0.010071	0.114929	-0.006897	-0.628518	-3.455361	13.356990
7414	0	1.055136	11.510792	-0.613160	0.010558	0.115108	-0.006109	-0.605093	-3.444501	13.349478
7415	0	1.086335	11.395263	-0.567804	0.010864	0.113953	-0.005676	-0.602089	-3.439410	13.341912
7416	0	1.067829	11.108319	-0.726453	0.010678	0.111083	-0.007267	-0.603252	-3.435377	13.328761
7417	0	1.006414	10.833827	-0.872497	0.010071	0.108337	-0.008728	-0.604975	-3.424552	13.312272
7418	0	0.925876	10.559228	-0.823340	0.009264	0.105592	-0.008234	-0.603454	-3.415314	13.284570
7419	0	0.866630	10.192925	-1.018811	0.008667	0.101929	-0.010193	-0.606524	-3.411532	13.256481
7420	0	0.823383	9.808417	-0.914312	0.008238	0.098083	-0.009147	-0.608170	-3.403800	13.223139
7421	0	0.719741	9.539826	-0.769103	0.007202	0.095398	-0.007690	-0.604789	-3.394515	13.193738
7422	0	0.658094	9.301711	-0.599221	0.006583	0.093018	-0.005982	-0.589805	-3.387547	13.163909
7423	0	0.573919	8.972136	-0.531346	0.005737	0.089722	-0.005310	-0.581898	-3.385549	13.125781
7424	0	0.489201	8.697343	-0.392210	0.004887	0.086974	-0.003913	-0.566386	-3.387668	13.095530
7425	0	0.469982	8.605939	-0.196067	0.004700	0.086060	-0.001953	-0.553119	-3.382128	13.068875
7426	0	0.427039	8.434956	-0.179376	0.004272	0.084350	-0.001785	-0.538832	-3.373781	13.048811
7427	0	0.469989	8.276364	-0.116148	0.004700	0.082764	-0.001160	-0.534429	-3.368778	13.039434
7428	0	0.500503	8.203020	-0.098793	0.005005	0.082030	-0.000980	-0.522354	-3.363826	13.033208
7429	0	0.543051	8.264164	-0.232164	0.005432	0.082642	-0.002319	-0.518124	-3.356783	13.033336
7430	0	0.604111	8.239633	-0.165180	0.006039	0.082397	-0.001652	-0.517152	-3.355432	13.035035
7431	0	0.622432	8.374023	-0.256664	0.006226	0.083740	-0.002563	-0.511973	-3.348897	13.037836
7432	0	0.653379	8.654632	-0.324503	0.006528	0.086547	-0.003242	-0.507053	-3.352094	13.054641
7433	0	0.647633	8.880530	-0.324502	0.006470	0.088806	-0.003235	-0.494007	-3.356110	13.075177
7434	0	0.611920	9.100013	-0.527470	0.006117	0.091001	-0.005270	-0.488522	-3.354133	13.101775
7435	0	0.628867	9.362739	-0.671940	0.006287	0.093628	-0.006714	-0.482198	-3.351365	13.126221
7436	0	0.727009	9.661573	-0.868792	0.007268	0.096617	-0.008678	-0.471255	-3.348147	13.153762
7437	0	0.781718	9.918002	-1.130674	0.007812	0.099182	-0.011292	-0.453716	-3.347339	13.178057
7438	0	0.843475	10.137116	-1.208290	0.008432	0.101375	-0.012055	-0.422422	-3.343969	13.197675
7439	0	0.890728	10.436600	-1.273181	0.008911	0.104370	-0.012695	-0.382048	-3.333823	13.215601
7440	0	0.938994	10.692034	-1.208038	0.009391	0.106925	-0.012038	-0.336317	-3.327266	13.228092
7441	0	0.927276	10.839436	-1.066563	0.009277	0.108398	-0.010620	-0.287391	-3.317156	13.235058
7442	0	0.901736	11.003578	-0.910708	0.009024	0.110039	-0.009065	-0.242167	-3.305365	13.237713
7443	0	0.890808	11.114291	-0.675270	0.008911	0.111145	-0.006714	-0.200861	-3.296812	13.233973
7444	0	0.945113	11.181269	-0.468266	0.009454	0.111814	-0.004657	-0.172888	-3.288401	13.225429
7445	0	0.951931	11.120579	-0.507573	0.009521	0.111206	-0.005066	-0.161315	-3.280486	13.218151
7446	0	1.000276	10.949649	-0.685323	0.010005	0.109496	-0.006856	-0.162731	-3.272629	13.209456
7447	0	0.957935	10.687367	-0.902339	0.009583	0.106873	-0.009033	-0.171568	-3.263974	13.195280
7448	0	0.920503	10.467845	-1.077514	0.009209	0.104677	-0.010784	-0.179480	-3.255180	13.177931
7449	0	0.878481	10.266095	-1.038138	0.008789	0.102661	-0.010376	-0.171173	-3.245871	13.150756
7450	0	0.822574	10.021877	-1.026878	0.008231	0.100219	-0.010264	-0.163896	-3.234979	13.125345
7451	0	0.793285	9.747267	-0.775918	0.007935	0.097473	-0.007751	-0.152339	-3.227667	13.096118
7452	0	0.783830	9.521240	-0.586072	0.007839	0.095213	-0.005851	-0.138068	-3.220694	13.070432
7453	0	0.738342	9.313963	-0.415416	0.007385	0.093140	-0.004150	-0.130889	-3.211974	13.040615
7454	0	0.659178	9.081910	-0.287582	0.006588	0.090819	-0.002876	-0.128805	-3.209922	13.015873
7455	0	0.616452	8.874539	-0.359450	0.006165	0.088745	-0.003601	-0.134842	-3.203397	12.994792
7456	0	0.567836	8.746340	-0.370566	0.005675	0.087463	-0.003711	-0.139290	-3.201020	12.979140
7457	0	0.500811	8.673112	-0.444879	0.005005	0.086731	-0.004456	-0.145742	-3.198983	12.960754
7458	0	0.476699	8.544923	-0.456449	0.004766	0.085449	-0.004565	-0.144952	-3.193494	12.953366
7459	0	0.397052	8.477788	-0.579543	0.003967	0.084778	-0.005798	-0.147680	-3.191733	12.954394
7460	0	0.434201	8.532686	-0.591677	0.004339	0.085327	-0.005915	-0.144073	-3.189260	12.961125
7461	0	0.500270	8.642556	-0.513277	0.005005	0.086426	-0.005127	-0.135449	-3.180136	12.967154
7462	0	0.616317	8.825533	-0.380399	0.006160	0.088256	-0.003797	-0.124852	-3.178296	12.970228
7463	0	0.671884	9.020915	-0.422095	0.006714	0.090210	-0.004211	-0.112301	-3.178522	12.988144
7464	0	0.703057	9.216076	-0.484689	0.007029	0.092161	-0.004842	-0.105597	-3.174829	13.005315
7465	0	0.685588	9.423393	-0.625913	0.006851	0.094234	-0.006256	-0.101822	-3.174080	13.026351
7466	0	0.698649	9.624711	-0.718323	0.006984	0.096248	-0.007178	-0.095906	-3.170666	13.049732
7467	0	0.751262	9.820479	-0.964730	0.007507	0.098206	-0.009644	-0.091392	-3.169575	13.074727
7468	0	0.794693	10.021594	-1.070497	0.007945	0.100218	-0.010689	-0.072459	-3.164485	13.095373
7469	0	0.836481	10.247558	-1.125052	0.008362	0.102478	-0.011230	-0.049491	-3.160573	13.112582
7470	0	0.946713	10.411732	-1.123684	0.009466	0.104120	-0.011210	-0.019629	-3.154563	13.126057
7471	0	0.934589	10.589339	-0.972579	0.009338	0.105896	-0.009705	0.004297	-3.155774	13.136166
7472	0	0.965662	10.723217	-0.794370	0.009658	0.107234	-0.007917	0.033557	-3.147695	13.138675
7473	0	1.037168	10.821445	-0.703890	0.010376	0.108215	-0.007019	0.055638	-3.136383	13.146677
7474	0	0.957233	10.839598	-0.639800	0.009573	0.108397	-0.006388	0.067909	-3.128808	13.144392
7475	0	0.891580	10.845911	-0.610312	0.008911	0.108459	-0.006104	0.069057	-3.126764	13.140991
7476	0	0.867725	10.760478	-0.743343	0.008676	0.107604	-0.007446	0.056733	-3.121596	13.144703
7477	0	0.781350	10.559183	-0.926503	0.007812	0.105591	-0.009277	0.044890	-3.115734	13.144887
7478	0	0.781106	10.321358	-1.046391	0.007813	0.103212	-0.010474	0.035236	-3.106300	13.135891
7479	0	0.799191	10.168539	-1.030971	0.007996	0.101685	-0.010315	0.031554	-3.095668	13.120945
7480	0	0.811139	9.979338	-0.890001	0.008110	0.099793	-0.008901	0.033078	-3.090484	13.101424
7481	0	0.775523	9.704601	-0.689111	0.007751	0.097046	-0.006897	0.028356	-3.087768	13.085461
7482	0	0.763833	9.539694	-0.548081	0.007637	0.095397	-0.005482	0.029348	-3.081913	13.070926
7483	0	0.720362	9.399446	-0.438525	0.007202	0.093994	-0.004395	0.020277	-3.076022	13.054520
7484	0	0.696953	9.185783	-0.320123	0.006961	0.091858	-0.003218	0.002021	-3.078942	13.036732
7485	0	0.641046	8.966115	-0.303321	0.006409	0.089661	-0.003052	-0.019654	-3.073456	13.021763
7486	0	0.598978	8.862436	-0.391461	0.005984	0.088624	-0.003931	-0.038587	-3.072715	13.005794
7487	0	0.568376	8.770808	-0.523149	0.005676	0.087708	-0.005249	-0.060131	-3.075016	13.007177
7488	0	0.588105	8.734328	-0.684341	0.005874	0.087342	-0.006863	-0.083625	-3.077176	13.000831
7489	0	0.562399	8.630429	-0.724953	0.005615	0.086304	-0.007263	-0.100412	-3.081136	13.004837
7490	0	0.586089	8.673129	-0.799092	0.005859	0.086731	-0.007996	-0.105591	-3.075303	13.012228
7491	0	0.562169	8.795100	-0.592405	0.005615	0.087952	-0.005920	-0.099916	-3.075991	13.020800
7492	0	0.580548	8.972116	-0.488391	0.005798	0.089722	-0.004883	-0.097499	-3.077427	13.029642
7493	0	0.635114	9.161031	-0.390627	0.006345	0.091611	-0.003902	-0.092094	-3.077889	13.046744
7494	0	0.660037	9.319656	-0.375752	0.006593	0.093197	-0.003763	-0.098573	-3.079873	13.066125
7495	0	0.714548	9.509293	-0.444532	0.007141	0.095093	-0.004456	-0.110395	-3.077583	13.088459
7496	0	0.721639	9.722902	-0.638202	0.007211	0.097229	-0.006389	-0.117846	-3.076301	13.110950
7497	0	0.739458	9.936549	-0.890059	0.007385	0.099365	-0.008911	-0.129570	-3.078506	13.133134
7498	0	0.759307	10.089136	-1.010412	0.007587	0.100891	-0.010111	-0.136706	-3.076153	13.155032
7499	0	0.812072	10.260037	-1.165316	0.008118	0.102600	-0.011658	-0.140943	-3.070749	13.171137
7500	0	0.843506	10.436861	-1.171896	0.008429	0.104370	-0.011710	-0.130184	-3.069295	13.180309
7501	0	0.860412	10.559004	-1.081235	0.008606	0.105591	-0.010803	-0.118934	-3.059033	13.184205
7502	0	0.915317	10.662533	-1.016094	0.009151	0.106627	-0.010151	-0.106643	-3.053667	13.186699
7503	0	0.970832	10.729882	-0.800423	0.009705	0.107300	-0.007996	-0.095756	-3.049406	13.181172
7504	0	1.001944	10.760264	-0.673452	0.010016	0.107603	-0.006732	-0.091432	-3.044253	13.179620
7505	0	1.025624	10.736132	-0.694714	0.010254	0.107361	-0.006958	-0.101366	-3.038379	13.177592
7506	0	0.959007	10.632479	-0.728966	0.009586	0.106324	-0.007303	-0.114053	-3.034021	13.168006
7507	0	0.903561	10.467667	-0.864785	0.009033	0.104675	-0.008667	-0.132963	-3.028393	13.156157
7508	0	0.836957	10.266420	-0.800048	0.008366	0.102663	-0.008019	-0.151847	-3.024476	13.142445
7509	0	0.793763	10.119696	-0.847301	0.007935	0.101196	-0.008484	-0.161582	-3.019790	13.118556
7510	0	0.800458	9.900084	-0.759373	0.008001	0.099000	-0.007608	-0.175913	-3.015246	13.096764
7511	0	0.818382	9.698546	-0.688246	0.008179	0.096985	-0.006897	-0.190636	-3.012768	13.078306
7512	0	0.733722	9.454515	-0.593779	0.007334	0.094544	-0.005954	-0.207358	-3.008261	13.052874
7513	0	0.677876	9.314017	-0.566304	0.006775	0.093140	-0.005676	-0.220856	-3.004199	13.029284
7514	0	0.642328	9.094372	-0.532933	0.006415	0.090943	-0.005345	-0.238094	-3.005248	13.004616
7515	0	0.604610	8.935610	-0.609068	0.006042	0.089355	-0.006104	-0.252045	-3.001138	12.987735
7516	0	0.550035	8.837973	-0.490369	0.005500	0.088379	-0.004919	-0.269598	-2.992831	12.974821
7517	0	0.501041	8.758570	-0.456681	0.005005	0.087585	-0.004578	-0.281326	-2.990982	12.963624
7518	0	0.483167	8.685380	-0.435877	0.004832	0.086853	-0.004374	-0.298733	-2.981117	12.956667
7519	0	0.543200	8.654840	-0.432276	0.005432	0.086548	-0.004333	-0.311138	-2.971865	12.953030
7520	0	0.622741	8.685306	-0.345208	0.006225	0.086853	-0.003458	-0.317598	-2.966523	12.959494
7521	0	0.677813	8.795175	-0.249046	0.006775	0.087952	-0.002502	-0.332003	-2.961937	12.968266
7522	0	0.745602	8.953853	-0.301928	0.007452	0.089539	-0.003028	-0.341835	-2.958158	12.978837
7523	0	0.720894	9.130856	-0.389448	0.007202	0.091309	-0.003906	-0.355617	-2.957771	12.993264
7524	0	0.667573	9.295679	-0.447440	0.006666	0.092957	-0.004494	-0.378704	-2.960540	13.013046
7525	0	0.690358	9.515459	-0.571630	0.006897	0.095154	-0.005737	-0.403420	-2.959232	13.033186
7526	0	0.735046	9.692478	-0.659653	0.007338	0.096925	-0.006611	-0.419792	-2.964923	13.058603
7527	0	0.751480	9.838900	-0.853462	0.007507	0.098389	-0.008545	-0.431030	-2.963720	13.078446
7528	0	0.820141	10.082994	-0.986196	0.008194	0.100830	-0.009867	-0.435583	-2.962005	13.101289
7529	0	0.860885	10.284418	-0.982472	0.008606	0.102844	-0.009827	-0.436700	-2.955209	13.117848
7530	0	0.873768	10.473440	-1.043964	0.008734	0.104735	-0.010433	-0.428511	-2.949495	13.133150
7531	0	0.861266	10.571179	-0.995462	0.008606	0.105713	-0.009949	-0.420765	-2.946929	13.143593
7532	0	0.880727	10.729586	-0.856595	0.008802	0.107297	-0.008557	-0.410330	-2.942281	13.157370
7533	0	0.891385	10.833698	-0.793725	0.008911	0.108337	-0.007935	-0.405730	-2.935529	13.157109
7534	0	0.879262	10.845855	-0.647655	0.008794	0.108459	-0.006475	-0.402728	-2.924551	13.154378
7535	0	0.940099	10.809350	-0.713544	0.009399	0.108093	-0.007141	-0.406971	-2.916499	13.153084
7536	0	0.909596	10.717851	-0.822040	0.009097	0.107178	-0.008229	-0.414594	-2.905566	13.151032
7537	0	0.909332	10.547025	-0.981145	0.009094	0.105469	-0.009827	-0.429100	-2.894971	13.143674
7538	0	0.896831	10.376324	-0.973133	0.008970	0.103763	-0.009736	-0.432287	-2.883238	13.136590
7539	0	0.872489	10.192918	-0.872572	0.008728	0.101929	-0.008728	-0.432597	-2.870232	13.122200
7540	0	0.853745	9.997607	-0.810874	0.008538	0.099976	-0.008114	-0.435936	-2.859851	13.102944
7541	0	0.817622	9.735151	-0.683276	0.008179	0.097351	-0.006836	-0.437082	-2.847202	13.079270
7542	0	0.786859	9.582546	-0.523882	0.007869	0.095825	-0.005243	-0.439930	-2.836885	13.062754
7543	0	0.769443	9.405502	-0.329099	0.007690	0.094055	-0.003296	-0.443246	-2.831150	13.038823
7544	0	0.751347	9.185732	-0.260726	0.007515	0.091857	-0.002616	-0.451628	-2.818657	13.022459
7545	0	0.665754	9.008787	-0.304209	0.006653	0.090088	-0.003052	-0.461377	-2.814100	13.005269
7546	0	0.659855	8.850040	-0.296555	0.006600	0.088500	-0.002973	-0.468145	-2.801206	12.989756
7547	0	0.592373	8.764665	-0.359163	0.005920	0.087646	-0.003601	-0.478192	-2.795165	12.979529
7548	0	0.513567	8.654811	-0.430658	0.005133	0.086548	-0.004315	-0.487629	-2.788832	12.970853
7549	0	0.513191	8.618168	-0.463240	0.005127	0.086182	-0.004639	-0.494261	-2.785143	12.972680
7550	0	0.513998	8.630389	-0.468018	0.005136	0.086304	-0.004687	-0.502270	-2.779478	12.978421
7551	0	0.530950	8.673104	-0.335577	0.005310	0.086731	-0.003357	-0.502365	-2.768455	12.982595
7552	0	0.573754	8.789042	-0.311274	0.005735	0.087891	-0.003111	-0.498745	-2.761032	12.992718
7553	0	0.653573	8.996549	-0.207398	0.006531	0.089966	-0.002075	-0.499099	-2.757238	13.006399
7554	0	0.678762	9.142963	-0.261718	0.006784	0.091430	-0.002623	-0.505149	-2.751392	13.026832
7555	0	0.701835	9.320107	-0.328652	0.007019	0.093201	-0.003296	-0.516140	-2.740643	13.054436
7556	0	0.702498	9.546009	-0.527916	0.007018	0.095460	-0.005291	-0.529745	-2.738451	13.081106
7557	0	0.726572	9.722928	-0.676818	0.007263	0.097229	-0.006775	-0.537065	-2.730591	13.107260
7558	0	0.763737	9.924327	-0.889471	0.007635	0.099243	-0.008898	-0.540122	-2.721673	13.137626
7559	0	0.799861	10.131776	-1.025749	0.007996	0.101318	-0.010254	-0.535199	-2.713528	13.160145
7560	0	0.885968	10.326821	-1.112569	0.008856	0.103270	-0.011116	-0.523159	-2.706551	13.172836
7561	0	0.933996	10.467373	-1.118276	0.009338	0.104675	-0.011169	-0.507115	-2.697167	13.184019
7562	0	0.965134	10.637928	-0.981160	0.009646	0.106381	-0.009793	-0.485935	-2.691350	13.196525
7563	0	0.976121	10.784774	-0.868909	0.009766	0.107849	-0.008667	-0.460876	-2.675854	13.203740
7564	0	0.969369	10.869980	-0.750671	0.009695	0.108701	-0.007491	-0.442707	-2.663640	13.207408
7565	0	0.885074	10.845853	-0.636281	0.008850	0.108459	-0.006348	-0.424854	-2.653482	13.205653
7566	0	0.909445	10.888431	-0.553481	0.009095	0.108885	-0.005524	-0.411241	-2.641775	13.203856
7567	0	0.891370	10.778790	-0.640830	0.008911	0.107788	-0.006409	-0.409680	-2.633611	13.200016
7568	0	0.860548	10.571260	-0.780925	0.008611	0.105712	-0.007812	-0.411039	-2.617187	13.188533
7569	0	0.829046	10.339468	-1.031200	0.008301	0.103394	-0.010315	-0.412080	-2.595364	13.178093
7570	0	0.870121	10.168678	-1.037316	0.008707	0.101686	-0.010371	-0.407481	-2.578676	13.157387
7571	0	0.829545	9.967035	-0.824585	0.008301	0.099670	-0.008240	-0.397857	-2.562133	13.132244
7572	0	0.810344	9.734946	-0.789791	0.008107	0.097350	-0.007886	-0.381030	-2.547328	13.102434
7573	0	0.738343	9.564143	-0.581150	0.007385	0.095642	-0.005798	-0.362434	-2.534073	13.074258
7574	0	0.713470	9.411505	-0.394436	0.007138	0.094115	-0.003933	-0.345672	-2.518062	13.044671
7575	0	0.640670	9.191893	-0.262980	0.006409	0.091919	-0.002625	-0.336227	-2.503612	13.021036
7576	0	0.671513	9.002673	-0.189379	0.006714	0.090027	-0.001892	-0.331257	-2.492949	12.992441
7577	0	0.683764	8.898912	-0.201428	0.006836	0.088989	-0.002014	-0.328664	-2.483227	12.971006
7578	0	0.671724	8.770720	-0.256561	0.006714	0.087708	-0.002563	-0.323693	-2.476006	12.958053
7579	0	0.640716	8.684869	-0.371061	0.006410	0.086848	-0.003716	-0.329449	-2.461382	12.951471
7580	0	0.592328	8.612050	-0.457586	0.005920	0.086121	-0.004578	-0.329993	-2.453952	12.948025
7581	0	0.586205	8.636438	-0.500813	0.005859	0.086365	-0.005005	-0.324059	-2.446249	12.949720
7582	0	0.549628	8.673033	-0.440297	0.005493	0.086731	-0.004395	-0.311412	-2.439111	12.950314
7583	0	0.512953	8.801208	-0.300434	0.005127	0.088013	-0.002991	-0.291884	-2.431001	12.945351
7584	0	0.616930	9.007572	-0.309026	0.006164	0.090076	-0.003080	-0.277902	-2.427013	12.950580
7585	0	0.644923	9.179077	-0.343724	0.006446	0.091791	-0.003433	-0.271688	-2.420049	12.959741
7586	0	0.676141	9.325365	-0.375383	0.006759	0.093254	-0.003748	-0.263694	-2.412468	12.981119
7587	0	0.671633	9.503143	-0.525146	0.006714	0.095032	-0.005249	-0.259758	-2.404110	12.994364
7588	0	0.708749	9.747198	-0.757428	0.007085	0.097472	-0.007574	-0.258452	-2.395566	13.007940
7589	0	0.708443	9.911954	-0.983921	0.007080	0.099121	-0.009827	-0.242833	-2.388693	13.022228
7590	0	0.745549	10.088605	-1.090118	0.007455	0.100887	-0.010890	-0.228962	-2.377366	13.034598
7591	0	0.817865	10.284199	-1.167761	0.008179	0.102844	-0.011658	-0.205400	-2.365405	13.042040
7592	0	0.884904	10.442306	-1.197202	0.008849	0.104426	-0.011943	-0.171875	-2.353587	13.048295
7593	0	0.890438	10.546585	-1.077625	0.008911	0.105469	-0.010742	-0.133197	-2.334811	13.046573
7594	0	0.944437	10.668229	-0.901104	0.009446	0.106685	-0.008981	-0.098879	-2.321453	13.042784
7595	0	0.969809	10.760323	-0.705482	0.009705	0.107605	-0.007019	-0.059118	-2.302946	13.042725
7596	0	0.919886	10.766220	-0.589477	0.009203	0.107663	-0.005871	-0.031627	-2.286798	13.029093
7597	0	0.952114	10.748226	-0.435024	0.009521	0.107483	-0.004333	-0.011925	-2.274583	13.020597
7598	0	0.933876	10.705336	-0.504428	0.009337	0.107054	-0.005038	-0.003460	-2.264053	13.004858
7599	0	0.897421	10.510269	-0.725852	0.008972	0.105103	-0.007263	-0.006516	-2.254662	12.992353
7600	0	0.848391	10.314942	-0.939332	0.008487	0.103149	-0.009391	-0.001573	-2.240317	12.974147
7601	0	0.805317	10.162337	-1.007520	0.008057	0.101624	-0.010071	0.005468	-2.225165	12.963155
7602	0	0.779679	9.973025	-0.929627	0.007805	0.099730	-0.009287	0.018595	-2.204813	12.942200
7603	0	0.747955	9.747127	-0.889193	0.007484	0.097472	-0.008878	0.037644	-2.187920	12.921521
7604	0	0.728861	9.576202	-0.665711	0.007295	0.095762	-0.006647	0.051925	-2.169016	12.902878
7605	0	0.677809	9.442042	-0.526238	0.006775	0.094421	-0.005249	0.070723	-2.160821	12.877859
7606	0	0.647177	9.295469	-0.363457	0.006476	0.092955	-0.003628	0.081564	-2.142693	12.857591
7607	0	0.641066	9.143037	-0.366599	0.006409	0.091431	-0.003662	0.089030	-2.132643	12.831232
7608	0	0.622929	8.996452	-0.373857	0.006228	0.089965	-0.003732	0.099881	-2.121552	12.817262
7609	0	0.622767	8.917204	-0.348363	0.006226	0.089172	-0.003479	0.107815	-2.112130	12.805604
7610	0	0.599136	8.831639	-0.391826	0.005985	0.088317	-0.003916	0.113014	-2.108006	12.794785
7611	0	0.592287	8.776839	-0.488274	0.005920	0.087769	-0.004883	0.114731	-2.099318	12.788491
7612	0	0.647230	8.776742	-0.531451	0.006474	0.087768	-0.005310	0.122153	-2.085838	12.788134
7613	0	0.640985	8.843960	-0.531427	0.006409	0.088440	-0.005310	0.129041	-2.075529	12.792558
7614	0	0.665856	8.929292	-0.404295	0.006655	0.089293	-0.004037	0.138210	-2.068682	12.796348
7615	0	0.653340	9.100254	-0.501735	0.006531	0.091003	-0.005005	0.154951	-2.060346	12.810828
7616	0	0.677917	9.240649	-0.470804	0.006775	0.092407	-0.004700	0.166486	-2.053963	12.819221
7617	0	0.704027	9.392680	-0.526330	0.007038	0.093927	-0.005256	0.176880	-2.044892	12.830729
7618	0	0.728679	9.563481	-0.763264	0.007283	0.095635	-0.007628	0.183089	-2.037198	12.842218
7619	0	0.750910	9.716682	-0.892218	0.007507	0.097168	-0.008911	0.197095	-2.027033	12.862510
7620	0	0.738937	9.881218	-1.004102	0.007389	0.098813	-0.010033	0.207962	-2.015125	12.874568
7621	0	0.775172	10.009598	-1.057475	0.007751	0.100098	-0.010559	0.227120	-2.003142	12.887414
7622	0	0.775393	10.167777	-1.055743	0.007751	0.101681	-0.010530	0.258864	-1.993825	12.894416
7623	0	0.860161	10.351357	-0.991303	0.008606	0.103516	-0.009888	0.288372	-1.977027	12.895301
7624	0	0.847435	10.424211	-0.874384	0.008474	0.104244	-0.008718	0.317766	-1.965115	12.897818
7625	0	0.867093	10.510030	-0.716927	0.008667	0.105103	-0.007141	0.350049	-1.957483	12.896328
7626	0	0.861057	10.595131	-0.593809	0.008614	0.105952	-0.005917	0.374865	-1.942244	12.894384
7627	0	0.903671	10.595621	-0.513769	0.009033	0.105957	-0.005127	0.388092	-1.934040	12.890775
7628	0	0.922232	10.558918	-0.593862	0.009223	0.105589	-0.005942	0.385668	-1.921317	12.886187
7629	0	0.909103	10.443185	-0.737939	0.009094	0.104431	-0.007385	0.380858	-1.905881	12.879949
7630	0	0.848229	10.284571	-0.901104	0.008477	0.102845	-0.009022	0.370728	-1.899741	12.869251
7631	0	0.775709	10.156546	-0.985211	0.007754	0.101565	-0.009855	0.369163	-1.891306	12.852724
7632	0	0.737546	10.046462	-0.982634	0.007385	0.100464	-0.009827	0.370643	-1.868527	12.840214
7633	0	0.780932	9.893800	-0.897480	0.007812	0.098938	-0.008972	0.375622	-1.853208	12.823492
7634	0	0.834473	9.717606	-0.758691	0.008345	0.097177	-0.007581	0.384718	-1.841464	12.805165
7635	0	0.805922	9.600753	-0.538095	0.008057	0.096008	-0.005371	0.398290	-1.832369	12.788516
7636	0	0.763573	9.460238	-0.405011	0.007634	0.094603	-0.004048	0.402280	-1.821819	12.771258
7637	0	0.702337	9.350548	-0.293150	0.007019	0.093506	-0.002930	0.406268	-1.814686	12.760548
7638	0	0.648166	9.240623	-0.286427	0.006477	0.092406	-0.002872	0.397902	-1.807635	12.749026
7639	0	0.580302	9.118654	-0.353199	0.005798	0.091187	-0.003540	0.389447	-1.801380	12.742012
7640	0	0.563034	9.039326	-0.393836	0.005624	0.090393	-0.003952	0.373624	-1.797679	12.737953
7641	0	0.573969	8.966142	-0.553917	0.005737	0.089661	-0.005554	0.356100	-1.788690	12.726980
7642	0	0.611257	8.984630	-0.722120	0.006107	0.089846	-0.007234	0.341666	-1.783413	12.723719
7643	0	0.604888	8.978252	-0.842029	0.006042	0.089783	-0.008423	0.339704	-1.779558	12.724735
7644	0	0.622780	9.027079	-0.769109	0.006226	0.090271	-0.007690	0.341808	-1.770387	12.728132
7645	0	0.641646	9.112451	-0.641483	0.006409	0.091125	-0.006409	0.350662	-1.768226	12.735324
7646	0	0.665693	9.277262	-0.483176	0.006653	0.092773	-0.004822	0.364157	-1.761437	12.739757
7647	0	0.702617	9.435965	-0.415422	0.007019	0.094360	-0.004150	0.369913	-1.758369	12.747744
7648	0	0.736545	9.556160	-0.415479	0.007361	0.095562	-0.004153	0.372885	-1.751451	12.752051
7649	0	0.787913	9.728986	-0.469395	0.007874	0.097290	-0.004700	0.367097	-1.746613	12.765399
7650	0	0.807578	9.820423	-0.663776	0.008068	0.098205	-0.006641	0.363968	-1.743739	12.772840
7651	0	0.843163	9.936499	-0.756177	0.008423	0.099365	-0.007568	0.357483	-1.741910	12.783013
7652	0	0.844017	10.064615	-0.846884	0.008440	0.100646	-0.008471	0.356638	-1.730124	12.790755
7653	0	0.836247	10.150162	-0.976346	0.008362	0.101501	-0.009766	0.355342	-1.718907	12.795726
7654	0	0.867237	10.253899	-0.902597	0.008668	0.102539	-0.009029	0.352715	-1.711874	12.800954
7655	0	0.854870	10.302708	-0.872740	0.008545	0.103027	-0.008728	0.353281	-1.704191	12.799965
7656	0	0.837322	10.369689	-0.842814	0.008368	0.103698	-0.008422	0.361452	-1.697568	12.798474
7657	0	0.812246	10.406418	-0.714670	0.008118	0.104065	-0.007141	0.368960	-1.690949	12.792218
7658	0	0.824930	10.375792	-0.660104	0.008248	0.103758	-0.006603	0.367825	-1.680139	12.788215
7659	0	0.848459	10.333283	-0.634159	0.008484	0.103333	-0.006348	0.362425	-1.668974	12.781011
7660	0	0.836602	10.223434	-0.650805	0.008363	0.102234	-0.006519	0.351115	-1.660746	12.774775
7661	0	0.787523	10.076981	-0.731184	0.007874	0.100769	-0.007324	0.338563	-1.650834	12.756973
7662	0	0.757275	9.954969	-0.839296	0.007571	0.099549	-0.008399	0.332999	-1.640885	12.746248
7663	0	0.744375	9.863284	-0.757050	0.007446	0.098633	-0.007568	0.336977	-1.626204	12.728400
7664	0	0.732038	9.710651	-0.683121	0.007318	0.097106	-0.006841	0.327364	-1.616561	12.709205
7665	0	0.757512	9.576381	-0.561209	0.007568	0.095764	-0.005615	0.325126	-1.612568	12.687626
7666	0	0.752441	9.503082	-0.425931	0.007521	0.095031	-0.004267	0.317589	-1.604812	12.670147
7667	0	0.739411	9.417706	-0.420015	0.007385	0.094177	-0.004211	0.305108	-1.603716	12.664233
7668	0	0.734495	9.289493	-0.417494	0.007341	0.092895	-0.004189	0.288404	-1.596195	12.653306
7669	0	0.702295	9.198074	-0.504669	0.007019	0.091980	-0.005066	0.265668	-1.589191	12.646225
7670	0	0.654004	9.173748	-0.519665	0.006538	0.091737	-0.005211	0.248987	-1.579491	12.643429
7671	0	0.659513	9.124825	-0.682355	0.006592	0.091248	-0.006836	0.234536	-1.571956	12.639696
7672	0	0.629639	9.100478	-0.643610	0.006292	0.091004	-0.006446	0.223407	-1.565310	12.633512
7673	0	0.586450	9.112513	-0.628705	0.005859	0.091125	-0.006287	0.225024	-1.560032	12.628056
7674	0	0.654207	9.216201	-0.586030	0.006540	0.092162	-0.005860	0.225890	-1.550550	12.629734
7675	0	0.671555	9.344497	-0.408324	0.006714	0.093445	-0.004089	0.219189	-1.541114	12.634284
7676	0	0.696552	9.411626	-0.345691	0.006961	0.094116	-0.003468	0.207129	-1.535158	12.634005
7677	0	0.732751	9.521500	-0.359011	0.007324	0.095215	-0.003601	0.194601	-1.527854	12.646134
7678	0	0.739381	9.661924	-0.478508	0.007392	0.096619	-0.004800	0.177770	-1.518675	12.654003
7679	0	0.751343	9.747346	-0.584632	0.007507	0.097473	-0.005859	0.163018	-1.514386	12.668377
7680	0	0.740007	9.832873	-0.715894	0.007398	0.098328	-0.007176	0.143265	-1.505533	12.680831
7681	0	0.764008	9.967070	-0.859308	0.007629	0.099670	-0.008606	0.129228	-1.505995	12.687540
7682	0	0.807616	10.089209	-0.826458	0.008078	0.100891	-0.008275	0.118055	-1.492603	12.696579
7683	0	0.818046	10.125745	-0.835853	0.008179	0.101257	-0.008362	0.115156	-1.482946	12.698119
7684	0	0.848863	10.205100	-0.792402	0.008487	0.102051	-0.007929	0.110570	-1.473451	12.700718
7685	0	0.872638	10.235619	-0.720078	0.008728	0.102356	-0.007202	0.109867	-1.460066	12.699732
7686	0	0.922003	10.272170	-0.707416	0.009212	0.102722	-0.007077	0.107364	-1.456948	12.697812
7687	0	0.867080	10.290528	-0.634232	0.008667	0.102905	-0.006348	0.102305	-1.449671	12.693990
7688	0	0.873613	10.247874	-0.705751	0.008735	0.102478	-0.007070	0.089739	-1.439787	12.684264
7689	0	0.835474	10.193028	-0.724927	0.008362	0.101929	-0.007263	0.074917	-1.420404	12.683445
7690	0	0.810614	10.052857	-0.826161	0.008103	0.100528	-0.008274	0.061720	-1.412235	12.671663
7691	0	0.793371	9.948815	-0.853588	0.007935	0.099487	-0.008545	0.052276	-1.399945	12.663011
7692	0	0.763125	9.881703	-0.742312	0.007627	0.098817	-0.007429	0.046370	-1.392967	12.650834
7693	0	0.762634	9.765657	-0.634640	0.007629	0.097656	-0.006348	0.045933	-1.377957	12.634543
7694	0	0.743843	9.637493	-0.548543	0.007440	0.096375	-0.005491	0.040017	-1.365085	12.620854
7695	0	0.757037	9.564189	-0.341910	0.007568	0.095642	-0.003418	0.042268	-1.355958	12.609970
7696	0	0.714658	9.490894	-0.261381	0.007145	0.094909	-0.002626	0.027937	-1.346340	12.601709
7697	0	0.690104	9.350610	-0.352583	0.006897	0.093506	-0.003540	0.011397	-1.339790	12.593762
7698	0	0.690948	9.295693	-0.379923	0.006905	0.092957	-0.003818	-0.010250	-1.334199	12.579146
7699	0	0.640970	9.204176	-0.462259	0.006409	0.092041	-0.004639	-0.029581	-1.324137	12.578367
7700	0	0.641112	9.155429	-0.563327	0.006410	0.091554	-0.005645	-0.043370	-1.314711	12.578583
7701	0	0.634811	9.137072	-0.620910	0.006348	0.091370	-0.006226	-0.063399	-1.304008	12.578592
7702	0	0.623229	9.131046	-0.649251	0.006226	0.091311	-0.006498	-0.070060	-1.301141	12.578405
7703	0	0.653231	9.155288	-0.536665	0.006531	0.091553	-0.005371	-0.075175	-1.291920	12.586741
7704	0	0.684139	9.271226	-0.450557	0.006838	0.092712	-0.004508	-0.077622	-1.285113	12.587497
7705	0	0.733193	9.387161	-0.359745	0.007324	0.093872	-0.003601	-0.081480	-1.283485	12.590026
7706	0	0.752515	9.466361	-0.334467	0.007523	0.094664	-0.003350	-0.087839	-1.275825	12.602810
7707	0	0.757027	9.588647	-0.389660	0.007568	0.095886	-0.003906	-0.099012	-1.267288	12.616457
7708	0	0.763431	9.704621	-0.546708	0.007633	0.097046	-0.005474	-0.106902	-1.257537	12.624553
7709	0	0.757267	9.814526	-0.614766	0.007568	0.098145	-0.006165	-0.126301	-1.251509	12.642173
7710	0	0.763907	9.900054	-0.734319	0.007638	0.099000	-0.007352	-0.136068	-1.241534	12.659210
7711	0	0.769454	10.021995	-0.859963	0.007690	0.100220	-0.008606	-0.142883	-1.234959	12.668434
7712	0	0.775792	10.107467	-0.865042	0.007759	0.101074	-0.008655	-0.147130	-1.222448	12.671188
7713	0	0.811843	10.211139	-0.861028	0.008118	0.102112	-0.008606	-0.141773	-1.212166	12.674811
7714	0	0.830262	10.235462	-0.788706	0.008302	0.102355	-0.007883	-0.136787	-1.202106	12.678261
7715	0	0.842318	10.296606	-0.641231	0.008423	0.102966	-0.006409	-0.132186	-1.191474	12.675571
7716	0	0.854731	10.320906	-0.660321	0.008545	0.103209	-0.006599	-0.127416	-1.183161	12.674954
7717	0	0.866611	10.345434	-0.635291	0.008667	0.103455	-0.006348	-0.121068	-1.171248	12.673397
7718	0	0.854267	10.272143	-0.598881	0.008543	0.102721	-0.005992	-0.123984	-1.159905	12.666403
7719	0	0.824106	10.198973	-0.732299	0.008240	0.101990	-0.007324	-0.124726	-1.150553	12.654112
7720	0	0.811906	10.076936	-0.835667	0.008118	0.100769	-0.008362	-0.129892	-1.141397	12.642181
7721	0	0.824361	9.966884	-0.780904	0.008246	0.099669	-0.007798	-0.116838	-1.127490	12.629398
7722	0	0.805640	9.844829	-0.752217	0.008056	0.098449	-0.007517	-0.109954	-1.117740	12.605429
7723	0	0.805036	9.741200	-0.647916	0.008057	0.097412	-0.006470	-0.098310	-1.099598	12.594383
7724	0	0.773121	9.600729	-0.521970	0.007739	0.096007	-0.005207	-0.082635	-1.079286	12.575533
7725	0	0.762857	9.521464	-0.360823	0.007629	0.095215	-0.003601	-0.073411	-1.067156	12.557843
7726	0	0.720191	9.411500	-0.319210	0.007200	0.094115	-0.003188	-0.067922	-1.057917	12.538530
7727	0	0.689882	9.295650	-0.268238	0.006897	0.092957	-0.002686	-0.071203	-1.049059	12.522264
7728	0	0.677701	9.222329	-0.334929	0.006778	0.092223	-0.003351	-0.073072	-1.037152	12.511668
7729	0	0.622502	9.136985	-0.292388	0.006226	0.091370	-0.002930	-0.079828	-1.025509	12.500888
7730	0	0.609985	9.106477	-0.419570	0.006102	0.091064	-0.004200	-0.084742	-1.012527	12.491061
7731	0	0.640735	9.051555	-0.548800	0.006409	0.090515	-0.005493	-0.090860	-1.000187	12.483229
7732	0	0.634395	9.088143	-0.560526	0.006345	0.090881	-0.005606	-0.091088	-0.988527	12.480851
7733	0	0.635024	9.143009	-0.470732	0.006348	0.091431	-0.004700	-0.081192	-0.981103	12.474588
7734	0	0.635201	9.209992	-0.453787	0.006352	0.092100	-0.004533	-0.074673	-0.970047	12.475843
7735	0	0.647502	9.319992	-0.367213	0.006470	0.093201	-0.003662	-0.062123	-0.965968	12.476244
7736	0	0.702924	9.435847	-0.313379	0.007030	0.094358	-0.003134	-0.061928	-0.955285	12.477200
7737	0	0.726523	9.558086	-0.390729	0.007263	0.095581	-0.003906	-0.060603	-0.947422	12.486325
7738	0	0.739206	9.673970	-0.469920	0.007389	0.096740	-0.004703	-0.064503	-0.940724	12.495683
7739	0	0.745191	9.777804	-0.610116	0.007446	0.097778	-0.006104	-0.067151	-0.936895	12.502837
7740	0	0.794406	9.863194	-0.823594	0.007946	0.098632	-0.008235	-0.065950	-0.923979	12.518194
7741	0	0.794453	9.973022	-0.934300	0.007935	0.099731	-0.009338	-0.060437	-0.924747	12.527714
7742	0	0.831900	10.064312	-0.905453	0.008320	0.100644	-0.009043	-0.046822	-0.913450	12.525969
7743	0	0.872669	10.198874	-0.904583	0.008728	0.101990	-0.009033	-0.032400	-0.901578	12.527726
7744	0	0.860457	10.296293	-0.822135	0.008603	0.102964	-0.008204	-0.013403	-0.892955	12.530080
7745	0	0.848071	10.333149	-0.703799	0.008484	0.103333	-0.007019	0.007847	-0.879201	12.526236
7746	0	0.860006	10.363440	-0.628564	0.008599	0.103636	-0.006264	0.032274	-0.869789	12.518711
7747	0	0.872771	10.388128	-0.556499	0.008728	0.103882	-0.005554	0.044391	-0.859171	12.511334
7748	0	0.860901	10.375721	-0.564294	0.008605	0.103758	-0.005637	0.050999	-0.853346	12.502989
7749	0	0.829931	10.266092	-0.617005	0.008301	0.102661	-0.006165	0.057351	-0.841545	12.494780
7750	0	0.799491	10.168306	-0.740101	0.007992	0.101684	-0.007397	0.062449	-0.835008	12.485670
7751	0	0.775509	10.076866	-0.769181	0.007751	0.100769	-0.007690	0.064319	-0.829162	12.472840
7752	0	0.757087	9.905851	-0.861836	0.007575	0.099059	-0.008608	0.076702	-0.814504	12.463883
7753	0	0.768563	9.783883	-0.831148	0.007690	0.097839	-0.008301	0.089492	-0.799116	12.448381
7754	0	0.755712	9.643363	-0.711695	0.007559	0.096435	-0.007102	0.107518	-0.787193	12.428638
7755	0	0.750770	9.545785	-0.526913	0.007507	0.095459	-0.005249	0.131914	-0.777344	12.404663
7756	0	0.701407	9.429719	-0.396211	0.007020	0.094297	-0.003946	0.151355	-0.759869	12.390128
7757	0	0.683739	9.344435	-0.227354	0.006836	0.093445	-0.002258	0.170294	-0.750986	12.372358
7758	0	0.696490	9.252683	-0.253981	0.006960	0.092527	-0.002533	0.178951	-0.746662	12.358895
7759	0	0.670904	9.161385	-0.287735	0.006714	0.091614	-0.002869	0.189881	-0.730347	12.349614
7760	0	0.713632	9.124603	-0.374438	0.007131	0.091247	-0.003741	0.193867	-0.727556	12.342790
7761	0	0.665478	9.069809	-0.488298	0.006653	0.090698	-0.004883	0.194130	-0.720171	12.337392
7762	0	0.720572	9.033100	-0.506729	0.007205	0.090331	-0.005067	0.194671	-0.711228	12.329113
7763	0	0.672042	9.039209	-0.562316	0.006714	0.090393	-0.005615	0.204708	-0.709790	12.328154
7764	0	0.630552	9.130536	-0.503707	0.006299	0.091307	-0.005021	0.224717	-0.708208	12.325260
7765	0	0.622893	9.197910	-0.483417	0.006226	0.091980	-0.004822	0.240009	-0.702762	12.329486
7766	0	0.672482	9.350289	-0.431319	0.006720	0.093504	-0.004298	0.258254	-0.699406	12.328571
7767	0	0.677693	9.442070	-0.440607	0.006775	0.094421	-0.004395	0.272058	-0.692357	12.334847
7768	0	0.720578	9.570055	-0.491985	0.007206	0.095701	-0.004907	0.287668	-0.682651	12.337858
7769	0	0.757679	9.691914	-0.597920	0.007572	0.096920	-0.005971	0.297251	-0.678647	12.348035
7770	0	0.752624	9.819822	-0.770217	0.007522	0.098199	-0.007698	0.301873	-0.674405	12.357417
7771	0	0.805608	9.887617	-0.922524	0.008057	0.098877	-0.009216	0.312089	-0.664084	12.363960
7772	0	0.781836	9.997152	-0.913031	0.007811	0.099974	-0.009113	0.331456	-0.663349	12.371859
7773	0	0.768793	10.125547	-1.003047	0.007690	0.101257	-0.010010	0.354762	-0.650992	12.372738
7774	0	0.848082	10.222750	-0.971034	0.008478	0.102230	-0.009686	0.382480	-0.644541	12.375309
7775	0	0.817813	10.265904	-0.857056	0.008179	0.102661	-0.008545	0.411024	-0.634512	12.370828
7776	0	0.909519	10.375420	-0.666772	0.009092	0.103756	-0.006644	0.436831	-0.628240	12.364693
7777	0	0.872629	10.382005	-0.514503	0.008728	0.103821	-0.005127	0.456681	-0.616914	12.357096
7778	0	0.897245	10.381783	-0.481234	0.008968	0.103819	-0.004797	0.473473	-0.612014	12.353489
7779	0	0.915857	10.351484	-0.495420	0.009155	0.103516	-0.004944	0.484712	-0.606232	12.347860
7780	0	0.867196	10.265898	-0.582486	0.008673	0.102659	-0.005819	0.490623	-0.596034	12.344962
7781	0	0.799798	10.101343	-0.811220	0.007996	0.101013	-0.008118	0.484293	-0.589572	12.331806
7782	0	0.781763	10.021961	-0.877879	0.007816	0.100220	-0.008779	0.484405	-0.582037	12.319601
7783	0	0.756787	9.924282	-0.922043	0.007568	0.099243	-0.009216	0.489055	-0.572519	12.307604
7784	0	0.751134	9.771514	-0.850096	0.007505	0.097716	-0.008492	0.498944	-0.570488	12.291507
7785	0	0.732110	9.631269	-0.733763	0.007324	0.096313	-0.007324	0.514782	-0.557707	12.273944
7786	0	0.725283	9.588390	-0.553201	0.007257	0.095884	-0.005520	0.529109	-0.543981	12.260784
7787	0	0.714131	9.448179	-0.459034	0.007141	0.094482	-0.004578	0.544325	-0.534832	12.249252
7788	0	0.696057	9.368671	-0.338696	0.006958	0.093687	-0.003383	0.549384	-0.528545	12.236783
7789	0	0.659652	9.307832	-0.286745	0.006592	0.093079	-0.002869	0.547753	-0.524897	12.222479
7790	0	0.617315	9.204025	-0.310540	0.006173	0.092040	-0.003111	0.540741	-0.515416	12.208486
7791	0	0.665537	9.149191	-0.420275	0.006653	0.091492	-0.004211	0.529611	-0.509425	12.197738
7792	0	0.672265	9.082032	-0.498211	0.006719	0.090820	-0.004988	0.522217	-0.505485	12.191809
7793	0	0.684186	9.124754	-0.585275	0.006836	0.091248	-0.005859	0.513595	-0.504012	12.187861
7794	0	0.691196	9.069792	-0.706837	0.006908	0.090698	-0.007068	0.514108	-0.499617	12.183763
7795	0	0.684040	9.130780	-0.787887	0.006836	0.091309	-0.007874	0.520474	-0.496331	12.182892
7796	0	0.678233	9.264883	-0.697900	0.006783	0.092649	-0.006969	0.531880	-0.486100	12.181452
7797	0	0.690442	9.362646	-0.526541	0.006897	0.093628	-0.005249	0.551536	-0.486559	12.187165
7798	0	0.728117	9.472310	-0.467849	0.007277	0.094724	-0.004672	0.558932	-0.482360	12.187553
7799	0	0.714339	9.582480	-0.482623	0.007141	0.095825	-0.004822	0.563826	-0.476636	12.194719
7800	0	0.733236	9.710577	-0.537858	0.007328	0.097106	-0.005381	0.560982	-0.473189	12.199070
7801	0	0.732653	9.820557	-0.634490	0.007324	0.098206	-0.006348	0.557315	-0.467302	12.203226
7802	0	0.763722	9.887607	-0.688675	0.007633	0.098876	-0.006892	0.550554	-0.463314	12.207154
7803	0	0.805685	9.985329	-0.854741	0.008057	0.099854	-0.008545	0.552991	-0.454875	12.211856
7804	0	0.793858	10.070621	-0.898379	0.007935	0.100707	-0.008978	0.559271	-0.450810	12.212482
7805	0	0.812257	10.156155	-0.897853	0.008118	0.101562	-0.008972	0.566070	-0.447726	12.211082
7806	0	0.818865	10.204704	-0.905608	0.008188	0.102048	-0.009047	0.576341	-0.439651	12.209080
7807	0	0.806186	10.223273	-0.739562	0.008057	0.102234	-0.007385	0.587552	-0.436999	12.211554
7808	0	0.825080	10.284093	-0.698384	0.008249	0.102841	-0.006979	0.592543	-0.430223	12.209896
7809	0	0.800390	10.272152	-0.622561	0.007996	0.102722	-0.006226	0.592171	-0.430892	12.200192
7810	0	0.856003	10.247630	-0.628622	0.008561	0.102476	-0.006288	0.590160	-0.421182	12.193841
7811	0	0.860799	10.174589	-0.646249	0.008606	0.101746	-0.006470	0.581440	-0.414901	12.179532
7812	0	0.867138	10.052539	-0.736345	0.008670	0.100525	-0.007372	0.571291	-0.408261	12.170844
7813	0	0.817510	9.936638	-0.810727	0.008179	0.099365	-0.008118	0.558789	-0.395827	12.157101
7814	0	0.798915	9.833006	-0.821244	0.007988	0.098330	-0.008220	0.549823	-0.388960	12.145324
7815	0	0.769004	9.759536	-0.750587	0.007690	0.097595	-0.007507	0.547639	-0.380254	12.136825
7816	0	0.738573	9.625229	-0.677270	0.007384	0.096252	-0.006772	0.547940	-0.373645	12.122716
7817	0	0.738695	9.539782	-0.512692	0.007385	0.095398	-0.005127	0.547388	-0.367232	12.110541
7818	0	0.714591	9.472569	-0.396193	0.007144	0.094726	-0.003967	0.540399	-0.361156	12.101086
7819	0	0.702136	9.417734	-0.371633	0.007019	0.094177	-0.003723	0.531557	-0.355597	12.094042
7820	0	0.666073	9.301748	-0.376602	0.006657	0.093018	-0.003771	0.525064	-0.352385	12.089889
7821	0	0.640799	9.277388	-0.365219	0.006409	0.092773	-0.003662	0.512190	-0.343413	12.088244
7822	0	0.641004	9.222459	-0.429955	0.006407	0.092224	-0.004314	0.493113	-0.339213	12.080746
7823	0	0.634787	9.210334	-0.602258	0.006348	0.092102	-0.006042	0.467716	-0.331441	12.081704
7824	0	0.653136	9.180104	-0.702339	0.006531	0.091800	-0.007041	0.445144	-0.324125	12.078707
7825	0	0.653577	9.204136	-0.725432	0.006531	0.092041	-0.007263	0.433496	-0.322297	12.078312
7826	0	0.673245	9.277318	-0.736302	0.006723	0.092773	-0.007368	0.426639	-0.325422	12.076160
7827	0	0.666102	9.356647	-0.597897	0.006653	0.093567	-0.005981	0.422988	-0.327427	12.074521
7828	0	0.740619	9.478519	-0.463664	0.007401	0.094786	-0.004634	0.425659	-0.325406	12.084747
7829	0	0.732471	9.539810	-0.359608	0.007324	0.095398	-0.003601	0.418965	-0.318204	12.086825
7830	0	0.763123	9.680183	-0.419699	0.007629	0.096802	-0.004202	0.412464	-0.312776	12.097430
7831	0	0.806111	9.759514	-0.463243	0.008057	0.097595	-0.004639	0.404474	-0.310390	12.105368
7832	0	0.794933	9.814405	-0.613661	0.007943	0.098144	-0.006152	0.385697	-0.309884	12.115517
7833	0	0.824135	9.887749	-0.713190	0.008240	0.098877	-0.007141	0.374326	-0.303938	12.121380
7834	0	0.812366	9.979431	-0.826899	0.008121	0.099793	-0.008283	0.357960	-0.299662	12.127129
7835	0	0.812020	10.028148	-0.883959	0.008118	0.100281	-0.008850	0.345312	-0.294678	12.131433
7836	0	0.781985	10.089256	-0.857681	0.007817	0.100892	-0.008585	0.335344	-0.289872	12.128578
7837	0	0.811809	10.137951	-0.811581	0.008118	0.101379	-0.008118	0.332540	-0.282641	12.124570
7838	0	0.824310	10.156232	-0.811273	0.008240	0.101562	-0.008114	0.330608	-0.278727	12.127502
7839	0	0.805779	10.162321	-0.604638	0.008057	0.101624	-0.006042	0.334284	-0.272373	12.125417
7840	0	0.811800	10.144083	-0.566872	0.008118	0.101440	-0.005676	0.325036	-0.265098	12.121617
7841	0	0.799688	10.137985	-0.548295	0.007996	0.101379	-0.005493	0.312788	-0.258988	12.121479
7842	0	0.780813	10.003754	-0.639974	0.007812	0.100037	-0.006409	0.301759	-0.246407	12.116263
7843	0	0.744651	9.918526	-0.693397	0.007451	0.099184	-0.006947	0.286482	-0.233643	12.116697
7844	0	0.785852	9.870051	-0.693797	0.007860	0.098700	-0.006949	0.272387	-0.224187	12.107052
7845	0	0.775139	9.747388	-0.737568	0.007751	0.097473	-0.007385	0.260372	-0.216638	12.095109
7846	0	0.751097	9.668075	-0.662787	0.007506	0.096681	-0.006635	0.251515	-0.214589	12.083093
7847	0	0.750808	9.600865	-0.566940	0.007507	0.096008	-0.005676	0.242528	-0.207968	12.074789
7848	0	0.744565	9.521513	-0.553804	0.007447	0.095215	-0.005541	0.238324	-0.198531	12.064370
7849	0	0.756431	9.454526	-0.466788	0.007566	0.094544	-0.004682	0.220868	-0.188382	12.055114
7850	0	0.708304	9.387250	-0.462547	0.007080	0.093872	-0.004639	0.203954	-0.184482	12.048559
7851	0	0.714348	9.362826	-0.450610	0.007141	0.093628	-0.004517	0.190310	-0.179962	12.039568
7852	0	0.689915	9.320957	-0.484344	0.006895	0.093209	-0.004855	0.175137	-0.177748	12.040605
7853	0	0.659367	9.295705	-0.517651	0.006592	0.092957	-0.005188	0.160186	-0.172801	12.038578
7854	0	0.677917	9.295824	-0.557825	0.006778	0.092957	-0.005592	0.141990	-0.167274	12.039628
7855	0	0.683815	9.350637	-0.578755	0.006836	0.093506	-0.005798	0.127971	-0.162738	12.035824
7856	0	0.696128	9.375003	-0.536636	0.006958	0.093750	-0.005371	0.121387	-0.159614	12.042181
7857	0	0.708146	9.442165	-0.579229	0.007080	0.094421	-0.005798	0.113206	-0.154063	12.035581
7858	0	0.692883	9.515449	-0.508782	0.006924	0.095155	-0.005090	0.110014	-0.153124	12.039364
7859	0	0.732748	9.588636	-0.401922	0.007324	0.095886	-0.004028	0.098265	-0.149827	12.036620
7860	0	0.751694	9.680192	-0.491666	0.007513	0.096802	-0.004926	0.086668	-0.147369	12.041004
7861	0	0.757242	9.777867	-0.535906	0.007568	0.097778	-0.005371	0.071736	-0.145108	12.045814
7862	0	0.739244	9.808438	-0.649412	0.007393	0.098083	-0.006507	0.055916	-0.137518	12.051374
7863	0	0.757119	9.912132	-0.658516	0.007568	0.099121	-0.006592	0.047365	-0.133718	12.052739
7864	0	0.812105	9.961008	-0.736396	0.008122	0.099609	-0.007372	0.037354	-0.125066	12.057451
7865	0	0.830109	9.973202	-0.719387	0.008301	0.099731	-0.007202	0.026948	-0.118407	12.052537
7866	0	0.835986	10.028286	-0.766142	0.008362	0.100282	-0.007674	0.011532	-0.109159	12.055439
7867	0	0.817783	10.064714	-0.732290	0.008179	0.100647	-0.007324	0.009145	-0.101218	12.051087
7868	0	0.842243	10.070811	-0.664751	0.008421	0.100708	-0.006651	0.004322	-0.095977	12.043692
7869	0	0.836300	10.070825	-0.683090	0.008362	0.100708	-0.006836	-0.002243	-0.090441	12.043580
7870	0	0.836445	10.052508	-0.682288	0.008364	0.100525	-0.006826	-0.007174	-0.084407	12.035172
7871	0	0.836189	9.979315	-0.682603	0.008362	0.099792	-0.006836	-0.019439	-0.077674	12.027537
7872	0	0.788041	9.930453	-0.700108	0.007874	0.099305	-0.007000	-0.018991	-0.078805	12.020062
7873	0	0.769162	9.851060	-0.653158	0.007690	0.098511	-0.006531	-0.018980	-0.073391	12.005193
7874	0	0.744621	9.808258	-0.574113	0.007448	0.098083	-0.005739	-0.017640	-0.064248	11.995062
7875	0	0.756841	9.741219	-0.567484	0.007568	0.097412	-0.005676	-0.020235	-0.057528	11.991403
7876	0	0.756535	9.637466	-0.433357	0.007568	0.096375	-0.004332	-0.018864	-0.047048	11.984511
7877	0	0.775307	9.613034	-0.433134	0.007751	0.096130	-0.004333	-0.022388	-0.042154	11.979024
7878	0	0.726540	9.533594	-0.372106	0.007266	0.095336	-0.003719	-0.021283	-0.034571	11.975034
7879	0	0.671624	9.442139	-0.445183	0.006714	0.094421	-0.004456	-0.026735	-0.030733	11.969894
7880	0	0.678053	9.423741	-0.450541	0.006779	0.094237	-0.004510	-0.033129	-0.026319	11.966215
7881	0	0.671781	9.393305	-0.487851	0.006714	0.093933	-0.004883	-0.039289	-0.024521	11.961668
7882	0	0.672310	9.362720	-0.486870	0.006721	0.093627	-0.004875	-0.048164	-0.019863	11.957911
7883	0	0.659114	9.320069	-0.537182	0.006592	0.093201	-0.005371	-0.048268	-0.012423	11.951331
7884	0	0.689601	9.356578	-0.580172	0.006895	0.093566	-0.005800	-0.047435	-0.007023	11.951171
7885	0	0.720445	9.362766	-0.482350	0.007202	0.093628	-0.004822	-0.046336	-0.003229	11.944971
7886	0	0.757184	9.472556	-0.464401	0.007572	0.094726	-0.004642	-0.045450	0.003618	11.946925
7887	0	0.750838	9.533689	-0.445426	0.007507	0.095337	-0.004456	-0.048025	0.008846	11.944658
7888	0	0.763637	9.600779	-0.439349	0.007629	0.096008	-0.004395	-0.050234	0.006983	11.942186
7889	0	0.722008	9.673770	-0.469416	0.007219	0.096738	-0.004692	-0.048802	0.012499	11.941453
7890	0	0.734337	9.734901	-0.555428	0.007341	0.097349	-0.005554	-0.049649	0.016470	11.952126
7891	0	0.763560	9.808305	-0.622494	0.007629	0.098083	-0.006226	-0.051357	0.015608	11.954325
7892	0	0.770380	9.869264	-0.671548	0.007703	0.098693	-0.006713	-0.049369	0.020838	11.959848
7893	0	0.817718	9.924292	-0.690230	0.008179	0.099243	-0.006897	-0.044270	0.028939	11.960812
7894	0	0.799883	9.979079	-0.697195	0.007992	0.099792	-0.006969	-0.042401	0.027183	11.957764
7895	0	0.781302	10.021908	-0.672289	0.007812	0.100220	-0.006714	-0.033076	0.032877	11.960041
7896	0	0.799597	10.064464	-0.643427	0.007997	0.100645	-0.006427	-0.025644	0.039828	11.955348
7897	0	0.836357	10.082959	-0.659701	0.008362	0.100830	-0.006592	-0.020749	0.044082	11.949816
7898	0	0.817908	10.101094	-0.612386	0.008182	0.101011	-0.006115	-0.011720	0.053125	11.947192
7899	0	0.830395	10.064614	-0.599106	0.008301	0.100647	-0.005981	-0.001849	0.055759	11.939065
7900	0	0.800240	10.021723	-0.619272	0.008001	0.100218	-0.006185	0.006345	0.060747	11.929892
7901	0	0.824284	9.942544	-0.568622	0.008240	0.099426	-0.005676	0.016692	0.063383	11.923969
7902	0	0.824268	9.893563	-0.589090	0.008245	0.098936	-0.005879	0.028786	0.072796	11.914104
7903	0	0.817962	9.802205	-0.677973	0.008179	0.098022	-0.006775	0.033264	0.077805	11.899093
7904	0	0.787616	9.716721	-0.580755	0.007874	0.097168	-0.005798	0.042903	0.080878	11.886171
7905	0	0.745435	9.679748	-0.529452	0.007455	0.096798	-0.005285	0.052631	0.087766	11.868737
7906	0	0.756844	9.618743	-0.548951	0.007574	0.096188	-0.005479	0.064144	0.100560	11.861113
7907	0	0.763366	9.539722	-0.422027	0.007629	0.095398	-0.004211	0.073551	0.101730	11.848071
7908	0	0.757332	9.466347	-0.442049	0.007576	0.094664	-0.004413	0.081800	0.111143	11.837012
7909	0	0.701972	9.423771	-0.440559	0.007019	0.094238	-0.004395	0.094059	0.116481	11.827422
7910	0	0.726771	9.393045	-0.381870	0.007264	0.093931	-0.003807	0.107046	0.118278	11.818250
7911	0	0.677514	9.368862	-0.397499	0.006775	0.093689	-0.003967	0.115307	0.123964	11.815498
7912	0	0.695865	9.344339	-0.399371	0.006958	0.093444	-0.003983	0.126672	0.129024	11.815202
7913	0	0.665812	9.326117	-0.470313	0.006653	0.093262	-0.004700	0.129680	0.128610	11.802326
7914	0	0.690840	9.380871	-0.489713	0.006907	0.093809	-0.004890	0.136655	0.133323	11.803086
7915	0	0.702216	9.387141	-0.483017	0.007019	0.093872	-0.004822	0.145692	0.135403	11.797365
7916	0	0.678625	9.478493	-0.435845	0.006781	0.094786	-0.004351	0.153905	0.134468	11.794258
7917	0	0.738951	9.539729	-0.507210	0.007385	0.095398	-0.005066	0.160197	0.135049	11.797976
7918	0	0.770231	9.588370	-0.532760	0.007698	0.095884	-0.005322	0.165091	0.135804	11.791191
7919	0	0.757394	9.667865	-0.605200	0.007568	0.096680	-0.006042	0.175179	0.134937	11.790111
7920	0	0.764465	9.765252	-0.619239	0.007640	0.097653	-0.006185	0.183227	0.135020	11.795019
7921	0	0.750963	9.844889	-0.647943	0.007507	0.098450	-0.006470	0.193297	0.138032	11.796819
7922	0	0.787962	9.881172	-0.790797	0.007877	0.098813	-0.007894	0.208806	0.141090	11.798882
7923	0	0.787532	9.954715	-0.800863	0.007874	0.099548	-0.007996	0.222579	0.144685	11.795035
7924	0	0.830215	9.991066	-0.742750	0.008304	0.099912	-0.007412	0.239101	0.152018	11.788100
7925	0	0.848642	10.064553	-0.709754	0.008484	0.100647	-0.007080	0.257746	0.154743	11.786477
7926	0	0.842883	10.125308	-0.695101	0.008428	0.101254	-0.006932	0.277665	0.158960	11.783705
7927	0	0.800005	10.095099	-0.593413	0.007996	0.100952	-0.005920	0.292011	0.159524	11.779515
7928	0	0.807269	10.113104	-0.571735	0.008065	0.101132	-0.005704	0.306015	0.156666	11.773105
7929	0	0.781750	10.089029	-0.537935	0.007812	0.100891	-0.005371	0.314096	0.156670	11.765394
7930	0	0.806737	10.009412	-0.649578	0.008066	0.100095	-0.006487	0.322991	0.160822	11.760703
7931	0	0.775374	9.954769	-0.678179	0.007751	0.099548	-0.006775	0.329643	0.163713	11.751550
7932	0	0.775660	9.887423	-0.747004	0.007755	0.098875	-0.007461	0.339293	0.167616	11.744489
7933	0	0.768785	9.808282	-0.745786	0.007690	0.098083	-0.007446	0.351526	0.176029	11.740638
7934	0	0.774633	9.728710	-0.730021	0.007746	0.097288	-0.007287	0.365734	0.180736	11.732421
7935	0	0.726097	9.655718	-0.653969	0.007263	0.096558	-0.006531	0.374989	0.188831	11.721238
7936	0	0.756364	9.612879	-0.540026	0.007564	0.096129	-0.005389	0.386888	0.194227	11.714795
7937	0	0.732058	9.539758	-0.532161	0.007324	0.095398	-0.005310	0.399329	0.204233	11.698120
7938	0	0.719578	9.460304	-0.473159	0.007195	0.094604	-0.004724	0.407684	0.208366	11.686390
7939	0	0.738544	9.436002	-0.464507	0.007385	0.094360	-0.004639	0.414146	0.213558	11.681720
7940	0	0.732360	9.362686	-0.441144	0.007324	0.093627	-0.004408	0.417141	0.219798	11.673166
7941	0	0.720419	9.350567	-0.500554	0.007202	0.093506	-0.005005	0.416541	0.222804	11.662758
7942	0	0.665850	9.283318	-0.549847	0.006657	0.092834	-0.005495	0.419440	0.225840	11.657107
7943	0	0.665342	9.313905	-0.550255	0.006653	0.093140	-0.005493	0.429666	0.230408	11.651782
7944	0	0.701749	9.332057	-0.521530	0.007020	0.093321	-0.005207	0.438357	0.238869	11.642770
7945	0	0.696127	9.381036	-0.525684	0.006958	0.093811	-0.005249	0.446604	0.240087	11.642940
7946	0	0.745371	9.460247	-0.508170	0.007452	0.094603	-0.005082	0.444765	0.243243	11.641381
7947	0	0.769689	9.527498	-0.519484	0.007690	0.095276	-0.005188	0.451796	0.240529	11.649013
7948	0	0.703380	9.570070	-0.545240	0.007031	0.095701	-0.005446	0.457643	0.242769	11.652526
7949	0	0.738679	9.674041	-0.653360	0.007385	0.096741	-0.006531	0.459756	0.246031	11.659810
7950	0	0.732972	9.704437	-0.715188	0.007327	0.097045	-0.007147	0.464377	0.248046	11.663015
7951	0	0.757229	9.789950	-0.830770	0.007568	0.097900	-0.008301	0.471193	0.248590	11.664506
7952	0	0.758017	9.887419	-0.807753	0.007576	0.098875	-0.008071	0.477543	0.248865	11.665427
7953	0	0.757370	9.918109	-0.836935	0.007568	0.099182	-0.008362	0.484977	0.247802	11.662556
7954	0	0.770199	10.021539	-0.772383	0.007701	0.100217	-0.007706	0.504417	0.251640	11.661653
7955	0	0.799717	10.034053	-0.697443	0.007996	0.100342	-0.006958	0.521877	0.254886	11.662903
7956	0	0.830571	10.088743	-0.645230	0.008304	0.100888	-0.006442	0.532111	0.257617	11.661302
7957	0	0.872813	10.125652	-0.593397	0.008728	0.101257	-0.005920	0.545997	0.262596	11.655577
7958	0	0.867174	10.162084	-0.564978	0.008667	0.101622	-0.005643	0.552368	0.262300	11.652461
7959	0	0.811954	10.131819	-0.549345	0.008118	0.101318	-0.005493	0.551199	0.265369	11.641554
7960	0	0.818039	10.070735	-0.689508	0.008182	0.100707	-0.006898	0.546622	0.271638	11.640542
7961	0	0.800014	10.003626	-0.817875	0.007996	0.100037	-0.008179	0.545262	0.271337	11.634269
7962	0	0.776489	9.905865	-0.879089	0.007760	0.099059	-0.008790	0.544931	0.270580	11.628859
7963	0	0.750760	9.844924	-0.830605	0.007507	0.098450	-0.008301	0.549618	0.275043	11.617510
7964	0	0.726624	9.783798	-0.709417	0.007263	0.097838	-0.007092	0.551328	0.276382	11.608234
7965	0	0.750637	9.704565	-0.568185	0.007507	0.097046	-0.005676	0.556433	0.282563	11.594938
7966	0	0.756700	9.631236	-0.550544	0.007565	0.096313	-0.005505	0.556009	0.285744	11.587868
7967	0	0.763446	9.582463	-0.476396	0.007629	0.095825	-0.004761	0.558379	0.284784	11.572637
7968	0	0.726369	9.503168	-0.445602	0.007263	0.095032	-0.004456	0.557493	0.289135	11.568391
7969	0	0.720089	9.436043	-0.469997	0.007202	0.094360	-0.004700	0.556378	0.295544	11.562204
7970	0	0.677779	9.411612	-0.451425	0.006775	0.094116	-0.004517	0.552046	0.297063	11.552914
7971	0	0.659697	9.338377	-0.499833	0.006592	0.093384	-0.005005	0.542607	0.295580	11.546155
7972	0	0.659543	9.289576	-0.585126	0.006592	0.092896	-0.005859	0.531170	0.295940	11.540281
7973	0	0.665312	9.295686	-0.640380	0.006653	0.092957	-0.006409	0.523722	0.300333	11.537983
7974	0	0.696257	9.301731	-0.695700	0.006958	0.093018	-0.006958	0.521083	0.299452	11.538001
7975	0	0.707940	9.332233	-0.653749	0.007080	0.093323	-0.006531	0.527931	0.304983	11.538176
7976	0	0.732973	9.393261	-0.598244	0.007324	0.093933	-0.005981	0.527804	0.302932	11.539161
7977	0	0.763335	9.454319	-0.537023	0.007629	0.094543	-0.005371	0.525502	0.302657	11.547794
7978	0	0.739340	9.494210	-0.484090	0.007393	0.094942	-0.004842	0.522993	0.306655	11.550462
7979	0	0.744954	9.630975	-0.497213	0.007447	0.096310	-0.004977	0.515658	0.308294	11.563472
7980	0	0.751709	9.679793	-0.569399	0.007513	0.096798	-0.005699	0.508214	0.308020	11.570853
7981	0	0.745048	9.722953	-0.621240	0.007446	0.097229	-0.006226	0.491377	0.307601	11.575796
7982	0	0.751456	9.820694	-0.674351	0.007515	0.098207	-0.006749	0.483417	0.312600	11.582348
7983	0	0.762984	9.893888	-0.755622	0.007629	0.098938	-0.007568	0.467933	0.316676	11.583273
7984	0	0.806098	9.961076	-0.765644	0.008057	0.099610	-0.007667	0.454899	0.316267	11.582545
7985	0	0.775490	9.991462	-0.793037	0.007751	0.099915	-0.007935	0.448671	0.316883	11.582851
7986	0	0.800862	10.040225	-0.756176	0.008002	0.100403	-0.007561	0.448430	0.314194	11.579863
7987	0	0.838590	10.070586	-0.841500	0.008381	0.100706	-0.008417	0.444545	0.312990	11.574956
7988	0	0.802605	10.070616	-0.700760	0.008025	0.100706	-0.007010	0.440926	0.316501	11.574360
7989	0	0.805731	10.083042	-0.701339	0.008057	0.100830	-0.007019	0.433079	0.320228	11.569464
7990	0	0.805616	10.089170	-0.663517	0.008058	0.100891	-0.006642	0.423454	0.326354	11.565125
7991	0	0.805576	10.009825	-0.658392	0.008057	0.100098	-0.006592	0.413005	0.331821	11.560188
7992	0	0.811810	9.948862	-0.717928	0.008116	0.099488	-0.007187	0.402790	0.333574	11.556575
7993	0	0.823744	9.924401	-0.786526	0.008240	0.099243	-0.007874	0.391722	0.340604	11.547831
7994	0	0.774607	9.857346	-0.754329	0.007747	0.098573	-0.007552	0.379930	0.345699	11.538944
7995	0	0.800021	9.783937	-0.683032	0.007996	0.097839	-0.006836	0.371796	0.344734	11.526540
7996	0	0.745476	9.698410	-0.602905	0.007455	0.096984	-0.006032	0.366839	0.349305	11.519208
7997	0	0.732655	9.625243	-0.524605	0.007324	0.096252	-0.005249	0.361847	0.350968	11.512342
7998	0	0.768693	9.582580	-0.499863	0.007690	0.095825	-0.005005	0.352869	0.359561	11.509906
7999	0	0.757278	9.503187	-0.472778	0.007569	0.095032	-0.004736	0.341564	0.359792	11.506219
8000	0	0.732764	9.460611	-0.495937	0.007328	0.094605	-0.004972	0.325305	0.364760	11.496021
8001	0	0.653169	9.381166	-0.493080	0.006531	0.093811	-0.004944	0.307922	0.367987	11.488603
8002	0	0.653012	9.362971	-0.563771	0.006532	0.093629	-0.005650	0.291942	0.374258	11.482804
8003	0	0.671752	9.332329	-0.560195	0.006714	0.093323	-0.005615	0.274257	0.374026	11.486486
8004	0	0.684108	9.332430	-0.619256	0.006843	0.093324	-0.006200	0.263873	0.380162	11.484042
8005	0	0.677319	9.356746	-0.597458	0.006775	0.093567	-0.005981	0.254040	0.386487	11.485183
8006	0	0.707456	9.405631	-0.547889	0.007076	0.094056	-0.005480	0.251488	0.392765	11.488452
8007	0	0.707970	9.478781	-0.432954	0.007080	0.094788	-0.004333	0.245231	0.397451	11.486855
8008	0	0.744610	9.545941	-0.443744	0.007445	0.095459	-0.004448	0.231220	0.400664	11.488494
8009	0	0.757071	9.576459	-0.511539	0.007568	0.095764	-0.005127	0.215994	0.401981	11.493944
8010	0	0.781815	9.643625	-0.527155	0.007816	0.096436	-0.005287	0.196141	0.403844	11.505883
8011	0	0.775586	9.729029	-0.578827	0.007751	0.097290	-0.005798	0.182937	0.402760	11.513616
8012	0	0.751789	9.753457	-0.699151	0.007516	0.097534	-0.006999	0.172782	0.404585	11.521982
8013	0	0.769550	9.820557	-0.780744	0.007690	0.098206	-0.007812	0.165584	0.402885	11.529024
8014	0	0.812523	9.887684	-0.791655	0.008127	0.098876	-0.007925	0.154297	0.409288	11.528911
8015	0	0.836258	9.936544	-0.652658	0.008362	0.099365	-0.006531	0.148042	0.412497	11.530829
8016	0	0.860590	10.009832	-0.681984	0.008607	0.100098	-0.006828	0.136965	0.417720	11.531278
8017	0	0.799897	10.003638	-0.677453	0.007996	0.100037	-0.006775	0.135222	0.417901	11.537888
8018	0	0.806702	10.076775	-0.628607	0.008062	0.100768	-0.006287	0.133086	0.416693	11.532072
8019	0	0.800019	10.052490	-0.670845	0.007996	0.100525	-0.006714	0.125630	0.415471	11.539271
8020	0	0.817805	10.046467	-0.670272	0.008179	0.100464	-0.006714	0.111542	0.420223	11.537511
8021	0	0.801151	9.973290	-0.794577	0.008012	0.099732	-0.007952	0.103221	0.424531	11.532940
8022	0	0.788262	9.948935	-0.752008	0.007880	0.099489	-0.007524	0.096810	0.425733	11.536077
8023	0	0.756418	9.906060	-0.726018	0.007568	0.099060	-0.007263	0.091940	0.434506	11.535962
8024	0	0.786995	9.875537	-0.664808	0.007865	0.098756	-0.006647	0.091652	0.432670	11.532468
8025	0	0.769302	9.765636	-0.609842	0.007690	0.097656	-0.006104	0.084185	0.433616	11.525597
8026	0	0.763058	9.747355	-0.590875	0.007634	0.097473	-0.005911	0.080117	0.441827	11.514540
8027	0	0.769042	9.667984	-0.530729	0.007690	0.096680	-0.005310	0.075302	0.445854	11.508612
8028	0	0.763251	9.631347	-0.432328	0.007629	0.096313	-0.004329	0.067346	0.446158	11.503193
8029	0	0.727193	9.558132	-0.461229	0.007269	0.095581	-0.004622	0.053678	0.446550	11.495585
8030	0	0.750856	9.503194	-0.463249	0.007507	0.095032	-0.004639	0.044720	0.449023	11.490565
8031	0	0.728460	9.442400	-0.570737	0.007289	0.094423	-0.005713	0.035864	0.458127	11.486841
8032	0	0.720606	9.430257	-0.579397	0.007207	0.094302	-0.005799	0.027950	0.463006	11.486960
8033	0	0.665286	9.411647	-0.567193	0.006653	0.094116	-0.005676	0.021264	0.466795	11.486850
8034	0	0.720268	9.429942	-0.590832	0.007201	0.094299	-0.005912	0.015538	0.468836	11.484115
8035	0	0.678023	9.405475	-0.555499	0.006775	0.094055	-0.005554	0.015095	0.466185	11.482345
8036	0	0.720979	9.429839	-0.470539	0.007213	0.094298	-0.004702	0.018278	0.473381	11.482847
8037	0	0.757004	9.509289	-0.463357	0.007568	0.095093	-0.004639	0.010835	0.475024	11.486088
8038	0	0.739325	9.570296	-0.395224	0.007388	0.095703	-0.003958	0.002890	0.472571	11.490120
8039	0	0.720511	9.588623	-0.457297	0.007202	0.095886	-0.004578	-0.003954	0.472582	11.500653
8040	0	0.721086	9.649595	-0.510815	0.007208	0.096496	-0.005118	-0.017488	0.472748	11.500958
8041	0	0.756778	9.710741	-0.573006	0.007568	0.097107	-0.005737	-0.027441	0.477144	11.503411
8042	0	0.769243	9.747400	-0.687962	0.007689	0.097474	-0.006883	-0.032266	0.476303	11.513648
8043	0	0.769493	9.826640	-0.671161	0.007690	0.098267	-0.006714	-0.036321	0.474775	11.512444
8044	0	0.770239	9.869276	-0.695232	0.007699	0.098693	-0.006954	-0.039890	0.474568	11.513587
8045	0	0.787531	9.893744	-0.617111	0.007874	0.098938	-0.006165	-0.033769	0.476211	11.513509
8046	0	0.824933	9.966807	-0.611481	0.008243	0.099669	-0.006117	-0.037539	0.472163	11.513497
8047	0	0.860799	9.979245	-0.610120	0.008606	0.099792	-0.006104	-0.041735	0.473508	11.508775
8048	0	0.824630	9.979168	-0.621561	0.008244	0.099792	-0.006222	-0.050344	0.474031	11.500912
8049	0	0.793782	9.991436	-0.652975	0.007935	0.099915	-0.006531	-0.052824	0.473906	11.505865
8050	0	0.751695	9.991314	-0.647028	0.007513	0.099914	-0.006468	-0.051369	0.473038	11.506021
8051	0	0.818000	9.942609	-0.677593	0.008179	0.099426	-0.006775	-0.051667	0.475138	11.501145
8052	0	0.781228	9.912003	-0.690384	0.007814	0.099120	-0.006900	-0.048649	0.481151	11.489826
8053	0	0.824039	9.857119	-0.647787	0.008240	0.098572	-0.006470	-0.040788	0.483978	11.483259
8054	0	0.793223	9.814260	-0.582036	0.007936	0.098143	-0.005816	-0.036819	0.491470	11.471751
8055	0	0.756862	9.771729	-0.579783	0.007568	0.097717	-0.005798	-0.038837	0.494710	11.467806
8056	0	0.744589	9.698463	-0.458227	0.007446	0.096985	-0.004577	-0.033789	0.498855	11.459338
8057	0	0.769136	9.674055	-0.494580	0.007690	0.096741	-0.004944	-0.033142	0.501464	11.447524
8058	0	0.720230	9.631235	-0.556300	0.007203	0.096313	-0.005559	-0.029890	0.505990	11.437086
8059	0	0.714362	9.545875	-0.543303	0.007141	0.095459	-0.005432	-0.030346	0.506573	11.427325
8060	0	0.720386	9.503068	-0.519510	0.007207	0.095031	-0.005189	-0.024559	0.513884	11.415437
8061	0	0.720273	9.509214	-0.501614	0.007202	0.095093	-0.005005	-0.012638	0.516839	11.404158
8062	0	0.714325	9.478516	-0.527888	0.007142	0.094786	-0.005271	-0.004540	0.518915	11.404886
8063	0	0.732603	9.472607	-0.495051	0.007324	0.094727	-0.004944	0.001939	0.520306	11.397028
8064	0	0.702870	9.490723	-0.477554	0.007022	0.094908	-0.004775	0.001099	0.515599	11.395502
8065	0	0.690007	9.497012	-0.476786	0.006897	0.094971	-0.004761	0.008182	0.515371	11.390657
8066	0	0.721080	9.521270	-0.556977	0.007208	0.095213	-0.005569	0.007174	0.515255	11.395089
8067	0	0.744652	9.533699	-0.530843	0.007446	0.095337	-0.005310	0.003719	0.518433	11.392549
8068	0	0.744561	9.551971	-0.610630	0.007446	0.095520	-0.006101	0.008954	0.522664	11.389334
8069	0	0.732885	9.625167	-0.665887	0.007324	0.096252	-0.006653	0.014675	0.520559	11.387734
8070	0	0.776356	9.655525	-0.502063	0.007760	0.096556	-0.005017	0.017182	0.519812	11.386728
8071	0	0.739010	9.753330	-0.538039	0.007385	0.097534	-0.005371	0.026656	0.517508	11.384726
8072	0	0.746056	9.801989	-0.557858	0.007456	0.098021	-0.005573	0.031397	0.515374	11.386077
8073	0	0.756997	9.844924	-0.543836	0.007568	0.098450	-0.005432	0.037243	0.516819	11.390017
8074	0	0.763867	9.863030	-0.624069	0.007632	0.098631	-0.006239	0.037732	0.512762	11.383352
8075	0	0.787105	9.905972	-0.684369	0.007874	0.099060	-0.006836	0.045286	0.518952	11.386285
8076	0	0.805263	9.918065	-0.685776	0.008051	0.099181	-0.006852	0.050258	0.520296	11.382996
8077	0	0.830344	9.942534	-0.769952	0.008301	0.099426	-0.007690	0.059327	0.520529	11.384164
8078	0	0.769574	9.954554	-0.772055	0.007695	0.099546	-0.007710	0.070556	0.523171	11.379799
8079	0	0.818246	9.960829	-0.721290	0.008179	0.099609	-0.007202	0.081379	0.522119	11.375168
8080	0	0.757707	9.954467	-0.698931	0.007575	0.099545	-0.006980	0.090741	0.523036	11.374240
8081	0	0.757303	9.911993	-0.690862	0.007568	0.099121	-0.006897	0.102655	0.520907	11.364549
8082	0	0.806569	9.887347	-0.546664	0.008065	0.098874	-0.005456	0.113525	0.523670	11.360639
8083	0	0.793184	9.863260	-0.568370	0.007935	0.098633	-0.005676	0.120542	0.530176	11.352116
8084	0	0.811598	9.765442	-0.594458	0.008112	0.097655	-0.005936	0.129264	0.528808	11.338567
8085	0	0.799619	9.728691	-0.632480	0.007998	0.097287	-0.006319	0.134383	0.533620	11.327577
8086	0	0.762901	9.698403	-0.678722	0.007629	0.096985	-0.006775	0.147289	0.537254	11.319309
8087	0	0.744910	9.606863	-0.586732	0.007446	0.096069	-0.005859	0.155206	0.537175	11.308976
8088	0	0.726469	9.570235	-0.593111	0.007263	0.095703	-0.005920	0.166528	0.538589	11.303883
8089	0	0.727686	9.580240	-0.531592	0.007275	0.095803	-0.005303	0.179976	0.539217	11.296621
8090	0	0.721718	9.514440	-0.514749	0.007215	0.095145	-0.005135	0.193949	0.540496	11.287301
8091	0	0.756801	9.503114	-0.489495	0.007568	0.095032	-0.004883	0.206984	0.544217	11.279032
8092	0	0.714099	9.478530	-0.497485	0.007140	0.094786	-0.004969	0.213006	0.546417	11.276390
8093	0	0.714273	9.484819	-0.507197	0.007141	0.094849	-0.005066	0.218830	0.547661	11.273528
8094	0	0.726554	9.490763	-0.520339	0.007266	0.094908	-0.005200	0.220976	0.551434	11.272613
8095	0	0.725894	9.515390	-0.610708	0.007263	0.095154	-0.006104	0.223718	0.559676	11.265585
8096	0	0.713628	9.490916	-0.635870	0.007133	0.094910	-0.006355	0.226397	0.558263	11.265335
8097	0	0.714440	9.551945	-0.598654	0.007141	0.095520	-0.005981	0.231099	0.557418	11.266132
8098	0	0.720834	9.594473	-0.673277	0.007208	0.095945	-0.006724	0.239659	0.559945	11.261308
8099	0	0.738888	9.619074	-0.678046	0.007385	0.096191	-0.006775	0.244885	0.558704	11.266632
8100	0	0.781899	9.710449	-0.691621	0.007819	0.097105	-0.006908	0.252626	0.561984	11.265171
8101	0	0.793003	9.759530	-0.726699	0.007935	0.097595	-0.007263	0.255651	0.570350	11.264949
8102	0	0.810247	9.777799	-0.691690	0.008108	0.097778	-0.006906	0.267330	0.580022	11.260709
8103	0	0.781332	9.850981	-0.739685	0.007812	0.098511	-0.007385	0.279329	0.582073	11.258297
8104	0	0.751102	9.881308	-0.668733	0.007508	0.098814	-0.006677	0.290268	0.581924	11.258172
8105	0	0.781587	9.881508	-0.684425	0.007812	0.098816	-0.006836	0.298546	0.581019	11.259957
8106	0	0.799995	9.942355	-0.674578	0.008002	0.099424	-0.006731	0.314168	0.586674	11.264041
8107	0	0.799955	9.936444	-0.672096	0.007996	0.099365	-0.006714	0.320881	0.585138	11.256886
8108	0	0.781672	9.954648	-0.630433	0.007820	0.099546	-0.006301	0.323285	0.592084	11.254375
8109	0	0.793326	9.985342	-0.665578	0.007935	0.099854	-0.006653	0.325080	0.596609	11.246764
8110	0	0.774354	9.930346	-0.702823	0.007749	0.099303	-0.007026	0.326580	0.605372	11.247921
8111	0	0.786618	9.875545	-0.720239	0.007874	0.098755	-0.007202	0.325276	0.616818	11.240494
8112	0	0.779898	9.857228	-0.787838	0.007797	0.098573	-0.007874	0.328320	0.617683	11.232439
8113	0	0.756618	9.771685	-0.727135	0.007568	0.097717	-0.007263	0.336325	0.623132	11.223471
8114	0	0.743761	9.735018	-0.691753	0.007442	0.097350	-0.006914	0.338794	0.630648	11.216676
8115	0	0.720180	9.704529	-0.666209	0.007202	0.097046	-0.006653	0.348292	0.633982	11.212881
8116	0	0.762837	9.655559	-0.612452	0.007628	0.096556	-0.006123	0.349082	0.637041	11.207369
8117	0	0.750578	9.619100	-0.592905	0.007507	0.096191	-0.005920	0.357837	0.641858	11.200859
8118	0	0.713885	9.576286	-0.618531	0.007137	0.095763	-0.006182	0.360738	0.642903	11.196740
8119	0	0.695952	9.515355	-0.537366	0.006958	0.095154	-0.005371	0.362383	0.644063	11.190107
8120	0	0.726718	9.490872	-0.610660	0.007265	0.094909	-0.006109	0.357687	0.644487	11.179556
8121	0	0.732544	9.466555	-0.683438	0.007324	0.094666	-0.006836	0.354395	0.645869	11.176858
8122	0	0.732500	9.429864	-0.597557	0.007326	0.094298	-0.005979	0.349414	0.650061	11.178530
8123	0	0.732355	9.460471	-0.646723	0.007324	0.094604	-0.006470	0.345088	0.653691	11.180520
8124	0	0.689602	9.484882	-0.573543	0.006897	0.094849	-0.005737	0.341528	0.657622	11.183836
8125	0	0.676903	9.478852	-0.563715	0.006770	0.094789	-0.005635	0.342500	0.661720	11.186453
8126	0	0.732358	9.545929	-0.548427	0.007318	0.095460	-0.005480	0.346529	0.658419	11.185868
8127	0	0.756873	9.588615	-0.604330	0.007568	0.095886	-0.006042	0.346164	0.660777	11.188077
8128	0	0.732891	9.594618	-0.597976	0.007324	0.095946	-0.005983	0.340530	0.657980	11.185460
8129	0	0.756973	9.649644	-0.640927	0.007568	0.096497	-0.006409	0.339815	0.659144	11.183387
8130	0	0.738975	9.710560	-0.671847	0.007387	0.097106	-0.006716	0.341646	0.658868	11.185079
8131	0	0.738871	9.759532	-0.719719	0.007385	0.097595	-0.007202	0.334652	0.657585	11.191552
8132	0	0.782124	9.808322	-0.749927	0.007819	0.098083	-0.007498	0.335123	0.657936	11.195142
8133	0	0.738497	9.857202	-0.799292	0.007385	0.098572	-0.007996	0.330790	0.661062	11.198516
8134	0	0.787071	9.887706	-0.768621	0.007873	0.098877	-0.007686	0.330135	0.665962	11.199496
8135	0	0.768762	9.948756	-0.701845	0.007690	0.099487	-0.007019	0.328106	0.671917	11.203042
8136	0	0.774343	9.954848	-0.726273	0.007746	0.099548	-0.007262	0.327402	0.677280	11.206484
8137	0	0.842293	9.967051	-0.665131	0.008423	0.099670	-0.006653	0.324380	0.679880	11.205902
8138	0	0.793654	9.954764	-0.665812	0.007935	0.099548	-0.006650	0.332321	0.680334	11.201373
8139	0	0.768991	9.948746	-0.713946	0.007690	0.099487	-0.007141	0.329070	0.683606	11.199881
8140	0	0.781120	9.948754	-0.689000	0.007811	0.099487	-0.006894	0.323045	0.685578	11.201984
8141	0	0.744453	9.881624	-0.683320	0.007446	0.098816	-0.006836	0.318460	0.690299	11.192584
8142	0	0.787314	9.820538	-0.750140	0.007870	0.098206	-0.007503	0.315747	0.688961	11.187499
8143	0	0.787353	9.796157	-0.768857	0.007874	0.097961	-0.007690	0.312180	0.691566	11.185334
8144	0	0.787538	9.777836	-0.731784	0.007873	0.097778	-0.007321	0.306652	0.690902	11.181626
8145	0	0.726241	9.710706	-0.665179	0.007263	0.097107	-0.006653	0.304033	0.694456	11.177471
8146	0	0.726034	9.686277	-0.592002	0.007261	0.096863	-0.005919	0.304517	0.698195	11.176118
8147	0	0.708024	9.613069	-0.603722	0.007080	0.096130	-0.006042	0.296920	0.700643	11.173714
8148	0	0.708126	9.582527	-0.529766	0.007080	0.095825	-0.005301	0.292159	0.701902	11.169809
8149	0	0.720026	9.533733	-0.457192	0.007202	0.095337	-0.004578	0.283973	0.706791	11.170536
8150	0	0.701522	9.521499	-0.431733	0.007014	0.095215	-0.004322	0.276958	0.708282	11.169194
8151	0	0.690188	9.491020	-0.560023	0.006897	0.094910	-0.005615	0.257521	0.705010	11.166299
8152	0	0.709108	9.472794	-0.557670	0.007090	0.094728	-0.005586	0.245392	0.705809	11.169504
8153	0	0.677440	9.454379	-0.622102	0.006775	0.094543	-0.006226	0.238600	0.708960	11.172247
8154	0	0.719475	9.442221	-0.633300	0.007200	0.094421	-0.006339	0.229737	0.718217	11.162858
8155	0	0.726152	9.484915	-0.615859	0.007263	0.094849	-0.006165	0.221266	0.722759	11.163460
8156	0	0.756815	9.539792	-0.584367	0.007565	0.095398	-0.005848	0.214863	0.720970	11.162520
8157	0	0.738802	9.564228	-0.579160	0.007385	0.095642	-0.005798	0.205413	0.720234	11.159010
8158	0	0.739163	9.576438	-0.516822	0.007390	0.095764	-0.005175	0.196498	0.720782	11.164521
8159	0	0.756993	9.692413	-0.542461	0.007568	0.096924	-0.005432	0.186325	0.721427	11.165263
8160	0	0.744785	9.710765	-0.607944	0.007449	0.097107	-0.006089	0.173533	0.725435	11.166524
8161	0	0.751358	9.753418	-0.713447	0.007507	0.097534	-0.007141	0.164551	0.720610	11.173657
8162	0	0.770588	9.808280	-0.712093	0.007703	0.098083	-0.007128	0.155445	0.719552	11.182112
8163	0	0.751127	9.863321	-0.749812	0.007507	0.098633	-0.007507	0.143513	0.717486	11.182402
8164	0	0.794386	9.887744	-0.796979	0.007942	0.098877	-0.007977	0.133426	0.718076	11.188540
8165	0	0.788540	9.924416	-0.759407	0.007884	0.099244	-0.007596	0.129884	0.718951	11.186886
8166	0	0.800835	9.948901	-0.746172	0.008010	0.099488	-0.007470	0.118962	0.723193	11.189307
8167	0	0.788734	9.997751	-0.665528	0.007884	0.099977	-0.006660	0.112986	0.721821	11.194243
8168	0	0.752584	9.961186	-0.615161	0.007524	0.099611	-0.006163	0.099013	0.722713	11.190587
8169	0	0.781471	9.973163	-0.689173	0.007812	0.099731	-0.006897	0.091727	0.722603	11.192136
8170	0	0.781813	9.936545	-0.651580	0.007816	0.099365	-0.006521	0.084234	0.722922	11.192283
8171	0	0.780932	9.918283	-0.713485	0.007812	0.099182	-0.007141	0.075687	0.728989	11.190886
8172	0	0.782240	9.857413	-0.714124	0.007822	0.098574	-0.007148	0.066761	0.730948	11.187783
8173	0	0.763474	9.808511	-0.654753	0.007632	0.098085	-0.006546	0.067115	0.730455	11.179234
8174	0	0.757641	9.771948	-0.666723	0.007576	0.097719	-0.006672	0.060318	0.732348	11.175186
8175	0	0.800402	9.747564	-0.585929	0.008004	0.097475	-0.005869	0.047688	0.734947	11.169739
8176	0	0.751998	9.680461	-0.609009	0.007516	0.096805	-0.006095	0.040624	0.732517	11.164047
8177	0	0.750701	9.643564	-0.591933	0.007507	0.096436	-0.005920	0.037987	0.735275	11.161981
8178	0	0.744522	9.594738	-0.579466	0.007445	0.095947	-0.005796	0.034592	0.737770	11.161541
8179	0	0.720132	9.576465	-0.542459	0.007202	0.095764	-0.005432	0.024299	0.741116	11.160500
8180	0	0.714407	9.515359	-0.523208	0.007139	0.095154	-0.005235	0.019834	0.737642	11.155373
8181	0	0.690331	9.472649	-0.554754	0.006897	0.094727	-0.005554	0.010515	0.732346	11.153656
8182	0	0.703414	9.460403	-0.553004	0.007031	0.094604	-0.005542	-0.004888	0.731372	11.155195
8183	0	0.708032	9.454382	-0.603655	0.007080	0.094543	-0.006042	-0.013491	0.733431	11.147978
8184	0	0.695915	9.478761	-0.535793	0.006958	0.094788	-0.005360	-0.016897	0.734410	11.143532
8185	0	0.702246	9.478765	-0.626981	0.007021	0.094788	-0.006272	-0.021145	0.734897	11.144336
8186	0	0.739512	9.533685	-0.583516	0.007391	0.095337	-0.005839	-0.027326	0.732203	11.147116
8187	0	0.720768	9.521472	-0.506035	0.007202	0.095215	-0.005066	-0.035197	0.727826	11.149548
8188	0	0.727556	9.576339	-0.498805	0.007274	0.095763	-0.004994	-0.043950	0.727802	11.152919
8189	0	0.726974	9.649637	-0.554939	0.007263	0.096497	-0.005554	-0.050764	0.722247	11.158137
8190	0	0.746578	9.698382	-0.602553	0.007459	0.096984	-0.006033	-0.060683	0.716137	11.158663
8191	0	0.781441	9.741220	-0.634387	0.007812	0.097412	-0.006348	-0.066341	0.716152	11.161332
8192	0	0.793749	9.777831	-0.670629	0.007937	0.097778	-0.006706	-0.067336	0.718348	11.168613
8193	0	0.775329	9.826678	-0.646484	0.007751	0.098267	-0.006470	-0.074115	0.718456	11.176154
8194	0	0.775500	9.863305	-0.627245	0.007754	0.098633	-0.006277	-0.080700	0.719903	11.179650
8195	0	0.793908	9.899844	-0.726623	0.007935	0.098999	-0.007263	-0.078387	0.716914	11.181703
8196	0	0.782652	9.924099	-0.684032	0.007821	0.099241	-0.006843	-0.082278	0.712864	11.180014
8197	0	0.818096	9.930392	-0.720341	0.008179	0.099304	-0.007202	-0.082028	0.712479	11.180988
8198	0	0.781365	9.966965	-0.665599	0.007816	0.099669	-0.006656	-0.082920	0.717736	11.179221
8199	0	0.750881	9.930408	-0.646985	0.007507	0.099304	-0.006470	-0.083978	0.718210	11.178893
8200	0	0.739109	9.924240	-0.689205	0.007388	0.099242	-0.006898	-0.092073	0.716951	11.171363
8201	0	0.750511	9.930445	-0.713993	0.007507	0.099304	-0.007141	-0.094720	0.721653	11.167560
8202	0	0.750506	9.875477	-0.695504	0.007503	0.098755	-0.006956	-0.097256	0.720898	11.160451
8203	0	0.799454	9.844974	-0.701978	0.007996	0.098450	-0.007019	-0.097713	0.724276	11.153617
8204	0	0.768752	9.844870	-0.653360	0.007688	0.098449	-0.006533	-0.098054	0.726496	11.145838
8205	0	0.750638	9.747322	-0.604236	0.007507	0.097473	-0.006042	-0.099447	0.729772	11.140216
8206	0	0.750750	9.680150	-0.628695	0.007504	0.096802	-0.006287	-0.100254	0.728333	11.139843
8207	0	0.763182	9.686231	-0.586413	0.007629	0.096863	-0.005859	-0.096017	0.727669	11.130812
8208	0	0.739030	9.612811	-0.587312	0.007389	0.096128	-0.005869	-0.092192	0.728340	11.130544
8209	0	0.750774	9.582498	-0.525240	0.007507	0.095825	-0.005249	-0.089449	0.730044	11.128056
8210	0	0.720620	9.557977	-0.501294	0.007202	0.095580	-0.005013	-0.090175	0.727390	11.124551
8211	0	0.739458	9.521275	-0.513695	0.007394	0.095213	-0.005135	-0.088608	0.728684	11.120646
8212	0	0.769935	9.509061	-0.581664	0.007700	0.095091	-0.005812	-0.084073	0.731577	11.112965
8213	0	0.726535	9.484840	-0.543334	0.007263	0.094849	-0.005432	-0.083929	0.731135	11.105618
8214	0	0.684360	9.454179	-0.586918	0.006840	0.094543	-0.005862	-0.076811	0.728615	11.096308
8215	0	0.696217	9.490895	-0.617091	0.006958	0.094910	-0.006165	-0.070309	0.725693	11.099140
8216	0	0.715423	9.533439	-0.624207	0.007149	0.095335	-0.006239	-0.067635	0.721190	11.100521
8217	0	0.738884	9.551952	-0.525311	0.007385	0.095520	-0.005249	-0.063898	0.718986	11.101258
8218	0	0.739369	9.600606	-0.611528	0.007392	0.096006	-0.006112	-0.061227	0.718962	11.104347
8219	0	0.739096	9.619094	-0.573778	0.007385	0.096191	-0.005737	-0.061686	0.714211	11.110920
8220	0	0.758861	9.692104	-0.525354	0.007580	0.096922	-0.005250	-0.058572	0.705866	11.113903
8221	0	0.750851	9.753409	-0.598145	0.007507	0.097534	-0.005981	-0.059686	0.706522	11.115861
8222	0	0.714982	9.777675	-0.653253	0.007143	0.097777	-0.006531	-0.058698	0.700618	11.119722
8223	0	0.756726	9.802259	-0.653008	0.007568	0.098022	-0.006531	-0.060625	0.703940	11.122948
8224	0	0.793457	9.857082	-0.708924	0.007932	0.098572	-0.007079	-0.050006	0.702654	11.126525
8225	0	0.787838	9.863223	-0.702173	0.007874	0.098633	-0.007019	-0.048008	0.699062	11.127420
8226	0	0.794543	9.881371	-0.708844	0.007944	0.098814	-0.007086	-0.046079	0.699539	11.129758
8227	0	0.806338	9.960815	-0.733345	0.008057	0.099609	-0.007324	-0.036589	0.693808	11.129108
8228	0	0.788866	9.899583	-0.716183	0.007886	0.098996	-0.007160	-0.035907	0.692640	11.121885
8229	0	0.799379	9.924298	-0.738975	0.007996	0.099243	-0.007385	-0.031922	0.696693	11.121441
8230	0	0.775037	9.930279	-0.745910	0.007748	0.099303	-0.007456	-0.029422	0.695484	11.113325
8231	0	0.775716	9.893692	-0.647919	0.007751	0.098938	-0.006470	-0.019670	0.690894	11.106533
8232	0	0.788941	9.893438	-0.600576	0.007884	0.098935	-0.006001	-0.014747	0.686669	11.102594
8233	0	0.769224	9.844935	-0.610698	0.007690	0.098450	-0.006104	-0.011806	0.686532	11.103678
8234	0	0.781374	9.771620	-0.654226	0.007815	0.097716	-0.006538	-0.008562	0.690399	11.097990
8235	0	0.787450	9.735006	-0.672741	0.007874	0.097351	-0.006714	0.006248	0.691207	11.099387
8236	0	0.781348	9.710357	-0.626099	0.007813	0.097104	-0.006253	0.014163	0.693143	11.095146
8237	0	0.714186	9.655704	-0.678228	0.007141	0.096558	-0.006775	0.021740	0.694184	11.090511
8238	0	0.714156	9.637225	-0.642984	0.007142	0.096373	-0.006424	0.027526	0.696733	11.085349
8239	0	0.701534	9.594697	-0.641719	0.007019	0.095947	-0.006409	0.036490	0.703093	11.083364
8240	0	0.707405	9.576255	-0.594623	0.007072	0.095763	-0.005938	0.045750	0.703132	11.082772
8241	0	0.707342	9.570321	-0.519554	0.007080	0.095703	-0.005188	0.053490	0.713163	11.072475
8242	0	0.706192	9.533677	-0.533293	0.007066	0.095337	-0.005325	0.061516	0.719739	11.073413
8243	0	0.720470	9.515312	-0.470969	0.007202	0.095154	-0.004700	0.072266	0.718773	11.064879
8244	0	0.720811	9.496860	-0.521095	0.007207	0.094969	-0.005209	0.073454	0.719335	11.059148
8245	0	0.732357	9.509243	-0.580486	0.007324	0.095093	-0.005798	0.080101	0.722071	11.056226
8246	0	0.738366	9.515265	-0.569258	0.007383	0.095153	-0.005690	0.082451	0.723671	11.054396
8247	0	0.726841	9.576324	-0.629459	0.007263	0.095764	-0.006287	0.090827	0.719360	11.053135
8248	0	0.703029	9.606689	-0.630916	0.007029	0.096067	-0.006303	0.097120	0.719272	11.046001
8249	0	0.726495	9.637414	-0.665622	0.007263	0.096375	-0.006653	0.100038	0.719073	11.044575
8250	0	0.793814	9.686126	-0.709489	0.007937	0.096862	-0.007088	0.107343	0.720113	11.044375
8251	0	0.781206	9.747274	-0.714710	0.007812	0.097473	-0.007141	0.113434	0.722517	11.050686
8252	0	0.732336	9.741074	-0.660918	0.007322	0.097411	-0.006604	0.118267	0.723153	11.056203
8253	0	0.738728	9.790017	-0.726415	0.007385	0.097900	-0.007263	0.118300	0.722647	11.056309
8254	0	0.739002	9.826530	-0.665981	0.007389	0.098266	-0.006656	0.122051	0.723414	11.060006
8255	0	0.750859	9.851038	-0.714475	0.007507	0.098511	-0.007141	0.125152	0.723803	11.057074
8256	0	0.769588	9.856980	-0.697620	0.007692	0.098571	-0.006966	0.136366	0.721546	11.058573
8257	0	0.793534	9.893744	-0.751375	0.007935	0.098938	-0.007507	0.142614	0.722482	11.051229
8258	0	0.781356	9.875244	-0.752755	0.007813	0.098753	-0.007521	0.149509	0.724188	11.052044
8259	0	0.781519	9.912044	-0.678140	0.007812	0.099121	-0.006775	0.155697	0.722960	11.038186
8260	0	0.758124	9.881252	-0.698364	0.007573	0.098814	-0.006971	0.168797	0.715412	11.034343
8261	0	0.787488	9.893750	-0.629259	0.007874	0.098938	-0.006287	0.174443	0.715762	11.025042
8262	0	0.756872	9.850870	-0.691298	0.007570	0.098509	-0.006909	0.177659	0.719375	11.029411
8263	0	0.762754	9.783923	-0.641285	0.007629	0.097839	-0.006409	0.181355	0.723390	11.023465
8264	0	0.780964	9.771598	-0.690843	0.007808	0.097716	-0.006906	0.183631	0.722959	11.021673
8265	0	0.769133	9.735078	-0.647302	0.007690	0.097351	-0.006470	0.186242	0.723755	11.010639
8266	0	0.781441	9.680045	-0.678653	0.007813	0.096801	-0.006783	0.189785	0.724424	11.004189
8267	0	0.781586	9.649595	-0.665800	0.007812	0.096497	-0.006653	0.194788	0.722241	11.000781
8268	0	0.763466	9.637227	-0.642478	0.007635	0.096373	-0.006419	0.200233	0.724594	10.994241
8269	0	0.708075	9.600787	-0.617048	0.007080	0.096008	-0.006165	0.206307	0.725577	10.997450
8270	0	0.714469	9.557991	-0.562755	0.007142	0.095580	-0.005628	0.205104	0.724290	10.993607
8271	0	0.744843	9.558059	-0.641312	0.007446	0.095581	-0.006409	0.209400	0.723490	10.995628
8272	0	0.739287	9.545757	-0.593266	0.007389	0.095458	-0.005930	0.211578	0.720736	10.993927
8273	0	0.781308	9.552009	-0.579635	0.007812	0.095520	-0.005798	0.208118	0.721827	10.993233
8274	0	0.720508	9.539788	-0.561002	0.007203	0.095398	-0.005611	0.205394	0.721232	10.994517
8275	0	0.689798	9.545894	-0.573677	0.006897	0.095459	-0.005737	0.203713	0.721796	10.994957
8276	0	0.714018	9.551908	-0.634966	0.007143	0.095519	-0.006347	0.206136	0.726961	10.991196
8277	0	0.732453	9.606901	-0.586430	0.007324	0.096069	-0.005859	0.210795	0.728420	10.985189
8278	0	0.744854	9.637352	-0.617288	0.007446	0.096374	-0.006175	0.207228	0.727485	10.987512
8279	0	0.732082	9.643556	-0.635144	0.007324	0.096436	-0.006348	0.210635	0.733258	10.987446
8280	0	0.786455	9.692300	-0.635599	0.007866	0.096923	-0.006356	0.209180	0.736614	10.983330
8281	0	0.769218	9.741221	-0.719891	0.007690	0.097412	-0.007202	0.204330	0.736270	10.983810
8282	0	0.781413	9.741204	-0.774780	0.007815	0.097412	-0.007746	0.205829	0.739447	10.988491
8283	0	0.763348	9.783898	-0.787430	0.007629	0.097839	-0.007874	0.205720	0.736379	10.986389
8284	0	0.769929	9.808236	-0.732725	0.007698	0.098083	-0.007326	0.205975	0.736639	10.985664
8285	0	0.763029	9.838861	-0.775132	0.007629	0.098389	-0.007751	0.204749	0.737267	10.984595
8286	0	0.757257	9.869253	-0.769188	0.007569	0.098693	-0.007690	0.205489	0.735178	10.990743
8287	0	0.781234	9.887672	-0.622956	0.007812	0.098877	-0.006226	0.209068	0.737071	10.994888
8288	0	0.768523	9.869320	-0.611251	0.007689	0.098693	-0.006112	0.208507	0.743684	10.995422
8289	0	0.799603	9.826656	-0.622563	0.007996	0.098267	-0.006226	0.207442	0.744911	10.995938
8290	0	0.805720	9.850964	-0.635015	0.008057	0.098510	-0.006349	0.208199	0.745939	10.996230
8291	0	0.769357	9.838868	-0.701555	0.007690	0.098389	-0.007019	0.203085	0.743943	10.995773
8292	0	0.751320	9.802152	-0.737824	0.007513	0.098022	-0.007379	0.201681	0.745405	10.996835
8293	0	0.726701	9.777850	-0.743908	0.007269	0.097778	-0.007440	0.199980	0.749249	10.993049
8294	0	0.738892	9.747320	-0.792556	0.007388	0.097473	-0.007927	0.197359	0.749919	10.993577
8295	0	0.738441	9.674088	-0.695674	0.007385	0.096741	-0.006958	0.194864	0.752555	10.993457
8296	0	0.769257	9.692342	-0.653434	0.007690	0.096924	-0.006531	0.197944	0.751698	10.986334
8297	0	0.777183	9.655630	-0.558385	0.007767	0.096557	-0.005585	0.195860	0.747345	10.984319
8298	0	0.762301	9.613089	-0.506560	0.007629	0.096130	-0.005066	0.194181	0.756786	10.973182
8299	0	0.734779	9.600559	-0.529156	0.007348	0.096005	-0.005294	0.190479	0.758727	10.975488
8300	0	0.720937	9.545887	-0.590575	0.007206	0.095459	-0.005908	0.186707	0.756299	10.973957
8301	0	0.726417	9.551989	-0.647054	0.007263	0.095520	-0.006470	0.186799	0.756711	10.979835
8302	0	0.713819	9.564250	-0.616163	0.007141	0.095642	-0.006165	0.182341	0.761804	10.986660
8303	0	0.750265	9.551941	-0.664610	0.007504	0.095519	-0.006649	0.177866	0.765576	10.990172
8304	0	0.738220	9.527601	-0.726450	0.007385	0.095276	-0.007263	0.178558	0.770843	10.997140
8305	0	0.761111	9.576593	-0.657243	0.007607	0.095766	-0.006575	0.175040	0.768071	11.004688
8306	0	0.714059	9.576489	-0.578397	0.007134	0.095765	-0.005788	0.169463	0.762307	11.004547
8307	0	0.677787	9.619144	-0.579427	0.006775	0.096191	-0.005798	0.163661	0.760368	11.005654
8308	0	0.714473	9.631282	-0.523888	0.007147	0.096313	-0.005241	0.159585	0.764515	11.002270
8309	0	0.732983	9.686259	-0.590559	0.007325	0.096863	-0.005908	0.155733	0.760616	11.004118
8310	0	0.739652	9.698518	-0.644688	0.007396	0.096985	-0.006453	0.148071	0.761284	11.008615
8311	0	0.763395	9.741218	-0.737959	0.007629	0.097412	-0.007385	0.140481	0.757524	11.011092
8312	0	0.769966	9.777842	-0.718961	0.007699	0.097778	-0.007192	0.137117	0.758335	11.013748
8313	0	0.738659	9.777818	-0.677554	0.007385	0.097778	-0.006775	0.136826	0.758339	11.011586
8314	0	0.757145	9.869293	-0.683599	0.007570	0.098693	-0.006838	0.133741	0.758520	11.015580
8315	0	0.726832	9.838839	-0.652935	0.007263	0.098389	-0.006531	0.131237	0.754091	11.020932
8316	0	0.782436	9.863202	-0.609604	0.007822	0.098632	-0.006102	0.123894	0.752919	11.026618
8317	0	0.775277	9.906016	-0.610028	0.007751	0.099060	-0.006104	0.119252	0.752931	11.030425
8318	0	0.769201	9.857247	-0.675943	0.007692	0.098572	-0.006769	0.106994	0.754847	11.030616
8319	0	0.793383	9.851102	-0.707706	0.007935	0.098511	-0.007080	0.102536	0.757244	11.035015
8320	0	0.781101	9.869415	-0.743610	0.007811	0.098694	-0.007441	0.096431	0.758296	11.036456
8321	0	0.769470	9.808340	-0.744315	0.007690	0.098083	-0.007446	0.091730	0.754820	11.031134
8322	0	0.788037	9.814389	-0.713198	0.007881	0.098144	-0.007135	0.086778	0.757258	11.031229
8323	0	0.756843	9.783944	-0.726200	0.007568	0.097839	-0.007263	0.084361	0.758659	11.030934
8324	0	0.720715	9.716757	-0.579692	0.007202	0.097168	-0.005796	0.083972	0.754298	11.030051
8325	0	0.738957	9.692362	-0.549111	0.007385	0.096924	-0.005493	0.080553	0.750744	11.028599
8326	0	0.739210	9.710615	-0.560952	0.007393	0.097106	-0.005611	0.077218	0.753238	11.025211
8327	0	0.757850	9.655649	-0.585111	0.007575	0.096557	-0.005853	0.074325	0.750648	11.023637
8328	0	0.727883	9.619086	-0.596166	0.007277	0.096190	-0.005971	0.062193	0.749453	11.019009
8329	0	0.697953	9.594700	-0.583106	0.006976	0.095947	-0.005831	0.061528	0.746920	11.017363
8330	0	0.723343	9.570214	-0.612874	0.007227	0.095702	-0.006136	0.051939	0.740665	11.016180
8331	0	0.706235	9.558129	-0.666214	0.007057	0.095581	-0.006671	0.040485	0.735980	11.020539
8332	0	0.713332	9.570329	-0.621876	0.007129	0.095703	-0.006227	0.030215	0.731979	11.022797
8333	0	0.726808	9.558115	-0.572945	0.007263	0.095581	-0.005737	0.019940	0.727576	11.027958
8334	0	0.721672	9.570295	-0.626825	0.007212	0.095703	-0.006271	0.015275	0.723046	11.029065
8335	0	0.722431	9.551923	-0.558747	0.007221	0.095519	-0.005594	0.006265	0.720789	11.033327
8336	0	0.771784	9.594736	-0.612573	0.007716	0.095947	-0.006129	0.001186	0.720271	11.039511
8337	0	0.733262	9.619096	-0.573405	0.007324	0.096191	-0.005737	-0.003610	0.711765	11.044123
8338	0	0.716290	9.655672	-0.621263	0.007157	0.096557	-0.006220	-0.013119	0.706633	11.045220
8339	0	0.739023	9.686269	-0.622132	0.007385	0.096863	-0.006226	-0.019045	0.702215	11.048905
8340	0	0.739881	9.698376	-0.615447	0.007395	0.096984	-0.006157	-0.022879	0.698940	11.050507
8341	0	0.720004	9.759552	-0.634528	0.007202	0.097595	-0.006348	-0.026596	0.702865	11.055687
8342	0	0.756548	9.783937	-0.646344	0.007564	0.097839	-0.006466	-0.030404	0.702113	11.057701
8343	0	0.793471	9.820567	-0.591845	0.007935	0.098206	-0.005920	-0.033592	0.703389	11.061375
8344	0	0.800320	9.820512	-0.676862	0.007996	0.098206	-0.006771	-0.037335	0.695995	11.066342
8345	0	0.781225	9.869407	-0.738250	0.007812	0.098694	-0.007385	-0.041601	0.697696	11.059013
8346	0	0.792994	9.887722	-0.603824	0.007934	0.098877	-0.006038	-0.041905	0.703367	11.063866
8347	0	0.745000	9.857131	-0.683862	0.007446	0.098572	-0.006836	-0.039734	0.700491	11.066220
8348	0	0.745617	9.863095	-0.695972	0.007453	0.098631	-0.006964	-0.045514	0.698183	11.057434
8349	0	0.745264	9.851028	-0.592008	0.007446	0.098511	-0.005920	-0.046835	0.692249	11.056463
8350	0	0.782978	9.856971	-0.652726	0.007825	0.098570	-0.006531	-0.051961	0.688023	11.050399
8351	0	0.811878	9.826648	-0.647023	0.008118	0.098267	-0.006470	-0.052327	0.688160	11.051747
8352	0	0.787854	9.789912	-0.671588	0.007875	0.097899	-0.006715	-0.052124	0.685948	11.049884
8353	0	0.793497	9.771725	-0.610358	0.007935	0.097717	-0.006104	-0.052980	0.686885	11.050902
8354	0	0.768895	9.747242	-0.628483	0.007690	0.097472	-0.006287	-0.056174	0.690035	11.047187
8355	0	0.738756	9.735123	-0.609822	0.007385	0.097351	-0.006104	-0.063277	0.688719	11.051743
8356	0	0.720648	9.655765	-0.542036	0.007206	0.096558	-0.005422	-0.065935	0.689622	11.042198
8357	0	0.744830	9.631351	-0.591735	0.007446	0.096313	-0.005920	-0.070600	0.688655	11.037211
8358	0	0.726663	9.613010	-0.543173	0.007267	0.096130	-0.005426	-0.065325	0.690553	11.034571
8359	0	0.757086	9.588596	-0.598262	0.007568	0.095886	-0.005981	-0.064878	0.688969	11.036140
8360	0	0.751309	9.594616	-0.549731	0.007512	0.095946	-0.005496	-0.064301	0.689160	11.035734
8361	0	0.713877	9.564216	-0.604412	0.007141	0.095642	-0.006042	-0.063356	0.693359	11.034452
8362	0	0.725536	9.521506	-0.561812	0.007257	0.095215	-0.005619	-0.065492	0.697302	11.036466
8363	0	0.695544	9.533727	-0.573450	0.006958	0.095337	-0.005737	-0.069951	0.701823	11.032582
8364	0	0.719585	9.515366	-0.591869	0.007196	0.095154	-0.005916	-0.067285	0.703903	11.033280
8365	0	0.732849	9.551951	-0.580139	0.007324	0.095520	-0.005798	-0.064620	0.700187	11.032176
8366	0	0.751712	9.612801	-0.556584	0.007515	0.096128	-0.005561	-0.059642	0.698973	11.033808
8367	0	0.714377	9.588591	-0.647148	0.007141	0.095886	-0.006470	-0.058594	0.697174	11.028787
8368	0	0.715003	9.643415	-0.580449	0.007146	0.096435	-0.005802	-0.056690	0.693600	11.033509
8369	0	0.732772	9.680133	-0.574013	0.007324	0.096802	-0.005737	-0.054353	0.690869	11.034692
8370	0	0.702685	9.704496	-0.519294	0.007026	0.097045	-0.005195	-0.057304	0.690872	11.039621
8371	0	0.756964	9.722900	-0.597984	0.007568	0.097229	-0.005981	-0.060243	0.690754	11.037003
8372	0	0.763490	9.771691	-0.689545	0.007631	0.097717	-0.006894	-0.059635	0.687904	11.037467
8373	0	0.786976	9.796170	-0.647015	0.007874	0.097961	-0.006470	-0.060155	0.693675	11.034802
8374	0	0.761820	9.820558	-0.763277	0.007621	0.098206	-0.007630	-0.058385	0.698030	11.032457
8375	0	0.769234	9.838808	-0.690332	0.007690	0.098389	-0.006897	-0.051919	0.697164	11.036573
8376	0	0.745018	9.838630	-0.618401	0.007449	0.098387	-0.006178	-0.045949	0.697360	11.027991
8377	0	0.751275	9.899808	-0.702647	0.007507	0.098999	-0.007019	-0.038346	0.692424	11.028068
8378	0	0.745950	9.863049	-0.624411	0.007457	0.098631	-0.006241	-0.035596	0.690644	11.023763
8379	0	0.762970	9.844934	-0.635299	0.007629	0.098450	-0.006348	-0.030343	0.691631	11.026140
8380	0	0.775642	9.893645	-0.678918	0.007751	0.098937	-0.006786	-0.028125	0.687241	11.018917
8381	0	0.793876	9.814409	-0.671535	0.007935	0.098145	-0.006714	-0.027443	0.683687	11.014668
8382	0	0.751330	9.783809	-0.678503	0.007515	0.097838	-0.006779	-0.021291	0.686934	11.001997
8383	0	0.744712	9.814439	-0.714217	0.007446	0.098145	-0.007141	-0.021059	0.687272	11.000643
8384	0	0.763107	9.734989	-0.702427	0.007630	0.097350	-0.007022	-0.019283	0.687730	10.998820
8385	0	0.762576	9.716783	-0.623226	0.007629	0.097168	-0.006226	-0.012483	0.693353	10.994530
8386	0	0.731776	9.667824	-0.630621	0.007317	0.096679	-0.006300	-0.006071	0.693295	10.994069
8387	0	0.732461	9.655710	-0.580651	0.007324	0.096558	-0.005798	0.002567	0.694209	10.989301
8388	0	0.726072	9.625129	-0.521227	0.007263	0.096251	-0.005205	0.010038	0.698503	10.989647
8389	0	0.720334	9.588597	-0.555711	0.007202	0.095886	-0.005554	0.012496	0.698453	10.988158
8390	0	0.762744	9.564131	-0.605132	0.007631	0.095641	-0.006049	0.014098	0.704396	10.989285
8391	0	0.720318	9.527572	-0.665402	0.007202	0.095276	-0.006653	0.014457	0.704460	10.982975
8392	0	0.733221	9.551826	-0.605063	0.007326	0.095519	-0.006045	0.019740	0.698519	10.976125
8393	0	0.732385	9.533674	-0.574068	0.007324	0.095337	-0.005737	0.022703	0.700324	10.969100
8394	0	0.707869	9.527443	-0.581457	0.007079	0.095275	-0.005806	0.031981	0.702200	10.966660
8395	0	0.757104	9.545860	-0.567913	0.007568	0.095459	-0.005676	0.034384	0.700332	10.964442
8396	0	0.751385	9.558011	-0.561942	0.007512	0.095580	-0.005622	0.030502	0.699523	10.968170
8397	0	0.756734	9.606909	-0.616959	0.007568	0.096069	-0.006165	0.035601	0.702021	10.971750
8398	0	0.719930	9.637348	-0.623731	0.007199	0.096374	-0.006236	0.036004	0.703317	10.967006
8399	0	0.738623	9.674063	-0.665307	0.007385	0.096741	-0.006653	0.035330	0.703446	10.970204
8400	0	0.738988	9.698374	-0.708053	0.007387	0.096984	-0.007081	0.033879	0.701533	10.975187
8401	0	0.799274	9.710698	-0.750982	0.007996	0.097107	-0.007507	0.035935	0.706199	10.978775
8402	0	0.756383	9.771653	-0.654524	0.007562	0.097717	-0.006536	0.045312	0.704964	10.984309
8403	0	0.757405	9.796039	-0.660067	0.007568	0.097961	-0.006592	0.054818	0.699593	10.985567
8404	0	0.727625	9.826324	-0.661455	0.007274	0.098264	-0.006610	0.059352	0.697865	10.990780
8405	0	0.750597	9.844927	-0.684370	0.007507	0.098450	-0.006836	0.067396	0.700705	10.991563
8406	0	0.750574	9.875342	-0.704105	0.007504	0.098754	-0.007035	0.073172	0.700486	10.991548
8407	0	0.793495	9.893780	-0.665519	0.007935	0.098938	-0.006653	0.075023	0.701308	10.996573
8408	0	0.775333	9.887543	-0.690780	0.007751	0.098876	-0.006902	0.081150	0.700405	11.000002
8409	0	0.750979	9.857090	-0.739444	0.007507	0.098572	-0.007385	0.090887	0.698779	10.999120
8410	0	0.775802	9.850832	-0.698230	0.007756	0.098509	-0.006977	0.095898	0.697946	10.995173
8411	0	0.769315	9.838820	-0.671763	0.007690	0.098389	-0.006714	0.099147	0.696054	10.987156
8412	0	0.763386	9.850860	-0.751836	0.007634	0.098509	-0.007515	0.102161	0.697626	10.986112
8413	0	0.732431	9.802212	-0.641388	0.007324	0.098022	-0.006409	0.107251	0.698789	10.983988
8414	0	0.726373	9.741095	-0.617767	0.007263	0.097411	-0.006175	0.109435	0.699395	10.985216
8415	0	0.762675	9.741221	-0.683751	0.007629	0.097412	-0.006836	0.110242	0.703730	10.980732
8416	0	0.774763	9.674007	-0.684680	0.007746	0.096741	-0.006840	0.117470	0.702724	10.974047
8417	0	0.775390	9.625139	-0.666517	0.007751	0.096252	-0.006653	0.131060	0.701067	10.968461
8418	0	0.775578	9.637089	-0.668806	0.007755	0.096372	-0.006678	0.142331	0.701703	10.960697
8419	0	0.689496	9.631311	-0.684310	0.006897	0.096313	-0.006836	0.149827	0.705310	10.955911
8420	0	0.713489	9.582402	-0.593997	0.007136	0.095824	-0.005935	0.155143	0.708311	10.955082
8421	0	0.707619	9.564247	-0.585784	0.007080	0.095642	-0.005859	0.152334	0.714225	10.952484
8422	0	0.725675	9.545864	-0.555439	0.007255	0.095459	-0.005551	0.154994	0.712958	10.949373
8423	0	0.750947	9.551945	-0.550014	0.007507	0.095520	-0.005493	0.162456	0.711608	10.950091
8424	0	0.751521	9.545704	-0.611337	0.007511	0.095457	-0.006118	0.156110	0.707991	10.943907
8425	0	0.757349	9.545878	-0.579503	0.007568	0.095459	-0.005798	0.151298	0.703054	10.947763
8426	0	0.751778	9.570205	-0.670888	0.007517	0.095702	-0.006708	0.151274	0.703159	10.951279
8427	0	0.745206	9.612955	-0.678014	0.007446	0.096130	-0.006775	0.156617	0.697497	10.951208
8428	0	0.740085	9.637217	-0.672693	0.007397	0.096373	-0.006725	0.157756	0.693765	10.956938
8429	0	0.726398	9.625210	-0.683993	0.007263	0.096252	-0.006836	0.161531	0.694018	10.954199
8430	0	0.756759	9.698350	-0.593788	0.007569	0.096984	-0.005929	0.171069	0.697265	10.956937
8431	0	0.775427	9.710685	-0.658970	0.007751	0.097107	-0.006592	0.167816	0.695143	10.961178
8432	0	0.812130	9.741087	-0.677651	0.008122	0.097411	-0.006771	0.173291	0.697669	10.963074
8433	0	0.781699	9.783881	-0.714367	0.007812	0.097839	-0.007141	0.175579	0.693601	10.969693
8434	0	0.758071	9.814201	-0.715121	0.007577	0.098143	-0.007147	0.179820	0.690388	10.968732
8435	0	0.726448	9.826649	-0.689719	0.007263	0.098267	-0.006897	0.179148	0.690059	10.968436
8436	0	0.745078	9.857020	-0.714795	0.007448	0.098571	-0.007142	0.185139	0.688238	10.972582
8437	0	0.793430	9.851061	-0.683817	0.007935	0.098511	-0.006836	0.186897	0.689713	10.974731
8438	0	0.805931	9.844799	-0.648159	0.008056	0.098449	-0.006474	0.194280	0.686674	10.977511
8439	0	0.768848	9.881565	-0.641518	0.007690	0.098816	-0.006409	0.200894	0.690094	10.980098
8440	0	0.732130	9.814307	-0.624475	0.007319	0.098144	-0.006239	0.206825	0.689082	10.982051
8441	0	0.762999	9.857158	-0.622804	0.007629	0.098572	-0.006226	0.208727	0.689573	10.980158
8442	0	0.775368	9.814342	-0.733075	0.007752	0.098144	-0.007330	0.208758	0.689251	10.981352
8443	0	0.769232	9.783948	-0.664876	0.007690	0.097839	-0.006653	0.202995	0.688214	10.978627
8444	0	0.727296	9.735076	-0.688652	0.007266	0.097351	-0.006889	0.198775	0.681239	10.974322
8445	0	0.763342	9.704563	-0.677421	0.007629	0.097046	-0.006775	0.197082	0.677637	10.972532
8446	0	0.721262	9.667831	-0.738707	0.007210	0.096679	-0.007384	0.199395	0.675386	10.968359
8447	0	0.744274	9.680204	-0.683582	0.007446	0.096802	-0.006836	0.198280	0.680723	10.963644
8448	0	0.744082	9.667936	-0.543507	0.007439	0.096680	-0.005432	0.200746	0.679418	10.957204
8449	0	0.719996	9.600830	-0.555712	0.007202	0.096008	-0.005554	0.203339	0.683160	10.958126
8450	0	0.726052	9.625130	-0.550034	0.007258	0.096251	-0.005500	0.202889	0.681918	10.950587
8451	0	0.720396	9.600805	-0.537307	0.007202	0.096008	-0.005371	0.204193	0.681026	10.942861
8452	0	0.714487	9.576329	-0.549528	0.007144	0.095763	-0.005498	0.200047	0.681160	10.942352
8453	0	0.726046	9.588657	-0.646772	0.007263	0.095886	-0.006470	0.196669	0.685557	10.940035
8454	0	0.738393	9.600804	-0.628167	0.007380	0.096008	-0.006283	0.194322	0.681492	10.937920
8455	0	0.726663	9.558068	-0.659347	0.007263	0.095581	-0.006592	0.195374	0.678505	10.937876
8456	0	0.720983	9.606843	-0.659388	0.007209	0.096068	-0.006596	0.192385	0.678445	10.938154
8457	0	0.689863	9.637443	-0.591983	0.006897	0.096375	-0.005920	0.190848	0.677574	10.942938
8458	0	0.715013	9.661715	-0.640915	0.007144	0.096618	-0.006408	0.191604	0.671435	10.942767
8459	0	0.768828	9.710725	-0.610120	0.007690	0.097107	-0.006104	0.187999	0.675079	10.949293
8460	0	0.775107	9.728988	-0.566928	0.007747	0.097290	-0.005672	0.183366	0.671057	10.949942
8461	0	0.769389	9.722910	-0.634194	0.007690	0.097229	-0.006348	0.175788	0.668090	10.954073
8462	0	0.745805	9.759528	-0.645144	0.007453	0.097595	-0.006458	0.166843	0.663262	10.953247
8463	0	0.757426	9.802210	-0.671242	0.007568	0.098022	-0.006714	0.164376	0.657489	10.961940
8464	0	0.763986	9.783884	-0.743871	0.007641	0.097838	-0.007443	0.158019	0.659764	10.967218
8465	0	0.756883	9.820587	-0.738067	0.007568	0.098206	-0.007385	0.151666	0.660308	10.962685
8466	0	0.769217	9.802241	-0.676514	0.007690	0.098022	-0.006766	0.149386	0.659385	10.965497
8467	0	0.763193	9.875473	-0.683529	0.007629	0.098755	-0.006836	0.147721	0.657557	10.968327
8468	0	0.751383	9.838775	-0.628314	0.007512	0.098388	-0.006286	0.143952	0.656614	10.971146
8469	0	0.738524	9.838881	-0.542965	0.007385	0.098389	-0.005432	0.140007	0.657866	10.967238
8470	0	0.757412	9.838850	-0.652078	0.007567	0.098389	-0.006526	0.133049	0.651167	10.968535
8471	0	0.769532	9.802221	-0.689507	0.007690	0.098022	-0.006897	0.129945	0.646560	10.971044
8472	0	0.770146	9.814375	-0.695112	0.007700	0.098144	-0.006955	0.124373	0.645921	10.972913
8473	0	0.738832	9.765613	-0.689541	0.007385	0.097656	-0.006897	0.121549	0.643424	10.968005
8474	0	0.769623	9.747247	-0.701223	0.007696	0.097472	-0.007016	0.115908	0.644422	10.968117
8475	0	0.769024	9.735120	-0.652913	0.007690	0.097351	-0.006531	0.113011	0.645750	10.966870
8476	0	0.738733	9.698472	-0.640450	0.007384	0.096985	-0.006406	0.110466	0.643284	10.963262
8477	0	0.745033	9.649606	-0.671686	0.007446	0.096497	-0.006714	0.112994	0.639592	10.957891
8478	0	0.727237	9.661680	-0.537466	0.007271	0.096617	-0.005378	0.108274	0.638929	10.950528
8479	0	0.762870	9.668011	-0.573110	0.007629	0.096680	-0.005737	0.099858	0.640903	10.945336
8480	0	0.732509	9.600845	-0.602534	0.007322	0.096008	-0.006031	0.092153	0.638684	10.948604
8481	0	0.732669	9.594731	-0.628307	0.007324	0.095947	-0.006287	0.086973	0.636829	10.948311
8482	0	0.708400	9.582438	-0.621780	0.007085	0.095824	-0.006219	0.084607	0.638955	10.946438
8483	0	0.714118	9.570335	-0.603881	0.007141	0.095703	-0.006042	0.079198	0.639992	10.942710
8484	0	0.738736	9.582521	-0.652148	0.007385	0.095825	-0.006524	0.075049	0.638574	10.939527
8485	0	0.750811	9.600843	-0.616156	0.007507	0.096008	-0.006165	0.070596	0.638714	10.944353
8486	0	0.739065	9.613019	-0.621740	0.007386	0.096130	-0.006220	0.066689	0.634538	10.946446
8487	0	0.732861	9.631333	-0.603956	0.007324	0.096313	-0.006042	0.062308	0.630406	10.946102
8488	0	0.739406	9.673976	-0.634181	0.007394	0.096740	-0.006342	0.061237	0.631225	10.950005
8489	0	0.732752	9.661879	-0.634178	0.007324	0.096619	-0.006348	0.053368	0.628400	10.951500
8490	0	0.758056	9.722884	-0.608666	0.007574	0.097229	-0.006092	0.046186	0.621834	10.957398
8491	0	0.744897	9.729002	-0.768811	0.007446	0.097290	-0.007690	0.042459	0.619713	10.952137
8492	0	0.733512	9.753302	-0.640104	0.007329	0.097533	-0.006405	0.037129	0.613582	10.955154
8493	0	0.763141	9.771683	-0.604724	0.007629	0.097717	-0.006042	0.041704	0.612331	10.953995
8494	0	0.744968	9.808265	-0.629596	0.007450	0.098083	-0.006297	0.039436	0.613907	10.958065
8495	0	0.769652	9.808298	-0.647035	0.007690	0.098083	-0.006470	0.039311	0.607868	10.960084
8496	0	0.794945	9.808174	-0.683163	0.007946	0.098082	-0.006838	0.031089	0.604922	10.959372
8497	0	0.751424	9.875466	-0.689268	0.007507	0.098755	-0.006897	0.025295	0.597978	10.965942
8498	0	0.776774	9.826565	-0.719134	0.007765	0.098266	-0.007195	0.020583	0.595614	10.962084
8499	0	0.738790	9.796138	-0.658952	0.007385	0.097961	-0.006592	0.017051	0.593584	10.965559
8500	0	0.769569	9.814390	-0.694903	0.007695	0.098144	-0.006954	0.010083	0.594059	10.963288
8501	0	0.769162	9.753430	-0.616111	0.007690	0.097534	-0.006165	0.005202	0.593710	10.970798
8502	0	0.756851	9.753437	-0.670646	0.007570	0.097534	-0.006707	0.003383	0.596827	10.969683
8503	0	0.763046	9.741218	-0.616209	0.007629	0.097412	-0.006165	-0.000559	0.596666	10.963872
8504	0	0.738989	9.747321	-0.609445	0.007387	0.097473	-0.006099	-0.006645	0.594576	10.961517
8505	0	0.757130	9.704569	-0.579799	0.007568	0.097046	-0.005798	-0.007937	0.592160	10.965696
8506	0	0.769867	9.698371	-0.561525	0.007696	0.096984	-0.005615	-0.008968	0.590313	10.961672
8507	0	0.763019	9.637459	-0.628442	0.007629	0.096375	-0.006287	-0.012604	0.590430	10.958414
8508	0	0.738654	9.631367	-0.676800	0.007386	0.096313	-0.006771	-0.017173	0.591076	10.961292
8509	0	0.683787	9.606940	-0.640567	0.006836	0.096069	-0.006409	-0.021709	0.589828	10.961418
8510	0	0.726741	9.600818	-0.622015	0.007266	0.096008	-0.006220	-0.022270	0.589247	10.961904
8511	0	0.713979	9.564202	-0.549601	0.007141	0.095642	-0.005493	-0.019850	0.591925	10.960949
8512	0	0.732232	9.570195	-0.562340	0.007321	0.095702	-0.005621	-0.017978	0.591905	10.957619
8513	0	0.708139	9.606925	-0.585919	0.007080	0.096069	-0.005859	-0.019144	0.591412	10.957627
8514	0	0.756760	9.625160	-0.525077	0.007570	0.096251	-0.005249	-0.017985	0.595629	10.961337
8515	0	0.750709	9.613063	-0.561114	0.007507	0.096130	-0.005615	-0.023874	0.596996	10.959100
8516	0	0.768900	9.667997	-0.584764	0.007689	0.096680	-0.005852	-0.029683	0.598617	10.963135
8517	0	0.763066	9.631341	-0.616407	0.007629	0.096313	-0.006165	-0.031247	0.598173	10.963139
8518	0	0.739341	9.680061	-0.652663	0.007387	0.096801	-0.006531	-0.036999	0.591834	10.965657
8519	0	0.744975	9.728978	-0.604241	0.007446	0.097290	-0.006042	-0.038076	0.588830	10.961875
8520	0	0.727095	9.704458	-0.708389	0.007270	0.097045	-0.007080	-0.034458	0.588590	10.968100
8521	0	0.738691	9.753397	-0.604384	0.007385	0.097534	-0.006042	-0.033829	0.587709	10.968866
8522	0	0.775699	9.771596	-0.641397	0.007754	0.097716	-0.006412	-0.031986	0.585641	10.968173
8523	0	0.781781	9.789985	-0.592228	0.007812	0.097900	-0.005920	-0.030818	0.580511	10.963523
8524	0	0.758085	9.789811	-0.653767	0.007578	0.097898	-0.006536	-0.029328	0.578099	10.961611
8525	0	0.763498	9.802202	-0.695803	0.007629	0.098022	-0.006958	-0.030190	0.572610	10.963280
8526	0	0.776190	9.826591	-0.774919	0.007762	0.098266	-0.007752	-0.034867	0.573689	10.962768
8527	0	0.762951	9.783916	-0.726567	0.007629	0.097839	-0.007263	-0.032794	0.574590	10.969749
8528	0	0.781432	9.808222	-0.653914	0.007812	0.098083	-0.006536	-0.030751	0.573501	10.961438
8529	0	0.751053	9.796091	-0.622981	0.007507	0.097961	-0.006226	-0.026627	0.570759	10.964391
8530	0	0.781671	9.832534	-0.654705	0.007818	0.098326	-0.006539	-0.018560	0.573538	10.966597
8531	0	0.745044	9.771669	-0.610801	0.007446	0.097717	-0.006104	-0.014284	0.569734	10.962586
8532	0	0.757500	9.771544	-0.605223	0.007576	0.097715	-0.006052	-0.015025	0.571937	10.960005
8533	0	0.775350	9.759470	-0.671894	0.007751	0.097595	-0.006714	-0.010026	0.570567	10.960997
8534	0	0.726988	9.710474	-0.629819	0.007267	0.097105	-0.006297	-0.009760	0.568226	10.957352
8535	0	0.738177	9.667984	-0.634932	0.007385	0.096680	-0.006348	-0.008731	0.573369	10.960754
8536	0	0.749410	9.655793	-0.678039	0.007500	0.096558	-0.006779	-0.007768	0.580994	10.960485
8537	0	0.720179	9.637417	-0.684109	0.007202	0.096375	-0.006836	-0.002624	0.582421	10.958212
8538	0	0.756604	9.643439	-0.538716	0.007567	0.096435	-0.005382	0.003034	0.585106	10.958579
8539	0	0.726767	9.637385	-0.555973	0.007263	0.096375	-0.005554	0.008614	0.580862	10.952970
8540	0	0.745555	9.600619	-0.550731	0.007455	0.096006	-0.005505	0.010944	0.581058	10.952769
8541	0	0.756604	9.594748	-0.561467	0.007568	0.095947	-0.005615	0.009312	0.584857	10.953798
8542	0	0.737647	9.619170	-0.591968	0.007380	0.096191	-0.005919	0.008569	0.590674	10.952558
8543	0	0.732494	9.576408	-0.659221	0.007324	0.095764	-0.006592	0.008037	0.590817	10.946839
8544	0	0.732671	9.582407	-0.634939	0.007325	0.095824	-0.006349	0.008000	0.590000	10.942479
8545	0	0.738776	9.619092	-0.671801	0.007385	0.096191	-0.006714	0.011902	0.588022	10.937704
8546	0	0.739515	9.618886	-0.648188	0.007390	0.096189	-0.006478	0.015316	0.582927	10.941127
8547	0	0.714117	9.649600	-0.660020	0.007141	0.096497	-0.006592	0.024417	0.583867	10.945588
8548	0	0.744829	9.740990	-0.600103	0.007446	0.097410	-0.005999	0.026304	0.582559	10.945779
8549	0	0.762720	9.698501	-0.573774	0.007629	0.096985	-0.005737	0.025921	0.586150	10.948418
8550	0	0.762683	9.747280	-0.568020	0.007625	0.097473	-0.005677	0.028553	0.584547	10.951773
8551	0	0.811786	9.777809	-0.653399	0.008118	0.097778	-0.006531	0.031341	0.585342	10.950822
8552	0	0.800058	9.747170	-0.647761	0.007996	0.097472	-0.006476	0.031794	0.580508	10.950181
8553	0	0.769221	9.796109	-0.635076	0.007690	0.097961	-0.006348	0.034484	0.579430	10.948990
8554	0	0.769325	9.826552	-0.666139	0.007693	0.098266	-0.006660	0.035629	0.580472	10.943814
8555	0	0.775185	9.832755	-0.640950	0.007751	0.098328	-0.006409	0.035545	0.581031	10.941263
8556	0	0.787426	9.832597	-0.696917	0.007874	0.098327	-0.006960	0.045301	0.581160	10.936403
8557	0	0.787794	9.832682	-0.665970	0.007874	0.098328	-0.006653	0.052370	0.577017	10.933598
8558	0	0.763818	9.820335	-0.630554	0.007638	0.098204	-0.006301	0.056796	0.577777	10.934552
8559	0	0.763031	9.814410	-0.635315	0.007629	0.098145	-0.006348	0.062242	0.577709	10.934605
8560	0	0.781562	9.802093	-0.624337	0.007813	0.098022	-0.006237	0.068603	0.576193	10.929214
8561	0	0.750916	9.790027	-0.671357	0.007507	0.097900	-0.006714	0.067243	0.575026	10.924868
8562	0	0.763270	9.735001	-0.647090	0.007632	0.097350	-0.006470	0.067654	0.575490	10.922035
8563	0	0.744601	9.716718	-0.677985	0.007450	0.097167	-0.006778	0.069114	0.581278	10.921287
8564	0	0.762680	9.716651	-0.648253	0.007626	0.097167	-0.006476	0.075385	0.580813	10.920823
8565	0	0.726191	9.673833	-0.692320	0.007262	0.096739	-0.006916	0.082899	0.582147	10.920149
8566	0	0.756506	9.649374	-0.619930	0.007566	0.096494	-0.006198	0.083525	0.584795	10.920452
8567	0	0.774987	9.637107	-0.626803	0.007748	0.096372	-0.006262	0.089899	0.583140	10.917254
8568	0	0.756901	9.624849	-0.591067	0.007569	0.096249	-0.005908	0.092077	0.584491	10.915785
8569	0	0.726195	9.612647	-0.640469	0.007263	0.096127	-0.006402	0.094201	0.586949	10.908757
8570	0	0.713928	9.576023	-0.622421	0.007138	0.095760	-0.006224	0.093944	0.586686	10.913088
8571	0	0.725958	9.594269	-0.622591	0.007263	0.095942	-0.006225	0.094462	0.591976	10.911134
8572	0	0.719638	9.569826	-0.659306	0.007195	0.095698	-0.006594	0.092706	0.590719	10.907491
8573	0	0.744572	9.575888	-0.665747	0.007442	0.095759	-0.006654	0.096265	0.587801	10.911650
8574	0	0.757065	9.612561	-0.580747	0.007571	0.096126	-0.005807	0.095936	0.589477	10.911662
8575	0	0.732344	9.594168	-0.641928	0.007326	0.095942	-0.006418	0.096267	0.593640	10.911525
8576	0	0.750324	9.636976	-0.599517	0.007504	0.096370	-0.005994	0.096926	0.596050	10.912307
8577	0	0.750015	9.661295	-0.679048	0.007501	0.096613	-0.006790	0.096394	0.597594	10.911988
8578	0	0.725771	9.655165	-0.685427	0.007257	0.096552	-0.006852	0.097986	0.597120	10.915521
8579	0	0.701627	9.655116	-0.692523	0.007014	0.096552	-0.006917	0.106838	0.595713	10.917339
8580	0	0.726437	9.722111	-0.717978	0.007262	0.097221	-0.007178	0.107714	0.594154	10.920475
8581	0	0.775568	9.758665	-0.736455	0.007755	0.097587	-0.007365	0.106062	0.594640	10.924098
8582	0	0.726986	9.758718	-0.645280	0.007269	0.097588	-0.006448	0.111050	0.594479	10.926293
8583	0	0.745182	9.801274	-0.756049	0.007453	0.098013	-0.007557	0.114264	0.596736	10.924954
8584	0	0.757294	9.795271	-0.677338	0.007574	0.097953	-0.006770	0.117051	0.599029	10.921859
8585	0	0.732289	9.802219	-0.617040	0.007324	0.098022	-0.006165	0.122950	0.601557	10.922548
8586	0	0.762630	9.832661	-0.672757	0.007627	0.098327	-0.006726	0.123519	0.602793	10.921966
8587	0	0.768917	9.790058	-0.732296	0.007690	0.097900	-0.007324	0.121148	0.605202	10.923675
8588	0	0.793441	9.820527	-0.696235	0.007935	0.098206	-0.006958	0.125438	0.606333	10.927867
8589	0	0.787679	9.838843	-0.677467	0.007874	0.098389	-0.006775	0.124285	0.603494	10.929184
8590	0	0.744732	9.808325	-0.659424	0.007446	0.098083	-0.006592	0.126252	0.603239	10.927899
8591	0	0.732863	9.796096	-0.671581	0.007324	0.097961	-0.006714	0.127665	0.599030	10.927072
8592	0	0.757003	9.790007	-0.647267	0.007568	0.097900	-0.006470	0.130187	0.598033	10.927589
8593	0	0.739554	9.751780	-0.693298	0.007397	0.097518	-0.006929	0.133489	0.600322	10.926785
8594	0	0.776497	9.710182	-0.706552	0.007764	0.097102	-0.007062	0.136704	0.599944	10.923163
8595	0	0.775033	9.710694	-0.659300	0.007751	0.097107	-0.006592	0.137117	0.602233	10.919355
8596	0	0.744459	9.643471	-0.659168	0.007443	0.096435	-0.006595	0.132669	0.601790	10.917672
8597	0	0.732602	9.637423	-0.726507	0.007324	0.096375	-0.007263	0.133953	0.600558	10.914974
8598	0	0.732695	9.619059	-0.683885	0.007327	0.096190	-0.006841	0.130747	0.601637	10.908516
8599	0	0.708008	9.600847	-0.665036	0.007080	0.096008	-0.006653	0.126972	0.602566	10.912111
8600	0	0.707979	9.588633	-0.658596	0.007080	0.095886	-0.006587	0.124804	0.603845	10.912023
8601	0	0.708118	9.600797	-0.586340	0.007080	0.096008	-0.005859	0.128761	0.603459	10.912440
8602	0	0.726274	9.588540	-0.635705	0.007265	0.095885	-0.006356	0.128829	0.607199	10.912078
8603	0	0.726226	9.594752	-0.573425	0.007263	0.095947	-0.005737	0.124262	0.609272	10.908407
8604	0	0.720386	9.613022	-0.585057	0.007199	0.096130	-0.005854	0.119734	0.604783	10.910798
8605	0	0.726264	9.600832	-0.665312	0.007263	0.096008	-0.006653	0.119165	0.606366	10.909513
8606	0	0.732115	9.613047	-0.671461	0.007322	0.096130	-0.006715	0.118043	0.608673	10.910955
8607	0	0.732569	9.649652	-0.701840	0.007324	0.096497	-0.007019	0.116447	0.607859	10.913844
8608	0	0.750880	9.673976	-0.677563	0.007510	0.096740	-0.006774	0.117529	0.610427	10.914198
8609	0	0.732508	9.680227	-0.621658	0.007324	0.096802	-0.006226	0.106092	0.610322	10.919445
8610	0	0.738481	9.741298	-0.718663	0.007386	0.097413	-0.007184	0.108333	0.612893	10.923041
8611	0	0.769438	9.771723	-0.634366	0.007690	0.097717	-0.006348	0.102933	0.609173	10.932824
8612	0	0.739595	9.765484	-0.628253	0.007393	0.097655	-0.006279	0.106270	0.606500	10.934545
8613	0	0.763195	9.814484	-0.633987	0.007629	0.098145	-0.006348	0.096337	0.604454	10.933354
8614	0	0.776094	9.802237	-0.663343	0.007756	0.098022	-0.006638	0.090679	0.599883	10.940347
8615	0	0.799523	9.802232	-0.726552	0.007996	0.098022	-0.007263	0.092571	0.601232	10.943478
8616	0	0.769035	9.814371	-0.714312	0.007689	0.098144	-0.007146	0.088599	0.601136	10.948614
8617	0	0.781710	9.808326	-0.793296	0.007812	0.098083	-0.007935	0.085830	0.596642	10.945903
8618	0	0.746300	9.795951	-0.781392	0.007455	0.097960	-0.007810	0.089949	0.588011	10.943176
8619	0	0.720050	9.796129	-0.720567	0.007202	0.097961	-0.007202	0.093209	0.590839	10.944855
8620	0	0.774668	9.814349	-0.617477	0.007748	0.098144	-0.006172	0.095368	0.592887	10.947550
8621	0	0.781467	9.759520	-0.616203	0.007812	0.097595	-0.006165	0.091576	0.591257	10.947911
8622	0	0.788162	9.771613	-0.652379	0.007877	0.097716	-0.006526	0.088167	0.587162	10.950402
8623	0	0.787625	9.759512	-0.634575	0.007874	0.097595	-0.006348	0.085014	0.584897	10.948259
8624	0	0.745571	9.710602	-0.707174	0.007451	0.097106	-0.007077	0.077716	0.580305	10.946486
8625	0	0.739107	9.710686	-0.713606	0.007385	0.097107	-0.007141	0.070825	0.574326	10.937527
8626	0	0.733846	9.686159	-0.737624	0.007336	0.096862	-0.007376	0.070640	0.571908	10.938030
8627	0	0.696125	9.612988	-0.665658	0.006958	0.096130	-0.006653	0.074207	0.568953	10.934229
8628	0	0.727106	9.606750	-0.610753	0.007269	0.096067	-0.006111	0.069107	0.567287	10.938989
8629	0	0.738688	9.643530	-0.573942	0.007385	0.096436	-0.005737	0.070738	0.566299	10.937655
8630	0	0.775574	9.594660	-0.622419	0.007754	0.095946	-0.006230	0.062565	0.565508	10.936493
8631	0	0.744899	9.600800	-0.671518	0.007446	0.096008	-0.006714	0.063390	0.563186	10.940942
8632	0	0.751617	9.606821	-0.598194	0.007512	0.096068	-0.005984	0.059694	0.559256	10.940504
8633	0	0.677766	9.582516	-0.628421	0.006775	0.095825	-0.006287	0.056069	0.556846	10.943135
8634	0	0.720978	9.606827	-0.640234	0.007207	0.096068	-0.006404	0.053398	0.554337	10.943438
8635	0	0.708238	9.588622	-0.671156	0.007080	0.095886	-0.006714	0.049885	0.552488	10.949041
8636	0	0.769764	9.606785	-0.671379	0.007694	0.096068	-0.006710	0.053590	0.549343	10.953744
8637	0	0.769193	9.637460	-0.677192	0.007690	0.096375	-0.006775	0.049278	0.548452	10.957187
8638	0	0.751511	9.674027	-0.591579	0.007510	0.096741	-0.005915	0.049882	0.543485	10.960073
8639	0	0.720591	9.686287	-0.573130	0.007202	0.096863	-0.005737	0.042025	0.539917	10.962276
8640	0	0.739291	9.747341	-0.572015	0.007392	0.097473	-0.005726	0.034497	0.539662	10.963911
8641	0	0.757090	9.735120	-0.573181	0.007568	0.097351	-0.005737	0.027214	0.537583	10.965224
8642	0	0.794501	9.747264	-0.694816	0.007939	0.097473	-0.006948	0.027208	0.531822	10.967887
8643	0	0.756914	9.765597	-0.738820	0.007568	0.097656	-0.007385	0.029867	0.531797	10.971902
8644	0	0.769483	9.783813	-0.696467	0.007691	0.097838	-0.006965	0.029129	0.528661	10.977834
8645	0	0.775158	9.777813	-0.720463	0.007751	0.097778	-0.007202	0.031272	0.529414	10.979539
8646	0	0.811467	9.826578	-0.659931	0.008118	0.098266	-0.006598	0.032534	0.533786	10.979920
8647	0	0.769546	9.783894	-0.598170	0.007690	0.097839	-0.005981	0.031976	0.528820	10.978281
8648	0	0.752353	9.802085	-0.622883	0.007517	0.098022	-0.006227	0.033891	0.521908	10.980288
8649	0	0.745078	9.802248	-0.597546	0.007446	0.098022	-0.005981	0.026108	0.517542	10.979017
8650	0	0.758058	9.771727	-0.694274	0.007577	0.097717	-0.006947	0.020843	0.514157	10.981682
8651	0	0.762767	9.771722	-0.775393	0.007629	0.097717	-0.007751	0.022854	0.517007	10.980111
8652	0	0.768954	9.765483	-0.776013	0.007687	0.097655	-0.007757	0.025545	0.514461	10.983694
8653	0	0.732748	9.692360	-0.677461	0.007324	0.096924	-0.006775	0.024412	0.511491	10.984630
8654	0	0.745318	9.728896	-0.628716	0.007452	0.097289	-0.006287	0.024192	0.511006	10.980994
8655	0	0.720693	9.716788	-0.585498	0.007202	0.097168	-0.005859	0.018232	0.506264	10.980733
8656	0	0.727264	9.673968	-0.572908	0.007272	0.096740	-0.005729	0.017823	0.506128	10.981050
8657	0	0.738539	9.661874	-0.622402	0.007385	0.096619	-0.006226	0.015093	0.506860	10.977800
8658	0	0.762766	9.680212	-0.609710	0.007629	0.096802	-0.006101	0.009989	0.509809	10.976189
8659	0	0.763608	9.613015	-0.664834	0.007629	0.096130	-0.006653	0.003903	0.502734	10.976229
8660	0	0.746095	9.619038	-0.609335	0.007459	0.096190	-0.006095	0.001032	0.500975	10.969543
8661	0	0.751147	9.631342	-0.664904	0.007507	0.096313	-0.006653	-0.004219	0.496921	10.969676
8662	0	0.739329	9.564085	-0.646687	0.007393	0.095641	-0.006463	-0.000514	0.497306	10.969238
8663	0	0.739039	9.613016	-0.671129	0.007385	0.096130	-0.006714	-0.004336	0.492064	10.971501
8664	0	0.721813	9.649514	-0.634303	0.007212	0.096496	-0.006343	-0.004844	0.485288	10.976339
8665	0	0.722491	9.606732	-0.542951	0.007225	0.096067	-0.005427	-0.003099	0.486315	10.974227
8666	0	0.746858	9.679982	-0.537247	0.007469	0.096800	-0.005371	-0.002222	0.487860	10.979050
8667	0	0.769217	9.661862	-0.585767	0.007690	0.096619	-0.005859	-0.005076	0.486694	10.980275
8668	0	0.782376	9.661685	-0.665244	0.007815	0.096618	-0.006650	-0.002905	0.477627	10.982012
8669	0	0.775518	9.716782	-0.634542	0.007751	0.097168	-0.006348	-0.006314	0.474126	10.984055
8670	0	0.757878	9.698407	-0.725330	0.007575	0.096984	-0.007259	-0.014207	0.470591	10.985763
8671	0	0.732603	9.722862	-0.702243	0.007324	0.097229	-0.007019	-0.011019	0.469331	10.986446
8672	0	0.756863	9.789947	-0.696804	0.007571	0.097899	-0.006966	-0.008999	0.473230	10.989811
8673	0	0.744995	9.777788	-0.647210	0.007446	0.097778	-0.006470	-0.007128	0.469832	10.986041
8674	0	0.787691	9.765588	-0.647119	0.007874	0.097656	-0.006470	-0.006178	0.466744	10.988297
8675	0	0.787741	9.826612	-0.659434	0.007874	0.098267	-0.006592	-0.004073	0.463102	10.987105
8676	0	0.750764	9.790028	-0.622694	0.007507	0.097900	-0.006226	-0.003414	0.463632	10.981188
8677	0	0.738948	9.801187	-0.638773	0.007388	0.098012	-0.006388	-0.004149	0.462897	10.984188
8678	0	0.771737	9.807978	-0.727586	0.007715	0.098080	-0.007279	-0.009079	0.461257	10.983642
8679	0	0.769023	9.753397	-0.677811	0.007690	0.097534	-0.006775	-0.006168	0.462352	10.982304
8680	0	0.744767	9.777702	-0.696703	0.007445	0.097777	-0.006965	-0.004235	0.460482	10.984229
8681	0	0.775294	9.765561	-0.678238	0.007751	0.097656	-0.006775	0.003753	0.459622	10.988393
8682	0	0.733061	9.753169	-0.612273	0.007326	0.097532	-0.006119	0.007533	0.455267	10.983585
8683	0	0.756635	9.747302	-0.592507	0.007568	0.097473	-0.005920	0.012155	0.458513	10.982092
8684	0	0.798997	9.759457	-0.604815	0.007991	0.097594	-0.006052	0.006822	0.460392	10.983894
8685	0	0.744696	9.661841	-0.592344	0.007446	0.096619	-0.005920	0.009606	0.460463	10.985301
8686	0	0.781569	9.692254	-0.611265	0.007813	0.096923	-0.006110	0.011629	0.458715	10.982072
8687	0	0.738611	9.667976	-0.683400	0.007385	0.096680	-0.006836	0.008486	0.458558	10.980052
8688	0	0.725888	9.613035	-0.641206	0.007264	0.096130	-0.006406	0.014974	0.465692	10.974005
8689	0	0.763052	9.649651	-0.665253	0.007629	0.096497	-0.006653	0.013849	0.465212	10.976559
8690	0	0.708406	9.618984	-0.635463	0.007082	0.096190	-0.006348	0.021242	0.463637	10.968703
8691	0	0.732585	9.594699	-0.598389	0.007324	0.095947	-0.005981	0.023314	0.462583	10.967926
8692	0	0.690256	9.618965	-0.624066	0.006900	0.096190	-0.006231	0.033731	0.460188	10.975137
8693	0	0.720309	9.606923	-0.579899	0.007202	0.096069	-0.005798	0.033677	0.459959	10.975018
8694	0	0.738825	9.612931	-0.622668	0.007386	0.096129	-0.006227	0.031879	0.458415	10.976827
8695	0	0.769677	9.643526	-0.689393	0.007690	0.096436	-0.006897	0.027551	0.451770	10.979435
8696	0	0.752096	9.619017	-0.689379	0.007520	0.096190	-0.006891	0.029750	0.451158	10.979449
8697	0	0.738988	9.631263	-0.665997	0.007385	0.096313	-0.006653	0.037441	0.446529	10.982621
8698	0	0.739845	9.704345	-0.721993	0.007394	0.097044	-0.007217	0.039636	0.441958	10.985305
8699	0	0.726487	9.686265	-0.720241	0.007263	0.096863	-0.007202	0.039144	0.440828	10.985470
8700	0	0.751005	9.716673	-0.690215	0.007510	0.097167	-0.006898	0.043314	0.441856	10.984116
8701	0	0.806198	9.771664	-0.610683	0.008057	0.097717	-0.006104	0.046343	0.436505	10.981932
8702	0	0.782501	9.728770	-0.690637	0.007822	0.097288	-0.006904	0.048703	0.433871	10.979201
8703	0	0.775398	9.735090	-0.610315	0.007751	0.097351	-0.006104	0.047633	0.431745	10.987119
8704	0	0.775569	9.777727	-0.714298	0.007756	0.097777	-0.007141	0.049000	0.433231	10.989382
8705	0	0.769316	9.777753	-0.727089	0.007690	0.097778	-0.007263	0.057304	0.430908	10.990308
8706	0	0.751388	9.777631	-0.752315	0.007512	0.097776	-0.007524	0.055988	0.429630	10.983811
8707	0	0.751056	9.790010	-0.775194	0.007507	0.097900	-0.007751	0.055695	0.426638	10.976426
8708	0	0.744904	9.759407	-0.757566	0.007452	0.097594	-0.007570	0.061199	0.430949	10.976587
8709	0	0.750588	9.747285	-0.629296	0.007507	0.097473	-0.006287	0.067798	0.433537	10.974181
8710	0	0.773868	9.771679	-0.673085	0.007748	0.097716	-0.006727	0.071135	0.444899	10.970906
8711	0	0.781496	9.765604	-0.592061	0.007812	0.097656	-0.005920	0.070587	0.442911	10.971562
8712	0	0.799774	9.728900	-0.623121	0.008000	0.097289	-0.006227	0.075198	0.446894	10.969593
8713	0	0.745109	9.716734	-0.671760	0.007446	0.097168	-0.006714	0.078866	0.442103	10.971005
8714	0	0.745923	9.686048	-0.708870	0.007455	0.096861	-0.007088	0.079333	0.437812	10.973100
8715	0	0.726203	9.674032	-0.745260	0.007263	0.096741	-0.007446	0.085971	0.439991	10.972933
8716	0	0.744617	9.692248	-0.703496	0.007443	0.096923	-0.007032	0.088126	0.437597	10.968302
8717	0	0.775268	9.637416	-0.622958	0.007751	0.096375	-0.006226	0.092046	0.437037	10.964525
8718	0	0.738905	9.643372	-0.636736	0.007387	0.096435	-0.006356	0.104443	0.435675	10.960594
8719	0	0.745085	9.637387	-0.543721	0.007446	0.096375	-0.005432	0.109679	0.431192	10.956421
8720	0	0.733171	9.625037	-0.569096	0.007333	0.096251	-0.005687	0.113834	0.433407	10.954861
8721	0	0.726142	9.637432	-0.562076	0.007263	0.096375	-0.005615	0.119543	0.436432	10.951254
8722	0	0.756713	9.631247	-0.666211	0.007565	0.096313	-0.006664	0.116119	0.434233	10.948230
8723	0	0.738616	9.606928	-0.659165	0.007385	0.096069	-0.006592	0.115145	0.434022	10.948562
8724	0	0.738701	9.625205	-0.714459	0.007385	0.096252	-0.007141	0.118528	0.432793	10.951065
8725	0	0.733289	9.661599	-0.691104	0.007330	0.096617	-0.006904	0.126476	0.430160	10.949282
8726	0	0.721112	9.618847	-0.649446	0.007213	0.096189	-0.006492	0.129066	0.432820	10.952586
8727	0	0.751012	9.686232	-0.635154	0.007507	0.096863	-0.006348	0.132878	0.430401	10.953053
8728	0	0.738540	9.698469	-0.537409	0.007385	0.096985	-0.005371	0.135577	0.431167	10.951178
8729	0	0.751527	9.704209	-0.618854	0.007518	0.097042	-0.006186	0.138346	0.435026	10.951990
8730	0	0.756582	9.728817	-0.563905	0.007568	0.097288	-0.005636	0.140791	0.438953	10.952511
8731	0	0.812082	9.759494	-0.610366	0.008118	0.097595	-0.006104	0.140288	0.436097	10.957347
8732	0	0.812561	9.753295	-0.702121	0.008123	0.097533	-0.007020	0.140990	0.434357	10.960054
8733	0	0.787543	9.765586	-0.702241	0.007874	0.097656	-0.007019	0.144061	0.432987	10.957728
8734	0	0.745274	9.789877	-0.739816	0.007449	0.097899	-0.007393	0.149569	0.429664	10.964939
8735	0	0.702401	9.790023	-0.707735	0.007019	0.097900	-0.007080	0.145676	0.424720	10.969684
8736	0	0.757788	9.765484	-0.677671	0.007578	0.097655	-0.006770	0.152526	0.425604	10.964604
8737	0	0.775112	9.814426	-0.665729	0.007751	0.098145	-0.006653	0.156980	0.426854	10.970859
8738	0	0.799681	9.783787	-0.666758	0.007995	0.097838	-0.006662	0.162158	0.425212	10.965298
8739	0	0.788058	9.808320	-0.609921	0.007874	0.098083	-0.006104	0.156248	0.417925	10.959208
8740	0	0.776770	9.777705	-0.652452	0.007765	0.097777	-0.006523	0.156987	0.415431	10.953000
8741	0	0.781084	9.759549	-0.671183	0.007812	0.097595	-0.006714	0.153780	0.418231	10.953870
8742	0	0.750824	9.735075	-0.670941	0.007504	0.097351	-0.006710	0.152286	0.413525	10.955751
8743	0	0.756793	9.722920	-0.720001	0.007568	0.097229	-0.007202	0.148888	0.414861	10.953719
8744	0	0.726271	9.680139	-0.659287	0.007262	0.096802	-0.006588	0.153869	0.415146	10.954704
8745	0	0.757181	9.704543	-0.683881	0.007568	0.097046	-0.006836	0.156445	0.411936	10.955999
8746	0	0.757643	9.680074	-0.610955	0.007575	0.096801	-0.006110	0.154777	0.411201	10.949903
8747	0	0.763356	9.655722	-0.573838	0.007629	0.096558	-0.005737	0.155214	0.407180	10.948215
8748	0	0.758122	9.649508	-0.610855	0.007576	0.096496	-0.006106	0.156982	0.401858	10.945500
8749	0	0.726714	9.643517	-0.598265	0.007263	0.096436	-0.005981	0.157633	0.398025	10.944382
8750	0	0.714897	9.619070	-0.622429	0.007149	0.096190	-0.006228	0.151882	0.398618	10.944334
8751	0	0.738925	9.619125	-0.683381	0.007385	0.096191	-0.006836	0.148488	0.394726	10.940871
8752	0	0.751580	9.606875	-0.713150	0.007515	0.096068	-0.007137	0.140846	0.394573	10.943327
8753	0	0.769167	9.582522	-0.738365	0.007690	0.095825	-0.007385	0.138110	0.393919	10.942322
8754	0	0.732545	9.649556	-0.585844	0.007326	0.096496	-0.005857	0.139673	0.395541	10.950383
8755	0	0.696022	9.649633	-0.561680	0.006958	0.096497	-0.005615	0.140765	0.393779	10.954408
8756	0	0.696309	9.667856	-0.555938	0.006962	0.096679	-0.005558	0.141551	0.393195	10.952495
8757	0	0.751037	9.674061	-0.597948	0.007507	0.096741	-0.005981	0.138483	0.390434	10.955964
8758	0	0.751481	9.704517	-0.584954	0.007513	0.097045	-0.005856	0.130600	0.389215	10.957788
8759	0	0.787339	9.704610	-0.640582	0.007874	0.097046	-0.006409	0.126506	0.390223	10.963849
8760	0	0.781088	9.735118	-0.731874	0.007812	0.097351	-0.007319	0.124808	0.391847	10.960444
8761	0	0.763116	9.765592	-0.708279	0.007629	0.097656	-0.007080	0.127186	0.390637	10.964129
8762	0	0.732670	9.783903	-0.702105	0.007324	0.097839	-0.007019	0.128729	0.388596	10.966803
8763	0	0.739854	9.765304	-0.630519	0.007397	0.097653	-0.006302	0.131772	0.387319	10.964683
8764	0	0.740058	9.759224	-0.599679	0.007398	0.097592	-0.005999	0.128869	0.384737	10.967360
8765	0	0.769377	9.771711	-0.585791	0.007690	0.097717	-0.005859	0.126361	0.381695	10.969667
8766	0	0.794036	9.789969	-0.627966	0.007940	0.097899	-0.006284	0.120798	0.382468	10.972993
8767	0	0.811858	9.783946	-0.732185	0.008118	0.097839	-0.007324	0.117155	0.382252	10.971382
8768	0	0.787887	9.771728	-0.743791	0.007874	0.097717	-0.007442	0.111017	0.377972	10.971501
8769	0	0.714518	9.747278	-0.799637	0.007141	0.097473	-0.007996	0.111148	0.374053	10.972431
8770	0	0.727146	9.741098	-0.726686	0.007271	0.097411	-0.007265	0.112456	0.374154	10.975889
8771	0	0.720330	9.728982	-0.738706	0.007202	0.097290	-0.007385	0.113750	0.373632	10.975408
8772	0	0.763061	9.753336	-0.671645	0.007631	0.097533	-0.006718	0.111466	0.375306	10.976474
8773	0	0.762993	9.698466	-0.537397	0.007629	0.096985	-0.005371	0.114002	0.375593	10.975197
8774	0	0.776017	9.686087	-0.593161	0.007751	0.096862	-0.005927	0.118579	0.366186	10.977328
8775	0	0.738583	9.692410	-0.652615	0.007385	0.096924	-0.006531	0.112305	0.366382	10.976598
8776	0	0.726949	9.661843	-0.645847	0.007264	0.096619	-0.006461	0.108361	0.360911	10.976857
8777	0	0.726710	9.625224	-0.671253	0.007263	0.096252	-0.006714	0.105982	0.357124	10.979503
8778	0	0.696691	9.655671	-0.713728	0.006966	0.096557	-0.007139	0.102841	0.356459	10.976493
8779	0	0.732693	9.594741	-0.731968	0.007324	0.095947	-0.007324	0.096617	0.354078	10.975651
8780	0	0.745099	9.619132	-0.670658	0.007451	0.096191	-0.006705	0.097289	0.355026	10.972335
8781	0	0.745011	9.649614	-0.592281	0.007446	0.096497	-0.005920	0.099421	0.351344	10.976650
8782	0	0.757991	9.631211	-0.586563	0.007575	0.096313	-0.005865	0.099203	0.346478	10.974605
8783	0	0.769554	9.649596	-0.616792	0.007690	0.096497	-0.006165	0.102419	0.341295	10.974676
8784	0	0.758825	9.637186	-0.574378	0.007578	0.096373	-0.005745	0.100201	0.329949	10.969773
8785	0	0.732491	9.631358	-0.622316	0.007324	0.096313	-0.006226	0.096523	0.330009	10.971218
8786	0	0.726939	9.667969	-0.639793	0.007264	0.096680	-0.006404	0.088685	0.324671	10.975577
8787	0	0.762807	9.686307	-0.719979	0.007629	0.096863	-0.007202	0.085045	0.327090	10.974023
8788	0	0.732419	9.704587	-0.701267	0.007321	0.097046	-0.007015	0.081260	0.324625	10.978611
8789	0	0.787966	9.728950	-0.701962	0.007874	0.097290	-0.007019	0.081126	0.318292	10.976035
8790	0	0.776578	9.716580	-0.622796	0.007763	0.097166	-0.006227	0.080912	0.315793	10.979631
8791	0	0.793453	9.741192	-0.616758	0.007935	0.097412	-0.006165	0.083663	0.316718	10.979665
8792	0	0.774930	9.789968	-0.629098	0.007751	0.097899	-0.006293	0.080136	0.319012	10.980710
8793	0	0.756884	9.771749	-0.677142	0.007568	0.097717	-0.006775	0.075310	0.319318	10.982981
8794	0	0.757210	9.796158	-0.700619	0.007568	0.097961	-0.007012	0.067356	0.315825	10.986437
8795	0	0.793770	9.814417	-0.732561	0.007935	0.098145	-0.007324	0.068140	0.313038	10.986061
8796	0	0.776100	9.796011	-0.738889	0.007757	0.097960	-0.007388	0.068237	0.309442	10.985105
8797	0	0.745184	9.783932	-0.725801	0.007446	0.097839	-0.007263	0.061433	0.303827	10.982918
8798	0	0.758108	9.789909	-0.682887	0.007579	0.097899	-0.006826	0.063493	0.302100	10.981569
8799	0	0.738883	9.777792	-0.610557	0.007385	0.097778	-0.006104	0.065105	0.298820	10.979761
8800	0	0.751141	9.777741	-0.647678	0.007514	0.097777	-0.006474	0.067032	0.302714	10.984764
8801	0	0.763096	9.759486	-0.610724	0.007629	0.097595	-0.006104	0.070536	0.301799	10.980108
8802	0	0.769556	9.747194	-0.562403	0.007693	0.097472	-0.005623	0.071052	0.300076	10.976280
8803	0	0.787400	9.710705	-0.677263	0.007874	0.097107	-0.006775	0.067516	0.300407	10.975533
8804	0	0.811690	9.729021	-0.628118	0.008118	0.097290	-0.006283	0.064806	0.302191	10.979059
8805	0	0.726681	9.631300	-0.659478	0.007263	0.096313	-0.006592	0.067587	0.298758	10.982113
8806	0	0.745224	9.655574	-0.659879	0.007453	0.096556	-0.006598	0.067083	0.300505	10.979819
8807	0	0.732851	9.655744	-0.683386	0.007324	0.096558	-0.006836	0.063845	0.296295	10.982554
8808	0	0.745550	9.600705	-0.567541	0.007454	0.096007	-0.005672	0.066541	0.295324	10.981788
8809	0	0.726318	9.643565	-0.555245	0.007263	0.096436	-0.005554	0.063682	0.296206	10.982560
8810	0	0.762997	9.661835	-0.488504	0.007629	0.096619	-0.004880	0.068885	0.296446	10.983385
8811	0	0.744650	9.613043	-0.488139	0.007446	0.096130	-0.004883	0.066466	0.296987	10.990738
8812	0	0.787956	9.649611	-0.561211	0.007874	0.096497	-0.005612	0.065314	0.290762	10.991156
8813	0	0.744649	9.631342	-0.634831	0.007446	0.096313	-0.006348	0.065233	0.291421	10.989748
8814	0	0.750770	9.612933	-0.702177	0.007507	0.096129	-0.007021	0.065398	0.291860	10.990829
8815	0	0.713951	9.655775	-0.695787	0.007141	0.096558	-0.006958	0.064389	0.294644	10.989390
8816	0	0.756451	9.698479	-0.708112	0.007565	0.096985	-0.007080	0.064835	0.295571	10.994139
8817	0	0.756886	9.680162	-0.665426	0.007568	0.096802	-0.006653	0.065755	0.295871	10.998547
8818	0	0.769477	9.710573	-0.604500	0.007691	0.097106	-0.006045	0.064580	0.292765	11.002682
8819	0	0.769273	9.728983	-0.659217	0.007690	0.097290	-0.006592	0.064255	0.290944	11.010253
8820	0	0.757408	9.716697	-0.604177	0.007572	0.097167	-0.006043	0.061542	0.289571	11.014667
8821	0	0.726430	9.729020	-0.701570	0.007263	0.097290	-0.007019	0.056809	0.289146	11.016761
8822	0	0.763341	9.747267	-0.677263	0.007631	0.097473	-0.006768	0.061178	0.287567	11.019989
8823	0	0.744481	9.747367	-0.762418	0.007446	0.097473	-0.007629	0.054262	0.290197	11.023136
8824	0	0.787114	9.765708	-0.725381	0.007870	0.097657	-0.007254	0.053678	0.289431	11.027869
8825	0	0.781652	9.783872	-0.671850	0.007812	0.097839	-0.006714	0.058190	0.285628	11.023524
8826	0	0.788598	9.777560	-0.648561	0.007881	0.097776	-0.006479	0.064744	0.280900	11.021733
8827	0	0.757043	9.790019	-0.659237	0.007568	0.097900	-0.006592	0.064581	0.279380	11.016927
8828	0	0.745175	9.777682	-0.580740	0.007450	0.097777	-0.005800	0.072127	0.278367	11.019654
8829	0	0.738761	9.790034	-0.622365	0.007385	0.097900	-0.006226	0.069017	0.276537	11.019222
8830	0	0.769574	9.765521	-0.646636	0.007694	0.097655	-0.006467	0.067552	0.275703	11.017386
8831	0	0.787635	9.735056	-0.635202	0.007874	0.097351	-0.006348	0.071721	0.273333	11.010314
8832	0	0.806287	9.771532	-0.757708	0.008061	0.097715	-0.007578	0.070005	0.272520	11.015942
8833	0	0.763481	9.680121	-0.708169	0.007629	0.096802	-0.007080	0.071119	0.267014	11.015047
8834	0	0.758642	9.698231	-0.726767	0.007579	0.096983	-0.007267	0.071142	0.258979	11.018588
8835	0	0.750933	9.704530	-0.787894	0.007507	0.097046	-0.007874	0.076779	0.257531	11.021795
8836	0	0.690422	9.643288	-0.618297	0.006900	0.096434	-0.006176	0.084233	0.253278	11.015305
8837	0	0.707848	9.637441	-0.507014	0.007080	0.096375	-0.005066	0.088422	0.256130	11.013520
8838	0	0.756987	9.655604	-0.599333	0.007565	0.096557	-0.005990	0.091396	0.250821	11.003757
8839	0	0.787808	9.600829	-0.585344	0.007874	0.096008	-0.005859	0.083477	0.246352	11.002098
8840	0	0.788110	9.606844	-0.566526	0.007882	0.096068	-0.005665	0.083226	0.248444	11.006225
8841	0	0.762917	9.661879	-0.610159	0.007629	0.096619	-0.006104	0.080073	0.249641	11.004188
8842	0	0.708045	9.613032	-0.634308	0.007079	0.096130	-0.006344	0.078360	0.248978	11.008121
8843	0	0.726315	9.637417	-0.629186	0.007263	0.096375	-0.006287	0.083687	0.249959	11.005150
8844	0	0.745113	9.680005	-0.672976	0.007445	0.096801	-0.006725	0.088172	0.244020	11.008498
8845	0	0.775473	9.637427	-0.579802	0.007751	0.096375	-0.005798	0.086993	0.241056	11.008258
8846	0	0.769670	9.680037	-0.568286	0.007696	0.096801	-0.005676	0.093944	0.241336	11.011830
8847	0	0.775241	9.680177	-0.591903	0.007751	0.096802	-0.005920	0.091569	0.241087	11.017310
8848	0	0.757200	9.661819	-0.592260	0.007569	0.096619	-0.005919	0.095648	0.238795	11.020458
8849	0	0.744691	9.710632	-0.653910	0.007446	0.097107	-0.006531	0.104533	0.239000	11.015491
8850	0	0.726472	9.740980	-0.734619	0.007264	0.097410	-0.007341	0.109346	0.239217	11.018544
8851	0	0.732500	9.722887	-0.683704	0.007324	0.097229	-0.006836	0.109759	0.239215	11.016455
8852	0	0.738244	9.741092	-0.696819	0.007386	0.097411	-0.006961	0.117452	0.244549	11.015457
8853	0	0.744843	9.796125	-0.653097	0.007446	0.097961	-0.006531	0.116870	0.242974	11.016571
8854	0	0.775570	9.741073	-0.684246	0.007755	0.097411	-0.006837	0.122513	0.243405	11.015315
8855	0	0.769056	9.790013	-0.665648	0.007690	0.097900	-0.006653	0.125898	0.244187	11.014802
8856	0	0.787616	9.808275	-0.640995	0.007874	0.098083	-0.006416	0.117675	0.242046	11.016416
8857	0	0.739088	9.747258	-0.604465	0.007385	0.097473	-0.006042	0.119445	0.236355	11.021730
8858	0	0.727355	9.789832	-0.757539	0.007274	0.097898	-0.007573	0.121260	0.237408	11.023440
8859	0	0.726284	9.777823	-0.756992	0.007263	0.097778	-0.007568	0.122283	0.238740	11.027523
8860	0	0.757001	9.716681	-0.696185	0.007567	0.097167	-0.006962	0.121436	0.236603	11.023281
8861	0	0.787403	9.765575	-0.763523	0.007874	0.097656	-0.007629	0.127507	0.236961	11.026335
8862	0	0.793520	9.747107	-0.721611	0.007935	0.097471	-0.007215	0.128406	0.237125	11.019575
8863	0	0.774756	9.716799	-0.592512	0.007751	0.097168	-0.005920	0.133066	0.242680	11.017562
8864	0	0.780352	9.728887	-0.672699	0.007804	0.097289	-0.006723	0.136256	0.244095	11.008309
8865	0	0.739323	9.686211	-0.586067	0.007385	0.096863	-0.005859	0.136991	0.235636	11.006116
8866	0	0.745838	9.643365	-0.684217	0.007462	0.096434	-0.006839	0.140140	0.240321	11.007830
8867	0	0.756929	9.686282	-0.781129	0.007568	0.096863	-0.007812	0.137885	0.240126	11.008701
8868	0	0.751089	9.643524	-0.732469	0.007509	0.096436	-0.007322	0.139979	0.239099	11.014158
8869	0	0.732419	9.619127	-0.695989	0.007324	0.096191	-0.006958	0.141350	0.240050	11.013735
8870	0	0.732073	9.667867	-0.727141	0.007323	0.096679	-0.007268	0.144603	0.243962	11.011736
8871	0	0.744945	9.643508	-0.696111	0.007446	0.096436	-0.006958	0.147494	0.241149	11.012520
8872	0	0.738919	9.618927	-0.617691	0.007391	0.096189	-0.006171	0.153403	0.244230	11.011277
8873	0	0.769240	9.692351	-0.616708	0.007690	0.096924	-0.006165	0.155546	0.242882	11.011257
8874	0	0.751038	9.655670	-0.647471	0.007510	0.096557	-0.006475	0.153873	0.243591	11.010879
8875	0	0.750804	9.625225	-0.689886	0.007507	0.096252	-0.006897	0.155247	0.243677	11.008127
8876	0	0.763164	9.692266	-0.751348	0.007630	0.096923	-0.007512	0.156096	0.243079	11.008148
8877	0	0.745138	9.625184	-0.671685	0.007446	0.096252	-0.006714	0.158888	0.237965	11.010841
8878	0	0.757208	9.692337	-0.738744	0.007568	0.096924	-0.007385	0.160730	0.234510	11.014375
8879	0	0.767241	9.728081	-0.705998	0.007668	0.097281	-0.007055	0.165540	0.230844	11.018916
8880	0	0.726756	9.692314	-0.702402	0.007263	0.096924	-0.007019	0.170583	0.226615	11.014449
8881	0	0.750399	9.728994	-0.659699	0.007507	0.097290	-0.006592	0.175902	0.231471	11.016370
8882	0	0.748703	9.763757	-0.689078	0.007485	0.097638	-0.006885	0.182361	0.230498	11.015318
8883	0	0.768860	9.716822	-0.573551	0.007690	0.097168	-0.005737	0.179481	0.233590	11.016184
8884	0	0.774917	9.759520	-0.646531	0.007748	0.097595	-0.006467	0.176816	0.232782	11.013533
8885	0	0.775518	9.802235	-0.683334	0.007751	0.098022	-0.006836	0.173030	0.229388	11.017494
8886	0	0.763779	9.735023	-0.694986	0.007636	0.097350	-0.006953	0.168282	0.228314	11.019683
8887	0	0.793862	9.765625	-0.719773	0.007935	0.097656	-0.007202	0.162347	0.224515	11.018905
8888	0	0.776379	9.783839	-0.767725	0.007759	0.097838	-0.007682	0.156217	0.219967	11.018919
8889	0	0.751003	9.716747	-0.641308	0.007507	0.097168	-0.006409	0.160562	0.217755	11.014904
8890	0	0.714679	9.765399	-0.678859	0.007146	0.097654	-0.006784	0.164571	0.217657	11.010435
8891	0	0.739498	9.765396	-0.575805	0.007392	0.097654	-0.005755	0.166815	0.215110	11.009291
8892	0	0.763159	9.698455	-0.586172	0.007629	0.096985	-0.005859	0.168806	0.213472	11.012558
8893	0	0.814525	9.734448	-0.633744	0.008147	0.097344	-0.006336	0.169240	0.216817	11.005423
8894	0	0.776893	9.704158	-0.760010	0.007764	0.097042	-0.007599	0.169934	0.211790	11.008597
8895	0	0.732566	9.631330	-0.708093	0.007324	0.096313	-0.007080	0.170183	0.211023	11.012639
8896	0	0.744967	9.692270	-0.732687	0.007448	0.096923	-0.007326	0.170306	0.210235	11.014883
8897	0	0.738826	9.667924	-0.708299	0.007385	0.096680	-0.007080	0.172941	0.207627	11.015849
8898	0	0.757043	9.625078	-0.720937	0.007574	0.096251	-0.007209	0.172728	0.212893	11.013107
8899	0	0.781354	9.655726	-0.683975	0.007812	0.096558	-0.006836	0.176367	0.212621	11.009583
8900	0	0.775914	9.643507	-0.640664	0.007751	0.096436	-0.006409	0.173195	0.204476	11.011778
8901	0	0.732415	9.600832	-0.573711	0.007324	0.096008	-0.005737	0.172185	0.205521	11.010665
8902	0	0.751373	9.643522	-0.616187	0.007507	0.096436	-0.006165	0.168209	0.198906	11.008243
8903	0	0.714891	9.648866	-0.623700	0.007145	0.096489	-0.006237	0.167425	0.195135	11.013584
8904	0	0.766898	9.655322	-0.683957	0.007667	0.096554	-0.006834	0.173202	0.193255	11.020051
8905	0	0.744914	9.674028	-0.708314	0.007446	0.096741	-0.007080	0.176043	0.190841	11.019516
8906	0	0.775820	9.661761	-0.653642	0.007756	0.096618	-0.006537	0.174041	0.189486	11.020547
8907	0	0.763252	9.661825	-0.628899	0.007629	0.096619	-0.006287	0.176139	0.186727	11.027167
8908	0	0.782139	9.741086	-0.653714	0.007818	0.097411	-0.006536	0.176128	0.183969	11.029194
8909	0	0.793580	9.716799	-0.616265	0.007935	0.097168	-0.006165	0.173040	0.183516	11.030094
8910	0	0.763353	9.728968	-0.634756	0.007631	0.097290	-0.006345	0.175547	0.181847	11.031528
8911	0	0.726638	9.753393	-0.628674	0.007263	0.097534	-0.006287	0.174959	0.179028	11.037297
8912	0	0.727123	9.747204	-0.701963	0.007269	0.097472	-0.007020	0.173726	0.177258	11.041567
8913	0	0.781403	9.771737	-0.689400	0.007812	0.097717	-0.006897	0.169383	0.176439	11.038981
8914	0	0.799946	9.765652	-0.774131	0.007998	0.097656	-0.007746	0.163391	0.176224	11.043005
8915	0	0.805954	9.771701	-0.750781	0.008057	0.097717	-0.007507	0.163080	0.173749	11.042372
8916	0	0.763615	9.753278	-0.702609	0.007635	0.097533	-0.007021	0.168258	0.173493	11.039151
8917	0	0.744772	9.790003	-0.641256	0.007446	0.097900	-0.006409	0.171918	0.172828	11.033019
8918	0	0.738489	9.753402	-0.592347	0.007385	0.097534	-0.005920	0.174644	0.174291	11.030873
8919	0	0.744804	9.753430	-0.616059	0.007446	0.097534	-0.006165	0.169210	0.173226	11.032206
8920	0	0.788883	9.722370	-0.649629	0.007882	0.097224	-0.006496	0.168314	0.166295	11.033651
8921	0	0.818439	9.704577	-0.738071	0.008179	0.097046	-0.007385	0.162143	0.160555	11.032912
8922	0	0.781726	9.698461	-0.713932	0.007812	0.096985	-0.007141	0.159271	0.155911	11.035592
8923	0	0.745354	9.686198	-0.708357	0.007446	0.096863	-0.007080	0.162555	0.148301	11.025410
8924	0	0.720503	9.704559	-0.708136	0.007202	0.097046	-0.007080	0.163306	0.145874	11.025433
8925	0	0.706587	9.703619	-0.576749	0.007065	0.097036	-0.005766	0.164372	0.145647	11.026255
8926	0	0.724507	9.661517	-0.518399	0.007246	0.096615	-0.005189	0.157670	0.147830	11.025315
8927	0	0.756613	9.680211	-0.591748	0.007568	0.096802	-0.005920	0.153403	0.151446	11.030135
8928	0	0.774747	9.661852	-0.689231	0.007747	0.096619	-0.006891	0.153711	0.151510	11.023598
8929	0	0.781755	9.637400	-0.634916	0.007812	0.096375	-0.006348	0.154814	0.146467	11.028095
8930	0	0.746200	9.667763	-0.750690	0.007456	0.096678	-0.007511	0.149048	0.140142	11.032488
8931	0	0.720926	9.606901	-0.719944	0.007202	0.096069	-0.007202	0.145106	0.132676	11.035444
8932	0	0.740240	9.631223	-0.695322	0.007399	0.096313	-0.006953	0.144295	0.129150	11.039257
8933	0	0.695878	9.668006	-0.695207	0.006958	0.096680	-0.006958	0.136513	0.129228	11.047106
8934	0	0.726974	9.655740	-0.602777	0.007264	0.096558	-0.006031	0.131860	0.123617	11.046200
8935	0	0.781425	9.674066	-0.634639	0.007812	0.096741	-0.006348	0.129567	0.122552	11.048256
8936	0	0.849225	9.722783	-0.664710	0.008487	0.097228	-0.006651	0.124299	0.117069	11.047407
8937	0	0.812015	9.704558	-0.641032	0.008118	0.097046	-0.006409	0.125411	0.115148	11.050058
8938	0	0.769908	9.692247	-0.653604	0.007695	0.096923	-0.006535	0.126263	0.111581	11.042688
8939	0	0.720508	9.747319	-0.707641	0.007202	0.097473	-0.007080	0.121187	0.109137	11.044225
8940	0	0.715025	9.710666	-0.731784	0.007147	0.097107	-0.007318	0.120789	0.106122	11.047848
8941	0	0.780939	9.759543	-0.708059	0.007812	0.097595	-0.007080	0.120572	0.110752	11.049486
8942	0	0.829917	9.759493	-0.683578	0.008294	0.097595	-0.006838	0.117384	0.105817	11.051430
8943	0	0.788097	9.710626	-0.653184	0.007874	0.097107	-0.006531	0.117925	0.098048	11.053506
8944	0	0.776553	9.771511	-0.604993	0.007766	0.097715	-0.006045	0.122455	0.099355	11.050271
8945	0	0.751047	9.808322	-0.598210	0.007507	0.098083	-0.005981	0.122405	0.096726	11.048950
8946	0	0.763734	9.728875	-0.616904	0.007635	0.097289	-0.006166	0.124688	0.095098	11.051831
8947	0	0.769532	9.765584	-0.677528	0.007690	0.097656	-0.006775	0.124294	0.090383	11.048068
8948	0	0.764380	9.765523	-0.707663	0.007639	0.097655	-0.007081	0.118386	0.085682	11.051623
8949	0	0.750798	9.698478	-0.671438	0.007507	0.096985	-0.006714	0.118117	0.085921	11.047551
8950	0	0.787559	9.747201	-0.677817	0.007874	0.097472	-0.006777	0.118865	0.085633	11.045270
8951	0	0.763352	9.747285	-0.701867	0.007629	0.097473	-0.007019	0.117603	0.081795	11.041464
8952	0	0.782197	9.673961	-0.646988	0.007820	0.096740	-0.006470	0.116941	0.080635	11.045772
8953	0	0.787400	9.729008	-0.634652	0.007874	0.097290	-0.006348	0.114851	0.081077	11.050161
8954	0	0.757438	9.735069	-0.603925	0.007568	0.097351	-0.006041	0.112495	0.075046	11.046984
8955	0	0.720217	9.625237	-0.604365	0.007202	0.096252	-0.006042	0.113098	0.076022	11.050080
8956	0	0.768934	9.686217	-0.659110	0.007690	0.096862	-0.006595	0.108016	0.078334	11.043463
8957	0	0.818080	9.680186	-0.689306	0.008179	0.096802	-0.006897	0.102581	0.076870	11.044695
8958	0	0.800320	9.606908	-0.609492	0.007999	0.096069	-0.006096	0.100697	0.073367	11.049065
8959	0	0.756886	9.667982	-0.719982	0.007568	0.096680	-0.007202	0.097114	0.073770	11.047677
8960	0	0.745057	9.661826	-0.677304	0.007447	0.096619	-0.006771	0.098607	0.070841	11.044605
8961	0	0.732168	9.619169	-0.634621	0.007324	0.096191	-0.006348	0.096025	0.074890	11.043498
8962	0	0.781039	9.692340	-0.659093	0.007807	0.096924	-0.006589	0.097525	0.071650	11.042252
8963	0	0.751067	9.661855	-0.591779	0.007507	0.096619	-0.005920	0.093667	0.068701	11.045349
8964	0	0.751797	9.643399	-0.549217	0.007513	0.096435	-0.005488	0.097339	0.063920	11.044971
8965	0	0.732869	9.698434	-0.610644	0.007324	0.096985	-0.006104	0.100019	0.059667	11.049133
8966	0	0.751595	9.686116	-0.689974	0.007516	0.096861	-0.006904	0.094569	0.060629	11.047636
8967	0	0.793521	9.674053	-0.641075	0.007935	0.096741	-0.006409	0.096182	0.060900	11.048859
8968	0	0.775757	9.747173	-0.659738	0.007752	0.097472	-0.006597	0.096351	0.055885	11.050403
8969	0	0.763386	9.686227	-0.641124	0.007629	0.096863	-0.006409	0.098595	0.051635	11.054818
8970	0	0.733362	9.722690	-0.666050	0.007333	0.097227	-0.006659	0.100117	0.051690	11.061922
8971	0	0.732512	9.783910	-0.641150	0.007324	0.097839	-0.006409	0.102633	0.051655	11.069038
8972	0	0.781449	9.741114	-0.653553	0.007813	0.097411	-0.006536	0.100727	0.051463	11.071924
8973	0	0.775090	9.765630	-0.653062	0.007751	0.097656	-0.006531	0.099712	0.053168	11.072038
8974	0	0.768655	9.796208	-0.731749	0.007689	0.097961	-0.007324	0.091101	0.056519	11.078362
8975	0	0.763196	9.753372	-0.647356	0.007629	0.097534	-0.006470	0.094727	0.054578	11.075859
8976	0	0.769285	9.753318	-0.684776	0.007695	0.097533	-0.006845	0.097631	0.058370	11.072107
8977	0	0.744592	9.777823	-0.720373	0.007446	0.097778	-0.007202	0.098692	0.059844	11.074494
8978	0	0.732305	9.704495	-0.714506	0.007323	0.097045	-0.007145	0.097987	0.061111	11.069416
8979	0	0.769262	9.747274	-0.677830	0.007690	0.097473	-0.006775	0.101190	0.059590	11.074223
8980	0	0.763396	9.741077	-0.703124	0.007633	0.097411	-0.007027	0.105722	0.059749	11.072415
8981	0	0.714215	9.704569	-0.628865	0.007141	0.097046	-0.006287	0.107320	0.059581	11.077116
8982	0	0.775334	9.710591	-0.659664	0.007753	0.097106	-0.006596	0.107650	0.060686	11.071380
8983	0	0.745081	9.722752	-0.605440	0.007448	0.097228	-0.006049	0.112985	0.058712	11.067779
8984	0	0.727150	9.655532	-0.612484	0.007270	0.096556	-0.006121	0.117046	0.057890	11.061604
8985	0	0.738536	9.680133	-0.653692	0.007385	0.096802	-0.006531	0.123548	0.058815	11.070226
8986	0	0.763028	9.673934	-0.654840	0.007629	0.096740	-0.006543	0.128908	0.058842	11.067702
8987	0	0.720069	9.613011	-0.641423	0.007202	0.096130	-0.006409	0.134638	0.061668	11.065285
8988	0	0.762707	9.655653	-0.642045	0.007626	0.096557	-0.006420	0.134161	0.060992	11.061730
8989	0	0.756961	9.637426	-0.580083	0.007568	0.096375	-0.005798	0.136265	0.060613	11.059551
8990	0	0.738792	9.619012	-0.629658	0.007387	0.096190	-0.006292	0.140452	0.060797	11.057029
8991	0	0.738595	9.680154	-0.586211	0.007385	0.096802	-0.005859	0.142870	0.061055	11.061541
8992	0	0.726751	9.655643	-0.574269	0.007264	0.096557	-0.005743	0.141613	0.058209	11.058679
8993	0	0.744439	9.619163	-0.579705	0.007446	0.096191	-0.005798	0.139235	0.061556	11.059193
8994	0	0.756417	9.667947	-0.689857	0.007565	0.096680	-0.006895	0.142577	0.063074	11.065853
8995	0	0.769508	9.667928	-0.634819	0.007690	0.096680	-0.006348	0.142386	0.058659	11.068779
8996	0	0.721042	9.661715	-0.708985	0.007211	0.096618	-0.007082	0.150899	0.060111	11.074303
8997	0	0.768652	9.741240	-0.653099	0.007690	0.097412	-0.006531	0.150286	0.065792	11.076984
8998	0	0.731415	9.716782	-0.604768	0.007316	0.097168	-0.006043	0.154476	0.068610	11.084032
8999	0	0.744639	9.728994	-0.598289	0.007446	0.097290	-0.005981	0.155298	0.069625	11.080716
9000	0	0.757121	9.753268	-0.605154	0.007568	0.097533	-0.006046	0.160547	0.067440	11.075000
9001	0	0.793104	9.765638	-0.616702	0.007935	0.097656	-0.006165	0.162536	0.072691	11.075162
9002	0	0.768248	9.741199	-0.653871	0.007683	0.097412	-0.006536	0.164257	0.074174	11.075036
9003	0	0.769563	9.771721	-0.738080	0.007690	0.097717	-0.007385	0.158242	0.069181	11.076928
9004	0	0.775991	9.753292	-0.707685	0.007761	0.097533	-0.007071	0.163715	0.071543	11.084090
9005	0	0.756685	9.765614	-0.653420	0.007568	0.097656	-0.006531	0.166821	0.074430	11.079627
9006	0	0.744371	9.771611	-0.611321	0.007442	0.097716	-0.006111	0.168378	0.074103	11.081217
9007	0	0.768947	9.729025	-0.634562	0.007690	0.097290	-0.006348	0.165179	0.076308	11.088780
9008	0	0.768700	9.759504	-0.592020	0.007688	0.097595	-0.005917	0.168514	0.078108	11.085714
9009	0	0.811595	9.771740	-0.567682	0.008118	0.097717	-0.005676	0.168352	0.081182	11.091805
9010	0	0.762787	9.747304	-0.640944	0.007626	0.097473	-0.006411	0.166022	0.079642	11.088309
9011	0	0.769369	9.710617	-0.659929	0.007690	0.097107	-0.006592	0.173993	0.076893	11.089065
9012	0	0.721064	9.704376	-0.654642	0.007208	0.097044	-0.006546	0.173599	0.074740	11.090098
9013	0	0.738859	9.680140	-0.683743	0.007385	0.096802	-0.006836	0.174472	0.071905	11.088696
9014	0	0.757469	9.698371	-0.659784	0.007574	0.096984	-0.006596	0.176164	0.072311	11.086200
9015	0	0.787404	9.655751	-0.628765	0.007874	0.096558	-0.006287	0.176468	0.072839	11.084502
9016	0	0.786866	9.661773	-0.605124	0.007874	0.096618	-0.006045	0.182465	0.079759	11.082850
9017	0	0.750507	9.674076	-0.598371	0.007507	0.096741	-0.005981	0.184262	0.083525	11.084808
9018	0	0.719910	9.655612	-0.587101	0.007197	0.096557	-0.005864	0.191451	0.082697	11.077218
9019	0	0.720612	9.674033	-0.610509	0.007202	0.096741	-0.006104	0.192456	0.079121	11.074406
9020	0	0.721290	9.637341	-0.635010	0.007210	0.096374	-0.006351	0.189965	0.076530	11.074581
9021	0	0.763100	9.631359	-0.683252	0.007629	0.096313	-0.006836	0.184994	0.075731	11.071182
9022	0	0.788100	9.655694	-0.658954	0.007876	0.096558	-0.006585	0.189260	0.071419	11.067891
9023	0	0.769373	9.667886	-0.617342	0.007690	0.096680	-0.006165	0.198896	0.068620	11.071997
9024	0	0.751603	9.667737	-0.581938	0.007513	0.096678	-0.005816	0.201409	0.066273	11.068828
9025	0	0.738641	9.661808	-0.598920	0.007385	0.096619	-0.005981	0.209651	0.066067	11.064250
9026	0	0.750793	9.698303	-0.618116	0.007509	0.096983	-0.006181	0.209208	0.068727	11.066204
9027	0	0.775249	9.735058	-0.611004	0.007751	0.097351	-0.006104	0.215869	0.068712	11.063265
9028	0	0.793751	9.710447	-0.667191	0.007936	0.097105	-0.006666	0.221697	0.067492	11.064536
9029	0	0.756882	9.716765	-0.629104	0.007568	0.097168	-0.006287	0.225942	0.068098	11.064725
9030	0	0.757125	9.704468	-0.745627	0.007568	0.097045	-0.007456	0.225514	0.065774	11.058755
9031	0	0.751305	9.728939	-0.708290	0.007507	0.097290	-0.007080	0.227934	0.060154	11.056885
9032	0	0.764383	9.753208	-0.677888	0.007640	0.097532	-0.006781	0.224918	0.056667	11.051176
9033	0	0.756695	9.765616	-0.653371	0.007568	0.097656	-0.006531	0.227415	0.059459	11.049130
9034	0	0.738349	9.759389	-0.666262	0.007381	0.097594	-0.006660	0.230109	0.058201	11.043812
9035	0	0.769341	9.753397	-0.653038	0.007690	0.097534	-0.006531	0.228792	0.055821	11.046206
9036	0	0.793994	9.771572	-0.684503	0.007940	0.097716	-0.006836	0.238567	0.057335	11.052503
9037	0	0.806145	9.741164	-0.640983	0.008057	0.097412	-0.006409	0.239030	0.052803	11.054015
9038	0	0.770389	9.728784	-0.689852	0.007699	0.097288	-0.006900	0.236547	0.048194	11.051715
9039	0	0.738775	9.735085	-0.701952	0.007385	0.097351	-0.007019	0.236215	0.046376	11.053227
9040	0	0.733225	9.716670	-0.812045	0.007329	0.097167	-0.008120	0.236331	0.043601	11.050597
9041	0	0.750626	9.722877	-0.775548	0.007507	0.097229	-0.007751	0.240123	0.045933	11.047993
9042	0	0.787378	9.741074	-0.648080	0.007871	0.097411	-0.006478	0.242156	0.043420	11.046430
9043	0	0.769350	9.704568	-0.646930	0.007690	0.097046	-0.006470	0.240732	0.040958	11.045375
9044	0	0.787899	9.704479	-0.641132	0.007879	0.097045	-0.006409	0.242895	0.042415	11.045067
9045	0	0.751217	9.704584	-0.689253	0.007507	0.097046	-0.006897	0.236739	0.037839	11.042985
9046	0	0.715101	9.661756	-0.591366	0.007151	0.096618	-0.005912	0.238037	0.038516	11.049809
9047	0	0.714031	9.655767	-0.622576	0.007141	0.096558	-0.006226	0.237340	0.040612	11.050803
9048	0	0.762675	9.643538	-0.653499	0.007627	0.096436	-0.006532	0.240261	0.042642	11.048861
9049	0	0.762568	9.631371	-0.683676	0.007629	0.096313	-0.006836	0.240243	0.048195	11.045842
9050	0	0.737944	9.649650	-0.598238	0.007378	0.096497	-0.005983	0.238195	0.047186	11.047572
9051	0	0.757142	9.643513	-0.604537	0.007568	0.096436	-0.006042	0.240677	0.044735	11.046278
9052	0	0.763882	9.655609	-0.587061	0.007635	0.096557	-0.005866	0.245134	0.041537	11.041450
9053	0	0.726996	9.661823	-0.561369	0.007263	0.096619	-0.005615	0.242389	0.034732	11.037485
9054	0	0.733908	9.655655	-0.573437	0.007338	0.096557	-0.005734	0.241422	0.034052	11.042439
9055	0	0.732375	9.692387	-0.640853	0.007324	0.096924	-0.006409	0.240288	0.035756	11.044092
9056	0	0.738338	9.692401	-0.695644	0.007384	0.096924	-0.006958	0.237496	0.037984	11.045211
9057	0	0.775322	9.667935	-0.640529	0.007749	0.096680	-0.006406	0.235937	0.033679	11.046613
9058	0	0.775561	9.686208	-0.707568	0.007758	0.096862	-0.007076	0.234263	0.037809	11.045747
9059	0	0.787940	9.704572	-0.670711	0.007875	0.097046	-0.006709	0.230988	0.034297	11.049708
9060	0	0.775343	9.735118	-0.628258	0.007751	0.097351	-0.006287	0.225269	0.033172	11.049538
9061	0	0.753417	9.796022	-0.619824	0.007531	0.097960	-0.006198	0.224686	0.030847	11.050188
9062	0	0.734674	9.747224	-0.602145	0.007344	0.097472	-0.006025	0.219218	0.029093	11.050103
9063	0	0.762910	9.741228	-0.640647	0.007629	0.097412	-0.006409	0.215689	0.030584	11.051398
9064	0	0.787162	9.783945	-0.646568	0.007873	0.097839	-0.006466	0.214452	0.032862	11.052076
9065	0	0.781574	9.741218	-0.744194	0.007812	0.097412	-0.007446	0.208414	0.030204	11.054724
9066	0	0.775684	9.753403	-0.725701	0.007757	0.097534	-0.007255	0.210262	0.031752	11.052213
9067	0	0.726833	9.771695	-0.695734	0.007263	0.097717	-0.006958	0.208573	0.026885	11.052118
9068	0	0.739242	9.728921	-0.579838	0.007395	0.097289	-0.005797	0.208786	0.030835	11.052826
9069	0	0.781370	9.765616	-0.640867	0.007812	0.097656	-0.006409	0.207763	0.030614	11.051352
9070	0	0.775563	9.753296	-0.653202	0.007753	0.097533	-0.006531	0.208339	0.029109	11.058667
9071	0	0.757140	9.716774	-0.604239	0.007568	0.097168	-0.006042	0.207323	0.026672	11.062324
9072	0	0.739536	9.692275	-0.664982	0.007391	0.096923	-0.006653	0.202868	0.022652	11.065208
9073	0	0.763060	9.704609	-0.622112	0.007629	0.097046	-0.006226	0.196604	0.022436	11.060468
9074	0	0.745120	9.667932	-0.628015	0.007448	0.096680	-0.006278	0.198133	0.020079	11.058764
9075	0	0.708124	9.649623	-0.647375	0.007080	0.096497	-0.006470	0.201927	0.019897	11.056963
9076	0	0.727007	9.686171	-0.635249	0.007265	0.096862	-0.006356	0.196550	0.015212	11.056482
9077	0	0.738417	9.667977	-0.616461	0.007385	0.096680	-0.006165	0.195675	0.017657	11.059947
9078	0	0.756441	9.686298	-0.653026	0.007565	0.096863	-0.006532	0.192945	0.020130	11.057990
9079	0	0.732401	9.661892	-0.628281	0.007324	0.096619	-0.006287	0.187448	0.021578	11.056666
9080	0	0.757304	9.619113	-0.627731	0.007567	0.096191	-0.006280	0.183420	0.016039	11.059481
9081	0	0.787930	9.680150	-0.658865	0.007874	0.096802	-0.006592	0.178739	0.010416	11.059223
9082	0	0.782764	9.667841	-0.646324	0.007823	0.096679	-0.006464	0.176892	0.006099	11.062892
9083	0	0.726931	9.643500	-0.689821	0.007263	0.096436	-0.006897	0.177419	0.000010	11.060334
9084	0	0.696771	9.680009	-0.689816	0.006969	0.096800	-0.006900	0.174433	0.003248	11.053952
9085	0	0.708353	9.655730	-0.586047	0.007080	0.096558	-0.005859	0.174713	0.000473	11.043225
9086	0	0.757301	9.686190	-0.653510	0.007575	0.096862	-0.006534	0.175477	0.004048	11.044873
9087	0	0.787377	9.753400	-0.604515	0.007874	0.097534	-0.006042	0.177708	0.004912	11.049650
9088	0	0.732812	9.704445	-0.592950	0.007324	0.097045	-0.005926	0.180698	0.001543	11.051413
9089	0	0.763556	9.741195	-0.622049	0.007629	0.097412	-0.006226	0.173822	-0.004534	11.060521
9090	0	0.770016	9.783876	-0.700634	0.007702	0.097838	-0.007010	0.169195	-0.001345	11.069799
9091	0	0.732737	9.686281	-0.707655	0.007324	0.096863	-0.007080	0.164112	-0.003866	11.074493
9092	0	0.763296	9.735116	-0.695249	0.007635	0.097351	-0.006951	0.164457	-0.000143	11.075036
9093	0	0.762721	9.759559	-0.671089	0.007629	0.097595	-0.006714	0.159931	0.003628	11.074108
9094	0	0.762351	9.729004	-0.634322	0.007625	0.097290	-0.006342	0.160490	0.006123	11.078350
9095	0	0.768943	9.777831	-0.610495	0.007690	0.097778	-0.006104	0.161142	0.008525	11.075847
9096	0	0.781170	9.759431	-0.640925	0.007810	0.097594	-0.006413	0.156356	0.007315	11.077755
9097	0	0.763103	9.716805	-0.646665	0.007629	0.097168	-0.006470	0.151726	0.006603	11.078058
9098	0	0.775833	9.741181	-0.609751	0.007754	0.097412	-0.006098	0.150358	0.003158	11.073492
9099	0	0.763048	9.741182	-0.665589	0.007629	0.097412	-0.006653	0.152907	0.003100	11.067571
9100	0	0.738822	9.673985	-0.635188	0.007387	0.096740	-0.006354	0.149055	0.003045	11.071586
9101	0	0.787637	9.716784	-0.713977	0.007874	0.097168	-0.007141	0.146496	0.000902	11.074634
9102	0	0.763470	9.722819	-0.701457	0.007634	0.097228	-0.007017	0.142496	0.001470	11.077131
9103	0	0.757225	9.661814	-0.653384	0.007568	0.096619	-0.006531	0.145237	-0.001947	11.083963
9104	0	0.769796	9.716615	-0.580373	0.007698	0.097166	-0.005805	0.142747	-0.000630	11.087306
9105	0	0.738640	9.655740	-0.561748	0.007385	0.096558	-0.005615	0.144446	-0.000798	11.090063
9106	0	0.738938	9.661751	-0.568142	0.007387	0.096618	-0.005681	0.143857	-0.002126	11.085681
9107	0	0.744871	9.674050	-0.561582	0.007446	0.096741	-0.005615	0.143546	-0.003732	11.085913
9108	0	0.793563	9.655701	-0.616457	0.007938	0.096557	-0.006166	0.140253	0.000758	11.083567
9109	0	0.750623	9.600856	-0.658932	0.007507	0.096008	-0.006592	0.136314	0.003271	11.089087
9110	0	0.762776	9.698477	-0.689211	0.007627	0.096985	-0.006892	0.135191	0.003036	11.087492
9111	0	0.757137	9.661845	-0.677447	0.007568	0.096619	-0.006775	0.133721	0.000685	11.093196
9112	0	0.733043	9.643491	-0.652555	0.007330	0.096435	-0.006531	0.126596	0.001297	11.101583
9113	0	0.763217	9.686269	-0.683425	0.007629	0.096863	-0.006836	0.123673	-0.000768	11.106724
9114	0	0.751293	9.661767	-0.610005	0.007512	0.096618	-0.006101	0.121938	-0.000517	11.106580
9115	0	0.756811	9.680166	-0.647152	0.007568	0.096802	-0.006470	0.123096	0.000977	11.111081
9116	0	0.781285	9.747224	-0.665434	0.007812	0.097472	-0.006657	0.119393	0.000670	11.112476
9117	0	0.769511	9.722887	-0.652722	0.007690	0.097229	-0.006531	0.114241	-0.003608	11.111226
9118	0	0.739682	9.710535	-0.640805	0.007394	0.097106	-0.006402	0.120340	-0.005886	11.111211
9119	0	0.768836	9.765663	-0.616108	0.007690	0.097656	-0.006165	0.115237	-0.002220	11.107578
9120	0	0.768397	9.710721	-0.719356	0.007686	0.097107	-0.007195	0.111971	0.000980	11.107787
9121	0	0.750770	9.741217	-0.622419	0.007507	0.097412	-0.006226	0.109354	0.001762	11.109638
9122	0	0.768902	9.759552	-0.628078	0.007690	0.097595	-0.006284	0.104886	0.004625	11.111721
9123	0	0.762844	9.735122	-0.567507	0.007629	0.097351	-0.005676	0.102430	0.007015	11.109852
9124	0	0.768933	9.735086	-0.652998	0.007688	0.097351	-0.006529	0.102765	0.006170	11.109113
9125	0	0.726285	9.759529	-0.634692	0.007263	0.097595	-0.006348	0.100865	0.007815	11.105051
9126	0	0.720149	9.728991	-0.604325	0.007201	0.097290	-0.006042	0.101850	0.008752	11.101814
9127	0	0.750916	9.765579	-0.629157	0.007507	0.097656	-0.006287	0.106587	0.007876	11.096108
9128	0	0.744936	9.759332	-0.684605	0.007449	0.097593	-0.006846	0.105123	0.008861	11.095556
[truncated: 501 more rows]
