# Supplementary material for: Properties of traditional bamboo carrying poles have implications for user interactions
Source: PLoS One. 2018 May 10;13(5):e0196208. doi: 10.1371/journal.pone.0196208 (PMC5945030; doi:10.1371/journal.pone.0196208)
Supplement: S1 Text — (ZIP) [file pone.0196208.s005.zip › ResTest_PoleE_L1Load2.txt]

// Start Time: Unknown
// Update Rate: 100.0Hz
// Filter Profile: human (34.3)
// Firmware Version: 2.1.4
PacketCounter	SampleTimeFine	Acc_X	Acc_Y	Acc_Z	VelInc_X	VelInc_Y	VelInc_Z	Roll	Pitch	Yaw	Latitude	Longitude	Altitude	Vel_X	Vel_Y	Vel_Z
7134	0	-0.755217	9.754091	1.552596	-0.007548	0.097539	0.015540	-6.457779	5.380885	20.870345
7135	0	-0.434949	9.771501	1.319516	-0.004333	0.097717	0.013184	-6.471640	5.399368	20.866870
7136	0	0.330834	9.771622	0.571052	0.003325	0.097716	0.005699	-6.484933	5.418351	20.866527
7137	0	0.908381	9.845091	-0.200250	0.009094	0.098450	-0.002014	-6.497867	5.431187	20.869263
7138	0	0.950626	9.802466	-0.455689	0.009501	0.098025	-0.004555	-6.495829	5.423874	20.867144
7139	0	0.269850	9.728883	-0.435268	0.002686	0.097290	-0.004333	-6.474098	5.406670	20.859308
7140	0	-0.515051	9.601277	0.470264	-0.005161	0.096011	0.004724	-6.449407	5.391656	20.840177
7141	0	-0.945215	9.509567	1.170197	-0.009460	0.095093	0.011719	-6.428547	5.381080	20.821040
7142	0	-0.699847	9.339076	1.460775	-0.007002	0.093390	0.014614	-6.420714	5.376935	20.806084
7143	0	0.146441	9.130640	1.575984	0.001465	0.091309	0.015747	-6.437656	5.377568	20.796024
7144	0	0.385066	7.244090	0.805601	0.003843	0.072446	0.008015	-6.505316	5.365075	20.778383
7145	0	0.477547	7.501065	0.239985	0.004761	0.075012	0.002380	-6.543331	5.334959	20.720058
7146	0	0.219896	5.888513	0.838056	0.002166	0.058893	0.008332	-6.647209	5.269177	20.632952
7147	0	0.022651	4.998027	1.035053	0.000183	0.049988	0.010315	-6.737197	5.175967	20.522712
7148	0	-0.201920	4.980195	0.287068	-0.002067	0.049803	0.002822	-6.850469	5.059440	20.457712
7149	0	-0.061208	5.149819	1.336840	-0.000671	0.051514	0.013306	-6.991627	4.933844	20.421640
7150	0	-0.219734	5.954389	0.978512	-0.002249	0.059551	0.009728	-7.099715	4.836008	20.429918
7151	0	-0.026485	6.720746	-0.564806	-0.000305	0.067200	-0.005737	-7.247376	4.783965	20.500701
7152	0	0.565792	5.577717	-1.848805	0.005636	0.055768	-0.018522	-7.302458	4.785208	20.591979
7153	0	1.879292	7.871091	-4.359953	0.018738	0.078735	-0.043579	-7.231957	4.802257	20.726453
7154	0	1.832548	8.931413	-6.932237	0.018176	0.089339	-0.069329	-7.189424	4.789754	20.921115
7155	0	1.444167	8.714643	-5.838865	0.014282	0.087280	-0.058228	-6.932626	4.741772	21.128235
7156	0	0.044610	11.561042	-7.041121	0.000276	0.115853	-0.070011	-6.523911	4.705217	21.314196
7157	0	-0.149365	13.864734	-3.187728	-0.001648	0.138733	-0.031494	-6.199651	4.624917	21.452569
7158	0	-0.726415	14.820072	2.889982	-0.007370	0.148125	0.029260	-5.918601	4.540219	21.569033
7159	0	-1.569889	16.285869	7.274593	-0.015747	0.162659	0.073181	-5.614643	4.475946	21.689894
7160	0	-1.173998	15.810725	9.804424	-0.011738	0.157997	0.098222	-5.486191	4.451949	21.750748
7161	0	0.708115	15.868501	12.427568	0.007080	0.158691	0.124268	-5.492697	4.454966	21.744151
7162	0	1.850598	17.230729	12.227759	0.018556	0.172351	0.122209	-5.530853	4.461442	21.789682
7163	0	1.567002	17.908679	8.295945	0.015686	0.179260	0.082581	-5.761989	4.447269	21.864712
7164	0	1.176753	16.797842	2.783733	0.011755	0.168035	0.027501	-5.987957	4.437952	21.889508
7165	0	0.349054	16.501819	-2.327542	0.003479	0.164978	-0.023560	-6.187551	4.421843	21.861372
7166	0	0.069232	16.521981	-6.379495	0.000675	0.165138	-0.064006	-6.335521	4.394888	21.834791
7167	0	-1.338486	14.695690	-6.923643	-0.013367	0.146912	-0.069336	-6.411583	4.380216	21.789306
7168	0	-1.177441	13.733856	-6.544967	-0.011693	0.137414	-0.065306	-6.288053	4.371151	21.669162
7169	0	-0.206952	11.961328	-3.794916	-0.002014	0.119629	-0.037903	-6.249375	4.357646	21.528947
7170	0	-0.082114	9.497106	0.028929	-0.000807	0.094971	0.000412	-6.106443	4.359252	21.424154
7171	0	0.543183	8.105877	2.653563	0.005432	0.080994	0.026733	-5.839435	4.378171	21.322452
7172	0	0.336449	7.477928	4.479674	0.003331	0.074739	0.044866	-5.747548	4.386900	21.189033
7173	0	1.108515	5.550715	6.831072	0.010986	0.055542	0.068298	-5.824011	4.395657	20.987169
7174	0	1.227678	3.068642	7.764664	0.012086	0.030804	0.077630	-6.019533	4.382280	20.687871
7175	0	0.750034	3.821111	3.898696	0.007446	0.038269	0.038940	-6.205360	4.377251	20.501072
7176	0	-0.082092	3.845737	1.879710	-0.000812	0.038517	0.018675	-6.569956	4.403684	20.491050
7177	0	-1.246778	6.031480	-0.613681	-0.012451	0.060303	-0.006287	-6.866549	4.454003	20.553719
7178	0	-0.836605	5.011978	0.521701	-0.008342	0.050138	0.005074	-7.202164	4.512052	20.601264
7179	0	1.195323	3.204715	0.000763	0.011963	0.032043	-0.000061	-7.458235	4.541529	20.568410
7180	0	1.736154	3.762942	-4.181278	0.017355	0.037610	-0.041833	-7.505834	4.555485	20.592140
7181	0	1.839941	5.329852	-7.359245	0.018311	0.053223	-0.073669	-7.619837	4.562517	20.718214
7182	0	1.655761	4.619779	-7.556744	0.016416	0.046177	-0.075611	-7.645538	4.567998	20.917295
7183	0	1.014042	6.769327	-7.955850	0.010071	0.067810	-0.079468	-7.479815	4.523993	20.982835
7184	0	0.693765	8.324892	-9.325470	0.006819	0.083471	-0.093064	-7.206096	4.458606	21.075096
7185	0	-0.296699	7.684867	-8.128639	-0.003174	0.077148	-0.080994	-6.765033	4.414080	21.308166
7186	0	-1.088447	9.044155	-6.565577	-0.011102	0.090719	-0.065234	-6.244046	4.337464	21.555561
7187	0	-1.652236	10.365811	-2.835213	-0.016663	0.103760	-0.027893	-5.745564	4.228511	21.686513
7188	0	-1.606897	10.179957	5.626345	-0.016115	0.101538	0.056721	-5.236034	4.146742	21.783646
7189	0	-1.012451	13.265493	10.322078	-0.010071	0.132141	0.103882	-4.664620	4.129046	21.897414
7190	0	0.321543	15.841082	13.752123	0.003325	0.158223	0.137734	-4.499956	4.111331	22.034282
7191	0	1.400586	13.749914	17.637402	0.014160	0.137695	0.176208	-4.620742	4.113779	22.141770
7192	0	2.528817	15.272802	13.755338	0.025342	0.153011	0.137228	-4.852245	4.109953	22.195571
7193	0	3.227090	16.236315	8.213732	0.032288	0.162659	0.081543	-5.239918	4.075481	22.318905
7194	0	1.489313	15.169432	2.730706	0.014848	0.151783	0.026834	-5.573301	4.034967	22.479937
7195	0	-0.460478	15.623106	-5.305060	-0.004700	0.156128	-0.053345	-5.786962	4.009541	22.572405
7196	0	-1.383564	15.512121	-8.756839	-0.013855	0.154947	-0.087873	-6.011570	3.991127	22.565829
7197	0	-1.348908	15.262360	-10.471218	-0.013489	0.152649	-0.104675	-5.983980	3.996779	22.572253
7198	0	-1.410254	15.389631	-10.349598	-0.014040	0.154002	-0.103347	-5.871056	4.007716	22.528803
7199	0	0.075726	13.367619	-6.444506	0.000854	0.133789	-0.064209	-5.675468	4.016008	22.409998
7200	0	1.349270	12.051414	-1.675837	0.013522	0.120554	-0.016444	-5.394988	4.012424	22.300289
7201	0	1.822937	10.546241	5.316522	0.018188	0.105286	0.053528	-5.019355	4.000621	22.220865
7202	0	1.125268	10.106446	7.735965	0.011166	0.100918	0.077563	-4.806030	3.974149	22.113837
7203	0	0.934351	8.272746	9.450928	0.009216	0.082703	0.094543	-4.783971	3.956449	21.958523
7204	0	0.461021	7.372081	9.183406	0.004458	0.073839	0.091746	-4.941049	3.928494	21.770693
7205	0	0.524029	6.453309	7.276981	0.005127	0.064697	0.072632	-5.207924	3.896384	21.597481
7206	0	-0.420202	5.175419	4.542551	-0.004252	0.051921	0.045230	-5.636517	3.871946	21.472183
7207	0	-0.818856	5.736376	0.239697	-0.008179	0.057373	0.002197	-6.034908	3.889328	21.451376
7208	0	-0.583605	4.237659	-0.740238	-0.005816	0.042348	-0.007580	-6.512549	3.931037	21.399044
7209	0	-1.028884	4.212352	-2.556652	-0.010254	0.042053	-0.025696	-6.858908	3.997409	21.346404
7210	0	-0.133428	4.986073	-3.438004	-0.001307	0.049827	-0.034431	-6.975574	4.060984	21.334784
7211	0	0.368031	6.324049	-6.255124	0.003662	0.063171	-0.062622	-7.095453	4.121118	21.404908
7212	0	1.196900	4.848117	-7.028370	0.011961	0.048440	-0.070313	-7.153740	4.167783	21.437424
7213	0	2.019972	5.561351	-8.584889	0.020203	0.055664	-0.085815	-7.082884	4.180454	21.440473
7214	0	2.602682	6.287300	-8.098701	0.025992	0.063016	-0.080887	-6.889351	4.150332	21.471222
7215	0	2.136004	7.585461	-6.470435	0.021240	0.076050	-0.064514	-6.555666	4.108495	21.622040
7216	0	0.972713	8.074620	-5.306479	0.009616	0.080929	-0.052806	-6.169025	4.037047	21.746138
7217	0	-0.294381	7.835329	-3.916535	-0.003052	0.078491	-0.038879	-5.747961	3.949595	21.874374
7218	0	-1.425102	8.004486	2.010685	-0.014297	0.079948	0.020453	-5.259729	3.875483	21.973608
7219	0	-1.988862	11.208134	5.574907	-0.019897	0.111816	0.056274	-4.732435	3.832609	22.084257
7220	0	-1.848896	12.520752	10.409988	-0.018422	0.124995	0.104366	-4.496668	3.828568	22.182474
7221	0	-0.547806	12.770489	12.601009	-0.005310	0.127625	0.126099	-4.415875	3.857033	22.323005
7222	0	1.308169	13.246052	12.216030	0.013222	0.132544	0.122055	-4.490352	3.889120	22.429659
7223	0	2.848320	15.040749	9.330759	0.028503	0.150696	0.092834	-4.844558	3.891441	22.448310
7224	0	3.371244	14.689318	3.687540	0.033675	0.146993	0.036510	-5.108382	3.853440	22.522734
7225	0	1.583205	14.863164	-0.736029	0.015747	0.148621	-0.007751	-5.387295	3.814667	22.668609
7226	0	-0.058229	14.571493	-3.937073	-0.000668	0.145647	-0.039619	-5.579533	3.775042	22.738830
7227	0	-1.613682	14.706600	-7.220635	-0.016174	0.146973	-0.072388	-5.719533	3.737017	22.728272
7228	0	-2.049315	14.944977	-8.274200	-0.020495	0.149507	-0.082639	-5.639034	3.729182	22.722228
7229	0	-1.851454	14.716099	-6.315556	-0.018433	0.147217	-0.063049	-5.549734	3.747077	22.640926
7230	0	0.156117	13.458369	-3.749167	0.001648	0.134645	-0.037269	-5.366559	3.770653	22.520229
7231	0	1.790812	12.354874	0.370210	0.017944	0.123535	0.003967	-5.141971	3.791922	22.406704
7232	0	2.540822	11.422472	5.883742	0.025373	0.114084	0.059124	-4.879156	3.793336	22.315591
7233	0	1.870141	10.871372	6.865093	0.018616	0.108643	0.068787	-4.763359	3.767043	22.192190
7234	0	1.563208	8.987813	8.394136	0.015522	0.089896	0.083942	-4.792461	3.739306	22.053551
7235	0	0.664265	8.539518	8.000888	0.006531	0.085510	0.079895	-4.963689	3.711364	21.900227
7236	0	0.065333	7.599647	5.358218	0.000578	0.076140	0.053378	-5.278989	3.681585	21.747936
7237	0	-0.729178	6.179683	2.489989	-0.007324	0.061890	0.024658	-5.715770	3.659757	21.589013
7238	0	-0.881437	5.815000	-0.398333	-0.008802	0.058138	-0.004180	-6.091751	3.657824	21.470476
7239	0	-1.023192	5.884164	-2.411835	-0.010193	0.058777	-0.024292	-6.419462	3.683652	21.373242
7240	0	-0.534695	5.635172	-4.055178	-0.005290	0.056256	-0.040691	-6.700101	3.725833	21.278386
7241	0	0.026504	5.309157	-4.180445	0.000305	0.053040	-0.041870	-6.844334	3.770791	21.225118
7242	0	0.415112	5.644900	-5.904574	0.004176	0.056424	-0.059068	-6.889219	3.817714	21.213957
7243	0	0.645159	5.596370	-6.214066	0.006470	0.055969	-0.062134	-6.874985	3.852910	21.207224
7244	0	1.483547	5.635057	-5.798087	0.014855	0.056391	-0.057937	-6.792403	3.862644	21.181108
7245	0	1.715476	6.101204	-4.765299	0.017151	0.061096	-0.047546	-6.592988	3.850452	21.181212
7246	0	1.378246	6.813920	-3.785593	0.013742	0.068226	-0.037714	-6.338193	3.825877	21.249831
7247	0	0.675373	7.039876	-1.323334	0.006714	0.070435	-0.013062	-6.044069	3.792100	21.351340
7248	0	-0.083257	7.842596	0.635720	-0.000861	0.078403	0.006623	-5.650910	3.755482	21.436051
7249	0	-0.815967	8.813194	2.267026	-0.008179	0.088074	0.022888	-5.368385	3.724754	21.499019
7250	0	-0.652647	9.571096	5.606795	-0.006519	0.095615	0.056231	-5.172239	3.712989	21.549645
7251	0	-0.120247	11.201862	7.287436	-0.001160	0.111938	0.072998	-5.042353	3.721954	21.618081
7252	0	0.333943	12.403917	6.805410	0.003399	0.124051	0.068029	-5.058069	3.739964	21.703577
7253	0	1.251762	12.867055	5.537190	0.012573	0.128723	0.055237	-5.165471	3.763226	21.785170
7254	0	2.148191	12.656178	4.152968	0.021516	0.126633	0.041295	-5.354676	3.773152	21.886005
7255	0	1.449131	13.832807	2.625222	0.014465	0.138367	0.026062	-5.506655	3.749372	21.918934
7256	0	0.862006	14.636384	-1.992959	0.008565	0.146351	-0.020048	-5.592606	3.721461	21.978690
7257	0	-0.501408	14.438269	-3.011706	-0.005066	0.144348	-0.030273	-5.714894	3.710636	22.067180
7258	0	-1.044882	14.479234	-3.197187	-0.010453	0.144790	-0.031982	-5.722461	3.707307	22.070136
7259	0	-0.759559	14.800026	-3.519242	-0.007568	0.148010	-0.035156	-5.693469	3.714742	22.035733
7260	0	-0.233784	14.060336	-1.489986	-0.002299	0.140616	-0.014782	-5.596541	3.745662	22.034625
7261	0	0.508656	13.733054	-0.015992	0.005127	0.137329	-0.000061	-5.518956	3.768741	21.964388
7262	0	1.575656	12.688849	2.049246	0.015758	0.126868	0.020617	-5.419419	3.770583	21.886414
7263	0	1.465946	11.778034	4.627266	0.014648	0.117737	0.046387	-5.313985	3.768930	21.849686
7264	0	0.951414	11.392568	4.988003	0.009485	0.113923	0.049891	-5.309823	3.758047	21.787311
7265	0	0.528684	9.767770	5.000020	0.005249	0.097717	0.049927	-5.403309	3.742799	21.706034
7266	0	0.069534	8.795211	4.121095	0.000672	0.088008	0.041092	-5.562793	3.741664	21.610056
7267	0	0.073533	8.486002	2.018806	0.000732	0.084900	0.020020	-5.794230	3.743620	21.525123
7268	0	-0.026605	7.332063	0.694310	-0.000255	0.073338	0.006762	-6.080274	3.756326	21.455208
7269	0	0.028454	6.422686	-0.822453	0.000305	0.064209	-0.008362	-6.327586	3.776856	21.395222
7270	0	0.296508	6.080725	-2.209390	0.002999	0.060765	-0.022204	-6.542795	3.800556	21.311445
7271	0	0.374980	5.814770	-2.848299	0.003784	0.058105	-0.028564	-6.710761	3.821342	21.234241
7272	0	0.362448	5.926514	-3.268796	0.003648	0.059239	-0.032732	-6.798661	3.842752	21.197318
7273	0	0.243373	6.134889	-3.843898	0.002441	0.061340	-0.038452	-6.821125	3.866885	21.206759
7274	0	0.333527	5.579627	-3.660719	0.003343	0.055802	-0.036597	-6.798638	3.888639	21.212887
7275	0	0.622448	5.429581	-2.861311	0.006226	0.054321	-0.028564	-6.694507	3.890517	21.214645
7276	0	0.690244	6.213334	-2.038853	0.006894	0.062159	-0.020314	-6.548835	3.896165	21.261343
7277	0	0.544081	6.493537	-0.405364	0.005432	0.064941	-0.003967	-6.385297	3.895866	21.336379
7278	0	0.258096	7.227870	0.317461	0.002572	0.072274	0.003282	-6.206909	3.890259	21.423773
7279	0	0.152675	7.813837	0.971986	0.001526	0.078125	0.009827	-6.042536	3.890635	21.515069
7280	0	0.144919	8.527114	1.700435	0.001456	0.085252	0.017100	-5.905264	3.894315	21.617432
7281	0	0.114899	9.608623	2.104180	0.001160	0.096069	0.021118	-5.806690	3.899236	21.715536
7282	0	0.387551	10.410816	2.244747	0.003883	0.104100	0.022483	-5.758688	3.900877	21.803406
7283	0	0.566448	11.072395	2.469426	0.005676	0.110718	0.024719	-5.722857	3.905455	21.888492
7284	0	0.651788	12.165283	1.879645	0.006516	0.121652	0.018805	-5.705006	3.902237	21.974201
7285	0	0.609974	12.572984	2.168350	0.006104	0.125732	0.021667	-5.710690	3.902403	22.050825
7286	0	0.397031	13.348085	1.430542	0.003970	0.133480	0.014313	-5.697509	3.903611	22.119763
7287	0	0.298691	13.824159	1.151215	0.002991	0.138245	0.011475	-5.722599	3.909400	22.183512
7288	0	0.315602	13.878549	1.114778	0.003166	0.138787	0.011123	-5.738245	3.919647	22.232717
7289	0	0.431577	14.196774	0.562979	0.004333	0.141968	0.005615	-5.745296	3.936791	22.271954
7290	0	0.598210	14.105267	0.596431	0.006006	0.141052	0.005950	-5.753064	3.957588	22.296179
7291	0	0.706786	13.830693	0.706750	0.007080	0.138306	0.007080	-5.741014	3.966332	22.296605
7292	0	0.631227	13.495123	0.760283	0.006323	0.134951	0.007605	-5.739084	3.972768	22.284387
7293	0	0.500045	12.676985	1.141738	0.005005	0.126770	0.011414	-5.743089	3.973913	22.260569
7294	0	0.365139	12.121450	1.093776	0.003654	0.121215	0.010933	-5.749061	3.972316	22.223387
7295	0	0.177300	11.114177	1.308876	0.001770	0.111145	0.013062	-5.778766	3.966271	22.174667
7296	0	0.061985	10.216475	1.701540	0.000620	0.102164	0.017018	-5.776911	3.965761	22.121321
7297	0	-0.086246	9.545270	1.347185	-0.000854	0.095459	0.013428	-5.830765	3.973157	22.062179
7298	0	0.083322	8.536299	1.551776	0.000843	0.085374	0.015457	-5.914537	3.986441	21.995456
7299	0	0.218742	7.921489	1.092986	0.002197	0.079224	0.010864	-6.014203	3.997708	21.912958
7300	0	0.472317	7.261959	0.555921	0.004736	0.072624	0.005487	-6.134068	4.010586	21.838999
7301	0	0.639486	6.817767	-0.005417	0.006409	0.068176	-0.000122	-6.254864	4.023107	21.778484
7302	0	0.752583	6.441618	-0.645951	0.007535	0.064408	-0.006527	-6.379309	4.028162	21.738951
7303	0	0.652031	6.000690	-0.934693	0.006531	0.059998	-0.009399	-6.482285	4.037528	21.707813
7304	0	0.473470	6.034418	-1.725802	0.004736	0.060335	-0.017289	-6.542742	4.027094	21.683128
7305	0	0.293186	6.214042	-2.170925	0.002930	0.062134	-0.021729	-6.576003	4.022656	21.685479
7306	0	0.171854	6.007197	-2.529649	0.001713	0.060074	-0.025292	-6.564635	4.020242	21.703753
7307	0	0.104404	6.230341	-2.469200	0.001038	0.062317	-0.024658	-6.498741	4.018444	21.726170
7308	0	0.245502	6.917770	-1.783784	0.002452	0.069194	-0.017776	-6.390841	4.022760	21.754303
7309	0	0.354861	7.439083	-0.881818	0.003540	0.074402	-0.008728	-6.244554	4.021430	21.806697
7310	0	0.288319	8.043609	-0.194786	0.002880	0.080439	-0.001844	-6.089150	4.026410	21.871796
7311	0	0.354138	8.576216	0.574415	0.003540	0.085754	0.005859	-5.926606	4.028271	21.938839
7312	0	0.438924	9.361774	1.294281	0.004389	0.093602	0.013055	-5.781284	4.026567	21.998168
7313	0	0.475972	10.194647	2.017443	0.004761	0.101929	0.020264	-5.672334	4.022747	22.062149
7314	0	0.567021	10.912462	2.392082	0.005671	0.109112	0.023979	-5.602975	4.017249	22.117773
7315	0	0.434118	11.609476	2.481243	0.004333	0.116089	0.024841	-5.567940	4.004641	22.165070
7316	0	0.314196	12.171648	2.293673	0.003131	0.121715	0.022948	-5.552024	3.990793	22.200262
7317	0	0.208551	12.670762	1.819680	0.002075	0.126709	0.018188	-5.554829	3.979377	22.234498
7318	0	0.166737	13.140725	1.630138	0.001670	0.131406	0.016313	-5.541250	3.979771	22.256217
7319	0	0.183238	13.464257	0.898670	0.001831	0.134644	0.008972	-5.550546	3.977104	22.266112
7320	0	0.395963	13.421468	0.680420	0.003970	0.134214	0.006804	-5.549198	3.983158	22.259181
7321	0	0.639841	13.568170	0.298791	0.006409	0.135681	0.002991	-5.546559	3.986721	22.235930
7322	0	0.839958	13.330240	0.370008	0.008403	0.133302	0.003716	-5.533216	3.983792	22.206918
7323	0	0.756974	12.921243	0.522216	0.007568	0.129211	0.005249	-5.511199	3.976049	22.166883
7324	0	0.641780	12.433265	0.792141	0.006413	0.124331	0.007944	-5.493270	3.964426	22.112702
7325	0	0.470200	11.663893	1.238224	0.004700	0.116638	0.012390	-5.488483	3.957471	22.050835
7326	0	0.221277	11.054088	1.465520	0.002204	0.110536	0.014696	-5.447946	3.945347	21.985999
7327	0	0.037713	10.393976	1.631598	0.000366	0.103943	0.016296	-5.470627	3.931901	21.915379
7328	0	0.130478	9.453099	1.800408	0.001305	0.094536	0.017979	-5.504487	3.933271	21.824934
7329	0	0.219699	8.928830	1.213028	0.002197	0.089294	0.012085	-5.566593	3.930239	21.735533
7330	0	0.395793	8.305300	0.900054	0.003963	0.083060	0.008931	-5.668276	3.930515	21.645335
7331	0	0.506189	7.623041	0.347933	0.005066	0.076233	0.003418	-5.767042	3.925732	21.563862
7332	0	0.485208	7.270361	-0.391371	0.004865	0.072700	-0.003973	-5.865809	3.928843	21.492116
7333	0	0.457289	6.964783	-0.892239	0.004578	0.069641	-0.008972	-5.952215	3.915996	21.426828
7334	0	0.400960	6.728658	-1.287024	0.004014	0.067280	-0.012904	-6.012421	3.903563	21.376403
7335	0	0.237686	6.641020	-1.628080	0.002380	0.066406	-0.016296	-6.038715	3.894881	21.346105
7336	0	0.127296	6.549937	-1.919530	0.001272	0.065499	-0.019196	-6.036918	3.883689	21.331035
7337	0	0.103764	6.487269	-1.839870	0.001038	0.064880	-0.018372	-5.986530	3.874303	21.317487
7338	0	0.207915	6.857706	-1.683091	0.002075	0.068589	-0.016782	-5.901611	3.861080	21.310483
7339	0	0.348318	7.256280	-0.970213	0.003479	0.072571	-0.009644	-5.805029	3.852780	21.316509
7340	0	0.538242	7.744428	-0.325773	0.005379	0.077448	-0.003177	-5.679115	3.848053	21.337962
7341	0	0.629064	8.276581	0.242060	0.006287	0.082764	0.002502	-5.557779	3.843491	21.374247
7342	0	0.636330	8.846082	0.767496	0.006352	0.088454	0.007759	-5.440272	3.828685	21.416449
7343	0	0.666160	9.516185	1.029637	0.006653	0.095154	0.010376	-5.336222	3.816355	21.455675
7344	0	0.624663	10.177320	1.214539	0.006243	0.101765	0.012218	-5.246092	3.809633	21.494136
7345	0	0.483326	10.767268	1.441181	0.004822	0.107666	0.014465	-5.181792	3.794474	21.533927
7346	0	0.358001	11.391057	1.504426	0.003564	0.113906	0.015083	-5.136697	3.775248	21.560489
7347	0	0.233115	11.883961	1.491867	0.002319	0.118835	0.014954	-5.097637	3.760867	21.583969
7348	0	0.155837	12.354405	1.296607	0.001551	0.123542	0.012988	-5.072155	3.750975	21.604489
7349	0	0.177321	12.664979	1.243194	0.001770	0.126648	0.012451	-5.050430	3.744931	21.612171
7350	0	0.312682	12.903070	1.008352	0.003119	0.129030	0.010092	-5.039463	3.734693	21.608884
7351	0	0.506987	12.927302	0.957288	0.005066	0.129272	0.009583	-5.027416	3.727333	21.604128
7352	0	0.611199	12.982306	0.887175	0.006111	0.129822	0.008891	-5.007441	3.722213	21.592748
7353	0	0.623441	12.768675	1.023350	0.006226	0.127686	0.010254	-4.986591	3.709838	21.577869
7354	0	0.509054	12.353862	1.215778	0.005083	0.123538	0.012167	-4.975769	3.698539	21.558165
7355	0	0.373044	11.932387	1.336340	0.003723	0.119324	0.013367	-4.970852	3.687172	21.527965
7356	0	0.307247	11.327974	1.190744	0.003064	0.113281	0.011895	-4.981858	3.673929	21.490563
7357	0	0.329583	10.693195	1.033202	0.003296	0.106934	0.010315	-4.999399	3.668492	21.445661
7358	0	0.426850	10.112999	0.848312	0.004271	0.101132	0.008453	-5.033837	3.664068	21.389149
7359	0	0.451710	9.417458	0.626543	0.004517	0.094177	0.006226	-5.083271	3.655676	21.333208
7360	0	0.469395	8.898511	0.328880	0.004698	0.088986	0.003248	-5.136726	3.651062	21.276523
7361	0	0.475499	8.343467	0.132785	0.004761	0.083435	0.001282	-5.201350	3.648189	21.220234
7362	0	0.431334	7.879957	-0.182553	0.004319	0.078798	-0.001866	-5.260892	3.645124	21.173452
7363	0	0.396348	7.574699	-0.404920	0.003967	0.075745	-0.004089	-5.321241	3.638592	21.130396
7364	0	0.340856	7.227350	-0.532728	0.003409	0.072271	-0.005356	-5.364608	3.629382	21.100764
7365	0	0.347730	7.068083	-0.736572	0.003479	0.070679	-0.007385	-5.392866	3.624468	21.086293
7366	0	0.328984	7.001349	-0.977893	0.003291	0.070012	-0.009789	-5.404246	3.620673	21.080369
7367	0	0.329886	6.909127	-1.080568	0.003296	0.069092	-0.010803	-5.394599	3.613331	21.087558
7368	0	0.275955	6.981980	-1.240842	0.002752	0.069822	-0.012396	-5.367337	3.602802	21.106913
7369	0	0.324395	7.329828	-1.138186	0.003235	0.073303	-0.011353	-5.314315	3.590558	21.130503
7370	0	0.332070	7.719895	-0.736221	0.003313	0.077203	-0.007325	-5.251070	3.582595	21.165646
7371	0	0.306082	8.190690	-0.334380	0.003052	0.081909	-0.003296	-5.175018	3.573264	21.211360
7372	0	0.319510	8.673006	0.039037	0.003189	0.086730	0.000447	-5.090190	3.567492	21.264182
7373	0	0.293530	9.228802	0.420634	0.002930	0.092285	0.004272	-4.998108	3.561103	21.324518
7374	0	0.403457	9.753860	0.750788	0.004028	0.097534	0.007568	-4.916461	3.552423	21.385520
7375	0	0.512739	10.339949	0.964099	0.005127	0.103394	0.009705	-4.835570	3.549194	21.438320
7376	0	0.567663	10.854158	1.293938	0.005674	0.108536	0.012989	-4.772785	3.542580	21.489389
7377	0	0.622402	11.365146	1.541306	0.006226	0.113647	0.015442	-4.733737	3.539003	21.534586
7378	0	0.586128	11.811375	1.559948	0.005856	0.118111	0.015625	-4.700089	3.528442	21.570704
7379	0	0.470348	12.146026	1.574366	0.004700	0.121460	0.015747	-4.688724	3.519826	21.602357
7380	0	0.391790	12.402223	1.465000	0.003914	0.124023	0.014641	-4.689773	3.511253	21.626904
7381	0	0.329148	12.579218	1.191654	0.003296	0.125793	0.011902	-4.696768	3.510390	21.637336
7382	0	0.396418	12.615648	0.840711	0.003959	0.126158	0.008390	-4.705951	3.500343	21.641009
7383	0	0.372115	12.536535	0.648747	0.003723	0.125366	0.006470	-4.716250	3.496935	21.642738
7384	0	0.426068	12.255626	0.639488	0.004268	0.122557	0.006382	-4.722624	3.497884	21.640200
7385	0	0.426440	11.883577	0.830026	0.004272	0.118835	0.008301	-4.717314	3.499354	21.626312
7386	0	0.449092	11.474543	1.002014	0.004501	0.114746	0.010008	-4.724974	3.503509	21.609632
7387	0	0.414315	10.912924	0.972583	0.004150	0.109131	0.009705	-4.743141	3.504563	21.586451
7388	0	0.345643	10.326582	1.007171	0.003465	0.103268	0.010050	-4.764620	3.506702	21.543438
7389	0	0.341859	9.807940	0.944188	0.003418	0.098083	0.009399	-4.811578	3.498753	21.498500
7390	0	0.323113	9.227480	0.696533	0.003234	0.092278	0.006915	-4.871545	3.493746	21.450193
7391	0	0.322674	8.733846	0.475796	0.003235	0.087341	0.004700	-4.944855	3.495513	21.410732
7392	0	0.327338	8.282312	0.114685	0.003278	0.082824	0.001086	-5.026049	3.490467	21.365898
7393	0	0.365513	7.904227	-0.208337	0.003662	0.079041	-0.002136	-5.099489	3.488902	21.328794
7394	0	0.436620	7.600040	-0.559152	0.004378	0.075996	-0.005636	-5.163814	3.494133	21.293222
7395	0	0.506097	7.428349	-0.771914	0.005066	0.074280	-0.007751	-5.209188	3.491139	21.273390
7396	0	0.517354	7.276562	-0.968128	0.005177	0.072762	-0.009703	-5.237671	3.487663	21.259007
7397	0	0.524956	7.208391	-1.116022	0.005249	0.072083	-0.011169	-5.245745	3.479799	21.256325
7398	0	0.519077	7.190058	-1.091122	0.005189	0.071901	-0.010907	-5.231357	3.472917	21.264803
7399	0	0.396998	7.366721	-0.874555	0.003967	0.073669	-0.008728	-5.195604	3.465897	21.279530
7400	0	0.318327	7.702022	-0.555960	0.003178	0.077023	-0.005530	-5.143634	3.454052	21.294805
7401	0	0.269101	8.099305	-0.107043	0.002686	0.080994	-0.001038	-5.087998	3.443447	21.320084
7402	0	0.276084	8.557174	0.123451	0.002757	0.085571	0.001273	-5.026079	3.436309	21.357571
7403	0	0.329744	9.051674	0.442185	0.003296	0.090515	0.004456	-4.972664	3.431300	21.399579
7404	0	0.415447	9.583149	0.629814	0.004152	0.095829	0.006337	-4.914925	3.424870	21.441845
7405	0	0.409374	10.010087	0.850506	0.004089	0.100098	0.008545	-4.858393	3.415075	21.482562
7406	0	0.446700	10.608877	0.964657	0.004464	0.106086	0.009681	-4.810650	3.406782	21.521644
7407	0	0.409086	11.072095	1.168817	0.004089	0.110718	0.011719	-4.768829	3.399199	21.554599
7408	0	0.415563	11.475428	1.304431	0.004152	0.114753	0.013059	-4.744872	3.389391	21.580008
7409	0	0.347958	11.828671	1.287301	0.003479	0.118286	0.012878	-4.730774	3.382178	21.596512
7410	0	0.365622	12.109386	1.263288	0.003663	0.121095	0.012623	-4.731734	3.381800	21.607451
7411	0	0.347703	12.292383	1.240035	0.003479	0.122925	0.012390	-4.733639	3.376404	21.605033
7412	0	0.432482	12.414239	1.108253	0.004329	0.124144	0.011067	-4.740468	3.372375	21.595373
7413	0	0.548593	12.390012	0.990731	0.005493	0.123901	0.009888	-4.751941	3.370985	21.580589
7414	0	0.590048	12.279902	0.865945	0.005905	0.122800	0.008644	-4.760054	3.366737	21.560271
7415	0	0.560755	11.913954	0.874774	0.005615	0.119141	0.008728	-4.773096	3.365236	21.535123
7416	0	0.479653	11.571870	0.915148	0.004807	0.115720	0.009132	-4.786927	3.365640	21.497117
7417	0	0.395514	11.096095	1.026906	0.003967	0.110962	0.010254	-4.797435	3.369006	21.456778
7418	0	0.338534	10.540275	0.988081	0.003394	0.105405	0.009855	-4.820458	3.369051	21.408293
7419	0	0.341003	10.076613	0.888623	0.003418	0.100769	0.008850	-4.857145	3.368028	21.355412
7420	0	0.400550	9.520734	0.712619	0.004012	0.095210	0.007086	-4.902202	3.364804	21.296107
7421	0	0.383349	9.039122	0.390005	0.003845	0.090393	0.003845	-4.967620	3.367040	21.242408
7422	0	0.350569	8.562956	0.216888	0.003516	0.085630	0.002117	-5.032443	3.367608	21.190119
7423	0	0.310216	8.184902	-0.074420	0.003113	0.081848	-0.000793	-5.096687	3.367295	21.138780
7424	0	0.314050	7.862032	-0.327965	0.003151	0.078618	-0.003324	-5.155823	3.365876	21.089165
7425	0	0.279797	7.623572	-0.496734	0.002808	0.076233	-0.005005	-5.206092	3.365152	21.053057
7426	0	0.320605	7.502157	-0.636918	0.003215	0.075019	-0.006396	-5.240863	3.364053	21.023534
7427	0	0.347313	7.367112	-0.841049	0.003479	0.073669	-0.008423	-5.252549	3.360177	21.003845
7428	0	0.388908	7.318562	-0.967776	0.003894	0.073185	-0.009681	-5.249061	3.355888	20.990825
7429	0	0.414917	7.342402	-0.843452	0.004150	0.073425	-0.008423	-5.221792	3.348160	20.986207
7430	0	0.445563	7.641411	-0.673549	0.004456	0.076416	-0.006714	-5.179051	3.341047	20.993224
7431	0	0.421625	7.964967	-0.301618	0.004211	0.079651	-0.002991	-5.131608	3.327477	21.005080
7432	0	0.422598	8.349484	-0.002498	0.004220	0.083495	0.000007	-5.077101	3.312426	21.019421
7433	0	0.378593	8.807472	0.339045	0.003784	0.088074	0.003418	-5.028656	3.304567	21.052726
7434	0	0.372443	9.259561	0.588583	0.003725	0.092593	0.005923	-4.969623	3.298910	21.087220
7435	0	0.347808	9.747605	0.814441	0.003479	0.097473	0.008179	-4.916612	3.292856	21.122546
7436	0	0.371610	10.224364	0.935611	0.003720	0.102241	0.009388	-4.868393	3.289872	21.154802
7437	0	0.396750	10.748576	1.016274	0.003967	0.107483	0.010193	-4.823742	3.281767	21.186421
7438	0	0.426945	11.121403	1.139049	0.004272	0.111212	0.011412	-4.789802	3.275471	21.211553
7439	0	0.463814	11.505291	1.268063	0.004639	0.115051	0.012695	-4.763530	3.267172	21.229788
7440	0	0.445974	11.847226	1.241694	0.004454	0.118472	0.012421	-4.748174	3.252518	21.249397
7441	0	0.365844	12.054380	1.288538	0.003662	0.120544	0.012878	-4.743293	3.246980	21.266441
7442	0	0.334603	12.206774	1.161794	0.003349	0.122068	0.011610	-4.740054	3.240710	21.270701
7443	0	0.340876	12.292352	1.136923	0.003418	0.122925	0.011353	-4.745605	3.239454	21.263748
7444	0	0.363327	12.237234	0.956126	0.003643	0.122373	0.009554	-4.742484	3.238543	21.256242
7445	0	0.414667	12.029932	0.971825	0.004150	0.120300	0.009705	-4.746028	3.231611	21.240619
7446	0	0.462343	11.693981	0.980321	0.004631	0.116940	0.009791	-4.748675	3.228239	21.218289
7447	0	0.475155	11.340246	1.002393	0.004761	0.113403	0.010010	-4.754176	3.226624	21.194399
7448	0	0.431140	10.845687	0.961883	0.004315	0.108458	0.009609	-4.755698	3.219725	21.167113
7449	0	0.420310	10.375862	0.874570	0.004211	0.103760	0.008728	-4.767242	3.217177	21.130175
7450	0	0.436903	9.868890	0.787631	0.004378	0.098691	0.007845	-4.796590	3.215457	21.083111
7451	0	0.450996	9.405355	0.564774	0.004517	0.094055	0.005615	-4.828680	3.210448	21.041963
7452	0	0.425192	8.904598	0.418775	0.004258	0.089047	0.004150	-4.869443	3.204452	20.997643
7453	0	0.402077	8.508260	0.174694	0.004028	0.085083	0.001709	-4.912614	3.199997	20.958266
7454	0	0.352048	8.148196	0.029126	0.003524	0.081482	0.000256	-4.954133	3.190026	20.925260
7455	0	0.341192	7.837066	-0.277256	0.003418	0.078369	-0.002808	-4.996222	3.183671	20.896128
7456	0	0.346142	7.654306	-0.369642	0.003466	0.076542	-0.003716	-5.016336	3.175744	20.875545
7457	0	0.353223	7.525772	-0.578535	0.003540	0.075256	-0.005798	-5.025021	3.175470	20.867380
7458	0	0.357979	7.416108	-0.735786	0.003585	0.074161	-0.007360	-5.017791	3.170853	20.860363
7459	0	0.354116	7.421806	-0.751358	0.003540	0.074219	-0.007507	-4.995326	3.160379	20.869447
7460	0	0.348034	7.543581	-0.699042	0.003481	0.075438	-0.006971	-4.952542	3.154719	20.889418
7461	0	0.311238	7.818435	-0.497069	0.003113	0.078186	-0.004944	-4.899953	3.146640	20.901906
7462	0	0.323648	8.160119	-0.192026	0.003233	0.081602	-0.001887	-4.838869	3.135388	20.933908
7463	0	0.312000	8.557147	0.093706	0.003113	0.085571	0.000977	-4.770649	3.119091	20.972626
7464	0	0.337385	8.996901	0.317226	0.003370	0.089968	0.003212	-4.704262	3.107358	21.016783
7465	0	0.353648	9.411912	0.569158	0.003540	0.094116	0.005737	-4.632676	3.103342	21.060714
7466	0	0.420872	9.888601	0.725318	0.004203	0.098884	0.007289	-4.574529	3.087883	21.111994
7467	0	0.470072	10.321363	0.875108	0.004700	0.103210	0.008789	-4.515903	3.077165	21.157767
7468	0	0.500457	10.792089	1.007005	0.005006	0.107917	0.010113	-4.454891	3.068057	21.192720
7469	0	0.495119	11.139251	1.143887	0.004944	0.111389	0.011475	-4.402815	3.049577	21.224228
7470	0	0.478132	11.487737	1.216735	0.004775	0.114875	0.012194	-4.361146	3.032186	21.257228
7471	0	0.445714	11.804439	1.316162	0.004456	0.118042	0.013184	-4.324913	3.019144	21.284686
7472	0	0.397310	11.963421	1.275670	0.003970	0.119633	0.012772	-4.296577	3.004656	21.301161
7473	0	0.384715	12.085047	1.170919	0.003845	0.120850	0.011719	-4.274160	2.990934	21.306108
7474	0	0.409288	12.121690	1.078186	0.004093	0.121217	0.010783	-4.259872	2.979061	21.306102
7475	0	0.402475	12.048356	1.031444	0.004028	0.120483	0.010315	-4.246285	2.970213	21.305914
7476	0	0.396356	11.798075	0.958154	0.003960	0.117981	0.009581	-4.234502	2.953841	21.298999
7477	0	0.408620	11.541812	0.945400	0.004089	0.115417	0.009460	-4.216191	2.943842	21.278797
7478	0	0.353246	11.126802	0.944871	0.003533	0.111268	0.009448	-4.204786	2.931655	21.260101
7479	0	0.336022	10.687233	0.836343	0.003357	0.106873	0.008362	-4.194882	2.914491	21.233117
7480	0	0.354439	10.217156	0.763643	0.003546	0.102172	0.007631	-4.188908	2.902271	21.206763
7481	0	0.384325	9.789933	0.606091	0.003845	0.097900	0.006042	-4.199839	2.889561	21.166338
7482	0	0.396308	9.307562	0.457260	0.003963	0.093077	0.004551	-4.215917	2.873251	21.125805
7483	0	0.390468	8.868316	0.338301	0.003906	0.088684	0.003357	-4.238837	2.859264	21.087120
7484	0	0.334866	8.520386	0.129697	0.003352	0.085204	0.001270	-4.263403	2.847334	21.051909
7485	0	0.329223	8.197030	0.026398	0.003296	0.081970	0.000244	-4.279974	2.834932	21.013068
7486	0	0.370631	7.959152	-0.226795	0.003714	0.079591	-0.002281	-4.287098	2.828316	20.985621
7487	0	0.396716	7.782037	-0.340570	0.003967	0.077820	-0.003418	-4.292099	2.813073	20.971293
7488	0	0.414866	7.696666	-0.460926	0.004149	0.076966	-0.004615	-4.286880	2.799231	20.961430
7489	0	0.458046	7.586609	-0.641387	0.004578	0.075867	-0.006409	-4.265062	2.780476	20.956660
7490	0	0.464465	7.635205	-0.691887	0.004643	0.076353	-0.006908	-4.234891	2.764798	20.955512
7491	0	0.415252	7.781783	-0.570206	0.004150	0.077820	-0.005676	-4.181920	2.748551	20.958133
7492	0	0.391443	8.062174	-0.417628	0.003910	0.080624	-0.004144	-4.119604	2.731064	20.972621
7493	0	0.317936	8.343429	-0.125858	0.003174	0.083435	-0.001221	-4.051614	2.711563	20.986750
7494	0	0.270857	8.740118	0.030173	0.002696	0.087401	0.000347	-3.975630	2.683768	21.009180
7495	0	0.275275	9.130985	0.307035	0.002747	0.091309	0.003113	-3.906001	2.663824	21.029225
7496	0	0.324912	9.564867	0.522950	0.003246	0.095646	0.005281	-3.826822	2.648223	21.056907
7497	0	0.378738	9.973403	0.642791	0.003784	0.099731	0.006470	-3.761701	2.631933	21.084087
7498	0	0.440482	10.383111	0.828729	0.004400	0.103827	0.008335	-3.691389	2.613936	21.115601
7499	0	0.434251	10.748589	0.856415	0.004333	0.107483	0.008606	-3.629738	2.591080	21.141232
7500	0	0.423392	11.103508	1.085160	0.004229	0.111031	0.010900	-3.564251	2.571643	21.150630
7501	0	0.433977	11.401718	1.113116	0.004333	0.114014	0.011169	-3.509427	2.551343	21.165215
7502	0	0.368187	11.646504	1.234786	0.003675	0.116463	0.012372	-3.469940	2.529904	21.169874
7503	0	0.402840	11.761668	1.206609	0.004028	0.117615	0.012085	-3.435998	2.515498	21.170756
7504	0	0.415752	11.841160	1.112297	0.004150	0.118411	0.011131	-3.412806	2.494121	21.165829
7505	0	0.445869	11.865275	1.122497	0.004456	0.118652	0.011230	-3.392682	2.476470	21.154198
7506	0	0.507086	11.737076	0.969171	0.005072	0.117371	0.009693	-3.376780	2.462246	21.138535
7507	0	0.500625	11.529546	0.878760	0.005005	0.115295	0.008789	-3.361192	2.445554	21.116922
7508	0	0.470047	11.248801	0.823363	0.004702	0.112488	0.008236	-3.344884	2.431110	21.089963
7509	0	0.427142	10.894774	0.750810	0.004272	0.108948	0.007507	-3.332088	2.416142	21.055932
7510	0	0.354054	10.510095	0.678395	0.003537	0.105102	0.006776	-3.327118	2.396156	21.020603
7511	0	0.323341	10.082951	0.629654	0.003235	0.100830	0.006287	-3.324889	2.381030	20.978173
7512	0	0.365953	9.698328	0.478996	0.003657	0.096984	0.004779	-3.324633	2.361072	20.935665
7513	0	0.353444	9.332224	0.368058	0.003540	0.093323	0.003662	-3.334144	2.349756	20.887930
7514	0	0.364604	8.917109	0.206893	0.003650	0.089171	0.002048	-3.346908	2.335926	20.846496
7515	0	0.335700	8.612036	0.105802	0.003357	0.086121	0.001038	-3.360453	2.316669	20.804078
7516	0	0.341453	8.374048	-0.067055	0.003416	0.083740	-0.000693	-3.377905	2.298726	20.762199
7517	0	0.323220	8.148243	-0.162870	0.003235	0.081482	-0.001648	-3.390562	2.282909	20.728235
7518	0	0.334798	7.995754	-0.349297	0.003350	0.079957	-0.003503	-3.389479	2.267509	20.706769
7519	0	0.353610	7.940738	-0.518083	0.003540	0.079407	-0.005188	-3.383906	2.255481	20.692960
7520	0	0.414083	7.855300	-0.566643	0.004142	0.078553	-0.005663	-3.362723	2.239296	20.681282
7521	0	0.457676	7.916174	-0.617623	0.004578	0.079163	-0.006165	-3.329098	2.224121	20.677388
7522	0	0.482409	8.080705	-0.456515	0.004820	0.080809	-0.004541	-3.278157	2.202530	20.679417
7523	0	0.427667	8.300672	-0.283345	0.004272	0.083008	-0.002808	-3.224827	2.181610	20.684289
7524	0	0.434046	8.624036	-0.118552	0.004341	0.086241	-0.001153	-3.164182	2.166672	20.685659
7525	0	0.384764	8.972226	0.192157	0.003845	0.089722	0.001953	-3.105139	2.149271	20.706404
7526	0	0.379265	9.326451	0.307584	0.003788	0.093264	0.003108	-3.046621	2.129179	20.731667
7527	0	0.403077	9.686466	0.527414	0.004028	0.096863	0.005310	-2.985289	2.111206	20.752929
7528	0	0.421885	10.046938	0.599798	0.004216	0.100468	0.006028	-2.931876	2.092964	20.775858
7529	0	0.433309	10.406665	0.674882	0.004333	0.104065	0.006775	-2.884587	2.077769	20.790932
7530	0	0.433996	10.736504	0.730627	0.004332	0.107364	0.007331	-2.839632	2.053138	20.807615
7531	0	0.391046	10.998712	0.900983	0.003906	0.109985	0.009033	-2.796632	2.032757	20.825824
7532	0	0.379699	11.261412	0.969878	0.003792	0.112613	0.009717	-2.760056	2.011257	20.833597
7533	0	0.378989	11.450265	1.042727	0.003784	0.114502	0.010437	-2.732038	1.989229	20.844937
7534	0	0.361735	11.566312	1.059253	0.003613	0.115663	0.010600	-2.706505	1.968039	20.852501
7535	0	0.378090	11.566162	0.982789	0.003784	0.115662	0.009827	-2.690079	1.954747	20.850232
7536	0	0.414319	11.572223	0.934582	0.004144	0.115723	0.009340	-2.678053	1.938622	20.846320
7537	0	0.469983	11.450087	0.825472	0.004700	0.114502	0.008240	-2.675650	1.921695	20.839771
7538	0	0.457719	11.199569	0.730679	0.004578	0.111997	0.007292	-2.673980	1.905028	20.826085
7539	0	0.451345	10.955705	0.715927	0.004517	0.109558	0.007141	-2.676023	1.891082	20.810990
7540	0	0.432098	10.619771	0.682238	0.004327	0.106198	0.006809	-2.673374	1.879986	20.792282
7541	0	0.409029	10.296544	0.623925	0.004089	0.102966	0.006226	-2.671945	1.861291	20.768728
7542	0	0.414790	9.917935	0.505073	0.004151	0.099180	0.005031	-2.678572	1.847271	20.744335
7543	0	0.426677	9.558010	0.442068	0.004272	0.095581	0.004395	-2.693781	1.835559	20.712402
7544	0	0.419815	9.222146	0.324600	0.004199	0.092222	0.003223	-2.705766	1.817616	20.679056
7545	0	0.420678	8.917187	0.204553	0.004211	0.089172	0.002014	-2.729476	1.804650	20.652614
7546	0	0.401292	8.648697	0.021424	0.004018	0.086487	0.000182	-2.755001	1.792039	20.630892
7547	0	0.408395	8.422928	-0.155996	0.004089	0.084229	-0.001587	-2.774488	1.780007	20.611249
7548	0	0.383127	8.319362	-0.242671	0.003834	0.083193	-0.002450	-2.788854	1.764555	20.597480
7549	0	0.323035	8.197130	-0.351890	0.003235	0.081970	-0.003540	-2.800036	1.752960	20.593468
7550	0	0.310175	8.124026	-0.477126	0.003103	0.081240	-0.004780	-2.793297	1.737930	20.594575
7551	0	0.323187	8.129893	-0.488316	0.003235	0.081299	-0.004883	-2.773426	1.726289	20.604532
7552	0	0.377781	8.221395	-0.348927	0.003778	0.082214	-0.003480	-2.740859	1.709847	20.616102
7553	0	0.384777	8.435019	-0.245091	0.003845	0.084351	-0.002441	-2.708028	1.690676	20.632279
7554	0	0.385006	8.618055	-0.046465	0.003849	0.086181	-0.000447	-2.665101	1.672922	20.645301
7555	0	0.378859	8.917243	0.169548	0.003784	0.089172	0.001709	-2.627216	1.651468	20.670868
7556	0	0.403665	9.234686	0.404480	0.004036	0.092346	0.004061	-2.587063	1.633948	20.692520
7557	0	0.433493	9.558175	0.462295	0.004333	0.095581	0.004639	-2.547351	1.615748	20.722394
7558	0	0.458182	9.887837	0.563290	0.004580	0.098878	0.005643	-2.514837	1.596335	20.752542
7559	0	0.433265	10.205127	0.682918	0.004333	0.102051	0.006836	-2.486496	1.580113	20.780397
7560	0	0.426718	10.510453	0.747981	0.004270	0.105103	0.007493	-2.451523	1.565340	20.807070
7561	0	0.444796	10.778885	0.780633	0.004456	0.107788	0.007812	-2.424580	1.555833	20.829612
7562	0	0.474163	10.998678	0.913769	0.004745	0.109986	0.009142	-2.399584	1.540999	20.855712
7563	0	0.445267	11.175507	0.970940	0.004456	0.111755	0.009705	-2.384546	1.525951	20.871210
7564	0	0.444886	11.266936	0.959888	0.004449	0.112670	0.009592	-2.372018	1.507921	20.877763
7565	0	0.414501	11.321949	1.002021	0.004150	0.113220	0.010010	-2.363252	1.495222	20.881781
7566	0	0.407648	11.358367	0.967421	0.004078	0.113585	0.009664	-2.354731	1.478488	20.883719
7567	0	0.372120	11.212017	0.905151	0.003723	0.112122	0.009033	-2.354330	1.462237	20.881930
7568	0	0.358974	11.089661	0.805328	0.003596	0.110898	0.008031	-2.358432	1.450683	20.878631
7569	0	0.371589	10.851890	0.808161	0.003723	0.108521	0.008057	-2.365953	1.439921	20.870089
7570	0	0.364126	10.607499	0.690671	0.003647	0.106076	0.006885	-2.371330	1.427257	20.854033
7571	0	0.353118	10.284329	0.630705	0.003540	0.102844	0.006287	-2.375872	1.418119	20.829298
7572	0	0.364069	9.966710	0.610658	0.003644	0.099669	0.006082	-2.386395	1.402893	20.806613
7573	0	0.377322	9.673982	0.509121	0.003784	0.096741	0.005066	-2.398342	1.396466	20.778660
7574	0	0.399926	9.362505	0.459143	0.004006	0.093626	0.004565	-2.412433	1.385660	20.750182
7575	0	0.408500	9.081963	0.265493	0.004089	0.090820	0.002625	-2.432552	1.371413	20.729299
7576	0	0.413468	8.819465	0.179144	0.004141	0.088195	0.001767	-2.445711	1.359606	20.709559
7577	0	0.414673	8.630397	-0.028135	0.004150	0.086304	-0.000305	-2.458650	1.344563	20.695026
7578	0	0.414311	8.465636	-0.089307	0.004150	0.084656	-0.000916	-2.470674	1.333648	20.673288
7579	0	0.426674	8.416839	-0.278908	0.004272	0.084167	-0.002808	-2.476841	1.321502	20.662616
7580	0	0.370236	8.325380	-0.312369	0.003711	0.083253	-0.003138	-2.476424	1.313786	20.657493
7581	0	0.323119	8.313019	-0.353609	0.003235	0.083130	-0.003540	-2.462232	1.299421	20.652534
7582	0	0.353711	8.367907	-0.263257	0.003540	0.083679	-0.002625	-2.431306	1.284476	20.650710
7583	0	0.347483	8.532717	-0.135239	0.003479	0.085327	-0.001343	-2.398079	1.271911	20.656143
7584	0	0.341133	8.703604	0.015112	0.003408	0.087036	0.000163	-2.361816	1.250144	20.665908
7585	0	0.378225	8.972197	0.163646	0.003784	0.089722	0.001648	-2.326258	1.234900	20.682379
7586	0	0.402280	9.265315	0.398597	0.004024	0.092652	0.004004	-2.282610	1.217569	20.695207
7587	0	0.396418	9.558184	0.566524	0.003967	0.095581	0.005676	-2.248344	1.202973	20.714318
7588	0	0.377456	9.845148	0.631285	0.003778	0.098451	0.006324	-2.214647	1.187939	20.734254
7589	0	0.323215	10.125806	0.688748	0.003235	0.101257	0.006897	-2.183040	1.172464	20.755516
7590	0	0.316273	10.424958	0.760331	0.003167	0.104249	0.007609	-2.155852	1.158563	20.767657
7591	0	0.341575	10.650674	0.805242	0.003418	0.106506	0.008057	-2.130883	1.142118	20.777882
7592	0	0.377727	10.852104	0.804091	0.003779	0.108521	0.008047	-2.103976	1.125519	20.786764
7593	0	0.427020	10.992455	0.811566	0.004272	0.109924	0.008118	-2.081687	1.108949	20.790181
7594	0	0.517707	11.145081	0.841369	0.005183	0.111450	0.008418	-2.057250	1.096259	20.788229
7595	0	0.530904	11.187758	0.964245	0.005310	0.111877	0.009644	-2.036234	1.078301	20.786441
7596	0	0.511983	11.199958	0.921500	0.005124	0.112000	0.009213	-2.018322	1.063610	20.776968
7597	0	0.445163	11.132716	0.898603	0.004456	0.111328	0.008972	-2.013230	1.048562	20.763550
7598	0	0.382970	10.992037	0.871041	0.003837	0.109921	0.008694	-2.011444	1.036629	20.743616
7599	0	0.371747	10.784823	0.861961	0.003723	0.107849	0.008606	-2.006839	1.023507	20.721246
7600	0	0.370776	10.564881	0.724600	0.003711	0.105650	0.007228	-2.007374	1.007333	20.698797
7601	0	0.414251	10.284349	0.666929	0.004150	0.102844	0.006653	-2.007146	0.996429	20.665656
7602	0	0.431651	9.972849	0.615257	0.004317	0.099730	0.006135	-2.008661	0.977624	20.638430
7603	0	0.408637	9.680085	0.508573	0.004089	0.096802	0.005066	-2.013221	0.961298	20.613487
7604	0	0.420477	9.405273	0.322767	0.004205	0.094053	0.003212	-2.013700	0.940728	20.585034
7605	0	0.378343	9.161328	0.233995	0.003784	0.091614	0.002319	-2.020792	0.920728	20.553326
7606	0	0.359732	8.910901	0.219597	0.003599	0.089109	0.002176	-2.027195	0.902333	20.526515
7607	0	0.304815	8.709725	0.026052	0.003052	0.087097	0.000244	-2.029390	0.886229	20.505033
7608	0	0.316276	8.581563	-0.050553	0.003166	0.085815	-0.000518	-2.026381	0.869975	20.485228
7609	0	0.311230	8.459482	-0.103166	0.003113	0.084595	-0.001038	-2.014880	0.849711	20.465894
7610	0	0.390381	8.392338	-0.145231	0.003904	0.083923	-0.001453	-1.996557	0.830262	20.456580
7611	0	0.414679	8.422863	-0.207789	0.004150	0.084229	-0.002075	-1.972713	0.815609	20.453505
7612	0	0.420146	8.422846	-0.154118	0.004204	0.084229	-0.001532	-1.939304	0.799548	20.454202
7613	0	0.451402	8.575437	-0.087002	0.004517	0.085754	-0.000854	-1.897881	0.784184	20.460446
7614	0	0.439247	8.752440	0.092868	0.004389	0.087524	0.000944	-1.857063	0.760309	20.464025
7615	0	0.366467	8.959989	0.187397	0.003662	0.089600	0.001892	-1.812990	0.738418	20.476721
7616	0	0.415611	9.246892	0.299217	0.004155	0.092468	0.003014	-1.765326	0.718634	20.493125
7617	0	0.378501	9.539874	0.425409	0.003784	0.095398	0.004272	-1.722169	0.698908	20.511811
7618	0	0.366159	9.802598	0.530428	0.003663	0.098024	0.005333	-1.667671	0.681687	20.530244
7619	0	0.378425	10.083145	0.601945	0.003784	0.100830	0.006042	-1.620622	0.662530	20.545855
7620	0	0.384362	10.345916	0.688509	0.003844	0.103457	0.006910	-1.571767	0.644078	20.562422
7621	0	0.421267	10.595881	0.748149	0.004211	0.105957	0.007507	-1.523057	0.623476	20.577318
7622	0	0.390690	10.803782	0.822465	0.003908	0.108036	0.008247	-1.478329	0.605466	20.590128
7623	0	0.347901	10.980410	0.956131	0.003479	0.109802	0.009583	-1.435819	0.586095	20.597083
7624	0	0.372416	11.066065	0.995446	0.003722	0.110660	0.009967	-1.402678	0.564669	20.604145
7625	0	0.347796	11.139005	0.981696	0.003479	0.111389	0.009827	-1.372540	0.546420	20.608007
7626	0	0.395926	11.151273	1.004680	0.003964	0.111512	0.010051	-1.348550	0.532515	20.605688
7627	0	0.420789	11.126711	0.940079	0.004211	0.111267	0.009399	-1.330267	0.516997	20.598423
7628	0	0.438764	10.973986	0.855157	0.004387	0.109740	0.008547	-1.315809	0.497078	20.585231
7629	0	0.408926	10.815387	0.745249	0.004089	0.108154	0.007446	-1.302840	0.477903	20.574872
7630	0	0.402790	10.558994	0.672388	0.004027	0.105590	0.006725	-1.281978	0.457973	20.558767
7631	0	0.378327	10.321015	0.647502	0.003784	0.103210	0.006470	-1.268559	0.439634	20.540138
7632	0	0.371943	10.009648	0.587324	0.003720	0.100097	0.005869	-1.254365	0.421158	20.518574
7633	0	0.384539	9.722864	0.513369	0.003845	0.097229	0.005127	-1.243152	0.401428	20.498054
7634	0	0.426944	9.472649	0.409414	0.004272	0.094727	0.004089	-1.230139	0.385203	20.472993
7635	0	0.451482	9.185765	0.361005	0.004517	0.091858	0.003601	-1.222422	0.367607	20.451940
7636	0	0.433519	9.008661	0.172687	0.004329	0.090087	0.001726	-1.204494	0.339029	20.429717
7637	0	0.390679	8.746325	0.128878	0.003906	0.087463	0.001282	-1.194576	0.318144	20.411963
7638	0	0.354136	8.618063	0.001980	0.003540	0.086181	0.000013	-1.183795	0.296237	20.398486
7639	0	0.305101	8.520515	-0.103400	0.003052	0.085205	-0.001038	-1.169074	0.277196	20.388382
7640	0	0.305198	8.435046	-0.085223	0.003050	0.084351	-0.000848	-1.143341	0.254759	20.383263
7641	0	0.335686	8.428943	-0.177594	0.003357	0.084290	-0.001770	-1.115497	0.235325	20.380117
7642	0	0.341569	8.422741	-0.203500	0.003417	0.084228	-0.002027	-1.083972	0.218235	20.382578
7643	0	0.385306	8.557052	-0.185030	0.003845	0.085571	-0.001831	-1.038176	0.188714	20.384549
7644	0	0.392542	8.721806	-0.018737	0.003922	0.087218	-0.000162	-0.984854	0.164752	20.388938
7645	0	0.384708	8.923374	0.143909	0.003845	0.089233	0.001465	-0.931363	0.143911	20.404616
7646	0	0.373095	9.149191	0.174257	0.003723	0.091492	0.001770	-0.876586	0.115698	20.421482
7647	0	0.366833	9.430037	0.405933	0.003662	0.094299	0.004089	-0.819710	0.089393	20.441276
7648	0	0.392220	9.717093	0.442854	0.003919	0.097170	0.004455	-0.768503	0.066466	20.463475
7649	0	0.384668	9.967208	0.558462	0.003845	0.099670	0.005615	-0.713028	0.045808	20.481440
7650	0	0.434198	10.217698	0.540191	0.004336	0.102176	0.005430	-0.660937	0.020592	20.502361
7651	0	0.433616	10.473799	0.674753	0.004333	0.104736	0.006775	-0.610828	-0.001441	20.519659
7652	0	0.470409	10.706040	0.724059	0.004704	0.107059	0.007268	-0.561501	-0.020180	20.533542
7653	0	0.427643	10.864412	0.803375	0.004272	0.108643	0.008057	-0.517548	-0.043500	20.543495
7654	0	0.410004	10.999041	0.914181	0.004097	0.109988	0.009170	-0.469029	-0.065762	20.549878
7655	0	0.397394	11.084105	0.883197	0.003967	0.110840	0.008850	-0.430828	-0.091610	20.552995
7656	0	0.397949	11.151393	0.990308	0.003981	0.111513	0.009912	-0.402835	-0.109298	20.552598
7657	0	0.396775	11.102357	0.957513	0.003967	0.111023	0.009583	-0.376069	-0.128478	20.548176
7658	0	0.403210	10.998652	0.815863	0.004028	0.109986	0.008163	-0.352104	-0.151008	20.537735
7659	0	0.390785	10.833743	0.707882	0.003906	0.108337	0.007080	-0.331913	-0.171371	20.527478
7660	0	0.384806	10.668816	0.653340	0.003848	0.106688	0.006528	-0.319122	-0.189939	20.506388
7661	0	0.353595	10.424791	0.604725	0.003540	0.104248	0.006042	-0.305574	-0.204123	20.493770
7662	0	0.372014	10.162219	0.513934	0.003715	0.101623	0.005136	-0.291183	-0.229139	20.480698
7663	0	0.360461	9.869382	0.365933	0.003601	0.098694	0.003662	-0.269335	-0.252157	20.465290
7664	0	0.367130	9.588507	0.317142	0.003669	0.095885	0.003168	-0.254852	-0.274242	20.440878
7665	0	0.414966	9.362775	0.269305	0.004150	0.093628	0.002686	-0.245836	-0.292593	20.410859
7666	0	0.438931	9.124658	0.252333	0.004393	0.091247	0.002517	-0.235883	-0.307572	20.388135
7667	0	0.409383	8.905004	0.195534	0.004089	0.089050	0.001953	-0.220484	-0.332551	20.365820
7668	0	0.415929	8.788943	0.117705	0.004158	0.087890	0.001163	-0.219985	-0.353679	20.340319
7669	0	0.371934	8.593763	0.079677	0.003723	0.085938	0.000793	-0.205967	-0.367884	20.320553
7670	0	0.414168	8.532716	-0.054300	0.004142	0.085327	-0.000544	-0.188214	-0.386788	20.310701
7671	0	0.384448	8.483889	-0.128266	0.003845	0.084839	-0.001282	-0.168308	-0.404772	20.303282
7672	0	0.384829	8.495959	-0.196215	0.003843	0.084960	-0.001955	-0.139985	-0.430405	20.296604
7673	0	0.384936	8.563189	-0.190340	0.003845	0.085632	-0.001892	-0.106080	-0.454758	20.291062
7674	0	0.385535	8.697367	-0.169036	0.003853	0.086974	-0.001672	-0.062792	-0.476728	20.287998
7675	0	0.384826	8.856175	-0.045356	0.003845	0.088562	-0.000427	-0.009805	-0.498949	20.290359
7676	0	0.373044	9.075964	0.144497	0.003729	0.090759	0.001472	0.042704	-0.519063	20.297781
7677	0	0.366616	9.314031	0.302679	0.003662	0.093140	0.003052	0.092382	-0.542218	20.307001
7678	0	0.367502	9.600998	0.376935	0.003670	0.096009	0.003793	0.139204	-0.566713	20.314417
7679	0	0.366767	9.832848	0.498420	0.003662	0.098328	0.005005	0.182136	-0.591462	20.325747
7680	0	0.355441	10.089399	0.555224	0.003551	0.100893	0.005572	0.223649	-0.614122	20.334440
7681	0	0.396601	10.333364	0.633022	0.003967	0.103333	0.006348	0.261650	-0.631000	20.344001
7682	0	0.415253	10.541039	0.654001	0.004148	0.105410	0.006556	0.297130	-0.654723	20.354969
7683	0	0.421001	10.742291	0.773786	0.004211	0.107422	0.007751	0.330124	-0.671540	20.364294
7684	0	0.427159	10.882775	0.715542	0.004270	0.108827	0.007174	0.367497	-0.691681	20.366493
7685	0	0.397338	10.968073	0.798503	0.003967	0.109680	0.007996	0.396702	-0.715895	20.364257
7686	0	0.422252	11.004778	0.857859	0.004223	0.110047	0.008584	0.420418	-0.733359	20.362383
7687	0	0.451795	11.029111	0.878101	0.004517	0.110291	0.008789	0.446611	-0.752139	20.350831
7688	0	0.445584	10.968062	0.871900	0.004457	0.109681	0.008712	0.456834	-0.767799	20.339825
7689	0	0.420702	10.864231	0.787964	0.004211	0.108643	0.007874	0.468032	-0.780453	20.325611
7690	0	0.444041	10.711494	0.722901	0.004446	0.107116	0.007214	0.469114	-0.791953	20.316940
7691	0	0.396399	10.504081	0.611762	0.003967	0.105042	0.006104	0.471169	-0.805636	20.296216
7692	0	0.395304	10.278090	0.498402	0.003960	0.102781	0.004971	0.473511	-0.815691	20.275131
7693	0	0.371874	10.015836	0.446662	0.003723	0.100159	0.004456	0.478193	-0.828090	20.250417
7694	0	0.371106	9.753266	0.424770	0.003714	0.097533	0.004232	0.477492	-0.842517	20.228081
7695	0	0.372158	9.533647	0.318911	0.003723	0.095337	0.003174	0.476334	-0.858228	20.205302
7696	0	0.390050	9.301623	0.261004	0.003902	0.093017	0.002593	0.472482	-0.873537	20.180616
7697	0	0.438956	9.118651	0.136006	0.004395	0.091187	0.001343	0.467749	-0.885187	20.158978
7698	0	0.413588	8.911145	0.035602	0.004140	0.089111	0.000339	0.462325	-0.898076	20.138456
7699	0	0.402330	8.770775	0.001483	0.004028	0.087708	0.000000	0.460059	-0.909467	20.121276
7700	0	0.389270	8.673121	-0.087514	0.003896	0.086731	-0.000887	0.461675	-0.923259	20.109611
7701	0	0.341451	8.612085	-0.188714	0.003418	0.086121	-0.001892	0.472361	-0.936536	20.098522
7702	0	0.371423	8.605969	-0.187946	0.003716	0.086060	-0.001883	0.485602	-0.951949	20.100117
7703	0	0.378248	8.624270	-0.152865	0.003784	0.086243	-0.001526	0.506596	-0.967107	20.096148
7704	0	0.377861	8.697509	-0.068738	0.003780	0.086975	-0.000677	0.537468	-0.982033	20.093983
7705	0	0.426971	8.850120	0.059753	0.004272	0.088501	0.000610	0.571529	-0.995312	20.103243
7706	0	0.438732	9.027120	0.142692	0.004388	0.090271	0.001438	0.603182	-1.011551	20.112016
7707	0	0.415002	9.210262	0.309642	0.004150	0.092102	0.003113	0.640928	-1.028115	20.125782
7708	0	0.445115	9.460625	0.361099	0.004455	0.094605	0.003628	0.678527	-1.040965	20.133370
7709	0	0.409040	9.686306	0.432652	0.004089	0.096863	0.004333	0.703976	-1.059290	20.144997
7710	0	0.366086	9.893835	0.516801	0.003664	0.098938	0.005173	0.726497	-1.072889	20.162803
7711	0	0.371892	10.150197	0.548669	0.003723	0.101501	0.005493	0.750762	-1.085320	20.178240
7712	0	0.346784	10.351687	0.590190	0.003469	0.103517	0.005906	0.772233	-1.100684	20.192804
7713	0	0.335016	10.540857	0.645926	0.003357	0.105408	0.006470	0.800311	-1.110473	20.206736
7714	0	0.371036	10.663102	0.753590	0.003709	0.106630	0.007546	0.828250	-1.129111	20.214738
7715	0	0.408448	10.784947	0.756608	0.004089	0.107849	0.007568	0.847221	-1.140788	20.219955
7716	0	0.432266	10.845930	0.823738	0.004323	0.108459	0.008235	0.861110	-1.157179	20.223536
7717	0	0.433264	10.900861	0.873074	0.004333	0.109009	0.008728	0.874545	-1.172576	20.218295
7718	0	0.457769	10.882359	0.825846	0.004576	0.108825	0.008245	0.876022	-1.190952	20.213958
7719	0	0.426607	10.797050	0.758184	0.004272	0.107971	0.007568	0.877798	-1.200499	20.210182
7720	0	0.400955	10.686931	0.664248	0.004015	0.106871	0.006618	0.867064	-1.210871	20.202477
7721	0	0.384245	10.510140	0.661158	0.003845	0.105103	0.006592	0.861401	-1.223955	20.194307
7722	0	0.413975	10.326878	0.554990	0.004145	0.103270	0.005531	0.856580	-1.234464	20.179510
7723	0	0.445243	10.125642	0.563397	0.004456	0.101257	0.005615	0.851037	-1.246793	20.164261
7724	0	0.438046	9.875229	0.500007	0.004388	0.098753	0.004980	0.843458	-1.254183	20.151831
7725	0	0.420396	9.637402	0.398724	0.004211	0.096375	0.003967	0.835317	-1.261392	20.143900
7726	0	0.431485	9.423561	0.414839	0.004318	0.094236	0.004128	0.825357	-1.273152	20.125176
7727	0	0.402411	9.240674	0.289034	0.004028	0.092407	0.002869	0.813914	-1.283996	20.109612
7728	0	0.370921	9.088014	0.219771	0.003715	0.090880	0.002178	0.804768	-1.293334	20.098596
7729	0	0.365882	8.959955	0.099421	0.003662	0.089600	0.000977	0.797647	-1.305397	20.083263
7730	0	0.371280	8.844009	-0.019476	0.003716	0.088440	-0.000210	0.793591	-1.318114	20.073045
7731	0	0.365740	8.758573	-0.066018	0.003662	0.087585	-0.000671	0.794380	-1.328014	20.067381
7732	0	0.346456	8.734165	-0.155447	0.003469	0.087341	-0.001565	0.796059	-1.338489	20.070003
7733	0	0.360075	8.728033	-0.121736	0.003601	0.087280	-0.001221	0.807136	-1.353814	20.070370
7734	0	0.341573	8.770753	-0.103433	0.003417	0.087708	-0.001031	0.827056	-1.367599	20.076283
7735	0	0.359529	8.917262	0.036015	0.003601	0.089172	0.000366	0.850319	-1.375796	20.077909
7736	0	0.364882	9.051531	0.199454	0.003650	0.090515	0.002001	0.873668	-1.390249	20.084502
7737	0	0.396052	9.234695	0.346646	0.003967	0.092346	0.003479	0.904624	-1.397556	20.098656
7738	0	0.419440	9.411751	0.393612	0.004197	0.094117	0.003942	0.926557	-1.409960	20.112467
7739	0	0.439517	9.619165	0.548840	0.004395	0.096191	0.005493	0.947481	-1.426497	20.122398
7740	0	0.445741	9.826691	0.553747	0.004457	0.098267	0.005544	0.969913	-1.443297	20.133345
7741	0	0.421107	10.064726	0.658766	0.004211	0.100647	0.006592	0.989644	-1.458792	20.146264
7742	0	0.383859	10.235627	0.676487	0.003844	0.102356	0.006766	1.006121	-1.468385	20.161369
7743	0	0.371775	10.388203	0.659176	0.003723	0.103882	0.006592	1.020928	-1.478145	20.172205
7744	0	0.370907	10.546872	0.665388	0.003712	0.105469	0.006652	1.033430	-1.490853	20.180783
7745	0	0.402518	10.614008	0.708268	0.004028	0.106140	0.007080	1.045237	-1.502860	20.185716
7746	0	0.438831	10.705460	0.690323	0.004388	0.107055	0.006902	1.058173	-1.518653	20.189614
7747	0	0.445008	10.748299	0.757050	0.004456	0.107483	0.007568	1.070332	-1.528007	20.191477
7748	0	0.462417	10.754348	0.812941	0.004627	0.107544	0.008121	1.076236	-1.539569	20.186205
7749	0	0.408661	10.711644	0.800045	0.004089	0.107117	0.007996	1.085279	-1.551548	20.184242
7750	0	0.365225	10.601634	0.801729	0.003656	0.106017	0.008005	1.086320	-1.561720	20.177872
7751	0	0.353539	10.467459	0.721466	0.003540	0.104675	0.007202	1.086730	-1.571137	20.168750
7752	0	0.376886	10.284191	0.680830	0.003775	0.102842	0.006799	1.090140	-1.578852	20.151754
7753	0	0.377769	10.131778	0.575182	0.003784	0.101318	0.005737	1.087705	-1.585748	20.133995
7754	0	0.395153	9.899648	0.498612	0.003954	0.098997	0.004972	1.084632	-1.597330	20.119336
7755	0	0.426502	9.692351	0.404386	0.004272	0.096924	0.004028	1.080018	-1.602884	20.098775
7756	0	0.412972	9.515261	0.333921	0.004135	0.095153	0.003325	1.077163	-1.610866	20.084414
7757	0	0.408447	9.350573	0.287976	0.004089	0.093506	0.002869	1.077228	-1.619367	20.065001
7758	0	0.408027	9.197867	0.283814	0.004079	0.091979	0.002829	1.078945	-1.635556	20.047108
7759	0	0.390206	9.057621	0.202049	0.003906	0.090576	0.002014	1.084548	-1.644793	20.029646
7760	0	0.407788	8.941644	0.191279	0.004081	0.089417	0.001904	1.086232	-1.655565	20.018352
7761	0	0.402398	8.917248	0.116552	0.004028	0.089172	0.001160	1.092242	-1.664469	20.010097
7762	0	0.389742	8.862298	0.105198	0.003897	0.088623	0.001049	1.101964	-1.679907	19.996956
7763	0	0.372180	8.856207	0.024230	0.003723	0.088562	0.000244	1.117854	-1.692573	19.992126
7764	0	0.372056	8.905032	0.035347	0.003720	0.089050	0.000362	1.142838	-1.707285	19.986607
7765	0	0.360180	9.008798	0.127371	0.003601	0.090088	0.001282	1.166525	-1.722447	19.982582
7766	0	0.347811	9.130891	0.130876	0.003480	0.091309	0.001326	1.201079	-1.734259	19.984168
7767	0	0.335904	9.259089	0.370727	0.003357	0.092590	0.003723	1.234087	-1.750956	19.984809
7768	0	0.354942	9.472793	0.373511	0.003544	0.094728	0.003751	1.266322	-1.771782	19.989016
7769	0	0.378588	9.649723	0.511344	0.003784	0.096497	0.005127	1.295574	-1.787878	19.992401
7770	0	0.366726	9.814576	0.558118	0.003665	0.098145	0.005588	1.316144	-1.804646	19.997328
7771	0	0.396910	10.022017	0.621724	0.003967	0.100220	0.006226	1.338735	-1.820665	19.999302
7772	0	0.427000	10.162440	0.650354	0.004275	0.101624	0.006514	1.363029	-1.828629	20.002555
7773	0	0.427657	10.345508	0.652026	0.004272	0.103455	0.006531	1.387501	-1.847129	20.006944
7774	0	0.397413	10.455428	0.618629	0.003975	0.104553	0.006204	1.419314	-1.859985	20.006950
7775	0	0.384469	10.534734	0.749834	0.003845	0.105347	0.007507	1.441834	-1.872859	20.002603
7776	0	0.390191	10.589781	0.717165	0.003904	0.105897	0.007183	1.466874	-1.883530	19.996181
7777	0	0.408870	10.607983	0.780290	0.004089	0.106079	0.007812	1.489823	-1.895925	19.987757
7778	0	0.475904	10.644619	0.748828	0.004759	0.106446	0.007487	1.501245	-1.908846	19.971962
7779	0	0.445794	10.565199	0.744301	0.004456	0.105652	0.007446	1.517172	-1.924265	19.960184
7780	0	0.464370	10.479721	0.750199	0.004642	0.104797	0.007501	1.528004	-1.938012	19.941326
7781	0	0.439096	10.382114	0.689410	0.004395	0.103821	0.006897	1.543376	-1.946795	19.928035
7782	0	0.390135	10.211157	0.652730	0.003899	0.102112	0.006525	1.553012	-1.962523	19.913992
7783	0	0.329498	10.046366	0.488777	0.003296	0.100464	0.004883	1.559558	-1.974263	19.899449
7784	0	0.347424	9.887592	0.422446	0.003476	0.098876	0.004221	1.567581	-1.984918	19.886803
7785	0	0.372284	9.710677	0.415449	0.003723	0.097107	0.004150	1.574868	-1.997117	19.864249
7786	0	0.384460	9.496956	0.428409	0.003844	0.094970	0.004280	1.582046	-2.010010	19.842735
7787	0	0.372013	9.332292	0.335561	0.003723	0.093323	0.003357	1.595608	-2.018980	19.823719
7788	0	0.401881	9.216324	0.237618	0.004022	0.092163	0.002378	1.609114	-2.028257	19.803226
7789	0	0.408796	9.106446	0.226046	0.004089	0.091064	0.002258	1.618176	-2.039289	19.785490
7790	0	0.408700	8.990386	0.207680	0.004086	0.089904	0.002079	1.632694	-2.052726	19.771434
7791	0	0.366464	8.966063	0.133693	0.003662	0.089661	0.001343	1.651883	-2.068812	19.759745
7792	0	0.330338	8.911040	0.126055	0.003301	0.089110	0.001269	1.674856	-2.085093	19.752448
7793	0	0.348044	8.923350	0.127098	0.003479	0.089233	0.001282	1.700305	-2.099680	19.745664
7794	0	0.378261	8.935579	0.130937	0.003786	0.089355	0.001321	1.726542	-2.107906	19.744132
7795	0	0.409308	9.082044	0.157016	0.004089	0.090820	0.001587	1.759086	-2.125265	19.750680
7796	0	0.434189	9.204134	0.189931	0.004340	0.092041	0.001919	1.794761	-2.140019	19.753308
7797	0	0.427311	9.350650	0.296976	0.004272	0.093506	0.002991	1.831817	-2.153422	19.755742
7798	0	0.421313	9.515561	0.396443	0.004212	0.095155	0.003985	1.868330	-2.167050	19.763019
7799	0	0.414813	9.704697	0.461831	0.004150	0.097046	0.004639	1.903510	-2.177205	19.773194
7800	0	0.409074	9.851343	0.481973	0.004085	0.098513	0.004841	1.939176	-2.196991	19.779283
7801	0	0.379189	10.009866	0.559215	0.003784	0.100098	0.005615	1.976581	-2.218467	19.785805
7802	0	0.362297	10.180932	0.561030	0.003616	0.101809	0.005629	2.008059	-2.238477	19.791378
7803	0	0.372912	10.321116	0.596551	0.003723	0.103210	0.005981	2.036553	-2.257653	19.797781
7804	0	0.391627	10.449420	0.709397	0.003918	0.104493	0.007109	2.063457	-2.268493	19.801518
7805	0	0.384818	10.504227	0.712821	0.003845	0.105042	0.007141	2.088315	-2.283702	19.799006
7806	0	0.404082	10.565355	0.667143	0.004034	0.105653	0.006687	2.116008	-2.303100	19.798628
7807	0	0.409186	10.601898	0.712611	0.004089	0.106018	0.007141	2.142771	-2.317749	19.797579
7808	0	0.373253	10.595863	0.752654	0.003728	0.105958	0.007538	2.165465	-2.334530	19.794960
7809	0	0.390880	10.528609	0.804955	0.003906	0.105286	0.008057	2.183653	-2.348664	19.787060
7810	0	0.427909	10.461421	0.712635	0.004277	0.104614	0.007127	2.194436	-2.362275	19.782529
7811	0	0.421169	10.327150	0.671345	0.004211	0.103271	0.006714	2.205210	-2.373697	19.771018
7812	0	0.439610	10.198958	0.586006	0.004395	0.101990	0.005858	2.213641	-2.386409	19.755294
7813	0	0.427337	10.040259	0.464317	0.004272	0.100403	0.004639	2.218692	-2.398611	19.741914
7814	0	0.421472	9.875381	0.397641	0.004212	0.098754	0.003976	2.228231	-2.412425	19.725670
7815	0	0.378544	9.667958	0.335856	0.003784	0.096680	0.003357	2.236526	-2.424993	19.707573
7816	0	0.378892	9.509166	0.238521	0.003786	0.095092	0.002383	2.244242	-2.439670	19.693068
7817	0	0.342513	9.344452	0.232090	0.003418	0.093445	0.002319	2.252547	-2.459565	19.673683
7818	0	0.367385	9.234539	0.237987	0.003675	0.092345	0.002383	2.266707	-2.468764	19.661845
7819	0	0.360311	9.100348	0.255854	0.003601	0.091003	0.002563	2.282903	-2.482403	19.648225
7820	0	0.415175	9.051534	0.242736	0.004154	0.090515	0.002431	2.297288	-2.490320	19.633432
7821	0	0.384498	8.966077	0.176432	0.003845	0.089661	0.001770	2.314334	-2.501208	19.626445
7822	0	0.378780	8.978256	0.175660	0.003783	0.089783	0.001759	2.326605	-2.518168	19.618285
7823	0	0.366279	8.959963	0.146211	0.003662	0.089600	0.001465	2.339674	-2.530234	19.618206
7824	0	0.354019	8.996499	0.126950	0.003541	0.089965	0.001276	2.357466	-2.540385	19.620958
7825	0	0.348006	9.094245	0.065673	0.003479	0.090942	0.000671	2.385537	-2.552810	19.618034
7826	0	0.378912	9.191896	0.099457	0.003786	0.091919	0.001007	2.410564	-2.567675	19.621541
7827	0	0.354386	9.344491	0.145012	0.003540	0.093445	0.001465	2.437901	-2.583463	19.629670
7828	0	0.373295	9.472691	0.226923	0.003730	0.094727	0.002289	2.470898	-2.598339	19.635783
7829	0	0.397054	9.649721	0.327351	0.003967	0.096497	0.003296	2.506827	-2.613180	19.637896
7830	0	0.397546	9.851260	0.463277	0.003973	0.098512	0.004654	2.540712	-2.626986	19.640064
7831	0	0.409268	9.985442	0.620889	0.004089	0.099854	0.006226	2.569051	-2.641722	19.642032
7832	0	0.428023	10.174759	0.660195	0.004279	0.101747	0.006618	2.596679	-2.654112	19.648461
7833	0	0.421018	10.296712	0.657991	0.004211	0.102966	0.006592	2.618754	-2.663936	19.656423
7834	0	0.421177	10.424944	0.643576	0.004209	0.104249	0.006445	2.637657	-2.678406	19.661158
7835	0	0.420994	10.473689	0.621712	0.004211	0.104736	0.006226	2.655823	-2.687244	19.658978
7836	0	0.389741	10.559258	0.650350	0.003902	0.105592	0.006514	2.675639	-2.692090	19.655220
7837	0	0.378459	10.589627	0.603738	0.003784	0.105896	0.006042	2.690056	-2.702548	19.647361
7838	0	0.390462	10.620140	0.621222	0.003906	0.106201	0.006215	2.701948	-2.710758	19.639879
7839	0	0.408450	10.589610	0.659317	0.004089	0.105896	0.006592	2.709138	-2.715414	19.632785
7840	0	0.377316	10.479715	0.702440	0.003774	0.104797	0.007021	2.713885	-2.724820	19.627990
7841	0	0.408554	10.351554	0.604647	0.004089	0.103516	0.006042	2.718031	-2.730229	19.617742
7842	0	0.420692	10.235590	0.622950	0.004211	0.102356	0.006226	2.722125	-2.734712	19.606938
7843	0	0.396431	10.076871	0.489203	0.003967	0.100769	0.004883	2.720084	-2.740886	19.595243
7844	0	0.377649	9.887565	0.490773	0.003778	0.098876	0.004900	2.719557	-2.749081	19.581110
7845	0	0.390480	9.728970	0.373348	0.003906	0.097290	0.003723	2.715735	-2.756900	19.568062
7846	0	0.384138	9.570188	0.320246	0.003841	0.095702	0.003194	2.713808	-2.766307	19.552096
7847	0	0.396124	9.429945	0.250716	0.003967	0.094299	0.002502	2.716487	-2.768343	19.532163
7848	0	0.413079	9.295670	0.093600	0.004137	0.092957	0.000924	2.710128	-2.770338	19.514828
7849	0	0.432903	9.167491	0.092566	0.004333	0.091675	0.000916	2.705563	-2.774498	19.504836
7850	0	0.450426	9.088144	0.069635	0.004507	0.090881	0.000690	2.706191	-2.780708	19.495504
7851	0	0.402356	9.033221	0.085831	0.004028	0.090332	0.000854	2.709435	-2.784367	19.486142
7852	0	0.395773	8.984374	0.135028	0.003958	0.089844	0.001349	2.716369	-2.794007	19.480140
7853	0	0.378357	8.959965	0.121979	0.003784	0.089600	0.001221	2.725543	-2.802837	19.472998
7854	0	0.335362	8.990490	0.133671	0.003355	0.089905	0.001341	2.738796	-2.810645	19.468383
7855	0	0.365834	9.082055	0.133678	0.003662	0.090820	0.001343	2.754251	-2.815462	19.464945
7856	0	0.377764	9.191894	0.101835	0.003776	0.091919	0.001025	2.770646	-2.827559	19.461820
7857	0	0.408712	9.301781	0.219144	0.004089	0.093018	0.002197	2.785437	-2.834504	19.467498
7858	0	0.384036	9.460492	0.273852	0.003845	0.094604	0.002747	2.802727	-2.838354	19.474494
7859	0	0.402727	9.625265	0.286307	0.004028	0.096252	0.002869	2.817091	-2.846497	19.472321
7860	0	0.365647	9.802291	0.382400	0.003659	0.098022	0.003833	2.834950	-2.852752	19.474278
7861	0	0.384069	9.954899	0.493424	0.003845	0.099548	0.004944	2.853316	-2.857345	19.482257
7862	0	0.395531	10.113662	0.522294	0.003958	0.101136	0.005229	2.867391	-2.864406	19.491129
7863	0	0.366159	10.235645	0.621785	0.003662	0.102356	0.006226	2.883357	-2.873246	19.493473
7864	0	0.402523	10.394428	0.699668	0.004026	0.103944	0.007003	2.897425	-2.881148	19.493316
7865	0	0.396118	10.455338	0.732527	0.003967	0.104553	0.007324	2.903601	-2.883287	19.488859
7866	0	0.456393	10.546871	0.726590	0.004564	0.105469	0.007265	2.909866	-2.891842	19.486360
7867	0	0.451238	10.552957	0.714702	0.004517	0.105530	0.007141	2.910545	-2.896078	19.482657
7868	0	0.444329	10.571158	0.697726	0.004447	0.105712	0.006969	2.908968	-2.901167	19.483388
7869	0	0.426674	10.565152	0.611337	0.004272	0.105652	0.006104	2.905283	-2.903548	19.477100
7870	0	0.370448	10.479585	0.577127	0.003712	0.104796	0.005756	2.896079	-2.903996	19.467285
7871	0	0.341649	10.357609	0.507862	0.003418	0.103577	0.005066	2.889117	-2.910612	19.455611
7872	0	0.352984	10.259789	0.510124	0.003536	0.102598	0.005091	2.884565	-2.911357	19.438205
7873	0	0.420758	10.119610	0.562150	0.004211	0.101196	0.005615	2.884244	-2.915278	19.429690
7874	0	0.431922	9.936390	0.600398	0.004326	0.099364	0.005993	2.878247	-2.915530	19.416872
7875	0	0.426575	9.826610	0.544643	0.004272	0.098267	0.005432	2.868207	-2.915868	19.407777
7876	0	0.407258	9.643387	0.468340	0.004075	0.096435	0.004666	2.854639	-2.920844	19.393519
7877	0	0.377431	9.503141	0.361999	0.003784	0.095032	0.003601	2.838419	-2.917167	19.383953
7878	0	0.375583	9.338255	0.322823	0.003764	0.093383	0.003210	2.822740	-2.915085	19.372276
7879	0	0.377975	9.240707	0.160665	0.003784	0.092407	0.001587	2.804838	-2.917885	19.360882
7880	0	0.376979	9.149182	0.072025	0.003775	0.091492	0.000710	2.797826	-2.920242	19.354835
7881	0	0.353900	9.057622	-0.005527	0.003540	0.090576	-0.000061	2.796884	-2.927382	19.351190
7882	0	0.353401	9.014808	0.026002	0.003537	0.090148	0.000256	2.797695	-2.931742	19.344404
7883	0	0.396488	9.021006	0.018471	0.003967	0.090210	0.000183	2.802004	-2.937067	19.340793
7884	0	0.419947	9.027128	0.116312	0.004206	0.090271	0.001163	2.807622	-2.937440	19.335663
7885	0	0.427626	9.106432	0.152317	0.004272	0.091064	0.001526	2.817219	-2.950598	19.337410
7886	0	0.409445	9.179611	0.292016	0.004096	0.091796	0.002924	2.828070	-2.957067	19.341230
7887	0	0.402826	9.295652	0.341867	0.004028	0.092957	0.003418	2.833319	-2.965349	19.343316
7888	0	0.377520	9.411562	0.341772	0.003783	0.094115	0.003419	2.840786	-2.963986	19.347628
7889	0	0.402682	9.570314	0.317524	0.004028	0.095703	0.003174	2.845151	-2.970441	19.348818
7890	0	0.365497	9.698508	0.378461	0.003658	0.096985	0.003787	2.853716	-2.975149	19.359689
7891	0	0.378368	9.893812	0.420886	0.003784	0.098938	0.004211	2.862258	-2.983327	19.373303
7892	0	0.347487	10.009809	0.505306	0.003477	0.100098	0.005060	2.876104	-2.989249	19.380578
7893	0	0.365796	10.156260	0.549412	0.003662	0.101562	0.005493	2.880705	-2.992925	19.386252
7894	0	0.382841	10.253926	0.635036	0.003837	0.102539	0.006349	2.884383	-2.992075	19.391668
7895	0	0.408983	10.400398	0.689558	0.004089	0.104004	0.006897	2.891473	-3.000912	19.396976
7896	0	0.421024	10.449225	0.732118	0.004211	0.104492	0.007321	2.897121	-3.007961	19.402885
7897	0	0.408697	10.491926	0.702303	0.004089	0.104919	0.007019	2.898329	-3.013183	19.402349
7898	0	0.401968	10.491832	0.715273	0.004023	0.104918	0.007149	2.899641	-3.017349	19.396096
7899	0	0.372154	10.485823	0.616831	0.003723	0.104858	0.006165	2.901186	-3.022884	19.388631
7900	0	0.377469	10.443011	0.611528	0.003780	0.104430	0.006110	2.901129	-3.024009	19.382776
7901	0	0.395959	10.369876	0.641291	0.003967	0.103699	0.006409	2.901852	-3.022917	19.378852
7902	0	0.412982	10.272208	0.568867	0.004134	0.102722	0.005684	2.901999	-3.025148	19.369756
7903	0	0.408621	10.150116	0.562312	0.004089	0.101501	0.005615	2.898445	-3.028769	19.362651
7904	0	0.389389	10.003525	0.503281	0.003900	0.100036	0.005020	2.889401	-3.029154	19.350550
7905	0	0.426458	9.832745	0.544167	0.004272	0.098328	0.005432	2.883737	-3.026543	19.334662
7906	0	0.407375	9.716632	0.436662	0.004073	0.097167	0.004352	2.871498	-3.033947	19.318279
7907	0	0.414527	9.570297	0.391537	0.004150	0.095703	0.003906	2.865820	-3.034800	19.307620
7908	0	0.371277	9.411494	0.313943	0.003713	0.094115	0.003130	2.859343	-3.042204	19.303215
7909	0	0.359584	9.307853	0.293873	0.003601	0.093079	0.002930	2.853676	-3.042522	19.285558
7910	0	0.370988	9.234510	0.240576	0.003712	0.092345	0.002398	2.848918	-3.047069	19.267171
7911	0	0.384673	9.173567	0.159294	0.003845	0.091736	0.001587	2.846504	-3.056114	19.258793
7912	0	0.372642	9.118544	0.148316	0.003726	0.091186	0.001476	2.842895	-3.063828	19.253340
7913	0	0.335697	9.069827	0.134061	0.003357	0.090698	0.001343	2.850584	-3.071091	19.250428
7914	0	0.365967	9.082051	0.181922	0.003661	0.090820	0.001826	2.864308	-3.076485	19.251620
7915	0	0.360147	9.100351	0.176471	0.003601	0.091003	0.001770	2.875943	-3.084121	19.248311
7916	0	0.390870	9.198005	0.272915	0.003906	0.091980	0.002735	2.888313	-3.094240	19.245051
7917	0	0.378568	9.301776	0.267727	0.003784	0.093018	0.002686	2.903400	-3.103127	19.241795
7918	0	0.378956	9.411630	0.333445	0.003787	0.094116	0.003340	2.914739	-3.113181	19.238610
7919	0	0.360212	9.527634	0.377150	0.003601	0.095276	0.003784	2.934656	-3.121595	19.240350
7920	0	0.396587	9.692533	0.460336	0.003969	0.096925	0.004612	2.949520	-3.124714	19.240318
7921	0	0.420871	9.851120	0.426465	0.004211	0.098511	0.004272	2.963179	-3.128691	19.242753
7922	0	0.408247	9.960989	0.504041	0.004084	0.099609	0.005050	2.978449	-3.134372	19.243326
7923	0	0.396693	10.095263	0.468967	0.003967	0.100952	0.004700	2.994414	-3.140884	19.242741
7924	0	0.409130	10.211339	0.631478	0.004088	0.102113	0.006327	3.012170	-3.151207	19.245092
7925	0	0.372422	10.278369	0.633909	0.003723	0.102783	0.006348	3.026062	-3.159410	19.247148
7926	0	0.378481	10.370008	0.699572	0.003786	0.103700	0.007001	3.036335	-3.164456	19.242316
7927	0	0.378586	10.400447	0.688758	0.003784	0.104004	0.006897	3.051249	-3.172500	19.234275
7928	0	0.415340	10.424920	0.693593	0.004153	0.104249	0.006939	3.059051	-3.178745	19.225338
7929	0	0.403391	10.418707	0.664860	0.004028	0.104187	0.006653	3.068080	-3.191087	19.218063
7930	0	0.397782	10.375912	0.602859	0.003978	0.103759	0.006034	3.078360	-3.197136	19.207843
7931	0	0.390618	10.333241	0.628854	0.003906	0.103333	0.006287	3.080699	-3.202788	19.194749
7932	0	0.359605	10.217192	0.525525	0.003600	0.102172	0.005253	3.082467	-3.204026	19.181390
7933	0	0.390636	10.137933	0.549436	0.003906	0.101379	0.005493	3.085382	-3.210062	19.170943
7934	0	0.354151	10.003533	0.537826	0.003540	0.100036	0.005373	3.083787	-3.217330	19.155840
7935	0	0.341692	9.869377	0.488513	0.003418	0.098694	0.004883	3.085328	-3.221974	19.145005
7936	0	0.396562	9.741127	0.463914	0.003964	0.097411	0.004642	3.093470	-3.229082	19.131493
7937	0	0.402738	9.594714	0.445912	0.004028	0.095947	0.004456	3.093380	-3.233641	19.117952
7938	0	0.390593	9.454231	0.354909	0.003903	0.094543	0.003547	3.094695	-3.242420	19.102768
7939	0	0.402460	9.399432	0.311204	0.004028	0.093994	0.003113	3.099946	-3.243365	19.081503
7940	0	0.383858	9.289545	0.213340	0.003837	0.092896	0.002134	3.105206	-3.251663	19.067231
7941	0	0.354235	9.210201	0.182856	0.003540	0.092102	0.001831	3.112411	-3.260494	19.054723
7942	0	0.367434	9.197876	0.176061	0.003666	0.091979	0.001764	3.120845	-3.277115	19.048977
7943	0	0.372706	9.161372	0.096580	0.003723	0.091614	0.000977	3.138240	-3.288116	19.040536
7944	0	0.379814	9.167479	0.222628	0.003792	0.091675	0.002236	3.154671	-3.302061	19.034553
7945	0	0.391095	9.204117	0.248925	0.003906	0.092041	0.002502	3.174902	-3.313907	19.028790
7946	0	0.392229	9.271236	0.246469	0.003915	0.092712	0.002475	3.191164	-3.329111	19.023251
7947	0	0.396984	9.344523	0.352642	0.003967	0.093445	0.003540	3.211492	-3.338318	19.021485
7948	0	0.385109	9.454499	0.410829	0.003850	0.094544	0.004123	3.232640	-3.345624	19.018538
7949	0	0.360748	9.570340	0.377121	0.003601	0.095703	0.003784	3.251891	-3.359092	19.012754
7950	0	0.355541	9.680226	0.447670	0.003552	0.096802	0.004490	3.271078	-3.368517	19.010219
7951	0	0.366336	9.826728	0.425586	0.003662	0.098267	0.004272	3.293981	-3.375825	19.007164
7952	0	0.372819	9.918354	0.416353	0.003725	0.099183	0.004177	3.312834	-3.385706	19.012259
7953	0	0.366022	10.070904	0.504668	0.003662	0.100708	0.005066	3.338069	-3.389478	19.011967
7954	0	0.402345	10.174860	0.567879	0.004024	0.101748	0.005698	3.363408	-3.394899	19.006687
7955	0	0.446024	10.260099	0.657472	0.004456	0.102600	0.006592	3.385900	-3.405521	19.000543
7956	0	0.434297	10.290695	0.672801	0.004342	0.102906	0.006740	3.402262	-3.411702	18.992201
7957	0	0.427512	10.345532	0.700663	0.004272	0.103455	0.007019	3.419237	-3.420090	18.987749
7958	0	0.422100	10.345604	0.722749	0.004216	0.103456	0.007237	3.433510	-3.430589	18.980529
7959	0	0.427404	10.363790	0.658759	0.004272	0.103638	0.006592	3.441344	-3.437557	18.973740
7960	0	0.439790	10.333248	0.658347	0.004397	0.103333	0.006583	3.444242	-3.443150	18.964937
7961	0	0.378229	10.253931	0.524557	0.003784	0.102539	0.005249	3.451322	-3.446071	18.955176
7962	0	0.377835	10.168488	0.535840	0.003779	0.101685	0.005363	3.460294	-3.449685	18.942897
7963	0	0.384434	10.070835	0.414283	0.003845	0.100708	0.004150	3.471919	-3.453882	18.935333
7964	0	0.396124	9.954887	0.467659	0.003965	0.099548	0.004684	3.484025	-3.454076	18.925358
7965	0	0.426502	9.857251	0.462998	0.004272	0.098572	0.004639	3.497147	-3.450294	18.914478
7966	0	0.407018	9.729153	0.455257	0.004074	0.097291	0.004560	3.509533	-3.450379	18.901223
7967	0	0.396954	9.631356	0.384074	0.003967	0.096313	0.003845	3.517883	-3.457876	18.888742
7968	0	0.396754	9.503194	0.365111	0.003971	0.095032	0.003653	3.522662	-3.458336	18.875533
7969	0	0.360646	9.411609	0.317127	0.003601	0.094116	0.003174	3.528812	-3.469702	18.862556
7970	0	0.390647	9.332294	0.286230	0.003906	0.093323	0.002869	3.539414	-3.474993	18.853935
7971	0	0.366306	9.240736	0.225120	0.003662	0.092407	0.002258	3.551178	-3.481071	18.841547
7972	0	0.378377	9.228544	0.204993	0.003785	0.092285	0.002060	3.566331	-3.484482	18.834644
7973	0	0.378456	9.198005	0.237717	0.003784	0.091980	0.002380	3.572812	-3.490254	18.833623
7974	0	0.427324	9.252943	0.188381	0.004272	0.092529	0.001892	3.585647	-3.496396	18.829532
7975	0	0.439954	9.259037	0.236966	0.004395	0.092590	0.002380	3.601417	-3.507789	18.826694
7976	0	0.415954	9.332307	0.271433	0.004160	0.093323	0.002725	3.616577	-3.512503	18.824561
7977	0	0.390994	9.399436	0.267249	0.003906	0.093994	0.002686	3.635032	-3.522080	18.820574
7978	0	0.378830	9.503220	0.395229	0.003784	0.095032	0.003967	3.655610	-3.532074	18.817047
7979	0	0.384668	9.606971	0.322204	0.003845	0.096069	0.003235	3.673222	-3.539050	18.817504
7980	0	0.366854	9.716925	0.411289	0.003665	0.097169	0.004124	3.688191	-3.548527	18.819091
7981	0	0.408925	9.802318	0.437855	0.004089	0.098022	0.004395	3.709011	-3.553748	18.822225
7982	0	0.408578	9.961080	0.404701	0.004088	0.099610	0.004056	3.721584	-3.555798	18.821445
7983	0	0.421642	10.046413	0.517878	0.004211	0.100464	0.005188	3.734268	-3.566575	18.821252
7984	0	0.403728	10.138006	0.521755	0.004038	0.101379	0.005230	3.750314	-3.571146	18.823686
7985	0	0.390840	10.211214	0.609676	0.003906	0.102112	0.006104	3.760109	-3.578288	18.820011
7986	0	0.384985	10.272280	0.626146	0.003849	0.102722	0.006272	3.774310	-3.584009	18.817865
7987	0	0.384474	10.327193	0.658515	0.003845	0.103271	0.006592	3.783552	-3.588567	18.819534
7988	0	0.383875	10.327178	0.584289	0.003843	0.103271	0.005845	3.787983	-3.588177	18.816406
7989	0	0.402793	10.357686	0.622256	0.004028	0.103577	0.006226	3.793443	-3.592044	18.809219
7990	0	0.402466	10.278342	0.530050	0.004026	0.102783	0.005303	3.798685	-3.594477	18.802899
7991	0	0.415120	10.211167	0.500727	0.004150	0.102112	0.005005	3.798110	-3.599544	18.793477
7992	0	0.420756	10.137837	0.501410	0.004212	0.101378	0.005009	3.794210	-3.597940	18.780032
7993	0	0.420611	10.052532	0.506210	0.004211	0.100525	0.005066	3.800560	-3.595958	18.770349
7994	0	0.389084	9.948717	0.482015	0.003895	0.099487	0.004814	3.795436	-3.595792	18.765616
7995	0	0.402359	9.826672	0.415214	0.004028	0.098267	0.004150	3.795509	-3.594097	18.751510
7996	0	0.401834	9.722892	0.427754	0.004019	0.097229	0.004275	3.794720	-3.597753	18.743561
7997	0	0.427050	9.625242	0.366507	0.004272	0.096252	0.003662	3.793376	-3.598968	18.724391
7998	0	0.432390	9.515285	0.288084	0.004329	0.095153	0.002873	3.786276	-3.597287	18.714148
7999	0	0.414551	9.442146	0.244689	0.004150	0.094421	0.002441	3.781359	-3.595644	18.706560
8000	0	0.419662	9.344501	0.196404	0.004201	0.093445	0.001964	3.782380	-3.594854	18.703860
8001	0	0.371977	9.271251	0.164935	0.003723	0.092712	0.001648	3.782537	-3.594853	18.692865
8002	0	0.365971	9.265148	0.176916	0.003662	0.092651	0.001770	3.785230	-3.596273	18.688261
8003	0	0.341214	9.252953	0.207456	0.003418	0.092529	0.002075	3.787853	-3.593201	18.679124
8004	0	0.346592	9.246836	0.243687	0.003467	0.092468	0.002439	3.792737	-3.596641	18.674150
8005	0	0.384179	9.277362	0.243980	0.003845	0.092773	0.002441	3.796331	-3.596662	18.668851
8006	0	0.401524	9.344513	0.206838	0.004021	0.093445	0.002071	3.801362	-3.594506	18.670084
8007	0	0.414737	9.429951	0.213363	0.004150	0.094299	0.002136	3.805635	-3.595634	18.677783
8008	0	0.426667	9.509281	0.377659	0.004266	0.095093	0.003778	3.809118	-3.601359	18.681482
8009	0	0.402340	9.631377	0.341557	0.004028	0.096313	0.003418	3.813106	-3.600212	18.686874
8010	0	0.371014	9.722941	0.321977	0.003713	0.097229	0.003229	3.825579	-3.601496	18.684179
8011	0	0.371949	9.845004	0.384024	0.003723	0.098450	0.003845	3.832772	-3.601440	18.681603
8012	0	0.377370	9.967065	0.407572	0.003777	0.099670	0.004079	3.837530	-3.602669	18.684338
8013	0	0.371981	10.040329	0.432574	0.003723	0.100403	0.004333	3.847711	-3.602996	18.681869
8014	0	0.419661	10.125843	0.474755	0.004204	0.101258	0.004745	3.845340	-3.599378	18.685530
8015	0	0.414368	10.192884	0.622799	0.004150	0.101929	0.006226	3.843681	-3.596251	18.687821
8016	0	0.413091	10.260020	0.610909	0.004136	0.102600	0.006107	3.842785	-3.594691	18.687935
8017	0	0.408357	10.272220	0.720501	0.004089	0.102722	0.007202	3.840904	-3.591740	18.680566
8018	0	0.432142	10.302721	0.623242	0.004321	0.103027	0.006230	3.839836	-3.595652	18.673089
8019	0	0.359881	10.296607	0.641375	0.003601	0.102966	0.006409	3.835167	-3.597147	18.671734
8020	0	0.383954	10.272068	0.557416	0.003840	0.102721	0.005564	3.824715	-3.599679	18.664146
8021	0	0.353225	10.192868	0.549876	0.003540	0.101929	0.005493	3.819570	-3.594427	18.656665
8022	0	0.376455	10.107395	0.514522	0.003768	0.101074	0.005137	3.811935	-3.593909	18.646924
8023	0	0.401565	10.028082	0.464833	0.004028	0.100281	0.004639	3.801941	-3.582915	18.639067
8024	0	0.418030	9.954801	0.472960	0.004186	0.099548	0.004718	3.789363	-3.580212	18.631438
8025	0	0.420433	9.808352	0.409607	0.004211	0.098083	0.004089	3.782575	-3.575249	18.620818
8026	0	0.358013	9.698378	0.459805	0.003587	0.096984	0.004590	3.774149	-3.570718	18.611071
8027	0	0.359766	9.619119	0.403653	0.003601	0.096191	0.004028	3.765276	-3.570153	18.603874
8028	0	0.371112	9.521357	0.399432	0.003716	0.095214	0.003983	3.752066	-3.568213	18.594657
8029	0	0.384142	9.423809	0.300167	0.003845	0.094238	0.002991	3.739559	-3.567196	18.588630
8030	0	0.395244	9.356599	0.216657	0.003959	0.093566	0.002157	3.729142	-3.562859	18.575624
8031	0	0.396526	9.307855	0.159554	0.003967	0.093079	0.001587	3.719361	-3.563977	18.568294
8032	0	0.383801	9.240625	0.148860	0.003840	0.092406	0.001481	3.710915	-3.564505	18.559385
8033	0	0.390134	9.259047	0.134760	0.003906	0.092590	0.001343	3.705628	-3.562184	18.556342
8034	0	0.383260	9.277345	0.166152	0.003835	0.092773	0.001657	3.701456	-3.563177	18.550226
8035	0	0.366416	9.295645	0.207568	0.003662	0.092957	0.002075	3.701259	-3.569708	18.554425
8036	0	0.378366	9.368820	0.305118	0.003788	0.093688	0.003052	3.702446	-3.568310	18.556406
8037	0	0.384268	9.442173	0.365600	0.003845	0.094421	0.003662	3.710350	-3.569070	18.557557
8038	0	0.371438	9.527586	0.420111	0.003717	0.095276	0.004198	3.707155	-3.569260	18.559027
8039	0	0.403104	9.619143	0.445250	0.004028	0.096191	0.004456	3.711433	-3.576007	18.555428
8040	0	0.397053	9.747312	0.481687	0.003972	0.097473	0.004815	3.710115	-3.577406	18.547694
8041	0	0.396655	9.857170	0.482392	0.003967	0.098572	0.004822	3.708044	-3.580248	18.547755
8042	0	0.341832	9.948621	0.488787	0.003416	0.099486	0.004887	3.706975	-3.586573	18.548435
8043	0	0.360151	10.040298	0.561238	0.003601	0.100403	0.005615	3.710267	-3.591249	18.555514
8044	0	0.384153	10.119615	0.561356	0.003845	0.101196	0.005609	3.704803	-3.590887	18.558072
8045	0	0.396543	10.217285	0.506741	0.003967	0.102173	0.005066	3.703485	-3.592280	18.556253
8046	0	0.438958	10.229366	0.519796	0.004391	0.102294	0.005191	3.695862	-3.594397	18.553529
8047	0	0.408533	10.278321	0.598399	0.004089	0.102783	0.005981	3.693430	-3.593064	18.548389
8048	0	0.407440	10.278208	0.660315	0.004081	0.102782	0.006597	3.686430	-3.589089	18.543583
8049	0	0.438998	10.290549	0.579793	0.004395	0.102905	0.005798	3.687386	-3.586743	18.533048
8050	0	0.438890	10.259964	0.580257	0.004385	0.102600	0.005797	3.681936	-3.594049	18.525433
8051	0	0.396874	10.198886	0.593461	0.003967	0.101990	0.005920	3.666229	-3.598747	18.520021
8052	0	0.383851	10.119425	0.528539	0.003847	0.101194	0.005277	3.656672	-3.591914	18.512563
8053	0	0.365959	10.040233	0.574768	0.003662	0.100403	0.005737	3.645245	-3.591665	18.501816
8054	0	0.377386	9.918073	0.497630	0.003778	0.099181	0.004964	3.631105	-3.589280	18.494833
8055	0	0.402250	9.826642	0.397760	0.004028	0.098267	0.003967	3.619171	-3.585603	18.489816
8056	0	0.401179	9.722796	0.429832	0.004016	0.097228	0.004292	3.612592	-3.583456	18.479137
8057	0	0.384350	9.600780	0.398109	0.003845	0.096008	0.003967	3.596112	-3.584584	18.475771
8058	0	0.353765	9.545782	0.357105	0.003536	0.095458	0.003567	3.591368	-3.588918	18.462297
8059	0	0.353897	9.448221	0.348584	0.003540	0.094482	0.003479	3.583424	-3.590310	18.450444
8060	0	0.365539	9.368804	0.258133	0.003659	0.093688	0.002577	3.578044	-3.588606	18.443560
8061	0	0.366042	9.320069	0.262652	0.003662	0.093201	0.002625	3.575546	-3.589675	18.439938
8062	0	0.378535	9.289542	0.201608	0.003784	0.092896	0.002014	3.573240	-3.594189	18.433975
8063	0	0.396789	9.265127	0.262696	0.003967	0.092651	0.002625	3.570438	-3.597737	18.423320
8064	0	0.402732	9.265044	0.257019	0.004029	0.092650	0.002568	3.568122	-3.598279	18.416314
8065	0	0.408556	9.301778	0.292847	0.004089	0.093018	0.002930	3.569578	-3.596689	18.412883
8066	0	0.389942	9.332287	0.273714	0.003898	0.093323	0.002744	3.577559	-3.601997	18.410789
8067	0	0.372568	9.436034	0.298782	0.003723	0.094360	0.002991	3.580921	-3.608295	18.410306
8068	0	0.366718	9.521416	0.370935	0.003667	0.095214	0.003716	3.589304	-3.611850	18.409928
8069	0	0.360371	9.613064	0.365251	0.003601	0.096130	0.003662	3.600610	-3.618091	18.407983
8070	0	0.366927	9.729017	0.400283	0.003667	0.097290	0.004008	3.606659	-3.624296	18.411566
8071	0	0.390696	9.802282	0.487499	0.003906	0.098022	0.004883	3.615487	-3.628368	18.412876
8072	0	0.427373	9.899959	0.509941	0.004273	0.098999	0.005111	3.628000	-3.632442	18.421037
8073	0	0.397023	10.034204	0.566984	0.003967	0.100342	0.005676	3.634901	-3.639136	18.424093
8074	0	0.373826	10.076890	0.559812	0.003729	0.100769	0.005602	3.638968	-3.652692	18.421106
8075	0	0.366354	10.168491	0.585262	0.003662	0.101685	0.005859	3.646401	-3.657021	18.416759
8076	0	0.378643	10.247796	0.627326	0.003786	0.102478	0.006272	3.644943	-3.660405	18.416249
8077	0	0.354466	10.260000	0.604151	0.003540	0.102600	0.006042	3.645820	-3.668159	18.410817
8078	0	0.397331	10.266022	0.561351	0.003976	0.102660	0.005612	3.644188	-3.668062	18.407689
8079	0	0.391021	10.253905	0.616232	0.003906	0.102539	0.006165	3.646478	-3.674862	18.400108
8080	0	0.391748	10.223272	0.585594	0.003914	0.102233	0.005855	3.644792	-3.681179	18.391278
8081	0	0.402721	10.180684	0.585674	0.004028	0.101807	0.005859	3.647482	-3.682247	18.383224
8082	0	0.414910	10.125754	0.615424	0.004148	0.101257	0.006159	3.652374	-3.686244	18.374679
8083	0	0.396876	10.015884	0.628336	0.003967	0.100159	0.006287	3.655648	-3.690381	18.368998
8084	0	0.384607	9.948725	0.567127	0.003847	0.099487	0.005670	3.653377	-3.691375	18.360064
8085	0	0.397052	9.857154	0.567811	0.003967	0.098572	0.005676	3.650968	-3.697116	18.348502
8086	0	0.397397	9.716702	0.506788	0.003973	0.097167	0.005069	3.651510	-3.700635	18.341700
8087	0	0.390519	9.625234	0.360504	0.003906	0.096252	0.003601	3.646517	-3.701520	18.329268
8088	0	0.409146	9.564100	0.305706	0.004086	0.095641	0.003059	3.648949	-3.709735	18.317627
8089	0	0.402525	9.478765	0.207881	0.004028	0.094788	0.002075	3.644187	-3.708452	18.307482
8090	0	0.408067	9.393335	0.244214	0.004083	0.093933	0.002448	3.651038	-3.708367	18.297119
8091	0	0.360090	9.344484	0.244113	0.003601	0.093445	0.002441	3.650942	-3.710590	18.288643
8092	0	0.384553	9.320080	0.261770	0.003844	0.093201	0.002624	3.657843	-3.714384	18.276648
8093	0	0.372410	9.295667	0.298545	0.003723	0.092957	0.002991	3.663929	-3.717883	18.267427
8094	0	0.360465	9.301782	0.333602	0.003602	0.093018	0.003345	3.675081	-3.723497	18.260740
8095	0	0.403188	9.350589	0.304605	0.004028	0.093506	0.003052	3.681234	-3.730645	18.261123
8096	0	0.403126	9.381143	0.333795	0.004035	0.093811	0.003345	3.688716	-3.728470	18.254559
8097	0	0.390673	9.448268	0.310436	0.003906	0.094482	0.003113	3.698270	-3.731585	18.250856
8098	0	0.427353	9.509316	0.351099	0.004272	0.095093	0.003523	3.711811	-3.735490	18.248934
8099	0	0.390481	9.613093	0.352644	0.003906	0.096130	0.003540	3.727159	-3.736477	18.249269
8100	0	0.390527	9.710829	0.343691	0.003902	0.097108	0.003451	3.743643	-3.742106	18.241993
8101	0	0.372832	9.796201	0.474472	0.003723	0.097961	0.004761	3.761393	-3.750977	18.244685
8102	0	0.385409	9.900059	0.459256	0.003855	0.099000	0.004605	3.775305	-3.752737	18.242773
8103	0	0.415276	9.960970	0.475193	0.004150	0.099609	0.004761	3.784575	-3.757987	18.241420
8104	0	0.434063	10.101391	0.521409	0.004337	0.101013	0.005231	3.802610	-3.764499	18.243364
8105	0	0.427532	10.144104	0.572442	0.004272	0.101440	0.005737	3.816263	-3.770131	18.240799
8106	0	0.421685	10.186933	0.667675	0.004217	0.101869	0.006687	3.827037	-3.772152	18.238921
8107	0	0.427128	10.223495	0.645374	0.004272	0.102234	0.006470	3.843828	-3.773456	18.239894
8108	0	0.390405	10.241940	0.636780	0.003903	0.102419	0.006376	3.852368	-3.776370	18.235701
8109	0	0.384735	10.241701	0.604080	0.003845	0.102417	0.006042	3.853216	-3.781038	18.233012
8110	0	0.384859	10.217229	0.529900	0.003849	0.102172	0.005306	3.860167	-3.783014	18.232908
8111	0	0.396723	10.168476	0.518424	0.003967	0.101685	0.005188	3.863472	-3.784928	18.226031
8112	0	0.396874	10.113552	0.486761	0.003966	0.101135	0.004875	3.870989	-3.789836	18.221724
8113	0	0.366056	10.040303	0.573477	0.003662	0.100403	0.005737	3.872915	-3.789969	18.215249
8114	0	0.390421	9.930428	0.530159	0.003902	0.099304	0.005304	3.875351	-3.793444	18.202431
8115	0	0.390133	9.857213	0.414668	0.003906	0.098572	0.004150	3.878716	-3.789570	18.194102
8116	0	0.419809	9.771754	0.456720	0.004201	0.097717	0.004570	3.881145	-3.787790	18.182177
8117	0	0.384386	9.637478	0.365645	0.003845	0.096375	0.003662	3.887154	-3.787678	18.167169
8118	0	0.401944	9.576446	0.377162	0.004025	0.095764	0.003773	3.887343	-3.782515	18.161602
8119	0	0.396550	9.521502	0.335393	0.003967	0.095215	0.003357	3.890123	-3.781982	18.148474
8120	0	0.408544	9.454344	0.304572	0.004086	0.094543	0.003045	3.888327	-3.783713	18.139442
8121	0	0.384330	9.393337	0.316816	0.003845	0.093933	0.003174	3.894172	-3.783284	18.131782
8122	0	0.371484	9.350606	0.254989	0.003718	0.093506	0.002552	3.895602	-3.781052	18.127347
8123	0	0.378207	9.362825	0.249346	0.003784	0.093628	0.002502	3.905241	-3.780744	18.126065
8124	0	0.427123	9.350607	0.265440	0.004268	0.093506	0.002667	3.919864	-3.787309	18.124405
8125	0	0.432995	9.375047	0.236815	0.004333	0.093750	0.002380	3.933412	-3.785265	18.124272
8126	0	0.407917	9.429978	0.270966	0.004082	0.094299	0.002722	3.946797	-3.784386	18.122992
8127	0	0.372259	9.454394	0.346656	0.003723	0.094543	0.003479	3.960686	-3.785696	18.117690
8128	0	0.384112	9.545951	0.337983	0.003843	0.095459	0.003392	3.974210	-3.785217	18.116001
8129	0	0.366146	9.619178	0.365286	0.003662	0.096191	0.003662	3.983884	-3.786571	18.114037
8130	0	0.396668	9.704632	0.381420	0.003965	0.097046	0.003826	3.996385	-3.790556	18.117400
8131	0	0.384562	9.826713	0.419865	0.003845	0.098267	0.004211	4.009795	-3.793253	18.117949
8132	0	0.384309	9.875540	0.374700	0.003845	0.098755	0.003758	4.021318	-3.793333	18.123995
8133	0	0.390487	9.985411	0.462706	0.003906	0.099854	0.004639	4.032840	-3.794394	18.130444
8134	0	0.414561	10.070940	0.521745	0.004147	0.100709	0.005225	4.040250	-3.795186	18.126826
8135	0	0.402799	10.113559	0.560941	0.004028	0.101135	0.005615	4.045299	-3.796919	18.126712
8136	0	0.408425	10.192919	0.571929	0.004088	0.101929	0.005725	4.049827	-3.794702	18.131002
8137	0	0.377970	10.199038	0.634015	0.003784	0.101990	0.006348	4.056720	-3.791542	18.129047
8138	0	0.389063	10.174711	0.553316	0.003897	0.101747	0.005539	4.061724	-3.786463	18.125332
8139	0	0.414416	10.205117	0.604015	0.004150	0.102051	0.006042	4.062569	-3.781610	18.127084
8140	0	0.425713	10.174554	0.567408	0.004259	0.101746	0.005672	4.057935	-3.781383	18.126474
8141	0	0.414522	10.131825	0.537709	0.004150	0.101318	0.005371	4.049578	-3.777198	18.121225
8142	0	0.413151	10.076841	0.483366	0.004140	0.100768	0.004833	4.047406	-3.769450	18.118166
8143	0	0.384475	9.997538	0.446065	0.003845	0.099976	0.004456	4.040080	-3.770436	18.111119
8144	0	0.383824	9.948652	0.428254	0.003843	0.099486	0.004282	4.037967	-3.766038	18.103462
8145	0	0.377847	9.869420	0.402501	0.003784	0.098694	0.004028	4.040318	-3.760851	18.095108
8146	0	0.395091	9.753417	0.420969	0.003956	0.097534	0.004205	4.032925	-3.756554	18.088128
8147	0	0.371721	9.655784	0.360111	0.003723	0.096558	0.003601	4.031425	-3.750868	18.078356
8148	0	0.413162	9.619168	0.390542	0.004138	0.096191	0.003905	4.029706	-3.744667	18.070257
8149	0	0.396333	9.527593	0.299418	0.003967	0.095276	0.002991	4.024263	-3.741010	18.054767
8150	0	0.389409	9.472672	0.202040	0.003898	0.094727	0.002021	4.023149	-3.738334	18.048359
8151	0	0.360234	9.429920	0.232229	0.003601	0.094299	0.002319	4.018035	-3.741389	18.039893
8152	0	0.341702	9.393230	0.201765	0.003420	0.093932	0.002020	4.019078	-3.739608	18.035173
8153	0	0.353799	9.393320	0.164702	0.003540	0.093933	0.001648	4.018594	-3.738766	18.029193
8154	0	0.347096	9.387236	0.243187	0.003474	0.093872	0.002439	4.024864	-3.736638	18.028973
8155	0	0.359795	9.387230	0.274287	0.003601	0.093872	0.002747	4.027655	-3.734527	18.025591
8156	0	0.407895	9.442156	0.243329	0.004083	0.094421	0.002434	4.026242	-3.732010	18.028363
8157	0	0.432594	9.515440	0.267672	0.004333	0.095154	0.002686	4.035022	-3.724692	18.027043
8158	0	0.425169	9.570436	0.309223	0.004256	0.095704	0.003095	4.036274	-3.720740	18.020724
8159	0	0.390083	9.619173	0.335390	0.003906	0.096191	0.003357	4.038060	-3.716014	18.018982
8160	0	0.364901	9.722910	0.353252	0.003651	0.097229	0.003533	4.036996	-3.716096	18.022027
8161	0	0.359430	9.796181	0.371945	0.003601	0.097961	0.003723	4.039277	-3.710133	18.024305
8162	0	0.358499	9.857194	0.407928	0.003587	0.098572	0.004082	4.040273	-3.709720	18.021871
8163	0	0.390625	9.948732	0.421095	0.003906	0.099487	0.004211	4.038803	-3.711577	18.023604
8164	0	0.353663	10.009786	0.445268	0.003540	0.100098	0.004455	4.039035	-3.709439	18.023277
8165	0	0.390829	10.089155	0.572825	0.003906	0.100891	0.005737	4.047039	-3.713994	18.028482
8166	0	0.433524	10.131850	0.553409	0.004337	0.101318	0.005535	4.046069	-3.713542	18.031422
8167	0	0.390509	10.156245	0.525086	0.003906	0.101562	0.005249	4.041873	-3.714020	18.032741
8168	0	0.371682	10.174465	0.562130	0.003720	0.101745	0.005619	4.037303	-3.711689	18.031744
8169	0	0.354047	10.150136	0.567794	0.003540	0.101501	0.005676	4.033650	-3.713227	18.024268
8170	0	0.378132	10.131744	0.500931	0.003784	0.101317	0.005008	4.029894	-3.711353	18.020983
8171	0	0.384064	10.101299	0.501226	0.003845	0.101013	0.005005	4.019743	-3.707146	18.012343
8172	0	0.389705	10.040176	0.477728	0.003897	0.100402	0.004775	4.015401	-3.708480	18.002355
8173	0	0.402329	10.003654	0.427901	0.004028	0.100037	0.004272	4.005558	-3.704529	18.004791
8174	0	0.413670	9.924190	0.411242	0.004140	0.099242	0.004102	3.991294	-3.701977	17.998156
8175	0	0.396122	9.857160	0.379512	0.003967	0.098572	0.003784	3.976710	-3.695979	17.989311
8176	0	0.382821	9.735003	0.411682	0.003833	0.097350	0.004110	3.967156	-3.691633	17.980952
8177	0	0.377990	9.710696	0.299533	0.003784	0.097107	0.002991	3.959700	-3.687884	17.975004
8178	0	0.371233	9.588489	0.386555	0.003715	0.095885	0.003854	3.943767	-3.686239	17.966321
8179	0	0.372011	9.551991	0.330254	0.003723	0.095520	0.003296	3.933854	-3.683734	17.958217
8180	0	0.420352	9.539678	0.307267	0.004205	0.095397	0.003064	3.921634	-3.683415	17.950350
8181	0	0.427017	9.466541	0.275416	0.004272	0.094666	0.002747	3.910515	-3.681752	17.940975
8182	0	0.383905	9.417617	0.246265	0.003840	0.094176	0.002456	3.899812	-3.681605	17.941121
8183	0	0.372043	9.411624	0.262716	0.003723	0.094116	0.002625	3.894554	-3.679577	17.935370
8184	0	0.359621	9.435940	0.293336	0.003595	0.094359	0.002934	3.893942	-3.681760	17.927485
8185	0	0.323389	9.436041	0.219639	0.003235	0.094360	0.002197	3.892954	-3.681926	17.922803
8186	0	0.341188	9.484874	0.286705	0.003415	0.094849	0.002867	3.890479	-3.679375	17.919511
8187	0	0.353978	9.521484	0.286925	0.003540	0.095215	0.002869	3.887623	-3.680437	17.916955
8188	0	0.372077	9.576334	0.329469	0.003722	0.095763	0.003297	3.888079	-3.680055	17.913652
8189	0	0.378519	9.649647	0.354198	0.003784	0.096497	0.003540	3.883287	-3.683018	17.918876
8190	0	0.396629	9.704507	0.415406	0.003969	0.097045	0.004154	3.881171	-3.681055	17.919145
8191	0	0.384227	9.802245	0.476332	0.003845	0.098022	0.004761	3.875846	-3.679076	17.919206
8192	0	0.371166	9.863196	0.482810	0.003716	0.098632	0.004827	3.871846	-3.674721	17.916016
8193	0	0.439457	9.967018	0.555835	0.004395	0.099670	0.005554	3.864690	-3.676233	17.916654
8194	0	0.377888	10.021870	0.507896	0.003784	0.100219	0.005074	3.856118	-3.671612	17.917423
8195	0	0.390200	10.052510	0.427173	0.003906	0.100525	0.004272	3.854478	-3.668314	17.918679
8196	0	0.395655	10.119607	0.555718	0.003958	0.101196	0.005552	3.846547	-3.668336	17.917510
8197	0	0.390220	10.119625	0.531377	0.003906	0.101196	0.005310	3.840046	-3.664897	17.913531
8198	0	0.407952	10.150012	0.544710	0.004081	0.101501	0.005439	3.828419	-3.664495	17.909379
8199	0	0.396296	10.144073	0.524646	0.003967	0.101440	0.005249	3.829050	-3.660574	17.904108
8200	0	0.377420	10.113511	0.597850	0.003775	0.101135	0.005976	3.823606	-3.661016	17.899131
8201	0	0.347979	10.089091	0.555741	0.003479	0.100891	0.005554	3.817738	-3.662721	17.892663
8202	0	0.348064	10.021834	0.623783	0.003480	0.100219	0.006231	3.807933	-3.664435	17.887028
8203	0	0.360520	9.948669	0.519687	0.003601	0.099487	0.005188	3.795385	-3.670071	17.881811
8204	0	0.379044	9.917974	0.558082	0.003792	0.099180	0.005571	3.781942	-3.669638	17.879321
8205	0	0.396530	9.844946	0.440180	0.003967	0.098450	0.004395	3.771076	-3.668266	17.874031
8206	0	0.414429	9.734980	0.368540	0.004146	0.097350	0.003675	3.756996	-3.667633	17.867770
8207	0	0.390513	9.692374	0.348267	0.003906	0.096924	0.003479	3.750437	-3.667042	17.858189
8208	0	0.365762	9.612919	0.306745	0.003659	0.096129	0.003058	3.737354	-3.666051	17.850826
8209	0	0.360174	9.564200	0.341985	0.003601	0.095642	0.003418	3.732869	-3.667633	17.840851
8210	0	0.336039	9.496952	0.342485	0.003358	0.094970	0.003421	3.725851	-3.671376	17.830278
8211	0	0.366171	9.454339	0.366432	0.003662	0.094543	0.003662	3.720918	-3.671637	17.820666
8212	0	0.390114	9.399327	0.348534	0.003905	0.093993	0.003483	3.715331	-3.667644	17.817480
8213	0	0.421254	9.423840	0.316875	0.004211	0.094238	0.003174	3.718839	-3.670278	17.817529
8214	0	0.427116	9.454345	0.310703	0.004274	0.094543	0.003102	3.710458	-3.667659	17.817930
8215	0	0.397387	9.460427	0.305020	0.003967	0.094604	0.003052	3.709761	-3.676823	17.817253
8216	0	0.373982	9.490863	0.286209	0.003736	0.094909	0.002865	3.710427	-3.683265	17.817233
8217	0	0.347614	9.539812	0.347713	0.003479	0.095398	0.003479	3.710034	-3.681069	17.817810
8218	0	0.347153	9.588631	0.329068	0.003472	0.095886	0.003292	3.709055	-3.681372	17.818087
8219	0	0.360161	9.668014	0.407814	0.003601	0.096680	0.004089	3.719840	-3.683020	17.814490
8220	0	0.354457	9.753411	0.412600	0.003541	0.097534	0.004128	3.719196	-3.688102	17.808592
8221	0	0.385013	9.820568	0.469330	0.003845	0.098206	0.004700	3.723970	-3.695067	17.810162
8222	0	0.410414	9.918240	0.516533	0.004099	0.099182	0.005175	3.732047	-3.702296	17.808168
8223	0	0.402572	9.967115	0.609321	0.004028	0.099670	0.006104	3.741164	-3.700476	17.808076
8224	0	0.395998	9.979402	0.625734	0.003962	0.099793	0.006266	3.747912	-3.699862	17.808806
8225	0	0.378784	10.064719	0.603660	0.003784	0.100647	0.006042	3.751948	-3.704961	17.806257
8226	0	0.403448	10.113536	0.499083	0.004035	0.101135	0.004992	3.751205	-3.705209	17.802405
8227	0	0.384647	10.095209	0.537131	0.003845	0.100952	0.005371	3.748171	-3.707712	17.802812
8228	0	0.403608	10.143917	0.561656	0.004030	0.101439	0.005615	3.744155	-3.714867	17.795736
8229	0	0.402296	10.131846	0.482412	0.004028	0.101318	0.004822	3.739008	-3.709339	17.789250
8230	0	0.413841	10.101326	0.494662	0.004139	0.101013	0.004948	3.737603	-3.709376	17.781863
8231	0	0.415244	10.101334	0.518334	0.004150	0.101013	0.005188	3.740387	-3.712092	17.772249
8232	0	0.427953	9.991455	0.542006	0.004276	0.099915	0.005423	3.740586	-3.716518	17.766324
8233	0	0.402811	9.973150	0.518718	0.004028	0.099731	0.005188	3.739012	-3.716602	17.757470
8234	0	0.390722	9.899875	0.549474	0.003905	0.098999	0.005491	3.732333	-3.719352	17.751104
8235	0	0.360563	9.814427	0.500682	0.003601	0.098145	0.005005	3.727501	-3.725127	17.743434
8236	0	0.403344	9.765531	0.464430	0.004037	0.097655	0.004642	3.721575	-3.721627	17.736780
8237	0	0.402724	9.680180	0.408933	0.004028	0.096802	0.004089	3.719029	-3.720794	17.726728
8238	0	0.390429	9.600825	0.305120	0.003903	0.096008	0.003051	3.715913	-3.722518	17.719407
8239	0	0.378455	9.533695	0.268362	0.003784	0.095337	0.002686	3.715202	-3.724081	17.720818
8240	0	0.366380	9.484866	0.255633	0.003662	0.094849	0.002560	3.716655	-3.726755	17.712259
8241	0	0.347945	9.472668	0.292525	0.003479	0.094727	0.002930	3.719158	-3.728237	17.710094
8242	0	0.359641	9.411660	0.383049	0.003601	0.094116	0.003836	3.722899	-3.723030	17.701814
8243	0	0.390632	9.442159	0.316762	0.003906	0.094421	0.003174	3.727490	-3.724102	17.701912
8244	0	0.397358	9.442145	0.370142	0.003967	0.094421	0.003710	3.734806	-3.732562	17.700050
8245	0	0.409043	9.466564	0.426885	0.004089	0.094666	0.004272	3.736114	-3.734983	17.702666
8246	0	0.396792	9.521528	0.358325	0.003969	0.095215	0.003593	3.745531	-3.734257	17.701349
8247	0	0.439438	9.558128	0.383986	0.004395	0.095581	0.003845	3.749162	-3.734750	17.694544
8248	0	0.390729	9.631377	0.382424	0.003905	0.096313	0.003834	3.757758	-3.737761	17.688560
8249	0	0.354086	9.667991	0.322740	0.003540	0.096680	0.003235	3.763699	-3.739637	17.686358
8250	0	0.360230	9.716831	0.388229	0.003602	0.097168	0.003891	3.770879	-3.741043	17.688874
8251	0	0.360727	9.826690	0.377050	0.003601	0.098267	0.003784	3.784034	-3.748980	17.684981
8252	0	0.385549	9.875570	0.453405	0.003858	0.098755	0.004550	3.799666	-3.747194	17.681924
8253	0	0.402781	9.918281	0.462446	0.004028	0.099182	0.004639	3.813216	-3.747257	17.679050
8254	0	0.444989	10.003844	0.606238	0.004454	0.100038	0.006074	3.823621	-3.743348	17.675104
8255	0	0.409014	10.058633	0.646319	0.004089	0.100586	0.006470	3.827921	-3.745240	17.676781
8256	0	0.409452	10.089122	0.596332	0.004090	0.100891	0.005968	3.830443	-3.750495	17.672996
8257	0	0.372856	10.113543	0.585295	0.003723	0.101135	0.005859	3.834879	-3.757011	17.666918
8258	0	0.404119	10.162365	0.425412	0.004039	0.101624	0.004259	3.837476	-3.760423	17.664417
8259	0	0.384316	10.107475	0.499581	0.003845	0.101074	0.005005	3.844805	-3.758638	17.659170
8260	0	0.377588	10.113552	0.461673	0.003779	0.101135	0.004620	3.845162	-3.755079	17.654445
8261	0	0.384313	10.034221	0.444811	0.003845	0.100342	0.004456	3.850662	-3.753300	17.651048
8262	0	0.389911	10.022000	0.510821	0.003901	0.100220	0.005112	3.851634	-3.751070	17.648324
8263	0	0.439507	9.979272	0.524401	0.004395	0.099792	0.005249	3.854563	-3.751749	17.637757
8264	0	0.439680	9.857169	0.572722	0.004395	0.098572	0.005727	3.851206	-3.753315	17.628502
8265	0	0.451687	9.802266	0.469534	0.004517	0.098022	0.004700	3.853217	-3.754109	17.623656
8266	0	0.408438	9.765662	0.468679	0.004089	0.097656	0.004690	3.854035	-3.748831	17.622364
8267	0	0.378335	9.686292	0.414829	0.003784	0.096863	0.004150	3.853485	-3.748299	17.618337
8268	0	0.365860	9.594732	0.292519	0.003660	0.095947	0.002925	3.850206	-3.746840	17.611923
8269	0	0.353855	9.558132	0.328970	0.003540	0.095581	0.003296	3.854779	-3.745345	17.604556
8270	0	0.377824	9.497094	0.217734	0.003780	0.094971	0.002184	3.859685	-3.743351	17.598532
8271	0	0.383859	9.460488	0.213076	0.003845	0.094604	0.002136	3.863522	-3.735651	17.586538
8272	0	0.395223	9.466576	0.309632	0.003954	0.094666	0.003101	3.866525	-3.734130	17.583805
8273	0	0.390126	9.417767	0.298384	0.003906	0.094177	0.002991	3.871601	-3.728892	17.585948
8274	0	0.377527	9.423855	0.376146	0.003774	0.094238	0.003770	3.878662	-3.731443	17.584269
8275	0	0.414657	9.491014	0.365432	0.004150	0.094910	0.003662	3.884900	-3.727423	17.582325
8276	0	0.389474	9.521526	0.376036	0.003898	0.095215	0.003768	3.890739	-3.724694	17.585398
8277	0	0.384407	9.545938	0.395897	0.003845	0.095459	0.003967	3.897736	-3.723623	17.578851
8278	0	0.378020	9.613068	0.296485	0.003781	0.096130	0.002974	3.904828	-3.723064	17.582278
8279	0	0.408945	9.668005	0.352998	0.004089	0.096680	0.003540	3.913517	-3.723852	17.580564
8280	0	0.414812	9.741258	0.350869	0.004150	0.097412	0.003519	3.922394	-3.721954	17.581605
8281	0	0.420991	9.790099	0.413771	0.004211	0.097900	0.004150	3.933795	-3.721110	17.586721
8282	0	0.377450	9.863451	0.423453	0.003780	0.098634	0.004247	3.944699	-3.714900	17.587075
8283	0	0.366178	9.973189	0.475157	0.003662	0.099731	0.004761	3.951835	-3.715319	17.591771
8284	0	0.378034	9.997629	0.497396	0.003783	0.099976	0.004986	3.962146	-3.712571	17.590801
8285	0	0.377897	10.034258	0.560480	0.003784	0.100342	0.005615	3.970697	-3.707240	17.593353
8286	0	0.419842	10.101484	0.600989	0.004200	0.101014	0.006021	3.979594	-3.705700	17.588690
8287	0	0.426652	10.113568	0.628376	0.004272	0.101135	0.006287	3.979498	-3.699402	17.586829
8288	0	0.456561	10.131876	0.535658	0.004565	0.101318	0.005364	3.985208	-3.699852	17.579183
8289	0	0.378917	10.095213	0.579540	0.003784	0.100952	0.005798	3.985284	-3.705747	17.577371
8290	0	0.378947	10.089030	0.530369	0.003794	0.100890	0.005303	3.981691	-3.701112	17.574233
8291	0	0.378081	10.058622	0.445210	0.003784	0.100586	0.004456	3.982587	-3.697227	17.565302
8292	0	0.371730	10.021961	0.365575	0.003716	0.100220	0.003654	3.977893	-3.699551	17.560833
8293	0	0.348010	9.960942	0.372093	0.003479	0.099609	0.003723	3.977302	-3.700957	17.555539
8294	0	0.402449	9.875493	0.427213	0.004030	0.098755	0.004268	3.968836	-3.694540	17.552434
8295	0	0.372153	9.838878	0.506497	0.003723	0.098389	0.005066	3.966566	-3.692952	17.549574
8296	0	0.395717	9.735151	0.469320	0.003963	0.097351	0.004697	3.967643	-3.685480	17.544598
8297	0	0.414435	9.698517	0.445459	0.004150	0.096985	0.004456	3.965375	-3.678632	17.541584
8298	0	0.431589	9.606955	0.439203	0.004321	0.096069	0.004392	3.961642	-3.672448	17.533754
8299	0	0.390381	9.570311	0.354319	0.003906	0.095703	0.003540	3.954326	-3.670041	17.534738
8300	0	0.377738	9.551904	0.330351	0.003778	0.095519	0.003302	3.948537	-3.669257	17.534425
8301	0	0.365867	9.503178	0.287168	0.003662	0.095032	0.002869	3.941507	-3.665447	17.532056
8302	0	0.371927	9.466560	0.262726	0.003723	0.094666	0.002625	3.934629	-3.661316	17.536805
8303	0	0.359209	9.436068	0.256381	0.003601	0.094360	0.002563	3.930576	-3.651082	17.539947
8304	0	0.382311	9.490994	0.249832	0.003827	0.094910	0.002502	3.932090	-3.646745	17.536773
8305	0	0.408377	9.484899	0.280371	0.004089	0.094849	0.002808	3.933468	-3.640261	17.531548
8306	0	0.401356	9.503200	0.371135	0.004017	0.095032	0.003715	3.933710	-3.636905	17.534832
8307	0	0.402630	9.594754	0.432930	0.004028	0.095947	0.004333	3.935229	-3.634864	17.532808
8308	0	0.384130	9.625271	0.425699	0.003840	0.096252	0.004264	3.939977	-3.636196	17.530615
8309	0	0.396368	9.692414	0.420764	0.003967	0.096924	0.004211	3.940828	-3.632483	17.533754
8310	0	0.383923	9.747304	0.347164	0.003838	0.097473	0.003470	3.935955	-3.634761	17.529670
8311	0	0.378345	9.790050	0.378220	0.003784	0.097900	0.003784	3.934567	-3.634567	17.533951
8312	0	0.383988	9.869398	0.335306	0.003843	0.098694	0.003353	3.930993	-3.631168	17.537379
8313	0	0.390160	9.954871	0.377934	0.003906	0.099548	0.003784	3.932745	-3.626642	17.542836
8314	0	0.413995	9.985356	0.432276	0.004141	0.099854	0.004323	3.929214	-3.626385	17.551329
8315	0	0.390014	10.028128	0.493810	0.003906	0.100281	0.004944	3.932026	-3.620063	17.556890
8316	0	0.401308	10.046471	0.511898	0.004016	0.100465	0.005115	3.923437	-3.617078	17.554738
8317	0	0.420592	10.076920	0.531139	0.004211	0.100769	0.005310	3.918351	-3.611042	17.553987
8318	0	0.431821	10.095197	0.617203	0.004322	0.100952	0.006166	3.908213	-3.607313	17.559308
8319	0	0.408806	10.089093	0.543656	0.004089	0.100891	0.005432	3.899603	-3.606030	17.554233
8320	0	0.402350	10.070680	0.520304	0.004025	0.100707	0.005197	3.888816	-3.603678	17.546883
8321	0	0.402928	10.046366	0.470337	0.004028	0.100464	0.004700	3.880956	-3.605079	17.547573
8322	0	0.377947	9.997455	0.385965	0.003785	0.099975	0.003852	3.868263	-3.599104	17.551374
8323	0	0.366160	9.948710	0.415586	0.003662	0.099487	0.004150	3.858346	-3.598729	17.553279
8324	0	0.390067	9.893706	0.434664	0.003904	0.098937	0.004344	3.851593	-3.594741	17.553004
8325	0	0.414578	9.832765	0.397188	0.004150	0.098328	0.003967	3.842609	-3.589527	17.553464
8326	0	0.425936	9.765524	0.465168	0.004263	0.097655	0.004647	3.833752	-3.585509	17.551926
8327	0	0.408390	9.722891	0.409704	0.004089	0.097229	0.004089	3.820915	-3.579470	17.552790
8328	0	0.389424	9.631237	0.416877	0.003895	0.096313	0.004165	3.812417	-3.578954	17.552958
8329	0	0.396710	9.600812	0.372808	0.003967	0.096008	0.003723	3.802812	-3.579006	17.553764
8330	0	0.402533	9.539679	0.307038	0.004027	0.095397	0.003061	3.788205	-3.576844	17.552324
8331	0	0.378284	9.515372	0.232532	0.003784	0.095154	0.002319	3.777289	-3.575597	17.554625
8332	0	0.353833	9.484745	0.252076	0.003537	0.094848	0.002514	3.765245	-3.577394	17.553474
8333	0	0.378755	9.478745	0.293026	0.003784	0.094788	0.002930	3.760873	-3.581795	17.551830
8334	0	0.390870	9.527499	0.232328	0.003912	0.095275	0.002320	3.753363	-3.578467	17.559809
8335	0	0.371782	9.509297	0.311302	0.003723	0.095093	0.003113	3.749385	-3.572400	17.560581
8336	0	0.401402	9.521495	0.299126	0.004017	0.095215	0.002991	3.745009	-3.569318	17.565809
8337	0	0.396695	9.564219	0.347669	0.003967	0.095642	0.003479	3.743938	-3.569432	17.569401
8338	0	0.390599	9.619136	0.432904	0.003905	0.096191	0.004329	3.739628	-3.570915	17.577564
8339	0	0.427234	9.661854	0.470206	0.004272	0.096619	0.004700	3.733184	-3.570898	17.574138
8340	0	0.420813	9.728922	0.409227	0.004210	0.097289	0.004093	3.730326	-3.568736	17.578920
8341	0	0.396447	9.802249	0.390832	0.003967	0.098022	0.003906	3.724208	-3.565704	17.579546
8342	0	0.390098	9.869269	0.428055	0.003901	0.098693	0.004276	3.715534	-3.566490	17.579454
8343	0	0.359966	9.893819	0.420795	0.003601	0.098938	0.004211	3.715691	-3.565305	17.588117
8344	0	0.395847	9.960971	0.407846	0.003963	0.099609	0.004082	3.715516	-3.560085	17.596807
8345	0	0.396062	9.997575	0.476287	0.003967	0.099976	0.004761	3.709313	-3.552688	17.599963
8346	0	0.401099	10.046401	0.458105	0.004014	0.100464	0.004581	3.705930	-3.549588	17.605783
8347	0	0.420621	10.052528	0.506273	0.004211	0.100525	0.005066	3.705706	-3.543968	17.610928
8348	0	0.432261	10.076874	0.598017	0.004323	0.100769	0.005975	3.695866	-3.543474	17.608669
8349	0	0.414800	10.064685	0.568028	0.004150	0.100647	0.005676	3.687611	-3.540750	17.600819
8350	0	0.408306	10.046262	0.538462	0.004084	0.100463	0.005379	3.677024	-3.540333	17.604127
8351	0	0.390672	10.009736	0.494950	0.003906	0.100098	0.004944	3.666595	-3.541258	17.609439
8352	0	0.396368	9.991330	0.532880	0.003967	0.099914	0.005321	3.653361	-3.537157	17.608219
8353	0	0.384479	9.924300	0.464256	0.003845	0.099243	0.004639	3.645144	-3.536649	17.607049
8354	0	0.402896	9.863164	0.452749	0.004027	0.098632	0.004524	3.637831	-3.538112	17.600367
8355	0	0.372068	9.832778	0.439333	0.003723	0.098328	0.004395	3.635745	-3.534861	17.591579
8356	0	0.378073	9.759490	0.427472	0.003778	0.097595	0.004270	3.626121	-3.537335	17.585803
8357	0	0.396305	9.710718	0.323276	0.003967	0.097107	0.003235	3.624793	-3.532481	17.586837
8358	0	0.408110	9.655742	0.402801	0.004081	0.096558	0.004024	3.615789	-3.532805	17.583360
8359	0	0.372419	9.606907	0.360698	0.003723	0.096069	0.003601	3.605071	-3.534002	17.580735
8360	0	0.384481	9.539682	0.416789	0.003847	0.095397	0.004162	3.593968	-3.531327	17.581820
8361	0	0.397104	9.527573	0.402820	0.003967	0.095276	0.004028	3.590156	-3.536132	17.584727
8362	0	0.379138	9.515278	0.378461	0.003791	0.095153	0.003783	3.584627	-3.536955	17.584250
8363	0	0.390561	9.521484	0.366302	0.003906	0.095215	0.003662	3.579560	-3.536516	17.587311
8364	0	0.402401	9.515388	0.299359	0.004026	0.095154	0.002993	3.574667	-3.533676	17.584242
8365	0	0.384539	9.521485	0.286806	0.003845	0.095215	0.002869	3.571610	-3.534020	17.581013
8366	0	0.360121	9.551897	0.274778	0.003601	0.095519	0.002745	3.564042	-3.534420	17.583832
8367	0	0.366252	9.606941	0.353771	0.003662	0.096069	0.003540	3.562846	-3.535288	17.586148
8368	0	0.378720	9.600817	0.390176	0.003784	0.096008	0.003901	3.558562	-3.539220	17.591054
8369	0	0.390803	9.704604	0.432875	0.003906	0.097046	0.004333	3.560057	-3.541883	17.596474
8370	0	0.408858	9.722917	0.475086	0.004092	0.097229	0.004751	3.556464	-3.537946	17.601207
8371	0	0.390794	9.790028	0.482274	0.003906	0.097900	0.004822	3.551459	-3.540069	17.602196
8372	0	0.415851	9.826565	0.494031	0.004153	0.098266	0.004945	3.552681	-3.546516	17.607914
8373	0	0.415555	9.924293	0.445608	0.004150	0.099243	0.004456	3.547879	-3.553136	17.616504
8374	0	0.397883	9.924225	0.439283	0.003977	0.099242	0.004395	3.547021	-3.555609	17.621867
8375	0	0.366409	9.973136	0.433371	0.003662	0.099731	0.004333	3.542745	-3.558221	17.628779
8376	0	0.397463	10.034082	0.420877	0.003971	0.100341	0.004211	3.541853	-3.562421	17.632648
8377	0	0.396659	10.009800	0.505975	0.003967	0.100098	0.005066	3.544838	-3.561972	17.639565
8378	0	0.415461	10.034180	0.516958	0.004148	0.100342	0.005175	3.546527	-3.569285	17.648124
8379	0	0.427413	10.034179	0.506472	0.004272	0.100342	0.005066	3.544162	-3.570863	17.647409
8380	0	0.415662	9.991341	0.591838	0.004153	0.099914	0.005918	3.539259	-3.574712	17.652132
8381	0	0.396377	9.997571	0.610370	0.003967	0.099976	0.006104	3.535062	-3.570692	17.656764
8382	0	0.377939	9.942629	0.494136	0.003777	0.099426	0.004944	3.534023	-3.573942	17.656415
8383	0	0.378330	9.930393	0.452321	0.003784	0.099304	0.004517	3.522522	-3.572885	17.652194
8384	0	0.360246	9.850976	0.464918	0.003599	0.098510	0.004651	3.520905	-3.576543	17.652683
8385	0	0.329609	9.765615	0.427455	0.003296	0.097656	0.004272	3.514467	-3.576868	17.657343
8386	0	0.397128	9.759402	0.372899	0.003967	0.097594	0.003727	3.508321	-3.581331	17.652724
8387	0	0.402558	9.698505	0.341586	0.004028	0.096985	0.003418	3.506885	-3.578106	17.652931
8388	0	0.414709	9.661854	0.390162	0.004145	0.096619	0.003901	3.502744	-3.581013	17.654004
8389	0	0.408855	9.582534	0.384235	0.004089	0.095825	0.003845	3.502299	-3.579941	17.651470
8390	0	0.408250	9.613068	0.408039	0.004087	0.096130	0.004083	3.501091	-3.573991	17.653273
8391	0	0.377876	9.552025	0.347859	0.003784	0.095520	0.003479	3.497423	-3.567816	17.663232
8392	0	0.389195	9.515398	0.390407	0.003895	0.095154	0.003905	3.494860	-3.564517	17.665922
8393	0	0.402925	9.545905	0.359830	0.004028	0.095459	0.003601	3.494213	-3.565685	17.669471
8394	0	0.385080	9.539776	0.335127	0.003846	0.095398	0.003351	3.490295	-3.571164	17.668536
8395	0	0.378396	9.558135	0.316527	0.003784	0.095581	0.003174	3.496562	-3.571022	17.670747
8396	0	0.372203	9.570327	0.296907	0.003722	0.095703	0.002974	3.497644	-3.571312	17.680007
8397	0	0.384953	9.606958	0.352874	0.003845	0.096069	0.003540	3.507249	-3.576389	17.684209
8398	0	0.403805	9.680219	0.448344	0.004037	0.096802	0.004494	3.515339	-3.577904	17.688209
8399	0	0.415023	9.716852	0.468840	0.004150	0.097168	0.004700	3.524674	-3.577737	17.688728
8400	0	0.421345	9.771845	0.479201	0.004210	0.097718	0.004799	3.528620	-3.581447	17.694106
8401	0	0.341873	9.808387	0.438554	0.003418	0.098083	0.004395	3.534887	-3.582701	17.706143
8402	0	0.378386	9.863331	0.485472	0.003785	0.098633	0.004864	3.541384	-3.581199	17.706973
8403	0	0.445414	9.930440	0.420830	0.004456	0.099304	0.004211	3.540809	-3.579797	17.719455
8404	0	0.427027	9.960972	0.505100	0.004269	0.099609	0.005059	3.546242	-3.581690	17.720775
8405	0	0.378331	9.991469	0.488069	0.003784	0.099915	0.004883	3.544649	-3.580652	17.729810
8406	0	0.384304	9.997598	0.529808	0.003843	0.099976	0.005305	3.548807	-3.580390	17.738166
8407	0	0.408999	10.028096	0.512255	0.004089	0.100281	0.005127	3.549753	-3.581093	17.746272
8408	0	0.391122	10.021994	0.517126	0.003907	0.100220	0.005178	3.553970	-3.585554	17.745963
8409	0	0.378180	9.997574	0.506456	0.003784	0.099976	0.005066	3.551501	-3.582699	17.748781
8410	0	0.402400	9.991484	0.591239	0.004024	0.099915	0.005918	3.553188	-3.583321	17.760474
8411	0	0.390584	9.985365	0.542997	0.003906	0.099854	0.005432	3.551647	-3.582611	17.760058
8412	0	0.402574	9.918236	0.456836	0.004026	0.099182	0.004573	3.552698	-3.581849	17.764209
8413	0	0.408905	9.918241	0.463297	0.004089	0.099182	0.004639	3.555371	-3.581087	17.762471
8414	0	0.414565	9.820586	0.407476	0.004149	0.098206	0.004078	3.555050	-3.576419	17.762919
8415	0	0.402907	9.783946	0.457469	0.004028	0.097839	0.004578	3.554487	-3.577015	17.767027
8416	0	0.396895	9.747348	0.395172	0.003968	0.097473	0.003961	3.561089	-3.577409	17.760620
8417	0	0.378430	9.667994	0.353291	0.003784	0.096680	0.003540	3.565305	-3.577664	17.771233
8418	0	0.365989	9.613072	0.370208	0.003662	0.096130	0.003709	3.569462	-3.574699	17.768651
8419	0	0.378155	9.582554	0.377803	0.003784	0.095825	0.003784	3.572801	-3.571347	17.772174
8420	0	0.402208	9.582554	0.351784	0.004023	0.095825	0.003527	3.579400	-3.570481	17.772817
8421	0	0.402481	9.552036	0.304575	0.004028	0.095520	0.003052	3.582437	-3.566312	17.779532
8422	0	0.401754	9.539832	0.358225	0.004021	0.095398	0.003589	3.586042	-3.562442	17.784724
8423	0	0.397281	9.509291	0.365259	0.003967	0.095093	0.003662	3.593221	-3.569263	17.796950
8424	0	0.391309	9.521543	0.344705	0.003917	0.095215	0.003459	3.603708	-3.564499	17.789432
8425	0	0.402517	9.564254	0.359253	0.004028	0.095642	0.003601	3.609706	-3.560803	17.801750
8426	0	0.402079	9.576435	0.376311	0.004022	0.095764	0.003767	3.610337	-3.559606	17.800015
8427	0	0.378144	9.631375	0.353542	0.003784	0.096313	0.003540	3.611764	-3.556248	17.801414
8428	0	0.395834	9.674107	0.266825	0.003962	0.096741	0.002676	3.616950	-3.552312	17.800982
8429	0	0.396622	9.686313	0.402126	0.003967	0.096863	0.004028	3.621015	-3.551233	17.808447
8430	0	0.420454	9.771784	0.437177	0.004209	0.097717	0.004380	3.626656	-3.546650	17.816320
8431	0	0.420428	9.832837	0.450724	0.004211	0.098328	0.004517	3.633175	-3.538617	17.827380
8432	0	0.370836	9.863418	0.448794	0.003708	0.098634	0.004498	3.640046	-3.539268	17.836072
8433	0	0.384413	9.924378	0.481000	0.003845	0.099243	0.004822	3.649293	-3.538201	17.847898
8434	0	0.377663	9.967158	0.528547	0.003781	0.099671	0.005286	3.645990	-3.532660	17.854470
8435	0	0.384410	9.985383	0.487716	0.003845	0.099854	0.004883	3.648467	-3.530970	17.855122
8436	0	0.384052	9.973176	0.504960	0.003842	0.099731	0.005054	3.649791	-3.528849	17.864390
8437	0	0.402361	9.991508	0.512028	0.004028	0.099915	0.005127	3.653215	-3.523307	17.872806
8438	0	0.358991	9.991485	0.492564	0.003592	0.099915	0.004930	3.654333	-3.521676	17.885326
8439	0	0.365743	9.985399	0.450991	0.003662	0.099854	0.004517	3.657866	-3.516074	17.888541
8440	0	0.358726	9.960961	0.511102	0.003592	0.099609	0.005113	3.655540	-3.510921	17.895025
8441	0	0.402295	9.985409	0.505879	0.004028	0.099854	0.005066	3.659548	-3.504422	17.898019
8442	0	0.413553	9.936649	0.474308	0.004139	0.099366	0.004746	3.659285	-3.500070	17.897990
8443	0	0.408968	9.893810	0.408639	0.004089	0.098938	0.004089	3.658580	-3.500094	17.899616
8444	0	0.390404	9.814452	0.408508	0.003906	0.098145	0.004083	3.651327	-3.497643	17.911095
8445	0	0.390046	9.802257	0.372631	0.003906	0.098022	0.003723	3.643404	-3.490703	17.913002
8446	0	0.401040	9.722930	0.299422	0.004016	0.097229	0.002996	3.641736	-3.484127	17.919187
8447	0	0.378618	9.680167	0.256399	0.003784	0.096802	0.002563	3.636950	-3.486353	17.920959
8448	0	0.378324	9.637377	0.286785	0.003788	0.096374	0.002869	3.633632	-3.480645	17.926425
8449	0	0.377955	9.588648	0.250006	0.003784	0.095886	0.002502	3.632215	-3.475053	17.935471
8450	0	0.371169	9.564222	0.328845	0.003714	0.095642	0.003290	3.629810	-3.472947	17.950359
8451	0	0.408092	9.558160	0.396295	0.004089	0.095581	0.003967	3.630851	-3.462482	17.955725
8452	0	0.424915	9.558222	0.359311	0.004255	0.095582	0.003592	3.624597	-3.455170	17.961846
8453	0	0.396446	9.545919	0.311013	0.003967	0.095459	0.003113	3.623478	-3.451778	17.968395
8454	0	0.365462	9.558102	0.335407	0.003656	0.095581	0.003351	3.615679	-3.449731	17.980467
8455	0	0.353414	9.570330	0.226022	0.003540	0.095703	0.002258	3.608829	-3.442939	17.992440
8456	0	0.358689	9.606949	0.299078	0.003589	0.096069	0.002994	3.607788	-3.440897	18.005429
8457	0	0.371804	9.667999	0.280385	0.003723	0.096680	0.002808	3.607913	-3.434902	18.017523
8458	0	0.389439	9.698497	0.285834	0.003896	0.096985	0.002860	3.605702	-3.433228	18.024953
8459	0	0.377986	9.729048	0.408292	0.003784	0.097290	0.004089	3.608978	-3.428090	18.037677
8460	0	0.395521	9.777975	0.480092	0.003958	0.097779	0.004808	3.613475	-3.425009	18.046355
8461	0	0.402592	9.844999	0.512339	0.004028	0.098450	0.005127	3.613363	-3.422005	18.053012
8462	0	0.438533	9.863316	0.511565	0.004389	0.098633	0.005119	3.613164	-3.418118	18.067094
8463	0	0.390371	9.905997	0.500858	0.003906	0.099060	0.005005	3.604524	-3.415153	18.077372
8464	0	0.389708	9.936452	0.427662	0.003901	0.099364	0.004279	3.603021	-3.411220	18.087526
8465	0	0.396060	9.948759	0.427195	0.003967	0.099487	0.004272	3.599279	-3.403419	18.095524
8466	0	0.382796	10.003680	0.433017	0.003831	0.100037	0.004332	3.596632	-3.399850	18.101883
8467	0	0.365828	9.985375	0.414812	0.003662	0.099854	0.004150	3.594710	-3.395626	18.117495
8468	0	0.426127	10.021972	0.420945	0.004264	0.100220	0.004207	3.587161	-3.392520	18.130833
8469	0	0.402430	9.997591	0.512377	0.004028	0.099976	0.005127	3.586428	-3.387785	18.143135
8470	0	0.389792	9.967034	0.499944	0.003898	0.099670	0.004998	3.580718	-3.387805	18.150682
8471	0	0.396687	9.936537	0.567414	0.003967	0.099365	0.005676	3.578866	-3.386958	18.163381
8472	0	0.377835	9.893795	0.512589	0.003782	0.098938	0.005122	3.570227	-3.382178	18.172364
8473	0	0.384153	9.832735	0.495242	0.003845	0.098328	0.004944	3.555765	-3.377872	18.181719
8474	0	0.407876	9.844869	0.398815	0.004082	0.098449	0.003983	3.545942	-3.374301	18.189423
8475	0	0.384282	9.759504	0.330384	0.003845	0.097595	0.003296	3.532356	-3.371212	18.192878
8476	0	0.347077	9.716700	0.307025	0.003473	0.097167	0.003067	3.524294	-3.368019	18.194801
8477	0	0.359842	9.649655	0.403138	0.003601	0.096497	0.004028	3.516441	-3.364488	18.200059
8478	0	0.383636	9.631273	0.354345	0.003839	0.096313	0.003546	3.514954	-3.360415	18.206471
8479	0	0.396218	9.600833	0.391062	0.003967	0.096008	0.003906	3.505225	-3.354376	18.218854
8480	0	0.382937	9.576433	0.379401	0.003835	0.095764	0.003793	3.499421	-3.347707	18.226045
8481	0	0.402475	9.545900	0.415359	0.004028	0.095459	0.004150	3.491099	-3.343399	18.237449
8482	0	0.383596	9.539704	0.433970	0.003838	0.095397	0.004339	3.486243	-3.341083	18.242133
8483	0	0.414869	9.558107	0.341964	0.004150	0.095581	0.003418	3.479839	-3.338927	18.250053
8484	0	0.395957	9.558105	0.251178	0.003963	0.095581	0.002505	3.467720	-3.334130	18.256929
8485	0	0.359573	9.582529	0.293317	0.003601	0.095825	0.002930	3.459246	-3.327583	18.264666
8486	0	0.352643	9.606928	0.251430	0.003529	0.096069	0.002509	3.448605	-3.325032	18.278248
8487	0	0.341268	9.631366	0.323500	0.003418	0.096313	0.003235	3.444235	-3.318456	18.285593
8488	0	0.371059	9.698493	0.299006	0.003712	0.096985	0.002991	3.440646	-3.317070	18.294247
8489	0	0.372210	9.710715	0.451284	0.003723	0.097107	0.004517	3.440601	-3.315840	18.311417
8490	0	0.378080	9.753434	0.444486	0.003781	0.097534	0.004448	3.439908	-3.314967	18.319056
8491	0	0.402992	9.832776	0.548972	0.004028	0.098328	0.005493	3.439474	-3.316765	18.328352
8492	0	0.427363	9.857189	0.542378	0.004275	0.098572	0.005424	3.435865	-3.314624	18.344318
8493	0	0.402971	9.905996	0.488373	0.004028	0.099060	0.004883	3.430476	-3.315918	18.347812
8494	0	0.390792	9.899779	0.501149	0.003908	0.098998	0.005006	3.419487	-3.315516	18.360705
8495	0	0.384327	9.960922	0.507051	0.003845	0.099609	0.005066	3.409580	-3.313432	18.381245
8496	0	0.377768	9.973066	0.470608	0.003779	0.099730	0.004708	3.407800	-3.311115	18.386606
8497	0	0.378291	9.991439	0.452128	0.003784	0.099915	0.004517	3.397719	-3.309926	18.408842
8498	0	0.390398	10.003564	0.476936	0.003903	0.100036	0.004769	3.393375	-3.310208	18.411099
8499	0	0.396816	9.960919	0.519094	0.003967	0.099609	0.005188	3.385468	-3.311113	18.424061
8500	0	0.408517	9.960839	0.538133	0.004090	0.099608	0.005377	3.375800	-3.305004	18.436113
8501	0	0.396518	9.954835	0.525041	0.003967	0.099548	0.005249	3.369730	-3.302385	18.444436
8502	0	0.390461	9.875382	0.531172	0.003901	0.098754	0.005312	3.365577	-3.305755	18.446239
8503	0	0.384265	9.857177	0.488501	0.003845	0.098572	0.004883	3.358455	-3.302722	18.455861
8504	0	0.389644	9.814352	0.537894	0.003901	0.098144	0.005375	3.349480	-3.297282	18.460531
8505	0	0.414511	9.765630	0.458145	0.004150	0.097656	0.004578	3.340619	-3.290673	18.464132
8506	0	0.377114	9.722800	0.452558	0.003773	0.097228	0.004523	3.333592	-3.288311	18.466325
8507	0	0.377926	9.680183	0.372621	0.003784	0.096802	0.003723	3.325572	-3.282158	18.478050
8508	0	0.383122	9.680176	0.330563	0.003835	0.096802	0.003302	3.316569	-3.277583	18.472373
8509	0	0.377833	9.600847	0.317565	0.003784	0.096008	0.003174	3.309786	-3.270630	18.482216
8510	0	0.365277	9.570283	0.342570	0.003650	0.095703	0.003421	3.299621	-3.273966	18.486075
8511	0	0.372084	9.564223	0.353868	0.003723	0.095642	0.003540	3.296882	-3.270880	18.501500
8512	0	0.384389	9.539768	0.408944	0.003840	0.095398	0.004086	3.288991	-3.274657	18.503277
8513	0	0.402851	9.545902	0.463778	0.004028	0.095459	0.004639	3.285603	-3.274645	18.506914
8514	0	0.397148	9.539774	0.445446	0.003967	0.095398	0.004454	3.279947	-3.279852	18.518397
8515	0	0.409020	9.606931	0.433330	0.004089	0.096069	0.004333	3.275672	-3.280734	18.522598
8516	0	0.366424	9.588515	0.354119	0.003663	0.095885	0.003539	3.268628	-3.282064	18.533347
8517	0	0.378725	9.643544	0.317331	0.003784	0.096436	0.003174	3.264778	-3.285568	18.547268
8518	0	0.361054	9.704496	0.322845	0.003607	0.097045	0.003233	3.265665	-3.289825	18.555105
8519	0	0.384336	9.722889	0.415485	0.003845	0.097229	0.004150	3.255777	-3.287697	18.576877
8520	0	0.378185	9.789974	0.378343	0.003780	0.097899	0.003793	3.262171	-3.289360	18.587271
8521	0	0.403084	9.808346	0.482043	0.004028	0.098083	0.004822	3.259345	-3.291956	18.595680
8522	0	0.391126	9.838780	0.536648	0.003911	0.098388	0.005368	3.256734	-3.292337	18.610529
8523	0	0.415289	9.912134	0.554798	0.004150	0.099121	0.005554	3.259445	-3.294950	18.616564
8524	0	0.409676	9.942626	0.560020	0.004094	0.099426	0.005602	3.257001	-3.297526	18.619927
8525	0	0.396968	9.979260	0.622209	0.003967	0.099792	0.006226	3.256419	-3.300169	18.631563
8526	0	0.384645	9.979260	0.524105	0.003849	0.099792	0.005241	3.252212	-3.297125	18.643412
8527	0	0.360474	9.954803	0.482539	0.003601	0.099548	0.004822	3.243613	-3.301020	18.652513
8528	0	0.367314	9.966936	0.409446	0.003669	0.099669	0.004096	3.241037	-3.305660	18.655660
8529	0	0.378264	9.991459	0.482225	0.003784	0.099915	0.004822	3.236112	-3.303410	18.666354
8530	0	0.377911	9.997559	0.500584	0.003780	0.099976	0.005005	3.230630	-3.301481	18.673535
8531	0	0.390310	9.936578	0.493530	0.003906	0.099365	0.004944	3.235983	-3.297513	18.683711
8532	0	0.384081	9.899993	0.504799	0.003839	0.099000	0.005049	3.232468	-3.299625	18.692903
8533	0	0.402717	9.863278	0.476232	0.004028	0.098633	0.004761	3.226236	-3.297791	18.693939
8534	0	0.414742	9.814364	0.494556	0.004148	0.098144	0.004947	3.223141	-3.297170	18.697169
8535	0	0.414812	9.783954	0.481999	0.004150	0.097839	0.004822	3.220792	-3.294038	18.699446
8536	0	0.414567	9.728999	0.445276	0.004146	0.097290	0.004452	3.215251	-3.293499	18.697138
8537	0	0.403005	9.710687	0.372287	0.004028	0.097107	0.003723	3.211131	-3.295179	18.696404
8538	0	0.391219	9.649553	0.317205	0.003909	0.096496	0.003173	3.207673	-3.298506	18.704781
8539	0	0.384099	9.594750	0.274416	0.003845	0.095947	0.002747	3.206119	-3.293208	18.708599
8540	0	0.377197	9.619176	0.334500	0.003776	0.096191	0.003351	3.208993	-3.288701	18.714061
8541	0	0.390214	9.588648	0.384311	0.003906	0.095886	0.003845	3.207113	-3.283387	18.715382
8542	0	0.426467	9.576434	0.389620	0.004264	0.095764	0.003901	3.208880	-3.284129	18.718696
8543	0	0.408590	9.582562	0.420501	0.004089	0.095825	0.004211	3.212036	-3.279730	18.725889
8544	0	0.414421	9.594733	0.407300	0.004143	0.095947	0.004076	3.210999	-3.281375	18.736178
8545	0	0.402728	9.619181	0.401982	0.004028	0.096191	0.004028	3.216465	-3.280087	18.753761
8546	0	0.396161	9.631385	0.400488	0.003964	0.096313	0.004011	3.219353	-3.276588	18.768813
8547	0	0.353750	9.655782	0.359809	0.003540	0.096558	0.003601	3.218706	-3.272977	18.769157
8548	0	0.395849	9.680211	0.316026	0.003962	0.096802	0.003167	3.222154	-3.269412	18.784882
8549	0	0.359892	9.729038	0.341047	0.003601	0.097290	0.003418	3.226405	-3.266791	18.797945
8550	0	0.384035	9.747336	0.388580	0.003840	0.097473	0.003891	3.228128	-3.266289	18.801471
8551	0	0.396241	9.826739	0.468734	0.003967	0.098267	0.004700	3.237865	-3.260639	18.814344
8552	0	0.401545	9.869529	0.521583	0.004018	0.098695	0.005223	3.242019	-3.257540	18.821909
8553	0	0.439525	9.887726	0.475364	0.004395	0.098877	0.004761	3.245786	-3.257917	18.837308
8554	0	0.414975	9.918242	0.516842	0.004151	0.099182	0.005173	3.246291	-3.255680	18.842556
8555	0	0.396797	9.954854	0.506150	0.003967	0.099548	0.005066	3.246913	-3.256063	18.847658
8556	0	0.421450	9.942634	0.499214	0.004212	0.099426	0.004995	3.246148	-3.258078	18.845217
8557	0	0.396590	9.979292	0.426357	0.003967	0.099792	0.004272	3.251772	-3.256314	18.853590
8558	0	0.426931	9.985375	0.418693	0.004269	0.099854	0.004193	3.254364	-3.257106	18.869446
8559	0	0.384181	9.942655	0.433007	0.003845	0.099426	0.004333	3.253596	-3.253189	18.888761
8560	0	0.401841	9.948766	0.499193	0.004021	0.099487	0.004997	3.255315	-3.250051	18.886665
8561	0	0.396312	9.918237	0.494241	0.003967	0.099182	0.004944	3.252537	-3.244724	18.895429
8562	0	0.395101	9.869458	0.529830	0.003959	0.098694	0.005306	3.257249	-3.235382	18.899362
8563	0	0.396719	9.857208	0.542666	0.003967	0.098572	0.005432	3.259059	-3.234896	18.909371
8564	0	0.427027	9.832794	0.449967	0.004272	0.098328	0.004505	3.260993	-3.232956	18.907300
8565	0	0.408741	9.771749	0.426957	0.004089	0.097717	0.004272	3.259889	-3.230264	18.906421
8566	0	0.364956	9.741241	0.365513	0.003657	0.097412	0.003655	3.255636	-3.220948	18.916808
8567	0	0.366377	9.710689	0.335637	0.003662	0.097107	0.003357	3.251782	-3.222641	18.921317
8568	0	0.385010	9.680081	0.329155	0.003848	0.096801	0.003294	3.250243	-3.224624	18.931097
8569	0	0.396523	9.643588	0.304384	0.003967	0.096436	0.003052	3.255093	-3.221960	18.941915
8570	0	0.396151	9.631378	0.290477	0.003963	0.096313	0.002913	3.260960	-3.220477	18.952296
8571	0	0.372602	9.613049	0.341140	0.003723	0.096130	0.003418	3.264429	-3.223437	18.960729
8572	0	0.372722	9.606961	0.296924	0.003728	0.096069	0.002977	3.269586	-3.222416	18.973079
8573	0	0.384545	9.582552	0.353101	0.003845	0.095825	0.003540	3.275950	-3.222350	18.972490
8574	0	0.396309	9.619179	0.333192	0.003967	0.096191	0.003338	3.278567	-3.217042	18.972033
8575	0	0.384162	9.606989	0.340652	0.003845	0.096069	0.003418	3.287590	-3.212667	18.987864
8576	0	0.395812	9.655782	0.290121	0.003960	0.096558	0.002906	3.288435	-3.210816	19.002793
8577	0	0.378272	9.686313	0.285902	0.003784	0.096863	0.002869	3.295166	-3.209081	19.018531
8578	0	0.402201	9.729025	0.363909	0.004025	0.097290	0.003642	3.294111	-3.205998	19.030591
8579	0	0.396701	9.741256	0.334418	0.003967	0.097412	0.003357	3.304546	-3.205549	19.036996
8580	0	0.402737	9.790184	0.405070	0.004027	0.097901	0.004063	3.313957	-3.205434	19.044032
8581	0	0.427140	9.845007	0.457082	0.004272	0.098450	0.004578	3.317265	-3.204126	19.055816
8582	0	0.420763	9.857218	0.431082	0.004209	0.098572	0.004319	3.322239	-3.203199	19.070203
8583	0	0.383730	9.881657	0.450912	0.003845	0.098816	0.004517	3.326560	-3.193488	19.071312
8584	0	0.407427	9.930552	0.461453	0.004073	0.099305	0.004623	3.332190	-3.194689	19.080009
8585	0	0.402364	9.936592	0.438331	0.004028	0.099365	0.004395	3.340635	-3.188952	19.087889
8586	0	0.389725	9.948834	0.461366	0.003897	0.099488	0.004616	3.338501	-3.189350	19.104989
8587	0	0.396878	9.979253	0.488063	0.003967	0.099792	0.004883	3.336582	-3.190572	19.109621
8588	0	0.396585	9.948757	0.383695	0.003969	0.099487	0.003840	3.336063	-3.186478	19.121185
8589	0	0.396265	9.979291	0.438889	0.003967	0.099792	0.004395	3.337761	-3.181269	19.141659
8590	0	0.426838	9.967047	0.439709	0.004272	0.099670	0.004395	3.330187	-3.176438	19.150233
8591	0	0.426835	9.906031	0.445401	0.004272	0.099060	0.004456	3.327305	-3.171629	19.162312
8592	0	0.401889	9.899928	0.414120	0.004020	0.098999	0.004147	3.329137	-3.170093	19.166556
8593	0	0.396595	9.844992	0.371884	0.003967	0.098450	0.003723	3.329601	-3.168300	19.171306
8594	0	0.396472	9.814445	0.481359	0.003964	0.098145	0.004812	3.323539	-3.168223	19.176095
8595	0	0.378217	9.765655	0.420638	0.003784	0.097656	0.004211	3.324925	-3.165543	19.183829
8596	0	0.371491	9.735115	0.316500	0.003718	0.097351	0.003163	3.318562	-3.161068	19.189355
8597	0	0.408475	9.692404	0.329528	0.004089	0.096924	0.003296	3.314777	-3.155308	19.200722
8598	0	0.389115	9.674093	0.262306	0.003897	0.096741	0.002623	3.309620	-3.148620	19.210992
8599	0	0.390239	9.667985	0.311254	0.003906	0.096680	0.003113	3.305455	-3.143743	19.210929
8600	0	0.371097	9.637473	0.298707	0.003715	0.096375	0.002990	3.304206	-3.139206	19.209279
8601	0	0.359580	9.594753	0.408770	0.003601	0.095947	0.004089	3.301686	-3.132584	19.221830
8602	0	0.370740	9.588660	0.322498	0.003712	0.095886	0.003231	3.304456	-3.127171	19.227228
8603	0	0.402510	9.606966	0.365726	0.004028	0.096069	0.003662	3.305618	-3.123219	19.244323
8604	0	0.395746	9.625266	0.395471	0.003961	0.096252	0.003957	3.303550	-3.119248	19.253034
8605	0	0.365901	9.643567	0.372294	0.003662	0.096436	0.003723	3.299330	-3.115257	19.255065
8606	0	0.402094	9.655765	0.341687	0.004022	0.096558	0.003417	3.294939	-3.114235	19.267717
8607	0	0.378073	9.655781	0.390492	0.003784	0.096558	0.003906	3.292063	-3.109809	19.267682
8608	0	0.383704	9.741224	0.286200	0.003838	0.097412	0.002866	3.291742	-3.109325	19.281846
8609	0	0.359620	9.759542	0.299002	0.003601	0.097595	0.002991	3.287841	-3.103674	19.297354
8610	0	0.389024	9.796175	0.316883	0.003896	0.097961	0.003172	3.286888	-3.097096	19.308793
8611	0	0.396300	9.820611	0.377459	0.003967	0.098206	0.003784	3.293606	-3.091810	19.308677
8612	0	0.425768	9.881709	0.492482	0.004264	0.098817	0.004924	3.287723	-3.084740	19.325053
8613	0	0.420786	9.906060	0.524167	0.004211	0.099060	0.005249	3.291672	-3.080341	19.333408
8614	0	0.389733	9.906101	0.517379	0.003899	0.099061	0.005173	3.285904	-3.078534	19.352585
8615	0	0.371844	9.936546	0.506499	0.003723	0.099365	0.005066	3.282441	-3.072811	19.359539
8616	0	0.371078	9.954840	0.500396	0.003714	0.099548	0.005003	3.276771	-3.069274	19.365779
8617	0	0.353532	9.942629	0.439777	0.003540	0.099426	0.004395	3.268522	-3.063536	19.373070
8618	0	0.364978	9.942609	0.440669	0.003653	0.099426	0.004400	3.256612	-3.059972	19.378774
8619	0	0.420701	9.954844	0.342045	0.004211	0.099548	0.003418	3.249173	-3.054682	19.387647
8620	0	0.389188	9.906029	0.366574	0.003897	0.099060	0.003667	3.245944	-3.048831	19.401508
8621	0	0.390336	9.906030	0.457488	0.003906	0.099060	0.004578	3.244520	-3.045309	19.413356
8622	0	0.389742	9.857197	0.499703	0.003900	0.098572	0.004999	3.242404	-3.042552	19.417072
8623	0	0.390729	9.851058	0.506833	0.003906	0.098511	0.005066	3.235066	-3.043363	19.425030
8624	0	0.378289	9.814337	0.513710	0.003786	0.098144	0.005131	3.223065	-3.039386	19.437945
8625	0	0.408223	9.777835	0.464439	0.004089	0.097778	0.004639	3.212122	-3.030038	19.429805
8626	0	0.370018	9.735118	0.404337	0.003708	0.097351	0.004039	3.202099	-3.020851	19.435967
8627	0	0.372009	9.735083	0.409800	0.003723	0.097351	0.004089	3.187445	-3.016845	19.438102
8628	0	0.389517	9.667881	0.276627	0.003900	0.096679	0.002763	3.178609	-3.011609	19.448912
8629	0	0.365921	9.631353	0.287044	0.003662	0.096313	0.002869	3.171808	-3.008116	19.458285
8630	0	0.383403	9.643480	0.421359	0.003839	0.096435	0.004214	3.168201	-3.002245	19.462743
8631	0	0.371853	9.606951	0.372336	0.003723	0.096069	0.003723	3.163362	-2.996535	19.471977
8632	0	0.389651	9.619142	0.390599	0.003897	0.096191	0.003906	3.159158	-2.995943	19.475727
8633	0	0.384309	9.631346	0.439667	0.003845	0.096313	0.004395	3.151950	-2.993329	19.483574
8634	0	0.420899	9.637324	0.464707	0.004207	0.096374	0.004642	3.141916	-2.995811	19.492863
8635	0	0.390537	9.667981	0.396522	0.003906	0.096680	0.003967	3.139812	-2.994453	19.508389
8636	0	0.378370	9.649646	0.359704	0.003781	0.096497	0.003596	3.134457	-2.996917	19.514665
8637	0	0.341991	9.661857	0.366239	0.003418	0.096619	0.003662	3.129495	-2.999107	19.524072
8638	0	0.360156	9.753345	0.310950	0.003605	0.097533	0.003113	3.128774	-2.995053	19.535239
8639	0	0.366245	9.759509	0.354305	0.003662	0.097595	0.003540	3.120491	-2.995528	19.547361
8640	0	0.372211	9.808268	0.378729	0.003723	0.098083	0.003790	3.119002	-2.994089	19.554453
8641	0	0.377797	9.851113	0.475760	0.003784	0.098511	0.004761	3.118073	-2.986641	19.567931
8642	0	0.401145	9.875521	0.450585	0.004015	0.098755	0.004510	3.118326	-2.982109	19.575395
8643	0	0.415011	9.893807	0.500358	0.004150	0.098938	0.005005	3.115163	-2.981702	19.579576
8644	0	0.427057	9.924302	0.567667	0.004272	0.099243	0.005673	3.106770	-2.980395	19.585377
8645	0	0.415575	9.930370	0.549805	0.004150	0.099304	0.005493	3.096418	-2.986538	19.596445
8646	0	0.398045	9.930191	0.501990	0.003978	0.099302	0.005014	3.085679	-2.988998	19.593774
8647	0	0.390700	9.967006	0.519417	0.003906	0.099670	0.005188	3.074056	-2.989401	19.598025
8648	0	0.360722	9.924197	0.471229	0.003602	0.099242	0.004711	3.068268	-2.994928	19.606127
8649	0	0.366235	9.924299	0.494708	0.003662	0.099243	0.004944	3.059943	-2.994929	19.608790
8650	0	0.402357	9.912023	0.385350	0.004028	0.099120	0.003851	3.052438	-2.989126	19.607677
8651	0	0.421099	9.875495	0.445451	0.004211	0.098755	0.004456	3.049100	-2.988237	19.610286
8652	0	0.390875	9.851056	0.463680	0.003905	0.098511	0.004636	3.043283	-2.992076	19.617701
8653	0	0.390912	9.826634	0.512976	0.003906	0.098267	0.005127	3.035385	-2.995132	19.625974
8654	0	0.360857	9.765497	0.452621	0.003606	0.097655	0.004521	3.025008	-2.998202	19.637775
8655	0	0.396448	9.771736	0.421238	0.003967	0.097717	0.004211	3.019231	-2.994718	19.644087
8656	0	0.377635	9.735083	0.464656	0.003778	0.097351	0.004640	3.006650	-2.991610	19.644275
8657	0	0.414875	9.667947	0.415720	0.004150	0.096680	0.004150	2.993943	-2.989436	19.647966
8658	0	0.420805	9.667854	0.355819	0.004208	0.096679	0.003553	2.983527	-2.989886	19.664855
8659	0	0.415083	9.667963	0.293098	0.004150	0.096680	0.002930	2.977292	-2.990347	19.679032
8660	0	0.384827	9.619033	0.366408	0.003845	0.096190	0.003664	2.972549	-2.993861	19.693141
8661	0	0.354638	9.643521	0.311600	0.003540	0.096436	0.003113	2.964082	-3.001330	19.699056
8662	0	0.367678	9.661744	0.294093	0.003675	0.096618	0.002935	2.952982	-3.003855	19.704734
8663	0	0.360518	9.619119	0.305388	0.003601	0.096191	0.003052	2.945782	-3.008712	19.709726
8664	0	0.391310	9.655682	0.421243	0.003914	0.096557	0.004215	2.944416	-3.007741	19.732863
8665	0	0.402709	9.643581	0.383981	0.004028	0.096436	0.003845	2.946301	-3.006002	19.741082
8666	0	0.426725	9.692395	0.407739	0.004270	0.096924	0.004078	2.942355	-3.002959	19.748093
8667	0	0.415086	9.728999	0.433405	0.004150	0.097290	0.004333	2.937031	-3.003438	19.759414
8668	0	0.403257	9.716685	0.470131	0.004029	0.097167	0.004701	2.931748	-3.006963	19.760064
8669	0	0.372734	9.759510	0.396607	0.003723	0.097595	0.003967	2.928524	-3.011799	19.776354
8670	0	0.373334	9.820462	0.451155	0.003731	0.098205	0.004514	2.926355	-3.014811	19.787055
8671	0	0.378737	9.832766	0.463552	0.003784	0.098328	0.004639	2.925430	-3.018344	19.795408
8672	0	0.354397	9.845000	0.468820	0.003546	0.098450	0.004693	2.926449	-3.016101	19.799101
8673	0	0.396469	9.912144	0.457230	0.003967	0.099121	0.004578	2.927893	-3.013109	19.807519
8674	0	0.372119	9.887713	0.535374	0.003717	0.098877	0.005360	2.930227	-3.017082	19.806062
8675	0	0.409096	9.924338	0.518261	0.004089	0.099243	0.005188	2.931719	-3.018878	19.818347
8676	0	0.390584	9.924356	0.529369	0.003909	0.099243	0.005299	2.932721	-3.014964	19.836509
8677	0	0.390471	9.936560	0.499892	0.003906	0.099365	0.005005	2.935077	-3.012765	19.850153
8678	0	0.396183	9.930435	0.535709	0.003963	0.099304	0.005359	2.932302	-3.010615	19.855474
8679	0	0.390619	9.930448	0.469376	0.003906	0.099304	0.004700	2.934607	-3.010195	19.861253
8680	0	0.396700	9.893807	0.413535	0.003966	0.098938	0.004138	2.933111	-3.010659	19.862374
8681	0	0.371839	9.875487	0.476478	0.003723	0.098755	0.004761	2.923748	-3.005034	19.864830
8682	0	0.383600	9.832781	0.415357	0.003836	0.098328	0.004158	2.924176	-3.005400	19.881300
8683	0	0.378520	9.796127	0.366519	0.003784	0.097961	0.003662	2.916064	-3.006282	19.884776
8684	0	0.396714	9.777761	0.451882	0.003969	0.097777	0.004522	2.915579	-3.003600	19.882854
8685	0	0.383996	9.741243	0.439203	0.003845	0.097412	0.004395	2.913983	-2.997072	19.883710
8686	0	0.389154	9.686306	0.444688	0.003895	0.096863	0.004450	2.913032	-2.992705	19.885062
8687	0	0.402150	9.680229	0.481681	0.004028	0.096802	0.004822	2.914240	-2.984463	19.887540
8688	0	0.395264	9.637546	0.481161	0.003953	0.096375	0.004811	2.909329	-2.983619	19.886233
8689	0	0.390947	9.631334	0.390634	0.003906	0.096313	0.003906	2.904663	-2.987155	19.886450
8690	0	0.385466	9.637347	0.323295	0.003851	0.096374	0.003235	2.902296	-2.991448	19.897955
8691	0	0.378622	9.625255	0.274005	0.003784	0.096252	0.002747	2.905548	-2.993659	19.903515
8692	0	0.378636	9.594749	0.297209	0.003788	0.095947	0.002977	2.907321	-2.991513	19.907399
8693	0	0.347986	9.643576	0.402238	0.003479	0.096436	0.004028	2.910076	-2.991955	19.905301
8694	0	0.359749	9.643600	0.449823	0.003602	0.096436	0.004504	2.912676	-2.986194	19.908981
8695	0	0.353878	9.643584	0.383913	0.003540	0.096436	0.003845	2.915344	-2.984506	19.909901
8696	0	0.390273	9.698540	0.455445	0.003903	0.096985	0.004565	2.923439	-2.983577	19.918943
8697	0	0.427494	9.686313	0.499616	0.004272	0.096863	0.005005	2.929124	-2.986264	19.921786
8698	0	0.416156	9.710706	0.467326	0.004155	0.097107	0.004682	2.934282	-2.993664	19.924590
8699	0	0.409034	9.796146	0.420970	0.004089	0.097961	0.004211	2.931704	-2.994585	19.930017
8700	0	0.378210	9.814377	0.371721	0.003785	0.098144	0.003719	2.929467	-2.991048	19.941023
8701	0	0.372099	9.845004	0.347176	0.003723	0.098450	0.003479	2.933237	-2.988492	19.949965
8702	0	0.390140	9.881627	0.449360	0.003901	0.098816	0.004501	2.937457	-2.988455	19.965014
8703	0	0.378362	9.906023	0.426889	0.003784	0.099060	0.004272	2.936984	-2.987617	19.975701
8704	0	0.402699	9.918237	0.468638	0.004026	0.099182	0.004692	2.938731	-2.988487	19.987429
8705	0	0.390486	9.948747	0.573532	0.003906	0.099487	0.005737	2.936314	-2.986791	20.000071
8706	0	0.414711	9.912108	0.493896	0.004147	0.099121	0.004939	2.931825	-2.987158	20.007997
8707	0	0.396680	9.948750	0.555097	0.003967	0.099487	0.005554	2.930916	-2.986322	20.017478
8708	0	0.408126	9.936554	0.530245	0.004087	0.099365	0.005303	2.927413	-2.978821	20.021361
8709	0	0.384548	9.906025	0.445118	0.003845	0.099060	0.004456	2.927898	-2.978847	20.031405
8710	0	0.384381	9.899939	0.462236	0.003845	0.098999	0.004629	2.931079	-2.977055	20.036562
8711	0	0.372385	9.863306	0.420511	0.003723	0.098633	0.004211	2.933889	-2.977524	20.039891
8712	0	0.402182	9.851127	0.437624	0.004029	0.098511	0.004381	2.934938	-2.968737	20.047173
8713	0	0.408568	9.851128	0.450826	0.004089	0.098511	0.004517	2.939882	-2.964438	20.058825
8714	0	0.395763	9.796182	0.381997	0.003960	0.097961	0.003828	2.944689	-2.961895	20.057987
8715	0	0.427125	9.771746	0.420853	0.004272	0.097717	0.004211	2.943482	-2.960176	20.065878
8716	0	0.438960	9.722912	0.493676	0.004392	0.097229	0.004937	2.939285	-2.957513	20.069569
8717	0	0.372333	9.704614	0.402223	0.003723	0.097046	0.004028	2.941814	-2.957584	20.075757
8718	0	0.372301	9.631367	0.413356	0.003723	0.096313	0.004138	2.942473	-2.957182	20.087228
8719	0	0.408148	9.649712	0.322870	0.004089	0.096497	0.003235	2.945201	-2.947610	20.094000
8720	0	0.406583	9.637600	0.309333	0.004073	0.096375	0.003100	2.948932	-2.938826	20.103452
8721	0	0.401855	9.619190	0.298797	0.004028	0.096191	0.002991	2.947567	-2.927084	20.113179
8722	0	0.388363	9.637488	0.371055	0.003886	0.096375	0.003717	2.951008	-2.924025	20.119877
8723	0	0.383899	9.655797	0.323188	0.003845	0.096558	0.003235	2.949811	-2.916694	20.130459
8724	0	0.376775	9.649683	0.340772	0.003771	0.096497	0.003411	2.949497	-2.912839	20.130332
8725	0	0.396590	9.735124	0.402562	0.003967	0.097351	0.004028	2.947972	-2.911217	20.131436
8726	0	0.383589	9.704630	0.389681	0.003842	0.097046	0.003901	2.947750	-2.903450	20.131756
8727	0	0.384501	9.710738	0.438476	0.003845	0.097107	0.004395	2.954622	-2.903114	20.137765
8728	0	0.377617	9.765695	0.460970	0.003783	0.097656	0.004619	2.960416	-2.894806	20.145708
8729	0	0.396362	9.765680	0.438553	0.003967	0.097656	0.004395	2.966245	-2.890525	20.160590
8730	0	0.389614	9.802380	0.424767	0.003899	0.098023	0.004254	2.969370	-2.887555	20.170191
8731	0	0.377746	9.832808	0.475697	0.003784	0.098328	0.004761	2.969021	-2.879779	20.185513
8732	0	0.395151	9.875510	0.444348	0.003953	0.098755	0.004447	2.968411	-2.877994	20.198914
8733	0	0.371614	9.869464	0.444377	0.003723	0.098694	0.004456	2.977423	-2.869803	20.204265
8734	0	0.401196	9.924426	0.436926	0.004014	0.099244	0.004371	2.974446	-2.867270	20.207907
8735	0	0.402607	9.912155	0.450869	0.004028	0.099121	0.004517	2.979053	-2.864300	20.203681
8736	0	0.420372	9.936565	0.437179	0.004207	0.099365	0.004378	2.981931	-2.860760	20.216732
8737	0	0.384615	9.924336	0.536680	0.003845	0.099243	0.005371	2.982204	-2.861710	20.230150
8738	0	0.440018	9.905998	0.468748	0.004395	0.099060	0.004690	2.980663	-2.866904	20.242334
8739	0	0.384374	9.893830	0.518306	0.003845	0.098938	0.005188	2.981568	-2.865308	20.247926
8740	0	0.402038	9.893837	0.486789	0.004025	0.098938	0.004872	2.981957	-2.860506	20.256810
8741	0	0.414758	9.857180	0.543385	0.004150	0.098572	0.005432	2.975233	-2.857115	20.263281
8742	0	0.414273	9.844989	0.414982	0.004144	0.098450	0.004153	2.974558	-2.855794	20.267544
8743	0	0.396501	9.783956	0.426991	0.003967	0.097839	0.004272	2.972950	-2.852841	20.264768
8744	0	0.389889	9.777853	0.353130	0.003901	0.097778	0.003534	2.971739	-2.849835	20.263284
8745	0	0.396495	9.759538	0.402656	0.003967	0.097595	0.004028	2.969194	-2.846848	20.271496
8746	0	0.383454	9.722923	0.347427	0.003839	0.097229	0.003475	2.965665	-2.840847	20.269777
8747	0	0.366096	9.692400	0.378090	0.003662	0.096924	0.003784	2.965019	-2.839163	20.275488
8748	0	0.383849	9.643566	0.365653	0.003842	0.096436	0.003655	2.959075	-2.834443	20.285174
8749	0	0.390270	9.668011	0.420505	0.003906	0.096680	0.004211	2.962170	-2.829724	20.278781
8750	0	0.383354	9.643571	0.456430	0.003838	0.096436	0.004564	2.957392	-2.824951	20.286488
8751	0	0.426822	9.625271	0.390424	0.004272	0.096252	0.003906	2.955073	-2.819837	20.292703
8752	0	0.419816	9.655754	0.360272	0.004202	0.096558	0.003596	2.942621	-2.815637	20.303899
8753	0	0.366336	9.649665	0.353694	0.003662	0.096497	0.003540	2.941613	-2.817094	20.308571
8754	0	0.384609	9.655776	0.340845	0.003847	0.096558	0.003411	2.940244	-2.815934	20.317502
8755	0	0.371919	9.680219	0.328765	0.003723	0.096802	0.003296	2.945319	-2.811255	20.329283
8756	0	0.358660	9.674110	0.351843	0.003592	0.096741	0.003523	2.945859	-2.804340	20.329566
8757	0	0.378487	9.729008	0.433196	0.003784	0.097290	0.004333	2.942815	-2.805420	20.335799
8758	0	0.383973	9.741263	0.444692	0.003846	0.097412	0.004453	2.944980	-2.797712	20.335838
8759	0	0.414978	9.796140	0.396864	0.004150	0.097961	0.003967	2.938699	-2.796966	20.346601
8760	0	0.390608	9.759437	0.439256	0.003904	0.097594	0.004396	2.938430	-2.799227	20.357819
8761	0	0.377606	9.832790	0.445658	0.003784	0.098328	0.004456	2.932530	-2.789799	20.358371
8762	0	0.388140	9.863325	0.408796	0.003889	0.098633	0.004091	2.931813	-2.780622	20.363653
8763	0	0.359781	9.893811	0.360094	0.003601	0.098938	0.003601	2.927308	-2.776821	20.373557
8764	0	0.371443	9.899923	0.432953	0.003716	0.098999	0.004333	2.926245	-2.774206	20.378411
8765	0	0.378188	9.875494	0.476143	0.003784	0.098755	0.004761	2.920614	-2.771773	20.388184
8766	0	0.377838	9.906004	0.488503	0.003779	0.099060	0.004884	2.914488	-2.770479	20.398523
8767	0	0.414793	9.948754	0.475792	0.004150	0.099487	0.004761	2.913058	-2.767544	20.410652
8768	0	0.414527	9.899893	0.512256	0.004145	0.098999	0.005121	2.906818	-2.768126	20.418244
8769	0	0.439326	9.887688	0.458042	0.004395	0.098877	0.004578	2.898884	-2.766555	20.418351
8770	0	0.402815	9.850946	0.422131	0.004025	0.098510	0.004216	2.888214	-2.769673	20.423938
8771	0	0.402772	9.832749	0.397164	0.004028	0.098328	0.003967	2.878418	-2.768990	20.425595
8772	0	0.365898	9.838770	0.397750	0.003660	0.098388	0.003976	2.872018	-2.767256	20.428529
8773	0	0.366078	9.783934	0.396900	0.003662	0.097839	0.003967	2.865329	-2.765664	20.436724
8774	0	0.384056	9.796041	0.299807	0.003842	0.097960	0.002994	2.855346	-2.763659	20.443927
8775	0	0.365943	9.747324	0.360114	0.003662	0.097473	0.003601	2.850716	-2.760338	20.440670
8776	0	0.395749	9.741242	0.378053	0.003962	0.097412	0.003784	2.850286	-2.755602	20.448696
8777	0	0.396290	9.716803	0.439707	0.003967	0.097168	0.004395	2.842532	-2.750547	20.457400
8778	0	0.413975	9.674063	0.452433	0.004141	0.096741	0.004521	2.834277	-2.749307	20.467597
8779	0	0.402679	9.661846	0.397360	0.004028	0.096619	0.003967	2.822221	-2.747257	20.474038
8780	0	0.372183	9.643452	0.312444	0.003719	0.096435	0.003125	2.818344	-2.750384	20.489478
8781	0	0.366300	9.631336	0.293243	0.003662	0.096313	0.002930	2.810456	-2.751440	20.494147
8782	0	0.366066	9.649572	0.360576	0.003663	0.096496	0.003606	2.806003	-2.748444	20.497422
8783	0	0.341479	9.631355	0.274790	0.003418	0.096313	0.002747	2.799828	-2.744686	20.505023
8784	0	0.371245	9.680200	0.445561	0.003716	0.096802	0.004457	2.797363	-2.739959	20.513653
8785	0	0.378000	9.680198	0.396594	0.003784	0.096802	0.003967	2.794377	-2.734912	20.514898
8786	0	0.401537	9.710707	0.396554	0.004020	0.097107	0.003964	2.788420	-2.729733	20.524038
8787	0	0.427307	9.735109	0.445460	0.004272	0.097351	0.004456	2.784925	-2.730348	20.532557
8788	0	0.415519	9.747189	0.378490	0.004151	0.097472	0.003781	2.776055	-2.734892	20.545278
8789	0	0.408877	9.796144	0.433372	0.004089	0.097961	0.004333	2.771131	-2.734224	20.552621
8790	0	0.359735	9.808242	0.409389	0.003599	0.098083	0.004089	2.761138	-2.732198	20.571810
8791	0	0.366391	9.838857	0.372398	0.003662	0.098389	0.003723	2.755647	-2.734162	20.570135
8792	0	0.384504	9.869286	0.421597	0.003848	0.098693	0.004212	2.746693	-2.730905	20.578293
8793	0	0.396560	9.875518	0.414492	0.003967	0.098755	0.004150	2.748412	-2.728934	20.583877
8794	0	0.396326	9.875489	0.481029	0.003963	0.098755	0.004810	2.743795	-2.728729	20.588044
8795	0	0.433337	9.899924	0.481740	0.004333	0.098999	0.004822	2.744209	-2.728539	20.588465
8796	0	0.409292	9.905976	0.536367	0.004088	0.099060	0.005362	2.737035	-2.733899	20.598372
8797	0	0.396833	9.930372	0.556195	0.003967	0.099304	0.005554	2.723481	-2.734973	20.605679
8798	0	0.372720	9.881352	0.575968	0.003725	0.098814	0.005753	2.710659	-2.737230	20.614959
8799	0	0.372509	9.893777	0.482484	0.003723	0.098938	0.004822	2.702618	-2.739175	20.618348
8800	0	0.385236	9.850948	0.470912	0.003849	0.098510	0.004705	2.693794	-2.742777	20.619340
8801	0	0.384635	9.875455	0.440098	0.003845	0.098755	0.004395	2.681787	-2.743860	20.621415
8802	0	0.396899	9.802151	0.434612	0.003969	0.098022	0.004346	2.676901	-2.743552	20.623897
8803	0	0.378593	9.808336	0.390788	0.003784	0.098083	0.003906	2.670392	-2.745541	20.625638
8804	0	0.415551	9.814345	0.458115	0.004153	0.098144	0.004580	2.664893	-2.748300	20.632844
8805	0	0.366748	9.728959	0.421721	0.003662	0.097290	0.004211	2.653411	-2.754656	20.638575
8806	0	0.379815	9.716571	0.489861	0.003795	0.097166	0.004894	2.643594	-2.758769	20.634793
8807	0	0.390718	9.674048	0.433812	0.003906	0.096741	0.004333	2.633435	-2.759915	20.634879
8808	0	0.409121	9.698369	0.428506	0.004090	0.096984	0.004281	2.624049	-2.760925	20.638414
8809	0	0.421453	9.674051	0.421311	0.004211	0.096741	0.004211	2.617367	-2.764632	20.651733
8810	0	0.403152	9.631260	0.360460	0.004034	0.096313	0.003604	2.611872	-2.761749	20.652522
8811	0	0.359980	9.637456	0.286878	0.003601	0.096375	0.002869	2.607178	-2.760238	20.658481
8812	0	0.384926	9.661748	0.341641	0.003842	0.096618	0.003418	2.604261	-2.768652	20.676052
8813	0	0.354030	9.643571	0.384093	0.003540	0.096436	0.003845	2.604818	-2.768895	20.681917
8814	0	0.378280	9.667985	0.419931	0.003784	0.096680	0.004202	2.603178	-2.767410	20.689141
8815	0	0.384526	9.686283	0.427159	0.003845	0.096863	0.004272	2.599466	-2.767698	20.693757
8816	0	0.408472	9.716816	0.396537	0.004089	0.097168	0.003965	2.594840	-2.762285	20.697525
8817	0	0.408836	9.735106	0.390761	0.004089	0.097351	0.003906	2.588578	-2.761206	20.709772
8818	0	0.408384	9.765545	0.384605	0.004086	0.097655	0.003847	2.585108	-2.758330	20.714587
8819	0	0.402878	9.790038	0.433333	0.004028	0.097900	0.004333	2.580598	-2.759057	20.719331
8820	0	0.366265	9.844888	0.420695	0.003662	0.098449	0.004210	2.580075	-2.759766	20.725352
8821	0	0.354046	9.832793	0.444878	0.003540	0.098328	0.004456	2.583255	-2.760494	20.731738
8822	0	0.378526	9.869392	0.511045	0.003784	0.098694	0.005113	2.581099	-2.761924	20.747594
8823	0	0.384451	9.875496	0.488173	0.003845	0.098755	0.004883	2.577853	-2.760921	20.741929
8824	0	0.414916	9.893809	0.530482	0.004148	0.098938	0.005307	2.576056	-2.761508	20.746392
8825	0	0.421548	9.899897	0.457512	0.004211	0.098999	0.004578	2.574350	-2.766183	20.745661
8826	0	0.385686	9.912028	0.444332	0.003853	0.099120	0.004450	2.577358	-2.770718	20.749208
8827	0	0.390584	9.887720	0.475594	0.003906	0.098877	0.004761	2.578386	-2.770109	20.754067
8828	0	0.360015	9.893796	0.352931	0.003599	0.098938	0.003530	2.574142	-2.771229	20.761650
8829	0	0.366199	9.844995	0.420595	0.003662	0.098450	0.004211	2.575957	-2.771068	20.765722
8830	0	0.372257	9.851080	0.517524	0.003722	0.098511	0.005177	2.572933	-2.771381	20.761883
8831	0	0.390576	9.826684	0.493952	0.003906	0.098267	0.004944	2.573389	-2.770752	20.771789
8832	0	0.408430	9.790043	0.414307	0.004087	0.097900	0.004141	2.566179	-2.767085	20.777571
8833	0	0.408776	9.802263	0.463656	0.004089	0.098022	0.004639	2.564045	-2.765203	20.777746
8834	0	0.396673	9.735080	0.433181	0.003963	0.097351	0.004329	2.555876	-2.768944	20.786167
8835	0	0.378322	9.722908	0.378328	0.003784	0.097229	0.003784	2.552284	-2.767953	20.786064
8836	0	0.371721	9.716822	0.414529	0.003720	0.097168	0.004148	2.551563	-2.764206	20.785663
8837	0	0.377897	9.704609	0.347937	0.003784	0.097046	0.003479	2.546660	-2.757993	20.776177
8838	0	0.377603	9.680190	0.371702	0.003774	0.096802	0.003723	2.549340	-2.760792	20.781254
8839	0	0.390687	9.704606	0.353495	0.003906	0.097046	0.003540	2.550822	-2.761523	20.783614
8840	0	0.396975	9.649661	0.468745	0.003968	0.096497	0.004689	2.548262	-2.763445	20.791813
8841	0	0.390983	9.667977	0.426743	0.003906	0.096680	0.004272	2.549656	-2.767676	20.795502
8842	0	0.409644	9.674084	0.419795	0.004096	0.096741	0.004201	2.548546	-2.768298	20.802421
8843	0	0.403069	9.680177	0.378143	0.004028	0.096802	0.003784	2.547168	-2.771244	20.804165
8844	0	0.397334	9.686192	0.328523	0.003971	0.096862	0.003290	2.548398	-2.774046	20.812561
8845	0	0.384506	9.722938	0.340734	0.003845	0.097229	0.003418	2.556414	-2.773890	20.820130
8846	0	0.359664	9.716822	0.308707	0.003600	0.097168	0.003091	2.556416	-2.769841	20.819082
8847	0	0.359669	9.729051	0.402083	0.003601	0.097290	0.004028	2.560596	-2.764888	20.828630
8848	0	0.407557	9.784070	0.474109	0.004080	0.097840	0.004745	2.561169	-2.759951	20.832714
8849	0	0.415370	9.820577	0.481471	0.004150	0.098206	0.004822	2.564679	-2.764163	20.848273
8850	0	0.421594	9.832811	0.492109	0.004217	0.098328	0.004930	2.569820	-2.763038	20.860162
8851	0	0.409198	9.863290	0.512319	0.004089	0.098633	0.005127	2.569493	-2.766353	20.878051
8852	0	0.397159	9.838894	0.456460	0.003972	0.098389	0.004570	2.571288	-2.765743	20.888129
8853	0	0.396890	9.893810	0.463481	0.003967	0.098938	0.004639	2.571101	-2.767806	20.894883
8854	0	0.360224	9.906032	0.444248	0.003604	0.099060	0.004447	2.571753	-2.765908	20.903058
8855	0	0.396586	9.893826	0.402295	0.003967	0.098938	0.004028	2.573323	-2.764466	20.911049
8856	0	0.354138	9.887723	0.480093	0.003536	0.098877	0.004810	2.579715	-2.770398	20.906100
8857	0	0.396662	9.906009	0.415021	0.003967	0.099060	0.004150	2.575283	-2.769830	20.913059
8858	0	0.408738	9.881618	0.487662	0.004087	0.098816	0.004882	2.576851	-2.769618	20.910321
8859	0	0.409016	9.887714	0.469514	0.004089	0.098877	0.004700	2.577471	-2.770764	20.924810
8860	0	0.415065	9.832779	0.480971	0.004151	0.098328	0.004812	2.575949	-2.769752	20.926857
8861	0	0.414881	9.814469	0.427031	0.004150	0.098145	0.004272	2.573937	-2.767860	20.932216
8862	0	0.420604	9.820594	0.529955	0.004208	0.098206	0.005305	2.576096	-2.765903	20.931436
8863	0	0.384304	9.771741	0.390535	0.003845	0.097717	0.003906	2.572469	-2.763599	20.939140
8864	0	0.389867	9.753462	0.377373	0.003901	0.097534	0.003782	2.577992	-2.760309	20.942705
8865	0	0.414847	9.771740	0.421074	0.004150	0.097717	0.004211	2.574261	-2.758042	20.938978
8866	0	0.408405	9.716817	0.377769	0.004085	0.097168	0.003782	2.575177	-2.757356	20.944631
8867	0	0.378338	9.692413	0.396070	0.003784	0.096924	0.003967	2.578486	-2.756376	20.945470
8868	0	0.408827	9.704610	0.382593	0.004087	0.097046	0.003832	2.580853	-2.757550	20.938815
8869	0	0.396079	9.674113	0.323063	0.003967	0.096741	0.003235	2.581292	-2.750026	20.941571
8870	0	0.376621	9.680205	0.383378	0.003771	0.096802	0.003837	2.580116	-2.744676	20.945837
8871	0	0.377735	9.698518	0.414910	0.003784	0.096985	0.004150	2.577114	-2.736681	20.952955
8872	0	0.365089	9.667950	0.384407	0.003648	0.096680	0.003842	2.570492	-2.740519	20.956517
8873	0	0.390402	9.674113	0.377608	0.003906	0.096741	0.003784	2.575361	-2.738259	20.962850
8874	0	0.396333	9.729046	0.393891	0.003963	0.097290	0.003950	2.583925	-2.739463	20.972140
8875	0	0.414427	9.686333	0.334897	0.004150	0.096863	0.003357	2.588791	-2.732369	20.976972
8876	0	0.419674	9.735235	0.315060	0.004199	0.097352	0.003158	2.592397	-2.729981	20.985258
8877	0	0.396449	9.790072	0.365630	0.003967	0.097900	0.003662	2.594673	-2.726836	20.987638
8878	0	0.365978	9.765647	0.390300	0.003662	0.097656	0.003906	2.594067	-2.724087	20.993407
8879	0	0.365895	9.808380	0.426817	0.003662	0.098083	0.004272	2.594604	-2.720443	21.004775
8880	0	0.365057	9.820601	0.388997	0.003655	0.098206	0.003897	2.597909	-2.714979	21.013449
8881	0	0.408391	9.838915	0.402213	0.004089	0.098389	0.004028	2.600602	-2.708724	21.023897
8882	0	0.420746	9.881631	0.469502	0.004211	0.098816	0.004700	2.601500	-2.704211	21.036283
8883	0	0.445061	9.918252	0.481841	0.004456	0.099182	0.004822	2.600697	-2.698895	21.044125
8884	0	0.401631	9.869438	0.468226	0.004018	0.098694	0.004692	2.607641	-2.697040	21.048629
8885	0	0.390393	9.918248	0.548839	0.003906	0.099182	0.005493	2.608661	-2.694322	21.052779
8886	0	0.371244	9.893831	0.468723	0.003717	0.098938	0.004690	2.607423	-2.688854	21.065455
8887	0	0.365789	9.899921	0.396659	0.003662	0.098999	0.003967	2.603499	-2.684403	21.075242
8888	0	0.359219	9.881589	0.402739	0.003592	0.098816	0.004026	2.597845	-2.684183	21.082225
8889	0	0.353652	9.881623	0.384047	0.003540	0.098816	0.003845	2.598901	-2.680142	21.086824
8890	0	0.370900	9.820593	0.364858	0.003716	0.098206	0.003652	2.597962	-2.672655	21.084037
8891	0	0.408721	9.845008	0.487715	0.004089	0.098450	0.004883	2.600169	-2.669885	21.090954
8892	0	0.408403	9.814467	0.401396	0.004085	0.098145	0.004017	2.599095	-2.669237	21.094569
8893	0	0.390320	9.771752	0.512485	0.003906	0.097717	0.005127	2.597064	-2.665632	21.100462
8894	0	0.389885	9.783935	0.481776	0.003900	0.097839	0.004817	2.591583	-2.664995	21.107847
8895	0	0.365748	9.735140	0.384131	0.003662	0.097351	0.003845	2.591663	-2.659673	21.110686
8896	0	0.389235	9.692401	0.414174	0.003897	0.096924	0.004142	2.587186	-2.654660	21.117259
8897	0	0.384138	9.716810	0.378468	0.003845	0.097168	0.003784	2.582134	-2.650176	21.123763
8898	0	0.383556	9.661863	0.366372	0.003837	0.096619	0.003662	2.575675	-2.649075	21.134136
8899	0	0.396256	9.661881	0.280900	0.003967	0.096619	0.002808	2.569462	-2.643710	21.146617
8900	0	0.358883	9.680211	0.384081	0.003592	0.096802	0.003847	2.572573	-2.640438	21.150956
8901	0	0.359790	9.668010	0.420467	0.003601	0.096680	0.004211	2.576032	-2.636865	21.157321
8902	0	0.377969	9.674101	0.426994	0.003784	0.096741	0.004272	2.574311	-2.632014	21.163858
8903	0	0.402824	9.680174	0.445605	0.004028	0.096802	0.004456	2.569249	-2.631947	21.165235
8904	0	0.396353	9.692324	0.432782	0.003966	0.096923	0.004333	2.571457	-2.628716	21.167888
8905	0	0.408879	9.729005	0.482200	0.004089	0.097290	0.004822	2.566643	-2.628201	21.174593
8906	0	0.402262	9.765548	0.390557	0.004026	0.097655	0.003906	2.562773	-2.624147	21.175618
8907	0	0.359442	9.735137	0.329438	0.003601	0.097351	0.003296	2.559969	-2.616630	21.186584
8908	0	0.358343	9.777848	0.322980	0.003587	0.097778	0.003231	2.556896	-2.612966	21.190983
8909	0	0.334957	9.814490	0.414767	0.003357	0.098145	0.004150	2.555528	-2.604612	21.194798
8910	0	0.340524	9.820564	0.340766	0.003403	0.098206	0.003412	2.556251	-2.607907	21.207656
8911	0	0.365857	9.838908	0.475495	0.003662	0.098389	0.004761	2.558512	-2.603882	21.215733
8912	0	0.396302	9.887697	0.443972	0.003960	0.098877	0.004443	2.557934	-2.608033	21.229576
8913	0	0.402468	9.863279	0.458130	0.004028	0.098633	0.004578	2.549103	-2.604058	21.231923
8914	0	0.419970	9.918125	0.507445	0.004204	0.099181	0.005073	2.542398	-2.599516	21.237254
8915	0	0.415184	9.918205	0.445603	0.004150	0.099182	0.004456	2.537403	-2.601199	21.239864
8916	0	0.396875	9.899807	0.366264	0.003969	0.098998	0.003662	2.532145	-2.601073	21.242263
8917	0	0.365761	9.893816	0.408933	0.003662	0.098938	0.004089	2.527579	-2.596171	21.255127
8918	0	0.371448	9.881574	0.354311	0.003714	0.098816	0.003539	2.518359	-2.597452	21.256538
8919	0	0.383826	9.851098	0.354096	0.003845	0.098511	0.003540	2.512809	-2.589529	21.259896
8920	0	0.351864	9.857206	0.396745	0.003526	0.098572	0.003968	2.509222	-2.581489	21.265967
8921	0	0.371658	9.802279	0.378214	0.003723	0.098022	0.003784	2.507103	-2.574025	21.267496
8922	0	0.401251	9.771725	0.451469	0.004015	0.097717	0.004512	2.499221	-2.571350	21.272398
8923	0	0.402775	9.802223	0.433931	0.004028	0.098022	0.004333	2.487871	-2.570921	21.268509
8924	0	0.408343	9.771610	0.453663	0.004087	0.097716	0.004528	2.473242	-2.566485	21.276388
8925	0	0.390117	9.741222	0.372562	0.003906	0.097412	0.003723	2.465830	-2.560727	21.285637
8926	0	0.377489	9.747279	0.385771	0.003774	0.097473	0.003850	2.452216	-2.562387	21.296990
8927	0	0.372323	9.698481	0.293143	0.003723	0.096985	0.002930	2.445644	-2.562775	21.303480
8928	0	0.360007	9.686172	0.293769	0.003601	0.096862	0.002933	2.435080	-2.561847	21.309791
8929	0	0.378658	9.710686	0.341740	0.003784	0.097107	0.003418	2.431335	-2.564822	21.320065
8930	0	0.403143	9.655660	0.335784	0.004032	0.096557	0.003355	2.423448	-2.564338	21.328076
8931	0	0.396490	9.704603	0.366115	0.003967	0.097046	0.003662	2.420186	-2.561637	21.338075
8932	0	0.390243	9.686264	0.402726	0.003901	0.096863	0.004025	2.413501	-2.564248	21.341972
8933	0	0.403032	9.680143	0.409511	0.004028	0.096802	0.004089	2.402202	-2.566851	21.345215
8934	0	0.415375	9.741144	0.391116	0.004154	0.097411	0.003918	2.405544	-2.566307	21.344068
8935	0	0.396781	9.722894	0.415136	0.003967	0.097229	0.004150	2.399963	-2.567118	21.354790
8936	0	0.409147	9.735009	0.408998	0.004090	0.097350	0.004090	2.395901	-2.568694	21.366340
8937	0	0.372291	9.759507	0.427606	0.003723	0.097595	0.004272	2.387217	-2.568669	21.372298
8938	0	0.396533	9.777759	0.390842	0.003966	0.097777	0.003913	2.388073	-2.567674	21.376890
8939	0	0.366500	9.790017	0.396999	0.003662	0.097900	0.003967	2.380311	-2.571530	21.393591
8940	0	0.372753	9.850974	0.409574	0.003728	0.098510	0.004094	2.373945	-2.571389	21.401829
8941	0	0.366763	9.844944	0.348061	0.003662	0.098450	0.003479	2.367745	-2.577964	21.400516
8942	0	0.367407	9.826586	0.469708	0.003673	0.098266	0.004703	2.369606	-2.580053	21.404135
8943	0	0.378119	9.906017	0.457761	0.003784	0.099060	0.004578	2.365129	-2.576937	21.416513
8944	0	0.415020	9.875445	0.445812	0.004144	0.098755	0.004455	2.356630	-2.584645	21.426420
8945	0	0.415064	9.887672	0.476543	0.004150	0.098877	0.004761	2.346787	-2.585070	21.430661
8946	0	0.391236	9.875351	0.483406	0.003906	0.098754	0.004830	2.338000	-2.592460	21.440858
8947	0	0.360507	9.832753	0.463773	0.003601	0.098328	0.004639	2.334709	-2.597249	21.447145
8948	0	0.385588	9.875381	0.481901	0.003853	0.098754	0.004819	2.330091	-2.601084	21.450726
8949	0	0.372151	9.838874	0.469951	0.003723	0.098389	0.004700	2.325892	-2.599380	21.448563
8950	0	0.396601	9.820437	0.415281	0.003963	0.098205	0.004149	2.317584	-2.602446	21.450483
8951	0	0.396461	9.838883	0.439348	0.003967	0.098389	0.004395	2.314472	-2.599378	21.455059
8952	0	0.383907	9.808328	0.439690	0.003839	0.098083	0.004392	2.303998	-2.598990	21.451464
8953	0	0.384642	9.765610	0.396981	0.003845	0.097656	0.003967	2.296537	-2.600749	21.455470
8954	0	0.403445	9.734995	0.446022	0.004030	0.097350	0.004460	2.292211	-2.605947	21.452465
8955	0	0.421249	9.735128	0.475563	0.004211	0.097351	0.004761	2.293836	-2.607276	21.455871
8956	0	0.396602	9.692378	0.383813	0.003968	0.096924	0.003835	2.285540	-2.604670	21.457527
8957	0	0.384304	9.716805	0.408959	0.003845	0.097168	0.004089	2.280749	-2.602492	21.463819
8958	0	0.353654	9.680159	0.415322	0.003535	0.096802	0.004150	2.273042	-2.604177	21.463102
8959	0	0.372446	9.655755	0.378471	0.003723	0.096558	0.003784	2.268044	-2.605945	21.466392
8960	0	0.378688	9.704500	0.402615	0.003786	0.097045	0.004028	2.266192	-2.607126	21.476163
8961	0	0.360562	9.680148	0.317702	0.003601	0.096802	0.003174	2.258006	-2.612816	21.481301
8962	0	0.366962	9.667888	0.323758	0.003671	0.096679	0.003241	2.257176	-2.611827	21.488788
8963	0	0.384650	9.722901	0.469845	0.003845	0.097229	0.004700	2.254229	-2.613611	21.491011
8964	0	0.390965	9.722802	0.371962	0.003908	0.097228	0.003720	2.250585	-2.615682	21.498792
8965	0	0.390373	9.710721	0.408521	0.003906	0.097107	0.004089	2.251022	-2.613061	21.506490
8966	0	0.421329	9.765593	0.493507	0.004206	0.097656	0.004935	2.246846	-2.622146	21.511766
8967	0	0.390654	9.759527	0.457627	0.003906	0.097595	0.004578	2.244123	-2.622610	21.515399
8968	0	0.426897	9.777851	0.457390	0.004272	0.097778	0.004575	2.240763	-2.618706	21.519220
8969	0	0.391090	9.838849	0.439440	0.003906	0.098389	0.004395	2.236500	-2.624403	21.525612
8970	0	0.409671	9.814365	0.408785	0.004098	0.098144	0.004088	2.232883	-2.623029	21.526912
8971	0	0.378698	9.832781	0.383792	0.003784	0.098328	0.003845	2.236985	-2.626599	21.526656
8972	0	0.397137	9.893804	0.456175	0.003972	0.098938	0.004562	2.233294	-2.626124	21.540524
8973	0	0.390683	9.875501	0.378021	0.003906	0.098755	0.003784	2.233567	-2.627016	21.546949
8974	0	0.384818	9.863290	0.438218	0.003846	0.098633	0.004386	2.233576	-2.629607	21.545598
8975	0	0.402053	9.899938	0.488201	0.004028	0.098999	0.004883	2.230300	-2.620513	21.542006
8976	0	0.406921	9.863305	0.481830	0.004073	0.098633	0.004820	2.227808	-2.616057	21.547531
8977	0	0.409255	9.899894	0.512606	0.004089	0.098999	0.005127	2.224451	-2.619978	21.558698
8978	0	0.422194	9.850939	0.439686	0.004217	0.098510	0.004393	2.215188	-2.625703	21.561828
8979	0	0.402792	9.808357	0.414893	0.004028	0.098083	0.004150	2.212572	-2.625403	21.553608
8980	0	0.366079	9.832777	0.451026	0.003661	0.098328	0.004513	2.211065	-2.625366	21.554546
8981	0	0.384818	9.820562	0.377971	0.003845	0.098206	0.003784	2.212009	-2.628994	21.547223
8982	0	0.378754	9.777855	0.414181	0.003784	0.097778	0.004150	2.217558	-2.633390	21.555411
8983	0	0.384391	9.814465	0.420976	0.003845	0.098145	0.004211	2.215148	-2.632131	21.558579
8984	0	0.402620	9.741201	0.457523	0.004025	0.097412	0.004574	2.209077	-2.633337	21.567975
8985	0	0.408610	9.704624	0.445105	0.004089	0.097046	0.004456	2.209976	-2.629865	21.575700
8986	0	0.395945	9.741222	0.438359	0.003961	0.097412	0.004385	2.207358	-2.628616	21.577663
8987	0	0.421173	9.692358	0.427771	0.004211	0.096924	0.004272	2.196828	-2.629160	21.573761
8988	0	0.390918	9.686186	0.409550	0.003906	0.096862	0.004099	2.196415	-2.632992	21.584433
8989	0	0.371926	9.704604	0.451682	0.003723	0.097046	0.004517	2.191774	-2.628727	21.581614
8990	0	0.365213	9.674078	0.360100	0.003654	0.096741	0.003601	2.187519	-2.627396	21.580878
8991	0	0.396556	9.692402	0.433079	0.003967	0.096924	0.004333	2.186341	-2.625671	21.589100
8992	0	0.396031	9.747343	0.444634	0.003963	0.097473	0.004450	2.186183	-2.622105	21.595269
8993	0	0.415098	9.692405	0.347208	0.004150	0.096924	0.003479	2.190047	-2.623067	21.596107
8994	0	0.402826	9.716837	0.394408	0.004029	0.097168	0.003953	2.196224	-2.622124	21.603478
8995	0	0.372643	9.729013	0.493953	0.003723	0.097290	0.004944	2.197046	-2.626120	21.607554
8996	0	0.378926	9.729027	0.370831	0.003790	0.097290	0.003714	2.198969	-2.625657	21.609007
8997	0	0.391199	9.777839	0.402109	0.003906	0.097778	0.004028	2.203099	-2.632688	21.616885
8998	0	0.397356	9.783996	0.473733	0.003979	0.097839	0.004745	2.208268	-2.626981	21.618926
8999	0	0.378005	9.790094	0.487499	0.003784	0.097900	0.004883	2.212965	-2.622631	21.629528
9000	0	0.383433	9.820695	0.467639	0.003837	0.098207	0.004683	2.217015	-2.620051	21.636127
9001	0	0.360119	9.838901	0.463145	0.003601	0.098389	0.004639	2.221069	-2.620508	21.646089
9002	0	0.408613	9.851103	0.443697	0.004089	0.098511	0.004440	2.220601	-2.617065	21.651265
9003	0	0.395690	9.881667	0.505938	0.003967	0.098816	0.005066	2.223826	-2.605325	21.655921
9004	0	0.394331	9.869501	0.480650	0.003946	0.098695	0.004808	2.221805	-2.601954	21.651200
9005	0	0.396910	9.844987	0.487805	0.003967	0.098450	0.004883	2.223051	-2.604219	21.653258
9006	0	0.402499	9.899940	0.480864	0.004031	0.098999	0.004811	2.221804	-2.597263	21.660632
9007	0	0.396101	9.857234	0.450973	0.003967	0.098572	0.004517	2.225432	-2.590275	21.673003
9008	0	0.407487	9.845094	0.474167	0.004076	0.098451	0.004746	2.226563	-2.589345	21.679601
9009	0	0.439288	9.893824	0.487920	0.004395	0.098938	0.004883	2.226384	-2.587676	21.682663
9010	0	0.414136	9.820571	0.444963	0.004147	0.098206	0.004448	2.220176	-2.581659	21.681663
9011	0	0.427332	9.808364	0.426824	0.004272	0.098083	0.004272	2.220684	-2.583072	21.683322
9012	0	0.378717	9.814449	0.456836	0.003785	0.098145	0.004569	2.217150	-2.585734	21.692061
9013	0	0.383924	9.747366	0.438828	0.003845	0.097473	0.004395	2.220275	-2.578821	21.695517
9014	0	0.389012	9.753556	0.413045	0.003894	0.097535	0.004137	2.223583	-2.574876	21.698159
9015	0	0.396488	9.741257	0.438655	0.003967	0.097412	0.004395	2.228638	-2.572319	21.704716
9016	0	0.402462	9.729002	0.407149	0.004023	0.097290	0.004073	2.226193	-2.575073	21.702666
9017	0	0.377832	9.704627	0.365834	0.003784	0.097046	0.003662	2.226261	-2.568567	21.711259
9018	0	0.394959	9.704616	0.432394	0.003955	0.097046	0.004325	2.223138	-2.562515	21.716860
9019	0	0.408584	9.686326	0.402075	0.004089	0.096863	0.004028	2.227749	-2.558685	21.719355
9020	0	0.395609	9.704656	0.448917	0.003960	0.097046	0.004500	2.236659	-2.554768	21.719701
9021	0	0.396262	9.716830	0.402484	0.003967	0.097168	0.004028	2.236423	-2.549610	21.724302
9022	0	0.389520	9.686305	0.395489	0.003897	0.096863	0.003960	2.237851	-2.547952	21.727895
9023	0	0.365861	9.729047	0.383759	0.003662	0.097290	0.003845	2.242584	-2.544088	21.735035
9024	0	0.383335	9.747368	0.412542	0.003838	0.097473	0.004134	2.248674	-2.539261	21.739230
9025	0	0.390295	9.722939	0.383887	0.003906	0.097229	0.003845	2.251748	-2.535846	21.746183
9026	0	0.414157	9.790061	0.376641	0.004143	0.097900	0.003771	2.252492	-2.534964	21.750865
9027	0	0.408791	9.777860	0.408409	0.004089	0.097778	0.004089	2.254469	-2.533375	21.746242
9028	0	0.402014	9.790089	0.407033	0.004025	0.097900	0.004078	2.259043	-2.528582	21.747787
9029	0	0.402042	9.820612	0.506152	0.004028	0.098206	0.005066	2.259919	-2.519524	21.749158
9030	0	0.401406	9.832774	0.413656	0.004012	0.098328	0.004141	2.260565	-2.522200	21.746428
9031	0	0.409034	9.832796	0.438644	0.004089	0.098328	0.004395	2.265688	-2.523635	21.749127
9032	0	0.390439	9.863304	0.419153	0.003907	0.098633	0.004194	2.264584	-2.520650	21.757291
9033	0	0.408659	9.869414	0.432950	0.004089	0.098694	0.004333	2.264947	-2.517696	21.761818
9034	0	0.414115	9.851103	0.444386	0.004145	0.098511	0.004447	2.264342	-2.513782	21.763125
9035	0	0.402587	9.857211	0.530579	0.004028	0.098572	0.005310	2.264971	-2.511257	21.770076
9036	0	0.371435	9.838893	0.425975	0.003717	0.098389	0.004263	2.264453	-2.507870	21.774178
9037	0	0.402255	9.838903	0.481933	0.004028	0.098389	0.004822	2.263010	-2.501419	21.779647
9038	0	0.407050	9.869440	0.450464	0.004077	0.098694	0.004511	2.265878	-2.494377	21.792492
9039	0	0.426951	9.814477	0.457535	0.004272	0.098145	0.004578	2.264167	-2.491394	21.803465
9040	0	0.414116	9.820569	0.408424	0.004144	0.098206	0.004085	2.260259	-2.488755	21.811617
9041	0	0.396562	9.814474	0.420824	0.003967	0.098145	0.004211	2.259683	-2.487127	21.816664
9042	0	0.401899	9.741246	0.414078	0.004025	0.097412	0.004144	2.258800	-2.481025	21.821468
9043	0	0.384187	9.783959	0.341497	0.003845	0.097839	0.003418	2.257939	-2.477580	21.836669
9044	0	0.371277	9.729023	0.340873	0.003716	0.097290	0.003411	2.256730	-2.474674	21.837494
9045	0	0.414982	9.741223	0.451459	0.004150	0.097412	0.004517	2.254744	-2.474408	21.837525
9046	0	0.396027	9.729055	0.474976	0.003965	0.097290	0.004756	2.257915	-2.468383	21.831806
9047	0	0.372046	9.704598	0.439503	0.003723	0.097046	0.004395	2.253099	-2.465448	21.836921
9048	0	0.389989	9.692390	0.378305	0.003901	0.096924	0.003784	2.250128	-2.465088	21.835217
9049	0	0.390494	9.710696	0.384578	0.003906	0.097107	0.003845	2.245196	-2.463872	21.844970
9050	0	0.390136	9.722901	0.336015	0.003903	0.097229	0.003358	2.238316	-2.461794	21.838680
9051	0	0.402467	9.680187	0.366317	0.004028	0.096802	0.003662	2.232692	-2.457986	21.846104
9052	0	0.389862	9.735110	0.372440	0.003899	0.097351	0.003725	2.229145	-2.458420	21.856081
9053	0	0.408887	9.729010	0.408835	0.004089	0.097290	0.004089	2.226070	-2.458167	21.855856
9054	0	0.396662	9.735104	0.384204	0.003965	0.097351	0.003842	2.222183	-2.459980	21.857422
9055	0	0.403004	9.765631	0.445275	0.004028	0.097656	0.004456	2.221199	-2.462370	21.855971
9056	0	0.415263	9.765637	0.469116	0.004153	0.097656	0.004693	2.219067	-2.462054	21.851778
9057	0	0.409017	9.777848	0.487902	0.004089	0.097778	0.004883	2.219134	-2.463529	21.856889
9058	0	0.402490	9.783951	0.487477	0.004029	0.097839	0.004874	2.214341	-2.458483	21.855804
9059	0	0.378059	9.796152	0.402930	0.003784	0.097961	0.004028	2.208937	-2.454663	21.866447
9060	0	0.383684	9.820560	0.427332	0.003838	0.098206	0.004273	2.204712	-2.454279	21.871550
9061	0	0.384238	9.857200	0.390345	0.003845	0.098572	0.003906	2.203704	-2.451389	21.875897
9062	0	0.389874	9.863287	0.359468	0.003900	0.098633	0.003595	2.200126	-2.450983	21.884458
9063	0	0.372668	9.857168	0.414950	0.003723	0.098572	0.004150	2.196880	-2.455517	21.889718
9064	0	0.379270	9.857091	0.493889	0.003791	0.098571	0.004942	2.196119	-2.458114	21.905281
9065	0	0.396406	9.863299	0.482089	0.003967	0.098633	0.004822	2.192837	-2.454799	21.908454
9066	0	0.390156	9.869375	0.530848	0.003900	0.098694	0.005308	2.188318	-2.457121	21.902782
9067	0	0.384365	9.832773	0.518738	0.003845	0.098328	0.005188	2.184783	-2.455561	21.905112
9068	0	0.420973	9.844947	0.421284	0.004208	0.098450	0.004210	2.176509	-2.458631	21.916761
9069	0	0.384351	9.832770	0.390645	0.003845	0.098328	0.003906	2.171988	-2.457080	21.918554
9070	0	0.383849	9.820567	0.360135	0.003841	0.098206	0.003601	2.167437	-2.454064	21.925821
9071	0	0.353575	9.802265	0.408844	0.003540	0.098022	0.004089	2.164262	-2.449460	21.926867
9072	0	0.371351	9.790037	0.372103	0.003714	0.097900	0.003720	2.159217	-2.449646	21.929907
9073	0	0.359797	9.729010	0.421271	0.003601	0.097290	0.004211	2.153482	-2.446356	21.930526
9074	0	0.389908	9.741202	0.397192	0.003900	0.097412	0.003969	2.146040	-2.446142	21.929163
9075	0	0.421226	9.728998	0.421198	0.004211	0.097290	0.004211	2.141054	-2.447639	21.933328
9076	0	0.408535	9.728918	0.445899	0.004090	0.097289	0.004457	2.133881	-2.442177	21.933151
9077	0	0.396467	9.710696	0.518957	0.003967	0.097107	0.005188	2.127816	-2.439302	21.937894
9078	0	0.390053	9.698373	0.470633	0.003901	0.096984	0.004703	2.119175	-2.439534	21.936867
9079	0	0.402741	9.704569	0.421715	0.004028	0.097046	0.004211	2.108155	-2.438855	21.940579
9080	0	0.390315	9.716707	0.342728	0.003903	0.097167	0.003428	2.105331	-2.438979	21.940684
9081	0	0.341473	9.680171	0.311787	0.003418	0.096802	0.003113	2.095052	-2.435647	21.948019
9082	0	0.353381	9.722797	0.318531	0.003533	0.097228	0.003183	2.088575	-2.436610	21.951848
9083	0	0.372144	9.704613	0.384100	0.003723	0.097046	0.003845	2.089300	-2.435051	21.957348
9084	0	0.377984	9.741233	0.407592	0.003780	0.097412	0.004081	2.090785	-2.434848	21.957792
9085	0	0.421463	9.741207	0.469764	0.004211	0.097412	0.004700	2.088940	-2.439024	21.957339
9086	0	0.416020	9.771584	0.476255	0.004156	0.097716	0.004756	2.077053	-2.444048	21.959940
9087	0	0.384185	9.783951	0.494348	0.003845	0.097839	0.004944	2.073160	-2.440686	21.972151
9088	0	0.390208	9.808337	0.506482	0.003899	0.098083	0.005065	2.069043	-2.445185	21.972737
9089	0	0.396639	9.826635	0.440107	0.003967	0.098267	0.004395	2.057183	-2.444553	21.972358
9090	0	0.378052	9.857057	0.410935	0.003782	0.098571	0.004102	2.044095	-2.443003	21.976712
9091	0	0.384531	9.863294	0.420833	0.003845	0.098633	0.004211	2.043397	-2.443635	21.982628
9092	0	0.397120	9.838850	0.414403	0.003967	0.098389	0.004144	2.038782	-2.448635	21.989131
9093	0	0.384537	9.838884	0.390196	0.003845	0.098389	0.003906	2.039524	-2.449305	21.991117
9094	0	0.403121	9.875489	0.444335	0.004028	0.098755	0.004446	2.038420	-2.453039	21.993098
9095	0	0.421353	9.863256	0.549609	0.004211	0.098633	0.005493	2.030902	-2.455529	21.987926
9096	0	0.391090	9.832635	0.544323	0.003910	0.098327	0.005438	2.020340	-2.457020	21.995664
9097	0	0.396714	9.838862	0.555516	0.003967	0.098389	0.005554	2.014958	-2.457247	21.998741
9098	0	0.408751	9.796052	0.439528	0.004088	0.097960	0.004395	2.010997	-2.456546	21.996530
9099	0	0.421372	9.844942	0.531348	0.004211	0.098450	0.005310	2.002811	-2.459457	21.993925
9100	0	0.427710	9.838757	0.428178	0.004276	0.098388	0.004279	1.995430	-2.460923	21.993560
9101	0	0.396630	9.759515	0.299427	0.003967	0.097595	0.002991	1.987025	-2.460297	21.995312
9102	0	0.408503	9.771645	0.366726	0.004086	0.097716	0.003669	1.984542	-2.459109	21.999310
9103	0	0.354022	9.747303	0.378698	0.003540	0.097473	0.003784	1.977090	-2.459733	22.008791
9104	0	0.366472	9.704475	0.342540	0.003662	0.097045	0.003423	1.969714	-2.463330	22.014963
9105	0	0.402807	9.765622	0.451752	0.004028	0.097656	0.004517	1.964364	-2.463569	22.017682
9106	0	0.439426	9.735005	0.421432	0.004394	0.097350	0.004213	1.958906	-2.464965	22.025621
9107	0	0.403183	9.686252	0.500732	0.004028	0.096863	0.005005	1.951753	-2.469618	22.024325
9108	0	0.415699	9.698373	0.464630	0.004157	0.096984	0.004642	1.943078	-2.469851	22.017768
9109	0	0.409021	9.704582	0.409026	0.004089	0.097046	0.004089	1.937745	-2.471392	22.023069
9110	0	0.384481	9.686193	0.415154	0.003846	0.096862	0.004152	1.934393	-2.470332	22.025955
9111	0	0.390462	9.710705	0.366076	0.003906	0.097107	0.003662	1.931799	-2.468891	22.023683
9112	0	0.396441	9.704574	0.335745	0.003963	0.097046	0.003354	1.923662	-2.470466	22.026508
9113	0	0.378286	9.722916	0.335378	0.003784	0.097229	0.003357	1.923204	-2.469426	22.028554
9114	0	0.378067	9.765656	0.358657	0.003781	0.097656	0.003594	1.928235	-2.469153	22.030940
9115	0	0.390706	9.741218	0.427020	0.003906	0.097412	0.004272	1.926856	-2.470357	22.028621
9116	0	0.403191	9.771712	0.469604	0.004029	0.097717	0.004695	1.921292	-2.474065	22.035738
9117	0	0.415056	9.808365	0.500175	0.004150	0.098083	0.005005	1.920762	-2.474714	22.044802
9118	0	0.427048	9.796148	0.475476	0.004272	0.097961	0.004754	1.915780	-2.472806	22.047035
9119	0	0.409217	9.808356	0.506232	0.004089	0.098083	0.005066	1.915624	-2.476881	22.061702
9120	0	0.372809	9.832789	0.450329	0.003728	0.098328	0.004509	1.918049	-2.477606	22.062618
9121	0	0.390866	9.857190	0.426743	0.003906	0.098572	0.004272	1.919694	-2.480941	22.064878
9122	0	0.360919	9.838884	0.468316	0.003606	0.098389	0.004689	1.922489	-2.485432	22.071421
9123	0	0.402635	9.851100	0.396286	0.004028	0.098511	0.003967	1.923557	-2.483497	22.078134
9124	0	0.384301	9.857168	0.493435	0.003840	0.098572	0.004934	1.919383	-2.486859	22.077829
9125	0	0.390287	9.857233	0.499669	0.003906	0.098572	0.005005	1.924804	-2.483248	22.076433
9126	0	0.407959	9.887708	0.443763	0.004082	0.098877	0.004438	1.921496	-2.481296	22.082788
9127	0	0.378208	9.851091	0.530844	0.003784	0.098511	0.005310	1.919183	-2.479342	22.089529
9128	0	0.408232	9.838872	0.475780	0.004085	0.098389	0.004757	1.913934	-2.477266	22.097055
[truncated: 501 more rows]
