# Supplementary material for: Properties of traditional bamboo carrying poles have implications for user interactions
Source: PLoS One. 2018 May 10;13(5):e0196208. doi: 10.1371/journal.pone.0196208 (PMC5945030; doi:10.1371/journal.pone.0196208)
Supplement: S1 Text — (ZIP) [file pone.0196208.s005.zip › ResTest_PoleE_L2Load1.txt]

// Start Time: Unknown
// Update Rate: 100.0Hz
// Filter Profile: human (34.3)
// Firmware Version: 2.1.4
PacketCounter	SampleTimeFine	Acc_X	Acc_Y	Acc_Z	VelInc_X	VelInc_Y	VelInc_Z	Roll	Pitch	Yaw	Latitude	Longitude	Altitude	Vel_X	Vel_Y	Vel_Z
12793	0	1.318441	9.619055	-0.946804	0.013184	0.096191	-0.009460	1.678623	-3.944429	11.797631
12794	0	1.190253	9.533381	-0.930524	0.011903	0.095335	-0.009293	1.693800	-3.944123	11.791272
12795	0	0.989231	9.570158	-0.916643	0.009888	0.095703	-0.009155	1.707491	-3.949612	11.781676
12796	0	0.935123	9.563788	-0.699360	0.009347	0.095639	-0.006981	1.723206	-3.954377	11.768135
12797	0	0.928123	9.704483	-0.708957	0.009277	0.097046	-0.007080	1.734513	-3.958894	11.765586
12798	0	0.964346	9.655540	-0.716068	0.009650	0.096555	-0.007160	1.735304	-3.950701	11.758224
12799	0	1.135186	9.551963	-0.702538	0.011353	0.095520	-0.007019	1.742939	-3.949773	11.753590
12800	0	1.153409	9.686155	-0.758492	0.011534	0.096862	-0.007582	1.746688	-3.950225	11.755012
12801	0	1.038039	9.606841	-0.757406	0.010376	0.096069	-0.007568	1.753340	-3.955597	11.760786
12802	0	0.965222	9.661607	-0.801599	0.009652	0.096617	-0.008008	1.762899	-3.955650	11.757320
12803	0	1.031278	9.594684	-0.904017	0.010315	0.095947	-0.009033	1.771264	-3.953068	11.753827
12804	0	1.268882	9.728839	-0.869256	0.012691	0.097289	-0.008682	1.783342	-3.951003	11.747983
12805	0	1.245423	9.832747	-0.842031	0.012451	0.098328	-0.008423	1.780489	-3.954486	11.743124
12806	0	1.099384	9.704452	-0.781050	0.010992	0.097045	-0.007808	1.783617	-3.956711	11.749108
12807	0	0.964788	9.765522	-0.775909	0.009644	0.097656	-0.007751	1.792639	-3.961740	11.747089
12808	0	0.892159	9.753112	-0.819320	0.008919	0.097531	-0.008194	1.791874	-3.965009	11.744615
12809	0	0.855012	9.570219	-0.830618	0.008545	0.095703	-0.008301	1.798544	-3.971162	11.740553
12810	0	1.032698	9.447892	-0.788937	0.010324	0.094480	-0.007885	1.804162	-3.974015	11.729778
12811	0	1.196757	8.990415	-0.805681	0.011963	0.089905	-0.008057	1.804535	-3.979709	11.707635
12812	0	1.247716	8.459035	-0.592005	0.012460	0.084593	-0.005921	1.802731	-4.002192	11.673093
12813	0	1.052172	7.659625	-0.395994	0.010498	0.076599	-0.003967	1.792265	-4.034950	11.617735
12814	0	0.953655	6.938609	-0.114240	0.009505	0.069390	-0.001147	1.784942	-4.080581	11.542832
12815	0	0.925574	6.047975	0.026169	0.009216	0.060486	0.000244	1.751502	-4.145073	11.438426
12816	0	1.215937	5.459305	0.516121	0.012103	0.054606	0.005152	1.723848	-4.240704	11.312015
12817	0	1.552749	6.144079	0.811818	0.015442	0.061462	0.008118	1.714572	-4.378100	11.203166
12818	0	1.737102	8.024721	0.879620	0.017249	0.080274	0.008795	1.712929	-4.546197	11.161341
12819	0	0.479903	7.487987	0.669762	0.004700	0.074890	0.006653	1.642187	-4.707668	11.196984
12820	0	-1.398348	6.632840	0.586406	-0.014046	0.066316	0.005859	1.592944	-4.836544	11.301772
12821	0	-3.573935	6.251613	0.087828	-0.035767	0.062500	0.000916	1.558522	-4.901993	11.438408
12822	0	-2.125637	6.483247	-0.145737	-0.021239	0.064838	-0.001442	1.548675	-4.877513	11.517882
12823	0	-1.453709	7.243990	-0.745059	-0.014526	0.072449	-0.007385	1.602584	-4.859927	11.663184
12824	0	0.972541	8.159141	-1.352807	0.009753	0.081591	-0.013513	1.620288	-4.814412	11.767774
12825	0	3.833439	8.049445	-3.163878	0.038330	0.080505	-0.031616	1.687938	-4.787634	11.889470
12826	0	4.892895	8.868675	-3.816976	0.048904	0.088720	-0.038123	1.773790	-4.797755	11.960993
12827	0	5.598679	10.141442	-3.339736	0.055908	0.101501	-0.033264	1.960230	-4.865737	12.060198
12828	0	4.293232	11.511722	-1.820028	0.042809	0.115189	-0.018037	2.140317	-4.983601	12.141054
12829	0	1.321629	13.033747	-1.245894	0.013062	0.130371	-0.012268	2.307821	-5.119494	12.152853
12830	0	-1.464264	13.455625	1.115025	-0.014763	0.134529	0.011317	2.450740	-5.221394	12.149987
12831	0	-2.465837	14.514899	-0.366060	-0.024719	0.145142	-0.003540	2.557794	-5.266222	12.114834
12832	0	-0.534538	14.297462	2.530782	-0.005355	0.142993	0.025202	2.482883	-5.259685	12.061924
12833	0	0.873035	12.280323	1.394858	0.008789	0.122803	0.013916	2.439659	-5.237365	12.208513
12834	0	4.784373	13.172393	-3.489716	0.047851	0.131697	-0.034990	2.371490	-5.221726	12.269104
12835	0	6.790061	13.677302	-4.880603	0.067871	0.136780	-0.048828	2.364616	-5.238010	12.301499
12836	0	6.002955	14.370472	-4.946762	0.059936	0.143725	-0.049521	2.326548	-5.309236	12.305008
12837	0	3.228337	14.095458	-3.330532	0.032166	0.140991	-0.033264	2.363504	-5.399891	12.335760
12838	0	-0.887588	14.695703	-3.099446	-0.008974	0.146963	-0.030937	2.404666	-5.474217	12.350137
12839	0	-2.788789	15.246578	-1.496371	-0.027893	0.152466	-0.014954	2.418544	-5.477856	12.332267
12840	0	-1.446494	14.336525	-0.032869	-0.014391	0.143373	-0.000389	2.382496	-5.413674	12.287509
12841	0	1.997280	13.972352	0.252157	0.020081	0.139709	0.002441	2.316759	-5.319937	12.248286
12842	0	4.982097	13.244365	-0.567561	0.049899	0.132409	-0.005794	2.204470	-5.249343	12.200751
12843	0	5.992597	11.970742	-1.202543	0.059937	0.119690	-0.012146	2.072195	-5.238667	12.139852
12844	0	5.072733	11.631307	-1.479007	0.050696	0.116313	-0.014896	1.956405	-5.269781	12.082756
12845	0	2.567889	10.963793	-2.581670	0.025635	0.109619	-0.025940	1.826645	-5.320432	12.030214
12846	0	0.089919	10.055245	-2.484746	0.000873	0.100523	-0.024967	1.701648	-5.359776	11.952671
12847	0	-1.404475	9.584164	-2.238652	-0.014038	0.095825	-0.022461	1.640505	-5.363629	11.858617
12848	0	-1.200760	9.207378	-1.749785	-0.011971	0.092067	-0.017560	1.596150	-5.328074	11.743830
12849	0	-0.249249	8.465895	-1.119525	-0.002441	0.084656	-0.011230	1.568042	-5.262949	11.640571
12850	0	1.104517	7.539878	-0.459059	0.011088	0.075392	-0.004601	1.552028	-5.194003	11.544256
12851	0	2.390282	7.044246	0.433195	0.023926	0.070435	0.004333	1.539170	-5.143894	11.464876
12852	0	2.577907	6.953216	0.964718	0.025780	0.069533	0.009637	1.510499	-5.129848	11.408232
12853	0	2.034138	6.596584	1.243282	0.020325	0.065979	0.012390	1.433372	-5.151166	11.374498
12854	0	0.896952	6.276721	1.392687	0.008944	0.062781	0.013880	1.348987	-5.191135	11.342098
12855	0	-0.223287	6.078278	1.103701	-0.002258	0.060791	0.010986	1.256074	-5.236954	11.324883
12856	0	-1.189461	6.029279	0.918645	-0.011913	0.060297	0.009134	1.157430	-5.272673	11.317287
12857	0	-1.525459	5.932368	0.456338	-0.015259	0.059326	0.004517	1.062081	-5.282882	11.324289
12858	0	-1.440168	5.743305	0.079845	-0.014396	0.057435	0.000762	0.973741	-5.274787	11.359039
12859	0	-0.672895	5.523698	-0.400081	-0.006714	0.055237	-0.004028	0.904220	-5.244026	11.402245
12860	0	0.477205	5.671203	-0.443639	0.004790	0.056709	-0.004452	0.869340	-5.207446	11.451877
12861	0	1.603826	5.951326	-0.133354	0.016052	0.059509	-0.001343	0.856464	-5.183367	11.500245
12862	0	2.102179	6.232667	0.247399	0.021024	0.062326	0.002463	0.849261	-5.188186	11.569394
12863	0	1.874436	6.652581	0.653747	0.018738	0.066528	0.006531	0.850033	-5.217245	11.667056
12864	0	1.387288	7.317633	0.849311	0.013866	0.073178	0.008487	0.843876	-5.250210	11.780855
12865	0	0.788018	7.836636	0.844248	0.007874	0.078369	0.008423	0.808065	-5.284345	11.906690
12866	0	0.405840	8.361243	0.530465	0.004050	0.083614	0.005280	0.760680	-5.314657	12.036031
12867	0	0.465450	8.691383	-0.198776	0.004639	0.086914	-0.002014	0.712721	-5.342802	12.159972
12868	0	0.715802	9.161871	-1.298210	0.007137	0.091618	-0.013001	0.678777	-5.361177	12.278989
12869	0	1.180125	9.801966	-2.221775	0.011780	0.098022	-0.022217	0.675300	-5.369987	12.390765
12870	0	1.984670	10.166843	-2.552040	0.019824	0.101678	-0.025500	0.701043	-5.378425	12.494096
12871	0	2.493262	10.727813	-2.520890	0.024902	0.107300	-0.025146	0.773350	-5.397300	12.586634
12872	0	2.322571	11.499246	-2.060816	0.023187	0.115015	-0.020526	0.858093	-5.428142	12.674755
12873	0	2.011167	11.802709	-1.551525	0.020081	0.118042	-0.015442	0.929429	-5.455123	12.745656
12874	0	1.607684	12.192053	-0.894899	0.016047	0.121929	-0.008885	0.987442	-5.484111	12.796954
12875	0	1.436981	12.859682	-0.334585	0.014343	0.128601	-0.003296	1.029958	-5.509823	12.834850
12876	0	1.728365	13.115322	-0.206724	0.017264	0.131156	-0.002054	1.040685	-5.528120	12.856947
12877	0	1.870489	13.061190	-0.412866	0.018677	0.130615	-0.004150	1.021609	-5.553709	12.874212
12878	0	2.034394	13.140168	-0.968001	0.020322	0.131402	-0.009722	0.985622	-5.572869	12.878242
12879	0	2.253222	13.092626	-1.807243	0.022522	0.130920	-0.018127	0.937999	-5.581245	12.882999
12880	0	2.278990	12.856307	-2.297739	0.022786	0.128555	-0.023025	0.896292	-5.584699	12.877660
12881	0	2.245250	12.695979	-2.603682	0.022461	0.126953	-0.026062	0.873418	-5.579671	12.854292
12882	0	2.017735	12.489380	-2.239483	0.020186	0.124889	-0.022411	0.858472	-5.574694	12.817484
12883	0	1.902363	12.201408	-1.726035	0.019043	0.122009	-0.017273	0.846939	-5.558899	12.775843
12884	0	1.911084	11.921373	-1.099967	0.019131	0.119208	-0.011024	0.824242	-5.540245	12.720254
12885	0	1.872014	11.499485	-0.717437	0.018738	0.114990	-0.007202	0.796710	-5.521134	12.647477
12886	0	1.747740	11.066618	-0.503824	0.017485	0.110663	-0.005074	0.760858	-5.510637	12.566379
12887	0	1.598705	10.675326	-0.526682	0.015991	0.106750	-0.005310	0.715944	-5.503451	12.481859
12888	0	1.414602	10.163220	-0.567437	0.014151	0.101629	-0.005715	0.671944	-5.496236	12.401312
12889	0	1.092176	9.625552	-0.618417	0.010925	0.096252	-0.006226	0.627301	-5.490565	12.311481
12890	0	0.908321	9.211048	-0.635443	0.009087	0.092108	-0.006389	0.590932	-5.485281	12.217394
12891	0	0.756874	8.874634	-0.577909	0.007568	0.088745	-0.005798	0.573545	-5.484367	12.122000
12892	0	0.713772	8.459712	-0.427772	0.007143	0.084596	-0.004297	0.553594	-5.474803	12.038758
12893	0	0.689104	8.056719	-0.279977	0.006897	0.080566	-0.002808	0.548497	-5.462825	11.958940
12894	0	0.792273	7.849235	-0.157099	0.007924	0.078492	-0.001574	0.549090	-5.456593	11.887430
12895	0	0.793975	7.635442	0.043169	0.007935	0.076355	0.000427	0.546137	-5.459018	11.824442
12896	0	0.837871	7.427714	0.227008	0.008373	0.074278	0.002266	0.542830	-5.460681	11.762891
12897	0	0.793812	7.293647	0.336030	0.007935	0.072937	0.003357	0.539482	-5.461663	11.726612
12898	0	0.739546	7.208017	0.367038	0.007392	0.072081	0.003669	0.538526	-5.463691	11.699334
12899	0	0.714488	7.141034	0.360933	0.007141	0.071411	0.003601	0.525819	-5.468615	11.690756
12900	0	0.727189	7.122556	0.234615	0.007270	0.071226	0.002336	0.509433	-5.470632	11.679660
12901	0	0.769400	7.189896	0.134687	0.007690	0.071899	0.001343	0.502944	-5.476093	11.678164
12902	0	0.861572	7.439959	0.049623	0.008613	0.074400	0.000496	0.502009	-5.481333	11.686030
12903	0	0.928206	7.629327	0.122681	0.009277	0.076294	0.001221	0.491985	-5.490217	11.706853
12904	0	0.941216	7.867202	0.044059	0.009409	0.078672	0.000440	0.489526	-5.496625	11.730201
12905	0	0.891965	8.233550	-0.012660	0.008911	0.082336	-0.000122	0.493870	-5.510874	11.764949
12906	0	0.790191	8.562849	-0.141619	0.007892	0.085629	-0.001414	0.493269	-5.527009	11.808020
12907	0	0.697206	8.886591	-0.281319	0.006958	0.088867	-0.002808	0.496367	-5.547047	11.855457
12908	0	0.888828	9.191285	-0.655078	0.008882	0.091914	-0.006541	0.504679	-5.555495	11.906769
12909	0	1.251949	9.472418	-0.959652	0.012512	0.094727	-0.009583	0.519955	-5.563032	11.952020
12910	0	1.571476	9.849896	-1.213790	0.015702	0.098504	-0.012113	0.548809	-5.575215	12.001267
12911	0	1.765250	10.173794	-1.352907	0.017639	0.101746	-0.013489	0.594108	-5.587804	12.044708
12912	0	1.853290	10.556691	-1.385878	0.018520	0.105575	-0.013817	0.639554	-5.599446	12.081469
12913	0	1.771101	10.759742	-1.231873	0.017700	0.107605	-0.012268	0.692979	-5.609789	12.113088
12914	0	1.913210	11.081952	-1.065296	0.019125	0.110826	-0.010603	0.744318	-5.616621	12.138722
12915	0	1.788978	11.394756	-0.975219	0.017883	0.113953	-0.009705	0.791624	-5.622892	12.151591
12916	0	1.887946	11.491459	-0.965283	0.018872	0.114919	-0.009618	0.826211	-5.629840	12.149894
12917	0	1.923082	11.535345	-0.991335	0.019226	0.115356	-0.009888	0.851404	-5.634354	12.139872
12918	0	1.953865	11.650638	-1.173311	0.019540	0.116508	-0.011710	0.873622	-5.633240	12.125441
12919	0	1.849201	11.614795	-1.283743	0.018494	0.116150	-0.012817	0.893263	-5.631991	12.103954
12920	0	1.799751	11.516726	-1.464159	0.018001	0.115169	-0.014627	0.907277	-5.629574	12.083523
12921	0	1.702456	11.340093	-1.442812	0.017029	0.113403	-0.014404	0.931377	-5.626058	12.061946
12922	0	1.750223	11.168726	-1.319812	0.017509	0.111690	-0.013170	0.959919	-5.620595	12.028147
12923	0	1.695578	10.986201	-1.193065	0.016968	0.109863	-0.011902	0.989910	-5.608782	11.992309
12924	0	1.711339	10.717585	-1.087235	0.017127	0.107175	-0.010860	1.002551	-5.594673	11.949329
12925	0	1.518669	10.418751	-0.861940	0.015198	0.104187	-0.008606	1.017785	-5.582152	11.910054
12926	0	1.455655	10.174710	-0.754388	0.014565	0.101747	-0.007534	1.029614	-5.571308	11.864705
12927	0	1.244576	9.899887	-0.611709	0.012451	0.098999	-0.006104	1.047045	-5.563507	11.813958
12928	0	1.029698	9.637389	-0.528324	0.010304	0.096374	-0.005275	1.060172	-5.552505	11.756745
12929	0	0.921167	9.344496	-0.415756	0.009216	0.093445	-0.004150	1.071941	-5.544447	11.708727
12930	0	0.914253	9.106424	-0.356798	0.009146	0.091064	-0.003554	1.091612	-5.537983	11.665837
12931	0	0.927491	8.837878	-0.318442	0.009277	0.088379	-0.003174	1.107372	-5.532506	11.627984
12932	0	1.006104	8.648596	-0.308411	0.010065	0.086486	-0.003074	1.122606	-5.524925	11.592469
12933	0	0.994521	8.489968	-0.306936	0.009949	0.084900	-0.003052	1.147571	-5.518062	11.559210
12934	0	1.067325	8.318960	-0.261163	0.010674	0.083190	-0.002599	1.165766	-5.516097	11.537852
12935	0	1.037375	8.196990	-0.252203	0.010376	0.081970	-0.002502	1.193302	-5.511749	11.524489
12936	0	1.018971	8.160232	-0.249782	0.010188	0.081603	-0.002481	1.217575	-5.513191	11.517581
12937	0	0.976743	8.160329	-0.221561	0.009766	0.081604	-0.002197	1.243100	-5.515177	11.515963
12938	0	1.025704	8.099135	-0.230814	0.010257	0.080992	-0.002295	1.260566	-5.515343	11.519692
12939	0	0.970687	8.172558	-0.117568	0.009705	0.081726	-0.001160	1.282211	-5.518933	11.530918
12940	0	1.013610	8.337179	-0.121204	0.010136	0.083372	-0.001193	1.307030	-5.520729	11.552927
12941	0	0.964763	8.508237	-0.099166	0.009644	0.085083	-0.000977	1.325962	-5.527521	11.574811
12942	0	0.983410	8.666756	-0.188441	0.009834	0.086668	-0.001863	1.352687	-5.529302	11.612270
12943	0	0.952622	8.892658	-0.435667	0.009521	0.088928	-0.004333	1.380068	-5.536567	11.649028
12944	0	0.978538	9.105595	-0.708972	0.009776	0.091059	-0.007067	1.406405	-5.548396	11.689277
12945	0	0.989415	9.325834	-0.906095	0.009888	0.093262	-0.009033	1.437608	-5.555779	11.733510
12946	0	1.125114	9.556759	-1.046906	0.011244	0.095572	-0.010432	1.478910	-5.563430	11.786400
12947	0	1.276291	9.801610	-1.182556	0.012756	0.098022	-0.011780	1.530170	-5.569565	11.836883
12948	0	1.363232	10.044361	-1.198200	0.013623	0.100451	-0.011934	1.582817	-5.578621	11.880466
12949	0	1.440874	10.344781	-1.262386	0.014404	0.103455	-0.012573	1.637210	-5.582248	11.921861
12950	0	1.502763	10.563036	-1.261026	0.015023	0.105638	-0.012555	1.695522	-5.585955	11.959660
12951	0	1.556561	10.802589	-1.183560	0.015564	0.108032	-0.011780	1.753270	-5.587004	11.996197
12952	0	1.581749	10.966106	-1.097329	0.015810	0.109668	-0.010917	1.811160	-5.594420	12.025730
12953	0	1.654604	11.175065	-0.999256	0.016541	0.111755	-0.009949	1.855093	-5.599920	12.052229
12954	0	1.746268	11.235319	-0.977367	0.017467	0.112356	-0.009732	1.896486	-5.595812	12.071547
12955	0	1.879556	11.315672	-0.937470	0.018799	0.113159	-0.009338	1.932626	-5.592237	12.082242
12956	0	1.995127	11.345639	-1.035302	0.019952	0.113459	-0.010327	1.958094	-5.591271	12.087587
12957	0	2.025565	11.248774	-1.313542	0.020264	0.112488	-0.013123	1.970760	-5.582597	12.094267
12958	0	1.938711	11.169338	-1.535302	0.019393	0.111693	-0.015346	1.977925	-5.576415	12.086986
12959	0	1.726862	10.986240	-1.600197	0.017273	0.109863	-0.015991	1.988859	-5.571969	12.075379
12960	0	1.518548	10.778456	-1.505096	0.015189	0.107786	-0.015036	2.005279	-5.568348	12.055457
12961	0	1.292976	10.613916	-1.192110	0.012939	0.106140	-0.011902	2.026663	-5.557663	12.031100
12962	0	1.314976	10.375853	-0.957392	0.013165	0.103758	-0.009560	2.043204	-5.539435	11.996742
12963	0	1.420667	10.058696	-0.618135	0.014221	0.100586	-0.006165	2.062820	-5.520340	11.950248
12964	0	1.577054	9.772075	-0.449172	0.015780	0.097719	-0.004491	2.063502	-5.505661	11.906850
12965	0	1.531717	9.515420	-0.378509	0.015320	0.095154	-0.003784	2.064396	-5.498815	11.858844
12966	0	1.385105	9.155273	-0.481591	0.013848	0.091553	-0.004824	2.055045	-5.499412	11.813938
12967	0	1.178212	8.868427	-0.462919	0.011780	0.088684	-0.004639	2.043960	-5.499557	11.769626
12968	0	0.879261	8.612226	-0.607257	0.008792	0.086122	-0.006083	2.031891	-5.498378	11.725448
12969	0	0.750715	8.398507	-0.633861	0.007507	0.083984	-0.006348	2.022137	-5.496402	11.686221
12970	0	0.720102	8.227671	-0.614264	0.007201	0.082276	-0.006147	2.018065	-5.494418	11.649469
12971	0	0.732081	8.013927	-0.470321	0.007324	0.080139	-0.004700	2.024842	-5.487524	11.619479
12972	0	0.847091	7.849153	-0.386030	0.008477	0.078491	-0.003853	2.036514	-5.476359	11.595668
12973	0	1.019290	7.830788	-0.159791	0.010193	0.078308	-0.001587	2.052731	-5.474116	11.577267
12974	0	1.055940	7.775882	0.064002	0.010559	0.077759	0.000648	2.065160	-5.472073	11.562177
12975	0	1.074484	7.745328	0.127972	0.010742	0.077454	0.001282	2.067727	-5.475356	11.562836
12976	0	0.958945	7.769647	0.182902	0.009587	0.077697	0.001826	2.062974	-5.478926	11.570978
12977	0	0.855040	7.940611	0.177197	0.008545	0.079407	0.001770	2.058820	-5.488342	11.589162
12978	0	0.734044	8.062521	-0.139474	0.007336	0.080626	-0.001401	2.048212	-5.496092	11.608427
12979	0	0.721143	8.209180	-0.408264	0.007202	0.082092	-0.004089	2.036158	-5.509949	11.638726
12980	0	0.759615	8.422686	-0.645637	0.007588	0.084228	-0.006456	2.033167	-5.520652	11.674074
12981	0	0.897973	8.697347	-0.885843	0.008972	0.086975	-0.008850	2.041323	-5.529890	11.712257
12982	0	0.960314	9.032477	-1.114200	0.009599	0.090327	-0.011126	2.059280	-5.533980	11.752964
12983	0	1.075305	9.240347	-1.149470	0.010742	0.092407	-0.011475	2.081415	-5.545753	11.800022
12984	0	1.230078	9.581142	-1.191249	0.012290	0.095817	-0.011882	2.115901	-5.557071	11.843201
12985	0	1.344068	9.905424	-1.193565	0.013428	0.099060	-0.011902	2.153212	-5.570680	11.883338
12986	0	1.469141	10.239680	-1.267931	0.014675	0.102404	-0.012643	2.192601	-5.587451	11.919275
12987	0	1.521330	10.521796	-1.279264	0.015198	0.105225	-0.012756	2.230720	-5.603031	11.956954
12988	0	1.566739	10.862437	-1.122350	0.015656	0.108630	-0.011184	2.271319	-5.614843	11.988711
12989	0	1.648156	11.126368	-1.047007	0.016479	0.111267	-0.010437	2.304228	-5.616414	12.010704
12990	0	1.752782	11.394308	-1.009802	0.017521	0.113946	-0.010077	2.324003	-5.622896	12.033362
12991	0	1.856291	11.602594	-0.989441	0.018555	0.116028	-0.009888	2.330045	-5.630387	12.046604
12992	0	1.870589	11.724165	-1.081812	0.018693	0.117244	-0.010818	2.330132	-5.642269	12.061306
12993	0	1.935486	11.846872	-1.226249	0.019348	0.118469	-0.012268	2.324297	-5.647788	12.065891
12994	0	1.869893	11.920128	-1.419432	0.018690	0.119201	-0.014211	2.308260	-5.655234	12.063824
12995	0	1.782441	11.889823	-1.615913	0.017822	0.118896	-0.016174	2.293352	-5.656477	12.056752
12996	0	1.733603	11.841354	-1.728926	0.017338	0.118411	-0.017304	2.278534	-5.654272	12.042638
12997	0	1.659538	11.755655	-1.609894	0.016602	0.117554	-0.016113	2.264700	-5.647955	12.017565
12998	0	1.719143	11.566977	-1.435911	0.017200	0.115666	-0.014377	2.247314	-5.639339	11.992993
12999	0	1.762722	11.359053	-1.145234	0.017639	0.113586	-0.011475	2.224706	-5.626058	11.961460
13000	0	1.748584	11.140009	-0.975017	0.017494	0.111396	-0.009784	2.190158	-5.615634	11.922766
13001	0	1.732469	10.791507	-0.868565	0.017334	0.107910	-0.008728	2.145078	-5.603609	11.880623
13002	0	1.560327	10.456738	-0.877895	0.015606	0.104563	-0.008829	2.090967	-5.598245	11.819002
13003	0	1.409912	10.077393	-0.940833	0.014099	0.100769	-0.009460	2.033228	-5.596365	11.753367
13004	0	1.287392	9.657530	-1.113931	0.012876	0.096569	-0.011191	1.973439	-5.593945	11.687395
13005	0	1.128796	9.320604	-1.033165	0.011292	0.093201	-0.010376	1.921421	-5.588875	11.624387
13006	0	1.152136	8.906302	-0.897998	0.011529	0.089059	-0.009011	1.883185	-5.577862	11.556274
13007	0	1.238368	8.557410	-0.675121	0.012390	0.085571	-0.006775	1.852485	-5.566478	11.485398
13008	0	1.213647	8.362303	-0.444849	0.012136	0.083622	-0.004471	1.822973	-5.563209	11.410709
13009	0	1.215077	8.081022	-0.156694	0.012146	0.080811	-0.001587	1.795148	-5.564249	11.354033
13010	0	1.069627	7.745113	-0.079635	0.010691	0.077452	-0.000815	1.767888	-5.567147	11.306692
13011	0	0.939911	7.586657	0.063077	0.009399	0.075867	0.000610	1.738657	-5.559997	11.253788
13012	0	0.806075	7.488839	0.079754	0.008056	0.074889	0.000773	1.703140	-5.563190	11.220669
13013	0	0.696068	7.330268	0.087892	0.006958	0.073303	0.000854	1.666026	-5.563742	11.197422
13014	0	0.586858	7.269156	0.001080	0.005864	0.072692	-0.000012	1.629657	-5.568701	11.188179
13015	0	0.512917	7.232674	-0.077187	0.005127	0.072327	-0.000793	1.594833	-5.570997	11.187235
13016	0	0.586656	7.183732	-0.060981	0.005863	0.071837	-0.000629	1.561785	-5.576317	11.202316
13017	0	0.683751	7.311981	0.062961	0.006836	0.073120	0.000610	1.529666	-5.579363	11.220757
13018	0	0.812180	7.543692	0.170426	0.008120	0.075438	0.001687	1.501419	-5.584322	11.247053
13019	0	0.818353	7.739160	0.185067	0.008179	0.077393	0.001831	1.469960	-5.593644	11.276871
13020	0	0.783078	7.928171	0.079099	0.007822	0.079283	0.000772	1.437994	-5.609880	11.325060
13021	0	0.818620	8.276304	-0.047051	0.008179	0.082764	-0.000488	1.409105	-5.623504	11.378515
13022	0	0.881624	8.611951	-0.385165	0.008807	0.086120	-0.003869	1.381171	-5.637107	11.442664
13023	0	0.935161	8.874529	-0.620320	0.009338	0.088745	-0.006226	1.347057	-5.654291	11.516932
13024	0	1.157773	9.155370	-0.951972	0.011566	0.091554	-0.009534	1.325658	-5.666335	11.590444
13025	0	1.472376	9.521372	-1.170992	0.014709	0.095215	-0.011719	1.313354	-5.679812	11.659901
13026	0	1.622220	9.972598	-1.371334	0.016206	0.099729	-0.013714	1.311593	-5.694160	11.726443
13027	0	1.723263	10.277878	-1.392307	0.017212	0.102783	-0.013916	1.318554	-5.712591	11.798508
13028	0	1.702759	10.600447	-1.303294	0.017009	0.106009	-0.013017	1.334697	-5.729529	11.860092
13029	0	1.734975	11.095742	-1.222549	0.017334	0.110962	-0.012207	1.352163	-5.743361	11.911113
13030	0	1.756051	11.381875	-1.091541	0.017548	0.113822	-0.010902	1.363616	-5.754603	11.959447
13031	0	1.759599	11.651327	-1.080486	0.017578	0.116516	-0.010803	1.363715	-5.770509	12.001088
13032	0	1.786644	11.955990	-1.111338	0.017859	0.119561	-0.011112	1.363269	-5.776472	12.034148
13033	0	1.874139	12.152119	-1.152777	0.018738	0.121521	-0.011536	1.354439	-5.778150	12.066901
13034	0	1.918211	12.207106	-1.308654	0.019173	0.122070	-0.013107	1.333924	-5.784977	12.090346
13035	0	1.929235	12.237669	-1.304249	0.019287	0.122375	-0.013062	1.315139	-5.787995	12.104311
13036	0	1.845248	12.305036	-1.471641	0.018443	0.123050	-0.014733	1.298474	-5.794767	12.115266
13037	0	1.733595	12.256225	-1.602218	0.017334	0.122559	-0.016052	1.269524	-5.794707	12.119517
13038	0	1.666230	12.098307	-1.614516	0.016666	0.120978	-0.016176	1.239403	-5.789158	12.120229
13039	0	1.720597	11.914470	-1.456113	0.017212	0.119141	-0.014587	1.213869	-5.782381	12.097830
13040	0	1.761878	11.664984	-1.334549	0.017628	0.116645	-0.013377	1.182363	-5.772415	12.075472
13041	0	1.781633	11.346892	-1.180602	0.017822	0.113464	-0.011841	1.146796	-5.764989	12.051072
13042	0	1.804893	10.969250	-1.033102	0.018055	0.109688	-0.010370	1.105319	-5.757099	12.013106
13043	0	1.738786	10.620586	-1.021750	0.017395	0.106201	-0.010254	1.065596	-5.747976	11.963760
13044	0	1.640366	10.273349	-0.873892	0.016405	0.102730	-0.008780	1.020181	-5.744429	11.912547
13045	0	1.409636	9.888065	-0.783202	0.014099	0.098877	-0.007874	0.972678	-5.739055	11.863824
13046	0	1.299093	9.479524	-0.580521	0.012996	0.094792	-0.005841	0.930205	-5.730043	11.807751
13047	0	1.201775	9.118849	-0.449331	0.012024	0.091187	-0.004517	0.902237	-5.718305	11.747388
13048	0	1.194624	8.758977	-0.384246	0.011950	0.087588	-0.003862	0.877317	-5.708254	11.683051
13049	0	1.189756	8.484003	-0.223706	0.011902	0.084839	-0.002258	0.849204	-5.697447	11.628582
13050	0	1.110347	8.123870	-0.140617	0.011101	0.081239	-0.001425	0.823676	-5.695951	11.574907
13051	0	1.019267	7.824725	-0.058992	0.010193	0.078247	-0.000610	0.794309	-5.690777	11.534649
13052	0	0.896889	7.678273	-0.091710	0.008971	0.076782	-0.000937	0.766076	-5.682972	11.502696
13053	0	0.732907	7.464551	0.007504	0.007324	0.074646	0.000061	0.744809	-5.686977	11.484077
13054	0	0.580832	7.354631	-0.001604	0.005807	0.073546	-0.000033	0.718115	-5.685887	11.468178
13055	0	0.464308	7.257045	0.055862	0.004639	0.072571	0.000549	0.701961	-5.691090	11.471576
13056	0	0.440468	7.232542	0.143145	0.004403	0.072326	0.001422	0.685549	-5.691597	11.474957
13057	0	0.500403	7.202132	0.232631	0.005005	0.072021	0.002319	0.671730	-5.689745	11.489602
13058	0	0.658942	7.189797	0.350146	0.006589	0.071898	0.003492	0.654621	-5.690575	11.506425
13059	0	0.842600	7.427912	0.312012	0.008423	0.074280	0.003113	0.640416	-5.696844	11.537149
13060	0	0.947357	7.622991	0.246575	0.009467	0.076231	0.002457	0.623993	-5.708155	11.572713
13061	0	0.946765	7.739125	0.215233	0.009460	0.077393	0.002136	0.597105	-5.720875	11.614149
13062	0	0.942845	8.043996	0.016261	0.009416	0.080441	0.000154	0.581847	-5.740653	11.662545
13063	0	0.959426	8.367816	-0.236943	0.009583	0.083679	-0.002380	0.562457	-5.757238	11.720458
13064	0	0.992642	8.648376	-0.583408	0.009914	0.086485	-0.005837	0.552591	-5.771538	11.797072
13065	0	1.105872	8.874338	-0.677915	0.011047	0.088745	-0.006775	0.553353	-5.783879	11.870382
13066	0	1.346306	9.294968	-0.910812	0.013453	0.092952	-0.009101	0.558875	-5.791820	11.943483
13067	0	1.551314	9.679824	-0.996705	0.015503	0.096802	-0.009949	0.578221	-5.799821	12.013554
13068	0	1.632944	10.020656	-1.117147	0.016318	0.100211	-0.011147	0.604535	-5.808013	12.082633
13069	0	1.643196	10.320481	-1.071485	0.016418	0.103210	-0.010681	0.639557	-5.819144	12.141722
13070	0	1.682448	10.764954	-1.029564	0.016811	0.107655	-0.010264	0.670290	-5.829717	12.201274
13071	0	1.686112	11.101785	-0.949275	0.016846	0.111023	-0.009460	0.701021	-5.842852	12.253449
13072	0	1.615883	11.338803	-0.992641	0.016145	0.113393	-0.009894	0.730756	-5.854299	12.289399
13073	0	1.587566	11.602463	-1.088888	0.015869	0.116028	-0.010864	0.752421	-5.857828	12.320575
13074	0	1.656492	11.857972	-1.258554	0.016554	0.118584	-0.012563	0.772091	-5.865327	12.347277
13075	0	1.720980	11.938278	-1.326523	0.017212	0.119385	-0.013245	0.789942	-5.860520	12.357863
13076	0	1.892549	12.016992	-1.403668	0.018916	0.120173	-0.014019	0.805229	-5.866825	12.356951
13077	0	1.916590	12.109132	-1.424070	0.019165	0.121094	-0.014221	0.822157	-5.865356	12.347251
13078	0	1.843601	12.102554	-1.281471	0.018434	0.121028	-0.012795	0.839189	-5.865490	12.326401
13079	0	1.812875	12.029803	-1.247113	0.018127	0.120300	-0.012451	0.856981	-5.864444	12.307988
13080	0	1.714567	11.821989	-1.256513	0.017153	0.118220	-0.012551	0.869289	-5.855340	12.286465
13081	0	1.733054	11.627220	-1.294200	0.017334	0.116272	-0.012939	0.871002	-5.850113	12.256363
13082	0	1.755589	11.371006	-1.313426	0.017570	0.113708	-0.013128	0.876028	-5.833987	12.214925
13083	0	1.787350	11.077881	-1.240428	0.017883	0.110779	-0.012390	0.889452	-5.822599	12.161210
13084	0	1.791291	10.724054	-1.077526	0.017926	0.107239	-0.010771	0.892745	-5.806609	12.098975
13085	0	1.750807	10.418771	-0.855486	0.017517	0.104187	-0.008545	0.902115	-5.793719	12.032998
13086	0	1.554467	10.138001	-0.735156	0.015547	0.101380	-0.007342	0.912038	-5.787634	11.966528
13087	0	1.427135	9.790179	-0.439870	0.014282	0.097900	-0.004395	0.916794	-5.769309	11.900049
13088	0	1.242794	9.478971	-0.361017	0.012430	0.094790	-0.003608	0.920779	-5.760351	11.829691
13089	0	1.110245	9.173645	-0.268928	0.011108	0.091736	-0.002686	0.927227	-5.745859	11.756487
13090	0	0.999889	8.807459	-0.232721	0.009998	0.088075	-0.002326	0.931029	-5.739423	11.684311
13091	0	0.933510	8.575472	-0.274759	0.009338	0.085754	-0.002747	0.934661	-5.728411	11.617940
13092	0	0.920803	8.319083	-0.299804	0.009209	0.083191	-0.002994	0.942345	-5.721589	11.559509
13093	0	0.945560	8.032251	-0.312128	0.009460	0.080322	-0.003113	0.955230	-5.709068	11.506740
13094	0	0.853793	7.867366	-0.240907	0.008535	0.078674	-0.002397	0.974280	-5.707073	11.461279
13095	0	0.817652	7.763651	-0.203097	0.008179	0.077637	-0.002014	0.999524	-5.698272	11.424405
13096	0	0.769039	7.684172	-0.090597	0.007687	0.076842	-0.000888	1.026682	-5.698249	11.394889
13097	0	0.695997	7.598884	0.101902	0.006958	0.075989	0.001038	1.054401	-5.695521	11.374329
13098	0	0.708338	7.598907	0.135147	0.007084	0.075989	0.001366	1.074478	-5.690247	11.365951
13099	0	0.768969	7.574505	0.310439	0.007690	0.075745	0.003113	1.085324	-5.685187	11.362357
13100	0	0.915199	7.678277	0.302415	0.009153	0.076782	0.003034	1.096971	-5.680407	11.370349
13101	0	1.001142	7.867435	0.138984	0.010010	0.078674	0.001404	1.114518	-5.680672	11.384517
13102	0	1.068552	8.001591	-0.034072	0.010684	0.080016	-0.000334	1.121480	-5.681113	11.406701
13103	0	1.087174	8.160257	-0.312428	0.010864	0.081604	-0.003113	1.134554	-5.689288	11.431264
13104	0	1.064332	8.403942	-0.547675	0.010636	0.084042	-0.005457	1.158143	-5.695912	11.458864
13105	0	1.050101	8.691201	-0.734432	0.010498	0.086914	-0.007324	1.180225	-5.696498	11.503730
13106	0	1.032477	8.904145	-0.885882	0.010322	0.089045	-0.008831	1.211536	-5.696653	11.544371
13107	0	1.129438	9.234193	-0.937704	0.011292	0.092346	-0.009338	1.254836	-5.696161	11.592747
13108	0	1.331102	9.538514	-0.915572	0.013310	0.095389	-0.009112	1.303187	-5.693127	11.634693
13109	0	1.477432	9.789509	-1.017741	0.014771	0.097900	-0.010132	1.353235	-5.693573	11.674962
13110	0	1.600198	10.111955	-0.917813	0.015998	0.101125	-0.009128	1.407426	-5.694656	11.711596
13111	0	1.673642	10.405804	-0.975643	0.016724	0.104065	-0.009705	1.461647	-5.705068	11.748816
13112	0	1.578626	10.636370	-1.004000	0.015773	0.106370	-0.009995	1.507547	-5.715850	11.783803
13113	0	1.551515	10.863620	-1.078901	0.015503	0.108643	-0.010742	1.553970	-5.724949	11.804774
13114	0	1.565682	11.081835	-1.320198	0.015650	0.110825	-0.013158	1.596627	-5.728137	11.823692
13115	0	1.605321	11.236047	-1.377472	0.016052	0.112366	-0.013733	1.636508	-5.725252	11.834682
13116	0	1.623821	11.320401	-1.331488	0.016236	0.113210	-0.013268	1.680896	-5.723426	11.834862
13117	0	1.751070	11.407089	-1.310341	0.017517	0.114075	-0.013062	1.720360	-5.713328	11.833884
13118	0	1.829861	11.485561	-1.203173	0.018297	0.114861	-0.011987	1.762697	-5.710954	11.832745
13119	0	1.836497	11.449999	-1.034849	0.018372	0.114502	-0.010315	1.793696	-5.700413	11.828532
13120	0	1.835443	11.443529	-0.943558	0.018358	0.114437	-0.009406	1.820729	-5.692483	11.819475
13121	0	1.721036	11.297462	-1.136933	0.017212	0.112976	-0.011353	1.835618	-5.686979	11.801406
13122	0	1.579546	11.101912	-1.237390	0.015804	0.111019	-0.012362	1.845476	-5.674175	11.781522
13123	0	1.574422	10.943513	-1.392634	0.015747	0.109436	-0.013916	1.854443	-5.667815	11.763764
13124	0	1.512042	10.680897	-1.358767	0.015131	0.106810	-0.013571	1.870769	-5.653275	11.738262
13125	0	1.585953	10.461325	-1.289845	0.015869	0.104614	-0.012878	1.890634	-5.639455	11.709459
13126	0	1.559567	10.253737	-0.939629	0.015608	0.102537	-0.009378	1.908596	-5.621415	11.670481
13127	0	1.469863	10.040356	-0.782350	0.014709	0.100403	-0.007812	1.919397	-5.604016	11.633334
13128	0	1.377740	9.802235	-0.546438	0.013774	0.098023	-0.005454	1.930208	-5.601870	11.591387
13129	0	1.256881	9.570358	-0.519034	0.012573	0.095703	-0.005188	1.931971	-5.590422	11.552558
13130	0	1.122307	9.374976	-0.409546	0.011222	0.093750	-0.004093	1.933901	-5.585637	11.520004
13131	0	1.013013	9.124786	-0.457542	0.010132	0.091248	-0.004578	1.930480	-5.577457	11.487352
13132	0	0.975594	8.911221	-0.523945	0.009761	0.089111	-0.005245	1.922392	-5.565385	11.454896
13133	0	0.933532	8.691461	-0.603934	0.009338	0.086914	-0.006042	1.917218	-5.556134	11.430567
13134	0	0.981561	8.508431	-0.646610	0.009820	0.085084	-0.006464	1.918862	-5.545077	11.404258
13135	0	1.055854	8.428933	-0.610749	0.010559	0.084290	-0.006104	1.922495	-5.539257	11.383100
13136	0	1.067670	8.325031	-0.557805	0.010679	0.083251	-0.005563	1.941311	-5.530699	11.369859
13137	0	1.025098	8.221413	-0.458829	0.010254	0.082214	-0.004578	1.953717	-5.521688	11.363970
13138	0	1.006682	8.270102	-0.302488	0.010065	0.082702	-0.003013	1.967936	-5.519416	11.362773
13139	0	0.934104	8.245804	-0.177744	0.009338	0.082458	-0.001770	1.974971	-5.519291	11.374027
13140	0	0.964899	8.300673	-0.105731	0.009648	0.083007	-0.001053	1.977662	-5.516680	11.388552
13141	0	0.994531	8.367958	-0.091772	0.009949	0.083679	-0.000916	1.977151	-5.508422	11.402820
13142	0	1.055405	8.526577	-0.226394	0.010551	0.085266	-0.002263	1.974570	-5.508776	11.425904
13143	0	1.068432	8.593708	-0.439502	0.010681	0.085938	-0.004395	1.971366	-5.509432	11.449040
13144	0	1.124532	8.764323	-0.623080	0.011237	0.087645	-0.006227	1.973014	-5.516176	11.475760
13145	0	1.123872	8.947621	-0.708377	0.011230	0.089478	-0.007080	1.973673	-5.522571	11.505341
13146	0	1.125537	9.124178	-0.880715	0.011248	0.091244	-0.008797	1.982587	-5.527608	11.535996
13147	0	1.105390	9.307689	-0.940875	0.011047	0.093079	-0.009399	1.989541	-5.530819	11.570408
13148	0	1.167445	9.527026	-1.022494	0.011671	0.095272	-0.010212	2.000570	-5.529845	11.607958
13149	0	1.288420	9.728755	-1.020936	0.012878	0.097290	-0.010193	2.015811	-5.531657	11.642096
13150	0	1.398699	9.886963	-1.018284	0.013988	0.098871	-0.010165	2.032340	-5.525002	11.673010
13151	0	1.502068	10.070549	-1.051357	0.015015	0.100708	-0.010498	2.046421	-5.526847	11.703121
13152	0	1.643588	10.228640	-1.103489	0.016430	0.102289	-0.011018	2.062316	-5.528452	11.726148
13153	0	1.649041	10.381741	-1.002699	0.016479	0.103821	-0.010010	2.078109	-5.535599	11.750521
13154	0	1.638653	10.484857	-0.968895	0.016378	0.104851	-0.009679	2.085888	-5.539665	11.772399
13155	0	1.586922	10.607826	-1.007951	0.015869	0.106079	-0.010071	2.091944	-5.534784	11.782656
13156	0	1.544322	10.705331	-1.027469	0.015442	0.107054	-0.010272	2.091517	-5.531136	11.790318
13157	0	1.562735	10.705566	-1.025037	0.015625	0.107056	-0.010254	2.084505	-5.528550	11.798696
13158	0	1.611169	10.723897	-1.146475	0.016117	0.107238	-0.011468	2.077892	-5.517619	11.803047
13159	0	1.617924	10.693406	-1.146332	0.016174	0.106934	-0.011475	2.062881	-5.517647	11.799977
13160	0	1.587743	10.632544	-1.211479	0.015879	0.106324	-0.012124	2.049927	-5.511133	11.793410
13161	0	1.513161	10.504305	-1.281074	0.015137	0.105042	-0.012817	2.039808	-5.500561	11.785484
13162	0	1.457457	10.376406	-1.285708	0.014577	0.103763	-0.012866	2.027212	-5.492965	11.772795
13163	0	1.373781	10.284435	-1.140669	0.013733	0.102844	-0.011414	2.017123	-5.493183	11.756154
13164	0	1.336863	10.180707	-0.980929	0.013376	0.101806	-0.009813	2.010042	-5.479161	11.739290
13165	0	1.324200	10.046491	-0.780352	0.013245	0.100464	-0.007812	1.997381	-5.470205	11.719762
13166	0	1.329578	9.924629	-0.729809	0.013300	0.099245	-0.007307	1.984528	-5.459317	11.699774
13167	0	1.342853	9.753537	-0.547009	0.013428	0.097534	-0.005493	1.954995	-5.453709	11.678896
13168	0	1.355246	9.582812	-0.567122	0.013551	0.095827	-0.005692	1.926919	-5.449465	11.660246
13169	0	1.281466	9.417966	-0.650132	0.012817	0.094177	-0.006531	1.888664	-5.439851	11.634467
13170	0	1.195952	9.284133	-0.699029	0.011957	0.092839	-0.007022	1.847346	-5.436624	11.613137
13171	0	1.123124	9.143280	-0.772513	0.011230	0.091431	-0.007751	1.812062	-5.431635	11.593933
13172	0	1.055996	9.046002	-0.804270	0.010560	0.090458	-0.008066	1.779919	-5.425699	11.579378
13173	0	1.025396	8.954036	-0.754714	0.010254	0.089539	-0.007568	1.750302	-5.419830	11.567437
13174	0	1.073737	8.874929	-0.654089	0.010742	0.088748	-0.006551	1.734632	-5.407612	11.554111
13175	0	1.104983	8.862344	-0.493128	0.011047	0.088623	-0.004944	1.715618	-5.404438	11.540366
13176	0	1.166024	8.862393	-0.423531	0.011662	0.088623	-0.004248	1.696411	-5.395477	11.534921
13177	0	1.166084	8.856222	-0.340181	0.011658	0.088562	-0.003418	1.672096	-5.393829	11.537495
13178	0	1.154726	8.862308	-0.336554	0.011541	0.088623	-0.003386	1.641564	-5.395840	11.539255
13179	0	1.166296	8.923356	-0.400953	0.011658	0.089233	-0.004028	1.613922	-5.396861	11.546460
13180	0	1.100338	8.960154	-0.597864	0.010997	0.089601	-0.006005	1.576243	-5.399496	11.553131
13181	0	1.056232	9.057728	-0.644891	0.010559	0.090576	-0.006470	1.546078	-5.397798	11.562927
13182	0	1.044716	9.167743	-0.647157	0.010443	0.091677	-0.006489	1.520268	-5.397686	11.578192
13183	0	1.111853	9.283444	-0.584063	0.011108	0.092834	-0.005859	1.492945	-5.404640	11.597085
13184	0	1.162323	9.423872	-0.647462	0.011617	0.094238	-0.006493	1.466968	-5.406826	11.609162
13185	0	1.252271	9.576388	-0.584147	0.012512	0.095764	-0.005859	1.441213	-5.414079	11.635728
13186	0	1.333203	9.692357	-0.677918	0.013327	0.096923	-0.006800	1.412942	-5.414654	11.654720
13187	0	1.362097	9.838888	-0.736372	0.013611	0.098389	-0.007385	1.383795	-5.420624	11.676706
13188	0	1.394652	9.948891	-0.921300	0.013937	0.099488	-0.009234	1.355053	-5.425322	11.698618
13189	0	1.423107	10.022062	-1.004792	0.014221	0.100220	-0.010071	1.324950	-5.430146	11.718954
13190	0	1.412846	10.156503	-1.049347	0.014118	0.101564	-0.010513	1.298774	-5.435270	11.733226
13191	0	1.453206	10.247924	-1.053947	0.014526	0.102478	-0.010559	1.273128	-5.435237	11.741864
13192	0	1.472355	10.290841	-1.044177	0.014720	0.102907	-0.010459	1.250192	-5.432799	11.754630
13193	0	1.538401	10.363891	-0.968659	0.015381	0.103638	-0.009705	1.226621	-5.429912	11.759821
13194	0	1.642758	10.419015	-0.989387	0.016424	0.104189	-0.009912	1.202550	-5.427268	11.760336
13195	0	1.629647	10.437170	-0.987083	0.016296	0.104370	-0.009888	1.180369	-5.421008	11.764627
13196	0	1.586889	10.413089	-1.020001	0.015869	0.104129	-0.010221	1.154212	-5.414372	11.762025
13197	0	1.556765	10.394442	-0.992679	0.015564	0.103943	-0.009949	1.126586	-5.412093	11.755906
13198	0	1.452865	10.291131	-1.122516	0.014533	0.102908	-0.011249	1.097156	-5.401047	11.742493
13199	0	1.397794	10.193019	-0.993232	0.013977	0.101929	-0.009949	1.075440	-5.395733	11.730057
13200	0	1.397530	10.126113	-0.867942	0.013979	0.101259	-0.008696	1.053634	-5.385155	11.726877
13201	0	1.422362	9.991569	-0.748754	0.014221	0.099915	-0.007507	1.027572	-5.381343	11.721569
13202	0	1.392107	9.887887	-0.543580	0.013921	0.098878	-0.005454	1.003108	-5.374687	11.707151
13203	0	1.403444	9.747468	-0.443353	0.014038	0.097473	-0.004456	0.973816	-5.363194	11.691038
13204	0	1.336005	9.588907	-0.389832	0.013359	0.095888	-0.003924	0.939380	-5.357178	11.675933
13205	0	1.282125	9.423918	-0.430245	0.012817	0.094238	-0.004333	0.898598	-5.354466	11.655229
13206	0	1.258517	9.314281	-0.552118	0.012580	0.093142	-0.005554	0.854859	-5.353899	11.638647
13207	0	1.172006	9.155428	-0.577130	0.011719	0.091553	-0.005798	0.817867	-5.348584	11.620719
13208	0	1.123327	9.033751	-0.700385	0.011232	0.090336	-0.007027	0.785849	-5.342974	11.602425
13209	0	1.098735	8.929553	-0.602436	0.010986	0.089294	-0.006042	0.759068	-5.337498	11.593210
13210	0	1.092922	8.880755	-0.526314	0.010927	0.088807	-0.005275	0.740401	-5.333254	11.590398
13211	0	1.110905	8.837925	-0.438601	0.011108	0.088379	-0.004395	0.725732	-5.327052	11.582876
13212	0	1.147814	8.850106	-0.320704	0.011476	0.088501	-0.003219	0.706902	-5.323400	11.579994
13213	0	1.147735	8.825675	-0.212523	0.011475	0.088257	-0.002136	0.688556	-5.320272	11.582104
13214	0	1.130215	8.795020	-0.179695	0.011296	0.087951	-0.001809	0.668355	-5.321748	11.593010
13215	0	1.135477	8.819601	-0.223875	0.011353	0.088196	-0.002258	0.638593	-5.318349	11.603732
13216	0	1.118005	8.892798	-0.330127	0.011173	0.088928	-0.003318	0.612763	-5.320744	11.621458
13217	0	1.087370	8.972154	-0.437403	0.010864	0.089722	-0.004395	0.582046	-5.326257	11.635054
13218	0	1.070558	9.063620	-0.458409	0.010699	0.090636	-0.004598	0.559909	-5.327808	11.660010
13219	0	1.117750	9.204067	-0.517665	0.011169	0.092041	-0.005188	0.541053	-5.331159	11.675170
13220	0	1.143412	9.350500	-0.515379	0.011430	0.093505	-0.005165	0.521998	-5.329984	11.702322
13221	0	1.154089	9.484842	-0.414063	0.011536	0.094849	-0.004150	0.504957	-5.330087	11.731820
13222	0	1.222498	9.612889	-0.522118	0.012218	0.096129	-0.005229	0.490442	-5.332473	11.763221
13223	0	1.306893	9.765569	-0.627989	0.013062	0.097656	-0.006287	0.477525	-5.334342	11.792696
13224	0	1.351176	9.911857	-0.742713	0.013504	0.099119	-0.007433	0.465857	-5.336155	11.821645
13225	0	1.404945	10.021867	-0.841652	0.014038	0.100220	-0.008423	0.453746	-5.341719	11.853557
13226	0	1.486565	10.168020	-0.993504	0.014854	0.101682	-0.009936	0.447625	-5.346566	11.880837
13227	0	1.514450	10.302575	-1.025838	0.015137	0.103027	-0.010254	0.448031	-5.347615	11.900745
13228	0	1.497647	10.424275	-0.977937	0.014969	0.104244	-0.009775	0.448005	-5.348366	11.921420
13229	0	1.532416	10.516224	-0.946825	0.015320	0.105164	-0.009460	0.451930	-5.345676	11.941393
13230	0	1.582294	10.656316	-0.874778	0.015816	0.106565	-0.008744	0.451432	-5.346124	11.946948
13231	0	1.605374	10.681121	-0.872915	0.016052	0.106812	-0.008728	0.448306	-5.340455	11.953748
13232	0	1.617903	10.699357	-0.842343	0.016177	0.106994	-0.008426	0.441620	-5.335182	11.957375
13233	0	1.586860	10.693391	-0.951886	0.015869	0.106934	-0.009521	0.434573	-5.327351	11.958646
13234	0	1.556076	10.675095	-1.061264	0.015562	0.106750	-0.010615	0.427559	-5.318887	11.955241
13235	0	1.549792	10.620136	-1.129662	0.015503	0.106201	-0.011292	0.429022	-5.306598	11.940302
13236	0	1.475406	10.516347	-1.039600	0.014760	0.105164	-0.010386	0.435522	-5.293277	11.922924
13237	0	1.476760	10.406438	-1.008086	0.014771	0.104065	-0.010071	0.442716	-5.283161	11.906937
13238	0	1.469810	10.278165	-0.905844	0.014704	0.102781	-0.009053	0.444766	-5.269859	11.884027
13239	0	1.476728	10.156215	-0.788404	0.014771	0.101562	-0.007874	0.452726	-5.258921	11.864123
13240	0	1.469699	9.985322	-0.582513	0.014704	0.099853	-0.005819	0.455480	-5.243315	11.838633
13241	0	1.397808	9.814418	-0.574081	0.013977	0.098145	-0.005737	0.455955	-5.236578	11.809512
13242	0	1.360857	9.661801	-0.501788	0.013613	0.096618	-0.005013	0.458675	-5.223424	11.777692
13243	0	1.300064	9.454335	-0.464048	0.013000	0.094543	-0.004639	0.457338	-5.215348	11.747339
13244	0	1.214404	9.301689	-0.476445	0.012146	0.093017	-0.004765	0.453798	-5.204784	11.719992
13245	0	1.183728	9.118681	-0.403226	0.011841	0.091187	-0.004028	0.455302	-5.191906	11.690192
13246	0	1.219527	8.960006	-0.367352	0.012199	0.089600	-0.003671	0.455262	-5.178029	11.660919
13247	0	1.178027	8.837857	-0.372958	0.011780	0.088379	-0.003723	0.459891	-5.170281	11.634815
13248	0	1.184595	8.691233	-0.337582	0.011842	0.086913	-0.003370	0.463436	-5.167265	11.606258
13249	0	1.153627	8.605923	-0.360720	0.011536	0.086060	-0.003601	0.467676	-5.159851	11.583937
13250	0	1.111144	8.550868	-0.331726	0.011109	0.085509	-0.003308	0.475592	-5.154597	11.574110
13251	0	1.013416	8.526555	-0.226932	0.010132	0.085266	-0.002258	0.486401	-5.149454	11.560322
13252	0	0.977331	8.477515	-0.241378	0.009769	0.084776	-0.002402	0.497826	-5.146519	11.550779
13253	0	0.952271	8.471653	-0.110890	0.009521	0.084717	-0.001099	0.507305	-5.140172	11.551606
13254	0	0.995282	8.489864	-0.069860	0.009951	0.084899	-0.000692	0.511073	-5.135407	11.549213
13255	0	1.044324	8.581460	-0.056085	0.010437	0.085815	-0.000549	0.521622	-5.136255	11.553635
13256	0	1.081796	8.697174	-0.174293	0.010816	0.086972	-0.001733	0.529852	-5.132034	11.564582
13257	0	1.068307	8.807315	-0.239308	0.010681	0.088074	-0.002380	0.541025	-5.127420	11.579986
13258	0	1.081319	8.898606	-0.370092	0.010807	0.088987	-0.003688	0.552418	-5.128131	11.597792
13259	0	1.117720	9.087935	-0.569301	0.011169	0.090881	-0.005676	0.568009	-5.130419	11.618736
13260	0	1.131057	9.233978	-0.658169	0.011307	0.092341	-0.006565	0.583224	-5.127452	11.634554
13261	0	1.159852	9.411393	-0.789810	0.011597	0.094116	-0.007874	0.607486	-5.121820	11.656154
13262	0	1.270027	9.606068	-0.905234	0.012699	0.096064	-0.009023	0.637205	-5.115085	11.681877
13263	0	1.355462	9.771340	-0.906792	0.013550	0.097717	-0.009033	0.672502	-5.112670	11.705074
13264	0	1.447436	9.972099	-0.846598	0.014474	0.099724	-0.008433	0.704712	-5.105314	11.728640
13265	0	1.550755	10.161967	-0.882554	0.015503	0.101624	-0.008789	0.740693	-5.102615	11.755861
13266	0	1.551868	10.350412	-0.774231	0.015512	0.103508	-0.007705	0.777180	-5.102830	11.774221
13267	0	1.569280	10.522088	-0.809212	0.015686	0.105225	-0.008057	0.810734	-5.102449	11.790428
13268	0	1.558518	10.667663	-0.938505	0.015577	0.106681	-0.009350	0.843536	-5.103049	11.803276
13269	0	1.599263	10.796852	-1.027975	0.015991	0.107971	-0.010254	0.865975	-5.096678	11.814846
13270	0	1.587313	10.845008	-1.112341	0.015871	0.108453	-0.011100	0.886000	-5.090987	11.824055
13271	0	1.580960	10.937178	-1.186858	0.015808	0.109375	-0.011841	0.910271	-5.084777	11.824592
13272	0	1.605194	10.948775	-1.204751	0.016055	0.109490	-0.012019	0.935139	-5.073830	11.823503
13273	0	1.580979	10.955458	-1.156676	0.015808	0.109558	-0.011536	0.963097	-5.068118	11.812247
13274	0	1.617387	10.979308	-1.071364	0.016177	0.109796	-0.010683	0.990346	-5.057076	11.801830
13275	0	1.562278	10.900647	-1.058628	0.015625	0.109009	-0.010559	1.014437	-5.047165	11.787593
13276	0	1.506527	10.753785	-1.026948	0.015071	0.107539	-0.010247	1.033816	-5.033600	11.768000
13277	0	1.488780	10.656562	-1.094895	0.014893	0.106567	-0.010925	1.055022	-5.021109	11.741641
13278	0	1.475698	10.491430	-1.153723	0.014760	0.104916	-0.011521	1.068261	-5.010658	11.714552
13279	0	1.506425	10.290437	-1.107135	0.015076	0.102905	-0.011047	1.090510	-4.990836	11.690881
13280	0	1.498602	10.119303	-0.995781	0.014992	0.101194	-0.009935	1.111516	-4.976933	11.662418
13281	0	1.494808	9.924224	-0.826088	0.014954	0.099243	-0.008240	1.131474	-4.962563	11.625812
13282	0	1.426756	9.704323	-0.616716	0.014272	0.097044	-0.006145	1.152755	-4.948783	11.586324
13283	0	1.409696	9.545833	-0.502340	0.014099	0.095459	-0.005005	1.170636	-4.936930	11.546275
13284	0	1.286770	9.356516	-0.414319	0.012875	0.093565	-0.004126	1.188144	-4.918793	11.506521
13285	0	1.232790	9.179670	-0.373133	0.012329	0.091797	-0.003723	1.194462	-4.907690	11.470256
13286	0	1.189951	8.947636	-0.386510	0.011899	0.089477	-0.003861	1.195299	-4.898897	11.435108
13287	0	1.147451	8.807346	-0.494889	0.011475	0.088074	-0.004944	1.197977	-4.889830	11.402317
13288	0	1.092555	8.654650	-0.556858	0.010924	0.086547	-0.005565	1.199269	-4.882860	11.375051
13289	0	1.013168	8.483835	-0.531869	0.010132	0.084839	-0.005310	1.207012	-4.874149	11.350641
13290	0	0.976528	8.379836	-0.515928	0.009765	0.083799	-0.005144	1.223652	-4.866560	11.333258
13291	0	0.945999	8.325129	-0.404317	0.009460	0.083252	-0.004028	1.240088	-4.857135	11.312636
13292	0	0.915450	8.324939	-0.297797	0.009154	0.083250	-0.002960	1.260196	-4.848704	11.302855
13293	0	0.927793	8.319053	-0.166441	0.009277	0.083191	-0.001648	1.277992	-4.841371	11.304818
13294	0	0.958246	8.319001	-0.059270	0.009583	0.083190	-0.000583	1.286626	-4.832334	11.306471
13295	0	0.994749	8.374030	-0.110467	0.009949	0.083740	-0.001099	1.289676	-4.822999	11.313876
13296	0	1.080237	8.489855	-0.166774	0.010800	0.084899	-0.001660	1.294293	-4.818454	11.328054
13297	0	1.074598	8.563167	-0.317859	0.010742	0.085632	-0.003174	1.295075	-4.816540	11.348349
13298	0	1.087548	8.678899	-0.502656	0.010872	0.086790	-0.005015	1.304069	-4.814017	11.374939
13299	0	1.062614	8.813313	-0.636025	0.010620	0.088135	-0.006348	1.314531	-4.814271	11.400149
13300	0	1.076115	9.002096	-0.773229	0.010755	0.090023	-0.007717	1.327804	-4.814722	11.427629
13301	0	1.166568	9.179418	-0.892846	0.011658	0.091797	-0.008911	1.343627	-4.816466	11.454769
13302	0	1.289838	9.386215	-0.988792	0.012895	0.093865	-0.009862	1.369682	-4.812665	11.483088
13303	0	1.374169	9.563819	-0.973056	0.013733	0.095642	-0.009705	1.395318	-4.814789	11.520997
13304	0	1.466814	9.782744	-1.003098	0.014666	0.097831	-0.010002	1.423791	-4.809507	11.552306
13305	0	1.519847	9.972843	-1.064735	0.015198	0.099731	-0.010620	1.449878	-4.802052	11.577898
13306	0	1.489779	10.185789	-1.009115	0.014894	0.101861	-0.010066	1.472915	-4.798783	11.598554
13307	0	1.502080	10.412180	-1.059150	0.015015	0.104126	-0.010559	1.503319	-4.797458	11.620512
13308	0	1.491332	10.527287	-1.083723	0.014905	0.105277	-0.010808	1.529880	-4.798410	11.645027
13309	0	1.477215	10.662571	-1.040147	0.014771	0.106628	-0.010376	1.551999	-4.792213	11.664392
13310	0	1.501973	10.820723	-1.075447	0.015018	0.108210	-0.010734	1.569013	-4.786588	11.673038
13311	0	1.532098	10.900681	-1.069963	0.015320	0.109009	-0.010681	1.583365	-4.779837	11.683302
13312	0	1.611502	10.961416	-0.993802	0.016115	0.109615	-0.009925	1.592123	-4.771717	11.688843
13313	0	1.671911	10.974137	-1.007652	0.016724	0.109741	-0.010071	1.593145	-4.759092	11.693648
13314	0	1.647451	11.022899	-1.069172	0.016470	0.110229	-0.010694	1.586483	-4.755872	11.696471
13315	0	1.568702	10.968051	-1.214174	0.015686	0.109680	-0.012146	1.577295	-4.749018	11.698976
13316	0	1.526246	10.882497	-1.287358	0.015260	0.108826	-0.012871	1.575677	-4.744299	11.686288
13317	0	1.519671	10.748344	-1.409622	0.015198	0.107483	-0.014099	1.568072	-4.735798	11.672036
13318	0	1.549646	10.601931	-1.348585	0.015500	0.106019	-0.013484	1.565442	-4.724308	11.664006
13319	0	1.525137	10.479796	-1.062490	0.015259	0.104797	-0.010620	1.566054	-4.708494	11.644117
13320	0	1.548460	10.333401	-0.843412	0.015489	0.103333	-0.008433	1.562257	-4.695874	11.623498
13321	0	1.532000	10.156288	-0.621889	0.015320	0.101562	-0.006226	1.550105	-4.687351	11.597330
13322	0	1.549958	10.003818	-0.521667	0.015503	0.100037	-0.005237	1.522568	-4.674689	11.572986
13323	0	1.440727	9.753526	-0.583402	0.014404	0.097534	-0.005859	1.488354	-4.669325	11.546427
13324	0	1.392215	9.582832	-0.590889	0.013921	0.095827	-0.005932	1.456480	-4.662217	11.517980
13325	0	1.257060	9.369126	-0.778916	0.012573	0.093689	-0.007812	1.423799	-4.650884	11.485316
13326	0	1.128434	9.168213	-0.871704	0.011285	0.091680	-0.008743	1.387149	-4.642503	11.457182
13327	0	1.067803	8.947960	-0.809906	0.010681	0.089478	-0.008118	1.359281	-4.630666	11.439375
13328	0	1.067270	8.862808	-0.800933	0.010674	0.088627	-0.008020	1.341156	-4.620500	11.408902
13329	0	1.013384	8.721946	-0.695228	0.010132	0.087219	-0.006958	1.329679	-4.615043	11.389004
13330	0	1.025899	8.618077	-0.468483	0.010258	0.086181	-0.004689	1.319591	-4.608319	11.374635
13331	0	1.019350	8.551034	-0.298605	0.010193	0.085510	-0.002991	1.308959	-4.600554	11.359533
13332	0	0.982878	8.471686	-0.193605	0.009828	0.084717	-0.001945	1.292912	-4.593763	11.353933
13333	0	1.038076	8.465534	-0.114798	0.010376	0.084656	-0.001160	1.272501	-4.591828	11.343196
13334	0	1.026549	8.422763	-0.228052	0.010262	0.084228	-0.002296	1.245873	-4.588372	11.346384
13335	0	1.025650	8.386278	-0.382795	0.010254	0.083862	-0.003845	1.217168	-4.584479	11.356091
13336	0	1.020032	8.429085	-0.483687	0.010198	0.084291	-0.004848	1.196183	-4.580558	11.367235
13337	0	1.044200	8.526617	-0.536050	0.010437	0.085266	-0.005371	1.176651	-4.579764	11.377996
13338	0	1.106037	8.660785	-0.473315	0.011057	0.086608	-0.004740	1.162668	-4.576858	11.387893
13339	0	1.129771	8.789027	-0.407992	0.011292	0.087891	-0.004089	1.145116	-4.577617	11.402493
13340	0	1.143237	8.935421	-0.393671	0.011426	0.089355	-0.003948	1.124825	-4.579100	11.430909
13341	0	1.197043	9.106395	-0.383360	0.011963	0.091064	-0.003845	1.104722	-4.581950	11.459995
13342	0	1.253532	9.271104	-0.539809	0.012527	0.092711	-0.005409	1.085544	-4.584510	11.488385
13343	0	1.282804	9.454349	-0.779465	0.012817	0.094543	-0.007812	1.058678	-4.589607	11.510183
13344	0	1.333687	9.606952	-0.953150	0.013328	0.096069	-0.009546	1.035761	-4.592292	11.542469
13345	0	1.362133	9.716763	-1.085410	0.013611	0.097168	-0.010864	1.018593	-4.595943	11.572467
13346	0	1.364252	9.905852	-1.175227	0.013632	0.099059	-0.011760	1.004662	-4.599327	11.608046
13347	0	1.362085	10.095119	-1.116593	0.013611	0.100952	-0.011169	0.995522	-4.602337	11.630310
13348	0	1.461076	10.241387	-1.079450	0.014607	0.102414	-0.010797	0.988161	-4.597789	11.654852
13349	0	1.441290	10.424684	-0.964378	0.014404	0.104248	-0.009644	0.983376	-4.599288	11.673743
13350	0	1.540150	10.552671	-0.799081	0.015397	0.105527	-0.007997	0.972234	-4.596471	11.693375
13351	0	1.587962	10.644497	-0.828516	0.015869	0.106445	-0.008301	0.950728	-4.600005	11.703739
13352	0	1.565487	10.729920	-0.831007	0.015646	0.107299	-0.008331	0.923334	-4.601813	11.722110
13353	0	1.599446	10.736195	-0.980924	0.015991	0.107361	-0.009827	0.900015	-4.597494	11.725526
13354	0	1.624626	10.742553	-1.147763	0.016241	0.107424	-0.011501	0.870165	-4.595197	11.726440
13355	0	1.587355	10.724048	-1.298096	0.015869	0.107239	-0.013000	0.844711	-4.592233	11.726476
13356	0	1.532947	10.724387	-1.361492	0.015328	0.107242	-0.013634	0.820094	-4.585864	11.723422
13357	0	1.507636	10.626361	-1.256060	0.015076	0.106262	-0.012573	0.801978	-4.579239	11.717021
13358	0	1.543502	10.535098	-1.015516	0.015443	0.105349	-0.010168	0.783359	-4.563262	11.707876
13359	0	1.513616	10.449375	-0.846567	0.015137	0.104492	-0.008484	0.758982	-4.555011	11.694371
13360	0	1.525831	10.351890	-0.745019	0.015257	0.103518	-0.007472	0.730409	-4.548803	11.673932
13361	0	1.513536	10.223583	-0.656478	0.015137	0.102234	-0.006592	0.695739	-4.539417	11.654677
13362	0	1.476925	10.046840	-0.657126	0.014768	0.100467	-0.006600	0.658185	-4.533329	11.630057
13363	0	1.440332	9.924541	-0.613062	0.014404	0.099243	-0.006165	0.614732	-4.524218	11.600706
13364	0	1.354804	9.735658	-0.625320	0.013547	0.097355	-0.006282	0.576802	-4.517685	11.580210
13365	0	1.299651	9.570576	-0.705166	0.013000	0.095703	-0.007080	0.538609	-4.505331	11.557111
13366	0	1.195495	9.448921	-0.668899	0.011954	0.094487	-0.006719	0.498717	-4.498465	11.535694
13367	0	1.117031	9.283595	-0.620198	0.011169	0.092834	-0.006226	0.465789	-4.491801	11.512439
13368	0	1.122980	9.106759	-0.598113	0.011231	0.091066	-0.005997	0.442212	-4.482016	11.490571
13369	0	1.159653	9.002796	-0.480148	0.011597	0.090027	-0.004822	0.412281	-4.473861	11.468795
13370	0	1.123504	8.929543	-0.378790	0.011230	0.089295	-0.003805	0.385877	-4.473155	11.458371
13371	0	1.147916	8.850103	-0.395290	0.011475	0.088501	-0.003967	0.363006	-4.471087	11.441531
13372	0	1.136603	8.788977	-0.349408	0.011361	0.087890	-0.003512	0.334733	-4.469842	11.437925
13373	0	1.093152	8.770725	-0.315989	0.010925	0.087708	-0.003174	0.312106	-4.470278	11.430077
13374	0	1.112188	8.703555	-0.380411	0.011120	0.087035	-0.003819	0.288521	-4.465499	11.430686
13375	0	1.099187	8.715828	-0.407280	0.010986	0.087158	-0.004089	0.262098	-4.465434	11.433213
13376	0	1.106483	8.721794	-0.343296	0.011058	0.087218	-0.003447	0.239571	-4.467167	11.434846
13377	0	1.160192	8.758539	-0.450432	0.011597	0.087585	-0.004517	0.218797	-4.466648	11.440211
13378	0	1.173478	8.856097	-0.466258	0.011729	0.088561	-0.004675	0.198061	-4.466545	11.448679
13379	0	1.172644	8.947714	-0.401484	0.011719	0.089478	-0.004028	0.175972	-4.469306	11.461619
13380	0	1.192115	9.063536	-0.368187	0.011917	0.090635	-0.003696	0.152610	-4.467490	11.481321
13381	0	1.172294	9.191905	-0.376874	0.011719	0.091919	-0.003784	0.128300	-4.465855	11.501803
13382	0	1.185593	9.295604	-0.417083	0.011848	0.092957	-0.004181	0.110779	-4.468119	11.523790
13383	0	1.245719	9.436039	-0.511161	0.012451	0.094360	-0.005127	0.087158	-4.468304	11.542821
13384	0	1.289476	9.582544	-0.673339	0.012891	0.095825	-0.006744	0.069072	-4.465556	11.561691
13385	0	1.350118	9.661789	-0.761713	0.013489	0.096619	-0.007629	0.049765	-4.472569	11.586270
13386	0	1.382585	9.808080	-0.729654	0.013819	0.098082	-0.007299	0.041579	-4.473362	11.605641
13387	0	1.380189	9.899865	-0.871973	0.013794	0.098999	-0.008728	0.027182	-4.474666	11.630644
13388	0	1.467237	10.009477	-0.834216	0.014664	0.100096	-0.008346	0.018627	-4.476993	11.646493
13389	0	1.471364	10.156213	-0.878638	0.014709	0.101562	-0.008789	0.010967	-4.474164	11.653518
13390	0	1.453877	10.241555	-0.829371	0.014534	0.102416	-0.008296	0.003742	-4.472016	11.667326
13391	0	1.508265	10.302662	-0.896880	0.015076	0.103027	-0.008972	-0.004522	-4.472184	11.682690
13392	0	1.533592	10.326973	-0.902009	0.015333	0.103270	-0.009027	-0.016132	-4.467823	11.689024
13393	0	1.562913	10.375965	-0.908852	0.015625	0.103760	-0.009094	-0.026847	-4.464976	11.695962
13394	0	1.587994	10.412453	-0.883878	0.015877	0.104125	-0.008839	-0.031157	-4.461225	11.701073
13395	0	1.526073	10.430880	-0.915522	0.015259	0.104309	-0.009155	-0.035631	-4.456265	11.695825
13396	0	1.489760	10.375845	-0.903378	0.014895	0.103759	-0.009033	-0.039372	-4.451508	11.697892
13397	0	1.422441	10.327171	-0.957532	0.014221	0.103271	-0.009583	-0.051548	-4.448128	11.691825
13398	0	1.483223	10.284473	-0.908352	0.014837	0.102844	-0.009081	-0.052985	-4.435450	11.692495
13399	0	1.403733	10.205060	-0.860938	0.014038	0.102051	-0.008606	-0.053304	-4.427718	11.674744
13400	0	1.403171	10.089075	-0.836988	0.014036	0.100890	-0.008369	-0.057003	-4.415752	11.663486
13401	0	1.397489	10.028087	-0.720487	0.013977	0.100281	-0.007202	-0.058042	-4.406258	11.647570
13402	0	1.366667	9.936538	-0.726779	0.013667	0.099365	-0.007269	-0.063422	-4.398751	11.638861
13403	0	1.354799	9.808382	-0.652960	0.013550	0.098083	-0.006531	-0.068853	-4.389570	11.626582
13404	0	1.324110	9.698470	-0.592061	0.013241	0.096985	-0.005919	-0.070441	-4.382764	11.615559
13405	0	1.275766	9.606902	-0.506851	0.012756	0.096069	-0.005066	-0.071277	-4.376970	11.591240
13406	0	1.238790	9.484790	-0.489470	0.012392	0.094848	-0.004889	-0.067865	-4.364652	11.576821
13407	0	1.232940	9.393293	-0.500752	0.012329	0.093933	-0.005005	-0.068627	-4.357723	11.558793
13408	0	1.238806	9.338298	-0.525704	0.012390	0.093383	-0.005255	-0.069791	-4.347900	11.536872
13409	0	1.257162	9.234628	-0.482431	0.012573	0.092346	-0.004822	-0.070783	-4.338675	11.524140
13410	0	1.214712	9.179567	-0.502075	0.012142	0.091797	-0.005011	-0.062192	-4.337649	11.509424
13411	0	1.190384	9.100287	-0.360846	0.011902	0.091003	-0.003601	-0.056975	-4.332743	11.496643
13412	0	1.203401	9.112216	-0.441948	0.012027	0.091124	-0.004410	-0.048914	-4.334651	11.488114
13413	0	1.153435	9.063711	-0.421696	0.011536	0.090637	-0.004211	-0.046124	-4.325898	11.483725
13414	0	1.165465	9.088026	-0.440921	0.011655	0.090880	-0.004406	-0.046246	-4.318545	11.476007
13415	0	1.165907	9.069756	-0.477051	0.011658	0.090698	-0.004761	-0.038229	-4.313262	11.476106
13416	0	1.190747	9.106160	-0.393705	0.011904	0.091063	-0.003926	-0.028984	-4.310915	11.473640
13417	0	1.196552	9.136884	-0.409925	0.011963	0.091370	-0.004089	-0.020982	-4.307367	11.478516
13418	0	1.197209	9.209925	-0.436026	0.011968	0.092100	-0.004354	-0.017015	-4.306069	11.485435
13419	0	1.215356	9.289408	-0.440376	0.012146	0.092896	-0.004395	-0.009977	-4.308498	11.489262
13420	0	1.228215	9.362346	-0.540209	0.012282	0.093624	-0.005390	0.000162	-4.301318	11.493521
13421	0	1.220794	9.429817	-0.599758	0.012207	0.094299	-0.005981	0.015192	-4.295546	11.505054
13422	0	1.239723	9.533242	-0.682165	0.012392	0.095334	-0.006808	0.026796	-4.294815	11.516702
13423	0	1.287740	9.619048	-0.733810	0.012878	0.096191	-0.007324	0.038852	-4.286663	11.530833
13424	0	1.367607	9.679641	-0.785945	0.013669	0.096799	-0.007841	0.056226	-4.287952	11.545555
13425	0	1.422145	9.765499	-0.813241	0.014221	0.097656	-0.008118	0.069171	-4.281423	11.550933
13426	0	1.428304	9.850584	-0.896282	0.014282	0.098508	-0.008942	0.089491	-4.275474	11.552629
13427	0	1.404285	9.905777	-0.819824	0.014038	0.099060	-0.008179	0.107842	-4.274186	11.554735
13428	0	1.423140	9.960266	-0.811771	0.014230	0.099605	-0.008097	0.127778	-4.269224	11.559201
13429	0	1.428351	10.052319	-0.813662	0.014282	0.100525	-0.008118	0.145161	-4.263893	11.563814
13430	0	1.483245	10.076351	-0.823977	0.014833	0.100765	-0.008217	0.166968	-4.256044	11.562489
13431	0	1.464801	10.107247	-0.740999	0.014648	0.101074	-0.007385	0.190753	-4.248869	11.553354
13432	0	1.464569	10.112877	-0.831273	0.014647	0.101130	-0.008290	0.211960	-4.241335	11.546089
13433	0	1.483423	10.113344	-0.813537	0.014832	0.101135	-0.008118	0.227888	-4.237775	11.547253
13434	0	1.452753	10.082537	-0.847597	0.014531	0.100826	-0.008459	0.242936	-4.227129	11.542058
13435	0	1.391920	10.082831	-0.831688	0.013916	0.100830	-0.008301	0.257253	-4.224219	11.537445
13436	0	1.361101	10.015433	-0.834883	0.013617	0.100155	-0.008333	0.271131	-4.211408	11.525767
13437	0	1.324438	9.960783	-0.831971	0.013245	0.099609	-0.008301	0.289054	-4.204719	11.508191
13438	0	1.378968	9.893291	-0.768975	0.013793	0.098934	-0.007668	0.310742	-4.194401	11.493243
13439	0	1.379031	9.820471	-0.764696	0.013794	0.098206	-0.007629	0.327228	-4.183677	11.481288
13440	0	1.360335	9.746965	-0.719763	0.013603	0.097471	-0.007176	0.348220	-4.177299	11.462213
13441	0	1.330216	9.680079	-0.679552	0.013306	0.096802	-0.006775	0.368672	-4.166549	11.443742
13442	0	1.299380	9.612550	-0.708561	0.012993	0.096128	-0.007060	0.395274	-4.161123	11.420159
13443	0	1.269536	9.539657	-0.673331	0.012695	0.095398	-0.006714	0.414794	-4.154603	11.404919
13444	0	1.251290	9.472237	-0.640510	0.012512	0.094724	-0.006387	0.433199	-4.148801	11.387139
13445	0	1.245144	9.399298	-0.593829	0.012451	0.093994	-0.005920	0.451213	-4.142356	11.365502
13446	0	1.262809	9.350292	-0.566651	0.012634	0.093503	-0.005651	0.465684	-4.128118	11.356116
13447	0	1.293624	9.289486	-0.587666	0.012939	0.092896	-0.005859	0.483007	-4.117445	11.338278
13448	0	1.293021	9.264906	-0.529764	0.012933	0.092649	-0.005284	0.495508	-4.107552	11.323090
13449	0	1.251260	9.222323	-0.581172	0.012512	0.092224	-0.005798	0.508227	-4.101466	11.312001
13450	0	1.232616	9.191665	-0.571654	0.012329	0.091917	-0.005704	0.519991	-4.091310	11.308254
13451	0	1.159932	9.203968	-0.514499	0.011597	0.092041	-0.005127	0.538603	-4.087958	11.299357
13452	0	1.165786	9.209887	-0.542269	0.011662	0.092099	-0.005407	0.553714	-4.075732	11.297659
13453	0	1.165545	9.265055	-0.557252	0.011658	0.092651	-0.005554	0.572340	-4.066525	11.295800
13454	0	1.201917	9.307573	-0.554671	0.012019	0.093077	-0.005530	0.588498	-4.060058	11.290390
13455	0	1.214760	9.344358	-0.587580	0.012146	0.093445	-0.005859	0.604689	-4.055519	11.285513
13456	0	1.227428	9.374419	-0.731495	0.012270	0.093746	-0.007297	0.623193	-4.054433	11.283346
13457	0	1.227203	9.429745	-0.721976	0.012268	0.094299	-0.007202	0.640602	-4.052913	11.284926
13458	0	1.252077	9.545235	-0.774823	0.012520	0.095454	-0.007727	0.662457	-4.047721	11.284747
13459	0	1.269721	9.606750	-0.789285	0.012695	0.096069	-0.007874	0.681477	-4.043687	11.290729
13460	0	1.245615	9.667406	-0.811406	0.012454	0.096676	-0.008096	0.699284	-4.039916	11.285602
13461	0	1.293783	9.765486	-0.758908	0.012939	0.097656	-0.007568	0.719569	-4.031740	11.291996
13462	0	1.385421	9.807834	-0.757353	0.013851	0.098081	-0.007549	0.743900	-4.029047	11.297701
13463	0	1.397885	9.905849	-0.740285	0.013977	0.099060	-0.007385	0.760311	-4.024923	11.303687
13464	0	1.447240	9.954240	-0.835510	0.014468	0.099545	-0.008337	0.777213	-4.023549	11.305386
13465	0	1.446623	10.021845	-0.825366	0.014465	0.100220	-0.008240	0.789231	-4.018391	11.306192
13466	0	1.434728	10.045911	-0.907794	0.014344	0.100461	-0.009062	0.803727	-4.015765	11.302304
13467	0	1.415918	10.058493	-0.941162	0.014160	0.100586	-0.009399	0.813763	-4.008554	11.300829
13468	0	1.403885	10.106959	-0.955962	0.014035	0.101071	-0.009546	0.825097	-4.006621	11.294175
13469	0	1.452241	10.119569	-0.929007	0.014526	0.101196	-0.009277	0.835625	-3.996119	11.291108
13470	0	1.458106	10.107065	-0.937856	0.014579	0.101072	-0.009364	0.848202	-3.992639	11.286131
13471	0	1.434102	10.095166	-0.928613	0.014343	0.100952	-0.009277	0.854377	-3.984145	11.280828
13472	0	1.415775	10.052125	-0.937170	0.014155	0.100523	-0.009356	0.867959	-3.980894	11.274403
13473	0	1.403364	10.003626	-0.922701	0.014038	0.100037	-0.009216	0.876421	-3.969938	11.267835
13474	0	1.353889	9.960824	-0.875417	0.013540	0.099608	-0.008750	0.877642	-3.962421	11.252624
13475	0	1.330542	9.857141	-0.818347	0.013306	0.098572	-0.008179	0.879569	-3.956170	11.245228
13476	0	1.348266	9.814327	-0.868896	0.013488	0.098144	-0.008677	0.889249	-3.944285	11.232746
13477	0	1.323874	9.729073	-0.848517	0.013245	0.097290	-0.008484	0.887126	-3.931489	11.222185
13478	0	1.335310	9.649729	-0.806441	0.013354	0.096498	-0.008060	0.889332	-3.924154	11.210900
13479	0	1.330395	9.564224	-0.750843	0.013306	0.095642	-0.007507	0.887046	-3.916160	11.205763
13480	0	1.317658	9.436052	-0.751365	0.013180	0.094360	-0.007510	0.887611	-3.906381	11.196859
13481	0	1.294072	9.399374	-0.665601	0.012939	0.093994	-0.006653	0.887907	-3.901950	11.189215
13482	0	1.245119	9.338324	-0.604672	0.012453	0.093383	-0.006049	0.881366	-3.893635	11.185282
13483	0	1.196784	9.252855	-0.525096	0.011963	0.092529	-0.005249	0.880326	-3.893502	11.168487
13484	0	1.191063	9.203931	-0.567936	0.011911	0.092039	-0.005681	0.874677	-3.886548	11.162753
13485	0	1.196392	9.161392	-0.616038	0.011963	0.091614	-0.006165	0.865928	-3.881896	11.152902
13486	0	1.178993	9.106363	-0.566467	0.011782	0.091064	-0.005669	0.857451	-3.886381	11.152777
13487	0	1.196790	9.118611	-0.579458	0.011963	0.091187	-0.005798	0.849157	-3.886912	11.155496
13488	0	1.185438	9.081898	-0.560621	0.011850	0.090819	-0.005609	0.842578	-3.886276	11.162400
13489	0	1.196032	9.100412	-0.591478	0.011963	0.091003	-0.005920	0.831813	-3.877349	11.166095
13490	0	1.171593	9.124854	-0.572046	0.011713	0.091249	-0.005727	0.820177	-3.875405	11.169504
13491	0	1.142036	9.161329	-0.609805	0.011414	0.091614	-0.006104	0.809670	-3.878246	11.177926
13492	0	1.118850	9.216082	-0.547710	0.011183	0.092161	-0.005483	0.798987	-3.879823	11.190532
13493	0	1.141987	9.295651	-0.603107	0.011414	0.092957	-0.006042	0.781126	-3.882100	11.209207
13494	0	1.173707	9.374890	-0.576573	0.011731	0.093749	-0.005775	0.765520	-3.883811	11.220016
13495	0	1.227484	9.423785	-0.597432	0.012268	0.094238	-0.005981	0.753184	-3.886501	11.230315
13496	0	1.270889	9.545868	-0.717881	0.012709	0.095458	-0.007188	0.738625	-3.881123	11.245345
13497	0	1.318940	9.631317	-0.768425	0.013184	0.096313	-0.007690	0.727666	-3.882309	11.261064
13498	0	1.332469	9.710574	-0.821789	0.013317	0.097106	-0.008227	0.712978	-3.885448	11.275412
13499	0	1.331170	9.814441	-0.823149	0.013306	0.098145	-0.008240	0.699760	-3.886727	11.292494
13500	0	1.356229	9.912081	-0.876362	0.013561	0.099120	-0.008773	0.685507	-3.882130	11.306341
13501	0	1.398449	10.021942	-0.957485	0.013977	0.100220	-0.009583	0.673285	-3.884711	11.322769
13502	0	1.417985	10.034027	-0.962638	0.014174	0.100341	-0.009628	0.667652	-3.884920	11.341103
13503	0	1.477966	10.125743	-0.975072	0.014771	0.101257	-0.009766	0.647580	-3.889351	11.358620
13504	0	1.443038	10.156231	-0.942075	0.014422	0.101562	-0.009431	0.632829	-3.892559	11.368399
13505	0	1.502602	10.241649	-0.999779	0.015015	0.102417	-0.010010	0.616173	-3.899583	11.375011
13506	0	1.467664	10.253785	-0.990846	0.014670	0.102537	-0.009925	0.594576	-3.900863	11.385762
13507	0	1.429037	10.302657	-0.976188	0.014282	0.103027	-0.009766	0.587092	-3.904253	11.392723
13508	0	1.429845	10.290435	-0.919713	0.014297	0.102903	-0.009210	0.569846	-3.899783	11.396364
13509	0	1.403980	10.284485	-0.963450	0.014038	0.102844	-0.009644	0.556442	-3.896240	11.394055
13510	0	1.410403	10.217472	-0.998034	0.014102	0.102174	-0.009993	0.539432	-3.893122	11.391269
13511	0	1.446356	10.168610	-0.981340	0.014465	0.101685	-0.009827	0.521222	-3.885728	11.391263
13512	0	1.458311	10.095690	-0.959865	0.014584	0.100955	-0.009618	0.496283	-3.879829	11.388622
13513	0	1.464896	10.016042	-0.925785	0.014648	0.100159	-0.009277	0.470844	-3.875069	11.382188
13514	0	1.397462	9.943044	-0.898439	0.013977	0.099429	-0.008995	0.455315	-3.867033	11.369248
13515	0	1.385511	9.857334	-0.754770	0.013855	0.098572	-0.007568	0.428176	-3.861814	11.360559
13516	0	1.349066	9.759795	-0.659666	0.013489	0.097597	-0.006613	0.406112	-3.858537	11.343323
13517	0	1.306308	9.637509	-0.541811	0.013062	0.096375	-0.005432	0.386313	-3.854931	11.337656
13518	0	1.318545	9.552132	-0.495482	0.013186	0.095520	-0.004977	0.356286	-3.848118	11.322407
13519	0	1.293774	9.423953	-0.523082	0.012939	0.094238	-0.005249	0.330952	-3.840476	11.306767
13520	0	1.293824	9.295953	-0.580102	0.012936	0.092958	-0.005824	0.299386	-3.838259	11.291823
13521	0	1.269901	9.240829	-0.650852	0.012695	0.092407	-0.006531	0.268703	-3.837512	11.273648
13522	0	1.197205	9.137273	-0.683281	0.011970	0.091372	-0.006853	0.240208	-3.835380	11.261787
13523	0	1.166111	9.076041	-0.669269	0.011658	0.090759	-0.006714	0.210490	-3.834417	11.248496
13524	0	1.135960	9.009077	-0.610760	0.011359	0.090090	-0.006123	0.188336	-3.829632	11.241562
13525	0	1.092803	8.978306	-0.542084	0.010925	0.089783	-0.005432	0.170873	-3.827781	11.232109
13526	0	1.093613	8.935528	-0.417773	0.010930	0.089355	-0.004189	0.152777	-3.830065	11.223573
13527	0	1.123848	8.935503	-0.389316	0.011230	0.089355	-0.003906	0.132827	-3.835192	11.226704
13528	0	1.192061	8.953684	-0.337532	0.011917	0.089537	-0.003392	0.108024	-3.834604	11.228478
13529	0	1.165989	8.972213	-0.346011	0.011658	0.089722	-0.003479	0.080680	-3.832270	11.231449
13530	0	1.178755	9.027221	-0.446366	0.011784	0.090272	-0.004479	0.057451	-3.832129	11.233679
13531	0	1.123710	9.051514	-0.535711	0.011230	0.090515	-0.005371	0.036442	-3.835365	11.242855
13532	0	1.143020	9.124699	-0.551136	0.011426	0.091247	-0.005527	0.014049	-3.835519	11.252102
13533	0	1.160517	9.216331	-0.559399	0.011597	0.092163	-0.005615	-0.015636	-3.840943	11.267392
13534	0	1.216631	9.307918	-0.555388	0.012162	0.093079	-0.005572	-0.041589	-3.840869	11.276053
13535	0	1.221622	9.393257	-0.548182	0.012207	0.093933	-0.005493	-0.058706	-3.846957	11.289656
13536	0	1.315138	9.515152	-0.575732	0.013141	0.095152	-0.005775	-0.083627	-3.854750	11.306776
13537	0	1.368016	9.637430	-0.565983	0.013672	0.096375	-0.005676	-0.106286	-3.859498	11.319093
13538	0	1.369753	9.741107	-0.696926	0.013688	0.097411	-0.006987	-0.129779	-3.865344	11.331934
13539	0	1.355969	9.820585	-0.791416	0.013550	0.098206	-0.007935	-0.156634	-3.871361	11.353686
13540	0	1.376223	9.918202	-0.891802	0.013753	0.099182	-0.008931	-0.174886	-3.876523	11.372198
13541	0	1.386439	10.052464	-0.822711	0.013855	0.100525	-0.008240	-0.192350	-3.881801	11.388756
13542	0	1.437107	10.168303	-0.875674	0.014362	0.101684	-0.008764	-0.203888	-3.886335	11.399357
13543	0	1.465492	10.223400	-0.981578	0.014648	0.102234	-0.009827	-0.219055	-3.888135	11.412613
13544	0	1.485023	10.290422	-0.906314	0.014844	0.102904	-0.009072	-0.232237	-3.889921	11.418919
13545	0	1.495979	10.339328	-0.853746	0.014954	0.103394	-0.008545	-0.243448	-3.891563	11.425616
13546	0	1.503055	10.400290	-0.895100	0.015026	0.104003	-0.008958	-0.253988	-3.891393	11.435325
13547	0	1.471615	10.382047	-0.902617	0.014709	0.103821	-0.009033	-0.264688	-3.893765	11.430541
13548	0	1.509228	10.388131	-0.992448	0.015088	0.103881	-0.009935	-0.279643	-3.893586	11.423636
13549	0	1.483179	10.400454	-0.957525	0.014832	0.104004	-0.009583	-0.290632	-3.889228	11.411927
13550	0	1.471015	10.302881	-0.968383	0.014709	0.103028	-0.009690	-0.300737	-3.885335	11.404320
13551	0	1.440428	10.278357	-0.884591	0.014404	0.102783	-0.008850	-0.308292	-3.880632	11.393840
13552	0	1.452254	10.235683	-0.841127	0.014526	0.102356	-0.008415	-0.315634	-3.871635	11.383555
13553	0	1.464353	10.125829	-0.811454	0.014648	0.101257	-0.008118	-0.322161	-3.861465	11.370252
13554	0	1.494367	10.028172	-0.713418	0.014943	0.100282	-0.007135	-0.326523	-3.857356	11.353677
13555	0	1.477560	9.918209	-0.707002	0.014771	0.099182	-0.007080	-0.341101	-3.858589	11.330984
13556	0	1.441384	9.820501	-0.595576	0.014414	0.098205	-0.005962	-0.351776	-3.853762	11.313745
13557	0	1.355210	9.686276	-0.567135	0.013550	0.096863	-0.005676	-0.360423	-3.851604	11.294793
13558	0	1.319106	9.588514	-0.462424	0.013188	0.095885	-0.004629	-0.369046	-3.849848	11.283035
13559	0	1.281896	9.484874	-0.512101	0.012817	0.094849	-0.005127	-0.378965	-3.846819	11.262367
13560	0	1.263335	9.356759	-0.523431	0.012637	0.093567	-0.005238	-0.385789	-3.837280	11.237462
13561	0	1.226967	9.240740	-0.426400	0.012268	0.092407	-0.004272	-0.398969	-3.834168	11.216275
13562	0	1.197042	9.191854	-0.480173	0.011966	0.091919	-0.004806	-0.406409	-3.835045	11.192394
13563	0	1.171961	9.100341	-0.500300	0.011719	0.091003	-0.005005	-0.411514	-3.831302	11.180631
13564	0	1.171842	8.990428	-0.469140	0.011720	0.089904	-0.004697	-0.421199	-3.824795	11.165807
13565	0	1.135419	8.953837	-0.506579	0.011353	0.089539	-0.005066	-0.424107	-3.822116	11.159685
13566	0	1.129680	8.941516	-0.433523	0.011294	0.089416	-0.004333	-0.424676	-3.820420	11.154363
13567	0	1.116902	8.923336	-0.384721	0.011169	0.089233	-0.003845	-0.424969	-3.815104	11.154074
13568	0	1.128989	8.917141	-0.391294	0.011291	0.089171	-0.003911	-0.425422	-3.809556	11.160656
13569	0	1.190171	8.905031	-0.390633	0.011902	0.089050	-0.003906	-0.428215	-3.804735	11.165548
13570	0	1.202500	8.953730	-0.335927	0.012023	0.089538	-0.003358	-0.429345	-3.802654	11.171175
13571	0	1.227180	8.978223	-0.366141	0.012268	0.089783	-0.003662	-0.433092	-3.802892	11.179694
13572	0	1.197477	9.039023	-0.360602	0.011970	0.090391	-0.003600	-0.428570	-3.805018	11.196212
13573	0	1.178390	9.155215	-0.396856	0.011780	0.091553	-0.003967	-0.429943	-3.805593	11.204209
13574	0	1.197621	9.234362	-0.457904	0.011971	0.092344	-0.004580	-0.434699	-3.808068	11.215218
13575	0	1.251321	9.326130	-0.507109	0.012512	0.093262	-0.005066	-0.431344	-3.804687	11.230827
13576	0	1.276418	9.435733	-0.581386	0.012758	0.094358	-0.005809	-0.428169	-3.807175	11.243950
13577	0	1.288519	9.545749	-0.666120	0.012878	0.095459	-0.006653	-0.421059	-3.810464	11.262283
13578	0	1.356450	9.667492	-0.741244	0.013563	0.096676	-0.007402	-0.412084	-3.807150	11.280365
13579	0	1.343323	9.771561	-0.806774	0.013428	0.097717	-0.008057	-0.401926	-3.808502	11.302037
13580	0	1.392988	9.887139	-0.846060	0.013927	0.098873	-0.008446	-0.387545	-3.807400	11.318097
13581	0	1.349142	9.954636	-0.886832	0.013489	0.099548	-0.008850	-0.369485	-3.805544	11.330973
13582	0	1.386250	10.094644	-0.817358	0.013860	0.100948	-0.008155	-0.351130	-3.803914	11.340698
13583	0	1.409932	10.168271	-0.874934	0.014099	0.101685	-0.008728	-0.329963	-3.799226	11.357838
13584	0	1.416091	10.241181	-0.866476	0.014160	0.102413	-0.008650	-0.316053	-3.795365	11.364393
13585	0	1.470567	10.314857	-0.801347	0.014709	0.103149	-0.007996	-0.299056	-3.786537	11.367475
13586	0	1.525435	10.344991	-0.871759	0.015250	0.103452	-0.008703	-0.285914	-3.786614	11.364649
13587	0	1.550123	10.363706	-0.819000	0.015503	0.103638	-0.008179	-0.276192	-3.780238	11.365046
13588	0	1.531592	10.400086	-0.986171	0.015316	0.104002	-0.009850	-0.265543	-3.775810	11.364047
13589	0	1.495225	10.351417	-0.960040	0.014954	0.103516	-0.009583	-0.248521	-3.770014	11.360078
13590	0	1.476121	10.351111	-0.939244	0.014768	0.103512	-0.009375	-0.231595	-3.758726	11.354169
13591	0	1.470977	10.326985	-0.868594	0.014709	0.103271	-0.008667	-0.213248	-3.754735	11.351263
13592	0	1.452379	10.222875	-0.915130	0.014526	0.102230	-0.009132	-0.194815	-3.747848	11.336162
13593	0	1.440027	10.131755	-0.850043	0.014404	0.101318	-0.008484	-0.178855	-3.739223	11.322362
13594	0	1.464117	10.064319	-0.817177	0.014640	0.100645	-0.008151	-0.158033	-3.736604	11.305573
13595	0	1.427337	9.967059	-0.770454	0.014282	0.099670	-0.007690	-0.144580	-3.722282	11.291194
13596	0	1.389060	9.851036	-0.822427	0.013898	0.098511	-0.008207	-0.127569	-3.709743	11.276096
13597	0	1.361019	9.741086	-0.752472	0.013611	0.097412	-0.007507	-0.109749	-3.704862	11.258290
13598	0	1.372451	9.679844	-0.640387	0.013731	0.096799	-0.006383	-0.087770	-3.692853	11.238289
13599	0	1.263084	9.558023	-0.636692	0.012634	0.095581	-0.006348	-0.067210	-3.684403	11.216901
13600	0	1.262583	9.466284	-0.530625	0.012628	0.094664	-0.005288	-0.047827	-3.677691	11.199659
13601	0	1.232862	9.387116	-0.563146	0.012329	0.093872	-0.005615	-0.030506	-3.672611	11.177486
13602	0	1.220121	9.258829	-0.480820	0.012206	0.092588	-0.004793	-0.014469	-3.661927	11.158057
13603	0	1.208345	9.173533	-0.556582	0.012085	0.091736	-0.005554	-0.002460	-3.655567	11.135686
13604	0	1.183765	9.112257	-0.510633	0.011837	0.091124	-0.005090	0.015866	-3.651898	11.123479
13605	0	1.153260	9.051482	-0.471332	0.011536	0.090515	-0.004700	0.030587	-3.643516	11.108155
13606	0	1.153349	9.002467	-0.510511	0.011529	0.090026	-0.005094	0.042830	-3.644822	11.098099
13607	0	1.153651	8.996472	-0.484016	0.011536	0.089966	-0.004822	0.063688	-3.641446	11.090669
13608	0	1.159723	9.008436	-0.499406	0.011598	0.090085	-0.004981	0.077683	-3.636559	11.083588
13609	0	1.165164	8.953863	-0.440958	0.011658	0.089539	-0.004395	0.094263	-3.624394	11.077260
13610	0	1.176962	8.972089	-0.400898	0.011767	0.089722	-0.003998	0.105960	-3.622919	11.076589
13611	0	1.202581	9.014791	-0.477511	0.012024	0.090149	-0.004761	0.121600	-3.621129	11.079200
13612	0	1.226934	9.118570	-0.501673	0.012268	0.091187	-0.005005	0.133855	-3.618440	11.080538
13613	0	1.203487	9.136101	-0.577106	0.012033	0.091362	-0.005758	0.147245	-3.615974	11.084280
13614	0	1.209463	9.233714	-0.681138	0.012094	0.092339	-0.006794	0.166170	-3.613080	11.084685
13615	0	1.214859	9.319927	-0.648517	0.012146	0.093201	-0.006470	0.182526	-3.612035	11.089316
13616	0	1.197187	9.392759	-0.682249	0.011968	0.093929	-0.006806	0.199540	-3.612934	11.094801
13617	0	1.239351	9.496897	-0.770633	0.012390	0.094971	-0.007690	0.216108	-3.612711	11.105105
13618	0	1.300737	9.594067	-0.914561	0.013007	0.095942	-0.009127	0.236127	-3.608586	11.113480
13619	0	1.312564	9.673838	-0.917559	0.013123	0.096741	-0.009155	0.257639	-3.607890	11.122230
13620	0	1.367624	9.758756	-0.988861	0.013678	0.097589	-0.009868	0.279641	-3.602074	11.126634
13621	0	1.397619	9.856966	-0.978818	0.013977	0.098572	-0.009766	0.303314	-3.596835	11.131326
13622	0	1.379184	9.948064	-0.897831	0.013792	0.099483	-0.008957	0.325456	-3.592398	11.138999
13623	0	1.421878	10.034071	-0.856170	0.014221	0.100342	-0.008545	0.342148	-3.585478	11.147407
13624	0	1.439911	10.125250	-0.799287	0.014399	0.101254	-0.007969	0.366772	-3.581965	11.153892
13625	0	1.434619	10.174404	-0.819300	0.014343	0.101746	-0.008179	0.380416	-3.581165	11.152541
13626	0	1.465570	10.198463	-0.907488	0.014654	0.101986	-0.009063	0.391646	-3.578801	11.156938
13627	0	1.470994	10.223275	-0.928914	0.014709	0.102234	-0.009277	0.402435	-3.575325	11.155919
13628	0	1.489337	10.229029	-0.992864	0.014893	0.102292	-0.009912	0.419159	-3.572240	11.157829
13629	0	1.489095	10.211107	-0.983691	0.014893	0.102112	-0.009827	0.428163	-3.566601	11.147688
13630	0	1.470304	10.235333	-0.967614	0.014706	0.102354	-0.009665	0.438727	-3.559802	11.144007
13631	0	1.415996	10.156125	-1.032751	0.014160	0.101562	-0.010315	0.450519	-3.555872	11.133381
13632	0	1.385040	10.137601	-0.949712	0.013854	0.101377	-0.009486	0.460492	-3.548002	11.123873
13633	0	1.391210	10.064630	-0.898577	0.013916	0.100647	-0.008972	0.473584	-3.539733	11.116032
13634	0	1.414607	9.997366	-0.949654	0.014152	0.099974	-0.009488	0.480862	-3.529705	11.109979
13635	0	1.397534	9.912021	-0.898461	0.013977	0.099121	-0.008972	0.492876	-3.523981	11.099072
13636	0	1.360190	9.832470	-0.949333	0.013607	0.098325	-0.009485	0.499976	-3.514350	11.089478
13637	0	1.367040	9.771697	-0.879487	0.013672	0.097717	-0.008789	0.504492	-3.508911	11.078093
13638	0	1.305538	9.692298	-0.782812	0.013059	0.096923	-0.007824	0.507187	-3.501209	11.064626
13639	0	1.269449	9.606878	-0.727195	0.012695	0.096069	-0.007263	0.515439	-3.496330	11.048878
13640	0	1.226369	9.509075	-0.728691	0.012266	0.095091	-0.007281	0.520035	-3.489473	11.033432
13641	0	1.227085	9.429892	-0.677537	0.012268	0.094299	-0.006775	0.518528	-3.488920	11.024460
13642	0	1.251676	9.362695	-0.622829	0.012517	0.093627	-0.006227	0.517345	-3.484685	11.015042
13643	0	1.275378	9.307900	-0.646917	0.012756	0.093079	-0.006470	0.514450	-3.477615	11.005470
13644	0	1.250927	9.252883	-0.653116	0.012506	0.092529	-0.006530	0.513946	-3.477119	10.994525
13645	0	1.226930	9.204085	-0.579835	0.012268	0.092041	-0.005798	0.511818	-3.474761	10.991328
13646	0	1.221182	9.179552	-0.567752	0.012209	0.091796	-0.005677	0.510049	-3.474460	10.989922
13647	0	1.184342	9.191843	-0.561813	0.011841	0.091919	-0.005615	0.511491	-3.473787	10.987037
13648	0	1.172726	9.161152	-0.537536	0.011724	0.091612	-0.005378	0.506338	-3.474619	10.984850
13649	0	1.190208	9.130870	-0.555202	0.011902	0.091309	-0.005554	0.501405	-3.471038	10.980032
13650	0	1.214507	9.155283	-0.616110	0.012146	0.091553	-0.006161	0.499641	-3.466090	10.983450
13651	0	1.251178	9.179726	-0.628188	0.012512	0.091797	-0.006287	0.491561	-3.461793	10.984881
13652	0	1.269788	9.222429	-0.663522	0.012694	0.092224	-0.006644	0.478292	-3.462393	10.992462
13653	0	1.251423	9.283421	-0.634752	0.012512	0.092834	-0.006348	0.475934	-3.461131	10.996297
13654	0	1.202718	9.368796	-0.665461	0.012028	0.093688	-0.006653	0.475844	-3.456721	11.006957
13655	0	1.214841	9.411618	-0.646568	0.012146	0.094116	-0.006470	0.468736	-3.455960	11.019340
13656	0	1.251893	9.521422	-0.724782	0.012517	0.095214	-0.007256	0.457300	-3.454536	11.031549
13657	0	1.294384	9.558082	-0.799135	0.012939	0.095581	-0.007996	0.450072	-3.455973	11.035161
13658	0	1.356100	9.637367	-0.773686	0.013558	0.096374	-0.007743	0.440828	-3.455291	11.041834
13659	0	1.386381	9.704541	-0.847499	0.013855	0.097046	-0.008484	0.428388	-3.461847	11.050270
13660	0	1.363167	9.765468	-0.851803	0.013628	0.097654	-0.008528	0.414992	-3.462294	11.060940
13661	0	1.361320	9.826676	-0.823396	0.013611	0.098267	-0.008240	0.406277	-3.461192	11.076530
13662	0	1.392522	9.881565	-0.889567	0.013921	0.098816	-0.008900	0.399625	-3.462488	11.087832
13663	0	1.434428	9.918250	-0.921077	0.014343	0.099182	-0.009216	0.391234	-3.459853	11.094158
13664	0	1.398503	9.979253	-0.876678	0.013978	0.099792	-0.008779	0.375794	-3.464132	11.100914
13665	0	1.428662	9.979207	-0.890867	0.014282	0.099792	-0.008911	0.370999	-3.465419	11.106191
13666	0	1.459726	10.021916	-0.926640	0.014596	0.100219	-0.009273	0.361923	-3.463198	11.109249
13667	0	1.447015	10.034169	-0.927103	0.014465	0.100342	-0.009277	0.352834	-3.464951	11.117041
13668	0	1.410678	9.997557	-0.882856	0.014108	0.099975	-0.008838	0.340317	-3.460320	11.113006
13669	0	1.410356	9.997562	-0.933133	0.014099	0.099976	-0.009338	0.330257	-3.461857	11.109421
13670	0	1.411236	10.015792	-0.888831	0.014108	0.100158	-0.008898	0.317512	-3.463588	11.111461
13671	0	1.373504	9.997631	-0.853297	0.013733	0.099976	-0.008545	0.301862	-3.462505	11.105341
13672	0	1.385645	9.924547	-0.918232	0.013859	0.099244	-0.009193	0.286989	-3.456440	11.094800
13673	0	1.385704	9.875546	-0.780156	0.013855	0.098755	-0.007812	0.272351	-3.455315	11.090944
13674	0	1.398341	9.832950	-0.832588	0.013981	0.098329	-0.008341	0.252996	-3.454819	11.083247
13675	0	1.397744	9.777938	-0.804309	0.013977	0.097778	-0.008057	0.235164	-3.451825	11.076343
13676	0	1.306353	9.686540	-0.771256	0.013062	0.096865	-0.007725	0.218815	-3.450761	11.067562
13677	0	1.324698	9.668038	-0.682163	0.013245	0.096680	-0.006836	0.199975	-3.450059	11.063095
13678	0	1.325130	9.613160	-0.679888	0.013248	0.096131	-0.006808	0.186834	-3.449980	11.058412
13679	0	1.287887	9.552104	-0.620904	0.012878	0.095520	-0.006226	0.165088	-3.447025	11.052253
13680	0	1.263535	9.466822	-0.599540	0.012634	0.094667	-0.006010	0.145445	-3.444815	11.046533
13681	0	1.263560	9.460527	-0.553788	0.012634	0.094604	-0.005554	0.123783	-3.442935	11.041765
13682	0	1.288434	9.417897	-0.629553	0.012880	0.094178	-0.006315	0.098001	-3.444364	11.043374
13683	0	1.312317	9.387305	-0.602589	0.013123	0.093872	-0.006042	0.075834	-3.441661	11.041003
13684	0	1.294250	9.326470	-0.660118	0.012940	0.093264	-0.006620	0.050350	-3.440819	11.037485
13685	0	1.239352	9.307967	-0.693778	0.012390	0.093079	-0.006958	0.023638	-3.441554	11.037582
13686	0	1.215730	9.302003	-0.653369	0.012152	0.093019	-0.006552	-0.000403	-3.445002	11.040546
13687	0	1.227083	9.332349	-0.694329	0.012268	0.093323	-0.006958	-0.020324	-3.444949	11.046577
13688	0	1.234113	9.332373	-0.618220	0.012334	0.093324	-0.006197	-0.040268	-3.450440	11.050333
13689	0	1.245381	9.356769	-0.614712	0.012451	0.093567	-0.006165	-0.063418	-3.450288	11.058248
13690	0	1.282374	9.387368	-0.556619	0.012822	0.093873	-0.005581	-0.083219	-3.448868	11.064203
13691	0	1.282590	9.423809	-0.541535	0.012817	0.094238	-0.005432	-0.105391	-3.455875	11.068417
13692	0	1.265631	9.448183	-0.635836	0.012650	0.094481	-0.006375	-0.127737	-3.459523	11.080333
13693	0	1.269806	9.515476	-0.675640	0.012695	0.095154	-0.006775	-0.151828	-3.459413	11.088103
13694	0	1.258143	9.546140	-0.715319	0.012578	0.095461	-0.007166	-0.168964	-3.460069	11.093440
13695	0	1.276476	9.625231	-0.755580	0.012756	0.096252	-0.007568	-0.185703	-3.466557	11.102326
13696	0	1.296061	9.643522	-0.728233	0.012956	0.096435	-0.007299	-0.207795	-3.469005	11.110208
13697	0	1.349036	9.716856	-0.651865	0.013489	0.097168	-0.006531	-0.223874	-3.467506	11.119111
13698	0	1.404631	9.741334	-0.728635	0.014041	0.097413	-0.007300	-0.242037	-3.470361	11.131195
13699	0	1.422807	9.796174	-0.718429	0.014221	0.097961	-0.007202	-0.264567	-3.475006	11.136055
13700	0	1.394009	9.814395	-0.703168	0.013929	0.098145	-0.007045	-0.281573	-3.484162	11.137755
13701	0	1.380037	9.820577	-0.737059	0.013794	0.098206	-0.007385	-0.300385	-3.488271	11.144650
13702	0	1.362355	9.863402	-0.764567	0.013623	0.098633	-0.007662	-0.320911	-3.485265	11.150644
13703	0	1.367927	9.899908	-0.785994	0.013672	0.098999	-0.007874	-0.338359	-3.490470	11.156811
13704	0	1.411734	9.893727	-0.789799	0.014113	0.098937	-0.007908	-0.351486	-3.491594	11.166228
13705	0	1.422605	9.899914	-0.823002	0.014221	0.098999	-0.008240	-0.364511	-3.493966	11.167113
13706	0	1.380512	9.899964	-0.833271	0.013803	0.098999	-0.008343	-0.377873	-3.492585	11.167154
13707	0	1.367320	9.899948	-0.725447	0.013672	0.098999	-0.007263	-0.389749	-3.490913	11.166356
13708	0	1.374024	9.893799	-0.680783	0.013735	0.098938	-0.006819	-0.404145	-3.493975	11.166243
13709	0	1.386020	9.869388	-0.694718	0.013855	0.098694	-0.006958	-0.418423	-3.496825	11.165899
13710	0	1.386829	9.832794	-0.747538	0.013865	0.098328	-0.007486	-0.432938	-3.498069	11.165690
13711	0	1.361341	9.765664	-0.633620	0.013611	0.097656	-0.006348	-0.448097	-3.497890	11.163741
13712	0	1.349537	9.729076	-0.686126	0.013494	0.097290	-0.006875	-0.466003	-3.496862	11.165149
13713	0	1.330896	9.686323	-0.670100	0.013306	0.096863	-0.006714	-0.482961	-3.497641	11.156606
13714	0	1.312770	9.649730	-0.667990	0.013128	0.096497	-0.006689	-0.495640	-3.493866	11.147576
13715	0	1.312103	9.588697	-0.676733	0.013123	0.095886	-0.006775	-0.506493	-3.488959	11.138611
13716	0	1.324191	9.552133	-0.626461	0.013241	0.095521	-0.006272	-0.517503	-3.487146	11.130569
13717	0	1.294236	9.509283	-0.597418	0.012939	0.095093	-0.005981	-0.527957	-3.487499	11.127600
13718	0	1.276482	9.454345	-0.577595	0.012761	0.094543	-0.005784	-0.539455	-3.488837	11.123706
13719	0	1.300406	9.454332	-0.548712	0.013000	0.094543	-0.005493	-0.548479	-3.490012	11.124409
13720	0	1.288580	9.417632	-0.554071	0.012885	0.094176	-0.005543	-0.552762	-3.487728	11.121477
13721	0	1.263517	9.375027	-0.536436	0.012634	0.093750	-0.005371	-0.562734	-3.485683	11.117456
13722	0	1.233295	9.350563	-0.584452	0.012330	0.093506	-0.005847	-0.567494	-3.486104	11.114013
13723	0	1.209161	9.381044	-0.518334	0.012085	0.093811	-0.005188	-0.574866	-3.491066	11.108933
13724	0	1.233979	9.393178	-0.572286	0.012341	0.093931	-0.005729	-0.583769	-3.485847	11.109926
13725	0	1.232854	9.387238	-0.536690	0.012329	0.093872	-0.005371	-0.590658	-3.482025	11.108539
13726	0	1.251554	9.393256	-0.554392	0.012510	0.093933	-0.005547	-0.595586	-3.485268	11.113476
13727	0	1.257331	9.399454	-0.548620	0.012573	0.093994	-0.005493	-0.605812	-3.482226	11.113985
13728	0	1.263451	9.466547	-0.578537	0.012634	0.094666	-0.005785	-0.607104	-3.479362	11.122207
13729	0	1.269933	9.509218	-0.543316	0.012695	0.095093	-0.005432	-0.607624	-3.481067	11.122941
13730	0	1.258322	9.545697	-0.585887	0.012581	0.095457	-0.005862	-0.613372	-3.480729	11.132727
13731	0	1.300495	9.588570	-0.585812	0.013000	0.095886	-0.005859	-0.616598	-3.482925	11.135577
13732	0	1.295431	9.606670	-0.597760	0.012948	0.096067	-0.005980	-0.620594	-3.487261	11.139666
13733	0	1.330940	9.674022	-0.634752	0.013306	0.096741	-0.006348	-0.622426	-3.488509	11.149851
13734	0	1.349923	9.728740	-0.653387	0.013495	0.097288	-0.006531	-0.620516	-3.489839	11.150623
13735	0	1.331274	9.759386	-0.690254	0.013306	0.097595	-0.006897	-0.615705	-3.495034	11.151605
13736	0	1.399171	9.826250	-0.733702	0.013990	0.098263	-0.007336	-0.615811	-3.493395	11.155925
13737	0	1.410221	9.851002	-0.702300	0.014099	0.098511	-0.007019	-0.612914	-3.493890	11.158758
13738	0	1.422916	9.869168	-0.653832	0.014227	0.098692	-0.006539	-0.615774	-3.493422	11.161236
13739	0	1.440673	9.912012	-0.812523	0.014404	0.099121	-0.008118	-0.608817	-3.493253	11.160516
13740	0	1.392586	9.930046	-0.758578	0.013921	0.099301	-0.007584	-0.608087	-3.496235	11.149835
13741	0	1.415931	9.942538	-0.831285	0.014160	0.099426	-0.008301	-0.596104	-3.492531	11.135645
13742	0	1.373547	9.948423	-0.766140	0.013731	0.099485	-0.007654	-0.589551	-3.494873	11.128295
13743	0	1.379518	9.948659	-0.696578	0.013794	0.099487	-0.006958	-0.582312	-3.493326	11.126030
13744	0	1.367370	9.942339	-0.698828	0.013674	0.099424	-0.006974	-0.567948	-3.490382	11.113105
13745	0	1.391498	9.924286	-0.720833	0.013916	0.099243	-0.007202	-0.562587	-3.486335	11.105389
13746	0	1.446149	9.899741	-0.716551	0.014462	0.098998	-0.007154	-0.551728	-3.482400	11.094933
13747	0	1.403661	9.832718	-0.739413	0.014038	0.098328	-0.007385	-0.543189	-3.477884	11.088485
13748	0	1.384966	9.808076	-0.814832	0.013851	0.098082	-0.008136	-0.530386	-3.473495	11.081956
13749	0	1.330524	9.765551	-0.782243	0.013306	0.097656	-0.007812	-0.520436	-3.470271	11.075578
13750	0	1.312239	9.704268	-0.687299	0.013122	0.097044	-0.006856	-0.502086	-3.468417	11.062461
13751	0	1.324387	9.649604	-0.672310	0.013245	0.096497	-0.006714	-0.492832	-3.464685	11.053255
13752	0	1.342305	9.588401	-0.631640	0.013426	0.095884	-0.006306	-0.481860	-3.458521	11.039901
13753	0	1.360610	9.527587	-0.611425	0.013611	0.095276	-0.006104	-0.470803	-3.449955	11.028061
13754	0	1.292915	9.472486	-0.607777	0.012930	0.094726	-0.006064	-0.456385	-3.446152	11.017675
13755	0	1.263607	9.423714	-0.623929	0.012634	0.094238	-0.006226	-0.441448	-3.445507	10.997954
13756	0	1.263414	9.417416	-0.620173	0.012637	0.094174	-0.006192	-0.431579	-3.439027	10.983140
13757	0	1.250831	9.356669	-0.574922	0.012512	0.093567	-0.005737	-0.418760	-3.431342	10.964995
13758	0	1.238601	9.338154	-0.632093	0.012382	0.093383	-0.006310	-0.407530	-3.433970	10.956073
13759	0	1.232846	9.332213	-0.544426	0.012329	0.093323	-0.005432	-0.394324	-3.430227	10.944518
13760	0	1.232984	9.295375	-0.546611	0.012327	0.092955	-0.005457	-0.384571	-3.430553	10.947298
13761	0	1.226903	9.295555	-0.575140	0.012268	0.092957	-0.005737	-0.368871	-3.428821	10.940437
13762	0	1.221103	9.270874	-0.516493	0.012209	0.092710	-0.005156	-0.358916	-3.428444	10.936397
13763	0	1.245268	9.301668	-0.513967	0.012451	0.093018	-0.005127	-0.344924	-3.427341	10.931837
13764	0	1.245622	9.356407	-0.534677	0.012454	0.093565	-0.005336	-0.333143	-3.427074	10.930365
13765	0	1.245801	9.380917	-0.569200	0.012451	0.093811	-0.005676	-0.315562	-3.432475	10.931343
13766	0	1.228392	9.417106	-0.639625	0.012281	0.094172	-0.006380	-0.297569	-3.432631	10.927809
13767	0	1.245954	9.441945	-0.611632	0.012451	0.094421	-0.006104	-0.283627	-3.439866	10.925354
13768	0	1.259362	9.490323	-0.687810	0.012589	0.094905	-0.006863	-0.266588	-3.441982	10.929317
13769	0	1.306041	9.558012	-0.727744	0.013062	0.095581	-0.007263	-0.251161	-3.437747	10.933819
13770	0	1.306360	9.612579	-0.742837	0.013059	0.096128	-0.007415	-0.236629	-3.440764	10.932163
13771	0	1.305915	9.710581	-0.764769	0.013062	0.097107	-0.007629	-0.216769	-3.435181	10.931288
13772	0	1.311703	9.746882	-0.738043	0.013117	0.097470	-0.007361	-0.196070	-3.432529	10.935165
13773	0	1.379392	9.789876	-0.807647	0.013794	0.097900	-0.008057	-0.174497	-3.429618	10.943495
13774	0	1.403945	9.881035	-0.799226	0.014037	0.098812	-0.007975	-0.155616	-3.429404	10.947720
13775	0	1.404360	9.893525	-0.808067	0.014038	0.098938	-0.008057	-0.129402	-3.432945	10.952480
13776	0	1.386520	9.929584	-0.861345	0.013865	0.099298	-0.008594	-0.108075	-3.429823	10.956562
13777	0	1.404003	9.979090	-0.904760	0.014038	0.099792	-0.009033	-0.093067	-3.429207	10.958216
13778	0	1.379439	9.990971	-0.859036	0.013797	0.099911	-0.008574	-0.076491	-3.423737	10.957739
13779	0	1.385429	10.009649	-0.880345	0.013855	0.100098	-0.008789	-0.061524	-3.420108	10.962524
13780	0	1.409806	10.045914	-0.853403	0.014097	0.100461	-0.008513	-0.039706	-3.418423	10.955245
13781	0	1.421853	10.058485	-0.892766	0.014221	0.100586	-0.008911	-0.022525	-3.412792	10.950517
13782	0	1.372382	10.027684	-0.847422	0.013727	0.100278	-0.008456	-0.003552	-3.406272	10.951582
13783	0	1.416021	10.009674	-0.825079	0.014160	0.100098	-0.008240	0.007437	-3.403757	10.938254
13784	0	1.410259	9.978916	-0.778624	0.014099	0.099791	-0.007774	0.019551	-3.405042	10.930639
13785	0	1.373577	9.954694	-0.855668	0.013733	0.099548	-0.008545	0.031562	-3.405770	10.920510
13786	0	1.385855	9.917825	-0.852159	0.013860	0.099179	-0.008508	0.046016	-3.401791	10.911491
13787	0	1.373413	9.826504	-0.801274	0.013733	0.098267	-0.007996	0.064378	-3.400640	10.896775
13788	0	1.343083	9.740678	-0.859455	0.013430	0.097408	-0.008579	0.080892	-3.399433	10.893018
13789	0	1.360873	9.728907	-0.801104	0.013611	0.097290	-0.007996	0.097466	-3.394382	10.884719
13790	0	1.378701	9.673839	-0.712156	0.013789	0.096739	-0.007112	0.107760	-3.389133	10.875526
13791	0	1.349121	9.594609	-0.642109	0.013489	0.095947	-0.006409	0.120992	-3.389275	10.862112
13792	0	1.324543	9.490644	-0.668880	0.013248	0.094907	-0.006678	0.132911	-3.382921	10.856970
13793	0	1.263042	9.448236	-0.678289	0.012634	0.094482	-0.006775	0.141126	-3.375552	10.851533
13794	0	1.280932	9.393153	-0.710357	0.012809	0.093932	-0.007096	0.148573	-3.373523	10.846322
13795	0	1.232711	9.344462	-0.684231	0.012329	0.093445	-0.006836	0.154934	-3.368414	10.834765
13796	0	1.226565	9.301593	-0.648853	0.012263	0.093017	-0.006483	0.160287	-3.368585	10.834220
13797	0	1.208716	9.265068	-0.604868	0.012085	0.092651	-0.006042	0.166583	-3.368565	10.833861
13798	0	1.220903	9.234410	-0.526985	0.012211	0.092344	-0.005262	0.174376	-3.363481	10.827615
13799	0	1.214625	9.234573	-0.550043	0.012146	0.092346	-0.005493	0.181949	-3.361079	10.823816
13800	0	1.232847	9.210107	-0.538830	0.012329	0.092101	-0.005386	0.182941	-3.357514	10.823673
13801	0	1.214696	9.197947	-0.604827	0.012146	0.091980	-0.006042	0.188719	-3.356006	10.825300
13802	0	1.245595	9.209949	-0.569093	0.012452	0.092100	-0.005689	0.190166	-3.358070	10.828600
13803	0	1.238922	9.265141	-0.622680	0.012390	0.092651	-0.006226	0.190261	-3.354257	10.833993
13804	0	1.226861	9.295629	-0.628849	0.012266	0.092957	-0.006289	0.187656	-3.354579	10.836801
13805	0	1.238957	9.332273	-0.598293	0.012390	0.093323	-0.005981	0.188040	-3.351219	10.839676
13806	0	1.257143	9.387084	-0.641634	0.012571	0.093871	-0.006413	0.191281	-3.348667	10.845428
13807	0	1.258091	9.429838	-0.610218	0.012573	0.094299	-0.006104	0.188357	-3.355345	10.852336
13808	0	1.271123	9.508989	-0.689414	0.012711	0.095090	-0.006895	0.185893	-3.353444	10.868237
13809	0	1.282112	9.582461	-0.763048	0.012817	0.095825	-0.007629	0.185809	-3.355173	10.874070
13810	0	1.319735	9.649357	-0.848828	0.013190	0.096495	-0.008487	0.186329	-3.360775	10.881469
13811	0	1.349481	9.667865	-0.873019	0.013489	0.096680	-0.008728	0.187611	-3.365122	10.891946
13812	0	1.374603	9.765310	-0.928264	0.013744	0.097653	-0.009282	0.186876	-3.364347	10.895349
13813	0	1.367570	9.814346	-0.983201	0.013672	0.098145	-0.009827	0.191808	-3.366010	10.901904
13814	0	1.386538	9.875121	-0.959694	0.013862	0.098752	-0.009594	0.194062	-3.367432	10.916264
13815	0	1.373450	9.966981	-0.848833	0.013733	0.099670	-0.008484	0.197824	-3.366608	10.921601
13816	0	1.404763	9.997259	-0.849513	0.014041	0.099974	-0.008493	0.198548	-3.371571	10.926141
13817	0	1.416598	10.015776	-0.769184	0.014160	0.100159	-0.007690	0.198984	-3.375565	10.937064
13818	0	1.448003	10.082808	-0.762723	0.014477	0.100828	-0.007632	0.192062	-3.376628	10.942856
13819	0	1.416519	10.070785	-0.835522	0.014160	0.100708	-0.008362	0.183325	-3.379736	10.945321
13820	0	1.416921	10.046382	-0.901151	0.014170	0.100463	-0.009021	0.171470	-3.376597	10.948956
13821	0	1.416470	10.052518	-0.987836	0.014160	0.100525	-0.009888	0.159577	-3.379311	10.947234
13822	0	1.441616	10.046359	-1.066126	0.014413	0.100464	-0.010663	0.156239	-3.380651	10.941160
13823	0	1.428402	10.028036	-1.031640	0.014282	0.100281	-0.010315	0.156598	-3.380306	10.940597
13824	0	1.391980	10.015798	-0.933822	0.013919	0.100158	-0.009342	0.150795	-3.378958	10.938849
13825	0	1.379561	9.960954	-0.805173	0.013794	0.099609	-0.008057	0.143941	-3.378350	10.937852
13826	0	1.379616	9.918264	-0.785863	0.013797	0.099182	-0.007864	0.136403	-3.375165	10.930152
13827	0	1.397823	9.826718	-0.768088	0.013977	0.098267	-0.007690	0.124065	-3.374045	10.926833
13828	0	1.434617	9.802373	-0.827718	0.014345	0.098023	-0.008283	0.116301	-3.372835	10.920706
13829	0	1.349150	9.710705	-0.756202	0.013489	0.097107	-0.007568	0.107582	-3.373608	10.913290
13830	0	1.325260	9.649671	-0.809846	0.013249	0.096497	-0.008105	0.098354	-3.374923	10.911161
13831	0	1.257448	9.564289	-0.780068	0.012573	0.095642	-0.007812	0.083065	-3.373987	10.904781
13832	0	1.276077	9.515520	-0.710789	0.012758	0.095155	-0.007118	0.069456	-3.374548	10.894490
13833	0	1.257252	9.436152	-0.596456	0.012573	0.094360	-0.005981	0.047844	-3.371113	10.893189
13834	0	1.262833	9.399712	-0.606190	0.012632	0.093996	-0.006070	0.036608	-3.363686	10.894618
13835	0	1.257709	9.356710	-0.529739	0.012573	0.093567	-0.005310	0.019992	-3.365864	10.894343
13836	0	1.276504	9.320098	-0.509164	0.012763	0.093201	-0.005102	0.005834	-3.365719	10.887961
13837	0	1.257267	9.259168	-0.608422	0.012573	0.092590	-0.006104	-0.019260	-3.362482	10.877585
13838	0	1.196626	9.204314	-0.654099	0.011961	0.092043	-0.006554	-0.036116	-3.366534	10.880128
13839	0	1.221190	9.198027	-0.633405	0.012207	0.091980	-0.006348	-0.054158	-3.370081	10.882546
13840	0	1.172809	9.198087	-0.673644	0.011728	0.091980	-0.006748	-0.069973	-3.367318	10.885989
13841	0	1.190571	9.216288	-0.512171	0.011902	0.092163	-0.005127	-0.077682	-3.369590	10.885398
13842	0	1.221566	9.191847	-0.565478	0.012214	0.091918	-0.005667	-0.093752	-3.369493	10.888318
13843	0	1.245383	9.204160	-0.572212	0.012451	0.092041	-0.005737	-0.113762	-3.370307	10.894351
13844	0	1.276758	9.265122	-0.489933	0.012761	0.092651	-0.004913	-0.132088	-3.375928	10.907038
13845	0	1.288685	9.320028	-0.541908	0.012878	0.093201	-0.005432	-0.149194	-3.383818	10.912898
13846	0	1.253732	9.374887	-0.551118	0.012528	0.093749	-0.005528	-0.171302	-3.392272	10.928246
13847	0	1.239807	9.417723	-0.669949	0.012390	0.094177	-0.006714	-0.189898	-3.399374	10.934352
13848	0	1.265772	9.466540	-0.728311	0.012650	0.094666	-0.007296	-0.206106	-3.406643	10.946964
13849	0	1.324697	9.545986	-0.761439	0.013245	0.095459	-0.007629	-0.225136	-3.406752	10.961638
13850	0	1.325811	9.631419	-0.642391	0.013248	0.096314	-0.006440	-0.245427	-3.415715	10.973890
13851	0	1.318595	9.692434	-0.670179	0.013184	0.096924	-0.006714	-0.260769	-3.415931	10.991171
13852	0	1.343473	9.759599	-0.661116	0.013432	0.097595	-0.006629	-0.282727	-3.417127	11.006804
13853	0	1.385824	9.790120	-0.700134	0.013855	0.097900	-0.007019	-0.304354	-3.418325	11.027652
13854	0	1.392586	9.851286	-0.806270	0.013923	0.098512	-0.008082	-0.328247	-3.419365	11.040059
13855	0	1.386109	9.912116	-0.810646	0.013855	0.099121	-0.008118	-0.342213	-3.423729	11.053899
13856	0	1.387009	9.973181	-0.814614	0.013866	0.099731	-0.008157	-0.355467	-3.425281	11.066145
13857	0	1.367679	10.021975	-0.872009	0.013672	0.100220	-0.008728	-0.365676	-3.428440	11.071463
13858	0	1.386691	10.034128	-0.839838	0.013865	0.100341	-0.008408	-0.377274	-3.428582	11.078679
13859	0	1.434612	10.034214	-0.786395	0.014343	0.100342	-0.007874	-0.389376	-3.429445	11.079636
13860	0	1.441076	10.070889	-0.845138	0.014409	0.100708	-0.008465	-0.405719	-3.428900	11.081940
13861	0	1.452906	10.070850	-0.890113	0.014526	0.100708	-0.008911	-0.418171	-3.429535	11.086114
13862	0	1.422703	10.034242	-0.808901	0.014226	0.100342	-0.008099	-0.430203	-3.428328	11.090964
13863	0	1.440364	10.034285	-0.865583	0.014404	0.100342	-0.008667	-0.444164	-3.425406	11.082105
13864	0	1.403626	10.010040	-0.839076	0.014036	0.100100	-0.008401	-0.456834	-3.423078	11.083952
13865	0	1.409607	9.948828	-0.853861	0.014099	0.099487	-0.008545	-0.465351	-3.417449	11.072544
13866	0	1.422019	9.887779	-0.828006	0.014215	0.098878	-0.008288	-0.475980	-3.421634	11.071238
13867	0	1.379157	9.893883	-0.688966	0.013794	0.098938	-0.006897	-0.485599	-3.416577	11.067361
13868	0	1.366905	9.802377	-0.644590	0.013667	0.098023	-0.006455	-0.497863	-3.416544	11.055995
13869	0	1.373087	9.765741	-0.602836	0.013733	0.097656	-0.006042	-0.515488	-3.411803	11.052523
13870	0	1.366486	9.674393	-0.563184	0.013667	0.096743	-0.005649	-0.536434	-3.406782	11.048552
13871	0	1.330591	9.576506	-0.553805	0.013306	0.095764	-0.005554	-0.556765	-3.404725	11.046454
13872	0	1.324775	9.558341	-0.611934	0.013245	0.095583	-0.006133	-0.574307	-3.406166	11.036930
13873	0	1.245069	9.491073	-0.676095	0.012451	0.094910	-0.006775	-0.592181	-3.403342	11.029733
13874	0	1.239144	9.417967	-0.643015	0.012389	0.094179	-0.006442	-0.607689	-3.403818	11.024995
13875	0	1.257677	9.411659	-0.694656	0.012573	0.094116	-0.006958	-0.622625	-3.405862	11.022071
13876	0	1.245735	9.350655	-0.674436	0.012458	0.093506	-0.006753	-0.634226	-3.402999	11.015144
13877	0	1.220960	9.307880	-0.566763	0.012207	0.093079	-0.005676	-0.645874	-3.403818	11.008567
13878	0	1.202557	9.307900	-0.486700	0.012029	0.093079	-0.004867	-0.646503	-3.397577	11.006400
13879	0	1.214972	9.289536	-0.389829	0.012146	0.092896	-0.003906	-0.657336	-3.399710	11.006071
13880	0	1.252060	9.258933	-0.400880	0.012519	0.092589	-0.004013	-0.663690	-3.399442	11.006488
13881	0	1.239299	9.271250	-0.432318	0.012390	0.092712	-0.004333	-0.677464	-3.400603	11.007772
13882	0	1.264356	9.283407	-0.491985	0.012639	0.092834	-0.004924	-0.683434	-3.403793	11.009440
13883	0	1.233354	9.271202	-0.603926	0.012329	0.092712	-0.006042	-0.688454	-3.406860	11.016831
13884	0	1.240527	9.325986	-0.579314	0.012399	0.093261	-0.005793	-0.688911	-3.412542	11.012854
13885	0	1.214976	9.326136	-0.536884	0.012146	0.093262	-0.005371	-0.692763	-3.414790	11.016587
13886	0	1.246191	9.393160	-0.555055	0.012458	0.093932	-0.005550	-0.693643	-3.417340	11.024491
13887	0	1.257583	9.460425	-0.481982	0.012573	0.094604	-0.004822	-0.697128	-3.418100	11.027062
13888	0	1.288559	9.533564	-0.445166	0.012883	0.095336	-0.004452	-0.698314	-3.418684	11.038599
13889	0	1.288164	9.582484	-0.518651	0.012878	0.095825	-0.005188	-0.701185	-3.420184	11.042964
13890	0	1.306774	9.655700	-0.615529	0.013067	0.096557	-0.006162	-0.709810	-3.418312	11.058477
13891	0	1.318499	9.643537	-0.689677	0.013184	0.096436	-0.006897	-0.711151	-3.417525	11.065103
13892	0	1.349628	9.692279	-0.804828	0.013491	0.096923	-0.008057	-0.721974	-3.421576	11.076032
13893	0	1.367792	9.765530	-0.738664	0.013672	0.097656	-0.007385	-0.721340	-3.426153	11.085759
13894	0	1.386872	9.814119	-0.745121	0.013866	0.098142	-0.007449	-0.720031	-3.426452	11.090221
13895	0	1.380022	9.875377	-0.714439	0.013794	0.098755	-0.007141	-0.717253	-3.431310	11.095012
13896	0	1.350520	9.893438	-0.690644	0.013501	0.098935	-0.006904	-0.715031	-3.433534	11.107434
13897	0	1.397688	9.954773	-0.757671	0.013977	0.099548	-0.007568	-0.706527	-3.430922	11.114050
13898	0	1.422530	9.960649	-0.728390	0.014220	0.099607	-0.007280	-0.703524	-3.434434	11.115379
13899	0	1.434218	9.979243	-0.769308	0.014343	0.099792	-0.007690	-0.701534	-3.430830	11.125144
13900	0	1.445712	10.021891	-0.837518	0.014462	0.100219	-0.008368	-0.694024	-3.422535	11.124469
13901	0	1.416077	9.966987	-0.806222	0.014160	0.099670	-0.008057	-0.688687	-3.420970	11.127485
13902	0	1.415329	9.954678	-0.844335	0.014161	0.099546	-0.008434	-0.679591	-3.410046	11.119689
13903	0	1.391600	9.954756	-0.757858	0.013916	0.099548	-0.007568	-0.668967	-3.407843	11.113878
13904	0	1.385392	9.917950	-0.741608	0.013854	0.099180	-0.007406	-0.658811	-3.405659	11.103027
13905	0	1.349008	9.875427	-0.720811	0.013489	0.098755	-0.007202	-0.652951	-3.405016	11.102748
13906	0	1.354982	9.869175	-0.691577	0.013552	0.098692	-0.006909	-0.646642	-3.400660	11.098609
13907	0	1.366995	9.808305	-0.757766	0.013672	0.098083	-0.007568	-0.636956	-3.396370	11.088363
13908	0	1.354624	9.771547	-0.698872	0.013546	0.097716	-0.006977	-0.624552	-3.394640	11.072645
13909	0	1.348885	9.710616	-0.739529	0.013489	0.097107	-0.007385	-0.613882	-3.392734	11.063405
13910	0	1.287962	9.673778	-0.662469	0.012878	0.096739	-0.006612	-0.599758	-3.392041	11.048116
13911	0	1.281455	9.649668	-0.653491	0.012817	0.096497	-0.006531	-0.595922	-3.386582	11.029500
13912	0	1.311617	9.594679	-0.599906	0.013117	0.095947	-0.005990	-0.586239	-3.383555	11.022856
13913	0	1.269379	9.521431	-0.587128	0.012695	0.095215	-0.005859	-0.573060	-3.379496	11.007117
13914	0	1.287263	9.478525	-0.571185	0.012875	0.094786	-0.005700	-0.560058	-3.374866	10.993469
13915	0	1.293874	9.429883	-0.574684	0.012939	0.094299	-0.005737	-0.549635	-3.371745	10.984191
13916	0	1.281441	9.429677	-0.637832	0.012815	0.094297	-0.006367	-0.536672	-3.368258	10.980375
13917	0	1.263467	9.399338	-0.623629	0.012634	0.093994	-0.006226	-0.524718	-3.366545	10.972724
13918	0	1.245021	9.374762	-0.595182	0.012451	0.093748	-0.005942	-0.514216	-3.363142	10.966227
13919	0	1.245159	9.368810	-0.520263	0.012451	0.093689	-0.005188	-0.497401	-3.361352	10.963754
13920	0	1.232634	9.362598	-0.516385	0.012329	0.093626	-0.005157	-0.489482	-3.355662	10.964907
13921	0	1.263449	9.368846	-0.477005	0.012634	0.093689	-0.004761	-0.479160	-3.353621	10.964770
13922	0	1.245084	9.362563	-0.527585	0.012451	0.093626	-0.005268	-0.470762	-3.350915	10.960492
13923	0	1.245307	9.374915	-0.592986	0.012451	0.093750	-0.005920	-0.460270	-3.350974	10.959368
13924	0	1.257571	9.405267	-0.588889	0.012576	0.094053	-0.005878	-0.448677	-3.348239	10.954260
13925	0	1.281728	9.429886	-0.604984	0.012817	0.094299	-0.006042	-0.440726	-3.345835	10.960695
13926	0	1.251333	9.484578	-0.631202	0.012511	0.094847	-0.006302	-0.429514	-3.346068	10.965160
13927	0	1.251192	9.509190	-0.587409	0.012512	0.095093	-0.005859	-0.412874	-3.343444	10.969734
13928	0	1.288157	9.557662	-0.706334	0.012877	0.095578	-0.007050	-0.397371	-3.346052	10.974661
13929	0	1.300294	9.582400	-0.745735	0.013000	0.095825	-0.007446	-0.385236	-3.346820	10.971729
13930	0	1.294799	9.649216	-0.723907	0.012944	0.096494	-0.007225	-0.369580	-3.348979	10.978289
13931	0	1.312288	9.667848	-0.740046	0.013123	0.096680	-0.007385	-0.352638	-3.347106	10.979020
13932	0	1.367721	9.734578	-0.701288	0.013672	0.097348	-0.006989	-0.326221	-3.351138	10.980303
13933	0	1.348700	9.771597	-0.764936	0.013489	0.097717	-0.007629	-0.303902	-3.346786	10.987730
13934	0	1.416115	9.783456	-0.719899	0.014156	0.097836	-0.007182	-0.285139	-3.350156	10.993848
13935	0	1.398140	9.814276	-0.800971	0.013977	0.098145	-0.007996	-0.269709	-3.353032	10.992038
13936	0	1.404594	9.844467	-0.749237	0.014047	0.098446	-0.007475	-0.250515	-3.350017	10.992321
13937	0	1.379655	9.850919	-0.776654	0.013794	0.098511	-0.007751	-0.233999	-3.350834	10.994426
13938	0	1.380104	9.874972	-0.767308	0.013799	0.098751	-0.007660	-0.219766	-3.351380	10.992967
13939	0	1.379508	9.887549	-0.831636	0.013794	0.098877	-0.008301	-0.202846	-3.350680	10.987385
13940	0	1.367734	9.893351	-0.767543	0.013674	0.098935	-0.007661	-0.187018	-3.352676	10.987199
13941	0	1.373371	9.881482	-0.752031	0.013733	0.098816	-0.007507	-0.173083	-3.351519	10.979654
13942	0	1.391660	9.875100	-0.724347	0.013917	0.098752	-0.007229	-0.157265	-3.348979	10.974907
13943	0	1.391644	9.838755	-0.739933	0.013916	0.098389	-0.007385	-0.142035	-3.347401	10.964727
13944	0	1.373559	9.826253	-0.785162	0.013733	0.098264	-0.007841	-0.130838	-3.348472	10.956463
13945	0	1.379240	9.808279	-0.758030	0.013794	0.098083	-0.007568	-0.118050	-3.344627	10.947859
13946	0	1.348521	9.759221	-0.809331	0.013485	0.097593	-0.008080	-0.104092	-3.342942	10.937660
13947	0	1.342869	9.704490	-0.812803	0.013428	0.097046	-0.008118	-0.092933	-3.342117	10.931785
13948	0	1.342946	9.673688	-0.821001	0.013429	0.096738	-0.008200	-0.081747	-3.341031	10.924954
13949	0	1.324402	9.631269	-0.739664	0.013245	0.096313	-0.007385	-0.069252	-3.338243	10.917912
13950	0	1.330098	9.612816	-0.674649	0.013304	0.096128	-0.006737	-0.058796	-3.332839	10.906351
13951	0	1.287928	9.564093	-0.630243	0.012878	0.095642	-0.006287	-0.040922	-3.331709	10.897980
13952	0	1.324800	9.551598	-0.645354	0.013246	0.095517	-0.006441	-0.027131	-3.332444	10.890503
13953	0	1.287833	9.515340	-0.635402	0.012878	0.095154	-0.006348	-0.020464	-3.330181	10.886296
13954	0	1.287576	9.460288	-0.643519	0.012877	0.094604	-0.006422	-0.005635	-3.325986	10.880387
13955	0	1.312117	9.460399	-0.745513	0.013123	0.094604	-0.007446	0.004056	-3.322221	10.880656
13956	0	1.305430	9.454156	-0.747029	0.013058	0.094542	-0.007464	0.010139	-3.316042	10.879181
13957	0	1.276114	9.423689	-0.727287	0.012756	0.094238	-0.007263	0.020927	-3.319805	10.871912
13958	0	1.282704	9.435668	-0.692789	0.012827	0.094357	-0.006917	0.033168	-3.317843	10.872899
13959	0	1.257099	9.436001	-0.635719	0.012573	0.094360	-0.006348	0.043716	-3.312967	10.870315
13960	0	1.220614	9.448036	-0.661961	0.012202	0.094481	-0.006611	0.053403	-3.315527	10.873399
13961	0	1.226967	9.460407	-0.689986	0.012268	0.094604	-0.006897	0.055991	-3.315342	10.872621
13962	0	1.257894	9.460279	-0.666475	0.012576	0.094604	-0.006660	0.061437	-3.316643	10.876668
13963	0	1.282210	9.496936	-0.788208	0.012817	0.094971	-0.007874	0.070794	-3.320262	10.874484
13964	0	1.289044	9.502776	-0.716688	0.012887	0.095029	-0.007158	0.080220	-3.322287	10.873027
13965	0	1.287895	9.545856	-0.818282	0.012878	0.095459	-0.008179	0.084259	-3.320763	10.875899
13966	0	1.294385	9.588448	-0.806914	0.012940	0.095885	-0.008065	0.088097	-3.322691	10.882043
13967	0	1.281613	9.594684	-0.708805	0.012817	0.095947	-0.007080	0.096650	-3.319075	10.886016
13968	0	1.312351	9.649378	-0.783337	0.013120	0.096495	-0.007829	0.101289	-3.321491	10.888356
13969	0	1.331014	9.704475	-0.739222	0.013306	0.097046	-0.007385	0.108634	-3.324651	10.889039
13970	0	1.331604	9.698138	-0.764843	0.013314	0.096982	-0.007644	0.113321	-3.324650	10.892933
13971	0	1.367683	9.710587	-0.848811	0.013672	0.097107	-0.008484	0.117486	-3.328339	10.898304
13972	0	1.368484	9.753054	-0.776383	0.013681	0.097531	-0.007760	0.121001	-3.330289	10.896063
13973	0	1.367144	9.783940	-0.793477	0.013672	0.097839	-0.007935	0.120350	-3.327694	10.897567
13974	0	1.361213	9.789991	-0.824265	0.013610	0.097900	-0.008241	0.121779	-3.328229	10.898965
13975	0	1.330857	9.796073	-0.842635	0.013306	0.097961	-0.008423	0.125020	-3.329540	10.900853
13976	0	1.361843	9.789842	-0.848776	0.013616	0.097898	-0.008492	0.119814	-3.330784	10.901981
13977	0	1.379668	9.820483	-0.873198	0.013794	0.098206	-0.008728	0.123628	-3.331842	10.911964
13978	0	1.374178	9.808109	-0.794223	0.013738	0.098082	-0.007943	0.121702	-3.334597	10.911808
13979	0	1.391949	9.802207	-0.884901	0.013916	0.098022	-0.008850	0.119604	-3.336651	10.909904
13980	0	1.386229	9.783851	-0.774709	0.013862	0.097838	-0.007750	0.115835	-3.335373	10.908954
13981	0	1.355164	9.759506	-0.811647	0.013550	0.097595	-0.008118	0.113565	-3.335541	10.904628
13982	0	1.331099	9.741121	-0.774458	0.013309	0.097411	-0.007750	0.106938	-3.336404	10.902622
13983	0	1.330978	9.728959	-0.817740	0.013306	0.097290	-0.008179	0.104599	-3.339248	10.902070
13984	0	1.362086	9.692191	-0.756229	0.013618	0.096922	-0.007566	0.098887	-3.340032	10.902916
13985	0	1.324106	9.631418	-0.799311	0.013245	0.096313	-0.007996	0.095060	-3.333789	10.903161
13986	0	1.323886	9.619237	-0.749912	0.013237	0.096192	-0.007503	0.090225	-3.333946	10.907077
13987	0	1.306380	9.594725	-0.713717	0.013062	0.095947	-0.007141	0.084663	-3.334669	10.897798
13988	0	1.330932	9.564127	-0.713191	0.013309	0.095641	-0.007133	0.081907	-3.332469	10.896657
13989	0	1.300381	9.539763	-0.658988	0.013000	0.095398	-0.006592	0.078794	-3.334400	10.895002
13990	0	1.294576	9.527541	-0.737509	0.012945	0.095275	-0.007382	0.069303	-3.333042	10.901818
13991	0	1.263573	9.484894	-0.658455	0.012634	0.094849	-0.006592	0.059802	-3.332757	10.904353
13992	0	1.251279	9.466617	-0.669290	0.012514	0.094666	-0.006700	0.050938	-3.329116	10.905360
13993	0	1.269925	9.436025	-0.670778	0.012695	0.094360	-0.006714	0.042807	-3.331856	10.905935
13994	0	1.282376	9.454314	-0.614586	0.012825	0.094543	-0.006153	0.033267	-3.328318	10.911231
13995	0	1.238903	9.484900	-0.652754	0.012390	0.094849	-0.006531	0.028546	-3.324950	10.912983
13996	0	1.245098	9.460457	-0.645769	0.012448	0.094604	-0.006464	0.020147	-3.326140	10.918430
13997	0	1.251259	9.472733	-0.651883	0.012512	0.094727	-0.006531	0.004997	-3.324555	10.926890
13998	0	1.300234	9.472798	-0.661878	0.013000	0.094728	-0.006629	-0.008088	-3.324751	10.931017
13999	0	1.313212	9.472581	-0.719468	0.013123	0.094727	-0.007202	-0.017717	-3.334191	10.941223
14000	0	1.272182	9.515132	-0.736568	0.012714	0.095152	-0.007371	-0.024765	-3.341044	10.949256
14001	0	1.270002	9.533693	-0.762131	0.012695	0.095337	-0.007629	-0.035143	-3.344518	10.963899
14002	0	1.282367	9.539788	-0.699492	0.012826	0.095397	-0.007003	-0.045416	-3.339702	10.972836
14003	0	1.306593	9.588635	-0.670363	0.013062	0.095886	-0.006714	-0.058255	-3.342891	10.987494
14004	0	1.295475	9.619131	-0.631537	0.012948	0.096191	-0.006328	-0.073468	-3.348843	11.002591
14005	0	1.312590	9.667981	-0.719443	0.013123	0.096680	-0.007202	-0.083338	-3.350721	11.009049
14006	0	1.349721	9.710743	-0.705274	0.013494	0.097107	-0.007065	-0.098298	-3.351868	11.014225
14007	0	1.330625	9.704692	-0.761541	0.013306	0.097046	-0.007629	-0.115464	-3.350428	11.025884
14008	0	1.330800	9.729290	-0.783170	0.013307	0.097292	-0.007846	-0.132794	-3.349897	11.037537
14009	0	1.392109	9.777846	-0.816836	0.013916	0.097778	-0.008179	-0.145504	-3.353666	11.047972
14010	0	1.380868	9.796155	-0.784284	0.013803	0.097961	-0.007854	-0.158591	-3.357625	11.058566
14011	0	1.355031	9.832787	-0.732017	0.013550	0.098328	-0.007324	-0.164144	-3.356225	11.060398
14012	0	1.385757	9.832769	-0.816601	0.013855	0.098328	-0.008171	-0.170750	-3.357145	11.066930
14013	0	1.361712	9.838874	-0.786180	0.013611	0.098389	-0.007874	-0.185052	-3.362389	11.071430
14014	0	1.356398	9.851167	-0.808055	0.013562	0.098511	-0.008095	-0.202198	-3.362292	11.084342
14015	0	1.349039	9.832812	-0.749802	0.013489	0.098328	-0.007507	-0.213801	-3.362224	11.083571
14016	0	1.337270	9.820565	-0.674929	0.013370	0.098206	-0.006757	-0.223241	-3.363870	11.088863
14017	0	1.385262	9.820700	-0.767639	0.013855	0.098206	-0.007690	-0.240372	-3.359160	11.088430
14018	0	1.391317	9.778196	-0.801446	0.013910	0.097781	-0.008029	-0.258047	-3.360538	11.091931
14019	0	1.368176	9.765608	-0.773612	0.013672	0.097656	-0.007751	-0.276666	-3.370177	11.090452
14020	0	1.369459	9.722891	-0.715393	0.013691	0.097228	-0.007173	-0.299191	-3.372430	11.098884
14021	0	1.337061	9.716828	-0.761857	0.013367	0.097168	-0.007629	-0.312639	-3.375091	11.100403
14022	0	1.307232	9.668023	-0.655655	0.013069	0.096680	-0.006571	-0.330222	-3.376885	11.097301
14023	0	1.312663	9.643567	-0.584828	0.013123	0.096436	-0.005859	-0.344065	-3.379741	11.101338
14024	0	1.307522	9.600827	-0.692508	0.013069	0.096008	-0.006936	-0.357888	-3.385062	11.096529
14025	0	1.318336	9.582599	-0.694748	0.013184	0.095825	-0.006958	-0.371230	-3.382861	11.091739
14026	0	1.299899	9.539977	-0.600898	0.013000	0.095399	-0.006021	-0.386995	-3.380233	11.092846
14027	0	1.294004	9.497133	-0.615360	0.012939	0.094971	-0.006165	-0.400934	-3.378986	11.090517
14028	0	1.311931	9.497301	-0.643734	0.013124	0.094972	-0.006449	-0.415536	-3.372004	11.086697
14029	0	1.282188	9.472661	-0.542068	0.012817	0.094727	-0.005432	-0.430092	-3.375452	11.083193
14030	0	1.282256	9.448334	-0.662445	0.012826	0.094482	-0.006631	-0.438696	-3.369371	11.085454
14031	0	1.257412	9.423867	-0.609567	0.012573	0.094238	-0.006104	-0.449001	-3.368481	11.082526
14032	0	1.251394	9.405542	-0.547185	0.012513	0.094055	-0.005478	-0.457105	-3.367443	11.090434
14033	0	1.275696	9.417751	-0.585386	0.012756	0.094177	-0.005859	-0.464596	-3.366215	11.091771
14034	0	1.269429	9.417830	-0.632549	0.012696	0.094177	-0.006337	-0.479529	-3.361831	11.095025
14035	0	1.257587	9.423832	-0.573094	0.012573	0.094238	-0.005737	-0.487991	-3.363049	11.099679
14036	0	1.251972	9.454313	-0.596840	0.012517	0.094543	-0.005969	-0.489543	-3.364385	11.104004
14037	0	1.276228	9.472619	-0.628017	0.012756	0.094727	-0.006287	-0.498031	-3.369554	11.108802
14038	0	1.264380	9.509246	-0.584076	0.012646	0.095092	-0.005847	-0.506331	-3.365269	11.109380
14039	0	1.294474	9.527579	-0.627713	0.012939	0.095276	-0.006287	-0.518413	-3.369614	11.116226
14040	0	1.289441	9.564047	-0.651055	0.012889	0.095641	-0.006512	-0.520480	-3.374149	11.126174
14041	0	1.306709	9.594702	-0.597323	0.013062	0.095947	-0.005981	-0.531002	-3.378816	11.124262
14042	0	1.325938	9.643443	-0.748562	0.013255	0.096435	-0.007491	-0.538273	-3.381906	11.127219
14043	0	1.337071	9.667953	-0.701360	0.013367	0.096680	-0.007019	-0.545463	-3.384687	11.129128
14044	0	1.350105	9.704436	-0.761809	0.013496	0.097045	-0.007619	-0.547178	-3.388218	11.131344
14045	0	1.379735	9.741214	-0.737845	0.013794	0.097412	-0.007385	-0.555880	-3.390240	11.134189
14046	0	1.313297	9.759414	-0.718368	0.013129	0.097594	-0.007189	-0.562590	-3.392625	11.138552
14047	0	1.342667	9.808386	-0.677179	0.013428	0.098083	-0.006775	-0.566976	-3.389404	11.143809
14048	0	1.348509	9.851075	-0.713680	0.013486	0.098511	-0.007135	-0.566181	-3.386560	11.143351
14049	0	1.385922	9.851011	-0.665340	0.013855	0.098511	-0.006653	-0.566322	-3.389559	11.140948
14050	0	1.398638	9.875307	-0.726057	0.013985	0.098753	-0.007265	-0.572236	-3.389531	11.146685
14051	0	1.404312	9.912059	-0.726031	0.014038	0.099121	-0.007263	-0.576223	-3.393363	11.151063
14052	0	1.398756	9.887518	-0.780334	0.013987	0.098875	-0.007807	-0.581008	-3.392663	11.151617
14053	0	1.367303	9.887713	-0.786924	0.013672	0.098877	-0.007874	-0.586739	-3.392174	11.146486
14054	0	1.343243	9.875396	-0.805570	0.013430	0.098755	-0.008049	-0.579789	-3.393623	11.142722
14055	0	1.318713	9.863184	-0.763580	0.013184	0.098633	-0.007629	-0.573094	-3.395843	11.140856
14056	0	1.373901	9.850718	-0.777476	0.013740	0.098508	-0.007765	-0.562394	-3.393386	11.140077
14057	0	1.379179	9.832739	-0.666094	0.013794	0.098328	-0.006653	-0.553873	-3.389037	11.132361
14058	0	1.391227	9.777713	-0.709759	0.013911	0.097777	-0.007096	-0.553160	-3.388403	11.126768
14059	0	1.379610	9.759441	-0.666010	0.013794	0.097595	-0.006653	-0.545469	-3.389071	11.121578
14060	0	1.361734	9.740970	-0.721916	0.013615	0.097410	-0.007217	-0.544133	-3.390364	11.121226
14061	0	1.348673	9.716790	-0.708485	0.013489	0.097168	-0.007080	-0.539347	-3.386164	11.114053
14062	0	1.330012	9.625157	-0.690690	0.013301	0.096251	-0.006907	-0.539700	-3.383479	11.106513
14063	0	1.324074	9.606937	-0.647718	0.013245	0.096069	-0.006470	-0.531761	-3.377065	11.093411
14064	0	1.366447	9.564148	-0.667444	0.013663	0.095642	-0.006668	-0.525123	-3.376732	11.078939
14065	0	1.305691	9.521525	-0.629008	0.013062	0.095215	-0.006287	-0.521818	-3.369355	11.070368
14066	0	1.299304	9.497004	-0.581220	0.012991	0.094971	-0.005806	-0.515079	-3.369974	11.066101
14067	0	1.287666	9.478742	-0.525647	0.012878	0.094788	-0.005249	-0.506980	-3.365877	11.053713
14068	0	1.256719	9.448146	-0.496495	0.012569	0.094481	-0.004959	-0.500724	-3.361202	11.044179
14069	0	1.257463	9.429874	-0.525613	0.012573	0.094299	-0.005249	-0.492886	-3.360922	11.040588
14070	0	1.263545	9.393103	-0.563403	0.012636	0.093931	-0.005630	-0.488195	-3.358107	11.042500
14071	0	1.244908	9.381083	-0.574511	0.012451	0.093811	-0.005737	-0.479486	-3.353645	11.040924
14072	0	1.281081	9.362675	-0.557830	0.012813	0.093627	-0.005570	-0.470690	-3.349520	11.038497
14073	0	1.312149	9.374949	-0.556541	0.013123	0.093750	-0.005554	-0.457914	-3.346293	11.034423
14074	0	1.288006	9.392998	-0.607469	0.012876	0.093931	-0.006065	-0.447408	-3.349913	11.026277
14075	0	1.220971	9.387137	-0.507246	0.012207	0.093872	-0.005066	-0.440205	-3.351233	11.024980
14076	0	1.233378	9.441923	-0.471829	0.012334	0.094419	-0.004713	-0.434653	-3.349206	11.026976
14077	0	1.269789	9.496998	-0.482928	0.012695	0.094971	-0.004822	-0.426398	-3.350404	11.031180
14078	0	1.282157	9.490726	-0.545750	0.012822	0.094908	-0.005447	-0.415101	-3.347775	11.028080
14079	0	1.318287	9.539748	-0.599053	0.013184	0.095398	-0.005981	-0.405041	-3.344994	11.032620
14080	0	1.318567	9.539458	-0.723330	0.013182	0.095396	-0.007221	-0.391433	-3.347939	11.031138
14081	0	1.355282	9.606836	-0.666073	0.013550	0.096069	-0.006653	-0.382801	-3.349613	11.035656
14082	0	1.337520	9.606571	-0.752831	0.013372	0.096066	-0.007524	-0.377820	-3.350943	11.043262
14083	0	1.318248	9.686205	-0.770164	0.013184	0.096863	-0.007690	-0.365357	-3.347626	11.053955
14084	0	1.348832	9.710395	-0.790553	0.013486	0.097105	-0.007896	-0.355434	-3.348619	11.055773
14085	0	1.372952	9.802155	-0.728192	0.013733	0.098022	-0.007263	-0.334451	-3.342778	11.059462
14086	0	1.348505	9.813998	-0.768235	0.013481	0.098142	-0.007668	-0.317987	-3.345466	11.062557
14087	0	1.367680	9.832629	-0.733308	0.013672	0.098328	-0.007324	-0.308474	-3.349367	11.060394
14088	0	1.368026	9.862928	-0.729255	0.013681	0.098630	-0.007281	-0.296214	-3.346139	11.064896
14089	0	1.385434	9.881517	-0.776210	0.013855	0.098816	-0.007751	-0.284742	-3.343589	11.062651
14090	0	1.397547	9.905756	-0.759739	0.013975	0.099058	-0.007590	-0.277284	-3.342088	11.067707
14091	0	1.379752	9.905868	-0.800654	0.013794	0.099060	-0.007996	-0.265425	-3.344394	11.069157
14092	0	1.380287	9.948298	-0.785005	0.013801	0.099484	-0.007835	-0.249400	-3.345205	11.068008
14093	0	1.366589	9.905993	-0.806841	0.013672	0.099060	-0.008057	-0.236740	-3.336598	11.063510
14094	0	1.390217	9.899736	-0.815265	0.013904	0.098998	-0.008142	-0.224686	-3.333137	11.060890
14095	0	1.379518	9.899786	-0.788601	0.013794	0.098999	-0.007874	-0.211131	-3.332853	11.055428
14096	0	1.385672	9.869055	-0.729514	0.013857	0.098691	-0.007289	-0.204768	-3.330891	11.051551
14097	0	1.367304	9.820471	-0.739448	0.013672	0.098206	-0.007385	-0.194795	-3.330459	11.051229
14098	0	1.367832	9.801883	-0.735787	0.013674	0.098021	-0.007343	-0.178632	-3.334015	11.045081
14099	0	1.342569	9.771658	-0.770295	0.013428	0.097717	-0.007690	-0.164832	-3.329903	11.039247
14100	0	1.341870	9.722710	-0.674804	0.013423	0.097227	-0.006740	-0.155785	-3.323089	11.036166
14101	0	1.342895	9.692270	-0.715409	0.013428	0.096924	-0.007141	-0.141397	-3.322815	11.026498
14102	0	1.330571	9.618741	-0.718649	0.013308	0.096189	-0.007168	-0.120116	-3.318868	11.018372
14103	0	1.324590	9.588494	-0.679061	0.013245	0.095886	-0.006775	-0.102312	-3.318622	11.008216
14104	0	1.319027	9.557635	-0.700568	0.013186	0.095578	-0.006989	-0.083756	-3.322562	11.003322
14105	0	1.311755	9.533674	-0.654332	0.013123	0.095337	-0.006531	-0.069611	-3.314758	10.996783
14106	0	1.274439	9.466388	-0.589937	0.012746	0.094665	-0.005885	-0.053307	-3.311098	10.986942
14107	0	1.287743	9.448177	-0.611564	0.012878	0.094482	-0.006104	-0.039526	-3.308063	10.977480
14108	0	1.263126	9.423579	-0.625942	0.012631	0.094236	-0.006250	-0.029387	-3.306045	10.973585
14109	0	1.232918	9.411563	-0.605133	0.012329	0.094116	-0.006042	-0.019466	-3.304280	10.963808
14110	0	1.245398	9.362509	-0.588637	0.012451	0.093626	-0.005877	-0.009386	-3.305850	10.967459
14111	0	1.239211	9.368839	-0.592542	0.012390	0.093689	-0.005920	-0.004037	-3.306428	10.962913
14112	0	1.275841	9.374748	-0.636878	0.012759	0.093748	-0.006358	0.008058	-3.303639	10.957956
14113	0	1.257595	9.362692	-0.580872	0.012573	0.093628	-0.005798	0.019870	-3.305068	10.950222
14114	0	1.227435	9.350241	-0.625245	0.012273	0.093503	-0.006247	0.026269	-3.305102	10.947889
14115	0	1.214300	9.399400	-0.684326	0.012146	0.093994	-0.006836	0.034313	-3.299671	10.939587
14116	0	1.255983	9.405480	-0.673370	0.012567	0.094054	-0.006729	0.038997	-3.289663	10.940709
14117	0	1.300122	9.442074	-0.720926	0.013000	0.094421	-0.007202	0.046760	-3.288765	10.939109
14118	0	1.288118	9.478509	-0.734399	0.012879	0.094786	-0.007339	0.051384	-3.289179	10.936275
14119	0	1.287843	9.515306	-0.751675	0.012878	0.095154	-0.007507	0.061911	-3.287370	10.940585
14120	0	1.257803	9.563870	-0.765750	0.012572	0.095640	-0.007648	0.071969	-3.292421	10.943528
14121	0	1.264262	9.600622	-0.794642	0.012634	0.096008	-0.007935	0.085362	-3.300544	10.947148
14122	0	1.302419	9.642919	-0.778346	0.013017	0.096431	-0.007776	0.093163	-3.307641	10.945430
14123	0	1.306747	9.680024	-0.702895	0.013062	0.096802	-0.007019	0.104139	-3.312837	10.950506
14124	0	1.380905	9.704066	-0.766088	0.013805	0.097042	-0.007649	0.116871	-3.315339	10.954468
14125	0	1.373634	9.753287	-0.794475	0.013733	0.097534	-0.007935	0.127986	-3.317596	10.952506
14126	0	1.368020	9.795779	-0.838918	0.013679	0.097959	-0.008383	0.134572	-3.317840	10.947101
14127	0	1.410159	9.808247	-0.806475	0.014099	0.098083	-0.008057	0.143246	-3.318951	10.949094
14128	0	1.380517	9.856764	-0.826132	0.013799	0.098569	-0.008257	0.147631	-3.324686	10.947920
14129	0	1.324488	9.869275	-0.886196	0.013245	0.098694	-0.008850	0.160586	-3.323217	10.950686
14130	0	1.318791	9.893406	-0.833053	0.013184	0.098935	-0.008325	0.166692	-3.326447	10.951532
14131	0	1.348868	9.930370	-0.788003	0.013489	0.099304	-0.007874	0.173346	-3.324609	10.945551
14132	0	1.385312	9.905821	-0.776566	0.013854	0.099058	-0.007765	0.173562	-3.321786	10.947278
14133	0	1.416473	9.893709	-0.751060	0.014160	0.098938	-0.007507	0.176574	-3.325308	10.945380
14134	0	1.435731	9.905720	-0.879848	0.014352	0.099058	-0.008797	0.177942	-3.329869	10.945971
14135	0	1.397972	9.875413	-0.848823	0.013977	0.098755	-0.008484	0.182194	-3.331261	10.942588
14136	0	1.355618	9.832504	-0.916980	0.013555	0.098326	-0.009165	0.187197	-3.331540	10.935594
14137	0	1.312547	9.796106	-0.878881	0.013123	0.097961	-0.008789	0.186160	-3.333361	10.927085
14138	0	1.330714	9.783862	-0.824398	0.013311	0.097838	-0.008240	0.190307	-3.326705	10.925945
14139	0	1.330216	9.747341	-0.744902	0.013306	0.097473	-0.007446	0.192633	-3.320891	10.917321
14140	0	1.354406	9.722890	-0.757210	0.013542	0.097229	-0.007574	0.189515	-3.321409	10.911879
14141	0	1.330550	9.680191	-0.677300	0.013306	0.096802	-0.006775	0.186487	-3.319433	10.907600
14142	0	1.336680	9.637462	-0.719593	0.013366	0.096375	-0.007199	0.181752	-3.318945	10.903716
14143	0	1.312653	9.576412	-0.731765	0.013123	0.095764	-0.007324	0.173219	-3.321960	10.900554
14144	0	1.294953	9.545814	-0.675621	0.012947	0.095458	-0.006763	0.164978	-3.323130	10.897883
14145	0	1.294276	9.509275	-0.719656	0.012939	0.095093	-0.007202	0.157562	-3.325377	10.892683
14146	0	1.239861	9.484852	-0.749372	0.012396	0.094849	-0.007497	0.153124	-3.326982	10.890354
14147	0	1.263190	9.454392	-0.720026	0.012634	0.094543	-0.007202	0.150059	-3.322397	10.885635
14148	0	1.244964	9.436010	-0.622011	0.012446	0.094360	-0.006223	0.146154	-3.324506	10.874900
14149	0	1.245595	9.411571	-0.597944	0.012451	0.094116	-0.005981	0.143028	-3.328516	10.872518
14150	0	1.264422	9.405352	-0.536188	0.012644	0.094053	-0.005367	0.135757	-3.327264	10.873781
14151	0	1.245326	9.405512	-0.591695	0.012451	0.094055	-0.005920	0.130831	-3.328034	10.873783
14152	0	1.264511	9.393167	-0.602867	0.012638	0.093932	-0.006036	0.121482	-3.334806	10.873588
14153	0	1.282099	9.399408	-0.707436	0.012817	0.093994	-0.007080	0.113889	-3.337411	10.879588
14154	0	1.276550	9.429843	-0.724748	0.012763	0.094298	-0.007253	0.106866	-3.338645	10.882716
14155	0	1.282432	9.423740	-0.714027	0.012817	0.094238	-0.007141	0.105230	-3.345261	10.892627
14156	0	1.252929	9.435859	-0.737609	0.012526	0.094358	-0.007384	0.094622	-3.347989	10.900063
14157	0	1.257737	9.484843	-0.609815	0.012573	0.094849	-0.006104	0.087472	-3.351205	10.906891
14158	0	1.300927	9.497026	-0.681609	0.013008	0.094970	-0.006825	0.075517	-3.350821	10.911535
14159	0	1.287840	9.545951	-0.688977	0.012878	0.095459	-0.006897	0.066194	-3.349018	10.921762
14160	0	1.288020	9.582655	-0.729985	0.012877	0.095826	-0.007310	0.053523	-3.350477	10.930516
14161	0	1.288179	9.594739	-0.719440	0.012878	0.095947	-0.007202	0.043634	-3.352686	10.941217
14162	0	1.294926	9.661913	-0.754167	0.012946	0.096619	-0.007553	0.029486	-3.354541	10.952524
14163	0	1.300060	9.661964	-0.816690	0.013000	0.096619	-0.008179	0.014841	-3.352797	10.960236
14164	0	1.373661	9.716890	-0.784445	0.013733	0.097169	-0.007851	0.007011	-3.355253	10.974254
14165	0	1.373715	9.728989	-0.799013	0.013733	0.097290	-0.007996	-0.000075	-3.358443	10.980653
14166	0	1.393139	9.802090	-0.791794	0.013924	0.098022	-0.007924	-0.007893	-3.365717	10.984387
14167	0	1.355049	9.802327	-0.804564	0.013550	0.098022	-0.008057	-0.021369	-3.364708	10.990151
14168	0	1.349183	9.808497	-0.784147	0.013490	0.098084	-0.007852	-0.033756	-3.365308	11.002252
14169	0	1.348920	9.851147	-0.792482	0.013489	0.098511	-0.007935	-0.045702	-3.363975	11.012576
14170	0	1.361753	9.832808	-0.784923	0.013611	0.098329	-0.007854	-0.052388	-3.369956	11.017140
14171	0	1.373616	9.838842	-0.793207	0.013733	0.098389	-0.007935	-0.056073	-3.372071	11.015065
14172	0	1.331395	9.850999	-0.798403	0.013311	0.098510	-0.007991	-0.064607	-3.373240	11.020366
14173	0	1.373454	9.851102	-0.805041	0.013733	0.098511	-0.008057	-0.072498	-3.373367	11.024807
14174	0	1.367428	9.820622	-0.760940	0.013675	0.098206	-0.007617	-0.082031	-3.371086	11.028765
14175	0	1.373162	9.814534	-0.743805	0.013733	0.098145	-0.007446	-0.092278	-3.367811	11.037338
14176	0	1.354841	9.796260	-0.705804	0.013547	0.097962	-0.007064	-0.099742	-3.367780	11.042850
14177	0	1.336677	9.759593	-0.780345	0.013367	0.097595	-0.007812	-0.111004	-3.366111	11.047168
14178	0	1.343195	9.753537	-0.747946	0.013428	0.097535	-0.007490	-0.124182	-3.369339	11.049260
14179	0	1.349034	9.729074	-0.761765	0.013489	0.097290	-0.007629	-0.138668	-3.369502	11.049971
14180	0	1.373790	9.704733	-0.716877	0.013736	0.097047	-0.007179	-0.151750	-3.370329	11.047327
14181	0	1.355210	9.680229	-0.651804	0.013550	0.096802	-0.006531	-0.167387	-3.371317	11.050987
14182	0	1.331411	9.649777	-0.685997	0.013309	0.096498	-0.006872	-0.182460	-3.375079	11.055553
14183	0	1.293975	9.619210	-0.694787	0.012939	0.096191	-0.006958	-0.195174	-3.373708	11.059777
14184	0	1.263130	9.576633	-0.692666	0.012634	0.095765	-0.006938	-0.209386	-3.368442	11.059124
14185	0	1.269843	9.521508	-0.676574	0.012695	0.095215	-0.006775	-0.221046	-3.370478	11.058665
14186	0	1.306826	9.533733	-0.656564	0.013067	0.095337	-0.006574	-0.231359	-3.369975	11.059679
14187	0	1.324726	9.484867	-0.646376	0.013245	0.094849	-0.006470	-0.239280	-3.371440	11.055916
14188	0	1.306627	9.472720	-0.657128	0.013066	0.094727	-0.006580	-0.250910	-3.369688	11.058911
14189	0	1.282028	9.454382	-0.658093	0.012817	0.094543	-0.006592	-0.264749	-3.371512	11.052460
14190	0	1.276394	9.466558	-0.668669	0.012761	0.094666	-0.006693	-0.272902	-3.373206	11.054553
14191	0	1.269625	9.436078	-0.627826	0.012695	0.094360	-0.006287	-0.283720	-3.372626	11.055866
14192	0	1.251629	9.460457	-0.559062	0.012513	0.094604	-0.005599	-0.294510	-3.374717	11.058082
14193	0	1.251380	9.454363	-0.518093	0.012512	0.094543	-0.005188	-0.303763	-3.374867	11.057445
14194	0	1.282256	9.478777	-0.589933	0.012820	0.094788	-0.005907	-0.313749	-3.375932	11.062687
14195	0	1.306413	9.503159	-0.585595	0.013062	0.095032	-0.005859	-0.318565	-3.377344	11.066308
14196	0	1.306504	9.503149	-0.608856	0.013066	0.095031	-0.006097	-0.329270	-3.374116	11.067208
14197	0	1.318716	9.539781	-0.676997	0.013184	0.095398	-0.006775	-0.335823	-3.376622	11.074105
14198	0	1.313022	9.570216	-0.633621	0.013129	0.095702	-0.006338	-0.338793	-3.376062	11.080657
14199	0	1.257526	9.576442	-0.688974	0.012573	0.095764	-0.006897	-0.348080	-3.376654	11.094043
14200	0	1.270193	9.582502	-0.663568	0.012699	0.095825	-0.006639	-0.352172	-3.378243	11.099060
14201	0	1.300660	9.631338	-0.725359	0.013000	0.096313	-0.007263	-0.364176	-3.383716	11.105084
14202	0	1.362324	9.692317	-0.717730	0.013622	0.096923	-0.007183	-0.371652	-3.383073	11.111983
14203	0	1.361297	9.704591	-0.646511	0.013611	0.097046	-0.006470	-0.377821	-3.383863	11.112301
14204	0	1.368046	9.747202	-0.706467	0.013676	0.097472	-0.007071	-0.386438	-3.387694	11.115504
14205	0	1.336998	9.735078	-0.622305	0.013367	0.097351	-0.006226	-0.390055	-3.389817	11.124587
14206	0	1.368119	9.753286	-0.701239	0.013678	0.097533	-0.007014	-0.392973	-3.392313	11.128521
14207	0	1.361038	9.777884	-0.731809	0.013611	0.097778	-0.007324	-0.400799	-3.389999	11.135821
14208	0	1.385124	9.796256	-0.786309	0.013853	0.097962	-0.007862	-0.400442	-3.386209	11.134354
14209	0	1.373249	9.790076	-0.762538	0.013733	0.097900	-0.007629	-0.405849	-3.384015	11.137182
14210	0	1.354979	9.814445	-0.756017	0.013549	0.098145	-0.007561	-0.407294	-3.383509	11.130516
14211	0	1.379560	9.802242	-0.726060	0.013794	0.098022	-0.007263	-0.411039	-3.383780	11.128632
14212	0	1.373640	9.814363	-0.725646	0.013736	0.098144	-0.007258	-0.414090	-3.382889	11.124789
14213	0	1.337154	9.796063	-0.702092	0.013367	0.097961	-0.007019	-0.412627	-3.386896	11.122153
14214	0	1.331679	9.771530	-0.708194	0.013315	0.097715	-0.007084	-0.415679	-3.387168	11.115226
14215	0	1.294056	9.771706	-0.689807	0.012939	0.097717	-0.006897	-0.415117	-3.386811	11.112180
14216	0	1.318447	9.753293	-0.696700	0.013186	0.097533	-0.006961	-0.408688	-3.383926	11.112089
14217	0	1.355287	9.716742	-0.732583	0.013550	0.097168	-0.007324	-0.407513	-3.385892	11.107483
14218	0	1.355638	9.679910	-0.715351	0.013556	0.096800	-0.007145	-0.398203	-3.385295	11.104885
14219	0	1.354855	9.680170	-0.690021	0.013550	0.096802	-0.006897	-0.395208	-3.382197	11.096574
14220	0	1.305969	9.649529	-0.654044	0.013059	0.096496	-0.006537	-0.392390	-3.381754	11.095307
14221	0	1.275674	9.613020	-0.567823	0.012756	0.096130	-0.005676	-0.390836	-3.380477	11.084992
14222	0	1.269883	9.606753	-0.629737	0.012695	0.096068	-0.006291	-0.384447	-3.382989	11.080651
14223	0	1.300082	9.594701	-0.549691	0.013000	0.095947	-0.005493	-0.380702	-3.381673	11.082938
14224	0	1.294171	9.582377	-0.605277	0.012939	0.095824	-0.006050	-0.378265	-3.382664	11.079964
14225	0	1.288303	9.533606	-0.604610	0.012878	0.095337	-0.006042	-0.374729	-3.386506	11.067522
14226	0	1.318987	9.539601	-0.629963	0.013192	0.095396	-0.006294	-0.369122	-3.382063	11.063496
14227	0	1.324508	9.515340	-0.623090	0.013245	0.095154	-0.006226	-0.363535	-3.380915	11.061332
14228	0	1.306085	9.509163	-0.630233	0.013062	0.095092	-0.006298	-0.359187	-3.378419	11.059246
14229	0	1.288051	9.490915	-0.580214	0.012878	0.094910	-0.005798	-0.355338	-3.379237	11.058813
14230	0	1.282203	9.515157	-0.587149	0.012821	0.095152	-0.005868	-0.351851	-3.378535	11.060185
14231	0	1.250955	9.527588	-0.623090	0.012512	0.095276	-0.006226	-0.346263	-3.373647	11.060952
14232	0	1.299300	9.558097	-0.496160	0.012995	0.095581	-0.004955	-0.339544	-3.369772	11.060287
14233	0	1.306126	9.533680	-0.610585	0.013062	0.095337	-0.006104	-0.337477	-3.367745	11.067814
14234	0	1.306324	9.545732	-0.684556	0.013061	0.095458	-0.006841	-0.332432	-3.369260	11.068168
14235	0	1.331098	9.582392	-0.641671	0.013306	0.095825	-0.006409	-0.323628	-3.373917	11.068434
14236	0	1.288538	9.600552	-0.661368	0.012889	0.096005	-0.006608	-0.317696	-3.368029	11.069488
14237	0	1.276141	9.600696	-0.666249	0.012756	0.096008	-0.006653	-0.306941	-3.372355	11.072642
14238	0	1.294981	9.649316	-0.649640	0.012949	0.096494	-0.006490	-0.299878	-3.371642	11.070803
14239	0	1.318699	9.612936	-0.666071	0.013184	0.096130	-0.006653	-0.291306	-3.374001	11.071133
14240	0	1.361729	9.661503	-0.716626	0.013617	0.096616	-0.007157	-0.281578	-3.373209	11.071135
14241	0	1.361578	9.655623	-0.745522	0.013611	0.096558	-0.007446	-0.271695	-3.377332	11.076379
14242	0	1.344227	9.722471	-0.710839	0.013437	0.097226	-0.007098	-0.260484	-3.381551	11.076294
14243	0	1.342771	9.728935	-0.763826	0.013428	0.097290	-0.007629	-0.250899	-3.379914	11.072987
14244	0	1.355504	9.771370	-0.680477	0.013549	0.097715	-0.006793	-0.237879	-3.385473	11.076860
14245	0	1.306640	9.753262	-0.745813	0.013062	0.097534	-0.007446	-0.224717	-3.389484	11.084792
14246	0	1.337963	9.765130	-0.723498	0.013376	0.097652	-0.007226	-0.214970	-3.391819	11.082816
14247	0	1.373513	9.771604	-0.745850	0.013733	0.097717	-0.007446	-0.201586	-3.392860	11.078647
14248	0	1.349301	9.759116	-0.712051	0.013493	0.097592	-0.007105	-0.184025	-3.391655	11.089199
14249	0	1.348490	9.741206	-0.708818	0.013489	0.097412	-0.007080	-0.175340	-3.385449	11.090999
14250	0	1.390366	9.771607	-0.680354	0.013907	0.097716	-0.006792	-0.162810	-3.379383	11.089524
14251	0	1.349014	9.747237	-0.714909	0.013489	0.097473	-0.007141	-0.154281	-3.379381	11.086445
14252	0	1.337175	9.722588	-0.722896	0.013369	0.097227	-0.007218	-0.142621	-3.381470	11.085149
14253	0	1.318779	9.716669	-0.782133	0.013184	0.097168	-0.007812	-0.133018	-3.384867	11.082178
14254	0	1.313382	9.691965	-0.771892	0.013130	0.096921	-0.007709	-0.121544	-3.387556	11.078714
14255	0	1.305898	9.667918	-0.709169	0.013062	0.096680	-0.007080	-0.108691	-3.382956	11.072132
14256	0	1.341580	9.655677	-0.662669	0.013422	0.096557	-0.006616	-0.096548	-3.373953	11.065926
14257	0	1.318353	9.637368	-0.709150	0.013184	0.096375	-0.007080	-0.083890	-3.372289	11.057055
14258	0	1.330584	9.600531	-0.693275	0.013305	0.096006	-0.006920	-0.069415	-3.372018	11.053457
14259	0	1.318308	9.594680	-0.647772	0.013184	0.095947	-0.006470	-0.060739	-3.369745	11.048047
14260	0	1.318350	9.594459	-0.673749	0.013182	0.095945	-0.006730	-0.052780	-3.370280	11.040381
14261	0	1.263200	9.527555	-0.684479	0.012634	0.095276	-0.006836	-0.042990	-3.365914	11.035544
14262	0	1.293277	9.539646	-0.735271	0.012935	0.095397	-0.007342	-0.031462	-3.362070	11.025148
14263	0	1.275559	9.539725	-0.654245	0.012756	0.095398	-0.006531	-0.018285	-3.359497	11.026121
14264	0	1.281858	9.533396	-0.607627	0.012815	0.095335	-0.006066	-0.007186	-3.361510	11.018233
14265	0	1.257598	9.545825	-0.653617	0.012573	0.095459	-0.006531	-0.001479	-3.363116	11.013839
14266	0	1.282751	9.508983	-0.581492	0.012822	0.095091	-0.005810	0.003928	-3.367837	11.011294
14267	0	1.324764	9.545795	-0.696649	0.013245	0.095459	-0.006958	0.013208	-3.369822	11.003771
14268	0	1.300766	9.508912	-0.673944	0.013006	0.095090	-0.006731	0.022504	-3.369914	11.003599
14269	0	1.257822	9.515243	-0.715073	0.012573	0.095154	-0.007141	0.033315	-3.374237	11.008106
14270	0	1.265128	9.527136	-0.723101	0.012644	0.095273	-0.007222	0.043186	-3.381545	11.009297
14271	0	1.300210	9.558059	-0.726640	0.013000	0.095581	-0.007263	0.046206	-3.381866	11.004050
14272	0	1.282050	9.582346	-0.770636	0.012820	0.095824	-0.007697	0.056460	-3.380511	11.006620
14273	0	1.300453	9.600711	-0.678401	0.013000	0.096008	-0.006775	0.066503	-3.383659	11.003552
14274	0	1.276907	9.612636	-0.686165	0.012764	0.096128	-0.006855	0.073630	-3.388059	10.999323
14275	0	1.300192	9.655703	-0.678051	0.013000	0.096558	-0.006775	0.079497	-3.388084	10.998993
14276	0	1.288445	9.667677	-0.661001	0.012880	0.096678	-0.006603	0.086721	-3.391275	10.999290
14277	0	1.312559	9.692296	-0.733030	0.013123	0.096924	-0.007324	0.093100	-3.393197	10.998313
14278	0	1.337460	9.692098	-0.722308	0.013372	0.096922	-0.007215	0.102338	-3.394115	10.998630
14279	0	1.349103	9.716698	-0.751608	0.013489	0.097168	-0.007507	0.111802	-3.395140	10.995996
14280	0	1.343650	9.746925	-0.740794	0.013432	0.097470	-0.007403	0.116327	-3.399333	10.991224
14281	0	1.367380	9.704513	-0.794063	0.013672	0.097046	-0.007935	0.122642	-3.399986	10.990175
14282	0	1.404238	9.747041	-0.764966	0.014041	0.097471	-0.007642	0.131005	-3.400046	10.988210
14283	0	1.367418	9.753338	-0.812339	0.013672	0.097534	-0.008118	0.136901	-3.401139	10.989999
14284	0	1.325165	9.765295	-0.771502	0.013248	0.097654	-0.007703	0.150343	-3.403287	10.988278
14285	0	1.300100	9.783864	-0.702801	0.013000	0.097839	-0.007019	0.159972	-3.402233	10.982053
14286	0	1.336784	9.765394	-0.771170	0.013367	0.097654	-0.007709	0.162864	-3.401939	10.982361
14287	0	1.379487	9.777794	-0.738859	0.013794	0.097778	-0.007385	0.165968	-3.401383	10.983730
14288	0	1.391779	9.747161	-0.776487	0.013917	0.097472	-0.007759	0.171838	-3.400764	10.978332
14289	0	1.379398	9.728966	-0.824413	0.013794	0.097290	-0.008240	0.176237	-3.399159	10.984566
14290	0	1.355079	9.734986	-0.825079	0.013550	0.097350	-0.008249	0.177245	-3.398701	10.986454
14291	0	1.330864	9.686222	-0.787561	0.013306	0.096863	-0.007874	0.178925	-3.400615	10.986161
14292	0	1.313044	9.686048	-0.708638	0.013128	0.096861	-0.007085	0.179966	-3.401534	10.984682
14293	0	1.348780	9.722917	-0.720178	0.013489	0.097229	-0.007202	0.178672	-3.398779	10.978458
14294	0	1.336696	9.643489	-0.696111	0.013364	0.096436	-0.006958	0.181531	-3.400842	10.976449
14295	0	1.330878	9.619099	-0.769028	0.013306	0.096191	-0.007690	0.180543	-3.402984	10.968986
14296	0	1.337341	9.594619	-0.750709	0.013372	0.095946	-0.007507	0.179445	-3.402576	10.963328
14297	0	1.312273	9.570319	-0.701789	0.013123	0.095703	-0.007019	0.177235	-3.401164	10.957979
14298	0	1.294551	9.558029	-0.756571	0.012939	0.095581	-0.007566	0.175613	-3.406814	10.955464
14299	0	1.300507	9.564150	-0.665240	0.013000	0.095642	-0.006653	0.174314	-3.410635	10.949559
14300	0	1.282706	9.539583	-0.640960	0.012826	0.095396	-0.006409	0.174654	-3.410319	10.952864
14301	0	1.275630	9.503222	-0.689049	0.012756	0.095032	-0.006897	0.166064	-3.408627	10.947242
14302	0	1.293946	9.472648	-0.676175	0.012938	0.094727	-0.006763	0.164393	-3.408150	10.949584
14303	0	1.300168	9.515350	-0.659387	0.013000	0.095154	-0.006592	0.166121	-3.407947	10.954728
14304	0	1.288511	9.515213	-0.665872	0.012880	0.095153	-0.006658	0.166693	-3.412042	10.955731
14305	0	1.263582	9.503152	-0.628688	0.012634	0.095032	-0.006287	0.166241	-3.412270	10.961854
14306	0	1.281826	9.509251	-0.670880	0.012820	0.095092	-0.006715	0.158204	-3.408244	10.963994
14307	0	1.306152	9.509290	-0.713936	0.013062	0.095093	-0.007141	0.155370	-3.406578	10.974050
14308	0	1.288101	9.503177	-0.737575	0.012877	0.095032	-0.007382	0.146657	-3.409198	10.979257
14309	0	1.312392	9.539797	-0.750468	0.013123	0.095398	-0.007507	0.142760	-3.409149	10.988606
14310	0	1.300664	9.551860	-0.744003	0.013002	0.095519	-0.007442	0.140232	-3.412591	10.991799
14311	0	1.288248	9.570294	-0.670869	0.012878	0.095703	-0.006714	0.133359	-3.415813	11.000882
14312	0	1.258834	9.600668	-0.682208	0.012581	0.096007	-0.006826	0.127535	-3.423053	11.012653
14313	0	1.318371	9.637472	-0.689385	0.013184	0.096375	-0.006897	0.123109	-3.421534	11.024315
14314	0	1.331100	9.625222	-0.706740	0.013306	0.096252	-0.007074	0.114167	-3.426210	11.030458
14315	0	1.342880	9.680242	-0.780245	0.013428	0.096802	-0.007812	0.101647	-3.425723	11.039092
14316	0	1.337771	9.692385	-0.803270	0.013369	0.096925	-0.008037	0.096474	-3.434640	11.055496
14317	0	1.337179	9.741215	-0.774221	0.013367	0.097412	-0.007751	0.084986	-3.438882	11.066211
14318	0	1.295210	9.741245	-0.754047	0.012949	0.097412	-0.007550	0.072844	-3.440818	11.079676
14319	0	1.324718	9.765638	-0.670692	0.013245	0.097656	-0.006714	0.063996	-3.442164	11.085993
14320	0	1.362195	9.802198	-0.700004	0.013616	0.098022	-0.007006	0.056751	-3.447901	11.098126
14321	0	1.398013	9.802265	-0.737685	0.013977	0.098022	-0.007385	0.046236	-3.449847	11.102247
14322	0	1.374237	9.802275	-0.778610	0.013739	0.098022	-0.007796	0.033699	-3.452508	11.112714
14323	0	1.367330	9.777829	-0.829874	0.013672	0.097778	-0.008301	0.030529	-3.452555	11.115052
14324	0	1.361813	9.771718	-0.829092	0.013614	0.097717	-0.008297	0.022794	-3.456031	11.124490
14325	0	1.312646	9.802205	-0.811629	0.013123	0.098022	-0.008118	0.020449	-3.458916	11.128154
14326	0	1.325310	9.796065	-0.737948	0.013252	0.097960	-0.007383	0.015159	-3.458276	11.126582
14327	0	1.312395	9.796168	-0.701288	0.013123	0.097961	-0.007019	0.007209	-3.458268	11.127111
14328	0	1.367668	9.771766	-0.766911	0.013674	0.097717	-0.007679	-0.005124	-3.460074	11.122433
14329	0	1.392346	9.747264	-0.774439	0.013916	0.097473	-0.007751	-0.014100	-3.467172	11.122157
14330	0	1.356194	9.698420	-0.729840	0.013564	0.096983	-0.007311	-0.029516	-3.462963	11.126447
14331	0	1.349312	9.674079	-0.719306	0.013489	0.096741	-0.007202	-0.040953	-3.466479	11.130213
14332	0	1.325448	9.649686	-0.699565	0.013253	0.096497	-0.007002	-0.049086	-3.466359	11.129790
14333	0	1.300664	9.649648	-0.743690	0.013000	0.096497	-0.007446	-0.060887	-3.472031	11.129018
14334	0	1.295095	9.606912	-0.674624	0.012951	0.096068	-0.006757	-0.074154	-3.470450	11.134956
14335	0	1.324187	9.582611	-0.701178	0.013245	0.095825	-0.007019	-0.083566	-3.465511	11.139042
14336	0	1.336138	9.564366	-0.662889	0.013361	0.095643	-0.006639	-0.095874	-3.464368	11.134125
14337	0	1.330953	9.509290	-0.615424	0.013306	0.095093	-0.006165	-0.108923	-3.467399	11.138916
14338	0	1.276476	9.503179	-0.607901	0.012763	0.095032	-0.006083	-0.115061	-3.467858	11.142120
14339	0	1.244859	9.509361	-0.572904	0.012451	0.095093	-0.005737	-0.125781	-3.463113	11.145696
14340	0	1.256817	9.497213	-0.601746	0.012568	0.094972	-0.006026	-0.137145	-3.462249	11.147805
14341	0	1.288296	9.484865	-0.639925	0.012878	0.094849	-0.006409	-0.149263	-3.466082	11.146563
14342	0	1.276657	9.478800	-0.650357	0.012765	0.094788	-0.006513	-0.160969	-3.466423	11.147073
14343	0	1.294232	9.478778	-0.652250	0.012939	0.094788	-0.006531	-0.171733	-3.468247	11.144959
14344	0	1.270215	9.472675	-0.681322	0.012700	0.094727	-0.006820	-0.180353	-3.469108	11.145706
14345	0	1.282036	9.472640	-0.616079	0.012817	0.094727	-0.006165	-0.185699	-3.471048	11.142808
14346	0	1.270381	9.490881	-0.566182	0.012701	0.094909	-0.005670	-0.195795	-3.472760	11.151423
14347	0	1.263689	9.503175	-0.609792	0.012634	0.095032	-0.006104	-0.203298	-3.474250	11.154461
14348	0	1.288011	9.521471	-0.620898	0.012883	0.095214	-0.006215	-0.211456	-3.468897	11.157789
14349	0	1.312368	9.558133	-0.615793	0.013123	0.095581	-0.006165	-0.220171	-3.468583	11.161573
14350	0	1.312631	9.576438	-0.620592	0.013124	0.095764	-0.006213	-0.229620	-3.469130	11.166765
14351	0	1.312613	9.588616	-0.621919	0.013123	0.095886	-0.006226	-0.238043	-3.471732	11.165351
14352	0	1.313241	9.612960	-0.675369	0.013129	0.096129	-0.006763	-0.249267	-3.473829	11.172906
14353	0	1.324850	9.661843	-0.719807	0.013245	0.096619	-0.007202	-0.254905	-3.476777	11.173307
14354	0	1.319536	9.686191	-0.743040	0.013191	0.096862	-0.007439	-0.265395	-3.479986	11.177285
14355	0	1.337083	9.704579	-0.695160	0.013367	0.097046	-0.006958	-0.273703	-3.483192	11.177688
14356	0	1.380649	9.747179	-0.681938	0.013802	0.097472	-0.006824	-0.279391	-3.487324	11.176419
14357	0	1.379804	9.753393	-0.762523	0.013794	0.097534	-0.007629	-0.285111	-3.490549	11.174427
14358	0	1.343729	9.753346	-0.737109	0.013435	0.097533	-0.007378	-0.293532	-3.491138	11.178827
14359	0	1.361504	9.783895	-0.738285	0.013611	0.097839	-0.007385	-0.297099	-3.494376	11.180739
14360	0	1.361923	9.826571	-0.719508	0.013618	0.098266	-0.007197	-0.300620	-3.493653	11.178661
14361	0	1.337111	9.802228	-0.762401	0.013367	0.098022	-0.007629	-0.307605	-3.497083	11.185227
14362	0	1.368388	9.832683	-0.761088	0.013680	0.098327	-0.007619	-0.317694	-3.499461	11.187374
14363	0	1.373236	9.826706	-0.707483	0.013733	0.098267	-0.007080	-0.324552	-3.497138	11.192589
14364	0	1.360631	9.826687	-0.682779	0.013609	0.098267	-0.006826	-0.323869	-3.492509	11.184759
14365	0	1.379370	9.826700	-0.652528	0.013794	0.098267	-0.006531	-0.331072	-3.490591	11.185604
14366	0	1.367380	9.796125	-0.706642	0.013671	0.097961	-0.007070	-0.335592	-3.492366	11.180884
14367	0	1.385519	9.777790	-0.745138	0.013855	0.097778	-0.007446	-0.330554	-3.491078	11.175641
14368	0	1.361407	9.747148	-0.739917	0.013611	0.097472	-0.007396	-0.327374	-3.493302	11.172208
14369	0	1.372823	9.747348	-0.781651	0.013733	0.097473	-0.007812	-0.323614	-3.486316	11.169608
14370	0	1.335537	9.765659	-0.696521	0.013357	0.097656	-0.006967	-0.326052	-3.482617	11.171119
14371	0	1.336657	9.704590	-0.659206	0.013367	0.097046	-0.006592	-0.326594	-3.480870	11.165277
14372	0	1.336842	9.692247	-0.683734	0.013366	0.096923	-0.006837	-0.326901	-3.482457	11.157420
14373	0	1.354849	9.649688	-0.628486	0.013550	0.096497	-0.006287	-0.329803	-3.479267	11.159705
14374	0	1.324174	9.606915	-0.585968	0.013242	0.096069	-0.005857	-0.326881	-3.477574	11.159246
14375	0	1.324437	9.594699	-0.586444	0.013245	0.095947	-0.005859	-0.321775	-3.475607	11.152177
14376	0	1.288150	9.588476	-0.550325	0.012877	0.095885	-0.005504	-0.323005	-3.478788	11.153994
14377	0	1.281692	9.527581	-0.641070	0.012817	0.095276	-0.006409	-0.321455	-3.476631	11.148410
14378	0	1.293512	9.521415	-0.580428	0.012938	0.095214	-0.005803	-0.320960	-3.472049	11.140899
14379	0	1.318521	9.503144	-0.598261	0.013184	0.095032	-0.005981	-0.320390	-3.472348	11.139895
14380	0	1.306507	9.503038	-0.659907	0.013064	0.095031	-0.006595	-0.315937	-3.471564	11.140441
14381	0	1.300894	9.484706	-0.623186	0.013000	0.094849	-0.006226	-0.309157	-3.480118	11.142167
14382	0	1.313778	9.466179	-0.685007	0.013139	0.094662	-0.006849	-0.309068	-3.477321	11.142461
14383	0	1.263598	9.466538	-0.561392	0.012634	0.094666	-0.005615	-0.311410	-3.477761	11.150935
14384	0	1.251735	9.448099	-0.561621	0.012515	0.094481	-0.005613	-0.308749	-3.478856	11.150337
14385	0	1.282061	9.460388	-0.580126	0.012817	0.094604	-0.005798	-0.306018	-3.481112	11.153136
14386	0	1.288872	9.496813	-0.586677	0.012884	0.094969	-0.005866	-0.305935	-3.484975	11.157500
14387	0	1.294095	9.515354	-0.610460	0.012939	0.095154	-0.006104	-0.305446	-3.485125	11.162280
14388	0	1.324984	9.533553	-0.586395	0.013247	0.095336	-0.005862	-0.304241	-3.486284	11.165517
14389	0	1.306301	9.527590	-0.640536	0.013062	0.095276	-0.006409	-0.309037	-3.486416	11.169865
14390	0	1.288076	9.551875	-0.616487	0.012881	0.095519	-0.006159	-0.302656	-3.484131	11.178495
14391	0	1.288218	9.594667	-0.659305	0.012878	0.095947	-0.006592	-0.301954	-3.486959	11.183450
14392	0	1.295225	9.643241	-0.708844	0.012946	0.096434	-0.007083	-0.296234	-3.492568	11.186517
14393	0	1.318746	9.673964	-0.720958	0.013184	0.096741	-0.007202	-0.288251	-3.495446	11.192980
14394	0	1.325068	9.698151	-0.716598	0.013252	0.096982	-0.007156	-0.277822	-3.491947	11.193692
14395	0	1.337149	9.716651	-0.751766	0.013367	0.097168	-0.007507	-0.266529	-3.496013	11.192092
14396	0	1.392669	9.734662	-0.674179	0.013926	0.097347	-0.006735	-0.259306	-3.495729	11.190469
14397	0	1.348583	9.741177	-0.788276	0.013489	0.097412	-0.007874	-0.249353	-3.490619	11.197690
14398	0	1.336258	9.771509	-0.765987	0.013360	0.097716	-0.007648	-0.236796	-3.491867	11.209672
14399	0	1.361516	9.783813	-0.690587	0.013611	0.097839	-0.006897	-0.227159	-3.495248	11.217269
14400	0	1.325352	9.832418	-0.722780	0.013253	0.098325	-0.007220	-0.219240	-3.493964	11.219293
14401	0	1.342650	9.826622	-0.739257	0.013428	0.098267	-0.007385	-0.211586	-3.490897	11.223404
14402	0	1.372866	9.832636	-0.722439	0.013730	0.098327	-0.007217	-0.204337	-3.487655	11.223584
14403	0	1.392067	9.838711	-0.794575	0.013916	0.098389	-0.007935	-0.192246	-3.491555	11.219008
14404	0	1.392715	9.807883	-0.729263	0.013925	0.098080	-0.007286	-0.185465	-3.492937	11.218613
14405	0	1.360866	9.796088	-0.788406	0.013611	0.097961	-0.007874	-0.174137	-3.488905	11.209509
14406	0	1.366680	9.808090	-0.705110	0.013667	0.098082	-0.007041	-0.163263	-3.486964	11.204326
14407	0	1.294068	9.777725	-0.770195	0.012939	0.097778	-0.007690	-0.150649	-3.486881	11.196058
14408	0	1.349047	9.759195	-0.741482	0.013491	0.097592	-0.007409	-0.144877	-3.485148	11.186541
14409	0	1.330011	9.741214	-0.721197	0.013306	0.097412	-0.007202	-0.134359	-3.477127	11.172469
14410	0	1.335629	9.686218	-0.698458	0.013355	0.096863	-0.006978	-0.127526	-3.476777	11.165926
14411	0	1.354857	9.674001	-0.715309	0.013550	0.096741	-0.007141	-0.114371	-3.473784	11.154230
14412	0	1.336717	9.661550	-0.723742	0.013364	0.096617	-0.007227	-0.102849	-3.476168	11.147766
14413	0	1.342947	9.643450	-0.696922	0.013428	0.096436	-0.006958	-0.090444	-3.476635	11.141235
14414	0	1.281628	9.600484	-0.711826	0.012820	0.096005	-0.007103	-0.073154	-3.470354	11.137355
14415	0	1.312541	9.570187	-0.684809	0.013123	0.095703	-0.006836	-0.059487	-3.472151	11.134501
14416	0	1.288292	9.539431	-0.662827	0.012883	0.095395	-0.006617	-0.046436	-3.470222	11.119976
14417	0	1.312202	9.515324	-0.623544	0.013123	0.095154	-0.006226	-0.035521	-3.467915	11.112463
14418	0	1.312148	9.515122	-0.607146	0.013121	0.095152	-0.006063	-0.025668	-3.467232	11.107603
14419	0	1.274957	9.503229	-0.653595	0.012756	0.095032	-0.006531	-0.020363	-3.457447	11.101007
14420	0	1.316960	9.521565	-0.593360	0.013169	0.095216	-0.005932	-0.019140	-3.456132	11.098230
14421	0	1.324608	9.496994	-0.605125	0.013245	0.094971	-0.006042	-0.009486	-3.456210	11.096028
14422	0	1.287727	9.478559	-0.753189	0.012880	0.094786	-0.007525	-0.002569	-3.450906	11.098853
14423	0	1.288237	9.454233	-0.666116	0.012878	0.094543	-0.006653	0.006711	-3.454050	11.101041
14424	0	1.270423	9.490604	-0.655648	0.012703	0.094907	-0.006548	0.016167	-3.453968	11.099317
14425	0	1.306435	9.539697	-0.696612	0.013062	0.095398	-0.006958	0.025020	-3.455754	11.097261
14426	0	1.301094	9.527150	-0.686335	0.013005	0.095273	-0.006853	0.036523	-3.460948	11.097557
14427	0	1.294388	9.533592	-0.665850	0.012939	0.095337	-0.006653	0.042500	-3.464630	11.094379
14428	0	1.276553	9.539472	-0.666841	0.012765	0.095395	-0.006664	0.046585	-3.463713	11.088652
14429	0	1.275527	9.551954	-0.660085	0.012756	0.095520	-0.006592	0.056522	-3.460785	11.088750
14430	0	1.300285	9.563895	-0.686224	0.012998	0.095640	-0.006855	0.064349	-3.465399	11.087911
14431	0	1.324638	9.612948	-0.763760	0.013245	0.096130	-0.007629	0.073266	-3.465860	11.089955
14432	0	1.306557	9.612758	-0.765559	0.013064	0.096128	-0.007647	0.083147	-3.465664	11.087692
14433	0	1.318770	9.655627	-0.776121	0.013184	0.096558	-0.007751	0.093844	-3.468933	11.085690
14434	0	1.324926	9.685975	-0.802276	0.013252	0.096860	-0.008016	0.101401	-3.463746	11.090846
14435	0	1.354739	9.728960	-0.776116	0.013550	0.097290	-0.007751	0.111959	-3.459254	11.096547
14436	0	1.366933	9.741028	-0.789887	0.013666	0.097411	-0.007894	0.117306	-3.461430	11.091391
14437	0	1.379619	9.759418	-0.751662	0.013794	0.097595	-0.007507	0.127385	-3.462426	11.096950
14438	0	1.373966	9.765234	-0.777854	0.013737	0.097653	-0.007771	0.135876	-3.464294	11.093772
14439	0	1.361365	9.777737	-0.775848	0.013611	0.097778	-0.007751	0.143256	-3.465984	11.093695
14440	0	1.318910	9.771377	-0.789471	0.013188	0.097714	-0.007888	0.150453	-3.465280	11.092734
14441	0	1.343144	9.771630	-0.830641	0.013428	0.097717	-0.008301	0.156272	-3.467994	11.097100
14442	0	1.343431	9.801899	-0.783172	0.013434	0.098020	-0.007824	0.164523	-3.466256	11.101467
14443	0	1.397802	9.783876	-0.812315	0.013977	0.097839	-0.008118	0.170107	-3.465799	11.102431
14444	0	1.385634	9.789775	-0.771045	0.013856	0.097898	-0.007702	0.179260	-3.464685	11.101377
14445	0	1.379392	9.783912	-0.812059	0.013794	0.097839	-0.008118	0.181811	-3.463111	11.099777
14446	0	1.336566	9.753298	-0.788335	0.013366	0.097533	-0.007880	0.184659	-3.461445	11.096699
14447	0	1.336628	9.747312	-0.744741	0.013367	0.097473	-0.007446	0.185142	-3.459376	11.089825
14448	0	1.348808	9.734997	-0.775414	0.013487	0.097350	-0.007754	0.184135	-3.459226	11.091043
14449	0	1.355221	9.698420	-0.824362	0.013550	0.096985	-0.008240	0.187866	-3.460551	11.086742
14450	0	1.337200	9.710448	-0.733907	0.013371	0.097105	-0.007333	0.194386	-3.459595	11.082586
14451	0	1.294089	9.643501	-0.763375	0.012939	0.096436	-0.007629	0.198751	-3.459738	11.077820
14452	0	1.306628	9.612802	-0.721241	0.013063	0.096128	-0.007212	0.198878	-3.461515	11.082820
14453	0	1.336579	9.625258	-0.756821	0.013367	0.096252	-0.007568	0.197851	-3.458881	11.078089
14454	0	1.312234	9.625203	-0.763000	0.013120	0.096252	-0.007629	0.197773	-3.460475	11.073320
14455	0	1.306137	9.588647	-0.701604	0.013062	0.095886	-0.007019	0.193421	-3.458685	11.073161
14456	0	1.294520	9.570236	-0.688924	0.012938	0.095703	-0.006891	0.190321	-3.465076	11.074852
14457	0	1.312374	9.527534	-0.739010	0.013123	0.095276	-0.007385	0.195325	-3.464906	11.074730
14458	0	1.294852	9.521201	-0.721203	0.012941	0.095213	-0.007213	0.193847	-3.471917	11.070671
14459	0	1.306147	9.521474	-0.738672	0.013062	0.095215	-0.007385	0.194769	-3.470283	11.065249
14460	0	1.288224	9.502988	-0.659928	0.012877	0.095031	-0.006596	0.198421	-3.474406	11.067618
14461	0	1.299955	9.503195	-0.634636	0.013000	0.095032	-0.006348	0.196102	-3.471677	11.072593
14462	0	1.251158	9.533675	-0.658807	0.012509	0.095337	-0.006590	0.193175	-3.472750	11.078859
14463	0	1.263510	9.503164	-0.695790	0.012634	0.095032	-0.006958	0.192301	-3.472112	11.088168
14464	0	1.312609	9.515270	-0.634467	0.013124	0.095153	-0.006348	0.187982	-3.473605	11.091757
14465	0	1.312273	9.527623	-0.744154	0.013123	0.095276	-0.007446	0.181484	-3.472212	11.091543
14466	0	1.300448	9.539739	-0.743784	0.013000	0.095398	-0.007438	0.180903	-3.475370	11.094485
14467	0	1.281910	9.545919	-0.750177	0.012817	0.095459	-0.007507	0.173530	-3.475785	11.100036
14468	0	1.294501	9.582484	-0.755782	0.012942	0.095825	-0.007558	0.172721	-3.477364	11.108044
14469	0	1.318706	9.588650	-0.731439	0.013184	0.095886	-0.007324	0.160322	-3.479861	11.112988
14470	0	1.331409	9.637460	-0.693436	0.013312	0.096375	-0.006939	0.154178	-3.480315	11.117759
14471	0	1.318818	9.655739	-0.792975	0.013184	0.096558	-0.007935	0.147729	-3.484154	11.116927
14472	0	1.319315	9.655706	-0.688008	0.013192	0.096557	-0.006887	0.138296	-3.483685	11.122489
14473	0	1.336744	9.680203	-0.701386	0.013367	0.096802	-0.007019	0.131411	-3.482943	11.126735
14474	0	1.349642	9.716722	-0.712912	0.013490	0.097168	-0.007132	0.127821	-3.489205	11.129876
14475	0	1.336418	9.686360	-0.744026	0.013367	0.096863	-0.007446	0.119916	-3.484607	11.130418
14476	0	1.354519	9.723019	-0.785731	0.013544	0.097230	-0.007862	0.113547	-3.484275	11.134153
14477	0	1.361839	9.716755	-0.817108	0.013611	0.097168	-0.008179	0.103911	-3.491510	11.139240
14478	0	1.375234	9.759367	-0.840706	0.013747	0.097594	-0.008409	0.101497	-3.495834	11.147436
14479	0	1.367461	9.759519	-0.762477	0.013672	0.097595	-0.007629	0.095435	-3.497369	11.158166
14480	0	1.355893	9.759405	-0.786005	0.013555	0.097594	-0.007865	0.088973	-3.500868	11.160391
14481	0	1.348746	9.765697	-0.743926	0.013489	0.097656	-0.007446	0.080016	-3.497703	11.169031
14482	0	1.318048	9.765749	-0.718533	0.013181	0.097657	-0.007189	0.075213	-3.495787	11.172411
14483	0	1.355250	9.765619	-0.719788	0.013550	0.097656	-0.007202	0.069499	-3.497331	11.174748
14484	0	1.313050	9.735015	-0.706619	0.013127	0.097350	-0.007072	0.061424	-3.499444	11.175616
14485	0	1.342885	9.735094	-0.720187	0.013428	0.097351	-0.007202	0.060325	-3.499143	11.177122
14486	0	1.325002	9.716694	-0.731886	0.013247	0.097167	-0.007324	0.053313	-3.501615	11.182908
14487	0	1.306520	9.704600	-0.798838	0.013062	0.097046	-0.007996	0.044123	-3.504268	11.189531
14488	0	1.331359	9.680227	-0.705633	0.013312	0.096802	-0.007066	0.032233	-3.504140	11.187765
14489	0	1.300015	9.668033	-0.743848	0.013000	0.096680	-0.007446	0.022260	-3.502126	11.190619
14490	0	1.330744	9.661978	-0.748503	0.013305	0.096620	-0.007492	0.013155	-3.503800	11.185224
14491	0	1.300354	9.643539	-0.768718	0.013000	0.096436	-0.007690	0.008562	-3.505844	11.184153
14492	0	1.319263	9.643467	-0.670051	0.013189	0.096435	-0.006708	-0.001192	-3.508152	11.185276
14493	0	1.324385	9.613079	-0.695370	0.013245	0.096130	-0.006958	-0.007089	-3.505608	11.188785
14494	0	1.300111	9.588622	-0.706694	0.012999	0.095886	-0.007071	-0.013275	-3.507025	11.185930
14495	0	1.287894	9.570358	-0.719523	0.012878	0.095703	-0.007202	-0.022296	-3.506043	11.186176
14496	0	1.300561	9.539764	-0.645250	0.013001	0.095398	-0.006456	-0.027664	-3.509410	11.187819
14497	0	1.293702	9.539866	-0.683060	0.012939	0.095398	-0.006836	-0.034874	-3.504881	11.185181
14498	0	1.293172	9.546102	-0.693645	0.012934	0.095460	-0.006948	-0.048851	-3.500830	11.192337
14499	0	1.306522	9.558082	-0.634353	0.013062	0.095581	-0.006348	-0.054504	-3.503635	11.192799
14500	0	1.294908	9.545803	-0.621180	0.012946	0.095458	-0.006218	-0.062629	-3.505528	11.191910
14501	0	1.275702	9.527620	-0.652471	0.012756	0.095276	-0.006531	-0.070618	-3.504697	11.198110
14502	0	1.275805	9.539824	-0.602489	0.012757	0.095398	-0.006031	-0.078733	-3.503968	11.202262
14503	0	1.282338	9.570280	-0.658492	0.012817	0.095703	-0.006592	-0.087641	-3.509495	11.207850
14504	0	1.301384	9.594664	-0.718090	0.013012	0.095946	-0.007189	-0.097771	-3.510107	11.212298
14505	0	1.318433	9.582562	-0.762280	0.013184	0.095825	-0.007629	-0.106392	-3.509353	11.212944
14506	0	1.330543	9.594783	-0.669579	0.013307	0.095947	-0.006701	-0.113896	-3.506291	11.222776
14507	0	1.312522	9.613067	-0.743777	0.013123	0.096130	-0.007446	-0.124693	-3.507745	11.232416
14508	0	1.325198	9.631345	-0.712049	0.013249	0.096313	-0.007125	-0.130663	-3.509162	11.237037
14509	0	1.312539	9.655748	-0.713770	0.013123	0.096558	-0.007141	-0.135418	-3.510847	11.241564
14510	0	1.318791	9.655721	-0.663914	0.013188	0.096557	-0.006646	-0.144438	-3.508662	11.251199
14511	0	1.336914	9.680202	-0.676633	0.013367	0.096802	-0.006775	-0.155306	-3.509913	11.252637
14512	0	1.337435	9.686268	-0.742631	0.013371	0.096863	-0.007430	-0.160456	-3.511633	11.257738
14513	0	1.348846	9.692448	-0.688835	0.013489	0.096924	-0.006897	-0.171366	-3.509629	11.258708
14514	0	1.373058	9.716943	-0.760817	0.013732	0.097169	-0.007612	-0.176944	-3.506414	11.259277
14515	0	1.355487	9.728999	-0.682655	0.013550	0.097290	-0.006836	-0.188621	-3.510721	11.262999
14516	0	1.374198	9.753370	-0.699518	0.013742	0.097533	-0.007001	-0.196065	-3.508514	11.268013
14517	0	1.355295	9.729006	-0.670720	0.013550	0.097290	-0.006714	-0.204523	-3.510544	11.279104
14518	0	1.355617	9.741239	-0.730596	0.013556	0.097412	-0.007311	-0.211040	-3.509677	11.278888
14519	0	1.342716	9.741260	-0.719663	0.013428	0.097412	-0.007202	-0.218256	-3.507357	11.282990
14520	0	1.361419	9.771678	-0.651691	0.013609	0.097717	-0.006520	-0.222874	-3.511885	11.288245
14521	0	1.324285	9.729065	-0.713609	0.013245	0.097290	-0.007141	-0.229582	-3.508212	11.285477
14522	0	1.342240	9.741375	-0.730834	0.013424	0.097413	-0.007315	-0.237795	-3.504809	11.286271
14523	0	1.343049	9.722895	-0.719772	0.013428	0.097229	-0.007202	-0.243751	-3.506458	11.283426
14524	0	1.349217	9.704551	-0.724963	0.013494	0.097045	-0.007255	-0.250388	-3.503251	11.279872
14525	0	1.324517	9.698491	-0.665100	0.013245	0.096985	-0.006653	-0.253323	-3.502283	11.277875
14526	0	1.337222	9.692303	-0.695746	0.013368	0.096924	-0.006955	-0.251347	-3.506066	11.276162
14527	0	1.318480	9.667949	-0.659234	0.013184	0.096680	-0.006592	-0.251498	-3.505883	11.275533
14528	0	1.355426	9.643428	-0.671520	0.013552	0.096435	-0.006716	-0.252999	-3.507316	11.271906
14529	0	1.342955	9.643552	-0.738228	0.013428	0.096436	-0.007385	-0.257315	-3.507927	11.268592
14530	0	1.336561	9.625234	-0.658168	0.013370	0.096251	-0.006586	-0.263366	-3.501640	11.264361
14531	0	1.293516	9.613106	-0.634599	0.012939	0.096130	-0.006348	-0.266179	-3.494920	11.260588
14532	0	1.335816	9.619240	-0.640311	0.013357	0.096192	-0.006406	-0.270173	-3.494491	11.259393
14533	0	1.300385	9.600783	-0.665305	0.013000	0.096008	-0.006653	-0.270682	-3.496903	11.256455
14534	0	1.318974	9.606745	-0.610527	0.013190	0.096067	-0.006104	-0.270514	-3.494644	11.257586
14535	0	1.294145	9.564177	-0.640944	0.012939	0.095642	-0.006409	-0.270397	-3.495423	11.255709
14536	0	1.306635	9.600700	-0.659680	0.013065	0.096007	-0.006594	-0.267536	-3.495034	11.254094
14537	0	1.300785	9.588533	-0.591884	0.013000	0.095886	-0.005920	-0.270100	-3.502197	11.257537
14538	0	1.319623	9.594531	-0.665404	0.013198	0.095945	-0.006650	-0.266080	-3.498592	11.257987
14539	0	1.312682	9.576343	-0.665490	0.013123	0.095764	-0.006653	-0.264373	-3.502067	11.260086
14540	0	1.307116	9.594483	-0.678321	0.013069	0.095945	-0.006780	-0.260992	-3.502894	11.252739
14541	0	1.300369	9.588569	-0.641034	0.013000	0.095886	-0.006409	-0.259788	-3.505088	11.254277
14542	0	1.288507	9.594501	-0.647690	0.012884	0.095945	-0.006474	-0.256573	-3.504568	11.255082
14543	0	1.281617	9.606918	-0.653539	0.012817	0.096069	-0.006531	-0.251856	-3.501478	11.263585
14544	0	1.312282	9.625066	-0.691217	0.013120	0.096251	-0.006907	-0.245924	-3.503582	11.264204
14545	0	1.354870	9.619153	-0.683640	0.013550	0.096191	-0.006836	-0.246168	-3.500646	11.266056
14546	0	1.317830	9.668012	-0.659125	0.013181	0.096680	-0.006593	-0.248708	-3.496128	11.274746
14547	0	1.318765	9.643460	-0.684144	0.013184	0.096436	-0.006836	-0.242939	-3.499301	11.279930
14548	0	1.337844	9.698129	-0.703254	0.013374	0.096982	-0.007030	-0.241237	-3.502504	11.282832
14549	0	1.312473	9.692315	-0.702431	0.013123	0.096924	-0.007019	-0.235808	-3.503443	11.284386
14550	0	1.349533	9.692100	-0.764762	0.013493	0.096922	-0.007641	-0.228598	-3.505075	11.285211
14551	0	1.354828	9.698476	-0.745038	0.013550	0.096985	-0.007446	-0.224637	-3.501724	11.283692
14552	0	1.348460	9.698374	-0.733575	0.013485	0.096984	-0.007333	-0.221916	-3.499661	11.287653
14553	0	1.349367	9.747214	-0.732849	0.013489	0.097473	-0.007324	-0.217674	-3.503840	11.285835
14554	0	1.331276	9.740893	-0.709858	0.013315	0.097409	-0.007090	-0.207991	-3.499363	11.286430
14555	0	1.360817	9.741209	-0.732950	0.013611	0.097412	-0.007324	-0.202672	-3.494678	11.282090
14556	0	1.335720	9.741150	-0.703289	0.013361	0.097411	-0.007030	-0.200695	-3.488669	11.278091
14557	0	1.348480	9.716840	-0.732576	0.013489	0.097168	-0.007324	-0.199771	-3.482477	11.273112
14558	0	1.360263	9.710600	-0.770539	0.013602	0.097107	-0.007694	-0.187545	-3.481430	11.269216
14559	0	1.367423	9.728934	-0.739010	0.013672	0.097290	-0.007385	-0.182694	-3.482684	11.264222
14560	0	1.342968	9.698236	-0.777263	0.013432	0.096983	-0.007762	-0.170997	-3.479009	11.257532
14561	0	1.355278	9.680086	-0.708665	0.013550	0.096802	-0.007080	-0.164029	-3.480958	11.257126
14562	0	1.313449	9.704258	-0.722318	0.013128	0.097044	-0.007215	-0.155711	-3.486717	11.251011
14563	0	1.318085	9.698487	-0.690207	0.013184	0.096985	-0.006897	-0.150494	-3.481887	11.252630
14564	0	1.311738	9.661693	-0.697812	0.013117	0.096618	-0.006968	-0.139939	-3.480978	11.245294
14565	0	1.342517	9.637453	-0.677965	0.013428	0.096375	-0.006775	-0.135143	-3.476355	11.242471
14566	0	1.348403	9.625078	-0.715833	0.013483	0.096251	-0.007151	-0.126907	-3.476009	11.233506
14567	0	1.336531	9.600808	-0.696366	0.013367	0.096008	-0.006958	-0.121048	-3.472812	11.227742
14568	0	1.318138	9.612882	-0.770656	0.013180	0.096129	-0.007702	-0.116321	-3.473303	11.216069
14569	0	1.287841	9.606875	-0.672229	0.012878	0.096069	-0.006714	-0.107093	-3.471704	11.212039
14570	0	1.330343	9.594509	-0.667640	0.013305	0.095945	-0.006670	-0.100327	-3.468600	11.205738
14571	0	1.318295	9.588558	-0.678532	0.013184	0.095886	-0.006775	-0.088725	-3.466245	11.204930
14572	0	1.293781	9.551734	-0.607511	0.012938	0.095518	-0.006063	-0.075629	-3.464928	11.198195
14573	0	1.312283	9.545867	-0.708383	0.013123	0.095459	-0.007080	-0.071941	-3.463705	11.195089
14574	0	1.287759	9.539655	-0.624180	0.012878	0.095397	-0.006233	-0.062475	-3.461098	11.193321
14575	0	1.275689	9.545839	-0.659941	0.012756	0.095459	-0.006592	-0.054171	-3.460161	11.185835
14576	0	1.275581	9.533477	-0.655236	0.012757	0.095335	-0.006546	-0.047383	-3.456767	11.183908
14577	0	1.306154	9.570262	-0.666009	0.013062	0.095703	-0.006653	-0.039533	-3.455189	11.183534
14578	0	1.318568	9.563919	-0.685916	0.013183	0.095640	-0.006851	-0.030783	-3.457222	11.184369
14579	0	1.288161	9.570187	-0.727405	0.012878	0.095703	-0.007263	-0.018679	-3.459577	11.169790
14580	0	1.306699	9.563834	-0.680981	0.013067	0.095639	-0.006797	-0.004052	-3.457688	11.164747
14581	0	1.318411	9.588572	-0.672013	0.013184	0.095886	-0.006714	0.002561	-3.456711	11.157923
14582	0	1.330881	9.606614	-0.673944	0.013306	0.096067	-0.006727	0.016326	-3.458850	11.161431
14583	0	1.318458	9.600742	-0.709013	0.013184	0.096008	-0.007080	0.027442	-3.458460	11.157126
14584	0	1.293930	9.631139	-0.716646	0.012940	0.096312	-0.007162	0.031819	-3.455568	11.154869
14585	0	1.300216	9.655670	-0.708953	0.013000	0.096558	-0.007080	0.042183	-3.455986	11.150511
14586	0	1.306528	9.667607	-0.729069	0.013064	0.096677	-0.007282	0.051330	-3.455488	11.146998
14587	0	1.349427	9.643418	-0.788081	0.013489	0.096436	-0.007874	0.059177	-3.460479	11.143422
14588	0	1.362651	9.673667	-0.765047	0.013621	0.096738	-0.007645	0.065360	-3.464984	11.148500
14589	0	1.354997	9.686176	-0.800778	0.013550	0.096863	-0.007996	0.078908	-3.463621	11.150727
14590	0	1.336795	9.740828	-0.760333	0.013367	0.097409	-0.007593	0.090006	-3.463565	11.147507
14591	0	1.367776	9.734972	-0.806305	0.013672	0.097351	-0.008057	0.096826	-3.468898	11.151330
14592	0	1.337670	9.734809	-0.770788	0.013378	0.097348	-0.007704	0.100843	-3.465655	11.150137
14593	0	1.349046	9.728887	-0.751942	0.013489	0.097290	-0.007507	0.114216	-3.466109	11.145508
14594	0	1.337230	9.728598	-0.729900	0.013370	0.097287	-0.007288	0.126400	-3.467749	11.147422
14595	0	1.324724	9.735045	-0.775479	0.013245	0.097351	-0.007751	0.129602	-3.469223	11.149652
14596	0	1.318751	9.740987	-0.758178	0.013188	0.097410	-0.007576	0.135600	-3.466675	11.145974
14597	0	1.367652	9.735004	-0.842724	0.013672	0.097351	-0.008423	0.140035	-3.470582	11.145917
14598	0	1.361955	9.728678	-0.739980	0.013619	0.097287	-0.007395	0.145156	-3.469165	11.147129
14599	0	1.379814	9.728869	-0.757804	0.013794	0.097290	-0.007568	0.155692	-3.472582	11.140545
14600	0	1.301203	9.679802	-0.795886	0.013008	0.096799	-0.007955	0.159992	-3.475706	11.135525
14601	0	1.325019	9.686187	-0.775354	0.013245	0.096863	-0.007751	0.161739	-3.480738	11.133061
14602	0	1.307355	9.655432	-0.897937	0.013072	0.096555	-0.008977	0.163907	-3.481035	11.132752
14603	0	1.317884	9.637457	-0.818574	0.013184	0.096375	-0.008179	0.171387	-3.473950	11.125875
14604	0	1.336122	9.631289	-0.764404	0.013357	0.096313	-0.007644	0.171085	-3.477229	11.123631
14605	0	1.318908	9.612936	-0.787674	0.013184	0.096130	-0.007874	0.174214	-3.482226	11.125895
14606	0	1.301243	9.588316	-0.714801	0.013011	0.095883	-0.007148	0.173766	-3.482398	11.121910
14607	0	1.281821	9.570265	-0.714597	0.012817	0.095703	-0.007141	0.178842	-3.481822	11.119226
14608	0	1.306145	9.539614	-0.721326	0.013062	0.095396	-0.007213	0.178907	-3.479004	11.127019
14609	0	1.300442	9.545802	-0.732982	0.013000	0.095459	-0.007324	0.184926	-3.482136	11.126765
14610	0	1.300794	9.539473	-0.734061	0.013008	0.095395	-0.007336	0.190120	-3.480361	11.126663
14611	0	1.270178	9.564108	-0.714312	0.012695	0.095642	-0.007141	0.191878	-3.486508	11.128630
14612	0	1.283002	9.539502	-0.678024	0.012830	0.095395	-0.006780	0.191817	-3.485208	11.124101
14613	0	1.306175	9.527566	-0.726570	0.013062	0.095276	-0.007263	0.194116	-3.483902	11.125974
14614	0	1.336960	9.539623	-0.763959	0.013367	0.095397	-0.007635	0.198785	-3.485802	11.129051
14615	0	1.318307	9.545874	-0.708437	0.013184	0.095459	-0.007080	0.203179	-3.483605	11.129147
14616	0	1.294021	9.527433	-0.678678	0.012938	0.095275	-0.006783	0.206424	-3.485213	11.132390
14617	0	1.264126	9.545837	-0.707596	0.012634	0.095459	-0.007080	0.200888	-3.491983	11.133814
14618	0	1.295538	9.539599	-0.712954	0.012953	0.095396	-0.007133	0.195517	-3.493474	11.137748
14619	0	1.300105	9.594738	-0.719959	0.013000	0.095947	-0.007202	0.191800	-3.492552	11.141494
14620	0	1.349328	9.576367	-0.731928	0.013490	0.095764	-0.007319	0.190925	-3.495211	11.144879
14621	0	1.300324	9.600801	-0.768939	0.013000	0.096008	-0.007690	0.189026	-3.496875	11.149055
14622	0	1.325383	9.649508	-0.780984	0.013249	0.096496	-0.007811	0.187445	-3.500574	11.149189
14623	0	1.312288	9.625241	-0.756816	0.013123	0.096252	-0.007568	0.186546	-3.499343	11.156714
14624	0	1.318489	9.667850	-0.732499	0.013184	0.096679	-0.007324	0.186799	-3.499278	11.164364
14625	0	1.349486	9.686200	-0.744553	0.013489	0.096863	-0.007446	0.185230	-3.504896	11.162605
14626	0	1.344268	9.673843	-0.707776	0.013439	0.096739	-0.007079	0.182984	-3.507448	11.169483
14627	0	1.331569	9.722799	-0.774700	0.013306	0.097229	-0.007751	0.177153	-3.517645	11.170895
14628	0	1.326791	9.716497	-0.828703	0.013264	0.097165	-0.008292	0.170491	-3.520921	11.180875
14629	0	1.355127	9.741259	-0.823161	0.013550	0.097412	-0.008240	0.160293	-3.521058	11.182850
14630	0	1.355225	9.741249	-0.760740	0.013552	0.097412	-0.007613	0.152870	-3.520091	11.186662
14631	0	1.337063	9.747307	-0.762345	0.013367	0.097473	-0.007629	0.145291	-3.523093	11.193330
14632	0	1.350243	9.753244	-0.743415	0.013496	0.097533	-0.007435	0.143852	-3.528572	11.200867
14633	0	1.349119	9.765657	-0.847636	0.013489	0.097656	-0.008484	0.134389	-3.529862	11.204036
14634	0	1.337302	9.753418	-0.761231	0.013371	0.097534	-0.007615	0.130445	-3.530119	11.204304
14635	0	1.373295	9.747381	-0.792632	0.013733	0.097473	-0.007935	0.120132	-3.528578	11.207122
14636	0	1.367497	9.735150	-0.767542	0.013672	0.097352	-0.007674	0.120861	-3.530653	11.209432
14637	0	1.367169	9.753417	-0.793498	0.013672	0.097534	-0.007935	0.120623	-3.528893	11.210230
14638	0	1.336502	9.729043	-0.738237	0.013366	0.097290	-0.007386	0.115440	-3.526467	11.216157
14639	0	1.318187	9.722950	-0.799242	0.013184	0.097229	-0.007996	0.111030	-3.522840	11.221642
14640	0	1.324078	9.710707	-0.756096	0.013241	0.097107	-0.007563	0.108350	-3.521258	11.220515
14641	0	1.349182	9.667986	-0.798843	0.013489	0.096680	-0.007996	0.099274	-3.523270	11.223774
14642	0	1.367963	9.631370	-0.730407	0.013678	0.096313	-0.007311	0.090628	-3.524091	11.229527
14643	0	1.318727	9.625202	-0.714000	0.013184	0.096252	-0.007141	0.088675	-3.526885	11.231826
14644	0	1.276489	9.606859	-0.701089	0.012763	0.096068	-0.007017	0.080598	-3.527539	11.232770
14645	0	1.300293	9.625245	-0.713658	0.013000	0.096252	-0.007141	0.074567	-3.528867	11.233023
14646	0	1.312608	9.564150	-0.688394	0.013126	0.095641	-0.006888	0.068565	-3.526943	11.232185
14647	0	1.324954	9.545913	-0.719120	0.013245	0.095459	-0.007202	0.054852	-3.531264	11.230723
14648	0	1.344021	9.545909	-0.760184	0.013437	0.095459	-0.007608	0.046324	-3.533244	11.229528
14649	0	1.282181	9.539794	-0.682778	0.012817	0.095398	-0.006836	0.035926	-3.536981	11.222048
14650	0	1.289053	9.539689	-0.687560	0.012887	0.095397	-0.006881	0.029116	-3.539631	11.223711
14651	0	1.282198	9.539751	-0.726087	0.012817	0.095398	-0.007263	0.025712	-3.543574	11.224374
14652	0	1.282553	9.539650	-0.627675	0.012826	0.095396	-0.006283	0.017818	-3.541483	11.234784
14653	0	1.294016	9.552031	-0.640290	0.012939	0.095520	-0.006409	0.010228	-3.540747	11.235611
14654	0	1.276111	9.515358	-0.620978	0.012757	0.095154	-0.006214	0.004372	-3.543743	11.240999
14655	0	1.287957	9.533742	-0.688777	0.012878	0.095337	-0.006897	-0.007300	-3.543529	11.242303
14656	0	1.324609	9.582585	-0.687062	0.013247	0.095825	-0.006879	-0.017791	-3.541400	11.244803
14657	0	1.318537	9.564232	-0.701256	0.013184	0.095642	-0.007019	-0.026192	-3.541938	11.245006
14658	0	1.318782	9.576430	-0.694115	0.013186	0.095764	-0.006946	-0.032184	-3.541974	11.248529
14659	0	1.294301	9.588615	-0.683031	0.012939	0.095886	-0.006836	-0.039506	-3.544610	11.255176
14660	0	1.270283	9.594646	-0.676074	0.012702	0.095946	-0.006764	-0.044546	-3.544006	11.261809
14661	0	1.336739	9.613101	-0.694785	0.013367	0.096130	-0.006958	-0.057226	-3.543209	11.268754
14662	0	1.360800	9.643727	-0.662934	0.013612	0.096437	-0.006633	-0.062010	-3.537113	11.275969
14663	0	1.373594	9.649661	-0.652392	0.013733	0.096497	-0.006531	-0.070666	-3.539115	11.283504
14664	0	1.337912	9.716729	-0.718551	0.013372	0.097168	-0.007189	-0.075143	-3.545396	11.290868
14665	0	1.306256	9.698540	-0.719304	0.013062	0.096985	-0.007202	-0.086545	-3.545032	11.291280
14666	0	1.294378	9.710700	-0.675123	0.012941	0.097107	-0.006757	-0.093733	-3.546273	11.298027
14667	0	1.337000	9.765632	-0.725619	0.013367	0.097656	-0.007263	-0.102563	-3.548552	11.299217
14668	0	1.380250	9.735131	-0.730234	0.013800	0.097351	-0.007311	-0.113167	-3.550260	11.304596
14669	0	1.379843	9.741190	-0.737967	0.013794	0.097412	-0.007385	-0.120277	-3.553881	11.313343
14670	0	1.350020	9.759404	-0.737250	0.013497	0.097594	-0.007375	-0.123594	-3.555633	11.316866
14671	0	1.331001	9.771721	-0.701186	0.013306	0.097717	-0.007019	-0.132593	-3.559109	11.320616
14672	0	1.319143	9.753364	-0.742793	0.013192	0.097533	-0.007432	-0.138058	-3.556682	11.317919
14673	0	1.318243	9.765678	-0.707495	0.013184	0.097656	-0.007080	-0.144751	-3.553728	11.318779
14674	0	1.329849	9.747489	-0.712875	0.013303	0.097474	-0.007132	-0.148808	-3.547088	11.319051
14675	0	1.367034	9.741243	-0.756703	0.013672	0.097412	-0.007568	-0.151020	-3.543637	11.326809
14676	0	1.379006	9.747353	-0.725622	0.013790	0.097473	-0.007261	-0.157618	-3.541958	11.328437
14677	0	1.379238	9.741296	-0.731582	0.013794	0.097412	-0.007324	-0.168158	-3.538547	11.328339
14678	0	1.360531	9.729128	-0.773466	0.013607	0.097291	-0.007735	-0.169569	-3.534969	11.327050
14679	0	1.300628	9.704489	-0.702224	0.013000	0.097046	-0.007019	-0.166451	-3.540221	11.326427
14680	0	1.325504	9.710433	-0.616944	0.013256	0.097104	-0.006171	-0.169283	-3.537407	11.324209
14681	0	1.288202	9.704582	-0.683020	0.012878	0.097046	-0.006836	-0.176671	-3.540067	11.326825
14682	0	1.313273	9.661761	-0.627023	0.013129	0.096618	-0.006276	-0.184265	-3.542613	11.331106
14683	0	1.343050	9.613003	-0.640794	0.013428	0.096130	-0.006409	-0.185854	-3.544316	11.331109
14684	0	1.343441	9.643439	-0.665101	0.013433	0.096435	-0.006652	-0.187585	-3.544995	11.330407
14685	0	1.367372	9.631339	-0.652818	0.013672	0.096313	-0.006531	-0.191318	-3.545594	11.333116
14686	0	1.324735	9.606850	-0.646344	0.013247	0.096068	-0.006465	-0.193885	-3.543848	11.327232
14687	0	1.276055	9.576365	-0.628590	0.012756	0.095764	-0.006287	-0.195410	-3.547267	11.329716
14688	0	1.300494	9.588487	-0.665018	0.013008	0.095884	-0.006652	-0.198183	-3.541897	11.328810
14689	0	1.300212	9.558051	-0.647449	0.013000	0.095581	-0.006470	-0.193223	-3.542262	11.325569
14690	0	1.312374	9.551848	-0.617286	0.013125	0.095518	-0.006175	-0.196577	-3.538659	11.325649
14691	0	1.300219	9.527553	-0.647142	0.013000	0.095276	-0.006470	-0.195266	-3.539109	11.324490
14692	0	1.306752	9.564071	-0.610726	0.013064	0.095641	-0.006107	-0.196038	-3.541266	11.326546
14693	0	1.281548	9.515400	-0.586039	0.012817	0.095154	-0.005859	-0.195576	-3.537373	11.327802
14694	0	1.305600	9.527632	-0.610012	0.013057	0.095276	-0.006105	-0.202644	-3.534868	11.328952
14695	0	1.299957	9.539795	-0.653260	0.013000	0.095398	-0.006531	-0.201204	-3.532174	11.332649
14696	0	1.293705	9.533577	-0.659742	0.012937	0.095336	-0.006596	-0.199780	-3.531131	11.333826
14697	0	1.306614	9.576344	-0.665420	0.013062	0.095764	-0.006653	-0.198807	-3.535028	11.338947
14698	0	1.313534	9.582243	-0.678169	0.013131	0.095823	-0.006778	-0.194847	-3.538454	11.340131
14699	0	1.318535	9.594703	-0.646960	0.013184	0.095947	-0.006470	-0.195714	-3.538949	11.342468
14700	0	1.343148	9.600712	-0.634921	0.013431	0.096007	-0.006348	-0.194620	-3.538401	11.341986
14701	0	1.343186	9.625164	-0.696115	0.013428	0.096252	-0.006958	-0.191582	-3.541695	11.341866
14702	0	1.325586	9.637230	-0.738940	0.013252	0.096373	-0.007392	-0.195266	-3.544384	11.340901
14703	0	1.300021	9.680178	-0.689714	0.013000	0.096802	-0.006897	-0.195822	-3.542478	11.339752
14704	0	1.330430	9.667850	-0.720697	0.013305	0.096679	-0.007203	-0.191993	-3.540391	11.340735
14705	0	1.373263	9.704584	-0.763065	0.013733	0.097046	-0.007629	-0.191294	-3.538517	11.340463
14706	0	1.318385	9.686150	-0.684126	0.013183	0.096862	-0.006839	-0.189121	-3.538363	11.341828
14707	0	1.336858	9.692309	-0.708667	0.013367	0.096924	-0.007080	-0.182069	-3.538982	11.344092
14708	0	1.392163	9.753124	-0.728505	0.013919	0.097532	-0.007277	-0.172855	-3.540648	11.345225
14709	0	1.379152	9.759536	-0.732681	0.013794	0.097595	-0.007324	-0.170603	-3.536248	11.345723
14710	0	1.354557	9.747250	-0.776270	0.013544	0.097473	-0.007757	-0.164893	-3.536459	11.342628
14711	0	1.355012	9.747252	-0.727099	0.013550	0.097473	-0.007263	-0.156590	-3.535354	11.333007
14712	0	1.330507	9.740976	-0.710345	0.013306	0.097410	-0.007096	-0.148979	-3.533123	11.331088
14713	0	1.355395	9.753310	-0.708701	0.013550	0.097534	-0.007080	-0.141591	-3.536432	11.326404
14714	0	1.325449	9.765252	-0.704114	0.013252	0.097653	-0.007033	-0.133206	-3.537485	11.326788
14715	0	1.348979	9.722859	-0.683982	0.013489	0.097229	-0.006836	-0.129422	-3.537130	11.321671
14716	0	1.336995	9.716639	-0.733688	0.013368	0.097167	-0.007333	-0.125343	-3.538278	11.323222
14717	0	1.355104	9.722836	-0.757438	0.013550	0.097229	-0.007568	-0.119015	-3.538184	11.324186
14718	0	1.342910	9.698230	-0.728527	0.013430	0.096983	-0.007276	-0.108406	-3.536033	11.318402
14719	0	1.324474	9.704524	-0.727174	0.013245	0.097046	-0.007263	-0.099127	-3.534659	11.310601
14720	0	1.312406	9.716521	-0.698513	0.013123	0.097166	-0.006976	-0.089350	-3.534929	11.296544
14721	0	1.306135	9.643517	-0.653663	0.013062	0.096436	-0.006531	-0.083174	-3.533144	11.289454
14722	0	1.324341	9.667825	-0.661173	0.013244	0.096679	-0.006604	-0.075060	-3.531254	11.286515
14723	0	1.355085	9.643511	-0.671804	0.013550	0.096436	-0.006714	-0.070894	-3.530923	11.281944
14724	0	1.306404	9.612875	-0.679183	0.013063	0.096129	-0.006783	-0.061783	-3.530108	11.270510
14725	0	1.312393	9.600748	-0.684485	0.013123	0.096008	-0.006836	-0.051994	-3.530203	11.262442
14726	0	1.336639	9.606713	-0.661875	0.013369	0.096067	-0.006610	-0.042299	-3.525992	11.258229
14727	0	1.306503	9.582421	-0.666006	0.013062	0.095825	-0.006653	-0.034388	-3.528600	11.260438
14728	0	1.306836	9.545518	-0.698590	0.013068	0.095456	-0.006973	-0.020090	-3.527250	11.257017
14729	0	1.294070	9.576379	-0.665578	0.012939	0.095764	-0.006653	-0.017333	-3.527172	11.246080
14730	0	1.300128	9.551890	-0.684709	0.013002	0.095519	-0.006843	-0.012750	-3.524272	11.244363
14731	0	1.306245	9.551959	-0.616933	0.013062	0.095520	-0.006165	-0.007831	-3.523754	11.238029
14732	0	1.312372	9.527335	-0.642796	0.013124	0.095274	-0.006419	0.001885	-3.522411	11.232662
14733	0	1.300242	9.545783	-0.678740	0.013000	0.095459	-0.006775	0.016070	-3.523152	11.233308
14734	0	1.276349	9.582116	-0.607969	0.012760	0.095822	-0.006068	0.028980	-3.525508	11.229574
14735	0	1.263538	9.588562	-0.678142	0.012634	0.095886	-0.006775	0.035986	-3.525251	11.225454
14736	0	1.319344	9.594399	-0.660912	0.013186	0.095945	-0.006605	0.039991	-3.533119	11.219893
14737	0	1.336326	9.576363	-0.685010	0.013367	0.095764	-0.006836	0.055970	-3.527447	11.216199
14738	0	1.341890	9.612809	-0.723793	0.013420	0.096128	-0.007231	0.063724	-3.524432	11.219913
14739	0	1.306328	9.600722	-0.684776	0.013062	0.096008	-0.006836	0.076981	-3.524955	11.219497
14740	0	1.324925	9.630975	-0.711244	0.013247	0.096311	-0.007104	0.086336	-3.525459	11.224380
14741	0	1.312604	9.655675	-0.678045	0.013123	0.096558	-0.006775	0.092152	-3.528000	11.224917
14742	0	1.331457	9.679907	-0.758587	0.013312	0.096800	-0.007580	0.098536	-3.529094	11.225462
14743	0	1.349243	9.655676	-0.690178	0.013489	0.096558	-0.006897	0.103443	-3.531858	11.221498
14744	0	1.349675	9.698224	-0.715879	0.013495	0.096983	-0.007152	0.111008	-3.531865	11.212000
14745	0	1.349228	9.680095	-0.708449	0.013489	0.096802	-0.007080	0.115462	-3.534440	11.212872
14746	0	1.386411	9.710412	-0.770700	0.013862	0.097105	-0.007700	0.122901	-3.535816	11.208566
14747	0	1.337086	9.704460	-0.751671	0.013367	0.097046	-0.007507	0.133181	-3.539176	11.205651
14748	0	1.331476	9.698109	-0.784042	0.013313	0.096982	-0.007832	0.142855	-3.539317	11.213292
14749	0	1.355208	9.698406	-0.775757	0.013550	0.096985	-0.007751	0.149268	-3.540465	11.212305
14750	0	1.349177	9.722690	-0.801175	0.013493	0.097227	-0.008008	0.152871	-3.537994	11.210917
14751	0	1.337274	9.734959	-0.818645	0.013367	0.097351	-0.008179	0.161199	-3.543628	11.204923
14752	0	1.344135	9.746861	-0.789497	0.013439	0.097469	-0.007890	0.166565	-3.544652	11.203430
14753	0	1.348918	9.747270	-0.751239	0.013489	0.097473	-0.007507	0.171723	-3.543592	11.196689
14754	0	1.361521	9.716588	-0.776851	0.013611	0.097167	-0.007762	0.178678	-3.547211	11.195934
14755	0	1.336415	9.729018	-0.726601	0.013367	0.097290	-0.007263	0.181200	-3.542661	11.196434
14756	0	1.311826	9.710625	-0.776331	0.013117	0.097107	-0.007757	0.187647	-3.542812	11.197874
14757	0	1.324566	9.680116	-0.739122	0.013245	0.096802	-0.007385	0.193909	-3.542496	11.192331
14758	0	1.324729	9.673854	-0.733884	0.013247	0.096739	-0.007337	0.195782	-3.541838	11.190438
14759	0	1.354869	9.649627	-0.775728	0.013550	0.096497	-0.007751	0.201853	-3.539002	11.187137
14760	0	1.379265	9.655632	-0.794848	0.013791	0.096557	-0.007947	0.202906	-3.539322	11.186563
14761	0	1.318429	9.631311	-0.714479	0.013184	0.096313	-0.007141	0.206505	-3.538604	11.185303
14762	0	1.300144	9.625093	-0.703435	0.013001	0.096251	-0.007027	0.214848	-3.537038	11.185378
14763	0	1.288210	9.600767	-0.763107	0.012878	0.096008	-0.007629	0.216136	-3.539898	11.183355
14764	0	1.294977	9.612773	-0.769732	0.012946	0.096128	-0.007694	0.219079	-3.542695	11.183661
14765	0	1.281941	9.600774	-0.775504	0.012817	0.096008	-0.007751	0.222621	-3.543561	11.184937
14766	0	1.331251	9.600616	-0.677985	0.013309	0.096006	-0.006783	0.218734	-3.545593	11.185154
14767	0	1.318701	9.582429	-0.702497	0.013184	0.095825	-0.007019	0.225059	-3.548110	11.182441
14768	0	1.325401	9.570073	-0.703296	0.013251	0.095701	-0.007031	0.226154	-3.549772	11.185008
14769	0	1.342615	9.594713	-0.690197	0.013428	0.095947	-0.006897	0.231324	-3.546314	11.185142
14770	0	1.318069	9.564079	-0.758163	0.013180	0.095641	-0.007579	0.233893	-3.545858	11.188324
14771	0	1.312487	9.551989	-0.750493	0.013123	0.095520	-0.007507	0.230348	-3.547042	11.194541
14772	0	1.312911	9.600683	-0.726025	0.013126	0.096007	-0.007258	0.231817	-3.548737	11.196279
14773	0	1.300105	9.588601	-0.659396	0.013000	0.095886	-0.006592	0.233644	-3.547830	11.195842
14774	0	1.293910	9.594639	-0.665901	0.012940	0.095946	-0.006658	0.234551	-3.544693	11.193596
14775	0	1.300178	9.588608	-0.738491	0.013000	0.095886	-0.007385	0.233406	-3.544677	11.195161
14776	0	1.318555	9.588549	-0.732139	0.013186	0.095885	-0.007324	0.229312	-3.543162	11.199115
14777	0	1.288239	9.594677	-0.720160	0.012878	0.095947	-0.007202	0.227981	-3.546308	11.205397
14778	0	1.301144	9.600579	-0.769133	0.013008	0.096006	-0.007689	0.229448	-3.548730	11.206469
14779	0	1.330371	9.649680	-0.769109	0.013306	0.096497	-0.007690	0.229458	-3.544853	11.206868
14780	0	1.323984	9.643552	-0.775378	0.013240	0.096436	-0.007753	0.229199	-3.543258	11.207476
14781	0	1.354934	9.649672	-0.817785	0.013550	0.096497	-0.008179	0.227438	-3.541157	11.208947
14782	0	1.337033	9.637443	-0.768151	0.013366	0.096375	-0.007689	0.218549	-3.544968	11.218096
14783	0	1.373710	9.710648	-0.756660	0.013733	0.097107	-0.007568	0.215752	-3.548355	11.220373
14784	0	1.325525	9.692289	-0.798761	0.013252	0.096923	-0.007993	0.209029	-3.550305	11.223432
14785	0	1.336786	9.704587	-0.707822	0.013367	0.097046	-0.007080	0.206137	-3.550110	11.224437
14786	0	1.337158	9.704571	-0.798909	0.013369	0.097046	-0.007992	0.202279	-3.552040	11.222525
14787	0	1.330245	9.710757	-0.744377	0.013306	0.097107	-0.007446	0.198538	-3.546709	11.219284
[truncated: 501 more rows]
