# Supplementary material for: Properties of traditional bamboo carrying poles have implications for user interactions
Source: PLoS One. 2018 May 10;13(5):e0196208. doi: 10.1371/journal.pone.0196208 (PMC5945030; doi:10.1371/journal.pone.0196208)
Supplement: S1 Text — (ZIP) [file pone.0196208.s005.zip › ResTest_PoleE_L2Load2.txt]

// Start Time: Unknown
// Update Rate: 100.0Hz
// Filter Profile: human (34.3)
// Firmware Version: 2.1.4
PacketCounter	SampleTimeFine	Acc_X	Acc_Y	Acc_Z	VelInc_X	VelInc_Y	VelInc_Z	Roll	Pitch	Yaw	Latitude	Longitude	Altitude	Vel_X	Vel_Y	Vel_Z
12793	0	0.517407	9.649730	0.110086	0.005188	0.096497	0.001099	1.950531	-2.060796	34.307941
12794	0	0.698819	9.552208	0.073767	0.006990	0.095522	0.000736	1.948723	-2.058119	34.302588
12795	0	0.513366	9.515339	0.219976	0.005127	0.095154	0.002197	1.945707	-2.066089	34.293561
12796	0	0.015104	9.435929	0.397411	0.000135	0.094359	0.003972	1.943538	-2.084851	34.286919
12797	0	-0.359732	9.454350	0.512875	-0.003601	0.094543	0.005127	1.942396	-2.088914	34.275693
12798	0	-0.469076	9.594716	0.488994	-0.004693	0.095947	0.004886	1.938364	-2.091215	34.265356
12799	0	-0.171612	9.631311	0.220771	-0.001709	0.096313	0.002197	1.926730	-2.082592	34.254212
12800	0	0.345196	9.613088	-0.156237	0.003464	0.096130	-0.001568	1.920299	-2.068647	34.249991
12801	0	0.659194	9.686272	-0.299270	0.006592	0.096863	-0.002991	1.922510	-2.069187	34.241390
12802	0	0.507208	9.796000	-0.257403	0.005066	0.097960	-0.002568	1.929277	-2.076561	34.237439
12803	0	-0.072453	9.838892	0.139030	-0.000732	0.098389	0.001404	1.945031	-2.085757	34.237057
12804	0	-0.601996	9.906484	0.721522	-0.006027	0.099063	0.007236	1.969326	-2.093719	34.230358
12805	0	-0.775111	9.973289	1.091239	-0.007751	0.099731	0.010925	1.985685	-2.092979	34.218931
12806	0	-0.336708	10.095343	1.077827	-0.003357	0.100954	0.010776	1.983226	-2.080808	34.211969
12807	0	0.309430	10.076891	0.709014	0.003113	0.100769	0.007080	1.972087	-2.059070	34.199823
12808	0	0.977643	9.985737	0.113365	0.009789	0.099856	0.001117	1.952255	-2.045186	34.188588
12809	0	1.013329	9.930437	-0.187538	0.010132	0.099304	-0.001892	1.932800	-2.046964	34.184432
12810	0	0.373562	9.759493	-0.179221	0.003725	0.097595	-0.001799	1.925377	-2.059623	34.175914
12811	0	-0.456740	9.423884	0.176650	-0.004578	0.094238	0.001770	1.930747	-2.071988	34.165322
12812	0	-0.906269	8.990861	0.645250	-0.009074	0.089907	0.006463	1.946839	-2.085633	34.148471
12813	0	-0.706639	8.184978	0.976183	-0.007080	0.081848	0.009766	1.957706	-2.100506	34.109106
12814	0	-0.257747	7.434225	0.860663	-0.002601	0.074343	0.008595	1.946496	-2.129230	34.041809
12815	0	0.010359	6.591413	0.997381	0.000061	0.065918	0.009949	1.908232	-2.189375	33.942566
12816	0	0.030845	5.821392	0.802723	0.000257	0.058221	0.007978	1.818400	-2.276534	33.821790
12817	0	-0.605514	5.895981	0.530666	-0.006104	0.058960	0.005249	1.723780	-2.362396	33.713209
12818	0	-0.988892	6.447624	-0.145407	-0.009918	0.064470	-0.001516	1.624745	-2.416539	33.657564
12819	0	-1.088639	8.776999	-0.782689	-0.010864	0.087769	-0.007874	1.566728	-2.389225	33.640833
12820	0	1.739907	5.755613	-1.681856	0.017424	0.057521	-0.016913	1.396268	-2.316870	33.711173
12821	0	2.266361	5.485451	-4.944737	0.022644	0.054871	-0.049438	1.436440	-2.301631	33.772542
12822	0	3.304625	7.348741	-4.440593	0.032988	0.073521	-0.044394	1.480296	-2.351335	33.841345
12823	0	1.459408	8.632885	-2.967342	0.014526	0.086365	-0.029602	1.585779	-2.405020	33.944537
12824	0	0.071830	8.446980	-1.769413	0.000661	0.084498	-0.017559	1.763384	-2.459822	34.051855
12825	0	-1.241074	9.282855	-0.957129	-0.012451	0.092834	-0.009460	1.882413	-2.499300	34.145218
12826	0	-1.997213	10.262716	5.071885	-0.019967	0.102542	0.050893	2.064873	-2.515942	34.194559
12827	0	-3.096186	13.428933	3.810263	-0.030884	0.134277	0.038208	2.146105	-2.457576	34.225452
12828	0	-1.315629	11.743217	6.575239	-0.013032	0.117453	0.065741	2.129068	-2.354436	34.257418
12829	0	0.815778	13.308044	4.707696	0.008301	0.133057	0.047119	2.165632	-2.245696	34.298991
12830	0	3.612769	14.387734	4.544480	0.036255	0.143898	0.045278	2.045234	-2.164061	34.360803
12831	0	3.852584	13.560810	2.122271	0.038574	0.135620	0.021057	1.934029	-2.141224	34.483872
12832	0	3.600820	12.926762	0.677666	0.036009	0.129273	0.006661	1.856934	-2.145035	34.594948
12833	0	-0.317226	13.538296	-1.906503	-0.003235	0.135376	-0.019104	1.824554	-2.199323	34.586537
12834	0	-3.609906	15.746898	-5.392732	-0.036176	0.157475	-0.053860	1.862455	-2.241203	34.627051
12835	0	-6.002709	14.871882	-4.758373	-0.059998	0.148743	-0.047546	1.884355	-2.213445	34.642149
12836	0	-3.642184	14.822247	-2.586903	-0.036320	0.148287	-0.025642	2.092463	-2.154808	34.535403
12837	0	0.319288	15.276988	-0.344725	0.003296	0.152771	-0.003296	2.207839	-2.079204	34.481419
12838	0	2.552703	14.454980	2.487338	0.025589	0.144492	0.025143	2.415405	-2.022168	34.437314
12839	0	3.987642	14.639403	4.229059	0.039856	0.146362	0.042419	2.494468	-2.009764	34.339500
12840	0	3.523003	13.529239	5.748370	0.035165	0.135275	0.057565	2.551603	-2.041653	34.285464
12841	0	0.947540	13.066729	5.957799	0.009399	0.130676	0.059570	2.544162	-2.092792	34.251422
12842	0	-1.731944	12.088966	4.073407	-0.017385	0.120919	0.040618	2.449329	-2.129538	34.172804
12843	0	-2.898569	10.869133	1.323723	-0.028992	0.108704	0.013123	2.354565	-2.126200	34.089850
12844	0	-2.386099	10.224541	-0.786155	-0.023822	0.102246	-0.007968	2.264780	-2.090638	33.985662
12845	0	-0.995512	9.272527	-2.115249	-0.009888	0.092712	-0.021240	2.175017	-2.034452	33.867688
12846	0	0.281975	8.331850	-3.446440	0.002899	0.083312	-0.034473	2.164760	-1.973940	33.751031
12847	0	1.219797	7.611316	-3.541964	0.012268	0.076111	-0.035400	2.181507	-1.921394	33.638561
12848	0	1.289720	7.134586	-2.548566	0.012945	0.071357	-0.025431	2.255082	-1.885308	33.526620
12849	0	1.138485	6.493315	-1.452494	0.011414	0.064941	-0.014465	2.345992	-1.860555	33.414390
12850	0	0.655830	5.933017	0.034161	0.006566	0.059329	0.000386	2.424672	-1.845282	33.292312
12851	0	0.293128	5.829118	0.748643	0.002930	0.058289	0.007507	2.465659	-1.834196	33.180128
12852	0	-0.202900	5.488113	2.152116	-0.002045	0.054883	0.021515	2.459897	-1.833896	33.095230
12853	0	-0.401777	5.065643	1.935755	-0.004028	0.050659	0.019348	2.448303	-1.829206	33.019748
12854	0	-0.516778	4.625320	1.389852	-0.005174	0.046260	0.013874	2.399780	-1.821463	32.943749
12855	0	-0.562153	5.236704	0.076383	-0.005615	0.052368	0.000732	2.338231	-1.807103	32.896701
12856	0	-0.143671	5.147126	-1.107656	-0.001426	0.051464	-0.011111	2.261605	-1.784281	32.887163
12857	0	0.634097	4.932788	-2.304860	0.006348	0.049316	-0.023071	2.209617	-1.764441	32.894939
12858	0	1.445075	5.313586	-3.303048	0.014452	0.053135	-0.033031	2.209052	-1.757328	32.901785
12859	0	1.784570	5.704903	-3.566296	0.017822	0.057068	-0.035645	2.253881	-1.785515	32.932519
12860	0	0.955480	6.426296	-3.476764	0.009510	0.064298	-0.034716	2.352657	-1.831097	32.997237
12861	0	-0.159868	6.991348	-2.755220	-0.001648	0.069946	-0.027466	2.487835	-1.878074	33.085086
12862	0	-0.910306	7.270623	-1.447403	-0.009136	0.072726	-0.014352	2.662940	-1.910881	33.186675
12863	0	-1.274954	8.313603	0.271806	-0.012756	0.083130	0.002869	2.853147	-1.923432	33.274531
12864	0	-1.223099	9.287343	2.090793	-0.012218	0.092848	0.021029	2.988413	-1.925075	33.350782
12865	0	-0.615000	9.878113	3.562492	-0.006104	0.098755	0.035706	3.073130	-1.899849	33.430710
12866	0	0.441881	10.604211	4.258967	0.004472	0.106025	0.042627	3.113192	-1.871879	33.503304
12867	0	1.290144	11.651545	4.127355	0.012939	0.116516	0.041260	3.102725	-1.852992	33.554780
12868	0	1.670105	12.510800	3.061820	0.016715	0.125123	0.030549	3.046091	-1.860398	33.634674
12869	0	0.757391	13.885136	0.750802	0.007568	0.138855	0.007446	2.995770	-1.874535	33.792711
12870	0	0.682581	13.248656	1.195392	0.006833	0.132497	0.011835	2.893150	-1.882113	33.938345
12871	0	0.116942	11.730768	0.371925	0.001160	0.117310	0.003662	2.836035	-1.892600	33.968414
12872	0	-1.829121	14.955961	-2.518832	-0.018332	0.149564	-0.025134	2.873575	-1.919722	33.991841
12873	0	-3.375200	15.471384	-3.282483	-0.033752	0.154724	-0.032776	2.887163	-1.902514	34.076685
12874	0	-2.480987	14.289937	-2.125474	-0.024733	0.142930	-0.021138	2.986320	-1.844151	34.053275
12875	0	0.474043	15.263750	-1.244123	0.004822	0.152649	-0.012268	3.117088	-1.786474	34.009148
12876	0	2.117382	15.388262	1.399745	0.021220	0.153861	0.014163	3.242743	-1.754699	34.039578
12877	0	2.112116	15.150891	3.115260	0.021118	0.151489	0.031250	3.314734	-1.753105	34.023912
12878	0	1.664604	14.978138	3.947955	0.016610	0.149769	0.039542	3.360906	-1.773216	33.998484
12879	0	0.100635	14.409608	4.586166	0.000977	0.144104	0.045837	3.341164	-1.799377	34.006103
12880	0	-1.255385	13.749872	3.651552	-0.012577	0.137506	0.036482	3.314940	-1.814634	33.991910
12881	0	-1.734587	12.840920	1.428578	-0.017334	0.128418	0.014221	3.264253	-1.799077	33.953060
12882	0	-1.118354	12.060482	-0.446555	-0.011144	0.120606	-0.004521	3.218334	-1.762310	33.901731
12883	0	0.306065	11.267690	-1.559200	0.003113	0.112671	-0.015625	3.186052	-1.717662	33.834400
12884	0	0.937534	10.384697	-2.203054	0.009416	0.103841	-0.022042	3.169846	-1.687755	33.761585
12885	0	0.888655	9.503159	-2.210525	0.008911	0.095032	-0.022095	3.179367	-1.672490	33.696486
12886	0	0.342652	8.617661	-1.335029	0.003442	0.086181	-0.013320	3.219949	-1.660263	33.639906
12887	0	-0.306099	7.751392	-0.154439	-0.003052	0.077515	-0.001526	3.253302	-1.647066	33.569427
12888	0	-0.733461	7.367177	0.844561	-0.007330	0.073671	0.008453	3.278790	-1.627881	33.477057
12889	0	-0.928731	6.872290	0.922630	-0.009277	0.068726	0.009216	3.274970	-1.600582	33.405596
12890	0	-0.869509	5.833229	1.245012	-0.008678	0.058344	0.012407	3.204417	-1.551849	33.334651
12891	0	-0.257885	5.406896	1.217917	-0.002563	0.054077	0.012146	3.142334	-1.497754	33.243405
12892	0	0.458105	5.413029	0.741300	0.004600	0.054133	0.007379	3.065104	-1.443206	33.138880
12893	0	1.341335	5.139028	0.487573	0.013428	0.051392	0.004822	2.930913	-1.404383	33.073286
12894	0	1.215949	4.934543	-0.570210	0.012167	0.049337	-0.005755	2.802573	-1.389083	33.049250
12895	0	0.805694	4.872450	-1.826129	0.008057	0.048706	-0.018311	2.685993	-1.391374	33.041909
12896	0	0.458478	5.013287	-3.031623	0.004577	0.050110	-0.030355	2.597275	-1.396780	33.061473
12897	0	0.196510	4.682220	-3.520567	0.001953	0.046814	-0.035217	2.568748	-1.409644	33.082424
12898	0	0.211908	5.060221	-3.783347	0.002100	0.050615	-0.037817	2.605911	-1.423431	33.122115
12899	0	0.106419	5.332034	-3.360723	0.001038	0.053345	-0.033569	2.685851	-1.442116	33.184246
12900	0	-0.341164	5.925947	-2.440259	-0.003434	0.059292	-0.024321	2.837723	-1.459242	33.251356
12901	0	-0.322089	6.583262	-1.597266	-0.003235	0.065857	-0.015869	3.011326	-1.466986	33.324162
12902	0	0.002239	6.888616	-0.489416	0.000014	0.068893	-0.004790	3.179424	-1.473827	33.433315
12903	0	0.261778	7.685762	1.045595	0.002625	0.076843	0.010559	3.332109	-1.479780	33.544426
12904	0	0.324778	8.857881	2.246428	0.003260	0.088562	0.022529	3.414656	-1.490443	33.643937
12905	0	0.407105	9.356959	3.185478	0.004089	0.093567	0.031860	3.421410	-1.501157	33.738373
12906	0	0.304385	9.936718	3.710718	0.003068	0.099371	0.037095	3.406053	-1.511357	33.837204
12907	0	0.121426	11.051946	3.313207	0.001221	0.110535	0.033081	3.350430	-1.529160	33.915819
12908	0	-0.646457	12.100382	2.134009	-0.006463	0.121015	0.021279	3.282244	-1.547640	34.022259
12909	0	-0.593347	12.548041	0.828948	-0.005920	0.125488	0.008179	3.167936	-1.546158	34.162892
12910	0	-0.662708	12.401051	0.485792	-0.006610	0.124014	0.004794	3.097513	-1.535491	34.278202
12911	0	0.597583	12.548975	-0.275359	0.005981	0.125488	-0.002808	3.048182	-1.529384	34.322563
12912	0	-0.511226	14.356611	-1.993744	-0.005127	0.143570	-0.019906	3.068581	-1.533461	34.379655
12913	0	-0.963700	14.648026	-2.127155	-0.009644	0.146484	-0.021240	3.087055	-1.530953	34.434086
12914	0	-0.916459	14.378611	-1.500278	-0.009149	0.143792	-0.014955	3.125432	-1.517941	34.434676
12915	0	0.022584	14.959709	-0.022313	0.000244	0.149597	-0.000122	3.203848	-1.503388	34.409819
12916	0	0.684464	15.354425	2.107765	0.006869	0.153533	0.021152	3.258850	-1.486950	34.427433
12917	0	0.414429	15.125377	3.114781	0.004150	0.151245	0.031189	3.289914	-1.480854	34.423620
12918	0	0.537035	15.120287	3.458443	0.005359	0.151203	0.034585	3.290411	-1.480462	34.387650
12919	0	0.385116	14.763161	3.142983	0.003845	0.147644	0.031372	3.245457	-1.482997	34.380118
12920	0	0.142367	14.206028	2.215615	0.001413	0.142072	0.022083	3.187568	-1.485117	34.345072
12921	0	-0.304658	13.598426	0.410159	-0.003052	0.135986	0.004028	3.128428	-1.487279	34.300859
12922	0	-0.544068	12.892207	-1.060662	-0.005434	0.128918	-0.010663	3.081758	-1.484121	34.256803
12923	0	-0.337759	12.091384	-1.235331	-0.003357	0.120911	-0.012390	3.052013	-1.471227	34.180449
12924	0	-0.236653	11.285461	-0.753111	-0.002353	0.112857	-0.007502	3.086667	-1.461313	34.103529
12925	0	-0.404089	10.668966	-0.725317	-0.004028	0.106689	-0.007263	3.081826	-1.451885	34.027285
12926	0	-0.509443	9.624970	0.233578	-0.005077	0.096251	0.002338	3.092872	-1.428278	33.941886
12927	0	-0.476764	8.862240	0.818167	-0.004761	0.088623	0.008179	3.099517	-1.407582	33.830145
12928	0	-0.031270	8.208978	1.411072	-0.000306	0.082092	0.014096	3.084043	-1.378143	33.720493
12929	0	0.103733	7.494303	1.505529	0.001038	0.074951	0.015015	3.024079	-1.358503	33.629905
12930	0	-0.092371	6.955446	1.325484	-0.000917	0.069565	0.013201	2.938850	-1.332473	33.551640
12931	0	-0.068282	6.341009	0.543356	-0.000671	0.063416	0.005371	2.830356	-1.302979	33.458195
12932	0	0.099741	5.700257	0.139875	0.001011	0.057004	0.001329	2.692766	-1.272781	33.363850
12933	0	0.499415	5.151687	-0.164311	0.005005	0.051514	-0.001709	2.540123	-1.251550	33.259479
12934	0	0.579884	5.553178	-1.262034	0.005816	0.055517	-0.012676	2.418719	-1.234829	33.168610
12935	0	0.547908	5.269247	-1.862690	0.005493	0.052673	-0.018677	2.305655	-1.227502	33.099433
12936	0	0.141736	5.281181	-2.750298	0.001426	0.052790	-0.027545	2.214599	-1.223574	33.069033
12937	0	0.200777	5.048467	-3.099228	0.002014	0.050476	-0.031006	2.183537	-1.218760	33.051225
12938	0	0.559694	4.810978	-2.811562	0.005603	0.048111	-0.028112	2.189810	-1.212983	33.036083
12939	0	0.714647	5.198925	-2.425663	0.007141	0.052002	-0.024231	2.246357	-1.223407	33.038809
12940	0	0.380934	5.557320	-1.608688	0.003795	0.055586	-0.016047	2.329885	-1.247640	33.059060
12941	0	0.074563	6.017196	-1.030394	0.000732	0.060181	-0.010254	2.423947	-1.265822	33.097927
12942	0	-0.032912	6.536039	-0.309520	-0.000343	0.065363	-0.003039	2.519880	-1.288320	33.138785
12943	0	0.147944	7.019289	0.379457	0.001465	0.070190	0.003845	2.601189	-1.314892	33.200264
12944	0	0.015796	7.802195	0.991919	0.000148	0.078017	0.009956	2.652565	-1.339215	33.278784
12945	0	-0.219026	8.539134	1.499770	-0.002197	0.085388	0.015015	2.669365	-1.363223	33.364935
12946	0	-0.315690	9.247689	1.802395	-0.003161	0.092476	0.018028	2.669911	-1.380081	33.425214
12947	0	-0.316540	9.881148	2.046952	-0.003174	0.098816	0.020447	2.639595	-1.399602	33.475013
12948	0	-0.181424	10.722080	2.230322	-0.001813	0.107228	0.022267	2.597876	-1.408468	33.527024
12949	0	-0.487588	11.645003	1.335231	-0.004883	0.116455	0.013306	2.546402	-1.421737	33.589154
12950	0	-0.497507	12.322689	0.278152	-0.004978	0.123228	0.002723	2.484309	-1.425696	33.674811
12951	0	0.248742	12.145611	1.109299	0.002502	0.121460	0.011047	2.439324	-1.417370	33.748484
12952	0	0.687753	12.193880	0.940285	0.006868	0.121942	0.009374	2.411704	-1.426141	33.760279
12953	0	0.319261	14.099099	-0.187673	0.003174	0.140991	-0.001892	2.398244	-1.440200	33.790817
12954	0	-0.806615	14.288715	-0.423798	-0.008079	0.142886	-0.004248	2.384563	-1.447567	33.847387
12955	0	-0.916374	13.720644	-0.067694	-0.009155	0.137207	-0.000671	2.390571	-1.439879	33.832375
12956	0	0.064130	14.544713	0.123175	0.000653	0.145447	0.001266	2.418882	-1.429520	33.799066
12957	0	0.316538	14.703502	1.268200	0.003174	0.147034	0.012695	2.428763	-1.422608	33.805594
12958	0	0.151441	14.526927	1.722263	0.001508	0.145267	0.017246	2.447790	-1.424085	33.780865
12959	0	0.317236	14.501952	1.672397	0.003174	0.145020	0.016724	2.447652	-1.418981	33.753285
12960	0	0.104208	14.135385	1.967279	0.001036	0.141356	0.019654	2.433019	-1.419966	33.729040
12961	0	0.067627	13.756921	1.767038	0.000671	0.137573	0.017639	2.408197	-1.417505	33.683542
12962	0	-0.273854	13.146435	0.753782	-0.002745	0.131466	0.007508	2.384434	-1.419831	33.643374
12963	0	-0.501059	12.591527	0.015268	-0.005005	0.125916	0.000122	2.360306	-1.413888	33.591117
12964	0	-0.355871	11.853030	-0.120492	-0.003552	0.118530	-0.001225	2.344854	-1.407911	33.522235
12965	0	-0.141121	11.236595	-0.414176	-0.001404	0.112366	-0.004150	2.339575	-1.402506	33.448201
12966	0	-0.110630	10.327067	0.196032	-0.001105	0.103271	0.001968	2.351282	-1.399556	33.385585
12967	0	-0.427806	9.985321	-0.050235	-0.004272	0.099854	-0.000488	2.372118	-1.392741	33.323792
12968	0	-0.379361	9.045378	0.700618	-0.003787	0.090455	0.006993	2.362313	-1.377226	33.238812
12969	0	-0.177798	8.441022	0.922761	-0.001770	0.084412	0.009216	2.351720	-1.356465	33.153199
12970	0	0.144089	7.891398	0.937778	0.001451	0.078917	0.009355	2.318796	-1.334714	33.092928
12971	0	0.078246	7.403147	0.852128	0.000793	0.074036	0.008484	2.262271	-1.309519	33.026369
12972	0	0.173964	6.884061	0.492349	0.001745	0.068843	0.004889	2.206157	-1.294382	32.951109
12973	0	0.236454	6.561408	-0.111878	0.002380	0.065613	-0.001160	2.134348	-1.267048	32.893433
12974	0	0.410819	6.183967	-0.440256	0.004117	0.061836	-0.004442	2.059035	-1.253240	32.846082
12975	0	0.566610	5.859860	-0.637327	0.005676	0.058594	-0.006409	1.987215	-1.236325	32.809569
12976	0	0.564521	5.794330	-1.150204	0.005652	0.057938	-0.011527	1.934903	-1.229017	32.769584
12977	0	0.463612	5.914934	-1.767988	0.004639	0.059143	-0.017700	1.894335	-1.228153	32.751252
12978	0	0.219672	5.665766	-2.064367	0.002191	0.056655	-0.020652	1.877327	-1.236619	32.757926
12979	0	0.061693	5.608657	-2.045957	0.000610	0.056091	-0.020447	1.902683	-1.245518	32.767247
12980	0	0.087399	5.949479	-1.701574	0.000867	0.059501	-0.016995	1.941125	-1.255746	32.775770
12981	0	0.001077	6.237194	-1.077693	0.000000	0.062378	-0.010742	2.003353	-1.269255	32.805307
12982	0	-0.118709	6.657802	-0.658514	-0.001201	0.066582	-0.006545	2.069366	-1.286900	32.849397
12983	0	-0.072020	7.110482	-0.205840	-0.000732	0.071106	-0.002014	2.137848	-1.303787	32.897127
12984	0	0.137132	7.666603	0.370584	0.001364	0.076664	0.003751	2.203192	-1.316560	32.960083
12985	0	0.263439	8.276581	0.674494	0.002625	0.082764	0.006775	2.243451	-1.335448	33.044635
12986	0	0.143058	8.771786	1.108058	0.001418	0.087715	0.011104	2.271301	-1.359144	33.115847
12987	0	-0.029087	9.442420	1.261358	-0.000305	0.094421	0.012634	2.293074	-1.383438	33.179572
12988	0	-0.155673	10.120358	1.471971	-0.001558	0.101203	0.014724	2.293415	-1.393161	33.245088
12989	0	-0.219026	10.668831	1.563376	-0.002197	0.106689	0.015625	2.278791	-1.409893	33.318898
12990	0	-0.223079	11.205692	1.364467	-0.002240	0.112059	0.013629	2.258353	-1.425230	33.379246
12991	0	-0.286454	11.828484	0.746838	-0.002869	0.118286	0.007446	2.232669	-1.431036	33.433566
12992	0	-0.158163	12.231226	0.414204	-0.001575	0.122313	0.004136	2.222719	-1.425799	33.501250
12993	0	0.298805	12.658738	0.328055	0.002991	0.126587	0.003296	2.234827	-1.423237	33.561496
12994	0	0.365441	12.616114	0.624520	0.003654	0.126161	0.006256	2.243670	-1.423932	33.590628
12995	0	0.123095	13.537632	0.223229	0.001221	0.135376	0.002258	2.263978	-1.431601	33.622141
12996	0	-0.321633	13.525644	0.425788	-0.003216	0.135256	0.004278	2.277913	-1.430777	33.661392
12997	0	-0.470253	13.440186	0.856611	-0.004700	0.134399	0.008606	2.311422	-1.426782	33.659471
12998	0	-0.135815	13.782580	1.099141	-0.001348	0.137823	0.011026	2.339704	-1.417377	33.661062
12999	0	-0.159556	13.562352	1.424890	-0.001587	0.135620	0.014282	2.366221	-1.410171	33.677236
13000	0	-0.112563	13.440724	1.327789	-0.001116	0.134405	0.013300	2.384811	-1.399113	33.665477
13001	0	0.133399	13.079954	1.146194	0.001343	0.130798	0.011475	2.395573	-1.388479	33.649265
13002	0	0.143407	12.695434	0.802999	0.001447	0.126954	0.008032	2.396744	-1.374741	33.636914
13003	0	0.048460	12.170445	0.426307	0.000488	0.121704	0.004272	2.405629	-1.368899	33.611755
13004	0	-0.220450	11.663718	-0.124668	-0.002207	0.116637	-0.001238	2.415385	-1.370043	33.578522
13005	0	-0.378738	10.986422	0.313729	-0.003784	0.109863	0.003174	2.455252	-1.364172	33.544079
13006	0	-0.404179	10.675276	0.357194	-0.004035	0.106752	0.003591	2.477712	-1.353879	33.501495
13007	0	-0.324401	9.906128	0.589499	-0.003235	0.099060	0.005920	2.509809	-1.338745	33.452430
13008	0	-0.137616	9.430181	0.432668	-0.001362	0.094301	0.004344	2.532588	-1.317434	33.402858
13009	0	0.108133	8.984451	0.615655	0.001099	0.089844	0.006165	2.543133	-1.290398	33.354548
13010	0	0.355745	8.325407	0.529642	0.003568	0.083254	0.005293	2.537075	-1.270785	33.294127
13011	0	0.396157	7.922368	0.311878	0.003967	0.079224	0.003113	2.526894	-1.259021	33.248055
13012	0	0.260078	7.611123	-0.052736	0.002610	0.076111	-0.000537	2.511597	-1.243297	33.217798
13013	0	0.108751	7.220524	-0.187346	0.001099	0.072205	-0.001892	2.481949	-1.224955	33.176719
13014	0	0.058218	6.903320	-0.392350	0.000587	0.069033	-0.003932	2.467912	-1.216564	33.138996
13015	0	0.078431	6.836018	-0.670675	0.000793	0.068359	-0.006714	2.455689	-1.202132	33.111754
13016	0	0.089066	6.659076	-0.816233	0.000896	0.066590	-0.008165	2.449709	-1.191585	33.100917
13017	0	0.084837	6.536782	-1.038174	0.000854	0.065369	-0.010376	2.458941	-1.179707	33.096528
13018	0	0.169456	6.505875	-1.217363	0.001696	0.065062	-0.012158	2.484780	-1.175574	33.098665
13019	0	0.226063	6.512071	-1.167847	0.002258	0.065125	-0.011658	2.520347	-1.176788	33.104537
13020	0	0.190115	6.779866	-1.002359	0.001896	0.067803	-0.009993	2.571589	-1.180504	33.127044
13021	0	0.104516	7.012635	-0.710907	0.001038	0.070129	-0.007080	2.617643	-1.189139	33.146065
13022	0	-0.022004	7.384395	-0.607870	-0.000229	0.073847	-0.006043	2.670462	-1.198982	33.171370
13023	0	-0.023510	7.745232	-0.272343	-0.000244	0.077454	-0.002686	2.724294	-1.209387	33.204647
13024	0	0.008676	8.221455	0.043119	0.000078	0.082214	0.000468	2.773724	-1.219696	33.240962
13025	0	0.049483	8.654890	0.234064	0.000488	0.086548	0.002380	2.823768	-1.227990	33.292500
13026	0	0.069127	9.094685	0.409052	0.000683	0.090945	0.004128	2.867802	-1.239259	33.346096
13027	0	0.025050	9.588873	0.587954	0.000244	0.095886	0.005920	2.913988	-1.248006	33.393871
13028	0	0.055992	10.096114	0.818561	0.000561	0.100959	0.008214	2.943813	-1.248744	33.436881
13029	0	0.073674	10.644791	1.034904	0.000732	0.106445	0.010376	2.970436	-1.255702	33.479800
13030	0	-0.011389	11.066361	1.078546	-0.000113	0.110662	0.010807	2.989962	-1.257734	33.524289
13031	0	-0.109926	11.480870	1.035855	-0.001099	0.114807	0.010376	3.004494	-1.258486	33.561202
13032	0	-0.103209	11.841087	0.807100	-0.001038	0.118410	0.008081	3.012599	-1.263012	33.579741
13033	0	-0.061579	12.109435	0.627449	-0.000610	0.121094	0.006287	3.021883	-1.257057	33.604071
13034	0	-0.110683	12.469524	0.399028	-0.001109	0.124695	0.004003	3.031201	-1.257574	33.621115
13035	0	-0.159367	12.597703	0.253606	-0.001587	0.125977	0.002563	3.054853	-1.249215	33.624013
13036	0	-0.154500	12.774829	0.296080	-0.001540	0.127748	0.002995	3.084850	-1.242543	33.622966
13037	0	-0.171592	12.841942	0.570265	-0.001709	0.128418	0.005737	3.114939	-1.233593	33.616452
13038	0	-0.209203	12.805867	0.879592	-0.002090	0.128056	0.008842	3.155406	-1.227577	33.600216
13039	0	-0.202127	12.768916	1.210682	-0.002014	0.127686	0.012146	3.190039	-1.217155	33.585754
13040	0	-0.130069	12.495018	1.362242	-0.001296	0.124947	0.013656	3.220105	-1.207936	33.566588
13041	0	0.004721	12.237697	1.207001	0.000061	0.122375	0.012085	3.233678	-1.189404	33.539210
13042	0	0.106382	11.889909	0.850543	0.001070	0.118898	0.008514	3.241905	-1.177713	33.501393
13043	0	0.090946	11.480701	0.354549	0.000916	0.114807	0.003540	3.235800	-1.167821	33.471432
13044	0	0.022525	10.986326	-0.078693	0.000230	0.109863	-0.000783	3.239836	-1.160297	33.430077
13045	0	-0.098595	10.528523	-0.288064	-0.000977	0.105286	-0.002869	3.253829	-1.148346	33.376973
13046	0	-0.119063	10.046248	-0.284048	-0.001178	0.100463	-0.002831	3.266293	-1.131973	33.323418
13047	0	-0.153932	9.637379	-0.215909	-0.001526	0.096375	-0.002136	3.294528	-1.113865	33.273544
13048	0	-0.113792	9.112550	0.122220	-0.001122	0.091125	0.001238	3.315525	-1.089030	33.214801
13049	0	-0.001560	8.801303	0.150641	0.000000	0.088013	0.001526	3.341571	-1.064088	33.150946
13050	0	0.111788	8.386334	0.313721	0.001131	0.083863	0.003135	3.337779	-1.040498	33.094857
13051	0	0.212411	8.013919	0.385134	0.002136	0.080139	0.003845	3.327771	-1.017425	33.045889
13052	0	0.265345	7.745354	0.167196	0.002660	0.077454	0.001658	3.306107	-1.003496	32.994012
13053	0	0.237146	7.501270	-0.089778	0.002380	0.075012	-0.000916	3.277407	-0.987068	32.952906
13054	0	0.198953	7.330626	-0.385284	0.001994	0.073305	-0.003872	3.246085	-0.978218	32.923724
13055	0	0.115340	7.202333	-0.712351	0.001160	0.072021	-0.007141	3.216867	-0.967653	32.896959
13056	0	0.022780	7.105109	-0.996551	0.000230	0.071050	-0.009975	3.199806	-0.964039	32.877124
13057	0	-0.073247	7.061793	-1.263288	-0.000732	0.070618	-0.012634	3.196264	-0.962393	32.869460
13058	0	-0.140697	7.006681	-1.300670	-0.001405	0.070068	-0.012999	3.208109	-0.956307	32.866671
13059	0	-0.060811	7.232291	-1.180292	-0.000610	0.072327	-0.011780	3.243558	-0.958136	32.859793
13060	0	0.012621	7.475940	-0.843662	0.000127	0.074762	-0.008410	3.282158	-0.954239	32.859655
13061	0	0.091935	7.769598	-0.430382	0.000916	0.077698	-0.004272	3.326752	-0.956641	32.868115
13062	0	0.208341	8.068725	-0.064473	0.002082	0.080688	-0.000615	3.367196	-0.955942	32.882024
13063	0	0.293442	8.502251	0.247866	0.002930	0.085022	0.002502	3.397731	-0.960251	32.904026
13064	0	0.275980	8.886945	0.433372	0.002755	0.088869	0.004344	3.409328	-0.964953	32.932284
13065	0	0.171408	9.252954	0.499873	0.001709	0.092529	0.005005	3.414772	-0.970746	32.970044
13066	0	-0.022750	9.698528	0.400415	-0.000233	0.096985	0.004014	3.423651	-0.975563	33.001824
13067	0	-0.115396	10.089130	0.542986	-0.001160	0.100891	0.005432	3.423005	-0.981245	33.035763
13068	0	-0.162818	10.553001	0.627937	-0.001637	0.105530	0.006281	3.421455	-0.989341	33.066406
13069	0	-0.170638	10.986365	0.542548	-0.001709	0.109863	0.005432	3.425402	-0.990441	33.091892
13070	0	-0.134014	11.322003	0.560411	-0.001338	0.113220	0.005601	3.419283	-0.986558	33.117112
13071	0	-0.073590	11.633312	0.658944	-0.000732	0.116333	0.006592	3.418862	-0.981413	33.140158
13072	0	-0.006939	11.926255	0.616261	-0.000069	0.119263	0.006160	3.413548	-0.978709	33.161003
13073	0	-0.018454	12.188699	0.622976	-0.000183	0.121887	0.006226	3.407352	-0.974614	33.170977
13074	0	-0.097756	12.347299	0.526106	-0.000979	0.123473	0.005257	3.400931	-0.973408	33.180181
13075	0	-0.182628	12.432840	0.525568	-0.001831	0.124329	0.005249	3.392804	-0.974324	33.179960
13076	0	-0.163479	12.530411	0.642430	-0.001638	0.125304	0.006421	3.388122	-0.973690	33.173005
13077	0	-0.201196	12.524392	0.647459	-0.002014	0.125244	0.006470	3.381785	-0.971831	33.168936
13078	0	-0.171079	12.420537	0.782336	-0.001705	0.124206	0.007821	3.377948	-0.962326	33.159751
13079	0	-0.049303	12.225367	0.909058	-0.000488	0.122253	0.009094	3.379736	-0.952804	33.144227
13080	0	0.077833	11.993371	0.890900	0.000784	0.119934	0.008904	3.372597	-0.942369	33.129039
13081	0	0.103350	11.657652	0.806621	0.001038	0.116577	0.008057	3.361388	-0.932677	33.105003
13082	0	0.108908	11.285238	0.528152	0.001089	0.112853	0.005267	3.345007	-0.927278	33.077980
13083	0	0.060674	10.833692	0.222192	0.000610	0.108337	0.002197	3.317207	-0.918798	33.051378
13084	0	-0.007168	10.400294	0.006411	-0.000070	0.104003	0.000047	3.296805	-0.912263	33.015260
13085	0	-0.043334	9.997582	-0.119960	-0.000427	0.099976	-0.001221	3.271435	-0.901457	32.979695
13086	0	-0.093423	9.576442	-0.226583	-0.000928	0.095764	-0.002279	3.254421	-0.890506	32.942198
13087	0	-0.171237	9.057629	-0.077247	-0.001709	0.090576	-0.000793	3.227432	-0.882216	32.902404
13088	0	-0.179013	8.734009	-0.006703	-0.001777	0.087340	-0.000082	3.207213	-0.860283	32.864797
13089	0	-0.013454	8.410640	0.013944	-0.000122	0.084106	0.000122	3.182364	-0.838847	32.823771
13090	0	0.051752	8.068734	0.102758	0.000525	0.080688	0.001009	3.154412	-0.822648	32.783003
13091	0	0.188125	7.794200	0.051294	0.001892	0.077942	0.000488	3.115865	-0.802100	32.744606
13092	0	0.192516	7.562393	-0.071659	0.001930	0.075624	-0.000746	3.069214	-0.790388	32.716358
13093	0	0.189262	7.403678	-0.283892	0.001892	0.074036	-0.002869	3.020676	-0.787539	32.702186
13094	0	0.189389	7.294317	-0.515724	0.001892	0.072941	-0.005191	2.965312	-0.786493	32.696862
13095	0	0.110088	7.196349	-0.760033	0.001099	0.071960	-0.007629	2.916542	-0.786310	32.692471
13096	0	0.025051	7.148287	-1.035859	0.000248	0.071480	-0.010380	2.880035	-0.786140	32.692131
13097	0	-0.017812	7.116881	-1.182999	-0.000183	0.071167	-0.011841	2.859598	-0.787339	32.708328
13098	0	-0.047069	7.306181	-1.035535	-0.000479	0.073062	-0.010354	2.858811	-0.794184	32.719758
13099	0	-0.005520	7.513354	-0.781967	-0.000061	0.075134	-0.007812	2.866962	-0.797520	32.733423
13100	0	0.062850	7.787948	-0.423346	0.000621	0.077880	-0.004227	2.874037	-0.803395	32.757700
13101	0	0.165557	8.123759	-0.091985	0.001648	0.081238	-0.000916	2.877553	-0.809788	32.780509
13102	0	0.221758	8.526529	0.321712	0.002211	0.085265	0.003225	2.886056	-0.816206	32.810038
13103	0	0.220398	8.935510	0.580154	0.002197	0.089355	0.005798	2.879248	-0.823529	32.852065
13104	0	0.141486	9.307678	0.752425	0.001416	0.093078	0.007513	2.862151	-0.822000	32.903943
13105	0	-0.005370	9.667813	0.807543	-0.000061	0.096680	0.008057	2.835990	-0.830096	32.945656
13106	0	-0.089401	10.143560	0.769429	-0.000900	0.101438	0.007668	2.801421	-0.836266	32.989147
13107	0	-0.109458	10.540603	0.722746	-0.001099	0.105408	0.007202	2.769396	-0.839419	33.033771
13108	0	-0.181332	10.967598	0.563439	-0.001822	0.109677	0.005606	2.734602	-0.845879	33.076873
13109	0	-0.231805	11.291394	0.454480	-0.002319	0.112915	0.004517	2.701550	-0.844042	33.109568
13110	0	-0.225422	11.571904	0.398608	-0.002255	0.115720	0.003963	2.674939	-0.841693	33.138466
13111	0	-0.139777	11.950644	0.355568	-0.001404	0.119507	0.003540	2.656027	-0.843656	33.164713
13112	0	-0.090271	12.145757	0.443962	-0.000904	0.121458	0.004426	2.639522	-0.841082	33.186056
13113	0	-0.103145	12.347376	0.519770	-0.001038	0.123474	0.005188	2.626829	-0.842936	33.207040
13114	0	-0.096214	12.499750	0.723185	-0.000965	0.124998	0.007221	2.613712	-0.841564	33.218884
13115	0	-0.055418	12.567087	0.940609	-0.000549	0.125671	0.009399	2.604389	-0.832824	33.226772
13116	0	-0.031120	12.585154	1.052305	-0.000316	0.125853	0.010510	2.589931	-0.831795	33.224564
13117	0	-0.047723	12.512093	1.112177	-0.000488	0.125122	0.011108	2.574545	-0.836949	33.224448
13118	0	-0.064871	12.310354	1.005415	-0.000650	0.123105	0.010036	2.554530	-0.832337	33.209558
13119	0	-0.018066	12.078723	0.984328	-0.000183	0.120789	0.009827	2.536040	-0.828239	33.192388
13120	0	0.005806	11.779415	0.785665	0.000065	0.117795	0.007844	2.520963	-0.815261	33.171820
13121	0	-0.006803	11.413512	0.544521	-0.000061	0.114136	0.005432	2.505272	-0.801932	33.145099
13122	0	-0.027195	11.010596	0.315425	-0.000259	0.110106	0.003138	2.485562	-0.782898	33.113149
13123	0	-0.018387	10.540743	0.154523	-0.000183	0.105408	0.001526	2.462126	-0.776515	33.079689
13124	0	-0.025512	10.113422	0.077657	-0.000246	0.101134	0.000769	2.451092	-0.760850	33.037359
13125	0	-0.049195	9.692380	0.007342	-0.000488	0.096924	0.000061	2.434514	-0.751389	32.992873
13126	0	-0.141814	9.216184	0.107625	-0.001410	0.092162	0.001061	2.414724	-0.736223	32.944903
13127	0	-0.183816	8.843959	0.159846	-0.001831	0.088440	0.001587	2.398623	-0.721031	32.896950
13128	0	-0.179279	8.489846	0.144407	-0.001784	0.084899	0.001426	2.372805	-0.703626	32.847422
13129	0	-0.129583	8.087084	0.185377	-0.001282	0.080872	0.001831	2.339097	-0.677444	32.801028
13130	0	0.032938	7.787967	0.121903	0.000338	0.077880	0.001202	2.311025	-0.659463	32.754538
13131	0	0.115331	7.556163	-0.004503	0.001160	0.075562	-0.000061	2.283731	-0.644643	32.710647
13132	0	0.223821	7.373217	-0.171592	0.002244	0.073731	-0.001740	2.241958	-0.631064	32.679873
13133	0	0.316895	7.232813	-0.382155	0.003174	0.072327	-0.003845	2.200554	-0.619209	32.655637
13134	0	0.340556	7.098893	-0.537140	0.003407	0.070988	-0.005386	2.172562	-0.612037	32.637614
13135	0	0.268750	7.049696	-0.712697	0.002686	0.070496	-0.007141	2.145923	-0.611533	32.619500
13136	0	0.184206	7.025533	-0.899605	0.001834	0.070254	-0.009006	2.127020	-0.620123	32.612714
13137	0	0.018662	7.086192	-0.982584	0.000183	0.070862	-0.009827	2.122270	-0.619886	32.614970
13138	0	-0.041470	7.281373	-0.867647	-0.000421	0.072815	-0.008666	2.135257	-0.623119	32.619166
13139	0	0.025389	7.556034	-0.593509	0.000244	0.075562	-0.005920	2.154017	-0.631528	32.629166
13140	0	0.039188	7.854961	-0.334294	0.000385	0.078550	-0.003326	2.174664	-0.635108	32.639222
13141	0	0.165316	8.184831	0.107817	0.001648	0.081848	0.001099	2.200017	-0.636934	32.648520
13142	0	0.208950	8.618456	0.488005	0.002085	0.086184	0.004900	2.223142	-0.638975	32.673313
13143	0	0.183711	9.008873	0.670097	0.001831	0.090088	0.006714	2.235966	-0.643250	32.704560
13144	0	0.056918	9.393529	0.839054	0.000561	0.093935	0.008394	2.236395	-0.650450	32.735342
13145	0	-0.079064	9.820547	0.891245	-0.000793	0.098206	0.008911	2.230430	-0.650309	32.762488
13146	0	-0.175972	10.278225	0.897496	-0.001764	0.102782	0.008974	2.224451	-0.652263	32.794774
13147	0	-0.231650	10.638322	0.782772	-0.002319	0.106384	0.007812	2.202948	-0.651533	32.825510
13148	0	-0.206495	11.047128	0.614428	-0.002069	0.110472	0.006135	2.188344	-0.650754	32.852931
13149	0	-0.176866	11.413560	0.452064	-0.001770	0.114136	0.004517	2.179701	-0.646913	32.874344
13150	0	-0.097584	11.675936	0.268993	-0.000974	0.116759	0.002693	2.178636	-0.639134	32.889734
13151	0	-0.078450	12.023967	0.309898	-0.000793	0.120239	0.003113	2.187793	-0.641859	32.898482
13152	0	-0.083400	12.213330	0.507487	-0.000837	0.122132	0.005098	2.205732	-0.639293	32.908973
13153	0	-0.121469	12.475728	0.625946	-0.001221	0.124756	0.006287	2.226735	-0.638904	32.913237
13154	0	-0.126434	12.537172	0.901631	-0.001270	0.125370	0.009039	2.243854	-0.637663	32.904864
13155	0	-0.054553	12.634467	1.096471	-0.000549	0.126343	0.010986	2.259943	-0.633786	32.891304
13156	0	0.043457	12.622589	1.166001	0.000435	0.126225	0.011675	2.269745	-0.625943	32.877053
13157	0	0.079105	12.536797	1.163893	0.000793	0.125366	0.011658	2.283125	-0.615896	32.859568
13158	0	0.072983	12.329476	1.008367	0.000727	0.123294	0.010095	2.289591	-0.610652	32.835270
13159	0	0.000012	12.060628	0.883906	0.000000	0.120605	0.008850	2.296594	-0.602343	32.804493
13160	0	-0.079863	11.773871	0.679725	-0.000794	0.117738	0.006814	2.309471	-0.590373	32.776925
13161	0	-0.153108	11.462439	0.444423	-0.001526	0.114624	0.004456	2.317764	-0.577608	32.743124
13162	0	-0.172810	11.010764	0.252678	-0.001720	0.110107	0.002542	2.330263	-0.562508	32.704762
13163	0	-0.122809	10.601810	0.077815	-0.001221	0.106018	0.000793	2.343991	-0.547932	32.661239
13164	0	-0.044874	10.180682	0.135746	-0.000442	0.101807	0.001373	2.358812	-0.532898	32.612887
13165	0	-0.024964	9.722928	0.212297	-0.000244	0.097229	0.002136	2.371152	-0.519108	32.569811
13166	0	-0.093159	9.289576	0.234239	-0.000926	0.092896	0.002355	2.383245	-0.504728	32.526313
13167	0	-0.153573	8.862310	0.273953	-0.001526	0.088623	0.002747	2.390129	-0.483890	32.471465
13168	0	-0.149138	8.508297	0.272933	-0.001484	0.085083	0.002732	2.391822	-0.465630	32.416588
13169	0	-0.086363	8.166493	0.268591	-0.000854	0.081665	0.002686	2.388409	-0.444692	32.366871
13170	0	0.003118	7.849120	0.183084	0.000042	0.078491	0.001830	2.383575	-0.421505	32.328385
13171	0	0.126943	7.598895	0.049223	0.001282	0.075989	0.000488	2.373214	-0.396119	32.291744
13172	0	0.240484	7.385390	-0.212778	0.002416	0.073853	-0.002130	2.365514	-0.373681	32.257247
13173	0	0.316565	7.305983	-0.438796	0.003174	0.073059	-0.004395	2.350103	-0.355698	32.229933
13174	0	0.376152	7.147422	-0.603183	0.003767	0.071474	-0.006030	2.347747	-0.341990	32.207564
13175	0	0.341428	7.086118	-0.788087	0.003418	0.070862	-0.007874	2.354842	-0.330557	32.196517
13176	0	0.212982	7.067518	-0.845140	0.002129	0.070677	-0.008438	2.371952	-0.325975	32.195098
13177	0	0.055319	7.079849	-0.825915	0.000549	0.070801	-0.008240	2.398856	-0.324518	32.203935
13178	0	-0.011542	7.323521	-0.708297	-0.000114	0.073237	-0.007060	2.430131	-0.315056	32.215544
13179	0	-0.024664	7.543746	-0.527754	-0.000244	0.075439	-0.005249	2.468845	-0.303501	32.229529
13180	0	0.018088	7.830402	-0.314220	0.000176	0.078305	-0.003112	2.508577	-0.302302	32.253194
13181	0	0.085826	8.160327	-0.168201	0.000854	0.081604	-0.001648	2.551929	-0.300346	32.278099
13182	0	0.166029	8.569348	0.063069	0.001655	0.085693	0.000661	2.588036	-0.301343	32.303845
13183	0	0.177427	8.953945	0.290016	0.001770	0.089539	0.002930	2.621500	-0.301142	32.338213
13184	0	0.019995	9.265554	0.473284	0.000191	0.092654	0.004759	2.648552	-0.307820	32.378734
13185	0	-0.176729	9.729169	0.540336	-0.001770	0.097290	0.005432	2.676615	-0.306273	32.416115
13186	0	-0.273951	10.132397	0.650389	-0.002742	0.101322	0.006531	2.700985	-0.304131	32.450200
13187	0	-0.256327	10.547021	0.785405	-0.002563	0.105469	0.007874	2.715622	-0.300754	32.495316
13188	0	-0.165299	10.919633	0.836128	-0.001648	0.109195	0.008383	2.732116	-0.291653	32.537128
13189	0	-0.060912	11.279375	0.712891	-0.000610	0.112793	0.007141	2.739080	-0.287736	32.567940
13190	0	0.048619	11.548006	0.582321	0.000491	0.115479	0.005835	2.745324	-0.276778	32.589065
13191	0	0.158095	11.853127	0.596317	0.001587	0.118530	0.005981	2.758078	-0.264938	32.609061
13192	0	0.133308	12.024086	0.452151	0.001330	0.120240	0.004539	2.770176	-0.261289	32.631762
13193	0	-0.024332	12.213215	0.424960	-0.000244	0.122131	0.004272	2.786406	-0.255520	32.648501
13194	0	-0.201822	12.323181	0.438190	-0.002013	0.123231	0.004409	2.806252	-0.244000	32.657723
13195	0	-0.226377	12.439102	0.638013	-0.002258	0.124390	0.006409	2.827411	-0.231982	32.665097
13196	0	-0.209403	12.445573	0.820872	-0.002087	0.124454	0.008244	2.854291	-0.218165	32.670868
13197	0	-0.092537	12.372078	0.967156	-0.000916	0.123718	0.009705	2.879744	-0.201665	32.670807
13198	0	0.020987	12.219950	0.948686	0.000224	0.122197	0.009517	2.902740	-0.179828	32.658600
13199	0	0.157917	12.018007	0.986645	0.001587	0.120178	0.009888	2.917692	-0.164105	32.648772
13200	0	0.119449	11.743468	0.751032	0.001204	0.117434	0.007526	2.927973	-0.146533	32.644062
13201	0	-0.011845	11.425841	0.486888	-0.000122	0.114258	0.004883	2.936688	-0.142115	32.631973
13202	0	-0.146298	11.016849	0.167649	-0.001459	0.110168	0.001682	2.937934	-0.130163	32.609380
13203	0	-0.232115	10.681141	-0.074365	-0.002319	0.106812	-0.000732	2.945627	-0.120756	32.580774
13204	0	-0.251515	10.265971	-0.150559	-0.002507	0.102660	-0.001487	2.962428	-0.104631	32.551198
13205	0	-0.251181	9.881545	-0.117895	-0.002502	0.098816	-0.001160	2.980668	-0.086369	32.520014
13206	0	-0.149168	9.490857	-0.011068	-0.001483	0.094909	-0.000099	2.990206	-0.068040	32.485772
13207	0	-0.025362	9.002745	0.254158	-0.000244	0.090027	0.002563	3.013290	-0.047058	32.449138
13208	0	0.057681	8.850230	0.195801	0.000591	0.088502	0.001970	3.024083	-0.019453	32.406269
13209	0	0.170070	8.471703	0.262240	0.001709	0.084717	0.002625	3.021219	0.000665	32.372328
13210	0	0.204904	8.154317	0.225529	0.002059	0.081543	0.002254	3.012827	0.023386	32.338910
13211	0	0.231036	7.959004	0.061898	0.002319	0.079590	0.000610	2.994428	0.044284	32.314712
13212	0	0.217518	7.727094	-0.149198	0.002178	0.077271	-0.001510	2.962209	0.056012	32.286287
13213	0	0.158289	7.574526	-0.383446	0.001587	0.075745	-0.003845	2.940220	0.068952	32.270406
13214	0	0.114723	7.464843	-0.699288	0.001150	0.074648	-0.006998	2.926709	0.080195	32.260313
13215	0	0.079094	7.428041	-0.829542	0.000793	0.074280	-0.008301	2.912982	0.091296	32.255505
13216	0	0.060100	7.385272	-0.927324	0.000605	0.073853	-0.009267	2.917474	0.105069	32.260502
13217	0	0.006110	7.391240	-0.904279	0.000061	0.073914	-0.009033	2.926935	0.113472	32.268679
13218	0	0.030594	7.573981	-0.760785	0.000304	0.075742	-0.007588	2.951035	0.119755	32.282096
13219	0	0.036551	7.763544	-0.545046	0.000366	0.077637	-0.005432	2.972854	0.129014	32.292687
13220	0	0.054793	8.007547	-0.226185	0.000546	0.080076	-0.002235	3.005476	0.134747	32.305856
13221	0	0.073566	8.276350	-0.051215	0.000732	0.082764	-0.000488	3.033293	0.137804	32.326559
13222	0	0.110929	8.557142	0.103310	0.001104	0.085571	0.001049	3.049477	0.138332	32.348492
13223	0	0.122733	8.959983	0.193877	0.001221	0.089600	0.001953	3.062631	0.136476	32.382811
13224	0	0.044222	9.259053	0.319837	0.000440	0.092590	0.003204	3.064522	0.139566	32.414252
13225	0	-0.078446	9.594761	0.304311	-0.000793	0.095947	0.003052	3.068847	0.135115	32.447949
13226	0	-0.150525	9.973173	0.296324	-0.001508	0.099731	0.002972	3.072291	0.138685	32.480434
13227	0	-0.152357	10.314970	0.383843	-0.001526	0.103149	0.003845	3.073427	0.142138	32.517946
13228	0	-0.103809	10.644563	0.547201	-0.001035	0.106445	0.005479	3.074751	0.151810	32.546737
13229	0	-0.019017	10.992458	0.585429	-0.000183	0.109924	0.005859	3.074096	0.164967	32.579656
13230	0	0.010715	11.248773	0.652136	0.000107	0.112488	0.006520	3.067155	0.170898	32.604367
13231	0	0.079359	11.462419	0.750483	0.000793	0.114624	0.007507	3.063904	0.177196	32.624048
13232	0	0.060681	11.730957	0.658648	0.000610	0.117310	0.006586	3.057699	0.187588	32.638688
13233	0	-0.005960	11.883482	0.635943	-0.000061	0.118835	0.006348	3.040347	0.193075	32.655136
13234	0	-0.091442	11.974889	0.582473	-0.000913	0.119749	0.005821	3.031042	0.202262	32.661404
13235	0	-0.146632	12.030022	0.476223	-0.001465	0.120300	0.004761	3.023952	0.211910	32.653062
13236	0	-0.152797	12.029931	0.439881	-0.001530	0.120299	0.004397	3.016953	0.218658	32.642651
13237	0	-0.116725	11.975086	0.488377	-0.001160	0.119751	0.004883	3.010118	0.234009	32.639698
13238	0	-0.111558	11.822454	0.572982	-0.001114	0.118224	0.005738	3.012510	0.244304	32.626978
13239	0	-0.067647	11.688229	0.646980	-0.000671	0.116882	0.006470	3.006499	0.258004	32.616131
13240	0	-0.043598	11.456185	0.714417	-0.000438	0.114562	0.007141	2.997648	0.266145	32.588061
13241	0	-0.030240	11.206008	0.653895	-0.000305	0.112061	0.006531	2.983326	0.272969	32.562448
13242	0	-0.036596	10.894620	0.503291	-0.000361	0.108947	0.005020	2.963960	0.287254	32.532762
13243	0	-0.043051	10.552931	0.282504	-0.000427	0.105530	0.002808	2.939101	0.299800	32.501875
13244	0	-0.037740	10.180546	0.127120	-0.000374	0.101806	0.001254	2.913985	0.312493	32.463181
13245	0	-0.030788	9.887696	-0.017507	-0.000305	0.098877	-0.000183	2.898856	0.323768	32.420369
13246	0	-0.013091	9.545920	-0.198829	-0.000129	0.095459	-0.001999	2.880222	0.333714	32.379770
13247	0	-0.018838	9.240736	-0.096310	-0.000183	0.092407	-0.000977	2.857654	0.348018	32.339136
13248	0	-0.050684	8.935546	-0.039408	-0.000499	0.089355	-0.000401	2.842408	0.366351	32.298367
13249	0	-0.012956	8.697517	-0.053600	-0.000122	0.086975	-0.000549	2.818957	0.384129	32.256820
13250	0	0.046831	8.459373	0.046544	0.000474	0.084594	0.000452	2.794582	0.400122	32.219517
13251	0	0.127668	8.239730	0.099694	0.001282	0.082397	0.000977	2.759654	0.415635	32.185567
13252	0	0.175288	8.099382	-0.018570	0.001759	0.080994	-0.000205	2.725500	0.431651	32.150053
13253	0	0.200768	7.965150	-0.187277	0.002014	0.079651	-0.001892	2.690944	0.448363	32.124504
13254	0	0.188221	7.892005	-0.231789	0.001879	0.078919	-0.002342	2.648949	0.450608	32.102117
13255	0	0.140726	7.830921	-0.480279	0.001404	0.078308	-0.004822	2.614784	0.452806	32.089732
13256	0	0.000863	7.800702	-0.605048	0.000006	0.078006	-0.006066	2.585410	0.455535	32.078118
13257	0	-0.079311	7.849217	-0.731398	-0.000793	0.078491	-0.007324	2.564534	0.462085	32.068475
13258	0	-0.097626	7.983525	-0.650700	-0.000977	0.079835	-0.006511	2.553180	0.469515	32.067042
13259	0	-0.072656	8.148202	-0.482120	-0.000732	0.081482	-0.004822	2.546314	0.469523	32.072126
13260	0	-0.004412	8.349609	-0.311208	-0.000050	0.083496	-0.003112	2.540712	0.470073	32.076859
13261	0	0.092016	8.587640	-0.061257	0.000916	0.085876	-0.000610	2.537830	0.471814	32.084647
13262	0	0.153897	8.886610	0.164604	0.001534	0.088866	0.001643	2.528361	0.473651	32.095296
13263	0	0.165622	9.155244	0.445853	0.001648	0.091553	0.004456	2.518837	0.470551	32.106141
13264	0	0.118585	9.460284	0.502152	0.001176	0.094604	0.005011	2.499697	0.465378	32.123079
13265	0	0.012960	9.741133	0.575033	0.000122	0.097412	0.005737	2.478177	0.463167	32.143074
13266	0	-0.095647	10.033907	0.510874	-0.000961	0.100340	0.005092	2.452258	0.464583	32.160829
13267	0	-0.060280	10.357561	0.527067	-0.000610	0.103577	0.005249	2.421933	0.463280	32.177183
13268	0	-0.058791	10.595428	0.439883	-0.000595	0.105955	0.004377	2.392391	0.462955	32.187987
13269	0	0.000142	10.803146	0.465639	0.000000	0.108032	0.004639	2.367242	0.468666	32.203311
13270	0	0.006462	11.077622	0.384008	0.000064	0.110777	0.003820	2.340560	0.475355	32.216650
13271	0	-0.029858	11.224316	0.410347	-0.000305	0.112244	0.004089	2.319800	0.476229	32.224100
13272	0	-0.046454	11.382815	0.443659	-0.000476	0.113829	0.004422	2.298863	0.472317	32.235007
13273	0	-0.048349	11.517254	0.538866	-0.000488	0.115173	0.005371	2.275017	0.475362	32.235908
13274	0	-0.120644	11.565822	0.633176	-0.001211	0.115659	0.006321	2.257895	0.478524	32.235345
13275	0	-0.152872	11.608812	0.642160	-0.001526	0.116089	0.006409	2.238794	0.489435	32.230221
13276	0	-0.086362	11.584207	0.754319	-0.000860	0.115843	0.007532	2.221586	0.501691	32.213186
13277	0	0.012475	11.541658	0.739933	0.000122	0.115417	0.007385	2.201101	0.507728	32.199599
13278	0	0.043060	11.388854	0.657765	0.000432	0.113890	0.006557	2.174141	0.517315	32.193519
13279	0	0.012263	11.205967	0.654570	0.000122	0.112061	0.006531	2.152247	0.525489	32.175455
13280	0	-0.011735	10.992154	0.608695	-0.000121	0.109922	0.006071	2.129159	0.530636	32.149305
13281	0	-0.079658	10.723781	0.545068	-0.000793	0.107239	0.005432	2.102814	0.542707	32.128106
13282	0	-0.080505	10.485571	0.469067	-0.000800	0.104856	0.004674	2.077926	0.556553	32.112296
13283	0	-0.067561	10.217246	0.239609	-0.000671	0.102173	0.002380	2.053726	0.569471	32.090712
13284	0	-0.001124	9.948604	0.169564	-0.000009	0.099486	0.001678	2.026168	0.580588	32.063733
13285	0	0.029841	9.631337	0.092905	0.000305	0.096313	0.000916	2.003333	0.596470	32.035314
13286	0	0.114163	9.405525	-0.020435	0.001145	0.094055	-0.000218	1.979238	0.608445	32.002750
13287	0	0.097523	9.179687	0.025123	0.000977	0.091797	0.000244	1.963462	0.617651	31.971158
13288	0	0.048451	8.886618	0.051144	0.000485	0.088866	0.000502	1.944055	0.626460	31.945775
13289	0	-0.030604	8.740227	0.068079	-0.000305	0.087402	0.000671	1.925204	0.635269	31.919267
13290	0	-0.025089	8.544822	0.027290	-0.000246	0.085448	0.000262	1.904393	0.649336	31.896367
13291	0	-0.005962	8.392322	0.086667	-0.000061	0.083923	0.000854	1.881159	0.655130	31.877915
13292	0	0.054868	8.306792	-0.002356	0.000551	0.083068	-0.000037	1.855649	0.666171	31.860765
13293	0	0.109414	8.221460	-0.096100	0.001099	0.082214	-0.000977	1.827211	0.679843	31.847478
13294	0	0.157515	8.203246	-0.228118	0.001577	0.082032	-0.002289	1.809770	0.690059	31.832536
13295	0	0.165013	8.166541	-0.285681	0.001648	0.081665	-0.002869	1.786632	0.694644	31.831052
13296	0	0.092451	8.190948	-0.332524	0.000919	0.081909	-0.003334	1.767847	0.694903	31.827271
13297	0	0.012682	8.313000	-0.323169	0.000122	0.083130	-0.003235	1.757107	0.695940	31.824935
13298	0	-0.040854	8.477780	-0.213377	-0.000418	0.084778	-0.002131	1.755132	0.691383	31.830682
13299	0	-0.054858	8.618161	-0.110130	-0.000549	0.086182	-0.001099	1.752331	0.698212	31.836791
13300	0	0.012790	8.801171	0.060775	0.000123	0.088012	0.000605	1.741972	0.699570	31.850513
13301	0	0.098086	9.039296	0.232148	0.000977	0.090393	0.002319	1.733073	0.701580	31.858697
13302	0	0.183980	9.301648	0.324284	0.001840	0.093017	0.003239	1.721946	0.708578	31.874362
13303	0	0.146723	9.533671	0.513012	0.001465	0.095337	0.005127	1.712079	0.712436	31.893759
13304	0	0.105137	9.838741	0.519777	0.001042	0.098388	0.005194	1.701175	0.708568	31.915204
13305	0	-0.029757	10.046373	0.604510	-0.000305	0.100464	0.006042	1.691649	0.706334	31.937658
13306	0	-0.095777	10.302627	0.617190	-0.000961	0.103026	0.006169	1.682097	0.708982	31.957362
13307	0	-0.122240	10.546841	0.580419	-0.001221	0.105469	0.005798	1.669030	0.717612	31.975108
13308	0	-0.110166	10.705443	0.551028	-0.001102	0.107055	0.005505	1.656269	0.723707	31.988951
13309	0	-0.042748	10.949696	0.482423	-0.000427	0.109497	0.004822	1.647095	0.730997	32.004686
13310	0	-0.012334	11.059471	0.409507	-0.000123	0.110595	0.004094	1.639598	0.738669	32.010631
13311	0	0.000066	11.187741	0.409021	0.000000	0.111877	0.004089	1.632201	0.745337	32.016060
13312	0	-0.030527	11.242617	0.511985	-0.000304	0.112426	0.005128	1.633857	0.753720	32.021199
13313	0	-0.097384	11.340382	0.658353	-0.000977	0.113403	0.006592	1.635569	0.758194	32.026705
13314	0	-0.146307	11.322058	0.650658	-0.001460	0.113220	0.006514	1.636064	0.768696	32.026026
13315	0	-0.109738	11.309856	0.811212	-0.001099	0.113098	0.008118	1.635091	0.775184	32.019726
13316	0	-0.036430	11.230517	0.852718	-0.000364	0.112305	0.008533	1.634815	0.783056	32.012938
13317	0	0.017959	11.090130	0.780657	0.000183	0.110901	0.007812	1.634137	0.794348	32.008949
13318	0	0.065794	10.913117	0.681913	0.000664	0.109131	0.006824	1.631891	0.808193	32.000468
13319	0	0.066286	10.748327	0.597601	0.000671	0.107483	0.005981	1.630734	0.825335	31.982099
13320	0	0.052469	10.516388	0.535447	0.000532	0.105164	0.005360	1.629421	0.841306	31.967374
13321	0	-0.000548	10.278330	0.262059	0.000000	0.102783	0.002625	1.626918	0.854912	31.949001
13322	0	-0.062782	10.034085	0.145405	-0.000622	0.100341	0.001457	1.623774	0.869086	31.933008
13323	0	-0.085585	9.790044	0.078576	-0.000854	0.097900	0.000793	1.626130	0.877837	31.913434
13324	0	-0.037479	9.527489	-0.020583	-0.000370	0.095275	-0.000198	1.628433	0.890422	31.888256
13325	0	0.005897	9.307864	0.029629	0.000061	0.093079	0.000305	1.632626	0.899910	31.862334
13326	0	0.035517	9.136972	0.045702	0.000361	0.091370	0.000470	1.642311	0.914776	31.837905
13327	0	0.011793	8.874535	0.138957	0.000122	0.088745	0.001404	1.653975	0.927342	31.814966
13328	0	0.029182	8.764660	0.100014	0.000297	0.087646	0.001009	1.658783	0.940672	31.786059
13329	0	0.060243	8.587669	0.163901	0.000610	0.085876	0.001648	1.663919	0.958488	31.766458
13330	0	0.058850	8.483899	0.113498	0.000594	0.084839	0.001142	1.666011	0.973221	31.746167
13331	0	0.072638	8.422861	0.048080	0.000732	0.084229	0.000488	1.669440	0.988438	31.730948
13332	0	0.095999	8.337407	-0.062622	0.000964	0.083374	-0.000626	1.663619	1.001118	31.723139
13333	0	0.085059	8.312978	-0.177672	0.000854	0.083130	-0.001770	1.666276	1.013339	31.715139
13334	0	0.109015	8.294539	-0.350252	0.001090	0.082946	-0.003492	1.673829	1.019975	31.709733
13335	0	0.055068	8.386163	-0.434628	0.000549	0.083862	-0.004333	1.684979	1.025270	31.710607
13336	0	-0.012234	8.489716	-0.370800	-0.000120	0.084898	-0.003689	1.704642	1.035358	31.713413
13337	0	-0.006065	8.636417	-0.221967	-0.000061	0.086365	-0.002197	1.728199	1.041925	31.715782
13338	0	0.054925	8.862192	-0.062088	0.000549	0.088622	-0.000596	1.754210	1.049016	31.719419
13339	0	0.067268	9.027139	0.168767	0.000671	0.090271	0.001709	1.775208	1.054253	31.725132
13340	0	0.110064	9.259193	0.311068	0.001101	0.092591	0.003130	1.793032	1.060882	31.730800
13341	0	0.146595	9.503253	0.388644	0.001465	0.095032	0.003906	1.810952	1.066108	31.741471
13342	0	0.134494	9.710838	0.360773	0.001345	0.097108	0.003621	1.820779	1.072312	31.756029
13343	0	0.049167	9.948794	0.425733	0.000488	0.099487	0.004272	1.832109	1.074863	31.767022
13344	0	-0.096806	10.180798	0.374280	-0.000970	0.101808	0.003753	1.836980	1.079287	31.779166
13345	0	-0.164874	10.394344	0.364567	-0.001648	0.103943	0.003662	1.848729	1.086658	31.792110
13346	0	-0.158906	10.577561	0.385172	-0.001589	0.105775	0.003872	1.864186	1.093310	31.808315
13347	0	-0.103431	10.821629	0.455566	-0.001038	0.108215	0.004578	1.881142	1.096277	31.820141
13348	0	-0.079348	10.937678	0.445039	-0.000787	0.109376	0.004472	1.897299	1.110035	31.820430
13349	0	-0.000550	11.090197	0.473536	0.000000	0.110901	0.004761	1.917274	1.122137	31.831971
13350	0	0.040686	11.200275	0.596663	0.000416	0.112001	0.005991	1.935872	1.138015	31.831239
13351	0	0.012239	11.248941	0.680933	0.000122	0.112488	0.006836	1.956600	1.144281	31.834459
13352	0	-0.036914	11.297989	0.645949	-0.000366	0.112979	0.006476	1.967323	1.153994	31.834461
13353	0	-0.104593	11.303830	0.601881	-0.001038	0.113037	0.006042	1.984877	1.169334	31.829597
13354	0	-0.099000	11.230769	0.597478	-0.000994	0.112307	0.005995	1.998857	1.172776	31.817175
13355	0	-0.055667	11.132918	0.571614	-0.000549	0.111328	0.005737	2.014107	1.187566	31.803800
13356	0	0.004065	11.004975	0.591155	0.000046	0.110048	0.005939	2.035529	1.200233	31.788248
13357	0	0.041709	10.821630	0.424887	0.000427	0.108215	0.004272	2.053757	1.218022	31.773176
13358	0	0.077037	10.650922	0.487664	0.000773	0.106508	0.004897	2.068854	1.228712	31.750062
13359	0	0.072452	10.443184	0.321444	0.000732	0.104431	0.003235	2.084402	1.244245	31.733503
13360	0	0.040408	10.199018	0.238406	0.000411	0.101990	0.002401	2.096975	1.258837	31.712646
13361	0	0.005403	9.936545	0.101750	0.000061	0.099365	0.001038	2.113385	1.273399	31.690397
13362	0	-0.038813	9.735118	0.079855	-0.000381	0.097351	0.000814	2.125424	1.288791	31.665094
13363	0	-0.073959	9.478758	0.022916	-0.000732	0.094788	0.000244	2.137011	1.303680	31.631359
13364	0	-0.094000	9.228411	0.014436	-0.000930	0.092284	0.000154	2.141976	1.322528	31.602813
13365	0	-0.061796	9.051507	-0.008091	-0.000610	0.090515	-0.000061	2.160631	1.338300	31.575164
13366	0	0.022283	8.856205	0.012982	0.000229	0.088562	0.000143	2.171012	1.352323	31.549355
13367	0	0.023720	8.679202	0.004807	0.000244	0.086792	0.000061	2.181419	1.367634	31.523803
13368	0	0.107585	8.569348	0.008673	0.001084	0.085693	0.000095	2.186068	1.385109	31.500538
13369	0	0.084809	8.447275	0.023562	0.000854	0.084473	0.000244	2.190873	1.399955	31.481398
13370	0	0.120658	8.361717	-0.099772	0.001207	0.083617	-0.000994	2.189613	1.406917	31.464768
13371	0	0.085497	8.349591	-0.208227	0.000854	0.083496	-0.002075	2.192831	1.412141	31.454804
13372	0	0.072972	8.276248	-0.313399	0.000732	0.082763	-0.003127	2.196052	1.421844	31.450342
13373	0	0.036573	8.294632	-0.312515	0.000366	0.082947	-0.003113	2.206873	1.428326	31.444074
13374	0	0.079014	8.379896	-0.357555	0.000792	0.083799	-0.003566	2.214093	1.436227	31.443067
13375	0	0.073357	8.526530	-0.380236	0.000732	0.085266	-0.003784	2.232591	1.440959	31.447415
13376	0	0.085808	8.642337	-0.249562	0.000856	0.086424	-0.002479	2.249300	1.444889	31.453312
13377	0	0.073450	8.837867	-0.105644	0.000732	0.088379	-0.001038	2.267916	1.448239	31.459702
13378	0	0.067649	9.014795	-0.005470	0.000675	0.090148	-0.000039	2.281983	1.452546	31.467877
13379	0	0.055275	9.252946	0.095932	0.000549	0.092529	0.000977	2.297626	1.454110	31.480712
13380	0	0.013101	9.484886	0.208960	0.000129	0.094849	0.002100	2.304398	1.457059	31.491232
13381	0	0.006149	9.747338	0.292189	0.000061	0.097473	0.002930	2.307777	1.462067	31.501972
13382	0	-0.048722	9.960967	0.296454	-0.000487	0.099609	0.002975	2.313416	1.467218	31.525092
13383	0	-0.079415	10.168485	0.279745	-0.000793	0.101685	0.002808	2.318968	1.473507	31.537549
13384	0	-0.085590	10.418735	0.454909	-0.000856	0.104187	0.004557	2.321335	1.478157	31.553377
13385	0	-0.055359	10.632360	0.407954	-0.000549	0.106323	0.004089	2.325998	1.487937	31.572351
13386	0	-0.055328	10.778837	0.387898	-0.000558	0.107788	0.003886	2.327713	1.488477	31.581898
13387	0	-0.048637	10.968048	0.420383	-0.000488	0.109680	0.004211	2.329674	1.491653	31.597726
13388	0	-0.035970	11.120618	0.504723	-0.000363	0.111206	0.005050	2.326196	1.493148	31.609836
13389	0	-0.024218	11.199967	0.451275	-0.000244	0.112000	0.004517	2.324048	1.496663	31.614652
13390	0	-0.024268	11.297624	0.474816	-0.000240	0.112976	0.004752	2.321982	1.504527	31.621425
13391	0	-0.067537	11.352554	0.506201	-0.000671	0.113525	0.005066	2.319738	1.514107	31.624371
13392	0	-0.062134	11.340329	0.475262	-0.000619	0.113403	0.004752	2.313026	1.522326	31.620536
13393	0	-0.043044	11.322042	0.579404	-0.000427	0.113220	0.005798	2.311066	1.531390	31.616369
13394	0	-0.037678	11.224376	0.554316	-0.000373	0.112244	0.005546	2.307233	1.540999	31.616400
13395	0	-0.018847	11.077902	0.585517	-0.000183	0.110779	0.005859	2.305113	1.552604	31.605286
13396	0	-0.013637	10.931385	0.518182	-0.000134	0.109314	0.005179	2.296064	1.561565	31.595428
13397	0	0.006477	10.736073	0.464112	0.000061	0.107361	0.004639	2.286861	1.563499	31.585558
13398	0	-0.036866	10.534558	0.458506	-0.000360	0.105346	0.004582	2.277391	1.579383	31.572875
13399	0	-0.048591	10.321031	0.250882	-0.000488	0.103210	0.002502	2.263706	1.582540	31.555976
13400	0	-0.030814	10.052383	0.087758	-0.000301	0.100524	0.000866	2.243821	1.595732	31.538564
13401	0	-0.067929	9.814450	-0.023355	-0.000671	0.098145	-0.000244	2.224939	1.610199	31.520123
13402	0	-0.075202	9.545801	-0.009825	-0.000749	0.095458	-0.000102	2.213896	1.619466	31.495829
13403	0	-0.073904	9.326171	-0.097284	-0.000732	0.093262	-0.000977	2.202874	1.632520	31.468766
13404	0	-0.056313	9.112456	-0.047599	-0.000563	0.091125	-0.000482	2.189344	1.638102	31.440325
13405	0	-0.030864	8.905032	-0.035630	-0.000305	0.089050	-0.000366	2.170134	1.647642	31.419345
13406	0	0.029379	8.746340	-0.003250	0.000298	0.087463	-0.000042	2.151177	1.657694	31.398101
13407	0	0.103358	8.599863	-0.047928	0.001038	0.085999	-0.000488	2.132480	1.668025	31.378144
13408	0	0.127208	8.465586	-0.070519	0.001273	0.084656	-0.000715	2.112204	1.674390	31.359590
13409	0	0.146342	8.355740	-0.163533	0.001465	0.083557	-0.001648	2.088457	1.681202	31.348348
13410	0	0.158084	8.288620	-0.277050	0.001583	0.082886	-0.002783	2.064981	1.688929	31.335309
13411	0	0.128080	8.258116	-0.401635	0.001282	0.082581	-0.004028	2.042391	1.695300	31.334150
13412	0	0.054971	8.239910	-0.447978	0.000546	0.082398	-0.004493	2.018504	1.695982	31.335439
13413	0	-0.006116	8.282490	-0.420763	-0.000061	0.082825	-0.004211	2.007435	1.700940	31.332028
13414	0	-0.005838	8.441173	-0.462903	-0.000062	0.084412	-0.004631	1.999032	1.701114	31.332387
13415	0	-0.006166	8.538833	-0.243620	-0.000061	0.085388	-0.002441	1.986436	1.706947	31.332961
13416	0	0.018781	8.709713	-0.127315	0.000181	0.087097	-0.001271	1.983432	1.703268	31.336968
13417	0	0.055169	8.868407	-0.005659	0.000549	0.088684	-0.000061	1.972329	1.705194	31.345854
13418	0	0.068306	9.081925	0.135470	0.000675	0.090819	0.001351	1.962766	1.700089	31.354858
13419	0	0.018642	9.332243	0.245353	0.000183	0.093323	0.002441	1.942517	1.700672	31.366362
13420	0	-0.005021	9.557976	0.326863	-0.000055	0.095580	0.003259	1.925223	1.699063	31.378974
13421	0	-0.029712	9.814399	0.422449	-0.000305	0.098145	0.004211	1.904544	1.693968	31.395011
13422	0	-0.119831	10.003423	0.412864	-0.001204	0.100035	0.004115	1.883450	1.691107	31.414138
13423	0	-0.103349	10.235546	0.349484	-0.001038	0.102356	0.003479	1.860163	1.690866	31.434410
13424	0	-0.035455	10.467283	0.364994	-0.000359	0.104673	0.003633	1.836620	1.691011	31.442540
13425	0	0.036669	10.674993	0.349614	0.000366	0.106750	0.003479	1.812778	1.694993	31.453948
13426	0	0.048755	10.839607	0.395323	0.000488	0.108397	0.003941	1.793922	1.700224	31.462341
13427	0	0.006570	10.992367	0.495811	0.000061	0.109924	0.004944	1.773505	1.699742	31.471849
13428	0	-0.029258	11.126450	0.462290	-0.000297	0.111265	0.004606	1.750698	1.700143	31.474536
13429	0	-0.060579	11.236495	0.550944	-0.000610	0.112366	0.005493	1.728409	1.699983	31.478214
13430	0	-0.047753	11.285138	0.535778	-0.000480	0.112852	0.005342	1.707111	1.702443	31.475736
13431	0	-0.079290	11.285344	0.574852	-0.000793	0.112854	0.005737	1.689936	1.706526	31.473992
13432	0	-0.011790	11.327857	0.534853	-0.000121	0.113279	0.005332	1.667326	1.708008	31.468249
13433	0	0.012335	11.260877	0.563712	0.000122	0.112610	0.005615	1.638976	1.711792	31.451881
13434	0	0.000249	11.132434	0.573723	0.000002	0.111325	0.005719	1.614378	1.716073	31.441073
13435	0	-0.042635	11.035046	0.630602	-0.000427	0.110352	0.006287	1.588232	1.719938	31.431370
13436	0	-0.073250	10.857899	0.517761	-0.000731	0.108580	0.005164	1.567986	1.725941	31.415206
13437	0	-0.073176	10.693275	0.514459	-0.000732	0.106934	0.005127	1.543018	1.730085	31.398024
13438	0	-0.091529	10.467291	0.474441	-0.000915	0.104673	0.004734	1.525576	1.735900	31.373023
13439	0	-0.048606	10.259946	0.410548	-0.000488	0.102600	0.004089	1.501415	1.738187	31.353795
13440	0	-0.018742	10.003533	0.230306	-0.000179	0.100036	0.002289	1.478911	1.751919	31.334315
13441	0	0.030047	9.771723	0.056191	0.000305	0.097717	0.000549	1.457733	1.761358	31.305558
13442	0	0.017133	9.509181	0.010042	0.000174	0.095092	0.000085	1.432515	1.767600	31.264086
13443	0	0.024497	9.307854	0.050136	0.000244	0.093079	0.000488	1.410102	1.770400	31.235100
13444	0	0.012146	9.112559	-0.063194	0.000123	0.091125	-0.000647	1.385418	1.775750	31.202822
13445	0	-0.018477	8.911130	0.013639	-0.000183	0.089111	0.000122	1.360906	1.781531	31.172022
13446	0	-0.031387	8.721929	-0.063452	-0.000309	0.087219	-0.000644	1.342855	1.791425	31.146868
13447	0	0.030485	8.612061	0.001177	0.000305	0.086121	0.000000	1.321145	1.795517	31.123277
13448	0	0.109280	8.514411	-0.002170	0.001098	0.085144	-0.000038	1.292843	1.805735	31.101466
13449	0	0.189458	8.416750	-0.047477	0.001892	0.084167	-0.000488	1.268235	1.805902	31.082475
13450	0	0.189392	8.367942	-0.105817	0.001896	0.083679	-0.001072	1.243606	1.812365	31.073276
13451	0	0.176886	8.313016	-0.169652	0.001770	0.083130	-0.001709	1.220479	1.817306	31.056267
13452	0	0.091676	8.355743	-0.240460	0.000913	0.083557	-0.002417	1.198583	1.815504	31.051414
13453	0	0.024650	8.392367	-0.285875	0.000244	0.083923	-0.002869	1.179645	1.815717	31.040894
13454	0	-0.042453	8.489998	-0.241838	-0.000422	0.084900	-0.002421	1.170405	1.822313	31.038660
13455	0	-0.060909	8.612069	-0.219429	-0.000610	0.086121	-0.002197	1.161328	1.824372	31.034865
13456	0	-0.005449	8.795165	-0.097202	-0.000059	0.087952	-0.000971	1.157849	1.822282	31.035865
13457	0	0.030788	8.972167	0.073278	0.000305	0.089722	0.000732	1.152486	1.822761	31.039960
13458	0	0.098642	9.185688	0.195430	0.000981	0.091857	0.001953	1.146144	1.820228	31.042987
13459	0	0.061564	9.356668	0.336194	0.000610	0.093567	0.003357	1.135074	1.817498	31.044626
13460	0	0.068724	9.631257	0.458545	0.000682	0.096313	0.004587	1.132211	1.814771	31.047907
13461	0	0.012703	9.844936	0.519438	0.000122	0.098450	0.005188	1.119848	1.812533	31.052918
13462	0	-0.071759	10.040151	0.569584	-0.000723	0.100402	0.005689	1.106725	1.809676	31.068400
13463	0	-0.048856	10.278304	0.482524	-0.000488	0.102783	0.004822	1.097955	1.813337	31.084023
13464	0	-0.054875	10.430759	0.435335	-0.000550	0.104308	0.004340	1.078482	1.815188	31.092074
13465	0	0.042917	10.632300	0.403446	0.000427	0.106323	0.004028	1.067058	1.816591	31.105435
13466	0	0.073635	10.803107	0.398508	0.000736	0.108031	0.003980	1.056392	1.820021	31.110858
13467	0	0.030901	10.931376	0.391170	0.000305	0.109314	0.003906	1.045785	1.819491	31.120506
13468	0	-0.023841	11.016744	0.404049	-0.000237	0.110168	0.004039	1.039030	1.824991	31.124347
13469	0	-0.054985	11.090095	0.469790	-0.000549	0.110901	0.004700	1.035854	1.829033	31.125874
13470	0	-0.104509	11.163323	0.512347	-0.001040	0.111633	0.005123	1.030431	1.838317	31.124298
13471	0	-0.128508	11.145020	0.610268	-0.001282	0.111450	0.006104	1.026178	1.845297	31.121940
13472	0	-0.092596	11.151064	0.615556	-0.000923	0.111510	0.006163	1.028299	1.851829	31.117198
13473	0	-0.006561	11.096189	0.665326	-0.000061	0.110962	0.006653	1.022567	1.860318	31.107748
13474	0	0.010894	10.992329	0.671511	0.000113	0.109923	0.006714	1.015876	1.867923	31.095450
13475	0	0.012350	10.876516	0.609438	0.000122	0.108765	0.006104	1.020104	1.870166	31.084312
13476	0	-0.030755	10.699480	0.553256	-0.000303	0.106995	0.005536	1.018370	1.878672	31.063414
13477	0	-0.048883	10.540788	0.494029	-0.000488	0.105408	0.004944	1.016816	1.882953	31.047531
13478	0	-0.061968	10.314940	0.310427	-0.000612	0.103149	0.003105	1.012419	1.894617	31.031367
13479	0	-0.073781	10.137938	0.237934	-0.000732	0.101379	0.002380	1.008195	1.903976	31.010041
13480	0	-0.044058	9.905910	0.054493	-0.000439	0.099059	0.000546	1.004551	1.909044	30.987665
13481	0	0.005697	9.680176	-0.000038	0.000061	0.096802	0.000000	0.999437	1.916433	30.957979
13482	0	0.041232	9.490872	-0.049385	0.000419	0.094909	-0.000489	0.999463	1.926599	30.933177
13483	0	0.072427	9.313973	0.010985	0.000732	0.093140	0.000122	1.008956	1.939272	30.909953
13484	0	0.071453	9.130863	0.033562	0.000716	0.091309	0.000341	1.010749	1.944096	30.887474
13485	0	0.024263	8.959968	0.152209	0.000244	0.089600	0.001526	1.010381	1.949072	30.872223
13486	0	-0.019153	8.825707	0.193424	-0.000187	0.088257	0.001945	1.019931	1.958170	30.860634
13487	0	0.012075	8.721943	0.200582	0.000122	0.087219	0.002014	1.025638	1.962971	30.839636
13488	0	0.054037	8.630375	0.132497	0.000546	0.086304	0.001326	1.021317	1.972757	30.824405
13489	0	0.103106	8.587658	0.103431	0.001038	0.085876	0.001038	1.020825	1.984550	30.821916
13490	0	0.102513	8.532704	-0.153782	0.001024	0.085327	-0.001533	1.022936	1.986118	30.813895
13491	0	0.097397	8.526596	-0.232616	0.000977	0.085266	-0.002319	1.027421	1.992651	30.811531
13492	0	0.097083	8.538698	-0.301212	0.000971	0.085387	-0.003005	1.032308	1.995630	30.808687
13493	0	-0.018505	8.593697	-0.306651	-0.000183	0.085938	-0.003052	1.047480	2.001251	30.808330
13494	0	-0.061539	8.703470	-0.236765	-0.000615	0.087035	-0.002350	1.066558	2.004950	30.815225
13495	0	-0.079682	8.825672	-0.038675	-0.000793	0.088257	-0.000366	1.088846	2.012285	30.814575
13496	0	-0.007080	8.978175	-0.005969	-0.000069	0.089782	-0.000042	1.107279	2.018180	30.822446
13497	0	0.085502	9.149208	0.181194	0.000854	0.091492	0.001831	1.127178	2.020479	30.831340
13498	0	0.146130	9.356837	0.318195	0.001465	0.093568	0.003196	1.140047	2.027600	30.838364
13499	0	0.165348	9.545952	0.352306	0.001648	0.095459	0.003540	1.156439	2.023675	30.847789
13500	0	0.111419	9.716916	0.349663	0.001109	0.097169	0.003505	1.162068	2.020350	30.861269
13501	0	0.018313	9.924346	0.353173	0.000183	0.099243	0.003540	1.167556	2.022968	30.873076
13502	0	-0.091930	10.089154	0.320241	-0.000916	0.100891	0.003217	1.179603	2.029936	30.884909
13503	0	-0.134316	10.260037	0.292012	-0.001343	0.102600	0.002930	1.186035	2.033061	30.899950
13504	0	-0.115975	10.443181	0.362336	-0.001161	0.104431	0.003642	1.202327	2.034742	30.910494
13505	0	-0.061329	10.589678	0.455899	-0.000610	0.105896	0.004578	1.218326	2.040406	30.923906
13506	0	0.041588	10.711830	0.409592	0.000421	0.107118	0.004112	1.231558	2.048046	30.929508
13507	0	0.054367	10.821617	0.504861	0.000549	0.108215	0.005066	1.245667	2.056551	30.937159
13508	0	0.041016	10.882761	0.519396	0.000416	0.108827	0.005214	1.262372	2.064836	30.950350
13509	0	-0.000204	10.943698	0.602536	0.000000	0.109436	0.006042	1.276007	2.069376	30.959874
13510	0	-0.079989	10.962098	0.519492	-0.000798	0.109620	0.005214	1.291230	2.073731	30.961667
13511	0	-0.135114	10.974185	0.590669	-0.001343	0.109741	0.005920	1.301013	2.085325	30.954130
13512	0	-0.136788	10.907046	0.440973	-0.001360	0.109070	0.004428	1.315595	2.096291	30.952136
13513	0	-0.092409	10.827705	0.437597	-0.000916	0.108276	0.004395	1.330690	2.107985	30.949336
13514	0	-0.008083	10.748456	0.372690	-0.000078	0.107484	0.003747	1.347437	2.113437	30.941683
13515	0	0.017763	10.614101	0.425099	0.000183	0.106140	0.004272	1.365971	2.121977	30.937255
13516	0	0.053407	10.473798	0.372230	0.000538	0.104737	0.003741	1.381744	2.128905	30.921758
13517	0	0.036250	10.321118	0.407119	0.000366	0.103210	0.004089	1.396951	2.135818	30.904421
13518	0	-0.001044	10.144189	0.318237	-0.000008	0.101441	0.003199	1.410480	2.141591	30.890969
13519	0	-0.012899	9.973191	0.266806	-0.000122	0.099731	0.002686	1.425771	2.152055	30.877993
13520	0	-0.019985	9.747336	0.129164	-0.000197	0.097473	0.001308	1.440741	2.157238	30.865584
13521	0	0.011584	9.613039	0.004782	0.000122	0.096130	0.000061	1.451658	2.166740	30.849340
13522	0	0.010491	9.405421	-0.010372	0.000110	0.094054	-0.000088	1.466378	2.174627	30.836290
13523	0	-0.006606	9.271229	-0.074656	-0.000061	0.092712	-0.000732	1.479191	2.182848	30.823082
13524	0	0.041244	9.124654	-0.047235	0.000417	0.091247	-0.000456	1.495178	2.190248	30.807456
13525	0	0.036072	8.996584	-0.001343	0.000366	0.089966	0.000000	1.507597	2.199269	30.793378
13526	0	-0.001585	8.917142	0.008142	-0.000011	0.089171	0.000095	1.520847	2.206893	30.775668
13527	0	0.017636	8.856204	0.004412	0.000183	0.088562	0.000061	1.538124	2.217615	30.760677
13528	0	0.034745	8.813479	0.001196	0.000352	0.088135	0.000027	1.552805	2.225458	30.751393
13529	0	0.054963	8.776852	-0.025524	0.000549	0.087769	-0.000244	1.562797	2.227039	30.740152
13530	0	0.078835	8.740133	-0.070780	0.000793	0.087401	-0.000694	1.576258	2.235814	30.737176
13531	0	0.061100	8.764635	-0.098828	0.000610	0.087646	-0.000977	1.587373	2.237041	30.734416
13532	0	0.030632	8.776729	-0.193025	0.000306	0.087768	-0.001916	1.601915	2.238774	30.731499
13533	0	0.024552	8.898887	-0.221288	0.000244	0.088989	-0.002197	1.618030	2.239142	30.732365
13534	0	-0.005886	8.984246	-0.236461	-0.000059	0.089843	-0.002352	1.630390	2.240726	30.728761
13535	0	-0.049173	9.106409	-0.190877	-0.000488	0.091064	-0.001892	1.647506	2.247190	30.730339
13536	0	-0.006908	9.265033	-0.036098	-0.000069	0.092650	-0.000340	1.670371	2.249914	30.738674
13537	0	0.055145	9.411637	0.077265	0.000549	0.094116	0.000793	1.691934	2.249356	30.740465
13538	0	0.060773	9.570351	0.207766	0.000614	0.095703	0.002093	1.707039	2.259008	30.747060
13539	0	0.073529	9.741250	0.260930	0.000732	0.097412	0.002625	1.721212	2.257554	30.753117
13540	0	0.067591	9.887729	0.325418	0.000676	0.098877	0.003264	1.729378	2.259693	30.760091
13541	0	0.030526	10.058631	0.352932	0.000305	0.100586	0.003540	1.737940	2.261323	30.770659
13542	0	-0.042759	10.186800	0.375347	-0.000427	0.101868	0.003762	1.744034	2.263455	30.779594
13543	0	-0.079312	10.308870	0.359202	-0.000793	0.103088	0.003601	1.750197	2.264939	30.782211
13544	0	-0.097942	10.449245	0.296156	-0.000977	0.104492	0.002972	1.757358	2.269925	30.786808
13545	0	-0.103369	10.540798	0.328862	-0.001038	0.105408	0.003296	1.761366	2.267498	30.793020
13546	0	-0.048175	10.662870	0.357725	-0.000481	0.106628	0.003586	1.766699	2.270429	30.799597
13547	0	-0.036863	10.687274	0.335082	-0.000366	0.106873	0.003357	1.769245	2.274885	30.799270
13548	0	-0.019277	10.730007	0.333564	-0.000189	0.107300	0.003345	1.774643	2.281011	30.795842
13549	0	-0.018419	10.760522	0.444983	-0.000183	0.107605	0.004456	1.776643	2.284073	30.792966
13550	0	-0.055090	10.748322	0.419126	-0.000552	0.107483	0.004199	1.780800	2.284605	30.790422
13551	0	-0.012830	10.748326	0.487503	-0.000122	0.107483	0.004883	1.784849	2.293262	30.784705
13552	0	-0.037944	10.662848	0.486532	-0.000380	0.106628	0.004867	1.781851	2.295274	30.772254
13553	0	-0.005917	10.565186	0.354004	-0.000061	0.105652	0.003540	1.777507	2.295139	30.763921
13554	0	0.024657	10.467427	0.335815	0.000247	0.104674	0.003356	1.770649	2.297542	30.751316
13555	0	0.024132	10.339356	0.250241	0.000244	0.103394	0.002502	1.766144	2.302507	30.737416
13556	0	-0.007555	10.211085	0.213538	-0.000067	0.102111	0.002135	1.761553	2.314131	30.724556
13557	0	-0.000397	10.052493	0.164603	0.000000	0.100525	0.001648	1.759176	2.320325	30.706967
13558	0	-0.013565	9.918117	0.170500	-0.000131	0.099181	0.001705	1.754775	2.327772	30.686393
13559	0	-0.018927	9.753413	0.158954	-0.000183	0.097534	0.001587	1.747296	2.336642	30.674340
13560	0	-0.038262	9.600732	0.073899	-0.000379	0.096007	0.000737	1.740697	2.342901	30.658488
13561	0	0.030342	9.478758	0.037123	0.000305	0.094788	0.000366	1.730093	2.346419	30.642734
13562	0	0.047911	9.326176	-0.010461	0.000484	0.093262	-0.000113	1.715737	2.354243	30.623622
13563	0	0.048854	9.222413	-0.060831	0.000488	0.092224	-0.000610	1.708667	2.355064	30.606472
13564	0	-0.012033	9.106350	0.006964	-0.000122	0.091063	0.000065	1.698308	2.354170	30.593355
13565	0	-0.000037	9.008791	-0.029933	0.000000	0.090088	-0.000305	1.686676	2.355962	30.583483
13566	0	-0.006596	8.966074	-0.126328	-0.000062	0.089661	-0.001270	1.673520	2.362188	30.574034
13567	0	-0.018488	8.923355	-0.133255	-0.000183	0.089233	-0.001343	1.656353	2.365741	30.567870
13568	0	0.024106	8.923352	-0.186639	0.000240	0.089233	-0.001872	1.644874	2.365772	30.554862
13569	0	0.042784	8.923349	-0.121392	0.000427	0.089233	-0.001221	1.632142	2.366195	30.548320
13570	0	0.073663	8.941654	-0.138615	0.000733	0.089417	-0.001390	1.622656	2.363224	30.542763
13571	0	0.055206	8.966068	-0.078764	0.000549	0.089661	-0.000793	1.611521	2.361122	30.544963
13572	0	0.055954	9.075832	-0.053225	0.000554	0.090758	-0.000538	1.600717	2.355589	30.544919
13573	0	0.055073	9.179691	-0.085028	0.000549	0.091797	-0.000854	1.591862	2.355207	30.547427
13574	0	0.018634	9.258937	0.007520	0.000185	0.092589	0.000069	1.580172	2.354906	30.548451
13575	0	0.018346	9.411618	0.031487	0.000183	0.094116	0.000305	1.564804	2.355801	30.550712
13576	0	0.018339	9.527483	0.100481	0.000183	0.095275	0.000996	1.550124	2.356716	30.548915
13577	0	0.024443	9.680154	0.153992	0.000244	0.096802	0.001526	1.530065	2.357651	30.555672
13578	0	0.024556	9.808245	0.216773	0.000244	0.098083	0.002164	1.522089	2.357207	30.560319
13579	0	0.006784	9.942601	0.251268	0.000061	0.099426	0.002502	1.506702	2.350567	30.560509
13580	0	-0.028686	10.125601	0.302320	-0.000292	0.101256	0.003011	1.489044	2.346127	30.562409
13581	0	-0.066843	10.217259	0.312211	-0.000671	0.102173	0.003113	1.475089	2.343943	30.570188
13582	0	-0.065995	10.357524	0.363359	-0.000666	0.103576	0.003619	1.455598	2.338759	30.575318
13583	0	-0.029598	10.449178	0.349216	-0.000305	0.104492	0.003479	1.437508	2.329859	30.574458
13584	0	-0.004092	10.534534	0.321214	-0.000043	0.105346	0.003200	1.420122	2.328868	30.571027
13585	0	0.000394	10.632291	0.318478	0.000000	0.106323	0.003174	1.404757	2.325715	30.575532
13586	0	0.000892	10.644389	0.345336	0.000008	0.106444	0.003439	1.385468	2.325524	30.573105
13587	0	-0.023996	10.675001	0.379803	-0.000244	0.106750	0.003784	1.366854	2.322185	30.570818
13588	0	-0.053873	10.656609	0.357745	-0.000542	0.106566	0.003567	1.351538	2.320177	30.564540
13589	0	-0.036572	10.644489	0.373533	-0.000366	0.106445	0.003723	1.334657	2.320756	30.561347
13590	0	-0.049084	10.601680	0.399904	-0.000487	0.106017	0.003991	1.322281	2.325722	30.556395
13591	0	-0.017874	10.534613	0.404280	-0.000183	0.105347	0.004028	1.302569	2.322170	30.544877
13592	0	0.030964	10.436783	0.430975	0.000314	0.104368	0.004300	1.287983	2.327886	30.533510
13593	0	0.030835	10.339313	0.391726	0.000305	0.103394	0.003906	1.271693	2.325548	30.520357
13594	0	0.049705	10.217134	0.351592	0.000494	0.102172	0.003500	1.249757	2.323233	30.509578
13595	0	0.048400	10.070754	0.349317	0.000488	0.100708	0.003479	1.229547	2.329181	30.497735
13596	0	-0.031644	9.911952	0.279611	-0.000314	0.099120	0.002774	1.200182	2.333285	30.482188
13597	0	-0.036145	9.765593	0.166776	-0.000366	0.097656	0.001648	1.172776	2.328485	30.460686
13598	0	-0.047850	9.625120	0.152193	-0.000480	0.096251	0.001503	1.146350	2.327933	30.452964
13599	0	-0.012707	9.515371	0.062452	-0.000122	0.095154	0.000610	1.125252	2.334600	30.438873
13600	0	0.017256	9.374901	0.034202	0.000173	0.093749	0.000333	1.110021	2.335289	30.425743
13601	0	0.018560	9.252926	0.025577	0.000183	0.092529	0.000244	1.091641	2.332778	30.412207
13602	0	0.048858	9.149066	0.076775	0.000493	0.091491	0.000754	1.070937	2.339051	30.400948
13603	0	0.006109	9.063709	0.074694	0.000061	0.090637	0.000732	1.048769	2.339675	30.391189
13604	0	0.048826	9.020891	0.071277	0.000488	0.090209	0.000700	1.028658	2.340336	30.378806
13605	0	0.024724	8.972165	0.019301	0.000244	0.089722	0.000183	1.012208	2.336951	30.368090
13606	0	0.030988	8.923244	0.009115	0.000311	0.089232	0.000080	0.994328	2.338887	30.358762
13607	0	0.061172	8.923337	0.013359	0.000610	0.089233	0.000122	0.975745	2.337639	30.346374
13608	0	0.073599	8.966072	-0.088370	0.000734	0.089661	-0.000893	0.960692	2.336046	30.338119
13609	0	0.061137	8.990487	-0.103006	0.000610	0.089905	-0.001038	0.947658	2.335443	30.335003
13610	0	0.043078	9.051420	-0.022140	0.000429	0.090514	-0.000230	0.933453	2.333904	30.327722
13611	0	0.079730	9.155269	0.024832	0.000793	0.091553	0.000244	0.924872	2.329769	30.325497
13612	0	0.074427	9.252826	0.038472	0.000740	0.092528	0.000374	0.908272	2.325360	30.330865
13613	0	0.037041	9.362779	0.171579	0.000366	0.093628	0.001709	0.896837	2.320961	30.335665
13614	0	0.043978	9.509158	0.228056	0.000435	0.095092	0.002272	0.882985	2.315746	30.340381
13615	0	0.030733	9.637411	0.306426	0.000305	0.096375	0.003052	0.864913	2.313826	30.341712
13616	0	0.024856	9.783700	0.339452	0.000248	0.097837	0.003382	0.846796	2.313729	30.345973
13617	0	0.006848	9.893771	0.336486	0.000061	0.098938	0.003357	0.834444	2.305715	30.348870
13618	0	0.001585	10.040160	0.435527	0.000014	0.100402	0.004349	0.823982	2.304442	30.359964
13619	0	-0.005969	10.192837	0.446334	-0.000061	0.101929	0.004456	0.812072	2.303448	30.363940
13620	0	-0.024047	10.302576	0.497217	-0.000242	0.103026	0.004959	0.794293	2.302033	30.365963
13621	0	-0.024472	10.418659	0.476987	-0.000244	0.104187	0.004761	0.781022	2.303183	30.369589
13622	0	-0.000086	10.491818	0.399321	-0.000002	0.104918	0.003985	0.769201	2.302582	30.369124
13623	0	-0.024282	10.534662	0.341999	-0.000244	0.105347	0.003418	0.763609	2.301692	30.364069
13624	0	-0.029924	10.626111	0.306104	-0.000303	0.106261	0.003056	0.754424	2.297889	30.364923
13625	0	-0.012433	10.687229	0.336550	-0.000122	0.106873	0.003357	0.741802	2.300835	30.358826
13626	0	-0.030968	10.644421	0.392655	-0.000310	0.106444	0.003922	0.733883	2.301112	30.347499
13627	0	-0.036909	10.681169	0.457359	-0.000366	0.106812	0.004578	0.734737	2.304809	30.338479
13628	0	-0.000970	10.632312	0.615810	-0.000006	0.106323	0.006156	0.728899	2.309820	30.329414
13629	0	-0.000250	10.565186	0.616455	0.000000	0.105652	0.006165	0.725394	2.313166	30.323295
13630	0	0.041803	10.498033	0.573912	0.000422	0.104980	0.005736	0.718706	2.317665	30.312889
13631	0	0.042375	10.394287	0.476110	0.000427	0.103943	0.004761	0.714601	2.322110	30.300983
13632	0	0.035084	10.253802	0.482419	0.000359	0.102538	0.004822	0.708201	2.331357	30.290726
13633	0	-0.018672	10.131818	0.348404	-0.000183	0.101318	0.003479	0.698902	2.335875	30.281555
13634	0	-0.037675	10.003562	0.245251	-0.000374	0.100036	0.002451	0.693493	2.339525	30.270284
13635	0	-0.049375	9.838858	0.140799	-0.000488	0.098389	0.001404	0.685014	2.346054	30.258970
13636	0	-0.050077	9.716707	0.140733	-0.000500	0.097167	0.001411	0.686272	2.347435	30.244873
13637	0	-0.006856	9.570315	0.109609	-0.000061	0.095703	0.001099	0.685670	2.356523	30.229679
13638	0	0.022469	9.448253	0.175922	0.000229	0.094482	0.001764	0.688153	2.361775	30.215205
13639	0	0.060984	9.326185	0.170215	0.000610	0.093262	0.001709	0.692861	2.362561	30.201149
13640	0	0.078801	9.173600	0.187144	0.000792	0.091736	0.001878	0.696914	2.367080	30.182193
13641	0	0.072948	9.130867	0.195061	0.000732	0.091309	0.001953	0.696451	2.370960	30.169646
13642	0	0.053721	9.033209	0.170166	0.000543	0.090332	0.001703	0.694897	2.377978	30.156028
13643	0	0.017598	8.953858	0.048963	0.000183	0.089539	0.000488	0.689679	2.387081	30.144468
13644	0	0.016437	8.929349	0.012047	0.000168	0.089293	0.000124	0.690675	2.391414	30.129237
13645	0	0.024179	8.892824	0.042485	0.000244	0.088928	0.000427	0.690413	2.394488	30.120262
13646	0	0.060591	8.892822	0.004578	0.000605	0.088928	0.000055	0.699388	2.392862	30.112585
13647	0	0.103317	8.911136	-0.025099	0.001038	0.089111	-0.000244	0.704932	2.398581	30.105904
13648	0	0.084418	8.965956	-0.094343	0.000845	0.089660	-0.000930	0.719294	2.399765	30.104518
13649	0	0.060899	9.014897	0.048242	0.000610	0.090149	0.000488	0.723684	2.401632	30.100822
13650	0	0.042357	9.149175	0.065290	0.000424	0.091492	0.000659	0.728521	2.402985	30.105805
13651	0	-0.018315	9.259042	0.102947	-0.000183	0.092590	0.001038	0.735770	2.403319	30.110598
13652	0	-0.012376	9.368917	0.174186	-0.000123	0.093689	0.001753	0.746334	2.404403	30.111170
13653	0	0.012190	9.497103	0.242873	0.000122	0.094971	0.002441	0.758938	2.404827	30.119394
13654	0	0.030157	9.637481	0.203567	0.000304	0.096375	0.002049	0.772539	2.408170	30.121427
13655	0	-0.000071	9.777872	0.267100	0.000000	0.097778	0.002686	0.786676	2.409133	30.119971
13656	0	0.024095	9.936650	0.325600	0.000242	0.099366	0.003265	0.794681	2.410754	30.123741
13657	0	-0.018562	10.058644	0.370932	-0.000183	0.100586	0.003723	0.807715	2.413715	30.132350
13658	0	-0.043054	10.193030	0.435132	-0.000433	0.101930	0.004366	0.821353	2.411048	30.139005
13659	0	-0.067545	10.302787	0.480997	-0.000671	0.103027	0.004822	0.831630	2.415627	30.142510
13660	0	-0.049906	10.424959	0.478395	-0.000497	0.104249	0.004797	0.843080	2.418107	30.145515
13661	0	-0.042887	10.504232	0.486518	-0.000427	0.105042	0.004883	0.859375	2.419965	30.145989
13662	0	0.011248	10.614160	0.416243	0.000118	0.106141	0.004175	0.870193	2.426285	30.147018
13663	0	0.030249	10.644587	0.462607	0.000305	0.106445	0.004639	0.880671	2.429295	30.143404
13664	0	0.029867	10.693531	0.453403	0.000299	0.106935	0.004552	0.896722	2.430224	30.140498
13665	0	0.023775	10.736160	0.474394	0.000244	0.107361	0.004761	0.911534	2.437132	30.136142
13666	0	-0.019768	10.693512	0.544762	-0.000196	0.106935	0.005459	0.920470	2.438516	30.134800
13667	0	-0.061918	10.656819	0.510913	-0.000610	0.106567	0.005127	0.936359	2.448244	30.123763
13668	0	-0.087840	10.614163	0.513970	-0.000873	0.106141	0.005152	0.946309	2.454511	30.126203
13669	0	-0.018772	10.522530	0.456159	-0.000183	0.105225	0.004578	0.960568	2.459611	30.121042
13670	0	0.004663	10.412751	0.416450	0.000051	0.104127	0.004179	0.973208	2.465052	30.112917
13671	0	0.054374	10.278395	0.364207	0.000549	0.102783	0.003662	0.992147	2.471309	30.103449
13672	0	0.035320	10.180806	0.342522	0.000355	0.101808	0.003439	1.004111	2.473095	30.090678
13673	0	0.005557	10.022008	0.242687	0.000061	0.100220	0.002441	1.017280	2.479242	30.077329
13674	0	-0.025845	9.875504	0.130081	-0.000256	0.098755	0.001313	1.028288	2.482329	30.065034
13675	0	-0.043304	9.747326	0.108568	-0.000427	0.097473	0.001099	1.040098	2.488813	30.048921
13676	0	-0.025871	9.631363	0.087209	-0.000257	0.096313	0.000890	1.057710	2.491015	30.032259
13677	0	-0.013070	9.454347	0.023262	-0.000122	0.094543	0.000244	1.068286	2.501026	30.016198
13678	0	0.003882	9.344486	0.020389	0.000044	0.093445	0.000220	1.084930	2.506674	29.998805
13679	0	0.017446	9.204118	0.083831	0.000183	0.092041	0.000854	1.101597	2.517028	29.980264
13680	0	0.058766	9.136975	0.049967	0.000592	0.091370	0.000517	1.119896	2.522416	29.970389
13681	0	0.103146	9.057631	0.072367	0.001038	0.090576	0.000732	1.127545	2.529808	29.957583
13682	0	0.089964	8.966074	0.039626	0.000903	0.089661	0.000409	1.140876	2.533987	29.951253
13683	0	0.030046	8.935559	0.059498	0.000305	0.089355	0.000610	1.157359	2.539647	29.940299
13684	0	0.034885	8.898829	-0.028877	0.000356	0.088988	-0.000276	1.171428	2.548306	29.940120
13685	0	0.036451	8.892819	-0.025737	0.000366	0.088928	-0.000244	1.185635	2.550283	29.940970
13686	0	0.041892	8.923243	-0.028395	0.000423	0.089232	-0.000271	1.199674	2.555875	29.942541
13687	0	0.036794	8.953839	-0.117367	0.000366	0.089539	-0.001160	1.214874	2.553508	29.944029
13688	0	0.030150	9.026982	-0.132696	0.000308	0.090270	-0.001310	1.233255	2.561590	29.944798
13689	0	0.048481	9.118646	-0.044394	0.000488	0.091187	-0.000427	1.251563	2.565731	29.945817
13690	0	-0.019082	9.197902	-0.005206	-0.000191	0.091979	-0.000034	1.271099	2.565696	29.951354
13691	0	-0.005892	9.344493	0.040479	-0.000061	0.093445	0.000427	1.296171	2.562957	29.959857
13692	0	0.018639	9.478793	0.170608	0.000187	0.094788	0.001724	1.315636	2.563347	29.966922
13693	0	0.036315	9.619172	0.206127	0.000366	0.096191	0.002075	1.329788	2.566714	29.974919
13694	0	0.041513	9.741246	0.264507	0.000421	0.097412	0.002657	1.341290	2.572780	29.982247
13695	0	0.048357	9.893836	0.261134	0.000488	0.098938	0.002625	1.354152	2.577887	29.992330
13696	0	0.023204	10.015900	0.246267	0.000235	0.100159	0.002475	1.365593	2.580471	30.002287
13697	0	-0.030851	10.131866	0.236720	-0.000305	0.101318	0.002380	1.378100	2.583878	30.014408
13698	0	-0.037746	10.290549	0.271028	-0.000374	0.102905	0.002719	1.385133	2.587543	30.018867
13699	0	-0.072969	10.363808	0.285560	-0.000732	0.103638	0.002869	1.396917	2.584168	30.022590
13700	0	-0.060798	10.467567	0.288885	-0.000606	0.104675	0.002903	1.409940	2.586345	30.033772
13701	0	0.000123	10.571329	0.334443	0.000000	0.105713	0.003357	1.420751	2.584643	30.033504
13702	0	0.030198	10.626280	0.429337	0.000307	0.106262	0.004308	1.433635	2.589688	30.038584
13703	0	0.030587	10.687307	0.444332	0.000305	0.106873	0.004456	1.443777	2.588695	30.031796
13704	0	0.018400	10.705582	0.430470	0.000184	0.107056	0.004309	1.445006	2.588541	30.025710
13705	0	-0.000558	10.681177	0.463297	0.000000	0.106812	0.004639	1.448223	2.594173	30.023818
13706	0	-0.019346	10.668968	0.449988	-0.000195	0.106689	0.004505	1.450859	2.592717	30.017233
13707	0	-0.067618	10.607913	0.304975	-0.000671	0.106079	0.003052	1.450127	2.597478	30.017174
13708	0	-0.062184	10.528487	0.285699	-0.000620	0.105285	0.002864	1.454638	2.599204	30.012741
13709	0	-0.067552	10.443120	0.298799	-0.000671	0.104431	0.002991	1.454549	2.603365	30.003482
13710	0	-0.050103	10.321057	0.316362	-0.000497	0.103210	0.003168	1.456451	2.607651	29.997885
13711	0	-0.012367	10.235610	0.323019	-0.000122	0.102356	0.003235	1.458446	2.609116	29.986430
13712	0	0.017178	10.101323	0.261352	0.000179	0.101013	0.002615	1.456923	2.617197	29.977228
13713	0	0.030119	9.973156	0.274276	0.000305	0.099731	0.002747	1.458148	2.621343	29.969838
13714	0	0.023050	9.832766	0.170058	0.000236	0.098328	0.001701	1.455727	2.626685	29.956819
13715	0	-0.006795	9.692382	0.091627	-0.000061	0.096924	0.000916	1.451532	2.634176	29.941767
13716	0	0.010456	9.527493	0.055089	0.000108	0.095275	0.000550	1.447487	2.637304	29.927599
13717	0	-0.006214	9.442139	-0.024161	-0.000061	0.094421	-0.000244	1.441245	2.637854	29.916352
13718	0	-0.000583	9.307767	-0.035878	-0.000003	0.093078	-0.000361	1.434725	2.640628	29.902060
13719	0	0.024235	9.197999	-0.036378	0.000244	0.091980	-0.000366	1.428500	2.642007	29.889091
13720	0	0.023913	9.118651	-0.060778	0.000240	0.091187	-0.000606	1.428095	2.642602	29.878666
13721	0	0.036414	9.039307	0.000203	0.000366	0.090393	0.000000	1.422389	2.644414	29.870604
13722	0	0.066747	9.008785	-0.097590	0.000667	0.090088	-0.000973	1.423293	2.642399	29.861061
13723	0	0.048897	8.978272	0.011864	0.000488	0.089783	0.000122	1.424881	2.640864	29.858641
13724	0	0.031055	8.953759	-0.043754	0.000306	0.089538	-0.000435	1.425420	2.634447	29.852118
13725	0	0.054831	8.984374	0.043065	0.000549	0.089844	0.000427	1.418196	2.635003	29.845535
13726	0	0.011613	8.984380	-0.090397	0.000119	0.089844	-0.000909	1.409312	2.638298	29.845349
13727	0	0.018517	9.039307	-0.122010	0.000183	0.090393	-0.001221	1.405928	2.635021	29.846861
13728	0	0.031211	9.106449	-0.078747	0.000309	0.091064	-0.000793	1.396961	2.630401	29.846647
13729	0	0.011891	9.210207	-0.097551	0.000122	0.092102	-0.000977	1.393065	2.633646	29.845243
13730	0	-0.012627	9.277248	-0.030406	-0.000129	0.092772	-0.000303	1.391495	2.629897	29.843804
13731	0	0.005923	9.423828	0.073269	0.000061	0.094238	0.000732	1.388671	2.631416	29.846979
13732	0	-0.018555	9.533592	0.104196	-0.000187	0.095336	0.001038	1.380875	2.629063	29.845860
13733	0	-0.024462	9.661851	0.202115	-0.000244	0.096619	0.002014	1.370219	2.628935	29.852415
13734	0	0.042666	9.814349	0.300689	0.000425	0.098144	0.003004	1.364502	2.626656	29.856789
13735	0	0.030694	9.924307	0.293273	0.000305	0.099243	0.002930	1.358604	2.623856	29.863078
13736	0	0.000665	10.040153	0.379919	0.000003	0.100402	0.003790	1.345391	2.618828	29.862511
13737	0	0.006172	10.198939	0.336783	0.000061	0.101990	0.003357	1.330648	2.617277	29.865370
13738	0	-0.006055	10.278187	0.363284	-0.000060	0.102782	0.003622	1.316007	2.617056	29.865172
13739	0	-0.017832	10.369825	0.379763	-0.000183	0.103699	0.003784	1.298492	2.611026	29.864594
13740	0	-0.016957	10.467408	0.314838	-0.000174	0.104674	0.003139	1.286140	2.605885	29.865833
13741	0	-0.018387	10.552960	0.305820	-0.000183	0.105530	0.003052	1.276466	2.605942	29.864792
13742	0	-0.000355	10.534552	0.258411	-0.000002	0.105346	0.002576	1.264788	2.606945	29.862580
13743	0	-0.030390	10.583467	0.367059	-0.000305	0.105835	0.003662	1.252892	2.604785	29.860469
13744	0	-0.048395	10.571153	0.417720	-0.000486	0.105712	0.004167	1.238660	2.601400	29.857565
13745	0	-0.054667	10.595663	0.391760	-0.000549	0.105957	0.003906	1.223528	2.597802	29.848710
13746	0	0.000374	10.583236	0.437218	0.000005	0.105833	0.004355	1.202542	2.598186	29.844641
13747	0	-0.024652	10.510198	0.379944	-0.000244	0.105103	0.003784	1.182827	2.600092	29.830010
13748	0	-0.018840	10.412366	0.364227	-0.000188	0.104124	0.003631	1.167078	2.599930	29.823153
13749	0	0.006105	10.357608	0.349638	0.000061	0.103577	0.003479	1.144707	2.599180	29.808360
13750	0	-0.000186	10.253772	0.237068	-0.000001	0.102538	0.002354	1.122471	2.599311	29.792630
13751	0	-0.000032	10.119598	0.275778	0.000000	0.101196	0.002747	1.106537	2.598844	29.774962
13752	0	-0.018455	9.991330	0.205070	-0.000184	0.099914	0.002036	1.086639	2.598442	29.759090
13753	0	-0.018510	9.851056	0.177982	-0.000183	0.098511	0.001770	1.072095	2.599758	29.744010
13754	0	0.005428	9.777708	0.168361	0.000056	0.097777	0.001667	1.049427	2.601030	29.725496
13755	0	0.048586	9.643528	0.202737	0.000488	0.096436	0.002014	1.030734	2.602962	29.717331
13756	0	0.005140	9.515268	0.132064	0.000055	0.095153	0.001307	1.011764	2.606565	29.702014
13757	0	0.042892	9.405491	0.148128	0.000427	0.094055	0.001465	0.988427	2.603374	29.681534
13758	0	0.061363	9.301646	0.114368	0.000613	0.093017	0.001130	0.968481	2.601679	29.664694
13759	0	0.042667	9.216290	0.105407	0.000427	0.092163	0.001038	0.944847	2.601190	29.647072
13760	0	-0.006507	9.118552	0.035091	-0.000063	0.091186	0.000338	0.925062	2.602540	29.630618
13761	0	0.048861	9.118655	-0.023235	0.000488	0.091187	-0.000244	0.907353	2.600903	29.621036
13762	0	0.036816	9.075931	-0.045747	0.000366	0.090759	-0.000465	0.894441	2.597113	29.612833
13763	0	0.005829	9.014891	0.013479	0.000061	0.090149	0.000122	0.875520	2.599439	29.604336
13764	0	0.030350	9.027099	-0.002670	0.000299	0.090271	-0.000036	0.860717	2.593167	29.597674
13765	0	0.030899	9.082029	0.012761	0.000305	0.090820	0.000122	0.851191	2.587333	29.595603
13766	0	0.055626	9.081934	0.008621	0.000556	0.090819	0.000072	0.829897	2.585747	29.585474
13767	0	0.061314	9.149158	0.104667	0.000610	0.091492	0.001038	0.816087	2.581257	29.585184
13768	0	0.049683	9.228409	0.070121	0.000493	0.092284	0.000690	0.799105	2.575536	29.582826
13769	0	0.036408	9.320063	0.049966	0.000366	0.093201	0.000488	0.782711	2.577145	29.582433
13770	0	0.030355	9.435927	0.107111	0.000300	0.094359	0.001060	0.767443	2.572309	29.583319
13771	0	0.012134	9.527567	0.178129	0.000122	0.095276	0.001770	0.751512	2.572146	29.583540
13772	0	0.030684	9.661746	0.228991	0.000303	0.096618	0.002280	0.737695	2.566873	29.585153
13773	0	0.006501	9.777810	0.269338	0.000061	0.097778	0.002686	0.726279	2.561177	29.589441
13774	0	0.001248	9.881475	0.350039	0.000008	0.098815	0.003494	0.716745	2.554482	29.586059
13775	0	-0.000224	9.997524	0.458526	0.000000	0.099976	0.004578	0.705548	2.555976	29.581829
13776	0	0.024118	10.119510	0.398853	0.000239	0.101195	0.003983	0.696393	2.552848	29.583255
13777	0	0.024691	10.180610	0.483304	0.000244	0.101807	0.004822	0.681258	2.548659	29.581842
13778	0	0.013246	10.271974	0.455009	0.000127	0.102720	0.004539	0.665766	2.541355	29.575944
13779	0	0.006408	10.320989	0.386017	0.000061	0.103210	0.003845	0.646490	2.536908	29.568787
13780	0	-0.005765	10.375742	0.358237	-0.000055	0.103758	0.003570	0.629923	2.538385	29.569539
13781	0	0.006541	10.461398	0.275696	0.000061	0.104614	0.002747	0.616126	2.532474	29.569439
13782	0	-0.029337	10.449099	0.289766	-0.000297	0.104491	0.002889	0.603724	2.527787	29.565169
13783	0	-0.054761	10.461397	0.336613	-0.000549	0.104614	0.003357	0.591142	2.524786	29.562415
13784	0	-0.048436	10.455204	0.374779	-0.000485	0.104552	0.003741	0.581306	2.522501	29.551178
13785	0	-0.024594	10.430888	0.464306	-0.000244	0.104309	0.004639	0.573903	2.523373	29.543867
13786	0	0.005343	10.400275	0.513970	0.000057	0.104003	0.005136	0.566685	2.526496	29.538042
13787	0	0.018241	10.333229	0.555852	0.000183	0.103333	0.005554	0.559121	2.526302	29.527505
13788	0	0.042339	10.278195	0.447031	0.000425	0.102782	0.004463	0.548384	2.527408	29.518996
13789	0	0.018385	10.198954	0.409440	0.000183	0.101990	0.004089	0.539937	2.525450	29.509464
13790	0	-0.000186	10.076780	0.313175	0.000001	0.100768	0.003122	0.526476	2.527433	29.500954
13791	0	-0.012638	9.967024	0.263061	-0.000122	0.099670	0.002625	0.516689	2.531100	29.488716
13792	0	-0.031724	9.844869	0.172337	-0.000315	0.098449	0.001720	0.510472	2.532612	29.474415
13793	0	-0.018666	9.747312	0.177078	-0.000183	0.097473	0.001770	0.506834	2.535391	29.461322
13794	0	-0.007139	9.649558	0.159045	-0.000069	0.096496	0.001588	0.500924	2.537135	29.446259
13795	0	0.017781	9.539801	0.152258	0.000183	0.095398	0.001526	0.502099	2.542032	29.433150
13796	0	0.047140	9.466562	0.194360	0.000478	0.094666	0.001946	0.502752	2.548359	29.420520
13797	0	0.072803	9.375010	0.262229	0.000732	0.093750	0.002625	0.502674	2.552415	29.409721
13798	0	0.035436	9.289548	0.146216	0.000357	0.092896	0.001460	0.497292	2.553753	29.394248
13799	0	0.030627	9.240726	0.127926	0.000305	0.092407	0.001282	0.497904	2.551101	29.390313
13800	0	0.042888	9.191799	0.103202	0.000429	0.091918	0.001032	0.495122	2.549997	29.382584
13801	0	-0.024342	9.155274	0.042691	-0.000244	0.091553	0.000427	0.493093	2.547688	29.375550
13802	0	-0.000040	9.130764	0.054784	0.000001	0.091308	0.000548	0.491230	2.547881	29.366892
13803	0	-0.006974	9.130859	-0.000278	-0.000061	0.091309	0.000000	0.492335	2.557387	29.361850
13804	0	0.034838	9.167487	0.096410	0.000348	0.091675	0.000971	0.498452	2.555715	29.359945
13805	0	0.055003	9.216310	0.023779	0.000549	0.092163	0.000244	0.503989	2.553409	29.355236
13806	0	0.024680	9.265147	0.132182	0.000245	0.092651	0.001329	0.511137	2.549986	29.351643
13807	0	0.030341	9.332284	0.152125	0.000305	0.093323	0.001526	0.514604	2.550849	29.349427
13808	0	0.035693	9.417738	0.236625	0.000362	0.094177	0.002371	0.517986	2.556206	29.348420
13809	0	0.030731	9.509286	0.182598	0.000305	0.095093	0.001831	0.522019	2.552392	29.350323
13810	0	0.012341	9.613056	0.217852	0.000126	0.096130	0.002187	0.529566	2.553968	29.344195
13811	0	-0.018604	9.698503	0.237334	-0.000183	0.096985	0.002380	0.535684	2.556112	29.340889
13812	0	-0.006894	9.790048	0.162823	-0.000068	0.097900	0.001634	0.539934	2.556282	29.342102
13813	0	-0.036428	9.899934	0.242895	-0.000366	0.098999	0.002441	0.552184	2.552713	29.339069
13814	0	-0.036360	9.960965	0.301687	-0.000363	0.099609	0.003026	0.560737	2.551742	29.347486
13815	0	-0.011950	10.083043	0.346900	-0.000122	0.100830	0.003479	0.570106	2.547526	29.353014
13816	0	-0.018215	10.156291	0.466972	-0.000178	0.101562	0.004679	0.578102	2.550536	29.352894
13817	0	-0.006711	10.229552	0.462540	-0.000061	0.102295	0.004639	0.590942	2.555947	29.355952
13818	0	-0.019621	10.302875	0.502902	-0.000196	0.103028	0.005038	0.599193	2.555353	29.363198
13819	0	-0.049412	10.314998	0.456427	-0.000488	0.103149	0.004578	0.611805	2.560508	29.358298
13820	0	-0.026081	10.376014	0.399067	-0.000257	0.103760	0.004001	0.620612	2.563923	29.359625
13821	0	-0.037004	10.376018	0.371128	-0.000366	0.103760	0.003723	0.631428	2.566831	29.355999
13822	0	-0.019496	10.369913	0.374906	-0.000192	0.103699	0.003760	0.641687	2.569105	29.355657
13823	0	-0.024636	10.376022	0.352659	-0.000244	0.103760	0.003540	0.654229	2.570228	29.353769
13824	0	-0.019279	10.327195	0.349831	-0.000188	0.103271	0.003512	0.667458	2.574330	29.346185
13825	0	0.011274	10.278371	0.340307	0.000122	0.102783	0.003418	0.681781	2.583374	29.342707
13826	0	0.003522	10.205223	0.416884	0.000042	0.102052	0.004181	0.692913	2.589643	29.336103
13827	0	0.005599	10.156297	0.420018	0.000061	0.101562	0.004211	0.703074	2.594054	29.326468
13828	0	0.035449	10.070859	0.405212	0.000356	0.100708	0.004066	0.716801	2.594159	29.315020
13829	0	0.024127	9.991482	0.310439	0.000244	0.099915	0.003113	0.723991	2.596060	29.308466
13830	0	0.010865	9.875514	0.210719	0.000115	0.098755	0.002119	0.735331	2.602418	29.302756
13831	0	0.011668	9.771749	0.132859	0.000122	0.097717	0.001343	0.749256	2.607024	29.287949
13832	0	-0.013901	9.698502	0.130206	-0.000134	0.096985	0.001314	0.761025	2.611892	29.276646
13833	0	-0.018521	9.625258	0.077622	-0.000183	0.096252	0.000793	0.779011	2.612668	29.265693
13834	0	-0.012906	9.527596	0.056204	-0.000127	0.095276	0.000576	0.793386	2.613663	29.254991
13835	0	0.005789	9.429950	0.102140	0.000061	0.094299	0.001038	0.810611	2.615849	29.243351
13836	0	0.041783	9.381124	0.111154	0.000421	0.093811	0.001127	0.827258	2.617535	29.232107
13837	0	0.042560	9.350613	0.187886	0.000427	0.093506	0.001892	0.841086	2.618047	29.225632
13838	0	-0.000631	9.259050	0.130424	-0.000004	0.092590	0.001316	0.853444	2.619603	29.218012
13839	0	-0.000561	9.252941	0.090353	0.000000	0.092529	0.000916	0.866053	2.624998	29.212239
13840	0	0.005027	9.240740	0.130590	0.000050	0.092407	0.001318	0.878783	2.622626	29.207795
13841	0	0.036060	9.234630	0.066010	0.000366	0.092346	0.000671	0.890569	2.628037	29.202873
13842	0	0.053648	9.265143	0.032774	0.000538	0.092651	0.000343	0.907557	2.628120	29.196595
13843	0	0.048368	9.277345	-0.007662	0.000488	0.092773	-0.000061	0.924664	2.632229	29.194615
13844	0	0.035445	9.307762	-0.029293	0.000357	0.093078	-0.000276	0.943889	2.633397	29.192383
13845	0	-0.000356	9.356685	-0.026234	0.000000	0.093567	-0.000244	0.964310	2.636392	29.196805
13846	0	-0.013220	9.454362	0.098490	-0.000130	0.094543	0.001000	0.981075	2.637901	29.196139
13847	0	0.030595	9.545913	0.083772	0.000305	0.095459	0.000854	0.999065	2.635367	29.192622
13848	0	0.024573	9.613059	0.141557	0.000245	0.096130	0.001431	1.014960	2.633127	29.196548
13849	0	0.006283	9.716823	0.169379	0.000061	0.097168	0.001709	1.031046	2.629540	29.201161
13850	0	0.012500	9.777860	0.159950	0.000125	0.097778	0.001616	1.048879	2.627908	29.199908
13851	0	0.024707	9.869415	0.218335	0.000244	0.098694	0.002197	1.063224	2.623001	29.202340
13852	0	0.024608	9.973172	0.221780	0.000250	0.099731	0.002230	1.074929	2.625831	29.204349
13853	0	-0.012363	10.034230	0.321917	-0.000122	0.100342	0.003235	1.090942	2.626084	29.207792
13854	0	-0.055699	10.144076	0.257835	-0.000553	0.101440	0.002592	1.104502	2.628919	29.210212
13855	0	-0.067179	10.162382	0.224550	-0.000671	0.101624	0.002258	1.116984	2.627840	29.211246
13856	0	-0.018397	10.235635	0.325700	-0.000184	0.102356	0.003269	1.128587	2.626224	29.208382
13857	0	-0.013176	10.290573	0.321995	-0.000122	0.102905	0.003235	1.143112	2.635511	29.206802
13858	0	0.016163	10.314969	0.325672	0.000163	0.103149	0.003265	1.150621	2.635609	29.204369
13859	0	-0.018577	10.357699	0.346913	-0.000183	0.103577	0.003479	1.159460	2.637041	29.203575
13860	0	-0.018932	10.327183	0.357112	-0.000189	0.103271	0.003581	1.168220	2.636128	29.196661
13861	0	-0.006148	10.357691	0.383850	-0.000061	0.103577	0.003845	1.173340	2.635198	29.190068
13862	0	0.011745	10.333273	0.321405	0.000120	0.103333	0.003221	1.178391	2.636696	29.190173
13863	0	-0.018830	10.260018	0.317071	-0.000183	0.102600	0.003174	1.179543	2.640993	29.182093
13864	0	0.023617	10.211195	0.279576	0.000234	0.102112	0.002801	1.182940	2.636612	29.170273
13865	0	-0.000339	10.150164	0.188280	0.000000	0.101501	0.001892	1.191237	2.638839	29.169329
13866	0	0.023665	10.095220	0.199237	0.000237	0.100952	0.001995	1.191995	2.637040	29.159994
13867	0	-0.024784	10.009777	0.200807	-0.000244	0.100098	0.002014	1.196748	2.639656	29.156369
13868	0	-0.037818	9.893804	0.187586	-0.000374	0.098938	0.001880	1.198853	2.643031	29.148204
13869	0	-0.000286	9.844983	0.176326	0.000000	0.098450	0.001770	1.204383	2.644682	29.137959
13870	0	0.004964	9.753423	0.120286	0.000054	0.097534	0.001206	1.206163	2.648480	29.128821
13871	0	0.000335	9.643559	0.072690	0.000000	0.096436	0.000732	1.210528	2.642800	29.124864
13872	0	0.012953	9.533597	0.028955	0.000128	0.095336	0.000294	1.213438	2.639025	29.123731
13873	0	-0.000030	9.490970	0.079020	0.000000	0.094910	0.000793	1.215116	2.637631	29.118055
13874	0	0.005750	9.454348	0.029326	0.000060	0.094543	0.000299	1.219094	2.638863	29.105228
13875	0	-0.043005	9.362797	0.060289	-0.000427	0.093628	0.000610	1.225968	2.640457	29.093146
13876	0	-0.006632	9.313967	0.089770	-0.000067	0.093140	0.000900	1.226857	2.638136	29.082384
13877	0	0.018530	9.313964	0.103794	0.000183	0.093140	0.001038	1.224233	2.633700	29.075254
13878	0	0.043171	9.277247	0.042872	0.000431	0.092772	0.000427	1.220177	2.631094	29.068107
13879	0	0.084885	9.283454	0.066888	0.000854	0.092834	0.000671	1.221203	2.636361	29.067806
13880	0	0.065894	9.252930	0.066587	0.000660	0.092529	0.000666	1.218628	2.635749	29.055951
13881	0	0.048654	9.295656	0.036476	0.000488	0.092957	0.000366	1.218213	2.636061	29.049675
13882	0	-0.000462	9.338283	-0.006452	-0.000004	0.093383	-0.000064	1.217091	2.635390	29.051781
13883	0	-0.030339	9.338379	-0.000044	-0.000305	0.093384	0.000000	1.215697	2.631489	29.049832
13884	0	-0.017989	9.429932	-0.030613	-0.000180	0.094299	-0.000306	1.213778	2.629337	29.050414
13885	0	-0.018129	9.503174	0.006139	-0.000183	0.095032	0.000061	1.211569	2.625549	29.054279
13886	0	-0.011667	9.558013	0.078990	-0.000119	0.095580	0.000793	1.214020	2.620837	29.057027
13887	0	0.018453	9.667973	0.152293	0.000183	0.096680	0.001526	1.215792	2.617503	29.063417
13888	0	0.043134	9.771723	0.219263	0.000429	0.097717	0.002191	1.211467	2.613237	29.061694
13889	0	0.024793	9.826656	0.280874	0.000244	0.098267	0.002808	1.208250	2.607126	29.061578
13890	0	0.031515	9.948628	0.317755	0.000312	0.099486	0.003176	1.204412	2.601584	29.066315
13891	0	-0.048491	9.997543	0.263098	-0.000488	0.099976	0.002625	1.195173	2.596013	29.070599
13892	0	-0.023359	10.082888	0.246430	-0.000237	0.100829	0.002454	1.181207	2.589900	29.065332
13893	0	-0.060602	10.125723	0.226373	-0.000610	0.101257	0.002258	1.173093	2.583290	29.064886
13894	0	-0.041706	10.198866	0.203176	-0.000419	0.101989	0.002025	1.163162	2.579778	29.065136
13895	0	-0.036337	10.259998	0.311711	-0.000366	0.102600	0.003113	1.156354	2.574917	29.063910
13896	0	0.013033	10.314831	0.288139	0.000127	0.103148	0.002876	1.148719	2.569336	29.064779
13897	0	-0.006160	10.327142	0.348098	-0.000061	0.103271	0.003479	1.144409	2.568298	29.058212
13898	0	0.006007	10.333130	0.428258	0.000059	0.103332	0.004276	1.135371	2.565604	29.057783
13899	0	-0.012315	10.351519	0.410042	-0.000122	0.103516	0.004089	1.121086	2.565114	29.056596
13900	0	0.011937	10.333116	0.418227	0.000119	0.103332	0.004172	1.107872	2.563305	29.051250
13901	0	0.006018	10.302697	0.373336	0.000061	0.103027	0.003723	1.094239	2.562617	29.042773
13902	0	0.000252	10.265995	0.265355	-0.000002	0.102660	0.002645	1.082040	2.555926	29.037654
13903	0	-0.000221	10.205044	0.282007	0.000000	0.102051	0.002808	1.065922	2.556681	29.037210
13904	0	-0.043119	10.101199	0.204988	-0.000432	0.101012	0.002038	1.050257	2.553951	29.032441
13905	0	-0.042512	10.015849	0.214621	-0.000427	0.100159	0.002136	1.036566	2.549694	29.020881
13906	0	-0.011924	9.954718	0.180031	-0.000118	0.099547	0.001789	1.021403	2.548983	29.012729
13907	0	-0.012260	9.851043	0.269683	-0.000122	0.098511	0.002686	1.006021	2.547836	29.003149
13908	0	-0.012168	9.802131	0.247111	-0.000124	0.098022	0.002463	0.994759	2.543374	28.996545
13909	0	0.006088	9.692338	0.258048	0.000061	0.096924	0.002563	0.972388	2.541791	28.989057
13910	0	0.018114	9.582402	0.205794	0.000182	0.095824	0.002048	0.957653	2.541162	28.980109
13911	0	0.067411	9.539772	0.159921	0.000671	0.095398	0.001587	0.940461	2.535977	28.969879
13912	0	0.018767	9.435920	0.138036	0.000188	0.094359	0.001367	0.921398	2.534259	28.958083
13913	0	0.011999	9.393304	0.062144	0.000122	0.093933	0.000610	0.905498	2.534692	28.944693
13914	0	0.018042	9.320074	-0.045392	0.000178	0.093201	-0.000466	0.887913	2.529920	28.930932
13915	0	-0.018132	9.283446	0.025195	-0.000183	0.092834	0.000244	0.876121	2.525675	28.921582
13916	0	0.012344	9.228420	0.008658	0.000125	0.092284	0.000076	0.861111	2.525390	28.910579
13917	0	0.048619	9.210204	0.025218	0.000488	0.092102	0.000244	0.848941	2.525961	28.903483
13918	0	0.054803	9.240617	0.081856	0.000545	0.092406	0.000809	0.834657	2.519709	28.897836
13919	0	0.067248	9.240717	0.086011	0.000671	0.092407	0.000854	0.825689	2.516460	28.894427
13920	0	0.079787	9.258925	0.087669	0.000795	0.092589	0.000865	0.809188	2.511447	28.893389
13921	0	0.042442	9.289545	0.086193	0.000427	0.092896	0.000854	0.798117	2.513063	28.890534
13922	0	0.029875	9.350482	0.099889	0.000299	0.093505	0.000991	0.786418	2.512071	28.888351
13923	0	0.012139	9.417705	0.159841	0.000122	0.094177	0.001587	0.770533	2.511025	28.886059
13924	0	-0.012329	9.490860	0.143402	-0.000124	0.094909	0.001427	0.759947	2.508419	28.887563
13925	0	-0.030375	9.558097	0.122799	-0.000305	0.095581	0.001221	0.749467	2.504922	28.888504
13926	0	0.000592	9.637344	0.142639	0.000002	0.096374	0.001418	0.737720	2.498240	28.883076
13927	0	-0.030668	9.735084	0.311985	-0.000305	0.097351	0.003113	0.727645	2.498186	28.885929
13928	0	-0.024772	9.838752	0.343688	-0.000248	0.098388	0.003431	0.719100	2.496091	28.873135
13929	0	-0.011941	9.948695	0.409810	-0.000122	0.099487	0.004089	0.706944	2.491274	28.860794
13930	0	0.024746	10.009636	0.405407	0.000249	0.100097	0.004045	0.695237	2.491124	28.861195
13931	0	-0.006423	10.082935	0.435042	-0.000061	0.100830	0.004333	0.674264	2.492914	28.869839
13932	0	-0.000532	10.162118	0.389032	-0.000007	0.101622	0.003879	0.659264	2.489534	28.873260
13933	0	0.005808	10.229450	0.324813	0.000061	0.102295	0.003235	0.642400	2.490993	28.869886
13934	0	0.005798	10.247664	0.321326	0.000054	0.102477	0.003200	0.625159	2.485096	28.868685
13935	0	-0.012631	10.296613	0.281391	-0.000122	0.102966	0.002808	0.616219	2.487932	28.864989
13936	0	-0.001010	10.351443	0.288964	-0.000009	0.103515	0.002881	0.604806	2.487753	28.865055
13937	0	-0.025192	10.327119	0.306122	-0.000244	0.103271	0.003052	0.592353	2.494500	28.860656
13938	0	0.004023	10.339238	0.326008	0.000045	0.103393	0.003253	0.582415	2.497701	28.853864
13939	0	0.000082	10.321013	0.385388	0.000000	0.103210	0.003845	0.570610	2.494957	28.841248
13940	0	-0.006364	10.296487	0.436216	-0.000060	0.102965	0.004351	0.555700	2.497122	28.832311
13941	0	0.018414	10.241668	0.391444	0.000183	0.102417	0.003906	0.544462	2.494126	28.827192
13942	0	-0.018092	10.198837	0.454236	-0.000181	0.101989	0.004533	0.531614	2.492025	28.817653
13943	0	-0.018257	10.095171	0.440457	-0.000183	0.100952	0.004395	0.517981	2.489646	28.802907
13944	0	0.005891	10.040164	0.295690	0.000061	0.100402	0.002949	0.506628	2.490161	28.798182
13945	0	-0.005991	9.954811	0.299832	-0.000061	0.099548	0.002991	0.495624	2.486898	28.783413
13946	0	-0.000204	9.857070	0.239975	0.000002	0.098571	0.002395	0.487479	2.489434	28.769975
13947	0	0.006089	9.765596	0.257465	0.000061	0.097656	0.002563	0.472204	2.487608	28.756885
13948	0	-0.012840	9.686176	0.246603	-0.000123	0.096862	0.002463	0.466851	2.491947	28.748021
13949	0	-0.018372	9.576410	0.201673	-0.000183	0.095764	0.002014	0.461735	2.490673	28.739330
13950	0	0.018019	9.490872	0.214071	0.000181	0.094909	0.002141	0.459975	2.489876	28.730774
13951	0	0.023858	9.448238	0.256562	0.000244	0.094482	0.002563	0.455237	2.494620	28.717568
13952	0	0.059800	9.387103	0.250969	0.000599	0.093871	0.002506	0.448808	2.493697	28.703137
13953	0	0.054875	9.326164	0.189596	0.000549	0.093262	0.001892	0.441924	2.492330	28.694703
13954	0	0.066524	9.295559	0.135265	0.000669	0.092956	0.001350	0.436999	2.495412	28.682198
13955	0	0.042940	9.246827	0.121928	0.000427	0.092468	0.001221	0.436836	2.490727	28.677293
13956	0	0.049098	9.234526	0.048206	0.000492	0.092345	0.000484	0.437801	2.489937	28.669484
13957	0	0.012101	9.234619	-0.012454	0.000122	0.092346	-0.000122	0.438983	2.489152	28.665563
13958	0	-0.012995	9.216212	-0.025144	-0.000125	0.092162	-0.000250	0.439097	2.493290	28.659122
13959	0	-0.000458	9.252930	0.036621	0.000000	0.092529	0.000366	0.437272	2.496892	28.652680
13960	0	0.047585	9.307869	0.084668	0.000479	0.093079	0.000854	0.443860	2.498368	28.647090
13961	0	0.018071	9.344500	0.169935	0.000183	0.093445	0.001709	0.453815	2.499247	28.639549
13962	0	0.042145	9.423853	0.259531	0.000422	0.094238	0.002604	0.463260	2.497381	28.637334
13963	0	0.066630	9.490992	0.261655	0.000671	0.094910	0.002625	0.471226	2.501588	28.637950
13964	0	0.035378	9.570336	0.229373	0.000356	0.095703	0.002303	0.480848	2.501980	28.638920
13965	0	-0.018276	9.631352	0.176772	-0.000183	0.096313	0.001770	0.481940	2.499630	28.637095
13966	0	-0.018233	9.722906	0.151750	-0.000183	0.097229	0.001521	0.484495	2.496719	28.635561
13967	0	-0.036969	9.820555	0.219762	-0.000366	0.098206	0.002197	0.482560	2.498916	28.640670
13968	0	-0.056148	9.905923	0.188444	-0.000557	0.099059	0.001892	0.489778	2.502211	28.640176
13969	0	-0.018398	10.003674	0.188597	-0.000183	0.100037	0.001892	0.495324	2.501382	28.646576
13970	0	-0.000842	10.095258	0.345294	-0.000002	0.100952	0.003466	0.508093	2.506815	28.644817
13971	0	-0.006279	10.150171	0.377760	-0.000061	0.101501	0.003784	0.513755	2.506851	28.641070
13972	0	0.005883	10.186805	0.455593	0.000057	0.101868	0.004564	0.521420	2.503124	28.638993
13973	0	0.023923	10.272235	0.451267	0.000244	0.102722	0.004517	0.524004	2.506670	28.633671
13974	0	0.017327	10.296652	0.413651	0.000173	0.102966	0.004142	0.528255	2.503966	28.633260
13975	0	-0.025113	10.321080	0.463041	-0.000244	0.103210	0.004639	0.535695	2.509782	28.633354
13976	0	-0.020237	10.339372	0.382323	-0.000197	0.103394	0.003828	0.539232	2.513317	28.629729
13977	0	-0.037209	10.333272	0.328881	-0.000366	0.103333	0.003296	0.545374	2.517857	28.628252
13978	0	-0.038140	10.314975	0.271930	-0.000379	0.103149	0.002732	0.558044	2.518958	28.625430
13979	0	-0.019009	10.272239	0.267654	-0.000183	0.102722	0.002686	0.566348	2.524760	28.626183
13980	0	-0.019810	10.235642	0.344713	-0.000197	0.102356	0.003461	0.579919	2.523558	28.621820
13981	0	-0.012342	10.192927	0.364656	-0.000122	0.101929	0.003662	0.595539	2.523094	28.613906
13982	0	-0.000681	10.125875	0.380119	-0.000003	0.101258	0.003814	0.607813	2.525612	28.606222
13983	0	-0.000098	10.046425	0.401874	0.000000	0.100464	0.004028	0.616908	2.524777	28.601775
13984	0	0.017603	9.973185	0.344764	0.000180	0.099731	0.003459	0.627891	2.527633	28.590541
13985	0	-0.000293	9.869419	0.310187	0.000000	0.098694	0.003113	0.638780	2.529047	28.590177
13986	0	0.022961	9.771759	0.283700	0.000237	0.097717	0.002847	0.648070	2.536207	28.579747
13987	0	-0.006613	9.704610	0.145115	-0.000061	0.097046	0.001465	0.662352	2.540091	28.572776
13988	0	-0.020024	9.625254	0.106080	-0.000194	0.096252	0.001071	0.672610	2.545850	28.562456
13989	0	-0.006756	9.570319	0.053654	-0.000061	0.095703	0.000549	0.685957	2.551371	28.550039
13990	0	-0.013691	9.460459	0.075544	-0.000135	0.094604	0.000768	0.698981	2.551006	28.539734
13991	0	0.042008	9.405525	0.041862	0.000427	0.094055	0.000427	0.707750	2.557644	28.537514
13992	0	-0.007863	9.362704	0.033182	-0.000075	0.093627	0.000349	0.727063	2.559479	28.532727
13993	0	0.024557	9.295659	0.054115	0.000244	0.092957	0.000549	0.735435	2.555628	28.530861
13994	0	0.042732	9.295672	0.094254	0.000429	0.092957	0.000959	0.754529	2.555804	28.529709
13995	0	0.017751	9.283464	0.151631	0.000183	0.092834	0.001526	0.764609	2.560615	28.526196
13996	0	0.029296	9.271254	0.094335	0.000294	0.092712	0.000957	0.779231	2.559468	28.521635
13997	0	0.024058	9.277355	0.090456	0.000244	0.092773	0.000916	0.791294	2.561898	28.525287
13998	0	0.023969	9.295668	0.100106	0.000237	0.092957	0.001015	0.806621	2.555983	28.529600
13999	0	0.018136	9.320076	0.084666	0.000183	0.093201	0.000854	0.814601	2.556022	28.528529
14000	0	0.011603	9.393316	0.027256	0.000118	0.093933	0.000289	0.832955	2.556567	28.525343
14001	0	-0.006428	9.436036	0.004879	-0.000061	0.094360	0.000061	0.846489	2.558661	28.531623
14002	0	-0.001028	9.509289	0.075451	-0.000007	0.095093	0.000769	0.861953	2.560881	28.530503
14003	0	-0.030519	9.558120	0.096270	-0.000305	0.095581	0.000977	0.877126	2.558883	28.533376
14004	0	-0.024893	9.637486	0.196799	-0.000245	0.096375	0.001986	0.896624	2.561430	28.538254
14005	0	0.018336	9.716844	0.223792	0.000183	0.097168	0.002258	0.919349	2.559115	28.545316
14006	0	0.061107	9.796260	0.269650	0.000610	0.097962	0.002705	0.927404	2.556225	28.546876
14007	0	0.036280	9.893842	0.273149	0.000366	0.098938	0.002747	0.943422	2.558121	28.550999
14008	0	0.023143	9.967081	0.300841	0.000237	0.099670	0.003021	0.956734	2.561909	28.559052
14009	0	0.017970	10.064726	0.242988	0.000183	0.100647	0.002441	0.968283	2.563705	28.559678
14010	0	-0.018477	10.089130	0.259393	-0.000191	0.100891	0.002601	0.974551	2.554884	28.567514
14011	0	-0.061151	10.168482	0.200097	-0.000610	0.101685	0.002014	0.987910	2.554125	28.571665
14012	0	-0.049299	10.205104	0.246457	-0.000491	0.102051	0.002476	0.998839	2.554104	28.566776
14013	0	-0.055475	10.235618	0.255333	-0.000549	0.102356	0.002563	1.008654	2.558117	28.569294
14014	0	-0.019778	10.260046	0.234354	-0.000195	0.102600	0.002359	1.024854	2.559658	28.573415
14015	0	0.011633	10.278374	0.383110	0.000122	0.102783	0.003845	1.038945	2.564017	28.570467
14016	0	-0.025896	10.284568	0.410933	-0.000257	0.102845	0.004122	1.051256	2.564649	28.572260
14017	0	0.011856	10.296657	0.420513	0.000122	0.102966	0.004211	1.056377	2.566636	28.563459
14018	0	0.029236	10.272228	0.346271	0.000298	0.102722	0.003466	1.058079	2.570349	28.569199
14019	0	-0.012425	10.217300	0.261867	-0.000122	0.102173	0.002625	1.062864	2.570697	28.564676
14020	0	-0.031154	10.174571	0.156725	-0.000310	0.101746	0.001575	1.069364	2.570349	28.561927
14021	0	-0.036577	10.113538	0.139456	-0.000366	0.101135	0.001404	1.078160	2.567697	28.557552
14022	0	-0.042983	10.034193	0.143604	-0.000427	0.100342	0.001446	1.087534	2.568463	28.550121
14023	0	-0.024752	9.985362	0.090335	-0.000244	0.099854	0.000916	1.099798	2.570140	28.548371
14024	0	0.017254	9.899913	0.137173	0.000175	0.098999	0.001379	1.106465	2.571353	28.541541
14025	0	0.036522	9.832786	0.206467	0.000366	0.098328	0.002075	1.116942	2.570359	28.534028
14026	0	0.054775	9.747323	0.229459	0.000546	0.097473	0.002298	1.119512	2.566709	28.528526
14027	0	0.054651	9.680191	0.163978	0.000549	0.096802	0.001648	1.127283	2.567813	28.519083
14028	0	0.029847	9.594734	0.150402	0.000299	0.095947	0.001509	1.131056	2.566770	28.510772
14029	0	-0.012313	9.509278	0.042544	-0.000122	0.095093	0.000427	1.131475	2.565750	28.502863
14030	0	-0.073465	9.454251	0.005374	-0.000735	0.094543	0.000057	1.134052	2.562721	28.497479
14031	0	-0.067209	9.399414	0.011856	-0.000671	0.093994	0.000122	1.136549	2.561141	28.485450
14032	0	-0.006198	9.374903	-0.019761	-0.000063	0.093749	-0.000191	1.143182	2.557553	28.477289
14033	0	0.024417	9.368900	0.035797	0.000244	0.093689	0.000366	1.151457	2.555154	28.468383
14034	0	0.042801	9.326175	0.052448	0.000426	0.093262	0.000532	1.159222	2.550803	28.464040
14035	0	0.067249	9.320070	0.066779	0.000671	0.093201	0.000671	1.161948	2.547196	28.459914
14036	0	0.049265	9.313964	0.170134	0.000490	0.093140	0.001701	1.160352	2.541995	28.457545
14037	0	0.012031	9.338380	0.085378	0.000122	0.093384	0.000854	1.159684	2.541972	28.458944
14038	0	-0.000314	9.393217	0.085017	-0.000004	0.093932	0.000853	1.160988	2.538888	28.452188
14039	0	-0.048679	9.405517	0.085632	-0.000488	0.094055	0.000854	1.157154	2.534819	28.444849
14040	0	-0.018105	9.460354	0.024718	-0.000180	0.094604	0.000247	1.155449	2.533623	28.444453
14041	0	0.012496	9.509280	0.042036	0.000122	0.095093	0.000427	1.162389	2.528043	28.450298
14042	0	0.049256	9.625152	0.053141	0.000494	0.096251	0.000535	1.165070	2.527490	28.445298
14043	0	0.055044	9.680190	0.188433	0.000549	0.096802	0.001892	1.172801	2.523993	28.444684
14044	0	0.042922	9.722910	0.138108	0.000429	0.097229	0.001388	1.178877	2.521684	28.441160
14045	0	0.006667	9.826659	0.244178	0.000061	0.098267	0.002441	1.176997	2.512952	28.441918
14046	0	-0.023110	9.857088	0.274480	-0.000234	0.098571	0.002747	1.177619	2.507824	28.443813
14047	0	-0.017657	9.948726	0.256576	-0.000183	0.099487	0.002563	1.173442	2.498128	28.440214
14048	0	0.013870	10.009656	0.269442	0.000134	0.100097	0.002689	1.166166	2.491133	28.444673
14049	0	0.018364	10.076897	0.281030	0.000183	0.100769	0.002808	1.161486	2.488377	28.442055
14050	0	0.005972	10.131729	0.251194	0.000062	0.101317	0.002507	1.154599	2.488773	28.445264
14051	0	0.018667	10.162346	0.232243	0.000183	0.101624	0.002319	1.149538	2.482580	28.448710
14052	0	-0.011310	10.174458	0.184104	-0.000115	0.101745	0.001837	1.143311	2.477841	28.457758
14053	0	-0.011491	10.229479	0.275166	-0.000122	0.102295	0.002747	1.136005	2.467659	28.456837
14054	0	-0.029347	10.253778	0.331543	-0.000291	0.102538	0.003305	1.123133	2.468423	28.447050
14055	0	-0.012002	10.217271	0.305644	-0.000122	0.102173	0.003052	1.116278	2.463953	28.444278
14056	0	-0.011465	10.223266	0.325213	-0.000118	0.102233	0.003243	1.104952	2.457760	28.445672
14057	0	0.018317	10.205050	0.306110	0.000183	0.102051	0.003052	1.092866	2.455513	28.446567
14058	0	0.018506	10.174449	0.270968	0.000183	0.101745	0.002704	1.084444	2.451133	28.446835
14059	0	-0.011934	10.101296	0.226832	-0.000122	0.101013	0.002258	1.071497	2.445844	28.448359
14060	0	-0.011574	10.046278	0.270970	-0.000117	0.100463	0.002705	1.064030	2.441875	28.447944
14061	0	0.012048	10.009739	0.293884	0.000122	0.100098	0.002930	1.051675	2.441536	28.440144
14062	0	-0.006808	9.942507	0.277362	-0.000065	0.099425	0.002765	1.039558	2.443079	28.432189
14063	0	-0.030320	9.863267	0.171766	-0.000305	0.098633	0.001709	1.027773	2.438512	28.423557
14064	0	0.018921	9.808227	0.192185	0.000187	0.098083	0.001908	1.010148	2.433562	28.412754
14065	0	0.018096	9.735094	0.111125	0.000183	0.097351	0.001099	0.993525	2.433756	28.405814
14066	0	0.023824	9.673971	0.106801	0.000239	0.096740	0.001062	0.985138	2.432770	28.399168
14067	0	0.011955	9.631341	0.074123	0.000122	0.096313	0.000732	0.972901	2.433384	28.393110
14068	0	-0.012959	9.533583	0.106632	-0.000128	0.095336	0.001055	0.957197	2.433132	28.382629
14069	0	0.006328	9.497062	0.104520	0.000061	0.094971	0.001038	0.946314	2.428085	28.373375
14070	0	-0.011919	9.454230	0.161331	-0.000118	0.094543	0.001601	0.929894	2.426886	28.363366
14071	0	0.018068	9.411606	0.147453	0.000183	0.094116	0.001465	0.916419	2.427548	28.360918
14072	0	0.035977	9.411519	0.094202	0.000360	0.094115	0.000935	0.905586	2.426004	28.350987
14073	0	0.036523	9.374988	0.116930	0.000366	0.093750	0.001160	0.892081	2.424849	28.344317
14074	0	0.030483	9.387105	0.051881	0.000302	0.093871	0.000507	0.876552	2.419501	28.341608
14075	0	0.006320	9.381100	0.037587	0.000061	0.093811	0.000366	0.863131	2.414472	28.337055
14076	0	-0.023685	9.381106	-0.021924	-0.000240	0.093811	-0.000225	0.854455	2.407831	28.332895
14077	0	-0.036260	9.429929	0.043517	-0.000366	0.094299	0.000427	0.843344	2.401166	28.328355
14078	0	-0.011574	9.472552	0.087933	-0.000115	0.094726	0.000870	0.830283	2.399319	28.324700
14079	0	0.024634	9.521474	0.128900	0.000244	0.095215	0.001282	0.820084	2.394426	28.320812
14080	0	0.067780	9.564091	0.167433	0.000675	0.095641	0.001662	0.803910	2.388957	28.309219
14081	0	0.079470	9.625217	0.263402	0.000793	0.096252	0.002625	0.790990	2.385232	28.303610
14082	0	0.061595	9.673939	0.289858	0.000612	0.096740	0.002887	0.775579	2.378623	28.302777
14083	0	0.018314	9.765605	0.214554	0.000183	0.097656	0.002136	0.763197	2.376339	28.301817
14084	0	-0.024228	9.802122	0.222820	-0.000244	0.098022	0.002215	0.746705	2.371890	28.299074
14085	0	-0.060799	9.851050	0.257327	-0.000610	0.098511	0.002563	0.733811	2.366884	28.292652
14086	0	-0.047855	9.942515	0.246807	-0.000484	0.099425	0.002460	0.723621	2.358930	28.291013
14087	0	-0.005779	9.997545	0.287361	-0.000061	0.099976	0.002869	0.716351	2.352964	28.286777
14088	0	0.013597	10.058471	0.288730	0.000128	0.100585	0.002878	0.704453	2.341422	28.285658
14089	0	0.024078	10.076879	0.324293	0.000244	0.100769	0.003235	0.693767	2.343014	28.282015
14090	0	0.072518	10.125603	0.332157	0.000725	0.101256	0.003311	0.680458	2.340347	28.280127
14091	0	0.018412	10.156207	0.349139	0.000183	0.101562	0.003479	0.664851	2.336977	28.272358
14092	0	-0.035757	10.168326	0.357466	-0.000364	0.101684	0.003564	0.651179	2.327172	28.271708
14093	0	-0.030785	10.162325	0.306107	-0.000305	0.101624	0.003052	0.639202	2.327947	28.271313
14094	0	-0.031278	10.174448	0.258821	-0.000311	0.101745	0.002582	0.630171	2.327782	28.265893
14095	0	-0.018417	10.150113	0.233367	-0.000183	0.101501	0.002319	0.612441	2.326704	28.261037
14096	0	0.036252	10.143929	0.308579	0.000363	0.101439	0.003079	0.603751	2.325407	28.259842
14097	0	0.023899	10.076893	0.311700	0.000244	0.100769	0.003113	0.597295	2.328987	28.251029
14098	0	0.047696	10.046289	0.324320	0.000478	0.100463	0.003242	0.594636	2.327654	28.235859
14099	0	0.042707	10.034163	0.348395	0.000427	0.100342	0.003479	0.587337	2.325602	28.227105
14100	0	-0.006706	9.942507	0.300833	-0.000062	0.099425	0.003000	0.576295	2.329142	28.214772
14101	0	-0.018252	9.887673	0.293724	-0.000183	0.098877	0.002930	0.565904	2.326174	28.205922
14102	0	-0.000572	9.832660	0.209344	0.000001	0.098327	0.002090	0.559651	2.331587	28.198570
14103	0	-0.006322	9.741200	0.147191	-0.000061	0.097412	0.001465	0.549808	2.331827	28.191912
14104	0	0.036070	9.741112	0.081188	0.000361	0.097411	0.000807	0.542067	2.330093	28.179418
14105	0	0.023799	9.655755	0.128798	0.000244	0.096558	0.001282	0.533002	2.334940	28.171431
14106	0	0.023039	9.619044	0.062398	0.000231	0.096190	0.000622	0.528749	2.332870	28.160913
14107	0	-0.012634	9.564204	0.177258	-0.000122	0.095642	0.001770	0.524145	2.335626	28.155928
14108	0	0.011570	9.527478	0.214718	0.000113	0.095275	0.002141	0.515291	2.330698	28.155153
14109	0	0.006188	9.466554	0.225758	0.000061	0.094666	0.002258	0.514654	2.327365	28.150335
14110	0	0.006498	9.435932	0.146797	0.000062	0.094359	0.001463	0.506969	2.321312	28.142574
14111	0	0.024497	9.436037	0.134131	0.000244	0.094360	0.001343	0.507155	2.317859	28.131976
14112	0	0.024226	9.423727	0.122164	0.000245	0.094237	0.001217	0.499924	2.318964	28.124075
14113	0	0.012280	9.393312	0.042437	0.000122	0.093933	0.000427	0.501993	2.315673	28.119217
14114	0	0.017942	9.435935	0.097582	0.000184	0.094359	0.000970	0.493360	2.318943	28.115715
14115	0	0.011739	9.472660	0.103507	0.000122	0.094727	0.001038	0.495069	2.322293	28.110970
14116	0	-0.013062	9.509188	0.151635	-0.000132	0.095092	0.001520	0.498392	2.318876	28.114591
14117	0	-0.005991	9.503179	0.140055	-0.000061	0.095032	0.001404	0.500983	2.315210	28.110336
14118	0	-0.000251	9.558115	0.212441	0.000002	0.095581	0.002129	0.504682	2.318232	28.108039
14119	0	0.060380	9.649674	0.243660	0.000610	0.096497	0.002441	0.509014	2.323725	28.104802
14120	0	0.065259	9.680181	0.279655	0.000658	0.096802	0.002797	0.508304	2.327882	28.101918
14121	0	0.054942	9.735101	0.323670	0.000549	0.097351	0.003235	0.504755	2.325490	28.099589
14122	0	0.011968	9.814375	0.347719	0.000122	0.098144	0.003482	0.509042	2.326020	28.103266
14123	0	-0.030312	9.863292	0.274284	-0.000305	0.098633	0.002747	0.511966	2.321310	28.094765
14124	0	-0.042569	9.918234	0.230236	-0.000423	0.099182	0.002312	0.521400	2.321612	28.092460
14125	0	-0.055030	9.973150	0.280537	-0.000549	0.099731	0.002808	0.522600	2.320445	28.087703
14126	0	-0.037051	10.028102	0.309944	-0.000369	0.100281	0.003108	0.531012	2.319824	28.086086
14127	0	-0.000249	10.040302	0.322912	0.000000	0.100403	0.003235	0.536131	2.320391	28.080664
14128	0	-0.000890	10.089138	0.339758	-0.000006	0.100891	0.003406	0.543925	2.321767	28.084778
14129	0	0.011951	10.137959	0.365669	0.000122	0.101379	0.003662	0.548643	2.322409	28.079726
14130	0	0.036048	10.137952	0.383038	0.000360	0.101379	0.003834	0.551111	2.320183	28.079580
14131	0	0.006255	10.131874	0.414111	0.000061	0.101318	0.004150	0.560068	2.316267	28.070616
14132	0	-0.018572	10.137958	0.369876	-0.000180	0.101379	0.003704	0.564730	2.320202	28.069175
14133	0	-0.055698	10.107446	0.347091	-0.000549	0.101074	0.003479	0.572548	2.326642	28.070635
14134	0	-0.020147	10.113546	0.333446	-0.000199	0.101135	0.003341	0.578198	2.326831	28.069700
14135	0	-0.018874	10.046399	0.225218	-0.000183	0.100464	0.002258	0.583735	2.330942	28.063878
14136	0	0.004380	10.052510	0.217576	0.000050	0.100525	0.002185	0.592722	2.335245	28.058746
14137	0	0.042087	10.003696	0.279653	0.000427	0.100037	0.002808	0.603968	2.340256	28.053906
14138	0	0.010167	9.973174	0.289709	0.000109	0.099731	0.002907	0.613627	2.346065	28.051402
14139	0	-0.018605	9.912150	0.316098	-0.000183	0.099121	0.003174	0.627094	2.347201	28.046521
14140	0	-0.007239	9.826693	0.283138	-0.000068	0.098267	0.002843	0.639033	2.350372	28.041918
14141	0	-0.000807	9.808373	0.273835	0.000000	0.098083	0.002747	0.647153	2.357492	28.032928
14142	0	0.021895	9.741240	0.247468	0.000228	0.097412	0.002485	0.658245	2.365782	28.029175
14143	0	0.011776	9.661886	0.218841	0.000122	0.096619	0.002197	0.667268	2.368570	28.025191
14144	0	0.029525	9.625257	0.143817	0.000296	0.096252	0.001447	0.675992	2.366685	28.022086
14145	0	0.024168	9.545912	0.121085	0.000244	0.095459	0.001221	0.686286	2.367199	28.016576
14146	0	0.004906	9.509281	0.033838	0.000055	0.095093	0.000346	0.694367	2.372448	28.019738
14147	0	-0.024665	9.484865	0.023511	-0.000244	0.094849	0.000244	0.703804	2.372939	28.008343
14148	0	-0.006901	9.484770	0.027810	-0.000067	0.094848	0.000287	0.713309	2.373334	28.007389
14149	0	-0.000611	9.454350	0.035539	0.000000	0.094543	0.000366	0.725026	2.378289	28.001066
14150	0	0.010821	9.417757	0.173084	0.000110	0.094177	0.001748	0.744674	2.377743	27.998618
14151	0	0.024496	9.429951	0.139084	0.000244	0.094299	0.001404	0.758990	2.374340	27.990752
14152	0	0.042525	9.448272	0.203524	0.000428	0.094482	0.002048	0.773803	2.375646	27.992003
14153	0	0.017483	9.460471	0.163604	0.000183	0.094604	0.001648	0.786964	2.383381	27.994205
14154	0	0.022304	9.472676	0.136600	0.000227	0.094727	0.001379	0.801399	2.385803	27.990538
14155	0	-0.018707	9.521504	0.145141	-0.000183	0.095215	0.001465	0.816301	2.388260	27.988957
14156	0	-0.013353	9.564221	0.081252	-0.000131	0.095642	0.000827	0.832135	2.389329	27.987570
14157	0	-0.048828	9.631350	0.010591	-0.000488	0.096313	0.000122	0.850174	2.387048	27.993065
14158	0	-0.036768	9.667977	0.056167	-0.000366	0.096680	0.000577	0.867126	2.386504	27.990564
14159	0	-0.025264	9.698498	0.108680	-0.000244	0.096985	0.001099	0.879916	2.394255	27.990685
14160	0	-0.007897	9.783973	0.215576	-0.000079	0.097839	0.002172	0.898432	2.391807	27.997742
14161	0	0.017898	9.875539	0.309697	0.000183	0.098755	0.003113	0.915599	2.394323	27.998770
14162	0	0.035149	9.924453	0.300665	0.000358	0.099244	0.003019	0.929043	2.399135	28.000764
14163	0	0.030178	9.960994	0.383077	0.000305	0.099609	0.003845	0.944437	2.400766	28.000022
14164	0	-0.000692	9.985387	0.276520	-0.000008	0.099854	0.002778	0.957948	2.397682	28.003870
14165	0	-0.030936	10.040298	0.182225	-0.000305	0.100403	0.001831	0.966758	2.400172	28.006366
14166	0	-0.061782	10.089131	0.198624	-0.000619	0.100891	0.001996	0.976631	2.396620	28.009951
14167	0	-0.042761	10.131847	0.213082	-0.000427	0.101318	0.002136	0.981514	2.394756	28.011533
14168	0	-0.031106	10.144062	0.236014	-0.000306	0.101440	0.002369	0.990129	2.398028	28.010225
14169	0	-0.024513	10.125779	0.291348	-0.000244	0.101257	0.002930	1.007121	2.396884	28.005113
14170	0	0.017636	10.150298	0.299959	0.000180	0.101502	0.003018	1.027024	2.398996	28.004320
14171	0	0.005931	10.144083	0.346739	0.000061	0.101440	0.003479	1.038737	2.398718	28.000926
14172	0	0.029880	10.125772	0.362753	0.000301	0.101257	0.003638	1.049434	2.399401	27.997279
14173	0	0.012567	10.125762	0.304171	0.000122	0.101257	0.003052	1.059431	2.393066	27.999085
14174	0	-0.005494	10.046412	0.277859	-0.000054	0.100464	0.002788	1.068254	2.391449	27.993534
14175	0	-0.030777	9.991464	0.133517	-0.000305	0.099915	0.001343	1.075588	2.392061	27.988228
14176	0	-0.049406	9.973055	0.052373	-0.000494	0.099730	0.000534	1.086050	2.389667	27.981818
14177	0	-0.018345	9.930427	0.084654	-0.000183	0.099304	0.000854	1.093873	2.387699	27.979435
14178	0	-0.037425	9.863189	0.070778	-0.000367	0.098632	0.000716	1.102221	2.393441	27.965252
14179	0	-0.006242	9.802268	0.151167	-0.000061	0.098022	0.001526	1.117408	2.392699	27.963186
14180	0	0.011378	9.790058	0.142399	0.000118	0.097900	0.001436	1.130301	2.395566	27.961068
14181	0	0.029938	9.698508	0.169786	0.000305	0.096985	0.001709	1.141986	2.400059	27.954766
14182	0	0.035417	9.643567	0.112645	0.000354	0.096436	0.001137	1.152802	2.397235	27.952104
14183	0	0.012079	9.600856	0.200170	0.000122	0.096008	0.002014	1.166186	2.396423	27.942061
14184	0	0.011849	9.527604	0.173527	0.000119	0.095276	0.001744	1.175611	2.394946	27.939425
14185	0	-0.030837	9.515384	0.078877	-0.000305	0.095154	0.000793	1.179805	2.396320	27.931684
14186	0	0.011295	9.472658	0.096539	0.000115	0.094727	0.000967	1.180310	2.396841	27.923035
14187	0	-0.001118	9.454346	0.011738	0.000000	0.094543	0.000122	1.184686	2.408005	27.924306
14188	0	0.022152	9.442043	-0.001936	0.000221	0.094420	-0.000010	1.195254	2.405228	27.920755
14189	0	0.011883	9.429932	0.018095	0.000122	0.094299	0.000183	1.196656	2.406840	27.924544
14190	0	-0.012920	9.435947	0.071847	-0.000129	0.094359	0.000728	1.206654	2.405116	27.927022
14191	0	-0.006248	9.448245	0.029689	-0.000061	0.094482	0.000305	1.215538	2.404568	27.930893
14192	0	-0.024756	9.454252	0.046744	-0.000248	0.094543	0.000471	1.218627	2.401608	27.921683
14193	0	-0.000287	9.509281	0.072734	0.000000	0.095093	0.000732	1.223472	2.402696	27.922248
14194	0	0.023789	9.509278	0.127078	0.000237	0.095093	0.001271	1.222723	2.399820	27.912681
14195	0	0.030345	9.588639	0.170055	0.000305	0.095886	0.001709	1.231450	2.399535	27.909547
14196	0	0.024145	9.619140	0.132615	0.000240	0.096191	0.001326	1.229584	2.395872	27.909013
14197	0	0.012689	9.698485	0.079382	0.000122	0.096985	0.000793	1.227937	2.387832	27.908338
14198	0	-0.010851	9.759423	0.098001	-0.000113	0.097594	0.000977	1.222686	2.380775	27.907045
14199	0	-0.036396	9.814450	0.134540	-0.000366	0.098145	0.001343	1.218461	2.375837	27.907896
14200	0	-0.048260	9.881494	0.232561	-0.000484	0.098815	0.002324	1.215568	2.371368	27.911558
14201	0	-0.055191	9.881592	0.176928	-0.000549	0.098816	0.001770	1.215207	2.372049	27.907938
14202	0	0.011475	10.003661	0.219583	0.000116	0.100037	0.002195	1.213456	2.371566	27.907707
14203	0	-0.018005	10.003658	0.256539	-0.000183	0.100037	0.002563	1.210084	2.365761	27.911348
14204	0	0.006534	10.052391	0.287285	0.000067	0.100524	0.002872	1.207167	2.365109	27.905567
14205	0	0.012453	10.101315	0.299187	0.000122	0.101013	0.002991	1.204525	2.360041	27.901230
14206	0	-0.005350	10.095117	0.299350	-0.000056	0.100951	0.002993	1.202186	2.354636	27.901656
14207	0	-0.018456	10.144038	0.280917	-0.000183	0.101440	0.002808	1.199127	2.353982	27.900567
14208	0	-0.024691	10.137836	0.214315	-0.000248	0.101378	0.002139	1.193329	2.350487	27.900849
14209	0	-0.006212	10.168448	0.201882	-0.000061	0.101685	0.002014	1.186755	2.349379	27.895101
14210	0	-0.000554	10.131726	0.202980	-0.000003	0.101317	0.002023	1.177510	2.350094	27.896120
14211	0	-0.024515	10.113520	0.177274	-0.000244	0.101135	0.001770	1.172997	2.348855	27.886879
14212	0	-0.061172	10.107316	0.251159	-0.000612	0.101073	0.002507	1.166673	2.345930	27.881034
14213	0	-0.024571	10.046367	0.330167	-0.000244	0.100464	0.003296	1.158583	2.345505	27.871378
14214	0	-0.006277	10.021864	0.294572	-0.000065	0.100219	0.002941	1.151839	2.340862	27.862620
14215	0	0.012037	9.960935	0.347976	0.000122	0.099609	0.003479	1.149544	2.340577	27.860444
14216	0	0.048283	9.918088	0.312326	0.000484	0.099181	0.003114	1.137001	2.340217	27.856610
14217	0	0.030492	9.863261	0.196327	0.000305	0.098633	0.001953	1.123749	2.338156	27.846953
14218	0	-0.024474	9.777731	0.069964	-0.000245	0.097777	0.000691	1.112585	2.335211	27.834422
14219	0	-0.036204	9.741207	0.073990	-0.000366	0.097412	0.000732	1.102274	2.327751	27.821668
14220	0	-0.048321	9.661759	0.087922	-0.000481	0.096618	0.000869	1.088578	2.328411	27.819866
14221	0	-0.030408	9.625245	-0.005476	-0.000305	0.096252	-0.000061	1.079611	2.324460	27.809075
14222	0	-0.005724	9.600729	0.135844	-0.000059	0.096007	0.001354	1.073056	2.319747	27.800037
14223	0	0.011892	9.521481	0.158908	0.000122	0.095215	0.001587	1.068994	2.321144	27.796145
14224	0	0.054460	9.503072	0.171592	0.000543	0.095031	0.001713	1.063704	2.316383	27.788557
14225	0	0.048948	9.454333	0.201990	0.000488	0.094543	0.002014	1.055308	2.312574	27.785576
14226	0	0.049120	9.442041	0.020202	0.000490	0.094420	0.000194	1.043579	2.308783	27.773897
14227	0	0.024490	9.429923	0.080388	0.000244	0.094299	0.000793	1.029557	2.305454	27.774003
14228	0	-0.018144	9.417619	0.100639	-0.000182	0.094176	0.000997	1.016221	2.302129	27.770437
14229	0	-0.030265	9.411620	0.019425	-0.000305	0.094116	0.000183	1.001325	2.296592	27.768343
14230	0	-0.023050	9.423836	-0.082608	-0.000239	0.094238	-0.000833	0.992200	2.283375	27.770643
14231	0	0.018385	9.466551	0.079562	0.000183	0.094666	0.000793	0.988325	2.280094	27.772604
14232	0	-0.018075	9.460348	0.080459	-0.000182	0.094604	0.000797	0.978144	2.275936	27.765152
14233	0	0.031145	9.527578	0.165266	0.000305	0.095276	0.001648	0.971155	2.266005	27.757884
14234	0	0.013417	9.582419	0.226925	0.000134	0.095824	0.002267	0.966972	2.264009	27.751333
14235	0	0.061118	9.637432	0.202295	0.000610	0.096375	0.002014	0.955187	2.260651	27.742866
14236	0	0.049325	9.710573	0.192066	0.000489	0.097106	0.001909	0.940642	2.253616	27.746447
14237	0	0.006296	9.747291	0.172237	0.000061	0.097473	0.001709	0.923630	2.248969	27.740704
14238	0	0.000678	9.783816	0.174950	0.000004	0.097838	0.001736	0.906175	2.243117	27.740351
14239	0	-0.017897	9.863265	0.129491	-0.000183	0.098633	0.001282	0.889721	2.236011	27.745812
14240	0	-0.047954	9.924203	0.204871	-0.000481	0.099242	0.002040	0.878423	2.232418	27.745314
14241	0	-0.042525	9.979238	0.195886	-0.000427	0.099792	0.001953	0.870587	2.227752	27.743613
14242	0	-0.005829	9.997432	0.295067	-0.000057	0.099975	0.002940	0.857332	2.226656	27.741238
14243	0	0.036611	10.082995	0.390969	0.000366	0.100830	0.003906	0.852047	2.224523	27.732653
14244	0	0.042944	10.095074	0.416771	0.000426	0.100951	0.004157	0.838459	2.218762	27.720524
14245	0	0.024218	10.113473	0.410247	0.000244	0.101135	0.004089	0.822404	2.218655	27.720724
14246	0	0.017853	10.119509	0.351169	0.000178	0.101195	0.003505	0.813122	2.216144	27.708671
14247	0	-0.018213	10.113492	0.312361	-0.000183	0.101135	0.003113	0.799502	2.212723	27.705829
14248	0	-0.024272	10.143929	0.247024	-0.000243	0.101439	0.002462	0.789256	2.209822	27.700459
14249	0	-0.030585	10.137918	0.238928	-0.000305	0.101379	0.002380	0.777877	2.208234	27.700140
14250	0	-0.043092	10.113416	0.215943	-0.000429	0.101134	0.002153	0.769598	2.207781	27.687963
14251	0	-0.018018	10.101306	0.214242	-0.000183	0.101013	0.002136	0.761132	2.202026	27.682026
14252	0	0.000359	10.052368	0.319380	0.000006	0.100524	0.003185	0.750050	2.202144	27.681522
14253	0	0.018741	9.997521	0.318526	0.000183	0.099976	0.003174	0.735628	2.194899	27.675206
14254	0	0.006845	9.960822	0.295827	0.000069	0.099608	0.002952	0.726536	2.192805	27.667614
14255	0	-0.006152	9.875468	0.263205	-0.000061	0.098755	0.002625	0.716316	2.190985	27.657642
14256	0	0.005614	9.832654	0.319272	0.000060	0.098327	0.003188	0.709515	2.193254	27.645192
14257	0	-0.006121	9.759506	0.220434	-0.000061	0.097595	0.002197	0.699756	2.191039	27.637691
14258	0	-0.012772	9.734988	0.234254	-0.000123	0.097350	0.002333	0.686800	2.194187	27.624391
14259	0	-0.012301	9.661851	0.165607	-0.000122	0.096619	0.001648	0.675710	2.192800	27.613735
14260	0	-0.000541	9.649561	0.129856	-0.000003	0.096496	0.001297	0.672414	2.193311	27.606927
14261	0	0.018437	9.576407	0.153134	0.000183	0.095764	0.001526	0.664386	2.189271	27.595201
14262	0	0.018863	9.533592	0.159912	0.000185	0.095336	0.001597	0.661007	2.182538	27.590107
14263	0	-0.000388	9.466552	0.146520	0.000000	0.094666	0.001465	0.659231	2.184805	27.583186
14264	0	0.023491	9.484760	0.134819	0.000236	0.094848	0.001343	0.651346	2.183147	27.577062
14265	0	0.005500	9.454337	0.153129	0.000061	0.094543	0.001526	0.643460	2.188035	27.570043
14266	0	0.004356	9.435936	0.111218	0.000049	0.094359	0.001109	0.638466	2.191784	27.564497
14267	0	0.011817	9.454342	0.122430	0.000122	0.094543	0.001221	0.632793	2.194068	27.560792
14268	0	0.011340	9.442046	0.122540	0.000113	0.094420	0.001227	0.634035	2.191854	27.560529
14269	0	0.024128	9.448237	0.146880	0.000244	0.094482	0.001465	0.628033	2.192975	27.559590
14270	0	0.023606	9.472566	0.189753	0.000237	0.094726	0.001900	0.629351	2.192256	27.554049
14271	0	0.012180	9.509276	0.164867	0.000122	0.095093	0.001648	0.627208	2.190166	27.548446
14272	0	0.012139	9.545803	0.103855	0.000121	0.095458	0.001039	0.626071	2.187515	27.548813
14273	0	-0.036724	9.545906	0.201017	-0.000366	0.095459	0.002014	0.629690	2.186406	27.545445
14274	0	0.005345	9.637454	0.212627	0.000058	0.096375	0.002128	0.630154	2.189688	27.540005
14275	0	0.042617	9.698497	0.213141	0.000427	0.096985	0.002136	0.634692	2.188635	27.535232
14276	0	0.036195	9.735123	0.291417	0.000363	0.097351	0.002919	0.639409	2.187968	27.533933
14277	0	0.024384	9.759525	0.262330	0.000244	0.097595	0.002625	0.639642	2.185996	27.535777
14278	0	0.018173	9.844969	0.274438	0.000182	0.098450	0.002744	0.637786	2.184193	27.543458
14279	0	0.000141	9.875484	0.348013	0.000000	0.098755	0.003479	0.635409	2.180246	27.544832
14280	0	-0.012383	9.948643	0.298969	-0.000120	0.099486	0.002993	0.637563	2.182144	27.541807
14281	0	0.005824	10.003684	0.335044	0.000061	0.100037	0.003357	0.643680	2.183035	27.532856
14282	0	-0.025614	10.028076	0.334329	-0.000250	0.100281	0.003344	0.642899	2.187902	27.536411
14283	0	0.011931	10.046413	0.322682	0.000122	0.100464	0.003235	0.650988	2.188745	27.537756
14284	0	0.005502	10.076919	0.254140	0.000055	0.100769	0.002547	0.656423	2.186743	27.536649
14285	0	0.000078	10.101328	0.231510	0.000000	0.101013	0.002319	0.660075	2.183554	27.540857
14286	0	0.011745	10.107448	0.340091	0.000123	0.101074	0.003408	0.667300	2.187552	27.530065
14287	0	-0.018728	10.095226	0.255886	-0.000183	0.100952	0.002563	0.671333	2.189950	27.524180
14288	0	-0.037480	10.107439	0.346437	-0.000375	0.101074	0.003469	0.675904	2.187652	27.520297
14289	0	-0.012971	10.064730	0.371393	-0.000122	0.100647	0.003723	0.685201	2.194045	27.518398
14290	0	-0.002087	10.040306	0.339200	-0.000016	0.100403	0.003399	0.691672	2.197065	27.508861
14291	0	0.005463	10.046420	0.322451	0.000061	0.100464	0.003235	0.702211	2.202063	27.509231
14292	0	0.034660	10.003681	0.259730	0.000353	0.100037	0.002604	0.707931	2.206856	27.496186
14293	0	0.042199	9.979264	0.243568	0.000427	0.099792	0.002441	0.713235	2.210551	27.492276
14294	0	0.004877	9.899927	0.217354	0.000050	0.098999	0.002185	0.725140	2.209164	27.489011
14295	0	-0.006009	9.844986	0.261888	-0.000061	0.098450	0.002625	0.730336	2.205700	27.483219
14296	0	-0.000236	9.790065	0.229678	0.000001	0.097900	0.002308	0.742010	2.207198	27.480100
14297	0	-0.024883	9.765624	0.207521	-0.000244	0.097656	0.002075	0.740648	2.210292	27.471915
14298	0	0.029056	9.692398	0.237403	0.000296	0.096924	0.002379	0.745613	2.213912	27.464968
14299	0	0.060597	9.680189	0.158062	0.000610	0.096802	0.001587	0.751791	2.216738	27.471069
14300	0	0.041546	9.619156	0.156447	0.000418	0.096191	0.001574	0.761367	2.217041	27.473065
14301	0	0.042333	9.582530	0.115268	0.000427	0.095825	0.001160	0.768296	2.219195	27.463445
14302	0	0.011130	9.539803	0.144562	0.000113	0.095398	0.001451	0.772901	2.219390	27.459076
14303	0	-0.031023	9.515384	0.103325	-0.000305	0.095154	0.001038	0.776942	2.223095	27.453746
14304	0	-0.001248	9.497088	0.144362	-0.000010	0.094971	0.001455	0.789606	2.222938	27.436821
14305	0	-0.000212	9.484877	0.127125	0.000000	0.094849	0.001282	0.801057	2.223094	27.432835
14306	0	0.011436	9.472670	0.131090	0.000117	0.094727	0.001321	0.811872	2.224267	27.435665
14307	0	0.011775	9.484880	0.133155	0.000122	0.094849	0.001343	0.824258	2.227129	27.438598
14308	0	0.017475	9.497084	0.118648	0.000174	0.094971	0.001198	0.836628	2.223228	27.430387
14309	0	0.036624	9.527595	0.072296	0.000366	0.095276	0.000732	0.846810	2.220790	27.431757
14310	0	-0.006496	9.521496	0.125377	-0.000061	0.095215	0.001263	0.856286	2.223084	27.431731
14311	0	-0.018598	9.570335	0.157305	-0.000183	0.095703	0.001587	0.871738	2.224156	27.430038
14312	0	-0.019201	9.655795	0.184572	-0.000190	0.096558	0.001863	0.891645	2.224422	27.426887
14313	0	-0.024334	9.655781	0.182075	-0.000244	0.096558	0.001831	0.902721	2.221116	27.423122
14314	0	0.024058	9.716819	0.179876	0.000245	0.097168	0.001810	0.914927	2.224091	27.422289
14315	0	0.029897	9.759545	0.212616	0.000305	0.097595	0.002136	0.925499	2.228995	27.414957
14316	0	0.046892	9.808372	0.173826	0.000475	0.098083	0.001749	0.936886	2.233643	27.413532
14317	0	0.030554	9.851104	0.249079	0.000305	0.098511	0.002502	0.949363	2.230894	27.415453
14318	0	-0.011827	9.887731	0.215740	-0.000122	0.098877	0.002173	0.966819	2.224145	27.416761
14319	0	-0.000449	9.948768	0.242623	0.000000	0.099487	0.002441	0.983154	2.226973	27.413149
14320	0	-0.031892	9.985391	0.306905	-0.000315	0.099854	0.003082	0.997176	2.229484	27.416920
14321	0	-0.025218	10.028108	0.224338	-0.000244	0.100281	0.002258	1.013133	2.236348	27.419249
14322	0	-0.014262	10.034217	0.300862	-0.000138	0.100342	0.003021	1.026241	2.238999	27.411357
14323	0	-0.012272	10.064726	0.279726	-0.000122	0.100647	0.002808	1.036820	2.237420	27.411643
14324	0	0.006260	10.107462	0.277189	0.000059	0.101074	0.002787	1.052333	2.231162	27.411763
14325	0	0.005651	10.076932	0.285904	0.000061	0.100769	0.002869	1.062050	2.233988	27.414173
14326	0	-0.006879	10.083020	0.217186	-0.000071	0.100830	0.002177	1.066764	2.229572	27.402415
14327	0	-0.036456	10.046424	0.297847	-0.000366	0.100464	0.002991	1.079506	2.225373	27.404030
14328	0	-0.035784	10.058626	0.271058	-0.000363	0.100586	0.002722	1.091017	2.216781	27.406401
14329	0	0.006226	10.046402	0.212895	0.000061	0.100464	0.002136	1.098080	2.213033	27.403859
14330	0	-0.000140	9.973165	0.229514	0.000002	0.099731	0.002304	1.107068	2.214487	27.402383
14331	0	0.030182	9.967066	0.187953	0.000305	0.099670	0.001892	1.120252	2.215991	27.404527
14332	0	0.035873	9.924332	0.179647	0.000359	0.099243	0.001805	1.129048	2.213413	27.402591
14333	0	-0.012308	9.857195	0.200552	-0.000122	0.098572	0.002014	1.137796	2.212216	27.398902
14334	0	-0.006114	9.820567	0.131717	-0.000064	0.098206	0.001325	1.145139	2.206538	27.393496
14335	0	0.000003	9.777841	0.121324	0.000000	0.097778	0.001221	1.152674	2.204144	27.393824
14336	0	-0.024365	9.741226	0.162351	-0.000244	0.097412	0.001633	1.162170	2.201167	27.386677
14337	0	-0.031211	9.667977	0.121261	-0.000305	0.096680	0.001221	1.170478	2.206960	27.384432
14338	0	-0.032101	9.649662	0.083342	-0.000319	0.096497	0.000838	1.175020	2.206378	27.385160
14339	0	-0.000508	9.613051	0.102476	0.000000	0.096130	0.001038	1.189061	2.210032	27.384940
14340	0	-0.013616	9.588634	0.106292	-0.000133	0.095886	0.001073	1.199701	2.211910	27.376128
14341	0	0.005892	9.570327	0.139431	0.000061	0.095703	0.001404	1.209801	2.212049	27.368891
14342	0	0.017482	9.552005	0.193277	0.000178	0.095520	0.001934	1.210030	2.213923	27.367198
14343	0	-0.000538	9.527594	0.152224	0.000000	0.095276	0.001526	1.213150	2.218030	27.364280
14344	0	-0.013579	9.509183	0.084559	-0.000134	0.095092	0.000847	1.213552	2.218460	27.370056
14345	0	-0.024232	9.503176	0.079156	-0.000244	0.095032	0.000793	1.214686	2.213923	27.370968
14346	0	0.006361	9.533702	0.114748	0.000064	0.095337	0.001156	1.223452	2.211853	27.366156
14347	0	-0.024228	9.521487	0.060746	-0.000244	0.095215	0.000610	1.225664	2.207163	27.360701
14348	0	-0.024172	9.539797	0.029241	-0.000241	0.095398	0.000299	1.231777	2.205281	27.358328
14349	0	-0.024596	9.576419	0.085011	-0.000244	0.095764	0.000854	1.235902	2.205143	27.361877
14350	0	-0.000278	9.588624	0.090535	-0.000004	0.095886	0.000906	1.235470	2.201531	27.362797
14351	0	0.000117	9.655775	0.151741	0.000000	0.096558	0.001526	1.244318	2.197791	27.363758
14352	0	0.000257	9.704601	0.125615	0.000002	0.097046	0.001265	1.253140	2.194683	27.363031
14353	0	0.012249	9.735107	0.122107	0.000122	0.097351	0.001221	1.251511	2.191830	27.359056
14354	0	-0.005696	9.765538	0.164292	-0.000061	0.097655	0.001648	1.256205	2.184697	27.356357
14355	0	-0.006439	9.814452	0.085562	-0.000061	0.098145	0.000854	1.253757	2.186278	27.356260
14356	0	-0.019043	9.850980	0.109960	-0.000191	0.098510	0.001101	1.253707	2.183588	27.356339
14357	0	-0.024063	9.918222	0.176549	-0.000244	0.099182	0.001770	1.257711	2.177180	27.352740
14358	0	-0.023113	9.960952	0.218203	-0.000237	0.099609	0.002188	1.263186	2.167578	27.358479
14359	0	-0.006183	9.997561	0.182981	-0.000061	0.099976	0.001831	1.263529	2.166183	27.363691
14360	0	0.017854	10.009763	0.231761	0.000181	0.100098	0.002316	1.260978	2.166910	27.365864
14361	0	0.013019	10.052488	0.274696	0.000122	0.100525	0.002747	1.259357	2.155351	27.364800
14362	0	-0.022675	10.046290	0.231983	-0.000228	0.100463	0.002319	1.257553	2.151692	27.360993
14363	0	0.000049	10.064693	0.152857	0.000000	0.100647	0.001526	1.253206	2.148762	27.355470
14364	0	-0.023854	10.046288	0.202124	-0.000243	0.100463	0.002019	1.249287	2.141131	27.351324
14365	0	-0.048442	10.040280	0.171206	-0.000488	0.100403	0.001709	1.244600	2.134407	27.357744
14366	0	-0.047408	10.040180	0.251260	-0.000481	0.100402	0.002508	1.238283	2.124616	27.354682
14367	0	-0.005586	10.003655	0.232239	-0.000061	0.100037	0.002319	1.233432	2.116387	27.348329
14368	0	0.006734	10.003557	0.281696	0.000071	0.100036	0.002813	1.227956	2.117824	27.345260
14369	0	-0.000258	9.979235	0.250777	0.000000	0.099792	0.002502	1.220599	2.118492	27.340726
14370	0	0.011297	9.924203	0.209362	0.000116	0.099242	0.002085	1.209013	2.120073	27.340832
14371	0	0.024360	9.893777	0.269345	0.000244	0.098938	0.002686	1.198472	2.118426	27.337030
14372	0	0.005958	9.863171	0.197600	0.000059	0.098632	0.001968	1.188362	2.115588	27.332009
14373	0	0.000268	9.826657	0.079721	0.000000	0.098267	0.000793	1.182651	2.110016	27.325707
14374	0	-0.030222	9.759421	0.104897	-0.000300	0.097594	0.001044	1.175718	2.109622	27.310735
14375	0	-0.025000	9.747305	0.110609	-0.000244	0.097473	0.001099	1.165639	2.114095	27.300898
14376	0	0.011001	9.692287	0.117397	0.000110	0.096923	0.001174	1.164361	2.111316	27.296093
14377	0	0.000080	9.643545	0.128910	0.000000	0.096436	0.001282	1.154350	2.108010	27.293359
14378	0	0.012300	9.606830	0.130245	0.000123	0.096068	0.001296	1.145419	2.105666	27.289910
14379	0	0.011958	9.619133	0.153064	0.000122	0.096191	0.001526	1.138472	2.106290	27.287454
14380	0	-0.012665	9.558004	0.080998	-0.000128	0.095580	0.000802	1.127698	2.102518	27.274890
14381	0	-0.023816	9.545888	0.129051	-0.000244	0.095459	0.001282	1.115809	2.092893	27.261538
14382	0	-0.005073	9.521387	0.075268	-0.000050	0.095214	0.000750	1.110841	2.091878	27.261524
14383	0	-0.024300	9.539792	0.073681	-0.000244	0.095398	0.000732	1.104312	2.088081	27.258806
14384	0	0.012434	9.551899	0.099252	0.000124	0.095519	0.000985	1.094332	2.085368	27.262204
14385	0	0.006149	9.558098	0.122653	0.000061	0.095581	0.001221	1.086052	2.082422	27.255904
14386	0	0.030665	9.564106	0.093481	0.000305	0.095641	0.000927	1.075491	2.078328	27.254346
14387	0	0.043275	9.576411	0.158873	0.000427	0.095764	0.001587	1.072148	2.069432	27.256340
14388	0	0.007111	9.619038	0.177673	0.000072	0.096190	0.001773	1.066387	2.067615	27.255302
14389	0	-0.006089	9.655749	0.189836	-0.000061	0.096558	0.001892	1.057672	2.065089	27.246915
14390	0	-0.011643	9.680067	0.166885	-0.000122	0.096801	0.001660	1.046370	2.056061	27.240984
14391	0	-0.030139	9.716789	0.177522	-0.000305	0.097168	0.001770	1.039045	2.049275	27.235431
14392	0	-0.029591	9.728898	0.166390	-0.000299	0.097289	0.001657	1.030275	2.043885	27.233250
14393	0	0.000154	9.814442	0.129035	0.000000	0.098145	0.001282	1.019036	2.039761	27.233163
14394	0	0.000070	9.838764	0.264354	0.000003	0.098388	0.002641	1.014492	2.040002	27.231180
14395	0	-0.012420	9.881564	0.245234	-0.000122	0.098816	0.002441	1.000583	2.040190	27.227362
14396	0	0.018141	9.905891	0.289595	0.000178	0.099059	0.002890	0.992026	2.034370	27.224482
14397	0	-0.018120	9.960911	0.275646	-0.000183	0.099609	0.002747	0.979512	2.029910	27.230037
14398	0	-0.005711	9.991336	0.320034	-0.000057	0.099914	0.003193	0.969713	2.027550	27.227031
14399	0	-0.018220	9.991408	0.355339	-0.000183	0.099915	0.003540	0.953169	2.024282	27.226442
14400	0	-0.006382	10.027967	0.338756	-0.000060	0.100280	0.003384	0.947419	2.026324	27.221487
14401	0	-0.006171	10.015858	0.281144	-0.000061	0.100159	0.002808	0.941817	2.024828	27.218052
14402	0	-0.006359	10.034068	0.300391	-0.000063	0.100341	0.002998	0.934155	2.023318	27.215777
14403	0	-0.018202	10.028058	0.305790	-0.000183	0.100281	0.003052	0.925758	2.019834	27.210088
14404	0	-0.006119	10.003546	0.270472	-0.000059	0.100036	0.002697	0.915566	2.019924	27.195586
14405	0	-0.000176	10.009744	0.311967	0.000000	0.100098	0.003113	0.906406	2.019692	27.193200
14406	0	-0.012555	9.973032	0.331429	-0.000126	0.099730	0.003309	0.899443	2.017054	27.197615
14407	0	-0.000021	9.948719	0.275076	0.000000	0.099487	0.002747	0.893322	2.015039	27.188070
14408	0	0.011793	9.942506	0.343327	0.000121	0.099425	0.003426	0.883131	2.016497	27.178511
14409	0	-0.024473	9.869359	0.293836	-0.000244	0.098694	0.002930	0.871746	2.014934	27.173827
14410	0	-0.000595	9.869267	0.228507	-0.000002	0.098693	0.002275	0.859204	2.017314	27.169088
14411	0	-0.006261	9.796107	0.348910	-0.000061	0.097961	0.003479	0.846013	2.016970	27.158640
14412	0	0.017340	9.789928	0.204211	0.000179	0.097899	0.002034	0.835337	2.021523	27.142810
14413	0	-0.000286	9.722888	0.250726	0.000000	0.097229	0.002502	0.828340	2.022632	27.143052
14414	0	0.005184	9.710583	0.233440	0.000054	0.097106	0.002328	0.819324	2.023311	27.135180
14415	0	0.024420	9.680163	0.171636	0.000244	0.096802	0.001709	0.809279	2.020951	27.139687
14416	0	-0.012351	9.606826	0.209510	-0.000122	0.096068	0.002090	0.801279	2.020366	27.134184
14417	0	-0.006308	9.606926	0.238331	-0.000061	0.096069	0.002380	0.796430	2.020521	27.130567
14418	0	-0.000720	9.564114	0.220281	-0.000005	0.095641	0.002203	0.795234	2.021102	27.121934
14419	0	-0.000350	9.576415	0.262488	0.000000	0.095764	0.002625	0.793462	2.023022	27.113787
14420	0	0.017236	9.558000	0.208001	0.000175	0.095580	0.002075	0.786279	2.024424	27.108335
14421	0	-0.000354	9.533684	0.171298	0.000000	0.095337	0.001709	0.780139	2.026358	27.104674
14422	0	0.022706	9.545796	0.190426	0.000237	0.095458	0.001900	0.773342	2.035387	27.099974
14423	0	0.005786	9.558103	0.152770	0.000061	0.095581	0.001526	0.769807	2.036828	27.092380
14424	0	0.011505	9.576316	0.171467	0.000115	0.095763	0.001712	0.765084	2.034900	27.085479
14425	0	-0.017945	9.594724	0.183252	-0.000183	0.095947	0.001831	0.762141	2.028307	27.088262
14426	0	-0.005332	9.600736	0.110085	-0.000054	0.096007	0.001101	0.761658	2.024757	27.083913
14427	0	0.000128	9.649656	0.232044	0.000000	0.096497	0.002319	0.759009	2.020944	27.077048
14428	0	-0.005387	9.661767	0.256640	-0.000059	0.096618	0.002565	0.756483	2.012442	27.065213
14429	0	0.024419	9.741212	0.244094	0.000244	0.097412	0.002441	0.755809	2.010149	27.062647
14430	0	0.042547	9.753429	0.286406	0.000427	0.097534	0.002868	0.758823	2.010004	27.062327
14431	0	0.012283	9.771732	0.274537	0.000122	0.097717	0.002747	0.759036	2.006889	27.066579
14432	0	0.011664	9.851073	0.262259	0.000123	0.098511	0.002622	0.756746	2.012089	27.066337
14433	0	-0.012845	9.857178	0.299035	-0.000122	0.098572	0.002991	0.755961	2.017279	27.073587
14434	0	-0.007887	9.912018	0.231650	-0.000074	0.099120	0.002318	0.756835	2.020180	27.061697
14435	0	-0.030391	9.918223	0.243764	-0.000305	0.099182	0.002441	0.759895	2.016453	27.061797
14436	0	0.006097	9.973158	0.230514	0.000063	0.099731	0.002311	0.765119	2.016489	27.066598
14437	0	0.006124	9.997572	0.255813	0.000061	0.099976	0.002563	0.769879	2.013977	27.061873
14438	0	0.012251	9.991469	0.346355	0.000122	0.099915	0.003468	0.773179	2.011264	27.055954
14439	0	0.030419	10.028092	0.316884	0.000305	0.100281	0.003174	0.777554	2.010163	27.049414
14440	0	0.030317	10.034201	0.352350	0.000302	0.100342	0.003530	0.783122	2.006987	27.045021
14441	0	-0.000378	10.034184	0.359993	0.000000	0.100342	0.003601	0.783183	2.009085	27.042787
14442	0	0.011155	10.034177	0.353804	0.000113	0.100342	0.003537	0.780921	2.009084	27.043274
14443	0	-0.006504	9.997561	0.292893	-0.000061	0.099976	0.002930	0.780427	2.011437	27.038419
14444	0	-0.001035	9.985267	0.274077	-0.000009	0.099853	0.002745	0.783509	2.011208	27.027175
14445	0	-0.024441	9.942636	0.243762	-0.000244	0.099426	0.002441	0.786555	2.009265	27.023500
14446	0	0.018148	9.918233	0.254712	0.000182	0.099182	0.002555	0.794139	2.007773	27.017151
14447	0	0.005357	9.893826	0.273677	0.000061	0.098938	0.002747	0.804207	2.014186	27.014587
14448	0	-0.013825	9.838911	0.356895	-0.000137	0.098389	0.003581	0.816960	2.013078	27.003735
14449	0	-0.006032	9.814472	0.322925	-0.000061	0.098145	0.003235	0.822046	2.010047	26.995801
14450	0	-0.000238	9.790049	0.279263	0.000001	0.097900	0.002796	0.824847	2.011718	26.994588
14451	0	-0.006380	9.759531	0.255976	-0.000061	0.097595	0.002563	0.827797	2.012708	26.984643
14452	0	0.041564	9.716815	0.242754	0.000422	0.097168	0.002434	0.833739	2.017384	26.979235
14453	0	-0.006721	9.637467	0.169980	-0.000061	0.096375	0.001709	0.843321	2.022440	26.976312
14454	0	-0.013702	9.649660	0.144402	-0.000134	0.096497	0.001446	0.844113	2.023220	26.972113
14455	0	-0.007047	9.631364	0.176084	-0.000061	0.096313	0.001770	0.853666	2.032145	26.965724
14456	0	0.010081	9.600844	0.149828	0.000103	0.096008	0.001507	0.862451	2.032437	26.962926
14457	0	-0.025024	9.564231	0.218706	-0.000244	0.095642	0.002197	0.873354	2.037488	26.957952
14458	0	-0.013863	9.545918	0.192233	-0.000134	0.095459	0.001932	0.883694	2.040155	26.949995
14459	0	0.011780	9.564224	0.225209	0.000122	0.095642	0.002258	0.889788	2.043026	26.945149
14460	0	0.053605	9.558113	0.205947	0.000540	0.095581	0.002062	0.891373	2.045279	26.948066
14461	0	0.030376	9.533709	0.188336	0.000305	0.095337	0.001892	0.900583	2.044751	26.951360
14462	0	0.023884	9.576442	0.229043	0.000240	0.095764	0.002301	0.912186	2.044299	26.948918
14463	0	0.005710	9.570329	0.188406	0.000061	0.095703	0.001892	0.920486	2.046755	26.944593
14464	0	-0.001747	9.637463	0.113362	-0.000009	0.096375	0.001143	0.930916	2.055060	26.935993
14465	0	-0.024704	9.625257	0.157847	-0.000244	0.096252	0.001587	0.939703	2.056274	26.933706
14466	0	0.005059	9.680184	0.107390	0.000054	0.096802	0.001081	0.947413	2.058497	26.936114
14467	0	0.006369	9.704613	0.181884	0.000061	0.097046	0.001831	0.960545	2.053114	26.938542
14468	0	0.030820	9.735136	0.203711	0.000310	0.097351	0.002050	0.974845	2.052904	26.934268
14469	0	0.012253	9.790073	0.297952	0.000122	0.097900	0.002991	0.986677	2.050157	26.932688
14470	0	0.036687	9.814481	0.234569	0.000366	0.098145	0.002357	0.999208	2.047166	26.939340
14471	0	0.005729	9.857192	0.182353	0.000061	0.098572	0.001831	1.006714	2.049299	26.940002
14472	0	-0.012955	9.893817	0.278585	-0.000130	0.098938	0.002792	1.012915	2.046915	26.935256
14473	0	-0.005988	9.918246	0.261203	-0.000061	0.099182	0.002625	1.026094	2.043366	26.937564
14474	0	-0.011800	9.948762	0.240256	-0.000120	0.099487	0.002416	1.039943	2.038658	26.946265
14475	0	-0.006659	9.973161	0.267946	-0.000061	0.099731	0.002686	1.045571	2.042822	26.944760
14476	0	-0.007058	10.022005	0.235412	-0.000072	0.100220	0.002368	1.060092	2.038421	26.948614
14477	0	-0.000327	9.985407	0.334055	0.000000	0.099854	0.003357	1.077534	2.039986	26.947136
14478	0	0.011378	10.034196	0.258481	0.000114	0.100342	0.002591	1.083396	2.038518	26.946597
14479	0	-0.012299	10.034202	0.292204	-0.000122	0.100342	0.002930	1.090711	2.037375	26.940001
14480	0	-0.018811	10.015904	0.320767	-0.000185	0.100159	0.003219	1.101964	2.038714	26.942691
14481	0	-0.030269	10.015907	0.303955	-0.000305	0.100159	0.003052	1.114537	2.033688	26.939753
14482	0	-0.017781	9.991467	0.228941	-0.000178	0.099915	0.002295	1.119032	2.030859	26.931629
14483	0	-0.042942	9.948749	0.359577	-0.000427	0.099487	0.003601	1.123777	2.031184	26.936785
14484	0	-0.001081	9.973166	0.242093	-0.000005	0.099731	0.002430	1.132742	2.035906	26.930493
14485	0	-0.013164	9.948745	0.231252	-0.000122	0.099487	0.002319	1.139036	2.044685	26.920058
14486	0	0.003271	9.899922	0.241936	0.000041	0.098999	0.002427	1.146595	2.052078	26.920328
14487	0	-0.031036	9.844981	0.188572	-0.000305	0.098450	0.001892	1.152645	2.055888	26.916680
14488	0	-0.001421	9.838882	0.168691	-0.000010	0.098389	0.001696	1.161358	2.057956	26.908223
14489	0	-0.024817	9.753435	0.188280	-0.000244	0.097534	0.001892	1.170918	2.060468	26.903521
14490	0	0.005388	9.765635	0.143869	0.000052	0.097656	0.001446	1.177860	2.056560	26.907705
14491	0	-0.006355	9.735122	0.157763	-0.000061	0.097351	0.001587	1.187363	2.057256	26.905971
14492	0	0.017475	9.667986	0.174181	0.000177	0.096680	0.001751	1.196838	2.058163	26.905035
14493	0	-0.006055	9.643573	0.157551	-0.000061	0.096436	0.001587	1.208939	2.055322	26.899785
14494	0	0.011777	9.625258	0.186240	0.000122	0.096252	0.001869	1.215612	2.058211	26.893775
14495	0	-0.000542	9.582533	0.145607	0.000000	0.095825	0.001465	1.224710	2.062449	26.893558
14496	0	-0.025668	9.545914	0.174345	-0.000256	0.095459	0.001752	1.233469	2.061532	26.889732
14497	0	-0.024736	9.515387	0.096968	-0.000244	0.095154	0.000977	1.240385	2.063145	26.885910
14498	0	-0.013303	9.552008	0.113991	-0.000129	0.095520	0.001145	1.245487	2.065982	26.877070
14499	0	-0.024666	9.539802	0.096856	-0.000244	0.095398	0.000977	1.253745	2.066755	26.875169
14500	0	-0.000910	9.570315	0.040528	-0.000006	0.095703	0.000411	1.259329	2.068593	26.882596
14501	0	-0.012779	9.533706	0.182306	-0.000122	0.095337	0.001831	1.267534	2.073236	26.882187
14502	0	-0.001390	9.594736	0.101224	-0.000012	0.095947	0.001021	1.277058	2.072752	26.883070
14503	0	-0.000291	9.613048	0.133507	0.000000	0.096130	0.001343	1.284913	2.074002	26.886391
14504	0	0.011562	9.637456	0.187320	0.000115	0.096375	0.001876	1.286535	2.071488	26.878725
14505	0	-0.000222	9.674072	0.170926	0.000000	0.096741	0.001709	1.284916	2.071923	26.886122
14506	0	-0.012424	9.698393	0.109669	-0.000127	0.096984	0.001099	1.285910	2.066652	26.889925
14507	0	-0.012875	9.722904	0.127840	-0.000122	0.097229	0.001282	1.288554	2.072323	26.896924
14508	0	-0.001125	9.796150	0.102278	-0.000014	0.097961	0.001030	1.295571	2.066473	26.891202
14509	0	-0.012657	9.802251	0.115481	-0.000122	0.098022	0.001160	1.299992	2.069543	26.897565
14510	0	0.005103	9.857193	0.199624	0.000051	0.098572	0.002004	1.307336	2.067883	26.903122
14511	0	0.000003	9.875491	0.256225	0.000000	0.098755	0.002563	1.307445	2.065658	26.905426
14512	0	-0.030326	9.912114	0.207045	-0.000305	0.099121	0.002072	1.308301	2.061240	26.910618
14513	0	-0.006131	9.942642	0.249638	-0.000061	0.099426	0.002502	1.313910	2.059374	26.911418
14514	0	-0.012110	9.967047	0.267087	-0.000123	0.099670	0.002673	1.315141	2.054990	26.906774
14515	0	0.018396	10.009757	0.268860	0.000183	0.100098	0.002686	1.310267	2.051840	26.903483
14516	0	0.000099	9.997456	0.184078	0.000001	0.099975	0.001837	1.304322	2.049597	26.903091
14517	0	-0.018240	10.028069	0.171319	-0.000183	0.100281	0.001709	1.298253	2.046619	26.915860
14518	0	-0.024087	10.009673	0.183727	-0.000243	0.100097	0.001839	1.298450	2.041748	26.910107
14519	0	-0.061145	10.003666	0.182878	-0.000610	0.100037	0.001831	1.299692	2.040800	26.914080
14520	0	-0.030920	10.015783	0.237160	-0.000308	0.100158	0.002376	1.302895	2.039949	26.914312
14521	0	-0.005931	10.003660	0.238114	-0.000061	0.100037	0.002380	1.300520	2.035799	26.908746
14522	0	0.024786	9.991358	0.274799	0.000247	0.099914	0.002748	1.298490	2.032663	26.905875
14523	0	0.018320	9.973132	0.281218	0.000183	0.099731	0.002808	1.291839	2.030392	26.901371
14524	0	0.042735	9.930317	0.251412	0.000427	0.099303	0.002511	1.286729	2.028107	26.893279
14525	0	-0.006272	9.887686	0.226246	-0.000061	0.098877	0.002258	1.280386	2.027866	26.883574
14526	0	-0.036859	9.826563	0.177869	-0.000370	0.098266	0.001778	1.277789	2.023993	26.887425
14527	0	-0.006579	9.832753	0.147198	-0.000061	0.098328	0.001465	1.267956	2.027268	26.881290
14528	0	-0.007536	9.783829	0.203284	-0.000071	0.097838	0.002028	1.260207	2.030663	26.876120
14529	0	-0.036653	9.735099	0.147006	-0.000366	0.097351	0.001465	1.252651	2.028816	26.876008
14530	0	-0.006345	9.728907	0.153626	-0.000062	0.097289	0.001535	1.250158	2.028288	26.873336
14531	0	0.030567	9.674066	0.152991	0.000305	0.096741	0.001526	1.243835	2.025452	26.867053
14532	0	0.042717	9.643458	0.177855	0.000428	0.096435	0.001778	1.241308	2.024464	26.864705
14533	0	0.024676	9.631335	0.177663	0.000244	0.096313	0.001770	1.232023	2.019144	26.867622
14534	0	0.000592	9.582409	0.172961	0.000005	0.095824	0.001721	1.220657	2.015524	26.862412
14535	0	-0.018258	9.558105	0.128249	-0.000183	0.095581	0.001282	1.218188	2.012555	26.849277
14536	0	-0.005532	9.551905	0.079660	-0.000060	0.095519	0.000794	1.214156	2.004593	26.846309
14537	0	-0.012096	9.545896	0.067540	-0.000122	0.095459	0.000671	1.207950	2.001016	26.845939
14538	0	-0.036215	9.545795	0.129567	-0.000364	0.095458	0.001289	1.198988	1.996196	26.840781
14539	0	0.006070	9.582517	0.055333	0.000061	0.095825	0.000549	1.192749	1.994305	26.837615
14540	0	0.000411	9.588525	0.062228	-0.000001	0.095885	0.000618	1.186176	1.985950	26.834212
14541	0	-0.000034	9.576408	0.134862	0.000000	0.095764	0.001343	1.177831	1.984150	26.831182
14542	0	0.000018	9.594635	0.147409	-0.000001	0.095946	0.001476	1.178978	1.980524	26.823404
14543	0	0.000334	9.631345	0.164942	0.000000	0.096313	0.001648	1.175860	1.974345	26.829011
14544	0	0.006689	9.680067	0.184007	0.000067	0.096801	0.001833	1.165993	1.971963	26.822615
14545	0	0.000157	9.716782	0.256904	0.000000	0.097168	0.002563	1.158051	1.967944	26.821714
14546	0	0.000251	9.710572	0.228009	0.000003	0.097106	0.002269	1.143375	1.966186	26.823907
14547	0	0.036929	9.765604	0.226685	0.000366	0.097656	0.002258	1.131928	1.960391	26.814387
14548	0	0.013754	9.820446	0.155098	0.000128	0.098205	0.001542	1.120092	1.946765	26.810922
14549	0	0.000459	9.844958	0.202054	0.000000	0.098450	0.002014	1.111257	1.939223	26.810087
14550	0	-0.011191	9.893681	0.209835	-0.000113	0.098937	0.002088	1.097423	1.935216	26.806085
14551	0	0.000198	9.912094	0.196069	0.000000	0.099121	0.001953	1.087277	1.930726	26.801708
14552	0	-0.005674	9.948622	0.209567	-0.000057	0.099486	0.002090	1.078682	1.927941	26.790177
14553	0	-0.000213	9.973131	0.287322	0.000000	0.099731	0.002869	1.072008	1.928231	26.787003
14554	0	0.005707	9.973024	0.264241	0.000056	0.099730	0.002633	1.059929	1.925136	26.787597
14555	0	0.012741	10.009738	0.299989	0.000122	0.100098	0.002991	1.048091	1.916851	26.792320
14556	0	0.001018	10.003550	0.331907	0.000010	0.100036	0.003314	1.040857	1.915073	26.789651
14557	0	-0.012117	10.003648	0.269090	-0.000122	0.100037	0.002686	1.033282	1.911866	26.788375
14558	0	0.012537	10.009653	0.251961	0.000123	0.100097	0.002513	1.024159	1.906996	26.787855
14559	0	-0.006216	10.015853	0.232621	-0.000061	0.100159	0.002319	1.014910	1.906109	26.789824
14560	0	-0.018247	9.985239	0.215788	-0.000186	0.099853	0.002150	1.003918	1.899889	26.781702
14561	0	0.006399	9.991441	0.269088	0.000061	0.099915	0.002686	0.996250	1.894329	26.772008
14562	0	0.001116	9.936416	0.318811	0.000006	0.099364	0.003184	0.990390	1.885933	26.766073
14563	0	-0.011659	9.918199	0.226474	-0.000122	0.099182	0.002258	0.981444	1.877398	26.762815
14564	0	0.000841	9.863161	0.288942	0.000010	0.098632	0.002881	0.970176	1.877661	26.755390
14565	0	0.018248	9.838852	0.269117	0.000183	0.098389	0.002686	0.962155	1.876228	26.755951
14566	0	0.024488	9.796026	0.239907	0.000242	0.097960	0.002391	0.951068	1.870953	26.753735
14567	0	0.006165	9.771707	0.257167	0.000061	0.097717	0.002563	0.939910	1.868049	26.744875
14568	0	-0.006071	9.716688	0.215847	-0.000060	0.097167	0.002152	0.931270	1.866563	26.734723
14569	0	0.006147	9.722893	0.177410	0.000061	0.097229	0.001770	0.925029	1.863852	26.731042
14570	0	-0.030481	9.655656	0.135797	-0.000305	0.096557	0.001350	0.914589	1.861155	26.724344
14571	0	-0.042786	9.643543	0.165460	-0.000427	0.096436	0.001648	0.905232	1.859633	26.716731
14572	0	-0.018680	9.606830	0.154315	-0.000185	0.096068	0.001538	0.897939	1.859486	26.705428
14573	0	-0.018778	9.594720	0.195606	-0.000183	0.095947	0.001953	0.893023	1.862893	26.700436
14574	0	0.029675	9.600727	0.202344	0.000296	0.096007	0.002020	0.887330	1.859385	26.694103
14575	0	0.030898	9.576407	0.195712	0.000305	0.095764	0.001953	0.881036	1.852616	26.690455
14576	0	0.000716	9.570205	0.172328	0.000007	0.095702	0.001717	0.871602	1.849811	26.682129
14577	0	0.012223	9.570304	0.171372	0.000122	0.095703	0.001709	0.864405	1.847345	26.677994
14578	0	0.011877	9.558008	0.110922	0.000122	0.095580	0.001107	0.860708	1.849215	26.678568
14579	0	0.005890	9.619144	0.103502	0.000061	0.096191	0.001038	0.862322	1.849464	26.675863
14580	0	0.017875	9.606934	0.090980	0.000178	0.096069	0.000910	0.860928	1.846732	26.673325
14581	0	-0.017944	9.613032	0.140748	-0.000183	0.096130	0.001404	0.855252	1.840241	26.674474
14582	0	-0.011809	9.643459	0.165490	-0.000115	0.096435	0.001655	0.853656	1.841349	26.676269
14583	0	-0.000323	9.686278	0.238074	0.000000	0.096863	0.002380	0.851846	1.843014	26.673189
14584	0	0.017449	9.710596	0.225923	0.000176	0.097106	0.002258	0.849434	1.843176	26.679434
14585	0	0.042359	9.747315	0.299109	0.000427	0.097473	0.002991	0.847656	1.845346	26.677096
14586	0	0.023424	9.777732	0.323644	0.000237	0.097777	0.003235	0.844440	1.845879	26.679579
14587	0	-0.006137	9.783938	0.256264	-0.000061	0.097839	0.002563	0.844084	1.844140	26.679275
14588	0	-0.006378	9.844965	0.231968	-0.000062	0.098450	0.002317	0.840092	1.844082	26.675337
14589	0	-0.018557	9.887689	0.238265	-0.000183	0.098877	0.002380	0.836032	1.844760	26.666981
14590	0	-0.037653	9.887600	0.293285	-0.000372	0.098876	0.002934	0.835449	1.847962	26.672543
14591	0	-0.018723	9.936525	0.231820	-0.000183	0.099365	0.002319	0.835402	1.850588	26.675760
14592	0	-0.006881	9.954752	0.316670	-0.000070	0.099547	0.003171	0.838921	1.847550	26.673269
14593	0	-0.024325	9.954840	0.311090	-0.000244	0.099548	0.003113	0.839718	1.844427	26.668971
14594	0	-0.019013	9.985348	0.304756	-0.000182	0.099854	0.003047	0.837724	1.851480	26.668428
14595	0	-0.000563	9.973161	0.335199	0.000000	0.099731	0.003357	0.842025	1.855849	26.670643
14596	0	0.004635	10.009767	0.352907	0.000050	0.100098	0.003530	0.841125	1.857481	26.669075
14597	0	0.000180	9.997564	0.304985	0.000000	0.099976	0.003052	0.841817	1.853315	26.658970
14598	0	-0.024576	9.967058	0.279659	-0.000241	0.099670	0.002803	0.847582	1.856348	26.651533
14599	0	-0.012567	9.960962	0.261502	-0.000122	0.099609	0.002625	0.857037	1.858355	26.644554
14600	0	0.005035	9.936533	0.254080	0.000053	0.099365	0.002544	0.859797	1.859769	26.641466
14601	0	-0.024864	9.906012	0.225528	-0.000244	0.099060	0.002258	0.861895	1.862859	26.649810
14602	0	0.004732	9.887711	0.310131	0.000051	0.098877	0.003106	0.866078	1.865610	26.650010
14603	0	0.005973	9.857198	0.347336	0.000061	0.098572	0.003479	0.871165	1.865064	26.650201
14604	0	-0.006355	9.814463	0.273158	-0.000064	0.098145	0.002735	0.873906	1.862560	26.651939
14605	0	0.006157	9.777847	0.310794	0.000061	0.097778	0.003113	0.878123	1.859848	26.650727
14606	0	0.024416	9.777851	0.285162	0.000245	0.097778	0.002858	0.884298	1.858850	26.644922
14607	0	0.017819	9.716803	0.347751	0.000183	0.097168	0.003479	0.884533	1.862606	26.637017
14608	0	0.022773	9.722912	0.225012	0.000234	0.097229	0.002254	0.888209	1.867457	26.634186
14609	0	-0.012607	9.655764	0.103503	-0.000122	0.096558	0.001038	0.889826	1.870001	26.624192
14610	0	-0.019173	9.673986	0.139164	-0.000192	0.096740	0.001398	0.896061	1.867907	26.620319
14611	0	-0.006540	9.655775	0.145601	-0.000061	0.096558	0.001465	0.905139	1.870939	26.615889
14612	0	-0.013081	9.619149	0.113449	-0.000132	0.096191	0.001142	0.912101	1.867795	26.615936
14613	0	-0.012905	9.631355	0.133690	-0.000122	0.096313	0.001343	0.917753	1.874007	26.615186
14614	0	-0.001949	9.582536	0.223878	-0.000014	0.095825	0.002246	0.924905	1.878110	26.618642
14615	0	0.005673	9.600849	0.206640	0.000061	0.096008	0.002075	0.933994	1.881128	26.610013
14616	0	0.053860	9.625257	0.156117	0.000540	0.096252	0.001569	0.941712	1.880438	26.611682
14617	0	0.024348	9.600854	0.200280	0.000244	0.096008	0.002014	0.953880	1.879118	26.607144
14618	0	0.011513	9.637469	0.185923	0.000120	0.096375	0.001868	0.963142	1.882940	26.603698
14619	0	-0.024699	9.625261	0.194469	-0.000244	0.096252	0.001953	0.971770	1.884200	26.605534
14620	0	-0.043614	9.649670	0.174560	-0.000434	0.096497	0.001753	0.978999	1.884700	26.599481
14621	0	-0.018156	9.692396	0.121073	-0.000183	0.096924	0.001221	0.989393	1.880707	26.594095
14622	0	-0.030389	9.674096	0.198251	-0.000302	0.096741	0.001994	1.001851	1.880496	26.594901
14623	0	0.017980	9.759549	0.243061	0.000183	0.097595	0.002441	1.013170	1.882294	26.595620
14624	0	0.017231	9.735135	0.247000	0.000175	0.097351	0.002481	1.024070	1.883926	26.589884
14625	0	-0.000339	9.783967	0.279679	0.000000	0.097839	0.002808	1.035416	1.885813	26.600048
14626	0	0.004677	9.808372	0.332864	0.000053	0.098083	0.003335	1.041452	1.891513	26.599754
14627	0	-0.018682	9.844999	0.261362	-0.000183	0.098450	0.002625	1.052761	1.893764	26.600091
14628	0	-0.031364	9.857197	0.253412	-0.000313	0.098572	0.002542	1.060045	1.892666	26.600060
14629	0	-0.000061	9.906029	0.273827	0.000000	0.099060	0.002747	1.068214	1.891306	26.597292
14630	0	-0.006373	9.942651	0.192363	-0.000063	0.099426	0.001936	1.080995	1.890102	26.599607
14631	0	-0.000186	9.954864	0.218359	0.000000	0.099548	0.002197	1.095368	1.890166	26.594037
14632	0	-0.019228	9.942648	0.209805	-0.000187	0.099426	0.002109	1.106092	1.894253	26.599494
14633	0	-0.037525	9.960969	0.310178	-0.000366	0.099609	0.003113	1.117360	1.902596	26.599641
14634	0	-0.020704	9.948745	0.302374	-0.000201	0.099487	0.003029	1.121898	1.907220	26.606383
14635	0	0.005769	9.973182	0.310100	0.000061	0.099731	0.003113	1.134039	1.909014	26.602825
14636	0	-0.007472	9.942663	0.289343	-0.000069	0.099426	0.002906	1.146908	1.913941	26.601632
14637	0	0.011388	9.924334	0.304645	0.000122	0.099243	0.003052	1.151560	1.921361	26.597463
14638	0	0.010231	9.942655	0.266386	0.000105	0.099426	0.002674	1.161873	1.922299	26.591042
14639	0	0.006275	9.918231	0.255628	0.000061	0.099182	0.002563	1.168641	1.918258	26.583097
14640	0	-0.024470	9.906019	0.193079	-0.000241	0.099060	0.001938	1.175383	1.920135	26.578053
14641	0	-0.012224	9.887716	0.243312	-0.000122	0.098877	0.002441	1.183431	1.918255	26.573917
14642	0	-0.012586	9.851086	0.180732	-0.000123	0.098511	0.001814	1.189521	1.919427	26.562429
14643	0	-0.012679	9.814467	0.194565	-0.000122	0.098145	0.001953	1.196703	1.922823	26.563644
14644	0	0.035373	9.832790	0.217045	0.000357	0.098328	0.002182	1.208628	1.924172	26.555223
14645	0	0.042432	9.765642	0.200633	0.000427	0.097656	0.002014	1.216354	1.925526	26.555678
14646	0	0.005560	9.710711	0.174380	0.000054	0.097107	0.001754	1.226612	1.921933	26.550474
14647	0	0.012144	9.692396	0.170158	0.000122	0.096924	0.001709	1.233837	1.920563	26.545239
14648	0	-0.018804	9.661870	0.107877	-0.000185	0.096619	0.001083	1.237881	1.922075	26.548181
14649	0	-0.006730	9.667974	0.078645	-0.000061	0.096680	0.000793	1.244803	1.927435	26.545442
14650	0	-0.013613	9.655766	0.083457	-0.000135	0.096558	0.000840	1.250008	1.926147	26.548494
14651	0	-0.012608	9.625253	0.096775	-0.000122	0.096252	0.000977	1.259070	1.928810	26.545796
14652	0	-0.031678	9.613045	0.144104	-0.000314	0.096130	0.001447	1.264464	1.930342	26.545095
14653	0	0.012322	9.613058	0.182005	0.000122	0.096130	0.001831	1.276135	1.926882	26.547510
14654	0	0.006029	9.631353	0.051669	0.000063	0.096313	0.000526	1.286303	1.927933	26.552302
14655	0	0.042176	9.649671	0.139680	0.000427	0.096497	0.001404	1.293198	1.932355	26.549275
14656	0	0.011332	9.619151	0.187218	0.000111	0.096191	0.001878	1.298373	1.927052	26.541129
14657	0	0.018160	9.674079	0.176633	0.000183	0.096741	0.001770	1.301399	1.926775	26.544997
14658	0	-0.000340	9.655768	0.139204	-0.000004	0.096558	0.001396	1.304880	1.924181	26.544281
14659	0	-0.012277	9.698492	0.078680	-0.000122	0.096985	0.000793	1.311289	1.922858	26.542396
14660	0	-0.005960	9.710708	0.162599	-0.000063	0.097107	0.001635	1.319971	1.916799	26.536886
14661	0	-0.006169	9.729018	0.133276	-0.000061	0.097290	0.001343	1.330303	1.915443	26.529662
14662	0	0.011782	9.765638	0.137370	0.000120	0.097656	0.001383	1.339659	1.916125	26.535793
14663	0	-0.012910	9.783960	0.212466	-0.000122	0.097839	0.002136	1.351799	1.922286	26.532632
14664	0	0.010655	9.802260	0.259562	0.000108	0.098022	0.002601	1.356318	1.921636	26.538021
14665	0	0.012281	9.851092	0.255671	0.000122	0.098511	0.002563	1.362803	1.918699	26.544337
14666	0	0.012542	9.887705	0.223965	0.000123	0.098877	0.002244	1.366326	1.913853	26.542107
14667	0	-0.018467	9.893805	0.213321	-0.000183	0.098938	0.002136	1.368485	1.913603	26.546395
14668	0	-0.024792	9.893796	0.200881	-0.000248	0.098938	0.002007	1.365526	1.911490	26.545208
14669	0	-0.030323	9.942631	0.158465	-0.000305	0.099426	0.001587	1.366680	1.907152	26.548231
14670	0	-0.017862	9.942636	0.176013	-0.000179	0.099426	0.001765	1.371170	1.904312	26.554454
14671	0	-0.018226	9.954833	0.256386	-0.000183	0.099548	0.002563	1.369277	1.901298	26.550373
14672	0	-0.000022	9.954759	0.261663	0.000001	0.099547	0.002625	1.376898	1.900593	26.549734
14673	0	0.018249	9.936538	0.255778	0.000183	0.099365	0.002563	1.381924	1.899256	26.551006
14674	0	0.018258	9.954835	0.297793	0.000181	0.099548	0.002978	1.380787	1.895683	26.546037
14675	0	0.017910	9.924312	0.268743	0.000183	0.099243	0.002686	1.377072	1.898284	26.537868
14676	0	-0.012539	9.899802	0.226372	-0.000131	0.098998	0.002261	1.372631	1.890135	26.534388
14677	0	-0.024402	9.924306	0.183675	-0.000244	0.099243	0.001831	1.364502	1.887911	26.535013
14678	0	-0.012238	9.863183	0.099026	-0.000122	0.098632	0.000987	1.359229	1.886124	26.531979
14679	0	-0.018192	9.857178	0.164796	-0.000183	0.098572	0.001648	1.357722	1.882658	26.532331
14680	0	-0.018228	9.826659	0.170841	-0.000181	0.098267	0.001708	1.355798	1.881842	26.532132
14681	0	-0.000330	9.820556	0.201453	0.000000	0.098206	0.002014	1.353842	1.883618	26.535252
14682	0	0.005179	9.796051	0.237869	0.000054	0.097960	0.002380	1.354264	1.884584	26.531752
14683	0	-0.000096	9.765611	0.214256	0.000000	0.097656	0.002136	1.345262	1.883663	26.524677
14684	0	0.024007	9.747208	0.264108	0.000242	0.097472	0.002637	1.338785	1.884186	26.518819
14685	0	-0.006283	9.704585	0.177261	-0.000061	0.097046	0.001770	1.334198	1.884225	26.521483
14686	0	0.018112	9.710589	0.171885	0.000179	0.097106	0.001714	1.326749	1.880011	26.524564
14687	0	0.006302	9.698481	0.189468	0.000061	0.096985	0.001892	1.322118	1.875591	26.515269
14688	0	-0.011916	9.667866	0.080718	-0.000119	0.096679	0.000798	1.309956	1.873388	26.513210
14689	0	-0.054564	9.643555	0.030923	-0.000549	0.096436	0.000305	1.303701	1.866955	26.511887
14690	0	0.000847	9.643456	0.086552	0.000007	0.096435	0.000862	1.298129	1.862695	26.509672
14691	0	0.012109	9.637443	0.153138	0.000122	0.096375	0.001526	1.290005	1.861752	26.501211
14692	0	0.048626	9.643453	0.196642	0.000485	0.096435	0.001964	1.284999	1.858664	26.494897
14693	0	0.043022	9.625238	0.207739	0.000427	0.096252	0.002075	1.280905	1.853065	26.495148
14694	0	0.043261	9.686171	0.214603	0.000433	0.096862	0.002140	1.272274	1.851427	26.491948
14695	0	0.024308	9.649652	0.140859	0.000244	0.096497	0.001404	1.265095	1.850600	26.492168
14696	0	0.000155	9.673965	0.142174	-0.000003	0.096740	0.001413	1.253602	1.843255	26.492675
14697	0	-0.036470	9.667966	0.104056	-0.000366	0.096680	0.001038	1.248611	1.839362	26.492537
14698	0	-0.005961	9.735007	0.080494	-0.000058	0.097350	0.000799	1.240314	1.838893	26.483720
14699	0	0.005995	9.777827	0.165093	0.000061	0.097778	0.001648	1.235368	1.838106	26.481387
14700	0	-0.000097	9.747214	0.165655	-0.000003	0.097472	0.001654	1.230420	1.833762	26.476881
14701	0	0.024775	9.802238	0.189580	0.000244	0.098022	0.001892	1.224401	1.827418	26.467877
14702	0	0.031165	9.802142	0.239058	0.000312	0.098022	0.002387	1.218712	1.825607	26.458521
14703	0	0.024346	9.857163	0.250845	0.000244	0.098572	0.002502	1.210223	1.824342	26.461193
14704	0	0.005578	9.844857	0.197405	0.000059	0.098449	0.001965	1.197716	1.826179	26.463738
14705	0	-0.012239	9.875468	0.238866	-0.000122	0.098755	0.002380	1.186616	1.824494	26.463250
14706	0	0.012560	9.899785	0.191925	0.000121	0.098998	0.001908	1.172473	1.817248	26.457978
14707	0	-0.018757	9.899887	0.232538	-0.000183	0.098999	0.002319	1.163989	1.820358	26.457237
14708	0	-0.037262	9.924211	0.184850	-0.000376	0.099242	0.001842	1.155482	1.814618	26.451857
14709	0	-0.036490	9.930412	0.171395	-0.000366	0.099304	0.001709	1.148197	1.810968	26.443143
14710	0	-0.024327	9.948617	0.239732	-0.000242	0.099486	0.002390	1.138163	1.810114	26.440013
14711	0	0.018103	9.954819	0.269123	0.000183	0.099548	0.002686	1.130018	1.810465	26.441049
14712	0	0.011439	9.930298	0.307105	0.000117	0.099303	0.003062	1.118356	1.811813	26.432995
14713	0	0.023926	9.948709	0.263324	0.000244	0.099487	0.002625	1.106796	1.815384	26.437075
14714	0	0.017684	9.911990	0.265036	0.000173	0.099120	0.002642	1.095183	1.808468	26.434121
14715	0	-0.024166	9.918192	0.281520	-0.000244	0.099182	0.002808	1.084845	1.803576	26.431711
14716	0	-0.042118	9.887578	0.240387	-0.000422	0.098876	0.002395	1.072611	1.800017	26.421666
14717	0	-0.036153	9.875486	0.189401	-0.000366	0.098755	0.001892	1.068829	1.792476	26.414216
14718	0	-0.029375	9.844867	0.196071	-0.000297	0.098449	0.001956	1.061719	1.787053	26.410798
14719	0	0.018252	9.820547	0.165392	0.000183	0.098206	0.001648	1.053105	1.785583	26.402579
14720	0	-0.006096	9.814343	0.203263	-0.000063	0.098144	0.002026	1.043370	1.781204	26.397628
14721	0	-0.006084	9.771709	0.232754	-0.000061	0.097717	0.002319	1.032166	1.778922	26.390799
14722	0	-0.012490	9.728887	0.240531	-0.000122	0.097289	0.002397	1.020344	1.780217	26.386872
14723	0	-0.012267	9.722891	0.171456	-0.000122	0.097229	0.001709	1.012214	1.778813	26.376665
14724	0	0.017908	9.698386	0.196628	0.000181	0.096984	0.001964	1.007448	1.779217	26.366317
14725	0	0.018468	9.674061	0.171525	0.000183	0.096741	0.001709	0.998485	1.775264	26.358684
14726	0	0.018708	9.649553	0.190849	0.000186	0.096496	0.001904	0.991061	1.771881	26.353942
14727	0	0.006516	9.619135	0.165088	0.000061	0.096191	0.001648	0.986047	1.764890	26.348760
14728	0	-0.029531	9.637350	0.141406	-0.000298	0.096374	0.001410	0.979124	1.760085	26.341712
14729	0	-0.006313	9.631339	0.189650	-0.000061	0.096313	0.001892	0.972360	1.760513	26.336832
14730	0	-0.037019	9.619035	0.166278	-0.000371	0.096190	0.001657	0.963418	1.757502	26.342633
14731	0	0.006003	9.613032	0.183362	0.000061	0.096130	0.001831	0.958858	1.756637	26.336765
14732	0	0.018352	9.631252	0.153027	0.000180	0.096313	0.001531	0.957827	1.750673	26.328736
14733	0	0.011995	9.625244	0.164794	0.000122	0.096252	0.001648	0.956318	1.751119	26.331136
14734	0	0.011875	9.649664	0.219382	0.000117	0.096497	0.002196	0.957807	1.747371	26.329500
14735	0	0.030114	9.680173	0.207704	0.000305	0.096802	0.002075	0.954173	1.750120	26.332735
14736	0	-0.000902	9.698381	0.202165	-0.000009	0.096984	0.002017	0.947269	1.748620	26.334857
14737	0	-0.000088	9.728995	0.250578	0.000000	0.097290	0.002502	0.941779	1.747616	26.325867
14738	0	-0.024237	9.722797	0.251274	-0.000246	0.097228	0.002509	0.936068	1.741280	26.323830
14739	0	0.006106	9.765626	0.207473	0.000061	0.097656	0.002075	0.935171	1.739238	26.328133
14740	0	0.024123	9.802250	0.237810	0.000244	0.098022	0.002379	0.935230	1.740614	26.327317
14741	0	0.018208	9.832772	0.256047	0.000183	0.098328	0.002563	0.937246	1.739796	26.328427
14742	0	-0.006316	9.851078	0.212777	-0.000064	0.098511	0.002130	0.937858	1.736917	26.325961
14743	0	-0.006241	9.869391	0.225567	-0.000061	0.098694	0.002258	0.939418	1.736480	26.322813
14744	0	-0.012978	9.899884	0.341725	-0.000125	0.098999	0.003412	0.932173	1.740110	26.323548
14745	0	-0.012503	9.924317	0.311242	-0.000122	0.099243	0.003113	0.931158	1.741544	26.320977
14746	0	0.011009	9.924324	0.268203	0.000115	0.099243	0.002685	0.932628	1.745661	26.318804
14747	0	0.017980	9.930427	0.317193	0.000183	0.099304	0.003174	0.933332	1.747491	26.316893
14748	0	0.029534	9.948724	0.250070	0.000298	0.099487	0.002498	0.928364	1.748033	26.313693
14749	0	0.018250	9.942613	0.238605	0.000183	0.099426	0.002380	0.920264	1.746697	26.311883
14750	0	0.005840	9.936448	0.207640	0.000059	0.099364	0.002086	0.929451	1.745480	26.308728
14751	0	-0.006663	9.942631	0.250055	-0.000061	0.099426	0.002502	0.930155	1.749922	26.304512
14752	0	-0.013578	9.960854	0.261605	-0.000134	0.099608	0.002621	0.934032	1.750532	26.296658
14753	0	0.000137	9.954856	0.359500	0.000000	0.099548	0.003601	0.939493	1.747020	26.291483
14754	0	0.006394	9.893819	0.266578	0.000063	0.098938	0.002673	0.946452	1.743863	26.281534
14755	0	-0.018586	9.875509	0.322847	-0.000183	0.098755	0.003235	0.952306	1.745105	26.279212
14756	0	0.035686	9.881596	0.297641	0.000360	0.098816	0.002977	0.951887	1.747340	26.272610
14757	0	0.030121	9.857190	0.262036	0.000305	0.098572	0.002625	0.955149	1.749950	26.266705
14758	0	0.041317	9.796136	0.286323	0.000419	0.097961	0.002860	0.949918	1.754388	26.262485
14759	0	-0.006203	9.802258	0.206959	-0.000061	0.098022	0.002075	0.954930	1.753513	26.258432
14760	0	0.011471	9.796155	0.169053	0.000119	0.097961	0.001698	0.961604	1.756720	26.255801
14761	0	-0.018597	9.722907	0.164388	-0.000183	0.097229	0.001648	0.964873	1.758033	26.252010
14762	0	0.011163	9.704593	0.157694	0.000115	0.097046	0.001578	0.965046	1.760467	26.249454
14763	0	0.054640	9.704599	0.127617	0.000549	0.097046	0.001282	0.970118	1.761866	26.247951
14764	0	0.053818	9.680182	0.242829	0.000543	0.096802	0.002430	0.970618	1.765146	26.242973
14765	0	0.042692	9.667983	0.194611	0.000427	0.096680	0.001953	0.977452	1.763517	26.244377
14766	0	0.023984	9.606941	0.199664	0.000243	0.096069	0.002000	0.979824	1.765498	26.238693
14767	0	-0.006651	9.643567	0.139535	-0.000061	0.096436	0.001404	0.988399	1.769951	26.237856
14768	0	-0.013416	9.619149	0.162593	-0.000134	0.096191	0.001631	0.992682	1.768653	26.233185
14769	0	-0.006024	9.619152	0.194762	-0.000061	0.096191	0.001953	0.997791	1.765705	26.226697
14770	0	-0.031042	9.625249	0.114254	-0.000304	0.096252	0.001148	1.003080	1.771015	26.227530
14771	0	-0.024558	9.619156	0.182299	-0.000244	0.096191	0.001831	1.011277	1.770740	26.224274
14772	0	-0.000905	9.655771	0.113581	-0.000004	0.096558	0.001143	1.018930	1.774946	26.222615
14773	0	0.017807	9.680207	0.230677	0.000183	0.096802	0.002319	1.032305	1.778903	26.217862
14774	0	0.016889	9.680192	0.265407	0.000173	0.096802	0.002660	1.037630	1.781330	26.220117
14775	0	-0.018484	9.698513	0.224647	-0.000183	0.096985	0.002258	1.050123	1.781366	26.218875
14776	0	-0.012654	9.716813	0.198226	-0.000126	0.097168	0.001990	1.058149	1.780126	26.218998
14777	0	-0.000398	9.771742	0.188501	0.000000	0.097717	0.001892	1.064935	1.782751	26.218281
14778	0	-0.007258	9.771745	0.229777	-0.000070	0.097717	0.002305	1.071955	1.784217	26.220756
14779	0	0.018346	9.796164	0.212652	0.000183	0.097961	0.002136	1.081927	1.781827	26.223900
14780	0	0.012139	9.826679	0.210730	0.000122	0.098267	0.002116	1.090840	1.780619	26.225884
14781	0	0.005963	9.863308	0.230805	0.000061	0.098633	0.002319	1.102475	1.780259	26.225696
14782	0	0.017601	9.887720	0.234748	0.000179	0.098877	0.002357	1.112579	1.782071	26.221308
14783	0	-0.019198	9.887718	0.298281	-0.000183	0.098877	0.002991	1.120252	1.790403	26.215207
14784	0	-0.013791	9.918244	0.253545	-0.000140	0.099182	0.002547	1.132408	1.785779	26.219456
14785	0	-0.006687	9.899928	0.285959	-0.000061	0.098999	0.002869	1.141363	1.790584	26.213157
14786	0	0.010938	9.942650	0.284161	0.000110	0.099426	0.002850	1.149023	1.788970	26.204196
14787	0	0.018161	9.967062	0.286143	0.000183	0.099670	0.002869	1.155871	1.788708	26.206573
[truncated: 501 more rows]
