# Supplementary material for: Properties of traditional bamboo carrying poles have implications for user interactions
Source: PLoS One. 2018 May 10;13(5):e0196208. doi: 10.1371/journal.pone.0196208 (PMC5945030; doi:10.1371/journal.pone.0196208)
Supplement: S1 Text — (ZIP) [file pone.0196208.s005.zip › ResTest_PoleE_L3Load1.txt]

// Start Time: Unknown
// Update Rate: 100.0Hz
// Filter Profile: human (34.3)
// Firmware Version: 2.1.4
PacketCounter	SampleTimeFine	Acc_X	Acc_Y	Acc_Z	VelInc_X	VelInc_Y	VelInc_Z	Roll	Pitch	Yaw	Latitude	Longitude	Altitude	Vel_X	Vel_Y	Vel_Z
19083	0	1.209060	9.771516	-0.984086	0.012085	0.097717	-0.009827	1.804853	-3.192699	13.101923
19084	0	0.588313	9.899363	-0.719453	0.005871	0.098996	-0.007170	1.833992	-3.206739	13.094139
19085	0	0.135023	9.954732	-0.624034	0.001343	0.099548	-0.006226	1.850475	-3.215489	13.099858
19086	0	0.147284	9.887381	-0.626106	0.001479	0.098874	-0.006255	1.857753	-3.208038	13.095503
19087	0	0.700300	9.936568	-0.629746	0.007019	0.099365	-0.006287	1.870833	-3.189047	13.081982
19088	0	1.319593	9.991790	-0.924651	0.013211	0.099916	-0.009240	1.877906	-3.171580	13.084469
19089	0	1.695836	9.790106	-1.008015	0.016968	0.097900	-0.010071	1.888417	-3.160645	13.081071
19090	0	1.676815	9.802118	-0.998549	0.016766	0.098023	-0.009968	1.908357	-3.163660	13.068399
19091	0	1.282706	9.893496	-0.923536	0.012817	0.098938	-0.009216	1.930399	-3.174848	13.067077
19092	0	0.570185	9.972604	-0.664913	0.005695	0.099728	-0.006631	1.951148	-3.182425	13.070124
19093	0	0.238515	10.076797	-0.636287	0.002380	0.100769	-0.006348	1.969475	-3.187442	13.059876
19094	0	0.286909	9.948436	-0.681002	0.002877	0.099484	-0.006805	1.975525	-3.177790	13.051772
19095	0	0.707077	9.887705	-0.757576	0.007080	0.098877	-0.007568	1.984137	-3.166978	13.049580
19096	0	1.271622	9.771948	-0.942038	0.012737	0.097717	-0.009415	1.990388	-3.142283	13.031978
19097	0	1.726507	9.619156	-1.124125	0.017273	0.096191	-0.011230	2.001912	-3.133239	13.013006
19098	0	1.646576	9.472444	-0.956188	0.016464	0.094727	-0.009543	2.023351	-3.135071	12.998748
19099	0	1.118369	9.429568	-0.850550	0.011169	0.094299	-0.008484	2.049744	-3.151978	12.972303
19100	0	0.553947	9.465879	-0.494294	0.005523	0.094661	-0.004924	2.074239	-3.171127	12.951546
19101	0	0.044023	9.173541	-0.354957	0.000427	0.091736	-0.003540	2.088738	-3.185878	12.929372
19102	0	0.125224	8.801085	-0.337184	0.001245	0.088011	-0.003376	2.087020	-3.192380	12.894955
19103	0	0.507383	8.380096	-0.347492	0.005066	0.083801	-0.003479	2.084369	-3.200261	12.848432
19104	0	1.040068	7.702335	-0.395619	0.010389	0.077024	-0.003964	2.071745	-3.214106	12.791196
19105	0	1.271942	6.817208	-0.335081	0.012695	0.068176	-0.003357	2.057345	-3.250260	12.711693
19106	0	1.320486	6.431378	-0.249954	0.013168	0.064322	-0.002493	2.061756	-3.308362	12.604216
19107	0	1.269074	6.523595	0.188096	0.012634	0.065247	0.001892	2.074098	-3.391164	12.475893
19108	0	1.014684	6.875963	0.503624	0.010074	0.068769	0.005049	2.094027	-3.494240	12.362386
19109	0	0.593305	7.464144	0.859513	0.005859	0.074646	0.008606	2.113934	-3.596975	12.307792
19110	0	-0.034328	7.672542	0.949450	-0.000398	0.076724	0.009503	2.124750	-3.683344	12.323997
19111	0	-1.144182	6.500700	0.794463	-0.011475	0.065002	0.007935	2.084018	-3.758385	12.392370
19112	0	-1.035633	6.409908	0.458909	-0.010368	0.064096	0.004599	2.087192	-3.788184	12.438073
19113	0	-1.025594	7.232669	0.043954	-0.010254	0.072327	0.000488	2.138868	-3.795334	12.533663
19114	0	0.220799	7.206663	-1.235648	0.002213	0.072068	-0.012346	2.144739	-3.780363	12.634862
19115	0	0.433088	6.853674	-1.114478	0.004333	0.068542	-0.011108	2.195321	-3.768583	12.778981
19116	0	2.471982	7.828459	-1.859025	0.024727	0.078297	-0.018530	2.298612	-3.747407	12.877200
19117	0	3.102576	8.695264	-2.416425	0.031006	0.086975	-0.024109	2.392113	-3.758005	12.978405
19118	0	2.718054	8.664550	-2.644110	0.027143	0.086681	-0.026362	2.509400	-3.793737	13.059723
19119	0	1.786548	9.292402	-1.879706	0.017822	0.092957	-0.018677	2.662289	-3.839463	13.155035
19120	0	0.738136	10.926539	-0.962725	0.007344	0.109282	-0.009459	2.833063	-3.880629	13.228434
19121	0	-0.052278	11.511092	-0.130354	-0.000549	0.115112	-0.001160	2.967369	-3.913779	13.294432
19122	0	0.090410	11.733005	0.580921	0.000900	0.117324	0.005933	3.081317	-3.925996	13.349216
19123	0	0.424962	12.635117	0.997481	0.004272	0.126343	0.010071	3.161237	-3.918356	13.419774
19124	0	1.545792	13.128717	-0.224376	0.015469	0.131287	-0.002202	3.195924	-3.917353	13.499873
19125	0	2.087487	12.652721	-1.628494	0.020874	0.126526	-0.016296	3.187945	-3.917772	13.585338
19126	0	2.494194	12.712927	-3.283140	0.024927	0.127138	-0.032808	3.213461	-3.920268	13.670952
19127	0	2.394600	13.474640	-4.167656	0.023926	0.134766	-0.041626	3.258499	-3.927378	13.730257
19128	0	2.336948	13.642041	-3.915798	0.023353	0.136438	-0.039105	3.303800	-3.935199	13.773664
19129	0	1.893565	13.688597	-2.662161	0.018921	0.136902	-0.026550	3.363247	-3.945700	13.807438
19130	0	1.193513	14.127311	-1.405936	0.011925	0.141279	-0.014007	3.404857	-3.954748	13.828864
19131	0	0.554612	14.251735	-0.140896	0.005554	0.142517	-0.001404	3.408315	-3.948976	13.836485
19132	0	0.764818	14.178683	-0.222114	0.007674	0.141785	-0.002269	3.369533	-3.928236	13.839970
19133	0	1.571567	14.173711	-1.700687	0.015747	0.141724	-0.017090	3.301995	-3.902921	13.861198
19134	0	2.737859	13.248640	-0.945317	0.027404	0.132470	-0.009606	3.169344	-3.880179	13.845423
19135	0	3.044322	13.162667	-4.060760	0.030457	0.131592	-0.040710	3.077941	-3.872864	13.815392
19136	0	2.291644	12.818472	-3.368355	0.022925	0.128170	-0.033733	3.032707	-3.867766	13.791235
19137	0	1.371238	12.325364	-3.208357	0.013733	0.123230	-0.032166	2.958068	-3.855397	13.737653
19138	0	0.989314	12.138168	-2.378343	0.009914	0.121372	-0.023823	2.924279	-3.839944	13.675055
19139	0	0.827905	11.945234	-0.853595	0.008301	0.119446	-0.008606	2.861120	-3.816194	13.614008
19140	0	0.732968	11.492838	0.204653	0.007354	0.114928	0.001966	2.784095	-3.785137	13.560887
19141	0	0.729391	10.979981	0.546158	0.007324	0.109802	0.005371	2.693715	-3.743657	13.499915
19142	0	1.236791	10.570940	0.474494	0.012392	0.105712	0.004623	2.563235	-3.709163	13.443548
19143	0	1.317087	9.735403	-0.084769	0.013184	0.097351	-0.000977	2.412116	-3.687939	13.377626
19144	0	1.461366	9.025152	-0.923340	0.014616	0.090240	-0.009346	2.268182	-3.684120	13.305790
19145	0	1.024453	8.815594	-1.704744	0.010254	0.088135	-0.017151	2.135824	-3.678766	13.213235
19146	0	0.752822	8.112913	-2.084167	0.007543	0.081106	-0.020926	2.021435	-3.671393	13.118096
19147	0	0.456321	7.588132	-1.911054	0.004578	0.075867	-0.019165	1.945085	-3.660982	13.035253
19148	0	0.344432	7.479208	-1.188246	0.003459	0.074786	-0.011915	1.901830	-3.642993	12.953089
19149	0	0.309981	7.184073	-0.473373	0.003113	0.071838	-0.004761	1.865333	-3.619592	12.876726
19150	0	0.266224	6.902702	0.397914	0.002671	0.069028	0.003958	1.835222	-3.595212	12.816785
19151	0	0.334823	6.823386	1.198496	0.003357	0.068237	0.011963	1.801805	-3.567832	12.770348
19152	0	0.577619	6.767245	1.502863	0.005783	0.067679	0.014995	1.745573	-3.547019	12.740061
19153	0	0.683421	6.596831	1.481903	0.006836	0.065979	0.014771	1.662156	-3.538082	12.717095
19154	0	0.737468	6.326851	1.119326	0.007380	0.063277	0.011140	1.565874	-3.528088	12.714142
19155	0	0.707716	6.231252	0.548591	0.007080	0.062317	0.005432	1.467252	-3.525483	12.723931
19156	0	0.469655	6.213532	-0.081960	0.004695	0.062135	-0.000871	1.372232	-3.530220	12.742360
19157	0	0.232310	6.067253	-0.606640	0.002319	0.060669	-0.006104	1.300092	-3.536893	12.764412
19158	0	0.092894	6.226684	-0.741116	0.000923	0.062264	-0.007432	1.258119	-3.546407	12.795384
19159	0	0.048928	6.567392	-0.335503	0.000488	0.065674	-0.003357	1.250618	-3.549412	12.829027
19160	0	0.073215	6.793139	0.243883	0.000731	0.067931	0.002445	1.256017	-3.557742	12.873868
19161	0	0.030767	7.135131	0.706771	0.000305	0.071350	0.007080	1.268746	-3.572367	12.930518
19162	0	0.207431	7.593112	0.992054	0.002077	0.075931	0.009924	1.266864	-3.583133	12.998374
19163	0	0.536299	7.855139	0.819224	0.005371	0.078552	0.008179	1.241995	-3.587551	13.081378
19164	0	0.853819	8.050239	0.451435	0.008533	0.080504	0.004487	1.201248	-3.607073	13.167543
19165	0	1.167253	8.361703	-0.345645	0.011658	0.083618	-0.003479	1.171492	-3.631907	13.263852
19166	0	1.325227	8.770465	-1.202404	0.013228	0.087707	-0.012036	1.157482	-3.658369	13.355235
19167	0	1.345530	9.020646	-1.806337	0.013428	0.090210	-0.018066	1.155256	-3.683451	13.441703
19168	0	1.260555	9.422118	-2.156414	0.012573	0.094231	-0.021542	1.182749	-3.711142	13.524075
19169	0	1.211270	9.923049	-2.177094	0.012085	0.099243	-0.021729	1.230845	-3.734727	13.590599
19170	0	1.221336	10.415623	-1.619943	0.012197	0.104167	-0.016143	1.291875	-3.749656	13.648701
19171	0	1.301195	10.851413	-1.030679	0.013000	0.108521	-0.010254	1.346768	-3.761564	13.696715
19172	0	1.437436	11.278155	-0.449719	0.014361	0.112785	-0.004443	1.401126	-3.776533	13.734509
19173	0	1.527006	11.669764	-0.045451	0.015259	0.116699	-0.000427	1.427644	-3.790705	13.771964
19174	0	1.602341	11.907443	-0.128593	0.016014	0.119076	-0.001277	1.436217	-3.802031	13.802805
19175	0	1.661012	12.054417	-0.645259	0.016602	0.120544	-0.006470	1.420107	-3.811174	13.831180
19176	0	1.595954	12.201040	-1.221128	0.015950	0.122009	-0.012235	1.398113	-3.819552	13.861710
19177	0	1.442052	12.292665	-1.895766	0.014404	0.122925	-0.018982	1.375287	-3.833153	13.881270
19178	0	1.249638	12.360103	-2.246732	0.012485	0.123601	-0.022474	1.368541	-3.843079	13.890680
19179	0	1.129699	12.438942	-2.154385	0.011292	0.124390	-0.021545	1.367002	-3.847877	13.892334
19180	0	1.112304	12.524218	-1.764080	0.011119	0.125243	-0.017636	1.371190	-3.851699	13.889752
19181	0	1.188925	12.512372	-1.128651	0.011902	0.125122	-0.011292	1.366896	-3.840032	13.879094
19182	0	1.314766	12.470034	-0.894196	0.013159	0.124698	-0.008963	1.348242	-3.829375	13.864486
19183	0	1.488636	12.250126	-0.788894	0.014893	0.122498	-0.007935	1.305877	-3.822948	13.846669
19184	0	1.511340	12.067919	-0.883062	0.015123	0.120674	-0.008883	1.256864	-3.813033	13.828873
19185	0	1.488790	11.780416	-1.104769	0.014893	0.117798	-0.011108	1.198219	-3.808354	13.804846
19186	0	1.402567	11.501110	-1.270303	0.014028	0.115005	-0.012760	1.141855	-3.806735	13.776817
19187	0	1.293114	11.139718	-1.490098	0.012939	0.111389	-0.014954	1.088529	-3.799568	13.739272
19188	0	1.199437	10.848157	-1.400935	0.012008	0.108474	-0.014058	1.038004	-3.786864	13.699836
19189	0	1.158219	10.565787	-1.167878	0.011597	0.105652	-0.011719	0.995741	-3.772046	13.654872
19190	0	1.137190	10.255325	-0.879913	0.011387	0.102549	-0.008834	0.957932	-3.755177	13.607678
19191	0	1.090885	9.967411	-0.570419	0.010925	0.099670	-0.005737	0.920937	-3.734819	13.558660
19192	0	1.131116	9.607644	-0.289308	0.011322	0.096074	-0.002928	0.880353	-3.718885	13.504424
19193	0	1.036773	9.350762	-0.228511	0.010376	0.093506	-0.002319	0.839647	-3.705336	13.447128
19194	0	0.937873	9.033626	-0.215522	0.009383	0.090335	-0.002192	0.794005	-3.696294	13.390105
19195	0	0.781303	8.758648	-0.271210	0.007812	0.087585	-0.002747	0.751104	-3.694320	13.338766
19196	0	0.670720	8.514753	-0.344731	0.006714	0.085146	-0.003473	0.718579	-3.683296	13.291126
19197	0	0.543073	8.258160	-0.314923	0.005432	0.082581	-0.003174	0.687083	-3.679473	13.249530
19198	0	0.408184	8.111831	-0.311230	0.004086	0.081118	-0.003125	0.672191	-3.672295	13.206899
19199	0	0.335833	7.946810	-0.255140	0.003357	0.079468	-0.002563	0.657664	-3.672508	13.172950
19200	0	0.342069	7.855137	-0.082436	0.003421	0.078551	-0.000831	0.650132	-3.670687	13.152663
19201	0	0.457570	7.757577	0.067459	0.004578	0.077576	0.000671	0.646925	-3.665533	13.129125
19202	0	0.616179	7.672104	0.171664	0.006161	0.076721	0.001714	0.643065	-3.665679	13.116873
19203	0	0.701907	7.672121	0.219653	0.007019	0.076721	0.002197	0.644032	-3.665337	13.115564
19204	0	0.714314	7.635477	0.280624	0.007141	0.076355	0.002806	0.642727	-3.669237	13.124757
19205	0	0.720487	7.623269	0.268459	0.007202	0.076233	0.002686	0.643695	-3.673985	13.132530
19206	0	0.733284	7.775752	0.164282	0.007329	0.077758	0.001645	0.646289	-3.680964	13.147807
19207	0	0.702431	7.897911	0.078519	0.007019	0.078979	0.000793	0.657109	-3.690349	13.170624
19208	0	0.685206	8.013783	0.082769	0.006846	0.080138	0.000837	0.669521	-3.700318	13.195299
19209	0	0.714589	8.239700	-0.025994	0.007141	0.082397	-0.000244	0.689864	-3.708929	13.225516
19210	0	0.819219	8.447012	-0.133022	0.008188	0.084471	-0.001314	0.709860	-3.716688	13.268009
19211	0	0.855052	8.672964	-0.361951	0.008545	0.086731	-0.003601	0.732474	-3.725430	13.310412
19212	0	0.838626	8.879854	-0.659317	0.008375	0.088801	-0.006569	0.761469	-3.739832	13.363590
19213	0	0.781982	9.185463	-0.833013	0.007812	0.091858	-0.008301	0.795148	-3.748239	13.418326
19214	0	0.777669	9.361632	-0.894242	0.007766	0.093620	-0.008910	0.831783	-3.760696	13.468901
19215	0	0.867791	9.655244	-0.907803	0.008667	0.096558	-0.009033	0.882738	-3.772949	13.512104
19216	0	1.004251	9.971529	-0.881148	0.010032	0.099721	-0.008759	0.940548	-3.784930	13.557556
19217	0	1.032324	10.228978	-0.889981	0.010315	0.102295	-0.008850	0.994316	-3.793883	13.602597
19218	0	1.070590	10.472074	-0.881936	0.010697	0.104726	-0.008769	1.047946	-3.803001	13.634049
19219	0	1.148583	10.680622	-0.944587	0.011475	0.106812	-0.009399	1.096439	-3.814701	13.669435
19220	0	1.321382	10.898986	-1.124832	0.013206	0.108995	-0.011203	1.143563	-3.821883	13.687915
19221	0	1.447330	11.010222	-1.157525	0.014465	0.110107	-0.011536	1.184279	-3.829658	13.702808
19222	0	1.528427	11.161616	-1.177961	0.015274	0.111622	-0.011739	1.225778	-3.839691	13.713084
19223	0	1.575404	11.260418	-1.298039	0.015747	0.112610	-0.012939	1.267009	-3.846256	13.723799
19224	0	1.509163	11.332708	-1.184366	0.015089	0.113332	-0.011802	1.308907	-3.848638	13.722361
19225	0	1.428251	11.388763	-1.127032	0.014282	0.113892	-0.011230	1.348533	-3.848661	13.718708
19226	0	1.379063	11.424757	-0.994142	0.013794	0.114250	-0.009907	1.383016	-3.844942	13.703392
19227	0	1.294177	11.352250	-0.973528	0.012939	0.113525	-0.009705	1.413938	-3.846807	13.686544
19228	0	1.269282	11.266261	-1.046213	0.012699	0.112664	-0.010437	1.439467	-3.840065	13.667175
19229	0	1.286870	11.053350	-1.222787	0.012878	0.110535	-0.012207	1.461069	-3.830148	13.641813
19230	0	1.327543	10.906563	-1.336863	0.013286	0.109067	-0.013348	1.483104	-3.820170	13.606659
19231	0	1.348046	10.687159	-1.295610	0.013489	0.106873	-0.012939	1.500798	-3.811918	13.570902
19232	0	1.315912	10.522078	-1.171769	0.013167	0.105223	-0.011691	1.529562	-3.803198	13.537094
19233	0	1.116661	10.327030	-0.911119	0.011169	0.103271	-0.009094	1.549005	-3.799404	13.497969
19234	0	0.914805	10.137682	-0.590848	0.009151	0.101377	-0.005892	1.569227	-3.793623	13.457870
19235	0	0.707519	9.979233	-0.385819	0.007080	0.099792	-0.003845	1.586393	-3.785130	13.416025
19236	0	0.682328	9.771629	-0.265971	0.006826	0.097716	-0.002650	1.599480	-3.778425	13.378895
19237	0	0.652222	9.509331	-0.274840	0.006531	0.095093	-0.002747	1.603696	-3.765148	13.341932
19238	0	0.772502	9.259184	-0.403636	0.007733	0.092591	-0.004033	1.609416	-3.752146	13.300090
19239	0	0.854283	9.057600	-0.568219	0.008545	0.090576	-0.005676	1.618124	-3.747605	13.258495
19240	0	0.920197	8.862217	-0.685897	0.009211	0.088622	-0.006848	1.632518	-3.735256	13.219081
19241	0	0.957607	8.673042	-0.666916	0.009583	0.086731	-0.006653	1.654346	-3.725560	13.184219
19242	0	0.956849	8.532392	-0.615536	0.009569	0.085325	-0.006136	1.680744	-3.723137	13.144733
19243	0	0.866743	8.422713	-0.423825	0.008667	0.084229	-0.004211	1.717581	-3.721768	13.115043
19244	0	0.799466	8.355465	-0.270146	0.007997	0.083555	-0.002678	1.750108	-3.717172	13.094185
19245	0	0.641061	8.300721	-0.167097	0.006409	0.083008	-0.001648	1.782451	-3.717693	13.074640
19246	0	0.604395	8.276279	-0.037571	0.006046	0.082763	-0.000352	1.815753	-3.712357	13.059766
19247	0	0.628534	8.221439	-0.026546	0.006287	0.082214	-0.000244	1.845441	-3.709010	13.050766
19248	0	0.676851	8.233671	-0.006206	0.006772	0.082336	-0.000043	1.871716	-3.702985	13.046753
19249	0	0.708508	8.257991	-0.093564	0.007080	0.082581	-0.000916	1.899244	-3.709010	13.043727
19250	0	0.733700	8.373747	-0.195784	0.007334	0.083738	-0.001933	1.932114	-3.713531	13.053252
19251	0	0.677796	8.434952	-0.277161	0.006775	0.084351	-0.002747	1.965094	-3.717619	13.061914
19252	0	0.672804	8.587036	-0.465920	0.006720	0.085873	-0.004629	2.003668	-3.729153	13.080848
19253	0	0.580782	8.727705	-0.644394	0.005798	0.087280	-0.006409	2.047894	-3.741660	13.104393
19254	0	0.631365	8.873240	-0.841104	0.006306	0.088737	-0.008373	2.094673	-3.751578	13.127764
19255	0	0.666138	9.044870	-1.072154	0.006653	0.090454	-0.010681	2.144042	-3.761607	13.148130
19256	0	0.783886	9.244873	-1.160836	0.007830	0.092456	-0.011558	2.205084	-3.772039	13.174010
19257	0	0.953118	9.477958	-1.214013	0.009521	0.094788	-0.012085	2.270740	-3.783075	13.183631
19258	0	1.071043	9.665599	-1.073764	0.010700	0.096664	-0.010672	2.347750	-3.794614	13.203674
19259	0	1.166641	9.905275	-0.904135	0.011658	0.099060	-0.008972	2.426598	-3.804438	13.222989
19260	0	1.223021	10.185006	-0.692351	0.012224	0.101855	-0.006857	2.500305	-3.811470	13.245737
19261	0	1.160769	10.332795	-0.622028	0.011597	0.103333	-0.006165	2.560972	-3.823828	13.263878
19262	0	1.071193	10.661470	-0.639615	0.010703	0.106619	-0.006341	2.618909	-3.833531	13.282029
19263	0	1.106030	10.827191	-0.743112	0.011047	0.108276	-0.007385	2.666422	-3.846941	13.293186
19264	0	1.175009	10.911443	-1.044340	0.011744	0.109118	-0.010407	2.703182	-3.852302	13.302752
19265	0	1.221577	11.052932	-1.346375	0.012207	0.110535	-0.013428	2.739626	-3.860639	13.310919
19266	0	1.290213	11.173713	-1.573461	0.012896	0.111743	-0.015698	2.775790	-3.866472	13.321643
19267	0	1.300069	11.260458	-1.578463	0.013000	0.112610	-0.015747	2.813192	-3.866063	13.323910
19268	0	1.379866	11.350769	-1.574231	0.013794	0.113514	-0.015701	2.853835	-3.870213	13.323135
19269	0	1.324782	11.388694	-1.315979	0.013245	0.113892	-0.013123	2.890754	-3.872673	13.311852
19270	0	1.258123	11.430755	-1.090558	0.012580	0.114310	-0.010879	2.917417	-3.872921	13.301248
19271	0	1.153635	11.443957	-1.057292	0.011536	0.114441	-0.010559	2.931126	-3.872397	13.287203
19272	0	1.134949	11.339985	-1.284470	0.011353	0.113400	-0.012845	2.930806	-3.868366	13.268541
19273	0	1.165123	11.175660	-1.452210	0.011658	0.111755	-0.014526	2.926401	-3.861100	13.248611
19274	0	1.194127	11.047704	-1.481938	0.011950	0.110476	-0.014824	2.921405	-3.851910	13.234696
19275	0	1.146867	10.852203	-1.378689	0.011475	0.108521	-0.013794	2.914149	-3.844971	13.206981
19276	0	1.224998	10.675379	-1.066261	0.012258	0.106752	-0.010668	2.908525	-3.835322	13.176105
19277	0	1.292984	10.473881	-0.871243	0.012939	0.104736	-0.008728	2.891257	-3.822385	13.134845
19278	0	1.377090	10.230081	-0.696884	0.013776	0.102299	-0.006989	2.867540	-3.814088	13.097507
19279	0	1.323886	9.918489	-0.741977	0.013245	0.099182	-0.007446	2.836371	-3.804608	13.053682
19280	0	1.225400	9.693121	-0.687436	0.012257	0.096929	-0.006907	2.798161	-3.798739	13.014614
19281	0	1.104556	9.387498	-0.778005	0.011047	0.093872	-0.007812	2.758760	-3.794047	12.970113
19282	0	1.030778	9.119502	-0.778262	0.010311	0.091192	-0.007811	2.723951	-3.787480	12.925490
19283	0	0.884470	8.893097	-0.864431	0.008850	0.088928	-0.008667	2.695614	-3.778692	12.879810
19284	0	0.730595	8.612806	-0.817362	0.007314	0.086125	-0.008195	2.668685	-3.766473	12.835415
19285	0	0.676537	8.410885	-0.718296	0.006775	0.084106	-0.007202	2.644136	-3.751194	12.790127
19286	0	0.711423	8.258570	-0.563081	0.007123	0.082584	-0.005639	2.633774	-3.736135	12.748865
19287	0	0.768735	8.056708	-0.359264	0.007690	0.080566	-0.003601	2.622452	-3.728001	12.709577
19288	0	0.701669	7.910147	-0.211227	0.007013	0.079102	-0.002120	2.611829	-3.729179	12.677518
19289	0	0.518924	7.836914	-0.133804	0.005188	0.078369	-0.001343	2.605483	-3.727912	12.655842
19290	0	0.427633	7.763572	-0.065430	0.004274	0.077636	-0.000662	2.595078	-3.727592	12.634714
19291	0	0.390741	7.708737	-0.017320	0.003906	0.077087	-0.000183	2.580454	-3.726917	12.622557
19292	0	0.415433	7.641498	-0.040194	0.004152	0.076415	-0.000408	2.570464	-3.728498	12.617718
19293	0	0.433414	7.647721	-0.157772	0.004333	0.076477	-0.001587	2.555501	-3.728646	12.620390
19294	0	0.543783	7.684300	-0.132046	0.005433	0.076843	-0.001325	2.548051	-3.734985	12.624104
19295	0	0.677803	7.788065	-0.109410	0.006775	0.077881	-0.001099	2.539712	-3.739971	12.638911
19296	0	0.794893	7.909977	-0.114882	0.007940	0.079101	-0.001151	2.534931	-3.753022	12.656940
19297	0	0.788019	8.007750	-0.189072	0.007874	0.080078	-0.001892	2.530848	-3.764250	12.689597
19298	0	0.795623	8.215076	-0.378108	0.007949	0.082151	-0.003782	2.526994	-3.775424	12.721724
19299	0	0.745459	8.496013	-0.476211	0.007446	0.084961	-0.004761	2.525808	-3.787797	12.766519
19300	0	0.759374	8.690945	-0.813341	0.007587	0.086911	-0.008121	2.539640	-3.795674	12.810092
19301	0	0.787917	8.880501	-1.099149	0.007874	0.088806	-0.010986	2.542972	-3.801143	12.859545
19302	0	0.863249	9.166826	-1.345430	0.008618	0.091672	-0.013438	2.559989	-3.815850	12.909076
19303	0	0.947235	9.411140	-1.369673	0.009460	0.094116	-0.013672	2.587599	-3.827682	12.954323
19304	0	1.077152	9.684719	-1.314453	0.010765	0.096852	-0.013112	2.623802	-3.833272	12.993944
19305	0	1.191618	10.021396	-1.114508	0.011902	0.100220	-0.011108	2.663959	-3.848456	13.030313
19306	0	1.187836	10.386725	-0.920504	0.011868	0.103871	-0.009171	2.698950	-3.859012	13.069407
19307	0	1.136703	10.674746	-0.710249	0.011353	0.106750	-0.007080	2.720790	-3.874988	13.106962
19308	0	1.005142	10.924495	-0.586579	0.010038	0.109247	-0.005846	2.738728	-3.889559	13.146937
19309	0	0.972099	11.205834	-0.727523	0.009705	0.112061	-0.007263	2.748483	-3.906330	13.177923
19310	0	1.115466	11.400754	-0.965941	0.011143	0.114008	-0.009668	2.737319	-3.917682	13.207044
19311	0	1.118022	11.584428	-1.293409	0.011169	0.115845	-0.012939	2.729433	-3.926960	13.244489
19312	0	1.297427	11.736933	-1.657709	0.012963	0.117369	-0.016590	2.714936	-3.935380	13.273563
19313	0	1.398269	11.834865	-1.817449	0.013977	0.118347	-0.018188	2.699931	-3.938547	13.293121
19314	0	1.448339	11.902039	-1.784998	0.014476	0.119020	-0.017856	2.693181	-3.943863	13.305226
19315	0	1.422425	12.005650	-1.635218	0.014221	0.120056	-0.016357	2.686896	-3.945067	13.313394
19316	0	1.428703	12.042409	-1.493006	0.014288	0.120422	-0.014943	2.673208	-3.942541	13.318919
19317	0	1.403789	12.079291	-1.400096	0.014038	0.120789	-0.014038	2.637006	-3.940637	13.319228
19318	0	1.379038	12.019101	-1.324925	0.013793	0.120186	-0.013293	2.594155	-3.936397	13.313304
19319	0	1.391141	11.865792	-1.295444	0.013916	0.118652	-0.013000	2.548748	-3.930183	13.309666
19320	0	1.389546	11.726591	-1.236884	0.013906	0.117259	-0.012422	2.496375	-3.917579	13.294561
19321	0	1.390534	11.560781	-1.166002	0.013916	0.115601	-0.011719	2.437353	-3.905072	13.280792
19322	0	1.375998	11.299934	-1.171546	0.013772	0.112990	-0.011787	2.363661	-3.890958	13.260394
19323	0	1.299417	11.072550	-1.097718	0.013000	0.110718	-0.011047	2.290528	-3.882350	13.235126
19324	0	1.206070	10.787381	-1.163747	0.012072	0.107865	-0.011704	2.219103	-3.868927	13.203158
19325	0	1.061091	10.474484	-1.091392	0.010620	0.104736	-0.010986	2.140115	-3.856899	13.165798
19326	0	0.912261	10.140270	-0.980019	0.009137	0.101395	-0.009870	2.062033	-3.838340	13.135278
19327	0	0.956877	9.900600	-0.903261	0.009583	0.098999	-0.009094	1.990978	-3.820113	13.097415
19328	0	0.972691	9.559996	-0.799757	0.009739	0.095593	-0.008060	1.915872	-3.803053	13.054380
19329	0	1.024912	9.204656	-0.707631	0.010254	0.092041	-0.007141	1.835391	-3.793937	12.999981
19330	0	0.944569	8.906476	-0.659120	0.009451	0.089060	-0.006650	1.759992	-3.784137	12.952985
19331	0	0.860321	8.618546	-0.593018	0.008606	0.086182	-0.005981	1.692594	-3.776932	12.897059
19332	0	0.841654	8.374734	-0.382271	0.008419	0.083745	-0.003868	1.631137	-3.768801	12.838551
19333	0	0.811622	8.136127	-0.258523	0.008118	0.081360	-0.002625	1.576342	-3.761524	12.785201
19334	0	0.762628	7.928517	-0.080195	0.007627	0.079285	-0.000839	1.522800	-3.754194	12.739657
19335	0	0.628605	7.727052	0.009708	0.006287	0.077271	0.000061	1.469974	-3.747866	12.699694
19336	0	0.561390	7.592642	0.083905	0.005614	0.075927	0.000803	1.415940	-3.742291	12.669056
19337	0	0.481861	7.446259	0.125100	0.004822	0.074463	0.001221	1.369438	-3.732892	12.643086
19338	0	0.566740	7.324218	0.045461	0.005670	0.073242	0.000425	1.322747	-3.726402	12.632946
19339	0	0.622282	7.275400	0.039431	0.006226	0.072754	0.000366	1.277174	-3.719578	12.626364
19340	0	0.591718	7.263159	0.014330	0.005915	0.072632	0.000116	1.233179	-3.721373	12.623800
19341	0	0.562015	7.189897	0.020650	0.005615	0.071899	0.000183	1.193725	-3.728195	12.633639
19342	0	0.526126	7.226342	0.037264	0.005259	0.072264	0.000352	1.158123	-3.732077	12.650894
19343	0	0.531262	7.421829	0.135801	0.005310	0.074219	0.001343	1.131495	-3.736289	12.673421
19344	0	0.488740	7.568121	0.266716	0.004887	0.075682	0.002655	1.109377	-3.738776	12.701132
19345	0	0.440150	7.720821	0.386258	0.004395	0.077209	0.003845	1.079022	-3.752030	12.735210
19346	0	0.490348	7.952514	0.267211	0.004897	0.079526	0.002660	1.056646	-3.763624	12.774011
19347	0	0.568566	8.184740	0.062266	0.005676	0.081848	0.000610	1.034209	-3.779380	12.824360
19348	0	0.650360	8.404391	-0.258646	0.006492	0.084044	-0.002599	1.012207	-3.796566	12.882566
19349	0	0.788614	8.624184	-0.597687	0.007874	0.086243	-0.005981	1.001137	-3.812076	12.953132
19350	0	0.919888	8.916790	-0.877913	0.009184	0.089170	-0.008779	0.997634	-3.828005	13.025339
19351	0	1.045048	9.136733	-1.038269	0.010437	0.091370	-0.010376	1.002603	-3.840564	13.094255
19352	0	1.200356	9.496166	-0.991595	0.011990	0.094965	-0.009901	1.017937	-3.853843	13.155832
19353	0	1.210347	9.850615	-1.003261	0.012085	0.098511	-0.010010	1.041618	-3.871956	13.219401
19354	0	1.153300	10.197564	-0.959326	0.011512	0.101980	-0.009570	1.064210	-3.892849	13.282703
19355	0	1.063601	10.473236	-0.918224	0.010620	0.104736	-0.009155	1.089681	-3.907701	13.339866
19356	0	1.084713	10.826427	-0.978708	0.010836	0.108268	-0.009761	1.113672	-3.917204	13.387143
19357	0	1.178981	11.120325	-0.996823	0.011780	0.111206	-0.009949	1.130436	-3.924902	13.427599
19358	0	1.296908	11.345392	-0.989731	0.012959	0.113458	-0.009867	1.158477	-3.932047	13.458364
19359	0	1.331261	11.596373	-1.064483	0.013306	0.115967	-0.010620	1.180020	-3.936229	13.489894
19360	0	1.412155	11.833641	-1.173003	0.014113	0.118340	-0.011708	1.198376	-3.941186	13.521684
19361	0	1.423114	11.993184	-1.154670	0.014221	0.119934	-0.011536	1.206383	-3.947865	13.548049
19362	0	1.376061	12.090428	-1.156498	0.013752	0.120906	-0.011559	1.210032	-3.953248	13.563791
19363	0	1.337683	12.219089	-1.233288	0.013367	0.122192	-0.012329	1.211254	-3.959916	13.575194
19364	0	1.253689	12.273761	-1.331243	0.012532	0.122738	-0.013314	1.207264	-3.961394	13.582517
19365	0	1.220845	12.262050	-1.323526	0.012207	0.122620	-0.013245	1.196401	-3.959898	13.583635
19366	0	1.287984	12.268319	-1.382340	0.012880	0.122682	-0.013837	1.181833	-3.956672	13.583134
19367	0	1.348819	12.091248	-1.524479	0.013489	0.120911	-0.015259	1.166970	-3.953917	13.567573
19368	0	1.427678	12.024369	-1.333065	0.014281	0.120242	-0.013340	1.156258	-3.947149	13.552232
19369	0	1.458311	11.877650	-1.188633	0.014587	0.118774	-0.011902	1.139528	-3.940357	13.526839
19370	0	1.432884	11.670448	-0.941056	0.014336	0.116702	-0.009430	1.118796	-3.930548	13.498617
19371	0	1.397292	11.456556	-0.894573	0.013977	0.114563	-0.008972	1.090753	-3.923157	13.468716
19372	0	1.322684	11.133662	-0.852010	0.013236	0.111333	-0.008554	1.053995	-3.910299	13.429533
19373	0	1.225468	10.840311	-1.009799	0.012268	0.108398	-0.010132	1.017017	-3.893415	13.388487
19374	0	1.173706	10.517745	-1.015282	0.011753	0.105172	-0.010189	0.976471	-3.873429	13.344396
19375	0	1.085048	10.187279	-1.076884	0.010864	0.101868	-0.010803	0.936950	-3.855780	13.300206
19376	0	1.106611	9.864544	-0.906567	0.011083	0.098641	-0.009089	0.908464	-3.833969	13.238924
19377	0	1.109796	9.546154	-0.742914	0.011108	0.095459	-0.007446	0.886766	-3.817997	13.179602
19378	0	1.028818	9.253497	-0.525910	0.010296	0.092533	-0.005277	0.864164	-3.803775	13.119453
19379	0	0.835189	8.996725	-0.315941	0.008362	0.089966	-0.003174	0.845994	-3.785072	13.058357
19380	0	0.742218	8.746494	-0.118471	0.007428	0.087464	-0.001192	0.836601	-3.770270	13.003983
19381	0	0.689163	8.514442	0.037877	0.006897	0.085144	0.000366	0.820237	-3.755008	12.947415
19382	0	0.669859	8.245880	0.070528	0.006703	0.082458	0.000695	0.806597	-3.740210	12.893003
19383	0	0.604275	8.007807	0.061506	0.006042	0.080078	0.000610	0.800216	-3.732825	12.843406
19384	0	0.518623	7.788093	-0.035347	0.005187	0.077881	-0.000357	0.795739	-3.725031	12.801680
19385	0	0.482153	7.659917	-0.072911	0.004822	0.076599	-0.000732	0.790916	-3.718427	12.761340
19386	0	0.542948	7.495130	-0.066483	0.005431	0.074951	-0.000666	0.788977	-3.709969	12.728031
19387	0	0.622246	7.397486	-0.012857	0.006226	0.073975	-0.000122	0.797231	-3.700026	12.707171
19388	0	0.634181	7.342531	0.064791	0.006341	0.073425	0.000658	0.810636	-3.696979	12.698483
19389	0	0.610247	7.360875	0.151320	0.006104	0.073608	0.001526	0.827713	-3.691263	12.694667
19390	0	0.610383	7.336557	0.331745	0.006101	0.073365	0.003331	0.846481	-3.691954	12.689077
19391	0	0.641124	7.354769	0.395714	0.006409	0.073547	0.003967	0.859306	-3.692264	12.689422
19392	0	0.672176	7.525694	0.417469	0.006719	0.075256	0.004190	0.879872	-3.694378	12.697591
19393	0	0.629021	7.647722	0.236544	0.006287	0.076477	0.002380	0.898577	-3.697252	12.709072
19394	0	0.557139	7.714705	0.141683	0.005561	0.077147	0.001434	0.919948	-3.711684	12.735142
19395	0	0.598577	7.965017	-0.124533	0.005981	0.079651	-0.001221	0.950038	-3.716613	12.773068
19396	0	0.697770	8.190333	-0.361712	0.006968	0.081905	-0.003591	0.982186	-3.728515	12.809878
19397	0	0.672600	8.361474	-0.571222	0.006714	0.083618	-0.005676	1.025683	-3.742162	12.858213
19398	0	0.730116	8.592429	-0.707611	0.007289	0.085929	-0.007032	1.078107	-3.754909	12.912893
19399	0	0.812284	9.008363	-0.658302	0.008118	0.090088	-0.006531	1.138859	-3.758396	12.965684
19400	0	0.923523	9.159661	-0.858188	0.009228	0.091602	-0.008529	1.199958	-3.763681	13.025627
19401	0	0.990242	9.459805	-0.750835	0.009888	0.094604	-0.007446	1.270443	-3.778040	13.067147
19402	0	1.042433	9.799780	-0.989947	0.010407	0.098006	-0.009833	1.343186	-3.793526	13.107578
19403	0	1.027103	10.082252	-1.037168	0.010254	0.100830	-0.010315	1.402973	-3.808668	13.149768
19404	0	1.060771	10.306135	-1.226490	0.010594	0.103070	-0.012201	1.469262	-3.818895	13.181429
19405	0	1.154862	10.612920	-1.307808	0.011536	0.106140	-0.013000	1.548796	-3.828331	13.209874
19406	0	1.206001	10.934383	-1.232582	0.012050	0.109354	-0.012245	1.629132	-3.834881	13.235969
19407	0	1.294559	11.156414	-1.081901	0.012939	0.111572	-0.010742	1.704279	-3.837175	13.243733
19408	0	1.326540	11.350483	-0.847861	0.013256	0.113512	-0.008396	1.783589	-3.842828	13.262103
19409	0	1.416510	11.608304	-0.897895	0.014160	0.116089	-0.008911	1.846728	-3.843816	13.275224
19410	0	1.460403	11.735142	-0.996149	0.014597	0.117357	-0.009903	1.900243	-3.846616	13.279019
19411	0	1.392229	11.803709	-0.993727	0.013916	0.118042	-0.009888	1.944752	-3.848556	13.282383
19412	0	1.374613	11.918464	-1.216848	0.013745	0.119189	-0.012124	1.983796	-3.845193	13.287776
19413	0	1.324243	11.901430	-1.486765	0.013245	0.119019	-0.014832	2.015161	-3.839127	13.287929
19414	0	1.275004	11.906593	-1.585181	0.012752	0.119070	-0.015820	2.043048	-3.833824	13.277440
19415	0	1.251320	11.907468	-1.633147	0.012512	0.119080	-0.016296	2.073925	-3.831197	13.259233
19416	0	1.239258	11.833378	-1.450589	0.012392	0.118338	-0.014475	2.101083	-3.827750	13.242548
19417	0	1.262584	11.712301	-1.377014	0.012634	0.117126	-0.013733	2.134548	-3.815503	13.223223
19418	0	1.248632	11.589806	-1.290945	0.012495	0.115899	-0.012892	2.149307	-3.802664	13.197121
19419	0	1.237561	11.413553	-1.222378	0.012390	0.114136	-0.012207	2.163288	-3.783730	13.170756
19420	0	1.216906	11.181495	-1.073044	0.012178	0.111815	-0.010715	2.176924	-3.769320	13.139932
19421	0	1.201920	10.998493	-0.880078	0.012024	0.109985	-0.008789	2.186565	-3.758850	13.105109
19422	0	1.146126	10.742141	-0.759004	0.011465	0.107421	-0.007591	2.183011	-3.748582	13.062043
19423	0	1.110376	10.479831	-0.713442	0.011108	0.104797	-0.007141	2.173361	-3.737280	13.020503
19424	0	1.103165	10.144264	-0.724261	0.011038	0.101441	-0.007251	2.161775	-3.723971	12.974361
19425	0	1.042913	9.906180	-0.755644	0.010437	0.099060	-0.007568	2.145508	-3.709028	12.935607
19426	0	1.047244	9.625728	-0.838900	0.010482	0.096255	-0.008400	2.129955	-3.692304	12.892017
19427	0	0.957287	9.326381	-0.834953	0.009583	0.093262	-0.008362	2.112547	-3.675034	12.848300
19428	0	0.973777	9.094705	-0.894913	0.009746	0.090946	-0.008949	2.109905	-3.660106	12.799035
19429	0	0.841588	8.844055	-0.732493	0.008423	0.088440	-0.007324	2.108948	-3.645183	12.750757
19430	0	0.791748	8.661008	-0.562009	0.007922	0.086610	-0.005617	2.110680	-3.632565	12.712134
19431	0	0.731876	8.435074	-0.433963	0.007324	0.084351	-0.004333	2.117373	-3.617631	12.664526
19432	0	0.755335	8.325208	-0.288917	0.007558	0.083252	-0.002881	2.126121	-3.603921	12.628319
19433	0	0.707870	8.142077	-0.226719	0.007080	0.081421	-0.002258	2.136357	-3.594111	12.589845
19434	0	0.591612	8.038230	-0.167233	0.005918	0.080382	-0.001665	2.144338	-3.584596	12.561257
19435	0	0.512839	7.952857	-0.165490	0.005127	0.079529	-0.001648	2.152079	-3.579404	12.534699
19436	0	0.513164	7.891720	-0.124709	0.005130	0.078918	-0.001235	2.166766	-3.575255	12.515484
19437	0	0.531318	7.818567	-0.135177	0.005310	0.078186	-0.001343	2.176668	-3.573483	12.501971
19438	0	0.556183	7.781854	-0.155398	0.005560	0.077819	-0.001544	2.187527	-3.570574	12.495226
19439	0	0.561550	7.769749	-0.135683	0.005615	0.077698	-0.001343	2.204037	-3.565592	12.494444
19440	0	0.604392	7.812357	-0.157280	0.006042	0.078124	-0.001554	2.226350	-3.562673	12.500288
19441	0	0.714845	7.965008	-0.056970	0.007141	0.079651	-0.000549	2.250864	-3.568901	12.512301
19442	0	0.746493	8.068601	-0.085019	0.007461	0.080687	-0.000835	2.266804	-3.571153	12.528853
19443	0	0.721028	8.209109	-0.173183	0.007202	0.082092	-0.001709	2.293241	-3.578944	12.553759
19444	0	0.753574	8.391647	-0.421894	0.007524	0.083919	-0.004197	2.317246	-3.590664	12.586578
19445	0	0.763581	8.514193	-0.594246	0.007629	0.085144	-0.005920	2.341020	-3.595083	12.617231
19446	0	0.789768	8.653790	-0.934423	0.007888	0.086541	-0.009322	2.364143	-3.602727	12.654835
19447	0	0.769697	8.922868	-1.181122	0.007690	0.089233	-0.011780	2.398235	-3.604948	12.692289
19448	0	0.918397	9.147313	-1.377291	0.009169	0.091480	-0.013736	2.439118	-3.617399	12.727811
19449	0	0.940917	9.319375	-1.310391	0.009399	0.093201	-0.013062	2.485585	-3.623061	12.762652
19450	0	1.119757	9.549929	-1.185654	0.011189	0.095507	-0.011806	2.541631	-3.628180	12.791521
19451	0	1.154441	9.856532	-1.006312	0.011536	0.098572	-0.010010	2.598493	-3.633148	12.819946
19452	0	1.113692	10.105867	-0.742450	0.011125	0.101064	-0.007374	2.650644	-3.642569	12.848726
19453	0	1.057076	10.332876	-0.602574	0.010559	0.103333	-0.005981	2.694390	-3.651032	12.870467
19454	0	1.047400	10.576310	-0.531551	0.010460	0.105766	-0.005280	2.727953	-3.661875	12.891910
19455	0	1.081454	10.748037	-0.740565	0.010803	0.107483	-0.007385	2.744206	-3.669260	12.921459
19456	0	1.107706	10.820649	-0.957909	0.011070	0.108209	-0.009562	2.756421	-3.671176	12.946329
19457	0	1.111850	10.937246	-1.344005	0.011108	0.109375	-0.013428	2.764106	-3.675807	12.964202
19458	0	1.199072	11.009882	-1.541332	0.011983	0.110101	-0.015406	2.766973	-3.677696	12.985291
19459	0	1.307156	11.077633	-1.722023	0.013062	0.110779	-0.017212	2.770835	-3.681954	12.989847
19460	0	1.357350	11.156306	-1.657814	0.013570	0.111567	-0.016558	2.787043	-3.679893	12.993933
19461	0	1.276165	11.236254	-1.338837	0.012756	0.112366	-0.013367	2.804457	-3.679404	12.993083
19462	0	1.197610	11.296888	-1.128618	0.011973	0.112970	-0.011274	2.811716	-3.676178	12.999066
19463	0	1.196421	11.291500	-1.000860	0.011963	0.112915	-0.010010	2.806026	-3.671228	12.993792
19464	0	1.189996	11.230495	-1.103719	0.011904	0.112304	-0.011045	2.792885	-3.661235	12.996054
19465	0	1.159117	11.102763	-1.351617	0.011597	0.111023	-0.013550	2.753821	-3.649450	12.987426
19466	0	1.145495	10.957324	-1.559298	0.011462	0.109569	-0.015620	2.720890	-3.635955	12.982242
19467	0	1.268956	10.821882	-1.462761	0.012695	0.108215	-0.014648	2.694293	-3.623887	12.973083
19468	0	1.261614	10.675943	-1.330623	0.012623	0.106756	-0.013326	2.668882	-3.610679	12.963145
19469	0	1.183862	10.583721	-0.894857	0.011841	0.105835	-0.008972	2.639010	-3.601528	12.948693
19470	0	1.134256	10.419219	-0.602936	0.011349	0.104190	-0.006058	2.603582	-3.587132	12.926590
19471	0	1.085990	10.260249	-0.527265	0.010864	0.102600	-0.005310	2.557745	-3.574305	12.897171
19472	0	0.932376	10.053222	-0.550405	0.009329	0.100530	-0.005542	2.510594	-3.561130	12.879251
19473	0	0.854224	9.875839	-0.672704	0.008545	0.098755	-0.006775	2.451206	-3.550702	12.857761
19474	0	0.792232	9.663122	-0.809304	0.007928	0.096626	-0.008146	2.384070	-3.537181	12.844030
19475	0	0.811279	9.448754	-0.965881	0.008118	0.094482	-0.009705	2.324414	-3.524633	12.829617
19476	0	0.901988	9.266653	-1.012505	0.009023	0.092662	-0.010165	2.270675	-3.514611	12.805153
19477	0	0.921588	9.082396	-0.991579	0.009216	0.090820	-0.009949	2.224783	-3.507532	12.783847
19478	0	0.866342	8.979242	-0.924664	0.008666	0.089789	-0.009274	2.186431	-3.497524	12.757733
19479	0	0.860445	8.868605	-0.662853	0.008606	0.088684	-0.006653	2.150548	-3.488546	12.742917
19480	0	0.848155	8.740655	-0.480982	0.008481	0.087405	-0.004835	2.112945	-3.481734	12.726468
19481	0	0.836219	8.691470	-0.210853	0.008362	0.086914	-0.002136	2.071905	-3.474309	12.709762
19482	0	0.750849	8.642722	-0.181002	0.007507	0.086427	-0.001838	2.030483	-3.468334	12.701335
19483	0	0.714140	8.545005	-0.241122	0.007141	0.085449	-0.002441	1.984974	-3.461814	12.695425
19484	0	0.671887	8.478058	-0.345060	0.006714	0.084780	-0.003481	1.939029	-3.461588	12.688672
19485	0	0.745333	8.447384	-0.491299	0.007446	0.084473	-0.004944	1.892083	-3.464220	12.688510
19486	0	0.752137	8.410990	-0.546847	0.007521	0.084108	-0.005493	1.852592	-3.458847	12.702748
19487	0	0.726785	8.447351	-0.590242	0.007263	0.084473	-0.005920	1.822466	-3.458588	12.713439
19488	0	0.758132	8.508435	-0.440430	0.007577	0.085084	-0.004419	1.796359	-3.458175	12.724001
19489	0	0.781646	8.654810	-0.327993	0.007812	0.086548	-0.003296	1.769336	-3.457187	12.733983
19490	0	0.776745	8.733991	-0.159580	0.007758	0.087340	-0.001616	1.735915	-3.464199	12.754751
19491	0	0.775900	8.898915	-0.211336	0.007751	0.088989	-0.002136	1.700066	-3.468494	12.776949
19492	0	0.728311	8.996624	-0.328937	0.007278	0.089966	-0.003311	1.665249	-3.469267	12.807790
19493	0	0.812303	9.106542	-0.540794	0.008118	0.091064	-0.005432	1.627933	-3.470117	12.840479
19494	0	0.881044	9.234912	-0.682174	0.008801	0.092348	-0.006848	1.588308	-3.475986	12.871068
19495	0	0.886117	9.344505	-0.822527	0.008850	0.093445	-0.008240	1.563713	-3.482665	12.908985
19496	0	0.906451	9.503190	-0.850453	0.009055	0.095032	-0.008516	1.542859	-3.486938	12.937729
19497	0	0.947034	9.655735	-0.853701	0.009460	0.096558	-0.008545	1.526851	-3.491644	12.966726
19498	0	1.016004	9.857073	-0.784665	0.010151	0.098571	-0.007857	1.508093	-3.495374	12.988359
19499	0	1.136230	9.991496	-0.858827	0.011353	0.099915	-0.008606	1.481695	-3.499519	13.015233
19500	0	1.192745	10.113586	-0.892134	0.011921	0.101135	-0.008937	1.458128	-3.499736	13.033156
19501	0	1.215794	10.229499	-0.901634	0.012146	0.102295	-0.009033	1.433331	-3.505922	13.056644
19502	0	1.229905	10.302862	-1.093287	0.012292	0.103027	-0.010953	1.405096	-3.506261	13.077817
19503	0	1.185123	10.424875	-1.054046	0.011841	0.104248	-0.010559	1.378605	-3.510195	13.106158
19504	0	1.132040	10.498259	-1.050073	0.011312	0.104981	-0.010522	1.349642	-3.512436	13.117814
19505	0	1.123791	10.565314	-1.011013	0.011230	0.105652	-0.010132	1.320090	-3.513072	13.135630
19506	0	1.112912	10.620431	-0.939608	0.011123	0.106203	-0.009418	1.291026	-3.512623	13.147898
19507	0	1.080756	10.662974	-0.870645	0.010803	0.106628	-0.008728	1.261901	-3.509941	13.158587
19508	0	1.129937	10.687679	-0.939203	0.011300	0.106874	-0.009418	1.228686	-3.501753	13.164017
19509	0	1.110901	10.620408	-1.003946	0.011108	0.106201	-0.010071	1.189393	-3.494973	13.156979
19510	0	1.135805	10.566054	-1.138066	0.011353	0.105658	-0.011413	1.149220	-3.492452	13.153008
19511	0	1.110556	10.504438	-1.126749	0.011108	0.105042	-0.011292	1.117349	-3.481879	13.155224
19512	0	1.085875	10.425574	-1.085031	0.010859	0.104253	-0.010879	1.080805	-3.474682	13.154405
19513	0	1.049322	10.345749	-0.869941	0.010498	0.103455	-0.008728	1.043638	-3.461777	13.149843
19514	0	1.067168	10.266821	-0.741779	0.010671	0.102666	-0.007451	1.001253	-3.455156	13.139133
19515	0	1.043291	10.150383	-0.582563	0.010437	0.101501	-0.005859	0.957831	-3.442584	13.124965
19516	0	1.060463	10.046991	-0.466277	0.010612	0.100468	-0.004695	0.915627	-3.426746	13.117026
19517	0	1.073984	9.942860	-0.533256	0.010742	0.099426	-0.005371	0.865880	-3.415881	13.103736
19518	0	1.073677	9.796697	-0.538582	0.010736	0.097965	-0.005418	0.822918	-3.408316	13.091823
19519	0	1.037684	9.674277	-0.631495	0.010376	0.096741	-0.006348	0.778834	-3.401360	13.071841
19520	0	0.946357	9.515977	-0.680007	0.009461	0.095158	-0.006833	0.733765	-3.396130	13.054527
19521	0	0.897113	9.442395	-0.735373	0.008972	0.094421	-0.007385	0.690295	-3.387122	13.037453
19522	0	0.835746	9.302357	-0.662449	0.008360	0.093021	-0.006652	0.651362	-3.376250	13.023731
19523	0	0.830011	9.246955	-0.534991	0.008301	0.092468	-0.005371	0.619805	-3.367352	13.009684
19524	0	0.799564	9.173855	-0.408676	0.007994	0.091738	-0.004108	0.587454	-3.361500	12.998371
19525	0	0.829796	9.106549	-0.364274	0.008301	0.091064	-0.003662	0.557193	-3.350102	12.997918
19526	0	0.817499	9.008941	-0.317555	0.008173	0.090089	-0.003197	0.524775	-3.344289	12.985222
19527	0	0.823868	8.990540	-0.260680	0.008240	0.089905	-0.002625	0.496239	-3.334985	12.984561
19528	0	0.805925	8.947884	-0.336152	0.008054	0.089478	-0.003384	0.461974	-3.334069	12.983764
19529	0	0.787327	8.917303	-0.376905	0.007874	0.089172	-0.003784	0.436361	-3.325887	12.988411
19530	0	0.733004	8.929566	-0.483802	0.007323	0.089295	-0.004853	0.410740	-3.326625	12.992476
19531	0	0.732778	8.929451	-0.426471	0.007324	0.089294	-0.004272	0.394475	-3.323294	12.998612
19532	0	0.751839	8.953848	-0.388471	0.007514	0.089539	-0.003891	0.379911	-3.321143	13.010682
19533	0	0.848441	9.045434	-0.261460	0.008484	0.090454	-0.002625	0.360896	-3.314106	13.017797
19534	0	0.916186	9.094212	-0.265506	0.009156	0.090942	-0.002666	0.341342	-3.313419	13.022981
19535	0	0.934108	9.149160	-0.286294	0.009338	0.091492	-0.002869	0.327629	-3.309145	13.036667
19536	0	0.934957	9.246690	-0.315539	0.009343	0.092467	-0.003162	0.312287	-3.309594	13.052877
19537	0	0.946806	9.344432	-0.481655	0.009460	0.093445	-0.004822	0.299285	-3.311039	13.066156
19538	0	0.929788	9.429813	-0.553981	0.009293	0.094298	-0.005545	0.286496	-3.309603	13.090619
19539	0	0.909949	9.527507	-0.684020	0.009094	0.095276	-0.006836	0.284764	-3.307771	13.108603
19540	0	0.948123	9.661518	-0.715714	0.009471	0.096617	-0.007150	0.286914	-3.311754	13.122472
19541	0	0.928481	9.759363	-0.709211	0.009277	0.097595	-0.007080	0.294229	-3.312318	13.141418
19542	0	1.002978	9.917715	-0.638165	0.010024	0.099178	-0.006372	0.298053	-3.310818	13.159830
19543	0	1.025982	10.015756	-0.635592	0.010254	0.100159	-0.006348	0.300872	-3.309407	13.169907
19544	0	1.003050	10.088668	-0.728938	0.010021	0.100888	-0.007280	0.304367	-3.311706	13.191006
19545	0	0.995767	10.211010	-0.812834	0.009949	0.102112	-0.008118	0.309529	-3.313308	13.204974
19546	0	0.984862	10.259526	-0.814665	0.009844	0.102596	-0.008140	0.310599	-3.310281	13.226072
19547	0	1.044050	10.314818	-0.867752	0.010437	0.103149	-0.008667	0.315670	-3.305729	13.241568
19548	0	1.099770	10.406054	-0.924999	0.010993	0.104062	-0.009238	0.322069	-3.302426	13.258001
19549	0	1.141805	10.442961	-0.965493	0.011414	0.104431	-0.009644	0.328155	-3.298857	13.266880
19550	0	1.154932	10.473102	-0.876203	0.011544	0.104733	-0.008751	0.334073	-3.296062	13.268193
19551	0	1.196684	10.510063	-0.819743	0.011963	0.105103	-0.008179	0.348247	-3.292002	13.262544
19552	0	1.203467	10.509641	-0.804681	0.012032	0.105098	-0.008034	0.356285	-3.287051	13.260324
19553	0	1.147680	10.485719	-0.861770	0.011475	0.104858	-0.008606	0.363063	-3.281190	13.253906
19554	0	1.135406	10.430525	-0.955865	0.011356	0.104306	-0.009545	0.371615	-3.270515	13.247717
19555	0	1.122820	10.351499	-0.953105	0.011230	0.103516	-0.009521	0.376196	-3.259863	13.239489
19556	0	1.122375	10.296304	-0.992311	0.011226	0.102964	-0.009907	0.388491	-3.249769	13.222397
19557	0	1.110226	10.174484	-0.953680	0.011108	0.101746	-0.009521	0.399801	-3.234794	13.204975
19558	0	1.133693	10.113254	-0.859017	0.011340	0.101133	-0.008576	0.409516	-3.222995	13.187600
19559	0	1.104052	9.991454	-0.684714	0.011047	0.099915	-0.006836	0.416535	-3.206572	13.160782
19560	0	1.059466	9.887751	-0.613677	0.010606	0.098877	-0.006126	0.422695	-3.184981	13.142404
19561	0	1.000548	9.790022	-0.568677	0.010010	0.097900	-0.005676	0.429352	-3.171118	13.118986
19562	0	0.920287	9.673970	-0.546248	0.009208	0.096740	-0.005453	0.434895	-3.156521	13.097708
19563	0	0.927416	9.545862	-0.507867	0.009277	0.095459	-0.005066	0.444573	-3.143752	13.076112
19564	0	0.871615	9.442045	-0.522221	0.008721	0.094420	-0.005214	0.449453	-3.128429	13.050440
19565	0	0.909330	9.295616	-0.476998	0.009094	0.092957	-0.004761	0.455189	-3.118250	13.029671
19566	0	0.902755	9.203960	-0.515911	0.009030	0.092040	-0.005146	0.465716	-3.105878	13.010385
19567	0	0.884624	9.106412	-0.453088	0.008850	0.091064	-0.004517	0.478040	-3.091822	12.985579
19568	0	0.847536	9.002503	-0.425838	0.008475	0.090026	-0.004240	0.495724	-3.082697	12.964367
19569	0	0.854231	8.923304	-0.337303	0.008545	0.089233	-0.003357	0.510516	-3.070088	12.948012
19570	0	0.811203	8.886564	-0.316168	0.008112	0.088866	-0.003145	0.526013	-3.060758	12.927307
19571	0	0.787361	8.807297	-0.361952	0.007874	0.088074	-0.003601	0.544182	-3.051634	12.911530
19572	0	0.781000	8.776623	-0.310697	0.007812	0.087767	-0.003089	0.561683	-3.039213	12.900976
19573	0	0.781220	8.770680	-0.295190	0.007812	0.087708	-0.002930	0.584522	-3.029762	12.893575
19574	0	0.836059	8.782693	-0.366459	0.008361	0.087828	-0.003646	0.602512	-3.020640	12.891116
19575	0	0.879149	8.776764	-0.282843	0.008789	0.087769	-0.002808	0.623063	-3.015412	12.895255
19576	0	0.861265	8.788645	-0.348856	0.008611	0.087888	-0.003460	0.653786	-3.009257	12.896835
19577	0	0.861049	8.898798	-0.380394	0.008606	0.088989	-0.003784	0.672552	-3.006647	12.903223
19578	0	0.770582	8.935080	-0.385272	0.007699	0.089353	-0.003824	0.702457	-3.006736	12.902815
19579	0	0.744889	9.033035	-0.448523	0.007446	0.090332	-0.004456	0.733167	-3.001582	12.910416
19580	0	0.752000	9.136218	-0.576860	0.007512	0.091365	-0.005736	0.766670	-3.002965	12.918587
19581	0	0.775678	9.270945	-0.668778	0.007751	0.092712	-0.006653	0.802887	-3.000949	12.930799
19582	0	0.825911	9.355507	-0.798418	0.008250	0.093559	-0.007944	0.844912	-3.003114	12.945394
19583	0	0.928271	9.508859	-0.888932	0.009277	0.095093	-0.008850	0.885254	-3.000845	12.962149
19584	0	0.984024	9.611681	-0.939550	0.009837	0.096121	-0.009357	0.923805	-2.995773	12.973624
19585	0	1.007851	9.765055	-0.969318	0.010071	0.097656	-0.009644	0.975230	-2.996047	12.986056
19586	0	1.045892	9.898137	-0.997308	0.010452	0.098987	-0.009928	1.020963	-2.994958	12.999066
19587	0	1.038095	10.064189	-0.932685	0.010376	0.100647	-0.009277	1.070605	-2.991946	13.010500
19588	0	1.020690	10.191355	-0.875634	0.010202	0.101918	-0.008707	1.119323	-2.988354	13.020368
19589	0	1.031473	10.314575	-0.761848	0.010315	0.103149	-0.007568	1.168261	-2.979530	13.031103
19590	0	1.092885	10.392985	-0.808679	0.010924	0.103934	-0.008036	1.217973	-2.975882	13.038991
19591	0	1.111037	10.576962	-0.859554	0.011108	0.105774	-0.008545	1.266240	-2.969330	13.040279
19592	0	1.166154	10.600559	-0.898692	0.011662	0.106009	-0.008952	1.297322	-2.960668	13.040806
19593	0	1.226711	10.680842	-1.010479	0.012268	0.106812	-0.010071	1.327256	-2.951021	13.043731
19594	0	1.232558	10.716681	-1.102674	0.012326	0.107170	-0.010994	1.355820	-2.941734	13.045863
19595	0	1.190210	10.772330	-1.144872	0.011902	0.107727	-0.011414	1.386834	-2.933510	13.037013
19596	0	1.147695	10.771465	-1.230890	0.011475	0.107718	-0.012278	1.413839	-2.927571	13.036625
19597	0	1.110988	10.778466	-1.156618	0.011108	0.107788	-0.011536	1.440162	-2.920747	13.031840
19598	0	1.110835	10.802313	-1.089226	0.011111	0.108026	-0.010865	1.462721	-2.909160	13.023683
19599	0	1.079887	10.754244	-1.094440	0.010803	0.107544	-0.010925	1.477018	-2.895993	13.013385
19600	0	1.115731	10.674521	-1.122411	0.011160	0.106747	-0.011208	1.488728	-2.884763	13.005585
19601	0	1.104332	10.546748	-1.216071	0.011047	0.105469	-0.012146	1.498793	-2.872172	12.991732
19602	0	1.158324	10.467074	-1.213377	0.011588	0.104672	-0.012115	1.513833	-2.858665	12.976694
19603	0	1.128111	10.333205	-1.161095	0.011292	0.103333	-0.011597	1.523701	-2.839027	12.957349
19604	0	1.107995	10.210974	-1.115468	0.011087	0.102111	-0.011137	1.537748	-2.822605	12.921307
19605	0	1.037170	10.076828	-0.849821	0.010376	0.100769	-0.008484	1.548326	-2.808904	12.899702
19606	0	1.036174	9.972944	-0.626665	0.010368	0.099730	-0.006254	1.556897	-2.791784	12.871784
19607	0	1.030675	9.832796	-0.556362	0.010315	0.098328	-0.005554	1.562059	-2.772554	12.842140
19608	0	0.999062	9.674091	-0.466018	0.009994	0.096741	-0.004658	1.559172	-2.759248	12.817492
19609	0	1.006638	9.484967	-0.487184	0.010071	0.094849	-0.004883	1.540084	-2.744141	12.791371
19610	0	0.962707	9.314281	-0.625767	0.009634	0.093142	-0.006266	1.524384	-2.726476	12.771761
19611	0	0.963732	9.173700	-0.731793	0.009644	0.091736	-0.007324	1.510586	-2.709856	12.750290
19612	0	0.962259	9.015233	-0.822078	0.009630	0.090151	-0.008228	1.495109	-2.691586	12.722561
19613	0	0.890516	8.886750	-0.866997	0.008911	0.088867	-0.008667	1.493124	-2.675486	12.699848
19614	0	0.828838	8.782886	-0.843617	0.008288	0.087830	-0.008429	1.497443	-2.667012	12.669506
19615	0	0.780764	8.679200	-0.690237	0.007812	0.086792	-0.006897	1.499006	-2.651738	12.643919
19616	0	0.713355	8.605888	-0.490257	0.007132	0.086060	-0.004893	1.505826	-2.645075	12.625937
19617	0	0.702026	8.587603	-0.330466	0.007019	0.085876	-0.003296	1.511791	-2.637341	12.608570
19618	0	0.690057	8.532591	-0.246466	0.006899	0.085326	-0.002460	1.512834	-2.630268	12.597025
19619	0	0.714319	8.489956	-0.275160	0.007141	0.084900	-0.002747	1.513533	-2.624049	12.590498
19620	0	0.726884	8.459356	-0.330788	0.007267	0.084594	-0.003306	1.509242	-2.617955	12.590529
19621	0	0.781413	8.453344	-0.488448	0.007812	0.084534	-0.004883	1.505130	-2.611635	12.593674
19622	0	0.751477	8.453191	-0.501585	0.007510	0.084533	-0.005009	1.508241	-2.609605	12.601722
19623	0	0.805864	8.550973	-0.440102	0.008057	0.085510	-0.004395	1.510325	-2.604173	12.613491
19624	0	0.818665	8.630129	-0.404435	0.008183	0.086302	-0.004042	1.507167	-2.601892	12.631780
19625	0	0.781956	8.715709	-0.397778	0.007812	0.087158	-0.003967	1.514199	-2.603209	12.647286
19626	0	0.783301	8.843628	-0.417769	0.007827	0.088437	-0.004172	1.514300	-2.603405	12.660387
19627	0	0.800178	8.972056	-0.544155	0.007996	0.089722	-0.005432	1.519269	-2.603484	12.683448
19628	0	0.838076	9.075424	-0.826663	0.008375	0.090755	-0.008259	1.522305	-2.602032	12.698310
19629	0	0.922671	9.203873	-1.087481	0.009216	0.092041	-0.010864	1.528801	-2.606012	12.712903
19630	0	0.942825	9.343630	-1.224433	0.009420	0.093439	-0.012229	1.541003	-2.606511	12.734027
19631	0	0.983259	9.496683	-1.247601	0.009827	0.094971	-0.012451	1.564385	-2.604652	12.752788
19632	0	1.009477	9.684993	-1.168078	0.010082	0.096855	-0.011648	1.596505	-2.610708	12.766452
19633	0	0.995413	9.887304	-1.010390	0.009949	0.098877	-0.010071	1.628224	-2.608411	12.788673
19634	0	0.990289	10.100501	-0.680972	0.009897	0.101007	-0.006782	1.653596	-2.606693	12.804687
19635	0	1.001459	10.235422	-0.533444	0.010010	0.102356	-0.005310	1.674309	-2.604149	12.815152
19636	0	1.051384	10.448723	-0.537054	0.010508	0.104488	-0.005361	1.678616	-2.603296	12.838782
19637	0	1.038520	10.534594	-0.701649	0.010376	0.105347	-0.007019	1.669274	-2.605396	12.856411
19638	0	1.070952	10.613742	-1.000366	0.010700	0.106138	-0.010005	1.661258	-2.606990	12.883039
19639	0	1.135804	10.717775	-1.317875	0.011353	0.107178	-0.013184	1.649713	-2.603981	12.902966
19640	0	1.179770	10.784871	-1.512506	0.011791	0.107849	-0.015127	1.641255	-2.601882	12.915474
19641	0	1.202795	10.858079	-1.501689	0.012024	0.108582	-0.015015	1.637493	-2.597605	12.919578
19642	0	1.172826	10.925117	-1.367387	0.011726	0.109251	-0.013677	1.628512	-2.591087	12.926222
19643	0	1.166382	10.980130	-1.214869	0.011658	0.109802	-0.012146	1.625302	-2.589022	12.932396
19644	0	1.191556	11.004508	-0.988405	0.011913	0.110044	-0.009893	1.609580	-2.582973	12.934511
19645	0	1.196385	11.016999	-0.968595	0.011963	0.110168	-0.009705	1.584277	-2.575596	12.932867
19646	0	1.166179	10.974675	-1.122683	0.011660	0.109744	-0.011255	1.548781	-2.569484	12.928932
19647	0	1.196163	10.889051	-1.400973	0.011963	0.108887	-0.014038	1.513183	-2.560031	12.918183
19648	0	1.189632	10.755609	-1.456204	0.011899	0.107552	-0.014593	1.474380	-2.549411	12.906100
19649	0	1.189862	10.657044	-1.303952	0.011902	0.106567	-0.013062	1.445014	-2.537752	12.905025
19650	0	1.176996	10.590345	-1.018673	0.011773	0.105901	-0.010211	1.413111	-2.526111	12.892818
19651	0	1.128502	10.473924	-0.735386	0.011292	0.104736	-0.007385	1.373147	-2.510464	12.877121
19652	0	1.072789	10.333857	-0.483859	0.010730	0.103336	-0.004882	1.319690	-2.499342	12.856598
19653	0	1.031068	10.193137	-0.465114	0.010315	0.101929	-0.004700	1.259534	-2.485902	12.845302
19654	0	0.944323	9.980299	-0.638813	0.009451	0.099799	-0.006436	1.198679	-2.468524	12.830704
19655	0	0.921512	9.790514	-0.830745	0.009216	0.097900	-0.008362	1.129648	-2.458832	12.816661
19656	0	0.920449	9.578263	-1.027307	0.009212	0.095776	-0.010331	1.054789	-2.441331	12.800037
19657	0	0.975714	9.430610	-1.136468	0.009766	0.094299	-0.011414	0.989893	-2.423282	12.785342
19658	0	0.949529	9.236562	-1.152121	0.009504	0.092360	-0.011562	0.933471	-2.404810	12.760590
19659	0	0.926828	9.106848	-0.943057	0.009277	0.091064	-0.009460	0.890503	-2.385777	12.730201
19660	0	0.888967	8.942504	-0.723666	0.008894	0.089422	-0.007266	0.847579	-2.372092	12.702170
19661	0	0.866451	8.899105	-0.436315	0.008667	0.088989	-0.004395	0.801892	-2.360097	12.677286
19662	0	0.793172	8.789207	-0.204605	0.007930	0.087892	-0.002074	0.759941	-2.353365	12.655559
19663	0	0.720266	8.691459	-0.149346	0.007202	0.086914	-0.001526	0.711899	-2.345168	12.641635
19664	0	0.726437	8.593798	-0.124523	0.007264	0.085938	-0.001279	0.661587	-2.336814	12.627431
19665	0	0.781294	8.484001	-0.270995	0.007812	0.084839	-0.002747	0.606589	-2.328887	12.615101
19666	0	0.787823	8.405093	-0.465062	0.007874	0.084049	-0.004689	0.548386	-2.327101	12.610564
19667	0	0.823934	8.380355	-0.570450	0.008240	0.083801	-0.005737	0.497852	-2.318458	12.603780
19668	0	0.769428	8.338040	-0.674580	0.007689	0.083379	-0.006771	0.457354	-2.316948	12.603813
19669	0	0.763035	8.337501	-0.553805	0.007629	0.083374	-0.005554	0.429183	-2.310346	12.617675
19670	0	0.689965	8.374160	-0.312768	0.006898	0.083741	-0.003142	0.403132	-2.304942	12.621126
19671	0	0.684545	8.526549	-0.071569	0.006836	0.085266	-0.000732	0.374542	-2.310520	12.630485
19672	0	0.698097	8.617933	0.005237	0.006976	0.086180	0.000033	0.343133	-2.309703	12.640393
19673	0	0.751117	8.734125	-0.101464	0.007507	0.087341	-0.001038	0.306695	-2.307897	12.656600
19674	0	0.788947	8.819575	-0.261671	0.007881	0.088196	-0.002640	0.270394	-2.311675	12.675835
19675	0	0.806195	8.886794	-0.504428	0.008057	0.088867	-0.005066	0.236077	-2.310899	12.703345
19676	0	0.874562	9.015044	-0.604108	0.008739	0.090150	-0.006060	0.206220	-2.312031	12.733498
19677	0	0.879893	9.167467	-0.755849	0.008789	0.091675	-0.007568	0.187572	-2.315958	12.766140
19678	0	0.906707	9.332122	-0.735432	0.009052	0.093322	-0.007365	0.167987	-2.325827	12.799284
19679	0	0.947152	9.503095	-0.738123	0.009460	0.095032	-0.007385	0.156990	-2.330943	12.829338
19680	0	0.961340	9.673844	-0.724865	0.009604	0.096739	-0.007256	0.142708	-2.333431	12.859784
19681	0	0.995898	9.851005	-0.707526	0.009949	0.098511	-0.007080	0.130991	-2.337316	12.899883
19682	0	1.058769	10.033945	-0.792048	0.010580	0.100340	-0.007925	0.119881	-2.337812	12.926501
19683	0	1.105356	10.125722	-0.859921	0.011047	0.101257	-0.008606	0.106479	-2.336504	12.953000
19684	0	1.162462	10.320908	-0.998261	0.011609	0.103209	-0.009996	0.085654	-2.345019	12.984691
19685	0	1.142519	10.443068	-1.067335	0.011414	0.104431	-0.010681	0.071520	-2.349007	13.004048
19686	0	1.120051	10.583258	-1.066204	0.011192	0.105833	-0.010666	0.061680	-2.349299	13.030301
19687	0	1.118161	10.687091	-1.013585	0.011169	0.106873	-0.010132	0.060375	-2.354167	13.048011
19688	0	1.162540	10.802844	-1.007349	0.011621	0.108028	-0.010079	0.048621	-2.351174	13.061373
19689	0	1.154457	10.876475	-0.877607	0.011536	0.108765	-0.008789	0.029503	-2.352624	13.079590
19690	0	1.155932	10.931458	-0.923624	0.011553	0.109314	-0.009252	0.008012	-2.351526	13.096132
19691	0	1.166614	10.961965	-0.956646	0.011658	0.109619	-0.009583	-0.014081	-2.352470	13.104734
19692	0	1.192287	10.986545	-1.057066	0.011918	0.109864	-0.010589	-0.038091	-2.349793	13.106959
19693	0	1.165902	10.949872	-1.170199	0.011658	0.109497	-0.011719	-0.060820	-2.343439	13.104476
19694	0	1.160410	10.919577	-1.271017	0.011599	0.109195	-0.012724	-0.080339	-2.341636	13.106119
19695	0	1.153567	10.870545	-1.170172	0.011536	0.108704	-0.011719	-0.103314	-2.334170	13.104641
19696	0	1.110604	10.773139	-1.026859	0.011108	0.107730	-0.010282	-0.122064	-2.324367	13.095331
19697	0	1.128932	10.699619	-0.858939	0.011292	0.106995	-0.008606	-0.144707	-2.314674	13.074889
19698	0	1.183269	10.614372	-0.715041	0.011836	0.106142	-0.007170	-0.170544	-2.303504	13.060114
19699	0	1.201726	10.486036	-0.626669	0.012024	0.104858	-0.006287	-0.197355	-2.288635	13.050784
19700	0	1.188890	10.364200	-0.567110	0.011889	0.103641	-0.005698	-0.232293	-2.281412	13.034668
19701	0	1.165578	10.205277	-0.644183	0.011658	0.102051	-0.006470	-0.268614	-2.271772	13.015974
19702	0	1.110139	10.040917	-0.693176	0.011104	0.100407	-0.006965	-0.311049	-2.261894	12.994355
19703	0	1.012792	9.863519	-0.821611	0.010132	0.098633	-0.008240	-0.343253	-2.250313	12.977354
19704	0	0.969175	9.692975	-0.768447	0.009696	0.096928	-0.007706	-0.372981	-2.238296	12.951907
19705	0	0.884555	9.539987	-0.730473	0.008850	0.095398	-0.007324	-0.400808	-2.225827	12.923469
19706	0	0.889600	9.418164	-0.605113	0.008903	0.094180	-0.006065	-0.422629	-2.210569	12.897257
19707	0	0.872406	9.253016	-0.371088	0.008728	0.092529	-0.003723	-0.442344	-2.197782	12.871065
19708	0	0.871345	9.167676	-0.203621	0.008720	0.091676	-0.002051	-0.465803	-2.180528	12.838297
19709	0	0.909381	9.045444	-0.236926	0.009094	0.090454	-0.002380	-0.484630	-2.171927	12.815021
19710	0	0.829871	8.941701	-0.222007	0.008300	0.089417	-0.002236	-0.510093	-2.162388	12.789126
19711	0	0.793570	8.795191	-0.261275	0.007935	0.087952	-0.002625	-0.529951	-2.155819	12.760963
19712	0	0.769536	8.703622	-0.265099	0.007692	0.087036	-0.002663	-0.549981	-2.152087	12.739661
19713	0	0.744615	8.605985	-0.365585	0.007446	0.086060	-0.003662	-0.563004	-2.144327	12.719981
19714	0	0.775409	8.569322	-0.413515	0.007751	0.085693	-0.004139	-0.572789	-2.141621	12.704975
19715	0	0.757241	8.544890	-0.378324	0.007568	0.085449	-0.003784	-0.578909	-2.139657	12.699019
19716	0	0.751471	8.532616	-0.195466	0.007515	0.085326	-0.001952	-0.580453	-2.131682	12.686967
19717	0	0.787444	8.520490	-0.147010	0.007874	0.085205	-0.001465	-0.578403	-2.125365	12.682356
19718	0	0.836924	8.569177	-0.025654	0.008363	0.085692	-0.000256	-0.582215	-2.126984	12.687320
19719	0	0.848917	8.648629	-0.024852	0.008484	0.086487	-0.000244	-0.581568	-2.126881	12.689918
19720	0	0.837898	8.685041	-0.159985	0.008372	0.086851	-0.001596	-0.582304	-2.128767	12.698123
19721	0	0.836531	8.776815	-0.250497	0.008362	0.087769	-0.002502	-0.584269	-2.126284	12.706926
19722	0	0.831462	8.843701	-0.373721	0.008307	0.088438	-0.003729	-0.578796	-2.128522	12.717617
19723	0	0.812119	8.941554	-0.446840	0.008118	0.089417	-0.004456	-0.567765	-2.125885	12.728866
19724	0	0.825273	9.069385	-0.468391	0.008246	0.090695	-0.004665	-0.549751	-2.126691	12.741690
19725	0	0.867150	9.210029	-0.557639	0.008667	0.092102	-0.005554	-0.527557	-2.125050	12.756939
19726	0	0.916773	9.368336	-0.495544	0.009164	0.093685	-0.004929	-0.500123	-2.122687	12.777198
19727	0	0.946516	9.484670	-0.545763	0.009460	0.094849	-0.005432	-0.474653	-2.121225	12.797133
19728	0	0.966061	9.624544	-0.611822	0.009653	0.096248	-0.006095	-0.452207	-2.122933	12.817732
19729	0	0.964897	9.722665	-0.698338	0.009644	0.097229	-0.006958	-0.427593	-2.121981	12.837402
19730	0	1.002723	9.941730	-0.801860	0.010020	0.099421	-0.007987	-0.396445	-2.122520	12.862766
19731	0	1.062879	10.033786	-0.882343	0.010620	0.100342	-0.008789	-0.362299	-2.124950	12.879230
19732	0	1.058033	10.106201	-0.919904	0.010576	0.101066	-0.009164	-0.327505	-2.122123	12.893426
19733	0	1.135833	10.271880	-0.857770	0.011353	0.102722	-0.008545	-0.295914	-2.121326	12.906611
19734	0	1.173125	10.374905	-0.931617	0.011730	0.103752	-0.009283	-0.264336	-2.115395	12.916226
19735	0	1.147832	10.467184	-0.955488	0.011475	0.104675	-0.009521	-0.232703	-2.112423	12.920273
19736	0	1.178926	10.533683	-0.901239	0.011786	0.105340	-0.008979	-0.201105	-2.108485	12.924179
19737	0	1.184164	10.632030	-0.882353	0.011841	0.106323	-0.008789	-0.168842	-2.102460	12.933229
19738	0	1.172280	10.710708	-0.901182	0.011720	0.107110	-0.008981	-0.140412	-2.098927	12.937233
19739	0	1.110951	10.705289	-0.949054	0.011108	0.107056	-0.009460	-0.112965	-2.093499	12.929288
19740	0	1.141517	10.735227	-0.888504	0.011415	0.107355	-0.008850	-0.080468	-2.086563	12.920842
19741	0	1.147400	10.723653	-0.899965	0.011475	0.107239	-0.008972	-0.055827	-2.079317	12.910832
19742	0	1.141196	10.710936	-0.924003	0.011412	0.107112	-0.009211	-0.029028	-2.073158	12.898155
19743	0	1.153042	10.680964	-0.979232	0.011536	0.106812	-0.009766	-0.005105	-2.061244	12.885676
19744	0	1.133625	10.576773	-0.996180	0.011341	0.105769	-0.009941	0.012702	-2.049765	12.873050
19745	0	1.111229	10.516084	-1.082585	0.011108	0.105164	-0.010803	0.032892	-2.047910	12.854516
19746	0	1.062903	10.411788	-1.044318	0.010628	0.104120	-0.010421	0.053156	-2.043283	12.835242
19747	0	1.067213	10.333089	-0.954931	0.010681	0.103333	-0.009521	0.079544	-2.027275	12.810597
19748	0	1.059657	10.204554	-0.935440	0.010602	0.102047	-0.009333	0.099575	-2.015066	12.790179
19749	0	1.031119	10.107241	-0.832743	0.010315	0.101074	-0.008301	0.125451	-2.004571	12.765779
19750	0	1.024623	9.990939	-0.703066	0.010246	0.099911	-0.007011	0.143239	-1.997903	12.736208
19751	0	1.018807	9.875439	-0.636296	0.010193	0.098755	-0.006348	0.156662	-1.985558	12.706877
19752	0	1.023711	9.728915	-0.596228	0.010244	0.097289	-0.005951	0.165626	-1.970154	12.675637
19753	0	1.012367	9.619148	-0.544610	0.010132	0.096191	-0.005432	0.177846	-1.953549	12.651886
19754	0	0.993250	9.533583	-0.584215	0.009932	0.095337	-0.005826	0.192926	-1.947936	12.631135
19755	0	0.939524	9.387135	-0.575592	0.009399	0.093872	-0.005737	0.211343	-1.936094	12.605335
19756	0	0.920291	9.246623	-0.547951	0.009208	0.092466	-0.005469	0.219700	-1.923335	12.578083
19757	0	0.896791	9.210147	-0.557073	0.008972	0.092102	-0.005554	0.236000	-1.911335	12.556645
19758	0	0.908586	9.124446	-0.536341	0.009086	0.091246	-0.005343	0.256775	-1.904837	12.535429
19759	0	0.829838	9.002595	-0.484277	0.008301	0.090027	-0.004822	0.279327	-1.894903	12.511524
19760	0	0.805529	8.910773	-0.494821	0.008051	0.089109	-0.004925	0.305350	-1.893702	12.491359
19761	0	0.805713	8.923233	-0.465831	0.008057	0.089233	-0.004639	0.326326	-1.887655	12.477430
19762	0	0.787277	8.868050	-0.408750	0.007874	0.088681	-0.004068	0.346850	-1.878487	12.460911
19763	0	0.793385	8.825621	-0.349637	0.007935	0.088257	-0.003479	0.365099	-1.870732	12.446779
19764	0	0.824003	8.849793	-0.432688	0.008238	0.088499	-0.004308	0.385513	-1.866898	12.440228
19765	0	0.823935	8.807280	-0.459616	0.008240	0.088074	-0.004578	0.405202	-1.859799	12.433475
19766	0	0.842734	8.880154	-0.488076	0.008421	0.088803	-0.004860	0.427696	-1.861536	12.423363
19767	0	0.848955	8.904852	-0.502681	0.008484	0.089050	-0.005005	0.451464	-1.862430	12.419388
19768	0	0.849272	8.977795	-0.494768	0.008494	0.089779	-0.004928	0.472509	-1.854082	12.423118
19769	0	0.866969	9.033056	-0.526992	0.008667	0.090332	-0.005249	0.494484	-1.851318	12.432148
19770	0	0.848926	9.124222	-0.586407	0.008489	0.091244	-0.005841	0.518560	-1.845886	12.441549
19771	0	0.855000	9.179455	-0.686084	0.008545	0.091797	-0.006836	0.545086	-1.845973	12.455333
19772	0	0.880006	9.252089	-0.728512	0.008799	0.092524	-0.007253	0.580659	-1.841525	12.463883
19773	0	0.946535	9.350273	-0.918212	0.009460	0.093506	-0.009155	0.609103	-1.841296	12.463485
19774	0	0.972110	9.410449	-0.991309	0.009714	0.094109	-0.009881	0.643735	-1.843488	12.470474
19775	0	0.995344	9.478319	-1.059417	0.009949	0.094788	-0.010559	0.681763	-1.842864	12.479345
19776	0	1.014483	9.648287	-1.048177	0.010140	0.096487	-0.010448	0.718150	-1.841686	12.493487
19777	0	0.988897	9.783547	-0.992486	0.009888	0.097839	-0.009888	0.757321	-1.837097	12.493241
19778	0	0.977348	9.831553	-0.915048	0.009768	0.098320	-0.009109	0.801878	-1.837852	12.505079
19779	0	1.007864	9.991103	-0.778663	0.010071	0.099915	-0.007751	0.837957	-1.840738	12.511384
19780	0	0.996944	10.088212	-0.681176	0.009964	0.100884	-0.006785	0.863655	-1.840846	12.514791
19781	0	1.043632	10.156078	-0.674086	0.010437	0.101562	-0.006714	0.889801	-1.834035	12.519394
19782	0	1.117610	10.234968	-0.691396	0.011168	0.102352	-0.006891	0.911014	-1.837587	12.522610
19783	0	1.098919	10.241513	-0.898989	0.010986	0.102417	-0.008972	0.926660	-1.834754	12.532704
19784	0	1.111749	10.277647	-1.000148	0.011114	0.102778	-0.009985	0.940890	-1.832478	12.535231
19785	0	1.122928	10.314724	-1.076425	0.011230	0.103149	-0.010742	0.961131	-1.825298	12.535378
19786	0	1.074473	10.332522	-1.117145	0.010739	0.103328	-0.011153	0.977214	-1.825454	12.532791
19787	0	1.062029	10.357507	-1.100115	0.010620	0.103577	-0.010986	0.989493	-1.819862	12.528258
19788	0	1.080233	10.369300	-1.018288	0.010803	0.103695	-0.010162	1.008023	-1.813100	12.524037
19789	0	1.098228	10.339262	-0.959729	0.010986	0.103394	-0.009583	1.020269	-1.802801	12.517366
19790	0	1.079217	10.332992	-0.901266	0.010795	0.103331	-0.009002	1.028274	-1.794233	12.509005
19791	0	1.098099	10.302792	-0.921627	0.010986	0.103027	-0.009216	1.024161	-1.782502	12.505856
19792	0	1.091270	10.205205	-1.037405	0.010914	0.102052	-0.010376	1.017999	-1.775529	12.502576
19793	0	1.079981	10.131882	-1.110754	0.010803	0.101318	-0.011108	1.013058	-1.766068	12.496863
19794	0	1.036461	10.076933	-1.074213	0.010368	0.100769	-0.010741	1.010128	-1.756367	12.480538
19795	0	0.988090	9.985424	-1.019239	0.009888	0.099854	-0.010193	1.005690	-1.743048	12.468190
19796	0	0.981250	9.942722	-0.872893	0.009813	0.099427	-0.008728	1.002891	-1.736404	12.459806
19797	0	0.951654	9.863348	-0.799325	0.009521	0.098633	-0.007996	0.996327	-1.724874	12.446004
19798	0	0.944551	9.771896	-0.652404	0.009451	0.097718	-0.006527	0.989061	-1.712453	12.422902
19799	0	0.988615	9.716865	-0.688961	0.009888	0.097168	-0.006897	0.976491	-1.704739	12.409723
19800	0	0.927108	9.619342	-0.619853	0.009274	0.096192	-0.006211	0.957488	-1.695911	12.394791
19801	0	0.878791	9.527691	-0.743450	0.008789	0.095276	-0.007446	0.939546	-1.688767	12.383175
19802	0	0.914889	9.448585	-0.728609	0.009152	0.094484	-0.007301	0.917245	-1.678759	12.376916
19803	0	0.879054	9.350646	-0.749805	0.008789	0.093506	-0.007507	0.902091	-1.674895	12.370405
19804	0	0.879124	9.308052	-0.711020	0.008791	0.093080	-0.007123	0.882556	-1.669535	12.365690
19805	0	0.896805	9.271367	-0.731326	0.008972	0.092712	-0.007324	0.865160	-1.658792	12.357991
19806	0	0.884027	9.204374	-0.717224	0.008842	0.092043	-0.007181	0.850222	-1.651603	12.348543
19807	0	0.891659	9.149175	-0.713360	0.008911	0.091492	-0.007141	0.837028	-1.652805	12.347036
19808	0	0.892209	9.149242	-0.754471	0.008922	0.091492	-0.007554	0.821523	-1.647803	12.345783
19809	0	0.866880	9.143122	-0.694852	0.008667	0.091431	-0.006958	0.805836	-1.644489	12.348795
19810	0	0.885593	9.137119	-0.686693	0.008853	0.091371	-0.006879	0.787111	-1.642638	12.344411
19811	0	0.873140	9.161424	-0.651962	0.008728	0.091614	-0.006531	0.769396	-1.641347	12.346806
19812	0	0.849036	9.149226	-0.625550	0.008490	0.091492	-0.006265	0.754048	-1.636857	12.352887
19813	0	0.842366	9.198074	-0.688589	0.008423	0.091980	-0.006897	0.736404	-1.632377	12.360469
19814	0	0.854843	9.228690	-0.624948	0.008546	0.092286	-0.006265	0.713734	-1.630052	12.366637
19815	0	0.885249	9.301784	-0.603500	0.008850	0.093018	-0.006042	0.700688	-1.627560	12.369996
19816	0	0.873931	9.356715	-0.662504	0.008732	0.093567	-0.006639	0.680388	-1.631246	12.375235
19817	0	0.903683	9.411671	-0.700766	0.009033	0.094116	-0.007019	0.662722	-1.630240	12.383978
19818	0	0.935240	9.466661	-0.729031	0.009345	0.094666	-0.007301	0.645632	-1.633654	12.392287
19819	0	0.922050	9.558191	-0.810279	0.009216	0.095581	-0.008118	0.624029	-1.633133	12.403066
19820	0	0.928934	9.600991	-0.813648	0.009285	0.096009	-0.008149	0.605163	-1.632799	12.419325
19821	0	0.940381	9.668035	-0.779903	0.009399	0.096680	-0.007812	0.585473	-1.632536	12.434223
19822	0	0.953771	9.741350	-0.795446	0.009530	0.097413	-0.007969	0.564805	-1.636033	12.448850
19823	0	0.964646	9.802318	-0.841120	0.009644	0.098022	-0.008423	0.547475	-1.633909	12.463427
19824	0	1.001414	9.869591	-0.789840	0.010015	0.098695	-0.007912	0.528347	-1.628055	12.467957
19825	0	1.056044	9.930522	-0.822571	0.010559	0.099304	-0.008240	0.508528	-1.624211	12.478864
19826	0	1.068764	9.955175	-0.898350	0.010683	0.099550	-0.009006	0.479596	-1.624043	12.484557
19827	0	1.074484	10.003785	-0.913876	0.010742	0.100037	-0.009155	0.457142	-1.621623	12.493539
19828	0	1.062806	10.052879	-0.995399	0.010625	0.100527	-0.009977	0.427027	-1.619782	12.502851
19829	0	1.098938	10.083190	-1.066077	0.010986	0.100830	-0.010681	0.400431	-1.617743	12.508774
19830	0	1.087488	10.095634	-1.044008	0.010870	0.100955	-0.010458	0.376653	-1.617946	12.511268
19831	0	1.074585	10.107512	-0.950777	0.010742	0.101074	-0.009521	0.357647	-1.616828	12.516398
19832	0	1.044467	10.144335	-0.886076	0.010444	0.101441	-0.008884	0.327496	-1.612688	12.521929
19833	0	1.037632	10.138143	-0.888752	0.010376	0.101379	-0.008911	0.297420	-1.607850	12.524471
19834	0	1.006983	10.107933	-0.835013	0.010071	0.101077	-0.008376	0.264575	-1.601565	12.527633
19835	0	1.013414	10.052638	-0.846355	0.010132	0.100525	-0.008484	0.238016	-1.599051	12.527218
19836	0	1.032010	10.034653	-0.878715	0.010319	0.100345	-0.008810	0.208475	-1.595556	12.522642
19837	0	1.037700	9.991620	-0.870798	0.010376	0.099915	-0.008728	0.182122	-1.591650	12.520166
19838	0	1.038001	9.930894	-0.799148	0.010378	0.099307	-0.008018	0.148797	-1.588991	12.521387
19839	0	1.043789	9.893967	-0.613604	0.010437	0.098938	-0.006165	0.112504	-1.584973	12.522519
19840	0	1.056162	9.857608	-0.565312	0.010560	0.098575	-0.005681	0.076706	-1.581721	12.519604
19841	0	1.013415	9.771952	-0.630951	0.010132	0.097717	-0.006348	0.028741	-1.579424	12.521324
19842	0	0.989248	9.717509	-0.678668	0.009892	0.097173	-0.006822	-0.015750	-1.575581	12.516443
19843	0	0.958494	9.625516	-0.826644	0.009583	0.096252	-0.008301	-0.059869	-1.573522	12.512384
19844	0	0.958737	9.577166	-0.850644	0.009586	0.095769	-0.008538	-0.101142	-1.569819	12.508884
19845	0	0.958512	9.515620	-0.827028	0.009583	0.095154	-0.008301	-0.141075	-1.568091	12.501451
19846	0	0.946539	9.485450	-0.705324	0.009465	0.094852	-0.007081	-0.177856	-1.563396	12.500714
19847	0	0.921624	9.436193	-0.614053	0.009216	0.094360	-0.006165	-0.210241	-1.558407	12.498634
19848	0	0.945590	9.430287	-0.523926	0.009459	0.094301	-0.005262	-0.241574	-1.549144	12.500379
19849	0	0.952326	9.393413	-0.455294	0.009521	0.093933	-0.004578	-0.274918	-1.546425	12.499887
19850	0	0.922152	9.369202	-0.486871	0.009219	0.093691	-0.004895	-0.310551	-1.544413	12.495707
19851	0	0.879071	9.314098	-0.516132	0.008789	0.093140	-0.005188	-0.346579	-1.541611	12.499997
19852	0	0.849362	9.296045	-0.565747	0.008487	0.092959	-0.005685	-0.383513	-1.545228	12.502601
19853	0	0.830804	9.240843	-0.668823	0.008301	0.092407	-0.006714	-0.418486	-1.549333	12.503433
19854	0	0.837858	9.271543	-0.627739	0.008376	0.092714	-0.006297	-0.446086	-1.547520	12.499637
19855	0	0.848424	9.265232	-0.566019	0.008484	0.092651	-0.005676	-0.469230	-1.543105	12.507058
19856	0	0.897554	9.332424	-0.538495	0.008972	0.093324	-0.005400	-0.490564	-1.542419	12.511062
19857	0	0.873315	9.356751	-0.480056	0.008728	0.093567	-0.004822	-0.519746	-1.543955	12.520214
19858	0	0.905021	9.387226	-0.427153	0.009043	0.093872	-0.004292	-0.547326	-1.548395	12.529108
19859	0	0.940487	9.442199	-0.479937	0.009399	0.094421	-0.004822	-0.577668	-1.550282	12.535175
19860	0	0.929598	9.454478	-0.579559	0.009288	0.094544	-0.005815	-0.603811	-1.555329	12.539669
19861	0	0.940593	9.521494	-0.633661	0.009399	0.095215	-0.006348	-0.620296	-1.558327	12.545317
19862	0	0.947724	9.594777	-0.631149	0.009473	0.095947	-0.006326	-0.640457	-1.558724	12.556192
19863	0	0.964880	9.649706	-0.614890	0.009644	0.096497	-0.006165	-0.662141	-1.560087	12.571632
19864	0	0.971678	9.716843	-0.593809	0.009714	0.097168	-0.005950	-0.679306	-1.558427	12.580643
19865	0	1.013967	9.759515	-0.560224	0.010132	0.097595	-0.005615	-0.697649	-1.562888	12.585696
19866	0	1.009103	9.820470	-0.600695	0.010086	0.098205	-0.006017	-0.712174	-1.563919	12.595035
19867	0	1.019617	9.899955	-0.651766	0.010193	0.098999	-0.006531	-0.730408	-1.562919	12.611702
19868	0	1.026444	9.973293	-0.710092	0.010260	0.099732	-0.007115	-0.750040	-1.563584	12.622844
19869	0	0.995291	10.015927	-0.828882	0.009949	0.100159	-0.008301	-0.766784	-1.563413	12.632923
19870	0	1.020569	10.022078	-0.851367	0.010201	0.100221	-0.008521	-0.778280	-1.564449	12.638905
19871	0	1.038424	10.095204	-0.896387	0.010376	0.100952	-0.008972	-0.790686	-1.569111	12.638778
19872	0	1.046134	10.107283	-0.840178	0.010453	0.101073	-0.008407	-0.799167	-1.573629	12.643028
19873	0	1.049969	10.137964	-0.768489	0.010498	0.101379	-0.007690	-0.808418	-1.570853	12.644022
19874	0	1.056622	10.156252	-0.773492	0.010562	0.101562	-0.007741	-0.818182	-1.571049	12.647652
19875	0	1.063175	10.156185	-0.786616	0.010620	0.101562	-0.007874	-0.829356	-1.579587	12.646391
19876	0	1.070463	10.131664	-0.803916	0.010704	0.101316	-0.008042	-0.835873	-1.575737	12.646991
19877	0	1.062524	10.162306	-0.811691	0.010620	0.101624	-0.008118	-0.839643	-1.577086	12.642333
19878	0	1.032970	10.113334	-0.823236	0.010324	0.101133	-0.008239	-0.849785	-1.578700	12.632645
19879	0	1.061827	10.076936	-0.768884	0.010620	0.100769	-0.007690	-0.854598	-1.572468	12.617255
19880	0	1.067471	10.040326	-0.756357	0.010677	0.100403	-0.007565	-0.859674	-1.565104	12.609877
19881	0	1.086481	9.985358	-0.707831	0.010864	0.099854	-0.007080	-0.864600	-1.561445	12.604967
19882	0	1.044015	9.936526	-0.670719	0.010438	0.099365	-0.006711	-0.871810	-1.559631	12.599285
19883	0	1.043555	9.875514	-0.646823	0.010437	0.098755	-0.006470	-0.876432	-1.553666	12.589877
19884	0	1.036757	9.832843	-0.591412	0.010373	0.098328	-0.005918	-0.883330	-1.542904	12.580696
19885	0	1.000945	9.765650	-0.493964	0.010010	0.097656	-0.004944	-0.891056	-1.538135	12.569610
19886	0	0.976687	9.722906	-0.474746	0.009765	0.097229	-0.004753	-0.900525	-1.536281	12.553959
19887	0	0.952209	9.625254	-0.451324	0.009521	0.096252	-0.004517	-0.907326	-1.532566	12.540635
19888	0	0.934092	9.545897	-0.469107	0.009339	0.095459	-0.004694	-0.913641	-1.530042	12.520499
19889	0	0.939767	9.466582	-0.604062	0.009399	0.094666	-0.006042	-0.918705	-1.523727	12.508953
19890	0	0.939806	9.387198	-0.597606	0.009396	0.093872	-0.005979	-0.924566	-1.522537	12.497078
19891	0	0.933890	9.344478	-0.585919	0.009338	0.093445	-0.005859	-0.927578	-1.518955	12.486049
19892	0	0.928076	9.289401	-0.531534	0.009278	0.092895	-0.005310	-0.923877	-1.517735	12.470467
19893	0	0.866680	9.234568	-0.550212	0.008667	0.092346	-0.005493	-0.915521	-1.513259	12.459713
19894	0	0.872904	9.216156	-0.393335	0.008727	0.092162	-0.003924	-0.907108	-1.511268	12.449811
19895	0	0.854943	9.216220	-0.355229	0.008545	0.092163	-0.003540	-0.894628	-1.512353	12.435453
19896	0	0.861854	9.197750	-0.326522	0.008615	0.091978	-0.003260	-0.890449	-1.512891	12.431075
19897	0	0.873202	9.173507	-0.348933	0.008728	0.091736	-0.003479	-0.880356	-1.513458	12.425227
19898	0	0.916524	9.203868	-0.356612	0.009163	0.092039	-0.003561	-0.876801	-1.512048	12.428040
19899	0	0.940207	9.173496	-0.422469	0.009399	0.091736	-0.004211	-0.863113	-1.511054	12.422402
19900	0	0.916942	9.173251	-0.394420	0.009160	0.091734	-0.003933	-0.851844	-1.518481	12.424703
19901	0	0.915904	9.204008	-0.428460	0.009155	0.092041	-0.004272	-0.839585	-1.518883	12.425257
19902	0	0.880132	9.283024	-0.492354	0.008796	0.092832	-0.004908	-0.822762	-1.521496	12.426640
19903	0	0.916085	9.326032	-0.459495	0.009155	0.093262	-0.004578	-0.804359	-1.524063	12.426961
19904	0	0.886133	9.362311	-0.463190	0.008861	0.093624	-0.004613	-0.784041	-1.520732	12.430284
19905	0	0.879059	9.423706	-0.551171	0.008789	0.094238	-0.005493	-0.764368	-1.518328	12.439769
19906	0	0.885733	9.490390	-0.640876	0.008853	0.094906	-0.006386	-0.739522	-1.519338	12.446167
19907	0	0.915760	9.551834	-0.691719	0.009155	0.095520	-0.006897	-0.718114	-1.517843	12.452370
19908	0	0.934411	9.667396	-0.714451	0.009342	0.096676	-0.007121	-0.693200	-1.515850	12.458371
19909	0	0.983075	9.692104	-0.772025	0.009827	0.096924	-0.007690	-0.660735	-1.516313	12.469559
19910	0	0.972273	9.789176	-0.686256	0.009712	0.097895	-0.006836	-0.632319	-1.524366	12.476516
19911	0	0.989328	9.881287	-0.711471	0.009888	0.098816	-0.007080	-0.594942	-1.526550	12.486605
19912	0	1.014630	9.972189	-0.736743	0.010142	0.099725	-0.007334	-0.559085	-1.526968	12.484845
19913	0	1.044116	10.021699	-0.814604	0.010437	0.100220	-0.008118	-0.529408	-1.527548	12.491280
19914	0	1.056583	10.069887	-0.893614	0.010567	0.100701	-0.008907	-0.499431	-1.522578	12.490688
19915	0	1.049676	10.137693	-0.918404	0.010498	0.101379	-0.009155	-0.469648	-1.517033	12.491638
19916	0	1.067851	10.192006	-0.894143	0.010678	0.101923	-0.008908	-0.435083	-1.513212	12.495784
19917	0	1.043641	10.204802	-0.845699	0.010437	0.102051	-0.008423	-0.399456	-1.508487	12.495307
19918	0	1.092477	10.265271	-0.846245	0.010923	0.102655	-0.008431	-0.367630	-1.506208	12.485153
19919	0	1.117076	10.302462	-0.815039	0.011169	0.103027	-0.008118	-0.333986	-1.503758	12.478952
19920	0	1.092836	10.320240	-0.821124	0.010927	0.103205	-0.008183	-0.305884	-1.501183	12.467690
19921	0	1.068042	10.326956	-0.814307	0.010681	0.103271	-0.008118	-0.280363	-1.496496	12.462403
19922	0	1.098343	10.338669	-0.880541	0.010984	0.103389	-0.008780	-0.254366	-1.491661	12.455450
19923	0	1.080646	10.278042	-0.887846	0.010803	0.102783	-0.008850	-0.225406	-1.491577	12.441651
19924	0	1.075215	10.252993	-0.935664	0.010748	0.102532	-0.009335	-0.203257	-1.492569	12.436408
19925	0	1.055825	10.174325	-0.979101	0.010559	0.101746	-0.009766	-0.177260	-1.488113	12.424892
19926	0	1.049585	10.161677	-0.928999	0.010496	0.101619	-0.009268	-0.154804	-1.484297	12.413757
19927	0	1.031324	10.113322	-0.893619	0.010315	0.101135	-0.008911	-0.128944	-1.478805	12.403880
19928	0	1.042949	10.021474	-0.782202	0.010433	0.100216	-0.007802	-0.108603	-1.470833	12.392575
19929	0	1.043520	9.924134	-0.838565	0.010437	0.099243	-0.008362	-0.083732	-1.465269	12.374887
19930	0	1.055313	9.874980	-0.763547	0.010555	0.098751	-0.007616	-0.063822	-1.459125	12.352915
19931	0	1.012779	9.789870	-0.723083	0.010132	0.097900	-0.007202	-0.032950	-1.450697	12.326715
19932	0	0.987104	9.685823	-0.703695	0.009879	0.096859	-0.007015	-0.009840	-1.437411	12.307515
19933	0	0.976391	9.612917	-0.636844	0.009766	0.096130	-0.006348	0.012363	-1.431461	12.286491
19934	0	0.976125	9.508904	-0.615986	0.009762	0.095090	-0.006145	0.027128	-1.426851	12.262942
19935	0	0.951616	9.417678	-0.684971	0.009521	0.094177	-0.006836	0.041334	-1.416642	12.242575
19936	0	0.926379	9.356527	-0.602424	0.009267	0.093566	-0.006009	0.057372	-1.408961	12.225494
19937	0	0.946334	9.277214	-0.563179	0.009460	0.092773	-0.005615	0.075301	-1.408532	12.210342
19938	0	0.909743	9.234268	-0.487223	0.009100	0.092343	-0.004855	0.093914	-1.401152	12.183632
19939	0	0.884938	9.155178	-0.544937	0.008850	0.091553	-0.005432	0.113035	-1.396298	12.173196
19940	0	0.847997	9.124507	-0.480965	0.008482	0.091246	-0.004795	0.128909	-1.389740	12.160429
19941	0	0.830068	9.057538	-0.568902	0.008301	0.090576	-0.005676	0.142644	-1.385755	12.152099
19942	0	0.829930	9.045152	-0.540886	0.008300	0.090452	-0.005397	0.155467	-1.381181	12.144055
19943	0	0.805332	9.039240	-0.538729	0.008057	0.090393	-0.005371	0.173541	-1.373142	12.141893
19944	0	0.816925	9.014640	-0.541667	0.008171	0.090147	-0.005404	0.187812	-1.366930	12.134075
19945	0	0.860988	9.020880	-0.501900	0.008606	0.090210	-0.005005	0.203295	-1.368051	12.130223
19946	0	0.886160	9.032801	-0.474311	0.008858	0.090329	-0.004728	0.219583	-1.369105	12.129505
19947	0	0.861023	9.069695	-0.496015	0.008606	0.090698	-0.004944	0.237682	-1.370637	12.127315
19948	0	0.855456	9.112154	-0.493277	0.008553	0.091123	-0.004916	0.256019	-1.369401	12.130796
19949	0	0.842962	9.118487	-0.593618	0.008423	0.091187	-0.005920	0.273356	-1.374156	12.137906
19950	0	0.880660	9.209665	-0.609294	0.008802	0.092098	-0.006075	0.293295	-1.375659	12.146390
19951	0	0.903201	9.240596	-0.697641	0.009033	0.092407	-0.006958	0.313567	-1.370437	12.154239
19952	0	0.902522	9.313494	-0.853625	0.009030	0.093136	-0.008521	0.329645	-1.360454	12.154379
19953	0	0.921818	9.386974	-0.911636	0.009216	0.093872	-0.009094	0.354137	-1.358983	12.158508
19954	0	0.970690	9.490201	-0.989060	0.009707	0.094904	-0.009871	0.374818	-1.354386	12.172175
19955	0	0.977113	9.551723	-1.045740	0.009766	0.095520	-0.010437	0.396907	-1.357129	12.178172
19956	0	0.947771	9.636558	-0.977168	0.009471	0.096369	-0.009747	0.424407	-1.361412	12.185970
19957	0	0.977500	9.783537	-0.900534	0.009766	0.097839	-0.008972	0.460862	-1.368678	12.190471
19958	0	0.991103	9.911093	-0.729725	0.009906	0.099113	-0.007270	0.490127	-1.371019	12.195851
19959	0	0.958647	9.985183	-0.588162	0.009583	0.099854	-0.005859	0.513248	-1.371927	12.201627
19960	0	1.002007	10.057951	-0.708374	0.010017	0.100581	-0.007064	0.533461	-1.371306	12.205263
19961	0	1.037723	10.137835	-0.684952	0.010376	0.101379	-0.006836	0.546488	-1.369149	12.218506
19962	0	1.062940	10.161938	-0.918876	0.010622	0.101621	-0.009183	0.550797	-1.373735	12.223734
19963	0	1.056484	10.223279	-1.080800	0.010559	0.102234	-0.010803	0.553886	-1.376453	12.231933
19964	0	1.087577	10.259636	-1.161484	0.010876	0.102597	-0.011607	0.560133	-1.372899	12.235547
19965	0	1.068214	10.290411	-1.178906	0.010681	0.102905	-0.011780	0.568247	-1.370197	12.245168
19966	0	1.068133	10.326768	-1.168580	0.010682	0.103269	-0.011677	0.575953	-1.365884	12.247745
19967	0	1.061777	10.382009	-1.093436	0.010620	0.103821	-0.010925	0.583671	-1.359847	12.244978
19968	0	1.037151	10.400119	-0.863350	0.010371	0.104002	-0.008624	0.591834	-1.356616	12.249187
19969	0	1.098318	10.430911	-0.799953	0.010986	0.104309	-0.007996	0.593932	-1.349626	12.254314
19970	0	1.103719	10.357653	-0.885344	0.011041	0.103576	-0.008859	0.585976	-1.342231	12.257188
19971	0	1.061541	10.302879	-1.091624	0.010620	0.103027	-0.010925	0.573753	-1.333494	12.257330
19972	0	1.079609	10.242038	-1.236653	0.010794	0.102420	-0.012373	0.564353	-1.333057	12.252222
19973	0	1.068141	10.180739	-1.207839	0.010681	0.101807	-0.012085	0.554791	-1.330201	12.244453
19974	0	1.055434	10.125950	-1.090610	0.010559	0.101258	-0.010913	0.544890	-1.321744	12.232304
19975	0	1.006982	10.076959	-0.890609	0.010071	0.100769	-0.008911	0.537014	-1.317301	12.220615
19976	0	1.006630	10.015954	-0.718446	0.010069	0.100159	-0.007193	0.525495	-1.310768	12.207090
19977	0	1.043408	9.973285	-0.633046	0.010437	0.099731	-0.006348	0.503553	-1.303800	12.195224
19978	0	1.006062	9.863590	-0.489588	0.010065	0.098635	-0.004910	0.484440	-1.295008	12.185407
19979	0	1.000354	9.765789	-0.498529	0.010010	0.097656	-0.005005	0.459293	-1.284137	12.183107
19980	0	0.956480	9.686874	-0.677358	0.009569	0.096867	-0.006798	0.428492	-1.275500	12.172781
19981	0	0.945744	9.558369	-0.809013	0.009460	0.095581	-0.008118	0.393388	-1.268534	12.169627
19982	0	0.939144	9.479490	-0.852489	0.009393	0.094792	-0.008552	0.359071	-1.263601	12.168141
19983	0	0.897042	9.375254	-0.937574	0.008972	0.093750	-0.009399	0.328077	-1.258281	12.160205
19984	0	0.909131	9.284095	-0.915133	0.009090	0.092839	-0.009170	0.303517	-1.256127	12.153303
19985	0	0.903068	9.234800	-0.809986	0.009033	0.092346	-0.008118	0.279307	-1.249774	12.140991
19986	0	0.878181	9.143483	-0.647921	0.008783	0.091434	-0.006495	0.256863	-1.244460	12.134263
19987	0	0.879008	9.130926	-0.584740	0.008789	0.091309	-0.005859	0.239764	-1.242292	12.129577
19988	0	0.866911	9.069915	-0.435245	0.008669	0.090698	-0.004372	0.213470	-1.239101	12.127609
19989	0	0.879467	9.057643	-0.407156	0.008789	0.090576	-0.004089	0.188946	-1.242891	12.126087
19990	0	0.880267	9.021074	-0.458219	0.008800	0.090210	-0.004603	0.159994	-1.243548	12.125273
19991	0	0.842233	9.002809	-0.528987	0.008423	0.090027	-0.005310	0.132222	-1.239586	12.126732
19992	0	0.879302	8.996850	-0.598222	0.008787	0.089968	-0.006002	0.104493	-1.243737	12.129684
19993	0	0.842878	8.978374	-0.718245	0.008423	0.089783	-0.007202	0.077327	-1.247879	12.132991
19994	0	0.837505	8.996890	-0.702380	0.008373	0.089968	-0.007041	0.053365	-1.246799	12.133482
19995	0	0.860795	9.039364	-0.584759	0.008606	0.090393	-0.005859	0.036347	-1.246014	12.138672
19996	0	0.860950	9.112614	-0.466462	0.008610	0.091125	-0.004677	0.018866	-1.242415	12.140743
19997	0	0.891637	9.179717	-0.437773	0.008911	0.091797	-0.004395	-0.004131	-1.245787	12.152840
19998	0	0.892669	9.252978	-0.495342	0.008922	0.092529	-0.004972	-0.028516	-1.249011	12.170981
19999	0	0.915877	9.289637	-0.535012	0.009155	0.092896	-0.005371	-0.056373	-1.250121	12.189980
20000	0	0.917223	9.381321	-0.665401	0.009162	0.093813	-0.006672	-0.080206	-1.259296	12.202775
20001	0	0.916242	9.436092	-0.706326	0.009155	0.094360	-0.007080	-0.102633	-1.264537	12.215930
20002	0	0.930115	9.527697	-0.819399	0.009292	0.095277	-0.008206	-0.119501	-1.272326	12.233440
20003	0	0.933945	9.625340	-0.792163	0.009338	0.096252	-0.007935	-0.136985	-1.270134	12.246630
20004	0	0.989619	9.710805	-0.783750	0.009890	0.097108	-0.007848	-0.151054	-1.274389	12.261830
20005	0	1.020062	9.808346	-0.694717	0.010193	0.098083	-0.006958	-0.165575	-1.280058	12.281918
20006	0	1.039750	9.893850	-0.808238	0.010391	0.098938	-0.008097	-0.183922	-1.283700	12.304990
20007	0	1.038315	9.973232	-0.760814	0.010376	0.099731	-0.007629	-0.210145	-1.288486	12.324193
20008	0	1.069696	10.046705	-0.891401	0.010695	0.100466	-0.008930	-0.230471	-1.286638	12.336028
20009	0	1.056815	10.101374	-0.938329	0.010559	0.101013	-0.009399	-0.250577	-1.293337	12.351934
20010	0	1.052175	10.180874	-0.922589	0.010516	0.101808	-0.009245	-0.273802	-1.296062	12.367331
20011	0	1.069114	10.217309	-0.907985	0.010681	0.102173	-0.009094	-0.291768	-1.303846	12.376377
20012	0	1.076820	10.302786	-0.880695	0.010761	0.103027	-0.008821	-0.309684	-1.308060	12.392933
20013	0	1.056561	10.327247	-0.883085	0.010559	0.103271	-0.008850	-0.332858	-1.311939	12.401543
20014	0	1.106639	10.363981	-0.817792	0.011060	0.103639	-0.008202	-0.360809	-1.316006	12.410358
20015	0	1.074233	10.363942	-0.901326	0.010742	0.103638	-0.009033	-0.384742	-1.312979	12.413777
20016	0	1.062668	10.351960	-0.995214	0.010620	0.103518	-0.009971	-0.407042	-1.316993	12.420801
20017	0	1.068510	10.345668	-1.004513	0.010681	0.103455	-0.010071	-0.437231	-1.318097	12.420460
20018	0	1.056994	10.315515	-0.999706	0.010567	0.103153	-0.010020	-0.464786	-1.318658	12.419967
20019	0	1.061791	10.266317	-0.962425	0.010620	0.102661	-0.009644	-0.488170	-1.313209	12.415896
20020	0	1.067638	10.211610	-0.836737	0.010676	0.102115	-0.008385	-0.509516	-1.310322	12.408391
20021	0	1.068034	10.205267	-0.754405	0.010681	0.102051	-0.007568	-0.538641	-1.306438	12.401219
20022	0	1.079734	10.156734	-0.731606	0.010801	0.101565	-0.007338	-0.564857	-1.299059	12.390430
20023	0	1.043598	10.077109	-0.680732	0.010437	0.100769	-0.006836	-0.599229	-1.294944	12.381724
20024	0	1.062269	10.004151	-0.669407	0.010617	0.100040	-0.006719	-0.629181	-1.298216	12.372957
20025	0	1.067957	9.930603	-0.619907	0.010681	0.099304	-0.006226	-0.661625	-1.293434	12.362527
20026	0	1.037174	9.808905	-0.669867	0.010372	0.098087	-0.006723	-0.692388	-1.290071	12.353519
20027	0	1.025313	9.717018	-0.668298	0.010254	0.097168	-0.006714	-0.730580	-1.286265	12.346758
20028	0	0.988269	9.650363	-0.748203	0.009886	0.096501	-0.007507	-0.762382	-1.279763	12.339532
20029	0	0.970770	9.564357	-0.681080	0.009705	0.095642	-0.006836	-0.794226	-1.280657	12.331138
20030	0	0.952616	9.491342	-0.657819	0.009527	0.094912	-0.006603	-0.826177	-1.276513	12.325595
20031	0	0.921435	9.423960	-0.626977	0.009216	0.094238	-0.006287	-0.848424	-1.271288	12.316392
20032	0	0.872534	9.356993	-0.568222	0.008723	0.093569	-0.005704	-0.876696	-1.270984	12.299739
20033	0	0.879296	9.320108	-0.462337	0.008789	0.093201	-0.004639	-0.897195	-1.272762	12.293997
20034	0	0.880069	9.240780	-0.434482	0.008797	0.092407	-0.004365	-0.923855	-1.274715	12.288342
20035	0	0.879194	9.185852	-0.425340	0.008789	0.091858	-0.004272	-0.949341	-1.275302	12.280813
20036	0	0.885976	9.185917	-0.409578	0.008855	0.091859	-0.004113	-0.972733	-1.278440	12.281053
20037	0	0.854926	9.106485	-0.468405	0.008545	0.091064	-0.004700	-0.994147	-1.280938	12.275447
20038	0	0.867612	9.112601	-0.490091	0.008675	0.091125	-0.004913	-1.011494	-1.279853	12.276607
20039	0	0.830017	9.088204	-0.542144	0.008301	0.090881	-0.005432	-1.026716	-1.276155	12.273668
20040	0	0.872448	9.082177	-0.497753	0.008726	0.090821	-0.004984	-1.036565	-1.271140	12.266146
20041	0	0.867205	9.100343	-0.499587	0.008667	0.091003	-0.005005	-1.049610	-1.274512	12.269224
20042	0	0.904605	9.149081	-0.424600	0.009043	0.091491	-0.004254	-1.061825	-1.275674	12.265640
20043	0	0.909707	9.173580	-0.347263	0.009094	0.091736	-0.003479	-1.071559	-1.276262	12.263697
20044	0	0.898276	9.216182	-0.364333	0.008977	0.092162	-0.003650	-1.081196	-1.280591	12.273162
20045	0	0.897525	9.252936	-0.414242	0.008972	0.092529	-0.004150	-1.092788	-1.281476	12.281473
20046	0	0.916425	9.313956	-0.425219	0.009161	0.093140	-0.004257	-1.100712	-1.282517	12.289052
20047	0	0.922528	9.368834	-0.487778	0.009216	0.093689	-0.004883	-1.108557	-1.290501	12.297764
20048	0	0.917968	9.435776	-0.566636	0.009172	0.094358	-0.005667	-1.110744	-1.296233	12.307287
20049	0	0.970866	9.521437	-0.567734	0.009705	0.095215	-0.005676	-1.111163	-1.298077	12.318529
20050	0	0.984149	9.588359	-0.555701	0.009834	0.095884	-0.005557	-1.112918	-1.303662	12.326862
20051	0	1.001603	9.655664	-0.635260	0.010010	0.096558	-0.006348	-1.108758	-1.308030	12.335612
20052	0	0.996621	9.740845	-0.599641	0.009961	0.097409	-0.005992	-1.105110	-1.310888	12.356042
20053	0	0.965175	9.808247	-0.683905	0.009644	0.098083	-0.006836	-1.103125	-1.317274	12.370944
20054	0	0.996847	9.887340	-0.721340	0.009965	0.098874	-0.007209	-1.099501	-1.318236	12.382471
20055	0	1.026200	9.972959	-0.831312	0.010254	0.099731	-0.008301	-1.086982	-1.324366	12.392658
20056	0	1.045852	10.009217	-0.785032	0.010452	0.100094	-0.007837	-1.073686	-1.328336	12.403027
20057	0	1.068680	10.076778	-0.769913	0.010681	0.100769	-0.007690	-1.065333	-1.331594	12.415649
20058	0	1.081349	10.107044	-0.790372	0.010814	0.101071	-0.007892	-1.053421	-1.328533	12.417244
20059	0	1.117429	10.131688	-0.782473	0.011169	0.101318	-0.007812	-1.041301	-1.331198	12.420154
20060	0	1.093682	10.167954	-0.736285	0.010935	0.101681	-0.007349	-1.027459	-1.330662	12.417326
20061	0	1.068762	10.192734	-0.769957	0.010681	0.101929	-0.007690	-1.018823	-1.335129	12.417833
20062	0	1.100161	10.229098	-0.808546	0.010999	0.102292	-0.008076	-1.009549	-1.335581	12.417277
20063	0	1.068321	10.217168	-0.837348	0.010681	0.102173	-0.008362	-0.998120	-1.335176	12.416162
20064	0	1.093222	10.241277	-0.803254	0.010929	0.102414	-0.008019	-0.985205	-1.336131	12.411398
20065	0	1.086922	10.211024	-0.837465	0.010864	0.102112	-0.008362	-0.972532	-1.339256	12.399768
20066	0	1.063360	10.210678	-0.803268	0.010630	0.102108	-0.008022	-0.962491	-1.341112	12.399166
20067	0	1.043800	10.137821	-0.746100	0.010437	0.101379	-0.007446	-0.947491	-1.339613	12.395668
20068	0	1.074888	10.100905	-0.821637	0.010743	0.101010	-0.008208	-0.939922	-1.343666	12.387609
20069	0	1.031399	10.070719	-0.831185	0.010315	0.100708	-0.008301	-0.928880	-1.340047	12.385295
20070	0	1.049352	10.015570	-0.803426	0.010495	0.100157	-0.008018	-0.912493	-1.335700	12.373825
20071	0	0.982867	9.942488	-0.819321	0.009827	0.099426	-0.008179	-0.897300	-1.335660	12.367875
20072	0	1.013090	9.887360	-0.706237	0.010136	0.098874	-0.007049	-0.883005	-1.327702	12.353002
20073	0	1.000813	9.814386	-0.654336	0.010010	0.098145	-0.006531	-0.869909	-1.323254	12.339123
20074	0	0.982255	9.759234	-0.620595	0.009823	0.097593	-0.006190	-0.853130	-1.320326	12.328643
20075	0	1.013012	9.680103	-0.642241	0.010132	0.096802	-0.006409	-0.838564	-1.315789	12.312999
20076	0	0.982214	9.612772	-0.596127	0.009823	0.096128	-0.005948	-0.824375	-1.312311	12.305207
20077	0	0.945699	9.545816	-0.599999	0.009460	0.095459	-0.005981	-0.803722	-1.305583	12.290938
20078	0	0.957402	9.502864	-0.603873	0.009575	0.095030	-0.006019	-0.781093	-1.301930	12.280640
20079	0	0.951778	9.460386	-0.551045	0.009521	0.094604	-0.005493	-0.761772	-1.294772	12.272324
20080	0	0.932822	9.405258	-0.517834	0.009331	0.094053	-0.005161	-0.742584	-1.288964	12.262326
20081	0	0.970438	9.374914	-0.532570	0.009705	0.093750	-0.005310	-0.725183	-1.286019	12.244559
20082	0	0.909436	9.344198	-0.474769	0.009093	0.093443	-0.004731	-0.706502	-1.284555	12.232328
20083	0	0.897295	9.295534	-0.526890	0.008972	0.092957	-0.005249	-0.683553	-1.282806	12.223576
20084	0	0.891375	9.264760	-0.542386	0.008912	0.092649	-0.005411	-0.669311	-1.282169	12.218654
20085	0	0.897298	9.271129	-0.520646	0.008972	0.092712	-0.005188	-0.647999	-1.280459	12.215179
20086	0	0.909979	9.258613	-0.499756	0.009095	0.092587	-0.004981	-0.629058	-1.283408	12.213916
20087	0	0.909523	9.252841	-0.489772	0.009094	0.092529	-0.004883	-0.612160	-1.281883	12.207528
20088	0	0.896853	9.222053	-0.542169	0.008973	0.092221	-0.005402	-0.588804	-1.273491	12.207467
20089	0	0.921728	9.277241	-0.526547	0.009216	0.092773	-0.005249	-0.570011	-1.271988	12.208638
20090	0	0.916031	9.295212	-0.560683	0.009156	0.092954	-0.005588	-0.547821	-1.274338	12.205539
20091	0	0.903690	9.326008	-0.515018	0.009033	0.093262	-0.005127	-0.520764	-1.276187	12.216567
20092	0	0.898406	9.392750	-0.580592	0.008979	0.093929	-0.005785	-0.496749	-1.279857	12.218642
20093	0	0.879522	9.399207	-0.545798	0.008789	0.093994	-0.005432	-0.466743	-1.284688	12.227763
20094	0	0.947562	9.447571	-0.636392	0.009473	0.094478	-0.006339	-0.438178	-1.285375	12.229712
20095	0	0.964752	9.502940	-0.728847	0.009644	0.095032	-0.007263	-0.409151	-1.287379	12.241534
20096	0	1.013981	9.526804	-0.813252	0.010139	0.095270	-0.008108	-0.381457	-1.285244	12.241577
20097	0	1.013697	9.600571	-0.881139	0.010132	0.096008	-0.008789	-0.356283	-1.288706	12.244636
20098	0	1.014486	9.654930	-0.928532	0.010141	0.096552	-0.009262	-0.330214	-1.290274	12.245818
20099	0	1.019738	9.698177	-0.906129	0.010193	0.096985	-0.009033	-0.298548	-1.293071	12.245153
20100	0	1.032388	9.801276	-0.821070	0.010324	0.098016	-0.008175	-0.258266	-1.290943	12.245517
20101	0	0.983004	9.844671	-0.784603	0.009827	0.098450	-0.007812	-0.220762	-1.292322	12.245302
20102	0	0.989551	9.874696	-0.669038	0.009894	0.098749	-0.006660	-0.186465	-1.291031	12.246796
20103	0	1.013181	9.936307	-0.717125	0.010132	0.099365	-0.007141	-0.153248	-1.288422	12.250216
20104	0	1.043735	9.984680	-0.716636	0.010436	0.099849	-0.007141	-0.125754	-1.287312	12.254040
20105	0	1.068412	9.966843	-0.801636	0.010681	0.099670	-0.007996	-0.103405	-1.288215	12.254925
20106	0	1.025864	10.033539	-0.860720	0.010260	0.100337	-0.008587	-0.081725	-1.284652	12.248864
20107	0	1.044202	9.997328	-0.899201	0.010437	0.099976	-0.008972	-0.060404	-1.287896	12.250969
20108	0	1.050920	10.021120	-0.983258	0.010508	0.100214	-0.009806	-0.031146	-1.287393	12.247144
20109	0	1.037364	10.046167	-0.948627	0.010376	0.100464	-0.009460	-0.003289	-1.282563	12.236240
20110	0	1.031158	10.051781	-0.874455	0.010310	0.100520	-0.008719	0.023839	-1.281803	12.232086
20111	0	1.019070	10.064531	-0.771508	0.010193	0.100647	-0.007690	0.050416	-1.276862	12.228470
20112	0	1.024790	10.051949	-0.751901	0.010249	0.100521	-0.007496	0.075236	-1.272991	12.217921
20113	0	1.037545	10.009630	-0.825692	0.010376	0.100098	-0.008240	0.093387	-1.270024	12.210365
20114	0	1.061903	9.978800	-0.835445	0.010618	0.099790	-0.008336	0.112945	-1.268632	12.201174
20115	0	1.031571	9.924197	-0.904547	0.010315	0.099243	-0.009033	0.125634	-1.267284	12.194977
20116	0	1.007245	9.887280	-0.919321	0.010072	0.098874	-0.009180	0.139473	-1.265788	12.189541
20117	0	0.982656	9.844798	-0.899116	0.009827	0.098450	-0.008972	0.160130	-1.263483	12.181045
20118	0	0.988524	9.820102	-0.841029	0.009887	0.098202	-0.008400	0.170831	-1.259359	12.179816
20119	0	0.952187	9.759397	-0.807128	0.009521	0.097595	-0.008057	0.186652	-1.257448	12.170258
20120	0	1.006627	9.734734	-0.700627	0.010071	0.097348	-0.006988	0.207076	-1.249632	12.159579
20121	0	0.964142	9.673999	-0.733664	0.009644	0.096741	-0.007324	0.220342	-1.244680	12.149645
20122	0	0.957520	9.631116	-0.729670	0.009578	0.096312	-0.007288	0.229355	-1.239190	12.147777
20123	0	0.939791	9.582474	-0.775890	0.009399	0.095825	-0.007751	0.236927	-1.234976	12.144805
20124	0	0.957858	9.570043	-0.771560	0.009579	0.095701	-0.007706	0.247376	-1.232467	12.133273
20125	0	0.945687	9.521442	-0.806585	0.009460	0.095215	-0.008057	0.257030	-1.225864	12.125472
20126	0	0.938935	9.490818	-0.686570	0.009392	0.094909	-0.006855	0.268560	-1.220454	12.121947
20127	0	0.897112	9.466491	-0.654110	0.008972	0.094666	-0.006531	0.279695	-1.216677	12.110986
20128	0	0.908913	9.454137	-0.649643	0.009091	0.094542	-0.006491	0.285231	-1.211428	12.099929
20129	0	0.927498	9.442145	-0.714329	0.009277	0.094421	-0.007141	0.286481	-1.206133	12.090208
20130	0	0.921410	9.399381	-0.659768	0.009212	0.093994	-0.006597	0.286550	-1.206771	12.088893
20131	0	0.921382	9.350598	-0.744787	0.009216	0.093506	-0.007446	0.287080	-1.201342	12.079917
20132	0	0.939447	9.393238	-0.733627	0.009394	0.093933	-0.007328	0.295802	-1.199842	12.081932
20133	0	0.915394	9.356625	-0.782173	0.009155	0.093567	-0.007812	0.305747	-1.195803	12.081736
20134	0	0.921564	9.405249	-0.686273	0.009213	0.094053	-0.006855	0.313875	-1.196024	12.087189
20135	0	0.915811	9.429859	-0.653730	0.009155	0.094299	-0.006531	0.320517	-1.197007	12.090410
20136	0	0.946944	9.484590	-0.600117	0.009465	0.094847	-0.005995	0.326904	-1.199653	12.091270
20137	0	0.939908	9.454351	-0.659149	0.009399	0.094543	-0.006592	0.325209	-1.196816	12.092652
20138	0	0.921135	9.491019	-0.756674	0.009215	0.094910	-0.007568	0.321934	-1.189533	12.099514
20139	0	0.934098	9.533638	-0.824300	0.009338	0.095337	-0.008240	0.324497	-1.190268	12.098567
20140	0	0.928496	9.588380	-0.776114	0.009282	0.095884	-0.007758	0.326766	-1.191236	12.099605
20141	0	0.903778	9.582463	-0.811929	0.009033	0.095825	-0.008118	0.327436	-1.194221	12.108017
20142	0	0.947469	9.631067	-0.830855	0.009469	0.096312	-0.008305	0.330880	-1.198469	12.112280
20143	0	0.945993	9.686292	-0.823885	0.009460	0.096863	-0.008240	0.328540	-1.195391	12.118472
20144	0	0.995476	9.735030	-0.835951	0.009947	0.097351	-0.008360	0.326802	-1.202310	12.118438
20145	0	1.001563	9.753340	-0.885201	0.010010	0.097534	-0.008850	0.327852	-1.206692	12.126287
20146	0	0.984552	9.795904	-0.964567	0.009838	0.097960	-0.009648	0.323585	-1.212810	12.132254
20147	0	0.964613	9.814431	-0.933804	0.009644	0.098145	-0.009338	0.321976	-1.213316	12.138020
20148	0	1.008067	9.881478	-0.878529	0.010076	0.098815	-0.008789	0.316382	-1.216824	12.138549
20149	0	1.025921	9.924311	-0.860027	0.010254	0.099243	-0.008606	0.308632	-1.220524	12.142909
20150	0	1.020421	9.942567	-0.828502	0.010203	0.099425	-0.008290	0.301298	-1.219137	12.142045
20151	0	1.043704	9.924335	-0.854271	0.010437	0.099243	-0.008545	0.297514	-1.216778	12.146839
20152	0	1.013253	9.918279	-0.902136	0.010132	0.099182	-0.009029	0.286985	-1.215264	12.147043
20153	0	1.019332	9.918303	-0.877838	0.010193	0.099182	-0.008789	0.273471	-1.213398	12.149629
20154	0	1.025889	9.942780	-0.930570	0.010254	0.099427	-0.009317	0.258817	-1.216816	12.148092
20155	0	1.001307	9.930497	-1.042651	0.010010	0.099304	-0.010437	0.245552	-1.218289	12.148352
20156	0	0.970894	9.912301	-0.937064	0.009710	0.099122	-0.009379	0.234293	-1.214313	12.151525
20157	0	0.982701	9.930510	-0.951169	0.009827	0.099304	-0.009521	0.221775	-1.212567	12.145169
20158	0	1.013374	9.881773	-0.857480	0.010132	0.098817	-0.008587	0.206664	-1.212412	12.145944
20159	0	0.970252	9.839027	-0.791725	0.009705	0.098389	-0.007935	0.185302	-1.207725	12.139330
20160	0	0.982044	9.814921	-0.836890	0.009822	0.098147	-0.008389	0.161332	-1.203666	12.144147
20161	0	0.995011	9.790181	-0.822122	0.009949	0.097900	-0.008240	0.138565	-1.202939	12.145823
20162	0	0.995190	9.753711	-0.794521	0.009951	0.097536	-0.007959	0.120832	-1.202093	12.146308
20163	0	0.958230	9.723083	-0.840196	0.009583	0.097229	-0.008423	0.095121	-1.199548	12.144630
20164	0	0.988560	9.680630	-0.818022	0.009887	0.096805	-0.008199	0.072133	-1.195872	12.147030
20165	0	0.976815	9.655896	-0.760920	0.009766	0.096558	-0.007629	0.047140	-1.196532	12.150367
20166	0	0.976800	9.601205	-0.671306	0.009770	0.096010	-0.006736	0.018896	-1.191377	12.146508
20167	0	0.958625	9.564298	-0.669587	0.009583	0.095642	-0.006714	-0.003692	-1.193516	12.149415
20168	0	0.983299	9.576771	-0.732903	0.009833	0.095766	-0.007350	-0.029874	-1.190832	12.145664
20169	0	0.921624	9.521639	-0.681448	0.009216	0.095215	-0.006836	-0.056719	-1.188415	12.152386
20170	0	0.970625	9.521895	-0.695647	0.009704	0.095218	-0.006977	-0.082603	-1.189259	12.152584
20171	0	0.952316	9.478910	-0.718015	0.009521	0.094788	-0.007202	-0.110185	-1.188933	12.159879
20172	0	0.940218	9.460808	-0.689131	0.009402	0.094606	-0.006914	-0.138831	-1.186480	12.167312
20173	0	0.934006	9.448380	-0.687574	0.009338	0.094482	-0.006897	-0.165612	-1.186213	12.168328
20174	0	0.922075	9.448672	-0.756759	0.009219	0.094485	-0.007587	-0.190754	-1.185861	12.167708
20175	0	0.921753	9.448349	-0.700300	0.009216	0.094482	-0.007019	-0.211265	-1.185026	12.171206
20176	0	0.940145	9.448546	-0.678856	0.009401	0.094484	-0.006804	-0.231550	-1.182837	12.180595
20177	0	0.946297	9.454471	-0.650897	0.009460	0.094543	-0.006531	-0.258935	-1.183572	12.187114
20178	0	0.904091	9.479059	-0.689630	0.009038	0.094790	-0.006915	-0.282653	-1.184765	12.196598
20179	0	0.915801	9.491057	-0.694206	0.009155	0.094910	-0.006958	-0.302908	-1.185694	12.204709
20180	0	0.910381	9.515665	-0.751924	0.009099	0.095156	-0.007537	-0.325220	-1.189222	12.204125
20181	0	0.915844	9.521576	-0.645177	0.009155	0.095215	-0.006470	-0.347779	-1.190672	12.218559
20182	0	0.940939	9.546079	-0.653800	0.009405	0.095460	-0.006557	-0.370983	-1.193446	12.225201
20183	0	0.958400	9.607034	-0.694209	0.009583	0.096069	-0.006958	-0.390965	-1.192858	12.233087
20184	0	0.971084	9.637749	-0.751883	0.009707	0.096376	-0.007537	-0.413337	-1.194413	12.243722
20185	0	0.988798	9.698636	-0.724282	0.009888	0.096985	-0.007263	-0.438398	-1.192426	12.247246
20186	0	0.995340	9.704987	-0.763016	0.009949	0.097049	-0.007650	-0.463156	-1.195511	12.255829
20187	0	1.007265	9.735221	-0.797945	0.010071	0.097351	-0.007996	-0.483042	-1.195190	12.270034
20188	0	0.989317	9.790332	-0.770267	0.009891	0.097902	-0.007719	-0.503078	-1.195783	12.282944
20189	0	1.013254	9.814534	-0.761810	0.010132	0.098145	-0.007629	-0.517222	-1.194248	12.293141
20190	0	0.995275	9.845217	-0.776755	0.009950	0.098451	-0.007791	-0.544843	-1.195353	12.302472
20191	0	1.001149	9.863398	-0.785670	0.010010	0.098633	-0.007874	-0.565341	-1.195036	12.309873
20192	0	1.001653	9.887966	-0.788620	0.010013	0.098879	-0.007901	-0.583515	-1.197041	12.325579
20193	0	1.043827	9.942717	-0.804386	0.010437	0.099426	-0.008057	-0.599121	-1.196098	12.334693
20194	0	1.019875	9.942833	-0.838009	0.010195	0.099427	-0.008398	-0.620708	-1.198345	12.340686
20195	0	1.001530	9.954892	-0.785921	0.010010	0.099548	-0.007874	-0.638089	-1.202419	12.345563
20196	0	1.027150	9.967175	-0.813637	0.010264	0.099671	-0.008150	-0.654722	-1.208266	12.353074
20197	0	1.025675	9.961038	-0.761243	0.010254	0.099609	-0.007629	-0.675113	-1.209277	12.356167
20198	0	1.019732	9.997800	-0.721011	0.010198	0.099977	-0.007230	-0.698506	-1.206607	12.363770
20199	0	1.019432	9.973242	-0.651355	0.010193	0.099731	-0.006531	-0.719110	-1.206011	12.374169
20200	0	0.988864	9.949017	-0.685017	0.009890	0.099489	-0.006863	-0.734440	-1.202743	12.373172
20201	0	0.982833	9.942757	-0.724312	0.009827	0.099426	-0.007263	-0.758374	-1.202343	12.380669
20202	0	1.013741	9.924600	-0.690068	0.010135	0.099245	-0.006918	-0.779264	-1.203344	12.377135
20203	0	1.025931	9.881612	-0.670256	0.010254	0.098816	-0.006714	-0.793334	-1.207481	12.373301
20204	0	1.044817	9.845086	-0.746927	0.010448	0.098450	-0.007485	-0.813026	-1.206125	12.370891
20205	0	1.037968	9.771793	-0.737149	0.010376	0.097717	-0.007385	-0.830026	-1.208300	12.374924
20206	0	1.001547	9.723093	-0.746930	0.010016	0.097230	-0.007481	-0.844234	-1.204953	12.378076
20207	0	1.007060	9.729088	-0.664088	0.010071	0.097290	-0.006653	-0.859247	-1.202622	12.375962
20208	0	0.995273	9.680295	-0.668018	0.009948	0.096803	-0.006691	-0.873002	-1.206456	12.369317
20209	0	0.958418	9.619201	-0.572438	0.009583	0.096191	-0.005737	-0.889306	-1.206317	12.367084
20210	0	0.970743	9.607097	-0.588360	0.009707	0.096070	-0.005895	-0.903463	-1.204205	12.362170
20211	0	0.952103	9.564289	-0.603058	0.009521	0.095642	-0.006042	-0.918626	-1.201544	12.362118
20212	0	0.952362	9.515486	-0.625618	0.009520	0.095155	-0.006264	-0.928630	-1.204309	12.360870
20213	0	0.952573	9.497065	-0.585339	0.009521	0.094971	-0.005859	-0.936759	-1.207305	12.358605
20214	0	0.958909	9.460417	-0.632842	0.009590	0.094604	-0.006336	-0.947083	-1.203874	12.363373
20215	0	0.922140	9.405492	-0.597759	0.009216	0.094055	-0.005981	-0.952724	-1.208008	12.355487
20216	0	0.904609	9.442048	-0.511248	0.009043	0.094420	-0.005119	-0.961950	-1.209942	12.351404
20217	0	0.897204	9.405542	-0.585563	0.008972	0.094055	-0.005859	-0.967448	-1.207667	12.351292
20218	0	0.921861	9.405491	-0.609595	0.009215	0.094055	-0.006097	-0.969476	-1.209544	12.347585
20219	0	0.909417	9.332307	-0.609882	0.009094	0.093323	-0.006104	-0.976098	-1.207244	12.354183
20220	0	0.897498	9.350566	-0.535969	0.008971	0.093506	-0.005363	-0.980444	-1.209703	12.357307
20221	0	0.921601	9.356692	-0.500487	0.009216	0.093567	-0.005005	-0.981374	-1.207178	12.363068
20222	0	0.940081	9.393315	-0.518292	0.009398	0.093933	-0.005188	-0.988487	-1.207917	12.360595
20223	0	0.891293	9.442115	-0.525019	0.008911	0.094421	-0.005249	-0.987992	-1.207942	12.364782
20224	0	0.934444	9.454219	-0.500766	0.009341	0.094543	-0.005008	-0.988992	-1.209656	12.370680
20225	0	0.921800	9.466519	-0.531315	0.009216	0.094666	-0.005310	-0.986227	-1.209559	12.370487
20226	0	0.965536	9.496852	-0.520050	0.009646	0.094970	-0.005195	-0.980100	-1.218177	12.375867
20227	0	0.958539	9.533666	-0.537043	0.009583	0.095337	-0.005371	-0.981862	-1.219504	12.373187
20228	0	0.965752	9.570077	-0.647574	0.009648	0.095702	-0.006469	-0.974379	-1.228288	12.384094
20229	0	0.983196	9.625158	-0.677944	0.009827	0.096252	-0.006775	-0.969858	-1.232392	12.391687
20230	0	0.983899	9.704328	-0.691383	0.009837	0.097044	-0.006907	-0.962174	-1.232433	12.393517
20231	0	0.940424	9.716673	-0.678601	0.009399	0.097168	-0.006775	-0.950025	-1.235977	12.394347
20232	0	0.959110	9.795773	-0.650666	0.009592	0.097959	-0.006493	-0.934609	-1.232753	12.396886
20233	0	0.982990	9.802140	-0.678555	0.009827	0.098022	-0.006775	-0.923127	-1.234434	12.397800
20234	0	0.977435	9.844581	-0.711221	0.009771	0.098447	-0.007102	-0.912169	-1.235756	12.403199
20235	0	1.044076	9.875345	-0.764285	0.010437	0.098755	-0.007629	-0.897397	-1.237832	12.412066
20236	0	1.050358	9.911618	-0.742924	0.010505	0.099117	-0.007413	-0.879570	-1.234509	12.412603
20237	0	1.031870	9.954613	-0.862696	0.010315	0.099548	-0.008606	-0.856382	-1.236876	12.413515
20238	0	1.057045	9.984686	-0.836028	0.010566	0.099849	-0.008344	-0.838253	-1.240195	12.419130
20239	0	1.044279	10.021780	-0.825585	0.010437	0.100220	-0.008240	-0.820774	-1.244824	12.415824
20240	0	1.015440	10.021367	-0.676283	0.010143	0.100216	-0.006746	-0.802736	-1.255470	12.413982
20241	0	1.019652	10.027935	-0.782585	0.010193	0.100281	-0.007812	-0.788423	-1.257730	12.408457
20242	0	1.044430	10.046005	-0.693752	0.010444	0.100461	-0.006925	-0.774711	-1.256460	12.402342
20243	0	1.043743	10.070676	-0.776705	0.010437	0.100708	-0.007751	-0.757979	-1.255078	12.397600
20244	0	1.043827	10.033775	-0.804020	0.010437	0.100339	-0.008027	-0.744018	-1.254780	12.390666
20245	0	1.049647	10.034076	-0.794980	0.010498	0.100342	-0.007935	-0.727657	-1.251194	12.379020
20246	0	1.025060	9.978863	-0.748935	0.010250	0.099790	-0.007477	-0.714172	-1.249862	12.374405
20247	0	1.012906	9.966978	-0.788503	0.010132	0.099670	-0.007874	-0.701994	-1.245030	12.359494
20248	0	1.030575	9.978925	-0.816093	0.010308	0.099791	-0.008142	-0.680806	-1.240546	12.342477
20249	0	1.037397	9.912021	-0.770446	0.010376	0.099121	-0.007690	-0.665566	-1.236434	12.336604
20250	0	1.000317	9.856899	-0.730624	0.010005	0.098570	-0.007292	-0.649776	-1.232549	12.324100
20251	0	1.025065	9.814384	-0.764260	0.010254	0.098145	-0.007629	-0.635281	-1.226899	12.320468
20252	0	1.012560	9.777509	-0.724608	0.010125	0.097776	-0.007229	-0.616092	-1.225634	12.311621
20253	0	0.994567	9.753314	-0.709873	0.009949	0.097534	-0.007080	-0.595153	-1.220199	12.302223
20254	0	0.975743	9.710306	-0.640253	0.009759	0.097104	-0.006385	-0.575316	-1.216525	12.287119
20255	0	0.921253	9.649619	-0.629815	0.009216	0.096497	-0.006287	-0.562493	-1.210099	12.279727
20256	0	0.957254	9.576117	-0.687689	0.009574	0.095762	-0.006860	-0.542989	-1.206602	12.265434
20257	0	0.958173	9.515271	-0.654789	0.009583	0.095154	-0.006531	-0.523311	-1.203751	12.255075
20258	0	0.970200	9.453976	-0.609092	0.009703	0.094541	-0.006077	-0.507255	-1.200984	12.241675
20259	0	0.958318	9.411487	-0.648827	0.009583	0.094116	-0.006470	-0.485733	-1.199950	12.224378
20260	0	0.951897	9.399060	-0.609565	0.009522	0.093991	-0.006080	-0.467286	-1.193787	12.210526
20261	0	0.958779	9.380920	-0.539366	0.009583	0.093811	-0.005371	-0.440735	-1.198123	12.200318
20262	0	0.909818	9.362362	-0.586077	0.009104	0.093624	-0.005844	-0.421377	-1.189315	12.182845
20263	0	0.884717	9.326103	-0.508366	0.008850	0.093262	-0.005066	-0.400555	-1.183596	12.166926
20264	0	0.841244	9.325922	-0.481511	0.008416	0.093260	-0.004797	-0.379175	-1.176879	12.159841
20265	0	0.921641	9.301670	-0.575141	0.009216	0.093018	-0.005737	-0.362770	-1.174984	12.150550
20266	0	0.933219	9.295325	-0.639019	0.009337	0.092954	-0.006376	-0.346514	-1.166540	12.153659
20267	0	0.958210	9.295523	-0.642829	0.009583	0.092957	-0.006409	-0.323428	-1.164092	12.144747
20268	0	0.951991	9.325731	-0.677484	0.009520	0.093259	-0.006754	-0.298733	-1.162585	12.141250
20269	0	0.921532	9.319950	-0.697520	0.009216	0.093201	-0.006958	-0.278570	-1.159483	12.135634
20270	0	0.878808	9.344050	-0.688865	0.008786	0.093442	-0.006871	-0.258099	-1.159867	12.130121
20271	0	0.903404	9.423650	-0.734609	0.009033	0.094238	-0.007324	-0.232397	-1.158922	12.130703
20272	0	0.854796	9.441585	-0.757032	0.008546	0.094418	-0.007551	-0.210017	-1.159526	12.132790
20273	0	0.921788	9.478574	-0.801583	0.009216	0.094788	-0.007996	-0.186489	-1.159571	12.128686
20274	0	0.915568	9.508757	-0.781227	0.009158	0.095089	-0.007792	-0.163576	-1.154768	12.122971
20275	0	0.952724	9.545633	-0.838551	0.009521	0.095459	-0.008362	-0.135872	-1.159562	12.133831
20276	0	0.989966	9.612237	-0.782751	0.009899	0.096125	-0.007800	-0.104180	-1.158308	12.129172
20277	0	1.019494	9.667737	-0.783850	0.010193	0.096680	-0.007812	-0.074218	-1.158785	12.134729
20278	0	1.026016	9.722072	-0.819747	0.010258	0.097223	-0.008170	-0.042836	-1.159685	12.139663
20279	0	0.995152	9.753223	-0.734643	0.009949	0.097534	-0.007324	-0.017582	-1.160989	12.143879
20280	0	0.970901	9.807678	-0.794290	0.009709	0.098079	-0.007918	0.010210	-1.158656	12.144413
20281	0	0.995062	9.869202	-0.813762	0.009949	0.098694	-0.008118	0.032574	-1.158875	12.149460
20282	0	1.007355	9.899230	-0.854681	0.010074	0.098994	-0.008524	0.058226	-1.156788	12.154675
20283	0	0.995257	9.942404	-0.899264	0.009949	0.099426	-0.008972	0.081023	-1.159309	12.160847
20284	0	1.044323	9.966396	-0.854726	0.010445	0.099666	-0.008526	0.104815	-1.155761	12.167040
20285	0	1.007427	9.997374	-0.850146	0.010071	0.099976	-0.008484	0.124145	-1.157847	12.166014
20286	0	1.032637	10.021252	-0.884742	0.010322	0.100215	-0.008825	0.148677	-1.161347	12.172919
20287	0	1.037620	10.064554	-0.910978	0.010376	0.100647	-0.009094	0.165595	-1.159702	12.175370
20288	0	1.073855	10.082617	-0.853229	0.010742	0.100827	-0.008515	0.184052	-1.153655	12.182924
20289	0	1.019665	10.058434	-0.855919	0.010193	0.100586	-0.008545	0.199570	-1.156049	12.184144
20290	0	1.031814	10.070336	-0.925786	0.010322	0.100704	-0.009245	0.213467	-1.150286	12.183729
20291	0	1.025558	10.082819	-0.941780	0.010254	0.100830	-0.009399	0.233536	-1.150426	12.182668
20292	0	1.001240	10.070301	-0.914468	0.010013	0.100704	-0.009131	0.247811	-1.148399	12.179961
20293	0	1.042904	10.058577	-0.898326	0.010437	0.100586	-0.008972	0.259605	-1.137527	12.173702
20294	0	1.035895	10.015721	-0.936785	0.010360	0.100158	-0.009361	0.266376	-1.134819	12.170882
20295	0	1.006578	9.973141	-0.922217	0.010071	0.099731	-0.009216	0.272265	-1.127377	12.163417
20296	0	1.005304	9.936494	-0.922951	0.010060	0.099364	-0.009229	0.272370	-1.117325	12.157040
20297	0	1.007128	9.869304	-0.867566	0.010071	0.098694	-0.008667	0.281657	-1.116108	12.155217
20298	0	1.037353	9.820330	-0.936298	0.010376	0.098204	-0.009356	0.288333	-1.111650	12.144621
20299	0	1.013241	9.783893	-0.897619	0.010132	0.097839	-0.008972	0.292224	-1.110667	12.135924
20300	0	0.994803	9.728943	-0.849047	0.009950	0.097289	-0.008492	0.289080	-1.107021	12.128809
20301	0	0.964338	9.680127	-0.897758	0.009644	0.096802	-0.008972	0.294729	-1.105162	12.123493
20302	0	0.945519	9.631224	-0.782093	0.009459	0.096312	-0.007824	0.290354	-1.098296	12.112552
20303	0	0.934126	9.564176	-0.695867	0.009338	0.095642	-0.006958	0.290430	-1.099854	12.107488
20304	0	0.970792	9.570223	-0.787648	0.009709	0.095702	-0.007875	0.290899	-1.096364	12.099830
20305	0	0.945455	9.515452	-0.756675	0.009460	0.095154	-0.007568	0.288233	-1.087452	12.099555
20306	0	0.890221	9.430023	-0.707341	0.008899	0.094300	-0.007077	0.283012	-1.089809	12.099971
20307	0	0.915631	9.405536	-0.701525	0.009155	0.094055	-0.007019	0.277718	-1.089220	12.096907
20308	0	0.897558	9.356738	-0.669838	0.008974	0.093567	-0.006707	0.266303	-1.089170	12.099143
20309	0	0.915739	9.326185	-0.750308	0.009155	0.093262	-0.007507	0.260477	-1.089903	12.101785
20310	0	0.897129	9.301842	-0.725059	0.008976	0.093018	-0.007256	0.253675	-1.082303	12.100116
20311	0	0.903127	9.289576	-0.738439	0.009033	0.092896	-0.007385	0.251917	-1.078084	12.100845
20312	0	0.903142	9.289535	-0.732164	0.009028	0.092896	-0.007323	0.249249	-1.079921	12.098150
20313	0	0.903416	9.283454	-0.695592	0.009033	0.092834	-0.006958	0.246054	-1.079245	12.101834
20314	0	0.885294	9.289551	-0.695173	0.008851	0.092896	-0.006954	0.242443	-1.079699	12.112016
20315	0	0.897743	9.271236	-0.719610	0.008972	0.092712	-0.007202	0.234392	-1.084323	12.113727
20316	0	0.910746	9.326085	-0.712507	0.009105	0.093261	-0.007130	0.228151	-1.085800	12.118925
20317	0	0.921716	9.350592	-0.713924	0.009216	0.093506	-0.007141	0.225205	-1.084985	12.122008
20318	0	0.934045	9.405557	-0.700841	0.009339	0.094055	-0.007015	0.216324	-1.084487	12.128985
20319	0	0.909969	9.423816	-0.701357	0.009094	0.094238	-0.007019	0.209042	-1.089247	12.132066
20320	0	0.953724	9.454253	-0.736762	0.009532	0.094543	-0.007375	0.199882	-1.093704	12.145547
20321	0	0.922202	9.466580	-0.713015	0.009216	0.094666	-0.007141	0.186097	-1.098725	12.156709
20322	0	0.929381	9.539840	-0.784016	0.009289	0.095398	-0.007852	0.171842	-1.102788	12.168178
20323	0	0.928410	9.600833	-0.755966	0.009277	0.096008	-0.007568	0.160897	-1.108930	12.176348
20324	0	0.972271	9.698538	-0.833309	0.009718	0.096985	-0.008345	0.146750	-1.112553	12.188465
20325	0	0.976614	9.710770	-0.792459	0.009766	0.097107	-0.007935	0.134469	-1.111197	12.199848
20326	0	0.970850	9.753533	-0.809267	0.009706	0.097535	-0.008099	0.126916	-1.112752	12.208602
20327	0	0.971247	9.790002	-0.811270	0.009705	0.097900	-0.008118	0.120534	-1.120048	12.216181
20328	0	1.003238	9.820470	-0.846461	0.010025	0.098205	-0.008474	0.108709	-1.126630	12.228979
20329	0	1.025909	9.899920	-0.890315	0.010254	0.098999	-0.008911	0.099060	-1.130534	12.243781
20330	0	1.050810	9.918278	-0.955992	0.010508	0.099182	-0.009567	0.089989	-1.129224	12.252228
20331	0	1.031685	9.954905	-0.908425	0.010315	0.099548	-0.009094	0.078027	-1.129406	12.263054
20332	0	1.038126	10.022112	-0.900551	0.010379	0.100221	-0.009013	0.068777	-1.130195	12.275928
20333	0	1.008107	10.021972	-0.920517	0.010071	0.100220	-0.009216	0.055671	-1.139820	12.288269
20334	0	1.003400	10.070776	-0.869307	0.010030	0.100707	-0.008706	0.040372	-1.142687	12.298702
20335	0	1.013468	10.046460	-0.871629	0.010132	0.100464	-0.008728	0.026496	-1.144001	12.307015
20336	0	1.019798	10.064959	-0.886902	0.010198	0.100648	-0.008888	0.004138	-1.142487	12.315106
20337	0	1.031937	10.046472	-0.907981	0.010315	0.100464	-0.009094	-0.012813	-1.145686	12.318723
20338	0	1.044719	10.040455	-0.978852	0.010446	0.100404	-0.009798	-0.024289	-1.145796	12.318505
20339	0	1.062361	10.046478	-0.981358	0.010620	0.100464	-0.009827	-0.039715	-1.147984	12.320568
20340	0	1.032797	10.022171	-0.898868	0.010322	0.100221	-0.009007	-0.061650	-1.153476	12.320727
20341	0	1.026066	10.003728	-0.828452	0.010254	0.100037	-0.008301	-0.080773	-1.159454	12.319344
20342	0	0.978049	9.961182	-0.886023	0.009778	0.099610	-0.008880	-0.103661	-1.160663	12.313581
20343	0	0.989070	9.930533	-0.797783	0.009888	0.099304	-0.007996	-0.124647	-1.162365	12.315121
20344	0	1.008126	9.900235	-0.830387	0.010077	0.099001	-0.008327	-0.151320	-1.166094	12.315033
20345	0	1.013140	9.857284	-0.676013	0.010132	0.098572	-0.006775	-0.169106	-1.163854	12.310243
20346	0	1.019634	9.814750	-0.690778	0.010192	0.098146	-0.006929	-0.194797	-1.167251	12.314452
20347	0	1.007100	9.784071	-0.595898	0.010071	0.097839	-0.005981	-0.221652	-1.165721	12.312415
20348	0	1.006774	9.723293	-0.627751	0.010071	0.097231	-0.006304	-0.253143	-1.160376	12.312706
20349	0	1.006978	9.655960	-0.668685	0.010071	0.096558	-0.006714	-0.285676	-1.157434	12.312212
20350	0	0.945773	9.589216	-0.779395	0.009458	0.095890	-0.007820	-0.317458	-1.155907	12.309989
20351	0	0.976877	9.570533	-0.790408	0.009766	0.095703	-0.007935	-0.354422	-1.157974	12.308871
20352	0	0.958889	9.491560	-0.815427	0.009588	0.094913	-0.008180	-0.385602	-1.157146	12.305406
20353	0	0.945890	9.491077	-0.694511	0.009460	0.094910	-0.006958	-0.401724	-1.153569	12.305000
20354	0	0.902976	9.442437	-0.636751	0.009029	0.094423	-0.006384	-0.422153	-1.152320	12.301459
20355	0	0.921792	9.448359	-0.651157	0.009216	0.094482	-0.006531	-0.445954	-1.152572	12.296853
20356	0	0.891551	9.436223	-0.543653	0.008914	0.094361	-0.005455	-0.468926	-1.152655	12.294762
20357	0	0.897635	9.405594	-0.541187	0.008972	0.094055	-0.005432	-0.494104	-1.156005	12.293083
20358	0	0.934557	9.381335	-0.512392	0.009346	0.093812	-0.005148	-0.523958	-1.153724	12.294827
20359	0	0.940131	9.368997	-0.602392	0.009399	0.093689	-0.006042	-0.547244	-1.154336	12.289325
20360	0	0.946705	9.369198	-0.665675	0.009463	0.093691	-0.006678	-0.573235	-1.157139	12.292520
20361	0	0.916056	9.326283	-0.699730	0.009155	0.093262	-0.007019	-0.600365	-1.161801	12.299421
20362	0	0.868075	9.344640	-0.580019	0.008677	0.093446	-0.005816	-0.620829	-1.165232	12.300417
20363	0	0.891101	9.381178	-0.597000	0.008911	0.093811	-0.005981	-0.635333	-1.163300	12.309232
20364	0	0.927717	9.411768	-0.570561	0.009276	0.094117	-0.005715	-0.647696	-1.162482	12.318838
20365	0	0.928211	9.417732	-0.468874	0.009277	0.094177	-0.004700	-0.661563	-1.166536	12.324455
20366	0	0.953398	9.466587	-0.496901	0.009530	0.094666	-0.004983	-0.678907	-1.169553	12.334302
20367	0	0.940807	9.503156	-0.542034	0.009399	0.095032	-0.005432	-0.693598	-1.178233	12.340331
20368	0	0.936263	9.497006	-0.686020	0.009356	0.094970	-0.006874	-0.710847	-1.184945	12.347101
20369	0	0.946522	9.564261	-0.676085	0.009460	0.095642	-0.006775	-0.728158	-1.188811	12.357127
20370	0	0.965402	9.594797	-0.636760	0.009652	0.095947	-0.006381	-0.744687	-1.189229	12.367598
20371	0	0.946657	9.649639	-0.664698	0.009460	0.096497	-0.006653	-0.752185	-1.194693	12.372845
20372	0	0.965736	9.704525	-0.620572	0.009655	0.097045	-0.006214	-0.762669	-1.195697	12.381018
20373	0	1.001348	9.735168	-0.639363	0.010010	0.097351	-0.006409	-0.780866	-1.198261	12.388979
20374	0	1.008189	9.777956	-0.704019	0.010077	0.097779	-0.007051	-0.793460	-1.201602	12.396973
20375	0	1.001521	9.832775	-0.731519	0.010010	0.098328	-0.007324	-0.804417	-1.206024	12.408670
20376	0	0.990191	9.857210	-0.748096	0.009898	0.098572	-0.007490	-0.815649	-1.208591	12.413950
20377	0	1.000755	9.906088	-0.731608	0.010010	0.099060	-0.007324	-0.825572	-1.204162	12.424994
20378	0	0.995038	9.930486	-0.718111	0.009944	0.099305	-0.007186	-0.831680	-1.209798	12.429108
20379	0	0.995357	9.942615	-0.738031	0.009949	0.099426	-0.007385	-0.837863	-1.213540	12.438598
20380	0	1.051256	9.985252	-0.706379	0.010508	0.099853	-0.007071	-0.846111	-1.217486	12.443694
20381	0	1.056135	10.003686	-0.719551	0.010559	0.100037	-0.007202	-0.854169	-1.218265	12.451138
20382	0	1.025818	9.973217	-0.785133	0.010258	0.099731	-0.007861	-0.866020	-1.217159	12.449273
20383	0	1.050083	9.997572	-0.792920	0.010498	0.099976	-0.007935	-0.872754	-1.218731	12.450167
20384	0	1.050729	9.997527	-0.773903	0.010503	0.099976	-0.007741	-0.875601	-1.222282	12.446288
20385	0	1.006825	9.985381	-0.781207	0.010071	0.099854	-0.007812	-0.876695	-1.217753	12.444766
20386	0	1.012821	9.985354	-0.732101	0.010126	0.099854	-0.007324	-0.880899	-1.218483	12.446469
20387	0	1.000789	9.954842	-0.677657	0.010010	0.099548	-0.006775	-0.879600	-1.214707	12.444758
20388	0	1.024517	9.967057	-0.720945	0.010249	0.099670	-0.007206	-0.876247	-1.208578	12.443425
20389	0	1.055686	9.924331	-0.744752	0.010559	0.099243	-0.007446	-0.875450	-1.204424	12.441897
20390	0	1.036875	9.887709	-0.757276	0.010371	0.098877	-0.007571	-0.874395	-1.200188	12.432916
20391	0	1.013594	9.820513	-0.738541	0.010132	0.098206	-0.007385	-0.874771	-1.203422	12.428532
20392	0	1.038145	9.808287	-0.701860	0.010384	0.098083	-0.007020	-0.876956	-1.199284	12.427539
20393	0	0.976466	9.771719	-0.677761	0.009766	0.097717	-0.006775	-0.874386	-1.196630	12.422516
20394	0	0.988226	9.735048	-0.598716	0.009886	0.097350	-0.005987	-0.875044	-1.190890	12.414569
20395	0	1.007133	9.716778	-0.641072	0.010071	0.097168	-0.006409	-0.873312	-1.189975	12.405443
20396	0	0.970865	9.673925	-0.568455	0.009706	0.096740	-0.005681	-0.869755	-1.192028	12.399194
20397	0	0.970702	9.625223	-0.585875	0.009705	0.096252	-0.005859	-0.871089	-1.193312	12.394429
20398	0	0.965003	9.612880	-0.616905	0.009647	0.096129	-0.006164	-0.865208	-1.194901	12.388907
20399	0	0.939702	9.558119	-0.555601	0.009399	0.095581	-0.005554	-0.863597	-1.190377	12.389324
20400	0	0.951004	9.564234	-0.586833	0.009516	0.095642	-0.005863	-0.858110	-1.181928	12.383788
20401	0	0.934345	9.503140	-0.652839	0.009338	0.095032	-0.006531	-0.861483	-1.186458	12.381082
20402	0	0.947041	9.460333	-0.652932	0.009470	0.094604	-0.006527	-0.859144	-1.185353	12.381585
20403	0	0.933959	9.472608	-0.641410	0.009338	0.094727	-0.006409	-0.853163	-1.185203	12.377100
20404	0	0.940582	9.478503	-0.611826	0.009401	0.094786	-0.006115	-0.849754	-1.189072	12.371068
20405	0	0.921480	9.429896	-0.519711	0.009216	0.094299	-0.005188	-0.839226	-1.185557	12.373028
20406	0	0.939394	9.460287	-0.534396	0.009396	0.094604	-0.005329	-0.821877	-1.181879	12.372074
20407	0	0.934265	9.442072	-0.525344	0.009338	0.094421	-0.005249	-0.817030	-1.185382	12.371842
20408	0	0.922788	9.435712	-0.564058	0.009224	0.094358	-0.005625	-0.798367	-1.188462	12.379973
20409	0	0.903758	9.460371	-0.568233	0.009033	0.094604	-0.005676	-0.791542	-1.192079	12.382167
20410	0	0.934469	9.460201	-0.618920	0.009347	0.094603	-0.006177	-0.777312	-1.187667	12.383937
20411	0	0.952431	9.484761	-0.660239	0.009521	0.094849	-0.006592	-0.765075	-1.189414	12.385041
20412	0	0.971206	9.508872	-0.607879	0.009709	0.095090	-0.006064	-0.748375	-1.191023	12.383271
20413	0	0.970827	9.515245	-0.551014	0.009705	0.095154	-0.005493	-0.728495	-1.193765	12.386191
20414	0	0.971081	9.569842	-0.651788	0.009711	0.095699	-0.006504	-0.712568	-1.191580	12.384059
20415	0	0.903829	9.594568	-0.630352	0.009033	0.095947	-0.006287	-0.692955	-1.195966	12.386830
20416	0	0.940953	9.643055	-0.682510	0.009409	0.096432	-0.006809	-0.674640	-1.194898	12.395874
20417	0	0.921910	9.637289	-0.703763	0.009216	0.096375	-0.007019	-0.653138	-1.196562	12.397832
20418	0	0.977027	9.685779	-0.774367	0.009770	0.096859	-0.007729	-0.635795	-1.194627	12.406602
20419	0	1.000996	9.716666	-0.697606	0.010010	0.097168	-0.006958	-0.615138	-1.193222	12.406091
20420	0	1.007228	9.771202	-0.762220	0.010071	0.097713	-0.007606	-0.596071	-1.193142	12.418064
20421	0	0.988712	9.765481	-0.777035	0.009888	0.097656	-0.007751	-0.574534	-1.190870	12.417479
20422	0	1.025114	9.807804	-0.817661	0.010252	0.098080	-0.008156	-0.550825	-1.188213	12.421469
20423	0	1.001439	9.802053	-0.710023	0.010010	0.098022	-0.007080	-0.527872	-1.192018	12.414898
20424	0	1.014084	9.844312	-0.744978	0.010140	0.098445	-0.007426	-0.501123	-1.190907	12.414369
20425	0	1.007140	9.893575	-0.783998	0.010071	0.098938	-0.007812	-0.469983	-1.190100	12.409968
20426	0	1.013229	9.911495	-0.745958	0.010133	0.099116	-0.007441	-0.448639	-1.187983	12.410468
20427	0	1.006878	9.911995	-0.746424	0.010071	0.099121	-0.007446	-0.428463	-1.184040	12.410698
20428	0	1.012651	9.911673	-0.732062	0.010127	0.099118	-0.007299	-0.404532	-1.181781	12.411986
20429	0	1.025826	9.893599	-0.819743	0.010254	0.098938	-0.008179	-0.383384	-1.185228	12.414408
20430	0	1.038347	9.917747	-0.761902	0.010385	0.099178	-0.007607	-0.369614	-1.182507	12.407250
20431	0	1.031477	9.924158	-0.765020	0.010315	0.099243	-0.007629	-0.346266	-1.180822	12.399581
20432	0	1.006805	9.911567	-0.793790	0.010070	0.099117	-0.007915	-0.321100	-1.177379	12.392248
20433	0	0.988723	9.875336	-0.831942	0.009888	0.098755	-0.008301	-0.300060	-1.175359	12.389657
20434	0	0.988577	9.868852	-0.780885	0.009886	0.098690	-0.007790	-0.278354	-1.173891	12.385776
20435	0	0.988969	9.857016	-0.807397	0.009888	0.098572	-0.008057	-0.258804	-1.174761	12.379168
20436	0	0.965052	9.826102	-0.756153	0.009647	0.098263	-0.007543	-0.237293	-1.176914	12.376018
20437	0	0.988354	9.808283	-0.691231	0.009888	0.098083	-0.006897	-0.220061	-1.170550	12.364932
20438	0	1.005781	9.783674	-0.737112	0.010062	0.097837	-0.007356	-0.202743	-1.163959	12.353723
20439	0	1.019576	9.704436	-0.673176	0.010193	0.097046	-0.006714	-0.182357	-1.165837	12.337420
20440	0	1.013863	9.740664	-0.731872	0.010137	0.097408	-0.007299	-0.160368	-1.166753	12.328817
20441	0	0.982630	9.698368	-0.715765	0.009827	0.096985	-0.007141	-0.141487	-1.164834	12.320246
20442	0	0.964050	9.661468	-0.688795	0.009643	0.096616	-0.006869	-0.120031	-1.160805	12.314537
20443	0	0.964171	9.637345	-0.721883	0.009644	0.096375	-0.007202	-0.100788	-1.157076	12.313034
20444	0	0.988707	9.600396	-0.652003	0.009884	0.096005	-0.006503	-0.081220	-1.159312	12.305199
20445	0	0.964244	9.570238	-0.660421	0.009644	0.095703	-0.006592	-0.067034	-1.156421	12.298517
20446	0	0.964370	9.557802	-0.717781	0.009641	0.095579	-0.007167	-0.054505	-1.158510	12.293301
20447	0	0.940186	9.545784	-0.660485	0.009399	0.095459	-0.006592	-0.039426	-1.159874	12.287877
20448	0	0.934282	9.521103	-0.693595	0.009342	0.095212	-0.006924	-0.025165	-1.159050	12.291201
20449	0	0.927598	9.503124	-0.678375	0.009277	0.095032	-0.006775	-0.015111	-1.155861	12.286608
20450	0	0.921241	9.490689	-0.735373	0.009212	0.094908	-0.007342	-0.001980	-1.154290	12.278766
20451	0	0.952477	9.527439	-0.697388	0.009521	0.095276	-0.006958	0.016447	-1.156712	12.271494
20452	0	0.952966	9.496530	-0.713040	0.009527	0.094967	-0.007113	0.037357	-1.158160	12.263536
20453	0	0.927597	9.478655	-0.685236	0.009277	0.094788	-0.006836	0.056530	-1.154972	12.255516
20454	0	0.945933	9.490566	-0.730804	0.009457	0.094907	-0.007297	0.069775	-1.156704	12.250863
20455	0	0.946397	9.503033	-0.721606	0.009460	0.095032	-0.007202	0.086001	-1.159387	12.251821
20456	0	0.946905	9.521037	-0.784677	0.009467	0.095211	-0.007841	0.092285	-1.160168	12.254664
20457	0	0.946210	9.557956	-0.764601	0.009460	0.095581	-0.007629	0.111632	-1.160603	12.258022
20458	0	0.958960	9.563657	-0.755698	0.009585	0.095638	-0.007541	0.130429	-1.164188	12.248597
20459	0	0.958472	9.582424	-0.733382	0.009583	0.095825	-0.007324	0.141327	-1.165282	12.247215
20460	0	0.983441	9.606476	-0.717878	0.009830	0.096066	-0.007161	0.161738	-1.168425	12.247134
20461	0	0.976796	9.619009	-0.691198	0.009766	0.096191	-0.006897	0.179000	-1.169652	12.246445
20462	0	0.995868	9.649134	-0.773092	0.009953	0.096493	-0.007721	0.190323	-1.175380	12.246574
20463	0	0.988844	9.680093	-0.818765	0.009888	0.096802	-0.008179	0.200280	-1.174776	12.242735
20464	0	0.989142	9.728683	-0.833081	0.009889	0.097288	-0.008319	0.213657	-1.176588	12.238612
20465	0	0.976939	9.716676	-0.843248	0.009766	0.097168	-0.008423	0.224440	-1.179535	12.236715
20466	0	0.989629	9.734752	-0.789968	0.009894	0.097348	-0.007894	0.231093	-1.180266	12.238979
20467	0	0.976704	9.765467	-0.850042	0.009766	0.097656	-0.008484	0.249866	-1.180464	12.240222
20468	0	1.001551	9.795680	-0.791209	0.010012	0.097958	-0.007907	0.255397	-1.183416	12.242968
20469	0	0.976562	9.796110	-0.854872	0.009766	0.097961	-0.008545	0.259268	-1.181939	12.241737
20470	0	1.025042	9.808252	-0.788567	0.010253	0.098083	-0.007882	0.262819	-1.177482	12.243110
20471	0	1.007034	9.838818	-0.812425	0.010071	0.098389	-0.008118	0.269836	-1.175490	12.237151
20472	0	1.012794	9.844733	-0.771234	0.010130	0.098448	-0.007704	0.279239	-1.171664	12.239854
20473	0	1.043025	9.857216	-0.818266	0.010437	0.098572	-0.008179	0.283066	-1.162415	12.230227
20474	0	1.023971	9.838857	-0.885974	0.010240	0.098389	-0.008859	0.283738	-1.161080	12.228899
20475	0	1.007148	9.851063	-0.848441	0.010071	0.098511	-0.008484	0.283761	-1.160437	12.224184
20476	0	1.037972	9.863169	-0.940006	0.010377	0.098632	-0.009401	0.281800	-1.162203	12.229085
20477	0	1.037781	9.820592	-0.853868	0.010376	0.098206	-0.008545	0.273972	-1.162902	12.226508
20478	0	0.971312	9.814418	-0.895742	0.009707	0.098145	-0.008960	0.270724	-1.168131	12.225070
20479	0	0.970569	9.790024	-0.811822	0.009705	0.097900	-0.008118	0.270770	-1.168004	12.221643
20480	0	1.019688	9.802164	-0.872599	0.010195	0.098022	-0.008730	0.265682	-1.168979	12.224142
20481	0	1.019128	9.783992	-0.841820	0.010193	0.097839	-0.008423	0.259659	-1.165703	12.220671
20482	0	0.995202	9.735201	-0.810058	0.009945	0.097352	-0.008109	0.249177	-1.172595	12.216929
20483	0	1.007336	9.704575	-0.823838	0.010071	0.097046	-0.008240	0.247033	-1.174183	12.215630
20484	0	0.983584	9.716718	-0.823064	0.009831	0.097167	-0.008238	0.238049	-1.177947	12.212294
20485	0	0.982519	9.661925	-0.786800	0.009827	0.096619	-0.007874	0.231019	-1.174724	12.215117
20486	0	0.988319	9.655852	-0.762039	0.009884	0.096559	-0.007619	0.232254	-1.172443	12.217767
20487	0	0.940036	9.613080	-0.707295	0.009399	0.096130	-0.007080	0.223286	-1.172079	12.219064
20488	0	0.940380	9.606941	-0.687786	0.009400	0.096069	-0.006884	0.215945	-1.174672	12.218098
20489	0	0.946072	9.613084	-0.695118	0.009460	0.096130	-0.006958	0.207319	-1.173495	12.221625
20490	0	0.940174	9.582583	-0.687157	0.009399	0.095825	-0.006884	0.192441	-1.174776	12.220656
20491	0	0.946463	9.545925	-0.719318	0.009460	0.095459	-0.007202	0.181258	-1.178283	12.223785
20492	0	0.959481	9.527590	-0.742283	0.009590	0.095276	-0.007429	0.173285	-1.182362	12.228031
20493	0	0.965224	9.539783	-0.798657	0.009644	0.095398	-0.007996	0.162005	-1.191286	12.228392
20494	0	0.966338	9.527528	-0.729891	0.009661	0.095275	-0.007307	0.151769	-1.192975	12.233489
20495	0	0.922234	9.539809	-0.694802	0.009216	0.095398	-0.006958	0.139304	-1.198725	12.231158
20496	0	0.947120	9.527647	-0.705397	0.009472	0.095276	-0.007061	0.130287	-1.196416	12.228703
20497	0	0.952373	9.533735	-0.682676	0.009521	0.095337	-0.006836	0.118788	-1.197612	12.232661
20498	0	0.958803	9.552061	-0.699057	0.009586	0.095520	-0.007001	0.105923	-1.198152	12.236369
20499	0	0.958249	9.545957	-0.713338	0.009583	0.095459	-0.007141	0.096198	-1.196599	12.247134
20500	0	0.952247	9.564386	-0.668420	0.009521	0.095643	-0.006699	0.078567	-1.197434	12.259587
20501	0	0.976671	9.588696	-0.755766	0.009766	0.095886	-0.007568	0.065349	-1.197194	12.267620
20502	0	0.976994	9.613189	-0.772041	0.009768	0.096131	-0.007730	0.052950	-1.198484	12.278163
20503	0	0.958573	9.613078	-0.707017	0.009583	0.096130	-0.007080	0.040689	-1.200802	12.284309
20504	0	0.977763	9.643602	-0.759618	0.009771	0.096436	-0.007610	0.023573	-1.206667	12.295322
20505	0	0.958799	9.667970	-0.725577	0.009583	0.096680	-0.007263	0.014341	-1.211625	12.304604
20506	0	0.966072	9.698432	-0.729560	0.009654	0.096984	-0.007310	-0.002953	-1.217958	12.313284
20507	0	0.952139	9.704670	-0.768047	0.009521	0.097046	-0.007690	-0.015205	-1.216315	12.320075
20508	0	0.983013	9.747490	-0.765547	0.009826	0.097474	-0.007671	-0.034269	-1.219954	12.327962
20509	0	0.989029	9.753510	-0.828688	0.009888	0.097534	-0.008301	-0.050963	-1.221348	12.337834
20510	0	0.983966	9.765790	-0.776567	0.009831	0.097657	-0.007785	-0.073737	-1.229358	12.349685
20511	0	0.964382	9.784044	-0.828772	0.009644	0.097839	-0.008301	-0.089450	-1.228036	12.360080
20512	0	1.019736	9.839125	-0.881172	0.010193	0.098391	-0.008824	-0.104528	-1.231636	12.370446
20513	0	1.019689	9.857253	-0.779776	0.010193	0.098572	-0.007812	-0.121986	-1.234709	12.380217
20514	0	1.007775	9.857380	-0.746557	0.010078	0.098573	-0.007479	-0.137643	-1.232368	12.391395
20515	0	0.989193	9.857271	-0.791771	0.009888	0.098572	-0.007935	-0.157544	-1.235639	12.404438
20516	0	1.014209	9.887879	-0.739749	0.010139	0.098878	-0.007413	-0.175785	-1.237138	12.412795
20517	0	1.019622	9.906098	-0.687874	0.010193	0.099060	-0.006897	-0.197252	-1.239509	12.420467
20518	0	1.007736	9.875791	-0.757747	0.010077	0.098757	-0.007593	-0.215835	-1.238936	12.429066
20519	0	1.001275	9.845076	-0.767306	0.010010	0.098450	-0.007690	-0.236436	-1.240876	12.434507
20520	0	1.008271	9.887938	-0.770238	0.010077	0.098879	-0.007717	-0.253924	-1.246524	12.439421
20521	0	0.982873	9.851217	-0.809783	0.009827	0.098511	-0.008118	-0.277363	-1.247317	12.449506
20522	0	0.970779	9.826953	-0.745556	0.009708	0.098269	-0.007468	-0.292536	-1.245045	12.459382
20523	0	1.007656	9.808436	-0.754945	0.010071	0.098083	-0.007568	-0.315008	-1.250277	12.462223
20524	0	0.989920	9.790283	-0.708197	0.009898	0.097901	-0.007104	-0.341073	-1.249968	12.467394
20525	0	0.976884	9.771822	-0.779684	0.009766	0.097717	-0.007812	-0.359786	-1.252117	12.476754
20526	0	0.989527	9.759746	-0.733508	0.009893	0.097596	-0.007355	-0.383285	-1.252821	12.476340
20527	0	0.976669	9.723012	-0.657369	0.009766	0.097229	-0.006592	-0.405080	-1.252628	12.476039
20528	0	0.964883	9.692661	-0.629374	0.009645	0.096926	-0.006312	-0.427534	-1.255141	12.476486
20529	0	0.976364	9.680315	-0.639062	0.009766	0.096802	-0.006409	-0.449350	-1.251314	12.481117
20530	0	0.995021	9.649899	-0.641719	0.009944	0.096498	-0.006434	-0.470229	-1.257258	12.484507
20531	0	0.977052	9.631379	-0.615186	0.009766	0.096313	-0.006165	-0.485743	-1.261606	12.490770
20532	0	0.935061	9.607015	-0.642893	0.009348	0.096069	-0.006445	-0.505312	-1.263377	12.487656
20533	0	0.940109	9.564301	-0.682068	0.009399	0.095642	-0.006836	-0.524018	-1.263874	12.493967
20534	0	0.971108	9.564351	-0.618317	0.009707	0.095643	-0.006196	-0.539955	-1.266785	12.487977
20535	0	0.951894	9.552131	-0.633198	0.009521	0.095520	-0.006348	-0.559257	-1.262276	12.490395
20536	0	0.957992	9.540052	-0.630240	0.009577	0.095400	-0.006317	-0.577440	-1.264574	12.488713
20537	0	0.946222	9.552072	-0.584501	0.009460	0.095520	-0.005859	-0.595087	-1.265221	12.496160
20538	0	0.891744	9.478925	-0.618232	0.008914	0.094789	-0.006198	-0.614433	-1.267924	12.494431
20539	0	0.928272	9.515384	-0.627820	0.009277	0.095154	-0.006287	-0.625013	-1.272869	12.501293
20540	0	0.953321	9.521409	-0.614336	0.009532	0.095214	-0.006148	-0.631563	-1.272894	12.498876
20541	0	0.934085	9.497091	-0.597430	0.009338	0.094971	-0.005981	-0.640712	-1.274402	12.499859
20542	0	0.940184	9.503214	-0.578223	0.009404	0.095032	-0.005785	-0.644580	-1.270085	12.505559
20543	0	0.946782	9.527560	-0.615749	0.009460	0.095276	-0.006165	-0.653547	-1.277447	12.505533
20544	0	0.953566	9.545848	-0.626660	0.009536	0.095458	-0.006273	-0.662107	-1.275812	12.507559
20545	0	0.958692	9.558112	-0.627892	0.009583	0.095581	-0.006287	-0.671839	-1.279597	12.511371
20546	0	0.953545	9.570281	-0.657332	0.009530	0.095703	-0.006577	-0.676160	-1.284484	12.520639
20547	0	0.970913	9.606949	-0.664399	0.009705	0.096069	-0.006653	-0.687242	-1.288460	12.518988
20548	0	0.953073	9.613066	-0.656944	0.009530	0.096130	-0.006575	-0.693923	-1.287701	12.527050
20549	0	0.958535	9.674121	-0.676400	0.009583	0.096741	-0.006775	-0.707344	-1.289593	12.527735
20550	0	0.983506	9.680158	-0.632370	0.009831	0.096802	-0.006327	-0.711327	-1.292351	12.533283
20551	0	0.958714	9.680162	-0.615945	0.009583	0.096802	-0.006165	-0.717839	-1.296300	12.540974
20552	0	0.990450	9.722753	-0.645536	0.009896	0.097228	-0.006460	-0.723934	-1.304408	12.549762
20553	0	0.989427	9.765571	-0.671203	0.009888	0.097656	-0.006714	-0.726553	-1.310562	12.557642
20554	0	0.996718	9.753213	-0.725392	0.009961	0.097532	-0.007260	-0.734524	-1.316120	12.564346
20555	0	1.001287	9.802226	-0.701738	0.010010	0.098022	-0.007019	-0.736963	-1.318228	12.568941
20556	0	0.995923	9.838733	-0.707591	0.009954	0.098388	-0.007077	-0.738982	-1.322292	12.575061
20557	0	1.013172	9.820562	-0.732372	0.010132	0.098206	-0.007324	-0.740129	-1.320710	12.575466
20558	0	0.982679	9.863264	-0.781236	0.009826	0.098633	-0.007812	-0.739769	-1.320625	12.569476
20559	0	0.983033	9.863224	-0.647288	0.009827	0.098633	-0.006470	-0.736640	-1.323406	12.570858
20560	0	1.001893	9.893608	-0.696113	0.010016	0.098936	-0.006965	-0.741279	-1.324839	12.569573
20561	0	0.982701	9.881570	-0.763179	0.009827	0.098816	-0.007629	-0.739073	-1.323885	12.566385
20562	0	1.025622	9.911963	-0.751668	0.010254	0.099120	-0.007513	-0.735428	-1.325139	12.566152
20563	0	1.013574	9.887586	-0.751646	0.010132	0.098877	-0.007507	-0.725462	-1.328349	12.560505
20564	0	1.020204	9.893482	-0.704020	0.010201	0.098935	-0.007038	-0.723680	-1.328819	12.553564
20565	0	1.000885	9.887684	-0.726604	0.010010	0.098877	-0.007263	-0.720896	-1.326314	12.555893
20566	0	1.024908	9.881493	-0.745524	0.010251	0.098815	-0.007452	-0.717828	-1.322794	12.548457
20567	0	1.068336	9.869319	-0.732991	0.010681	0.098694	-0.007324	-0.711930	-1.324099	12.538683
20568	0	0.995484	9.826401	-0.728067	0.009953	0.098265	-0.007275	-0.705412	-1.325357	12.535779
20569	0	1.006879	9.844953	-0.708547	0.010071	0.098450	-0.007080	-0.699818	-1.321766	12.521305
20570	0	0.988840	9.820406	-0.684739	0.009883	0.098205	-0.006847	-0.700325	-1.326781	12.514726
20571	0	0.982995	9.771659	-0.671916	0.009827	0.097717	-0.006714	-0.694715	-1.329314	12.506021
20572	0	1.007787	9.759295	-0.715558	0.010077	0.097593	-0.007153	-0.691801	-1.329647	12.498493
20573	0	1.000916	9.728958	-0.702622	0.010010	0.097290	-0.007019	-0.683954	-1.327603	12.492028
20574	0	1.007157	9.698304	-0.667671	0.010069	0.096984	-0.006668	-0.674372	-1.329396	12.485371
20575	0	1.006916	9.655745	-0.720672	0.010071	0.096558	-0.007202	-0.669611	-1.326233	12.475951
20576	0	0.970381	9.637286	-0.660702	0.009701	0.096374	-0.006601	-0.663389	-1.328462	12.471157
20577	0	0.921903	9.588543	-0.635581	0.009216	0.095886	-0.006348	-0.654173	-1.330321	12.460357
20578	0	0.946041	9.588438	-0.594428	0.009465	0.095884	-0.005938	-0.646733	-1.323136	12.457564
20579	0	0.933823	9.564152	-0.586894	0.009338	0.095642	-0.005859	-0.635830	-1.321511	12.453882
20580	0	0.952143	9.570038	-0.601344	0.009521	0.095701	-0.006001	-0.622081	-1.321143	12.447554
20581	0	0.964575	9.515305	-0.653853	0.009644	0.095154	-0.006531	-0.613263	-1.322362	12.445620
20582	0	0.970599	9.496844	-0.710431	0.009708	0.094969	-0.007096	-0.604281	-1.318238	12.430339
20583	0	0.982593	9.509251	-0.653567	0.009827	0.095093	-0.006531	-0.598930	-1.315948	12.425173
20584	0	0.951821	9.454164	-0.570346	0.009520	0.094543	-0.005687	-0.579339	-1.312827	12.417402
20585	0	0.952478	9.490855	-0.538506	0.009521	0.094910	-0.005371	-0.563043	-1.315298	12.414460
20586	0	0.891619	9.472335	-0.516314	0.008917	0.094724	-0.005156	-0.554413	-1.312972	12.413181
20587	0	0.921686	9.472570	-0.581162	0.009216	0.094727	-0.005798	-0.538909	-1.312154	12.410464
20588	0	0.915970	9.484566	-0.601968	0.009156	0.094847	-0.006008	-0.525544	-1.314888	12.404414
20589	0	0.970419	9.503100	-0.666393	0.009705	0.095032	-0.006653	-0.512777	-1.312983	12.401322
20590	0	0.970914	9.545564	-0.681014	0.009704	0.095457	-0.006798	-0.498485	-1.318123	12.403214
20591	0	0.976944	9.533554	-0.721513	0.009766	0.095337	-0.007202	-0.483419	-1.321249	12.406063
20592	0	0.971607	9.545464	-0.626744	0.009711	0.095456	-0.006252	-0.465779	-1.325530	12.406924
20593	0	0.958606	9.600692	-0.685039	0.009583	0.096008	-0.006836	-0.449062	-1.328276	12.407460
20594	0	0.965052	9.582049	-0.693840	0.009650	0.095821	-0.006927	-0.435403	-1.327126	12.410724
20595	0	0.952414	9.618982	-0.740249	0.009521	0.096191	-0.007385	-0.415435	-1.328859	12.412305
20596	0	0.952641	9.649090	-0.701876	0.009526	0.096493	-0.006993	-0.385784	-1.327563	12.416380
20597	0	0.951930	9.673949	-0.703893	0.009521	0.096741	-0.007019	-0.362796	-1.323478	12.424279
20598	0	0.964248	9.697999	-0.769024	0.009639	0.096982	-0.007669	-0.338746	-1.326315	12.430838
20599	0	1.019444	9.728849	-0.770788	0.010193	0.097290	-0.007690	-0.318776	-1.326737	12.431434
20600	0	0.989206	9.777311	-0.731515	0.009891	0.097775	-0.007298	-0.299793	-1.327054	12.433568
20601	0	1.019314	9.789895	-0.795199	0.010193	0.097900	-0.007935	-0.280020	-1.325999	12.433900
20602	0	1.013428	9.832189	-0.799060	0.010132	0.098324	-0.007970	-0.256379	-1.327374	12.437469
20603	0	1.001371	9.857024	-0.752225	0.010010	0.098572	-0.007507	-0.239552	-1.330505	12.435693
20604	0	1.014089	9.887119	-0.841354	0.010139	0.098873	-0.008392	-0.215571	-1.330800	12.431193
20605	0	1.013125	9.881470	-0.819414	0.010132	0.098816	-0.008179	-0.198286	-1.328793	12.425783
20606	0	1.001129	9.899415	-0.810843	0.010008	0.098996	-0.008088	-0.175296	-1.331343	12.424559
20607	0	1.013164	9.954709	-0.788957	0.010132	0.099548	-0.007874	-0.157487	-1.329832	12.414055
20608	0	1.025513	9.954413	-0.834668	0.010253	0.099545	-0.008333	-0.142498	-1.330958	12.413794
20609	0	1.001148	9.911958	-0.819489	0.010010	0.099121	-0.008179	-0.124344	-1.331590	12.409931
20610	0	1.019705	9.923827	-0.810153	0.010196	0.099239	-0.008090	-0.111603	-1.331766	12.405160
20611	0	1.000857	9.918105	-0.776678	0.010010	0.099182	-0.007751	-0.094453	-1.328995	12.402859
20612	0	1.019474	9.917756	-0.822498	0.010190	0.099179	-0.008210	-0.077886	-1.333104	12.401379
20613	0	1.006780	9.893693	-0.843882	0.010071	0.098938	-0.008423	-0.059992	-1.328357	12.393408
20614	0	1.000282	9.868995	-0.852863	0.010003	0.098691	-0.008516	-0.046212	-1.326717	12.390855
20615	0	0.988671	9.850975	-0.770436	0.009888	0.098511	-0.007690	-0.030539	-1.324195	12.390746
20616	0	0.970266	9.832358	-0.785492	0.009702	0.098325	-0.007841	-0.014935	-1.323887	12.390306
20617	0	1.007018	9.789962	-0.745721	0.010071	0.097900	-0.007446	-0.002712	-1.321772	12.386423
20618	0	1.000884	9.765303	-0.791043	0.010008	0.097654	-0.007895	0.014262	-1.321603	12.380116
20619	0	0.982748	9.753370	-0.775641	0.009827	0.097534	-0.007751	0.019573	-1.321198	12.377008
20620	0	0.994615	9.704355	-0.758913	0.009950	0.097044	-0.007579	0.031095	-1.315690	12.367104
20621	0	1.007266	9.649558	-0.757864	0.010071	0.096497	-0.007568	0.042658	-1.316580	12.355933
20622	0	0.958368	9.618787	-0.851442	0.009585	0.096189	-0.008505	0.053535	-1.313242	12.348922
20623	0	0.964549	9.606869	-0.720812	0.009644	0.096069	-0.007202	0.060152	-1.314148	12.341429
20624	0	0.953170	9.606588	-0.740833	0.009524	0.096067	-0.007398	0.072468	-1.321470	12.337266
20625	0	0.933841	9.588538	-0.709160	0.009338	0.095886	-0.007080	0.085720	-1.320094	12.331032
20626	0	0.921448	9.545559	-0.814873	0.009215	0.095456	-0.008142	0.093913	-1.317673	12.329251
20627	0	0.952316	9.521403	-0.739364	0.009521	0.095215	-0.007385	0.103455	-1.318317	12.320162
20628	0	0.946398	9.472416	-0.765184	0.009463	0.094725	-0.007647	0.109388	-1.317709	12.316755
20629	0	0.921469	9.484813	-0.794243	0.009216	0.094849	-0.007935	0.118388	-1.314393	12.309047
20630	0	0.921466	9.478485	-0.795833	0.009212	0.094786	-0.007951	0.127082	-1.315589	12.309176
20631	0	0.928304	9.460328	-0.727168	0.009277	0.094604	-0.007263	0.136934	-1.321045	12.304807
20632	0	0.904706	9.441828	-0.672994	0.009044	0.094419	-0.006731	0.135182	-1.323652	12.298363
20633	0	0.934152	9.460374	-0.714702	0.009338	0.094604	-0.007141	0.141920	-1.325985	12.299693
20634	0	0.946785	9.484623	-0.679191	0.009466	0.094847	-0.006787	0.147128	-1.326533	12.307975
20635	0	0.909705	9.448173	-0.671973	0.009094	0.094482	-0.006714	0.153812	-1.328455	12.311171
20636	0	0.952443	9.502968	-0.740194	0.009526	0.095030	-0.007398	0.158471	-1.324821	12.307240
20637	0	0.946133	9.490930	-0.775490	0.009460	0.094910	-0.007751	0.162204	-1.324379	12.310795
20638	0	0.934425	9.527424	-0.654137	0.009339	0.095275	-0.006538	0.165360	-1.328780	12.313157
20639	0	0.940088	9.545825	-0.702705	0.009399	0.095459	-0.007019	0.174510	-1.329047	12.317946
20640	0	0.934387	9.570019	-0.765406	0.009340	0.095701	-0.007646	0.184186	-1.331847	12.320956
20641	0	0.946534	9.606869	-0.793662	0.009460	0.096069	-0.007935	0.186231	-1.336163	12.324493
20642	0	0.952718	9.649506	-0.818347	0.009531	0.096495	-0.008183	0.185749	-1.330135	12.326192
20643	0	0.989058	9.649611	-0.879097	0.009888	0.096497	-0.008789	0.187590	-1.332083	12.327513
20644	0	0.971507	9.692151	-0.861964	0.009709	0.096923	-0.008611	0.197693	-1.337353	12.329876
20645	0	0.995372	9.716725	-0.854732	0.009949	0.097168	-0.008545	0.200158	-1.341698	12.336943
20646	0	0.977831	9.734890	-0.861109	0.009775	0.097349	-0.008612	0.199109	-1.343855	12.339478
20647	0	1.008025	9.789941	-0.787366	0.010071	0.097900	-0.007874	0.198990	-1.353348	12.346862
20648	0	0.978533	9.814120	-0.806142	0.009784	0.098142	-0.008058	0.203054	-1.353691	12.353179
20649	0	1.007265	9.844945	-0.763028	0.010071	0.098450	-0.007629	0.203668	-1.354357	12.354810
20650	0	0.977097	9.844884	-0.799339	0.009768	0.098449	-0.007998	0.198558	-1.355679	12.366653
20651	0	1.001102	9.887674	-0.769152	0.010010	0.098877	-0.007690	0.199364	-1.355663	12.365964
20652	0	1.026278	9.893689	-0.927406	0.010256	0.098937	-0.009280	0.191947	-1.362181	12.371115
20653	0	1.019587	9.906037	-0.908747	0.010193	0.099060	-0.009094	0.183758	-1.364159	12.375036
20654	0	1.007482	9.912156	-0.871128	0.010077	0.099121	-0.008715	0.179427	-1.360737	12.377088
20655	0	1.019281	9.893832	-0.860225	0.010193	0.098938	-0.008606	0.174745	-1.359200	12.379192
20656	0	1.001014	9.924326	-0.865764	0.010009	0.099243	-0.008660	0.171306	-1.359205	12.386044
20657	0	1.037775	9.930450	-0.817280	0.010376	0.099304	-0.008179	0.164112	-1.359785	12.389391
20658	0	1.001360	9.912106	-0.810547	0.010013	0.099121	-0.008106	0.162842	-1.359431	12.394436
20659	0	1.001166	9.881650	-0.841380	0.010010	0.098816	-0.008423	0.152011	-1.360135	12.399371
20660	0	1.007153	9.863466	-0.833669	0.010074	0.098634	-0.008345	0.142422	-1.356158	12.408193
20661	0	0.988579	9.832842	-0.823273	0.009888	0.098328	-0.008240	0.133817	-1.352541	12.404049
20662	0	1.024791	9.814660	-0.864241	0.010249	0.098145	-0.008654	0.120288	-1.349741	12.401252
20663	0	1.006864	9.777910	-0.804993	0.010071	0.097778	-0.008057	0.112014	-1.345778	12.403970
20664	0	1.031421	9.790170	-0.797272	0.010310	0.097901	-0.007982	0.100469	-1.349078	12.398947
20665	0	0.970628	9.741298	-0.749379	0.009705	0.097412	-0.007507	0.084217	-1.349607	12.398182
20666	0	0.976945	9.729173	-0.685845	0.009768	0.097291	-0.006870	0.069905	-1.349261	12.394713
20667	0	0.946627	9.704628	-0.737280	0.009460	0.097046	-0.007385	0.054902	-1.354645	12.394781
20668	0	1.002409	9.661918	-0.698381	0.010021	0.096619	-0.006995	0.041000	-1.356590	12.391341
20669	0	0.982728	9.643646	-0.663866	0.009827	0.096436	-0.006653	0.023805	-1.355845	12.388891
20670	0	0.976818	9.594882	-0.667525	0.009767	0.095948	-0.006686	0.010345	-1.356275	12.388340
20671	0	0.946250	9.576468	-0.700913	0.009460	0.095764	-0.007019	-0.001939	-1.357289	12.381339
20672	0	0.928220	9.552181	-0.723170	0.009281	0.095521	-0.007244	-0.017183	-1.357059	12.380521
20673	0	0.952096	9.503310	-0.736842	0.009521	0.095032	-0.007385	-0.037839	-1.354969	12.379984
20674	0	0.927949	9.509498	-0.642610	0.009275	0.095095	-0.006436	-0.050527	-1.358360	12.379622
20675	0	0.934231	9.484956	-0.687894	0.009338	0.094849	-0.006897	-0.072621	-1.361615	12.383010
20676	0	0.929047	9.484987	-0.697254	0.009285	0.094850	-0.006984	-0.086494	-1.366739	12.387594
20677	0	0.915758	9.472733	-0.737252	0.009155	0.094727	-0.007385	-0.102275	-1.368075	12.384087
20678	0	0.958318	9.485059	-0.692384	0.009586	0.094850	-0.006933	-0.113992	-1.362773	12.387179
20679	0	0.928107	9.478816	-0.688417	0.009277	0.094788	-0.006897	-0.129804	-1.365761	12.391778
20680	0	0.953120	9.503305	-0.674075	0.009528	0.095033	-0.006750	-0.141430	-1.367912	12.396198
20681	0	0.909974	9.466580	-0.688603	0.009094	0.094666	-0.006897	-0.155022	-1.373050	12.397893
20682	0	0.935606	9.491034	-0.679570	0.009349	0.094910	-0.006815	-0.178532	-1.380182	12.402873
20683	0	0.934592	9.490988	-0.688390	0.009338	0.094910	-0.006897	-0.194603	-1.387719	12.411808
20684	0	0.941296	9.515501	-0.740604	0.009414	0.095154	-0.007421	-0.212442	-1.385291	12.411970
20685	0	0.952589	9.533743	-0.749517	0.009521	0.095337	-0.007507	-0.227350	-1.388984	12.419863
20686	0	0.947173	9.545947	-0.692383	0.009469	0.095459	-0.006934	-0.240105	-1.390674	12.424275
20687	0	0.940043	9.619210	-0.664142	0.009399	0.096191	-0.006653	-0.254055	-1.390351	12.429367
20688	0	0.946486	9.613251	-0.709986	0.009462	0.096131	-0.007119	-0.277375	-1.391752	12.437071
20689	0	0.946762	9.655753	-0.731616	0.009460	0.096558	-0.007324	-0.287239	-1.398619	12.448730
20690	0	0.990121	9.674049	-0.742051	0.009901	0.096740	-0.007430	-0.298923	-1.397242	12.454458
20691	0	0.988637	9.716894	-0.767985	0.009888	0.097168	-0.007690	-0.311767	-1.394124	12.460078
20692	0	0.982998	9.735196	-0.723474	0.009824	0.097352	-0.007242	-0.320884	-1.399824	12.461335
20693	0	0.964740	9.753493	-0.706452	0.009644	0.097534	-0.007080	-0.339438	-1.402735	12.470220
20694	0	0.990157	9.777926	-0.716184	0.009894	0.097779	-0.007172	-0.351222	-1.409599	12.475718
20695	0	1.013539	9.808439	-0.657298	0.010132	0.098083	-0.006592	-0.373425	-1.412180	12.486294
20696	0	1.008171	9.814701	-0.776260	0.010077	0.098146	-0.007775	-0.388533	-1.415475	12.493429
20697	0	1.013940	9.820546	-0.823170	0.010132	0.098206	-0.008240	-0.398181	-1.422630	12.501884
20698	0	1.009055	9.863182	-0.870687	0.010085	0.098632	-0.008713	-0.405308	-1.427223	12.514134
20699	0	1.013452	9.869490	-0.779576	0.010132	0.098694	-0.007812	-0.424990	-1.428710	12.521593
20700	0	1.044811	9.887886	-0.819835	0.010442	0.098879	-0.008206	-0.434541	-1.434429	12.528301
20701	0	1.013554	9.912155	-0.761854	0.010132	0.099121	-0.007629	-0.447422	-1.437206	12.530110
20702	0	0.989455	9.893831	-0.748183	0.009894	0.098938	-0.007486	-0.452948	-1.435769	12.540894
20703	0	0.976912	9.881617	-0.725500	0.009766	0.098816	-0.007263	-0.462710	-1.438196	12.551959
20704	0	0.952792	9.899992	-0.772401	0.009528	0.098999	-0.007735	-0.476062	-1.436435	12.552174
20705	0	0.988901	9.869413	-0.719653	0.009888	0.098694	-0.007202	-0.483000	-1.436546	12.545319
20706	0	0.995289	9.857201	-0.767403	0.009951	0.098572	-0.007680	-0.490206	-1.437633	12.546469
20707	0	1.019526	9.869456	-0.737242	0.010193	0.098694	-0.007385	-0.505449	-1.438940	12.542724
20708	0	1.032326	9.845066	-0.656148	0.010320	0.098451	-0.006567	-0.512160	-1.441518	12.549400
20709	0	0.995371	9.814458	-0.707243	0.009949	0.098145	-0.007080	-0.521375	-1.445780	12.551972
20710	0	0.989674	9.808439	-0.729759	0.009897	0.098083	-0.007309	-0.534980	-1.443684	12.556587
20711	0	0.989006	9.753442	-0.731785	0.009888	0.097534	-0.007324	-0.542810	-1.444988	12.555004
20712	0	0.976809	9.753470	-0.626830	0.009769	0.097534	-0.006274	-0.550132	-1.441890	12.559319
20713	0	0.982757	9.741272	-0.713159	0.009827	0.097412	-0.007141	-0.561623	-1.441397	12.564991
20714	0	0.977059	9.692484	-0.705558	0.009767	0.096925	-0.007062	-0.569504	-1.444675	12.562034
20715	0	0.958366	9.686294	-0.671013	0.009583	0.096863	-0.006714	-0.574258	-1.444483	12.565733
20716	0	0.989229	9.655792	-0.614884	0.009890	0.096558	-0.006158	-0.585310	-1.446155	12.566751
20717	0	0.988707	9.661890	-0.701646	0.009888	0.096619	-0.007019	-0.588764	-1.443937	12.565148
20718	0	0.988607	9.631412	-0.614934	0.009886	0.096313	-0.006160	-0.601561	-1.442778	12.561538
20719	0	0.982776	9.619187	-0.615560	0.009827	0.096191	-0.006165	-0.612599	-1.442593	12.560281
20720	0	0.940559	9.558047	-0.645503	0.009401	0.095581	-0.006453	-0.610022	-1.446224	12.556555
20721	0	0.921742	9.545901	-0.616242	0.009216	0.095459	-0.006165	-0.612926	-1.446017	12.558606
20722	0	0.897758	9.545850	-0.665117	0.008974	0.095459	-0.006649	-0.610691	-1.448677	12.560835
20723	0	0.946666	9.533619	-0.573908	0.009460	0.095337	-0.005737	-0.608888	-1.454574	12.565541
20724	0	0.947304	9.545709	-0.592218	0.009472	0.095457	-0.005924	-0.611686	-1.454382	12.569655
20725	0	0.994786	9.527621	-0.567225	0.009949	0.095276	-0.005676	-0.616840	-1.451784	12.576950
20726	0	0.958109	9.533674	-0.615884	0.009581	0.095337	-0.006157	-0.614913	-1.450790	12.577803
20727	0	0.927460	9.497116	-0.616160	0.009277	0.094971	-0.006165	-0.618885	-1.445963	12.575848
20728	0	0.945897	9.539757	-0.640229	0.009455	0.095398	-0.006403	-0.620058	-1.449501	12.579204
20729	0	0.958759	9.545818	-0.616913	0.009583	0.095459	-0.006165	-0.614886	-1.453970	12.589132
20730	0	0.929047	9.539552	-0.581078	0.009287	0.095396	-0.005808	-0.611787	-1.456714	12.591070
20731	0	0.964372	9.570266	-0.592767	0.009644	0.095703	-0.005920	-0.603559	-1.455362	12.588981
20732	0	0.958162	9.576194	-0.618606	0.009583	0.095762	-0.006180	-0.596531	-1.452724	12.589695
20733	0	0.976785	9.613029	-0.616230	0.009766	0.096130	-0.006165	-0.599575	-1.453810	12.595656
20734	0	0.983017	9.625146	-0.701602	0.009830	0.096251	-0.007015	-0.599011	-1.451848	12.599843
20735	0	0.983224	9.649559	-0.665901	0.009827	0.096497	-0.006653	-0.592059	-1.456884	12.601586
20736	0	0.977640	9.679831	-0.661236	0.009776	0.096799	-0.006604	-0.582843	-1.455662	12.603241
20737	0	0.976845	9.710624	-0.739062	0.009766	0.097107	-0.007385	-0.576927	-1.457464	12.603422
20738	0	0.989877	9.710409	-0.697356	0.009892	0.097105	-0.006969	-0.572427	-1.463310	12.606133
20739	0	0.994898	9.735093	-0.641053	0.009949	0.097351	-0.006409	-0.570616	-1.462006	12.614517
20740	0	0.970753	9.734891	-0.746204	0.009705	0.097350	-0.007450	-0.557022	-1.463999	12.614123
20741	0	1.013953	9.765504	-0.702481	0.010132	0.097656	-0.007019	-0.550628	-1.471473	12.614142
20742	0	0.966359	9.777466	-0.703597	0.009659	0.097775	-0.007031	-0.545736	-1.475590	12.608102
20743	0	0.970299	9.808312	-0.690459	0.009705	0.098083	-0.006897	-0.537265	-1.472173	12.611233
20744	0	1.019116	9.832464	-0.796155	0.010189	0.098326	-0.007951	-0.525189	-1.473182	12.608136
20745	0	1.007474	9.838720	-0.727771	0.010071	0.098389	-0.007263	-0.508709	-1.476231	12.609259
20746	0	1.002000	9.862788	-0.724337	0.010017	0.098629	-0.007232	-0.495620	-1.477767	12.608707
20747	0	1.018944	9.826612	-0.721363	0.010193	0.098267	-0.007202	-0.482743	-1.472293	12.604252
20748	0	1.012732	9.869076	-0.772526	0.010124	0.098692	-0.007714	-0.470441	-1.474476	12.600315
20749	0	1.001258	9.875391	-0.763832	0.010010	0.098755	-0.007629	-0.460481	-1.476219	12.601945
20750	0	1.001445	9.856803	-0.771998	0.010015	0.098569	-0.007709	-0.447702	-1.474768	12.590234
20751	0	0.988909	9.832651	-0.745930	0.009888	0.098328	-0.007446	-0.432981	-1.474929	12.590210
20752	0	0.994730	9.820255	-0.717457	0.009951	0.098203	-0.007168	-0.425547	-1.469538	12.586812
20753	0	1.000995	9.814339	-0.794839	0.010010	0.098145	-0.007935	-0.409882	-1.468338	12.579789
20754	0	0.988951	9.807953	-0.803548	0.009888	0.098081	-0.008024	-0.397121	-1.468979	12.578619
20755	0	0.976813	9.765518	-0.703051	0.009766	0.097656	-0.007019	-0.384082	-1.470418	12.574858
20756	0	1.001550	9.783562	-0.693180	0.010015	0.097836	-0.006921	-0.371650	-1.470037	12.570616
20757	0	1.012899	9.771669	-0.678775	0.010132	0.097717	-0.006775	-0.357102	-1.465202	12.565972
20758	0	0.963828	9.728702	-0.742383	0.009637	0.097288	-0.007411	-0.342431	-1.465430	12.558564
20759	0	0.982759	9.710592	-0.660540	0.009827	0.097107	-0.006592	-0.326897	-1.465033	12.545638
20760	0	0.946244	9.685919	-0.662889	0.009461	0.096860	-0.006619	-0.316160	-1.464747	12.538719
20761	0	0.952364	9.661742	-0.752039	0.009521	0.096619	-0.007507	-0.301067	-1.465815	12.538477
20762	0	0.965012	9.643135	-0.730394	0.009647	0.096433	-0.007290	-0.284793	-1.467585	12.532960
20763	0	0.940362	9.625089	-0.679110	0.009399	0.096252	-0.006775	-0.265924	-1.471071	12.524998
20764	0	0.952337	9.612617	-0.676084	0.009529	0.096127	-0.006747	-0.250214	-1.462725	12.519716
20765	0	0.946070	9.600738	-0.672663	0.009460	0.096008	-0.006714	-0.235420	-1.461489	12.513816
20766	0	0.927402	9.576216	-0.631862	0.009277	0.095762	-0.006312	-0.228366	-1.455951	12.510937
20767	0	0.952132	9.576337	-0.709102	0.009521	0.095764	-0.007080	-0.215716	-1.454242	12.507021
20768	0	0.951752	9.588334	-0.693759	0.009521	0.095884	-0.006920	-0.195049	-1.449147	12.498923
20769	0	0.964352	9.564129	-0.666436	0.009644	0.095642	-0.006653	-0.181693	-1.447546	12.497139
20770	0	0.939684	9.551734	-0.662912	0.009398	0.095518	-0.006616	-0.166035	-1.444068	12.486433
20771	0	0.952517	9.564073	-0.678886	0.009521	0.095642	-0.006775	-0.149735	-1.446911	12.482816
20772	0	0.953193	9.563692	-0.736556	0.009528	0.095638	-0.007353	-0.134930	-1.449935	12.476871
20773	0	0.921714	9.558022	-0.727310	0.009216	0.095581	-0.007263	-0.123469	-1.449428	12.471027
20774	0	0.946191	9.582215	-0.674940	0.009461	0.095823	-0.006734	-0.105398	-1.448465	12.467109
20775	0	0.946278	9.539670	-0.697189	0.009460	0.095398	-0.006958	-0.089185	-1.449724	12.460987
20776	0	0.995434	9.600413	-0.706301	0.009953	0.096005	-0.007048	-0.071319	-1.450299	12.462837
20777	0	0.946510	9.600709	-0.709024	0.009460	0.096008	-0.007080	-0.059609	-1.454289	12.457231
20778	0	0.953157	9.618739	-0.729750	0.009530	0.096189	-0.007284	-0.044157	-1.454513	12.458577
20779	0	0.964572	9.649546	-0.733617	0.009644	0.096497	-0.007324	-0.030409	-1.455532	12.457011
20780	0	0.983614	9.661409	-0.742470	0.009830	0.096616	-0.007410	-0.013439	-1.460657	12.457310
20781	0	0.995104	9.680017	-0.740298	0.009949	0.096802	-0.007385	0.007070	-1.461827	12.455203
20782	0	0.964730	9.697988	-0.792418	0.009647	0.096981	-0.007910	0.023622	-1.460233	12.453357
20783	0	0.940089	9.698413	-0.769792	0.009399	0.096985	-0.007690	0.032060	-1.460432	12.451600
20784	0	0.976820	9.747026	-0.802198	0.009768	0.097471	-0.008011	0.044691	-1.459685	12.452771
20785	0	0.976535	9.728938	-0.782110	0.009766	0.097290	-0.007812	0.054353	-1.457864	12.447491
20786	0	0.982383	9.722628	-0.784315	0.009826	0.097227	-0.007831	0.068607	-1.454165	12.441937
20787	0	1.007816	9.741068	-0.745507	0.010071	0.097412	-0.007446	0.078517	-1.461247	12.437914
20788	0	0.996175	9.771243	-0.760151	0.009963	0.097713	-0.007586	0.095648	-1.458196	12.438353
20789	0	0.976714	9.777753	-0.721083	0.009766	0.097778	-0.007202	0.105389	-1.458390	12.436493
20790	0	0.970695	9.795870	-0.820603	0.009706	0.097960	-0.008197	0.115697	-1.457439	12.431501
20791	0	0.995038	9.820430	-0.758263	0.009949	0.098206	-0.007568	0.131860	-1.457819	12.428355
20792	0	0.976844	9.801892	-0.833744	0.009768	0.098020	-0.008329	0.140837	-1.456233	12.425199
20793	0	0.988675	9.808254	-0.752105	0.009888	0.098083	-0.007507	0.156412	-1.453558	12.424926
20794	0	0.976391	9.850694	-0.754584	0.009763	0.098508	-0.007535	0.168611	-1.453314	12.427344
20795	0	0.958269	9.789993	-0.787901	0.009583	0.097900	-0.007874	0.174615	-1.451939	12.428340
20796	0	0.982687	9.802112	-0.776752	0.009827	0.098022	-0.007763	0.179561	-1.450636	12.429191
20797	0	1.019203	9.814397	-0.830847	0.010193	0.098145	-0.008301	0.188059	-1.448139	12.428183
20798	0	1.031186	9.808084	-0.790059	0.010313	0.098082	-0.007890	0.200171	-1.445262	12.422219
20799	0	0.970511	9.771672	-0.867283	0.009705	0.097717	-0.008667	0.206615	-1.444327	12.420675
20800	0	0.988903	9.753185	-0.788948	0.009888	0.097532	-0.007886	0.210345	-1.444358	12.418175
20801	0	0.995191	9.753333	-0.763606	0.009949	0.097534	-0.007629	0.217725	-1.446533	12.411423
20802	0	1.001289	9.765426	-0.777013	0.010015	0.097654	-0.007766	0.222393	-1.441922	12.410313
20803	0	0.994937	9.728952	-0.720823	0.009949	0.097290	-0.007202	0.229149	-1.441080	12.416128
20804	0	0.994859	9.704331	-0.740803	0.009950	0.097044	-0.007398	0.240915	-1.438223	12.413484
20805	0	0.964593	9.680117	-0.769485	0.009644	0.096802	-0.007690	0.245705	-1.439491	12.407139
20806	0	0.952642	9.643343	-0.788432	0.009525	0.096434	-0.007883	0.246816	-1.439216	12.409652
20807	0	0.970603	9.649614	-0.757218	0.009705	0.096497	-0.007568	0.250920	-1.439364	12.407295
20808	0	0.964855	9.643298	-0.776435	0.009645	0.096434	-0.007760	0.255643	-1.441440	12.409597
20809	0	0.952171	9.619099	-0.757330	0.009521	0.096191	-0.007568	0.261111	-1.440131	12.408625
20810	0	0.970455	9.631211	-0.727914	0.009705	0.096313	-0.007274	0.267160	-1.438505	12.405087
20811	0	0.933815	9.613006	-0.690168	0.009338	0.096130	-0.006897	0.272338	-1.436629	12.403302
20812	0	0.939861	9.588534	-0.714965	0.009398	0.095885	-0.007151	0.270725	-1.435215	12.402078
20813	0	0.964371	9.619115	-0.732744	0.009644	0.096191	-0.007324	0.274116	-1.433802	12.402661
20814	0	0.958470	9.582395	-0.763697	0.009583	0.095824	-0.007636	0.274813	-1.434793	12.408588
20815	0	0.952607	9.564162	-0.701925	0.009521	0.095642	-0.007019	0.274667	-1.438673	12.409538
20816	0	0.952920	9.564116	-0.702083	0.009530	0.095641	-0.007020	0.275190	-1.436028	12.406276
20817	0	0.927920	9.570341	-0.713486	0.009277	0.095703	-0.007141	0.267325	-1.436639	12.408124
20818	0	0.952655	9.594706	-0.712849	0.009524	0.095947	-0.007129	0.266653	-1.437656	12.414177
20819	0	0.928318	9.588591	-0.689358	0.009277	0.095886	-0.006897	0.262241	-1.443009	12.420704
20820	0	0.971633	9.606825	-0.780708	0.009716	0.096068	-0.007806	0.263299	-1.441748	12.425643
20821	0	0.952416	9.594737	-0.774685	0.009521	0.095947	-0.007751	0.257436	-1.443270	12.435553
20822	0	0.983517	9.655726	-0.707110	0.009831	0.096558	-0.007071	0.256576	-1.446087	12.437447
20823	0	0.952352	9.655774	-0.713680	0.009521	0.096558	-0.007141	0.251058	-1.446884	12.443434
20824	0	0.989003	9.649729	-0.706393	0.009892	0.096497	-0.007071	0.241649	-1.443513	12.445281
20825	0	0.977089	9.674049	-0.762558	0.009766	0.096741	-0.007629	0.236747	-1.448105	12.452020
20826	0	0.977821	9.680082	-0.780181	0.009775	0.096801	-0.007806	0.231596	-1.450068	12.458821
20827	0	0.970844	9.692396	-0.774498	0.009705	0.096924	-0.007751	0.223547	-1.452981	12.460626
20828	0	0.965244	9.710715	-0.767256	0.009650	0.097107	-0.007678	0.216675	-1.453960	12.463125
20829	0	0.982819	9.765637	-0.787014	0.009827	0.097656	-0.007874	0.212252	-1.454130	12.463823
20830	0	0.976976	9.735135	-0.755644	0.009768	0.097351	-0.007562	0.205674	-1.453988	12.471197
20831	0	1.001037	9.753469	-0.749994	0.010010	0.097534	-0.007507	0.196605	-1.453067	12.478702
20832	0	0.989408	9.796220	-0.803789	0.009889	0.097962	-0.008042	0.191018	-1.457759	12.484803
20833	0	0.977474	9.796168	-0.834813	0.009766	0.097961	-0.008362	0.174723	-1.466679	12.491734
20834	0	0.997486	9.820538	-0.814450	0.009967	0.098206	-0.008152	0.165578	-1.474403	12.494086
20835	0	1.013570	9.759543	-0.878220	0.010132	0.097595	-0.008789	0.157139	-1.477282	12.496631
20836	0	1.007999	9.783968	-0.791523	0.010078	0.097839	-0.007921	0.149733	-1.477465	12.501984
20837	0	0.988802	9.771792	-0.737637	0.009888	0.097717	-0.007385	0.138896	-1.476233	12.501730
20838	0	0.970546	9.802419	-0.753999	0.009705	0.098023	-0.007551	0.125385	-1.475644	12.502525
20839	0	1.013726	9.783965	-0.706823	0.010132	0.097839	-0.007080	0.111167	-1.480357	12.505949
20840	0	0.990089	9.783990	-0.826824	0.009898	0.097839	-0.008278	0.099491	-1.481865	12.515250
20841	0	1.013523	9.765678	-0.792372	0.010132	0.097656	-0.007935	0.086380	-1.484212	12.519955
20842	0	1.001650	9.747360	-0.778578	0.010016	0.097473	-0.007792	0.079111	-1.482751	12.512086
20843	0	0.982918	9.729025	-0.768459	0.009827	0.097290	-0.007690	0.071813	-1.484107	12.510393
20844	0	0.995433	9.765705	-0.736205	0.009953	0.097656	-0.007374	0.057629	-1.483456	12.513521
20845	0	0.995093	9.698571	-0.718775	0.009949	0.096985	-0.007202	0.040229	-1.484436	12.513428
20846	0	0.995678	9.729175	-0.734085	0.009953	0.097291	-0.007357	0.021285	-1.487784	12.518166
20847	0	0.977398	9.716782	-0.768175	0.009766	0.097168	-0.007690	0.010668	-1.496026	12.519056
20848	0	0.959888	9.667968	-0.668278	0.009599	0.096679	-0.006697	-0.006253	-1.494587	12.518027
20849	0	0.927883	9.680290	-0.700131	0.009277	0.096802	-0.007019	-0.027627	-1.494719	12.517914
20850	0	0.965224	9.680407	-0.660313	0.009646	0.096804	-0.006618	-0.045066	-1.499982	12.516403
20851	0	0.964498	9.637554	-0.712537	0.009644	0.096375	-0.007141	-0.064187	-1.500051	12.517762
20852	0	0.983131	9.631578	-0.691815	0.009829	0.096315	-0.006927	-0.075690	-1.501670	12.523490
20853	0	0.976261	9.631435	-0.688899	0.009766	0.096313	-0.006897	-0.085665	-1.496474	12.526617
20854	0	0.976366	9.600981	-0.692841	0.009759	0.096009	-0.006943	-0.103161	-1.500454	12.527980
20855	0	0.952569	9.613124	-0.730738	0.009521	0.096130	-0.007324	-0.123557	-1.503748	12.540216
20856	0	0.971716	9.594821	-0.679564	0.009712	0.095948	-0.006803	-0.132250	-1.508016	12.540209
20857	0	0.952767	9.576415	-0.694963	0.009521	0.095764	-0.006958	-0.142678	-1.513778	12.544002
20858	0	0.929202	9.582476	-0.619648	0.009289	0.095824	-0.006209	-0.158488	-1.516010	12.549705
20859	0	0.946004	9.607019	-0.645770	0.009460	0.096069	-0.006470	-0.173294	-1.513890	12.548522
20860	0	0.933975	9.570455	-0.668009	0.009337	0.095704	-0.006690	-0.185642	-1.515039	12.547543
20861	0	0.934458	9.594768	-0.669925	0.009338	0.095947	-0.006714	-0.203490	-1.520792	12.548174
20862	0	0.996227	9.600903	-0.685516	0.009960	0.096008	-0.006868	-0.219631	-1.521616	12.555081
20863	0	0.976780	9.588692	-0.743461	0.009766	0.095886	-0.007446	-0.234024	-1.522570	12.557241
20864	0	0.952846	9.588738	-0.705020	0.009525	0.095887	-0.007057	-0.242828	-1.524701	12.558075
20865	0	0.964723	9.619145	-0.713560	0.009644	0.096191	-0.007141	-0.249849	-1.527425	12.558536
20866	0	0.941141	9.625137	-0.657539	0.009406	0.096251	-0.006581	-0.257339	-1.532098	12.558620
20867	0	0.952266	9.649688	-0.591367	0.009521	0.096497	-0.005920	-0.265816	-1.531844	12.564514
20868	0	0.940432	9.686316	-0.638544	0.009401	0.096863	-0.006395	-0.277969	-1.533725	12.567723
20869	0	0.970691	9.698491	-0.634343	0.009705	0.096985	-0.006348	-0.283441	-1.534804	12.571004
20870	0	0.995495	9.716830	-0.718668	0.009953	0.097168	-0.007195	-0.293167	-1.535998	12.567789
20871	0	0.983205	9.698482	-0.719533	0.009827	0.096985	-0.007202	-0.301687	-1.540726	12.565782
20872	0	1.014653	9.728912	-0.760994	0.010142	0.097289	-0.007616	-0.309313	-1.543985	12.571480
20873	0	1.001242	9.753458	-0.682639	0.010010	0.097534	-0.006836	-0.320928	-1.545397	12.579436
20874	0	1.001519	9.765623	-0.773174	0.010015	0.097656	-0.007732	-0.322163	-1.544442	12.586593
20875	0	0.983263	9.765614	-0.646227	0.009827	0.097656	-0.006470	-0.331352	-1.549772	12.591350
20876	0	0.971709	9.753346	-0.681675	0.009716	0.097533	-0.006822	-0.337572	-1.549346	12.596619
20877	0	0.976785	9.802266	-0.731864	0.009766	0.098022	-0.007324	-0.344568	-1.550280	12.601606
20878	0	1.008031	9.808322	-0.712632	0.010075	0.098083	-0.007131	-0.350074	-1.555292	12.602283
20879	0	1.000648	9.802338	-0.682759	0.010010	0.098022	-0.006836	-0.360325	-1.549795	12.604375
20880	0	1.006725	9.808452	-0.730270	0.010064	0.098084	-0.007308	-0.367010	-1.551803	12.603118
20881	0	1.007442	9.832774	-0.713454	0.010071	0.098328	-0.007141	-0.375133	-1.554375	12.605527
20882	0	0.995728	9.796127	-0.700619	0.009955	0.097961	-0.007007	-0.376186	-1.554942	12.604770
20883	0	0.995253	9.820534	-0.658946	0.009949	0.098206	-0.006592	-0.379373	-1.557701	12.610036
20884	0	0.995831	9.796039	-0.731759	0.009955	0.097960	-0.007320	-0.383134	-1.559424	12.614314
20885	0	0.989256	9.796107	-0.726131	0.009888	0.097961	-0.007263	-0.385791	-1.563437	12.615715
20886	0	1.008200	9.789947	-0.768501	0.010080	0.097899	-0.007688	-0.389279	-1.563743	12.618878
20887	0	1.019123	9.771786	-0.683020	0.010193	0.097717	-0.006836	-0.396519	-1.560180	12.619360
20888	0	1.012877	9.784011	-0.707034	0.010128	0.097840	-0.007069	-0.395067	-1.559440	12.615576
20889	0	0.982767	9.747310	-0.677403	0.009827	0.097473	-0.006775	-0.396590	-1.558976	12.616786
20890	0	0.989435	9.753272	-0.579783	0.009890	0.097533	-0.005797	-0.396558	-1.562866	12.618994
20891	0	0.964588	9.741221	-0.677010	0.009644	0.097412	-0.006775	-0.402700	-1.563966	12.613888
20892	0	1.001708	9.728979	-0.688678	0.010014	0.097290	-0.006888	-0.405137	-1.566492	12.609677
20893	0	0.988872	9.661883	-0.622113	0.009888	0.096619	-0.006226	-0.410959	-1.566067	12.604834
20894	0	1.043568	9.686290	-0.707339	0.010438	0.096863	-0.007071	-0.409325	-1.561769	12.600473
20895	0	0.988725	9.649638	-0.690039	0.009888	0.096497	-0.006897	-0.405801	-1.559592	12.602323
20896	0	0.994760	9.631220	-0.709098	0.009947	0.096313	-0.007088	-0.402453	-1.558890	12.600742
20897	0	0.964619	9.606915	-0.714004	0.009644	0.096069	-0.007141	-0.404232	-1.560427	12.596337
20898	0	0.965289	9.612897	-0.640667	0.009648	0.096129	-0.006407	-0.404849	-1.564208	12.598823
20899	0	0.946023	9.594702	-0.653474	0.009460	0.095947	-0.006531	-0.400640	-1.562301	12.595735
20900	0	0.934040	9.618999	-0.623690	0.009337	0.096190	-0.006234	-0.397891	-1.564182	12.593995
20901	0	0.940102	9.582480	-0.580222	0.009399	0.095825	-0.005798	-0.393807	-1.564402	12.584209
20902	0	0.915309	9.564124	-0.575224	0.009158	0.095641	-0.005746	-0.386788	-1.556681	12.581974
20903	0	0.958010	9.576401	-0.665849	0.009583	0.095764	-0.006653	-0.380572	-1.552083	12.590306
20904	0	0.981948	9.551869	-0.661080	0.009821	0.095519	-0.006603	-0.372066	-1.548653	12.594446
20905	0	0.958199	9.570267	-0.647727	0.009583	0.095703	-0.006470	-0.363605	-1.546347	12.594371
20906	0	0.946083	9.570035	-0.655540	0.009459	0.095701	-0.006546	-0.352936	-1.547414	12.594795
20907	0	0.945889	9.576412	-0.677759	0.009460	0.095764	-0.006775	-0.350269	-1.543881	12.592330
20908	0	0.964103	9.594551	-0.691205	0.009640	0.095946	-0.006903	-0.339662	-1.543744	12.594953
20909	0	0.970213	9.612998	-0.623552	0.009705	0.096130	-0.006226	-0.328442	-1.539139	12.596421
20910	0	0.975836	9.594593	-0.625383	0.009760	0.095946	-0.006246	-0.319205	-1.535609	12.598760
20911	0	0.964406	9.625193	-0.604982	0.009644	0.096252	-0.006042	-0.311062	-1.534523	12.598217
20912	0	0.964764	9.637168	-0.661461	0.009644	0.096373	-0.006607	-0.302653	-1.537709	12.593745
20913	0	0.946346	9.649531	-0.727609	0.009460	0.096497	-0.007263	-0.287918	-1.539642	12.593515
20914	0	0.977470	9.673679	-0.723860	0.009771	0.096738	-0.007229	-0.276951	-1.541951	12.593120
20915	0	0.951856	9.692346	-0.721098	0.009521	0.096924	-0.007202	-0.267102	-1.536801	12.596905
20916	0	1.024957	9.704381	-0.747596	0.010247	0.097045	-0.007464	-0.254069	-1.537909	12.598118
20917	0	0.976582	9.710606	-0.696996	0.009766	0.097107	-0.006958	-0.240521	-1.536419	12.605003
20918	0	0.976927	9.759094	-0.742386	0.009766	0.097592	-0.007410	-0.224903	-1.539072	12.602793
20919	0	0.970930	9.765485	-0.709292	0.009705	0.097656	-0.007080	-0.210392	-1.542913	12.605798
20920	0	0.971515	9.746868	-0.711299	0.009713	0.097469	-0.007107	-0.203653	-1.543567	12.604926
20921	0	0.988787	9.783850	-0.672610	0.009888	0.097839	-0.006714	-0.189926	-1.542087	12.605619
20922	0	0.970807	9.795817	-0.711874	0.009705	0.097960	-0.007105	-0.174287	-1.544472	12.608458
20923	0	0.976745	9.820444	-0.745872	0.009766	0.098206	-0.007446	-0.160359	-1.544906	12.610467
20924	0	0.982882	9.814117	-0.766249	0.009830	0.098142	-0.007655	-0.152368	-1.542449	12.610536
20925	0	1.000742	9.820525	-0.739264	0.010010	0.098206	-0.007385	-0.144381	-1.538089	12.607586
20926	0	0.976194	9.795930	-0.802267	0.009760	0.097960	-0.008011	-0.131162	-1.538873	12.605867
20927	0	0.988963	9.826518	-0.758425	0.009888	0.098267	-0.007568	-0.113271	-1.539539	12.598690
20928	0	1.019640	9.862817	-0.761058	0.010196	0.098629	-0.007601	-0.102489	-1.538680	12.595835
20929	0	0.989262	9.795967	-0.819373	0.009888	0.097961	-0.008179	-0.085521	-1.542891	12.588588
20930	0	0.953052	9.807844	-0.737191	0.009531	0.098080	-0.007355	-0.066061	-1.540658	12.585981
20931	0	0.976564	9.832682	-0.751804	0.009766	0.098328	-0.007507	-0.054188	-1.539072	12.581063
20932	0	0.994933	9.808054	-0.741893	0.009948	0.098082	-0.007407	-0.041085	-1.539260	12.575461
20933	0	0.970834	9.771581	-0.770439	0.009705	0.097717	-0.007690	-0.025304	-1.542059	12.570121
20934	0	1.013453	9.771284	-0.754951	0.010139	0.097713	-0.007536	-0.010057	-1.535777	12.564534
20935	0	1.001033	9.777787	-0.769537	0.010010	0.097778	-0.007690	-0.004896	-1.534876	12.557398
20936	0	0.976536	9.753252	-0.728476	0.009767	0.097533	-0.007274	0.007569	-1.531746	12.564120
20937	0	0.964368	9.728955	-0.775742	0.009644	0.097290	-0.007751	0.014016	-1.530298	12.558133
20938	0	0.964667	9.692075	-0.759173	0.009644	0.096922	-0.007581	0.026429	-1.532340	12.553733
20939	0	0.970337	9.686238	-0.708739	0.009705	0.096863	-0.007080	0.034483	-1.529233	12.550141
20940	0	0.964199	9.673935	-0.679435	0.009641	0.096740	-0.006790	0.038875	-1.529078	12.545535
20941	0	0.939979	9.600752	-0.709019	0.009399	0.096008	-0.007080	0.050349	-1.527875	12.535597
20942	0	0.982647	9.649430	-0.716746	0.009827	0.096495	-0.007162	0.056119	-1.525988	12.528614
20943	0	0.952430	9.588547	-0.708658	0.009521	0.095886	-0.007080	0.063321	-1.527670	12.524320
20944	0	0.983264	9.618881	-0.697912	0.009831	0.096189	-0.006971	0.071940	-1.527434	12.516123
20945	0	0.946311	9.570191	-0.691010	0.009460	0.095703	-0.006897	0.087080	-1.528922	12.515231
20946	0	0.946675	9.545540	-0.644382	0.009465	0.095456	-0.006435	0.096575	-1.529023	12.506971
20947	0	0.958533	9.521416	-0.690256	0.009583	0.095215	-0.006897	0.102753	-1.530692	12.508765
20948	0	0.982891	9.570073	-0.740642	0.009831	0.095701	-0.007397	0.113763	-1.526002	12.508712
20949	0	0.976329	9.545857	-0.721086	0.009766	0.095459	-0.007202	0.123558	-1.521542	12.504179
20950	0	0.957713	9.551837	-0.722905	0.009577	0.095519	-0.007220	0.133491	-1.520264	12.501675
20951	0	0.927925	9.521410	-0.733146	0.009277	0.095215	-0.007324	0.141642	-1.520874	12.500644
20952	0	0.909742	9.515101	-0.710690	0.009097	0.095152	-0.007095	0.154966	-1.519573	12.499463
20953	0	0.928200	9.539686	-0.782030	0.009277	0.095398	-0.007812	0.163777	-1.523508	12.496435
20954	0	0.965227	9.576074	-0.734762	0.009652	0.095761	-0.007340	0.171739	-1.522000	12.489092
20955	0	0.952229	9.588549	-0.721095	0.009521	0.095886	-0.007202	0.181659	-1.521261	12.489906
20956	0	0.946229	9.576155	-0.692357	0.009461	0.095762	-0.006915	0.191211	-1.520608	12.491336
20957	0	0.952307	9.582430	-0.721197	0.009521	0.095825	-0.007202	0.202354	-1.520801	12.492290
20958	0	1.001170	9.618821	-0.802080	0.010013	0.096189	-0.008016	0.207920	-1.518008	12.492917
20959	0	0.964832	9.637355	-0.726957	0.009644	0.096375	-0.007263	0.214937	-1.521968	12.489462
20960	0	0.965311	9.643212	-0.734379	0.009652	0.096433	-0.007338	0.221747	-1.521409	12.491014
20961	0	0.915366	9.655743	-0.775568	0.009155	0.096558	-0.007751	0.226168	-1.517800	12.492405
20962	0	0.982669	9.692186	-0.697528	0.009823	0.096923	-0.006967	0.235860	-1.520615	12.493819
20963	0	0.989010	9.698375	-0.715284	0.009888	0.096985	-0.007141	0.249090	-1.521741	12.493699
20964	0	0.983065	9.722569	-0.808571	0.009830	0.097226	-0.008080	0.254663	-1.520244	12.496811
20965	0	1.001279	9.722802	-0.715030	0.010010	0.097229	-0.007141	0.264914	-1.522095	12.497161
20966	0	0.995751	9.753043	-0.765587	0.009954	0.097531	-0.007648	0.273054	-1.523956	12.507357
20967	0	0.994951	9.777770	-0.824612	0.009949	0.097778	-0.008240	0.279903	-1.523211	12.505046
20968	0	1.001258	9.814212	-0.776875	0.010011	0.098143	-0.007765	0.283888	-1.523696	12.505097
20969	0	1.001190	9.796099	-0.769319	0.010010	0.097961	-0.007690	0.286541	-1.524483	12.507525
20970	0	1.001775	9.814256	-0.813061	0.010014	0.098144	-0.008123	0.294370	-1.527658	12.508898
20971	0	1.019791	9.808295	-0.775173	0.010193	0.098083	-0.007751	0.294119	-1.531838	12.508706
20972	0	0.978163	9.820281	-0.799903	0.009775	0.098204	-0.007997	0.296491	-1.537644	12.510879
20973	0	0.982864	9.826620	-0.793715	0.009827	0.098267	-0.007935	0.298910	-1.538271	12.509641
20974	0	0.989584	9.857040	-0.751289	0.009892	0.098571	-0.007513	0.298181	-1.541579	12.512787
20975	0	1.000933	9.869370	-0.793700	0.010010	0.098694	-0.007935	0.300410	-1.539372	12.514681
20976	0	1.007164	9.869249	-0.794088	0.010069	0.098693	-0.007939	0.301579	-1.540899	12.510854
20977	0	0.989161	9.832741	-0.829879	0.009888	0.098328	-0.008301	0.298705	-1.543767	12.510537
20978	0	1.001971	9.808257	-0.798859	0.010017	0.098083	-0.007992	0.294404	-1.544783	12.511361
20979	0	1.012849	9.784000	-0.866362	0.010132	0.097839	-0.008667	0.289887	-1.539159	12.515820
20980	0	1.012415	9.796221	-0.847928	0.010124	0.097962	-0.008477	0.291643	-1.537511	12.507214
20981	0	1.007575	9.765599	-0.805362	0.010071	0.097656	-0.008057	0.287562	-1.541627	12.504583
20982	0	0.965529	9.777696	-0.799215	0.009653	0.097777	-0.007990	0.289669	-1.542485	12.507647
20983	0	0.952786	9.710640	-0.775034	0.009521	0.097107	-0.007751	0.287817	-1.548311	12.504075
20984	0	0.953751	9.741026	-0.792756	0.009534	0.097410	-0.007933	0.281304	-1.550869	12.506403
20985	0	0.970385	9.704634	-0.756365	0.009705	0.097046	-0.007568	0.275165	-1.548311	12.503631
20986	0	0.982429	9.674112	-0.743319	0.009825	0.096741	-0.007438	0.269299	-1.546038	12.508441
20987	0	1.019314	9.680216	-0.737963	0.010193	0.096802	-0.007385	0.262020	-1.544662	12.503952
20988	0	0.977019	9.643548	-0.779713	0.009766	0.096436	-0.007802	0.255692	-1.548386	12.504073
20989	0	0.970567	9.600874	-0.737807	0.009705	0.096008	-0.007385	0.246553	-1.547979	12.500774
20990	0	0.940831	9.613003	-0.791617	0.009401	0.096130	-0.007920	0.241164	-1.554605	12.496817
20991	0	0.934174	9.606926	-0.719877	0.009338	0.096069	-0.007202	0.236608	-1.556883	12.500760
20992	0	0.946828	9.612971	-0.694441	0.009466	0.096129	-0.006951	0.227809	-1.557660	12.498400
20993	0	0.928258	9.558104	-0.707346	0.009277	0.095581	-0.007080	0.219358	-1.562199	12.496406
20994	0	0.953459	9.558057	-0.693423	0.009531	0.095580	-0.006946	0.205210	-1.564738	12.495943
20995	0	0.958646	9.576433	-0.713354	0.009583	0.095764	-0.007141	0.195623	-1.567721	12.496210
20996	0	0.940932	9.564280	-0.772565	0.009407	0.095642	-0.007737	0.181326	-1.568700	12.501151
20997	0	0.946128	9.545947	-0.804990	0.009460	0.095459	-0.008057	0.172718	-1.567882	12.509397
20998	0	0.958946	9.551961	-0.730838	0.009583	0.095520	-0.007311	0.169198	-1.573322	12.509241
20999	0	0.946082	9.545942	-0.725698	0.009460	0.095459	-0.007263	0.161201	-1.572033	12.509140
21000	0	0.952534	9.570304	-0.706366	0.009521	0.095703	-0.007068	0.155846	-1.574907	12.511989
21001	0	0.946831	9.558092	-0.731583	0.009460	0.095581	-0.007324	0.145336	-1.582519	12.521782
21002	0	0.966060	9.570271	-0.729862	0.009659	0.095702	-0.007308	0.133571	-1.582914	12.522174
21003	0	0.952252	9.613087	-0.646085	0.009521	0.096130	-0.006470	0.122460	-1.582424	12.530164
21004	0	0.964562	9.600961	-0.693569	0.009645	0.096009	-0.006941	0.115720	-1.580879	12.531945
21005	0	0.970725	9.625273	-0.786673	0.009705	0.096252	-0.007874	0.107108	-1.582223	12.542012
21006	0	0.989304	9.674111	-0.779361	0.009892	0.096741	-0.007799	0.099966	-1.581175	12.543458
21007	0	0.964663	9.655837	-0.761598	0.009644	0.096558	-0.007629	0.083541	-1.583050	12.545202
21008	0	0.983458	9.680279	-0.723250	0.009832	0.096803	-0.007236	0.078273	-1.583898	12.549022
21009	0	0.964632	9.686301	-0.731771	0.009644	0.096863	-0.007324	0.070033	-1.585396	12.554598
21010	0	0.989466	9.716821	-0.779429	0.009892	0.097168	-0.007800	0.062662	-1.586181	12.563325
21011	0	0.976804	9.729041	-0.774381	0.009766	0.097290	-0.007751	0.053117	-1.587241	12.567818
21012	0	0.995135	9.771804	-0.711714	0.009953	0.097717	-0.007126	0.042365	-1.584084	12.572773
21013	0	0.976825	9.753464	-0.774241	0.009766	0.097534	-0.007751	0.031226	-1.585352	12.582969
21014	0	0.989964	9.753529	-0.821115	0.009892	0.097535	-0.008222	0.018447	-1.591976	12.588528
21015	0	0.989003	9.790093	-0.774163	0.009888	0.097900	-0.007751	0.006419	-1.592941	12.591042
21016	0	0.977462	9.790155	-0.747877	0.009769	0.097901	-0.007488	-0.005166	-1.597204	12.599630
21017	0	0.989091	9.796211	-0.810544	0.009888	0.097961	-0.008118	-0.019961	-1.599158	12.602782
21018	0	1.020263	9.802338	-0.711191	0.010199	0.098023	-0.007117	-0.026753	-1.602118	12.606422
21019	0	0.982929	9.820602	-0.810905	0.009827	0.098206	-0.008118	-0.037340	-1.603427	12.609914
21020	0	0.989105	9.832842	-0.754281	0.009892	0.098328	-0.007551	-0.047631	-1.599967	12.618385
21021	0	0.976812	9.826679	-0.774591	0.009766	0.098267	-0.007751	-0.054629	-1.601073	12.623584
21022	0	1.007706	9.845040	-0.742460	0.010076	0.098450	-0.007436	-0.068165	-1.601043	12.626180
21023	0	0.988346	9.826764	-0.780477	0.009888	0.098267	-0.007812	-0.077761	-1.594381	12.623970
21024	0	0.982306	9.808528	-0.748713	0.009818	0.098085	-0.007492	-0.084057	-1.598460	12.624060
21025	0	1.013401	9.796176	-0.774434	0.010132	0.097961	-0.007751	-0.092873	-1.599184	12.631730
21026	0	0.989603	9.790020	-0.718516	0.009892	0.097900	-0.007189	-0.097635	-1.602690	12.636939
21027	0	0.988935	9.796172	-0.774566	0.009888	0.097961	-0.007751	-0.104940	-1.602830	12.642273
21028	0	0.970759	9.765704	-0.760761	0.009707	0.097656	-0.007618	-0.117597	-1.601252	12.642431
21029	0	0.970911	9.741255	-0.700670	0.009705	0.097412	-0.007019	-0.132591	-1.604792	12.644192
21030	0	0.990079	9.735122	-0.698679	0.009896	0.097351	-0.006995	-0.143004	-1.608346	12.640803
21031	0	0.995159	9.710727	-0.694926	0.009949	0.097107	-0.006958	-0.153846	-1.609967	12.638980
21032	0	0.989252	9.704634	-0.717890	0.009892	0.097046	-0.007185	-0.161592	-1.608302	12.639581
21033	0	1.000729	9.680295	-0.786205	0.010010	0.096802	-0.007874	-0.175743	-1.603674	12.634608
21034	0	0.994095	9.680436	-0.705053	0.009943	0.096804	-0.007057	-0.184190	-1.599494	12.636974
21035	0	0.970544	9.637518	-0.694756	0.009705	0.096375	-0.006958	-0.197113	-1.598726	12.639903
21036	0	0.934153	9.637576	-0.650317	0.009339	0.096375	-0.006511	-0.206624	-1.599567	12.645037
21037	0	0.952330	9.631374	-0.609656	0.009521	0.096313	-0.006104	-0.215425	-1.599960	12.643825
21038	0	0.976366	9.619269	-0.687250	0.009768	0.096191	-0.006884	-0.229231	-1.592466	12.643111
21039	0	0.970537	9.619170	-0.707501	0.009705	0.096191	-0.007080	-0.235839	-1.591674	12.643390
21040	0	0.982739	9.600876	-0.627046	0.009828	0.096008	-0.006277	-0.244273	-1.589630	12.648914
21041	0	0.964506	9.588673	-0.658239	0.009644	0.095886	-0.006592	-0.256066	-1.589684	12.647650
21042	0	0.952795	9.570442	-0.723450	0.009523	0.095704	-0.007245	-0.269167	-1.593257	12.659640
21043	0	0.970533	9.582549	-0.689185	0.009705	0.095825	-0.006897	-0.275841	-1.592363	12.662827
21044	0	0.952509	9.576467	-0.736571	0.009522	0.095764	-0.007376	-0.288306	-1.593715	12.668921
21045	0	0.958444	9.576408	-0.720068	0.009583	0.095764	-0.007202	-0.290632	-1.594286	12.665862
21046	0	0.933850	9.588575	-0.670810	0.009341	0.095885	-0.006711	-0.294678	-1.589217	12.672068
21047	0	0.934241	9.582466	-0.610570	0.009338	0.095825	-0.006104	-0.292618	-1.592239	12.674294
21048	0	0.953509	9.600570	-0.586577	0.009529	0.096006	-0.005864	-0.291231	-1.597567	12.671193
21049	0	0.964741	9.619120	-0.689450	0.009644	0.096191	-0.006897	-0.294693	-1.600346	12.674154
21050	0	0.965072	9.594655	-0.694933	0.009650	0.095946	-0.006953	-0.299927	-1.599166	12.673032
21051	0	0.977288	9.631253	-0.671695	0.009766	0.096313	-0.006714	-0.296812	-1.606000	12.672576
21052	0	0.984249	9.624981	-0.671495	0.009841	0.096250	-0.006721	-0.304002	-1.606023	12.678110
21053	0	0.946480	9.655760	-0.689118	0.009460	0.096558	-0.006897	-0.311399	-1.609396	12.677416
21054	0	0.983736	9.686143	-0.652219	0.009835	0.096862	-0.006519	-0.308579	-1.610107	12.678805
21055	0	0.964697	9.686228	-0.696047	0.009644	0.096863	-0.006958	-0.306221	-1.612331	12.681645
21056	0	0.989757	9.679956	-0.678012	0.009894	0.096800	-0.006781	-0.307377	-1.614324	12.683896
21057	0	0.970390	9.704621	-0.664923	0.009705	0.097046	-0.006653	-0.312222	-1.611746	12.681550
21058	0	1.000803	9.741215	-0.652323	0.010008	0.097412	-0.006524	-0.313823	-1.610165	12.684709
21059	0	0.988664	9.735091	-0.696179	0.009888	0.097351	-0.006958	-0.310007	-1.607176	12.679842
21060	0	1.001148	9.759376	-0.708818	0.010007	0.097594	-0.007088	-0.309983	-1.610711	12.686727
21061	0	0.976550	9.759493	-0.690124	0.009766	0.097595	-0.006897	-0.305577	-1.608786	12.689782
21062	0	0.982506	9.783829	-0.684704	0.009826	0.097838	-0.006845	-0.303208	-1.606218	12.695079
21063	0	1.007145	9.796136	-0.689691	0.010071	0.097961	-0.006897	-0.303917	-1.605245	12.691204
21064	0	1.000851	9.832694	-0.677445	0.010011	0.098327	-0.006775	-0.305074	-1.600921	12.687027
21065	0	1.018893	9.783956	-0.689989	0.010193	0.097839	-0.006897	-0.302314	-1.594553	12.688037
21066	0	1.000389	9.814378	-0.770314	0.010001	0.098145	-0.007697	-0.295835	-1.595878	12.693689
21067	0	0.988586	9.796155	-0.756918	0.009888	0.097961	-0.007568	-0.295497	-1.592018	12.691372
21068	0	1.006991	9.832725	-0.683912	0.010067	0.098328	-0.006838	-0.294607	-1.593665	12.685315
21069	0	0.982390	9.814470	-0.756977	0.009827	0.098145	-0.007568	-0.293589	-1.588765	12.678752
21070	0	0.987917	9.777845	-0.714602	0.009882	0.097778	-0.007144	-0.291828	-1.583770	12.673431
21071	0	0.988676	9.759485	-0.726930	0.009888	0.097595	-0.007263	-0.285342	-1.581041	12.662308
21072	0	1.006687	9.789896	-0.740548	0.010068	0.097899	-0.007398	-0.276858	-1.578106	12.657276
21073	0	0.994889	9.789984	-0.781922	0.009949	0.097900	-0.007812	-0.269628	-1.576637	12.650892
21074	0	0.976724	9.777597	-0.636627	0.009766	0.097776	-0.006362	-0.265202	-1.576753	12.642996
21075	0	0.976451	9.753382	-0.708654	0.009766	0.097534	-0.007080	-0.258232	-1.573704	12.638731
21076	0	0.945494	9.728901	-0.679297	0.009458	0.097289	-0.006788	-0.253306	-1.568875	12.626562
21077	0	0.976385	9.710664	-0.726951	0.009766	0.097107	-0.007263	-0.246464	-1.565034	12.626221
[truncated: 500 more rows]
