# Supplementary material for: Properties of traditional bamboo carrying poles have implications for user interactions
Source: PLoS One. 2018 May 10;13(5):e0196208. doi: 10.1371/journal.pone.0196208 (PMC5945030; doi:10.1371/journal.pone.0196208)
Supplement: S1 Text — (ZIP) [file pone.0196208.s005.zip › ResTest_PoleE_L3Load2.txt]

// Start Time: Unknown
// Update Rate: 100.0Hz
// Filter Profile: human (34.3)
// Firmware Version: 2.1.4
PacketCounter	SampleTimeFine	Acc_X	Acc_Y	Acc_Z	VelInc_X	VelInc_Y	VelInc_Z	Roll	Pitch	Yaw	Latitude	Longitude	Altitude	Vel_X	Vel_Y	Vel_Z
19083	0	1.561605	9.985495	0.109597	0.015625	0.099854	0.001099	1.968855	-7.876501	50.356528
19084	0	1.622467	10.003813	-0.011823	0.016216	0.100039	-0.000128	1.957886	-7.886162	50.351837
19085	0	0.764989	9.942449	0.099691	0.007629	0.099426	0.000977	1.934611	-7.909775	50.349684
19086	0	-0.573419	9.900226	0.072088	-0.005758	0.099001	0.000711	1.924444	-7.937677	50.346024
19087	0	-1.506731	9.912227	0.098654	-0.015076	0.099121	0.000977	1.915039	-7.947368	50.339016
19088	0	-1.391542	9.954805	0.026775	-0.013900	0.099550	0.000263	1.916093	-7.929587	50.317567
19089	0	-0.349983	9.997498	-0.182452	-0.003479	0.099976	-0.001831	1.911420	-7.906149	50.302708
19090	0	0.963607	9.985998	-0.352559	0.009662	0.099857	-0.003531	1.906579	-7.877328	50.290325
19091	0	1.671812	9.954912	-0.409284	0.016724	0.099548	-0.004089	1.910408	-7.871839	50.274063
19092	0	1.336765	9.918149	-0.244488	0.013355	0.099183	-0.002448	1.906771	-7.886308	50.269972
19093	0	0.111978	9.893781	0.078627	0.001099	0.098938	0.000793	1.915251	-7.910807	50.268765
19094	0	-1.129083	9.918910	0.377102	-0.011311	0.099187	0.003770	1.917540	-7.933256	50.255361
19095	0	-1.526339	9.948637	0.519238	-0.015259	0.099487	0.005188	1.914780	-7.927652	50.247828
19096	0	-1.027642	9.838467	0.496620	-0.010263	0.098387	0.004951	1.900969	-7.912048	50.234775
19097	0	0.174607	9.820596	0.020084	0.001770	0.098206	0.000183	1.882625	-7.884250	50.217833
19098	0	1.232188	9.681170	-0.342593	0.012341	0.096808	-0.003448	1.857582	-7.861670	50.203156
19099	0	1.525629	9.533837	-0.602582	0.015259	0.095337	-0.006042	1.837599	-7.859103	50.196675
19100	0	0.855473	9.295763	-0.508349	0.008539	0.092958	-0.005095	1.824463	-7.878745	50.188967
19101	0	-0.358023	9.130936	-0.305343	-0.003601	0.091309	-0.003052	1.826900	-7.904985	50.187270
19102	0	-1.318640	8.716688	0.170240	-0.013206	0.087164	0.001705	1.834170	-7.930047	50.175568
19103	0	-1.537102	8.032404	0.457962	-0.015381	0.080322	0.004578	1.839642	-7.943022	50.151613
19104	0	-0.985194	7.348880	0.709838	-0.009869	0.073488	0.007081	1.826486	-7.965045	50.103428
19105	0	-0.223872	6.750318	0.606881	-0.002258	0.067505	0.006042	1.794939	-7.993043	50.033870
19106	0	0.372756	6.542116	0.355977	0.003696	0.065425	0.003523	1.738354	-8.044389	49.954169
19107	0	0.534688	6.908875	0.035025	0.005310	0.069092	0.000305	1.669252	-8.106142	49.884934
19108	0	0.700248	7.977620	-0.662521	0.006973	0.079775	-0.006672	1.604519	-8.151189	49.852656
19109	0	1.168271	6.202258	-0.991304	0.011658	0.062012	-0.010010	1.427183	-8.190094	49.890524
19110	0	1.411198	5.875387	-2.163677	0.014093	0.058770	-0.021605	1.491133	-8.219460	49.910218
19111	0	0.761970	6.565380	-3.867779	0.007568	0.065613	-0.038757	1.349798	-8.275037	49.965211
19112	0	1.031580	7.123986	-2.009778	0.010283	0.071264	-0.020028	1.460810	-8.319910	49.997210
19113	0	-0.672752	7.490323	-2.713632	-0.006775	0.074890	-0.027161	1.397892	-8.353618	50.099237
19114	0	-0.737787	7.489710	0.062860	-0.007401	0.074894	0.000718	1.513590	-8.388877	50.182025
19115	0	-0.816654	9.063246	-0.909175	-0.008179	0.090637	-0.009033	1.577099	-8.399484	50.224317
19116	0	-0.421991	9.145983	1.785475	-0.004207	0.091454	0.017890	1.605679	-8.395866	50.299067
19117	0	0.493530	9.919358	3.231480	0.004944	0.099182	0.032349	1.638977	-8.401112	50.349590
19118	0	1.131911	11.073633	3.956613	0.011330	0.110744	0.039540	1.609141	-8.407079	50.399758
19119	0	1.044851	11.540878	2.853444	0.010437	0.115417	0.028503	1.576385	-8.424463	50.426251
19120	0	0.572083	11.673026	2.454433	0.005701	0.116746	0.024474	1.500390	-8.455465	50.487648
19121	0	-0.590117	12.224630	1.629585	-0.005920	0.122253	0.016235	1.435458	-8.477769	50.526122
19122	0	-0.749726	13.013944	-0.896216	-0.007510	0.130138	-0.008966	1.425920	-8.486781	50.552217
19123	0	-0.352938	12.909893	-2.338632	-0.003540	0.129089	-0.023438	1.374213	-8.489482	50.584875
19124	0	-0.107099	13.502010	-3.346669	-0.001072	0.135036	-0.033401	1.428425	-8.487451	50.596368
19125	0	0.330218	13.914804	-3.020658	0.003296	0.139160	-0.030151	1.473819	-8.492624	50.597147
19126	0	0.447384	14.151771	-1.353587	0.004468	0.141529	-0.013418	1.568750	-8.497251	50.599808
19127	0	0.525617	14.428982	0.417119	0.005249	0.144287	0.004272	1.648949	-8.502860	50.601628
19128	0	0.369672	14.634224	2.038602	0.003676	0.146329	0.020485	1.727215	-8.517761	50.595941
19129	0	-0.248703	14.698528	3.577691	-0.002502	0.146973	0.035828	1.769120	-8.526597	50.583441
19130	0	-0.319698	14.737280	4.046745	-0.003203	0.147367	0.040486	1.787198	-8.526728	50.565642
19131	0	-0.110777	14.434449	3.108354	-0.001099	0.144348	0.031067	1.776317	-8.516706	50.552301
19132	0	0.557974	14.019537	1.170000	0.005592	0.140196	0.011688	1.769202	-8.504913	50.532672
19133	0	0.864799	13.549976	-0.597008	0.008667	0.135498	-0.005981	1.762483	-8.490285	50.504719
19134	0	0.964949	13.110748	-1.928369	0.009661	0.131109	-0.019266	1.781189	-8.486172	50.468371
19135	0	0.518184	12.505588	-2.413696	0.005188	0.125061	-0.024109	1.811931	-8.488768	50.428017
19136	0	-0.149256	11.875197	-2.221238	-0.001476	0.118765	-0.022144	1.886975	-8.483531	50.375509
19137	0	-0.440599	11.418902	-1.239671	-0.004395	0.114197	-0.012329	1.968182	-8.479787	50.310078
19138	0	-0.386549	10.717489	-0.087142	-0.003855	0.107176	-0.000799	2.057075	-8.469197	50.252423
19139	0	-0.190086	10.048211	1.655136	-0.001892	0.100464	0.016663	2.195456	-8.449056	50.190199
19140	0	0.107341	9.843797	1.822830	0.001083	0.098430	0.018272	2.257103	-8.425271	50.123179
19141	0	0.426468	8.851108	2.388979	0.004272	0.088501	0.023926	2.310632	-8.399182	50.063301
19142	0	0.491252	8.546446	1.885769	0.004924	0.085465	0.018850	2.307291	-8.370837	50.002071
19143	0	0.354191	7.836345	1.364310	0.003540	0.078369	0.013611	2.268444	-8.361762	49.931787
19144	0	-0.025448	7.146440	0.529148	-0.000250	0.071467	0.005251	2.213636	-8.350049	49.870071
19145	0	-0.354972	6.805919	-0.751883	-0.003540	0.068054	-0.007568	2.140949	-8.339174	49.819399
19146	0	-0.455485	6.295748	-1.481373	-0.004541	0.062947	-0.014861	2.067545	-8.327412	49.763882
19147	0	-0.392428	5.823611	-2.072450	-0.003906	0.058228	-0.020752	2.025095	-8.309669	49.712829
19148	0	-0.109369	5.721382	-2.398639	-0.001077	0.057210	-0.023996	2.011084	-8.289053	49.679751
19149	0	0.176024	5.511530	-2.386419	0.001770	0.055115	-0.023865	2.012445	-8.276724	49.660455
19150	0	0.448950	5.260737	-2.101257	0.004498	0.052613	-0.020996	2.049721	-8.266480	49.642182
19151	0	0.707462	5.284717	-1.846130	0.007080	0.052856	-0.018433	2.112204	-8.259364	49.628854
19152	0	0.932778	5.179636	-1.430814	0.009328	0.051805	-0.014278	2.177832	-8.259013	49.629373
19153	0	1.001230	5.095855	-0.815093	0.010010	0.050964	-0.008118	2.252814	-8.262635	49.641769
19154	0	0.818977	5.321510	-0.260739	0.008183	0.053218	-0.002573	2.326511	-8.277056	49.660407
19155	0	0.367430	5.596951	0.229329	0.003662	0.055969	0.002319	2.377725	-8.302501	49.681587
19156	0	-0.069914	5.945202	0.346891	-0.000708	0.059451	0.003483	2.397511	-8.320753	49.722096
19157	0	-0.279715	6.298878	0.036058	-0.002808	0.062988	0.000366	2.400724	-8.339559	49.756259
19158	0	-0.271440	6.701698	-0.159942	-0.002724	0.067017	-0.001599	2.391190	-8.353813	49.804421
19159	0	-0.279680	7.183855	-0.506955	-0.002808	0.071838	-0.005066	2.385065	-8.366374	49.863523
19160	0	-0.179600	7.659781	-0.788604	-0.001806	0.076598	-0.007880	2.380934	-8.374074	49.932661
19161	0	0.061792	8.117508	-0.831658	0.000610	0.081177	-0.008301	2.394213	-8.378326	49.991056
19162	0	0.392403	8.806877	-0.597934	0.003919	0.088071	-0.005952	2.423672	-8.381309	50.044274
19163	0	0.294432	9.460393	-0.039355	0.002930	0.094604	-0.000366	2.448701	-8.398269	50.105837
19164	0	-0.093781	10.022594	0.673966	-0.000954	0.100224	0.006773	2.475139	-8.420364	50.174025
19165	0	-0.365478	10.699739	0.955442	-0.003662	0.106995	0.009583	2.495400	-8.432116	50.224610
19166	0	-0.267311	11.237584	1.512143	-0.002675	0.112373	0.015140	2.505784	-8.439386	50.268827
19167	0	-0.036493	11.926761	1.662744	-0.000366	0.119263	0.016663	2.533063	-8.445471	50.308387
19168	0	0.128757	12.537220	1.464991	0.001286	0.125374	0.014636	2.515484	-8.450532	50.340935
19169	0	0.305719	12.872296	0.683707	0.003052	0.128723	0.006836	2.511065	-8.456138	50.366084
19170	0	0.544774	13.360508	-0.280026	0.005447	0.133605	-0.002805	2.504821	-8.455503	50.386286
19171	0	0.678513	13.775550	-0.885541	0.006775	0.137756	-0.008850	2.507313	-8.462404	50.404050
19172	0	0.601228	14.049802	-1.139587	0.006002	0.140501	-0.011364	2.531701	-8.468878	50.418495
19173	0	0.172328	14.367218	-1.171189	0.001709	0.143677	-0.011658	2.573951	-8.479292	50.425864
19174	0	-0.076172	14.495102	-0.591446	-0.000766	0.144954	-0.005847	2.626513	-8.481828	50.431943
19175	0	-0.079641	14.685293	0.412849	-0.000793	0.146851	0.004211	2.690428	-8.479109	50.438134
19176	0	0.101866	14.815588	1.434473	0.001030	0.148149	0.014420	2.749637	-8.468910	50.430931
19177	0	0.347233	14.868988	2.038795	0.003479	0.148682	0.020447	2.796820	-8.461280	50.419283
19178	0	0.449865	14.717658	2.048055	0.004503	0.147172	0.020513	2.823767	-8.454908	50.405206
19179	0	0.407758	14.422764	1.536933	0.004089	0.144226	0.015381	2.834951	-8.443253	50.391086
19180	0	0.156463	13.983250	0.583642	0.001561	0.139832	0.005837	2.839857	-8.444195	50.365389
19181	0	-0.116505	13.464309	-0.507693	-0.001160	0.134644	-0.005066	2.854230	-8.439859	50.337315
19182	0	-0.204356	12.951127	-1.243441	-0.002028	0.129514	-0.012411	2.881668	-8.429227	50.300390
19183	0	-0.105186	12.346986	-1.395276	-0.001038	0.123474	-0.013916	2.924672	-8.420784	50.249612
19184	0	0.155170	11.772446	-1.281221	0.001559	0.117729	-0.012768	2.976162	-8.418275	50.195567
19185	0	0.280093	10.882632	0.072858	0.002808	0.108826	0.000793	3.052072	-8.409696	50.140900
19186	0	0.248135	10.760844	0.167982	0.002490	0.107607	0.001763	3.148799	-8.398296	50.085898
19187	0	0.195050	9.717233	1.413060	0.001953	0.097168	0.014160	3.192255	-8.385083	50.026169
19188	0	0.132749	9.266244	1.261468	0.001336	0.092659	0.012639	3.232265	-8.363868	49.959780
19189	0	0.175972	8.770563	1.228306	0.001770	0.087708	0.012268	3.222729	-8.339036	49.889343
19190	0	0.076289	7.933716	1.007557	0.000773	0.079342	0.010037	3.177975	-8.313781	49.821493
19191	0	0.144808	7.409593	0.235356	0.001465	0.074097	0.002319	3.134512	-8.284203	49.754821
19192	0	0.164299	7.026453	-0.764257	0.001665	0.070259	-0.007688	3.069981	-8.253363	49.690332
19193	0	0.175037	6.354851	-1.221430	0.001770	0.063538	-0.012268	2.982156	-8.229102	49.621827
19194	0	0.250154	5.960612	-1.592559	0.002521	0.059598	-0.015953	2.935247	-8.204073	49.571857
19195	0	0.181593	5.793019	-1.920391	0.001831	0.057922	-0.019226	2.896436	-8.185362	49.532599
19196	0	0.136678	5.440049	-1.752283	0.001375	0.054396	-0.017537	2.870972	-8.177075	49.497953
19197	0	0.115312	5.194163	-1.617251	0.001160	0.051941	-0.016174	2.869414	-8.166804	49.479994
19198	0	0.047135	5.206247	-1.495502	0.000475	0.052064	-0.014950	2.883229	-8.162113	49.464858
19199	0	0.054898	5.120654	-1.160532	0.000549	0.051208	-0.011597	2.903971	-8.162356	49.455348
19200	0	0.158431	4.967695	-0.863408	0.001586	0.049679	-0.008623	2.929433	-8.157714	49.453965
19201	0	0.238090	5.010840	-0.623719	0.002380	0.050110	-0.006226	2.955704	-8.157563	49.456467
19202	0	0.379000	5.212006	-0.528123	0.003785	0.052121	-0.005274	2.971416	-8.166492	49.463658
19203	0	0.379441	5.462565	-0.561625	0.003784	0.054626	-0.005615	2.971294	-8.184368	49.489136
19204	0	0.320336	5.749300	-0.604280	0.003195	0.057493	-0.006045	2.963182	-8.197330	49.519522
19205	0	0.312978	6.201132	-0.768679	0.003113	0.062012	-0.007690	2.952362	-8.223106	49.557313
19206	0	0.267822	6.640506	-0.951158	0.002661	0.066405	-0.009515	2.940628	-8.245006	49.609562
19207	0	0.154505	7.086113	-0.836412	0.001526	0.070862	-0.008362	2.934633	-8.266992	49.680699
19208	0	-0.036817	7.635315	-0.703730	-0.000389	0.076354	-0.007027	2.939669	-8.291563	49.747331
19209	0	-0.078145	8.142070	-0.226957	-0.000793	0.081421	-0.002258	2.945737	-8.306010	49.805639
19210	0	0.002397	8.819651	0.362112	0.000019	0.088196	0.003638	2.958675	-8.313894	49.864851
19211	0	0.036952	9.454452	0.987745	0.000366	0.094543	0.009888	2.960658	-8.323985	49.931946
19212	0	0.030721	10.107579	1.402451	0.000308	0.101077	0.014015	2.941214	-8.329914	49.989139
19213	0	0.159029	10.729748	1.338497	0.001587	0.107300	0.013367	2.914697	-8.338468	50.038210
19214	0	0.318389	11.180513	1.673129	0.003178	0.111810	0.016702	2.878569	-8.350325	50.083443
19215	0	0.263246	11.974782	0.968059	0.002625	0.119751	0.009644	2.837454	-8.360025	50.125686
19216	0	0.191185	12.297993	0.555386	0.001911	0.122982	0.005507	2.789686	-8.360768	50.157923
19217	0	-0.060178	12.835841	-0.521391	-0.000610	0.128357	-0.005249	2.753993	-8.365923	50.185917
19218	0	-0.077732	13.300353	-1.082555	-0.000773	0.133001	-0.010853	2.727411	-8.359536	50.205794
19219	0	0.054807	13.629197	-1.195765	0.000549	0.136292	-0.011963	2.721882	-8.356264	50.214856
19220	0	0.170463	13.964745	-1.117150	0.001706	0.139648	-0.011159	2.731317	-8.352960	50.223017
19221	0	0.202008	14.269929	-0.587935	0.002014	0.142700	-0.005859	2.746086	-8.355747	50.234227
19222	0	0.282099	14.483700	0.316432	0.002817	0.144836	0.003194	2.769393	-8.357167	50.237941
19223	0	0.378679	14.685212	1.292126	0.003784	0.146851	0.012939	2.784836	-8.356763	50.231478
19224	0	0.337045	14.722095	1.845237	0.003363	0.147221	0.018456	2.788182	-8.361028	50.232873
19225	0	0.243934	14.733760	1.929706	0.002441	0.147339	0.019287	2.781697	-8.356582	50.226552
19226	0	0.262521	14.586830	1.530421	0.002620	0.145871	0.015278	2.763455	-8.357302	50.212179
19227	0	0.285844	14.245504	0.856517	0.002869	0.142456	0.008545	2.749578	-8.346184	50.197348
19228	0	0.405237	13.952683	-0.049642	0.004066	0.139526	-0.000510	2.742052	-8.332708	50.170024
19229	0	0.414240	13.543777	-0.786466	0.004150	0.135437	-0.007874	2.738112	-8.325428	50.145094
19230	0	0.333187	13.086041	-1.023831	0.003340	0.130860	-0.010237	2.744642	-8.319290	50.109455
19231	0	0.146147	12.524382	-0.855020	0.001465	0.125244	-0.008545	2.755445	-8.316706	50.071329
19232	0	0.005327	11.956614	-0.582398	0.000055	0.119567	-0.005808	2.778605	-8.314817	50.024301
19233	0	-0.061500	11.376934	-0.141694	-0.000610	0.113770	-0.001404	2.802077	-8.308556	49.964306
19234	0	0.017809	10.833748	0.192219	0.000177	0.108337	0.001926	2.817439	-8.305697	49.896914
19235	0	-0.012292	10.046405	0.811544	-0.000122	0.100464	0.008118	2.830550	-8.297106	49.833202
19236	0	-0.019215	9.558338	0.790156	-0.000185	0.095581	0.007930	2.875427	-8.280478	49.766262
19237	0	0.017538	9.045108	0.809070	0.000183	0.090454	0.008057	2.843196	-8.262095	49.697582
19238	0	0.052998	8.312251	0.722247	0.000534	0.083124	0.007203	2.826364	-8.248434	49.633805
19239	0	0.054022	7.873380	0.339475	0.000549	0.078735	0.003357	2.782148	-8.229588	49.562956
19240	0	-0.033650	7.324088	0.048650	-0.000326	0.073241	0.000437	2.716054	-8.210316	49.490320
19241	0	0.023096	6.781268	-0.386137	0.000244	0.067810	-0.003906	2.650034	-8.188916	49.427111
19242	0	0.086779	6.459258	-0.890793	0.000884	0.064587	-0.008949	2.584860	-8.164935	49.371008
19243	0	0.230452	6.110459	-1.210653	0.002319	0.061096	-0.012146	2.517777	-8.145358	49.313652
19244	0	0.337360	5.764129	-1.271745	0.003388	0.057634	-0.012745	2.467548	-8.122302	49.270388
19245	0	0.444684	5.713481	-1.358889	0.004456	0.057129	-0.013611	2.425723	-8.107962	49.243826
19246	0	0.492163	5.525227	-1.324887	0.004927	0.055248	-0.013264	2.396431	-8.099176	49.224506
19247	0	0.500399	5.310273	-1.201483	0.005005	0.053101	-0.012024	2.377946	-8.097913	49.208792
19248	0	0.463825	5.328871	-1.199989	0.004637	0.053288	-0.012006	2.365674	-8.099214	49.203797
19249	0	0.372610	5.242959	-1.000663	0.003723	0.052429	-0.010010	2.358682	-8.102213	49.206941
19250	0	0.220744	5.383273	-0.786844	0.002203	0.053833	-0.007868	2.359612	-8.108245	49.210440
19251	0	0.147230	5.590875	-0.811258	0.001465	0.055908	-0.008118	2.347407	-8.118564	49.224816
19252	0	0.069752	5.908245	-0.675959	0.000686	0.059082	-0.006764	2.334626	-8.135795	49.249298
19253	0	0.001226	6.231765	-0.585129	0.000000	0.062317	-0.005859	2.315884	-8.152973	49.273962
19254	0	0.065210	6.665150	-0.583868	0.000636	0.066651	-0.005842	2.304097	-8.173977	49.313486
19255	0	0.105169	7.147240	-0.463193	0.001038	0.071472	-0.004639	2.286000	-8.190054	49.365015
19256	0	0.089550	7.568382	-0.309003	0.000882	0.075684	-0.003099	2.261644	-8.204107	49.434451
19257	0	-0.010525	8.032229	0.006741	-0.000122	0.080322	0.000061	2.242627	-8.224800	49.497899
19258	0	-0.032382	8.611968	0.465143	-0.000336	0.086120	0.004651	2.234561	-8.239849	49.546249
19259	0	0.037461	9.289479	0.794255	0.000366	0.092896	0.007935	2.215851	-8.251701	49.604532
19260	0	0.013955	9.765119	1.175319	0.000135	0.097653	0.011735	2.186183	-8.259455	49.658868
19261	0	-0.000050	10.241304	1.644307	0.000000	0.102417	0.016418	2.150393	-8.263736	49.712251
19262	0	0.183352	11.058871	1.238638	0.001834	0.110589	0.012383	2.140205	-8.265351	49.764035
19263	0	0.396408	11.468014	0.982459	0.003967	0.114685	0.009766	2.075525	-8.262496	49.812031
19264	0	0.488200	11.833993	0.497800	0.004880	0.118341	0.004944	2.038349	-8.262297	49.849720
19265	0	0.420960	12.414641	-0.208685	0.004211	0.124146	-0.002136	1.989317	-8.256392	49.880016
19266	0	0.232369	12.683750	-0.621203	0.002317	0.126836	-0.006248	1.953899	-8.257403	49.901115
19267	0	0.110062	13.128736	-0.969440	0.001099	0.131287	-0.009705	1.942584	-8.254110	49.920586
19268	0	0.067993	13.458307	-0.920176	0.000674	0.134583	-0.009196	1.946456	-8.254809	49.928583
19269	0	0.043154	13.647410	-0.337722	0.000427	0.136475	-0.003357	1.963034	-8.254594	49.935351
19270	0	0.073471	13.940643	0.462318	0.000740	0.139405	0.004658	1.991582	-8.246484	49.938281
19271	0	0.188729	14.087134	1.297738	0.001892	0.140869	0.013000	2.010670	-8.238740	49.940015
19272	0	0.322061	14.142763	1.799328	0.003224	0.141424	0.018020	2.032733	-8.231394	49.938785
19273	0	0.316603	14.154036	1.935062	0.003174	0.141541	0.019348	2.032088	-8.220072	49.932384
19274	0	0.206170	13.982892	1.613217	0.002059	0.139831	0.016118	2.022980	-8.216609	49.917858
19275	0	0.152366	13.732806	0.911032	0.001526	0.137329	0.009094	2.011493	-8.209969	49.907974
19276	0	0.114517	13.421638	-0.008603	0.001153	0.134216	-0.000091	2.010365	-8.199271	49.892589
19277	0	0.078437	13.055404	-0.616918	0.000793	0.130554	-0.006165	2.017830	-8.188209	49.872941
19278	0	0.162070	12.646317	-0.838385	0.001629	0.126464	-0.008371	2.033931	-8.178813	49.842810
19279	0	0.255341	12.170258	-0.881304	0.002563	0.121704	-0.008789	2.061504	-8.167734	49.808738
19280	0	0.308323	11.694056	-0.538286	0.003095	0.116941	-0.005357	2.093198	-8.154476	49.765319
19281	0	0.329730	11.181583	-0.174366	0.003296	0.111816	-0.001709	2.135290	-8.152534	49.717454
19282	0	0.330237	10.730156	0.276908	0.003302	0.107301	0.002801	2.175622	-8.147856	49.670042
19283	0	0.244160	10.193010	0.601891	0.002441	0.101929	0.006042	2.208830	-8.140897	49.622972
19284	0	0.121592	9.680452	0.574013	0.001221	0.096804	0.005754	2.232500	-8.127745	49.570563
19285	0	0.017787	8.978462	1.200980	0.000183	0.089783	0.012024	2.259289	-8.109276	49.516221
19286	0	-0.039348	8.899052	0.344250	-0.000385	0.088990	0.003451	2.277958	-8.092395	49.471287
19287	0	-0.001268	8.154190	0.520479	0.000000	0.081543	0.005188	2.262506	-8.066717	49.419558
19288	0	-0.022066	7.696426	0.162252	-0.000211	0.076964	0.001618	2.265071	-8.046147	49.364917
19289	0	0.004978	7.513490	-0.272970	0.000061	0.075134	-0.002747	2.247599	-8.026042	49.312754
19290	0	0.039245	7.025350	-0.385726	0.000404	0.070252	-0.003876	2.224280	-8.004093	49.267878
19291	0	0.132844	6.738442	-0.688404	0.001343	0.067383	-0.006897	2.207720	-7.978573	49.228145
19292	0	0.172642	6.568018	-1.077071	0.001739	0.065679	-0.010778	2.198754	-7.957675	49.193724
19293	0	0.188357	6.305075	-1.097954	0.001892	0.063049	-0.010986	2.190023	-7.941604	49.166003
19294	0	0.223449	6.201318	-0.969660	0.002241	0.062014	-0.009692	2.200051	-7.926170	49.151711
19295	0	0.231525	6.182766	-1.038257	0.002319	0.061829	-0.010376	2.213887	-7.915150	49.139850
19296	0	0.285652	6.036105	-0.905310	0.002860	0.060362	-0.009047	2.227310	-7.903935	49.132028
19297	0	0.311131	6.042307	-0.807019	0.003113	0.060425	-0.008057	2.253100	-7.895359	49.132869
19298	0	0.317272	6.170105	-0.681745	0.003170	0.061703	-0.006804	2.278142	-7.893566	49.143512
19299	0	0.335998	6.384161	-0.513946	0.003357	0.063843	-0.005127	2.299508	-7.892256	49.156377
19300	0	0.324801	6.621923	-0.516252	0.003241	0.066220	-0.005154	2.313613	-7.898209	49.170341
19301	0	0.306070	6.921266	-0.477250	0.003052	0.069214	-0.004761	2.330683	-7.905487	49.194764
19302	0	0.271364	7.262821	-0.381746	0.002704	0.072629	-0.003810	2.339745	-7.913898	49.222014
19303	0	0.226737	7.696460	-0.263817	0.002258	0.076965	-0.002625	2.355799	-7.920138	49.259188
19304	0	0.094080	8.093146	-0.125805	0.000933	0.080932	-0.001251	2.359694	-7.924859	49.302754
19305	0	-0.078465	8.483892	-0.019441	-0.000793	0.084839	-0.000183	2.368057	-7.930487	49.347501
19306	0	-0.168315	8.972329	0.289011	-0.001693	0.089723	0.002905	2.380486	-7.937809	49.387579
19307	0	-0.164623	9.515453	0.554238	-0.001648	0.095154	0.005554	2.388284	-7.935863	49.428773
19308	0	-0.036188	9.930547	0.656222	-0.000363	0.099305	0.006567	2.386948	-7.934131	49.475133
19309	0	0.092117	10.424798	0.616489	0.000916	0.104248	0.006165	2.380645	-7.936357	49.519210
19310	0	0.208465	10.736095	1.042670	0.002083	0.107360	0.010438	2.388382	-7.935046	49.555588
19311	0	0.281103	11.407526	0.590822	0.002808	0.114075	0.005920	2.396353	-7.933648	49.592404
19312	0	0.312692	11.566234	0.571311	0.003119	0.115663	0.005713	2.391705	-7.935981	49.628675
19313	0	0.244639	12.023918	0.048169	0.002441	0.120239	0.000488	2.396490	-7.934038	49.644140
19314	0	0.142009	12.335090	-0.088525	0.001413	0.123351	-0.000869	2.409173	-7.933291	49.666553
19315	0	0.092050	12.542702	-0.136082	0.000916	0.125427	-0.001343	2.423595	-7.930709	49.685996
19316	0	0.135091	12.847734	-0.275712	0.001353	0.128478	-0.002723	2.454008	-7.921516	49.692011
19317	0	0.262160	12.994324	-0.235644	0.002625	0.129944	-0.002319	2.486660	-7.911789	49.697512
19318	0	0.358541	13.128830	0.140639	0.003594	0.131288	0.001451	2.525856	-7.896732	49.698405
19319	0	0.414815	13.189928	0.605503	0.004150	0.131897	0.006104	2.568937	-7.887262	49.696126
19320	0	0.365411	13.203083	1.016495	0.003657	0.132027	0.010218	2.616842	-7.875942	49.684823
19321	0	0.262555	13.171720	1.192598	0.002625	0.131714	0.011963	2.650551	-7.868430	49.677780
19322	0	0.158953	13.031849	1.149251	0.001589	0.130316	0.011523	2.679521	-7.860358	49.668426
19323	0	0.065781	12.811396	0.895645	0.000671	0.128113	0.008972	2.695885	-7.839476	49.655361
19324	0	0.087750	12.506135	0.245823	0.000887	0.125061	0.002471	2.711909	-7.822385	49.629407
19325	0	0.175856	12.152061	-0.301298	0.001770	0.121521	-0.002991	2.737370	-7.804303	49.601111
19326	0	0.289491	11.797790	-0.635650	0.002905	0.117979	-0.006330	2.766988	-7.788183	49.570752
19327	0	0.237070	11.394997	-0.955574	0.002380	0.113953	-0.009521	2.806718	-7.773351	49.533883
19328	0	0.138090	10.985539	-0.816539	0.001386	0.109859	-0.008122	2.857732	-7.763076	49.493213
19329	0	0.030061	10.619936	-0.516476	0.000305	0.106201	-0.005127	2.905948	-7.751865	49.445592
19330	0	-0.049130	10.034384	0.250994	-0.000491	0.100343	0.002553	2.963074	-7.741706	49.398140
19331	0	-0.073519	9.851480	0.529585	-0.000732	0.098511	0.005371	3.057974	-7.727176	49.353445
19332	0	0.023504	9.394820	0.868650	0.000241	0.093946	0.008705	3.087717	-7.706315	49.308210
19333	0	0.139371	8.893111	0.980198	0.001404	0.088928	0.009827	3.126260	-7.678759	49.260523
19334	0	0.277806	8.722401	0.695919	0.002785	0.087223	0.006968	3.145165	-7.656263	49.205582
19335	0	0.316443	8.203098	0.495434	0.003174	0.082031	0.004944	3.136396	-7.630630	49.154928
19336	0	0.314192	7.898086	-0.174412	0.003149	0.078980	-0.001750	3.133211	-7.611852	49.107732
19337	0	0.254728	7.629591	-0.798205	0.002563	0.076294	-0.007996	3.118271	-7.582628	49.061602
19338	0	0.197212	7.300336	-1.070766	0.001980	0.073002	-0.010716	3.109663	-7.566820	49.020500
19339	0	0.133278	7.189943	-1.275728	0.001343	0.071899	-0.012756	3.115758	-7.547180	48.985968
19340	0	0.119118	7.037111	-1.380409	0.001200	0.070373	-0.013796	3.132575	-7.528314	48.961172
19341	0	0.066547	6.890627	-1.313555	0.000671	0.068909	-0.013123	3.157233	-7.512568	48.942340
19342	0	0.120663	6.883989	-1.127579	0.001209	0.068843	-0.011257	3.189895	-7.500222	48.931785
19343	0	0.182953	6.847875	-0.753226	0.001831	0.068481	-0.007507	3.232864	-7.488813	48.924596
19344	0	0.189103	6.866047	-0.385573	0.001889	0.068662	-0.003835	3.268199	-7.482104	48.924997
19345	0	0.201898	6.982358	-0.197095	0.002014	0.069824	-0.001953	3.297686	-7.480233	48.926248
19346	0	0.190759	7.183727	0.001433	0.001902	0.071837	0.000024	3.312716	-7.479946	48.930566
19347	0	0.146859	7.391344	-0.079867	0.001465	0.073914	-0.000793	3.319775	-7.475823	48.942456
19348	0	0.135583	7.592681	-0.287670	0.001350	0.075927	-0.002880	3.313676	-7.473672	48.954320
19349	0	0.122434	7.861321	-0.549332	0.001221	0.078613	-0.005493	3.312668	-7.468068	48.967936
19350	0	0.099273	8.184698	-0.714333	0.000984	0.081847	-0.007142	3.312691	-7.468533	48.985364
19351	0	0.110409	8.538757	-0.672078	0.001099	0.085388	-0.006714	3.318963	-7.463779	49.013431
19352	0	0.075028	8.904756	-0.619074	0.000743	0.089048	-0.006180	3.329490	-7.461155	49.043700
19353	0	0.128619	9.301714	-0.275946	0.001282	0.093018	-0.002747	3.342877	-7.455726	49.067169
19354	0	0.177878	9.674107	0.196776	0.001777	0.096741	0.001987	3.361869	-7.448536	49.098167
19355	0	0.269114	10.095298	0.590369	0.002686	0.100952	0.005920	3.378257	-7.446013	49.124351
19356	0	0.281994	10.473859	0.777172	0.002818	0.104738	0.007777	3.381835	-7.439309	49.151605
19357	0	0.244298	10.839788	0.964947	0.002441	0.108398	0.009644	3.372898	-7.432600	49.178890
19358	0	0.220230	11.193548	0.753463	0.002201	0.111937	0.007519	3.353907	-7.424770	49.206777
19359	0	0.195547	11.431793	0.472093	0.001953	0.114319	0.004700	3.330871	-7.416807	49.225884
19360	0	0.079928	11.620981	0.212602	0.000798	0.116210	0.002117	3.320447	-7.406946	49.242634
19361	0	0.043040	12.023940	-0.335138	0.000427	0.120239	-0.003357	3.313629	-7.398242	49.259414
19362	0	0.097924	12.097172	-0.365122	0.000982	0.120972	-0.003652	3.312894	-7.383628	49.264986
19363	0	0.183310	12.286327	-0.495550	0.001831	0.122864	-0.004944	3.323669	-7.373678	49.272406
19364	0	0.226050	12.438845	-0.284335	0.002262	0.124389	-0.002831	3.336062	-7.360388	49.267916
19365	0	0.226163	12.481691	0.034145	0.002258	0.124817	0.000366	3.359192	-7.351447	49.270056
19366	0	0.226173	12.530675	0.340712	0.002264	0.125306	0.003428	3.379516	-7.337077	49.269036
19367	0	0.189246	12.542903	0.894711	0.001892	0.125427	0.008972	3.404153	-7.324216	49.260388
19368	0	0.152857	12.476026	1.025702	0.001527	0.124760	0.010264	3.412387	-7.312536	49.254447
19369	0	0.207440	12.316989	0.957054	0.002075	0.123169	0.009583	3.425424	-7.298039	49.243319
19370	0	0.225464	12.103353	0.553363	0.002255	0.121034	0.005530	3.425279	-7.283269	49.222080
19371	0	0.304877	11.810303	0.104613	0.003052	0.118103	0.001038	3.419317	-7.267111	49.205908
19372	0	0.315769	11.505198	-0.460985	0.003165	0.115051	-0.004622	3.409795	-7.247241	49.182723
19373	0	0.310203	11.157258	-0.799546	0.003113	0.111572	-0.007996	3.412918	-7.224612	49.157195
19374	0	0.235261	10.778746	-0.843246	0.002358	0.107788	-0.008423	3.426744	-7.206982	49.130944
19375	0	0.127766	10.436852	-0.467566	0.001282	0.104370	-0.004639	3.471718	-7.190165	49.100627
19376	0	0.090531	10.180443	-0.216319	0.000908	0.101805	-0.002148	3.494038	-7.174012	49.068115
19377	0	0.102805	9.771778	0.180989	0.001038	0.097717	0.001831	3.523380	-7.148138	49.035181
19378	0	0.113640	9.497301	0.471226	0.001143	0.094973	0.004719	3.536202	-7.124674	48.998775
19379	0	0.164111	9.094203	0.611056	0.001648	0.090942	0.006104	3.532582	-7.098816	48.957409
19380	0	0.205470	8.825517	0.399819	0.002060	0.088256	0.003980	3.512681	-7.076020	48.922319
19381	0	0.145902	8.483897	0.002186	0.001465	0.084839	0.000000	3.487920	-7.053501	48.883952
19382	0	0.089410	8.154466	-0.213052	0.000902	0.081544	-0.002155	3.457522	-7.028326	48.850394
19383	0	0.072495	7.953098	-0.595344	0.000732	0.079529	-0.005981	3.421672	-7.005240	48.815687
19384	0	0.052603	7.685144	-0.865327	0.000533	0.076849	-0.008675	3.393623	-6.982922	48.787785
19385	0	0.103021	7.513696	-1.121322	0.001038	0.075134	-0.011230	3.370833	-6.960638	48.759072
19386	0	0.150301	7.434748	-1.173542	0.001511	0.074346	-0.011746	3.356148	-6.936649	48.740819
19387	0	0.188827	7.312103	-0.994274	0.001892	0.073120	-0.009949	3.348101	-6.917042	48.730553
19388	0	0.267763	7.263291	-0.847149	0.002678	0.072633	-0.008472	3.347682	-6.902514	48.723184
19389	0	0.323482	7.257080	-0.610356	0.003235	0.072571	-0.006104	3.349242	-6.888385	48.710083
19390	0	0.299549	7.263075	-0.415026	0.002991	0.072631	-0.004151	3.347842	-6.880888	48.710109
19391	0	0.311288	7.373064	-0.249727	0.003113	0.073730	-0.002502	3.339903	-6.865895	48.713301
19392	0	0.262801	7.525678	-0.253671	0.002625	0.075256	-0.002553	3.315104	-6.855943	48.716825
19393	0	0.213779	7.678315	-0.321176	0.002136	0.076782	-0.003235	3.279707	-6.842589	48.729857
19394	0	0.177777	7.910449	-0.414324	0.001773	0.079103	-0.004165	3.247839	-6.833807	48.741124
19395	0	0.110700	8.148271	-0.468434	0.001099	0.081482	-0.004700	3.225039	-6.829425	48.753579
19396	0	0.093773	8.447445	-0.434556	0.000932	0.084474	-0.004363	3.199189	-6.821063	48.775655
19397	0	0.116571	8.807413	-0.309910	0.001160	0.088074	-0.003113	3.178988	-6.812608	48.800018
19398	0	0.068612	9.075939	-0.081042	0.000682	0.090759	-0.000827	3.155760	-6.802158	48.824482
19399	0	0.079204	9.484844	0.117618	0.000793	0.094849	0.001160	3.132251	-6.785203	48.855594
19400	0	0.097242	9.777567	0.414025	0.000972	0.097776	0.004123	3.108343	-6.771482	48.888735
19401	0	0.116506	10.174415	0.557976	0.001160	0.101746	0.005554	3.076062	-6.763407	48.923993
19402	0	0.148219	10.479197	0.593797	0.001475	0.104794	0.005912	3.044664	-6.756343	48.952925
19403	0	0.147136	10.796930	0.504357	0.001465	0.107971	0.005005	3.000523	-6.748363	48.983541
19404	0	0.160401	11.040618	0.602758	0.001599	0.110408	0.005999	2.967224	-6.738493	49.014985
19405	0	0.152693	11.474583	0.136408	0.001526	0.114746	0.001343	2.943680	-6.723175	49.039480
19406	0	0.232309	11.584342	0.123244	0.002321	0.115844	0.001203	2.911934	-6.708471	49.063535
19407	0	0.232128	11.846940	-0.095228	0.002319	0.118469	-0.000977	2.887052	-6.693255	49.080550
19408	0	0.281514	12.042255	-0.095580	0.002811	0.120422	-0.000989	2.854030	-6.679529	49.100038
19409	0	0.299119	12.152100	-0.010850	0.002991	0.121521	-0.000122	2.841166	-6.662667	49.105034
19410	0	0.268413	12.274076	0.022116	0.002686	0.122741	0.000210	2.830496	-6.643913	49.112121
19411	0	0.195733	12.335192	0.214002	0.001953	0.123352	0.002136	2.827240	-6.630246	49.115837
19412	0	0.208002	12.390029	0.489392	0.002083	0.123900	0.004889	2.823937	-6.609744	49.113686
19413	0	0.176846	12.341280	0.732943	0.001770	0.123413	0.007324	2.819160	-6.590532	49.117358
19414	0	0.207321	12.261820	0.856088	0.002071	0.122619	0.008554	2.814271	-6.573647	49.109608
19415	0	0.188824	12.109328	0.885732	0.001892	0.121094	0.008850	2.808795	-6.551030	49.101855
19416	0	0.187975	11.926116	0.692134	0.001884	0.119262	0.006910	2.800120	-6.528136	49.087537
19417	0	0.182212	11.663791	0.300694	0.001831	0.116638	0.002991	2.786138	-6.500395	49.071065
19418	0	0.186359	11.419707	-0.092801	0.001873	0.114197	-0.000945	2.771573	-6.472388	49.050693
19419	0	0.140046	11.077960	-0.462075	0.001404	0.110779	-0.004639	2.755559	-6.450914	49.030833
19420	0	0.102248	10.687493	-0.697874	0.001030	0.106874	-0.006985	2.752676	-6.425687	49.002799
19421	0	0.139487	10.369883	-0.701941	0.001404	0.103699	-0.007019	2.756751	-6.398686	48.972478
19422	0	0.125595	10.009739	-0.550099	0.001265	0.100098	-0.005494	2.768900	-6.371433	48.936046
19423	0	0.109741	9.582602	0.253288	0.001099	0.095825	0.002563	2.808814	-6.349877	48.907238
19424	0	0.054421	9.515491	0.231383	0.000546	0.095155	0.002319	2.819635	-6.326821	48.872411
19425	0	0.121066	8.996591	0.647032	0.001221	0.089966	0.006470	2.823714	-6.291361	48.831357
19426	0	0.205132	8.770733	0.622955	0.002055	0.087708	0.006226	2.822778	-6.263657	48.787513
19427	0	0.273955	8.477679	0.618194	0.002747	0.084778	0.006165	2.803457	-6.231019	48.739655
19428	0	0.321175	8.178566	0.261998	0.003219	0.081786	0.002596	2.773203	-6.200060	48.695799
19429	0	0.279954	7.940800	-0.247120	0.002808	0.079407	-0.002502	2.730278	-6.169064	48.668348
19430	0	0.198833	7.654508	-0.571155	0.001997	0.076543	-0.005738	2.692959	-6.137878	48.639058
19431	0	0.164200	7.507587	-0.821699	0.001648	0.075073	-0.008240	2.661561	-6.111962	48.605734
19432	0	0.150561	7.410490	-0.970284	0.001513	0.074102	-0.009721	2.635535	-6.082922	48.587154
19433	0	0.097185	7.263357	-1.103635	0.000977	0.072632	-0.011047	2.619397	-6.056420	48.575164
19434	0	0.114992	7.226843	-1.035443	0.001150	0.072268	-0.010354	2.621481	-6.037157	48.561384
19435	0	0.146444	7.202122	-0.769298	0.001465	0.072021	-0.007690	2.626537	-6.016601	48.552457
19436	0	0.238047	7.250850	-0.501468	0.002379	0.072509	-0.005011	2.633350	-5.997601	48.550921
19437	0	0.207895	7.311996	-0.274788	0.002075	0.073120	-0.002747	2.635329	-5.982553	48.553393
19438	0	0.202140	7.507236	-0.097271	0.002021	0.075072	-0.000979	2.624909	-5.962485	48.556535
19439	0	0.189744	7.678228	-0.096206	0.001892	0.076782	-0.000977	2.602927	-5.949415	48.564523
19440	0	0.178488	7.879650	-0.154642	0.001781	0.078796	-0.001557	2.586415	-5.934500	48.573799
19441	0	0.110350	8.117700	-0.194030	0.001099	0.081177	-0.001953	2.567439	-5.919911	48.585448
19442	0	0.080784	8.435075	-0.197959	0.000803	0.084351	-0.001988	2.553843	-5.904768	48.603458
19443	0	0.085864	8.764653	-0.072223	0.000854	0.087646	-0.000732	2.538762	-5.888629	48.622629
19444	0	0.141672	9.075827	-0.033870	0.001411	0.090758	-0.000345	2.527868	-5.873678	48.654420
19445	0	0.170953	9.411614	0.068044	0.001709	0.094116	0.000671	2.514440	-5.852923	48.682839
19446	0	0.213297	9.716677	0.314000	0.002135	0.097167	0.003131	2.501353	-5.829425	48.711573
19447	0	0.329913	10.089050	0.428439	0.003296	0.100891	0.004272	2.486031	-5.812377	48.739283
19448	0	0.317697	10.357389	0.807999	0.003179	0.103574	0.008080	2.484508	-5.790850	48.766812
19449	0	0.183223	10.833680	0.507837	0.001831	0.108337	0.005066	2.468798	-5.771367	48.796862
19450	0	0.097227	11.034924	0.650232	0.000978	0.110350	0.006495	2.458284	-5.745196	48.821186
19451	0	0.024289	11.376901	0.471233	0.000244	0.113770	0.004700	2.443655	-5.722384	48.840954
19452	0	0.042475	11.614847	0.303481	0.000424	0.116149	0.003016	2.424172	-5.700630	48.857655
19453	0	0.115507	11.816412	0.085326	0.001160	0.118164	0.000854	2.424482	-5.673623	48.868632
19454	0	0.169274	12.023932	-0.256798	0.001699	0.120239	-0.002566	2.425104	-5.644179	48.881067
19455	0	0.250203	12.176502	-0.159659	0.002502	0.121765	-0.001587	2.434246	-5.620868	48.886078
19456	0	0.323532	12.347307	-0.052330	0.003234	0.123473	-0.000508	2.448657	-5.599198	48.885026
19457	0	0.207382	12.390164	0.125710	0.002075	0.123901	0.001282	2.472138	-5.574780	48.882061
19458	0	0.116020	12.439135	0.444513	0.001157	0.124391	0.004467	2.493118	-5.554479	48.879818
19459	0	0.072818	12.451369	0.833276	0.000732	0.124512	0.008362	2.521557	-5.526286	48.865187
19460	0	0.127131	12.421347	1.078143	0.001273	0.124211	0.010806	2.545657	-5.500015	48.854674
19461	0	0.182725	12.298755	1.023404	0.001831	0.122986	0.010254	2.565185	-5.471959	48.845449
19462	0	0.291436	12.103567	0.781974	0.002921	0.121035	0.007833	2.580213	-5.440284	48.824011
19463	0	0.383406	11.865297	0.334763	0.003845	0.118652	0.003357	2.590809	-5.404992	48.800834
19464	0	0.350234	11.602795	-0.253295	0.003515	0.116028	-0.002521	2.604465	-5.368607	48.784222
19465	0	0.273734	11.242629	-0.635989	0.002747	0.112427	-0.006348	2.619330	-5.336584	48.755985
19466	0	0.168133	10.912753	-0.840573	0.001689	0.109129	-0.008386	2.643766	-5.306953	48.720758
19467	0	0.109372	10.595496	-0.735490	0.001099	0.105957	-0.007324	2.680931	-5.279922	48.681214
19468	0	0.084063	10.283965	-0.504020	0.000846	0.102841	-0.005004	2.725315	-5.251334	48.642323
19469	0	0.078837	9.893785	-0.052291	0.000793	0.098938	-0.000488	2.769736	-5.220955	48.598801
19470	0	0.090405	9.504132	0.713358	0.000911	0.095037	0.007196	2.849358	-5.185109	48.557765
19471	0	0.084627	9.448400	0.681511	0.000854	0.094482	0.006836	2.878292	-5.147446	48.518268
19472	0	0.126304	8.820176	0.958446	0.001268	0.088200	0.009604	2.906660	-5.110966	48.475986
19473	0	0.158163	8.673193	0.713052	0.001587	0.086731	0.007141	2.924669	-5.074768	48.423153
19474	0	0.193447	8.361887	0.480760	0.001941	0.083619	0.004801	2.918477	-5.038503	48.377337
19475	0	0.188212	7.989521	0.031559	0.001892	0.079895	0.000305	2.906009	-4.998708	48.338979
19476	0	0.094135	7.806651	-0.607714	0.000953	0.078066	-0.006083	2.899534	-4.959174	48.303390
19477	0	0.096517	7.537906	-0.921229	0.000977	0.075378	-0.009216	2.896402	-4.920544	48.263835
19478	0	0.124835	7.379247	-1.079661	0.001258	0.073792	-0.010796	2.900405	-4.884391	48.230367
19479	0	0.206803	7.299636	-1.246225	0.002075	0.072998	-0.012451	2.918715	-4.849695	48.212197
19480	0	0.230339	7.116017	-1.175920	0.002305	0.071163	-0.011741	2.949516	-4.823580	48.194143
19481	0	0.255955	7.128583	-0.954675	0.002563	0.071289	-0.009521	2.991064	-4.793162	48.179712
19482	0	0.334572	7.103931	-0.550817	0.003349	0.071041	-0.005483	3.032723	-4.762189	48.170261
19483	0	0.335572	7.159343	-0.234600	0.003357	0.071594	-0.002319	3.075977	-4.734774	48.160323
19484	0	0.292875	7.311898	-0.044044	0.002927	0.073119	-0.000422	3.105288	-4.712131	48.166925
19485	0	0.201639	7.476806	0.035509	0.002014	0.074768	0.000366	3.121429	-4.690024	48.180470
19486	0	0.195937	7.647603	-0.094101	0.001958	0.076476	-0.000938	3.124846	-4.666373	48.186042
19487	0	0.165306	7.842999	-0.378583	0.001648	0.078430	-0.003784	3.126853	-4.647567	48.191704
19488	0	0.129365	8.080940	-0.507244	0.001292	0.080810	-0.005070	3.130026	-4.622932	48.203016
19489	0	0.128671	8.355647	-0.580676	0.001282	0.083557	-0.005798	3.140672	-4.602744	48.214896
19490	0	0.080820	8.691135	-0.540135	0.000803	0.086912	-0.005389	3.155479	-4.582511	48.230857
19491	0	0.055260	9.002599	-0.398639	0.000549	0.090027	-0.003967	3.178000	-4.559647	48.253630
19492	0	0.025187	9.362679	-0.073468	0.000249	0.093627	-0.000711	3.204019	-4.537095	48.284910
19493	0	0.079462	9.710754	0.290913	0.000793	0.097107	0.002930	3.226368	-4.513217	48.310028
19494	0	0.139993	10.089413	0.567584	0.001405	0.100893	0.005694	3.245771	-4.483016	48.334998
19495	0	0.219141	10.461499	0.762104	0.002197	0.104614	0.007629	3.253663	-4.451923	48.357468
19496	0	0.291803	10.766716	0.718188	0.002917	0.107667	0.007185	3.255959	-4.427608	48.377366
19497	0	0.268166	11.035170	0.634697	0.002686	0.110352	0.006348	3.255174	-4.398574	48.404166
19498	0	0.280224	11.328171	0.535837	0.002800	0.113281	0.005369	3.264475	-4.375606	48.430259
19499	0	0.176727	11.663825	0.054467	0.001770	0.116638	0.000549	3.267943	-4.346308	48.446256
19500	0	0.158176	11.779669	-0.124885	0.001581	0.117797	-0.001230	3.285311	-4.319934	48.459363
19501	0	0.164556	12.011683	-0.300656	0.001648	0.120117	-0.002991	3.299504	-4.290438	48.473837
19502	0	0.206400	12.164160	-0.292653	0.002069	0.121642	-0.002901	3.323372	-4.258119	48.477882
19503	0	0.268235	12.304648	-0.204221	0.002686	0.123047	-0.002014	3.349321	-4.227920	48.482746
19504	0	0.254687	12.396256	-0.021159	0.002557	0.123962	-0.000179	3.379405	-4.191444	48.481250
19505	0	0.231704	12.463526	0.386056	0.002319	0.124634	0.003906	3.421674	-4.161867	48.480444
19506	0	0.201209	12.476309	0.749635	0.002009	0.124761	0.007538	3.460109	-4.136531	48.475727
19507	0	0.133792	12.439240	0.979245	0.001343	0.124390	0.009827	3.491813	-4.104105	48.473368
19508	0	0.133009	12.329789	0.979289	0.001332	0.123296	0.009819	3.516833	-4.073187	48.461386
19509	0	0.176851	12.176612	0.651289	0.001770	0.121765	0.006531	3.534347	-4.043023	48.449812
19510	0	0.212595	11.908003	0.300279	0.002131	0.119080	0.003016	3.548128	-4.009262	48.431927
19511	0	0.231596	11.712608	-0.361582	0.002319	0.117126	-0.003601	3.563633	-3.978370	48.408215
19512	0	0.249080	11.394970	-0.706625	0.002494	0.113951	-0.007049	3.582735	-3.948535	48.380854
19513	0	0.231792	11.089897	-0.917869	0.002319	0.110901	-0.009155	3.608477	-3.920901	48.350205
19514	0	0.133960	10.674470	-0.703299	0.001340	0.106747	-0.007003	3.643269	-3.894244	48.310541
19515	0	0.097082	10.363721	-0.086250	0.000977	0.103638	-0.000793	3.721458	-3.859480	48.279265
19516	0	0.059544	10.168709	0.197105	0.000600	0.101686	0.002001	3.757447	-3.824878	48.241331
19517	0	0.133750	9.717034	0.643518	0.001343	0.097168	0.006470	3.800364	-3.787098	48.200227
19518	0	0.156962	9.497767	0.765713	0.001577	0.094975	0.007683	3.833111	-3.745785	48.162260
19519	0	0.243528	9.106501	0.756360	0.002441	0.091064	0.007568	3.840857	-3.705088	48.113748
19520	0	0.357385	8.807414	0.353150	0.003586	0.088074	0.003530	3.839061	-3.658834	48.072059
19521	0	0.255949	8.496143	-0.236692	0.002563	0.084961	-0.002380	3.822013	-3.625237	48.032102
19522	0	0.132656	8.166691	-0.521044	0.001332	0.081666	-0.005223	3.805517	-3.590222	47.990461
19523	0	0.084405	7.965201	-0.877986	0.000854	0.079651	-0.008789	3.793634	-3.549298	47.956633
19524	0	0.076254	7.715100	-1.157578	0.000772	0.077150	-0.011580	3.789179	-3.510536	47.926779
19525	0	0.103327	7.525595	-1.227089	0.001038	0.075256	-0.012268	3.794788	-3.479237	47.895566
19526	0	0.132956	7.446081	-1.087829	0.001334	0.074462	-0.010870	3.808294	-3.445811	47.870446
19527	0	0.176488	7.342432	-0.831051	0.001770	0.073425	-0.008301	3.823858	-3.410401	47.848837
19528	0	0.224688	7.275095	-0.589274	0.002248	0.072752	-0.005879	3.845142	-3.381034	47.832492
19529	0	0.310900	7.244828	-0.312709	0.003113	0.072449	-0.003113	3.867759	-3.346622	47.820241
19530	0	0.279825	7.287598	-0.058625	0.002800	0.072876	-0.000579	3.879120	-3.315305	47.814222
19531	0	0.232242	7.354725	-0.049110	0.002319	0.073547	-0.000488	3.883307	-3.291501	47.807430
19532	0	0.190270	7.458419	-0.249999	0.001898	0.074584	-0.002509	3.868789	-3.270323	47.805860
19533	0	0.171459	7.586742	-0.511438	0.001709	0.075867	-0.005127	3.849182	-3.249744	47.809864
19534	0	0.160127	7.751771	-0.802009	0.001598	0.077517	-0.008032	3.830867	-3.224064	47.822101
19535	0	0.147139	7.959032	-0.841725	0.001465	0.079590	-0.008423	3.822215	-3.203938	47.825877
19536	0	0.209932	8.264140	-0.889906	0.002089	0.082642	-0.008900	3.820819	-3.189104	47.834509
19537	0	0.189864	8.569299	-0.677780	0.001892	0.085693	-0.006775	3.823719	-3.167910	47.854698
19538	0	0.141587	8.892703	-0.312598	0.001415	0.088927	-0.003119	3.831004	-3.139710	47.874170
19539	0	0.110231	9.216306	0.072990	0.001099	0.092163	0.000732	3.832497	-3.116440	47.899240
19540	0	0.116859	9.521464	0.329487	0.001165	0.095215	0.003290	3.825508	-3.092908	47.922105
19541	0	0.189296	9.887649	0.617177	0.001892	0.098877	0.006165	3.815830	-3.067303	47.947871
19542	0	0.153098	10.186471	0.802253	0.001527	0.101866	0.008010	3.799970	-3.045963	47.972575
19543	0	0.146940	10.510089	0.746871	0.001465	0.105103	0.007446	3.773732	-3.024686	47.998932
19544	0	0.153689	10.784519	0.470895	0.001536	0.107846	0.004684	3.746040	-2.997936	48.020911
19545	0	0.171565	11.090061	0.064068	0.001709	0.110901	0.000610	3.713344	-2.976389	48.037960
19546	0	0.166824	11.297646	-0.192565	0.001662	0.112976	-0.001953	3.683974	-2.953546	48.059160
19547	0	0.140117	11.505148	-0.273890	0.001404	0.115051	-0.002747	3.675022	-2.921856	48.075735
19548	0	0.146425	11.785917	-0.522627	0.001460	0.117859	-0.005234	3.666656	-2.896520	48.089270
19549	0	0.122090	11.865243	-0.262035	0.001221	0.118652	-0.002625	3.661923	-2.867636	48.095560
19550	0	0.177181	12.042137	0.013055	0.001769	0.120421	0.000130	3.660297	-2.841388	48.105283
19551	0	0.250195	12.176507	0.348169	0.002502	0.121765	0.003479	3.657413	-2.811875	48.105928
19552	0	0.280473	12.231354	0.531438	0.002806	0.122313	0.005315	3.657368	-2.781912	48.105905
19553	0	0.268544	12.261908	0.696769	0.002686	0.122620	0.006958	3.648065	-2.752229	48.099403
19554	0	0.262078	12.249476	0.748101	0.002624	0.122496	0.007465	3.632810	-2.720438	48.098392
19555	0	0.231878	12.145961	0.544031	0.002319	0.121460	0.005432	3.624689	-2.690252	48.088527
19556	0	0.176932	12.005477	0.369085	0.001768	0.120055	0.003677	3.611435	-2.661765	48.077613
19557	0	0.219338	11.840819	0.122896	0.002197	0.118408	0.001221	3.603330	-2.628321	48.058125
19558	0	0.181301	11.657730	-0.009962	0.001822	0.116577	-0.000106	3.596908	-2.589576	48.042436
19559	0	0.201220	11.425790	-0.152180	0.002014	0.114258	-0.001526	3.592615	-2.558312	48.023314
19560	0	0.218651	11.151157	-0.352556	0.002192	0.111511	-0.003532	3.585730	-2.523275	47.993674
19561	0	0.207302	10.852066	-0.384199	0.002075	0.108521	-0.003845	3.582606	-2.492241	47.961582
19562	0	0.164514	10.516358	-0.182418	0.001644	0.105164	-0.001825	3.581854	-2.464098	47.926782
19563	0	0.140704	10.284395	-0.118161	0.001404	0.102844	-0.001160	3.606714	-2.438294	47.891069
19564	0	0.079422	9.942629	0.057262	0.000800	0.099426	0.000567	3.601392	-2.401489	47.855693
19565	0	0.024675	9.643558	0.274504	0.000244	0.096436	0.002747	3.604003	-2.373841	47.818138
19566	0	0.097459	9.435927	0.268881	0.000981	0.094359	0.002682	3.595953	-2.334772	47.775558
19567	0	0.127818	9.002658	0.184715	0.001282	0.090027	0.001831	3.575824	-2.299640	47.733190
19568	0	0.212550	8.795180	-0.050399	0.002128	0.087952	-0.000519	3.556305	-2.267265	47.697147
19569	0	0.182900	8.526701	-0.339675	0.001831	0.085266	-0.003418	3.527911	-2.236109	47.653891
19570	0	0.188148	8.276670	-0.384415	0.001887	0.082766	-0.003865	3.498646	-2.199803	47.611218
19571	0	0.213269	8.123930	-0.645190	0.002136	0.081238	-0.006470	3.473133	-2.167178	47.580567
19572	0	0.181821	7.886225	-0.708628	0.001823	0.078860	-0.007107	3.442981	-2.132016	47.549690
19573	0	0.164623	7.763780	-0.670178	0.001648	0.077637	-0.006714	3.424974	-2.102102	47.515862
19574	0	0.237145	7.721240	-0.625306	0.002377	0.077211	-0.006264	3.408656	-2.066650	47.490932
19575	0	0.231532	7.617246	-0.512006	0.002319	0.076172	-0.005127	3.397826	-2.032554	47.462952
19576	0	0.225056	7.592806	-0.431401	0.002250	0.075928	-0.004320	3.387937	-2.005195	47.445659
19577	0	0.256588	7.574498	-0.371432	0.002563	0.075745	-0.003723	3.373920	-1.980101	47.432253
19578	0	0.257008	7.611132	-0.314352	0.002568	0.076111	-0.003157	3.353303	-1.953864	47.426713
19579	0	0.220001	7.672204	-0.401070	0.002197	0.076721	-0.004028	3.326177	-1.928967	47.419095
19580	0	0.190434	7.824996	-0.519632	0.001897	0.078249	-0.005214	3.299943	-1.910978	47.411198
19581	0	0.171291	7.971345	-0.553091	0.001709	0.079712	-0.005554	3.265574	-1.887129	47.418459
19582	0	0.123060	8.154692	-0.567447	0.001228	0.081546	-0.005691	3.242121	-1.861080	47.417082
19583	0	0.092025	8.374100	-0.462393	0.000916	0.083740	-0.004639	3.221247	-1.838533	47.416593
19584	0	0.098850	8.606007	-0.288398	0.000985	0.086060	-0.002900	3.198729	-1.813921	47.425190
19585	0	0.116004	8.917240	-0.029314	0.001160	0.089172	-0.000305	3.182378	-1.785808	47.431865
19586	0	0.171446	9.161221	0.260617	0.001709	0.091613	0.002588	3.159021	-1.764640	47.442647
19587	0	0.159086	9.472558	0.417127	0.001587	0.094727	0.004150	3.132573	-1.741886	47.456275
19588	0	0.172052	9.753011	0.482674	0.001717	0.097531	0.004804	3.104232	-1.719032	47.468247
19589	0	0.238275	10.034042	0.436411	0.002380	0.100342	0.004333	3.068201	-1.694107	47.480877
19590	0	0.232509	10.259722	0.284302	0.002324	0.102598	0.002809	3.028581	-1.667360	47.496517
19591	0	0.189666	10.559046	0.118466	0.001892	0.105591	0.001160	3.000047	-1.644289	47.518872
19592	0	0.202513	10.680917	0.244769	0.002023	0.106810	0.002430	2.979830	-1.618895	47.532181
19593	0	0.140613	11.102318	-0.125949	0.001404	0.111023	-0.001282	2.955603	-1.592755	47.549610
19594	0	0.201764	11.163339	-0.054861	0.002018	0.111633	-0.000566	2.937051	-1.564017	47.564713
19595	0	0.219818	11.407471	-0.042180	0.002197	0.114075	-0.000427	2.930554	-1.536592	47.572478
19596	0	0.243820	11.572171	0.063647	0.002442	0.115722	0.000621	2.914053	-1.504284	47.582524
19597	0	0.244228	11.663805	0.177760	0.002441	0.116638	0.001770	2.905832	-1.476865	47.580087
19598	0	0.207206	11.773583	0.288832	0.002076	0.117736	0.002884	2.900700	-1.444677	47.578713
19599	0	0.182650	11.822503	0.391033	0.001831	0.118225	0.003906	2.895854	-1.412077	47.576905
19600	0	0.187839	11.859021	0.452988	0.001883	0.118590	0.004524	2.889486	-1.379823	47.572359
19601	0	0.152436	11.834688	0.476833	0.001526	0.118347	0.004761	2.881339	-1.349857	47.561265
19602	0	0.164337	11.755264	0.392426	0.001644	0.117553	0.003921	2.876846	-1.320687	47.549414
19603	0	0.194950	11.651614	0.378532	0.001953	0.116516	0.003784	2.874872	-1.288587	47.534735
19604	0	0.224796	11.505128	0.390953	0.002251	0.115051	0.003908	2.872592	-1.257281	47.516773
19605	0	0.243183	11.352555	0.335839	0.002441	0.113525	0.003357	2.870078	-1.219137	47.497015
19606	0	0.193208	11.157248	0.249651	0.001933	0.111572	0.002505	2.878177	-1.189664	47.477175
19607	0	0.200625	10.961929	0.018020	0.002014	0.109619	0.000183	2.880346	-1.153314	47.449330
19608	0	0.205125	10.662865	-0.189231	0.002058	0.106628	-0.001898	2.873434	-1.118346	47.427376
19609	0	0.237416	10.406503	-0.329756	0.002380	0.104065	-0.003296	2.874292	-1.084284	47.397694
19610	0	0.217678	10.192890	-0.366491	0.002184	0.101929	-0.003666	2.872383	-1.049377	47.365250
19611	0	0.206650	9.912111	-0.330091	0.002075	0.099121	-0.003296	2.877351	-1.012355	47.332442
19612	0	0.174517	9.655756	-0.215540	0.001753	0.096558	-0.002147	2.886995	-0.976126	47.294989
19613	0	0.078862	9.350665	0.253621	0.000793	0.093506	0.002563	2.919769	-0.941851	47.266696
19614	0	0.028981	9.289662	0.189196	0.000295	0.092896	0.001899	2.927659	-0.907560	47.231722
19615	0	0.109654	8.911186	0.401718	0.001099	0.089111	0.004028	2.941166	-0.875935	47.195241
19616	0	0.212530	8.813610	0.357236	0.002131	0.088136	0.003578	2.947564	-0.839115	47.159316
19617	0	0.219483	8.581525	0.251083	0.002197	0.085815	0.002502	2.935055	-0.807625	47.128702
19618	0	0.249118	8.398456	-0.058704	0.002496	0.083984	-0.000594	2.923916	-0.774051	47.100324
19619	0	0.219013	8.258111	-0.451008	0.002197	0.082581	-0.004517	2.913536	-0.737923	47.070908
19620	0	0.156851	8.130055	-0.602049	0.001572	0.081300	-0.006030	2.898875	-0.707559	47.044187
19621	0	0.085197	8.044455	-0.744425	0.000854	0.080444	-0.007446	2.895023	-0.678156	47.021524
19622	0	0.102933	8.001680	-0.732396	0.001032	0.080017	-0.007320	2.899022	-0.647885	47.006913
19623	0	0.115945	7.958908	-0.690586	0.001160	0.079590	-0.006897	2.910891	-0.621273	46.991548
19624	0	0.176867	7.995354	-0.539839	0.001769	0.079954	-0.005389	2.923110	-0.594194	46.978571
19625	0	0.219874	7.995552	-0.276096	0.002197	0.079956	-0.002747	2.942720	-0.569516	46.967627
19626	0	0.317630	8.123668	-0.150385	0.003177	0.081237	-0.001494	2.955120	-0.542206	46.961707
19627	0	0.317604	8.239736	-0.019043	0.003174	0.082397	-0.000183	2.964465	-0.518638	46.963464
19628	0	0.287269	8.410549	0.016609	0.002872	0.084105	0.000168	2.966002	-0.492429	46.966731
19629	0	0.232200	8.532710	-0.115824	0.002319	0.085327	-0.001160	2.963153	-0.469439	46.965350
19630	0	0.141336	8.673007	-0.218975	0.001409	0.086730	-0.002195	2.954711	-0.449058	46.969646
19631	0	0.103581	8.898926	-0.305235	0.001038	0.088989	-0.003052	2.954522	-0.420095	46.973630
19632	0	0.084774	9.130750	-0.196221	0.000850	0.091308	-0.001955	2.962622	-0.391177	46.974042
19633	0	0.127832	9.387203	-0.116701	0.001282	0.093872	-0.001160	2.970583	-0.360635	46.983383
19634	0	0.194762	9.606934	0.046326	0.001945	0.096069	0.000473	2.981373	-0.337180	46.997524
19635	0	0.195203	9.863308	0.237011	0.001953	0.098633	0.002380	2.992360	-0.310286	47.007028
19636	0	0.219994	10.125728	0.357687	0.002194	0.101257	0.003579	2.994032	-0.291229	47.020589
19637	0	0.250090	10.290555	0.457216	0.002502	0.102905	0.004578	2.999231	-0.264505	47.036145
19638	0	0.158462	10.504151	0.352728	0.001584	0.105042	0.003528	2.998503	-0.239906	47.049417
19639	0	0.097090	10.681199	0.481256	0.000977	0.106812	0.004822	3.007106	-0.208934	47.064618
19640	0	0.065761	10.943624	0.192243	0.000660	0.109436	0.001933	3.017010	-0.181050	47.077880
19641	0	0.128233	11.010755	0.225172	0.001282	0.110107	0.002258	3.022617	-0.156270	47.087183
19642	0	0.213848	11.181551	0.070559	0.002137	0.111815	0.000719	3.035304	-0.131897	47.082067
19643	0	0.262010	11.261011	0.102200	0.002625	0.112610	0.001038	3.050071	-0.102040	47.091842
19644	0	0.352791	11.346443	-0.004853	0.003531	0.113464	-0.000031	3.066216	-0.073969	47.094855
19645	0	0.323659	11.419665	-0.044782	0.003235	0.114197	-0.000427	3.085674	-0.050296	47.089372
19646	0	0.238488	11.444114	0.102892	0.002383	0.114441	0.001057	3.112287	-0.026614	47.086090
19647	0	0.109913	11.419771	0.338658	0.001099	0.114197	0.003418	3.142540	-0.001786	47.080886
19648	0	0.133255	11.413914	0.509464	0.001344	0.114138	0.005125	3.171724	0.034795	47.073021
19649	0	0.134317	11.322175	0.558404	0.001343	0.113220	0.005615	3.201947	0.059992	47.064142
19650	0	0.200651	11.261410	0.589492	0.002014	0.112613	0.005919	3.224424	0.093448	47.052139
19651	0	0.286310	11.102403	0.455495	0.002869	0.111023	0.004578	3.246143	0.124632	47.039827
19652	0	0.278704	10.931546	0.170377	0.002795	0.109315	0.001725	3.266829	0.158368	47.024966
19653	0	0.243305	10.766601	-0.105764	0.002441	0.107666	-0.001038	3.286390	0.192074	47.006396
19654	0	0.187110	10.540514	-0.354009	0.001875	0.105406	-0.003518	3.308633	0.220584	46.987259
19655	0	0.140046	10.339239	-0.551590	0.001404	0.103394	-0.005493	3.332258	0.248092	46.962597
19656	0	0.066370	10.033884	-0.337231	0.000665	0.100340	-0.003341	3.366974	0.273428	46.943149
19657	0	0.042069	9.997427	-0.279509	0.000427	0.099976	-0.002747	3.421244	0.305150	46.922315
19658	0	0.102428	9.668091	0.091606	0.001025	0.096681	0.000943	3.451899	0.331211	46.896818
19659	0	0.164467	9.509386	0.326616	0.001648	0.095093	0.003296	3.485971	0.360737	46.867363
19660	0	0.273397	9.332593	0.369747	0.002740	0.093325	0.003725	3.517696	0.393691	46.838245
19661	0	0.280534	9.094313	0.339993	0.002808	0.090942	0.003418	3.538131	0.422243	46.807344
19662	0	0.273699	8.966089	0.123626	0.002741	0.089661	0.001245	3.547681	0.451920	46.780080
19663	0	0.194537	8.789063	-0.165678	0.001953	0.087891	-0.001648	3.557083	0.485965	46.749332
19664	0	0.169205	8.648552	-0.362718	0.001692	0.086486	-0.003619	3.565714	0.509024	46.724926
19665	0	0.127825	8.489919	-0.587051	0.001282	0.084900	-0.005859	3.578984	0.536969	46.709112
19666	0	0.126943	8.422551	-0.693405	0.001274	0.084227	-0.006920	3.596531	0.565841	46.684793
19667	0	0.158248	8.349490	-0.721700	0.001587	0.083496	-0.007202	3.615222	0.594558	46.665134
19668	0	0.200129	8.300346	-0.652033	0.002005	0.083005	-0.006500	3.641319	0.621941	46.649175
19669	0	0.231850	8.312846	-0.490748	0.002319	0.083130	-0.004883	3.673665	0.646050	46.632881
19670	0	0.237693	8.300511	-0.294198	0.002378	0.083006	-0.002918	3.704919	0.671398	46.622182
19671	0	0.219694	8.361805	-0.062698	0.002197	0.083618	-0.000610	3.726303	0.695148	46.616952
19672	0	0.159135	8.441056	-0.004926	0.001586	0.084411	-0.000034	3.745162	0.711069	46.611393
19673	0	0.128401	8.532703	-0.074187	0.001282	0.085327	-0.000732	3.756417	0.731147	46.605383
19674	0	0.116183	8.611964	-0.319490	0.001163	0.086120	-0.003194	3.756466	0.756446	46.604164
19675	0	0.152766	8.764624	-0.403296	0.001526	0.087646	-0.004028	3.761268	0.777161	46.604671
19676	0	0.183543	8.904873	-0.545104	0.001834	0.089049	-0.005442	3.772153	0.798215	46.605869
19677	0	0.189811	9.088076	-0.562270	0.001892	0.090881	-0.005615	3.780516	0.813808	46.611516
19678	0	0.184169	9.283302	-0.381206	0.001842	0.092834	-0.003799	3.795130	0.837647	46.618875
19679	0	0.146932	9.509233	-0.172992	0.001465	0.095093	-0.001709	3.819328	0.854828	46.625086
19680	0	0.160117	9.710715	0.133876	0.001595	0.097107	0.001361	3.844448	0.870163	46.636626
19681	0	0.140219	9.893841	0.352891	0.001404	0.098938	0.003540	3.856294	0.893574	46.651056
19682	0	0.152687	10.156376	0.466770	0.001522	0.101563	0.004676	3.864340	0.909652	46.662294
19683	0	0.226201	10.314944	0.475849	0.002258	0.103149	0.004761	3.865513	0.927446	46.665269
19684	0	0.245065	10.491825	0.372367	0.002449	0.104918	0.003718	3.858438	0.947373	46.672702
19685	0	0.232121	10.632315	0.195575	0.002319	0.106323	0.001953	3.854272	0.967081	46.681106
19686	0	0.201880	10.784819	-0.115163	0.002018	0.107848	-0.001155	3.849422	0.988100	46.689408
19687	0	0.171282	10.894760	-0.201948	0.001709	0.108948	-0.002014	3.853535	1.005962	46.692652
19688	0	0.147465	10.986213	-0.306930	0.001472	0.109862	-0.003063	3.858431	1.025565	46.697221
19689	0	0.127876	11.096158	-0.282202	0.001282	0.110962	-0.002808	3.871789	1.050376	46.695647
19690	0	0.115288	11.163226	-0.053637	0.001153	0.111632	-0.000518	3.889251	1.072149	46.693283
19691	0	0.164767	11.212206	0.248096	0.001648	0.112122	0.002502	3.909511	1.094304	46.685809
19692	0	0.212768	11.261262	0.512866	0.002135	0.112612	0.005144	3.923437	1.123883	46.679391
19693	0	0.225740	11.236648	0.596758	0.002258	0.112366	0.005981	3.935577	1.146750	46.670232
19694	0	0.195083	11.187870	0.570277	0.001951	0.111878	0.005709	3.939513	1.169149	46.659104
19695	0	0.207230	11.145030	0.372159	0.002075	0.111450	0.003723	3.938770	1.194227	46.642377
19696	0	0.169538	10.968028	0.152238	0.001702	0.109680	0.001522	3.936129	1.223109	46.627811
19697	0	0.170642	10.845952	-0.085383	0.001709	0.108459	-0.000854	3.933122	1.247026	46.615126
19698	0	0.195064	10.675014	-0.263521	0.001947	0.106750	-0.002624	3.943229	1.264474	46.599575
19699	0	0.200588	10.540760	-0.233160	0.002014	0.105408	-0.002319	3.954216	1.294331	46.585950
19700	0	0.266516	10.388053	-0.284838	0.002668	0.103881	-0.002832	3.969233	1.318548	46.566744
19701	0	0.249986	10.168455	-0.207938	0.002502	0.101685	-0.002075	3.971466	1.342150	46.550890
19702	0	0.243425	10.015758	-0.124457	0.002436	0.100158	-0.001229	3.986338	1.364535	46.531062
19703	0	0.176644	9.771720	-0.123259	0.001770	0.097717	-0.001221	3.997669	1.389434	46.507512
19704	0	0.145561	9.594629	-0.070183	0.001457	0.095946	-0.000695	4.002960	1.412113	46.482649
19705	0	0.115785	9.405519	-0.012694	0.001160	0.094055	-0.000122	4.006372	1.435091	46.459998
19706	0	0.140000	9.252930	0.004672	0.001400	0.092529	0.000051	4.008397	1.455896	46.433061
19707	0	0.127952	9.045413	-0.079404	0.001282	0.090454	-0.000793	4.006506	1.479174	46.409660
19708	0	0.163909	8.923272	-0.243534	0.001642	0.089232	-0.002443	3.993584	1.503204	46.387545
19709	0	0.176816	8.752474	-0.292099	0.001770	0.087524	-0.002930	3.979462	1.525416	46.364498
19710	0	0.219039	8.673157	-0.430594	0.002192	0.086731	-0.004317	3.961670	1.547539	46.341700
19711	0	0.189215	8.563267	-0.432657	0.001892	0.085632	-0.004333	3.949836	1.566816	46.323221
19712	0	0.152551	8.477812	-0.584166	0.001525	0.084778	-0.005846	3.941445	1.584867	46.302899
19713	0	0.140452	8.422851	-0.543196	0.001404	0.084229	-0.005432	3.938942	1.603003	46.288183
19714	0	0.128346	8.398356	-0.494125	0.001283	0.083983	-0.004944	3.933412	1.621320	46.281667
19715	0	0.170826	8.392338	-0.378366	0.001709	0.083923	-0.003784	3.930785	1.641687	46.277234
19716	0	0.195256	8.404539	-0.347783	0.001951	0.084045	-0.003478	3.928467	1.659088	46.269233
19717	0	0.238356	8.490007	-0.279989	0.002380	0.084900	-0.002808	3.916154	1.674023	46.264958
19718	0	0.257100	8.532746	-0.278120	0.002569	0.085327	-0.002792	3.899259	1.690745	46.259588
19719	0	0.256884	8.642604	-0.322358	0.002563	0.086426	-0.003235	3.882666	1.702747	46.259864
19720	0	0.227065	8.764680	-0.301845	0.002269	0.087646	-0.003029	3.867591	1.719375	46.264820
19721	0	0.140936	8.886761	-0.371089	0.001404	0.088867	-0.003723	3.850217	1.731183	46.266873
19722	0	0.111296	9.063760	-0.307516	0.001109	0.090637	-0.003088	3.832433	1.745202	46.269066
19723	0	0.122329	9.259046	-0.163903	0.001221	0.092590	-0.001648	3.819956	1.760698	46.275129
19724	0	0.128827	9.448152	-0.051747	0.001287	0.094481	-0.000531	3.801952	1.777043	46.284893
19725	0	0.177247	9.600805	0.159912	0.001770	0.096008	0.001587	3.785952	1.792379	46.291886
19726	0	0.195671	9.832621	0.278894	0.001958	0.098327	0.002771	3.764331	1.811366	46.307926
19727	0	0.207787	10.021900	0.307381	0.002075	0.100220	0.003052	3.737791	1.825971	46.320511
19728	0	0.226854	10.204822	0.250798	0.002263	0.102049	0.002486	3.711930	1.837577	46.330844
19729	0	0.189474	10.406446	0.173493	0.001892	0.104065	0.001709	3.681710	1.852568	46.337092
19730	0	0.195931	10.546745	0.112079	0.001958	0.105468	0.001090	3.646671	1.868876	46.344478
19731	0	0.147068	10.656755	-0.094952	0.001465	0.106567	-0.000977	3.616108	1.880492	46.359116
19732	0	0.129293	10.815456	-0.163769	0.001293	0.108154	-0.001655	3.596518	1.898679	46.368208
19733	0	0.170986	10.919197	-0.065628	0.001709	0.109192	-0.000671	3.578960	1.915525	46.374390
19734	0	0.207856	11.022950	-0.050726	0.002076	0.110229	-0.000519	3.564964	1.930789	46.371392
19735	0	0.237824	11.096189	0.092402	0.002380	0.110962	0.000916	3.554289	1.950601	46.372142
19736	0	0.237695	11.175414	0.234763	0.002376	0.111754	0.002336	3.539549	1.967096	46.362026
19737	0	0.244656	11.206004	0.367406	0.002441	0.112061	0.003662	3.525183	1.979322	46.359313
19738	0	0.214485	11.199698	0.394727	0.002146	0.111998	0.003929	3.504416	1.997698	46.356438
19739	0	0.170642	11.193766	0.393059	0.001709	0.111938	0.003906	3.477261	2.017610	46.354757
19740	0	0.164321	11.120359	0.324037	0.001642	0.111204	0.003222	3.455250	2.034171	46.344587
19741	0	0.158196	11.029036	0.190590	0.001587	0.110291	0.001892	3.438405	2.056605	46.337823
19742	0	0.170139	10.943498	0.100897	0.001698	0.109435	0.001003	3.429751	2.070801	46.326814
19743	0	0.201044	10.809335	-0.023352	0.002014	0.108093	-0.000244	3.415918	2.091740	46.319592
19744	0	0.182053	10.650634	0.052063	0.001823	0.106506	0.000508	3.399894	2.111898	46.307288
19745	0	0.128107	10.473629	0.098118	0.001282	0.104736	0.000977	3.391950	2.129739	46.290368
19746	0	0.146336	10.333152	0.111139	0.001463	0.103332	0.001107	3.384462	2.146255	46.275983
19747	0	0.164478	10.156260	-0.041627	0.001648	0.101562	-0.000427	3.369009	2.166584	46.256837
19748	0	0.163739	9.906013	-0.003306	0.001641	0.099060	-0.000040	3.357760	2.187829	46.235449
19749	0	0.176077	9.759551	-0.182428	0.001770	0.097595	-0.001831	3.346631	2.214993	46.213912
19750	0	0.217486	9.527615	-0.168678	0.002179	0.095276	-0.001697	3.331580	2.236383	46.192694
19751	0	0.231541	9.362824	-0.218835	0.002319	0.093628	-0.002197	3.317442	2.257223	46.172561
19752	0	0.206201	9.161408	-0.198746	0.002067	0.091614	-0.001997	3.302335	2.278959	46.152231
19753	0	0.164410	9.021024	-0.243377	0.001648	0.090210	-0.002441	3.289531	2.299630	46.131329
19754	0	0.169817	8.862332	-0.199039	0.001701	0.088623	-0.002000	3.274038	2.319498	46.106717
19755	0	0.133815	8.715838	-0.164254	0.001343	0.087158	-0.001648	3.263852	2.341333	46.084166
19756	0	0.169698	8.642591	-0.114290	0.001699	0.086426	-0.001149	3.252574	2.360406	46.066256
19757	0	0.170392	8.526644	-0.163611	0.001709	0.085266	-0.001648	3.233842	2.382866	46.051353
19758	0	0.188014	8.422880	-0.155042	0.001882	0.084229	-0.001564	3.212506	2.400433	46.036766
19759	0	0.213241	8.398498	-0.297652	0.002136	0.083984	-0.002991	3.190367	2.420953	46.023517
19760	0	0.224783	8.380290	-0.392629	0.002250	0.083802	-0.003940	3.169546	2.438731	46.013072
19761	0	0.170495	8.343584	-0.383003	0.001709	0.083435	-0.003845	3.146326	2.459469	46.005120
19762	0	0.182340	8.355984	-0.496146	0.001822	0.083559	-0.004975	3.125273	2.473512	46.002630
19763	0	0.122569	8.429017	-0.548259	0.001221	0.084290	-0.005493	3.108816	2.481820	45.997584
19764	0	0.104686	8.483929	-0.418194	0.001047	0.084839	-0.004190	3.095498	2.497446	45.997377
19765	0	0.128524	8.618186	-0.390026	0.001282	0.086182	-0.003906	3.085966	2.508146	46.002159
19766	0	0.177843	8.752452	-0.187416	0.001777	0.087524	-0.001881	3.076097	2.521041	46.009678
19767	0	0.207387	8.905038	-0.060141	0.002075	0.089050	-0.000610	3.063104	2.537704	46.014235
19768	0	0.164470	9.026995	0.051944	0.001644	0.090270	0.000505	3.043957	2.551760	46.021992
19769	0	0.158791	9.173561	0.196297	0.001587	0.091736	0.001953	3.029979	2.565236	46.023789
19770	0	0.152929	9.393177	0.271810	0.001528	0.093932	0.002706	3.013358	2.577701	46.034263
19771	0	0.146369	9.606888	0.324898	0.001465	0.096069	0.003235	2.995246	2.593134	46.047611
19772	0	0.152456	9.771589	0.230468	0.001523	0.097716	0.002287	2.972967	2.605571	46.057598
19773	0	0.165198	9.979219	0.111866	0.001648	0.099792	0.001099	2.948711	2.615177	46.071632
19774	0	0.195803	10.156158	0.011569	0.001961	0.101562	0.000101	2.931023	2.632566	46.085602
19775	0	0.195068	10.308836	0.074169	0.001953	0.103088	0.000732	2.919391	2.649446	46.097463
19776	0	0.170485	10.516259	0.020471	0.001703	0.105163	0.000201	2.914177	2.661875	46.108256
19777	0	0.152408	10.656735	0.171280	0.001526	0.106567	0.001709	2.908601	2.677727	46.118410
19778	0	0.146370	10.778709	0.196016	0.001461	0.107787	0.001960	2.906736	2.688686	46.129271
19779	0	0.176366	10.961903	0.287665	0.001770	0.109619	0.002869	2.896505	2.709230	46.131544
19780	0	0.181747	11.010628	0.319567	0.001818	0.110106	0.003189	2.887784	2.723236	46.134648
19781	0	0.188814	11.151125	0.213889	0.001892	0.111511	0.002136	2.883263	2.740968	46.140071
19782	0	0.169437	11.187641	0.227157	0.001700	0.111876	0.002263	2.872323	2.760961	46.136455
19783	0	0.170005	11.224379	0.146435	0.001709	0.112244	0.001465	2.870492	2.783822	46.130898
19784	0	0.143731	11.193864	0.145976	0.001447	0.111938	0.001463	2.871308	2.807157	46.123179
19785	0	0.140266	11.199957	0.164484	0.001404	0.112000	0.001648	2.871889	2.822012	46.112341
19786	0	0.145984	11.187756	0.138956	0.001462	0.111877	0.001397	2.877088	2.837761	46.102892
19787	0	0.200809	11.108450	0.285278	0.002014	0.111084	0.002869	2.890685	2.857693	46.090568
19788	0	0.187486	11.004805	0.410114	0.001880	0.110047	0.004118	2.905509	2.876329	46.080729
19789	0	0.194686	10.894848	0.425691	0.001953	0.108948	0.004272	2.919025	2.896530	46.069486
19790	0	0.211729	10.754538	0.374213	0.002123	0.107545	0.003753	2.927004	2.916253	46.050886
19791	0	0.200785	10.607922	0.122043	0.002014	0.106079	0.001221	2.924090	2.936330	46.034009
19792	0	0.187655	10.375977	-0.067750	0.001879	0.103760	-0.000672	2.926430	2.951639	46.013949
19793	0	0.213249	10.229457	-0.318751	0.002136	0.102295	-0.003174	2.938215	2.968077	45.990741
19794	0	0.188409	10.003406	-0.474010	0.001884	0.100035	-0.004726	2.950547	2.979294	45.969011
19795	0	0.201412	9.802151	-0.471949	0.002014	0.098022	-0.004700	2.970425	2.991185	45.948697
19796	0	0.109225	9.545818	0.017363	0.001100	0.095458	0.000205	3.005069	3.012733	45.928619
19797	0	0.085089	9.564221	0.027767	0.000854	0.095642	0.000305	3.035020	3.029748	45.909106
19798	0	0.120924	9.240892	0.297753	0.001214	0.092408	0.002998	3.057705	3.048901	45.889344
19799	0	0.115529	9.130944	0.376511	0.001160	0.091309	0.003784	3.078121	3.068052	45.862624
19800	0	0.157395	8.990605	0.318977	0.001577	0.089906	0.003197	3.083322	3.085834	45.836775
19801	0	0.206935	8.801286	0.097380	0.002075	0.088013	0.000977	3.083208	3.106156	45.812501
19802	0	0.217625	8.654789	-0.184425	0.002184	0.086548	-0.001837	3.089580	3.128226	45.791644
19803	0	0.195197	8.569320	-0.360560	0.001953	0.085693	-0.003601	3.092402	3.141345	45.774305
19804	0	0.139491	8.459350	-0.538625	0.001400	0.084594	-0.005381	3.096895	3.159327	45.755815
19805	0	0.133680	8.367881	-0.629312	0.001343	0.083679	-0.006287	3.103170	3.178822	45.744748
19806	0	0.169211	8.337214	-0.613070	0.001697	0.083373	-0.006117	3.119547	3.196173	45.732869
19807	0	0.133548	8.337272	-0.563630	0.001343	0.083374	-0.005615	3.146253	3.217672	45.726141
19808	0	0.169133	8.343245	-0.305430	0.001694	0.083433	-0.003034	3.172539	3.232636	45.721874
19809	0	0.244074	8.386206	-0.123899	0.002441	0.083862	-0.001221	3.195485	3.245224	45.718554
19810	0	0.256156	8.465478	-0.017273	0.002562	0.084655	-0.000159	3.211627	3.256872	45.714592
19811	0	0.219759	8.563232	0.004896	0.002197	0.085632	0.000061	3.225936	3.267974	45.714226
19812	0	0.207781	8.679086	-0.131444	0.002075	0.086791	-0.001307	3.234333	3.275984	45.710487
19813	0	0.152473	8.770737	-0.299565	0.001526	0.087708	-0.002991	3.239332	3.289070	45.716535
19814	0	0.116087	8.886601	-0.361578	0.001157	0.088866	-0.003612	3.243093	3.295262	45.717970
19815	0	0.121644	9.069796	-0.373137	0.001221	0.090698	-0.003723	3.252124	3.312155	45.724042
19816	0	0.139376	9.246678	-0.363183	0.001394	0.092467	-0.003618	3.267611	3.324177	45.729385
19817	0	0.152600	9.448217	-0.124002	0.001526	0.094482	-0.001221	3.289974	3.335191	45.739562
19818	0	0.146422	9.643564	0.049117	0.001464	0.096436	0.000509	3.310284	3.345721	45.748030
19819	0	0.146984	9.869426	0.266763	0.001465	0.098694	0.002686	3.329998	3.350464	45.759195
19820	0	0.147503	10.034330	0.373212	0.001474	0.100343	0.003747	3.345854	3.360050	45.770747
19821	0	0.171359	10.223440	0.431964	0.001709	0.102234	0.004333	3.360212	3.365083	45.782162
19822	0	0.208846	10.400381	0.253558	0.002085	0.104004	0.002535	3.357886	3.371551	45.787491
19823	0	0.188836	10.510269	0.133613	0.001892	0.105103	0.001343	3.363790	3.386082	45.796730
19824	0	0.199911	10.668959	-0.020071	0.002007	0.106689	-0.000197	3.365581	3.404673	45.798983
19825	0	0.200966	10.784917	-0.061603	0.002014	0.107849	-0.000610	3.369934	3.419997	45.802529
19826	0	0.188216	10.919183	-0.045683	0.001883	0.109192	-0.000440	3.386375	3.430838	45.807793
19827	0	0.195102	11.041266	0.010100	0.001953	0.110413	0.000122	3.406238	3.443437	45.806308
19828	0	0.170241	11.096200	0.023745	0.001704	0.110962	0.000262	3.430103	3.455566	45.809299
19829	0	0.213322	11.187788	0.156006	0.002136	0.111877	0.001587	3.455719	3.468839	45.810480
19830	0	0.182019	11.194010	0.340496	0.001824	0.111939	0.003425	3.473639	3.483424	45.806839
19831	0	0.188746	11.181724	0.345466	0.001892	0.111816	0.003479	3.496350	3.498353	45.804134
19832	0	0.182236	11.206326	0.413975	0.001822	0.112062	0.004162	3.516062	3.508111	45.791902
19833	0	0.182907	11.132879	0.327459	0.001831	0.111328	0.003296	3.535467	3.520312	45.786483
19834	0	0.164049	11.065830	0.255716	0.001643	0.110658	0.002582	3.557805	3.533426	45.774123
19835	0	0.140355	10.943640	0.187110	0.001404	0.109436	0.001892	3.576908	3.543821	45.763738
19836	0	0.176756	10.821561	0.109280	0.001769	0.108215	0.001118	3.599988	3.555556	45.747538
19837	0	0.207154	10.717788	0.027965	0.002075	0.107178	0.000305	3.624282	3.569308	45.736836
19838	0	0.194336	10.552869	-0.092582	0.001945	0.105529	-0.000905	3.643538	3.581335	45.721154
19839	0	0.164260	10.388156	-0.191168	0.001648	0.103882	-0.001892	3.662077	3.596739	45.708623
19840	0	0.188016	10.198848	-0.134687	0.001882	0.101989	-0.001321	3.687996	3.607873	45.692600
19841	0	0.201312	10.009727	-0.191376	0.002014	0.100098	-0.001892	3.709385	3.618426	45.675288
19842	0	0.207095	9.832639	-0.146828	0.002072	0.098327	-0.001447	3.730822	3.629425	45.654139
19843	0	0.170544	9.649640	-0.112034	0.001709	0.096497	-0.001099	3.752754	3.643061	45.629472
19844	0	0.188134	9.497079	-0.000454	0.001885	0.094971	0.000018	3.776619	3.657487	45.611539
19845	0	0.195230	9.289540	-0.062950	0.001953	0.092896	-0.000610	3.796430	3.667910	45.588917
19846	0	0.152044	9.142973	-0.029630	0.001524	0.091430	-0.000282	3.810518	3.681700	45.570375
19847	0	0.182949	9.014880	-0.105099	0.001831	0.090149	-0.001038	3.823815	3.692869	45.549062
19848	0	0.170194	8.849972	-0.266323	0.001705	0.088500	-0.002651	3.835779	3.705813	45.529156
19849	0	0.188523	8.752445	-0.281097	0.001892	0.087524	-0.002808	3.836416	3.723450	45.507222
19850	0	0.156916	8.642456	-0.434670	0.001573	0.086425	-0.004340	3.841536	3.736294	45.486945
19851	0	0.133864	8.575406	-0.470706	0.001343	0.085754	-0.004700	3.848314	3.750153	45.473021
19852	0	0.163495	8.502044	-0.509227	0.001639	0.085021	-0.005081	3.860427	3.764436	45.462160
19853	0	0.152400	8.447217	-0.470914	0.001526	0.084473	-0.004700	3.870672	3.775422	45.454785
19854	0	0.115550	8.440910	-0.460775	0.001155	0.084410	-0.004597	3.883011	3.782923	45.444645
19855	0	0.153020	8.459406	-0.373646	0.001526	0.084595	-0.003723	3.898588	3.785492	45.437602
19856	0	0.196186	8.501967	-0.284693	0.001962	0.085020	-0.002835	3.912013	3.793746	45.432936
19857	0	0.207643	8.532685	-0.287651	0.002075	0.085327	-0.002869	3.920374	3.800501	45.429389
19858	0	0.201565	8.624161	-0.240111	0.002016	0.086242	-0.002397	3.924387	3.809441	45.428228
19859	0	0.213959	8.740217	-0.305441	0.002136	0.087402	-0.003052	3.925948	3.813383	45.428038
19860	0	0.202513	8.831710	-0.390566	0.002021	0.088317	-0.003912	3.915786	3.816100	45.426604
19861	0	0.177374	8.996569	-0.415164	0.001770	0.089966	-0.004150	3.916012	3.819767	45.433536
19862	0	0.171829	9.149068	-0.366545	0.001716	0.091491	-0.003665	3.915312	3.824784	45.440932
19863	0	0.170954	9.301746	-0.268932	0.001709	0.093018	-0.002686	3.918673	3.832257	45.448302
19864	0	0.177935	9.490848	-0.178280	0.001771	0.094909	-0.001779	3.922102	3.830170	45.450613
19865	0	0.189577	9.661860	0.066920	0.001892	0.096619	0.000671	3.922896	3.833753	45.450862
19866	0	0.184157	9.838758	0.237838	0.001838	0.098388	0.002376	3.918354	3.836768	45.459236
19867	0	0.177084	9.991453	0.286885	0.001770	0.099915	0.002869	3.916985	3.843034	45.471021
19868	0	0.183133	10.186672	0.244184	0.001832	0.101867	0.002441	3.915048	3.851185	45.478832
19869	0	0.170880	10.363743	0.202776	0.001709	0.103638	0.002014	3.898593	3.858710	45.487981
19870	0	0.153040	10.467419	0.058864	0.001525	0.104674	0.000576	3.882832	3.860332	45.489835
19871	0	0.152835	10.601820	-0.151410	0.001526	0.106018	-0.001526	3.868188	3.865274	45.492101
19872	0	0.135599	10.687258	-0.143208	0.001348	0.106873	-0.001442	3.855391	3.863803	45.489909
19873	0	0.158986	10.803229	-0.206938	0.001587	0.108032	-0.002075	3.847307	3.868182	45.492031
19874	0	0.171624	10.876469	-0.199890	0.001715	0.108765	-0.002003	3.841065	3.874024	45.489398
19875	0	0.171150	10.974116	-0.061327	0.001709	0.109741	-0.000610	3.842018	3.878770	45.488864
19876	0	0.190177	11.035056	0.108791	0.001897	0.110351	0.001092	3.844292	3.880867	45.491448
19877	0	0.207183	11.053476	0.256221	0.002075	0.110535	0.002563	3.843375	3.891620	45.490036
19878	0	0.206821	11.059558	0.439441	0.002068	0.110596	0.004392	3.837834	3.898496	45.483047
19879	0	0.207493	11.065636	0.458685	0.002075	0.110657	0.004578	3.825640	3.906145	45.477803
19880	0	0.189251	10.974001	0.313863	0.001891	0.109740	0.003131	3.814588	3.912180	45.468195
19881	0	0.188592	10.937496	0.159724	0.001892	0.109375	0.001587	3.800866	3.925875	45.460427
19882	0	0.175615	10.803224	-0.003620	0.001757	0.108032	-0.000041	3.792674	3.933545	45.450107
19883	0	0.158596	10.705572	-0.121680	0.001587	0.107056	-0.001221	3.785154	3.941566	45.435873
19884	0	0.163998	10.546886	-0.169941	0.001645	0.105469	-0.001701	3.779785	3.953981	45.422846
19885	0	0.158557	10.400392	-0.085477	0.001587	0.104004	-0.000854	3.776279	3.962462	45.401595
19886	0	0.163791	10.278331	-0.018952	0.001645	0.102783	-0.000184	3.779113	3.977373	45.388980
19887	0	0.201186	10.156254	0.030578	0.002014	0.101562	0.000305	3.775241	3.986837	45.378217
19888	0	0.224898	9.997472	0.019112	0.002254	0.099975	0.000184	3.763563	3.998966	45.362618
19889	0	0.183288	9.814452	-0.036008	0.001831	0.098145	-0.000366	3.752837	4.003609	45.346768
19890	0	0.146551	9.649668	-0.151009	0.001468	0.096497	-0.001514	3.743793	4.012794	45.325172
19891	0	0.122185	9.497087	-0.225085	0.001221	0.094971	-0.002258	3.731295	4.017795	45.308409
19892	0	0.159072	9.338417	-0.277949	0.001589	0.093384	-0.002793	3.710132	4.021618	45.282226
19893	0	0.134091	9.228553	-0.334726	0.001343	0.092285	-0.003357	3.694614	4.030026	45.265128
19894	0	0.157779	9.063756	-0.271987	0.001583	0.090637	-0.002728	3.680186	4.042873	45.247397
19895	0	0.182981	8.947766	-0.219336	0.001831	0.089478	-0.002197	3.671915	4.050661	45.234360
19896	0	0.188584	8.850118	-0.224541	0.001889	0.088501	-0.002251	3.661707	4.061169	45.219397
19897	0	0.207298	8.746358	-0.127175	0.002075	0.087463	-0.001282	3.644728	4.070321	45.198322
19898	0	0.243298	8.740269	-0.198431	0.002437	0.087402	-0.001995	3.626736	4.081142	45.178464
19899	0	0.219776	8.642605	-0.194046	0.002197	0.086426	-0.001953	3.606786	4.086516	45.166711
19900	0	0.213855	8.648723	-0.289078	0.002136	0.086487	-0.002905	3.585767	4.089479	45.165155
19901	0	0.177187	8.624324	-0.328017	0.001770	0.086243	-0.003296	3.562245	4.092914	45.159147
19902	0	0.153191	8.618342	-0.471415	0.001529	0.086183	-0.004730	3.538409	4.094535	45.154531
19903	0	0.152333	8.630454	-0.505249	0.001526	0.086304	-0.005066	3.517993	4.103585	45.147257
19904	0	0.189001	8.703759	-0.496797	0.001886	0.087037	-0.004978	3.502396	4.104631	45.145476
19905	0	0.201360	8.813547	-0.401314	0.002014	0.088135	-0.004028	3.480795	4.111267	45.147016
19906	0	0.225794	8.905167	-0.313010	0.002256	0.089051	-0.003143	3.462261	4.115174	45.152195
19907	0	0.189280	9.039330	-0.181897	0.001892	0.090393	-0.001831	3.444958	4.119995	45.151553
19908	0	0.189830	9.173480	-0.014369	0.001893	0.091735	-0.000159	3.423836	4.119028	45.155340
19909	0	0.140980	9.259004	0.099530	0.001404	0.092590	0.000977	3.398649	4.117209	45.155146
19910	0	0.171854	9.429812	0.121827	0.001720	0.094298	0.001197	3.370553	4.125087	45.153835
19911	0	0.158617	9.539760	0.184963	0.001587	0.095398	0.001831	3.346179	4.131489	45.153269
19912	0	0.170736	9.722777	0.127887	0.001707	0.097228	0.001258	3.319844	4.136451	45.159249
19913	0	0.195420	9.881562	0.112360	0.001953	0.098816	0.001099	3.289091	4.140525	45.162704
19914	0	0.220409	10.003537	0.074688	0.002199	0.100036	0.000721	3.257787	4.140150	45.168454
19915	0	0.237727	10.156256	0.008364	0.002380	0.101562	0.000061	3.230564	4.148913	45.172722
19916	0	0.255516	10.284443	-0.066505	0.002557	0.102844	-0.000688	3.203555	4.156002	45.174870
19917	0	0.207447	10.400419	-0.113535	0.002075	0.104004	-0.001160	3.175060	4.162031	45.179750
19918	0	0.182904	10.504053	0.012797	0.001829	0.105041	0.000110	3.153205	4.167263	45.182276
19919	0	0.115638	10.595694	0.111041	0.001160	0.105957	0.001099	3.138622	4.175822	45.186037
19920	0	0.157507	10.705458	0.204738	0.001579	0.107055	0.002037	3.125458	4.185349	45.186354
19921	0	0.207651	10.778773	0.330654	0.002075	0.107788	0.003296	3.111650	4.189071	45.181742
19922	0	0.213490	10.815302	0.320776	0.002138	0.108153	0.003195	3.095449	4.197540	45.178037
19923	0	0.249795	10.852014	0.343283	0.002502	0.108521	0.003418	3.077250	4.207260	45.174632
19924	0	0.206232	10.833609	0.248940	0.002066	0.108336	0.002471	3.055107	4.215735	45.169499
19925	0	0.189207	10.845929	0.153914	0.001892	0.108459	0.001526	3.038785	4.220508	45.169177
19926	0	0.164569	10.778707	0.070920	0.001647	0.107787	0.000697	3.023203	4.226697	45.162698
19927	0	0.152334	10.748303	-0.078254	0.001526	0.107483	-0.000793	3.008337	4.234088	45.149245
19928	0	0.115180	10.668948	-0.040445	0.001154	0.106689	-0.000406	3.003866	4.241030	45.145639
19929	0	0.164966	10.589595	0.097882	0.001648	0.105896	0.000977	2.998183	4.243947	45.132407
19930	0	0.219930	10.510159	0.183568	0.002200	0.105102	0.001835	2.994506	4.249495	45.125960
19931	0	0.237516	10.363775	0.299283	0.002380	0.103638	0.002991	2.988732	4.260177	45.112026
19932	0	0.242692	10.266116	0.317998	0.002431	0.102661	0.003178	2.982473	4.269616	45.095933
19933	0	0.219413	10.131828	0.220427	0.002197	0.101318	0.002197	2.970630	4.278045	45.076063
19934	0	0.194093	10.009773	0.014269	0.001945	0.100098	0.000135	2.958995	4.287688	45.063751
19935	0	0.158486	9.851082	-0.152268	0.001587	0.098511	-0.001526	2.951808	4.294242	45.048648
19936	0	0.158076	9.692399	-0.249144	0.001582	0.096924	-0.002497	2.942162	4.299879	45.033855
19937	0	0.151829	9.545914	-0.335598	0.001526	0.095459	-0.003357	2.937858	4.312888	45.021782
19938	0	0.205585	9.442139	-0.323632	0.002060	0.094421	-0.003234	2.937327	4.321608	45.006346
19939	0	0.243544	9.326168	-0.226642	0.002441	0.093262	-0.002258	2.943829	4.332788	44.990951
19940	0	0.224570	9.228414	-0.148497	0.002246	0.092284	-0.001481	2.945107	4.336946	44.973930
19941	0	0.188827	9.094246	-0.006612	0.001892	0.090942	-0.000061	2.948130	4.345862	44.958459
19942	0	0.139141	9.051521	0.047778	0.001396	0.090515	0.000478	2.944735	4.356070	44.941642
19943	0	0.127872	8.947757	0.042879	0.001282	0.089478	0.000427	2.939418	4.364058	44.925781
19944	0	0.157596	8.941659	-0.097242	0.001580	0.089417	-0.000974	2.934570	4.373418	44.911970
19945	0	0.158987	8.862305	-0.158362	0.001587	0.088623	-0.001587	2.927553	4.373425	44.903902
19946	0	0.170708	8.807404	-0.242900	0.001714	0.088074	-0.002436	2.915568	4.385680	44.888658
19947	0	0.194356	8.837951	-0.365273	0.001953	0.088379	-0.003662	2.900925	4.401779	44.883155
19948	0	0.199125	8.807484	-0.455778	0.001994	0.088075	-0.004560	2.895634	4.408798	44.870534
19949	0	0.201336	8.843986	-0.409144	0.002014	0.088440	-0.004089	2.895982	4.413440	44.865396
19950	0	0.158078	8.880521	-0.366852	0.001585	0.088805	-0.003667	2.895910	4.422524	44.861695
19951	0	0.189065	8.972162	-0.232281	0.001892	0.089722	-0.002319	2.898098	4.427969	44.857014
19952	0	0.188681	9.075830	-0.105023	0.001888	0.090758	-0.001045	2.902512	4.433463	44.856341
19953	0	0.183140	9.155273	-0.006115	0.001831	0.091553	-0.000061	2.900529	4.436643	44.852778
19954	0	0.231968	9.258937	0.018214	0.002319	0.092589	0.000182	2.898882	4.439754	44.855057
19955	0	0.207483	9.368897	0.018502	0.002075	0.093689	0.000183	2.895143	4.443682	44.860680
19956	0	0.182783	9.503078	0.062101	0.001830	0.095031	0.000613	2.883772	4.449907	44.859364
19957	0	0.152039	9.600839	-0.006250	0.001526	0.096008	-0.000061	2.883567	4.459914	44.858403
19958	0	0.127020	9.710693	-0.006611	0.001270	0.097107	-0.000065	2.882732	4.463462	44.852354
19959	0	0.109598	9.857181	0.030261	0.001099	0.098572	0.000305	2.884220	4.469873	44.857615
19960	0	0.158104	9.985353	0.158029	0.001581	0.099854	0.001581	2.883547	4.473310	44.859997
19961	0	0.213424	10.150154	0.140156	0.002136	0.101501	0.001404	2.884405	4.478775	44.862615
19962	0	0.188609	10.229502	0.169970	0.001887	0.102295	0.001704	2.887771	4.483319	44.865421
19963	0	0.182779	10.302751	0.200877	0.001831	0.103027	0.002014	2.892280	4.489991	44.871249
19964	0	0.169856	10.418712	0.212182	0.001701	0.104187	0.002125	2.893528	4.496219	44.870442
19965	0	0.164437	10.485857	0.194711	0.001648	0.104858	0.001953	2.897931	4.503286	44.868098
19966	0	0.139564	10.552991	0.119808	0.001396	0.105530	0.001208	2.907187	4.506899	44.870331
19967	0	0.158125	10.620138	0.139448	0.001587	0.106201	0.001404	2.915082	4.516066	44.868180
19968	0	0.181557	10.656751	0.082734	0.001820	0.106567	0.000835	2.921400	4.523455	44.863769
19969	0	0.213501	10.675060	0.053222	0.002136	0.106750	0.000549	2.937679	4.527706	44.863255
19970	0	0.249557	10.650658	0.098851	0.002500	0.106506	0.001003	2.950930	4.535007	44.856277
19971	0	0.243899	10.662864	0.102005	0.002441	0.106628	0.001038	2.967450	4.540485	44.853043
19972	0	0.194473	10.638469	0.214387	0.001947	0.106384	0.002162	2.984086	4.546398	44.843064
19973	0	0.152115	10.583547	0.211435	0.001526	0.105835	0.002136	3.005131	4.554435	44.835564
19974	0	0.114531	10.528707	0.256353	0.001150	0.105287	0.002581	3.021230	4.562544	44.830249
19975	0	0.157964	10.394329	0.224424	0.001587	0.103943	0.002258	3.033473	4.573631	44.815588
19976	0	0.223836	10.345492	0.172750	0.002243	0.103455	0.001741	3.045786	4.581702	44.804451
19977	0	0.219433	10.235629	0.126034	0.002197	0.102356	0.001282	3.066101	4.587916	44.786903
19978	0	0.230687	10.113539	0.000692	0.002313	0.101135	0.000018	3.075636	4.597110	44.775042
19979	0	0.170582	10.009747	-0.118007	0.001709	0.100098	-0.001160	3.095844	4.603206	44.762425
19980	0	0.163536	9.905873	-0.201767	0.001641	0.099059	-0.001994	3.119712	4.612353	44.746652
19981	0	0.145685	9.783904	-0.209546	0.001465	0.097839	-0.002075	3.140573	4.624048	44.736654
19982	0	0.169472	9.655624	-0.219343	0.001693	0.096557	-0.002176	3.157610	4.623964	44.721439
19983	0	0.146208	9.533660	-0.184978	0.001465	0.095337	-0.001831	3.176874	4.629532	44.706514
19984	0	0.176018	9.429831	-0.054898	0.001764	0.094298	-0.000525	3.202127	4.636927	44.690900
19985	0	0.182675	9.320066	-0.062719	0.001831	0.093201	-0.000610	3.220021	4.644562	44.681517
19986	0	0.193683	9.271249	-0.029515	0.001944	0.092712	-0.000278	3.237330	4.655291	44.666464
19987	0	0.200817	9.167481	-0.056976	0.002014	0.091675	-0.000549	3.259964	4.665058	44.655970
19988	0	0.193919	9.106336	-0.109305	0.001941	0.091063	-0.001079	3.275426	4.669201	44.647764
19989	0	0.127715	9.051497	-0.129806	0.001282	0.090515	-0.001282	3.293312	4.677169	44.638275
19990	0	0.126961	8.996462	-0.187806	0.001272	0.089965	-0.001864	3.308053	4.682579	44.630530
19991	0	0.164516	8.972127	-0.251891	0.001648	0.089722	-0.002502	3.326793	4.688236	44.626745
19992	0	0.200796	8.941497	-0.273821	0.002008	0.089416	-0.002719	3.348969	4.690840	44.620099
19993	0	0.201679	8.953792	-0.306924	0.002014	0.089539	-0.003052	3.368979	4.689458	44.614899
19994	0	0.202088	8.984139	-0.237030	0.002019	0.089842	-0.002355	3.386519	4.688937	44.608270
19995	0	0.170521	9.014865	-0.184824	0.001709	0.090149	-0.001831	3.406433	4.695742	44.607873
19996	0	0.139610	9.088017	-0.115150	0.001396	0.090880	-0.001134	3.426684	4.697818	44.607499
19997	0	0.145861	9.136944	-0.160326	0.001465	0.091370	-0.001587	3.445445	4.707600	44.609273
19998	0	0.145290	9.203982	-0.163276	0.001451	0.092040	-0.001620	3.458986	4.707785	44.608036
19999	0	0.182882	9.313943	-0.214769	0.001831	0.093140	-0.002136	3.470656	4.712394	44.601191
20000	0	0.206855	9.368788	-0.198510	0.002070	0.093688	-0.001977	3.478648	4.716565	44.599970
20001	0	0.220020	9.490927	-0.196901	0.002197	0.094910	-0.001953	3.496087	4.714859	44.600877
20002	0	0.214632	9.594606	-0.150688	0.002142	0.095946	-0.001497	3.506036	4.711446	44.604254
20003	0	0.158142	9.716782	-0.196494	0.001587	0.097168	-0.001953	3.518350	4.719709	44.606690
20004	0	0.145671	9.814342	-0.083121	0.001453	0.098144	-0.000818	3.531918	4.717549	44.610509
20005	0	0.164833	9.967041	0.005040	0.001648	0.099670	0.000061	3.542278	4.718800	44.610079
20006	0	0.140653	10.101328	0.087795	0.001404	0.101013	0.000894	3.557829	4.717458	44.605902
20007	0	0.207909	10.180672	0.120748	0.002075	0.101807	0.001221	3.570674	4.714732	44.604551
20008	0	0.208247	10.260021	0.112226	0.002083	0.102600	0.001132	3.579235	4.716829	44.599346
20009	0	0.219568	10.357671	0.011223	0.002197	0.103577	0.000122	3.588269	4.720103	44.600165
20010	0	0.218420	10.430829	-0.039596	0.002193	0.104308	-0.000386	3.597063	4.731753	44.600477
20011	0	0.207721	10.479726	-0.056044	0.002075	0.104797	-0.000549	3.607534	4.730972	44.603691
20012	0	0.177304	10.522360	-0.052508	0.001774	0.105224	-0.000511	3.620835	4.733237	44.604817
20013	0	0.158570	10.565183	-0.032093	0.001587	0.105652	-0.000305	3.635670	4.735990	44.601155
20014	0	0.176720	10.565192	0.044098	0.001767	0.105652	0.000456	3.648857	4.737541	44.589050
20015	0	0.201304	10.614033	0.132928	0.002014	0.106140	0.001343	3.660670	4.740318	44.579838
20016	0	0.195390	10.601820	0.142240	0.001950	0.106018	0.001437	3.673895	4.737915	44.571133
20017	0	0.189258	10.577413	0.169557	0.001892	0.105774	0.001709	3.685788	4.738840	44.564612
20018	0	0.164913	10.528585	0.160595	0.001648	0.105286	0.001620	3.698739	4.738958	44.557638
20019	0	0.165274	10.437006	0.010953	0.001648	0.104370	0.000122	3.709198	4.735153	44.542988
20020	0	0.171428	10.388091	-0.021962	0.001718	0.103881	-0.000209	3.717983	4.740116	44.531112
20021	0	0.176482	10.296623	-0.123498	0.001770	0.102966	-0.001221	3.730942	4.747077	44.520948
20022	0	0.200360	10.192767	-0.059372	0.002004	0.101928	-0.000578	3.745290	4.748418	44.505156
20023	0	0.194838	10.107416	-0.153606	0.001953	0.101074	-0.001526	3.753828	4.754890	44.494127
20024	0	0.182210	9.997448	-0.089137	0.001822	0.099975	-0.000875	3.768939	4.755345	44.481946
20025	0	0.207322	9.924303	-0.135578	0.002075	0.099243	-0.001343	3.781097	4.758657	44.473072
20026	0	0.188675	9.802123	-0.187187	0.001887	0.098022	-0.001857	3.795956	4.760283	44.465688
20027	0	0.213461	9.698473	-0.214377	0.002136	0.096985	-0.002136	3.802015	4.763106	44.457101
20028	0	0.170496	9.588513	-0.258445	0.001705	0.095885	-0.002579	3.805848	4.764194	44.445461
20029	0	0.152143	9.454339	-0.262963	0.001526	0.094543	-0.002625	3.809462	4.770420	44.439074
20030	0	0.151034	9.368794	-0.233644	0.001516	0.093688	-0.002330	3.814245	4.778550	44.423151
20031	0	0.164517	9.271230	-0.269069	0.001648	0.092712	-0.002686	3.817328	4.782709	44.407683
20032	0	0.182598	9.210088	-0.282473	0.001825	0.092101	-0.002818	3.822266	4.782582	44.391841
20033	0	0.213495	9.136952	-0.262924	0.002136	0.091370	-0.002625	3.825129	4.784886	44.379459
20034	0	0.176761	9.075823	-0.221046	0.001767	0.090758	-0.002207	3.826540	4.785027	44.364637
20035	0	0.177286	9.069805	-0.269023	0.001770	0.090698	-0.002686	3.829321	4.782068	44.350451
20036	0	0.153209	9.008683	-0.257584	0.001531	0.090087	-0.002573	3.829760	4.780855	44.335031
20037	0	0.165195	9.002685	-0.213358	0.001648	0.090027	-0.002136	3.823742	4.776443	44.326659
20038	0	0.183984	9.033105	-0.310802	0.001839	0.090331	-0.003108	3.821203	4.775573	44.318558
20039	0	0.176769	9.002711	-0.396260	0.001770	0.090027	-0.003967	3.812544	4.779011	44.309075
20040	0	0.176739	9.027089	-0.426533	0.001765	0.090271	-0.004264	3.811918	4.776781	44.300764
20041	0	0.189564	9.082034	-0.378171	0.001892	0.090820	-0.003784	3.807057	4.772954	44.301802
20042	0	0.183982	9.136874	-0.377692	0.001838	0.091369	-0.003779	3.801311	4.770746	44.292215
20043	0	0.207729	9.228510	-0.415049	0.002075	0.092285	-0.004150	3.799449	4.768678	44.289274
20044	0	0.195979	9.295560	-0.219511	0.001957	0.092956	-0.002198	3.793774	4.765695	44.288957
20045	0	0.189652	9.411623	-0.200902	0.001892	0.094116	-0.002014	3.786198	4.760806	44.294134
20046	0	0.159976	9.466461	-0.132581	0.001595	0.094665	-0.001333	3.775391	4.756117	44.292813
20047	0	0.207703	9.606940	-0.102843	0.002075	0.096069	-0.001038	3.762514	4.754376	44.289499
20048	0	0.208252	9.692392	-0.131084	0.002078	0.096924	-0.001325	3.744450	4.749518	44.289959
20049	0	0.171387	9.814452	-0.066048	0.001709	0.098145	-0.000671	3.730041	4.744179	44.291397
20050	0	0.184806	9.918113	-0.051016	0.001841	0.099181	-0.000527	3.708180	4.735929	44.288984
20051	0	0.207023	10.009775	0.013171	0.002075	0.100098	0.000122	3.695624	4.741862	44.292025
20052	0	0.164201	10.125729	-0.027240	0.001637	0.101257	-0.000286	3.678580	4.736938	44.294882
20053	0	0.146874	10.223383	0.001492	0.001465	0.102234	0.000000	3.660462	4.732729	44.300592
20054	0	0.201658	10.296541	0.029065	0.002022	0.102965	0.000274	3.639875	4.738738	44.302183
20055	0	0.201217	10.388185	0.019471	0.002014	0.103882	0.000183	3.625589	4.741037	44.306230
20056	0	0.219440	10.485739	0.015505	0.002192	0.104857	0.000145	3.612472	4.739163	44.303339
20057	0	0.207600	10.491941	0.013081	0.002075	0.104919	0.000122	3.600533	4.738520	44.296994
20058	0	0.189183	10.546784	-0.015134	0.001893	0.105468	-0.000166	3.582162	4.740062	44.289579
20059	0	0.201500	10.595696	0.056012	0.002014	0.105957	0.000549	3.567873	4.739394	44.281333
20060	0	0.207685	10.601711	-0.009343	0.002076	0.106017	-0.000101	3.556903	4.738809	44.271939
20061	0	0.207401	10.577392	0.031589	0.002075	0.105774	0.000305	3.542325	4.740322	44.259343
20062	0	0.182854	10.583396	0.045856	0.001828	0.105834	0.000448	3.528180	4.740171	44.247601
20063	0	0.219574	10.565175	0.147480	0.002197	0.105652	0.001465	3.514619	4.741995	44.236962
20064	0	0.206818	10.504048	0.131172	0.002071	0.105041	0.001301	3.500505	4.745443	44.234416
20065	0	0.213358	10.430897	0.165852	0.002136	0.104309	0.001648	3.485869	4.748555	44.221837
20066	0	0.219319	10.363657	0.107229	0.002192	0.103637	0.001059	3.467841	4.746794	44.211098
20067	0	0.176578	10.272216	0.068335	0.001770	0.102722	0.000671	3.451266	4.751633	44.196390
20068	0	0.169827	10.174565	-0.033458	0.001699	0.101746	-0.000343	3.438639	4.752858	44.186496
20069	0	0.182865	10.070813	-0.078370	0.001831	0.100708	-0.000793	3.424023	4.755489	44.167432
20070	0	0.164061	9.954848	-0.082138	0.001642	0.099548	-0.000835	3.404459	4.757219	44.150494
20071	0	0.170923	9.851084	-0.127402	0.001709	0.098511	-0.001282	3.392247	4.756699	44.135380
20072	0	0.170374	9.716820	-0.137947	0.001709	0.097168	-0.001390	3.377780	4.762621	44.127536
20073	0	0.201254	9.619158	-0.151728	0.002014	0.096191	-0.001526	3.364268	4.764236	44.112126
20074	0	0.176231	9.515403	-0.199066	0.001766	0.095154	-0.001998	3.352400	4.768537	44.097853
20075	0	0.213250	9.423845	-0.194896	0.002136	0.094238	-0.001953	3.344413	4.772668	44.085801
20076	0	0.194252	9.326196	-0.169145	0.001945	0.093262	-0.001701	3.329229	4.775918	44.071242
20077	0	0.213386	9.240749	-0.206594	0.002136	0.092407	-0.002075	3.314271	4.778336	44.051846
20078	0	0.206810	9.173616	-0.179955	0.002070	0.091736	-0.001813	3.294078	4.780744	44.033447
20079	0	0.183196	9.094255	-0.194458	0.001831	0.090942	-0.001953	3.280479	4.779108	44.022084
20080	0	0.201362	9.033222	-0.174593	0.002015	0.090332	-0.001754	3.267670	4.780504	44.010499
20081	0	0.189606	9.014905	-0.175919	0.001892	0.090149	-0.001770	3.250858	4.774925	43.996445
20082	0	0.189733	8.947790	-0.222508	0.001900	0.089478	-0.002237	3.231919	4.777334	43.979232
20083	0	0.213405	8.978311	-0.242885	0.002136	0.089783	-0.002441	3.213265	4.779533	43.969684
20084	0	0.194435	8.935591	-0.246474	0.001948	0.089355	-0.002478	3.193932	4.784024	43.957013
20085	0	0.201326	8.972202	-0.199966	0.002014	0.089722	-0.002014	3.172256	4.784502	43.940781
20086	0	0.200963	9.045443	-0.234038	0.002011	0.090454	-0.002352	3.154914	4.785910	43.926694
20087	0	0.183205	9.088161	-0.218551	0.001831	0.090881	-0.002197	3.137877	4.784052	43.919930
20088	0	0.152920	9.149194	-0.210172	0.001528	0.091492	-0.002113	3.121417	4.781713	43.917137
20089	0	0.158550	9.216337	-0.187944	0.001587	0.092163	-0.001892	3.103628	4.782872	43.911648
20090	0	0.170503	9.283468	-0.148821	0.001705	0.092834	-0.001501	3.085462	4.782400	43.904106
20091	0	0.195095	9.387224	-0.090305	0.001953	0.093872	-0.000916	3.067970	4.784417	43.896446
20092	0	0.164427	9.472558	0.009746	0.001643	0.094726	0.000086	3.051790	4.782464	43.890425
20093	0	0.158948	9.606927	0.019406	0.001587	0.096069	0.000183	3.036537	4.778752	43.883910
20094	0	0.158910	9.686180	0.070495	0.001592	0.096862	0.000693	3.020741	4.781129	43.879350
20095	0	0.152700	9.844950	0.147724	0.001526	0.098450	0.001465	3.004391	4.779108	43.877318
20096	0	0.189164	9.948627	0.095367	0.001894	0.099486	0.000940	2.986858	4.781123	43.871554
20097	0	0.201261	10.040267	0.141763	0.002014	0.100403	0.001404	2.969200	4.782105	43.868758
20098	0	0.201064	10.162250	0.047175	0.002010	0.101623	0.000455	2.948062	4.781007	43.863168
20099	0	0.213117	10.235601	0.049994	0.002136	0.102356	0.000488	2.932741	4.785899	43.856904
20100	0	0.200682	10.308834	-0.014517	0.002004	0.103088	-0.000160	2.913949	4.781568	43.851581
20101	0	0.189048	10.424803	0.055812	0.001892	0.104248	0.000549	2.902562	4.782435	43.852323
20102	0	0.170587	10.443019	0.002003	0.001705	0.104430	0.000017	2.897240	4.780783	43.846075
20103	0	0.177043	10.522449	0.171620	0.001770	0.105225	0.001709	2.887333	4.779436	43.843298
20104	0	0.164718	10.552875	0.209410	0.001648	0.105529	0.002090	2.880200	4.779386	43.841181
20105	0	0.206873	10.601810	0.214108	0.002075	0.106018	0.002136	2.872830	4.785415	43.836390
20106	0	0.230193	10.620119	0.184482	0.002306	0.106201	0.001841	2.865661	4.788930	43.828114
20107	0	0.213553	10.601806	0.152734	0.002136	0.106018	0.001526	2.861246	4.788813	43.815918
20108	0	0.170264	10.583406	0.037411	0.001707	0.105834	0.000369	2.853643	4.792577	43.812280
20109	0	0.139904	10.522467	0.054920	0.001404	0.105225	0.000549	2.850851	4.796788	43.797300
20110	0	0.157327	10.516367	0.078858	0.001577	0.105164	0.000793	2.852966	4.800173	43.793460
20111	0	0.188465	10.437032	0.146031	0.001892	0.104370	0.001465	2.854968	4.807394	43.778401
20112	0	0.223437	10.363799	0.175409	0.002243	0.103638	0.001760	2.859172	4.816005	43.766830
20113	0	0.237660	10.296648	0.176510	0.002380	0.102966	0.001770	2.861536	4.819238	43.750977
20114	0	0.218559	10.211197	0.224466	0.002190	0.102112	0.002248	2.861753	4.822893	43.732262
20115	0	0.201040	10.089124	0.084889	0.002014	0.100891	0.000854	2.864881	4.826090	43.716490
20116	0	0.175596	9.973157	0.035278	0.001762	0.099731	0.000355	2.863920	4.832328	43.698856
20117	0	0.182416	9.857186	-0.104159	0.001831	0.098572	-0.001038	2.865114	4.838991	43.678861
20118	0	0.162896	9.759525	-0.147599	0.001634	0.097595	-0.001473	2.865089	4.843104	43.663227
20119	0	0.188893	9.637441	-0.171805	0.001892	0.096375	-0.001709	2.872356	4.845353	43.640620
20120	0	0.206580	9.527489	-0.191503	0.002069	0.095275	-0.001910	2.875116	4.847135	43.626105
20121	0	0.206885	9.448237	-0.171970	0.002075	0.094482	-0.001709	2.884710	4.853284	43.607088
20122	0	0.212588	9.319953	-0.113108	0.002123	0.093200	-0.001121	2.894536	4.848140	43.590885
20123	0	0.176606	9.271243	-0.067830	0.001770	0.092712	-0.000671	2.899908	4.851629	43.573512
20124	0	0.182028	9.210210	0.003554	0.001822	0.092102	0.000047	2.910549	4.853027	43.554146
20125	0	0.152658	9.130858	-0.000918	0.001526	0.091309	0.000000	2.919126	4.850788	43.537375
20126	0	0.170672	9.063629	-0.021427	0.001710	0.090636	-0.000202	2.931352	4.853462	43.520173
20127	0	0.176241	9.027106	-0.116661	0.001770	0.090271	-0.001160	2.937780	4.861660	43.510950
20128	0	0.205789	8.996580	-0.142129	0.002059	0.089966	-0.001418	2.939269	4.861550	43.499453
20129	0	0.200970	8.978275	-0.226070	0.002014	0.089783	-0.002258	2.940249	4.865770	43.493379
20130	0	0.169870	8.941547	-0.269450	0.001699	0.089416	-0.002691	2.942427	4.865273	43.488911
20131	0	0.164647	8.972149	-0.257107	0.001648	0.089722	-0.002563	2.949794	4.865558	43.481332
20132	0	0.194545	8.996468	-0.228411	0.001949	0.089965	-0.002274	2.961306	4.868963	43.477020
20133	0	0.146483	9.033186	-0.153588	0.001465	0.090332	-0.001526	2.972032	4.867449	43.473230
20134	0	0.158624	9.088030	-0.136990	0.001586	0.090880	-0.001364	2.977316	4.865518	43.460838
20135	0	0.177183	9.197984	-0.135007	0.001770	0.091980	-0.001343	2.984819	4.861751	43.457595
20136	0	0.189318	9.258936	-0.057352	0.001895	0.092589	-0.000565	2.993771	4.862381	43.448444
20137	0	0.195277	9.338377	-0.079631	0.001953	0.093384	-0.000793	2.995371	4.861247	43.444281
20138	0	0.176825	9.472562	-0.007584	0.001769	0.094726	-0.000068	3.003338	4.860639	43.440917
20139	0	0.171119	9.570305	-0.055619	0.001709	0.095703	-0.000549	3.009936	4.856377	43.437526
20140	0	0.147199	9.692269	-0.118533	0.001469	0.096923	-0.001174	3.021482	4.850811	43.431883
20141	0	0.134054	9.777834	-0.007111	0.001343	0.097778	-0.000061	3.031378	4.851801	43.427402
20142	0	0.121660	9.899806	-0.002957	0.001216	0.098998	-0.000021	3.039434	4.849388	43.423191
20143	0	0.140419	10.009767	0.023648	0.001404	0.100098	0.000244	3.046199	4.847306	43.418708
20144	0	0.146124	10.095225	0.132247	0.001465	0.100952	0.001327	3.049192	4.849646	43.416557
20145	0	0.189008	10.217296	0.158231	0.001892	0.102173	0.001587	3.052768	4.850101	43.415474
20146	0	0.207038	10.247825	0.193172	0.002070	0.102478	0.001944	3.064278	4.848348	43.411322
20147	0	0.219607	10.394298	0.096746	0.002197	0.103943	0.000977	3.072402	4.847905	43.407037
20148	0	0.152210	10.437033	0.155482	0.001523	0.104370	0.001568	3.084816	4.847104	43.403234
20149	0	0.146725	10.491953	0.102479	0.001465	0.104919	0.001038	3.096803	4.842701	43.399814
20150	0	0.164964	10.522474	0.050259	0.001652	0.105225	0.000523	3.116848	4.843152	43.397649
20151	0	0.182818	10.571319	0.150820	0.001831	0.105713	0.001526	3.134331	4.844343	43.397574
20152	0	0.176293	10.595711	0.030747	0.001763	0.105957	0.000330	3.156789	4.842900	43.394400
20153	0	0.237844	10.607938	0.126214	0.002380	0.106079	0.001282	3.175218	4.843288	43.383859
20154	0	0.194951	10.601840	0.170828	0.001948	0.106018	0.001730	3.196373	4.840207	43.377744
20155	0	0.201189	10.571354	0.284637	0.002014	0.105713	0.002869	3.217857	4.840959	43.365053
20156	0	0.164194	10.510285	0.189211	0.001643	0.105103	0.001908	3.233010	4.840477	43.354790
20157	0	0.139748	10.455352	0.144964	0.001404	0.104553	0.001465	3.247237	4.845556	43.347379
20158	0	0.150869	10.382108	0.123286	0.001513	0.103821	0.001251	3.264459	4.848074	43.332449
20159	0	0.176770	10.278335	0.059262	0.001770	0.102783	0.000610	3.281515	4.848761	43.319641
20160	0	0.206749	10.204975	-0.054543	0.002069	0.102050	-0.000524	3.303129	4.849030	43.306565
20161	0	0.201029	10.101318	-0.033189	0.002014	0.101013	-0.000305	3.330619	4.851443	43.294171
20162	0	0.206339	10.046268	-0.141748	0.002067	0.100463	-0.001396	3.351581	4.853032	43.273718
20163	0	0.182779	9.912071	-0.221713	0.001831	0.099121	-0.002197	3.371321	4.854618	43.256729
20164	0	0.133248	9.814332	-0.146488	0.001336	0.098144	-0.001444	3.392611	4.856723	43.234216
20165	0	0.146252	9.710665	-0.136585	0.001465	0.097107	-0.001343	3.416964	4.857350	43.218456
20166	0	0.133537	9.582406	-0.116296	0.001338	0.095824	-0.001144	3.436302	4.858411	43.202967
20167	0	0.145855	9.515362	-0.136324	0.001465	0.095154	-0.001343	3.457959	4.863878	43.188436
20168	0	0.187723	9.423724	-0.072811	0.001879	0.094237	-0.000712	3.473890	4.863643	43.167002
20169	0	0.207369	9.356671	-0.117730	0.002075	0.093567	-0.001160	3.492632	4.863358	43.153104
20170	0	0.195025	9.283328	-0.127212	0.001949	0.092834	-0.001256	3.509266	4.860052	43.130352
20171	0	0.164320	9.173562	-0.166495	0.001648	0.091736	-0.001648	3.527119	4.863775	43.107508
20172	0	0.182025	9.149036	-0.255098	0.001821	0.091491	-0.002537	3.541842	4.861859	43.088237
20173	0	0.146083	9.088095	-0.270126	0.001465	0.090881	-0.002686	3.558768	4.864611	43.070488
20174	0	0.176260	9.075795	-0.272888	0.001761	0.090758	-0.002717	3.571039	4.860860	43.053517
20175	0	0.170944	9.039263	-0.300362	0.001709	0.090393	-0.002991	3.584456	4.857923	43.034954
20176	0	0.164713	9.020779	-0.320838	0.001648	0.090208	-0.003201	3.592148	4.856713	43.022868
20177	0	0.170609	9.033177	-0.275700	0.001709	0.090332	-0.002747	3.602873	4.858082	43.011875
20178	0	0.176176	9.026983	-0.192471	0.001763	0.090270	-0.001913	3.614945	4.857818	42.995035
20179	0	0.158857	9.100299	-0.227432	0.001587	0.091003	-0.002258	3.632707	4.853442	42.981520
20180	0	0.177169	9.155156	-0.199669	0.001773	0.091552	-0.001986	3.644311	4.852661	42.969670
20181	0	0.164961	9.210173	-0.214860	0.001648	0.092102	-0.002136	3.657180	4.848295	42.954270
20182	0	0.159536	9.289429	-0.162223	0.001590	0.092895	-0.001613	3.666917	4.839123	42.944499
20183	0	0.158409	9.344469	-0.220509	0.001587	0.093445	-0.002197	3.674653	4.840312	42.939996
20184	0	0.188102	9.442038	-0.197599	0.001885	0.094420	-0.001969	3.680799	4.843357	42.933711
20185	0	0.189248	9.545892	-0.152948	0.001892	0.095459	-0.001526	3.683302	4.840571	42.928193
20186	0	0.183501	9.631238	-0.196396	0.001831	0.096313	-0.001961	3.685057	4.833543	42.917517
20187	0	0.177188	9.716783	-0.122884	0.001770	0.097168	-0.001221	3.692716	4.828999	42.910336
20188	0	0.153091	9.850974	-0.075201	0.001529	0.098510	-0.000750	3.693528	4.824114	42.899894
20189	0	0.171012	9.942625	-0.000524	0.001709	0.099426	0.000000	3.697895	4.820345	42.894954
20190	0	0.159494	10.021870	0.015810	0.001589	0.100219	0.000172	3.711460	4.810953	42.890211
20191	0	0.158689	10.095216	0.066952	0.001587	0.100952	0.000671	3.711877	4.808484	42.887410
20192	0	0.183389	10.198873	0.060637	0.001830	0.101989	0.000607	3.710087	4.801798	42.881238
20193	0	0.201770	10.278316	0.079069	0.002014	0.102783	0.000793	3.710923	4.795467	42.871301
20194	0	0.201994	10.375883	0.017749	0.002021	0.103759	0.000177	3.708638	4.794004	42.860680
20195	0	0.170938	10.437011	-0.018514	0.001709	0.104370	-0.000183	3.708460	4.791168	42.848808
20196	0	0.170859	10.461331	-0.031130	0.001709	0.104613	-0.000310	3.707983	4.789075	42.841757
20197	0	0.158731	10.485839	-0.054944	0.001587	0.104858	-0.000549	3.705875	4.786193	42.835541
20198	0	0.164276	10.473546	-0.000043	0.001648	0.104735	-0.000001	3.702731	4.789484	42.824442
20199	0	0.170736	10.504152	-0.024706	0.001709	0.105042	-0.000244	3.703054	4.788858	42.806873
20200	0	0.207089	10.504152	0.017097	0.002071	0.105042	0.000176	3.706129	4.787028	42.792826
20201	0	0.207645	10.504155	0.127604	0.002075	0.105042	0.001282	3.709658	4.783240	42.777600
20202	0	0.225829	10.473633	0.127259	0.002260	0.104736	0.001269	3.703234	4.782993	42.763690
20203	0	0.183388	10.437005	0.073552	0.001831	0.104370	0.000732	3.696967	4.777441	42.744244
20204	0	0.177277	10.375881	0.080389	0.001775	0.103759	0.000799	3.688795	4.777301	42.730383
20205	0	0.164366	10.296637	0.030736	0.001648	0.102966	0.000305	3.682984	4.779709	42.705826
20206	0	0.188165	10.217286	-0.048663	0.001883	0.102173	-0.000484	3.682452	4.778178	42.688305
20207	0	0.189275	10.131835	-0.091498	0.001892	0.101318	-0.000916	3.678320	4.774907	42.665167
20208	0	0.189243	10.027979	-0.158794	0.001893	0.100280	-0.001586	3.677373	4.772958	42.643850
20209	0	0.158607	9.918214	-0.122082	0.001587	0.099182	-0.001221	3.674498	4.771300	42.626217
20210	0	0.189151	9.851069	-0.073697	0.001890	0.098511	-0.000733	3.675188	4.767194	42.600898
20211	0	0.189200	9.777830	-0.110027	0.001892	0.097778	-0.001099	3.674021	4.764650	42.583313
20212	0	0.189029	9.680084	-0.085587	0.001891	0.096801	-0.000858	3.667468	4.763069	42.554895
20213	0	0.188974	9.588629	-0.128051	0.001892	0.095886	-0.001282	3.662447	4.763221	42.531040
20214	0	0.182696	9.509278	-0.158268	0.001825	0.095093	-0.001585	3.656146	4.758534	42.506657
20215	0	0.189157	9.429944	-0.139647	0.001892	0.094299	-0.001404	3.643680	4.756451	42.478683
20216	0	0.177021	9.350591	-0.217902	0.001768	0.093506	-0.002183	3.635067	4.751028	42.448382
20217	0	0.176908	9.277358	-0.280352	0.001770	0.092773	-0.002808	3.626775	4.749289	42.422384
20218	0	0.145982	9.228535	-0.230603	0.001463	0.092285	-0.002312	3.616490	4.750302	42.397105
20219	0	0.170982	9.191907	-0.286422	0.001709	0.091919	-0.002869	3.607913	4.746351	42.375549
20220	0	0.189642	9.149183	-0.230290	0.001893	0.091492	-0.002311	3.595329	4.739285	42.359586
20221	0	0.195333	9.136974	-0.225355	0.001953	0.091370	-0.002258	3.586428	4.736164	42.339305
20222	0	0.189661	9.088146	-0.211885	0.001892	0.090881	-0.002128	3.571814	4.727563	42.308824
20223	0	0.207819	9.118659	-0.243631	0.002075	0.091187	-0.002441	3.562549	4.720909	42.288963
20224	0	0.183514	9.155201	-0.205698	0.001837	0.091552	-0.002066	3.548723	4.720084	42.269553
20225	0	0.189393	9.149197	-0.261388	0.001892	0.091492	-0.002625	3.532188	4.714807	42.245398
20226	0	0.189548	9.204136	-0.283603	0.001895	0.092041	-0.002848	3.514825	4.711196	42.223695
20227	0	0.189372	9.246863	-0.273292	0.001892	0.092468	-0.002747	3.495158	4.706242	42.203055
20228	0	0.202380	9.326197	-0.252226	0.002017	0.093262	-0.002537	3.475120	4.695060	42.188003
20229	0	0.164868	9.393327	-0.218973	0.001648	0.093933	-0.002197	3.463751	4.691293	42.173285
20230	0	0.147326	9.454357	-0.149735	0.001466	0.094543	-0.001512	3.444090	4.679360	42.153406
20231	0	0.140636	9.533700	-0.096455	0.001404	0.095337	-0.000977	3.427491	4.673403	42.139628
20232	0	0.147328	9.606832	0.003684	0.001470	0.096068	0.000024	3.410248	4.666054	42.131795
20233	0	0.189283	9.741203	0.044137	0.001892	0.097412	0.000427	3.391407	4.662273	42.117051
20234	0	0.183275	9.808247	0.035083	0.001832	0.098083	0.000333	3.368358	4.658457	42.106472
20235	0	0.183560	9.912087	0.081082	0.001831	0.099121	0.000793	3.345859	4.650307	42.089231
20236	0	0.226609	9.997451	0.078428	0.002267	0.099975	0.000767	3.323822	4.648189	42.077674
20237	0	0.188979	10.070798	0.038461	0.001892	0.100708	0.000366	3.300344	4.647885	42.057326
20238	0	0.188694	10.119534	0.005305	0.001887	0.101195	0.000036	3.279089	4.645339	42.042621
20239	0	0.171015	10.180666	-0.029078	0.001709	0.101807	-0.000305	3.260812	4.641030	42.034047
20240	0	0.201440	10.235607	-0.062962	0.002016	0.102356	-0.000643	3.243699	4.639904	42.018714
20241	0	0.182988	10.278324	-0.010445	0.001831	0.102783	-0.000122	3.221659	4.638221	42.003019
20242	0	0.189269	10.345356	0.010924	0.001889	0.103454	0.000096	3.204606	4.631443	41.986664
20243	0	0.201456	10.382079	0.007159	0.002014	0.103821	0.000061	3.190146	4.628053	41.972244
20244	0	0.207559	10.406384	0.095248	0.002075	0.104064	0.000937	3.170237	4.624564	41.958503
20245	0	0.188857	10.418693	0.099195	0.001892	0.104187	0.000977	3.150460	4.625497	41.938812
20246	0	0.188328	10.394176	0.144726	0.001884	0.103942	0.001434	3.133071	4.623909	41.911717
20247	0	0.164607	10.394278	0.135217	0.001648	0.103943	0.001343	3.119653	4.623067	41.886468
20248	0	0.182672	10.375873	0.064012	0.001826	0.103759	0.000628	3.103843	4.619588	41.866660
20249	0	0.163896	10.321048	0.080749	0.001648	0.103210	0.000793	3.085117	4.626598	41.840621
20250	0	0.162277	10.284434	0.010291	0.001630	0.102844	0.000089	3.066328	4.631390	41.818011
20251	0	0.194259	10.235612	0.043696	0.001953	0.102356	0.000427	3.052808	4.640059	41.797590
20252	0	0.162456	10.156251	0.027271	0.001627	0.101562	0.000263	3.039244	4.639680	41.778627
20253	0	0.164801	10.095209	0.074037	0.001648	0.100952	0.000732	3.026990	4.636568	41.748973
20254	0	0.170062	9.997472	0.045405	0.001709	0.099975	0.000443	3.010857	4.643039	41.724740
20255	0	0.201377	9.942629	-0.011497	0.002014	0.099426	-0.000122	2.999754	4.640317	41.702070
20256	0	0.158062	9.850986	0.026424	0.001586	0.098510	0.000257	2.988835	4.643386	41.675504
20257	0	0.182393	9.771745	-0.042036	0.001831	0.097717	-0.000427	2.977354	4.648557	41.647799
20258	0	0.193351	9.661880	-0.058982	0.001939	0.096619	-0.000597	2.965452	4.651621	41.616571
20259	0	0.177166	9.588634	-0.170113	0.001770	0.095886	-0.001709	2.952620	4.646272	41.585646
20260	0	0.195100	9.527609	-0.174904	0.001956	0.095276	-0.001755	2.942374	4.648869	41.552328
20261	0	0.182511	9.448260	-0.146075	0.001831	0.094482	-0.001465	2.933877	4.652685	41.521272
20262	0	0.169172	9.381115	-0.133333	0.001697	0.093811	-0.001335	2.928415	4.655261	41.490469
20263	0	0.182602	9.344494	-0.073076	0.001831	0.093445	-0.000732	2.923384	4.658136	41.462211
20264	0	0.212094	9.320080	-0.115600	0.002126	0.093201	-0.001157	2.919231	4.660681	41.432128
20265	0	0.207446	9.289557	-0.097236	0.002075	0.092896	-0.000977	2.911468	4.658272	41.410588
20266	0	0.170518	9.210216	-0.077733	0.001707	0.092102	-0.000786	2.897868	4.657293	41.377642
20267	0	0.206987	9.246848	-0.109023	0.002075	0.092468	-0.001099	2.884892	4.660561	41.358242
20268	0	0.175232	9.222444	-0.198870	0.001759	0.092224	-0.001998	2.870197	4.664833	41.326808
20269	0	0.164510	9.216335	-0.249473	0.001648	0.092163	-0.002502	2.858199	4.665012	41.305746
20270	0	0.164317	9.234635	-0.217400	0.001641	0.092346	-0.002182	2.845480	4.659200	41.281598
20271	0	0.158687	9.228520	-0.231769	0.001587	0.092285	-0.002319	2.841059	4.655868	41.261511
20272	0	0.189141	9.295658	-0.133710	0.001891	0.092957	-0.001340	2.834827	4.652111	41.236845
20273	0	0.188958	9.313970	-0.054867	0.001892	0.093140	-0.000549	2.831478	4.651822	41.211603
20274	0	0.194767	9.399414	-0.024240	0.001947	0.093994	-0.000243	2.828208	4.648126	41.189666
20275	0	0.220017	9.460438	0.073778	0.002197	0.094604	0.000732	2.819305	4.641272	41.171291
20276	0	0.208158	9.539696	0.032144	0.002081	0.095397	0.000316	2.809611	4.637162	41.151766
20277	0	0.183473	9.637443	0.013057	0.001831	0.096375	0.000122	2.797547	4.629394	41.137666
20278	0	0.140707	9.680086	-0.010134	0.001410	0.096801	-0.000106	2.790084	4.630052	41.126201
20279	0	0.171122	9.759520	-0.042165	0.001709	0.097595	-0.000427	2.781382	4.624017	41.107840
20280	0	0.170755	9.838781	-0.023250	0.001713	0.098388	-0.000234	2.778009	4.626710	41.091019
20281	0	0.170634	9.893804	0.018196	0.001709	0.098938	0.000183	2.777070	4.626342	41.071494
20282	0	0.188134	9.991468	0.047828	0.001886	0.099915	0.000485	2.782691	4.628706	41.050252
20283	0	0.182534	10.021987	0.140111	0.001831	0.100220	0.001404	2.783497	4.631818	41.032588
20284	0	0.187536	10.095223	0.194721	0.001880	0.100952	0.001947	2.781406	4.633261	41.006869
20285	0	0.207226	10.162363	0.286737	0.002075	0.101624	0.002869	2.780167	4.633312	40.988209
20286	0	0.194642	10.198972	0.182968	0.001946	0.101990	0.001828	2.776421	4.629826	40.974152
20287	0	0.200710	10.247815	0.146605	0.002014	0.102478	0.001465	2.772948	4.634186	40.955597
20288	0	0.162964	10.247809	0.018834	0.001634	0.102478	0.000185	2.767005	4.635159	40.938156
20289	0	0.176218	10.290542	0.060757	0.001770	0.102905	0.000610	2.767700	4.640385	40.918859
20290	0	0.181118	10.327151	-0.056179	0.001815	0.103271	-0.000555	2.772640	4.640893	40.894909
20291	0	0.182436	10.296640	-0.073680	0.001831	0.102966	-0.000732	2.774994	4.644783	40.872624
20292	0	0.236717	10.321046	0.034661	0.002366	0.103210	0.000357	2.783482	4.640037	40.853699
20293	0	0.213318	10.266132	0.170183	0.002136	0.102661	0.001709	2.788706	4.639961	40.826271
20294	0	0.182115	10.290547	0.248146	0.001824	0.102905	0.002487	2.791700	4.640354	40.796736
20295	0	0.188918	10.235638	0.279420	0.001892	0.102356	0.002808	2.803701	4.640262	40.766910
20296	0	0.176079	10.174579	0.167310	0.001763	0.101746	0.001681	2.809756	4.639742	40.736383
20297	0	0.158545	10.113542	0.133226	0.001587	0.101135	0.001343	2.818852	4.637892	40.713579
20298	0	0.200612	10.052403	-0.009003	0.002010	0.100524	-0.000082	2.824934	4.639096	40.685178
20299	0	0.176650	9.991450	-0.110869	0.001770	0.099915	-0.001099	2.833362	4.639411	40.653250
20300	0	0.194041	9.912005	-0.089614	0.001945	0.099120	-0.000875	2.855261	4.641565	40.621871
20301	0	0.176354	9.851066	-0.117672	0.001770	0.098511	-0.001160	2.872039	4.645352	40.588790
20302	0	0.181605	9.802136	-0.114802	0.001818	0.098022	-0.001133	2.886947	4.643566	40.568606
20303	0	0.164275	9.704591	-0.032897	0.001648	0.097046	-0.000305	2.912285	4.646027	40.544946
20304	0	0.181715	9.680184	0.012031	0.001821	0.096802	0.000135	2.927612	4.646400	40.523541
20305	0	0.158293	9.564221	0.035293	0.001587	0.095642	0.000366	2.940418	4.647572	40.493973
20306	0	0.200984	9.545885	-0.034511	0.002006	0.095459	-0.000332	2.953519	4.638779	40.473015
20307	0	0.201230	9.472650	-0.074557	0.002014	0.094727	-0.000732	2.966463	4.637294	40.442934
20308	0	0.188393	9.411516	-0.107906	0.001887	0.094115	-0.001064	2.981550	4.637666	40.416514
20309	0	0.164317	9.362774	-0.160277	0.001648	0.093628	-0.001587	2.997963	4.639687	40.388763
20310	0	0.127182	9.319950	-0.169197	0.001271	0.093200	-0.001679	3.010513	4.635162	40.365197
20311	0	0.158600	9.301718	-0.263919	0.001587	0.093018	-0.002625	3.025611	4.632355	40.330678
20312	0	0.151559	9.295545	-0.163212	0.001524	0.092956	-0.001616	3.041884	4.638839	40.294792
20313	0	0.176460	9.283439	-0.153734	0.001770	0.092834	-0.001526	3.053160	4.641712	40.263251
20314	0	0.187879	9.283342	-0.071274	0.001881	0.092834	-0.000695	3.072711	4.640239	40.242566
20315	0	0.207517	9.301748	-0.068459	0.002075	0.093018	-0.000671	3.086448	4.636515	40.216946
20316	0	0.183428	9.338266	-0.077117	0.001830	0.093383	-0.000759	3.098956	4.627629	40.195144
20317	0	0.170576	9.344478	-0.086594	0.001709	0.093445	-0.000854	3.110618	4.627817	40.170183
20318	0	0.188496	9.387096	-0.168129	0.001885	0.093871	-0.001672	3.120045	4.624599	40.150165
20319	0	0.152370	9.448221	-0.202571	0.001526	0.094482	-0.002014	3.131882	4.623465	40.132416
20320	0	0.164167	9.472538	-0.223184	0.001643	0.094726	-0.002221	3.142824	4.621529	40.110851
20321	0	0.140814	9.551966	-0.239206	0.001404	0.095520	-0.002380	3.154592	4.612522	40.089199
20322	0	0.165315	9.619033	-0.119812	0.001657	0.096190	-0.001184	3.169356	4.612756	40.067844
20323	0	0.170862	9.698467	-0.099580	0.001709	0.096985	-0.000977	3.190041	4.609391	40.049053
20324	0	0.201013	9.759528	0.000939	0.002013	0.097595	0.000022	3.202827	4.609189	40.033609
20325	0	0.196029	9.857171	0.047391	0.001953	0.098572	0.000488	3.217042	4.597119	40.008776
20326	0	0.159790	9.893710	0.013624	0.001600	0.098937	0.000154	3.235351	4.595978	39.993279
20327	0	0.183679	9.985352	0.090406	0.001831	0.099854	0.000916	3.246196	4.585627	39.971629
20328	0	0.171900	10.009670	-0.009545	0.001719	0.100097	-0.000085	3.256273	4.582320	39.950117
20329	0	0.171012	10.064692	-0.043539	0.001709	0.100647	-0.000427	3.263046	4.577239	39.928476
20330	0	0.196113	10.125616	-0.076230	0.001955	0.101256	-0.000750	3.275493	4.566491	39.913940
20331	0	0.244681	10.180642	-0.080560	0.002441	0.101807	-0.000793	3.286697	4.556576	39.895886
20332	0	0.159809	10.211086	0.008407	0.001597	0.102111	0.000097	3.299092	4.551993	39.873792
20333	0	0.170666	10.260026	0.071436	0.001709	0.102600	0.000732	3.316840	4.550778	39.850063
20334	0	0.176373	10.290547	0.104468	0.001765	0.102905	0.001061	3.333020	4.548703	39.829306
20335	0	0.195242	10.284441	0.126867	0.001953	0.102844	0.001282	3.344878	4.545773	39.804821
20336	0	0.183148	10.284433	0.105953	0.001829	0.102844	0.001072	3.355873	4.539481	39.782107
20337	0	0.176729	10.266122	0.047922	0.001770	0.102661	0.000488	3.363607	4.538691	39.766818
20338	0	0.201156	10.223383	0.009702	0.002008	0.102234	0.000103	3.367519	4.531383	39.742196
20339	0	0.195390	10.211178	-0.013615	0.001953	0.102112	-0.000122	3.380839	4.526620	39.718776
20340	0	0.201159	10.186676	-0.040185	0.002015	0.101867	-0.000395	3.386029	4.526732	39.700027
20341	0	0.158141	10.162346	-0.105284	0.001587	0.101624	-0.001038	3.400371	4.529021	39.673366
20342	0	0.145290	10.089009	-0.101499	0.001453	0.100890	-0.001007	3.407126	4.525665	39.663093
20343	0	0.158612	10.052482	-0.074591	0.001587	0.100525	-0.000732	3.419955	4.522650	39.640869
20344	0	0.170627	9.979143	-0.065440	0.001707	0.099792	-0.000638	3.435999	4.519670	39.616297
20345	0	0.213091	9.918220	-0.032045	0.002136	0.099182	-0.000305	3.450801	4.521912	39.585434
20346	0	0.230820	9.857073	-0.083468	0.002308	0.098571	-0.000824	3.460339	4.517632	39.562018
20347	0	0.225328	9.820556	-0.153397	0.002258	0.098206	-0.001526	3.466620	4.519493	39.530175
20348	0	0.194575	9.698370	-0.185488	0.001943	0.096984	-0.001847	3.472789	4.511782	39.501133
20349	0	0.145919	9.643535	-0.257422	0.001465	0.096436	-0.002563	3.482880	4.514419	39.470395
20350	0	0.139326	9.582395	-0.326489	0.001392	0.095824	-0.003257	3.490079	4.509276	39.445781
20351	0	0.164845	9.527555	-0.287932	0.001648	0.095276	-0.002869	3.500037	4.504532	39.415089
20352	0	0.152737	9.454238	-0.137230	0.001527	0.094543	-0.001365	3.506447	4.499885	39.384952
20353	0	0.207297	9.436026	-0.098966	0.002075	0.094360	-0.000977	3.519565	4.498609	39.355862
20354	0	0.219386	9.405409	-0.065128	0.002192	0.094054	-0.000637	3.533728	4.493032	39.323958
20355	0	0.232213	9.362779	-0.092282	0.002319	0.093628	-0.000916	3.539882	4.485632	39.297749
20356	0	0.195708	9.344385	-0.057012	0.001958	0.093444	-0.000565	3.544417	4.482611	39.276051
20357	0	0.152477	9.320067	-0.128427	0.001526	0.093201	-0.001282	3.545070	4.479944	39.247085
20358	0	0.139866	9.301659	-0.232781	0.001401	0.093017	-0.002325	3.545725	4.478663	39.216938
20359	0	0.128164	9.283434	-0.323880	0.001282	0.092834	-0.003235	3.548191	4.474691	39.191815
20360	0	0.152649	9.283332	-0.288288	0.001525	0.092834	-0.002877	3.552706	4.468671	39.170240
20361	0	0.201687	9.338370	-0.280878	0.002014	0.093384	-0.002808	3.551562	4.461236	39.142626
20362	0	0.189997	9.362681	-0.336275	0.001897	0.093627	-0.003360	3.553017	4.453377	39.117624
20363	0	0.183205	9.411605	-0.244685	0.001831	0.094116	-0.002441	3.557330	4.448097	39.099199
20364	0	0.140889	9.442040	-0.171951	0.001406	0.094420	-0.001720	3.554229	4.440210	39.077740
20365	0	0.170532	9.509284	-0.079280	0.001709	0.095093	-0.000793	3.551016	4.440620	39.052701
20366	0	0.194395	9.564211	-0.073283	0.001945	0.095642	-0.000731	3.550655	4.438430	39.036767
20367	0	0.183473	9.613035	-0.078793	0.001831	0.096130	-0.000793	3.542077	4.429990	39.015811
20368	0	0.196229	9.673974	-0.114716	0.001960	0.096740	-0.001149	3.537558	4.422996	38.994927
20369	0	0.238631	9.753407	-0.066621	0.002380	0.097534	-0.000671	3.529269	4.411977	38.976250
20370	0	0.202920	9.802158	-0.169109	0.002026	0.098022	-0.001699	3.517131	4.403697	38.949203
20371	0	0.202129	9.887686	-0.146112	0.002014	0.098877	-0.001465	3.510522	4.391369	38.929361
20372	0	0.148275	9.924220	-0.127051	0.001478	0.099242	-0.001275	3.503250	4.382031	38.910058
20373	0	0.183252	10.009767	-0.097286	0.001831	0.100098	-0.000977	3.496369	4.376312	38.882149
20374	0	0.171300	10.058496	0.001172	0.001712	0.100585	0.000007	3.488349	4.370959	38.861627
20375	0	0.183414	10.107416	-0.012279	0.001831	0.101074	-0.000122	3.487351	4.363319	38.849099
20376	0	0.177525	10.174464	0.122036	0.001776	0.101745	0.001219	3.483527	4.359752	38.829534
20377	0	0.201455	10.211180	0.013098	0.002014	0.102112	0.000122	3.471205	4.355264	38.810912
20378	0	0.207519	10.235502	-0.015756	0.002075	0.102355	-0.000166	3.459706	4.351177	38.799900
20379	0	0.201886	10.260001	-0.012014	0.002014	0.102600	-0.000122	3.455261	4.341823	38.775917
20380	0	0.196317	10.272127	-0.090318	0.001962	0.102721	-0.000913	3.442474	4.336072	38.756966
20381	0	0.146358	10.241711	-0.139687	0.001465	0.102417	-0.001404	3.432056	4.333357	38.731345
20382	0	0.164691	10.260013	-0.095702	0.001645	0.102600	-0.000963	3.422626	4.327211	38.706240
20383	0	0.164713	10.272220	-0.042387	0.001648	0.102722	-0.000427	3.415882	4.324078	38.669168
20384	0	0.206589	10.235509	0.056636	0.002073	0.102355	0.000555	3.400663	4.328311	38.646297
20385	0	0.225678	10.211181	0.043681	0.002258	0.102112	0.000427	3.387076	4.326018	38.618817
20386	0	0.231635	10.186663	0.148818	0.002316	0.101867	0.001483	3.378133	4.321229	38.588658
20387	0	0.207484	10.101312	0.062259	0.002075	0.101013	0.000610	3.361627	4.317554	38.561072
20388	0	0.195097	10.089012	0.058503	0.001952	0.100890	0.000573	3.345202	4.314911	38.530180
20389	0	0.176807	9.985360	-0.054032	0.001770	0.099854	-0.000549	3.331979	4.313031	38.504347
20390	0	0.200804	9.954844	-0.144271	0.002009	0.099548	-0.001448	3.323366	4.310361	38.475895
20391	0	0.188940	9.875505	-0.084104	0.001892	0.098755	-0.000854	3.305041	4.309298	38.447685
20392	0	0.200785	9.802258	-0.149233	0.002008	0.098022	-0.001499	3.294104	4.305742	38.417208
20393	0	0.224962	9.747341	-0.127713	0.002258	0.097473	-0.001282	3.285599	4.311703	38.385265
20394	0	0.193307	9.680186	-0.096188	0.001935	0.096802	-0.000968	3.275398	4.309782	38.355377
20395	0	0.158390	9.619152	-0.097009	0.001587	0.096191	-0.000977	3.264781	4.309153	38.321722
20396	0	0.151761	9.552008	-0.046937	0.001519	0.095520	-0.000476	3.254001	4.306889	38.286179
20397	0	0.145683	9.503193	-0.047571	0.001465	0.095032	-0.000488	3.236041	4.312391	38.262441
20398	0	0.169868	9.442136	-0.100580	0.001693	0.094421	-0.001013	3.224268	4.300975	38.220595
20399	0	0.207146	9.405547	-0.163558	0.002075	0.094055	-0.001648	3.206228	4.301230	38.193375
20400	0	0.206476	9.375025	-0.198028	0.002067	0.093750	-0.001990	3.191524	4.299217	38.171400
20401	0	0.188732	9.344531	-0.236515	0.001892	0.093445	-0.002380	3.170190	4.300719	38.140104
20402	0	0.175930	9.344498	-0.222243	0.001760	0.093445	-0.002229	3.159754	4.296639	38.107346
20403	0	0.177025	9.295674	-0.163674	0.001770	0.092957	-0.001648	3.143158	4.292037	38.079091
20404	0	0.176675	9.295680	-0.204437	0.001770	0.092957	-0.002053	3.129768	4.291756	38.053195
20405	0	0.176738	9.326195	-0.212817	0.001770	0.093262	-0.002136	3.117144	4.290627	38.021020
20406	0	0.188630	9.320079	-0.156515	0.001886	0.093201	-0.001572	3.106664	4.286390	37.986185
20407	0	0.207523	9.356701	-0.133487	0.002075	0.093567	-0.001343	3.095078	4.282085	37.958336
20408	0	0.232035	9.381125	-0.143246	0.002318	0.093811	-0.001450	3.071521	4.275364	37.930007
20409	0	0.207403	9.436057	-0.145236	0.002075	0.094360	-0.001465	3.053744	4.272437	37.892765
20410	0	0.164218	9.472673	-0.081583	0.001645	0.094727	-0.000830	3.034681	4.271680	37.866842
20411	0	0.164725	9.539815	-0.151384	0.001648	0.095398	-0.001526	3.018287	4.268251	37.841640
20412	0	0.140256	9.552014	-0.100161	0.001402	0.095520	-0.001014	3.001818	4.263179	37.816916
20413	0	0.152735	9.631359	-0.102473	0.001526	0.096313	-0.001038	2.984467	4.257131	37.787400
20414	0	0.177278	9.716803	-0.045051	0.001773	0.097168	-0.000463	2.968129	4.252954	37.759739
20415	0	0.171126	9.796133	0.038028	0.001709	0.097961	0.000366	2.948992	4.246107	37.734226
20416	0	0.165480	9.838751	0.120069	0.001652	0.098388	0.001187	2.931145	4.238341	37.712735
20417	0	0.182613	9.912108	0.098754	0.001831	0.099121	0.000977	2.916460	4.239712	37.689246
20418	0	0.175305	9.973048	0.089072	0.001760	0.099730	0.000876	2.897163	4.243005	37.654594
20419	0	0.195163	10.034177	0.038018	0.001953	0.100342	0.000366	2.878301	4.240505	37.624786
20420	0	0.188412	10.058493	0.119845	0.001888	0.100585	0.001187	2.863065	4.241012	37.590159
20421	0	0.188862	10.107434	-0.028745	0.001892	0.101074	-0.000305	2.840824	4.240617	37.560925
20422	0	0.200488	10.180673	-0.044000	0.002007	0.101807	-0.000453	2.824070	4.238145	37.538179
20423	0	0.189013	10.205086	-0.041797	0.001892	0.102051	-0.000427	2.811267	4.236000	37.510479
20424	0	0.188682	10.229494	-0.016031	0.001887	0.102295	-0.000165	2.803472	4.232206	37.477090
20425	0	0.152160	10.229497	0.037122	0.001526	0.102295	0.000366	2.795456	4.232668	37.447960
20426	0	0.188091	10.278323	0.049861	0.001883	0.102783	0.000498	2.792163	4.230190	37.431287
20427	0	0.219347	10.278320	0.134924	0.002197	0.102783	0.001343	2.782109	4.230234	37.406413
20428	0	0.237401	10.284308	0.179240	0.002373	0.102843	0.001782	2.768442	4.224567	37.382379
20429	0	0.207058	10.260018	0.116070	0.002075	0.102600	0.001160	2.764606	4.225438	37.352451
20430	0	0.200311	10.235587	0.153534	0.002005	0.102356	0.001528	2.753732	4.222789	37.319813
20431	0	0.164527	10.205081	0.049203	0.001648	0.102051	0.000488	2.746709	4.221474	37.290751
20432	0	0.164144	10.174563	-0.016968	0.001642	0.101746	-0.000176	2.736324	4.217968	37.261662
20433	0	0.145675	10.089124	-0.048599	0.001465	0.100891	-0.000488	2.731512	4.222736	37.236083
20434	0	0.192951	10.040297	-0.054559	0.001937	0.100403	-0.000546	2.729144	4.226744	37.210901
20435	0	0.201384	10.003662	0.079444	0.002014	0.100037	0.000793	2.725239	4.222779	37.182417
20436	0	0.188389	9.930338	0.067401	0.001891	0.099303	0.000673	2.721720	4.226793	37.160219
20437	0	0.219356	9.881602	0.128049	0.002197	0.098816	0.001282	2.720570	4.226729	37.126720
20438	0	0.194208	9.796149	0.048546	0.001945	0.097961	0.000485	2.717738	4.226345	37.094348
20439	0	0.164277	9.747325	0.023727	0.001648	0.097473	0.000244	2.722804	4.228027	37.052869
20440	0	0.163044	9.667980	-0.013897	0.001637	0.096680	-0.000136	2.723237	4.231901	37.024527
20441	0	0.164280	9.613047	-0.060820	0.001648	0.096130	-0.000610	2.718330	4.233582	36.999010
20442	0	0.205865	9.527598	-0.146305	0.002065	0.095276	-0.001461	2.717788	4.236248	36.961788
20443	0	0.225233	9.484870	-0.201762	0.002258	0.094849	-0.002014	2.719095	4.238804	36.932075
20444	0	0.212224	9.429932	-0.165731	0.002124	0.094299	-0.001656	2.718314	4.236111	36.901447
20445	0	0.207194	9.387215	-0.085314	0.002075	0.093872	-0.000854	2.714263	4.235576	36.868108
20446	0	0.182100	9.374998	-0.092253	0.001824	0.093750	-0.000914	2.722440	4.235157	36.836005
20447	0	0.200982	9.368901	-0.085997	0.002014	0.093689	-0.000854	2.726594	4.235935	36.805076
20448	0	0.157122	9.326177	-0.069026	0.001577	0.093262	-0.000683	2.733461	4.239003	36.779529
20449	0	0.189241	9.313963	-0.091630	0.001892	0.093140	-0.000916	2.732110	4.234096	36.751989
20450	0	0.176988	9.258937	-0.085747	0.001770	0.092589	-0.000856	2.730953	4.229735	36.719106
20451	0	0.182952	9.301753	-0.140928	0.001831	0.093018	-0.001404	2.734998	4.227007	36.679224
20452	0	0.225048	9.301668	-0.184482	0.002254	0.093017	-0.001842	2.735790	4.227424	36.645020
20453	0	0.195235	9.332267	-0.214056	0.001953	0.093323	-0.002136	2.738895	4.223811	36.616529
20454	0	0.170306	9.344387	-0.123577	0.001707	0.093444	-0.001230	2.743724	4.224245	36.598566
20455	0	0.158150	9.393317	-0.061404	0.001587	0.093933	-0.000610	2.745729	4.226325	36.565511
20456	0	0.157427	9.460449	-0.062166	0.001575	0.094604	-0.000618	2.747890	4.223266	36.537397
20457	0	0.152370	9.509281	-0.006573	0.001526	0.095093	-0.000061	2.751768	4.221396	36.519637
20458	0	0.176772	9.594624	-0.044321	0.001765	0.095946	-0.000437	2.757395	4.213951	36.493269
20459	0	0.225350	9.655771	-0.043249	0.002258	0.096558	-0.000427	2.761383	4.215151	36.471124
20460	0	0.175693	9.649662	-0.044076	0.001760	0.096497	-0.000438	2.762657	4.213718	36.438284
20461	0	0.189283	9.759515	-0.080018	0.001892	0.097595	-0.000793	2.768553	4.208336	36.413196
20462	0	0.176866	9.826565	-0.075171	0.001771	0.098266	-0.000747	2.772846	4.206547	36.397898
20463	0	0.164982	9.869380	-0.019033	0.001648	0.098694	-0.000183	2.778984	4.199856	36.367645
20464	0	0.164843	9.966950	0.009853	0.001651	0.099669	0.000107	2.786576	4.198080	36.349191
20465	0	0.146179	10.009775	0.060270	0.001465	0.100098	0.000610	2.793383	4.197065	36.327551
20466	0	0.163975	10.083019	0.070366	0.001641	0.100830	0.000716	2.805530	4.194305	36.305999
20467	0	0.152548	10.095225	0.121302	0.001526	0.100952	0.001221	2.812457	4.190231	36.294669
20468	0	0.189219	10.174573	0.137723	0.001891	0.101746	0.001388	2.822274	4.184501	36.275168
20469	0	0.182450	10.198994	0.090646	0.001831	0.101990	0.000916	2.829958	4.187426	36.241224
20470	0	0.169943	10.229491	0.058272	0.001696	0.102295	0.000591	2.837720	4.178622	36.219251
20471	0	0.146173	10.229498	0.011381	0.001465	0.102295	0.000122	2.844686	4.177614	36.197767
20472	0	0.170144	10.266118	0.027572	0.001702	0.102661	0.000288	2.856205	4.174068	36.170402
20473	0	0.189012	10.278320	-0.025869	0.001892	0.102783	-0.000244	2.870307	4.171721	36.148704
20474	0	0.224401	10.278352	0.068701	0.002254	0.102783	0.000703	2.886181	4.177772	36.138573
20475	0	0.207566	10.290541	0.089888	0.002075	0.102905	0.000916	2.902087	4.172820	36.109918
20476	0	0.200798	10.217320	0.166286	0.002015	0.102173	0.001676	2.914509	4.176237	36.095872
20477	0	0.194423	10.205110	0.083646	0.001953	0.102051	0.000854	2.932247	4.181760	36.068068
20478	0	0.193181	10.174576	0.099222	0.001935	0.101746	0.001001	2.940491	4.180815	36.054433
20479	0	0.164566	10.107429	0.035648	0.001648	0.101074	0.000366	2.949062	4.178905	36.027728
20480	0	0.188003	10.052521	0.081403	0.001887	0.100525	0.000834	2.969442	4.182812	35.994890
20481	0	0.201144	9.985346	-0.068718	0.002014	0.099854	-0.000671	2.984826	4.181359	35.969501
20482	0	0.206745	9.942522	-0.090139	0.002069	0.099425	-0.000886	3.000338	4.179084	35.942799
20483	0	0.176661	9.875484	-0.068726	0.001770	0.098755	-0.000671	3.016528	4.178456	35.923136
20484	0	0.188172	9.826559	-0.060064	0.001884	0.098266	-0.000582	3.036319	4.177056	35.901115
20485	0	0.176739	9.747294	-0.124045	0.001770	0.097473	-0.001221	3.057362	4.175527	35.872526
20486	0	0.169943	9.649550	-0.127510	0.001703	0.096496	-0.001260	3.072560	4.175423	35.845060
20487	0	0.164234	9.619129	-0.123772	0.001648	0.096191	-0.001221	3.090176	4.177455	35.811082
20488	0	0.200439	9.576294	-0.139336	0.002003	0.095763	-0.001377	3.107258	4.170820	35.782135
20489	0	0.164420	9.497064	-0.104938	0.001648	0.094971	-0.001038	3.118547	4.170717	35.748529
20490	0	0.200670	9.472549	-0.113241	0.002007	0.094726	-0.001122	3.127814	4.165895	35.721229
20491	0	0.158288	9.417715	-0.129370	0.001587	0.094177	-0.001282	3.139875	4.166187	35.698570
20492	0	0.188190	9.399292	-0.181050	0.001884	0.093993	-0.001795	3.156245	4.163438	35.667458
20493	0	0.164884	9.356661	-0.202680	0.001648	0.093567	-0.002014	3.169066	4.157624	35.635550
20494	0	0.176761	9.374899	-0.101368	0.001771	0.093749	-0.001002	3.180538	4.157133	35.603211
20495	0	0.164538	9.338361	-0.190320	0.001648	0.093384	-0.001892	3.191923	4.155651	35.581832
20496	0	0.188620	9.319948	-0.168489	0.001886	0.093200	-0.001671	3.206867	4.151224	35.558250
20497	0	0.207693	9.356663	-0.172118	0.002075	0.093567	-0.001709	3.219643	4.144479	35.536913
20498	0	0.183415	9.344367	-0.229122	0.001834	0.093444	-0.002283	3.227239	4.139516	35.509904
20499	0	0.158474	9.374983	-0.184145	0.001587	0.093750	-0.001831	3.237941	4.137548	35.478376
20500	0	0.194578	9.429817	-0.150128	0.001948	0.094298	-0.001486	3.254524	4.136051	35.451376
20501	0	0.140166	9.399402	-0.159623	0.001404	0.093994	-0.001587	3.264057	4.134082	35.437115
20502	0	0.158059	9.490849	-0.210558	0.001582	0.094909	-0.002094	3.275418	4.131307	35.410528
20503	0	0.164835	9.503147	-0.178376	0.001648	0.095032	-0.001770	3.290302	4.126242	35.389642
20504	0	0.176998	9.576309	-0.137879	0.001770	0.095763	-0.001370	3.298220	4.121676	35.356717
20505	0	0.170499	9.631338	-0.159678	0.001709	0.096313	-0.001587	3.308380	4.121848	35.340262
20506	0	0.139629	9.680074	-0.179257	0.001395	0.096801	-0.001790	3.309343	4.115991	35.322333
20507	0	0.170897	9.777817	-0.111209	0.001709	0.097778	-0.001099	3.323151	4.111407	35.294995
20508	0	0.188956	9.820457	-0.083035	0.001891	0.098205	-0.000821	3.332237	4.108651	35.281202
20509	0	0.171125	9.881584	-0.043515	0.001709	0.098816	-0.000427	3.339590	4.101429	35.261802
20510	0	0.201872	9.960834	-0.075721	0.002018	0.099608	-0.000749	3.347489	4.095984	35.247188
20511	0	0.182838	9.997563	-0.006413	0.001831	0.099976	-0.000061	3.348988	4.094493	35.233594
20512	0	0.194918	10.070696	-0.068713	0.001947	0.100707	-0.000678	3.356859	4.087922	35.212264
20513	0	0.170780	10.095215	-0.110022	0.001709	0.100952	-0.001099	3.356552	4.084679	35.189815
20514	0	0.189642	10.119513	-0.123077	0.001889	0.101195	-0.001225	3.361407	4.071951	35.176130
20515	0	0.195079	10.156253	-0.043118	0.001953	0.101562	-0.000427	3.363724	4.070014	35.158580
20516	0	0.207010	10.192772	-0.123151	0.002069	0.101928	-0.001229	3.363985	4.064710	35.141972
20517	0	0.158768	10.211178	-0.031303	0.001587	0.102112	-0.000305	3.370596	4.059284	35.124722
20518	0	0.164734	10.223296	-0.002037	0.001649	0.102233	-0.000016	3.373052	4.056473	35.099870
20519	0	0.176729	10.247810	0.023467	0.001770	0.102478	0.000244	3.381354	4.054988	35.082354
20520	0	0.176315	10.217288	0.071231	0.001764	0.102173	0.000713	3.380310	4.051741	35.065633
20521	0	0.170857	10.205079	-0.018096	0.001709	0.102051	-0.000183	3.375064	4.047732	35.032217
20522	0	0.170615	10.186765	-0.067450	0.001707	0.101868	-0.000668	3.380348	4.044204	35.014115
20523	0	0.176847	10.144046	-0.006156	0.001770	0.101440	-0.000061	3.378365	4.041451	34.989862
20524	0	0.176874	10.137835	-0.128694	0.001766	0.101378	-0.001284	3.379680	4.033964	34.972929
20525	0	0.195574	10.076893	-0.074107	0.001953	0.100769	-0.000732	3.386765	4.026417	34.946341
20526	0	0.183351	10.034088	-0.020576	0.001836	0.100341	-0.000201	3.389403	4.024517	34.922072
20527	0	0.195312	10.003662	-0.000783	0.001953	0.100037	0.000000	3.395584	4.020027	34.889603
20528	0	0.201055	9.954744	-0.002013	0.002013	0.099547	-0.000016	3.397260	4.018607	34.859863
20529	0	0.170671	9.875492	-0.061048	0.001709	0.098755	-0.000610	3.395287	4.016621	34.844903
20530	0	0.170105	9.783938	-0.092000	0.001704	0.097839	-0.000916	3.396700	4.015728	34.816584
20531	0	0.195594	9.753411	-0.177057	0.001953	0.097534	-0.001770	3.394622	4.007730	34.790739
20532	0	0.189661	9.710595	-0.159077	0.001897	0.097106	-0.001589	3.394164	4.003334	34.754503
20533	0	0.182864	9.637459	-0.195148	0.001831	0.096375	-0.001953	3.389400	4.001471	34.719637
20534	0	0.182471	9.619138	-0.170832	0.001825	0.096191	-0.001706	3.389287	3.997519	34.698103
20535	0	0.189225	9.527585	-0.225920	0.001892	0.095276	-0.002258	3.387685	3.992572	34.672103
20536	0	0.152851	9.496966	-0.226214	0.001526	0.094970	-0.002260	3.387482	3.984651	34.645922
20537	0	0.177144	9.466549	-0.128258	0.001770	0.094666	-0.001282	3.386435	3.978273	34.618777
20538	0	0.177215	9.423740	-0.201259	0.001772	0.094237	-0.002016	3.379739	3.973293	34.590965
20539	0	0.183134	9.399417	-0.134000	0.001831	0.093994	-0.001343	3.374019	3.968285	34.563191
20540	0	0.170928	9.387117	-0.108877	0.001709	0.093871	-0.001094	3.365421	3.963290	34.537173
20541	0	0.201192	9.387218	-0.139965	0.002014	0.093872	-0.001404	3.357879	3.961356	34.500702
20542	0	0.182759	9.368900	-0.175930	0.001826	0.093689	-0.001762	3.352030	3.955095	34.479323
20543	0	0.177284	9.399425	-0.225153	0.001770	0.093994	-0.002258	3.341696	3.946979	34.453344
20544	0	0.196094	9.417720	-0.279380	0.001958	0.094177	-0.002794	3.338947	3.938552	34.433431
20545	0	0.182950	9.399441	-0.310569	0.001831	0.093994	-0.003113	3.328133	3.935696	34.401180
20546	0	0.176751	9.442150	-0.248372	0.001766	0.094421	-0.002489	3.319622	3.929426	34.376878
20547	0	0.176849	9.442158	-0.206771	0.001770	0.094421	-0.002075	3.308337	3.926586	34.351327
20548	0	0.170727	9.533694	-0.193554	0.001705	0.095337	-0.001939	3.302590	3.919405	34.324593
20549	0	0.182557	9.539817	-0.121200	0.001831	0.095398	-0.001221	3.290157	3.921339	34.307755
20550	0	0.218865	9.606932	-0.058481	0.002186	0.096069	-0.000593	3.278105	3.913331	34.287535
20551	0	0.195129	9.649668	-0.060112	0.001953	0.096497	-0.000610	3.265396	3.910847	34.274470
20552	0	0.189371	9.674066	-0.027302	0.001888	0.096741	-0.000287	3.246548	3.899804	34.251649
20553	0	0.177187	9.741219	-0.096469	0.001770	0.097412	-0.000977	3.230638	3.892973	34.231522
20554	0	0.171035	9.832776	-0.069526	0.001712	0.098328	-0.000709	3.213269	3.890060	34.207886
20555	0	0.183178	9.875498	-0.071741	0.001831	0.098755	-0.000732	3.193707	3.884574	34.195612
20556	0	0.164726	9.899917	-0.099667	0.001649	0.098999	-0.001008	3.178411	3.881808	34.169971
20557	0	0.170859	9.936530	-0.041327	0.001709	0.099365	-0.000427	3.160206	3.877613	34.145562
20558	0	0.213672	10.009665	0.021871	0.002135	0.100097	0.000211	3.148960	3.871337	34.129274
20559	0	0.183070	10.052486	0.031960	0.001831	0.100525	0.000305	3.129986	3.867193	34.104139
20560	0	0.219547	10.107324	0.040516	0.002196	0.101073	0.000395	3.115759	3.863573	34.079933
20561	0	0.219419	10.144038	0.074822	0.002197	0.101440	0.000732	3.095758	3.862421	34.063276
20562	0	0.181925	10.156162	0.028350	0.001824	0.101562	0.000276	3.084722	3.863549	34.044168
20563	0	0.183183	10.192869	0.007464	0.001831	0.101929	0.000061	3.067471	3.857991	34.033554
20564	0	0.213710	10.186669	0.034279	0.002137	0.101867	0.000332	3.053014	3.853430	34.012147
20565	0	0.207093	10.168465	0.007108	0.002075	0.101685	0.000061	3.039619	3.853549	33.994779
20566	0	0.212268	10.156263	-0.045836	0.002127	0.101562	-0.000468	3.025881	3.853383	33.960127
20567	0	0.183260	10.144040	0.001234	0.001831	0.101440	0.000000	3.009818	3.846940	33.934889
20568	0	0.183420	10.131740	-0.002518	0.001834	0.101317	-0.000037	2.994005	3.841927	33.916509
20569	0	0.170091	10.125742	0.049664	0.001709	0.101257	0.000488	2.982021	3.846441	33.884441
20570	0	0.211540	10.076905	0.100220	0.002120	0.100769	0.000993	2.968627	3.847139	33.860518
20571	0	0.212901	10.058603	0.061971	0.002136	0.100586	0.000610	2.955137	3.850789	33.824708
20572	0	0.187687	10.003656	0.069771	0.001877	0.100037	0.000690	2.943370	3.846089	33.800294
20573	0	0.176699	9.960939	0.031650	0.001770	0.099609	0.000305	2.928037	3.844880	33.773944
20574	0	0.182200	9.899908	-0.015039	0.001824	0.098999	-0.000161	2.912851	3.842936	33.747610
20575	0	0.164527	9.869395	-0.072499	0.001648	0.098694	-0.000732	2.901801	3.841291	33.723163
20576	0	0.194872	9.790038	-0.077684	0.001947	0.097900	-0.000779	2.896309	3.834961	33.688399
20577	0	0.213504	9.747322	-0.091014	0.002136	0.097473	-0.000916	2.887312	3.831572	33.658768
20578	0	0.188395	9.710712	-0.083476	0.001889	0.097107	-0.000844	2.873584	3.833007	33.631366
20579	0	0.195128	9.649662	-0.005417	0.001953	0.096497	-0.000061	2.862971	3.830473	33.604250
20580	0	0.176057	9.613051	-0.040666	0.001766	0.096130	-0.000414	2.851577	3.832440	33.572257
20581	0	0.176961	9.552009	-0.053855	0.001770	0.095520	-0.000549	2.836016	3.828167	33.537970
20582	0	0.194986	9.521494	-0.045711	0.001952	0.095215	-0.000467	2.821169	3.826181	33.507564
20583	0	0.182881	9.527601	-0.090584	0.001831	0.095276	-0.000916	2.807045	3.824077	33.481869
20584	0	0.163981	9.448254	-0.101264	0.001643	0.094482	-0.001019	2.797683	3.823378	33.456733
20585	0	0.176418	9.448262	-0.213232	0.001770	0.094482	-0.002136	2.790795	3.825621	33.430193
20586	0	0.206190	9.429937	-0.206595	0.002063	0.094299	-0.002068	2.786575	3.821857	33.409887
20587	0	0.207291	9.411639	-0.145641	0.002075	0.094116	-0.001465	2.773712	3.819749	33.379499
20588	0	0.200959	9.393314	-0.089490	0.002009	0.093933	-0.000899	2.765822	3.814679	33.350801
20589	0	0.170537	9.387218	-0.084990	0.001709	0.093872	-0.000854	2.758066	3.814295	33.326602
20590	0	0.176227	9.454348	-0.059797	0.001762	0.094543	-0.000602	2.751245	3.809653	33.306909
20591	0	0.189166	9.478767	-0.072392	0.001892	0.094788	-0.000732	2.738391	3.805348	33.266413
20592	0	0.189040	9.478766	-0.046156	0.001891	0.094788	-0.000472	2.723545	3.801467	33.240485
20593	0	0.195312	9.521491	-0.109246	0.001953	0.095215	-0.001099	2.714235	3.796700	33.224007
20594	0	0.176966	9.545905	-0.083421	0.001769	0.095459	-0.000843	2.701410	3.791177	33.198960
20595	0	0.182994	9.600844	-0.102628	0.001831	0.096008	-0.001038	2.685904	3.787726	33.180493
20596	0	0.146151	9.637454	-0.101330	0.001462	0.096375	-0.001016	2.681101	3.783507	33.172800
20597	0	0.176819	9.680176	0.049488	0.001770	0.096802	0.000488	2.671260	3.780926	33.149055
20598	0	0.194662	9.735016	0.014123	0.001949	0.097350	0.000134	2.661398	3.779324	33.129115
20599	0	0.164426	9.765628	0.085852	0.001648	0.097656	0.000854	2.654504	3.778927	33.111058
20600	0	0.176502	9.826552	0.190413	0.001762	0.098266	0.001900	2.647093	3.771210	33.093855
20601	0	0.183296	9.893791	0.104172	0.001831	0.098938	0.001038	2.640300	3.764252	33.077935
20602	0	0.189639	9.930321	0.092434	0.001895	0.099303	0.000923	2.636860	3.757836	33.061591
20603	0	0.207786	9.936515	0.061526	0.002075	0.099365	0.000610	2.629246	3.749996	33.040005
20604	0	0.207921	10.003572	-0.047185	0.002080	0.100036	-0.000479	2.619606	3.746084	33.016214
20605	0	0.213123	10.040300	-0.096971	0.002136	0.100403	-0.000977	2.609755	3.746982	33.000861
20606	0	0.206189	10.046392	-0.059829	0.002065	0.100464	-0.000597	2.608827	3.745355	32.977728
20607	0	0.158537	10.058595	-0.049061	0.001587	0.100586	-0.000488	2.609521	3.742304	32.958396
20608	0	0.182331	10.089119	0.023629	0.001827	0.100891	0.000239	2.610731	3.741988	32.941602
20609	0	0.188555	10.107434	0.030434	0.001892	0.101074	0.000305	2.609575	3.744619	32.919473
20610	0	0.224190	10.150160	0.133559	0.002245	0.101501	0.001341	2.612807	3.743420	32.892038
20611	0	0.201072	10.125747	0.176535	0.002014	0.101257	0.001770	2.616084	3.742544	32.871891
20612	0	0.187986	10.137947	0.108980	0.001884	0.101379	0.001089	2.613124	3.742982	32.846918
20613	0	0.170518	10.119639	0.115650	0.001709	0.101196	0.001160	2.614459	3.742547	32.831467
20614	0	0.157632	10.058597	0.004995	0.001578	0.100586	0.000054	2.617170	3.740031	32.804669
20615	0	0.189166	10.070799	-0.049345	0.001892	0.100708	-0.000488	2.620455	3.735659	32.781569
20616	0	0.158355	9.997464	-0.050450	0.001586	0.099975	-0.000499	2.624666	3.733582	32.761266
20617	0	0.176657	9.997564	-0.018895	0.001770	0.099976	-0.000183	2.628963	3.732706	32.735200
20618	0	0.169612	9.954848	0.071356	0.001701	0.099548	0.000720	2.633641	3.734022	32.711089
20619	0	0.195241	9.887701	0.047947	0.001953	0.098877	0.000488	2.641411	3.730086	32.689462
20620	0	0.200881	9.863293	0.083073	0.002012	0.098633	0.000836	2.645710	3.729319	32.667757
20621	0	0.182998	9.814459	0.060347	0.001831	0.098145	0.000610	2.651273	3.725821	32.638005
20622	0	0.164533	9.759422	-0.045026	0.001645	0.097594	-0.000442	2.659012	3.720683	32.602851
20623	0	0.158506	9.698489	-0.000639	0.001587	0.096985	0.000000	2.664226	3.718064	32.575334
20624	0	0.182465	9.655659	-0.136349	0.001826	0.096557	-0.001356	2.670713	3.715116	32.551504
20625	0	0.194713	9.637446	-0.147639	0.001953	0.096375	-0.001465	2.682007	3.717305	32.525385
20626	0	0.193801	9.576315	-0.113172	0.001941	0.095763	-0.001122	2.690780	3.715671	32.501151
20627	0	0.152191	9.558099	-0.123086	0.001526	0.095581	-0.001221	2.701342	3.715663	32.489885
20628	0	0.163497	9.539700	-0.076266	0.001639	0.095397	-0.000753	2.710301	3.716111	32.469409
20629	0	0.140779	9.515373	-0.025256	0.001404	0.095154	-0.000244	2.718263	3.706511	32.443833
20630	0	0.165038	9.490871	-0.070221	0.001656	0.094909	-0.000689	2.732560	3.707948	32.420284
20631	0	0.213225	9.466560	-0.013271	0.002136	0.094666	-0.000122	2.742954	3.707979	32.400663
20632	0	0.188597	9.448136	-0.100411	0.001884	0.094481	-0.000998	2.747451	3.700142	32.378100
20633	0	0.183027	9.448226	-0.123413	0.001831	0.094482	-0.001221	2.761536	3.696231	32.359339
20634	0	0.158276	9.448138	-0.119735	0.001585	0.094481	-0.001187	2.771390	3.694081	32.330579
20635	0	0.189532	9.484848	-0.098493	0.001892	0.094849	-0.000977	2.779446	3.685367	32.321749
20636	0	0.177744	9.496950	-0.143541	0.001776	0.094970	-0.001421	2.794957	3.678500	32.299427
20637	0	0.170859	9.527582	-0.080078	0.001709	0.095276	-0.000793	2.801723	3.674165	32.279923
20638	0	0.207230	9.527486	-0.094194	0.002074	0.095275	-0.000931	2.813086	3.671684	32.262778
20639	0	0.189790	9.576391	-0.098978	0.001892	0.095764	-0.000977	2.826839	3.659915	32.242481
20640	0	0.208286	9.625150	-0.088922	0.002087	0.096251	-0.000881	2.834458	3.659620	32.224243
20641	0	0.158617	9.674072	-0.019240	0.001587	0.096741	-0.000183	2.843333	3.655734	32.210241
20642	0	0.158749	9.686170	-0.070379	0.001585	0.096862	-0.000690	2.857144	3.648011	32.201605
20643	0	0.183071	9.728996	-0.062436	0.001831	0.097290	-0.000610	2.872215	3.643640	32.198401
20644	0	0.195212	9.783827	-0.095741	0.001952	0.097838	-0.000944	2.885544	3.638890	32.177544
20645	0	0.201266	9.820556	-0.025687	0.002014	0.098206	-0.000244	2.898615	3.635857	32.171104
20646	0	0.176357	9.875397	-0.003710	0.001766	0.098754	-0.000026	2.909784	3.634156	32.157792
20647	0	0.188601	9.924325	-0.031555	0.001892	0.099243	-0.000305	2.919374	3.636425	32.132968
20648	0	0.156835	9.930428	-0.021427	0.001575	0.099304	-0.000204	2.929080	3.638777	32.121083
20649	0	0.164566	9.979260	0.059704	0.001648	0.099792	0.000610	2.942611	3.636620	32.111327
20650	0	0.145778	10.015773	-0.040515	0.001460	0.100158	-0.000394	2.953708	3.634476	32.090278
20651	0	0.195348	10.052482	-0.056322	0.001953	0.100525	-0.000549	2.967383	3.629302	32.071460
20652	0	0.195145	10.076917	0.087557	0.001953	0.100769	0.000887	2.978845	3.626354	32.058580
20653	0	0.170975	10.070806	0.084644	0.001709	0.100708	0.000854	2.986245	3.620708	32.043958
20654	0	0.182508	10.107341	0.015576	0.001832	0.101073	0.000167	2.996439	3.623871	32.026676
20655	0	0.189327	10.101326	0.071809	0.001892	0.101013	0.000732	3.010545	3.617820	32.014003
20656	0	0.171318	10.119525	-0.046762	0.001711	0.101195	-0.000457	3.020525	3.610478	31.993710
20657	0	0.176267	10.095220	-0.050381	0.001770	0.100952	-0.000488	3.035813	3.614072	31.974366
20658	0	0.175474	10.070798	-0.022700	0.001755	0.100708	-0.000215	3.047539	3.609374	31.954501
20659	0	0.200648	10.076921	0.010891	0.002014	0.100769	0.000122	3.060299	3.613391	31.940183
20660	0	0.218173	10.040284	0.020469	0.002181	0.100403	0.000217	3.072959	3.607864	31.920018
20661	0	0.201380	10.015884	0.083762	0.002014	0.100159	0.000854	3.090118	3.603559	31.911913
20662	0	0.170984	9.985349	0.001218	0.001708	0.099854	0.000027	3.104664	3.596746	31.898840
20663	0	0.164454	9.936529	-0.006980	0.001648	0.099365	-0.000061	3.112662	3.595948	31.888518
20664	0	0.170427	9.905898	-0.076067	0.001701	0.099059	-0.000751	3.122406	3.587814	31.872353
20665	0	0.207212	9.881584	-0.123210	0.002075	0.098816	-0.001221	3.133385	3.586597	31.857125
20666	0	0.207019	9.820428	-0.223337	0.002069	0.098205	-0.002220	3.146532	3.579811	31.841153
20667	0	0.177398	9.777807	-0.214456	0.001770	0.097778	-0.002136	3.153931	3.570320	31.818518
20668	0	0.196128	9.728872	-0.204842	0.001961	0.097289	-0.002031	3.171745	3.564856	31.803510
20669	0	0.182616	9.722898	-0.135104	0.001831	0.097229	-0.001343	3.179235	3.565849	31.781671
20670	0	0.151338	9.661754	-0.119204	0.001515	0.096618	-0.001177	3.194993	3.563461	31.758895
20671	0	0.170677	9.625246	-0.019275	0.001709	0.096252	-0.000183	3.204192	3.561408	31.739120
20672	0	0.170227	9.576319	-0.045861	0.001704	0.095763	-0.000447	3.215481	3.559032	31.714175
20673	0	0.207663	9.558100	-0.031372	0.002075	0.095581	-0.000305	3.223292	3.552634	31.690109
20674	0	0.195341	9.533590	-0.118478	0.001955	0.095336	-0.001177	3.230454	3.549834	31.674535
20675	0	0.195295	9.521474	-0.208008	0.001953	0.095215	-0.002075	3.233853	3.545202	31.651609
20676	0	0.182769	9.527477	-0.215547	0.001830	0.095275	-0.002147	3.242079	3.543279	31.626170
20677	0	0.164639	9.478745	-0.232629	0.001648	0.094788	-0.002319	3.248314	3.540356	31.605140
20678	0	0.182790	9.466446	-0.227682	0.001827	0.094665	-0.002273	3.251745	3.534844	31.583833
20679	0	0.171072	9.509255	-0.184092	0.001709	0.095093	-0.001831	3.261495	3.527980	31.569031
20680	0	0.189772	9.472545	-0.130949	0.001895	0.094726	-0.001302	3.268837	3.519894	31.553738
20681	0	0.207479	9.521478	-0.110453	0.002075	0.095215	-0.001099	3.273753	3.515661	31.543598
20682	0	0.176712	9.551901	-0.087660	0.001769	0.095519	-0.000867	3.283357	3.513273	31.526523
20683	0	0.170896	9.564208	-0.109986	0.001709	0.095642	-0.001099	3.282798	3.508590	31.515713
20684	0	0.152669	9.576312	-0.141085	0.001525	0.095763	-0.001407	3.285688	3.501753	31.492344
20685	0	0.152847	9.588615	-0.207701	0.001526	0.095886	-0.002075	3.286153	3.493969	31.473370
20686	0	0.177169	9.625156	-0.232273	0.001775	0.096251	-0.002323	3.283348	3.492859	31.450123
20687	0	0.189086	9.686279	-0.219848	0.001892	0.096863	-0.002197	3.282557	3.489541	31.433558
20688	0	0.182659	9.716695	-0.226545	0.001828	0.097167	-0.002261	3.285683	3.486708	31.426446
20689	0	0.171085	9.765620	-0.110059	0.001709	0.097656	-0.001099	3.286173	3.479819	31.413696
20690	0	0.171596	9.826558	-0.036867	0.001712	0.098266	-0.000370	3.282555	3.470354	31.399829
20691	0	0.165208	9.863275	-0.048605	0.001648	0.098633	-0.000488	3.278019	3.460875	31.384911
20692	0	0.184048	9.887595	-0.030569	0.001839	0.098876	-0.000301	3.281211	3.454093	31.377279
20693	0	0.195275	9.942627	0.030771	0.001953	0.099426	0.000305	3.276354	3.449852	31.365679
20694	0	0.195244	9.973145	-0.060343	0.001952	0.099731	-0.000606	3.271872	3.444856	31.355511
20695	0	0.219764	10.009767	-0.035939	0.002197	0.100098	-0.000366	3.261997	3.439761	31.344462
20696	0	0.195734	10.046284	-0.071772	0.001953	0.100463	-0.000719	3.258615	3.430250	31.333827
20697	0	0.140684	10.064693	-0.073249	0.001404	0.100647	-0.000732	3.256527	3.422119	31.315614
20698	0	0.189615	10.064605	-0.073335	0.001898	0.100646	-0.000733	3.254382	3.419330	31.298359
20699	0	0.201455	10.076905	-0.066955	0.002014	0.100769	-0.000671	3.250435	3.414191	31.290982
20700	0	0.201175	10.064702	-0.030087	0.002014	0.100647	-0.000301	3.247678	3.412276	31.280737
20701	0	0.183105	10.089111	-0.006114	0.001831	0.100891	-0.000061	3.245476	3.407647	31.271130
20702	0	0.213549	10.095120	0.036799	0.002136	0.100951	0.000365	3.239963	3.403919	31.249743
20703	0	0.201262	10.070803	0.018621	0.002014	0.100708	0.000183	3.234640	3.400949	31.241120
20704	0	0.195420	10.070793	-0.016780	0.001949	0.100708	-0.000177	3.221344	3.390756	31.230860
20705	0	0.164676	10.034193	-0.096514	0.001648	0.100342	-0.000977	3.206119	3.387423	31.218059
20706	0	0.170487	10.009769	-0.046325	0.001706	0.100098	-0.000466	3.200441	3.384180	31.206671
20707	0	0.189129	9.979251	-0.054755	0.001892	0.099792	-0.000549	3.196000	3.380440	31.187935
20708	0	0.164782	9.948730	-0.078800	0.001646	0.099487	-0.000791	3.190933	3.373712	31.161565
20709	0	0.176245	9.893813	-0.030153	0.001770	0.098938	-0.000305	3.184337	3.377845	31.139040
20710	0	0.193481	9.869394	-0.120971	0.001937	0.098694	-0.001214	3.176702	3.375568	31.112676
20711	0	0.170703	9.820562	-0.072961	0.001709	0.098206	-0.000732	3.170812	3.373182	31.086407
20712	0	0.194308	9.796156	-0.053901	0.001948	0.097961	-0.000545	3.161891	3.374703	31.060796
20713	0	0.188796	9.735119	-0.078949	0.001892	0.097351	-0.000793	3.154903	3.374887	31.040018
20714	0	0.188018	9.674082	-0.059701	0.001884	0.096741	-0.000603	3.146203	3.374135	31.028102
20715	0	0.182951	9.649664	-0.097376	0.001831	0.096497	-0.000977	3.140435	3.371274	31.007782
20716	0	0.200750	9.655774	-0.194513	0.002010	0.096558	-0.001948	3.134078	3.369849	30.983713
20717	0	0.164976	9.619148	-0.176454	0.001648	0.096191	-0.001770	3.125594	3.362994	30.963687
20718	0	0.159434	9.570314	-0.120322	0.001590	0.095703	-0.001210	3.114803	3.352821	30.941531
20719	0	0.164605	9.552018	-0.145619	0.001648	0.095520	-0.001465	3.102144	3.350385	30.924641
20720	0	0.188596	9.497091	-0.192717	0.001887	0.094971	-0.001936	3.089027	3.347222	30.898443
20721	0	0.195305	9.509282	-0.109513	0.001953	0.095093	-0.001099	3.082501	3.342602	30.876090
20722	0	0.213014	9.460469	-0.102369	0.002135	0.094604	-0.001031	3.071314	3.344120	30.852158
20723	0	0.201591	9.484868	-0.145914	0.002014	0.094849	-0.001465	3.062288	3.337293	30.830686
20724	0	0.189587	9.478770	-0.138502	0.001895	0.094788	-0.001393	3.049982	3.331463	30.814248
20725	0	0.201263	9.484873	-0.127716	0.002014	0.094849	-0.001282	3.042180	3.328589	30.790064
20726	0	0.201312	9.497069	-0.077880	0.002010	0.094971	-0.000785	3.032709	3.320561	30.769063
20727	0	0.183064	9.515391	-0.109037	0.001831	0.095154	-0.001099	3.020620	3.316362	30.747490
20728	0	0.152357	9.539808	-0.131742	0.001524	0.095398	-0.001327	3.007604	3.312152	30.730911
20729	0	0.165229	9.558106	-0.084544	0.001648	0.095581	-0.000854	2.994652	3.302266	30.713483
20730	0	0.189747	9.613060	-0.168142	0.001900	0.096130	-0.001692	2.980218	3.300245	30.696705
20731	0	0.189171	9.637460	-0.090709	0.001892	0.096375	-0.000916	2.968260	3.296019	30.685161
20732	0	0.200988	9.692393	-0.021268	0.002013	0.096924	-0.000228	2.948295	3.295288	30.681262
20733	0	0.195462	9.753412	0.025598	0.001953	0.097534	0.000244	2.932301	3.288894	30.664555
20734	0	0.177579	9.765520	0.052023	0.001773	0.097655	0.000511	2.919600	3.280861	30.643162
20735	0	0.164831	9.808352	-0.016934	0.001648	0.098083	-0.000183	2.901300	3.275788	30.630263
20736	0	0.189463	9.826558	0.015850	0.001892	0.098266	0.000149	2.887653	3.268201	30.615779
20737	0	0.152704	9.869376	0.050136	0.001526	0.098694	0.000488	2.870203	3.262263	30.594270
20738	0	0.158809	9.887595	0.034800	0.001589	0.098876	0.000331	2.848147	3.258508	30.578555
20739	0	0.140268	9.936518	0.050190	0.001404	0.099365	0.000488	2.830420	3.255168	30.567082
20740	0	0.194864	9.985358	-0.032992	0.001950	0.099854	-0.000340	2.817508	3.252375	30.541908
20741	0	0.171166	10.009760	0.007243	0.001709	0.100098	0.000061	2.802329	3.244669	30.526329
20742	0	0.207988	10.034083	0.015361	0.002080	0.100341	0.000144	2.788942	3.240143	30.506649
20743	0	0.195274	10.083009	-0.004952	0.001953	0.100830	-0.000061	2.773826	3.235918	30.498706
20744	0	0.157977	10.046297	0.045795	0.001586	0.100463	0.000449	2.761338	3.238385	30.479629
20745	0	0.145985	10.089116	0.025368	0.001465	0.100891	0.000244	2.748270	3.239424	30.460420
20746	0	0.194419	10.083000	0.051595	0.001943	0.100830	0.000506	2.735168	3.233016	30.457497
20747	0	0.207172	10.058604	-0.042007	0.002075	0.100586	-0.000427	2.724744	3.232300	30.435309
20748	0	0.236956	10.089119	-0.004081	0.002373	0.100891	-0.000047	2.715684	3.231247	30.418274
20749	0	0.176425	10.058606	-0.023616	0.001770	0.100586	-0.000244	2.704432	3.233147	30.398140
20750	0	0.199706	10.070809	0.020452	0.002002	0.100708	0.000198	2.695241	3.233838	30.381060
20751	0	0.158461	10.028080	-0.018393	0.001587	0.100281	-0.000183	2.694061	3.231792	30.364156
20752	0	0.182210	9.979255	0.006342	0.001826	0.099792	0.000059	2.686579	3.231947	30.343060
20753	0	0.170633	9.954839	0.000134	0.001709	0.099548	0.000000	2.682467	3.230353	30.318477
20754	0	0.182384	9.924223	0.031053	0.001825	0.099242	0.000307	2.675973	3.227441	30.306506
20755	0	0.194855	9.899916	-0.060295	0.001953	0.098999	-0.000610	2.664985	3.228033	30.284827
20756	0	0.205917	9.851088	-0.010370	0.002066	0.098511	-0.000108	2.657856	3.230916	30.261605
20757	0	0.170340	9.777842	0.006236	0.001709	0.097778	0.000061	2.653763	3.232813	30.240391
20758	0	0.168997	9.771742	-0.042560	0.001698	0.097717	-0.000425	2.651913	3.237003	30.220655
20759	0	0.164643	9.722905	-0.042293	0.001648	0.097229	-0.000427	2.644402	3.234097	30.199550
20760	0	0.170208	9.686286	-0.053783	0.001705	0.096863	-0.000541	2.638573	3.233052	30.173498
20761	0	0.188876	9.643561	-0.036779	0.001892	0.096436	-0.000366	2.638169	3.232325	30.158087
20762	0	0.169612	9.600743	-0.031112	0.001701	0.096007	-0.000309	2.638437	3.233900	30.134429
20763	0	0.219468	9.539802	-0.054764	0.002197	0.095398	-0.000549	2.634066	3.232304	30.118224
20764	0	0.200575	9.539803	-0.103283	0.002008	0.095398	-0.001035	2.629560	3.230817	30.103863
20765	0	0.158612	9.497066	-0.152957	0.001587	0.094971	-0.001526	2.631799	3.227029	30.096320
20766	0	0.145782	9.484778	-0.153202	0.001463	0.094848	-0.001534	2.627898	3.228498	30.085189
20767	0	0.164539	9.497073	-0.067362	0.001648	0.094971	-0.000671	2.628538	3.226912	30.066457
20768	0	0.169960	9.484774	-0.073720	0.001703	0.094848	-0.000737	2.626344	3.226642	30.046152
20769	0	0.194842	9.454358	-0.115790	0.001953	0.094543	-0.001160	2.622283	3.227686	30.028082
20770	0	0.218290	9.484875	-0.066757	0.002188	0.094849	-0.000669	2.618851	3.228833	30.014616
20771	0	0.183138	9.490968	-0.097482	0.001831	0.094910	-0.000977	2.614691	3.223756	29.996785
20772	0	0.170822	9.490876	-0.084837	0.001709	0.094909	-0.000852	2.608582	3.219992	29.982444
20773	0	0.170788	9.521489	-0.103554	0.001709	0.095215	-0.001038	2.604186	3.216666	29.969442
20774	0	0.145966	9.515386	-0.091026	0.001462	0.095154	-0.000912	2.600266	3.214766	29.949039
20775	0	0.164755	9.564206	-0.110197	0.001648	0.095642	-0.001099	2.602348	3.210575	29.923378
20776	0	0.182456	9.612953	-0.098372	0.001830	0.096129	-0.000984	2.599710	3.212501	29.907836
20777	0	0.207225	9.613041	-0.067545	0.002075	0.096130	-0.000671	2.602647	3.211362	29.898191
20778	0	0.200671	9.686276	-0.092964	0.002007	0.096863	-0.000924	2.607115	3.207600	29.884993
20779	0	0.176632	9.710700	0.005654	0.001770	0.097107	0.000061	2.610470	3.207342	29.868697
20780	0	0.151183	9.741125	-0.013519	0.001518	0.097411	-0.000132	2.612751	3.210261	29.846825
20781	0	0.152361	9.802248	-0.036929	0.001526	0.098022	-0.000366	2.614281	3.208267	29.822608
20782	0	0.170374	9.857082	-0.025414	0.001704	0.098571	-0.000251	2.616271	3.204196	29.805703
20783	0	0.164531	9.893803	-0.012662	0.001648	0.098938	-0.000122	2.619673	3.202637	29.793793
20784	0	0.200494	9.918125	-0.001626	0.002008	0.099181	-0.000010	2.625588	3.202057	29.787464
20785	0	0.201113	9.960944	0.024220	0.002014	0.099609	0.000244	2.625908	3.200940	29.772478
20786	0	0.200281	9.991468	0.060034	0.002007	0.099915	0.000606	2.630112	3.201674	29.764826
20787	0	0.195197	10.003667	0.054476	0.001953	0.100037	0.000549	2.633595	3.198364	29.758083
20788	0	0.201429	10.046386	0.052907	0.002011	0.100464	0.000540	2.643740	3.190354	29.745614
20789	0	0.170708	10.064703	0.042220	0.001709	0.100647	0.000427	2.647477	3.187927	29.730844
20790	0	0.164434	10.064696	0.010752	0.001643	0.100647	0.000112	2.649813	3.182010	29.711534
20791	0	0.170668	10.064702	0.005262	0.001709	0.100647	0.000061	2.657618	3.180010	29.711950
20792	0	0.175835	10.046300	-0.063356	0.001765	0.100463	-0.000628	2.662678	3.183267	29.703322
20793	0	0.170361	10.070810	0.005289	0.001709	0.100708	0.000061	2.669908	3.184785	29.682735
20794	0	0.187554	10.095225	0.009659	0.001881	0.100952	0.000105	2.677413	3.185969	29.672217
20795	0	0.170286	10.046405	0.090631	0.001709	0.100464	0.000916	2.685951	3.188350	29.671536
20796	0	0.175304	10.052501	0.027555	0.001758	0.100525	0.000286	2.695809	3.189001	29.651371
20797	0	0.176738	10.021980	0.048316	0.001770	0.100220	0.000488	2.699271	3.187474	29.635204
20798	0	0.158377	9.948735	0.058615	0.001581	0.099487	0.000600	2.713034	3.179924	29.623016
20799	0	0.170747	9.960942	0.017504	0.001709	0.099609	0.000183	2.720181	3.177088	29.605931
20800	0	0.182294	9.918117	-0.075999	0.001827	0.099181	-0.000749	2.731075	3.177418	29.594828
20801	0	0.183028	9.899897	-0.068202	0.001831	0.098999	-0.000671	2.741374	3.173707	29.579905
20802	0	0.207208	9.832649	-0.162190	0.002073	0.098327	-0.001609	2.754349	3.170430	29.571808
20803	0	0.176654	9.796131	-0.153760	0.001770	0.097961	-0.001526	2.765730	3.169794	29.555543
20804	0	0.132982	9.741118	-0.046186	0.001335	0.097411	-0.000451	2.776199	3.171456	29.541113
20805	0	0.170858	9.741198	-0.074996	0.001709	0.097412	-0.000732	2.794791	3.167321	29.524295
20806	0	0.182676	9.704497	-0.023421	0.001830	0.097045	-0.000218	2.811305	3.166685	29.515760
20807	0	0.188543	9.649663	-0.050349	0.001892	0.096497	-0.000488	2.827139	3.169998	29.500802
20808	0	0.187475	9.606828	-0.138488	0.001878	0.096068	-0.001373	2.838675	3.168953	29.484517
20809	0	0.164608	9.576402	-0.147585	0.001648	0.095764	-0.001465	2.849936	3.166584	29.466550
20810	0	0.169893	9.539687	-0.210729	0.001704	0.095397	-0.002097	2.859843	3.168187	29.441343
20811	0	0.170454	9.539775	-0.196665	0.001709	0.095398	-0.001953	2.874141	3.168890	29.422252
20812	0	0.163571	9.515259	-0.242033	0.001638	0.095153	-0.002408	2.887014	3.167516	29.408622
20813	0	0.164852	9.509245	-0.184715	0.001648	0.095093	-0.001831	2.904088	3.162126	29.395780
20814	0	0.182929	9.503060	-0.145212	0.001832	0.095031	-0.001436	2.921128	3.160779	29.375872
20815	0	0.189060	9.509269	-0.098715	0.001892	0.095093	-0.000977	2.931960	3.158008	29.356203
20816	0	0.188821	9.515273	-0.101014	0.001888	0.095153	-0.000998	2.943813	3.153504	29.340388
20817	0	0.213727	9.515358	-0.135700	0.002136	0.095154	-0.001343	2.958997	3.147669	29.325952
20818	0	0.177439	9.527464	-0.169028	0.001772	0.095275	-0.001677	2.973499	3.140104	29.305741
20819	0	0.158283	9.539783	-0.159828	0.001587	0.095398	-0.001587	2.985144	3.140418	29.286936
20820	0	0.170094	9.545782	-0.156135	0.001700	0.095458	-0.001549	2.998140	3.135170	29.268776
20821	0	0.164761	9.594716	-0.122908	0.001648	0.095947	-0.001221	3.006612	3.131065	29.258835
20822	0	0.201496	9.625132	-0.118728	0.002013	0.096251	-0.001177	3.017355	3.124453	29.253984
20823	0	0.208070	9.674048	-0.098918	0.002075	0.096741	-0.000977	3.030304	3.113391	29.246999
20824	0	0.208707	9.704486	-0.094666	0.002086	0.097045	-0.000941	3.034821	3.107234	29.244011
20825	0	0.195088	9.722900	-0.055753	0.001953	0.097229	-0.000549	3.042636	3.105365	29.227937
20826	0	0.176590	9.777730	-0.039703	0.001765	0.097777	-0.000383	3.056760	3.100094	29.218491
20827	0	0.164417	9.808350	-0.056028	0.001648	0.098083	-0.000549	3.067396	3.100007	29.206432
20828	0	0.188186	9.857079	-0.094490	0.001884	0.098571	-0.000938	3.072888	3.097397	29.194401
20829	0	0.207439	9.887685	-0.165518	0.002075	0.098877	-0.001648	3.079356	3.093788	29.181711
20830	0	0.189271	9.905890	-0.197634	0.001890	0.099059	-0.001968	3.086778	3.086339	29.171020
20831	0	0.195346	9.967028	-0.159457	0.001953	0.099670	-0.001587	3.093686	3.081416	29.161160
20832	0	0.189472	9.979144	-0.033404	0.001892	0.099792	-0.000321	3.105880	3.073936	29.143278
20833	0	0.189588	10.028062	-0.056243	0.001892	0.100281	-0.000549	3.118755	3.065107	29.132358
20834	0	0.171175	10.034095	0.032776	0.001716	0.100341	0.000340	3.130201	3.065128	29.117925
20835	0	0.176734	10.058599	0.011465	0.001770	0.100586	0.000122	3.136447	3.063761	29.104842
20836	0	0.212465	10.058510	-0.008130	0.002131	0.100585	-0.000076	3.140017	3.065980	29.096387
20837	0	0.183027	10.064697	-0.043039	0.001831	0.100647	-0.000427	3.141588	3.062405	29.084032
20838	0	0.250159	10.076805	-0.043712	0.002501	0.100768	-0.000434	3.143365	3.056715	29.077368
20839	0	0.207323	10.058593	-0.061741	0.002075	0.100586	-0.000610	3.149157	3.054473	29.064117
20840	0	0.176208	10.027985	-0.020359	0.001765	0.100280	-0.000197	3.153909	3.053679	29.046446
20841	0	0.165100	10.040276	-0.025379	0.001648	0.100403	-0.000244	3.162921	3.045737	29.029369
20842	0	0.147323	10.021872	-0.026789	0.001471	0.100219	-0.000264	3.165055	3.038262	29.012173
20843	0	0.177230	9.997554	-0.012832	0.001770	0.099976	-0.000122	3.169882	3.031240	28.999580
20844	0	0.189311	9.991362	-0.056878	0.001896	0.099914	-0.000563	3.174781	3.029987	28.983474
20845	0	0.164301	9.942634	-0.012941	0.001648	0.099426	-0.000122	3.180948	3.031278	28.968309
20846	0	0.182044	9.918210	-0.081229	0.001821	0.099182	-0.000809	3.183008	3.026954	28.958064
20847	0	0.176804	9.906005	-0.122461	0.001770	0.099060	-0.001221	3.185299	3.024747	28.942024
20848	0	0.170523	9.820455	-0.086817	0.001704	0.098205	-0.000863	3.189245	3.019091	28.937922
20849	0	0.176880	9.826658	-0.134627	0.001770	0.098267	-0.001343	3.191034	3.016009	28.928652
20850	0	0.188681	9.765530	-0.135341	0.001889	0.097655	-0.001350	3.192313	3.014344	28.919051
20851	0	0.189055	9.716800	-0.103733	0.001892	0.097168	-0.001038	3.189878	3.011692	28.904656
20852	0	0.207195	9.692376	-0.128574	0.002071	0.096924	-0.001282	3.192417	3.006527	28.891892
20853	0	0.183354	9.649649	-0.140687	0.001831	0.096497	-0.001404	3.193876	2.999080	28.875904
20854	0	0.165143	9.625148	-0.183947	0.001653	0.096251	-0.001838	3.193861	2.996102	28.861792
20855	0	0.164595	9.613034	-0.146906	0.001648	0.096130	-0.001465	3.196489	2.993962	28.838484
20856	0	0.164491	9.551903	-0.141259	0.001643	0.095519	-0.001412	3.194631	2.987408	28.817060
20857	0	0.158797	9.564208	-0.085310	0.001587	0.095642	-0.000854	3.190920	2.981704	28.804402
20858	0	0.207512	9.551908	-0.128231	0.002077	0.095519	-0.001280	3.191809	2.979614	28.788389
20859	0	0.170713	9.521486	-0.116117	0.001709	0.095215	-0.001160	3.191688	2.977393	28.775269
20860	0	0.206870	9.521395	-0.091890	0.002071	0.095214	-0.000919	3.189100	2.976186	28.757608
20861	0	0.176812	9.503177	-0.158701	0.001770	0.095032	-0.001587	3.187105	2.973998	28.743659
20862	0	0.170816	9.545898	-0.201189	0.001704	0.095459	-0.002015	3.181281	2.964792	28.732512
20863	0	0.152624	9.515387	-0.152189	0.001526	0.095154	-0.001526	3.174727	2.959935	28.720944
20864	0	0.159149	9.539795	-0.188033	0.001587	0.095398	-0.001884	3.167788	2.949978	28.709428
20865	0	0.164308	9.570318	-0.219845	0.001648	0.095703	-0.002197	3.167089	2.951292	28.700396
20866	0	0.151672	9.564215	-0.146273	0.001515	0.095642	-0.001468	3.158880	2.945224	28.682958
20867	0	0.207400	9.625259	-0.151793	0.002075	0.096252	-0.001526	3.147321	2.942194	28.664324
20868	0	0.176384	9.631359	-0.077153	0.001767	0.096313	-0.000778	3.137489	2.941732	28.657813
20869	0	0.171077	9.667967	-0.097481	0.001709	0.096680	-0.000977	3.133306	2.935188	28.646680
20870	0	0.183760	9.698386	-0.029596	0.001834	0.096984	-0.000302	3.123644	2.926479	28.630667
20871	0	0.146410	9.729010	-0.084893	0.001465	0.097290	-0.000854	3.115263	2.922944	28.628396
20872	0	0.170359	9.771743	-0.089607	0.001707	0.097717	-0.000905	3.102738	2.922629	28.616825
20873	0	0.164867	9.808353	-0.060221	0.001648	0.098083	-0.000610	3.091121	2.917403	28.606654
20874	0	0.189263	9.851084	-0.150361	0.001893	0.098511	-0.001510	3.082125	2.913462	28.598981
20875	0	0.189357	9.881594	-0.097097	0.001892	0.098816	-0.000977	3.073673	2.907344	28.588495
20876	0	0.232063	9.906023	-0.144490	0.002322	0.099060	-0.001454	3.060662	2.904719	28.583896
20877	0	0.177492	9.912109	-0.096790	0.001770	0.099121	-0.000977	3.048811	2.894657	28.570951
20878	0	0.159407	9.948641	-0.015598	0.001596	0.099486	-0.000166	3.035223	2.893044	28.558031
20879	0	0.158959	9.991449	0.025059	0.001587	0.099915	0.000244	3.026012	2.885610	28.542768
20880	0	0.189908	10.027974	0.038663	0.001897	0.100280	0.000379	3.014716	2.878747	28.530188
20881	0	0.176734	10.021978	-0.004765	0.001770	0.100220	-0.000061	2.997687	2.877418	28.519768
20882	0	0.213311	10.046284	0.015893	0.002131	0.100463	0.000149	2.983717	2.870138	28.506091
20883	0	0.244061	10.040292	-0.053644	0.002441	0.100403	-0.000549	2.966750	2.866650	28.500525
20884	0	0.231857	10.076911	-0.094095	0.002317	0.100769	-0.000951	2.953687	2.860955	28.486546
20885	0	0.189437	10.009766	-0.041699	0.001892	0.100098	-0.000427	2.939961	2.853949	28.477800
20886	0	0.176873	10.034096	-0.033736	0.001774	0.100341	-0.000346	2.927551	2.855402	28.459575
20887	0	0.170744	10.021976	-0.011763	0.001709	0.100220	-0.000122	2.920123	2.852792	28.449545
20888	0	0.169982	10.003674	-0.022446	0.001705	0.100037	-0.000236	2.905371	2.854534	28.441828
20889	0	0.146447	9.967042	0.006136	0.001465	0.099670	0.000061	2.902993	2.850593	28.429514
20890	0	0.188895	9.930319	0.092577	0.001891	0.099303	0.000916	2.888793	2.848876	28.413788
20891	0	0.201264	9.924321	-0.011236	0.002014	0.099243	-0.000122	2.875319	2.846263	28.403145
20892	0	0.212481	9.887613	0.033432	0.002132	0.098876	0.000324	2.861287	2.850777	28.380688
20893	0	0.170408	9.844984	-0.091032	0.001709	0.098450	-0.000916	2.853317	2.852087	28.363427
20894	0	0.157142	9.832777	-0.083883	0.001576	0.098328	-0.000845	2.844190	2.853511	28.347624
20895	0	0.183028	9.790049	-0.078308	0.001831	0.097900	-0.000793	2.830022	2.850022	28.331881
20896	0	0.170213	9.741226	-0.088840	0.001707	0.097412	-0.000896	2.819702	2.851440	28.320014
20897	0	0.176665	9.729016	-0.072434	0.001770	0.097290	-0.000732	2.808195	2.851016	28.299739
20898	0	0.205961	9.710718	-0.107669	0.002068	0.097107	-0.001083	2.798071	2.855956	28.278207
20899	0	0.183180	9.655760	0.007082	0.001831	0.096558	0.000061	2.784233	2.850742	28.251831
20900	0	0.183090	9.631257	-0.034047	0.001832	0.096313	-0.000347	2.774368	2.847676	28.241683
20901	0	0.170752	9.613040	-0.005779	0.001709	0.096130	-0.000061	2.768510	2.845049	28.230364
20902	0	0.170286	9.594733	-0.084616	0.001705	0.095947	-0.000849	2.763534	2.843418	28.210994
20903	0	0.182481	9.570333	-0.078260	0.001831	0.095703	-0.000793	2.748442	2.846492	28.196229
20904	0	0.218487	9.570316	-0.064225	0.002184	0.095703	-0.000650	2.736458	2.840933	28.178744
20905	0	0.194870	9.527601	-0.085027	0.001953	0.095276	-0.000854	2.729201	2.841820	28.159482
20906	0	0.206488	9.545908	-0.151313	0.002066	0.095459	-0.001518	2.721071	2.838324	28.146858
20907	0	0.170566	9.545910	-0.097155	0.001709	0.095459	-0.000977	2.712947	2.837886	28.136866
20908	0	0.182070	9.552009	-0.120946	0.001823	0.095520	-0.001211	2.708743	2.836688	28.122903
20909	0	0.158506	9.558113	-0.103328	0.001587	0.095581	-0.001038	2.701598	2.834505	28.112781
20910	0	0.164450	9.564209	-0.010676	0.001644	0.095642	-0.000113	2.691703	2.829703	28.102671
20911	0	0.213915	9.588621	-0.054092	0.002136	0.095886	-0.000549	2.679832	2.821837	28.096181
20912	0	0.232458	9.612945	-0.046867	0.002325	0.096129	-0.000472	2.673742	2.818009	28.088178
20913	0	0.237852	9.686290	-0.060112	0.002380	0.096863	-0.000610	2.661024	2.815822	28.081646
20914	0	0.182270	9.649671	-0.052301	0.001827	0.096497	-0.000531	2.649219	2.816808	28.069676
20915	0	0.164498	9.692392	-0.054268	0.001648	0.096924	-0.000549	2.639593	2.815943	28.055582
20916	0	0.163857	9.729010	-0.028810	0.001641	0.097290	-0.000292	2.633150	2.814739	28.046884
20917	0	0.164496	9.747321	-0.042435	0.001648	0.097473	-0.000427	2.627743	2.813870	28.034025
20918	0	0.182168	9.789949	0.012903	0.001824	0.097899	0.000128	2.624311	2.812670	28.024118
20919	0	0.188839	9.790043	0.055555	0.001892	0.097900	0.000549	2.614902	2.812681	28.009763
20920	0	0.181810	9.844978	0.044638	0.001823	0.098450	0.000440	2.604925	2.814549	27.994924
20921	0	0.195388	9.887695	-0.011458	0.001953	0.098877	-0.000122	2.594326	2.809317	27.982088
20922	0	0.195181	9.912019	-0.003939	0.001954	0.099120	-0.000047	2.583958	2.807575	27.974828
20923	0	0.182955	9.924317	0.055381	0.001831	0.099243	0.000549	2.576893	2.804966	27.960222
20924	0	0.163988	9.936434	0.019854	0.001644	0.099364	0.000192	2.567005	2.805523	27.948413
20925	0	0.182649	9.991463	0.012656	0.001831	0.099915	0.000122	2.559755	2.806395	27.942623
20926	0	0.188095	9.973146	0.019723	0.001883	0.099731	0.000192	2.551067	2.803880	27.929665
20927	0	0.170556	9.973151	-0.005846	0.001709	0.099731	-0.000061	2.546055	2.803449	27.917204
20928	0	0.224755	9.979255	0.024783	0.002251	0.099792	0.000249	2.545117	2.802677	27.907971
20929	0	0.213018	9.991464	0.085895	0.002136	0.099915	0.000854	2.537864	2.805301	27.896473
20930	0	0.217790	10.015885	0.037378	0.002185	0.100159	0.000375	2.537061	2.808906	27.888215
20931	0	0.207254	9.985357	0.067134	0.002075	0.099854	0.000671	2.535214	2.807600	27.876625
20932	0	0.164181	9.997559	0.073124	0.001642	0.099976	0.000731	2.533208	2.803768	27.862443
20933	0	0.163886	9.991472	0.079143	0.001648	0.099915	0.000793	2.533349	2.809887	27.846807
20934	0	0.168148	9.960954	0.035582	0.001690	0.099609	0.000361	2.537622	2.815237	27.835971
20935	0	0.213396	9.942632	0.018303	0.002136	0.099426	0.000183	2.535685	2.813497	27.824576
20936	0	0.200562	9.930427	0.018306	0.002009	0.099304	0.000182	2.532375	2.813494	27.815593
20937	0	0.189054	9.893800	-0.055284	0.001892	0.098938	-0.000549	2.534245	2.810870	27.802842
20938	0	0.206790	9.850985	-0.019512	0.002071	0.098510	-0.000191	2.537366	2.810548	27.791649
20939	0	0.164493	9.844975	-0.030864	0.001648	0.098450	-0.000305	2.539392	2.809692	27.771749
20940	0	0.163631	9.808261	-0.014058	0.001641	0.098083	-0.000130	2.549904	2.811115	27.755791
20941	0	0.176258	9.777847	0.017549	0.001770	0.097778	0.000183	2.556576	2.815499	27.736238
20942	0	0.187341	9.741219	0.028421	0.001877	0.097412	0.000290	2.561107	2.815189	27.718353
20943	0	0.231746	9.765628	-0.018885	0.002319	0.097656	-0.000183	2.565648	2.813021	27.701614
20944	0	0.230781	9.704510	-0.008108	0.002315	0.097045	-0.000072	2.573479	2.816633	27.689972
20945	0	0.213431	9.674071	-0.098189	0.002136	0.096741	-0.000977	2.577568	2.814467	27.671721
20946	0	0.187983	9.643471	-0.050596	0.001887	0.096435	-0.000500	2.582752	2.818974	27.647802
20947	0	0.175892	9.655776	-0.080020	0.001770	0.096558	-0.000793	2.588642	2.827741	27.631497
20948	0	0.162231	9.594721	-0.106092	0.001625	0.095947	-0.001052	2.597136	2.826559	27.616266
20949	0	0.170857	9.588618	-0.055972	0.001709	0.095886	-0.000549	2.607290	2.822655	27.596588
20950	0	0.176530	9.594636	-0.021388	0.001769	0.095946	-0.000204	2.616983	2.822806	27.576732
20951	0	0.219721	9.600823	-0.080240	0.002197	0.096008	-0.000793	2.625449	2.818467	27.563768
20952	0	0.201236	9.594630	-0.039166	0.002013	0.095946	-0.000384	2.632112	2.815114	27.553175
20953	0	0.188953	9.576420	-0.018936	0.001892	0.095764	-0.000183	2.637638	2.813833	27.549861
20954	0	0.158399	9.551900	-0.044468	0.001581	0.095519	-0.000441	2.640532	2.806126	27.534547
20955	0	0.134383	9.570302	-0.098538	0.001343	0.095703	-0.000977	2.649151	2.800496	27.520441
20956	0	0.182851	9.612946	-0.093770	0.001833	0.096129	-0.000934	2.651939	2.801434	27.502307
20957	0	0.195048	9.625241	-0.134912	0.001953	0.096252	-0.001343	2.657446	2.800180	27.489200
20958	0	0.169726	9.619052	-0.081185	0.001703	0.096190	-0.000807	2.661428	2.802974	27.476605
20959	0	0.158279	9.655758	-0.110757	0.001587	0.096558	-0.001099	2.669920	2.803469	27.466433
20960	0	0.194408	9.686279	-0.014742	0.001945	0.096863	-0.000140	2.676654	2.799702	27.460242
20961	0	0.170562	9.716797	-0.080020	0.001709	0.097168	-0.000793	2.682740	2.799346	27.440381
20962	0	0.164209	9.765526	-0.008580	0.001640	0.097655	-0.000075	2.693182	2.792964	27.431438
20963	0	0.158505	9.771731	-0.006703	0.001587	0.097717	-0.000061	2.698379	2.790853	27.422505
20964	0	0.188940	9.820556	0.009845	0.001888	0.098206	0.000110	2.709484	2.785245	27.412528
20965	0	0.177152	9.820548	-0.073991	0.001770	0.098206	-0.000732	2.716569	2.779209	27.399232
20966	0	0.195513	9.857074	-0.076069	0.001956	0.098571	-0.000748	2.729892	2.775899	27.388016
20967	0	0.206991	9.887700	-0.056028	0.002075	0.098877	-0.000549	2.740758	2.777720	27.383290
20968	0	0.199856	9.899911	-0.003181	0.002003	0.098999	-0.000023	2.748862	2.778242	27.376037
20969	0	0.182951	9.936521	-0.055964	0.001831	0.099365	-0.000549	2.758780	2.775714	27.362426
20970	0	0.158196	9.942533	-0.002886	0.001583	0.099425	-0.000021	2.765662	2.772744	27.358278
20971	0	0.170785	9.985356	0.023492	0.001709	0.099854	0.000244	2.774222	2.769779	27.349867
20972	0	0.170107	9.985262	-0.033373	0.001706	0.099853	-0.000324	2.783200	2.771296	27.340710
20973	0	0.201038	9.973159	0.066141	0.002014	0.099731	0.000671	2.792644	2.771395	27.332590
20974	0	0.194253	9.979248	-0.033766	0.001945	0.099792	-0.000325	2.804882	2.769412	27.328348
20975	0	0.188980	10.015871	-0.019382	0.001892	0.100159	-0.000183	2.815376	2.767764	27.317165
20976	0	0.194340	9.985264	-0.021531	0.001948	0.099853	-0.000205	2.825206	2.769189	27.303861
20977	0	0.182648	9.967037	-0.086935	0.001831	0.099670	-0.000854	2.840446	2.770161	27.295543
20978	0	0.163840	9.948630	-0.046921	0.001638	0.099486	-0.000458	2.851683	2.765904	27.285660
20979	0	0.164110	9.973154	-0.013391	0.001648	0.099731	-0.000122	2.863386	2.769517	27.275724
20980	0	0.218220	9.942628	-0.003504	0.002183	0.099426	-0.000024	2.874252	2.766145	27.264135
20981	0	0.170860	9.924314	-0.031581	0.001709	0.099243	-0.000305	2.884669	2.762326	27.255449
20982	0	0.176753	9.893700	-0.052258	0.001769	0.098937	-0.000510	2.896928	2.759842	27.242360
20983	0	0.207291	9.869388	-0.025147	0.002075	0.098694	-0.000244	2.903091	2.758246	27.232707
20984	0	0.194483	9.844875	-0.069645	0.001948	0.098449	-0.000687	2.912256	2.758060	27.225943
20985	0	0.176777	9.826666	0.017259	0.001770	0.098267	0.000183	2.922682	2.756430	27.219284
20986	0	0.194230	9.783838	-0.131311	0.001948	0.097838	-0.001303	2.932750	2.759211	27.203378
20987	0	0.170933	9.753402	-0.093196	0.001709	0.097534	-0.000916	2.950072	2.754532	27.196504
20988	0	0.194900	9.698385	-0.114423	0.001953	0.096984	-0.001132	2.962392	2.755115	27.189949
20989	0	0.226200	9.747295	-0.141165	0.002258	0.097473	-0.001404	2.969702	2.746498	27.186850
20990	0	0.177398	9.680074	-0.118535	0.001777	0.096801	-0.001176	2.978936	2.745431	27.182877
20991	0	0.177069	9.680155	-0.172014	0.001770	0.096802	-0.001709	2.990243	2.740353	27.164230
20992	0	0.164696	9.631242	-0.137514	0.001649	0.096313	-0.001366	2.999793	2.738429	27.148939
20993	0	0.176519	9.625239	-0.141306	0.001770	0.096252	-0.001404	3.008786	2.739899	27.143183
20994	0	0.188373	9.619031	-0.106597	0.001882	0.096190	-0.001057	3.017770	2.733102	27.125776
20995	0	0.182917	9.613027	-0.111082	0.001831	0.096130	-0.001099	3.030288	2.731091	27.114651
20996	0	0.201365	9.606817	-0.143683	0.002009	0.096068	-0.001429	3.038119	2.721750	27.107653
20997	0	0.170999	9.606922	-0.141052	0.001709	0.096069	-0.001404	3.043992	2.716269	27.096294
20998	0	0.177009	9.582419	-0.172728	0.001771	0.095824	-0.001723	3.046837	2.713063	27.086566
20999	0	0.183013	9.600817	-0.226468	0.001831	0.096008	-0.002258	3.052235	2.709787	27.073907
21000	0	0.176870	9.606826	-0.160702	0.001768	0.096068	-0.001600	3.058326	2.704830	27.068105
21001	0	0.189462	9.619117	-0.190167	0.001892	0.096191	-0.001892	3.067840	2.697562	27.065802
21002	0	0.195854	9.637350	-0.136601	0.001958	0.096374	-0.001363	3.069985	2.692587	27.058218
21003	0	0.201450	9.649652	-0.134686	0.002014	0.096497	-0.001343	3.073020	2.687956	27.050727
21004	0	0.195711	9.692269	-0.141968	0.001953	0.096923	-0.001412	3.079956	2.679036	27.047187
21005	0	0.183325	9.716787	-0.055867	0.001831	0.097168	-0.000549	3.088998	2.672245	27.037596
21006	0	0.171570	9.716690	-0.100149	0.001713	0.097167	-0.000996	3.093835	2.664605	27.025704
21007	0	0.170674	9.771731	-0.097816	0.001709	0.097717	-0.000977	3.093922	2.663033	27.022603
21008	0	0.194935	9.783931	-0.098305	0.001948	0.097839	-0.000980	3.095149	2.657663	27.014910
21009	0	0.188647	9.802249	-0.159179	0.001892	0.098022	-0.001587	3.099090	2.660025	27.010691
21010	0	0.182068	9.814347	-0.123802	0.001820	0.098144	-0.001231	3.105038	2.654552	27.005843
21011	0	0.206914	9.844984	-0.103732	0.002075	0.098450	-0.001038	3.102723	2.657397	26.997857
21012	0	0.163434	9.863280	-0.067617	0.001636	0.098633	-0.000671	3.106566	2.654606	26.999317
21013	0	0.183181	9.893795	-0.097930	0.001831	0.098938	-0.000977	3.107990	2.649539	26.996773
21014	0	0.165041	9.899804	-0.013016	0.001649	0.098998	-0.000128	3.109017	2.643619	26.987281
21015	0	0.176922	9.924316	-0.103919	0.001770	0.099243	-0.001038	3.108820	2.640345	26.984101
21016	0	0.201328	9.991358	-0.049179	0.002012	0.099914	-0.000492	3.106558	2.635005	26.972478
21017	0	0.195349	9.954835	-0.054555	0.001953	0.099548	-0.000549	3.100382	2.630409	26.966353
21018	0	0.182575	9.973058	-0.109287	0.001831	0.099730	-0.001092	3.099834	2.632334	26.961670
21019	0	0.182913	9.973149	-0.134214	0.001831	0.099731	-0.001343	3.097257	2.630353	26.958061
21020	0	0.213115	9.979254	-0.109487	0.002132	0.099792	-0.001098	3.092165	2.627622	26.950804
21021	0	0.201565	9.979242	-0.085837	0.002014	0.099792	-0.000854	3.094646	2.621716	26.946789
21022	0	0.207880	9.973050	-0.049248	0.002078	0.099730	-0.000497	3.087545	2.616695	26.945419
21023	0	0.195614	9.954828	-0.030686	0.001953	0.099548	-0.000305	3.087278	2.609104	26.930228
21024	0	0.159262	9.954740	-0.018199	0.001593	0.099547	-0.000187	3.079483	2.604990	26.922192
21025	0	0.176848	9.948734	-0.067068	0.001770	0.099487	-0.000671	3.076748	2.602592	26.915990
21026	0	0.188281	9.906020	-0.091001	0.001888	0.099060	-0.000915	3.069298	2.604739	26.898605
21027	0	0.182797	9.893811	-0.121514	0.001831	0.098938	-0.001221	3.060790	2.604120	26.889708
21028	0	0.182800	9.863280	-0.132830	0.001824	0.098633	-0.001332	3.054154	2.595714	26.887147
21029	0	0.201219	9.832768	-0.122010	0.002014	0.098328	-0.001221	3.051320	2.593802	26.872279
21030	0	0.170330	9.783937	-0.103667	0.001704	0.097839	-0.001037	3.049183	2.590670	26.865886
21031	0	0.176699	9.777836	-0.097813	0.001770	0.097778	-0.000977	3.049079	2.590044	26.854124
21032	0	0.176033	9.728915	-0.055188	0.001763	0.097289	-0.000553	3.045487	2.589460	26.836240
21033	0	0.164309	9.735115	-0.097737	0.001648	0.097351	-0.000977	3.044480	2.591012	26.830111
21034	0	0.188266	9.698488	-0.091348	0.001882	0.096985	-0.000917	3.037805	2.585609	26.812871
21035	0	0.189536	9.692381	-0.084981	0.001892	0.096924	-0.000854	3.030096	2.577567	26.807774
21036	0	0.214100	9.661778	-0.169715	0.002142	0.096618	-0.001700	3.024166	2.574471	26.788079
21037	0	0.201370	9.631352	-0.140173	0.002014	0.096313	-0.001404	3.019511	2.570792	26.785228
21038	0	0.189300	9.625252	-0.114504	0.001890	0.096252	-0.001156	3.004346	2.563240	26.767154
21039	0	0.158575	9.619157	-0.170060	0.001587	0.096191	-0.001709	2.992399	2.560429	26.762820
21040	0	0.201254	9.600838	-0.162577	0.002011	0.096008	-0.001632	2.983096	2.554706	26.749295
21041	0	0.213617	9.613040	-0.121825	0.002136	0.096130	-0.001221	2.978196	2.550601	26.735675
21042	0	0.170618	9.582432	-0.072176	0.001708	0.095824	-0.000728	2.969250	2.548654	26.732434
21043	0	0.176515	9.619163	-0.120984	0.001770	0.096191	-0.001221	2.954183	2.550262	26.717069
21044	0	0.163337	9.588642	-0.137477	0.001637	0.095886	-0.001383	2.942661	2.550974	26.701940
21045	0	0.128200	9.588634	-0.158005	0.001282	0.095886	-0.001587	2.932452	2.546450	26.688710
21046	0	0.170968	9.588632	-0.193495	0.001709	0.095886	-0.001940	2.924907	2.541451	26.682982
21047	0	0.177361	9.631358	-0.194475	0.001770	0.096313	-0.001953	2.913107	2.532989	26.667180
21048	0	0.183476	9.667991	-0.199012	0.001838	0.096680	-0.001998	2.902008	2.532344	26.671566
21049	0	0.189466	9.680173	-0.029827	0.001892	0.096802	-0.000305	2.891920	2.525201	26.654031
21050	0	0.177320	9.698396	-0.047008	0.001775	0.096984	-0.000475	2.884424	2.522957	26.640405
21051	0	0.153067	9.716793	-0.048168	0.001526	0.097168	-0.000488	2.874715	2.513177	26.630649
21052	0	0.171516	9.741125	-0.040664	0.001719	0.097411	-0.000415	2.863199	2.513010	26.622578
21053	0	0.177000	9.783944	-0.059696	0.001770	0.097839	-0.000610	2.845648	2.508902	26.619173
21054	0	0.189212	9.777845	-0.118195	0.001891	0.097778	-0.001194	2.829691	2.503609	26.606479
21055	0	0.207702	9.820562	-0.084336	0.002075	0.098206	-0.000854	2.814728	2.497329	26.596596
21056	0	0.207794	9.850982	-0.033604	0.002078	0.098510	-0.000344	2.803177	2.493349	26.581871
21057	0	0.195610	9.851074	-0.060182	0.001953	0.098511	-0.000610	2.791238	2.485748	26.573998
21058	0	0.207938	9.905922	-0.070399	0.002081	0.099059	-0.000716	2.775201	2.483381	26.571297
21059	0	0.194935	9.912116	0.012766	0.001953	0.099121	0.000122	2.766842	2.483642	26.562621
21060	0	0.176353	9.936520	0.020258	0.001762	0.099365	0.000194	2.754732	2.478213	26.558017
21061	0	0.170901	9.960935	0.031224	0.001709	0.099609	0.000305	2.744438	2.474116	26.546103
21062	0	0.157935	9.942540	0.032885	0.001587	0.099425	0.000319	2.730496	2.478760	26.536428
21063	0	0.189094	9.973149	-0.016798	0.001892	0.099731	-0.000183	2.711111	2.475966	26.531131
21064	0	0.176894	9.936523	-0.039182	0.001767	0.099365	-0.000398	2.702397	2.469793	26.516333
21065	0	0.171088	9.973145	-0.054250	0.001709	0.099731	-0.000549	2.692767	2.463496	26.510948
21066	0	0.195017	9.979165	-0.016550	0.001956	0.099792	-0.000170	2.685889	2.466063	26.496951
21067	0	0.170896	9.979250	-0.029959	0.001709	0.099792	-0.000305	2.677332	2.461950	26.491638
21068	0	0.189205	9.979151	0.050133	0.001892	0.099792	0.000499	2.672172	2.457963	26.474438
21069	0	0.176889	9.960939	0.012649	0.001770	0.099609	0.000122	2.664980	2.455173	26.462676
21070	0	0.194795	9.948636	0.068568	0.001950	0.099486	0.000680	2.656308	2.453817	26.443570
21071	0	0.182314	9.906018	0.037403	0.001831	0.099060	0.000366	2.645261	2.458904	26.429922
21072	0	0.168703	9.869395	-0.003881	0.001693	0.098694	-0.000046	2.635259	2.461483	26.413626
21073	0	0.194820	9.857193	-0.060184	0.001953	0.098572	-0.000610	2.623319	2.463072	26.399875
21074	0	0.188446	9.832767	-0.125847	0.001882	0.098328	-0.001266	2.613147	2.455577	26.394794
21075	0	0.207253	9.802256	-0.078872	0.002075	0.098022	-0.000793	2.605634	2.454541	26.380179
21076	0	0.218593	9.802260	-0.022919	0.002192	0.098022	-0.000236	2.596354	2.457006	26.365737
21077	0	0.189284	9.796143	-0.036209	0.001892	0.097961	-0.000366	2.589929	2.452040	26.356026
[truncated: 500 more rows]
